# Supplementary material for: Genome resolved analysis of a premature infant gut microbial community reveals a Varibaculum cambriense genome and a shift towards fermentation-based metabolism during the third week of life
Source: Microbiome. 2013 Dec 17;1:30. doi: 10.1186/2049-2618-1-30 (PMC4177395; doi:10.1186/2049-2618-1-30)
Supplement: Additional file 1 — ESOM data. [file 2049-2618-1-30-S1.zip]

Archive with 9 entries (8 files):
- af2_esom/
- af2_esom/assembly-bins.cls
- af2_esom/assembly-blast_vs_nt.cls
- af2_esom/assembly-rZT.lrn
- af2_esom/assembly-rZT_293x293e20.bm
- af2_esom/assembly-rZT_293x293e20.umx
- af2_esom/assembly-rZT_293x293e20.wts
- af2_esom/assembly-rZT_projected.bm
- af2_esom/assembly.names
