# Supplementary material for: Genome resolved analysis of a premature infant gut microbial community reveals a Varibaculum cambriense genome and a shift towards fermentation-based metabolism during the third week of life
Source: Microbiome. 2013 Dec 17;1:30. doi: 10.1186/2049-2618-1-30 (PMC4177395; doi:10.1186/2049-2618-1-30)
Supplement: Additional file 1 — ESOM data. [file 2049-2618-1-30-S1.zip › af2_esom/assembly-bins.cls]

% 15648
%0	Unbinned	255	255	255
%1	Actinomyces_urogenitalis	128	0	0
%2	Actinomyces_urogenitalis_-_Phage	220	20	60
%3	Clostridium_bartlettii	205	92	92
%4	Clostridium_butyricum	255	160	122
%5	Enterococcus_faecalis	255	215	0
%6	Enterococcus_faecalis_-_Plasmid	189	183	107
%7	Escherichia_coli_-_Strain_A	154	205	50
%8	Escherichia_coli_-_Strain_A_-_Phage	127	255	0
%9	Escherichia_coli_-_Strain_A_B_-_Plasmid	34	139	34
%10	Escherichia_coli_-_Strain_B	152	251	152
%11	Leuconostoc_sp.	46	139	87
%12	Negativicoccus_succinicivorans	47	79	79
%13	Propionibacterium_sp.	0	255	255
%14	Staphylococcus_sp.	72	209	204
%15	Staphylococcus_sp._-_Phage	95	158	160
%16	Staphylococcus_sp._-_Plasmid_A	30	144	255
%17	Staphylococcus_sp._-_Plasmid_B	25	25	112
%18	Streptococcus_anginosus	0	0	255
%19	Streptococcus_parasanguinis	72	61	139
%20	Streptococcus_parasanguinis_-_Plasmid	139	0	139
%21	Streptococcus_sp.	128	0	128
%22	Varibaculum_cambriense	255	0	255
%23	Varibaculum_cambriense.manual	255	20	147
%24	Veillonella_dispar	250	235	215
%25	Veillonella_sp._-_Species_A	245	222	179
%26	Veillonella_sp._-_Species_A_-_Phage	255	255	224
%27	Veillonella_sp._-_Species_A_-_Plasmid	205	133	63
%28	Veillonella_sp._-_Species_B	188	143	143
%29	Veillonella_sp._-_Species_B_-_Phage	255	228	225
1	0
2	0
3	7
4	7
5	7
6	7
7	7
8	7
9	7
10	7
11	7
12	7
13	7
14	7
15	7
16	9
17	7
18	7
19	8
20	7
21	7
22	7
23	7
24	7
25	7
26	7
27	7
28	7
29	7
30	7
31	7
32	7
33	0
34	0
35	7
36	7
37	7
38	7
39	7
40	7
41	7
42	7
43	7
44	7
45	7
46	7
47	7
48	7
49	7
50	7
51	7
52	7
53	7
54	7
55	7
56	24
57	7
58	7
59	7
60	7
61	7
62	7
63	7
64	0
65	0
66	7
67	7
68	7
69	7
70	7
71	7
72	7
73	7
74	1
75	7
76	7
77	7
78	7
79	7
80	7
81	7
82	7
83	7
84	7
85	7
86	7
87	7
88	7
89	7
90	7
91	7
92	7
93	7
94	7
95	7
96	7
97	7
98	7
99	7
100	7
101	7
102	7
103	7
104	7
105	7
106	7
107	7
108	7
109	7
110	7
111	7
112	7
113	7
114	7
115	7
116	7
117	7
118	7
119	7
120	7
121	7
122	7
123	7
124	7
125	7
126	7
127	7
128	7
129	28
130	7
131	7
132	7
133	7
134	7
135	7
136	7
137	7
138	7
139	7
140	7
141	7
142	12
143	7
144	7
145	7
146	7
147	7
148	7
149	7
150	7
151	7
152	7
153	7
154	7
155	7
156	7
157	7
158	7
159	7
160	7
161	7
162	7
163	7
164	7
165	7
166	7
167	7
168	7
169	7
170	7
171	7
172	7
173	7
174	7
175	7
176	7
177	7
178	7
179	7
180	7
181	7
182	7
183	7
184	7
185	7
186	7
187	7
188	7
189	7
190	7
191	7
192	7
193	7
194	1
195	7
196	7
197	7
198	7
199	7
200	7
201	7
202	7
203	7
204	7
205	7
206	7
207	7
208	7
209	7
210	7
211	7
212	7
213	7
214	7
215	7
216	1
217	7
218	7
219	7
220	7
221	7
222	7
223	7
224	7
225	7
226	7
227	7
228	7
229	7
230	10
231	24
232	7
233	7
234	1
235	7
236	7
237	7
238	7
239	7
240	24
241	3
242	4
243	24
244	4
245	4
246	4
247	4
248	4
249	4
250	18
251	4
252	4
253	18
254	18
255	18
256	18
257	18
258	18
259	18
260	18
261	18
262	18
263	18
264	18
265	18
266	18
267	7
268	7
269	7
270	7
271	6
272	7
273	7
274	7
275	7
276	7
277	7
278	7
279	7
280	7
281	7
282	7
283	7
284	7
285	7
286	7
287	7
288	10
289	7
290	7
291	7
292	7
293	7
294	7
295	7
296	7
297	7
298	25
299	7
300	7
301	7
302	7
303	7
304	7
305	7
306	7
307	7
308	7
309	7
310	7
311	7
312	7
313	7
314	7
315	7
316	7
317	7
318	24
319	24
320	24
321	7
322	7
323	7
324	7
325	7
326	7
327	7
328	7
329	1
330	7
331	7
332	7
333	7
334	7
335	7
336	24
337	7
338	7
339	1
340	7
341	24
342	24
343	24
344	24
345	24
346	24
347	24
348	7
349	7
350	7
351	7
352	7
353	7
354	24
355	7
356	7
357	7
358	1
359	7
360	24
361	7
362	7
363	7
364	7
365	7
366	7
367	7
368	7
369	7
370	7
371	7
372	7
373	7
374	7
375	7
376	24
377	7
378	4
379	7
380	7
381	7
382	7
383	7
384	7
385	7
386	7
387	24
388	1
389	24
390	7
391	24
392	18
393	1
394	24
395	4
396	4
397	18
398	4
399	18
400	18
401	18
402	18
403	18
404	18
405	18
406	18
407	18
408	18
409	7
410	7
411	7
412	7
413	7
414	7
415	7
416	7
417	24
418	24
419	24
420	24
421	24
422	7
423	7
424	7
425	7
426	7
427	7
428	7
429	7
430	7
431	7
432	7
433	7
434	7
435	24
436	24
437	24
438	24
439	24
440	24
441	7
442	7
443	7
444	7
445	7
446	7
447	7
448	24
449	24
450	7
451	7
452	7
453	7
454	7
455	7
456	7
457	7
458	1
459	7
460	7
461	7
462	7
463	7
464	24
465	7
466	7
467	7
468	7
469	7
470	24
471	7
472	1
473	7
474	7
475	7
476	7
477	18
478	18
479	18
480	18
481	4
482	18
483	4
484	18
485	18
486	7
487	7
488	7
489	7
490	7
491	7
492	7
493	7
494	7
495	7
496	7
497	7
498	7
499	7
500	7
501	7
502	7
503	7
504	7
505	7
506	7
507	7
508	7
509	7
510	7
511	7
512	7
513	7
514	7
515	7
516	7
517	5
518	7
519	7
520	7
521	7
522	7
523	7
524	7
525	7
526	7
527	7
528	7
529	7
530	7
531	7
532	7
533	7
534	1
535	7
536	7
537	7
538	7
539	7
540	7
541	7
542	7
543	7
544	7
545	7
546	7
547	7
548	7
549	7
550	7
551	7
552	7
553	7
554	1
555	7
556	24
557	24
558	24
559	24
560	24
561	7
562	7
563	7
564	7
565	7
566	7
567	7
568	7
569	7
570	7
571	26
572	26
573	26
574	26
575	7
576	7
577	7
578	7
579	7
580	7
581	7
582	7
583	7
584	7
585	7
586	7
587	7
588	7
589	1
590	7
591	24
592	24
593	7
594	7
595	7
596	7
597	7
598	7
599	7
600	7
601	7
602	7
603	7
604	7
605	7
606	7
607	7
608	7
609	7
610	7
611	5
612	18
613	18
614	18
615	18
616	18
617	18
618	18
619	18
620	18
621	18
622	18
623	18
624	18
625	18
626	18
627	18
628	18
629	18
630	18
631	18
632	18
633	18
634	18
635	18
636	7
637	24
638	24
639	24
640	7
641	5
642	7
643	1
644	7
645	25
646	1
647	1
648	7
649	7
650	7
651	1
652	7
653	24
654	7
655	1
656	18
657	18
658	18
659	18
660	18
661	18
662	18
663	18
664	18
665	7
666	7
667	7
668	7
669	7
670	7
671	7
672	7
673	7
674	7
675	7
676	7
677	7
678	7
679	7
680	7
681	7
682	7
683	7
684	7
685	7
686	7
687	7
688	7
689	7
690	7
691	1
692	7
693	7
694	7
695	7
696	7
697	7
698	7
699	7
700	7
701	7
702	7
703	7
704	7
705	1
706	7
707	7
708	7
709	7
710	7
711	7
712	7
713	7
714	7
715	7
716	7
717	7
718	7
719	7
720	7
721	7
722	24
723	7
724	1
725	7
726	7
727	7
728	7
729	7
730	7
731	7
732	7
733	7
734	7
735	7
736	7
737	7
738	7
739	7
740	7
741	7
742	7
743	7
744	1
745	4
746	4
747	4
748	4
749	4
750	7
751	7
752	7
753	7
754	7
755	7
756	7
757	1
758	7
759	7
760	7
761	7
762	1
763	24
764	7
765	7
766	7
767	1
768	4
769	4
770	4
771	4
772	4
773	4
774	4
775	4
776	7
777	1
778	7
779	7
780	7
781	24
782	7
783	24
784	4
785	4
786	4
787	4
788	4
789	4
790	4
791	4
792	4
793	4
794	4
795	4
796	4
797	4
798	4
799	4
800	7
801	1
802	7
803	1
804	7
805	1
806	7
807	4
808	4
809	4
810	4
811	4
812	4
813	4
814	4
815	4
816	4
817	4
818	4
819	4
820	4
821	4
822	4
823	24
824	24
825	4
826	4
827	4
828	4
829	4
830	4
831	4
832	4
833	4
834	4
835	1
836	24
837	24
838	7
839	1
840	1
841	24
842	4
843	4
844	4
845	4
846	4
847	4
848	4
849	4
850	4
851	4
852	4
853	4
854	4
855	4
856	4
857	4
858	4
859	4
860	4
861	4
862	4
863	4
864	4
865	4
866	4
867	4
868	4
869	4
870	4
871	4
872	4
873	4
874	4
875	4
876	4
877	4
878	4
879	4
880	4
881	4
882	4
883	4
884	4
885	4
886	4
887	4
888	4
889	4
890	4
891	4
892	4
893	4
894	4
895	4
896	4
897	7
898	4
899	18
900	7
901	7
902	7
903	7
904	7
905	7
906	4
907	4
908	4
909	4
910	4
911	4
912	4
913	4
914	4
915	4
916	4
917	4
918	4
919	4
920	4
921	4
922	4
923	4
924	4
925	4
926	4
927	4
928	4
929	4
930	4
931	4
932	4
933	4
934	4
935	4
936	4
937	4
938	4
939	4
940	4
941	4
942	4
943	4
944	4
945	4
946	4
947	7
948	7
949	7
950	7
951	7
952	7
953	7
954	7
955	1
956	7
957	7
958	7
959	7
960	7
961	1
962	7
963	7
964	7
965	7
966	1
967	7
968	7
969	0
970	7
971	7
972	7
973	7
974	7
975	1
976	4
977	4
978	4
979	7
980	7
981	7
982	4
983	4
984	4
985	4
986	4
987	4
988	4
989	7
990	25
991	7
992	1
993	7
994	7
995	7
996	7
997	1
998	7
999	5
1000	7
1001	7
1002	7
1003	7
1004	7
1005	1
1006	7
1007	4
1008	4
1009	4
1010	4
1011	7
1012	7
1013	24
1014	1
1015	7
1016	25
1017	4
1018	4
1019	4
1020	4
1021	4
1022	4
1023	4
1024	4
1025	4
1026	7
1027	1
1028	4
1029	1
1030	7
1031	4
1032	4
1033	4
1034	4
1035	4
1036	4
1037	4
1038	4
1039	4
1040	4
1041	4
1042	4
1043	4
1044	4
1045	4
1046	4
1047	4
1048	4
1049	4
1050	4
1051	4
1052	1
1053	4
1054	4
1055	4
1056	4
1057	4
1058	4
1059	4
1060	25
1061	7
1062	24
1063	4
1064	4
1065	4
1066	4
1067	4
1068	4
1069	4
1070	4
1071	1
1072	1
1073	4
1074	4
1075	4
1076	4
1077	4
1078	4
1079	4
1080	4
1081	4
1082	4
1083	4
1084	4
1085	4
1086	4
1087	4
1088	4
1089	4
1090	4
1091	4
1092	4
1093	4
1094	7
1095	24
1096	4
1097	4
1098	4
1099	4
1100	4
1101	4
1102	4
1103	4
1104	4
1105	4
1106	4
1107	4
1108	4
1109	4
1110	4
1111	4
1112	4
1113	4
1114	4
1115	4
1116	4
1117	4
1118	4
1119	4
1120	4
1121	4
1122	4
1123	4
1124	4
1125	4
1126	4
1127	4
1128	4
1129	25
1130	7
1131	7
1132	7
1133	7
1134	7
1135	7
1136	7
1137	7
1138	25
1139	25
1140	7
1141	7
1142	7
1143	7
1144	1
1145	25
1146	1
1147	7
1148	25
1149	5
1150	25
1151	25
1152	7
1153	7
1154	7
1155	7
1156	25
1157	7
1158	4
1159	4
1160	4
1161	4
1162	4
1163	4
1164	4
1165	4
1166	4
1167	4
1168	4
1169	25
1170	7
1171	7
1172	12
1173	25
1174	7
1175	7
1176	1
1177	1
1178	0
1179	7
1180	25
1181	24
1182	25
1183	25
1184	1
1185	5
1186	1
1187	7
1188	7
1189	7
1190	1
1191	7
1192	7
1193	7
1194	7
1195	7
1196	1
1197	25
1198	25
1199	25
1200	25
1201	1
1202	25
1203	1
1204	13
1205	7
1206	1
1207	1
1208	25
1209	7
1210	1
1211	7
1212	7
1213	7
1214	7
1215	25
1216	7
1217	1
1218	1
1219	7
1220	4
1221	4
1222	4
1223	4
1224	4
1225	4
1226	4
1227	4
1228	4
1229	4
1230	4
1231	4
1232	4
1233	4
1234	4
1235	4
1236	4
1237	4
1238	4
1239	4
1240	4
1241	4
1242	4
1243	4
1244	4
1245	4
1246	4
1247	4
1248	4
1249	4
1250	4
1251	4
1252	4
1253	4
1254	4
1255	4
1256	4
1257	4
1258	4
1259	4
1260	4
1261	4
1262	4
1263	4
1264	4
1265	4
1266	4
1267	4
1268	4
1269	4
1270	4
1271	4
1272	4
1273	4
1274	4
1275	4
1276	4
1277	4
1278	1
1279	1
1280	7
1281	28
1282	1
1283	7
1284	7
1285	7
1286	2
1287	1
1288	7
1289	7
1290	7
1291	13
1292	7
1293	24
1294	7
1295	7
1296	7
1297	25
1298	7
1299	4
1300	4
1301	4
1302	4
1303	4
1304	4
1305	4
1306	4
1307	4
1308	7
1309	25
1310	25
1311	7
1312	7
1313	25
1314	25
1315	25
1316	25
1317	13
1318	1
1319	7
1320	25
1321	25
1322	1
1323	25
1324	5
1325	5
1326	7
1327	1
1328	7
1329	4
1330	4
1331	4
1332	4
1333	4
1334	4
1335	4
1336	4
1337	4
1338	4
1339	4
1340	7
1341	7
1342	1
1343	25
1344	1
1345	28
1346	7
1347	1
1348	5
1349	1
1350	25
1351	7
1352	25
1353	4
1354	4
1355	4
1356	4
1357	4
1358	4
1359	4
1360	4
1361	4
1362	4
1363	4
1364	25
1365	1
1366	1
1367	1
1368	4
1369	4
1370	4
1371	4
1372	4
1373	4
1374	4
1375	4
1376	4
1377	4
1378	4
1379	4
1380	4
1381	4
1382	25
1383	4
1384	4
1385	4
1386	4
1387	4
1388	1
1389	1
1390	1
1391	4
1392	4
1393	4
1394	4
1395	4
1396	4
1397	25
1398	4
1399	4
1400	4
1401	4
1402	4
1403	4
1404	4
1405	4
1406	4
1407	1
1408	24
1409	1
1410	7
1411	1
1412	1
1413	1
1414	7
1415	1
1416	24
1417	1
1418	1
1419	25
1420	4
1421	4
1422	4
1423	4
1424	4
1425	4
1426	4
1427	24
1428	7
1429	7
1430	7
1431	4
1432	7
1433	11
1434	4
1435	4
1436	4
1437	4
1438	4
1439	4
1440	7
1441	25
1442	24
1443	7
1444	7
1445	0
1446	25
1447	25
1448	5
1449	5
1450	5
1451	5
1452	5
1453	5
1454	5
1455	5
1456	5
1457	5
1458	5
1459	5
1460	27
1461	27
1462	27
1463	27
1464	27
1465	27
1466	27
1467	27
1468	27
1469	7
1470	25
1471	12
1472	1
1473	25
1474	25
1475	5
1476	5
1477	5
1478	25
1479	7
1480	7
1481	7
1482	7
1483	25
1484	25
1485	7
1486	25
1487	7
1488	1
1489	25
1490	1
1491	7
1492	1
1493	1
1494	25
1495	1
1496	7
1497	25
1498	7
1499	7
1500	25
1501	1
1502	25
1503	25
1504	25
1505	25
1506	25
1507	25
1508	7
1509	7
1510	25
1511	1
1512	7
1513	25
1514	7
1515	1
1516	25
1517	7
1518	7
1519	7
1520	25
1521	1
1522	7
1523	7
1524	1
1525	25
1526	7
1527	25
1528	1
1529	25
1530	12
1531	25
1532	1
1533	7
1534	1
1535	7
1536	7
1537	7
1538	1
1539	1
1540	25
1541	25
1542	25
1543	1
1544	7
1545	1
1546	25
1547	7
1548	7
1549	7
1550	1
1551	1
1552	7
1553	1
1554	25
1555	1
1556	28
1557	7
1558	1
1559	1
1560	25
1561	25
1562	25
1563	25
1564	1
1565	1
1566	1
1567	25
1568	25
1569	13
1570	25
1571	1
1572	1
1573	25
1574	7
1575	25
1576	25
1577	25
1578	1
1579	1
1580	1
1581	25
1582	7
1583	5
1584	7
1585	1
1586	25
1587	25
1588	25
1589	5
1590	25
1591	1
1592	3
1593	12
1594	25
1595	7
1596	25
1597	25
1598	1
1599	1
1600	1
1601	7
1602	25
1603	1
1604	7
1605	25
1606	25
1607	25
1608	7
1609	1
1610	25
1611	25
1612	7
1613	7
1614	1
1615	1
1616	25
1617	7
1618	1
1619	25
1620	7
1621	25
1622	7
1623	25
1624	1
1625	25
1626	7
1627	25
1628	1
1629	5
1630	1
1631	25
1632	25
1633	25
1634	25
1635	25
1636	25
1637	25
1638	25
1639	1
1640	1
1641	1
1642	25
1643	25
1644	1
1645	25
1646	7
1647	1
1648	7
1649	1
1650	25
1651	25
1652	25
1653	1
1654	12
1655	1
1656	1
1657	1
1658	25
1659	1
1660	7
1661	1
1662	25
1663	25
1664	25
1665	25
1666	1
1667	1
1668	25
1669	7
1670	25
1671	25
1672	25
1673	25
1674	1
1675	25
1676	1
1677	25
1678	25
1679	25
1680	1
1681	1
1682	1
1683	1
1684	1
1685	1
1686	25
1687	1
1688	25
1689	7
1690	1
1691	25
1692	7
1693	25
1694	1
1695	25
1696	25
1697	25
1698	25
1699	1
1700	25
1701	1
1702	1
1703	1
1704	25
1705	1
1706	25
1707	1
1708	25
1709	1
1710	1
1711	1
1712	25
1713	25
1714	1
1715	1
1716	12
1717	25
1718	1
1719	1
1720	25
1721	25
1722	25
1723	25
1724	1
1725	1
1726	0
1727	1
1728	25
1729	3
1730	1
1731	1
1732	1
1733	1
1734	25
1735	25
1736	7
1737	1
1738	25
1739	1
1740	1
1741	1
1742	25
1743	1
1744	1
1745	1
1746	1
1747	25
1748	7
1749	1
1750	1
1751	25
1752	13
1753	7
1754	25
1755	1
1756	25
1757	7
1758	25
1759	25
1760	1
1761	25
1762	25
1763	25
1764	1
1765	7
1766	1
1767	1
1768	28
1769	7
1770	25
1771	1
1772	25
1773	25
1774	12
1775	1
1776	1
1777	1
1778	1
1779	1
1780	25
1781	1
1782	25
1783	1
1784	1
1785	1
1786	25
1787	7
1788	24
1789	1
1790	1
1791	1
1792	25
1793	25
1794	25
1795	1
1796	25
1797	1
1798	1
1799	25
1800	1
1801	7
1802	1
1803	7
1804	25
1805	1
1806	25
1807	22
1808	1
1809	25
1810	7
1811	1
1812	1
1813	1
1814	28
1815	1
1816	1
1817	25
1818	1
1819	1
1820	1
1821	28
1822	11
1823	11
1824	11
1825	24
1826	0
1827	4
1828	1
1829	1
1830	1
1831	1
1832	1
1833	4
1834	11
1835	19
1836	4
1837	7
1838	0
1839	1
1840	1
1841	25
1842	25
1843	25
1844	25
1845	1
1846	1
1847	1
1848	25
1849	25
1850	25
1851	1
1852	25
1853	25
1854	1
1855	25
1856	25
1857	25
1858	25
1859	25
1860	25
1861	25
1862	25
1863	25
1864	1
1865	1
1866	10
1867	25
1868	25
1869	25
1870	25
1871	25
1872	1
1873	1
1874	25
1875	1
1876	1
1877	25
1878	1
1879	25
1880	1
1881	25
1882	1
1883	25
1884	25
1885	1
1886	1
1887	25
1888	1
1889	25
1890	1
1891	25
1892	5
1893	5
1894	5
1895	25
1896	1
1897	25
1898	1
1899	1
1900	25
1901	25
1902	7
1903	1
1904	1
1905	1
1906	25
1907	25
1908	25
1909	1
1910	1
1911	25
1912	5
1913	1
1914	1
1915	25
1916	7
1917	7
1918	25
1919	25
1920	25
1921	25
1922	1
1923	1
1924	25
1925	1
1926	7
1927	25
1928	1
1929	25
1930	25
1931	25
1932	1
1933	1
1934	1
1935	1
1936	25
1937	1
1938	25
1939	25
1940	1
1941	25
1942	25
1943	1
1944	1
1945	1
1946	1
1947	25
1948	1
1949	1
1950	1
1951	1
1952	1
1953	1
1954	1
1955	25
1956	1
1957	1
1958	25
1959	1
1960	7
1961	25
1962	1
1963	25
1964	1
1965	1
1966	1
1967	25
1968	1
1969	25
[truncated: 13,679 more rows]
