# Supplementary material for: Genome resolved analysis of a premature infant gut microbial community reveals a Varibaculum cambriense genome and a shift towards fermentation-based metabolism during the third week of life
Source: Microbiome. 2013 Dec 17;1:30. doi: 10.1186/2049-2618-1-30 (PMC4177395; doi:10.1186/2049-2618-1-30)
Supplement: Additional file 1 — ESOM data. [file 2049-2618-1-30-S1.zip › af2_esom/assembly-blast_vs_nt.cls]

% 15648
%0	Unknown	255	255	255
%100	hit_not_specified	127	127	127
%20	Veillonella_parvula	191	63	140
%19	Escherichia_coli	102	255	102
%4	Enterococcus_faecalis	255	255	204
%5	Enterococcus_plasmids	102	0	0
%6	Finegoldia_magna	255	128	0
%7	Leuconostoc_citreum	0	0	255
%21	Clostridium	51	255	255
%8	Propionibacterium_acnes	255	153	204
%10	Staph_phage	0	0	0
%11	Staph_aureus	255	255	0
%17	Staph_aureus_plasmids	180	180	0
%15	Staph_epidermidis	255	0	102
%18	Staph_epidermidis_plasmids	200	0	60
%13	Staph_hominis	255	153	51
%14	Staph_lugdunensis	204	0	204
%16	Streptococcus	255	255	191
%22	Isoptericola	255	255	191
%23	Shigella	100	255	90
%24	Cellulomonas
%25	Streptococcus_phage	220	220	180
1	19
2	19
3	19
4	19
5	19
6	19
7	19
8	19
9	19
10	19
11	19
12	19
13	19
14	19
15	19
16	23
17	19
18	19
19	100
20	19
21	19
22	19
23	19
24	19
25	19
26	100
27	100
28	100
29	19
30	19
31	19
32	19
33	19
34	19
35	19
36	23
37	19
38	19
39	19
40	19
41	19
42	19
43	19
44	19
45	19
46	19
47	19
48	19
49	100
50	19
51	19
52	23
53	19
54	19
55	19
56	20
57	19
58	19
59	19
60	23
61	19
62	19
63	19
64	19
65	19
66	19
67	19
68	19
69	19
70	19
71	19
72	19
73	19
74	22
75	19
76	19
77	19
78	19
79	19
80	19
81	19
82	19
83	19
84	19
85	19
86	19
87	19
88	19
89	19
90	19
91	19
92	19
93	23
94	19
95	19
96	19
97	23
98	19
99	19
100	19
101	19
102	19
103	23
104	19
105	19
106	23
107	19
108	19
109	19
110	19
111	19
112	19
113	19
114	19
115	19
116	19
117	19
118	19
119	19
120	19
121	19
122	19
123	19
124	19
125	19
126	19
127	100
128	19
129	100
130	19
131	19
132	19
133	19
134	19
135	19
136	19
137	19
138	19
139	19
140	19
141	19
142	100
143	19
144	19
145	19
146	19
147	19
148	19
149	19
150	19
151	23
152	19
153	19
154	19
155	19
156	19
157	19
158	19
159	19
160	19
161	19
162	19
163	19
164	19
165	19
166	19
167	19
168	19
169	19
170	19
171	19
172	19
173	19
174	19
175	19
176	19
177	19
178	23
179	19
180	23
181	19
182	19
183	19
184	19
185	19
186	19
187	19
188	19
189	19
190	19
191	19
192	19
193	19
194	100
195	19
196	19
197	19
198	19
199	19
200	19
201	19
202	19
203	19
204	19
205	19
206	19
207	19
208	19
209	19
210	19
211	19
212	19
213	19
214	19
215	19
216	100
217	19
218	19
219	19
220	19
221	19
222	19
223	19
224	19
225	19
226	19
227	19
228	19
229	19
230	19
231	20
232	19
233	19
234	100
235	19
236	19
237	19
238	19
239	19
240	20
241	20
242	0
243	20
244	21
245	4
246	21
247	21
248	21
249	21
250	16
251	100
252	100
253	100
254	16
255	16
256	16
257	16
258	16
259	100
260	16
261	16
262	16
263	16
264	16
265	100
266	16
267	19
268	19
269	19
270	19
271	4
272	19
273	100
274	19
275	19
276	23
277	19
278	19
279	19
280	19
281	19
282	19
283	19
284	19
285	19
286	19
287	23
288	100
289	19
290	19
291	19
292	19
293	19
294	19
295	19
296	19
297	19
298	100
299	19
300	19
301	19
302	19
303	100
304	19
305	19
306	19
307	19
308	19
309	19
310	19
311	19
312	19
313	19
314	19
315	19
316	19
317	19
318	20
319	20
320	20
321	19
322	19
323	19
324	19
325	19
326	23
327	19
328	19
329	0
330	19
331	19
332	19
333	19
334	19
335	19
336	20
337	19
338	19
339	0
340	19
341	21
342	21
343	21
344	21
345	21
346	21
347	21
348	19
349	19
350	19
351	19
352	19
353	19
354	20
355	19
356	19
357	19
358	0
359	19
360	20
361	19
362	19
363	19
364	19
365	19
366	19
367	19
368	19
369	19
370	19
371	19
372	19
373	19
374	19
375	19
376	20
377	19
378	21
379	19
380	19
381	19
382	19
383	19
384	19
385	19
386	19
387	20
388	0
389	20
390	19
391	100
392	16
393	100
394	20
395	100
396	21
397	16
398	21
399	16
400	16
401	16
402	16
403	16
404	16
405	16
406	16
407	16
408	16
409	19
410	19
411	19
412	19
413	19
414	19
415	19
416	23
417	20
418	20
419	20
420	20
421	20
422	19
423	19
424	19
425	19
426	19
427	19
428	19
429	19
430	19
431	19
432	19
433	19
434	19
435	20
436	20
437	20
438	20
439	20
440	20
441	19
442	19
443	19
444	19
445	19
446	19
447	19
448	20
449	20
450	19
451	19
452	19
453	19
454	23
455	19
456	19
457	19
458	100
459	19
460	19
461	19
462	19
463	19
464	20
465	19
466	19
467	19
468	19
469	19
470	20
471	19
472	100
473	19
474	19
475	19
476	19
477	16
478	16
479	16
480	16
481	100
482	16
483	21
484	16
485	16
486	19
487	19
488	19
489	19
490	19
491	19
492	19
493	19
494	19
495	19
496	19
497	19
498	19
499	19
500	19
501	19
502	19
503	19
504	19
505	19
506	19
507	19
508	19
509	19
510	19
511	19
512	19
513	19
514	19
515	19
516	19
517	4
518	19
519	19
520	19
521	23
522	19
523	19
524	19
525	19
526	19
527	19
528	19
529	19
530	19
531	19
532	19
533	19
534	100
535	19
536	19
537	19
538	19
539	19
540	19
541	19
542	19
543	19
544	19
545	19
546	19
547	19
548	19
549	19
550	19
551	19
552	19
553	19
554	0
555	19
556	20
557	20
558	20
559	20
560	20
561	19
562	19
563	19
564	23
565	19
566	19
567	19
568	19
569	19
570	19
571	100
572	100
573	100
574	100
575	19
576	19
577	19
578	19
579	19
580	19
581	19
582	19
583	19
584	19
585	19
586	19
587	19
588	19
589	100
590	19
591	20
592	20
593	19
594	19
595	19
596	19
597	19
598	19
599	19
600	19
601	19
602	19
603	19
604	19
605	19
606	19
607	19
608	19
609	19
610	19
611	4
612	16
613	16
614	16
615	16
616	16
617	16
618	16
619	16
620	16
621	16
622	16
623	16
624	16
625	16
626	16
627	16
628	16
629	16
630	16
631	16
632	16
633	16
634	16
635	16
636	19
637	20
638	20
639	20
640	19
641	4
642	19
643	100
644	19
645	0
646	100
647	100
648	19
649	19
650	19
651	22
652	19
653	100
654	19
655	100
656	16
657	16
658	16
659	16
660	16
661	16
662	16
663	16
664	16
665	19
666	19
667	19
668	19
669	19
670	19
671	19
672	19
673	19
674	19
675	19
676	19
677	19
678	19
679	19
680	19
681	19
682	19
683	19
684	19
685	19
686	19
687	100
688	19
689	19
690	19
691	0
692	19
693	19
694	19
695	19
696	19
697	19
698	19
699	19
700	19
701	100
702	19
703	19
704	19
705	8
706	19
707	19
708	19
709	19
710	19
711	19
712	19
713	19
714	19
715	19
716	19
717	19
718	19
719	19
720	19
721	19
722	20
723	19
724	100
725	19
726	19
727	19
728	19
729	19
730	19
731	19
732	19
733	19
734	19
735	19
736	19
737	19
738	100
739	19
740	19
741	19
742	19
743	19
744	100
745	21
746	21
747	21
748	21
749	21
750	19
751	19
752	19
753	19
754	19
755	19
756	19
757	100
758	19
759	19
760	19
761	19
762	0
763	20
764	19
765	19
766	19
767	100
768	21
769	21
770	21
771	21
772	21
773	21
774	21
775	21
776	19
777	100
778	19
779	19
780	19
781	20
782	100
783	20
784	21
785	21
786	21
787	21
788	21
789	21
790	21
791	21
792	21
793	21
794	21
795	21
796	21
797	21
798	21
799	21
800	19
801	100
802	19
803	100
804	19
805	100
806	19
807	21
808	21
809	21
810	21
811	21
812	21
813	21
814	21
815	21
816	21
817	21
818	21
819	21
820	21
821	21
822	21
823	20
824	20
825	21
826	21
827	21
828	21
829	21
830	21
831	21
832	21
833	21
834	21
835	0
836	20
837	20
838	19
839	100
840	100
841	20
842	21
843	21
844	21
845	21
846	21
847	21
848	21
849	21
850	21
851	21
852	21
853	21
854	21
855	21
856	21
857	21
858	21
859	21
860	21
861	21
862	21
863	21
864	21
865	21
866	21
867	21
868	21
869	21
870	21
871	21
872	21
873	21
874	21
875	21
876	21
877	21
878	21
879	21
880	21
881	21
882	21
883	21
884	21
885	21
886	21
887	21
888	21
889	21
890	21
891	21
892	21
893	21
894	21
895	21
896	21
897	19
898	0
899	0
900	19
901	19
902	19
903	19
904	19
905	19
906	21
907	21
908	21
909	21
910	21
911	21
912	21
913	21
914	21
915	21
916	21
917	21
918	21
919	21
920	21
921	21
922	21
923	21
924	21
925	21
926	21
927	21
928	21
929	21
930	21
931	21
932	21
933	21
934	21
935	21
936	21
937	21
938	21
939	21
940	21
941	21
942	21
943	21
944	21
945	21
946	21
947	19
948	19
949	19
950	19
951	23
952	19
953	19
954	19
955	100
956	19
957	19
958	19
959	19
960	19
961	100
962	19
963	19
964	19
965	19
966	0
967	19
968	19
969	0
970	19
971	19
972	19
973	19
974	19
975	100
976	21
977	21
978	21
979	19
980	19
981	19
982	21
983	21
984	21
985	21
986	21
987	21
988	21
989	19
990	16
991	19
992	100
993	19
994	19
995	19
996	19
997	100
998	19
999	4
1000	19
1001	19
1002	19
1003	19
1004	19
1005	100
1006	19
1007	21
1008	21
1009	21
1010	21
1011	19
1012	19
1013	20
1014	100
1015	19
1016	20
1017	21
1018	21
1019	21
1020	21
1021	21
1022	21
1023	21
1024	21
1025	21
1026	19
1027	100
1028	21
1029	8
1030	19
1031	21
1032	21
1033	21
1034	21
1035	21
1036	21
1037	21
1038	21
1039	21
1040	21
1041	21
1042	21
1043	21
1044	21
1045	21
1046	21
1047	21
1048	21
1049	21
1050	21
1051	21
1052	24
1053	21
1054	21
1055	21
1056	21
1057	21
1058	21
1059	21
1060	20
1061	100
1062	100
1063	21
1064	21
1065	21
1066	21
1067	21
1068	21
1069	21
1070	21
1071	0
1072	0
1073	21
1074	21
1075	21
1076	21
1077	21
1078	21
1079	21
1080	21
1081	21
1082	21
1083	21
1084	21
1085	21
1086	21
1087	21
1088	21
1089	21
1090	21
1091	21
1092	21
1093	21
1094	19
1095	20
1096	21
1097	21
1098	21
1099	21
1100	21
1101	21
1102	21
1103	21
1104	21
1105	21
1106	21
1107	21
1108	21
1109	21
1110	21
1111	21
1112	100
1113	21
1114	21
1115	21
1116	21
1117	21
1118	21
1119	21
1120	21
1121	21
1122	21
1123	21
1124	21
1125	21
1126	21
1127	21
1128	0
1129	20
1130	19
1131	19
1132	19
1133	19
1134	19
1135	19
1136	19
1137	19
1138	20
1139	20
1140	19
1141	19
1142	19
1143	19
1144	100
1145	20
1146	100
1147	19
1148	20
1149	4
1150	20
1151	20
1152	19
1153	19
1154	19
1155	19
1156	20
1157	19
1158	21
1159	21
1160	21
1161	21
1162	21
1163	21
1164	21
1165	21
1166	21
1167	21
1168	21
1169	20
1170	19
1171	19
1172	20
1173	20
1174	19
1175	100
1176	100
1177	100
1178	0
1179	100
1180	20
1181	20
1182	20
1183	20
1184	22
1185	4
1186	100
1187	19
1188	19
1189	19
1190	100
1191	19
1192	19
1193	19
1194	19
1195	19
1196	0
1197	20
1198	20
1199	20
1200	20
1201	22
1202	20
1203	100
1204	20
1205	19
1206	100
1207	100
1208	20
1209	19
1210	100
1211	19
1212	19
1213	23
1214	19
1215	20
1216	19
1217	100
1218	100
1219	23
1220	21
1221	21
1222	21
1223	21
1224	21
1225	21
1226	21
1227	21
1228	21
1229	21
1230	21
1231	21
1232	21
1233	21
1234	21
1235	21
1236	21
1237	21
1238	21
1239	21
1240	21
1241	21
1242	21
1243	21
1244	21
1245	21
1246	21
1247	21
1248	21
1249	21
1250	21
1251	21
1252	21
1253	21
1254	21
1255	21
1256	21
1257	21
1258	21
1259	21
1260	21
1261	21
1262	21
1263	21
1264	21
1265	21
1266	21
1267	21
1268	21
1269	21
1270	21
1271	21
1272	21
1273	21
1274	21
1275	21
1276	21
1277	21
1278	24
1279	100
1280	19
1281	0
1282	100
1283	100
1284	19
1285	19
1286	100
1287	100
1288	19
1289	19
1290	19
1291	0
1292	19
1293	20
1294	19
1295	19
1296	19
1297	20
1298	19
1299	21
1300	21
1301	21
1302	21
1303	21
1304	21
1305	21
1306	21
1307	21
1308	19
1309	100
1310	20
1311	19
1312	19
1313	20
1314	20
1315	20
1316	20
1317	20
1318	100
1319	19
1320	20
1321	20
1322	100
1323	20
1324	100
1325	4
1326	19
1327	100
1328	19
1329	21
1330	21
1331	21
1332	21
1333	21
1334	21
1335	21
1336	21
1337	21
1338	21
1339	21
1340	19
1341	19
1342	0
1343	20
1344	0
1345	100
1346	19
1347	100
1348	0
1349	100
1350	100
1351	19
1352	20
1353	21
1354	21
1355	21
1356	21
1357	21
1358	21
1359	21
1360	21
1361	21
1362	21
1363	21
1364	20
1365	100
1366	0
1367	22
1368	21
1369	21
1370	21
1371	21
1372	21
1373	21
1374	21
1375	21
1376	21
1377	21
1378	21
1379	21
1380	21
1381	21
1382	20
1383	21
1384	21
1385	21
1386	21
1387	21
1388	100
1389	24
1390	100
1391	21
1392	21
1393	21
1394	21
1395	21
1396	21
1397	20
1398	21
1399	21
1400	21
1401	21
1402	21
1403	21
1404	21
1405	21
1406	21
1407	0
1408	24
1409	100
1410	19
1411	0
1412	22
1413	100
1414	19
1415	0
1416	20
1417	0
1418	24
1419	20
1420	21
1421	21
1422	21
1423	21
1424	21
1425	21
1426	21
1427	20
1428	19
1429	19
1430	19
1431	21
1432	19
1433	100
1434	21
1435	21
1436	21
1437	21
1438	0
1439	21
1440	19
1441	20
1442	20
1443	19
1444	23
1445	18
1446	20
1447	20
1448	4
1449	4
1450	4
1451	4
1452	4
1453	4
1454	4
1455	4
1456	4
1457	4
1458	4
1459	4
1460	20
1461	20
1462	20
1463	20
1464	20
1465	20
1466	20
1467	20
1468	20
1469	19
1470	20
1471	20
1472	100
1473	20
1474	20
1475	4
1476	4
1477	4
1478	20
1479	19
1480	19
1481	19
1482	19
1483	20
1484	20
1485	19
1486	20
1487	19
1488	100
1489	20
1490	100
1491	19
1492	100
1493	100
1494	20
1495	0
1496	23
1497	20
1498	19
1499	19
1500	0
1501	22
1502	100
1503	20
1504	20
1505	20
1506	20
1507	20
1508	19
1509	19
1510	20
1511	100
1512	19
1513	20
1514	23
1515	100
1516	20
1517	19
1518	19
1519	19
1520	20
1521	24
1522	19
1523	20
1524	100
1525	20
1526	19
1527	20
1528	0
1529	20
1530	4
1531	20
1532	100
1533	19
1534	100
1535	100
1536	19
1537	19
1538	100
1539	100
1540	20
1541	20
1542	20
1543	22
1544	23
1545	100
1546	20
1547	19
1548	19
1549	19
1550	24
1551	100
1552	19
1553	100
1554	20
1555	100
1556	20
1557	19
1558	100
1559	100
1560	20
1561	20
1562	20
1563	0
1564	100
1565	100
1566	100
1567	20
1568	20
1569	20
1570	20
1571	22
1572	100
1573	20
1574	19
1575	20
1576	0
1577	20
1578	24
1579	100
1580	100
1581	20
1582	19
1583	4
1584	19
1585	100
1586	20
1587	20
1588	20
1589	100
1590	20
1591	100
1592	21
1593	20
1594	20
1595	19
1596	20
1597	0
1598	100
1599	100
1600	100
1601	19
1602	20
1603	24
1604	19
1605	20
1606	20
1607	20
1608	19
1609	100
1610	20
1611	20
1612	19
1613	19
1614	100
1615	100
1616	20
1617	100
1618	100
1619	20
1620	19
1621	20
1622	19
1623	20
1624	0
1625	20
1626	100
1627	20
1628	24
1629	100
1630	24
1631	20
1632	20
1633	20
1634	20
1635	20
1636	20
1637	20
1638	20
1639	24
1640	100
1641	24
1642	0
1643	20
1644	100
1645	20
1646	100
1647	100
1648	19
1649	22
1650	20
1651	20
1652	20
1653	22
1654	20
1655	100
1656	100
1657	24
1658	0
1659	24
1660	19
1661	0
1662	20
1663	20
1664	20
1665	20
1666	100
1667	100
1668	20
1669	19
1670	0
1671	20
1672	20
1673	20
1674	100
1675	20
1676	100
1677	0
1678	20
1679	20
1680	0
1681	100
1682	0
1683	100
1684	100
1685	0
1686	20
1687	100
1688	20
1689	19
1690	100
1691	20
1692	23
1693	20
1694	0
1695	20
1696	20
1697	20
1698	20
1699	100
1700	20
1701	100
1702	100
1703	100
1704	0
1705	100
1706	20
1707	100
1708	20
1709	24
1710	100
1711	24
1712	4
1713	0
1714	100
1715	0
1716	20
1717	0
1718	100
1719	100
1720	20
1721	20
1722	20
1723	20
1724	8
1725	100
1726	24
1727	0
1728	20
1729	21
1730	100
1731	100
1732	100
1733	0
1734	20
1735	20
1736	19
1737	100
1738	20
1739	22
1740	0
1741	0
1742	20
1743	24
1744	100
1745	100
1746	100
1747	20
1748	19
1749	22
1750	24
1751	20
1752	20
1753	19
1754	20
1755	100
1756	20
1757	19
1758	20
1759	20
1760	100
1761	20
1762	20
1763	20
1764	100
1765	23
1766	0
1767	100
1768	0
1769	20
1770	20
1771	100
1772	20
1773	20
1774	20
1775	100
1776	100
1777	100
1778	100
1779	100
1780	20
1781	100
1782	20
1783	100
1784	100
1785	100
1786	20
1787	100
1788	0
1789	100
1790	100
1791	100
1792	20
1793	20
1794	100
1795	100
1796	20
1797	22
1798	0
1799	20
1800	24
1801	19
1802	100
1803	19
1804	20
1805	100
1806	20
1807	100
1808	0
1809	20
1810	19
1811	100
1812	24
1813	100
1814	20
1815	0
1816	0
1817	20
1818	100
1819	0
1820	100
1821	100
1822	100
1823	100
1824	100
1825	0
1826	100
1827	21
1828	0
1829	100
1830	100
1831	100
1832	100
1833	21
1834	100
1835	100
1836	21
1837	19
1838	15
1839	0
1840	0
1841	20
1842	20
1843	20
1844	20
1845	22
1846	22
1847	100
1848	20
1849	20
1850	20
1851	100
1852	20
1853	20
1854	100
1855	20
1856	20
1857	20
1858	20
1859	20
1860	20
1861	20
1862	20
1863	20
1864	0
1865	100
1866	19
1867	20
1868	20
1869	20
1870	20
1871	20
1872	100
1873	100
1874	20
1875	100
1876	0
1877	20
1878	100
1879	20
1880	100
1881	20
1882	100
1883	20
1884	20
1885	100
1886	24
1887	20
1888	100
1889	20
1890	100
1891	20
1892	4
1893	4
1894	4
1895	20
1896	100
1897	20
1898	100
1899	24
1900	20
1901	20
1902	19
1903	24
1904	100
1905	100
1906	20
1907	20
1908	20
1909	0
1910	24
1911	20
1912	100
1913	22
1914	24
1915	20
1916	19
1917	19
1918	20
1919	20
1920	20
1921	20
1922	100
1923	100
1924	20
1925	0
1926	20
1927	20
1928	100
1929	20
1930	20
1931	20
1932	100
1933	100
1934	100
1935	100
1936	20
1937	24
1938	20
1939	20
1940	100
1941	20
1942	20
1943	0
1944	100
1945	100
1946	22
1947	20
1948	100
1949	100
1950	24
1951	22
1952	24
1953	100
1954	100
1955	20
1956	0
1957	22
1958	20
1959	100
1960	19
1961	20
1962	24
1963	20
1964	100
1965	100
1966	100
1967	20
1968	100
1969	20
1970	100
1971	20
1972	0
1973	100
1974	20
1975	100
1976	11
1977	20
1978	100
1979	100
1980	100
1981	100
1982	20
1983	100
1984	20
1985	100
1986	100
1987	0
1988	20
1989	20
1990	100
1991	20
1992	24
1993	19
1994	100
1995	0
1996	100
1997	20
1998	100
1999	20
2000	20
2001	20
2002	20
2003	20
2004	20
2005	100
2006	24
2007	100
2008	100
2009	100
2010	24
2011	20
2012	16
2013	20
2014	20
2015	20
2016	100
2017	100
2018	100
2019	22
2020	20
2021	100
2022	4
2023	0
2024	100
2025	100
2026	20
2027	0
2028	20
2029	24
2030	100
2031	100
2032	20
2033	24
2034	100
2035	20
2036	24
2037	0
2038	20
2039	20
2040	100
2041	100
2042	20
2043	20
2044	100
2045	100
2046	100
2047	20
2048	100
2049	0
2050	100
2051	100
2052	20
2053	24
2054	24
2055	20
2056	20
2057	20
2058	100
2059	100
2060	20
2061	20
2062	24
2063	100
2064	20
2065	0
2066	20
2067	20
2068	20
2069	22
2070	22
2071	100
2072	20
2073	20
2074	20
2075	100
2076	20
2077	100
2078	0
2079	20
2080	20
2081	100
2082	100
2083	22
2084	24
2085	100
2086	100
2087	24
2088	100
2089	100
2090	20
2091	100
2092	24
2093	0
2094	22
2095	100
2096	20
2097	20
2098	20
2099	20
2100	24
2101	20
2102	20
2103	20
2104	100
2105	100
2106	20
2107	20
2108	20
2109	100
2110	24
2111	100
2112	100
2113	100
2114	20
2115	20
2116	22
2117	20
2118	100
2119	20
2120	100
2121	100
2122	20
2123	22
2124	20
2125	20
2126	20
2127	20
2128	100
2129	24
2130	0
2131	20
2132	20
2133	100
2134	100
2135	20
2136	8
2137	100
2138	100
2139	24
2140	20
2141	19
2142	20
2143	100
2144	100
2145	100
2146	20
2147	100
2148	100
2149	0
2150	100
2151	20
2152	100
2153	20
2154	24
2155	100
2156	100
2157	20
2158	100
2159	22
2160	100
2161	24
2162	100
2163	0
2164	100
2165	22
2166	100
2167	100
2168	100
2169	100
2170	100
2171	100
2172	100
2173	24
2174	20
2175	100
2176	100
2177	20
2178	0
2179	100
2180	100
2181	100
2182	100
2183	20
2184	20
2185	20
2186	20
2187	20
2188	100
2189	20
2190	20
2191	100
2192	100
2193	20
2194	0
2195	20
2196	100
2197	100
2198	20
2199	100
2200	20
2201	24
2202	100
2203	100
2204	20
2205	20
2206	24
2207	0
2208	20
2209	20
2210	0
2211	100
2212	20
2213	100
2214	100
2215	100
2216	100
2217	20
2218	100
2219	20
2220	100
2221	20
2222	100
2223	100
2224	100
2225	0
2226	100
2227	20
2228	20
2229	20
2230	20
2231	20
2232	20
2233	0
2234	100
2235	20
2236	24
2237	20
2238	20
2239	20
2240	19
2241	20
2242	100
2243	100
2244	20
2245	20
2246	20
2247	100
2248	20
2249	19
2250	20
2251	20
2252	19
2253	100
2254	24
2255	24
2256	0
2257	20
2258	100
2259	100
2260	24
2261	20
2262	20
2263	20
2264	100
2265	20
2266	24
2267	100
2268	100
2269	20
2270	100
2271	20
2272	0
2273	20
2274	100
2275	0
2276	20
2277	22
2278	20
2279	4
2280	20
2281	100
2282	100
2283	100
2284	100
2285	20
2286	100
2287	8
2288	100
2289	100
2290	20
2291	100
2292	100
2293	100
2294	20
2295	100
2296	20
2297	20
2298	20
2299	20
2300	24
2301	100
2302	20
2303	100
2304	24
2305	20
2306	24
2307	20
2308	24
2309	20
2310	20
2311	100
2312	20
2313	20
2314	100
2315	0
2316	24
2317	100
2318	20
2319	20
2320	20
2321	100
2322	20
2323	20
2324	20
2325	20
2326	20
2327	24
2328	22
2329	24
2330	100
2331	100
2332	100
2333	100
2334	20
2335	20
2336	20
2337	20
2338	20
2339	20
2340	8
2341	100
2342	100
2343	20
2344	100
2345	20
2346	19
2347	20
2348	100
2349	20
2350	24
2351	100
2352	20
2353	20
2354	20
2355	20
2356	24
2357	20
2358	0
2359	0
2360	20
2361	22
2362	20
2363	100
2364	4
2365	4
2366	4
2367	4
2368	4
2369	4
2370	4
2371	4
2372	4
2373	4
2374	4
2375	4
2376	4
2377	4
2378	4
2379	4
2380	4
2381	4
2382	4
2383	4
2384	4
2385	4
2386	4
2387	4
2388	4
2389	4
2390	4
2391	4
2392	4
2393	4
2394	4
2395	24
2396	20
2397	24
2398	100
2399	20
2400	100
2401	100
2402	100
2403	100
2404	24
2405	100
2406	0
2407	20
2408	100
2409	100
2410	20
2411	0
2412	20
2413	0
2414	100
2415	0
2416	20
2417	100
2418	18
2419	19
2420	100
2421	22
2422	20
2423	100
2424	100
2425	22
2426	22
2427	100
2428	22
2429	24
2430	20
2431	20
2432	100
2433	0
2434	22
2435	20
2436	100
2437	100
2438	100
2439	20
2440	20
2441	24
2442	100
2443	0
2444	100
2445	100
2446	100
2447	22
2448	100
2449	19
2450	100
2451	24
2452	20
2453	20
2454	0
2455	24
2456	0
2457	22
2458	100
2459	0
2460	20
2461	22
2462	0
2463	100
2464	100
2465	24
2466	0
2467	20
2468	0
2469	20
2470	100
2471	100
2472	20
2473	22
2474	24
2475	20
2476	20
2477	22
2478	100
2479	0
2480	20
2481	21
2482	20
2483	100
2484	20
2485	22
2486	8
2487	20
2488	20
2489	100
2490	20
2491	22
2492	100
2493	0
2494	100
2495	20
2496	20
2497	20
2498	100
2499	0
2500	100
2501	100
2502	20
2503	0
2504	0
2505	100
2506	100
2507	22
2508	19
2509	24
2510	20
2511	100
2512	20
2513	100
2514	100
2515	100
2516	100
2517	20
2518	24
2519	100
2520	0
2521	24
2522	0
2523	100
2524	20
2525	19
2526	19
2527	100
2528	100
2529	100
2530	100
2531	20
2532	24
2533	20
2534	0
2535	20
2536	0
2537	20
2538	100
2539	0
2540	0
2541	20
2542	100
2543	100
2544	0
2545	24
2546	19
2547	100
2548	24
2549	22
2550	0
2551	20
2552	20
2553	20
2554	20
2555	0
2556	0
2557	100
2558	100
2559	100
2560	100
2561	22
2562	0
2563	100
2564	0
2565	100
2566	100
2567	100
2568	0
2569	100
2570	100
2571	22
2572	0
2573	21
2574	0
2575	100
2576	100
2577	100
2578	21
2579	21
2580	24
2581	21
2582	100
2583	100
2584	100
2585	100
2586	20
2587	100
2588	100
2589	20
2590	100
2591	100
2592	100
2593	100
2594	0
2595	100
2596	24
2597	100
2598	100
2599	100
2600	19
2601	20
2602	20
2603	0
2604	0
2605	0
2606	100
2607	100
2608	100
2609	100
2610	4
2611	100
2612	0
2613	100
2614	100
2615	20
2616	100
2617	21
2618	100
2619	19
2620	21
2621	100
2622	20
2623	20
2624	0
2625	19
2626	100
2627	20
2628	20
2629	100
2630	20
2631	20
2632	20
2633	20
2634	20
2635	20
2636	100
2637	100
2638	19
2639	20
2640	20
2641	20
2642	20
2643	19
2644	19
2645	23
2646	20
2647	0
2648	23
2649	20
2650	19
2651	19
2652	19
2653	19
2654	19
2655	19
2656	19
2657	20
2658	20
2659	24
2660	100
2661	20
2662	20
2663	20
2664	19
2665	0
2666	20
2667	20
2668	22
2669	20
2670	23
2671	20
2672	16
2673	19
2674	20
2675	19
2676	100
2677	0
2678	100
2679	20
2680	20
2681	20
2682	100
2683	100
2684	20
2685	100
2686	19
2687	20
2688	24
2689	100
2690	0
2691	19
2692	100
2693	19
2694	20
2695	20
2696	100
2697	19
2698	100
2699	19
2700	20
2701	19
2702	19
2703	20
2704	19
2705	19
2706	20
2707	20
2708	20
2709	0
2710	20
2711	20
2712	20
2713	19
2714	19
2715	20
2716	20
2717	19
2718	20
2719	20
2720	19
2721	20
2722	0
2723	20
2724	19
2725	15
2726	19
2727	100
2728	20
2729	20
2730	19
2731	19
2732	19
2733	20
2734	100
2735	20
2736	0
2737	0
2738	19
2739	20
2740	100
2741	0
2742	20
2743	20
2744	20
2745	20
2746	100
2747	100
2748	100
2749	20
2750	19
2751	19
2752	100
2753	100
2754	100
2755	100
2756	100
2757	100
2758	20
2759	20
2760	20
2761	20
2762	23
2763	20
2764	0
2765	20
2766	100
2767	20
2768	20
2769	20
2770	19
2771	24
2772	20
2773	0
2774	20
2775	19
2776	20
2777	20
2778	20
2779	20
2780	0
2781	18
2782	20
2783	20
2784	20
2785	20
2786	20
2787	20
2788	100
2789	20
2790	20
2791	20
2792	21
2793	21
2794	20
2795	20
2796	19
2797	20
2798	20
2799	20
2800	19
2801	20
2802	100
2803	20
2804	100
2805	20
2806	100
2807	19
2808	20
2809	20
2810	19
2811	24
2812	20
2813	20
2814	16
2815	20
2816	20
2817	22
2818	20
2819	0
2820	100
2821	100
2822	100
2823	20
2824	24
2825	19
2826	20
2827	19
2828	20
2829	20
2830	20
2831	20
2832	19
2833	20
2834	20
2835	20
2836	20
2837	20
2838	20
2839	20
2840	20
2841	20
2842	20
2843	0
2844	20
2845	11
2846	20
2847	100
2848	20
2849	20
2850	100
2851	20
2852	20
2853	20
2854	21
2855	21
2856	19
2857	20
2858	20
2859	0
2860	19
2861	20
2862	20
2863	100
2864	100
2865	20
2866	19
2867	20
2868	19
2869	20
2870	20
2871	0
2872	24
2873	21
2874	100
2875	19
2876	20
2877	20
2878	19
2879	0
2880	0
2881	0
2882	19
2883	19
2884	0
2885	19
2886	20
2887	100
2888	20
2889	19
2890	19
2891	0
2892	20
2893	100
2894	24
2895	20
2896	100
2897	20
2898	19
2899	19
2900	21
2901	20
2902	20
2903	20
2904	15
2905	20
2906	20
2907	0
2908	22
2909	100
2910	100
2911	19
2912	22
2913	20
2914	19
2915	19
2916	100
2917	19
2918	20
2919	20
2920	20
2921	20
2922	19
2923	19
2924	100
2925	100
2926	19
2927	21
2928	20
2929	19
2930	21
2931	0
2932	19
2933	19
2934	4
2935	20
2936	0
2937	20
2938	20
2939	20
2940	20
2941	20
2942	0
2943	0
2944	20
2945	20
2946	19
2947	20
2948	20
2949	20
2950	20
2951	100
2952	20
2953	24
2954	11
2955	20
2956	20
2957	20
2958	100
2959	20
2960	4
2961	20
2962	21
2963	0
2964	20
2965	20
2966	19
2967	19
2968	100
2969	20
2970	0
2971	20
2972	20
2973	19
2974	0
2975	20
2976	20
2977	19
2978	8
2979	8
2980	8
2981	100
2982	20
2983	100
2984	24
2985	0
2986	20
2987	100
2988	100
2989	20
2990	100
2991	100
2992	20
2993	20
2994	0
2995	20
2996	0
2997	8
2998	8
2999	8
3000	8
3001	20
3002	19
3003	19
3004	20
3005	0
3006	24
3007	20
3008	20
3009	19
3010	20
3011	100
3012	20
3013	0
3014	100
3015	100
3016	100
3017	100
3018	100
3019	100
3020	100
3021	100
3022	100
3023	20
3024	20
3025	100
3026	0
3027	20
3028	100
3029	20
3030	20
3031	24
3032	20
3033	20
3034	0
3035	20
3036	0
3037	20
3038	20
3039	19
3040	100
3041	20
3042	100
3043	0
3044	19
3045	100
3046	20
3047	19
3048	20
3049	20
3050	20
3051	0
3052	0
3053	20
3054	20
3055	20
3056	23
3057	19
3058	20
3059	0
3060	20
3061	22
3062	0
3063	20
3064	19
3065	19
3066	20
3067	100
3068	20
3069	20
3070	20
3071	20
3072	0
3073	20
3074	19
3075	20
3076	4
3077	20
3078	20
3079	20
3080	0
3081	20
3082	20
3083	20
3084	20
3085	19
3086	20
3087	19
3088	19
3089	20
3090	19
3091	21
3092	20
3093	20
3094	20
3095	20
3096	20
3097	4
3098	22
3099	0
3100	0
3101	100
3102	19
3103	20
3104	20
3105	20
3106	19
3107	20
3108	23
3109	20
3110	20
3111	19
3112	19
3113	20
3114	20
3115	19
3116	100
3117	20
3118	20
3119	23
3120	19
3121	20
3122	20
3123	19
3124	20
3125	20
3126	4
3127	20
3128	20
3129	20
3130	20
3131	0
3132	100
3133	20
3134	23
3135	20
3136	20
3137	20
3138	19
3139	100
3140	19
3141	0
3142	100
3143	20
3144	0
3145	100
3146	0
3147	100
3148	100
3149	20
3150	24
3151	100
3152	20
3153	0
3154	100
3155	20
3156	20
3157	100
3158	0
3159	23
3160	20
3161	20
3162	24
3163	20
3164	0
3165	100
3166	0
3167	20
3168	20
3169	20
3170	20
3171	100
3172	100
3173	20
3174	20
3175	20
3176	100
3177	20
3178	20
3179	20
3180	20
3181	20
3182	0
3183	19
3184	16
3185	16
3186	20
3187	20
3188	19
3189	19
3190	19
3191	19
3192	16
3193	19
3194	0
3195	0
3196	0
3197	24
3198	24
3199	0
3200	100
3201	19
3202	23
3203	20
3204	20
3205	20
3206	19
3207	19
3208	100
3209	20
3210	4
3211	100
3212	19
3213	20
3214	21
3215	20
3216	20
3217	20
3218	16
3219	20
3220	16
3221	16
3222	0
3223	20
3224	16
3225	19
3226	20
3227	20
3228	20
3229	100
3230	20
3231	19
3232	20
3233	21
3234	21
3235	20
3236	21
3237	100
3238	21
3239	21
3240	21
3241	21
3242	21
3243	21
3244	100
3245	19
3246	100
3247	0
3248	19
3249	19
3250	21
3251	20
3252	20
3253	19
3254	23
3255	20
3256	19
3257	21
3258	21
3259	19
3260	20
3261	21
3262	20
3263	20
3264	0
3265	21
3266	21
3267	21
3268	20
3269	100
3270	100
3271	19
3272	20
3273	19
3274	20
3275	19
3276	20
3277	21
3278	100
3279	20
3280	19
3281	19
3282	21
3283	19
3284	19
3285	21
3286	21
3287	23
3288	20
3289	19
3290	21
3291	21
3292	100
3293	19
3294	20
3295	20
3296	21
3297	21
3298	19
3299	20
3300	0
3301	16
3302	20
3303	19
3304	19
3305	21
3306	21
3307	21
3308	100
3309	20
3310	19
3311	100
3312	100
3313	100
3314	0
3315	21
3316	21
3317	21
3318	0
3319	100
3320	21
3321	19
3322	21
3323	21
3324	19
3325	21
3326	20
3327	19
3328	21
3329	21
3330	19
3331	21
3332	19
3333	19
3334	19
3335	20
3336	21
3337	21
3338	100
3339	100
3340	15
3341	21
3342	21
3343	21
3344	21
3345	21
3346	21
3347	0
3348	21
3349	0
3350	21
3351	20
3352	15
3353	19
3354	20
3355	100
3356	100
3357	21
3358	20
3359	19
3360	100
3361	21
3362	20
3363	21
3364	21
3365	21
3366	21
3367	21
3368	21
3369	100
3370	20
3371	21
3372	0
3373	19
3374	0
3375	20
3376	20
3377	20
3378	19
3379	21
3380	0
3381	0
3382	16
3383	20
3384	100
3385	21
3386	19
3387	21
3388	21
3389	20
3390	20
3391	20
3392	19
3393	20
3394	19
3395	20
3396	21
3397	20
3398	20
3399	100
3400	21
3401	21
3402	19
3403	21
3404	21
3405	19
3406	0
3407	20
3408	20
3409	19
3410	100
3411	20
3412	20
3413	19
3414	21
3415	21
3416	19
3417	19
3418	20
3419	20
3420	21
3421	19
3422	21
3423	20
3424	19
3425	21
3426	21
3427	19
3428	19
3429	20
3430	20
3431	20
3432	21
3433	19
3434	19
3435	20
3436	100
3437	100
3438	0
3439	21
3440	21
3441	21
3442	21
3443	21
3444	19
3445	21
3446	0
3447	21
3448	100
3449	21
3450	21
3451	21
3452	21
3453	21
3454	21
3455	21
3456	20
3457	21
3458	21
3459	20
3460	20
3461	19
3462	15
3463	19
3464	21
3465	100
3466	21
3467	20
3468	20
3469	20
3470	20
3471	19
3472	19
3473	21
3474	0
3475	20
3476	19
3477	21
3478	20
3479	0
3480	21
3481	23
3482	0
3483	21
3484	0
3485	20
3486	19
3487	20
3488	21
3489	20
3490	19
3491	21
3492	20
3493	20
3494	11
3495	21
3496	21
3497	20
3498	0
3499	21
3500	19
3501	20
3502	20
3503	20
3504	20
3505	21
3506	21
3507	20
3508	21
3509	21
3510	21
3511	19
3512	0
3513	100
3514	19
3515	20
3516	100
3517	16
3518	20
3519	19
3520	23
3521	0
3522	100
3523	20
3524	21
3525	20
3526	0
3527	21
3528	100
3529	21
3530	19
3531	16
3532	19
3533	20
3534	19
3535	21
3536	20
3537	100
3538	100
3539	100
3540	20
3541	20
3542	21
3543	0
3544	0
3545	19
3546	21
3547	21
3548	19
3549	20
3550	20
3551	21
3552	19
3553	20
3554	20
3555	20
3556	21
3557	20
3558	0
3559	0
3560	21
3561	21
3562	20
3563	21
3564	20
3565	0
3566	21
3567	21
3568	21
3569	21
3570	21
3571	15
3572	20
3573	0
3574	20
3575	21
3576	21
3577	20
3578	19
3579	21
3580	19
3581	100
3582	19
3583	20
3584	20
3585	0
3586	0
3587	21
3588	20
3589	100
3590	19
3591	21
3592	21
3593	19
3594	100
3595	100
3596	100
3597	20
3598	20
3599	20
3600	21
3601	20
3602	20
3603	20
3604	20
3605	20
3606	20
3607	19
3608	21
3609	19
3610	20
3611	19
3612	19
3613	15
3614	15
3615	21
3616	21
3617	19
3618	15
3619	19
3620	21
3621	100
3622	20
3623	20
3624	15
3625	21
3626	21
3627	15
3628	19
3629	19
3630	19
3631	0
3632	20
3633	20
3634	100
3635	20
3636	15
3637	19
3638	21
3639	100
3640	22
3641	0
3642	19
3643	21
3644	21
3645	21
3646	21
3647	20
3648	20
3649	20
3650	20
3651	20
3652	19
3653	20
3654	16
3655	19
3656	20
3657	100
3658	19
3659	0
3660	20
3661	20
3662	0
3663	16
3664	20
3665	20
3666	21
3667	20
3668	21
3669	20
3670	16
3671	15
3672	16
3673	21
3674	19
3675	100
3676	0
3677	20
3678	20
3679	100
3680	100
3681	20
3682	20
3683	20
3684	20
3685	21
3686	20
3687	21
3688	20
3689	21
3690	0
3691	20
3692	20
3693	20
3694	16
3695	100
3696	21
3697	20
3698	21
3699	20
3700	19
3701	20
3702	16
3703	0
3704	0
3705	16
3706	21
3707	20
3708	19
3709	20
3710	20
3711	20
3712	20
3713	20
3714	20
3715	20
3716	16
3717	0
3718	20
3719	21
3720	100
3721	20
3722	20
3723	21
3724	21
3725	20
3726	20
3727	20
3728	20
3729	20
3730	20
3731	20
3732	21
3733	20
3734	21
3735	20
3736	20
3737	20
3738	19
3739	0
3740	20
3741	15
3742	20
3743	19
3744	20
3745	0
3746	20
3747	20
3748	21
3749	21
3750	15
3751	20
3752	21
3753	0
3754	20
3755	20
3756	100
3757	0
3758	20
3759	20
3760	15
3761	19
3762	24
3763	0
3764	15
3765	100
3766	100
3767	20
3768	19
3769	20
3770	20
3771	20
3772	20
3773	18
3774	20
3775	4
3776	20
3777	20
3778	20
3779	20
3780	20
3781	16
3782	20
3783	20
3784	16
3785	16
3786	0
3787	21
3788	20
3789	20
3790	100
3791	100
3792	20
3793	20
3794	19
3795	19
3796	19
3797	23
3798	20
3799	23
3800	20
3801	0
3802	20
3803	20
3804	22
3805	0
3806	20
3807	0
3808	20
3809	100
3810	20
3811	19
3812	20
3813	20
3814	20
3815	0
3816	20
3817	20
3818	20
3819	100
3820	20
3821	100
3822	0
3823	20
3824	20
3825	20
3826	20
3827	0
3828	20
3829	0
3830	20
3831	19
3832	20
3833	20
3834	20
3835	20
3836	20
3837	20
3838	20
3839	19
3840	20
3841	20
3842	20
3843	20
3844	20
3845	20
3846	20
3847	20
3848	20
3849	20
3850	20
3851	20
3852	20
3853	20
3854	20
3855	20
3856	20
3857	20
3858	19
3859	20
3860	19
3861	20
3862	20
3863	20
3864	20
3865	20
3866	20
3867	20
3868	20
3869	20
3870	20
3871	20
3872	20
3873	20
3874	20
3875	20
3876	20
3877	20
3878	20
3879	20
3880	20
3881	20
3882	20
3883	20
3884	20
3885	20
3886	19
3887	20
3888	20
3889	20
3890	20
3891	20
3892	20
3893	20
3894	20
3895	20
3896	20
3897	20
3898	20
3899	20
3900	20
3901	20
3902	20
3903	20
3904	20
3905	20
3906	20
3907	20
3908	20
3909	20
3910	20
3911	20
3912	100
3913	20
3914	21
3915	100
3916	20
3917	21
3918	100
3919	100
3920	0
3921	21
3922	20
3923	21
3924	19
3925	100
3926	20
3927	15
3928	0
3929	11
3930	100
3931	19
3932	20
3933	0
3934	20
3935	19
3936	100
3937	0
3938	19
3939	0
3940	21
3941	15
3942	20
3943	100
3944	100
3945	16
3946	20
3947	20
3948	100
3949	0
3950	19
3951	100
3952	16
3953	100
3954	16
3955	0
3956	0
3957	0
3958	100
3959	19
3960	15
3961	0
3962	15
3963	100
3964	100
3965	19
3966	16
3967	15
3968	19
3969	100
3970	20
3971	20
3972	0
3973	0
3974	19
3975	19
3976	16
3977	16
3978	16
3979	15
3980	19
3981	11
3982	19
3983	21
3984	19
3985	100
3986	20
3987	100
3988	100
3989	23
3990	15
3991	0
3992	0
3993	0
3994	19
3995	21
3996	20
3997	19
3998	15
3999	19
4000	19
4001	15
4002	100
4003	20
4004	19
4005	100
4006	19
4007	0
4008	20
4009	15
4010	100
4011	16
4012	16
4013	16
4014	21
4015	15
4016	23
4017	0
4018	100
4019	100
4020	19
4021	16
4022	0
4023	0
4024	16
4025	19
4026	15
4027	20
4028	20
4029	19
4030	0
4031	19
4032	15
4033	15
4034	100
4035	100
4036	100
4037	15
4038	0
4039	100
4040	21
4041	19
4042	100
4043	20
4044	15
4045	20
4046	100
4047	11
4048	20
4049	19
4050	0
4051	100
4052	19
4053	100
4054	0
4055	16
4056	20
4057	16
4058	19
4059	15
4060	16
4061	20
4062	15
4063	16
4064	21
4065	15
4066	0
4067	15
4068	20
4069	0
4070	0
4071	19
4072	16
4073	20
4074	19
4075	100
4076	21
4077	19
4078	0
4079	15
4080	19
4081	15
4082	0
4083	20
4084	15
4085	20
4086	19
4087	21
4088	0
4089	19
4090	19
4091	0
4092	0
4093	19
4094	0
4095	20
4096	19
4097	20
4098	15
4099	21
4100	15
4101	19
4102	20
4103	100
4104	20
4105	19
4106	19
4107	0
4108	19
4109	19
4110	100
4111	20
4112	100
4113	16
4114	15
4115	100
4116	100
4117	0
4118	0
4119	20
4120	100
4121	100
4122	20
4123	0
4124	19
4125	16
4126	15
4127	15
4128	16
4129	20
4130	21
4131	19
4132	15
4133	21
4134	19
4135	0
4136	19
4137	16
4138	16
4139	16
4140	16
4141	19
4142	15
4143	15
4144	15
4145	15
4146	0
4147	20
4148	19
4149	100
4150	16
4151	0
4152	0
4153	19
4154	20
4155	15
4156	21
4157	19
4158	0
4159	19
4160	19
4161	16
4162	16
4163	0
4164	0
4165	15
4166	16
4167	16
4168	20
4169	15
4170	15
4171	0
4172	100
4173	20
4174	15
4175	20
4176	21
4177	17
4178	15
4179	100
4180	15
4181	19
4182	0
4183	0
4184	20
4185	16
4186	21
4187	19
4188	20
4189	19
4190	20
4191	0
4192	0
4193	0
4194	15
4195	100
4196	16
4197	19
4198	16
4199	16
4200	100
4201	16
4202	17
4203	15
4204	11
4205	19
4206	20
4207	21
4208	0
4209	100
4210	15
4211	16
4212	19
4213	100
4214	0
4215	100
4216	15
4217	19
4218	16
4219	20
4220	0
4221	16
4222	21
4223	19
4224	20
4225	20
4226	100
4227	0
4228	0
4229	21
4230	19
4231	0
4232	16
4233	19
4234	0
4235	21
4236	16
4237	11
4238	16
4239	21
4240	19
4241	16
4242	21
4243	15
4244	19
4245	16
4246	19
4247	19
4248	100
4249	20
4250	20
4251	21
4252	20
4253	0
4254	16
4255	0
4256	100
4257	0
4258	20
4259	15
4260	20
4261	20
4262	20
4263	16
4264	19
4265	19
4266	21
4267	100
4268	0
4269	19
4270	19
4271	0
4272	19
4273	21
4274	15
4275	15
4276	16
4277	19
4278	20
4279	20
4280	16
4281	20
4282	16
4283	19
4284	23
4285	20
4286	16
4287	20
4288	20
4289	19
4290	19
4291	0
4292	0
4293	20
4294	21
4295	0
4296	0
4297	17
4298	20
4299	20
4300	16
4301	16
4302	16
4303	19
4304	20
4305	20
4306	16
4307	100
4308	15
4309	100
4310	0
4311	100
4312	20
4313	19
4314	16
4315	19
4316	16
4317	19
4318	20
4319	20
4320	0
4321	21
4322	19
4323	21
4324	11
4325	16
4326	15
4327	16
4328	16
4329	20
4330	20
4331	0
4332	16
4333	16
4334	16
4335	19
4336	16
4337	16
4338	16
4339	16
4340	20
4341	16
4342	19
4343	16
4344	16
4345	16
4346	16
4347	16
4348	16
4349	19
4350	16
4351	16
4352	19
4353	16
4354	0
4355	19
4356	16
4357	16
4358	16
4359	21
4360	20
4361	19
4362	21
4363	20
4364	16
4365	16
4366	16
4367	20
4368	19
4369	19
4370	16
4371	16
4372	21
4373	21
4374	20
4375	16
4376	16
4377	16
4378	20
4379	20
4380	16
4381	16
4382	16
4383	21
4384	16
4385	16
4386	16
4387	16
4388	16
4389	16
4390	16
4391	16
4392	16
4393	15
4394	15
4395	16
4396	16
4397	16
4398	16
4399	16
4400	16
4401	16
4402	16
4403	16
4404	16
4405	20
4406	16
4407	19
4408	0
4409	0
4410	19
4411	23
4412	20
4413	21
4414	20
4415	16
4416	0
4417	20
4418	16
4419	21
4420	21
4421	15
4422	100
4423	0
4424	19
4425	16
4426	16
4427	21
4428	16
4429	0
4430	0
4431	20
4432	20
4433	0
4434	16
4435	16
4436	16
4437	20
4438	0
4439	20
4440	0
4441	0
4442	21
4443	0
4444	21
4445	16
4446	16
4447	16
4448	0
4449	21
4450	11
4451	21
4452	16
4453	16
4454	0
4455	16
4456	20
4457	16
4458	20
4459	15
4460	18
4461	16
4462	16
4463	16
4464	20
4465	100
4466	16
4467	16
4468	0
4469	16
4470	20
4471	16
4472	16
4473	16
4474	20
4475	16
4476	16
4477	20
4478	20
4479	100
4480	16
4481	0
4482	20
4483	0
4484	0
4485	21
4486	100
4487	20
4488	0
4489	16
4490	16
4491	0
4492	20
4493	20
4494	100
4495	0
4496	16
4497	16
4498	16
4499	16
4500	21
4501	15
4502	15
4503	0
4504	100
4505	18
4506	16
4507	0
4508	16
4509	16
4510	16
4511	16
4512	20
4513	16
4514	16
4515	16
4516	20
4517	0
4518	20
4519	21
4520	16
4521	15
4522	16
4523	19
4524	15
4525	20
4526	16
4527	16
4528	100
4529	16
4530	16
4531	16
4532	16
4533	0
4534	16
4535	16
4536	16
4537	16
4538	20
4539	18
4540	21
4541	16
4542	16
4543	20
4544	16
4545	100
4546	16
4547	16
4548	16
4549	19
4550	100
4551	16
4552	16
4553	16
4554	16
4555	16
4556	20
4557	20
4558	16
4559	16
4560	21
4561	20
4562	16
4563	16
4564	16
4565	16
4566	16
4567	16
4568	16
4569	16
4570	16
4571	16
4572	16
4573	16
4574	16
4575	16
4576	20
4577	16
4578	16
4579	20
4580	16
4581	16
4582	16
4583	16
4584	16
4585	16
4586	16
4587	16
4588	16
4589	16
4590	16
4591	16
4592	21
4593	16
4594	16
4595	16
4596	16
4597	16
4598	19
4599	20
4600	16
4601	19
4602	16
4603	0
4604	16
4605	16
4606	16
4607	16
4608	16
4609	20
4610	16
4611	20
4612	16
4613	16
4614	20
4615	19
4616	20
4617	16
4618	16
4619	16
4620	16
4621	16
4622	16
4623	16
4624	16
4625	16
4626	20
4627	16
4628	16
4629	16
4630	16
4631	16
4632	16
4633	100
4634	16
4635	16
4636	15
4637	16
4638	16
4639	16
4640	16
4641	16
4642	16
4643	16
4644	16
4645	16
4646	16
4647	16
4648	16
4649	16
4650	16
4651	16
4652	16
4653	16
4654	16
4655	16
4656	16
4657	16
4658	16
4659	16
4660	16
4661	16
4662	16
4663	16
4664	16
4665	16
4666	16
4667	16
4668	16
4669	16
4670	16
4671	16
4672	16
4673	16
4674	16
4675	16
4676	16
4677	16
4678	20
4679	16
4680	16
4681	16
4682	16
4683	20
4684	20
4685	16
4686	16
4687	16
4688	16
4689	16
4690	16
4691	16
4692	16
4693	16
4694	16
4695	16
4696	20
4697	16
4698	16
4699	16
4700	16
4701	16
4702	20
4703	20
4704	20
4705	16
4706	16
4707	16
4708	16
4709	16
4710	16
4711	16
4712	16
4713	16
4714	19
4715	16
4716	20
4717	20
4718	20
4719	20
4720	19
4721	20
4722	20
4723	20
4724	20
4725	20
4726	20
4727	19
4728	19
4729	20
4730	20
4731	20
4732	20
4733	20
4734	19
4735	20
4736	20
4737	20
4738	20
4739	19
4740	20
4741	20
4742	20
4743	20
4744	20
4745	20
4746	20
4747	20
4748	20
4749	19
4750	20
4751	20
4752	20
4753	20
4754	20
4755	19
4756	20
4757	19
4758	19
4759	19
4760	19
4761	19
4762	20
4763	19
4764	0
4765	19
4766	100
4767	100
4768	0
4769	19
4770	16
4771	19
4772	20
4773	21
4774	0
4775	16
4776	0
4777	100
4778	20
4779	0
4780	100
4781	11
4782	21
4783	16
4784	20
4785	100
4786	0
4787	16
4788	20
4789	0
4790	0
4791	20
4792	16
4793	16
4794	16
4795	16
4796	20
4797	16
4798	16
4799	20
4800	21
4801	20
4802	0
4803	21
4804	21
4805	21
4806	21
4807	0
4808	0
4809	0
4810	0
4811	20
4812	20
4813	20
4814	20
4815	16
4816	16
4817	16
4818	16
4819	16
4820	16
4821	16
4822	100
4823	100
4824	0
4825	16
4826	16
4827	21
4828	16
4829	20
4830	16
4831	15
4832	16
4833	16
4834	16
4835	16
4836	16
4837	16
4838	16
4839	16
4840	16
4841	16
4842	16
4843	16
4844	16
4845	16
4846	16
4847	16
4848	16
4849	16
4850	16
4851	16
4852	16
4853	16
4854	16
4855	16
4856	16
4857	16
4858	16
4859	16
4860	16
4861	7
4862	100
4863	20
4864	7
4865	19
4866	19
4867	0
4868	100
4869	100
4870	7
4871	0
4872	19
4873	0
4874	21
4875	100
4876	100
4877	7
4878	7
4879	100
4880	0
4881	100
4882	8
4883	19
4884	7
4885	0
4886	100
4887	7
4888	8
4889	19
4890	7
4891	18
4892	100
4893	100
4894	100
4895	100
4896	7
4897	7
4898	8
4899	21
4900	100
4901	19
4902	16
4903	8
4904	19
4905	8
4906	100
4907	21
4908	0
4909	8
4910	19
4911	7
4912	19
4913	100
4914	100
4915	16
4916	11
4917	8
4918	8
4919	8
4920	7
4921	7
4922	19
4923	100
4924	7
4925	7
4926	19
4927	8
4928	19
4929	19
4930	19
4931	8
4932	21
4933	100
4934	7
4935	7
4936	0
4937	16
4938	7
4939	8
4940	100
4941	19
4942	19
4943	20
4944	16
4945	100
4946	100
4947	100
4948	100
4949	100
4950	15
4951	19
4952	8
4953	19
4954	16
4955	19
4956	100
4957	100
4958	21
4959	11
4960	19
4961	19
4962	7
4963	7
4964	7
4965	7
4966	7
4967	11
4968	19
4969	8
4970	100
4971	7
4972	21
4973	7
4974	7
4975	0
4976	0
4977	100
4978	100
4979	19
4980	21
4981	7
4982	19
4983	20
4984	8
4985	8
4986	15
4987	0
4988	20
4989	8
4990	7
4991	19
4992	7
4993	100
4994	15
4995	15
4996	15
4997	15
4998	18
4999	7
5000	100
5001	100
5002	100
5003	19
5004	16
5005	21
5006	7
5007	8
5008	19
5009	7
5010	20
5011	100
5012	0
5013	7
5014	17
5015	19
5016	19
5017	16
5018	20
5019	19
5020	8
5021	19
5022	7
5023	7
5024	100
5025	8
5026	20
5027	21
5028	100
5029	100
5030	100
5031	19
5032	19
5033	0
5034	7
5035	19
5036	21
5037	8
5038	8
5039	8
5040	7
5041	19
5042	0
5043	16
5044	23
5045	0
5046	19
5047	7
5048	19
5049	8
5050	7
5051	7
5052	16
5053	0
5054	16
5055	19
5056	19
5057	20
5058	100
5059	8
5060	7
5061	7
5062	19
5063	7
5064	19
5065	19
5066	15
5067	21
5068	0
5069	0
5070	100
5071	7
5072	19
5073	0
5074	100
5075	19
5076	0
5077	15
5078	7
5079	21
5080	19
5081	0
5082	11
5083	100
5084	19
5085	20
5086	21
5087	7
5088	100
5089	100
5090	0
5091	20
5092	19
5093	19
5094	7
5095	19
5096	0
5097	7
5098	0
5099	19
5100	19
5101	19
5102	19
5103	19
5104	15
5105	8
5106	19
5107	11
5108	11
5109	7
5110	19
5111	20
5112	20
5113	7
5114	7
5115	8
5116	21
5117	100
5118	8
5119	0
5120	19
5121	8
5122	7
5123	20
5124	11
5125	16
5126	20
5127	16
5128	0
5129	19
5130	19
5131	8
5132	100
5133	15
5134	15
5135	7
5136	100
5137	100
5138	19
5139	19
5140	23
5141	16
5142	17
5143	19
5144	19
5145	20
5146	19
5147	7
5148	0
5149	100
5150	100
5151	7
5152	100
5153	7
5154	100
5155	100
5156	8
5157	7
5158	8
5159	11
5160	16
5161	16
5162	19
5163	15
5164	16
5165	19
5166	7
5167	7
5168	0
5169	19
5170	7
5171	20
5172	0
5173	15
5174	19
5175	19
5176	19
5177	7
5178	100
5179	7
5180	0
5181	19
5182	0
5183	7
5184	0
5185	15
5186	19
5187	8
5188	7
5189	19
5190	7
5191	100
5192	100
5193	7
5194	19
5195	16
5196	0
5197	7
5198	16
5199	16
5200	19
5201	100
5202	8
5203	8
5204	20
5205	21
5206	100
5207	0
5208	8
5209	19
5210	0
5211	20
5212	8
5213	8
5214	100
5215	19
5216	19
5217	7
5218	100
5219	19
5220	0
5221	100
5222	19
5223	100
5224	19
5225	7
5226	19
5227	15
5228	19
5229	19
5230	100
5231	7
5232	11
5233	0
5234	8
5235	7
5236	0
5237	19
5238	8
5239	7
5240	16
5241	19
5242	16
5243	7
5244	8
5245	7
5246	23
5247	8
5248	7
5249	0
5250	15
5251	19
5252	8
5253	7
5254	8
5255	0
5256	19
5257	0
5258	7
5259	16
5260	8
5261	7
5262	23
5263	19
5264	19
5265	21
5266	19
5267	15
5268	7
5269	7
5270	19
5271	19
5272	100
5273	8
5274	19
5275	0
5276	8
5277	7
5278	100
5279	100
5280	0
5281	19
5282	23
5283	19
5284	19
5285	8
5286	7
5287	7
5288	16
5289	19
5290	8
5291	0
5292	11
5293	19
5294	7
5295	20
5296	19
5297	19
5298	100
5299	0
5300	7
5301	16
5302	16
5303	16
5304	19
5305	19
5306	19
5307	11
5308	19
5309	100
5310	8
5311	19
5312	8
5313	7
5314	8
5315	8
5316	16
5317	19
5318	19
5319	19
5320	7
5321	0
5322	7
5323	19
5324	0
5325	100
5326	19
5327	19
5328	7
5329	8
5330	100
5331	19
5332	19
5333	100
5334	7
5335	7
5336	19
5337	7
5338	100
5339	19
5340	7
5341	17
5342	21
5343	7
5344	8
5345	19
5346	19
5347	19
5348	19
5349	100
5350	0
5351	16
5352	7
5353	0
5354	19
5355	19
5356	21
5357	0
5358	17
5359	8
5360	15
5361	21
5362	15
5363	16
5364	8
5365	19
5366	8
5367	19
5368	7
5369	100
5370	8
5371	21
5372	21
5373	21
5374	100
5375	21
5376	7
5377	16
5378	19
5379	21
5380	0
5381	7
5382	100
5383	11
5384	15
5385	16
5386	8
5387	7
5388	100
5389	0
5390	21
5391	15
5392	7
5393	15
5394	19
5395	7
5396	19
5397	100
5398	19
5399	19
5400	8
5401	8
5402	7
5403	21
5404	19
5405	0
5406	19
5407	19
5408	7
5409	21
5410	19
5411	19
5412	8
5413	21
5414	0
5415	8
5416	0
5417	8
5418	100
5419	8
5420	100
5421	8
5422	7
5423	7
5424	8
5425	21
5426	8
5427	19
5428	100
5429	0
5430	21
5431	7
5432	23
5433	19
5434	19
5435	19
5436	0
5437	7
5438	16
5439	0
5440	19
5441	0
5442	0
5443	23
5444	100
5445	100
5446	100
5447	8
5448	19
5449	19
5450	19
5451	0
5452	100
5453	19
5454	19
5455	19
5456	16
5457	0
5458	0
5459	19
5460	19
5461	100
5462	0
5463	19
5464	19
5465	0
5466	19
5467	19
5468	7
5469	19
5470	19
5471	19
5472	20
5473	15
5474	0
5475	8
5476	100
5477	19
5478	19
5479	19
5480	8
5481	19
5482	19
5483	100
5484	19
5485	16
5486	19
5487	0
5488	0
5489	22
5490	8
5491	19
5492	16
5493	19
5494	20
5495	19
5496	0
5497	7
5498	0
5499	7
5500	7
5501	19
5502	19
5503	16
5504	11
5505	17
5506	19
5507	7
5508	16
5509	11
5510	8
5511	100
5512	15
5513	19
5514	8
5515	15
5516	100
5517	19
5518	7
5519	19
5520	100
5521	11
5522	7
5523	19
5524	7
5525	8
5526	19
5527	19
5528	19
5529	16
5530	8
5531	8
5532	16
5533	15
5534	19
5535	19
5536	0
5537	8
5538	8
5539	8
5540	7
5541	19
5542	15
5543	19
5544	19
5545	7
5546	19
5547	7
5548	7
5549	19
5550	8
5551	19
5552	8
5553	7
5554	19
5555	19
5556	16
5557	16
5558	8
5559	19
5560	7
5561	7
5562	21
5563	19
5564	19
5565	7
5566	7
5567	16
5568	19
5569	100
5570	7
5571	20
5572	8
5573	7
5574	7
5575	16
5576	100
5577	0
5578	7
5579	100
5580	7
5581	19
5582	19
5583	20
5584	8
5585	21
5586	8
5587	16
5588	19
5589	23
5590	19
5591	7
5592	19
5593	100
5594	0
5595	19
5596	25
5597	25
5598	19
5599	100
5600	23
5601	7
5602	11
5603	20
5604	16
5605	19
5606	7
5607	21
5608	19
5609	19
5610	19
5611	7
5612	7
5613	19
5614	7
5615	0
5616	19
5617	7
5618	19
5619	19
5620	0
5621	19
5622	21
5623	19
5624	21
5625	7
5626	100
5627	19
5628	0
5629	19
5630	7
5631	21
5632	21
5633	8
5634	16
5635	11
5636	20
5637	0
5638	19
5639	15
5640	19
5641	19
5642	19
5643	7
5644	100
5645	7
5646	0
5647	0
5648	19
5649	19
5650	8
5651	11
5652	21
5653	19
5654	19
5655	11
5656	7
5657	19
5658	16
5659	7
5660	100
5661	19
5662	16
5663	7
5664	7
5665	17
5666	16
5667	16
5668	16
5669	16
5670	0
5671	16
5672	19
5673	18
5674	19
5675	7
5676	19
5677	7
5678	8
5679	20
5680	11
5681	0
5682	7
5683	8
5684	16
5685	100
5686	20
5687	19
5688	7
5689	7
5690	16
5691	0
5692	20
5693	19
5694	15
5695	20
5696	8
5697	8
5698	21
5699	7
5700	20
5701	19
5702	19
5703	20
5704	7
5705	7
5706	8
5707	21
5708	8
5709	7
5710	19
5711	8
5712	23
5713	16
5714	19
5715	20
5716	100
5717	19
5718	19
5719	19
5720	20
5721	20
5722	8
5723	19
5724	7
5725	21
5726	7
5727	19
5728	0
5729	7
5730	7
5731	15
5732	15
5733	19
5734	19
5735	8
5736	19
5737	8
5738	19
5739	16
5740	19
5741	19
5742	8
5743	19
5744	100
5745	0
5746	15
5747	7
5748	19
5749	19
5750	8
5751	8
5752	7
5753	19
5754	8
5755	7
5756	20
5757	8
5758	0
5759	7
5760	0
5761	19
5762	15
5763	7
5764	0
5765	8
5766	16
5767	7
5768	19
5769	7
5770	7
5771	0
5772	100
5773	19
5774	20
5775	16
5776	4
5777	21
5778	7
5779	20
5780	19
5781	7
5782	0
5783	19
5784	16
5785	7
5786	7
5787	7
5788	7
5789	0
5790	7
5791	7
5792	0
5793	100
5794	19
5795	0
5796	7
5797	19
5798	21
5799	21
5800	100
5801	19
5802	11
5803	0
5804	16
5805	16
5806	19
5807	0
5808	17
5809	16
5810	19
5811	8
5812	7
5813	100
5814	21
5815	16
5816	100
5817	19
5818	0
5819	21
5820	20
5821	8
5822	15
5823	7
5824	19
5825	0
5826	7
5827	21
5828	7
5829	0
5830	19
5831	19
5832	7
5833	15
5834	0
5835	19
5836	19
5837	19
5838	8
5839	23
5840	16
5841	19
5842	11
5843	8
5844	100
5845	8
5846	0
5847	19
5848	21
5849	19
5850	20
5851	15
5852	19
5853	18
5854	19
5855	19
5856	19
5857	21
5858	7
5859	16
5860	0
5861	17
5862	16
5863	16
5864	19
5865	16
5866	19
5867	16
5868	16
5869	0
5870	16
5871	0
5872	100
5873	0
5874	7
5875	7
5876	7
5877	7
5878	21
5879	20
5880	19
5881	15
5882	0
5883	19
5884	19
5885	7
5886	19
5887	11
5888	19
5889	0
5890	0
5891	7
5892	0
5893	100
5894	19
5895	16
5896	7
5897	19
5898	16
5899	8
5900	16
5901	7
5902	19
5903	0
5904	19
5905	16
5906	16
5907	0
5908	0
5909	15
5910	19
5911	100
5912	19
5913	8
5914	7
5915	100
5916	7
5917	7
5918	100
5919	19
5920	7
5921	7
5922	19
5923	19
5924	16
5925	19
5926	7
5927	19
5928	8
5929	19
5930	20
5931	16
5932	16
5933	19
5934	7
5935	7
5936	21
5937	8
5938	16
5939	100
5940	19
5941	23
5942	100
5943	0
5944	7
5945	15
5946	100
5947	19
5948	15
5949	19
5950	11
5951	19
5952	11
5953	19
5954	19
5955	21
5956	16
5957	8
5958	20
5959	20
5960	8
5961	19
5962	19
5963	0
5964	8
5965	15
5966	21
5967	0
5968	19
5969	7
5970	19
5971	16
5972	19
5973	19
5974	19
5975	7
5976	15
5977	19
5978	15
5979	19
5980	19
5981	19
5982	19
5983	23
5984	20
5985	19
5986	23
5987	7
5988	19
5989	19
5990	23
5991	19
5992	20
5993	19
5994	20
5995	16
5996	19
5997	23
5998	19
5999	20
6000	20
6001	19
6002	19
6003	20
6004	20
6005	19
6006	19
6007	19
6008	19
6009	19
6010	15
6011	19
6012	19
6013	19
6014	19
6015	0
6016	19
6017	19
6018	19
6019	19
6020	20
6021	16
6022	19
6023	19
6024	19
6025	19
6026	19
6027	19
6028	19
6029	19
6030	19
6031	19
6032	19
6033	19
6034	15
6035	20
6036	19
6037	19
6038	20
6039	19
6040	19
6041	0
6042	15
6043	19
6044	0
6045	19
6046	100
6047	19
6048	20
6049	19
6050	23
6051	19
6052	19
6053	19
6054	19
6055	19
6056	19
6057	19
6058	19
6059	19
6060	100
6061	19
6062	7
6063	19
6064	8
6065	19
6066	19
6067	100
6068	17
6069	19
6070	0
6071	19
6072	19
6073	19
6074	0
6075	15
6076	16
6077	8
6078	0
6079	19
6080	19
6081	19
6082	21
6083	7
6084	19
6085	16
6086	7
6087	8
6088	15
6089	19
6090	16
6091	19
6092	7
6093	8
6094	19
6095	16
6096	16
6097	0
6098	7
6099	19
6100	19
6101	16
6102	19
6103	19
6104	7
6105	19
6106	7
6107	7
6108	0
6109	19
6110	20
6111	19
6112	19
6113	7
6114	23
6115	15
6116	15
6117	100
6118	7
6119	19
6120	19
6121	19
6122	7
6123	19
6124	7
6125	19
6126	20
6127	7
6128	7
6129	8
6130	21
6131	7
6132	7
6133	19
6134	19
6135	19
6136	16
6137	19
6138	19
6139	19
6140	11
6141	19
6142	19
6143	20
6144	16
6145	24
6146	19
6147	19
6148	19
6149	19
6150	19
6151	19
6152	19
6153	19
6154	7
6155	19
6156	19
6157	19
6158	19
6159	19
6160	19
6161	16
6162	19
6163	7
6164	23
6165	19
6166	19
6167	19
6168	19
6169	20
6170	7
6171	19
6172	100
6173	7
6174	19
6175	19
6176	7
6177	16
6178	19
6179	19
6180	19
6181	0
6182	21
6183	8
6184	8
6185	23
6186	16
6187	0
6188	19
6189	7
6190	23
6191	19
6192	7
6193	19
6194	7
6195	19
6196	19
6197	19
6198	19
6199	100
6200	7
6201	19
6202	19
6203	19
6204	19
6205	19
6206	7
6207	0
6208	18
6209	16
6210	16
6211	19
6212	19
6213	19
6214	0
6215	19
6216	19
6217	19
6218	16
6219	20
6220	19
6221	16
6222	19
6223	7
6224	19
6225	23
6226	23
6227	19
6228	19
6229	7
6230	16
6231	16
6232	19
6233	7
6234	19
6235	19
6236	19
6237	8
6238	16
6239	19
6240	16
6241	7
6242	7
6243	19
6244	0
6245	20
6246	23
6247	19
6248	7
6249	8
6250	7
6251	16
6252	16
6253	0
6254	15
6255	7
6256	19
6257	7
6258	16
6259	7
6260	19
6261	19
6262	0
6263	0
6264	19
6265	19
6266	16
6267	19
6268	23
6269	16
6270	8
6271	19
6272	19
6273	19
6274	19
6275	19
6276	19
6277	19
6278	16
6279	19
6280	16
6281	0
6282	16
6283	0
6284	21
6285	100
6286	0
6287	7
6288	16
6289	20
6290	8
6291	7
6292	20
6293	7
6294	19
6295	19
6296	19
6297	16
6298	100
6299	19
6300	15
6301	23
6302	19
6303	16
6304	19
6305	16
6306	0
6307	19
6308	100
6309	19
6310	19
6311	19
6312	19
6313	19
6314	7
6315	19
6316	7
6317	19
6318	23
6319	19
6320	100
6321	19
6322	11
6323	0
6324	19
6325	15
6326	0
6327	0
6328	16
6329	19
6330	19
6331	16
6332	19
6333	16
6334	17
6335	19
6336	19
6337	19
6338	8
6339	19
6340	100
6341	19
6342	100
6343	21
6344	21
6345	7
6346	19
6347	21
6348	7
6349	16
6350	19
6351	15
6352	16
6353	16
6354	21
6355	19
6356	19
6357	20
6358	19
6359	7
6360	7
6361	19
6362	16
6363	19
6364	100
6365	8
6366	19
6367	16
6368	15
6369	100
6370	7
6371	15
6372	7
6373	19
6374	0
6375	19
6376	19
6377	8
6378	20
6379	15
6380	100
6381	19
6382	7
6383	19
6384	15
6385	17
6386	21
6387	7
6388	7
6389	21
6390	0
6391	7
6392	8
6393	19
6394	19
6395	7
6396	16
6397	20
6398	7
6399	21
6400	23
6401	8
6402	8
6403	16
6404	16
6405	19
6406	16
6407	16
6408	0
6409	7
6410	0
6411	0
6412	16
6413	100
6414	15
6415	7
6416	21
6417	19
6418	19
6419	19
6420	100
6421	19
6422	19
6423	19
6424	0
6425	19
6426	100
6427	16
6428	100
6429	7
6430	19
6431	7
6432	8
6433	7
6434	16
6435	16
6436	19
6437	21
6438	16
6439	16
6440	21
6441	20
6442	19
6443	23
6444	19
6445	16
6446	19
6447	21
6448	0
6449	19
6450	23
6451	100
6452	16
6453	16
6454	0
6455	16
6456	20
6457	19
6458	20
6459	0
6460	15
6461	19
6462	21
6463	19
6464	0
6465	19
6466	8
6467	0
6468	20
6469	100
6470	11
6471	11
6472	16
6473	7
6474	0
6475	19
6476	21
6477	19
6478	100
6479	7
6480	0
6481	19
6482	7
6483	20
6484	100
6485	20
6486	16
6487	19
6488	0
6489	16
6490	19
6491	19
6492	19
6493	16
6494	23
6495	16
6496	19
6497	16
6498	19
6499	19
6500	15
6501	19
6502	19
6503	19
6504	16
6505	15
6506	11
6507	100
6508	15
6509	19
6510	19
6511	0
6512	19
6513	15
6514	7
6515	19
6516	19
6517	19
6518	19
6519	19
6520	19
6521	19
6522	19
6523	15
6524	19
6525	19
6526	17
6527	19
6528	19
6529	19
6530	19
6531	19
6532	19
6533	0
6534	16
6535	19
6536	19
6537	7
6538	19
6539	15
6540	7
6541	19
6542	100
6543	16
6544	21
6545	19
6546	21
6547	15
6548	100
6549	15
6550	7
6551	19
6552	16
6553	7
6554	19
6555	0
6556	23
6557	19
6558	19
6559	19
6560	19
6561	16
6562	19
6563	7
6564	19
6565	7
6566	19
6567	19
6568	7
6569	16
6570	16
6571	16
6572	16
6573	7
6574	19
6575	16
6576	19
6577	7
6578	19
6579	19
6580	19
6581	15
6582	17
6583	7
6584	7
6585	19
6586	20
6587	19
6588	19
6589	15
6590	19
6591	16
6592	16
6593	23
6594	23
6595	19
6596	7
6597	19
6598	20
6599	16
6600	16
6601	19
6602	16
6603	19
6604	19
6605	16
6606	19
6607	16
6608	7
6609	19
6610	0
6611	7
6612	19
6613	21
6614	19
6615	19
6616	19
6617	19
6618	7
6619	16
6620	16
6621	21
6622	11
6623	19
6624	16
6625	21
6626	19
6627	16
6628	100
6629	19
6630	19
6631	19
6632	19
6633	16
6634	19
6635	16
6636	19
6637	19
6638	20
6639	19
6640	7
6641	16
6642	21
6643	19
6644	19
6645	19
6646	19
6647	19
6648	19
6649	19
6650	20
6651	19
6652	19
6653	15
6654	19
6655	19
6656	19
6657	16
6658	7
6659	15
6660	20
6661	7
6662	19
6663	0
6664	19
6665	8
6666	7
6667	20
6668	19
6669	23
6670	19
6671	19
6672	7
6673	19
6674	19
6675	15
6676	19
6677	16
6678	7
6679	16
6680	16
6681	19
6682	19
6683	19
6684	19
6685	19
6686	19
6687	19
6688	100
6689	19
6690	19
6691	8
6692	19
6693	19
6694	100
6695	7
6696	19
6697	19
6698	15
6699	16
6700	7
6701	19
6702	19
6703	19
6704	100
6705	19
6706	15
6707	19
6708	19
6709	19
6710	15
6711	19
6712	16
6713	16
6714	21
6715	16
6716	16
6717	0
6718	19
6719	16
6720	0
6721	19
6722	19
6723	19
6724	19
6725	19
6726	0
6727	19
6728	20
6729	0
6730	19
6731	20
6732	16
6733	19
6734	19
6735	100
6736	7
6737	19
6738	19
6739	23
6740	16
6741	19
6742	19
6743	19
6744	15
6745	11
6746	20
6747	19
6748	19
6749	16
6750	19
6751	19
6752	20
6753	19
6754	23
6755	19
6756	7
6757	15
6758	19
6759	21
6760	20
6761	19
6762	19
6763	19
6764	100
6765	16
6766	20
6767	0
6768	19
6769	19
6770	23
6771	19
6772	16
6773	16
6774	7
6775	19
6776	19
6777	19
6778	7
6779	16
6780	15
6781	19
6782	19
6783	16
6784	19
6785	19
6786	16
6787	20
6788	19
6789	19
6790	21
6791	8
6792	19
6793	19
6794	19
6795	19
6796	0
6797	19
6798	19
6799	20
6800	19
6801	19
6802	19
6803	19
6804	19
6805	19
6806	19
6807	19
6808	19
6809	19
6810	19
6811	19
6812	19
6813	19
6814	19
6815	16
6816	19
6817	19
6818	20
6819	19
6820	19
6821	100
6822	19
6823	19
6824	19
6825	15
6826	19
6827	16
6828	19
6829	19
6830	100
6831	19
6832	19
6833	20
6834	19
6835	19
6836	19
6837	19
6838	19
6839	19
6840	19
6841	19
6842	19
6843	19
6844	19
6845	16
6846	16
6847	21
6848	16
6849	19
6850	19
6851	19
6852	21
6853	11
6854	100
6855	16
6856	19
6857	19
6858	16
6859	16
6860	19
6861	19
6862	19
6863	19
6864	21
6865	19
6866	19
6867	0
6868	0
6869	19
6870	20
6871	16
6872	19
6873	23
6874	19
6875	20
6876	20
6877	19
6878	8
6879	19
6880	16
6881	19
6882	19
6883	100
6884	20
6885	19
6886	19
6887	19
6888	16
6889	16
6890	19
6891	16
6892	16
6893	7
6894	19
6895	19
6896	19
6897	20
6898	19
6899	19
6900	19
6901	19
6902	21
6903	19
6904	19
6905	11
6906	18
6907	19
6908	19
6909	20
6910	0
6911	19
6912	23
6913	19
6914	19
6915	100
6916	20
6917	16
6918	23
6919	19
6920	23
6921	19
6922	19
6923	19
6924	15
6925	19
6926	16
6927	19
6928	19
6929	15
6930	19
6931	23
6932	21
6933	8
6934	16
6935	23
6936	20
6937	15
6938	19
6939	19
6940	19
6941	0
6942	23
6943	19
6944	19
6945	7
6946	23
6947	7
6948	19
6949	19
6950	19
6951	19
6952	21
6953	19
6954	20
6955	19
6956	20
6957	19
6958	19
6959	19
6960	19
6961	19
6962	7
6963	0
6964	16
6965	19
6966	19
6967	100
6968	19
6969	23
6970	19
6971	16
6972	16
6973	21
6974	20
6975	21
6976	21
6977	0
6978	19
6979	19
6980	16
6981	19
6982	19
6983	23
6984	0
6985	19
6986	16
6987	16
6988	15
6989	19
6990	11
6991	19
6992	19
6993	20
6994	20
6995	19
6996	19
6997	19
6998	23
6999	19
7000	20
7001	19
7002	19
7003	19
7004	20
7005	20
7006	20
7007	19
7008	19
7009	19
7010	19
7011	19
7012	19
7013	19
7014	16
7015	20
7016	0
7017	19
7018	16
7019	19
7020	19
7021	21
7022	16
7023	16
7024	16
7025	16
7026	16
7027	16
7028	21
7029	19
7030	16
7031	19
7032	15
7033	19
7034	16
7035	100
7036	16
7037	16
7038	21
7039	11
7040	100
7041	16
7042	16
7043	16
7044	19
7045	0
7046	19
7047	16
7048	16
7049	15
7050	21
7051	16
7052	0
7053	21
7054	16
7055	16
7056	16
7057	19
7058	16
7059	16
7060	21
7061	100
7062	100
7063	21
7064	16
7065	0
7066	19
7067	16
7068	21
7069	16
7070	0
7071	16
7072	0
7073	16
7074	16
7075	16
7076	21
7077	16
7078	16
7079	16
7080	16
7081	16
7082	15
7083	16
7084	7
7085	21
7086	16
7087	21
7088	19
7089	19
7090	21
7091	16
7092	19
7093	19
7094	16
7095	100
7096	16
7097	20
7098	18
7099	16
7100	21
7101	21
7102	23
7103	19
7104	19
7105	23
7106	21
7107	16
7108	16
7109	23
7110	16
7111	16
7112	16
7113	16
7114	16
7115	21
7116	7
7117	19
7118	19
7119	19
7120	100
7121	16
7122	16
7123	8
7124	16
7125	16
7126	19
7127	16
7128	16
7129	21
7130	7
7131	16
7132	19
7133	16
7134	16
7135	19
7136	16
7137	19
7138	19
7139	16
7140	19
7141	16
7142	16
7143	0
7144	21
7145	16
7146	4
7147	16
7148	16
7149	21
7150	19
7151	16
7152	16
7153	100
7154	19
7155	100
7156	21
7157	0
7158	21
7159	16
7160	20
7161	23
7162	23
7163	0
7164	21
7165	19
7166	16
7167	16
7168	16
7169	16
7170	16
7171	0
7172	19
7173	21
7174	19
7175	16
7176	16
7177	16
7178	19
7179	16
7180	19
7181	16
7182	16
7183	11
7184	11
7185	16
7186	23
7187	16
7188	21
7189	11
7190	19
7191	16
7192	100
7193	19
7194	16
7195	16
7196	16
7197	20
7198	19
7199	21
7200	21
7201	100
7202	0
7203	17
7204	19
7205	21
7206	0
7207	0
7208	20
7209	20
7210	19
7211	19
7212	15
7213	19
7214	0
7215	19
7216	21
7217	100
7218	19
7219	15
7220	20
7221	20
7222	0
7223	19
7224	100
7225	19
7226	19
7227	19
7228	19
7229	0
7230	16
7231	20
7232	0
7233	19
7234	19
7235	19
7236	15
7237	19
7238	16
7239	19
7240	0
7241	0
7242	16
7243	100
7244	100
7245	16
7246	16
7247	7
7248	11
7249	19
7250	21
7251	16
7252	16
7253	16
7254	19
7255	19
7256	19
7257	21
7258	19
7259	16
7260	16
7261	21
7262	100
7263	19
7264	19
7265	19
7266	16
7267	23
7268	100
7269	21
7270	19
7271	19
7272	16
7273	19
7274	21
7275	19
7276	19
7277	19
7278	20
7279	19
7280	16
7281	20
7282	20
7283	0
7284	20
7285	16
7286	19
7287	18
7288	21
7289	23
7290	15
7291	19
7292	20
7293	21
7294	16
7295	16
7296	19
7297	19
7298	19
7299	19
7300	100
7301	16
7302	19
7303	23
7304	19
7305	20
7306	18
7307	19
7308	0
7309	19
7310	16
7311	16
7312	20
7313	19
7314	19
7315	19
7316	100
7317	16
7318	16
7319	16
7320	16
7321	8
7322	16
7323	0
7324	19
7325	19
7326	23
7327	19
7328	0
7329	19
7330	20
7331	16
7332	11
7333	19
7334	16
7335	21
7336	16
7337	20
7338	20
7339	21
7340	21
7341	19
7342	20
7343	19
7344	19
7345	16
7346	19
7347	19
7348	19
7349	19
7350	19
7351	20
7352	20
7353	19
7354	20
7355	7
7356	100
7357	19
7358	19
7359	7
7360	21
7361	15
7362	20
7363	20
7364	19
7365	20
7366	19
7367	100
7368	19
7369	0
7370	19
7371	19
7372	20
7373	19
7374	19
7375	19
7376	23
7377	100
7378	19
7379	7
7380	19
7381	19
7382	11
7383	19
7384	16
7385	20
7386	20
7387	19
7388	19
7389	19
7390	19
7391	20
7392	16
7393	16
7394	16
7395	16
7396	16
7397	16
7398	16
7399	0
7400	16
7401	16
7402	16
7403	16
7404	16
7405	16
7406	0
7407	7
7408	16
7409	20
7410	16
7411	16
7412	16
7413	16
7414	16
7415	16
7416	16
7417	16
7418	16
7419	7
7420	16
7421	19
7422	16
7423	16
7424	16
7425	16
7426	16
7427	16
7428	16
7429	0
7430	16
7431	16
7432	7
7433	16
7434	16
7435	16
7436	0
7437	16
7438	20
7439	23
7440	20
7441	19
7442	19
7443	20
7444	19
7445	19
7446	19
7447	0
7448	21
7449	19
7450	19
7451	0
7452	100
7453	19
7454	20
7455	19
7456	19
7457	21
7458	19
7459	18
7460	20
7461	20
7462	23
7463	19
7464	19
7465	16
7466	16
7467	19
7468	19
7469	16
7470	19
7471	19
7472	19
7473	19
7474	19
7475	16
7476	19
7477	20
7478	21
7479	19
7480	19
7481	20
7482	21
7483	0
7484	16
7485	19
7486	100
7487	15
7488	19
7489	19
7490	100
7491	16
7492	19
7493	19
7494	19
7495	19
7496	19
7497	16
7498	19
7499	19
7500	16
7501	19
7502	19
7503	20
7504	19
7505	19
7506	19
7507	19
7508	20
7509	16
7510	100
7511	0
7512	19
7513	16
7514	16
7515	16
7516	16
7517	20
7518	7
7519	16
7520	19
7521	20
7522	16
7523	19
7524	16
7525	16
7526	11
7527	20
7528	20
7529	16
7530	20
7531	16
7532	100
7533	16
7534	0
7535	16
7536	16
7537	16
7538	16
7539	20
7540	100
7541	100
7542	16
7543	16
7544	16
7545	16
7546	16
7547	16
7548	0
7549	100
7550	0
7551	16
7552	16
7553	16
7554	16
7555	23
7556	16
7557	16
7558	16
7559	19
7560	16
7561	16
7562	16
7563	0
7564	16
7565	16
7566	0
7567	16
7568	16
7569	16
7570	16
7571	0
7572	16
7573	16
7574	16
7575	16
7576	16
7577	16
7578	16
7579	16
7580	16
7581	16
7582	16
7583	20
7584	16
7585	0
7586	16
7587	16
7588	16
7589	0
7590	16
7591	16
7592	16
7593	16
7594	19
7595	16
7596	19
7597	16
7598	16
7599	16
7600	16
7601	19
7602	16
7603	16
7604	16
7605	16
7606	16
7607	16
7608	16
7609	19
7610	16
7611	16
7612	16
7613	16
7614	16
7615	16
7616	16
7617	16
7618	0
7619	16
7620	0
7621	16
7622	16
7623	19
7624	16
7625	21
7626	16
7627	11
7628	20
7629	16
7630	16
7631	19
7632	16
7633	0
7634	16
7635	16
7636	16
7637	16
7638	21
7639	16
7640	16
7641	100
7642	16
7643	16
7644	16
7645	20
7646	16
7647	16
7648	19
7649	16
7650	16
7651	100
7652	16
7653	16
7654	16
7655	7
7656	16
7657	18
7658	0
7659	15
7660	20
7661	16
7662	16
7663	16
7664	16
7665	20
7666	16
7667	16
7668	16
7669	16
7670	16
7671	16
7672	16
7673	16
7674	20
7675	16
7676	16
7677	20
7678	19
7679	19
7680	16
7681	16
7682	15
7683	15
7684	16
7685	16
7686	16
7687	16
7688	16
7689	0
7690	16
7691	16
7692	16
7693	16
7694	0
7695	16
7696	15
7697	16
7698	0
7699	0
7700	16
7701	16
7702	16
7703	16
7704	16
7705	16
7706	16
7707	21
7708	16
7709	16
7710	16
7711	16
7712	16
7713	16
7714	16
7715	0
7716	19
7717	16
7718	16
7719	16
7720	16
7721	16
7722	16
7723	16
7724	16
7725	19
7726	16
7727	16
7728	16
7729	16
7730	19
7731	19
7732	16
7733	16
7734	16
7735	16
7736	16
7737	16
7738	16
7739	16
7740	16
7741	16
7742	16
7743	19
7744	16
7745	16
7746	16
7747	16
7748	16
7749	16
7750	16
7751	0
7752	16
7753	16
7754	16
7755	15
7756	16
7757	11
7758	18
7759	16
7760	20
7761	16
7762	16
7763	16
7764	15
7765	16
7766	16
7767	16
7768	16
7769	16
7770	19
7771	16
7772	16
7773	16
7774	16
7775	19
7776	0
7777	16
7778	16
7779	16
7780	100
7781	16
7782	16
7783	16
7784	16
7785	16
7786	16
7787	16
7788	15
7789	16
7790	16
7791	16
7792	16
7793	16
7794	16
7795	16
7796	16
7797	16
7798	16
7799	23
7800	16
7801	16
7802	20
7803	16
7804	16
7805	16
7806	19
7807	16
7808	16
7809	16
7810	16
7811	16
7812	0
7813	16
7814	23
7815	16
7816	15
7817	16
7818	16
7819	16
7820	15
7821	15
7822	19
7823	16
7824	0
7825	19
7826	15
7827	20
7828	20
7829	16
7830	16
7831	20
7832	16
7833	7
7834	16
7835	15
7836	16
7837	16
7838	16
7839	11
7840	16
7841	16
7842	16
7843	16
7844	16
7845	16
7846	21
7847	16
7848	16
7849	19
7850	16
7851	16
7852	19
7853	16
7854	16
7855	19
7856	21
7857	16
7858	21
7859	19
7860	19
7861	19
7862	19
7863	0
7864	19
7865	19
7866	20
7867	100
7868	0
7869	16
7870	21
7871	20
7872	20
7873	0
7874	19
7875	19
7876	20
7877	19
7878	19
7879	19
7880	20
7881	19
7882	0
7883	19
7884	16
7885	19
7886	20
7887	19
7888	20
7889	23
7890	0
7891	16
7892	19
7893	19
7894	19
7895	19
7896	19
7897	16
7898	16
7899	23
7900	15
7901	16
7902	16
7903	16
7904	16
7905	16
7906	16
7907	20
7908	16
7909	16
7910	100
7911	16
7912	16
7913	16
7914	16
7915	16
7916	16
7917	16
7918	16
7919	16
7920	16
7921	16
7922	19
7923	16
7924	16
7925	16
7926	16
7927	16
7928	0
7929	16
7930	20
7931	16
7932	16
7933	16
7934	16
7935	16
7936	16
7937	16
7938	16
7939	16
7940	16
7941	16
7942	16
7943	16
7944	16
7945	16
7946	0
7947	16
7948	16
7949	16
7950	16
7951	16
7952	16
7953	16
7954	16
7955	16
7956	16
7957	16
7958	16
7959	16
7960	16
7961	16
7962	16
7963	16
7964	16
7965	16
7966	16
7967	16
7968	0
7969	0
7970	16
7971	0
7972	16
7973	16
7974	16
7975	19
7976	16
7977	16
7978	100
7979	16
7980	16
7981	16
7982	16
7983	16
7984	16
7985	16
7986	16
7987	16
7988	16
7989	16
7990	16
7991	16
7992	16
7993	16
7994	16
7995	16
7996	16
7997	16
7998	16
7999	16
8000	16
8001	16
8002	16
8003	16
8004	19
8005	16
8006	16
8007	16
8008	16
8009	16
8010	16
8011	100
8012	16
8013	16
8014	16
8015	16
8016	16
8017	16
8018	16
8019	7
8020	16
8021	16
8022	16
8023	16
8024	16
8025	16
8026	16
8027	21
8028	16
8029	16
8030	16
8031	16
8032	16
8033	16
8034	16
8035	16
8036	16
8037	20
8038	16
8039	16
8040	16
8041	16
8042	16
8043	20
8044	16
8045	16
8046	16
8047	16
8048	16
8049	16
8050	16
8051	16
8052	16
8053	16
8054	16
8055	16
8056	16
8057	16
8058	16
8059	16
8060	16
8061	15
8062	16
8063	16
8064	16
8065	16
8066	16
8067	16
8068	16
8069	16
8070	16
8071	19
8072	16
8073	16
8074	16
8075	16
8076	16
8077	16
8078	16
8079	16
8080	16
8081	16
8082	16
8083	16
8084	16
8085	16
8086	16
8087	16
8088	16
8089	16
8090	16
8091	16
8092	16
8093	16
8094	16
8095	16
8096	16
8097	16
8098	16
8099	16
8100	16
8101	16
8102	16
8103	16
8104	16
8105	16
8106	16
8107	16
8108	16
8109	16
8110	16
8111	16
8112	16
8113	16
8114	16
8115	16
8116	16
8117	19
8118	16
8119	16
8120	16
8121	16
8122	16
8123	16
8124	20
8125	16
8126	16
8127	16
8128	16
8129	16
8130	16
8131	16
8132	19
8133	16
8134	16
8135	19
8136	16
8137	16
8138	16
8139	16
8140	16
8141	16
8142	16
8143	16
8144	0
8145	16
8146	16
8147	16
8148	16
8149	16
8150	16
8151	11
8152	16
8153	16
8154	16
8155	16
8156	16
8157	16
8158	16
8159	16
8160	16
8161	16
8162	16
8163	16
8164	16
8165	16
8166	16
8167	16
8168	19
8169	15
8170	0
8171	21
8172	20
8173	16
8174	16
8175	16
8176	16
8177	0
8178	16
8179	100
8180	16
8181	16
8182	16
8183	16
8184	20
8185	16
8186	16
8187	7
8188	16
8189	16
8190	19
8191	16
8192	16
8193	16
8194	16
8195	16
8196	20
8197	16
8198	16
8199	16
8200	16
8201	16
8202	16
8203	20
8204	15
8205	16
8206	21
8207	19
8208	23
8209	23
8210	16
8211	19
8212	19
8213	20
8214	20
8215	20
8216	19
8217	19
8218	16
8219	16
8220	16
8221	16
8222	21
8223	16
8224	16
8225	0
8226	16
8227	16
8228	16
8229	16
8230	16
8231	16
8232	16
8233	16
8234	21
8235	16
8236	16
8237	0
8238	16
8239	16
8240	0
8241	0
8242	16
8243	16
8244	0
8245	16
8246	16
8247	16
8248	19
8249	16
8250	16
8251	19
8252	16
8253	16
8254	16
8255	16
8256	16
8257	16
8258	16
8259	16
8260	16
8261	16
8262	16
8263	16
8264	16
8265	16
8266	0
8267	16
8268	16
8269	16
8270	16
8271	16
8272	16
8273	16
8274	16
8275	16
8276	16
8277	16
8278	16
8279	0
8280	16
8281	16
8282	16
8283	16
8284	15
8285	16
8286	16
8287	16
8288	0
8289	16
8290	16
8291	16
8292	15
8293	16
8294	16
8295	15
8296	16
8297	16
8298	16
8299	16
8300	0
8301	16
8302	16
8303	15
8304	16
8305	16
8306	16
8307	19
8308	16
8309	0
8310	16
8311	16
8312	16
8313	16
8314	16
8315	16
8316	16
8317	16
8318	19
8319	16
8320	16
8321	16
8322	16
8323	19
8324	19
8325	16
8326	16
8327	16
8328	16
8329	16
8330	16
8331	16
8332	16
8333	16
8334	16
8335	0
8336	16
8337	16
8338	16
8339	16
8340	16
8341	16
8342	16
8343	16
8344	15
8345	16
8346	16
8347	16
8348	19
8349	19
8350	16
8351	16
8352	0
8353	16
8354	20
8355	100
8356	16
8357	16
8358	16
8359	16
8360	16
8361	16
8362	16
8363	19
8364	16
8365	16
8366	16
8367	16
8368	16
8369	16
8370	19
8371	16
8372	100
8373	0
8374	20
8375	16
8376	20
8377	23
8378	19
8379	19
8380	0
8381	16
8382	16
8383	0
8384	16
8385	20
8386	16
8387	16
8388	19
8389	16
8390	16
8391	16
8392	16
8393	16
8394	16
8395	16
8396	16
8397	16
8398	16
8399	16
8400	15
8401	100
8402	16
8403	16
8404	20
8405	16
8406	16
8407	16
8408	16
8409	16
8410	16
8411	16
8412	16
8413	0
8414	19
8415	16
8416	15
8417	16
8418	20
8419	16
8420	16
8421	16
8422	16
8423	16
8424	16
8425	16
8426	16
8427	16
8428	19
8429	16
8430	16
8431	16
8432	16
8433	20
8434	16
8435	16
8436	16
8437	19
8438	15
8439	16
8440	7
8441	16
8442	21
8443	15
8444	16
8445	19
8446	0
8447	16
8448	16
8449	16
8450	16
8451	16
8452	16
8453	20
8454	16
8455	19
8456	19
8457	20
8458	19
8459	19
8460	19
8461	20
8462	19
8463	20
8464	23
8465	19
8466	100
8467	20
8468	19
8469	19
8470	20
8471	19
8472	20
8473	19
8474	20
8475	19
8476	15
8477	16
8478	19
8479	19
8480	16
8481	20
8482	16
8483	19
8484	16
8485	21
8486	16
8487	16
8488	19
8489	16
8490	20
8491	16
8492	16
8493	16
8494	19
8495	23
8496	16
8497	16
8498	16
8499	16
8500	20
8501	16
8502	7
8503	16
8504	100
8505	16
8506	16
8507	16
8508	0
8509	0
8510	20
8511	20
8512	20
8513	19
8514	19
8515	20
8516	19
8517	20
8518	23
8519	19
8520	20
8521	19
8522	20
8523	20
8524	20
8525	0
8526	20
8527	20
8528	20
8529	19
8530	19
8531	19
8532	20
8533	21
8534	19
8535	19
8536	19
8537	16
8538	16
8539	20
8540	0
8541	15
8542	20
8543	20
8544	19
8545	20
8546	19
8547	23
8548	19
8549	100
8550	15
8551	0
8552	15
8553	19
8554	19
8555	0
8556	15
8557	19
8558	15
8559	15
8560	19
8561	15
8562	20
8563	15
8564	0
8565	20
8566	15
8567	20
8568	20
8569	19
8570	0
8571	19
8572	19
8573	19
8574	19
8575	19
8576	19
8577	19
8578	19
8579	19
8580	20
8581	0
8582	19
8583	0
8584	19
8585	19
8586	0
8587	21
8588	20
8589	19
8590	20
8591	0
8592	21
8593	0
8594	11
8595	20
8596	23
8597	20
8598	20
8599	0
8600	20
8601	19
8602	19
8603	19
8604	19
8605	19
8606	19
8607	20
8608	19
8609	19
8610	0
8611	21
8612	19
8613	19
8614	19
8615	20
8616	20
8617	20
8618	19
8619	19
8620	19
8621	19
8622	19
8623	19
8624	21
8625	19
8626	20
8627	20
8628	20
8629	0
8630	20
8631	0
8632	20
8633	20
8634	0
8635	19
8636	19
8637	20
8638	20
8639	20
8640	20
8641	20
8642	20
8643	20
8644	20
8645	19
8646	20
8647	20
8648	20
8649	20
8650	20
8651	20
8652	19
8653	20
8654	19
8655	20
8656	20
8657	19
8658	20
8659	20
8660	20
8661	20
8662	20
8663	20
8664	20
8665	100
8666	20
8667	20
8668	20
8669	20
8670	20
8671	19
8672	20
8673	19
8674	20
8675	20
8676	20
8677	20
8678	20
8679	20
8680	20
8681	20
8682	20
8683	20
8684	8
8685	19
8686	20
8687	20
8688	20
8689	20
8690	20
8691	20
8692	20
8693	19
8694	19
8695	20
8696	19
8697	20
8698	20
8699	20
8700	20
8701	20
8702	20
8703	20
8704	20
8705	19
8706	19
8707	19
8708	19
8709	19
8710	21
8711	0
8712	19
8713	19
8714	20
8715	19
8716	19
8717	19
8718	0
8719	19
8720	19
8721	19
8722	19
8723	19
8724	19
8725	19
8726	19
8727	19
8728	19
8729	19
8730	16
8731	19
8732	19
8733	19
8734	20
8735	0
8736	19
8737	19
8738	19
8739	19
8740	19
8741	19
8742	21
8743	19
8744	19
8745	19
8746	19
8747	19
8748	100
8749	19
8750	19
8751	19
8752	19
8753	19
8754	19
8755	19
8756	19
8757	100
8758	19
8759	19
8760	19
8761	19
8762	19
8763	19
8764	19
8765	19
8766	19
8767	19
8768	19
8769	19
8770	19
8771	19
8772	19
8773	19
8774	19
8775	19
8776	19
8777	20
8778	19
8779	19
8780	20
8781	100
8782	21
8783	19
8784	19
8785	19
8786	19
8787	19
8788	20
8789	23
8790	20
8791	19
8792	19
8793	19
8794	19
8795	19
8796	19
8797	19
8798	19
8799	19
8800	19
8801	19
8802	20
8803	19
8804	19
8805	23
8806	19
8807	19
8808	23
8809	23
8810	23
8811	19
8812	19
8813	20
8814	19
8815	19
8816	19
8817	19
8818	19
8819	0
8820	23
8821	19
8822	19
8823	19
8824	19
8825	100
8826	19
8827	100
8828	19
8829	19
8830	19
8831	20
8832	20
8833	19
8834	19
8835	19
8836	20
8837	19
8838	20
8839	20
8840	19
8841	19
8842	19
8843	19
8844	23
8845	19
8846	19
8847	19
8848	20
8849	19
8850	20
8851	19
8852	19
8853	19
8854	19
8855	19
8856	19
8857	19
8858	19
8859	20
8860	19
8861	20
8862	19
8863	20
8864	20
8865	19
8866	19
8867	20
8868	19
8869	19
8870	19
8871	19
8872	19
8873	20
8874	19
8875	20
8876	19
8877	19
8878	19
8879	19
8880	20
8881	19
8882	21
8883	19
8884	19
8885	19
8886	19
8887	19
8888	20
8889	0
8890	19
8891	20
8892	20
8893	20
8894	19
8895	20
8896	19
8897	19
8898	0
8899	19
8900	20
8901	20
8902	20
8903	19
8904	20
8905	19
8906	19
8907	20
8908	19
8909	19
8910	19
8911	19
8912	19
8913	19
8914	20
8915	20
8916	0
8917	19
8918	19
8919	100
8920	20
8921	20
8922	20
8923	19
8924	19
8925	20
8926	20
8927	19
8928	20
8929	20
8930	20
8931	19
8932	19
8933	19
8934	20
8935	20
8936	19
8937	20
8938	20
8939	20
8940	20
8941	19
8942	19
8943	20
8944	20
8945	19
8946	19
8947	20
8948	20
8949	19
8950	19
8951	19
8952	19
8953	20
8954	20
8955	20
8956	20
8957	19
8958	19
8959	19
8960	20
8961	20
8962	20
8963	21
8964	20
8965	100
8966	20
8967	19
8968	19
8969	20
8970	20
8971	0
8972	20
8973	19
8974	20
8975	19
8976	20
8977	20
8978	19
8979	20
8980	0
8981	20
8982	20
8983	20
8984	20
8985	20
8986	20
8987	20
8988	19
8989	23
8990	20
8991	23
8992	20
8993	19
8994	23
8995	19
8996	19
8997	19
8998	19
8999	19
9000	19
9001	19
9002	19
9003	19
9004	19
9005	19
9006	19
9007	19
9008	19
9009	19
9010	19
9011	19
9012	0
9013	19
9014	19
9015	19
9016	19
9017	0
9018	19
9019	20
9020	19
9021	19
9022	20
9023	0
9024	19
9025	19
9026	20
9027	20
9028	0
9029	19
9030	19
9031	20
9032	19
9033	19
9034	0
9035	19
9036	19
9037	19
9038	19
9039	19
9040	19
9041	100
9042	19
9043	19
9044	100
9045	19
9046	19
9047	19
9048	19
9049	19
9050	19
9051	19
9052	19
9053	19
9054	19
9055	19
9056	19
9057	19
9058	19
9059	19
9060	19
9061	19
9062	19
9063	19
9064	19
9065	19
9066	100
9067	23
9068	19
9069	19
9070	19
9071	19
9072	100
9073	19
9074	19
9075	19
9076	19
9077	19
9078	19
9079	19
9080	19
9081	19
9082	19
9083	19
9084	19
9085	23
9086	19
9087	19
9088	19
9089	19
9090	19
9091	19
9092	19
9093	23
9094	20
9095	19
9096	19
9097	20
9098	20
9099	20
9100	20
9101	19
9102	19
9103	23
9104	20
9105	100
9106	20
9107	20
9108	20
9109	20
9110	20
9111	19
9112	16
9113	20
9114	20
9115	20
9116	0
9117	21
9118	21
9119	0
9120	21
9121	19
9122	21
9123	100
9124	21
9125	19
9126	21
9127	20
9128	19
9129	19
9130	19
9131	20
9132	20
9133	20
9134	20
9135	20
9136	20
9137	20
9138	20
9139	20
9140	20
9141	20
9142	20
9143	19
9144	20
9145	21
9146	19
9147	19
9148	19
9149	19
9150	19
9151	19
9152	19
9153	19
9154	19
9155	19
9156	19
9157	19
9158	19
9159	19
9160	19
9161	19
9162	19
9163	19
9164	19
9165	19
9166	19
9167	0
9168	19
9169	19
9170	19
9171	19
9172	19
9173	100
9174	19
9175	19
9176	19
9177	19
9178	19
9179	19
9180	19
9181	19
9182	19
9183	0
9184	19
9185	19
9186	23
9187	19
9188	19
9189	100
9190	19
9191	19
9192	19
9193	19
9194	19
9195	19
9196	19
9197	19
9198	19
9199	19
9200	19
9201	19
9202	19
9203	19
9204	19
9205	100
9206	19
9207	19
9208	21
9209	19
9210	19
9211	19
9212	19
9213	19
9214	23
9215	19
9216	20
9217	19
9218	20
9219	20
9220	20
9221	20
9222	20
9223	100
9224	19
9225	21
9226	20
9227	21
9228	19
9229	100
9230	20
9231	19
9232	0
9233	20
9234	16
9235	19
9236	16
9237	0
9238	19
9239	20
9240	20
9241	16
9242	20
9243	20
9244	100
9245	15
9246	20
9247	20
9248	21
9249	20
9250	20
9251	21
9252	20
9253	19
9254	0
9255	20
9256	19
9257	20
9258	20
9259	20
9260	0
9261	20
9262	20
9263	16
9264	21
9265	20
9266	20
9267	20
9268	19
9269	16
9270	16
9271	21
9272	16
9273	0
9274	100
9275	0
9276	20
9277	20
9278	20
9279	21
9280	20
9281	20
9282	19
9283	21
9284	20
9285	0
9286	21
9287	21
9288	0
9289	21
9290	21
9291	16
9292	100
9293	21
9294	0
9295	21
9296	21
9297	21
9298	0
9299	21
9300	21
9301	0
9302	21
9303	21
9304	21
9305	100
9306	21
9307	21
9308	21
9309	21
9310	21
9311	0
9312	0
9313	19
9314	20
9315	20
9316	20
9317	20
9318	20
9319	20
9320	20
9321	20
9322	20
9323	20
9324	20
9325	20
9326	21
9327	19
9328	20
9329	20
9330	20
9331	20
9332	20
9333	19
9334	20
9335	20
9336	20
9337	19
9338	20
9339	20
9340	16
9341	20
9342	0
9343	20
9344	19
9345	20
9346	0
9347	4
9348	19
9349	20
9350	16
9351	21
9352	20
9353	20
9354	20
9355	20
9356	20
9357	20
9358	19
9359	20
9360	20
9361	20
9362	16
9363	20
9364	16
9365	20
9366	16
9367	20
9368	16
9369	20
9370	16
9371	20
9372	20
9373	16
9374	16
9375	0
9376	100
9377	0
9378	100
9379	20
9380	20
9381	0
9382	16
9383	16
9384	20
9385	16
9386	16
9387	16
9388	16
9389	16
9390	16
9391	16
9392	0
9393	16
9394	16
9395	16
9396	16
9397	15
9398	20
9399	23
9400	0
9401	0
9402	19
9403	16
9404	16
9405	20
9406	100
9407	16
9408	16
9409	16
9410	16
9411	19
9412	19
9413	16
9414	20
9415	20
9416	16
9417	20
9418	23
9419	20
9420	16
9421	0
9422	20
9423	16
9424	16
9425	15
9426	16
9427	16
9428	15
9429	15
9430	16
9431	16
9432	16
9433	16
9434	20
9435	15
9436	0
9437	21
9438	21
9439	16
9440	16
9441	0
9442	16
9443	0
9444	19
9445	16
9446	16
9447	16
9448	16
9449	16
9450	16
9451	20
9452	16
9453	19
9454	16
9455	16
9456	16
9457	16
9458	15
9459	16
9460	16
9461	16
9462	0
9463	0
9464	16
9465	16
9466	16
9467	16
9468	16
9469	16
9470	16
9471	16
9472	16
9473	16
9474	16
9475	16
9476	16
9477	16
9478	16
9479	16
9480	16
9481	16
9482	16
9483	16
9484	16
9485	16
9486	16
9487	16
9488	16
9489	16
9490	16
9491	16
9492	16
9493	16
9494	7
9495	16
9496	16
9497	16
9498	16
9499	0
9500	16
9501	16
9502	16
9503	19
9504	100
9505	19
9506	19
9507	16
9508	100
9509	100
9510	100
9511	100
9512	20
9513	19
9514	20
9515	19
9516	19
9517	20
9518	19
9519	20
9520	15
9521	15
9522	0
9523	19
9524	19
9525	20
9526	15
9527	21
9528	21
9529	21
9530	21
9531	21
9532	21
9533	21
9534	21
9535	21
9536	21
9537	21
9538	21
9539	20
9540	100
9541	100
9542	100
9543	100
9544	100
9545	100
9546	19
9547	16
9548	19
9549	20
9550	15
9551	16
9552	100
9553	0
9554	20
9555	0
9556	19
9557	100
9558	15
9559	20
9560	20
9561	20
9562	20
9563	20
9564	24
9565	100
9566	19
9567	19
9568	19
9569	7
9570	15
9571	15
9572	15
9573	15
9574	15
9575	100
9576	20
9577	20
9578	20
9579	15
9580	8
9581	19
9582	100
9583	19
9584	16
9585	21
9586	20
9587	100
9588	100
9589	15
9590	100
9591	100
9592	100
9593	7
9594	21
9595	15
9596	20
9597	15
9598	20
9599	20
9600	100
9601	15
9602	100
9603	100
9604	100
9605	0
9606	20
9607	19
9608	0
9609	0
9610	19
9611	0
9612	21
9613	100
9614	19
9615	19
9616	100
9617	8
9618	15
9619	19
9620	100
9621	19
9622	20
9623	20
9624	20
9625	20
9626	11
9627	7
9628	21
9629	20
9630	20
9631	20
9632	20
9633	100
9634	19
9635	15
9636	15
9637	15
9638	20
9639	19
9640	20
9641	20
9642	20
9643	8
9644	8
9645	19
9646	19
9647	16
9648	20
9649	18
9650	19
9651	16
9652	16
9653	16
9654	16
9655	16
9656	16
9657	16
9658	16
9659	16
9660	16
9661	16
9662	16
9663	16
9664	16
9665	16
9666	16
9667	16
9668	16
9669	16
9670	16
9671	16
9672	16
9673	16
9674	16
9675	16
9676	16
9677	16
9678	16
9679	16
9680	16
9681	16
9682	16
9683	16
9684	16
9685	16
9686	16
9687	16
9688	16
9689	16
9690	16
9691	16
9692	16
9693	16
9694	16
9695	16
9696	16
9697	16
9698	16
9699	16
9700	16
9701	16
9702	16
9703	16
9704	16
9705	16
9706	16
9707	16
9708	16
9709	16
9710	16
9711	16
9712	16
9713	16
9714	16
9715	16
9716	16
9717	16
9718	16
9719	16
9720	16
9721	16
9722	16
9723	16
9724	16
9725	16
9726	16
9727	16
9728	16
9729	16
9730	16
9731	16
9732	16
9733	16
9734	16
9735	16
9736	16
9737	16
9738	16
9739	16
9740	16
9741	16
9742	16
9743	16
9744	16
9745	16
9746	16
9747	16
9748	16
9749	16
9750	16
9751	16
9752	16
9753	16
9754	16
9755	16
9756	16
9757	16
9758	100
9759	20
9760	20
9761	19
9762	21
9763	21
9764	20
9765	19
9766	19
9767	19
9768	19
9769	19
9770	19
9771	100
9772	100
9773	4
9774	4
9775	4
9776	4
9777	4
9778	4
9779	4
9780	4
9781	4
9782	100
9783	19
9784	19
9785	19
9786	19
9787	19
9788	19
9789	19
9790	19
9791	19
9792	19
9793	19
9794	24
9795	19
9796	19
9797	19
9798	16
9799	19
9800	100
9801	19
9802	19
9803	19
9804	16
9805	16
9806	21
9807	21
9808	19
9809	16
9810	100
9811	16
9812	21
9813	0
9814	0
9815	15
9816	15
9817	15
9818	8
9819	21
9820	19
9821	19
9822	20
9823	20
9824	19
9825	19
9826	19
9827	19
9828	19
9829	19
9830	19
9831	19
9832	19
9833	15
9834	100
9835	16
9836	20
9837	21
9838	21
9839	21
9840	21
9841	21
9842	21
9843	20
9844	20
9845	20
9846	20
9847	20
9848	20
9849	0
9850	21
9851	19
9852	0
9853	20
9854	20
9855	20
9856	20
9857	20
9858	20
9859	20
9860	20
9861	21
9862	19
9863	19
9864	20
9865	20
9866	20
9867	20
9868	16
9869	20
9870	20
9871	20
9872	11
9873	20
9874	20
9875	100
9876	19
9877	16
9878	0
9879	100
9880	19
9881	16
9882	15
9883	15
9884	15
9885	15
9886	15
9887	15
9888	15
9889	15
9890	15
9891	15
9892	15
9893	16
9894	21
9895	16
9896	19
9897	21
9898	16
9899	20
9900	17
9901	0
9902	7
9903	20
9904	20
9905	20
9906	20
9907	0
9908	8
9909	16
9910	16
9911	100
9912	0
9913	21
9914	21
9915	21
9916	21
9917	19
9918	20
9919	100
9920	20
9921	19
9922	8
9923	19
9924	8
9925	20
9926	24
9927	21
9928	7
9929	21
9930	20
9931	8
9932	16
9933	20
9934	20
9935	19
9936	20
9937	15
9938	21
9939	19
9940	21
9941	21
9942	4
9943	4
9944	4
9945	4
9946	4
9947	4
9948	4
9949	4
9950	4
9951	4
9952	4
9953	4
9954	15
9955	15
9956	15
9957	15
9958	15
9959	15
9960	15
9961	15
9962	15
9963	20
9964	15
9965	19
9966	100
9967	19
9968	19
9969	19
9970	19
9971	15
9972	15
9973	15
9974	0
9975	19
9976	16
9977	0
9978	19
9979	19
9980	19
9981	19
9982	19
9983	21
9984	21
9985	21
9986	16
9987	21
9988	19
9989	100
9990	100
9991	100
9992	19
9993	4
9994	19
9995	100
9996	22
9997	20
9998	20
9999	19
10000	20
10001	16
10002	20
10003	21
10004	21
10005	21
10006	21
10007	21
10008	21
10009	19
10010	21
10011	21
10012	100
10013	100
10014	100
10015	100
10016	0
10017	21
10018	21
10019	21
10020	21
10021	21
10022	21
10023	21
10024	21
10025	21
10026	21
10027	21
10028	21
10029	21
10030	21
10031	21
10032	21
10033	21
10034	21
10035	21
10036	21
10037	23
10038	100
10039	20
10040	100
10041	21
10042	15
10043	19
10044	19
10045	19
10046	19
10047	19
10048	16
10049	20
10050	21
10051	0
10052	100
10053	100
10054	8
10055	100
10056	21
10057	21
10058	15
10059	15
10060	15
10061	19
10062	20
10063	19
10064	20
10065	20
10066	20
10067	20
10068	20
10069	20
10070	20
10071	20
10072	20
10073	20
10074	20
10075	20
10076	20
10077	20
10078	20
10079	15
10080	15
10081	15
10082	15
10083	15
10084	20
10085	20
10086	20
10087	20
10088	19
10089	20
10090	20
10091	16
10092	16
10093	16
10094	19
10095	19
10096	21
10097	100
10098	100
10099	100
10100	24
10101	20
10102	20
10103	16
10104	16
10105	100
10106	20
10107	19
10108	100
10109	20
10110	8
10111	20
10112	100
10113	19
10114	21
10115	21
10116	21
10117	15
10118	16
10119	16
10120	21
10121	21
10122	21
10123	20
10124	15
10125	15
10126	15
10127	15
10128	15
10129	21
10130	21
10131	7
10132	16
10133	16
10134	19
10135	19
10136	20
10137	19
10138	16
10139	16
10140	16
10141	16
10142	16
10143	16
10144	16
10145	16
10146	16
10147	16
10148	16
10149	16
10150	16
10151	16
10152	16
10153	16
10154	16
10155	16
10156	16
10157	16
10158	16
10159	16
10160	16
10161	16
10162	20
10163	100
10164	20
10165	20
10166	20
10167	19
10168	7
10169	19
10170	19
10171	20
10172	8
10173	23
10174	15
10175	15
10176	15
10177	4
10178	4
10179	4
10180	4
10181	4
10182	4
10183	4
10184	4
10185	4
10186	4
10187	4
10188	4
10189	4
10190	4
10191	4
10192	4
10193	4
10194	4
10195	4
10196	4
10197	4
10198	4
10199	4
10200	4
10201	4
10202	4
10203	4
10204	4
10205	4
10206	4
10207	4
10208	4
10209	4
10210	4
10211	4
10212	15
10213	100
10214	20
10215	19
10216	100
10217	15
10218	100
10219	19
10220	24
10221	20
10222	21
10223	21
10224	19
10225	19
10226	20
10227	21
10228	21
10229	16
10230	16
10231	16
10232	100
10233	100
10234	15
10235	21
10236	20
10237	20
10238	19
10239	4
10240	20
10241	15
10242	20
10243	19
10244	100
10245	16
10246	16
10247	16
10248	16
10249	16
10250	16
10251	16
10252	16
10253	16
10254	15
10255	21
10256	21
10257	21
10258	21
10259	21
10260	21
10261	21
10262	21
10263	21
10264	21
10265	21
10266	21
10267	21
10268	21
10269	21
10270	21
10271	21
10272	21
10273	21
10274	21
10275	21
10276	21
10277	21
10278	21
10279	21
10280	21
10281	21
10282	21
10283	21
10284	21
10285	21
10286	21
10287	21
10288	21
10289	21
10290	21
10291	21
10292	21
10293	21
10294	21
10295	21
10296	21
10297	21
10298	21
10299	21
10300	21
10301	21
10302	21
10303	21
10304	21
10305	21
10306	21
10307	21
10308	21
10309	21
10310	21
10311	21
10312	21
10313	16
10314	16
10315	16
10316	16
10317	16
10318	16
10319	16
10320	16
10321	16
10322	16
10323	16
10324	16
10325	16
10326	20
10327	20
10328	20
10329	20
10330	100
10331	100
10332	15
10333	15
10334	8
10335	100
10336	0
10337	20
10338	20
10339	0
10340	4
10341	4
10342	4
10343	4
10344	4
10345	4
10346	15
10347	16
10348	15
10349	20
10350	20
10351	19
10352	19
10353	19
10354	19
10355	16
10356	20
10357	21
10358	100
10359	20
10360	20
10361	21
10362	21
10363	20
10364	19
10365	20
10366	8
10367	0
10368	4
10369	19
10370	21
10371	19
10372	19
10373	19
10374	100
10375	7
10376	22
10377	100
10378	0
10379	19
10380	24
10381	20
10382	24
10383	0
10384	20
10385	20
10386	20
10387	19
10388	100
10389	19
10390	100
10391	100
10392	23
10393	20
10394	15
10395	19
10396	20
10397	16
10398	20
10399	7
10400	100
10401	100
10402	19
10403	19
10404	8
10405	24
10406	20
10407	21
10408	21
10409	21
10410	21
10411	21
10412	22
10413	20
10414	20
10415	19
10416	21
10417	0
10418	20
10419	20
10420	21
10421	21
10422	21
10423	20
10424	21
10425	15
10426	15
10427	20
10428	0
10429	8
10430	20
10431	100
10432	100
10433	21
10434	19
10435	0
10436	15
10437	21
10438	16
10439	19
10440	20
10441	19
10442	19
10443	19
10444	19
10445	19
10446	16
10447	20
10448	20
10449	20
10450	20
10451	20
10452	20
10453	20
10454	20
10455	20
10456	0
10457	11
10458	19
10459	20
10460	19
10461	19
10462	100
10463	19
10464	15
10465	16
10466	16
10467	16
10468	20
10469	15
10470	15
10471	15
10472	15
10473	100
10474	100
10475	20
10476	19
10477	21
10478	8
10479	21
10480	100
10481	100
10482	15
10483	19
10484	19
10485	7
10486	7
10487	19
10488	20
10489	24
10490	15
10491	15
10492	15
10493	15
10494	19
10495	100
10496	21
10497	0
10498	19
10499	21
10500	7
10501	16
10502	0
10503	20
10504	20
10505	19
10506	21
10507	20
10508	16
10509	20
10510	19
10511	19
10512	16
10513	16
10514	16
10515	21
10516	15
10517	20
10518	19
10519	100
10520	100
10521	22
10522	20
10523	15
10524	15
10525	20
10526	19
10527	19
10528	19
10529	19
10530	19
10531	19
10532	16
10533	100
10534	20
10535	19
10536	15
10537	15
10538	15
10539	17
10540	100
10541	21
10542	15
10543	100
10544	100
10545	19
10546	20
10547	19
10548	22
10549	7
10550	100
10551	19
10552	22
10553	100
10554	24
10555	21
10556	21
10557	21
10558	21
10559	21
10560	21
10561	21
10562	21
10563	21
10564	21
10565	21
10566	21
10567	100
10568	20
10569	24
10570	19
10571	20
10572	0
10573	16
10574	15
10575	0
10576	15
10577	100
10578	16
10579	100
10580	100
10581	20
10582	19
10583	21
10584	15
10585	15
10586	15
10587	21
10588	21
10589	21
10590	21
10591	21
10592	21
10593	21
10594	21
10595	21
10596	21
10597	21
10598	21
10599	21
10600	21
10601	21
10602	19
10603	16
10604	7
10605	24
10606	20
10607	100
10608	11
10609	19
10610	8
10611	100
10612	19
10613	20
10614	20
10615	20
10616	19
10617	20
10618	100
10619	22
10620	100
10621	21
10622	21
10623	19
10624	15
10625	21
10626	20
10627	19
10628	100
10629	100
10630	100
10631	19
10632	19
10633	16
10634	20
10635	100
10636	24
10637	16
10638	19
10639	19
10640	19
10641	20
10642	20
10643	100
10644	16
10645	21
10646	21
10647	21
10648	20
10649	15
10650	15
10651	15
10652	15
10653	19
10654	19
10655	100
10656	15
10657	0
10658	100
10659	100
10660	100
10661	16
10662	8
10663	19
10664	20
10665	20
10666	20
10667	20
10668	20
10669	0
10670	16
10671	100
10672	100
10673	8
10674	20
10675	20
10676	20
10677	20
10678	19
10679	20
10680	20
10681	21
10682	100
10683	100
10684	16
10685	100
10686	100
10687	100
10688	100
10689	100
10690	100
10691	100
10692	100
10693	15
10694	15
10695	21
10696	21
10697	21
10698	19
10699	20
10700	20
10701	21
10702	20
10703	20
10704	19
10705	100
10706	21
10707	15
10708	20
10709	19
10710	100
10711	20
10712	20
10713	19
10714	100
10715	19
10716	21
10717	7
10718	20
10719	19
10720	20
10721	15
10722	20
10723	20
10724	11
10725	11
10726	19
10727	20
10728	20
10729	20
10730	20
10731	20
10732	20
10733	20
10734	20
10735	20
10736	20
10737	20
10738	16
10739	19
10740	16
10741	20
10742	21
10743	21
10744	15
10745	20
10746	19
10747	15
10748	20
10749	20
10750	0
10751	19
10752	0
10753	19
10754	20
10755	7
10756	19
10757	19
10758	19
10759	19
10760	100
10761	21
10762	21
10763	21
10764	21
10765	20
10766	16
10767	20
10768	7
10769	20
10770	16
10771	16
10772	20
10773	0
10774	4
10775	4
10776	4
10777	4
10778	4
10779	4
10780	4
10781	4
10782	4
10783	4
10784	4
10785	4
10786	4
10787	4
10788	4
10789	4
10790	4
10791	4
10792	4
10793	4
10794	4
10795	4
10796	4
10797	4
10798	4
10799	4
10800	4
10801	4
10802	4
10803	4
10804	4
10805	4
10806	4
10807	4
10808	4
10809	4
10810	4
10811	4
10812	4
10813	16
10814	20
10815	11
10816	100
10817	0
10818	100
10819	7
10820	19
10821	4
10822	4
10823	4
10824	4
10825	4
10826	4
10827	4
10828	4
10829	4
10830	4
10831	4
10832	4
10833	4
10834	4
10835	4
10836	4
10837	4
10838	4
10839	4
10840	4
10841	21
10842	24
10843	19
10844	15
10845	100
10846	100
10847	15
10848	15
10849	15
10850	19
10851	100
10852	100
10853	100
10854	21
10855	24
10856	20
10857	19
10858	20
10859	20
10860	20
10861	20
10862	20
10863	20
10864	20
10865	20
10866	19
10867	19
10868	16
10869	100
10870	100
10871	100
10872	100
10873	100
10874	100
10875	20
10876	21
10877	100
10878	16
10879	100
10880	21
10881	19
10882	100
10883	19
10884	16
10885	19
10886	19
10887	16
10888	8
10889	8
10890	0
10891	19
10892	21
10893	21
10894	21
10895	21
10896	21
10897	21
10898	21
10899	19
10900	20
10901	20
10902	20
10903	21
10904	21
10905	21
10906	21
10907	21
10908	21
10909	21
10910	21
10911	21
10912	21
10913	21
10914	16
10915	20
10916	19
10917	20
10918	21
10919	0
10920	19
10921	21
10922	16
10923	16
10924	16
10925	16
10926	16
10927	16
10928	16
10929	16
10930	16
10931	16
10932	16
10933	16
10934	16
10935	16
10936	19
10937	19
10938	100
10939	100
10940	16
10941	16
10942	16
10943	19
10944	15
10945	0
10946	20
10947	16
10948	15
10949	15
10950	15
10951	15
10952	19
10953	100
10954	100
10955	19
10956	11
10957	19
10958	20
10959	20
10960	15
10961	20
10962	21
10963	21
10964	100
10965	19
10966	19
10967	15
10968	16
10969	16
10970	16
10971	16
10972	19
10973	20
10974	20
10975	19
10976	20
10977	7
10978	20
10979	19
10980	8
10981	0
10982	16
10983	15
10984	19
10985	20
10986	15
10987	15
10988	15
10989	15
10990	15
10991	15
10992	15
10993	15
10994	22
10995	20
10996	100
10997	15
10998	19
10999	20
11000	20
11001	20
11002	20
11003	20
11004	19
11005	19
11006	19
11007	19
11008	19
11009	100
11010	15
11011	15
11012	15
11013	15
11014	15
11015	15
11016	15
11017	19
11018	20
11019	20
11020	20
11021	20
11022	19
11023	21
11024	19
11025	15
11026	16
11027	16
11028	7
11029	100
11030	16
11031	16
11032	16
11033	16
11034	21
11035	21
11036	0
11037	8
11038	100
11039	19
11040	20
11041	15
11042	15
11043	15
11044	100
11045	19
11046	19
11047	18
11048	100
11049	24
11050	100
11051	100
11052	100
11053	100
11054	100
11055	100
11056	100
11057	100
11058	100
11059	100
11060	100
11061	100
11062	100
11063	100
11064	100
11065	100
11066	100
11067	15
11068	100
11069	20
11070	19
11071	15
11072	16
11073	0
11074	21
11075	21
11076	15
11077	15
11078	20
11079	100
11080	0
11081	20
11082	21
11083	21
11084	15
11085	20
11086	20
11087	16
11088	18
11089	16
11090	24
11091	16
11092	100
11093	19
11094	100
11095	100
11096	19
11097	15
11098	15
11099	20
11100	7
11101	16
11102	19
11103	100
11104	20
11105	20
11106	20
11107	20
11108	20
11109	20
11110	15
11111	15
11112	15
11113	15
11114	19
11115	4
11116	4
11117	4
11118	4
11119	19
11120	16
11121	100
11122	100
11123	19
11124	24
11125	19
11126	7
11127	8
11128	0
11129	20
11130	20
11131	23
11132	16
11133	16
11134	16
11135	16
11136	16
11137	16
11138	19
11139	7
11140	19
11141	20
11142	100
11143	0
11144	100
11145	20
11146	20
11147	19
11148	22
11149	16
11150	15
11151	15
11152	20
11153	21
11154	100
11155	0
11156	20
11157	100
11158	100
11159	100
11160	100
11161	19
11162	19
11163	20
11164	100
11165	8
11166	19
11167	15
11168	16
11169	15
11170	20
11171	22
11172	7
11173	19
11174	16
11175	19
11176	21
11177	100
11178	100
11179	100
11180	20
11181	8
11182	20
11183	20
11184	23
11185	8
11186	20
11187	21
11188	15
11189	16
11190	20
11191	19
11192	16
11193	100
11194	19
11195	21
11196	100
11197	15
11198	100
11199	19
11200	20
11201	20
11202	19
11203	20
11204	20
11205	100
11206	15
11207	0
11208	16
11209	7
11210	20
11211	20
11212	20
11213	20
11214	20
11215	20
11216	20
11217	20
11218	20
11219	20
11220	20
11221	20
11222	20
11223	20
11224	20
11225	0
11226	100
11227	19
11228	19
11229	20
11230	16
11231	16
11232	16
11233	100
11234	100
11235	0
11236	0
11237	20
11238	7
11239	16
11240	16
11241	16
11242	16
11243	16
11244	16
11245	16
11246	19
11247	21
11248	16
11249	20
11250	100
11251	19
11252	0
11253	0
11254	21
11255	17
11256	0
11257	16
11258	15
11259	20
11260	100
11261	19
11262	100
11263	100
11264	100
11265	20
11266	22
11267	20
11268	20
11269	20
11270	20
11271	20
11272	20
11273	19
11274	20
11275	20
11276	20
11277	20
11278	20
11279	20
11280	15
11281	21
11282	21
11283	21
11284	21
11285	21
11286	21
11287	21
11288	21
11289	21
11290	21
11291	21
11292	21
11293	21
11294	100
11295	0
11296	15
11297	15
11298	20
11299	100
11300	100
11301	100
11302	100
11303	100
11304	100
11305	100
11306	100
11307	100
11308	100
11309	100
11310	100
11311	100
11312	100
11313	100
11314	100
11315	100
11316	100
11317	100
11318	100
11319	100
11320	100
11321	100
11322	100
11323	100
11324	100
11325	100
11326	100
11327	100
11328	100
11329	20
11330	20
11331	7
11332	19
11333	19
11334	100
11335	100
11336	19
11337	19
11338	21
11339	20
11340	8
11341	20
11342	0
11343	21
11344	16
11345	16
11346	16
11347	16
11348	16
11349	16
11350	19
11351	16
11352	100
11353	21
11354	15
11355	8
11356	21
11357	100
11358	21
11359	19
11360	20
11361	16
11362	16
11363	16
11364	16
11365	16
11366	15
11367	20
11368	19
11369	20
11370	100
11371	0
11372	0
11373	8
11374	15
11375	8
11376	7
11377	15
11378	20
11379	20
11380	22
11381	19
11382	19
11383	19
11384	21
11385	19
11386	100
11387	0
11388	23
11389	7
11390	100
11391	19
11392	19
11393	20
11394	20
11395	21
11396	100
11397	20
11398	20
11399	20
11400	20
11401	20
11402	20
11403	19
11404	20
11405	19
11406	20
11407	20
11408	20
11409	20
11410	20
11411	20
11412	22
11413	19
11414	100
11415	15
11416	21
11417	21
11418	21
11419	21
11420	21
11421	20
11422	19
11423	19
11424	8
11425	19
11426	15
11427	15
11428	20
11429	20
11430	20
11431	100
11432	20
11433	20
11434	16
11435	8
11436	16
11437	19
11438	21
11439	19
11440	16
11441	100
11442	16
11443	8
11444	19
11445	0
11446	20
11447	20
11448	7
11449	15
11450	21
11451	20
11452	19
11453	19
11454	15
11455	15
11456	19
11457	0
11458	100
11459	20
11460	20
11461	20
11462	20
11463	20
11464	20
11465	20
11466	20
11467	19
11468	19
11469	19
11470	20
11471	20
11472	20
11473	15
11474	22
11475	16
11476	100
11477	100
11478	100
11479	15
11480	15
11481	20
11482	100
11483	0
11484	20
11485	100
11486	100
11487	100
11488	100
11489	100
11490	100
11491	100
11492	100
11493	100
11494	100
11495	100
11496	100
11497	100
11498	100
11499	100
11500	100
11501	100
11502	100
11503	100
11504	100
11505	100
11506	100
11507	100
11508	100
11509	100
11510	19
11511	19
11512	19
11513	100
11514	21
11515	16
11516	16
11517	16
11518	21
11519	19
11520	100
11521	100
11522	100
11523	100
11524	100
11525	100
11526	100
11527	100
11528	100
11529	100
11530	100
11531	100
11532	100
11533	100
11534	100
11535	100
11536	100
11537	100
11538	100
11539	100
11540	100
11541	100
11542	100
11543	100
11544	8
11545	19
11546	100
11547	0
11548	20
11549	21
11550	21
11551	20
11552	19
11553	20
11554	18
11555	20
11556	100
11557	100
11558	20
11559	21
11560	21
11561	21
11562	21
11563	21
11564	19
11565	20
11566	21
11567	21
11568	20
11569	20
11570	20
11571	19
11572	11
11573	20
11574	19
11575	20
11576	20
11577	16
11578	20
11579	16
11580	15
11581	19
11582	19
11583	19
11584	20
11585	20
11586	19
11587	21
11588	21
11589	8
11590	19
11591	19
11592	24
11593	20
11594	19
11595	7
11596	7
11597	23
11598	20
11599	100
11600	20
11601	20
11602	20
11603	16
11604	19
11605	20
11606	4
11607	4
11608	4
11609	4
11610	4
11611	4
11612	20
11613	19
11614	19
11615	16
11616	100
11617	100
11618	100
11619	100
11620	100
11621	100
11622	100
11623	100
11624	100
11625	100
11626	0
11627	100
11628	15
11629	15
11630	15
11631	20
11632	20
11633	100
11634	100
11635	23
11636	16
11637	8
11638	16
11639	0
11640	0
11641	21
11642	21
11643	16
11644	19
11645	19
11646	20
11647	16
11648	20
11649	16
11650	20
11651	19
11652	100
11653	19
11654	19
11655	19
11656	19
11657	20
11658	19
11659	19
11660	20
11661	20
11662	19
11663	22
11664	22
11665	15
11666	15
11667	15
11668	18
11669	20
11670	23
11671	20
11672	15
11673	20
11674	100
11675	20
11676	21
11677	21
11678	21
11679	21
11680	21
11681	21
11682	16
11683	100
11684	16
11685	20
11686	22
11687	20
11688	19
11689	19
11690	20
11691	19
11692	100
11693	0
11694	100
11695	16
11696	16
11697	20
11698	100
11699	21
11700	22
11701	100
11702	100
11703	19
11704	19
11705	19
11706	19
11707	24
11708	100
11709	21
11710	21
11711	21
11712	21
11713	23
11714	19
11715	21
11716	19
11717	19
11718	15
11719	0
11720	20
11721	15
11722	15
11723	15
11724	15
11725	15
11726	15
11727	15
11728	15
11729	15
11730	100
11731	20
11732	20
11733	11
11734	11
11735	11
11736	11
11737	11
11738	11
11739	11
11740	11
11741	11
11742	11
11743	11
11744	11
11745	11
11746	11
11747	11
11748	11
11749	19
11750	19
11751	19
11752	19
11753	19
11754	20
11755	19
11756	16
11757	0
11758	20
11759	21
11760	21
11761	21
11762	21
11763	21
11764	100
11765	19
11766	100
11767	16
11768	100
11769	16
11770	100
11771	23
11772	19
11773	15
11774	100
11775	19
11776	19
11777	0
11778	100
11779	20
11780	100
11781	20
11782	20
11783	100
11784	20
11785	21
11786	19
11787	16
11788	16
11789	16
11790	21
11791	100
11792	15
11793	20
11794	19
11795	0
11796	19
11797	100
11798	100
11799	20
11800	21
11801	21
11802	21
11803	21
11804	21
11805	100
11806	20
11807	16
11808	21
11809	15
11810	15
11811	15
11812	15
11813	15
11814	100
11815	20
11816	16
11817	20
11818	0
11819	19
11820	15
11821	19
11822	21
11823	21
11824	21
11825	21
11826	21
11827	21
11828	21
11829	21
11830	21
11831	21
11832	21
11833	20
11834	21
11835	21
11836	19
11837	100
11838	20
11839	20
11840	16
11841	20
11842	20
11843	0
11844	19
11845	20
11846	8
11847	19
11848	20
11849	21
11850	21
11851	7
11852	16
11853	100
11854	100
11855	100
11856	16
11857	16
11858	21
11859	21
11860	24
11861	19
11862	19
11863	19
11864	15
11865	15
11866	19
11867	19
11868	100
11869	16
11870	20
11871	19
11872	19
11873	20
11874	20
11875	19
11876	19
11877	19
11878	100
11879	100
11880	100
11881	100
11882	19
11883	16
11884	16
11885	19
11886	20
11887	0
11888	19
11889	15
11890	7
11891	21
11892	19
11893	8
11894	100
11895	100
11896	100
11897	100
11898	100
11899	100
11900	100
11901	100
11902	100
11903	100
11904	100
11905	100
11906	19
11907	7
11908	7
11909	16
11910	16
11911	7
11912	16
11913	16
11914	19
11915	19
11916	22
11917	100
11918	7
11919	19
11920	19
11921	19
11922	19
11923	8
11924	19
11925	0
11926	19
11927	19
11928	21
11929	21
11930	21
11931	21
11932	24
11933	20
11934	21
11935	20
11936	100
11937	100
11938	8
11939	20
11940	100
11941	20
11942	100
11943	15
11944	100
11945	21
11946	21
11947	21
11948	21
11949	21
11950	19
11951	15
11952	15
11953	15
11954	7
11955	20
11956	20
11957	100
11958	20
11959	21
11960	20
11961	20
11962	20
11963	20
11964	20
11965	20
11966	20
11967	20
11968	15
11969	100
11970	15
11971	19
11972	20
11973	20
11974	20
11975	20
11976	20
11977	19
11978	16
11979	19
11980	100
11981	18
11982	20
11983	15
11984	15
11985	8
11986	20
11987	100
11988	100
11989	100
11990	100
11991	100
11992	100
11993	100
11994	100
11995	100
11996	100
11997	100
11998	100
11999	100
12000	100
12001	100
12002	100
12003	100
12004	100
12005	100
12006	100
12007	100
12008	100
12009	100
12010	100
12011	100
12012	100
12013	100
12014	100
12015	100
12016	100
12017	100
12018	100
12019	100
12020	100
12021	100
12022	100
12023	100
12024	100
12025	100
12026	100
12027	100
12028	100
12029	100
12030	100
12031	100
12032	100
12033	100
12034	100
12035	100
12036	19
12037	19
12038	19
12039	19
12040	19
12041	16
12042	19
12043	19
12044	16
12045	100
12046	7
12047	100
12048	15
12049	0
12050	16
12051	100
12052	20
12053	19
12054	19
12055	100
12056	21
12057	16
12058	21
12059	21
12060	8
12061	20
12062	20
12063	20
12064	20
12065	20
12066	21
12067	21
12068	21
12069	21
12070	21
12071	21
12072	21
12073	21
12074	21
12075	21
12076	21
12077	21
12078	21
12079	21
12080	21
12081	21
12082	21
12083	21
12084	21
12085	21
12086	21
12087	21
12088	21
12089	20
12090	20
12091	20
12092	20
12093	20
12094	20
12095	20
12096	20
12097	20
12098	20
12099	20
12100	20
12101	21
12102	21
12103	21
12104	21
12105	21
12106	21
12107	21
12108	21
12109	21
12110	21
12111	21
12112	100
12113	19
12114	16
12115	16
12116	19
12117	21
12118	19
12119	20
12120	100
12121	20
12122	21
12123	19
12124	0
12125	19
12126	19
12127	16
12128	20
12129	100
12130	16
12131	20
12132	24
12133	16
12134	100
12135	100
12136	19
12137	19
12138	16
12139	100
12140	8
12141	21
12142	0
12143	7
12144	19
12145	19
12146	15
12147	15
12148	15
12149	15
12150	15
12151	20
12152	19
12153	19
12154	19
12155	19
12156	19
12157	100
12158	16
12159	21
12160	100
12161	100
12162	100
12163	100
12164	100
12165	100
12166	100
12167	100
12168	100
12169	100
12170	100
12171	100
12172	100
12173	100
12174	100
12175	100
12176	100
12177	100
12178	100
12179	100
12180	100
12181	100
12182	100
12183	100
12184	100
12185	100
12186	100
12187	100
12188	100
12189	100
12190	100
12191	100
12192	100
12193	100
12194	100
12195	100
12196	100
12197	100
12198	100
12199	100
12200	100
12201	100
12202	100
12203	100
12204	100
12205	100
12206	100
12207	100
12208	100
12209	100
12210	100
12211	100
12212	100
12213	100
12214	100
12215	7
12216	100
12217	20
12218	20
12219	20
12220	15
12221	20
12222	20
12223	16
12224	16
12225	21
12226	15
12227	100
12228	20
12229	19
12230	20
12231	19
12232	100
12233	19
12234	19
12235	19
12236	19
12237	21
12238	16
12239	16
12240	16
12241	16
12242	16
12243	16
12244	16
12245	16
12246	16
12247	16
12248	16
12249	16
12250	16
12251	16
12252	100
12253	16
12254	16
12255	16
12256	16
12257	16
12258	16
12259	16
12260	16
12261	16
12262	16
12263	16
12264	16
12265	16
12266	16
12267	16
12268	16
12269	16
12270	16
12271	16
12272	16
12273	16
12274	16
12275	16
12276	16
12277	16
12278	16
12279	16
12280	16
12281	16
12282	16
12283	16
12284	19
12285	19
12286	19
12287	19
12288	100
12289	100
12290	20
12291	20
12292	20
12293	19
12294	19
12295	20
12296	15
12297	15
12298	15
12299	15
12300	15
12301	19
12302	19
12303	15
12304	19
12305	20
12306	20
12307	7
12308	100
12309	100
12310	100
12311	100
12312	0
12313	20
12314	21
12315	20
12316	100
12317	100
12318	15
12319	15
12320	21
12321	20
12322	100
12323	100
12324	16
12325	19
12326	20
12327	20
12328	20
12329	20
12330	8
12331	19
12332	16
12333	21
12334	21
12335	21
12336	21
12337	21
12338	21
12339	21
12340	21
12341	21
12342	21
12343	21
12344	21
12345	21
12346	21
12347	19
12348	19
12349	19
12350	19
12351	20
12352	19
12353	100
12354	0
12355	19
12356	20
12357	100
12358	21
12359	21
12360	100
12361	100
12362	100
12363	100
12364	8
12365	15
12366	15
12367	19
12368	19
12369	19
12370	19
12371	4
12372	4
12373	100
12374	100
12375	20
12376	100
12377	19
12378	100
12379	8
12380	19
12381	20
12382	16
12383	20
12384	20
12385	19
12386	100
12387	7
12388	0
12389	100
12390	16
12391	21
12392	21
12393	21
12394	21
12395	21
12396	21
12397	16
12398	15
12399	21
12400	7
12401	19
12402	15
12403	15
12404	15
12405	15
12406	19
12407	20
12408	15
12409	15
12410	15
12411	20
12412	19
12413	16
12414	20
12415	100
12416	19
12417	19
12418	21
12419	19
12420	19
12421	19
12422	24
12423	19
12424	100
12425	100
12426	100
12427	0
12428	24
12429	15
12430	100
12431	16
12432	16
12433	21
12434	21
12435	21
12436	15
12437	20
12438	16
12439	100
12440	100
12441	100
12442	100
12443	100
12444	100
12445	100
12446	100
12447	100
12448	100
12449	100
12450	100
12451	100
12452	100
12453	100
12454	100
12455	100
12456	100
12457	100
12458	100
12459	100
12460	100
12461	100
12462	100
12463	100
12464	100
12465	15
12466	100
12467	20
12468	21
12469	21
12470	21
12471	21
12472	21
12473	21
12474	21
12475	21
12476	21
12477	19
12478	21
12479	21
12480	20
12481	20
12482	15
12483	19
12484	100
12485	16
12486	21
12487	16
12488	15
12489	16
12490	15
12491	15
12492	15
12493	15
12494	19
12495	21
12496	21
12497	16
12498	15
12499	15
12500	15
12501	15
12502	15
12503	15
12504	20
12505	100
12506	100
12507	100
12508	11
12509	100
12510	20
12511	100
12512	20
12513	16
12514	19
12515	19
12516	20
12517	19
12518	15
12519	8
12520	20
12521	23
12522	16
12523	100
12524	0
12525	0
12526	15
12527	21
12528	16
12529	8
12530	100
12531	15
12532	19
12533	21
12534	0
12535	20
12536	8
12537	16
12538	16
12539	8
12540	24
12541	19
12542	19
12543	15
12544	21
12545	21
12546	7
12547	100
12548	21
12549	21
12550	15
12551	0
12552	100
12553	20
12554	19
12555	19
12556	19
12557	19
12558	19
12559	19
12560	19
12561	19
12562	19
12563	20
12564	19
12565	100
12566	0
12567	0
12568	20
12569	16
12570	16
12571	16
12572	19
12573	100
12574	21
12575	21
12576	20
12577	16
12578	16
12579	16
12580	16
12581	16
12582	16
12583	16
12584	16
12585	16
12586	7
12587	0
12588	15
12589	15
12590	20
12591	20
12592	20
12593	20
12594	20
12595	20
12596	20
12597	20
12598	20
12599	20
12600	20
12601	100
12602	100
12603	20
12604	20
12605	20
12606	20
12607	20
12608	7
12609	19
12610	100
12611	20
12612	24
12613	11
12614	19
12615	21
12616	20
12617	20
12618	16
12619	20
12620	24
12621	7
12622	7
12623	15
12624	15
12625	15
12626	20
12627	16
12628	8
12629	23
12630	15
12631	19
12632	100
12633	20
12634	16
12635	21
12636	21
12637	21
12638	21
12639	16
12640	8
12641	19
12642	20
12643	20
12644	20
12645	20
12646	20
12647	19
12648	100
12649	19
12650	20
12651	20
12652	20
12653	19
12654	19
12655	15
12656	16
12657	19
12658	100
12659	100
12660	100
12661	100
12662	100
12663	100
12664	100
12665	100
12666	100
12667	100
12668	100
12669	100
12670	100
12671	100
12672	100
12673	100
12674	100
12675	100
12676	100
12677	100
12678	100
12679	100
12680	100
12681	100
12682	100
12683	100
12684	100
12685	100
12686	100
12687	100
12688	100
12689	20
12690	19
12691	20
12692	23
12693	20
12694	20
12695	16
12696	16
12697	16
12698	16
12699	8
12700	19
12701	20
12702	20
12703	16
12704	16
12705	16
12706	16
12707	16
12708	16
12709	16
12710	16
12711	16
12712	16
12713	16
12714	16
12715	16
12716	16
12717	16
12718	20
12719	16
12720	16
12721	20
12722	19
12723	0
12724	20
12725	0
12726	100
12727	19
12728	19
12729	8
12730	19
12731	20
12732	7
12733	7
12734	100
12735	21
12736	100
12737	20
12738	0
12739	8
12740	15
12741	15
12742	15
12743	15
12744	15
12745	15
12746	15
12747	19
12748	20
12749	8
12750	20
12751	21
12752	21
12753	21
12754	20
12755	7
12756	16
12757	100
12758	19
12759	19
12760	21
12761	100
12762	0
12763	16
12764	15
12765	19
12766	100
12767	100
12768	21
12769	20
12770	21
12771	100
12772	21
12773	100
12774	24
12775	16
12776	16
12777	16
12778	100
12779	21
12780	19
12781	15
12782	19
12783	19
12784	21
12785	19
12786	20
12787	20
12788	20
12789	16
12790	16
12791	19
12792	19
12793	15
12794	16
12795	16
12796	19
12797	19
12798	19
12799	19
12800	19
12801	20
12802	100
12803	20
12804	20
12805	20
12806	100
12807	7
12808	19
12809	20
12810	20
12811	16
12812	16
12813	16
12814	16
12815	20
12816	19
12817	21
12818	21
12819	0
12820	20
12821	100
12822	22
12823	16
12824	16
12825	19
12826	8
12827	100
12828	20
12829	0
12830	20
12831	16
12832	16
12833	20
12834	21
12835	16
12836	100
12837	20
12838	20
12839	15
12840	19
12841	7
12842	16
12843	16
12844	16
12845	100
12846	24
12847	19
12848	100
12849	19
12850	19
12851	19
12852	19
12853	19
12854	19
12855	15
12856	16
12857	16
12858	16
12859	19
12860	100
12861	20
12862	20
12863	16
12864	16
12865	16
12866	16
12867	16
12868	16
12869	16
12870	16
12871	23
12872	0
12873	0
12874	22
12875	21
12876	19
12877	20
12878	20
12879	7
12880	19
12881	15
12882	15
12883	7
12884	19
12885	7
12886	21
12887	22
12888	22
12889	21
12890	21
12891	21
12892	21
12893	21
12894	21
12895	21
12896	21
12897	21
12898	21
12899	21
12900	20
12901	100
12902	19
12903	21
12904	21
12905	21
12906	100
12907	15
12908	19
12909	19
12910	16
12911	19
12912	20
12913	19
12914	15
12915	7
12916	19
12917	19
12918	20
12919	19
12920	4
12921	4
12922	4
12923	4
12924	4
12925	4
12926	4
12927	4
12928	4
12929	4
12930	4
12931	4
12932	4
12933	4
12934	4
12935	4
12936	4
12937	4
12938	4
12939	4
12940	4
12941	4
12942	4
12943	4
12944	4
12945	4
12946	4
12947	4
12948	4
12949	4
12950	4
12951	4
12952	4
12953	4
12954	4
12955	4
12956	4
12957	4
12958	4
12959	4
12960	4
12961	4
12962	4
12963	4
12964	4
12965	4
12966	4
12967	21
12968	21
12969	21
12970	21
12971	0
12972	20
12973	0
12974	100
12975	20
12976	19
12977	19
12978	19
12979	0
12980	16
12981	16
12982	15
12983	15
12984	15
12985	15
12986	15
12987	15
12988	20
12989	21
12990	21
12991	21
12992	21
12993	21
12994	16
12995	16
12996	16
12997	19
12998	16
12999	16
13000	20
13001	20
13002	20
13003	100
13004	100
13005	16
13006	20
13007	0
13008	20
13009	20
13010	20
13011	20
13012	19
13013	22
13014	0
13015	19
13016	16
13017	7
13018	19
13019	19
13020	0
13021	21
13022	21
13023	21
13024	21
13025	21
13026	15
13027	15
13028	15
13029	0
13030	24
13031	19
13032	21
13033	21
13034	21
13035	21
13036	21
13037	21
13038	21
13039	8
13040	24
13041	8
13042	20
13043	15
13044	16
13045	21
13046	21
13047	16
13048	21
13049	21
13050	21
13051	21
13052	19
13053	16
13054	20
13055	100
13056	7
13057	15
13058	16
13059	19
13060	100
13061	20
13062	19
13063	20
13064	0
13065	15
13066	15
13067	15
13068	15
13069	15
13070	15
13071	15
13072	16
13073	16
13074	16
13075	16
13076	16
13077	16
13078	16
13079	16
13080	16
13081	16
13082	16
13083	16
13084	16
13085	11
13086	19
13087	8
13088	23
13089	20
13090	7
13091	0
13092	15
13093	15
13094	15
13095	15
13096	15
13097	8
13098	20
13099	19
13100	19
13101	100
13102	100
13103	19
13104	15
13105	15
13106	19
13107	19
13108	21
13109	21
13110	19
13111	19
13112	0
13113	20
13114	20
13115	20
13116	16
13117	16
13118	16
13119	16
13120	16
13121	0
13122	100
13123	16
13124	19
13125	19
13126	20
13127	16
13128	16
13129	16
13130	16
13131	16
13132	19
13133	20
13134	8
13135	19
13136	23
13137	0
13138	19
13139	15
13140	21
13141	21
13142	21
13143	21
13144	20
13145	20
13146	20
13147	19
13148	16
13149	100
13150	19
13151	21
13152	21
13153	21
13154	21
13155	16
13156	100
13157	100
13158	100
13159	100
13160	100
13161	100
13162	100
13163	100
13164	100
13165	100
13166	100
13167	100
13168	100
13169	100
13170	100
13171	100
13172	100
13173	100
13174	100
13175	100
13176	100
13177	0
13178	24
13179	15
13180	19
13181	20
13182	20
13183	20
13184	19
13185	19
13186	16
13187	20
13188	19
13189	15
13190	16
13191	8
13192	100
13193	20
13194	100
13195	7
13196	19
13197	19
13198	0
13199	16
13200	19
13201	19
13202	19
13203	19
13204	20
13205	19
13206	15
13207	15
13208	19
13209	19
13210	20
13211	20
13212	20
13213	20
13214	20
13215	20
13216	20
13217	20
13218	20
13219	20
13220	20
13221	20
13222	4
13223	4
13224	4
13225	4
13226	4
13227	4
13228	4
13229	4
13230	4
13231	4
13232	100
13233	15
13234	20
13235	24
13236	20
13237	100
13238	8
13239	100
13240	100
13241	100
13242	20
13243	19
13244	100
13245	100
13246	100
13247	21
13248	16
13249	16
13250	16
13251	16
13252	16
13253	16
13254	16
13255	16
13256	16
13257	16
13258	16
13259	16
13260	16
13261	16
13262	16
13263	16
13264	16
13265	16
13266	15
13267	19
13268	21
13269	21
13270	21
13271	21
13272	21
13273	100
13274	20
13275	19
13276	100
13277	23
13278	19
13279	16
13280	0
13281	20
13282	16
13283	16
13284	100
13285	22
13286	7
13287	16
13288	20
13289	19
13290	16
13291	16
13292	16
13293	19
13294	100
13295	100
13296	100
13297	19
13298	19
13299	100
13300	19
13301	19
13302	19
13303	19
13304	16
13305	19
13306	19
13307	20
13308	20
13309	20
13310	20
13311	0
13312	20
13313	15
13314	20
13315	20
13316	21
13317	21
13318	21
13319	21
13320	21
13321	21
13322	21
13323	21
13324	21
13325	21
13326	21
13327	21
13328	21
13329	21
13330	21
13331	21
13332	21
13333	21
13334	21
13335	21
13336	21
13337	21
13338	21
13339	21
13340	21
13341	21
13342	21
13343	19
13344	4
13345	4
13346	4
13347	4
13348	20
13349	21
13350	20
13351	20
13352	4
13353	4
13354	4
13355	4
13356	4
13357	4
13358	4
13359	4
13360	4
13361	4
13362	4
13363	4
13364	4
13365	4
13366	4
13367	4
13368	4
13369	4
13370	4
13371	4
13372	4
13373	4
13374	4
13375	4
13376	4
13377	4
13378	4
13379	4
13380	4
13381	4
13382	4
13383	4
13384	4
13385	0
13386	21
13387	21
13388	20
13389	8
13390	100
13391	20
13392	20
13393	16
13394	0
13395	7
13396	100
13397	19
13398	20
13399	24
13400	0
13401	21
13402	16
13403	16
13404	16
13405	20
13406	20
13407	20
13408	20
13409	20
13410	20
13411	20
13412	20
13413	20
13414	20
13415	19
13416	15
13417	15
13418	8
13419	21
13420	20
13421	20
13422	20
13423	20
13424	20
13425	20
13426	20
13427	20
13428	21
13429	15
13430	15
13431	19
13432	15
13433	100
13434	100
13435	100
13436	100
13437	100
13438	100
13439	100
13440	100
13441	100
13442	100
13443	100
13444	100
13445	100
13446	100
13447	100
13448	100
13449	100
13450	100
13451	100
13452	100
13453	100
13454	100
13455	100
13456	100
13457	100
13458	100
13459	100
13460	100
13461	100
13462	100
13463	19
13464	19
13465	100
13466	20
13467	19
13468	16
13469	16
13470	19
13471	100
13472	100
13473	19
13474	20
13475	20
13476	16
13477	15
13478	19
13479	21
13480	20
13481	7
13482	7
13483	21
13484	0
13485	19
13486	19
13487	100
13488	100
13489	100
13490	100
13491	16
13492	100
13493	20
13494	15
13495	20
13496	100
13497	19
13498	20
13499	100
13500	21
13501	20
13502	20
13503	21
13504	15
13505	7
13506	7
13507	100
13508	20
13509	21
13510	20
13511	19
13512	16
13513	20
13514	20
13515	20
13516	21
13517	21
13518	21
13519	20
13520	20
13521	15
13522	15
13523	15
13524	15
13525	15
13526	15
13527	15
13528	100
13529	21
13530	20
13531	100
13532	20
13533	20
13534	19
13535	15
13536	19
13537	19
13538	17
13539	7
13540	15
13541	21
13542	19
13543	16
13544	20
13545	8
13546	100
13547	20
13548	21
13549	100
13550	20
13551	20
13552	24
13553	100
13554	16
13555	16
13556	15
13557	15
13558	100
13559	16
13560	16
13561	15
13562	100
13563	4
13564	0
13565	19
13566	19
13567	24
13568	24
13569	24
13570	16
13571	16
13572	16
13573	19
13574	0
13575	21
13576	20
13577	19
13578	21
13579	21
13580	22
13581	23
13582	15
13583	15
13584	15
13585	16
13586	100
13587	16
13588	16
13589	16
13590	16
13591	100
13592	21
13593	20
13594	20
13595	20
13596	16
13597	16
13598	19
13599	20
13600	20
13601	16
13602	16
13603	21
13604	21
13605	21
13606	7
13607	20
13608	20
13609	16
13610	100
13611	20
13612	20
13613	16
13614	16
13615	19
13616	20
13617	8
13618	20
13619	20
13620	20
13621	21
13622	20
13623	20
13624	19
13625	16
13626	8
13627	21
13628	100
13629	100
13630	100
13631	100
13632	100
13633	100
13634	100
13635	100
13636	100
13637	100
13638	100
13639	100
13640	100
13641	100
13642	100
13643	100
13644	100
13645	100
13646	100
13647	100
13648	100
13649	100
13650	100
13651	100
13652	16
13653	16
13654	16
13655	16
13656	20
13657	20
13658	20
13659	20
13660	20
13661	4
13662	4
13663	4
13664	4
13665	4
13666	4
13667	4
13668	4
13669	4
13670	4
13671	4
13672	4
13673	4
13674	4
13675	4
13676	4
13677	4
13678	4
13679	4
13680	4
13681	4
13682	21
13683	16
13684	7
13685	0
13686	20
13687	19
13688	19
13689	19
13690	16
13691	16
13692	16
13693	100
13694	20
13695	20
13696	16
13697	16
13698	16
13699	19
13700	19
13701	20
13702	19
13703	19
13704	19
13705	15
13706	15
13707	15
13708	19
13709	7
13710	100
13711	19
13712	15
13713	19
13714	19
13715	20
13716	20
13717	100
13718	20
13719	7
13720	21
13721	15
13722	15
13723	15
13724	15
13725	15
13726	15
13727	15
13728	19
13729	100
13730	15
13731	16
13732	16
13733	16
13734	24
13735	24
13736	4
13737	4
13738	4
13739	4
13740	4
13741	4
13742	4
13743	4
13744	4
13745	4
13746	4
13747	4
13748	4
13749	4
13750	4
13751	4
13752	4
13753	4
13754	4
13755	4
13756	4
13757	4
13758	4
13759	4
13760	4
13761	4
13762	4
13763	4
13764	4
13765	4
13766	4
13767	4
13768	4
13769	4
13770	4
13771	4
13772	4
13773	4
13774	4
13775	4
13776	4
13777	4
13778	4
13779	4
13780	4
13781	19
13782	19
13783	7
13784	16
13785	16
13786	16
13787	16
13788	16
13789	16
13790	16
13791	16
13792	16
13793	16
13794	16
13795	16
13796	16
13797	20
13798	20
13799	16
13800	15
13801	20
13802	19
13803	19
13804	20
13805	21
13806	20
13807	19
13808	16
13809	16
13810	20
13811	15
13812	15
13813	15
13814	15
13815	19
13816	16
13817	19
13818	19
13819	20
13820	20
13821	20
13822	19
13823	16
13824	19
13825	21
13826	19
13827	11
13828	21
13829	21
13830	21
13831	19
13832	19
13833	0
13834	11
13835	0
13836	100
13837	23
13838	19
13839	16
13840	19
13841	19
13842	11
13843	0
13844	20
13845	15
13846	20
13847	19
13848	20
13849	20
13850	8
13851	19
13852	19
13853	19
13854	19
13855	8
13856	20
13857	21
13858	7
13859	19
13860	16
13861	20
13862	20
13863	21
13864	21
13865	19
13866	16
13867	20
13868	16
13869	16
13870	19
13871	19
13872	19
13873	100
13874	20
13875	20
13876	16
13877	16
13878	19
13879	16
13880	19
13881	20
13882	20
13883	20
13884	20
13885	20
13886	20
13887	100
13888	8
13889	16
13890	20
13891	0
13892	7
13893	100
13894	100
13895	100
13896	100
13897	100
13898	100
13899	100
13900	100
13901	100
13902	100
13903	100
13904	100
13905	100
13906	100
13907	100
13908	100
13909	100
13910	100
13911	100
13912	100
13913	100
13914	100
13915	100
13916	100
13917	100
13918	100
13919	100
13920	100
13921	100
13922	100
13923	100
13924	100
13925	100
13926	100
13927	100
13928	100
13929	100
13930	100
13931	100
13932	100
13933	100
13934	100
13935	100
13936	100
13937	100
13938	100
13939	100
13940	100
13941	100
13942	100
13943	100
13944	100
13945	100
13946	100
13947	100
13948	100
13949	100
13950	19
13951	19
13952	19
13953	16
13954	16
13955	16
13956	16
13957	19
13958	20
13959	20
13960	20
13961	19
13962	19
13963	19
13964	19
13965	19
13966	16
13967	20
13968	7
13969	20
13970	21
13971	21
13972	21
13973	21
13974	19
13975	19
13976	20
13977	20
13978	20
13979	20
13980	20
13981	20
13982	20
13983	100
13984	100
13985	7
13986	7
13987	19
13988	19
13989	19
13990	100
13991	100
13992	20
13993	20
13994	15
13995	100
13996	100
13997	20
13998	11
13999	20
14000	20
14001	20
14002	20
14003	19
14004	21
14005	21
14006	19
14007	20
14008	20
14009	20
14010	20
14011	11
14012	19
14013	20
14014	16
14015	19
14016	7
14017	19
14018	16
14019	20
14020	15
14021	15
14022	0
14023	20
14024	19
14025	15
14026	19
14027	20
14028	19
14029	100
14030	15
14031	15
14032	15
14033	100
14034	20
14035	19
14036	19
14037	15
14038	19
14039	19
14040	20
14041	20
14042	20
14043	20
14044	20
14045	20
14046	20
14047	20
14048	100
14049	15
14050	15
14051	16
14052	16
14053	16
14054	16
14055	16
14056	16
14057	16
14058	16
14059	16
14060	16
14061	100
14062	22
14063	21
14064	19
14065	20
14066	19
14067	15
14068	100
14069	20
14070	100
14071	21
14072	21
14073	20
14074	20
14075	20
14076	20
14077	20
14078	20
14079	20
14080	20
14081	20
14082	20
14083	20
14084	20
14085	20
14086	20
14087	20
14088	20
14089	20
14090	20
14091	20
14092	20
14093	20
14094	20
14095	20
14096	20
14097	20
14098	20
14099	20
14100	20
14101	20
14102	19
14103	19
14104	16
14105	21
14106	21
14107	100
14108	21
14109	20
14110	16
14111	20
14112	20
14113	20
14114	20
14115	19
14116	0
14117	20
14118	7
14119	100
14120	24
14121	16
14122	20
14123	8
14124	20
14125	7
14126	100
14127	100
14128	100
14129	100
14130	100
14131	100
14132	16
14133	20
14134	20
14135	21
14136	19
14137	19
14138	15
14139	15
14140	15
14141	0
14142	20
14143	20
14144	16
14145	19
14146	19
14147	19
14148	19
14149	19
14150	19
14151	19
14152	20
14153	16
14154	19
14155	7
14156	20
14157	19
14158	16
14159	100
14160	19
14161	21
14162	19
14163	20
14164	21
14165	16
14166	16
14167	19
14168	21
14169	19
14170	19
14171	19
14172	19
14173	19
14174	16
14175	21
14176	21
14177	21
14178	21
14179	21
14180	21
14181	21
14182	21
14183	21
14184	21
14185	21
14186	21
14187	21
14188	21
14189	21
14190	16
14191	19
14192	22
14193	19
14194	100
14195	20
14196	20
14197	100
14198	0
14199	0
14200	20
14201	20
14202	15
14203	19
14204	19
14205	8
14206	8
14207	19
14208	15
14209	4
14210	4
14211	4
14212	4
14213	4
14214	4
14215	4
14216	4
14217	4
14218	4
14219	4
14220	4
14221	4
14222	4
14223	4
14224	4
14225	4
14226	4
14227	4
14228	4
14229	4
14230	4
14231	4
14232	4
14233	4
14234	4
14235	4
14236	4
14237	4
14238	4
14239	4
14240	4
14241	4
14242	4
14243	4
14244	4
14245	4
14246	4
14247	4
14248	4
14249	4
14250	4
14251	4
14252	4
14253	4
14254	4
14255	4
14256	100
14257	16
14258	20
14259	100
14260	16
14261	19
14262	100
14263	100
14264	21
14265	21
14266	21
14267	21
14268	21
14269	21
14270	21
14271	21
14272	21
14273	21
14274	21
14275	21
14276	21
14277	21
14278	21
14279	21
14280	21
14281	21
14282	21
14283	16
14284	18
14285	20
14286	20
14287	20
14288	20
14289	20
14290	23
14291	8
14292	16
14293	16
14294	19
14295	16
14296	23
14297	20
14298	19
14299	15
14300	15
14301	15
14302	15
14303	0
14304	20
14305	21
14306	21
14307	21
14308	21
14309	21
14310	24
14311	4
14312	4
14313	4
14314	4
14315	4
14316	4
14317	4
14318	4
14319	4
14320	4
14321	4
14322	4
14323	4
14324	4
14325	4
14326	4
14327	4
14328	4
14329	4
14330	4
14331	16
14332	20
14333	0
14334	100
14335	23
14336	20
14337	18
14338	21
14339	21
14340	21
14341	21
14342	21
14343	21
14344	19
14345	20
14346	100
14347	20
14348	16
14349	4
14350	15
14351	100
14352	15
14353	21
14354	8
14355	15
14356	15
14357	19
14358	16
14359	20
14360	20
14361	20
14362	7
14363	21
14364	21
14365	24
14366	24
14367	20
14368	100
14369	19
14370	0
14371	8
14372	19
14373	19
14374	22
14375	20
14376	19
14377	19
14378	20
14379	20
14380	20
14381	20
14382	20
14383	20
14384	100
14385	100
14386	19
14387	20
14388	21
14389	21
14390	21
14391	19
14392	21
14393	19
14394	16
14395	20
14396	19
14397	21
14398	20
14399	100
14400	100
14401	20
14402	20
14403	20
14404	20
14405	20
14406	100
14407	100
14408	100
14409	100
14410	15
14411	19
14412	19
14413	100
14414	0
14415	20
14416	100
14417	21
14418	19
14419	16
14420	19
14421	100
14422	100
14423	100
14424	20
14425	19
14426	20
14427	100
14428	20
14429	20
14430	20
14431	20
14432	20
14433	20
14434	20
14435	20
14436	20
14437	20
14438	100
14439	20
14440	20
14441	19
14442	19
14443	0
14444	21
14445	16
14446	0
14447	20
14448	19
14449	19
14450	19
14451	20
14452	21
14453	21
14454	21
14455	23
14456	100
14457	20
14458	21
14459	15
14460	15
14461	16
14462	20
14463	100
14464	20
14465	20
14466	21
14467	19
14468	19
14469	19
14470	19
14471	19
14472	19
14473	20
14474	16
14475	19
14476	19
14477	19
14478	100
14479	19
14480	19
14481	19
14482	19
14483	19
14484	19
14485	19
14486	15
14487	100
14488	19
14489	100
14490	100
14491	100
14492	100
14493	100
14494	100
14495	100
14496	100
14497	100
14498	100
14499	100
14500	100
14501	100
14502	100
14503	100
14504	100
14505	100
14506	100
14507	100
14508	100
14509	100
14510	100
14511	100
14512	100
14513	100
14514	100
14515	100
14516	100
14517	100
14518	100
14519	100
14520	100
14521	100
14522	100
14523	100
14524	100
14525	100
14526	100
14527	100
14528	100
14529	100
14530	100
14531	100
14532	100
14533	100
14534	100
14535	100
14536	100
14537	20
14538	21
14539	100
14540	20
14541	16
14542	20
14543	100
14544	15
14545	15
14546	15
14547	15
14548	20
14549	20
14550	19
14551	0
14552	100
14553	20
14554	8
14555	20
14556	8
14557	20
14558	20
14559	21
14560	24
14561	0
14562	0
14563	100
14564	100
14565	16
14566	16
14567	20
14568	15
14569	16
14570	15
14571	24
14572	20
14573	15
14574	15
14575	15
14576	19
14577	15
14578	15
14579	100
14580	20
14581	8
14582	21
14583	19
14584	24
14585	19
14586	23
14587	100
14588	0
14589	16
14590	20
14591	21
14592	100
14593	100
14594	20
14595	20
14596	20
14597	100
14598	0
14599	15
14600	0
14601	19
14602	19
14603	100
14604	16
14605	16
14606	19
14607	20
14608	7
14609	19
14610	19
14611	15
14612	22
14613	21
14614	4
14615	4
14616	4
14617	4
14618	4
14619	4
14620	4
14621	4
14622	4
14623	4
14624	4
14625	4
14626	4
14627	4
14628	4
14629	4
14630	21
14631	19
14632	16
14633	20
14634	8
14635	21
14636	16
14637	16
14638	16
14639	19
14640	19
14641	19
14642	20
14643	7
14644	19
14645	21
14646	16
14647	21
14648	20
14649	19
14650	16
14651	16
14652	16
14653	20
14654	20
14655	19
14656	20
14657	21
14658	21
14659	21
14660	21
14661	21
14662	21
14663	21
14664	21
14665	21
14666	21
14667	21
14668	21
14669	21
14670	21
14671	21
14672	21
14673	21
14674	21
14675	21
14676	21
14677	21
14678	21
14679	21
14680	21
14681	20
14682	100
14683	20
14684	24
14685	100
14686	15
14687	7
14688	7
14689	15
14690	100
14691	100
14692	100
14693	100
14694	100
14695	100
14696	20
14697	19
14698	20
14699	0
14700	100
14701	16
14702	19
14703	19
14704	19
14705	21
14706	21
14707	21
14708	16
14709	100
14710	19
14711	100
14712	20
14713	20
14714	21
14715	19
14716	20
14717	0
14718	21
14719	100
14720	100
14721	15
14722	100
14723	8
14724	16
14725	16
14726	16
14727	16
14728	16
14729	16
14730	16
14731	4
14732	4
14733	4
14734	4
14735	4
14736	4
14737	4
14738	4
14739	4
14740	4
14741	4
14742	4
14743	4
14744	4
14745	4
14746	4
14747	4
14748	4
14749	4
14750	4
14751	4
14752	4
14753	4
14754	4
14755	4
14756	4
14757	4
14758	4
14759	4
14760	4
14761	4
14762	4
14763	4
14764	4
14765	4
14766	4
14767	4
14768	4
14769	4
14770	4
14771	4
14772	4
14773	4
14774	4
14775	4
14776	4
14777	4
14778	4
14779	4
14780	4
14781	4
14782	4
14783	4
14784	4
14785	4
14786	4
14787	4
14788	4
14789	4
14790	4
14791	4
14792	4
14793	4
14794	4
14795	4
14796	4
14797	4
14798	4
14799	4
14800	4
14801	4
14802	4
14803	4
14804	4
14805	4
14806	4
14807	4
14808	4
14809	4
14810	4
14811	4
14812	4
14813	4
14814	4
14815	4
14816	4
14817	4
14818	4
14819	4
14820	4
14821	4
14822	4
14823	4
14824	4
14825	4
14826	4
14827	4
14828	4
14829	4
14830	4
14831	4
14832	4
14833	4
14834	4
14835	4
14836	4
14837	4
14838	4
14839	4
14840	4
14841	4
14842	4
14843	4
14844	4
14845	4
14846	4
14847	4
14848	4
14849	4
14850	4
14851	4
14852	100
14853	100
14854	0
14855	21
14856	24
14857	21
14858	21
14859	21
14860	21
14861	21
14862	21
14863	21
14864	21
14865	21
14866	21
14867	21
14868	21
14869	21
14870	21
14871	21
14872	21
14873	21
14874	21
14875	21
14876	21
14877	21
14878	21
14879	21
14880	21
14881	19
14882	19
14883	21
14884	21
14885	21
14886	21
14887	21
14888	21
14889	21
14890	21
14891	21
14892	21
14893	21
14894	21
14895	21
14896	21
14897	21
14898	21
14899	21
14900	21
14901	21
14902	21
14903	21
14904	21
14905	21
14906	21
14907	21
14908	21
14909	21
14910	21
14911	21
14912	21
14913	21
14914	21
14915	21
14916	21
14917	21
14918	21
14919	21
14920	21
14921	21
14922	21
14923	21
14924	21
14925	21
14926	21
14927	21
14928	21
14929	21
14930	21
14931	21
14932	21
14933	21
14934	21
14935	21
14936	21
14937	21
14938	21
14939	21
14940	21
14941	21
14942	15
14943	15
14944	19
14945	19
14946	0
14947	20
14948	16
14949	16
14950	20
14951	20
14952	21
14953	21
14954	21
14955	0
14956	24
14957	0
14958	20
14959	17
14960	17
14961	15
14962	20
14963	20
14964	20
14965	15
14966	15
14967	7
14968	15
14969	19
14970	22
14971	19
14972	100
14973	7
14974	0
14975	21
14976	19
14977	19
14978	19
14979	100
14980	7
14981	19
14982	100
14983	20
14984	20
14985	16
14986	20
14987	20
14988	20
14989	20
14990	20
14991	20
14992	20
14993	20
14994	20
14995	20
14996	20
14997	20
14998	20
14999	20
15000	20
15001	20
15002	19
15003	19
15004	20
15005	21
15006	21
15007	20
15008	20
15009	19
15010	19
15011	19
15012	19
15013	19
15014	19
15015	21
15016	7
15017	20
15018	8
15019	16
15020	21
15021	16
15022	20
15023	21
15024	21
15025	21
15026	16
15027	7
15028	21
15029	21
15030	21
15031	21
15032	21
15033	21
15034	20
15035	20
15036	20
15037	19
15038	100
15039	20
15040	19
15041	20
15042	18
15043	19
15044	19
15045	20
15046	20
15047	20
15048	20
15049	20
15050	20
15051	20
15052	19
15053	0
15054	20
15055	100
15056	16
15057	16
15058	16
15059	16
15060	7
15061	20
15062	21
15063	19
15064	20
15065	19
15066	19
15067	15
15068	19
15069	20
15070	100
15071	100
15072	19
15073	19
15074	19
15075	0
15076	15
15077	0
15078	20
15079	19
15080	21
15081	21
15082	20
15083	19
15084	20
15085	16
15086	24
15087	19
15088	19
15089	0
15090	0
15091	100
15092	20
15093	21
15094	15
15095	18
15096	19
15097	19
15098	0
15099	100
15100	19
15101	100
15102	100
15103	100
15104	100
15105	100
15106	100
15107	100
15108	15
15109	19
15110	16
15111	21
15112	100
15113	0
15114	19
15115	20
15116	19
15117	8
15118	21
15119	21
15120	21
15121	21
15122	15
15123	20
15124	0
15125	20
15126	22
15127	20
15128	16
15129	100
15130	19
15131	20
15132	100
15133	16
15134	15
15135	19
15136	20
15137	20
15138	21
15139	21
15140	21
15141	100
15142	100
15143	100
15144	100
15145	100
15146	100
15147	100
15148	100
15149	100
15150	100
15151	100
15152	100
15153	16
15154	100
15155	16
15156	20
15157	20
15158	21
15159	21
15160	21
15161	21
15162	21
15163	21
15164	21
15165	21
15166	21
15167	21
15168	21
15169	21
15170	21
15171	21
15172	21
15173	21
15174	21
15175	21
15176	21
15177	19
15178	19
15179	16
15180	24
15181	100
15182	15
15183	15
15184	20
15185	0
15186	20
15187	0
15188	19
15189	19
15190	20
15191	100
15192	19
15193	19
15194	15
15195	20
15196	19
15197	16
15198	20
15199	20
15200	100
15201	19
15202	16
15203	16
15204	100
15205	0
15206	20
15207	20
15208	20
15209	100
15210	20
15211	20
15212	19
15213	19
15214	19
15215	20
15216	20
15217	20
15218	20
15219	20
15220	20
15221	20
15222	20
15223	20
15224	20
15225	20
15226	20
15227	20
15228	20
15229	20
15230	20
15231	20
15232	20
15233	20
15234	20
15235	20
15236	20
15237	20
15238	20
15239	20
15240	20
15241	100
15242	21
15243	20
15244	16
15245	20
15246	20
15247	19
15248	19
15249	15
15250	20
15251	20
15252	19
15253	19
15254	21
15255	20
15256	19
15257	20
15258	7
15259	16
15260	16
15261	16
15262	16
15263	16
15264	16
15265	19
15266	100
15267	20
15268	19
15269	100
15270	100
15271	15
15272	20
15273	20
15274	20
15275	20
15276	20
15277	20
15278	20
15279	20
15280	20
15281	20
15282	20
15283	20
15284	20
15285	20
15286	20
15287	20
15288	20
15289	20
15290	20
15291	20
15292	20
15293	20
15294	20
15295	20
15296	20
15297	20
15298	20
15299	20
15300	20
15301	20
15302	20
15303	20
15304	20
15305	20
15306	20
15307	20
15308	20
15309	20
15310	20
15311	20
15312	20
15313	20
15314	20
15315	20
15316	20
15317	20
15318	20
15319	22
15320	16
15321	16
15322	16
15323	100
15324	15
15325	20
15326	20
15327	20
15328	19
15329	19
15330	19
15331	19
15332	21
15333	21
15334	21
15335	21
15336	21
15337	100
15338	22
15339	100
15340	21
15341	19
15342	15
15343	19
15344	19
15345	7
15346	20
15347	16
15348	20
15349	0
15350	21
15351	0
15352	15
15353	19
15354	100
15355	20
15356	20
15357	20
15358	100
15359	16
15360	16
15361	16
15362	16
15363	16
15364	16
15365	16
15366	16
15367	16
15368	16
15369	16
15370	16
15371	16
15372	16
15373	19
15374	15
15375	16
15376	16
15377	16
15378	16
15379	16
15380	16
15381	16
15382	16
15383	16
15384	16
15385	16
15386	16
15387	16
15388	16
15389	16
15390	16
15391	16
15392	16
15393	16
15394	16
15395	16
15396	16
15397	16
15398	16
15399	16
15400	16
15401	16
15402	8
15403	100
15404	24
15405	20
15406	100
15407	15
15408	100
15409	100
15410	20
15411	21
15412	19
15413	19
15414	21
15415	21
15416	24
15417	19
15418	21
15419	15
15420	20
15421	21
15422	16
15423	16
15424	15
15425	19
15426	19
15427	20
15428	20
15429	20
15430	16
15431	16
15432	20
15433	20
15434	15
15435	19
15436	7
15437	4
15438	4
15439	4
15440	4
15441	4
15442	4
15443	4
15444	4
15445	4
15446	4
15447	4
15448	4
15449	4
15450	4
15451	4
15452	4
15453	4
15454	19
15455	19
15456	100
15457	20
15458	0
15459	0
15460	21
15461	100
15462	15
15463	19
15464	100
15465	20
15466	20
15467	100
15468	16
15469	16
15470	21
15471	19
15472	100
15473	100
15474	100
15475	100
15476	100
15477	100
15478	100
15479	100
15480	100
15481	100
15482	20
15483	19
15484	15
15485	15
15486	15
15487	15
15488	100
15489	19
15490	19
15491	15
15492	100
15493	20
15494	100
15495	20
15496	21
15497	100
15498	100
15499	15
15500	15
15501	15
15502	15
15503	19
15504	19
15505	20
15506	21
15507	100
15508	16
15509	16
15510	20
15511	16
15512	16
15513	16
15514	0
15515	20
15516	20
15517	19
15518	22
15519	0
15520	19
15521	19
15522	7
15523	100
15524	19
15525	7
15526	21
15527	20
15528	20
15529	0
15530	8
15531	19
15532	19
15533	19
15534	19
15535	19
15536	19
15537	19
15538	20
15539	20
15540	16
15541	100
15542	20
15543	21
15544	19
15545	20
15546	7
15547	16
15548	20
15549	19
15550	23
15551	20
15552	20
15553	16
15554	16
15555	16
15556	20
15557	20
15558	0
15559	21
15560	21
15561	19
15562	20
15563	100
15564	100
15565	100
15566	100
15567	100
15568	100
15569	100
15570	16
15571	21
15572	21
15573	21
15574	21
15575	21
15576	21
15577	21
15578	21
15579	21
15580	0
15581	11
15582	21
15583	100
15584	23
15585	23
15586	23
15587	22
15588	20
15589	20
15590	16
15591	0
15592	7
15593	15
15594	16
15595	0
15596	20
15597	21
15598	21
15599	21
15600	100
15601	0
15602	21
15603	100
15604	8
15605	20
15606	19
15607	21
15608	16
15609	7
15610	19
15611	15
15612	20
15613	16
15614	20
15615	100
15616	0
15617	16
15618	100
15619	19
15620	19
15621	19
15622	19
15623	4
15624	4
15625	4
15626	4
15627	4
15628	19
15629	15
15630	16
15631	20
15632	15
15633	15
15634	15
15635	20
15636	100
15637	19
15638	19
15639	16
15640	19
15641	23
15642	0
15643	20
15644	100
15645	100
15646	19
15647	19
15648	19
