# Supplementary material for: Genome resolved analysis of a premature infant gut microbial community reveals a Varibaculum cambriense genome and a shift towards fermentation-based metabolism during the third week of life
Source: Microbiome. 2013 Dec 17;1:30. doi: 10.1186/2049-2618-1-30 (PMC4177395; doi:10.1186/2049-2618-1-30)
Supplement: Additional file 1 — ESOM data. [file 2049-2618-1-30-S1.zip › af2_esom/assembly-rZT.lrn]

%15648
%10
%9	1	1	1	1	1	1	1	1	1
%key	68.1	68.2	68.3	68.4	68.5	68.6	68.7	68.8	68.9
1	0.504	-0.101	-0.605	0.067	-0.97	-0.439	-0.138	0.054	-0.369
2	0.538	0.031	-0.442	0.001	-0.325	-0.125	-0.408	-0.355	-0.853
3	0.67	0.396	-0.565	-0.041	-0.421	-0.257	-0.618	-0.446	-1.063
4	0.514	0.017	-0.415	0.046	-0.631	-0.401	-0.178	-0.263	-0.624
5	0.551	0.091	-0.533	0.137	0.015	-0.205	-0.721	-0.496	-0.81
6	0.499	-0.068	-0.579	0.086	-0.694	-0.289	-0.166	-0.121	-0.586
7	0.658	0.351	-0.589	0.016	0.287	-0.208	-0.782	-0.657	-1.209
8	0.438	-0.225	-0.748	0.103	-0.896	-0.333	-0.065	-0.007	-0.117
9	0.476	-0.075	-0.574	0.042	-0.665	-0.38	-0.079	-0.128	-0.475
10	0.506	-0.113	-0.623	0.077	-0.71	-0.347	-0.088	-0.111	-0.484
11	0.542	-0.059	-0.702	0.094	-0.865	-0.437	-0.115	-0.057	-0.425
12	0.347	-0.257	-0.451	0.098	-1.005	-0.348	-0.146	0.107	-0.112
13	0.45	0.023	-0.269	0.077	-0.109	-0.238	-0.444	-0.407	-0.843
14	0.461	-0.185	-0.712	0.191	-0.789	-0.38	-0.202	-0.069	-0.206
15	0.481	-0.134	-0.764	0.192	-0.845	-0.371	-0.091	-0.095	-0.296
16	0.899	0.673	-0.827	-0.308	-1.117	-0.28	-0.587	-0.55	-0.869
17	0.516	0.112	-0.467	0.006	-0.319	-0.264	-0.389	-0.332	-0.811
18	0.574	0.229	-0.487	0.011	-0.226	-0.205	-0.502	-0.497	-0.961
19	0.509	-0.04	-0.631	0.089	-0.581	-0.32	-0.155	-0.234	-0.546
20	0.565	0.251	-0.503	0.054	-0.034	-0.19	-0.63	-0.505	-1.051
21	0.505	0.044	-0.533	0.015	-0.649	-0.349	-0.154	-0.177	-0.654
22	0.465	0.139	-0.486	0.092	-0.181	-0.207	-0.421	-0.384	-0.888
23	0.35	-0.056	-0.304	-0.003	-0.371	-0.128	-0.273	-0.258	-0.623
24	0.48	0.117	-0.309	-0.052	0.006	-0.067	-0.452	-0.51	-1.018
25	0.46	0.038	-0.253	0.015	-0.209	-0.208	-0.36	-0.406	-0.86
26	0.44	0.12	-0.514	0.096	-0.328	-0.326	-0.314	-0.335	-0.698
27	0.535	0.047	-0.643	0.05	-0.6	-0.263	-0.229	-0.224	-0.677
28	0.517	-0.057	-0.587	0.051	-0.787	-0.438	-0.067	-0.103	-0.475
29	0.509	0.165	-0.564	0.016	-0.21	-0.169	-0.445	-0.331	-0.928
30	0.477	0.314	-0.352	0.067	0.223	-0.211	-0.664	-0.6	-1.141
31	0.435	0.281	-0.297	0.069	0.493	-0.231	-0.727	-0.608	-1.167
32	0.423	-0.056	-0.582	0.048	-0.704	-0.374	0.025	-0.06	-0.513
33	0.574	0.043	-0.664	0.064	-0.891	-0.416	-0.088	-0.093	-0.626
34	0.653	0.33	-0.612	-0.022	-0.081	-0.213	-0.614	-0.539	-1.095
35	0.554	0.006	-0.582	0.034	-0.598	-0.349	-0.242	-0.16	-0.661
36	0.536	0.18	-0.575	-0.018	-0.157	-0.117	-0.393	-0.476	-0.94
37	0.466	0.043	-0.503	0.044	-0.458	-0.239	-0.239	-0.273	-0.709
38	0.569	0.228	-0.668	0.069	-0.246	-0.33	-0.395	-0.382	-0.9
39	0.506	0.177	-0.35	-0.033	0.373	-0.131	-0.654	-0.612	-1.08
40	0.564	-0.06	-0.543	0.088	-0.777	-0.381	-0.217	-0.186	-0.514
41	0.555	0.07	-0.572	-0.026	-0.423	-0.319	-0.273	-0.294	-0.701
42	0.511	-0.104	-0.572	-0.021	-0.847	-0.441	-0.141	0.066	-0.41
43	0.553	0.06	-0.635	0.106	-0.565	-0.348	-0.319	-0.162	-0.73
44	0.652	0.154	-0.684	-0.05	-0.665	-0.364	-0.287	-0.245	-0.727
45	0.577	0.131	-0.556	0.012	-0.353	-0.27	-0.396	-0.366	-0.821
46	0.465	0.008	-0.547	0.13	-0.57	-0.325	-0.093	-0.284	-0.633
47	0.45	-0.007	-0.53	0.011	-0.621	-0.296	-0.113	-0.173	-0.572
48	0.659	0.128	-0.716	-0.007	-0.882	-0.436	-0.102	-0.126	-0.748
49	0.567	0.081	-0.54	0.041	-0.503	-0.219	-0.337	-0.304	-0.823
50	0.445	0.143	-0.554	0.163	0.104	-0.153	-0.629	-0.47	-0.881
51	0.446	-0.027	-0.582	0.162	-0.439	-0.289	-0.358	-0.3	-0.472
52	0.491	-0.018	-0.711	0.066	-0.741	-0.348	-0.074	-0.059	-0.544
53	0.446	-0.057	-0.498	0.036	-0.431	-0.182	-0.192	-0.274	-0.63
54	0.525	-0.043	-0.77	0.011	-0.932	-0.434	-0.092	0.076	-0.38
55	0.42	0.13	-0.266	0.008	0.052	-0.159	-0.519	-0.484	-0.932
56	-0.471	-0.582	-0.245	0.444	-1.328	0.177	1.477	0.345	-0.175
57	0.472	0.084	-0.738	0.159	-0.685	-0.311	-0.33	-0.152	-0.529
58	0.425	0.31	-0.411	0.182	0.403	-0.244	-0.713	-0.632	-1.113
59	0.494	0.346	-0.275	0.092	0.559	-0.133	-0.875	-0.797	-1.271
60	0.505	-0.06	-0.51	-0.052	-0.668	-0.48	0.021	-0.085	-0.526
61	0.606	0.214	-0.635	0.02	-0.552	-0.296	-0.399	-0.304	-0.839
62	0.437	-0.008	-0.402	0.019	-0.08	-0.149	-0.364	-0.351	-0.82
63	0.51	0.12	-0.539	0	-0.466	-0.253	-0.276	-0.261	-0.802
64	0.51	-0.055	-0.698	0.074	-0.837	-0.441	-0.082	0.016	-0.459
65	0.527	-0.077	-0.575	0.048	-0.807	-0.327	-0.097	-0.152	-0.5
66	0.479	-0.062	-0.66	0.003	-0.794	-0.36	-0.083	-0.033	-0.413
67	0.647	0.117	-0.737	0.022	-0.654	-0.318	-0.217	-0.206	-0.828
68	0.538	0.152	-0.381	-0.011	-0.03	-0.204	-0.54	-0.462	-0.989
69	0.562	0.059	-0.537	0.039	-0.486	-0.182	-0.399	-0.289	-0.804
70	0.403	-0.134	-0.591	0.115	-0.962	-0.43	0.007	0.03	-0.27
71	0.47	-0.073	-0.579	0.056	-0.741	-0.221	-0.171	-0.084	-0.562
72	0.376	-0.147	-0.471	0.039	-0.677	-0.367	-0.085	-0.019	-0.367
73	0.465	0.005	-0.475	0.023	-0.696	-0.319	-0.061	-0.205	-0.611
74	-0.805	-0.569	-0.529	0.234	-0.736	0.528	1.702	0.532	-0.161
75	0.559	0.047	-0.739	-0.021	-0.687	-0.313	-0.221	-0.121	-0.574
76	0.742	0.188	-0.616	-0.085	-0.337	-0.229	-0.508	-0.437	-0.991
77	0.612	0.133	-0.75	-0.021	-0.804	-0.345	-0.251	-0.128	-0.655
78	0.685	0.192	-0.609	0.01	-0.496	-0.303	-0.565	-0.292	-0.906
79	0.661	0.135	-0.608	-0.036	-0.508	-0.33	-0.478	-0.228	-0.822
80	0.63	0.138	-0.736	0.069	-0.753	-0.376	-0.289	-0.212	-0.691
81	0.429	-0.119	-0.556	0.072	-0.758	-0.342	0.083	-0.115	-0.462
82	0.465	-0.134	-0.614	0.066	-0.888	-0.345	-0.062	-0.111	-0.272
83	0.6	0.217	-0.524	0.021	-0.307	-0.254	-0.545	-0.374	-0.963
84	0.643	0.205	-0.645	-0.055	-0.827	-0.383	-0.326	-0.112	-0.79
85	0.512	0.286	-0.345	0.021	0.245	-0.244	-0.632	-0.613	-1.123
86	0.403	-0.232	-0.614	0.051	-0.988	-0.426	0.124	0.136	-0.218
87	0.448	-0.12	-0.564	0.078	-0.737	-0.334	-0.203	-0.048	-0.388
88	0.569	-0.009	-0.656	0.1	-0.69	-0.441	-0.125	-0.146	-0.612
89	0.473	-0.081	-0.542	0.056	-0.821	-0.437	0.041	-0.098	-0.449
90	0.667	0.267	-0.824	-0.081	-0.174	-0.203	-0.595	-0.33	-0.959
91	0.522	-0.026	-0.723	-0.016	-0.819	-0.474	0.022	0.016	-0.467
92	0.595	0.135	-0.755	0.102	-0.671	-0.265	-0.209	-0.258	-0.806
93	0.452	-0.033	-0.501	-0.003	-0.749	-0.396	-0.057	-0.03	-0.545
94	0.634	-0.005	-0.764	-0.069	-0.681	-0.29	-0.067	-0.134	-0.699
95	0.442	0.123	-0.28	0.073	0.045	-0.141	-0.521	-0.507	-1.007
96	0.528	0.045	-0.626	0.047	-0.451	-0.344	-0.369	-0.152	-0.666
97	0.486	0.056	-0.342	-0.017	0.331	-0.238	-0.519	-0.473	-0.984
98	0.704	0.175	-0.706	-0.019	-0.556	-0.366	-0.499	-0.25	-0.793
99	0.411	-0.019	-0.488	0.007	-0.724	-0.444	0.027	-0.11	-0.453
100	0.446	-0.168	-0.724	0.069	-0.696	-0.211	-0.088	-0.088	-0.359
101	0.668	0.182	-0.753	-0.018	-0.474	-0.373	-0.49	-0.209	-0.785
102	0.567	0.03	-0.631	-0.021	-0.717	-0.304	-0.211	-0.182	-0.592
103	0.515	-0.166	-0.64	-0.089	-0.829	-0.459	-0.054	0.073	-0.267
104	0.444	0.13	-0.332	0	-0.042	-0.241	-0.37	-0.425	-0.933
105	0.482	-0.092	-0.681	0.132	-0.688	-0.373	0.053	-0.095	-0.571
106	0.571	0.212	-0.563	-0.008	-0.09	-0.238	-0.56	-0.445	-0.916
107	0.521	-0.04	-0.64	0.111	-0.553	-0.229	-0.313	-0.262	-0.556
108	0.46	-0.02	-0.415	0.091	-0.637	-0.286	-0.218	-0.257	-0.597
109	0.422	-0.088	-0.586	0.054	-0.804	-0.409	0.076	-0.035	-0.426
110	0.472	0.034	-0.585	0.051	-0.75	-0.322	0.033	-0.219	-0.61
111	0.571	0.074	-0.721	0.155	-0.661	-0.348	-0.213	-0.204	-0.728
112	0.541	-0.032	-0.647	0.065	-0.841	-0.432	-0.202	-0.014	-0.485
113	0.647	0.059	-0.631	-0.023	-0.674	-0.316	-0.351	-0.136	-0.757
114	0.491	0.114	-0.527	0.018	-0.32	-0.277	-0.276	-0.295	-0.824
115	0.665	0.18	-0.785	-0.037	-0.655	-0.308	-0.343	-0.178	-0.806
116	0.531	-0.039	-0.667	-0.043	-0.938	-0.299	-0.076	-0.1	-0.401
117	0.568	0.288	-0.449	0.118	-0.133	-0.273	-0.657	-0.531	-1.025
118	0.669	0.19	-0.709	-0.017	-0.595	-0.376	-0.325	-0.21	-0.866
119	0.465	-0.1	-0.643	0.077	-0.732	-0.35	-0.005	-0.059	-0.493
120	0.63	0.159	-0.598	-0.031	-0.665	-0.35	-0.362	-0.225	-0.767
121	0.47	0.02	-0.329	0.021	-0.314	-0.171	-0.31	-0.391	-0.81
122	0.506	-0.097	-0.589	0.081	-0.649	-0.211	-0.17	-0.211	-0.561
123	0.548	-0.146	-0.765	-0.014	-0.907	-0.593	0.088	0.123	-0.285
124	0.534	-0.024	-0.692	0.102	-0.858	-0.416	-0.092	-0.025	-0.547
125	0.446	-0.274	-0.657	0.192	-1.048	-0.276	-0.049	-0.111	-0.089
126	0.667	0.175	-0.765	-0.025	-0.73	-0.376	-0.215	-0.216	-0.764
127	0.573	0.093	-0.549	0.028	-0.404	-0.336	-0.522	-0.267	-0.693
128	0.534	0.233	-0.494	0.031	-0.186	-0.202	-0.545	-0.427	-0.968
129	-0.494	-0.655	-0.269	0.504	-1.532	0.169	1.27	0.516	0.052
130	0.579	0.073	-0.649	0.123	-0.429	-0.316	-0.434	-0.211	-0.8
131	0.643	0.157	-0.574	0.033	-0.636	-0.395	-0.267	-0.364	-0.773
132	0.716	0.185	-0.801	0.065	-0.998	-0.426	-0.259	-0.138	-0.751
133	0.44	0.04	-0.348	0.086	0.003	-0.197	-0.484	-0.456	-0.829
134	0.694	0.177	-0.563	-0.178	0.109	-0.205	-0.544	-0.501	-1.065
135	0.572	0.217	-0.752	-0.024	0.091	-0.417	-0.281	-0.345	-0.979
136	0.417	0.002	-0.588	-0.004	-0.809	-0.286	0.069	-0.104	-0.533
137	0.74	0.138	-0.844	-0.167	-0.438	-0.392	-0.398	-0.218	-0.703
138	0.433	-0.102	-0.715	0.016	-0.894	-0.367	0.11	0.132	-0.451
139	0.534	0.079	-0.521	0.057	-0.708	-0.336	-0.213	-0.226	-0.697
140	0.584	0.015	-0.516	0.152	-0.76	-0.342	-0.188	-0.25	-0.753
141	0.49	-0.043	-0.704	-0.143	-0.874	-0.484	0.158	0.082	-0.386
142	1.188	1.326	1.947	-0.969	-1.824	-1.231	-1.571	-1.1	-1.504
143	0.6	0.008	-0.825	0.131	-0.57	-0.254	-0.204	-0.233	-0.707
144	0.611	0.171	-0.659	-0.042	-0.616	-0.321	-0.357	-0.158	-0.811
145	0.678	0.194	-0.778	0.016	-0.837	-0.306	-0.181	-0.259	-0.821
146	0.657	0.125	-0.641	-0.092	-0.617	-0.293	-0.319	-0.232	-0.785
147	0.497	0.031	-0.468	0.088	-0.464	-0.143	-0.366	-0.293	-0.813
148	0.606	0.102	-0.828	0.073	-0.739	-0.259	-0.278	-0.096	-0.765
149	0.654	0.31	-0.599	-0.035	-0.186	-0.226	-0.507	-0.602	-0.994
150	0.498	0.028	-0.737	0.024	-0.77	-0.466	-0.039	-0.065	-0.444
151	0.523	-0.111	-0.656	0.204	-0.649	-0.34	-0.039	-0.172	-0.635
152	0.413	-0.056	-0.525	-0.019	-0.788	-0.36	0.029	-0.083	-0.414
153	0.687	0.232	-0.6	-0.046	-0.756	-0.338	-0.437	-0.261	-0.832
154	0.4	-0.075	-0.536	0.059	-0.746	-0.281	0.063	-0.182	-0.461
155	0.501	-0.005	-0.537	0.032	-0.543	-0.345	-0.288	-0.157	-0.593
156	0.426	0.057	-0.48	0.123	-0.229	-0.286	-0.366	-0.325	-0.717
157	0.451	-0.109	-0.669	0.068	-0.834	-0.401	0.07	-0.037	-0.377
158	0.665	0.139	-0.854	-0.074	-0.659	-0.264	-0.295	-0.198	-0.706
159	0.605	0.13	-0.604	0.014	-0.686	-0.367	-0.335	-0.213	-0.71
160	0.485	0.076	-0.911	0.161	-0.62	-0.341	0.126	-0.205	-0.665
161	0.603	0.16	-0.703	0.046	-0.671	-0.279	-0.341	-0.293	-0.709
162	0.64	0.157	-0.73	-0.046	-0.732	-0.377	-0.221	-0.135	-0.768
163	0.438	0.014	-0.35	-0.093	-0.322	-0.142	-0.244	-0.289	-0.78
164	0.531	0.018	-0.782	0.126	-0.743	-0.397	-0.044	-0.069	-0.631
165	0.441	-0.132	-0.508	0.021	-0.372	-0.343	-0.12	-0.105	-0.583
166	0.485	0.017	-0.6	0.098	-0.548	-0.422	-0.186	-0.189	-0.56
167	0.454	0.106	-0.413	-0.033	-0.618	-0.362	-0.092	-0.254	-0.673
168	0.684	0.272	-0.5	-0.212	-0.227	-0.305	-0.598	-0.507	-0.84
169	0.537	0.137	-0.487	0.078	-0.081	-0.246	-0.46	-0.445	-0.957
170	0.631	0.176	-0.842	-0.012	-0.488	-0.33	-0.25	-0.225	-0.814
171	0.576	0.025	-0.678	0.036	-0.734	-0.424	-0.173	-0.104	-0.593
172	0.441	-0.184	-0.67	0.184	-0.646	-0.238	-0.316	-0.147	-0.277
173	0.457	-0.133	-0.611	0.022	-0.722	-0.371	0.014	-0.069	-0.395
174	0.621	0.08	-0.617	0.04	-0.599	-0.327	-0.346	-0.284	-0.706
175	0.561	0.037	-0.543	0.054	-0.769	-0.363	-0.184	-0.15	-0.696
176	0.644	0.156	-0.663	-0.031	-0.697	-0.387	-0.386	-0.166	-0.716
177	0.741	0.342	-0.735	-0.114	-0.803	-0.683	-0.2	-0.188	-0.775
178	0.588	0.123	-0.657	0.029	-0.762	-0.47	-0.198	-0.075	-0.714
179	0.465	0.188	-0.635	0.096	-0.005	-0.22	-0.437	-0.413	-0.9
180	0.376	-0.074	-0.426	-0.014	-0.787	-0.467	-0.015	0.158	-0.507
181	0.503	-0.066	-0.731	0.089	-0.797	-0.516	0.128	0.045	-0.538
182	0.621	0.078	-0.636	-0.052	-0.749	-0.329	-0.252	-0.241	-0.604
183	0.53	0.042	-0.465	0.041	-0.276	-0.156	-0.318	-0.458	-0.834
184	0.405	-0.195	-0.591	0.067	-0.84	-0.375	0.127	0.036	-0.362
185	0.708	0.28	-0.618	0.004	-0.734	-0.423	-0.483	-0.251	-0.885
186	0.449	0.166	-0.333	0.004	0.034	-0.192	-0.497	-0.497	-0.938
187	0.699	0.16	-0.726	0.068	-0.462	-0.224	-0.485	-0.358	-0.934
188	0.51	0	-0.466	0.012	-0.69	-0.291	-0.131	-0.286	-0.594
189	0.501	-0.092	-0.608	0.137	-0.852	-0.422	-0.082	-0.134	-0.388
190	0.445	-0.029	-0.623	0.084	-0.628	-0.349	-0.316	-0.031	-0.466
191	0.533	-0.113	-0.752	0.055	-0.805	-0.46	0.095	0.006	-0.471
192	0.529	0.145	-0.633	0.051	-0.405	-0.231	-0.362	-0.331	-0.781
193	0.431	0.101	-0.401	0.048	-0.01	-0.237	-0.322	-0.462	-0.873
194	-0.8	-0.566	-0.458	0.207	-0.728	0.58	1.577	0.531	-0.181
195	0.562	-0.06	-0.713	0.051	-0.625	-0.355	-0.022	-0.095	-0.676
196	0.571	0.235	-0.546	0.11	0.282	-0.314	-0.541	-0.586	-1.124
197	0.539	0.206	-0.758	-0.065	-0.76	-0.527	-0.171	0.081	-0.676
198	0.679	0.143	-0.719	-0.069	-0.776	-0.442	-0.138	-0.129	-0.782
199	0.569	0.08	-0.827	0.098	-0.795	-0.293	-0.164	-0.171	-0.618
200	0.32	-0.243	-0.58	0.07	-1.028	-0.441	-0.009	0.217	-0.032
201	0.532	0.098	-0.492	-0.008	-0.523	-0.225	-0.292	-0.297	-0.79
202	0.604	-0.049	-0.654	0.151	-0.655	-0.525	-0.059	-0.115	-0.69
203	0.464	-0.158	-0.701	0.145	-0.79	-0.325	-0.18	-0.073	-0.278
204	0.627	0.064	-0.735	-0.032	-0.591	-0.325	-0.283	-0.223	-0.633
205	0.468	-0.047	-0.593	0.089	-0.672	-0.357	-0.153	-0.148	-0.475
206	0.541	0.076	-0.567	-0.017	-0.404	-0.316	-0.224	-0.268	-0.768
207	0.334	-0.274	-0.466	0.171	-1.074	-0.299	-0.164	0.03	-0.031
208	0.402	-0.195	-0.635	0.227	-0.686	-0.353	-0.185	-0.116	-0.235
209	0.529	0.042	-0.631	0.054	-0.726	-0.339	-0.214	-0.132	-0.615
210	0.591	0.187	-0.697	0.046	-0.436	-0.334	-0.319	-0.42	-0.723
211	0.455	-0.059	-0.552	0.074	-0.795	-0.324	0.029	-0.156	-0.52
212	0.492	0.001	-0.593	0.104	-0.638	-0.357	0.001	-0.215	-0.668
213	0.515	0.104	-0.566	0.033	-0.467	-0.247	-0.388	-0.238	-0.75
214	0.654	0.091	-0.637	0.092	-0.7	-0.413	-0.263	-0.178	-0.83
215	0.449	0.015	-0.546	0.128	-0.779	-0.348	-0.093	-0.124	-0.608
216	-0.775	-0.195	-0.706	0.126	-0.037	0.292	1.804	0.44	-0.709
217	0.438	-0.13	-0.584	0.056	-0.719	-0.524	-0.022	0.03	-0.341
218	0.637	0.213	-0.582	-0.007	-0.57	-0.261	-0.332	-0.381	-0.91
219	0.701	0.237	-0.827	0.174	-0.708	-0.424	-0.258	-0.342	-0.874
220	0.586	0.125	-0.699	-0.089	-0.909	-0.525	-0.005	-0.122	-0.495
221	0.532	-0.029	-0.678	-0.017	-0.631	-0.365	-0.18	-0.037	-0.561
222	0.541	0.136	-0.593	-0.09	-0.332	-0.29	-0.413	-0.285	-0.688
223	0.527	-0	-0.622	0.018	-0.659	-0.514	-0.175	-0.035	-0.514
224	0.528	0.043	-0.771	0.104	-0.994	-0.358	0.134	-0.106	-0.609
225	0.444	-0.048	-0.687	0.049	-0.883	-0.331	-0.032	-0.038	-0.383
226	0.461	-0.011	-0.604	0.086	-0.715	-0.369	-0.077	-0.05	-0.607
227	0.351	-0.35	-0.858	0.13	-0.986	-0.354	-0.023	0.219	0.132
228	0.582	0.099	-0.913	0.141	-0.551	-0.368	-0.328	-0.167	-0.617
229	0.583	-0.024	-0.807	0.072	-0.501	-0.432	0.143	-0.18	-0.744
230	0.909	0.316	-0.834	-0.168	-0.501	-0.337	-0.488	-0.433	-1.04
231	-0.753	-0.575	-0.402	1.031	-0.128	0.89	1.31	-0.242	-0.865
232	0.594	0.158	-0.475	0.017	-0.442	-0.284	-0.37	-0.518	-0.764
233	0.543	-0.008	-0.45	0.088	-0.726	-0.467	-0.068	-0.185	-0.678
234	-0.827	-0.759	-0.6	0.486	-0.759	0.282	1.89	0.7	-0.062
235	0.483	-0.082	-0.726	-0.002	-0.715	-0.223	-0.147	-0.015	-0.492
236	0.535	0.06	-0.563	0.136	-0.591	-0.271	-0.177	-0.303	-0.802
237	0.679	0.237	-0.844	-0.114	-0.483	-0.349	-0.234	-0.236	-0.879
238	0.432	0.047	-0.673	0.118	-0.764	-0.534	0.057	-0.056	-0.496
239	0.712	0.209	-0.528	-0.098	-0.203	-0.205	-0.534	-0.519	-1.036
240	-0.709	-0.407	-0.418	1.024	0.222	0.856	0.954	-0.254	-1.117
241	-0.325	-0.201	0.216	0.339	-0.461	0.48	0.499	-0.291	-0.888
242	-1.153	-1.255	-1.066	-0.656	10.062	0.892	0.085	-1.41	-1.663
243	-0.81	-0.722	-0.295	0.703	-0.079	1.069	1.49	-0.018	-0.869
244	-1.151	-1.27	-1.069	-0.686	10.536	0.857	-0.057	-1.513	-1.696
245	-1.153	-1.327	-1.224	-0.652	10.329	0.931	0.004	-1.392	-1.607
246	-1.152	-1.361	-1.002	-0.702	9.48	1.096	0.299	-1.327	-1.568
247	-1.154	-1.314	-1.083	-0.644	10.391	0.923	-0.01	-1.482	-1.688
248	-1.154	-1.315	-0.899	-0.861	10.296	0.987	0.018	-1.507	-1.629
249	-1.152	-1.302	-0.802	-0.773	9.577	0.929	0.16	-1.316	-1.571
250	-1.159	-1.876	-3.123	1.415	1.761	1.79	1.671	1.227	-0.061
251	-1.155	-1.514	-1.644	-0.789	10.561	1.222	0.473	-1.417	-1.577
252	-1.155	-1.399	-1.085	-0.729	9.675	1.199	0.197	-1.311	-1.586
253	-1.159	-1.87	-3.119	1.82	4.504	2.097	0.773	0.062	-0.824
254	-1.158	-1.874	-3.123	1.564	1.169	1.588	2.064	1.299	0.044
255	-1.157	-1.858	-3.094	1.61	0.32	1.105	1.976	1.793	0.563
256	-1.159	-1.862	-3.111	1.715	2.397	1.731	1.531	0.932	-0.358
257	-1.159	-1.869	-3.129	1.388	1.146	1.865	1.876	1.348	0.034
258	-1.16	-1.875	-3.114	1.551	1.486	1.521	1.923	1.373	-0.065
259	-1.158	-1.866	-3.109	1.65	1.468	1.615	1.712	1.325	-0.072
260	-1.159	-1.87	-3.115	1.409	0.99	1.707	2.143	1.412	0.019
261	-1.138	-1.84	-3.061	1.575	0.261	1.141	1.905	1.811	0.54
262	-1.159	-1.876	-3.114	1.749	1.643	1.659	1.822	1.206	-0.264
263	-1.159	-1.87	-3.127	2.01	2.247	1.614	1.353	0.996	-0.343
264	-1.16	-1.874	-3.124	1.54	1.63	1.943	1.834	1.16	-0.29
265	-1.157	-1.873	-3.14	1.408	2.997	1.742	1.481	0.942	-0.406
266	-1.157	-1.872	-3.135	1.734	1.434	1.718	1.946	1.222	-0.261
267	0.559	-0.122	-0.507	0.111	-0.966	-0.389	-0.055	-0.167	-0.464
268	0.559	-0.066	-0.637	0.055	-0.93	-0.43	-0.079	-0.026	-0.486
269	0.681	0.122	-0.659	0	-0.848	-0.488	-0.324	-0.072	-0.709
270	0.59	0.114	-0.634	0.079	-0.573	-0.345	-0.442	-0.24	-0.692
271	0.352	1.998	-0.773	-0.367	-1.222	-0.22	-0.636	-0.666	-1.517
272	0.565	0	-0.692	0.04	-0.772	-0.291	-0.255	-0.119	-0.563
273	0.641	0.174	-0.859	-0.036	-0.724	-0.373	-0.235	-0.108	-0.72
274	0.459	-0.163	-0.503	0.053	-0.871	-0.402	-0.077	-0.052	-0.303
275	0.49	-0.088	-0.847	-0.074	-0.926	-0.565	0.171	0.303	-0.376
276	0.358	-0.266	-0.436	0.111	-0.961	-0.229	-0.151	0.021	-0.203
277	0.384	-0.076	-0.553	0.029	-0.637	-0.401	-0.031	-0.01	-0.443
278	0.598	-0.025	-0.686	0.021	-0.967	-0.44	-0.18	0.038	-0.507
279	0.656	0.149	-0.63	-0.019	-0.678	-0.288	-0.393	-0.255	-0.787
280	0.609	0.078	-0.646	0.007	-0.71	-0.34	-0.354	-0.195	-0.618
281	0.51	-0.019	-0.614	-0.015	-0.849	-0.464	0.031	-0.013	-0.516
282	0.369	-0.152	-0.541	0.035	-0.943	-0.438	0.06	0.09	-0.243
283	0.511	-0.115	-0.537	0.024	-0.779	-0.313	-0.145	-0.148	-0.427
284	0.507	-0.104	-0.584	0.16	-0.778	-0.366	-0.221	-0.094	-0.477
285	0.586	0.033	-0.81	-0.033	-0.981	-0.395	-0.112	-0.012	-0.439
286	0.677	0.057	-0.791	-0.073	-0.892	-0.408	-0.244	-0.016	-0.585
287	0.458	-0.079	-0.537	0.116	-0.773	-0.441	0.044	-0.141	-0.476
288	1.633	2.904	-1.176	-1.169	-1.293	-1.303	-2.055	-0.932	-1.892
289	0.606	0.104	-0.643	0.019	-0.502	-0.364	-0.32	-0.231	-0.763
290	0.417	-0.23	-0.719	0.123	-0.859	-0.29	0.008	0.071	-0.304
291	0.565	0.031	-0.563	0.038	-0.612	-0.258	-0.368	-0.257	-0.64
292	0.437	-0.171	-0.743	0.115	-0.8	-0.391	-0.054	0.113	-0.337
293	0.551	-0.085	-0.688	0.074	-1.015	-0.385	-0.202	-0.023	-0.324
294	0.571	-0.004	-0.682	-0.067	-0.903	-0.377	-0.081	-0.041	-0.497
295	0.505	-0.142	-0.694	0.056	-1.037	-0.48	-0.024	0.107	-0.269
296	0.521	-0.061	-0.706	-0.002	-0.78	-0.366	-0.014	-0.047	-0.488
297	0.471	-0.043	-0.657	0.016	-0.952	-0.472	0.001	0.059	-0.373
298	1.461	1.592	2.822	-1.315	-2.075	-1.382	-2.031	-1.464	-1.855
299	0.537	0.039	-0.751	0.044	-0.96	-0.452	-0.212	0.028	-0.406
300	0.318	-0.412	-0.703	0.186	-1.088	-0.327	-0.11	0.142	0.277
301	0.474	-0.064	-0.659	0.068	-0.893	-0.351	-0.078	-0.061	-0.384
302	0.401	-0.216	-0.579	0.089	-0.899	-0.426	0.131	0.064	-0.295
303	0.524	-0.064	-0.744	-0.01	-1.023	-0.427	-0.129	0.087	-0.283
304	0.525	-0.057	-0.959	0.092	-0.865	-0.431	-0.121	0.086	-0.314
305	0.433	-0.094	-0.62	0.123	-0.726	-0.396	-0.043	-0.014	-0.481
306	0.428	-0.136	-0.444	0.078	-0.744	-0.313	-0.081	-0.126	-0.453
307	0.502	-0.019	-0.555	0.072	-0.792	-0.486	-0.017	-0.131	-0.501
308	0.603	0.001	-0.775	-0.047	-1.034	-0.518	-0.114	0.092	-0.389
309	0.498	0.029	-0.74	0.186	-0.7	-0.347	-0.09	-0.172	-0.623
310	0.518	0.016	-0.726	0.062	-0.98	-0.505	-0.173	0.053	-0.358
311	0.598	0.159	-0.71	0.028	-0.744	-0.434	-0.226	-0.122	-0.723
312	0.575	0.018	-0.693	0.088	-0.985	-0.51	-0.203	-0.085	-0.365
313	0.363	-0.168	-0.381	0.107	-0.797	-0.338	-0.02	-0.102	-0.366
314	0.564	0.066	-0.708	0.08	-0.708	-0.305	-0.15	-0.175	-0.723
315	0.435	-0.199	-0.484	0.085	-0.778	-0.353	-0.052	-0.026	-0.403
316	0.492	-0.034	-0.417	0.007	-0.567	-0.384	-0.051	-0.215	-0.66
317	0.443	-0.065	-0.463	-0.025	-0.595	-0.332	-0.192	-0.166	-0.433
318	-0.746	-0.401	-0.378	1.083	0.278	1.109	0.981	-0.582	-1.127
319	-0.776	-0.42	-0.382	1.079	0.373	1.11	0.931	-0.485	-1.158
320	-0.749	-0.336	-0.229	1.015	0.428	1.158	0.742	-0.595	-1.249
321	0.423	-0.097	-0.549	0.026	-0.823	-0.449	-0.031	-0	-0.33
322	0.466	-0.101	-0.786	0.06	-0.843	-0.528	-0.195	0.249	-0.279
323	0.38	-0.168	-0.495	0.062	-0.824	-0.451	0.045	-0.032	-0.24
324	0.472	-0.059	-0.687	0.124	-0.848	-0.357	-0.164	-0.014	-0.427
325	0.489	-0.139	-0.622	0.122	-0.886	-0.432	0.09	-0.012	-0.475
326	0.614	-0.046	-0.689	0.072	-0.803	-0.441	-0.221	-0.085	-0.515
327	0.486	-0.024	-0.749	-0.027	-0.91	-0.484	-0.001	0.12	-0.383
328	0.48	-0.037	-0.647	0.061	-0.819	-0.42	-0.155	-0.049	-0.378
329	-0.836	-0.448	-0.737	0.144	-0.45	0.295	1.798	0.711	-0.209
330	0.508	-0.045	-0.652	0.068	-0.825	-0.382	-0.052	-0.066	-0.51
331	0.367	-0.08	-0.644	0.17	-0.787	-0.361	-0.17	0.028	-0.345
332	0.395	-0.129	-0.637	0.044	-0.945	-0.331	-0.168	0.181	-0.291
333	0.558	-0.077	-0.778	0.006	-0.898	-0.502	-0.116	0.027	-0.277
334	0.385	-0.323	-0.517	0.173	-1.116	-0.423	-0.046	0.121	-0.041
335	0.341	-0.107	-0.791	-0.052	-1.059	-0.62	-0.07	0.477	0.011
336	-0.794	-0.695	-0.586	0.832	-0.479	1.055	1.581	0.084	-0.698
337	0.471	-0.102	-0.577	0.069	-0.811	-0.349	-0.071	-0.11	-0.406
338	0.617	0.087	-0.736	0.005	-0.958	-0.518	-0.139	-0.009	-0.558
339	-0.834	-0.466	-0.726	0.183	-0.493	0.277	1.736	0.751	-0.187
340	0.791	0.21	-0.772	-0.146	-0.635	-0.443	-0.39	-0.273	-0.759
341	-0.807	-0.726	-0.49	0.806	-0.307	1.189	1.638	-0.074	-0.815
342	-0.836	-0.747	-0.512	0.842	-0.39	1.061	1.768	0.02	-0.741
343	-0.842	-0.839	-0.623	0.874	-0.813	1.197	1.942	0.156	-0.642
344	-0.86	-0.865	-0.639	0.774	-0.615	1.274	1.972	0.079	-0.609
345	-0.839	-0.816	-0.514	0.865	-0.673	1.141	1.916	0.045	-0.677
346	-0.801	-0.754	-0.623	0.924	-0.512	1.232	1.645	0.021	-0.792
347	-0.845	-0.84	-0.554	0.827	-0.579	1.229	1.847	0.054	-0.669
348	0.4	-0.042	-0.727	0.103	-0.674	-0.421	0.064	-0.03	-0.446
349	0.534	-0.087	-0.594	-0.081	-0.855	-0.333	-0.051	0.001	-0.503
350	0.457	-0.124	-0.478	0.202	-0.428	-0.361	-0.241	-0.207	-0.589
351	0.334	-0.288	-0.552	0.118	-0.927	-0.398	0.064	0.093	-0.102
352	0.554	0.076	-0.714	-0.015	-0.802	-0.495	-0.006	-0.026	-0.615
353	0.42	-0.108	-0.42	0.071	-0.836	-0.359	-0.125	-0.072	-0.407
354	-0.839	-0.816	-0.64	0.865	-0.69	0.981	1.975	0.206	-0.596
355	0.372	-0.254	-0.704	0.025	-0.932	-0.38	0.091	0.219	-0.163
356	0.701	0.187	-0.897	0.001	-0.623	-0.314	-0.35	-0.297	-0.723
357	0.49	-0.046	-0.659	0.023	-0.588	-0.401	0.005	-0.133	-0.536
358	-0.864	-0.538	-0.535	0.175	-0.545	0.268	1.629	0.859	-0.169
359	0.555	-0.015	-0.711	0.171	-0.737	-0.378	-0.115	-0.18	-0.602
360	-0.812	-0.741	-0.561	0.896	-0.46	1.094	1.54	0.06	-0.678
361	0.469	-0.048	-0.588	0.066	-0.911	-0.385	-0.216	0.022	-0.397
362	0.552	0.023	-0.661	-0.015	-1.107	-0.432	-0.031	0.035	-0.485
363	0.55	-0.179	-0.603	0.164	-0.795	-0.578	-0.081	0.071	-0.478
364	0.146	-0.386	-0.359	0.144	-1.008	-0.504	-0.148	0.516	0.104
365	0.577	-0.125	-0.684	0.062	-0.993	-0.499	-0.149	-0.002	-0.269
366	0.645	0.105	-0.785	-0.042	-0.831	-0.464	0.026	-0.165	-0.646
367	0.51	-0.23	-0.657	0.126	-0.894	-0.313	0.011	-0.009	-0.422
368	0.485	-0.008	-0.568	0.033	-0.702	-0.283	-0.132	-0.21	-0.538
369	0.656	0.065	-0.638	0.061	-0.683	-0.409	-0.39	-0.212	-0.659
370	0.646	-0.022	-0.688	0.058	-1.036	-0.457	-0.186	-0.067	-0.469
371	0.465	-0.097	-0.671	0.191	-0.828	-0.378	-0.038	-0.172	-0.361
372	0.437	-0.069	-0.649	0.036	-0.744	-0.427	0.142	-0.118	-0.397
373	0.455	-0.097	-0.557	-0.025	-0.805	-0.389	-0.041	-0.044	-0.358
374	0.553	-0.222	-0.904	0.076	-0.924	-0.358	0.312	-0.047	-0.36
375	0.63	0.212	-0.858	-0.063	-0.846	-0.329	-0.28	-0.139	-0.63
376	-0.742	-0.389	-0.469	1.067	0.634	1.275	0.829	-0.684	-1.255
377	0.535	0.025	-0.864	0.102	-0.808	-0.514	-0.048	0.003	-0.467
378	-1.157	-1.302	-1.296	-0.77	10.472	0.957	0.018	-1.434	-1.548
379	0.52	-0.061	-0.693	0.069	-1.055	-0.441	-0.055	0.048	-0.375
380	0.382	-0.045	-0.443	0.162	-0.925	-0.299	-0.138	-0.098	-0.457
381	0.609	0.036	-0.884	0.045	-0.952	-0.422	-0.038	-0.006	-0.551
382	0.586	0.044	-0.813	-0.021	-0.956	-0.462	-0.026	0.026	-0.511
383	0.329	-0.349	-0.52	0.191	-0.983	-0.317	-0.043	-0.055	0.072
384	0.559	0.045	-0.658	0.102	-0.911	-0.45	-0.191	-0.075	-0.541
385	0.69	0.294	-0.762	0.029	-0.496	-0.33	-0.587	-0.29	-0.909
386	0.377	-0.082	-0.809	0.195	-0.937	-0.327	-0.099	0.209	-0.403
387	-0.829	-0.731	-0.529	0.767	-0.744	1.071	1.759	0.207	-0.645
388	-0.944	-0.745	0.173	0.373	-0.829	0.374	0.849	0.982	-0.019
389	-0.858	-0.761	-0.659	0.597	-0.445	0.773	2.011	0.394	-0.528
390	0.591	-0.111	-0.774	0.14	-1.119	-0.371	-0.086	-0.053	-0.35
391	-0.532	-0.691	-0.275	0.683	-1.381	0.416	1.419	0.177	-0.1
392	-1.158	-1.878	-3.124	1.707	1.179	1.408	2.01	1.408	0.014
393	-0.8	-0.417	-0.752	0.228	-0.439	0.411	1.792	0.683	-0.483
394	-0.841	-0.801	-0.66	0.841	-0.846	0.977	2.244	0.141	-0.585
395	-1.147	-1.261	-1.011	-0.907	10.918	1.008	-0.259	-1.638	-1.696
396	-1.154	-1.328	-0.967	-0.712	10.44	0.762	0.158	-1.477	-1.693
397	-1.158	-1.868	-3.116	2.076	3.638	1.902	1.168	0.285	-0.802
398	-1.15	-1.207	-0.948	-0.655	10.132	0.748	-0.123	-1.442	-1.574
399	-1.159	-1.87	-3.125	1.749	1.723	1.614	1.758	1.185	-0.207
400	-1.158	-1.875	-3.135	1.826	1.264	1.342	1.978	1.409	-0.064
401	-1.157	-1.87	-3.114	1.503	0.79	1.43	2.072	1.565	0.227
402	-1.158	-1.868	-3.118	2.071	4.042	2.052	0.953	0.047	-0.831
403	-1.159	-1.868	-3.12	2.006	3.524	1.69	1.201	0.438	-0.617
404	-1.159	-1.87	-3.107	1.918	2.702	1.842	1.374	0.608	-0.428
405	-1.159	-1.871	-3.123	1.608	1.914	1.764	1.681	1.138	-0.249
406	-1.159	-1.873	-3.133	1.582	2.124	1.652	1.69	1.106	-0.214
407	-1.16	-1.876	-3.116	1.709	1.514	1.631	1.801	1.325	-0.212
408	-1.117	-1.814	-3.026	1.619	0.053	1.033	1.902	1.792	0.651
409	0.636	0.05	-0.703	-0.027	-0.907	-0.47	-0.059	-0.094	-0.591
410	0.431	-0.223	-0.545	0.044	-0.954	-0.34	0.014	0.04	-0.275
411	0.604	-0.017	-0.666	0.031	-0.944	-0.428	-0.059	-0.123	-0.508
412	0.546	-0.048	-0.618	0.065	-0.985	-0.431	-0.209	0.01	-0.421
413	0.622	0.102	-0.816	-0.038	-0.881	-0.438	-0.225	-0.055	-0.505
414	0.506	-0.051	-0.57	0.123	-0.859	-0.35	-0.083	-0.172	-0.504
415	0.583	-0.036	-0.66	0.039	-0.97	-0.466	-0.21	-0.053	-0.362
416	0.42	-0.185	-0.503	0.067	-0.905	-0.408	0.055	-0.033	-0.289
417	-0.807	-0.616	-0.507	0.902	-0.297	1.045	1.437	0.01	-0.86
418	-0.804	-0.706	-0.529	0.674	-0.53	1.22	1.497	0.181	-0.725
419	-0.831	-0.742	-0.598	0.667	-0.727	1.111	1.795	0.265	-0.603
420	-0.841	-0.753	-0.623	0.72	-0.789	0.939	1.961	0.291	-0.525
421	-0.82	-0.775	-0.719	0.728	-0.873	0.951	2.081	0.334	-0.539
422	0.565	-0.087	-0.708	0.062	-0.969	-0.375	-0.121	-0.061	-0.379
423	0.419	-0.147	-0.441	0.112	-0.805	-0.322	-0.104	-0.112	-0.405
424	0.435	-0.175	-0.5	0.034	-0.96	-0.364	-0.047	0.004	-0.277
425	0.708	0.001	-0.805	0.032	-0.84	-0.476	-0.35	-0.066	-0.5
426	0.47	-0.131	-0.757	0.017	-1.029	-0.449	-0.042	0.188	-0.228
427	0.369	-0.214	-0.502	0.016	-0.953	-0.403	0.095	0.042	-0.171
428	0.383	-0.172	-0.564	0.068	-0.954	-0.419	0.029	0.064	-0.218
429	0.485	-0.011	-0.951	0.187	-0.787	-0.367	-0.039	0.008	-0.493
430	0.619	0.045	-0.749	-0.028	-1.034	-0.485	-0.235	0.088	-0.471
431	0.35	-0.239	-0.549	0.062	-0.935	-0.43	0.041	0.128	-0.137
432	0.465	-0.101	-0.788	0.06	-1.015	-0.338	-0.097	0.065	-0.236
433	0.554	-0.035	-0.638	-0.021	-1.009	-0.49	-0.187	0.068	-0.354
434	0.553	-0.046	-0.652	0.1	-1.108	-0.407	-0.183	-0.057	-0.335
435	-0.827	-0.631	-0.533	0.917	-0.146	1.145	1.346	0.005	-0.925
436	-0.829	-0.749	-0.599	0.819	-0.687	0.989	1.736	0.242	-0.586
437	-0.822	-0.712	-0.599	0.852	-0.628	0.95	1.842	0.162	-0.678
438	-0.833	-0.758	-0.538	0.759	-0.866	0.713	2.216	0.274	-0.526
439	-0.844	-0.836	-0.734	0.816	-1.144	0.507	2.363	0.515	-0.229
440	-0.815	-0.66	-0.664	1.012	-0.476	0.907	1.573	0.091	-0.671
441	0.475	-0.128	-0.625	0.131	-0.818	-0.353	-0.043	-0.065	-0.452
442	0.663	0.061	-0.867	-0.032	-0.913	-0.5	-0.117	-0.09	-0.446
443	0.43	-0.177	-0.546	0.097	-0.9	-0.388	-0.039	-0.042	-0.262
444	0.495	-0.158	-0.653	0.02	-1.02	-0.375	0.027	0.026	-0.297
445	0.362	-0.207	-0.534	0.125	-0.909	-0.372	-0.006	0.039	-0.234
446	0.632	0.069	-0.367	0.113	-0.857	-0.452	-0.361	-0.329	-0.648
447	0.306	-0.168	-0.434	0.113	-0.975	-0.39	-0.061	0.082	-0.197
448	-0.793	-0.628	-0.407	0.763	-0.453	1.13	1.422	-0.017	-0.768
449	-0.822	-0.679	-0.537	0.773	-0.73	1.207	1.603	0.141	-0.707
450	0.571	-0.004	-0.671	0.117	-0.643	-0.325	-0.302	-0.197	-0.604
451	0.397	-0.238	-0.586	0.112	-0.971	-0.369	-0.033	0.104	-0.208
452	0.517	-0.109	-0.651	-0.024	-0.924	-0.373	-0.175	0.031	-0.302
453	0.578	0.047	-0.792	0.049	-0.984	-0.48	-0.206	0.02	-0.42
454	0.463	-0.142	-0.839	0.079	-1.001	-0.433	0.076	0.021	-0.138
455	0.342	-0.386	-0.733	0.314	-1.056	-0.38	-0.037	0.12	0.096
456	0.235	-0.177	-0.431	0.118	-0.944	-0.308	0.033	0.06	-0.194
457	0.397	-0.117	-0.751	0.125	-1.006	-0.457	0.018	0.125	-0.199
458	-0.795	-0.421	-0.641	0.207	-0.556	0.333	1.932	0.563	-0.386
459	0.493	-0.123	-0.7	0.05	-0.797	-0.467	0.02	0.01	-0.368
460	0.399	-0.13	-0.501	0.078	-0.805	-0.281	-0.128	-0.111	-0.328
461	0.684	0.175	-0.85	0.025	-0.931	-0.443	-0.314	-0.075	-0.645
462	0.377	-0.343	-0.656	0.14	-0.958	-0.347	-0.281	0.204	0.053
463	0.54	-0.053	-0.7	0.089	-0.856	-0.393	-0.109	-0.014	-0.524
464	-0.814	-0.638	-0.466	0.757	-0.527	1.078	1.522	0.113	-0.751
465	0.504	-0.069	-0.578	0.066	-0.823	-0.434	0.047	-0.143	-0.471
466	0.481	0.027	-0.801	-0.04	-0.984	-0.548	-0.197	0.244	-0.263
467	0.408	0.003	-0.727	-0.034	-0.705	-0.262	0.176	-0.161	-0.477
468	0.67	-0.005	-0.766	0.146	-0.729	-0.296	-0.244	-0.264	-0.688
469	0.488	-0.064	-0.576	0.119	-1.009	-0.468	-0.103	0.005	-0.388
470	-0.74	-0.606	-0.522	0.805	-0.528	0.832	1.649	0.025	-0.696
471	0.393	-0.129	-0.486	0.095	-0.877	-0.42	-0.065	-0.111	-0.206
472	-0.803	-0.492	-0.736	0.092	-0.648	0.386	1.896	0.769	-0.244
473	0.354	-0.332	-0.703	0.238	-1.053	-0.323	-0.122	0.071	0.089
474	0.44	-0.294	-0.551	0.083	-1.09	-0.318	-0.248	0.104	-0.041
475	0.384	-0.196	-0.483	0.105	-1.048	-0.347	-0.102	0.028	-0.175
476	0.555	-0.06	-0.638	0.077	-0.73	-0.447	-0.222	-0.1	-0.451
477	-1.159	-1.876	-3.12	1.653	1.313	1.624	2.006	1.285	-0.117
478	-1.159	-1.871	-3.126	1.7	1.324	1.737	1.917	1.252	-0.188
479	-1.159	-1.874	-3.119	1.645	1.463	1.885	1.899	1.136	-0.249
480	-1.159	-1.869	-3.123	1.908	2.255	1.633	1.667	0.873	-0.366
481	-1.153	-1.291	-1.186	-0.741	10.733	1.006	-0.206	-1.487	-1.71
482	-1.159	-1.875	-3.126	1.815	1.852	1.501	1.747	1.209	-0.253
483	-1.152	-1.365	-0.747	-0.833	7.563	1.146	1.212	-1.247	-1.135
484	-1.159	-1.875	-3.125	1.732	1.611	1.653	1.855	1.123	-0.154
485	-1.159	-1.867	-3.123	1.958	3.905	1.968	1.157	0.075	-0.708
486	0.513	-0.094	-0.735	0.062	-1.022	-0.417	-0.138	0.049	-0.263
487	0.365	-0.248	-0.552	0.077	-0.96	-0.398	0.08	0.023	-0.104
488	0.549	-0.049	-0.716	0.067	-1.098	-0.417	-0.185	0.015	-0.303
489	0.598	0.053	-0.727	0.06	-1.009	-0.404	-0.21	-0.147	-0.426
490	0.421	-0.177	-0.628	0.07	-1.041	-0.407	-0.09	0.13	-0.173
491	0.393	-0.154	-0.565	0.104	-0.913	-0.338	-0.033	-0.038	-0.26
492	0.535	-0.175	-0.647	0.023	-1.106	-0.485	-0.13	0.127	-0.188
493	0.527	-0.041	-0.65	-0.031	-0.935	-0.373	-0.26	0.027	-0.345
494	0.47	-0.138	-0.707	0.083	-1.14	-0.455	-0.137	0.126	-0.119
495	0.464	-0.123	-0.738	0.096	-0.996	-0.45	-0.081	0.113	-0.24
496	0.3	-0.353	-0.394	0.14	-1.011	-0.386	-0.064	0.082	0.041
497	0.538	-0.167	-0.608	0.156	-0.969	-0.397	-0.132	-0.03	-0.388
498	0.633	0.038	-0.782	0.041	-1.005	-0.455	-0.195	-0.075	-0.441
499	0.536	-0.093	-0.65	0.054	-1.069	-0.495	-0.176	0.128	-0.318
500	0.321	-0.237	-0.518	0.118	-0.875	-0.379	-0.031	0.088	-0.164
501	0.329	-0.244	-0.521	0.153	-0.945	-0.34	-0.1	0.072	-0.13
502	0.301	-0.14	-0.494	0.007	-0.861	-0.294	-0.106	0.097	-0.228
503	0.421	-0.236	-0.6	0.097	-1.008	-0.425	0.035	0.098	-0.195
504	0.522	-0.228	-0.649	0.128	-1.098	-0.411	-0.089	0.069	-0.234
505	0.309	-0.197	-0.469	0.08	-0.861	-0.335	-0.121	0.028	-0.135
506	0.432	-0.157	-0.581	0.123	-0.978	-0.357	-0.091	0.014	-0.29
507	0.529	-0.225	-0.506	0.163	-0.869	-0.382	-0.208	-0.11	-0.332
508	0.39	-0.177	-0.606	0.161	-0.915	-0.433	-0.043	0.029	-0.207
509	0.481	-0.076	-0.724	-0.002	-0.98	-0.412	-0.122	0.126	-0.291
510	0.407	-0.15	-0.683	0.079	-1.116	-0.441	-0.004	0.133	-0.122
511	0.413	-0.151	-0.552	0.138	-0.951	-0.318	-0.095	0.062	-0.398
512	0.428	-0.262	-0.668	0.202	-1.089	-0.388	-0.004	0.089	-0.158
513	0.639	0.077	-0.797	-0.061	-0.966	-0.486	-0.14	0.003	-0.507
514	0.342	-0.215	-0.422	0.159	-0.899	-0.34	-0.138	-0.061	-0.161
515	0.303	-0.275	-0.402	0.252	-1.022	-0.369	-0.006	0.039	-0.185
516	0.535	-0.129	-0.689	0	-1.048	-0.395	-0.063	0.049	-0.292
517	0.465	0.989	-0.306	0.061	-0.352	0.022	-0.546	-1.07	-1.586
518	0.421	-0.239	-0.639	0.081	-0.996	-0.391	-0.051	0.072	-0.098
519	0.451	-0.174	-0.637	0.09	-0.98	-0.439	-0.103	0.1	-0.217
520	0.347	-0.254	-0.395	-0.007	-1.08	-0.36	-0.114	0.131	-0.045
521	0.503	0.005	-0.91	0.137	-0.694	-0.528	-0.104	0.006	-0.394
522	0.474	-0.185	-0.705	0.038	-1.059	-0.398	-0.076	0.122	-0.167
523	0.342	-0.237	-0.498	0.112	-1.006	-0.339	-0.139	0.104	-0.111
524	0.485	-0.132	-0.665	0.088	-1.02	-0.428	-0.032	0.035	-0.286
525	0.572	-0.061	-0.763	0.082	-1.046	-0.444	-0.194	0.083	-0.374
526	0.405	-0.2	-0.478	0.094	-1.026	-0.362	-0.053	0.033	-0.243
527	0.564	-0.18	-0.706	0.036	-1.092	-0.438	-0.205	0.109	-0.187
528	0.299	-0.511	-0.363	0.312	-1.209	-0.336	-0.03	-0.051	0.265
529	0.52	-0.163	-0.633	0.128	-0.956	-0.364	-0.169	-0.011	-0.346
530	0.25	-0.566	-0.648	0.334	-1.257	-0.401	-0.037	0.224	0.496
531	0.424	-0.201	-0.643	0.115	-1.025	-0.425	-0.054	0.112	-0.171
532	0.657	0.112	-0.809	-0.028	-0.995	-0.463	-0.162	-0.023	-0.578
533	0.358	-0.278	-0.52	0.106	-1.006	-0.377	-0.025	0.093	-0.091
534	-0.812	-0.526	-0.664	0.215	-0.724	0.33	1.949	0.679	-0.202
535	0.319	-0.272	-0.467	0.143	-1.052	-0.376	-0.127	0.125	-0.035
536	0.406	-0.273	-0.705	0.001	-1.017	-0.404	-0.003	0.253	-0.07
537	0.471	-0.137	-0.636	0.072	-1.171	-0.479	-0.107	0.124	-0.148
538	0.514	-0.092	-0.764	-0.005	-1.019	-0.415	-0.214	0.132	-0.212
539	0.5	-0.13	-0.72	-0.022	-1.051	-0.474	-0.071	0.16	-0.196
540	0.365	-0.277	-0.512	0.114	-1.008	-0.312	0.038	0.032	-0.163
541	0.62	0.025	-0.495	0.284	-0.603	-0.348	-0.539	-0.38	-0.717
542	0.564	-0.142	-0.642	0.012	-1.113	-0.495	-0.17	0.166	-0.281
543	0.537	-0.082	-0.708	0.064	-1.099	-0.449	-0.199	0.078	-0.258
544	0.505	-0.173	-0.519	0.044	-1.053	-0.484	-0.013	0.045	-0.297
545	0.381	-0.213	-0.628	0.133	-1.007	-0.363	-0.106	0.097	-0.124
546	0.377	-0.277	-0.431	0.077	-1.032	-0.345	-0.053	0.046	-0.127
547	0.427	-0.154	-0.635	0.145	-1.016	-0.397	-0.099	0.042	-0.216
548	0.517	-0.086	-0.699	0.069	-0.969	-0.415	-0.167	0.021	-0.311
549	0.286	-0.265	-0.473	0.135	-1.128	-0.315	-0.002	0.085	-0.02
550	0.426	-0.119	-0.644	0.121	-1.026	-0.426	-0.124	0.082	-0.22
551	0.423	-0.1	-0.595	0.17	-0.767	-0.354	-0.197	-0.042	-0.401
552	0.584	-0.072	-0.752	0.072	-1.092	-0.42	-0.187	0.03	-0.33
553	0.496	-0.139	-0.667	0.056	-1.114	-0.401	-0.13	0.114	-0.242
554	-0.827	-0.532	-0.931	0.249	-0.567	0.288	2.059	0.896	-0.315
555	0.365	-0.278	-0.504	0.17	-0.969	-0.433	-0.013	0.028	-0.092
556	-0.77	-0.715	-0.552	0.823	-0.729	0.719	1.914	0.193	-0.573
557	-0.641	-0.561	-0.528	0.714	-0.897	0.613	1.809	0.135	-0.622
558	-0.789	-0.612	-0.519	0.923	-0.189	1.084	1.372	-0.136	-0.834
559	-0.762	-0.695	-0.521	0.694	-0.897	0.768	1.876	0.256	-0.494
560	-0.736	-0.729	-0.589	0.744	-1.013	0.624	1.888	0.366	-0.384
561	0.487	-0.277	-0.626	0.105	-1.035	-0.345	-0.168	0.143	-0.217
562	0.511	-0.073	-0.772	0.176	-0.983	-0.373	-0.173	-0.017	-0.348
563	0.361	-0.2	-0.464	0.112	-0.907	-0.327	-0.047	-0.1	-0.172
564	0.509	-0.128	-0.763	0.085	-1.076	-0.414	-0.097	0.057	-0.209
565	0.479	-0.143	-0.688	0.055	-1.16	-0.487	-0.135	0.222	-0.172
566	0.507	-0.04	-0.73	-0.001	-1.063	-0.483	-0.196	0.123	-0.212
567	0.502	-0.158	-0.675	0.071	-1.039	-0.413	-0.086	0.084	-0.271
568	0.485	-0.099	-0.634	0.014	-0.743	-0.45	-0.114	-0.042	-0.32
569	0.412	-0.277	-0.735	0.181	-0.986	-0.416	0.006	0.197	-0.184
570	0.474	-0.153	-0.687	0.097	-1.087	-0.46	-0.077	0.081	-0.163
571	-0.197	-0.639	-0.603	-0.618	-1.53	-0.942	-0.17	0.616	2.781
572	-0.035	-0.434	-0.417	-0.607	-1.534	-0.802	-0.521	0.394	2.319
573	-0.079	-0.444	-0.315	-0.558	-1.479	-0.876	-0.429	0.405	2.25
574	-0.047	-0.364	-0.248	-0.521	-1.393	-0.824	-0.426	0.275	1.995
575	0.448	-0.296	-0.431	0.06	-1.034	-0.391	-0.35	0.087	-0.014
576	0.458	-0.177	-0.657	0.074	-1.078	-0.388	-0.106	0.048	-0.124
577	0.494	-0.169	-0.691	0.099	-1.018	-0.353	-0.092	0.042	-0.282
578	0.618	-0.067	-0.827	0.153	-1.164	-0.408	-0.071	0.025	-0.454
579	0.471	-0.168	-0.72	0.054	-1.05	-0.486	-0.045	0.056	-0.061
580	0.442	-0.17	-0.659	0.123	-0.835	-0.282	-0.068	-0.157	-0.24
581	0.418	-0.194	-0.559	0.035	-1.182	-0.393	-0.125	0.132	-0.063
582	0.489	-0.128	-0.593	0.099	-0.969	-0.41	-0.196	0.009	-0.287
583	0.427	-0.232	-0.645	0.05	-0.965	-0.434	-0.086	0.127	-0.092
584	0.414	-0.205	-0.571	0.015	-0.816	-0.342	-0.118	0.139	-0.315
585	0.514	-0.031	-0.569	0.078	-0.808	-0.363	-0.153	-0.174	-0.478
586	0.501	0.006	-0.572	-0.141	-0.871	-0.168	0.035	-0.213	-0.53
587	0.599	0.029	-0.735	0.066	-0.985	-0.43	-0.321	0.046	-0.497
588	0.479	-0.147	-0.681	0.101	-1.023	-0.407	-0.054	0.031	-0.252
589	-0.832	-0.59	-0.628	0.222	-0.793	0.287	1.754	0.764	0.03
590	0.588	-0.039	-0.502	0.125	-0.842	-0.306	-0.237	-0.258	-0.61
591	-0.783	-0.797	-0.595	0.782	-0.975	0.662	2.088	0.414	-0.471
592	-0.752	-0.677	-0.474	0.76	-0.57	0.689	1.784	0.056	-0.524
593	0.404	-0.325	-0.307	0.114	-1.025	-0.385	-0.069	0.031	-0.193
594	0.522	-0.155	-0.468	0.018	-0.958	-0.491	-0.159	0.011	-0.297
595	0.55	0.002	-0.787	0.053	-1.123	-0.419	0.023	-0.015	-0.398
596	0.428	-0.173	-0.706	-0.004	-1.014	-0.401	-0.154	0.131	-0.032
597	0.38	-0.228	-0.587	0.034	-1.085	-0.468	-0.084	0.091	0.105
598	0.25	-0.401	-0.485	0.148	-1.051	-0.373	0.045	0.219	0.083
599	0.493	-0.22	-0.728	0.094	-1.112	-0.595	-0.046	0.232	-0.087
600	0.489	-0.225	-0.529	0.063	-1.004	-0.401	-0.147	0.065	-0.241
601	0.547	-0.005	-0.66	0.137	-0.738	-0.393	-0.141	-0.095	-0.662
602	0.484	-0.161	-0.644	0.181	-1.084	-0.442	-0.013	0.041	-0.313
603	0.429	-0.243	-0.448	0.177	-1	-0.405	-0.259	-0.01	-0.126
604	0.43	-0.247	-0.676	0.091	-1.065	-0.363	-0.14	0.111	-0.041
605	0.499	-0.157	-0.626	0.108	-1.146	-0.464	-0.116	0.08	-0.199
606	0.675	0.16	-0.686	0.085	-0.883	-0.458	-0.292	-0.228	-0.686
607	0.375	-0.337	-0.646	0.281	-1.051	-0.341	0.015	0.063	-0.103
608	0.521	-0.202	-0.835	0.041	-1.052	-0.323	-0.073	0.164	-0.246
609	0.574	-0.179	-0.724	0.117	-1.02	-0.433	-0.097	-0.037	-0.251
610	0.443	-0.104	-0.72	0.034	-0.756	-0.297	-0.182	-0.036	-0.276
611	0.42	0.588	-0.223	-0.186	-0.891	0.235	-0.086	-0.701	-1.283
612	-0.946	-1.595	-2.689	1.479	2.225	1.418	1.051	0.851	-0.469
613	-0.98	-1.61	-2.728	1.268	1.227	1.644	1.49	1.19	-0.335
614	-1.159	-1.875	-3.137	1.642	1.577	1.695	1.946	1.315	-0.328
615	-1.158	-1.875	-3.131	1.718	1.22	1.672	2.055	1.429	-0.333
616	-1.158	-1.872	-3.132	1.554	1.42	1.613	1.973	1.334	-0.105
617	-1.159	-1.877	-3.121	1.633	1.34	1.556	1.971	1.433	-0.168
618	-1.159	-1.872	-3.128	1.509	0.764	1.457	2.405	1.466	0.102
619	-1.159	-1.878	-3.119	1.587	1.372	1.674	1.889	1.423	-0.194
620	-1.159	-1.872	-3.127	1.738	1.959	1.645	1.717	1.2	-0.366
621	-1.159	-1.87	-3.128	1.714	1.604	1.583	1.834	1.306	-0.235
622	-1.159	-1.87	-3.124	1.859	2.263	1.859	1.357	1.058	-0.515
623	-1.158	-1.877	-3.133	1.562	1.221	1.577	2.175	1.408	-0.148
624	-1.16	-1.877	-3.122	1.611	1.271	1.714	1.953	1.417	-0.226
625	-1.159	-1.868	-3.136	1.649	1.366	1.78	2.006	1.25	-0.265
626	-1.159	-1.872	-3.129	1.61	1.549	1.602	1.764	1.336	-0.094
627	-1.158	-1.871	-3.11	1.672	1.879	1.942	1.523	1.156	-0.386
628	-1.158	-1.876	-3.123	1.584	1.134	1.787	2.048	1.324	-0.158
629	-1.158	-1.873	-3.119	1.477	2.231	1.98	1.567	1.091	-0.422
630	-1.158	-1.874	-3.13	1.563	1.68	1.821	1.796	1.274	-0.308
631	-1.159	-1.876	-3.123	1.594	1.385	1.828	1.866	1.326	-0.251
632	-1.159	-1.871	-3.132	1.626	1.451	1.72	1.877	1.34	-0.241
633	-1.158	-1.878	-3.129	1.634	1.943	1.778	1.675	1.16	-0.31
634	-1.157	-1.879	-3.124	1.49	1.499	1.904	1.822	1.331	-0.274
635	-1.157	-1.872	-3.129	1.547	1.32	1.715	1.993	1.345	-0.16
636	0.417	-0.186	-0.538	0.074	-0.987	-0.468	0.072	0.022	-0.211
637	-0.826	-0.71	-0.616	0.773	-0.622	0.978	1.871	0.181	-0.653
638	-0.813	-0.813	-0.608	0.897	-0.911	0.78	2.016	0.284	-0.472
639	-0.833	-0.789	-0.459	0.749	-0.579	0.993	1.723	0.189	-0.586
640	0.359	-0.364	-0.65	0.141	-1.229	-0.472	-0.262	0.314	0.295
641	0.454	0.644	0.015	-0.15	-0.572	0.094	-0.382	-0.775	-1.469
642	0.425	-0.119	-0.688	-0.001	-0.95	-0.367	-0.102	0.063	-0.168
643	-0.863	-0.726	-0.608	0.46	-0.822	0.312	1.678	0.703	0.145
644	0.369	-0.308	-0.72	0.114	-0.996	-0.37	-0.093	0.233	-0.01
645	1.22	1.281	2.273	-1.106	-2.005	-1.284	-1.657	-1.066	-1.453
646	-0.791	-0.58	-0.367	0.253	-0.713	0.603	1.646	0.386	-0.239
647	-0.804	-0.432	-0.68	0.344	-0.353	0.355	1.802	0.557	-0.513
648	0.333	-0.065	-0.566	0.135	-0.776	-0.292	0.003	-0.084	-0.414
649	0.432	-0.2	-0.583	0.145	-0.929	-0.294	-0.097	-0.026	-0.299
650	0.576	-0.09	-0.648	0.024	-1.052	-0.395	-0.298	0.099	-0.372
651	-0.848	-0.587	-0.759	0.249	-0.597	0.111	2.015	0.944	-0.166
652	0.402	-0.224	-0.514	0.203	-0.962	-0.308	-0.003	-0.059	-0.314
653	-0.689	-0.566	-0.398	0.88	-0.792	0.869	1.609	-0.016	-0.826
654	0.604	0.048	-0.801	0.074	-1.063	-0.461	-0.267	0.069	-0.462
655	-0.775	-0.496	-0.606	0.32	-0.445	0.656	1.587	0.481	-0.535
656	-1.158	-1.872	-3.127	1.826	2.415	1.659	1.508	1.052	-0.481
657	-1.158	-1.873	-3.133	1.513	1.185	1.7	2.013	1.394	-0.077
658	-1.159	-1.872	-3.126	1.539	1.456	1.714	1.934	1.352	-0.205
659	-1.158	-1.878	-3.117	1.61	1.467	1.494	1.841	1.407	-0.058
660	-1.159	-1.876	-3.12	1.709	1.387	1.205	2.007	1.555	-0.073
661	-1.158	-1.873	-3.133	1.709	1.26	1.411	1.924	1.542	-0.117
662	-1.158	-1.871	-3.129	1.651	1.392	1.652	1.99	1.272	-0.172
663	-1.16	-1.875	-3.114	1.444	1.585	1.815	1.742	1.3	-0.124
664	-1.155	-1.883	-3.12	1.555	0.779	1.593	1.969	1.635	0.046
665	0.356	-0.327	-0.464	0.137	-1.206	-0.422	0.078	0.056	0.049
666	0.566	-0.093	-0.754	0.052	-1.127	-0.405	-0.107	0.051	-0.309
667	0.419	-0.29	-0.523	0.084	-1.108	-0.301	-0.208	0.072	-0.031
668	0.549	0.015	-0.624	0.044	-0.743	-0.315	-0.242	-0.192	-0.545
669	0.558	-0.107	-0.675	0.076	-1.061	-0.465	-0.2	-0.009	-0.224
670	0.574	-0.124	-0.555	0.164	-1.151	-0.388	-0.226	-0.042	-0.388
671	0.422	-0.07	-0.46	0.067	-0.885	-0.427	-0.048	-0.107	-0.347
672	0.407	-0.332	-0.546	0.201	-1.129	-0.315	-0.046	-0.024	-0.028
673	0.32	-0.331	-0.611	0.204	-1.136	-0.369	-0.012	0.178	0.031
674	0.64	0.073	-0.737	-0.04	-0.89	-0.47	-0.15	-0.099	-0.534
675	0.538	-0.05	-0.765	0.039	-0.998	-0.414	-0.159	0.02	-0.303
676	0.435	-0.256	-0.635	0.073	-1.123	-0.446	-0.054	0.077	0.038
677	0.332	-0.296	-0.477	0.14	-1.037	-0.4	0.073	0.04	-0.054
678	0.508	-0.117	-0.832	0.076	-0.977	-0.402	-0.029	-0.008	-0.215
679	0.526	-0.141	-0.494	0.166	-1.01	-0.323	-0.33	-0.033	-0.418
680	0.356	-0.255	-0.557	-0.008	-1.228	-0.392	-0.166	0.279	0.097
681	0.285	-0.403	-0.517	0.117	-1.117	-0.29	0.024	0.165	0.105
682	0.454	-0.218	-0.763	0.175	-1.193	-0.355	-0.162	0.161	-0.096
683	0.285	-0.284	-0.545	0.19	-1.016	-0.383	-0.168	0.183	0.026
684	0.52	-0.192	-0.633	0.151	-1.183	-0.507	-0.116	0.159	-0.236
685	0.441	-0.195	-0.525	0.152	-0.938	-0.344	-0.193	-0.022	-0.263
686	0.481	-0.226	-0.636	0.133	-1.203	-0.447	-0.178	0.192	-0.127
687	0.34	-0.436	-0.614	0.238	-1.124	-0.366	0.011	0.059	0.202
688	0.448	-0.117	-0.593	0.012	-0.942	-0.323	0.023	-0.103	-0.28
689	0.48	-0.218	-0.574	0.222	-0.973	-0.361	-0.18	-0.075	-0.25
690	0.298	-0.346	-0.488	0.113	-1.003	-0.416	-0.014	0.171	0.045
691	-0.864	-0.628	-0.445	0.364	-0.791	0.354	1.801	0.687	-0.168
692	0.466	-0.112	-0.596	0.033	-0.941	-0.351	0.009	0.022	-0.426
693	0.368	-0.303	-0.414	0.078	-1.061	-0.299	-0.15	0.126	-0.126
694	0.418	-0.251	-0.619	0.14	-1.14	-0.431	-0.062	0.099	-0.034
695	0.407	-0.275	-0.661	0.216	-1.037	-0.38	-0.127	0.047	-0.036
696	0.54	0.04	-0.524	-0.081	-0.345	-0.229	-0.365	-0.278	-0.707
697	0.369	-0.258	-0.481	0.153	-0.92	-0.393	-0.198	0.109	-0.158
698	0.414	-0.163	-0.604	-0.018	-1.159	-0.418	-0.148	0.375	-0.225
699	0.45	-0.209	-0.605	0.237	-0.977	-0.354	-0.091	-0.057	-0.274
700	0.341	-0.334	-0.476	0.072	-1.066	-0.339	0.063	0.067	-0.01
701	0.403	-0.291	-0.485	0.141	-1.116	-0.307	-0.156	0.018	-0.057
702	0.527	-0.181	-0.633	0.045	-1.019	-0.408	-0.096	0.104	-0.331
703	0.534	-0.051	-0.63	0.106	-1.024	-0.459	-0.131	-0.11	-0.304
704	0.511	-0.055	-0.706	0.099	-1.007	-0.519	-0.081	0.042	-0.314
705	-0.816	-0.641	-0.577	0.262	-0.815	0.374	1.767	0.73	-0.057
706	0.526	-0.048	-0.704	0.004	-1.034	-0.469	-0.089	0.062	-0.312
707	0.475	-0.136	-0.671	0.106	-1.087	-0.464	-0.125	0.105	-0.199
708	0.358	-0.224	-0.598	0.063	-0.986	-0.48	0.005	0.24	-0.135
709	0.425	-0.242	-0.409	0.088	-0.998	-0.476	-0.071	0.038	-0.172
710	0.461	-0.162	-0.545	0.079	-1.102	-0.376	-0.234	-0.017	-0.099
711	0.353	-0.341	-0.492	0.112	-1.075	-0.345	-0.104	0.102	0.041
712	0.568	-0.143	-0.646	0.031	-1.08	-0.446	-0.247	0.097	-0.253
713	0.531	-0.164	-0.796	-0.005	-1.282	-0.336	-0.138	0.132	-0.07
714	0.384	-0.28	-0.464	0.032	-0.889	-0.451	0.044	0.034	-0.108
715	0.483	-0.101	-0.62	0	-0.914	-0.442	-0.094	0.001	-0.263
716	0.459	-0.291	-0.664	-0.012	-1.24	-0.428	-0.178	0.374	-0.001
717	0.441	-0.232	-0.647	0.139	-1.046	-0.383	-0.029	0.085	-0.199
718	0.582	-0.061	-0.685	0.03	-1.082	-0.404	-0.231	-0.028	-0.292
719	0.456	-0.25	-0.56	0.168	-1.185	-0.313	-0.11	0.046	-0.19
720	0.467	-0.226	-0.637	0.059	-1.002	-0.454	0.052	0.041	-0.162
721	0.456	-0.247	-0.655	0.078	-1.079	-0.465	-0.102	0.181	-0.083
722	-0.832	-0.827	-0.759	0.905	-0.988	0.471	2.171	0.48	-0.233
723	0.446	-0.215	-0.641	0.092	-1.174	-0.461	-0.119	0.177	-0.061
724	-0.846	-0.692	-0.444	0.306	-0.837	0.387	1.559	0.796	-0.003
725	0.398	-0.268	-0.657	0.155	-1.165	-0.322	-0.129	0.116	-0.014
726	0.338	-0.302	-0.441	0.035	-1.062	-0.295	-0.088	0.076	-0
727	0.507	-0.176	-0.706	0.18	-1.095	-0.372	-0.2	0.013	-0.192
728	0.602	0.042	-0.775	0.029	-0.95	-0.47	-0.197	-0.086	-0.39
729	0.499	-0.266	-0.679	0.062	-1.099	-0.275	-0.093	0.177	-0.281
730	0.5	-0.152	-0.697	0.09	-1.151	-0.497	-0.147	0.155	-0.149
731	0.455	-0.287	-0.611	0.065	-1.051	-0.38	-0.145	0.065	-0.009
732	0.322	-0.139	-0.771	0.068	-1.011	-0.345	0.051	0.171	-0.123
733	0.524	-0.198	-0.495	-0.115	-1.01	-0.383	-0.143	0.013	-0.174
734	0.277	-0.284	-0.656	0.19	-1.199	-0.338	0.084	0.229	-0.003
735	0.371	-0.21	-0.524	0.146	-1.053	-0.37	-0.042	0.039	-0.158
736	0.35	-0.278	-0.338	0.199	-1.01	-0.335	-0.088	-0.048	-0.177
737	0.303	-0.484	-0.559	0.185	-1.161	-0.41	-0.137	0.271	0.308
738	0.47	-0.141	-0.448	0.047	-1.169	-0.359	-0.009	0.029	-0.368
739	0.263	-0.349	-0.364	0.168	-1.098	-0.323	-0.036	0.127	-0.012
740	0.473	-0.254	-0.552	0.048	-1.013	-0.369	-0.232	0.09	-0.129
741	0.276	-0.584	-0.399	0.385	-1.238	-0.201	-0.216	0.001	0.338
742	0.563	-0.048	-0.703	-0.009	-1.084	-0.347	-0.199	-0.04	-0.284
743	0.391	-0.255	-0.566	0.038	-1.09	-0.285	-0.035	0.013	-0.032
744	-0.801	-0.562	-0.689	0.182	-0.694	0.334	1.836	0.753	-0.136
745	-1.152	-1.278	-0.882	-0.761	10	0.763	0.235	-1.456	-1.579
746	-1.154	-1.313	-0.787	-0.809	9.599	0.883	0.365	-1.446	-1.511
747	-1.155	-1.237	-0.929	-0.936	11.029	0.839	-0.158	-1.619	-1.75
748	-1.15	-1.282	-0.867	-0.846	10.819	0.622	0.002	-1.564	-1.644
749	-1.151	-1.289	-0.915	-0.861	10.594	0.902	-0.041	-1.555	-1.684
750	0.276	-0.462	-0.368	0.327	-1.184	-0.243	-0.191	0.01	0.172
751	0.23	-0.466	-0.478	0.238	-1.172	-0.417	0.157	0.267	0.125
752	0.666	0.026	-0.739	-0.063	-0.891	-0.503	0.082	-0.226	-0.495
753	0.508	-0.056	-0.707	-0.084	-1.21	-0.258	-0.142	0.025	-0.197
754	0.43	-0.208	-0.674	0.109	-1.228	-0.442	-0.129	0.23	-0.054
755	0.382	-0.193	-0.449	0.057	-0.932	-0.417	-0.118	0.145	-0.27
756	0.489	-0.176	-0.609	0.149	-1.071	-0.428	0.027	-0.015	-0.296
757	-0.903	-0.77	-0.309	0.412	-1.046	0.353	1.429	0.804	0.256
758	0.282	-0.273	-0.387	0.29	-1.069	-0.532	-0.073	-0.008	0.089
759	0.304	-0.275	-0.505	0.124	-0.945	-0.414	-0.037	0.097	-0.016
760	0.459	-0.235	-0.794	0.255	-1.092	-0.605	-0.081	0.19	-0.034
761	0.448	-0.141	-0.648	-0.016	-0.977	-0.488	-0.052	0.082	-0.116
762	-0.83	-0.666	-0.62	0.302	-0.888	0.384	1.766	0.811	-0.037
763	-0.77	-0.705	-0.732	0.906	-0.76	0.924	1.845	0.193	-0.648
764	0.316	-0.39	-0.531	0.178	-1.159	-0.245	-0.05	-0.003	0.179
765	0.448	-0.25	-0.507	0.053	-0.959	-0.361	-0.049	-0.073	-0.135
766	0.572	0.045	-0.59	0.134	-0.592	-0.301	-0.294	-0.377	-0.645
767	-0.803	-0.581	-0.774	0.243	-0.725	0.453	1.874	0.64	-0.104
768	-1.152	-1.266	-0.851	-0.947	11.036	0.855	-0.232	-1.61	-1.75
769	-1.154	-1.289	-0.709	-0.84	9.947	0.833	0.158	-1.543	-1.527
770	-1.153	-1.303	-0.617	-0.845	9.625	0.933	0.24	-1.504	-1.561
771	-1.153	-1.33	-0.798	-0.899	9.973	0.918	0.419	-1.511	-1.645
772	-1.152	-1.312	-0.839	-0.784	10.352	0.842	0.035	-1.558	-1.62
773	-1.153	-1.286	-0.85	-0.868	9.681	0.999	0.299	-1.481	-1.531
774	-1.147	-1.253	-1.053	-0.955	11.141	0.919	-0.241	-1.586	-1.747
775	-1.15	-1.284	-0.93	-0.901	10.491	0.91	0.024	-1.527	-1.654
776	0.493	-0.206	-0.948	0.063	-1.079	-0.475	-0.088	0.195	0.037
777	-0.868	-0.701	-0.549	0.428	-0.84	0.331	1.592	0.831	0.026
778	0.302	-0.33	-0.567	0.222	-1.07	-0.333	-0.02	0.114	-0.002
779	0.449	-0.067	-0.642	0.092	-1.014	-0.385	-0.125	0.12	-0.398
780	0.226	-0.444	-0.562	0.027	-1.265	-0.414	0.045	0.425	0.357
781	-0.794	-0.662	-0.3	0.597	-0.594	1.222	1.489	0.054	-0.762
782	0.263	-0.3	-0.577	0.066	-1.041	-0.402	-0.163	0.362	0.097
783	-0.759	-0.525	-0.408	0.641	-0.068	1.254	1.06	-0.058	-0.956
784	-1.15	-1.256	-1.247	-0.908	11.614	0.808	-0.26	-1.63	-1.764
785	-1.156	-1.294	-1.197	-0.917	11.566	0.78	-0.203	-1.58	-1.759
786	-1.154	-1.339	-1.056	-0.734	10.374	0.866	0.222	-1.54	-1.621
787	-1.155	-1.296	-1.078	-0.789	10.889	0.71	0.034	-1.588	-1.621
788	-1.152	-1.277	-1.149	-0.938	11.184	0.839	-0.002	-1.639	-1.697
789	-1.151	-1.312	-0.805	-0.837	9.966	0.818	0.286	-1.481	-1.565
790	-1.153	-1.285	-0.85	-0.823	10.299	0.849	0.13	-1.532	-1.67
791	-1.152	-1.278	-0.79	-0.859	10.242	0.928	-0.084	-1.522	-1.604
792	-1.152	-1.233	-0.861	-0.849	10.042	0.946	0.119	-1.508	-1.655
793	-1.151	-1.294	-1.024	-0.912	10.723	1.009	-0.128	-1.539	-1.683
794	-1.155	-1.297	-0.886	-0.756	10.51	0.737	0.081	-1.568	-1.643
795	-1.155	-1.259	-0.776	-0.842	10.335	0.919	-0.011	-1.583	-1.697
796	-1.155	-1.354	-0.724	-0.903	9.867	0.874	0.335	-1.434	-1.573
797	-1.155	-1.336	-0.859	-0.857	9.919	0.964	0.28	-1.442	-1.606
798	-1.156	-1.31	-0.794	-0.79	9.102	0.943	0.53	-1.358	-1.451
799	-1.153	-1.304	-0.744	-0.859	9.643	0.894	0.276	-1.434	-1.507
800	0.265	-0.327	-0.141	0.045	-1.079	-0.313	-0.206	0.024	0.074
801	-0.85	-0.583	-0.55	0.295	-0.824	0.426	1.911	0.622	-0.166
802	0.485	-0.295	-0.545	-0.045	-1.086	-0.369	-0.039	0.093	-0.095
803	-0.79	-0.454	-0.709	0.241	-0.493	0.535	1.496	0.552	-0.255
804	0.535	-0.254	-0.755	0.005	-1.205	-0.253	0.016	-0.067	-0.036
805	-0.846	-0.605	-0.41	0.372	-0.613	0.347	1.743	0.552	-0.216
806	0.731	0.093	-0.688	-0.098	-0.874	-0.471	-0.285	-0.173	-0.575
807	-1.157	-1.205	-1.15	-0.926	11.243	0.904	-0.324	-1.565	-1.759
808	-1.156	-1.239	-1.127	-0.887	10.848	1.082	-0.282	-1.578	-1.698
809	-1.153	-1.317	-1.213	-0.748	10.846	1.041	-0.178	-1.599	-1.664
810	-1.152	-1.283	-1.068	-0.923	11.322	0.935	-0.345	-1.664	-1.702
811	-1.149	-1.271	-1.08	-0.877	11.229	1.017	-0.361	-1.594	-1.836
812	-1.151	-1.267	-0.936	-0.913	10.703	1.062	-0.192	-1.59	-1.741
813	-1.151	-1.278	-1.168	-0.885	11.484	0.911	-0.348	-1.675	-1.731
814	-1.156	-1.254	-1.213	-1.05	11.985	1.021	-0.578	-1.65	-1.866
815	-1.154	-1.284	-1.513	-1.077	12.605	0.919	-0.481	-1.68	-1.889
816	-1.153	-1.323	-1.568	-1.152	13.153	1.071	-0.79	-1.729	-1.97
817	-1.156	-1.31	-1.407	-0.961	12.02	1.08	-0.48	-1.692	-1.812
818	-1.156	-1.261	-1.08	-0.925	11.469	0.895	-0.418	-1.659	-1.724
819	-1.153	-1.322	-0.854	-0.74	10.03	0.963	0.01	-1.461	-1.615
820	-1.153	-1.254	-0.857	-0.928	11.181	0.947	-0.455	-1.621	-1.804
821	-1.148	-1.309	-0.919	-0.801	10.781	0.934	-0.247	-1.605	-1.682
822	-1.151	-1.264	-0.97	-0.737	10.081	0.937	-0.034	-1.477	-1.569
823	-0.772	-0.594	-0.558	0.597	-0.478	1.188	1.543	-0.055	-0.654
824	-0.814	-0.779	-0.655	0.836	-1.067	0.485	2.126	0.494	-0.305
825	-1.147	-1.229	-0.811	-1.02	11.272	0.809	-0.307	-1.67	-1.777
826	-1.153	-1.276	-0.931	-0.857	10.63	0.9	-0.02	-1.562	-1.719
827	-1.156	-1.28	-0.762	-0.848	10.331	0.845	0.046	-1.536	-1.679
828	-1.152	-1.32	-0.67	-0.841	9.721	0.855	0.232	-1.44	-1.542
829	-1.151	-1.231	-0.977	-0.866	10.355	0.831	0.163	-1.526	-1.648
830	-1.153	-1.27	-0.906	-0.831	10.301	0.92	0.108	-1.567	-1.66
831	-1.15	-1.286	-0.801	-0.726	9.53	0.78	0.365	-1.436	-1.489
832	-1.156	-1.281	-0.812	-0.795	10.346	0.845	-0.013	-1.576	-1.616
833	-1.153	-1.311	-0.981	-0.957	10.727	0.836	0.094	-1.515	-1.655
834	-1.151	-1.239	-0.889	-0.816	10.242	0.821	0.183	-1.542	-1.674
835	-0.828	-0.617	-0.946	0.152	-0.742	0.23	1.993	1.052	-0.022
836	-0.843	-0.648	-0.367	0.575	-0.655	1.009	1.604	0.174	-0.551
837	-0.867	-0.807	-0.713	1.006	-0.936	0.621	2.176	0.387	-0.424
838	0.473	-0.041	-0.429	0.05	-1.026	-0.449	-0.117	-0.147	-0.299
839	-0.852	-0.629	-0.667	0.378	-0.807	0.279	1.889	0.742	-0.043
840	-0.837	-0.64	-0.56	0.181	-0.721	0.382	1.587	0.945	-0.114
841	-0.78	-0.617	-0.849	0.914	-0.276	1.1	1.655	-0.073	-0.767
842	-1.155	-1.213	-1.091	-0.851	10.918	1.033	-0.243	-1.67	-1.738
843	-1.152	-1.285	-1.108	-0.843	10.842	1.001	-0.239	-1.545	-1.677
844	-1.15	-1.269	-0.969	-0.952	11.455	0.775	-0.338	-1.642	-1.739
845	-1.155	-1.273	-0.852	-0.731	9.957	0.814	0.078	-1.487	-1.52
846	-1.154	-1.325	-0.93	-0.777	10.042	0.992	0.117	-1.45	-1.63
847	-1.152	-1.29	-0.855	-0.806	10.314	0.818	-0.001	-1.465	-1.632
848	-1.153	-1.233	-0.853	-0.817	10.499	0.85	-0.107	-1.542	-1.71
849	-1.149	-1.229	-0.944	-0.803	10.798	0.763	-0.153	-1.573	-1.71
850	-1.152	-1.351	-0.928	-0.754	9.833	1.039	0.035	-1.401	-1.52
851	-1.155	-1.264	-1.005	-0.856	11.132	1.009	-0.468	-1.627	-1.74
852	-1.151	-1.277	-0.868	-0.825	9.787	0.926	0.196	-1.484	-1.498
853	-1.155	-1.309	-0.989	-0.705	10.057	0.844	0.187	-1.443	-1.588
854	-1.147	-1.289	-0.974	-0.846	10.641	0.821	-0.134	-1.489	-1.609
855	-1.154	-1.317	-0.829	-0.916	10.1	0.833	0.197	-1.503	-1.479
856	-1.153	-1.356	-0.881	-0.814	9.947	0.99	0.121	-1.433	-1.547
857	-1.154	-1.286	-1.016	-0.812	10.769	1.049	-0.251	-1.554	-1.762
858	-1.152	-1.258	-1.08	-1.01	11.797	0.871	-0.45	-1.639	-1.846
859	-1.154	-1.293	-0.975	-0.811	10.395	0.942	-0.092	-1.514	-1.583
860	-1.15	-1.268	-1.14	-0.821	11.031	0.836	-0.096	-1.576	-1.728
861	-1.15	-1.271	-1.037	-0.829	10.603	0.907	0.065	-1.567	-1.711
862	-1.147	-1.314	-0.901	-0.85	10.336	0.832	0.047	-1.456	-1.595
863	-1.154	-1.329	-0.813	-0.801	10.171	0.852	0.122	-1.513	-1.589
864	-1.152	-1.267	-1.036	-0.895	10.957	0.884	-0.241	-1.536	-1.68
865	-1.15	-1.23	-1.121	-0.898	11.121	1.062	-0.389	-1.636	-1.749
866	-1.151	-1.242	-1.124	-0.964	11.483	0.839	-0.275	-1.691	-1.707
867	-1.155	-1.26	-1.011	-0.8	10.738	0.883	-0.197	-1.525	-1.696
868	-1.156	-1.304	-0.941	-0.842	10.095	1.031	0.108	-1.479	-1.624
869	-1.15	-1.235	-1.313	-1.018	12.195	0.81	-0.42	-1.704	-1.835
870	-1.154	-1.276	-1.068	-0.777	10.601	0.871	0.01	-1.561	-1.648
871	-1.152	-1.289	-1.041	-0.815	10.918	0.808	-0.011	-1.63	-1.687
872	-1.154	-1.218	-0.983	-0.917	10.718	0.86	-0.104	-1.538	-1.682
873	-1.154	-1.265	-1.138	-0.858	11.232	0.979	-0.353	-1.587	-1.778
874	-1.142	-1.072	0.346	-0.791	8.495	0.736	-0.012	-1.474	-1.71
875	-1.153	-1.326	-0.898	-0.753	10.224	0.781	0.002	-1.487	-1.478
876	-1.158	-1.357	-1.003	-0.726	10.352	0.968	-0.13	-1.503	-1.525
877	-1.151	-1.277	-1.012	-0.815	11.036	0.868	-0.274	-1.626	-1.693
878	-1.155	-1.332	-1.079	-0.801	10.481	0.942	0.124	-1.556	-1.608
879	-1.154	-1.332	-1.028	-0.781	10.606	0.862	-0.043	-1.527	-1.591
880	-1.156	-1.338	-1.089	-0.807	10.69	0.92	0.092	-1.536	-1.698
881	-1.154	-1.341	-0.994	-0.942	11.08	0.954	-0.136	-1.666	-1.657
882	-1.154	-1.356	-0.943	-0.695	10.01	0.947	0.198	-1.481	-1.612
883	-1.157	-1.342	-0.964	-0.823	10.14	0.957	0.128	-1.45	-1.564
884	-1.151	-1.299	-0.968	-0.742	9.94	0.914	0.126	-1.448	-1.538
885	-1.15	-1.284	-1.095	-0.854	10.613	0.923	0.042	-1.584	-1.607
886	-1.155	-1.288	-0.829	-0.809	10.188	0.942	0.005	-1.513	-1.647
887	-1.152	-1.293	-0.704	-0.856	9.917	0.927	0.163	-1.5	-1.631
888	-1.15	-1.211	-1.003	-0.965	11.09	0.828	-0.113	-1.652	-1.733
889	-1.152	-1.268	-0.873	-0.926	11.008	0.726	-0.093	-1.616	-1.69
890	-1.155	-1.288	-0.871	-0.829	10.608	0.815	-0.084	-1.504	-1.692
891	-1.151	-1.242	-0.94	-0.804	10.722	0.807	-0.078	-1.594	-1.712
892	-1.153	-1.253	-0.746	-0.827	10.151	0.842	0.054	-1.545	-1.633
893	-1.153	-1.284	-0.922	-0.794	10.469	1.017	-0.103	-1.598	-1.693
894	-1.153	-1.363	-0.915	-0.678	9.45	0.948	0.399	-1.418	-1.472
895	-1.155	-1.346	-1.114	-0.627	10.429	0.827	0.081	-1.471	-1.633
896	-1.154	-1.331	-0.649	-0.779	8.99	0.642	0.536	-1.214	-1.336
897	0.327	-0.041	-0.746	0.06	-1.12	-0.608	0.03	0.332	-0.098
898	-1.149	-1.24	-1.286	-1.139	11.612	0.965	-0.321	-1.59	-1.683
899	-1.157	-1.869	-3.129	1.265	0.677	1.302	2.023	1.821	0.451
900	0.283	-0.39	-0.584	0.32	-1.101	-0.377	-0.087	0.176	0.093
901	0.417	-0.252	-0.646	0.225	-1.16	-0.432	-0.143	0.086	-0.006
902	0.472	-0.274	-0.543	0.24	-1.21	-0.467	-0.28	0.069	-0.008
903	0.362	-0.199	-0.399	0.069	-1.086	-0.468	0.174	-0.099	-0.081
904	0.448	-0.28	-0.604	0.103	-1.232	-0.383	-0.017	0.114	-0.061
905	0.544	-0.146	-0.854	0.074	-1.027	-0.47	-0.024	0.147	-0.278
906	-1.155	-1.309	-0.867	-0.844	10.604	0.81	-0.012	-1.46	-1.736
907	-1.153	-1.261	-1.108	-0.818	10.296	0.774	0.203	-1.374	-1.615
908	-1.155	-1.247	-0.94	-0.744	10.444	0.799	-0.029	-1.491	-1.698
909	-1.155	-1.243	-0.935	-0.728	10.419	0.776	-0.046	-1.447	-1.715
910	-1.153	-1.241	-1.06	-0.791	10.239	1.047	-0.115	-1.449	-1.655
911	-1.146	-1.244	-1.041	-0.83	10.856	0.891	-0.192	-1.555	-1.742
912	-1.151	-1.252	-1.232	-0.787	11.248	0.869	-0.141	-1.607	-1.818
913	-1.15	-1.283	-1.13	-0.763	10.197	0.991	0.228	-1.531	-1.637
914	-1.147	-1.277	-0.864	-0.813	9.896	0.821	0.189	-1.371	-1.597
915	-1.152	-1.235	-0.907	-0.729	9.956	0.889	0.138	-1.433	-1.7
916	-1.154	-1.249	-0.832	-0.728	9.814	0.881	0.105	-1.43	-1.62
917	-1.153	-1.237	-1.019	-0.749	9.958	0.993	0.025	-1.35	-1.689
918	-1.153	-1.286	-0.872	-0.702	9.827	0.987	0.086	-1.449	-1.643
919	-1.153	-1.306	-0.859	-0.848	10.216	0.897	0.166	-1.44	-1.715
920	-1.149	-1.253	-1	-0.69	10.429	0.894	-0.028	-1.483	-1.795
921	-1.152	-1.267	-0.869	-0.643	9.663	0.837	0.264	-1.38	-1.662
922	-1.156	-1.278	-0.829	-0.738	9.999	0.891	-0.063	-1.397	-1.618
923	-1.155	-1.283	-0.999	-0.779	10.397	1.059	-0.109	-1.452	-1.773
924	-1.154	-1.23	-1.169	-0.809	10.926	0.928	-0.128	-1.566	-1.77
925	-1.15	-1.241	-0.967	-0.635	9.934	0.888	0.07	-1.46	-1.646
926	-1.157	-1.271	-0.809	-0.724	10.415	0.914	-0.267	-1.474	-1.743
927	-1.154	-1.264	-0.904	-0.722	9.671	0.887	0.166	-1.332	-1.593
928	-1.153	-1.294	-1.064	-0.71	10.238	0.89	0.076	-1.432	-1.644
929	-1.149	-1.26	-0.943	-0.654	10.453	0.772	-0.031	-1.512	-1.734
930	-1.152	-1.279	-0.993	-0.746	10.4	0.84	0.1	-1.507	-1.695
931	-1.154	-1.324	-0.899	-0.771	9.671	0.923	0.326	-1.333	-1.607
932	-1.153	-1.219	-1.167	-0.825	10.652	0.947	-0.112	-1.5	-1.688
933	-1.153	-1.268	-0.982	-0.745	10.294	1.038	-0.211	-1.422	-1.716
934	-1.152	-1.277	-0.848	-0.67	9.671	0.805	0.172	-1.326	-1.605
935	-1.153	-1.242	-0.783	-0.705	9.553	0.869	0.084	-1.339	-1.588
936	-1.152	-1.281	-0.829	-0.75	10.504	0.763	-0.168	-1.408	-1.736
937	-1.155	-1.279	-1.022	-0.691	10.019	0.952	0.003	-1.368	-1.646
938	-1.149	-1.253	-0.836	-0.649	9.489	0.953	0.111	-1.315	-1.671
939	-1.153	-1.301	-0.922	-0.762	9.891	0.885	0.127	-1.345	-1.591
940	-1.15	-1.221	-1.009	-0.672	9.932	0.83	0.221	-1.39	-1.716
941	-1.15	-1.274	-0.785	-0.718	9.462	0.829	0.327	-1.329	-1.609
942	-1.151	-1.242	-0.966	-0.697	10.121	0.689	0.131	-1.418	-1.594
943	-1.153	-1.258	-0.939	-0.741	10.259	0.772	0.044	-1.432	-1.649
944	-1.148	-1.295	-1.027	-0.757	9.99	1.022	0.023	-1.36	-1.639
945	-1.153	-1.261	-1.03	-0.805	10.392	1.044	-0.227	-1.433	-1.676
946	-1.155	-1.262	-0.873	-0.826	10.124	0.892	0.018	-1.419	-1.638
947	0.337	-0.288	-0.541	0.195	-1.208	-0.349	0.171	0.099	-0.134
948	0.438	-0.289	-0.612	0.175	-1.172	-0.357	-0.119	0.155	-0.127
949	0.344	-0.266	-0.575	0.081	-0.992	-0.31	0.033	0.106	-0.135
950	0.428	-0.32	-0.644	0.126	-1.222	-0.411	-0.29	0.27	0.102
951	0.396	-0.301	-0.503	0.086	-0.966	-0.281	-0.217	0.054	-0.077
952	0.319	-0.325	-0.604	0.128	-1.237	-0.381	0.045	0.237	0.073
953	0.394	-0.284	-0.693	0.177	-1.225	-0.416	-0.047	0.218	0.004
954	0.474	-0.23	-0.667	0.15	-0.937	-0.336	-0.082	-0.04	-0.222
955	-0.885	-0.622	-0.813	0.489	-0.865	0.383	1.918	0.767	-0.079
956	0.26	-0.399	-0.2	0.034	-1.101	-0.464	-0.063	0.333	0.011
957	0.456	-0.21	-0.788	0.072	-1.08	-0.448	-0.051	0.199	-0.084
958	0.502	-0.114	-0.704	0.083	-1.189	-0.437	-0.188	0.089	-0.134
959	0.521	-0.041	-0.711	0.05	-1.083	-0.442	-0.359	0.027	-0.126
960	0.462	-0.178	-0.426	-0.07	-1.041	-0.516	-0.09	0.046	-0.099
961	-0.859	-0.743	-0.534	0.396	-0.726	0.302	1.761	0.748	0.008
962	0.278	-0.388	-0.419	0.169	-1.11	-0.313	-0.015	0.09	0.079
963	0.416	-0.295	-0.542	0.162	-1.221	-0.383	-0.155	0.189	-0.071
964	0.384	-0.259	-0.411	0.105	-1.007	-0.388	-0.036	0.053	-0.202
965	0.408	-0.253	-0.529	0.188	-1.18	-0.385	-0.267	0.14	-0.054
966	-0.791	-0.713	-0.47	0.439	-0.493	0.363	1.73	0.558	-0.273
967	0.565	-0.14	-0.735	0.083	-1.008	-0.443	-0.26	0.016	-0.187
968	0.296	-0.38	-0.607	0.178	-1.141	-0.171	-0.092	0.094	0.116
969	-0.869	-0.877	-0.494	0.696	-1.11	0.383	1.171	1.126	0.098
970	0.192	-0.356	-0.388	0.145	-1.25	-0.372	-0.004	0.23	0.208
971	0.352	-0.24	-0.407	0.227	-1.021	-0.335	-0.063	-0.103	-0.159
972	0.333	-0.423	-0.463	0.296	-1.147	-0.323	-0.383	0.165	0.15
973	0.494	-0.227	-0.675	0.096	-1.084	-0.38	-0.182	0.029	-0.066
974	0.329	-0.328	-0.556	0.184	-1.139	-0.443	-0.006	0.201	0.031
975	-0.885	-0.701	-0.734	0.415	-0.761	0.167	1.763	0.842	0.213
976	-1.154	-1.25	-0.929	-0.669	9.905	0.882	0.069	-1.389	-1.669
977	-1.149	-1.268	-0.947	-0.707	10.608	0.72	-0.165	-1.447	-1.691
978	-1.151	-1.29	-0.792	-0.734	9.304	0.996	0.19	-1.282	-1.576
979	0.351	-0.288	-0.471	0.147	-1.118	-0.347	-0.003	0.082	-0.102
980	0.433	-0.225	-0.684	0.047	-1.224	-0.351	-0.352	0.27	0.051
981	0.39	-0.309	-0.683	0.291	-1.171	-0.428	-0.068	0.007	0.127
982	-1.15	-1.218	-0.83	-0.747	10.164	0.803	0.044	-1.519	-1.684
983	-1.15	-1.193	-1.019	-0.764	10.776	0.891	-0.271	-1.58	-1.757
984	-1.15	-1.318	-0.889	-0.802	9.575	1.035	0.302	-1.35	-1.614
985	-1.151	-1.198	-0.931	-0.812	10.822	0.902	-0.27	-1.585	-1.812
986	-1.156	-1.206	-0.863	-0.847	10.293	0.977	-0.2	-1.428	-1.744
987	-1.148	-1.27	-0.974	-0.801	9.631	1.018	0.257	-1.368	-1.591
988	-1.153	-1.298	-0.974	-0.769	10.07	0.917	0.193	-1.459	-1.628
989	0.571	-0.199	-0.59	-0.018	-1.179	-0.391	-0.238	0.171	-0.248
990	1.18	1.355	1.649	-1.119	-0.963	-0.998	-1.77	-1.221	-1.673
991	0.359	-0.433	-0.254	0.106	-1.058	-0.35	-0.018	0.073	-0.075
992	-0.863	-0.718	-0.478	0.253	-0.857	0.354	1.772	0.809	0.036
993	0.52	-0.183	-0.573	0.06	-0.845	-0.36	-0.121	-0.138	-0.289
994	0.402	-0.231	-0.847	-0.056	-1.226	-0.398	0.078	0.231	0.153
995	0.418	-0.389	-0.754	0.034	-1.213	-0.497	-0.096	0.416	0.208
996	0.404	-0.236	-0.741	0.035	-1.157	-0.467	-0.084	0.429	-0.084
997	-0.846	-0.692	-0.562	0.404	-0.795	0.327	1.923	0.693	-0.111
998	0.179	-0.575	-0.546	0.369	-1.356	-0.297	-0.107	0.102	0.657
999	0.552	0.512	-0.116	-0.117	-0.976	0.042	0.022	-0.695	-1.428
1000	0.414	-0.265	-0.537	0.261	-1.167	-0.356	-0.159	-0.008	-0.077
1001	0.494	-0.073	-0.496	0.074	-1.054	-0.356	-0.194	-0.023	-0.402
1002	0.267	-0.316	-0.136	0.146	-0.882	-0.353	0.021	-0.152	-0.117
1003	0.304	-0.426	-0.165	0.199	-1.263	-0.246	-0.001	-0.109	0.058
1004	0.364	-0.258	-0.758	0.076	-1.138	-0.418	0.053	0.262	0.014
1005	-0.834	-0.721	-0.61	0.274	-0.876	0.338	1.953	0.937	-0.143
1006	0.529	-0.155	-0.615	0.184	-0.841	-0.393	-0.106	-0.224	-0.324
1007	-1.151	-1.323	-1.068	-0.749	10.848	0.738	-0.045	-1.552	-1.62
1008	-1.154	-1.314	-0.933	-0.735	10.239	0.863	0.138	-1.493	-1.657
1009	-1.154	-1.316	-1.125	-0.826	10.765	1.016	-0.186	-1.525	-1.651
1010	-1.155	-1.303	-1.31	-0.903	11.568	0.919	-0.227	-1.656	-1.712
1011	0.399	-0.243	-0.347	0.22	-1.051	-0.326	-0.021	-0.16	-0.255
1012	0.448	-0.333	-0.659	0.231	-1.165	-0.526	-0.119	0.229	-0.006
1013	-0.838	-0.846	-0.687	0.852	-1.184	0.536	2.114	0.561	-0.181
1014	-0.883	-0.879	-0.282	0.629	-0.878	0.403	1.334	0.832	0.017
1015	0.396	-0.268	-0.582	0.19	-1.185	-0.5	-0.119	0.177	0.015
1016	1.28	1.048	1.646	-0.864	-1.723	-1.185	-1.623	-0.958	-1.346
1017	-1.157	-1.315	-1.142	-0.948	11.639	0.983	-0.507	-1.634	-1.734
1018	-1.155	-1.238	-1.215	-0.888	11.539	0.896	-0.537	-1.576	-1.728
1019	-1.15	-1.253	-1.117	-0.92	11.579	0.886	-0.354	-1.746	-1.743
1020	-1.153	-1.27	-0.859	-0.804	10.702	0.887	-0.207	-1.547	-1.763
1021	-1.156	-1.241	-1.148	-0.805	10.775	0.966	-0.199	-1.543	-1.685
1022	-1.149	-1.283	-1.022	-0.774	10.315	0.929	-0.004	-1.473	-1.637
1023	-1.152	-1.295	-0.812	-0.776	10.288	0.84	0.033	-1.538	-1.648
1024	-1.15	-1.275	-0.887	-0.771	9.941	0.933	0.059	-1.467	-1.57
1025	-1.151	-1.329	-0.961	-0.72	10.332	0.933	-0.09	-1.516	-1.585
1026	0.466	-0.127	-0.597	0.122	-0.856	-0.258	-0.129	-0.227	-0.301
1027	-0.845	-0.604	-0.528	0.274	-0.686	0.347	1.826	0.705	-0.18
1028	-1.151	-1.279	-0.882	-0.786	10.31	0.746	0.113	-1.51	-1.608
1029	-0.87	-0.748	-0.515	0.385	-0.872	0.416	1.611	0.845	0.022
1030	0.489	-0.121	-0.993	0.108	-0.991	-0.491	-0.116	0.121	-0.033
1031	-1.145	-1.282	-1.057	-0.892	11.064	0.697	0.03	-1.588	-1.68
1032	-1.154	-1.262	-0.95	-0.859	10.535	0.822	-0.154	-1.458	-1.589
1033	-1.153	-1.284	-1.076	-0.849	11.092	0.951	-0.329	-1.581	-1.718
1034	-1.152	-1.27	-0.914	-0.853	10.297	0.985	-0.22	-1.47	-1.567
1035	-1.152	-1.276	-0.925	-0.958	10.961	0.997	-0.318	-1.581	-1.722
1036	-1.149	-1.27	-0.94	-0.872	10.641	0.821	-0.058	-1.469	-1.709
1037	-1.151	-1.234	-1.413	-0.929	11.871	1.001	-0.577	-1.656	-1.749
1038	-1.156	-1.259	-1.002	-0.716	10.284	0.937	0.035	-1.444	-1.774
1039	-1.154	-1.23	-1.032	-0.801	10.69	0.85	-0.194	-1.447	-1.734
1040	-1.153	-1.268	-0.998	-0.75	10.603	0.856	-0.095	-1.546	-1.678
1041	-1.153	-1.227	-1.108	-0.914	11.184	0.93	-0.206	-1.604	-1.81
1042	-1.151	-1.332	-1.063	-0.853	10.636	0.845	0.154	-1.471	-1.69
1043	-1.153	-1.225	-1.187	-0.908	11.55	0.909	-0.464	-1.643	-1.761
1044	-1.153	-1.339	-0.944	-0.72	10.173	0.934	0.011	-1.442	-1.62
1045	-1.149	-1.302	-1.016	-0.784	10.133	0.986	0.114	-1.494	-1.6
1046	-1.153	-1.3	-0.943	-0.777	9.925	0.87	0.171	-1.357	-1.586
1047	-1.156	-1.301	-1.039	-0.898	10.356	1.018	-0.045	-1.38	-1.643
1048	-1.154	-1.293	-1.002	-0.796	10.49	0.733	0.112	-1.411	-1.671
1049	-1.153	-1.249	-1.084	-0.735	10.41	0.845	0.084	-1.433	-1.74
1050	-1.15	-1.28	-0.981	-0.847	10.281	1.114	-0.166	-1.477	-1.652
1051	-1.153	-1.224	-1.105	-0.727	10.437	0.894	-0.058	-1.499	-1.672
1052	-0.875	-0.704	-0.52	0.558	-0.96	0.249	1.712	0.784	0.019
1053	-1.152	-1.271	-1.065	-0.816	10.448	1.021	-0.102	-1.551	-1.609
1054	-1.151	-1.293	-1.116	-0.813	11.061	1.039	-0.327	-1.559	-1.798
1055	-1.15	-1.221	-1.018	-0.672	10.336	0.901	-0.144	-1.501	-1.688
1056	-1.151	-1.297	-1.172	-0.808	10.952	0.988	-0.254	-1.515	-1.72
1057	-1.151	-1.282	-1.118	-0.849	10.608	1.01	-0.037	-1.531	-1.676
1058	-1.151	-1.271	-1.139	-0.899	11.084	1.116	-0.345	-1.616	-1.752
1059	-1.148	-1.268	-1.15	-0.885	11.424	1.031	-0.43	-1.641	-1.824
1060	0.911	1.439	1.56	-0.644	-1.015	-1.315	-1.33	-1.224	-1.593
1061	0.497	-0.164	-0.634	-0.037	-1.034	-0.452	-0.126	0.045	-0.083
1062	-0.416	-0.54	-0.182	0.434	-1.378	-0.007	1.658	0.232	-0.186
1063	-1.155	-1.24	-0.955	-0.745	10.179	1.128	-0.221	-1.482	-1.722
1064	-1.147	-1.286	-1.054	-0.783	10.764	0.877	-0.035	-1.559	-1.74
1065	-1.154	-1.193	-1.546	-1.091	12.242	1.019	-0.457	-1.647	-1.884
1066	-1.154	-1.234	-1.144	-0.817	10.889	0.957	-0.14	-1.55	-1.793
1067	-1.155	-1.243	-0.951	-0.825	11.115	0.762	-0.337	-1.534	-1.774
1068	-1.155	-1.28	-1.023	-0.792	10.518	0.756	0.02	-1.39	-1.674
1069	-1.153	-1.234	-1.072	-0.847	10.665	0.89	-0.034	-1.455	-1.776
1070	-1.153	-1.291	-1.028	-0.7	10.162	0.807	0.164	-1.412	-1.638
1071	-0.862	-0.779	-0.379	0.203	-0.707	0.409	1.582	0.73	0.139
1072	-0.873	-0.631	-0.481	0.109	-0.779	0.31	1.78	0.886	-0.018
1073	-1.151	-1.283	-1.274	-0.708	10.665	0.829	0.059	-1.486	-1.646
1074	-1.148	-1.327	-1.046	-0.692	10.548	0.766	0.03	-1.509	-1.616
1075	-1.154	-1.248	-1.276	-1.005	11.875	1.049	-0.5	-1.643	-1.884
1076	-1.152	-1.299	-1.091	-0.736	10.53	0.997	-0.166	-1.528	-1.631
1077	-1.151	-1.303	-1.114	-0.891	10.188	1.045	0.128	-1.466	-1.54
1078	-1.152	-1.225	-1.218	-0.922	11.224	1.014	-0.441	-1.516	-1.749
1079	-1.153	-1.275	-0.842	-0.788	9.949	0.896	0.027	-1.409	-1.59
1080	-1.152	-1.287	-1.063	-0.684	10.559	0.783	-0.105	-1.456	-1.642
1081	-1.155	-1.285	-0.872	-0.754	9.768	1.023	0.01	-1.431	-1.55
1082	-1.151	-1.272	-1.075	-0.915	11.335	0.828	-0.276	-1.618	-1.715
1083	-1.151	-1.28	-0.977	-0.767	10.548	0.861	-0.182	-1.48	-1.641
1084	-1.147	-1.279	-1.021	-0.753	10.432	0.954	-0.113	-1.517	-1.654
1085	-1.151	-1.238	-1.071	-0.814	10.837	0.828	-0.109	-1.566	-1.699
1086	-1.152	-1.252	-0.941	-0.765	10.133	0.916	0.067	-1.444	-1.697
1087	-1.151	-1.277	-0.909	-0.721	10.154	0.8	0.052	-1.434	-1.634
1088	-1.152	-1.289	-0.95	-0.83	10.199	0.795	0.115	-1.365	-1.607
1089	-1.155	-1.315	-0.795	-0.767	10.496	0.998	-0.314	-1.468	-1.761
1090	-1.156	-1.276	-0.91	-0.742	9.866	0.834	0.163	-1.406	-1.55
1091	-1.154	-1.295	-0.901	-0.844	10.67	0.737	-0.073	-1.499	-1.62
1092	-1.153	-1.313	-1.028	-0.703	10.306	0.926	-0.032	-1.427	-1.666
1093	-1.153	-1.31	-1.051	-0.7	10.171	1.046	-0.052	-1.443	-1.655
1094	0.277	-0.425	-0.075	0.274	-1.296	-0.203	-0.173	0.076	-0.124
1095	-0.825	-0.74	-0.46	0.846	-1.275	0.851	1.85	0.419	-0.479
1096	-1.153	-1.322	-0.889	-0.8	10.598	0.907	-0.109	-1.512	-1.718
1097	-1.153	-1.246	-0.925	-0.809	10.674	0.938	-0.256	-1.522	-1.758
1098	-1.153	-1.235	-1.105	-0.863	10.696	0.882	-0.127	-1.48	-1.656
1099	-1.15	-1.264	-0.984	-0.773	10.714	1.015	-0.262	-1.587	-1.757
1100	-1.155	-1.261	-0.981	-0.774	10.538	0.837	-0.124	-1.537	-1.605
1101	-1.15	-1.296	-1.225	-0.816	10.623	1.131	-0.08	-1.514	-1.714
1102	-1.15	-1.286	-0.959	-0.904	10.599	1.205	-0.266	-1.594	-1.723
1103	-1.158	-1.226	-1.7	-1.176	13.648	0.981	-0.986	-1.793	-2.008
1104	-1.152	-1.299	-1.154	-0.745	10.213	0.836	0.287	-1.382	-1.649
1105	-1.148	-1.313	-0.846	-0.72	9.972	0.883	0.181	-1.516	-1.61
1106	-1.15	-1.282	-0.949	-0.973	9.727	1.135	0.119	-1.368	-1.51
1107	-1.154	-1.3	-0.871	-0.695	9.329	1.013	0.298	-1.419	-1.497
1108	-1.153	-1.313	-1.002	-0.855	10.257	0.982	0.011	-1.449	-1.571
1109	-1.157	-1.336	-1.286	-0.821	10.956	1.016	-0.056	-1.542	-1.679
1110	-1.151	-1.256	-0.847	-0.981	11.015	1.013	-0.271	-1.608	-1.855
1111	-1.151	-1.296	-0.887	-0.727	9.415	1.151	0.164	-1.458	-1.53
1112	-1.154	-1.32	-1.126	-0.755	10.075	0.968	0.126	-1.373	-1.57
1113	-1.151	-1.255	-1.124	-0.798	10.785	0.808	0.012	-1.574	-1.666
1114	-1.154	-1.309	-0.969	-0.639	8.968	1.105	0.408	-1.423	-1.378
1115	-1.151	-1.268	-1.035	-0.76	10.217	1.04	-0.17	-1.464	-1.599
1116	-1.152	-1.224	-1.099	-0.785	10.411	0.926	-0.027	-1.485	-1.673
1117	-1.15	-1.295	-0.858	-0.688	10.124	0.879	0.033	-1.503	-1.662
1118	-1.152	-1.26	-0.956	-0.827	10.621	0.838	-0.205	-1.46	-1.658
1119	-1.153	-1.293	-1.092	-0.742	10.9	0.843	-0.171	-1.565	-1.684
1120	-1.15	-1.268	-0.852	-0.83	10.487	0.917	-0.131	-1.567	-1.671
1121	-1.156	-1.293	-0.956	-0.809	10.64	0.894	-0.155	-1.518	-1.665
1122	-1.157	-1.327	-0.855	-0.732	9.963	1.093	-0.067	-1.447	-1.655
1123	-1.157	-1.302	-0.974	-0.742	10.531	0.814	-0.035	-1.497	-1.652
1124	-1.154	-1.297	-0.879	-0.776	10.484	0.958	-0.356	-1.498	-1.605
1125	-1.153	-1.379	-0.804	-0.823	9.688	1.106	0.131	-1.44	-1.517
1126	-1.156	-1.31	-1	-0.829	10.711	0.764	-0.028	-1.435	-1.67
1127	-1.151	-1.267	-1.135	-0.605	8.577	0.704	1.141	-1.174	-1.422
1128	-1.145	-1.312	-1.205	-0.823	11.21	1.108	-0.24	-1.542	-1.939
1129	1.073	0.723	1.571	-0.771	-1.798	-0.99	-1.389	-0.767	-0.987
1130	0.563	-0.049	-0.694	0.012	-0.806	-0.407	-0.346	0.093	-0.467
1131	0.366	-0.329	-0.542	0.18	-1.194	-0.342	-0.084	0.046	0.091
1132	0.412	-0.402	-0.515	0.245	-1.189	-0.391	0.023	0.066	-0.027
1133	0.197	-0.622	-0.141	0.36	-1.48	-0.287	-0.323	0.079	0.593
1134	0.408	-0.241	-0.377	0.197	-1.397	-0.397	-0.163	-0.028	0.04
1135	0.296	-0.422	-0.632	0.225	-1.256	-0.457	0.089	0.251	0.231
1136	0.349	-0.391	-0.595	0.263	-1.171	-0.349	-0.02	0.166	0.009
1137	0.409	-0.379	-0.507	0.304	-1.283	-0.447	-0.1	0.207	-0.058
1138	1.04	1.129	1.889	-0.867	-1.487	-1.039	-1.59	-1.167	-1.313
1139	1.132	0.942	2.445	-0.944	-1.488	-1.24	-1.682	-1.138	-1.394
1140	0.312	-0.357	-0.452	0.07	-1.132	-0.422	-0.106	0.208	0.161
1141	0.452	-0.301	-0.566	0.129	-1.292	-0.386	-0.183	0.187	-0.011
1142	0.49	-0.225	-0.743	0.122	-1.339	-0.398	-0.16	0.181	-0.004
1143	0.453	-0.212	-0.66	0.217	-1.171	-0.431	-0.239	0.102	-0.059
1144	-0.867	-0.614	-0.48	0.529	-0.741	0.318	1.374	0.741	-0.073
1145	0.994	0.913	1.791	-0.777	-1.529	-1.182	-1.379	-0.878	-1.17
1146	-0.855	-0.765	-0.46	0.397	-0.972	0.355	1.575	0.905	0.048
1147	0.389	-0.265	-0.658	0.067	-1.189	-0.35	-0.109	0.138	0.094
1148	1.045	0.937	2.166	-0.919	-1.346	-1.046	-1.638	-1.065	-1.386
1149	0.307	0.885	-0.106	0.075	-0.514	-0.037	-0.425	-0.826	-1.465
1150	0.913	1.225	1.58	-0.859	-1.727	-1.155	-1.415	-0.819	-1.127
1151	0.951	0.768	1.591	-0.731	-1.548	-1.014	-1.293	-0.802	-1.037
1152	0.298	-0.339	-0.523	0.098	-1.194	-0.363	-0.102	0.24	0.148
1153	0.525	-0.151	-0.584	0.174	-1.114	-0.408	-0.149	-0.051	-0.286
1154	0.413	-0.317	-0.505	0.256	-1.191	-0.435	-0.168	0.135	-0.064
1155	0.316	-0.405	-0.388	0.24	-1.195	-0.402	-0.105	0.11	0.121
1156	1.217	1.152	1.049	-0.729	-1.319	-1.109	-1.474	-1.095	-1.299
1157	0.354	-0.337	-0.558	0.158	-1.24	-0.36	-0.116	0.22	0.061
1158	-1.152	-1.229	-0.962	-0.802	10.519	0.733	-0.039	-1.421	-1.7
1159	-1.153	-1.261	-0.942	-0.603	10.242	0.824	-0.009	-1.453	-1.759
1160	-1.149	-1.278	-0.931	-0.683	9.842	0.955	0.136	-1.419	-1.672
1161	-1.149	-1.208	-1.013	-0.804	10.143	0.893	0.073	-1.511	-1.591
1162	-1.148	-1.3	-0.969	-0.773	10.226	0.914	0.031	-1.419	-1.665
1163	-1.153	-1.238	-0.896	-0.735	9.998	0.906	0.032	-1.438	-1.665
1164	-1.153	-1.272	-0.941	-0.805	9.573	1.031	0.153	-1.264	-1.608
1165	-1.149	-1.195	-1.112	-0.633	10.331	1.009	-0.167	-1.492	-1.782
1166	-1.155	-1.298	-1.011	-0.632	10.092	1	-0.047	-1.433	-1.682
1167	-1.15	-1.249	-0.777	-0.864	10.209	0.936	0.011	-1.414	-1.812
1168	-1.155	-1.277	-0.955	-0.69	9.913	0.857	0.121	-1.37	-1.621
1169	1.091	0.786	1.49	-0.711	-1.624	-1.164	-1.226	-0.887	-1.036
1170	0.295	-0.276	-0.73	0.219	-1.273	-0.44	0.013	0.236	0.176
1171	0.587	-0.115	-0.718	0.097	-1.109	-0.376	-0.134	-0.02	-0.344
1172	1.086	1.344	1.568	-0.828	-1.616	-1.114	-1.399	-1.172	-1.438
1173	1.01	0.824	1.836	-0.816	-1.389	-1.035	-1.395	-0.974	-1.209
1174	0.212	-0.496	-0.289	0.33	-1.162	-0.298	0.037	0.032	0.141
1175	0.538	-0.126	-0.616	0.211	-1.087	-0.413	-0.158	-0.041	-0.371
1176	-0.857	-0.781	-0.377	0.606	-0.983	0.416	1.309	0.609	0.221
1177	-0.836	-0.658	-0.223	0.42	-0.803	0.379	1.345	0.616	-0.065
1178	1.009	2.11	3.218	-1.183	-1.855	-1.231	-1.786	-1.892	-2.212
1179	0.42	-0.353	-0.418	0.429	-1.186	-0.316	-0.162	-0.034	-0.225
1180	0.874	1.247	1.855	-0.778	-1.269	-1.084	-1.316	-1.287	-1.375
1181	-0.824	-0.801	-0.755	0.958	-1.211	0.614	1.956	0.314	-0.026
1182	1.186	0.658	1.287	-0.707	-1.618	-0.988	-1.293	-0.955	-0.937
1183	1.127	0.892	1.839	-0.894	-1.43	-1.084	-1.377	-1.113	-1.265
1184	-0.84	-0.771	-0.648	0.599	-0.847	0.406	1.927	0.549	-0.028
1185	0.315	0.256	-0.538	-0.159	-1.206	0.268	0.435	-0.351	-0.879
1186	-0.889	-0.761	-0.417	0.469	-0.839	0.442	1.588	0.668	0.053
1187	0.444	-0.223	-0.633	0.149	-1.135	-0.392	-0.188	0.134	-0.113
1188	0.519	-0.188	-0.712	0.09	-1.088	-0.497	-0.209	0.163	-0.128
1189	0.27	-0.549	-0.251	0.077	-1.28	-0.247	-0.108	0.266	0.21
1190	-0.844	-0.647	-0.558	0.352	-0.854	0.381	1.628	0.753	-0.006
1191	0.31	-0.364	-0.447	0.106	-1.107	-0.354	-0.055	0.177	0.047
1192	0.397	-0.272	-0.41	0.196	-1.069	-0.433	-0.106	0.112	-0.223
1193	0.374	-0.328	-0.507	0.28	-1.422	-0.434	-0.002	0.149	0.035
1194	0.395	-0.308	-0.747	0.151	-1.177	-0.529	0.067	0.262	0.065
1195	0.456	-0.229	-0.757	0.128	-1.11	-0.407	-0.015	0.132	-0.116
1196	-0.802	-0.668	-0.545	0.373	-0.718	0.214	1.83	0.552	0.045
1197	0.846	0.961	1.857	-0.987	-1.529	-1.135	-0.981	-0.769	-1.223
1198	0.985	0.943	1.213	-0.855	-1.09	-1.017	-1.195	-0.857	-1.223
1199	0.737	0.954	0.79	-0.443	-0.83	-0.945	-1.309	-0.811	-0.994
1200	0.999	0.885	1.902	-0.93	-1.544	-1.112	-1.439	-0.922	-1.063
1201	-0.896	-0.791	-0.414	0.442	-0.945	0.41	1.521	0.777	0.175
1202	1.025	0.992	2.069	-0.803	-1.228	-1.265	-1.509	-1.161	-1.31
1203	-0.876	-0.695	-0.493	0.382	-0.744	0.33	1.738	0.697	0.001
1204	1.281	1.323	1.362	-0.694	-1.307	-1.183	-1.765	-1.25	-1.556
1205	0.45	-0.195	-0.819	0.185	-1.166	-0.426	-0.058	0.035	0.023
1206	-0.882	-0.852	-0.381	0.693	-0.981	0.356	1.398	0.814	0.087
1207	-0.853	-0.81	-0.542	0.45	-0.969	0.44	1.597	0.776	0.153
1208	1.107	1.459	1.72	-0.904	-0.989	-1.194	-1.732	-1.37	-1.616
1209	0.331	-0.365	-0.611	0.171	-1.08	-0.489	-0.105	0.261	0.153
1210	-0.871	-0.765	-0.289	0.393	-1.015	0.481	1.477	0.653	0.155
1211	0.43	-0.139	-0.441	0.227	-1.079	-0.38	-0.185	0.067	-0.429
1212	0.287	-0.357	-0.265	0.128	-1.156	-0.242	0.029	0.158	-0.209
1213	0.306	-0.368	-0.368	0.065	-1.048	-0.345	-0.19	0.292	-0.034
1214	0.397	-0.244	-0.582	0.29	-1.177	-0.45	-0.204	0.157	-0.096
1215	1.333	0.858	1.359	-0.823	-1.697	-1.137	-1.475	-0.81	-1.283
1216	0.233	-0.527	-0.27	0.269	-1.192	-0.326	-0.2	0.299	0.133
1217	-0.882	-0.764	-0.368	0.502	-1.057	0.331	1.566	0.783	0.126
1218	-0.804	-0.559	-0.731	0.332	-0.729	0.392	1.633	0.787	-0.173
1219	0.177	-0.61	-0.489	0.382	-1.334	-0.378	-0.081	0.387	0.419
1220	-1.143	-1.223	-0.855	-0.845	10.742	0.932	-0.333	-1.509	-1.835
1221	-1.151	-1.161	-1.004	-0.776	10.225	0.93	-0.054	-1.453	-1.75
1222	-1.153	-1.257	-0.741	-0.723	9.443	1.015	0.051	-1.388	-1.585
1223	-1.146	-1.16	-1.05	-0.951	11.385	0.881	-0.369	-1.607	-1.905
1224	-1.148	-1.192	-1.007	-0.79	10.652	0.867	-0.119	-1.522	-1.802
1225	-1.15	-1.181	-1.052	-0.76	10.517	0.852	-0.084	-1.472	-1.773
1226	-1.155	-1.154	-0.993	-0.552	9.697	0.908	0.066	-1.431	-1.708
1227	-1.153	-1.208	-0.976	-0.759	10.225	0.861	-0.111	-1.386	-1.678
1228	-1.151	-1.164	-1.057	-0.88	11.301	0.78	-0.377	-1.557	-1.842
1229	-1.15	-1.27	-0.891	-0.752	9.552	0.896	0.323	-1.27	-1.673
1230	-1.153	-1.203	-1	-0.747	10.317	0.878	-0.048	-1.436	-1.746
1231	-1.151	-1.184	-1.124	-0.821	10.929	0.992	-0.323	-1.595	-1.774
1232	-1.152	-1.241	-0.786	-0.689	9.907	0.811	0.081	-1.456	-1.664
1233	-1.15	-1.284	-0.865	-0.593	9.911	0.834	-0.091	-1.37	-1.624
1234	-1.15	-1.187	-0.99	-0.73	10.166	0.919	0.041	-1.475	-1.761
1235	-1.149	-1.18	-0.889	-0.715	10.102	0.694	0.157	-1.472	-1.694
1236	-1.15	-1.249	-0.806	-0.684	9.493	0.971	0.191	-1.379	-1.678
1237	-1.146	-1.146	-1.013	-0.756	10.128	0.755	0.059	-1.407	-1.676
1238	-1.151	-1.279	-1.059	-0.731	10.464	0.793	0.099	-1.451	-1.705
1239	-1.155	-1.236	-1.186	-0.666	10.323	1.047	-0.12	-1.479	-1.693
1240	-1.151	-1.245	-1.194	-0.945	11.459	0.813	-0.132	-1.614	-1.792
1241	-1.155	-1.221	-1.001	-0.739	10.127	0.896	0.069	-1.43	-1.701
1242	-1.147	-1.151	-1.49	-0.852	11.663	0.95	-0.397	-1.63	-1.844
1243	-1.157	-1.279	-1.028	-0.626	9.727	1.03	0.054	-1.351	-1.636
1244	-1.151	-1.195	-1.072	-0.767	10.589	0.984	-0.245	-1.539	-1.729
1245	-1.155	-1.227	-1.351	-0.776	11.218	0.89	-0.165	-1.513	-1.831
1246	-1.148	-1.181	-0.972	-0.697	10.46	0.796	-0.079	-1.55	-1.739
1247	-1.151	-1.187	-0.954	-0.676	9.606	1.024	0.08	-1.44	-1.639
1248	-1.143	-1.173	-1.118	-0.817	11.027	0.883	-0.338	-1.553	-1.802
1249	-1.152	-1.146	-0.909	-0.759	10.364	0.932	-0.206	-1.533	-1.779
1250	-1.154	-1.277	-0.684	-0.728	9.028	0.975	0.257	-1.234	-1.576
1251	-1.152	-1.256	-0.904	-0.557	8.774	1.025	0.47	-1.304	-1.545
1252	-1.148	-1.255	-1.23	-0.871	10.899	1.067	0.008	-1.557	-1.855
1253	-1.147	-1.196	-1.001	-0.766	10.481	0.869	-0.105	-1.505	-1.742
1254	-1.153	-1.139	-1.254	-0.719	10.719	0.821	-0.133	-1.434	-1.801
1255	-1.155	-1.237	-0.869	-0.759	9.91	0.938	-0.015	-1.289	-1.751
1256	-1.152	-1.19	-1.041	-0.787	10.723	0.9	-0.307	-1.472	-1.772
1257	-1.154	-1.236	-0.856	-0.588	9.32	0.84	0.302	-1.34	-1.609
1258	-1.15	-1.294	-0.83	-0.74	9.863	1.006	0.057	-1.391	-1.716
1259	-1.155	-1.257	-0.697	-0.73	9.203	0.926	0.193	-1.328	-1.522
1260	-1.146	-1.192	-1.015	-0.627	9.988	0.812	0.156	-1.432	-1.738
1261	-1.15	-1.271	-0.969	-0.835	10.872	0.952	-0.232	-1.55	-1.799
1262	-1.155	-1.218	-1.055	-0.582	9.818	0.92	0.029	-1.39	-1.641
1263	-1.152	-1.241	-0.983	-0.691	10.233	0.995	-0.06	-1.527	-1.724
1264	-1.154	-1.196	-0.827	-0.702	9.727	0.863	0.134	-1.422	-1.678
1265	-1.157	-1.138	-1.093	-0.732	10.772	0.783	-0.191	-1.487	-1.827
1266	-1.152	-1.214	-0.934	-0.738	9.699	0.974	0.222	-1.381	-1.722
1267	-1.151	-1.223	-0.886	-0.721	9.899	0.851	0.036	-1.381	-1.653
1268	-1.15	-1.247	-0.96	-0.742	10.127	0.664	0.169	-1.345	-1.629
1269	-1.153	-1.274	-0.89	-0.648	9.785	0.724	0.307	-1.33	-1.676
1270	-1.146	-1.201	-0.962	-0.73	10.386	0.946	-0.102	-1.51	-1.815
1271	-1.151	-1.184	-0.847	-0.828	10.456	0.757	0.034	-1.497	-1.799
1272	-1.148	-1.245	-0.803	-0.766	10.038	0.866	0.087	-1.487	-1.692
1273	-1.149	-1.19	-0.878	-0.766	9.947	0.935	-0.058	-1.391	-1.709
1274	-1.15	-1.193	-0.878	-0.737	10.169	0.893	-0.229	-1.354	-1.755
1275	-1.155	-1.208	-0.811	-0.724	9.625	1.01	0.018	-1.366	-1.706
1276	-1.151	-1.206	-0.921	-0.699	9.94	0.785	0.093	-1.377	-1.673
1277	-1.151	-1.166	-1.082	-0.76	10.711	0.834	-0.14	-1.528	-1.785
1278	-0.838	-0.748	-0.502	0.491	-0.96	0.416	1.482	0.818	0.015
1279	-0.909	-0.861	-0.509	0.617	-1.017	0.381	1.404	0.806	0.339
1280	0.427	-0.238	-0.763	0.121	-1.257	-0.38	-0.037	0.147	0.035
1281	-0.791	-0.777	-0.754	0.334	-1.018	0.301	2.076	0.652	0.244
1282	-0.856	-0.633	-0.41	0.382	-0.938	0.525	1.377	0.541	0.135
1283	0.453	-0.201	-0.468	0.245	-1.209	-0.481	-0.216	0.039	-0.145
1284	0.286	-0.313	-0.483	0.038	-1.069	-0.685	-0.203	0.316	0.384
1285	0.592	0.042	-0.683	0.099	-1.084	-0.569	-0.557	0.044	-0.213
1286	-0.871	-0.607	-0.27	0.419	-0.809	0.405	1.538	0.492	-0.057
1287	-0.847	-0.663	-0.284	0.4	-0.919	0.521	1.575	0.458	-0.028
1288	0.444	-0.409	-0.543	0.181	-1.092	-0.356	-0.146	0.132	-0.044
1289	0.392	-0.274	-0.352	0.144	-1.058	-0.334	0.056	-0.185	-0.134
1290	0.422	-0.243	-0.595	0.258	-1.147	-0.486	-0.292	0.231	-0.102
1291	1.452	1.635	1.492	-1.012	-1.185	-1.238	-1.773	-1.63	-1.795
1292	0.46	-0.255	-0.791	0.132	-1.151	-0.239	-0.207	0.006	0.051
1293	-0.779	-0.672	-0.615	0.787	-1.159	0.506	2.299	0.402	-0.5
1294	0.43	-0.326	-0.519	0.217	-1.362	-0.391	-0.238	0.072	0.145
1295	0.276	-0.52	-0.389	0.269	-1.249	-0.324	-0.276	0.305	0.222
1296	0.428	-0.397	-0.478	0.327	-1.204	-0.34	-0.258	0.128	-0.088
1297	1.088	0.688	1.414	-0.731	-1.752	-1.083	-1.035	-0.906	-0.911
1298	0.56	-0.106	-0.614	-0.047	-1.257	-0.453	-0.135	0.149	-0.247
1299	-1.151	-1.239	-1.557	-0.919	11.237	1.02	-0.093	-1.505	-1.706
1300	-1.15	-1.234	-1.29	-0.932	11.286	0.814	-0.029	-1.564	-1.744
1301	-1.154	-1.258	-1.415	-0.792	11.033	1.081	-0.193	-1.576	-1.704
1302	-1.152	-1.25	-1.291	-0.74	10.018	1.168	0.005	-1.386	-1.613
1303	-1.153	-1.265	-1.221	-0.757	10.482	1.011	0.006	-1.464	-1.708
1304	-1.144	-1.293	-1.124	-0.728	10.288	0.967	0.041	-1.446	-1.667
1305	-1.148	-1.28	-1.209	-0.855	11.324	1.004	-0.4	-1.572	-1.781
1306	-1.153	-1.323	-1.294	-0.689	10.326	1.047	-0.08	-1.389	-1.577
1307	-1.156	-1.326	-1.286	-0.707	10.288	1.004	-0.155	-1.293	-1.529
1308	0.393	-0.42	-0.433	0.243	-1.347	-0.3	-0.254	0.257	-0.017
1309	0.155	0.086	0.625	0.086	-1.343	-0.229	0.153	-0.279	-0.851
1310	0.201	0.192	0.884	-0.168	-1.676	-0.398	0.079	-0.256	-0.654
1311	0.39	-0.38	-0.57	0.213	-1.295	-0.311	-0.267	0.138	0.179
1312	0.206	-0.418	-0.339	0.254	-1.283	-0.362	-0.1	0.164	0.262
1313	0.896	1.073	2.052	-0.827	-1.348	-1.079	-1.5	-1.053	-1.349
1314	0.9	0.849	1.505	-0.861	-1.847	-0.879	-1.498	-0.37	-1.074
1315	1.219	0.701	1.419	-0.627	-1.562	-1.213	-1.334	-0.802	-1.19
1316	1.099	1.259	1.308	-0.744	-1.563	-1.243	-1.523	-0.858	-1.334
1317	1.459	1.495	1.067	-0.967	-1.308	-1.076	-1.762	-1.388	-1.612
1318	-0.846	-0.705	-0.353	0.504	-0.865	0.366	1.472	0.719	-0.078
1319	0.397	-0.5	-0.551	0.154	-1.274	-0.253	-0.313	0.171	0.306
1320	1.087	0.871	1.604	-0.862	-1.469	-1.033	-1.482	-0.942	-1.106
1321	1.053	0.943	1.811	-0.876	-1.564	-1.065	-1.553	-0.828	-1.276
1322	-0.83	-0.618	-0.223	0.459	-0.748	0.543	1.331	0.452	-0.197
1323	0.616	1.05	1.324	-0.777	-1.379	-0.946	-1.311	-0.709	-0.763
1324	0.417	0.528	-0.192	-0.427	-0.907	0.163	0.064	-0.582	-1.124
1325	0.372	0.797	-0.102	-0.148	-0.86	-0.196	-0.152	-0.674	-1.207
1326	0.545	-0.071	-0.58	0.1	-1.109	-0.463	-0.4	0.137	-0.335
1327	-0.855	-0.514	-0.92	0.393	-0.787	0.114	2.349	0.75	-0.17
1328	0.27	-0.446	-0.467	0.194	-1.167	-0.384	0.17	0.164	0.107
1329	-1.153	-1.239	-1.266	-0.911	11.182	1.145	-0.281	-1.64	-1.786
1330	-1.151	-1.334	-1.021	-0.663	9.726	1.039	0.152	-1.375	-1.589
1331	-1.153	-1.325	-0.913	-0.569	8.662	0.994	0.623	-1.248	-1.48
1332	-1.151	-1.349	-1.187	-0.751	10.102	1.156	0.011	-1.41	-1.574
1333	-1.153	-1.38	-1.217	-0.777	10.016	1.146	0.228	-1.387	-1.579
1334	-1.153	-1.267	-1.191	-0.689	10.083	0.895	0.129	-1.374	-1.591
1335	-1.155	-1.223	-1.163	-0.857	10.933	0.963	-0.114	-1.61	-1.744
1336	-1.153	-1.303	-1.23	-0.882	11.078	0.97	-0.065	-1.558	-1.737
1337	-1.146	-1.342	-1.097	-0.842	11.209	0.907	-0.357	-1.563	-1.668
1338	-1.156	-1.318	-0.984	-0.695	9.281	1.086	0.325	-1.334	-1.513
1339	-1.154	-1.334	-1.16	-0.705	9.775	1.172	0.062	-1.356	-1.545
1340	0.251	-0.396	-0.416	0.178	-1.354	-0.208	-0.166	0.209	0.177
1341	0.276	-0.425	-0.758	0.134	-1.065	-0.342	-0.263	0.43	0.297
1342	-0.851	-0.758	-0.32	0.514	-0.94	0.398	1.546	0.681	-0.026
1343	1.022	0.74	2.329	-0.913	-1.237	-1.204	-1.47	-1.099	-1.201
1344	-0.876	-0.775	-0.081	0.757	-1.368	0.339	1.793	0.466	-0.006
1345	-0.856	-0.733	-0.647	0.887	-0.984	0.048	1.616	0.884	-0.003
1346	0.277	-0.501	-0.567	0.367	-1.213	-0.336	0.261	0.019	0.155
1347	-0.804	-0.629	-0.556	0.314	-0.815	0.313	1.86	0.529	0.027
1348	0.568	0.329	-0.47	-0.295	-1.317	0.176	0.417	-0.451	-1.136
1349	-0.895	-0.82	-0.343	0.443	-0.957	0.33	1.643	0.695	0.237
1350	0.824	0.993	2.005	-0.725	-1.361	-1.107	-1.472	-0.902	-1.281
1351	0.386	-0.281	-0.639	0.235	-1.168	-0.491	0.003	0.219	-0.085
1352	0.832	0.726	1.326	-0.678	-1.796	-1.115	-0.961	-0.518	-0.806
1353	-1.152	-1.315	-1.036	-0.761	9.92	0.917	0.142	-1.318	-1.565
1354	-1.15	-1.24	-0.973	-0.73	10.088	0.921	0.024	-1.392	-1.723
1355	-1.149	-1.249	-0.945	-0.709	10.72	0.772	-0.249	-1.496	-1.739
1356	-1.153	-1.264	-1.114	-0.796	10.861	0.852	-0.142	-1.517	-1.704
1357	-1.155	-1.217	-1.266	-0.86	11.298	0.91	-0.187	-1.583	-1.825
1358	-1.153	-1.281	-1.025	-0.73	10.363	0.994	-0.16	-1.417	-1.717
1359	-1.153	-1.26	-1.023	-0.81	11.085	0.968	-0.438	-1.558	-1.796
1360	-1.151	-1.264	-1.039	-0.795	10.681	0.837	-0.071	-1.562	-1.645
1361	-1.15	-1.28	-1.033	-0.89	11.212	1.031	-0.428	-1.613	-1.787
1362	-1.154	-1.258	-1.435	-1.006	12.386	0.982	-0.619	-1.639	-1.926
1363	-1.155	-1.242	-1.365	-0.947	11.148	1.109	-0.211	-1.458	-1.825
1364	1.054	0.955	1.48	-0.786	-1.632	-1.186	-1.165	-0.924	-1.104
1365	-0.873	-0.731	-0.161	0.409	-0.927	0.472	1.276	0.589	0.137
1366	-0.86	-0.834	-0.33	0.598	-1.099	0.556	1.706	0.433	0.114
1367	-0.886	-0.767	-0.265	0.596	-1.183	0.323	1.527	0.755	0.105
1368	-1.155	-1.22	-0.679	-0.753	9.282	0.968	0.196	-1.318	-1.673
1369	-1.153	-1.184	-0.819	-0.623	9.378	0.886	0.267	-1.423	-1.661
1370	-1.15	-1.219	-0.93	-0.784	10.467	0.939	-0.026	-1.558	-1.809
1371	-1.155	-1.23	-1.135	-0.754	10.038	0.986	0.148	-1.34	-1.732
1372	-1.153	-1.19	-1.054	-0.553	9.865	1.019	-0.055	-1.461	-1.715
1373	-1.151	-1.154	-1.175	-0.691	10.15	0.931	0.012	-1.405	-1.736
1374	-1.151	-1.224	-0.971	-0.6	9.563	0.91	0.183	-1.343	-1.668
1375	-1.151	-1.253	-0.978	-0.626	9.687	0.941	0.2	-1.332	-1.732
1376	-1.152	-1.107	-1.391	-0.902	11.603	0.8	-0.367	-1.571	-1.827
1377	-1.15	-1.169	-1.085	-0.845	10.374	1.049	-0.231	-1.47	-1.683
1378	-1.145	-1.168	-1.228	-0.976	11.553	1.074	-0.448	-1.609	-1.965
1379	-1.148	-1.136	-0.871	-0.994	11.661	0.881	-0.779	-1.647	-1.914
1380	-1.154	-1.204	-1.04	-0.827	10.215	0.827	0.177	-1.414	-1.688
1381	-1.151	-1.181	-0.762	-0.704	9.075	0.879	0.332	-1.311	-1.588
1382	0.894	0.801	2.362	-0.893	-1.552	-1.1	-1.442	-0.824	-1.267
1383	-1.152	-1.195	-0.942	-0.688	10.091	0.805	-0.068	-1.357	-1.708
1384	-1.153	-1.214	-0.758	-0.724	9.426	0.862	0.189	-1.345	-1.606
1385	-1.151	-1.235	-0.764	-0.614	9.612	0.961	0.031	-1.424	-1.715
1386	-1.153	-1.231	-1.013	-0.62	10.079	0.956	-0.102	-1.414	-1.723
1387	-1.154	-1.179	-0.9	-0.671	9.756	0.846	0.274	-1.428	-1.761
1388	-0.844	-0.751	-0.767	0.444	-0.819	0.443	1.615	0.906	0.008
1389	-0.864	-0.851	-0.3	0.621	-1.074	0.35	1.38	0.844	0.1
1390	-0.86	-0.701	-0.44	0.207	-0.897	0.544	1.54	0.905	-0.082
1391	-1.151	-1.334	-0.986	-0.736	10.251	0.961	-0.059	-1.42	-1.631
1392	-1.148	-1.298	-1.043	-0.717	9.82	1.128	0.09	-1.444	-1.614
1393	-1.148	-1.29	-1.316	-0.756	11.004	0.953	-0.152	-1.524	-1.724
1394	-1.154	-1.281	-1.021	-0.617	10.258	0.871	-0.154	-1.489	-1.571
1395	-1.152	-1.238	-1.215	-0.785	10.172	0.997	0.059	-1.403	-1.602
1396	-1.153	-1.319	-1.027	-0.775	10.224	0.893	0.287	-1.45	-1.696
1397	0.959	0.991	1.626	-0.764	-1.306	-1.146	-1.516	-0.91	-1.142
1398	-1.148	-1.222	-1.227	-0.765	10.879	0.913	-0.112	-1.506	-1.809
1399	-1.153	-1.281	-1.15	-0.726	10.599	0.97	-0.072	-1.518	-1.707
1400	-1.156	-1.343	-1.21	-0.734	11.065	0.915	-0.098	-1.594	-1.713
1401	-1.145	-1.315	-1.272	-0.697	10.947	0.859	-0.027	-1.558	-1.709
1402	-1.153	-1.25	-0.83	-0.854	10.576	0.817	-0.187	-1.423	-1.752
1403	-1.152	-1.204	-1.16	-0.901	11.202	1.003	-0.288	-1.664	-1.783
1404	-1.151	-1.24	-1.151	-0.8	10.845	0.986	-0.15	-1.528	-1.813
1405	-1.146	-1.282	-1.214	-0.741	10.429	1.092	0.086	-1.462	-1.82
1406	-1.155	-1.293	-1.187	-0.694	10.403	1.014	0.012	-1.424	-1.749
1407	-0.82	-0.8	-0.258	0.401	-1.032	0.287	1.855	0.619	0.051
1408	-0.842	-0.711	-0.517	0.391	-1.079	0.254	2.113	0.811	-0.102
1409	-0.928	-0.732	-0.249	0.255	-1.123	0.638	1.581	0.546	0.271
1410	0.393	-0.111	-0.33	0.009	-0.847	-0.447	-0.059	-0.231	-0.163
1411	-0.922	-0.782	-0.315	0.687	-1.091	0.321	1.571	0.706	0.112
1412	-0.863	-0.943	-0.098	0.53	-1.132	0.53	1.284	0.911	0.006
1413	-0.864	-0.614	-0.542	0.445	-0.663	0.475	1.329	0.756	-0.136
1414	0.286	-0.434	-0.198	0.1	-1.291	-0.375	-0.032	0.208	0.085
1415	-0.854	-0.7	-0.703	0.345	-0.703	0.411	1.841	0.82	-0.119
1416	-0.85	-0.808	-0.751	0.716	-1.153	0.472	2.222	0.683	-0.176
1417	-0.87	-0.782	-0.18	0.618	-0.927	0.385	1.533	0.643	-0.124
1418	-0.904	-0.73	-0.51	0.228	-0.62	0.292	1.89	0.718	0.099
1419	0.991	0.798	1.944	-0.789	-1.576	-1.062	-1.665	-0.822	-1.067
1420	-1.148	-1.326	-0.78	-0.679	9.891	0.768	0.13	-1.375	-1.626
1421	-1.151	-1.212	-1.225	-0.724	10.727	0.835	-0.177	-1.415	-1.727
1422	-1.146	-1.32	-1.136	-0.84	9.815	1.179	0.24	-1.411	-1.571
1423	-1.152	-1.318	-1.038	-0.865	11.067	0.864	-0.159	-1.525	-1.755
1424	-1.15	-1.235	-0.947	-0.839	10.263	0.965	-0.015	-1.446	-1.725
1425	-1.155	-1.232	-1.102	-0.816	10.35	0.795	0.207	-1.446	-1.651
1426	-1.15	-1.185	-1.1	-0.816	10.877	0.921	-0.253	-1.666	-1.673
1427	-0.797	-0.678	-0.758	0.792	-0.428	1.058	1.319	0.202	-0.506
1428	0.415	0.274	-0.552	0.189	-0.461	-0.358	-0.387	-0.351	-0.742
1429	0.335	-0.434	-0.656	0.081	-1.016	-0.365	-0.345	0.381	0.25
1430	0.356	-0.251	-0.84	0.245	-1.282	-0.362	0.086	0.085	0.115
1431	-1.141	-1.192	-1.223	-0.807	11.173	0.832	-0.353	-1.594	-1.694
1432	0.33	-0.313	-0.634	0.049	-1.128	-0.542	-0.142	0.333	0.256
1433	-1.157	1.422	1.573	-1.592	8.241	-1.815	-1.227	-2.072	-1.438
1434	-1.149	-1.263	-1.173	-0.903	11.052	1.083	-0.351	-1.522	-1.766
1435	-1.148	-1.283	-0.814	-0.588	9.967	0.542	0.201	-1.387	-1.608
1436	-1.151	-1.175	-1.154	-0.677	10.333	0.938	-0.138	-1.496	-1.676
1437	-1.151	-1.338	-0.895	-0.713	10.054	1.279	-0.172	-1.434	-1.82
1438	-1.15	-1.319	-1.281	-0.669	10.274	0.98	0.151	-1.391	-1.671
1439	-1.147	-1.303	-0.719	-0.711	7.316	0.86	1.437	-1.121	-1.206
1440	0.334	-0.134	-0.698	0.25	-1.23	-0.332	-0.126	0.108	-0.077
1441	1.122	0.691	2.192	-0.897	-1.592	-1.261	-1.292	-0.844	-1.306
1442	-0.804	-0.764	-0.425	0.931	-0.603	0.824	1.43	0.18	-0.493
1443	0.455	-0.309	-0.683	0.218	-1.391	-0.369	-0.046	0.189	-0.039
1444	0.287	-0.247	-0.252	0.26	-1.086	-0.352	-0.267	-0.083	-0.005
1445	-0.935	-1.475	2.405	-0.623	-2.143	3.492	-1.977	-1.755	2.454
1446	1.163	0.763	1.611	-0.756	-1.706	-1.097	-1.347	-0.788	-1.233
1447	1.035	0.83	1.854	-0.859	-1.589	-1.07	-1.31	-0.904	-1.202
1448	0.416	0.871	-0.059	-0.157	-0.551	0.057	-0.432	-0.873	-1.495
1449	0.505	0.657	-0.15	-0.094	-1.366	-0.106	-0.049	-0.597	-1.18
1450	0.512	0.664	-0.316	-0.139	-1.153	-0.135	-0.019	-0.547	-1.2
1451	0.622	1.035	-0.241	-0.08	-0.684	-0.014	-0.583	-1.098	-1.575
1452	0.437	0.869	-0.231	-0.131	-0.641	-0.044	-0.319	-0.733	-1.468
1453	0.381	0.882	-0.198	-0.078	-0.738	0.068	-0.263	-0.765	-1.506
1454	0.462	1.095	-0.357	-0.015	-0.524	0.011	-0.58	-0.94	-1.594
1455	0.552	0.828	-0.302	-0.074	-1.113	0.179	-0.394	-0.776	-1.446
1456	0.446	0.62	-0.119	-0.08	-1.049	-0.133	0.071	-0.619	-1.292
1457	0.479	1.051	-0.123	-0.053	-0.467	-0.01	-0.838	-0.975	-1.537
1458	0.647	1.123	-0.152	0.029	-0.325	-0.154	-0.911	-1.177	-1.731
1459	0.393	0.827	-0.027	-0.191	-0.547	0.133	-0.534	-0.758	-1.502
1460	2.184	2.702	1.688	-1.667	-2.461	-1.694	-2.425	-1.893	-2.315
1461	2.083	2.571	2.1	-1.58	-2.404	-1.711	-2.456	-1.901	-2.356
1462	2.231	2.36	1.981	-1.606	-2.54	-1.607	-2.346	-1.869	-2.34
1463	2.135	2.738	1.751	-1.544	-2.515	-1.708	-2.429	-1.912	-2.369
1464	2.428	2.69	1.353	-1.627	-2.524	-1.738	-2.419	-1.947	-2.398
1465	2.172	2.709	1.665	-1.559	-2.493	-1.692	-2.403	-1.918	-2.358
1466	2.044	2.655	2.065	-1.596	-2.512	-1.715	-2.389	-1.894	-2.331
1467	2.045	2.643	1.962	-1.589	-2.536	-1.708	-2.355	-1.837	-2.305
1468	2.092	2.645	1.859	-1.596	-2.493	-1.709	-2.415	-1.822	-2.306
1469	0.2	-0.342	-0.543	0.243	-1.301	-0.409	-0.021	0.181	0.339
1470	1.313	0.721	2.083	-1.194	-2.098	-1.097	-1.443	-0.788	-1.128
1471	1.167	1.303	1.912	-1.014	-1.674	-1.132	-1.711	-1.125	-1.433
1472	-0.868	-0.753	-0.213	0.482	-1.086	0.369	1.264	0.685	0.252
1473	0.953	0.602	0.661	-0.41	-0.944	-0.994	-1.085	-0.708	-0.968
1474	1.141	1.105	1.702	-0.778	-1.168	-1.133	-1.624	-1.098	-1.564
1475	0.482	1.022	-0.131	0.025	-0.375	0.035	-0.669	-1.071	-1.696
1476	0.537	0.775	-0.142	0.012	-0.223	0.173	-0.724	-0.983	-1.714
1477	0.403	0.828	-0.177	-0.094	-0.309	0.089	-0.387	-0.834	-1.629
1478	1.035	0.953	1.708	-0.858	-1.492	-1.066	-1.458	-0.947	-1.178
1479	0.362	-0.465	-0.472	0.206	-1.273	-0.325	-0.068	0.234	0.051
1480	0.332	-0.353	-0.441	0.126	-1.231	-0.278	-0.032	0.072	0.058
1481	0.454	-0.334	-0.548	0.242	-1.298	-0.396	-0.263	0.123	0.041
1482	0.242	-0.451	-0.425	0.247	-1.206	-0.247	0.064	0.05	0.157
1483	0.803	0.465	0.854	-0.35	-1.066	-0.964	-1.102	-0.616	-0.726
1484	1.014	0.694	1.996	-0.744	-1.366	-1.185	-1.423	-0.896	-1.161
1485	0.485	-0.221	-0.616	0.134	-1.384	-0.343	-0.166	0.094	-0.057
1486	1.239	0.976	1.486	-0.933	-1.709	-1.285	-1.35	-0.762	-1.247
1487	0.329	-0.454	-0.406	0.195	-1.313	-0.401	-0.084	0.202	0.197
1488	-0.877	-0.854	-0.242	0.509	-1.143	0.4	1.424	0.766	0.232
1489	1.039	0.789	1.737	-0.727	-1.652	-1.136	-1.415	-0.806	-1.092
1490	-0.816	-0.683	-0.657	0.295	-0.859	0.404	1.599	0.811	0.074
1491	0.252	-0.514	-0.372	0.202	-1.458	-0.291	0.067	0.078	0.407
1492	-0.841	-0.886	-0.416	0.67	-1.129	0.402	1.495	0.78	0.127
1493	-0.869	-0.672	-0.503	0.489	-0.865	0.219	1.554	0.755	0.117
1494	1.004	0.813	1.61	-0.747	-1.629	-1.14	-1.315	-0.747	-1.069
1495	-0.84	-0.841	-0.164	0.449	-0.896	0.311	1.821	0.511	0.037
1496	0.178	-0.626	-0.331	0.351	-1.406	-0.293	-0.219	0.286	0.491
1497	0.993	0.716	1.494	-0.696	-1.69	-1.157	-1.326	-0.569	-0.968
1498	0.36	-0.316	-0.756	0.093	-1.16	-0.5	0.185	0.09	0.258
1499	0.173	-0.59	-0.138	0.567	-1.462	-0.36	-0.192	0.165	0.28
1500	1.717	2.17	3.247	-1.498	-2.407	-1.644	-2.356	-1.818	-2.332
1501	-0.866	-0.849	0.014	0.554	-0.966	0.39	1.348	0.682	-0.031
1502	0.573	0.445	0.152	-0.037	-0.226	-0.705	-1.062	-0.551	-0.844
1503	0.553	0.209	0.473	-0.284	-1.072	-0.805	-0.71	-0.237	-0.393
1504	0.414	0.194	0.099	0.008	-1.157	-0.627	-0.6	-0.032	-0.453
1505	1.252	0.871	1.326	-0.706	-1.523	-1.149	-1.442	-0.877	-1.285
1506	1.039	0.864	1.752	-0.842	-1.718	-1.095	-1.367	-0.87	-1.071
1507	1.06	1.052	2.084	-0.701	-1.233	-1.096	-1.734	-1.243	-1.506
1508	0.267	-0.445	-0.443	0.154	-1.358	-0.436	0.029	0.253	0.316
1509	0.214	-0.452	-0.354	0.274	-1.15	-0.25	-0.122	0.145	0.125
1510	1.246	0.807	1.867	-0.98	-1.789	-1.091	-1.336	-0.943	-1.269
1511	-0.853	-0.729	-0.542	0.317	-0.975	0.46	1.49	0.775	0.224
1512	0.216	-0.436	-0.291	0.203	-1.104	-0.177	-0.176	0.099	0.093
1513	1.407	1.061	2.493	-0.946	-1.523	-1.27	-1.809	-1.354	-1.798
1514	0.255	-0.576	-0.25	0.087	-1.437	-0.356	-0.127	0.449	0.314
1515	-0.862	-0.789	-0.413	0.447	-1.002	0.342	1.511	0.849	0.14
1516	1.057	0.945	1.695	-0.799	-1.429	-1.101	-1.497	-0.894	-1.289
1517	0.405	-0.362	-0.511	0.271	-1.133	-0.396	-0.114	0.083	-0.056
1518	0.315	-0.496	-0.475	0.298	-1.212	-0.33	-0.173	0.127	0.241
1519	0.45	-0.416	-0.658	0.109	-1.363	-0.237	-0.359	0.161	0.299
1520	1.857	1.986	3.194	-1.512	-2.447	-1.637	-2.373	-1.825	-2.248
1521	-0.91	-0.92	-0.375	0.814	-1.2	0.515	1.554	0.544	0.268
1522	0.404	-0.281	-0.465	0.23	-1.219	-0.391	-0.153	0.051	-0.059
1523	0.423	0.06	0.148	-0.237	-1.095	-0.738	-0.552	0.086	-0.165
1524	-0.877	-0.844	-0.494	0.541	-1.164	0.423	1.328	0.787	0.44
1525	1.04	0.573	0.955	-0.372	-1.438	-1.22	-1.067	-0.769	-0.789
1526	0.396	-0.453	-0.648	0.259	-1.322	-0.359	-0.158	0.145	0.279
1527	0.909	1.067	1.631	-0.72	-1.413	-1.105	-1.333	-0.834	-1.366
1528	-0.872	-0.787	-0.643	0.429	-1.063	0.395	1.645	0.778	0.337
1529	0.608	0.197	0.692	-0.308	-0.739	-0.573	-0.995	-0.553	-0.596
1530	0.427	0.639	0.216	-0.204	-0.423	0.32	-0.686	-0.817	-1.602
1531	1.259	1.072	2.132	-0.836	-1.113	-1.022	-2.045	-1.421	-1.605
1532	-0.78	-0.743	-0.238	0.767	-0.988	0.465	1.304	0.48	-0.174
1533	0.424	-0.491	-0.64	0.157	-1.233	-0.433	-0.12	0.423	0.085
1534	-0.879	-0.844	-0.142	0.576	-1.043	0.359	1.319	0.729	0.155
1535	0.176	-0.624	-0.248	0.454	-1.511	-0.436	-0.18	0.309	0.483
1536	0.274	-0.538	-0.485	0.366	-1.327	-0.428	-0.108	0.256	0.326
1537	0.311	-0.364	-0.441	0.298	-1.35	-0.397	-0.27	0.271	0.113
1538	-0.864	-0.847	-0.332	0.561	-1.097	0.351	1.402	0.771	0.253
1539	-0.868	-0.878	-0.325	0.652	-1.134	0.378	1.486	0.756	0.165
1540	1.084	0.962	1.609	-0.75	-1.527	-1.154	-1.422	-0.981	-1.189
1541	0.69	0.687	0.303	-0.555	-0.509	-0.871	-1.296	-0.507	-0.586
1542	1.755	1.989	2.955	-1.376	-2.354	-1.566	-2.341	-1.773	-2.182
1543	-0.884	-0.861	-0.189	0.583	-1.127	0.409	1.508	0.651	0.175
1544	0.308	-0.487	-0.749	0.303	-1.283	-0.306	-0.146	0.266	0.34
1545	-0.89	-0.811	-0.41	0.634	-1.017	0.516	1.198	0.648	0.292
1546	1.104	1.037	1.665	-0.744	-1.531	-1.081	-1.568	-1.053	-1.289
1547	0.348	-0.414	-0.554	0.225	-1.317	-0.458	-0.173	0.213	0.309
1548	0.348	-0.343	-0.618	0.245	-1.329	-0.505	-0.042	0.148	0.27
1549	0.181	-0.63	-0.389	0.292	-1.509	-0.311	-0.263	0.414	0.588
1550	-0.918	-0.924	-0.084	0.85	-1.128	0.358	1.315	0.607	0.211
1551	-0.898	-0.922	-0.272	1.116	-1.061	0.465	1.31	0.528	0.005
1552	0.287	-0.441	-0.236	0.385	-1.336	-0.373	-0.134	-0.074	0.225
1553	-0.863	-0.787	-0.259	0.64	-1.094	0.521	1.436	0.567	0.031
1554	1.248	0.821	1.423	-0.68	-1.492	-1.057	-1.541	-0.929	-1.307
1555	-0.898	-0.854	-0.218	0.607	-1.281	0.507	1.473	0.719	0.158
1556	-0.036	-0.028	0.542	0.113	-1.147	-0.115	0.433	-0.144	-0.828
1557	0.334	-0.382	-0.436	0.098	-1.038	-0.344	0.064	0.031	0.033
1558	-0.905	-0.777	-0.183	0.566	-0.941	0.479	1.179	0.706	0.085
1559	-0.833	-0.85	-0.539	0.649	-1.325	0.636	1.037	0.887	0.292
1560	1.116	0.798	1.799	-0.759	-1.832	-1.086	-1.338	-0.894	-1.18
1561	1.306	1.056	2.221	-0.762	-1.617	-1.208	-1.749	-1.265	-1.66
1562	0.766	0.441	0.747	-0.476	-1.42	-0.842	-0.928	-0.439	-0.584
1563	1.243	0.943	2.161	-0.962	-1.792	-1.222	-1.672	-1.05	-1.265
1564	-0.902	-0.847	-0.109	0.69	-1.13	0.504	1.133	0.62	0.214
1565	-0.871	-0.768	-0.188	0.597	-1.019	0.419	1.283	0.565	0.157
1566	-0.805	-0.5	-0.614	0.39	-0.622	0.505	1.818	0.473	-0.411
1567	1.141	0.648	1.571	-0.717	-1.714	-1.047	-1.41	-0.774	-1.044
1568	0.647	0.467	0.544	-0.332	-0.474	-0.951	-1.101	-0.431	-0.756
1569	1.328	1.279	1.004	-0.627	-1.415	-1.097	-1.558	-1.176	-1.571
1570	1.393	0.937	1.156	-1.121	-2.148	-1.349	-1.213	-0.806	-0.728
1571	-0.861	-0.877	0.133	0.671	-1.149	0.263	1.428	0.679	-0.022
1572	-0.859	-0.835	-0.175	0.776	-1.209	0.539	1.489	0.428	0.05
1573	0.797	0.499	1.151	-0.455	-1.244	-0.858	-1.211	-0.617	-0.829
1574	0.248	-0.338	-0.167	0.334	-0.94	-0.372	-0.29	-0.007	-0.08
1575	0.468	-0.068	0.47	-0.399	-0.572	-0.564	-1.074	-0.148	-0.125
1576	0.73	0.455	1.101	-0.443	-1.313	-0.828	-1.048	-0.537	-0.776
1577	1.079	1.004	1.831	-0.772	-1.532	-0.985	-1.569	-1.084	-1.37
1578	-0.894	-0.926	-0.319	0.551	-1.208	0.605	1.323	0.77	0.3
1579	-0.862	-0.913	-0.098	0.697	-1.119	0.738	1.154	0.489	0.089
1580	-0.887	-0.727	-0.571	0.489	-0.96	0.49	1.483	0.753	0.135
1581	0.736	0.508	1.569	-0.864	-1.161	-1.039	-1.076	-0.716	-0.555
1582	0.518	-0.208	-0.379	0.224	-1.282	-0.332	-0.262	-0.073	-0.279
1583	0.395	0.858	0.043	-0.108	-0.714	-0.056	-0.225	-0.968	-1.397
1584	0.334	-0.407	-0.42	0.24	-1.266	-0.246	-0.072	0.009	0.086
1585	-0.918	-0.861	-0.135	0.86	-1.044	0.501	1.258	0.445	0.158
1586	1.193	0.865	1.745	-0.743	-1.52	-1.171	-1.586	-1.008	-1.239
1587	1.346	0.64	2.548	-0.406	-1.18	-1.077	-2.01	-1.496	-1.781
1588	1.139	0.968	2.019	-0.561	-1.653	-1.367	-1.7	-1.055	-1.284
1589	0.468	0.505	-0.012	-0.147	-1.047	0.142	-0.031	-0.734	-1.29
1590	1.181	0.723	1.675	-0.863	-1.944	-1.213	-1.311	-0.635	-1.066
1591	-0.884	-0.921	-0.081	0.728	-1.24	0.457	1.183	0.734	0.196
1592	-0.776	-1.043	-1.121	0.998	0.35	1.582	1.32	-0.071	-0.676
1593	1.166	1.254	1.774	-0.965	-1.787	-1.177	-1.628	-1.044	-1.307
1594	0.977	0.814	1.348	-0.789	-1.417	-1.002	-1.197	-0.719	-1.136
1595	0.434	-0.341	-0.558	0.147	-1.242	-0.301	-0.307	0.091	0.118
1596	0.998	0.62	1.254	-0.749	-1.764	-1.208	-1.086	-0.47	-0.743
1597	1.272	1.148	2.325	-0.668	-0.855	-1.222	-1.989	-1.506	-1.994
1598	-0.851	-0.844	-0.153	0.778	-1.125	0.611	1.263	0.408	0.074
1599	-0.899	-0.903	0.052	0.683	-1.122	0.296	1.032	0.749	0.299
1600	-0.845	-0.746	-0.39	0.432	-1.023	0.316	1.448	0.829	0.14
1601	0.237	-0.458	-0.453	0.304	-1.466	-0.343	-0.122	0.352	0.24
1602	1.092	0.368	1.358	-0.705	-1.527	-0.806	-1.229	-0.647	-0.982
1603	-0.863	-0.898	-0.065	0.742	-1.394	0.462	1.324	0.617	0.21
1604	0.295	-0.541	-0.113	0.116	-1.43	-0.525	-0.189	0.326	0.362
1605	1.215	1.029	0.974	-0.933	-1.35	-1.034	-1.28	-1.013	-1.122
1606	1.154	0.849	1.472	-0.831	-1.757	-1.086	-1.322	-0.867	-1.064
1607	1.306	0.603	1.495	-0.85	-1.717	-1.01	-1.126	-0.793	-1.32
1608	0.2	-0.574	-0.008	0.343	-1.426	-0.234	-0.115	-0.082	0.35
1609	-0.918	-0.937	0.149	0.917	-1.203	0.452	1.172	0.551	0.073
1610	0.583	0.468	0.304	-0.164	-0.131	-0.718	-1.118	-0.645	-0.824
1611	1.365	0.765	1.681	-0.841	-1.654	-1.12	-1.479	-1.077	-1.252
1612	0.202	-0.469	-0.158	0.517	-1.429	-0.5	-0.055	0.1	0.202
1613	0.485	-0.346	-0.555	0.163	-1.327	-0.298	-0.284	-0.012	0.145
1614	-0.88	-0.789	-0.258	0.504	-0.989	0.418	1.369	0.69	0.155
1615	-0.841	-0.759	-0.248	0.579	-0.916	0.501	1.572	0.489	-0.116
1616	0.3	0.259	0.448	-0.556	-0.833	-0.552	-0.495	-0.129	-0.34
1617	0.324	-0.626	-0.102	0.362	-1.439	-0.526	-0.571	0.334	0.439
1618	-0.848	-0.737	-0.474	0.275	-1.043	0.313	1.413	0.95	0.279
1619	1.036	0.519	2.193	-0.747	-1.038	-0.859	-1.476	-1.127	-1.394
1620	0.601	-0.34	-0.548	0.015	-1.331	-0.423	-0.132	0.061	-0.003
1621	1.202	0.808	1.617	-0.867	-1.79	-1.213	-1.383	-0.635	-1.229
1622	0.352	-0.439	-0.271	0.257	-1.32	-0.394	-0.17	0.01	0.199
1623	0.926	0.953	2.584	-0.783	-1.037	-1.154	-1.697	-1.286	-1.506
1624	-0.871	-0.884	-0.16	0.522	-1.212	0.356	1.418	0.795	0.245
1625	0.641	0.317	0.592	-0.468	-1.674	-0.877	-0.607	-0.161	-0.321
1626	0.444	-0.421	-0.739	0.33	-1.082	-0.39	0.223	0.18	-0.273
1627	0.986	0.763	1.494	-0.79	-1.929	-1.232	-1.157	-0.627	-0.756
1628	-0.863	-0.844	-0.401	0.622	-1.153	0.43	1.353	0.83	0.18
1629	0.392	0.782	-0.054	-0.228	-0.584	0.045	-0.44	-0.783	-1.305
1630	-0.866	-0.912	-0.209	0.769	-1.274	0.448	1.552	0.603	0.126
1631	1.094	0.659	1.038	-0.587	-1.881	-1.044	-0.996	-0.55	-1.028
1632	0.566	0.442	0.348	-0.305	-0.115	-0.66	-0.911	-0.682	-0.828
1633	0.459	0.26	0.164	-0.166	-0.667	-0.657	-0.874	-0.307	-0.363
1634	1.199	0.917	1.897	-0.897	-1.839	-1.244	-1.489	-0.825	-1.268
1635	1.026	0.908	1.614	-0.633	-1.741	-1.067	-1.343	-0.85	-1.24
1636	1.025	0.525	1.322	-0.696	-1.378	-1.151	-1.055	-0.661	-0.916
1637	1.249	0.87	1.694	-0.854	-1.76	-1.236	-1.401	-0.872	-1.241
1638	0.799	1.031	1.669	-0.653	-1.331	-1.048	-1.506	-0.823	-1.199
1639	-0.856	-0.838	-0.139	0.76	-1.028	0.439	1.455	0.401	0.061
1640	-0.849	-0.859	-0.1	0.732	-1.143	0.382	1.284	0.671	0.053
1641	-0.837	-0.805	-0.103	0.635	-1.088	0.569	1.236	0.613	-0.082
1642	1.422	1.778	2.179	-1.087	-1.791	-1.422	-1.967	-1.514	-1.857
1643	1.748	1.915	3.094	-1.379	-2.332	-1.513	-2.312	-1.715	-2.32
1644	-0.878	-0.83	-0.21	0.783	-1.268	0.356	1.579	0.52	0.17
1645	1.143	1.012	1.766	-0.757	-1.417	-1.063	-1.676	-1.116	-1.361
1646	0.347	-0.367	-0.588	0.109	-1.099	-0.323	0.085	0.044	0.097
1647	-0.927	-0.925	-0.265	0.786	-1.054	0.575	1.561	0.588	0.036
1648	0.46	-0.286	-0.457	0.177	-1.1	-0.155	-0.329	-0.087	-0.175
1649	-0.927	-1.069	0.333	0.964	-1.434	0.48	1.231	0.595	0.121
1650	1.106	0.764	1.761	-0.742	-1.886	-1.127	-1.147	-0.802	-1.238
1651	0.995	1.06	1.889	-0.815	-1.545	-1.113	-1.459	-1.062	-1.253
1652	0.604	0.505	0.371	-0.525	-0.555	-0.751	-0.93	-0.521	-0.566
1653	-0.849	-0.799	-0.504	0.462	-1.08	0.388	1.407	0.917	0.201
1654	1.181	1.131	1.769	-0.95	-1.58	-1.25	-1.222	-1.092	-1.463
1655	-0.903	-0.929	-0.272	1.018	-0.976	0.387	1.36	0.482	0.151
1656	-0.864	-0.936	-0.064	0.958	-1.238	0.518	1.205	0.536	0.061
1657	-0.845	-0.814	-0.246	0.551	-1.118	0.435	1.317	0.776	0.087
1658	0.945	0.495	0.941	-0.838	-1.725	-1.067	-0.955	-0.491	-0.34
1659	-0.901	-0.774	-0.339	0.624	-1.05	0.438	1.478	0.638	0.128
1660	0.386	-0.253	-0.472	0.152	-1.157	-0.449	-0.098	0.19	-0.142
1661	-0.905	-0.812	-0.018	0.566	-0.905	0.457	1.197	0.639	0.046
1662	1.004	1.367	2.444	-0.98	-1.059	-1.167	-1.736	-1.283	-1.889
1663	0.515	0.34	0.634	-0.308	-0.589	-0.925	-0.753	-0.462	-0.57
1664	0.872	0.67	1.131	-0.731	-1.799	-1.067	-0.766	-0.462	-0.82
1665	1.1	0.691	1.698	-0.759	-1.762	-1.258	-1.252	-0.748	-0.984
1666	-0.879	-0.756	-0.22	0.691	-1.156	0.521	1.358	0.538	0.059
1667	-0.879	-0.843	-0.012	0.624	-1.129	0.476	1.501	0.463	0.071
1668	0.66	0.519	0.853	-0.501	-1.013	-0.848	-0.869	-0.599	-0.7
1669	0.355	-0.292	-0.359	0.183	-1.348	-0.461	-0.113	-0.009	0.194
1670	0.568	0.681	1.188	-0.531	-1.258	-0.949	-0.858	-0.592	-0.758
1671	1.283	1.208	2.545	-1.299	-1.738	-1.326	-1.852	-1.264	-1.326
1672	1.02	0.909	1.816	-0.842	-1.584	-1.053	-1.461	-0.841	-1.245
1673	1.085	0.917	1.575	-0.803	-1.65	-1.104	-1.341	-0.921	-1.127
1674	-0.854	-0.898	-0.047	0.637	-1.298	0.63	1.282	0.485	0.208
1675	0.434	0.202	-0.093	0.018	-0.481	-0.641	-1.054	-0.086	-0.422
1676	-0.852	-0.867	-0.28	0.436	-0.822	0.483	1.342	0.657	0.173
1677	0.984	1.555	1.707	-0.682	-1.396	-1.325	-1.685	-1.162	-1.55
1678	1.733	2.195	3.328	-1.474	-2.506	-1.721	-2.307	-1.963	-2.244
1679	0.929	0.728	1.566	-0.889	-1.723	-1.043	-1.288	-0.569	-0.85
1680	-0.851	-0.715	-0.501	0.341	-0.884	0.472	1.651	0.746	-0.011
1681	-0.839	-0.8	-0.358	0.53	-1.133	0.375	1.462	0.744	0.172
1682	-0.895	-0.758	-0.442	0.566	-1.128	0.46	1.52	0.848	0.033
1683	-0.911	-0.919	-0.238	0.826	-1.077	0.433	1.349	0.572	0.25
1684	-0.897	-0.849	-0.297	1.071	-1.132	0.369	1.266	0.417	0.243
1685	-0.879	-0.855	-0.587	0.584	-0.838	0.387	1.731	0.763	0.068
1686	0.796	0.688	1.884	-0.65	-1.74	-0.989	-1.338	-0.625	-0.985
1687	-0.885	-0.935	-0.313	0.549	-1.072	0.465	1.47	0.745	0.265
1688	1.582	1.449	2.166	-1.307	-2.233	-1.366	-1.634	-1.328	-1.65
1689	0.584	0.068	-0.668	0.1	-1.059	-0.403	-0.437	-0.077	-0.393
1690	-0.911	-0.846	-0.26	0.461	-1.056	0.333	1.523	0.764	0.291
1691	1.185	0.532	1.572	-0.965	-1.835	-1.191	-1.154	-0.721	-0.731
1692	0.175	-0.371	-0.215	0.302	-1.1	-0.25	0.051	0	-0.067
1693	1.136	1.735	2.19	-1.143	-1.683	-1.246	-1.774	-1.476	-1.598
1694	-0.861	-0.66	-0.235	0.439	-0.955	0.295	1.795	0.516	-0.044
1695	0.737	0.266	0.919	-0.494	-1.385	-0.886	-0.973	-0.402	-0.391
1696	0.889	0.877	2.059	-0.767	-1.768	-0.956	-1.486	-0.807	-1.212
1697	0.708	0.13	0.645	-0.151	-0.465	-0.817	-0.973	-0.604	-0.713
1698	0.954	0.917	1.235	-0.753	-1.771	-0.931	-1.285	-0.659	-1.01
1699	-0.895	-0.881	0.22	0.546	-1.217	0.989	0.734	0.521	0.054
1700	0.999	0.783	1.557	-0.744	-1.811	-1.096	-1.075	-0.714	-1.092
1701	-0.919	-0.88	-0.292	0.65	-0.961	0.425	1.476	0.8	0.046
1702	-0.89	-0.744	-0.028	0.817	-0.875	0.519	1.166	0.152	0.105
1703	-0.89	-0.786	-0.466	0.646	-1.092	0.427	1.371	0.825	0.139
1704	0.66	0.42	1.997	-0.199	-0.659	-1.022	-1.67	-0.722	-1.225
1705	-0.904	-0.886	-0.192	0.524	-1.039	0.386	1.343	0.753	0.287
1706	0.841	0.496	0.735	-0.434	-1.455	-0.916	-1.056	-0.501	-0.596
1707	-0.873	-0.853	-0.498	0.613	-1.15	0.352	1.563	0.846	0.223
1708	0.694	0.061	0.808	-0.256	-1.127	-0.919	-0.68	-0.298	-0.585
1709	-0.869	-0.88	-0.063	0.757	-1.051	0.613	1.099	0.68	-0.104
1710	-0.897	-0.89	-0.271	0.838	-1.165	0.466	1.461	0.658	0.063
1711	-0.867	-0.885	-0.294	0.595	-1.085	0.434	1.395	0.749	0.182
1712	0.332	-0.122	-0.103	-0.029	-1.576	-0.279	0.199	0.141	-0.407
1713	0.941	1.183	2.068	-0.942	-1.494	-1.139	-1.411	-1.07	-1.388
1714	-0.857	-0.684	-0.502	0.651	-0.968	0.485	1.905	0.43	-0.161
1715	-0.877	-1.012	0.013	0.95	-1.054	0.215	1.691	0.543	-0.022
1716	1.113	1.303	1.938	-0.992	-1.558	-1.228	-1.406	-1.217	-1.467
1717	1.406	1.689	3.518	-1.333	-2.044	-1.554	-2.289	-1.652	-1.958
1718	-0.875	-0.882	-0.307	1.092	-1.182	0.474	1.24	0.481	0.121
1719	-0.872	-0.904	-0.299	0.792	-0.911	0.55	1.214	0.577	0.099
1720	1.013	0.889	1.965	-0.339	-1.289	-1.062	-1.857	-1.161	-1.419
1721	0.906	1.033	1.65	-0.769	-2.027	-1.126	-1.174	-0.723	-1.073
1722	0.712	0.314	0.282	-0.26	-0.902	-0.826	-0.797	-0.428	-0.563
1723	0.911	0.855	2.298	-0.759	-0.869	-1.125	-1.371	-1.133	-1.622
1724	-0.89	-0.786	-0.068	0.533	-1.066	0.396	1.38	0.591	0.143
1725	-0.876	-0.908	-0.435	0.632	-1.052	0.384	1.202	0.964	0.265
1726	-0.859	-0.82	-0.349	0.571	-1.084	0.334	1.325	0.998	0.044
1727	-0.81	-0.556	-0.706	0.622	-0.83	0.168	1.952	0.649	-0.26
1728	1.035	0.573	1.402	-0.729	-1.678	-0.99	-1.471	-0.615	-0.765
1729	-0.689	-1.151	-1.246	1.276	1.041	1.501	1.158	-0.296	-0.899
1730	-0.867	-0.798	-0.156	0.445	-1.005	0.61	1.645	0.526	-0.093
1731	-0.938	-0.95	-0.073	0.753	-1.168	0.424	1.107	0.804	0.279
1732	-0.917	-0.939	-0.263	0.862	-1.114	0.586	1.266	0.636	0.145
1733	-0.868	-0.678	-0.18	0.684	-0.972	0.475	1.299	0.717	-0.315
1734	0.883	0.808	1.467	-0.684	-1.301	-1.073	-1.181	-0.823	-1.059
1735	0.674	0.674	1.778	-0.804	-1.847	-1.327	-0.904	-0.561	-0.438
1736	0.311	-0.453	-0.809	0.365	-1.118	-0.311	-0.16	0.118	0.33
1737	-0.916	-0.891	-0.297	0.755	-1.003	0.529	1.314	0.611	0.181
1738	0.931	0.44	1.188	-0.612	-1.354	-0.973	-1.081	-0.682	-0.727
1739	-0.896	-0.808	-0.272	0.974	-0.959	0.434	1.184	0.451	0.097
1740	-0.867	-0.939	-0.056	0.527	-1.066	0.568	1.193	0.603	0.258
1741	-0.903	-0.803	-0.343	0.707	-1.011	0.67	1.511	0.55	-0.095
1742	0.452	0.606	1.178	-0.344	-0.082	-0.919	-0.955	-1.042	-0.895
1743	-0.919	-1.023	-0.1	0.687	-1.168	0.612	1.31	0.669	0.246
1744	-0.846	-0.824	-0.503	0.127	-1.001	0.538	1.754	0.99	0.048
1745	-0.836	-0.854	-0.377	0.815	-1.203	0.315	1.677	0.531	0.154
1746	-0.869	-0.906	-0.394	0.623	-1.126	0.513	1.61	0.627	0.199
1747	0.489	-0.023	-0.085	-0.401	-0.785	-0.307	-0.535	-0.326	-0.056
1748	0.633	-0.211	-0.329	0.16	-1.016	-0.314	-0.4	-0.317	-0.342
1749	-0.849	-0.72	-0.295	0.805	-0.982	0.446	1.318	0.44	-0.014
1750	-0.924	-0.874	-0.175	0.861	-1.192	0.507	1.608	0.431	0.087
1751	0.785	0.688	0.271	-0.567	-0.483	-0.736	-1.246	-0.858	-0.577
1752	1.304	1.39	1.561	-0.923	-1.325	-1.093	-1.921	-1.266	-1.602
1753	0.396	-0.508	-0.364	0.034	-1.396	-0.373	-0.243	0.219	0.377
1754	1.099	0.961	1.509	-0.617	-1.419	-1.132	-1.58	-0.856	-1.367
1755	-0.827	-0.864	-0.275	0.353	-0.915	0.381	1.881	0.637	0.011
1756	0.974	0.869	1.46	-0.853	-1.946	-1.125	-1.135	-0.637	-0.894
1757	0.275	-0.552	-0.237	0.264	-1.243	-0.244	0.007	0.176	-0.004
1758	1.03	0.889	1.684	-0.741	-1.651	-1.125	-1.412	-0.782	-1.198
1759	1.15	0.918	1.998	-0.774	-1.592	-1.167	-1.596	-1.066	-1.308
1760	-0.912	-0.871	-0.13	0.801	-1.093	0.458	1.283	0.523	0.191
1761	0.923	0.886	1.696	-0.746	-1.411	-1.196	-1.433	-0.665	-1.176
1762	0.908	0.871	1.386	-0.608	-1.212	-1.017	-1.279	-0.926	-1.149
1763	1.107	0.649	1.176	-0.644	-1.677	-1.125	-1.098	-0.665	-0.976
1764	-0.881	-0.703	-0.54	0.524	-1.162	0.456	1.656	0.677	0.152
1765	0.373	-0.535	-0.21	0.171	-1.499	-0.472	-0.024	0.252	0.183
1766	-0.842	-0.88	-0.235	0.75	-1.323	0.362	1.595	0.53	0.234
1767	-0.94	-0.775	-0.108	0.732	-1.341	0.382	1.369	0.687	0.177
1768	-0.922	-0.882	-0.241	0.757	-1.236	0.209	1.86	0.876	-0.033
1769	0.418	-0.13	0.183	-0.446	-0.922	-0.768	-0.429	0.192	0.018
1770	0.799	0.851	2.084	-0.776	-1.818	-1.128	-1.233	-0.692	-1.091
1771	-0.899	-0.891	-0.27	0.726	-1.127	0.498	1.303	0.753	0.132
1772	1.294	0.771	1.668	-0.85	-1.889	-1.239	-1.386	-0.753	-1.208
1773	1.971	2.21	3.002	-1.636	-2.624	-1.559	-2.499	-1.886	-2.326
1774	1.192	1.425	2.173	-1.037	-1.812	-1.25	-1.719	-1.185	-1.586
1775	-0.87	-0.761	-0.298	0.634	-1.092	0.575	1.486	0.627	-0.1
1776	-0.885	-0.93	-0.226	0.558	-1.346	0.479	1.399	0.789	0.346
1777	-0.892	-0.886	0.121	0.698	-1.177	0.481	1.304	0.452	0.146
1778	-0.833	-0.919	-0.394	0.682	-1.26	0.321	1.437	0.85	0.265
1779	-0.856	-0.912	0.174	0.463	-1.261	0.589	1.563	0.737	-0.212
1780	0.935	0.756	1.476	-0.839	-1.581	-0.907	-1.331	-0.535	-1.105
1781	-0.881	-0.729	-0.682	0.709	-1.144	0.482	1.486	0.646	0.242
1782	0.98	0.956	1.774	-0.933	-1.172	-1.129	-1.491	-1.089	-1.045
1783	-0.891	-0.789	-0.415	0.444	-1.009	0.577	1.511	0.913	-0.088
1784	-0.856	-0.839	-0.34	0.744	-1.105	0.427	1.676	0.708	-0.14
1785	-0.886	-0.82	-0.107	0.725	-0.944	0.847	1.273	0.499	-0.331
1786	0.873	0.503	1.638	-0.783	-1.283	-0.996	-1.173	-0.673	-0.893
1787	0.197	-0.557	-0.037	0.217	-1.401	-0.423	-0.202	0.142	0.487
1788	-0.828	-0.827	-0.569	0.722	-1.011	0.484	1.725	0.474	0.083
1789	-0.871	-0.892	-0.332	0.745	-1.11	0.427	1.545	0.658	0.1
1790	-0.888	-0.856	0.134	0.81	-1.223	0.413	1.387	0.282	0.186
1791	-0.89	-0.965	-0.376	0.81	-1.308	0.671	1.58	0.539	0.2
1792	1.101	0.864	1.835	-0.829	-1.533	-1.202	-1.412	-0.933	-1.203
1793	0.996	0.729	1.65	-0.773	-1.735	-0.995	-1.233	-0.775	-1.042
1794	1.596	0.921	3.122	-0.981	-2.01	-1.376	-1.671	-1.645	-1.856
1795	-0.898	-0.823	-0.184	0.94	-0.908	0.538	1.227	0.546	-0.177
1796	0.876	0.744	1.358	-0.637	-1.569	-0.964	-1.104	-0.57	-1.137
1797	-0.888	-0.908	-0.209	0.501	-1.199	0.499	1.436	0.665	0.341
1798	-0.922	-0.857	-0.131	0.723	-1.062	0.163	1.33	0.826	0.208
1799	1.119	1.047	1.487	-0.811	-1.577	-1.152	-1.441	-0.948	-1.204
1800	-0.93	-0.89	-0.051	0.698	-0.947	0.523	1.386	0.393	0.184
1801	0.321	-0.365	-0.474	0.026	-1.072	-0.479	-0.196	0.283	0.221
1802	-0.861	-0.846	-0.379	0.666	-1.121	0.242	1.351	0.832	0.282
1803	0.585	-0.044	-0.635	0.007	-1.112	-0.484	-0.139	0.066	-0.4
1804	0.919	0.3	0.898	-0.535	-1.428	-1.158	-1.171	-0.325	-0.386
1805	-0.881	-0.865	-0.561	0.64	-0.729	0.457	1.432	0.792	0.043
1806	0.997	0.607	1.479	-0.879	-1.719	-1.173	-0.784	-0.605	-0.929
1807	-1.098	0.212	-1.982	2.948	0.676	-0.51	-0.044	0.352	-0.617
1808	-0.847	-0.896	0.028	0.44	-1.207	0.6	1.311	0.687	0.067
1809	0.82	0.389	0.775	-0.779	-2.121	-0.837	-0.375	-0.17	-0.53
1810	0.452	-0.312	-0.59	0.062	-1.089	-0.214	-0.09	0.083	-0.176
1811	-0.854	-0.815	-0.352	0.551	-1.22	0.505	1.576	0.833	-0.037
1812	-0.866	-1.009	-0.278	0.859	-1.299	0.314	1.138	0.743	0.532
1813	-0.907	-0.98	0.331	1.096	-1.439	0.558	1.09	0.278	0.161
1814	-0.427	-0.596	-0.076	0.419	-1.403	0.142	1.232	0.334	-0.101
1815	-0.861	-0.848	0.038	0.564	-0.752	0.459	0.937	0.579	0.097
1816	-0.813	-0.701	-0.452	0.641	-0.931	0.396	1.892	0.387	-0.142
1817	0.925	0.764	0.994	-0.696	-1.682	-1.145	-1.204	-0.418	-0.721
1818	-0.865	-0.709	-0.497	0.678	-1.172	0.584	1.601	0.606	-0.068
1819	-0.836	-0.687	-0.882	0.263	-0.764	0.312	1.957	0.765	0.173
1820	-0.871	-0.611	-0.446	0.39	-0.888	0.319	1.617	0.698	0.008
1821	-0.913	-0.796	-0.665	0.807	-1.109	0.344	1.633	0.947	0.009
1822	-1.145	-0.231	3.045	-0.9	4.909	-1.482	0.164	-1.962	-0.2
1823	-1.151	-0.187	2.999	-0.862	5.059	-1.359	-0.225	-1.908	-0.256
1824	-1.15	-0.441	2.943	-0.896	4.244	-1.391	0.532	-1.856	0.19
1825	-0.849	-0.863	-0.573	0.898	-1.063	0.449	2.247	0.422	-0.223
1826	-0.9	-0.872	-0.259	0.553	-0.992	0.579	1.751	0.611	-0.071
1827	-1.157	-1.091	-1.112	-1.01	10.761	0.876	-0.054	-1.545	-1.731
1828	-0.822	-0.719	-0.113	0.375	-0.901	0.453	1.566	0.465	-0.065
1829	-0.898	-0.899	-0.064	0.653	-1.317	0.449	1.406	0.722	0.168
1830	-0.881	-0.77	-0.075	0.625	-0.979	0.609	1.575	0.44	-0.231
1831	-0.87	-1.101	0.283	0.96	-1.262	0.447	0.774	0.622	0.303
1832	-0.886	-0.795	-0.166	0.709	-1.095	0.557	1.443	0.665	-0.193
1833	-1.16	-1.305	-0.847	-0.891	10.236	0.923	0.112	-1.33	-1.782
1834	-1.16	-0.075	2.754	-0.885	4.114	-1.569	0.321	-1.815	0.2
1835	-1.108	-1.77	-2.917	1.226	-0.471	0.974	1.56	2.002	1.286
1836	-1.151	-1.213	-1.183	-1.064	11.333	0.803	-0.205	-1.516	-1.686
1837	0.264	-0.43	-0.745	0.204	-1.477	-0.407	0.199	0.303	0.397
1838	-0.83	-1.351	1.196	-0.477	-0.977	2.016	-1.951	-0.817	2.709
1839	-0.893	-0.973	0.119	0.927	-1.354	0.639	0.912	0.553	0.182
1840	-0.869	-0.872	-0.118	0.712	-1.064	0.448	1.317	0.621	0.057
1841	0.751	0.769	1.684	-0.804	-1.058	-0.899	-1.414	-0.789	-1.021
1842	1.251	0.815	2.006	-0.795	-1.583	-1.174	-1.72	-0.916	-1.408
1843	0.915	0.418	1.126	-0.638	-1.77	-1.097	-0.852	-0.46	-0.56
1844	0.489	0.262	0.396	0.091	0.388	-0.919	-1.273	-0.754	-0.601
1845	-0.909	-0.788	-0.039	0.781	-1.181	0.512	1.023	0.592	0.123
1846	-0.893	-1.014	-0.125	1.035	-1.22	0.753	1.01	0.482	0.15
1847	-0.913	-0.945	0.061	0.671	-1.286	0.367	1.457	0.664	0.223
1848	1.678	1.707	3.697	-1.403	-2.429	-1.689	-2.24	-1.697	-2.207
1849	2.045	1.578	3.12	-1.347	-2.507	-1.544	-2.296	-1.804	-2.258
1850	1.806	1.61	3.656	-1.528	-2.546	-1.603	-2.199	-1.723	-2.177
1851	-0.877	-0.946	-0.071	0.881	-1.336	0.538	1.326	0.668	0.014
1852	1.061	0.663	1.788	-0.974	-1.89	-0.891	-1.232	-0.56	-1.213
1853	0.676	0.02	0.445	-0.367	-1.424	-0.793	-0.4	-0.019	-0.464
1854	-0.862	-0.859	-0.14	0.66	-1.178	0.469	1.38	0.539	0.184
1855	1.161	0.826	1.795	-0.646	-1.599	-1.135	-1.539	-1.048	-1.229
1856	1.025	1.118	1.668	-0.703	-1.215	-1.131	-1.481	-0.961	-1.6
1857	1.074	1.113	1.228	-0.7	-1.692	-1.045	-1.281	-0.907	-1.272
1858	1.061	0.892	1.343	-0.911	-1.638	-1.145	-1.236	-0.742	-0.957
1859	1.102	0.818	1.819	-0.98	-1.708	-1.143	-1.268	-0.83	-1.118
1860	0.897	0.57	1.121	-0.583	-1.488	-1.17	-0.978	-0.576	-0.708
1861	1.006	0.579	1.711	-0.772	-1.089	-1.073	-1.446	-0.744	-1.138
1862	0.958	0.592	1.382	-0.588	-1.365	-1.044	-1.449	-0.571	-0.969
1863	1.498	1.687	3.501	-1.427	-2.59	-1.5	-1.958	-1.489	-2.107
1864	-0.877	-0.846	-0.235	0.52	-1.058	0.31	1.437	0.679	0.313
1865	-0.881	-1.019	-0.002	0.979	-1.353	0.574	1.116	0.482	0.272
1866	0.632	2.478	-0.262	-0.987	-0.027	-1.003	-1.813	-0.838	-1.648
1867	0.749	-0.029	0.045	-0.828	-1.713	-0.618	-0.164	0.004	0.083
1868	0.602	0.225	0.451	-0.813	-1.878	-0.732	-0.319	-0.074	0.05
1869	0.567	0.17	0.675	-0.778	-1.924	-0.842	-0.297	0.191	-0.162
1870	0.481	0.345	0.409	-0.532	-0.522	-0.518	-0.616	-0.403	-0.699
1871	0.754	0.298	0.509	-0.531	-1.583	-0.903	-0.669	-0.265	-0.277
1872	-0.902	-0.893	0.004	0.768	-1.215	0.478	1.242	0.622	0.112
1873	-0.892	-0.843	-0.189	0.722	-1.379	0.67	1.265	0.601	0.157
1874	1.212	1.217	2.073	-0.844	-1.556	-1.156	-1.795	-1.215	-1.609
1875	-0.897	-0.867	-0.297	0.748	-1.189	0.461	1.203	0.691	0.302
1876	-0.917	-1.02	-0.027	0.793	-1.184	0.328	1.554	0.647	0.219
1877	1.976	1.858	3.457	-1.455	-2.584	-1.688	-2.554	-1.829	-2.313
1878	-0.858	-0.928	-0.161	0.76	-1.268	0.494	1.325	0.655	0.156
1879	1.093	0.725	1.249	-0.639	-1.789	-1.25	-1.179	-0.753	-0.788
1880	-0.853	-0.911	-0.071	0.807	-1.205	0.44	1.079	0.706	0.127
1881	0.56	0.937	1.077	-0.719	-1.125	-0.789	-1.178	-0.711	-0.746
1882	-0.916	-0.922	-0.077	0.826	-1.284	0.415	1.259	0.733	0.182
1883	2.008	1.852	3.04	-1.424	-2.528	-1.681	-2.348	-1.806	-2.248
1884	1.155	0.797	1.157	-0.744	-1.493	-1.173	-1.504	-0.668	-0.967
1885	-0.885	-0.828	-0.061	0.896	-1.086	0.635	0.954	0.473	0.02
1886	-0.895	-0.861	-0.046	0.824	-1.152	0.476	1.179	0.599	0.069
1887	0.58	0.384	0.858	-0.467	-1.09	-0.646	-1.329	-0.221	-0.59
1888	-0.889	-1.056	0.181	0.925	-1.298	0.435	1.17	0.562	0.224
1889	0.706	0.563	0.461	-0.396	-1.241	-0.979	-0.778	-0.292	-0.701
1890	-0.814	-0.781	0.295	0.964	-1.11	0.64	0.971	0.151	-0.244
1891	0.929	0.902	1.87	-0.841	-1.645	-1.216	-1.142	-0.829	-1.132
1892	0.618	0.497	-0.256	-0.104	-0.663	-0.027	-0.037	-0.907	-1.319
1893	0.468	0.502	0.091	-0.257	-0.621	0.143	-0.263	-0.601	-1.522
1894	0.5	0.586	-0.117	-0.109	-0.612	0.152	-0.441	-0.692	-1.475
1895	1.058	0.874	1.878	-0.969	-2.076	-1.183	-1.101	-0.699	-1.131
1896	-0.861	-0.843	-0.231	0.794	-1.151	0.502	1.457	0.444	0.099
1897	1.062	0.708	1.533	-0.791	-1.725	-0.992	-1.43	-0.691	-0.984
1898	-0.848	-0.89	0.066	1.008	-1.12	0.378	1.108	0.257	0.204
1899	-0.884	-1.024	-0.2	0.8	-1.197	0.535	1.359	0.613	0.271
1900	0.956	0.851	2.119	-0.998	-1.689	-0.98	-1.509	-0.927	-1.033
1901	0.914	0.747	1.421	-0.638	-1.57	-1.07	-1.236	-0.631	-1.015
1902	0.241	-0.687	-0.262	0.337	-1.367	-0.354	-0.297	0.338	0.443
1903	-0.849	-0.906	-0.067	0.625	-1.175	0.59	1.359	0.576	0.053
1904	-0.84	-0.841	-0.448	0.491	-1.215	0.46	1.664	0.703	0.223
1905	-0.903	-0.912	-0.133	0.613	-1.223	0.698	1.251	0.598	0.213
1906	1.091	0.969	1.674	-0.844	-1.831	-1.131	-1.448	-0.819	-1.14
1907	1.256	0.655	1.604	-0.81	-1.859	-0.903	-1.491	-0.852	-1.134
1908	1.281	0.763	2.11	-0.895	-1.534	-1.409	-1.415	-1.164	-1.151
1909	-0.9	-0.952	0.058	0.769	-1.243	0.487	1.096	0.551	0.325
1910	-0.878	-0.955	-0.113	0.833	-1.303	0.546	1.333	0.523	0.218
1911	0.764	0.724	1.871	-0.768	-1.722	-1.064	-1.134	-0.613	-0.938
1912	0.572	0.825	-0.118	-0.005	-0.679	-0.244	-0.353	-1.04	-1.343
1913	-0.832	-0.881	-0.211	0.693	-1.201	0.518	1.3	0.583	0.164
1914	-0.89	-0.935	0.202	0.948	-1.375	0.392	1.05	0.606	0.145
1915	1.577	2.057	3.048	-1.408	-2.4	-1.601	-2.219	-1.664	-2.103
1916	0.194	-0.577	-0.356	0.371	-1.451	-0.347	-0.203	0.236	0.512
1917	0.495	0.142	-0.721	-0.047	-1.014	-0.435	0.011	-0.087	-0.429
1918	2.103	1.548	3.18	-1.516	-2.577	-1.61	-2.049	-1.869	-2.21
1919	0.549	0.138	0.523	-0.483	-1.108	-0.515	-0.726	-0.164	-0.46
1920	0.554	0.11	-0.273	0.119	0.048	-0.606	-1.218	-0.189	-0.639
1921	0.935	0.876	1.306	-0.571	-1.495	-0.946	-1.387	-0.767	-1.142
1922	-0.88	-0.864	-0.216	0.852	-1.135	0.439	1.159	0.643	0.155
1923	-0.898	-0.877	0.359	0.902	-1.361	0.358	1.362	0.414	-0.014
1924	0.746	0.629	0.719	-0.807	-2.021	-0.899	-0.286	-0.314	-0.575
1925	-0.91	-0.921	-0.086	0.65	-1.34	0.721	1.543	0.195	0.417
1926	0.273	-0.261	0.065	-0.161	-1.405	-0.376	-0.593	0.191	0.364
1927	0.432	0.4	0.026	-0.876	-1.873	-0.814	-0.22	0.394	0.113
1928	-0.902	-0.921	0.296	0.827	-1.181	0.374	1.217	0.544	0.02
1929	1.335	1.256	2.272	-0.91	-1.789	-1.221	-1.852	-1.269	-1.705
1930	0.54	0.241	0.238	-0.197	-0.857	-0.506	-0.608	-0.543	-0.504
1931	1.835	1.679	3.646	-1.405	-2.534	-1.632	-2.39	-1.807	-2.209
1932	-0.844	-0.73	-0.293	0.459	-1.111	0.371	1.502	0.634	0.166
1933	-0.869	-0.963	-0.203	0.849	-1.23	0.568	1.455	0.476	0.168
1934	-0.911	-0.963	0.192	0.995	-1.142	0.502	1.063	0.425	0.093
1935	-0.88	-0.889	-0.234	0.71	-1.197	0.521	1.32	0.69	0.149
1936	0.944	0.697	1.384	-0.629	-1.235	-1.011	-1.255	-0.754	-1.125
1937	-0.856	-0.856	-0.209	0.636	-1.205	0.597	1.225	0.667	0.122
1938	0.917	0.822	1.509	-0.739	-1.573	-1.139	-1.161	-0.506	-1.21
1939	1.379	1.385	2.969	-1.187	-2.126	-1.396	-1.89	-1.41	-1.747
1940	-0.929	-0.886	-0.022	0.844	-1.217	0.641	1.232	0.385	0.186
1941	0.947	0.896	1.298	-0.693	-1.597	-0.944	-1.35	-0.669	-1.126
1942	1.116	0.821	1.672	-0.788	-1.966	-1.031	-1.284	-0.944	-1.026
1943	-0.864	-0.897	-0.166	0.791	-1.223	0.424	1.216	0.697	0.17
1944	-0.909	-0.954	0.133	0.861	-1.239	0.63	0.935	0.621	0.09
1945	-0.901	-1.059	0.182	0.927	-1.263	0.834	1.112	0.319	0.108
1946	-0.9	-0.969	-0.147	0.701	-1.127	0.491	1.321	0.673	0.236
1947	1.036	0.993	1.792	-0.998	-1.622	-1.189	-1.269	-0.886	-1.155
1948	-0.881	-0.938	-0.053	0.788	-1.314	0.572	1.145	0.643	0.183
1949	-0.897	-0.887	-0.146	0.783	-1.16	0.515	1.281	0.557	0.171
1950	-0.888	-0.987	0.195	0.931	-1.251	0.504	1.248	0.479	0.032
1951	-0.894	-0.865	-0.248	0.715	-1.106	0.617	1.325	0.511	0.168
1952	-0.9	-0.881	-0.197	0.908	-1.259	0.463	1.132	0.655	0.214
1953	-0.895	-0.947	-0.093	0.871	-1.269	0.582	1.083	0.567	0.255
1954	-0.916	-0.932	-0.086	0.879	-1.233	0.456	1.118	0.715	0.194
1955	1.015	0.841	0.96	-0.515	-0.393	-1.016	-1.576	-1.093	-1.218
1956	-0.906	-0.818	-0.156	0.788	-1.295	0.445	1.446	0.608	0.092
1957	-0.883	-0.924	0.041	0.833	-1.167	0.341	1.364	0.68	-0.012
1958	0.695	0.591	1.12	-0.982	-1.946	-1.194	-0.233	-0.347	-0.359
1959	-0.886	-0.978	-0.046	0.835	-1.16	0.503	0.949	0.645	0.296
1960	0.24	-0.714	-0.497	0.551	-1.45	-0.199	-0.407	0.171	0.623
1961	0.921	0.592	1.185	-0.613	-1.746	-0.898	-0.928	-0.282	-1.232
1962	-0.878	-0.903	-0.061	0.759	-1.178	0.539	1.373	0.514	0.077
1963	1.01	0.735	1.512	-0.756	-1.735	-1.159	-0.908	-0.763	-1.046
1964	-0.851	-0.9	-0.289	0.653	-1.28	0.505	1.375	0.714	0.22
1965	-0.892	-1.053	0.144	1.13	-1.265	0.437	1.373	0.218	0.236
1966	-0.873	-0.966	0.188	0.794	-1.064	0.347	1.233	0.573	0.062
1967	0.989	0.91	1.307	-0.632	-1.938	-1.006	-1.174	-0.752	-1.049
1968	-0.857	-0.875	-0.22	0.679	-1.111	0.583	1.204	0.607	0.144
1969	1.125	0.82	1.549	-0.721	-1.637	-1.081	-1.303	-0.997	-1.106
1970	-0.87	-0.897	0.12	1.005	-1.252	0.544	0.998	0.272	0.195
1971	0.76	0.389	0.795	-0.528	-1.544	-0.958	-0.923	-0.339	-0.393
1972	-0.841	-0.942	-0.323	0.613	-1.144	0.469	1.672	0.698	0.087
1973	-0.894	-0.963	0.126	0.736	-1.11	0.306	1.143	0.447	0.462
1974	1.244	0.99	2.492	-1.078	-2.088	-1.234	-1.675	-0.977	-1.369
1975	-0.889	-0.898	-0.205	0.862	-1.213	0.618	1.288	0.522	0.111
1976	-0.235	-0.267	-1.973	-1.277	-1.484	0.112	-0.87	1.48	2.69
1977	0.808	0.647	1.591	-0.864	-1.8	-1.18	-1.23	-0.401	-0.558
1978	-0.888	-0.887	-0.088	0.732	-1.312	0.527	1.165	0.764	0.119
1979	-0.902	-0.911	-0.116	0.856	-1.127	0.553	1.188	0.536	0.145
1980	-0.91	-0.93	0.072	0.837	-1.235	0.477	1.108	0.636	0.148
1981	-0.908	-0.939	0.026	0.863	-1.157	0.618	1.098	0.565	0.058
1982	1.295	0.882	1.969	-0.923	-1.994	-1.267	-1.204	-1.001	-1.34
1983	-0.919	-0.958	-0.014	0.712	-1.176	0.505	1.182	0.64	0.279
1984	1.671	1.735	4.139	-1.544	-2.588	-1.689	-2.342	-1.714	-2.286
1985	-0.881	-0.994	0.067	1.071	-1.159	0.426	1.075	0.359	0.257
1986	-0.904	-0.843	-0.007	0.798	-1.282	0.473	1.211	0.532	0.184
1987	0.542	0.189	0.754	-0.417	-1.758	-0.666	-0.283	-0.467	-0.204
1988	1.839	1.982	3.302	-1.464	-2.366	-1.601	-2.485	-1.86	-2.326
1989	0.93	0.278	0.6	-0.697	-1.378	-1.008	-0.868	-0.237	-0.438
1990	-0.908	-0.956	0.105	0.857	-1.196	0.513	1.133	0.585	0.106
1991	1.607	1.859	3.762	-1.478	-2.431	-1.508	-2.249	-1.876	-2.264
1992	-0.915	-0.94	0.086	1.072	-1.29	0.421	1.058	0.575	0.119
1993	0.936	1.42	-0.152	-0.76	-0.623	-1.206	-1.276	-0.416	-1.233
1994	-0.907	-0.919	-0.2	0.77	-1.069	0.612	1.381	0.605	0.026
1995	0.479	0.241	0.425	-0.378	-1.395	-0.966	-0.618	0.075	-0.158
1996	1.023	0.706	1.696	-0.962	-1.639	-0.946	-1.199	-0.652	-1.177
[truncated: 13,652 more rows]
