# Supplementary material for: Genome resolved analysis of a premature infant gut microbial community reveals a Varibaculum cambriense genome and a shift towards fermentation-based metabolism during the third week of life
Source: Microbiome. 2013 Dec 17;1:30. doi: 10.1186/2049-2618-1-30 (PMC4177395; doi:10.1186/2049-2618-1-30)
Supplement: Additional file 1 — ESOM data. [file 2049-2618-1-30-S1.zip › af2_esom/assembly-rZT_293x293e20.umx]

%293 293
0.003	0.005	0.007	0.006	0.006	0.005	0.002	0.001	0.002	0.003	0.004	0.007	0.01	0.011	0.01	0.01	0.01	0.011	0.013	0.017	0.021	0.023	0.024	0.028	0.044	0.067	0.077	0.068	0.062	0.049	0.03	0.021	0.016	0.018	0.019	0.018	0.018	0.022	0.025	0.022	0.019	0.02	0.018	0.014	0.014	0.016	0.02	0.022	0.018	0.014
0.003	0.006	0.008	0.01	0.008	0.006	0.003	0.001	0.002	0.003	0.005	0.009	0.012	0.013	0.012	0.01	0.011	0.013	0.015	0.019	0.025	0.031	0.032	0.038	0.054	0.072	0.077	0.064	0.052	0.037	0.023	0.017	0.017	0.019	0.018	0.017	0.018	0.022	0.026	0.026	0.024	0.022	0.018	0.014	0.013	0.016	0.022	0.023	0.019	0.015
0.005	0.008	0.011	0.012	0.012	0.008	0.005	0.003	0.004	0.005	0.007	0.01	0.014	0.016	0.013	0.011	0.013	0.017	0.021	0.024	0.033	0.04	0.047	0.05	0.062	0.074	0.074	0.057	0.039	0.026	0.016	0.016	0.017	0.019	0.018	0.016	0.017	0.022	0.026	0.027	0.026	0.024	0.021	0.018	0.016	0.019	0.022	0.022	0.018	0.017
0.008	0.009	0.011	0.012	0.013	0.012	0.01	0.008	0.007	0.008	0.008	0.011	0.015	0.017	0.015	0.013	0.013	0.019	0.022	0.027	0.039	0.048	0.057	0.061	0.068	0.076	0.068	0.046	0.029	0.021	0.016	0.018	0.019	0.021	0.018	0.014	0.014	0.019	0.024	0.024	0.026	0.027	0.024	0.021	0.02	0.02	0.021	0.021	0.02	0.019
0.009	0.009	0.01	0.01	0.011	0.014	0.015	0.013	0.013	0.014	0.014	0.015	0.018	0.021	0.018	0.015	0.014	0.017	0.02	0.029	0.043	0.053	0.067	0.071	0.071	0.069	0.053	0.036	0.025	0.023	0.021	0.021	0.021	0.022	0.021	0.017	0.015	0.019	0.02	0.025	0.027	0.026	0.022	0.018	0.018	0.018	0.019	0.021	0.023	0.025
0.009	0.009	0.009	0.009	0.01	0.015	0.019	0.021	0.022	0.023	0.024	0.024	0.026	0.025	0.022	0.018	0.016	0.018	0.02	0.031	0.051	0.071	0.085	0.075	0.066	0.056	0.038	0.029	0.025	0.026	0.026	0.022	0.021	0.024	0.024	0.021	0.019	0.017	0.021	0.027	0.029	0.024	0.019	0.016	0.016	0.019	0.02	0.022	0.027	0.032
0.012	0.012	0.012	0.012	0.012	0.017	0.023	0.026	0.029	0.031	0.033	0.032	0.032	0.03	0.026	0.022	0.019	0.019	0.021	0.039	0.068	0.092	0.095	0.074	0.059	0.045	0.035	0.03	0.027	0.024	0.021	0.018	0.021	0.024	0.024	0.02	0.019	0.018	0.022	0.029	0.032	0.027	0.021	0.018	0.019	0.022	0.023	0.023	0.028	0.033
0.018	0.016	0.014	0.013	0.015	0.023	0.031	0.038	0.038	0.037	0.037	0.036	0.036	0.034	0.029	0.025	0.022	0.021	0.027	0.053	0.085	0.105	0.091	0.061	0.046	0.039	0.032	0.03	0.025	0.021	0.018	0.017	0.02	0.022	0.021	0.019	0.018	0.018	0.022	0.03	0.034	0.028	0.022	0.018	0.018	0.021	0.023	0.024	0.028	0.03
0.018	0.017	0.018	0.017	0.022	0.032	0.043	0.048	0.045	0.039	0.038	0.036	0.04	0.042	0.04	0.038	0.035	0.035	0.043	0.071	0.097	0.104	0.083	0.05	0.035	0.03	0.028	0.027	0.022	0.017	0.017	0.02	0.021	0.022	0.019	0.017	0.016	0.017	0.021	0.028	0.032	0.028	0.02	0.015	0.014	0.02	0.022	0.026	0.028	0.025
0.017	0.021	0.025	0.027	0.031	0.038	0.044	0.048	0.044	0.038	0.036	0.037	0.044	0.049	0.052	0.051	0.049	0.048	0.064	0.088	0.099	0.102	0.08	0.047	0.033	0.027	0.026	0.026	0.022	0.018	0.021	0.022	0.022	0.021	0.018	0.016	0.015	0.017	0.018	0.026	0.033	0.028	0.019	0.014	0.014	0.018	0.024	0.027	0.027	0.024
0.02	0.026	0.033	0.037	0.039	0.04	0.039	0.043	0.042	0.037	0.032	0.036	0.045	0.049	0.05	0.052	0.053	0.057	0.078	0.099	0.104	0.103	0.081	0.048	0.034	0.028	0.024	0.024	0.021	0.019	0.022	0.024	0.024	0.021	0.018	0.017	0.015	0.017	0.02	0.028	0.033	0.03	0.024	0.019	0.019	0.022	0.027	0.029	0.024	0.02
0.026	0.033	0.043	0.046	0.045	0.039	0.037	0.042	0.042	0.038	0.032	0.037	0.045	0.049	0.048	0.052	0.059	0.067	0.086	0.102	0.105	0.102	0.08	0.049	0.032	0.024	0.023	0.022	0.019	0.018	0.022	0.024	0.025	0.023	0.019	0.017	0.014	0.016	0.02	0.027	0.031	0.027	0.024	0.022	0.022	0.024	0.03	0.028	0.021	0.015
0.036	0.045	0.054	0.054	0.047	0.041	0.042	0.047	0.046	0.041	0.038	0.043	0.051	0.049	0.045	0.051	0.061	0.066	0.081	0.093	0.104	0.103	0.081	0.055	0.033	0.024	0.023	0.023	0.019	0.019	0.024	0.028	0.028	0.026	0.02	0.016	0.014	0.015	0.023	0.029	0.029	0.025	0.02	0.019	0.02	0.022	0.025	0.025	0.02	0.013
0.048	0.056	0.063	0.059	0.052	0.051	0.053	0.057	0.057	0.05	0.047	0.049	0.057	0.054	0.048	0.05	0.054	0.057	0.067	0.081	0.103	0.106	0.084	0.062	0.04	0.029	0.027	0.024	0.02	0.022	0.028	0.032	0.032	0.026	0.02	0.016	0.014	0.019	0.025	0.03	0.029	0.023	0.017	0.016	0.017	0.018	0.02	0.02	0.018	0.012
0.062	0.07	0.078	0.078	0.074	0.07	0.066	0.067	0.066	0.061	0.056	0.06	0.064	0.061	0.054	0.049	0.049	0.052	0.061	0.074	0.098	0.109	0.093	0.073	0.051	0.037	0.033	0.028	0.022	0.024	0.028	0.033	0.032	0.027	0.02	0.017	0.016	0.021	0.026	0.03	0.028	0.022	0.017	0.017	0.017	0.015	0.017	0.019	0.018	0.013
0.08	0.088	0.091	0.09	0.083	0.076	0.07	0.068	0.07	0.072	0.072	0.076	0.073	0.066	0.058	0.047	0.045	0.053	0.06	0.067	0.089	0.103	0.1	0.087	0.065	0.047	0.037	0.029	0.023	0.023	0.026	0.028	0.029	0.027	0.023	0.022	0.022	0.021	0.026	0.029	0.027	0.022	0.019	0.019	0.016	0.013	0.016	0.019	0.02	0.017
0.096	0.094	0.086	0.078	0.069	0.064	0.065	0.068	0.075	0.08	0.084	0.083	0.079	0.071	0.065	0.056	0.053	0.058	0.06	0.063	0.073	0.085	0.097	0.098	0.08	0.057	0.043	0.032	0.022	0.02	0.022	0.023	0.024	0.023	0.022	0.023	0.023	0.022	0.022	0.024	0.024	0.018	0.016	0.018	0.016	0.015	0.018	0.022	0.023	0.021
0.098	0.088	0.078	0.07	0.062	0.056	0.059	0.069	0.079	0.08	0.085	0.083	0.081	0.078	0.082	0.078	0.074	0.071	0.067	0.058	0.057	0.069	0.086	0.104	0.1	0.077	0.052	0.035	0.023	0.019	0.019	0.019	0.019	0.019	0.018	0.018	0.018	0.019	0.019	0.019	0.017	0.016	0.015	0.016	0.015	0.016	0.02	0.024	0.025	0.02
0.091	0.089	0.082	0.074	0.066	0.06	0.062	0.077	0.082	0.084	0.084	0.086	0.084	0.082	0.084	0.086	0.086	0.076	0.064	0.051	0.047	0.057	0.075	0.101	0.116	0.101	0.069	0.043	0.028	0.021	0.02	0.017	0.017	0.017	0.016	0.015	0.014	0.015	0.018	0.019	0.017	0.017	0.018	0.017	0.017	0.019	0.024	0.027	0.026	0.02
0.092	0.094	0.092	0.08	0.066	0.061	0.067	0.08	0.087	0.086	0.084	0.085	0.084	0.08	0.079	0.08	0.081	0.074	0.058	0.046	0.042	0.048	0.062	0.089	0.123	0.12	0.082	0.05	0.031	0.023	0.021	0.018	0.017	0.016	0.015	0.013	0.012	0.013	0.018	0.02	0.02	0.019	0.02	0.019	0.021	0.025	0.029	0.029	0.026	0.02
0.089	0.093	0.089	0.079	0.073	0.07	0.074	0.08	0.084	0.083	0.084	0.084	0.085	0.086	0.082	0.076	0.077	0.069	0.056	0.045	0.04	0.043	0.052	0.078	0.115	0.125	0.092	0.054	0.035	0.025	0.021	0.017	0.015	0.017	0.015	0.013	0.012	0.013	0.018	0.021	0.019	0.02	0.022	0.022	0.021	0.023	0.025	0.025	0.021	0.018
0.075	0.084	0.085	0.08	0.083	0.086	0.086	0.091	0.09	0.091	0.09	0.084	0.082	0.084	0.076	0.069	0.068	0.062	0.052	0.045	0.042	0.042	0.049	0.071	0.108	0.124	0.093	0.06	0.043	0.03	0.022	0.018	0.015	0.016	0.015	0.013	0.012	0.013	0.017	0.021	0.02	0.02	0.019	0.02	0.019	0.017	0.016	0.018	0.017	0.015
0.062	0.074	0.081	0.083	0.093	0.099	0.101	0.099	0.099	0.097	0.089	0.076	0.073	0.077	0.073	0.067	0.067	0.062	0.051	0.048	0.047	0.048	0.055	0.072	0.099	0.114	0.097	0.068	0.05	0.036	0.025	0.019	0.017	0.018	0.016	0.012	0.011	0.012	0.017	0.02	0.021	0.02	0.018	0.02	0.02	0.016	0.015	0.016	0.015	0.013
0.054	0.069	0.079	0.085	0.096	0.104	0.105	0.095	0.094	0.09	0.083	0.068	0.065	0.073	0.077	0.074	0.072	0.071	0.064	0.063	0.062	0.056	0.061	0.071	0.089	0.105	0.094	0.079	0.064	0.043	0.028	0.021	0.02	0.021	0.018	0.012	0.012	0.013	0.016	0.02	0.021	0.02	0.018	0.02	0.021	0.016	0.014	0.016	0.015	0.012
0.048	0.059	0.069	0.075	0.082	0.084	0.085	0.08	0.08	0.085	0.083	0.074	0.069	0.074	0.078	0.076	0.076	0.081	0.078	0.079	0.076	0.065	0.065	0.07	0.079	0.09	0.091	0.087	0.076	0.053	0.037	0.026	0.021	0.022	0.017	0.012	0.013	0.016	0.016	0.018	0.018	0.017	0.016	0.02	0.02	0.015	0.014	0.017	0.017	0.014
0.044	0.051	0.061	0.064	0.066	0.071	0.071	0.069	0.069	0.078	0.081	0.075	0.069	0.071	0.072	0.07	0.073	0.081	0.088	0.092	0.09	0.081	0.077	0.076	0.08	0.085	0.085	0.093	0.091	0.069	0.051	0.035	0.025	0.022	0.015	0.01	0.013	0.015	0.017	0.017	0.017	0.016	0.015	0.019	0.021	0.017	0.014	0.016	0.019	0.018
0.047	0.051	0.053	0.055	0.057	0.065	0.071	0.068	0.065	0.065	0.068	0.066	0.062	0.059	0.063	0.064	0.068	0.078	0.09	0.098	0.096	0.092	0.087	0.077	0.076	0.083	0.085	0.097	0.096	0.078	0.063	0.048	0.033	0.024	0.015	0.012	0.014	0.017	0.017	0.017	0.017	0.018	0.019	0.021	0.021	0.018	0.016	0.017	0.02	0.021
0.051	0.048	0.043	0.041	0.044	0.056	0.066	0.068	0.067	0.064	0.062	0.059	0.05	0.046	0.052	0.055	0.059	0.069	0.084	0.094	0.09	0.088	0.086	0.075	0.07	0.079	0.081	0.091	0.094	0.081	0.071	0.058	0.045	0.032	0.018	0.015	0.016	0.017	0.017	0.017	0.017	0.022	0.022	0.022	0.02	0.019	0.018	0.018	0.02	0.021
0.053	0.045	0.039	0.036	0.04	0.047	0.056	0.06	0.065	0.06	0.053	0.047	0.033	0.033	0.041	0.044	0.045	0.055	0.072	0.082	0.078	0.078	0.08	0.076	0.067	0.068	0.075	0.084	0.088	0.084	0.081	0.066	0.055	0.038	0.023	0.022	0.021	0.02	0.021	0.019	0.02	0.02	0.02	0.018	0.017	0.019	0.019	0.018	0.018	0.018
0.051	0.043	0.039	0.042	0.046	0.048	0.05	0.054	0.061	0.057	0.048	0.046	0.033	0.032	0.037	0.036	0.037	0.043	0.056	0.066	0.063	0.064	0.068	0.071	0.067	0.062	0.066	0.074	0.079	0.087	0.09	0.08	0.064	0.047	0.028	0.023	0.023	0.023	0.023	0.021	0.018	0.017	0.016	0.015	0.018	0.021	0.02	0.016	0.016	0.017
0.051	0.045	0.044	0.047	0.05	0.052	0.055	0.06	0.065	0.059	0.053	0.051	0.046	0.041	0.04	0.035	0.031	0.034	0.045	0.054	0.052	0.057	0.064	0.069	0.071	0.065	0.067	0.07	0.074	0.088	0.1	0.094	0.08	0.056	0.033	0.022	0.018	0.018	0.021	0.021	0.017	0.015	0.016	0.017	0.019	0.023	0.02	0.016	0.016	0.016
0.05	0.045	0.043	0.042	0.037	0.044	0.052	0.061	0.066	0.058	0.05	0.049	0.052	0.052	0.048	0.039	0.031	0.034	0.039	0.045	0.046	0.052	0.062	0.073	0.079	0.077	0.075	0.078	0.077	0.09	0.105	0.104	0.097	0.071	0.044	0.027	0.016	0.015	0.019	0.02	0.016	0.015	0.015	0.017	0.019	0.02	0.019	0.018	0.018	0.017
0.051	0.044	0.041	0.034	0.029	0.037	0.051	0.062	0.064	0.053	0.042	0.043	0.049	0.054	0.054	0.044	0.035	0.033	0.038	0.041	0.039	0.041	0.05	0.063	0.075	0.08	0.079	0.079	0.082	0.089	0.104	0.106	0.103	0.086	0.06	0.039	0.021	0.015	0.018	0.019	0.014	0.013	0.016	0.015	0.017	0.019	0.019	0.02	0.02	0.018
0.053	0.044	0.04	0.035	0.034	0.041	0.054	0.06	0.06	0.051	0.04	0.039	0.041	0.047	0.051	0.048	0.037	0.032	0.036	0.039	0.036	0.032	0.034	0.045	0.06	0.072	0.075	0.075	0.075	0.086	0.102	0.108	0.105	0.098	0.077	0.054	0.032	0.02	0.02	0.018	0.014	0.014	0.014	0.014	0.015	0.017	0.019	0.02	0.02	0.017
0.054	0.046	0.04	0.038	0.036	0.046	0.058	0.057	0.049	0.041	0.032	0.032	0.034	0.037	0.045	0.046	0.037	0.032	0.035	0.038	0.034	0.03	0.033	0.04	0.052	0.065	0.073	0.075	0.076	0.086	0.105	0.11	0.11	0.106	0.097	0.073	0.047	0.031	0.025	0.02	0.015	0.015	0.014	0.013	0.013	0.015	0.016	0.017	0.017	0.017
0.051	0.046	0.04	0.04	0.041	0.051	0.058	0.055	0.043	0.033	0.025	0.026	0.03	0.033	0.04	0.044	0.038	0.035	0.037	0.037	0.032	0.028	0.032	0.039	0.046	0.053	0.061	0.069	0.07	0.084	0.1	0.107	0.112	0.118	0.115	0.096	0.066	0.043	0.032	0.024	0.018	0.016	0.014	0.013	0.014	0.015	0.016	0.015	0.015	0.016
0.052	0.049	0.044	0.042	0.042	0.049	0.056	0.055	0.049	0.041	0.033	0.033	0.034	0.033	0.039	0.043	0.039	0.037	0.04	0.038	0.034	0.03	0.031	0.035	0.039	0.044	0.049	0.057	0.062	0.068	0.087	0.103	0.122	0.139	0.138	0.12	0.09	0.059	0.038	0.025	0.018	0.014	0.013	0.013	0.015	0.017	0.016	0.014	0.013	0.013
0.058	0.063	0.058	0.053	0.049	0.047	0.054	0.058	0.058	0.053	0.047	0.045	0.039	0.036	0.041	0.043	0.038	0.033	0.034	0.036	0.035	0.031	0.031	0.032	0.036	0.04	0.047	0.056	0.06	0.062	0.071	0.089	0.107	0.139	0.146	0.137	0.112	0.075	0.044	0.027	0.016	0.011	0.009	0.011	0.015	0.016	0.016	0.014	0.013	0.012
0.059	0.064	0.065	0.064	0.059	0.054	0.058	0.062	0.06	0.056	0.058	0.055	0.047	0.042	0.047	0.046	0.037	0.028	0.027	0.031	0.031	0.032	0.034	0.034	0.036	0.039	0.046	0.056	0.062	0.062	0.066	0.075	0.084	0.107	0.129	0.133	0.12	0.082	0.048	0.026	0.016	0.011	0.01	0.013	0.016	0.016	0.016	0.015	0.014	0.013
0.049	0.05	0.051	0.055	0.054	0.055	0.057	0.055	0.051	0.054	0.055	0.055	0.046	0.046	0.051	0.05	0.038	0.027	0.025	0.028	0.029	0.031	0.036	0.035	0.033	0.037	0.045	0.056	0.063	0.064	0.068	0.075	0.081	0.092	0.107	0.126	0.131	0.097	0.056	0.031	0.017	0.012	0.012	0.014	0.016	0.017	0.017	0.015	0.014	0.013
0.047	0.044	0.042	0.04	0.041	0.044	0.048	0.044	0.042	0.047	0.049	0.044	0.04	0.046	0.053	0.051	0.037	0.032	0.031	0.033	0.031	0.032	0.035	0.033	0.031	0.034	0.042	0.054	0.062	0.064	0.07	0.073	0.074	0.083	0.103	0.127	0.138	0.116	0.074	0.042	0.024	0.015	0.014	0.013	0.015	0.018	0.019	0.015	0.013	0.012
0.044	0.042	0.041	0.036	0.038	0.041	0.042	0.04	0.041	0.041	0.039	0.035	0.035	0.043	0.052	0.047	0.041	0.038	0.041	0.041	0.037	0.036	0.036	0.033	0.031	0.031	0.037	0.048	0.055	0.056	0.065	0.069	0.062	0.072	0.094	0.128	0.143	0.13	0.096	0.062	0.035	0.021	0.016	0.016	0.016	0.02	0.022	0.016	0.011	0.01
0.041	0.035	0.032	0.038	0.039	0.041	0.044	0.042	0.04	0.04	0.034	0.03	0.031	0.043	0.051	0.044	0.038	0.036	0.039	0.041	0.039	0.039	0.039	0.035	0.032	0.031	0.035	0.043	0.047	0.049	0.059	0.061	0.058	0.066	0.089	0.125	0.154	0.148	0.122	0.092	0.062	0.038	0.026	0.02	0.018	0.02	0.022	0.018	0.012	0.01
0.044	0.035	0.029	0.029	0.039	0.049	0.051	0.047	0.042	0.037	0.031	0.028	0.031	0.044	0.051	0.043	0.034	0.029	0.031	0.037	0.037	0.042	0.045	0.039	0.034	0.033	0.038	0.045	0.047	0.046	0.052	0.056	0.058	0.066	0.086	0.118	0.155	0.162	0.141	0.12	0.094	0.066	0.046	0.03	0.022	0.021	0.02	0.017	0.014	0.014
0.05	0.041	0.033	0.032	0.044	0.057	0.06	0.055	0.048	0.04	0.029	0.027	0.031	0.046	0.051	0.041	0.032	0.028	0.028	0.033	0.037	0.044	0.048	0.041	0.033	0.033	0.036	0.043	0.045	0.043	0.046	0.053	0.059	0.07	0.091	0.112	0.135	0.144	0.136	0.123	0.103	0.081	0.059	0.042	0.029	0.022	0.019	0.018	0.017	0.018
0.055	0.053	0.046	0.045	0.054	0.065	0.068	0.062	0.057	0.047	0.035	0.034	0.038	0.045	0.047	0.037	0.032	0.029	0.03	0.033	0.037	0.045	0.051	0.041	0.031	0.031	0.032	0.036	0.038	0.036	0.04	0.05	0.059	0.073	0.094	0.106	0.103	0.109	0.122	0.124	0.112	0.091	0.073	0.057	0.038	0.025	0.017	0.016	0.018	0.02
0.065	0.068	0.067	0.065	0.069	0.074	0.073	0.065	0.061	0.051	0.042	0.042	0.045	0.047	0.045	0.035	0.033	0.031	0.033	0.032	0.04	0.05	0.053	0.044	0.035	0.034	0.032	0.033	0.033	0.031	0.032	0.041	0.052	0.069	0.09	0.097	0.084	0.084	0.107	0.126	0.128	0.114	0.099	0.08	0.056	0.038	0.026	0.019	0.019	0.021
0.072	0.074	0.071	0.074	0.078	0.081	0.073	0.063	0.058	0.053	0.044	0.047	0.044	0.044	0.042	0.036	0.033	0.033	0.034	0.04	0.053	0.061	0.062	0.054	0.047	0.044	0.039	0.035	0.033	0.029	0.029	0.034	0.044	0.062	0.081	0.084	0.071	0.066	0.088	0.117	0.129	0.132	0.124	0.111	0.079	0.054	0.039	0.031	0.028	0.027
0.074	0.075	0.067	0.07	0.075	0.076	0.069	0.06	0.056	0.054	0.046	0.043	0.044	0.044	0.042	0.037	0.037	0.044	0.05	0.06	0.071	0.076	0.072	0.062	0.054	0.052	0.045	0.038	0.036	0.034	0.031	0.031	0.04	0.055	0.073	0.075	0.062	0.056	0.07	0.09	0.114	0.135	0.138	0.125	0.1	0.075	0.057	0.048	0.044	0.039
0.08	0.08	0.076	0.072	0.075	0.068	0.062	0.057	0.059	0.057	0.052	0.049	0.051	0.05	0.049	0.048	0.054	0.065	0.073	0.073	0.078	0.078	0.07	0.062	0.057	0.059	0.051	0.044	0.041	0.037	0.031	0.028	0.033	0.048	0.065	0.069	0.059	0.056	0.068	0.084	0.102	0.124	0.139	0.135	0.114	0.095	0.083	0.071	0.064	0.053
0.089	0.093	0.094	0.088	0.08	0.065	0.057	0.055	0.056	0.056	0.054	0.054	0.054	0.052	0.05	0.056	0.067	0.079	0.076	0.071	0.07	0.067	0.065	0.059	0.062	0.067	0.06	0.048	0.042	0.037	0.031	0.029	0.033	0.046	0.057	0.064	0.063	0.065	0.076	0.088	0.098	0.112	0.129	0.131	0.125	0.117	0.108	0.099	0.086	0.073
0.098	0.105	0.106	0.106	0.094	0.075	0.061	0.057	0.056	0.057	0.054	0.054	0.053	0.05	0.048	0.057	0.075	0.082	0.073	0.062	0.058	0.059	0.061	0.061	0.066	0.069	0.061	0.05	0.045	0.039	0.036	0.035	0.039	0.047	0.055	0.062	0.07	0.078	0.084	0.09	0.094	0.094	0.101	0.109	0.12	0.131	0.134	0.126	0.112	0.092
0.099	0.106	0.113	0.11	0.102	0.089	0.075	0.066	0.062	0.059	0.059	0.059	0.057	0.054	0.053	0.064	0.079	0.084	0.069	0.055	0.054	0.056	0.06	0.063	0.067	0.067	0.057	0.047	0.045	0.041	0.038	0.038	0.04	0.045	0.05	0.055	0.067	0.08	0.084	0.089	0.087	0.075	0.074	0.082	0.103	0.126	0.141	0.142	0.138	0.123
0.093	0.095	0.099	0.1	0.107	0.102	0.088	0.073	0.065	0.059	0.057	0.056	0.056	0.054	0.055	0.06	0.076	0.076	0.062	0.052	0.054	0.057	0.059	0.064	0.069	0.067	0.051	0.039	0.036	0.034	0.034	0.034	0.033	0.036	0.036	0.039	0.049	0.064	0.07	0.075	0.075	0.064	0.061	0.064	0.085	0.112	0.135	0.146	0.15	0.145
0.082	0.08	0.077	0.089	0.106	0.112	0.091	0.068	0.054	0.051	0.048	0.048	0.05	0.051	0.053	0.054	0.065	0.069	0.054	0.043	0.045	0.045	0.055	0.065	0.072	0.072	0.053	0.037	0.031	0.028	0.028	0.029	0.029	0.029	0.026	0.027	0.034	0.045	0.053	0.062	0.07	0.067	0.059	0.061	0.075	0.094	0.111	0.122	0.132	0.131
0.072	0.072	0.069	0.078	0.098	0.107	0.084	0.057	0.043	0.039	0.037	0.038	0.042	0.046	0.047	0.051	0.056	0.063	0.053	0.041	0.035	0.038	0.049	0.063	0.07	0.067	0.053	0.037	0.029	0.026	0.026	0.025	0.026	0.025	0.025	0.024	0.028	0.032	0.04	0.053	0.066	0.069	0.069	0.072	0.075	0.083	0.088	0.09	0.097	0.103
0.064	0.067	0.065	0.07	0.086	0.093	0.072	0.045	0.032	0.028	0.028	0.03	0.034	0.036	0.036	0.036	0.045	0.055	0.054	0.044	0.039	0.042	0.05	0.057	0.058	0.054	0.046	0.035	0.029	0.027	0.026	0.023	0.022	0.022	0.02	0.022	0.025	0.027	0.031	0.043	0.059	0.068	0.073	0.079	0.08	0.079	0.073	0.069	0.07	0.073
0.053	0.06	0.059	0.061	0.074	0.078	0.059	0.037	0.027	0.023	0.026	0.029	0.031	0.03	0.029	0.028	0.034	0.045	0.047	0.042	0.04	0.04	0.047	0.046	0.043	0.043	0.042	0.037	0.031	0.03	0.029	0.025	0.021	0.018	0.019	0.021	0.022	0.024	0.029	0.04	0.055	0.063	0.07	0.078	0.075	0.069	0.06	0.054	0.056	0.053
0.041	0.046	0.049	0.052	0.064	0.069	0.053	0.033	0.026	0.024	0.024	0.029	0.032	0.033	0.031	0.027	0.03	0.038	0.039	0.035	0.03	0.034	0.035	0.029	0.031	0.036	0.04	0.036	0.029	0.029	0.03	0.028	0.022	0.019	0.019	0.023	0.025	0.026	0.034	0.044	0.054	0.06	0.066	0.072	0.066	0.059	0.052	0.05	0.052	0.05
0.039	0.042	0.045	0.047	0.055	0.061	0.048	0.031	0.025	0.023	0.023	0.027	0.033	0.037	0.034	0.032	0.03	0.036	0.036	0.031	0.027	0.026	0.025	0.022	0.026	0.034	0.037	0.032	0.026	0.028	0.032	0.03	0.027	0.025	0.027	0.028	0.027	0.029	0.038	0.048	0.053	0.053	0.06	0.068	0.061	0.052	0.049	0.051	0.054	0.054
0.038	0.04	0.04	0.042	0.051	0.054	0.044	0.032	0.025	0.022	0.022	0.026	0.034	0.039	0.037	0.034	0.035	0.036	0.037	0.031	0.027	0.026	0.023	0.02	0.025	0.03	0.032	0.028	0.025	0.029	0.034	0.035	0.034	0.035	0.038	0.04	0.038	0.035	0.04	0.048	0.051	0.047	0.05	0.061	0.059	0.052	0.047	0.052	0.059	0.063
0.038	0.035	0.035	0.037	0.044	0.045	0.04	0.03	0.024	0.02	0.019	0.026	0.035	0.041	0.038	0.036	0.035	0.035	0.035	0.032	0.03	0.028	0.026	0.024	0.024	0.024	0.027	0.028	0.028	0.033	0.036	0.036	0.036	0.037	0.038	0.044	0.044	0.041	0.043	0.048	0.051	0.046	0.044	0.049	0.054	0.052	0.047	0.054	0.064	0.072
0.041	0.033	0.033	0.037	0.039	0.037	0.036	0.03	0.023	0.018	0.019	0.028	0.04	0.043	0.04	0.037	0.035	0.031	0.029	0.031	0.034	0.033	0.03	0.028	0.025	0.02	0.023	0.028	0.032	0.038	0.039	0.037	0.033	0.03	0.028	0.034	0.038	0.041	0.044	0.047	0.05	0.049	0.043	0.04	0.046	0.049	0.048	0.054	0.063	0.068
0.042	0.036	0.035	0.04	0.04	0.039	0.036	0.031	0.024	0.02	0.021	0.029	0.041	0.046	0.042	0.04	0.037	0.03	0.028	0.03	0.034	0.035	0.031	0.029	0.024	0.018	0.019	0.026	0.033	0.038	0.04	0.038	0.034	0.026	0.023	0.026	0.032	0.035	0.038	0.042	0.046	0.047	0.043	0.039	0.04	0.043	0.044	0.046	0.052	0.053
0.041	0.039	0.04	0.043	0.046	0.04	0.034	0.029	0.023	0.02	0.019	0.026	0.038	0.044	0.041	0.041	0.04	0.032	0.028	0.029	0.031	0.031	0.031	0.029	0.023	0.016	0.016	0.023	0.031	0.035	0.036	0.036	0.034	0.027	0.024	0.026	0.03	0.03	0.029	0.031	0.037	0.039	0.039	0.041	0.043	0.041	0.04	0.043	0.047	0.049
0.042	0.038	0.04	0.043	0.042	0.036	0.029	0.025	0.021	0.018	0.017	0.022	0.032	0.036	0.034	0.038	0.039	0.033	0.032	0.033	0.032	0.031	0.032	0.03	0.026	0.019	0.017	0.022	0.029	0.031	0.03	0.03	0.029	0.025	0.02	0.022	0.025	0.03	0.025	0.026	0.033	0.035	0.036	0.04	0.044	0.04	0.036	0.039	0.043	0.045
0.035	0.034	0.032	0.033	0.031	0.028	0.023	0.022	0.022	0.021	0.021	0.023	0.028	0.03	0.03	0.034	0.04	0.039	0.034	0.034	0.031	0.031	0.031	0.03	0.028	0.022	0.02	0.022	0.026	0.027	0.025	0.024	0.022	0.019	0.016	0.017	0.02	0.024	0.027	0.029	0.034	0.038	0.036	0.037	0.042	0.04	0.034	0.033	0.038	0.042
0.023	0.024	0.022	0.021	0.021	0.021	0.02	0.022	0.024	0.025	0.024	0.025	0.026	0.027	0.028	0.033	0.038	0.037	0.033	0.03	0.026	0.025	0.025	0.028	0.029	0.026	0.022	0.023	0.024	0.024	0.022	0.021	0.02	0.018	0.017	0.016	0.018	0.022	0.025	0.028	0.032	0.037	0.034	0.031	0.038	0.043	0.037	0.033	0.038	0.043
0.015	0.017	0.015	0.013	0.015	0.017	0.019	0.023	0.027	0.026	0.025	0.023	0.022	0.022	0.023	0.028	0.037	0.038	0.034	0.031	0.026	0.022	0.024	0.03	0.032	0.029	0.025	0.022	0.02	0.021	0.023	0.021	0.022	0.023	0.02	0.019	0.02	0.02	0.022	0.025	0.029	0.032	0.033	0.028	0.035	0.042	0.04	0.034	0.037	0.041
0.011	0.013	0.014	0.013	0.014	0.016	0.017	0.022	0.024	0.025	0.022	0.021	0.019	0.019	0.021	0.028	0.037	0.04	0.037	0.034	0.027	0.021	0.023	0.03	0.033	0.03	0.023	0.018	0.015	0.016	0.02	0.021	0.024	0.025	0.023	0.021	0.022	0.02	0.02	0.022	0.024	0.029	0.029	0.025	0.031	0.04	0.038	0.034	0.036	0.04
0.009	0.014	0.016	0.017	0.016	0.015	0.014	0.017	0.02	0.019	0.02	0.018	0.017	0.018	0.021	0.028	0.038	0.041	0.037	0.034	0.027	0.021	0.02	0.027	0.032	0.028	0.023	0.018	0.014	0.013	0.015	0.017	0.02	0.021	0.02	0.019	0.022	0.022	0.022	0.019	0.02	0.024	0.026	0.023	0.027	0.034	0.034	0.034	0.039	0.041
0.012	0.014	0.019	0.018	0.017	0.014	0.012	0.013	0.015	0.017	0.017	0.018	0.019	0.018	0.022	0.027	0.037	0.039	0.036	0.033	0.03	0.023	0.021	0.024	0.028	0.027	0.022	0.018	0.014	0.013	0.014	0.015	0.016	0.016	0.016	0.017	0.022	0.026	0.02	0.016	0.017	0.022	0.026	0.025	0.028	0.034	0.034	0.035	0.041	0.042
0.012	0.014	0.017	0.018	0.015	0.013	0.01	0.012	0.014	0.014	0.014	0.016	0.017	0.018	0.02	0.025	0.035	0.035	0.03	0.03	0.031	0.027	0.023	0.021	0.023	0.023	0.019	0.016	0.015	0.016	0.017	0.016	0.017	0.017	0.016	0.016	0.02	0.018	0.018	0.014	0.016	0.02	0.025	0.026	0.031	0.037	0.039	0.04	0.044	0.042
0.01	0.012	0.015	0.016	0.014	0.011	0.006	0.008	0.01	0.011	0.012	0.014	0.016	0.018	0.021	0.027	0.034	0.031	0.027	0.027	0.028	0.026	0.021	0.018	0.02	0.02	0.018	0.016	0.017	0.02	0.023	0.022	0.022	0.02	0.016	0.015	0.014	0.013	0.015	0.017	0.019	0.021	0.022	0.025	0.029	0.035	0.042	0.047	0.048	0.044
0.012	0.013	0.015	0.016	0.014	0.009	0.006	0.005	0.007	0.009	0.012	0.015	0.019	0.021	0.023	0.027	0.03	0.027	0.025	0.025	0.025	0.025	0.02	0.016	0.017	0.018	0.017	0.014	0.015	0.02	0.023	0.022	0.022	0.02	0.017	0.015	0.014	0.016	0.018	0.02	0.023	0.022	0.023	0.026	0.028	0.033	0.043	0.049	0.05	0.043
0.015	0.014	0.015	0.015	0.014	0.011	0.008	0.008	0.007	0.008	0.012	0.017	0.021	0.023	0.022	0.022	0.026	0.027	0.027	0.025	0.025	0.026	0.021	0.015	0.014	0.014	0.014	0.011	0.013	0.018	0.019	0.019	0.019	0.017	0.017	0.017	0.018	0.018	0.021	0.024	0.025	0.024	0.025	0.029	0.03	0.032	0.043	0.051	0.051	0.047
0.017	0.016	0.015	0.014	0.013	0.012	0.011	0.011	0.009	0.009	0.011	0.015	0.017	0.019	0.017	0.019	0.024	0.028	0.025	0.024	0.024	0.025	0.022	0.015	0.013	0.014	0.011	0.01	0.015	0.02	0.02	0.019	0.018	0.018	0.018	0.019	0.02	0.02	0.021	0.025	0.026	0.024	0.026	0.03	0.032	0.038	0.046	0.053	0.06	0.055
0.018	0.015	0.013	0.012	0.011	0.012	0.013	0.014	0.011	0.01	0.012	0.014	0.016	0.015	0.015	0.02	0.023	0.023	0.02	0.02	0.021	0.023	0.023	0.018	0.015	0.014	0.012	0.011	0.017	0.024	0.023	0.021	0.019	0.018	0.017	0.02	0.021	0.02	0.021	0.026	0.028	0.025	0.026	0.032	0.037	0.042	0.051	0.061	0.068	0.06
0.017	0.01	0.009	0.011	0.012	0.013	0.016	0.014	0.013	0.012	0.014	0.017	0.019	0.018	0.018	0.019	0.017	0.015	0.015	0.016	0.018	0.021	0.022	0.02	0.016	0.014	0.012	0.013	0.018	0.023	0.021	0.019	0.017	0.016	0.017	0.02	0.021	0.021	0.022	0.027	0.03	0.028	0.028	0.035	0.044	0.054	0.066	0.075	0.077	0.066
0.014	0.009	0.008	0.01	0.014	0.015	0.017	0.017	0.016	0.015	0.017	0.02	0.021	0.02	0.017	0.014	0.011	0.009	0.011	0.014	0.016	0.018	0.021	0.022	0.019	0.015	0.014	0.017	0.019	0.018	0.016	0.014	0.014	0.014	0.016	0.019	0.02	0.021	0.024	0.028	0.032	0.031	0.034	0.043	0.056	0.07	0.08	0.085	0.079	0.07
0.015	0.008	0.009	0.013	0.016	0.017	0.019	0.018	0.017	0.018	0.019	0.022	0.024	0.02	0.014	0.011	0.009	0.008	0.011	0.013	0.015	0.018	0.022	0.025	0.022	0.016	0.016	0.019	0.02	0.018	0.014	0.013	0.014	0.014	0.015	0.018	0.02	0.023	0.027	0.028	0.032	0.035	0.04	0.053	0.068	0.076	0.078	0.076	0.066	0.059
0.011	0.007	0.009	0.015	0.016	0.016	0.015	0.014	0.014	0.016	0.018	0.024	0.026	0.02	0.014	0.013	0.011	0.01	0.01	0.012	0.015	0.019	0.025	0.029	0.028	0.022	0.022	0.025	0.026	0.024	0.02	0.016	0.016	0.017	0.017	0.019	0.021	0.025	0.031	0.03	0.032	0.034	0.043	0.062	0.074	0.072	0.068	0.067	0.06	0.054
0.011	0.009	0.012	0.017	0.016	0.014	0.011	0.01	0.012	0.016	0.019	0.027	0.029	0.022	0.017	0.017	0.016	0.013	0.011	0.012	0.017	0.022	0.029	0.035	0.034	0.029	0.027	0.029	0.03	0.028	0.024	0.021	0.02	0.02	0.021	0.023	0.024	0.028	0.033	0.032	0.031	0.036	0.047	0.065	0.073	0.063	0.058	0.06	0.061	0.059
0.014	0.012	0.017	0.019	0.016	0.012	0.01	0.009	0.015	0.019	0.022	0.029	0.031	0.024	0.02	0.019	0.019	0.017	0.015	0.018	0.027	0.033	0.031	0.033	0.035	0.032	0.028	0.028	0.028	0.027	0.023	0.021	0.021	0.022	0.024	0.025	0.026	0.03	0.032	0.029	0.03	0.035	0.047	0.066	0.07	0.057	0.054	0.064	0.065	0.066
0.013	0.014	0.017	0.02	0.016	0.013	0.012	0.014	0.018	0.022	0.023	0.03	0.03	0.022	0.017	0.02	0.024	0.026	0.028	0.036	0.043	0.048	0.036	0.03	0.031	0.029	0.028	0.028	0.028	0.029	0.024	0.022	0.021	0.022	0.024	0.024	0.028	0.035	0.037	0.033	0.036	0.041	0.052	0.068	0.07	0.059	0.053	0.06	0.069	0.069
0.013	0.013	0.015	0.017	0.015	0.013	0.013	0.017	0.02	0.022	0.024	0.026	0.026	0.022	0.021	0.025	0.03	0.032	0.036	0.04	0.051	0.045	0.037	0.034	0.035	0.033	0.029	0.028	0.03	0.034	0.031	0.028	0.025	0.027	0.026	0.024	0.028	0.038	0.043	0.044	0.05	0.057	0.067	0.081	0.081	0.069	0.059	0.06	0.063	0.074
0.014	0.014	0.013	0.014	0.014	0.014	0.015	0.02	0.023	0.027	0.03	0.031	0.029	0.027	0.028	0.031	0.033	0.033	0.033	0.034	0.039	0.04	0.039	0.042	0.045	0.041	0.035	0.033	0.037	0.039	0.037	0.031	0.029	0.029	0.028	0.026	0.031	0.042	0.051	0.056	0.064	0.073	0.081	0.092	0.102	0.101	0.097	0.096	0.095	0.108
0.016	0.014	0.012	0.013	0.015	0.017	0.019	0.022	0.027	0.034	0.039	0.038	0.035	0.03	0.028	0.03	0.032	0.033	0.032	0.03	0.032	0.037	0.04	0.044	0.047	0.044	0.039	0.036	0.035	0.04	0.038	0.033	0.029	0.031	0.032	0.033	0.042	0.057	0.067	0.077	0.091	0.106	0.116	0.126	0.145	0.156	0.159	0.156	0.155	0.17
0.016	0.015	0.012	0.014	0.019	0.023	0.026	0.03	0.039	0.047	0.047	0.044	0.039	0.032	0.025	0.025	0.027	0.03	0.032	0.029	0.03	0.035	0.038	0.041	0.042	0.039	0.037	0.034	0.03	0.032	0.036	0.036	0.034	0.036	0.041	0.055	0.072	0.091	0.111	0.137	0.169	0.177	0.174	0.18	0.194	0.203	0.204	0.208	0.206	0.219
0.017	0.017	0.016	0.019	0.025	0.029	0.03	0.038	0.049	0.057	0.054	0.049	0.042	0.033	0.026	0.025	0.025	0.029	0.032	0.032	0.029	0.033	0.036	0.037	0.035	0.033	0.035	0.034	0.027	0.03	0.038	0.046	0.051	0.053	0.063	0.087	0.121	0.154	0.196	0.225	0.237	0.237	0.227	0.226	0.233	0.236	0.243	0.251	0.249	0.246
0.018	0.019	0.021	0.025	0.031	0.03	0.034	0.042	0.053	0.058	0.057	0.052	0.044	0.033	0.024	0.025	0.026	0.026	0.03	0.029	0.027	0.029	0.032	0.036	0.035	0.034	0.036	0.037	0.035	0.044	0.059	0.079	0.095	0.106	0.126	0.165	0.218	0.269	0.315	0.322	0.301	0.28	0.256	0.249	0.251	0.241	0.243	0.252	0.254	0.243
0.021	0.021	0.025	0.03	0.035	0.034	0.038	0.044	0.05	0.052	0.055	0.056	0.05	0.039	0.031	0.032	0.031	0.029	0.03	0.03	0.028	0.028	0.034	0.038	0.038	0.033	0.039	0.046	0.051	0.067	0.1	0.131	0.164	0.194	0.233	0.283	0.336	0.362	0.353	0.334	0.307	0.275	0.253	0.245	0.241	0.23	0.223	0.225	0.226	0.22
0.03	0.03	0.029	0.034	0.039	0.039	0.039	0.041	0.043	0.045	0.05	0.054	0.053	0.044	0.036	0.037	0.036	0.035	0.037	0.037	0.033	0.03	0.035	0.043	0.043	0.042	0.048	0.062	0.081	0.113	0.158	0.194	0.232	0.267	0.299	0.342	0.353	0.329	0.289	0.267	0.258	0.252	0.24	0.246	0.249	0.242	0.23	0.226	0.218	0.203
0.034	0.032	0.027	0.029	0.036	0.037	0.035	0.035	0.039	0.045	0.049	0.052	0.049	0.043	0.035	0.035	0.038	0.042	0.047	0.051	0.044	0.038	0.044	0.052	0.061	0.065	0.081	0.107	0.146	0.19	0.232	0.266	0.291	0.315	0.331	0.338	0.325	0.289	0.257	0.225	0.214	0.218	0.22	0.221	0.223	0.23	0.224	0.221	0.202	0.179
0.037	0.032	0.026	0.027	0.033	0.035	0.033	0.035	0.041	0.049	0.054	0.052	0.05	0.048	0.044	0.04	0.041	0.049	0.061	0.073	0.077	0.077	0.088	0.111	0.137	0.159	0.19	0.231	0.279	0.313	0.326	0.334	0.33	0.324	0.3	0.275	0.256	0.232	0.196	0.168	0.163	0.172	0.169	0.16	0.178	0.208	0.218	0.208	0.184	0.159
0.038	0.033	0.029	0.03	0.034	0.038	0.039	0.05	0.062	0.075	0.073	0.071	0.063	0.07	0.063	0.058	0.06	0.079	0.104	0.128	0.162	0.191	0.222	0.268	0.31	0.35	0.386	0.42	0.434	0.429	0.391	0.354	0.299	0.236	0.199	0.178	0.174	0.176	0.163	0.153	0.156	0.157	0.148	0.144	0.168	0.198	0.204	0.2	0.175	0.149
0.033	0.034	0.033	0.034	0.047	0.064	0.088	0.122	0.148	0.159	0.163	0.156	0.148	0.14	0.134	0.133	0.143	0.165	0.2	0.245	0.313	0.367	0.413	0.461	0.475	0.473	0.482	0.468	0.433	0.394	0.334	0.259	0.198	0.154	0.131	0.13	0.145	0.163	0.168	0.169	0.177	0.183	0.173	0.166	0.177	0.193	0.183	0.177	0.158	0.137
0.052	0.057	0.074	0.092	0.124	0.157	0.205	0.239	0.261	0.267	0.285	0.283	0.273	0.25	0.239	0.245	0.262	0.289	0.327	0.371	0.409	0.456	0.467	0.461	0.432	0.396	0.371	0.337	0.293	0.242	0.194	0.155	0.132	0.113	0.1	0.113	0.133	0.148	0.159	0.165	0.18	0.192	0.18	0.169	0.17	0.173	0.169	0.163	0.15	0.133
0.121	0.146	0.182	0.225	0.263	0.319	0.345	0.354	0.348	0.357	0.348	0.34	0.323	0.306	0.299	0.309	0.337	0.374	0.405	0.43	0.419	0.387	0.327	0.281	0.25	0.22	0.197	0.169	0.144	0.122	0.108	0.104	0.107	0.103	0.108	0.122	0.13	0.134	0.138	0.14	0.158	0.164	0.16	0.148	0.145	0.154	0.165	0.164	0.157	0.138
0.256	0.3	0.327	0.386	0.432	0.47	0.471	0.443	0.405	0.375	0.352	0.342	0.334	0.331	0.333	0.335	0.358	0.377	0.397	0.377	0.317	0.234	0.183	0.141	0.124	0.105	0.085	0.07	0.069	0.07	0.076	0.091	0.096	0.103	0.115	0.125	0.125	0.123	0.113	0.106	0.123	0.138	0.141	0.139	0.132	0.146	0.169	0.173	0.167	0.147
0.41	0.424	0.428	0.462	0.497	0.482	0.457	0.405	0.361	0.325	0.307	0.307	0.325	0.344	0.351	0.352	0.343	0.326	0.279	0.227	0.166	0.132	0.108	0.089	0.074	0.068	0.058	0.055	0.055	0.054	0.058	0.073	0.084	0.093	0.107	0.113	0.113	0.116	0.102	0.089	0.099	0.121	0.137	0.141	0.132	0.144	0.169	0.172	0.163	0.143
0.454	0.429	0.417	0.397	0.379	0.328	0.283	0.259	0.246	0.23	0.225	0.221	0.245	0.251	0.257	0.262	0.245	0.203	0.159	0.124	0.1	0.094	0.078	0.059	0.05	0.054	0.056	0.049	0.046	0.043	0.043	0.056	0.068	0.078	0.091	0.094	0.102	0.108	0.098	0.083	0.087	0.108	0.133	0.14	0.134	0.137	0.156	0.155	0.144	0.129
0.344	0.302	0.288	0.259	0.206	0.161	0.131	0.127	0.127	0.139	0.15	0.155	0.15	0.15	0.149	0.144	0.135	0.119	0.107	0.099	0.094	0.087	0.074	0.059	0.053	0.059	0.061	0.05	0.044	0.038	0.037	0.044	0.055	0.067	0.081	0.088	0.099	0.111	0.107	0.097	0.089	0.099	0.125	0.135	0.122	0.122	0.134	0.135	0.125	0.113
0.208	0.187	0.168	0.139	0.103	0.077	0.069	0.07	0.069	0.08	0.093	0.101	0.099	0.107	0.112	0.112	0.109	0.105	0.102	0.098	0.095	0.089	0.074	0.066	0.07	0.076	0.075	0.06	0.051	0.045	0.041	0.041	0.047	0.061	0.076	0.087	0.098	0.11	0.112	0.114	0.107	0.111	0.131	0.132	0.116	0.111	0.112	0.117	0.114	0.105
0.132	0.126	0.107	0.08	0.061	0.049	0.051	0.056	0.059	0.067	0.079	0.083	0.087	0.096	0.103	0.108	0.107	0.109	0.111	0.106	0.102	0.091	0.077	0.073	0.076	0.078	0.076	0.067	0.056	0.05	0.043	0.041	0.044	0.056	0.071	0.081	0.09	0.098	0.11	0.12	0.124	0.135	0.148	0.14	0.119	0.107	0.098	0.103	0.108	0.102
0.088	0.087	0.077	0.06	0.046	0.041	0.043	0.049	0.057	0.065	0.073	0.078	0.081	0.09	0.099	0.104	0.1	0.098	0.103	0.103	0.099	0.089	0.076	0.072	0.071	0.064	0.06	0.055	0.053	0.05	0.045	0.044	0.045	0.051	0.066	0.076	0.075	0.076	0.092	0.112	0.122	0.136	0.151	0.147	0.131	0.113	0.102	0.11	0.118	0.108
0.082	0.081	0.073	0.057	0.048	0.045	0.044	0.044	0.047	0.054	0.06	0.065	0.064	0.068	0.078	0.083	0.083	0.081	0.079	0.081	0.082	0.072	0.065	0.063	0.059	0.052	0.047	0.042	0.044	0.048	0.048	0.051	0.055	0.057	0.07	0.074	0.069	0.066	0.076	0.092	0.101	0.11	0.123	0.137	0.139	0.127	0.114	0.116	0.122	0.114
0.084	0.079	0.07	0.06	0.057	0.052	0.046	0.04	0.04	0.042	0.048	0.052	0.049	0.049	0.056	0.063	0.069	0.067	0.063	0.066	0.071	0.066	0.063	0.06	0.055	0.044	0.04	0.039	0.038	0.042	0.048	0.06	0.068	0.067	0.073	0.074	0.066	0.063	0.062	0.067	0.074	0.083	0.095	0.118	0.135	0.136	0.124	0.119	0.114	0.11
0.073	0.072	0.068	0.061	0.057	0.053	0.045	0.042	0.039	0.038	0.041	0.047	0.046	0.041	0.048	0.059	0.07	0.066	0.06	0.069	0.072	0.068	0.07	0.068	0.055	0.044	0.041	0.039	0.037	0.042	0.048	0.062	0.074	0.073	0.073	0.068	0.059	0.057	0.051	0.05	0.059	0.074	0.085	0.109	0.131	0.133	0.125	0.114	0.107	0.106
0.069	0.065	0.063	0.059	0.053	0.045	0.044	0.046	0.047	0.043	0.041	0.046	0.046	0.043	0.046	0.058	0.069	0.066	0.06	0.063	0.069	0.07	0.07	0.069	0.059	0.046	0.042	0.039	0.036	0.04	0.045	0.058	0.069	0.069	0.071	0.069	0.063	0.058	0.053	0.049	0.055	0.065	0.072	0.091	0.114	0.114	0.105	0.095	0.095	0.094
0.064	0.057	0.053	0.055	0.05	0.043	0.044	0.05	0.054	0.051	0.047	0.048	0.047	0.045	0.05	0.06	0.063	0.057	0.051	0.055	0.059	0.063	0.071	0.074	0.066	0.052	0.042	0.037	0.036	0.04	0.045	0.052	0.064	0.07	0.074	0.074	0.068	0.063	0.058	0.051	0.049	0.051	0.056	0.074	0.096	0.095	0.084	0.079	0.077	0.078
0.057	0.048	0.045	0.05	0.047	0.041	0.043	0.05	0.055	0.056	0.053	0.051	0.048	0.048	0.054	0.058	0.059	0.052	0.046	0.044	0.051	0.064	0.074	0.081	0.076	0.06	0.045	0.04	0.041	0.044	0.046	0.05	0.066	0.076	0.077	0.074	0.073	0.069	0.063	0.053	0.049	0.05	0.054	0.071	0.087	0.083	0.072	0.065	0.064	0.067
0.059	0.049	0.046	0.05	0.049	0.045	0.044	0.046	0.052	0.055	0.052	0.049	0.045	0.047	0.052	0.056	0.056	0.051	0.044	0.04	0.045	0.061	0.075	0.084	0.075	0.062	0.052	0.048	0.048	0.051	0.048	0.051	0.068	0.077	0.066	0.062	0.061	0.068	0.065	0.056	0.052	0.057	0.062	0.069	0.081	0.075	0.064	0.057	0.053	0.055
0.07	0.064	0.057	0.053	0.051	0.052	0.053	0.05	0.055	0.055	0.051	0.045	0.044	0.046	0.047	0.047	0.05	0.047	0.042	0.038	0.045	0.063	0.072	0.068	0.068	0.058	0.048	0.048	0.055	0.057	0.05	0.049	0.066	0.07	0.055	0.047	0.052	0.062	0.061	0.052	0.054	0.066	0.069	0.072	0.076	0.07	0.065	0.058	0.051	0.051
0.074	0.073	0.068	0.059	0.054	0.054	0.055	0.055	0.061	0.06	0.051	0.045	0.046	0.049	0.045	0.042	0.044	0.044	0.04	0.04	0.046	0.063	0.069	0.066	0.061	0.053	0.048	0.051	0.055	0.057	0.051	0.049	0.065	0.067	0.048	0.042	0.048	0.054	0.06	0.057	0.062	0.076	0.078	0.076	0.072	0.064	0.063	0.061	0.051	0.05
0.074	0.074	0.073	0.064	0.058	0.058	0.055	0.055	0.059	0.061	0.049	0.039	0.04	0.048	0.05	0.044	0.044	0.045	0.045	0.044	0.052	0.066	0.067	0.059	0.059	0.056	0.051	0.052	0.057	0.057	0.052	0.051	0.062	0.058	0.045	0.038	0.046	0.057	0.062	0.062	0.071	0.084	0.083	0.078	0.069	0.06	0.06	0.06	0.055	0.056
0.077	0.077	0.075	0.068	0.062	0.062	0.056	0.052	0.054	0.059	0.049	0.04	0.042	0.052	0.062	0.06	0.056	0.053	0.055	0.059	0.064	0.072	0.068	0.057	0.05	0.053	0.051	0.051	0.053	0.054	0.049	0.05	0.059	0.057	0.044	0.039	0.043	0.053	0.064	0.071	0.08	0.087	0.081	0.075	0.07	0.062	0.061	0.061	0.06	0.064
0.08	0.082	0.079	0.072	0.066	0.065	0.062	0.056	0.054	0.055	0.054	0.052	0.054	0.06	0.073	0.077	0.07	0.063	0.064	0.068	0.07	0.071	0.064	0.048	0.042	0.043	0.047	0.049	0.054	0.053	0.049	0.047	0.051	0.055	0.05	0.044	0.046	0.055	0.068	0.08	0.088	0.083	0.072	0.067	0.07	0.066	0.067	0.065	0.065	0.069
0.09	0.092	0.089	0.078	0.068	0.066	0.072	0.068	0.061	0.055	0.054	0.054	0.056	0.058	0.069	0.076	0.069	0.059	0.055	0.056	0.06	0.06	0.054	0.046	0.041	0.04	0.04	0.045	0.052	0.05	0.044	0.044	0.049	0.061	0.063	0.062	0.064	0.07	0.079	0.084	0.082	0.075	0.063	0.06	0.065	0.071	0.075	0.077	0.074	0.074
0.1	0.101	0.092	0.076	0.059	0.061	0.077	0.082	0.068	0.057	0.051	0.05	0.05	0.055	0.064	0.073	0.064	0.053	0.044	0.044	0.05	0.055	0.054	0.048	0.045	0.044	0.041	0.044	0.049	0.051	0.05	0.051	0.057	0.066	0.075	0.079	0.085	0.089	0.086	0.074	0.068	0.066	0.057	0.053	0.055	0.061	0.073	0.081	0.081	0.079
0.114	0.105	0.081	0.064	0.049	0.051	0.073	0.081	0.067	0.053	0.043	0.038	0.039	0.048	0.06	0.072	0.065	0.051	0.04	0.04	0.049	0.056	0.058	0.054	0.052	0.052	0.052	0.049	0.051	0.054	0.059	0.059	0.061	0.066	0.072	0.076	0.079	0.079	0.073	0.055	0.051	0.054	0.052	0.045	0.044	0.05	0.062	0.072	0.073	0.075
0.126	0.104	0.071	0.054	0.046	0.05	0.072	0.079	0.064	0.053	0.04	0.031	0.032	0.041	0.053	0.06	0.054	0.043	0.039	0.039	0.047	0.055	0.059	0.054	0.054	0.058	0.058	0.055	0.052	0.058	0.061	0.057	0.055	0.06	0.06	0.059	0.064	0.067	0.065	0.053	0.047	0.049	0.046	0.043	0.045	0.053	0.068	0.072	0.069	0.069
0.122	0.096	0.063	0.049	0.048	0.055	0.077	0.08	0.064	0.058	0.048	0.036	0.034	0.043	0.051	0.055	0.045	0.037	0.037	0.041	0.048	0.057	0.061	0.057	0.058	0.064	0.064	0.062	0.056	0.056	0.053	0.046	0.045	0.05	0.053	0.051	0.057	0.065	0.068	0.062	0.051	0.047	0.043	0.042	0.048	0.062	0.078	0.078	0.072	0.07
0.115	0.093	0.059	0.045	0.049	0.06	0.077	0.077	0.066	0.06	0.052	0.043	0.042	0.049	0.056	0.057	0.053	0.043	0.041	0.046	0.051	0.056	0.06	0.061	0.061	0.065	0.067	0.063	0.052	0.047	0.047	0.042	0.041	0.045	0.051	0.051	0.052	0.061	0.067	0.061	0.053	0.047	0.042	0.042	0.048	0.062	0.076	0.077	0.077	0.083
0.112	0.094	0.061	0.048	0.052	0.062	0.073	0.082	0.076	0.068	0.058	0.049	0.047	0.049	0.056	0.062	0.057	0.049	0.045	0.048	0.049	0.048	0.05	0.055	0.06	0.06	0.06	0.057	0.045	0.038	0.041	0.041	0.041	0.043	0.052	0.053	0.053	0.061	0.066	0.062	0.055	0.053	0.051	0.048	0.048	0.059	0.069	0.071	0.074	0.089
0.117	0.102	0.068	0.052	0.054	0.063	0.073	0.087	0.091	0.077	0.068	0.064	0.057	0.053	0.056	0.061	0.06	0.051	0.049	0.051	0.047	0.04	0.041	0.054	0.06	0.056	0.051	0.049	0.039	0.031	0.034	0.037	0.041	0.045	0.055	0.064	0.065	0.068	0.067	0.059	0.054	0.055	0.058	0.052	0.047	0.052	0.061	0.064	0.066	0.077
0.125	0.104	0.073	0.058	0.055	0.058	0.072	0.096	0.099	0.083	0.076	0.075	0.067	0.056	0.055	0.059	0.06	0.053	0.048	0.049	0.044	0.04	0.042	0.052	0.058	0.055	0.045	0.041	0.036	0.03	0.032	0.037	0.043	0.051	0.063	0.071	0.074	0.073	0.065	0.054	0.048	0.052	0.054	0.047	0.041	0.048	0.058	0.061	0.06	0.061
0.136	0.106	0.08	0.066	0.064	0.064	0.076	0.1	0.103	0.083	0.074	0.069	0.058	0.048	0.046	0.053	0.061	0.051	0.042	0.044	0.04	0.036	0.038	0.049	0.055	0.05	0.042	0.037	0.034	0.031	0.035	0.039	0.047	0.058	0.071	0.073	0.071	0.071	0.066	0.054	0.046	0.048	0.05	0.045	0.042	0.051	0.059	0.062	0.056	0.053
0.148	0.11	0.082	0.078	0.077	0.075	0.081	0.103	0.106	0.082	0.062	0.055	0.049	0.042	0.042	0.052	0.063	0.055	0.043	0.043	0.038	0.034	0.035	0.044	0.05	0.049	0.042	0.036	0.035	0.035	0.035	0.041	0.049	0.059	0.069	0.064	0.056	0.06	0.063	0.058	0.052	0.052	0.053	0.052	0.05	0.053	0.056	0.056	0.052	0.049
0.158	0.124	0.094	0.092	0.1	0.095	0.092	0.104	0.102	0.075	0.055	0.043	0.04	0.038	0.042	0.054	0.068	0.061	0.046	0.042	0.041	0.036	0.037	0.043	0.048	0.049	0.043	0.039	0.038	0.039	0.037	0.042	0.049	0.06	0.064	0.055	0.048	0.048	0.056	0.057	0.055	0.056	0.06	0.059	0.056	0.053	0.05	0.05	0.05	0.051
0.16	0.14	0.123	0.125	0.135	0.134	0.129	0.128	0.112	0.085	0.062	0.054	0.051	0.048	0.05	0.062	0.068	0.061	0.047	0.04	0.041	0.039	0.04	0.041	0.043	0.044	0.042	0.04	0.042	0.046	0.046	0.047	0.053	0.061	0.064	0.055	0.05	0.048	0.049	0.047	0.046	0.046	0.053	0.055	0.054	0.052	0.048	0.045	0.049	0.053
0.154	0.153	0.151	0.156	0.163	0.171	0.17	0.16	0.139	0.113	0.097	0.083	0.078	0.067	0.063	0.065	0.067	0.056	0.044	0.041	0.044	0.046	0.042	0.041	0.039	0.038	0.038	0.038	0.046	0.053	0.053	0.051	0.051	0.055	0.057	0.052	0.051	0.046	0.039	0.037	0.039	0.04	0.044	0.047	0.052	0.054	0.048	0.044	0.042	0.047
0.147	0.147	0.152	0.162	0.176	0.188	0.188	0.174	0.155	0.131	0.114	0.099	0.093	0.078	0.068	0.067	0.065	0.051	0.039	0.04	0.048	0.052	0.048	0.042	0.041	0.036	0.032	0.035	0.045	0.054	0.053	0.05	0.048	0.052	0.056	0.054	0.053	0.047	0.039	0.038	0.041	0.041	0.042	0.043	0.049	0.053	0.049	0.044	0.044	0.047
0.132	0.121	0.118	0.128	0.151	0.172	0.178	0.172	0.16	0.145	0.123	0.109	0.103	0.092	0.079	0.074	0.062	0.047	0.036	0.037	0.046	0.055	0.052	0.046	0.042	0.038	0.033	0.035	0.045	0.054	0.051	0.051	0.05	0.053	0.054	0.056	0.061	0.057	0.052	0.05	0.051	0.046	0.042	0.04	0.045	0.05	0.049	0.05	0.051	0.054
0.111	0.095	0.079	0.078	0.104	0.123	0.13	0.14	0.146	0.158	0.154	0.142	0.137	0.127	0.111	0.09	0.066	0.051	0.042	0.038	0.045	0.058	0.062	0.057	0.053	0.049	0.043	0.042	0.048	0.052	0.052	0.05	0.049	0.05	0.049	0.056	0.067	0.069	0.065	0.063	0.06	0.056	0.054	0.05	0.051	0.05	0.053	0.061	0.067	0.07
0.085	0.072	0.055	0.049	0.068	0.086	0.094	0.102	0.111	0.124	0.137	0.151	0.15	0.145	0.138	0.122	0.099	0.076	0.061	0.05	0.052	0.067	0.074	0.066	0.06	0.055	0.049	0.045	0.048	0.047	0.046	0.046	0.047	0.048	0.046	0.054	0.065	0.068	0.065	0.063	0.059	0.056	0.057	0.057	0.058	0.058	0.058	0.068	0.076	0.08
0.063	0.055	0.045	0.043	0.056	0.066	0.071	0.078	0.082	0.088	0.096	0.114	0.129	0.137	0.131	0.13	0.124	0.105	0.083	0.067	0.065	0.078	0.086	0.075	0.062	0.058	0.052	0.048	0.046	0.041	0.04	0.043	0.045	0.045	0.052	0.054	0.058	0.06	0.063	0.061	0.053	0.048	0.048	0.053	0.059	0.064	0.062	0.073	0.081	0.084
0.057	0.051	0.045	0.046	0.051	0.052	0.057	0.064	0.064	0.063	0.068	0.077	0.097	0.115	0.123	0.126	0.132	0.129	0.115	0.104	0.1	0.108	0.114	0.101	0.089	0.085	0.074	0.066	0.059	0.049	0.044	0.042	0.042	0.048	0.056	0.057	0.058	0.059	0.065	0.068	0.057	0.049	0.046	0.052	0.061	0.066	0.069	0.079	0.087	0.076
0.057	0.054	0.053	0.055	0.054	0.052	0.056	0.059	0.054	0.046	0.043	0.045	0.061	0.084	0.104	0.12	0.136	0.142	0.142	0.143	0.141	0.146	0.147	0.134	0.121	0.112	0.104	0.094	0.084	0.071	0.059	0.05	0.044	0.05	0.058	0.062	0.059	0.057	0.064	0.069	0.064	0.049	0.045	0.047	0.057	0.061	0.064	0.074	0.075	0.066
0.056	0.058	0.062	0.063	0.059	0.057	0.06	0.058	0.051	0.041	0.032	0.033	0.043	0.058	0.074	0.092	0.111	0.125	0.13	0.141	0.147	0.148	0.149	0.144	0.132	0.12	0.107	0.103	0.102	0.094	0.082	0.073	0.066	0.071	0.075	0.074	0.064	0.058	0.059	0.065	0.058	0.048	0.043	0.048	0.056	0.061	0.06	0.066	0.067	0.059
0.063	0.062	0.066	0.066	0.061	0.057	0.053	0.052	0.048	0.038	0.033	0.035	0.037	0.042	0.051	0.062	0.077	0.087	0.1	0.12	0.13	0.13	0.131	0.133	0.132	0.125	0.114	0.107	0.114	0.109	0.101	0.093	0.085	0.088	0.087	0.08	0.073	0.062	0.061	0.065	0.057	0.048	0.048	0.056	0.064	0.064	0.063	0.066	0.064	0.054
0.067	0.062	0.064	0.065	0.063	0.054	0.043	0.044	0.051	0.05	0.048	0.048	0.045	0.04	0.041	0.043	0.049	0.055	0.07	0.096	0.116	0.117	0.117	0.119	0.128	0.136	0.134	0.12	0.123	0.118	0.113	0.103	0.086	0.079	0.078	0.079	0.076	0.068	0.068	0.068	0.059	0.048	0.052	0.061	0.072	0.069	0.059	0.061	0.063	0.053
0.059	0.056	0.058	0.06	0.058	0.051	0.042	0.046	0.054	0.06	0.061	0.058	0.051	0.044	0.039	0.036	0.033	0.036	0.05	0.075	0.094	0.102	0.101	0.109	0.13	0.141	0.138	0.133	0.134	0.131	0.126	0.111	0.085	0.066	0.062	0.07	0.071	0.069	0.072	0.076	0.062	0.051	0.053	0.068	0.074	0.071	0.06	0.064	0.066	0.065
0.054	0.057	0.058	0.056	0.053	0.048	0.046	0.047	0.053	0.06	0.062	0.057	0.052	0.047	0.043	0.037	0.031	0.029	0.043	0.061	0.076	0.091	0.094	0.104	0.121	0.123	0.121	0.13	0.141	0.138	0.128	0.114	0.088	0.064	0.054	0.06	0.062	0.065	0.073	0.073	0.067	0.057	0.062	0.074	0.084	0.077	0.066	0.071	0.078	0.077
0.056	0.063	0.058	0.05	0.047	0.048	0.049	0.051	0.055	0.063	0.063	0.056	0.051	0.045	0.042	0.039	0.034	0.031	0.039	0.053	0.071	0.086	0.093	0.1	0.114	0.108	0.102	0.113	0.128	0.129	0.116	0.106	0.089	0.066	0.055	0.061	0.064	0.062	0.072	0.072	0.061	0.061	0.069	0.079	0.089	0.08	0.072	0.076	0.086	0.083
0.067	0.066	0.057	0.047	0.045	0.047	0.049	0.052	0.056	0.061	0.057	0.049	0.046	0.043	0.04	0.043	0.037	0.034	0.042	0.051	0.066	0.084	0.09	0.099	0.113	0.108	0.098	0.098	0.107	0.112	0.104	0.093	0.085	0.073	0.063	0.069	0.071	0.07	0.073	0.072	0.068	0.068	0.074	0.084	0.095	0.094	0.091	0.096	0.104	0.1
0.074	0.067	0.055	0.048	0.048	0.047	0.046	0.049	0.053	0.056	0.05	0.043	0.043	0.043	0.045	0.05	0.049	0.046	0.053	0.056	0.063	0.079	0.089	0.1	0.119	0.12	0.105	0.103	0.104	0.102	0.101	0.093	0.096	0.096	0.093	0.096	0.101	0.099	0.096	0.092	0.088	0.085	0.087	0.092	0.099	0.102	0.101	0.113	0.122	0.119
0.067	0.058	0.05	0.047	0.045	0.043	0.042	0.045	0.048	0.05	0.045	0.04	0.038	0.041	0.047	0.058	0.058	0.055	0.059	0.06	0.062	0.072	0.076	0.09	0.109	0.117	0.102	0.102	0.107	0.113	0.12	0.116	0.12	0.125	0.125	0.128	0.132	0.134	0.13	0.122	0.114	0.107	0.102	0.096	0.093	0.091	0.093	0.107	0.127	0.129
0.061	0.053	0.048	0.042	0.038	0.039	0.04	0.04	0.044	0.046	0.04	0.036	0.036	0.039	0.048	0.059	0.057	0.05	0.049	0.048	0.055	0.064	0.069	0.083	0.101	0.105	0.104	0.112	0.119	0.138	0.144	0.148	0.151	0.153	0.149	0.152	0.154	0.15	0.148	0.145	0.134	0.12	0.11	0.102	0.097	0.094	0.101	0.12	0.148	0.163
0.056	0.05	0.044	0.036	0.032	0.034	0.037	0.039	0.045	0.047	0.04	0.037	0.037	0.04	0.049	0.055	0.049	0.041	0.036	0.034	0.042	0.054	0.067	0.084	0.094	0.096	0.106	0.119	0.134	0.149	0.153	0.156	0.159	0.156	0.154	0.153	0.15	0.142	0.147	0.16	0.153	0.136	0.123	0.118	0.116	0.113	0.118	0.136	0.174	0.202
0.045	0.044	0.039	0.032	0.03	0.033	0.038	0.044	0.05	0.05	0.044	0.04	0.038	0.04	0.044	0.044	0.039	0.033	0.029	0.03	0.036	0.047	0.06	0.073	0.079	0.083	0.097	0.113	0.129	0.132	0.132	0.127	0.124	0.12	0.122	0.121	0.122	0.126	0.142	0.165	0.158	0.149	0.14	0.14	0.137	0.138	0.156	0.194	0.238	0.267
0.038	0.04	0.039	0.037	0.037	0.04	0.046	0.049	0.053	0.051	0.044	0.043	0.041	0.041	0.041	0.041	0.035	0.031	0.031	0.032	0.038	0.045	0.055	0.066	0.072	0.079	0.093	0.102	0.105	0.105	0.097	0.09	0.086	0.089	0.096	0.102	0.108	0.11	0.125	0.132	0.14	0.14	0.149	0.164	0.177	0.192	0.225	0.262	0.294	0.312
0.047	0.053	0.057	0.06	0.063	0.063	0.061	0.056	0.056	0.052	0.048	0.048	0.048	0.044	0.042	0.04	0.033	0.032	0.033	0.033	0.038	0.043	0.05	0.063	0.069	0.076	0.083	0.084	0.078	0.077	0.073	0.073	0.073	0.082	0.095	0.104	0.1	0.094	0.095	0.104	0.123	0.14	0.164	0.189	0.213	0.231	0.246	0.256	0.261	0.252
0.066	0.07	0.075	0.081	0.085	0.083	0.078	0.072	0.071	0.071	0.063	0.062	0.065	0.057	0.047	0.041	0.036	0.035	0.034	0.034	0.04	0.044	0.049	0.058	0.063	0.064	0.067	0.063	0.06	0.058	0.059	0.063	0.075	0.091	0.106	0.109	0.099	0.087	0.088	0.097	0.113	0.141	0.164	0.181	0.205	0.222	0.217	0.216	0.218	0.205
0.097	0.087	0.078	0.08	0.084	0.086	0.093	0.092	0.089	0.083	0.076	0.07	0.076	0.069	0.056	0.049	0.045	0.048	0.045	0.043	0.049	0.056	0.058	0.059	0.055	0.052	0.055	0.053	0.052	0.058	0.064	0.069	0.09	0.112	0.121	0.118	0.11	0.1	0.104	0.109	0.11	0.132	0.147	0.153	0.177	0.195	0.187	0.191	0.198	0.202
0.108	0.087	0.073	0.072	0.079	0.088	0.105	0.11	0.098	0.084	0.071	0.067	0.076	0.074	0.063	0.06	0.057	0.06	0.058	0.054	0.057	0.066	0.068	0.064	0.055	0.053	0.058	0.06	0.066	0.075	0.082	0.089	0.114	0.136	0.142	0.141	0.142	0.144	0.142	0.134	0.124	0.128	0.133	0.128	0.155	0.164	0.163	0.17	0.179	0.187
0.123	0.096	0.076	0.076	0.078	0.088	0.109	0.115	0.1	0.086	0.075	0.069	0.073	0.071	0.067	0.065	0.062	0.063	0.065	0.061	0.067	0.072	0.075	0.07	0.066	0.067	0.08	0.084	0.088	0.093	0.098	0.106	0.126	0.148	0.152	0.153	0.156	0.172	0.177	0.162	0.142	0.143	0.129	0.11	0.131	0.147	0.144	0.156	0.169	0.185
0.167	0.129	0.099	0.083	0.076	0.088	0.115	0.123	0.107	0.098	0.09	0.082	0.075	0.069	0.066	0.067	0.062	0.061	0.068	0.067	0.069	0.072	0.071	0.073	0.072	0.085	0.102	0.109	0.106	0.108	0.109	0.11	0.128	0.146	0.147	0.144	0.142	0.156	0.182	0.181	0.159	0.159	0.147	0.12	0.133	0.15	0.156	0.18	0.194	0.206
0.211	0.178	0.153	0.134	0.124	0.134	0.152	0.157	0.141	0.125	0.113	0.101	0.096	0.088	0.091	0.096	0.09	0.089	0.092	0.087	0.075	0.066	0.058	0.062	0.072	0.094	0.117	0.12	0.116	0.112	0.106	0.103	0.116	0.137	0.142	0.132	0.131	0.143	0.174	0.188	0.176	0.176	0.166	0.144	0.151	0.17	0.188	0.21	0.217	0.232
0.236	0.227	0.213	0.199	0.205	0.215	0.223	0.222	0.204	0.183	0.157	0.132	0.119	0.121	0.131	0.138	0.132	0.129	0.135	0.129	0.109	0.085	0.07	0.073	0.084	0.104	0.124	0.124	0.112	0.102	0.09	0.084	0.093	0.114	0.127	0.125	0.119	0.138	0.176	0.2	0.2	0.195	0.182	0.161	0.16	0.17	0.188	0.207	0.218	0.249
0.206	0.216	0.215	0.209	0.216	0.226	0.237	0.239	0.227	0.212	0.193	0.165	0.151	0.153	0.163	0.166	0.159	0.157	0.16	0.158	0.147	0.128	0.116	0.112	0.112	0.12	0.13	0.123	0.106	0.087	0.077	0.07	0.077	0.099	0.119	0.126	0.128	0.151	0.19	0.219	0.223	0.216	0.196	0.176	0.171	0.166	0.159	0.171	0.192	0.245
0.156	0.176	0.188	0.191	0.189	0.189	0.192	0.197	0.197	0.203	0.206	0.193	0.184	0.184	0.185	0.179	0.17	0.166	0.162	0.153	0.145	0.139	0.134	0.134	0.137	0.145	0.148	0.137	0.121	0.1	0.09	0.089	0.09	0.098	0.107	0.119	0.131	0.156	0.203	0.236	0.25	0.257	0.23	0.195	0.172	0.151	0.132	0.137	0.171	0.249
0.094	0.117	0.131	0.137	0.135	0.123	0.12	0.132	0.162	0.192	0.221	0.229	0.217	0.199	0.179	0.162	0.153	0.153	0.156	0.152	0.149	0.151	0.151	0.156	0.165	0.165	0.161	0.147	0.13	0.116	0.112	0.109	0.111	0.109	0.111	0.121	0.141	0.174	0.216	0.247	0.272	0.289	0.269	0.214	0.172	0.144	0.135	0.143	0.197	0.289
0.048	0.06	0.068	0.068	0.064	0.061	0.062	0.068	0.087	0.127	0.169	0.195	0.195	0.173	0.148	0.139	0.139	0.143	0.151	0.16	0.169	0.172	0.176	0.18	0.174	0.159	0.142	0.134	0.125	0.124	0.128	0.132	0.131	0.13	0.136	0.149	0.167	0.176	0.198	0.23	0.267	0.287	0.28	0.248	0.211	0.175	0.16	0.172	0.234	0.309
0.036	0.038	0.044	0.044	0.039	0.041	0.048	0.046	0.046	0.062	0.094	0.123	0.134	0.128	0.121	0.118	0.121	0.12	0.126	0.135	0.147	0.153	0.158	0.157	0.147	0.132	0.119	0.122	0.131	0.139	0.149	0.155	0.156	0.16	0.165	0.168	0.166	0.161	0.168	0.202	0.238	0.254	0.253	0.242	0.217	0.195	0.181	0.196	0.254	0.31
0.038	0.036	0.038	0.036	0.034	0.037	0.041	0.043	0.047	0.059	0.074	0.09	0.097	0.098	0.094	0.097	0.098	0.092	0.09	0.103	0.115	0.119	0.116	0.116	0.11	0.102	0.094	0.099	0.113	0.13	0.15	0.165	0.17	0.173	0.171	0.165	0.155	0.147	0.146	0.165	0.189	0.202	0.218	0.222	0.208	0.187	0.187	0.213	0.27	0.309
0.041	0.038	0.037	0.039	0.037	0.038	0.041	0.049	0.06	0.073	0.08	0.08	0.074	0.07	0.07	0.079	0.085	0.082	0.079	0.085	0.092	0.086	0.08	0.077	0.073	0.069	0.066	0.069	0.082	0.097	0.122	0.147	0.155	0.154	0.149	0.146	0.133	0.116	0.108	0.116	0.126	0.147	0.178	0.208	0.213	0.204	0.205	0.24	0.297	0.318
0.04	0.042	0.041	0.039	0.039	0.039	0.039	0.051	0.074	0.088	0.084	0.072	0.06	0.053	0.054	0.066	0.081	0.084	0.079	0.076	0.072	0.063	0.059	0.055	0.051	0.048	0.045	0.048	0.059	0.073	0.094	0.119	0.131	0.131	0.13	0.125	0.109	0.096	0.082	0.077	0.086	0.104	0.141	0.175	0.191	0.196	0.202	0.234	0.282	0.29
0.037	0.037	0.034	0.035	0.034	0.033	0.035	0.053	0.084	0.098	0.091	0.073	0.058	0.046	0.042	0.053	0.07	0.082	0.08	0.074	0.068	0.058	0.049	0.047	0.046	0.045	0.041	0.041	0.048	0.058	0.07	0.088	0.102	0.11	0.114	0.112	0.106	0.082	0.071	0.065	0.066	0.083	0.114	0.144	0.151	0.152	0.165	0.201	0.236	0.24
0.033	0.034	0.032	0.03	0.028	0.028	0.036	0.054	0.087	0.102	0.093	0.08	0.068	0.051	0.034	0.039	0.061	0.079	0.08	0.072	0.065	0.053	0.042	0.041	0.045	0.048	0.045	0.043	0.045	0.048	0.052	0.06	0.072	0.083	0.097	0.104	0.101	0.086	0.074	0.072	0.074	0.077	0.092	0.107	0.106	0.106	0.125	0.17	0.204	0.206
0.036	0.036	0.031	0.03	0.028	0.031	0.037	0.055	0.085	0.099	0.093	0.077	0.058	0.044	0.032	0.036	0.058	0.079	0.082	0.072	0.066	0.049	0.036	0.037	0.044	0.049	0.05	0.047	0.047	0.044	0.042	0.044	0.05	0.061	0.078	0.089	0.093	0.092	0.089	0.091	0.092	0.086	0.084	0.084	0.083	0.088	0.114	0.162	0.192	0.19
0.037	0.038	0.036	0.033	0.03	0.033	0.041	0.05	0.077	0.098	0.093	0.075	0.053	0.041	0.034	0.041	0.061	0.083	0.083	0.074	0.067	0.048	0.034	0.034	0.041	0.045	0.047	0.043	0.036	0.031	0.029	0.03	0.032	0.041	0.061	0.077	0.083	0.092	0.102	0.106	0.1	0.088	0.081	0.08	0.083	0.096	0.124	0.166	0.193	0.182
0.036	0.04	0.041	0.038	0.033	0.036	0.043	0.049	0.07	0.094	0.096	0.081	0.059	0.046	0.044	0.052	0.065	0.083	0.085	0.078	0.069	0.047	0.03	0.031	0.038	0.041	0.041	0.035	0.027	0.023	0.023	0.024	0.025	0.032	0.045	0.06	0.069	0.079	0.09	0.094	0.086	0.075	0.071	0.072	0.08	0.094	0.127	0.16	0.179	0.167
0.035	0.041	0.044	0.041	0.036	0.039	0.047	0.051	0.068	0.089	0.098	0.091	0.069	0.056	0.058	0.066	0.074	0.085	0.087	0.083	0.071	0.046	0.029	0.028	0.036	0.038	0.037	0.033	0.025	0.023	0.023	0.021	0.022	0.028	0.035	0.043	0.055	0.068	0.075	0.077	0.07	0.066	0.066	0.066	0.068	0.085	0.119	0.146	0.158	0.15
0.036	0.039	0.045	0.045	0.041	0.045	0.053	0.058	0.071	0.086	0.093	0.091	0.073	0.064	0.067	0.071	0.073	0.081	0.087	0.085	0.072	0.046	0.027	0.025	0.033	0.036	0.035	0.029	0.025	0.023	0.022	0.02	0.023	0.029	0.034	0.039	0.051	0.063	0.069	0.067	0.062	0.064	0.069	0.064	0.064	0.076	0.114	0.136	0.136	0.125
0.032	0.034	0.04	0.044	0.043	0.047	0.055	0.062	0.072	0.082	0.085	0.082	0.073	0.064	0.064	0.064	0.064	0.067	0.076	0.08	0.069	0.046	0.03	0.028	0.033	0.035	0.034	0.031	0.026	0.023	0.023	0.025	0.025	0.033	0.04	0.043	0.05	0.056	0.06	0.063	0.062	0.069	0.076	0.074	0.07	0.082	0.113	0.128	0.117	0.096
0.026	0.027	0.032	0.034	0.035	0.041	0.051	0.061	0.071	0.082	0.083	0.078	0.071	0.065	0.062	0.06	0.061	0.064	0.07	0.072	0.068	0.056	0.042	0.036	0.038	0.036	0.034	0.033	0.031	0.03	0.031	0.032	0.032	0.036	0.043	0.047	0.048	0.054	0.061	0.066	0.07	0.079	0.092	0.096	0.096	0.098	0.111	0.112	0.096	0.076
0.024	0.026	0.025	0.024	0.027	0.034	0.042	0.054	0.07	0.085	0.088	0.081	0.075	0.067	0.061	0.06	0.06	0.062	0.066	0.071	0.074	0.073	0.061	0.048	0.043	0.039	0.036	0.036	0.039	0.039	0.037	0.036	0.032	0.035	0.041	0.045	0.052	0.06	0.064	0.067	0.07	0.081	0.102	0.116	0.116	0.105	0.096	0.093	0.084	0.068
0.025	0.025	0.023	0.022	0.027	0.033	0.042	0.055	0.074	0.094	0.093	0.079	0.072	0.065	0.056	0.052	0.051	0.054	0.061	0.074	0.084	0.088	0.074	0.055	0.045	0.042	0.04	0.04	0.047	0.046	0.04	0.034	0.031	0.032	0.039	0.043	0.052	0.066	0.068	0.067	0.067	0.082	0.106	0.126	0.122	0.105	0.08	0.073	0.079	0.078
0.028	0.028	0.024	0.023	0.029	0.038	0.051	0.065	0.083	0.097	0.088	0.072	0.064	0.058	0.05	0.047	0.047	0.046	0.057	0.072	0.085	0.085	0.073	0.056	0.045	0.042	0.041	0.043	0.052	0.052	0.044	0.038	0.036	0.035	0.04	0.046	0.058	0.072	0.073	0.069	0.073	0.089	0.113	0.131	0.123	0.1	0.077	0.066	0.079	0.085
0.035	0.035	0.035	0.035	0.038	0.046	0.059	0.078	0.094	0.097	0.074	0.056	0.054	0.053	0.049	0.048	0.047	0.045	0.049	0.063	0.076	0.073	0.065	0.058	0.048	0.044	0.042	0.046	0.054	0.051	0.043	0.036	0.038	0.041	0.049	0.056	0.069	0.085	0.083	0.073	0.082	0.1	0.122	0.139	0.13	0.107	0.087	0.078	0.08	0.093
0.042	0.042	0.044	0.045	0.05	0.057	0.068	0.091	0.106	0.096	0.066	0.052	0.051	0.048	0.047	0.048	0.048	0.042	0.045	0.059	0.069	0.065	0.062	0.062	0.055	0.05	0.049	0.057	0.064	0.062	0.052	0.046	0.047	0.052	0.056	0.064	0.082	0.103	0.097	0.086	0.095	0.108	0.123	0.137	0.134	0.126	0.109	0.098	0.098	0.113
0.048	0.046	0.049	0.051	0.056	0.06	0.079	0.111	0.125	0.096	0.062	0.057	0.054	0.05	0.049	0.051	0.05	0.045	0.045	0.057	0.064	0.061	0.06	0.063	0.06	0.058	0.059	0.066	0.076	0.082	0.074	0.071	0.069	0.069	0.064	0.068	0.093	0.12	0.118	0.109	0.116	0.124	0.124	0.126	0.133	0.14	0.137	0.123	0.125	0.146
0.05	0.05	0.055	0.059	0.064	0.069	0.098	0.132	0.131	0.093	0.061	0.058	0.055	0.053	0.054	0.057	0.055	0.046	0.047	0.055	0.06	0.064	0.066	0.067	0.068	0.069	0.067	0.075	0.089	0.098	0.097	0.096	0.093	0.088	0.08	0.085	0.113	0.137	0.138	0.134	0.139	0.134	0.126	0.123	0.14	0.152	0.152	0.148	0.158	0.185
0.05	0.051	0.055	0.064	0.072	0.084	0.119	0.149	0.131	0.082	0.059	0.061	0.056	0.055	0.061	0.066	0.062	0.048	0.047	0.058	0.07	0.08	0.086	0.09	0.093	0.09	0.084	0.087	0.092	0.092	0.101	0.108	0.11	0.109	0.109	0.121	0.142	0.155	0.154	0.15	0.143	0.137	0.126	0.132	0.148	0.158	0.165	0.173	0.189	0.218
0.055	0.051	0.05	0.059	0.073	0.094	0.134	0.162	0.144	0.097	0.069	0.073	0.061	0.062	0.073	0.083	0.073	0.057	0.055	0.067	0.081	0.095	0.105	0.114	0.121	0.113	0.1	0.091	0.078	0.073	0.082	0.098	0.108	0.117	0.132	0.152	0.161	0.162	0.156	0.149	0.141	0.131	0.135	0.138	0.145	0.156	0.166	0.174	0.181	0.21
0.074	0.061	0.057	0.065	0.082	0.104	0.144	0.171	0.158	0.125	0.104	0.089	0.077	0.073	0.086	0.09	0.078	0.06	0.061	0.069	0.082	0.101	0.119	0.13	0.129	0.116	0.098	0.08	0.062	0.054	0.06	0.076	0.092	0.109	0.135	0.155	0.163	0.152	0.139	0.13	0.121	0.118	0.12	0.12	0.13	0.148	0.161	0.16	0.153	0.179
0.107	0.092	0.089	0.098	0.111	0.127	0.158	0.174	0.166	0.152	0.139	0.124	0.102	0.096	0.097	0.09	0.068	0.054	0.058	0.065	0.072	0.095	0.126	0.137	0.127	0.11	0.092	0.068	0.053	0.049	0.057	0.069	0.088	0.112	0.142	0.159	0.161	0.146	0.13	0.116	0.105	0.092	0.096	0.098	0.116	0.139	0.157	0.153	0.14	0.15
0.145	0.132	0.133	0.139	0.14	0.143	0.162	0.174	0.165	0.157	0.156	0.149	0.127	0.112	0.101	0.083	0.06	0.048	0.055	0.057	0.057	0.079	0.118	0.135	0.126	0.112	0.094	0.068	0.052	0.051	0.056	0.073	0.095	0.127	0.157	0.172	0.168	0.151	0.133	0.123	0.102	0.087	0.086	0.095	0.111	0.131	0.139	0.145	0.138	0.141
0.159	0.145	0.153	0.164	0.15	0.133	0.145	0.166	0.169	0.165	0.173	0.173	0.151	0.131	0.106	0.083	0.059	0.049	0.054	0.054	0.05	0.071	0.11	0.134	0.13	0.117	0.103	0.077	0.063	0.059	0.06	0.075	0.1	0.133	0.169	0.18	0.173	0.164	0.149	0.133	0.113	0.094	0.088	0.098	0.111	0.125	0.124	0.129	0.132	0.132
0.142	0.131	0.146	0.167	0.151	0.129	0.142	0.164	0.173	0.17	0.187	0.19	0.172	0.151	0.125	0.09	0.065	0.059	0.068	0.066	0.062	0.082	0.117	0.136	0.129	0.116	0.107	0.093	0.086	0.084	0.081	0.093	0.115	0.144	0.178	0.174	0.163	0.165	0.154	0.136	0.124	0.107	0.094	0.095	0.109	0.12	0.107	0.109	0.113	0.124
0.13	0.12	0.142	0.172	0.163	0.144	0.145	0.151	0.151	0.16	0.181	0.192	0.182	0.173	0.151	0.11	0.084	0.087	0.095	0.095	0.09	0.106	0.126	0.14	0.131	0.111	0.106	0.11	0.12	0.129	0.126	0.133	0.146	0.169	0.175	0.152	0.135	0.14	0.139	0.131	0.134	0.121	0.108	0.1	0.107	0.114	0.109	0.103	0.107	0.125
0.123	0.117	0.147	0.193	0.186	0.162	0.144	0.13	0.131	0.144	0.168	0.184	0.181	0.186	0.186	0.151	0.12	0.119	0.122	0.12	0.12	0.125	0.134	0.142	0.14	0.123	0.114	0.122	0.146	0.159	0.16	0.166	0.171	0.174	0.161	0.131	0.115	0.118	0.121	0.131	0.149	0.143	0.125	0.107	0.104	0.115	0.116	0.115	0.119	0.141
0.114	0.114	0.151	0.203	0.208	0.174	0.147	0.127	0.127	0.13	0.148	0.158	0.161	0.175	0.201	0.19	0.162	0.144	0.134	0.13	0.133	0.143	0.156	0.159	0.16	0.15	0.137	0.133	0.152	0.158	0.156	0.159	0.161	0.164	0.15	0.128	0.119	0.126	0.126	0.13	0.157	0.163	0.15	0.129	0.114	0.116	0.123	0.13	0.139	0.165
0.118	0.12	0.159	0.195	0.188	0.177	0.168	0.15	0.139	0.135	0.135	0.145	0.151	0.163	0.19	0.195	0.172	0.151	0.137	0.131	0.134	0.142	0.157	0.157	0.159	0.162	0.155	0.149	0.151	0.149	0.141	0.136	0.138	0.152	0.15	0.144	0.144	0.14	0.13	0.135	0.151	0.162	0.159	0.141	0.125	0.119	0.126	0.141	0.162	0.192
0.145	0.156	0.172	0.179	0.168	0.174	0.177	0.165	0.148	0.133	0.126	0.133	0.14	0.15	0.168	0.172	0.153	0.139	0.13	0.126	0.118	0.124	0.14	0.142	0.144	0.154	0.165	0.165	0.151	0.14	0.137	0.135	0.137	0.154	0.162	0.153	0.156	0.149	0.132	0.121	0.127	0.142	0.146	0.127	0.115	0.113	0.122	0.134	0.156	0.19
0.17	0.187	0.189	0.182	0.168	0.177	0.185	0.168	0.145	0.126	0.112	0.118	0.122	0.127	0.148	0.146	0.123	0.113	0.109	0.109	0.105	0.11	0.127	0.136	0.138	0.146	0.164	0.169	0.148	0.136	0.134	0.143	0.141	0.149	0.153	0.161	0.153	0.132	0.112	0.105	0.115	0.134	0.124	0.105	0.102	0.11	0.118	0.122	0.134	0.182
0.167	0.167	0.176	0.184	0.182	0.183	0.184	0.168	0.146	0.132	0.116	0.11	0.106	0.114	0.131	0.125	0.103	0.091	0.092	0.094	0.1	0.106	0.12	0.13	0.137	0.138	0.148	0.16	0.15	0.133	0.121	0.132	0.13	0.139	0.145	0.153	0.148	0.129	0.117	0.108	0.119	0.13	0.108	0.086	0.095	0.114	0.126	0.128	0.138	0.183
0.137	0.138	0.142	0.164	0.178	0.191	0.177	0.155	0.147	0.15	0.135	0.112	0.102	0.105	0.12	0.121	0.104	0.091	0.093	0.106	0.11	0.105	0.116	0.137	0.139	0.124	0.136	0.155	0.153	0.126	0.109	0.11	0.121	0.133	0.144	0.151	0.142	0.133	0.127	0.12	0.129	0.133	0.11	0.086	0.094	0.119	0.131	0.133	0.146	0.186
0.12	0.118	0.122	0.146	0.178	0.187	0.166	0.146	0.152	0.159	0.138	0.107	0.092	0.097	0.112	0.118	0.114	0.105	0.113	0.13	0.135	0.13	0.126	0.136	0.131	0.109	0.122	0.149	0.151	0.123	0.103	0.105	0.12	0.133	0.134	0.128	0.119	0.108	0.104	0.107	0.119	0.136	0.128	0.105	0.112	0.116	0.139	0.145	0.149	0.169
0.134	0.134	0.138	0.158	0.174	0.18	0.161	0.148	0.157	0.151	0.13	0.106	0.094	0.095	0.106	0.117	0.113	0.117	0.13	0.151	0.163	0.155	0.139	0.14	0.127	0.105	0.115	0.136	0.147	0.13	0.117	0.122	0.127	0.132	0.129	0.112	0.084	0.072	0.073	0.085	0.105	0.13	0.143	0.128	0.122	0.134	0.155	0.151	0.142	0.149
0.173	0.174	0.171	0.173	0.168	0.169	0.165	0.161	0.165	0.146	0.125	0.111	0.108	0.107	0.121	0.12	0.129	0.132	0.143	0.16	0.172	0.17	0.153	0.144	0.134	0.118	0.119	0.128	0.134	0.131	0.129	0.135	0.128	0.135	0.127	0.099	0.073	0.064	0.065	0.085	0.11	0.139	0.157	0.149	0.136	0.148	0.159	0.153	0.136	0.139
0.212	0.212	0.198	0.185	0.177	0.178	0.172	0.167	0.159	0.143	0.137	0.132	0.127	0.127	0.134	0.135	0.133	0.137	0.139	0.152	0.171	0.18	0.171	0.162	0.153	0.142	0.138	0.13	0.131	0.134	0.145	0.14	0.128	0.12	0.12	0.093	0.071	0.062	0.06	0.082	0.113	0.147	0.169	0.162	0.145	0.156	0.171	0.171	0.158	0.166
0.239	0.239	0.217	0.206	0.193	0.185	0.171	0.164	0.162	0.152	0.16	0.168	0.16	0.149	0.139	0.129	0.126	0.131	0.134	0.146	0.167	0.188	0.192	0.181	0.172	0.168	0.168	0.151	0.144	0.146	0.151	0.141	0.125	0.124	0.126	0.103	0.085	0.079	0.079	0.082	0.113	0.148	0.17	0.157	0.147	0.16	0.187	0.186	0.18	0.194
0.252	0.246	0.234	0.226	0.208	0.189	0.166	0.16	0.17	0.173	0.19	0.198	0.178	0.156	0.139	0.13	0.13	0.132	0.14	0.147	0.162	0.182	0.191	0.183	0.186	0.194	0.209	0.194	0.168	0.152	0.141	0.132	0.122	0.126	0.138	0.127	0.106	0.099	0.098	0.106	0.125	0.148	0.159	0.151	0.155	0.166	0.176	0.168	0.173	0.196
0.222	0.212	0.21	0.224	0.228	0.216	0.184	0.168	0.18	0.199	0.226	0.234	0.211	0.182	0.153	0.136	0.133	0.135	0.139	0.148	0.153	0.167	0.178	0.173	0.175	0.193	0.22	0.218	0.185	0.159	0.137	0.126	0.118	0.124	0.139	0.145	0.131	0.125	0.128	0.134	0.137	0.141	0.143	0.14	0.143	0.151	0.147	0.145	0.155	0.185
0.191	0.165	0.167	0.195	0.224	0.233	0.206	0.173	0.184	0.22	0.25	0.259	0.236	0.214	0.183	0.157	0.142	0.15	0.155	0.159	0.161	0.174	0.177	0.166	0.155	0.167	0.2	0.208	0.178	0.153	0.127	0.112	0.109	0.118	0.138	0.164	0.159	0.148	0.147	0.146	0.141	0.135	0.12	0.121	0.133	0.134	0.127	0.137	0.151	0.174
0.162	0.131	0.147	0.182	0.211	0.218	0.202	0.174	0.172	0.194	0.216	0.222	0.216	0.209	0.189	0.168	0.157	0.158	0.165	0.17	0.176	0.193	0.192	0.179	0.162	0.174	0.204	0.21	0.175	0.146	0.123	0.099	0.094	0.106	0.14	0.173	0.179	0.169	0.161	0.152	0.142	0.126	0.11	0.111	0.134	0.136	0.126	0.142	0.163	0.18
0.146	0.124	0.156	0.201	0.216	0.216	0.216	0.182	0.158	0.161	0.172	0.184	0.19	0.187	0.186	0.168	0.16	0.153	0.16	0.167	0.18	0.198	0.201	0.187	0.19	0.193	0.22	0.219	0.172	0.146	0.134	0.109	0.101	0.104	0.131	0.169	0.186	0.167	0.151	0.141	0.127	0.121	0.116	0.131	0.155	0.151	0.144	0.163	0.18	0.187
0.183	0.17	0.219	0.243	0.24	0.245	0.252	0.199	0.16	0.159	0.165	0.174	0.185	0.192	0.195	0.205	0.193	0.175	0.17	0.167	0.181	0.197	0.199	0.197	0.199	0.198	0.215	0.218	0.173	0.156	0.158	0.154	0.143	0.13	0.141	0.175	0.173	0.152	0.133	0.128	0.128	0.127	0.129	0.142	0.166	0.174	0.176	0.189	0.19	0.2
0.23	0.227	0.254	0.277	0.265	0.268	0.254	0.2	0.154	0.15	0.15	0.162	0.173	0.186	0.215	0.251	0.243	0.207	0.178	0.16	0.169	0.182	0.175	0.178	0.189	0.201	0.226	0.231	0.202	0.191	0.202	0.213	0.2	0.162	0.163	0.188	0.17	0.151	0.141	0.137	0.144	0.145	0.14	0.151	0.175	0.185	0.196	0.209	0.202	0.207
0.27	0.262	0.278	0.284	0.277	0.264	0.228	0.17	0.134	0.133	0.139	0.152	0.169	0.183	0.23	0.262	0.263	0.213	0.171	0.145	0.154	0.158	0.159	0.166	0.185	0.208	0.227	0.239	0.233	0.223	0.226	0.247	0.246	0.214	0.209	0.204	0.174	0.16	0.155	0.147	0.151	0.152	0.153	0.174	0.205	0.214	0.214	0.215	0.209	0.215
0.303	0.308	0.313	0.302	0.28	0.254	0.207	0.151	0.124	0.117	0.129	0.163	0.185	0.206	0.243	0.26	0.242	0.194	0.155	0.137	0.14	0.149	0.163	0.184	0.208	0.215	0.21	0.221	0.222	0.207	0.204	0.233	0.254	0.25	0.248	0.227	0.186	0.165	0.158	0.154	0.151	0.158	0.174	0.205	0.242	0.243	0.241	0.233	0.22	0.212
0.277	0.302	0.32	0.315	0.296	0.266	0.209	0.154	0.139	0.13	0.14	0.177	0.213	0.248	0.26	0.246	0.207	0.169	0.152	0.144	0.134	0.127	0.157	0.195	0.228	0.219	0.186	0.186	0.193	0.175	0.167	0.191	0.209	0.227	0.242	0.21	0.18	0.165	0.154	0.147	0.152	0.164	0.182	0.218	0.24	0.241	0.248	0.252	0.222	0.202
0.216	0.267	0.3	0.312	0.302	0.268	0.202	0.155	0.151	0.153	0.166	0.204	0.238	0.272	0.263	0.22	0.17	0.157	0.163	0.168	0.151	0.126	0.154	0.205	0.238	0.207	0.164	0.171	0.168	0.146	0.129	0.154	0.165	0.187	0.215	0.193	0.171	0.163	0.162	0.171	0.171	0.159	0.17	0.202	0.226	0.22	0.244	0.266	0.24	0.197
0.17	0.221	0.271	0.3	0.311	0.273	0.201	0.141	0.133	0.151	0.19	0.224	0.244	0.254	0.241	0.196	0.161	0.161	0.172	0.189	0.181	0.156	0.169	0.187	0.213	0.202	0.171	0.166	0.162	0.132	0.121	0.131	0.141	0.179	0.209	0.176	0.177	0.182	0.193	0.204	0.199	0.177	0.183	0.2	0.222	0.234	0.252	0.282	0.257	0.201
0.142	0.183	0.241	0.291	0.317	0.297	0.232	0.166	0.143	0.162	0.206	0.234	0.232	0.226	0.197	0.162	0.145	0.147	0.16	0.178	0.181	0.172	0.17	0.181	0.197	0.204	0.195	0.182	0.168	0.133	0.119	0.133	0.148	0.178	0.195	0.178	0.174	0.198	0.221	0.229	0.21	0.191	0.187	0.189	0.204	0.242	0.283	0.297	0.269	0.2
0.142	0.167	0.218	0.265	0.305	0.302	0.263	0.22	0.192	0.188	0.221	0.233	0.211	0.186	0.159	0.125	0.114	0.12	0.128	0.143	0.156	0.16	0.176	0.179	0.198	0.227	0.231	0.21	0.178	0.143	0.135	0.147	0.153	0.181	0.184	0.172	0.177	0.204	0.236	0.242	0.223	0.184	0.174	0.184	0.199	0.243	0.302	0.334	0.288	0.195
0.166	0.171	0.204	0.236	0.269	0.289	0.273	0.259	0.237	0.228	0.232	0.225	0.181	0.155	0.133	0.108	0.108	0.121	0.123	0.122	0.129	0.144	0.168	0.184	0.204	0.247	0.265	0.232	0.193	0.164	0.154	0.162	0.162	0.168	0.172	0.179	0.191	0.223	0.266	0.28	0.231	0.178	0.178	0.194	0.233	0.253	0.312	0.364	0.312	0.198
0.21	0.202	0.213	0.227	0.264	0.279	0.267	0.256	0.25	0.232	0.228	0.211	0.176	0.146	0.13	0.113	0.117	0.135	0.136	0.131	0.13	0.133	0.148	0.165	0.188	0.234	0.256	0.238	0.22	0.204	0.188	0.183	0.177	0.172	0.175	0.191	0.206	0.24	0.299	0.321	0.26	0.189	0.18	0.207	0.271	0.283	0.315	0.376	0.32	0.211
0.248	0.244	0.245	0.265	0.283	0.293	0.262	0.236	0.225	0.214	0.209	0.2	0.171	0.155	0.139	0.128	0.134	0.157	0.156	0.15	0.141	0.142	0.151	0.155	0.168	0.202	0.212	0.201	0.208	0.208	0.199	0.181	0.177	0.181	0.188	0.201	0.2	0.239	0.304	0.333	0.275	0.209	0.208	0.23	0.265	0.279	0.318	0.353	0.313	0.207
0.261	0.262	0.288	0.335	0.338	0.302	0.262	0.229	0.219	0.211	0.201	0.185	0.168	0.16	0.158	0.143	0.15	0.166	0.173	0.16	0.145	0.15	0.162	0.163	0.168	0.179	0.174	0.152	0.151	0.172	0.176	0.162	0.16	0.17	0.186	0.194	0.184	0.219	0.286	0.316	0.295	0.245	0.217	0.236	0.245	0.262	0.296	0.316	0.277	0.202
0.266	0.264	0.304	0.357	0.342	0.307	0.28	0.245	0.228	0.226	0.216	0.187	0.167	0.166	0.167	0.152	0.15	0.171	0.176	0.162	0.154	0.164	0.172	0.169	0.166	0.169	0.161	0.137	0.125	0.15	0.17	0.16	0.154	0.153	0.16	0.171	0.179	0.197	0.253	0.303	0.326	0.299	0.255	0.239	0.248	0.264	0.297	0.297	0.243	0.195
0.292	0.294	0.305	0.346	0.339	0.304	0.276	0.234	0.222	0.217	0.214	0.198	0.182	0.177	0.173	0.167	0.171	0.191	0.187	0.177	0.188	0.195	0.195	0.187	0.179	0.183	0.172	0.155	0.14	0.164	0.181	0.173	0.157	0.152	0.154	0.151	0.152	0.171	0.212	0.274	0.328	0.344	0.324	0.298	0.293	0.303	0.307	0.286	0.226	0.196
0.263	0.302	0.318	0.348	0.338	0.303	0.266	0.219	0.182	0.186	0.22	0.219	0.208	0.199	0.187	0.185	0.198	0.21	0.21	0.212	0.227	0.232	0.214	0.198	0.185	0.182	0.187	0.182	0.183	0.204	0.219	0.208	0.182	0.171	0.162	0.158	0.157	0.167	0.182	0.224	0.295	0.351	0.363	0.356	0.345	0.344	0.322	0.243	0.194	0.183
0.166	0.231	0.289	0.336	0.343	0.311	0.295	0.261	0.22	0.217	0.243	0.244	0.224	0.197	0.18	0.17	0.188	0.197	0.199	0.209	0.224	0.23	0.214	0.184	0.167	0.174	0.181	0.186	0.206	0.235	0.244	0.233	0.215	0.194	0.188	0.19	0.187	0.189	0.165	0.172	0.237	0.301	0.332	0.326	0.314	0.311	0.261	0.197	0.164	0.164
0.093	0.146	0.208	0.26	0.281	0.276	0.295	0.299	0.276	0.274	0.286	0.282	0.238	0.193	0.165	0.147	0.158	0.173	0.176	0.178	0.201	0.219	0.197	0.183	0.188	0.199	0.19	0.194	0.222	0.241	0.223	0.208	0.204	0.195	0.191	0.199	0.22	0.18	0.155	0.144	0.181	0.233	0.259	0.247	0.24	0.248	0.222	0.193	0.183	0.191
0.064	0.099	0.141	0.174	0.195	0.221	0.251	0.289	0.318	0.339	0.364	0.35	0.3	0.232	0.193	0.178	0.188	0.194	0.201	0.233	0.262	0.245	0.222	0.23	0.242	0.235	0.205	0.214	0.245	0.238	0.202	0.178	0.185	0.205	0.213	0.214	0.225	0.211	0.185	0.177	0.185	0.203	0.212	0.214	0.223	0.237	0.224	0.214	0.215	0.207
0.057	0.072	0.1	0.125	0.139	0.156	0.185	0.243	0.288	0.346	0.401	0.416	0.396	0.344	0.301	0.281	0.284	0.306	0.34	0.376	0.36	0.333	0.303	0.297	0.287	0.277	0.247	0.242	0.249	0.241	0.205	0.181	0.195	0.228	0.239	0.232	0.225	0.223	0.209	0.213	0.214	0.21	0.206	0.2	0.209	0.221	0.213	0.204	0.2	0.182
0.038	0.042	0.061	0.084	0.1	0.111	0.13	0.162	0.205	0.258	0.324	0.391	0.438	0.432	0.425	0.417	0.442	0.464	0.488	0.471	0.443	0.402	0.371	0.33	0.314	0.301	0.274	0.256	0.257	0.243	0.237	0.228	0.239	0.256	0.259	0.234	0.226	0.222	0.214	0.218	0.224	0.212	0.189	0.166	0.16	0.169	0.158	0.156	0.152	0.141
0.023	0.025	0.038	0.053	0.063	0.08	0.095	0.116	0.14	0.17	0.22	0.3	0.363	0.395	0.408	0.453	0.501	0.51	0.474	0.44	0.401	0.36	0.328	0.315	0.324	0.311	0.274	0.257	0.247	0.245	0.252	0.266	0.278	0.288	0.276	0.252	0.246	0.231	0.203	0.185	0.177	0.166	0.153	0.125	0.111	0.111	0.104	0.106	0.115	0.113
0.019	0.022	0.03	0.037	0.037	0.043	0.053	0.073	0.093	0.114	0.148	0.211	0.276	0.312	0.342	0.412	0.472	0.454	0.396	0.345	0.314	0.291	0.279	0.294	0.328	0.324	0.288	0.261	0.247	0.237	0.255	0.281	0.301	0.302	0.282	0.252	0.226	0.188	0.143	0.119	0.112	0.117	0.122	0.107	0.094	0.087	0.083	0.088	0.098	0.089
0.015	0.018	0.026	0.033	0.032	0.029	0.031	0.045	0.064	0.084	0.107	0.142	0.182	0.215	0.264	0.342	0.39	0.376	0.336	0.295	0.285	0.295	0.3	0.318	0.339	0.341	0.309	0.275	0.255	0.254	0.269	0.283	0.284	0.285	0.256	0.212	0.168	0.132	0.092	0.086	0.093	0.106	0.117	0.104	0.089	0.084	0.082	0.085	0.086	0.077
0.015	0.015	0.021	0.029	0.032	0.029	0.027	0.034	0.047	0.067	0.086	0.11	0.126	0.144	0.184	0.265	0.313	0.31	0.291	0.261	0.273	0.298	0.315	0.312	0.319	0.316	0.296	0.264	0.253	0.26	0.265	0.253	0.242	0.237	0.202	0.155	0.122	0.093	0.077	0.08	0.092	0.103	0.115	0.104	0.093	0.093	0.092	0.092	0.088	0.076
0.014	0.014	0.018	0.026	0.031	0.03	0.027	0.029	0.036	0.049	0.067	0.093	0.112	0.123	0.15	0.228	0.286	0.309	0.282	0.235	0.245	0.301	0.289	0.276	0.283	0.282	0.27	0.245	0.235	0.234	0.223	0.203	0.188	0.182	0.149	0.117	0.103	0.088	0.073	0.078	0.086	0.092	0.104	0.103	0.098	0.099	0.097	0.095	0.09	0.081
0.015	0.015	0.018	0.026	0.03	0.027	0.025	0.026	0.029	0.037	0.048	0.067	0.085	0.095	0.113	0.182	0.265	0.307	0.289	0.246	0.236	0.264	0.278	0.273	0.288	0.286	0.275	0.243	0.215	0.193	0.17	0.151	0.138	0.133	0.122	0.112	0.106	0.094	0.079	0.077	0.082	0.086	0.098	0.104	0.105	0.109	0.108	0.104	0.103	0.097
0.018	0.017	0.02	0.027	0.03	0.026	0.022	0.022	0.025	0.032	0.039	0.048	0.06	0.07	0.082	0.13	0.215	0.285	0.307	0.276	0.257	0.262	0.268	0.263	0.281	0.285	0.266	0.224	0.185	0.157	0.138	0.124	0.111	0.116	0.113	0.119	0.123	0.113	0.097	0.088	0.085	0.078	0.088	0.104	0.114	0.122	0.122	0.118	0.117	0.11
0.02	0.022	0.024	0.03	0.032	0.029	0.026	0.025	0.027	0.031	0.036	0.039	0.044	0.053	0.065	0.092	0.161	0.248	0.307	0.31	0.297	0.288	0.275	0.266	0.265	0.273	0.253	0.209	0.175	0.151	0.13	0.113	0.102	0.102	0.115	0.123	0.132	0.134	0.122	0.107	0.095	0.086	0.091	0.106	0.117	0.119	0.111	0.105	0.099	0.094
0.023	0.026	0.028	0.029	0.029	0.029	0.028	0.026	0.028	0.031	0.033	0.031	0.033	0.039	0.045	0.062	0.108	0.169	0.231	0.28	0.293	0.289	0.289	0.278	0.276	0.271	0.249	0.209	0.188	0.166	0.133	0.113	0.103	0.104	0.109	0.121	0.128	0.132	0.121	0.107	0.103	0.103	0.104	0.108	0.109	0.102	0.089	0.08	0.075	0.074
0.026	0.028	0.028	0.026	0.026	0.026	0.027	0.026	0.026	0.027	0.027	0.024	0.024	0.025	0.025	0.03	0.054	0.092	0.132	0.174	0.205	0.226	0.235	0.233	0.231	0.228	0.222	0.197	0.186	0.165	0.135	0.117	0.107	0.101	0.104	0.108	0.108	0.104	0.09	0.081	0.082	0.083	0.089	0.091	0.089	0.082	0.076	0.065	0.059	0.054
0.025	0.025	0.024	0.023	0.021	0.022	0.023	0.023	0.022	0.023	0.022	0.018	0.017	0.016	0.015	0.015	0.023	0.046	0.076	0.108	0.131	0.149	0.154	0.16	0.161	0.163	0.162	0.158	0.16	0.153	0.138	0.123	0.111	0.099	0.096	0.098	0.092	0.08	0.062	0.056	0.057	0.066	0.07	0.075	0.07	0.066	0.064	0.059	0.05	0.043
0.021	0.019	0.018	0.018	0.015	0.015	0.016	0.018	0.018	0.018	0.019	0.015	0.014	0.013	0.01	0.011	0.017	0.027	0.04	0.059	0.082	0.093	0.098	0.098	0.099	0.103	0.103	0.109	0.123	0.126	0.116	0.108	0.093	0.084	0.086	0.087	0.082	0.072	0.056	0.047	0.048	0.058	0.068	0.069	0.063	0.063	0.065	0.06	0.054	0.049
0.015	0.015	0.016	0.016	0.013	0.01	0.011	0.015	0.016	0.017	0.017	0.015	0.016	0.013	0.01	0.011	0.017	0.023	0.025	0.03	0.042	0.052	0.055	0.051	0.05	0.058	0.067	0.072	0.087	0.091	0.085	0.078	0.071	0.07	0.068	0.068	0.07	0.07	0.059	0.049	0.047	0.054	0.062	0.062	0.06	0.057	0.065	0.064	0.058	0.055
0.015	0.015	0.017	0.015	0.014	0.01	0.009	0.012	0.015	0.017	0.016	0.016	0.018	0.015	0.013	0.015	0.019	0.023	0.021	0.023	0.028	0.037	0.04	0.039	0.036	0.042	0.048	0.053	0.063	0.071	0.072	0.069	0.064	0.059	0.059	0.056	0.06	0.062	0.06	0.055	0.057	0.06	0.061	0.062	0.057	0.056	0.06	0.061	0.058	0.054
0.016	0.019	0.02	0.019	0.017	0.013	0.011	0.012	0.014	0.017	0.015	0.014	0.016	0.013	0.012	0.015	0.02	0.023	0.018	0.018	0.024	0.032	0.039	0.04	0.039	0.041	0.043	0.044	0.05	0.06	0.064	0.061	0.058	0.055	0.055	0.055	0.054	0.054	0.052	0.054	0.059	0.06	0.059	0.058	0.054	0.053	0.06	0.063	0.061	0.061
0.017	0.021	0.021	0.02	0.018	0.018	0.015	0.014	0.015	0.016	0.014	0.011	0.011	0.011	0.013	0.017	0.02	0.02	0.017	0.017	0.02	0.027	0.034	0.034	0.033	0.033	0.034	0.037	0.042	0.048	0.049	0.045	0.046	0.047	0.047	0.05	0.055	0.054	0.052	0.051	0.054	0.056	0.053	0.049	0.049	0.052	0.062	0.066	0.067	0.07
0.015	0.019	0.019	0.017	0.016	0.019	0.017	0.017	0.017	0.017	0.014	0.009	0.008	0.009	0.014	0.019	0.02	0.018	0.016	0.014	0.017	0.02	0.023	0.026	0.024	0.024	0.027	0.031	0.035	0.039	0.038	0.034	0.035	0.04	0.044	0.051	0.06	0.062	0.058	0.056	0.055	0.055	0.05	0.044	0.042	0.046	0.056	0.062	0.062	0.065
0.015	0.017	0.016	0.013	0.013	0.014	0.017	0.019	0.019	0.019	0.014	0.01	0.008	0.01	0.014	0.017	0.019	0.016	0.012	0.009	0.011	0.014	0.018	0.022	0.022	0.025	0.026	0.027	0.031	0.034	0.036	0.035	0.034	0.036	0.039	0.047	0.052	0.054	0.049	0.046	0.047	0.048	0.043	0.039	0.032	0.035	0.043	0.051	0.051	0.053
0.015	0.017	0.018	0.015	0.015	0.016	0.018	0.02	0.021	0.019	0.014	0.012	0.012	0.013	0.014	0.014	0.014	0.013	0.009	0.006	0.009	0.012	0.015	0.018	0.02	0.023	0.021	0.023	0.028	0.032	0.036	0.039	0.039	0.034	0.033	0.034	0.037	0.034	0.031	0.028	0.032	0.032	0.032	0.032	0.025	0.025	0.033	0.042	0.045	0.048
0.015	0.017	0.017	0.017	0.016	0.017	0.019	0.022	0.023	0.019	0.014	0.013	0.015	0.015	0.014	0.012	0.011	0.01	0.008	0.008	0.011	0.014	0.016	0.017	0.018	0.018	0.017	0.021	0.026	0.027	0.029	0.033	0.032	0.031	0.03	0.031	0.032	0.031	0.028	0.026	0.025	0.024	0.026	0.026	0.026	0.025	0.031	0.036	0.041	0.045
0.012	0.012	0.011	0.012	0.013	0.015	0.019	0.024	0.025	0.019	0.013	0.012	0.014	0.015	0.015	0.015	0.011	0.009	0.008	0.01	0.013	0.015	0.017	0.017	0.017	0.016	0.015	0.017	0.02	0.019	0.018	0.019	0.019	0.021	0.025	0.029	0.03	0.029	0.028	0.027	0.025	0.023	0.025	0.028	0.027	0.029	0.03	0.03	0.031	0.034
0.009	0.007	0.006	0.008	0.012	0.016	0.02	0.024	0.025	0.019	0.011	0.01	0.012	0.014	0.016	0.019	0.018	0.013	0.01	0.012	0.013	0.014	0.015	0.014	0.013	0.014	0.014	0.015	0.015	0.014	0.013	0.014	0.013	0.016	0.02	0.024	0.025	0.026	0.026	0.026	0.023	0.022	0.025	0.026	0.025	0.026	0.025	0.022	0.02	0.021
0.008	0.004	0.005	0.009	0.012	0.015	0.018	0.022	0.023	0.018	0.012	0.011	0.011	0.014	0.017	0.021	0.023	0.018	0.015	0.015	0.015	0.015	0.013	0.011	0.011	0.011	0.014	0.014	0.014	0.012	0.011	0.012	0.012	0.013	0.016	0.017	0.019	0.022	0.023	0.023	0.022	0.021	0.024	0.025	0.023	0.021	0.02	0.016	0.014	0.015
0.007	0.006	0.007	0.01	0.012	0.012	0.014	0.018	0.02	0.016	0.015	0.015	0.015	0.017	0.018	0.021	0.024	0.022	0.018	0.018	0.018	0.015	0.013	0.011	0.012	0.011	0.014	0.015	0.015	0.013	0.013	0.013	0.013	0.012	0.012	0.013	0.016	0.02	0.024	0.022	0.017	0.017	0.021	0.021	0.017	0.015	0.015	0.016	0.015	0.015
0.007	0.006	0.008	0.01	0.01	0.01	0.012	0.016	0.019	0.016	0.015	0.016	0.017	0.018	0.019	0.02	0.024	0.023	0.019	0.02	0.017	0.013	0.009	0.01	0.012	0.014	0.017	0.017	0.017	0.015	0.013	0.014	0.012	0.011	0.011	0.012	0.015	0.02	0.023	0.02	0.013	0.013	0.018	0.018	0.011	0.009	0.012	0.017	0.018	0.017
0.008	0.008	0.01	0.01	0.009	0.009	0.012	0.017	0.019	0.016	0.015	0.016	0.018	0.02	0.022	0.024	0.025	0.024	0.021	0.016	0.014	0.01	0.007	0.008	0.012	0.016	0.021	0.022	0.019	0.015	0.013	0.012	0.01	0.011	0.013	0.014	0.016	0.021	0.023	0.02	0.016	0.013	0.016	0.016	0.011	0.009	0.01	0.013	0.017	0.018
0.011	0.013	0.015	0.014	0.013	0.013	0.016	0.019	0.02	0.022	0.021	0.023	0.022	0.024	0.027	0.028	0.026	0.027	0.019	0.016	0.014	0.011	0.009	0.011	0.015	0.02	0.026	0.024	0.018	0.016	0.014	0.011	0.01	0.012	0.015	0.016	0.018	0.022	0.024	0.02	0.014	0.011	0.013	0.015	0.014	0.012	0.012	0.013	0.016	0.017
0.015	0.019	0.023	0.021	0.018	0.018	0.018	0.017	0.019	0.025	0.028	0.027	0.027	0.026	0.028	0.029	0.027	0.023	0.019	0.015	0.014	0.014	0.014	0.016	0.019	0.024	0.028	0.024	0.017	0.015	0.015	0.013	0.011	0.012	0.015	0.017	0.018	0.022	0.024	0.02	0.013	0.01	0.012	0.015	0.015	0.016	0.015	0.014	0.015	0.017
0.019	0.025	0.03	0.027	0.022	0.019	0.016	0.013	0.016	0.026	0.031	0.028	0.029	0.03	0.031	0.028	0.025	0.022	0.018	0.014	0.013	0.015	0.017	0.02	0.023	0.025	0.028	0.022	0.014	0.013	0.013	0.012	0.01	0.011	0.016	0.018	0.019	0.022	0.023	0.019	0.014	0.013	0.013	0.015	0.017	0.018	0.016	0.014	0.015	0.017
0.024	0.028	0.03	0.028	0.024	0.021	0.016	0.014	0.018	0.025	0.028	0.027	0.029	0.031	0.029	0.026	0.022	0.02	0.017	0.013	0.011	0.012	0.016	0.021	0.024	0.026	0.028	0.022	0.013	0.01	0.01	0.01	0.01	0.011	0.017	0.02	0.021	0.022	0.021	0.016	0.013	0.014	0.014	0.013	0.015	0.016	0.016	0.012	0.012	0.015
0.024	0.026	0.026	0.025	0.025	0.025	0.022	0.021	0.021	0.023	0.025	0.025	0.026	0.028	0.026	0.025	0.021	0.019	0.018	0.014	0.01	0.01	0.014	0.02	0.026	0.03	0.031	0.027	0.017	0.013	0.013	0.013	0.013	0.016	0.019	0.022	0.023	0.025	0.021	0.016	0.013	0.014	0.013	0.01	0.011	0.014	0.013	0.008	0.008	0.012
0.023	0.025	0.025	0.025	0.026	0.027	0.026	0.025	0.024	0.024	0.022	0.023	0.025	0.026	0.024	0.024	0.022	0.018	0.019	0.017	0.011	0.012	0.015	0.022	0.028	0.031	0.033	0.031	0.025	0.021	0.02	0.02	0.02	0.022	0.024	0.023	0.025	0.026	0.024	0.018	0.013	0.013	0.014	0.011	0.011	0.014	0.013	0.008	0.007	0.013
0.021	0.024	0.024	0.022	0.024	0.026	0.025	0.025	0.024	0.025	0.025	0.024	0.025	0.023	0.022	0.023	0.022	0.02	0.021	0.02	0.016	0.016	0.017	0.021	0.027	0.028	0.029	0.029	0.03	0.027	0.028	0.027	0.027	0.026	0.025	0.022	0.023	0.025	0.023	0.018	0.013	0.013	0.013	0.012	0.013	0.015	0.014	0.01	0.011	0.016
0.017	0.019	0.019	0.019	0.02	0.022	0.02	0.019	0.02	0.021	0.022	0.022	0.021	0.018	0.018	0.022	0.023	0.022	0.023	0.022	0.019	0.019	0.019	0.023	0.025	0.024	0.024	0.027	0.03	0.032	0.031	0.028	0.027	0.025	0.022	0.021	0.02	0.021	0.02	0.017	0.013	0.013	0.013	0.012	0.013	0.016	0.016	0.014	0.015	0.018
0.015	0.015	0.016	0.018	0.019	0.02	0.017	0.014	0.014	0.016	0.017	0.017	0.015	0.013	0.015	0.021	0.024	0.023	0.024	0.024	0.023	0.021	0.02	0.021	0.022	0.02	0.02	0.024	0.028	0.031	0.029	0.025	0.023	0.022	0.02	0.019	0.019	0.018	0.017	0.015	0.014	0.015	0.016	0.015	0.015	0.017	0.019	0.017	0.017	0.018
0.014	0.015	0.016	0.019	0.021	0.022	0.018	0.013	0.012	0.014	0.016	0.016	0.014	0.012	0.015	0.019	0.022	0.022	0.026	0.027	0.026	0.024	0.022	0.021	0.018	0.016	0.017	0.02	0.025	0.029	0.028	0.023	0.022	0.021	0.019	0.018	0.017	0.015	0.013	0.013	0.013	0.016	0.017	0.016	0.016	0.018	0.02	0.019	0.019	0.019
0.019	0.019	0.019	0.02	0.024	0.025	0.02	0.013	0.011	0.013	0.016	0.017	0.016	0.014	0.015	0.017	0.019	0.019	0.022	0.025	0.027	0.026	0.023	0.022	0.018	0.015	0.015	0.018	0.022	0.026	0.026	0.024	0.022	0.02	0.018	0.016	0.016	0.015	0.012	0.011	0.012	0.015	0.017	0.018	0.016	0.019	0.02	0.018	0.018	0.02
0.023	0.023	0.024	0.026	0.028	0.027	0.021	0.016	0.013	0.015	0.019	0.02	0.02	0.018	0.017	0.018	0.018	0.018	0.02	0.022	0.024	0.025	0.024	0.023	0.02	0.015	0.013	0.016	0.019	0.022	0.023	0.022	0.021	0.018	0.016	0.015	0.015	0.014	0.012	0.013	0.013	0.015	0.017	0.016	0.016	0.018	0.018	0.015	0.018	0.02
0.019	0.023	0.025	0.026	0.028	0.027	0.021	0.018	0.017	0.017	0.019	0.024	0.023	0.02	0.019	0.019	0.019	0.018	0.018	0.019	0.02	0.02	0.021	0.024	0.024	0.019	0.015	0.017	0.02	0.021	0.021	0.022	0.022	0.019	0.018	0.017	0.017	0.016	0.014	0.014	0.013	0.013	0.014	0.013	0.015	0.018	0.018	0.015	0.019	0.024
0.015	0.018	0.021	0.024	0.025	0.023	0.019	0.019	0.018	0.017	0.019	0.023	0.024	0.022	0.019	0.019	0.019	0.018	0.017	0.016	0.015	0.015	0.018	0.023	0.027	0.027	0.02	0.02	0.021	0.022	0.022	0.022	0.022	0.021	0.02	0.02	0.019	0.018	0.016	0.015	0.014	0.013	0.013	0.014	0.018	0.026	0.027	0.027	0.028	0.031
0.015	0.017	0.019	0.023	0.023	0.021	0.02	0.019	0.018	0.018	0.018	0.021	0.026	0.024	0.021	0.021	0.021	0.021	0.018	0.014	0.014	0.013	0.015	0.021	0.027	0.028	0.022	0.02	0.02	0.022	0.021	0.022	0.022	0.02	0.022	0.021	0.02	0.019	0.018	0.016	0.017	0.018	0.02	0.025	0.034	0.045	0.048	0.049	0.05	0.049
0.013	0.014	0.014	0.017	0.019	0.019	0.019	0.017	0.019	0.02	0.02	0.022	0.024	0.024	0.021	0.02	0.021	0.022	0.018	0.014	0.012	0.012	0.013	0.018	0.025	0.024	0.02	0.017	0.019	0.02	0.019	0.021	0.022	0.021	0.021	0.022	0.021	0.02	0.02	0.019	0.021	0.025	0.035	0.048	0.059	0.066	0.07	0.07	0.072	0.068
0.009	0.01	0.01	0.012	0.014	0.016	0.014	0.012	0.015	0.019	0.021	0.023	0.023	0.02	0.019	0.021	0.021	0.022	0.019	0.015	0.011	0.009	0.013	0.021	0.025	0.025	0.022	0.02	0.02	0.02	0.018	0.02	0.022	0.019	0.017	0.019	0.019	0.022	0.024	0.024	0.028	0.04	0.054	0.063	0.066	0.066	0.068	0.07	0.07	0.071
0.009	0.009	0.009	0.01	0.013	0.016	0.013	0.01	0.012	0.018	0.023	0.024	0.021	0.018	0.019	0.022	0.024	0.026	0.023	0.017	0.013	0.01	0.014	0.02	0.024	0.025	0.024	0.023	0.021	0.02	0.019	0.021	0.02	0.016	0.014	0.014	0.017	0.024	0.032	0.04	0.048	0.061	0.065	0.06	0.053	0.051	0.049	0.051	0.052	0.056
0.009	0.011	0.011	0.012	0.014	0.017	0.015	0.011	0.014	0.02	0.023	0.024	0.02	0.017	0.017	0.021	0.024	0.027	0.025	0.023	0.02	0.017	0.017	0.02	0.02	0.02	0.021	0.022	0.022	0.021	0.019	0.019	0.015	0.01	0.01	0.01	0.016	0.029	0.044	0.059	0.067	0.068	0.064	0.054	0.047	0.043	0.04	0.038	0.039	0.037
0.011	0.013	0.014	0.014	0.017	0.019	0.02	0.016	0.017	0.02	0.022	0.023	0.02	0.017	0.016	0.018	0.021	0.024	0.025	0.026	0.026	0.023	0.02	0.019	0.016	0.014	0.015	0.019	0.021	0.019	0.018	0.017	0.013	0.01	0.009	0.012	0.02	0.036	0.056	0.068	0.07	0.067	0.063	0.054	0.046	0.037	0.032	0.029	0.029	0.027
0.013	0.015	0.015	0.016	0.017	0.019	0.02	0.019	0.019	0.02	0.02	0.02	0.022	0.018	0.015	0.015	0.017	0.02	0.022	0.026	0.027	0.024	0.021	0.016	0.015	0.011	0.01	0.013	0.019	0.019	0.017	0.017	0.015	0.012	0.012	0.015	0.028	0.046	0.061	0.068	0.068	0.062	0.052	0.042	0.032	0.024	0.021	0.023	0.024	0.025
0.013	0.014	0.015	0.015	0.015	0.015	0.017	0.016	0.018	0.02	0.02	0.02	0.022	0.018	0.012	0.011	0.013	0.017	0.019	0.024	0.026	0.023	0.02	0.015	0.013	0.009	0.008	0.011	0.018	0.02	0.018	0.017	0.015	0.014	0.015	0.021	0.037	0.055	0.066	0.069	0.061	0.045	0.035	0.026	0.019	0.018	0.018	0.02	0.023	0.024
0.012	0.013	0.014	0.013	0.012	0.012	0.013	0.013	0.016	0.018	0.016	0.016	0.019	0.015	0.009	0.009	0.011	0.014	0.018	0.023	0.024	0.021	0.017	0.013	0.011	0.011	0.01	0.014	0.02	0.021	0.019	0.018	0.017	0.018	0.021	0.03	0.047	0.064	0.068	0.068	0.052	0.033	0.025	0.02	0.019	0.02	0.021	0.02	0.022	0.02
0.012	0.013	0.015	0.017	0.014	0.013	0.013	0.013	0.014	0.016	0.014	0.012	0.016	0.014	0.009	0.008	0.009	0.01	0.013	0.018	0.021	0.019	0.016	0.014	0.014	0.012	0.014	0.018	0.023	0.022	0.02	0.019	0.018	0.021	0.028	0.039	0.058	0.073	0.07	0.059	0.04	0.023	0.017	0.016	0.019	0.021	0.022	0.023	0.023	0.019
0.012	0.013	0.015	0.016	0.015	0.015	0.015	0.015	0.014	0.014	0.012	0.012	0.015	0.014	0.01	0.009	0.008	0.008	0.009	0.013	0.016	0.017	0.016	0.015	0.014	0.014	0.016	0.021	0.027	0.028	0.025	0.023	0.021	0.025	0.035	0.05	0.067	0.074	0.064	0.047	0.03	0.017	0.015	0.017	0.02	0.021	0.021	0.022	0.021	0.018
0.014	0.013	0.014	0.015	0.017	0.016	0.016	0.015	0.012	0.011	0.01	0.012	0.014	0.014	0.011	0.01	0.009	0.008	0.008	0.01	0.013	0.014	0.014	0.013	0.013	0.015	0.019	0.024	0.029	0.031	0.028	0.026	0.026	0.033	0.045	0.059	0.071	0.07	0.056	0.039	0.024	0.016	0.015	0.017	0.019	0.021	0.02	0.02	0.019	0.018
0.017	0.014	0.012	0.014	0.016	0.016	0.016	0.013	0.01	0.009	0.009	0.01	0.012	0.011	0.009	0.009	0.008	0.007	0.007	0.009	0.011	0.012	0.012	0.012	0.012	0.015	0.018	0.022	0.023	0.024	0.024	0.023	0.029	0.041	0.053	0.063	0.065	0.061	0.048	0.034	0.025	0.016	0.015	0.015	0.016	0.019	0.02	0.021	0.021	0.018
0.02	0.016	0.013	0.013	0.015	0.015	0.014	0.011	0.008	0.007	0.007	0.008	0.01	0.008	0.007	0.007	0.008	0.007	0.009	0.009	0.011	0.012	0.012	0.011	0.012	0.015	0.018	0.016	0.016	0.017	0.02	0.023	0.031	0.047	0.06	0.064	0.06	0.052	0.041	0.03	0.023	0.016	0.014	0.013	0.015	0.019	0.021	0.022	0.022	0.018
0.021	0.018	0.016	0.015	0.014	0.013	0.012	0.009	0.007	0.006	0.007	0.007	0.008	0.007	0.006	0.008	0.01	0.009	0.009	0.01	0.011	0.011	0.011	0.01	0.01	0.015	0.016	0.012	0.011	0.016	0.023	0.026	0.032	0.052	0.064	0.059	0.051	0.044	0.036	0.026	0.02	0.017	0.015	0.014	0.016	0.021	0.023	0.024	0.023	0.019
0.019	0.018	0.014	0.012	0.01	0.01	0.01	0.008	0.006	0.007	0.005	0.006	0.007	0.007	0.007	0.009	0.01	0.009	0.008	0.009	0.01	0.011	0.01	0.009	0.009	0.012	0.014	0.01	0.01	0.02	0.03	0.03	0.036	0.056	0.064	0.056	0.043	0.037	0.03	0.023	0.019	0.017	0.017	0.016	0.017	0.022	0.024	0.024	0.022	0.019
0.015	0.014	0.009	0.007	0.006	0.006	0.007	0.007	0.007	0.007	0.006	0.006	0.006	0.007	0.007	0.01	0.011	0.01	0.009	0.01	0.012	0.012	0.011	0.011	0.01	0.012	0.013	0.013	0.014	0.027	0.037	0.038	0.046	0.062	0.066	0.051	0.037	0.029	0.024	0.021	0.02	0.019	0.02	0.02	0.019	0.021	0.022	0.02	0.018	0.015
0.014	0.013	0.009	0.006	0.005	0.006	0.007	0.008	0.008	0.007	0.006	0.005	0.006	0.006	0.007	0.01	0.012	0.011	0.01	0.011	0.012	0.012	0.012	0.013	0.011	0.012	0.016	0.018	0.025	0.039	0.048	0.054	0.06	0.069	0.064	0.043	0.028	0.021	0.017	0.017	0.018	0.019	0.022	0.023	0.022	0.02	0.02	0.02	0.017	0.015
0.014	0.012	0.009	0.008	0.008	0.01	0.01	0.009	0.008	0.007	0.006	0.005	0.007	0.006	0.007	0.009	0.01	0.011	0.011	0.011	0.012	0.013	0.013	0.013	0.012	0.015	0.024	0.031	0.042	0.056	0.068	0.072	0.07	0.066	0.051	0.031	0.021	0.016	0.014	0.014	0.015	0.016	0.019	0.023	0.023	0.023	0.023	0.022	0.019	0.017
0.011	0.01	0.008	0.008	0.009	0.011	0.011	0.011	0.01	0.009	0.008	0.008	0.008	0.008	0.008	0.009	0.01	0.011	0.011	0.011	0.011	0.012	0.013	0.013	0.013	0.021	0.033	0.044	0.057	0.075	0.083	0.08	0.072	0.056	0.036	0.022	0.017	0.017	0.016	0.013	0.013	0.015	0.017	0.023	0.026	0.027	0.027	0.024	0.02	0.016
0.008	0.006	0.006	0.007	0.008	0.009	0.009	0.009	0.009	0.009	0.009	0.008	0.009	0.008	0.008	0.01	0.011	0.011	0.01	0.011	0.012	0.013	0.015	0.015	0.02	0.032	0.045	0.054	0.066	0.08	0.078	0.07	0.056	0.039	0.027	0.02	0.019	0.02	0.02	0.015	0.012	0.014	0.018	0.023	0.025	0.026	0.025	0.023	0.018	0.017
0.005	0.005	0.004	0.006	0.007	0.006	0.006	0.006	0.006	0.006	0.007	0.007	0.008	0.008	0.009	0.011	0.012	0.011	0.011	0.012	0.015	0.017	0.019	0.02	0.03	0.045	0.058	0.063	0.07	0.074	0.06	0.046	0.034	0.026	0.026	0.022	0.02	0.022	0.023	0.017	0.012	0.014	0.018	0.021	0.022	0.023	0.023	0.022	0.02	0.017
0.004	0.005	0.005	0.005	0.006	0.005	0.003	0.003	0.004	0.004	0.006	0.007	0.008	0.008	0.009	0.01	0.012	0.013	0.013	0.015	0.019	0.021	0.021	0.024	0.038	0.057	0.069	0.069	0.068	0.061	0.042	0.029	0.021	0.022	0.022	0.02	0.02	0.022	0.024	0.02	0.016	0.017	0.018	0.019	0.017	0.019	0.022	0.022	0.018	0.014
[truncated: 243 more columns]
