# Supplementary material for: Genome resolved analysis of a premature infant gut microbial community reveals a Varibaculum cambriense genome and a shift towards fermentation-based metabolism during the third week of life
Source: Microbiome. 2013 Dec 17;1:30. doi: 10.1186/2049-2618-1-30 (PMC4177395; doi:10.1186/2049-2618-1-30)
Supplement: Additional file 1 — ESOM data. [file 2049-2618-1-30-S1.zip › af2_esom/assembly-rZT_293x293e20.wts]

# a = databionics.esom.train.KBatchSOM
# e = 20
# n = databionics.esom.neighborhood.GaussNeighborhood
# g = databionics.esom.grid.ToroidEuclideanGrid
# rc = databionics.esom.cooling.LinearCooling (40->1)
# lc = databionics.esom.cooling.LinearCooling (0.5->0.1)
# d = euc
# i = norm_mean_2std
%293 293
%9
%1	1	1	1	1	1	1	1	1
0.43	-0.173	-0.622	0.122	-0.993	-0.407	-0.093	0.041	-0.191
0.424	-0.167	-0.613	0.126	-0.985	-0.397	-0.104	0.03	-0.198
0.424	-0.167	-0.603	0.131	-0.977	-0.389	-0.115	0.022	-0.209
0.432	-0.175	-0.59	0.134	-0.972	-0.385	-0.119	0.013	-0.222
0.44	-0.183	-0.577	0.139	-0.971	-0.375	-0.127	0.002	-0.237
0.451	-0.183	-0.566	0.139	-0.971	-0.368	-0.14	-0.01	-0.255
0.454	-0.171	-0.568	0.131	-0.972	-0.37	-0.144	-0.005	-0.266
0.459	-0.163	-0.572	0.127	-0.975	-0.373	-0.149	-0.003	-0.273
0.462	-0.156	-0.576	0.124	-0.977	-0.374	-0.154	-0.003	-0.281
0.467	-0.149	-0.583	0.119	-0.976	-0.38	-0.152	0.004	-0.292
0.471	-0.141	-0.592	0.113	-0.977	-0.38	-0.151	0.01	-0.303
0.474	-0.135	-0.603	0.108	-0.977	-0.379	-0.145	0.019	-0.316
0.475	-0.124	-0.608	0.104	-0.973	-0.383	-0.126	0.022	-0.341
0.48	-0.115	-0.611	0.1	-0.967	-0.388	-0.108	0.022	-0.368
0.486	-0.11	-0.615	0.095	-0.969	-0.381	-0.087	0.008	-0.387
0.493	-0.103	-0.616	0.091	-0.97	-0.378	-0.066	-0.011	-0.403
0.493	-0.087	-0.611	0.079	-0.972	-0.375	-0.056	-0.016	-0.421
0.489	-0.076	-0.603	0.06	-0.977	-0.369	-0.038	-0.01	-0.438
0.49	-0.056	-0.602	0.045	-0.983	-0.369	-0.022	-0.014	-0.458
0.498	-0.041	-0.604	0.032	-0.985	-0.375	-0.007	-0.021	-0.477
0.502	-0.012	-0.604	0.013	-0.991	-0.383	0.02	-0.029	-0.509
0.506	0.025	-0.6	-0.001	-1.011	-0.389	0.032	-0.037	-0.542
0.515	0.031	-0.609	-0.005	-1.002	-0.398	0.07	-0.044	-0.571
0.526	0.042	-0.615	-0.005	-0.998	-0.401	0.097	-0.062	-0.604
0.533	0.068	-0.624	0	-1.002	-0.377	0.127	-0.102	-0.655
0.542	0.117	-0.612	-0.007	-1.014	-0.335	0.161	-0.168	-0.739
0.539	0.192	-0.613	-0.007	-1.034	-0.248	0.188	-0.252	-0.846
0.532	0.254	-0.607	-0.014	-1.049	-0.164	0.209	-0.324	-0.936
0.526	0.309	-0.595	-0.018	-1.068	-0.102	0.228	-0.375	-1.021
0.524	0.375	-0.579	-0.038	-1.087	-0.045	0.241	-0.431	-1.104
0.525	0.401	-0.583	-0.037	-1.092	-0.012	0.241	-0.457	-1.146
0.529	0.437	-0.563	-0.054	-1.105	-0.008	0.235	-0.479	-1.173
0.529	0.458	-0.559	-0.058	-1.115	-0.01	0.234	-0.493	-1.181
0.539	0.47	-0.541	-0.08	-1.114	-0.006	0.215	-0.495	-1.202
0.542	0.496	-0.526	-0.084	-1.135	-0.004	0.198	-0.507	-1.218
0.553	0.516	-0.509	-0.094	-1.147	-0.012	0.183	-0.517	-1.238
0.557	0.528	-0.498	-0.092	-1.155	-0.017	0.167	-0.517	-1.254
0.567	0.534	-0.49	-0.092	-1.181	-0.006	0.15	-0.517	-1.271
0.558	0.566	-0.479	-0.087	-1.184	0.004	0.112	-0.526	-1.285
0.555	0.599	-0.477	-0.092	-1.182	0.018	0.064	-0.533	-1.3
0.555	0.618	-0.48	-0.099	-1.177	0.033	0.027	-0.537	-1.308
0.559	0.636	-0.487	-0.108	-1.16	0.036	-0.021	-0.545	-1.3
0.563	0.647	-0.5	-0.115	-1.138	0.038	-0.057	-0.546	-1.298
0.568	0.636	-0.501	-0.109	-1.129	0.062	-0.078	-0.553	-1.305
0.57	0.626	-0.511	-0.101	-1.112	0.077	-0.093	-0.563	-1.299
0.571	0.613	-0.514	-0.092	-1.091	0.089	-0.113	-0.572	-1.291
0.573	0.586	-0.516	-0.07	-1.072	0.114	-0.132	-0.588	-1.286
0.569	0.564	-0.528	-0.049	-1.042	0.151	-0.161	-0.602	-1.279
0.572	0.546	-0.526	-0.056	-1.016	0.192	-0.175	-0.619	-1.284
0.571	0.537	-0.521	-0.055	-1.002	0.21	-0.183	-0.62	-1.296
0.573	0.522	-0.518	-0.058	-0.983	0.231	-0.194	-0.621	-1.304
0.574	0.518	-0.506	-0.056	-0.966	0.233	-0.194	-0.624	-1.323
0.576	0.513	-0.497	-0.053	-0.93	0.235	-0.199	-0.639	-1.337
0.576	0.505	-0.482	-0.035	-0.899	0.231	-0.208	-0.649	-1.357
0.567	0.516	-0.466	-0.028	-0.872	0.238	-0.212	-0.666	-1.381
0.56	0.534	-0.456	-0.027	-0.831	0.229	-0.212	-0.693	-1.393
0.555	0.552	-0.445	-0.014	-0.777	0.214	-0.219	-0.735	-1.406
0.546	0.576	-0.43	-0.025	-0.737	0.209	-0.226	-0.759	-1.417
0.541	0.596	-0.421	-0.028	-0.699	0.205	-0.233	-0.787	-1.431
0.538	0.621	-0.411	-0.046	-0.639	0.199	-0.25	-0.821	-1.44
0.535	0.646	-0.404	-0.067	-0.599	0.188	-0.261	-0.844	-1.442
0.537	0.669	-0.382	-0.074	-0.6	0.187	-0.274	-0.864	-1.459
0.538	0.694	-0.37	-0.072	-0.597	0.164	-0.297	-0.863	-1.475
0.543	0.701	-0.36	-0.065	-0.587	0.158	-0.332	-0.867	-1.482
0.551	0.733	-0.346	-0.075	-0.538	0.145	-0.384	-0.888	-1.511
0.553	0.77	-0.329	-0.083	-0.496	0.142	-0.428	-0.909	-1.549
0.567	0.809	-0.314	-0.091	-0.424	0.118	-0.476	-0.939	-1.6
0.577	0.856	-0.295	-0.109	-0.366	0.112	-0.532	-0.995	-1.626
0.58	0.906	-0.261	-0.147	-0.333	0.078	-0.587	-0.999	-1.642
0.598	0.935	-0.253	-0.144	-0.327	0.057	-0.632	-1.032	-1.649
0.605	0.95	-0.247	-0.14	-0.322	0.043	-0.645	-1.049	-1.657
0.589	0.982	-0.236	-0.147	-0.325	0.044	-0.678	-1.047	-1.655
0.559	1.026	-0.229	-0.125	-0.326	0.027	-0.716	-1.048	-1.641
0.527	1.041	-0.225	-0.129	-0.273	0.06	-0.715	-1.08	-1.634
0.427	1.084	-0.242	-0.137	-0.148	0.159	-0.698	-1.13	-1.62
0.23	1.099	-0.275	-0.214	0.098	0.375	-0.585	-1.222	-1.508
0.03	1.095	-0.333	-0.356	0.435	0.607	-0.471	-1.3	-1.377
-0.121	1.099	-0.363	-0.461	0.669	0.752	-0.349	-1.328	-1.31
-0.221	1.082	-0.441	-0.524	0.812	0.865	-0.229	-1.304	-1.27
-0.26	1.074	-0.484	-0.549	0.87	0.901	-0.153	-1.272	-1.278
-0.278	1.064	-0.464	-0.572	0.899	0.871	-0.117	-1.215	-1.293
-0.3	1.014	-0.412	-0.594	0.925	0.81	-0.039	-1.147	-1.277
-0.298	1.046	-0.46	-0.642	0.925	0.77	-0.042	-1.038	-1.305
-0.302	1.02	-0.62	-0.708	0.995	0.698	-0.02	-0.813	-1.27
-0.296	0.99	-0.785	-0.771	1.036	0.612	-0.001	-0.582	-1.217
-0.307	0.957	-0.953	-0.828	1.054	0.546	-0.015	-0.364	-1.102
-0.332	0.919	-1.109	-0.86	1.074	0.538	-0.067	-0.191	-0.975
-0.381	0.781	-1.264	-0.849	1.157	0.56	-0.133	0.066	-0.842
-0.428	0.678	-1.457	-0.747	1.147	0.601	-0.254	0.246	-0.662
-0.466	0.544	-1.571	-0.661	1.175	0.659	-0.362	0.409	-0.542
-0.51	0.321	-1.663	-0.467	1.156	0.738	-0.518	0.603	-0.395
-0.548	0.127	-1.742	-0.25	1.068	0.819	-0.657	0.747	-0.25
-0.561	-0.063	-1.785	-0.001	0.933	0.899	-0.803	0.85	-0.146
-0.536	-0.18	-1.805	0.116	0.88	0.945	-0.842	0.902	-0.159
-0.518	-0.272	-1.775	0.24	0.782	0.95	-0.909	0.934	-0.135
-0.508	-0.355	-1.755	0.316	0.689	0.977	-0.966	0.985	-0.101
-0.471	-0.444	-1.763	0.411	0.6	0.989	-1.012	0.992	-0.062
-0.453	-0.531	-1.723	0.445	0.503	1.029	-1.09	1.029	0.001
-0.43	-0.592	-1.729	0.499	0.406	1.023	-1.123	1.047	0.071
-0.409	-0.652	-1.742	0.546	0.302	1.03	-1.147	1.071	0.136
-0.408	-0.688	-1.751	0.594	0.221	1.016	-1.138	1.09	0.19
-0.413	-0.727	-1.743	0.641	0.148	0.989	-1.126	1.109	0.252
-0.405	-0.731	-1.767	0.699	0.076	0.954	-1.091	1.108	0.265
-0.412	-0.726	-1.763	0.752	0.008	0.911	-1.06	1.104	0.289
-0.456	-0.7	-1.676	0.799	-0.049	0.859	-1.046	1.093	0.309
-0.504	-0.666	-1.584	0.833	-0.106	0.821	-1.043	1.093	0.315
-0.53	-0.641	-1.535	0.869	-0.146	0.783	-1.038	1.09	0.318
-0.565	-0.629	-1.492	0.898	-0.174	0.765	-1.041	1.095	0.338
-0.587	-0.619	-1.466	0.909	-0.195	0.749	-1.047	1.101	0.363
-0.587	-0.607	-1.462	0.886	-0.21	0.721	-1.061	1.131	0.383
-0.569	-0.579	-1.514	0.822	-0.218	0.7	-1.08	1.178	0.406
-0.562	-0.586	-1.625	0.734	-0.202	0.729	-1.119	1.283	0.465
-0.546	-0.583	-1.728	0.637	-0.18	0.734	-1.145	1.373	0.521
-0.53	-0.586	-1.823	0.543	-0.169	0.763	-1.2	1.442	0.6
-0.518	-0.602	-1.877	0.474	-0.16	0.771	-1.24	1.486	0.682
-0.526	-0.624	-1.925	0.402	-0.142	0.811	-1.245	1.521	0.757
-0.519	-0.647	-1.96	0.352	-0.135	0.792	-1.239	1.528	0.858
-0.523	-0.671	-1.98	0.315	-0.123	0.783	-1.239	1.537	0.947
-0.524	-0.686	-2.018	0.251	-0.13	0.801	-1.21	1.566	1.002
-0.535	-0.67	-2.073	0.177	-0.16	0.803	-1.193	1.58	1.112
-0.541	-0.624	-2.166	0.098	-0.198	0.809	-1.155	1.577	1.21
-0.54	-0.563	-2.232	0.046	-0.284	0.848	-1.121	1.578	1.222
-0.55	-0.5	-2.328	0.041	-0.388	0.863	-1.079	1.599	1.243
-0.572	-0.466	-2.384	0.048	-0.497	0.87	-1.024	1.632	1.273
-0.578	-0.461	-2.434	0.056	-0.637	0.904	-0.962	1.657	1.305
-0.619	-0.523	-2.455	0.221	-0.694	0.816	-0.906	1.72	1.359
-0.653	-0.652	-2.487	0.356	-0.782	0.8	-0.808	1.785	1.454
-0.714	-0.821	-2.515	0.566	-0.827	0.757	-0.689	1.834	1.579
-0.792	-1.031	-2.534	0.806	-0.872	0.708	-0.553	1.913	1.729
-0.86	-1.21	-2.574	1.021	-0.904	0.683	-0.45	1.963	1.875
-0.905	-1.375	-2.606	1.2	-0.988	0.697	-0.383	1.994	2.019
-0.97	-1.474	-2.708	1.301	-0.968	0.744	-0.273	2.054	2.087
-1.005	-1.553	-2.772	1.291	-1.085	0.852	-0.159	2.137	2.145
-1.05	-1.646	-2.868	1.292	-1.161	0.922	-0.017	2.263	2.21
-1.081	-1.717	-2.947	1.305	-1.242	1.045	0.173	2.32	2.177
-1.119	-1.8	-3.052	1.257	-1.331	1.175	0.427	2.409	2.175
-1.14	-1.854	-3.107	1.223	-1.386	1.268	0.686	2.428	2.125
-1.152	-1.878	-3.138	1.266	-1.252	1.215	0.935	2.33	2.06
-1.154	-1.879	-3.138	1.294	-1.157	1.098	1.15	2.212	2.06
-1.157	-1.867	-3.147	1.336	-1.039	0.96	1.277	2.057	2.141
-1.159	-1.825	-3.151	1.391	-0.851	0.771	1.345	1.824	2.278
-1.159	-1.782	-3.152	1.387	-0.649	0.622	1.441	1.589	2.399
-1.16	-1.766	-3.154	1.398	-0.546	0.534	1.449	1.447	2.524
-1.16	-1.757	-3.154	1.401	-0.418	0.465	1.482	1.323	2.589
-1.16	-1.718	-3.152	1.427	-0.249	0.402	1.434	1.137	2.672
-1.16	-1.768	-3.149	1.569	-0.057	0.362	1.416	0.924	2.739
-1.16	-1.783	-3.148	1.686	0.104	0.33	1.405	0.717	2.783
-1.16	-1.804	-3.146	1.764	0.233	0.315	1.423	0.588	2.779
-1.16	-1.826	-3.145	1.97	0.313	0.284	1.361	0.429	2.787
-1.16	-1.859	-3.145	2.156	0.422	0.309	1.33	0.229	2.776
-1.16	-1.864	-3.145	2.331	0.493	0.308	1.174	0.19	2.713
-1.16	-1.874	-3.147	2.557	0.342	0.431	1.145	0.041	2.656
-1.16	-1.89	-3.15	2.856	0.219	0.523	1.062	-0.088	2.567
-1.16	-1.89	-3.151	3.051	0.106	0.645	0.985	-0.155	2.453
-1.16	-1.89	-3.152	3.205	-0.017	0.816	0.869	-0.166	2.307
-1.158	-1.888	-3.151	3.307	-0.075	0.919	0.842	-0.218	2.208
-1.157	-1.886	-3.149	3.396	-0.127	1.143	0.773	-0.262	2.022
-1.157	-1.884	-3.148	3.423	-0.349	1.383	0.782	-0.175	1.808
-1.156	-1.882	-3.147	3.308	-0.475	1.669	0.877	-0.113	1.59
-1.154	-1.879	-3.136	3.133	-0.654	1.925	0.984	0.009	1.415
-1.156	-1.882	-3.132	2.868	-0.865	2.24	1.168	0.116	1.273
-1.156	-1.883	-3.126	2.601	-1.077	2.493	1.311	0.21	1.227
-1.157	-1.885	-3.116	2.324	-1.202	2.654	1.433	0.281	1.263
-1.157	-1.887	-3.105	2.066	-1.346	2.753	1.519	0.293	1.433
-1.159	-1.891	-3.101	1.944	-1.469	2.791	1.576	0.26	1.592
-1.159	-1.89	-3.088	1.785	-1.478	2.766	1.694	0.287	1.657
-1.159	-1.889	-3.097	1.615	-1.376	2.673	1.73	0.392	1.725
-1.158	-1.889	-3.101	1.462	-1.289	2.593	1.781	0.438	1.816
-1.158	-1.888	-3.105	1.381	-1.176	2.493	1.853	0.454	1.854
-1.158	-1.888	-3.112	1.291	-0.986	2.413	1.876	0.48	1.858
-1.157	-1.888	-3.126	1.228	-0.891	2.352	1.812	0.516	1.935
-1.156	-1.887	-3.137	1.131	-0.679	2.325	1.778	0.447	2.012
-1.153	-1.887	-3.141	1.073	-0.53	2.271	1.719	0.379	2.127
-1.15	-1.883	-3.125	1.035	-0.377	2.279	1.545	0.311	2.213
-1.146	-1.88	-3.108	1.004	-0.222	2.279	1.356	0.215	2.337
-1.145	-1.878	-3.096	0.969	-0.118	2.236	1.291	0.083	2.503
-1.144	-1.875	-3.083	1	-0.039	2.129	1.223	0.049	2.589
-1.145	-1.877	-3.087	0.995	0.04	2.075	1.187	0.06	2.616
-1.146	-1.879	-3.102	1.031	0.14	1.979	1.168	0.142	2.562
-1.148	-1.883	-3.113	0.927	0.254	1.874	1.258	0.273	2.519
-1.152	-1.888	-3.129	0.835	0.388	1.762	1.303	0.449	2.454
-1.157	-1.889	-3.132	0.725	0.46	1.747	1.313	0.55	2.435
-1.158	-1.891	-3.137	0.61	0.515	1.76	1.279	0.621	2.46
-1.16	-1.892	-3.136	0.513	0.547	1.749	1.243	0.684	2.51
-1.16	-1.892	-3.133	0.441	0.584	1.821	1.129	0.685	2.557
-1.16	-1.892	-3.134	0.291	0.646	1.917	1.002	0.653	2.685
-1.16	-1.892	-3.132	0.194	0.672	2.027	0.824	0.591	2.831
-1.16	-1.892	-3.131	0.142	0.724	2.12	0.66	0.535	2.921
-1.16	-1.892	-3.137	0.053	0.861	2.245	0.527	0.474	2.949
-1.16	-1.892	-3.145	-0.026	0.962	2.299	0.46	0.449	2.981
-1.16	-1.889	-3.147	-0.084	1.044	2.346	0.348	0.462	2.997
-1.16	-1.887	-3.151	-0.124	1.124	2.374	0.231	0.505	2.994
-1.159	-1.857	-3.153	-0.23	1.308	2.402	0.032	0.493	3.049
-1.146	-1.806	-3.146	-0.309	1.498	2.404	-0.24	0.536	3.038
-1.126	-1.673	-3.12	-0.44	1.746	2.366	-0.68	0.642	2.978
-1.107	-1.566	-3.095	-0.52	1.908	2.355	-0.981	0.685	2.908
-1.045	-1.385	-3.019	-0.607	2.117	2.254	-1.284	0.637	2.761
-0.864	-1.061	-2.869	-0.589	2.224	2.076	-1.638	0.52	2.253
-0.74	-0.823	-2.778	-0.652	2.307	1.982	-1.879	0.44	1.929
-0.599	-0.65	-2.596	-0.544	2.228	1.778	-1.909	0.281	1.573
-0.49	-0.5	-2.493	-0.488	2.197	1.598	-1.943	0.204	1.297
-0.401	-0.376	-2.402	-0.397	2.119	1.416	-1.934	0.158	1.049
-0.343	-0.305	-2.345	-0.283	2.044	1.243	-1.897	0.112	0.912
-0.291	-0.225	-2.274	-0.145	1.964	1.044	-1.847	0.064	0.764
-0.298	-0.22	-2.186	-0.035	1.88	0.872	-1.711	0.14	0.648
-0.309	-0.165	-2.101	0.055	1.824	0.706	-1.586	0.213	0.474
-0.335	-0.305	-2.022	0.112	1.679	0.709	-1.39	0.365	0.416
-0.381	-0.399	-1.936	0.146	1.506	0.738	-1.224	0.497	0.376
-0.429	-0.493	-1.835	0.184	1.307	0.78	-1.081	0.612	0.362
-0.473	-0.542	-1.747	0.189	1.222	0.85	-1.033	0.648	0.36
-0.485	-0.588	-1.696	0.203	1.122	0.9	-1.014	0.654	0.392
-0.483	-0.602	-1.613	0.254	1.086	0.886	-1.081	0.661	0.365
-0.471	-0.623	-1.579	0.291	1.061	0.878	-1.142	0.675	0.359
-0.481	-0.661	-1.557	0.359	1.07	0.895	-1.209	0.671	0.375
-0.502	-0.689	-1.539	0.457	1.106	0.887	-1.289	0.659	0.397
-0.518	-0.726	-1.531	0.553	1.151	0.888	-1.374	0.647	0.421
-0.521	-0.741	-1.559	0.594	1.167	0.898	-1.418	0.642	0.446
-0.53	-0.72	-1.624	0.655	1.193	0.868	-1.45	0.634	0.472
-0.545	-0.685	-1.69	0.709	1.229	0.807	-1.443	0.631	0.492
-0.574	-0.658	-1.788	0.804	1.304	0.702	-1.382	0.641	0.506
-0.61	-0.625	-1.878	0.929	1.388	0.58	-1.29	0.641	0.489
-0.608	-0.614	-1.968	1.023	1.5	0.44	-1.239	0.695	0.433
-0.616	-0.596	-1.975	1.097	1.454	0.394	-1.071	0.685	0.328
-0.635	-0.616	-1.971	1.169	1.434	0.38	-0.961	0.681	0.277
-0.617	-0.62	-1.933	1.194	1.344	0.406	-0.933	0.671	0.217
-0.614	-0.631	-1.885	1.188	1.273	0.42	-0.875	0.662	0.192
-0.6	-0.622	-1.778	1.126	1.19	0.408	-0.841	0.639	0.188
-0.584	-0.604	-1.675	1.048	1.139	0.38	-0.837	0.608	0.206
-0.568	-0.584	-1.589	1	1.11	0.348	-0.859	0.57	0.22
-0.578	-0.557	-1.51	0.948	1.123	0.27	-0.828	0.529	0.273
-0.579	-0.541	-1.437	0.875	1.111	0.189	-0.804	0.489	0.368
-0.593	-0.531	-1.378	0.871	1.053	0.106	-0.735	0.48	0.418
-0.593	-0.539	-1.341	0.877	0.989	0.065	-0.683	0.485	0.435
-0.586	-0.554	-1.313	0.878	0.964	0.02	-0.624	0.487	0.436
-0.569	-0.571	-1.281	0.901	0.919	-0.042	-0.579	0.47	0.455
-0.53	-0.597	-1.239	0.883	0.871	-0.116	-0.473	0.472	0.425
-0.483	-0.63	-1.191	0.87	0.837	-0.16	-0.444	0.463	0.406
-0.432	-0.654	-1.15	0.864	0.808	-0.193	-0.439	0.434	0.388
-0.345	-0.67	-1.093	0.839	0.752	-0.222	-0.423	0.356	0.345
-0.254	-0.655	-1.031	0.78	0.621	-0.274	-0.402	0.314	0.312
-0.155	-0.607	-0.997	0.727	0.452	-0.276	-0.37	0.208	0.265
-0.064	-0.56	-0.941	0.636	0.244	-0.303	-0.34	0.186	0.223
0.027	-0.51	-0.883	0.561	0.02	-0.326	-0.307	0.155	0.174
0.138	-0.452	-0.829	0.499	-0.25	-0.352	-0.263	0.085	0.125
0.239	-0.394	-0.795	0.45	-0.508	-0.361	-0.23	0.022	0.081
0.314	-0.366	-0.764	0.376	-0.718	-0.376	-0.193	0.002	0.085
0.352	-0.364	-0.76	0.339	-0.8	-0.364	-0.166	-0.016	0.083
0.364	-0.357	-0.738	0.316	-0.873	-0.35	-0.153	-0.03	0.091
0.362	-0.359	-0.713	0.287	-0.937	-0.345	-0.12	-0.025	0.113
0.356	-0.353	-0.676	0.272	-0.99	-0.34	-0.107	-0.019	0.115
0.352	-0.349	-0.64	0.245	-1.016	-0.344	-0.093	-0.007	0.112
0.343	-0.343	-0.588	0.213	-1.038	-0.354	-0.078	0.014	0.101
0.333	-0.343	-0.54	0.194	-1.044	-0.363	-0.067	0.033	0.085
0.324	-0.342	-0.505	0.183	-1.045	-0.37	-0.06	0.048	0.07
0.316	-0.341	-0.474	0.174	-1.045	-0.373	-0.056	0.063	0.053
0.314	-0.342	-0.458	0.173	-1.048	-0.373	-0.056	0.074	0.035
0.311	-0.345	-0.446	0.167	-1.05	-0.365	-0.054	0.089	0.019
0.308	-0.346	-0.437	0.161	-1.048	-0.36	-0.052	0.096	0.009
0.308	-0.337	-0.441	0.156	-1.054	-0.35	-0.043	0.097	-0.007
0.309	-0.327	-0.441	0.153	-1.057	-0.347	-0.034	0.09	-0.02
0.314	-0.319	-0.442	0.15	-1.069	-0.346	-0.03	0.085	-0.029
0.321	-0.311	-0.447	0.153	-1.084	-0.346	-0.03	0.078	-0.039
0.326	-0.305	-0.456	0.155	-1.096	-0.344	-0.027	0.071	-0.042
0.338	-0.305	-0.464	0.159	-1.103	-0.345	-0.028	0.063	-0.045
0.348	-0.304	-0.472	0.161	-1.113	-0.345	-0.027	0.057	-0.051
0.354	-0.304	-0.478	0.169	-1.121	-0.346	-0.031	0.05	-0.049
0.36	-0.305	-0.483	0.177	-1.134	-0.343	-0.029	0.042	-0.05
0.376	-0.307	-0.497	0.178	-1.127	-0.348	-0.041	0.037	-0.055
0.38	-0.304	-0.507	0.176	-1.117	-0.357	-0.045	0.047	-0.061
0.374	-0.296	-0.515	0.174	-1.097	-0.37	-0.049	0.061	-0.065
0.368	-0.287	-0.521	0.176	-1.082	-0.385	-0.053	0.073	-0.066
0.364	-0.289	-0.528	0.175	-1.072	-0.39	-0.055	0.088	-0.062
0.362	-0.289	-0.539	0.179	-1.065	-0.393	-0.06	0.095	-0.061
0.36	-0.282	-0.552	0.178	-1.057	-0.392	-0.064	0.101	-0.062
0.36	-0.278	-0.565	0.173	-1.052	-0.393	-0.072	0.113	-0.061
0.362	-0.276	-0.574	0.165	-1.048	-0.394	-0.08	0.126	-0.061
0.365	-0.281	-0.584	0.152	-1.049	-0.383	-0.096	0.156	-0.069
0.371	-0.285	-0.59	0.143	-1.05	-0.373	-0.108	0.174	-0.08
0.376	-0.298	-0.589	0.141	-1.058	-0.361	-0.121	0.191	-0.084
0.381	-0.309	-0.591	0.134	-1.058	-0.341	-0.139	0.212	-0.097
0.388	-0.308	-0.591	0.121	-1.056	-0.333	-0.145	0.219	-0.111
0.398	-0.293	-0.589	0.104	-1.051	-0.341	-0.139	0.205	-0.125
0.406	-0.277	-0.587	0.097	-1.046	-0.352	-0.135	0.183	-0.131
0.409	-0.26	-0.592	0.097	-1.044	-0.359	-0.126	0.164	-0.138
0.41	-0.245	-0.592	0.103	-1.048	-0.367	-0.111	0.139	-0.143
0.408	-0.229	-0.592	0.108	-1.046	-0.379	-0.095	0.118	-0.146
0.405	-0.221	-0.598	0.112	-1.046	-0.382	-0.085	0.112	-0.15
0.409	-0.211	-0.616	0.114	-1.042	-0.379	-0.081	0.096	-0.15
0.411	-0.209	-0.622	0.119	-1.033	-0.38	-0.08	0.081	-0.148
0.416	-0.2	-0.626	0.121	-1.024	-0.391	-0.083	0.072	-0.155
0.423	-0.189	-0.628	0.119	-1.019	-0.4	-0.081	0.064	-0.167
0.428	-0.181	-0.628	0.118	-1.011	-0.406	-0.084	0.059	-0.18
0.43	-0.172	-0.627	0.119	-1	-0.411	-0.092	0.053	-0.19
0.429	-0.172	-0.614	0.112	-0.993	-0.41	-0.087	0.036	-0.184
0.428	-0.172	-0.605	0.114	-0.99	-0.406	-0.093	0.032	-0.19
0.43	-0.171	-0.593	0.119	-0.981	-0.4	-0.109	0.026	-0.205
0.44	-0.182	-0.575	0.125	-0.98	-0.398	-0.116	0.018	-0.219
0.445	-0.182	-0.566	0.129	-0.978	-0.385	-0.132	0.007	-0.234
0.451	-0.176	-0.559	0.128	-0.98	-0.378	-0.144	0.001	-0.252
0.458	-0.169	-0.562	0.126	-0.984	-0.381	-0.149	0.002	-0.263
0.461	-0.161	-0.565	0.127	-0.987	-0.379	-0.156	0	-0.273
0.463	-0.155	-0.567	0.126	-0.99	-0.378	-0.16	0.001	-0.279
0.466	-0.149	-0.574	0.124	-0.989	-0.378	-0.156	0.003	-0.291
0.47	-0.143	-0.577	0.12	-0.991	-0.382	-0.154	0.01	-0.305
0.47	-0.134	-0.587	0.113	-0.993	-0.379	-0.147	0.02	-0.318
0.474	-0.13	-0.587	0.114	-0.986	-0.382	-0.133	0.014	-0.338
0.479	-0.121	-0.594	0.111	-0.979	-0.386	-0.114	0.017	-0.371
0.49	-0.117	-0.595	0.105	-0.976	-0.38	-0.088	-0.001	-0.398
0.495	-0.108	-0.596	0.102	-0.976	-0.379	-0.073	-0.013	-0.415
0.497	-0.094	-0.595	0.088	-0.976	-0.378	-0.06	-0.017	-0.431
0.493	-0.081	-0.591	0.075	-0.982	-0.374	-0.047	-0.015	-0.445
0.493	-0.062	-0.587	0.057	-0.99	-0.378	-0.021	-0.016	-0.467
0.498	-0.051	-0.583	0.047	-1.001	-0.379	-0.001	-0.019	-0.489
0.51	-0.013	-0.584	0.029	-1.011	-0.391	0.015	-0.035	-0.526
0.512	0.024	-0.584	0.009	-1.025	-0.393	0.032	-0.042	-0.555
0.52	0.031	-0.589	0.007	-1.02	-0.407	0.088	-0.045	-0.602
0.525	0.055	-0.595	-0.005	-1.01	-0.393	0.126	-0.082	-0.637
0.53	0.089	-0.59	-0.012	-1.016	-0.375	0.169	-0.124	-0.696
0.537	0.148	-0.589	-0.021	-1.03	-0.318	0.214	-0.199	-0.788
0.531	0.223	-0.588	-0.029	-1.051	-0.226	0.246	-0.288	-0.889
0.523	0.293	-0.587	-0.036	-1.072	-0.131	0.269	-0.368	-0.984
0.511	0.339	-0.578	-0.042	-1.093	-0.066	0.288	-0.414	-1.047
0.508	0.393	-0.564	-0.061	-1.098	-0.01	0.29	-0.455	-1.125
0.509	0.411	-0.562	-0.064	-1.092	0.007	0.279	-0.467	-1.155
0.511	0.433	-0.556	-0.058	-1.109	0.012	0.266	-0.487	-1.164
0.514	0.455	-0.551	-0.052	-1.127	0.01	0.25	-0.505	-1.17
0.515	0.466	-0.53	-0.057	-1.138	0.017	0.236	-0.503	-1.196
0.521	0.487	-0.514	-0.083	-1.139	0.027	0.214	-0.507	-1.214
0.538	0.504	-0.508	-0.088	-1.158	0.018	0.201	-0.52	-1.23
0.553	0.514	-0.501	-0.093	-1.185	0.021	0.183	-0.521	-1.247
0.567	0.528	-0.496	-0.099	-1.202	0.022	0.162	-0.524	-1.265
0.568	0.554	-0.495	-0.104	-1.201	0.031	0.129	-0.535	-1.279
0.56	0.589	-0.496	-0.105	-1.186	0.044	0.08	-0.543	-1.293
0.561	0.609	-0.501	-0.112	-1.167	0.055	0.035	-0.55	-1.296
0.563	0.63	-0.514	-0.122	-1.147	0.064	-0.008	-0.548	-1.305
0.567	0.642	-0.519	-0.122	-1.125	0.052	-0.052	-0.547	-1.299
0.567	0.637	-0.524	-0.119	-1.113	0.07	-0.066	-0.55	-1.306
0.574	0.622	-0.527	-0.119	-1.091	0.081	-0.091	-0.558	-1.294
0.575	0.617	-0.532	-0.106	-1.078	0.091	-0.113	-0.567	-1.291
0.574	0.596	-0.545	-0.079	-1.059	0.112	-0.138	-0.575	-1.284
0.571	0.574	-0.558	-0.054	-1.033	0.146	-0.161	-0.583	-1.286
0.569	0.558	-0.553	-0.054	-1.008	0.186	-0.178	-0.599	-1.292
0.574	0.548	-0.548	-0.071	-0.99	0.217	-0.19	-0.605	-1.307
0.573	0.534	-0.549	-0.072	-0.974	0.243	-0.203	-0.603	-1.311
0.574	0.532	-0.53	-0.062	-0.958	0.241	-0.207	-0.614	-1.33
0.577	0.526	-0.511	-0.043	-0.929	0.236	-0.223	-0.634	-1.346
0.579	0.528	-0.494	-0.028	-0.908	0.234	-0.239	-0.648	-1.367
0.575	0.534	-0.477	-0.017	-0.887	0.23	-0.245	-0.661	-1.388
0.567	0.55	-0.47	-0.005	-0.84	0.213	-0.245	-0.693	-1.398
0.566	0.566	-0.459	0.009	-0.796	0.196	-0.255	-0.734	-1.404
0.557	0.591	-0.444	0.004	-0.757	0.188	-0.262	-0.762	-1.416
0.549	0.613	-0.431	-0.013	-0.721	0.186	-0.267	-0.784	-1.425
0.546	0.644	-0.422	-0.036	-0.677	0.173	-0.27	-0.816	-1.432
0.544	0.664	-0.415	-0.058	-0.629	0.166	-0.279	-0.841	-1.434
0.547	0.691	-0.393	-0.06	-0.625	0.153	-0.299	-0.86	-1.453
0.549	0.702	-0.382	-0.054	-0.612	0.148	-0.325	-0.869	-1.466
0.553	0.721	-0.379	-0.052	-0.591	0.14	-0.359	-0.876	-1.479
0.557	0.754	-0.367	-0.062	-0.545	0.131	-0.406	-0.893	-1.509
0.564	0.787	-0.361	-0.074	-0.49	0.127	-0.451	-0.909	-1.552
0.577	0.825	-0.366	-0.086	-0.424	0.131	-0.514	-0.941	-1.587
0.588	0.856	-0.342	-0.091	-0.375	0.123	-0.541	-0.993	-1.625
0.587	0.905	-0.299	-0.116	-0.345	0.096	-0.594	-1.021	-1.636
0.578	0.951	-0.263	-0.127	-0.34	0.059	-0.629	-1.021	-1.646
0.59	0.96	-0.255	-0.123	-0.334	0.044	-0.641	-1.045	-1.652
0.57	0.981	-0.244	-0.108	-0.338	0.042	-0.661	-1.046	-1.647
0.554	1.015	-0.24	-0.1	-0.337	0.033	-0.683	-1.057	-1.641
0.516	1.035	-0.238	-0.076	-0.301	0.061	-0.689	-1.095	-1.63
0.431	1.057	-0.24	-0.096	-0.202	0.141	-0.673	-1.14	-1.583
0.226	1.075	-0.288	-0.186	0.081	0.386	-0.595	-1.232	-1.467
0.03	1.069	-0.338	-0.303	0.381	0.621	-0.495	-1.313	-1.334
-0.116	1.058	-0.361	-0.413	0.631	0.813	-0.473	-1.384	-1.202
-0.195	1.021	-0.404	-0.468	0.755	0.869	-0.344	-1.329	-1.184
-0.227	1.027	-0.465	-0.515	0.826	0.911	-0.294	-1.291	-1.189
-0.247	0.997	-0.397	-0.564	0.853	0.85	-0.262	-1.226	-1.162
-0.257	0.985	-0.377	-0.606	0.878	0.826	-0.221	-1.179	-1.169
-0.259	0.964	-0.451	-0.61	0.912	0.794	-0.193	-1.067	-1.189
-0.251	0.918	-0.628	-0.631	0.995	0.716	-0.158	-0.825	-1.205
-0.244	0.854	-0.761	-0.685	1.076	0.598	-0.126	-0.567	-1.173
-0.251	0.83	-0.896	-0.735	1.116	0.536	-0.109	-0.372	-1.129
-0.301	0.737	-1.08	-0.761	1.186	0.516	-0.107	-0.113	-0.997
-0.35	0.604	-1.214	-0.723	1.262	0.531	-0.183	0.125	-0.878
-0.395	0.511	-1.382	-0.64	1.249	0.571	-0.26	0.29	-0.731
-0.429	0.391	-1.547	-0.496	1.203	0.623	-0.383	0.422	-0.558
-0.46	0.209	-1.638	-0.315	1.171	0.699	-0.504	0.557	-0.436
-0.505	0.03	-1.688	-0.11	1.073	0.773	-0.646	0.694	-0.291
-0.536	-0.138	-1.721	0.098	0.947	0.859	-0.774	0.787	-0.166
-0.525	-0.246	-1.727	0.248	0.874	0.884	-0.854	0.835	-0.143
-0.509	-0.315	-1.718	0.324	0.786	0.903	-0.892	0.849	-0.105
-0.501	-0.389	-1.715	0.402	0.691	0.921	-0.939	0.896	-0.061
-0.47	-0.463	-1.722	0.471	0.615	0.932	-0.988	0.9	-0.01
-0.457	-0.523	-1.704	0.503	0.529	0.947	-1.043	0.946	0.04
-0.449	-0.577	-1.68	0.526	0.444	0.98	-1.108	0.97	0.105
-0.421	-0.642	-1.693	0.577	0.34	0.982	-1.128	0.993	0.159
-0.414	-0.699	-1.692	0.628	0.249	0.975	-1.142	1.018	0.23
-0.412	-0.741	-1.702	0.67	0.199	0.944	-1.125	1.044	0.28
-0.417	-0.734	-1.703	0.706	0.12	0.929	-1.101	1.055	0.287
-0.414	-0.725	-1.714	0.763	0.045	0.89	-1.07	1.052	0.292
-0.471	-0.681	-1.628	0.807	-0.024	0.847	-1.04	1.048	0.296
-0.508	-0.646	-1.574	0.85	-0.089	0.819	-1.027	1.042	0.299
-0.535	-0.619	-1.53	0.875	-0.131	0.79	-1.019	1.044	0.303
-0.555	-0.59	-1.483	0.881	-0.166	0.752	-1.016	1.048	0.31
-0.585	-0.571	-1.471	0.888	-0.192	0.738	-1.027	1.061	0.348
-0.57	-0.547	-1.482	0.85	-0.209	0.705	-1.041	1.08	0.366
-0.565	-0.535	-1.529	0.798	-0.225	0.698	-1.06	1.135	0.405
-0.551	-0.543	-1.634	0.707	-0.207	0.699	-1.084	1.236	0.47
-0.533	-0.549	-1.726	0.62	-0.192	0.707	-1.107	1.319	0.522
-0.504	-0.547	-1.834	0.519	-0.163	0.729	-1.172	1.387	0.59
-0.504	-0.585	-1.857	0.466	-0.176	0.763	-1.222	1.427	0.686
-0.5	-0.604	-1.895	0.412	-0.17	0.772	-1.247	1.453	0.768
-0.51	-0.631	-1.92	0.356	-0.155	0.774	-1.252	1.475	0.872
-0.516	-0.652	-1.932	0.325	-0.147	0.768	-1.251	1.489	0.94
-0.518	-0.658	-1.955	0.274	-0.157	0.775	-1.223	1.503	0.989
-0.517	-0.641	-2.005	0.201	-0.191	0.787	-1.192	1.517	1.052
-0.528	-0.607	-2.065	0.119	-0.251	0.809	-1.137	1.519	1.133
-0.526	-0.547	-2.148	0.094	-0.322	0.833	-1.097	1.511	1.143
-0.532	-0.477	-2.223	0.054	-0.403	0.85	-1.033	1.495	1.164
-0.551	-0.442	-2.274	0.065	-0.494	0.847	-0.982	1.519	1.19
-0.569	-0.435	-2.294	0.111	-0.575	0.81	-0.921	1.543	1.214
-0.592	-0.471	-2.334	0.208	-0.636	0.765	-0.853	1.579	1.256
-0.617	-0.576	-2.337	0.323	-0.686	0.722	-0.77	1.618	1.327
-0.674	-0.737	-2.339	0.489	-0.73	0.679	-0.642	1.67	1.446
-0.736	-0.878	-2.353	0.666	-0.753	0.616	-0.524	1.722	1.557
-0.802	-1.06	-2.357	0.849	-0.776	0.576	-0.424	1.769	1.716
-0.837	-1.173	-2.374	0.94	-0.801	0.588	-0.345	1.789	1.807
-0.887	-1.266	-2.45	1.019	-0.846	0.617	-0.263	1.888	1.875
-0.956	-1.383	-2.59	1.085	-0.931	0.742	-0.115	2.007	1.95
-0.997	-1.483	-2.687	1.107	-1.006	0.844	0.049	2.126	1.96
-1.043	-1.597	-2.813	1.125	-1.086	0.989	0.262	2.238	1.959
-1.096	-1.726	-2.971	1.143	-1.137	1.151	0.593	2.336	1.923
-1.128	-1.825	-3.072	1.171	-1.154	1.235	0.911	2.359	1.874
-1.148	-1.867	-3.12	1.221	-1.097	1.192	1.176	2.318	1.832
-1.151	-1.871	-3.125	1.264	-1.018	1.11	1.335	2.227	1.816
-1.153	-1.86	-3.13	1.315	-0.915	0.994	1.451	2.097	1.854
-1.156	-1.828	-3.138	1.342	-0.752	0.824	1.547	1.924	1.959
-1.158	-1.796	-3.145	1.369	-0.614	0.64	1.62	1.705	2.154
-1.159	-1.77	-3.152	1.387	-0.473	0.51	1.651	1.518	2.304
-1.159	-1.757	-3.154	1.389	-0.365	0.42	1.668	1.384	2.423
-1.159	-1.752	-3.153	1.374	-0.224	0.354	1.707	1.261	2.497
-1.159	-1.772	-3.152	1.41	-0.048	0.296	1.806	1.034	2.586
-1.159	-1.783	-3.151	1.513	0.123	0.306	1.785	0.844	2.58
-1.159	-1.81	-3.151	1.621	0.244	0.229	1.886	0.708	2.576
-1.159	-1.835	-3.149	1.804	0.346	0.296	1.765	0.489	2.597
-1.159	-1.859	-3.149	2.006	0.434	0.331	1.701	0.312	2.562
-1.159	-1.865	-3.148	2.214	0.415	0.418	1.534	0.231	2.487
-1.159	-1.873	-3.147	2.469	0.327	0.526	1.363	0.146	2.404
-1.159	-1.888	-3.149	2.77	0.219	0.613	1.233	0.003	2.352
-1.159	-1.889	-3.15	2.972	0.115	0.756	1.119	-0.069	2.234
-1.158	-1.885	-3.148	3.095	0.064	0.902	1.034	-0.034	2.021
-1.157	-1.884	-3.147	3.175	0.016	1.008	0.953	-0.068	1.954
-1.154	-1.878	-3.141	3.148	-0.008	1.186	0.943	0.004	1.737
-1.152	-1.872	-3.136	3.095	-0.1	1.454	1.003	0.075	1.457
-1.151	-1.869	-3.134	2.997	-0.24	1.696	1.053	0.148	1.293
-1.15	-1.867	-3.126	2.81	-0.374	1.93	1.183	0.275	1.105
-1.15	-1.867	-3.119	2.546	-0.479	2.157	1.322	0.438	0.947
-1.152	-1.872	-3.119	2.354	-0.692	2.391	1.467	0.499	0.893
-1.154	-1.877	-3.113	2.141	-0.824	2.524	1.516	0.57	0.959
-1.157	-1.883	-3.108	2.033	-0.952	2.597	1.599	0.513	1.082
-1.157	-1.884	-3.099	1.891	-1.031	2.587	1.707	0.524	1.194
-1.159	-1.887	-3.097	1.741	-1.029	2.571	1.757	0.545	1.302
-1.159	-1.887	-3.093	1.552	-1.03	2.548	1.797	0.582	1.439
-1.158	-1.885	-3.095	1.445	-0.883	2.445	1.861	0.634	1.451
-1.158	-1.885	-3.1	1.366	-0.796	2.387	1.884	0.644	1.505
-1.158	-1.885	-3.111	1.292	-0.654	2.292	1.869	0.71	1.531
-1.157	-1.886	-3.125	1.226	-0.595	2.255	1.809	0.702	1.652
-1.156	-1.885	-3.135	1.147	-0.402	2.238	1.744	0.682	1.686
-1.153	-1.884	-3.137	1.095	-0.247	2.218	1.704	0.602	1.755
-1.149	-1.884	-3.136	1.057	-0.193	2.215	1.601	0.52	1.901
-1.147	-1.884	-3.136	1.028	-0.106	2.245	1.473	0.416	2.025
-1.144	-1.882	-3.133	1.026	-0.005	2.176	1.412	0.347	2.127
-1.144	-1.878	-3.115	1.052	0.113	2.123	1.288	0.333	2.156
-1.145	-1.881	-3.128	1.056	0.207	2.059	1.227	0.399	2.144
-1.147	-1.882	-3.127	1.052	0.297	1.951	1.255	0.448	2.133
-1.15	-1.883	-3.126	0.986	0.421	1.812	1.281	0.609	2.081
-1.154	-1.885	-3.127	0.887	0.495	1.739	1.288	0.726	2.092
-1.157	-1.888	-3.134	0.77	0.549	1.719	1.294	0.776	2.152
-1.158	-1.89	-3.135	0.65	0.589	1.699	1.297	0.792	2.251
-1.16	-1.891	-3.135	0.516	0.592	1.715	1.224	0.849	2.359
-1.16	-1.892	-3.132	0.462	0.636	1.753	1.096	0.845	2.433
-1.16	-1.892	-3.132	0.399	0.701	1.84	0.955	0.846	2.461
-1.16	-1.892	-3.137	0.3	0.785	1.94	0.832	0.763	2.572
-1.16	-1.892	-3.136	0.262	0.849	2.013	0.625	0.735	2.66
-1.16	-1.892	-3.143	0.177	0.972	2.135	0.543	0.636	2.7
-1.16	-1.89	-3.145	0.135	1.027	2.193	0.469	0.6	2.732
-1.159	-1.889	-3.148	0.063	1.101	2.237	0.322	0.624	2.784
-1.159	-1.886	-3.151	0.018	1.178	2.264	0.197	0.641	2.818
-1.158	-1.859	-3.154	-0.045	1.321	2.294	0.004	0.653	2.835
-1.14	-1.803	-3.143	-0.113	1.532	2.313	-0.285	0.673	2.792
-1.116	-1.68	-3.117	-0.217	1.696	2.312	-0.601	0.687	2.742
-1.092	-1.561	-3.088	-0.31	1.899	2.298	-0.966	0.722	2.679
-0.956	-1.299	-2.978	-0.442	2.119	2.222	-1.347	0.647	2.33
-0.785	-1.043	-2.868	-0.482	2.23	2.069	-1.65	0.548	1.951
-0.635	-0.826	-2.76	-0.549	2.257	1.973	-1.825	0.415	1.641
-0.485	-0.607	-2.621	-0.537	2.254	1.771	-1.916	0.265	1.311
-0.359	-0.46	-2.534	-0.462	2.173	1.585	-1.957	0.188	1.046
-0.271	-0.387	-2.483	-0.376	2.109	1.431	-1.96	0.122	0.9
-0.219	-0.29	-2.413	-0.284	2.045	1.252	-1.926	0.067	0.759
-0.174	-0.214	-2.34	-0.163	1.985	1.06	-1.876	0.032	0.612
-0.193	-0.12	-2.255	-0.057	1.935	0.856	-1.796	0.082	0.472
-0.207	-0.079	-2.175	0.06	1.852	0.689	-1.694	0.147	0.346
-0.23	-0.178	-2.115	0.106	1.719	0.708	-1.545	0.254	0.298
-0.289	-0.344	-2.006	0.149	1.517	0.792	-1.358	0.407	0.293
-0.384	-0.434	-1.893	0.18	1.369	0.873	-1.229	0.538	0.284
-0.453	-0.518	-1.726	0.184	1.258	0.934	-1.109	0.568	0.298
-0.476	-0.568	-1.645	0.212	1.196	0.972	-1.094	0.571	0.309
-0.481	-0.609	-1.597	0.253	1.145	0.97	-1.107	0.595	0.317
-0.486	-0.643	-1.56	0.325	1.126	0.969	-1.151	0.604	0.309
-0.51	-0.679	-1.518	0.416	1.144	0.983	-1.226	0.587	0.329
-0.534	-0.706	-1.514	0.523	1.182	0.998	-1.303	0.565	0.342
-0.557	-0.722	-1.51	0.62	1.221	0.969	-1.368	0.558	0.365
-0.559	-0.746	-1.559	0.683	1.246	0.978	-1.421	0.561	0.394
-0.584	-0.726	-1.612	0.769	1.317	0.95	-1.442	0.541	0.391
-0.602	-0.713	-1.677	0.834	1.389	0.916	-1.446	0.539	0.392
-0.634	-0.696	-1.761	0.935	1.488	0.832	-1.399	0.54	0.388
-0.666	-0.661	-1.912	1.089	1.665	0.683	-1.351	0.573	0.35
-0.666	-0.658	-2.019	1.233	1.759	0.568	-1.313	0.638	0.259
-0.654	-0.609	-2.015	1.244	1.656	0.468	-1.107	0.626	0.19
-0.672	-0.598	-1.977	1.276	1.567	0.486	-0.965	0.571	0.145
-0.67	-0.608	-1.947	1.302	1.488	0.485	-0.929	0.574	0.13
-0.656	-0.622	-1.892	1.309	1.359	0.483	-0.889	0.579	0.123
-0.647	-0.606	-1.764	1.268	1.271	0.462	-0.833	0.522	0.109
-0.627	-0.589	-1.647	1.224	1.213	0.433	-0.841	0.458	0.123
-0.611	-0.578	-1.544	1.185	1.164	0.401	-0.853	0.419	0.138
-0.611	-0.553	-1.477	1.148	1.113	0.314	-0.834	0.381	0.22
-0.619	-0.529	-1.421	1.078	1.109	0.211	-0.79	0.354	0.323
-0.6	-0.522	-1.361	1.028	1.037	0.08	-0.765	0.334	0.452
-0.592	-0.543	-1.343	1.012	1.015	0.027	-0.738	0.34	0.51
-0.572	-0.569	-1.31	1.008	0.988	-0.044	-0.687	0.341	0.534
-0.577	-0.565	-1.287	1.066	0.931	-0.116	-0.597	0.311	0.54
-0.501	-0.625	-1.231	1.028	0.893	-0.171	-0.552	0.311	0.513
-0.461	-0.656	-1.188	1	0.876	-0.205	-0.492	0.307	0.476
-0.396	-0.693	-1.152	0.988	0.896	-0.223	-0.443	0.258	0.401
-0.31	-0.709	-1.102	0.917	0.837	-0.204	-0.4	0.199	0.329
-0.24	-0.699	-1.062	0.869	0.778	-0.2	-0.38	0.135	0.273
-0.157	-0.678	-1.034	0.811	0.687	-0.208	-0.358	0.058	0.239
-0.083	-0.631	-0.979	0.734	0.533	-0.208	-0.334	0.03	0.166
0.014	-0.577	-0.914	0.66	0.302	-0.241	-0.298	-0.005	0.106
0.107	-0.515	-0.868	0.61	0.057	-0.278	-0.271	-0.044	0.061
0.216	-0.439	-0.813	0.535	-0.266	-0.322	-0.244	-0.072	0.028
0.286	-0.4	-0.78	0.469	-0.474	-0.36	-0.223	-0.074	0.033
0.329	-0.384	-0.747	0.442	-0.636	-0.388	-0.203	-0.073	0.041
0.337	-0.358	-0.746	0.38	-0.74	-0.37	-0.171	-0.078	0.081
0.354	-0.35	-0.706	0.316	-0.833	-0.365	-0.152	-0.052	0.082
0.351	-0.345	-0.666	0.286	-0.925	-0.357	-0.124	-0.044	0.099
0.349	-0.334	-0.622	0.238	-0.979	-0.359	-0.097	-0.035	0.107
0.334	-0.327	-0.569	0.211	-1.014	-0.359	-0.085	-0.011	0.101
0.33	-0.335	-0.521	0.192	-1.035	-0.369	-0.068	0.019	0.081
0.318	-0.334	-0.479	0.178	-1.038	-0.377	-0.06	0.036	0.066
0.315	-0.335	-0.456	0.177	-1.041	-0.38	-0.06	0.046	0.051
0.314	-0.335	-0.444	0.175	-1.043	-0.38	-0.058	0.058	0.034
0.311	-0.341	-0.43	0.169	-1.045	-0.375	-0.055	0.073	0.021
0.307	-0.344	-0.423	0.161	-1.042	-0.367	-0.054	0.085	0.011
0.309	-0.338	-0.428	0.159	-1.051	-0.354	-0.049	0.091	-0.008
0.311	-0.326	-0.436	0.155	-1.055	-0.348	-0.045	0.085	-0.023
0.318	-0.317	-0.437	0.154	-1.072	-0.346	-0.043	0.08	-0.033
0.325	-0.308	-0.447	0.153	-1.08	-0.341	-0.042	0.07	-0.042
0.332	-0.302	-0.456	0.155	-1.087	-0.337	-0.045	0.063	-0.046
0.342	-0.298	-0.469	0.152	-1.096	-0.334	-0.046	0.055	-0.048
0.353	-0.297	-0.477	0.153	-1.105	-0.333	-0.051	0.049	-0.05
0.36	-0.299	-0.482	0.155	-1.111	-0.333	-0.052	0.045	-0.051
0.367	-0.299	-0.488	0.158	-1.115	-0.334	-0.058	0.042	-0.052
0.383	-0.299	-0.504	0.148	-1.111	-0.335	-0.065	0.04	-0.055
0.382	-0.296	-0.504	0.149	-1.099	-0.351	-0.072	0.056	-0.06
0.378	-0.291	-0.512	0.144	-1.083	-0.362	-0.077	0.07	-0.058
0.37	-0.285	-0.517	0.145	-1.068	-0.378	-0.076	0.083	-0.055
0.364	-0.286	-0.521	0.149	-1.065	-0.389	-0.073	0.098	-0.051
0.358	-0.283	-0.527	0.153	-1.056	-0.397	-0.072	0.108	-0.052
0.356	-0.28	-0.534	0.151	-1.05	-0.402	-0.075	0.12	-0.052
0.353	-0.272	-0.551	0.149	-1.046	-0.407	-0.079	0.132	-0.047
0.352	-0.271	-0.564	0.148	-1.04	-0.407	-0.09	0.147	-0.048
0.364	-0.274	-0.576	0.136	-1.037	-0.402	-0.098	0.164	-0.064
0.369	-0.28	-0.582	0.131	-1.048	-0.391	-0.112	0.184	-0.069
0.373	-0.287	-0.583	0.126	-1.049	-0.38	-0.115	0.195	-0.079
0.38	-0.294	-0.583	0.122	-1.051	-0.369	-0.13	0.206	-0.09
0.389	-0.289	-0.586	0.105	-1.048	-0.358	-0.139	0.217	-0.113
0.399	-0.274	-0.584	0.097	-1.044	-0.37	-0.138	0.197	-0.12
0.405	-0.266	-0.584	0.09	-1.039	-0.369	-0.136	0.183	-0.128
0.406	-0.25	-0.587	0.09	-1.037	-0.376	-0.128	0.166	-0.134
0.409	-0.236	-0.592	0.093	-1.034	-0.384	-0.118	0.145	-0.138
0.406	-0.223	-0.589	0.101	-1.041	-0.389	-0.099	0.122	-0.141
0.403	-0.213	-0.594	0.102	-1.047	-0.388	-0.088	0.116	-0.147
0.412	-0.207	-0.608	0.101	-1.038	-0.392	-0.083	0.102	-0.151
0.415	-0.203	-0.618	0.106	-1.03	-0.386	-0.079	0.081	-0.152
0.423	-0.195	-0.624	0.109	-1.022	-0.398	-0.078	0.068	-0.16
0.426	-0.187	-0.623	0.107	-1.018	-0.401	-0.076	0.061	-0.169
0.428	-0.182	-0.622	0.109	-1.009	-0.406	-0.079	0.052	-0.174
0.433	-0.176	-0.622	0.107	-0.997	-0.411	-0.083	0.044	-0.181
0.43	-0.178	-0.6	0.098	-0.995	-0.409	-0.082	0.032	-0.173
0.426	-0.18	-0.586	0.1	-0.993	-0.408	-0.088	0.033	-0.179
0.424	-0.181	-0.569	0.106	-0.992	-0.407	-0.099	0.033	-0.187
0.433	-0.189	-0.554	0.111	-0.988	-0.4	-0.111	0.025	-0.206
0.439	-0.189	-0.543	0.118	-0.986	-0.388	-0.128	0.014	-0.222
0.453	-0.181	-0.545	0.118	-0.991	-0.388	-0.142	0.013	-0.245
0.459	-0.171	-0.551	0.123	-0.996	-0.387	-0.148	0.006	-0.259
0.463	-0.166	-0.554	0.127	-0.998	-0.386	-0.153	0.004	-0.271
0.465	-0.159	-0.557	0.131	-0.999	-0.383	-0.157	0.002	-0.282
0.467	-0.154	-0.558	0.132	-1.005	-0.385	-0.155	0.005	-0.295
0.471	-0.147	-0.559	0.134	-1.006	-0.381	-0.155	0.003	-0.312
0.471	-0.14	-0.563	0.129	-1.006	-0.382	-0.15	0.012	-0.325
0.474	-0.136	-0.567	0.131	-0.996	-0.383	-0.132	0.011	-0.353
0.479	-0.131	-0.567	0.128	-0.99	-0.382	-0.112	0.008	-0.383
0.488	-0.125	-0.568	0.121	-0.986	-0.382	-0.092	-0	-0.411
0.496	-0.121	-0.567	0.114	-0.987	-0.385	-0.078	-0.008	-0.423
0.498	-0.109	-0.568	0.106	-0.986	-0.385	-0.068	-0.014	-0.438
0.492	-0.103	-0.562	0.096	-0.989	-0.378	-0.046	-0.01	-0.454
0.497	-0.08	-0.559	0.076	-1.005	-0.38	-0.023	-0.016	-0.477
0.5	-0.062	-0.555	0.062	-1.016	-0.38	0.002	-0.02	-0.505
0.508	-0.04	-0.553	0.046	-1.019	-0.388	0.03	-0.031	-0.539
0.517	0.008	-0.558	0.027	-1.028	-0.403	0.074	-0.045	-0.595
0.522	0.028	-0.557	0.018	-1.016	-0.415	0.143	-0.061	-0.656
0.522	0.071	-0.563	0.004	-1.023	-0.388	0.17	-0.104	-0.696
0.529	0.121	-0.562	-0.011	-1.032	-0.358	0.209	-0.165	-0.758
0.532	0.183	-0.561	-0.025	-1.049	-0.303	0.258	-0.241	-0.841
0.525	0.259	-0.56	-0.044	-1.072	-0.205	0.289	-0.327	-0.936
0.515	0.324	-0.561	-0.063	-1.094	-0.109	0.311	-0.403	-1.012
0.503	0.362	-0.55	-0.069	-1.111	-0.046	0.316	-0.441	-1.063
0.496	0.398	-0.545	-0.07	-1.125	-0.003	0.311	-0.47	-1.106
0.497	0.41	-0.543	-0.07	-1.114	0.016	0.293	-0.475	-1.134
0.499	0.425	-0.537	-0.064	-1.127	0.023	0.272	-0.488	-1.141
0.499	0.444	-0.528	-0.055	-1.137	0.027	0.26	-0.5	-1.166
0.496	0.451	-0.503	-0.061	-1.135	0.046	0.241	-0.497	-1.194
0.508	0.474	-0.499	-0.082	-1.147	0.049	0.233	-0.508	-1.212
0.522	0.491	-0.5	-0.089	-1.167	0.054	0.217	-0.528	-1.218
0.535	0.507	-0.501	-0.094	-1.181	0.053	0.199	-0.54	-1.228
0.554	0.523	-0.499	-0.107	-1.201	0.055	0.18	-0.545	-1.248
0.566	0.547	-0.506	-0.124	-1.191	0.064	0.143	-0.571	-1.248
0.564	0.579	-0.515	-0.127	-1.178	0.078	0.107	-0.575	-1.272
0.564	0.601	-0.524	-0.129	-1.16	0.084	0.056	-0.57	-1.285
0.567	0.617	-0.532	-0.132	-1.136	0.085	0.012	-0.569	-1.29
0.569	0.625	-0.535	-0.13	-1.114	0.081	-0.024	-0.563	-1.298
0.573	0.617	-0.537	-0.127	-1.091	0.086	-0.054	-0.561	-1.296
0.577	0.609	-0.542	-0.127	-1.076	0.093	-0.069	-0.561	-1.295
0.579	0.606	-0.549	-0.118	-1.062	0.104	-0.097	-0.566	-1.293
0.579	0.591	-0.565	-0.096	-1.044	0.131	-0.117	-0.575	-1.295
0.571	0.577	-0.573	-0.071	-1.02	0.159	-0.151	-0.578	-1.296
0.581	0.563	-0.576	-0.074	-0.998	0.196	-0.173	-0.589	-1.314
0.569	0.55	-0.579	-0.068	-0.973	0.225	-0.19	-0.589	-1.309
0.569	0.538	-0.576	-0.071	-0.963	0.25	-0.202	-0.591	-1.313
0.565	0.537	-0.557	-0.066	-0.94	0.251	-0.205	-0.594	-1.335
0.57	0.546	-0.529	-0.048	-0.919	0.234	-0.226	-0.623	-1.355
0.574	0.547	-0.512	-0.031	-0.902	0.227	-0.247	-0.64	-1.366
0.57	0.559	-0.497	-0.017	-0.882	0.215	-0.256	-0.654	-1.384
0.569	0.577	-0.484	-0.01	-0.853	0.198	-0.272	-0.681	-1.391
0.569	0.592	-0.468	0.008	-0.814	0.18	-0.283	-0.723	-1.402
0.561	0.617	-0.451	0.001	-0.784	0.172	-0.29	-0.75	-1.411
0.559	0.635	-0.443	-0.007	-0.754	0.163	-0.3	-0.774	-1.413
0.556	0.661	-0.432	-0.023	-0.717	0.152	-0.309	-0.803	-1.419
0.554	0.688	-0.418	-0.03	-0.682	0.135	-0.314	-0.839	-1.426
0.557	0.713	-0.396	-0.044	-0.658	0.126	-0.327	-0.858	-1.451
0.555	0.725	-0.393	-0.039	-0.631	0.122	-0.355	-0.869	-1.457
0.56	0.746	-0.389	-0.045	-0.614	0.11	-0.387	-0.871	-1.468
0.564	0.777	-0.377	-0.047	-0.556	0.111	-0.438	-0.901	-1.507
0.569	0.817	-0.372	-0.073	-0.505	0.106	-0.484	-0.919	-1.532
0.579	0.846	-0.369	-0.083	-0.458	0.096	-0.522	-0.934	-1.566
0.587	0.88	-0.349	-0.093	-0.41	0.099	-0.554	-0.988	-1.596
0.592	0.935	-0.316	-0.091	-0.378	0.049	-0.591	-1.019	-1.634
0.569	0.963	-0.278	-0.103	-0.363	0.052	-0.615	-1.023	-1.643
0.565	0.977	-0.266	-0.095	-0.362	0.044	-0.631	-1.034	-1.643
0.556	0.995	-0.255	-0.077	-0.361	0.037	-0.647	-1.052	-1.642
0.538	1.013	-0.24	-0.052	-0.36	0.031	-0.66	-1.068	-1.641
0.495	1.041	-0.244	-0.04	-0.324	0.052	-0.659	-1.095	-1.623
0.417	1.062	-0.254	-0.047	-0.235	0.139	-0.66	-1.147	-1.577
0.21	1.068	-0.285	-0.123	0.04	0.384	-0.597	-1.246	-1.444
0.028	1.058	-0.318	-0.266	0.354	0.633	-0.553	-1.349	-1.286
-0.101	1.04	-0.352	-0.377	0.601	0.812	-0.541	-1.4	-1.167
-0.179	1.016	-0.384	-0.409	0.72	0.896	-0.495	-1.365	-1.148
-0.198	0.986	-0.428	-0.476	0.79	0.907	-0.426	-1.304	-1.127
-0.204	0.975	-0.441	-0.522	0.816	0.905	-0.412	-1.252	-1.121
-0.219	0.958	-0.417	-0.56	0.844	0.847	-0.354	-1.19	-1.113
-0.205	0.936	-0.512	-0.548	0.865	0.825	-0.359	-1.085	-1.132
-0.2	0.867	-0.63	-0.587	0.97	0.73	-0.281	-0.85	-1.163
-0.202	0.807	-0.778	-0.625	1.066	0.601	-0.24	-0.575	-1.144
-0.215	0.771	-0.898	-0.664	1.118	0.54	-0.188	-0.403	-1.103
-0.251	0.697	-1.031	-0.646	1.157	0.48	-0.167	-0.184	-1.025
-0.278	0.548	-1.257	-0.575	1.244	0.486	-0.198	0.074	-0.93
-0.352	0.421	-1.4	-0.456	1.215	0.537	-0.289	0.262	-0.747
-0.392	0.251	-1.518	-0.309	1.197	0.592	-0.405	0.406	-0.569
-0.413	0.08	-1.59	-0.132	1.146	0.657	-0.522	0.511	-0.446
-0.467	-0.052	-1.644	0.025	1.056	0.731	-0.646	0.625	-0.296
-0.509	-0.199	-1.68	0.222	0.934	0.804	-0.788	0.727	-0.158
-0.52	-0.286	-1.666	0.315	0.871	0.844	-0.864	0.785	-0.114
-0.517	-0.356	-1.647	0.389	0.785	0.865	-0.905	0.8	-0.06
-0.507	-0.414	-1.637	0.448	0.708	0.881	-0.933	0.807	-0.014
-0.489	-0.455	-1.651	0.497	0.638	0.886	-0.971	0.827	0.021
-0.485	-0.514	-1.63	0.515	0.555	0.918	-1.037	0.87	0.089
-0.462	-0.569	-1.633	0.544	0.46	0.95	-1.103	0.895	0.148
-0.441	-0.625	-1.631	0.596	0.379	0.941	-1.114	0.907	0.194
-0.419	-0.697	-1.642	0.652	0.303	0.919	-1.117	0.933	0.256
-0.417	-0.738	-1.655	0.683	0.253	0.907	-1.113	0.969	0.299
-0.416	-0.735	-1.674	0.714	0.178	0.9	-1.089	0.989	0.301
-0.425	-0.715	-1.648	0.764	0.077	0.869	-1.069	1	0.292
-0.465	-0.669	-1.61	0.809	-0.004	0.84	-1.04	1.003	0.288
-0.502	-0.626	-1.568	0.846	-0.074	0.813	-1.015	1.004	0.285
-0.54	-0.583	-1.507	0.876	-0.131	0.775	-0.996	0.999	0.282
-0.559	-0.556	-1.47	0.878	-0.163	0.745	-0.997	1.006	0.293
-0.568	-0.528	-1.463	0.861	-0.192	0.722	-1.009	1.019	0.32
-0.575	-0.498	-1.474	0.835	-0.229	0.692	-1.017	1.055	0.347
-0.555	-0.497	-1.547	0.766	-0.231	0.691	-1.046	1.102	0.413
-0.527	-0.504	-1.634	0.683	-0.233	0.685	-1.085	1.181	0.478
-0.507	-0.505	-1.744	0.587	-0.201	0.699	-1.117	1.278	0.517
-0.483	-0.513	-1.829	0.504	-0.181	0.724	-1.182	1.339	0.579
-0.479	-0.551	-1.853	0.444	-0.186	0.742	-1.211	1.384	0.667
-0.487	-0.589	-1.87	0.397	-0.185	0.754	-1.236	1.414	0.77
-0.494	-0.602	-1.889	0.347	-0.191	0.774	-1.237	1.438	0.831
-0.503	-0.621	-1.893	0.322	-0.185	0.761	-1.245	1.448	0.907
-0.49	-0.626	-1.906	0.241	-0.226	0.787	-1.24	1.458	0.965
-0.514	-0.627	-1.932	0.196	-0.224	0.775	-1.163	1.473	1.024
-0.515	-0.589	-1.974	0.156	-0.289	0.797	-1.12	1.459	1.052
-0.52	-0.55	-2.03	0.119	-0.353	0.815	-1.051	1.456	1.07
-0.526	-0.503	-2.104	0.091	-0.412	0.828	-0.986	1.446	1.096
-0.53	-0.459	-2.156	0.094	-0.477	0.813	-0.923	1.437	1.107
-0.527	-0.44	-2.15	0.129	-0.564	0.765	-0.867	1.424	1.116
-0.543	-0.451	-2.183	0.205	-0.579	0.704	-0.794	1.433	1.127
-0.573	-0.544	-2.182	0.306	-0.621	0.658	-0.708	1.485	1.188
-0.614	-0.629	-2.161	0.414	-0.625	0.585	-0.6	1.495	1.259
-0.679	-0.751	-2.201	0.55	-0.663	0.54	-0.51	1.579	1.39
-0.752	-0.87	-2.223	0.666	-0.682	0.502	-0.406	1.66	1.512
-0.789	-1.001	-2.229	0.766	-0.714	0.519	-0.343	1.683	1.621
-0.839	-1.06	-2.305	0.818	-0.748	0.546	-0.235	1.77	1.658
-0.901	-1.217	-2.421	0.898	-0.814	0.657	-0.117	1.884	1.769
-0.957	-1.347	-2.543	0.938	-0.89	0.814	0.093	2.005	1.766
-1.011	-1.487	-2.701	0.974	-0.956	0.966	0.362	2.138	1.754
-1.066	-1.637	-2.867	1.011	-0.995	1.117	0.691	2.241	1.736
-1.115	-1.778	-3.018	1.096	-1.017	1.202	1.07	2.297	1.702
-1.141	-1.854	-3.099	1.141	-0.984	1.229	1.354	2.326	1.619
-1.147	-1.86	-3.11	1.23	-0.922	1.091	1.53	2.221	1.643
-1.15	-1.856	-3.118	1.261	-0.815	0.984	1.639	2.113	1.685
-1.153	-1.843	-3.128	1.306	-0.736	0.854	1.762	1.949	1.792
-1.155	-1.816	-3.136	1.339	-0.593	0.668	1.782	1.813	1.942
-1.157	-1.789	-3.144	1.367	-0.453	0.473	1.879	1.61	2.121
-1.159	-1.78	-3.151	1.339	-0.322	0.339	1.953	1.497	2.248
-1.159	-1.772	-3.152	1.274	-0.198	0.304	2.032	1.319	2.376
-1.159	-1.783	-3.152	1.28	-0.002	0.247	2.132	1.128	2.432
-1.159	-1.805	-3.151	1.362	0.127	0.232	2.195	0.967	2.428
-1.159	-1.826	-3.151	1.466	0.229	0.237	2.211	0.836	2.403
-1.159	-1.843	-3.15	1.611	0.289	0.307	2.156	0.711	2.336
-1.159	-1.86	-3.149	1.829	0.388	0.434	1.958	0.492	2.31
-1.159	-1.865	-3.147	2.042	0.33	0.54	1.83	0.451	2.171
-1.159	-1.874	-3.145	2.286	0.334	0.713	1.65	0.362	1.985
-1.159	-1.885	-3.145	2.508	0.29	0.791	1.528	0.293	1.89
-1.158	-1.884	-3.144	2.636	0.254	0.943	1.425	0.305	1.694
-1.157	-1.881	-3.141	2.745	0.221	1.065	1.327	0.31	1.542
-1.155	-1.875	-3.136	2.741	0.218	1.206	1.296	0.359	1.365
-1.151	-1.867	-3.129	2.706	0.205	1.371	1.293	0.434	1.149
-1.149	-1.861	-3.125	2.698	0.136	1.543	1.26	0.464	1.009
-1.147	-1.857	-3.122	2.602	0.072	1.731	1.324	0.53	0.838
-1.146	-1.855	-3.116	2.453	-0.04	1.918	1.414	0.618	0.715
-1.146	-1.855	-3.111	2.317	-0.159	2.101	1.481	0.676	0.637
-1.148	-1.859	-3.109	2.17	-0.266	2.241	1.562	0.737	0.602
-1.151	-1.867	-3.11	2.047	-0.355	2.33	1.625	0.77	0.636
-1.154	-1.873	-3.105	1.942	-0.412	2.366	1.713	0.763	0.696
-1.157	-1.878	-3.101	1.82	-0.43	2.373	1.787	0.763	0.779
-1.158	-1.88	-3.095	1.684	-0.4	2.367	1.841	0.787	0.834
-1.159	-1.882	-3.096	1.518	-0.333	2.314	1.882	0.844	0.924
-1.158	-1.881	-3.098	1.42	-0.296	2.258	1.912	0.864	1.008
-1.158	-1.881	-3.104	1.352	-0.219	2.207	1.925	0.875	1.058
-1.157	-1.881	-3.112	1.301	-0.179	2.172	1.922	0.882	1.116
-1.157	-1.881	-3.121	1.232	-0.101	2.107	1.873	0.92	1.197
-1.156	-1.881	-3.13	1.203	-0.002	2.127	1.798	0.864	1.253
-1.155	-1.881	-3.134	1.172	0.043	2.12	1.731	0.832	1.339
-1.153	-1.881	-3.133	1.145	0.08	2.118	1.663	0.758	1.455
-1.15	-1.88	-3.132	1.134	0.155	2.117	1.592	0.688	1.527
-1.149	-1.878	-3.129	1.159	0.306	2.087	1.507	0.664	1.505
-1.148	-1.877	-3.129	1.171	0.343	2.053	1.398	0.647	1.592
-1.149	-1.877	-3.126	1.188	0.431	1.977	1.319	0.708	1.583
-1.15	-1.877	-3.122	1.177	0.514	1.891	1.318	0.799	1.537
-1.153	-1.879	-3.124	1.105	0.619	1.76	1.351	0.903	1.549
-1.157	-1.882	-3.125	1.02	0.669	1.692	1.342	0.979	1.612
-1.158	-1.884	-3.129	0.904	0.681	1.684	1.338	0.97	1.743
-1.16	-1.888	-3.131	0.748	0.669	1.714	1.296	0.963	1.917
-1.16	-1.89	-3.132	0.599	0.668	1.719	1.245	0.97	2.088
-1.16	-1.891	-3.131	0.53	0.718	1.785	1.083	0.958	2.178
-1.16	-1.891	-3.132	0.477	0.773	1.827	0.948	0.931	2.271
-1.16	-1.892	-3.139	0.405	0.871	1.868	0.769	0.927	2.366
-1.16	-1.892	-3.142	0.372	0.965	1.922	0.626	0.891	2.419
-1.16	-1.89	-3.144	0.326	1.046	2.018	0.518	0.815	2.46
-1.159	-1.889	-3.146	0.29	1.109	2.094	0.479	0.714	2.505
-1.159	-1.886	-3.148	0.243	1.186	2.112	0.323	0.765	2.534
-1.159	-1.884	-3.152	0.197	1.261	2.151	0.177	0.767	2.587
-1.149	-1.855	-3.15	0.16	1.417	2.181	-0.024	0.737	2.594
-1.136	-1.812	-3.142	0.153	1.568	2.201	-0.255	0.718	2.563
-1.11	-1.714	-3.118	0.114	1.722	2.194	-0.536	0.711	2.491
-1.073	-1.571	-3.083	0.047	1.927	2.19	-0.907	0.701	2.378
-0.926	-1.355	-3.002	-0.113	2.135	2.16	-1.287	0.634	2.078
-0.733	-1.081	-2.886	-0.249	2.235	2.039	-1.564	0.525	1.684
-0.553	-0.853	-2.791	-0.367	2.246	1.916	-1.741	0.419	1.372
-0.379	-0.645	-2.678	-0.423	2.238	1.756	-1.868	0.275	1.078
-0.215	-0.513	-2.6	-0.425	2.178	1.616	-1.901	0.151	0.823
-0.142	-0.397	-2.551	-0.32	2.094	1.407	-1.942	0.089	0.717
-0.088	-0.306	-2.486	-0.234	2.039	1.241	-1.918	0.049	0.567
-0.053	-0.223	-2.42	-0.142	1.998	1.083	-1.886	0.02	0.423
-0.029	-0.206	-2.341	-0.013	1.98	0.928	-1.859	-0.008	0.331
-0.095	-0.099	-2.275	0.079	1.878	0.738	-1.759	0.114	0.231
-0.113	-0.225	-2.225	0.125	1.724	0.79	-1.651	0.217	0.237
-0.231	-0.319	-2.071	0.172	1.553	0.857	-1.47	0.37	0.2
-0.355	-0.395	-1.935	0.186	1.438	0.919	-1.311	0.504	0.2
-0.454	-0.487	-1.757	0.212	1.361	0.98	-1.165	0.541	0.205
-0.489	-0.547	-1.638	0.234	1.274	1.02	-1.098	0.54	0.21
-0.501	-0.601	-1.547	0.282	1.222	1.045	-1.12	0.537	0.216
-0.519	-0.654	-1.529	0.377	1.224	1.052	-1.166	0.532	0.248
-0.549	-0.684	-1.49	0.483	1.236	1.071	-1.236	0.499	0.267
-0.579	-0.709	-1.478	0.603	1.276	1.076	-1.308	0.47	0.284
-0.606	-0.728	-1.489	0.731	1.328	1.078	-1.37	0.448	0.278
-0.651	-0.783	-1.523	0.849	1.421	1.103	-1.436	0.435	0.332
-0.646	-0.742	-1.598	0.927	1.465	1.059	-1.45	0.434	0.278
-0.689	-0.733	-1.707	1.103	1.578	1.066	-1.472	0.425	0.214
-0.738	-0.711	-1.827	1.272	1.731	0.994	-1.424	0.416	0.169
-0.774	-0.692	-1.931	1.42	1.835	0.914	-1.36	0.436	0.104
-0.739	-0.675	-2.024	1.473	1.853	0.774	-1.35	0.528	0.068
-0.736	-0.674	-2.026	1.578	1.725	0.739	-1.188	0.534	-0.033
-0.725	-0.636	-2.008	1.52	1.655	0.652	-1.058	0.52	-0.012
-0.709	-0.642	-1.953	1.507	1.542	0.62	-1.007	0.529	-0.008
-0.693	-0.623	-1.847	1.474	1.416	0.576	-0.922	0.485	-0.012
-0.688	-0.616	-1.717	1.482	1.301	0.569	-0.858	0.402	-0.033
-0.664	-0.6	-1.592	1.424	1.219	0.507	-0.851	0.345	0.012
-0.654	-0.583	-1.484	1.422	1.152	0.434	-0.859	0.282	0.062
-0.648	-0.565	-1.422	1.358	1.123	0.362	-0.846	0.255	0.14
-0.642	-0.539	-1.373	1.306	1.08	0.235	-0.834	0.215	0.285
-0.613	-0.528	-1.32	1.252	1.03	0.081	-0.833	0.167	0.448
-0.579	-0.535	-1.335	1.211	1.011	-0.014	-0.838	0.16	0.561
-0.577	-0.558	-1.325	1.242	0.977	-0.12	-0.727	0.151	0.613
-0.58	-0.563	-1.316	1.261	0.946	-0.192	-0.615	0.113	0.651
-0.505	-0.618	-1.246	1.223	0.909	-0.226	-0.603	0.121	0.6
-0.421	-0.681	-1.196	1.152	0.94	-0.245	-0.549	0.117	0.516
-0.361	-0.74	-1.159	1.125	0.964	-0.233	-0.458	0.084	0.419
-0.291	-0.726	-1.117	1.008	0.916	-0.199	-0.405	0.055	0.328
-0.203	-0.725	-1.075	0.912	0.858	-0.168	-0.36	-0.005	0.245
-0.155	-0.707	-1.059	0.87	0.813	-0.159	-0.35	-0.05	0.211
-0.087	-0.669	-1.009	0.81	0.71	-0.163	-0.329	-0.084	0.127
-0.016	-0.615	-0.951	0.751	0.51	-0.17	-0.303	-0.107	0.061
0.073	-0.557	-0.893	0.719	0.272	-0.228	-0.274	-0.138	0.006
0.162	-0.49	-0.836	0.662	-0.017	-0.298	-0.256	-0.142	-0.007
0.233	-0.448	-0.781	0.619	-0.219	-0.367	-0.254	-0.125	-0.027
0.284	-0.395	-0.756	0.563	-0.468	-0.416	-0.225	-0.135	0.029
0.291	-0.377	-0.739	0.507	-0.605	-0.397	-0.194	-0.122	0.068
0.311	-0.362	-0.714	0.437	-0.696	-0.387	-0.177	-0.105	0.075
0.335	-0.341	-0.648	0.32	-0.837	-0.381	-0.138	-0.074	0.082
0.336	-0.317	-0.596	0.237	-0.941	-0.364	-0.104	-0.065	0.102
0.325	-0.313	-0.545	0.209	-0.987	-0.364	-0.088	-0.042	0.099
0.316	-0.317	-0.492	0.192	-1.018	-0.371	-0.078	-0.01	0.082
0.314	-0.325	-0.444	0.179	-1.031	-0.387	-0.063	0.01	0.065
0.31	-0.328	-0.432	0.177	-1.036	-0.384	-0.064	0.025	0.054
0.311	-0.331	-0.423	0.178	-1.04	-0.385	-0.063	0.037	0.039
0.309	-0.335	-0.415	0.171	-1.04	-0.38	-0.06	0.05	0.028
0.308	-0.338	-0.411	0.164	-1.04	-0.373	-0.059	0.07	0.013
0.312	-0.336	-0.417	0.164	-1.046	-0.36	-0.059	0.079	-0.014
0.318	-0.322	-0.427	0.157	-1.051	-0.353	-0.06	0.074	-0.027
0.322	-0.311	-0.435	0.156	-1.064	-0.347	-0.06	0.073	-0.039
0.333	-0.301	-0.45	0.158	-1.072	-0.339	-0.063	0.06	-0.054
0.343	-0.295	-0.464	0.154	-1.082	-0.332	-0.068	0.055	-0.056
0.351	-0.291	-0.474	0.151	-1.09	-0.324	-0.078	0.047	-0.055
0.362	-0.289	-0.484	0.144	-1.095	-0.321	-0.081	0.043	-0.058
0.374	-0.295	-0.489	0.14	-1.105	-0.303	-0.097	0.035	-0.058
0.38	-0.29	-0.501	0.134	-1.1	-0.322	-0.088	0.04	-0.056
0.385	-0.288	-0.508	0.12	-1.09	-0.326	-0.096	0.047	-0.054
0.387	-0.289	-0.508	0.117	-1.083	-0.341	-0.097	0.06	-0.054
0.383	-0.289	-0.508	0.119	-1.072	-0.36	-0.099	0.076	-0.051
0.375	-0.286	-0.511	0.121	-1.064	-0.377	-0.094	0.091	-0.047
0.364	-0.284	-0.509	0.128	-1.057	-0.389	-0.088	0.104	-0.045
0.358	-0.283	-0.518	0.131	-1.049	-0.403	-0.082	0.122	-0.045
0.349	-0.279	-0.525	0.132	-1.037	-0.41	-0.079	0.134	-0.041
0.344	-0.273	-0.538	0.135	-1.038	-0.413	-0.088	0.149	-0.036
0.345	-0.268	-0.55	0.134	-1.03	-0.42	-0.095	0.159	-0.036
0.357	-0.268	-0.564	0.126	-1.027	-0.421	-0.106	0.173	-0.05
0.368	-0.267	-0.576	0.116	-1.037	-0.415	-0.113	0.19	-0.065
0.372	-0.272	-0.578	0.109	-1.045	-0.401	-0.118	0.208	-0.077
0.381	-0.27	-0.58	0.097	-1.044	-0.392	-0.124	0.212	-0.097
0.392	-0.265	-0.58	0.09	-1.046	-0.386	-0.132	0.21	-0.113
0.402	-0.262	-0.584	0.086	-1.044	-0.381	-0.138	0.197	-0.122
0.408	-0.254	-0.584	0.079	-1.04	-0.387	-0.134	0.183	-0.124
0.411	-0.242	-0.583	0.08	-1.032	-0.391	-0.132	0.161	-0.128
0.411	-0.228	-0.591	0.082	-1.025	-0.401	-0.115	0.14	-0.131
0.411	-0.214	-0.593	0.082	-1.028	-0.405	-0.1	0.125	-0.138
0.411	-0.205	-0.596	0.085	-1.041	-0.403	-0.091	0.116	-0.143
0.42	-0.2	-0.609	0.083	-1.037	-0.404	-0.082	0.101	-0.147
0.426	-0.196	-0.618	0.083	-1.025	-0.403	-0.074	0.081	-0.152
0.431	-0.193	-0.619	0.088	-1.018	-0.404	-0.071	0.063	-0.157
0.433	-0.189	-0.616	0.091	-1.015	-0.406	-0.068	0.051	-0.163
0.435	-0.183	-0.611	0.092	-1.009	-0.409	-0.07	0.039	-0.168
0.435	-0.18	-0.611	0.094	-0.997	-0.41	-0.078	0.032	-0.171
0.428	-0.189	-0.575	0.084	-0.997	-0.408	-0.074	0.028	-0.165
0.421	-0.189	-0.56	0.089	-1	-0.408	-0.084	0.035	-0.168
0.418	-0.192	-0.543	0.095	-1	-0.408	-0.093	0.038	-0.175
0.423	-0.198	-0.528	0.1	-0.999	-0.402	-0.103	0.035	-0.188
0.436	-0.202	-0.519	0.104	-1	-0.395	-0.12	0.029	-0.21
0.447	-0.193	-0.524	0.11	-1.001	-0.393	-0.135	0.024	-0.231
0.456	-0.182	-0.532	0.12	-1.005	-0.392	-0.144	0.015	-0.251
0.461	-0.173	-0.533	0.131	-1.011	-0.389	-0.151	0.006	-0.268
0.465	-0.166	-0.537	0.138	-1.019	-0.39	-0.155	0.004	-0.282
0.469	-0.158	-0.54	0.143	-1.024	-0.389	-0.156	0.005	-0.299
0.472	-0.152	-0.541	0.144	-1.025	-0.386	-0.157	0.004	-0.314
0.475	-0.149	-0.538	0.147	-1.025	-0.385	-0.155	0.004	-0.333
0.479	-0.145	-0.539	0.145	-1.019	-0.386	-0.14	0.005	-0.357
0.483	-0.136	-0.54	0.136	-1.007	-0.384	-0.122	0.004	-0.39
0.491	-0.136	-0.537	0.129	-0.999	-0.383	-0.095	-0.004	-0.418
0.494	-0.133	-0.535	0.119	-0.994	-0.379	-0.082	-0.01	-0.432
0.493	-0.132	-0.533	0.117	-0.991	-0.377	-0.064	-0.009	-0.447
0.491	-0.125	-0.528	0.11	-0.994	-0.374	-0.047	-0.01	-0.463
0.499	-0.108	-0.518	0.094	-0.999	-0.378	-0.024	-0.026	-0.489
0.509	-0.09	-0.515	0.08	-1.023	-0.387	0.001	-0.024	-0.518
0.509	-0.056	-0.506	0.063	-1.026	-0.384	0.036	-0.045	-0.564
0.521	-0.004	-0.508	0.041	-1.032	-0.393	0.096	-0.076	-0.635
0.525	0.035	-0.52	0.027	-1.025	-0.404	0.158	-0.095	-0.694
0.528	0.103	-0.52	0.007	-1.037	-0.369	0.207	-0.164	-0.77
0.53	0.159	-0.528	-0.01	-1.052	-0.337	0.253	-0.217	-0.832
0.529	0.233	-0.527	-0.038	-1.072	-0.273	0.301	-0.299	-0.91
0.52	0.296	-0.526	-0.062	-1.093	-0.185	0.328	-0.374	-0.977
0.51	0.359	-0.531	-0.086	-1.114	-0.101	0.346	-0.438	-1.039
0.498	0.378	-0.521	-0.085	-1.127	-0.041	0.342	-0.464	-1.075
0.49	0.396	-0.519	-0.082	-1.131	-0.004	0.325	-0.479	-1.097
0.485	0.407	-0.518	-0.075	-1.135	0.017	0.308	-0.486	-1.11
0.485	0.418	-0.517	-0.073	-1.136	0.031	0.29	-0.49	-1.127
0.481	0.426	-0.507	-0.067	-1.135	0.059	0.27	-0.5	-1.15
0.485	0.44	-0.491	-0.057	-1.144	0.067	0.245	-0.504	-1.18
0.498	0.463	-0.486	-0.076	-1.153	0.079	0.231	-0.522	-1.204
0.516	0.482	-0.49	-0.082	-1.179	0.078	0.22	-0.541	-1.215
0.528	0.498	-0.495	-0.092	-1.187	0.079	0.211	-0.555	-1.222
0.545	0.519	-0.495	-0.108	-1.197	0.079	0.187	-0.578	-1.226
0.571	0.54	-0.516	-0.135	-1.193	0.083	0.157	-0.598	-1.23
0.571	0.564	-0.52	-0.143	-1.168	0.088	0.126	-0.6	-1.251
0.568	0.583	-0.526	-0.139	-1.142	0.095	0.089	-0.597	-1.272
0.569	0.6	-0.541	-0.14	-1.114	0.097	0.04	-0.591	-1.28
0.57	0.602	-0.544	-0.135	-1.08	0.096	0.008	-0.594	-1.282
0.57	0.602	-0.55	-0.128	-1.064	0.101	-0.016	-0.589	-1.288
0.574	0.596	-0.555	-0.128	-1.049	0.107	-0.04	-0.58	-1.291
0.574	0.592	-0.566	-0.114	-1.038	0.121	-0.058	-0.585	-1.294
0.576	0.585	-0.581	-0.103	-1.02	0.137	-0.084	-0.584	-1.297
0.583	0.576	-0.594	-0.085	-1.007	0.166	-0.126	-0.584	-1.312
0.584	0.572	-0.598	-0.077	-0.996	0.195	-0.154	-0.582	-1.329
0.571	0.57	-0.588	-0.073	-0.979	0.217	-0.171	-0.578	-1.341
0.563	0.554	-0.591	-0.074	-0.946	0.245	-0.19	-0.579	-1.335
0.562	0.558	-0.568	-0.076	-0.933	0.246	-0.194	-0.585	-1.354
0.562	0.564	-0.547	-0.058	-0.909	0.236	-0.224	-0.608	-1.364
0.565	0.574	-0.53	-0.038	-0.893	0.219	-0.249	-0.631	-1.373
0.566	0.588	-0.514	-0.023	-0.879	0.202	-0.267	-0.652	-1.383
0.568	0.602	-0.488	-0.009	-0.853	0.185	-0.287	-0.686	-1.395
0.567	0.625	-0.469	0.002	-0.825	0.168	-0.306	-0.724	-1.405
0.565	0.642	-0.46	0.013	-0.808	0.15	-0.326	-0.744	-1.403
0.563	0.662	-0.447	-0.001	-0.786	0.145	-0.325	-0.772	-1.41
0.559	0.687	-0.434	0	-0.765	0.125	-0.335	-0.798	-1.409
0.563	0.703	-0.416	-0.006	-0.725	0.11	-0.344	-0.83	-1.424
0.565	0.729	-0.394	-0.016	-0.704	0.095	-0.354	-0.853	-1.443
0.566	0.746	-0.387	-0.028	-0.678	0.092	-0.382	-0.861	-1.453
0.564	0.77	-0.384	-0.036	-0.645	0.088	-0.423	-0.869	-1.46
0.568	0.793	-0.379	-0.028	-0.6	0.088	-0.46	-0.9	-1.489
0.569	0.823	-0.364	-0.048	-0.547	0.095	-0.486	-0.924	-1.526
0.58	0.862	-0.361	-0.064	-0.494	0.078	-0.525	-0.953	-1.555
0.598	0.9	-0.356	-0.058	-0.451	0.05	-0.547	-0.996	-1.598
0.596	0.942	-0.344	-0.058	-0.413	0.032	-0.578	-1.025	-1.625
0.576	0.974	-0.313	-0.065	-0.393	0.033	-0.601	-1.033	-1.639
0.548	0.992	-0.282	-0.06	-0.39	0.036	-0.611	-1.037	-1.636
0.534	1.01	-0.263	-0.037	-0.388	0.03	-0.627	-1.053	-1.639
0.503	1.029	-0.243	-0.001	-0.381	0.029	-0.634	-1.074	-1.638
0.451	1.052	-0.239	0.028	-0.353	0.052	-0.625	-1.099	-1.622
0.346	1.075	-0.244	0.034	-0.244	0.16	-0.624	-1.173	-1.555
0.16	1.078	-0.265	-0.021	0.009	0.377	-0.597	-1.247	-1.446
0.009	1.064	-0.3	-0.11	0.266	0.577	-0.555	-1.308	-1.349
-0.126	1.037	-0.332	-0.245	0.551	0.793	-0.571	-1.364	-1.224
-0.18	1.008	-0.372	-0.313	0.673	0.871	-0.53	-1.322	-1.2
-0.198	0.987	-0.404	-0.386	0.754	0.896	-0.512	-1.287	-1.16
-0.186	0.967	-0.427	-0.423	0.784	0.862	-0.498	-1.241	-1.141
-0.194	0.944	-0.424	-0.485	0.821	0.85	-0.473	-1.177	-1.128
-0.184	0.906	-0.458	-0.514	0.86	0.796	-0.468	-1.067	-1.12
-0.178	0.838	-0.597	-0.523	0.965	0.684	-0.367	-0.831	-1.166
-0.162	0.775	-0.722	-0.534	1.052	0.586	-0.323	-0.626	-1.184
-0.183	0.726	-0.848	-0.567	1.121	0.515	-0.272	-0.418	-1.145
-0.194	0.642	-1.07	-0.528	1.169	0.42	-0.215	-0.167	-1.075
-0.225	0.512	-1.26	-0.43	1.215	0.415	-0.248	0.032	-0.956
-0.301	0.35	-1.425	-0.327	1.219	0.481	-0.323	0.25	-0.761
-0.368	0.168	-1.496	-0.18	1.174	0.563	-0.441	0.39	-0.558
-0.407	0.033	-1.565	-0.031	1.118	0.617	-0.556	0.49	-0.408
-0.455	-0.092	-1.604	0.116	1.031	0.689	-0.665	0.575	-0.265
-0.507	-0.231	-1.633	0.273	0.92	0.783	-0.797	0.66	-0.102
-0.51	-0.325	-1.6	0.376	0.836	0.809	-0.871	0.712	-0.059
-0.504	-0.391	-1.599	0.45	0.735	0.846	-0.93	0.736	-0.004
-0.508	-0.429	-1.58	0.486	0.676	0.867	-0.97	0.75	0.04
-0.5	-0.455	-1.577	0.505	0.632	0.875	-0.998	0.761	0.071
-0.495	-0.508	-1.577	0.537	0.558	0.888	-1.027	0.787	0.135
-0.464	-0.559	-1.579	0.555	0.463	0.915	-1.098	0.818	0.186
-0.441	-0.621	-1.576	0.599	0.381	0.913	-1.114	0.835	0.234
-0.436	-0.663	-1.576	0.63	0.326	0.908	-1.114	0.856	0.276
-0.428	-0.703	-1.606	0.666	0.284	0.896	-1.103	0.898	0.299
-0.429	-0.712	-1.622	0.693	0.202	0.899	-1.096	0.928	0.319
-0.423	-0.692	-1.625	0.74	0.11	0.866	-1.079	0.95	0.295
-0.453	-0.649	-1.589	0.8	0.03	0.837	-1.038	0.933	0.273
-0.493	-0.603	-1.558	0.83	-0.058	0.812	-1.008	0.958	0.271
-0.528	-0.541	-1.511	0.841	-0.11	0.767	-0.986	0.959	0.263
-0.55	-0.511	-1.487	0.852	-0.157	0.739	-1.001	0.972	0.289
-0.567	-0.481	-1.474	0.832	-0.209	0.705	-1.005	1.011	0.317
-0.575	-0.431	-1.482	0.799	-0.255	0.668	-1.005	1.036	0.344
-0.544	-0.463	-1.55	0.743	-0.257	0.67	-1.035	1.094	0.404
-0.504	-0.48	-1.636	0.657	-0.248	0.653	-1.072	1.152	0.485
-0.486	-0.488	-1.71	0.572	-0.244	0.653	-1.098	1.23	0.545
-0.466	-0.482	-1.794	0.48	-0.232	0.68	-1.139	1.294	0.586
-0.454	-0.542	-1.802	0.422	-0.224	0.688	-1.197	1.344	0.69
-0.465	-0.575	-1.836	0.381	-0.205	0.709	-1.207	1.383	0.763
-0.472	-0.588	-1.847	0.345	-0.214	0.728	-1.215	1.403	0.812
-0.468	-0.605	-1.859	0.275	-0.248	0.765	-1.235	1.425	0.886
-0.469	-0.618	-1.864	0.217	-0.272	0.785	-1.235	1.441	0.946
-0.49	-0.614	-1.872	0.174	-0.293	0.787	-1.162	1.452	0.982
-0.508	-0.597	-1.885	0.15	-0.326	0.788	-1.058	1.445	0.984
-0.511	-0.576	-1.911	0.136	-0.371	0.797	-0.986	1.425	0.987
-0.514	-0.547	-1.949	0.138	-0.424	0.788	-0.908	1.409	0.988
-0.529	-0.489	-2.01	0.161	-0.508	0.771	-0.85	1.401	1.004
-0.509	-0.472	-2.025	0.198	-0.575	0.685	-0.795	1.385	1.026
-0.515	-0.486	-2.065	0.254	-0.58	0.65	-0.736	1.391	1.03
-0.545	-0.526	-2.083	0.32	-0.584	0.591	-0.673	1.422	1.087
-0.583	-0.589	-2.088	0.394	-0.589	0.538	-0.603	1.464	1.151
-0.636	-0.665	-2.103	0.467	-0.618	0.485	-0.519	1.526	1.261
-0.695	-0.753	-2.133	0.532	-0.635	0.454	-0.426	1.592	1.381
-0.746	-0.843	-2.141	0.598	-0.668	0.465	-0.339	1.64	1.46
-0.796	-0.938	-2.208	0.675	-0.7	0.494	-0.239	1.706	1.537
-0.841	-1.038	-2.281	0.709	-0.734	0.576	-0.119	1.779	1.589
-0.922	-1.235	-2.45	0.767	-0.795	0.778	0.131	1.95	1.621
-0.974	-1.355	-2.622	0.803	-0.819	0.901	0.465	2.062	1.568
-1.044	-1.548	-2.802	0.898	-0.845	1.062	0.798	2.173	1.568
-1.098	-1.723	-2.977	0.997	-0.892	1.181	1.214	2.278	1.508
-1.13	-1.808	-3.069	1.019	-0.817	1.204	1.499	2.298	1.467
-1.144	-1.851	-3.101	1.137	-0.796	1.115	1.692	2.244	1.464
-1.148	-1.859	-3.108	1.216	-0.757	0.993	1.836	2.106	1.546
-1.151	-1.855	-3.12	1.29	-0.739	0.893	1.935	1.993	1.618
-1.152	-1.838	-3.123	1.305	-0.578	0.732	1.953	1.853	1.76
-1.156	-1.822	-3.132	1.351	-0.409	0.462	2.028	1.686	1.975
-1.158	-1.814	-3.147	1.303	-0.284	0.341	2.143	1.565	2.104
-1.158	-1.801	-3.148	1.222	-0.132	0.324	2.236	1.436	2.145
-1.158	-1.803	-3.149	1.162	0.013	0.325	2.335	1.243	2.231
-1.159	-1.817	-3.15	1.25	0.14	0.366	2.334	1.117	2.169
-1.159	-1.838	-3.149	1.36	0.263	0.335	2.393	0.969	2.147
-1.159	-1.853	-3.148	1.464	0.31	0.458	2.314	0.885	2.052
-1.159	-1.862	-3.146	1.623	0.357	0.572	2.206	0.783	1.939
-1.159	-1.87	-3.146	1.814	0.37	0.791	2.11	0.728	1.661
-1.159	-1.883	-3.143	1.991	0.433	0.938	1.953	0.714	1.44
-1.159	-1.882	-3.141	2.129	0.431	1.073	1.829	0.739	1.233
-1.157	-1.879	-3.137	2.191	0.432	1.199	1.751	0.778	1.052
-1.156	-1.875	-3.133	2.234	0.45	1.307	1.681	0.814	0.894
-1.152	-1.866	-3.126	2.236	0.435	1.427	1.644	0.856	0.741
-1.149	-1.858	-3.118	2.234	0.432	1.52	1.589	0.892	0.629
-1.146	-1.851	-3.113	2.214	0.42	1.636	1.577	0.925	0.498
-1.145	-1.848	-3.111	2.186	0.37	1.755	1.579	0.942	0.415
-1.144	-1.847	-3.11	2.145	0.298	1.878	1.595	0.953	0.355
-1.144	-1.847	-3.106	2.06	0.171	2.017	1.644	0.956	0.343
-1.145	-1.85	-3.105	1.966	0.145	2.09	1.698	0.983	0.322
-1.148	-1.856	-3.107	1.888	0.161	2.134	1.743	0.994	0.316
-1.152	-1.864	-3.106	1.805	0.213	2.131	1.809	1.008	0.326
-1.156	-1.873	-3.107	1.717	0.203	2.148	1.86	1.016	0.379
-1.157	-1.874	-3.102	1.585	0.364	2.108	1.933	1.064	0.343
-1.158	-1.877	-3.103	1.471	0.381	2.087	1.957	1.09	0.427
-1.158	-1.876	-3.106	1.393	0.371	2.073	1.955	1.107	0.508
-1.158	-1.877	-3.11	1.362	0.344	2.039	1.943	1.106	0.602
-1.157	-1.876	-3.115	1.308	0.357	1.998	1.953	1.106	0.68
-1.156	-1.876	-3.119	1.265	0.366	1.972	1.931	1.1	0.765
-1.156	-1.877	-3.125	1.255	0.362	1.982	1.865	1.077	0.843
-1.156	-1.878	-3.129	1.272	0.354	2.001	1.78	1.027	0.922
-1.156	-1.878	-3.129	1.275	0.399	2.001	1.739	0.987	0.956
-1.155	-1.875	-3.128	1.303	0.482	1.975	1.669	0.968	0.962
-1.155	-1.874	-3.127	1.336	0.582	1.955	1.595	0.963	0.935
-1.153	-1.873	-3.125	1.36	0.619	1.917	1.508	0.963	0.978
-1.155	-1.873	-3.124	1.377	0.696	1.854	1.45	1.028	0.953
-1.156	-1.873	-3.12	1.397	0.79	1.777	1.433	1.1	0.886
-1.157	-1.876	-3.118	1.291	0.828	1.689	1.411	1.165	1.003
-1.158	-1.878	-3.118	1.2	0.834	1.652	1.403	1.183	1.118
-1.16	-1.88	-3.12	1.086	0.838	1.637	1.389	1.194	1.245
-1.159	-1.883	-3.124	0.979	0.848	1.668	1.379	1.13	1.387
-1.16	-1.888	-3.128	0.756	0.792	1.708	1.237	1.091	1.745
-1.16	-1.889	-3.129	0.66	0.836	1.761	1.099	1.031	1.912
-1.16	-1.89	-3.133	0.563	0.872	1.827	0.973	0.991	2.046
-1.16	-1.891	-3.138	0.525	0.957	1.872	0.865	0.96	2.09
-1.16	-1.89	-3.143	0.445	1.021	1.921	0.672	0.921	2.249
-1.159	-1.889	-3.145	0.422	1.12	2.005	0.573	0.819	2.289
-1.159	-1.887	-3.148	0.41	1.19	2.032	0.506	0.775	2.317
-1.159	-1.886	-3.151	0.418	1.269	2.015	0.419	0.807	2.3
-1.155	-1.881	-3.153	0.38	1.35	2.083	0.229	0.787	2.353
-1.152	-1.876	-3.155	0.401	1.472	2.096	0.054	0.758	2.377
-1.13	-1.824	-3.141	0.39	1.615	2.088	-0.221	0.721	2.394
-1.105	-1.77	-3.126	0.41	1.776	2.091	-0.46	0.688	2.32
-1.033	-1.605	-3.07	0.361	1.997	2.083	-0.861	0.642	2.118
-0.865	-1.365	-2.997	0.207	2.175	2.044	-1.253	0.545	1.813
-0.676	-1.174	-2.919	0.048	2.218	1.985	-1.462	0.449	1.515
-0.482	-0.932	-2.814	-0.119	2.243	1.854	-1.637	0.351	1.185
-0.264	-0.725	-2.71	-0.268	2.22	1.726	-1.752	0.228	0.852
-0.074	-0.597	-2.649	-0.32	2.153	1.592	-1.818	0.143	0.597
-0.019	-0.454	-2.608	-0.249	2.076	1.434	-1.849	0.071	0.479
0.054	-0.335	-2.558	-0.134	2.023	1.183	-1.86	0.046	0.323
0.059	-0.278	-2.464	-0.058	2.038	1.059	-1.87	-0.033	0.273
0.085	-0.251	-2.408	0.07	1.986	0.933	-1.861	-0.059	0.19
0.071	-0.184	-2.412	0.125	1.86	0.829	-1.858	0.04	0.159
-0.078	-0.201	-2.264	0.143	1.757	0.835	-1.669	0.193	0.118
-0.193	-0.27	-2.101	0.173	1.613	0.881	-1.505	0.309	0.1
-0.334	-0.351	-1.939	0.196	1.512	0.949	-1.349	0.433	0.106
-0.44	-0.431	-1.749	0.24	1.416	1.006	-1.181	0.474	0.079
-0.502	-0.504	-1.595	0.264	1.35	1.066	-1.114	0.485	0.079
-0.523	-0.554	-1.507	0.301	1.311	1.093	-1.124	0.475	0.097
-0.543	-0.609	-1.485	0.402	1.298	1.107	-1.149	0.462	0.124
-0.583	-0.667	-1.44	0.571	1.322	1.148	-1.214	0.383	0.151
-0.63	-0.702	-1.444	0.716	1.378	1.157	-1.306	0.359	0.198
-0.686	-0.767	-1.456	0.874	1.457	1.207	-1.387	0.338	0.232
-0.73	-0.807	-1.5	0.989	1.533	1.268	-1.426	0.31	0.247
-0.748	-0.789	-1.61	1.178	1.627	1.257	-1.47	0.316	0.142
-0.77	-0.746	-1.748	1.386	1.724	1.238	-1.493	0.318	0.011
-0.793	-0.734	-1.857	1.555	1.808	1.221	-1.494	0.327	-0.078
-0.805	-0.718	-1.951	1.658	1.854	1.131	-1.444	0.371	-0.117
-0.79	-0.713	-2.016	1.78	1.84	1.061	-1.405	0.418	-0.207
-0.776	-0.701	-2.055	1.831	1.789	0.961	-1.301	0.46	-0.247
-0.765	-0.692	-2.017	1.812	1.696	0.896	-1.214	0.463	-0.231
-0.752	-0.677	-1.94	1.764	1.589	0.826	-1.121	0.447	-0.207
-0.744	-0.655	-1.806	1.767	1.426	0.76	-0.988	0.375	-0.218
-0.739	-0.634	-1.648	1.776	1.272	0.698	-0.863	0.279	-0.23
-0.726	-0.614	-1.522	1.802	1.179	0.623	-0.876	0.199	-0.196
-0.7	-0.617	-1.418	1.736	1.139	0.528	-0.917	0.168	-0.089
-0.691	-0.574	-1.377	1.63	1.092	0.403	-0.871	0.146	0.043
-0.655	-0.559	-1.33	1.624	1.058	0.227	-0.901	0.055	0.223
-0.594	-0.55	-1.311	1.527	1.024	0.077	-0.932	0.002	0.408
-0.546	-0.559	-1.312	1.457	1.01	-0.043	-0.939	-0.023	0.55
-0.525	-0.584	-1.349	1.43	1.015	-0.157	-0.826	-0.051	0.662
-0.537	-0.592	-1.352	1.448	0.991	-0.245	-0.683	-0.091	0.728
-0.441	-0.659	-1.285	1.395	0.988	-0.255	-0.681	-0.105	0.652
-0.378	-0.723	-1.199	1.31	0.96	-0.247	-0.608	-0.086	0.569
-0.329	-0.758	-1.158	1.204	0.977	-0.214	-0.499	-0.055	0.442
-0.265	-0.75	-1.125	1.079	0.945	-0.141	-0.443	-0.083	0.335
-0.212	-0.725	-1.088	0.98	0.92	-0.128	-0.354	-0.072	0.189
-0.158	-0.707	-1.069	0.924	0.895	-0.096	-0.332	-0.127	0.118
-0.106	-0.673	-1.017	0.904	0.794	-0.123	-0.33	-0.135	0.042
-0.047	-0.64	-0.968	0.881	0.677	-0.139	-0.322	-0.161	-0.03
0.03	-0.583	-0.913	0.853	0.459	-0.201	-0.298	-0.184	-0.07
0.106	-0.534	-0.844	0.809	0.229	-0.281	-0.291	-0.172	-0.094
0.187	-0.48	-0.787	0.745	0	-0.375	-0.287	-0.163	-0.084
0.244	-0.433	-0.747	0.695	-0.22	-0.437	-0.28	-0.152	-0.06
0.256	-0.398	-0.735	0.624	-0.42	-0.424	-0.237	-0.15	0.013
0.277	-0.383	-0.676	0.525	-0.568	-0.413	-0.206	-0.113	0.024
0.292	-0.35	-0.628	0.418	-0.727	-0.401	-0.165	-0.095	0.055
0.314	-0.319	-0.559	0.308	-0.875	-0.397	-0.125	-0.091	0.076
0.312	-0.307	-0.503	0.23	-0.964	-0.384	-0.1	-0.055	0.086
0.309	-0.314	-0.435	0.198	-1.017	-0.391	-0.078	-0.028	0.074
0.305	-0.315	-0.409	0.193	-1.028	-0.404	-0.071	-0.014	0.069
0.302	-0.321	-0.395	0.184	-1.031	-0.394	-0.066	-0.003	0.057
0.305	-0.327	-0.394	0.186	-1.036	-0.392	-0.071	0.016	0.042
0.307	-0.33	-0.387	0.182	-1.042	-0.388	-0.068	0.032	0.025
0.31	-0.333	-0.392	0.174	-1.043	-0.379	-0.069	0.052	0.007
0.317	-0.33	-0.403	0.17	-1.044	-0.368	-0.071	0.061	-0.017
0.323	-0.318	-0.418	0.164	-1.046	-0.358	-0.074	0.065	-0.038
0.333	-0.302	-0.438	0.16	-1.051	-0.351	-0.081	0.061	-0.053
0.344	-0.294	-0.453	0.164	-1.061	-0.34	-0.091	0.052	-0.065
0.353	-0.29	-0.466	0.162	-1.07	-0.332	-0.1	0.047	-0.068
0.365	-0.285	-0.482	0.152	-1.083	-0.32	-0.113	0.041	-0.064
0.378	-0.292	-0.489	0.143	-1.097	-0.301	-0.119	0.034	-0.064
0.39	-0.298	-0.492	0.136	-1.107	-0.292	-0.125	0.031	-0.065
0.394	-0.296	-0.5	0.131	-1.098	-0.307	-0.123	0.038	-0.063
0.394	-0.287	-0.509	0.116	-1.084	-0.33	-0.116	0.052	-0.058
0.392	-0.29	-0.505	0.112	-1.076	-0.345	-0.118	0.066	-0.053
0.383	-0.291	-0.502	0.103	-1.067	-0.354	-0.111	0.08	-0.045
0.376	-0.287	-0.504	0.109	-1.061	-0.373	-0.108	0.095	-0.043
0.363	-0.279	-0.502	0.109	-1.055	-0.384	-0.101	0.111	-0.042
0.353	-0.279	-0.511	0.118	-1.039	-0.407	-0.087	0.128	-0.036
0.347	-0.276	-0.518	0.114	-1.027	-0.414	-0.082	0.14	-0.035
0.341	-0.268	-0.529	0.114	-1.028	-0.42	-0.083	0.153	-0.032
0.34	-0.262	-0.542	0.115	-1.024	-0.427	-0.092	0.17	-0.036
0.352	-0.253	-0.559	0.104	-1.031	-0.437	-0.087	0.185	-0.05
0.36	-0.252	-0.568	0.098	-1.037	-0.43	-0.107	0.209	-0.066
0.368	-0.252	-0.573	0.082	-1.041	-0.418	-0.105	0.22	-0.085
0.379	-0.249	-0.575	0.081	-1.047	-0.414	-0.112	0.22	-0.103
0.391	-0.247	-0.577	0.076	-1.049	-0.412	-0.111	0.217	-0.122
0.406	-0.24	-0.581	0.07	-1.051	-0.409	-0.119	0.202	-0.135
0.412	-0.234	-0.581	0.066	-1.046	-0.41	-0.12	0.185	-0.133
0.416	-0.225	-0.581	0.064	-1.043	-0.415	-0.115	0.164	-0.133
0.418	-0.218	-0.588	0.064	-1.03	-0.419	-0.103	0.143	-0.133
0.419	-0.214	-0.594	0.06	-1.028	-0.417	-0.088	0.128	-0.132
0.422	-0.208	-0.601	0.063	-1.029	-0.415	-0.085	0.113	-0.131
0.428	-0.199	-0.611	0.066	-1.027	-0.415	-0.079	0.094	-0.138
0.434	-0.195	-0.615	0.067	-1.02	-0.413	-0.072	0.074	-0.143
0.438	-0.193	-0.613	0.069	-1.016	-0.412	-0.065	0.056	-0.149
0.44	-0.189	-0.603	0.074	-1.015	-0.412	-0.06	0.037	-0.158
0.441	-0.185	-0.596	0.074	-1.013	-0.412	-0.061	0.028	-0.164
0.437	-0.186	-0.591	0.079	-1.003	-0.411	-0.071	0.026	-0.161
0.427	-0.201	-0.554	0.068	-0.991	-0.405	-0.07	0.018	-0.148
0.421	-0.205	-0.537	0.073	-0.998	-0.404	-0.077	0.03	-0.155
0.416	-0.207	-0.519	0.084	-1.005	-0.405	-0.088	0.04	-0.163
0.418	-0.217	-0.501	0.093	-1.01	-0.396	-0.095	0.039	-0.176
0.423	-0.213	-0.494	0.098	-1.012	-0.396	-0.108	0.037	-0.191
0.435	-0.203	-0.5	0.103	-1.013	-0.397	-0.12	0.034	-0.217
0.447	-0.191	-0.505	0.123	-1.019	-0.396	-0.137	0.018	-0.241
0.456	-0.183	-0.509	0.134	-1.027	-0.394	-0.146	0.01	-0.261
0.465	-0.175	-0.512	0.145	-1.035	-0.39	-0.155	0	-0.282
0.47	-0.165	-0.518	0.151	-1.04	-0.389	-0.158	0.001	-0.302
0.474	-0.155	-0.516	0.157	-1.049	-0.38	-0.16	-0.01	-0.322
0.476	-0.157	-0.515	0.158	-1.042	-0.385	-0.155	-0	-0.339
0.477	-0.15	-0.508	0.157	-1.039	-0.384	-0.148	0.005	-0.368
0.486	-0.146	-0.507	0.143	-1.026	-0.381	-0.129	-0.004	-0.395
0.49	-0.148	-0.498	0.131	-1.019	-0.373	-0.104	-0.005	-0.423
0.492	-0.147	-0.497	0.124	-1.002	-0.375	-0.086	-0.01	-0.442
0.493	-0.143	-0.492	0.115	-1.002	-0.369	-0.071	-0.016	-0.455
0.496	-0.138	-0.491	0.113	-1.001	-0.369	-0.053	-0.026	-0.471
0.514	-0.129	-0.481	0.1	-1.008	-0.375	-0.031	-0.046	-0.498
0.523	-0.114	-0.482	0.094	-1.023	-0.394	-0.005	-0.042	-0.524
0.521	-0.069	-0.483	0.074	-1.035	-0.388	0.038	-0.058	-0.576
0.522	-0.006	-0.479	0.051	-1.044	-0.374	0.099	-0.103	-0.653
0.526	0.066	-0.485	0.028	-1.047	-0.372	0.176	-0.151	-0.744
0.528	0.152	-0.492	-0.001	-1.058	-0.338	0.249	-0.23	-0.837
0.532	0.205	-0.497	-0.016	-1.068	-0.309	0.293	-0.286	-0.897
0.528	0.289	-0.484	-0.064	-1.093	-0.236	0.351	-0.373	-0.983
0.517	0.351	-0.497	-0.081	-1.118	-0.161	0.372	-0.435	-1.034
0.505	0.385	-0.505	-0.098	-1.129	-0.099	0.376	-0.467	-1.062
0.496	0.388	-0.501	-0.1	-1.132	-0.058	0.366	-0.474	-1.074
0.482	0.398	-0.5	-0.102	-1.139	-0.004	0.348	-0.487	-1.084
0.471	0.394	-0.502	-0.097	-1.15	0.042	0.336	-0.484	-1.093
0.472	0.408	-0.493	-0.086	-1.147	0.054	0.316	-0.498	-1.12
0.479	0.424	-0.497	-0.088	-1.155	0.071	0.301	-0.508	-1.142
0.481	0.436	-0.487	-0.078	-1.158	0.093	0.272	-0.518	-1.17
0.499	0.457	-0.485	-0.079	-1.173	0.1	0.25	-0.536	-1.202
0.51	0.476	-0.493	-0.071	-1.198	0.103	0.236	-0.551	-1.214
0.523	0.498	-0.48	-0.087	-1.195	0.093	0.218	-0.573	-1.227
0.533	0.518	-0.487	-0.101	-1.189	0.098	0.202	-0.592	-1.235
0.562	0.533	-0.502	-0.132	-1.187	0.101	0.18	-0.613	-1.237
0.56	0.561	-0.509	-0.144	-1.159	0.103	0.166	-0.627	-1.254
0.568	0.568	-0.532	-0.144	-1.118	0.1	0.119	-0.629	-1.252
0.571	0.576	-0.544	-0.143	-1.084	0.11	0.077	-0.621	-1.271
0.571	0.578	-0.556	-0.138	-1.052	0.113	0.05	-0.619	-1.275
0.568	0.584	-0.558	-0.135	-1.034	0.117	0.025	-0.611	-1.287
0.569	0.58	-0.562	-0.129	-1.02	0.123	0.005	-0.605	-1.293
0.573	0.577	-0.573	-0.116	-1.013	0.128	-0.025	-0.599	-1.294
0.574	0.577	-0.589	-0.105	-0.999	0.14	-0.054	-0.595	-1.299
0.575	0.577	-0.601	-0.093	-0.985	0.157	-0.087	-0.589	-1.311
0.575	0.578	-0.606	-0.082	-0.978	0.187	-0.123	-0.579	-1.34
0.562	0.585	-0.602	-0.079	-0.956	0.211	-0.15	-0.57	-1.356
0.558	0.598	-0.621	-0.085	-0.94	0.239	-0.169	-0.578	-1.363
0.559	0.588	-0.587	-0.088	-0.917	0.227	-0.188	-0.586	-1.362
0.56	0.61	-0.571	-0.08	-0.898	0.203	-0.216	-0.603	-1.37
0.561	0.611	-0.548	-0.054	-0.886	0.197	-0.242	-0.629	-1.376
0.564	0.626	-0.525	-0.042	-0.866	0.179	-0.27	-0.657	-1.385
0.562	0.644	-0.495	-0.029	-0.85	0.17	-0.29	-0.687	-1.402
0.566	0.654	-0.479	0.001	-0.837	0.146	-0.323	-0.718	-1.398
0.565	0.664	-0.465	0.012	-0.826	0.135	-0.346	-0.737	-1.396
0.561	0.681	-0.449	0.012	-0.817	0.127	-0.354	-0.758	-1.398
0.559	0.709	-0.427	-0.001	-0.798	0.114	-0.36	-0.787	-1.408
0.56	0.724	-0.409	0.001	-0.773	0.102	-0.377	-0.814	-1.416
0.566	0.741	-0.386	-0.015	-0.743	0.094	-0.387	-0.837	-1.438
0.561	0.753	-0.369	-0.013	-0.718	0.094	-0.413	-0.856	-1.444
0.57	0.768	-0.361	-0.012	-0.678	0.087	-0.446	-0.882	-1.462
0.569	0.792	-0.357	-0.009	-0.634	0.078	-0.468	-0.904	-1.484
0.57	0.828	-0.356	-0.026	-0.585	0.078	-0.495	-0.926	-1.513
0.576	0.864	-0.349	-0.035	-0.537	0.066	-0.518	-0.957	-1.548
0.578	0.899	-0.341	-0.035	-0.493	0.05	-0.541	-0.988	-1.578
0.579	0.949	-0.331	-0.032	-0.439	0.029	-0.573	-1.027	-1.617
0.545	0.982	-0.303	-0.025	-0.428	0.029	-0.579	-1.033	-1.624
0.525	1.01	-0.295	-0.018	-0.424	0.023	-0.588	-1.035	-1.626
0.501	1.02	-0.276	0.009	-0.406	0.025	-0.59	-1.058	-1.625
0.456	1.044	-0.246	0.052	-0.396	0.029	-0.596	-1.076	-1.627
0.385	1.076	-0.237	0.098	-0.366	0.064	-0.591	-1.121	-1.6
0.274	1.08	-0.236	0.111	-0.23	0.185	-0.598	-1.177	-1.546
0.12	1.085	-0.244	0.083	-0.023	0.359	-0.604	-1.237	-1.463
-0.007	1.066	-0.28	0.006	0.213	0.536	-0.597	-1.273	-1.38
-0.112	1.029	-0.321	-0.096	0.467	0.69	-0.59	-1.289	-1.295
-0.158	1.005	-0.359	-0.195	0.619	0.788	-0.602	-1.28	-1.238
-0.16	0.978	-0.392	-0.27	0.707	0.79	-0.606	-1.233	-1.198
-0.162	0.953	-0.407	-0.323	0.766	0.785	-0.591	-1.195	-1.177
-0.154	0.916	-0.413	-0.374	0.806	0.762	-0.597	-1.127	-1.152
-0.147	0.872	-0.445	-0.419	0.86	0.723	-0.575	-1.026	-1.143
-0.138	0.813	-0.544	-0.443	0.943	0.636	-0.498	-0.849	-1.163
-0.136	0.761	-0.683	-0.464	1.034	0.537	-0.403	-0.632	-1.194
-0.14	0.671	-0.814	-0.436	1.1	0.456	-0.354	-0.433	-1.165
-0.191	0.57	-0.988	-0.4	1.156	0.431	-0.329	-0.194	-1.068
-0.223	0.442	-1.228	-0.311	1.197	0.407	-0.32	0.036	-0.936
-0.309	0.276	-1.351	-0.188	1.186	0.466	-0.415	0.226	-0.716
-0.355	0.098	-1.489	-0.055	1.129	0.541	-0.51	0.384	-0.505
-0.398	-0.03	-1.551	0.095	1.058	0.602	-0.608	0.461	-0.351
-0.444	-0.141	-1.58	0.221	0.993	0.67	-0.71	0.525	-0.214
-0.489	-0.285	-1.581	0.383	0.887	0.753	-0.821	0.575	-0.06
-0.489	-0.357	-1.544	0.451	0.787	0.769	-0.885	0.617	-0.001
-0.498	-0.406	-1.541	0.484	0.716	0.82	-0.946	0.662	0.047
-0.502	-0.432	-1.541	0.513	0.654	0.857	-1.007	0.685	0.087
-0.505	-0.465	-1.542	0.531	0.606	0.872	-1.018	0.707	0.125
-0.504	-0.505	-1.537	0.545	0.553	0.886	-1.041	0.725	0.182
-0.478	-0.549	-1.537	0.567	0.477	0.897	-1.085	0.747	0.221
-0.45	-0.596	-1.535	0.588	0.396	0.903	-1.124	0.769	0.262
-0.448	-0.629	-1.547	0.61	0.353	0.905	-1.125	0.803	0.288
-0.444	-0.66	-1.564	0.629	0.302	0.907	-1.125	0.835	0.322
-0.439	-0.673	-1.576	0.661	0.24	0.89	-1.11	0.862	0.331
-0.433	-0.66	-1.573	0.717	0.151	0.857	-1.083	0.862	0.316
-0.447	-0.619	-1.564	0.763	0.069	0.833	-1.051	0.868	0.285
-0.482	-0.567	-1.539	0.793	-0.002	0.804	-1.005	0.883	0.26
-0.521	-0.495	-1.516	0.801	-0.079	0.762	-0.984	0.917	0.252
-0.535	-0.464	-1.523	0.787	-0.134	0.747	-0.98	0.931	0.29
-0.549	-0.419	-1.51	0.778	-0.192	0.696	-1.011	0.964	0.325
-0.558	-0.384	-1.501	0.747	-0.244	0.66	-1.011	1.001	0.35
-0.53	-0.411	-1.565	0.688	-0.261	0.654	-1.028	1.061	0.415
-0.492	-0.456	-1.641	0.611	-0.263	0.635	-1.058	1.153	0.493
-0.471	-0.449	-1.705	0.519	-0.272	0.624	-1.076	1.218	0.549
-0.447	-0.457	-1.748	0.461	-0.287	0.625	-1.112	1.259	0.599
-0.431	-0.497	-1.76	0.4	-0.28	0.643	-1.16	1.3	0.665
-0.437	-0.552	-1.786	0.359	-0.248	0.673	-1.189	1.358	0.732
-0.449	-0.56	-1.801	0.315	-0.269	0.693	-1.182	1.387	0.782
-0.458	-0.56	-1.809	0.267	-0.298	0.705	-1.181	1.406	0.84
-0.462	-0.597	-1.81	0.203	-0.313	0.763	-1.177	1.427	0.894
-0.49	-0.594	-1.805	0.161	-0.326	0.768	-1.09	1.446	0.904
-0.496	-0.586	-1.822	0.139	-0.376	0.785	-1.016	1.436	0.918
-0.497	-0.565	-1.83	0.128	-0.417	0.781	-0.941	1.409	0.913
-0.517	-0.549	-1.876	0.177	-0.452	0.774	-0.866	1.406	0.906
-0.536	-0.516	-1.92	0.237	-0.501	0.739	-0.784	1.396	0.894
-0.508	-0.497	-1.971	0.257	-0.55	0.669	-0.746	1.374	0.934
-0.511	-0.513	-2.027	0.309	-0.536	0.612	-0.703	1.395	0.956
-0.527	-0.531	-2.045	0.348	-0.543	0.561	-0.668	1.417	1.004
-0.561	-0.567	-2.038	0.376	-0.56	0.508	-0.599	1.455	1.066
-0.601	-0.618	-2.052	0.417	-0.568	0.451	-0.524	1.5	1.16
-0.651	-0.68	-2.065	0.458	-0.581	0.403	-0.443	1.557	1.262
-0.693	-0.753	-2.094	0.493	-0.611	0.438	-0.362	1.594	1.336
-0.754	-0.833	-2.156	0.541	-0.656	0.475	-0.215	1.656	1.409
-0.793	-0.918	-2.252	0.555	-0.675	0.557	-0.052	1.745	1.412
-0.855	-1.034	-2.389	0.58	-0.71	0.674	0.175	1.884	1.413
-0.937	-1.223	-2.579	0.664	-0.732	0.814	0.55	2.027	1.406
-0.996	-1.382	-2.748	0.753	-0.737	0.929	0.936	2.109	1.358
-1.064	-1.609	-2.949	0.898	-0.743	1.041	1.324	2.178	1.413
-1.111	-1.74	-3.048	0.946	-0.684	1.089	1.61	2.245	1.387
-1.131	-1.813	-3.07	1.099	-0.631	1.046	1.775	2.16	1.38
-1.143	-1.846	-3.091	1.211	-0.638	0.988	1.932	2.118	1.358
-1.147	-1.857	-3.101	1.281	-0.632	0.913	2.044	2.029	1.405
-1.147	-1.844	-3.099	1.319	-0.474	0.779	2.037	1.935	1.471
-1.15	-1.842	-3.106	1.317	-0.333	0.622	2.125	1.784	1.634
-1.155	-1.847	-3.124	1.27	-0.175	0.465	2.276	1.641	1.798
-1.156	-1.828	-3.131	1.176	-0.027	0.444	2.4	1.5	1.848
-1.157	-1.842	-3.138	1.13	0.081	0.439	2.5	1.399	1.885
-1.158	-1.85	-3.143	1.06	0.245	0.558	2.598	1.316	1.76
-1.158	-1.856	-3.145	1.251	0.298	0.554	2.507	1.167	1.762
-1.159	-1.862	-3.145	1.349	0.35	0.644	2.47	1.075	1.669
-1.159	-1.87	-3.143	1.459	0.39	0.865	2.428	1.018	1.413
-1.159	-1.882	-3.141	1.579	0.417	1.084	2.347	1.05	1.103
-1.159	-1.881	-3.139	1.683	0.478	1.26	2.208	1.077	0.854
-1.158	-1.88	-3.136	1.819	0.546	1.337	2.051	1.112	0.67
-1.157	-1.875	-3.13	1.787	0.597	1.458	2.015	1.221	0.45
-1.155	-1.871	-3.126	1.775	0.632	1.537	1.986	1.274	0.316
-1.151	-1.86	-3.117	1.801	0.629	1.58	1.908	1.276	0.271
-1.147	-1.851	-3.11	1.811	0.648	1.643	1.85	1.304	0.171
-1.144	-1.845	-3.104	1.777	0.675	1.702	1.83	1.345	0.082
-1.144	-1.843	-3.103	1.829	0.616	1.751	1.792	1.286	0.1
-1.14	-1.836	-3.099	1.846	0.548	1.818	1.757	1.25	0.104
-1.143	-1.843	-3.104	1.838	0.53	1.885	1.777	1.216	0.097
-1.145	-1.845	-3.102	1.789	0.484	1.97	1.797	1.183	0.114
-1.147	-1.851	-3.105	1.755	0.501	1.992	1.813	1.174	0.126
-1.151	-1.86	-3.11	1.675	0.613	1.984	1.852	1.208	0.103
-1.156	-1.869	-3.115	1.602	0.707	1.977	1.922	1.224	0.079
-1.157	-1.871	-3.115	1.514	0.817	1.955	1.952	1.25	0.073
-1.159	-1.874	-3.114	1.444	0.791	1.979	1.973	1.235	0.142
-1.158	-1.874	-3.117	1.379	0.79	1.969	1.969	1.249	0.205
-1.158	-1.874	-3.119	1.369	0.745	1.947	1.953	1.246	0.281
-1.158	-1.875	-3.121	1.372	0.688	1.925	1.933	1.226	0.374
-1.157	-1.875	-3.122	1.343	0.678	1.891	1.937	1.221	0.443
-1.158	-1.876	-3.125	1.37	0.663	1.903	1.879	1.208	0.473
-1.157	-1.875	-3.124	1.389	0.683	1.892	1.84	1.194	0.492
-1.157	-1.875	-3.124	1.426	0.738	1.87	1.806	1.186	0.468
-1.157	-1.872	-3.123	1.484	0.801	1.838	1.752	1.202	0.418
-1.157	-1.87	-3.122	1.5	0.835	1.824	1.679	1.189	0.453
-1.157	-1.869	-3.122	1.556	0.892	1.783	1.603	1.214	0.429
-1.158	-1.87	-3.119	1.569	0.947	1.729	1.55	1.243	0.44
-1.158	-1.868	-3.116	1.556	0.973	1.686	1.509	1.293	0.452
-1.158	-1.871	-3.116	1.473	1.004	1.66	1.507	1.291	0.546
-1.159	-1.874	-3.115	1.374	1.003	1.637	1.482	1.294	0.685
-1.159	-1.875	-3.118	1.302	1.021	1.638	1.5	1.284	0.742
-1.159	-1.878	-3.12	1.209	1.017	1.644	1.457	1.243	0.903
-1.159	-1.883	-3.122	1.089	1.014	1.67	1.406	1.173	1.106
-1.159	-1.886	-3.127	0.925	1.027	1.742	1.254	1.115	1.354
-1.16	-1.887	-3.132	0.808	1.051	1.798	1.117	1.08	1.53
-1.16	-1.889	-3.138	0.688	1.09	1.856	0.955	1.012	1.747
-1.159	-1.887	-3.142	0.643	1.164	1.899	0.827	0.971	1.827
-1.159	-1.886	-3.148	0.562	1.242	1.987	0.686	0.926	1.908
-1.158	-1.885	-3.151	0.57	1.292	1.938	0.567	0.885	2.035
-1.156	-1.882	-3.153	0.591	1.349	1.921	0.472	0.913	2.025
-1.153	-1.881	-3.156	0.622	1.458	1.952	0.329	0.85	2.046
-1.147	-1.873	-3.155	0.657	1.566	1.983	0.128	0.784	2.09
-1.124	-1.848	-3.142	0.736	1.701	1.961	-0.136	0.713	2.103
-1.091	-1.778	-3.123	0.703	1.857	1.978	-0.429	0.658	2.084
-1.023	-1.68	-3.091	0.749	2.04	1.99	-0.79	0.604	1.903
-0.831	-1.474	-2.997	0.559	2.167	1.95	-1.089	0.472	1.62
-0.589	-1.254	-2.924	0.403	2.17	1.873	-1.322	0.369	1.246
-0.402	-1.038	-2.875	0.191	2.135	1.802	-1.439	0.345	0.926
-0.192	-0.844	-2.762	0.063	2.065	1.624	-1.527	0.256	0.629
0.01	-0.631	-2.693	-0.117	2.013	1.501	-1.645	0.181	0.349
0.079	-0.515	-2.68	-0.04	1.959	1.321	-1.699	0.139	0.251
0.1	-0.399	-2.626	-0.044	1.94	1.204	-1.723	0.11	0.174
0.112	-0.306	-2.569	0.004	1.918	1.074	-1.732	0.073	0.107
0.133	-0.204	-2.516	0.075	1.904	0.911	-1.846	0.01	0.117
0.09	-0.129	-2.484	0.153	1.801	0.795	-1.837	0.112	0.068
-0.034	-0.176	-2.358	0.195	1.77	0.849	-1.707	0.2	0.023
-0.207	-0.245	-2.114	0.189	1.677	0.916	-1.489	0.304	0.006
-0.362	-0.316	-1.908	0.228	1.577	0.988	-1.305	0.414	-0.037
-0.478	-0.418	-1.71	0.279	1.507	1.061	-1.159	0.449	-0.041
-0.523	-0.492	-1.611	0.329	1.444	1.097	-1.103	0.468	-0.029
-0.552	-0.547	-1.498	0.388	1.393	1.14	-1.113	0.431	-0.012
-0.571	-0.593	-1.465	0.518	1.387	1.156	-1.137	0.381	-0.008
-0.613	-0.636	-1.416	0.672	1.391	1.19	-1.194	0.317	0.012
-0.661	-0.676	-1.42	0.844	1.431	1.226	-1.282	0.274	0.041
-0.716	-0.722	-1.481	1.02	1.512	1.28	-1.349	0.255	0.057
-0.775	-0.788	-1.522	1.166	1.605	1.363	-1.41	0.232	0.082
-0.788	-0.713	-1.65	1.388	1.674	1.34	-1.467	0.213	-0.069
-0.81	-0.752	-1.789	1.585	1.778	1.372	-1.498	0.268	-0.174
-0.82	-0.746	-1.889	1.726	1.832	1.358	-1.516	0.286	-0.24
-0.821	-0.737	-1.954	1.842	1.848	1.32	-1.51	0.319	-0.317
-0.81	-0.725	-2.009	1.921	1.848	1.242	-1.484	0.364	-0.37
-0.807	-0.725	-2.09	2.059	1.819	1.189	-1.433	0.396	-0.435
-0.797	-0.725	-1.997	2.011	1.721	1.082	-1.32	0.403	-0.4
-0.803	-0.706	-1.905	2.07	1.602	1.028	-1.237	0.351	-0.425
-0.796	-0.684	-1.728	2.113	1.423	0.92	-1.119	0.266	-0.434
-0.791	-0.671	-1.533	2.165	1.232	0.817	-0.976	0.159	-0.445
-0.785	-0.66	-1.384	2.235	1.138	0.694	-0.989	0.069	-0.387
-0.753	-0.65	-1.286	2.21	1.07	0.581	-0.982	0.01	-0.315
-0.726	-0.628	-1.287	2.166	1.04	0.427	-0.998	-0.024	-0.139
-0.648	-0.615	-1.243	2.011	1.011	0.212	-1.014	-0.103	0.117
-0.584	-0.607	-1.214	1.926	0.98	0.018	-1.021	-0.19	0.337
-0.524	-0.598	-1.264	1.785	0.974	-0.09	-1.005	-0.193	0.486
-0.445	-0.647	-1.287	1.683	1.001	-0.205	-0.911	-0.216	0.575
-0.411	-0.661	-1.298	1.584	1.001	-0.296	-0.862	-0.249	0.721
-0.36	-0.689	-1.261	1.506	0.998	-0.286	-0.765	-0.216	0.597
-0.324	-0.711	-1.223	1.412	0.999	-0.255	-0.686	-0.222	0.537
-0.286	-0.746	-1.178	1.288	1.003	-0.178	-0.586	-0.204	0.429
-0.234	-0.728	-1.124	1.136	0.996	-0.12	-0.492	-0.203	0.282
-0.194	-0.714	-1.091	1.004	0.973	-0.063	-0.359	-0.161	0.112
-0.157	-0.695	-1.067	0.953	0.952	-0.022	-0.316	-0.199	0.019
-0.102	-0.664	-1.023	0.937	0.865	-0.067	-0.331	-0.19	-0.052
-0.051	-0.634	-0.959	0.947	0.722	-0.132	-0.338	-0.185	-0.101
-0.005	-0.602	-0.913	0.943	0.576	-0.19	-0.323	-0.19	-0.124
0.039	-0.564	-0.863	0.934	0.41	-0.252	-0.318	-0.189	-0.135
0.108	-0.523	-0.803	0.874	0.194	-0.332	-0.314	-0.164	-0.13
0.154	-0.465	-0.767	0.838	-0.015	-0.381	-0.319	-0.168	-0.106
0.174	-0.427	-0.703	0.761	-0.217	-0.397	-0.291	-0.144	-0.074
0.198	-0.386	-0.657	0.677	-0.381	-0.405	-0.268	-0.136	-0.046
0.23	-0.346	-0.583	0.54	-0.585	-0.408	-0.219	-0.121	-0.008
0.253	-0.312	-0.507	0.417	-0.752	-0.406	-0.178	-0.108	0.02
0.274	-0.291	-0.433	0.298	-0.899	-0.397	-0.146	-0.08	0.039
0.28	-0.296	-0.385	0.253	-0.966	-0.408	-0.123	-0.053	0.047
0.29	-0.304	-0.368	0.219	-1.013	-0.416	-0.093	-0.035	0.059
0.289	-0.311	-0.358	0.203	-1.028	-0.406	-0.082	-0.018	0.054
0.296	-0.319	-0.355	0.196	-1.032	-0.4	-0.083	-0.004	0.04
0.303	-0.325	-0.354	0.192	-1.04	-0.397	-0.088	0.015	0.024
0.306	-0.324	-0.361	0.183	-1.043	-0.387	-0.089	0.032	0.008
0.315	-0.323	-0.383	0.173	-1.046	-0.368	-0.087	0.056	-0.027
0.325	-0.306	-0.411	0.164	-1.042	-0.362	-0.09	0.063	-0.05
0.34	-0.294	-0.438	0.163	-1.043	-0.36	-0.103	0.066	-0.069
0.356	-0.29	-0.458	0.16	-1.047	-0.348	-0.116	0.061	-0.082
0.369	-0.287	-0.476	0.159	-1.059	-0.336	-0.127	0.051	-0.082
0.381	-0.284	-0.488	0.151	-1.069	-0.326	-0.139	0.043	-0.078
0.395	-0.286	-0.497	0.137	-1.08	-0.322	-0.142	0.043	-0.078
0.401	-0.294	-0.497	0.131	-1.095	-0.305	-0.142	0.036	-0.071
0.404	-0.283	-0.507	0.121	-1.084	-0.326	-0.14	0.042	-0.069
0.404	-0.285	-0.507	0.115	-1.08	-0.337	-0.137	0.052	-0.062
0.396	-0.288	-0.503	0.1	-1.072	-0.345	-0.129	0.065	-0.05
0.387	-0.289	-0.498	0.093	-1.066	-0.353	-0.12	0.077	-0.04
0.376	-0.282	-0.5	0.092	-1.061	-0.367	-0.114	0.095	-0.038
0.364	-0.276	-0.502	0.098	-1.054	-0.383	-0.107	0.115	-0.039
0.358	-0.278	-0.51	0.097	-1.044	-0.4	-0.096	0.134	-0.033
0.348	-0.273	-0.516	0.102	-1.03	-0.417	-0.088	0.147	-0.03
0.347	-0.264	-0.527	0.1	-1.026	-0.426	-0.09	0.16	-0.035
0.344	-0.252	-0.54	0.097	-1.024	-0.436	-0.086	0.175	-0.041
0.345	-0.238	-0.557	0.089	-1.033	-0.449	-0.086	0.201	-0.049
0.355	-0.236	-0.563	0.076	-1.038	-0.443	-0.09	0.221	-0.073
0.367	-0.233	-0.569	0.062	-1.036	-0.444	-0.089	0.234	-0.096
0.382	-0.23	-0.57	0.058	-1.045	-0.445	-0.093	0.231	-0.112
0.397	-0.227	-0.575	0.058	-1.05	-0.442	-0.095	0.224	-0.134
0.411	-0.217	-0.577	0.047	-1.052	-0.447	-0.094	0.209	-0.144
0.421	-0.213	-0.581	0.042	-1.052	-0.446	-0.095	0.193	-0.145
0.426	-0.209	-0.584	0.039	-1.048	-0.447	-0.093	0.173	-0.14
0.429	-0.206	-0.592	0.038	-1.04	-0.447	-0.082	0.154	-0.135
0.431	-0.208	-0.598	0.038	-1.028	-0.441	-0.077	0.131	-0.127
0.439	-0.207	-0.605	0.036	-1.028	-0.442	-0.079	0.118	-0.118
0.441	-0.2	-0.611	0.041	-1.023	-0.433	-0.074	0.095	-0.127
0.446	-0.193	-0.612	0.042	-1.018	-0.426	-0.068	0.07	-0.136
0.449	-0.189	-0.61	0.045	-1.009	-0.42	-0.069	0.045	-0.14
0.45	-0.188	-0.598	0.048	-1.007	-0.414	-0.065	0.025	-0.147
0.449	-0.186	-0.587	0.051	-1.007	-0.411	-0.067	0.016	-0.152
0.439	-0.195	-0.569	0.056	-0.999	-0.407	-0.07	0.018	-0.149
0.429	-0.212	-0.54	0.054	-0.992	-0.399	-0.074	0.014	-0.134
0.418	-0.213	-0.522	0.063	-0.999	-0.397	-0.083	0.028	-0.14
0.41	-0.221	-0.506	0.08	-1.009	-0.395	-0.086	0.04	-0.146
0.406	-0.225	-0.488	0.095	-1.017	-0.393	-0.091	0.045	-0.16
0.412	-0.22	-0.481	0.097	-1.022	-0.39	-0.097	0.042	-0.18
0.417	-0.211	-0.475	0.102	-1.025	-0.396	-0.101	0.037	-0.199
0.435	-0.206	-0.476	0.12	-1.031	-0.394	-0.123	0.026	-0.231
0.451	-0.198	-0.478	0.14	-1.047	-0.397	-0.141	0.012	-0.251
0.46	-0.19	-0.473	0.157	-1.063	-0.392	-0.154	0.001	-0.275
0.467	-0.173	-0.476	0.162	-1.072	-0.383	-0.162	-0.012	-0.299
0.472	-0.162	-0.481	0.168	-1.077	-0.377	-0.164	-0.02	-0.322
0.471	-0.163	-0.477	0.169	-1.074	-0.376	-0.157	-0.003	-0.347
0.476	-0.177	-0.464	0.181	-1.071	-0.382	-0.145	0.009	-0.374
0.478	-0.164	-0.469	0.15	-1.057	-0.37	-0.126	0.007	-0.397
0.486	-0.168	-0.465	0.133	-1.036	-0.367	-0.099	0.002	-0.423
0.482	-0.166	-0.455	0.125	-1.021	-0.365	-0.085	0.003	-0.443
0.49	-0.157	-0.459	0.114	-1.02	-0.363	-0.072	-0.009	-0.455
0.493	-0.151	-0.457	0.103	-1.014	-0.352	-0.055	-0.025	-0.473
0.508	-0.145	-0.456	0.093	-1.007	-0.354	-0.036	-0.045	-0.499
0.514	-0.126	-0.458	0.087	-1.022	-0.371	-0.011	-0.044	-0.522
0.513	-0.065	-0.452	0.067	-1.034	-0.358	0.043	-0.088	-0.59
0.52	0.001	-0.459	0.049	-1.046	-0.358	0.105	-0.129	-0.671
0.525	0.088	-0.461	0.024	-1.062	-0.341	0.192	-0.199	-0.775
0.534	0.184	-0.465	-0.012	-1.082	-0.309	0.286	-0.291	-0.885
0.536	0.262	-0.465	-0.035	-1.091	-0.263	0.34	-0.372	-0.975
0.533	0.324	-0.463	-0.082	-1.108	-0.205	0.379	-0.43	-1.029
0.519	0.359	-0.449	-0.088	-1.12	-0.153	0.389	-0.477	-1.061
0.506	0.387	-0.476	-0.106	-1.143	-0.097	0.391	-0.483	-1.07
0.492	0.391	-0.472	-0.123	-1.153	-0.04	0.377	-0.49	-1.07
0.472	0.39	-0.491	-0.124	-1.159	0.026	0.372	-0.489	-1.069
0.456	0.384	-0.486	-0.121	-1.163	0.07	0.365	-0.485	-1.076
0.461	0.388	-0.478	-0.109	-1.164	0.088	0.346	-0.495	-1.104
0.475	0.409	-0.479	-0.102	-1.169	0.094	0.325	-0.515	-1.136
0.488	0.43	-0.483	-0.095	-1.182	0.106	0.303	-0.532	-1.168
0.503	0.441	-0.482	-0.067	-1.205	0.123	0.272	-0.559	-1.194
0.513	0.47	-0.486	-0.065	-1.225	0.116	0.258	-0.565	-1.22
0.529	0.487	-0.487	-0.075	-1.221	0.104	0.237	-0.584	-1.225
0.544	0.502	-0.477	-0.1	-1.205	0.1	0.22	-0.608	-1.233
0.559	0.523	-0.494	-0.133	-1.19	0.109	0.212	-0.629	-1.237
0.562	0.548	-0.508	-0.146	-1.16	0.104	0.192	-0.65	-1.235
0.566	0.564	-0.533	-0.145	-1.107	0.102	0.143	-0.657	-1.237
0.572	0.563	-0.554	-0.132	-1.066	0.113	0.112	-0.659	-1.258
0.571	0.565	-0.565	-0.137	-1.034	0.129	0.075	-0.644	-1.271
0.565	0.569	-0.558	-0.137	-1.017	0.127	0.06	-0.628	-1.287
0.567	0.569	-0.56	-0.133	-1.008	0.128	0.04	-0.62	-1.293
0.572	0.567	-0.574	-0.119	-0.996	0.132	0.005	-0.61	-1.299
0.574	0.562	-0.601	-0.103	-0.983	0.14	-0.019	-0.596	-1.303
0.58	0.571	-0.609	-0.087	-0.966	0.15	-0.055	-0.604	-1.324
0.576	0.577	-0.62	-0.086	-0.95	0.17	-0.087	-0.595	-1.334
0.562	0.606	-0.643	-0.082	-0.925	0.206	-0.125	-0.581	-1.371
0.556	0.632	-0.653	-0.097	-0.912	0.224	-0.148	-0.59	-1.375
0.556	0.642	-0.627	-0.111	-0.887	0.201	-0.165	-0.596	-1.374
0.557	0.654	-0.588	-0.106	-0.888	0.166	-0.195	-0.604	-1.369
0.56	0.659	-0.568	-0.083	-0.867	0.157	-0.229	-0.629	-1.38
0.558	0.668	-0.532	-0.067	-0.849	0.159	-0.264	-0.664	-1.391
0.558	0.683	-0.504	-0.053	-0.843	0.153	-0.289	-0.688	-1.405
0.564	0.694	-0.477	-0.034	-0.845	0.138	-0.323	-0.716	-1.41
0.563	0.694	-0.462	-0.007	-0.845	0.127	-0.348	-0.735	-1.399
0.561	0.705	-0.434	-0.011	-0.837	0.13	-0.359	-0.758	-1.409
0.559	0.722	-0.415	-0.008	-0.825	0.116	-0.375	-0.778	-1.411
0.559	0.74	-0.388	-0.015	-0.802	0.11	-0.395	-0.804	-1.425
0.561	0.754	-0.366	-0.016	-0.773	0.1	-0.408	-0.834	-1.438
0.565	0.753	-0.347	-0.01	-0.742	0.1	-0.428	-0.857	-1.45
0.569	0.763	-0.333	-0.011	-0.711	0.097	-0.451	-0.877	-1.466
0.568	0.786	-0.33	-0.011	-0.675	0.081	-0.469	-0.896	-1.479
0.564	0.836	-0.323	-0.033	-0.619	0.064	-0.493	-0.915	-1.511
0.565	0.867	-0.325	-0.03	-0.577	0.054	-0.515	-0.944	-1.534
0.571	0.916	-0.312	-0.029	-0.539	0.032	-0.544	-0.991	-1.564
0.551	0.955	-0.303	-0.017	-0.476	0.027	-0.564	-1.016	-1.599
0.523	0.998	-0.28	-0.004	-0.454	0.015	-0.573	-1.029	-1.621
0.497	1.021	-0.283	0.011	-0.443	0.013	-0.574	-1.031	-1.615
0.457	1.034	-0.268	0.052	-0.43	0.017	-0.565	-1.047	-1.612
0.405	1.062	-0.245	0.109	-0.414	0.029	-0.562	-1.081	-1.614
0.351	1.085	-0.227	0.156	-0.403	0.053	-0.555	-1.108	-1.61
0.242	1.091	-0.215	0.186	-0.278	0.152	-0.577	-1.153	-1.565
0.104	1.087	-0.239	0.161	-0.062	0.332	-0.6	-1.207	-1.494
-0.001	1.077	-0.265	0.113	0.14	0.468	-0.615	-1.243	-1.425
-0.096	1.038	-0.299	0.021	0.386	0.606	-0.646	-1.252	-1.332
-0.125	1	-0.33	-0.071	0.543	0.666	-0.67	-1.228	-1.276
-0.137	0.974	-0.374	-0.16	0.663	0.711	-0.675	-1.202	-1.237
-0.124	0.936	-0.378	-0.219	0.737	0.684	-0.695	-1.137	-1.219
-0.125	0.904	-0.393	-0.252	0.795	0.661	-0.672	-1.078	-1.217
-0.106	0.85	-0.434	-0.32	0.858	0.619	-0.649	-0.973	-1.197
-0.096	0.801	-0.522	-0.339	0.93	0.527	-0.574	-0.814	-1.216
-0.107	0.742	-0.63	-0.366	0.999	0.466	-0.513	-0.633	-1.193
-0.127	0.684	-0.774	-0.351	1.051	0.404	-0.447	-0.446	-1.165
-0.169	0.561	-0.962	-0.26	1.087	0.351	-0.411	-0.203	-1.066
-0.235	0.396	-1.162	-0.136	1.125	0.372	-0.447	0.023	-0.892
-0.298	0.228	-1.344	-0.016	1.123	0.4	-0.505	0.231	-0.676
-0.36	0.067	-1.486	0.103	1.046	0.501	-0.598	0.348	-0.415
-0.397	-0.081	-1.544	0.259	0.971	0.58	-0.692	0.421	-0.268
-0.439	-0.205	-1.597	0.386	0.911	0.673	-0.787	0.481	-0.13
-0.47	-0.292	-1.606	0.454	0.856	0.756	-0.88	0.521	-0.027
-0.477	-0.345	-1.551	0.493	0.771	0.769	-0.938	0.556	0.028
-0.477	-0.391	-1.526	0.516	0.679	0.815	-1.018	0.598	0.082
-0.475	-0.432	-1.505	0.538	0.617	0.836	-1.045	0.636	0.097
-0.481	-0.456	-1.517	0.539	0.584	0.87	-1.064	0.644	0.147
-0.488	-0.492	-1.509	0.544	0.536	0.887	-1.079	0.668	0.199
-0.464	-0.527	-1.501	0.545	0.459	0.9	-1.14	0.697	0.247
-0.457	-0.563	-1.517	0.568	0.401	0.906	-1.147	0.728	0.284
-0.456	-0.593	-1.527	0.581	0.36	0.911	-1.15	0.757	0.317
-0.454	-0.626	-1.541	0.594	0.32	0.916	-1.15	0.787	0.352
-0.455	-0.649	-1.521	0.597	0.267	0.908	-1.147	0.802	0.393
-0.454	-0.624	-1.542	0.643	0.177	0.872	-1.12	0.832	0.375
-0.469	-0.582	-1.545	0.684	0.106	0.848	-1.072	0.836	0.341
-0.495	-0.527	-1.578	0.68	0.032	0.817	-1.035	0.889	0.348
-0.513	-0.483	-1.568	0.678	-0.039	0.792	-0.993	0.912	0.335
-0.521	-0.448	-1.582	0.671	-0.103	0.774	-0.995	0.934	0.359
-0.538	-0.428	-1.562	0.66	-0.131	0.745	-1.002	0.966	0.378
-0.534	-0.376	-1.555	0.644	-0.178	0.688	-1.024	0.989	0.384
-0.507	-0.409	-1.591	0.595	-0.218	0.655	-1.035	1.07	0.443
-0.485	-0.425	-1.628	0.534	-0.251	0.611	-1.053	1.153	0.509
-0.466	-0.443	-1.668	0.474	-0.262	0.572	-1.073	1.23	0.575
-0.458	-0.449	-1.707	0.425	-0.265	0.57	-1.086	1.281	0.61
-0.438	-0.491	-1.713	0.375	-0.258	0.589	-1.136	1.32	0.658
-0.443	-0.522	-1.731	0.316	-0.27	0.621	-1.129	1.372	0.704
-0.439	-0.527	-1.746	0.264	-0.306	0.644	-1.147	1.398	0.754
-0.443	-0.533	-1.747	0.226	-0.338	0.665	-1.151	1.412	0.796
-0.457	-0.554	-1.726	0.168	-0.36	0.704	-1.095	1.438	0.804
-0.478	-0.568	-1.736	0.132	-0.381	0.75	-1.029	1.447	0.825
-0.485	-0.562	-1.741	0.114	-0.418	0.762	-0.968	1.426	0.843
-0.484	-0.548	-1.756	0.122	-0.458	0.755	-0.907	1.401	0.843
-0.495	-0.529	-1.798	0.188	-0.49	0.711	-0.839	1.4	0.83
-0.513	-0.517	-1.861	0.259	-0.515	0.689	-0.771	1.388	0.836
-0.493	-0.506	-1.904	0.288	-0.534	0.603	-0.728	1.373	0.872
-0.498	-0.512	-1.969	0.309	-0.523	0.574	-0.686	1.39	0.903
-0.514	-0.512	-2.013	0.345	-0.529	0.513	-0.658	1.439	0.934
-0.547	-0.555	-2.004	0.358	-0.53	0.489	-0.591	1.464	0.997
-0.579	-0.591	-2.016	0.384	-0.544	0.455	-0.521	1.499	1.058
-0.62	-0.633	-2.028	0.403	-0.549	0.412	-0.444	1.532	1.15
-0.659	-0.668	-2.059	0.41	-0.575	0.429	-0.34	1.561	1.202
-0.706	-0.731	-2.128	0.426	-0.61	0.451	-0.187	1.619	1.268
-0.755	-0.764	-2.183	0.383	-0.631	0.493	-0.006	1.701	1.27
-0.814	-0.903	-2.369	0.455	-0.653	0.627	0.282	1.838	1.227
-0.882	-1.051	-2.522	0.517	-0.652	0.731	0.598	1.965	1.202
-0.957	-1.241	-2.706	0.641	-0.643	0.85	0.958	2.054	1.205
-1.016	-1.429	-2.858	0.819	-0.675	0.932	1.295	2.107	1.21
-1.076	-1.62	-2.974	0.965	-0.588	0.985	1.587	2.114	1.247
-1.104	-1.718	-3.013	1.126	-0.54	1.014	1.759	2.076	1.181
-1.127	-1.797	-3.046	1.197	-0.478	1.015	1.884	2.045	1.202
-1.136	-1.825	-3.065	1.286	-0.447	0.937	2.002	2	1.212
-1.138	-1.831	-3.067	1.301	-0.323	0.864	2.035	1.913	1.265
-1.142	-1.835	-3.081	1.335	-0.193	0.713	2.154	1.768	1.382
-1.148	-1.843	-3.097	1.268	-0.061	0.637	2.284	1.68	1.47
-1.151	-1.846	-3.11	1.19	0.094	0.583	2.409	1.567	1.543
-1.156	-1.856	-3.125	1.039	0.283	0.65	2.555	1.468	1.53
-1.158	-1.863	-3.135	0.988	0.357	0.728	2.644	1.428	1.458
-1.158	-1.866	-3.138	1.081	0.388	0.81	2.629	1.388	1.323
-1.158	-1.87	-3.139	1.233	0.421	0.929	2.569	1.333	1.138
-1.159	-1.88	-3.138	1.316	0.5	1.118	2.519	1.274	0.926
-1.159	-1.88	-3.137	1.426	0.506	1.303	2.432	1.291	0.675
-1.159	-1.878	-3.134	1.491	0.583	1.442	2.318	1.349	0.44
-1.158	-1.877	-3.131	1.585	0.62	1.503	2.205	1.357	0.328
-1.157	-1.874	-3.128	1.638	0.666	1.547	2.119	1.38	0.231
-1.154	-1.868	-3.122	1.639	0.717	1.594	2.053	1.42	0.137
-1.151	-1.86	-3.115	1.626	0.728	1.639	2.01	1.457	0.066
-1.147	-1.851	-3.108	1.637	0.732	1.666	1.969	1.454	0.031
-1.145	-1.846	-3.104	1.65	0.743	1.684	1.931	1.45	0.008
-1.141	-1.837	-3.096	1.675	0.723	1.715	1.876	1.43	-0.004
-1.138	-1.831	-3.092	1.672	0.715	1.752	1.847	1.425	-0.024
-1.14	-1.834	-3.095	1.658	0.753	1.791	1.856	1.4	-0.045
-1.144	-1.843	-3.102	1.669	0.764	1.84	1.863	1.34	-0.031
-1.147	-1.85	-3.105	1.615	0.801	1.884	1.859	1.338	-0.024
-1.152	-1.859	-3.111	1.567	0.88	1.89	1.903	1.345	-0.044
-1.155	-1.866	-3.116	1.533	0.919	1.903	1.944	1.329	-0.041
-1.158	-1.871	-3.12	1.504	0.979	1.897	1.971	1.314	-0.037
-1.158	-1.873	-3.121	1.48	1.014	1.895	1.972	1.306	-0.024
-1.158	-1.874	-3.12	1.428	0.987	1.909	1.972	1.305	0.033
-1.158	-1.874	-3.121	1.436	0.959	1.884	1.959	1.299	0.084
-1.158	-1.874	-3.123	1.421	0.945	1.87	1.939	1.298	0.137
-1.158	-1.874	-3.122	1.426	0.92	1.856	1.925	1.289	0.18
-1.158	-1.874	-3.122	1.454	0.936	1.833	1.903	1.293	0.176
-1.158	-1.874	-3.122	1.501	0.964	1.803	1.88	1.299	0.154
-1.158	-1.872	-3.12	1.547	1.007	1.767	1.851	1.316	0.112
-1.158	-1.87	-3.119	1.597	1.037	1.748	1.799	1.322	0.091
-1.158	-1.869	-3.119	1.637	1.06	1.71	1.753	1.349	0.079
-1.159	-1.868	-3.119	1.673	1.087	1.683	1.697	1.359	0.079
-1.159	-1.866	-3.117	1.696	1.094	1.65	1.622	1.386	0.106
-1.159	-1.865	-3.115	1.658	1.098	1.644	1.58	1.386	0.171
-1.159	-1.867	-3.113	1.62	1.124	1.639	1.566	1.376	0.217
-1.159	-1.87	-3.114	1.544	1.144	1.641	1.556	1.338	0.322
-1.159	-1.872	-3.115	1.464	1.144	1.647	1.54	1.313	0.433
-1.159	-1.875	-3.117	1.421	1.17	1.651	1.548	1.281	0.486
-1.159	-1.878	-3.119	1.32	1.185	1.679	1.498	1.229	0.637
-1.159	-1.881	-3.124	1.204	1.221	1.724	1.405	1.184	0.795
-1.159	-1.883	-3.13	1.095	1.253	1.773	1.3	1.146	0.947
-1.159	-1.885	-3.136	0.972	1.296	1.804	1.148	1.099	1.165
-1.159	-1.885	-3.142	0.85	1.345	1.878	0.991	1.045	1.342
-1.159	-1.884	-3.147	0.766	1.385	1.925	0.9	1.014	1.443
-1.158	-1.882	-3.151	0.714	1.412	1.935	0.739	0.968	1.618
-1.154	-1.879	-3.154	0.716	1.454	1.898	0.558	0.945	1.762
-1.15	-1.877	-3.155	0.78	1.554	1.916	0.403	0.852	1.801
-1.142	-1.873	-3.155	0.875	1.654	1.905	0.228	0.77	1.834
-1.12	-1.849	-3.144	0.953	1.785	1.894	-0.014	0.686	1.841
-1.084	-1.812	-3.123	1.019	1.914	1.927	-0.352	0.626	1.806
-1.013	-1.721	-3.099	1.148	2.151	1.893	-0.703	0.484	1.646
-0.782	-1.524	-3.027	0.888	2.155	1.895	-0.956	0.462	1.284
-0.542	-1.282	-2.967	0.616	2.1	1.81	-1.118	0.406	0.959
-0.333	-1.095	-2.908	0.401	2.038	1.73	-1.245	0.367	0.681
-0.15	-0.898	-2.831	0.217	1.976	1.608	-1.336	0.329	0.408
0.026	-0.69	-2.772	0.075	1.898	1.452	-1.462	0.285	0.18
0.105	-0.581	-2.739	0.048	1.879	1.335	-1.535	0.228	0.101
0.143	-0.46	-2.682	0.049	1.857	1.203	-1.593	0.179	0.034
0.117	-0.358	-2.646	0.077	1.876	1.105	-1.633	0.162	0.01
0.058	-0.264	-2.557	0.129	1.89	0.993	-1.654	0.165	-0.022
0.012	-0.173	-2.496	0.194	1.856	0.887	-1.716	0.185	-0.028
-0.135	-0.222	-2.338	0.228	1.886	0.949	-1.577	0.268	-0.089
-0.279	-0.269	-2.132	0.26	1.795	1.003	-1.428	0.353	-0.125
-0.419	-0.327	-1.939	0.27	1.723	1.066	-1.252	0.449	-0.167
-0.518	-0.41	-1.729	0.351	1.639	1.11	-1.148	0.456	-0.176
-0.559	-0.486	-1.605	0.414	1.573	1.149	-1.098	0.439	-0.164
-0.59	-0.538	-1.525	0.514	1.54	1.169	-1.089	0.415	-0.174
-0.627	-0.582	-1.463	0.634	1.519	1.189	-1.112	0.383	-0.165
-0.658	-0.616	-1.425	0.789	1.492	1.213	-1.166	0.298	-0.122
-0.721	-0.655	-1.451	1.006	1.547	1.277	-1.254	0.248	-0.122
-0.756	-0.695	-1.496	1.187	1.587	1.349	-1.338	0.209	-0.132
-0.789	-0.689	-1.549	1.326	1.623	1.39	-1.406	0.157	-0.133
-0.825	-0.674	-1.661	1.575	1.714	1.414	-1.491	0.133	-0.228
-0.838	-0.712	-1.799	1.735	1.788	1.45	-1.535	0.206	-0.311
-0.844	-0.749	-1.898	1.864	1.833	1.481	-1.535	0.262	-0.4
-0.843	-0.741	-1.952	1.977	1.833	1.459	-1.538	0.292	-0.483
-0.837	-0.739	-2.047	2.115	1.853	1.419	-1.545	0.329	-0.553
-0.845	-0.761	-2.099	2.228	1.839	1.357	-1.513	0.381	-0.573
-0.837	-0.743	-2.021	2.257	1.719	1.262	-1.437	0.359	-0.566
-0.837	-0.732	-1.852	2.307	1.56	1.167	-1.314	0.309	-0.61
-0.829	-0.72	-1.684	2.36	1.399	1.053	-1.218	0.216	-0.592
-0.818	-0.704	-1.418	2.455	1.177	0.861	-1.081	0.078	-0.578
-0.797	-0.691	-1.267	2.502	1.073	0.7	-1.045	-0.021	-0.514
-0.758	-0.684	-1.2	2.517	1.012	0.585	-1.056	-0.091	-0.442
-0.705	-0.685	-1.155	2.52	0.963	0.413	-1.098	-0.178	-0.272
-0.636	-0.678	-1.169	2.419	0.962	0.197	-1.143	-0.246	0.003
-0.528	-0.679	-1.169	2.315	0.951	-0.024	-1.148	-0.365	0.235
-0.448	-0.683	-1.22	2.151	0.97	-0.146	-1.097	-0.398	0.391
-0.371	-0.697	-1.249	1.956	0.99	-0.271	-1.063	-0.398	0.558
-0.318	-0.717	-1.25	1.786	1.006	-0.324	-1.027	-0.384	0.65
-0.28	-0.73	-1.249	1.653	1.021	-0.33	-0.902	-0.362	0.611
-0.257	-0.745	-1.222	1.558	1.037	-0.296	-0.771	-0.338	0.497
-0.235	-0.74	-1.176	1.381	1.044	-0.219	-0.655	-0.293	0.375
-0.205	-0.725	-1.134	1.209	1.032	-0.141	-0.536	-0.248	0.23
-0.177	-0.712	-1.078	1.085	1.019	-0.082	-0.414	-0.216	0.065
-0.158	-0.685	-1.062	0.993	0.978	-0.006	-0.342	-0.217	-0.032
-0.109	-0.659	-1.012	0.978	0.891	-0.055	-0.358	-0.197	-0.099
-0.07	-0.64	-0.953	0.998	0.77	-0.123	-0.354	-0.179	-0.146
-0.025	-0.606	-0.904	0.993	0.623	-0.188	-0.345	-0.174	-0.17
0.013	-0.574	-0.864	0.991	0.489	-0.242	-0.351	-0.173	-0.179
0.046	-0.537	-0.82	0.982	0.338	-0.29	-0.364	-0.164	-0.179
0.086	-0.48	-0.747	0.948	0.129	-0.343	-0.378	-0.153	-0.181
0.105	-0.432	-0.699	0.879	-0.03	-0.362	-0.362	-0.147	-0.155
0.134	-0.384	-0.644	0.793	-0.224	-0.382	-0.338	-0.14	-0.119
0.165	-0.339	-0.557	0.663	-0.436	-0.398	-0.286	-0.136	-0.079
0.2	-0.299	-0.456	0.503	-0.681	-0.401	-0.228	-0.123	-0.028
0.235	-0.275	-0.387	0.353	-0.838	-0.394	-0.19	-0.095	0.001
0.25	-0.284	-0.342	0.299	-0.922	-0.395	-0.168	-0.073	0.017
0.27	-0.293	-0.328	0.262	-0.975	-0.414	-0.145	-0.055	0.034
0.283	-0.3	-0.307	0.226	-1.008	-0.415	-0.12	-0.051	0.038
0.292	-0.315	-0.3	0.214	-1.032	-0.411	-0.119	-0.029	0.036
0.294	-0.319	-0.301	0.207	-1.042	-0.405	-0.118	-0.004	0.023
0.299	-0.316	-0.303	0.186	-1.04	-0.39	-0.128	0.015	0.001
0.314	-0.311	-0.359	0.175	-1.04	-0.375	-0.114	0.043	-0.028
0.329	-0.298	-0.408	0.165	-1.034	-0.366	-0.116	0.063	-0.059
0.349	-0.288	-0.442	0.158	-1.035	-0.362	-0.126	0.069	-0.078
0.369	-0.279	-0.468	0.145	-1.035	-0.351	-0.142	0.072	-0.098
0.383	-0.282	-0.481	0.152	-1.043	-0.345	-0.153	0.059	-0.097
0.398	-0.281	-0.498	0.139	-1.05	-0.333	-0.165	0.051	-0.092
0.405	-0.28	-0.503	0.133	-1.067	-0.33	-0.163	0.046	-0.086
0.41	-0.277	-0.506	0.121	-1.074	-0.325	-0.162	0.041	-0.082
0.413	-0.273	-0.512	0.112	-1.073	-0.333	-0.156	0.042	-0.076
0.412	-0.279	-0.511	0.105	-1.076	-0.339	-0.154	0.05	-0.064
0.406	-0.284	-0.505	0.102	-1.072	-0.352	-0.144	0.061	-0.053
0.394	-0.285	-0.498	0.091	-1.065	-0.359	-0.133	0.073	-0.039
0.389	-0.282	-0.499	0.091	-1.06	-0.376	-0.133	0.087	-0.035
0.376	-0.283	-0.5	0.091	-1.052	-0.386	-0.12	0.111	-0.033
0.361	-0.283	-0.504	0.09	-1.04	-0.407	-0.103	0.139	-0.026
0.352	-0.276	-0.51	0.089	-1.035	-0.416	-0.098	0.156	-0.028
0.345	-0.264	-0.517	0.088	-1.03	-0.427	-0.098	0.173	-0.031
0.338	-0.248	-0.532	0.086	-1.018	-0.446	-0.101	0.193	-0.034
0.341	-0.23	-0.551	0.075	-1.03	-0.458	-0.096	0.221	-0.049
0.355	-0.221	-0.558	0.064	-1.03	-0.467	-0.096	0.241	-0.083
0.37	-0.218	-0.564	0.049	-1.034	-0.465	-0.084	0.248	-0.112
0.385	-0.21	-0.564	0.043	-1.042	-0.473	-0.087	0.245	-0.13
0.403	-0.203	-0.569	0.031	-1.057	-0.471	-0.09	0.245	-0.151
0.422	-0.199	-0.572	0.021	-1.056	-0.476	-0.087	0.219	-0.154
0.431	-0.199	-0.577	0.015	-1.056	-0.477	-0.081	0.206	-0.151
0.436	-0.197	-0.584	0.012	-1.05	-0.476	-0.075	0.186	-0.146
0.44	-0.194	-0.591	0.01	-1.044	-0.475	-0.068	0.164	-0.138
0.448	-0.198	-0.597	0.013	-1.039	-0.47	-0.066	0.134	-0.123
0.452	-0.203	-0.604	0.013	-1.034	-0.462	-0.07	0.12	-0.114
0.456	-0.196	-0.609	0.014	-1.028	-0.454	-0.069	0.096	-0.119
0.458	-0.191	-0.608	0.02	-1.018	-0.44	-0.068	0.067	-0.127
0.459	-0.19	-0.601	0.023	-1.008	-0.428	-0.072	0.04	-0.129
0.454	-0.189	-0.589	0.026	-1.003	-0.414	-0.075	0.019	-0.129
0.45	-0.193	-0.578	0.032	-1.001	-0.409	-0.076	0.015	-0.132
0.438	-0.206	-0.557	0.045	-0.996	-0.402	-0.078	0.014	-0.13
0.424	-0.212	-0.529	0.042	-0.998	-0.398	-0.082	0.025	-0.121
0.408	-0.217	-0.511	0.057	-1.004	-0.4	-0.086	0.044	-0.126
0.398	-0.225	-0.493	0.074	-1.009	-0.399	-0.086	0.054	-0.131
0.395	-0.236	-0.473	0.086	-1.019	-0.395	-0.085	0.057	-0.14
0.398	-0.227	-0.46	0.097	-1.026	-0.403	-0.088	0.055	-0.165
0.405	-0.224	-0.448	0.104	-1.027	-0.407	-0.09	0.047	-0.188
0.419	-0.223	-0.442	0.126	-1.045	-0.4	-0.114	0.04	-0.212
0.437	-0.217	-0.435	0.142	-1.069	-0.391	-0.139	0.021	-0.235
0.448	-0.208	-0.424	0.162	-1.094	-0.389	-0.159	0.004	-0.257
0.461	-0.198	-0.415	0.165	-1.106	-0.385	-0.171	-0.015	-0.276
0.47	-0.188	-0.421	0.171	-1.125	-0.368	-0.175	-0.017	-0.307
0.469	-0.199	-0.415	0.175	-1.112	-0.373	-0.157	0.001	-0.331
0.474	-0.2	-0.422	0.182	-1.103	-0.374	-0.144	0.009	-0.363
0.479	-0.198	-0.423	0.155	-1.088	-0.36	-0.121	0.007	-0.385
0.473	-0.189	-0.419	0.129	-1.066	-0.348	-0.099	0.012	-0.412
0.472	-0.183	-0.418	0.121	-1.044	-0.352	-0.082	0.013	-0.436
0.478	-0.174	-0.421	0.11	-1.04	-0.348	-0.066	0.002	-0.452
0.495	-0.169	-0.421	0.096	-1.037	-0.351	-0.047	-0.014	-0.477
0.502	-0.165	-0.421	0.085	-1.019	-0.343	-0.033	-0.035	-0.495
0.503	-0.129	-0.416	0.081	-1.03	-0.349	-0.013	-0.056	-0.53
0.507	-0.07	-0.419	0.066	-1.043	-0.342	0.044	-0.106	-0.592
0.519	0.019	-0.418	0.036	-1.065	-0.325	0.133	-0.18	-0.704
0.533	0.142	-0.422	0.001	-1.098	-0.303	0.254	-0.282	-0.855
0.543	0.228	-0.429	-0.018	-1.121	-0.271	0.324	-0.364	-0.955
0.545	0.288	-0.43	-0.028	-1.129	-0.245	0.368	-0.425	-1.023
0.536	0.342	-0.43	-0.063	-1.126	-0.196	0.396	-0.478	-1.07
0.52	0.365	-0.422	-0.08	-1.138	-0.135	0.399	-0.508	-1.084
0.51	0.382	-0.434	-0.103	-1.154	-0.089	0.39	-0.508	-1.086
0.503	0.394	-0.451	-0.136	-1.172	-0.034	0.389	-0.504	-1.087
0.491	0.396	-0.463	-0.14	-1.171	0.012	0.384	-0.511	-1.09
0.476	0.387	-0.471	-0.134	-1.173	0.068	0.38	-0.506	-1.101
0.479	0.395	-0.465	-0.122	-1.177	0.087	0.358	-0.52	-1.124
0.49	0.411	-0.468	-0.12	-1.19	0.102	0.344	-0.534	-1.15
0.499	0.419	-0.462	-0.102	-1.202	0.126	0.316	-0.555	-1.178
0.514	0.426	-0.449	-0.085	-1.215	0.14	0.288	-0.576	-1.211
0.522	0.453	-0.458	-0.068	-1.227	0.124	0.273	-0.59	-1.227
0.536	0.478	-0.45	-0.087	-1.219	0.108	0.254	-0.604	-1.241
0.552	0.492	-0.456	-0.09	-1.216	0.099	0.233	-0.622	-1.246
0.565	0.505	-0.474	-0.111	-1.193	0.103	0.221	-0.64	-1.248
0.562	0.531	-0.488	-0.118	-1.155	0.105	0.2	-0.662	-1.252
0.568	0.548	-0.53	-0.12	-1.091	0.108	0.158	-0.676	-1.252
0.574	0.553	-0.559	-0.12	-1.053	0.132	0.127	-0.683	-1.269
0.579	0.545	-0.571	-0.118	-1.026	0.136	0.103	-0.676	-1.27
0.572	0.55	-0.567	-0.123	-1.011	0.131	0.085	-0.655	-1.276
0.569	0.547	-0.562	-0.119	-0.992	0.117	0.072	-0.639	-1.28
0.578	0.546	-0.585	-0.112	-0.985	0.122	0.044	-0.619	-1.293
0.579	0.552	-0.608	-0.094	-0.967	0.127	0.02	-0.606	-1.314
0.585	0.559	-0.612	-0.087	-0.954	0.139	-0.017	-0.612	-1.329
0.582	0.582	-0.62	-0.088	-0.92	0.144	-0.051	-0.614	-1.351
0.573	0.605	-0.63	-0.091	-0.89	0.153	-0.088	-0.602	-1.37
0.558	0.644	-0.642	-0.104	-0.869	0.173	-0.12	-0.606	-1.379
0.554	0.659	-0.602	-0.12	-0.856	0.152	-0.144	-0.618	-1.373
0.553	0.68	-0.591	-0.116	-0.86	0.134	-0.17	-0.621	-1.375
0.552	0.696	-0.57	-0.094	-0.858	0.128	-0.2	-0.64	-1.389
0.561	0.7	-0.544	-0.073	-0.843	0.114	-0.242	-0.667	-1.398
0.561	0.719	-0.5	-0.062	-0.858	0.122	-0.293	-0.692	-1.41
0.568	0.725	-0.48	-0.045	-0.865	0.112	-0.326	-0.713	-1.41
0.565	0.73	-0.453	-0.038	-0.87	0.117	-0.35	-0.73	-1.409
0.559	0.738	-0.419	-0.027	-0.865	0.12	-0.373	-0.751	-1.418
0.558	0.735	-0.391	-0.025	-0.86	0.125	-0.397	-0.77	-1.411
0.557	0.748	-0.362	-0.021	-0.834	0.113	-0.406	-0.796	-1.431
0.557	0.758	-0.344	-0.023	-0.805	0.105	-0.415	-0.821	-1.44
0.557	0.767	-0.331	-0.02	-0.773	0.094	-0.43	-0.841	-1.447
0.56	0.774	-0.312	-0.02	-0.734	0.091	-0.446	-0.866	-1.466
0.557	0.799	-0.285	-0.025	-0.692	0.066	-0.478	-0.888	-1.475
0.556	0.835	-0.291	-0.028	-0.661	0.043	-0.479	-0.908	-1.494
0.559	0.881	-0.28	-0.027	-0.62	0.021	-0.505	-0.947	-1.524
0.556	0.924	-0.27	-0.028	-0.587	0	-0.522	-0.98	-1.545
0.532	0.955	-0.254	-0.007	-0.53	-0.001	-0.533	-1.005	-1.58
0.492	0.989	-0.236	0.024	-0.489	-0.011	-0.533	-1.017	-1.602
0.468	1.011	-0.243	0.039	-0.472	-0.005	-0.539	-1.018	-1.605
0.409	1.036	-0.238	0.096	-0.445	0.014	-0.536	-1.042	-1.6
0.353	1.049	-0.217	0.153	-0.436	0.033	-0.522	-1.06	-1.597
0.309	1.074	-0.212	0.194	-0.418	0.052	-0.524	-1.087	-1.593
0.207	1.076	-0.209	0.224	-0.287	0.151	-0.547	-1.117	-1.564
0.063	1.103	-0.216	0.276	-0.126	0.286	-0.578	-1.186	-1.514
0.009	1.074	-0.262	0.187	0.082	0.404	-0.621	-1.196	-1.454
-0.069	1.041	-0.297	0.121	0.305	0.529	-0.658	-1.222	-1.379
-0.107	1.013	-0.341	0.059	0.47	0.598	-0.695	-1.184	-1.357
-0.091	0.963	-0.362	-0.061	0.596	0.613	-0.72	-1.166	-1.281
-0.071	0.91	-0.399	-0.125	0.715	0.581	-0.745	-1.076	-1.272
-0.053	0.874	-0.414	-0.147	0.776	0.529	-0.748	-1.01	-1.273
-0.041	0.831	-0.427	-0.206	0.84	0.474	-0.725	-0.914	-1.264
-0.02	0.779	-0.476	-0.25	0.889	0.384	-0.695	-0.786	-1.236
-0.036	0.742	-0.576	-0.244	0.921	0.335	-0.636	-0.655	-1.213
-0.077	0.682	-0.711	-0.212	0.959	0.286	-0.595	-0.464	-1.152
-0.164	0.548	-0.93	-0.09	0.999	0.266	-0.565	-0.2	-1.007
-0.251	0.369	-1.123	0.01	1.055	0.308	-0.555	0.03	-0.819
-0.317	0.208	-1.329	0.151	1.006	0.353	-0.634	0.216	-0.558
-0.38	0.03	-1.486	0.269	0.93	0.48	-0.72	0.335	-0.291
-0.416	-0.086	-1.541	0.365	0.864	0.562	-0.79	0.405	-0.157
-0.45	-0.19	-1.571	0.441	0.807	0.645	-0.874	0.469	-0.039
-0.466	-0.276	-1.593	0.497	0.76	0.731	-0.948	0.513	0.035
-0.47	-0.316	-1.544	0.506	0.686	0.759	-1.026	0.529	0.107
-0.46	-0.381	-1.512	0.548	0.616	0.793	-1.063	0.582	0.098
-0.45	-0.415	-1.483	0.56	0.564	0.812	-1.092	0.604	0.104
-0.46	-0.443	-1.493	0.55	0.543	0.848	-1.096	0.617	0.152
-0.467	-0.471	-1.502	0.54	0.499	0.882	-1.126	0.639	0.218
-0.464	-0.504	-1.493	0.534	0.442	0.899	-1.159	0.665	0.276
-0.465	-0.53	-1.5	0.543	0.404	0.909	-1.169	0.69	0.309
-0.463	-0.559	-1.515	0.551	0.365	0.914	-1.178	0.716	0.352
-0.463	-0.603	-1.502	0.555	0.318	0.923	-1.177	0.745	0.396
-0.468	-0.618	-1.497	0.549	0.271	0.916	-1.179	0.768	0.444
-0.477	-0.598	-1.519	0.568	0.207	0.884	-1.153	0.81	0.448
-0.493	-0.551	-1.581	0.581	0.141	0.866	-1.111	0.854	0.442
-0.504	-0.52	-1.614	0.58	0.088	0.844	-1.077	0.901	0.438
-0.518	-0.468	-1.624	0.572	0.024	0.809	-1.054	0.936	0.434
-0.527	-0.438	-1.622	0.569	-0.044	0.79	-1.029	0.958	0.433
-0.536	-0.406	-1.605	0.553	-0.067	0.753	-1.044	0.989	0.438
-0.53	-0.385	-1.595	0.547	-0.113	0.719	-1.044	1.012	0.435
-0.505	-0.391	-1.606	0.505	-0.17	0.653	-1.051	1.082	0.482
-0.485	-0.403	-1.613	0.456	-0.209	0.587	-1.061	1.162	0.534
-0.47	-0.422	-1.626	0.403	-0.227	0.533	-1.079	1.243	0.589
-0.463	-0.438	-1.637	0.377	-0.232	0.503	-1.088	1.298	0.619
-0.447	-0.471	-1.658	0.327	-0.232	0.51	-1.09	1.347	0.648
-0.448	-0.513	-1.663	0.266	-0.256	0.553	-1.11	1.406	0.703
-0.444	-0.531	-1.668	0.226	-0.281	0.587	-1.116	1.428	0.728
-0.445	-0.533	-1.672	0.177	-0.333	0.624	-1.1	1.443	0.756
-0.457	-0.558	-1.653	0.131	-0.356	0.67	-1.054	1.462	0.763
-0.479	-0.551	-1.663	0.102	-0.397	0.707	-0.999	1.472	0.777
-0.486	-0.546	-1.654	0.112	-0.454	0.712	-0.922	1.451	0.767
-0.491	-0.528	-1.687	0.127	-0.469	0.678	-0.854	1.428	0.783
-0.494	-0.515	-1.733	0.18	-0.498	0.64	-0.788	1.427	0.771
-0.499	-0.499	-1.791	0.25	-0.515	0.606	-0.737	1.413	0.766
-0.491	-0.495	-1.847	0.27	-0.518	0.557	-0.684	1.4	0.801
-0.496	-0.489	-1.924	0.317	-0.509	0.516	-0.676	1.44	0.812
-0.495	-0.493	-1.987	0.353	-0.509	0.474	-0.663	1.469	0.838
-0.525	-0.52	-1.989	0.347	-0.505	0.461	-0.598	1.489	0.892
-0.563	-0.559	-1.991	0.346	-0.51	0.446	-0.52	1.52	0.96
-0.605	-0.595	-2.024	0.363	-0.518	0.435	-0.436	1.561	1.027
-0.633	-0.607	-2.067	0.348	-0.545	0.428	-0.328	1.58	1.081
-0.685	-0.639	-2.118	0.316	-0.581	0.451	-0.142	1.636	1.124
-0.736	-0.678	-2.185	0.289	-0.605	0.483	0.051	1.701	1.155
-0.777	-0.761	-2.316	0.318	-0.616	0.567	0.26	1.81	1.114
-0.843	-0.921	-2.512	0.459	-0.592	0.662	0.595	1.915	1.067
-0.919	-1.129	-2.681	0.593	-0.598	0.788	0.924	2.01	1.093
-0.982	-1.319	-2.842	0.777	-0.591	0.875	1.269	2.057	1.08
-1.043	-1.496	-2.924	0.966	-0.528	0.939	1.546	2.04	1.067
-1.085	-1.641	-2.97	1.116	-0.461	0.982	1.71	2.02	1.073
-1.11	-1.732	-3.002	1.225	-0.373	1.009	1.845	1.98	1.038
-1.123	-1.788	-3.033	1.294	-0.291	0.973	1.953	1.924	1.067
-1.127	-1.801	-3.038	1.347	-0.203	0.909	2.014	1.854	1.078
-1.131	-1.814	-3.052	1.394	-0.083	0.816	2.097	1.76	1.12
-1.139	-1.84	-3.078	1.313	0.078	0.769	2.252	1.69	1.179
-1.144	-1.849	-3.091	1.241	0.232	0.756	2.353	1.609	1.203
-1.15	-1.852	-3.105	1.179	0.362	0.809	2.416	1.529	1.189
-1.157	-1.874	-3.125	1.073	0.458	0.907	2.563	1.493	1.129
-1.158	-1.876	-3.132	1.191	0.484	1.011	2.53	1.451	0.969
-1.158	-1.877	-3.133	1.223	0.522	1.14	2.529	1.437	0.805
-1.159	-1.878	-3.134	1.262	0.587	1.319	2.504	1.429	0.575
-1.159	-1.878	-3.133	1.334	0.619	1.429	2.43	1.438	0.416
-1.159	-1.878	-3.132	1.437	0.648	1.504	2.33	1.439	0.29
-1.158	-1.877	-3.129	1.54	0.688	1.566	2.22	1.46	0.154
-1.157	-1.873	-3.126	1.546	0.74	1.595	2.162	1.488	0.086
-1.156	-1.871	-3.123	1.558	0.775	1.614	2.108	1.51	0.04
-1.152	-1.864	-3.117	1.575	0.768	1.634	2.053	1.509	0.024
-1.149	-1.856	-3.111	1.591	0.767	1.655	2.018	1.501	-0.002
-1.146	-1.848	-3.105	1.593	0.774	1.677	1.985	1.492	-0.022
-1.145	-1.845	-3.101	1.605	0.786	1.693	1.956	1.48	-0.035
-1.141	-1.837	-3.096	1.618	0.776	1.717	1.915	1.464	-0.046
-1.144	-1.842	-3.1	1.62	0.816	1.745	1.911	1.432	-0.051
-1.145	-1.844	-3.102	1.61	0.847	1.788	1.896	1.405	-0.062
-1.148	-1.85	-3.107	1.587	0.905	1.82	1.904	1.383	-0.075
-1.153	-1.861	-3.115	1.562	0.971	1.841	1.922	1.368	-0.079
-1.157	-1.87	-3.122	1.537	1.023	1.856	1.964	1.347	-0.086
-1.158	-1.873	-3.124	1.517	1.059	1.865	1.971	1.326	-0.077
-1.158	-1.874	-3.124	1.498	1.083	1.861	1.967	1.329	-0.066
-1.158	-1.874	-3.123	1.479	1.081	1.864	1.97	1.325	-0.049
-1.158	-1.873	-3.123	1.466	1.085	1.86	1.964	1.321	-0.029
-1.158	-1.873	-3.123	1.466	1.092	1.858	1.953	1.306	-0.009
-1.158	-1.874	-3.123	1.471	1.057	1.838	1.93	1.309	0.042
-1.158	-1.874	-3.121	1.515	1.093	1.808	1.915	1.311	0.013
-1.158	-1.874	-3.121	1.551	1.097	1.782	1.891	1.318	0.01
-1.158	-1.874	-3.12	1.596	1.112	1.747	1.866	1.326	-0
-1.158	-1.871	-3.12	1.65	1.12	1.708	1.811	1.35	-0.009
-1.159	-1.869	-3.119	1.677	1.13	1.688	1.767	1.369	-0.012
-1.159	-1.868	-3.119	1.717	1.142	1.659	1.723	1.38	-0.013
-1.159	-1.867	-3.119	1.738	1.151	1.634	1.684	1.381	0.009
-1.159	-1.865	-3.116	1.719	1.168	1.63	1.638	1.39	0.039
-1.159	-1.867	-3.114	1.689	1.219	1.635	1.627	1.359	0.067
-1.159	-1.868	-3.114	1.648	1.238	1.646	1.602	1.343	0.118
-1.159	-1.87	-3.114	1.612	1.256	1.655	1.591	1.321	0.162
-1.159	-1.873	-3.114	1.593	1.303	1.672	1.593	1.282	0.173
-1.159	-1.876	-3.117	1.54	1.347	1.663	1.6	1.248	0.24
-1.159	-1.878	-3.122	1.451	1.4	1.716	1.534	1.217	0.321
-1.159	-1.879	-3.126	1.35	1.424	1.749	1.453	1.193	0.454
-1.159	-1.882	-3.133	1.218	1.448	1.767	1.31	1.157	0.689
-1.159	-1.882	-3.14	1.117	1.495	1.775	1.187	1.125	0.868
-1.159	-1.882	-3.144	0.998	1.515	1.832	1.069	1.085	1.035
-1.158	-1.879	-3.147	0.969	1.537	1.822	0.931	1.044	1.19
-1.153	-1.876	-3.15	0.924	1.575	1.845	0.763	0.978	1.352
-1.147	-1.873	-3.153	0.95	1.664	1.862	0.529	0.887	1.487
-1.138	-1.868	-3.151	1.053	1.778	1.845	0.328	0.795	1.529
-1.123	-1.856	-3.147	1.207	1.917	1.822	0.118	0.706	1.491
-1.075	-1.782	-3.122	1.313	2.111	1.792	-0.188	0.548	1.429
-0.992	-1.718	-3.098	1.411	2.238	1.789	-0.522	0.429	1.321
-0.757	-1.551	-3.047	1.169	2.174	1.758	-0.729	0.416	1.034
-0.522	-1.349	-3.002	0.871	2.021	1.765	-0.877	0.444	0.696
-0.333	-1.132	-2.961	0.571	1.958	1.693	-1.001	0.458	0.448
-0.145	-0.945	-2.889	0.38	1.888	1.578	-1.103	0.418	0.2
-0.022	-0.709	-2.832	0.177	1.827	1.488	-1.188	0.369	-0.002
0.096	-0.643	-2.791	0.148	1.817	1.345	-1.37	0.331	-0.026
0.112	-0.536	-2.749	0.147	1.824	1.241	-1.45	0.296	-0.061
0.09	-0.425	-2.704	0.172	1.845	1.14	-1.517	0.273	-0.085
0.015	-0.32	-2.617	0.204	1.887	1.059	-1.541	0.265	-0.115
-0.105	-0.247	-2.484	0.227	1.931	1.018	-1.53	0.289	-0.138
-0.217	-0.267	-2.334	0.266	1.931	1.04	-1.461	0.352	-0.184
-0.37	-0.314	-2.128	0.305	1.892	1.105	-1.314	0.422	-0.236
-0.482	-0.359	-1.962	0.33	1.847	1.147	-1.188	0.482	-0.273
-0.556	-0.43	-1.772	0.427	1.788	1.171	-1.127	0.47	-0.296
-0.6	-0.494	-1.617	0.523	1.71	1.195	-1.099	0.435	-0.3
-0.64	-0.534	-1.5	0.637	1.668	1.215	-1.066	0.398	-0.349
-0.673	-0.573	-1.449	0.767	1.644	1.228	-1.097	0.354	-0.331
-0.71	-0.592	-1.427	0.928	1.634	1.243	-1.142	0.293	-0.323
-0.763	-0.642	-1.452	1.174	1.636	1.353	-1.235	0.226	-0.342
-0.801	-0.684	-1.505	1.356	1.661	1.45	-1.32	0.178	-0.344
-0.839	-0.708	-1.59	1.553	1.721	1.507	-1.388	0.14	-0.365
-0.863	-0.686	-1.659	1.714	1.765	1.506	-1.474	0.108	-0.384
-0.864	-0.738	-1.8	1.861	1.795	1.603	-1.49	0.179	-0.502
-0.858	-0.744	-1.882	1.986	1.811	1.587	-1.529	0.233	-0.577
-0.855	-0.734	-1.926	2.083	1.808	1.574	-1.528	0.249	-0.653
-0.86	-0.736	-1.961	2.185	1.815	1.538	-1.52	0.287	-0.722
-0.854	-0.77	-2.01	2.309	1.782	1.496	-1.535	0.336	-0.735
-0.87	-0.742	-1.901	2.392	1.671	1.367	-1.444	0.311	-0.754
-0.868	-0.744	-1.803	2.493	1.537	1.281	-1.387	0.271	-0.763
-0.859	-0.742	-1.632	2.568	1.375	1.153	-1.293	0.184	-0.747
-0.846	-0.722	-1.386	2.631	1.141	0.97	-1.223	0.077	-0.681
-0.818	-0.75	-1.191	2.718	1.098	0.698	-1.161	-0.065	-0.553
-0.761	-0.714	-1.135	2.732	0.999	0.551	-1.127	-0.164	-0.493
-0.71	-0.728	-1.122	2.814	0.965	0.409	-1.188	-0.249	-0.376
-0.602	-0.731	-1.118	2.69	0.947	0.173	-1.221	-0.36	-0.095
-0.474	-0.736	-1.149	2.522	0.979	-0.046	-1.211	-0.464	0.139
-0.383	-0.737	-1.198	2.346	1.001	-0.183	-1.169	-0.511	0.31
-0.31	-0.745	-1.258	2.203	1.032	-0.299	-1.083	-0.532	0.421
-0.255	-0.756	-1.262	1.974	1.039	-0.355	-1.061	-0.506	0.561
-0.201	-0.769	-1.272	1.793	1.077	-0.364	-0.905	-0.476	0.505
-0.184	-0.766	-1.22	1.654	1.086	-0.325	-0.837	-0.444	0.434
-0.173	-0.749	-1.171	1.47	1.092	-0.257	-0.719	-0.379	0.307
-0.163	-0.725	-1.125	1.292	1.078	-0.189	-0.577	-0.305	0.16
-0.144	-0.699	-1.086	1.152	1.048	-0.117	-0.442	-0.247	-0.014
-0.137	-0.679	-1.034	1.05	1.019	-0.05	-0.391	-0.231	-0.096
-0.104	-0.65	-0.996	1.023	0.905	-0.086	-0.381	-0.187	-0.151
-0.079	-0.635	-0.95	1.031	0.799	-0.122	-0.376	-0.171	-0.182
-0.043	-0.609	-0.9	1.037	0.67	-0.181	-0.375	-0.161	-0.207
-0.007	-0.58	-0.861	1.04	0.545	-0.236	-0.387	-0.155	-0.216
0.02	-0.539	-0.809	1.037	0.399	-0.28	-0.406	-0.144	-0.227
0.048	-0.485	-0.736	1.01	0.224	-0.315	-0.425	-0.146	-0.233
0.05	-0.45	-0.676	1.018	0.077	-0.356	-0.413	-0.156	-0.207
0.077	-0.384	-0.624	0.894	-0.087	-0.349	-0.402	-0.148	-0.194
0.116	-0.335	-0.531	0.762	-0.34	-0.373	-0.347	-0.149	-0.14
0.15	-0.289	-0.419	0.599	-0.583	-0.378	-0.299	-0.134	-0.095
0.191	-0.272	-0.348	0.441	-0.769	-0.383	-0.243	-0.107	-0.046
0.216	-0.272	-0.303	0.355	-0.87	-0.385	-0.213	-0.088	-0.02
0.245	-0.277	-0.275	0.307	-0.929	-0.404	-0.193	-0.085	-0.006
0.278	-0.291	-0.248	0.255	-0.993	-0.423	-0.168	-0.079	0.015
0.286	-0.304	-0.235	0.229	-1.034	-0.413	-0.161	-0.056	0.021
0.287	-0.314	-0.232	0.209	-1.039	-0.402	-0.166	-0.021	0.012
0.292	-0.308	-0.25	0.19	-1.036	-0.39	-0.172	0.004	-0.007
0.312	-0.297	-0.312	0.172	-1.026	-0.38	-0.165	0.033	-0.043
0.336	-0.283	-0.394	0.172	-1.016	-0.381	-0.159	0.061	-0.075
0.359	-0.274	-0.447	0.153	-1.016	-0.37	-0.157	0.073	-0.096
0.375	-0.268	-0.473	0.141	-1.024	-0.364	-0.156	0.077	-0.106
0.389	-0.272	-0.49	0.141	-1.027	-0.354	-0.169	0.065	-0.104
0.406	-0.277	-0.502	0.134	-1.038	-0.342	-0.182	0.056	-0.097
0.415	-0.275	-0.508	0.128	-1.055	-0.338	-0.184	0.051	-0.095
0.42	-0.274	-0.507	0.12	-1.066	-0.339	-0.18	0.045	-0.086
0.422	-0.273	-0.511	0.109	-1.072	-0.34	-0.175	0.044	-0.077
0.423	-0.279	-0.511	0.103	-1.079	-0.344	-0.177	0.054	-0.063
0.416	-0.28	-0.511	0.095	-1.072	-0.358	-0.16	0.061	-0.05
0.403	-0.28	-0.498	0.093	-1.066	-0.369	-0.15	0.07	-0.041
0.396	-0.284	-0.495	0.09	-1.06	-0.382	-0.143	0.085	-0.033
0.393	-0.289	-0.491	0.09	-1.053	-0.402	-0.133	0.101	-0.03
0.369	-0.285	-0.496	0.086	-1.044	-0.407	-0.117	0.135	-0.025
0.35	-0.273	-0.491	0.083	-1.039	-0.426	-0.114	0.172	-0.03
0.344	-0.262	-0.504	0.074	-1.028	-0.434	-0.109	0.188	-0.032
0.34	-0.248	-0.511	0.064	-1.021	-0.448	-0.113	0.21	-0.038
0.342	-0.227	-0.532	0.058	-1.023	-0.468	-0.112	0.241	-0.061
0.361	-0.21	-0.537	0.043	-1.032	-0.48	-0.109	0.257	-0.102
0.376	-0.202	-0.547	0.034	-1.033	-0.493	-0.092	0.262	-0.127
0.396	-0.191	-0.558	0.017	-1.052	-0.495	-0.093	0.268	-0.149
0.407	-0.184	-0.559	0.006	-1.064	-0.494	-0.088	0.267	-0.167
0.429	-0.185	-0.57	-0.004	-1.062	-0.498	-0.081	0.24	-0.165
0.438	-0.186	-0.577	-0.003	-1.056	-0.503	-0.063	0.212	-0.159
0.444	-0.183	-0.585	-0.009	-1.05	-0.5	-0.063	0.193	-0.149
0.449	-0.187	-0.588	-0.006	-1.046	-0.496	-0.061	0.17	-0.139
0.455	-0.188	-0.597	-0.007	-1.04	-0.491	-0.057	0.143	-0.128
0.461	-0.189	-0.603	-0.007	-1.035	-0.488	-0.056	0.114	-0.113
0.464	-0.185	-0.607	-0.007	-1.026	-0.468	-0.061	0.09	-0.118
0.472	-0.185	-0.606	-0.009	-1.019	-0.453	-0.068	0.059	-0.116
0.461	-0.186	-0.591	-0.001	-1.011	-0.43	-0.076	0.037	-0.117
0.453	-0.189	-0.58	0.009	-1.003	-0.413	-0.081	0.02	-0.117
0.448	-0.202	-0.564	0.01	-1.005	-0.403	-0.079	0.02	-0.112
0.436	-0.204	-0.553	0.029	-1	-0.402	-0.083	0.021	-0.118
0.418	-0.218	-0.507	0.02	-1.004	-0.398	-0.085	0.029	-0.098
0.402	-0.223	-0.485	0.038	-1.006	-0.401	-0.087	0.048	-0.107
0.389	-0.236	-0.466	0.059	-1.012	-0.401	-0.084	0.063	-0.115
0.386	-0.241	-0.449	0.072	-1.02	-0.4	-0.083	0.067	-0.13
0.389	-0.237	-0.434	0.081	-1.028	-0.409	-0.084	0.07	-0.149
0.394	-0.236	-0.421	0.096	-1.039	-0.416	-0.093	0.067	-0.165
0.409	-0.235	-0.413	0.121	-1.059	-0.406	-0.116	0.056	-0.194
0.423	-0.229	-0.402	0.145	-1.092	-0.396	-0.144	0.036	-0.215
0.436	-0.221	-0.363	0.158	-1.133	-0.384	-0.177	0.008	-0.233
0.45	-0.214	-0.354	0.16	-1.152	-0.375	-0.185	-0.019	-0.243
0.457	-0.215	-0.352	0.161	-1.172	-0.361	-0.187	-0.014	-0.264
0.456	-0.216	-0.357	0.155	-1.167	-0.352	-0.172	0.008	-0.294
0.46	-0.22	-0.363	0.156	-1.148	-0.354	-0.148	0.015	-0.328
0.464	-0.211	-0.375	0.128	-1.127	-0.341	-0.125	0.019	-0.356
0.471	-0.205	-0.378	0.11	-1.107	-0.336	-0.103	0.015	-0.388
0.47	-0.194	-0.385	0.097	-1.086	-0.337	-0.076	0.019	-0.417
0.479	-0.189	-0.388	0.091	-1.072	-0.337	-0.061	0.007	-0.442
0.484	-0.183	-0.387	0.086	-1.055	-0.336	-0.046	-0.011	-0.461
0.493	-0.173	-0.387	0.077	-1.039	-0.334	-0.036	-0.029	-0.488
0.496	-0.141	-0.379	0.07	-1.047	-0.333	-0.017	-0.054	-0.521
0.508	-0.054	-0.382	0.044	-1.078	-0.312	0.062	-0.13	-0.622
0.525	0.067	-0.387	0.011	-1.111	-0.285	0.178	-0.235	-0.773
0.541	0.181	-0.395	-0.023	-1.14	-0.261	0.288	-0.336	-0.909
0.553	0.26	-0.396	-0.051	-1.164	-0.234	0.364	-0.415	-1.005
0.556	0.304	-0.4	-0.049	-1.172	-0.214	0.402	-0.46	-1.065
0.555	0.357	-0.411	-0.084	-1.187	-0.179	0.429	-0.503	-1.099
0.534	0.373	-0.408	-0.094	-1.182	-0.13	0.42	-0.514	-1.106
0.521	0.384	-0.422	-0.124	-1.203	-0.07	0.415	-0.508	-1.103
0.511	0.396	-0.434	-0.145	-1.2	-0.017	0.405	-0.516	-1.111
0.502	0.395	-0.443	-0.152	-1.195	0.029	0.409	-0.523	-1.121
0.495	0.397	-0.453	-0.146	-1.19	0.062	0.394	-0.527	-1.128
0.489	0.4	-0.456	-0.139	-1.189	0.092	0.376	-0.532	-1.14
0.499	0.409	-0.46	-0.128	-1.198	0.116	0.362	-0.548	-1.171
0.51	0.425	-0.449	-0.109	-1.217	0.125	0.334	-0.562	-1.209
0.523	0.429	-0.439	-0.086	-1.23	0.141	0.309	-0.585	-1.237
0.529	0.454	-0.434	-0.079	-1.229	0.121	0.299	-0.6	-1.257
0.543	0.472	-0.427	-0.073	-1.224	0.104	0.279	-0.624	-1.268
0.555	0.482	-0.431	-0.078	-1.217	0.095	0.251	-0.636	-1.266
0.564	0.492	-0.446	-0.085	-1.192	0.096	0.237	-0.656	-1.263
0.569	0.498	-0.463	-0.086	-1.145	0.096	0.209	-0.67	-1.266
0.565	0.509	-0.496	-0.087	-1.088	0.104	0.184	-0.683	-1.261
0.571	0.526	-0.534	-0.091	-1.037	0.114	0.148	-0.691	-1.271
0.577	0.519	-0.551	-0.093	-1.006	0.121	0.117	-0.685	-1.27
0.574	0.518	-0.553	-0.092	-0.985	0.107	0.109	-0.669	-1.272
0.572	0.525	-0.559	-0.098	-0.972	0.103	0.097	-0.66	-1.273
0.575	0.538	-0.573	-0.097	-0.959	0.097	0.077	-0.645	-1.29
0.58	0.55	-0.596	-0.089	-0.948	0.101	0.044	-0.625	-1.314
0.583	0.569	-0.599	-0.094	-0.93	0.111	0.006	-0.629	-1.331
0.581	0.593	-0.608	-0.111	-0.894	0.121	-0.024	-0.632	-1.349
0.572	0.62	-0.609	-0.104	-0.868	0.112	-0.062	-0.616	-1.373
0.574	0.659	-0.611	-0.122	-0.851	0.107	-0.094	-0.633	-1.381
0.558	0.682	-0.595	-0.119	-0.842	0.11	-0.119	-0.636	-1.388
0.554	0.703	-0.58	-0.118	-0.847	0.106	-0.145	-0.643	-1.391
0.56	0.711	-0.566	-0.096	-0.836	0.09	-0.178	-0.657	-1.404
0.561	0.726	-0.542	-0.082	-0.843	0.083	-0.214	-0.676	-1.406
0.559	0.736	-0.502	-0.07	-0.856	0.086	-0.257	-0.693	-1.411
0.561	0.743	-0.473	-0.062	-0.879	0.105	-0.309	-0.71	-1.412
0.557	0.752	-0.437	-0.052	-0.884	0.112	-0.342	-0.732	-1.415
0.558	0.754	-0.406	-0.047	-0.884	0.12	-0.38	-0.748	-1.416
0.556	0.754	-0.368	-0.046	-0.896	0.13	-0.405	-0.763	-1.417
0.545	0.76	-0.339	-0.043	-0.868	0.131	-0.405	-0.786	-1.429
0.541	0.768	-0.313	-0.041	-0.829	0.109	-0.404	-0.803	-1.445
0.53	0.774	-0.295	-0.032	-0.794	0.102	-0.41	-0.816	-1.456
0.538	0.786	-0.264	-0.033	-0.754	0.077	-0.442	-0.849	-1.461
0.545	0.794	-0.234	-0.035	-0.722	0.05	-0.467	-0.868	-1.469
0.537	0.831	-0.239	-0.026	-0.681	0.025	-0.459	-0.897	-1.49
0.538	0.871	-0.246	-0.026	-0.643	0.002	-0.468	-0.927	-1.511
0.532	0.914	-0.239	-0.025	-0.606	-0.011	-0.489	-0.96	-1.532
0.493	0.95	-0.228	0.002	-0.561	-0.02	-0.49	-0.971	-1.55
0.465	0.979	-0.215	0.026	-0.517	-0.018	-0.5	-0.99	-1.576
0.419	1.008	-0.219	0.066	-0.487	-0.007	-0.505	-1.003	-1.579
0.369	1.028	-0.208	0.117	-0.465	0.012	-0.506	-1.019	-1.582
0.32	1.045	-0.2	0.17	-0.446	0.03	-0.501	-1.038	-1.582
0.265	1.052	-0.195	0.214	-0.405	0.064	-0.499	-1.051	-1.582
0.142	1.092	-0.192	0.313	-0.313	0.145	-0.51	-1.111	-1.566
0.044	1.11	-0.205	0.351	-0.19	0.241	-0.539	-1.157	-1.535
0.002	1.084	-0.244	0.302	-0.008	0.321	-0.594	-1.168	-1.485
-0.039	1.032	-0.295	0.219	0.232	0.419	-0.66	-1.138	-1.447
-0.046	0.981	-0.345	0.162	0.407	0.458	-0.711	-1.105	-1.415
-0.032	0.929	-0.388	0.071	0.556	0.469	-0.75	-1.07	-1.361
0.025	0.858	-0.417	-0.008	0.664	0.405	-0.793	-0.999	-1.318
0.048	0.814	-0.44	-0.047	0.744	0.351	-0.802	-0.919	-1.317
0.08	0.779	-0.449	-0.08	0.778	0.287	-0.8	-0.858	-1.31
0.078	0.744	-0.473	-0.117	0.83	0.236	-0.784	-0.767	-1.285
0.046	0.714	-0.553	-0.119	0.861	0.183	-0.741	-0.637	-1.234
-0.036	0.647	-0.622	-0.057	0.918	0.144	-0.69	-0.431	-1.211
-0.12	0.525	-0.802	0.026	0.927	0.168	-0.681	-0.255	-1.002
-0.247	0.344	-1.056	0.139	0.968	0.241	-0.68	0.016	-0.751
-0.361	0.208	-1.255	0.271	0.911	0.313	-0.737	0.187	-0.45
-0.403	0.034	-1.424	0.351	0.842	0.456	-0.823	0.328	-0.223
-0.435	-0.076	-1.532	0.431	0.775	0.546	-0.888	0.413	-0.072
-0.448	-0.165	-1.572	0.493	0.715	0.622	-0.953	0.472	0.007
-0.464	-0.24	-1.574	0.515	0.664	0.703	-1.025	0.488	0.113
-0.469	-0.303	-1.546	0.524	0.619	0.762	-1.081	0.506	0.174
-0.457	-0.334	-1.531	0.54	0.577	0.788	-1.117	0.544	0.154
-0.436	-0.378	-1.505	0.566	0.519	0.805	-1.141	0.583	0.13
-0.448	-0.407	-1.513	0.552	0.494	0.843	-1.155	0.599	0.187
-0.452	-0.45	-1.516	0.538	0.457	0.871	-1.179	0.629	0.257
-0.454	-0.482	-1.513	0.523	0.412	0.912	-1.211	0.653	0.305
-0.461	-0.507	-1.509	0.519	0.386	0.907	-1.219	0.682	0.354
-0.471	-0.529	-1.518	0.501	0.352	0.921	-1.221	0.701	0.422
-0.465	-0.564	-1.53	0.515	0.316	0.923	-1.238	0.736	0.457
-0.474	-0.592	-1.521	0.508	0.276	0.918	-1.229	0.77	0.504
-0.486	-0.57	-1.576	0.511	0.233	0.9	-1.2	0.816	0.523
-0.504	-0.54	-1.614	0.503	0.18	0.88	-1.152	0.868	0.527
-0.517	-0.504	-1.653	0.49	0.128	0.857	-1.117	0.925	0.525
-0.528	-0.463	-1.665	0.484	0.069	0.823	-1.091	0.968	0.515
-0.534	-0.435	-1.66	0.479	0.023	0.801	-1.081	0.994	0.507
-0.539	-0.408	-1.64	0.473	-0.013	0.764	-1.075	1.018	0.501
-0.532	-0.389	-1.632	0.448	-0.049	0.726	-1.073	1.047	0.507
-0.514	-0.377	-1.611	0.405	-0.101	0.645	-1.074	1.111	0.53
-0.491	-0.388	-1.607	0.365	-0.141	0.564	-1.083	1.195	0.567
-0.475	-0.404	-1.598	0.339	-0.167	0.501	-1.092	1.269	0.588
-0.46	-0.428	-1.599	0.316	-0.18	0.455	-1.083	1.327	0.606
-0.446	-0.454	-1.602	0.273	-0.201	0.44	-1.075	1.379	0.63
-0.442	-0.488	-1.603	0.217	-0.218	0.47	-1.087	1.433	0.666
-0.447	-0.508	-1.591	0.169	-0.255	0.511	-1.085	1.469	0.687
-0.447	-0.525	-1.585	0.128	-0.298	0.551	-1.056	1.483	0.7
-0.461	-0.534	-1.586	0.097	-0.351	0.597	-1.007	1.494	0.718
-0.48	-0.543	-1.558	0.077	-0.425	0.642	-0.93	1.511	0.7
-0.491	-0.526	-1.565	0.094	-0.46	0.636	-0.86	1.48	0.696
-0.498	-0.517	-1.59	0.116	-0.478	0.613	-0.799	1.465	0.706
-0.499	-0.496	-1.638	0.165	-0.517	0.575	-0.724	1.446	0.704
-0.5	-0.485	-1.723	0.221	-0.508	0.541	-0.686	1.443	0.713
-0.498	-0.478	-1.783	0.261	-0.5	0.517	-0.668	1.444	0.718
-0.499	-0.483	-1.851	0.3	-0.494	0.491	-0.661	1.461	0.747
-0.494	-0.484	-1.926	0.334	-0.494	0.457	-0.654	1.488	0.772
-0.516	-0.508	-1.944	0.326	-0.458	0.448	-0.598	1.506	0.804
-0.551	-0.519	-1.976	0.308	-0.466	0.439	-0.52	1.553	0.848
-0.583	-0.541	-2.019	0.309	-0.479	0.445	-0.435	1.58	0.897
-0.607	-0.555	-2.076	0.277	-0.503	0.454	-0.292	1.594	0.94
-0.654	-0.555	-2.165	0.262	-0.539	0.441	-0.087	1.657	0.96
-0.704	-0.576	-2.232	0.246	-0.568	0.463	0.101	1.705	0.985
-0.725	-0.612	-2.407	0.278	-0.594	0.477	0.348	1.774	0.964
-0.807	-0.802	-2.494	0.443	-0.533	0.588	0.569	1.835	0.955
-0.881	-0.974	-2.643	0.588	-0.502	0.684	0.877	1.916	0.931
-0.946	-1.18	-2.791	0.776	-0.472	0.791	1.196	1.941	0.936
-1.003	-1.363	-2.868	0.95	-0.427	0.871	1.427	1.945	0.938
-1.063	-1.562	-2.938	1.147	-0.337	0.946	1.667	1.923	0.939
-1.095	-1.673	-2.956	1.267	-0.249	0.975	1.798	1.882	0.925
-1.105	-1.721	-2.981	1.324	-0.165	0.973	1.892	1.834	0.909
-1.117	-1.774	-3.014	1.399	-0.057	0.944	1.993	1.777	0.909
-1.121	-1.786	-3.028	1.415	0.065	0.912	2.054	1.721	0.897
-1.129	-1.809	-3.051	1.363	0.224	0.908	2.165	1.671	0.888
-1.138	-1.834	-3.073	1.291	0.372	0.936	2.243	1.635	0.884
-1.144	-1.847	-3.09	1.232	0.469	0.985	2.339	1.577	0.868
-1.152	-1.861	-3.109	1.204	0.542	1.081	2.409	1.542	0.791
-1.158	-1.874	-3.127	1.211	0.578	1.185	2.453	1.516	0.697
-1.158	-1.875	-3.129	1.235	0.613	1.302	2.453	1.497	0.56
-1.159	-1.877	-3.132	1.277	0.634	1.387	2.441	1.486	0.446
-1.159	-1.877	-3.13	1.356	0.666	1.48	2.37	1.49	0.299
-1.159	-1.877	-3.131	1.435	0.701	1.539	2.318	1.471	0.197
-1.158	-1.876	-3.128	1.52	0.738	1.571	2.214	1.493	0.105
-1.158	-1.874	-3.126	1.536	0.776	1.594	2.164	1.503	0.059
-1.157	-1.872	-3.124	1.553	0.795	1.611	2.127	1.507	0.03
-1.154	-1.866	-3.119	1.569	0.797	1.629	2.081	1.508	0.006
-1.151	-1.859	-3.113	1.582	0.798	1.652	2.05	1.492	-0.014
-1.149	-1.853	-3.109	1.584	0.799	1.667	2.02	1.488	-0.023
-1.147	-1.849	-3.105	1.586	0.807	1.68	1.993	1.482	-0.033
-1.146	-1.847	-3.103	1.592	0.823	1.699	1.97	1.469	-0.047
-1.145	-1.846	-3.103	1.596	0.846	1.718	1.954	1.45	-0.057
-1.147	-1.848	-3.105	1.592	0.892	1.762	1.934	1.417	-0.074
-1.15	-1.856	-3.111	1.579	0.954	1.798	1.932	1.391	-0.087
-1.154	-1.864	-3.118	1.562	1.012	1.818	1.95	1.37	-0.095
-1.158	-1.872	-3.124	1.551	1.067	1.832	1.973	1.349	-0.105
-1.158	-1.874	-3.126	1.534	1.091	1.844	1.975	1.334	-0.1
-1.159	-1.875	-3.126	1.516	1.101	1.847	1.971	1.334	-0.088
-1.158	-1.874	-3.125	1.503	1.101	1.85	1.962	1.333	-0.072
-1.159	-1.874	-3.124	1.5	1.108	1.85	1.96	1.316	-0.056
-1.159	-1.874	-3.125	1.501	1.114	1.85	1.944	1.304	-0.037
-1.159	-1.874	-3.123	1.519	1.12	1.828	1.932	1.304	-0.03
-1.158	-1.875	-3.122	1.544	1.13	1.793	1.91	1.319	-0.026
-1.158	-1.875	-3.122	1.587	1.132	1.769	1.882	1.323	-0.03
-1.158	-1.874	-3.121	1.634	1.159	1.73	1.859	1.329	-0.047
-1.159	-1.872	-3.12	1.686	1.166	1.692	1.816	1.349	-0.058
-1.159	-1.87	-3.12	1.701	1.173	1.677	1.782	1.367	-0.06
-1.159	-1.869	-3.119	1.72	1.185	1.656	1.747	1.377	-0.054
-1.159	-1.868	-3.119	1.752	1.195	1.628	1.714	1.378	-0.044
-1.159	-1.867	-3.117	1.732	1.239	1.631	1.683	1.366	-0.026
-1.159	-1.868	-3.116	1.718	1.273	1.638	1.662	1.35	-0.013
-1.159	-1.868	-3.115	1.703	1.302	1.644	1.648	1.338	-0.002
-1.158	-1.87	-3.113	1.685	1.365	1.656	1.645	1.306	-0.004
-1.158	-1.873	-3.114	1.686	1.399	1.672	1.635	1.27	0.004
-1.158	-1.875	-3.117	1.671	1.448	1.67	1.641	1.245	0.013
-1.159	-1.875	-3.119	1.609	1.502	1.694	1.621	1.228	0.048
-1.159	-1.877	-3.123	1.511	1.515	1.725	1.553	1.209	0.173
-1.159	-1.879	-3.129	1.402	1.548	1.738	1.452	1.193	0.335
-1.159	-1.881	-3.136	1.285	1.59	1.748	1.328	1.163	0.532
-1.158	-1.879	-3.14	1.227	1.615	1.757	1.245	1.143	0.638
-1.158	-1.876	-3.143	1.189	1.646	1.766	1.141	1.109	0.747
-1.153	-1.873	-3.146	1.192	1.708	1.756	1.046	1.086	0.789
-1.144	-1.866	-3.147	1.186	1.79	1.788	0.747	0.954	1.016
-1.13	-1.856	-3.145	1.307	1.944	1.769	0.491	0.838	1.058
-1.111	-1.817	-3.14	1.404	2.043	1.764	0.282	0.762	1.023
-1.08	-1.764	-3.13	1.421	2.11	1.803	0.059	0.676	1.014
-0.976	-1.682	-3.1	1.452	2.208	1.761	-0.296	0.496	1.029
-0.74	-1.542	-3.062	1.248	2.064	1.745	-0.529	0.538	0.755
-0.551	-1.377	-3.024	1.002	1.982	1.749	-0.677	0.521	0.515
-0.349	-1.15	-2.987	0.709	1.891	1.645	-0.806	0.53	0.284
-0.163	-0.969	-2.961	0.483	1.772	1.588	-0.889	0.563	0.012
-0.094	-0.723	-2.891	0.232	1.759	1.545	-0.965	0.503	-0.134
-0.015	-0.67	-2.847	0.232	1.765	1.416	-1.098	0.476	-0.164
0.051	-0.588	-2.812	0.229	1.777	1.232	-1.248	0.482	-0.17
0.016	-0.514	-2.764	0.275	1.822	1.214	-1.346	0.424	-0.179
-0.07	-0.404	-2.653	0.289	1.884	1.156	-1.38	0.407	-0.221
-0.206	-0.319	-2.485	0.272	1.962	1.144	-1.365	0.4	-0.243
-0.308	-0.337	-2.332	0.323	1.979	1.15	-1.323	0.443	-0.284
-0.449	-0.365	-2.153	0.401	1.97	1.207	-1.227	0.481	-0.348
-0.547	-0.412	-1.953	0.403	1.982	1.249	-1.151	0.483	-0.361
-0.605	-0.464	-1.791	0.56	1.908	1.228	-1.113	0.474	-0.41
-0.647	-0.527	-1.632	0.654	1.853	1.234	-1.07	0.456	-0.445
-0.675	-0.536	-1.498	0.724	1.778	1.231	-1.045	0.401	-0.469
-0.695	-0.558	-1.413	0.827	1.742	1.24	-1.086	0.382	-0.508
-0.744	-0.612	-1.431	1.059	1.712	1.305	-1.15	0.307	-0.471
-0.794	-0.651	-1.457	1.299	1.726	1.41	-1.242	0.238	-0.507
-0.835	-0.683	-1.504	1.488	1.75	1.507	-1.319	0.189	-0.534
-0.862	-0.698	-1.548	1.619	1.767	1.584	-1.387	0.158	-0.557
-0.879	-0.727	-1.681	1.81	1.802	1.634	-1.45	0.144	-0.568
-0.876	-0.73	-1.794	1.954	1.805	1.707	-1.491	0.173	-0.687
-0.871	-0.729	-1.837	2.058	1.809	1.69	-1.505	0.188	-0.753
-0.87	-0.729	-1.878	2.173	1.795	1.668	-1.522	0.208	-0.806
-0.844	-0.739	-1.912	2.227	1.74	1.634	-1.524	0.254	-0.839
-0.847	-0.759	-1.902	2.329	1.699	1.588	-1.527	0.289	-0.871
-0.858	-0.739	-1.85	2.452	1.607	1.506	-1.5	0.254	-0.884
-0.884	-0.738	-1.74	2.591	1.522	1.365	-1.433	0.217	-0.877
-0.879	-0.731	-1.542	2.668	1.297	1.235	-1.378	0.157	-0.843
-0.863	-0.752	-1.217	2.771	1.113	0.994	-1.314	0.023	-0.773
-0.828	-0.778	-1.12	2.831	1.054	0.758	-1.28	-0.064	-0.612
-0.775	-0.774	-1.06	2.932	1.031	0.553	-1.249	-0.211	-0.532
-0.695	-0.753	-1.085	2.98	0.974	0.376	-1.24	-0.331	-0.418
-0.567	-0.785	-1.091	2.908	0.991	0.149	-1.259	-0.463	-0.2
-0.429	-0.786	-1.154	2.699	1.02	-0.064	-1.24	-0.547	0.047
-0.315	-0.801	-1.194	2.527	1.063	-0.232	-1.204	-0.626	0.23
-0.247	-0.79	-1.254	2.379	1.08	-0.352	-1.133	-0.655	0.363
-0.177	-0.805	-1.282	2.189	1.12	-0.402	-1.079	-0.644	0.427
-0.11	-0.79	-1.303	1.931	1.148	-0.414	-0.983	-0.602	0.43
-0.113	-0.782	-1.226	1.752	1.144	-0.364	-0.885	-0.543	0.358
-0.116	-0.753	-1.161	1.566	1.132	-0.296	-0.767	-0.467	0.231
-0.112	-0.718	-1.108	1.375	1.13	-0.227	-0.628	-0.389	0.074
-0.115	-0.686	-1.077	1.199	1.093	-0.138	-0.488	-0.297	-0.071
-0.112	-0.668	-1.011	1.084	1.048	-0.086	-0.421	-0.242	-0.169
-0.113	-0.64	-1.006	1.047	0.99	-0.091	-0.411	-0.173	-0.206
-0.092	-0.629	-0.941	1.061	0.849	-0.123	-0.421	-0.146	-0.227
-0.056	-0.618	-0.902	1.118	0.726	-0.172	-0.416	-0.165	-0.258
-0.026	-0.584	-0.851	1.094	0.601	-0.228	-0.442	-0.142	-0.253
-0.011	-0.543	-0.799	1.091	0.453	-0.261	-0.447	-0.128	-0.265
0	-0.501	-0.711	1.119	0.291	-0.315	-0.457	-0.148	-0.262
-0.003	-0.457	-0.64	1.125	0.156	-0.341	-0.463	-0.161	-0.255
0.012	-0.398	-0.58	1.055	0.026	-0.335	-0.477	-0.155	-0.267
0.05	-0.312	-0.465	0.899	-0.197	-0.329	-0.471	-0.168	-0.264
0.083	-0.271	-0.35	0.706	-0.473	-0.331	-0.392	-0.148	-0.191
0.139	-0.245	-0.274	0.506	-0.694	-0.342	-0.33	-0.119	-0.125
0.171	-0.252	-0.231	0.429	-0.802	-0.362	-0.294	-0.104	-0.09
0.21	-0.264	-0.214	0.368	-0.87	-0.383	-0.271	-0.09	-0.069
0.262	-0.276	-0.203	0.289	-0.959	-0.408	-0.235	-0.081	-0.037
0.275	-0.292	-0.195	0.251	-1.005	-0.399	-0.228	-0.049	-0.023
0.283	-0.291	-0.206	0.228	-1.014	-0.402	-0.225	-0.025	-0.028
0.293	-0.289	-0.226	0.2	-1.009	-0.395	-0.227	0.004	-0.041
0.312	-0.279	-0.302	0.189	-1.002	-0.395	-0.212	0.042	-0.071
0.336	-0.268	-0.38	0.176	-0.993	-0.393	-0.202	0.068	-0.094
0.363	-0.265	-0.435	0.165	-0.999	-0.388	-0.195	0.073	-0.106
0.381	-0.26	-0.475	0.148	-1.005	-0.379	-0.182	0.077	-0.115
0.401	-0.264	-0.497	0.148	-1.019	-0.376	-0.189	0.067	-0.109
0.415	-0.268	-0.509	0.135	-1.036	-0.358	-0.196	0.061	-0.105
0.429	-0.268	-0.516	0.13	-1.055	-0.357	-0.197	0.053	-0.104
0.429	-0.267	-0.51	0.121	-1.061	-0.353	-0.197	0.049	-0.094
0.433	-0.271	-0.51	0.109	-1.066	-0.355	-0.198	0.049	-0.079
0.432	-0.274	-0.518	0.097	-1.073	-0.357	-0.19	0.055	-0.061
0.426	-0.275	-0.514	0.091	-1.069	-0.369	-0.177	0.06	-0.049
0.411	-0.275	-0.5	0.087	-1.065	-0.38	-0.163	0.067	-0.035
0.401	-0.28	-0.479	0.085	-1.064	-0.4	-0.155	0.087	-0.03
0.395	-0.288	-0.469	0.086	-1.061	-0.418	-0.147	0.109	-0.028
0.371	-0.282	-0.458	0.08	-1.056	-0.432	-0.143	0.148	-0.022
0.345	-0.279	-0.454	0.072	-1.045	-0.435	-0.143	0.199	-0.026
0.34	-0.263	-0.467	0.061	-1.034	-0.451	-0.139	0.212	-0.026
0.335	-0.248	-0.474	0.05	-1.021	-0.465	-0.139	0.234	-0.034
0.342	-0.228	-0.488	0.038	-1.018	-0.483	-0.134	0.253	-0.061
0.362	-0.207	-0.509	0.021	-1.014	-0.503	-0.127	0.269	-0.1
0.383	-0.186	-0.524	0.015	-1.028	-0.52	-0.114	0.266	-0.132
0.399	-0.183	-0.534	0.001	-1.039	-0.526	-0.092	0.275	-0.158
0.409	-0.176	-0.543	-0.008	-1.055	-0.519	-0.087	0.278	-0.174
0.427	-0.177	-0.557	-0.013	-1.056	-0.524	-0.065	0.247	-0.17
0.44	-0.176	-0.579	-0.016	-1.056	-0.521	-0.051	0.22	-0.163
0.447	-0.173	-0.587	-0.019	-1.05	-0.523	-0.047	0.196	-0.15
0.459	-0.177	-0.588	-0.027	-1.045	-0.528	-0.043	0.169	-0.136
0.463	-0.178	-0.591	-0.02	-1.041	-0.527	-0.042	0.136	-0.116
0.468	-0.176	-0.595	-0.023	-1.04	-0.516	-0.039	0.104	-0.105
0.478	-0.175	-0.601	-0.027	-1.035	-0.499	-0.047	0.074	-0.104
0.481	-0.183	-0.591	-0.031	-1.027	-0.469	-0.064	0.042	-0.095
0.47	-0.185	-0.578	-0.029	-1.015	-0.44	-0.075	0.024	-0.094
0.455	-0.197	-0.56	-0.02	-1.009	-0.406	-0.082	0.015	-0.095
0.448	-0.205	-0.546	-0.017	-1.011	-0.396	-0.085	0.017	-0.093
0.433	-0.214	-0.53	0.001	-0.999	-0.394	-0.088	0.017	-0.088
0.407	-0.218	-0.48	-0.012	-0.999	-0.394	-0.091	0.027	-0.071
0.395	-0.229	-0.46	0.013	-1.009	-0.399	-0.087	0.049	-0.087
0.386	-0.24	-0.445	0.039	-1.012	-0.406	-0.087	0.068	-0.099
0.375	-0.247	-0.429	0.058	-1.027	-0.404	-0.077	0.085	-0.116
0.37	-0.239	-0.411	0.072	-1.036	-0.42	-0.08	0.092	-0.129
0.378	-0.242	-0.387	0.08	-1.054	-0.414	-0.102	0.091	-0.146
0.38	-0.24	-0.354	0.11	-1.097	-0.409	-0.138	0.097	-0.17
0.393	-0.233	-0.326	0.136	-1.137	-0.396	-0.17	0.07	-0.191
0.406	-0.23	-0.29	0.156	-1.182	-0.38	-0.2	0.044	-0.212
0.42	-0.226	-0.283	0.152	-1.193	-0.373	-0.202	0.018	-0.22
0.43	-0.232	-0.283	0.15	-1.218	-0.351	-0.2	0.02	-0.239
0.434	-0.233	-0.297	0.138	-1.204	-0.344	-0.177	0.029	-0.262
0.444	-0.234	-0.308	0.126	-1.199	-0.336	-0.158	0.028	-0.283
0.449	-0.228	-0.325	0.11	-1.165	-0.333	-0.125	0.031	-0.322
0.461	-0.22	-0.35	0.092	-1.148	-0.325	-0.094	0.034	-0.361
0.467	-0.208	-0.359	0.078	-1.121	-0.328	-0.069	0.025	-0.392
0.483	-0.212	-0.353	0.067	-1.116	-0.333	-0.048	0.025	-0.426
0.476	-0.192	-0.362	0.075	-1.088	-0.327	-0.033	0.006	-0.455
0.479	-0.183	-0.359	0.068	-1.077	-0.319	-0.012	-0.019	-0.477
0.496	-0.123	-0.354	0.046	-1.092	-0.312	0.021	-0.069	-0.549
0.514	-0.031	-0.353	0.012	-1.131	-0.282	0.115	-0.157	-0.664
0.529	0.092	-0.363	-0.016	-1.155	-0.254	0.216	-0.266	-0.808
0.549	0.219	-0.377	-0.046	-1.183	-0.229	0.325	-0.377	-0.959
0.56	0.273	-0.376	-0.063	-1.202	-0.206	0.386	-0.436	-1.037
0.566	0.31	-0.374	-0.079	-1.212	-0.183	0.422	-0.477	-1.088
0.564	0.351	-0.386	-0.092	-1.218	-0.166	0.438	-0.507	-1.115
0.551	0.372	-0.388	-0.12	-1.234	-0.115	0.429	-0.512	-1.12
0.53	0.386	-0.402	-0.137	-1.232	-0.055	0.426	-0.516	-1.125
0.518	0.396	-0.418	-0.15	-1.224	-0.005	0.424	-0.526	-1.133
0.51	0.4	-0.427	-0.16	-1.216	0.032	0.42	-0.53	-1.139
0.505	0.397	-0.438	-0.164	-1.211	0.065	0.41	-0.529	-1.142
0.497	0.404	-0.446	-0.148	-1.197	0.101	0.393	-0.543	-1.164
0.507	0.41	-0.446	-0.134	-1.201	0.118	0.376	-0.558	-1.196
0.517	0.426	-0.439	-0.11	-1.217	0.126	0.354	-0.577	-1.23
0.527	0.441	-0.425	-0.086	-1.229	0.125	0.33	-0.595	-1.263
0.533	0.457	-0.413	-0.065	-1.224	0.107	0.312	-0.619	-1.28
0.549	0.468	-0.407	-0.057	-1.237	0.091	0.296	-0.635	-1.288
0.553	0.477	-0.409	-0.06	-1.215	0.092	0.274	-0.648	-1.292
0.565	0.481	-0.421	-0.058	-1.186	0.081	0.249	-0.662	-1.29
0.573	0.479	-0.439	-0.061	-1.149	0.088	0.224	-0.676	-1.285
0.572	0.486	-0.474	-0.062	-1.084	0.09	0.193	-0.691	-1.272
0.571	0.491	-0.506	-0.062	-1.024	0.1	0.163	-0.699	-1.271
0.582	0.486	-0.54	-0.061	-0.993	0.102	0.146	-0.699	-1.269
0.582	0.495	-0.542	-0.064	-0.978	0.1	0.126	-0.691	-1.281
0.581	0.507	-0.552	-0.077	-0.963	0.096	0.109	-0.676	-1.281
0.591	0.515	-0.555	-0.075	-0.954	0.094	0.085	-0.672	-1.304
0.593	0.538	-0.57	-0.089	-0.937	0.08	0.055	-0.651	-1.315
0.591	0.567	-0.572	-0.109	-0.912	0.092	0.018	-0.649	-1.335
0.584	0.603	-0.581	-0.124	-0.884	0.089	-0.011	-0.641	-1.354
0.584	0.635	-0.585	-0.131	-0.856	0.079	-0.053	-0.636	-1.375
0.58	0.664	-0.585	-0.135	-0.843	0.07	-0.081	-0.64	-1.381
0.569	0.687	-0.571	-0.134	-0.839	0.073	-0.103	-0.646	-1.389
0.554	0.716	-0.559	-0.129	-0.835	0.069	-0.114	-0.649	-1.406
0.552	0.727	-0.549	-0.126	-0.837	0.072	-0.15	-0.656	-1.398
0.554	0.741	-0.528	-0.11	-0.842	0.067	-0.188	-0.673	-1.405
0.547	0.755	-0.494	-0.108	-0.855	0.084	-0.219	-0.69	-1.412
0.551	0.761	-0.457	-0.091	-0.876	0.09	-0.279	-0.707	-1.412
0.552	0.76	-0.42	-0.09	-0.886	0.1	-0.317	-0.718	-1.412
0.551	0.77	-0.383	-0.077	-0.899	0.115	-0.354	-0.739	-1.428
0.544	0.771	-0.346	-0.07	-0.915	0.137	-0.383	-0.759	-1.427
0.531	0.778	-0.308	-0.066	-0.891	0.135	-0.381	-0.776	-1.447
0.518	0.779	-0.282	-0.056	-0.847	0.123	-0.387	-0.785	-1.457
0.509	0.78	-0.259	-0.046	-0.811	0.102	-0.391	-0.794	-1.464
0.521	0.791	-0.237	-0.048	-0.778	0.06	-0.409	-0.818	-1.463
0.533	0.797	-0.203	-0.049	-0.745	0.025	-0.431	-0.846	-1.469
0.527	0.831	-0.212	-0.04	-0.705	-0.007	-0.423	-0.875	-1.48
0.521	0.865	-0.217	-0.037	-0.665	-0.017	-0.431	-0.904	-1.496
0.505	0.9	-0.206	-0.034	-0.623	-0.031	-0.443	-0.929	-1.509
0.476	0.935	-0.205	-0.011	-0.579	-0.037	-0.457	-0.94	-1.528
0.44	0.968	-0.204	0.023	-0.538	-0.03	-0.469	-0.959	-1.545
0.411	0.979	-0.197	0.047	-0.507	-0.018	-0.477	-0.962	-1.555
0.342	1.012	-0.191	0.117	-0.48	-0.001	-0.478	-0.974	-1.561
0.298	1.023	-0.18	0.169	-0.448	0.033	-0.478	-1.011	-1.567
0.252	1.035	-0.171	0.217	-0.436	0.048	-0.47	-1.027	-1.561
0.172	1.045	-0.179	0.273	-0.346	0.106	-0.479	-1.034	-1.569
0.085	1.069	-0.204	0.349	-0.229	0.172	-0.512	-1.085	-1.554
0.071	1.026	-0.252	0.292	-0.047	0.225	-0.575	-1.069	-1.513
0.07	0.974	-0.314	0.272	0.151	0.247	-0.652	-1.073	-1.46
0.064	0.921	-0.371	0.234	0.335	0.285	-0.714	-1.033	-1.441
0.134	0.841	-0.44	0.159	0.508	0.231	-0.786	-1	-1.38
0.172	0.767	-0.466	0.07	0.629	0.203	-0.834	-0.9	-1.36
0.192	0.738	-0.475	0.042	0.677	0.163	-0.84	-0.851	-1.357
0.223	0.703	-0.491	0.014	0.722	0.106	-0.851	-0.795	-1.35
0.246	0.673	-0.5	-0.007	0.742	0.037	-0.856	-0.746	-1.316
0.142	0.665	-0.517	0.017	0.81	0.021	-0.796	-0.605	-1.315
0.047	0.613	-0.581	0.061	0.868	0.005	-0.745	-0.439	-1.261
-0.063	0.531	-0.725	0.115	0.896	0.046	-0.732	-0.278	-1.08
-0.193	0.365	-0.986	0.237	0.86	0.115	-0.762	-0.057	-0.72
-0.358	0.23	-1.227	0.325	0.841	0.272	-0.791	0.143	-0.397
-0.415	0.081	-1.423	0.408	0.75	0.407	-0.901	0.301	-0.135
-0.439	-0.045	-1.522	0.469	0.698	0.518	-0.97	0.411	-0.018
-0.453	-0.129	-1.578	0.524	0.646	0.598	-1.031	0.471	0.063
-0.46	-0.206	-1.582	0.542	0.606	0.677	-1.103	0.508	0.135
-0.45	-0.26	-1.589	0.551	0.568	0.725	-1.136	0.528	0.169
-0.435	-0.297	-1.582	0.554	0.523	0.766	-1.176	0.559	0.17
-0.43	-0.336	-1.562	0.556	0.49	0.797	-1.202	0.575	0.19
-0.425	-0.368	-1.577	0.554	0.446	0.837	-1.237	0.59	0.24
-0.426	-0.431	-1.559	0.529	0.407	0.876	-1.257	0.625	0.308
-0.43	-0.474	-1.557	0.513	0.379	0.919	-1.276	0.65	0.356
-0.45	-0.488	-1.547	0.481	0.355	0.922	-1.276	0.672	0.429
-0.467	-0.513	-1.542	0.465	0.333	0.922	-1.27	0.698	0.494
-0.472	-0.545	-1.566	0.47	0.293	0.937	-1.289	0.738	0.551
-0.472	-0.57	-1.581	0.475	0.28	0.916	-1.282	0.784	0.574
-0.495	-0.564	-1.609	0.458	0.253	0.898	-1.237	0.835	0.606
-0.511	-0.535	-1.646	0.441	0.209	0.884	-1.192	0.891	0.604
-0.524	-0.504	-1.677	0.422	0.161	0.866	-1.157	0.945	0.601
-0.541	-0.49	-1.683	0.406	0.121	0.851	-1.127	1.006	0.595
-0.542	-0.447	-1.691	0.403	0.075	0.811	-1.106	1.022	0.586
-0.54	-0.421	-1.673	0.381	0.034	0.775	-1.11	1.065	0.574
-0.547	-0.381	-1.629	0.341	0.017	0.743	-1.119	1.08	0.565
-0.53	-0.38	-1.597	0.321	-0.031	0.634	-1.093	1.152	0.574
-0.507	-0.385	-1.576	0.29	-0.064	0.541	-1.099	1.229	0.588
-0.494	-0.385	-1.543	0.263	-0.065	0.457	-1.101	1.294	0.583
-0.476	-0.406	-1.54	0.242	-0.095	0.415	-1.111	1.366	0.591
-0.447	-0.435	-1.539	0.201	-0.134	0.383	-1.094	1.422	0.606
-0.441	-0.456	-1.508	0.131	-0.156	0.39	-1.101	1.478	0.621
-0.446	-0.489	-1.508	0.094	-0.171	0.407	-1.092	1.539	0.64
-0.445	-0.503	-1.494	0.069	-0.258	0.449	-1.03	1.534	0.65
-0.465	-0.524	-1.485	0.049	-0.339	0.512	-0.956	1.551	0.655
-0.483	-0.523	-1.468	0.034	-0.413	0.542	-0.876	1.562	0.645
-0.492	-0.512	-1.479	0.058	-0.455	0.555	-0.812	1.526	0.64
-0.503	-0.49	-1.513	0.101	-0.488	0.533	-0.736	1.486	0.647
-0.51	-0.488	-1.55	0.149	-0.515	0.518	-0.667	1.477	0.638
-0.508	-0.47	-1.634	0.204	-0.5	0.491	-0.652	1.473	0.639
-0.5	-0.457	-1.727	0.249	-0.481	0.468	-0.657	1.476	0.651
-0.506	-0.462	-1.791	0.273	-0.467	0.453	-0.636	1.5	0.671
-0.506	-0.482	-1.879	0.309	-0.435	0.434	-0.624	1.527	0.701
-0.517	-0.504	-1.926	0.309	-0.403	0.436	-0.583	1.549	0.723
-0.536	-0.511	-1.962	0.296	-0.407	0.442	-0.526	1.58	0.741
-0.564	-0.526	-2.008	0.24	-0.415	0.472	-0.417	1.642	0.753
-0.589	-0.515	-2.093	0.218	-0.442	0.471	-0.246	1.629	0.796
-0.626	-0.506	-2.172	0.225	-0.477	0.445	-0.075	1.661	0.819
-0.646	-0.485	-2.335	0.229	-0.54	0.419	0.183	1.719	0.799
-0.689	-0.503	-2.436	0.262	-0.567	0.42	0.387	1.742	0.824
-0.761	-0.653	-2.513	0.41	-0.513	0.485	0.587	1.783	0.825
-0.843	-0.855	-2.595	0.62	-0.423	0.592	0.817	1.812	0.797
-0.906	-1.028	-2.707	0.781	-0.372	0.683	1.065	1.836	0.794
-0.966	-1.224	-2.789	0.952	-0.311	0.778	1.296	1.835	0.808
-1.023	-1.431	-2.864	1.15	-0.205	0.868	1.539	1.804	0.799
-1.072	-1.594	-2.915	1.285	-0.116	0.929	1.733	1.773	0.823
-1.092	-1.675	-2.945	1.379	-0.006	0.949	1.848	1.732	0.783
-1.105	-1.733	-2.977	1.435	0.097	0.967	1.947	1.693	0.75
-1.116	-1.768	-3.004	1.435	0.231	0.994	2.009	1.661	0.718
-1.123	-1.788	-3.032	1.398	0.365	1.036	2.085	1.634	0.666
-1.132	-1.813	-3.056	1.352	0.471	1.067	2.139	1.624	0.657
-1.139	-1.833	-3.075	1.294	0.561	1.154	2.226	1.613	0.579
-1.148	-1.853	-3.1	1.263	0.615	1.221	2.3	1.594	0.542
-1.156	-1.867	-3.117	1.257	0.652	1.316	2.351	1.577	0.464
-1.158	-1.874	-3.126	1.291	0.672	1.37	2.365	1.561	0.391
-1.158	-1.875	-3.128	1.33	0.686	1.436	2.35	1.542	0.312
-1.159	-1.876	-3.128	1.399	0.717	1.502	2.316	1.52	0.207
-1.159	-1.876	-3.129	1.45	0.743	1.546	2.29	1.499	0.136
-1.158	-1.876	-3.128	1.498	0.776	1.572	2.228	1.506	0.078
-1.158	-1.875	-3.126	1.531	0.805	1.59	2.169	1.514	0.038
-1.157	-1.874	-3.125	1.545	0.82	1.607	2.142	1.507	0.018
-1.156	-1.87	-3.121	1.553	0.833	1.626	2.109	1.501	-0
-1.154	-1.865	-3.117	1.572	0.831	1.642	2.084	1.489	-0.017
-1.151	-1.859	-3.112	1.567	0.833	1.658	2.052	1.484	-0.023
-1.149	-1.854	-3.109	1.574	0.838	1.67	2.026	1.479	-0.035
-1.148	-1.852	-3.107	1.579	0.849	1.685	2.008	1.468	-0.046
-1.149	-1.853	-3.108	1.574	0.875	1.705	1.996	1.452	-0.05
-1.15	-1.855	-3.11	1.585	0.922	1.731	1.978	1.421	-0.069
-1.152	-1.862	-3.116	1.58	0.988	1.772	1.96	1.391	-0.088
-1.156	-1.869	-3.122	1.574	1.04	1.792	1.96	1.371	-0.094
-1.158	-1.873	-3.125	1.57	1.082	1.803	1.967	1.349	-0.098
-1.158	-1.875	-3.126	1.556	1.102	1.818	1.977	1.337	-0.104
-1.159	-1.875	-3.126	1.541	1.109	1.82	1.964	1.336	-0.087
-1.159	-1.875	-3.125	1.528	1.117	1.825	1.96	1.334	-0.081
-1.159	-1.875	-3.125	1.523	1.125	1.826	1.951	1.331	-0.072
-1.159	-1.875	-3.125	1.533	1.135	1.831	1.933	1.321	-0.071
-1.159	-1.876	-3.124	1.546	1.146	1.804	1.916	1.322	-0.053
-1.159	-1.876	-3.124	1.578	1.156	1.774	1.897	1.323	-0.05
-1.159	-1.876	-3.125	1.623	1.175	1.747	1.873	1.329	-0.069
-1.159	-1.875	-3.122	1.67	1.191	1.714	1.85	1.33	-0.08
-1.159	-1.874	-3.121	1.704	1.2	1.686	1.829	1.34	-0.089
-1.159	-1.872	-3.12	1.718	1.208	1.668	1.802	1.351	-0.086
-1.159	-1.87	-3.12	1.729	1.223	1.651	1.775	1.359	-0.081
-1.159	-1.869	-3.12	1.743	1.256	1.626	1.751	1.358	-0.076
-1.159	-1.869	-3.118	1.738	1.293	1.633	1.716	1.344	-0.068
-1.159	-1.869	-3.117	1.729	1.334	1.638	1.7	1.331	-0.068
-1.159	-1.869	-3.116	1.709	1.384	1.64	1.695	1.318	-0.07
-1.159	-1.87	-3.115	1.696	1.426	1.646	1.694	1.3	-0.071
-1.158	-1.872	-3.116	1.714	1.461	1.665	1.681	1.266	-0.084
-1.159	-1.874	-3.118	1.72	1.509	1.659	1.676	1.244	-0.086
-1.159	-1.875	-3.119	1.68	1.531	1.673	1.657	1.234	-0.053
-1.159	-1.876	-3.122	1.615	1.571	1.694	1.622	1.22	0.006
-1.159	-1.878	-3.126	1.545	1.616	1.713	1.565	1.207	0.082
-1.159	-1.878	-3.131	1.474	1.683	1.725	1.499	1.192	0.158
-1.159	-1.878	-3.136	1.405	1.704	1.726	1.393	1.179	0.299
-1.157	-1.876	-3.139	1.407	1.767	1.714	1.343	1.171	0.305
-1.153	-1.872	-3.14	1.387	1.815	1.707	1.234	1.141	0.39
-1.145	-1.864	-3.139	1.427	1.906	1.703	1.052	1.062	0.468
-1.127	-1.839	-3.138	1.458	2.019	1.722	0.72	0.922	0.636
-1.106	-1.792	-3.127	1.494	2.094	1.729	0.513	0.829	0.657
-1.061	-1.737	-3.117	1.489	2.131	1.756	0.282	0.739	0.682
-0.948	-1.655	-3.098	1.434	2.121	1.761	-0.003	0.659	0.649
-0.757	-1.516	-3.062	1.301	2.05	1.713	-0.305	0.608	0.52
-0.566	-1.364	-3.03	1.072	1.951	1.682	-0.478	0.602	0.336
-0.344	-1.216	-2.986	0.869	1.829	1.577	-0.613	0.667	0.055
-0.178	-1.082	-2.964	0.702	1.726	1.481	-0.73	0.711	-0.124
-0.122	-0.866	-2.922	0.451	1.701	1.488	-0.803	0.686	-0.255
-0.087	-0.754	-2.893	0.401	1.718	1.318	-0.863	0.713	-0.29
-0.069	-0.655	-2.85	0.356	1.755	1.235	-0.977	0.711	-0.321
-0.1	-0.601	-2.775	0.375	1.827	1.242	-1.075	0.631	-0.332
-0.193	-0.52	-2.677	0.373	1.895	1.292	-1.16	0.592	-0.343
-0.312	-0.479	-2.531	0.38	2.003	1.316	-1.18	0.56	-0.351
-0.412	-0.425	-2.32	0.4	2.027	1.282	-1.182	0.529	-0.381
-0.516	-0.465	-2.134	0.477	2.09	1.308	-1.167	0.52	-0.417
-0.609	-0.497	-1.943	0.549	2.13	1.312	-1.138	0.505	-0.459
-0.662	-0.54	-1.81	0.672	2.118	1.28	-1.118	0.504	-0.497
-0.701	-0.577	-1.673	0.804	2.071	1.245	-1.095	0.492	-0.547
-0.726	-0.58	-1.475	0.86	1.962	1.239	-1.078	0.44	-0.603
-0.747	-0.597	-1.403	0.974	1.943	1.254	-1.122	0.409	-0.647
-0.797	-0.637	-1.381	1.186	1.899	1.302	-1.166	0.357	-0.653
-0.832	-0.671	-1.442	1.405	1.836	1.457	-1.26	0.252	-0.638
-0.866	-0.699	-1.487	1.577	1.844	1.547	-1.351	0.2	-0.639
-0.888	-0.712	-1.534	1.71	1.839	1.614	-1.409	0.176	-0.666
-0.9	-0.725	-1.629	1.883	1.867	1.65	-1.462	0.152	-0.702
-0.888	-0.724	-1.715	2.023	1.833	1.714	-1.496	0.139	-0.795
-0.885	-0.726	-1.771	2.129	1.838	1.692	-1.512	0.164	-0.846
-0.874	-0.724	-1.812	2.188	1.813	1.679	-1.513	0.186	-0.883
-0.871	-0.727	-1.829	2.252	1.784	1.662	-1.509	0.2	-0.913
-0.853	-0.73	-1.827	2.369	1.684	1.602	-1.526	0.225	-0.946
-0.895	-0.703	-1.738	2.555	1.634	1.552	-1.508	0.178	-1.04
-0.888	-0.733	-1.61	2.676	1.568	1.399	-1.48	0.123	-1.009
-0.889	-0.741	-1.401	2.844	1.441	1.23	-1.443	0.027	-1.019
-0.886	-0.734	-1.152	2.945	1.229	1.014	-1.372	-0.066	-0.946
-0.84	-0.782	-0.989	3.08	1.186	0.678	-1.338	-0.224	-0.746
-0.803	-0.736	-1.003	3.231	1.068	0.509	-1.291	-0.34	-0.692
-0.678	-0.78	-1.069	3.088	1.067	0.341	-1.28	-0.405	-0.462
-0.55	-0.805	-1.093	3.036	1.028	0.082	-1.261	-0.526	-0.222
-0.403	-0.826	-1.171	2.834	1.102	-0.102	-1.228	-0.616	-0.019
-0.295	-0.82	-1.22	2.677	1.117	-0.265	-1.213	-0.682	0.157
-0.197	-0.828	-1.283	2.516	1.177	-0.406	-1.146	-0.735	0.286
-0.08	-0.837	-1.227	2.326	1.18	-0.487	-1.088	-0.81	0.316
-0.048	-0.784	-1.308	2.053	1.215	-0.457	-1.042	-0.702	0.321
-0.026	-0.773	-1.259	1.865	1.233	-0.422	-0.944	-0.669	0.254
-0.035	-0.742	-1.178	1.657	1.243	-0.373	-0.818	-0.584	0.134
-0.05	-0.701	-1.097	1.441	1.212	-0.291	-0.685	-0.485	-0.005
-0.077	-0.655	-1.082	1.258	1.172	-0.197	-0.575	-0.351	-0.125
-0.095	-0.639	-1.02	1.138	1.103	-0.153	-0.483	-0.246	-0.212
-0.116	-0.618	-0.993	1.079	1.032	-0.131	-0.482	-0.137	-0.25
-0.095	-0.625	-0.931	1.121	0.906	-0.143	-0.489	-0.128	-0.285
-0.068	-0.626	-0.89	1.17	0.802	-0.16	-0.496	-0.153	-0.304
-0.052	-0.594	-0.845	1.173	0.682	-0.195	-0.508	-0.153	-0.299
-0.042	-0.526	-0.776	1.152	0.52	-0.205	-0.561	-0.131	-0.325
-0.035	-0.479	-0.68	1.118	0.373	-0.228	-0.55	-0.152	-0.321
-0.047	-0.433	-0.603	1.147	0.238	-0.267	-0.542	-0.168	-0.32
-0.053	-0.331	-0.497	1.069	0.097	-0.245	-0.565	-0.174	-0.377
-0.012	-0.274	-0.383	0.965	-0.134	-0.269	-0.546	-0.193	-0.355
-0.002	-0.226	-0.284	0.81	-0.346	-0.256	-0.49	-0.174	-0.309
0.074	-0.213	-0.19	0.599	-0.602	-0.292	-0.422	-0.148	-0.224
0.121	-0.222	-0.166	0.511	-0.718	-0.324	-0.382	-0.133	-0.173
0.181	-0.244	-0.166	0.42	-0.812	-0.358	-0.341	-0.107	-0.131
0.227	-0.264	-0.147	0.345	-0.89	-0.377	-0.325	-0.077	-0.106
0.258	-0.277	-0.153	0.282	-0.956	-0.395	-0.3	-0.043	-0.073
0.275	-0.278	-0.174	0.245	-0.972	-0.396	-0.285	-0.021	-0.072
0.29	-0.271	-0.211	0.218	-0.979	-0.399	-0.279	0.005	-0.074
0.316	-0.266	-0.287	0.187	-0.975	-0.396	-0.265	0.041	-0.088
0.338	-0.259	-0.363	0.175	-0.974	-0.393	-0.245	0.065	-0.105
0.369	-0.259	-0.423	0.159	-0.974	-0.387	-0.237	0.073	-0.119
0.387	-0.258	-0.467	0.152	-0.985	-0.388	-0.219	0.076	-0.121
0.409	-0.264	-0.505	0.151	-0.996	-0.388	-0.219	0.074	-0.111
0.428	-0.258	-0.515	0.132	-1.025	-0.383	-0.214	0.062	-0.108
0.441	-0.26	-0.522	0.12	-1.043	-0.376	-0.212	0.058	-0.106
0.44	-0.261	-0.515	0.115	-1.05	-0.373	-0.21	0.049	-0.093
0.439	-0.26	-0.51	0.106	-1.059	-0.374	-0.21	0.046	-0.081
0.441	-0.257	-0.512	0.095	-1.069	-0.376	-0.211	0.045	-0.067
0.433	-0.259	-0.502	0.085	-1.069	-0.386	-0.19	0.038	-0.044
0.415	-0.268	-0.481	0.084	-1.072	-0.395	-0.185	0.068	-0.034
0.4	-0.272	-0.462	0.082	-1.073	-0.407	-0.18	0.092	-0.027
0.389	-0.28	-0.443	0.078	-1.069	-0.43	-0.172	0.123	-0.022
0.361	-0.282	-0.424	0.072	-1.063	-0.437	-0.174	0.174	-0.02
0.342	-0.28	-0.419	0.062	-1.052	-0.447	-0.17	0.217	-0.022
0.336	-0.267	-0.423	0.05	-1.039	-0.467	-0.173	0.242	-0.024
0.334	-0.249	-0.434	0.036	-1.022	-0.489	-0.173	0.257	-0.028
0.344	-0.228	-0.453	0.023	-1.01	-0.505	-0.168	0.271	-0.057
0.361	-0.202	-0.478	0.01	-1.006	-0.521	-0.16	0.276	-0.094
0.383	-0.181	-0.503	0.002	-1.013	-0.537	-0.139	0.271	-0.126
0.403	-0.175	-0.515	-0.011	-1.025	-0.551	-0.116	0.271	-0.147
0.418	-0.174	-0.531	-0.02	-1.039	-0.547	-0.089	0.273	-0.169
0.443	-0.175	-0.551	-0.033	-1.046	-0.551	-0.077	0.249	-0.167
0.447	-0.171	-0.566	-0.032	-1.054	-0.55	-0.05	0.224	-0.156
0.459	-0.169	-0.576	-0.044	-1.049	-0.551	-0.04	0.189	-0.137
0.472	-0.173	-0.579	-0.044	-1.048	-0.561	-0.029	0.162	-0.125
0.478	-0.165	-0.595	-0.044	-1.049	-0.57	-0.019	0.131	-0.101
0.477	-0.163	-0.59	-0.047	-1.052	-0.548	-0.024	0.099	-0.09
0.476	-0.165	-0.578	-0.048	-1.039	-0.522	-0.04	0.06	-0.08
0.476	-0.174	-0.568	-0.051	-1.031	-0.482	-0.056	0.031	-0.076
0.462	-0.179	-0.545	-0.06	-1.02	-0.447	-0.069	0.016	-0.071
0.448	-0.179	-0.532	-0.057	-1.015	-0.408	-0.084	0.004	-0.077
0.444	-0.201	-0.523	-0.048	-1.008	-0.391	-0.097	0.012	-0.075
0.421	-0.206	-0.5	-0.03	-0.993	-0.392	-0.099	0.01	-0.064
0.401	-0.216	-0.455	-0.038	-1.011	-0.39	-0.082	0.032	-0.066
0.392	-0.229	-0.442	-0.012	-1.012	-0.396	-0.085	0.049	-0.073
0.376	-0.246	-0.425	0.021	-1.026	-0.401	-0.082	0.081	-0.085
0.356	-0.251	-0.403	0.051	-1.037	-0.421	-0.066	0.12	-0.106
0.354	-0.245	-0.377	0.067	-1.064	-0.428	-0.083	0.131	-0.122
0.349	-0.241	-0.336	0.075	-1.09	-0.425	-0.121	0.141	-0.132
0.353	-0.238	-0.298	0.091	-1.127	-0.414	-0.163	0.143	-0.149
0.358	-0.233	-0.264	0.118	-1.181	-0.402	-0.195	0.131	-0.167
0.377	-0.23	-0.232	0.14	-1.221	-0.383	-0.222	0.088	-0.188
0.393	-0.237	-0.218	0.131	-1.247	-0.363	-0.228	0.066	-0.19
0.408	-0.244	-0.22	0.124	-1.259	-0.345	-0.207	0.048	-0.207
0.419	-0.248	-0.233	0.114	-1.26	-0.333	-0.189	0.045	-0.223
0.427	-0.251	-0.247	0.1	-1.25	-0.328	-0.162	0.046	-0.242
0.453	-0.263	-0.263	0.065	-1.231	-0.316	-0.123	0.046	-0.277
0.465	-0.262	-0.277	0.057	-1.219	-0.319	-0.086	0.06	-0.327
0.486	-0.254	-0.294	0.043	-1.199	-0.326	-0.055	0.054	-0.372
0.502	-0.251	-0.294	0.035	-1.176	-0.333	-0.031	0.046	-0.418
0.496	-0.232	-0.299	0.036	-1.162	-0.33	-0.002	0.035	-0.451
0.494	-0.211	-0.304	0.037	-1.152	-0.321	0.017	0.007	-0.476
0.504	-0.135	-0.309	0.013	-1.165	-0.3	0.069	-0.062	-0.556
0.518	-0.018	-0.324	-0.017	-1.181	-0.265	0.15	-0.166	-0.687
0.537	0.102	-0.336	-0.041	-1.201	-0.233	0.241	-0.278	-0.832
0.555	0.225	-0.353	-0.068	-1.219	-0.211	0.338	-0.389	-0.973
0.565	0.29	-0.354	-0.085	-1.24	-0.192	0.397	-0.449	-1.054
0.564	0.325	-0.354	-0.091	-1.245	-0.161	0.419	-0.483	-1.104
0.566	0.356	-0.358	-0.111	-1.257	-0.138	0.426	-0.507	-1.124
0.551	0.374	-0.362	-0.13	-1.262	-0.096	0.43	-0.512	-1.136
0.54	0.387	-0.371	-0.15	-1.259	-0.049	0.428	-0.521	-1.143
0.525	0.398	-0.392	-0.161	-1.243	0.004	0.43	-0.534	-1.153
0.521	0.398	-0.41	-0.175	-1.238	0.041	0.428	-0.533	-1.155
0.515	0.398	-0.422	-0.179	-1.229	0.07	0.422	-0.533	-1.159
0.51	0.407	-0.419	-0.16	-1.21	0.095	0.4	-0.544	-1.196
0.51	0.418	-0.423	-0.13	-1.203	0.112	0.385	-0.568	-1.225
0.521	0.43	-0.411	-0.1	-1.214	0.113	0.362	-0.589	-1.258
0.528	0.446	-0.408	-0.079	-1.223	0.112	0.347	-0.611	-1.281
0.539	0.458	-0.398	-0.057	-1.235	0.095	0.328	-0.63	-1.295
0.55	0.468	-0.391	-0.043	-1.241	0.081	0.309	-0.645	-1.304
0.555	0.478	-0.391	-0.037	-1.222	0.07	0.286	-0.656	-1.309
0.557	0.473	-0.401	-0.037	-1.183	0.071	0.266	-0.665	-1.301
0.568	0.469	-0.422	-0.037	-1.146	0.075	0.242	-0.679	-1.297
0.571	0.466	-0.458	-0.035	-1.079	0.08	0.21	-0.699	-1.279
0.579	0.462	-0.497	-0.037	-1.024	0.086	0.183	-0.707	-1.271
0.586	0.465	-0.532	-0.041	-0.982	0.091	0.158	-0.707	-1.27
0.587	0.472	-0.536	-0.045	-0.969	0.088	0.144	-0.7	-1.277
0.588	0.488	-0.539	-0.056	-0.955	0.084	0.123	-0.688	-1.29
0.591	0.505	-0.547	-0.078	-0.94	0.071	0.102	-0.672	-1.292
0.6	0.526	-0.549	-0.097	-0.931	0.059	0.071	-0.658	-1.306
0.589	0.566	-0.551	-0.12	-0.904	0.055	0.038	-0.644	-1.325
0.59	0.6	-0.551	-0.127	-0.874	0.049	-0.005	-0.642	-1.355
0.576	0.635	-0.549	-0.132	-0.852	0.042	-0.039	-0.628	-1.374
0.575	0.663	-0.554	-0.143	-0.842	0.044	-0.067	-0.637	-1.376
0.56	0.698	-0.541	-0.139	-0.837	0.043	-0.086	-0.643	-1.395
0.554	0.721	-0.533	-0.138	-0.831	0.036	-0.099	-0.655	-1.401
0.548	0.728	-0.526	-0.14	-0.822	0.045	-0.122	-0.651	-1.404
0.543	0.743	-0.504	-0.146	-0.826	0.058	-0.152	-0.666	-1.406
0.54	0.753	-0.468	-0.14	-0.835	0.069	-0.184	-0.679	-1.421
0.543	0.764	-0.434	-0.13	-0.856	0.077	-0.241	-0.694	-1.421
0.545	0.771	-0.399	-0.13	-0.873	0.085	-0.282	-0.706	-1.422
0.543	0.768	-0.36	-0.116	-0.877	0.095	-0.318	-0.722	-1.429
0.535	0.773	-0.317	-0.098	-0.883	0.106	-0.348	-0.742	-1.442
0.518	0.783	-0.28	-0.094	-0.87	0.116	-0.361	-0.758	-1.45
0.512	0.784	-0.255	-0.08	-0.841	0.093	-0.368	-0.769	-1.456
0.501	0.785	-0.236	-0.069	-0.816	0.084	-0.367	-0.778	-1.464
0.504	0.798	-0.208	-0.068	-0.779	0.038	-0.365	-0.805	-1.465
0.509	0.808	-0.187	-0.064	-0.738	-0.003	-0.377	-0.828	-1.467
0.5	0.829	-0.18	-0.051	-0.712	-0.023	-0.369	-0.859	-1.471
0.497	0.853	-0.18	-0.05	-0.689	-0.038	-0.379	-0.881	-1.473
0.485	0.883	-0.174	-0.037	-0.644	-0.061	-0.392	-0.913	-1.477
0.454	0.912	-0.174	-0.018	-0.598	-0.051	-0.41	-0.919	-1.498
0.423	0.935	-0.172	0.01	-0.557	-0.041	-0.421	-0.931	-1.516
0.38	0.959	-0.172	0.05	-0.518	-0.032	-0.44	-0.926	-1.531
0.322	0.981	-0.17	0.107	-0.486	-0.016	-0.454	-0.923	-1.533
0.281	0.993	-0.151	0.153	-0.457	0.022	-0.448	-0.962	-1.552
0.241	1.003	-0.148	0.202	-0.435	0.052	-0.445	-0.998	-1.549
0.185	1.009	-0.163	0.256	-0.358	0.085	-0.461	-1.007	-1.55
0.149	1.01	-0.189	0.287	-0.271	0.12	-0.489	-1.012	-1.555
0.141	0.966	-0.259	0.32	-0.081	0.123	-0.562	-1.006	-1.535
0.156	0.9	-0.341	0.308	0.124	0.125	-0.645	-0.985	-1.49
0.198	0.834	-0.421	0.273	0.327	0.105	-0.73	-0.972	-1.444
0.254	0.766	-0.488	0.233	0.485	0.052	-0.794	-0.919	-1.423
0.309	0.7	-0.509	0.165	0.571	0.013	-0.842	-0.852	-1.404
0.325	0.662	-0.502	0.108	0.624	0.007	-0.869	-0.816	-1.38
0.365	0.629	-0.505	0.089	0.645	-0.062	-0.882	-0.773	-1.371
0.366	0.625	-0.506	0.063	0.675	-0.116	-0.9	-0.728	-1.338
0.303	0.59	-0.52	0.081	0.713	-0.095	-0.864	-0.668	-1.299
0.19	0.562	-0.526	0.109	0.794	-0.102	-0.812	-0.535	-1.27
0.077	0.476	-0.658	0.179	0.801	-0.075	-0.819	-0.386	-1.051
-0.086	0.358	-0.846	0.227	0.808	0.065	-0.84	-0.177	-0.775
-0.241	0.24	-1.108	0.328	0.761	0.203	-0.87	0.011	-0.442
-0.362	0.073	-1.35	0.408	0.691	0.387	-1.014	0.245	-0.102
-0.414	-0.007	-1.481	0.469	0.635	0.48	-1.084	0.371	0.04
-0.428	-0.056	-1.574	0.484	0.579	0.555	-1.188	0.459	0.15
-0.417	-0.13	-1.624	0.537	0.516	0.626	-1.224	0.519	0.162
-0.401	-0.191	-1.65	0.56	0.486	0.668	-1.246	0.558	0.175
-0.405	-0.217	-1.657	0.57	0.43	0.701	-1.296	0.594	0.218
-0.397	-0.272	-1.65	0.558	0.407	0.781	-1.321	0.586	0.248
-0.395	-0.322	-1.648	0.559	0.373	0.83	-1.339	0.6	0.286
-0.396	-0.378	-1.633	0.544	0.353	0.852	-1.353	0.633	0.338
-0.41	-0.452	-1.62	0.515	0.337	0.895	-1.346	0.666	0.418
-0.42	-0.483	-1.609	0.493	0.318	0.899	-1.356	0.694	0.484
-0.449	-0.512	-1.588	0.456	0.304	0.932	-1.338	0.708	0.552
-0.458	-0.544	-1.61	0.461	0.276	0.935	-1.345	0.758	0.6
-0.477	-0.549	-1.62	0.447	0.269	0.917	-1.317	0.8	0.629
-0.499	-0.547	-1.639	0.423	0.255	0.89	-1.268	0.852	0.661
-0.522	-0.529	-1.657	0.395	0.217	0.876	-1.224	0.905	0.679
-0.536	-0.524	-1.674	0.361	0.188	0.874	-1.189	0.976	0.675
-0.549	-0.514	-1.71	0.343	0.178	0.86	-1.161	1.031	0.683
-0.549	-0.476	-1.705	0.327	0.122	0.827	-1.132	1.062	0.657
-0.545	-0.426	-1.686	0.28	0.081	0.789	-1.146	1.092	0.653
-0.548	-0.391	-1.627	0.245	0.063	0.744	-1.161	1.126	0.625
-0.54	-0.385	-1.57	0.239	0.037	0.638	-1.137	1.189	0.602
-0.526	-0.391	-1.541	0.243	0.02	0.521	-1.108	1.255	0.596
-0.514	-0.388	-1.511	0.223	0.012	0.442	-1.102	1.312	0.583
-0.493	-0.403	-1.467	0.164	-0.004	0.365	-1.093	1.393	0.583
-0.456	-0.424	-1.453	0.119	-0.042	0.336	-1.117	1.465	0.572
-0.454	-0.454	-1.446	0.073	-0.079	0.336	-1.101	1.54	0.589
-0.454	-0.475	-1.428	0.042	-0.104	0.351	-1.099	1.583	0.59
-0.45	-0.477	-1.413	0.007	-0.189	0.374	-1.061	1.598	0.601
-0.465	-0.489	-1.402	0.019	-0.299	0.414	-0.934	1.577	0.593
-0.472	-0.505	-1.396	0.002	-0.382	0.459	-0.853	1.59	0.584
-0.492	-0.469	-1.4	0.035	-0.407	0.439	-0.781	1.553	0.567
-0.509	-0.46	-1.439	0.083	-0.43	0.432	-0.702	1.528	0.568
-0.519	-0.455	-1.492	0.139	-0.462	0.438	-0.646	1.511	0.565
-0.522	-0.419	-1.577	0.191	-0.447	0.403	-0.646	1.517	0.561
-0.505	-0.433	-1.672	0.231	-0.416	0.401	-0.652	1.519	0.576
-0.514	-0.428	-1.742	0.265	-0.398	0.402	-0.63	1.535	0.57
-0.512	-0.45	-1.845	0.271	-0.399	0.425	-0.613	1.579	0.601
-0.51	-0.48	-1.927	0.286	-0.381	0.453	-0.583	1.602	0.615
-0.531	-0.493	-1.961	0.254	-0.381	0.463	-0.529	1.664	0.627
-0.543	-0.519	-1.999	0.24	-0.364	0.474	-0.452	1.709	0.616
-0.561	-0.508	-2.118	0.226	-0.383	0.469	-0.261	1.71	0.638
-0.58	-0.471	-2.229	0.256	-0.419	0.428	-0.083	1.715	0.628
-0.617	-0.48	-2.314	0.299	-0.434	0.413	0.099	1.722	0.639
-0.658	-0.505	-2.435	0.345	-0.475	0.403	0.341	1.735	0.677
-0.729	-0.59	-2.465	0.498	-0.392	0.421	0.488	1.724	0.656
-0.814	-0.776	-2.577	0.67	-0.348	0.504	0.799	1.745	0.677
-0.87	-0.896	-2.636	0.783	-0.309	0.573	0.979	1.732	0.698
-0.93	-1.091	-2.716	0.94	-0.238	0.688	1.18	1.744	0.705
-0.99	-1.311	-2.788	1.154	-0.08	0.78	1.43	1.679	0.694
-1.05	-1.519	-2.843	1.321	0.057	0.887	1.644	1.642	0.689
-1.082	-1.63	-2.915	1.396	0.124	0.933	1.811	1.643	0.697
-1.1	-1.708	-2.954	1.426	0.253	0.982	1.904	1.623	0.673
-1.114	-1.755	-2.992	1.439	0.367	1.011	1.991	1.602	0.645
-1.113	-1.766	-3.012	1.455	0.43	1.035	2.057	1.586	0.565
-1.127	-1.8	-3.045	1.409	0.489	1.098	2.094	1.616	0.559
-1.138	-1.831	-3.076	1.373	0.587	1.189	2.177	1.621	0.471
-1.147	-1.85	-3.099	1.34	0.665	1.27	2.224	1.624	0.402
-1.156	-1.867	-3.12	1.347	0.704	1.344	2.266	1.62	0.332
-1.158	-1.873	-3.124	1.381	0.738	1.395	2.274	1.596	0.259
-1.158	-1.875	-3.128	1.414	0.739	1.442	2.285	1.573	0.204
-1.158	-1.874	-3.126	1.451	0.758	1.491	2.257	1.568	0.128
-1.158	-1.876	-3.128	1.488	0.787	1.54	2.239	1.531	0.079
-1.159	-1.876	-3.127	1.509	0.805	1.56	2.207	1.527	0.053
-1.159	-1.876	-3.126	1.524	0.826	1.578	2.178	1.521	0.031
-1.158	-1.875	-3.125	1.541	0.845	1.603	2.148	1.507	0.009
-1.158	-1.875	-3.124	1.549	0.858	1.619	2.134	1.499	-0.007
-1.156	-1.871	-3.121	1.557	0.864	1.634	2.111	1.488	-0.019
-1.155	-1.867	-3.118	1.56	0.867	1.648	2.09	1.48	-0.027
-1.153	-1.863	-3.115	1.563	0.876	1.659	2.065	1.471	-0.033
-1.153	-1.862	-3.114	1.562	0.894	1.675	2.045	1.459	-0.038
-1.153	-1.863	-3.115	1.559	0.922	1.693	2.037	1.444	-0.046
-1.154	-1.865	-3.117	1.572	0.962	1.71	2.016	1.42	-0.059
-1.156	-1.869	-3.122	1.584	1.022	1.736	1.991	1.392	-0.078
-1.158	-1.874	-3.126	1.588	1.064	1.757	1.977	1.373	-0.088
-1.158	-1.875	-3.126	1.587	1.09	1.775	1.972	1.354	-0.098
-1.159	-1.875	-3.126	1.581	1.112	1.79	1.974	1.338	-0.105
-1.159	-1.875	-3.126	1.569	1.118	1.795	1.969	1.336	-0.098
-1.159	-1.875	-3.126	1.556	1.126	1.8	1.961	1.333	-0.087
-1.159	-1.876	-3.126	1.554	1.139	1.806	1.943	1.335	-0.088
-1.159	-1.876	-3.126	1.564	1.149	1.803	1.923	1.335	-0.088
-1.159	-1.876	-3.125	1.576	1.167	1.784	1.909	1.329	-0.08
-1.159	-1.876	-3.125	1.605	1.188	1.746	1.893	1.33	-0.073
-1.159	-1.876	-3.124	1.639	1.202	1.721	1.874	1.335	-0.084
-1.159	-1.875	-3.122	1.674	1.224	1.693	1.853	1.339	-0.095
-1.159	-1.874	-3.121	1.713	1.233	1.669	1.838	1.337	-0.105
-1.159	-1.873	-3.121	1.723	1.251	1.655	1.82	1.338	-0.102
-1.159	-1.872	-3.121	1.741	1.28	1.627	1.8	1.339	-0.102
-1.159	-1.871	-3.12	1.752	1.307	1.608	1.784	1.339	-0.101
-1.159	-1.871	-3.119	1.744	1.347	1.617	1.756	1.325	-0.098
-1.159	-1.871	-3.118	1.735	1.392	1.628	1.737	1.306	-0.098
-1.159	-1.871	-3.118	1.728	1.429	1.634	1.73	1.292	-0.104
-1.159	-1.871	-3.117	1.716	1.463	1.644	1.725	1.281	-0.111
-1.159	-1.873	-3.118	1.724	1.5	1.654	1.719	1.257	-0.124
-1.159	-1.873	-3.119	1.726	1.529	1.657	1.7	1.245	-0.12
-1.159	-1.874	-3.119	1.712	1.565	1.655	1.693	1.236	-0.115
-1.159	-1.874	-3.122	1.684	1.596	1.672	1.671	1.218	-0.09
-1.159	-1.876	-3.125	1.627	1.658	1.676	1.627	1.214	-0.04
-1.159	-1.877	-3.129	1.571	1.734	1.689	1.567	1.201	0.008
-1.159	-1.877	-3.132	1.548	1.774	1.694	1.518	1.193	0.043
-1.158	-1.874	-3.133	1.548	1.826	1.687	1.46	1.18	0.063
-1.154	-1.871	-3.135	1.532	1.875	1.666	1.383	1.172	0.117
-1.145	-1.86	-3.131	1.564	1.959	1.674	1.256	1.097	0.144
-1.127	-1.831	-3.121	1.574	2.054	1.673	1.029	1.003	0.234
-1.103	-1.774	-3.114	1.544	2.102	1.697	0.799	0.914	0.317
-1.079	-1.718	-3.103	1.533	2.142	1.723	0.598	0.828	0.357
-0.994	-1.638	-3.077	1.497	2.154	1.717	0.28	0.736	0.39
-0.802	-1.55	-3.054	1.369	2.061	1.687	-0.014	0.703	0.312
-0.641	-1.357	-3.003	1.153	1.942	1.661	-0.16	0.732	0.057
-0.444	-1.188	-2.948	0.92	1.859	1.587	-0.374	0.721	-0.115
-0.267	-1.079	-2.924	0.75	1.758	1.496	-0.533	0.776	-0.267
-0.24	-0.908	-2.886	0.608	1.756	1.447	-0.596	0.772	-0.363
-0.192	-0.833	-2.859	0.568	1.771	1.396	-0.742	0.755	-0.394
-0.159	-0.732	-2.806	0.513	1.81	1.291	-0.865	0.759	-0.439
-0.213	-0.687	-2.753	0.52	1.88	1.368	-0.981	0.694	-0.428
-0.3	-0.603	-2.632	0.504	1.977	1.362	-1.049	0.644	-0.429
-0.395	-0.516	-2.505	0.494	2.073	1.357	-1.109	0.591	-0.43
-0.482	-0.51	-2.383	0.593	2.14	1.382	-1.204	0.575	-0.454
-0.581	-0.539	-2.145	0.659	2.165	1.361	-1.132	0.557	-0.511
-0.658	-0.55	-1.939	0.693	2.225	1.331	-1.133	0.53	-0.536
-0.705	-0.588	-1.78	0.823	2.206	1.262	-1.121	0.531	-0.579
-0.749	-0.617	-1.648	0.913	2.203	1.252	-1.111	0.505	-0.62
-0.777	-0.631	-1.54	1	2.177	1.243	-1.103	0.465	-0.659
-0.809	-0.642	-1.417	1.124	2.119	1.254	-1.131	0.423	-0.719
-0.854	-0.675	-1.417	1.335	2.077	1.328	-1.198	0.348	-0.712
-0.882	-0.692	-1.425	1.511	2.027	1.446	-1.291	0.277	-0.745
-0.898	-0.712	-1.448	1.668	1.994	1.561	-1.392	0.197	-0.761
-0.906	-0.719	-1.49	1.781	1.945	1.617	-1.439	0.156	-0.758
-0.915	-0.73	-1.543	1.942	1.915	1.706	-1.491	0.119	-0.831
-0.898	-0.717	-1.626	2.069	1.887	1.686	-1.506	0.113	-0.878
-0.882	-0.704	-1.673	2.131	1.854	1.686	-1.518	0.12	-0.925
-0.881	-0.707	-1.709	2.197	1.834	1.687	-1.54	0.144	-0.954
-0.86	-0.692	-1.735	2.248	1.801	1.626	-1.504	0.15	-0.99
-0.879	-0.672	-1.712	2.395	1.734	1.614	-1.521	0.161	-1.088
-0.898	-0.655	-1.629	2.565	1.669	1.564	-1.509	0.114	-1.178
-0.897	-0.677	-1.476	2.698	1.616	1.438	-1.487	0.045	-1.196
-0.897	-0.702	-1.277	2.856	1.557	1.221	-1.449	-0.042	-1.17
-0.895	-0.725	-1.086	3.045	1.437	0.959	-1.393	-0.16	-1.074
-0.879	-0.722	-0.992	3.27	1.285	0.682	-1.334	-0.307	-0.928
-0.821	-0.732	-1.016	3.369	1.19	0.474	-1.295	-0.403	-0.767
-0.715	-0.769	-1.061	3.319	1.188	0.257	-1.281	-0.489	-0.546
-0.563	-0.827	-1.119	3.187	1.175	0.011	-1.231	-0.589	-0.271
-0.408	-0.849	-1.24	3.014	1.231	-0.22	-1.165	-0.687	-0.036
-0.264	-0.855	-1.367	2.779	1.344	-0.389	-1.118	-0.755	0.151
-0.11	-0.878	-1.381	2.641	1.336	-0.532	-1.069	-0.876	0.255
-0.014	-0.887	-1.269	2.443	1.365	-0.611	-0.994	-0.942	0.246
0.032	-0.832	-1.322	2.183	1.38	-0.587	-0.959	-0.865	0.241
0.024	-0.771	-1.303	1.918	1.394	-0.501	-0.912	-0.745	0.164
0.021	-0.721	-1.197	1.69	1.37	-0.434	-0.837	-0.654	0.037
0.001	-0.669	-1.13	1.471	1.358	-0.366	-0.734	-0.538	-0.089
-0.032	-0.624	-1.065	1.288	1.316	-0.294	-0.66	-0.416	-0.179
-0.056	-0.602	-0.999	1.152	1.243	-0.218	-0.607	-0.297	-0.269
-0.081	-0.596	-0.975	1.106	1.144	-0.18	-0.573	-0.201	-0.292
-0.078	-0.6	-0.915	1.114	1.03	-0.164	-0.605	-0.153	-0.318
-0.069	-0.608	-0.872	1.183	0.913	-0.163	-0.6	-0.169	-0.339
-0.074	-0.571	-0.825	1.191	0.811	-0.152	-0.658	-0.141	-0.361
-0.094	-0.521	-0.738	1.188	0.669	-0.123	-0.691	-0.13	-0.387
-0.118	-0.456	-0.629	1.177	0.515	-0.12	-0.679	-0.146	-0.41
-0.128	-0.385	-0.512	1.141	0.378	-0.147	-0.653	-0.174	-0.432
-0.151	-0.302	-0.409	1.118	0.243	-0.131	-0.658	-0.186	-0.482
-0.128	-0.214	-0.306	1.005	-0.025	-0.147	-0.597	-0.2	-0.467
-0.108	-0.18	-0.215	0.859	-0.227	-0.152	-0.556	-0.17	-0.412
-0.021	-0.176	-0.159	0.709	-0.437	-0.214	-0.496	-0.166	-0.338
0.088	-0.2	-0.127	0.585	-0.625	-0.296	-0.443	-0.161	-0.264
0.158	-0.222	-0.12	0.472	-0.75	-0.336	-0.407	-0.125	-0.207
0.222	-0.248	-0.106	0.361	-0.867	-0.381	-0.376	-0.078	-0.145
0.248	-0.261	-0.117	0.289	-0.926	-0.393	-0.354	-0.032	-0.109
0.269	-0.254	-0.153	0.254	-0.93	-0.399	-0.35	-0.019	-0.102
0.295	-0.251	-0.201	0.218	-0.929	-0.398	-0.345	0.007	-0.112
0.319	-0.244	-0.287	0.185	-0.929	-0.403	-0.317	0.035	-0.107
0.345	-0.239	-0.364	0.168	-0.928	-0.399	-0.294	0.052	-0.119
0.372	-0.247	-0.414	0.156	-0.948	-0.394	-0.278	0.064	-0.122
0.393	-0.257	-0.466	0.155	-0.962	-0.391	-0.258	0.072	-0.117
0.413	-0.26	-0.505	0.153	-0.983	-0.394	-0.246	0.067	-0.104
0.428	-0.259	-0.517	0.132	-1.006	-0.39	-0.235	0.069	-0.103
0.442	-0.254	-0.519	0.112	-1.03	-0.386	-0.226	0.058	-0.101
0.441	-0.252	-0.514	0.107	-1.04	-0.384	-0.226	0.05	-0.089
0.445	-0.246	-0.512	0.101	-1.054	-0.386	-0.229	0.039	-0.077
0.443	-0.231	-0.502	0.087	-1.07	-0.393	-0.228	0.025	-0.059
0.441	-0.238	-0.486	0.078	-1.073	-0.401	-0.218	0.017	-0.04
0.425	-0.253	-0.458	0.073	-1.079	-0.411	-0.219	0.048	-0.02
0.406	-0.265	-0.437	0.077	-1.082	-0.429	-0.212	0.098	-0.022
0.383	-0.271	-0.407	0.07	-1.079	-0.445	-0.21	0.139	-0.014
0.36	-0.272	-0.389	0.06	-1.072	-0.464	-0.207	0.185	-0.006
0.329	-0.272	-0.375	0.054	-1.059	-0.473	-0.21	0.242	-0.006
0.337	-0.258	-0.389	0.038	-1.04	-0.499	-0.205	0.26	-0.022
0.337	-0.247	-0.39	0.024	-1.024	-0.518	-0.21	0.275	-0.027
0.342	-0.226	-0.41	0.01	-1.012	-0.531	-0.193	0.281	-0.047
0.361	-0.208	-0.438	-0.007	-1.001	-0.544	-0.181	0.283	-0.076
0.385	-0.18	-0.472	-0.022	-1.008	-0.561	-0.152	0.274	-0.11
0.406	-0.179	-0.494	-0.03	-1.015	-0.569	-0.127	0.277	-0.133
0.429	-0.174	-0.518	-0.035	-1.027	-0.573	-0.106	0.273	-0.16
0.449	-0.171	-0.537	-0.047	-1.037	-0.572	-0.087	0.253	-0.164
0.456	-0.166	-0.551	-0.051	-1.049	-0.573	-0.058	0.219	-0.146
0.461	-0.159	-0.563	-0.057	-1.052	-0.577	-0.036	0.185	-0.124
0.473	-0.158	-0.579	-0.058	-1.054	-0.589	-0.019	0.157	-0.107
0.479	-0.151	-0.596	-0.056	-1.064	-0.592	-0.011	0.128	-0.083
0.481	-0.149	-0.591	-0.063	-1.065	-0.572	-0.012	0.097	-0.075
0.478	-0.156	-0.561	-0.072	-1.055	-0.534	-0.028	0.054	-0.069
0.467	-0.164	-0.541	-0.074	-1.035	-0.493	-0.048	0.023	-0.061
0.455	-0.167	-0.525	-0.079	-1.027	-0.447	-0.062	0.005	-0.063
0.447	-0.173	-0.516	-0.082	-1.025	-0.403	-0.078	0.002	-0.075
0.441	-0.185	-0.507	-0.075	-1.021	-0.382	-0.092	0.008	-0.08
0.421	-0.204	-0.482	-0.058	-1.007	-0.385	-0.091	0.017	-0.066
0.394	-0.211	-0.434	-0.065	-1.018	-0.391	-0.075	0.039	-0.057
0.382	-0.226	-0.42	-0.041	-1.026	-0.395	-0.077	0.063	-0.061
0.358	-0.247	-0.381	-0.013	-1.033	-0.404	-0.077	0.107	-0.074
0.342	-0.258	-0.373	0.031	-1.047	-0.417	-0.069	0.146	-0.095
0.334	-0.253	-0.331	0.055	-1.084	-0.43	-0.097	0.171	-0.113
0.332	-0.248	-0.283	0.063	-1.133	-0.418	-0.15	0.186	-0.124
0.33	-0.241	-0.254	0.075	-1.172	-0.416	-0.18	0.197	-0.133
0.335	-0.236	-0.218	0.096	-1.223	-0.403	-0.206	0.178	-0.144
0.355	-0.238	-0.189	0.112	-1.27	-0.38	-0.236	0.139	-0.156
0.374	-0.244	-0.174	0.108	-1.289	-0.36	-0.243	0.103	-0.159
0.385	-0.262	-0.169	0.11	-1.302	-0.333	-0.222	0.079	-0.172
0.395	-0.255	-0.169	0.09	-1.302	-0.331	-0.194	0.054	-0.176
0.44	-0.28	-0.186	0.06	-1.306	-0.316	-0.167	0.049	-0.211
0.467	-0.292	-0.201	0.033	-1.289	-0.312	-0.124	0.042	-0.246
0.489	-0.3	-0.21	0.017	-1.29	-0.313	-0.086	0.056	-0.295
0.504	-0.293	-0.216	0.01	-1.274	-0.328	-0.046	0.062	-0.35
0.52	-0.285	-0.233	-0.001	-1.257	-0.336	-0.014	0.068	-0.401
0.524	-0.269	-0.239	-0.002	-1.242	-0.34	0.008	0.061	-0.438
0.518	-0.231	-0.24	-0.007	-1.235	-0.334	0.048	0.033	-0.485
0.53	-0.124	-0.246	-0.037	-1.25	-0.297	0.11	-0.069	-0.598
0.535	-0.015	-0.271	-0.057	-1.25	-0.261	0.18	-0.167	-0.71
0.539	0.108	-0.29	-0.067	-1.25	-0.225	0.249	-0.276	-0.842
0.56	0.227	-0.304	-0.097	-1.266	-0.194	0.345	-0.394	-0.985
0.573	0.294	-0.318	-0.11	-1.282	-0.171	0.383	-0.45	-1.063
0.566	0.337	-0.318	-0.113	-1.287	-0.145	0.406	-0.49	-1.109
0.557	0.368	-0.322	-0.124	-1.289	-0.109	0.411	-0.511	-1.136
0.553	0.374	-0.327	-0.15	-1.295	-0.069	0.431	-0.525	-1.143
0.542	0.39	-0.34	-0.16	-1.281	-0.033	0.424	-0.531	-1.157
0.528	0.409	-0.357	-0.176	-1.273	0.009	0.433	-0.541	-1.17
0.522	0.406	-0.374	-0.175	-1.251	0.037	0.43	-0.547	-1.175
0.517	0.407	-0.391	-0.184	-1.235	0.076	0.428	-0.545	-1.193
0.507	0.423	-0.398	-0.164	-1.209	0.098	0.419	-0.56	-1.228
0.512	0.428	-0.396	-0.133	-1.203	0.107	0.4	-0.579	-1.258
0.52	0.44	-0.395	-0.096	-1.216	0.115	0.378	-0.607	-1.284
0.527	0.457	-0.393	-0.074	-1.218	0.11	0.362	-0.63	-1.303
0.533	0.464	-0.38	-0.046	-1.217	0.095	0.337	-0.645	-1.318
0.544	0.467	-0.377	-0.023	-1.225	0.072	0.321	-0.65	-1.325
0.545	0.471	-0.368	-0.027	-1.202	0.079	0.294	-0.665	-1.325
0.553	0.464	-0.383	-0.023	-1.175	0.07	0.276	-0.673	-1.314
0.562	0.454	-0.401	-0.019	-1.138	0.076	0.259	-0.688	-1.308
0.566	0.449	-0.426	-0.01	-1.073	0.076	0.225	-0.71	-1.296
0.574	0.446	-0.462	-0.02	-1.006	0.092	0.189	-0.716	-1.297
0.59	0.439	-0.503	-0.019	-0.973	0.079	0.175	-0.713	-1.285
0.584	0.465	-0.508	-0.035	-0.961	0.075	0.151	-0.702	-1.291
0.586	0.476	-0.519	-0.049	-0.942	0.064	0.139	-0.688	-1.294
0.591	0.497	-0.528	-0.058	-0.931	0.049	0.109	-0.68	-1.298
0.594	0.527	-0.53	-0.099	-0.915	0.037	0.083	-0.659	-1.307
0.593	0.568	-0.522	-0.124	-0.89	0.022	0.038	-0.645	-1.333
0.592	0.595	-0.518	-0.133	-0.868	0.011	0.005	-0.638	-1.352
0.585	0.624	-0.519	-0.143	-0.847	0.008	-0.027	-0.631	-1.364
0.571	0.651	-0.52	-0.145	-0.841	0.014	-0.051	-0.63	-1.369
0.562	0.684	-0.511	-0.15	-0.836	0.014	-0.076	-0.642	-1.373
0.556	0.715	-0.508	-0.147	-0.828	0.017	-0.095	-0.657	-1.392
0.549	0.717	-0.492	-0.152	-0.82	0.024	-0.121	-0.65	-1.393
0.543	0.726	-0.477	-0.155	-0.812	0.032	-0.145	-0.644	-1.406
0.54	0.74	-0.445	-0.155	-0.821	0.046	-0.174	-0.659	-1.421
0.543	0.751	-0.409	-0.155	-0.833	0.048	-0.217	-0.669	-1.428
0.543	0.753	-0.37	-0.156	-0.842	0.06	-0.256	-0.68	-1.43
0.539	0.757	-0.34	-0.142	-0.851	0.071	-0.286	-0.698	-1.436
0.524	0.77	-0.292	-0.131	-0.855	0.084	-0.316	-0.719	-1.445
0.514	0.78	-0.252	-0.128	-0.847	0.089	-0.336	-0.74	-1.457
0.504	0.787	-0.233	-0.102	-0.832	0.074	-0.342	-0.756	-1.46
0.5	0.789	-0.217	-0.082	-0.805	0.05	-0.343	-0.776	-1.463
0.482	0.806	-0.197	-0.076	-0.767	0.019	-0.333	-0.79	-1.462
0.483	0.814	-0.174	-0.069	-0.733	-0.017	-0.334	-0.817	-1.459
0.481	0.825	-0.167	-0.058	-0.718	-0.039	-0.335	-0.842	-1.453
0.485	0.838	-0.155	-0.051	-0.697	-0.064	-0.34	-0.877	-1.447
0.475	0.859	-0.151	-0.042	-0.664	-0.079	-0.349	-0.9	-1.449
0.444	0.885	-0.146	-0.019	-0.616	-0.076	-0.365	-0.91	-1.463
0.403	0.904	-0.145	0.005	-0.565	-0.049	-0.378	-0.91	-1.486
0.371	0.91	-0.143	0.028	-0.514	-0.027	-0.407	-0.9	-1.502
0.319	0.934	-0.143	0.08	-0.478	-0.014	-0.427	-0.891	-1.515
0.293	0.932	-0.125	0.108	-0.445	0.019	-0.423	-0.92	-1.531
0.264	0.943	-0.13	0.154	-0.414	0.044	-0.423	-0.956	-1.541
0.24	0.952	-0.157	0.19	-0.368	0.064	-0.441	-0.971	-1.541
0.217	0.948	-0.186	0.228	-0.282	0.078	-0.479	-0.976	-1.539
0.221	0.895	-0.263	0.261	-0.089	0.067	-0.565	-0.961	-1.513
0.258	0.81	-0.364	0.28	0.14	0.037	-0.671	-0.934	-1.47
0.299	0.738	-0.437	0.248	0.328	0.014	-0.762	-0.9	-1.43
0.352	0.686	-0.495	0.213	0.471	-0.029	-0.824	-0.875	-1.41
0.411	0.62	-0.509	0.161	0.545	-0.067	-0.876	-0.832	-1.388
0.445	0.583	-0.519	0.144	0.587	-0.103	-0.906	-0.809	-1.374
0.456	0.586	-0.494	0.094	0.613	-0.149	-0.921	-0.782	-1.358
0.457	0.569	-0.479	0.077	0.644	-0.186	-0.929	-0.75	-1.341
0.404	0.538	-0.484	0.084	0.683	-0.173	-0.903	-0.704	-1.301
0.336	0.48	-0.491	0.108	0.729	-0.162	-0.865	-0.631	-1.236
0.22	0.447	-0.58	0.136	0.75	-0.115	-0.844	-0.522	-1.091
0.064	0.363	-0.738	0.194	0.753	-0.011	-0.863	-0.342	-0.851
-0.1	0.264	-0.974	0.239	0.738	0.131	-0.969	-0.131	-0.492
-0.254	0.154	-1.237	0.311	0.694	0.277	-1.082	0.113	-0.15
-0.336	0.081	-1.442	0.364	0.621	0.398	-1.205	0.298	0.072
-0.372	0.014	-1.562	0.413	0.556	0.494	-1.296	0.413	0.19
-0.384	-0.049	-1.635	0.463	0.496	0.57	-1.357	0.503	0.236
-0.366	-0.11	-1.699	0.524	0.407	0.612	-1.403	0.578	0.257
-0.386	-0.163	-1.701	0.564	0.373	0.653	-1.397	0.615	0.281
-0.381	-0.22	-1.71	0.58	0.345	0.701	-1.391	0.634	0.293
-0.371	-0.289	-1.712	0.571	0.328	0.776	-1.406	0.635	0.329
-0.378	-0.357	-1.702	0.56	0.297	0.806	-1.412	0.677	0.394
-0.391	-0.416	-1.685	0.532	0.288	0.849	-1.411	0.693	0.464
-0.409	-0.465	-1.671	0.517	0.283	0.872	-1.401	0.71	0.53
-0.428	-0.504	-1.66	0.484	0.281	0.887	-1.379	0.74	0.589
-0.455	-0.535	-1.647	0.454	0.29	0.906	-1.388	0.763	0.663
-0.478	-0.542	-1.631	0.452	0.254	0.875	-1.332	0.811	0.675
-0.497	-0.542	-1.636	0.428	0.235	0.855	-1.291	0.853	0.705
-0.515	-0.536	-1.64	0.406	0.205	0.836	-1.246	0.905	0.712
-0.531	-0.518	-1.661	0.381	0.176	0.804	-1.208	0.97	0.722
-0.54	-0.524	-1.682	0.362	0.173	0.801	-1.187	1.027	0.72
-0.544	-0.496	-1.683	0.336	0.146	0.78	-1.165	1.057	0.708
-0.545	-0.475	-1.653	0.29	0.118	0.762	-1.164	1.109	0.682
-0.553	-0.437	-1.599	0.247	0.119	0.725	-1.163	1.137	0.648
-0.549	-0.42	-1.557	0.241	0.088	0.628	-1.144	1.202	0.624
-0.535	-0.42	-1.513	0.199	0.074	0.533	-1.143	1.296	0.608
-0.519	-0.414	-1.449	0.16	0.067	0.415	-1.118	1.364	0.589
-0.499	-0.42	-1.387	0.11	0.049	0.336	-1.108	1.436	0.567
-0.48	-0.407	-1.346	0.073	0.029	0.297	-1.143	1.496	0.525
-0.461	-0.393	-1.308	0.014	-0.012	0.293	-1.142	1.529	0.489
-0.449	-0.414	-1.3	-0.041	-0.057	0.298	-1.143	1.6	0.499
-0.435	-0.416	-1.27	-0.082	-0.152	0.306	-1.09	1.614	0.493
-0.433	-0.439	-1.26	-0.098	-0.214	0.33	-0.997	1.63	0.468
-0.455	-0.452	-1.29	-0.062	-0.3	0.354	-0.881	1.641	0.462
-0.463	-0.446	-1.331	-0.02	-0.341	0.346	-0.791	1.608	0.472
-0.492	-0.454	-1.355	0.037	-0.348	0.339	-0.708	1.579	0.49
-0.521	-0.403	-1.449	0.116	-0.393	0.345	-0.663	1.562	0.489
-0.537	-0.371	-1.544	0.186	-0.404	0.34	-0.645	1.555	0.493
-0.529	-0.381	-1.631	0.222	-0.373	0.35	-0.635	1.548	0.503
-0.529	-0.402	-1.719	0.256	-0.342	0.37	-0.612	1.571	0.497
-0.523	-0.42	-1.815	0.261	-0.349	0.405	-0.601	1.606	0.515
-0.514	-0.446	-1.901	0.255	-0.359	0.442	-0.577	1.648	0.529
-0.508	-0.461	-1.99	0.26	-0.354	0.465	-0.515	1.675	0.516
-0.517	-0.497	-2.047	0.255	-0.331	0.476	-0.434	1.728	0.505
-0.526	-0.473	-2.174	0.279	-0.349	0.45	-0.269	1.729	0.501
-0.549	-0.469	-2.266	0.298	-0.366	0.428	-0.108	1.749	0.504
-0.577	-0.471	-2.341	0.346	-0.376	0.404	0.056	1.743	0.506
-0.641	-0.506	-2.418	0.455	-0.362	0.381	0.269	1.716	0.536
-0.707	-0.568	-2.485	0.557	-0.346	0.382	0.469	1.719	0.565
-0.78	-0.699	-2.554	0.68	-0.3	0.438	0.704	1.72	0.591
-0.84	-0.847	-2.603	0.804	-0.251	0.53	0.9	1.709	0.601
-0.919	-1.055	-2.689	1.001	-0.141	0.647	1.169	1.676	0.6
-0.989	-1.293	-2.765	1.191	-0.013	0.771	1.41	1.653	0.613
-1.048	-1.511	-2.841	1.364	0.128	0.889	1.646	1.622	0.601
-1.083	-1.63	-2.92	1.434	0.226	0.953	1.818	1.615	0.604
-1.103	-1.708	-2.969	1.474	0.301	0.998	1.915	1.625	0.588
-1.112	-1.758	-3.007	1.487	0.397	1.021	2.028	1.6	0.562
-1.108	-1.759	-3.019	1.48	0.443	1.038	2.078	1.58	0.509
-1.12	-1.789	-3.044	1.472	0.52	1.097	2.116	1.593	0.458
-1.136	-1.829	-3.077	1.465	0.604	1.194	2.153	1.608	0.391
-1.147	-1.849	-3.1	1.455	0.675	1.286	2.178	1.618	0.306
-1.154	-1.864	-3.117	1.445	0.724	1.359	2.225	1.605	0.241
-1.158	-1.872	-3.123	1.487	0.757	1.413	2.207	1.601	0.169
-1.158	-1.874	-3.126	1.497	0.767	1.453	2.222	1.59	0.117
-1.158	-1.874	-3.127	1.503	0.769	1.482	2.233	1.579	0.087
-1.158	-1.875	-3.127	1.517	0.797	1.512	2.229	1.552	0.058
-1.159	-1.876	-3.127	1.52	0.827	1.54	2.202	1.533	0.044
-1.159	-1.877	-3.127	1.527	0.844	1.562	2.18	1.525	0.029
-1.159	-1.876	-3.126	1.535	0.865	1.584	2.162	1.505	0.016
-1.158	-1.875	-3.125	1.539	0.886	1.609	2.152	1.492	-0.009
-1.158	-1.874	-3.123	1.548	0.892	1.627	2.132	1.48	-0.019
-1.158	-1.873	-3.123	1.547	0.909	1.637	2.12	1.472	-0.024
-1.158	-1.873	-3.122	1.543	0.927	1.648	2.109	1.46	-0.027
-1.156	-1.87	-3.121	1.559	0.931	1.659	2.084	1.453	-0.041
-1.157	-1.873	-3.123	1.559	0.963	1.672	2.078	1.442	-0.05
-1.157	-1.873	-3.124	1.575	0.992	1.685	2.06	1.417	-0.059
-1.158	-1.874	-3.125	1.589	1.032	1.707	2.024	1.394	-0.072
-1.158	-1.875	-3.127	1.619	1.065	1.722	1.992	1.364	-0.083
-1.159	-1.876	-3.127	1.607	1.097	1.743	1.978	1.358	-0.094
-1.159	-1.876	-3.127	1.601	1.114	1.759	1.974	1.346	-0.103
-1.159	-1.876	-3.127	1.597	1.129	1.764	1.962	1.343	-0.102
-1.159	-1.876	-3.127	1.589	1.138	1.765	1.961	1.335	-0.094
-1.159	-1.876	-3.126	1.588	1.153	1.765	1.95	1.331	-0.09
-1.159	-1.876	-3.126	1.588	1.166	1.772	1.927	1.332	-0.091
-1.159	-1.876	-3.125	1.608	1.2	1.741	1.906	1.325	-0.083
-1.159	-1.875	-3.121	1.636	1.232	1.706	1.887	1.318	-0.081
-1.159	-1.875	-3.123	1.655	1.239	1.695	1.877	1.333	-0.098
-1.159	-1.875	-3.121	1.683	1.256	1.675	1.858	1.333	-0.105
-1.159	-1.875	-3.121	1.711	1.272	1.653	1.846	1.332	-0.114
-1.159	-1.874	-3.121	1.732	1.297	1.636	1.835	1.321	-0.116
-1.159	-1.874	-3.121	1.744	1.329	1.622	1.826	1.315	-0.122
-1.159	-1.874	-3.121	1.764	1.368	1.606	1.815	1.3	-0.13
-1.159	-1.873	-3.12	1.754	1.409	1.61	1.779	1.293	-0.122
-1.159	-1.873	-3.12	1.745	1.453	1.617	1.771	1.274	-0.126
-1.159	-1.873	-3.119	1.737	1.474	1.626	1.761	1.268	-0.128
-1.159	-1.873	-3.119	1.73	1.493	1.636	1.751	1.26	-0.131
-1.159	-1.873	-3.119	1.728	1.52	1.651	1.736	1.249	-0.14
-1.159	-1.873	-3.12	1.725	1.549	1.655	1.722	1.244	-0.144
-1.159	-1.873	-3.12	1.724	1.579	1.653	1.709	1.232	-0.14
-1.159	-1.874	-3.122	1.72	1.619	1.651	1.696	1.217	-0.134
-1.159	-1.875	-3.124	1.711	1.675	1.635	1.669	1.213	-0.122
-1.159	-1.876	-3.126	1.68	1.762	1.635	1.622	1.208	-0.109
-1.159	-1.876	-3.13	1.644	1.815	1.649	1.555	1.195	-0.063
-1.158	-1.874	-3.13	1.658	1.874	1.635	1.528	1.191	-0.082
-1.155	-1.871	-3.13	1.648	1.918	1.639	1.477	1.173	-0.064
-1.147	-1.86	-3.122	1.644	1.979	1.643	1.412	1.14	-0.066
-1.129	-1.823	-3.113	1.617	2.047	1.66	1.245	1.069	-0.015
-1.106	-1.769	-3.102	1.589	2.095	1.676	1.084	1.001	0.008
-1.076	-1.703	-3.08	1.566	2.124	1.673	0.923	0.937	0.012
-1.011	-1.635	-3.051	1.51	2.124	1.681	0.665	0.864	0.055
-0.85	-1.495	-2.995	1.351	2.051	1.64	0.368	0.848	-0.054
-0.705	-1.357	-2.957	1.17	1.945	1.645	0.138	0.846	-0.172
-0.54	-1.211	-2.91	1.009	1.865	1.568	-0.096	0.835	-0.293
-0.411	-1.088	-2.846	0.875	1.831	1.489	-0.283	0.839	-0.427
-0.353	-1.003	-2.812	0.8	1.823	1.422	-0.396	0.85	-0.485
-0.318	-0.939	-2.765	0.765	1.835	1.386	-0.505	0.851	-0.551
-0.315	-0.861	-2.719	0.749	1.898	1.377	-0.676	0.815	-0.573
-0.34	-0.771	-2.682	0.741	1.958	1.378	-0.822	0.769	-0.573
-0.42	-0.693	-2.565	0.712	2.053	1.42	-0.918	0.702	-0.573
-0.504	-0.582	-2.482	0.709	2.166	1.446	-1.095	0.633	-0.546
-0.576	-0.571	-2.379	0.789	2.234	1.462	-1.189	0.612	-0.561
-0.644	-0.587	-2.189	0.832	2.282	1.45	-1.188	0.565	-0.584
-0.695	-0.612	-1.976	0.858	2.314	1.385	-1.134	0.541	-0.623
-0.747	-0.634	-1.778	0.936	2.316	1.315	-1.133	0.526	-0.652
-0.782	-0.646	-1.616	1.005	2.302	1.267	-1.131	0.497	-0.688
-0.822	-0.667	-1.481	1.112	2.296	1.262	-1.126	0.442	-0.736
-0.847	-0.686	-1.428	1.237	2.278	1.303	-1.176	0.385	-0.765
-0.888	-0.708	-1.395	1.433	2.231	1.356	-1.253	0.325	-0.78
-0.904	-0.716	-1.385	1.563	2.183	1.472	-1.353	0.236	-0.798
-0.913	-0.719	-1.39	1.694	2.126	1.536	-1.425	0.158	-0.798
-0.915	-0.726	-1.419	1.816	2.031	1.645	-1.481	0.127	-0.853
-0.914	-0.73	-1.439	1.913	1.982	1.714	-1.512	0.087	-0.901
-0.895	-0.696	-1.497	2.023	1.919	1.712	-1.532	0.055	-0.954
-0.882	-0.67	-1.556	2.108	1.878	1.677	-1.543	0.066	-0.99
-0.87	-0.665	-1.593	2.163	1.853	1.665	-1.539	0.078	-1.03
-0.855	-0.651	-1.612	2.207	1.828	1.617	-1.519	0.09	-1.067
-0.849	-0.646	-1.548	2.34	1.8	1.527	-1.505	0.071	-1.151
-0.883	-0.625	-1.463	2.549	1.747	1.487	-1.514	0.035	-1.274
-0.884	-0.649	-1.306	2.7	1.713	1.325	-1.476	-0.041	-1.285
-0.901	-0.648	-1.145	2.874	1.643	1.147	-1.43	-0.117	-1.294
-0.913	-0.676	-1.043	3.018	1.634	0.923	-1.381	-0.186	-1.193
-0.885	-0.733	-1.006	3.197	1.587	0.652	-1.33	-0.299	-0.997
-0.845	-0.749	-1.049	3.338	1.537	0.464	-1.29	-0.418	-0.845
-0.711	-0.786	-1.212	3.207	1.607	0.228	-1.243	-0.484	-0.57
-0.578	-0.819	-1.315	3.222	1.565	-0.081	-1.189	-0.62	-0.284
-0.399	-0.844	-1.521	3.05	1.625	-0.331	-1.088	-0.714	-0.03
-0.244	-0.848	-1.634	2.88	1.645	-0.5	-1.048	-0.794	0.136
-0.133	-0.834	-1.708	2.726	1.627	-0.593	-1.02	-0.834	0.229
0.006	-0.848	-1.559	2.485	1.651	-0.692	-0.952	-0.919	0.201
0.048	-0.786	-1.544	2.178	1.682	-0.681	-0.889	-0.856	0.173
0.065	-0.737	-1.373	1.904	1.607	-0.583	-0.867	-0.786	0.058
0.05	-0.673	-1.235	1.637	1.568	-0.496	-0.839	-0.685	-0.045
0.021	-0.607	-1.104	1.375	1.542	-0.42	-0.789	-0.568	-0.146
-0.013	-0.562	-1.066	1.212	1.508	-0.342	-0.744	-0.446	-0.225
-0.033	-0.553	-0.982	1.093	1.416	-0.272	-0.701	-0.346	-0.291
-0.049	-0.558	-0.953	1.07	1.32	-0.224	-0.701	-0.26	-0.323
-0.059	-0.574	-0.893	1.081	1.226	-0.173	-0.732	-0.215	-0.353
-0.067	-0.586	-0.818	1.111	1.086	-0.141	-0.745	-0.192	-0.368
-0.083	-0.573	-0.726	1.127	0.983	-0.117	-0.778	-0.181	-0.392
-0.127	-0.516	-0.648	1.145	0.836	-0.063	-0.813	-0.155	-0.429
-0.161	-0.449	-0.508	1.128	0.69	-0.064	-0.787	-0.176	-0.461
-0.186	-0.355	-0.401	1.125	0.529	-0.061	-0.781	-0.188	-0.523
-0.206	-0.27	-0.311	1.117	0.392	-0.057	-0.763	-0.203	-0.584
-0.198	-0.183	-0.19	1.051	0.163	-0.072	-0.721	-0.215	-0.616
-0.162	-0.138	-0.122	0.926	-0.076	-0.106	-0.646	-0.197	-0.569
-0.067	-0.143	-0.048	0.794	-0.294	-0.189	-0.603	-0.196	-0.489
0.026	-0.162	-0.04	0.671	-0.486	-0.251	-0.542	-0.18	-0.405
0.121	-0.186	-0.042	0.543	-0.658	-0.296	-0.505	-0.155	-0.324
0.205	-0.218	-0.086	0.41	-0.778	-0.356	-0.441	-0.103	-0.234
0.245	-0.231	-0.115	0.298	-0.868	-0.382	-0.42	-0.037	-0.156
0.277	-0.229	-0.158	0.254	-0.867	-0.386	-0.417	-0.018	-0.16
0.301	-0.229	-0.203	0.216	-0.871	-0.397	-0.406	0.007	-0.152
0.324	-0.22	-0.287	0.18	-0.873	-0.413	-0.371	0.032	-0.133
0.344	-0.215	-0.359	0.166	-0.878	-0.412	-0.343	0.037	-0.127
0.368	-0.226	-0.404	0.153	-0.906	-0.406	-0.317	0.05	-0.125
0.394	-0.237	-0.449	0.145	-0.945	-0.399	-0.289	0.054	-0.119
0.413	-0.247	-0.489	0.145	-0.968	-0.399	-0.27	0.057	-0.108
0.427	-0.238	-0.504	0.127	-0.992	-0.401	-0.257	0.054	-0.106
0.439	-0.245	-0.511	0.111	-1.019	-0.398	-0.244	0.055	-0.094
0.442	-0.243	-0.507	0.106	-1.033	-0.398	-0.247	0.045	-0.08
0.446	-0.23	-0.506	0.095	-1.047	-0.412	-0.252	0.04	-0.065
0.441	-0.218	-0.499	0.082	-1.062	-0.407	-0.259	0.038	-0.056
0.438	-0.232	-0.471	0.071	-1.07	-0.413	-0.255	0.029	-0.025
0.425	-0.251	-0.436	0.073	-1.084	-0.428	-0.256	0.061	-0.011
0.412	-0.258	-0.395	0.07	-1.09	-0.452	-0.261	0.095	-0.01
0.381	-0.264	-0.358	0.062	-1.086	-0.474	-0.255	0.147	0
0.347	-0.268	-0.334	0.056	-1.078	-0.492	-0.251	0.201	0.016
0.33	-0.263	-0.316	0.05	-1.074	-0.518	-0.259	0.255	0.008
0.328	-0.253	-0.332	0.028	-1.045	-0.528	-0.247	0.267	0.003
0.34	-0.246	-0.348	0.009	-1.025	-0.544	-0.236	0.275	-0.01
0.338	-0.229	-0.366	-0.009	-1.011	-0.55	-0.222	0.274	-0.011
0.36	-0.207	-0.402	-0.023	-1.002	-0.569	-0.199	0.282	-0.052
0.382	-0.187	-0.438	-0.038	-0.987	-0.59	-0.17	0.28	-0.086
0.402	-0.177	-0.471	-0.042	-1.005	-0.587	-0.143	0.277	-0.114
0.424	-0.166	-0.5	-0.049	-1.014	-0.594	-0.116	0.27	-0.141
0.446	-0.164	-0.522	-0.059	-1.026	-0.591	-0.094	0.254	-0.152
0.456	-0.155	-0.539	-0.062	-1.04	-0.601	-0.06	0.214	-0.132
0.469	-0.15	-0.558	-0.071	-1.054	-0.605	-0.037	0.18	-0.109
0.477	-0.148	-0.561	-0.07	-1.056	-0.612	-0.022	0.145	-0.096
0.48	-0.142	-0.574	-0.072	-1.061	-0.609	-0.013	0.12	-0.078
0.481	-0.142	-0.565	-0.078	-1.064	-0.584	-0.015	0.089	-0.071
0.474	-0.145	-0.536	-0.088	-1.054	-0.542	-0.029	0.043	-0.061
0.464	-0.158	-0.511	-0.09	-1.043	-0.498	-0.047	0.016	-0.055
0.454	-0.166	-0.502	-0.095	-1.032	-0.459	-0.059	0.001	-0.049
0.44	-0.167	-0.493	-0.098	-1.028	-0.418	-0.069	-0.001	-0.059
0.432	-0.193	-0.473	-0.105	-1.023	-0.383	-0.08	0.002	-0.053
0.406	-0.198	-0.451	-0.083	-1.021	-0.389	-0.074	0.027	-0.056
0.388	-0.203	-0.412	-0.096	-1.035	-0.396	-0.058	0.049	-0.051
0.374	-0.222	-0.384	-0.079	-1.037	-0.399	-0.062	0.075	-0.054
0.35	-0.242	-0.344	-0.052	-1.055	-0.405	-0.075	0.122	-0.059
0.329	-0.258	-0.322	-0.004	-1.072	-0.42	-0.077	0.169	-0.079
0.313	-0.263	-0.277	0.033	-1.132	-0.427	-0.114	0.221	-0.094
0.309	-0.248	-0.245	0.049	-1.179	-0.423	-0.153	0.235	-0.109
0.313	-0.241	-0.218	0.064	-1.213	-0.416	-0.183	0.228	-0.12
0.314	-0.236	-0.189	0.081	-1.257	-0.406	-0.206	0.217	-0.127
0.323	-0.229	-0.135	0.092	-1.318	-0.388	-0.241	0.187	-0.136
0.351	-0.259	-0.134	0.096	-1.334	-0.349	-0.232	0.135	-0.135
0.359	-0.268	-0.126	0.101	-1.331	-0.33	-0.207	0.091	-0.144
0.371	-0.263	-0.12	0.088	-1.325	-0.333	-0.192	0.058	-0.148
0.415	-0.282	-0.128	0.052	-1.348	-0.329	-0.159	0.064	-0.182
0.475	-0.315	-0.142	0.008	-1.357	-0.316	-0.117	0.059	-0.229
0.496	-0.321	-0.142	-0.004	-1.363	-0.324	-0.07	0.074	-0.284
0.513	-0.317	-0.157	-0.016	-1.346	-0.334	-0.037	0.082	-0.331
0.523	-0.309	-0.154	-0.034	-1.347	-0.34	-0.001	0.098	-0.383
0.536	-0.29	-0.159	-0.046	-1.337	-0.352	0.035	0.102	-0.443
0.539	-0.236	-0.15	-0.061	-1.346	-0.337	0.058	0.063	-0.506
0.544	-0.136	-0.162	-0.084	-1.348	-0.314	0.129	-0.027	-0.609
0.54	-0.011	-0.2	-0.091	-1.326	-0.271	0.188	-0.141	-0.724
0.536	0.124	-0.231	-0.099	-1.314	-0.217	0.256	-0.267	-0.858
0.558	0.238	-0.268	-0.119	-1.31	-0.158	0.311	-0.389	-0.992
0.568	0.305	-0.292	-0.133	-1.313	-0.135	0.358	-0.45	-1.067
0.559	0.347	-0.298	-0.134	-1.311	-0.104	0.368	-0.486	-1.107
0.553	0.366	-0.29	-0.151	-1.317	-0.079	0.404	-0.516	-1.129
0.549	0.374	-0.3	-0.167	-1.316	-0.05	0.423	-0.529	-1.138
0.538	0.4	-0.314	-0.173	-1.314	-0.016	0.427	-0.538	-1.163
0.523	0.42	-0.337	-0.185	-1.294	0.022	0.426	-0.544	-1.178
0.519	0.419	-0.345	-0.187	-1.274	0.042	0.429	-0.55	-1.188
0.51	0.418	-0.353	-0.177	-1.245	0.07	0.434	-0.562	-1.209
0.498	0.427	-0.367	-0.162	-1.207	0.093	0.438	-0.58	-1.233
0.505	0.439	-0.372	-0.127	-1.211	0.109	0.416	-0.592	-1.28
0.516	0.456	-0.369	-0.1	-1.21	0.116	0.386	-0.618	-1.316
0.521	0.463	-0.373	-0.065	-1.206	0.104	0.372	-0.642	-1.323
0.526	0.467	-0.366	-0.029	-1.206	0.084	0.35	-0.652	-1.336
0.534	0.464	-0.362	-0.006	-1.205	0.067	0.331	-0.656	-1.339
0.54	0.463	-0.361	-0.001	-1.187	0.067	0.311	-0.668	-1.342
0.555	0.443	-0.369	-0.004	-1.159	0.077	0.29	-0.678	-1.338
0.557	0.444	-0.385	0.008	-1.111	0.072	0.262	-0.703	-1.325
0.56	0.435	-0.409	0.01	-1.051	0.086	0.229	-0.722	-1.313
0.568	0.427	-0.437	0.007	-0.989	0.091	0.201	-0.719	-1.321
0.585	0.42	-0.463	-0.007	-0.958	0.073	0.191	-0.712	-1.311
0.586	0.438	-0.477	-0.025	-0.942	0.045	0.18	-0.695	-1.3
0.585	0.466	-0.491	-0.042	-0.932	0.031	0.15	-0.683	-1.296
0.588	0.488	-0.496	-0.056	-0.918	0.011	0.122	-0.668	-1.301
0.592	0.513	-0.5	-0.079	-0.904	-0.004	0.095	-0.653	-1.308
0.586	0.554	-0.494	-0.114	-0.882	-0.007	0.053	-0.635	-1.327
0.588	0.587	-0.497	-0.129	-0.859	-0.013	0.003	-0.626	-1.348
0.578	0.609	-0.492	-0.137	-0.845	-0.017	-0.015	-0.619	-1.356
0.569	0.633	-0.494	-0.145	-0.836	-0.01	-0.037	-0.617	-1.361
0.559	0.66	-0.491	-0.152	-0.829	-0.001	-0.063	-0.618	-1.371
0.552	0.682	-0.483	-0.15	-0.819	0.011	-0.09	-0.632	-1.385
0.547	0.704	-0.466	-0.16	-0.81	0.016	-0.12	-0.63	-1.401
0.543	0.716	-0.447	-0.164	-0.804	0.02	-0.145	-0.634	-1.41
0.544	0.721	-0.421	-0.165	-0.803	0.019	-0.169	-0.64	-1.419
0.543	0.731	-0.38	-0.169	-0.807	0.026	-0.204	-0.655	-1.43
0.541	0.734	-0.347	-0.169	-0.812	0.033	-0.233	-0.66	-1.436
0.534	0.743	-0.314	-0.163	-0.818	0.042	-0.256	-0.677	-1.443
0.525	0.754	-0.276	-0.155	-0.817	0.052	-0.279	-0.701	-1.453
0.513	0.772	-0.24	-0.147	-0.819	0.069	-0.302	-0.728	-1.466
0.501	0.779	-0.217	-0.115	-0.807	0.046	-0.307	-0.751	-1.463
0.482	0.795	-0.199	-0.092	-0.794	0.033	-0.31	-0.765	-1.464
0.469	0.807	-0.176	-0.08	-0.771	0.007	-0.307	-0.79	-1.456
0.464	0.814	-0.161	-0.073	-0.744	-0.023	-0.305	-0.81	-1.445
0.471	0.814	-0.146	-0.057	-0.733	-0.062	-0.299	-0.834	-1.434
0.467	0.815	-0.141	-0.059	-0.706	-0.074	-0.288	-0.846	-1.433
0.457	0.84	-0.128	-0.048	-0.674	-0.08	-0.318	-0.878	-1.435
0.424	0.859	-0.119	-0.032	-0.622	-0.068	-0.328	-0.885	-1.452
0.403	0.869	-0.115	-0.018	-0.561	-0.043	-0.349	-0.9	-1.476
0.383	0.866	-0.117	0.001	-0.506	-0.018	-0.358	-0.91	-1.495
0.356	0.875	-0.124	0.024	-0.468	-0.007	-0.394	-0.887	-1.506
0.33	0.879	-0.119	0.055	-0.423	0.022	-0.398	-0.903	-1.532
0.322	0.882	-0.137	0.079	-0.395	0.036	-0.413	-0.921	-1.534
0.31	0.887	-0.153	0.112	-0.372	0.031	-0.426	-0.931	-1.527
0.301	0.87	-0.189	0.145	-0.285	0.037	-0.469	-0.932	-1.52
0.323	0.803	-0.273	0.182	-0.085	0.016	-0.571	-0.918	-1.486
0.354	0.723	-0.369	0.205	0.137	-0.021	-0.682	-0.887	-1.439
0.405	0.649	-0.455	0.202	0.337	-0.066	-0.79	-0.86	-1.399
0.463	0.587	-0.502	0.166	0.476	-0.103	-0.864	-0.838	-1.376
0.496	0.55	-0.52	0.154	0.535	-0.132	-0.907	-0.823	-1.357
0.523	0.529	-0.52	0.124	0.57	-0.148	-0.938	-0.811	-1.35
0.533	0.5	-0.488	0.112	0.594	-0.177	-0.934	-0.805	-1.34
0.502	0.496	-0.445	0.075	0.631	-0.192	-0.933	-0.772	-1.317
0.467	0.441	-0.426	0.071	0.667	-0.165	-0.903	-0.746	-1.277
0.416	0.417	-0.427	0.073	0.702	-0.161	-0.885	-0.703	-1.225
0.339	0.396	-0.483	0.089	0.72	-0.129	-0.873	-0.636	-1.125
0.202	0.348	-0.638	0.119	0.734	-0.06	-0.918	-0.481	-0.882
0.037	0.273	-0.855	0.157	0.736	0.06	-1.003	-0.28	-0.557
-0.124	0.207	-1.135	0.212	0.674	0.199	-1.155	-0.011	-0.216
-0.226	0.153	-1.356	0.257	0.6	0.319	-1.301	0.197	0.036
-0.301	0.09	-1.552	0.319	0.507	0.442	-1.431	0.383	0.227
-0.311	0.025	-1.67	0.395	0.396	0.516	-1.529	0.494	0.325
-0.307	-0.042	-1.739	0.457	0.343	0.573	-1.557	0.572	0.336
-0.322	-0.084	-1.768	0.521	0.296	0.595	-1.542	0.624	0.336
-0.319	-0.167	-1.778	0.548	0.274	0.656	-1.523	0.651	0.348
-0.342	-0.247	-1.773	0.576	0.255	0.713	-1.498	0.675	0.391
-0.359	-0.321	-1.769	0.579	0.244	0.763	-1.489	0.7	0.453
-0.374	-0.39	-1.76	0.564	0.227	0.814	-1.483	0.72	0.525
-0.375	-0.431	-1.773	0.532	0.245	0.824	-1.478	0.723	0.598
-0.427	-0.49	-1.702	0.502	0.267	0.857	-1.45	0.744	0.667
-0.453	-0.522	-1.675	0.464	0.284	0.866	-1.429	0.773	0.716
-0.477	-0.534	-1.636	0.455	0.243	0.843	-1.383	0.813	0.735
-0.483	-0.544	-1.624	0.446	0.212	0.79	-1.309	0.871	0.725
-0.509	-0.538	-1.61	0.41	0.188	0.782	-1.264	0.909	0.746
-0.521	-0.528	-1.607	0.385	0.165	0.754	-1.228	0.958	0.747
-0.528	-0.521	-1.621	0.365	0.156	0.726	-1.2	0.997	0.759
-0.535	-0.51	-1.604	0.332	0.146	0.73	-1.185	1.032	0.733
-0.544	-0.494	-1.591	0.302	0.142	0.714	-1.165	1.077	0.707
-0.564	-0.478	-1.553	0.275	0.148	0.69	-1.158	1.133	0.677
-0.558	-0.442	-1.497	0.221	0.136	0.618	-1.157	1.198	0.633
-0.542	-0.424	-1.453	0.178	0.127	0.52	-1.166	1.295	0.592
-0.524	-0.422	-1.38	0.135	0.115	0.425	-1.164	1.378	0.551
-0.511	-0.404	-1.307	0.081	0.105	0.329	-1.175	1.469	0.508
-0.488	-0.378	-1.251	0.028	0.083	0.287	-1.209	1.535	0.444
-0.46	-0.365	-1.198	-0.053	0.057	0.272	-1.207	1.57	0.399
-0.425	-0.37	-1.144	-0.146	0.019	0.263	-1.187	1.614	0.357
-0.394	-0.384	-1.123	-0.211	-0.04	0.252	-1.157	1.653	0.351
-0.396	-0.401	-1.13	-0.218	-0.115	0.267	-1.051	1.679	0.327
-0.401	-0.406	-1.18	-0.184	-0.183	0.262	-0.937	1.668	0.341
-0.432	-0.421	-1.222	-0.112	-0.236	0.252	-0.818	1.641	0.379
-0.465	-0.433	-1.28	-0.04	-0.263	0.246	-0.72	1.623	0.416
-0.492	-0.412	-1.4	0.051	-0.284	0.261	-0.675	1.601	0.445
-0.518	-0.362	-1.513	0.132	-0.319	0.28	-0.65	1.585	0.449
-0.529	-0.394	-1.599	0.174	-0.293	0.307	-0.624	1.596	0.476
-0.528	-0.387	-1.692	0.208	-0.289	0.335	-0.614	1.61	0.461
-0.513	-0.408	-1.787	0.215	-0.3	0.371	-0.616	1.652	0.467
-0.507	-0.427	-1.902	0.225	-0.288	0.42	-0.585	1.69	0.456
-0.501	-0.455	-2.013	0.254	-0.32	0.461	-0.501	1.723	0.445
-0.504	-0.471	-2.111	0.282	-0.312	0.464	-0.397	1.744	0.429
-0.51	-0.475	-2.212	0.301	-0.317	0.448	-0.281	1.771	0.429
-0.537	-0.479	-2.282	0.343	-0.328	0.431	-0.132	1.776	0.427
-0.57	-0.494	-2.345	0.398	-0.33	0.412	0.024	1.772	0.434
-0.616	-0.531	-2.411	0.495	-0.314	0.378	0.197	1.772	0.444
-0.685	-0.594	-2.487	0.605	-0.285	0.381	0.428	1.734	0.49
-0.752	-0.726	-2.542	0.73	-0.243	0.431	0.652	1.733	0.508
-0.834	-0.884	-2.609	0.889	-0.159	0.529	0.893	1.702	0.519
-0.93	-1.079	-2.659	1.081	-0.08	0.656	1.118	1.664	0.551
-0.993	-1.307	-2.754	1.23	0.059	0.782	1.402	1.65	0.547
-1.049	-1.509	-2.849	1.378	0.181	0.893	1.646	1.633	0.544
-1.093	-1.664	-2.946	1.472	0.275	0.983	1.845	1.638	0.553
-1.115	-1.748	-3.001	1.512	0.344	1.037	1.955	1.657	0.535
-1.124	-1.781	-3.031	1.509	0.4	1.062	2.014	1.665	0.519
-1.121	-1.787	-3.043	1.497	0.474	1.07	2.096	1.625	0.472
-1.132	-1.814	-3.067	1.479	0.561	1.133	2.135	1.629	0.419
-1.139	-1.833	-3.087	1.479	0.633	1.196	2.188	1.617	0.345
-1.148	-1.854	-3.107	1.484	0.693	1.283	2.21	1.617	0.263
-1.156	-1.87	-3.122	1.493	0.735	1.356	2.224	1.619	0.193
-1.157	-1.873	-3.125	1.504	0.764	1.409	2.216	1.599	0.148
-1.158	-1.875	-3.127	1.517	0.78	1.432	2.231	1.59	0.107
-1.158	-1.875	-3.128	1.529	0.787	1.465	2.223	1.579	0.077
-1.158	-1.876	-3.128	1.543	0.82	1.487	2.221	1.546	0.055
-1.158	-1.877	-3.128	1.541	0.841	1.51	2.208	1.529	0.045
-1.159	-1.877	-3.127	1.541	0.864	1.54	2.184	1.515	0.03
-1.159	-1.877	-3.126	1.546	0.889	1.567	2.179	1.495	0.006
-1.159	-1.877	-3.125	1.539	0.912	1.589	2.172	1.483	-0.01
-1.158	-1.875	-3.124	1.539	0.918	1.607	2.155	1.477	-0.017
-1.158	-1.874	-3.123	1.543	0.934	1.624	2.133	1.463	-0.022
-1.158	-1.874	-3.123	1.536	0.948	1.641	2.119	1.454	-0.024
-1.158	-1.874	-3.123	1.552	0.964	1.647	2.1	1.448	-0.037
-1.158	-1.874	-3.124	1.568	0.975	1.655	2.086	1.443	-0.053
-1.158	-1.874	-3.124	1.581	0.999	1.667	2.065	1.423	-0.057
-1.158	-1.875	-3.126	1.614	1.037	1.686	2.03	1.381	-0.067
-1.159	-1.876	-3.127	1.638	1.063	1.697	2.009	1.357	-0.077
-1.159	-1.876	-3.127	1.634	1.089	1.706	1.99	1.357	-0.085
-1.158	-1.876	-3.127	1.62	1.119	1.725	1.97	1.358	-0.098
-1.158	-1.876	-3.127	1.62	1.139	1.732	1.961	1.35	-0.104
-1.159	-1.876	-3.127	1.614	1.147	1.733	1.96	1.343	-0.097
-1.159	-1.876	-3.127	1.615	1.164	1.726	1.951	1.335	-0.089
-1.159	-1.876	-3.126	1.614	1.187	1.721	1.938	1.327	-0.082
-1.159	-1.875	-3.122	1.63	1.233	1.695	1.908	1.32	-0.081
-1.159	-1.874	-3.119	1.65	1.263	1.673	1.892	1.313	-0.084
-1.159	-1.875	-3.12	1.665	1.273	1.659	1.885	1.323	-0.094
-1.159	-1.875	-3.121	1.692	1.291	1.646	1.875	1.326	-0.114
-1.159	-1.875	-3.121	1.719	1.313	1.625	1.859	1.322	-0.12
-1.159	-1.874	-3.121	1.733	1.338	1.613	1.847	1.319	-0.126
-1.159	-1.874	-3.121	1.754	1.368	1.609	1.836	1.298	-0.134
-1.159	-1.874	-3.121	1.77	1.402	1.604	1.825	1.28	-0.141
-1.159	-1.874	-3.121	1.77	1.435	1.603	1.805	1.27	-0.141
-1.159	-1.873	-3.121	1.755	1.472	1.608	1.784	1.264	-0.137
-1.159	-1.873	-3.12	1.742	1.488	1.623	1.773	1.261	-0.14
-1.159	-1.873	-3.119	1.735	1.511	1.631	1.764	1.254	-0.143
-1.159	-1.873	-3.12	1.733	1.533	1.649	1.747	1.245	-0.153
-1.159	-1.873	-3.121	1.732	1.556	1.656	1.733	1.24	-0.159
-1.159	-1.873	-3.121	1.739	1.591	1.649	1.72	1.23	-0.162
-1.159	-1.874	-3.122	1.736	1.635	1.649	1.708	1.21	-0.16
-1.159	-1.875	-3.124	1.732	1.703	1.634	1.677	1.204	-0.157
-1.159	-1.875	-3.126	1.721	1.78	1.631	1.635	1.194	-0.154
-1.159	-1.875	-3.127	1.707	1.84	1.633	1.593	1.189	-0.146
-1.158	-1.874	-3.129	1.693	1.899	1.636	1.553	1.179	-0.138
-1.155	-1.87	-3.125	1.69	1.957	1.639	1.516	1.164	-0.155
-1.149	-1.86	-3.121	1.688	2.013	1.649	1.461	1.142	-0.169
-1.135	-1.837	-3.107	1.676	2.058	1.654	1.39	1.102	-0.176
-1.112	-1.78	-3.091	1.633	2.077	1.666	1.276	1.069	-0.193
-1.08	-1.71	-3.063	1.569	2.074	1.676	1.152	1.037	-0.211
-1.026	-1.635	-3.012	1.52	2.098	1.653	0.936	0.971	-0.202
-0.907	-1.532	-2.944	1.406	2.049	1.617	0.706	0.963	-0.302
-0.776	-1.393	-2.898	1.253	1.983	1.608	0.397	0.932	-0.358
-0.627	-1.286	-2.821	1.161	1.951	1.515	0.127	0.902	-0.46
-0.531	-1.177	-2.774	1.065	1.917	1.453	-0.064	0.893	-0.533
-0.475	-1.096	-2.728	1.008	1.908	1.401	-0.188	0.9	-0.607
-0.444	-1.026	-2.684	0.977	1.924	1.375	-0.323	0.892	-0.663
-0.438	-0.93	-2.622	0.944	1.99	1.383	-0.535	0.841	-0.69
-0.482	-0.851	-2.58	0.958	2.057	1.406	-0.67	0.801	-0.704
-0.534	-0.773	-2.499	0.938	2.139	1.452	-0.807	0.729	-0.696
-0.584	-0.71	-2.417	0.922	2.198	1.529	-0.938	0.651	-0.692
-0.63	-0.649	-2.34	0.916	2.297	1.521	-1.128	0.615	-0.643
-0.686	-0.669	-2.16	0.941	2.349	1.509	-1.118	0.556	-0.653
-0.73	-0.671	-1.991	0.957	2.393	1.471	-1.139	0.524	-0.669
-0.77	-0.671	-1.785	1.017	2.392	1.375	-1.144	0.507	-0.711
-0.82	-0.703	-1.598	1.097	2.439	1.282	-1.151	0.516	-0.746
-0.856	-0.704	-1.461	1.206	2.43	1.287	-1.155	0.404	-0.779
-0.879	-0.716	-1.401	1.343	2.424	1.313	-1.238	0.337	-0.802
-0.905	-0.732	-1.361	1.485	2.384	1.381	-1.317	0.255	-0.805
-0.926	-0.737	-1.334	1.607	2.351	1.456	-1.398	0.175	-0.816
-0.919	-0.722	-1.328	1.716	2.255	1.516	-1.458	0.098	-0.842
-0.916	-0.706	-1.337	1.823	2.172	1.561	-1.518	0.058	-0.874
-0.914	-0.705	-1.364	1.933	2.086	1.631	-1.554	0.019	-0.911
-0.884	-0.648	-1.397	1.999	2	1.622	-1.55	-0.017	-0.99
-0.869	-0.623	-1.409	2.06	1.92	1.595	-1.546	0.004	-1.046
-0.869	-0.604	-1.431	2.126	1.874	1.626	-1.57	0.021	-1.121
-0.848	-0.583	-1.466	2.171	1.86	1.552	-1.534	0.031	-1.157
-0.851	-0.562	-1.331	2.333	1.878	1.45	-1.548	-0.025	-1.298
-0.864	-0.562	-1.249	2.483	1.875	1.349	-1.517	-0.06	-1.372
-0.887	-0.561	-1.166	2.643	1.855	1.21	-1.47	-0.097	-1.398
-0.907	-0.58	-1.073	2.784	1.868	1.02	-1.41	-0.151	-1.356
-0.923	-0.645	-0.929	2.974	1.957	0.817	-1.357	-0.273	-1.314
-0.901	-0.697	-1.052	3.018	1.946	0.62	-1.28	-0.28	-1.064
-0.849	-0.748	-1.126	3.105	1.941	0.445	-1.241	-0.389	-0.859
-0.746	-0.779	-1.313	3.128	1.983	0.197	-1.184	-0.491	-0.601
-0.598	-0.811	-1.509	3.119	2.001	-0.096	-1.108	-0.612	-0.329
-0.407	-0.816	-1.723	2.993	2.026	-0.423	-1.005	-0.718	-0.054
-0.222	-0.825	-1.781	2.864	2.018	-0.648	-0.946	-0.823	0.057
-0.074	-0.82	-1.854	2.673	1.987	-0.747	-0.934	-0.862	0.154
0.039	-0.786	-1.768	2.404	2.02	-0.84	-0.86	-0.894	0.118
0.095	-0.745	-1.662	2.114	1.997	-0.809	-0.836	-0.861	0.072
0.1	-0.695	-1.474	1.849	1.89	-0.703	-0.844	-0.793	-0.008
0.076	-0.63	-1.277	1.562	1.796	-0.576	-0.843	-0.704	-0.098
0.045	-0.543	-1.101	1.267	1.726	-0.449	-0.846	-0.596	-0.211
-0.007	-0.507	-1.056	1.112	1.689	-0.378	-0.814	-0.475	-0.236
-0.012	-0.51	-0.972	1.036	1.594	-0.303	-0.82	-0.392	-0.308
-0.029	-0.525	-0.918	1.012	1.505	-0.245	-0.837	-0.316	-0.339
-0.039	-0.548	-0.847	1.026	1.4	-0.19	-0.86	-0.274	-0.369
-0.042	-0.571	-0.759	1.031	1.297	-0.135	-0.934	-0.232	-0.39
-0.092	-0.547	-0.652	1.048	1.184	-0.066	-0.935	-0.214	-0.443
-0.141	-0.517	-0.509	1.057	1.076	-0.027	-0.949	-0.189	-0.499
-0.193	-0.421	-0.402	1.086	0.876	0.006	-0.942	-0.202	-0.548
-0.223	-0.33	-0.293	1.088	0.718	0.013	-0.906	-0.213	-0.632
-0.234	-0.242	-0.197	1.102	0.539	-0.001	-0.859	-0.232	-0.711
-0.236	-0.156	-0.082	1.084	0.327	-0.031	-0.798	-0.248	-0.768
-0.215	-0.099	-0.002	1.041	0.132	-0.06	-0.722	-0.286	-0.776
-0.136	-0.093	0.044	0.926	-0.048	-0.138	-0.714	-0.243	-0.722
-0.046	-0.105	0.076	0.812	-0.255	-0.192	-0.679	-0.242	-0.634
0.074	-0.136	0.046	0.647	-0.49	-0.257	-0.621	-0.205	-0.5
0.168	-0.169	-0.029	0.472	-0.643	-0.315	-0.565	-0.136	-0.354
0.243	-0.189	-0.12	0.331	-0.744	-0.368	-0.514	-0.061	-0.248
0.272	-0.193	-0.17	0.268	-0.78	-0.382	-0.489	-0.035	-0.2
0.305	-0.197	-0.222	0.221	-0.795	-0.398	-0.468	-0.011	-0.183
0.328	-0.191	-0.293	0.184	-0.806	-0.411	-0.445	0.009	-0.155
0.347	-0.192	-0.355	0.16	-0.833	-0.411	-0.409	0.029	-0.14
0.377	-0.202	-0.405	0.141	-0.858	-0.411	-0.384	0.032	-0.13
0.396	-0.209	-0.443	0.131	-0.891	-0.408	-0.353	0.038	-0.122
0.417	-0.21	-0.486	0.121	-0.93	-0.411	-0.32	0.039	-0.108
0.432	-0.214	-0.504	0.111	-0.963	-0.416	-0.306	0.046	-0.098
0.444	-0.221	-0.505	0.101	-0.994	-0.417	-0.295	0.044	-0.085
0.454	-0.223	-0.502	0.093	-1.016	-0.431	-0.287	0.036	-0.067
0.459	-0.221	-0.498	0.086	-1.032	-0.439	-0.286	0.029	-0.051
0.449	-0.216	-0.48	0.075	-1.049	-0.435	-0.291	0.038	-0.041
0.442	-0.225	-0.441	0.064	-1.058	-0.441	-0.307	0.051	-0.027
0.43	-0.241	-0.386	0.069	-1.085	-0.455	-0.317	0.067	-0.009
0.405	-0.246	-0.332	0.068	-1.091	-0.492	-0.31	0.115	-0.01
0.38	-0.253	-0.305	0.044	-1.089	-0.503	-0.306	0.158	0.014
0.364	-0.26	-0.281	0.038	-1.092	-0.528	-0.3	0.203	0.019
0.344	-0.261	-0.276	0.036	-1.082	-0.544	-0.292	0.249	0.016
0.349	-0.257	-0.292	0.017	-1.058	-0.556	-0.278	0.255	0.012
0.339	-0.242	-0.309	-0.011	-1.028	-0.565	-0.261	0.261	0.024
0.338	-0.227	-0.336	-0.027	-1.012	-0.567	-0.242	0.266	0.016
0.35	-0.211	-0.362	-0.037	-0.986	-0.591	-0.226	0.282	-0.019
0.375	-0.191	-0.399	-0.045	-0.977	-0.614	-0.195	0.284	-0.062
0.395	-0.178	-0.435	-0.051	-0.984	-0.616	-0.167	0.278	-0.089
0.418	-0.165	-0.472	-0.062	-1.005	-0.615	-0.136	0.27	-0.115
0.44	-0.154	-0.497	-0.073	-1.016	-0.622	-0.102	0.242	-0.123
0.459	-0.145	-0.525	-0.08	-1.037	-0.629	-0.069	0.204	-0.106
0.48	-0.135	-0.545	-0.102	-1.055	-0.639	-0.043	0.175	-0.09
0.483	-0.136	-0.548	-0.09	-1.059	-0.634	-0.03	0.141	-0.081
0.487	-0.132	-0.539	-0.091	-1.065	-0.645	-0.012	0.101	-0.059
0.47	-0.121	-0.525	-0.089	-1.058	-0.611	-0.021	0.059	-0.048
0.469	-0.136	-0.504	-0.103	-1.059	-0.547	-0.032	0.036	-0.06
0.459	-0.148	-0.484	-0.106	-1.053	-0.504	-0.046	0.013	-0.054
0.449	-0.159	-0.474	-0.111	-1.046	-0.466	-0.053	0.004	-0.049
0.436	-0.173	-0.457	-0.129	-1.038	-0.422	-0.059	-0.005	-0.035
0.423	-0.188	-0.438	-0.135	-1.034	-0.392	-0.063	-0.005	-0.03
0.401	-0.19	-0.423	-0.123	-1.039	-0.388	-0.057	0.025	-0.043
0.374	-0.175	-0.393	-0.131	-1.074	-0.399	-0.03	0.079	-0.066
0.358	-0.195	-0.369	-0.111	-1.078	-0.408	-0.028	0.105	-0.062
0.33	-0.222	-0.32	-0.08	-1.092	-0.418	-0.049	0.16	-0.058
0.298	-0.248	-0.283	-0.023	-1.142	-0.436	-0.066	0.242	-0.063
0.286	-0.261	-0.245	0.008	-1.175	-0.437	-0.099	0.273	-0.067
0.286	-0.255	-0.219	0.032	-1.211	-0.433	-0.137	0.278	-0.081
0.29	-0.241	-0.199	0.043	-1.265	-0.424	-0.17	0.29	-0.098
0.288	-0.226	-0.147	0.075	-1.301	-0.416	-0.213	0.255	-0.114
0.301	-0.223	-0.104	0.088	-1.355	-0.398	-0.242	0.223	-0.124
0.327	-0.241	-0.095	0.083	-1.373	-0.377	-0.228	0.177	-0.127
0.352	-0.271	-0.085	0.093	-1.383	-0.356	-0.189	0.117	-0.131
0.373	-0.264	-0.083	0.077	-1.368	-0.36	-0.173	0.072	-0.141
0.426	-0.302	-0.077	0.046	-1.393	-0.352	-0.139	0.075	-0.185
0.466	-0.329	-0.086	0.013	-1.416	-0.337	-0.089	0.085	-0.229
0.492	-0.338	-0.083	-0.014	-1.424	-0.339	-0.048	0.095	-0.274
0.506	-0.332	-0.081	-0.036	-1.43	-0.338	-0.026	0.116	-0.324
0.521	-0.316	-0.075	-0.062	-1.437	-0.341	0.006	0.138	-0.392
0.56	-0.321	-0.052	-0.089	-1.446	-0.367	0.04	0.154	-0.462
0.521	-0.238	-0.055	-0.087	-1.451	-0.339	0.063	0.117	-0.504
0.538	-0.136	-0.085	-0.107	-1.423	-0.317	0.11	0.014	-0.614
0.535	-0.02	-0.129	-0.113	-1.392	-0.281	0.166	-0.098	-0.715
0.522	0.125	-0.184	-0.109	-1.349	-0.217	0.224	-0.238	-0.847
0.541	0.224	-0.214	-0.123	-1.336	-0.167	0.28	-0.357	-0.967
0.554	0.3	-0.256	-0.134	-1.327	-0.114	0.319	-0.442	-1.054
0.546	0.347	-0.261	-0.14	-1.318	-0.09	0.35	-0.488	-1.101
0.541	0.372	-0.269	-0.151	-1.32	-0.066	0.366	-0.506	-1.126
0.541	0.385	-0.281	-0.163	-1.325	-0.037	0.397	-0.528	-1.148
0.532	0.406	-0.293	-0.162	-1.316	-0.004	0.398	-0.541	-1.178
0.519	0.42	-0.302	-0.176	-1.301	0.024	0.412	-0.549	-1.188
0.515	0.414	-0.309	-0.185	-1.276	0.051	0.417	-0.555	-1.197
0.498	0.424	-0.319	-0.189	-1.236	0.079	0.439	-0.575	-1.215
0.487	0.435	-0.34	-0.15	-1.202	0.088	0.441	-0.596	-1.241
0.492	0.445	-0.34	-0.127	-1.191	0.105	0.421	-0.605	-1.291
0.508	0.454	-0.335	-0.094	-1.195	0.112	0.386	-0.616	-1.341
0.514	0.465	-0.342	-0.063	-1.195	0.102	0.373	-0.639	-1.35
0.52	0.46	-0.34	-0.028	-1.189	0.084	0.353	-0.656	-1.349
0.527	0.461	-0.342	-0.005	-1.183	0.068	0.338	-0.667	-1.351
0.538	0.455	-0.346	0.003	-1.168	0.077	0.32	-0.68	-1.362
0.554	0.431	-0.361	0.007	-1.138	0.081	0.302	-0.684	-1.354
0.559	0.429	-0.379	0.007	-1.095	0.078	0.28	-0.699	-1.344
0.556	0.431	-0.396	0.011	-1.023	0.071	0.239	-0.715	-1.328
0.561	0.44	-0.425	-0.001	-0.981	0.072	0.213	-0.708	-1.333
0.577	0.429	-0.445	-0.012	-0.949	0.042	0.206	-0.698	-1.318
0.574	0.447	-0.454	-0.035	-0.933	0.02	0.2	-0.689	-1.302
0.581	0.46	-0.463	-0.06	-0.916	0.006	0.171	-0.667	-1.301
0.587	0.48	-0.466	-0.067	-0.91	-0.011	0.14	-0.659	-1.306
0.584	0.509	-0.47	-0.095	-0.889	-0.033	0.112	-0.636	-1.308
0.579	0.544	-0.463	-0.117	-0.876	-0.036	0.062	-0.619	-1.322
0.579	0.577	-0.468	-0.13	-0.861	-0.033	0.021	-0.616	-1.34
0.577	0.601	-0.471	-0.14	-0.847	-0.032	-0.007	-0.612	-1.354
0.574	0.614	-0.47	-0.142	-0.841	-0.027	-0.022	-0.614	-1.359
0.558	0.635	-0.462	-0.15	-0.818	-0.019	-0.057	-0.605	-1.366
0.551	0.655	-0.455	-0.15	-0.809	0.006	-0.084	-0.614	-1.392
0.546	0.68	-0.435	-0.162	-0.799	0.01	-0.117	-0.62	-1.404
0.544	0.697	-0.412	-0.17	-0.795	0.009	-0.145	-0.627	-1.412
0.54	0.708	-0.39	-0.182	-0.779	0.003	-0.17	-0.631	-1.412
0.542	0.709	-0.355	-0.177	-0.787	0.016	-0.195	-0.643	-1.431
0.539	0.712	-0.321	-0.184	-0.786	0.02	-0.218	-0.646	-1.437
0.541	0.718	-0.297	-0.173	-0.79	0.017	-0.237	-0.664	-1.444
0.521	0.737	-0.264	-0.159	-0.795	0.034	-0.251	-0.695	-1.447
0.509	0.755	-0.232	-0.149	-0.795	0.042	-0.266	-0.725	-1.454
0.493	0.769	-0.209	-0.122	-0.796	0.026	-0.273	-0.748	-1.446
0.482	0.777	-0.189	-0.099	-0.794	0.015	-0.284	-0.767	-1.438
0.464	0.795	-0.162	-0.089	-0.771	-0.007	-0.282	-0.79	-1.433
0.464	0.8	-0.141	-0.074	-0.756	-0.046	-0.283	-0.813	-1.423
0.459	0.804	-0.135	-0.053	-0.732	-0.085	-0.269	-0.824	-1.417
0.457	0.808	-0.132	-0.059	-0.705	-0.089	-0.264	-0.835	-1.423
0.442	0.824	-0.108	-0.064	-0.679	-0.078	-0.285	-0.859	-1.423
0.423	0.839	-0.099	-0.045	-0.619	-0.061	-0.323	-0.882	-1.441
0.407	0.841	-0.103	-0.031	-0.548	-0.034	-0.332	-0.901	-1.472
0.396	0.838	-0.11	-0.02	-0.494	-0.014	-0.344	-0.906	-1.493
0.379	0.84	-0.114	-0.006	-0.456	0.001	-0.362	-0.898	-1.508
0.364	0.841	-0.123	0.011	-0.409	0.022	-0.392	-0.889	-1.527
0.363	0.836	-0.13	0.022	-0.387	0.028	-0.405	-0.892	-1.531
0.366	0.827	-0.148	0.036	-0.36	0.019	-0.418	-0.891	-1.524
0.373	0.802	-0.19	0.074	-0.278	0.004	-0.463	-0.898	-1.505
0.425	0.718	-0.266	0.084	-0.113	-0.038	-0.556	-0.871	-1.461
0.478	0.617	-0.386	0.118	0.149	-0.097	-0.708	-0.842	-1.394
0.496	0.562	-0.459	0.144	0.338	-0.123	-0.808	-0.826	-1.36
0.558	0.488	-0.499	0.132	0.461	-0.166	-0.883	-0.82	-1.325
0.565	0.489	-0.499	0.107	0.515	-0.178	-0.923	-0.811	-1.321
0.566	0.478	-0.483	0.099	0.555	-0.176	-0.946	-0.813	-1.325
0.557	0.453	-0.435	0.084	0.58	-0.18	-0.938	-0.814	-1.315
0.528	0.41	-0.397	0.071	0.625	-0.172	-0.919	-0.795	-1.285
0.493	0.383	-0.36	0.058	0.67	-0.171	-0.897	-0.775	-1.261
0.464	0.36	-0.368	0.054	0.688	-0.156	-0.893	-0.746	-1.216
0.414	0.348	-0.397	0.057	0.705	-0.146	-0.887	-0.704	-1.148
0.3	0.321	-0.54	0.07	0.724	-0.087	-0.948	-0.572	-0.931
0.152	0.28	-0.75	0.087	0.723	0.008	-1.046	-0.378	-0.634
0.019	0.235	-1.014	0.119	0.658	0.132	-1.2	-0.152	-0.307
-0.107	0.182	-1.275	0.166	0.571	0.267	-1.357	0.09	-0.009
-0.191	0.121	-1.487	0.249	0.453	0.385	-1.512	0.294	0.213
-0.256	0.057	-1.695	0.357	0.333	0.488	-1.634	0.486	0.381
-0.255	0.007	-1.761	0.413	0.284	0.528	-1.654	0.548	0.397
-0.259	-0.038	-1.805	0.464	0.251	0.56	-1.648	0.594	0.4
-0.28	-0.094	-1.827	0.521	0.205	0.608	-1.636	0.634	0.421
-0.316	-0.186	-1.844	0.597	0.168	0.664	-1.602	0.705	0.44
-0.332	-0.271	-1.831	0.591	0.165	0.706	-1.598	0.711	0.541
-0.349	-0.355	-1.832	0.588	0.18	0.757	-1.571	0.724	0.608
-0.36	-0.403	-1.823	0.551	0.196	0.771	-1.541	0.737	0.667
-0.4	-0.445	-1.76	0.53	0.178	0.811	-1.493	0.732	0.717
-0.453	-0.504	-1.663	0.484	0.214	0.822	-1.446	0.78	0.753
-0.463	-0.524	-1.623	0.48	0.18	0.771	-1.378	0.834	0.747
-0.471	-0.538	-1.596	0.455	0.172	0.731	-1.335	0.87	0.764
-0.492	-0.544	-1.571	0.418	0.167	0.71	-1.281	0.904	0.782
-0.516	-0.534	-1.547	0.381	0.142	0.691	-1.228	0.937	0.798
-0.522	-0.531	-1.546	0.357	0.143	0.674	-1.202	0.973	0.789
-0.528	-0.525	-1.54	0.332	0.143	0.673	-1.184	1	0.774
-0.548	-0.518	-1.522	0.313	0.15	0.668	-1.173	1.054	0.746
-0.566	-0.502	-1.495	0.285	0.161	0.658	-1.168	1.111	0.707
-0.571	-0.471	-1.447	0.239	0.168	0.606	-1.167	1.187	0.647
-0.547	-0.438	-1.396	0.172	0.169	0.509	-1.182	1.283	0.583
-0.53	-0.42	-1.297	0.108	0.177	0.412	-1.193	1.375	0.511
-0.512	-0.373	-1.208	0.02	0.164	0.333	-1.227	1.476	0.425
-0.487	-0.348	-1.155	-0.045	0.136	0.285	-1.253	1.552	0.366
-0.444	-0.34	-1.079	-0.163	0.111	0.265	-1.245	1.604	0.298
-0.388	-0.35	-1.042	-0.257	0.085	0.234	-1.233	1.651	0.254
-0.351	-0.359	-1.016	-0.322	0.043	0.201	-1.191	1.692	0.225
-0.342	-0.364	-1.032	-0.33	-0.021	0.193	-1.109	1.699	0.223
-0.357	-0.361	-1.096	-0.286	-0.074	0.175	-1	1.69	0.25
-0.378	-0.362	-1.178	-0.226	-0.107	0.157	-0.907	1.68	0.29
-0.419	-0.393	-1.269	-0.128	-0.177	0.175	-0.78	1.661	0.359
-0.452	-0.38	-1.403	-0.026	-0.192	0.191	-0.721	1.638	0.401
-0.501	-0.358	-1.501	0.076	-0.203	0.214	-0.67	1.618	0.422
-0.52	-0.364	-1.604	0.126	-0.224	0.256	-0.64	1.628	0.451
-0.516	-0.365	-1.716	0.154	-0.223	0.3	-0.632	1.656	0.435
-0.507	-0.375	-1.821	0.182	-0.222	0.346	-0.623	1.689	0.41
-0.496	-0.392	-1.919	0.2	-0.227	0.385	-0.608	1.73	0.394
-0.481	-0.43	-2.06	0.239	-0.256	0.429	-0.524	1.77	0.382
-0.474	-0.443	-2.148	0.27	-0.291	0.462	-0.449	1.803	0.34
-0.506	-0.479	-2.223	0.34	-0.27	0.421	-0.3	1.822	0.358
-0.536	-0.484	-2.276	0.389	-0.281	0.391	-0.172	1.844	0.352
-0.544	-0.516	-2.366	0.463	-0.259	0.366	-0.051	1.853	0.337
-0.616	-0.553	-2.387	0.555	-0.252	0.343	0.129	1.835	0.376
-0.672	-0.627	-2.454	0.661	-0.209	0.324	0.328	1.841	0.397
-0.747	-0.744	-2.483	0.793	-0.177	0.405	0.553	1.79	0.408
-0.846	-0.946	-2.591	0.987	-0.08	0.541	0.858	1.712	0.467
-0.951	-1.143	-2.66	1.154	-0.004	0.692	1.138	1.658	0.52
-1.006	-1.34	-2.749	1.291	0.113	0.812	1.385	1.648	0.505
-1.06	-1.556	-2.868	1.405	0.237	0.935	1.68	1.653	0.503
-1.093	-1.669	-2.952	1.474	0.328	0.996	1.87	1.646	0.495
-1.117	-1.754	-3.012	1.511	0.394	1.047	1.994	1.66	0.486
-1.13	-1.802	-3.056	1.516	0.467	1.078	2.093	1.669	0.459
-1.133	-1.812	-3.067	1.495	0.525	1.101	2.141	1.658	0.424
-1.139	-1.83	-3.085	1.489	0.604	1.154	2.193	1.647	0.357
-1.146	-1.85	-3.104	1.487	0.677	1.21	2.24	1.638	0.289
-1.152	-1.862	-3.116	1.497	0.717	1.278	2.248	1.634	0.225
-1.157	-1.872	-3.125	1.503	0.753	1.336	2.243	1.635	0.172
-1.158	-1.875	-3.127	1.519	0.779	1.386	2.243	1.61	0.124
-1.158	-1.876	-3.128	1.536	0.796	1.421	2.226	1.597	0.088
-1.158	-1.877	-3.129	1.555	0.808	1.442	2.218	1.578	0.067
-1.158	-1.877	-3.129	1.566	0.829	1.465	2.211	1.552	0.05
-1.158	-1.877	-3.128	1.565	0.854	1.485	2.206	1.529	0.041
-1.159	-1.877	-3.127	1.566	0.876	1.518	2.189	1.506	0.026
-1.159	-1.876	-3.125	1.568	0.897	1.542	2.174	1.487	0.013
-1.159	-1.876	-3.125	1.557	0.918	1.57	2.172	1.474	-0.004
-1.159	-1.875	-3.124	1.556	0.932	1.588	2.153	1.468	-0.013
-1.159	-1.875	-3.124	1.558	0.947	1.6	2.136	1.462	-0.02
-1.159	-1.875	-3.123	1.552	0.961	1.617	2.121	1.453	-0.021
-1.158	-1.875	-3.124	1.565	0.972	1.625	2.099	1.447	-0.028
-1.158	-1.876	-3.125	1.575	0.989	1.635	2.083	1.443	-0.042
-1.158	-1.876	-3.125	1.584	1.013	1.649	2.061	1.423	-0.046
-1.158	-1.876	-3.126	1.6	1.045	1.661	2.034	1.406	-0.058
-1.158	-1.876	-3.127	1.632	1.07	1.673	2.009	1.375	-0.07
-1.158	-1.876	-3.127	1.621	1.1	1.683	1.987	1.377	-0.076
-1.158	-1.876	-3.127	1.624	1.118	1.69	1.976	1.369	-0.081
-1.159	-1.876	-3.127	1.622	1.147	1.7	1.964	1.359	-0.09
-1.159	-1.876	-3.127	1.627	1.156	1.696	1.961	1.346	-0.084
-1.159	-1.876	-3.126	1.626	1.174	1.69	1.956	1.337	-0.077
-1.159	-1.875	-3.125	1.632	1.203	1.672	1.946	1.329	-0.07
-1.159	-1.876	-3.123	1.643	1.254	1.653	1.934	1.318	-0.079
-1.159	-1.875	-3.119	1.654	1.283	1.638	1.904	1.321	-0.08
-1.159	-1.875	-3.121	1.675	1.3	1.627	1.896	1.329	-0.101
-1.159	-1.875	-3.12	1.692	1.319	1.615	1.889	1.328	-0.113
-1.159	-1.874	-3.121	1.716	1.348	1.602	1.872	1.321	-0.125
-1.159	-1.875	-3.121	1.732	1.372	1.595	1.856	1.315	-0.131
-1.159	-1.875	-3.121	1.743	1.403	1.589	1.851	1.302	-0.142
-1.159	-1.874	-3.121	1.756	1.426	1.596	1.835	1.281	-0.144
-1.159	-1.874	-3.121	1.76	1.464	1.589	1.818	1.272	-0.146
-1.159	-1.874	-3.121	1.75	1.49	1.608	1.804	1.26	-0.152
-1.159	-1.874	-3.12	1.743	1.509	1.618	1.791	1.257	-0.156
-1.159	-1.873	-3.12	1.739	1.528	1.626	1.778	1.247	-0.155
-1.159	-1.873	-3.12	1.737	1.547	1.637	1.767	1.239	-0.162
-1.159	-1.873	-3.122	1.744	1.581	1.649	1.749	1.227	-0.177
-1.159	-1.873	-3.123	1.75	1.614	1.64	1.738	1.214	-0.176
-1.159	-1.873	-3.123	1.751	1.659	1.639	1.724	1.202	-0.183
-1.159	-1.874	-3.124	1.753	1.712	1.641	1.704	1.186	-0.192
-1.159	-1.874	-3.125	1.741	1.797	1.641	1.653	1.178	-0.191
-1.159	-1.874	-3.127	1.736	1.87	1.643	1.612	1.165	-0.196
-1.159	-1.874	-3.127	1.724	1.928	1.645	1.569	1.16	-0.191
-1.156	-1.869	-3.125	1.727	2.002	1.644	1.525	1.149	-0.215
-1.152	-1.864	-3.12	1.728	2.04	1.654	1.49	1.134	-0.23
-1.143	-1.847	-3.11	1.725	2.078	1.656	1.444	1.103	-0.245
-1.122	-1.802	-3.088	1.687	2.093	1.661	1.363	1.069	-0.262
-1.095	-1.744	-3.059	1.64	2.106	1.666	1.259	1.037	-0.287
-1.055	-1.661	-3	1.564	2.103	1.646	1.103	1.016	-0.315
-0.974	-1.553	-2.917	1.471	2.101	1.605	0.876	0.985	-0.384
-0.865	-1.461	-2.85	1.398	2.078	1.557	0.611	0.958	-0.45
-0.758	-1.356	-2.753	1.319	2.058	1.5	0.356	0.937	-0.556
-0.675	-1.27	-2.692	1.246	2.035	1.438	0.188	0.941	-0.639
-0.623	-1.187	-2.641	1.215	2.04	1.384	0.013	0.926	-0.69
-0.577	-1.104	-2.596	1.148	2.04	1.398	-0.162	0.905	-0.748
-0.578	-1.011	-2.533	1.14	2.098	1.426	-0.38	0.849	-0.789
-0.603	-0.928	-2.481	1.136	2.159	1.464	-0.558	0.8	-0.808
-0.635	-0.853	-2.436	1.112	2.221	1.527	-0.705	0.736	-0.808
-0.648	-0.809	-2.366	1.084	2.272	1.597	-0.877	0.667	-0.796
-0.679	-0.77	-2.27	1.038	2.353	1.617	-0.997	0.595	-0.753
-0.725	-0.723	-2.155	1.016	2.435	1.609	-1.113	0.535	-0.713
-0.75	-0.735	-1.991	1.032	2.463	1.563	-1.15	0.507	-0.722
-0.803	-0.751	-1.78	1.113	2.525	1.437	-1.159	0.511	-0.768
-0.848	-0.765	-1.58	1.183	2.569	1.312	-1.156	0.496	-0.792
-0.881	-0.764	-1.44	1.292	2.592	1.29	-1.191	0.38	-0.808
-0.89	-0.74	-1.353	1.388	2.58	1.337	-1.261	0.263	-0.869
-0.907	-0.75	-1.336	1.514	2.515	1.396	-1.347	0.186	-0.839
-0.918	-0.745	-1.303	1.63	2.447	1.453	-1.421	0.103	-0.842
-0.914	-0.722	-1.274	1.715	2.365	1.501	-1.48	0.029	-0.87
-0.915	-0.698	-1.261	1.845	2.282	1.524	-1.559	-0.026	-0.9
-0.907	-0.674	-1.285	1.937	2.207	1.537	-1.592	-0.057	-0.929
-0.879	-0.642	-1.287	2.001	2.084	1.537	-1.593	-0.091	-0.974
-0.864	-0.59	-1.318	2.049	2.001	1.506	-1.578	-0.039	-1.074
-0.856	-0.55	-1.322	2.109	1.924	1.502	-1.578	-0.02	-1.165
-0.852	-0.519	-1.294	2.178	1.934	1.465	-1.57	-0.041	-1.263
-0.846	-0.493	-1.241	2.286	1.959	1.36	-1.548	-0.059	-1.372
-0.866	-0.482	-1.12	2.417	1.999	1.243	-1.528	-0.077	-1.484
-0.892	-0.509	-1.091	2.558	2.06	1.063	-1.45	-0.12	-1.43
-0.904	-0.566	-0.983	2.719	2.182	0.877	-1.377	-0.215	-1.424
-0.915	-0.632	-0.933	2.833	2.269	0.75	-1.323	-0.278	-1.368
-0.904	-0.679	-1.04	2.879	2.284	0.617	-1.254	-0.292	-1.186
-0.867	-0.707	-1.233	2.888	2.289	0.446	-1.193	-0.33	-0.902
-0.772	-0.746	-1.427	2.934	2.347	0.196	-1.109	-0.449	-0.644
-0.631	-0.784	-1.663	2.965	2.451	-0.088	-1.041	-0.569	-0.414
-0.419	-0.785	-1.844	2.864	2.419	-0.418	-0.944	-0.703	-0.167
-0.25	-0.734	-2.016	2.739	2.449	-0.697	-0.925	-0.784	0.016
-0.048	-0.816	-2.021	2.627	2.415	-0.917	-0.759	-0.907	0.094
0.084	-0.744	-1.896	2.299	2.315	-0.939	-0.802	-0.904	0.053
0.125	-0.705	-1.732	2.017	2.237	-0.892	-0.798	-0.849	-0.004
0.122	-0.648	-1.534	1.744	2.156	-0.785	-0.814	-0.785	-0.09
0.111	-0.58	-1.309	1.448	2.014	-0.644	-0.835	-0.701	-0.188
0.062	-0.487	-1.127	1.159	1.905	-0.49	-0.882	-0.587	-0.26
0.007	-0.458	-1.049	1.024	1.858	-0.41	-0.897	-0.506	-0.249
-0.001	-0.464	-0.973	0.964	1.78	-0.34	-0.92	-0.434	-0.301
-0.017	-0.496	-0.879	0.954	1.684	-0.266	-0.963	-0.364	-0.346
-0.014	-0.53	-0.785	0.954	1.59	-0.208	-1.039	-0.322	-0.369
-0.019	-0.549	-0.707	0.968	1.477	-0.144	-1.087	-0.288	-0.4
-0.083	-0.531	-0.553	0.988	1.365	-0.074	-1.096	-0.242	-0.485
-0.148	-0.501	-0.435	1.018	1.269	-0.02	-1.061	-0.226	-0.558
-0.194	-0.423	-0.32	1.057	1.105	0.025	-1.058	-0.241	-0.64
-0.227	-0.32	-0.215	1.09	0.913	0.047	-1.012	-0.269	-0.743
-0.285	-0.225	-0.107	1.114	0.768	0.05	-0.962	-0.264	-0.826
-0.256	-0.143	-0.011	1.131	0.511	0.008	-0.857	-0.322	-0.9
-0.252	-0.059	0.072	1.114	0.306	-0.023	-0.772	-0.358	-0.941
-0.219	-0.027	0.177	1.085	0.194	-0.08	-0.843	-0.313	-0.98
-0.1	-0.054	0.135	0.941	0.005	-0.16	-0.778	-0.294	-0.862
0.051	-0.083	0.095	0.742	-0.266	-0.243	-0.728	-0.268	-0.688
0.147	-0.12	-0.011	0.553	-0.438	-0.303	-0.658	-0.195	-0.499
0.237	-0.158	-0.122	0.355	-0.634	-0.357	-0.565	-0.104	-0.31
0.277	-0.166	-0.183	0.276	-0.691	-0.382	-0.539	-0.058	-0.246
0.311	-0.167	-0.258	0.212	-0.728	-0.398	-0.51	-0.032	-0.193
0.342	-0.168	-0.331	0.166	-0.743	-0.417	-0.49	-0.003	-0.158
0.353	-0.159	-0.367	0.141	-0.781	-0.406	-0.484	0.013	-0.144
0.375	-0.158	-0.407	0.125	-0.796	-0.414	-0.467	0.012	-0.132
0.399	-0.16	-0.449	0.11	-0.817	-0.422	-0.445	0.01	-0.119
0.42	-0.166	-0.486	0.097	-0.865	-0.423	-0.406	0.017	-0.107
0.438	-0.174	-0.497	0.087	-0.914	-0.433	-0.387	0.026	-0.091
0.453	-0.189	-0.499	0.08	-0.96	-0.444	-0.362	0.034	-0.075
0.457	-0.196	-0.493	0.074	-0.988	-0.445	-0.349	0.032	-0.061
0.462	-0.198	-0.482	0.068	-1.015	-0.458	-0.337	0.031	-0.045
0.451	-0.201	-0.447	0.057	-1.036	-0.457	-0.341	0.041	-0.034
0.448	-0.214	-0.403	0.061	-1.059	-0.465	-0.355	0.048	-0.023
0.432	-0.232	-0.329	0.077	-1.09	-0.493	-0.364	0.074	-0.016
0.412	-0.242	-0.285	0.076	-1.101	-0.513	-0.362	0.11	-0.01
0.384	-0.246	-0.262	0.043	-1.093	-0.532	-0.343	0.16	0.014
0.363	-0.245	-0.246	0.016	-1.087	-0.549	-0.336	0.196	0.039
0.355	-0.252	-0.237	0.014	-1.084	-0.565	-0.328	0.226	0.039
0.345	-0.244	-0.242	-0.003	-1.059	-0.583	-0.318	0.24	0.048
0.342	-0.238	-0.26	-0.014	-1.038	-0.595	-0.298	0.257	0.04
0.338	-0.223	-0.289	-0.038	-1.012	-0.602	-0.279	0.27	0.036
0.346	-0.206	-0.309	-0.049	-0.993	-0.623	-0.27	0.288	0.009
0.366	-0.186	-0.351	-0.066	-0.973	-0.638	-0.236	0.287	-0.029
0.388	-0.162	-0.396	-0.08	-0.988	-0.649	-0.198	0.28	-0.052
0.42	-0.154	-0.436	-0.082	-1	-0.647	-0.164	0.27	-0.097
0.439	-0.139	-0.443	-0.108	-1.013	-0.653	-0.145	0.238	-0.093
0.458	-0.127	-0.486	-0.116	-1.037	-0.654	-0.086	0.198	-0.088
0.48	-0.117	-0.509	-0.134	-1.059	-0.654	-0.058	0.16	-0.074
0.485	-0.113	-0.506	-0.121	-1.068	-0.664	-0.031	0.111	-0.061
0.475	-0.105	-0.495	-0.098	-1.066	-0.673	-0.02	0.065	-0.036
0.462	-0.097	-0.488	-0.093	-1.064	-0.645	-0.023	0.043	-0.039
0.454	-0.11	-0.473	-0.109	-1.062	-0.574	-0.035	0.026	-0.05
0.455	-0.132	-0.46	-0.125	-1.066	-0.514	-0.041	0.016	-0.056
0.436	-0.135	-0.451	-0.14	-1.072	-0.47	-0.034	0.017	-0.055
0.42	-0.139	-0.441	-0.151	-1.076	-0.432	-0.033	0.032	-0.064
0.405	-0.15	-0.423	-0.163	-1.074	-0.391	-0.033	0.035	-0.067
0.385	-0.159	-0.411	-0.145	-1.077	-0.395	-0.03	0.065	-0.07
0.346	-0.14	-0.363	-0.179	-1.125	-0.409	0.016	0.129	-0.076
0.328	-0.164	-0.335	-0.146	-1.137	-0.416	-0.001	0.162	-0.067
0.298	-0.191	-0.298	-0.109	-1.159	-0.434	-0.016	0.218	-0.05
0.269	-0.221	-0.263	-0.064	-1.205	-0.447	-0.037	0.29	-0.035
0.267	-0.247	-0.233	-0.016	-1.227	-0.446	-0.08	0.312	-0.045
0.266	-0.239	-0.205	0.011	-1.283	-0.439	-0.125	0.331	-0.063
0.269	-0.238	-0.181	0.027	-1.32	-0.434	-0.152	0.338	-0.074
0.266	-0.235	-0.14	0.043	-1.362	-0.424	-0.157	0.302	-0.066
0.282	-0.228	-0.094	0.08	-1.396	-0.408	-0.192	0.246	-0.099
0.309	-0.254	-0.077	0.08	-1.425	-0.384	-0.163	0.191	-0.098
0.329	-0.267	-0.058	0.082	-1.441	-0.37	-0.15	0.147	-0.108
0.363	-0.281	-0.044	0.076	-1.441	-0.374	-0.127	0.107	-0.133
0.41	-0.315	-0.025	0.037	-1.474	-0.352	-0.096	0.087	-0.158
0.458	-0.341	-0.033	0.007	-1.471	-0.355	-0.043	0.094	-0.222
0.486	-0.346	-0.025	-0.023	-1.482	-0.349	-0.024	0.115	-0.28
0.496	-0.334	-0.015	-0.047	-1.495	-0.346	-0.006	0.137	-0.33
0.545	-0.34	0.005	-0.092	-1.511	-0.363	0.02	0.169	-0.413
0.564	-0.33	0.012	-0.113	-1.522	-0.372	0.045	0.182	-0.465
0.538	-0.26	0.006	-0.112	-1.511	-0.355	0.062	0.149	-0.512
0.506	-0.133	-0.029	-0.108	-1.476	-0.317	0.087	0.056	-0.593
0.511	-0.03	-0.065	-0.114	-1.441	-0.291	0.12	-0.046	-0.685
0.51	0.112	-0.124	-0.113	-1.398	-0.227	0.177	-0.193	-0.82
0.516	0.219	-0.167	-0.121	-1.358	-0.174	0.223	-0.319	-0.928
0.529	0.285	-0.206	-0.13	-1.342	-0.123	0.277	-0.409	-1.016
0.531	0.34	-0.232	-0.143	-1.331	-0.082	0.314	-0.47	-1.078
0.529	0.369	-0.248	-0.152	-1.322	-0.055	0.339	-0.499	-1.113
0.524	0.39	-0.258	-0.162	-1.316	-0.025	0.36	-0.521	-1.141
0.526	0.409	-0.258	-0.169	-1.314	0.015	0.364	-0.549	-1.182
0.509	0.411	-0.272	-0.176	-1.289	0.035	0.393	-0.552	-1.186
0.503	0.415	-0.275	-0.19	-1.266	0.056	0.408	-0.555	-1.205
0.493	0.419	-0.277	-0.195	-1.236	0.077	0.422	-0.562	-1.228
0.479	0.428	-0.295	-0.165	-1.198	0.087	0.433	-0.584	-1.249
0.478	0.438	-0.308	-0.111	-1.172	0.098	0.421	-0.597	-1.309
0.487	0.452	-0.301	-0.078	-1.169	0.104	0.399	-0.621	-1.354
0.498	0.453	-0.312	-0.042	-1.169	0.09	0.381	-0.636	-1.361
0.509	0.457	-0.32	-0.024	-1.166	0.085	0.362	-0.656	-1.363
0.517	0.465	-0.327	-0.008	-1.158	0.078	0.347	-0.678	-1.368
0.518	0.472	-0.329	0.007	-1.15	0.083	0.331	-0.693	-1.376
0.537	0.447	-0.348	0.006	-1.117	0.079	0.316	-0.695	-1.367
0.543	0.44	-0.368	-0.01	-1.053	0.081	0.298	-0.718	-1.344
0.558	0.426	-0.378	-0.017	-0.995	0.056	0.262	-0.712	-1.333
0.561	0.435	-0.411	-0.024	-0.959	0.042	0.234	-0.697	-1.326
0.566	0.446	-0.433	-0.039	-0.936	0.018	0.223	-0.691	-1.308
0.565	0.457	-0.443	-0.048	-0.924	0.005	0.211	-0.681	-1.302
0.57	0.469	-0.449	-0.066	-0.91	-0.01	0.185	-0.66	-1.302
0.577	0.486	-0.451	-0.089	-0.897	-0.032	0.154	-0.64	-1.302
0.577	0.507	-0.449	-0.104	-0.882	-0.05	0.12	-0.623	-1.305
0.574	0.535	-0.447	-0.12	-0.874	-0.051	0.078	-0.611	-1.315
0.571	0.562	-0.445	-0.129	-0.868	-0.042	0.038	-0.603	-1.333
0.575	0.596	-0.449	-0.145	-0.859	-0.035	-0.001	-0.608	-1.351
0.569	0.605	-0.444	-0.149	-0.848	-0.037	-0.022	-0.604	-1.349
0.563	0.614	-0.427	-0.152	-0.825	-0.039	-0.05	-0.598	-1.361
0.554	0.636	-0.419	-0.16	-0.813	-0.014	-0.082	-0.602	-1.383
0.55	0.66	-0.394	-0.171	-0.802	-0.001	-0.118	-0.613	-1.403
0.54	0.683	-0.379	-0.185	-0.78	-0.001	-0.151	-0.619	-1.403
0.538	0.693	-0.358	-0.193	-0.763	-0.005	-0.174	-0.626	-1.408
0.54	0.69	-0.323	-0.19	-0.764	0.004	-0.197	-0.632	-1.427
0.544	0.695	-0.298	-0.187	-0.768	0.003	-0.212	-0.645	-1.44
0.548	0.694	-0.281	-0.176	-0.766	-0.004	-0.228	-0.663	-1.436
0.533	0.709	-0.261	-0.159	-0.778	0.014	-0.24	-0.691	-1.436
0.508	0.728	-0.227	-0.141	-0.784	0.029	-0.246	-0.724	-1.435
0.494	0.745	-0.201	-0.12	-0.789	0.017	-0.257	-0.751	-1.424
0.475	0.76	-0.182	-0.092	-0.79	0.003	-0.263	-0.77	-1.414
0.462	0.776	-0.151	-0.091	-0.773	-0.012	-0.269	-0.791	-1.412
0.45	0.787	-0.126	-0.074	-0.76	-0.035	-0.278	-0.809	-1.402
0.449	0.795	-0.115	-0.06	-0.751	-0.066	-0.28	-0.818	-1.4
0.442	0.803	-0.101	-0.073	-0.715	-0.074	-0.275	-0.836	-1.4
0.435	0.819	-0.081	-0.076	-0.693	-0.062	-0.295	-0.861	-1.411
0.423	0.822	-0.078	-0.064	-0.63	-0.055	-0.311	-0.878	-1.427
0.41	0.826	-0.087	-0.057	-0.547	-0.024	-0.34	-0.883	-1.468
0.399	0.821	-0.101	-0.035	-0.487	-0.008	-0.342	-0.895	-1.491
0.389	0.82	-0.104	-0.028	-0.447	0.004	-0.364	-0.883	-1.508
0.382	0.818	-0.116	-0.012	-0.412	0.012	-0.382	-0.882	-1.517
0.381	0.813	-0.128	-0.004	-0.378	0.026	-0.397	-0.881	-1.53
0.391	0.792	-0.149	0.013	-0.342	0.008	-0.416	-0.88	-1.513
0.41	0.757	-0.19	0.032	-0.265	-0.005	-0.455	-0.878	-1.499
0.46	0.669	-0.28	0.057	-0.077	-0.048	-0.561	-0.859	-1.448
0.512	0.571	-0.393	0.094	0.153	-0.106	-0.699	-0.828	-1.379
0.569	0.472	-0.474	0.119	0.363	-0.162	-0.83	-0.806	-1.32
0.591	0.432	-0.496	0.116	0.46	-0.179	-0.886	-0.8	-1.302
0.582	0.438	-0.49	0.11	0.488	-0.185	-0.899	-0.796	-1.298
0.571	0.433	-0.445	0.087	0.53	-0.185	-0.923	-0.795	-1.298
0.548	0.4	-0.399	0.082	0.582	-0.18	-0.914	-0.796	-1.286
0.519	0.369	-0.344	0.072	0.628	-0.177	-0.898	-0.791	-1.269
0.505	0.348	-0.325	0.059	0.665	-0.173	-0.882	-0.793	-1.253
0.48	0.332	-0.317	0.053	0.69	-0.166	-0.88	-0.767	-1.232
0.446	0.31	-0.326	0.043	0.71	-0.143	-0.897	-0.731	-1.176
0.357	0.293	-0.46	0.033	0.734	-0.106	-0.942	-0.622	-0.98
0.251	0.272	-0.652	0.037	0.716	-0.029	-1.068	-0.474	-0.703
0.123	0.238	-0.911	0.05	0.646	0.093	-1.229	-0.247	-0.379
-0.001	0.188	-1.205	0.111	0.524	0.231	-1.412	0.011	-0.053
-0.107	0.135	-1.453	0.203	0.401	0.352	-1.57	0.242	0.197
-0.171	0.079	-1.637	0.304	0.295	0.44	-1.672	0.398	0.366
-0.217	0.03	-1.76	0.387	0.242	0.5	-1.718	0.522	0.438
-0.207	0.002	-1.808	0.423	0.149	0.545	-1.766	0.589	0.448
-0.246	-0.071	-1.844	0.554	0.118	0.565	-1.743	0.63	0.48
-0.28	-0.155	-1.876	0.648	0.056	0.618	-1.717	0.686	0.518
-0.312	-0.225	-1.866	0.673	0.052	0.654	-1.713	0.708	0.591
-0.352	-0.309	-1.824	0.664	0.071	0.7	-1.666	0.711	0.672
-0.367	-0.374	-1.818	0.622	0.095	0.751	-1.605	0.714	0.719
-0.418	-0.415	-1.738	0.591	0.078	0.793	-1.536	0.722	0.755
-0.451	-0.468	-1.658	0.536	0.1	0.781	-1.459	0.773	0.778
-0.476	-0.509	-1.572	0.47	0.119	0.738	-1.39	0.827	0.804
-0.462	-0.538	-1.541	0.449	0.123	0.675	-1.349	0.867	0.806
-0.5	-0.537	-1.51	0.409	0.124	0.672	-1.293	0.881	0.841
-0.515	-0.533	-1.49	0.365	0.123	0.633	-1.243	0.93	0.847
-0.517	-0.54	-1.484	0.352	0.132	0.632	-1.209	0.949	0.823
-0.533	-0.544	-1.465	0.341	0.144	0.632	-1.179	0.972	0.803
-0.533	-0.531	-1.459	0.306	0.154	0.619	-1.184	1.014	0.78
-0.558	-0.52	-1.431	0.278	0.175	0.614	-1.179	1.083	0.736
-0.56	-0.494	-1.381	0.22	0.203	0.574	-1.163	1.151	0.663
-0.544	-0.462	-1.332	0.161	0.204	0.495	-1.188	1.272	0.575
-0.526	-0.431	-1.232	0.086	0.215	0.401	-1.204	1.363	0.487
-0.507	-0.365	-1.138	-0.019	0.203	0.33	-1.256	1.484	0.372
-0.477	-0.332	-1.064	-0.122	0.196	0.285	-1.282	1.569	0.284
-0.42	-0.327	-0.967	-0.235	0.164	0.24	-1.272	1.61	0.205
-0.349	-0.347	-0.985	-0.336	0.125	0.208	-1.25	1.675	0.187
-0.326	-0.302	-0.964	-0.424	0.083	0.185	-1.261	1.751	0.128
-0.304	-0.343	-0.986	-0.406	0.047	0.136	-1.139	1.718	0.164
-0.299	-0.371	-1.051	-0.385	-0.006	0.131	-1.046	1.732	0.193
-0.338	-0.343	-1.133	-0.307	-0.034	0.108	-0.962	1.701	0.242
-0.364	-0.368	-1.254	-0.229	-0.083	0.115	-0.856	1.694	0.319
-0.418	-0.366	-1.388	-0.092	-0.11	0.131	-0.748	1.654	0.372
-0.472	-0.336	-1.506	0.017	-0.121	0.158	-0.701	1.633	0.401
-0.496	-0.299	-1.681	0.045	-0.118	0.197	-0.658	1.643	0.439
-0.488	-0.333	-1.769	0.092	-0.145	0.258	-0.676	1.697	0.418
-0.495	-0.336	-1.864	0.128	-0.152	0.309	-0.648	1.728	0.389
-0.479	-0.37	-1.968	0.167	-0.167	0.352	-0.614	1.766	0.365
-0.461	-0.384	-2.094	0.21	-0.216	0.402	-0.564	1.82	0.311
-0.461	-0.421	-2.193	0.283	-0.257	0.427	-0.486	1.884	0.265
-0.483	-0.454	-2.268	0.35	-0.242	0.388	-0.375	1.923	0.27
-0.507	-0.513	-2.34	0.441	-0.21	0.349	-0.222	1.942	0.272
-0.525	-0.546	-2.396	0.521	-0.19	0.328	-0.107	1.939	0.257
-0.588	-0.6	-2.424	0.622	-0.149	0.308	0.051	1.953	0.259
-0.674	-0.666	-2.416	0.708	-0.142	0.313	0.248	1.945	0.297
-0.754	-0.799	-2.422	0.842	-0.092	0.384	0.469	1.885	0.328
-0.847	-0.992	-2.532	0.994	-0.012	0.535	0.798	1.81	0.385
-0.944	-1.205	-2.665	1.177	0.075	0.702	1.131	1.727	0.453
-1.015	-1.403	-2.771	1.296	0.172	0.847	1.426	1.709	0.464
-1.072	-1.601	-2.897	1.423	0.305	0.97	1.729	1.687	0.453
-1.112	-1.724	-3	1.494	0.417	1.038	1.965	1.671	0.442
-1.127	-1.784	-3.046	1.513	0.476	1.073	2.083	1.678	0.417
-1.136	-1.82	-3.076	1.515	0.536	1.098	2.162	1.68	0.391
-1.142	-1.836	-3.092	1.51	0.588	1.126	2.217	1.676	0.349
-1.145	-1.847	-3.102	1.499	0.638	1.169	2.241	1.669	0.307
-1.151	-1.861	-3.115	1.498	0.703	1.221	2.278	1.655	0.244
-1.155	-1.869	-3.122	1.499	0.74	1.273	2.267	1.655	0.199
-1.157	-1.874	-3.127	1.508	0.773	1.318	2.256	1.649	0.154
-1.158	-1.876	-3.129	1.522	0.799	1.358	2.25	1.631	0.113
-1.158	-1.876	-3.129	1.538	0.818	1.389	2.244	1.61	0.078
-1.158	-1.876	-3.129	1.554	0.832	1.418	2.225	1.587	0.062
-1.158	-1.876	-3.129	1.564	0.854	1.444	2.221	1.554	0.048
-1.159	-1.876	-3.128	1.569	0.873	1.466	2.211	1.528	0.039
-1.159	-1.877	-3.127	1.579	0.886	1.494	2.194	1.503	0.029
-1.159	-1.876	-3.125	1.58	0.904	1.526	2.177	1.48	0.018
-1.159	-1.876	-3.124	1.578	0.923	1.548	2.169	1.466	0.004
-1.159	-1.876	-3.124	1.57	0.943	1.571	2.149	1.457	-0.003
-1.159	-1.875	-3.124	1.569	0.959	1.584	2.129	1.456	-0.013
-1.158	-1.875	-3.124	1.57	0.973	1.594	2.11	1.452	-0.015
-1.158	-1.876	-3.125	1.574	0.986	1.606	2.09	1.449	-0.023
-1.158	-1.876	-3.125	1.578	1.001	1.615	2.07	1.445	-0.028
-1.158	-1.876	-3.125	1.59	1.018	1.62	2.053	1.435	-0.034
-1.158	-1.876	-3.127	1.603	1.05	1.631	2.03	1.414	-0.041
-1.158	-1.876	-3.127	1.616	1.082	1.645	2.004	1.4	-0.056
-1.158	-1.876	-3.127	1.62	1.109	1.655	1.989	1.385	-0.063
-1.159	-1.875	-3.127	1.618	1.132	1.662	1.979	1.376	-0.067
-1.159	-1.875	-3.127	1.622	1.152	1.665	1.971	1.367	-0.073
-1.159	-1.876	-3.126	1.626	1.169	1.662	1.966	1.354	-0.069
-1.159	-1.876	-3.125	1.637	1.186	1.645	1.964	1.337	-0.058
-1.159	-1.875	-3.124	1.64	1.224	1.636	1.965	1.317	-0.059
-1.159	-1.875	-3.123	1.65	1.277	1.614	1.955	1.31	-0.069
-1.159	-1.875	-3.121	1.661	1.312	1.6	1.934	1.313	-0.08
-1.159	-1.875	-3.121	1.676	1.332	1.592	1.909	1.327	-0.096
-1.159	-1.874	-3.121	1.696	1.354	1.584	1.899	1.322	-0.111
-1.159	-1.875	-3.122	1.717	1.375	1.578	1.885	1.312	-0.12
-1.159	-1.875	-3.122	1.734	1.4	1.577	1.873	1.304	-0.136
-1.159	-1.875	-3.122	1.747	1.427	1.578	1.865	1.291	-0.149
-1.159	-1.875	-3.122	1.75	1.457	1.58	1.847	1.282	-0.152
-1.159	-1.874	-3.121	1.753	1.488	1.584	1.826	1.27	-0.154
-1.159	-1.874	-3.121	1.752	1.51	1.599	1.814	1.259	-0.164
-1.159	-1.874	-3.121	1.747	1.527	1.613	1.809	1.254	-0.175
-1.159	-1.874	-3.121	1.746	1.551	1.621	1.799	1.242	-0.18
-1.159	-1.874	-3.122	1.748	1.575	1.637	1.788	1.228	-0.191
-1.159	-1.873	-3.123	1.755	1.614	1.64	1.782	1.21	-0.205
-1.159	-1.873	-3.125	1.758	1.659	1.649	1.762	1.193	-0.216
-1.159	-1.873	-3.125	1.767	1.704	1.647	1.74	1.178	-0.223
-1.159	-1.873	-3.126	1.763	1.761	1.654	1.711	1.167	-0.232
-1.159	-1.873	-3.126	1.764	1.837	1.659	1.668	1.153	-0.245
-1.159	-1.873	-3.126	1.763	1.894	1.66	1.635	1.144	-0.252
-1.159	-1.872	-3.127	1.765	1.961	1.658	1.598	1.135	-0.262
-1.156	-1.869	-3.123	1.76	2.02	1.649	1.551	1.126	-0.259
-1.154	-1.865	-3.118	1.769	2.074	1.663	1.512	1.098	-0.279
-1.146	-1.852	-3.108	1.771	2.11	1.658	1.47	1.079	-0.295
-1.129	-1.818	-3.085	1.738	2.129	1.659	1.401	1.054	-0.307
-1.108	-1.775	-3.06	1.694	2.134	1.658	1.323	1.033	-0.319
-1.073	-1.701	-3.002	1.635	2.145	1.635	1.19	1.011	-0.358
-1.023	-1.602	-2.923	1.548	2.149	1.605	1.015	0.997	-0.426
-0.941	-1.514	-2.82	1.497	2.16	1.551	0.782	0.954	-0.505
-0.867	-1.395	-2.694	1.44	2.164	1.475	0.53	0.958	-0.636
-0.83	-1.336	-2.614	1.445	2.183	1.41	0.386	0.953	-0.712
-0.766	-1.299	-2.57	1.432	2.175	1.391	0.213	0.937	-0.76
-0.754	-1.187	-2.477	1.367	2.204	1.378	0.061	0.936	-0.864
-0.712	-1.109	-2.446	1.325	2.221	1.465	-0.208	0.852	-0.876
-0.712	-1.048	-2.388	1.304	2.28	1.53	-0.393	0.771	-0.89
-0.699	-0.97	-2.356	1.238	2.312	1.557	-0.572	0.732	-0.882
-0.686	-0.918	-2.323	1.149	2.353	1.663	-0.75	0.662	-0.866
-0.726	-0.86	-2.208	1.1	2.449	1.713	-0.929	0.579	-0.832
-0.727	-0.848	-2.118	1.042	2.509	1.725	-1.054	0.52	-0.775
-0.75	-0.825	-1.993	1.034	2.555	1.706	-1.138	0.471	-0.769
-0.788	-0.807	-1.777	1.099	2.572	1.608	-1.157	0.423	-0.823
-0.837	-0.808	-1.561	1.199	2.614	1.474	-1.19	0.409	-0.863
-0.863	-0.768	-1.381	1.316	2.652	1.403	-1.245	0.252	-0.902
-0.88	-0.752	-1.308	1.417	2.666	1.401	-1.321	0.182	-0.938
-0.893	-0.753	-1.284	1.504	2.645	1.428	-1.368	0.099	-0.914
-0.901	-0.776	-1.258	1.604	2.605	1.503	-1.439	0.006	-0.892
-0.892	-0.705	-1.236	1.716	2.469	1.53	-1.502	-0.104	-0.923
-0.889	-0.663	-1.215	1.8	2.364	1.53	-1.572	-0.103	-0.973
-0.885	-0.645	-1.205	1.904	2.266	1.525	-1.617	-0.148	-0.973
-0.861	-0.61	-1.195	1.946	2.18	1.52	-1.624	-0.168	-1.032
-0.84	-0.539	-1.219	1.969	2.064	1.475	-1.605	-0.114	-1.122
-0.846	-0.472	-1.264	2.058	1.999	1.432	-1.614	-0.029	-1.245
-0.836	-0.423	-1.254	2.093	1.981	1.376	-1.61	-0.009	-1.333
-0.84	-0.402	-1.135	2.214	2.034	1.253	-1.576	-0.034	-1.484
-0.86	-0.411	-1.051	2.341	2.102	1.122	-1.533	-0.044	-1.559
-0.887	-0.44	-1.029	2.441	2.215	0.951	-1.464	-0.06	-1.519
-0.901	-0.512	-1.063	2.522	2.338	0.799	-1.365	-0.112	-1.385
-0.906	-0.592	-1.022	2.652	2.442	0.692	-1.3	-0.205	-1.337
-0.914	-0.625	-1.169	2.671	2.461	0.601	-1.214	-0.196	-1.158
-0.873	-0.669	-1.342	2.69	2.56	0.434	-1.142	-0.266	-0.926
-0.803	-0.717	-1.55	2.785	2.669	0.212	-1.064	-0.386	-0.697
-0.652	-0.757	-1.766	2.826	2.739	-0.071	-0.997	-0.507	-0.487
-0.461	-0.715	-2.07	2.748	2.796	-0.433	-0.938	-0.63	-0.188
-0.271	-0.704	-2.231	2.683	2.81	-0.771	-0.837	-0.768	0.013
-0.101	-0.746	-2.239	2.592	2.767	-0.988	-0.714	-0.882	0.102
0.069	-0.729	-2.012	2.227	2.628	-1.008	-0.689	-0.908	0.015
0.117	-0.643	-1.753	1.871	2.483	-0.892	-0.788	-0.827	-0.109
0.129	-0.593	-1.551	1.597	2.398	-0.802	-0.801	-0.764	-0.2
0.112	-0.547	-1.326	1.341	2.252	-0.675	-0.837	-0.683	-0.264
0.058	-0.464	-1.152	1.119	2.099	-0.515	-0.927	-0.59	-0.295
-0.019	-0.431	-1.025	0.964	2	-0.404	-0.963	-0.492	-0.266
-0.01	-0.441	-0.957	0.931	1.902	-0.341	-1.002	-0.427	-0.331
-0.015	-0.482	-0.849	0.916	1.802	-0.273	-1.044	-0.387	-0.353
-0.029	-0.51	-0.75	0.905	1.742	-0.201	-1.098	-0.353	-0.388
-0.051	-0.522	-0.648	0.906	1.623	-0.12	-1.161	-0.298	-0.429
-0.109	-0.49	-0.553	0.922	1.533	-0.037	-1.129	-0.271	-0.525
-0.144	-0.477	-0.41	0.948	1.449	0.041	-1.178	-0.29	-0.593
-0.205	-0.378	-0.299	1.015	1.272	0.06	-1.104	-0.28	-0.735
-0.272	-0.29	-0.159	1.063	1.122	0.088	-1.059	-0.287	-0.847
-0.317	-0.213	-0.058	1.098	1	0.09	-1.016	-0.288	-0.938
-0.302	-0.123	0.027	1.117	0.785	0.052	-0.962	-0.311	-1.021
-0.259	-0.036	0.171	1.151	0.508	-0.031	-0.927	-0.355	-1.105
-0.219	0.018	0.271	1.115	0.362	-0.094	-1	-0.322	-1.137
-0.123	0.006	0.218	1.028	0.244	-0.146	-0.949	-0.362	-1.046
0.024	-0.032	0.091	0.828	0.013	-0.221	-0.835	-0.365	-0.827
0.142	-0.072	-0.006	0.621	-0.216	-0.295	-0.764	-0.297	-0.61
0.241	-0.111	-0.139	0.395	-0.432	-0.353	-0.68	-0.199	-0.373
0.277	-0.133	-0.203	0.302	-0.554	-0.372	-0.612	-0.128	-0.285
0.32	-0.148	-0.285	0.213	-0.643	-0.405	-0.557	-0.062	-0.204
0.35	-0.148	-0.353	0.158	-0.669	-0.436	-0.525	-0.023	-0.164
0.365	-0.134	-0.383	0.131	-0.702	-0.432	-0.534	-0.012	-0.147
0.387	-0.117	-0.428	0.101	-0.724	-0.439	-0.533	-0.013	-0.128
0.407	-0.113	-0.459	0.082	-0.748	-0.438	-0.524	-0.014	-0.118
0.423	-0.118	-0.48	0.071	-0.791	-0.441	-0.497	-0.008	-0.108
0.443	-0.135	-0.491	0.063	-0.854	-0.452	-0.467	0.006	-0.087
0.459	-0.148	-0.491	0.053	-0.907	-0.466	-0.44	0.017	-0.072
0.465	-0.165	-0.483	0.052	-0.951	-0.472	-0.414	0.029	-0.057
0.463	-0.177	-0.467	0.052	-0.982	-0.484	-0.405	0.046	-0.04
0.455	-0.182	-0.418	0.042	-1.022	-0.489	-0.401	0.062	-0.036
0.44	-0.187	-0.374	0.038	-1.045	-0.498	-0.403	0.077	-0.025
0.428	-0.207	-0.317	0.046	-1.073	-0.512	-0.41	0.096	-0.008
0.408	-0.216	-0.266	0.044	-1.092	-0.538	-0.399	0.135	-0.006
0.383	-0.223	-0.24	0.016	-1.088	-0.558	-0.383	0.17	0.03
0.367	-0.229	-0.211	0.002	-1.092	-0.578	-0.372	0.195	0.049
0.355	-0.232	-0.196	-0.009	-1.085	-0.595	-0.369	0.215	0.066
0.35	-0.235	-0.194	-0.017	-1.07	-0.611	-0.355	0.218	0.08
0.344	-0.227	-0.207	-0.033	-1.051	-0.627	-0.338	0.247	0.069
0.344	-0.214	-0.222	-0.059	-1.027	-0.646	-0.323	0.26	0.068
0.348	-0.197	-0.242	-0.076	-1.002	-0.658	-0.309	0.276	0.04
0.369	-0.164	-0.27	-0.113	-0.993	-0.682	-0.278	0.273	0.009
0.391	-0.146	-0.298	-0.128	-0.995	-0.697	-0.253	0.269	-0.018
0.424	-0.128	-0.337	-0.146	-1.006	-0.699	-0.215	0.249	-0.055
0.447	-0.121	-0.362	-0.159	-1.025	-0.683	-0.187	0.22	-0.072
0.457	-0.104	-0.388	-0.163	-1.041	-0.682	-0.147	0.178	-0.064
0.472	-0.093	-0.416	-0.172	-1.063	-0.672	-0.103	0.139	-0.064
0.471	-0.094	-0.415	-0.152	-1.071	-0.661	-0.088	0.103	-0.062
0.478	-0.096	-0.441	-0.136	-1.079	-0.663	-0.053	0.074	-0.055
0.46	-0.084	-0.423	-0.128	-1.079	-0.639	-0.063	0.056	-0.058
0.458	-0.097	-0.424	-0.148	-1.081	-0.578	-0.053	0.042	-0.067
0.442	-0.097	-0.413	-0.16	-1.095	-0.53	-0.038	0.032	-0.072
0.42	-0.106	-0.414	-0.172	-1.104	-0.475	-0.02	0.043	-0.074
0.403	-0.105	-0.408	-0.188	-1.115	-0.432	-0.008	0.061	-0.094
0.387	-0.106	-0.4	-0.193	-1.122	-0.402	-0.001	0.08	-0.108
0.371	-0.124	-0.392	-0.18	-1.115	-0.398	-0.001	0.095	-0.095
0.315	-0.103	-0.328	-0.228	-1.185	-0.437	0.059	0.181	-0.062
0.289	-0.124	-0.308	-0.197	-1.202	-0.438	0.047	0.225	-0.051
0.265	-0.159	-0.272	-0.145	-1.237	-0.45	0.015	0.283	-0.034
0.241	-0.189	-0.248	-0.103	-1.276	-0.459	-0.012	0.341	-0.01
0.232	-0.222	-0.201	-0.06	-1.315	-0.465	-0.052	0.363	0.01
0.229	-0.225	-0.174	-0.032	-1.345	-0.463	-0.075	0.367	-0
0.22	-0.225	-0.138	-0.009	-1.387	-0.464	-0.095	0.378	-0.003
0.215	-0.221	-0.112	0.016	-1.413	-0.453	-0.095	0.342	-0.004
0.236	-0.235	-0.072	0.041	-1.453	-0.434	-0.096	0.284	-0.02
0.264	-0.25	-0.047	0.06	-1.473	-0.414	-0.096	0.225	-0.043
0.294	-0.263	-0.028	0.078	-1.489	-0.396	-0.091	0.169	-0.072
0.33	-0.284	-0.003	0.074	-1.514	-0.373	-0.078	0.114	-0.09
0.388	-0.316	0.024	0.035	-1.538	-0.368	-0.053	0.1	-0.136
0.435	-0.34	0.039	0	-1.552	-0.373	-0.011	0.108	-0.198
0.469	-0.344	0.041	-0.026	-1.549	-0.37	0.012	0.135	-0.282
0.485	-0.329	0.057	-0.056	-1.56	-0.363	0.015	0.159	-0.344
0.487	-0.299	0.063	-0.08	-1.562	-0.353	0.019	0.184	-0.411
0.535	-0.29	0.055	-0.117	-1.543	-0.364	0.031	0.192	-0.491
0.484	-0.198	0.043	-0.105	-1.532	-0.34	0.041	0.156	-0.525
0.483	-0.126	0.032	-0.109	-1.507	-0.323	0.042	0.091	-0.583
0.467	-0.017	-0.001	-0.106	-1.478	-0.296	0.071	0.003	-0.663
0.464	0.132	-0.068	-0.107	-1.412	-0.233	0.119	-0.162	-0.788
0.491	0.217	-0.12	-0.119	-1.372	-0.182	0.17	-0.288	-0.895
0.505	0.286	-0.165	-0.127	-1.349	-0.128	0.226	-0.385	-0.985
0.508	0.332	-0.2	-0.135	-1.331	-0.081	0.272	-0.448	-1.049
0.504	0.363	-0.223	-0.151	-1.315	-0.037	0.303	-0.483	-1.09
0.516	0.39	-0.226	-0.164	-1.311	-0.005	0.322	-0.527	-1.142
0.517	0.406	-0.227	-0.174	-1.303	0.025	0.331	-0.55	-1.173
0.505	0.411	-0.232	-0.174	-1.277	0.034	0.358	-0.559	-1.19
0.491	0.409	-0.244	-0.168	-1.246	0.043	0.386	-0.556	-1.207
0.482	0.412	-0.247	-0.177	-1.215	0.068	0.405	-0.564	-1.233
0.461	0.415	-0.247	-0.141	-1.173	0.082	0.413	-0.575	-1.266
0.458	0.422	-0.26	-0.1	-1.137	0.086	0.428	-0.596	-1.314
0.464	0.443	-0.275	-0.07	-1.14	0.099	0.413	-0.622	-1.35
0.477	0.449	-0.289	-0.045	-1.136	0.094	0.391	-0.635	-1.363
0.493	0.453	-0.302	-0.03	-1.133	0.086	0.373	-0.653	-1.369
0.501	0.461	-0.312	-0.017	-1.131	0.089	0.355	-0.674	-1.372
0.504	0.473	-0.318	-0.001	-1.12	0.091	0.34	-0.694	-1.384
0.517	0.464	-0.337	-0.019	-1.083	0.092	0.329	-0.71	-1.365
0.535	0.453	-0.362	-0.03	-1.032	0.071	0.316	-0.724	-1.346
0.548	0.439	-0.369	-0.04	-0.986	0.047	0.288	-0.712	-1.334
0.558	0.444	-0.394	-0.054	-0.952	0.021	0.256	-0.689	-1.323
0.562	0.449	-0.416	-0.06	-0.936	0.012	0.237	-0.678	-1.315
0.561	0.464	-0.427	-0.069	-0.921	-0.004	0.218	-0.668	-1.308
0.564	0.472	-0.425	-0.089	-0.907	-0.025	0.194	-0.64	-1.306
0.568	0.493	-0.432	-0.102	-0.902	-0.031	0.164	-0.634	-1.308
0.569	0.511	-0.434	-0.113	-0.889	-0.045	0.137	-0.624	-1.311
0.568	0.535	-0.428	-0.124	-0.882	-0.046	0.088	-0.606	-1.324
0.565	0.562	-0.428	-0.135	-0.876	-0.041	0.046	-0.598	-1.337
0.569	0.588	-0.432	-0.148	-0.87	-0.032	0.005	-0.601	-1.349
0.571	0.593	-0.424	-0.149	-0.858	-0.028	-0.018	-0.603	-1.359
0.566	0.601	-0.409	-0.154	-0.837	-0.029	-0.05	-0.596	-1.366
0.562	0.619	-0.398	-0.159	-0.828	-0.008	-0.079	-0.603	-1.389
0.555	0.641	-0.372	-0.172	-0.813	0.005	-0.12	-0.614	-1.399
0.548	0.652	-0.35	-0.175	-0.799	0.012	-0.147	-0.622	-1.408
0.541	0.663	-0.331	-0.186	-0.775	0.013	-0.176	-0.623	-1.413
0.545	0.666	-0.31	-0.171	-0.776	0.015	-0.191	-0.636	-1.436
0.546	0.666	-0.29	-0.172	-0.767	0.007	-0.204	-0.65	-1.429
0.551	0.669	-0.273	-0.164	-0.763	-0	-0.219	-0.675	-1.425
0.54	0.676	-0.257	-0.154	-0.77	0.016	-0.226	-0.699	-1.421
0.52	0.7	-0.228	-0.139	-0.78	0.023	-0.237	-0.728	-1.42
0.499	0.722	-0.205	-0.107	-0.789	0.013	-0.247	-0.754	-1.411
0.478	0.738	-0.183	-0.081	-0.792	0.002	-0.255	-0.773	-1.4
0.463	0.755	-0.153	-0.082	-0.779	-0.01	-0.262	-0.788	-1.395
0.453	0.77	-0.122	-0.086	-0.759	-0.027	-0.27	-0.807	-1.394
0.446	0.781	-0.102	-0.084	-0.745	-0.05	-0.286	-0.814	-1.383
0.441	0.793	-0.089	-0.096	-0.716	-0.054	-0.298	-0.821	-1.388
0.436	0.801	-0.074	-0.097	-0.69	-0.052	-0.307	-0.84	-1.397
0.429	0.803	-0.076	-0.088	-0.613	-0.033	-0.332	-0.857	-1.43
0.419	0.807	-0.077	-0.082	-0.545	-0.012	-0.349	-0.87	-1.461
0.413	0.801	-0.088	-0.068	-0.49	-0	-0.355	-0.875	-1.483
0.413	0.79	-0.106	-0.046	-0.443	0.009	-0.36	-0.881	-1.504
0.405	0.793	-0.119	-0.038	-0.399	0.019	-0.381	-0.873	-1.522
0.406	0.78	-0.132	-0.032	-0.359	0.023	-0.393	-0.87	-1.526
0.417	0.763	-0.152	-0.02	-0.326	0.011	-0.411	-0.87	-1.516
0.444	0.71	-0.206	0.01	-0.222	-0.016	-0.465	-0.868	-1.486
0.495	0.622	-0.295	0.032	-0.04	-0.062	-0.571	-0.843	-1.431
0.548	0.521	-0.409	0.064	0.194	-0.127	-0.713	-0.808	-1.353
0.575	0.457	-0.468	0.088	0.349	-0.178	-0.811	-0.78	-1.301
0.581	0.433	-0.489	0.108	0.433	-0.197	-0.868	-0.773	-1.285
0.576	0.424	-0.469	0.091	0.474	-0.199	-0.885	-0.773	-1.277
0.559	0.398	-0.416	0.086	0.52	-0.197	-0.895	-0.77	-1.272
0.54	0.369	-0.365	0.082	0.562	-0.187	-0.896	-0.774	-1.266
0.52	0.337	-0.334	0.07	0.607	-0.17	-0.884	-0.776	-1.25
0.507	0.323	-0.312	0.06	0.647	-0.167	-0.873	-0.783	-1.242
0.488	0.295	-0.285	0.041	0.68	-0.153	-0.877	-0.759	-1.227
0.448	0.281	-0.304	0.019	0.726	-0.131	-0.908	-0.725	-1.153
0.399	0.263	-0.389	0.005	0.74	-0.108	-0.945	-0.665	-1.012
0.315	0.258	-0.571	0.003	0.718	-0.055	-1.051	-0.535	-0.773
0.22	0.226	-0.828	0.005	0.625	0.064	-1.25	-0.336	-0.437
0.11	0.185	-1.122	0.045	0.496	0.199	-1.438	-0.111	-0.089
0.003	0.134	-1.378	0.13	0.363	0.318	-1.61	0.109	0.205
-0.105	0.08	-1.623	0.265	0.238	0.419	-1.741	0.324	0.436
-0.133	0.046	-1.728	0.339	0.139	0.48	-1.806	0.454	0.482
-0.148	0.014	-1.786	0.403	0.048	0.525	-1.863	0.537	0.518
-0.185	-0.047	-1.813	0.512	0.009	0.55	-1.86	0.578	0.555
-0.25	-0.132	-1.852	0.662	-0.021	0.578	-1.829	0.643	0.601
-0.288	-0.214	-1.83	0.695	-0.032	0.624	-1.803	0.656	0.673
-0.346	-0.286	-1.814	0.724	-0.01	0.662	-1.74	0.687	0.726
-0.383	-0.334	-1.768	0.699	-0.021	0.702	-1.685	0.712	0.759
-0.416	-0.394	-1.713	0.639	0.005	0.742	-1.587	0.719	0.79
-0.454	-0.455	-1.61	0.56	0.035	0.731	-1.504	0.773	0.823
-0.468	-0.502	-1.528	0.479	0.059	0.674	-1.401	0.832	0.837
-0.468	-0.529	-1.482	0.429	0.072	0.634	-1.345	0.858	0.852
-0.495	-0.539	-1.45	0.407	0.078	0.618	-1.298	0.875	0.875
-0.513	-0.528	-1.439	0.357	0.1	0.6	-1.265	0.913	0.88
-0.527	-0.547	-1.411	0.347	0.12	0.599	-1.217	0.932	0.855
-0.538	-0.555	-1.391	0.339	0.137	0.598	-1.178	0.945	0.831
-0.541	-0.553	-1.38	0.314	0.16	0.586	-1.182	0.984	0.809
-0.545	-0.538	-1.355	0.259	0.194	0.564	-1.174	1.046	0.76
-0.547	-0.529	-1.328	0.206	0.232	0.543	-1.157	1.126	0.687
-0.541	-0.494	-1.288	0.134	0.258	0.486	-1.184	1.267	0.577
-0.524	-0.438	-1.2	0.049	0.262	0.409	-1.217	1.374	0.46
-0.505	-0.389	-1.113	-0.051	0.267	0.348	-1.266	1.487	0.353
-0.461	-0.341	-0.986	-0.17	0.245	0.281	-1.286	1.56	0.228
-0.408	-0.332	-0.921	-0.269	0.223	0.235	-1.281	1.606	0.16
-0.355	-0.295	-0.922	-0.386	0.185	0.205	-1.303	1.689	0.103
-0.309	-0.26	-0.957	-0.486	0.133	0.167	-1.318	1.782	0.081
-0.248	-0.323	-0.949	-0.54	0.101	0.125	-1.216	1.781	0.088
-0.25	-0.385	-1.043	-0.466	0.053	0.097	-1.091	1.773	0.171
-0.277	-0.37	-1.119	-0.406	0.029	0.078	-1.008	1.747	0.218
-0.317	-0.326	-1.28	-0.337	0.022	0.052	-0.904	1.719	0.291
-0.344	-0.296	-1.472	-0.27	0.005	0.047	-0.841	1.721	0.373
-0.404	-0.261	-1.673	-0.148	0.008	0.075	-0.76	1.694	0.438
-0.426	-0.242	-1.82	-0.115	0.008	0.12	-0.737	1.709	0.473
-0.437	-0.237	-1.923	-0.057	-0.008	0.166	-0.73	1.743	0.447
-0.439	-0.263	-1.988	-0.003	-0.034	0.218	-0.726	1.789	0.41
-0.449	-0.308	-2.028	0.058	-0.083	0.277	-0.692	1.823	0.388
-0.441	-0.385	-2.143	0.159	-0.108	0.344	-0.614	1.869	0.335
-0.459	-0.428	-2.232	0.276	-0.177	0.371	-0.508	1.954	0.259
-0.483	-0.486	-2.294	0.37	-0.162	0.327	-0.396	2.012	0.254
-0.517	-0.513	-2.337	0.444	-0.17	0.303	-0.282	2.049	0.241
-0.537	-0.57	-2.401	0.533	-0.144	0.296	-0.135	2.059	0.212
-0.604	-0.615	-2.411	0.619	-0.114	0.27	0.001	2.081	0.224
-0.649	-0.698	-2.435	0.704	-0.057	0.256	0.153	2.084	0.242
-0.741	-0.832	-2.45	0.837	-0.027	0.363	0.414	1.999	0.283
-0.835	-1.028	-2.562	1.001	0.051	0.506	0.75	1.921	0.343
-0.955	-1.268	-2.666	1.181	0.142	0.702	1.149	1.837	0.398
-1.033	-1.499	-2.817	1.33	0.26	0.9	1.521	1.758	0.421
-1.091	-1.671	-2.944	1.449	0.384	1.012	1.818	1.725	0.414
-1.127	-1.783	-3.04	1.508	0.49	1.077	2.045	1.712	0.396
-1.139	-1.822	-3.076	1.518	0.542	1.1	2.147	1.707	0.374
-1.146	-1.845	-3.097	1.52	0.585	1.119	2.211	1.703	0.351
-1.15	-1.855	-3.106	1.511	0.62	1.135	2.247	1.699	0.331
-1.152	-1.862	-3.114	1.508	0.666	1.167	2.276	1.686	0.286
-1.155	-1.87	-3.121	1.505	0.714	1.213	2.301	1.67	0.232
-1.157	-1.874	-3.126	1.508	0.757	1.265	2.287	1.66	0.186
-1.158	-1.875	-3.128	1.515	0.789	1.307	2.273	1.648	0.142
-1.158	-1.876	-3.129	1.531	0.816	1.341	2.265	1.63	0.101
-1.158	-1.876	-3.129	1.543	0.835	1.37	2.257	1.614	0.069
-1.158	-1.876	-3.129	1.549	0.85	1.393	2.24	1.597	0.059
-1.158	-1.876	-3.129	1.562	0.872	1.424	2.227	1.561	0.046
-1.159	-1.876	-3.129	1.573	0.886	1.45	2.214	1.533	0.035
-1.159	-1.876	-3.128	1.582	0.901	1.473	2.198	1.509	0.029
-1.159	-1.876	-3.126	1.59	0.914	1.498	2.181	1.476	0.03
-1.159	-1.876	-3.125	1.59	0.939	1.526	2.167	1.463	0.006
-1.159	-1.875	-3.124	1.584	0.955	1.545	2.144	1.459	0.001
-1.159	-1.875	-3.124	1.58	0.97	1.565	2.12	1.453	-0.002
-1.158	-1.875	-3.124	1.579	0.983	1.577	2.102	1.451	-0.007
-1.158	-1.875	-3.124	1.583	0.994	1.586	2.082	1.45	-0.014
-1.158	-1.876	-3.125	1.583	1.012	1.599	2.057	1.449	-0.018
-1.158	-1.876	-3.125	1.592	1.033	1.601	2.039	1.437	-0.02
-1.158	-1.876	-3.126	1.603	1.059	1.61	2.02	1.423	-0.028
-1.158	-1.876	-3.127	1.611	1.088	1.618	2.003	1.41	-0.038
-1.158	-1.875	-3.127	1.616	1.118	1.625	1.989	1.399	-0.049
-1.158	-1.875	-3.126	1.621	1.142	1.63	1.983	1.384	-0.057
-1.159	-1.875	-3.126	1.624	1.166	1.637	1.973	1.372	-0.064
-1.159	-1.876	-3.125	1.632	1.181	1.622	1.974	1.357	-0.053
-1.159	-1.876	-3.124	1.629	1.198	1.614	1.976	1.341	-0.039
-1.159	-1.876	-3.121	1.637	1.236	1.603	1.968	1.324	-0.041
-1.158	-1.876	-3.123	1.646	1.299	1.579	1.949	1.321	-0.052
-1.159	-1.875	-3.122	1.664	1.337	1.571	1.923	1.322	-0.072
-1.159	-1.875	-3.122	1.675	1.367	1.562	1.91	1.33	-0.093
-1.159	-1.875	-3.123	1.69	1.382	1.561	1.902	1.327	-0.105
-1.159	-1.875	-3.124	1.705	1.403	1.555	1.898	1.323	-0.12
-1.159	-1.875	-3.123	1.723	1.432	1.56	1.879	1.301	-0.129
-1.159	-1.875	-3.122	1.737	1.455	1.568	1.871	1.287	-0.146
-1.159	-1.874	-3.122	1.738	1.476	1.58	1.856	1.278	-0.155
-1.159	-1.874	-3.121	1.744	1.498	1.589	1.848	1.249	-0.151
-1.159	-1.874	-3.121	1.745	1.527	1.604	1.83	1.249	-0.174
-1.159	-1.874	-3.121	1.748	1.541	1.613	1.826	1.246	-0.19
-1.159	-1.874	-3.123	1.749	1.578	1.626	1.817	1.223	-0.197
-1.159	-1.874	-3.123	1.751	1.609	1.638	1.807	1.215	-0.218
-1.159	-1.874	-3.123	1.75	1.648	1.66	1.797	1.196	-0.237
-1.159	-1.874	-3.124	1.76	1.688	1.67	1.774	1.175	-0.249
-1.159	-1.873	-3.125	1.77	1.734	1.671	1.752	1.16	-0.259
-1.159	-1.873	-3.126	1.777	1.797	1.675	1.724	1.145	-0.275
-1.159	-1.873	-3.126	1.769	1.863	1.678	1.68	1.136	-0.277
-1.159	-1.873	-3.126	1.772	1.934	1.68	1.637	1.122	-0.285
-1.158	-1.871	-3.125	1.78	2.002	1.68	1.595	1.103	-0.297
-1.157	-1.87	-3.121	1.784	2.066	1.68	1.556	1.083	-0.303
-1.155	-1.866	-3.117	1.797	2.107	1.676	1.518	1.06	-0.304
-1.15	-1.858	-3.109	1.795	2.136	1.664	1.485	1.053	-0.309
-1.14	-1.842	-3.092	1.786	2.166	1.654	1.443	1.038	-0.324
-1.118	-1.798	-3.055	1.748	2.176	1.647	1.356	1.018	-0.348
-1.089	-1.74	-3.006	1.7	2.189	1.628	1.25	1	-0.383
-1.032	-1.644	-2.903	1.631	2.211	1.583	1.062	0.956	-0.454
-0.978	-1.554	-2.798	1.577	2.231	1.526	0.874	0.94	-0.542
-0.912	-1.465	-2.683	1.537	2.234	1.456	0.66	0.947	-0.653
-0.866	-1.391	-2.596	1.507	2.236	1.406	0.499	0.953	-0.747
-0.834	-1.338	-2.501	1.508	2.269	1.35	0.358	0.958	-0.843
-0.79	-1.256	-2.403	1.453	2.275	1.376	0.154	0.928	-0.94
-0.763	-1.19	-2.373	1.406	2.306	1.466	-0.06	0.832	-0.938
-0.744	-1.139	-2.352	1.361	2.338	1.577	-0.261	0.731	-0.92
-0.73	-1.1	-2.304	1.301	2.38	1.641	-0.41	0.689	-0.933
-0.734	-1.046	-2.239	1.23	2.444	1.753	-0.608	0.616	-0.939
-0.729	-0.995	-2.188	1.163	2.513	1.825	-0.837	0.556	-0.901
-0.726	-0.965	-2.082	1.071	2.572	1.874	-0.996	0.488	-0.864
-0.728	-0.941	-1.969	1.007	2.627	1.864	-1.075	0.414	-0.833
-0.769	-0.904	-1.766	1.085	2.672	1.765	-1.148	0.35	-0.873
-0.798	-0.867	-1.557	1.167	2.706	1.641	-1.195	0.285	-0.931
-0.826	-0.82	-1.396	1.289	2.764	1.551	-1.258	0.137	-0.959
-0.842	-0.789	-1.291	1.395	2.794	1.502	-1.325	0.035	-0.99
-0.849	-0.795	-1.26	1.491	2.789	1.517	-1.369	-0.061	-0.974
-0.862	-0.77	-1.199	1.602	2.786	1.544	-1.47	-0.196	-0.966
-0.855	-0.708	-1.213	1.664	2.632	1.573	-1.513	-0.223	-0.987
-0.849	-0.646	-1.197	1.744	2.497	1.545	-1.554	-0.229	-1.032
-0.849	-0.607	-1.189	1.812	2.401	1.519	-1.6	-0.197	-1.067
-0.833	-0.545	-1.162	1.844	2.27	1.496	-1.621	-0.207	-1.11
-0.821	-0.443	-1.167	1.86	2.179	1.428	-1.631	-0.123	-1.239
-0.805	-0.367	-1.176	1.951	2.092	1.336	-1.659	-0.053	-1.36
-0.818	-0.307	-1.16	2.021	2.093	1.227	-1.672	0.003	-1.443
-0.828	-0.274	-1.089	2.122	2.142	1.093	-1.65	-0.009	-1.531
-0.854	-0.336	-1.029	2.212	2.247	0.999	-1.568	0.016	-1.587
-0.886	-0.414	-1.052	2.343	2.378	0.842	-1.463	-0.02	-1.484
-0.901	-0.484	-1.075	2.443	2.456	0.735	-1.378	-0.065	-1.391
-0.907	-0.545	-1.127	2.506	2.511	0.673	-1.314	-0.098	-1.293
-0.909	-0.585	-1.232	2.546	2.594	0.579	-1.242	-0.153	-1.139
-0.897	-0.656	-1.376	2.56	2.684	0.458	-1.124	-0.234	-0.89
-0.816	-0.665	-1.589	2.597	2.762	0.231	-1.046	-0.312	-0.695
-0.635	-0.716	-1.806	2.627	2.9	-0.082	-0.968	-0.458	-0.515
-0.44	-0.722	-2.006	2.534	2.969	-0.396	-0.877	-0.591	-0.299
-0.28	-0.651	-2.129	2.447	3.001	-0.658	-0.873	-0.719	-0.167
-0.065	-0.7	-2.118	2.287	2.981	-0.893	-0.731	-0.856	-0.095
0.09	-0.636	-1.892	1.921	2.913	-0.914	-0.791	-0.845	-0.239
0.082	-0.574	-1.704	1.689	2.705	-0.815	-0.818	-0.788	-0.248
0.11	-0.548	-1.515	1.48	2.549	-0.755	-0.835	-0.732	-0.3
0.097	-0.5	-1.321	1.274	2.394	-0.635	-0.884	-0.673	-0.352
0.059	-0.447	-1.115	1.054	2.221	-0.479	-0.962	-0.573	-0.4
-0.025	-0.41	-0.994	0.929	2.083	-0.367	-1.017	-0.474	-0.349
-0.008	-0.436	-0.932	0.895	1.974	-0.31	-1.044	-0.423	-0.384
-0.031	-0.483	-0.829	0.868	1.875	-0.258	-1.059	-0.361	-0.37
-0.044	-0.508	-0.743	0.856	1.804	-0.167	-1.127	-0.317	-0.407
-0.062	-0.517	-0.65	0.848	1.741	-0.097	-1.157	-0.3	-0.457
-0.105	-0.486	-0.514	0.868	1.638	0.015	-1.21	-0.313	-0.545
-0.139	-0.452	-0.415	0.888	1.564	0.078	-1.243	-0.324	-0.61
-0.177	-0.381	-0.321	0.952	1.42	0.082	-1.174	-0.317	-0.744
-0.221	-0.283	-0.19	1.033	1.229	0.066	-1.08	-0.312	-0.913
-0.271	-0.193	-0.11	1.061	1.111	0.077	-1.046	-0.312	-0.993
-0.233	-0.115	-0.034	1.095	0.939	0.027	-1.02	-0.355	-1.092
-0.21	-0.021	0.038	1.085	0.743	-0.029	-0.989	-0.39	-1.126
-0.16	0.025	0.156	1.113	0.532	-0.117	-0.979	-0.398	-1.19
-0.06	0.021	0.103	0.984	0.365	-0.178	-0.942	-0.451	-1.017
0.057	0.007	0.068	0.853	0.174	-0.252	-0.918	-0.455	-0.884
0.144	-0.029	-0.028	0.662	-0.015	-0.304	-0.857	-0.383	-0.673
0.23	-0.06	-0.143	0.452	-0.217	-0.354	-0.796	-0.289	-0.45
0.28	-0.085	-0.242	0.326	-0.367	-0.38	-0.703	-0.209	-0.324
0.327	-0.095	-0.327	0.215	-0.491	-0.413	-0.644	-0.13	-0.227
0.356	-0.105	-0.381	0.152	-0.565	-0.445	-0.596	-0.064	-0.18
0.376	-0.08	-0.436	0.102	-0.616	-0.439	-0.602	-0.041	-0.148
0.4	-0.08	-0.455	0.079	-0.643	-0.455	-0.591	-0.032	-0.14
0.414	-0.078	-0.473	0.061	-0.679	-0.459	-0.586	-0.027	-0.121
0.427	-0.081	-0.478	0.05	-0.718	-0.465	-0.578	-0.021	-0.105
0.455	-0.089	-0.492	0.031	-0.785	-0.471	-0.553	-0.016	-0.091
0.46	-0.116	-0.481	0.033	-0.847	-0.486	-0.512	0.008	-0.07
0.466	-0.137	-0.474	0.04	-0.905	-0.504	-0.481	0.029	-0.049
0.467	-0.15	-0.439	0.033	-0.957	-0.508	-0.472	0.047	-0.04
0.454	-0.157	-0.39	0.033	-1.005	-0.523	-0.461	0.079	-0.04
0.449	-0.165	-0.326	0.015	-1.052	-0.533	-0.451	0.101	-0.042
0.43	-0.174	-0.289	0.018	-1.076	-0.543	-0.453	0.122	-0.022
0.414	-0.179	-0.243	0.009	-1.098	-0.566	-0.453	0.149	-0.002
0.391	-0.19	-0.204	-0.006	-1.107	-0.582	-0.439	0.177	0.025
0.379	-0.205	-0.177	-0.013	-1.106	-0.61	-0.419	0.196	0.049
0.364	-0.218	-0.16	-0.02	-1.097	-0.62	-0.404	0.198	0.081
0.356	-0.222	-0.151	-0.034	-1.078	-0.634	-0.391	0.198	0.101
0.351	-0.215	-0.155	-0.062	-1.056	-0.657	-0.376	0.222	0.104
0.353	-0.2	-0.156	-0.094	-1.037	-0.685	-0.368	0.249	0.094
0.364	-0.181	-0.164	-0.126	-1.018	-0.699	-0.353	0.252	0.07
0.387	-0.156	-0.161	-0.161	-1.01	-0.72	-0.34	0.246	0.032
0.412	-0.132	-0.189	-0.189	-1.01	-0.737	-0.31	0.242	-0.002
0.445	-0.113	-0.223	-0.209	-1.023	-0.73	-0.277	0.216	-0.038
0.46	-0.096	-0.241	-0.226	-1.043	-0.72	-0.25	0.191	-0.052
0.467	-0.081	-0.265	-0.229	-1.064	-0.705	-0.21	0.153	-0.054
0.468	-0.074	-0.281	-0.218	-1.081	-0.675	-0.177	0.121	-0.072
0.478	-0.077	-0.299	-0.203	-1.104	-0.672	-0.146	0.094	-0.069
0.473	-0.073	-0.31	-0.189	-1.115	-0.659	-0.121	0.078	-0.076
0.465	-0.067	-0.315	-0.182	-1.123	-0.643	-0.102	0.07	-0.086
0.462	-0.073	-0.32	-0.186	-1.132	-0.6	-0.088	0.057	-0.097
0.43	-0.06	-0.332	-0.2	-1.14	-0.551	-0.047	0.061	-0.102
0.407	-0.058	-0.338	-0.217	-1.152	-0.502	-0.019	0.072	-0.109
0.389	-0.059	-0.349	-0.232	-1.162	-0.462	0.006	0.086	-0.113
0.374	-0.066	-0.36	-0.23	-1.161	-0.429	0.017	0.103	-0.121
0.342	-0.084	-0.352	-0.232	-1.168	-0.424	0.037	0.145	-0.094
0.294	-0.061	-0.287	-0.275	-1.27	-0.468	0.069	0.229	-0.038
0.248	-0.077	-0.264	-0.25	-1.324	-0.469	0.063	0.301	0.001
0.208	-0.099	-0.235	-0.215	-1.363	-0.479	0.039	0.374	0.033
0.186	-0.141	-0.194	-0.169	-1.403	-0.492	0.007	0.419	0.075
0.173	-0.179	-0.155	-0.132	-1.43	-0.503	-0.02	0.449	0.103
0.165	-0.191	-0.123	-0.103	-1.45	-0.508	-0.039	0.454	0.105
0.163	-0.202	-0.092	-0.066	-1.464	-0.504	-0.038	0.429	0.094
0.162	-0.206	-0.072	-0.031	-1.481	-0.497	-0.033	0.405	0.075
0.19	-0.224	-0.045	0.004	-1.5	-0.476	-0.024	0.335	0.043
0.223	-0.242	-0.022	0.031	-1.521	-0.452	-0.024	0.268	0.015
0.257	-0.257	0.003	0.054	-1.549	-0.433	-0.017	0.203	-0.018
0.286	-0.274	0.027	0.072	-1.569	-0.418	0.002	0.152	-0.053
0.355	-0.314	0.079	0.054	-1.607	-0.417	0.034	0.118	-0.121
0.398	-0.323	0.079	0.01	-1.604	-0.408	0.054	0.148	-0.206
0.443	-0.332	0.102	-0.029	-1.614	-0.392	0.047	0.165	-0.287
0.471	-0.311	0.109	-0.068	-1.607	-0.383	0.036	0.189	-0.367
0.473	-0.279	0.107	-0.091	-1.595	-0.376	0.029	0.21	-0.426
0.467	-0.23	0.1	-0.116	-1.572	-0.366	0.022	0.234	-0.498
0.457	-0.157	0.091	-0.116	-1.555	-0.355	0.022	0.188	-0.551
0.432	-0.08	0.084	-0.11	-1.533	-0.342	0.023	0.142	-0.596
0.412	0.017	0.063	-0.11	-1.503	-0.307	0.036	0.058	-0.657
0.398	0.13	0.017	-0.09	-1.459	-0.259	0.055	-0.071	-0.734
0.436	0.205	-0.04	-0.113	-1.412	-0.194	0.106	-0.203	-0.846
0.464	0.273	-0.109	-0.119	-1.372	-0.135	0.177	-0.328	-0.943
0.473	0.324	-0.16	-0.13	-1.326	-0.068	0.221	-0.421	-1.017
0.476	0.358	-0.189	-0.146	-1.303	-0.029	0.265	-0.47	-1.064
0.482	0.378	-0.205	-0.146	-1.284	-0.001	0.301	-0.517	-1.109
0.49	0.405	-0.209	-0.168	-1.267	0.031	0.33	-0.555	-1.166
0.481	0.4	-0.215	-0.168	-1.232	0.029	0.357	-0.551	-1.177
0.477	0.399	-0.211	-0.166	-1.21	0.037	0.367	-0.557	-1.198
0.463	0.4	-0.209	-0.156	-1.176	0.058	0.383	-0.564	-1.232
0.449	0.394	-0.216	-0.135	-1.137	0.075	0.406	-0.563	-1.268
0.447	0.396	-0.229	-0.104	-1.112	0.078	0.418	-0.573	-1.304
0.455	0.416	-0.248	-0.08	-1.108	0.082	0.411	-0.598	-1.33
0.469	0.435	-0.263	-0.062	-1.114	0.078	0.374	-0.611	-1.345
0.484	0.448	-0.284	-0.051	-1.109	0.079	0.372	-0.638	-1.362
0.495	0.46	-0.299	-0.043	-1.097	0.072	0.363	-0.663	-1.367
0.503	0.471	-0.31	-0.04	-1.09	0.084	0.339	-0.681	-1.373
0.512	0.487	-0.328	-0.058	-1.066	0.072	0.342	-0.698	-1.371
0.532	0.472	-0.356	-0.066	-1.021	0.062	0.316	-0.705	-1.354
0.534	0.461	-0.371	-0.083	-0.978	0.044	0.3	-0.678	-1.338
0.547	0.466	-0.392	-0.087	-0.954	0.015	0.272	-0.67	-1.326
0.553	0.464	-0.401	-0.087	-0.936	0.003	0.254	-0.665	-1.32
0.557	0.474	-0.409	-0.104	-0.916	-0.019	0.23	-0.646	-1.315
0.556	0.483	-0.413	-0.108	-0.904	-0.035	0.2	-0.626	-1.308
0.557	0.495	-0.413	-0.116	-0.899	-0.039	0.18	-0.622	-1.311
0.562	0.516	-0.413	-0.129	-0.895	-0.038	0.146	-0.619	-1.319
0.566	0.535	-0.411	-0.138	-0.888	-0.04	0.104	-0.612	-1.329
0.566	0.558	-0.411	-0.146	-0.882	-0.036	0.049	-0.599	-1.338
0.571	0.576	-0.409	-0.159	-0.883	-0.024	0.012	-0.603	-1.346
0.577	0.591	-0.41	-0.165	-0.882	-0.013	-0.014	-0.616	-1.354
0.57	0.593	-0.397	-0.162	-0.862	-0.01	-0.041	-0.599	-1.371
0.559	0.614	-0.376	-0.166	-0.852	0.014	-0.085	-0.609	-1.385
0.557	0.629	-0.354	-0.171	-0.83	0.023	-0.119	-0.62	-1.403
0.548	0.634	-0.332	-0.173	-0.809	0.031	-0.148	-0.624	-1.408
0.542	0.636	-0.314	-0.174	-0.792	0.035	-0.167	-0.629	-1.413
0.543	0.646	-0.301	-0.168	-0.785	0.033	-0.184	-0.637	-1.428
0.545	0.655	-0.286	-0.159	-0.781	0.026	-0.191	-0.667	-1.427
0.548	0.653	-0.27	-0.154	-0.773	0.019	-0.205	-0.687	-1.419
0.542	0.662	-0.254	-0.146	-0.779	0.027	-0.211	-0.71	-1.418
0.53	0.679	-0.224	-0.134	-0.783	0.028	-0.229	-0.74	-1.413
0.513	0.698	-0.19	-0.119	-0.784	0.017	-0.241	-0.763	-1.409
0.492	0.715	-0.169	-0.095	-0.786	0.006	-0.255	-0.78	-1.395
0.48	0.732	-0.133	-0.104	-0.773	-0.004	-0.269	-0.797	-1.389
0.47	0.747	-0.112	-0.103	-0.759	-0.017	-0.281	-0.808	-1.386
0.463	0.759	-0.092	-0.11	-0.738	-0.025	-0.298	-0.815	-1.388
0.447	0.771	-0.069	-0.116	-0.711	-0.032	-0.321	-0.814	-1.385
0.446	0.775	-0.061	-0.116	-0.675	-0.031	-0.332	-0.826	-1.4
0.438	0.774	-0.063	-0.11	-0.622	-0.023	-0.336	-0.838	-1.416
0.429	0.779	-0.072	-0.099	-0.546	-0.007	-0.351	-0.853	-1.45
0.432	0.764	-0.09	-0.08	-0.481	0.005	-0.351	-0.866	-1.477
0.431	0.759	-0.106	-0.066	-0.438	0.016	-0.356	-0.873	-1.498
0.427	0.747	-0.108	-0.058	-0.393	0.018	-0.363	-0.873	-1.506
0.424	0.747	-0.129	-0.053	-0.351	0.026	-0.381	-0.866	-1.518
0.435	0.726	-0.153	-0.035	-0.304	0.009	-0.404	-0.867	-1.503
0.477	0.668	-0.225	-0.017	-0.196	-0.021	-0.463	-0.855	-1.472
0.522	0.573	-0.321	0.015	0.027	-0.087	-0.597	-0.823	-1.397
0.564	0.489	-0.414	0.049	0.223	-0.151	-0.723	-0.79	-1.326
0.574	0.448	-0.468	0.08	0.344	-0.198	-0.804	-0.76	-1.279
0.569	0.436	-0.476	0.091	0.404	-0.215	-0.845	-0.745	-1.266
0.564	0.411	-0.453	0.091	0.451	-0.212	-0.867	-0.747	-1.255
0.555	0.374	-0.399	0.08	0.51	-0.204	-0.876	-0.753	-1.254
0.538	0.347	-0.356	0.078	0.549	-0.199	-0.876	-0.753	-1.249
0.516	0.326	-0.322	0.071	0.588	-0.186	-0.871	-0.752	-1.241
0.502	0.298	-0.305	0.06	0.624	-0.175	-0.857	-0.747	-1.225
0.479	0.275	-0.279	0.057	0.654	-0.18	-0.849	-0.722	-1.213
0.463	0.268	-0.292	0.04	0.671	-0.158	-0.867	-0.714	-1.17
0.411	0.258	-0.393	0.014	0.696	-0.126	-0.928	-0.65	-1.011
0.354	0.248	-0.538	0.001	0.668	-0.074	-1.057	-0.551	-0.79
0.272	0.221	-0.78	-0.005	0.606	0.033	-1.235	-0.392	-0.476
0.178	0.18	-1.07	0.019	0.473	0.172	-1.447	-0.191	-0.109
0.086	0.131	-1.324	0.095	0.337	0.287	-1.625	0.002	0.194
-0.023	0.102	-1.54	0.172	0.263	0.368	-1.785	0.189	0.456
-0.089	0.021	-1.667	0.345	0.124	0.441	-1.838	0.336	0.556
-0.114	-0.01	-1.745	0.431	0.01	0.498	-1.898	0.446	0.588
-0.172	-0.075	-1.775	0.575	-0.032	0.516	-1.896	0.499	0.638
-0.229	-0.133	-1.8	0.688	-0.116	0.57	-1.897	0.579	0.671
-0.287	-0.179	-1.797	0.74	-0.119	0.604	-1.884	0.625	0.715
-0.341	-0.247	-1.767	0.778	-0.134	0.655	-1.809	0.627	0.763
-0.387	-0.296	-1.731	0.74	-0.118	0.684	-1.774	0.681	0.814
-0.434	-0.352	-1.654	0.682	-0.102	0.709	-1.676	0.712	0.844
-0.469	-0.416	-1.571	0.58	-0.075	0.718	-1.558	0.761	0.878
-0.493	-0.468	-1.482	0.479	-0.001	0.668	-1.426	0.808	0.886
-0.489	-0.521	-1.429	0.424	0.031	0.627	-1.335	0.839	0.889
-0.514	-0.534	-1.393	0.398	0.045	0.623	-1.28	0.841	0.906
-0.516	-0.533	-1.396	0.364	0.07	0.598	-1.259	0.886	0.894
-0.513	-0.544	-1.374	0.322	0.094	0.582	-1.22	0.913	0.873
-0.528	-0.555	-1.355	0.31	0.126	0.579	-1.192	0.941	0.847
-0.53	-0.547	-1.356	0.277	0.156	0.563	-1.196	0.98	0.833
-0.546	-0.543	-1.352	0.237	0.207	0.556	-1.186	1.041	0.8
-0.56	-0.537	-1.345	0.184	0.258	0.546	-1.163	1.131	0.737
-0.545	-0.523	-1.326	0.107	0.3	0.498	-1.184	1.278	0.635
-0.528	-0.499	-1.237	0.028	0.327	0.43	-1.186	1.36	0.536
-0.511	-0.433	-1.143	-0.064	0.338	0.378	-1.245	1.465	0.4
-0.465	-0.384	-1.063	-0.175	0.311	0.312	-1.255	1.546	0.285
-0.394	-0.367	-0.965	-0.294	0.28	0.242	-1.251	1.597	0.187
-0.321	-0.374	-0.981	-0.401	0.24	0.191	-1.238	1.67	0.167
-0.268	-0.312	-0.945	-0.524	0.201	0.135	-1.26	1.742	0.087
-0.213	-0.349	-0.932	-0.569	0.187	0.069	-1.183	1.729	0.098
-0.21	-0.36	-1.019	-0.55	0.137	0.048	-1.131	1.761	0.151
-0.244	-0.285	-1.194	-0.5	0.139	-0.016	-1.068	1.756	0.236
-0.243	-0.261	-1.402	-0.482	0.151	-0.059	-0.992	1.769	0.331
-0.278	-0.223	-1.609	-0.399	0.134	-0.06	-0.915	1.758	0.415
-0.314	-0.171	-1.816	-0.332	0.165	-0.046	-0.893	1.773	0.458
-0.372	-0.145	-1.975	-0.236	0.146	0.01	-0.832	1.764	0.506
-0.381	-0.154	-2.054	-0.177	0.117	0.067	-0.815	1.802	0.46
-0.393	-0.194	-2.089	-0.125	0.062	0.135	-0.792	1.838	0.438
-0.411	-0.25	-2.128	-0.037	0.027	0.204	-0.751	1.864	0.405
-0.418	-0.336	-2.206	0.082	-0.015	0.275	-0.676	1.921	0.347
-0.446	-0.424	-2.258	0.232	-0.055	0.286	-0.565	2.014	0.277
-0.475	-0.484	-2.315	0.349	-0.095	0.282	-0.447	2.093	0.229
-0.506	-0.55	-2.357	0.442	-0.093	0.269	-0.316	2.159	0.189
-0.541	-0.608	-2.386	0.514	-0.075	0.246	-0.185	2.215	0.164
-0.58	-0.675	-2.416	0.587	-0.028	0.231	-0.051	2.236	0.163
-0.624	-0.747	-2.426	0.665	0.019	0.225	0.078	2.237	0.175
-0.686	-0.841	-2.437	0.749	0.057	0.272	0.245	2.22	0.191
-0.804	-1.076	-2.53	0.942	0.148	0.468	0.64	2.116	0.235
-0.943	-1.334	-2.672	1.167	0.234	0.697	1.142	1.95	0.327
-1.045	-1.596	-2.865	1.361	0.363	0.944	1.612	1.821	0.36
-1.108	-1.752	-3.001	1.469	0.482	1.052	1.938	1.774	0.362
-1.139	-1.824	-3.072	1.515	0.551	1.1	2.109	1.75	0.354
-1.149	-1.852	-3.1	1.522	0.591	1.121	2.192	1.739	0.339
-1.152	-1.86	-3.109	1.514	0.613	1.132	2.234	1.728	0.327
-1.155	-1.869	-3.118	1.502	0.653	1.146	2.274	1.723	0.305
-1.157	-1.873	-3.122	1.499	0.69	1.174	2.3	1.705	0.269
-1.157	-1.874	-3.126	1.5	0.734	1.209	2.317	1.681	0.222
-1.158	-1.875	-3.127	1.507	0.765	1.252	2.303	1.665	0.182
-1.158	-1.876	-3.128	1.514	0.801	1.297	2.284	1.653	0.135
-1.158	-1.877	-3.13	1.531	0.825	1.332	2.275	1.629	0.1
-1.158	-1.876	-3.13	1.541	0.84	1.356	2.272	1.615	0.071
-1.158	-1.876	-3.13	1.551	0.86	1.383	2.249	1.594	0.057
-1.158	-1.876	-3.129	1.564	0.88	1.409	2.224	1.568	0.048
-1.159	-1.876	-3.129	1.578	0.898	1.437	2.213	1.539	0.031
-1.159	-1.876	-3.128	1.591	0.914	1.459	2.195	1.499	0.038
-1.159	-1.876	-3.128	1.599	0.925	1.474	2.182	1.471	0.043
-1.159	-1.876	-3.125	1.603	0.951	1.495	2.16	1.459	0.026
-1.159	-1.876	-3.124	1.603	0.978	1.516	2.127	1.456	0.012
-1.159	-1.875	-3.123	1.6	0.986	1.535	2.108	1.457	0.001
-1.158	-1.875	-3.124	1.599	0.996	1.548	2.091	1.455	-0.005
-1.158	-1.875	-3.124	1.597	1.008	1.558	2.071	1.457	-0.008
-1.158	-1.875	-3.124	1.598	1.024	1.571	2.047	1.455	-0.013
-1.158	-1.875	-3.125	1.602	1.04	1.577	2.027	1.453	-0.018
-1.158	-1.876	-3.126	1.605	1.069	1.591	2.01	1.436	-0.024
-1.158	-1.875	-3.127	1.606	1.101	1.602	1.994	1.426	-0.037
-1.159	-1.875	-3.128	1.609	1.133	1.61	1.986	1.41	-0.046
-1.159	-1.875	-3.126	1.612	1.155	1.616	1.981	1.393	-0.051
-1.159	-1.875	-3.125	1.62	1.182	1.612	1.978	1.379	-0.056
-1.159	-1.876	-3.124	1.614	1.198	1.608	1.983	1.362	-0.044
-1.159	-1.876	-3.122	1.616	1.218	1.599	1.984	1.342	-0.033
-1.159	-1.877	-3.119	1.622	1.269	1.574	1.97	1.329	-0.026
-1.159	-1.876	-3.12	1.638	1.32	1.555	1.94	1.326	-0.034
-1.159	-1.875	-3.122	1.653	1.357	1.551	1.918	1.325	-0.053
-1.159	-1.875	-3.122	1.666	1.387	1.554	1.905	1.329	-0.083
-1.159	-1.875	-3.124	1.679	1.406	1.548	1.905	1.334	-0.107
-1.159	-1.875	-3.125	1.691	1.425	1.546	1.906	1.322	-0.117
-1.159	-1.874	-3.124	1.707	1.447	1.549	1.888	1.312	-0.128
-1.159	-1.874	-3.122	1.721	1.468	1.558	1.871	1.293	-0.137
-1.159	-1.874	-3.122	1.729	1.489	1.576	1.869	1.26	-0.144
-1.159	-1.875	-3.122	1.732	1.508	1.595	1.864	1.237	-0.151
-1.159	-1.874	-3.122	1.737	1.537	1.603	1.856	1.236	-0.177
-1.159	-1.874	-3.122	1.755	1.568	1.606	1.849	1.232	-0.208
-1.159	-1.874	-3.123	1.749	1.602	1.625	1.834	1.21	-0.212
-1.159	-1.874	-3.123	1.751	1.636	1.636	1.819	1.2	-0.225
-1.159	-1.874	-3.124	1.755	1.687	1.649	1.804	1.185	-0.251
-1.159	-1.873	-3.125	1.761	1.738	1.672	1.78	1.163	-0.274
-1.159	-1.873	-3.126	1.773	1.789	1.674	1.756	1.147	-0.29
-1.159	-1.873	-3.127	1.773	1.838	1.683	1.731	1.138	-0.304
-1.159	-1.873	-3.127	1.774	1.892	1.687	1.693	1.123	-0.306
-1.159	-1.873	-3.126	1.777	1.965	1.692	1.643	1.105	-0.311
-1.159	-1.873	-3.126	1.788	2.036	1.692	1.597	1.085	-0.319
-1.157	-1.87	-3.122	1.796	2.093	1.69	1.561	1.066	-0.328
-1.156	-1.868	-3.117	1.806	2.132	1.685	1.53	1.045	-0.328
-1.153	-1.863	-3.111	1.821	2.175	1.662	1.497	1.034	-0.333
-1.144	-1.849	-3.095	1.819	2.216	1.661	1.459	1.002	-0.349
-1.134	-1.832	-3.077	1.821	2.237	1.663	1.393	0.987	-0.368
-1.107	-1.784	-3.018	1.786	2.269	1.629	1.304	0.954	-0.402
-1.069	-1.724	-2.94	1.75	2.303	1.601	1.17	0.92	-0.467
-1.01	-1.626	-2.839	1.681	2.316	1.556	0.962	0.887	-0.534
-0.959	-1.533	-2.704	1.657	2.348	1.472	0.755	0.901	-0.673
-0.922	-1.48	-2.618	1.631	2.351	1.43	0.637	0.907	-0.755
-0.883	-1.438	-2.543	1.594	2.359	1.437	0.507	0.885	-0.824
-0.818	-1.348	-2.427	1.51	2.358	1.423	0.278	0.869	-0.914
-0.796	-1.282	-2.397	1.46	2.391	1.56	0.047	0.746	-0.909
-0.775	-1.228	-2.337	1.422	2.421	1.616	-0.143	0.691	-0.936
-0.742	-1.179	-2.266	1.317	2.452	1.71	-0.345	0.638	-0.954
-0.706	-1.144	-2.225	1.19	2.496	1.823	-0.538	0.586	-0.948
-0.691	-1.1	-2.158	1.092	2.574	1.946	-0.755	0.489	-0.932
-0.67	-1.064	-2.066	0.957	2.647	2.036	-0.942	0.389	-0.886
-0.69	-1.017	-1.949	0.92	2.731	2.034	-1.059	0.307	-0.874
-0.723	-0.967	-1.759	0.985	2.797	1.932	-1.14	0.235	-0.921
-0.745	-0.924	-1.566	1.055	2.853	1.818	-1.168	0.135	-0.981
-0.766	-0.88	-1.398	1.202	2.911	1.714	-1.24	-0.012	-1.032
-0.785	-0.829	-1.298	1.337	2.912	1.641	-1.29	-0.127	-1.064
-0.795	-0.797	-1.218	1.445	2.939	1.599	-1.32	-0.275	-1.072
-0.812	-0.776	-1.179	1.549	2.925	1.586	-1.429	-0.325	-1.059
-0.804	-0.684	-1.177	1.609	2.773	1.565	-1.475	-0.362	-1.077
-0.789	-0.627	-1.173	1.656	2.628	1.557	-1.515	-0.32	-1.147
-0.795	-0.58	-1.173	1.736	2.52	1.51	-1.575	-0.292	-1.147
-0.795	-0.479	-1.183	1.8	2.437	1.42	-1.653	-0.228	-1.212
-0.785	-0.355	-1.166	1.82	2.324	1.34	-1.699	-0.158	-1.329
-0.78	-0.256	-1.154	1.92	2.259	1.205	-1.756	-0.065	-1.461
-0.782	-0.189	-1.136	1.975	2.222	1.09	-1.763	-0.006	-1.537
-0.808	-0.162	-1.079	2.045	2.257	0.976	-1.756	0.031	-1.592
-0.844	-0.246	-1.071	2.122	2.363	0.882	-1.643	0.074	-1.577
-0.891	-0.349	-1.094	2.215	2.508	0.774	-1.531	0.11	-1.509
-0.9	-0.444	-1.129	2.335	2.546	0.709	-1.424	0.021	-1.388
-0.908	-0.503	-1.182	2.402	2.603	0.649	-1.359	-0.022	-1.285
-0.928	-0.572	-1.257	2.384	2.677	0.57	-1.231	-0.071	-1.076
-0.891	-0.633	-1.416	2.395	2.797	0.459	-1.17	-0.17	-0.851
-0.797	-0.662	-1.606	2.401	2.919	0.214	-1.06	-0.263	-0.66
-0.633	-0.675	-1.823	2.401	3.026	-0.088	-0.976	-0.379	-0.496
-0.442	-0.702	-1.949	2.349	3.112	-0.368	-0.903	-0.537	-0.351
-0.253	-0.677	-1.99	2.203	3.174	-0.602	-0.867	-0.693	-0.268
-0.037	-0.653	-1.944	1.961	3.192	-0.79	-0.838	-0.779	-0.296
0.104	-0.609	-1.872	1.776	3.087	-0.89	-0.811	-0.817	-0.335
0.11	-0.57	-1.692	1.597	2.891	-0.807	-0.836	-0.776	-0.36
0.084	-0.513	-1.445	1.371	2.665	-0.695	-0.889	-0.704	-0.38
0.071	-0.473	-1.239	1.152	2.519	-0.591	-0.922	-0.633	-0.43
0.012	-0.424	-1.077	0.997	2.357	-0.462	-1.011	-0.539	-0.424
-0.042	-0.412	-0.988	0.895	2.217	-0.372	-1.034	-0.445	-0.386
-0.064	-0.426	-0.901	0.834	2.078	-0.314	-1.048	-0.374	-0.364
-0.079	-0.483	-0.804	0.808	1.963	-0.244	-1.073	-0.304	-0.355
-0.07	-0.501	-0.735	0.808	1.866	-0.158	-1.129	-0.281	-0.412
-0.073	-0.506	-0.656	0.815	1.779	-0.073	-1.154	-0.274	-0.491
-0.115	-0.476	-0.559	0.827	1.695	-0.01	-1.147	-0.263	-0.567
-0.138	-0.445	-0.467	0.854	1.615	0.063	-1.178	-0.282	-0.649
-0.181	-0.349	-0.385	0.91	1.482	0.045	-1.1	-0.277	-0.78
-0.2	-0.273	-0.272	0.981	1.344	0.055	-1.088	-0.3	-0.92
-0.209	-0.182	-0.183	1.034	1.201	0.054	-1.076	-0.329	-1.045
-0.205	-0.094	-0.128	1.047	1.078	0.018	-1.05	-0.355	-1.115
-0.152	0.006	-0.055	1.079	0.863	-0.067	-0.987	-0.418	-1.209
-0.084	0.045	0.001	1.078	0.694	-0.158	-0.944	-0.474	-1.22
-0.008	0.044	0.031	0.994	0.506	-0.215	-0.973	-0.496	-1.093
0.085	0.032	0.001	0.841	0.313	-0.266	-0.995	-0.514	-0.874
0.166	0.005	-0.076	0.657	0.126	-0.329	-0.914	-0.435	-0.699
0.244	-0.02	-0.2	0.47	-0.025	-0.373	-0.84	-0.373	-0.499
0.29	-0.033	-0.29	0.338	-0.185	-0.401	-0.793	-0.286	-0.352
0.335	-0.047	-0.359	0.226	-0.323	-0.434	-0.728	-0.196	-0.263
0.363	-0.044	-0.428	0.139	-0.446	-0.445	-0.689	-0.117	-0.19
0.387	-0.042	-0.473	0.081	-0.534	-0.454	-0.656	-0.065	-0.153
0.407	-0.047	-0.48	0.059	-0.577	-0.464	-0.644	-0.05	-0.143
0.424	-0.055	-0.477	0.041	-0.624	-0.479	-0.627	-0.033	-0.132
0.445	-0.059	-0.479	0.022	-0.671	-0.48	-0.615	-0.036	-0.122
0.467	-0.066	-0.489	0.011	-0.733	-0.497	-0.601	-0.025	-0.098
0.467	-0.083	-0.466	0.002	-0.774	-0.514	-0.571	0.001	-0.086
0.475	-0.11	-0.439	0.007	-0.871	-0.515	-0.546	0.023	-0.064
0.471	-0.123	-0.41	0.005	-0.935	-0.521	-0.528	0.049	-0.051
0.466	-0.13	-0.34	-0.006	-1.004	-0.539	-0.517	0.087	-0.062
0.454	-0.133	-0.293	-0.004	-1.054	-0.56	-0.507	0.123	-0.065
0.44	-0.14	-0.256	-0.005	-1.085	-0.568	-0.505	0.135	-0.042
0.417	-0.147	-0.22	-0.008	-1.11	-0.576	-0.503	0.157	-0.014
0.396	-0.159	-0.175	-0.022	-1.12	-0.599	-0.494	0.182	0.019
0.384	-0.173	-0.151	-0.029	-1.12	-0.622	-0.473	0.197	0.043
0.376	-0.188	-0.123	-0.043	-1.109	-0.653	-0.454	0.207	0.069
0.368	-0.2	-0.103	-0.062	-1.093	-0.669	-0.435	0.201	0.103
0.356	-0.191	-0.079	-0.094	-1.069	-0.703	-0.432	0.226	0.114
0.364	-0.182	-0.091	-0.13	-1.051	-0.724	-0.41	0.243	0.107
0.385	-0.157	-0.077	-0.175	-1.041	-0.753	-0.402	0.239	0.082
0.41	-0.134	-0.076	-0.213	-1.037	-0.769	-0.388	0.232	0.044
0.435	-0.113	-0.081	-0.245	-1.035	-0.77	-0.366	0.211	0.007
0.46	-0.089	-0.117	-0.269	-1.043	-0.76	-0.324	0.183	-0.03
0.473	-0.066	-0.128	-0.285	-1.057	-0.746	-0.306	0.153	-0.05
0.468	-0.058	-0.144	-0.274	-1.086	-0.709	-0.27	0.131	-0.07
0.47	-0.058	-0.16	-0.266	-1.102	-0.68	-0.241	0.111	-0.086
0.475	-0.056	-0.179	-0.251	-1.129	-0.671	-0.207	0.093	-0.092
0.472	-0.057	-0.204	-0.229	-1.148	-0.665	-0.168	0.081	-0.093
0.467	-0.053	-0.213	-0.22	-1.169	-0.639	-0.144	0.078	-0.114
0.462	-0.053	-0.221	-0.225	-1.184	-0.611	-0.121	0.072	-0.121
0.436	-0.033	-0.239	-0.24	-1.199	-0.573	-0.08	0.084	-0.134
0.401	-0.015	-0.252	-0.263	-1.212	-0.535	-0.029	0.101	-0.138
0.392	-0.016	-0.268	-0.287	-1.234	-0.502	-0	0.112	-0.13
0.362	-0.019	-0.295	-0.283	-1.231	-0.474	0.026	0.142	-0.123
0.322	-0.017	-0.297	-0.29	-1.272	-0.464	0.061	0.198	-0.101
0.265	0.012	-0.242	-0.341	-1.406	-0.496	0.063	0.306	-0.016
0.199	-0.022	-0.215	-0.304	-1.45	-0.496	0.051	0.383	0.067
0.156	-0.047	-0.188	-0.265	-1.494	-0.514	0.043	0.45	0.114
0.137	-0.095	-0.149	-0.226	-1.509	-0.525	0.019	0.48	0.156
0.116	-0.126	-0.111	-0.196	-1.536	-0.54	0.003	0.512	0.193
0.106	-0.163	-0.091	-0.162	-1.53	-0.542	0.007	0.525	0.199
0.117	-0.175	-0.063	-0.121	-1.535	-0.538	0.003	0.48	0.175
0.129	-0.193	-0.042	-0.079	-1.539	-0.533	0.023	0.439	0.144
0.158	-0.202	-0.034	-0.042	-1.572	-0.527	0.051	0.389	0.103
0.186	-0.227	0.009	-0.013	-1.587	-0.513	0.061	0.314	0.082
0.197	-0.232	0.048	0.029	-1.634	-0.502	0.1	0.24	0.061
0.269	-0.273	0.088	0.052	-1.644	-0.49	0.095	0.166	-0.009
0.321	-0.297	0.129	0.058	-1.677	-0.496	0.134	0.147	-0.098
0.361	-0.301	0.137	0.023	-1.669	-0.467	0.117	0.159	-0.179
0.405	-0.288	0.146	-0.032	-1.64	-0.439	0.075	0.181	-0.278
0.443	-0.276	0.139	-0.069	-1.617	-0.414	0.047	0.204	-0.373
0.444	-0.238	0.136	-0.096	-1.604	-0.395	0.037	0.232	-0.45
0.409	-0.186	0.141	-0.105	-1.597	-0.371	0.028	0.265	-0.505
0.396	-0.095	0.136	-0.116	-1.571	-0.346	-0.007	0.215	-0.564
0.376	-0.018	0.133	-0.112	-1.549	-0.349	0.011	0.168	-0.613
0.35	0.059	0.127	-0.092	-1.526	-0.336	-0	0.101	-0.642
0.342	0.143	0.093	-0.085	-1.488	-0.288	0.027	-0.007	-0.706
0.372	0.193	0.04	-0.094	-1.449	-0.232	0.065	-0.113	-0.787
0.414	0.256	-0.035	-0.113	-1.397	-0.157	0.127	-0.249	-0.894
0.438	0.31	-0.092	-0.115	-1.335	-0.099	0.183	-0.377	-0.979
0.454	0.347	-0.15	-0.123	-1.29	-0.035	0.233	-0.468	-1.046
0.462	0.372	-0.17	-0.128	-1.263	-0.003	0.278	-0.525	-1.097
0.461	0.395	-0.189	-0.147	-1.23	0.028	0.313	-0.55	-1.145
0.464	0.397	-0.194	-0.163	-1.195	0.028	0.339	-0.555	-1.171
0.466	0.387	-0.184	-0.161	-1.166	0.028	0.351	-0.564	-1.191
0.462	0.39	-0.189	-0.15	-1.142	0.038	0.368	-0.571	-1.223
0.454	0.394	-0.199	-0.136	-1.124	0.054	0.372	-0.567	-1.254
0.454	0.393	-0.213	-0.116	-1.095	0.053	0.382	-0.564	-1.287
0.461	0.418	-0.229	-0.105	-1.093	0.065	0.357	-0.579	-1.312
0.466	0.431	-0.239	-0.096	-1.092	0.065	0.347	-0.589	-1.326
0.479	0.449	-0.261	-0.087	-1.087	0.06	0.344	-0.613	-1.342
0.491	0.465	-0.278	-0.087	-1.078	0.065	0.336	-0.638	-1.355
0.502	0.488	-0.304	-0.089	-1.07	0.07	0.334	-0.666	-1.365
0.511	0.501	-0.325	-0.1	-1.052	0.07	0.337	-0.686	-1.368
0.52	0.496	-0.353	-0.109	-1.015	0.065	0.33	-0.683	-1.363
0.522	0.481	-0.378	-0.124	-0.973	0.052	0.308	-0.656	-1.337
0.528	0.483	-0.383	-0.124	-0.957	0.027	0.294	-0.65	-1.328
0.546	0.485	-0.39	-0.124	-0.938	-0	0.267	-0.654	-1.326
0.551	0.496	-0.395	-0.137	-0.92	-0.011	0.244	-0.649	-1.324
0.551	0.499	-0.4	-0.134	-0.905	-0.03	0.208	-0.628	-1.315
0.55	0.51	-0.393	-0.144	-0.905	-0.028	0.184	-0.623	-1.316
0.558	0.518	-0.395	-0.145	-0.898	-0.032	0.151	-0.615	-1.325
0.565	0.529	-0.39	-0.152	-0.898	-0.027	0.105	-0.609	-1.334
0.569	0.546	-0.385	-0.161	-0.898	-0.017	0.053	-0.603	-1.341
0.578	0.569	-0.381	-0.174	-0.901	0	-0.001	-0.612	-1.353
0.583	0.574	-0.38	-0.178	-0.902	0.011	-0.018	-0.619	-1.359
0.574	0.579	-0.367	-0.176	-0.896	0.023	-0.047	-0.604	-1.372
0.563	0.604	-0.358	-0.177	-0.889	0.042	-0.08	-0.616	-1.384
0.554	0.617	-0.338	-0.167	-0.861	0.052	-0.114	-0.627	-1.402
0.556	0.623	-0.325	-0.165	-0.837	0.046	-0.138	-0.636	-1.413
0.548	0.626	-0.306	-0.165	-0.815	0.051	-0.161	-0.64	-1.418
0.549	0.638	-0.297	-0.155	-0.806	0.043	-0.174	-0.66	-1.425
0.548	0.642	-0.281	-0.15	-0.794	0.04	-0.188	-0.679	-1.425
0.547	0.646	-0.266	-0.142	-0.788	0.037	-0.195	-0.702	-1.421
0.544	0.65	-0.254	-0.138	-0.784	0.043	-0.203	-0.728	-1.414
0.537	0.656	-0.22	-0.128	-0.786	0.035	-0.218	-0.755	-1.403
0.53	0.671	-0.18	-0.125	-0.787	0.032	-0.242	-0.774	-1.407
0.516	0.686	-0.149	-0.118	-0.784	0.023	-0.261	-0.794	-1.396
0.504	0.707	-0.13	-0.122	-0.772	0.011	-0.28	-0.804	-1.386
0.493	0.718	-0.103	-0.122	-0.757	-0.004	-0.296	-0.812	-1.38
0.478	0.729	-0.077	-0.125	-0.735	-0.01	-0.321	-0.811	-1.378
0.462	0.742	-0.057	-0.13	-0.706	-0.009	-0.343	-0.812	-1.383
0.457	0.751	-0.053	-0.137	-0.677	-0.008	-0.353	-0.812	-1.396
0.447	0.755	-0.055	-0.135	-0.616	-0.005	-0.359	-0.824	-1.407
0.441	0.75	-0.064	-0.119	-0.543	0.001	-0.358	-0.837	-1.439
0.439	0.741	-0.083	-0.104	-0.478	0.011	-0.362	-0.844	-1.464
0.439	0.731	-0.095	-0.087	-0.427	0.016	-0.358	-0.857	-1.485
0.432	0.723	-0.097	-0.079	-0.383	0.017	-0.365	-0.856	-1.492
0.435	0.714	-0.119	-0.069	-0.344	0.018	-0.372	-0.857	-1.498
0.46	0.688	-0.174	-0.053	-0.28	0.006	-0.403	-0.853	-1.489
0.497	0.623	-0.25	-0.022	-0.145	-0.038	-0.481	-0.833	-1.447
0.528	0.552	-0.324	0.008	0.021	-0.097	-0.589	-0.798	-1.384
0.564	0.473	-0.411	0.04	0.225	-0.166	-0.723	-0.765	-1.308
0.578	0.429	-0.45	0.071	0.325	-0.209	-0.787	-0.748	-1.266
0.566	0.41	-0.45	0.086	0.4	-0.223	-0.831	-0.737	-1.247
0.563	0.384	-0.428	0.087	0.44	-0.22	-0.846	-0.74	-1.24
0.547	0.359	-0.386	0.082	0.49	-0.215	-0.856	-0.736	-1.237
0.531	0.334	-0.343	0.072	0.532	-0.209	-0.856	-0.733	-1.234
0.51	0.311	-0.32	0.071	0.567	-0.202	-0.848	-0.724	-1.224
0.49	0.284	-0.289	0.071	0.602	-0.2	-0.834	-0.712	-1.217
0.476	0.262	-0.277	0.07	0.619	-0.199	-0.819	-0.697	-1.208
0.463	0.254	-0.298	0.059	0.627	-0.186	-0.828	-0.684	-1.164
0.433	0.255	-0.366	0.033	0.642	-0.161	-0.886	-0.649	-1.05
0.39	0.237	-0.486	0.011	0.639	-0.113	-0.987	-0.59	-0.853
0.322	0.214	-0.709	0.002	0.568	-0.01	-1.172	-0.451	-0.549
0.228	0.169	-1.027	0.021	0.44	0.137	-1.423	-0.248	-0.135
0.115	0.142	-1.297	0.052	0.351	0.254	-1.655	-0.044	0.23
0.011	0.109	-1.501	0.126	0.267	0.348	-1.816	0.125	0.49
-0.045	0.043	-1.596	0.278	0.141	0.4	-1.882	0.238	0.597
-0.105	-0.041	-1.682	0.475	-0.013	0.472	-1.904	0.351	0.654
-0.158	-0.081	-1.717	0.596	-0.097	0.515	-1.926	0.435	0.677
-0.223	-0.121	-1.739	0.708	-0.175	0.555	-1.945	0.521	0.713
-0.306	-0.169	-1.728	0.796	-0.216	0.614	-1.927	0.571	0.759
-0.359	-0.227	-1.704	0.843	-0.235	0.647	-1.87	0.57	0.826
-0.401	-0.264	-1.662	0.812	-0.259	0.676	-1.838	0.623	0.868
-0.449	-0.323	-1.595	0.711	-0.229	0.708	-1.749	0.686	0.914
-0.493	-0.382	-1.512	0.603	-0.188	0.708	-1.603	0.74	0.94
-0.511	-0.438	-1.45	0.484	-0.089	0.673	-1.464	0.797	0.934
-0.51	-0.487	-1.391	0.392	-0.018	0.621	-1.366	0.831	0.944
-0.514	-0.524	-1.365	0.373	0.012	0.611	-1.303	0.843	0.938
-0.506	-0.532	-1.363	0.331	0.046	0.592	-1.273	0.874	0.919
-0.505	-0.546	-1.351	0.295	0.077	0.581	-1.234	0.904	0.896
-0.51	-0.552	-1.346	0.27	0.11	0.569	-1.213	0.937	0.879
-0.525	-0.555	-1.345	0.241	0.158	0.562	-1.201	0.987	0.855
-0.54	-0.556	-1.347	0.191	0.218	0.555	-1.188	1.054	0.831
-0.559	-0.562	-1.359	0.138	0.298	0.547	-1.167	1.159	0.777
-0.554	-0.553	-1.359	0.07	0.343	0.51	-1.164	1.289	0.696
-0.547	-0.536	-1.296	0.029	0.387	0.461	-1.182	1.372	0.593
-0.539	-0.49	-1.223	-0.03	0.401	0.417	-1.223	1.45	0.49
-0.476	-0.438	-1.128	-0.163	0.383	0.336	-1.237	1.531	0.359
-0.393	-0.412	-1.053	-0.296	0.329	0.263	-1.22	1.598	0.254
-0.329	-0.395	-1.026	-0.391	0.301	0.191	-1.209	1.644	0.208
-0.272	-0.383	-1.011	-0.477	0.263	0.125	-1.197	1.695	0.18
-0.21	-0.357	-0.994	-0.575	0.246	0.044	-1.181	1.723	0.152
-0.175	-0.319	-1.11	-0.602	0.225	-0.064	-1.176	1.77	0.223
-0.202	-0.245	-1.299	-0.586	0.238	-0.111	-1.085	1.763	0.301
-0.198	-0.192	-1.535	-0.574	0.244	-0.155	-1.034	1.789	0.389
-0.223	-0.145	-1.756	-0.515	0.273	-0.177	-0.992	1.79	0.474
-0.275	-0.097	-1.949	-0.418	0.263	-0.145	-0.96	1.801	0.523
-0.315	-0.076	-2.063	-0.343	0.252	-0.097	-0.921	1.804	0.528
-0.341	-0.094	-2.129	-0.281	0.204	-0.016	-0.883	1.829	0.502
-0.352	-0.137	-2.177	-0.233	0.164	0.048	-0.85	1.868	0.484
-0.377	-0.186	-2.211	-0.144	0.095	0.128	-0.821	1.911	0.452
-0.402	-0.294	-2.259	0.014	0.05	0.192	-0.729	1.993	0.369
-0.438	-0.416	-2.294	0.196	-0.02	0.232	-0.616	2.104	0.291
-0.47	-0.499	-2.347	0.32	-0.012	0.229	-0.472	2.195	0.209
-0.495	-0.582	-2.369	0.408	0.006	0.218	-0.357	2.267	0.161
-0.542	-0.676	-2.405	0.526	0.04	0.176	-0.234	2.407	0.106
-0.559	-0.773	-2.402	0.563	0.116	0.197	-0.117	2.443	0.055
-0.605	-0.85	-2.409	0.627	0.163	0.21	0.012	2.461	0.052
-0.656	-0.961	-2.407	0.697	0.229	0.273	0.14	2.489	0.021
-0.763	-1.152	-2.493	0.862	0.308	0.439	0.505	2.385	0.06
-0.897	-1.402	-2.639	1.088	0.395	0.678	1.025	2.179	0.146
-1.026	-1.657	-2.867	1.319	0.501	0.93	1.599	1.982	0.225
-1.108	-1.798	-3.021	1.464	0.565	1.066	1.973	1.846	0.284
-1.142	-1.845	-3.089	1.517	0.593	1.11	2.153	1.768	0.32
-1.151	-1.86	-3.106	1.524	0.615	1.126	2.211	1.749	0.315
-1.154	-1.868	-3.115	1.522	0.637	1.136	2.252	1.74	0.3
-1.156	-1.873	-3.121	1.51	0.665	1.151	2.282	1.731	0.282
-1.157	-1.875	-3.124	1.518	0.701	1.168	2.293	1.708	0.255
-1.158	-1.876	-3.126	1.51	0.742	1.207	2.305	1.689	0.213
-1.158	-1.876	-3.128	1.511	0.778	1.247	2.293	1.678	0.171
-1.158	-1.876	-3.128	1.513	0.809	1.288	2.286	1.659	0.131
-1.158	-1.876	-3.129	1.527	0.837	1.321	2.278	1.639	0.093
-1.159	-1.876	-3.13	1.541	0.856	1.349	2.274	1.619	0.062
-1.158	-1.876	-3.129	1.549	0.869	1.37	2.246	1.604	0.059
-1.158	-1.876	-3.128	1.567	0.89	1.4	2.217	1.57	0.05
-1.159	-1.876	-3.128	1.583	0.908	1.427	2.205	1.539	0.034
-1.159	-1.876	-3.128	1.6	0.928	1.448	2.196	1.507	0.021
-1.159	-1.876	-3.127	1.609	0.943	1.464	2.179	1.474	0.031
-1.159	-1.876	-3.125	1.624	0.974	1.483	2.143	1.459	0.015
-1.159	-1.876	-3.124	1.621	0.992	1.496	2.117	1.456	0.012
-1.158	-1.875	-3.124	1.622	0.999	1.505	2.099	1.458	0.006
-1.158	-1.875	-3.124	1.616	1.008	1.52	2.081	1.463	-0.002
-1.158	-1.875	-3.124	1.614	1.022	1.532	2.058	1.465	-0.008
-1.158	-1.875	-3.124	1.609	1.033	1.541	2.023	1.467	0.004
-1.158	-1.875	-3.125	1.61	1.05	1.559	2.018	1.461	-0.016
-1.158	-1.875	-3.126	1.605	1.079	1.576	2.001	1.452	-0.027
-1.158	-1.875	-3.127	1.601	1.116	1.592	1.99	1.437	-0.04
-1.159	-1.875	-3.126	1.597	1.15	1.6	1.979	1.424	-0.046
-1.159	-1.875	-3.126	1.602	1.18	1.605	1.979	1.405	-0.057
-1.159	-1.875	-3.125	1.602	1.202	1.607	1.977	1.392	-0.061
-1.159	-1.875	-3.124	1.604	1.221	1.602	1.978	1.378	-0.057
-1.159	-1.875	-3.124	1.605	1.248	1.591	1.976	1.361	-0.049
-1.159	-1.876	-3.121	1.61	1.294	1.58	1.959	1.348	-0.048
-1.159	-1.876	-3.123	1.627	1.344	1.554	1.934	1.342	-0.048
-1.159	-1.875	-3.122	1.643	1.385	1.548	1.916	1.336	-0.068
-1.159	-1.875	-3.123	1.655	1.408	1.543	1.897	1.346	-0.086
-1.159	-1.875	-3.123	1.665	1.424	1.544	1.9	1.329	-0.092
-1.159	-1.875	-3.124	1.679	1.439	1.543	1.903	1.321	-0.108
-1.159	-1.875	-3.123	1.691	1.463	1.547	1.886	1.31	-0.119
-1.159	-1.874	-3.123	1.707	1.489	1.55	1.876	1.298	-0.137
-1.159	-1.874	-3.123	1.718	1.515	1.558	1.875	1.281	-0.154
-1.159	-1.874	-3.123	1.727	1.536	1.574	1.869	1.251	-0.16
-1.159	-1.874	-3.124	1.742	1.58	1.576	1.856	1.252	-0.199
-1.159	-1.874	-3.124	1.759	1.602	1.584	1.855	1.237	-0.221
-1.159	-1.874	-3.124	1.756	1.638	1.602	1.843	1.212	-0.226
-1.159	-1.874	-3.124	1.752	1.681	1.625	1.823	1.197	-0.246
-1.159	-1.873	-3.125	1.762	1.739	1.643	1.812	1.173	-0.28
-1.159	-1.873	-3.126	1.765	1.784	1.664	1.78	1.156	-0.293
-1.159	-1.873	-3.127	1.768	1.827	1.677	1.758	1.143	-0.311
-1.159	-1.873	-3.128	1.769	1.857	1.686	1.737	1.135	-0.318
-1.159	-1.873	-3.128	1.772	1.914	1.695	1.702	1.12	-0.328
-1.159	-1.873	-3.127	1.788	1.986	1.701	1.649	1.092	-0.335
-1.159	-1.872	-3.126	1.801	2.056	1.693	1.601	1.073	-0.337
-1.157	-1.87	-3.121	1.813	2.125	1.692	1.566	1.045	-0.35
-1.156	-1.868	-3.118	1.832	2.178	1.679	1.539	1.02	-0.357
-1.154	-1.865	-3.111	1.849	2.235	1.669	1.509	0.988	-0.364
-1.151	-1.86	-3.103	1.866	2.277	1.673	1.463	0.967	-0.382
-1.143	-1.847	-3.089	1.87	2.301	1.676	1.41	0.951	-0.398
-1.127	-1.819	-3.053	1.853	2.329	1.659	1.351	0.925	-0.419
-1.092	-1.766	-2.975	1.821	2.391	1.627	1.224	0.874	-0.474
-1.044	-1.692	-2.882	1.779	2.408	1.581	1.049	0.849	-0.535
-0.998	-1.607	-2.771	1.738	2.424	1.513	0.872	0.859	-0.639
-0.948	-1.544	-2.665	1.693	2.421	1.483	0.717	0.855	-0.733
-0.904	-1.501	-2.577	1.647	2.437	1.477	0.587	0.828	-0.803
-0.859	-1.449	-2.501	1.59	2.449	1.501	0.425	0.787	-0.858
-0.817	-1.37	-2.415	1.519	2.471	1.562	0.175	0.724	-0.903
-0.786	-1.307	-2.338	1.457	2.513	1.626	-0.029	0.645	-0.936
-0.743	-1.265	-2.287	1.33	2.538	1.745	-0.234	0.589	-0.941
-0.689	-1.214	-2.203	1.16	2.582	1.894	-0.489	0.502	-0.948
-0.654	-1.179	-2.136	1.018	2.649	2.037	-0.674	0.388	-0.937
-0.631	-1.128	-2.044	0.875	2.754	2.135	-0.853	0.264	-0.918
-0.633	-1.109	-1.922	0.744	2.857	2.244	-1.07	0.202	-0.886
-0.661	-1.017	-1.738	0.827	2.915	2.096	-1.098	0.084	-0.959
-0.674	-0.97	-1.567	0.876	2.935	2.033	-1.119	-0.003	-1.048
-0.687	-0.911	-1.38	1.07	2.951	1.893	-1.169	-0.165	-1.132
-0.709	-0.86	-1.279	1.223	2.959	1.802	-1.204	-0.285	-1.169
-0.725	-0.793	-1.219	1.338	2.966	1.727	-1.249	-0.384	-1.197
-0.742	-0.758	-1.179	1.42	2.965	1.685	-1.326	-0.445	-1.173
-0.734	-0.695	-1.19	1.45	2.872	1.685	-1.376	-0.436	-1.215
-0.735	-0.607	-1.189	1.54	2.769	1.6	-1.471	-0.417	-1.227
-0.74	-0.523	-1.202	1.627	2.673	1.518	-1.564	-0.374	-1.245
-0.738	-0.407	-1.225	1.685	2.61	1.424	-1.647	-0.303	-1.33
-0.744	-0.262	-1.229	1.766	2.488	1.275	-1.755	-0.176	-1.425
-0.748	-0.15	-1.227	1.847	2.388	1.147	-1.826	-0.058	-1.531
-0.767	-0.144	-1.229	1.912	2.449	1.048	-1.855	0.027	-1.572
-0.807	-0.095	-1.186	1.948	2.44	0.896	-1.821	0.169	-1.641
-0.846	-0.201	-1.173	2.034	2.547	0.804	-1.725	0.214	-1.593
-0.882	-0.307	-1.174	2.11	2.634	0.708	-1.621	0.247	-1.509
-0.904	-0.382	-1.216	2.188	2.67	0.676	-1.525	0.182	-1.388
-0.922	-0.448	-1.247	2.221	2.71	0.596	-1.404	0.13	-1.244
-0.91	-0.53	-1.326	2.214	2.791	0.506	-1.27	0.068	-1.07
-0.894	-0.594	-1.439	2.235	2.878	0.41	-1.188	-0.062	-0.826
-0.822	-0.619	-1.62	2.253	3.017	0.229	-1.137	-0.154	-0.651
-0.619	-0.663	-1.774	2.169	3.148	-0.06	-1.043	-0.308	-0.492
-0.42	-0.68	-1.884	2.111	3.265	-0.333	-0.977	-0.493	-0.382
-0.244	-0.652	-1.863	1.94	3.291	-0.53	-0.934	-0.623	-0.348
-0.103	-0.606	-1.829	1.774	3.264	-0.659	-0.918	-0.714	-0.338
0.037	-0.585	-1.757	1.619	3.19	-0.748	-0.883	-0.754	-0.406
0.007	-0.528	-1.545	1.438	2.981	-0.643	-0.939	-0.697	-0.418
0.027	-0.493	-1.342	1.253	2.797	-0.605	-0.97	-0.648	-0.445
0.004	-0.457	-1.148	1.084	2.643	-0.519	-1.01	-0.602	-0.455
-0.059	-0.417	-1.022	0.963	2.465	-0.412	-1.071	-0.487	-0.44
-0.118	-0.403	-0.889	0.853	2.287	-0.321	-1.1	-0.409	-0.38
-0.12	-0.416	-0.865	0.801	2.21	-0.303	-1.099	-0.35	-0.355
-0.115	-0.458	-0.781	0.769	2.059	-0.237	-1.112	-0.29	-0.36
-0.095	-0.476	-0.727	0.767	1.953	-0.145	-1.16	-0.27	-0.426
-0.095	-0.48	-0.652	0.761	1.84	-0.063	-1.139	-0.272	-0.498
-0.113	-0.468	-0.593	0.778	1.748	0.007	-1.123	-0.248	-0.59
-0.134	-0.426	-0.557	0.786	1.692	0.035	-1.11	-0.236	-0.657
-0.156	-0.351	-0.461	0.852	1.567	0.045	-1.092	-0.263	-0.779
-0.177	-0.248	-0.348	0.926	1.417	0.05	-1.079	-0.306	-0.927
-0.19	-0.154	-0.288	0.965	1.321	0.046	-1.027	-0.333	-1.065
-0.165	-0.069	-0.219	1.002	1.154	0.004	-1.059	-0.358	-1.133
-0.113	0.028	-0.153	1.007	0.96	-0.082	-1.064	-0.42	-1.158
-0.038	0.059	-0.099	1.017	0.804	-0.173	-1.021	-0.479	-1.186
0.038	0.081	-0.077	0.928	0.642	-0.233	-1.091	-0.536	-1.031
0.12	0.062	-0.077	0.79	0.484	-0.292	-1.065	-0.566	-0.859
0.193	0.034	-0.147	0.632	0.286	-0.349	-0.978	-0.494	-0.694
0.27	0.02	-0.272	0.427	0.088	-0.41	-0.902	-0.4	-0.475
0.302	0	-0.324	0.327	-0.054	-0.425	-0.84	-0.323	-0.378
0.339	-0.013	-0.379	0.227	-0.203	-0.45	-0.785	-0.242	-0.282
0.367	-0.026	-0.421	0.145	-0.338	-0.476	-0.725	-0.15	-0.222
0.399	-0.026	-0.466	0.073	-0.461	-0.493	-0.683	-0.078	-0.177
0.424	-0.036	-0.461	0.04	-0.504	-0.511	-0.661	-0.06	-0.169
0.438	-0.041	-0.448	0.005	-0.552	-0.532	-0.648	-0.032	-0.153
0.448	-0.04	-0.432	-0.017	-0.573	-0.555	-0.646	-0.018	-0.144
0.468	-0.051	-0.43	-0.031	-0.637	-0.564	-0.626	-0.009	-0.127
0.466	-0.063	-0.408	-0.034	-0.685	-0.583	-0.61	0.019	-0.111
0.472	-0.076	-0.399	-0.032	-0.751	-0.589	-0.592	0.037	-0.094
0.478	-0.091	-0.366	-0.033	-0.88	-0.58	-0.57	0.071	-0.082
0.458	-0.102	-0.315	-0.018	-0.978	-0.578	-0.556	0.112	-0.074
0.451	-0.112	-0.267	-0.014	-1.055	-0.577	-0.546	0.139	-0.072
0.436	-0.112	-0.234	-0.007	-1.094	-0.583	-0.56	0.151	-0.051
0.432	-0.122	-0.189	-0.021	-1.132	-0.608	-0.543	0.174	-0.036
0.405	-0.135	-0.154	-0.034	-1.125	-0.62	-0.532	0.181	0.011
0.399	-0.143	-0.106	-0.051	-1.128	-0.665	-0.524	0.194	0.038
0.388	-0.159	-0.08	-0.065	-1.123	-0.685	-0.504	0.208	0.064
0.38	-0.158	-0.035	-0.105	-1.108	-0.73	-0.504	0.213	0.108
0.363	-0.171	-0.006	-0.131	-1.08	-0.747	-0.482	0.222	0.133
0.376	-0.158	0.005	-0.165	-1.074	-0.779	-0.473	0.238	0.117
0.407	-0.132	0.002	-0.216	-1.074	-0.799	-0.45	0.228	0.084
0.428	-0.114	-0.007	-0.25	-1.065	-0.803	-0.425	0.215	0.051
0.45	-0.091	-0.009	-0.285	-1.065	-0.801	-0.401	0.188	0.019
0.473	-0.062	-0.021	-0.311	-1.068	-0.788	-0.377	0.154	-0.028
0.491	-0.041	-0.046	-0.323	-1.082	-0.77	-0.346	0.115	-0.052
0.486	-0.038	-0.056	-0.305	-1.11	-0.745	-0.317	0.11	-0.074
0.478	-0.043	-0.075	-0.287	-1.133	-0.702	-0.283	0.101	-0.092
0.481	-0.04	-0.08	-0.28	-1.163	-0.697	-0.256	0.09	-0.099
0.47	-0.033	-0.096	-0.265	-1.183	-0.674	-0.22	0.084	-0.116
0.457	-0.027	-0.116	-0.253	-1.209	-0.647	-0.174	0.079	-0.129
0.457	-0.011	-0.12	-0.276	-1.242	-0.623	-0.145	0.076	-0.145
0.439	0.004	-0.14	-0.305	-1.271	-0.591	-0.105	0.097	-0.146
0.425	0.016	-0.165	-0.333	-1.303	-0.573	-0.057	0.119	-0.138
0.406	0.024	-0.188	-0.351	-1.321	-0.549	-0.019	0.138	-0.13
0.369	0.035	-0.237	-0.354	-1.332	-0.512	0.027	0.176	-0.126
0.314	0.047	-0.252	-0.356	-1.368	-0.493	0.054	0.247	-0.104
0.271	0.053	-0.145	-0.43	-1.537	-0.546	-0.003	0.333	0.071
0.201	0.023	-0.147	-0.379	-1.56	-0.536	0.003	0.41	0.129
0.151	-0.01	-0.128	-0.328	-1.581	-0.547	0.007	0.474	0.171
0.109	-0.056	-0.093	-0.284	-1.594	-0.562	0.01	0.515	0.227
0.075	-0.109	-0.07	-0.239	-1.595	-0.57	0.02	0.556	0.271
0.064	-0.139	-0.067	-0.203	-1.58	-0.564	0.04	0.557	0.265
0.075	-0.154	-0.042	-0.174	-1.593	-0.569	0.054	0.526	0.252
0.092	-0.159	-0.022	-0.15	-1.615	-0.582	0.089	0.476	0.237
0.137	-0.178	-0.012	-0.083	-1.639	-0.584	0.112	0.423	0.157
0.141	-0.191	0.036	-0.033	-1.67	-0.576	0.165	0.335	0.141
0.159	-0.206	0.096	0.009	-1.703	-0.569	0.189	0.245	0.122
0.213	-0.212	0.129	0.016	-1.706	-0.573	0.17	0.194	0.057
0.286	-0.242	0.169	0.031	-1.71	-0.563	0.154	0.167	-0.063
0.317	-0.228	0.184	-0.007	-1.687	-0.546	0.123	0.179	-0.143
0.354	-0.224	0.187	-0.041	-1.657	-0.504	0.097	0.197	-0.253
0.386	-0.216	0.178	-0.067	-1.624	-0.462	0.062	0.221	-0.357
0.374	-0.171	0.174	-0.091	-1.61	-0.411	0.035	0.264	-0.455
0.339	-0.109	0.176	-0.101	-1.6	-0.352	-0.007	0.284	-0.522
0.32	-0.046	0.179	-0.103	-1.587	-0.329	-0.022	0.249	-0.564
0.309	0.037	0.188	-0.116	-1.56	-0.339	-0.012	0.194	-0.615
0.293	0.096	0.19	-0.117	-1.535	-0.34	0.012	0.144	-0.652
0.303	0.146	0.161	-0.103	-1.506	-0.315	0.023	0.054	-0.695
0.321	0.189	0.122	-0.118	-1.473	-0.262	0.067	-0.032	-0.764
0.352	0.247	0.051	-0.112	-1.417	-0.195	0.116	-0.174	-0.852
0.396	0.293	-0.028	-0.114	-1.348	-0.131	0.17	-0.315	-0.94
0.434	0.333	-0.096	-0.121	-1.287	-0.074	0.223	-0.437	-1.02
0.452	0.361	-0.137	-0.127	-1.244	-0.028	0.267	-0.511	-1.086
0.457	0.386	-0.156	-0.148	-1.201	-0.001	0.308	-0.55	-1.14
0.469	0.385	-0.168	-0.156	-1.166	0.004	0.332	-0.567	-1.173
0.467	0.385	-0.165	-0.152	-1.144	0.011	0.346	-0.578	-1.194
0.458	0.382	-0.173	-0.137	-1.112	0.009	0.359	-0.572	-1.213
0.462	0.391	-0.183	-0.132	-1.1	0.024	0.345	-0.568	-1.248
0.464	0.391	-0.193	-0.125	-1.085	0.029	0.339	-0.554	-1.276
0.464	0.409	-0.213	-0.115	-1.081	0.043	0.33	-0.561	-1.297
0.472	0.431	-0.231	-0.115	-1.078	0.043	0.321	-0.572	-1.313
0.481	0.449	-0.246	-0.116	-1.073	0.045	0.316	-0.59	-1.327
0.492	0.467	-0.263	-0.111	-1.07	0.046	0.311	-0.612	-1.342
0.503	0.479	-0.283	-0.113	-1.061	0.051	0.307	-0.634	-1.349
0.514	0.503	-0.31	-0.118	-1.047	0.048	0.323	-0.666	-1.362
0.531	0.5	-0.33	-0.119	-1.023	0.042	0.313	-0.676	-1.368
0.528	0.493	-0.358	-0.13	-0.985	0.042	0.303	-0.662	-1.351
0.533	0.497	-0.364	-0.134	-0.965	0.016	0.283	-0.656	-1.335
0.537	0.498	-0.366	-0.142	-0.944	0.003	0.258	-0.651	-1.324
0.543	0.506	-0.374	-0.153	-0.927	-0.007	0.234	-0.646	-1.321
0.538	0.513	-0.368	-0.156	-0.922	-0.012	0.203	-0.631	-1.315
0.546	0.517	-0.368	-0.159	-0.918	-0.018	0.177	-0.627	-1.318
0.555	0.528	-0.365	-0.171	-0.92	-0.014	0.143	-0.621	-1.328
0.56	0.529	-0.357	-0.168	-0.916	-0.009	0.095	-0.611	-1.336
0.567	0.538	-0.35	-0.175	-0.919	0.004	0.043	-0.601	-1.345
0.575	0.549	-0.349	-0.183	-0.919	0.021	-0.002	-0.599	-1.358
0.583	0.551	-0.345	-0.186	-0.921	0.033	-0.025	-0.602	-1.369
0.58	0.559	-0.343	-0.191	-0.92	0.047	-0.05	-0.587	-1.383
0.575	0.586	-0.34	-0.182	-0.916	0.068	-0.082	-0.617	-1.396
0.565	0.605	-0.328	-0.171	-0.894	0.075	-0.104	-0.641	-1.407
0.558	0.61	-0.315	-0.161	-0.866	0.071	-0.127	-0.647	-1.415
0.558	0.616	-0.301	-0.157	-0.845	0.067	-0.15	-0.657	-1.423
0.557	0.62	-0.288	-0.148	-0.83	0.066	-0.167	-0.669	-1.432
0.553	0.626	-0.274	-0.139	-0.82	0.062	-0.176	-0.693	-1.425
0.549	0.633	-0.26	-0.134	-0.801	0.059	-0.188	-0.722	-1.418
0.547	0.637	-0.246	-0.129	-0.79	0.056	-0.195	-0.752	-1.406
0.543	0.641	-0.22	-0.121	-0.79	0.053	-0.206	-0.776	-1.401
0.548	0.645	-0.179	-0.131	-0.781	0.051	-0.236	-0.793	-1.41
0.537	0.669	-0.151	-0.13	-0.782	0.044	-0.269	-0.806	-1.403
0.53	0.681	-0.136	-0.134	-0.772	0.032	-0.288	-0.811	-1.392
0.518	0.691	-0.111	-0.138	-0.754	0.019	-0.311	-0.807	-1.387
0.501	0.705	-0.084	-0.146	-0.724	0.013	-0.332	-0.805	-1.391
0.481	0.721	-0.057	-0.152	-0.692	0.011	-0.362	-0.801	-1.395
0.473	0.729	-0.055	-0.164	-0.657	0.014	-0.374	-0.8	-1.401
0.464	0.731	-0.053	-0.164	-0.609	0.011	-0.386	-0.801	-1.405
0.451	0.728	-0.06	-0.147	-0.545	0.02	-0.377	-0.814	-1.43
0.445	0.716	-0.075	-0.124	-0.475	0.024	-0.37	-0.825	-1.457
0.444	0.706	-0.088	-0.115	-0.422	0.03	-0.37	-0.83	-1.473
0.443	0.7	-0.096	-0.1	-0.383	0.024	-0.369	-0.838	-1.482
0.454	0.686	-0.114	-0.096	-0.338	0.023	-0.385	-0.833	-1.495
0.461	0.655	-0.164	-0.074	-0.251	-0	-0.412	-0.825	-1.467
0.495	0.598	-0.242	-0.045	-0.125	-0.047	-0.486	-0.801	-1.424
0.524	0.527	-0.318	-0.01	0.06	-0.119	-0.61	-0.764	-1.353
0.555	0.465	-0.393	0.025	0.207	-0.178	-0.712	-0.737	-1.29
0.573	0.423	-0.439	0.051	0.302	-0.219	-0.775	-0.719	-1.248
0.564	0.396	-0.428	0.059	0.369	-0.231	-0.804	-0.713	-1.229
0.557	0.376	-0.418	0.069	0.413	-0.227	-0.822	-0.716	-1.221
0.538	0.345	-0.372	0.067	0.466	-0.224	-0.827	-0.707	-1.22
0.52	0.321	-0.34	0.067	0.506	-0.218	-0.827	-0.704	-1.214
0.504	0.301	-0.321	0.064	0.539	-0.215	-0.826	-0.691	-1.204
0.488	0.283	-0.307	0.063	0.565	-0.207	-0.815	-0.685	-1.197
0.475	0.259	-0.286	0.065	0.591	-0.205	-0.804	-0.674	-1.193
0.466	0.258	-0.314	0.056	0.591	-0.193	-0.814	-0.665	-1.154
0.445	0.25	-0.352	0.046	0.598	-0.179	-0.845	-0.643	-1.08
0.414	0.23	-0.46	0.034	0.585	-0.137	-0.924	-0.602	-0.905
0.364	0.208	-0.662	0.019	0.523	-0.054	-1.093	-0.495	-0.619
0.274	0.168	-0.967	0.026	0.411	0.092	-1.353	-0.313	-0.203
0.181	0.122	-1.214	0.076	0.286	0.225	-1.585	-0.133	0.144
0.059	0.081	-1.419	0.156	0.193	0.337	-1.796	0.049	0.458
-0.023	-0.012	-1.553	0.346	0.024	0.443	-1.891	0.192	0.618
-0.081	-0.065	-1.597	0.489	-0.071	0.494	-1.933	0.27	0.671
-0.151	-0.099	-1.623	0.623	-0.164	0.539	-1.969	0.354	0.712
-0.208	-0.15	-1.633	0.75	-0.248	0.543	-2.022	0.431	0.796
-0.315	-0.153	-1.62	0.806	-0.282	0.608	-2.03	0.536	0.805
-0.391	-0.205	-1.593	0.879	-0.313	0.647	-1.975	0.559	0.86
-0.426	-0.243	-1.55	0.811	-0.339	0.663	-1.935	0.622	0.924
-0.463	-0.289	-1.504	0.737	-0.307	0.683	-1.833	0.656	0.954
-0.499	-0.343	-1.461	0.622	-0.261	0.693	-1.689	0.725	0.968
-0.518	-0.406	-1.388	0.483	-0.153	0.65	-1.523	0.782	0.97
-0.522	-0.468	-1.35	0.377	-0.072	0.631	-1.398	0.823	0.977
-0.511	-0.51	-1.338	0.326	-0.019	0.612	-1.329	0.841	0.972
-0.505	-0.529	-1.332	0.298	0.017	0.596	-1.289	0.865	0.952
-0.513	-0.544	-1.312	0.255	0.06	0.576	-1.231	0.878	0.952
-0.513	-0.564	-1.329	0.218	0.131	0.581	-1.23	0.934	0.926
-0.522	-0.568	-1.346	0.177	0.18	0.568	-1.201	1.008	0.89
-0.536	-0.574	-1.364	0.121	0.248	0.567	-1.186	1.084	0.868
-0.554	-0.583	-1.393	0.072	0.333	0.557	-1.168	1.198	0.816
-0.557	-0.584	-1.418	0.024	0.395	0.539	-1.157	1.314	0.749
-0.552	-0.575	-1.381	-0.011	0.43	0.499	-1.142	1.362	0.688
-0.546	-0.547	-1.326	-0.041	0.459	0.443	-1.167	1.447	0.586
-0.5	-0.492	-1.231	-0.147	0.435	0.374	-1.164	1.492	0.476
-0.419	-0.459	-1.158	-0.261	0.404	0.281	-1.157	1.547	0.368
-0.351	-0.421	-1.098	-0.365	0.36	0.194	-1.168	1.608	0.291
-0.292	-0.402	-1.086	-0.451	0.335	0.105	-1.151	1.653	0.266
-0.219	-0.375	-1.11	-0.541	0.312	-0.019	-1.154	1.699	0.285
-0.151	-0.329	-1.169	-0.634	0.298	-0.157	-1.146	1.741	0.322
-0.156	-0.228	-1.375	-0.655	0.316	-0.237	-1.079	1.76	0.39
-0.175	-0.137	-1.636	-0.64	0.339	-0.284	-1.049	1.783	0.493
-0.191	-0.084	-1.828	-0.6	0.356	-0.302	-1.039	1.798	0.561
-0.241	-0.065	-2.003	-0.509	0.357	-0.252	-1.001	1.815	0.602
-0.28	-0.005	-2.188	-0.475	0.364	-0.179	-0.944	1.837	0.582
-0.279	-0.092	-2.204	-0.395	0.308	-0.106	-0.993	1.885	0.593
-0.321	-0.111	-2.231	-0.328	0.272	-0.028	-0.899	1.888	0.542
-0.338	-0.167	-2.279	-0.245	0.209	0.042	-0.861	1.955	0.496
-0.376	-0.26	-2.301	-0.115	0.148	0.115	-0.805	2.051	0.436
-0.43	-0.415	-2.325	0.118	0.09	0.174	-0.671	2.163	0.34
-0.479	-0.517	-2.36	0.277	0.089	0.168	-0.485	2.292	0.212
-0.512	-0.631	-2.387	0.398	0.112	0.133	-0.374	2.443	0.144
-0.55	-0.755	-2.396	0.513	0.156	0.123	-0.27	2.591	0.059
-0.576	-0.861	-2.392	0.56	0.243	0.156	-0.163	2.657	-0.014
-0.6	-0.947	-2.39	0.592	0.305	0.216	-0.046	2.67	-0.069
-0.645	-1.041	-2.393	0.66	0.358	0.279	0.086	2.672	-0.096
-0.723	-1.196	-2.458	0.778	0.442	0.41	0.375	2.596	-0.084
-0.852	-1.434	-2.628	1	0.525	0.655	0.916	2.376	-0.004
-1	-1.687	-2.851	1.258	0.606	0.933	1.541	2.109	0.104
-1.092	-1.808	-3.008	1.431	0.631	1.06	1.936	1.922	0.199
-1.133	-1.849	-3.078	1.501	0.636	1.1	2.121	1.825	0.259
-1.152	-1.866	-3.111	1.534	0.644	1.128	2.224	1.752	0.288
-1.155	-1.873	-3.118	1.531	0.658	1.135	2.26	1.74	0.283
-1.157	-1.875	-3.123	1.534	0.691	1.152	2.288	1.719	0.255
-1.158	-1.876	-3.124	1.537	0.724	1.17	2.282	1.701	0.237
-1.158	-1.877	-3.126	1.53	0.756	1.2	2.286	1.689	0.205
-1.158	-1.876	-3.128	1.52	0.788	1.237	2.286	1.678	0.17
-1.158	-1.876	-3.128	1.523	0.821	1.274	2.278	1.658	0.135
-1.159	-1.876	-3.129	1.533	0.852	1.309	2.266	1.639	0.098
-1.159	-1.876	-3.129	1.542	0.874	1.335	2.26	1.625	0.067
-1.159	-1.876	-3.13	1.545	0.893	1.361	2.23	1.616	0.056
-1.159	-1.876	-3.128	1.57	0.907	1.391	2.218	1.57	0.044
-1.159	-1.875	-3.128	1.59	0.932	1.423	2.207	1.535	0.019
-1.159	-1.876	-3.128	1.605	0.948	1.44	2.197	1.505	0.012
-1.159	-1.876	-3.126	1.624	0.967	1.453	2.178	1.477	0.008
-1.159	-1.875	-3.125	1.631	0.983	1.471	2.147	1.465	0.003
-1.158	-1.875	-3.124	1.631	0.998	1.485	2.117	1.461	0.003
-1.159	-1.875	-3.124	1.629	1.008	1.494	2.096	1.465	-0.001
-1.158	-1.874	-3.123	1.629	1.016	1.504	2.074	1.465	-0.002
-1.158	-1.875	-3.123	1.62	1.025	1.515	2.04	1.47	0.008
-1.158	-1.874	-3.122	1.614	1.035	1.527	2.013	1.471	0.012
-1.158	-1.875	-3.124	1.609	1.054	1.544	2.007	1.467	-0.003
-1.158	-1.875	-3.126	1.603	1.09	1.566	2.001	1.459	-0.03
-1.159	-1.874	-3.126	1.587	1.127	1.587	1.974	1.465	-0.046
-1.159	-1.875	-3.126	1.584	1.171	1.597	1.972	1.434	-0.05
-1.159	-1.875	-3.125	1.581	1.201	1.609	1.975	1.416	-0.063
-1.159	-1.875	-3.125	1.583	1.227	1.605	1.976	1.403	-0.067
-1.159	-1.875	-3.124	1.588	1.247	1.598	1.977	1.389	-0.066
-1.159	-1.875	-3.124	1.591	1.283	1.589	1.969	1.376	-0.066
-1.159	-1.875	-3.123	1.599	1.328	1.576	1.946	1.364	-0.063
-1.159	-1.875	-3.123	1.612	1.371	1.559	1.927	1.354	-0.066
-1.159	-1.875	-3.123	1.624	1.404	1.542	1.91	1.357	-0.073
-1.159	-1.875	-3.123	1.642	1.424	1.536	1.886	1.357	-0.081
-1.159	-1.875	-3.124	1.653	1.438	1.538	1.891	1.343	-0.093
-1.159	-1.875	-3.123	1.667	1.457	1.538	1.892	1.325	-0.101
-1.159	-1.875	-3.123	1.676	1.487	1.538	1.897	1.317	-0.125
-1.159	-1.874	-3.124	1.691	1.515	1.54	1.887	1.3	-0.137
-1.159	-1.874	-3.124	1.705	1.544	1.544	1.882	1.283	-0.154
-1.159	-1.874	-3.124	1.715	1.582	1.546	1.879	1.266	-0.173
-1.159	-1.874	-3.125	1.726	1.615	1.556	1.87	1.251	-0.194
-1.159	-1.874	-3.125	1.745	1.65	1.566	1.864	1.231	-0.221
-1.159	-1.874	-3.125	1.743	1.695	1.586	1.85	1.21	-0.238
-1.159	-1.874	-3.126	1.755	1.741	1.609	1.839	1.186	-0.272
-1.159	-1.874	-3.126	1.766	1.777	1.632	1.822	1.167	-0.297
-1.159	-1.873	-3.127	1.766	1.82	1.654	1.795	1.15	-0.313
-1.159	-1.873	-3.127	1.765	1.86	1.674	1.758	1.142	-0.323
-1.159	-1.873	-3.129	1.765	1.89	1.69	1.735	1.134	-0.335
-1.159	-1.872	-3.13	1.772	1.937	1.707	1.705	1.115	-0.351
-1.159	-1.872	-3.129	1.785	1.993	1.71	1.667	1.092	-0.358
-1.159	-1.872	-3.126	1.811	2.085	1.702	1.611	1.058	-0.366
-1.158	-1.87	-3.122	1.829	2.162	1.691	1.572	1.024	-0.372
-1.157	-1.869	-3.119	1.853	2.22	1.68	1.551	0.986	-0.376
-1.156	-1.866	-3.113	1.868	2.278	1.678	1.516	0.956	-0.384
-1.153	-1.863	-3.106	1.885	2.341	1.67	1.486	0.921	-0.396
-1.15	-1.858	-3.099	1.904	2.377	1.684	1.441	0.902	-0.422
-1.138	-1.839	-3.071	1.897	2.433	1.672	1.383	0.865	-0.441
-1.116	-1.807	-3.022	1.878	2.469	1.661	1.29	0.835	-0.474
-1.085	-1.761	-2.957	1.856	2.509	1.631	1.168	0.804	-0.518
-1.039	-1.685	-2.85	1.812	2.521	1.577	0.992	0.804	-0.604
-0.985	-1.626	-2.744	1.773	2.508	1.55	0.839	0.792	-0.696
-0.932	-1.571	-2.637	1.712	2.519	1.536	0.678	0.766	-0.774
-0.888	-1.526	-2.552	1.659	2.558	1.528	0.536	0.732	-0.834
-0.84	-1.461	-2.455	1.572	2.589	1.573	0.328	0.664	-0.877
-0.782	-1.417	-2.374	1.461	2.601	1.682	0.123	0.575	-0.906
-0.736	-1.346	-2.297	1.295	2.652	1.789	-0.142	0.511	-0.904
-0.688	-1.313	-2.22	1.125	2.729	1.94	-0.372	0.397	-0.879
-0.635	-1.244	-2.076	0.896	2.854	2.092	-0.621	0.213	-0.869
-0.593	-1.226	-2	0.658	2.97	2.281	-0.844	0.127	-0.84
-0.589	-1.179	-1.909	0.481	3.068	2.428	-1.051	0.061	-0.827
-0.587	-1.122	-1.747	0.522	3.108	2.374	-1.055	-0.089	-0.915
-0.601	-1.041	-1.557	0.649	3.103	2.248	-1.049	-0.213	-1.043
-0.611	-0.956	-1.381	0.858	3.051	2.15	-1.079	-0.354	-1.207
-0.633	-0.877	-1.281	1.061	3.021	1.994	-1.119	-0.437	-1.277
-0.663	-0.807	-1.229	1.186	3.024	1.886	-1.171	-0.488	-1.292
-0.664	-0.779	-1.176	1.271	3.027	1.794	-1.211	-0.538	-1.294
-0.699	-0.695	-1.218	1.369	2.972	1.749	-1.311	-0.513	-1.277
-0.697	-0.597	-1.242	1.469	2.923	1.654	-1.438	-0.509	-1.291
-0.697	-0.477	-1.267	1.569	2.851	1.542	-1.562	-0.457	-1.346
-0.706	-0.36	-1.318	1.655	2.803	1.426	-1.688	-0.347	-1.411
-0.729	-0.199	-1.382	1.711	2.731	1.276	-1.835	-0.185	-1.459
-0.718	-0.137	-1.375	1.844	2.703	1.082	-1.943	-0.081	-1.522
-0.772	-0.117	-1.332	1.879	2.703	0.963	-1.941	0.158	-1.632
-0.809	-0.114	-1.294	1.912	2.718	0.825	-1.919	0.321	-1.678
-0.835	-0.194	-1.269	1.965	2.764	0.72	-1.838	0.387	-1.629
-0.864	-0.3	-1.259	2.013	2.817	0.64	-1.736	0.401	-1.516
-0.898	-0.348	-1.276	2.05	2.814	0.591	-1.627	0.396	-1.418
-0.895	-0.447	-1.33	2.117	2.868	0.554	-1.512	0.298	-1.283
-0.901	-0.515	-1.406	2.078	2.919	0.488	-1.362	0.213	-1.057
-0.868	-0.575	-1.52	2.07	3.049	0.403	-1.303	0.066	-0.83
-0.798	-0.603	-1.584	2.04	3.124	0.258	-1.235	-0.078	-0.655
-0.631	-0.617	-1.698	1.949	3.24	0.041	-1.129	-0.292	-0.505
-0.408	-0.65	-1.749	1.856	3.322	-0.254	-1.08	-0.434	-0.422
-0.216	-0.619	-1.724	1.685	3.34	-0.465	-1.015	-0.598	-0.389
-0.104	-0.581	-1.685	1.559	3.308	-0.56	-0.991	-0.664	-0.415
-0.051	-0.561	-1.581	1.454	3.206	-0.56	-0.992	-0.675	-0.458
-0.029	-0.529	-1.409	1.305	3.07	-0.546	-1.026	-0.64	-0.485
-0.01	-0.47	-1.175	1.148	2.888	-0.458	-1.083	-0.646	-0.577
-0.072	-0.443	-1.069	1.02	2.72	-0.414	-1.104	-0.541	-0.482
-0.116	-0.414	-0.982	0.948	2.555	-0.345	-1.133	-0.467	-0.455
-0.171	-0.41	-0.854	0.844	2.401	-0.284	-1.149	-0.378	-0.397
-0.161	-0.428	-0.812	0.779	2.288	-0.278	-1.132	-0.321	-0.363
-0.156	-0.449	-0.775	0.726	2.179	-0.235	-1.127	-0.263	-0.354
-0.129	-0.453	-0.732	0.691	2.061	-0.136	-1.125	-0.244	-0.445
-0.112	-0.445	-0.68	0.696	1.922	-0.074	-1.101	-0.257	-0.51
-0.1	-0.43	-0.663	0.703	1.826	-0.017	-1.064	-0.28	-0.573
-0.109	-0.386	-0.616	0.727	1.761	0.007	-1.083	-0.257	-0.672
-0.112	-0.298	-0.554	0.775	1.662	0.004	-1.08	-0.295	-0.786
-0.136	-0.2	-0.469	0.837	1.538	0.017	-1.033	-0.324	-0.949
-0.144	-0.113	-0.404	0.894	1.425	0.017	-1.002	-0.347	-1.09
-0.112	-0.025	-0.344	0.922	1.265	-0.029	-1.03	-0.385	-1.15
-0.045	0.053	-0.28	0.917	1.074	-0.118	-1.077	-0.436	-1.15
0.026	0.11	-0.212	0.886	0.892	-0.217	-1.101	-0.476	-1.128
0.112	0.108	-0.178	0.794	0.745	-0.302	-1.117	-0.522	-0.997
0.17	0.096	-0.169	0.689	0.592	-0.35	-1.104	-0.564	-0.821
0.231	0.081	-0.216	0.535	0.446	-0.411	-1.032	-0.508	-0.678
0.285	0.061	-0.303	0.401	0.263	-0.445	-0.98	-0.431	-0.508
0.317	0.04	-0.353	0.314	0.086	-0.472	-0.91	-0.36	-0.39
0.347	0.021	-0.391	0.241	-0.088	-0.496	-0.848	-0.279	-0.301
0.376	0.003	-0.416	0.159	-0.226	-0.522	-0.782	-0.189	-0.248
0.409	-0.006	-0.456	0.076	-0.346	-0.536	-0.719	-0.104	-0.221
0.435	-0.021	-0.432	0.025	-0.437	-0.569	-0.693	-0.063	-0.188
0.449	-0.027	-0.413	-0.013	-0.474	-0.59	-0.677	-0.037	-0.177
0.46	-0.031	-0.393	-0.044	-0.511	-0.61	-0.667	-0.014	-0.166
0.469	-0.04	-0.371	-0.06	-0.557	-0.625	-0.655	0.003	-0.153
0.476	-0.044	-0.36	-0.068	-0.604	-0.638	-0.646	0.022	-0.143
0.482	-0.057	-0.346	-0.069	-0.675	-0.648	-0.627	0.047	-0.127
0.476	-0.06	-0.312	-0.058	-0.812	-0.64	-0.62	0.091	-0.118
0.46	-0.064	-0.273	-0.042	-0.937	-0.619	-0.62	0.128	-0.103
0.446	-0.073	-0.234	-0.027	-1.03	-0.603	-0.617	0.153	-0.091
0.445	-0.082	-0.203	-0.019	-1.107	-0.607	-0.606	0.173	-0.082
0.441	-0.088	-0.171	-0.027	-1.141	-0.624	-0.595	0.19	-0.072
0.422	-0.098	-0.13	-0.043	-1.138	-0.649	-0.586	0.2	-0.033
0.405	-0.115	-0.087	-0.064	-1.132	-0.681	-0.566	0.205	0.017
0.4	-0.126	-0.05	-0.098	-1.132	-0.721	-0.544	0.215	0.059
0.398	-0.128	-0.012	-0.133	-1.126	-0.757	-0.534	0.22	0.088
0.385	-0.14	0.034	-0.167	-1.099	-0.787	-0.519	0.226	0.118
0.404	-0.126	0.052	-0.215	-1.092	-0.811	-0.498	0.228	0.094
0.422	-0.114	0.05	-0.246	-1.089	-0.823	-0.476	0.219	0.075
0.444	-0.092	0.06	-0.287	-1.084	-0.823	-0.451	0.191	0.042
0.466	-0.068	0.049	-0.302	-1.093	-0.821	-0.429	0.166	-0
0.489	-0.05	0.038	-0.327	-1.11	-0.808	-0.394	0.126	-0.025
0.5	-0.029	0.022	-0.337	-1.113	-0.785	-0.368	0.089	-0.054
0.492	-0.03	0.015	-0.314	-1.145	-0.76	-0.344	0.087	-0.071
0.487	-0.028	0.011	-0.302	-1.165	-0.737	-0.325	0.086	-0.094
0.484	-0.023	-0.011	-0.295	-1.184	-0.72	-0.287	0.08	-0.107
0.474	-0.025	-0.003	-0.28	-1.22	-0.695	-0.257	0.07	-0.119
0.473	-0.006	-0.018	-0.294	-1.265	-0.673	-0.214	0.072	-0.137
0.471	0.016	-0.029	-0.328	-1.307	-0.657	-0.169	0.061	-0.133
0.467	0.027	-0.055	-0.363	-1.349	-0.634	-0.133	0.086	-0.128
0.463	0.034	-0.083	-0.397	-1.391	-0.617	-0.097	0.113	-0.113
0.441	0.052	-0.107	-0.424	-1.421	-0.602	-0.055	0.137	-0.095
0.408	0.058	-0.131	-0.438	-1.438	-0.58	-0.025	0.168	-0.066
0.341	0.08	-0.151	-0.446	-1.489	-0.558	0.001	0.254	-0.031
0.302	0.082	-0.076	-0.491	-1.616	-0.584	-0.066	0.326	0.107
0.224	0.058	-0.082	-0.446	-1.64	-0.565	-0.055	0.405	0.168
0.148	0.018	-0.066	-0.381	-1.648	-0.579	-0.036	0.489	0.226
0.086	0.007	-0.062	-0.359	-1.671	-0.592	-0.02	0.557	0.288
0.075	-0.074	-0.013	-0.297	-1.664	-0.606	-0.014	0.556	0.33
0.058	-0.104	-0.031	-0.261	-1.642	-0.606	0.038	0.574	0.319
0.06	-0.124	0.006	-0.232	-1.649	-0.62	0.065	0.531	0.329
0.063	-0.145	0.027	-0.203	-1.645	-0.618	0.108	0.487	0.314
0.114	-0.162	0.044	-0.147	-1.669	-0.645	0.142	0.431	0.244
0.15	-0.175	0.101	-0.105	-1.706	-0.668	0.174	0.359	0.199
0.163	-0.173	0.153	-0.054	-1.732	-0.668	0.191	0.284	0.158
0.219	-0.175	0.199	-0.049	-1.731	-0.677	0.173	0.218	0.09
0.259	-0.165	0.239	-0.046	-1.73	-0.675	0.158	0.202	-0.018
0.282	-0.151	0.26	-0.054	-1.709	-0.649	0.131	0.207	-0.119
0.305	-0.138	0.272	-0.081	-1.669	-0.613	0.092	0.225	-0.22
0.328	-0.114	0.262	-0.111	-1.63	-0.565	0.044	0.249	-0.328
0.333	-0.075	0.249	-0.131	-1.607	-0.502	0.019	0.269	-0.442
0.291	-0.018	0.232	-0.138	-1.585	-0.431	0.017	0.312	-0.547
0.268	0.04	0.246	-0.123	-1.582	-0.388	-0.018	0.262	-0.581
0.261	0.091	0.245	-0.126	-1.559	-0.381	0.011	0.213	-0.63
0.251	0.129	0.24	-0.125	-1.551	-0.361	0.023	0.181	-0.664
0.263	0.15	0.234	-0.128	-1.521	-0.344	0.037	0.114	-0.689
0.27	0.186	0.211	-0.123	-1.491	-0.307	0.059	0.036	-0.735
0.29	0.22	0.166	-0.113	-1.45	-0.248	0.088	-0.073	-0.792
0.34	0.265	0.079	-0.113	-1.366	-0.18	0.152	-0.235	-0.888
0.398	0.312	-0.018	-0.121	-1.28	-0.105	0.214	-0.403	-0.988
0.434	0.35	-0.081	-0.134	-1.214	-0.056	0.267	-0.498	-1.081
0.451	0.369	-0.111	-0.146	-1.167	-0.029	0.304	-0.55	-1.137
0.461	0.382	-0.134	-0.149	-1.133	-0.021	0.33	-0.583	-1.167
0.457	0.376	-0.142	-0.138	-1.11	-0.011	0.345	-0.583	-1.189
0.456	0.379	-0.161	-0.125	-1.09	-0.011	0.347	-0.575	-1.211
0.462	0.384	-0.174	-0.127	-1.077	-0.007	0.334	-0.561	-1.237
0.472	0.391	-0.183	-0.13	-1.073	0.005	0.317	-0.55	-1.268
0.475	0.406	-0.204	-0.123	-1.072	0.017	0.303	-0.55	-1.287
0.475	0.437	-0.225	-0.125	-1.077	0.027	0.286	-0.557	-1.299
0.489	0.457	-0.241	-0.122	-1.079	0.025	0.285	-0.575	-1.321
0.495	0.47	-0.254	-0.124	-1.071	0.028	0.284	-0.593	-1.331
0.502	0.485	-0.272	-0.123	-1.065	0.033	0.285	-0.615	-1.339
0.509	0.494	-0.292	-0.124	-1.053	0.042	0.294	-0.639	-1.346
0.525	0.505	-0.319	-0.129	-1.027	0.038	0.302	-0.669	-1.356
0.524	0.502	-0.333	-0.15	-0.999	0.047	0.287	-0.668	-1.337
0.531	0.508	-0.339	-0.156	-0.973	0.021	0.269	-0.661	-1.334
0.536	0.513	-0.339	-0.172	-0.951	0.012	0.247	-0.656	-1.331
0.531	0.513	-0.344	-0.168	-0.938	0.002	0.22	-0.643	-1.313
0.524	0.517	-0.336	-0.172	-0.93	0	0.197	-0.636	-1.303
0.538	0.527	-0.339	-0.18	-0.931	-0.001	0.169	-0.63	-1.32
0.548	0.538	-0.337	-0.19	-0.933	0.003	0.135	-0.628	-1.33
0.557	0.539	-0.329	-0.192	-0.934	0.01	0.089	-0.617	-1.339
0.559	0.54	-0.313	-0.195	-0.931	0.03	0.03	-0.602	-1.352
0.571	0.538	-0.317	-0.198	-0.929	0.049	-0.008	-0.599	-1.363
0.574	0.539	-0.317	-0.199	-0.926	0.065	-0.03	-0.598	-1.373
0.579	0.539	-0.316	-0.196	-0.922	0.076	-0.058	-0.594	-1.388
0.585	0.56	-0.318	-0.199	-0.927	0.099	-0.08	-0.623	-1.4
0.568	0.578	-0.31	-0.178	-0.902	0.094	-0.099	-0.637	-1.404
0.564	0.591	-0.3	-0.168	-0.883	0.089	-0.119	-0.653	-1.411
0.563	0.599	-0.289	-0.154	-0.866	0.088	-0.141	-0.67	-1.423
0.56	0.611	-0.278	-0.141	-0.851	0.087	-0.159	-0.69	-1.431
0.557	0.617	-0.267	-0.134	-0.838	0.08	-0.17	-0.709	-1.428
0.558	0.619	-0.251	-0.126	-0.823	0.077	-0.183	-0.735	-1.425
0.558	0.619	-0.234	-0.117	-0.805	0.08	-0.201	-0.76	-1.427
0.557	0.623	-0.207	-0.124	-0.791	0.073	-0.211	-0.785	-1.419
0.565	0.629	-0.179	-0.139	-0.782	0.074	-0.241	-0.796	-1.428
0.555	0.642	-0.152	-0.136	-0.776	0.069	-0.264	-0.81	-1.42
0.546	0.659	-0.133	-0.14	-0.767	0.049	-0.296	-0.809	-1.406
0.534	0.666	-0.108	-0.146	-0.745	0.037	-0.321	-0.799	-1.404
0.52	0.677	-0.087	-0.159	-0.715	0.034	-0.347	-0.791	-1.404
0.52	0.689	-0.066	-0.182	-0.68	0.034	-0.383	-0.794	-1.413
0.498	0.697	-0.056	-0.179	-0.644	0.027	-0.39	-0.784	-1.414
0.482	0.7	-0.054	-0.184	-0.602	0.027	-0.4	-0.779	-1.41
0.466	0.688	-0.054	-0.169	-0.537	0.038	-0.387	-0.786	-1.431
0.444	0.683	-0.062	-0.149	-0.471	0.046	-0.371	-0.795	-1.447
0.441	0.678	-0.073	-0.136	-0.426	0.046	-0.368	-0.804	-1.458
0.446	0.672	-0.083	-0.126	-0.383	0.036	-0.375	-0.808	-1.473
0.45	0.653	-0.101	-0.117	-0.32	0.03	-0.387	-0.803	-1.479
0.464	0.63	-0.14	-0.105	-0.254	0.001	-0.419	-0.795	-1.453
0.493	0.567	-0.235	-0.066	-0.087	-0.066	-0.51	-0.764	-1.389
0.521	0.511	-0.311	-0.031	0.061	-0.13	-0.61	-0.735	-1.328
0.554	0.453	-0.395	0.007	0.199	-0.193	-0.705	-0.707	-1.266
0.567	0.411	-0.433	0.026	0.289	-0.232	-0.764	-0.688	-1.219
0.557	0.393	-0.425	0.044	0.342	-0.257	-0.786	-0.674	-1.206
0.549	0.368	-0.402	0.042	0.382	-0.238	-0.796	-0.683	-1.2
0.53	0.335	-0.366	0.051	0.432	-0.233	-0.8	-0.677	-1.197
0.512	0.311	-0.34	0.055	0.479	-0.226	-0.802	-0.673	-1.191
0.499	0.294	-0.327	0.055	0.513	-0.222	-0.805	-0.664	-1.186
0.485	0.277	-0.31	0.055	0.537	-0.217	-0.8	-0.659	-1.181
0.474	0.264	-0.309	0.059	0.542	-0.213	-0.785	-0.65	-1.17
0.469	0.256	-0.328	0.063	0.54	-0.208	-0.791	-0.644	-1.141
0.461	0.246	-0.377	0.062	0.532	-0.203	-0.792	-0.624	-1.089
0.439	0.23	-0.453	0.061	0.504	-0.171	-0.855	-0.602	-0.947
0.403	0.203	-0.61	0.056	0.454	-0.11	-0.968	-0.531	-0.72
0.339	0.17	-0.847	0.06	0.376	0.005	-1.182	-0.408	-0.381
0.248	0.115	-1.069	0.103	0.259	0.158	-1.433	-0.251	-0.031
0.155	0.024	-1.297	0.185	0.117	0.329	-1.674	-0.133	0.372
0.027	-0.034	-1.426	0.343	-0.009	0.449	-1.868	0.079	0.556
-0.063	-0.107	-1.511	0.511	-0.12	0.531	-1.964	0.184	0.702
-0.128	-0.162	-1.518	0.665	-0.23	0.552	-2.031	0.261	0.79
-0.202	-0.19	-1.557	0.78	-0.282	0.547	-2.069	0.361	0.866
-0.319	-0.205	-1.498	0.862	-0.323	0.628	-2.101	0.448	0.872
-0.433	-0.18	-1.481	0.88	-0.383	0.678	-2.091	0.555	0.907
-0.439	-0.245	-1.481	0.824	-0.353	0.677	-1.976	0.594	0.932
-0.47	-0.279	-1.443	0.728	-0.345	0.691	-1.873	0.642	0.968
-0.512	-0.32	-1.388	0.612	-0.305	0.712	-1.739	0.697	0.98
-0.543	-0.382	-1.325	0.445	-0.213	0.699	-1.553	0.77	0.992
-0.534	-0.442	-1.285	0.312	-0.131	0.657	-1.425	0.809	1.015
-0.519	-0.515	-1.298	0.268	-0.044	0.649	-1.349	0.839	1.014
-0.522	-0.545	-1.281	0.224	0.017	0.628	-1.282	0.845	1.021
-0.531	-0.568	-1.273	0.181	0.087	0.62	-1.228	0.853	1.022
-0.529	-0.585	-1.297	0.144	0.151	0.611	-1.228	0.911	1.008
-0.511	-0.631	-1.338	0.086	0.208	0.627	-1.242	1.034	0.965
-0.544	-0.616	-1.381	0.041	0.294	0.617	-1.193	1.124	0.921
-0.552	-0.615	-1.425	0.01	0.368	0.59	-1.172	1.23	0.863
-0.57	-0.606	-1.475	-0.006	0.423	0.567	-1.156	1.335	0.815
-0.559	-0.608	-1.464	-0.03	0.481	0.514	-1.108	1.383	0.745
-0.553	-0.602	-1.442	-0.045	0.511	0.469	-1.085	1.424	0.689
-0.525	-0.566	-1.391	-0.101	0.508	0.414	-1.076	1.452	0.614
-0.463	-0.518	-1.312	-0.199	0.482	0.32	-1.074	1.481	0.529
-0.387	-0.497	-1.243	-0.294	0.465	0.216	-1.062	1.525	0.446
-0.328	-0.445	-1.214	-0.384	0.42	0.092	-1.062	1.577	0.416
-0.273	-0.394	-1.215	-0.471	0.407	-0.046	-1.073	1.62	0.429
-0.19	-0.309	-1.304	-0.593	0.392	-0.216	-1.074	1.68	0.457
-0.177	-0.197	-1.509	-0.649	0.413	-0.325	-1.045	1.717	0.539
-0.169	-0.095	-1.72	-0.671	0.41	-0.408	-1.038	1.763	0.612
-0.195	-0.023	-1.904	-0.651	0.447	-0.431	-1.092	1.795	0.702
-0.232	0.007	-2.131	-0.597	0.455	-0.325	-0.991	1.812	0.678
-0.237	0.006	-2.266	-0.575	0.439	-0.241	-1.011	1.864	0.674
-0.248	-0.063	-2.29	-0.497	0.39	-0.155	-1.032	1.904	0.662
-0.291	-0.138	-2.265	-0.398	0.355	-0.067	-0.98	1.913	0.631
-0.345	-0.199	-2.276	-0.304	0.335	0.024	-0.869	1.919	0.585
-0.372	-0.298	-2.31	-0.19	0.292	0.083	-0.82	2.037	0.522
-0.425	-0.403	-2.316	-0.018	0.228	0.123	-0.718	2.158	0.429
-0.485	-0.564	-2.321	0.163	0.228	0.147	-0.526	2.319	0.298
-0.537	-0.681	-2.32	0.291	0.239	0.165	-0.367	2.443	0.19
-0.572	-0.834	-2.32	0.445	0.268	0.166	-0.263	2.635	0.051
-0.58	-0.946	-2.322	0.469	0.357	0.193	-0.135	2.736	-0.065
-0.608	-1.001	-2.34	0.545	0.393	0.236	-0.094	2.802	-0.149
-0.64	-1.076	-2.36	0.599	0.436	0.302	0.038	2.771	-0.163
-0.688	-1.232	-2.409	0.683	0.57	0.441	0.27	2.74	-0.239
-0.815	-1.446	-2.567	0.908	0.631	0.632	0.808	2.507	-0.128
-0.964	-1.678	-2.806	1.187	0.681	0.899	1.441	2.218	-0.008
-1.07	-1.804	-2.979	1.385	0.697	1.041	1.867	2.014	0.104
-1.125	-1.852	-3.07	1.49	0.691	1.097	2.109	1.862	0.19
-1.152	-1.869	-3.113	1.538	0.682	1.128	2.241	1.764	0.241
-1.156	-1.874	-3.12	1.54	0.695	1.137	2.301	1.738	0.228
-1.157	-1.875	-3.123	1.538	0.72	1.16	2.31	1.711	0.215
-1.157	-1.876	-3.125	1.544	0.742	1.173	2.31	1.694	0.203
-1.158	-1.876	-3.126	1.536	0.772	1.2	2.302	1.685	0.181
-1.158	-1.876	-3.127	1.533	0.805	1.233	2.284	1.67	0.157
-1.159	-1.876	-3.128	1.535	0.844	1.267	2.265	1.65	0.13
-1.159	-1.876	-3.129	1.544	0.87	1.296	2.258	1.634	0.098
-1.159	-1.876	-3.129	1.542	0.9	1.324	2.235	1.634	0.069
-1.159	-1.875	-3.13	1.544	0.919	1.349	2.22	1.623	0.05
-1.159	-1.876	-3.129	1.565	0.938	1.38	2.213	1.583	0.03
-1.159	-1.876	-3.127	1.594	0.952	1.412	2.216	1.536	0.004
-1.159	-1.876	-3.128	1.61	0.969	1.437	2.208	1.503	-0.009
-1.159	-1.876	-3.127	1.625	0.987	1.449	2.186	1.476	-0.006
-1.159	-1.876	-3.126	1.638	1	1.468	2.153	1.464	-0.013
-1.159	-1.875	-3.125	1.63	1.012	1.483	2.122	1.467	-0.012
-1.159	-1.875	-3.124	1.631	1.017	1.492	2.097	1.468	-0.011
-1.158	-1.874	-3.124	1.631	1.024	1.498	2.078	1.469	-0.009
-1.158	-1.874	-3.124	1.639	1.032	1.505	2.052	1.473	-0.016
-1.158	-1.874	-3.123	1.616	1.046	1.523	2.019	1.474	-0.001
-1.158	-1.874	-3.125	1.613	1.067	1.544	2.017	1.468	-0.024
-1.159	-1.874	-3.126	1.599	1.102	1.563	1.99	1.48	-0.044
-1.159	-1.874	-3.127	1.586	1.14	1.585	1.969	1.48	-0.063
-1.159	-1.874	-3.127	1.571	1.191	1.604	1.965	1.452	-0.071
-1.159	-1.874	-3.127	1.569	1.225	1.618	1.977	1.414	-0.077
-1.159	-1.875	-3.126	1.568	1.245	1.615	1.977	1.404	-0.075
-1.159	-1.875	-3.125	1.571	1.271	1.606	1.974	1.395	-0.077
-1.159	-1.875	-3.123	1.579	1.312	1.591	1.964	1.388	-0.084
-1.159	-1.874	-3.122	1.58	1.353	1.581	1.945	1.375	-0.077
-1.159	-1.875	-3.122	1.592	1.399	1.568	1.925	1.364	-0.082
-1.159	-1.875	-3.122	1.609	1.43	1.545	1.903	1.36	-0.077
-1.159	-1.875	-3.123	1.625	1.443	1.542	1.879	1.36	-0.082
-1.159	-1.875	-3.123	1.639	1.454	1.541	1.886	1.345	-0.091
-1.159	-1.874	-3.124	1.652	1.476	1.534	1.898	1.332	-0.108
-1.159	-1.874	-3.124	1.664	1.506	1.534	1.907	1.316	-0.129
-1.159	-1.874	-3.125	1.675	1.532	1.533	1.901	1.303	-0.138
-1.159	-1.874	-3.125	1.69	1.571	1.535	1.888	1.284	-0.153
-1.158	-1.874	-3.126	1.7	1.613	1.53	1.879	1.275	-0.171
-1.159	-1.874	-3.125	1.711	1.655	1.545	1.878	1.248	-0.197
-1.159	-1.874	-3.126	1.721	1.687	1.555	1.872	1.232	-0.217
-1.159	-1.874	-3.126	1.732	1.723	1.568	1.859	1.215	-0.238
-1.159	-1.874	-3.126	1.741	1.764	1.581	1.84	1.198	-0.258
-1.159	-1.874	-3.126	1.759	1.812	1.613	1.817	1.17	-0.293
-1.159	-1.874	-3.127	1.758	1.866	1.651	1.782	1.145	-0.317
-1.159	-1.873	-3.127	1.76	1.892	1.666	1.761	1.138	-0.33
-1.159	-1.873	-3.128	1.762	1.926	1.683	1.733	1.13	-0.344
-1.159	-1.872	-3.129	1.765	1.967	1.7	1.704	1.117	-0.358
-1.159	-1.872	-3.128	1.781	2.026	1.707	1.665	1.09	-0.369
-1.159	-1.871	-3.125	1.81	2.126	1.698	1.617	1.046	-0.381
-1.159	-1.871	-3.124	1.843	2.202	1.691	1.585	0.998	-0.39
-1.158	-1.869	-3.12	1.864	2.262	1.682	1.559	0.959	-0.393
-1.157	-1.867	-3.115	1.887	2.338	1.676	1.518	0.917	-0.4
-1.156	-1.865	-3.11	1.906	2.4	1.674	1.485	0.89	-0.418
-1.154	-1.863	-3.105	1.924	2.452	1.681	1.455	0.862	-0.439
-1.15	-1.86	-3.098	1.931	2.495	1.689	1.418	0.84	-0.453
-1.137	-1.842	-3.067	1.924	2.535	1.686	1.351	0.809	-0.473
-1.117	-1.816	-3.02	1.915	2.586	1.678	1.262	0.77	-0.507
-1.08	-1.774	-2.946	1.903	2.631	1.668	1.108	0.716	-0.556
-1.033	-1.728	-2.853	1.876	2.633	1.627	0.98	0.721	-0.645
-0.973	-1.667	-2.736	1.802	2.636	1.607	0.81	0.693	-0.722
-0.912	-1.604	-2.618	1.723	2.701	1.594	0.622	0.63	-0.799
-0.854	-1.576	-2.528	1.627	2.713	1.64	0.495	0.557	-0.834
-0.796	-1.529	-2.428	1.505	2.75	1.699	0.33	0.445	-0.843
-0.714	-1.478	-2.309	1.265	2.855	1.824	0.047	0.321	-0.827
-0.63	-1.401	-2.172	0.958	2.993	1.978	-0.293	0.178	-0.798
-0.586	-1.338	-2.061	0.742	3.151	2.098	-0.476	-0.011	-0.776
-0.544	-1.29	-1.932	0.541	3.245	2.186	-0.66	-0.117	-0.763
-0.523	-1.261	-1.851	0.382	3.296	2.334	-0.843	-0.138	-0.798
-0.558	-1.187	-1.64	0.376	3.375	2.341	-0.94	-0.322	-0.821
-0.542	-1.106	-1.539	0.466	3.266	2.36	-0.924	-0.382	-1.042
-0.56	-1.019	-1.415	0.651	3.194	2.315	-0.951	-0.476	-1.214
-0.585	-0.916	-1.312	0.854	3.137	2.185	-0.989	-0.539	-1.341
-0.606	-0.834	-1.21	1.026	3.125	2.017	-1.034	-0.605	-1.404
-0.607	-0.81	-1.183	1.11	3.133	1.938	-1.087	-0.635	-1.4
-0.644	-0.721	-1.228	1.251	3.098	1.842	-1.207	-0.613	-1.374
-0.652	-0.581	-1.306	1.406	3.055	1.709	-1.391	-0.586	-1.384
-0.658	-0.471	-1.368	1.546	3.026	1.572	-1.556	-0.525	-1.404
-0.693	-0.308	-1.448	1.636	2.964	1.414	-1.747	-0.342	-1.439
-0.715	-0.141	-1.544	1.72	2.949	1.259	-1.924	-0.229	-1.462
-0.703	-0.156	-1.489	1.817	2.933	1.046	-2.003	-0.061	-1.496
-0.74	-0.196	-1.433	1.917	2.977	0.88	-2.028	0.142	-1.558
-0.805	-0.182	-1.397	1.909	2.998	0.756	-2.016	0.374	-1.6
-0.816	-0.273	-1.334	1.972	3.01	0.654	-1.93	0.439	-1.591
-0.847	-0.322	-1.314	1.978	3.01	0.589	-1.83	0.496	-1.541
-0.885	-0.38	-1.313	1.963	3.039	0.562	-1.722	0.521	-1.461
-0.882	-0.429	-1.347	1.959	3.062	0.518	-1.648	0.454	-1.32
-0.878	-0.53	-1.414	1.945	3.145	0.477	-1.524	0.315	-1.073
-0.854	-0.559	-1.458	1.898	3.187	0.405	-1.442	0.166	-0.864
-0.771	-0.578	-1.547	1.794	3.271	0.315	-1.32	-0.072	-0.64
-0.624	-0.574	-1.615	1.673	3.35	0.144	-1.246	-0.243	-0.527
-0.476	-0.619	-1.557	1.571	3.427	-0.113	-1.184	-0.374	-0.416
-0.227	-0.573	-1.548	1.417	3.37	-0.326	-1.127	-0.532	-0.471
-0.125	-0.563	-1.523	1.362	3.327	-0.433	-1.068	-0.615	-0.48
-0.088	-0.555	-1.397	1.275	3.234	-0.415	-1.098	-0.606	-0.535
-0.055	-0.497	-1.208	1.172	3.079	-0.4	-1.129	-0.631	-0.614
-0.054	-0.466	-1.053	1.087	2.951	-0.357	-1.148	-0.634	-0.652
-0.102	-0.449	-0.978	1.018	2.834	-0.34	-1.15	-0.58	-0.569
-0.179	-0.434	-0.876	0.912	2.638	-0.304	-1.171	-0.44	-0.453
-0.221	-0.453	-0.754	0.816	2.523	-0.268	-1.133	-0.396	-0.384
-0.202	-0.457	-0.759	0.763	2.401	-0.258	-1.138	-0.318	-0.362
-0.191	-0.459	-0.756	0.672	2.276	-0.193	-1.096	-0.255	-0.368
-0.156	-0.442	-0.767	0.593	2.149	-0.127	-1.083	-0.23	-0.39
-0.13	-0.407	-0.756	0.602	2.01	-0.063	-1.029	-0.264	-0.486
-0.108	-0.368	-0.745	0.628	1.885	-0.018	-0.994	-0.301	-0.568
-0.1	-0.32	-0.723	0.643	1.839	-0.008	-1.009	-0.314	-0.643
-0.077	-0.247	-0.698	0.661	1.781	-0.014	-1.024	-0.334	-0.759
-0.07	-0.163	-0.64	0.731	1.671	-0.016	-1.054	-0.342	-0.908
-0.081	-0.065	-0.559	0.801	1.532	-0.022	-1.028	-0.352	-1.073
-0.019	0.038	-0.496	0.823	1.367	-0.096	-1.064	-0.401	-1.161
0.034	0.133	-0.44	0.825	1.155	-0.169	-1.127	-0.438	-1.164
0.086	0.143	-0.335	0.766	0.985	-0.252	-1.125	-0.492	-1.068
0.153	0.141	-0.292	0.69	0.833	-0.328	-1.163	-0.503	-0.949
0.212	0.124	-0.268	0.579	0.674	-0.396	-1.125	-0.523	-0.787
0.257	0.105	-0.306	0.456	0.543	-0.434	-1.079	-0.482	-0.645
0.301	0.088	-0.337	0.361	0.385	-0.487	-1.028	-0.443	-0.507
0.33	0.074	-0.363	0.299	0.216	-0.517	-0.98	-0.379	-0.415
0.361	0.058	-0.398	0.234	0.036	-0.548	-0.919	-0.302	-0.33
0.391	0.033	-0.436	0.143	-0.142	-0.563	-0.819	-0.192	-0.275
0.426	0.021	-0.456	0.054	-0.261	-0.588	-0.755	-0.107	-0.248
0.442	-0.001	-0.424	0.007	-0.353	-0.609	-0.718	-0.062	-0.22
0.46	-0.017	-0.382	-0.03	-0.427	-0.638	-0.703	-0.031	-0.195
0.468	-0.023	-0.359	-0.055	-0.462	-0.651	-0.689	-0.014	-0.188
0.488	-0.03	-0.343	-0.074	-0.502	-0.685	-0.682	0.002	-0.174
0.482	-0.035	-0.318	-0.084	-0.556	-0.674	-0.668	0.023	-0.17
0.485	-0.034	-0.295	-0.085	-0.637	-0.685	-0.669	0.054	-0.162
0.476	-0.031	-0.265	-0.075	-0.761	-0.678	-0.673	0.096	-0.149
0.463	-0.031	-0.24	-0.059	-0.892	-0.655	-0.674	0.133	-0.132
0.445	-0.041	-0.201	-0.045	-0.997	-0.629	-0.671	0.162	-0.114
0.433	-0.051	-0.172	-0.029	-1.063	-0.617	-0.673	0.176	-0.098
0.426	-0.047	-0.141	-0.044	-1.111	-0.641	-0.664	0.209	-0.083
0.412	-0.061	-0.106	-0.058	-1.109	-0.659	-0.643	0.208	-0.05
0.405	-0.076	-0.063	-0.087	-1.119	-0.695	-0.619	0.223	-0.012
0.399	-0.091	-0.02	-0.122	-1.12	-0.73	-0.592	0.231	0.026
0.403	-0.096	0.025	-0.174	-1.112	-0.777	-0.57	0.237	0.059
0.403	-0.106	0.073	-0.21	-1.103	-0.806	-0.541	0.23	0.076
0.412	-0.107	0.109	-0.235	-1.109	-0.845	-0.533	0.241	0.078
0.434	-0.094	0.102	-0.281	-1.089	-0.834	-0.494	0.209	0.048
0.457	-0.072	0.112	-0.314	-1.09	-0.832	-0.467	0.175	0.007
0.474	-0.054	0.102	-0.321	-1.101	-0.828	-0.438	0.146	-0.025
0.492	-0.029	0.097	-0.321	-1.129	-0.822	-0.416	0.108	-0.057
0.499	-0.022	0.069	-0.327	-1.142	-0.791	-0.374	0.076	-0.069
0.493	-0.016	0.065	-0.313	-1.162	-0.775	-0.36	0.079	-0.09
0.49	-0.013	0.051	-0.308	-1.18	-0.758	-0.336	0.074	-0.101
0.484	-0.015	0.044	-0.296	-1.21	-0.735	-0.306	0.07	-0.11
0.479	-0.023	0.04	-0.282	-1.255	-0.71	-0.277	0.077	-0.12
0.488	-0.014	0.039	-0.311	-1.326	-0.69	-0.248	0.086	-0.122
0.498	0.012	0.022	-0.361	-1.371	-0.686	-0.205	0.074	-0.11
0.502	0.026	-0.005	-0.409	-1.422	-0.669	-0.17	0.088	-0.09
0.495	0.05	-0.022	-0.443	-1.463	-0.662	-0.137	0.107	-0.081
0.475	0.075	-0.034	-0.48	-1.506	-0.652	-0.105	0.133	-0.06
0.444	0.088	-0.053	-0.5	-1.534	-0.635	-0.084	0.172	-0.033
0.378	0.096	-0.065	-0.51	-1.579	-0.613	-0.069	0.243	0.035
0.332	0.105	0.002	-0.551	-1.705	-0.629	-0.132	0.321	0.156
0.246	0.083	-0.002	-0.504	-1.725	-0.613	-0.12	0.411	0.22
0.143	0.084	-0.019	-0.459	-1.743	-0.615	-0.099	0.523	0.28
0.083	0.042	-0.026	-0.414	-1.735	-0.623	-0.069	0.589	0.342
0.07	-0.02	0.001	-0.366	-1.722	-0.637	-0.048	0.592	0.374
0.077	-0.078	0.029	-0.319	-1.713	-0.665	-0.013	0.586	0.379
0.072	-0.091	0.054	-0.29	-1.718	-0.712	0.045	0.596	0.358
0.09	-0.119	0.07	-0.266	-1.719	-0.712	0.095	0.532	0.355
0.136	-0.13	0.118	-0.22	-1.744	-0.757	0.128	0.468	0.295
0.171	-0.136	0.17	-0.186	-1.755	-0.778	0.149	0.391	0.246
0.206	-0.136	0.218	-0.158	-1.763	-0.783	0.157	0.32	0.182
0.238	-0.13	0.269	-0.137	-1.77	-0.785	0.15	0.266	0.114
0.272	-0.103	0.306	-0.103	-1.761	-0.785	0.133	0.212	0.001
0.281	-0.095	0.318	-0.115	-1.715	-0.728	0.102	0.229	-0.109
0.301	-0.084	0.321	-0.134	-1.672	-0.691	0.07	0.241	-0.205
0.314	-0.049	0.315	-0.159	-1.634	-0.651	0.033	0.265	-0.313
0.311	-0.006	0.294	-0.178	-1.597	-0.591	0.023	0.295	-0.439
0.294	0.042	0.284	-0.189	-1.573	-0.526	0.023	0.317	-0.557
0.268	0.078	0.284	-0.166	-1.565	-0.471	0.025	0.279	-0.601
0.232	0.129	0.296	-0.141	-1.568	-0.421	0.017	0.24	-0.643
0.219	0.156	0.295	-0.138	-1.563	-0.394	0.033	0.208	-0.667
0.219	0.168	0.302	-0.131	-1.536	-0.38	0.046	0.16	-0.69
0.233	0.179	0.296	-0.126	-1.499	-0.346	0.064	0.074	-0.719
0.242	0.2	0.278	-0.118	-1.462	-0.299	0.092	-0.014	-0.763
0.288	0.233	0.206	-0.115	-1.382	-0.226	0.139	-0.17	-0.848
0.357	0.281	0.099	-0.12	-1.284	-0.148	0.202	-0.349	-0.963
0.414	0.325	0.007	-0.133	-1.191	-0.09	0.258	-0.483	-1.073
0.44	0.36	-0.051	-0.148	-1.139	-0.062	0.297	-0.553	-1.13
0.449	0.38	-0.087	-0.148	-1.108	-0.047	0.316	-0.588	-1.16
0.46	0.378	-0.1	-0.14	-1.09	-0.036	0.317	-0.604	-1.184
0.46	0.388	-0.138	-0.126	-1.077	-0.023	0.317	-0.589	-1.214
0.468	0.404	-0.158	-0.131	-1.076	-0.014	0.299	-0.578	-1.24
0.475	0.406	-0.177	-0.128	-1.074	-0.011	0.294	-0.56	-1.26
0.476	0.43	-0.205	-0.125	-1.08	0.004	0.276	-0.556	-1.278
0.476	0.451	-0.224	-0.124	-1.088	0.012	0.258	-0.547	-1.291
0.487	0.466	-0.24	-0.126	-1.086	0.01	0.263	-0.562	-1.307
0.497	0.48	-0.251	-0.124	-1.085	0.011	0.265	-0.583	-1.322
0.499	0.496	-0.265	-0.125	-1.079	0.013	0.267	-0.601	-1.326
0.508	0.498	-0.279	-0.13	-1.067	0.026	0.272	-0.625	-1.332
0.521	0.505	-0.298	-0.15	-1.04	0.049	0.273	-0.666	-1.331
0.517	0.506	-0.315	-0.165	-1.01	0.054	0.276	-0.668	-1.319
0.523	0.517	-0.313	-0.179	-0.986	0.041	0.257	-0.671	-1.324
0.53	0.528	-0.312	-0.188	-0.966	0.024	0.234	-0.669	-1.328
0.521	0.527	-0.308	-0.188	-0.948	0.018	0.212	-0.664	-1.309
0.511	0.526	-0.307	-0.183	-0.935	0.012	0.19	-0.651	-1.294
0.515	0.532	-0.294	-0.188	-0.934	0.014	0.163	-0.645	-1.306
0.529	0.548	-0.288	-0.204	-0.948	0.023	0.12	-0.637	-1.326
0.535	0.543	-0.276	-0.208	-0.942	0.038	0.072	-0.617	-1.343
0.542	0.542	-0.272	-0.215	-0.937	0.055	0.024	-0.603	-1.354
0.555	0.532	-0.271	-0.221	-0.936	0.074	-0.009	-0.594	-1.364
0.561	0.537	-0.287	-0.217	-0.927	0.09	-0.03	-0.594	-1.381
0.576	0.532	-0.287	-0.222	-0.943	0.109	-0.057	-0.593	-1.391
0.579	0.543	-0.297	-0.205	-0.933	0.119	-0.076	-0.616	-1.401
0.569	0.559	-0.292	-0.198	-0.927	0.126	-0.085	-0.634	-1.401
0.564	0.576	-0.284	-0.177	-0.903	0.113	-0.107	-0.658	-1.408
0.569	0.581	-0.27	-0.166	-0.888	0.118	-0.14	-0.678	-1.422
0.567	0.597	-0.268	-0.142	-0.869	0.105	-0.151	-0.703	-1.432
0.564	0.605	-0.255	-0.132	-0.857	0.1	-0.164	-0.723	-1.434
0.565	0.605	-0.236	-0.118	-0.833	0.097	-0.187	-0.744	-1.441
0.57	0.61	-0.222	-0.102	-0.828	0.104	-0.214	-0.763	-1.459
0.567	0.608	-0.197	-0.109	-0.799	0.101	-0.225	-0.789	-1.448
0.568	0.616	-0.17	-0.127	-0.782	0.101	-0.244	-0.808	-1.447
0.564	0.625	-0.151	-0.123	-0.778	0.094	-0.268	-0.82	-1.44
0.556	0.634	-0.13	-0.133	-0.762	0.088	-0.293	-0.819	-1.434
0.542	0.643	-0.105	-0.147	-0.738	0.077	-0.32	-0.805	-1.429
0.541	0.658	-0.082	-0.175	-0.703	0.063	-0.358	-0.802	-1.427
0.539	0.667	-0.065	-0.195	-0.674	0.052	-0.388	-0.794	-1.428
0.518	0.669	-0.055	-0.198	-0.638	0.047	-0.393	-0.782	-1.421
0.491	0.665	-0.051	-0.194	-0.587	0.048	-0.389	-0.766	-1.422
0.465	0.661	-0.051	-0.183	-0.531	0.059	-0.373	-0.77	-1.429
0.446	0.654	-0.052	-0.17	-0.48	0.064	-0.364	-0.772	-1.436
0.437	0.649	-0.059	-0.158	-0.439	0.06	-0.358	-0.777	-1.44
0.431	0.637	-0.075	-0.141	-0.38	0.055	-0.352	-0.784	-1.443
0.44	0.621	-0.098	-0.132	-0.306	0.041	-0.373	-0.78	-1.454
0.458	0.576	-0.162	-0.11	-0.197	-0.006	-0.422	-0.76	-1.403
0.494	0.536	-0.239	-0.082	-0.079	-0.073	-0.508	-0.735	-1.356
0.524	0.493	-0.32	-0.042	0.062	-0.146	-0.608	-0.706	-1.304
0.542	0.457	-0.368	-0.024	0.172	-0.205	-0.69	-0.683	-1.245
0.555	0.413	-0.42	0.021	0.268	-0.258	-0.742	-0.659	-1.207
0.546	0.395	-0.411	0.034	0.316	-0.282	-0.764	-0.645	-1.189
0.539	0.368	-0.395	0.035	0.356	-0.266	-0.774	-0.65	-1.184
0.526	0.33	-0.363	0.035	0.398	-0.242	-0.773	-0.654	-1.179
0.507	0.306	-0.348	0.047	0.444	-0.234	-0.772	-0.649	-1.175
0.494	0.286	-0.332	0.046	0.478	-0.227	-0.773	-0.643	-1.167
0.475	0.268	-0.311	0.053	0.494	-0.222	-0.76	-0.631	-1.165
0.471	0.262	-0.327	0.059	0.5	-0.22	-0.754	-0.627	-1.154
0.47	0.254	-0.365	0.064	0.497	-0.221	-0.754	-0.611	-1.126
0.464	0.252	-0.406	0.074	0.482	-0.221	-0.756	-0.596	-1.089
0.457	0.228	-0.455	0.076	0.456	-0.202	-0.775	-0.593	-0.994
0.439	0.199	-0.551	0.085	0.404	-0.158	-0.839	-0.572	-0.828
0.402	0.16	-0.703	0.105	0.332	-0.075	-0.977	-0.502	-0.597
0.323	0.075	-0.954	0.14	0.239	0.088	-1.237	-0.408	-0.154
0.221	-0.018	-1.108	0.236	0.102	0.297	-1.499	-0.304	0.181
0.077	-0.095	-1.257	0.379	-0.039	0.481	-1.8	-0.112	0.493
-0.079	-0.148	-1.319	0.563	-0.152	0.629	-1.979	0.08	0.615
-0.177	-0.19	-1.309	0.69	-0.216	0.715	-2.051	0.154	0.673
-0.255	-0.224	-1.339	0.811	-0.288	0.717	-2.123	0.275	0.761
-0.402	-0.194	-1.291	0.877	-0.372	0.809	-2.171	0.404	0.775
-0.47	-0.194	-1.311	0.889	-0.415	0.809	-2.152	0.497	0.837
-0.489	-0.235	-1.305	0.821	-0.388	0.802	-2.057	0.541	0.876
-0.499	-0.305	-1.307	0.7	-0.331	0.776	-1.876	0.601	0.92
-0.527	-0.323	-1.291	0.55	-0.323	0.762	-1.748	0.677	0.979
-0.556	-0.356	-1.238	0.384	-0.264	0.756	-1.595	0.739	1.001
-0.55	-0.442	-1.19	0.209	-0.185	0.741	-1.443	0.792	1.048
-0.553	-0.525	-1.205	0.156	-0.043	0.769	-1.37	0.819	1.039
-0.547	-0.592	-1.215	0.108	0.029	0.769	-1.309	0.85	1.057
-0.558	-0.615	-1.215	0.068	0.097	0.745	-1.237	0.865	1.066
-0.534	-0.66	-1.26	0.025	0.167	0.747	-1.26	0.959	1.039
-0.524	-0.695	-1.308	-0.017	0.221	0.738	-1.247	1.061	1.016
-0.535	-0.692	-1.374	-0.05	0.316	0.704	-1.222	1.154	0.984
-0.565	-0.653	-1.457	-0.049	0.4	0.642	-1.181	1.269	0.923
-0.575	-0.638	-1.521	-0.051	0.464	0.59	-1.135	1.351	0.873
-0.574	-0.615	-1.525	-0.062	0.511	0.538	-1.068	1.366	0.812
-0.562	-0.615	-1.519	-0.07	0.55	0.488	-1.022	1.395	0.755
-0.547	-0.599	-1.513	-0.103	0.555	0.452	-0.982	1.384	0.746
-0.495	-0.604	-1.456	-0.145	0.561	0.378	-0.959	1.413	0.667
-0.442	-0.572	-1.377	-0.201	0.551	0.259	-0.938	1.423	0.604
-0.386	-0.501	-1.359	-0.293	0.528	0.102	-0.946	1.473	0.59
-0.326	-0.423	-1.364	-0.386	0.508	-0.094	-0.95	1.509	0.628
-0.256	-0.335	-1.38	-0.496	0.474	-0.269	-0.98	1.566	0.643
-0.219	-0.196	-1.564	-0.59	0.505	-0.427	-0.947	1.623	0.676
-0.216	-0.046	-1.78	-0.637	0.488	-0.492	-1.051	1.715	0.741
-0.241	-0	-1.963	-0.618	0.501	-0.477	-1.088	1.771	0.807
-0.252	-0.043	-2.061	-0.583	0.493	-0.373	-1.043	1.796	0.789
-0.27	-0.049	-2.208	-0.56	0.489	-0.238	-0.948	1.813	0.727
-0.276	-0.15	-2.228	-0.475	0.446	-0.132	-1.003	1.866	0.726
-0.327	-0.181	-2.241	-0.412	0.444	-0.046	-0.914	1.857	0.689
-0.357	-0.253	-2.253	-0.33	0.417	0.029	-0.86	1.891	0.657
-0.394	-0.35	-2.263	-0.219	0.37	0.119	-0.796	1.968	0.592
-0.456	-0.511	-2.237	-0.057	0.324	0.213	-0.662	2.088	0.495
-0.519	-0.614	-2.229	0.069	0.299	0.266	-0.497	2.22	0.361
-0.556	-0.717	-2.233	0.19	0.268	0.29	-0.376	2.358	0.251
-0.576	-0.862	-2.219	0.278	0.329	0.298	-0.251	2.537	0.092
-0.581	-0.955	-2.22	0.347	0.381	0.305	-0.176	2.65	-0.035
-0.601	-1.009	-2.242	0.422	0.431	0.321	-0.13	2.734	-0.135
-0.638	-1.124	-2.292	0.533	0.538	0.41	0.005	2.775	-0.25
-0.685	-1.25	-2.346	0.63	0.646	0.523	0.227	2.728	-0.308
-0.777	-1.427	-2.494	0.811	0.703	0.663	0.668	2.572	-0.244
-0.918	-1.627	-2.726	1.084	0.737	0.866	1.266	2.298	-0.106
-1.036	-1.771	-2.922	1.319	0.751	1.015	1.769	2.068	0.007
-1.109	-1.843	-3.045	1.468	0.729	1.09	2.078	1.893	0.119
-1.15	-1.869	-3.112	1.54	0.718	1.128	2.291	1.753	0.187
-1.155	-1.874	-3.121	1.549	0.726	1.136	2.339	1.729	0.181
-1.156	-1.875	-3.123	1.553	0.741	1.154	2.34	1.706	0.177
-1.157	-1.875	-3.124	1.566	0.773	1.175	2.329	1.674	0.164
-1.157	-1.875	-3.126	1.557	0.794	1.202	2.316	1.664	0.153
-1.158	-1.875	-3.127	1.556	0.827	1.23	2.298	1.651	0.131
-1.158	-1.875	-3.128	1.559	0.867	1.259	2.27	1.635	0.11
-1.159	-1.875	-3.129	1.559	0.897	1.293	2.249	1.623	0.085
-1.159	-1.875	-3.128	1.558	0.913	1.311	2.238	1.619	0.069
-1.159	-1.875	-3.129	1.558	0.939	1.339	2.223	1.61	0.044
-1.159	-1.876	-3.127	1.582	0.955	1.373	2.227	1.567	0.015
-1.159	-1.876	-3.127	1.599	0.973	1.407	2.228	1.535	-0.017
-1.159	-1.875	-3.127	1.605	0.987	1.434	2.225	1.51	-0.033
-1.159	-1.875	-3.127	1.624	1.002	1.452	2.189	1.483	-0.027
-1.159	-1.875	-3.126	1.633	1.019	1.468	2.154	1.47	-0.028
-1.159	-1.874	-3.125	1.631	1.024	1.482	2.125	1.471	-0.026
-1.159	-1.874	-3.125	1.63	1.029	1.49	2.101	1.471	-0.021
-1.158	-1.874	-3.125	1.635	1.036	1.495	2.077	1.473	-0.023
-1.158	-1.874	-3.125	1.644	1.038	1.504	2.055	1.475	-0.028
-1.158	-1.874	-3.125	1.628	1.056	1.523	2.041	1.469	-0.027
-1.158	-1.874	-3.125	1.614	1.074	1.542	2.023	1.47	-0.033
-1.158	-1.874	-3.126	1.607	1.11	1.563	2.006	1.462	-0.051
-1.159	-1.874	-3.127	1.591	1.159	1.583	1.979	1.469	-0.075
-1.159	-1.874	-3.127	1.582	1.215	1.598	1.98	1.438	-0.087
-1.159	-1.874	-3.126	1.568	1.245	1.616	1.979	1.419	-0.094
-1.159	-1.874	-3.125	1.564	1.27	1.617	1.975	1.405	-0.091
-1.159	-1.874	-3.123	1.563	1.307	1.613	1.972	1.397	-0.102
-1.159	-1.874	-3.123	1.572	1.341	1.6	1.967	1.387	-0.107
-1.159	-1.874	-3.122	1.579	1.383	1.592	1.95	1.373	-0.11
-1.159	-1.874	-3.123	1.584	1.412	1.588	1.924	1.364	-0.102
-1.159	-1.874	-3.123	1.595	1.442	1.575	1.908	1.356	-0.101
-1.159	-1.874	-3.124	1.613	1.453	1.564	1.888	1.352	-0.097
-1.158	-1.874	-3.125	1.626	1.469	1.555	1.888	1.343	-0.101
-1.158	-1.874	-3.125	1.639	1.486	1.544	1.881	1.336	-0.102
-1.159	-1.874	-3.125	1.652	1.523	1.534	1.891	1.321	-0.122
-1.159	-1.874	-3.126	1.668	1.56	1.532	1.885	1.3	-0.135
-1.158	-1.874	-3.126	1.682	1.61	1.527	1.879	1.285	-0.157
-1.158	-1.874	-3.126	1.694	1.643	1.521	1.873	1.276	-0.172
-1.158	-1.874	-3.126	1.698	1.671	1.527	1.876	1.262	-0.189
-1.159	-1.874	-3.126	1.708	1.71	1.543	1.87	1.237	-0.211
-1.159	-1.874	-3.126	1.72	1.752	1.552	1.856	1.22	-0.233
-1.159	-1.875	-3.127	1.738	1.8	1.549	1.846	1.201	-0.252
-1.159	-1.874	-3.127	1.748	1.844	1.581	1.808	1.184	-0.28
-1.159	-1.874	-3.127	1.752	1.894	1.625	1.777	1.155	-0.311
-1.159	-1.873	-3.127	1.753	1.921	1.651	1.754	1.148	-0.333
-1.159	-1.873	-3.128	1.755	1.954	1.672	1.729	1.131	-0.345
-1.159	-1.873	-3.128	1.76	2.003	1.688	1.7	1.112	-0.359
-1.159	-1.872	-3.127	1.775	2.073	1.694	1.662	1.085	-0.375
-1.159	-1.871	-3.125	1.808	2.169	1.697	1.615	1.031	-0.392
-1.159	-1.871	-3.123	1.834	2.244	1.697	1.581	0.987	-0.402
-1.159	-1.87	-3.121	1.862	2.306	1.692	1.554	0.939	-0.403
-1.157	-1.868	-3.116	1.884	2.389	1.693	1.505	0.895	-0.413
-1.157	-1.867	-3.112	1.905	2.448	1.688	1.488	0.857	-0.425
-1.156	-1.866	-3.11	1.926	2.5	1.699	1.451	0.831	-0.445
-1.155	-1.865	-3.107	1.943	2.548	1.699	1.419	0.81	-0.457
-1.149	-1.862	-3.098	1.962	2.617	1.702	1.373	0.772	-0.477
-1.136	-1.844	-3.063	1.976	2.674	1.691	1.286	0.729	-0.498
-1.123	-1.831	-3.032	1.999	2.745	1.686	1.187	0.688	-0.527
-1.083	-1.809	-2.968	1.974	2.767	1.689	1.092	0.651	-0.584
-1.027	-1.769	-2.872	1.915	2.801	1.68	0.957	0.606	-0.656
-0.974	-1.723	-2.78	1.856	2.861	1.67	0.805	0.536	-0.707
-0.899	-1.656	-2.63	1.705	2.905	1.682	0.622	0.45	-0.768
-0.798	-1.597	-2.508	1.497	2.974	1.749	0.435	0.269	-0.763
-0.703	-1.515	-2.354	1.179	3.166	1.847	0.106	0.089	-0.717
-0.613	-1.437	-2.209	0.886	3.278	1.967	-0.142	-0.066	-0.72
-0.556	-1.358	-2.086	0.663	3.364	2.075	-0.382	-0.19	-0.715
-0.511	-1.304	-1.952	0.441	3.478	2.111	-0.521	-0.291	-0.7
-0.521	-1.28	-1.817	0.302	3.577	2.25	-0.727	-0.364	-0.685
-0.546	-1.242	-1.667	0.286	3.544	2.332	-0.833	-0.423	-0.735
-0.546	-1.174	-1.53	0.363	3.414	2.363	-0.853	-0.458	-0.919
-0.541	-1.062	-1.432	0.528	3.282	2.358	-0.846	-0.512	-1.191
-0.577	-0.937	-1.339	0.703	3.235	2.314	-0.888	-0.595	-1.365
-0.578	-0.841	-1.276	0.846	3.159	2.177	-0.891	-0.649	-1.451
-0.591	-0.796	-1.249	1.002	3.188	2.059	-1.008	-0.673	-1.464
-0.629	-0.678	-1.322	1.18	3.158	1.934	-1.173	-0.639	-1.444
-0.605	-0.572	-1.384	1.36	3.118	1.795	-1.324	-0.644	-1.494
-0.638	-0.472	-1.45	1.537	3.131	1.609	-1.547	-0.555	-1.447
-0.715	-0.329	-1.571	1.778	3.173	1.444	-1.788	-0.41	-1.472
-0.761	-0.172	-1.628	1.757	3.081	1.322	-1.912	-0.205	-1.472
-0.753	-0.209	-1.56	1.89	3.144	1.036	-2.025	0.01	-1.516
-0.79	-0.254	-1.485	1.926	3.182	0.831	-2.057	0.274	-1.538
-0.805	-0.264	-1.464	1.924	3.223	0.712	-2.083	0.4	-1.526
-0.811	-0.311	-1.42	1.921	3.229	0.642	-2.016	0.49	-1.549
-0.829	-0.384	-1.374	1.918	3.247	0.596	-1.909	0.565	-1.559
-0.843	-0.47	-1.306	1.896	3.297	0.493	-1.814	0.666	-1.539
-0.863	-0.482	-1.372	1.829	3.312	0.508	-1.733	0.556	-1.333
-0.845	-0.535	-1.417	1.767	3.365	0.459	-1.675	0.451	-1.119
-0.803	-0.564	-1.456	1.674	3.393	0.4	-1.6	0.305	-0.902
-0.683	-0.572	-1.502	1.518	3.391	0.3	-1.492	0.051	-0.664
-0.607	-0.594	-1.493	1.386	3.495	0.154	-1.395	-0.115	-0.492
-0.466	-0.659	-1.416	1.298	3.551	-0.08	-1.331	-0.219	-0.406
-0.277	-0.6	-1.418	1.226	3.468	-0.216	-1.27	-0.415	-0.453
-0.172	-0.57	-1.347	1.173	3.344	-0.258	-1.171	-0.533	-0.541
-0.157	-0.567	-1.225	1.15	3.234	-0.284	-1.162	-0.551	-0.548
-0.165	-0.549	-1.088	1.073	3.123	-0.291	-1.166	-0.53	-0.538
-0.162	-0.498	-0.949	1.028	3.014	-0.276	-1.16	-0.581	-0.591
-0.257	-0.506	-0.805	0.929	2.937	-0.253	-1.146	-0.506	-0.473
-0.318	-0.533	-0.637	0.906	2.807	-0.218	-1.161	-0.47	-0.41
-0.311	-0.511	-0.638	0.781	2.691	-0.221	-1.085	-0.415	-0.362
-0.322	-0.473	-0.621	0.663	2.586	-0.226	-1.06	-0.35	-0.3
-0.268	-0.483	-0.671	0.589	2.376	-0.176	-1.012	-0.298	-0.273
-0.197	-0.433	-0.758	0.525	2.222	-0.131	-1	-0.268	-0.329
-0.148	-0.372	-0.806	0.508	2.067	-0.091	-0.93	-0.297	-0.413
-0.111	-0.314	-0.823	0.524	1.975	-0.043	-0.897	-0.333	-0.542
-0.086	-0.264	-0.806	0.542	1.911	-0.024	-0.913	-0.356	-0.639
-0.06	-0.195	-0.795	0.547	1.884	-0.046	-0.941	-0.361	-0.74
-0.043	-0.107	-0.766	0.613	1.764	-0.042	-0.981	-0.367	-0.879
-0.016	-0.014	-0.718	0.672	1.647	-0.058	-1.02	-0.383	-1.029
0.028	0.093	-0.666	0.703	1.468	-0.124	-1.088	-0.384	-1.111
0.068	0.185	-0.574	0.731	1.243	-0.184	-1.168	-0.42	-1.132
0.13	0.198	-0.497	0.666	1.094	-0.27	-1.19	-0.471	-1.028
0.193	0.172	-0.414	0.575	0.938	-0.356	-1.181	-0.511	-0.879
0.234	0.135	-0.357	0.505	0.784	-0.415	-1.145	-0.508	-0.756
0.278	0.122	-0.352	0.393	0.62	-0.466	-1.101	-0.485	-0.611
0.327	0.113	-0.372	0.325	0.464	-0.542	-1.073	-0.442	-0.498
0.347	0.093	-0.375	0.274	0.293	-0.557	-1.016	-0.377	-0.431
0.377	0.078	-0.397	0.223	0.135	-0.601	-0.96	-0.309	-0.359
0.408	0.048	-0.406	0.147	-0.063	-0.625	-0.868	-0.219	-0.292
0.438	0.027	-0.421	0.063	-0.196	-0.632	-0.798	-0.128	-0.27
0.454	0.002	-0.37	0.003	-0.311	-0.661	-0.752	-0.07	-0.235
0.464	-0.016	-0.336	-0.037	-0.367	-0.67	-0.722	-0.039	-0.223
0.487	-0.016	-0.333	-0.06	-0.427	-0.707	-0.718	-0.013	-0.201
0.5	-0.022	-0.312	-0.075	-0.472	-0.727	-0.714	0.002	-0.189
0.487	-0.018	-0.273	-0.113	-0.502	-0.735	-0.692	0.041	-0.193
0.483	-0.017	-0.249	-0.09	-0.597	-0.711	-0.71	0.051	-0.188
0.477	-0.015	-0.209	-0.082	-0.718	-0.703	-0.715	0.094	-0.187
0.461	-0.003	-0.201	-0.067	-0.848	-0.684	-0.73	0.137	-0.158
0.442	-0.01	-0.163	-0.06	-0.946	-0.653	-0.733	0.165	-0.144
0.422	-0.014	-0.128	-0.052	-1.043	-0.638	-0.74	0.197	-0.113
0.408	-0.008	-0.106	-0.064	-1.07	-0.65	-0.734	0.218	-0.095
0.405	-0.014	-0.071	-0.093	-1.085	-0.684	-0.709	0.239	-0.076
0.406	-0.02	-0.024	-0.138	-1.091	-0.725	-0.69	0.256	-0.052
0.404	-0.036	0.023	-0.184	-1.091	-0.76	-0.657	0.261	-0.013
0.407	-0.049	0.079	-0.241	-1.08	-0.804	-0.621	0.265	0.013
0.414	-0.063	0.133	-0.274	-1.088	-0.85	-0.589	0.261	0.038
0.427	-0.072	0.162	-0.286	-1.109	-0.875	-0.564	0.254	0.038
0.447	-0.06	0.157	-0.297	-1.116	-0.868	-0.531	0.212	0.014
0.467	-0.044	0.148	-0.317	-1.114	-0.848	-0.479	0.155	-0.021
0.488	-0.023	0.139	-0.32	-1.133	-0.846	-0.455	0.122	-0.054
0.498	-0.01	0.133	-0.321	-1.152	-0.835	-0.427	0.087	-0.071
0.501	-0.001	0.117	-0.319	-1.161	-0.816	-0.399	0.064	-0.087
0.505	0	0.101	-0.313	-1.186	-0.796	-0.372	0.055	-0.102
0.5	-0.002	0.088	-0.309	-1.202	-0.777	-0.355	0.062	-0.109
0.497	0.006	0.076	-0.31	-1.234	-0.762	-0.323	0.062	-0.117
0.492	0.008	0.081	-0.309	-1.286	-0.749	-0.294	0.061	-0.113
0.51	0.014	0.067	-0.352	-1.371	-0.729	-0.257	0.075	-0.105
0.529	0.026	0.065	-0.414	-1.443	-0.721	-0.227	0.067	-0.072
0.533	0.044	0.063	-0.458	-1.498	-0.716	-0.205	0.076	-0.056
0.521	0.077	0.051	-0.503	-1.547	-0.713	-0.176	0.097	-0.036
0.515	0.094	0.044	-0.555	-1.598	-0.699	-0.159	0.12	-0.007
0.468	0.121	0.03	-0.566	-1.63	-0.688	-0.143	0.169	0.022
0.406	0.118	0.017	-0.565	-1.672	-0.659	-0.134	0.239	0.084
0.365	0.126	0.09	-0.607	-1.783	-0.685	-0.198	0.308	0.205
0.283	0.113	0.08	-0.572	-1.801	-0.662	-0.187	0.384	0.27
0.211	0.077	0.075	-0.514	-1.798	-0.678	-0.164	0.478	0.316
0.126	0.064	0.05	-0.461	-1.812	-0.671	-0.133	0.558	0.379
0.117	-0.025	0.07	-0.405	-1.766	-0.698	-0.086	0.583	0.392
0.097	-0.059	0.08	-0.366	-1.756	-0.746	-0.027	0.625	0.392
0.102	-0.079	0.098	-0.341	-1.757	-0.786	0.018	0.631	0.375
0.14	-0.101	0.132	-0.322	-1.779	-0.819	0.055	0.576	0.36
0.177	-0.11	0.173	-0.29	-1.8	-0.857	0.101	0.5	0.329
0.21	-0.103	0.221	-0.257	-1.804	-0.881	0.121	0.425	0.267
0.238	-0.097	0.27	-0.233	-1.8	-0.876	0.121	0.357	0.197
0.273	-0.075	0.318	-0.2	-1.795	-0.879	0.112	0.276	0.109
0.295	-0.051	0.352	-0.18	-1.781	-0.879	0.097	0.237	0.021
0.288	-0.03	0.377	-0.184	-1.732	-0.831	0.055	0.242	-0.068
0.302	-0.013	0.377	-0.194	-1.685	-0.778	0.039	0.258	-0.198
0.305	0.015	0.369	-0.202	-1.641	-0.734	0.013	0.273	-0.299
0.292	0.058	0.367	-0.209	-1.613	-0.675	-0.006	0.293	-0.411
0.28	0.084	0.349	-0.207	-1.582	-0.603	0.012	0.306	-0.527
0.245	0.127	0.361	-0.182	-1.574	-0.531	0.009	0.275	-0.598
0.227	0.148	0.356	-0.162	-1.562	-0.481	0.017	0.239	-0.635
0.213	0.168	0.355	-0.152	-1.553	-0.442	0.033	0.207	-0.669
0.215	0.167	0.366	-0.141	-1.523	-0.417	0.047	0.15	-0.689
0.196	0.176	0.383	-0.132	-1.498	-0.381	0.078	0.095	-0.707
0.214	0.179	0.385	-0.114	-1.468	-0.328	0.079	0.002	-0.748
0.263	0.203	0.332	-0.124	-1.404	-0.261	0.116	-0.132	-0.825
0.333	0.254	0.21	-0.124	-1.276	-0.177	0.19	-0.336	-0.95
0.401	0.306	0.094	-0.133	-1.179	-0.113	0.238	-0.481	-1.069
0.43	0.342	0.018	-0.143	-1.126	-0.079	0.27	-0.547	-1.127
0.449	0.369	-0.042	-0.145	-1.092	-0.061	0.295	-0.596	-1.159
0.462	0.378	-0.076	-0.135	-1.077	-0.037	0.291	-0.616	-1.19
0.467	0.393	-0.107	-0.131	-1.073	-0.028	0.282	-0.609	-1.211
0.471	0.411	-0.138	-0.131	-1.074	-0.024	0.272	-0.591	-1.234
0.477	0.423	-0.167	-0.126	-1.08	-0.022	0.265	-0.572	-1.251
0.48	0.437	-0.194	-0.113	-1.095	-0.013	0.252	-0.557	-1.275
0.48	0.461	-0.223	-0.118	-1.101	-0.003	0.241	-0.547	-1.287
0.498	0.471	-0.238	-0.115	-1.108	-0.011	0.243	-0.558	-1.303
0.5	0.491	-0.251	-0.122	-1.096	-0.007	0.25	-0.584	-1.308
0.504	0.501	-0.262	-0.121	-1.091	-0.004	0.251	-0.603	-1.311
0.515	0.507	-0.265	-0.134	-1.081	0.012	0.247	-0.634	-1.319
0.525	0.513	-0.272	-0.148	-1.061	0.028	0.245	-0.668	-1.319
0.522	0.512	-0.286	-0.163	-1.034	0.044	0.249	-0.682	-1.309
0.518	0.524	-0.282	-0.169	-1.013	0.032	0.232	-0.688	-1.302
0.517	0.536	-0.278	-0.187	-0.989	0.035	0.215	-0.689	-1.308
0.502	0.543	-0.271	-0.189	-0.964	0.035	0.191	-0.684	-1.299
0.498	0.542	-0.265	-0.194	-0.946	0.029	0.17	-0.668	-1.296
0.495	0.55	-0.237	-0.203	-0.951	0.04	0.136	-0.654	-1.315
0.502	0.555	-0.228	-0.215	-0.956	0.047	0.1	-0.646	-1.321
0.511	0.549	-0.226	-0.223	-0.948	0.062	0.062	-0.626	-1.336
0.526	0.533	-0.231	-0.229	-0.939	0.078	0.02	-0.604	-1.349
0.539	0.524	-0.235	-0.234	-0.936	0.093	-0.009	-0.593	-1.359
0.552	0.522	-0.249	-0.237	-0.936	0.106	-0.034	-0.583	-1.374
0.563	0.526	-0.259	-0.238	-0.944	0.12	-0.053	-0.584	-1.389
0.57	0.537	-0.273	-0.226	-0.946	0.134	-0.066	-0.605	-1.4
0.562	0.553	-0.274	-0.21	-0.927	0.139	-0.076	-0.63	-1.405
0.566	0.56	-0.266	-0.196	-0.914	0.142	-0.108	-0.651	-1.413
0.574	0.567	-0.253	-0.178	-0.904	0.141	-0.137	-0.677	-1.429
0.573	0.585	-0.253	-0.154	-0.889	0.129	-0.152	-0.703	-1.438
0.568	0.593	-0.243	-0.133	-0.867	0.116	-0.16	-0.723	-1.446
0.571	0.602	-0.218	-0.111	-0.853	0.12	-0.185	-0.756	-1.469
0.573	0.606	-0.209	-0.096	-0.839	0.128	-0.218	-0.774	-1.479
0.567	0.604	-0.188	-0.096	-0.815	0.131	-0.226	-0.798	-1.474
0.565	0.599	-0.159	-0.11	-0.786	0.133	-0.242	-0.816	-1.465
0.574	0.599	-0.146	-0.117	-0.772	0.139	-0.263	-0.834	-1.469
0.561	0.605	-0.123	-0.132	-0.753	0.138	-0.291	-0.82	-1.465
0.55	0.613	-0.102	-0.148	-0.73	0.13	-0.314	-0.81	-1.459
0.54	0.623	-0.08	-0.17	-0.692	0.114	-0.345	-0.794	-1.456
0.537	0.635	-0.058	-0.198	-0.661	0.09	-0.372	-0.786	-1.446
0.507	0.632	-0.051	-0.196	-0.618	0.083	-0.377	-0.756	-1.436
0.488	0.634	-0.037	-0.201	-0.587	0.073	-0.372	-0.752	-1.427
0.466	0.628	-0.043	-0.195	-0.532	0.075	-0.358	-0.747	-1.428
0.443	0.628	-0.048	-0.181	-0.484	0.078	-0.348	-0.748	-1.432
0.435	0.62	-0.053	-0.172	-0.448	0.077	-0.343	-0.753	-1.431
0.428	0.609	-0.068	-0.158	-0.385	0.064	-0.349	-0.759	-1.42
0.434	0.581	-0.109	-0.145	-0.289	0.044	-0.369	-0.748	-1.408
0.46	0.551	-0.172	-0.127	-0.194	-0.008	-0.428	-0.732	-1.37
0.493	0.514	-0.251	-0.09	-0.062	-0.082	-0.514	-0.71	-1.327
0.526	0.484	-0.321	-0.067	0.062	-0.163	-0.611	-0.684	-1.273
0.542	0.45	-0.365	-0.044	0.159	-0.217	-0.683	-0.663	-1.224
0.556	0.407	-0.401	-0.017	0.236	-0.253	-0.727	-0.644	-1.189
0.549	0.387	-0.408	0.017	0.293	-0.276	-0.745	-0.637	-1.183
0.544	0.356	-0.391	0.007	0.319	-0.256	-0.741	-0.642	-1.169
0.525	0.322	-0.364	0.016	0.371	-0.242	-0.739	-0.645	-1.16
0.506	0.292	-0.337	0.012	0.404	-0.236	-0.728	-0.63	-1.148
0.487	0.275	-0.327	0.035	0.425	-0.227	-0.724	-0.625	-1.147
0.474	0.261	-0.318	0.039	0.436	-0.222	-0.714	-0.615	-1.142
0.469	0.256	-0.338	0.052	0.441	-0.223	-0.716	-0.607	-1.13
0.469	0.255	-0.385	0.072	0.427	-0.227	-0.716	-0.602	-1.1
0.464	0.251	-0.42	0.086	0.426	-0.229	-0.721	-0.586	-1.078
0.458	0.229	-0.463	0.093	0.396	-0.211	-0.736	-0.584	-0.991
0.452	0.2	-0.534	0.096	0.37	-0.182	-0.781	-0.576	-0.869
0.428	0.159	-0.649	0.118	0.309	-0.12	-0.873	-0.54	-0.679
0.357	0.089	-0.764	0.18	0.225	0.023	-1.07	-0.472	-0.419
0.24	-0.036	-0.929	0.278	0.095	0.272	-1.379	-0.406	0.023
0.064	-0.12	-1.026	0.43	-0.046	0.541	-1.734	-0.205	0.301
-0.089	-0.224	-1.061	0.593	-0.127	0.755	-1.954	-0.104	0.518
-0.213	-0.257	-1.061	0.722	-0.205	0.868	-2.072	0.02	0.583
-0.31	-0.273	-1.055	0.815	-0.251	0.916	-2.119	0.14	0.602
-0.4	-0.298	-1.059	0.878	-0.292	0.945	-2.116	0.275	0.622
-0.473	-0.284	-1.061	0.869	-0.322	0.934	-2.107	0.371	0.685
-0.508	-0.339	-1.076	0.817	-0.263	0.909	-1.981	0.449	0.72
-0.529	-0.354	-1.093	0.686	-0.257	0.866	-1.854	0.533	0.794
-0.548	-0.378	-1.098	0.521	-0.234	0.849	-1.72	0.622	0.854
-0.559	-0.426	-1.084	0.303	-0.218	0.856	-1.561	0.716	0.925
-0.56	-0.502	-1.075	0.13	-0.145	0.873	-1.441	0.77	0.995
-0.564	-0.605	-1.093	0.026	-0.016	0.926	-1.35	0.819	1.017
-0.576	-0.649	-1.119	-0.015	0.083	0.944	-1.316	0.851	1.032
-0.578	-0.683	-1.129	-0.058	0.138	0.939	-1.275	0.875	1.048
-0.58	-0.701	-1.207	-0.095	0.209	0.908	-1.243	0.96	1.06
-0.558	-0.737	-1.291	-0.117	0.275	0.852	-1.24	1.078	1.054
-0.576	-0.722	-1.382	-0.13	0.387	0.802	-1.199	1.157	1.029
-0.566	-0.685	-1.491	-0.162	0.468	0.708	-1.175	1.265	0.998
-0.582	-0.661	-1.55	-0.104	0.5	0.616	-1.087	1.338	0.927
-0.573	-0.619	-1.56	-0.114	0.543	0.535	-0.994	1.348	0.845
-0.566	-0.603	-1.563	-0.114	0.558	0.498	-0.938	1.339	0.81
-0.556	-0.596	-1.554	-0.12	0.565	0.46	-0.912	1.347	0.785
-0.545	-0.592	-1.539	-0.118	0.569	0.418	-0.888	1.355	0.758
-0.509	-0.562	-1.486	-0.144	0.579	0.285	-0.868	1.361	0.729
-0.462	-0.523	-1.469	-0.197	0.561	0.138	-0.849	1.382	0.741
-0.401	-0.451	-1.423	-0.276	0.53	-0.044	-0.867	1.408	0.74
-0.335	-0.361	-1.489	-0.386	0.546	-0.258	-0.872	1.471	0.783
-0.288	-0.224	-1.569	-0.491	0.531	-0.479	-0.847	1.533	0.816
-0.254	-0.127	-1.794	-0.562	0.508	-0.481	-0.906	1.638	0.824
-0.273	-0.055	-1.955	-0.574	0.51	-0.433	-1.003	1.73	0.834
-0.282	-0.12	-2.066	-0.539	0.502	-0.304	-0.941	1.754	0.819
-0.298	-0.15	-2.129	-0.511	0.498	-0.205	-0.938	1.783	0.795
-0.319	-0.195	-2.194	-0.457	0.486	-0.091	-0.924	1.818	0.758
-0.348	-0.244	-2.208	-0.395	0.462	-0.009	-0.886	1.827	0.735
-0.386	-0.325	-2.204	-0.315	0.432	0.098	-0.825	1.842	0.704
-0.433	-0.432	-2.173	-0.216	0.393	0.199	-0.732	1.89	0.646
-0.49	-0.552	-2.139	-0.101	0.342	0.32	-0.625	1.951	0.572
-0.54	-0.645	-2.135	0.001	0.314	0.386	-0.482	2.072	0.441
-0.573	-0.75	-2.145	0.112	0.294	0.439	-0.371	2.23	0.29
-0.596	-0.854	-2.126	0.208	0.33	0.466	-0.306	2.361	0.149
-0.591	-0.922	-2.131	0.251	0.398	0.443	-0.241	2.484	0.014
-0.609	-0.963	-2.135	0.334	0.462	0.473	-0.227	2.568	-0.132
-0.624	-1.028	-2.162	0.402	0.535	0.492	-0.132	2.593	-0.207
-0.664	-1.175	-2.238	0.521	0.657	0.575	0.097	2.604	-0.295
-0.753	-1.318	-2.381	0.695	0.714	0.699	0.485	2.451	-0.235
-0.888	-1.541	-2.625	0.996	0.759	0.859	1.069	2.292	-0.156
-1.018	-1.729	-2.866	1.287	0.779	1.013	1.657	2.073	-0.051
-1.095	-1.828	-3.019	1.45	0.761	1.091	2.043	1.898	0.062
-1.138	-1.864	-3.094	1.546	0.752	1.132	2.247	1.762	0.13
-1.154	-1.873	-3.12	1.578	0.75	1.141	2.339	1.705	0.152
-1.156	-1.874	-3.123	1.595	0.778	1.16	2.339	1.669	0.143
-1.157	-1.874	-3.124	1.596	0.797	1.172	2.34	1.652	0.135
-1.157	-1.875	-3.125	1.601	0.824	1.189	2.334	1.635	0.118
-1.157	-1.875	-3.126	1.599	0.855	1.217	2.311	1.622	0.103
-1.158	-1.875	-3.128	1.593	0.889	1.245	2.277	1.613	0.092
-1.159	-1.876	-3.13	1.588	0.918	1.275	2.241	1.601	0.089
-1.159	-1.876	-3.128	1.578	0.941	1.306	2.226	1.595	0.066
-1.159	-1.875	-3.128	1.577	0.96	1.328	2.224	1.594	0.036
-1.159	-1.876	-3.128	1.588	0.984	1.363	2.214	1.567	0.009
-1.159	-1.876	-3.127	1.601	1	1.399	2.217	1.539	-0.026
-1.159	-1.875	-3.127	1.605	1.017	1.427	2.214	1.517	-0.045
-1.159	-1.875	-3.126	1.613	1.032	1.442	2.187	1.497	-0.039
-1.158	-1.875	-3.126	1.628	1.036	1.46	2.158	1.481	-0.04
-1.158	-1.875	-3.126	1.627	1.045	1.474	2.133	1.477	-0.039
-1.158	-1.874	-3.125	1.624	1.048	1.485	2.109	1.474	-0.031
-1.158	-1.874	-3.124	1.621	1.053	1.494	2.091	1.471	-0.026
-1.159	-1.874	-3.126	1.629	1.056	1.509	2.066	1.468	-0.03
-1.159	-1.874	-3.126	1.617	1.072	1.53	2.049	1.463	-0.033
-1.159	-1.874	-3.126	1.613	1.091	1.547	2.031	1.463	-0.046
-1.159	-1.874	-3.127	1.612	1.126	1.575	2.009	1.456	-0.073
-1.159	-1.874	-3.127	1.6	1.176	1.598	1.993	1.443	-0.093
-1.159	-1.874	-3.126	1.579	1.237	1.616	1.981	1.429	-0.108
-1.159	-1.874	-3.126	1.571	1.269	1.626	1.977	1.413	-0.115
-1.159	-1.873	-3.124	1.56	1.304	1.629	1.972	1.4	-0.116
-1.159	-1.873	-3.124	1.553	1.333	1.628	1.973	1.387	-0.117
-1.159	-1.873	-3.122	1.558	1.375	1.618	1.966	1.379	-0.128
-1.159	-1.873	-3.122	1.574	1.4	1.608	1.954	1.364	-0.127
-1.159	-1.873	-3.123	1.581	1.426	1.604	1.933	1.356	-0.125
-1.159	-1.873	-3.124	1.588	1.446	1.596	1.91	1.355	-0.118
-1.158	-1.874	-3.125	1.599	1.462	1.588	1.897	1.348	-0.116
-1.158	-1.874	-3.125	1.612	1.478	1.579	1.883	1.342	-0.114
-1.158	-1.874	-3.126	1.626	1.508	1.562	1.869	1.331	-0.11
-1.158	-1.874	-3.126	1.64	1.553	1.549	1.872	1.311	-0.123
-1.158	-1.874	-3.126	1.652	1.597	1.541	1.872	1.294	-0.139
-1.158	-1.874	-3.126	1.669	1.644	1.536	1.867	1.272	-0.156
-1.158	-1.874	-3.126	1.68	1.672	1.527	1.862	1.269	-0.171
-1.158	-1.874	-3.126	1.684	1.706	1.523	1.87	1.255	-0.183
-1.158	-1.874	-3.127	1.689	1.737	1.536	1.864	1.241	-0.204
-1.159	-1.874	-3.127	1.703	1.783	1.532	1.863	1.222	-0.222
-1.159	-1.875	-3.128	1.716	1.826	1.537	1.854	1.202	-0.242
-1.159	-1.874	-3.127	1.727	1.886	1.568	1.816	1.178	-0.274
-1.159	-1.874	-3.128	1.732	1.928	1.615	1.769	1.164	-0.306
-1.159	-1.873	-3.128	1.737	1.952	1.638	1.748	1.153	-0.327
-1.159	-1.873	-3.127	1.74	1.99	1.66	1.72	1.136	-0.342
-1.159	-1.872	-3.127	1.749	2.056	1.679	1.69	1.106	-0.363
-1.159	-1.872	-3.126	1.764	2.129	1.692	1.654	1.072	-0.383
-1.159	-1.871	-3.124	1.794	2.212	1.697	1.617	1.021	-0.398
-1.159	-1.871	-3.122	1.824	2.297	1.698	1.577	0.967	-0.407
-1.159	-1.87	-3.121	1.847	2.384	1.704	1.534	0.916	-0.415
-1.158	-1.87	-3.119	1.874	2.458	1.707	1.503	0.864	-0.424
-1.158	-1.869	-3.116	1.894	2.499	1.709	1.487	0.832	-0.435
-1.157	-1.868	-3.115	1.917	2.551	1.717	1.46	0.798	-0.45
-1.156	-1.867	-3.113	1.945	2.61	1.708	1.412	0.783	-0.465
-1.153	-1.866	-3.108	1.975	2.677	1.7	1.368	0.755	-0.485
-1.149	-1.864	-3.102	2.011	2.757	1.693	1.311	0.718	-0.507
-1.139	-1.853	-3.077	2.05	2.838	1.678	1.214	0.673	-0.53
-1.113	-1.842	-3.041	2.055	2.895	1.67	1.136	0.642	-0.58
-1.069	-1.812	-2.965	2.021	2.944	1.666	1.018	0.578	-0.628
-1.021	-1.781	-2.882	1.961	2.999	1.675	0.899	0.505	-0.673
-0.95	-1.701	-2.753	1.82	3.064	1.696	0.719	0.365	-0.707
-0.822	-1.598	-2.581	1.525	3.187	1.726	0.465	0.161	-0.709
-0.711	-1.508	-2.407	1.198	3.323	1.814	0.167	-0.03	-0.681
-0.628	-1.435	-2.279	0.916	3.43	1.927	-0.071	-0.17	-0.669
-0.562	-1.342	-2.094	0.652	3.551	1.967	-0.287	-0.32	-0.663
-0.472	-1.316	-1.993	0.373	3.617	2.026	-0.438	-0.364	-0.652
-0.508	-1.265	-1.907	0.314	3.656	2.136	-0.556	-0.414	-0.675
-0.534	-1.251	-1.742	0.278	3.633	2.294	-0.68	-0.479	-0.744
-0.532	-1.195	-1.621	0.304	3.521	2.353	-0.668	-0.501	-0.926
-0.573	-1.072	-1.505	0.353	3.443	2.465	-0.743	-0.545	-1.133
-0.588	-0.994	-1.348	0.565	3.333	2.443	-0.776	-0.643	-1.342
-0.574	-0.88	-1.287	0.705	3.205	2.338	-0.786	-0.686	-1.483
-0.59	-0.803	-1.314	0.871	3.223	2.225	-0.903	-0.694	-1.511
-0.606	-0.699	-1.368	1.105	3.199	2.074	-1.081	-0.679	-1.537
-0.591	-0.576	-1.438	1.25	3.174	1.908	-1.258	-0.648	-1.553
-0.641	-0.516	-1.502	1.544	3.283	1.678	-1.507	-0.594	-1.496
-0.703	-0.41	-1.572	1.788	3.274	1.466	-1.763	-0.449	-1.455
-0.765	-0.285	-1.645	1.868	3.267	1.302	-1.925	-0.232	-1.462
-0.772	-0.353	-1.578	1.892	3.346	1.03	-2.004	0.096	-1.484
-0.779	-0.334	-1.513	1.907	3.342	0.858	-2.027	0.285	-1.565
-0.8	-0.343	-1.493	1.908	3.377	0.73	-2.056	0.427	-1.546
-0.796	-0.39	-1.456	1.89	3.42	0.659	-2.019	0.535	-1.589
-0.819	-0.479	-1.384	1.874	3.521	0.535	-1.977	0.715	-1.611
-0.814	-0.567	-1.313	1.811	3.566	0.466	-1.892	0.784	-1.584
-0.806	-0.556	-1.347	1.73	3.557	0.44	-1.839	0.718	-1.446
-0.789	-0.568	-1.439	1.627	3.608	0.446	-1.824	0.57	-1.189
-0.723	-0.575	-1.47	1.483	3.588	0.375	-1.747	0.383	-0.931
-0.617	-0.559	-1.519	1.302	3.584	0.276	-1.661	0.168	-0.695
-0.501	-0.571	-1.492	1.178	3.552	0.144	-1.557	-0.006	-0.559
-0.4	-0.613	-1.42	1.108	3.583	-0.013	-1.47	-0.172	-0.455
-0.259	-0.571	-1.378	1.023	3.479	-0.056	-1.399	-0.343	-0.517
-0.229	-0.581	-1.253	1.035	3.354	-0.119	-1.286	-0.428	-0.528
-0.227	-0.602	-1.116	1.074	3.249	-0.145	-1.224	-0.493	-0.542
-0.283	-0.567	-0.916	0.99	3.136	-0.139	-1.194	-0.506	-0.509
-0.307	-0.541	-0.794	0.92	3.051	-0.153	-1.158	-0.514	-0.484
-0.364	-0.575	-0.633	0.917	2.986	-0.168	-1.142	-0.507	-0.418
-0.401	-0.6	-0.522	0.896	2.913	-0.169	-1.129	-0.483	-0.366
-0.418	-0.553	-0.486	0.751	2.837	-0.202	-1.072	-0.427	-0.302
-0.417	-0.485	-0.526	0.593	2.727	-0.199	-0.982	-0.393	-0.239
-0.358	-0.457	-0.591	0.528	2.542	-0.162	-0.922	-0.378	-0.247
-0.248	-0.419	-0.712	0.46	2.34	-0.118	-0.864	-0.365	-0.312
-0.176	-0.393	-0.81	0.437	2.187	-0.085	-0.768	-0.359	-0.388
-0.097	-0.296	-0.863	0.434	2.047	-0.05	-0.805	-0.376	-0.536
-0.059	-0.222	-0.861	0.443	1.996	-0.064	-0.843	-0.389	-0.641
-0.035	-0.168	-0.847	0.457	1.961	-0.075	-0.869	-0.402	-0.727
-0.005	-0.095	-0.864	0.483	1.879	-0.086	-0.899	-0.399	-0.818
0.012	0.012	-0.825	0.546	1.76	-0.089	-0.969	-0.41	-0.96
0.074	0.172	-0.778	0.523	1.632	-0.165	-1.077	-0.436	-1.073
0.11	0.205	-0.68	0.572	1.35	-0.21	-1.13	-0.434	-1.056
0.174	0.209	-0.595	0.508	1.176	-0.306	-1.162	-0.473	-0.932
0.223	0.187	-0.516	0.464	1.014	-0.381	-1.156	-0.491	-0.827
0.266	0.137	-0.419	0.378	0.838	-0.444	-1.116	-0.47	-0.71
0.309	0.129	-0.417	0.331	0.705	-0.512	-1.08	-0.474	-0.605
0.346	0.124	-0.422	0.283	0.549	-0.576	-1.074	-0.432	-0.501
0.372	0.109	-0.415	0.234	0.395	-0.61	-1.027	-0.368	-0.448
0.398	0.085	-0.402	0.182	0.202	-0.633	-0.966	-0.29	-0.393
0.432	0.06	-0.395	0.127	0.012	-0.67	-0.897	-0.22	-0.332
0.459	0.036	-0.371	0.085	-0.155	-0.704	-0.854	-0.14	-0.293
0.463	0.001	-0.322	-0.001	-0.263	-0.68	-0.779	-0.078	-0.276
0.47	-0.009	-0.291	-0.035	-0.316	-0.695	-0.756	-0.05	-0.263
0.477	-0.006	-0.274	-0.053	-0.366	-0.713	-0.754	-0.029	-0.25
0.489	-0.001	-0.262	-0.096	-0.424	-0.756	-0.736	0.016	-0.223
0.477	-0	-0.22	-0.122	-0.465	-0.752	-0.717	0.045	-0.231
0.474	0.001	-0.193	-0.104	-0.549	-0.739	-0.734	0.063	-0.231
0.477	0.004	-0.168	-0.072	-0.684	-0.707	-0.764	0.078	-0.228
0.458	0.012	-0.159	-0.067	-0.79	-0.692	-0.769	0.123	-0.202
0.436	0.018	-0.13	-0.063	-0.897	-0.669	-0.791	0.166	-0.174
0.418	0.023	-0.097	-0.053	-0.986	-0.653	-0.812	0.192	-0.153
0.408	0.014	-0.065	-0.088	-1.035	-0.667	-0.776	0.224	-0.123
0.407	0.019	-0.03	-0.132	-1.043	-0.7	-0.758	0.246	-0.112
0.407	0.015	0.011	-0.177	-1.055	-0.744	-0.736	0.267	-0.081
0.407	0.002	0.053	-0.227	-1.059	-0.779	-0.703	0.277	-0.046
0.413	-0.017	0.112	-0.288	-1.055	-0.819	-0.65	0.277	-0.023
0.423	-0.025	0.159	-0.326	-1.059	-0.851	-0.608	0.26	-0.011
0.44	-0.036	0.185	-0.327	-1.092	-0.876	-0.58	0.245	-0.009
0.458	-0.021	0.193	-0.331	-1.11	-0.868	-0.534	0.189	-0.04
0.478	-0.008	0.19	-0.323	-1.138	-0.866	-0.499	0.14	-0.063
0.493	0.008	0.182	-0.318	-1.157	-0.854	-0.471	0.095	-0.089
0.505	0.017	0.169	-0.316	-1.174	-0.846	-0.444	0.066	-0.103
0.516	0.025	0.159	-0.322	-1.189	-0.831	-0.411	0.034	-0.115
0.516	0.03	0.148	-0.315	-1.216	-0.825	-0.39	0.033	-0.122
0.517	0.027	0.139	-0.314	-1.241	-0.81	-0.375	0.035	-0.122
0.511	0.027	0.126	-0.319	-1.274	-0.792	-0.341	0.044	-0.124
0.516	0.033	0.114	-0.34	-1.338	-0.781	-0.305	0.048	-0.11
0.534	0.041	0.108	-0.392	-1.424	-0.771	-0.274	0.052	-0.078
0.547	0.051	0.115	-0.444	-1.494	-0.763	-0.251	0.051	-0.05
0.557	0.058	0.119	-0.496	-1.555	-0.757	-0.232	0.059	-0.02
0.56	0.088	0.108	-0.567	-1.62	-0.747	-0.212	0.081	0.007
0.55	0.105	0.104	-0.612	-1.663	-0.738	-0.204	0.108	0.037
0.519	0.125	0.108	-0.629	-1.709	-0.732	-0.204	0.145	0.069
0.445	0.137	0.095	-0.619	-1.744	-0.714	-0.194	0.221	0.125
0.405	0.152	0.159	-0.664	-1.836	-0.743	-0.254	0.287	0.238
0.323	0.118	0.172	-0.624	-1.85	-0.715	-0.258	0.36	0.311
0.226	0.105	0.137	-0.544	-1.88	-0.715	-0.237	0.473	0.368
0.176	0.069	0.125	-0.495	-1.876	-0.709	-0.203	0.52	0.405
0.166	0.02	0.124	-0.465	-1.862	-0.752	-0.159	0.567	0.422
0.166	-0.034	0.122	-0.438	-1.841	-0.799	-0.083	0.605	0.42
0.183	-0.069	0.16	-0.416	-1.84	-0.863	-0.037	0.617	0.4
0.218	-0.094	0.18	-0.398	-1.869	-0.899	0.015	0.574	0.395
0.248	-0.103	0.224	-0.364	-1.866	-0.943	0.056	0.516	0.349
0.266	-0.08	0.264	-0.334	-1.861	-0.969	0.067	0.459	0.289
0.291	-0.051	0.316	-0.323	-1.846	-0.972	0.061	0.396	0.202
0.31	-0.024	0.364	-0.3	-1.835	-0.968	0.062	0.34	0.107
0.313	-0.006	0.396	-0.265	-1.799	-0.95	0.039	0.289	0.036
0.311	0.042	0.431	-0.289	-1.756	-0.914	0.004	0.291	-0.076
0.307	0.051	0.426	-0.256	-1.695	-0.857	-0.014	0.282	-0.187
0.313	0.071	0.42	-0.246	-1.65	-0.814	-0.016	0.282	-0.301
0.294	0.095	0.417	-0.238	-1.618	-0.743	-0.019	0.296	-0.405
0.28	0.12	0.431	-0.23	-1.587	-0.677	-0.015	0.302	-0.526
0.252	0.15	0.413	-0.208	-1.573	-0.595	-0.001	0.281	-0.599
0.233	0.169	0.4	-0.179	-1.556	-0.547	0.014	0.252	-0.648
0.22	0.171	0.412	-0.165	-1.537	-0.494	0.032	0.2	-0.675
0.199	0.177	0.424	-0.151	-1.512	-0.446	0.061	0.147	-0.698
0.18	0.179	0.442	-0.142	-1.493	-0.397	0.086	0.092	-0.71
0.198	0.175	0.457	-0.137	-1.471	-0.342	0.085	0.009	-0.746
0.254	0.188	0.415	-0.135	-1.407	-0.264	0.107	-0.138	-0.829
0.318	0.23	0.325	-0.138	-1.289	-0.202	0.161	-0.314	-0.94
0.379	0.287	0.185	-0.139	-1.178	-0.136	0.216	-0.462	-1.05
0.418	0.329	0.08	-0.145	-1.12	-0.094	0.245	-0.54	-1.115
0.439	0.356	0.016	-0.15	-1.089	-0.073	0.262	-0.581	-1.148
0.462	0.381	-0.036	-0.155	-1.073	-0.047	0.267	-0.617	-1.184
0.467	0.405	-0.094	-0.143	-1.068	-0.041	0.257	-0.606	-1.203
0.473	0.422	-0.129	-0.137	-1.073	-0.04	0.251	-0.588	-1.226
0.479	0.433	-0.159	-0.127	-1.082	-0.035	0.244	-0.576	-1.244
0.486	0.446	-0.191	-0.12	-1.086	-0.035	0.241	-0.564	-1.264
0.494	0.462	-0.226	-0.109	-1.111	-0.029	0.236	-0.551	-1.281
0.51	0.473	-0.249	-0.107	-1.119	-0.036	0.231	-0.557	-1.291
0.513	0.484	-0.256	-0.112	-1.109	-0.027	0.234	-0.579	-1.296
0.512	0.5	-0.263	-0.114	-1.101	-0.017	0.233	-0.607	-1.296
0.523	0.5	-0.266	-0.12	-1.094	-0.006	0.228	-0.638	-1.293
0.531	0.509	-0.268	-0.134	-1.075	0.013	0.225	-0.679	-1.294
0.524	0.515	-0.265	-0.147	-1.049	0.023	0.216	-0.695	-1.283
0.514	0.526	-0.255	-0.161	-1.03	0.031	0.205	-0.703	-1.281
0.504	0.532	-0.244	-0.179	-1.005	0.036	0.191	-0.706	-1.271
0.492	0.546	-0.238	-0.18	-0.975	0.039	0.166	-0.699	-1.284
0.476	0.554	-0.221	-0.191	-0.951	0.043	0.151	-0.678	-1.3
0.473	0.551	-0.209	-0.199	-0.942	0.05	0.13	-0.653	-1.315
0.479	0.555	-0.201	-0.208	-0.945	0.057	0.102	-0.646	-1.322
0.492	0.548	-0.205	-0.219	-0.934	0.076	0.059	-0.628	-1.338
0.503	0.541	-0.204	-0.23	-0.929	0.092	0.027	-0.611	-1.354
0.52	0.526	-0.214	-0.235	-0.927	0.103	-0.002	-0.595	-1.362
0.524	0.533	-0.226	-0.236	-0.919	0.119	-0.016	-0.594	-1.38
0.543	0.52	-0.235	-0.24	-0.921	0.13	-0.039	-0.586	-1.39
0.548	0.534	-0.242	-0.229	-0.919	0.133	-0.047	-0.607	-1.403
0.558	0.543	-0.249	-0.219	-0.919	0.141	-0.066	-0.627	-1.413
0.561	0.553	-0.24	-0.203	-0.909	0.135	-0.083	-0.649	-1.426
0.567	0.561	-0.231	-0.187	-0.907	0.14	-0.112	-0.673	-1.436
0.56	0.582	-0.223	-0.158	-0.891	0.123	-0.119	-0.704	-1.444
0.561	0.584	-0.21	-0.134	-0.868	0.118	-0.145	-0.728	-1.453
0.56	0.586	-0.188	-0.114	-0.843	0.123	-0.169	-0.76	-1.465
0.559	0.594	-0.179	-0.099	-0.831	0.14	-0.197	-0.785	-1.478
0.549	0.583	-0.159	-0.095	-0.805	0.157	-0.207	-0.802	-1.474
0.561	0.579	-0.144	-0.101	-0.785	0.167	-0.229	-0.827	-1.48
0.567	0.577	-0.136	-0.108	-0.771	0.18	-0.255	-0.836	-1.487
0.564	0.58	-0.113	-0.126	-0.752	0.177	-0.277	-0.83	-1.489
0.549	0.586	-0.089	-0.147	-0.726	0.169	-0.301	-0.808	-1.483
0.539	0.596	-0.069	-0.167	-0.697	0.151	-0.325	-0.791	-1.476
0.522	0.603	-0.048	-0.185	-0.659	0.131	-0.352	-0.767	-1.463
0.503	0.608	-0.041	-0.196	-0.617	0.11	-0.359	-0.741	-1.457
0.48	0.613	-0.027	-0.196	-0.585	0.096	-0.36	-0.739	-1.438
0.461	0.611	-0.025	-0.195	-0.544	0.087	-0.348	-0.735	-1.431
0.441	0.607	-0.036	-0.186	-0.498	0.088	-0.334	-0.732	-1.429
0.422	0.596	-0.048	-0.182	-0.447	0.091	-0.319	-0.734	-1.416
0.425	0.584	-0.075	-0.164	-0.367	0.066	-0.342	-0.74	-1.405
0.439	0.556	-0.13	-0.145	-0.269	0.029	-0.382	-0.73	-1.374
0.462	0.528	-0.193	-0.125	-0.169	-0.021	-0.434	-0.715	-1.341
0.497	0.496	-0.268	-0.089	-0.059	-0.091	-0.514	-0.693	-1.304
0.539	0.449	-0.35	-0.047	0.068	-0.171	-0.607	-0.669	-1.256
0.56	0.42	-0.4	-0.03	0.145	-0.223	-0.663	-0.645	-1.215
0.57	0.378	-0.416	-0.013	0.218	-0.249	-0.7	-0.637	-1.183
0.56	0.359	-0.403	-0.012	0.257	-0.256	-0.704	-0.635	-1.167
0.553	0.332	-0.385	-0.01	0.293	-0.249	-0.706	-0.644	-1.151
0.53	0.297	-0.347	-0.019	0.318	-0.237	-0.687	-0.63	-1.135
0.515	0.272	-0.331	-0.023	0.364	-0.229	-0.685	-0.625	-1.123
0.5	0.263	-0.335	-0.002	0.382	-0.222	-0.684	-0.621	-1.12
0.481	0.257	-0.338	0.026	0.395	-0.216	-0.683	-0.616	-1.12
0.477	0.254	-0.372	0.045	0.392	-0.224	-0.685	-0.6	-1.1
0.473	0.249	-0.403	0.06	0.381	-0.226	-0.687	-0.587	-1.077
0.467	0.246	-0.43	0.083	0.374	-0.227	-0.694	-0.58	-1.056
0.467	0.224	-0.468	0.091	0.356	-0.216	-0.703	-0.571	-1.001
0.46	0.205	-0.53	0.108	0.323	-0.2	-0.741	-0.56	-0.903
0.443	0.159	-0.598	0.127	0.284	-0.144	-0.803	-0.555	-0.755
0.369	0.077	-0.68	0.193	0.179	0.028	-1	-0.504	-0.501
0.262	-0.016	-0.761	0.289	0.074	0.242	-1.26	-0.437	-0.209
0.086	-0.15	-0.81	0.438	-0.043	0.576	-1.615	-0.335	0.118
-0.1	-0.262	-0.842	0.598	-0.12	0.858	-1.909	-0.197	0.355
-0.237	-0.304	-0.823	0.727	-0.202	1.017	-2.085	-0.067	0.435
-0.369	-0.353	-0.801	0.843	-0.216	1.115	-2.122	0.065	0.444
-0.42	-0.362	-0.846	0.837	-0.215	1.045	-2.058	0.189	0.507
-0.477	-0.384	-0.855	0.839	-0.198	1.034	-2.009	0.275	0.537
-0.525	-0.394	-0.877	0.781	-0.187	1.002	-1.931	0.381	0.588
-0.556	-0.413	-0.907	0.649	-0.164	0.963	-1.814	0.489	0.668
-0.566	-0.435	-0.912	0.474	-0.134	0.94	-1.691	0.569	0.734
-0.57	-0.48	-0.967	0.277	-0.085	0.933	-1.538	0.66	0.824
-0.571	-0.573	-0.989	0.082	-0.024	0.986	-1.432	0.748	0.914
-0.581	-0.656	-1.036	-0.04	0.099	1.042	-1.359	0.814	0.96
-0.585	-0.696	-1.042	-0.111	0.15	1.063	-1.328	0.855	0.985
-0.589	-0.715	-1.098	-0.133	0.188	1.041	-1.285	0.896	1.015
-0.597	-0.769	-1.161	-0.177	0.275	1.049	-1.275	0.967	1.062
-0.593	-0.752	-1.269	-0.181	0.336	0.953	-1.215	1.064	1.045
-0.582	-0.734	-1.38	-0.213	0.43	0.854	-1.175	1.149	1.048
-0.576	-0.688	-1.464	-0.225	0.494	0.759	-1.122	1.214	1.006
-0.576	-0.648	-1.536	-0.188	0.533	0.634	-1.027	1.278	0.945
-0.582	-0.603	-1.562	-0.143	0.554	0.538	-0.903	1.301	0.845
-0.582	-0.588	-1.572	-0.131	0.567	0.51	-0.868	1.303	0.814
-0.571	-0.585	-1.565	-0.133	0.566	0.475	-0.857	1.309	0.806
-0.557	-0.569	-1.559	-0.118	0.564	0.399	-0.833	1.303	0.801
-0.556	-0.53	-1.526	-0.109	0.547	0.309	-0.822	1.296	0.805
-0.515	-0.514	-1.487	-0.127	0.528	0.184	-0.776	1.288	0.8
-0.472	-0.486	-1.473	-0.157	0.507	0.04	-0.756	1.294	0.827
-0.432	-0.391	-1.439	-0.223	0.48	-0.2	-0.752	1.315	0.877
-0.394	-0.299	-1.509	-0.307	0.486	-0.379	-0.723	1.365	0.915
-0.365	-0.22	-1.677	-0.376	0.461	-0.395	-0.775	1.473	0.917
-0.335	-0.211	-1.889	-0.435	0.472	-0.294	-0.815	1.6	0.877
-0.331	-0.208	-2.011	-0.453	0.497	-0.228	-0.853	1.682	0.855
-0.335	-0.22	-2.088	-0.456	0.502	-0.155	-0.875	1.729	0.837
-0.353	-0.265	-2.134	-0.418	0.487	-0.051	-0.871	1.764	0.811
-0.381	-0.353	-2.14	-0.355	0.467	0.056	-0.831	1.793	0.789
-0.425	-0.411	-2.137	-0.276	0.43	0.171	-0.763	1.804	0.736
-0.478	-0.523	-2.089	-0.176	0.38	0.3	-0.673	1.833	0.68
-0.523	-0.598	-2.064	-0.11	0.346	0.392	-0.572	1.882	0.605
-0.556	-0.667	-2.065	-0.038	0.32	0.465	-0.472	1.968	0.493
-0.58	-0.735	-2.062	0.037	0.305	0.518	-0.393	2.066	0.373
-0.598	-0.833	-2.02	0.119	0.327	0.577	-0.36	2.206	0.199
-0.606	-0.875	-2.049	0.189	0.411	0.568	-0.311	2.309	0.052
-0.609	-0.931	-2.039	0.236	0.494	0.591	-0.277	2.399	-0.104
-0.612	-0.972	-2.037	0.29	0.567	0.585	-0.244	2.446	-0.203
-0.651	-1.086	-2.118	0.423	0.667	0.631	-0.03	2.431	-0.263
-0.724	-1.208	-2.231	0.592	0.739	0.709	0.259	2.357	-0.258
-0.834	-1.402	-2.46	0.855	0.788	0.831	0.745	2.278	-0.224
-0.982	-1.639	-2.753	1.201	0.796	0.995	1.443	2.054	-0.096
-1.078	-1.784	-2.964	1.425	0.783	1.08	1.943	1.884	0.017
-1.145	-1.862	-3.1	1.58	0.772	1.143	2.281	1.707	0.12
-1.153	-1.873	-3.118	1.613	0.785	1.149	2.333	1.671	0.121
-1.155	-1.874	-3.122	1.624	0.801	1.159	2.371	1.647	0.097
-1.157	-1.875	-3.124	1.632	0.826	1.166	2.348	1.629	0.104
-1.157	-1.875	-3.125	1.643	0.851	1.181	2.346	1.605	0.089
-1.157	-1.875	-3.125	1.642	0.884	1.201	2.323	1.59	0.08
-1.158	-1.875	-3.128	1.633	0.916	1.229	2.285	1.575	0.085
-1.159	-1.877	-3.129	1.62	0.948	1.265	2.233	1.564	0.09
-1.159	-1.876	-3.128	1.602	0.966	1.301	2.217	1.567	0.067
-1.159	-1.876	-3.126	1.595	0.995	1.318	2.212	1.579	0.028
-1.159	-1.876	-3.128	1.6	1.01	1.355	2.203	1.559	0.003
-1.159	-1.876	-3.127	1.604	1.033	1.389	2.195	1.542	-0.027
-1.159	-1.876	-3.127	1.609	1.045	1.421	2.193	1.516	-0.046
-1.159	-1.876	-3.127	1.614	1.057	1.437	2.179	1.5	-0.048
-1.159	-1.875	-3.127	1.62	1.062	1.453	2.163	1.487	-0.052
-1.159	-1.875	-3.127	1.623	1.066	1.47	2.147	1.48	-0.056
-1.159	-1.874	-3.126	1.624	1.068	1.485	2.131	1.471	-0.055
-1.159	-1.874	-3.126	1.623	1.073	1.495	2.11	1.467	-0.05
-1.159	-1.874	-3.126	1.628	1.076	1.511	2.09	1.464	-0.056
-1.159	-1.874	-3.127	1.621	1.092	1.536	2.065	1.457	-0.06
-1.159	-1.874	-3.126	1.628	1.112	1.568	2.039	1.452	-0.089
-1.159	-1.874	-3.127	1.621	1.144	1.595	2.019	1.442	-0.105
-1.159	-1.874	-3.127	1.61	1.193	1.62	1.999	1.427	-0.123
-1.159	-1.874	-3.126	1.585	1.252	1.634	1.987	1.412	-0.131
-1.159	-1.874	-3.125	1.573	1.286	1.637	1.983	1.402	-0.133
-1.159	-1.873	-3.125	1.56	1.328	1.637	1.981	1.386	-0.131
-1.159	-1.872	-3.124	1.546	1.365	1.639	1.976	1.376	-0.133
-1.159	-1.872	-3.124	1.549	1.391	1.64	1.963	1.372	-0.141
-1.159	-1.873	-3.123	1.565	1.417	1.627	1.952	1.358	-0.141
-1.159	-1.873	-3.124	1.578	1.441	1.624	1.926	1.35	-0.14
-1.158	-1.873	-3.124	1.585	1.456	1.618	1.911	1.345	-0.135
-1.158	-1.873	-3.125	1.591	1.468	1.617	1.892	1.341	-0.131
-1.158	-1.873	-3.126	1.607	1.494	1.6	1.876	1.335	-0.129
-1.158	-1.874	-3.126	1.615	1.527	1.589	1.859	1.323	-0.124
-1.158	-1.873	-3.126	1.627	1.575	1.573	1.862	1.298	-0.131
-1.158	-1.873	-3.126	1.637	1.627	1.558	1.87	1.283	-0.149
-1.158	-1.873	-3.126	1.651	1.671	1.543	1.869	1.268	-0.162
-1.158	-1.874	-3.126	1.664	1.712	1.526	1.865	1.258	-0.172
-1.158	-1.873	-3.127	1.665	1.737	1.514	1.877	1.255	-0.182
-1.158	-1.874	-3.128	1.666	1.768	1.521	1.858	1.246	-0.187
-1.159	-1.874	-3.127	1.678	1.808	1.536	1.846	1.228	-0.212
-1.159	-1.874	-3.128	1.694	1.868	1.545	1.835	1.199	-0.24
-1.159	-1.874	-3.128	1.703	1.922	1.579	1.795	1.178	-0.272
-1.159	-1.874	-3.128	1.709	1.959	1.607	1.764	1.163	-0.293
-1.159	-1.873	-3.128	1.714	2	1.629	1.736	1.151	-0.316
-1.159	-1.873	-3.127	1.721	2.071	1.647	1.697	1.123	-0.334
-1.159	-1.873	-3.127	1.727	2.133	1.673	1.663	1.094	-0.357
-1.159	-1.872	-3.126	1.741	2.196	1.685	1.634	1.064	-0.377
-1.159	-1.872	-3.125	1.778	2.308	1.695	1.579	1.004	-0.401
-1.159	-1.871	-3.123	1.803	2.382	1.708	1.551	0.943	-0.411
-1.159	-1.871	-3.122	1.829	2.459	1.716	1.512	0.894	-0.423
-1.158	-1.87	-3.12	1.849	2.509	1.724	1.483	0.861	-0.431
-1.158	-1.87	-3.12	1.876	2.546	1.731	1.473	0.819	-0.443
-1.158	-1.87	-3.12	1.901	2.598	1.737	1.445	0.786	-0.457
-1.158	-1.87	-3.119	1.942	2.661	1.722	1.407	0.759	-0.472
-1.157	-1.869	-3.117	1.983	2.733	1.702	1.356	0.742	-0.492
-1.154	-1.868	-3.115	2.035	2.824	1.687	1.298	0.7	-0.515
-1.15	-1.866	-3.11	2.09	2.951	1.656	1.211	0.663	-0.541
-1.137	-1.861	-3.093	2.122	3.006	1.643	1.141	0.631	-0.566
-1.105	-1.842	-3.038	2.091	3.051	1.658	1.064	0.565	-0.6
-1.067	-1.815	-2.972	2.05	3.093	1.66	0.968	0.509	-0.641
-0.993	-1.712	-2.839	1.895	3.217	1.688	0.753	0.301	-0.659
-0.848	-1.605	-2.644	1.561	3.324	1.729	0.484	0.087	-0.663
-0.742	-1.508	-2.478	1.261	3.438	1.784	0.237	-0.087	-0.657
-0.655	-1.422	-2.3	0.958	3.58	1.858	-0.015	-0.253	-0.644
-0.544	-1.379	-2.145	0.674	3.682	1.915	-0.183	-0.383	-0.668
-0.474	-1.342	-2.043	0.429	3.729	1.959	-0.324	-0.424	-0.648
-0.497	-1.281	-2.006	0.239	3.81	2.18	-0.464	-0.46	-0.68
-0.573	-1.196	-1.913	0.18	3.792	2.357	-0.542	-0.478	-0.767
-0.587	-1.139	-1.779	0.137	3.723	2.496	-0.584	-0.508	-0.927
-0.618	-1.082	-1.631	0.124	3.689	2.644	-0.655	-0.54	-1.106
-0.66	-0.969	-1.522	0.281	3.633	2.657	-0.716	-0.61	-1.297
-0.643	-0.894	-1.425	0.448	3.496	2.568	-0.739	-0.631	-1.466
-0.634	-0.843	-1.367	0.658	3.578	2.38	-0.833	-0.721	-1.525
-0.657	-0.743	-1.351	0.871	3.555	2.146	-0.982	-0.712	-1.502
-0.655	-0.627	-1.406	1.067	3.54	1.936	-1.172	-0.674	-1.506
-0.707	-0.557	-1.442	1.221	3.734	1.685	-1.37	-0.593	-1.447
-0.747	-0.485	-1.546	1.571	3.763	1.439	-1.657	-0.485	-1.407
-0.762	-0.444	-1.593	1.7	3.673	1.228	-1.835	-0.212	-1.4
-0.785	-0.443	-1.59	1.847	3.591	1.038	-1.958	0.055	-1.436
-0.788	-0.432	-1.552	1.899	3.564	0.87	-2.014	0.268	-1.516
-0.791	-0.433	-1.5	1.88	3.572	0.747	-2.009	0.424	-1.574
-0.815	-0.458	-1.482	1.873	3.623	0.652	-2.011	0.576	-1.587
-0.843	-0.498	-1.467	1.836	3.661	0.591	-2.011	0.695	-1.535
-0.842	-0.58	-1.369	1.752	3.762	0.509	-1.938	0.778	-1.54
-0.79	-0.583	-1.442	1.613	3.746	0.522	-1.937	0.696	-1.364
-0.74	-0.59	-1.452	1.488	3.74	0.448	-1.891	0.599	-1.184
-0.684	-0.59	-1.474	1.337	3.753	0.39	-1.876	0.478	-0.971
-0.6	-0.601	-1.494	1.135	3.706	0.348	-1.772	0.244	-0.678
-0.461	-0.585	-1.5	0.999	3.661	0.176	-1.671	0.071	-0.541
-0.38	-0.588	-1.457	0.932	3.614	0.084	-1.573	-0.068	-0.477
-0.274	-0.6	-1.362	0.885	3.535	-0.004	-1.466	-0.22	-0.489
-0.27	-0.604	-1.247	0.856	3.441	-0.031	-1.325	-0.302	-0.49
-0.28	-0.617	-1.077	0.941	3.323	-0.044	-1.273	-0.412	-0.516
-0.331	-0.607	-0.86	0.94	3.21	-0.068	-1.187	-0.506	-0.483
-0.368	-0.597	-0.7	0.883	3.124	-0.094	-1.112	-0.529	-0.451
-0.424	-0.604	-0.572	0.821	3.077	-0.102	-1.037	-0.515	-0.406
-0.475	-0.632	-0.421	0.82	2.985	-0.116	-1.03	-0.506	-0.331
-0.479	-0.601	-0.391	0.678	2.918	-0.119	-0.924	-0.476	-0.309
-0.461	-0.506	-0.437	0.534	2.809	-0.139	-0.857	-0.462	-0.271
-0.401	-0.496	-0.523	0.47	2.66	-0.086	-0.767	-0.47	-0.278
-0.29	-0.437	-0.666	0.389	2.469	-0.083	-0.682	-0.443	-0.34
-0.192	-0.383	-0.792	0.327	2.319	-0.083	-0.631	-0.418	-0.405
-0.121	-0.282	-0.905	0.306	2.181	-0.042	-0.64	-0.448	-0.486
-0.055	-0.189	-0.909	0.317	2.109	-0.07	-0.729	-0.445	-0.625
-0.004	-0.127	-0.933	0.355	2.011	-0.091	-0.796	-0.438	-0.705
0.025	-0.058	-0.952	0.362	1.937	-0.098	-0.806	-0.451	-0.778
0.069	0.088	-0.926	0.377	1.888	-0.133	-0.924	-0.474	-0.941
0.128	0.233	-0.858	0.384	1.745	-0.201	-1.051	-0.49	-1.069
0.161	0.251	-0.779	0.395	1.522	-0.251	-1.095	-0.481	-1.018
0.206	0.224	-0.66	0.379	1.24	-0.328	-1.103	-0.479	-0.891
0.251	0.183	-0.558	0.325	1.061	-0.405	-1.091	-0.462	-0.786
0.293	0.152	-0.478	0.27	0.911	-0.467	-1.076	-0.444	-0.708
0.323	0.12	-0.452	0.235	0.753	-0.511	-1.036	-0.412	-0.621
0.367	0.121	-0.457	0.223	0.603	-0.593	-1.026	-0.398	-0.533
0.387	0.1	-0.44	0.178	0.442	-0.613	-0.984	-0.328	-0.485
0.419	0.096	-0.432	0.146	0.288	-0.66	-0.968	-0.28	-0.429
0.448	0.076	-0.396	0.128	0.089	-0.712	-0.935	-0.218	-0.373
0.473	0.048	-0.36	0.113	-0.08	-0.74	-0.902	-0.165	-0.332
0.483	0.029	-0.319	0.037	-0.219	-0.737	-0.85	-0.097	-0.3
0.486	0.007	-0.261	-0.026	-0.295	-0.721	-0.801	-0.064	-0.296
0.496	0.016	-0.245	-0.045	-0.354	-0.74	-0.801	-0.046	-0.283
0.501	0.015	-0.217	-0.059	-0.408	-0.734	-0.801	-0.039	-0.278
0.487	0.015	-0.198	-0.092	-0.469	-0.732	-0.775	0.005	-0.259
0.49	0.023	-0.183	-0.063	-0.551	-0.701	-0.815	-0.001	-0.26
0.482	0.025	-0.159	-0.057	-0.656	-0.689	-0.818	0.038	-0.251
0.459	0.044	-0.146	-0.05	-0.763	-0.668	-0.853	0.085	-0.224
0.429	0.045	-0.109	-0.043	-0.884	-0.64	-0.866	0.14	-0.197
0.415	0.044	-0.078	-0.037	-0.974	-0.634	-0.873	0.171	-0.174
0.407	0.044	-0.037	-0.095	-0.999	-0.671	-0.83	0.215	-0.155
0.393	0.042	0.005	-0.161	-0.987	-0.701	-0.81	0.262	-0.133
0.406	0.037	0.034	-0.205	-1.02	-0.746	-0.763	0.266	-0.106
0.409	0.031	0.084	-0.259	-1.026	-0.782	-0.732	0.276	-0.086
0.419	0.02	0.138	-0.316	-1.034	-0.823	-0.684	0.277	-0.067
0.432	0.005	0.185	-0.357	-1.044	-0.854	-0.632	0.262	-0.056
0.459	0.008	0.211	-0.37	-1.083	-0.872	-0.587	0.222	-0.073
0.471	0.012	0.233	-0.36	-1.111	-0.878	-0.557	0.183	-0.089
0.482	0.023	0.225	-0.331	-1.145	-0.867	-0.517	0.126	-0.106
0.493	0.034	0.208	-0.306	-1.171	-0.851	-0.485	0.079	-0.126
0.507	0.047	0.199	-0.307	-1.193	-0.847	-0.464	0.048	-0.14
0.521	0.062	0.206	-0.313	-1.224	-0.851	-0.426	0.01	-0.152
0.526	0.068	0.193	-0.319	-1.249	-0.855	-0.413	0.009	-0.142
0.529	0.066	0.186	-0.323	-1.275	-0.845	-0.398	0.01	-0.138
0.53	0.068	0.184	-0.335	-1.319	-0.834	-0.374	0.009	-0.128
0.539	0.077	0.171	-0.354	-1.387	-0.83	-0.34	0.015	-0.116
0.553	0.077	0.164	-0.418	-1.475	-0.817	-0.306	0.023	-0.06
0.567	0.082	0.172	-0.484	-1.552	-0.805	-0.283	0.025	-0.017
0.565	0.099	0.172	-0.535	-1.606	-0.795	-0.273	0.044	0.01
0.566	0.114	0.171	-0.576	-1.671	-0.814	-0.263	0.074	0.053
0.56	0.123	0.164	-0.64	-1.715	-0.781	-0.251	0.102	0.081
0.532	0.139	0.187	-0.664	-1.763	-0.791	-0.263	0.143	0.127
0.479	0.144	0.169	-0.663	-1.801	-0.762	-0.255	0.206	0.167
0.439	0.168	0.214	-0.698	-1.872	-0.786	-0.305	0.282	0.238
0.376	0.146	0.217	-0.662	-1.882	-0.766	-0.309	0.344	0.285
0.3	0.122	0.2	-0.613	-1.901	-0.77	-0.302	0.448	0.347
0.252	0.098	0.18	-0.563	-1.932	-0.775	-0.273	0.512	0.389
0.244	0.046	0.182	-0.543	-1.915	-0.832	-0.232	0.582	0.405
0.248	-0.015	0.198	-0.511	-1.926	-0.886	-0.161	0.61	0.425
0.267	-0.062	0.21	-0.498	-1.958	-0.966	-0.095	0.652	0.446
0.306	-0.08	0.249	-0.485	-1.952	-0.994	-0.048	0.592	0.399
0.348	-0.081	0.277	-0.464	-1.943	-1.056	-0.029	0.558	0.351
0.354	-0.06	0.318	-0.434	-1.926	-1.049	-0.006	0.481	0.287
0.37	-0.025	0.369	-0.408	-1.916	-1.038	0.007	0.407	0.182
0.385	0.018	0.388	-0.403	-1.879	-1.028	0.008	0.352	0.087
0.38	0.043	0.416	-0.392	-1.855	-1.004	0.012	0.317	0.02
0.353	0.076	0.439	-0.359	-1.802	-0.947	-0.012	0.29	-0.074
0.341	0.092	0.438	-0.313	-1.745	-0.889	-0.017	0.272	-0.19
0.333	0.109	0.452	-0.307	-1.681	-0.843	-0.041	0.284	-0.299
0.322	0.115	0.461	-0.272	-1.632	-0.796	-0.056	0.3	-0.41
0.296	0.123	0.472	-0.244	-1.59	-0.722	-0.046	0.301	-0.517
0.27	0.147	0.459	-0.222	-1.576	-0.659	-0.028	0.284	-0.577
0.242	0.174	0.449	-0.201	-1.56	-0.588	-0.01	0.252	-0.634
0.225	0.176	0.463	-0.176	-1.531	-0.53	0.015	0.199	-0.679
0.212	0.176	0.48	-0.16	-1.504	-0.477	0.037	0.14	-0.713
0.188	0.175	0.492	-0.146	-1.48	-0.421	0.073	0.079	-0.722
0.203	0.166	0.525	-0.138	-1.444	-0.366	0.076	-0.019	-0.76
0.231	0.154	0.518	-0.125	-1.387	-0.287	0.122	-0.145	-0.828
0.306	0.207	0.391	-0.134	-1.259	-0.226	0.155	-0.307	-0.942
0.372	0.265	0.26	-0.142	-1.174	-0.149	0.186	-0.459	-1.04
0.404	0.311	0.158	-0.149	-1.124	-0.116	0.209	-0.526	-1.088
0.437	0.356	0.058	-0.16	-1.086	-0.081	0.229	-0.584	-1.141
0.46	0.398	-0.007	-0.171	-1.065	-0.06	0.229	-0.621	-1.179
0.47	0.411	-0.064	-0.159	-1.064	-0.053	0.23	-0.613	-1.196
0.475	0.43	-0.118	-0.14	-1.073	-0.053	0.228	-0.596	-1.213
0.481	0.444	-0.154	-0.131	-1.075	-0.051	0.228	-0.58	-1.237
0.487	0.458	-0.19	-0.123	-1.081	-0.053	0.227	-0.568	-1.253
0.494	0.476	-0.236	-0.107	-1.101	-0.049	0.225	-0.558	-1.267
0.508	0.483	-0.256	-0.1	-1.118	-0.047	0.22	-0.563	-1.277
0.511	0.492	-0.262	-0.102	-1.111	-0.037	0.216	-0.588	-1.277
0.52	0.498	-0.268	-0.105	-1.108	-0.031	0.213	-0.613	-1.277
0.528	0.502	-0.27	-0.107	-1.105	-0.022	0.206	-0.641	-1.272
0.533	0.499	-0.27	-0.115	-1.087	-0.008	0.202	-0.676	-1.26
0.53	0.505	-0.262	-0.124	-1.067	0.018	0.185	-0.712	-1.252
0.511	0.518	-0.238	-0.149	-1.027	0.027	0.183	-0.72	-1.256
0.497	0.528	-0.226	-0.169	-1	0.037	0.174	-0.722	-1.254
0.486	0.54	-0.217	-0.173	-0.975	0.042	0.158	-0.72	-1.266
0.456	0.569	-0.195	-0.183	-0.95	0.054	0.143	-0.706	-1.289
0.465	0.555	-0.194	-0.193	-0.935	0.056	0.121	-0.669	-1.31
0.464	0.559	-0.191	-0.202	-0.928	0.071	0.089	-0.657	-1.319
0.479	0.549	-0.188	-0.213	-0.927	0.081	0.061	-0.636	-1.338
0.483	0.546	-0.182	-0.229	-0.921	0.096	0.037	-0.611	-1.358
0.499	0.531	-0.192	-0.233	-0.913	0.111	0.012	-0.603	-1.368
0.509	0.522	-0.204	-0.237	-0.899	0.128	-0.006	-0.594	-1.383
0.521	0.516	-0.209	-0.238	-0.894	0.136	-0.02	-0.594	-1.394
0.534	0.523	-0.215	-0.237	-0.9	0.139	-0.031	-0.604	-1.404
0.54	0.555	-0.218	-0.246	-0.914	0.151	-0.047	-0.627	-1.423
0.552	0.545	-0.211	-0.22	-0.892	0.136	-0.068	-0.65	-1.426
0.549	0.563	-0.206	-0.194	-0.895	0.129	-0.08	-0.673	-1.436
0.537	0.575	-0.19	-0.17	-0.876	0.125	-0.096	-0.701	-1.436
0.532	0.577	-0.175	-0.146	-0.86	0.126	-0.12	-0.727	-1.436
0.53	0.578	-0.156	-0.119	-0.833	0.137	-0.148	-0.762	-1.449
0.522	0.578	-0.142	-0.106	-0.811	0.157	-0.171	-0.789	-1.451
0.519	0.573	-0.128	-0.093	-0.794	0.177	-0.188	-0.809	-1.461
0.52	0.567	-0.122	-0.091	-0.782	0.192	-0.206	-0.812	-1.47
0.529	0.564	-0.114	-0.089	-0.765	0.205	-0.23	-0.831	-1.48
0.531	0.564	-0.092	-0.115	-0.747	0.205	-0.26	-0.818	-1.484
0.533	0.568	-0.068	-0.141	-0.726	0.191	-0.283	-0.804	-1.486
0.525	0.574	-0.048	-0.162	-0.703	0.18	-0.306	-0.785	-1.483
0.513	0.578	-0.029	-0.188	-0.665	0.156	-0.321	-0.755	-1.477
0.497	0.583	-0.024	-0.202	-0.626	0.131	-0.335	-0.726	-1.465
0.475	0.589	-0.011	-0.202	-0.593	0.112	-0.334	-0.723	-1.447
0.456	0.585	-0.008	-0.197	-0.553	0.1	-0.331	-0.719	-1.43
0.429	0.578	-0.015	-0.193	-0.504	0.103	-0.313	-0.714	-1.418
0.413	0.568	-0.035	-0.184	-0.45	0.1	-0.305	-0.714	-1.402
0.416	0.552	-0.068	-0.169	-0.373	0.077	-0.327	-0.717	-1.381
0.445	0.528	-0.152	-0.14	-0.247	0.009	-0.399	-0.705	-1.339
0.473	0.494	-0.227	-0.11	-0.139	-0.045	-0.455	-0.691	-1.304
0.513	0.457	-0.296	-0.079	-0.044	-0.107	-0.531	-0.672	-1.27
0.562	0.399	-0.382	-0.03	0.063	-0.173	-0.601	-0.653	-1.234
0.592	0.374	-0.438	-0.009	0.14	-0.22	-0.655	-0.646	-1.204
0.589	0.35	-0.432	-0.009	0.189	-0.235	-0.674	-0.641	-1.18
0.581	0.323	-0.406	-0.02	0.227	-0.232	-0.676	-0.649	-1.153
0.56	0.306	-0.381	-0.018	0.251	-0.229	-0.668	-0.649	-1.138
0.538	0.284	-0.36	-0.009	0.279	-0.222	-0.659	-0.643	-1.125
0.524	0.258	-0.34	-0.017	0.319	-0.218	-0.656	-0.636	-1.111
0.507	0.252	-0.35	0.005	0.347	-0.211	-0.654	-0.635	-1.107
0.495	0.244	-0.36	0.016	0.358	-0.208	-0.655	-0.621	-1.097
0.483	0.245	-0.381	0.038	0.36	-0.218	-0.66	-0.603	-1.084
0.476	0.24	-0.409	0.058	0.352	-0.224	-0.663	-0.584	-1.065
0.479	0.232	-0.446	0.078	0.335	-0.229	-0.661	-0.572	-1.044
0.466	0.228	-0.482	0.098	0.316	-0.226	-0.671	-0.553	-1.001
0.468	0.204	-0.519	0.111	0.282	-0.211	-0.706	-0.545	-0.93
0.451	0.161	-0.571	0.137	0.234	-0.159	-0.752	-0.539	-0.81
0.376	0.066	-0.6	0.208	0.143	0.029	-0.93	-0.518	-0.593
0.277	-0.026	-0.636	0.287	0.063	0.236	-1.159	-0.481	-0.343
0.103	-0.16	-0.634	0.449	-0.031	0.561	-1.474	-0.395	-0.093
-0.081	-0.272	-0.629	0.591	-0.131	0.903	-1.821	-0.273	0.135
-0.272	-0.356	-0.583	0.748	-0.174	1.162	-2.051	-0.14	0.241
-0.399	-0.422	-0.559	0.815	-0.152	1.256	-2.08	-0.009	0.285
-0.452	-0.435	-0.631	0.823	-0.134	1.181	-2.028	0.11	0.372
-0.494	-0.435	-0.696	0.791	-0.126	1.114	-1.944	0.225	0.432
-0.531	-0.447	-0.711	0.737	-0.107	1.087	-1.883	0.311	0.477
-0.568	-0.478	-0.758	0.598	-0.078	1.053	-1.762	0.442	0.572
-0.563	-0.505	-0.799	0.451	-0.025	0.993	-1.656	0.533	0.641
-0.563	-0.553	-0.879	0.246	0.043	0.974	-1.506	0.623	0.758
-0.578	-0.621	-0.931	0.078	0.105	1.037	-1.413	0.72	0.83
-0.583	-0.686	-0.974	-0.088	0.171	1.076	-1.333	0.803	0.912
-0.59	-0.718	-0.997	-0.139	0.2	1.09	-1.313	0.852	0.946
-0.608	-0.776	-1.043	-0.177	0.272	1.143	-1.278	0.877	0.994
-0.605	-0.811	-1.114	-0.201	0.341	1.095	-1.27	0.951	1.046
-0.607	-0.803	-1.212	-0.208	0.399	1.013	-1.191	1.027	1.041
-0.612	-0.769	-1.294	-0.203	0.453	0.88	-1.095	1.103	1.024
-0.592	-0.699	-1.427	-0.23	0.508	0.771	-1.033	1.17	0.987
-0.594	-0.655	-1.491	-0.179	0.54	0.639	-0.921	1.229	0.911
-0.594	-0.599	-1.546	-0.157	0.561	0.558	-0.843	1.251	0.848
-0.592	-0.577	-1.568	-0.142	0.566	0.52	-0.817	1.262	0.82
-0.569	-0.58	-1.568	-0.133	0.56	0.475	-0.794	1.259	0.808
-0.548	-0.582	-1.558	-0.121	0.547	0.419	-0.766	1.254	0.799
-0.547	-0.543	-1.526	-0.101	0.521	0.318	-0.751	1.244	0.808
-0.52	-0.527	-1.488	-0.101	0.481	0.211	-0.704	1.227	0.819
-0.493	-0.507	-1.473	-0.103	0.454	0.097	-0.687	1.225	0.846
-0.461	-0.476	-1.484	-0.117	0.416	-0.036	-0.667	1.242	0.885
-0.446	-0.402	-1.468	-0.171	0.398	-0.205	-0.642	1.26	0.936
-0.422	-0.381	-1.62	-0.229	0.381	-0.183	-0.625	1.345	0.938
-0.39	-0.348	-1.775	-0.304	0.419	-0.179	-0.687	1.472	0.92
-0.386	-0.343	-1.901	-0.343	0.451	-0.118	-0.719	1.568	0.898
-0.386	-0.351	-1.993	-0.354	0.466	-0.045	-0.75	1.637	0.871
-0.411	-0.424	-2.048	-0.301	0.475	0.072	-0.757	1.683	0.857
-0.424	-0.468	-2.051	-0.292	0.47	0.143	-0.747	1.734	0.816
-0.46	-0.533	-2.051	-0.202	0.416	0.254	-0.674	1.753	0.753
-0.509	-0.602	-2.025	-0.119	0.359	0.381	-0.607	1.784	0.683
-0.546	-0.631	-1.998	-0.092	0.353	0.45	-0.544	1.809	0.615
-0.57	-0.672	-2.011	-0.042	0.325	0.515	-0.469	1.888	0.511
-0.606	-0.731	-1.981	0.022	0.278	0.61	-0.404	1.963	0.399
-0.606	-0.804	-1.946	0.088	0.317	0.62	-0.4	2.099	0.239
-0.609	-0.835	-1.951	0.131	0.403	0.638	-0.371	2.15	0.107
-0.615	-0.879	-1.953	0.19	0.505	0.638	-0.328	2.226	-0.043
-0.616	-0.917	-1.936	0.245	0.588	0.63	-0.314	2.277	-0.164
-0.635	-0.989	-1.954	0.357	0.696	0.641	-0.222	2.274	-0.256
-0.684	-1.068	-2.06	0.497	0.757	0.693	-0.014	2.197	-0.247
-0.783	-1.231	-2.241	0.736	0.796	0.802	0.414	2.091	-0.213
-0.914	-1.464	-2.535	1.047	0.813	0.938	1.047	1.968	-0.122
-1.043	-1.689	-2.841	1.364	0.806	1.058	1.733	1.802	-0.003
-1.126	-1.826	-3.05	1.577	0.803	1.128	2.191	1.669	0.085
-1.148	-1.863	-3.105	1.638	0.816	1.153	2.324	1.629	0.084
-1.155	-1.873	-3.122	1.659	0.838	1.162	2.392	1.614	0.051
-1.156	-1.874	-3.124	1.672	0.864	1.17	2.375	1.593	0.05
-1.157	-1.875	-3.125	1.682	0.891	1.178	2.345	1.576	0.056
-1.157	-1.875	-3.126	1.683	0.915	1.191	2.33	1.558	0.056
-1.158	-1.875	-3.126	1.675	0.939	1.21	2.297	1.545	0.068
-1.159	-1.876	-3.128	1.657	0.963	1.241	2.252	1.545	0.073
-1.159	-1.875	-3.126	1.627	0.996	1.281	2.211	1.56	0.051
-1.159	-1.875	-3.127	1.611	1.02	1.306	2.207	1.576	0.013
-1.159	-1.876	-3.127	1.607	1.044	1.343	2.196	1.561	-0.013
-1.159	-1.875	-3.127	1.603	1.062	1.382	2.187	1.546	-0.039
-1.159	-1.876	-3.127	1.61	1.074	1.412	2.18	1.52	-0.053
-1.159	-1.876	-3.127	1.611	1.078	1.435	2.177	1.502	-0.058
-1.159	-1.875	-3.127	1.613	1.084	1.451	2.169	1.491	-0.065
-1.159	-1.875	-3.127	1.612	1.092	1.472	2.16	1.481	-0.075
-1.159	-1.875	-3.127	1.615	1.095	1.487	2.152	1.463	-0.072
-1.159	-1.874	-3.126	1.624	1.099	1.499	2.129	1.459	-0.078
-1.159	-1.874	-3.126	1.634	1.109	1.521	2.106	1.447	-0.088
-1.159	-1.874	-3.126	1.632	1.122	1.556	2.083	1.435	-0.101
-1.159	-1.874	-3.126	1.644	1.133	1.584	2.06	1.426	-0.123
-1.159	-1.874	-3.126	1.638	1.159	1.615	2.032	1.414	-0.135
-1.159	-1.873	-3.126	1.622	1.204	1.642	2.011	1.397	-0.145
-1.159	-1.874	-3.125	1.603	1.254	1.651	1.996	1.388	-0.15
-1.159	-1.874	-3.125	1.589	1.287	1.656	1.987	1.386	-0.155
-1.159	-1.873	-3.125	1.572	1.334	1.654	1.98	1.371	-0.149
-1.159	-1.873	-3.124	1.569	1.373	1.65	1.968	1.366	-0.155
-1.159	-1.873	-3.123	1.564	1.401	1.651	1.951	1.365	-0.157
-1.159	-1.873	-3.124	1.576	1.426	1.648	1.937	1.35	-0.159
-1.159	-1.873	-3.124	1.584	1.453	1.64	1.931	1.338	-0.161
-1.158	-1.873	-3.125	1.582	1.464	1.644	1.906	1.335	-0.15
-1.158	-1.873	-3.126	1.589	1.478	1.641	1.89	1.331	-0.148
-1.158	-1.874	-3.126	1.594	1.507	1.633	1.88	1.325	-0.15
-1.158	-1.873	-3.126	1.607	1.546	1.619	1.868	1.302	-0.146
-1.158	-1.873	-3.125	1.614	1.603	1.601	1.87	1.28	-0.152
-1.158	-1.873	-3.126	1.62	1.644	1.587	1.871	1.269	-0.161
-1.158	-1.873	-3.126	1.628	1.691	1.572	1.869	1.256	-0.17
-1.158	-1.873	-3.126	1.636	1.727	1.55	1.871	1.254	-0.179
-1.158	-1.874	-3.127	1.643	1.756	1.527	1.866	1.254	-0.177
-1.158	-1.874	-3.128	1.642	1.786	1.533	1.845	1.246	-0.178
-1.158	-1.874	-3.128	1.652	1.827	1.54	1.831	1.229	-0.196
-1.159	-1.875	-3.128	1.661	1.892	1.548	1.814	1.211	-0.224
-1.159	-1.874	-3.127	1.683	1.952	1.578	1.787	1.178	-0.265
-1.159	-1.874	-3.128	1.689	2.015	1.607	1.744	1.157	-0.291
-1.159	-1.874	-3.127	1.693	2.081	1.621	1.712	1.135	-0.31
-1.159	-1.874	-3.126	1.702	2.146	1.638	1.672	1.112	-0.328
-1.159	-1.873	-3.126	1.709	2.211	1.661	1.637	1.084	-0.352
-1.159	-1.872	-3.126	1.727	2.316	1.682	1.586	1.044	-0.386
-1.159	-1.872	-3.124	1.757	2.382	1.702	1.545	0.995	-0.405
-1.159	-1.872	-3.124	1.781	2.441	1.71	1.522	0.948	-0.415
-1.159	-1.871	-3.122	1.804	2.505	1.725	1.492	0.893	-0.421
-1.159	-1.871	-3.122	1.834	2.551	1.736	1.462	0.856	-0.435
-1.158	-1.871	-3.121	1.853	2.578	1.741	1.446	0.832	-0.444
-1.158	-1.871	-3.121	1.889	2.625	1.742	1.429	0.791	-0.459
-1.158	-1.871	-3.12	1.936	2.704	1.73	1.38	0.754	-0.475
-1.158	-1.871	-3.122	1.987	2.776	1.71	1.341	0.725	-0.497
-1.158	-1.871	-3.122	2.045	2.893	1.673	1.279	0.686	-0.515
-1.155	-1.869	-3.121	2.124	3.016	1.64	1.202	0.65	-0.561
-1.151	-1.865	-3.115	2.169	3.101	1.609	1.134	0.62	-0.573
-1.132	-1.854	-3.085	2.175	3.171	1.617	1.068	0.556	-0.604
-1.099	-1.828	-3.024	2.137	3.237	1.628	0.99	0.468	-0.636
-1.029	-1.73	-2.922	1.985	3.347	1.655	0.807	0.289	-0.656
-0.915	-1.627	-2.77	1.734	3.448	1.678	0.581	0.099	-0.666
-0.802	-1.536	-2.592	1.389	3.558	1.738	0.319	-0.07	-0.629
-0.723	-1.465	-2.439	1.066	3.664	1.817	0.101	-0.197	-0.582
-0.657	-1.33	-2.258	0.727	3.813	1.944	-0.182	-0.399	-0.568
-0.561	-1.327	-2.164	0.318	3.93	2.089	-0.328	-0.414	-0.556
-0.623	-1.231	-2.122	0.149	3.997	2.317	-0.467	-0.442	-0.59
-0.644	-1.171	-2.055	0.032	3.999	2.472	-0.499	-0.46	-0.696
-0.662	-1.123	-1.955	-0.054	3.984	2.632	-0.54	-0.47	-0.841
-0.683	-1.083	-1.802	-0.126	4.005	2.799	-0.583	-0.503	-1.035
-0.711	-0.986	-1.67	-0.029	3.976	2.869	-0.609	-0.555	-1.305
-0.708	-0.91	-1.543	0.092	3.968	2.784	-0.604	-0.613	-1.503
-0.714	-0.887	-1.422	0.287	4.13	2.551	-0.674	-0.725	-1.536
-0.734	-0.846	-1.312	0.498	4.358	2.252	-0.768	-0.835	-1.536
-0.762	-0.764	-1.274	0.65	4.527	1.964	-0.903	-0.837	-1.513
-0.801	-0.704	-1.322	0.876	4.716	1.667	-1.107	-0.764	-1.465
-0.826	-0.609	-1.414	1.146	4.626	1.411	-1.381	-0.585	-1.409
-0.833	-0.55	-1.484	1.331	4.492	1.266	-1.553	-0.441	-1.391
-0.822	-0.549	-1.521	1.6	4.171	1.067	-1.76	-0.102	-1.425
-0.812	-0.517	-1.507	1.72	3.99	0.875	-1.878	0.177	-1.501
-0.811	-0.539	-1.483	1.746	3.968	0.761	-1.9	0.367	-1.563
-0.821	-0.604	-1.471	1.713	4.03	0.68	-1.886	0.513	-1.544
-0.849	-0.622	-1.451	1.683	4.067	0.618	-1.895	0.624	-1.516
-0.844	-0.646	-1.434	1.621	4.006	0.604	-1.881	0.665	-1.441
-0.773	-0.638	-1.429	1.444	4.036	0.529	-1.877	0.639	-1.35
-0.71	-0.638	-1.464	1.348	3.967	0.491	-1.904	0.582	-1.196
-0.669	-0.634	-1.503	1.185	3.915	0.488	-1.881	0.442	-0.932
-0.596	-0.616	-1.535	0.994	3.81	0.454	-1.818	0.248	-0.64
-0.503	-0.588	-1.513	0.845	3.732	0.33	-1.729	0.13	-0.51
-0.39	-0.582	-1.487	0.734	3.684	0.191	-1.613	-0	-0.441
-0.353	-0.585	-1.414	0.693	3.63	0.165	-1.528	-0.103	-0.428
-0.327	-0.586	-1.28	0.678	3.535	0.115	-1.384	-0.222	-0.447
-0.341	-0.605	-1.113	0.721	3.439	0.105	-1.297	-0.312	-0.475
-0.407	-0.653	-0.846	0.772	3.334	0.06	-1.122	-0.429	-0.444
-0.47	-0.685	-0.622	0.783	3.232	0.065	-1.031	-0.468	-0.437
-0.507	-0.681	-0.453	0.74	3.175	-0.033	-0.916	-0.493	-0.391
-0.551	-0.653	-0.328	0.665	3.126	-0.044	-0.852	-0.498	-0.374
-0.547	-0.616	-0.299	0.571	3.042	-0.062	-0.757	-0.509	-0.351
-0.516	-0.558	-0.34	0.481	2.933	-0.062	-0.688	-0.535	-0.324
-0.443	-0.481	-0.432	0.394	2.783	-0.062	-0.632	-0.554	-0.334
-0.328	-0.404	-0.571	0.312	2.613	-0.057	-0.598	-0.542	-0.402
-0.228	-0.354	-0.75	0.243	2.436	-0.03	-0.525	-0.535	-0.417
-0.138	-0.222	-0.894	0.213	2.29	-0.013	-0.583	-0.544	-0.503
-0.073	-0.172	-0.928	0.219	2.214	-0.04	-0.635	-0.538	-0.575
0.025	-0.105	-0.96	0.194	2.145	-0.072	-0.691	-0.556	-0.68
0.048	-0.034	-0.98	0.247	2.036	-0.093	-0.755	-0.53	-0.75
0.092	0.055	-0.958	0.232	1.994	-0.113	-0.834	-0.558	-0.841
0.15	0.183	-0.913	0.241	1.833	-0.18	-0.952	-0.543	-0.949
0.186	0.19	-0.817	0.256	1.564	-0.231	-0.966	-0.52	-0.91
0.233	0.219	-0.725	0.223	1.309	-0.337	-0.996	-0.498	-0.82
0.28	0.179	-0.656	0.203	1.133	-0.426	-0.978	-0.461	-0.741
0.322	0.137	-0.552	0.164	0.939	-0.497	-0.974	-0.424	-0.655
0.353	0.129	-0.534	0.164	0.828	-0.538	-0.958	-0.418	-0.622
0.391	0.107	-0.498	0.145	0.633	-0.604	-0.956	-0.349	-0.558
0.419	0.11	-0.479	0.123	0.502	-0.642	-0.957	-0.32	-0.514
0.437	0.098	-0.446	0.113	0.351	-0.678	-0.954	-0.284	-0.454
0.463	0.088	-0.398	0.103	0.149	-0.704	-0.932	-0.248	-0.411
0.48	0.06	-0.355	0.09	-0.042	-0.731	-0.922	-0.173	-0.358
0.496	0.04	-0.275	0.02	-0.206	-0.723	-0.88	-0.115	-0.346
0.501	0.035	-0.243	-0.01	-0.28	-0.733	-0.857	-0.091	-0.327
0.506	0.031	-0.217	-0.039	-0.341	-0.725	-0.847	-0.079	-0.313
0.508	0.027	-0.202	-0.047	-0.401	-0.715	-0.837	-0.068	-0.303
0.506	0.023	-0.175	-0.061	-0.463	-0.698	-0.833	-0.055	-0.296
0.499	0.035	-0.164	-0.05	-0.543	-0.682	-0.858	-0.034	-0.285
0.485	0.048	-0.148	-0.042	-0.627	-0.662	-0.884	-0.007	-0.27
0.466	0.057	-0.123	-0.034	-0.726	-0.637	-0.911	0.033	-0.256
0.444	0.059	-0.081	-0.027	-0.823	-0.605	-0.923	0.073	-0.256
0.423	0.058	-0.045	-0.044	-0.929	-0.62	-0.915	0.134	-0.208
0.401	0.058	0.005	-0.128	-0.931	-0.666	-0.871	0.207	-0.181
0.385	0.06	0.035	-0.184	-0.938	-0.701	-0.846	0.261	-0.154
0.395	0.063	0.076	-0.236	-0.961	-0.744	-0.805	0.268	-0.141
0.415	0.061	0.123	-0.287	-0.992	-0.782	-0.757	0.254	-0.13
0.427	0.051	0.185	-0.374	-0.99	-0.831	-0.709	0.271	-0.113
0.44	0.041	0.216	-0.377	-1.043	-0.847	-0.649	0.243	-0.109
0.465	0.038	0.24	-0.386	-1.08	-0.868	-0.604	0.204	-0.114
0.48	0.042	0.255	-0.372	-1.114	-0.876	-0.569	0.161	-0.125
0.496	0.049	0.261	-0.347	-1.159	-0.875	-0.53	0.11	-0.145
0.506	0.061	0.254	-0.313	-1.203	-0.862	-0.495	0.053	-0.161
0.525	0.081	0.26	-0.309	-1.237	-0.869	-0.474	0.008	-0.177
0.533	0.09	0.262	-0.325	-1.26	-0.866	-0.441	-0.016	-0.179
0.534	0.102	0.254	-0.324	-1.28	-0.872	-0.434	-0.018	-0.175
0.543	0.108	0.247	-0.336	-1.313	-0.87	-0.43	-0.021	-0.163
0.553	0.111	0.234	-0.355	-1.36	-0.868	-0.409	-0.022	-0.142
0.56	0.117	0.22	-0.382	-1.422	-0.865	-0.382	-0.016	-0.114
0.568	0.122	0.225	-0.455	-1.508	-0.852	-0.354	-0.009	-0.052
0.572	0.122	0.226	-0.517	-1.591	-0.835	-0.337	0.01	0.007
0.58	0.125	0.231	-0.561	-1.659	-0.847	-0.328	0.032	0.055
0.574	0.138	0.22	-0.6	-1.709	-0.852	-0.315	0.067	0.089
0.561	0.151	0.235	-0.654	-1.759	-0.832	-0.306	0.093	0.118
0.537	0.151	0.229	-0.688	-1.796	-0.819	-0.297	0.143	0.16
0.498	0.169	0.216	-0.708	-1.848	-0.809	-0.298	0.212	0.197
0.473	0.195	0.253	-0.719	-1.908	-0.834	-0.346	0.269	0.231
0.413	0.162	0.269	-0.684	-1.927	-0.815	-0.361	0.338	0.284
0.369	0.185	0.237	-0.673	-1.97	-0.822	-0.379	0.433	0.311
0.346	0.12	0.239	-0.635	-1.973	-0.862	-0.339	0.502	0.356
0.337	0.072	0.267	-0.618	-2	-0.91	-0.295	0.544	0.398
0.343	0.005	0.258	-0.592	-2.035	-0.995	-0.235	0.642	0.433
0.364	-0.036	0.269	-0.59	-2.065	-1.066	-0.173	0.684	0.448
0.412	-0.073	0.297	-0.572	-2.064	-1.108	-0.122	0.63	0.423
0.445	-0.065	0.321	-0.547	-2.042	-1.144	-0.084	0.584	0.341
0.453	-0.047	0.37	-0.529	-2.039	-1.132	-0.026	0.493	0.276
0.438	0.001	0.406	-0.495	-1.981	-1.081	-0.036	0.416	0.168
0.431	0.042	0.415	-0.483	-1.936	-1.055	-0.019	0.366	0.086
0.425	0.082	0.411	-0.474	-1.897	-1.019	-0.014	0.328	0.008
0.408	0.113	0.429	-0.442	-1.854	-0.972	-0.028	0.298	-0.083
0.386	0.139	0.456	-0.416	-1.794	-0.922	-0.047	0.28	-0.184
0.358	0.141	0.476	-0.375	-1.719	-0.873	-0.065	0.292	-0.289
0.348	0.154	0.485	-0.344	-1.669	-0.835	-0.092	0.299	-0.38
0.321	0.152	0.496	-0.283	-1.616	-0.768	-0.088	0.294	-0.492
0.284	0.175	0.492	-0.245	-1.588	-0.687	-0.067	0.267	-0.572
0.254	0.196	0.492	-0.212	-1.558	-0.637	-0.042	0.231	-0.624
0.231	0.179	0.514	-0.18	-1.526	-0.555	-0.015	0.17	-0.666
0.216	0.177	0.539	-0.163	-1.496	-0.499	0.008	0.106	-0.698
0.206	0.175	0.564	-0.15	-1.464	-0.437	0.029	0.025	-0.728
0.208	0.153	0.588	-0.13	-1.417	-0.372	0.076	-0.075	-0.769
0.23	0.129	0.585	-0.106	-1.344	-0.306	0.106	-0.177	-0.832
0.287	0.175	0.482	-0.128	-1.27	-0.253	0.135	-0.287	-0.914
0.357	0.237	0.344	-0.149	-1.192	-0.183	0.146	-0.423	-0.998
0.394	0.294	0.22	-0.154	-1.13	-0.138	0.181	-0.513	-1.061
0.425	0.356	0.099	-0.158	-1.093	-0.106	0.195	-0.573	-1.111
0.452	0.401	0.014	-0.167	-1.066	-0.077	0.206	-0.618	-1.159
0.467	0.423	-0.057	-0.154	-1.064	-0.073	0.208	-0.617	-1.177
0.478	0.436	-0.109	-0.146	-1.074	-0.068	0.209	-0.602	-1.197
0.483	0.452	-0.148	-0.136	-1.084	-0.066	0.21	-0.587	-1.216
0.487	0.467	-0.19	-0.118	-1.088	-0.072	0.213	-0.572	-1.232
0.491	0.487	-0.238	-0.107	-1.102	-0.072	0.215	-0.563	-1.241
0.505	0.493	-0.263	-0.102	-1.112	-0.06	0.211	-0.575	-1.25
0.511	0.503	-0.272	-0.092	-1.12	-0.058	0.213	-0.594	-1.259
0.522	0.502	-0.28	-0.091	-1.111	-0.047	0.203	-0.617	-1.261
0.531	0.498	-0.277	-0.094	-1.101	-0.033	0.195	-0.652	-1.253
0.537	0.492	-0.271	-0.099	-1.09	-0.009	0.18	-0.695	-1.236
0.534	0.495	-0.264	-0.101	-1.075	0.009	0.172	-0.72	-1.233
0.515	0.509	-0.245	-0.113	-1.039	0.024	0.165	-0.734	-1.244
0.494	0.521	-0.221	-0.139	-0.999	0.034	0.165	-0.736	-1.249
0.466	0.553	-0.197	-0.152	-0.974	0.046	0.152	-0.732	-1.27
0.443	0.573	-0.178	-0.171	-0.949	0.059	0.14	-0.72	-1.284
0.442	0.572	-0.177	-0.183	-0.934	0.067	0.116	-0.695	-1.299
0.452	0.563	-0.183	-0.189	-0.923	0.074	0.091	-0.669	-1.316
0.457	0.56	-0.174	-0.206	-0.917	0.087	0.066	-0.64	-1.341
0.467	0.555	-0.172	-0.221	-0.907	0.092	0.043	-0.615	-1.361
0.484	0.539	-0.178	-0.23	-0.906	0.11	0.028	-0.606	-1.375
0.499	0.528	-0.187	-0.233	-0.897	0.123	0.01	-0.603	-1.387
0.51	0.522	-0.192	-0.238	-0.89	0.132	-0.005	-0.602	-1.395
0.52	0.544	-0.191	-0.258	-0.901	0.144	-0.01	-0.617	-1.415
0.525	0.564	-0.192	-0.267	-0.905	0.157	-0.03	-0.63	-1.428
0.53	0.558	-0.18	-0.246	-0.889	0.148	-0.047	-0.65	-1.43
0.531	0.554	-0.169	-0.212	-0.875	0.131	-0.06	-0.674	-1.429
0.518	0.573	-0.157	-0.179	-0.866	0.124	-0.076	-0.707	-1.43
0.507	0.569	-0.136	-0.157	-0.843	0.134	-0.097	-0.73	-1.428
0.5	0.569	-0.123	-0.129	-0.819	0.148	-0.127	-0.76	-1.431
0.499	0.571	-0.117	-0.109	-0.801	0.161	-0.152	-0.788	-1.438
0.496	0.565	-0.106	-0.097	-0.779	0.18	-0.164	-0.815	-1.442
0.49	0.56	-0.092	-0.09	-0.77	0.2	-0.18	-0.817	-1.458
0.492	0.558	-0.085	-0.084	-0.758	0.214	-0.207	-0.824	-1.466
0.504	0.548	-0.061	-0.111	-0.748	0.235	-0.232	-0.821	-1.481
0.511	0.552	-0.043	-0.135	-0.724	0.207	-0.265	-0.797	-1.483
0.508	0.551	-0.022	-0.156	-0.706	0.198	-0.289	-0.774	-1.484
0.502	0.552	0	-0.177	-0.684	0.183	-0.305	-0.751	-1.48
0.483	0.554	0.003	-0.194	-0.639	0.159	-0.307	-0.722	-1.468
0.461	0.552	0.019	-0.201	-0.601	0.14	-0.307	-0.706	-1.449
0.457	0.539	0.033	-0.192	-0.564	0.111	-0.33	-0.702	-1.429
0.439	0.542	0.014	-0.19	-0.523	0.103	-0.326	-0.693	-1.413
0.426	0.532	-0.015	-0.185	-0.456	0.09	-0.333	-0.69	-1.382
0.447	0.5	-0.085	-0.153	-0.344	0.029	-0.396	-0.678	-1.332
0.465	0.475	-0.17	-0.124	-0.221	-0.027	-0.449	-0.668	-1.288
0.5	0.447	-0.258	-0.093	-0.118	-0.083	-0.509	-0.655	-1.256
0.544	0.393	-0.33	-0.053	-0.017	-0.133	-0.573	-0.642	-1.227
0.582	0.344	-0.393	-0.022	0.078	-0.181	-0.632	-0.628	-1.199
0.605	0.331	-0.438	-0.008	0.134	-0.207	-0.653	-0.64	-1.186
0.608	0.311	-0.426	-0.022	0.17	-0.209	-0.664	-0.652	-1.162
0.601	0.289	-0.406	-0.027	0.199	-0.206	-0.653	-0.667	-1.143
0.591	0.275	-0.391	-0.032	0.227	-0.208	-0.65	-0.672	-1.126
0.566	0.257	-0.37	-0.023	0.246	-0.204	-0.639	-0.664	-1.109
0.551	0.235	-0.359	-0.021	0.283	-0.201	-0.634	-0.661	-1.094
0.526	0.227	-0.345	-0.016	0.313	-0.196	-0.63	-0.653	-1.087
0.51	0.225	-0.361	0.002	0.329	-0.196	-0.632	-0.631	-1.083
0.495	0.228	-0.383	0.025	0.324	-0.206	-0.633	-0.608	-1.071
0.488	0.226	-0.423	0.054	0.316	-0.225	-0.635	-0.581	-1.051
0.481	0.223	-0.458	0.08	0.303	-0.23	-0.628	-0.565	-1.033
0.47	0.213	-0.485	0.096	0.286	-0.223	-0.635	-0.547	-0.997
0.464	0.193	-0.51	0.105	0.248	-0.206	-0.661	-0.527	-0.939
0.446	0.139	-0.536	0.147	0.182	-0.144	-0.72	-0.495	-0.851
0.37	0.066	-0.543	0.2	0.114	0.031	-0.89	-0.489	-0.661
0.268	-0.032	-0.553	0.291	0.051	0.253	-1.112	-0.463	-0.451
0.084	-0.182	-0.525	0.433	-0.033	0.596	-1.419	-0.375	-0.192
-0.107	-0.32	-0.505	0.561	-0.093	0.917	-1.697	-0.279	0.06
-0.264	-0.423	-0.489	0.658	-0.123	1.139	-1.894	-0.164	0.233
-0.396	-0.49	-0.505	0.749	-0.084	1.222	-1.927	-0.022	0.29
-0.433	-0.515	-0.522	0.727	-0.064	1.177	-1.869	0.058	0.348
-0.477	-0.527	-0.549	0.706	-0.033	1.153	-1.84	0.153	0.388
-0.509	-0.536	-0.578	0.682	0.019	1.095	-1.807	0.242	0.424
-0.543	-0.567	-0.619	0.584	0.107	1.022	-1.72	0.39	0.473
-0.546	-0.591	-0.701	0.434	0.136	0.98	-1.587	0.487	0.568
-0.552	-0.614	-0.757	0.241	0.172	0.981	-1.49	0.582	0.662
-0.563	-0.672	-0.829	0.057	0.231	1.007	-1.38	0.681	0.77
-0.584	-0.702	-0.901	-0.081	0.273	1.076	-1.35	0.784	0.832
-0.602	-0.733	-0.971	-0.154	0.274	1.106	-1.269	0.83	0.911
-0.61	-0.751	-1.013	-0.176	0.299	1.12	-1.211	0.854	0.917
-0.609	-0.795	-1.071	-0.2	0.369	1.09	-1.2	0.906	0.976
-0.607	-0.766	-1.145	-0.2	0.409	0.944	-1.119	0.991	0.971
-0.619	-0.759	-1.234	-0.202	0.466	0.854	-1.031	1.058	0.991
-0.618	-0.706	-1.322	-0.21	0.49	0.765	-0.948	1.109	0.959
-0.596	-0.65	-1.426	-0.199	0.519	0.647	-0.849	1.157	0.897
-0.587	-0.597	-1.499	-0.18	0.539	0.55	-0.793	1.2	0.851
-0.587	-0.579	-1.534	-0.16	0.547	0.529	-0.77	1.211	0.825
-0.577	-0.549	-1.53	-0.168	0.52	0.47	-0.745	1.215	0.821
-0.555	-0.558	-1.527	-0.12	0.506	0.416	-0.714	1.192	0.805
-0.552	-0.538	-1.508	-0.089	0.465	0.332	-0.685	1.187	0.821
-0.524	-0.531	-1.511	-0.06	0.435	0.237	-0.649	1.168	0.837
-0.512	-0.528	-1.487	-0.044	0.38	0.147	-0.614	1.164	0.878
-0.499	-0.517	-1.476	-0.058	0.34	0.043	-0.564	1.186	0.915
-0.489	-0.489	-1.493	-0.089	0.295	-0.036	-0.517	1.21	0.953
-0.474	-0.484	-1.541	-0.127	0.293	-0.067	-0.5	1.253	0.971
-0.463	-0.486	-1.65	-0.173	0.328	-0.046	-0.524	1.348	0.969
-0.456	-0.498	-1.761	-0.216	0.377	0.006	-0.55	1.441	0.951
-0.46	-0.488	-1.888	-0.232	0.432	0.079	-0.607	1.516	0.926
-0.473	-0.539	-1.957	-0.191	0.453	0.184	-0.665	1.577	0.908
-0.492	-0.566	-1.97	-0.189	0.46	0.251	-0.644	1.631	0.853
-0.511	-0.592	-1.99	-0.152	0.415	0.351	-0.591	1.675	0.763
-0.535	-0.625	-1.981	-0.103	0.373	0.427	-0.559	1.731	0.677
-0.564	-0.642	-1.962	-0.088	0.363	0.489	-0.515	1.766	0.611
-0.595	-0.664	-1.986	-0.034	0.321	0.581	-0.456	1.806	0.528
-0.617	-0.709	-2.007	0.037	0.291	0.658	-0.39	1.88	0.414
-0.616	-0.746	-1.956	0.076	0.327	0.669	-0.41	1.964	0.279
-0.611	-0.774	-1.951	0.132	0.435	0.656	-0.4	2.008	0.143
-0.615	-0.808	-1.919	0.18	0.513	0.661	-0.384	2.06	0.007
-0.612	-0.841	-1.884	0.248	0.592	0.649	-0.376	2.065	-0.097
-0.621	-0.855	-1.847	0.321	0.693	0.651	-0.39	2.038	-0.193
-0.648	-0.931	-1.906	0.436	0.746	0.669	-0.234	1.978	-0.191
[truncated: 4,624,460 more chars]
