# Supplementary material for: Genome resolved analysis of a premature infant gut microbial community reveals a Varibaculum cambriense genome and a shift towards fermentation-based metabolism during the third week of life
Source: Microbiome. 2013 Dec 17;1:30. doi: 10.1186/2049-2618-1-30 (PMC4177395; doi:10.1186/2049-2618-1-30)
Supplement: Additional file 1 — ESOM data. [file 2049-2618-1-30-S1.zip › af2_esom/assembly-rZT_projected.bm]

%293 293
%15648
1	0	13
2	41	89
3	41	71
4	74	72
5	24	90
6	81	88
7	18	78
8	280	4
9	84	93
10	84	89
11	73	106
12	6	261
13	35	92
14	64	117
15	68	114
16	241	41
17	45	84
18	35	72
19	50	103
20	30	76
21	74	76
22	38	86
23	41	96
24	31	87
25	37	92
26	46	93
27	55	93
28	78	106
29	41	84
30	22	81
31	19	84
32	85	95
33	286	25
34	31	77
35	55	94
36	38	85
37	45	94
38	39	79
39	23	84
40	85	83
41	48	90
42	123	96
43	54	91
44	256	50
45	45	84
46	80	83
47	50	102
48	253	28
49	49	86
50	24	90
51	49	96
52	282	22
53	44	97
54	238	288
55	30	86
56	144	120
57	60	97
58	20	87
59	14	83
60	82	97
61	49	73
62	32	91
63	49	89
64	283	18
65	85	86
66	90	95
67	257	40
68	32	84
69	49	85
70	113	99
71	81	88
72	88	99
73	78	78
74	156	128
75	74	92
76	40	72
77	66	88
78	46	74
79	49	75
80	63	88
81	88	114
82	286	8
83	43	75
84	63	84
85	22	81
86	118	114
87	60	106
88	75	82
89	88	109
90	40	76
91	130	105
92	260	43
93	82	95
94	72	85
95	30	86
96	53	91
97	26	86
98	52	75
99	89	108
100	52	107
101	249	55
102	75	90
103	123	102
104	35	88
105	274	27
106	36	78
107	52	96
108	74	73
109	87	109
110	277	31
111	262	41
112	72	102
113	57	85
114	46	90
115	254	49
116	288	18
117	32	74
118	255	51
119	86	93
120	56	82
121	40	92
122	81	86
123	267	11
124	281	21
125	284	2
126	256	39
127	50	80
128	35	73
129	186	231
130	49	83
131	266	47
132	250	32
133	32	90
134	29	82
135	37	80
136	84	115
137	252	54
138	140	110
139	72	75
140	70	75
141	126	108
142	179	272
143	261	41
144	257	50
145	255	38
146	258	50
147	265	56
148	258	41
149	36	74
150	76	109
151	77	84
152	89	109
153	52	67
154	88	115
155	53	99
156	40	95
157	130	107
158	255	48
159	57	83
160	265	30
161	262	47
162	64	86
163	41	93
164	281	24
165	46	101
166	54	100
167	76	75
168	37	73
169	35	84
170	253	58
171	75	94
172	54	108
173	87	95
174	54	86
175	72	78
176	57	80
177	247	45
178	67	84
179	36	82
180	86	102
181	270	20
182	59	86
183	41	88
184	115	115
185	53	67
186	31	86
187	46	72
188	74	74
189	74	105
190	58	105
191	131	107
192	47	86
193	36	88
194	155	128
195	272	30
196	23	87
197	258	23
198	253	27
199	70	88
200	4	276
201	264	53
202	267	36
203	66	116
204	58	89
205	54	103
206	48	90
207	3	263
208	66	122
209	76	89
210	252	61
211	86	115
212	274	32
213	49	85
214	67	79
215	84	82
216	156	120
217	93	100
218	49	71
219	251	40
220	217	264
221	77	94
222	45	83
223	77	98
224	292	24
225	286	15
226	82	92
227	289	246
228	60	93
229	268	31
230	246	60
231	85	151
232	45	86
233	76	78
234	160	136
235	53	107
236	269	44
237	252	56
238	80	108
239	37	72
240	75	149
241	129	209
242	41	220
243	89	162
244	47	229
245	37	229
246	31	214
247	44	226
248	59	226
249	50	207
250	9	187
251	37	235
252	32	216
253	30	205
254	15	168
255	11	142
256	23	189
257	6	169
258	18	171
259	8	181
260	11	158
261	11	141
262	14	183
263	16	194
264	34	174
265	34	190
266	27	169
267	4	18
268	285	20
269	63	82
270	53	80
271	235	45
272	73	91
273	64	89
274	95	89
275	267	10
276	101	87
277	86	98
278	225	269
279	55	83
280	58	86
281	82	106
282	115	104
283	86	86
284	64	103
285	248	10
286	250	21
287	88	111
288	221	52
289	53	88
290	281	9
291	53	94
292	280	11
293	232	285
294	288	20
295	243	280
296	284	19
297	135	105
298	173	283
299	225	264
300	270	245
301	286	15
302	115	115
303	257	1
304	272	13
305	86	94
306	91	88
307	78	106
308	244	8
309	75	84
310	226	262
311	66	85
312	227	281
313	95	108
314	71	85
315	94	90
316	79	77
317	55	103
318	71	150
319	71	153
320	68	146
321	91	100
322	139	97
323	97	104
324	68	107
325	135	109
326	72	100
327	136	103
328	73	105
329	162	123
330	283	20
331	63	109
332	102	95
333	134	98
334	0	271
335	156	109
336	104	157
337	90	92
338	220	266
339	163	122
340	251	51
341	98	153
342	102	169
343	118	162
344	113	166
345	109	167
346	105	163
347	110	167
348	80	111
349	288	19
350	47	98
351	112	107
352	283	26
353	92	87
354	130	143
355	277	278
356	254	43
357	78	117
358	165	123
359	75	84
360	103	160
361	122	94
362	247	7
363	78	103
364	280	249
365	235	283
366	257	28
367	284	11
368	82	85
369	56	79
370	224	276
371	70	120
372	81	112
373	90	98
374	124	115
375	248	25
376	64	148
377	272	16
378	40	234
379	231	272
380	90	83
381	245	14
382	246	11
383	2	251
384	222	279
385	248	56
386	141	99
387	115	150
388	128	198
389	130	138
390	231	276
391	143	122
392	31	152
393	157	124
394	139	148
395	56	242
396	50	226
397	31	201
398	64	230
399	13	185
400	30	153
401	10	148
402	31	203
403	30	199
404	23	195
405	28	180
406	25	184
407	13	180
408	8	141
409	287	24
410	114	99
411	287	22
412	226	278
413	249	19
414	86	84
415	227	280
416	114	98
417	94	153
418	104	144
419	119	158
420	133	148
421	136	154
422	231	282
423	92	87
424	114	97
425	247	21
426	257	290
427	113	110
428	114	104
429	274	15
430	241	8
431	113	107
432	274	292
433	229	267
434	231	278
435	90	153
436	116	154
437	122	137
438	143	144
439	160	151
440	116	131
441	88	92
442	252	12
443	115	98
444	240	278
445	110	100
446	68	68
447	105	101
448	97	148
449	110	150
450	57	96
451	109	102
452	121	96
453	224	264
454	275	6
455	289	249
456	110	112
457	272	5
458	158	125
459	130	106
460	93	88
461	247	25
462	282	244
463	282	21
464	106	140
465	88	111
466	261	0
467	80	116
468	260	41
469	1	13
470	113	138
471	97	106
472	161	126
473	291	249
474	7	267
475	5	4
476	74	99
477	13	170
478	29	163
479	31	169
480	18	191
481	46	234
482	19	183
483	47	192
484	15	181
485	31	203
486	240	283
487	112	106
488	232	271
489	227	284
490	2	287
491	288	6
492	238	266
493	227	264
494	254	280
495	242	281
496	2	257
497	2	13
498	222	264
499	234	266
500	104	103
501	105	104
502	102	98
503	282	285
504	239	273
505	102	103
506	291	6
507	95	83
508	110	101
509	257	0
510	248	275
511	2	13
512	288	288
513	242	11
514	101	106
515	106	110
516	240	281
517	5	71
518	279	283
519	0	292
520	10	2
521	274	15
522	245	276
523	6	261
524	239	279
525	235	288
526	5	5
527	235	262
528	247	248
529	292	11
530	261	239
531	291	289
532	242	12
533	108	106
534	160	127
535	3	271
536	278	276
537	242	266
538	258	0
539	257	290
540	110	110
541	51	80
542	235	266
543	234	265
544	115	93
545	0	288
546	7	3
547	291	292
548	234	285
549	292	262
550	292	292
551	62	106
552	232	271
553	237	269
554	161	124
555	107	106
556	130	132
557	133	128
558	88	152
559	134	129
560	145	131
561	291	284
562	233	285
563	101	106
564	244	283
565	253	278
566	259	290
567	241	279
568	92	97
569	285	286
570	241	270
571	245	233
572	245	234
573	245	234
574	245	235
575	11	268
576	245	270
577	238	278
578	241	0
579	248	273
580	67	121
581	248	264
582	0	10
583	4	286
584	99	96
585	85	84
586	84	116
587	232	290
588	238	279
589	165	130
590	69	73
591	146	159
592	125	126
593	107	112
594	116	92
595	246	0
596	269	287
597	255	267
598	286	257
599	253	274
600	3	5
601	73	82
602	239	277
603	10	262
604	252	270
605	241	266
606	63	78
607	289	272
608	274	0
609	235	280
610	66	116
611	46	56
612	14	197
613	36	160
614	26	173
615	26	162
616	20	169
617	19	168
618	8	151
619	22	168
620	20	185
621	16	179
622	16	194
623	24	158
624	23	165
625	27	166
626	21	174
627	32	180
628	9	165
629	34	183
630	30	176
631	31	166
632	25	170
633	28	181
634	34	172
635	23	166
636	113	104
637	122	138
638	137	138
639	115	148
640	274	245
641	21	68
642	273	289
643	170	132
644	278	279
645	181	277
646	153	128
647	154	122
648	89	91
649	289	6
650	229	264
651	162	125
652	289	5
653	113	141
654	234	290
655	154	124
656	22	189
657	18	165
658	24	169
659	18	172
660	28	154
661	28	155
662	24	167
663	31	175
664	6	155
665	286	264
666	248	289
667	6	267
668	73	91
669	228	259
670	232	277
671	93	108
672	0	267
673	286	253
674	219	268
675	226	261
676	255	267
677	285	266
678	276	7
679	97	81
680	278	253
681	286	258
682	261	274
683	2	275
684	241	264
685	292	6
686	241	261
687	268	248
688	286	9
689	292	5
690	287	257
691	157	132
692	292	17
693	5	261
694	253	267
695	291	275
696	45	91
697	8	261
698	6	280
699	287	1
700	284	264
701	4	265
702	240	279
703	230	280
704	239	284
705	165	130
706	240	285
707	239	268
708	5	278
709	7	5
710	9	267
711	291	255
712	233	262
713	258	280
714	114	108
715	119	97
716	157	105
717	289	288
718	228	260
719	246	263
720	281	287
721	253	272
722	155	155
723	255	271
724	170	164
725	258	269
726	4	269
727	237	273
728	223	262
729	288	284
730	253	278
731	7	268
732	277	278
733	9	291
734	266	259
735	107	104
736	103	110
737	272	247
738	8	15
739	291	260
740	9	264
741	245	247
742	227	260
743	2	267
744	163	127
745	45	216
746	43	209
747	53	239
748	53	234
749	57	234
750	245	249
751	266	255
752	217	260
753	252	287
754	257	273
755	105	97
756	239	277
757	164	170
758	4	253
759	3	273
760	265	272
761	6	287
762	168	134
763	124	137
764	257	255
765	5	0
766	51	94
767	161	128
768	53	239
769	47	214
770	45	211
771	46	214
772	57	226
773	46	210
774	52	240
775	56	228
776	265	280
777	172	161
778	289	253
779	0	13
780	272	252
781	110	182
782	280	250
783	84	140
784	46	244
785	46	244
786	48	224
787	52	237
788	51	239
789	46	214
790	57	225
791	61	226
792	49	218
793	56	237
794	54	227
795	59	226
796	46	213
797	46	214
798	42	203
799	45	211
800	6	257
801	159	131
802	7	291
803	155	125
804	247	266
805	156	130
806	217	272
807	51	241
808	56	241
809	43	237
810	53	243
811	54	244
812	58	242
813	50	243
814	48	245
815	48	245
816	48	245
817	48	245
818	51	244
819	51	217
820	55	245
821	57	241
822	66	234
823	103	143
824	156	155
825	50	247
826	56	234
827	59	226
828	45	212
829	52	225
830	57	225
831	42	209
832	59	227
833	54	234
834	56	223
835	163	139
836	110	144
837	148	152
838	116	87
839	162	136
840	167	126
841	101	164
842	56	242
843	56	241
844	50	246
845	55	216
846	50	217
847	58	227
848	58	232
849	54	237
850	51	212
851	55	245
852	48	212
853	45	219
854	54	232
855	47	217
856	49	215
857	58	242
858	48	246
859	62	236
860	51	238
861	49	229
862	55	225
863	57	222
864	54	239
865	55	244
866	50	243
867	56	238
868	49	219
869	48	245
870	49	229
871	52	237
872	55	235
873	54	244
874	67	223
875	54	223
876	63	236
877	54	240
878	48	227
879	53	230
880	49	229
881	52	239
882	48	216
883	48	220
884	51	215
885	49	229
886	61	226
887	47	214
888	52	239
889	53	238
890	57	232
891	54	234
892	60	222
893	60	237
894	40	208
895	46	226
896	50	199
897	153	109
898	47	244
899	9	146
900	287	251
901	261	269
902	241	256
903	97	114
904	250	265
905	243	288
906	55	231
907	46	222
908	58	229
909	58	229
910	64	238
911	55	239
912	49	240
913	39	222
914	45	215
915	54	215
916	54	213
917	34	224
918	53	212
919	58	223
920	61	235
921	56	208
922	64	227
923	62	238
924	48	237
925	55	215
926	61	241
927	53	208
928	45	223
929	58	229
930	50	225
931	41	212
932	46	232
933	63	239
934	56	208
935	52	206
936	58	231
937	34	225
938	52	205
939	52	213
940	41	216
941	54	204
942	44	219
943	54	223
944	34	224
945	62	239
946	53	220
947	287	268
948	247	262
949	284	280
950	238	252
951	6	263
952	266	259
953	265	266
954	284	4
955	161	138
956	12	4
957	251	274
958	254	282
959	227	255
960	11	288
961	166	134
962	288	258
963	249	261
964	108	111
965	242	257
966	155	130
967	228	259
968	257	256
969	178	165
970	264	251
971	103	109
972	241	249
973	239	261
974	285	253
975	166	136
976	55	214
977	56	231
978	48	203
979	292	264
980	235	252
981	260	264
982	58	220
983	57	241
984	48	207
985	57	243
986	62	241
987	48	207
988	47	219
989	234	260
990	89	266
991	106	115
992	168	134
993	287	8
994	275	259
995	275	248
996	156	107
997	159	135
998	258	237
999	26	50
1000	247	258
1001	4	13
1002	100	112
1003	103	116
1004	269	269
1005	163	137
1006	69	120
1007	52	234
1008	48	222
1009	46	234
1010	47	243
1011	102	110
1012	265	269
1013	157	154
1014	177	169
1015	255	263
1016	82	280
1017	50	245
1018	49	244
1019	50	244
1020	57	239
1021	47	234
1022	63	235
1023	60	227
1024	51	215
1025	63	236
1026	69	121
1027	159	129
1028	55	224
1029	172	163
1030	265	280
1031	52	238
1032	58	233
1033	55	242
1034	63	240
1035	56	245
1036	55	232
1037	48	244
1038	44	224
1039	56	237
1040	56	232
1041	51	240
1042	49	228
1043	50	244
1044	51	221
1045	48	220
1046	45	215
1047	63	237
1048	52	227
1049	46	225
1050	64	239
1051	44	228
1052	172	160
1053	61	237
1054	55	242
1055	62	234
1056	46	237
1057	45	231
1058	55	243
1059	52	245
1060	83	264
1061	7	288
1062	144	121
1063	64	240
1064	51	234
1065	48	245
1066	49	237
1067	54	241
1068	52	228
1069	48	231
1070	46	221
1071	170	166
1072	166	127
1073	40	237
1074	52	229
1075	49	245
1076	45	230
1077	38	222
1078	54	244
1079	52	215
1080	52	229
1081	51	212
1082	52	242
1083	58	233
1084	61	236
1085	51	236
1086	53	220
1087	55	220
1088	54	222
1089	60	241
1090	48	214
1091	54	231
1092	63	235
1093	37	225
1094	11	10
1095	142	131
1096	57	232
1097	58	240
1098	49	233
1099	58	242
1100	56	230
1101	43	234
1102	59	242
1103	48	245
1104	46	222
1105	47	215
1106	31	218
1107	45	204
1108	51	222
1109	43	238
1110	56	245
1111	29	219
1112	38	220
1113	51	234
1114	37	204
1115	64	239
1116	44	228
1117	63	227
1118	57	233
1119	50	236
1120	59	233
1121	57	234
1122	65	240
1123	54	229
1124	60	241
1125	49	209
1126	53	233
1127	38	199
1128	48	239
1129	72	15
1130	134	94
1131	257	257
1132	291	267
1133	247	239
1134	245	253
1135	269	251
1136	258	258
1137	247	254
1138	81	272
1139	96	286
1140	281	251
1141	240	255
1142	259	272
1143	240	258
1144	174	168
1145	84	1
1146	174	162
1147	257	267
1148	95	284
1149	10	71
1150	77	279
1151	76	7
1152	280	252
1153	233	277
1154	246	257
1155	247	251
1156	68	285
1157	262	259
1158	53	228
1159	62	231
1160	53	212
1161	52	221
1162	51	222
1163	54	217
1164	50	207
1165	42	227
1166	66	234
1167	61	225
1168	55	214
1169	72	2
1170	266	260
1171	231	275
1172	182	270
1173	74	273
1174	248	248
1175	232	277
1176	178	176
1177	173	172
1178	166	39
1179	247	258
1180	80	266
1181	154	157
1182	60	282
1183	77	274
1184	157	135
1185	5	30
1186	172	168
1187	240	260
1188	238	263
1189	252	247
1190	168	130
1191	289	257
1192	7	6
1193	263	258
1194	269	269
1195	249	273
1196	162	133
1197	85	7
1198	66	281
1199	57	46
1200	88	1
1201	165	169
1202	74	267
1203	166	133
1204	180	49
1205	262	271
1206	178	169
1207	164	163
1208	89	265
1209	283	250
1210	167	172
1211	5	12
1212	108	116
1213	8	273
1214	243	259
1215	70	289
1216	253	247
1217	162	170
1218	167	125
1219	256	240
1220	58	243
1221	64	234
1222	50	205
1223	53	246
1224	57	237
1225	59	235
1226	29	224
1227	64	233
1228	53	243
1229	41	211
1230	62	234
1231	56	242
1232	59	215
1233	66	229
1234	42	222
1235	57	219
1236	53	205
1237	44	221
1238	49	226
1239	39	228
1240	49	241
1241	42	221
1242	48	243
1243	29	223
1244	59	240
1245	44	241
1246	60	234
1247	29	221
1248	55	241
1249	61	241
1250	48	201
1251	37	202
1252	44	236
1253	59	235
1254	41	239
1255	67	230
1256	57	240
1257	53	202
1258	53	213
1259	49	201
1260	42	219
1261	57	242
1262	30	227
1263	65	235
1264	57	210
1265	50	235
1266	51	208
1267	56	214
1268	44	219
1269	58	211
1270	61	235
1271	58	229
1272	58	218
1273	67	230
1274	64	232
1275	52	207
1276	57	215
1277	49	233
1278	174	164
1279	182	179
1280	269	265
1281	168	140
1282	169	172
1283	245	259
1284	279	247
1285	148	89
1286	172	170
1287	170	172
1288	251	258
1289	99	113
1290	242	259
1291	181	47
1292	237	255
1293	147	135
1294	241	252
1295	256	245
1296	247	255
1297	68	29
1298	251	283
1299	45	241
1300	49	240
1301	45	239
1302	32	231
1303	42	230
1304	42	225
1305	51	242
1306	37	229
1307	37	229
1308	247	253
1309	23	24
1310	27	24
1311	240	251
1312	255	247
1313	77	268
1314	82	30
1315	71	290
1316	68	287
1317	181	49
1318	174	168
1319	263	244
1320	75	284
1321	90	290
1322	126	184
1323	62	44
1324	274	54
1325	50	52
1326	143	91
1327	162	140
1328	266	255
1329	47	240
1330	34	216
1331	40	199
1332	32	231
1333	32	231
1334	39	220
1335	48	237
1336	48	238
1337	53	241
1338	38	207
1339	33	217
1340	256	247
1341	274	243
1342	174	169
1343	97	288
1344	146	178
1345	173	157
1346	267	255
1347	159	132
1348	9	30
1349	165	161
1350	75	269
1351	267	269
1352	55	28
1353	38	218
1354	66	233
1355	57	239
1356	50	236
1357	48	240
1358	63	238
1359	56	244
1360	52	232
1361	55	244
1362	48	245
1363	47	240
1364	68	1
1365	173	176
1366	144	172
1367	159	172
1368	50	202
1369	53	203
1370	60	235
1371	39	220
1372	31	227
1373	41	224
1374	54	207
1375	54	208
1376	45	244
1377	62	239
1378	49	244
1379	49	246
1380	45	221
1381	51	200
1382	96	5
1383	66	231
1384	53	204
1385	52	207
1386	66	234
1387	57	210
1388	170	129
1389	158	171
1390	171	164
1391	65	236
1392	33	220
1393	43	239
1394	63	233
1395	35	229
1396	47	222
1397	72	278
1398	47	236
1399	45	231
1400	47	238
1401	42	238
1402	58	232
1403	54	244
1404	46	236
1405	42	230
1406	41	228
1407	166	158
1408	164	154
1409	168	173
1410	96	109
1411	154	171
1412	163	181
1413	167	123
1414	251	247
1415	163	136
1416	161	153
1417	141	176
1418	163	133
1419	87	289
1420	59	214
1421	41	239
1422	33	217
1423	52	239
1424	64	235
1425	49	224
1426	56	241
1427	111	126
1428	47	80
1429	278	243
1430	272	265
1431	44	242
1432	278	247
1433	67	211
1434	55	242
1435	59	214
1436	42	227
1437	65	240
1438	35	232
1439	47	190
1440	260	272
1441	94	5
1442	113	130
1443	266	262
1444	7	255
1445	159	241
1446	74	12
1447	88	4
1448	14	69
1449	44	43
1450	288	39
1451	6	67
1452	10	64
1453	11	63
1454	5	70
1455	8	59
1456	33	38
1457	292	72
1458	292	72
1459	287	67
1460	189	29
1461	186	30
1462	187	26
1463	188	30
1464	191	29
1465	189	30
1466	186	30
1467	187	30
1468	187	31
1469	265	250
1470	92	22
1471	179	272
1472	177	180
1473	52	273
1474	84	266
1475	3	72
1476	290	69
1477	14	73
1478	76	282
1479	249	252
1480	255	255
1481	241	254
1482	256	252
1483	48	276
1484	71	269
1485	238	256
1486	80	19
1487	262	249
1488	160	176
1489	84	290
1490	171	133
1491	258	242
1492	156	167
1493	173	161
1494	75	7
1495	166	158
1496	254	239
1497	78	34
1498	276	264
1499	248	243
1500	170	26
1501	133	191
1502	32	264
1503	29	275
1504	92	72
1505	70	287
1506	79	12
1507	89	270
1508	270	252
1509	248	250
1510	88	11
1511	165	164
1512	248	250
1513	95	277
1514	253	243
1515	163	168
1516	74	281
1517	248	258
1518	258	248
1519	238	250
1520	176	25
1521	150	174
1522	246	258
1523	21	279
1524	187	188
1525	52	279
1526	265	245
1527	74	278
1528	164	163
1529	71	57
1530	286	68
1531	92	270
1532	130	183
1533	274	249
1534	177	181
1535	253	240
1536	257	241
1537	243	251
1538	160	173
1539	157	172
1540	76	283
1541	58	53
1542	177	29
1543	159	175
1544	266	242
1545	180	176
1546	83	282
1547	263	246
1548	265	250
1549	254	238
1550	174	196
1551	169	196
1552	247	245
1553	136	179
1554	72	285
1555	155	177
1556	173	239
1557	286	262
1558	173	180
1559	188	193
1560	83	13
1561	93	279
1562	42	279
1563	92	13
1564	174	185
1565	172	180
1566	152	125
1567	72	13
1568	34	267
1569	180	50
1570	61	2
1571	144	183
1572	145	176
1573	72	48
1574	8	255
1575	29	269
1576	71	49
1577	81	274
1578	185	189
1579	139	194
1580	164	164
1581	78	47
1582	7	10
1583	13	67
1584	258	253
1585	172	193
1586	85	285
1587	96	276
1588	90	284
1589	33	54
1590	81	24
1591	186	202
1592	54	145
1593	183	272
1594	62	279
1595	239	252
1596	57	8
1597	95	270
1598	134	185
1599	185	228
1600	163	169
1601	255	243
1602	76	45
1603	157	192
1604	252	243
1605	65	284
1606	73	292
1607	71	12
1608	245	243
1609	170	207
1610	33	263
1611	82	285
1612	248	244
1613	240	252
1614	175	176
1615	140	173
1616	77	63
1617	248	239
1618	164	166
1619	73	264
1620	250	264
1621	80	22
1622	249	246
1623	99	281
1624	159	179
1625	32	283
1626	285	289
1627	58	26
1628	183	188
1629	17	68
1630	150	177
1631	58	36
1632	33	263
1633	28	268
1634	88	13
1635	77	1
1636	57	279
1637	82	16
1638	71	278
1639	136	184
1640	179	196
1641	132	190
1642	173	43
1643	175	27
1644	150	177
1645	83	272
1646	282	264
1647	149	169
1648	101	82
1649	164	209
1650	74	20
1651	78	275
1652	59	55
1653	163	166
1654	180	269
1655	169	196
1656	166	202
1657	165	179
1658	47	289
1659	156	172
1660	248	261
1661	131	193
1662	98	278
1663	73	59
1664	53	31
1665	78	26
1666	169	183
1667	140	184
1668	71	53
1669	262	251
1670	68	46
1671	179	277
1672	89	0
1673	76	292
1674	157	189
1675	24	265
1676	176	175
1677	86	266
1678	169	26
1679	81	33
1680	170	163
1681	160	172
1682	160	168
1683	171	194
1684	168	196
1685	172	160
1686	88	35
1687	159	174
1688	188	283
1689	230	289
1690	161	173
1691	66	16
1692	106	117
1693	173	45
1694	166	158
1695	43	281
1696	91	4
1697	36	268
1698	69	35
1699	175	215
1700	72	25
1701	158	171
1702	138	207
1703	183	188
1704	63	268
1705	179	180
1706	46	279
1707	159	166
1708	81	57
1709	133	196
1710	153	169
1711	158	174
1712	14	18
1713	78	270
1714	149	130
1715	148	182
1716	179	270
1717	166	289
1718	168	196
1719	177	190
1720	91	283
1721	84	26
1722	69	61
1723	74	265
1724	172	179
1725	182	177
1726	177	165
1727	160	138
1728	63	13
1729	45	156
1730	141	173
1731	187	202
1732	170	190
1733	129	183
1734	63	276
1735	58	21
1736	268	243
1737	178	190
1738	73	47
1739	169	196
1740	173	184
1741	138	173
1742	58	268
1743	161	186
1744	171	135
1745	151	173
1746	146	171
1747	77	66
1748	98	79
1749	132	182
1750	146	176
1751	57	53
1752	179	47
1753	259	243
1754	71	282
1755	166	158
1756	59	26
1757	250	249
1758	80	0
1759	92	287
1760	172	193
1761	71	277
1762	62	276
1763	57	285
1764	161	163
1765	252	244
1766	150	176
1767	153	178
1768	169	155
1769	18	278
1770	89	34
1771	181	190
1772	80	21
1773	180	25
1774	176	273
1775	137	176
1776	157	178
1777	152	187
1778	184	186
1779	143	180
1780	74	33
1781	157	164
1782	73	272
1783	174	165
1784	150	167
1785	124	185
1786	78	45
1787	249	242
1788	156	162
1789	152	170
1790	150	187
1791	150	174
1792	83	287
1793	77	10
1794	161	274
1795	131	181
1796	67	39
1797	157	178
1798	181	184
1799	73	286
1800	138	185
1801	280	247
1802	182	184
1803	228	271
1804	44	282
1805	179	171
1806	65	25
1807	225	102
1808	163	180
1809	36	24
1810	289	282
1811	159	168
1812	190	208
1813	152	218
1814	183	232
1815	128	198
1816	149	130
1817	52	288
1818	136	173
1819	166	139
1820	170	161
1821	174	157
1822	72	205
1823	72	206
1824	73	202
1825	155	155
1826	142	171
1827	53	236
1828	171	172
1829	159	182
1830	141	175
1831	167	227
1832	140	178
1833	58	223
1834	74	202
1835	5	138
1836	50	241
1837	272	255
1838	159	242
1839	179	215
1840	135	189
1841	64	272
1842	91	287
1843	51	29
1844	40	261
1845	177	205
1846	183	214
1847	153	182
1848	166	3
1849	180	5
1850	168	4
1851	142	189
1852	70	18
1853	27	281
1854	138	187
1855	86	285
1856	81	265
1857	65	290
1858	66	4
1859	85	10
1860	52	281
1861	66	270
1862	79	43
1863	164	288
1864	160	175
1865	153	201
1866	199	58
1867	20	290
1868	23	290
1869	33	15
1870	74	62
1871	34	282
1872	176	201
1873	161	190
1874	88	273
1875	179	187
1876	151	181
1877	174	20
1878	163	186
1879	62	7
1880	184	203
1881	62	45
1882	180	198
1883	177	24
1884	61	285
1885	136	199
1886	174	202
1887	67	54
1888	166	206
1889	40	278
1890	143	217
1891	85	7
1892	284	57
1893	24	68
1894	21	67
1895	88	23
1896	136	183
1897	69	9
1898	142	205
1899	165	191
1900	96	4
1901	75	36
1902	252	240
1903	139	188
1904	161	164
1905	159	188
1906	81	15
1907	72	15
1908	95	290
1909	151	196
1910	160	193
1911	87	34
1912	10	67
1913	169	185
1914	178	226
1915	171	32
1916	254	239
1917	220	261
1918	180	6
1919	81	62
1920	24	259
1921	64	280
1922	177	191
1923	175	231
1924	35	24
1925	155	188
1926	238	244
1927	22	0
1928	180	229
1929	177	276
1930	70	63
1931	168	4
1932	163	173
1933	166	191
1934	143	206
1935	164	185
1936	60	277
1937	169	185
1938	75	32
1939	168	280
1940	144	196
1941	69	35
1942	74	17
1943	180	197
1944	178	213
1945	171	217
1946	161	184
1947	84	4
1948	180	202
1949	172	192
1950	167	207
1951	170	186
1952	186	208
1953	182	210
1954	184	204
1955	56	267
1956	152	178
1957	143	186
1958	47	11
1959	186	226
1960	253	236
1961	54	37
1962	141	187
1963	66	28
1964	184	189
1965	157	208
1966	172	203
1967	65	33
1968	171	185
1969	76	290
1970	143	204
1971	42	283
1972	146	170
1973	185	225
1974	96	15
1975	169	189
1976	223	227
1977	55	16
1978	183	199
1979	173	191
1980	177	207
1981	139	196
1982	89	17
1983	180	205
1984	162	6
1985	158	205
1986	176	202
1987	31	23
1988	172	25
1989	36	278
1990	173	205
1991	163	2
1992	162	205
1993	192	74
1994	137	180
1995	27	284
1996	80	9
1997	59	15
1998	138	213
[truncated: 13,650 more rows]
