# Supplementary material for: Genome resolved analysis of a premature infant gut microbial community reveals a Varibaculum cambriense genome and a shift towards fermentation-based metabolism during the third week of life
Source: Microbiome. 2013 Dec 17;1:30. doi: 10.1186/2049-2618-1-30 (PMC4177395; doi:10.1186/2049-2618-1-30)
Supplement: Additional file 1 — ESOM data. [file 2049-2618-1-30-S1.zip › af2_esom/assembly.names]

% 15648
1	I1.NODE_1_length_9948_cov_256.072174_1	I1.NODE_1_length_9948_cov_256.072174
2	I1.NODE_1_length_9948_cov_256.072174_2	I1.NODE_1_length_9948_cov_256.072174
3	I1.NODE_2_length_2251_cov_315.448242_1	I1.NODE_2_length_2251_cov_315.448242
4	I1.NODE_3_length_2425_cov_253.160828_1	I1.NODE_3_length_2425_cov_253.160828
5	I1.NODE_4_length_9682_cov_453.518188_1	I1.NODE_4_length_9682_cov_453.518188
6	I1.NODE_6_length_5130_cov_243.783432_1	I1.NODE_6_length_5130_cov_243.783432
7	I1.NODE_8_length_6029_cov_338.231720.2.6117_1	I1.NODE_8_length_6029_cov_338.231720.2.6117
8	I1.NODE_10_length_6414_cov_385.631287_1	I1.NODE_10_length_6414_cov_385.631287
9	I1.NODE_14_length_5564_cov_225.219986_1	I1.NODE_14_length_5564_cov_225.219986
10	I1.NODE_19_length_8211_cov_228.054565_1	I1.NODE_19_length_8211_cov_228.054565
11	I1.NODE_20_length_2074_cov_429.476868_1	I1.NODE_20_length_2074_cov_429.476868
12	I1.NODE_21_length_3147_cov_1088.443604_1	I1.NODE_21_length_3147_cov_1088.443604
13	I1.NODE_22_length_3827_cov_316.358765_1	I1.NODE_22_length_3827_cov_316.358765
14	I1.NODE_24_length_7105_cov_327.918365.2.4937_1	I1.NODE_24_length_7105_cov_327.918365.2.4937
15	I1.NODE_24_length_7105_cov_327.918365.5255.7193_1	I1.NODE_24_length_7105_cov_327.918365.5255.7193
16	I1.NODE_26_length_3137_cov_2140.327148_1	I1.NODE_26_length_3137_cov_2140.327148
17	I1.NODE_27_length_1959_cov_297.511475.9.2047_1	I1.NODE_27_length_1959_cov_297.511475.9.2047
18	I1.NODE_29_length_8000_cov_342.286499_1	I1.NODE_29_length_8000_cov_342.286499
19	I1.NODE_31_length_3832_cov_931.279724_1	I1.NODE_31_length_3832_cov_931.279724
20	I1.NODE_32_length_5491_cov_351.863037_1	I1.NODE_32_length_5491_cov_351.863037
21	I1.NODE_34_length_2253_cov_229.285400_1	I1.NODE_34_length_2253_cov_229.285400
22	I1.NODE_35_length_5854_cov_331.937134.5.5942_1	I1.NODE_35_length_5854_cov_331.937134.5.5942
23	I1.NODE_36_length_16847_cov_285.017822.1.16933_1	I1.NODE_36_length_16847_cov_285.017822.1.16933
24	I1.NODE_36_length_16847_cov_285.017822.1.16933_2	I1.NODE_36_length_16847_cov_285.017822.1.16933
25	I1.NODE_36_length_16847_cov_285.017822.1.16933_3	I1.NODE_36_length_16847_cov_285.017822.1.16933
26	I1.NODE_37_length_16166_cov_258.335632_1	I1.NODE_37_length_16166_cov_258.335632
27	I1.NODE_37_length_16166_cov_258.335632_2	I1.NODE_37_length_16166_cov_258.335632
28	I1.NODE_37_length_16166_cov_258.335632_3	I1.NODE_37_length_16166_cov_258.335632
29	I1.NODE_38_length_16605_cov_457.736053_1	I1.NODE_38_length_16605_cov_457.736053
30	I1.NODE_38_length_16605_cov_457.736053_2	I1.NODE_38_length_16605_cov_457.736053
31	I1.NODE_38_length_16605_cov_457.736053_3	I1.NODE_38_length_16605_cov_457.736053
32	I1.NODE_39_length_1040_cov_226.160583_1	I1.NODE_39_length_1040_cov_226.160583
33	I1.NODE_41_length_14512_cov_343.618439_1	I1.NODE_41_length_14512_cov_343.618439
34	I1.NODE_41_length_14512_cov_343.618439_2	I1.NODE_41_length_14512_cov_343.618439
35	I1.NODE_45_length_2223_cov_247.123703_1	I1.NODE_45_length_2223_cov_247.123703
36	I1.NODE_47_length_8049_cov_352.765808_1	I1.NODE_47_length_8049_cov_352.765808
37	I1.NODE_55_length_2708_cov_332.987457_1	I1.NODE_55_length_2708_cov_332.987457
38	I1.NODE_58_length_1858_cov_275.192688_1	I1.NODE_58_length_1858_cov_275.192688
39	I1.NODE_62_length_2159_cov_444.144501_1	I1.NODE_62_length_2159_cov_444.144501
40	I1.NODE_64_length_2241_cov_228.191437_1	I1.NODE_64_length_2241_cov_228.191437
41	I1.NODE_65_length_2401_cov_238.124115_1	I1.NODE_65_length_2401_cov_238.124115
42	I1.NODE_68_length_1154_cov_234.094452_1	I1.NODE_68_length_1154_cov_234.094452
43	I1.NODE_71_length_2141_cov_247.059311_1	I1.NODE_71_length_2141_cov_247.059311
44	I1.NODE_72_length_3032_cov_239.845322_1	I1.NODE_72_length_3032_cov_239.845322
45	I1.NODE_75_length_4272_cov_295.956451.3.4360_1	I1.NODE_75_length_4272_cov_295.956451.3.4360
46	I1.NODE_79_length_2546_cov_261.629211_1	I1.NODE_79_length_2546_cov_261.629211
47	I1.NODE_81_length_5882_cov_272.770477_1	I1.NODE_81_length_5882_cov_272.770477
48	I1.NODE_82_length_1631_cov_252.829559_1	I1.NODE_82_length_1631_cov_252.829559
49	I1.NODE_83_length_2230_cov_362.013000_1	I1.NODE_83_length_2230_cov_362.013000
50	I1.NODE_85_length_9929_cov_537.880676.11.10017_1	I1.NODE_85_length_9929_cov_537.880676.11.10017
51	I1.NODE_85_length_9929_cov_537.880676.11.10017_2	I1.NODE_85_length_9929_cov_537.880676.11.10017
52	I1.NODE_89_length_3758_cov_245.545776_1	I1.NODE_89_length_3758_cov_245.545776
53	I1.NODE_91_length_3581_cov_244.735275_1	I1.NODE_91_length_3581_cov_244.735275
54	I1.NODE_93_length_1214_cov_372.261932_1	I1.NODE_93_length_1214_cov_372.261932
55	I1.NODE_100_length_4610_cov_430.054016_1	I1.NODE_100_length_4610_cov_430.054016
56	I1.NODE_101_length_1851_cov_413.280914_1	I1.NODE_101_length_1851_cov_413.280914
57	I1.NODE_102_length_615_cov_220.199997_1	I1.NODE_102_length_615_cov_220.199997
58	I1.NODE_104_length_12840_cov_376.986053_1	I1.NODE_104_length_12840_cov_376.986053
59	I1.NODE_104_length_12840_cov_376.986053_2	I1.NODE_104_length_12840_cov_376.986053
60	I1.NODE_105_length_576_cov_223.000000_1	I1.NODE_105_length_576_cov_223.000000
61	I1.NODE_110_length_5159_cov_258.101776_1	I1.NODE_110_length_5159_cov_258.101776
62	I1.NODE_112_length_2542_cov_378.693939.4.2630_1	I1.NODE_112_length_2542_cov_378.693939.4.2630
63	I1.NODE_113_length_2302_cov_303.227203_1	I1.NODE_113_length_2302_cov_303.227203
64	I1.NODE_114_length_10369_cov_256.950348_1	I1.NODE_114_length_10369_cov_256.950348
65	I1.NODE_114_length_10369_cov_256.950348_2	I1.NODE_114_length_10369_cov_256.950348
66	I1.NODE_117_length_3844_cov_222.096252_1	I1.NODE_117_length_3844_cov_222.096252
67	I1.NODE_118_length_3155_cov_268.541992_1	I1.NODE_118_length_3155_cov_268.541992
68	I1.NODE_119_length_12615_cov_363.234955_1	I1.NODE_119_length_12615_cov_363.234955
69	I1.NODE_119_length_12615_cov_363.234955_2	I1.NODE_119_length_12615_cov_363.234955
70	I1.NODE_120_length_11449_cov_241.194077_1	I1.NODE_120_length_11449_cov_241.194077
71	I1.NODE_120_length_11449_cov_241.194077_2	I1.NODE_120_length_11449_cov_241.194077
72	I1.NODE_122_length_3223_cov_218.988205.1.3306_1	I1.NODE_122_length_3223_cov_218.988205.1.3306
73	I1.NODE_124_length_5301_cov_255.079422.8.5389_1	I1.NODE_124_length_5301_cov_255.079422.8.5389
74	I1.NODE_125_length_2399_cov_243.884949_1	I1.NODE_125_length_2399_cov_243.884949
75	I1.NODE_127_length_2464_cov_265.298706_1	I1.NODE_127_length_2464_cov_265.298706
76	I1.NODE_128_length_1025_cov_309.263428_1	I1.NODE_128_length_1025_cov_309.263428
77	I1.NODE_133_length_3726_cov_243.269196_1	I1.NODE_133_length_3726_cov_243.269196
78	I1.NODE_134_length_637_cov_267.295135_1	I1.NODE_134_length_637_cov_267.295135
79	I1.NODE_137_length_2323_cov_224.288849_1	I1.NODE_137_length_2323_cov_224.288849
80	I1.NODE_140_length_931_cov_233.025772_1	I1.NODE_140_length_931_cov_233.025772
81	I1.NODE_142_length_1678_cov_249.349823_1	I1.NODE_142_length_1678_cov_249.349823
82	I1.NODE_143_length_6453_cov_230.208893_1	I1.NODE_143_length_6453_cov_230.208893
83	I1.NODE_145_length_5990_cov_281.101837_1	I1.NODE_145_length_5990_cov_281.101837
84	I1.NODE_146_length_830_cov_224.961441_1	I1.NODE_146_length_830_cov_224.961441
85	I1.NODE_147_length_8005_cov_288.590271_1	I1.NODE_147_length_8005_cov_288.590271
86	I1.NODE_149_length_8163_cov_221.782181.4.8251_1	I1.NODE_149_length_8163_cov_221.782181.4.8251
87	I1.NODE_150_length_4430_cov_227.898422_1	I1.NODE_150_length_4430_cov_227.898422
88	I1.NODE_151_length_730_cov_243.264389_1	I1.NODE_151_length_730_cov_243.264389
89	I1.NODE_152_length_1684_cov_232.289200_1	I1.NODE_152_length_1684_cov_232.289200
90	I1.NODE_155_length_405_cov_365.113586_1	I1.NODE_155_length_405_cov_365.113586
91	I1.NODE_156_length_735_cov_262.873474_1	I1.NODE_156_length_735_cov_262.873474
92	I1.NODE_157_length_760_cov_277.967102_1	I1.NODE_157_length_760_cov_277.967102
93	I1.NODE_159_length_2086_cov_252.286194_1	I1.NODE_159_length_2086_cov_252.286194
94	I1.NODE_160_length_422_cov_279.872040_1	I1.NODE_160_length_422_cov_279.872040
95	I1.NODE_164_length_2322_cov_460.271332_1	I1.NODE_164_length_2322_cov_460.271332
96	I1.NODE_170_length_5319_cov_257.899231_1	I1.NODE_170_length_5319_cov_257.899231
97	I1.NODE_173_length_1015_cov_411.863068_1	I1.NODE_173_length_1015_cov_411.863068
98	I1.NODE_174_length_556_cov_239.744598_1	I1.NODE_174_length_556_cov_239.744598
99	I1.NODE_176_length_2889_cov_251.426453_1	I1.NODE_176_length_2889_cov_251.426453
100	I1.NODE_177_length_8048_cov_422.280182.11.8104_1	I1.NODE_177_length_8048_cov_422.280182.11.8104
101	I1.NODE_178_length_1900_cov_249.804733.2.1988_1	I1.NODE_178_length_1900_cov_249.804733.2.1988
102	I1.NODE_188_length_3213_cov_256.117340_1	I1.NODE_188_length_3213_cov_256.117340
103	I1.NODE_189_length_405_cov_241.106171_1	I1.NODE_189_length_405_cov_241.106171
104	I1.NODE_190_length_3270_cov_388.396942_1	I1.NODE_190_length_3270_cov_388.396942
105	I1.NODE_191_length_1305_cov_239.045212_1	I1.NODE_191_length_1305_cov_239.045212
106	I1.NODE_193_length_1643_cov_289.443085_1	I1.NODE_193_length_1643_cov_289.443085
107	I1.NODE_194_length_5681_cov_501.331116_1	I1.NODE_194_length_5681_cov_501.331116
108	I1.NODE_197_length_3252_cov_232.556885_1	I1.NODE_197_length_3252_cov_232.556885
109	I1.NODE_203_length_2489_cov_225.914825_1	I1.NODE_203_length_2489_cov_225.914825
110	I1.NODE_205_length_1671_cov_265.929382_1	I1.NODE_205_length_1671_cov_265.929382
111	I1.NODE_206_length_1295_cov_271.237061_1	I1.NODE_206_length_1295_cov_271.237061
112	I1.NODE_215_length_1552_cov_220.044464.13.1640_1	I1.NODE_215_length_1552_cov_220.044464.13.1640
113	I1.NODE_217_length_4268_cov_220.464157_1	I1.NODE_217_length_4268_cov_220.464157
114	I1.NODE_218_length_9530_cov_230.569046_1	I1.NODE_218_length_9530_cov_230.569046
115	I1.NODE_223_length_1375_cov_230.045822_1	I1.NODE_223_length_1375_cov_230.045822
116	I1.NODE_224_length_501_cov_279.548889_1	I1.NODE_224_length_501_cov_279.548889
117	I1.NODE_226_length_2057_cov_398.817688_1	I1.NODE_226_length_2057_cov_398.817688
118	I1.NODE_227_length_460_cov_228.136963_1	I1.NODE_227_length_460_cov_228.136963
119	I1.NODE_230_length_4141_cov_245.345093_1	I1.NODE_230_length_4141_cov_245.345093
120	I1.NODE_233_length_3257_cov_232.600250_1	I1.NODE_233_length_3257_cov_232.600250
121	I1.NODE_235_length_4038_cov_329.161713_1	I1.NODE_235_length_4038_cov_329.161713
122	I1.NODE_241_length_2682_cov_255.644669_1	I1.NODE_241_length_2682_cov_255.644669
123	I1.NODE_245_length_400_cov_247.037506_1	I1.NODE_245_length_400_cov_247.037506
124	I1.NODE_248_length_2693_cov_218.447830_1	I1.NODE_248_length_2693_cov_218.447830
125	I1.NODE_249_length_1416_cov_283.791656.8.1497_1	I1.NODE_249_length_1416_cov_283.791656.8.1497
126	I1.NODE_250_length_1432_cov_218.318436.2.1520_1	I1.NODE_250_length_1432_cov_218.318436.2.1520
127	I1.NODE_252_length_1244_cov_238.237946_1	I1.NODE_252_length_1244_cov_238.237946
128	I1.NODE_253_length_3324_cov_366.272247_1	I1.NODE_253_length_3324_cov_366.272247
129	I1.NODE_256_length_1061_cov_309.413757_1	I1.NODE_256_length_1061_cov_309.413757
130	I1.NODE_257_length_631_cov_292.526154_1	I1.NODE_257_length_631_cov_292.526154
131	I1.NODE_261_length_757_cov_283.326294_1	I1.NODE_261_length_757_cov_283.326294
132	I1.NODE_262_length_515_cov_232.411652_1	I1.NODE_262_length_515_cov_232.411652
133	I1.NODE_267_length_3351_cov_274.951050_1	I1.NODE_267_length_3351_cov_274.951050
134	I1.NODE_268_length_467_cov_286.462524_1	I1.NODE_268_length_467_cov_286.462524
135	I1.NODE_270_length_315_cov_370.196838_1	I1.NODE_270_length_315_cov_370.196838
136	I1.NODE_273_length_533_cov_292.489685_1	I1.NODE_273_length_533_cov_292.489685
137	I1.NODE_274_length_320_cov_287.184387_1	I1.NODE_274_length_320_cov_287.184387
138	I1.NODE_276_length_844_cov_218.971558_1	I1.NODE_276_length_844_cov_218.971558
139	I1.NODE_278_length_1280_cov_218.217972.1.1366_1	I1.NODE_278_length_1280_cov_218.217972.1.1366
140	I1.NODE_286_length_599_cov_229.661102_1	I1.NODE_286_length_599_cov_229.661102
141	I1.NODE_287_length_763_cov_218.710358_1	I1.NODE_287_length_763_cov_218.710358
142	I1.NODE_288_length_978_cov_322.574646_1	I1.NODE_288_length_978_cov_322.574646
143	I1.NODE_293_length_525_cov_286.674286_1	I1.NODE_293_length_525_cov_286.674286
144	I1.NODE_294_length_3170_cov_286.460266_1	I1.NODE_294_length_3170_cov_286.460266
145	I1.NODE_298_length_1349_cov_244.194214.2.1437_1	I1.NODE_298_length_1349_cov_244.194214.2.1437
146	I1.NODE_299_length_2351_cov_241.117828_1	I1.NODE_299_length_2351_cov_241.117828
147	I1.NODE_301_length_1707_cov_295.041595_1	I1.NODE_301_length_1707_cov_295.041595
148	I1.NODE_307_length_573_cov_297.689362_1	I1.NODE_307_length_573_cov_297.689362
149	I1.NODE_308_length_770_cov_285.071442_1	I1.NODE_308_length_770_cov_285.071442
150	I1.NODE_310_length_676_cov_240.443787_1	I1.NODE_310_length_676_cov_240.443787
151	I1.NODE_312_length_373_cov_223.965149_1	I1.NODE_312_length_373_cov_223.965149
152	I1.NODE_313_length_3652_cov_241.136093_1	I1.NODE_313_length_3652_cov_241.136093
153	I1.NODE_314_length_797_cov_238.299881_1	I1.NODE_314_length_797_cov_238.299881
154	I1.NODE_315_length_1742_cov_238.322037_1	I1.NODE_315_length_1742_cov_238.322037
155	I1.NODE_317_length_3279_cov_260.687408.2.3355_1	I1.NODE_317_length_3279_cov_260.687408.2.3355
156	I1.NODE_319_length_3745_cov_271.737518.2.3833_1	I1.NODE_319_length_3745_cov_271.737518.2.3833
157	I1.NODE_320_length_2311_cov_226.823456_1	I1.NODE_320_length_2311_cov_226.823456
158	I1.NODE_321_length_349_cov_256.349579_1	I1.NODE_321_length_349_cov_256.349579
159	I1.NODE_323_length_3013_cov_252.362762_1	I1.NODE_323_length_3013_cov_252.362762
160	I1.NODE_330_length_534_cov_246.760300_1	I1.NODE_330_length_534_cov_246.760300
161	I1.NODE_334_length_1213_cov_238.286896.1.1299_1	I1.NODE_334_length_1213_cov_238.286896.1.1299
162	I1.NODE_337_length_2372_cov_256.392059_1	I1.NODE_337_length_2372_cov_256.392059
163	I1.NODE_345_length_1066_cov_407.151978_1	I1.NODE_345_length_1066_cov_407.151978
164	I1.NODE_353_length_694_cov_245.340057.25.782_1	I1.NODE_353_length_694_cov_245.340057.25.782
165	I1.NODE_361_length_439_cov_247.988617_1	I1.NODE_361_length_439_cov_247.988617
166	I1.NODE_362_length_1588_cov_242.322418_1	I1.NODE_362_length_1588_cov_242.322418
167	I1.NODE_365_length_493_cov_289.091278_1	I1.NODE_365_length_493_cov_289.091278
168	I1.NODE_374_length_318_cov_250.641510_1	I1.NODE_374_length_318_cov_250.641510
169	I1.NODE_376_length_1562_cov_418.181183_1	I1.NODE_376_length_1562_cov_418.181183
170	I1.NODE_378_length_561_cov_281.057037_1	I1.NODE_378_length_561_cov_281.057037
171	I1.NODE_380_length_432_cov_220.812500_1	I1.NODE_380_length_432_cov_220.812500
172	I1.NODE_383_length_3602_cov_391.514160_1	I1.NODE_383_length_3602_cov_391.514160
173	I1.NODE_390_length_406_cov_256.583740_1	I1.NODE_390_length_406_cov_256.583740
174	I1.NODE_391_length_1365_cov_227.617584_1	I1.NODE_391_length_1365_cov_227.617584
175	I1.NODE_392_length_7778_cov_243.107742_1	I1.NODE_392_length_7778_cov_243.107742
176	I1.NODE_393_length_1502_cov_239.219040_1	I1.NODE_393_length_1502_cov_239.219040
177	I1.NODE_398_length_468_cov_254.594025_1	I1.NODE_398_length_468_cov_254.594025
178	I1.NODE_399_length_1196_cov_261.834442_1	I1.NODE_399_length_1196_cov_261.834442
179	I1.NODE_400_length_505_cov_394.005951_1	I1.NODE_400_length_505_cov_394.005951
180	I1.NODE_401_length_338_cov_258.195251_1	I1.NODE_401_length_338_cov_258.195251
181	I1.NODE_410_length_407_cov_270.540527_1	I1.NODE_410_length_407_cov_270.540527
182	I1.NODE_411_length_1095_cov_230.910507_1	I1.NODE_411_length_1095_cov_230.910507
183	I1.NODE_420_length_1560_cov_288.997437_1	I1.NODE_420_length_1560_cov_288.997437
184	I1.NODE_424_length_1900_cov_218.723679_1	I1.NODE_424_length_1900_cov_218.723679
185	I1.NODE_429_length_905_cov_218.861877_1	I1.NODE_429_length_905_cov_218.861877
186	I1.NODE_430_length_1980_cov_372.333344_1	I1.NODE_430_length_1980_cov_372.333344
187	I1.NODE_439_length_1026_cov_267.503906_1	I1.NODE_439_length_1026_cov_267.503906
188	I1.NODE_441_length_2299_cov_269.461945_1	I1.NODE_441_length_2299_cov_269.461945
189	I1.NODE_449_length_383_cov_738.015686_1	I1.NODE_449_length_383_cov_738.015686
190	I1.NODE_451_length_1213_cov_243.058533_1	I1.NODE_451_length_1213_cov_243.058533
191	I1.NODE_452_length_1154_cov_218.587524_1	I1.NODE_452_length_1154_cov_218.587524
192	I1.NODE_453_length_1825_cov_327.728760_1	I1.NODE_453_length_1825_cov_327.728760
193	I1.NODE_454_length_3185_cov_279.436432_1	I1.NODE_454_length_3185_cov_279.436432
194	I1.NODE_459_length_1667_cov_269.355743.2.1755_1	I1.NODE_459_length_1667_cov_269.355743.2.1755
195	I1.NODE_472_length_578_cov_255.622833_1	I1.NODE_472_length_578_cov_255.622833
196	I1.NODE_489_length_596_cov_397.085571_1	I1.NODE_489_length_596_cov_397.085571
197	I1.NODE_503_length_312_cov_247.567307_1	I1.NODE_503_length_312_cov_247.567307
198	I1.NODE_507_length_1049_cov_250.328888_1	I1.NODE_507_length_1049_cov_250.328888
199	I1.NODE_510_length_791_cov_223.434891_1	I1.NODE_510_length_791_cov_223.434891
200	I1.NODE_513_length_436_cov_1242.782104_1	I1.NODE_513_length_436_cov_1242.782104
201	I1.NODE_515_length_1591_cov_296.563782.3.1679_1	I1.NODE_515_length_1591_cov_296.563782.3.1679
202	I1.NODE_518_length_669_cov_236.113602_1	I1.NODE_518_length_669_cov_236.113602
203	I1.NODE_527_length_4099_cov_392.691132_1	I1.NODE_527_length_4099_cov_392.691132
204	I1.NODE_532_length_2246_cov_235.286728_1	I1.NODE_532_length_2246_cov_235.286728
205	I1.NODE_534_length_1053_cov_263.692322_1	I1.NODE_534_length_1053_cov_263.692322
206	I1.NODE_538_length_1505_cov_290.198669_1	I1.NODE_538_length_1505_cov_290.198669
207	I1.NODE_546_length_985_cov_783.916748_1	I1.NODE_546_length_985_cov_783.916748
208	I1.NODE_551_length_1631_cov_356.000000_1	I1.NODE_551_length_1631_cov_356.000000
209	I1.NODE_553_length_2235_cov_242.906036.1.2319_1	I1.NODE_553_length_2235_cov_242.906036.1.2319
210	I1.NODE_560_length_400_cov_248.889999_1	I1.NODE_560_length_400_cov_248.889999
211	I1.NODE_566_length_1493_cov_227.728729_1	I1.NODE_566_length_1493_cov_227.728729
212	I1.NODE_573_length_1056_cov_275.181824_1	I1.NODE_573_length_1056_cov_275.181824
213	I1.NODE_574_length_870_cov_267.219543_1	I1.NODE_574_length_870_cov_267.219543
214	I1.NODE_576_length_1198_cov_228.861435_1	I1.NODE_576_length_1198_cov_228.861435
215	I1.NODE_577_length_1120_cov_277.216064_1	I1.NODE_577_length_1120_cov_277.216064
216	I1.NODE_586_length_2130_cov_303.583099_1	I1.NODE_586_length_2130_cov_303.583099
217	I1.NODE_610_length_565_cov_219.929199.3.653_1	I1.NODE_610_length_565_cov_219.929199.3.653
218	I1.NODE_612_length_617_cov_284.233398_1	I1.NODE_612_length_617_cov_284.233398
219	I1.NODE_631_length_388_cov_227.291245_1	I1.NODE_631_length_388_cov_227.291245
220	I1.NODE_634_length_495_cov_247.804047_1	I1.NODE_634_length_495_cov_247.804047
221	I1.NODE_643_length_556_cov_292.593536_1	I1.NODE_643_length_556_cov_292.593536
222	I1.NODE_645_length_1442_cov_274.648407_1	I1.NODE_645_length_1442_cov_274.648407
223	I1.NODE_653_length_392_cov_786.107117_1	I1.NODE_653_length_392_cov_786.107117
224	I1.NODE_657_length_576_cov_227.862854_1	I1.NODE_657_length_576_cov_227.862854
225	I1.NODE_666_length_2227_cov_223.975754_1	I1.NODE_666_length_2227_cov_223.975754
226	I1.NODE_673_length_2063_cov_224.596710_1	I1.NODE_673_length_2063_cov_224.596710
227	I1.NODE_683_length_2446_cov_229.932541.3.2534_1	I1.NODE_683_length_2446_cov_229.932541.3.2534
228	I1.NODE_691_length_702_cov_218.806274_1	I1.NODE_691_length_702_cov_218.806274
229	I1.NODE_695_length_327_cov_264.896027_1	I1.NODE_695_length_327_cov_264.896027
230	I1.NODE_704_length_556_cov_221.974823_1	I1.NODE_704_length_556_cov_221.974823
231	I1.NODE_709_length_1468_cov_218.035416_1	I1.NODE_709_length_1468_cov_218.035416
232	I1.NODE_710_length_613_cov_264.585632_1	I1.NODE_710_length_613_cov_264.585632
233	I1.NODE_712_length_823_cov_226.404617_1	I1.NODE_712_length_823_cov_226.404617
234	I1.NODE_716_length_413_cov_250.259079_1	I1.NODE_716_length_413_cov_250.259079
235	I1.NODE_738_length_419_cov_229.568024_1	I1.NODE_738_length_419_cov_229.568024
236	I1.NODE_740_length_993_cov_259.897278_1	I1.NODE_740_length_993_cov_259.897278
237	I1.NODE_781_length_440_cov_223.234085_1	I1.NODE_781_length_440_cov_223.234085
238	I1.NODE_808_length_390_cov_324.966675_1	I1.NODE_808_length_390_cov_324.966675
239	I1.NODE_836_length_392_cov_249.076538_1	I1.NODE_836_length_392_cov_249.076538
240	I1.NODE_854_length_1295_cov_232.706558_1	I1.NODE_854_length_1295_cov_232.706558
241	I1.NODE_904_length_474_cov_221.639236_1	I1.NODE_904_length_474_cov_221.639236
242	I1.NODE_907_length_1619_cov_756.542908_1	I1.NODE_907_length_1619_cov_756.542908
243	I1.NODE_930_length_636_cov_218.405655_1	I1.NODE_930_length_636_cov_218.405655
244	I1.NODE_1004_length_1365_cov_455.303284_1	I1.NODE_1004_length_1365_cov_455.303284
245	I1.NODE_1009_length_1783_cov_234.464386_1	I1.NODE_1009_length_1783_cov_234.464386
246	I1.NODE_1033_length_1727_cov_280.046326.1.1813_1	I1.NODE_1033_length_1727_cov_280.046326.1.1813
247	I1.NODE_1038_length_1451_cov_517.074402_1	I1.NODE_1038_length_1451_cov_517.074402
248	I1.NODE_1042_length_2601_cov_267.272217.1.2687_1	I1.NODE_1042_length_2601_cov_267.272217.1.2687
249	I1.NODE_1043_length_1710_cov_574.431580_1	I1.NODE_1043_length_1710_cov_574.431580
250	I1.NODE_1047_length_698_cov_471.845276_1	I1.NODE_1047_length_698_cov_471.845276
251	I1.NODE_1050_length_1421_cov_223.114716_1	I1.NODE_1050_length_1421_cov_223.114716
252	I1.NODE_1072_length_4157_cov_262.006989.2559.4243_1	I1.NODE_1072_length_4157_cov_262.006989.2559.4243
253	I1.NODE_1078_length_6107_cov_222.588837_1	I1.NODE_1078_length_6107_cov_222.588837
254	I1.NODE_1081_length_1353_cov_570.868469_1	I1.NODE_1081_length_1353_cov_570.868469
255	I1.NODE_1095_length_2136_cov_428.742035_1	I1.NODE_1095_length_2136_cov_428.742035
256	I1.NODE_1099_length_1580_cov_1767.784790_1	I1.NODE_1099_length_1580_cov_1767.784790
257	I1.NODE_1100_length_947_cov_431.202759_1	I1.NODE_1100_length_947_cov_431.202759
258	I1.NODE_1101_length_726_cov_373.880157_1	I1.NODE_1101_length_726_cov_373.880157
259	I1.NODE_1104_length_2733_cov_978.663391_1	I1.NODE_1104_length_2733_cov_978.663391
260	I1.NODE_1105_length_2035_cov_2527.699707_1	I1.NODE_1105_length_2035_cov_2527.699707
261	I1.NODE_1109_length_1282_cov_405.455536_1	I1.NODE_1109_length_1282_cov_405.455536
262	I1.NODE_1110_length_970_cov_1388.164917_1	I1.NODE_1110_length_970_cov_1388.164917
263	I1.NODE_1113_length_3104_cov_226.780289_1	I1.NODE_1113_length_3104_cov_226.780289
264	I1.NODE_1115_length_462_cov_452.597412_1	I1.NODE_1115_length_462_cov_452.597412
265	I1.NODE_1124_length_564_cov_397.663116_1	I1.NODE_1124_length_564_cov_397.663116
266	I1.NODE_1136_length_504_cov_381.837311_1	I1.NODE_1136_length_504_cov_381.837311
267	I2.NODE_1_length_1191_cov_182.647354.1.1277_1	I2.NODE_1_length_1191_cov_182.647354.1.1277
268	I2.NODE_6_length_7955_cov_168.312012_1	I2.NODE_6_length_7955_cov_168.312012
269	I2.NODE_7_length_6132_cov_174.828934_1	I2.NODE_7_length_6132_cov_174.828934
270	I2.NODE_8_length_4155_cov_199.560532.3.4243_1	I2.NODE_8_length_4155_cov_199.560532.3.4243
271	I2.NODE_11_length_5143_cov_203.251801_1	I2.NODE_11_length_5143_cov_203.251801
272	I2.NODE_15_length_6297_cov_199.804352.2.6385_1	I2.NODE_15_length_6297_cov_199.804352.2.6385
273	I2.NODE_19_length_1251_cov_205.880890.2.1339_1	I2.NODE_19_length_1251_cov_205.880890.2.1339
274	I2.NODE_20_length_7002_cov_169.584259_1	I2.NODE_20_length_7002_cov_169.584259
275	I2.NODE_21_length_312_cov_180.503204_1	I2.NODE_21_length_312_cov_180.503204
276	I2.NODE_31_length_9261_cov_178.458694_1	I2.NODE_31_length_9261_cov_178.458694
277	I2.NODE_33_length_1536_cov_202.091141.41.1624_1	I2.NODE_33_length_1536_cov_202.091141.41.1624
278	I2.NODE_38_length_6158_cov_207.259995.1.6236_1	I2.NODE_38_length_6158_cov_207.259995.1.6236
279	I2.NODE_41_length_11810_cov_186.359100_1	I2.NODE_41_length_11810_cov_186.359100
280	I2.NODE_41_length_11810_cov_186.359100_2	I2.NODE_41_length_11810_cov_186.359100
281	I2.NODE_43_length_2473_cov_208.106750_1	I2.NODE_43_length_2473_cov_208.106750
282	I2.NODE_51_length_7123_cov_171.204971_1	I2.NODE_51_length_7123_cov_171.204971
283	I2.NODE_52_length_7097_cov_164.463852.2.7185_1	I2.NODE_52_length_7097_cov_164.463852.2.7185
284	I2.NODE_53_length_4816_cov_167.114822_1	I2.NODE_53_length_4816_cov_167.114822
285	I2.NODE_57_length_9116_cov_180.589294_1	I2.NODE_57_length_9116_cov_180.589294
286	I2.NODE_61_length_7317_cov_188.744156_1	I2.NODE_61_length_7317_cov_188.744156
287	I2.NODE_66_length_2339_cov_177.326202.2.2427_1	I2.NODE_66_length_2339_cov_177.326202.2.2427
288	I2.NODE_69_length_2871_cov_180.924759_1	I2.NODE_69_length_2871_cov_180.924759
289	I2.NODE_74_length_4545_cov_209.671951.8.4633_1	I2.NODE_74_length_4545_cov_209.671951.8.4633
290	I2.NODE_77_length_670_cov_165.961197_1	I2.NODE_77_length_670_cov_165.961197
291	I2.NODE_78_length_3369_cov_210.850098_1	I2.NODE_78_length_3369_cov_210.850098
292	I2.NODE_79_length_933_cov_201.168274_1	I2.NODE_79_length_933_cov_201.168274
293	I2.NODE_82_length_8703_cov_173.161789_1	I2.NODE_82_length_8703_cov_173.161789
294	I2.NODE_90_length_4836_cov_185.100296.21.4924_1	I2.NODE_90_length_4836_cov_185.100296.21.4924
295	I2.NODE_98_length_12160_cov_200.554443_1	I2.NODE_98_length_12160_cov_200.554443
296	I2.NODE_98_length_12160_cov_200.554443_2	I2.NODE_98_length_12160_cov_200.554443
297	I2.NODE_103_length_3461_cov_174.566895_1	I2.NODE_103_length_3461_cov_174.566895
298	I2.NODE_104_length_1249_cov_171.661331_1	I2.NODE_104_length_1249_cov_171.661331
299	I2.NODE_108_length_3497_cov_169.209320.7.3585_1	I2.NODE_108_length_3497_cov_169.209320.7.3585
300	I2.NODE_115_length_3423_cov_203.964951.4.3511_1	I2.NODE_115_length_3423_cov_203.964951.4.3511
301	I2.NODE_116_length_4028_cov_182.541214_1	I2.NODE_116_length_4028_cov_182.541214
302	I2.NODE_128_length_2027_cov_167.064621.2.2115_1	I2.NODE_128_length_2027_cov_167.064621.2.2115
303	I2.NODE_129_length_6388_cov_178.846741_1	I2.NODE_129_length_6388_cov_178.846741
304	I2.NODE_131_length_725_cov_173.234482_1	I2.NODE_131_length_725_cov_173.234482
305	I2.NODE_135_length_936_cov_194.951920.12.962_1	I2.NODE_135_length_936_cov_194.951920.12.962
306	I2.NODE_145_length_3925_cov_177.629303_1	I2.NODE_145_length_3925_cov_177.629303
307	I2.NODE_149_length_981_cov_200.749237.43.1069_1	I2.NODE_149_length_981_cov_200.749237.43.1069
308	I2.NODE_150_length_7586_cov_164.817825_1	I2.NODE_150_length_7586_cov_164.817825
309	I2.NODE_155_length_591_cov_192.747879_1	I2.NODE_155_length_591_cov_192.747879
310	I2.NODE_168_length_1642_cov_193.538361_1	I2.NODE_168_length_1642_cov_193.538361
311	I2.NODE_169_length_1873_cov_213.932190_1	I2.NODE_169_length_1873_cov_213.932190
312	I2.NODE_173_length_1285_cov_201.916733_1	I2.NODE_173_length_1285_cov_201.916733
313	I2.NODE_174_length_4611_cov_172.042511_1	I2.NODE_174_length_4611_cov_172.042511
314	I2.NODE_189_length_1087_cov_266.587860.1.1173_1	I2.NODE_189_length_1087_cov_266.587860.1.1173
315	I2.NODE_194_length_3108_cov_196.289581_1	I2.NODE_194_length_3108_cov_196.289581
316	I2.NODE_195_length_421_cov_272.394287_1	I2.NODE_195_length_421_cov_272.394287
317	I2.NODE_204_length_2290_cov_206.602615_1	I2.NODE_204_length_2290_cov_206.602615
318	I2.NODE_207_length_16610_cov_164.769363_1	I2.NODE_207_length_16610_cov_164.769363
319	I2.NODE_207_length_16610_cov_164.769363_2	I2.NODE_207_length_16610_cov_164.769363
320	I2.NODE_207_length_16610_cov_164.769363_3	I2.NODE_207_length_16610_cov_164.769363
321	I2.NODE_208_length_3092_cov_181.123215_1	I2.NODE_208_length_3092_cov_181.123215
322	I2.NODE_220_length_392_cov_189.686218_1	I2.NODE_220_length_392_cov_189.686218
323	I2.NODE_236_length_842_cov_175.256531_1	I2.NODE_236_length_842_cov_175.256531
324	I2.NODE_243_length_4466_cov_173.087326_1	I2.NODE_243_length_4466_cov_173.087326
325	I2.NODE_244_length_1354_cov_171.515503_1	I2.NODE_244_length_1354_cov_171.515503
326	I2.NODE_246_length_1817_cov_175.789215_1	I2.NODE_246_length_1817_cov_175.789215
327	I2.NODE_256_length_934_cov_205.376877_1	I2.NODE_256_length_934_cov_205.376877
328	I2.NODE_259_length_1018_cov_165.710220_1	I2.NODE_259_length_1018_cov_165.710220
329	I2.NODE_267_length_3710_cov_191.322647.1.3796_1	I2.NODE_267_length_3710_cov_191.322647.1.3796
330	I2.NODE_283_length_2100_cov_200.786194_1	I2.NODE_283_length_2100_cov_200.786194
331	I2.NODE_284_length_837_cov_187.947433_1	I2.NODE_284_length_837_cov_187.947433
332	I2.NODE_285_length_1018_cov_172.240662_1	I2.NODE_285_length_1018_cov_172.240662
333	I2.NODE_286_length_1097_cov_174.073837.1.1179_1	I2.NODE_286_length_1097_cov_174.073837.1.1179
334	I2.NODE_287_length_527_cov_169.049332_1	I2.NODE_287_length_527_cov_169.049332
335	I2.NODE_300_length_506_cov_165.905136_1	I2.NODE_300_length_506_cov_165.905136
336	I2.NODE_308_length_7161_cov_169.427872.1.7242_1	I2.NODE_308_length_7161_cov_169.427872.1.7242
337	I2.NODE_313_length_3514_cov_197.592773_1	I2.NODE_313_length_3514_cov_197.592773
338	I2.NODE_321_length_2061_cov_164.419220_1	I2.NODE_321_length_2061_cov_164.419220
339	I2.NODE_322_length_4408_cov_182.978897_1	I2.NODE_322_length_4408_cov_182.978897
340	I2.NODE_328_length_1050_cov_167.182861_1	I2.NODE_328_length_1050_cov_167.182861
341	I2.NODE_330_length_38170_cov_165.299423_1	I2.NODE_330_length_38170_cov_165.299423
342	I2.NODE_330_length_38170_cov_165.299423_2	I2.NODE_330_length_38170_cov_165.299423
343	I2.NODE_330_length_38170_cov_165.299423_3	I2.NODE_330_length_38170_cov_165.299423
344	I2.NODE_330_length_38170_cov_165.299423_4	I2.NODE_330_length_38170_cov_165.299423
345	I2.NODE_330_length_38170_cov_165.299423_5	I2.NODE_330_length_38170_cov_165.299423
346	I2.NODE_330_length_38170_cov_165.299423_6	I2.NODE_330_length_38170_cov_165.299423
347	I2.NODE_330_length_38170_cov_165.299423_7	I2.NODE_330_length_38170_cov_165.299423
348	I2.NODE_335_length_681_cov_190.782669_1	I2.NODE_335_length_681_cov_190.782669
349	I2.NODE_366_length_1198_cov_213.406509_1	I2.NODE_366_length_1198_cov_213.406509
350	I2.NODE_367_length_1543_cov_211.574860_1	I2.NODE_367_length_1543_cov_211.574860
351	I2.NODE_372_length_2079_cov_173.446365_1	I2.NODE_372_length_2079_cov_173.446365
352	I2.NODE_373_length_531_cov_214.212799_1	I2.NODE_373_length_531_cov_214.212799
353	I2.NODE_391_length_2734_cov_175.908920_1	I2.NODE_391_length_2734_cov_175.908920
354	I2.NODE_398_length_4176_cov_172.093155_1	I2.NODE_398_length_4176_cov_172.093155
355	I2.NODE_400_length_329_cov_206.133743_1	I2.NODE_400_length_329_cov_206.133743
356	I2.NODE_410_length_536_cov_182.037308_1	I2.NODE_410_length_536_cov_182.037308
357	I2.NODE_416_length_451_cov_211.288254_1	I2.NODE_416_length_451_cov_211.288254
358	I2.NODE_423_length_1154_cov_168.309357_1	I2.NODE_423_length_1154_cov_168.309357
359	I2.NODE_437_length_566_cov_170.298584.1.649_1	I2.NODE_437_length_566_cov_170.298584.1.649
360	I2.NODE_438_length_7231_cov_172.040802_1	I2.NODE_438_length_7231_cov_172.040802
361	I2.NODE_455_length_834_cov_181.922058_1	I2.NODE_455_length_834_cov_181.922058
362	I2.NODE_457_length_479_cov_200.841339_1	I2.NODE_457_length_479_cov_200.841339
363	I2.NODE_460_length_315_cov_170.530151_1	I2.NODE_460_length_315_cov_170.530151
364	I2.NODE_461_length_606_cov_167.237625_1	I2.NODE_461_length_606_cov_167.237625
365	I2.NODE_465_length_341_cov_172.275665_1	I2.NODE_465_length_341_cov_172.275665
366	I2.NODE_476_length_1401_cov_210.335480_1	I2.NODE_476_length_1401_cov_210.335480
367	I2.NODE_486_length_916_cov_181.831879_1	I2.NODE_486_length_916_cov_181.831879
368	I2.NODE_501_length_1034_cov_169.101547_1	I2.NODE_501_length_1034_cov_169.101547
369	I2.NODE_502_length_1063_cov_174.588898.1.1148_1	I2.NODE_502_length_1063_cov_174.588898.1.1148
370	I2.NODE_503_length_460_cov_172.508698_1	I2.NODE_503_length_460_cov_172.508698
371	I2.NODE_509_length_1227_cov_174.861450_1	I2.NODE_509_length_1227_cov_174.861450
372	I2.NODE_525_length_987_cov_172.019257_1	I2.NODE_525_length_987_cov_172.019257
373	I2.NODE_528_length_2187_cov_174.484680_1	I2.NODE_528_length_2187_cov_174.484680
374	I2.NODE_540_length_550_cov_168.616364_1	I2.NODE_540_length_550_cov_168.616364
375	I2.NODE_543_length_791_cov_217.031601_1	I2.NODE_543_length_791_cov_217.031601
376	I2.NODE_544_length_8349_cov_191.746796_1	I2.NODE_544_length_8349_cov_191.746796
377	I2.NODE_550_length_588_cov_215.683670.1.671_1	I2.NODE_550_length_588_cov_215.683670.1.671
378	I2.NODE_565_length_1292_cov_180.651703_1	I2.NODE_565_length_1292_cov_180.651703
379	I2.NODE_582_length_342_cov_179.500000_1	I2.NODE_582_length_342_cov_179.500000
380	I2.NODE_584_length_791_cov_201.394440_1	I2.NODE_584_length_791_cov_201.394440
381	I2.NODE_585_length_627_cov_197.267944_1	I2.NODE_585_length_627_cov_197.267944
382	I2.NODE_589_length_785_cov_192.540131.2.873_1	I2.NODE_589_length_785_cov_192.540131.2.873
383	I2.NODE_607_length_776_cov_167.391754.1.858_1	I2.NODE_607_length_776_cov_167.391754.1.858
384	I2.NODE_615_length_1388_cov_181.309799.8.1476_1	I2.NODE_615_length_1388_cov_181.309799.8.1476
385	I2.NODE_626_length_579_cov_223.595856_1	I2.NODE_626_length_579_cov_223.595856
386	I2.NODE_631_length_666_cov_176.193695.4.754_1	I2.NODE_631_length_666_cov_176.193695.4.754
387	I2.NODE_667_length_947_cov_170.628296_1	I2.NODE_667_length_947_cov_170.628296
388	I2.NODE_680_length_315_cov_303.638092.1.400_1	I2.NODE_680_length_315_cov_303.638092.1.400
389	I2.NODE_700_length_571_cov_321.434326_1	I2.NODE_700_length_571_cov_321.434326
390	I2.NODE_713_length_317_cov_168.501572_1	I2.NODE_713_length_317_cov_168.501572
391	I2.NODE_745_length_404_cov_271.638611_1	I2.NODE_745_length_404_cov_271.638611
392	I2.NODE_751_length_6966_cov_177.558716.4.7054_1	I2.NODE_751_length_6966_cov_177.558716.4.7054
393	I2.NODE_755_length_405_cov_501.466675_1	I2.NODE_755_length_405_cov_501.466675
394	I2.NODE_758_length_388_cov_168.770615_1	I2.NODE_758_length_388_cov_168.770615
395	I2.NODE_788_length_835_cov_174.452698_1	I2.NODE_788_length_835_cov_174.452698
396	I2.NODE_793_length_1435_cov_179.640411_1	I2.NODE_793_length_1435_cov_179.640411
397	I2.NODE_804_length_590_cov_426.344055_1	I2.NODE_804_length_590_cov_426.344055
398	I2.NODE_805_length_1011_cov_174.193863_1	I2.NODE_805_length_1011_cov_174.193863
399	I2.NODE_806_length_13041_cov_172.484695.2.13129_1	I2.NODE_806_length_13041_cov_172.484695.2.13129
400	I2.NODE_806_length_13041_cov_172.484695.2.13129_2	I2.NODE_806_length_13041_cov_172.484695.2.13129
401	I2.NODE_809_length_625_cov_663.038391_1	I2.NODE_809_length_625_cov_663.038391
402	I2.NODE_817_length_29372_cov_185.750549_1	I2.NODE_817_length_29372_cov_185.750549
403	I2.NODE_817_length_29372_cov_185.750549_2	I2.NODE_817_length_29372_cov_185.750549
404	I2.NODE_817_length_29372_cov_185.750549_3	I2.NODE_817_length_29372_cov_185.750549
405	I2.NODE_817_length_29372_cov_185.750549_4	I2.NODE_817_length_29372_cov_185.750549
406	I2.NODE_817_length_29372_cov_185.750549_5	I2.NODE_817_length_29372_cov_185.750549
407	I2.NODE_822_length_384_cov_242.286453_1	I2.NODE_822_length_384_cov_242.286453
408	I2.NODE_825_length_467_cov_274.248383_1	I2.NODE_825_length_467_cov_274.248383
409	I3.NODE_2_length_7488_cov_178.040863_1	I3.NODE_2_length_7488_cov_178.040863
410	I3.NODE_7_length_1471_cov_154.146164.2.1559_1	I3.NODE_7_length_1471_cov_154.146164.2.1559
411	I3.NODE_9_length_2981_cov_148.793030_1	I3.NODE_9_length_2981_cov_148.793030
412	I3.NODE_11_length_8625_cov_151.375427_1	I3.NODE_11_length_8625_cov_151.375427
413	I3.NODE_24_length_2133_cov_170.016876_1	I3.NODE_24_length_2133_cov_170.016876
414	I3.NODE_26_length_3675_cov_156.167343_1	I3.NODE_26_length_3675_cov_156.167343
415	I3.NODE_34_length_2464_cov_147.773544.1.2550_1	I3.NODE_34_length_2464_cov_147.773544.1.2550
416	I3.NODE_37_length_3511_cov_154.485336_1	I3.NODE_37_length_3511_cov_154.485336
417	I3.NODE_50_length_29761_cov_149.937363_1	I3.NODE_50_length_29761_cov_149.937363
418	I3.NODE_50_length_29761_cov_149.937363_2	I3.NODE_50_length_29761_cov_149.937363
419	I3.NODE_50_length_29761_cov_149.937363_3	I3.NODE_50_length_29761_cov_149.937363
420	I3.NODE_50_length_29761_cov_149.937363_4	I3.NODE_50_length_29761_cov_149.937363
421	I3.NODE_50_length_29761_cov_149.937363_5	I3.NODE_50_length_29761_cov_149.937363
422	I3.NODE_58_length_3910_cov_149.244751_1	I3.NODE_58_length_3910_cov_149.244751
423	I3.NODE_73_length_6175_cov_155.258301_1	I3.NODE_73_length_6175_cov_155.258301
424	I3.NODE_78_length_2408_cov_161.250412.2.2496_1	I3.NODE_78_length_2408_cov_161.250412.2.2496
425	I3.NODE_99_length_678_cov_157.890854.1.762_1	I3.NODE_99_length_678_cov_157.890854.1.762
426	I3.NODE_106_length_4252_cov_149.825500.5.4340_1	I3.NODE_106_length_4252_cov_149.825500.5.4340
427	I3.NODE_107_length_5470_cov_158.330719.1.5548_1	I3.NODE_107_length_5470_cov_158.330719.1.5548
428	I3.NODE_108_length_3844_cov_148.220337_1	I3.NODE_108_length_3844_cov_148.220337
429	I3.NODE_115_length_386_cov_234.202072_1	I3.NODE_115_length_386_cov_234.202072
430	I3.NODE_119_length_4279_cov_161.542419_1	I3.NODE_119_length_4279_cov_161.542419
431	I3.NODE_125_length_4364_cov_155.784378_1	I3.NODE_125_length_4364_cov_155.784378
432	I3.NODE_129_length_3581_cov_150.281204_1	I3.NODE_129_length_3581_cov_150.281204
433	I3.NODE_133_length_2302_cov_152.204178.3.2390_1	I3.NODE_133_length_2302_cov_152.204178.3.2390
434	I3.NODE_153_length_6921_cov_153.630249_1	I3.NODE_153_length_6921_cov_153.630249
435	I3.NODE_159_length_33459_cov_150.839920.2.33547_1	I3.NODE_159_length_33459_cov_150.839920.2.33547
436	I3.NODE_159_length_33459_cov_150.839920.2.33547_2	I3.NODE_159_length_33459_cov_150.839920.2.33547
437	I3.NODE_159_length_33459_cov_150.839920.2.33547_3	I3.NODE_159_length_33459_cov_150.839920.2.33547
438	I3.NODE_159_length_33459_cov_150.839920.2.33547_4	I3.NODE_159_length_33459_cov_150.839920.2.33547
439	I3.NODE_159_length_33459_cov_150.839920.2.33547_5	I3.NODE_159_length_33459_cov_150.839920.2.33547
440	I3.NODE_159_length_33459_cov_150.839920.2.33547_6	I3.NODE_159_length_33459_cov_150.839920.2.33547
441	I3.NODE_163_length_5044_cov_155.328705_1	I3.NODE_163_length_5044_cov_155.328705
442	I3.NODE_168_length_1484_cov_151.384766_1	I3.NODE_168_length_1484_cov_151.384766
443	I3.NODE_171_length_4369_cov_154.699249.1.4454_1	I3.NODE_171_length_4369_cov_154.699249.1.4454
444	I3.NODE_182_length_3872_cov_170.057587_1	I3.NODE_182_length_3872_cov_170.057587
445	I3.NODE_186_length_3583_cov_150.093491.2.3671_1	I3.NODE_186_length_3583_cov_150.093491.2.3671
446	I3.NODE_189_length_1093_cov_149.139069_1	I3.NODE_189_length_1093_cov_149.139069
447	I3.NODE_228_length_358_cov_167.927368_1	I3.NODE_228_length_358_cov_167.927368
448	I3.NODE_233_length_11907_cov_152.345840_1	I3.NODE_233_length_11907_cov_152.345840
449	I3.NODE_233_length_11907_cov_152.345840_2	I3.NODE_233_length_11907_cov_152.345840
450	I3.NODE_239_length_1523_cov_160.474716.8.1611_1	I3.NODE_239_length_1523_cov_160.474716.8.1611
451	I3.NODE_283_length_1992_cov_151.440262.4.2080_1	I3.NODE_283_length_1992_cov_151.440262.4.2080
452	I3.NODE_289_length_4054_cov_150.326096_1	I3.NODE_289_length_4054_cov_150.326096
453	I3.NODE_293_length_2282_cov_147.798416_1	I3.NODE_293_length_2282_cov_147.798416
454	I3.NODE_300_length_725_cov_152.886902_1	I3.NODE_300_length_725_cov_152.886902
455	I3.NODE_301_length_1087_cov_182.337631_1	I3.NODE_301_length_1087_cov_182.337631
456	I3.NODE_316_length_730_cov_147.798630.1.811_1	I3.NODE_316_length_730_cov_147.798630.1.811
457	I3.NODE_333_length_2476_cov_154.317444_1	I3.NODE_333_length_2476_cov_154.317444
458	I3.NODE_345_length_3079_cov_149.248138.1.3164_1	I3.NODE_345_length_3079_cov_149.248138.1.3164
459	I3.NODE_353_length_3108_cov_156.352310_1	I3.NODE_353_length_3108_cov_156.352310
460	I3.NODE_374_length_2002_cov_157.119385.7.2090_1	I3.NODE_374_length_2002_cov_157.119385.7.2090
461	I3.NODE_375_length_1780_cov_176.662918_1	I3.NODE_375_length_1780_cov_176.662918
462	I3.NODE_396_length_594_cov_220.981476.8.682_1	I3.NODE_396_length_594_cov_220.981476.8.682
463	I3.NODE_414_length_490_cov_148.746933_1	I3.NODE_414_length_490_cov_148.746933
464	I3.NODE_424_length_4979_cov_156.073502_1	I3.NODE_424_length_4979_cov_156.073502
465	I3.NODE_425_length_1074_cov_158.802612.9.1162_1	I3.NODE_425_length_1074_cov_158.802612.9.1162
466	I3.NODE_435_length_477_cov_157.243179_1	I3.NODE_435_length_477_cov_157.243179
467	I3.NODE_439_length_434_cov_336.428558_1	I3.NODE_439_length_434_cov_336.428558
468	I3.NODE_443_length_417_cov_176.407669_1	I3.NODE_443_length_417_cov_176.407669
469	I3.NODE_453_length_1277_cov_151.471420_1	I3.NODE_453_length_1277_cov_151.471420
470	I3.NODE_463_length_9018_cov_150.351410_1	I3.NODE_463_length_9018_cov_150.351410
471	I3.NODE_492_length_1157_cov_156.216080_1	I3.NODE_492_length_1157_cov_156.216080
472	I3.NODE_500_length_2998_cov_159.022018_1	I3.NODE_500_length_2998_cov_159.022018
473	I3.NODE_527_length_921_cov_159.952225_1	I3.NODE_527_length_921_cov_159.952225
474	I3.NODE_539_length_494_cov_152.220642_1	I3.NODE_539_length_494_cov_152.220642
475	I3.NODE_564_length_785_cov_152.959229_1	I3.NODE_564_length_785_cov_152.959229
476	I3.NODE_606_length_2681_cov_147.907120_1	I3.NODE_606_length_2681_cov_147.907120
477	I3.NODE_661_length_21851_cov_157.854965_1	I3.NODE_661_length_21851_cov_157.854965
478	I3.NODE_661_length_21851_cov_157.854965_2	I3.NODE_661_length_21851_cov_157.854965
479	I3.NODE_661_length_21851_cov_157.854965_3	I3.NODE_661_length_21851_cov_157.854965
480	I3.NODE_661_length_21851_cov_157.854965_4	I3.NODE_661_length_21851_cov_157.854965
481	I3.NODE_666_length_941_cov_164.047821_1	I3.NODE_666_length_941_cov_164.047821
482	I3.NODE_667_length_2356_cov_221.530563_1	I3.NODE_667_length_2356_cov_221.530563
483	I3.NODE_670_length_1229_cov_162.360458.1.1197_1	I3.NODE_670_length_1229_cov_162.360458.1.1197
484	I3.NODE_680_length_2392_cov_157.664719_1	I3.NODE_680_length_2392_cov_157.664719
485	I3.NODE_686_length_1325_cov_177.380371_1	I3.NODE_686_length_1325_cov_177.380371
486	I4.NODE_4_length_5040_cov_116.784325.1.5125_1	I4.NODE_4_length_5040_cov_116.784325.1.5125
487	I4.NODE_5_length_4158_cov_127.334778.5.4244_1	I4.NODE_5_length_4158_cov_127.334778.5.4244
488	I4.NODE_10_length_14302_cov_136.194168_1	I4.NODE_10_length_14302_cov_136.194168
489	I4.NODE_10_length_14302_cov_136.194168_2	I4.NODE_10_length_14302_cov_136.194168
490	I4.NODE_11_length_4457_cov_128.935608_1	I4.NODE_11_length_4457_cov_128.935608
491	I4.NODE_13_length_1484_cov_145.159698.3.1572_1	I4.NODE_13_length_1484_cov_145.159698.3.1572
492	I4.NODE_14_length_2049_cov_113.962418_1	I4.NODE_14_length_2049_cov_113.962418
493	I4.NODE_15_length_4832_cov_128.942886_1	I4.NODE_15_length_4832_cov_128.942886
494	I4.NODE_17_length_7419_cov_143.510712_1	I4.NODE_17_length_7419_cov_143.510712
495	I4.NODE_18_length_2899_cov_117.464989_1	I4.NODE_18_length_2899_cov_117.464989
496	I4.NODE_21_length_9595_cov_147.234283_1	I4.NODE_21_length_9595_cov_147.234283
497	I4.NODE_22_length_2135_cov_119.347069_1	I4.NODE_22_length_2135_cov_119.347069
498	I4.NODE_23_length_5972_cov_126.086906.1.6057_1	I4.NODE_23_length_5972_cov_126.086906.1.6057
499	I4.NODE_25_length_2977_cov_124.486061.4.3057_1	I4.NODE_25_length_2977_cov_124.486061.4.3057
500	I4.NODE_26_length_2185_cov_133.616470.5.2273_1	I4.NODE_26_length_2185_cov_133.616470.5.2273
501	I4.NODE_29_length_3951_cov_119.994682_1	I4.NODE_29_length_3951_cov_119.994682
502	I4.NODE_31_length_484_cov_126.710747.1.563_1	I4.NODE_31_length_484_cov_126.710747.1.563
503	I4.NODE_32_length_5185_cov_143.773392_1	I4.NODE_32_length_5185_cov_143.773392
504	I4.NODE_34_length_1136_cov_111.433975.1.1190_1	I4.NODE_34_length_1136_cov_111.433975.1.1190
505	I4.NODE_36_length_881_cov_144.900116.2.967_1	I4.NODE_36_length_881_cov_144.900116.2.967
506	I4.NODE_38_length_2660_cov_131.440598.3.2748_1	I4.NODE_38_length_2660_cov_131.440598.3.2748
507	I4.NODE_40_length_1684_cov_111.936462.2.1772_1	I4.NODE_40_length_1684_cov_111.936462.2.1772
508	I4.NODE_41_length_9271_cov_146.428116.2.9359_1	I4.NODE_41_length_9271_cov_146.428116.2.9359
509	I4.NODE_42_length_11150_cov_142.490585_1	I4.NODE_42_length_11150_cov_142.490585
510	I4.NODE_42_length_11150_cov_142.490585_2	I4.NODE_42_length_11150_cov_142.490585
511	I4.NODE_43_length_1115_cov_134.016144_1	I4.NODE_43_length_1115_cov_134.016144
512	I4.NODE_46_length_4150_cov_115.051323_1	I4.NODE_46_length_4150_cov_115.051323
513	I4.NODE_47_length_8761_cov_129.386261_1	I4.NODE_47_length_8761_cov_129.386261
514	I4.NODE_53_length_3237_cov_132.400681.1.3321_1	I4.NODE_53_length_3237_cov_132.400681.1.3321
515	I4.NODE_56_length_2590_cov_128.198837_1	I4.NODE_56_length_2590_cov_128.198837
516	I4.NODE_60_length_2638_cov_132.517441_1	I4.NODE_60_length_2638_cov_132.517441
517	I4.NODE_63_length_3847_cov_119.257866_1	I4.NODE_63_length_3847_cov_119.257866
518	I4.NODE_64_length_3850_cov_130.018188_1	I4.NODE_64_length_3850_cov_130.018188
519	I4.NODE_66_length_6217_cov_123.981178_1	I4.NODE_66_length_6217_cov_123.981178
520	I4.NODE_70_length_415_cov_113.125298_1	I4.NODE_70_length_415_cov_113.125298
521	I4.NODE_77_length_316_cov_204.759491_1	I4.NODE_77_length_316_cov_204.759491
522	I4.NODE_78_length_4346_cov_111.478828.2.4434_1	I4.NODE_78_length_4346_cov_111.478828.2.4434
523	I4.NODE_80_length_3719_cov_136.180695_1	I4.NODE_80_length_3719_cov_136.180695
524	I4.NODE_83_length_12624_cov_141.166504_1	I4.NODE_83_length_12624_cov_141.166504
525	I4.NODE_83_length_12624_cov_141.166504_2	I4.NODE_83_length_12624_cov_141.166504
526	I4.NODE_84_length_8583_cov_131.577530.4.8669_1	I4.NODE_84_length_8583_cov_131.577530.4.8669
527	I4.NODE_86_length_1266_cov_110.977882.1.1350_1	I4.NODE_86_length_1266_cov_110.977882.1.1350
528	I4.NODE_89_length_696_cov_133.698273_1	I4.NODE_89_length_696_cov_133.698273
529	I4.NODE_90_length_4071_cov_118.013512_1	I4.NODE_90_length_4071_cov_118.013512
530	I4.NODE_95_length_1085_cov_130.265442.15.1158_1	I4.NODE_95_length_1085_cov_130.265442.15.1158
531	I4.NODE_101_length_5318_cov_124.608498_1	I4.NODE_101_length_5318_cov_124.608498
532	I4.NODE_103_length_3615_cov_146.396408_1	I4.NODE_103_length_3615_cov_146.396408
533	I4.NODE_109_length_3155_cov_111.669098_1	I4.NODE_109_length_3155_cov_111.669098
534	I4.NODE_111_length_4915_cov_115.775383.1.4982_1	I4.NODE_111_length_4915_cov_115.775383.1.4982
535	I4.NODE_116_length_2102_cov_113.319695.5.2190_1	I4.NODE_116_length_2102_cov_113.319695.5.2190
536	I4.NODE_117_length_2159_cov_122.328392.1.2245_1	I4.NODE_117_length_2159_cov_122.328392.1.2245
537	I4.NODE_118_length_7512_cov_111.398430_1	I4.NODE_118_length_7512_cov_111.398430
538	I4.NODE_119_length_5087_cov_114.851189_1	I4.NODE_119_length_5087_cov_114.851189
539	I4.NODE_123_length_8404_cov_149.798431_1	I4.NODE_123_length_8404_cov_149.798431
540	I4.NODE_125_length_3140_cov_119.142677_1	I4.NODE_125_length_3140_cov_119.142677
541	I4.NODE_131_length_1117_cov_171.586395_1	I4.NODE_131_length_1117_cov_171.586395
542	I4.NODE_133_length_5948_cov_114.006218_1	I4.NODE_133_length_5948_cov_114.006218
543	I4.NODE_134_length_4812_cov_113.720490.2.4900_1	I4.NODE_134_length_4812_cov_113.720490.2.4900
544	I4.NODE_142_length_1010_cov_118.074257_1	I4.NODE_142_length_1010_cov_118.074257
545	I4.NODE_160_length_12985_cov_132.374054.1.9172_1	I4.NODE_160_length_12985_cov_132.374054.1.9172
546	I4.NODE_160_length_12985_cov_132.374054.9513.13073_1	I4.NODE_160_length_12985_cov_132.374054.9513.13073
547	I4.NODE_161_length_2697_cov_114.698181_1	I4.NODE_161_length_2697_cov_114.698181
548	I4.NODE_162_length_3157_cov_132.191956_1	I4.NODE_162_length_3157_cov_132.191956
549	I4.NODE_164_length_1782_cov_115.858589_1	I4.NODE_164_length_1782_cov_115.858589
550	I4.NODE_166_length_15377_cov_133.376923.1.5388_1	I4.NODE_166_length_15377_cov_133.376923.1.5388
551	I4.NODE_167_length_1130_cov_146.296463_1	I4.NODE_167_length_1130_cov_146.296463
552	I4.NODE_171_length_2711_cov_127.349686_1	I4.NODE_171_length_2711_cov_127.349686
553	I4.NODE_176_length_3707_cov_119.825462.5.3795_1	I4.NODE_176_length_3707_cov_119.825462.5.3795
554	I4.NODE_179_length_1092_cov_146.103485_1	I4.NODE_179_length_1092_cov_146.103485
555	I4.NODE_180_length_2699_cov_128.146347.15.2787_1	I4.NODE_180_length_2699_cov_128.146347.15.2787
556	I4.NODE_181_length_34209_cov_144.029465.1.24564_1	I4.NODE_181_length_34209_cov_144.029465.1.24564
557	I4.NODE_181_length_34209_cov_144.029465.1.24564_2	I4.NODE_181_length_34209_cov_144.029465.1.24564
558	I4.NODE_181_length_34209_cov_144.029465.1.24564_3	I4.NODE_181_length_34209_cov_144.029465.1.24564
559	I4.NODE_181_length_34209_cov_144.029465.1.24564_4	I4.NODE_181_length_34209_cov_144.029465.1.24564
560	I4.NODE_181_length_34209_cov_144.029465.24575.34297_1	I4.NODE_181_length_34209_cov_144.029465.24575.34297
561	I4.NODE_195_length_1222_cov_143.736496_1	I4.NODE_195_length_1222_cov_143.736496
562	I4.NODE_200_length_638_cov_129.244507_1	I4.NODE_200_length_638_cov_129.244507
563	I4.NODE_202_length_5960_cov_113.046814_1	I4.NODE_202_length_5960_cov_113.046814
564	I4.NODE_204_length_1421_cov_124.536240.3.1509_1	I4.NODE_204_length_1421_cov_124.536240.3.1509
565	I4.NODE_206_length_4030_cov_109.486603_1	I4.NODE_206_length_4030_cov_109.486603
566	I4.NODE_208_length_5118_cov_111.063698_1	I4.NODE_208_length_5118_cov_111.063698
567	I4.NODE_214_length_2497_cov_137.463364.1.2577_1	I4.NODE_214_length_2497_cov_137.463364.1.2577
568	I4.NODE_218_length_819_cov_206.251526.1.904_1	I4.NODE_218_length_819_cov_206.251526.1.904
569	I4.NODE_220_length_2196_cov_142.712662_1	I4.NODE_220_length_2196_cov_142.712662
570	I4.NODE_233_length_3328_cov_119.798080_1	I4.NODE_233_length_3328_cov_119.798080
571	I4.NODE_239_length_20365_cov_119.611099_1	I4.NODE_239_length_20365_cov_119.611099
572	I4.NODE_239_length_20365_cov_119.611099_2	I4.NODE_239_length_20365_cov_119.611099
573	I4.NODE_239_length_20365_cov_119.611099_3	I4.NODE_239_length_20365_cov_119.611099
574	I4.NODE_239_length_20365_cov_119.611099_4	I4.NODE_239_length_20365_cov_119.611099
575	I4.NODE_248_length_659_cov_118.321701_1	I4.NODE_248_length_659_cov_118.321701
576	I4.NODE_250_length_2134_cov_113.726807_1	I4.NODE_250_length_2134_cov_113.726807
577	I4.NODE_253_length_3383_cov_128.057053.1.3469_1	I4.NODE_253_length_3383_cov_128.057053.1.3469
578	I4.NODE_257_length_1138_cov_118.050087.1.1218_1	I4.NODE_257_length_1138_cov_118.050087.1.1218
579	I4.NODE_260_length_904_cov_138.078537_1	I4.NODE_260_length_904_cov_138.078537
580	I4.NODE_262_length_1867_cov_144.302094_1	I4.NODE_262_length_1867_cov_144.302094
581	I4.NODE_272_length_1182_cov_117.882401_1	I4.NODE_272_length_1182_cov_117.882401
582	I4.NODE_295_length_2874_cov_133.391098_1	I4.NODE_295_length_2874_cov_133.391098
583	I4.NODE_303_length_994_cov_152.450699_1	I4.NODE_303_length_994_cov_152.450699
584	I4.NODE_310_length_706_cov_151.737961.4.794_1	I4.NODE_310_length_706_cov_151.737961.4.794
585	I4.NODE_316_length_15309_cov_126.031815.1.3017_1	I4.NODE_316_length_15309_cov_126.031815.1.3017
586	I4.NODE_317_length_520_cov_126.876923_1	I4.NODE_317_length_520_cov_126.876923
587	I4.NODE_328_length_893_cov_143.461365_1	I4.NODE_328_length_893_cov_143.461365
588	I4.NODE_331_length_4418_cov_115.230873.4.4493_1	I4.NODE_331_length_4418_cov_115.230873.4.4493
589	I4.NODE_335_length_1920_cov_110.946877_1	I4.NODE_335_length_1920_cov_110.946877
590	I4.NODE_351_length_595_cov_142.408401_1	I4.NODE_351_length_595_cov_142.408401
591	I4.NODE_357_length_11713_cov_133.779312.2.11801_1	I4.NODE_357_length_11713_cov_133.779312.2.11801
592	I4.NODE_357_length_11713_cov_133.779312.2.11801_2	I4.NODE_357_length_11713_cov_133.779312.2.11801
593	I4.NODE_368_length_616_cov_114.519478_1	I4.NODE_368_length_616_cov_114.519478
594	I4.NODE_371_length_883_cov_146.081543_1	I4.NODE_371_length_883_cov_146.081543
595	I4.NODE_376_length_1931_cov_133.117035.5.2019_1	I4.NODE_376_length_1931_cov_133.117035.5.2019
596	I4.NODE_394_length_615_cov_130.151215_1	I4.NODE_394_length_615_cov_130.151215
597	I4.NODE_395_length_1807_cov_131.529053_1	I4.NODE_395_length_1807_cov_131.529053
598	I4.NODE_405_length_1640_cov_113.460976.1.1305_1	I4.NODE_405_length_1640_cov_113.460976.1.1305
599	I4.NODE_405_length_1640_cov_113.460976.1316.1726_1	I4.NODE_405_length_1640_cov_113.460976.1316.1726
600	I4.NODE_411_length_789_cov_139.045624_1	I4.NODE_411_length_789_cov_139.045624
601	I4.NODE_429_length_792_cov_213.284088.1.873_1	I4.NODE_429_length_792_cov_213.284088.1.873
602	I4.NODE_434_length_559_cov_132.644012_1	I4.NODE_434_length_559_cov_132.644012
603	I4.NODE_441_length_739_cov_120.882271_1	I4.NODE_441_length_739_cov_120.882271
604	I4.NODE_442_length_1179_cov_125.111961_1	I4.NODE_442_length_1179_cov_125.111961
605	I4.NODE_452_length_8007_cov_119.865616.1.3070_1	I4.NODE_452_length_8007_cov_119.865616.1.3070
606	I4.NODE_460_length_1247_cov_141.433838_1	I4.NODE_460_length_1247_cov_141.433838
607	I4.NODE_467_length_631_cov_111.131538_1	I4.NODE_467_length_631_cov_111.131538
608	I4.NODE_472_length_495_cov_130.866669_1	I4.NODE_472_length_495_cov_130.866669
609	I4.NODE_475_length_500_cov_114.944000.1.581_1	I4.NODE_475_length_500_cov_114.944000.1.581
610	I4.NODE_478_length_1968_cov_112.607216_1	I4.NODE_478_length_1968_cov_112.607216
611	I4.NODE_486_length_757_cov_115.445175_1	I4.NODE_486_length_757_cov_115.445175
612	I4.NODE_490_length_119918_cov_134.665955_1	I4.NODE_490_length_119918_cov_134.665955
613	I4.NODE_490_length_119918_cov_134.665955_2	I4.NODE_490_length_119918_cov_134.665955
614	I4.NODE_490_length_119918_cov_134.665955_3	I4.NODE_490_length_119918_cov_134.665955
615	I4.NODE_490_length_119918_cov_134.665955_4	I4.NODE_490_length_119918_cov_134.665955
616	I4.NODE_490_length_119918_cov_134.665955_5	I4.NODE_490_length_119918_cov_134.665955
617	I4.NODE_490_length_119918_cov_134.665955_6	I4.NODE_490_length_119918_cov_134.665955
618	I4.NODE_490_length_119918_cov_134.665955_7	I4.NODE_490_length_119918_cov_134.665955
619	I4.NODE_490_length_119918_cov_134.665955_8	I4.NODE_490_length_119918_cov_134.665955
620	I4.NODE_490_length_119918_cov_134.665955_9	I4.NODE_490_length_119918_cov_134.665955
621	I4.NODE_490_length_119918_cov_134.665955_10	I4.NODE_490_length_119918_cov_134.665955
622	I4.NODE_490_length_119918_cov_134.665955_11	I4.NODE_490_length_119918_cov_134.665955
623	I4.NODE_490_length_119918_cov_134.665955_12	I4.NODE_490_length_119918_cov_134.665955
624	I4.NODE_490_length_119918_cov_134.665955_13	I4.NODE_490_length_119918_cov_134.665955
625	I4.NODE_490_length_119918_cov_134.665955_14	I4.NODE_490_length_119918_cov_134.665955
626	I4.NODE_490_length_119918_cov_134.665955_15	I4.NODE_490_length_119918_cov_134.665955
627	I4.NODE_490_length_119918_cov_134.665955_16	I4.NODE_490_length_119918_cov_134.665955
628	I4.NODE_490_length_119918_cov_134.665955_17	I4.NODE_490_length_119918_cov_134.665955
629	I4.NODE_490_length_119918_cov_134.665955_18	I4.NODE_490_length_119918_cov_134.665955
630	I4.NODE_490_length_119918_cov_134.665955_19	I4.NODE_490_length_119918_cov_134.665955
631	I4.NODE_490_length_119918_cov_134.665955_20	I4.NODE_490_length_119918_cov_134.665955
632	I4.NODE_490_length_119918_cov_134.665955_21	I4.NODE_490_length_119918_cov_134.665955
633	I4.NODE_490_length_119918_cov_134.665955_22	I4.NODE_490_length_119918_cov_134.665955
634	I4.NODE_490_length_119918_cov_134.665955_23	I4.NODE_490_length_119918_cov_134.665955
635	I4.NODE_490_length_119918_cov_134.665955_24	I4.NODE_490_length_119918_cov_134.665955
636	I4.NODE_509_length_1394_cov_124.771881_1	I4.NODE_509_length_1394_cov_124.771881
637	I4.NODE_512_length_44000_cov_128.433243.1.18353_1	I4.NODE_512_length_44000_cov_128.433243.1.18353
638	I4.NODE_512_length_44000_cov_128.433243.1.18353_2	I4.NODE_512_length_44000_cov_128.433243.1.18353
639	I4.NODE_512_length_44000_cov_128.433243.1.18353_3	I4.NODE_512_length_44000_cov_128.433243.1.18353
640	I4.NODE_517_length_31433_cov_125.706612.30052.31519_1	I4.NODE_517_length_31433_cov_125.706612.30052.31519
641	I4.NODE_524_length_1426_cov_163.779800_1	I4.NODE_524_length_1426_cov_163.779800
642	I4.NODE_528_length_981_cov_128.982666_1	I4.NODE_528_length_981_cov_128.982666
643	I4.NODE_534_length_353_cov_119.855522_1	I4.NODE_534_length_353_cov_119.855522
644	I4.NODE_536_length_2086_cov_109.697510_1	I4.NODE_536_length_2086_cov_109.697510
645	I4.NODE_582_length_937_cov_144.217712_1	I4.NODE_582_length_937_cov_144.217712
646	I4.NODE_591_length_883_cov_126.152885_1	I4.NODE_591_length_883_cov_126.152885
647	I4.NODE_620_length_627_cov_119.339714.2.715_1	I4.NODE_620_length_627_cov_119.339714.2.715
648	I4.NODE_632_length_359_cov_130.545959.1.438_1	I4.NODE_632_length_359_cov_130.545959.1.438
649	I4.NODE_643_length_835_cov_141.119766_1	I4.NODE_643_length_835_cov_141.119766
650	I4.NODE_648_length_4927_cov_111.976662.4181.5015_1	I4.NODE_648_length_4927_cov_111.976662.4181.5015
651	I4.NODE_650_length_602_cov_113.405319_1	I4.NODE_650_length_602_cov_113.405319
652	I4.NODE_655_length_1673_cov_109.528992.638.1761_1	I4.NODE_655_length_1673_cov_109.528992.638.1761
653	I4.NODE_658_length_1122_cov_131.562393.1.659_1	I4.NODE_658_length_1122_cov_131.562393.1.659
654	I4.NODE_666_length_405_cov_114.103706_1	I4.NODE_666_length_405_cov_114.103706
655	I4.NODE_680_length_584_cov_121.522263.3.672_1	I4.NODE_680_length_584_cov_121.522263.3.672
656	I4.NODE_699_length_36691_cov_136.466629_1	I4.NODE_699_length_36691_cov_136.466629
657	I4.NODE_699_length_36691_cov_136.466629_2	I4.NODE_699_length_36691_cov_136.466629
658	I4.NODE_699_length_36691_cov_136.466629_3	I4.NODE_699_length_36691_cov_136.466629
659	I4.NODE_699_length_36691_cov_136.466629_4	I4.NODE_699_length_36691_cov_136.466629
660	I4.NODE_699_length_36691_cov_136.466629_5	I4.NODE_699_length_36691_cov_136.466629
661	I4.NODE_699_length_36691_cov_136.466629_6	I4.NODE_699_length_36691_cov_136.466629
662	I4.NODE_699_length_36691_cov_136.466629_7	I4.NODE_699_length_36691_cov_136.466629
663	I4.NODE_709_length_331_cov_132.190338_1	I4.NODE_709_length_331_cov_132.190338
664	I4.NODE_729_length_402_cov_110.184082_1	I4.NODE_729_length_402_cov_110.184082
665	I5.NODE_1_length_1594_cov_87.593475_1	I5.NODE_1_length_1594_cov_87.593475
666	I5.NODE_2_length_4688_cov_95.635025_1	I5.NODE_2_length_4688_cov_95.635025
667	I5.NODE_3_length_1102_cov_93.120689_1	I5.NODE_3_length_1102_cov_93.120689
668	I5.NODE_5_length_1263_cov_156.778305_1	I5.NODE_5_length_1263_cov_156.778305
669	I5.NODE_6_length_3200_cov_108.155937_1	I5.NODE_6_length_3200_cov_108.155937
670	I5.NODE_9_length_1150_cov_91.229568_1	I5.NODE_9_length_1150_cov_91.229568
671	I5.NODE_10_length_1327_cov_137.734741_1	I5.NODE_10_length_1327_cov_137.734741
672	I5.NODE_12_length_3157_cov_92.006653.1.3241_1	I5.NODE_12_length_3157_cov_92.006653.1.3241
673	I5.NODE_13_length_4985_cov_92.034103_1	I5.NODE_13_length_4985_cov_92.034103
674	I5.NODE_15_length_2055_cov_139.441849_1	I5.NODE_15_length_2055_cov_139.441849
675	I5.NODE_20_length_6502_cov_103.903412_1	I5.NODE_20_length_6502_cov_103.903412
676	I5.NODE_21_length_6967_cov_87.583321_1	I5.NODE_21_length_6967_cov_87.583321
677	I5.NODE_24_length_3489_cov_101.122955.1.3574_1	I5.NODE_24_length_3489_cov_101.122955.1.3574
678	I5.NODE_25_length_1264_cov_111.682755_1	I5.NODE_25_length_1264_cov_111.682755
679	I5.NODE_27_length_1656_cov_101.096016_1	I5.NODE_27_length_1656_cov_101.096016
680	I5.NODE_29_length_1832_cov_90.862991_1	I5.NODE_29_length_1832_cov_90.862991
681	I5.NODE_31_length_2302_cov_101.827538_1	I5.NODE_31_length_2302_cov_101.827538
682	I5.NODE_32_length_1416_cov_87.260590.2.1504_1	I5.NODE_32_length_1416_cov_87.260590.2.1504
683	I5.NODE_34_length_997_cov_103.830490_1	I5.NODE_34_length_997_cov_103.830490
684	I5.NODE_35_length_612_cov_93.931374_1	I5.NODE_35_length_612_cov_93.931374
685	I5.NODE_37_length_2244_cov_105.450089_1	I5.NODE_37_length_2244_cov_105.450089
686	I5.NODE_38_length_2145_cov_88.818184.1.2209_1	I5.NODE_38_length_2145_cov_88.818184.1.2209
687	I5.NODE_40_length_1162_cov_142.376938_1	I5.NODE_40_length_1162_cov_142.376938
688	I5.NODE_47_length_451_cov_125.944565.9.539_1	I5.NODE_47_length_451_cov_125.944565.9.539
689	I5.NODE_48_length_3096_cov_103.650841_1	I5.NODE_48_length_3096_cov_103.650841
690	I5.NODE_54_length_2715_cov_92.975693_1	I5.NODE_54_length_2715_cov_92.975693
691	I5.NODE_55_length_1302_cov_94.934715_1	I5.NODE_55_length_1302_cov_94.934715
692	I5.NODE_56_length_981_cov_146.212036.1.1061_1	I5.NODE_56_length_981_cov_146.212036.1.1061
693	I5.NODE_59_length_790_cov_94.215187.1.856_1	I5.NODE_59_length_790_cov_94.215187.1.856
694	I5.NODE_62_length_3318_cov_102.654610_1	I5.NODE_62_length_3318_cov_102.654610
695	I5.NODE_68_length_2152_cov_95.053436_1	I5.NODE_68_length_2152_cov_95.053436
696	I5.NODE_83_length_1305_cov_137.518768_1	I5.NODE_83_length_1305_cov_137.518768
697	I5.NODE_85_length_793_cov_91.505676.5.881_1	I5.NODE_85_length_793_cov_91.505676.5.881
698	I5.NODE_89_length_413_cov_97.760292_1	I5.NODE_89_length_413_cov_97.760292
699	I5.NODE_91_length_3773_cov_100.579117.19.3815_1	I5.NODE_91_length_3773_cov_100.579117.19.3815
700	I5.NODE_93_length_1853_cov_97.766861.4.1941_1	I5.NODE_93_length_1853_cov_97.766861.4.1941
701	I5.NODE_94_length_3688_cov_90.915398.1.3725_1	I5.NODE_94_length_3688_cov_90.915398.1.3725
702	I5.NODE_95_length_3101_cov_91.670105_1	I5.NODE_95_length_3101_cov_91.670105
703	I5.NODE_100_length_2384_cov_87.680786.3.2472_1	I5.NODE_100_length_2384_cov_87.680786.3.2472
704	I5.NODE_101_length_1888_cov_139.940674_1	I5.NODE_101_length_1888_cov_139.940674
705	I5.NODE_103_length_4583_cov_105.710892_1	I5.NODE_103_length_4583_cov_105.710892
706	I5.NODE_104_length_4001_cov_140.035248_1	I5.NODE_104_length_4001_cov_140.035248
707	I5.NODE_107_length_4288_cov_98.661148.3.4371_1	I5.NODE_107_length_4288_cov_98.661148.3.4371
708	I5.NODE_109_length_2074_cov_145.612823_1	I5.NODE_109_length_2074_cov_145.612823
709	I5.NODE_110_length_1050_cov_139.960953.7.1138_1	I5.NODE_110_length_1050_cov_139.960953.7.1138
710	I5.NODE_112_length_1576_cov_95.850891_1	I5.NODE_112_length_1576_cov_95.850891
711	I5.NODE_115_length_2405_cov_94.789604.231.2493_1	I5.NODE_115_length_2405_cov_94.789604.231.2493
712	I5.NODE_121_length_4934_cov_88.995132.1.2563_1	I5.NODE_121_length_4934_cov_88.995132.1.2563
713	I5.NODE_121_length_4934_cov_88.995132.2927.5022_1	I5.NODE_121_length_4934_cov_88.995132.2927.5022
714	I5.NODE_122_length_729_cov_101.238686_1	I5.NODE_122_length_729_cov_101.238686
715	I5.NODE_125_length_1872_cov_149.694443_1	I5.NODE_125_length_1872_cov_149.694443
716	I5.NODE_128_length_910_cov_100.125275_1	I5.NODE_128_length_910_cov_100.125275
717	I5.NODE_134_length_5567_cov_102.172623_1	I5.NODE_134_length_5567_cov_102.172623
718	I5.NODE_135_length_3889_cov_100.237335_1	I5.NODE_135_length_3889_cov_100.237335
719	I5.NODE_144_length_2387_cov_94.365311_1	I5.NODE_144_length_2387_cov_94.365311
720	I5.NODE_147_length_2663_cov_96.079987.3.2751_1	I5.NODE_147_length_2663_cov_96.079987.3.2751
721	I5.NODE_150_length_2023_cov_98.785965_1	I5.NODE_150_length_2023_cov_98.785965
722	I5.NODE_160_length_3675_cov_109.503670_1	I5.NODE_160_length_3675_cov_109.503670
723	I5.NODE_161_length_10524_cov_88.055779.2.4993_1	I5.NODE_161_length_10524_cov_88.055779.2.4993
724	I5.NODE_167_length_4910_cov_95.231163.9.4998_1	I5.NODE_167_length_4910_cov_95.231163.9.4998
725	I5.NODE_172_length_1791_cov_97.731438_1	I5.NODE_172_length_1791_cov_97.731438
726	I5.NODE_175_length_968_cov_94.382233_1	I5.NODE_175_length_968_cov_94.382233
727	I5.NODE_177_length_1741_cov_87.429062_1	I5.NODE_177_length_1741_cov_87.429062
728	I5.NODE_193_length_1133_cov_101.296555_1	I5.NODE_193_length_1133_cov_101.296555
729	I5.NODE_196_length_641_cov_89.338531_1	I5.NODE_196_length_641_cov_89.338531
730	I5.NODE_204_length_3083_cov_92.509895_1	I5.NODE_204_length_3083_cov_92.509895
731	I5.NODE_208_length_1042_cov_87.452972_1	I5.NODE_208_length_1042_cov_87.452972
732	I5.NODE_210_length_775_cov_142.270966.8.863_1	I5.NODE_210_length_775_cov_142.270966.8.863
733	I5.NODE_218_length_426_cov_105.335678_1	I5.NODE_218_length_426_cov_105.335678
734	I5.NODE_224_length_1752_cov_89.172943.1.1823_1	I5.NODE_224_length_1752_cov_89.172943.1.1823
735	I5.NODE_229_length_1002_cov_140.254486_1	I5.NODE_229_length_1002_cov_140.254486
736	I5.NODE_232_length_2099_cov_106.889473_1	I5.NODE_232_length_2099_cov_106.889473
737	I5.NODE_235_length_1822_cov_92.173988.1.1908_1	I5.NODE_235_length_1822_cov_92.173988.1.1908
738	I5.NODE_240_length_944_cov_88.674789_1	I5.NODE_240_length_944_cov_88.674789
739	I5.NODE_245_length_2875_cov_90.497040_1	I5.NODE_245_length_2875_cov_90.497040
740	I5.NODE_246_length_1210_cov_106.848763.3.1298_1	I5.NODE_246_length_1210_cov_106.848763.3.1298
741	I5.NODE_257_length_1089_cov_90.541779_1	I5.NODE_257_length_1089_cov_90.541779
742	I5.NODE_265_length_1734_cov_104.320068_1	I5.NODE_265_length_1734_cov_104.320068
743	I5.NODE_266_length_2031_cov_97.831116.2.2119_1	I5.NODE_266_length_2031_cov_97.831116.2.2119
744	I5.NODE_271_length_4718_cov_104.670624_1	I5.NODE_271_length_4718_cov_104.670624
745	I5.NODE_276_length_26262_cov_90.220695_1	I5.NODE_276_length_26262_cov_90.220695
746	I5.NODE_276_length_26262_cov_90.220695_2	I5.NODE_276_length_26262_cov_90.220695
747	I5.NODE_276_length_26262_cov_90.220695_3	I5.NODE_276_length_26262_cov_90.220695
748	I5.NODE_276_length_26262_cov_90.220695_4	I5.NODE_276_length_26262_cov_90.220695
749	I5.NODE_276_length_26262_cov_90.220695_5	I5.NODE_276_length_26262_cov_90.220695
750	I5.NODE_284_length_365_cov_106.841095_1	I5.NODE_284_length_365_cov_106.841095
751	I5.NODE_287_length_953_cov_96.782791_1	I5.NODE_287_length_953_cov_96.782791
752	I5.NODE_292_length_614_cov_141.571655.1.699_1	I5.NODE_292_length_614_cov_141.571655.1.699
753	I5.NODE_295_length_735_cov_94.254425.2.820_1	I5.NODE_295_length_735_cov_94.254425.2.820
754	I5.NODE_306_length_804_cov_89.977615.17.892_1	I5.NODE_306_length_804_cov_89.977615.17.892
755	I5.NODE_307_length_640_cov_145.790619.1.722_1	I5.NODE_307_length_640_cov_145.790619.1.722
756	I5.NODE_318_length_1039_cov_102.429260_1	I5.NODE_318_length_1039_cov_102.429260
757	I5.NODE_323_length_881_cov_109.584564.4.963_1	I5.NODE_323_length_881_cov_109.584564.4.963
758	I5.NODE_324_length_811_cov_96.763252_1	I5.NODE_324_length_811_cov_96.763252
759	I5.NODE_327_length_1400_cov_100.213570_1	I5.NODE_327_length_1400_cov_100.213570
760	I5.NODE_329_length_427_cov_135.255264.4.515_1	I5.NODE_329_length_427_cov_135.255264.4.515
761	I5.NODE_338_length_635_cov_138.529129.5.721_1	I5.NODE_338_length_635_cov_138.529129.5.721
762	I5.NODE_341_length_1521_cov_95.279419.3.1609_1	I5.NODE_341_length_1521_cov_95.279419.3.1609
763	I5.NODE_348_length_1753_cov_101.627495_1	I5.NODE_348_length_1753_cov_101.627495
764	I5.NODE_367_length_5131_cov_94.435585.1.641_1	I5.NODE_367_length_5131_cov_94.435585.1.641
765	I5.NODE_375_length_1178_cov_99.640068.1.1264_1	I5.NODE_375_length_1178_cov_99.640068.1.1264
766	I5.NODE_395_length_497_cov_210.637833_1	I5.NODE_395_length_497_cov_210.637833
767	I5.NODE_401_length_2181_cov_103.630905.1.2255_1	I5.NODE_401_length_2181_cov_103.630905.1.2255
768	I5.NODE_405_length_41279_cov_90.418251.2.41367_1	I5.NODE_405_length_41279_cov_90.418251.2.41367
769	I5.NODE_405_length_41279_cov_90.418251.2.41367_2	I5.NODE_405_length_41279_cov_90.418251.2.41367
770	I5.NODE_405_length_41279_cov_90.418251.2.41367_3	I5.NODE_405_length_41279_cov_90.418251.2.41367
771	I5.NODE_405_length_41279_cov_90.418251.2.41367_4	I5.NODE_405_length_41279_cov_90.418251.2.41367
772	I5.NODE_405_length_41279_cov_90.418251.2.41367_5	I5.NODE_405_length_41279_cov_90.418251.2.41367
773	I5.NODE_405_length_41279_cov_90.418251.2.41367_6	I5.NODE_405_length_41279_cov_90.418251.2.41367
774	I5.NODE_405_length_41279_cov_90.418251.2.41367_7	I5.NODE_405_length_41279_cov_90.418251.2.41367
775	I5.NODE_405_length_41279_cov_90.418251.2.41367_8	I5.NODE_405_length_41279_cov_90.418251.2.41367
776	I5.NODE_408_length_469_cov_101.963753_1	I5.NODE_408_length_469_cov_101.963753
777	I5.NODE_410_length_1133_cov_91.439545_1	I5.NODE_410_length_1133_cov_91.439545
778	I5.NODE_427_length_8959_cov_98.484314.2.6007_1	I5.NODE_427_length_8959_cov_98.484314.2.6007
779	I5.NODE_433_length_419_cov_103.844872_1	I5.NODE_433_length_419_cov_103.844872
780	I5.NODE_439_length_481_cov_91.085236_1	I5.NODE_439_length_481_cov_91.085236
781	I5.NODE_458_length_817_cov_102.039169_1	I5.NODE_458_length_817_cov_102.039169
782	I5.NODE_464_length_413_cov_96.559319_1	I5.NODE_464_length_413_cov_96.559319
783	I5.NODE_470_length_1152_cov_93.336807.1.1234_1	I5.NODE_470_length_1152_cov_93.336807.1.1234
784	I5.NODE_474_length_84244_cov_90.547531_1	I5.NODE_474_length_84244_cov_90.547531
785	I5.NODE_474_length_84244_cov_90.547531_2	I5.NODE_474_length_84244_cov_90.547531
786	I5.NODE_474_length_84244_cov_90.547531_3	I5.NODE_474_length_84244_cov_90.547531
787	I5.NODE_474_length_84244_cov_90.547531_4	I5.NODE_474_length_84244_cov_90.547531
788	I5.NODE_474_length_84244_cov_90.547531_5	I5.NODE_474_length_84244_cov_90.547531
789	I5.NODE_474_length_84244_cov_90.547531_6	I5.NODE_474_length_84244_cov_90.547531
790	I5.NODE_474_length_84244_cov_90.547531_7	I5.NODE_474_length_84244_cov_90.547531
791	I5.NODE_474_length_84244_cov_90.547531_8	I5.NODE_474_length_84244_cov_90.547531
792	I5.NODE_474_length_84244_cov_90.547531_9	I5.NODE_474_length_84244_cov_90.547531
793	I5.NODE_474_length_84244_cov_90.547531_10	I5.NODE_474_length_84244_cov_90.547531
794	I5.NODE_474_length_84244_cov_90.547531_11	I5.NODE_474_length_84244_cov_90.547531
795	I5.NODE_474_length_84244_cov_90.547531_12	I5.NODE_474_length_84244_cov_90.547531
796	I5.NODE_474_length_84244_cov_90.547531_13	I5.NODE_474_length_84244_cov_90.547531
797	I5.NODE_474_length_84244_cov_90.547531_14	I5.NODE_474_length_84244_cov_90.547531
798	I5.NODE_474_length_84244_cov_90.547531_15	I5.NODE_474_length_84244_cov_90.547531
799	I5.NODE_474_length_84244_cov_90.547531_16	I5.NODE_474_length_84244_cov_90.547531
800	I5.NODE_504_length_324_cov_101.882713_1	I5.NODE_504_length_324_cov_101.882713
801	I5.NODE_511_length_696_cov_112.306038_1	I5.NODE_511_length_696_cov_112.306038
802	I5.NODE_515_length_317_cov_96.495270_1	I5.NODE_515_length_317_cov_96.495270
803	I5.NODE_516_length_662_cov_88.212990_1	I5.NODE_516_length_662_cov_88.212990
804	I5.NODE_518_length_387_cov_96.444443_1	I5.NODE_518_length_387_cov_96.444443
805	I5.NODE_522_length_1111_cov_102.743477.1.1193_1	I5.NODE_522_length_1111_cov_102.743477.1.1193
806	I5.NODE_538_length_1709_cov_97.888824_1	I5.NODE_538_length_1709_cov_97.888824
807	I5.NODE_545_length_83661_cov_87.297020_1	I5.NODE_545_length_83661_cov_87.297020
808	I5.NODE_545_length_83661_cov_87.297020_2	I5.NODE_545_length_83661_cov_87.297020
809	I5.NODE_545_length_83661_cov_87.297020_3	I5.NODE_545_length_83661_cov_87.297020
810	I5.NODE_545_length_83661_cov_87.297020_4	I5.NODE_545_length_83661_cov_87.297020
811	I5.NODE_545_length_83661_cov_87.297020_5	I5.NODE_545_length_83661_cov_87.297020
812	I5.NODE_545_length_83661_cov_87.297020_6	I5.NODE_545_length_83661_cov_87.297020
813	I5.NODE_545_length_83661_cov_87.297020_7	I5.NODE_545_length_83661_cov_87.297020
814	I5.NODE_545_length_83661_cov_87.297020_8	I5.NODE_545_length_83661_cov_87.297020
815	I5.NODE_545_length_83661_cov_87.297020_9	I5.NODE_545_length_83661_cov_87.297020
816	I5.NODE_545_length_83661_cov_87.297020_10	I5.NODE_545_length_83661_cov_87.297020
817	I5.NODE_545_length_83661_cov_87.297020_11	I5.NODE_545_length_83661_cov_87.297020
818	I5.NODE_545_length_83661_cov_87.297020_12	I5.NODE_545_length_83661_cov_87.297020
819	I5.NODE_545_length_83661_cov_87.297020_13	I5.NODE_545_length_83661_cov_87.297020
820	I5.NODE_545_length_83661_cov_87.297020_14	I5.NODE_545_length_83661_cov_87.297020
821	I5.NODE_545_length_83661_cov_87.297020_15	I5.NODE_545_length_83661_cov_87.297020
822	I5.NODE_545_length_83661_cov_87.297020_16	I5.NODE_545_length_83661_cov_87.297020
823	I5.NODE_546_length_1183_cov_88.808113_1	I5.NODE_546_length_1183_cov_88.808113
824	I5.NODE_569_length_410_cov_100.570732_1	I5.NODE_569_length_410_cov_100.570732
825	I5.NODE_579_length_53404_cov_92.375008.1.53490_1	I5.NODE_579_length_53404_cov_92.375008.1.53490
826	I5.NODE_579_length_53404_cov_92.375008.1.53490_2	I5.NODE_579_length_53404_cov_92.375008.1.53490
827	I5.NODE_579_length_53404_cov_92.375008.1.53490_3	I5.NODE_579_length_53404_cov_92.375008.1.53490
828	I5.NODE_579_length_53404_cov_92.375008.1.53490_4	I5.NODE_579_length_53404_cov_92.375008.1.53490
829	I5.NODE_579_length_53404_cov_92.375008.1.53490_5	I5.NODE_579_length_53404_cov_92.375008.1.53490
830	I5.NODE_579_length_53404_cov_92.375008.1.53490_6	I5.NODE_579_length_53404_cov_92.375008.1.53490
831	I5.NODE_579_length_53404_cov_92.375008.1.53490_7	I5.NODE_579_length_53404_cov_92.375008.1.53490
832	I5.NODE_579_length_53404_cov_92.375008.1.53490_8	I5.NODE_579_length_53404_cov_92.375008.1.53490
833	I5.NODE_579_length_53404_cov_92.375008.1.53490_9	I5.NODE_579_length_53404_cov_92.375008.1.53490
834	I5.NODE_579_length_53404_cov_92.375008.1.53490_10	I5.NODE_579_length_53404_cov_92.375008.1.53490
835	I5.NODE_583_length_493_cov_102.677483_1	I5.NODE_583_length_493_cov_102.677483
836	I5.NODE_584_length_446_cov_101.890137_1	I5.NODE_584_length_446_cov_101.890137
837	I5.NODE_587_length_710_cov_87.422539.13.798_1	I5.NODE_587_length_710_cov_87.422539.13.798
838	I5.NODE_605_length_328_cov_100.362808_1	I5.NODE_605_length_328_cov_100.362808
839	I5.NODE_608_length_876_cov_90.261414_1	I5.NODE_608_length_876_cov_90.261414
840	I5.NODE_615_length_319_cov_98.661446_1	I5.NODE_615_length_319_cov_98.661446
841	I5.NODE_616_length_794_cov_101.632240_1	I5.NODE_616_length_794_cov_101.632240
842	I5.NODE_624_length_219746_cov_92.522110.1.3003_1	I5.NODE_624_length_219746_cov_92.522110.1.3003
843	I5.NODE_624_length_219746_cov_92.522110.3334.219832_1	I5.NODE_624_length_219746_cov_92.522110.3334.219832
844	I5.NODE_624_length_219746_cov_92.522110.3334.219832_2	I5.NODE_624_length_219746_cov_92.522110.3334.219832
845	I5.NODE_624_length_219746_cov_92.522110.3334.219832_3	I5.NODE_624_length_219746_cov_92.522110.3334.219832
846	I5.NODE_624_length_219746_cov_92.522110.3334.219832_4	I5.NODE_624_length_219746_cov_92.522110.3334.219832
847	I5.NODE_624_length_219746_cov_92.522110.3334.219832_5	I5.NODE_624_length_219746_cov_92.522110.3334.219832
848	I5.NODE_624_length_219746_cov_92.522110.3334.219832_6	I5.NODE_624_length_219746_cov_92.522110.3334.219832
849	I5.NODE_624_length_219746_cov_92.522110.3334.219832_7	I5.NODE_624_length_219746_cov_92.522110.3334.219832
850	I5.NODE_624_length_219746_cov_92.522110.3334.219832_8	I5.NODE_624_length_219746_cov_92.522110.3334.219832
851	I5.NODE_624_length_219746_cov_92.522110.3334.219832_9	I5.NODE_624_length_219746_cov_92.522110.3334.219832
852	I5.NODE_624_length_219746_cov_92.522110.3334.219832_10	I5.NODE_624_length_219746_cov_92.522110.3334.219832
853	I5.NODE_624_length_219746_cov_92.522110.3334.219832_11	I5.NODE_624_length_219746_cov_92.522110.3334.219832
854	I5.NODE_624_length_219746_cov_92.522110.3334.219832_12	I5.NODE_624_length_219746_cov_92.522110.3334.219832
855	I5.NODE_624_length_219746_cov_92.522110.3334.219832_13	I5.NODE_624_length_219746_cov_92.522110.3334.219832
856	I5.NODE_624_length_219746_cov_92.522110.3334.219832_14	I5.NODE_624_length_219746_cov_92.522110.3334.219832
857	I5.NODE_624_length_219746_cov_92.522110.3334.219832_15	I5.NODE_624_length_219746_cov_92.522110.3334.219832
858	I5.NODE_624_length_219746_cov_92.522110.3334.219832_16	I5.NODE_624_length_219746_cov_92.522110.3334.219832
859	I5.NODE_624_length_219746_cov_92.522110.3334.219832_17	I5.NODE_624_length_219746_cov_92.522110.3334.219832
860	I5.NODE_624_length_219746_cov_92.522110.3334.219832_18	I5.NODE_624_length_219746_cov_92.522110.3334.219832
861	I5.NODE_624_length_219746_cov_92.522110.3334.219832_19	I5.NODE_624_length_219746_cov_92.522110.3334.219832
862	I5.NODE_624_length_219746_cov_92.522110.3334.219832_20	I5.NODE_624_length_219746_cov_92.522110.3334.219832
863	I5.NODE_624_length_219746_cov_92.522110.3334.219832_21	I5.NODE_624_length_219746_cov_92.522110.3334.219832
864	I5.NODE_624_length_219746_cov_92.522110.3334.219832_22	I5.NODE_624_length_219746_cov_92.522110.3334.219832
865	I5.NODE_624_length_219746_cov_92.522110.3334.219832_23	I5.NODE_624_length_219746_cov_92.522110.3334.219832
866	I5.NODE_624_length_219746_cov_92.522110.3334.219832_24	I5.NODE_624_length_219746_cov_92.522110.3334.219832
867	I5.NODE_624_length_219746_cov_92.522110.3334.219832_25	I5.NODE_624_length_219746_cov_92.522110.3334.219832
868	I5.NODE_624_length_219746_cov_92.522110.3334.219832_26	I5.NODE_624_length_219746_cov_92.522110.3334.219832
869	I5.NODE_624_length_219746_cov_92.522110.3334.219832_27	I5.NODE_624_length_219746_cov_92.522110.3334.219832
870	I5.NODE_624_length_219746_cov_92.522110.3334.219832_28	I5.NODE_624_length_219746_cov_92.522110.3334.219832
871	I5.NODE_624_length_219746_cov_92.522110.3334.219832_29	I5.NODE_624_length_219746_cov_92.522110.3334.219832
872	I5.NODE_624_length_219746_cov_92.522110.3334.219832_30	I5.NODE_624_length_219746_cov_92.522110.3334.219832
873	I5.NODE_624_length_219746_cov_92.522110.3334.219832_31	I5.NODE_624_length_219746_cov_92.522110.3334.219832
874	I5.NODE_624_length_219746_cov_92.522110.3334.219832_32	I5.NODE_624_length_219746_cov_92.522110.3334.219832
875	I5.NODE_624_length_219746_cov_92.522110.3334.219832_33	I5.NODE_624_length_219746_cov_92.522110.3334.219832
876	I5.NODE_624_length_219746_cov_92.522110.3334.219832_34	I5.NODE_624_length_219746_cov_92.522110.3334.219832
877	I5.NODE_624_length_219746_cov_92.522110.3334.219832_35	I5.NODE_624_length_219746_cov_92.522110.3334.219832
878	I5.NODE_624_length_219746_cov_92.522110.3334.219832_36	I5.NODE_624_length_219746_cov_92.522110.3334.219832
879	I5.NODE_624_length_219746_cov_92.522110.3334.219832_37	I5.NODE_624_length_219746_cov_92.522110.3334.219832
880	I5.NODE_624_length_219746_cov_92.522110.3334.219832_38	I5.NODE_624_length_219746_cov_92.522110.3334.219832
881	I5.NODE_624_length_219746_cov_92.522110.3334.219832_39	I5.NODE_624_length_219746_cov_92.522110.3334.219832
882	I5.NODE_624_length_219746_cov_92.522110.3334.219832_40	I5.NODE_624_length_219746_cov_92.522110.3334.219832
883	I5.NODE_624_length_219746_cov_92.522110.3334.219832_41	I5.NODE_624_length_219746_cov_92.522110.3334.219832
884	I5.NODE_624_length_219746_cov_92.522110.3334.219832_42	I5.NODE_624_length_219746_cov_92.522110.3334.219832
885	I5.NODE_624_length_219746_cov_92.522110.3334.219832_43	I5.NODE_624_length_219746_cov_92.522110.3334.219832
886	I5.NODE_630_length_20986_cov_89.946869_1	I5.NODE_630_length_20986_cov_89.946869
887	I5.NODE_630_length_20986_cov_89.946869_2	I5.NODE_630_length_20986_cov_89.946869
888	I5.NODE_630_length_20986_cov_89.946869_3	I5.NODE_630_length_20986_cov_89.946869
889	I5.NODE_630_length_20986_cov_89.946869_4	I5.NODE_630_length_20986_cov_89.946869
890	I5.NODE_648_length_10024_cov_97.157921_1	I5.NODE_648_length_10024_cov_97.157921
891	I5.NODE_648_length_10024_cov_97.157921_2	I5.NODE_648_length_10024_cov_97.157921
892	I5.NODE_651_length_5283_cov_93.820366_1	I5.NODE_651_length_5283_cov_93.820366
893	I5.NODE_653_length_2371_cov_99.355545_1	I5.NODE_653_length_2371_cov_99.355545
894	I5.NODE_654_length_1718_cov_101.655411_1	I5.NODE_654_length_1718_cov_101.655411
895	I5.NODE_656_length_3924_cov_88.707184_1	I5.NODE_656_length_3924_cov_88.707184
896	I5.NODE_662_length_319_cov_153.623825_1	I5.NODE_662_length_319_cov_153.623825
897	I5.NODE_663_length_335_cov_136.405975_1	I5.NODE_663_length_335_cov_136.405975
898	I5.NODE_664_length_650_cov_90.812309_1	I5.NODE_664_length_650_cov_90.812309
899	I5.NODE_688_length_551_cov_93.887474_1	I5.NODE_688_length_551_cov_93.887474
900	I6.NODE_1_length_1075_cov_85.299538_1	I6.NODE_1_length_1075_cov_85.299538
901	I6.NODE_3_length_1982_cov_74.689705.2.2070_1	I6.NODE_3_length_1982_cov_74.689705.2.2070
902	I6.NODE_11_length_1854_cov_82.922333_1	I6.NODE_11_length_1854_cov_82.922333
903	I6.NODE_12_length_585_cov_121.429062_1	I6.NODE_12_length_585_cov_121.429062
904	I6.NODE_19_length_3379_cov_73.500443_1	I6.NODE_19_length_3379_cov_73.500443
905	I6.NODE_22_length_2851_cov_118.873726_1	I6.NODE_22_length_2851_cov_118.873726
906	I6.NODE_31_length_209412_cov_74.716805.1.209498_1	I6.NODE_31_length_209412_cov_74.716805.1.209498
907	I6.NODE_31_length_209412_cov_74.716805.1.209498_2	I6.NODE_31_length_209412_cov_74.716805.1.209498
908	I6.NODE_31_length_209412_cov_74.716805.1.209498_3	I6.NODE_31_length_209412_cov_74.716805.1.209498
909	I6.NODE_31_length_209412_cov_74.716805.1.209498_4	I6.NODE_31_length_209412_cov_74.716805.1.209498
910	I6.NODE_31_length_209412_cov_74.716805.1.209498_5	I6.NODE_31_length_209412_cov_74.716805.1.209498
911	I6.NODE_31_length_209412_cov_74.716805.1.209498_6	I6.NODE_31_length_209412_cov_74.716805.1.209498
912	I6.NODE_31_length_209412_cov_74.716805.1.209498_7	I6.NODE_31_length_209412_cov_74.716805.1.209498
913	I6.NODE_31_length_209412_cov_74.716805.1.209498_8	I6.NODE_31_length_209412_cov_74.716805.1.209498
914	I6.NODE_31_length_209412_cov_74.716805.1.209498_9	I6.NODE_31_length_209412_cov_74.716805.1.209498
915	I6.NODE_31_length_209412_cov_74.716805.1.209498_10	I6.NODE_31_length_209412_cov_74.716805.1.209498
916	I6.NODE_31_length_209412_cov_74.716805.1.209498_11	I6.NODE_31_length_209412_cov_74.716805.1.209498
917	I6.NODE_31_length_209412_cov_74.716805.1.209498_12	I6.NODE_31_length_209412_cov_74.716805.1.209498
918	I6.NODE_31_length_209412_cov_74.716805.1.209498_13	I6.NODE_31_length_209412_cov_74.716805.1.209498
919	I6.NODE_31_length_209412_cov_74.716805.1.209498_14	I6.NODE_31_length_209412_cov_74.716805.1.209498
920	I6.NODE_31_length_209412_cov_74.716805.1.209498_15	I6.NODE_31_length_209412_cov_74.716805.1.209498
921	I6.NODE_31_length_209412_cov_74.716805.1.209498_16	I6.NODE_31_length_209412_cov_74.716805.1.209498
922	I6.NODE_31_length_209412_cov_74.716805.1.209498_17	I6.NODE_31_length_209412_cov_74.716805.1.209498
923	I6.NODE_31_length_209412_cov_74.716805.1.209498_18	I6.NODE_31_length_209412_cov_74.716805.1.209498
924	I6.NODE_31_length_209412_cov_74.716805.1.209498_19	I6.NODE_31_length_209412_cov_74.716805.1.209498
925	I6.NODE_31_length_209412_cov_74.716805.1.209498_20	I6.NODE_31_length_209412_cov_74.716805.1.209498
926	I6.NODE_31_length_209412_cov_74.716805.1.209498_21	I6.NODE_31_length_209412_cov_74.716805.1.209498
927	I6.NODE_31_length_209412_cov_74.716805.1.209498_22	I6.NODE_31_length_209412_cov_74.716805.1.209498
928	I6.NODE_31_length_209412_cov_74.716805.1.209498_23	I6.NODE_31_length_209412_cov_74.716805.1.209498
929	I6.NODE_31_length_209412_cov_74.716805.1.209498_24	I6.NODE_31_length_209412_cov_74.716805.1.209498
930	I6.NODE_31_length_209412_cov_74.716805.1.209498_25	I6.NODE_31_length_209412_cov_74.716805.1.209498
931	I6.NODE_31_length_209412_cov_74.716805.1.209498_26	I6.NODE_31_length_209412_cov_74.716805.1.209498
932	I6.NODE_31_length_209412_cov_74.716805.1.209498_27	I6.NODE_31_length_209412_cov_74.716805.1.209498
933	I6.NODE_31_length_209412_cov_74.716805.1.209498_28	I6.NODE_31_length_209412_cov_74.716805.1.209498
934	I6.NODE_31_length_209412_cov_74.716805.1.209498_29	I6.NODE_31_length_209412_cov_74.716805.1.209498
935	I6.NODE_31_length_209412_cov_74.716805.1.209498_30	I6.NODE_31_length_209412_cov_74.716805.1.209498
936	I6.NODE_31_length_209412_cov_74.716805.1.209498_31	I6.NODE_31_length_209412_cov_74.716805.1.209498
937	I6.NODE_31_length_209412_cov_74.716805.1.209498_32	I6.NODE_31_length_209412_cov_74.716805.1.209498
938	I6.NODE_31_length_209412_cov_74.716805.1.209498_33	I6.NODE_31_length_209412_cov_74.716805.1.209498
939	I6.NODE_31_length_209412_cov_74.716805.1.209498_34	I6.NODE_31_length_209412_cov_74.716805.1.209498
940	I6.NODE_31_length_209412_cov_74.716805.1.209498_35	I6.NODE_31_length_209412_cov_74.716805.1.209498
941	I6.NODE_31_length_209412_cov_74.716805.1.209498_36	I6.NODE_31_length_209412_cov_74.716805.1.209498
942	I6.NODE_31_length_209412_cov_74.716805.1.209498_37	I6.NODE_31_length_209412_cov_74.716805.1.209498
943	I6.NODE_31_length_209412_cov_74.716805.1.209498_38	I6.NODE_31_length_209412_cov_74.716805.1.209498
944	I6.NODE_31_length_209412_cov_74.716805.1.209498_39	I6.NODE_31_length_209412_cov_74.716805.1.209498
945	I6.NODE_31_length_209412_cov_74.716805.1.209498_40	I6.NODE_31_length_209412_cov_74.716805.1.209498
946	I6.NODE_31_length_209412_cov_74.716805.1.209498_41	I6.NODE_31_length_209412_cov_74.716805.1.209498
947	I6.NODE_32_length_810_cov_79.692589_1	I6.NODE_32_length_810_cov_79.692589
948	I6.NODE_35_length_2558_cov_81.177094_1	I6.NODE_35_length_2558_cov_81.177094
949	I6.NODE_41_length_2587_cov_113.975258_1	I6.NODE_41_length_2587_cov_113.975258
950	I6.NODE_43_length_1202_cov_73.357735_1	I6.NODE_43_length_1202_cov_73.357735
951	I6.NODE_52_length_1291_cov_79.079010_1	I6.NODE_52_length_1291_cov_79.079010
952	I6.NODE_53_length_1724_cov_73.877029_1	I6.NODE_53_length_1724_cov_73.877029
953	I6.NODE_54_length_5245_cov_85.473213.1.1969_1	I6.NODE_54_length_5245_cov_85.473213.1.1969
954	I6.NODE_54_length_5245_cov_85.473213.2340.5333_1	I6.NODE_54_length_5245_cov_85.473213.2340.5333
955	I6.NODE_56_length_708_cov_77.252823_1	I6.NODE_56_length_708_cov_77.252823
956	I6.NODE_63_length_559_cov_84.227188_1	I6.NODE_63_length_559_cov_84.227188
957	I6.NODE_66_length_2468_cov_82.662888_1	I6.NODE_66_length_2468_cov_82.662888
958	I6.NODE_71_length_4349_cov_83.503334.2.4437_1	I6.NODE_71_length_4349_cov_83.503334.2.4437
959	I6.NODE_76_length_1165_cov_74.519310.2.1253_1	I6.NODE_76_length_1165_cov_74.519310.2.1253
960	I6.NODE_90_length_721_cov_72.403603_1	I6.NODE_90_length_721_cov_72.403603
961	I6.NODE_91_length_946_cov_84.365753_1	I6.NODE_91_length_946_cov_84.365753
962	I6.NODE_97_length_2713_cov_77.688171_1	I6.NODE_97_length_2713_cov_77.688171
963	I6.NODE_98_length_2004_cov_75.479042_1	I6.NODE_98_length_2004_cov_75.479042
964	I6.NODE_103_length_1683_cov_74.816994.8.1771_1	I6.NODE_103_length_1683_cov_74.816994.8.1771
965	I6.NODE_112_length_586_cov_75.810577_1	I6.NODE_112_length_586_cov_75.810577
966	I6.NODE_116_length_804_cov_80.235077.2.892_1	I6.NODE_116_length_804_cov_80.235077.2.892
967	I6.NODE_124_length_1120_cov_73.129463.1.1205_1	I6.NODE_124_length_1120_cov_73.129463.1.1205
968	I6.NODE_134_length_839_cov_73.336113.7.927_1	I6.NODE_134_length_839_cov_73.336113.7.927
969	I6.NODE_144_length_382_cov_79.596855.1.468_1	I6.NODE_144_length_382_cov_79.596855.1.468
970	I6.NODE_145_length_1042_cov_76.851250_1	I6.NODE_145_length_1042_cov_76.851250
971	I6.NODE_164_length_1889_cov_82.839600_1	I6.NODE_164_length_1889_cov_82.839600
972	I6.NODE_167_length_586_cov_84.310577_1	I6.NODE_167_length_586_cov_84.310577
973	I6.NODE_180_length_951_cov_119.216614_1	I6.NODE_180_length_951_cov_119.216614
974	I6.NODE_194_length_2012_cov_81.929924_1	I6.NODE_194_length_2012_cov_81.929924
975	I6.NODE_201_length_332_cov_83.873497_1	I6.NODE_201_length_332_cov_83.873497
976	I6.NODE_203_length_19692_cov_79.307587_1	I6.NODE_203_length_19692_cov_79.307587
977	I6.NODE_203_length_19692_cov_79.307587_2	I6.NODE_203_length_19692_cov_79.307587
978	I6.NODE_203_length_19692_cov_79.307587_3	I6.NODE_203_length_19692_cov_79.307587
979	I6.NODE_210_length_2174_cov_86.552895_1	I6.NODE_210_length_2174_cov_86.552895
980	I6.NODE_213_length_408_cov_75.372551_1	I6.NODE_213_length_408_cov_75.372551
981	I6.NODE_219_length_644_cov_84.172363.1.725_1	I6.NODE_219_length_644_cov_84.172363.1.725
982	I6.NODE_224_length_37001_cov_72.235153_1	I6.NODE_224_length_37001_cov_72.235153
983	I6.NODE_224_length_37001_cov_72.235153_2	I6.NODE_224_length_37001_cov_72.235153
984	I6.NODE_224_length_37001_cov_72.235153_3	I6.NODE_224_length_37001_cov_72.235153
985	I6.NODE_224_length_37001_cov_72.235153_4	I6.NODE_224_length_37001_cov_72.235153
986	I6.NODE_224_length_37001_cov_72.235153_5	I6.NODE_224_length_37001_cov_72.235153
987	I6.NODE_224_length_37001_cov_72.235153_6	I6.NODE_224_length_37001_cov_72.235153
988	I6.NODE_224_length_37001_cov_72.235153_7	I6.NODE_224_length_37001_cov_72.235153
989	I6.NODE_227_length_921_cov_75.420197_1	I6.NODE_227_length_921_cov_75.420197
990	I6.NODE_239_length_329_cov_82.702126_1	I6.NODE_239_length_329_cov_82.702126
991	I6.NODE_242_length_1059_cov_75.865913.3.1147_1	I6.NODE_242_length_1059_cov_75.865913.3.1147
992	I6.NODE_246_length_1568_cov_72.579079.3.1656_1	I6.NODE_246_length_1568_cov_72.579079.3.1656
993	I6.NODE_247_length_385_cov_85.311691_1	I6.NODE_247_length_385_cov_85.311691
994	I6.NODE_254_length_515_cov_75.873787.31.603_1	I6.NODE_254_length_515_cov_75.873787.31.603
995	I6.NODE_270_length_456_cov_76.364037.3.544_1	I6.NODE_270_length_456_cov_76.364037.3.544
996	I6.NODE_278_length_1134_cov_120.441795_1	I6.NODE_278_length_1134_cov_120.441795
997	I6.NODE_279_length_971_cov_81.405769.9.1059_1	I6.NODE_279_length_971_cov_81.405769.9.1059
998	I6.NODE_284_length_1272_cov_81.437897_1	I6.NODE_284_length_1272_cov_81.437897
999	I6.NODE_299_length_724_cov_86.979279.1.810_1	I6.NODE_299_length_724_cov_86.979279.1.810
1000	I6.NODE_315_length_966_cov_80.438927_1	I6.NODE_315_length_966_cov_80.438927
1001	I6.NODE_320_length_788_cov_71.975891_1	I6.NODE_320_length_788_cov_71.975891
1002	I6.NODE_328_length_539_cov_76.079781_1	I6.NODE_328_length_539_cov_76.079781
1003	I6.NODE_342_length_352_cov_81.684662_1	I6.NODE_342_length_352_cov_81.684662
1004	I6.NODE_358_length_518_cov_76.135132_1	I6.NODE_358_length_518_cov_76.135132
1005	I6.NODE_367_length_742_cov_82.765495_1	I6.NODE_367_length_742_cov_82.765495
1006	I6.NODE_370_length_341_cov_86.354836_1	I6.NODE_370_length_341_cov_86.354836
1007	I6.NODE_387_length_23548_cov_86.590370_1	I6.NODE_387_length_23548_cov_86.590370
1008	I6.NODE_387_length_23548_cov_86.590370_2	I6.NODE_387_length_23548_cov_86.590370
1009	I6.NODE_387_length_23548_cov_86.590370_3	I6.NODE_387_length_23548_cov_86.590370
1010	I6.NODE_387_length_23548_cov_86.590370_4	I6.NODE_387_length_23548_cov_86.590370
1011	I6.NODE_388_length_412_cov_118.385925_1	I6.NODE_388_length_412_cov_118.385925
1012	I6.NODE_408_length_914_cov_76.990150_1	I6.NODE_408_length_914_cov_76.990150
1013	I6.NODE_421_length_1516_cov_79.048813.2.1604_1	I6.NODE_421_length_1516_cov_79.048813.2.1604
1014	I6.NODE_423_length_563_cov_73.953819_1	I6.NODE_423_length_563_cov_73.953819
1015	I6.NODE_425_length_514_cov_79.484436.1.597_1	I6.NODE_425_length_514_cov_79.484436.1.597
1016	I6.NODE_438_length_368_cov_72.576088_1	I6.NODE_438_length_368_cov_72.576088
1017	I6.NODE_465_length_49063_cov_86.544830_1	I6.NODE_465_length_49063_cov_86.544830
1018	I6.NODE_465_length_49063_cov_86.544830_2	I6.NODE_465_length_49063_cov_86.544830
1019	I6.NODE_465_length_49063_cov_86.544830_3	I6.NODE_465_length_49063_cov_86.544830
1020	I6.NODE_465_length_49063_cov_86.544830_4	I6.NODE_465_length_49063_cov_86.544830
1021	I6.NODE_465_length_49063_cov_86.544830_5	I6.NODE_465_length_49063_cov_86.544830
1022	I6.NODE_465_length_49063_cov_86.544830_6	I6.NODE_465_length_49063_cov_86.544830
1023	I6.NODE_465_length_49063_cov_86.544830_7	I6.NODE_465_length_49063_cov_86.544830
1024	I6.NODE_465_length_49063_cov_86.544830_8	I6.NODE_465_length_49063_cov_86.544830
1025	I6.NODE_465_length_49063_cov_86.544830_9	I6.NODE_465_length_49063_cov_86.544830
1026	I6.NODE_506_length_322_cov_135.965836_1	I6.NODE_506_length_322_cov_135.965836
1027	I6.NODE_514_length_2179_cov_78.919228.1.2256_1	I6.NODE_514_length_2179_cov_78.919228.1.2256
1028	I6.NODE_517_length_4534_cov_87.936035_1	I6.NODE_517_length_4534_cov_87.936035
1029	I6.NODE_531_length_2817_cov_73.503014_1	I6.NODE_531_length_2817_cov_73.503014
1030	I6.NODE_577_length_374_cov_84.235291.1.453_1	I6.NODE_577_length_374_cov_84.235291.1.453
1031	I6.NODE_585_length_29060_cov_79.888268_1	I6.NODE_585_length_29060_cov_79.888268
1032	I6.NODE_585_length_29060_cov_79.888268_2	I6.NODE_585_length_29060_cov_79.888268
1033	I6.NODE_585_length_29060_cov_79.888268_3	I6.NODE_585_length_29060_cov_79.888268
1034	I6.NODE_585_length_29060_cov_79.888268_4	I6.NODE_585_length_29060_cov_79.888268
1035	I6.NODE_585_length_29060_cov_79.888268_5	I6.NODE_585_length_29060_cov_79.888268
1036	I6.NODE_586_length_80497_cov_75.313004.1.80582_1	I6.NODE_586_length_80497_cov_75.313004.1.80582
1037	I6.NODE_586_length_80497_cov_75.313004.1.80582_2	I6.NODE_586_length_80497_cov_75.313004.1.80582
1038	I6.NODE_586_length_80497_cov_75.313004.1.80582_3	I6.NODE_586_length_80497_cov_75.313004.1.80582
1039	I6.NODE_586_length_80497_cov_75.313004.1.80582_4	I6.NODE_586_length_80497_cov_75.313004.1.80582
1040	I6.NODE_586_length_80497_cov_75.313004.1.80582_5	I6.NODE_586_length_80497_cov_75.313004.1.80582
1041	I6.NODE_586_length_80497_cov_75.313004.1.80582_6	I6.NODE_586_length_80497_cov_75.313004.1.80582
1042	I6.NODE_586_length_80497_cov_75.313004.1.80582_7	I6.NODE_586_length_80497_cov_75.313004.1.80582
1043	I6.NODE_586_length_80497_cov_75.313004.1.80582_8	I6.NODE_586_length_80497_cov_75.313004.1.80582
1044	I6.NODE_586_length_80497_cov_75.313004.1.80582_9	I6.NODE_586_length_80497_cov_75.313004.1.80582
1045	I6.NODE_586_length_80497_cov_75.313004.1.80582_10	I6.NODE_586_length_80497_cov_75.313004.1.80582
1046	I6.NODE_586_length_80497_cov_75.313004.1.80582_11	I6.NODE_586_length_80497_cov_75.313004.1.80582
1047	I6.NODE_586_length_80497_cov_75.313004.1.80582_12	I6.NODE_586_length_80497_cov_75.313004.1.80582
1048	I6.NODE_586_length_80497_cov_75.313004.1.80582_13	I6.NODE_586_length_80497_cov_75.313004.1.80582
1049	I6.NODE_586_length_80497_cov_75.313004.1.80582_14	I6.NODE_586_length_80497_cov_75.313004.1.80582
1050	I6.NODE_586_length_80497_cov_75.313004.1.80582_15	I6.NODE_586_length_80497_cov_75.313004.1.80582
1051	I6.NODE_586_length_80497_cov_75.313004.1.80582_16	I6.NODE_586_length_80497_cov_75.313004.1.80582
1052	I6.NODE_602_length_597_cov_82.284760_1	I6.NODE_602_length_597_cov_82.284760
1053	I6.NODE_606_length_39373_cov_76.442230_1	I6.NODE_606_length_39373_cov_76.442230
1054	I6.NODE_606_length_39373_cov_76.442230_2	I6.NODE_606_length_39373_cov_76.442230
1055	I6.NODE_606_length_39373_cov_76.442230_3	I6.NODE_606_length_39373_cov_76.442230
1056	I6.NODE_606_length_39373_cov_76.442230_4	I6.NODE_606_length_39373_cov_76.442230
1057	I6.NODE_606_length_39373_cov_76.442230_5	I6.NODE_606_length_39373_cov_76.442230
1058	I6.NODE_606_length_39373_cov_76.442230_6	I6.NODE_606_length_39373_cov_76.442230
1059	I6.NODE_606_length_39373_cov_76.442230_7	I6.NODE_606_length_39373_cov_76.442230
1060	I6.NODE_607_length_313_cov_76.801918_1	I6.NODE_607_length_313_cov_76.801918
1061	I6.NODE_619_length_350_cov_73.085716_1	I6.NODE_619_length_350_cov_73.085716
1062	I6.NODE_623_length_346_cov_80.222542_1	I6.NODE_623_length_346_cov_80.222542
1063	I6.NODE_655_length_40769_cov_72.409775_1	I6.NODE_655_length_40769_cov_72.409775
1064	I6.NODE_655_length_40769_cov_72.409775_2	I6.NODE_655_length_40769_cov_72.409775
1065	I6.NODE_655_length_40769_cov_72.409775_3	I6.NODE_655_length_40769_cov_72.409775
1066	I6.NODE_655_length_40769_cov_72.409775_4	I6.NODE_655_length_40769_cov_72.409775
1067	I6.NODE_655_length_40769_cov_72.409775_5	I6.NODE_655_length_40769_cov_72.409775
1068	I6.NODE_655_length_40769_cov_72.409775_6	I6.NODE_655_length_40769_cov_72.409775
1069	I6.NODE_655_length_40769_cov_72.409775_7	I6.NODE_655_length_40769_cov_72.409775
1070	I6.NODE_655_length_40769_cov_72.409775_8	I6.NODE_655_length_40769_cov_72.409775
1071	I6.NODE_657_length_699_cov_84.397713_1	I6.NODE_657_length_699_cov_84.397713
1072	I6.NODE_672_length_604_cov_76.326157.1.688_1	I6.NODE_672_length_604_cov_76.326157.1.688
1073	I6.NODE_677_length_174938_cov_78.711517.55875.78768_1	I6.NODE_677_length_174938_cov_78.711517.55875.78768
1074	I6.NODE_677_length_174938_cov_78.711517.55875.78768_2	I6.NODE_677_length_174938_cov_78.711517.55875.78768
1075	I6.NODE_677_length_174938_cov_78.711517.55875.78768_3	I6.NODE_677_length_174938_cov_78.711517.55875.78768
1076	I6.NODE_677_length_174938_cov_78.711517.55875.78768_4	I6.NODE_677_length_174938_cov_78.711517.55875.78768
1077	I6.NODE_677_length_174938_cov_78.711517.88102.175005_1	I6.NODE_677_length_174938_cov_78.711517.88102.175005
1078	I6.NODE_677_length_174938_cov_78.711517.88102.175005_2	I6.NODE_677_length_174938_cov_78.711517.88102.175005
1079	I6.NODE_677_length_174938_cov_78.711517.88102.175005_3	I6.NODE_677_length_174938_cov_78.711517.88102.175005
1080	I6.NODE_677_length_174938_cov_78.711517.88102.175005_4	I6.NODE_677_length_174938_cov_78.711517.88102.175005
1081	I6.NODE_677_length_174938_cov_78.711517.88102.175005_5	I6.NODE_677_length_174938_cov_78.711517.88102.175005
1082	I6.NODE_677_length_174938_cov_78.711517.88102.175005_6	I6.NODE_677_length_174938_cov_78.711517.88102.175005
1083	I6.NODE_677_length_174938_cov_78.711517.88102.175005_7	I6.NODE_677_length_174938_cov_78.711517.88102.175005
1084	I6.NODE_677_length_174938_cov_78.711517.88102.175005_8	I6.NODE_677_length_174938_cov_78.711517.88102.175005
1085	I6.NODE_677_length_174938_cov_78.711517.88102.175005_9	I6.NODE_677_length_174938_cov_78.711517.88102.175005
1086	I6.NODE_677_length_174938_cov_78.711517.88102.175005_10	I6.NODE_677_length_174938_cov_78.711517.88102.175005
1087	I6.NODE_677_length_174938_cov_78.711517.88102.175005_11	I6.NODE_677_length_174938_cov_78.711517.88102.175005
1088	I6.NODE_677_length_174938_cov_78.711517.88102.175005_12	I6.NODE_677_length_174938_cov_78.711517.88102.175005
1089	I6.NODE_677_length_174938_cov_78.711517.88102.175005_13	I6.NODE_677_length_174938_cov_78.711517.88102.175005
1090	I6.NODE_677_length_174938_cov_78.711517.88102.175005_14	I6.NODE_677_length_174938_cov_78.711517.88102.175005
1091	I6.NODE_677_length_174938_cov_78.711517.88102.175005_15	I6.NODE_677_length_174938_cov_78.711517.88102.175005
1092	I6.NODE_677_length_174938_cov_78.711517.88102.175005_16	I6.NODE_677_length_174938_cov_78.711517.88102.175005
1093	I6.NODE_677_length_174938_cov_78.711517.88102.175005_17	I6.NODE_677_length_174938_cov_78.711517.88102.175005
1094	I6.NODE_679_length_335_cov_72.832832_1	I6.NODE_679_length_335_cov_72.832832
1095	I6.NODE_680_length_422_cov_71.696686_1	I6.NODE_680_length_422_cov_71.696686
1096	I6.NODE_685_length_35323_cov_78.605019.1.35408_1	I6.NODE_685_length_35323_cov_78.605019.1.35408
1097	I6.NODE_685_length_35323_cov_78.605019.1.35408_2	I6.NODE_685_length_35323_cov_78.605019.1.35408
1098	I6.NODE_685_length_35323_cov_78.605019.1.35408_3	I6.NODE_685_length_35323_cov_78.605019.1.35408
1099	I6.NODE_685_length_35323_cov_78.605019.1.35408_4	I6.NODE_685_length_35323_cov_78.605019.1.35408
1100	I6.NODE_685_length_35323_cov_78.605019.1.35408_5	I6.NODE_685_length_35323_cov_78.605019.1.35408
1101	I6.NODE_685_length_35323_cov_78.605019.1.35408_6	I6.NODE_685_length_35323_cov_78.605019.1.35408
1102	I6.NODE_685_length_35323_cov_78.605019.1.35408_7	I6.NODE_685_length_35323_cov_78.605019.1.35408
1103	I6.NODE_702_length_9004_cov_71.313637.3.9092_1	I6.NODE_702_length_9004_cov_71.313637.3.9092
1104	I6.NODE_711_length_7800_cov_72.395515.4.7868_1	I6.NODE_711_length_7800_cov_72.395515.4.7868
1105	I6.NODE_717_length_70188_cov_86.622414.1.20020_1	I6.NODE_717_length_70188_cov_86.622414.1.20020
1106	I6.NODE_717_length_70188_cov_86.622414.1.20020_2	I6.NODE_717_length_70188_cov_86.622414.1.20020
1107	I6.NODE_717_length_70188_cov_86.622414.1.20020_3	I6.NODE_717_length_70188_cov_86.622414.1.20020
1108	I6.NODE_717_length_70188_cov_86.622414.1.20020_4	I6.NODE_717_length_70188_cov_86.622414.1.20020
1109	I6.NODE_718_length_3711_cov_81.468338_1	I6.NODE_718_length_3711_cov_81.468338
1110	I6.NODE_721_length_1051_cov_77.251190_1	I6.NODE_721_length_1051_cov_77.251190
1111	I6.NODE_722_length_4613_cov_87.132889.2.4701_1	I6.NODE_722_length_4613_cov_87.132889.2.4701
1112	I6.NODE_735_length_1233_cov_86.450935_1	I6.NODE_735_length_1233_cov_86.450935
1113	I6.NODE_736_length_4797_cov_73.374817_1	I6.NODE_736_length_4797_cov_73.374817
1114	I6.NODE_737_length_551_cov_76.813065_1	I6.NODE_737_length_551_cov_76.813065
1115	I6.NODE_739_length_117766_cov_79.778610.62505.117854_1	I6.NODE_739_length_117766_cov_79.778610.62505.117854
1116	I6.NODE_739_length_117766_cov_79.778610.62505.117854_2	I6.NODE_739_length_117766_cov_79.778610.62505.117854
1117	I6.NODE_739_length_117766_cov_79.778610.62505.117854_3	I6.NODE_739_length_117766_cov_79.778610.62505.117854
1118	I6.NODE_739_length_117766_cov_79.778610.62505.117854_4	I6.NODE_739_length_117766_cov_79.778610.62505.117854
1119	I6.NODE_739_length_117766_cov_79.778610.62505.117854_5	I6.NODE_739_length_117766_cov_79.778610.62505.117854
1120	I6.NODE_739_length_117766_cov_79.778610.62505.117854_6	I6.NODE_739_length_117766_cov_79.778610.62505.117854
1121	I6.NODE_739_length_117766_cov_79.778610.62505.117854_7	I6.NODE_739_length_117766_cov_79.778610.62505.117854
1122	I6.NODE_739_length_117766_cov_79.778610.62505.117854_8	I6.NODE_739_length_117766_cov_79.778610.62505.117854
1123	I6.NODE_739_length_117766_cov_79.778610.62505.117854_9	I6.NODE_739_length_117766_cov_79.778610.62505.117854
1124	I6.NODE_739_length_117766_cov_79.778610.62505.117854_10	I6.NODE_739_length_117766_cov_79.778610.62505.117854
1125	I6.NODE_739_length_117766_cov_79.778610.62505.117854_11	I6.NODE_739_length_117766_cov_79.778610.62505.117854
1126	I6.NODE_741_length_1254_cov_172.952148_1	I6.NODE_741_length_1254_cov_172.952148
1127	I6.NODE_744_length_370_cov_79.643242_1	I6.NODE_744_length_370_cov_79.643242
1128	I6.NODE_752_length_327_cov_79.831802_1	I6.NODE_752_length_327_cov_79.831802
1129	I7.NODE_4_length_1629_cov_60.295273_1	I7.NODE_4_length_1629_cov_60.295273
1130	I7.NODE_6_length_1115_cov_115.622421.9.1197_1	I7.NODE_6_length_1115_cov_115.622421.9.1197
1131	I7.NODE_8_length_1773_cov_78.054146_1	I7.NODE_8_length_1773_cov_78.054146
1132	I7.NODE_12_length_2716_cov_65.790871.1.2800_1	I7.NODE_12_length_2716_cov_65.790871.1.2800
1133	I7.NODE_14_length_1467_cov_66.144516_1	I7.NODE_14_length_1467_cov_66.144516
1134	I7.NODE_15_length_685_cov_69.932846_1	I7.NODE_15_length_685_cov_69.932846
1135	I7.NODE_16_length_2646_cov_72.388130_1	I7.NODE_16_length_2646_cov_72.388130
1136	I7.NODE_20_length_2083_cov_86.470474.2.2167_1	I7.NODE_20_length_2083_cov_86.470474.2.2167
1137	I7.NODE_22_length_2039_cov_66.275131_1	I7.NODE_22_length_2039_cov_66.275131
1138	I7.NODE_23_length_1052_cov_69.489540_1	I7.NODE_23_length_1052_cov_69.489540
1139	I7.NODE_26_length_900_cov_60.122223_1	I7.NODE_26_length_900_cov_60.122223
1140	I7.NODE_29_length_1769_cov_88.089317_1	I7.NODE_29_length_1769_cov_88.089317
1141	I7.NODE_30_length_3277_cov_83.312180_1	I7.NODE_30_length_3277_cov_83.312180
1142	I7.NODE_32_length_1731_cov_62.508953_1	I7.NODE_32_length_1731_cov_62.508953
1143	I7.NODE_35_length_1301_cov_128.992310.6.1353_1	I7.NODE_35_length_1301_cov_128.992310.6.1353
1144	I7.NODE_37_length_690_cov_109.544930_1	I7.NODE_37_length_690_cov_109.544930
1145	I7.NODE_41_length_2018_cov_64.061447_1	I7.NODE_41_length_2018_cov_64.061447
1146	I7.NODE_51_length_2237_cov_85.462227.1.2317_1	I7.NODE_51_length_2237_cov_85.462227.1.2317
1147	I7.NODE_52_length_2287_cov_112.921295.3.2371_1	I7.NODE_52_length_2287_cov_112.921295.3.2371
1148	I7.NODE_54_length_1482_cov_66.203781_1	I7.NODE_54_length_1482_cov_66.203781
1149	I7.NODE_56_length_7600_cov_71.512634_1	I7.NODE_56_length_7600_cov_71.512634
1150	I7.NODE_57_length_710_cov_63.616901.1.793_1	I7.NODE_57_length_710_cov_63.616901.1.793
1151	I7.NODE_58_length_2620_cov_66.695801_1	I7.NODE_58_length_2620_cov_66.695801
1152	I7.NODE_62_length_409_cov_85.760391_1	I7.NODE_62_length_409_cov_85.760391
1153	I7.NODE_64_length_749_cov_89.550064.2.835_1	I7.NODE_64_length_749_cov_89.550064.2.835
1154	I7.NODE_65_length_2354_cov_87.202209_1	I7.NODE_65_length_2354_cov_87.202209
1155	I7.NODE_69_length_3615_cov_84.513420_1	I7.NODE_69_length_3615_cov_84.513420
1156	I7.NODE_73_length_1262_cov_60.889858_1	I7.NODE_73_length_1262_cov_60.889858
1157	I7.NODE_74_length_3529_cov_82.959763.3.3615_1	I7.NODE_74_length_3529_cov_82.959763.3.3615
1158	I7.NODE_79_length_57314_cov_79.502632_1	I7.NODE_79_length_57314_cov_79.502632
1159	I7.NODE_79_length_57314_cov_79.502632_2	I7.NODE_79_length_57314_cov_79.502632
1160	I7.NODE_79_length_57314_cov_79.502632_3	I7.NODE_79_length_57314_cov_79.502632
1161	I7.NODE_79_length_57314_cov_79.502632_4	I7.NODE_79_length_57314_cov_79.502632
1162	I7.NODE_79_length_57314_cov_79.502632_5	I7.NODE_79_length_57314_cov_79.502632
1163	I7.NODE_79_length_57314_cov_79.502632_6	I7.NODE_79_length_57314_cov_79.502632
1164	I7.NODE_79_length_57314_cov_79.502632_7	I7.NODE_79_length_57314_cov_79.502632
1165	I7.NODE_79_length_57314_cov_79.502632_8	I7.NODE_79_length_57314_cov_79.502632
1166	I7.NODE_79_length_57314_cov_79.502632_9	I7.NODE_79_length_57314_cov_79.502632
1167	I7.NODE_79_length_57314_cov_79.502632_10	I7.NODE_79_length_57314_cov_79.502632
1168	I7.NODE_79_length_57314_cov_79.502632_11	I7.NODE_79_length_57314_cov_79.502632
1169	I7.NODE_83_length_3232_cov_65.256500.1.3316_1	I7.NODE_83_length_3232_cov_65.256500.1.3316
1170	I7.NODE_85_length_811_cov_105.273735_1	I7.NODE_85_length_811_cov_105.273735
1171	I7.NODE_88_length_3797_cov_90.078217_1	I7.NODE_88_length_3797_cov_90.078217
1172	I7.NODE_89_length_654_cov_75.232414_1	I7.NODE_89_length_654_cov_75.232414
1173	I7.NODE_90_length_710_cov_72.705635_1	I7.NODE_90_length_710_cov_72.705635
1174	I7.NODE_92_length_2235_cov_60.116329_1	I7.NODE_92_length_2235_cov_60.116329
1175	I7.NODE_95_length_1291_cov_109.226959.3.1377_1	I7.NODE_95_length_1291_cov_109.226959.3.1377
1176	I7.NODE_102_length_1448_cov_60.290745.3.1534_1	I7.NODE_102_length_1448_cov_60.290745.3.1534
1177	I7.NODE_106_length_368_cov_95.565216_1	I7.NODE_106_length_368_cov_95.565216
1178	I7.NODE_107_length_1439_cov_72.588600_1	I7.NODE_107_length_1439_cov_72.588600
1179	I7.NODE_111_length_1096_cov_70.868614.46.1182_1	I7.NODE_111_length_1096_cov_70.868614.46.1182
1180	I7.NODE_114_length_657_cov_61.295280_1	I7.NODE_114_length_657_cov_61.295280
1181	I7.NODE_116_length_1038_cov_79.205200_1	I7.NODE_116_length_1038_cov_79.205200
1182	I7.NODE_117_length_795_cov_60.378616_1	I7.NODE_117_length_795_cov_60.378616
1183	I7.NODE_121_length_338_cov_67.106506_1	I7.NODE_121_length_338_cov_67.106506
1184	I7.NODE_124_length_742_cov_68.314018_1	I7.NODE_124_length_742_cov_68.314018
1185	I7.NODE_125_length_341_cov_79.401756_1	I7.NODE_125_length_341_cov_79.401756
1186	I7.NODE_127_length_1456_cov_76.088600.2.1542_1	I7.NODE_127_length_1456_cov_76.088600.2.1542
1187	I7.NODE_128_length_1447_cov_105.064270_1	I7.NODE_128_length_1447_cov_105.064270
1188	I7.NODE_130_length_3867_cov_88.478668_1	I7.NODE_130_length_3867_cov_88.478668
1189	I7.NODE_134_length_641_cov_68.567863.1.720_1	I7.NODE_134_length_641_cov_68.567863.1.720
1190	I7.NODE_136_length_998_cov_63.751503_1	I7.NODE_136_length_998_cov_63.751503
1191	I7.NODE_139_length_1263_cov_77.786224_1	I7.NODE_139_length_1263_cov_77.786224
1192	I7.NODE_147_length_1527_cov_72.883430_1	I7.NODE_147_length_1527_cov_72.883430
1193	I7.NODE_165_length_907_cov_78.952591.7.993_1	I7.NODE_165_length_907_cov_78.952591.7.993
1194	I7.NODE_166_length_2192_cov_70.512314.1.728_1	I7.NODE_166_length_2192_cov_70.512314.1.728
1195	I7.NODE_166_length_2192_cov_70.512314.1088.2278_1	I7.NODE_166_length_2192_cov_70.512314.1088.2278
1196	I7.NODE_168_length_867_cov_69.878891_1	I7.NODE_168_length_867_cov_69.878891
1197	I7.NODE_176_length_366_cov_76.284157_1	I7.NODE_176_length_366_cov_76.284157
1198	I7.NODE_177_length_747_cov_74.334671_1	I7.NODE_177_length_747_cov_74.334671
1199	I7.NODE_182_length_858_cov_61.298367.1.940_1	I7.NODE_182_length_858_cov_61.298367.1.940
1200	I7.NODE_184_length_942_cov_61.235668_1	I7.NODE_184_length_942_cov_61.235668
1201	I7.NODE_187_length_3364_cov_71.556183.1.3431_1	I7.NODE_187_length_3364_cov_71.556183.1.3431
1202	I7.NODE_198_length_1091_cov_74.153069_1	I7.NODE_198_length_1091_cov_74.153069
1203	I7.NODE_200_length_1689_cov_107.548256.1.1765_1	I7.NODE_200_length_1689_cov_107.548256.1.1765
1204	I7.NODE_202_length_2706_cov_77.178490_1	I7.NODE_202_length_2706_cov_77.178490
1205	I7.NODE_203_length_1387_cov_87.226387.1.1468_1	I7.NODE_203_length_1387_cov_87.226387.1.1468
1206	I7.NODE_207_length_856_cov_68.952103_1	I7.NODE_207_length_856_cov_68.952103
1207	I7.NODE_208_length_1313_cov_72.568924.10.1399_1	I7.NODE_208_length_1313_cov_72.568924.10.1399
1208	I7.NODE_209_length_485_cov_66.362885_1	I7.NODE_209_length_485_cov_66.362885
1209	I7.NODE_214_length_339_cov_126.292038_1	I7.NODE_214_length_339_cov_126.292038
1210	I7.NODE_216_length_3552_cov_67.763794_1	I7.NODE_216_length_3552_cov_67.763794
1211	I7.NODE_219_length_522_cov_72.475098_1	I7.NODE_219_length_522_cov_72.475098
1212	I7.NODE_221_length_605_cov_69.986778_1	I7.NODE_221_length_605_cov_69.986778
1213	I7.NODE_222_length_339_cov_131.719757_1	I7.NODE_222_length_339_cov_131.719757
1214	I7.NODE_224_length_1252_cov_97.288338_1	I7.NODE_224_length_1252_cov_97.288338
1215	I7.NODE_228_length_418_cov_60.531101_1	I7.NODE_228_length_418_cov_60.531101
1216	I7.NODE_246_length_543_cov_71.309395_1	I7.NODE_246_length_543_cov_71.309395
1217	I7.NODE_252_length_1635_cov_76.373703_1	I7.NODE_252_length_1635_cov_76.373703
1218	I7.NODE_259_length_1008_cov_74.619049.1.1090_1	I7.NODE_259_length_1008_cov_74.619049.1.1090
1219	I7.NODE_261_length_407_cov_79.272728_1	I7.NODE_261_length_407_cov_79.272728
1220	I7.NODE_265_length_179654_cov_78.075661.21.179740_1	I7.NODE_265_length_179654_cov_78.075661.21.179740
1221	I7.NODE_265_length_179654_cov_78.075661.21.179740_2	I7.NODE_265_length_179654_cov_78.075661.21.179740
1222	I7.NODE_265_length_179654_cov_78.075661.21.179740_3	I7.NODE_265_length_179654_cov_78.075661.21.179740
1223	I7.NODE_265_length_179654_cov_78.075661.21.179740_4	I7.NODE_265_length_179654_cov_78.075661.21.179740
1224	I7.NODE_265_length_179654_cov_78.075661.21.179740_5	I7.NODE_265_length_179654_cov_78.075661.21.179740
1225	I7.NODE_265_length_179654_cov_78.075661.21.179740_6	I7.NODE_265_length_179654_cov_78.075661.21.179740
1226	I7.NODE_265_length_179654_cov_78.075661.21.179740_7	I7.NODE_265_length_179654_cov_78.075661.21.179740
1227	I7.NODE_265_length_179654_cov_78.075661.21.179740_8	I7.NODE_265_length_179654_cov_78.075661.21.179740
1228	I7.NODE_265_length_179654_cov_78.075661.21.179740_9	I7.NODE_265_length_179654_cov_78.075661.21.179740
1229	I7.NODE_265_length_179654_cov_78.075661.21.179740_10	I7.NODE_265_length_179654_cov_78.075661.21.179740
1230	I7.NODE_265_length_179654_cov_78.075661.21.179740_11	I7.NODE_265_length_179654_cov_78.075661.21.179740
1231	I7.NODE_265_length_179654_cov_78.075661.21.179740_12	I7.NODE_265_length_179654_cov_78.075661.21.179740
1232	I7.NODE_265_length_179654_cov_78.075661.21.179740_13	I7.NODE_265_length_179654_cov_78.075661.21.179740
1233	I7.NODE_265_length_179654_cov_78.075661.21.179740_14	I7.NODE_265_length_179654_cov_78.075661.21.179740
1234	I7.NODE_265_length_179654_cov_78.075661.21.179740_15	I7.NODE_265_length_179654_cov_78.075661.21.179740
1235	I7.NODE_265_length_179654_cov_78.075661.21.179740_16	I7.NODE_265_length_179654_cov_78.075661.21.179740
1236	I7.NODE_265_length_179654_cov_78.075661.21.179740_17	I7.NODE_265_length_179654_cov_78.075661.21.179740
1237	I7.NODE_265_length_179654_cov_78.075661.21.179740_18	I7.NODE_265_length_179654_cov_78.075661.21.179740
1238	I7.NODE_265_length_179654_cov_78.075661.21.179740_19	I7.NODE_265_length_179654_cov_78.075661.21.179740
1239	I7.NODE_265_length_179654_cov_78.075661.21.179740_20	I7.NODE_265_length_179654_cov_78.075661.21.179740
1240	I7.NODE_265_length_179654_cov_78.075661.21.179740_21	I7.NODE_265_length_179654_cov_78.075661.21.179740
1241	I7.NODE_265_length_179654_cov_78.075661.21.179740_22	I7.NODE_265_length_179654_cov_78.075661.21.179740
1242	I7.NODE_265_length_179654_cov_78.075661.21.179740_23	I7.NODE_265_length_179654_cov_78.075661.21.179740
1243	I7.NODE_265_length_179654_cov_78.075661.21.179740_24	I7.NODE_265_length_179654_cov_78.075661.21.179740
1244	I7.NODE_265_length_179654_cov_78.075661.21.179740_25	I7.NODE_265_length_179654_cov_78.075661.21.179740
1245	I7.NODE_265_length_179654_cov_78.075661.21.179740_26	I7.NODE_265_length_179654_cov_78.075661.21.179740
1246	I7.NODE_265_length_179654_cov_78.075661.21.179740_27	I7.NODE_265_length_179654_cov_78.075661.21.179740
1247	I7.NODE_265_length_179654_cov_78.075661.21.179740_28	I7.NODE_265_length_179654_cov_78.075661.21.179740
1248	I7.NODE_265_length_179654_cov_78.075661.21.179740_29	I7.NODE_265_length_179654_cov_78.075661.21.179740
1249	I7.NODE_265_length_179654_cov_78.075661.21.179740_30	I7.NODE_265_length_179654_cov_78.075661.21.179740
1250	I7.NODE_265_length_179654_cov_78.075661.21.179740_31	I7.NODE_265_length_179654_cov_78.075661.21.179740
1251	I7.NODE_265_length_179654_cov_78.075661.21.179740_32	I7.NODE_265_length_179654_cov_78.075661.21.179740
1252	I7.NODE_265_length_179654_cov_78.075661.21.179740_33	I7.NODE_265_length_179654_cov_78.075661.21.179740
1253	I7.NODE_265_length_179654_cov_78.075661.21.179740_34	I7.NODE_265_length_179654_cov_78.075661.21.179740
1254	I7.NODE_265_length_179654_cov_78.075661.21.179740_35	I7.NODE_265_length_179654_cov_78.075661.21.179740
1255	I7.NODE_269_length_118849_cov_79.935158.1.118928_1	I7.NODE_269_length_118849_cov_79.935158.1.118928
1256	I7.NODE_269_length_118849_cov_79.935158.1.118928_2	I7.NODE_269_length_118849_cov_79.935158.1.118928
1257	I7.NODE_269_length_118849_cov_79.935158.1.118928_3	I7.NODE_269_length_118849_cov_79.935158.1.118928
1258	I7.NODE_269_length_118849_cov_79.935158.1.118928_4	I7.NODE_269_length_118849_cov_79.935158.1.118928
1259	I7.NODE_269_length_118849_cov_79.935158.1.118928_5	I7.NODE_269_length_118849_cov_79.935158.1.118928
1260	I7.NODE_269_length_118849_cov_79.935158.1.118928_6	I7.NODE_269_length_118849_cov_79.935158.1.118928
1261	I7.NODE_269_length_118849_cov_79.935158.1.118928_7	I7.NODE_269_length_118849_cov_79.935158.1.118928
1262	I7.NODE_269_length_118849_cov_79.935158.1.118928_8	I7.NODE_269_length_118849_cov_79.935158.1.118928
1263	I7.NODE_269_length_118849_cov_79.935158.1.118928_9	I7.NODE_269_length_118849_cov_79.935158.1.118928
1264	I7.NODE_269_length_118849_cov_79.935158.1.118928_10	I7.NODE_269_length_118849_cov_79.935158.1.118928
1265	I7.NODE_269_length_118849_cov_79.935158.1.118928_11	I7.NODE_269_length_118849_cov_79.935158.1.118928
1266	I7.NODE_269_length_118849_cov_79.935158.1.118928_12	I7.NODE_269_length_118849_cov_79.935158.1.118928
1267	I7.NODE_269_length_118849_cov_79.935158.1.118928_13	I7.NODE_269_length_118849_cov_79.935158.1.118928
1268	I7.NODE_269_length_118849_cov_79.935158.1.118928_14	I7.NODE_269_length_118849_cov_79.935158.1.118928
1269	I7.NODE_269_length_118849_cov_79.935158.1.118928_15	I7.NODE_269_length_118849_cov_79.935158.1.118928
1270	I7.NODE_269_length_118849_cov_79.935158.1.118928_16	I7.NODE_269_length_118849_cov_79.935158.1.118928
1271	I7.NODE_269_length_118849_cov_79.935158.1.118928_17	I7.NODE_269_length_118849_cov_79.935158.1.118928
1272	I7.NODE_269_length_118849_cov_79.935158.1.118928_18	I7.NODE_269_length_118849_cov_79.935158.1.118928
1273	I7.NODE_269_length_118849_cov_79.935158.1.118928_19	I7.NODE_269_length_118849_cov_79.935158.1.118928
1274	I7.NODE_269_length_118849_cov_79.935158.1.118928_20	I7.NODE_269_length_118849_cov_79.935158.1.118928
1275	I7.NODE_269_length_118849_cov_79.935158.1.118928_21	I7.NODE_269_length_118849_cov_79.935158.1.118928
1276	I7.NODE_269_length_118849_cov_79.935158.1.118928_22	I7.NODE_269_length_118849_cov_79.935158.1.118928
1277	I7.NODE_269_length_118849_cov_79.935158.1.118928_23	I7.NODE_269_length_118849_cov_79.935158.1.118928
1278	I7.NODE_273_length_796_cov_64.131912_1	I7.NODE_273_length_796_cov_64.131912
1279	I7.NODE_278_length_809_cov_60.176762.6.895_1	I7.NODE_278_length_809_cov_60.176762.6.895
1280	I7.NODE_286_length_978_cov_72.258690.1.1059_1	I7.NODE_286_length_978_cov_72.258690.1.1059
1281	I7.NODE_295_length_708_cov_89.258476.11.787_1	I7.NODE_295_length_708_cov_89.258476.11.787
1282	I7.NODE_296_length_910_cov_72.561539_1	I7.NODE_296_length_910_cov_72.561539
1283	I7.NODE_299_length_666_cov_68.117119_1	I7.NODE_299_length_666_cov_68.117119
1284	I7.NODE_301_length_412_cov_67.041260_1	I7.NODE_301_length_412_cov_67.041260
1285	I7.NODE_302_length_352_cov_109.792610_1	I7.NODE_302_length_352_cov_109.792610
1286	I7.NODE_304_length_2910_cov_88.336769_1	I7.NODE_304_length_2910_cov_88.336769
1287	I7.NODE_319_length_421_cov_60.890736.1.487_1	I7.NODE_319_length_421_cov_60.890736.1.487
1288	I7.NODE_325_length_506_cov_68.173912.5.592_1	I7.NODE_325_length_506_cov_68.173912.5.592
1289	I7.NODE_337_length_675_cov_86.411850_1	I7.NODE_337_length_675_cov_86.411850
1290	I7.NODE_344_length_389_cov_71.552696_1	I7.NODE_344_length_389_cov_71.552696
1291	I7.NODE_345_length_328_cov_73.030487_1	I7.NODE_345_length_328_cov_73.030487
1292	I7.NODE_348_length_914_cov_65.247261.1.998_1	I7.NODE_348_length_914_cov_65.247261.1.998
1293	I7.NODE_350_length_561_cov_82.768272.1.642_1	I7.NODE_350_length_561_cov_82.768272.1.642
1294	I7.NODE_352_length_2965_cov_66.093758_1	I7.NODE_352_length_2965_cov_66.093758
1295	I7.NODE_362_length_504_cov_96.031746.1.587_1	I7.NODE_362_length_504_cov_96.031746.1.587
1296	I7.NODE_407_length_668_cov_79.338326_1	I7.NODE_407_length_668_cov_79.338326
1297	I7.NODE_408_length_323_cov_63.145512_1	I7.NODE_408_length_323_cov_63.145512
1298	I7.NODE_413_length_791_cov_108.892540_1	I7.NODE_413_length_791_cov_108.892540
1299	I7.NODE_414_length_49887_cov_68.691238_1	I7.NODE_414_length_49887_cov_68.691238
1300	I7.NODE_414_length_49887_cov_68.691238_2	I7.NODE_414_length_49887_cov_68.691238
1301	I7.NODE_414_length_49887_cov_68.691238_3	I7.NODE_414_length_49887_cov_68.691238
1302	I7.NODE_414_length_49887_cov_68.691238_4	I7.NODE_414_length_49887_cov_68.691238
1303	I7.NODE_414_length_49887_cov_68.691238_5	I7.NODE_414_length_49887_cov_68.691238
1304	I7.NODE_414_length_49887_cov_68.691238_6	I7.NODE_414_length_49887_cov_68.691238
1305	I7.NODE_414_length_49887_cov_68.691238_7	I7.NODE_414_length_49887_cov_68.691238
1306	I7.NODE_414_length_49887_cov_68.691238_8	I7.NODE_414_length_49887_cov_68.691238
1307	I7.NODE_414_length_49887_cov_68.691238_9	I7.NODE_414_length_49887_cov_68.691238
1308	I7.NODE_416_length_495_cov_81.121216_1	I7.NODE_416_length_495_cov_81.121216
1309	I7.NODE_428_length_532_cov_87.056389_1	I7.NODE_428_length_532_cov_87.056389
1310	I7.NODE_430_length_340_cov_64.788239_1	I7.NODE_430_length_340_cov_64.788239
1311	I7.NODE_432_length_576_cov_60.272568_1	I7.NODE_432_length_576_cov_60.272568
1312	I7.NODE_436_length_1373_cov_74.805534_1	I7.NODE_436_length_1373_cov_74.805534
1313	I7.NODE_440_length_3017_cov_70.774612_1	I7.NODE_440_length_3017_cov_70.774612
1314	I7.NODE_443_length_501_cov_60.477047_1	I7.NODE_443_length_501_cov_60.477047
1315	I7.NODE_447_length_434_cov_65.986176_1	I7.NODE_447_length_434_cov_65.986176
1316	I7.NODE_448_length_758_cov_63.498680_1	I7.NODE_448_length_758_cov_63.498680
1317	I7.NODE_453_length_439_cov_71.182236_1	I7.NODE_453_length_439_cov_71.182236
1318	I7.NODE_460_length_1329_cov_69.357414_1	I7.NODE_460_length_1329_cov_69.357414
1319	I7.NODE_466_length_470_cov_69.338295_1	I7.NODE_466_length_470_cov_69.338295
1320	I7.NODE_487_length_1119_cov_60.958893_1	I7.NODE_487_length_1119_cov_60.958893
1321	I7.NODE_490_length_519_cov_69.597305_1	I7.NODE_490_length_519_cov_69.597305
1322	I7.NODE_491_length_613_cov_76.892334_1	I7.NODE_491_length_613_cov_76.892334
1323	I7.NODE_494_length_467_cov_65.644539_1	I7.NODE_494_length_467_cov_65.644539
1324	I7.NODE_498_length_49883_cov_65.121483.30955.31700_1	I7.NODE_498_length_49883_cov_65.121483.30955.31700
1325	I7.NODE_498_length_49883_cov_65.121483.34977.37750_1	I7.NODE_498_length_49883_cov_65.121483.34977.37750
1326	I7.NODE_502_length_811_cov_94.599258.12.897_1	I7.NODE_502_length_811_cov_94.599258.12.897
1327	I7.NODE_503_length_493_cov_108.776878_1	I7.NODE_503_length_493_cov_108.776878
1328	I7.NODE_508_length_1140_cov_79.865791_1	I7.NODE_508_length_1140_cov_79.865791
1329	I7.NODE_521_length_55515_cov_77.809784_1	I7.NODE_521_length_55515_cov_77.809784
1330	I7.NODE_521_length_55515_cov_77.809784_2	I7.NODE_521_length_55515_cov_77.809784
1331	I7.NODE_521_length_55515_cov_77.809784_3	I7.NODE_521_length_55515_cov_77.809784
1332	I7.NODE_521_length_55515_cov_77.809784_4	I7.NODE_521_length_55515_cov_77.809784
1333	I7.NODE_521_length_55515_cov_77.809784_5	I7.NODE_521_length_55515_cov_77.809784
1334	I7.NODE_521_length_55515_cov_77.809784_6	I7.NODE_521_length_55515_cov_77.809784
1335	I7.NODE_521_length_55515_cov_77.809784_7	I7.NODE_521_length_55515_cov_77.809784
1336	I7.NODE_521_length_55515_cov_77.809784_8	I7.NODE_521_length_55515_cov_77.809784
1337	I7.NODE_521_length_55515_cov_77.809784_9	I7.NODE_521_length_55515_cov_77.809784
1338	I7.NODE_521_length_55515_cov_77.809784_10	I7.NODE_521_length_55515_cov_77.809784
1339	I7.NODE_521_length_55515_cov_77.809784_11	I7.NODE_521_length_55515_cov_77.809784
1340	I7.NODE_534_length_506_cov_82.832016.1.576_1	I7.NODE_534_length_506_cov_82.832016.1.576
1341	I7.NODE_556_length_348_cov_80.106323_1	I7.NODE_556_length_348_cov_80.106323
1342	I7.NODE_576_length_1419_cov_66.558846.2.1505_1	I7.NODE_576_length_1419_cov_66.558846.2.1505
1343	I7.NODE_583_length_589_cov_71.166382_1	I7.NODE_583_length_589_cov_71.166382
1344	I7.NODE_597_length_391_cov_60.777493.1.469_1	I7.NODE_597_length_391_cov_60.777493.1.469
1345	I7.NODE_602_length_334_cov_63.865269_1	I7.NODE_602_length_334_cov_63.865269
1346	I7.NODE_611_length_449_cov_62.004456_1	I7.NODE_611_length_449_cov_62.004456
1347	I7.NODE_612_length_406_cov_128.640396_1	I7.NODE_612_length_406_cov_128.640396
1348	I7.NODE_613_length_456_cov_65.225876_1	I7.NODE_613_length_456_cov_65.225876
1349	I7.NODE_636_length_1275_cov_64.665886_1	I7.NODE_636_length_1275_cov_64.665886
1350	I7.NODE_639_length_948_cov_71.275314_1	I7.NODE_639_length_948_cov_71.275314
1351	I7.NODE_641_length_744_cov_66.783600_1	I7.NODE_641_length_744_cov_66.783600
1352	I7.NODE_666_length_323_cov_64.346748_1	I7.NODE_666_length_323_cov_64.346748
1353	I7.NODE_667_length_55838_cov_82.943047.2.55924_1	I7.NODE_667_length_55838_cov_82.943047.2.55924
1354	I7.NODE_667_length_55838_cov_82.943047.2.55924_2	I7.NODE_667_length_55838_cov_82.943047.2.55924
1355	I7.NODE_667_length_55838_cov_82.943047.2.55924_3	I7.NODE_667_length_55838_cov_82.943047.2.55924
1356	I7.NODE_667_length_55838_cov_82.943047.2.55924_4	I7.NODE_667_length_55838_cov_82.943047.2.55924
1357	I7.NODE_667_length_55838_cov_82.943047.2.55924_5	I7.NODE_667_length_55838_cov_82.943047.2.55924
1358	I7.NODE_667_length_55838_cov_82.943047.2.55924_6	I7.NODE_667_length_55838_cov_82.943047.2.55924
1359	I7.NODE_667_length_55838_cov_82.943047.2.55924_7	I7.NODE_667_length_55838_cov_82.943047.2.55924
1360	I7.NODE_667_length_55838_cov_82.943047.2.55924_8	I7.NODE_667_length_55838_cov_82.943047.2.55924
1361	I7.NODE_667_length_55838_cov_82.943047.2.55924_9	I7.NODE_667_length_55838_cov_82.943047.2.55924
1362	I7.NODE_667_length_55838_cov_82.943047.2.55924_10	I7.NODE_667_length_55838_cov_82.943047.2.55924
1363	I7.NODE_667_length_55838_cov_82.943047.2.55924_11	I7.NODE_667_length_55838_cov_82.943047.2.55924
1364	I7.NODE_675_length_652_cov_62.714725_1	I7.NODE_675_length_652_cov_62.714725
1365	I7.NODE_677_length_778_cov_66.931877_1	I7.NODE_677_length_778_cov_66.931877
1366	I7.NODE_718_length_390_cov_61.676922_1	I7.NODE_718_length_390_cov_61.676922
1367	I7.NODE_729_length_806_cov_62.882133_1	I7.NODE_729_length_806_cov_62.882133
1368	I7.NODE_737_length_72205_cov_70.047226_1	I7.NODE_737_length_72205_cov_70.047226
1369	I7.NODE_737_length_72205_cov_70.047226_2	I7.NODE_737_length_72205_cov_70.047226
1370	I7.NODE_737_length_72205_cov_70.047226_3	I7.NODE_737_length_72205_cov_70.047226
1371	I7.NODE_737_length_72205_cov_70.047226_4	I7.NODE_737_length_72205_cov_70.047226
1372	I7.NODE_737_length_72205_cov_70.047226_5	I7.NODE_737_length_72205_cov_70.047226
1373	I7.NODE_737_length_72205_cov_70.047226_6	I7.NODE_737_length_72205_cov_70.047226
1374	I7.NODE_737_length_72205_cov_70.047226_7	I7.NODE_737_length_72205_cov_70.047226
1375	I7.NODE_737_length_72205_cov_70.047226_8	I7.NODE_737_length_72205_cov_70.047226
1376	I7.NODE_737_length_72205_cov_70.047226_9	I7.NODE_737_length_72205_cov_70.047226
1377	I7.NODE_737_length_72205_cov_70.047226_10	I7.NODE_737_length_72205_cov_70.047226
1378	I7.NODE_737_length_72205_cov_70.047226_11	I7.NODE_737_length_72205_cov_70.047226
1379	I7.NODE_737_length_72205_cov_70.047226_12	I7.NODE_737_length_72205_cov_70.047226
1380	I7.NODE_737_length_72205_cov_70.047226_13	I7.NODE_737_length_72205_cov_70.047226
1381	I7.NODE_737_length_72205_cov_70.047226_14	I7.NODE_737_length_72205_cov_70.047226
1382	I7.NODE_744_length_370_cov_65.029732_1	I7.NODE_744_length_370_cov_65.029732
1383	I7.NODE_745_length_27161_cov_78.618317.1.27244_1	I7.NODE_745_length_27161_cov_78.618317.1.27244
1384	I7.NODE_745_length_27161_cov_78.618317.1.27244_2	I7.NODE_745_length_27161_cov_78.618317.1.27244
1385	I7.NODE_745_length_27161_cov_78.618317.1.27244_3	I7.NODE_745_length_27161_cov_78.618317.1.27244
1386	I7.NODE_745_length_27161_cov_78.618317.1.27244_4	I7.NODE_745_length_27161_cov_78.618317.1.27244
1387	I7.NODE_745_length_27161_cov_78.618317.1.27244_5	I7.NODE_745_length_27161_cov_78.618317.1.27244
1388	I7.NODE_760_length_476_cov_74.628151.24.562_1	I7.NODE_760_length_476_cov_74.628151.24.562
1389	I7.NODE_772_length_898_cov_60.834076_1	I7.NODE_772_length_898_cov_60.834076
1390	I7.NODE_779_length_402_cov_60.273632_1	I7.NODE_779_length_402_cov_60.273632
1391	I7.NODE_781_length_34856_cov_69.149529.1.34939_1	I7.NODE_781_length_34856_cov_69.149529.1.34939
1392	I7.NODE_781_length_34856_cov_69.149529.1.34939_2	I7.NODE_781_length_34856_cov_69.149529.1.34939
1393	I7.NODE_781_length_34856_cov_69.149529.1.34939_3	I7.NODE_781_length_34856_cov_69.149529.1.34939
1394	I7.NODE_781_length_34856_cov_69.149529.1.34939_4	I7.NODE_781_length_34856_cov_69.149529.1.34939
1395	I7.NODE_781_length_34856_cov_69.149529.1.34939_5	I7.NODE_781_length_34856_cov_69.149529.1.34939
1396	I7.NODE_781_length_34856_cov_69.149529.1.34939_6	I7.NODE_781_length_34856_cov_69.149529.1.34939
1397	I7.NODE_791_length_434_cov_70.566818_1	I7.NODE_791_length_434_cov_70.566818
1398	I7.NODE_812_length_24670_cov_82.346573_1	I7.NODE_812_length_24670_cov_82.346573
1399	I7.NODE_812_length_24670_cov_82.346573_2	I7.NODE_812_length_24670_cov_82.346573
1400	I7.NODE_812_length_24670_cov_82.346573_3	I7.NODE_812_length_24670_cov_82.346573
1401	I7.NODE_812_length_24670_cov_82.346573_4	I7.NODE_812_length_24670_cov_82.346573
1402	I7.NODE_836_length_25367_cov_78.474709_1	I7.NODE_836_length_25367_cov_78.474709
1403	I7.NODE_836_length_25367_cov_78.474709_2	I7.NODE_836_length_25367_cov_78.474709
1404	I7.NODE_836_length_25367_cov_78.474709_3	I7.NODE_836_length_25367_cov_78.474709
1405	I7.NODE_836_length_25367_cov_78.474709_4	I7.NODE_836_length_25367_cov_78.474709
1406	I7.NODE_836_length_25367_cov_78.474709_5	I7.NODE_836_length_25367_cov_78.474709
1407	I7.NODE_842_length_314_cov_76.643311_1	I7.NODE_842_length_314_cov_76.643311
1408	I7.NODE_848_length_645_cov_62.922482_1	I7.NODE_848_length_645_cov_62.922482
1409	I7.NODE_854_length_397_cov_64.891685_1	I7.NODE_854_length_397_cov_64.891685
1410	I7.NODE_873_length_359_cov_84.334259_1	I7.NODE_873_length_359_cov_84.334259
1411	I7.NODE_878_length_584_cov_67.477737_1	I7.NODE_878_length_584_cov_67.477737
1412	I7.NODE_881_length_342_cov_68.400581_1	I7.NODE_881_length_342_cov_68.400581
1413	I7.NODE_893_length_640_cov_116.110939_1	I7.NODE_893_length_640_cov_116.110939
1414	I7.NODE_898_length_475_cov_63.218948_1	I7.NODE_898_length_475_cov_63.218948
1415	I7.NODE_899_length_965_cov_77.366837_1	I7.NODE_899_length_965_cov_77.366837
1416	I7.NODE_917_length_398_cov_72.517586_1	I7.NODE_917_length_398_cov_72.517586
1417	I7.NODE_936_length_344_cov_61.555233_1	I7.NODE_936_length_344_cov_61.555233
1418	I7.NODE_954_length_532_cov_81.124062_1	I7.NODE_954_length_532_cov_81.124062
1419	I7.NODE_959_length_502_cov_67.986053_1	I7.NODE_959_length_502_cov_67.986053
1420	I7.NODE_961_length_13510_cov_83.228050.1.13594_1	I7.NODE_961_length_13510_cov_83.228050.1.13594
1421	I7.NODE_961_length_13510_cov_83.228050.1.13594_2	I7.NODE_961_length_13510_cov_83.228050.1.13594
1422	I7.NODE_986_length_7822_cov_64.440811_1	I7.NODE_986_length_7822_cov_64.440811
1423	I7.NODE_992_length_3561_cov_79.520638_1	I7.NODE_992_length_3561_cov_79.520638
1424	I7.NODE_994_length_18498_cov_79.149910_1	I7.NODE_994_length_18498_cov_79.149910
1425	I7.NODE_994_length_18498_cov_79.149910_2	I7.NODE_994_length_18498_cov_79.149910
1426	I7.NODE_994_length_18498_cov_79.149910_3	I7.NODE_994_length_18498_cov_79.149910
1427	I7.NODE_1010_length_607_cov_97.102142_1	I7.NODE_1010_length_607_cov_97.102142
1428	I7.NODE_1016_length_382_cov_96.392670_1	I7.NODE_1016_length_382_cov_96.392670
1429	I7.NODE_1021_length_324_cov_72.166664_1	I7.NODE_1021_length_324_cov_72.166664
1430	I7.NODE_1029_length_337_cov_74.133530_1	I7.NODE_1029_length_337_cov_74.133530
1431	I7.NODE_1031_length_742_cov_65.803238_1	I7.NODE_1031_length_742_cov_65.803238
1432	I7.NODE_1041_length_316_cov_75.439873_1	I7.NODE_1041_length_316_cov_75.439873
1433	I7.NODE_1047_length_349_cov_73.790833_1	I7.NODE_1047_length_349_cov_73.790833
1434	I7.NODE_1050_length_5000_cov_64.501198_1	I7.NODE_1050_length_5000_cov_64.501198
1435	I7.NODE_1051_length_442_cov_115.590500_1	I7.NODE_1051_length_442_cov_115.590500
1436	I7.NODE_1053_length_3250_cov_71.416618_1	I7.NODE_1053_length_3250_cov_71.416618
1437	I7.NODE_1069_length_365_cov_62.134247_1	I7.NODE_1069_length_365_cov_62.134247
1438	I7.NODE_1071_length_1009_cov_81.164520_1	I7.NODE_1071_length_1009_cov_81.164520
1439	I7.NODE_1078_length_348_cov_61.135059_1	I7.NODE_1078_length_348_cov_61.135059
1440	I7.NODE_1089_length_460_cov_70.660866.13.546_1	I7.NODE_1089_length_460_cov_70.660866.13.546
1441	I7.NODE_1091_length_344_cov_74.636627_1	I7.NODE_1091_length_344_cov_74.636627
1442	I7.NODE_1102_length_446_cov_77.450676_1	I7.NODE_1102_length_446_cov_77.450676
1443	I7.NODE_1110_length_320_cov_92.971878_1	I7.NODE_1110_length_320_cov_92.971878
1444	I7.NODE_1119_length_352_cov_101.815338_1	I7.NODE_1119_length_352_cov_101.815338
1445	I7.NODE_1128_length_446_cov_60.645741_1	I7.NODE_1128_length_446_cov_60.645741
1446	I8.NODE_3_length_3360_cov_56.146427_1	I8.NODE_3_length_3360_cov_56.146427
1447	I8.NODE_5_length_6394_cov_56.543636_1	I8.NODE_5_length_6394_cov_56.543636
1448	I8.NODE_6_length_61903_cov_69.529068_1	I8.NODE_6_length_61903_cov_69.529068
1449	I8.NODE_6_length_61903_cov_69.529068_2	I8.NODE_6_length_61903_cov_69.529068
1450	I8.NODE_6_length_61903_cov_69.529068_3	I8.NODE_6_length_61903_cov_69.529068
1451	I8.NODE_6_length_61903_cov_69.529068_4	I8.NODE_6_length_61903_cov_69.529068
1452	I8.NODE_6_length_61903_cov_69.529068_5	I8.NODE_6_length_61903_cov_69.529068
1453	I8.NODE_6_length_61903_cov_69.529068_6	I8.NODE_6_length_61903_cov_69.529068
1454	I8.NODE_6_length_61903_cov_69.529068_7	I8.NODE_6_length_61903_cov_69.529068
1455	I8.NODE_6_length_61903_cov_69.529068_8	I8.NODE_6_length_61903_cov_69.529068
1456	I8.NODE_6_length_61903_cov_69.529068_9	I8.NODE_6_length_61903_cov_69.529068
1457	I8.NODE_6_length_61903_cov_69.529068_10	I8.NODE_6_length_61903_cov_69.529068
1458	I8.NODE_6_length_61903_cov_69.529068_11	I8.NODE_6_length_61903_cov_69.529068
1459	I8.NODE_6_length_61903_cov_69.529068_12	I8.NODE_6_length_61903_cov_69.529068
1460	I8.NODE_8_length_47555_cov_69.285919.1.47631_1	I8.NODE_8_length_47555_cov_69.285919.1.47631
1461	I8.NODE_8_length_47555_cov_69.285919.1.47631_2	I8.NODE_8_length_47555_cov_69.285919.1.47631
1462	I8.NODE_8_length_47555_cov_69.285919.1.47631_3	I8.NODE_8_length_47555_cov_69.285919.1.47631
1463	I8.NODE_8_length_47555_cov_69.285919.1.47631_4	I8.NODE_8_length_47555_cov_69.285919.1.47631
1464	I8.NODE_8_length_47555_cov_69.285919.1.47631_5	I8.NODE_8_length_47555_cov_69.285919.1.47631
1465	I8.NODE_8_length_47555_cov_69.285919.1.47631_6	I8.NODE_8_length_47555_cov_69.285919.1.47631
1466	I8.NODE_8_length_47555_cov_69.285919.1.47631_7	I8.NODE_8_length_47555_cov_69.285919.1.47631
1467	I8.NODE_8_length_47555_cov_69.285919.1.47631_8	I8.NODE_8_length_47555_cov_69.285919.1.47631
1468	I8.NODE_8_length_47555_cov_69.285919.1.47631_9	I8.NODE_8_length_47555_cov_69.285919.1.47631
1469	I8.NODE_11_length_459_cov_83.098038.1.521_1	I8.NODE_11_length_459_cov_83.098038.1.521
1470	I8.NODE_13_length_696_cov_67.350578_1	I8.NODE_13_length_696_cov_67.350578
1471	I8.NODE_16_length_882_cov_60.266441_1	I8.NODE_16_length_882_cov_60.266441
1472	I8.NODE_18_length_2347_cov_101.118446.21.2427_1	I8.NODE_18_length_2347_cov_101.118446.21.2427
1473	I8.NODE_20_length_3346_cov_54.275852_1	I8.NODE_20_length_3346_cov_54.275852
1474	I8.NODE_22_length_2510_cov_110.057373_1	I8.NODE_22_length_2510_cov_110.057373
1475	I8.NODE_23_length_15434_cov_55.317482_1	I8.NODE_23_length_15434_cov_55.317482
1476	I8.NODE_23_length_15434_cov_55.317482_2	I8.NODE_23_length_15434_cov_55.317482
1477	I8.NODE_23_length_15434_cov_55.317482_3	I8.NODE_23_length_15434_cov_55.317482
1478	I8.NODE_25_length_5672_cov_101.799187_1	I8.NODE_25_length_5672_cov_101.799187
1479	I8.NODE_29_length_1064_cov_100.487785.3.1144_1	I8.NODE_29_length_1064_cov_100.487785.3.1144
1480	I8.NODE_32_length_1274_cov_109.563576.2.1354_1	I8.NODE_32_length_1274_cov_109.563576.2.1354
1481	I8.NODE_35_length_4048_cov_87.183052_1	I8.NODE_35_length_4048_cov_87.183052
1482	I8.NODE_38_length_802_cov_76.016212_1	I8.NODE_38_length_802_cov_76.016212
1483	I8.NODE_44_length_4008_cov_65.568863.1.4085_1	I8.NODE_44_length_4008_cov_65.568863.1.4085
1484	I8.NODE_50_length_1169_cov_107.485031_1	I8.NODE_50_length_1169_cov_107.485031
1485	I8.NODE_54_length_2206_cov_96.712151.4.2286_1	I8.NODE_54_length_2206_cov_96.712151.4.2286
1486	I8.NODE_57_length_1352_cov_53.007397_1	I8.NODE_57_length_1352_cov_53.007397
1487	I8.NODE_58_length_2632_cov_101.749237.1.2708_1	I8.NODE_58_length_2632_cov_101.749237.1.2708
1488	I8.NODE_61_length_3143_cov_69.103722.3.3221_1	I8.NODE_61_length_3143_cov_69.103722.3.3221
1489	I8.NODE_65_length_6043_cov_100.728447_1	I8.NODE_65_length_6043_cov_100.728447
1490	I8.NODE_66_length_1385_cov_108.748734_1	I8.NODE_66_length_1385_cov_108.748734
1491	I8.NODE_68_length_575_cov_73.111305.1.652_1	I8.NODE_68_length_575_cov_73.111305.1.652
1492	I8.NODE_69_length_1637_cov_74.311546_1	I8.NODE_69_length_1637_cov_74.311546
1493	I8.NODE_72_length_2144_cov_109.430504.15.2224_1	I8.NODE_72_length_2144_cov_109.430504.15.2224
1494	I8.NODE_73_length_4879_cov_75.717155_1	I8.NODE_73_length_4879_cov_75.717155
1495	I8.NODE_74_length_545_cov_71.376144_1	I8.NODE_74_length_545_cov_71.376144
1496	I8.NODE_75_length_950_cov_54.763157_1	I8.NODE_75_length_950_cov_54.763157
1497	I8.NODE_77_length_9179_cov_66.382828_1	I8.NODE_77_length_9179_cov_66.382828
1498	I8.NODE_78_length_555_cov_134.205399_1	I8.NODE_78_length_555_cov_134.205399
1499	I8.NODE_80_length_705_cov_123.024117_1	I8.NODE_80_length_705_cov_123.024117
1500	I8.NODE_81_length_4664_cov_61.601414.1.4736_1	I8.NODE_81_length_4664_cov_61.601414.1.4736
1501	I8.NODE_84_length_915_cov_52.522404_1	I8.NODE_84_length_915_cov_52.522404
1502	I8.NODE_85_length_5134_cov_75.642189.1.5212_1	I8.NODE_85_length_5134_cov_75.642189.1.5212
1503	I8.NODE_88_length_3983_cov_52.345467_1	I8.NODE_88_length_3983_cov_52.345467
1504	I8.NODE_91_length_990_cov_55.360607_1	I8.NODE_91_length_990_cov_55.360607
1505	I8.NODE_94_length_1482_cov_63.526318_1	I8.NODE_94_length_1482_cov_63.526318
1506	I8.NODE_99_length_1629_cov_69.127075_1	I8.NODE_99_length_1629_cov_69.127075
1507	I8.NODE_101_length_2724_cov_53.545521.1.2798_1	I8.NODE_101_length_2724_cov_53.545521.1.2798
1508	I8.NODE_103_length_956_cov_84.459206_1	I8.NODE_103_length_956_cov_84.459206
1509	I8.NODE_105_length_1562_cov_106.841232.1.1615_1	I8.NODE_105_length_1562_cov_106.841232.1.1615
1510	I8.NODE_108_length_2004_cov_64.803894_1	I8.NODE_108_length_2004_cov_64.803894
1511	I8.NODE_110_length_931_cov_110.241676.13.1011_1	I8.NODE_110_length_931_cov_110.241676.13.1011
1512	I8.NODE_114_length_943_cov_100.257690_1	I8.NODE_114_length_943_cov_100.257690
1513	I8.NODE_116_length_675_cov_58.828148_1	I8.NODE_116_length_675_cov_58.828148
1514	I8.NODE_119_length_327_cov_123.654434_1	I8.NODE_119_length_327_cov_123.654434
1515	I8.NODE_121_length_2266_cov_102.112091.5.2346_1	I8.NODE_121_length_2266_cov_102.112091.5.2346
1516	I8.NODE_122_length_5571_cov_101.431702.1.5649_1	I8.NODE_122_length_5571_cov_101.431702.1.5649
1517	I8.NODE_124_length_633_cov_141.737762_1	I8.NODE_124_length_633_cov_141.737762
1518	I8.NODE_125_length_1892_cov_97.611519_1	I8.NODE_125_length_1892_cov_97.611519
1519	I8.NODE_128_length_815_cov_58.552147_1	I8.NODE_128_length_815_cov_58.552147
1520	I8.NODE_129_length_5821_cov_50.624290_1	I8.NODE_129_length_5821_cov_50.624290
1521	I8.NODE_132_length_456_cov_59.416668.1.533_1	I8.NODE_132_length_456_cov_59.416668.1.533
1522	I8.NODE_135_length_1983_cov_108.316185.15.2063_1	I8.NODE_135_length_1983_cov_108.316185.15.2063
1523	I8.NODE_136_length_3492_cov_50.652920_1	I8.NODE_136_length_3492_cov_50.652920
1524	I8.NODE_139_length_750_cov_54.844002.9.830_1	I8.NODE_139_length_750_cov_54.844002.9.830
1525	I8.NODE_140_length_365_cov_55.263012_1	I8.NODE_140_length_365_cov_55.263012
1526	I8.NODE_144_length_1042_cov_87.326294.4.1113_1	I8.NODE_144_length_1042_cov_87.326294.4.1113
1527	I8.NODE_147_length_902_cov_102.895790_1	I8.NODE_147_length_902_cov_102.895790
1528	I8.NODE_150_length_1558_cov_92.858795.1.1635_1	I8.NODE_150_length_1558_cov_92.858795.1.1635
1529	I8.NODE_152_length_1522_cov_67.561760_1	I8.NODE_152_length_1522_cov_67.561760
1530	I8.NODE_153_length_1854_cov_52.822544_1	I8.NODE_153_length_1854_cov_52.822544
1531	I8.NODE_154_length_1372_cov_64.545921_1	I8.NODE_154_length_1372_cov_64.545921
1532	I8.NODE_155_length_561_cov_66.049911_1	I8.NODE_155_length_561_cov_66.049911
1533	I8.NODE_156_length_842_cov_131.362228_1	I8.NODE_156_length_842_cov_131.362228
1534	I8.NODE_159_length_3187_cov_75.989647_1	I8.NODE_159_length_3187_cov_75.989647
1535	I8.NODE_160_length_1261_cov_63.149879_1	I8.NODE_160_length_1261_cov_63.149879
1536	I8.NODE_164_length_2087_cov_107.565407.10.2167_1	I8.NODE_164_length_2087_cov_107.565407.10.2167
1537	I8.NODE_166_length_1475_cov_123.749153.2.1555_1	I8.NODE_166_length_1475_cov_123.749153.2.1555
1538	I8.NODE_167_length_1405_cov_90.059784_1	I8.NODE_167_length_1405_cov_90.059784
1539	I8.NODE_171_length_2002_cov_53.116882.1.2080_1	I8.NODE_171_length_2002_cov_53.116882.1.2080
1540	I8.NODE_173_length_3825_cov_106.256210.5.3905_1	I8.NODE_173_length_3825_cov_106.256210.5.3905
1541	I8.NODE_174_length_921_cov_55.207382_1	I8.NODE_174_length_921_cov_55.207382
1542	I8.NODE_176_length_3227_cov_50.406879_1	I8.NODE_176_length_3227_cov_50.406879
1543	I8.NODE_180_length_3105_cov_62.016102_1	I8.NODE_180_length_3105_cov_62.016102
1544	I8.NODE_183_length_391_cov_160.383636.1.467_1	I8.NODE_183_length_391_cov_160.383636.1.467
1545	I8.NODE_184_length_1276_cov_57.605015_1	I8.NODE_184_length_1276_cov_57.605015
1546	I8.NODE_186_length_1058_cov_105.333649_1	I8.NODE_186_length_1058_cov_105.333649
1547	I8.NODE_190_length_1578_cov_97.825729_1	I8.NODE_190_length_1578_cov_97.825729
1548	I8.NODE_192_length_624_cov_119.379807.10.704_1	I8.NODE_192_length_624_cov_119.379807.10.704
1549	I8.NODE_193_length_351_cov_122.700851.1.408_1	I8.NODE_193_length_351_cov_122.700851.1.408
1550	I8.NODE_194_length_1244_cov_53.651928.8.1317_1	I8.NODE_194_length_1244_cov_53.651928.8.1317
1551	I8.NODE_195_length_478_cov_50.979080_1	I8.NODE_195_length_478_cov_50.979080
1552	I8.NODE_200_length_548_cov_80.372261_1	I8.NODE_200_length_548_cov_80.372261
1553	I8.NODE_207_length_1804_cov_65.584259_1	I8.NODE_207_length_1804_cov_65.584259
1554	I8.NODE_208_length_446_cov_91.136772_1	I8.NODE_208_length_446_cov_91.136772
1555	I8.NODE_210_length_2115_cov_59.808983_1	I8.NODE_210_length_2115_cov_59.808983
1556	I8.NODE_212_length_508_cov_125.179131_1	I8.NODE_212_length_508_cov_125.179131
1557	I8.NODE_214_length_384_cov_89.171875.6.464_1	I8.NODE_214_length_384_cov_89.171875.6.464
1558	I8.NODE_216_length_1780_cov_90.624161.11.1847_1	I8.NODE_216_length_1780_cov_90.624161.11.1847
1559	I8.NODE_220_length_516_cov_51.430233.1.575_1	I8.NODE_220_length_516_cov_51.430233.1.575
1560	I8.NODE_223_length_3880_cov_58.093300.1.1414_1	I8.NODE_223_length_3880_cov_58.093300.1.1414
1561	I8.NODE_223_length_3880_cov_58.093300.1714.3960_1	I8.NODE_223_length_3880_cov_58.093300.1714.3960
1562	I8.NODE_225_length_3689_cov_58.351856.6.2688_1	I8.NODE_225_length_3689_cov_58.351856.6.2688
1563	I8.NODE_225_length_3689_cov_58.351856.2737.3769_1	I8.NODE_225_length_3689_cov_58.351856.2737.3769
1564	I8.NODE_226_length_4171_cov_58.875568_1	I8.NODE_226_length_4171_cov_58.875568
1565	I8.NODE_227_length_2693_cov_58.248795_1	I8.NODE_227_length_2693_cov_58.248795
1566	I8.NODE_228_length_617_cov_141.296600_1	I8.NODE_228_length_617_cov_141.296600
1567	I8.NODE_230_length_1635_cov_54.296024_1	I8.NODE_230_length_1635_cov_54.296024
1568	I8.NODE_232_length_444_cov_60.006756_1	I8.NODE_232_length_444_cov_60.006756
1569	I8.NODE_237_length_758_cov_101.617416_1	I8.NODE_237_length_758_cov_101.617416
1570	I8.NODE_239_length_528_cov_56.174244_1	I8.NODE_239_length_528_cov_56.174244
1571	I8.NODE_240_length_811_cov_51.749691_1	I8.NODE_240_length_811_cov_51.749691
1572	I8.NODE_242_length_1016_cov_62.462597_1	I8.NODE_242_length_1016_cov_62.462597
1573	I8.NODE_244_length_2178_cov_55.770889_1	I8.NODE_244_length_2178_cov_55.770889
1574	I8.NODE_254_length_482_cov_74.626556_1	I8.NODE_254_length_482_cov_74.626556
1575	I8.NODE_255_length_659_cov_54.786041_1	I8.NODE_255_length_659_cov_54.786041
1576	I8.NODE_257_length_499_cov_55.054108_1	I8.NODE_257_length_499_cov_55.054108
1577	I8.NODE_259_length_2707_cov_61.181011_1	I8.NODE_259_length_2707_cov_61.181011
1578	I8.NODE_261_length_920_cov_52.566303.1.997_1	I8.NODE_261_length_920_cov_52.566303.1.997
1579	I8.NODE_264_length_1151_cov_67.676804_1	I8.NODE_264_length_1151_cov_67.676804
1580	I8.NODE_266_length_1699_cov_123.243675.11.1779_1	I8.NODE_266_length_1699_cov_123.243675.11.1779
1581	I8.NODE_268_length_531_cov_57.265537_1	I8.NODE_268_length_531_cov_57.265537
1582	I8.NODE_269_length_1433_cov_101.346130.1.1510_1	I8.NODE_269_length_1433_cov_101.346130.1.1510
1583	I8.NODE_270_length_3073_cov_79.551575_1	I8.NODE_270_length_3073_cov_79.551575
1584	I8.NODE_272_length_1455_cov_110.836426_1	I8.NODE_272_length_1455_cov_110.836426
1585	I8.NODE_276_length_1241_cov_61.596294.1.1318_1	I8.NODE_276_length_1241_cov_61.596294.1.1318
1586	I8.NODE_277_length_1552_cov_56.374355.5.1632_1	I8.NODE_277_length_1552_cov_56.374355.5.1632
1587	I8.NODE_278_length_328_cov_58.393291_1	I8.NODE_278_length_328_cov_58.393291
1588	I8.NODE_279_length_753_cov_50.885792_1	I8.NODE_279_length_753_cov_50.885792
1589	I8.NODE_280_length_8129_cov_66.688156_1	I8.NODE_280_length_8129_cov_66.688156
1590	I8.NODE_283_length_487_cov_59.414783_1	I8.NODE_283_length_487_cov_59.414783
1591	I8.NODE_286_length_3494_cov_55.651974.32.3534_1	I8.NODE_286_length_3494_cov_55.651974.32.3534
1592	I8.NODE_288_length_1179_cov_54.620865_1	I8.NODE_288_length_1179_cov_54.620865
1593	I8.NODE_292_length_1660_cov_60.754215.3.1740_1	I8.NODE_292_length_1660_cov_60.754215.3.1740
1594	I8.NODE_293_length_4420_cov_57.415836.2052.4500_1	I8.NODE_293_length_4420_cov_57.415836.2052.4500
1595	I8.NODE_298_length_879_cov_75.405006.6.959_1	I8.NODE_298_length_879_cov_75.405006.6.959
1596	I8.NODE_299_length_2224_cov_66.893433_1	I8.NODE_299_length_2224_cov_66.893433
1597	I8.NODE_300_length_672_cov_82.866074_1	I8.NODE_300_length_672_cov_82.866074
1598	I8.NODE_311_length_1735_cov_59.569454_1	I8.NODE_311_length_1735_cov_59.569454
1599	I8.NODE_314_length_1297_cov_78.577484.1.1373_1	I8.NODE_314_length_1297_cov_78.577484.1.1373
1600	I8.NODE_316_length_2692_cov_89.722885.28.2772_1	I8.NODE_316_length_2692_cov_89.722885.28.2772
1601	I8.NODE_322_length_882_cov_66.368484.1.960_1	I8.NODE_322_length_882_cov_66.368484.1.960
1602	I8.NODE_323_length_649_cov_65.642525_1	I8.NODE_323_length_649_cov_65.642525
1603	I8.NODE_324_length_1118_cov_68.902504_1	I8.NODE_324_length_1118_cov_68.902504
1604	I8.NODE_326_length_755_cov_74.643707.12.835_1	I8.NODE_326_length_755_cov_74.643707.12.835
1605	I8.NODE_331_length_885_cov_70.244064_1	I8.NODE_331_length_885_cov_70.244064
1606	I8.NODE_332_length_2080_cov_54.223076_1	I8.NODE_332_length_2080_cov_54.223076
1607	I8.NODE_333_length_550_cov_53.799999_1	I8.NODE_333_length_550_cov_53.799999
1608	I8.NODE_334_length_868_cov_66.793777_1	I8.NODE_334_length_868_cov_66.793777
1609	I8.NODE_339_length_782_cov_53.529411.19.862_1	I8.NODE_339_length_782_cov_53.529411.19.862
1610	I8.NODE_341_length_1271_cov_55.594021_1	I8.NODE_341_length_1271_cov_55.594021
1611	I8.NODE_350_length_340_cov_68.182350_1	I8.NODE_350_length_340_cov_68.182350
1612	I8.NODE_353_length_1087_cov_74.333946.18.1167_1	I8.NODE_353_length_1087_cov_74.333946.18.1167
1613	I8.NODE_356_length_575_cov_75.062607.1.653_1	I8.NODE_356_length_575_cov_75.062607.1.653
1614	I8.NODE_360_length_3205_cov_122.424957.1.3259_1	I8.NODE_360_length_3205_cov_122.424957.1.3259
1615	I8.NODE_361_length_1719_cov_64.045959_1	I8.NODE_361_length_1719_cov_64.045959
1616	I8.NODE_364_length_733_cov_58.504776_1	I8.NODE_364_length_733_cov_58.504776
1617	I8.NODE_367_length_387_cov_67.671837_1	I8.NODE_367_length_387_cov_67.671837
1618	I8.NODE_368_length_1171_cov_101.878738_1	I8.NODE_368_length_1171_cov_101.878738
1619	I8.NODE_373_length_518_cov_53.961391_1	I8.NODE_373_length_518_cov_53.961391
1620	I8.NODE_376_length_579_cov_88.167534_1	I8.NODE_376_length_579_cov_88.167534
1621	I8.NODE_379_length_1829_cov_56.851284_1	I8.NODE_379_length_1829_cov_56.851284
1622	I8.NODE_380_length_894_cov_68.449661_1	I8.NODE_380_length_894_cov_68.449661
1623	I8.NODE_381_length_588_cov_61.059525_1	I8.NODE_381_length_588_cov_61.059525
1624	I8.NODE_383_length_1682_cov_82.089180.1.1751_1	I8.NODE_383_length_1682_cov_82.089180.1.1751
1625	I8.NODE_384_length_1956_cov_51.210121_1	I8.NODE_384_length_1956_cov_51.210121
1626	I8.NODE_391_length_390_cov_97.202560_1	I8.NODE_391_length_390_cov_97.202560
1627	I8.NODE_393_length_10820_cov_51.722549.8203.10900_1	I8.NODE_393_length_10820_cov_51.722549.8203.10900
1628	I8.NODE_394_length_2554_cov_62.285435_1	I8.NODE_394_length_2554_cov_62.285435
1629	I8.NODE_398_length_2821_cov_66.897202_1	I8.NODE_398_length_2821_cov_66.897202
1630	I8.NODE_402_length_1229_cov_56.313263.8.1309_1	I8.NODE_402_length_1229_cov_56.313263.8.1309
1631	I8.NODE_404_length_358_cov_56.335194_1	I8.NODE_404_length_358_cov_56.335194
1632	I8.NODE_407_length_10147_cov_55.118164.17.10227_1	I8.NODE_407_length_10147_cov_55.118164.17.10227
1633	I8.NODE_407_length_10147_cov_55.118164.17.10227_2	I8.NODE_407_length_10147_cov_55.118164.17.10227
1634	I8.NODE_409_length_996_cov_57.935741_1	I8.NODE_409_length_996_cov_57.935741
1635	I8.NODE_413_length_6294_cov_76.520493.1.2127_1	I8.NODE_413_length_6294_cov_76.520493.1.2127
1636	I8.NODE_416_length_1879_cov_63.976582_1	I8.NODE_416_length_1879_cov_63.976582
1637	I8.NODE_417_length_1248_cov_80.713142_1	I8.NODE_417_length_1248_cov_80.713142
1638	I8.NODE_419_length_842_cov_125.503563_1	I8.NODE_419_length_842_cov_125.503563
1639	I8.NODE_420_length_1549_cov_68.426079_1	I8.NODE_420_length_1549_cov_68.426079
1640	I8.NODE_425_length_1411_cov_72.735649.1.1489_1	I8.NODE_425_length_1411_cov_72.735649.1.1489
1641	I8.NODE_426_length_657_cov_116.742767_1	I8.NODE_426_length_657_cov_116.742767
1642	I8.NODE_441_length_2141_cov_56.284912_1	I8.NODE_441_length_2141_cov_56.284912
1643	I8.NODE_445_length_657_cov_51.550991_1	I8.NODE_445_length_657_cov_51.550991
1644	I8.NODE_446_length_731_cov_51.172367_1	I8.NODE_446_length_731_cov_51.172367
1645	I8.NODE_456_length_1345_cov_103.417847_1	I8.NODE_456_length_1345_cov_103.417847
1646	I8.NODE_457_length_748_cov_108.469254.5.816_1	I8.NODE_457_length_748_cov_108.469254.5.816
1647	I8.NODE_458_length_692_cov_72.241333_1	I8.NODE_458_length_692_cov_72.241333
1648	I8.NODE_460_length_523_cov_88.043976.7.599_1	I8.NODE_460_length_523_cov_88.043976.7.599
1649	I8.NODE_461_length_322_cov_54.826088_1	I8.NODE_461_length_322_cov_54.826088
1650	I8.NODE_466_length_6162_cov_69.518822.1.1027_1	I8.NODE_466_length_6162_cov_69.518822.1.1027
1651	I8.NODE_466_length_6162_cov_69.518822.1331.6242_1	I8.NODE_466_length_6162_cov_69.518822.1331.6242
1652	I8.NODE_471_length_1110_cov_56.609909.1.1185_1	I8.NODE_471_length_1110_cov_56.609909.1.1185
1653	I8.NODE_472_length_2563_cov_97.701912_1	I8.NODE_472_length_2563_cov_97.701912
1654	I8.NODE_474_length_498_cov_68.560242_1	I8.NODE_474_length_498_cov_68.560242
1655	I8.NODE_475_length_772_cov_52.386009.1.846_1	I8.NODE_475_length_772_cov_52.386009.1.846
1656	I8.NODE_478_length_423_cov_53.011822_1	I8.NODE_478_length_423_cov_53.011822
1657	I8.NODE_481_length_1143_cov_84.335960.1.1214_1	I8.NODE_481_length_1143_cov_84.335960.1.1214
1658	I8.NODE_483_length_546_cov_61.915752_1	I8.NODE_483_length_546_cov_61.915752
1659	I8.NODE_495_length_1799_cov_85.754311.1.1870_1	I8.NODE_495_length_1799_cov_85.754311.1.1870
1660	I8.NODE_503_length_913_cov_102.979187.5.991_1	I8.NODE_503_length_913_cov_102.979187.5.991
1661	I8.NODE_509_length_1632_cov_89.184433_1	I8.NODE_509_length_1632_cov_89.184433
1662	I8.NODE_511_length_857_cov_74.325554_1	I8.NODE_511_length_857_cov_74.325554
1663	I8.NODE_514_length_595_cov_59.808403_1	I8.NODE_514_length_595_cov_59.808403
1664	I8.NODE_517_length_382_cov_68.091621_1	I8.NODE_517_length_382_cov_68.091621
1665	I8.NODE_520_length_916_cov_57.421398_1	I8.NODE_520_length_916_cov_57.421398
1666	I8.NODE_527_length_1311_cov_61.994659_1	I8.NODE_527_length_1311_cov_61.994659
1667	I8.NODE_531_length_1321_cov_53.931870.1.1380_1	I8.NODE_531_length_1321_cov_53.931870.1.1380
1668	I8.NODE_542_length_1111_cov_56.392441_1	I8.NODE_542_length_1111_cov_56.392441
1669	I8.NODE_546_length_742_cov_85.473045.13.822_1	I8.NODE_546_length_742_cov_85.473045.13.822
1670	I8.NODE_553_length_1164_cov_51.905499_1	I8.NODE_553_length_1164_cov_51.905499
1671	I8.NODE_556_length_19567_cov_64.222366.19094.19647_1	I8.NODE_556_length_19567_cov_64.222366.19094.19647
1672	I8.NODE_560_length_10297_cov_70.894241.1.4777_1	I8.NODE_560_length_10297_cov_70.894241.1.4777
1673	I8.NODE_560_length_10297_cov_70.894241.5143.8299_1	I8.NODE_560_length_10297_cov_70.894241.5143.8299
1674	I8.NODE_561_length_1168_cov_57.368149_1	I8.NODE_561_length_1168_cov_57.368149
1675	I8.NODE_562_length_857_cov_51.610268_1	I8.NODE_562_length_857_cov_51.610268
1676	I8.NODE_568_length_846_cov_106.751770.3.926_1	I8.NODE_568_length_846_cov_106.751770.3.926
1677	I8.NODE_574_length_3806_cov_78.444038.2712.3509_1	I8.NODE_574_length_3806_cov_78.444038.2712.3509
1678	I8.NODE_575_length_2064_cov_51.497578.1.1161_1	I8.NODE_575_length_2064_cov_51.497578.1.1161
1679	I8.NODE_575_length_2064_cov_51.497578.1178.2144_1	I8.NODE_575_length_2064_cov_51.497578.1178.2144
1680	I8.NODE_584_length_1602_cov_91.598000.8.1646_1	I8.NODE_584_length_1602_cov_91.598000.8.1646
1681	I8.NODE_588_length_1805_cov_60.669250_1	I8.NODE_588_length_1805_cov_60.669250
1682	I8.NODE_589_length_1234_cov_73.465157_1	I8.NODE_589_length_1234_cov_73.465157
1683	I8.NODE_590_length_1346_cov_61.519318.1.1424_1	I8.NODE_590_length_1346_cov_61.519318.1.1424
1684	I8.NODE_592_length_731_cov_57.696308_1	I8.NODE_592_length_731_cov_57.696308
1685	I8.NODE_594_length_504_cov_82.013885.5.584_1	I8.NODE_594_length_504_cov_82.013885.5.584
1686	I8.NODE_597_length_393_cov_67.201019_1	I8.NODE_597_length_393_cov_67.201019
1687	I8.NODE_598_length_948_cov_68.050636.3.1028_1	I8.NODE_598_length_948_cov_68.050636.3.1028
1688	I8.NODE_601_length_749_cov_53.789051_1	I8.NODE_601_length_749_cov_53.789051
1689	I8.NODE_611_length_797_cov_90.293602.8.877_1	I8.NODE_611_length_797_cov_90.293602.8.877
1690	I8.NODE_635_length_1053_cov_74.399811.1.1092_1	I8.NODE_635_length_1053_cov_74.399811.1.1092
1691	I8.NODE_655_length_1406_cov_53.768848.1.925_1	I8.NODE_655_length_1406_cov_53.768848.1.925
1692	I8.NODE_658_length_382_cov_89.730370_1	I8.NODE_658_length_382_cov_89.730370
1693	I8.NODE_659_length_564_cov_84.446808_1	I8.NODE_659_length_564_cov_84.446808
1694	I8.NODE_665_length_401_cov_144.204483_1	I8.NODE_665_length_401_cov_144.204483
1695	I8.NODE_666_length_1516_cov_57.793537.1.785_1	I8.NODE_666_length_1516_cov_57.793537.1.785
1696	I8.NODE_666_length_1516_cov_57.793537.798.1596_1	I8.NODE_666_length_1516_cov_57.793537.798.1596
1697	I8.NODE_673_length_519_cov_60.551060_1	I8.NODE_673_length_519_cov_60.551060
1698	I8.NODE_677_length_418_cov_55.887558_1	I8.NODE_677_length_418_cov_55.887558
1699	I8.NODE_683_length_398_cov_54.447235.1.436_1	I8.NODE_683_length_398_cov_54.447235.1.436
1700	I8.NODE_700_length_2326_cov_70.742050.164.2397_1	I8.NODE_700_length_2326_cov_70.742050.164.2397
1701	I8.NODE_701_length_1858_cov_72.446182_1	I8.NODE_701_length_1858_cov_72.446182
1702	I8.NODE_715_length_332_cov_79.608437_1	I8.NODE_715_length_332_cov_79.608437
1703	I8.NODE_722_length_992_cov_77.320564_1	I8.NODE_722_length_992_cov_77.320564
1704	I8.NODE_730_length_510_cov_51.076469_1	I8.NODE_730_length_510_cov_51.076469
1705	I8.NODE_732_length_926_cov_64.724625.2.1006_1	I8.NODE_732_length_926_cov_64.724625.2.1006
1706	I8.NODE_735_length_495_cov_57.375759_1	I8.NODE_735_length_495_cov_57.375759
1707	I8.NODE_745_length_924_cov_63.489178_1	I8.NODE_745_length_924_cov_63.489178
1708	I8.NODE_747_length_892_cov_56.264572_1	I8.NODE_747_length_892_cov_56.264572
1709	I8.NODE_753_length_774_cov_57.642120_1	I8.NODE_753_length_774_cov_57.642120
1710	I8.NODE_758_length_735_cov_52.282993_1	I8.NODE_758_length_735_cov_52.282993
1711	I8.NODE_766_length_1084_cov_53.550739.6.1164_1	I8.NODE_766_length_1084_cov_53.550739.6.1164
1712	I8.NODE_767_length_326_cov_54.092026_1	I8.NODE_767_length_326_cov_54.092026
1713	I8.NODE_778_length_786_cov_107.736641_1	I8.NODE_778_length_786_cov_107.736641
1714	I8.NODE_782_length_358_cov_63.812851.1.434_1	I8.NODE_782_length_358_cov_63.812851.1.434
1715	I8.NODE_799_length_560_cov_54.417858_1	I8.NODE_799_length_560_cov_54.417858
1716	I8.NODE_803_length_637_cov_63.480377_1	I8.NODE_803_length_637_cov_63.480377
1717	I8.NODE_808_length_663_cov_53.426849_1	I8.NODE_808_length_663_cov_53.426849
1718	I8.NODE_812_length_480_cov_55.750000_1	I8.NODE_812_length_480_cov_55.750000
1719	I8.NODE_821_length_1035_cov_66.443481_1	I8.NODE_821_length_1035_cov_66.443481
1720	I8.NODE_825_length_1093_cov_55.241535.1.527_1	I8.NODE_825_length_1093_cov_55.241535.1.527
1721	I8.NODE_825_length_1093_cov_55.241535.539.1158_1	I8.NODE_825_length_1093_cov_55.241535.539.1158
1722	I8.NODE_834_length_703_cov_58.112377_1	I8.NODE_834_length_703_cov_58.112377
1723	I8.NODE_840_length_8608_cov_70.034035.1.565_1	I8.NODE_840_length_8608_cov_70.034035.1.565
1724	I8.NODE_860_length_2247_cov_58.106808_1	I8.NODE_860_length_2247_cov_58.106808
1725	I8.NODE_862_length_1197_cov_57.827904_1	I8.NODE_862_length_1197_cov_57.827904
1726	I8.NODE_868_length_1293_cov_60.913380.3.1373_1	I8.NODE_868_length_1293_cov_60.913380.3.1373
1727	I8.NODE_874_length_522_cov_117.940613.4.602_1	I8.NODE_874_length_522_cov_117.940613.4.602
1728	I8.NODE_882_length_378_cov_56.208996_1	I8.NODE_882_length_378_cov_56.208996
1729	I8.NODE_883_length_1038_cov_67.004814_1	I8.NODE_883_length_1038_cov_67.004814
1730	I8.NODE_885_length_476_cov_80.000000.1.552_1	I8.NODE_885_length_476_cov_80.000000.1.552
1731	I8.NODE_892_length_817_cov_51.621788_1	I8.NODE_892_length_817_cov_51.621788
1732	I8.NODE_910_length_681_cov_51.756241_1	I8.NODE_910_length_681_cov_51.756241
1733	I8.NODE_911_length_594_cov_57.351852_1	I8.NODE_911_length_594_cov_57.351852
1734	I8.NODE_925_length_4106_cov_56.712616.1.3533_1	I8.NODE_925_length_4106_cov_56.712616.1.3533
1735	I8.NODE_929_length_707_cov_53.401699_1	I8.NODE_929_length_707_cov_53.401699
1736	I8.NODE_930_length_371_cov_82.107819.1.405_1	I8.NODE_930_length_371_cov_82.107819.1.405
1737	I8.NODE_934_length_1304_cov_51.791412_1	I8.NODE_934_length_1304_cov_51.791412
1738	I8.NODE_936_length_12562_cov_53.337128.6717.8410_1	I8.NODE_936_length_12562_cov_53.337128.6717.8410
1739	I8.NODE_941_length_321_cov_60.785046_1	I8.NODE_941_length_321_cov_60.785046
1740	I8.NODE_942_length_346_cov_54.239883.1.417_1	I8.NODE_942_length_346_cov_54.239883.1.417
1741	I8.NODE_943_length_651_cov_82.397850.1.727_1	I8.NODE_943_length_651_cov_82.397850.1.727
1742	I8.NODE_948_length_374_cov_65.267380_1	I8.NODE_948_length_374_cov_65.267380
1743	I8.NODE_956_length_516_cov_54.238373_1	I8.NODE_956_length_516_cov_54.238373
1744	I8.NODE_961_length_601_cov_116.179703.5.671_1	I8.NODE_961_length_601_cov_116.179703.5.671
1745	I8.NODE_962_length_1070_cov_51.320560_1	I8.NODE_962_length_1070_cov_51.320560
1746	I8.NODE_965_length_1205_cov_53.377594_1	I8.NODE_965_length_1205_cov_53.377594
1747	I8.NODE_967_length_686_cov_50.708454_1	I8.NODE_967_length_686_cov_50.708454
1748	I8.NODE_968_length_353_cov_96.286118_1	I8.NODE_968_length_353_cov_96.286118
1749	I8.NODE_970_length_1290_cov_52.506203_1	I8.NODE_970_length_1290_cov_52.506203
1750	I8.NODE_980_length_769_cov_65.581276_1	I8.NODE_980_length_769_cov_65.581276
1751	I8.NODE_987_length_1561_cov_51.903908.1.448_1	I8.NODE_987_length_1561_cov_51.903908.1.448
1752	I8.NODE_987_length_1561_cov_51.903908.459.1073_1	I8.NODE_987_length_1561_cov_51.903908.459.1073
1753	I8.NODE_992_length_425_cov_72.207062_1	I8.NODE_992_length_425_cov_72.207062
1754	I8.NODE_1010_length_411_cov_58.338200_1	I8.NODE_1010_length_411_cov_58.338200
1755	I8.NODE_1015_length_813_cov_56.193111_1	I8.NODE_1015_length_813_cov_56.193111
1756	I8.NODE_1020_length_574_cov_52.837978_1	I8.NODE_1020_length_574_cov_52.837978
1757	I8.NODE_1026_length_478_cov_112.901672.1.546_1	I8.NODE_1026_length_478_cov_112.901672.1.546
1758	I8.NODE_1030_length_4154_cov_55.641068.1.762_1	I8.NODE_1030_length_4154_cov_55.641068.1.762
1759	I8.NODE_1030_length_4154_cov_55.641068.1069.4230_1	I8.NODE_1030_length_4154_cov_55.641068.1069.4230
1760	I8.NODE_1039_length_1294_cov_52.321484_1	I8.NODE_1039_length_1294_cov_52.321484
1761	I8.NODE_1041_length_14200_cov_72.104225.1.1559_1	I8.NODE_1041_length_14200_cov_72.104225.1.1559
1762	I8.NODE_1042_length_3635_cov_53.598625.1.1559_1	I8.NODE_1042_length_3635_cov_53.598625.1.1559
1763	I8.NODE_1042_length_3635_cov_53.598625.2878.3715_1	I8.NODE_1042_length_3635_cov_53.598625.2878.3715
1764	I8.NODE_1047_length_561_cov_81.475937_1	I8.NODE_1047_length_561_cov_81.475937
1765	I8.NODE_1067_length_330_cov_80.015152_1	I8.NODE_1067_length_330_cov_80.015152
1766	I8.NODE_1070_length_731_cov_57.017784_1	I8.NODE_1070_length_731_cov_57.017784
1767	I8.NODE_1071_length_796_cov_52.738693.25.876_1	I8.NODE_1071_length_796_cov_52.738693.25.876
1768	I8.NODE_1084_length_464_cov_58.103447.1.538_1	I8.NODE_1084_length_464_cov_58.103447.1.538
1769	I8.NODE_1090_length_385_cov_51.254547_1	I8.NODE_1090_length_385_cov_51.254547
1770	I8.NODE_1101_length_483_cov_63.697723_1	I8.NODE_1101_length_483_cov_63.697723
1771	I8.NODE_1107_length_1579_cov_56.195061_1	I8.NODE_1107_length_1579_cov_56.195061
1772	I8.NODE_1110_length_14340_cov_50.630474.13864.14416_1	I8.NODE_1110_length_14340_cov_50.630474.13864.14416
1773	I8.NODE_1111_length_7078_cov_51.836254.1.685_1	I8.NODE_1111_length_7078_cov_51.836254.1.685
1774	I8.NODE_1111_length_7078_cov_51.836254.696.7158_1	I8.NODE_1111_length_7078_cov_51.836254.696.7158
1775	I8.NODE_1112_length_1299_cov_64.009239.1.1375_1	I8.NODE_1112_length_1299_cov_64.009239.1.1375
1776	I8.NODE_1113_length_466_cov_67.210297_1	I8.NODE_1113_length_466_cov_67.210297
1777	I8.NODE_1116_length_1638_cov_90.330894_1	I8.NODE_1116_length_1638_cov_90.330894
1778	I8.NODE_1121_length_1170_cov_52.140171.3.1250_1	I8.NODE_1121_length_1170_cov_52.140171.3.1250
1779	I8.NODE_1141_length_350_cov_50.628571_1	I8.NODE_1141_length_350_cov_50.628571
1780	I8.NODE_1142_length_341_cov_71.313782_1	I8.NODE_1142_length_341_cov_71.313782
1781	I8.NODE_1145_length_846_cov_68.320328_1	I8.NODE_1145_length_846_cov_68.320328
1782	I8.NODE_1148_length_324_cov_112.299385_1	I8.NODE_1148_length_324_cov_112.299385
1783	I8.NODE_1153_length_656_cov_120.625000_1	I8.NODE_1153_length_656_cov_120.625000
1784	I8.NODE_1157_length_611_cov_81.369888_1	I8.NODE_1157_length_611_cov_81.369888
1785	I8.NODE_1165_length_713_cov_55.124825_1	I8.NODE_1165_length_713_cov_55.124825
1786	I8.NODE_1179_length_863_cov_55.205097.204.943_1	I8.NODE_1179_length_863_cov_55.205097.204.943
1787	I8.NODE_1204_length_1386_cov_60.419914.979.1466_1	I8.NODE_1204_length_1386_cov_60.419914.979.1466
1788	I8.NODE_1217_length_692_cov_53.874279_1	I8.NODE_1217_length_692_cov_53.874279
1789	I8.NODE_1221_length_2208_cov_60.706974.2.2288_1	I8.NODE_1221_length_2208_cov_60.706974.2.2288
1790	I8.NODE_1236_length_1208_cov_57.969372_1	I8.NODE_1236_length_1208_cov_57.969372
1791	I8.NODE_1246_length_698_cov_51.021488_1	I8.NODE_1246_length_698_cov_51.021488
1792	I8.NODE_1252_length_15890_cov_65.023224.1.3404_1	I8.NODE_1252_length_15890_cov_65.023224.1.3404
1793	I8.NODE_1252_length_15890_cov_65.023224.13347.14347_1	I8.NODE_1252_length_15890_cov_65.023224.13347.14347
1794	I8.NODE_1254_length_360_cov_58.375000_1	I8.NODE_1254_length_360_cov_58.375000
1795	I8.NODE_1258_length_651_cov_82.901688.1.725_1	I8.NODE_1258_length_651_cov_82.901688.1.725
1796	I8.NODE_1266_length_17164_cov_65.770042.1.1004_1	I8.NODE_1266_length_17164_cov_65.770042.1.1004
1797	I8.NODE_1268_length_1757_cov_52.943085_1	I8.NODE_1268_length_1757_cov_52.943085
1798	I8.NODE_1276_length_1602_cov_74.187889_1	I8.NODE_1276_length_1602_cov_74.187889
1799	I8.NODE_1286_length_3308_cov_54.330715.946.3388_1	I8.NODE_1286_length_3308_cov_54.330715.946.3388
1800	I8.NODE_1289_length_594_cov_51.651516_1	I8.NODE_1289_length_594_cov_51.651516
1801	I8.NODE_1296_length_348_cov_117.635056_1	I8.NODE_1296_length_348_cov_117.635056
1802	I8.NODE_1322_length_562_cov_54.886120_1	I8.NODE_1322_length_562_cov_54.886120
1803	I8.NODE_1329_length_345_cov_283.579712_1	I8.NODE_1329_length_345_cov_283.579712
1804	I8.NODE_1372_length_14953_cov_57.070957.14601.15033_1	I8.NODE_1372_length_14953_cov_57.070957.14601.15033
1805	I8.NODE_1373_length_748_cov_53.989304.4.828_1	I8.NODE_1373_length_748_cov_53.989304.4.828
1806	I8.NODE_1375_length_363_cov_93.752068_1	I8.NODE_1375_length_363_cov_93.752068
1807	I8.NODE_1391_length_1339_cov_59.448097_1	I8.NODE_1391_length_1339_cov_59.448097
1808	I8.NODE_1400_length_375_cov_96.813332_1	I8.NODE_1400_length_375_cov_96.813332
1809	I8.NODE_1416_length_23345_cov_51.298866.22680.23425_1	I8.NODE_1416_length_23345_cov_51.298866.22680.23425
1810	I8.NODE_1432_length_329_cov_98.723404_1	I8.NODE_1432_length_329_cov_98.723404
1811	I8.NODE_1434_length_487_cov_61.371662_1	I8.NODE_1434_length_487_cov_61.371662
1812	I8.NODE_1477_length_691_cov_55.209843.1.758_1	I8.NODE_1477_length_691_cov_55.209843.1.758
1813	I8.NODE_1508_length_327_cov_59.455658_1	I8.NODE_1508_length_327_cov_59.455658
1814	I8.NODE_1529_length_434_cov_182.686630_1	I8.NODE_1529_length_434_cov_182.686630
1815	I8.NODE_1531_length_453_cov_78.699776_1	I8.NODE_1531_length_453_cov_78.699776
1816	I8.NODE_1542_length_421_cov_71.140144.6.501_1	I8.NODE_1542_length_421_cov_71.140144.6.501
1817	I8.NODE_1545_length_326_cov_59.208588_1	I8.NODE_1545_length_326_cov_59.208588
1818	I8.NODE_1553_length_551_cov_59.083485_1	I8.NODE_1553_length_551_cov_59.083485
1819	I8.NODE_1569_length_371_cov_103.770889.1.447_1	I8.NODE_1569_length_371_cov_103.770889.1.447
1820	I8.NODE_1571_length_691_cov_124.874092.4.753_1	I8.NODE_1571_length_691_cov_124.874092.4.753
1821	I8.NODE_1573_length_486_cov_67.936211_1	I8.NODE_1573_length_486_cov_67.936211
1822	I8.NODE_1584_length_342_cov_83.733917_1	I8.NODE_1584_length_342_cov_83.733917
1823	I8.NODE_1587_length_1191_cov_84.626366.1.1251_1	I8.NODE_1587_length_1191_cov_84.626366.1.1251
1824	I8.NODE_1596_length_1728_cov_50.564816.3.1808_1	I8.NODE_1596_length_1728_cov_50.564816.3.1808
1825	I8.NODE_1603_length_422_cov_136.317535_1	I8.NODE_1603_length_422_cov_136.317535
1826	I8.NODE_1618_length_552_cov_78.688408_1	I8.NODE_1618_length_552_cov_78.688408
1827	I8.NODE_1619_length_750_cov_81.991997_1	I8.NODE_1619_length_750_cov_81.991997
1828	I8.NODE_1632_length_364_cov_56.502747.13.444_1	I8.NODE_1632_length_364_cov_56.502747.13.444
1829	I8.NODE_1642_length_841_cov_58.542213.1.918_1	I8.NODE_1642_length_841_cov_58.542213.1.918
1830	I8.NODE_1652_length_643_cov_112.508553_1	I8.NODE_1652_length_643_cov_112.508553
1831	I8.NODE_1686_length_406_cov_53.120689_1	I8.NODE_1686_length_406_cov_53.120689
1832	I8.NODE_1741_length_1326_cov_66.560333.668.1382_1	I8.NODE_1741_length_1326_cov_66.560333.668.1382
1833	I8.NODE_1762_length_664_cov_52.349396_1	I8.NODE_1762_length_664_cov_52.349396
1834	I8.NODE_1764_length_442_cov_80.285065.1.442_1	I8.NODE_1764_length_442_cov_80.285065.1.442
1835	I8.NODE_1787_length_415_cov_131.306030_1	I8.NODE_1787_length_415_cov_131.306030
1836	I8.NODE_1796_length_631_cov_74.564186_1	I8.NODE_1796_length_631_cov_74.564186
1837	I8.NODE_1843_length_362_cov_72.837013_1	I8.NODE_1843_length_362_cov_72.837013
1838	I8.NODE_1865_length_408_cov_56.323528_1	I8.NODE_1865_length_408_cov_56.323528
1839	I9.NODE_3_length_1421_cov_86.576355.1.1478_1	I9.NODE_3_length_1421_cov_86.576355.1.1478
1840	I9.NODE_4_length_2724_cov_144.813507.1.2779_1	I9.NODE_4_length_2724_cov_144.813507.1.2779
1841	I9.NODE_5_length_1619_cov_89.843117.1.1676_1	I9.NODE_5_length_1619_cov_89.843117.1.1676
1842	I9.NODE_7_length_563_cov_154.666077_1	I9.NODE_7_length_563_cov_154.666077
1843	I9.NODE_10_length_2504_cov_91.154953.1.2566_1	I9.NODE_10_length_2504_cov_91.154953.1.2566
1844	I9.NODE_11_length_540_cov_60.075928_1	I9.NODE_11_length_540_cov_60.075928
1845	I9.NODE_12_length_2836_cov_121.190765.1.2894_1	I9.NODE_12_length_2836_cov_121.190765.1.2894
1846	I9.NODE_13_length_1216_cov_109.027962_1	I9.NODE_13_length_1216_cov_109.027962
1847	I9.NODE_17_length_1141_cov_116.184929.1.1205_1	I9.NODE_17_length_1141_cov_116.184929.1.1205
1848	I9.NODE_19_length_17914_cov_87.580215.1.17974_1	I9.NODE_19_length_17914_cov_87.580215.1.17974
1849	I9.NODE_19_length_17914_cov_87.580215.1.17974_2	I9.NODE_19_length_17914_cov_87.580215.1.17974
1850	I9.NODE_19_length_17914_cov_87.580215.1.17974_3	I9.NODE_19_length_17914_cov_87.580215.1.17974
1851	I9.NODE_21_length_3061_cov_85.895462_1	I9.NODE_21_length_3061_cov_85.895462
1852	I9.NODE_22_length_444_cov_135.004501_1	I9.NODE_22_length_444_cov_135.004501
1853	I9.NODE_23_length_536_cov_106.835823_1	I9.NODE_23_length_536_cov_106.835823
1854	I9.NODE_24_length_2837_cov_122.428619_1	I9.NODE_24_length_2837_cov_122.428619
1855	I9.NODE_29_length_1861_cov_58.375603.644.1169_1	I9.NODE_29_length_1861_cov_58.375603.644.1169
1856	I9.NODE_29_length_1861_cov_58.375603.1183.1927_1	I9.NODE_29_length_1861_cov_58.375603.1183.1927
1857	I9.NODE_31_length_1610_cov_87.765221.1.565_1	I9.NODE_31_length_1610_cov_87.765221.1.565
1858	I9.NODE_31_length_1610_cov_87.765221.576.1418_1	I9.NODE_31_length_1610_cov_87.765221.576.1418
1859	I9.NODE_34_length_843_cov_79.408066_1	I9.NODE_34_length_843_cov_79.408066
1860	I9.NODE_36_length_1335_cov_104.746819_1	I9.NODE_36_length_1335_cov_104.746819
1861	I9.NODE_37_length_1378_cov_96.987663.1.605_1	I9.NODE_37_length_1378_cov_96.987663.1.605
1862	I9.NODE_37_length_1378_cov_96.987663.616.1444_1	I9.NODE_37_length_1378_cov_96.987663.616.1444
1863	I9.NODE_41_length_6599_cov_53.159569_1	I9.NODE_41_length_6599_cov_53.159569
1864	I9.NODE_43_length_1938_cov_166.865326.1.1993_1	I9.NODE_43_length_1938_cov_166.865326.1.1993
1865	I9.NODE_44_length_1700_cov_68.105293_1	I9.NODE_44_length_1700_cov_68.105293
1866	I9.NODE_45_length_489_cov_59.423313_1	I9.NODE_45_length_489_cov_59.423313
1867	I9.NODE_46_length_11416_cov_66.290031.1.655_1	I9.NODE_46_length_11416_cov_66.290031.1.655
1868	I9.NODE_46_length_11416_cov_66.290031.670.11482_1	I9.NODE_46_length_11416_cov_66.290031.670.11482
1869	I9.NODE_46_length_11416_cov_66.290031.670.11482_2	I9.NODE_46_length_11416_cov_66.290031.670.11482
1870	I9.NODE_47_length_617_cov_96.828201_1	I9.NODE_47_length_617_cov_96.828201
1871	I9.NODE_51_length_1694_cov_62.250294.10.1729_1	I9.NODE_51_length_1694_cov_62.250294.10.1729
1872	I9.NODE_54_length_3961_cov_112.263573_1	I9.NODE_54_length_3961_cov_112.263573
1873	I9.NODE_57_length_1155_cov_136.485718_1	I9.NODE_57_length_1155_cov_136.485718
1874	I9.NODE_59_length_3747_cov_93.322922_1	I9.NODE_59_length_3747_cov_93.322922
1875	I9.NODE_60_length_2009_cov_131.916382.1.2053_1	I9.NODE_60_length_2009_cov_131.916382.1.2053
1876	I9.NODE_61_length_843_cov_109.562279_1	I9.NODE_61_length_843_cov_109.562279
1877	I9.NODE_62_length_572_cov_69.316437_1	I9.NODE_62_length_572_cov_69.316437
1878	I9.NODE_63_length_2884_cov_103.828018.17.2950_1	I9.NODE_63_length_2884_cov_103.828018.17.2950
1879	I9.NODE_64_length_451_cov_145.980042_1	I9.NODE_64_length_451_cov_145.980042
1880	I9.NODE_66_length_987_cov_104.382980_1	I9.NODE_66_length_987_cov_104.382980
1881	I9.NODE_68_length_449_cov_102.280624_1	I9.NODE_68_length_449_cov_102.280624
1882	I9.NODE_69_length_2360_cov_107.437286_1	I9.NODE_69_length_2360_cov_107.437286
1883	I9.NODE_70_length_1320_cov_54.438637_1	I9.NODE_70_length_1320_cov_54.438637
1884	I9.NODE_71_length_825_cov_99.115150_1	I9.NODE_71_length_825_cov_99.115150
1885	I9.NODE_72_length_2329_cov_103.607559_1	I9.NODE_72_length_2329_cov_103.607559
1886	I9.NODE_75_length_3796_cov_132.454956_1	I9.NODE_75_length_3796_cov_132.454956
1887	I9.NODE_76_length_1569_cov_116.709366_1	I9.NODE_76_length_1569_cov_116.709366
1888	I9.NODE_77_length_5180_cov_72.813705_1	I9.NODE_77_length_5180_cov_72.813705
1889	I9.NODE_79_length_867_cov_94.876587_1	I9.NODE_79_length_867_cov_94.876587
1890	I9.NODE_80_length_951_cov_121.493164_1	I9.NODE_80_length_951_cov_121.493164
1891	I9.NODE_82_length_587_cov_147.333908_1	I9.NODE_82_length_587_cov_147.333908
1892	I9.NODE_83_length_17763_cov_71.245621.1.17826_1	I9.NODE_83_length_17763_cov_71.245621.1.17826
1893	I9.NODE_83_length_17763_cov_71.245621.1.17826_2	I9.NODE_83_length_17763_cov_71.245621.1.17826
1894	I9.NODE_83_length_17763_cov_71.245621.1.17826_3	I9.NODE_83_length_17763_cov_71.245621.1.17826
1895	I9.NODE_84_length_530_cov_150.839630_1	I9.NODE_84_length_530_cov_150.839630
1896	I9.NODE_86_length_1369_cov_85.100075_1	I9.NODE_86_length_1369_cov_85.100075
1897	I9.NODE_87_length_500_cov_140.009995_1	I9.NODE_87_length_500_cov_140.009995
1898	I9.NODE_88_length_1263_cov_89.792557.1.1324_1	I9.NODE_88_length_1263_cov_89.792557.1.1324
1899	I9.NODE_91_length_2640_cov_110.250000_1	I9.NODE_91_length_2640_cov_110.250000
1900	I9.NODE_92_length_535_cov_136.768219.1.594_1	I9.NODE_92_length_535_cov_136.768219.1.594
1901	I9.NODE_93_length_3115_cov_67.264847.1090.3181_1	I9.NODE_93_length_3115_cov_67.264847.1090.3181
1902	I9.NODE_98_length_374_cov_116.179146_1	I9.NODE_98_length_374_cov_116.179146
1903	I9.NODE_99_length_6266_cov_111.166138_1	I9.NODE_99_length_6266_cov_111.166138
1904	I9.NODE_100_length_2108_cov_143.085861.3.2129_1	I9.NODE_100_length_2108_cov_143.085861.3.2129
1905	I9.NODE_101_length_1751_cov_130.029694.5.1815_1	I9.NODE_101_length_1751_cov_130.029694.5.1815
1906	I9.NODE_105_length_710_cov_171.428162.1.772_1	I9.NODE_105_length_710_cov_171.428162.1.772
1907	I9.NODE_106_length_1750_cov_69.473145.1.628_1	I9.NODE_106_length_1750_cov_69.473145.1.628
1908	I9.NODE_106_length_1750_cov_69.473145.642.1458_1	I9.NODE_106_length_1750_cov_69.473145.642.1458
1909	I9.NODE_107_length_1031_cov_97.266731_1	I9.NODE_107_length_1031_cov_97.266731
1910	I9.NODE_108_length_3899_cov_100.100029.3.3965_1	I9.NODE_108_length_3899_cov_100.100029.3.3965
1911	I9.NODE_109_length_679_cov_102.908691_1	I9.NODE_109_length_679_cov_102.908691
1912	I9.NODE_110_length_615_cov_123.203255_1	I9.NODE_110_length_615_cov_123.203255
1913	I9.NODE_111_length_5019_cov_122.675232.1.5083_1	I9.NODE_111_length_5019_cov_122.675232.1.5083
1914	I9.NODE_112_length_2059_cov_70.949974.1.2106_1	I9.NODE_112_length_2059_cov_70.949974.1.2106
1915	I9.NODE_113_length_4813_cov_53.259090.15.4879_1	I9.NODE_113_length_4813_cov_53.259090.15.4879
1916	I9.NODE_114_length_5396_cov_137.342667.5.5462_1	I9.NODE_114_length_5396_cov_137.342667.5.5462
1917	I9.NODE_115_length_339_cov_339.601776_1	I9.NODE_115_length_339_cov_339.601776
1918	I9.NODE_116_length_1184_cov_62.755913_1	I9.NODE_116_length_1184_cov_62.755913
1919	I9.NODE_117_length_1617_cov_84.609154.5.1679_1	I9.NODE_117_length_1617_cov_84.609154.5.1679
1920	I9.NODE_120_length_393_cov_118.529259_1	I9.NODE_120_length_393_cov_118.529259
1921	I9.NODE_122_length_656_cov_154.916153_1	I9.NODE_122_length_656_cov_154.916153
1922	I9.NODE_123_length_1947_cov_99.746788_1	I9.NODE_123_length_1947_cov_99.746788
1923	I9.NODE_124_length_1766_cov_104.464890_1	I9.NODE_124_length_1766_cov_104.464890
1924	I9.NODE_126_length_795_cov_64.976097_1	I9.NODE_126_length_795_cov_64.976097
1925	I9.NODE_131_length_477_cov_106.784065_1	I9.NODE_131_length_477_cov_106.784065
1926	I9.NODE_132_length_475_cov_89.631577_1	I9.NODE_132_length_475_cov_89.631577
1927	I9.NODE_135_length_1380_cov_56.299274.1.1441_1	I9.NODE_135_length_1380_cov_56.299274.1.1441
1928	I9.NODE_138_length_1795_cov_110.031754.1.1855_1	I9.NODE_138_length_1795_cov_110.031754.1.1855
1929	I9.NODE_140_length_601_cov_110.940102_1	I9.NODE_140_length_601_cov_110.940102
1930	I9.NODE_141_length_1267_cov_60.761642_1	I9.NODE_141_length_1267_cov_60.761642
1931	I9.NODE_143_length_1874_cov_70.595520_1	I9.NODE_143_length_1874_cov_70.595520
1932	I9.NODE_146_length_1595_cov_157.100311.1.1656_1	I9.NODE_146_length_1595_cov_157.100311.1.1656
1933	I9.NODE_147_length_2617_cov_84.701569_1	I9.NODE_147_length_2617_cov_84.701569
1934	I9.NODE_148_length_1829_cov_78.645706_1	I9.NODE_148_length_1829_cov_78.645706
1935	I9.NODE_149_length_1665_cov_133.509903_1	I9.NODE_149_length_1665_cov_133.509903
1936	I9.NODE_152_length_2628_cov_124.608070_1	I9.NODE_152_length_2628_cov_124.608070
1937	I9.NODE_156_length_3071_cov_118.879517_1	I9.NODE_156_length_3071_cov_118.879517
1938	I9.NODE_158_length_1009_cov_82.603569_1	I9.NODE_158_length_1009_cov_82.603569
1939	I9.NODE_160_length_1324_cov_52.845165_1	I9.NODE_160_length_1324_cov_52.845165
1940	I9.NODE_161_length_6250_cov_103.005760_1	I9.NODE_161_length_6250_cov_103.005760
1941	I9.NODE_162_length_1083_cov_112.003693.5.1149_1	I9.NODE_162_length_1083_cov_112.003693.5.1149
1942	I9.NODE_163_length_759_cov_141.693024_1	I9.NODE_163_length_759_cov_141.693024
1943	I9.NODE_164_length_1854_cov_122.922333_1	I9.NODE_164_length_1854_cov_122.922333
1944	I9.NODE_165_length_2689_cov_107.489029.1.2752_1	I9.NODE_165_length_2689_cov_107.489029.1.2752
1945	I9.NODE_166_length_1053_cov_59.582146_1	I9.NODE_166_length_1053_cov_59.582146
1946	I9.NODE_167_length_2913_cov_108.023346.1.2975_1	I9.NODE_167_length_2913_cov_108.023346.1.2975
1947	I9.NODE_168_length_384_cov_150.770828.1.418_1	I9.NODE_168_length_384_cov_150.770828.1.418
1948	I9.NODE_170_length_2078_cov_87.672279.5.2127_1	I9.NODE_170_length_2078_cov_87.672279.5.2127
1949	I9.NODE_171_length_3682_cov_111.739815.1.3746_1	I9.NODE_171_length_3682_cov_111.739815.1.3746
1950	I9.NODE_174_length_6353_cov_106.725327_1	I9.NODE_174_length_6353_cov_106.725327
1951	I9.NODE_176_length_3819_cov_128.756744.2.3885_1	I9.NODE_176_length_3819_cov_128.756744.2.3885
1952	I9.NODE_179_length_1759_cov_115.880615.20.1825_1	I9.NODE_179_length_1759_cov_115.880615.20.1825
1953	I9.NODE_181_length_2804_cov_107.767471_1	I9.NODE_181_length_2804_cov_107.767471
1954	I9.NODE_182_length_6955_cov_125.228897_1	I9.NODE_182_length_6955_cov_125.228897
1955	I9.NODE_183_length_335_cov_111.256714_1	I9.NODE_183_length_335_cov_111.256714
1956	I9.NODE_184_length_2476_cov_116.259689_1	I9.NODE_184_length_2476_cov_116.259689
1957	I9.NODE_185_length_1925_cov_103.567795_1	I9.NODE_185_length_1925_cov_103.567795
1958	I9.NODE_186_length_360_cov_76.244446_1	I9.NODE_186_length_360_cov_76.244446
1959	I9.NODE_188_length_1226_cov_78.213699.9.1292_1	I9.NODE_188_length_1226_cov_78.213699.9.1292
1960	I9.NODE_189_length_566_cov_114.689049_1	I9.NODE_189_length_566_cov_114.689049
1961	I9.NODE_193_length_732_cov_77.848358_1	I9.NODE_193_length_732_cov_77.848358
1962	I9.NODE_195_length_4343_cov_100.870598_1	I9.NODE_195_length_4343_cov_100.870598
1963	I9.NODE_197_length_502_cov_102.047806_1	I9.NODE_197_length_502_cov_102.047806
1964	I9.NODE_199_length_2856_cov_125.280464.11.2922_1	I9.NODE_199_length_2856_cov_125.280464.11.2922
1965	I9.NODE_202_length_699_cov_76.824036_1	I9.NODE_202_length_699_cov_76.824036
1966	I9.NODE_204_length_1287_cov_87.212898.20.1353_1	I9.NODE_204_length_1287_cov_87.212898.20.1353
1967	I9.NODE_205_length_738_cov_142.348236_1	I9.NODE_205_length_738_cov_142.348236
1968	I9.NODE_207_length_1590_cov_126.299370.37.1656_1	I9.NODE_207_length_1590_cov_126.299370.37.1656
1969	I9.NODE_210_length_920_cov_128.808701_1	I9.NODE_210_length_920_cov_128.808701
1970	I9.NODE_211_length_3416_cov_75.095436_1	I9.NODE_211_length_3416_cov_75.095436
1971	I9.NODE_216_length_846_cov_117.160759.43.912_1	I9.NODE_216_length_846_cov_117.160759.43.912
1972	I9.NODE_218_length_365_cov_120.736984_1	I9.NODE_218_length_365_cov_120.736984
1973	I9.NODE_221_length_709_cov_105.286316.19.775_1	I9.NODE_221_length_709_cov_105.286316.19.775
1974	I9.NODE_222_length_1294_cov_101.759659_1	I9.NODE_222_length_1294_cov_101.759659
1975	I9.NODE_224_length_4469_cov_111.066681_1	I9.NODE_224_length_4469_cov_111.066681
1976	I9.NODE_225_length_1258_cov_52.099365_1	I9.NODE_225_length_1258_cov_52.099365
1977	I9.NODE_226_length_912_cov_79.230263_1	I9.NODE_226_length_912_cov_79.230263
1978	I9.NODE_227_length_4249_cov_118.600609_1	I9.NODE_227_length_4249_cov_118.600609
1979	I9.NODE_228_length_2101_cov_121.343170_1	I9.NODE_228_length_2101_cov_121.343170
1980	I9.NODE_229_length_2004_cov_133.996002.2.2070_1	I9.NODE_229_length_2004_cov_133.996002.2.2070
1981	I9.NODE_234_length_3401_cov_95.186119_1	I9.NODE_234_length_3401_cov_95.186119
1982	I9.NODE_236_length_379_cov_120.551453_1	I9.NODE_236_length_379_cov_120.551453
1983	I9.NODE_238_length_3278_cov_143.234894_1	I9.NODE_238_length_3278_cov_143.234894
1984	I9.NODE_240_length_559_cov_98.706619_1	I9.NODE_240_length_559_cov_98.706619
1985	I9.NODE_246_length_934_cov_102.597427.32.1000_1	I9.NODE_246_length_934_cov_102.597427.32.1000
1986	I9.NODE_247_length_4188_cov_98.839066_1	I9.NODE_247_length_4188_cov_98.839066
1987	I9.NODE_248_length_992_cov_60.337700.1.980_1	I9.NODE_248_length_992_cov_60.337700.1.980
1988	I9.NODE_249_length_482_cov_103.618256_1	I9.NODE_249_length_482_cov_103.618256
1989	I9.NODE_251_length_982_cov_58.033604_1	I9.NODE_251_length_982_cov_58.033604
1990	I9.NODE_252_length_3083_cov_104.810898.3.3149_1	I9.NODE_252_length_3083_cov_104.810898.3.3149
1991	I9.NODE_253_length_948_cov_104.647682_1	I9.NODE_253_length_948_cov_104.647682
1992	I9.NODE_254_length_1376_cov_100.518898.1.1433_1	I9.NODE_254_length_1376_cov_100.518898.1.1433
1993	I9.NODE_256_length_1512_cov_65.860451.28.1545_1	I9.NODE_256_length_1512_cov_65.860451.28.1545
1994	I9.NODE_261_length_2818_cov_112.172821_1	I9.NODE_261_length_2818_cov_112.172821
1995	I9.NODE_266_length_2397_cov_76.903633_1	I9.NODE_266_length_2397_cov_76.903633
1996	I9.NODE_267_length_674_cov_135.741837_1	I9.NODE_267_length_674_cov_135.741837
1997	I9.NODE_271_length_345_cov_119.550728_1	I9.NODE_271_length_345_cov_119.550728
1998	I9.NODE_272_length_2174_cov_111.541397_1	I9.NODE_272_length_2174_cov_111.541397
1999	I9.NODE_273_length_480_cov_61.506248_1	I9.NODE_273_length_480_cov_61.506248
[truncated: 13,649 more rows]
