# Supplementary material for: Genome resolved analysis of a premature infant gut microbial community reveals a Varibaculum cambriense genome and a shift towards fermentation-based metabolism during the third week of life
Source: Microbiome. 2013 Dec 17;1:30. doi: 10.1186/2049-2618-1-30 (PMC4177395; doi:10.1186/2049-2618-1-30)
Supplement: Additional file 3 — Single copy genes in reconstructed genomes. [file 2049-2618-1-30-S3.tsv]

# Genome: Actinomyces urogenitalis
# ... usearch output found for Actinomyces_urogenitalis.desc.faa as query and /home/cbrown/databases/cog/single_copy_genes.raes2007.prot.udb as database
# COG0124 Histidyl-tRNA synthetase
	I9.NODE_499_length_4461_cov_83.696701.9.4520_2	COG0124|all5012	39.0	446	246	11	15	443	10	446	7.2e-74	270.8	100.0 467 0 916.8 Actinomyces urogenitalis DSM 15434 UniRef90_C0W3Q3 Histidine--tRNA ligase n=1 Tax=Actinomyces urogenitalis DSM 15434 RepID=C0W3Q3_9ACTO
	I8.NODE_826_length_2356_cov_51.367149.1.2434_2	COG0124|PH0290	23.0	257	171	10	425	667	188	431	6.2e-10	58.9	99.9 679 0 1366.7 Actinomyces urogenitalis DSM 15434 UniRef90_C0W3T1 Threonine--tRNA ligase n=1 Tax=Actinomyces urogenitalis DSM 15434 RepID=C0W3T1_9ACTO
	I9.NODE_1389_length_7843_cov_64.817291_3	COG0124|CC3513	24.5	233	124	10	392	599	267	472	0.00012	41.2	99.8 614 0 1215.7 Actinomyces urogenitalis DSM 15434 UniRef90_C0W7C3 Proline--tRNA ligase n=1 Tax=Actinomyces urogenitalis DSM 15434 RepID=C0W7C3_9ACTO
	I9.NODE_2154_length_4332_cov_63.781395_2	COG0124|MT2657	25.8	395	222	22	385	740	55	417	0.00057	39.3	99.9 764 0 1481.1 Actinomyces urogenitalis DSM 15434 UniRef90_C0W6Z3 Possible UvrD/REP helicase n=1 Tax=Actinomyces urogenitalis DSM 15434 RepID=C0W6Z3_9ACTO
	I9.NODE_2680_length_2478_cov_60.066181_3	COG0124|Cgl1609	25.6	219	123	11	21	210	87	294	0.00047	37.7	# 1058 # 1699 # -1 # ;gc_cont=0.702
	I9.NODE_1600_length_4979_cov_57.779274.1.5041_1	COG0124|BH1251	30.3	109	58	6	325	415	316	424	0.0046	36.2	# 2 # 2188 # -1 # ;gc_cont=0.685
	I9.NODE_989_length_2509_cov_115.884811_2	COG0124|MJ1000	25.0	112	72	6	28	138	272	372	0.01	33.1	99.5 191 0 383.6 Actinomyces urogenitalis DSM 15434 UniRef90_C0W4Q4 Possible xanthine phosphoribosyltransferase n=1 Tax=Actinomyces urogenitalis DSM 15434 RepID=C0W4Q4_9ACTO
	I8.NODE_1195_length_1793_cov_59.635250.11.1873_1	COG0124|mlr6928	23.4	299	180	14	153	425	136	411	0.046	32.3	100.0 505 0 981.5 Actinomyces urogenitalis DSM 15434 UniRef90_C0W7Y2 Threonine deaminase n=1 Tax=Actinomyces urogenitalis DSM 15434 RepID=C0W7Y2_9ACTO
	I9.NODE_199_length_2856_cov_125.280464.11.2922_2	COG0124|ML0494	30.4	135	82	5	46	180	252	374	0.078	32.0	99.8 638 0 1218.4 Actinomyces urogenitalis DSM 15434 UniRef90_C0W339 Possible xenobiotic-transporting ATPase n=1 Tax=Actinomyces urogenitalis DSM 15434 RepID=C0W339_9ACTO
	I10.NODE_162_length_1838_cov_113.049507_1	COG0124|L0342	34.9	86	47	4	168	244	138	223	0.044	32.0	99.7 366 0 696.0 Actinomyces urogenitalis DSM 15434 UniRef90_C0W867 O-succinylbenzoate synthase (Fragment) n=1 Tax=Actinomyces urogenitalis DSM 15434 RepID=C0W867_9ACTO
	I8.NODE_324_length_1118_cov_68.902504_1	COG0124|PAE1553	22.0	159	97	7	228	365	130	282	0.048	32.0	100.0 399 0 800.0 Actinomyces urogenitalis DSM 15434 UniRef90_C0W847 Citrate synthase n=1 Tax=Actinomyces urogenitalis DSM 15434 RepID=C0W847_9ACTO
# COG0533 Metal-dependent proteases with possible chaperone activity COG0541 Signal recognition particle GTPase
	I8.NODE_1512_length_5253_cov_62.967068.23.5333_3	COG0533|Cgl0578	53.9	345	148	4	14	353	2	340	5.8e-100	357.1	99.7 357 0 694.1 Actinomyces urogenitalis DSM 15434 UniRef90_C0W6H7 Probable tRNA threonylcarbamoyladenosine biosynthesis protein Gcp n=1 Tax=Actinomyces urogenitalis DSM 15434 RepID=C0W6H7_9ACTO
	I9.NODE_1353_length_1687_cov_62.775341.1.1737_2	COG0533|alr0110	28.7	258	135	15	1	250	75	291	0.00015	40.0	99.7 345 0 665.2 Actinomyces urogenitalis DSM 15434 UniRef90_C0W2T3 ABC superfamily ATP binding cassette transporter, ABC protein CydC n=1 Tax=Actinomyces urogenitalis DSM 15434 RepID=C0W2T3_9ACTO
	I9.NODE_2159_length_8019_cov_75.674149.3.8080_1	COG0533|CC0071	33.3	129	53	7	235	344	22	136	0.00062	38.5	99.8 486 0 944.5 Actinomyces urogenitalis DSM 15434 UniRef90_C0W892 Pyruvate carboxylase, methylmalonyl-CoA carboxytransferase n=1 Tax=Actinomyces urogenitalis DSM 15434 RepID=C0W892_9ACTO
	I9.NODE_2325_length_5735_cov_57.754143.30.5801_5	COG0533|Cgl0578	27.2	195	120	9	3	184	17	202	0.00032	38.5	100.0 246 0 469.9 Actinomyces urogenitalis DSM 15434 UniRef90_C0W6H2 M22 peptidase, glycoprotease n=1 Tax=Actinomyces urogenitalis DSM 15434 RepID=C0W6H2_9ACTO
	I8.NODE_1732_length_6248_cov_57.916294_1	COG0533|ML0379	22.5	280	161	12	703	976	71	300	0.0041	37.0	99.8 579 0 1131.3 Actinomyces urogenitalis DSM 15434 UniRef90_C0W8V7 Putative uncharacterized protein (Fragment) n=1 Tax=Actinomyces urogenitalis DSM 15434 RepID=C0W8V7_9ACTO
	I10.NODE_314_length_1460_cov_122.026024_1	COG0533|PM1238	25.2	210	120	10	143	326	55	253	0.0042	35.8	100.0 502 0 1010.4 Actinomyces urogenitalis DSM 15434 UniRef90_C0W942 Possible cell divisionFtsK/SpoIIIE (Fragment) n=1 Tax=Actinomyces urogenitalis DSM 15434 RepID=C0W942_9ACTO
	I9.NODE_2059_length_15727_cov_55.935715.19.15793_3	COG0533|NMA0661	27.3	150	69	8	89	228	55	174	0.0085	33.9	100.0 270 0 525.4 Actinomyces urogenitalis DSM 15434 UniRef90_C0W3K4 Glycerone kinase n=1 Tax=Actinomyces urogenitalis DSM 15434 RepID=C0W3K4_9ACTO
	I10.NODE_122_length_4946_cov_150.665390.1.4990_3	COG0533|CC0071	36.0	111	56	7	194	297	12	114	0.028	32.3	99.7 301 0 558.9 Actinomyces urogenitalis DSM 15434 UniRef90_C0W3I9 Protein of hypothetical function DUF808 n=1 Tax=Actinomyces urogenitalis DSM 15434 RepID=C0W3I9_9ACTO
	I9.NODE_1499_length_2945_cov_57.222412_3	COG0533|MK1458	25.0	184	111	9	428	609	34	192	0.056	32.3	99.8 585 0 1137.5 Actinomyces urogenitalis DSM 15434 UniRef90_C0W4P3 Putative uncharacterized protein n=1 Tax=Actinomyces urogenitalis DSM 15434 RepID=C0W4P3_9ACTO
	I9.NODE_182_length_6955_cov_125.228897_1	COG0533|Cgl0578	29.4	136	64	8	9	130	77	194	0.016	32.0	100.0 129 0 243.4 Actinomyces urogenitalis DSM 15434 UniRef90_C0W4M9 YhgE/Pip C-terminal domain protein (Fragment) n=1 Tax=Actinomyces urogenitalis DSM 15434 RepID=C0W4M9_9ACTO
	I9.NODE_1973_length_6648_cov_78.944794_6	COG0533|PAB1159	34.0	53	34	1	169	221	233	284	0.036	31.6	99.6 231 0 457.6 Actinomyces urogenitalis DSM 15434 UniRef90_C0W6R4 Protein of hypothetical function DUF91 n=1 Tax=Actinomyces urogenitalis DSM 15434 RepID=C0W6R4_9ACTO
# COG0049 Ribosomal protein S7
	I9.NODE_968_length_2355_cov_94.870064_1	COG0049|ML1879	82.6	115	20	0	1	115	1	115	5.2e-50	189.5	89.6 115 0 209.5 Actinomycetales UniRef90_F6FVW0 30S ribosomal protein S7 n=8 Tax=Actinomycetales RepID=F6FVW0_ISOV2
	I9.NODE_99_length_6266_cov_111.166138_2	COG0049|PAE0733	29.3	99	57	4	119	207	119	214	0.0087	33.9	99.6 276 0 538.5 Actinomyces urogenitalis DSM 15434 UniRef90_C0W2L0 2-hydroxyhepta-2,4-diene-1,7-dioate isomerase n=1 Tax=Actinomyces urogenitalis DSM 15434 RepID=C0W2L0_9ACTO
	I9.NODE_161_length_6250_cov_103.005760_1	COG0049|Rv0683	25.0	124	74	5	31	150	27	135	0.049	32.7	98.7 700 0 1366.7 Actinomyces urogenitalis DSM 15434 UniRef90_C0W560 Ferrous iron transport protein B n=1 Tax=Actinomyces urogenitalis DSM 15434 RepID=C0W560_9ACTO
	I9.NODE_2170_length_5411_cov_54.323601_1	COG0049|NMA0136	34.4	61	26	2	111	169	97	145	0.11	31.2	48.6 555 0 406.0 Actinomyces sp. oral taxon 171 str. F0337 UniRef90_E7N789 ABC transporter, ATP-binding protein n=1 Tax=Actinomyces sp. oral taxon 171 str. F0337 RepID=E7N789_9ACTO
	I10.NODE_122_length_4946_cov_150.665390.1.4990_2	COG0049|VNG2657G	25.8	198	112	10	249	419	8	197	0.22	30.0	99.0 494 0 959.9 Actinomyces urogenitalis DSM 15434 UniRef90_C0W3I8 Apolipoprotein N-acyltransferase n=1 Tax=Actinomyces urogenitalis DSM 15434 RepID=C0W3I8_9ACTO
	I8.NODE_1250_length_2468_cov_55.707455.8.2544_2	COG0049|MTH1056	26.2	84	54	1	191	266	72	155	0.39	29.6	100.0 650 0 1252.3 Actinomyces urogenitalis DSM 15434 UniRef90_C0W5Z6 ATP-dependent protease, ATPase subunit n=1 Tax=Actinomyces urogenitalis DSM 15434 RepID=C0W5Z6_9ACTO
	I9.NODE_91_length_2640_cov_110.250000_2	COG0049|ECU04g0140	29.8	57	40	0	50	106	111	167	0.37	28.5	100.0 275 0 538.1 Actinomyces urogenitalis DSM 15434 UniRef90_C0W6V1 ABC superfamily ATP binding cassette transporter, ABC protein n=1 Tax=Actinomyces urogenitalis DSM 15434 RepID=C0W6V1_9ACTO
	I9.NODE_381_length_5005_cov_91.655746.1.5068_4	COG0049|NMA0136	25.4	142	90	7	12	143	19	154	0.41	28.5	100.0 307 0 587.0 Actinomyces urogenitalis DSM 15434 UniRef90_C0W717 Cysteine synthase n=1 Tax=Actinomyces urogenitalis DSM 15434 RepID=C0W717_9ACTO
	I8.NODE_491_length_3520_cov_59.795738.1.3598_2	COG0049|Ta0092	23.3	133	82	4	119	240	8	131	0.45	28.1	100.0 259 0 517.3 Actinomyces UniRef90_C0W3E2 Triosephosphate isomerase n=6 Tax=Actinomyces RepID=C0W3E2_9ACTO
	I8.NODE_1442_length_3911_cov_52.844028.4.3991_4	COG0049|PAE0733	24.4	82	47	4	72	141	140	218	0.68	26.9	92.9 154 0 287.7 Actinomyces urogenitalis DSM 15434 UniRef90_C0W2F3 Putative uncharacterized protein n=1 Tax=Actinomyces urogenitalis DSM 15434 RepID=C0W2F3_9ACTO
	I9.NODE_1272_length_1395_cov_93.566307_1	COG0049|MTH1056	27.2	81	51	2	182	254	75	155	1.9	26.9	100.0 485 0 924.1 Actinomyces urogenitalis DSM 15434 UniRef90_C0W470 Endopeptidase Clp n=1 Tax=Actinomyces urogenitalis DSM 15434 RepID=C0W470_9ACTO
# COG0103 Ribosomal protein S9
	I9.NODE_1659_length_1217_cov_142.125717.1.1280_2	COG0103|Cgl0566	62.5	144	53	1	21	164	40	182	1.3e-46	178.7	100.0 164 0 323.6 Actinomyces UniRef90_C0W6G1 30S ribosomal protein S9 n=8 Tax=Actinomyces RepID=C0W6G1_9ACTO
	I8.NODE_472_length_2563_cov_97.701912_5	COG0103|CC1377	35.4	65	38	2	12	72	50	114	0.028	31.6	99.4 165 0 323.2 Actinomyces urogenitalis DSM 15434 UniRef90_C0W6E2 50S ribosomal protein L6 n=1 Tax=Actinomyces urogenitalis DSM 15434 RepID=C0W6E2_9ACTO
	I9.NODE_310_length_4695_cov_101.557404.9.4761_3	COG0103|CC1377	50.0	34	17	0	31	64	2	35	0.028	30.4	100.0 68 2e-30 136.7 Actinomyces urogenitalis DSM 15434 UniRef90_C0W3R0 Putative uncharacterized protein (Fragment) n=1 Tax=Actinomyces urogenitalis DSM 15434 RepID=C0W3R0_9ACTO
	I9.NODE_554_length_8120_cov_89.789780.1.8174_2	COG0103|aq_1878	33.3	60	32	3	52	109	71	124	0.12	30.0	100.0 265 0 520.4 Actinomyces urogenitalis DSM 15434 UniRef90_C0W594 Thymidylate kinase n=1 Tax=Actinomyces urogenitalis DSM 15434 RepID=C0W594_9ACTO
	I9.NODE_1600_length_4979_cov_57.779274.1.5041_2	COG0103|AGc2299	33.8	65	33	3	119	180	75	132	0.47	29.3	100.0 599 0 1212.6 Actinomyces urogenitalis DSM 15434 UniRef90_C0W2J6 Alpha-L-rhamnosidase n=1 Tax=Actinomyces urogenitalis DSM 15434 RepID=C0W2J6_9ACTO
	I8.NODE_1361_length_6454_cov_53.576233_4	COG0103|YPO3562	41.9	43	23	2	145	186	73	114	0.47	28.5	100.0 334 0 682.2 Actinomyces urogenitalis DSM 15434 UniRef90_C0W360 GNAT family acetyltransferase n=1 Tax=Actinomyces urogenitalis DSM 15434 RepID=C0W360_9ACTO
	I9.NODE_199_length_2856_cov_125.280464.11.2922_2	COG0103|TM1453	28.8	80	48	5	288	360	30	107	0.86	28.5	99.8 638 0 1218.4 Actinomyces urogenitalis DSM 15434 UniRef90_C0W339 Possible xenobiotic-transporting ATPase n=1 Tax=Actinomyces urogenitalis DSM 15434 RepID=C0W339_9ACTO
	I9.NODE_758_length_4004_cov_77.863388_1	COG0103|BS_rpsI	25.8	62	45	1	428	489	30	90	0.66	28.5	99.6 495 0 961.1 Actinomyces urogenitalis DSM 15434 UniRef90_C0W7G2 UDP-N-acetylmuramate--L-alanine ligase n=1 Tax=Actinomyces urogenitalis DSM 15434 RepID=C0W7G2_9ACTO
	I8.NODE_1261_length_6374_cov_62.606056_5	COG0103|MT3547	28.9	97	55	5	916	1001	46	139	2.1	28.1	100.0 1197 0 2400.9 Actinomyces urogenitalis DSM 15434 UniRef90_C0W7H3 DNA-directed DNA polymerase n=1 Tax=Actinomyces urogenitalis DSM 15434 RepID=C0W7H3_9ACTO
	I9.NODE_1781_length_5795_cov_72.940125_2	COG0103|TM1453	30.9	55	34	2	368	419	56	109	1.6	27.7	76.6 687 0 1021.9 Actinomyces sp. oral taxon 448 str. F0400 UniRef90_F9EI89 Multidrug resistance ABC superfamily ATP binding cassette transporter, membrane protein n=1 Tax=Actinomyces sp. oral taxon 448 str. F0400 RepID=F9EI89_9ACTO
	I9.NODE_2024_length_8393_cov_76.734421.3.8459_4	COG0103|lin2745	31.1	74	48	2	25	98	21	91	0.68	27.7	100.0 299 0 602.1 Actinomyces urogenitalis DSM 15434 UniRef90_C0W5G5 Beta-lactamase n=1 Tax=Actinomyces urogenitalis DSM 15434 RepID=C0W5G5_9ACTO
# COG0102 Ribosomal protein L13
	I9.NODE_1659_length_1217_cov_142.125717.1.1280_1	COG0102|ML0364	62.6	147	55	0	1	147	1	147	1.1e-49	188.7	100.0 147 0 300.1 Actinomyces UniRef90_C0W6G0 50S ribosomal protein L13 n=7 Tax=Actinomyces RepID=C0W6G0_9ACTO
	I8.NODE_1547_length_3150_cov_51.989525_3	COG0102|YPO3563	26.2	126	83	2	46	168	11	129	0.0089	34.7	92.8 486 0 888.3 Actinomyces UniRef90_G9PEH5 30S ribosomal protein S1 n=8 Tax=Actinomyces RepID=G9PEH5_9ACTO
	I9.NODE_2159_length_8019_cov_75.674149.3.8080_4	COG0102|AGc2301	38.1	42	23	2	337	377	81	120	1.2	27.3	99.4 343 0 662.5 Actinomyces urogenitalis DSM 15434 UniRef90_C0W896 Adenylate cyclase n=1 Tax=Actinomyces urogenitalis DSM 15434 RepID=C0W896_9ACTO
	I9.NODE_1395_length_5692_cov_67.244202.15.5758_6	COG0102|HI1443	40.0	45	15	2	46	80	31	73	1.3	26.2	99.0 195 0 370.2 Actinomyces urogenitalis DSM 15434 UniRef90_C0W2S7 Putative uncharacterized protein n=1 Tax=Actinomyces urogenitalis DSM 15434 RepID=C0W2S7_9ACTO
	I11.NODE_358_length_522_cov_526.404236.1.450_1	COG0102|SSO0069	33.3	36	23	1	66	100	30	65	1.3	25.8	98.6 148 0 304.3 Actinomyces urogenitalis DSM 15434 UniRef90_C0W5B7 Cardiolipin synthetase n=1 Tax=Actinomyces urogenitalis DSM 15434 RepID=C0W5B7_9ACTO
	I9.NODE_185_length_1925_cov_103.567795_2	COG0102|lin2746	26.4	87	54	2	3	82	21	104	3.8	25.4	100.0 341 0 645.6 Actinomyces urogenitalis DSM 15434 UniRef90_C0W8G9 Protein of hypothetical function DUF58 n=1 Tax=Actinomyces urogenitalis DSM 15434 RepID=C0W8G9_9ACTO
	I9.NODE_1829_length_5837_cov_69.768028_1	COG0102|YPO3563	26.2	84	46	2	42	117	61	136	3.5	25.0	98.6 144 0 291.6 Actinomyces urogenitalis DSM 15434 UniRef90_C0W308 Mrr restriction system protein n=1 Tax=Actinomyces urogenitalis DSM 15434 RepID=C0W308_9ACTO
	I9.NODE_376_length_1648_cov_102.005463_3	COG0102|MTH39_1	30.0	50	27	2	79	128	104	145	2.3	25.0	100.0 154 0 297.0 Actinomyces urogenitalis DSM 15434 UniRef90_C0W2R4 Glycerol-3-phosphate dehydrogenase [NAD(P)+] n=1 Tax=Actinomyces urogenitalis DSM 15434 RepID=C0W2R4_9ACTO
	I10.NODE_3152_length_501_cov_69.642715.1.512_1	COG0102|L0409	24.1	116	74	5	10	119	9	116	2.1	25.0	100.0 146 0 294.3 Actinomyces urogenitalis DSM 15434 UniRef90_C0W702 Possible choloyl-CoA hydrolase n=1 Tax=Actinomyces urogenitalis DSM 15434 RepID=C0W702_9ACTO
	I9.NODE_1788_length_4938_cov_54.312473.2477.5004_1	COG0102|PA4433	40.0	25	15	0	34	58	89	113	6.2	24.6	100.0 326 0 634.0 Actinomyces urogenitalis DSM 15434 UniRef90_C0W3X3 3-oxoacyl-[acyl-carrier-protein] synthase II n=1 Tax=Actinomyces urogenitalis DSM 15434 RepID=C0W3X3_9ACTO
	I9.NODE_1471_length_2195_cov_67.931206.17.2249_3	COG0102|SP0294	23.8	130	88	3	42	161	7	135	5.6	24.6	71.7 258 0 354.4 Actinomyces sp. oral taxon 175 str. F0384 UniRef90_F9PIA0 Pseudouridine synthase n=1 Tax=Actinomyces sp. oral taxon 175 str. F0384 RepID=F9PIA0_9ACTO
# COG0100 Ribosomal protein S11
	I9.NODE_2024_length_8393_cov_76.734421.3.8459_3	COG0100|SPy0078	28.0	118	73	4	80	191	16	127	0.093	30.4	100.0 265 0 516.2 Actinomyces urogenitalis DSM 15434 UniRef90_C0W5G4 Possible flavin reductase n=1 Tax=Actinomyces urogenitalis DSM 15434 RepID=C0W5G4_9ACTO
	I9.NODE_901_length_3515_cov_53.463726_2	COG0100|SP0235	39.6	48	24	2	174	216	47	94	0.34	29.3	100.0 437 0 867.8 Actinomyces urogenitalis DSM 15434 UniRef90_C0W7A4 DNA protecting protein DprA n=1 Tax=Actinomyces urogenitalis DSM 15434 RepID=C0W7A4_9ACTO
	I8.NODE_1566_length_3778_cov_61.239544.15.3858_1	COG0100|Cgl0547	32.7	49	32	1	863	910	12	60	2	28.1	98.3 1159 0 2298.5 Actinomyces urogenitalis DSM 15434 UniRef90_C0W4W2 Putative uncharacterized protein n=1 Tax=Actinomyces urogenitalis DSM 15434 RepID=C0W4W2_9ACTO
	I9.NODE_2060_length_4376_cov_63.875916.1.4437_2	COG0100|TM1474	26.8	97	58	5	136	227	31	119	1.3	27.7	99.8 560 0 1071.6 Actinomyces urogenitalis DSM 15434 UniRef90_C0W3A4 Vesicle-fusing ATPase n=1 Tax=Actinomyces urogenitalis DSM 15434 RepID=C0W3A4_9ACTO
	I9.NODE_416_length_2249_cov_105.292130_1	COG0100|BS_rpsK	27.6	105	64	5	326	420	2	104	1.4	27.3	84.2 475 0 764.2 Actinomyces sp. oral taxon 448 str. F0400 UniRef90_F9ECP1 Aspartokinase n=1 Tax=Actinomyces sp. oral taxon 448 str. F0400 RepID=F9ECP1_9ACTO
	I9.NODE_1253_length_4543_cov_61.415585_4	COG0100|PAE3179	31.4	35	24	0	236	270	8	42	1.6	26.9	99.5 417 0 812.4 Actinomyces urogenitalis DSM 15434 UniRef90_C0W7E8 Major facilitator superfamily protein permease n=1 Tax=Actinomyces urogenitalis DSM 15434 RepID=C0W7E8_9ACTO
	I8.NODE_303_length_2298_cov_56.894691.29.2375_3	COG0100|Cj1593	29.0	69	37	3	93	153	64	128	0.8	26.9	40.6 217 2.7e-28 131.0 Burkholderia pseudomallei UniRef90_Q3JJT7 Putative uncharacterized protein n=2 Tax=Burkholderia pseudomallei RepID=Q3JJT7_BURP1
	I9.NODE_1651_length_9776_cov_76.599426.17.9842_3	COG0100|SPy0078	37.0	46	26	1	96	138	60	105	0.58	26.9	100.0 149 0 292.0 Actinomyces urogenitalis DSM 15434 UniRef90_C0W462 Acetyltransferase n=1 Tax=Actinomyces urogenitalis DSM 15434 RepID=C0W462_9ACTO
	I9.NODE_63_length_2884_cov_103.828018.17.2950_1	COG0100|PAE3179	28.9	97	49	4	143	229	23	109	2.2	26.9	76.6 556 0 854.7 Actinomyces sp. oral taxon 448 str. F0400 UniRef90_F9EI88 6-phosphofructokinase n=1 Tax=Actinomyces sp. oral taxon 448 str. F0400 RepID=F9EI88_9ACTO
	I9.NODE_397_length_2766_cov_110.743309.1.2800_2	COG0100|mlr0324	25.3	83	56	3	217	295	1	81	2.8	26.6	100.0 553 0 1104.4 Actinomyces urogenitalis DSM 15434 UniRef90_C0W6Z4 Possible UvrD/REP helicase n=1 Tax=Actinomyces urogenitalis DSM 15434 RepID=C0W6Z4_9ACTO
	I8.NODE_226_length_4171_cov_58.875568_3	COG0100|UU256	42.2	45	23	2	560	601	38	82	3.8	26.6	99.9 755 0 1466.8 Actinomyces urogenitalis DSM 15434 UniRef90_C0W7W3 Transcription-repair coupling factor n=1 Tax=Actinomyces urogenitalis DSM 15434 RepID=C0W7W3_9ACTO
# COG0495 Leucyl-tRNA synthetase
	I9.NODE_702_length_3794_cov_79.714020.3.3860_3	COG0495|Cgl2961	55.5	676	269	10	7	677	302	950	7.4e-213	733.0	99.6 679 0 1375.5 Actinomyces urogenitalis DSM 15434 UniRef90_C0W2W0 Leucine--tRNA ligase n=1 Tax=Actinomyces urogenitalis DSM 15434 RepID=C0W2W0_9ACTO
	I9.NODE_66_length_987_cov_104.382980_1	COG0495|Rv0041	60.7	336	116	4	5	337	3	325	1.9e-119	421.8	99.7 332 0 679.5 Actinomyces urogenitalis DSM 15434 UniRef90_C0W2W0 Leucine--tRNA ligase n=1 Tax=Actinomyces urogenitalis DSM 15434 RepID=C0W2W0_9ACTO
	I8.NODE_1029_length_4505_cov_51.477470.3.4585_3	COG0495|MK1364	24.2	396	244	17	38	425	6	353	5.2e-18	85.9	100.0 741 0 1563.1 Actinomyces urogenitalis DSM 15434 UniRef90_C0W767 Isoleucine--tRNA ligase n=1 Tax=Actinomyces urogenitalis DSM 15434 RepID=C0W767_9ACTO
	I9.NODE_437_length_4723_cov_139.729202_1	COG0495|Ta0777	26.7	232	143	6	22	242	12	227	4.1e-17	82.8	100.0 701 0 1450.6 Actinomyces urogenitalis DSM 15434 UniRef90_C0W752 Valine--tRNA ligase n=1 Tax=Actinomyces urogenitalis DSM 15434 RepID=C0W752_9ACTO
	I9.NODE_888_length_2044_cov_67.906555_1	COG0495|AF2421	43.6	55	30	1	7	61	34	87	4.2e-08	49.7	100.0 75 1.3e-36 157.1 Actinomyces urogenitalis DSM 15434 UniRef90_C0W7U8 Methionine--tRNA ligase n=1 Tax=Actinomyces urogenitalis DSM 15434 RepID=C0W7U8_9ACTO
	I8.NODE_242_length_1016_cov_62.462597_1	COG0495|AF2421	24.4	127	85	2	238	364	615	730	7.7e-07	47.8	100.0 365 0 764.6 Actinomyces urogenitalis DSM 15434 UniRef90_C0W7U8 Methionine--tRNA ligase n=1 Tax=Actinomyces urogenitalis DSM 15434 RepID=C0W7U8_9ACTO
	I9.NODE_2086_length_568_cov_100.797539.1.607_1	COG0495|MTH1508	22.3	184	114	7	6	185	704	862	7.2e-07	47.0	98.5 201 0 385.2 Actinomyces urogenitalis DSM 15434 UniRef90_C0W752 Valine--tRNA ligase n=1 Tax=Actinomyces urogenitalis DSM 15434 RepID=C0W752_9ACTO
	I9.NODE_2330_length_409_cov_79.303177_1	COG0495|CT209	24.8	109	80	2	50	157	660	767	0.001	36.2	98.7 157 0 310.8 Actinomyces urogenitalis DSM 15434 UniRef90_C0W767 Isoleucine--tRNA ligase n=1 Tax=Actinomyces urogenitalis DSM 15434 RepID=C0W767_9ACTO
	I9.NODE_1651_length_9776_cov_76.599426.17.9842_7	COG0495|APE1015	27.7	224	130	13	78	284	481	689	0.0028	36.2	99.6 448 0 901.7 Actinomyces urogenitalis DSM 15434 UniRef90_C0W458 Cysteine--tRNA ligase n=1 Tax=Actinomyces urogenitalis DSM 15434 RepID=C0W458_9ACTO
	I9.NODE_815_length_8183_cov_75.304657.1.8244_5	COG0495|CC3749	29.3	164	77	6	378	517	684	832	0.011	35.0	61.5 832 0 920.6 Actinomyces sp. oral taxon 170 str. F0386 UniRef90_F3PCQ1 ATP-dependent helicase HrpB n=1 Tax=Actinomyces sp. oral taxon 170 str. F0386 RepID=F3PCQ1_9ACTO
	I6.NODE_634_length_1313_cov_74.096725_2	COG0495|MA1611	24.8	153	94	5	110	261	9	141	0.0044	35.0	97.4 312 0 618.6 Actinomyces UniRef90_F2UWI0 Ribonucleoside-diphosphate reductase, beta subunit n=9 Tax=Actinomyces RepID=F2UWI0_ACTVI
# COG0099 Ribosomal protein S13
	I8.NODE_1815_length_5412_cov_56.428307.2.5490_5	COG0099|MA1108	33.8	65	36	2	8	65	61	125	0.006	32.7	82.6 86 5.6e-36 155.2 Actinomyces sp. oral taxon 849 str. F0330 UniRef90_G9PN19 Putative uncharacterized protein n=1 Tax=Actinomyces sp. oral taxon 849 str. F0330 RepID=G9PN19_9ACTO
	I9.NODE_1102_length_4762_cov_60.439312_4	COG0099|PAE3085	39.3	56	31	2	35	87	24	79	0.17	28.5	100.0 129 0 263.8 Actinomyces urogenitalis DSM 15434 UniRef90_C0W3U3 Voltage gated Cl-channel n=1 Tax=Actinomyces urogenitalis DSM 15434 RepID=C0W3U3_9ACTO
	I8.NODE_1411_length_4360_cov_54.047478.5.4440_2	COG0099|AGc3520	31.4	70	46	2	73	142	27	94	0.2	28.5	100.0 148 0 295.8 Actinomyces urogenitalis DSM 15434 UniRef90_C0W6J4 Cryptic beta-D-galactosidase subunit beta n=1 Tax=Actinomyces urogenitalis DSM 15434 RepID=C0W6J4_9ACTO
	I8.NODE_1160_length_9844_cov_68.426552.2.9924_2	COG0099|MA1108	48.5	33	16	1	264	296	51	82	0.7	28.1	99.2 395 0 764.6 Actinomyces urogenitalis DSM 15434 UniRef90_C0W956 Transposase, IS111A/IS1328/IS1533 (Fragment) n=1 Tax=Actinomyces urogenitalis DSM 15434 RepID=C0W956_9ACTO
	I5.NODE_271_length_4718_cov_104.670624_2	COG0099|AGc3520	25.0	60	37	2	7	58	32	91	0.76	27.7	41.5 340 0 228.4 Beutenbergia cavernae DSM 12333 UniRef90_C5C439 Transcriptional regulator, LacI family n=1 Tax=Beutenbergia cavernae DSM 12333 RepID=C5C439_BEUC1
	I9.NODE_558_length_2474_cov_99.037590_1	COG0099|Cj1592	36.4	55	30	2	234	285	50	102	1.1	27.3	99.4 333 0 664.1 Actinomyces urogenitalis DSM 15434 UniRef90_C0W3D3 Possible excinuclease ABC subunit C (Fragment) n=1 Tax=Actinomyces urogenitalis DSM 15434 RepID=C0W3D3_9ACTO
	I9.NODE_2311_length_5774_cov_66.227402_1	COG0099|Cgl0546	38.0	50	28	2	278	325	11	59	1	27.3	99.4 332 0 645.2 Actinomyces urogenitalis DSM 15434 UniRef90_C0W3D4 Possible excinuclease ABC subunit C (Fragment) n=1 Tax=Actinomyces urogenitalis DSM 15434 RepID=C0W3D4_9ACTO
	I10.NODE_965_length_943_cov_138.826080_1	COG0099|VNG1132G	28.1	96	49	3	217	303	3	87	2.8	25.8	99.1 330 0 638.6 Actinomyces urogenitalis DSM 15434 UniRef90_C0W2M7 Glycine cleavage system aminomethyltransferase T n=1 Tax=Actinomyces urogenitalis DSM 15434 RepID=C0W2M7_9ACTO
	I9.NODE_1440_length_1816_cov_112.123901.1.1879_2	COG0099|ECU06g1110	33.3	42	23	1	208	244	94	135	2.3	25.8	100.0 270 0 533.9 Actinomyces urogenitalis DSM 15434 UniRef90_C0W768 Possible sugar phosphatase NagD n=1 Tax=Actinomyces urogenitalis DSM 15434 RepID=C0W768_9ACTO
	I9.NODE_939_length_13257_cov_73.258728_12	COG0099|AGc3520	39.0	41	19	1	88	128	37	71	2.4	25.4	100.0 209 0 404.4 Actinomyces urogenitalis DSM 15434 UniRef90_C0W3R8 Holliday junction ATP-dependent DNA helicase RuvA n=1 Tax=Actinomyces urogenitalis DSM 15434 RepID=C0W3R8_9ACTO
	I8.NODE_1594_length_4772_cov_65.284370.2.4826_1	COG0099|PH1641	23.4	94	60	3	301	391	4	88	5.8	25.0	100.0 396 0 794.3 Actinomyces urogenitalis DSM 15434 UniRef90_C0W4H3 ROK family protein n=1 Tax=Actinomyces urogenitalis DSM 15434 RepID=C0W4H3_9ACTO
# COG0197 Ribosomal protein L16/L10E COG0200 Ribosomal protein L15
	I8.NODE_1384_length_3693_cov_56.929325.2.3773_7	COG0197|MT0735	72.6	135	37	0	1	135	1	135	1.1e-57	215.3	100.0 139 0 287.7 Actinomyces UniRef90_C0W6D4 50S ribosomal protein L16 n=8 Tax=Actinomyces RepID=C0W6D4_9ACTO
	I9.NODE_1345_length_4705_cov_82.013176.1.4765_3	COG0197|Cj1700c	41.7	36	19	1	330	365	88	121	0.47	29.3	100.0 609 0 1153.7 Actinomyces urogenitalis DSM 15434 UniRef90_C0W355 Non-specific serine/threonine protein kinase n=1 Tax=Actinomyces urogenitalis DSM 15434 RepID=C0W355_9ACTO
	I9.NODE_2279_length_6781_cov_66.048225.1.6845_4	COG0197|Rv0708	25.7	109	66	5	222	321	19	121	1.4	27.3	99.6 459 0 880.9 Actinomyces urogenitalis DSM 15434 UniRef90_C0W8W7 Putative uncharacterized protein n=1 Tax=Actinomyces urogenitalis DSM 15434 RepID=C0W8W7_9ACTO
	I9.NODE_294_length_760_cov_65.507896_1	COG0197|SA2040	30.6	62	30	2	132	193	54	102	0.88	26.9	99.1 228 0 451.4 Actinomyces urogenitalis DSM 15434 UniRef90_C0W8H5 Possible histidine kinase n=1 Tax=Actinomyces urogenitalis DSM 15434 RepID=C0W8H5_9ACTO
	I9.NODE_401_length_2954_cov_111.649292.3.3020_1	COG0197|VC2589	24.5	110	63	4	162	262	16	114	1.4	26.6	64.0 267 0 351.7 Actinomyces urogenitalis DSM 15434 UniRef90_C0W8D5 Putative uncharacterized protein n=1 Tax=Actinomyces urogenitalis DSM 15434 RepID=C0W8D5_9ACTO
	I9.NODE_1346_length_10829_cov_74.056885.1.10887_4	COG0197|RSc3012	27.6	58	36	2	260	317	84	135	2.8	26.2	100.0 423 0 876.7 Actinomyces urogenitalis DSM 15434 UniRef90_C0W8S0 Conserved protein UCP028846 n=1 Tax=Actinomyces urogenitalis DSM 15434 RepID=C0W8S0_9ACTO
	I10.NODE_379_length_3423_cov_138.183167.1.3469_2	COG0197|MK0251	30.0	50	21	2	146	195	96	131	1.9	25.8	99.6 225 0 455.7 Actinomyces urogenitalis DSM 15434 UniRef90_C0W3V7 Type 11 methyltransferase n=1 Tax=Actinomyces urogenitalis DSM 15434 RepID=C0W3V7_9ACTO
	I10.NODE_6_length_6158_cov_144.276062_3	COG0197|MK0251	28.7	129	75	7	303	421	52	173	4.2	25.8	76.6 488 0 723.4 Actinomyces sp. oral taxon 448 str. F0400 UniRef90_F9ECL3 Glutamate-1-semialdehyde-2,1-aminomutase n=1 Tax=Actinomyces sp. oral taxon 448 str. F0400 RepID=F9ECL3_9ACTO
	I9.NODE_2059_length_15727_cov_55.935715.19.15793_4	COG0197|ML1856	27.5	80	40	3	439	518	47	108	23	25.8	75.4 2731 0 4044.6 Actinomyces UniRef90_F3PAT7 MaoC-like protein n=18 Tax=Actinomyces RepID=F3PAT7_9ACTO
	I9.NODE_706_length_3231_cov_66.593315_2	COG0197|CT521	25.3	79	53	2	205	281	24	98	3.2	25.4	99.6 283 0 578.9 Actinomyces urogenitalis DSM 15434 UniRef90_C0W5E7 Exonuclease III n=1 Tax=Actinomyces urogenitalis DSM 15434 RepID=C0W5E7_9ACTO
	I9.NODE_906_length_2014_cov_115.444885.11.2080_2	COG0197|HP1312	24.5	49	37	0	271	319	40	88	7.3	25.4	99.2 614 0 1198.0 Actinomyces urogenitalis DSM 15434 UniRef90_C0W5Z9 Pyruvate, phosphate dikinase n=1 Tax=Actinomyces urogenitalis DSM 15434 RepID=C0W5Z9_9ACTO
# COG0094 Ribosomal protein L5
	I8.NODE_472_length_2563_cov_97.701912_2	COG0094|Rv0716	73.4	184	49	0	2	185	4	187	2.3e-76	277.7	95.1 185 0 351.7 Actinomyces UniRef90_F2V121 50S ribosomal protein L5 n=6 Tax=Actinomyces RepID=F2V121_ACTVI
	I9.NODE_2232_length_3330_cov_61.719219.8.3396_2	COG0094|PH1765	68.8	16	5	0	87	102	111	126	0.38	27.7	# 830 # 1333 # 1 # ;gc_cont=0.692
	I9.NODE_2049_length_6599_cov_85.794968.1.6633_5	COG0094|PM1403	29.4	68	40	2	338	397	112	179	2.5	27.7	99.9 1107 0 2145.5 Actinomyces urogenitalis DSM 15434 UniRef90_C0W3M2 Carbamoyl-phosphate synthase large chain n=1 Tax=Actinomyces urogenitalis DSM 15434 RepID=C0W3M2_9ACTO
	I10.NODE_65_length_1888_cov_130.973511_1	COG0094|VNG1705G	35.7	56	28	3	263	311	10	64	1.9	27.3	98.6 644 0 1198.7 Actinomyces urogenitalis DSM 15434 UniRef90_C0W3C5 P-ATPase superfamily cation transporter n=1 Tax=Actinomyces urogenitalis DSM 15434 RepID=C0W3C5_9ACTO
	I9.NODE_1678_length_4757_cov_63.255203_2	COG0094|ML1847	60.0	20	8	0	261	280	162	181	1.9	27.3	99.8 629 0 1186.8 Actinomyces urogenitalis DSM 15434 UniRef90_C0W2W9 ATPase n=1 Tax=Actinomyces urogenitalis DSM 15434 RepID=C0W2W9_9ACTO
	I8.NODE_72_length_2144_cov_109.430504.15.2224_1	COG0094|Cgl0510	32.6	43	28	1	109	151	21	62	4.6	26.2	74.6 673 0 969.1 Mobiluncus curtisii UniRef90_D6ZFY8 TP901 family phage tail tape measure protein n=2 Tax=Mobiluncus curtisii RepID=D6ZFY8_MOBCV
	I9.NODE_932_length_898_cov_152.851898.13.964_1	COG0094|PA4251	24.3	107	56	4	26	125	1	89	1.1	26.2	100.0 165 0 318.9 Actinomyces urogenitalis DSM 15434 UniRef90_C0W7Y7 Transcription elongation factor GreA n=1 Tax=Actinomyces urogenitalis DSM 15434 RepID=C0W7Y7_9ACTO
	I10.NODE_144_length_2488_cov_113.327171.9.2536_1	COG0094|VNG1705G	39.0	41	19	1	481	521	20	54	4.9	25.8	99.8 427 0 822.8 Actinomyces urogenitalis DSM 15434 UniRef90_C0W3Q1 ABC superfamily ATP binding cassette transporter (Fragment) n=1 Tax=Actinomyces urogenitalis DSM 15434 RepID=C0W3Q1_9ACTO
	I9.NODE_182_length_6955_cov_125.228897_2	COG0094|BMEI0769	31.6	57	37	2	746	800	25	81	11	25.4	99.3 906 0 1704.9 Actinomyces urogenitalis DSM 15434 UniRef90_C0W4P4 RND superfamily resistance-nodulation-cell division:proton (H+) antiporter (Fragment) n=1 Tax=Actinomyces urogenitalis DSM 15434 RepID=C0W4P4_9ACTO
	I9.NODE_1986_length_3677_cov_66.435410_2	COG0094|SPy0063	35.4	65	39	3	212	274	13	76	8.2	25.0	99.8 557 0 1090.9 Actinomyces urogenitalis DSM 15434 UniRef90_C0W748 AMP-dependent synthetase and ligase n=1 Tax=Actinomyces urogenitalis DSM 15434 RepID=C0W748_9ACTO
	I1.NODE_586_length_2130_cov_303.583099_1	COG0094|MTH16	20.3	143	80	4	595	711	2	136	11	25.0	43.8 605 0 409.5 Anaerococcus prevotii DSM 20548 UniRef90_C7RH06 YSIRK Gram-positive signal peptide n=1 Tax=Anaerococcus prevotii DSM 20548 RepID=C7RH06_ANAPD
# COG0097 Ribosomal protein L6P/L9E COG0098 Ribosomal protein S5
	I8.NODE_472_length_2563_cov_97.701912_5	COG0097|Rv0719	63.7	179	65	0	1	179	1	179	1.1e-67	248.8	99.4 165 0 323.2 Actinomyces urogenitalis DSM 15434 UniRef90_C0W6E2 50S ribosomal protein L6 n=1 Tax=Actinomyces urogenitalis DSM 15434 RepID=C0W6E2_9ACTO
	I8.NODE_1568_length_5669_cov_61.662373_6	COG0097|SPy0066	27.0	185	103	9	111	282	9	174	0.068	31.2	100.0 333 0 639.4 Actinomyces UniRef90_C0W6F4 DNA-directed RNA polymerase subunit alpha n=7 Tax=Actinomyces RepID=C0W6F4_9ACTO
	I9.NODE_1818_length_7278_cov_78.202667.5.7344_6	COG0097|SPy0066	24.3	148	85	8	317	461	47	170	0.18	30.4	99.8 468 0 925.2 Actinomyces urogenitalis DSM 15434 UniRef90_C0W6N4 GMP synthase [glutamine-hydrolyzing] n=1 Tax=Actinomyces urogenitalis DSM 15434 RepID=C0W6N4_9ACTO
	I9.NODE_2164_length_4029_cov_92.668655_4	COG0097|TM1485	28.4	74	41	3	273	345	80	142	0.3	29.3	93.2 381 0 698.0 Actinomyces urogenitalis DSM 15434 UniRef90_C0W6X8 ATP-binding protein n=1 Tax=Actinomyces urogenitalis DSM 15434 RepID=C0W6X8_9ACTO
	I3.NODE_345_length_3079_cov_149.248138.1.3164_1	COG0097|ML1844	24.1	174	86	8	63	193	5	175	0.82	28.9	99.6 771 0 1535.4 Actinomyces urogenitalis DSM 15434 UniRef90_C0W739 Possible surface-anchored collagen-binding protein n=1 Tax=Actinomyces urogenitalis DSM 15434 RepID=C0W739_9ACTO
	I9.NODE_1820_length_7200_cov_58.905834_3	COG0097|MK1224	31.5	73	41	4	199	271	141	204	0.42	28.9	99.8 418 0 818.5 Actinomyces urogenitalis DSM 15434 UniRef90_C0W7E5 Possible long-chain-fatty-acid--CoA ligase n=1 Tax=Actinomyces urogenitalis DSM 15434 RepID=C0W7E5_9ACTO
	I9.NODE_1011_length_791_cov_179.657394.2.852_1	COG0097|MYPU_5720	27.8	126	53	7	182	280	4	118	0.29	28.9	36.1 296 1.2e-39 169.1 Mobiluncus curtisii UniRef90_D6ZFY8 TP901 family phage tail tape measure protein n=2 Tax=Mobiluncus curtisii RepID=D6ZFY8_MOBCV
	I13.NODE_58012_length_380_cov_44.807896_1	COG0097|SSO0702	29.0	100	55	5	6	92	71	167	0.13	28.9	88.7 133 0 248.1 Propionibacterium UniRef90_D3MGW9 ABC transporter, ATP-binding protein YjiK n=84 Tax=Propionibacterium RepID=D3MGW9_PROAA
	I8.NODE_1442_length_3911_cov_52.844028.4.3991_1	COG0097|SP0225	28.8	52	37	0	36	87	37	88	0.4	28.5	99.7 303 0 620.9 Actinomyces urogenitalis DSM 15434 UniRef90_C0W4Z4 Putative uncharacterized protein n=1 Tax=Actinomyces urogenitalis DSM 15434 RepID=C0W4Z4_9ACTO
	I8.NODE_741_length_1953_cov_56.742958_1	COG0097|XF1167	21.6	102	65	3	390	476	3	104	0.83	28.5	91.9 596 0 1061.6 Actinomyces UniRef90_F3P842 Translation initiation factor IF-2 n=8 Tax=Actinomyces RepID=F3P842_9ACTO
	I9.NODE_1523_length_15307_cov_70.127258.9.15360_3	COG0097|CC1263	30.2	63	35	1	379	432	28	90	0.99	27.7	100.0 437 0 871.7 Actinomyces urogenitalis DSM 15434 UniRef90_C0W367 Type I phosphodiesterase/nucleotide pyrophosphatase n=1 Tax=Actinomyces urogenitalis DSM 15434 RepID=C0W367_9ACTO
# COG0096 Ribosomal protein S8
	I8.NODE_472_length_2563_cov_97.701912_4	COG0096|Rv0718	76.5	132	31	0	1	132	1	132	2.1e-55	207.6	100.0 132 0 256.1 Actinomyces UniRef90_C0W6E1 30S ribosomal protein S8 n=7 Tax=Actinomyces RepID=C0W6E1_9ACTO
	I9.NODE_1035_length_8650_cov_85.113411_7	COG0096|CC1262	25.9	54	40	0	119	172	2	55	0.3	28.5	99.1 228 0 459.5 Actinomyces urogenitalis DSM 15434 UniRef90_C0W849 Phosphoglycerate mutase n=1 Tax=Actinomyces urogenitalis DSM 15434 RepID=C0W849_9ACTO
	I9.NODE_2303_length_385_cov_82.935066_1	COG0096|mlr0310	44.4	27	15	0	92	118	69	95	0.44	27.3	99.3 149 0 295.0 Actinomyces urogenitalis DSM 15434 UniRef90_C0W871 Demethylmenaquinone methyltransferase n=1 Tax=Actinomyces urogenitalis DSM 15434 RepID=C0W871_9ACTO
	I5.NODE_271_length_4718_cov_104.670624_2	COG0096|BB0492	21.4	126	78	7	15	126	12	130	1.7	26.6	41.5 340 0 228.4 Beutenbergia cavernae DSM 12333 UniRef90_C5C439 Transcriptional regulator, LacI family n=1 Tax=Beutenbergia cavernae DSM 12333 RepID=C5C439_BEUC1
	I9.NODE_1628_length_5805_cov_82.095093.1.5821_4	COG0096|CC1262	29.8	57	39	1	127	183	5	60	2.9	26.6	99.8 580 0 1097.0 Actinomyces urogenitalis DSM 15434 UniRef90_C0W4A1 ABC superfamily ATP binding cassette transporter, ABC protein n=1 Tax=Actinomyces urogenitalis DSM 15434 RepID=C0W4A1_9ACTO
	I6.NODE_608_length_3361_cov_81.282951.1.3446_1	COG0096|MYPU_5730	30.6	49	34	0	132	180	84	132	1.5	26.2	100.0 236 0 474.6 Actinomyces urogenitalis DSM 15434 UniRef90_C0W8T1 Sugar ABC superfamily ATP binding cassette transporter, membrane protein n=1 Tax=Actinomyces urogenitalis DSM 15434 RepID=C0W8T1_9ACTO
	I9.NODE_310_length_4695_cov_101.557404.9.4761_2	COG0096|ECU09g1350	23.6	89	59	4	235	323	47	126	7.1	26.2	99.7 1076 0 2194.9 Actinomyces urogenitalis DSM 15434 UniRef90_C0W3Q8 Formate dehydrogenase, alpha subunit n=1 Tax=Actinomyces urogenitalis DSM 15434 RepID=C0W3Q8_9ACTO
	I8.NODE_1222_length_1447_cov_61.308914_1	COG0096|PH1764	71.4	14	4	0	270	283	100	113	4.6	25.0	100.0 313 0 613.2 Actinomyces urogenitalis DSM 15434 UniRef90_C0W425 Universal stress family domain protein n=1 Tax=Actinomyces urogenitalis DSM 15434 RepID=C0W425_9ACTO
	I9.NODE_2328_length_787_cov_61.649300_1	COG0096|FN1630	28.6	49	28	2	78	126	2	43	2.8	25.0	100.0 188 0 375.9 Actinomyces urogenitalis DSM 15434 UniRef90_C0W4U9 tRNA adenylyltransferase n=1 Tax=Actinomyces urogenitalis DSM 15434 RepID=C0W4U9_9ACTO
	I8.NODE_400_length_5020_cov_55.657570_3	COG0096|XF1166	25.9	54	39	1	106	158	69	122	10	25.0	100.0 690 0 1380.5 Actinomyces urogenitalis DSM 15434 UniRef90_C0W4S7 DNA gyrase subunit B n=1 Tax=Actinomyces urogenitalis DSM 15434 RepID=C0W4S7_9ACTO
	I8.NODE_1440_length_1366_cov_58.597366.1.1440_2	COG0096|Rv0718	25.9	112	65	5	40	137	6	113	5.2	24.6	# 624 # 1439 # 1 # ;gc_cont=0.651
# COG0091 Ribosomal protein L22
	I8.NODE_1384_length_3693_cov_56.929325.2.3773_5	COG0091|Cgl0501	53.2	124	48	3	2	125	7	120	3.8e-30	123.6	99.2 125 0 238.8 Actinomyces UniRef90_C0W6D2 50S ribosomal protein L22 n=6 Tax=Actinomyces RepID=C0W6D2_9ACTO
	I9.NODE_495_length_1814_cov_136.296036_1	COG0091|ECU07g1410	42.4	33	14	1	24	51	94	126	0.028	30.4	# 264 # 506 # 1 # ;gc_cont=0.646
	I9.NODE_1308_length_728_cov_76.145607_2	COG0091|Ta1266	28.7	101	57	5	14	105	57	151	0.21	28.5	100.0 160 0 321.2 Actinomyces urogenitalis DSM 15434 UniRef90_C0W7G7 Cell division protein sepF n=1 Tax=Actinomyces urogenitalis DSM 15434 RepID=C0W7G7_9ACTO
	I9.NODE_367_length_8507_cov_110.227341_1	COG0091|MT0733	33.3	51	32	1	8	58	121	169	0.3	26.9	100.0 77 6e-37 158.3 Actinomyces urogenitalis DSM 15434 UniRef90_C0W4R8 Putative uncharacterized protein n=1 Tax=Actinomyces urogenitalis DSM 15434 RepID=C0W4R8_9ACTO
	I8.NODE_1168_length_2461_cov_67.351486.2.2541_2	COG0091|SPy0055	30.2	63	39	2	14	71	5	67	1.2	26.6	100.0 232 0 453.0 Actinomyces urogenitalis DSM 15434 UniRef90_C0W676 LacI family transcriptional regulator n=1 Tax=Actinomyces urogenitalis DSM 15434 RepID=C0W676_9ACTO
	I9.NODE_1233_length_2036_cov_119.674362_3	COG0091|PA4258	28.0	75	43	3	55	126	16	82	1.3	26.2	100.0 190 0 376.7 Actinomyces urogenitalis DSM 15434 UniRef90_C0W3H0 MerR family transcriptional regulator n=1 Tax=Actinomyces urogenitalis DSM 15434 RepID=C0W3H0_9ACTO
	I9.NODE_913_length_7695_cov_75.729301_6	COG0091|MT0733	30.4	102	48	6	85	185	117	196	6.9	26.2	99.2 1043 0 1998.8 Actinomyces urogenitalis DSM 15434 UniRef90_C0W2T7 Putative uncharacterized protein n=1 Tax=Actinomyces urogenitalis DSM 15434 RepID=C0W2T7_9ACTO
	I9.NODE_1865_length_4257_cov_81.209305_2	COG0091|APE0365	33.3	69	36	4	149	213	29	91	2	25.8	100.0 238 0 470.7 Actinomyces urogenitalis DSM 15434 UniRef90_C0W8B5 Glycosyl transferase family protein n=1 Tax=Actinomyces urogenitalis DSM 15434 RepID=C0W8B5_9ACTO
	I9.NODE_2119_length_5870_cov_76.887054_3	COG0091|SP0214	27.5	109	52	6	81	172	2	100	4	25.4	99.6 255 0 488.0 Actinomyces urogenitalis DSM 15434 UniRef90_C0W8Y0 Putative uncharacterized protein (Fragment) n=1 Tax=Actinomyces urogenitalis DSM 15434 RepID=C0W8Y0_9ACTO
	I10.NODE_499_length_2474_cov_139.316498.8.2522_2	COG0091|VNG1695G	25.7	74	50	2	287	359	11	80	4.2	25.4	97.9 187 0 356.7 Actinomyces urogenitalis DSM 15434 UniRef90_C0W600 Putative uncharacterized protein (Fragment) n=1 Tax=Actinomyces urogenitalis DSM 15434 RepID=C0W600_9ACTO
	I9.NODE_1678_length_4757_cov_63.255203_1	COG0091|sll1803	32.1	56	33	1	220	275	70	120	4.1	25.0	100.0 182 0 349.0 Actinomyces urogenitalis DSM 15434 UniRef90_C0W2X1 Putative uncharacterized protein (Fragment) n=1 Tax=Actinomyces urogenitalis DSM 15434 RepID=C0W2X1_9ACTO
# COG0090 Ribosomal protein L2
	I8.NODE_1384_length_3693_cov_56.929325.2.3773_3	COG0090|Rv0704	85.1	202	30	0	3	204	77	278	1.6e-102	364.8	99.0 204 0 418.3 Actinomyces UniRef90_C0W6D0 50S ribosomal protein L2 n=8 Tax=Actinomyces RepID=C0W6D0_9ACTO
	I8.NODE_1171_length_2290_cov_54.834499.1.2367_1	COG0090|aq_013	24.1	162	93	8	183	334	127	268	0.0025	37.0	100.0 658 0 1365.5 Actinomyces urogenitalis DSM 15434 UniRef90_C0W671 ABC superfamily ATP binding cassette transporter, outer membrane protein n=1 Tax=Actinomyces urogenitalis DSM 15434 RepID=C0W671_9ACTO
	I8.NODE_623_length_1761_cov_55.440090_1	COG0090|SSO0716	29.9	194	105	11	20	203	57	229	0.023	32.3	91.1 247 0 427.9 Actinomyces UniRef90_F9EDZ7 60 kDa chaperonin n=8 Tax=Actinomyces RepID=F9EDZ7_9ACTO
	I9.NODE_1429_length_1658_cov_58.395657_2	COG0090|YPO0213	32.1	112	61	5	38	146	158	257	0.039	32.0	100.0 326 0 639.4 Actinomycetales UniRef90_C5C9K0 Mercuric reductase n=7 Tax=Actinomycetales RepID=C5C9K0_MICLC
	I9.NODE_1976_length_2160_cov_61.824535_2	COG0090|Rv0704	29.2	89	54	3	287	366	121	209	0.11	30.8	99.8 427 0 827.0 Actinomyces urogenitalis DSM 15434 UniRef90_C0W3R1 ATPase involved in DNA repair (Fragment) n=1 Tax=Actinomyces urogenitalis DSM 15434 RepID=C0W3R1_9ACTO
	I9.NODE_1626_length_5444_cov_62.906136_1	COG0090|MG154	26.3	118	46	4	38	132	150	249	0.13	30.0	100.0 291 0 567.8 Actinomyces urogenitalis DSM 15434 UniRef90_C0W5Z2 ABC superfamily ATP binding cassette transporter ABC protein n=1 Tax=Actinomyces urogenitalis DSM 15434 RepID=C0W5Z2_9ACTO
	I9.NODE_1226_length_1482_cov_64.381920_1	COG0090|AGc3550	23.7	190	101	8	73	231	2	178	0.12	30.0	99.6 273 0 536.6 Actinomyces urogenitalis DSM 15434 UniRef90_C0W6G2 Purine nucleoside phosphorylase (PNP) (Inosine phosphorylase) n=1 Tax=Actinomyces urogenitalis DSM 15434 RepID=C0W6G2_9ACTO
	I9.NODE_892_length_3824_cov_89.156639.1.3885_1	COG0090|XF1155	33.8	68	36	2	235	302	127	185	0.55	30.0	98.8 1202 0 2358.6 Actinomyces urogenitalis DSM 15434 UniRef90_C0W8N1 2-oxoglutarate decarboxylase n=1 Tax=Actinomyces urogenitalis DSM 15434 RepID=C0W8N1_9ACTO
	I5.NODE_271_length_4718_cov_104.670624_4	COG0090|MK0412	30.9	68	32	4	10	67	90	152	0.3	29.3	67.4 356 0 521.2 Beutenbergia cavernae DSM 12333 UniRef90_C5C440 Putative uncharacterized protein n=1 Tax=Beutenbergia cavernae DSM 12333 RepID=C5C440_BEUC1
	I7.NODE_460_length_1329_cov_69.357414_2	COG0090|BB0481	29.4	68	34	3	87	154	111	164	0.22	28.5	100.0 170 0 334.7 Actinomyces urogenitalis DSM 15434 UniRef90_C0W5B5 Glucokinase n=1 Tax=Actinomyces urogenitalis DSM 15434 RepID=C0W5B5_9ACTO
	I9.NODE_1981_length_729_cov_128.916321_1	COG0090|FN1642	27.0	122	66	7	129	241	138	245	0.35	28.5	99.6 264 0 515.8 Actinomyces urogenitalis DSM 15434 UniRef90_C0W2L6 Possible stage III sporulation DNA translocase E n=1 Tax=Actinomyces urogenitalis DSM 15434 RepID=C0W2L6_9ACTO
# COG0093 Ribosomal protein L14
	I9.NODE_1831_length_500_cov_107.816002_1	COG0093|MT0741	90.2	122	12	0	1	122	1	122	1.3e-59	221.5	94.3 122 0 229.9 Actinomycetales UniRef90_C5C0I1 50S ribosomal protein L14 n=5 Tax=Actinomycetales RepID=RL14_BEUC1
	I9.NODE_146_length_1595_cov_157.100311.1.1656_2	COG0093|MK1218	20.7	121	92	2	9	126	1	120	0.097	30.4	100.0 279 0 533.5 Actinomyces urogenitalis DSM 15434 UniRef90_C0W7A9 Elongation factor Ts n=1 Tax=Actinomyces urogenitalis DSM 15434 RepID=C0W7A9_9ACTO
	I9.NODE_1345_length_4705_cov_82.013176.1.4765_3	COG0093|Rv0714	35.3	51	27	2	370	417	26	73	0.28	30.0	100.0 609 0 1153.7 Actinomyces urogenitalis DSM 15434 UniRef90_C0W355 Non-specific serine/threonine protein kinase n=1 Tax=Actinomyces urogenitalis DSM 15434 RepID=C0W355_9ACTO
	I9.NODE_2060_length_4376_cov_63.875916.1.4437_2	COG0093|TM1490	25.5	106	61	3	148	249	10	101	0.33	29.6	99.8 560 0 1071.6 Actinomyces urogenitalis DSM 15434 UniRef90_C0W3A4 Vesicle-fusing ATPase n=1 Tax=Actinomyces urogenitalis DSM 15434 RepID=C0W3A4_9ACTO
	I9.NODE_2195_length_347_cov_70.677231_1	COG0093|SSO0708	30.4	69	34	5	3	63	36	98	0.24	28.1	100.0 137 0 271.2 Actinomyces urogenitalis DSM 15434 UniRef90_C0W2M4 Formate--tetrahydrofolate ligase n=1 Tax=Actinomyces urogenitalis DSM 15434 RepID=C0W2M4_9ACTO
	I9.NODE_1734_length_2445_cov_54.407772.6.2501_3	COG0093|ECU08g1160i	22.4	76	39	2	97	152	24	99	0.38	27.7	99.4 169 0 326.6 Actinomyces urogenitalis DSM 15434 UniRef90_C0W7Q0 Molybdenum (Mo2+) cofactor biosynthesis enzyme n=1 Tax=Actinomyces urogenitalis DSM 15434 RepID=C0W7Q0_9ACTO
	I9.NODE_2039_length_1972_cov_101.122719_1	COG0093|DR0321	29.4	68	42	3	215	279	6	70	4	26.2	100.0 614 0 1202.2 Actinomyces UniRef90_C0W841 Elongation factor EF1A n=8 Tax=Actinomyces RepID=C0W841_9ACTO
	I9.NODE_662_length_2163_cov_88.408691_2	COG0093|all4205	21.8	119	86	4	109	223	5	120	3.2	26.2	99.8 482 0 941.4 Actinomyces urogenitalis DSM 15434 UniRef90_C0W939 Two-component system sensor kinase n=1 Tax=Actinomyces urogenitalis DSM 15434 RepID=C0W939_9ACTO
	I8.NODE_1734_length_2516_cov_57.280205.1.2587_2	COG0093|RP649	31.5	54	33	1	418	471	8	57	5.3	25.8	99.7 614 0 1207.2 Actinomyces urogenitalis DSM 15434 UniRef90_C0W7X5 Dihydroxy-acid dehydratase n=1 Tax=Actinomyces urogenitalis DSM 15434 RepID=C0W7X5_9ACTO
	I8.NODE_403_length_3724_cov_80.066055_3	COG0093|APE0359	26.9	52	36	1	233	284	16	65	2.8	25.8	90.5 327 0 592.8 Actinomyces UniRef90_E7NBE8 Ribose-phosphate pyrophosphokinase n=8 Tax=Actinomyces RepID=E7NBE8_9ACTO
	I8.NODE_184_length_1276_cov_57.605015_1	COG0093|HP1309	30.6	36	25	0	71	106	34	69	4.1	25.4	99.7 364 0 693.7 Actinomyces urogenitalis DSM 15434 UniRef90_C0W408 Thiamin pyrophosphokinase catalytic region protein n=1 Tax=Actinomyces urogenitalis DSM 15434 RepID=C0W408_9ACTO
# COG0092 Ribosomal protein S3
	I8.NODE_1384_length_3693_cov_56.929325.2.3773_6	COG0092|MT0734	65.1	284	74	6	1	269	1	274	2.3e-96	344.7	94.9 273 0 504.2 Actinomyces UniRef90_F2V114 30S ribosomal protein S3 n=8 Tax=Actinomyces RepID=F2V114_ACTVI
	I9.NODE_913_length_7695_cov_75.729301_6	COG0092|MA1078	25.3	79	48	1	17	84	195	273	0.056	33.1	99.2 1043 0 1998.8 Actinomyces urogenitalis DSM 15434 UniRef90_C0W2T7 Putative uncharacterized protein n=1 Tax=Actinomyces urogenitalis DSM 15434 RepID=C0W2T7_9ACTO
	I9.NODE_207_length_1590_cov_126.299370.37.1656_1	COG0092|MYPU_5810	24.2	128	71	4	75	186	55	172	0.045	32.3	100.0 491 0 946.8 Actinomyces urogenitalis DSM 15434 UniRef90_C0W783 Signal recognition particle (Fragment) n=1 Tax=Actinomyces urogenitalis DSM 15434 RepID=C0W783_9ACTO
	I9.NODE_2279_length_6781_cov_66.048225.1.6845_5	COG0092|MA1078	30.1	103	68	2	259	361	202	300	0.1	31.2	99.6 500 0 910.2 Actinomyces urogenitalis DSM 15434 UniRef90_C0W8W5 Low complexity hydrophilic protein n=1 Tax=Actinomyces urogenitalis DSM 15434 RepID=C0W8W5_9ACTO
	I10.NODE_86_length_4298_cov_128.135178.3.4346_5	COG0092|MA1078	26.2	103	65	3	93	192	205	299	0.075	31.2	99.6 241 0 467.2 Actinomyces urogenitalis DSM 15434 UniRef90_C0W576 Putative uncharacterized protein n=1 Tax=Actinomyces urogenitalis DSM 15434 RepID=C0W576_9ACTO
	I9.NODE_669_length_2813_cov_60.782795_2	COG0092|sll1804	24.1	158	101	4	51	207	44	183	0.05	31.2	100.0 244 0 454.9 Actinomyces urogenitalis DSM 15434 UniRef90_C0W3W5 Zn-ribbon protein family protein n=1 Tax=Actinomyces urogenitalis DSM 15434 RepID=C0W3W5_9ACTO
	I9.NODE_2279_length_6781_cov_66.048225.1.6845_4	COG0092|MA1078	28.4	109	50	4	338	444	195	277	0.12	30.8	99.6 459 0 880.9 Actinomyces urogenitalis DSM 15434 UniRef90_C0W8W7 Putative uncharacterized protein n=1 Tax=Actinomyces urogenitalis DSM 15434 RepID=C0W8W7_9ACTO
	I9.NODE_458_length_651_cov_84.215057.49.717_1	COG0092|MT0734	32.9	76	38	3	32	107	196	258	0.059	30.8	99.5 222 0 409.8 Actinomyces urogenitalis DSM 15434 UniRef90_C0W759 Pyrroline-5-carboxylate reductase n=1 Tax=Actinomyces urogenitalis DSM 15434 RepID=C0W759_9ACTO
	I8.NODE_1050_length_9464_cov_73.698433.38.9544_4	COG0092|Rv0707	32.9	79	38	4	69	147	204	267	0.15	30.4	99.3 294 0 559.3 Actinomyces urogenitalis DSM 15434 UniRef90_C0W4T9 Chromosome segregation DNA-binding protein n=1 Tax=Actinomyces urogenitalis DSM 15434 RepID=C0W4T9_9ACTO
	I9.NODE_811_length_3297_cov_77.525024_1	COG0092|sll1804	26.7	131	65	7	363	464	77	205	0.22	30.0	99.8 485 0 956.1 Actinomyces urogenitalis DSM 15434 UniRef90_C0W7J6 ATP-dependent DNA helicase n=1 Tax=Actinomyces urogenitalis DSM 15434 RepID=C0W7J6_9ACTO
	I8.NODE_1080_length_1355_cov_51.006641_2	COG0092|MK0842	26.0	177	90	12	76	235	66	218	0.16	29.6	91.0 278 0 485.0 Actinomyces UniRef90_F9EEU4 DNA-directed RNA polymerase subunit beta' n=8 Tax=Actinomyces RepID=F9EEU4_9ACTO
# COG0012 Predicted GTPase, probable translation factor COG0016 Phenylalanyl-tRNA synthetase alpha subunit COG0048 Ribosomal protein S12
	I8.NODE_732_length_926_cov_64.724625.2.1006_1	COG0012|Cgl1003	67.1	295	97	0	1	295	1	295	4.3e-109	387.1	100.0 295 0 570.5 Actinomyces urogenitalis DSM 15434 UniRef90_C0W803 GTP-binding protein n=1 Tax=Actinomyces urogenitalis DSM 15434 RepID=C0W803_9ACTO
	I4.NODE_534_length_353_cov_119.855522_1	COG0012|Cgl1003	80.0	70	14	0	1	70	289	358	1.7e-28	117.5	100.0 77 2.1e-37 159.8 Actinomyces urogenitalis DSM 15434 UniRef90_C0W803 GTP-binding protein n=1 Tax=Actinomyces urogenitalis DSM 15434 RepID=C0W803_9ACTO
	I9.NODE_913_length_7695_cov_75.729301_3	COG0012|MT1143	26.8	339	173	14	113	389	4	329	2.5e-18	86.3	98.5 473 0 918.7 Actinomyces urogenitalis DSM 15434 UniRef90_C0W2U0 GTPase obg n=1 Tax=Actinomyces urogenitalis DSM 15434 RepID=C0W2U0_9ACTO
	I9.NODE_161_length_6250_cov_103.005760_1	COG0012|MTH1515	35.2	88	38	4	33	103	6	91	3.3e-06	46.6	98.7 700 0 1366.7 Actinomyces urogenitalis DSM 15434 UniRef90_C0W560 Ferrous iron transport protein B n=1 Tax=Actinomyces urogenitalis DSM 15434 RepID=C0W560_9ACTO
	I9.NODE_1829_length_5837_cov_69.768028_5	COG0012|Rv1112	31.1	119	68	5	57	173	7	113	2.4e-05	42.7	100.0 351 0 685.3 Actinomyces urogenitalis DSM 15434 UniRef90_C0W313 GTP-binding protein Era n=1 Tax=Actinomyces urogenitalis DSM 15434 RepID=C0W313_9ACTO
	I8.NODE_710_length_2274_cov_53.390503.1.2324_1	COG0012|MTH1515	38.6	57	31	2	418	471	344	399	8.7e-05	42.0	99.9 753 0 1499.2 Actinomyces urogenitalis DSM 15434 UniRef90_C0W3R3 GTP diphosphokinase n=1 Tax=Actinomyces urogenitalis DSM 15434 RepID=C0W3R3_9ACTO
	I9.NODE_669_length_2813_cov_60.782795_2	COG0012|CC0479	29.3	147	86	5	96	228	112	254	8.2e-05	40.4	100.0 244 0 454.9 Actinomyces urogenitalis DSM 15434 UniRef90_C0W3W5 Zn-ribbon protein family protein n=1 Tax=Actinomyces urogenitalis DSM 15434 RepID=C0W3W5_9ACTO
	I9.NODE_1709_length_7736_cov_59.470528_1	COG0012|APE1164	30.3	142	67	7	278	393	1	136	0.0025	37.0	99.9 674 0 1298.5 Actinomyces urogenitalis DSM 15434 UniRef90_C0W3F0 Bifunctional cytidylate kinase/GTP-binding protein n=1 Tax=Actinomyces urogenitalis DSM 15434 RepID=C0W3F0_9ACTO
	I9.NODE_2264_length_15629_cov_73.504829.5.15687_11	COG0012|MA4401	22.1	240	139	10	315	507	4	242	0.0035	36.2	99.8 553 0 1053.1 Actinomyces urogenitalis DSM 15434 UniRef90_C0W2Q2 Possible GTP-binding protein HflX n=1 Tax=Actinomyces urogenitalis DSM 15434 RepID=C0W2Q2_9ACTO
	I9.NODE_1272_length_1395_cov_93.566307_1	COG0012|sll0245	23.0	178	117	7	174	350	10	168	0.015	33.9	100.0 485 0 924.1 Actinomyces urogenitalis DSM 15434 UniRef90_C0W470 Endopeptidase Clp n=1 Tax=Actinomyces urogenitalis DSM 15434 RepID=C0W470_9ACTO
	I9.NODE_1515_length_1202_cov_78.496674.4.1268_2	COG0012|Rv1112	26.6	263	154	15	2	250	66	303	0.011	33.5	99.2 258 0 511.5 Actinomyces UniRef90_C0W2K5 DEAD/DEAH box helicase domain protein n=2 Tax=Actinomyces RepID=C0W2K5_9ACTO
# COG0052 Ribosomal protein S2
	I9.NODE_1701_length_1108_cov_117.877258_1	COG0052|ML1598	73.1	193	49	2	1	192	1	191	1.4e-79	288.5	100.0 192 0 380.9 Actinomyces UniRef90_C0W7A8 30S ribosomal protein S2 n=2 Tax=Actinomyces RepID=C0W7A8_9ACTO
	I8.NODE_991_length_3654_cov_57.034210.6.3734_4	COG0052|Cgl1979	38.9	54	29	1	334	387	223	272	0.013	33.9	100.0 399 0 769.2 Actinomyces urogenitalis DSM 15434 UniRef90_C0W2M2 Protein RecA n=1 Tax=Actinomyces urogenitalis DSM 15434 RepID=C0W2M2_9ACTO
	I8.NODE_1800_length_5809_cov_56.892406_4	COG0052|NMB2101	23.8	181	96	9	712	868	5	167	0.049	33.1	97.2 907 0 1662.5 Actinomyces urogenitalis DSM 15434 UniRef90_C0W4G0 Phage-related protein n=1 Tax=Actinomyces urogenitalis DSM 15434 RepID=C0W4G0_9ACTO
	I11.NODE_547_length_7764_cov_37.653530_6	COG0052|MG070	26.6	184	80	10	264	401	7	181	0.11	31.6	48.3 696 0 677.9 Phascolarctobacterium succinatutens YIT 12067 UniRef90_E8LC95 Putative uncharacterized protein n=1 Tax=Phascolarctobacterium succinatutens YIT 12067 RepID=E8LC95_9FIRM
	I10.NODE_1188_length_811_cov_124.346489_1	COG0052|aq_2007	26.3	137	77	5	40	173	141	256	0.053	31.2	99.6 258 0 501.9 Actinomyces urogenitalis DSM 15434 UniRef90_C0W8T0 Alpha-glucosidase n=1 Tax=Actinomyces urogenitalis DSM 15434 RepID=C0W8T0_9ACTO
	I9.NODE_1499_length_2945_cov_57.222412_3	COG0052|MTH44	26.0	100	62	4	253	349	13	103	0.13	31.2	99.8 585 0 1137.5 Actinomyces urogenitalis DSM 15434 UniRef90_C0W4P3 Putative uncharacterized protein n=1 Tax=Actinomyces urogenitalis DSM 15434 RepID=C0W4P3_9ACTO
	I9.NODE_913_length_7695_cov_75.729301_6	COG0052|Cgl1979	30.4	79	51	1	172	246	194	272	0.36	30.4	99.2 1043 0 1998.8 Actinomyces urogenitalis DSM 15434 UniRef90_C0W2T7 Putative uncharacterized protein n=1 Tax=Actinomyces urogenitalis DSM 15434 RepID=C0W2T7_9ACTO
	I9.NODE_310_length_4695_cov_101.557404.9.4761_3	COG0052|Cgl1979	35.3	51	32	1	22	71	222	272	0.028	30.4	100.0 68 2e-30 136.7 Actinomyces urogenitalis DSM 15434 UniRef90_C0W3R0 Putative uncharacterized protein (Fragment) n=1 Tax=Actinomyces urogenitalis DSM 15434 RepID=C0W3R0_9ACTO
	I8.NODE_491_length_3520_cov_59.795738.1.3598_3	COG0052|BH2427	25.8	155	95	6	40	184	2	146	0.24	29.6	99.0 397 0 747.7 Actinomyces urogenitalis DSM 15434 UniRef90_C0W3E1 Phosphoglycerate kinase n=1 Tax=Actinomyces urogenitalis DSM 15434 RepID=C0W3E1_9ACTO
	I9.NODE_171_length_3682_cov_111.739815.1.3746_2	COG0052|MK1578	31.5	73	39	4	23	87	75	144	0.14	29.6	99.6 232 0 469.2 Actinomyces urogenitalis DSM 15434 UniRef90_C0W5J9 Phosphoribosylformylglycinamidine synthase 1 n=1 Tax=Actinomyces urogenitalis DSM 15434 RepID=C0W5J9_9ACTO
	I9.NODE_378_length_1393_cov_116.768127_1	COG0052|ML1598	35.3	68	32	4	210	274	200	258	0.32	29.3	100.0 409 0 821.2 Actinomyces urogenitalis DSM 15434 UniRef90_C0W3T3 ATP-grasp superfamily protein n=1 Tax=Actinomyces urogenitalis DSM 15434 RepID=C0W3T3_9ACTO
# COG0522 Ribosomal protein S4 and related proteins
	I8.NODE_1112_length_1299_cov_64.009239.1.1375_1	COG0522|SAS052	47.2	197	98	3	11	207	10	200	6.5e-43	166.8	94.7 207 0 386.3 Actinomyces UniRef90_E7ND66 30S ribosomal protein S4 n=8 Tax=Actinomyces RepID=E7ND66_9ACTO
	I9.NODE_2146_length_3628_cov_59.289692.1.3206_2	COG0522|lin1638	36.7	98	46	2	6	87	93	190	5.5e-08	51.2	99.7 287 0 558.9 Actinomyces urogenitalis DSM 15434 UniRef90_C0W411 Hemolysin A n=1 Tax=Actinomyces urogenitalis DSM 15434 RepID=C0W411_9ACTO
	I9.NODE_1809_length_1350_cov_108.069626_3	COG0522|PA4239	30.7	88	53	3	248	331	111	194	0.034	32.3	99.7 369 0 711.4 Actinomyces urogenitalis DSM 15434 UniRef90_C0W539 Aspartate-semialdehyde dehydrogenase n=1 Tax=Actinomyces urogenitalis DSM 15434 RepID=C0W539_9ACTO
	I8.NODE_787_length_3733_cov_66.587730.2.3813_3	COG0522|MTH35	23.9	109	71	3	6	114	20	116	0.065	32.3	100.0 705 0 1420.6 Actinomyces urogenitalis DSM 15434 UniRef90_C0W8X0 Phosphorylase n=1 Tax=Actinomyces urogenitalis DSM 15434 RepID=C0W8X0_9ACTO
	I9.NODE_1709_length_7736_cov_59.470528_2	COG0522|Ta1032	28.7	87	59	2	76	159	106	192	0.067	31.2	99.4 325 0 634.8 Actinomyces urogenitalis DSM 15434 UniRef90_C0W3E8 Pseudouridine synthase n=1 Tax=Actinomyces urogenitalis DSM 15434 RepID=C0W3E8_9ACTO
	I9.NODE_2060_length_4376_cov_63.875916.1.4437_2	COG0522|BH3209	23.7	152	88	7	251	381	21	165	1.3	27.7	99.8 560 0 1071.6 Actinomyces urogenitalis DSM 15434 UniRef90_C0W3A4 Vesicle-fusing ATPase n=1 Tax=Actinomyces urogenitalis DSM 15434 RepID=C0W3A4_9ACTO
	I9.NODE_539_length_5226_cov_112.797356.5.5292_2	COG0522|UU498	29.1	55	36	2	52	103	16	70	1.2	27.3	99.8 409 0 819.3 Actinomyces UniRef90_C0W353 Diphosphate--fructose-6-phosphate 1-phosphotransferase n=7 Tax=Actinomyces RepID=C0W353_9ACTO
	I9.NODE_2380_length_4792_cov_71.596825.551.4846_3	COG0522|MTH35	24.6	130	74	6	28	146	17	133	1.2	27.3	99.8 403 0 772.3 Actinomyces urogenitalis DSM 15434 UniRef90_C0W8U9 Succinyl-CoA ligase [ADP-forming] subunit beta n=1 Tax=Actinomyces urogenitalis DSM 15434 RepID=C0W8U9_9ACTO
	I9.NODE_1645_length_5941_cov_79.173035.1.6002_2	COG0522|Cgl0548	26.5	49	31	1	24	72	127	170	2.2	26.6	99.8 443 0 894.8 Actinomyces urogenitalis DSM 15434 UniRef90_C0W4C0 Possible cystathionine beta-lyase n=1 Tax=Actinomyces urogenitalis DSM 15434 RepID=C0W4C0_9ACTO
	I9.NODE_72_length_2329_cov_103.607559_2	COG0522|MJ0190	27.4	106	56	4	119	224	63	147	1.5	26.2	99.6 233 0 465.3 Actinomyces urogenitalis DSM 15434 UniRef90_C0W2G5 Putative N-acetylmannosamine-6-phosphate 2-epimerase n=1 Tax=Actinomyces urogenitalis DSM 15434 RepID=C0W2G5_9ACTO
	I9.NODE_1731_length_3444_cov_62.073170.1.3494_1	COG0522|APE1739	29.3	123	66	7	372	488	66	173	4.6	26.2	99.9 697 0 1417.1 Actinomyces urogenitalis DSM 15434 UniRef90_C0W7J3 Possible xylan 1,4-beta-xylosidase n=1 Tax=Actinomyces urogenitalis DSM 15434 RepID=C0W7J3_9ACTO
# COG0525 Valyl-tRNA synthetase
	I9.NODE_437_length_4723_cov_139.729202_1	COG0525|RC1053	40.4	668	305	16	30	688	14	597	4.1e-142	498.0	100.0 701 0 1450.6 Actinomyces urogenitalis DSM 15434 UniRef90_C0W752 Valine--tRNA ligase n=1 Tax=Actinomyces urogenitalis DSM 15434 RepID=C0W752_9ACTO
	I8.NODE_1029_length_4505_cov_51.477470.3.4585_3	COG0525|MTH767	27.5	378	228	12	363	734	275	612	1.4e-31	131.0	100.0 741 0 1563.1 Actinomyces urogenitalis DSM 15434 UniRef90_C0W767 Isoleucine--tRNA ligase n=1 Tax=Actinomyces urogenitalis DSM 15434 RepID=C0W767_9ACTO
	I9.NODE_2086_length_568_cov_100.797539.1.607_1	COG0525|RP687	34.3	169	97	8	2	162	631	793	7e-18	83.6	98.5 201 0 385.2 Actinomyces urogenitalis DSM 15434 UniRef90_C0W752 Valine--tRNA ligase n=1 Tax=Actinomyces urogenitalis DSM 15434 RepID=C0W752_9ACTO
	I9.NODE_66_length_987_cov_104.382980_1	COG0525|VNG2547G	24.8	335	185	12	40	344	11	308	1.6e-17	83.2	99.7 332 0 679.5 Actinomyces urogenitalis DSM 15434 UniRef90_C0W2W0 Leucine--tRNA ligase n=1 Tax=Actinomyces urogenitalis DSM 15434 RepID=C0W2W0_9ACTO
	I8.NODE_242_length_1016_cov_62.462597_1	COG0525|BH3038	26.1	303	176	15	77	355	348	626	4.7e-12	65.1	100.0 365 0 764.6 Actinomyces urogenitalis DSM 15434 UniRef90_C0W7U8 Methionine--tRNA ligase n=1 Tax=Actinomyces urogenitalis DSM 15434 RepID=C0W7U8_9ACTO
	I9.NODE_2330_length_409_cov_79.303177_1	COG0525|TP1035	33.0	106	68	2	34	138	643	746	2.4e-10	58.2	98.7 157 0 310.8 Actinomyces urogenitalis DSM 15434 UniRef90_C0W767 Isoleucine--tRNA ligase n=1 Tax=Actinomyces urogenitalis DSM 15434 RepID=C0W767_9ACTO
	I9.NODE_702_length_3794_cov_79.714020.3.3860_3	COG0525|CAC2399	27.1	140	74	3	94	224	214	334	5.8e-08	52.4	99.6 679 0 1375.5 Actinomyces urogenitalis DSM 15434 UniRef90_C0W2W0 Leucine--tRNA ligase n=1 Tax=Actinomyces urogenitalis DSM 15434 RepID=C0W2W0_9ACTO
	I9.NODE_1651_length_9776_cov_76.599426.17.9842_7	COG0525|BH3038	24.4	180	125	4	137	308	428	604	0.00075	38.1	99.6 448 0 901.7 Actinomyces urogenitalis DSM 15434 UniRef90_C0W458 Cysteine--tRNA ligase n=1 Tax=Actinomyces urogenitalis DSM 15434 RepID=C0W458_9ACTO
	I9.NODE_369_length_2061_cov_68.083458_1	COG0525|AGc3157	27.5	160	81	8	178	316	784	929	0.0017	37.4	100.0 592 0 1116.7 Actinomyces urogenitalis DSM 15434 UniRef90_C0W409 DNA repair protein RecN n=1 Tax=Actinomyces urogenitalis DSM 15434 RepID=C0W409_9ACTO
	I9.NODE_1272_length_1395_cov_93.566307_1	COG0525|PA3834	24.3	181	110	7	284	460	783	940	0.0024	36.6	100.0 485 0 924.1 Actinomyces urogenitalis DSM 15434 UniRef90_C0W470 Endopeptidase Clp n=1 Tax=Actinomyces urogenitalis DSM 15434 RepID=C0W470_9ACTO
	I6.NODE_531_length_2817_cov_73.503014_2	COG0525|MK1424	22.9	201	118	10	16	187	136	328	0.0015	36.6	100.0 308 0 634.8 Actinomyces urogenitalis DSM 15434 UniRef90_C0W6M6 Myo-inosose-2 dehydratase n=1 Tax=Actinomyces urogenitalis DSM 15434 RepID=C0W6M6_9ACTO
# COG0201 Preprotein translocase subunit SecY COG0256 Ribosomal protein L18
	I8.NODE_1568_length_5669_cov_61.662373_1	COG0201|MT0756.1	56.5	246	91	7	1	234	200	441	7e-70	256.5	100.0 234 0 459.9 Actinomyces urogenitalis DSM 15434 UniRef90_C0W6E7 Protein translocase subunit SecY n=1 Tax=Actinomyces urogenitalis DSM 15434 RepID=C0W6E7_9ACTO
	I8.NODE_426_length_657_cov_116.742767_1	COG0201|Rv0732	64.1	156	53	2	1	153	1	156	6.8e-53	199.5	100.0 156 0 299.3 Actinomyces urogenitalis DSM 15434 UniRef90_C0W6E7 Protein translocase subunit SecY n=1 Tax=Actinomyces urogenitalis DSM 15434 RepID=C0W6E7_9ACTO
	I8.NODE_1678_length_5229_cov_58.653473.1.5304_4	COG0201|SMc01289	27.8	237	128	15	157	373	131	344	0.00012	40.8	100.0 447 0 902.9 Actinomyces urogenitalis DSM 15434 UniRef90_C0W8S3 MFS family major facilitator transporter n=1 Tax=Actinomyces urogenitalis DSM 15434 RepID=C0W8S3_9ACTO
	I8.NODE_1344_length_3485_cov_50.912483_1	COG0201|SSO0695	22.3	269	164	12	70	326	33	268	0.0011	37.4	95.7 394 0 738.0 Actinomyces urogenitalis DSM 15434 UniRef90_C0W4L7 Membrane protein n=1 Tax=Actinomyces urogenitalis DSM 15434 RepID=C0W4L7_9ACTO
	I9.NODE_2200_length_3453_cov_90.958588.12.3519_3	COG0201|DR2116	25.1	167	91	5	11	154	145	300	0.0017	36.2	99.6 261 0 493.0 Actinomyces urogenitalis DSM 15434 UniRef90_C0W4L8 YbbM family protein n=1 Tax=Actinomyces urogenitalis DSM 15434 RepID=C0W4L8_9ACTO
	I8.NODE_180_length_3105_cov_62.016102_1	COG0201|BS_secY	24.3	206	116	11	71	250	140	331	0.0021	35.8	99.6 258 0 496.9 Actinomyces urogenitalis DSM 15434 UniRef90_C0W2K6 AGCS family alanine or glycine:sodium (Na+) or proton (H+) symporter n=1 Tax=Actinomyces urogenitalis DSM 15434 RepID=C0W2K6_9ACTO
	I9.NODE_517_length_4063_cov_64.031013.5.4122_1	COG0201|RP639	22.0	232	134	11	197	400	1	213	0.014	34.7	100.0 753 0 1425.2 Actinomyces urogenitalis DSM 15434 UniRef90_C0W3P0 MMPL domain protein n=1 Tax=Actinomyces urogenitalis DSM 15434 RepID=C0W3P0_9ACTO
	I10.NODE_1128_length_2185_cov_155.863159_2	COG0201|SMc01289	25.9	189	104	10	285	451	61	235	0.01	34.7	99.8 558 0 1085.1 Actinomyces urogenitalis DSM 15434 UniRef90_C0W4N2 Putative uncharacterized protein n=1 Tax=Actinomyces urogenitalis DSM 15434 RepID=C0W4N2_9ACTO
	I9.NODE_323_length_4793_cov_96.556229_3	COG0201|HP1300	30.2	86	51	4	333	411	146	229	0.01	34.3	99.5 423 0 802.4 Actinomyces urogenitalis DSM 15434 UniRef90_C0W8H3 Possible integral membrane protein n=1 Tax=Actinomyces urogenitalis DSM 15434 RepID=C0W8H3_9ACTO
	I9.NODE_2059_length_15727_cov_55.935715.19.15793_4	COG0201|AF1902	24.1	170	109	5	1718	1868	106	274	0.065	34.3	75.4 2731 0 4044.6 Actinomyces UniRef90_F3PAT7 MaoC-like protein n=18 Tax=Actinomyces RepID=F3PAT7_9ACTO
	I8.NODE_878_length_5033_cov_55.114246.2.5113_3	COG0201|RC0986	24.2	236	146	12	24	239	102	324	0.0079	33.9	99.6 251 0 483.8 Actinomyces urogenitalis DSM 15434 UniRef90_C0W430 NCS2 family nucleobase:cation symporter-2 n=1 Tax=Actinomyces urogenitalis DSM 15434 RepID=C0W430_9ACTO
# COG0088 Ribosomal protein L4
	I8.NODE_1384_length_3693_cov_56.929325.2.3773_1	COG0088|Rv0702	65.3	147	50	1	1	146	73	219	2.8e-48	184.1	100.0 146 0 285.8 Actinomyces urogenitalis DSM 15434 UniRef90_C0W6C8 50S ribosomal protein L4 n=1 Tax=Actinomyces urogenitalis DSM 15434 RepID=C0W6C8_9ACTO
	I9.NODE_1632_length_2445_cov_68.902252.5.2511_2	COG0088|ML1862	40.0	60	26	2	158	211	16	71	0.014	33.9	100.0 423 0 829.3 Actinomyces urogenitalis DSM 15434 UniRef90_C0W8A4 Possible phosphoribosylaminoimidazole carboxylase n=1 Tax=Actinomyces urogenitalis DSM 15434 RepID=C0W8A4_9ACTO
	I9.NODE_171_length_3682_cov_111.739815.1.3746_4	COG0088|mlr0292	23.4	137	83	4	45	159	49	185	0.02	32.3	96.2 212 0 408.3 Actinomyces urogenitalis DSM 15434 UniRef90_C0W5K0 Putative uncharacterized protein n=1 Tax=Actinomyces urogenitalis DSM 15434 RepID=C0W5K0_9ACTO
	I9.NODE_156_length_3071_cov_118.879517_1	COG0088|MTH3	23.6	195	112	9	3	171	63	246	0.06	30.4	100.0 171 0 326.2 Actinomyces urogenitalis DSM 15434 UniRef90_C0W3B1 Indole-3-glycerol-phosphate synthase n=1 Tax=Actinomyces urogenitalis DSM 15434 RepID=C0W3B1_9ACTO
	I9.NODE_815_length_8183_cov_75.304657.1.8244_5	COG0088|SMc01308	30.0	110	59	6	64	162	77	179	0.35	30.0	61.5 832 0 920.6 Actinomyces sp. oral taxon 170 str. F0386 UniRef90_F3PCQ1 ATP-dependent helicase HrpB n=1 Tax=Actinomyces sp. oral taxon 170 str. F0386 RepID=F3PCQ1_9ACTO
	I8.NODE_1439_length_6469_cov_53.578762_2	COG0088|MJ0177	27.4	84	56	2	313	391	80	163	0.29	29.6	99.4 491 0 955.7 Actinomyces urogenitalis DSM 15434 UniRef90_C0W3W9 Aspartate ammonia-lyase n=1 Tax=Actinomyces urogenitalis DSM 15434 RepID=C0W3W9_9ACTO
	I9.NODE_204_length_1287_cov_87.212898.20.1353_1	COG0088|APE0228	23.1	195	135	5	119	305	8	195	0.24	29.6	100.0 374 0 735.7 Actinomyces urogenitalis DSM 15434 UniRef90_C0W6I5 Inositol-5-monophosphate dehydrogenase n=1 Tax=Actinomyces urogenitalis DSM 15434 RepID=C0W6I5_9ACTO
	I9.NODE_1153_length_3704_cov_66.984612_3	COG0088|VNG1690G	28.9	76	54	0	250	325	159	234	0.44	28.5	99.7 328 0 636.3 Actinomyces urogenitalis DSM 15434 UniRef90_C0W7I9 Methanol dehydrogenase regulatory protein n=1 Tax=Actinomyces urogenitalis DSM 15434 RepID=C0W7I9_9ACTO
	I9.NODE_1814_length_3830_cov_66.403656.1.3876_2	COG0088|MT0729	30.4	102	44	5	193	271	87	184	0.71	28.5	87.7 292 0 488.4 Actinomyces urogenitalis DSM 15434 UniRef90_C0W3U9 Possible serine/threonine-protein kinase transcriptional regulatory protein PknK (Protein kinase k) (Fragment) n=1 Tax=Actinomyces urogenitalis DSM 15434 RepID=C0W3U9_9ACTO
	I8.NODE_1800_length_5809_cov_56.892406_4	COG0088|MJ0177	21.0	162	116	6	30	186	80	234	2	27.7	97.2 907 0 1662.5 Actinomyces urogenitalis DSM 15434 UniRef90_C0W4G0 Phage-related protein n=1 Tax=Actinomyces urogenitalis DSM 15434 RepID=C0W4G0_9ACTO
	I9.NODE_1336_length_1190_cov_58.724369_1	COG0088|RP658	25.9	54	40	0	105	158	78	131	0.77	27.7	99.1 339 0 681.4 Actinomyces urogenitalis DSM 15434 UniRef90_C0W5P6 Putative uncharacterized protein n=1 Tax=Actinomyces urogenitalis DSM 15434 RepID=C0W5P6_9ACTO
# COG0186 Ribosomal protein S17
	I7.NODE_273_length_796_cov_64.131912_2	COG0186|Cgl0505	66.3	92	31	0	1	92	1	92	2.8e-30	123.6	100.0 92 6e-44 181.8 Actinomyces urogenitalis DSM 15434 UniRef90_C0W6D6 30S ribosomal protein S17 n=1 Tax=Actinomyces urogenitalis DSM 15434 RepID=C0W6D6_9ACTO
	I9.NODE_456_length_4711_cov_110.344086.1.4771_4	COG0186|Rv0710	31.2	109	66	4	36	138	6	111	0.078	32.0	100.0 642 0 1241.9 Actinomyces urogenitalis DSM 15434 UniRef90_C0W8Q1 Transcription termination factor Rho n=1 Tax=Actinomyces urogenitalis DSM 15434 RepID=C0W8Q1_9ACTO
	I9.NODE_1185_length_1904_cov_106.237396_1	COG0186|ML1854	24.3	111	61	4	15	104	9	117	0.51	28.9	99.6 504 0 956.4 Actinomyces urogenitalis DSM 15434 UniRef90_C0W4U7 Putative uncharacterized protein n=1 Tax=Actinomyces urogenitalis DSM 15434 RepID=C0W4U7_9ACTO
	I9.NODE_1251_length_2995_cov_106.081139.1.3059_3	COG0186|APE0360	30.0	50	29	2	146	189	10	59	3.6	26.2	99.8 536 0 1042.3 Actinomyces urogenitalis DSM 15434 UniRef90_C0W7F5 Peptidoglycan glycosyltransferase n=1 Tax=Actinomyces urogenitalis DSM 15434 RepID=C0W7F5_9ACTO
	I9.NODE_1628_length_5805_cov_82.095093.1.5821_2	COG0186|APE0360	55.0	20	9	0	381	400	30	49	5.1	25.4	99.6 457 0 933.7 Actinomyces urogenitalis DSM 15434 UniRef90_C0W499 Putative uncharacterized protein n=1 Tax=Actinomyces urogenitalis DSM 15434 RepID=C0W499_9ACTO
	I8.NODE_1284_length_4741_cov_65.840118_5	COG0186|msr0304	28.2	39	28	0	123	161	21	59	3.1	25.4	99.3 278 0 544.7 Actinomyces urogenitalis DSM 15434 UniRef90_C0W3I1 Glycerol-3-phosphate-transporting ATPase n=1 Tax=Actinomyces urogenitalis DSM 15434 RepID=C0W3I1_9ACTO
	I9.NODE_2228_length_7301_cov_59.264210.12.7367_1	COG0186|VNG1700G	27.7	101	67	2	57	151	7	107	1.9	25.4	98.8 166 0 348.2 Actinomyces urogenitalis DSM 15434 UniRef90_C0W2I9 Secreted protein n=1 Tax=Actinomyces urogenitalis DSM 15434 RepID=C0W2I9_9ACTO
	I8.NODE_1074_length_4356_cov_55.169651_5	COG0186|MK1217	29.9	67	45	1	14	80	50	114	7.5	24.6	99.7 390 0 772.7 Actinomyces urogenitalis DSM 15434 UniRef90_C0W6C4 Putative uncharacterized protein n=1 Tax=Actinomyces urogenitalis DSM 15434 RepID=C0W6C4_9ACTO
	I8.NODE_423_length_2434_cov_81.712410_1	COG0186|ML1854	27.4	62	33	3	5	54	45	106	6.3	24.6	93.4 331 0 642.5 Actinomyces UniRef90_F3P5V0 dTDP-glucose 4,6-dehydratase n=8 Tax=Actinomyces RepID=F3P5V0_9ACTO
	I9.NODE_856_length_619_cov_134.731827.3.685_1	COG0186|MT0737	44.7	38	19	1	60	95	2	39	1.8	24.6	72.4 98 6.7e-30 135.2 Actinomyces oris K20 UniRef90_UPI0002003759 translation initiation factor IF-2, partial n=1 Tax=Actinomyces oris K20 RepID=UPI0002003759
	I8.NODE_1552_length_4117_cov_53.899197_1	COG0186|CC1257	35.0	40	26	0	64	103	20	59	6.2	24.3	100.0 248 0 504.6 Actinomyces urogenitalis DSM 15434 UniRef90_C0W702 Possible choloyl-CoA hydrolase n=1 Tax=Actinomyces urogenitalis DSM 15434 RepID=C0W702_9ACTO
# COG0184 Ribosomal protein S15P/S13E COG0185 Ribosomal protein S19
	I8.NODE_779_length_2800_cov_52.050358.2.2880_2	COG0184|BMEI1962	67.4	89	29	0	1	89	32	120	1.2e-30	124.8	100.0 89 2.9e-43 179.5 Actinomyces UniRef90_C0W7D8 30S ribosomal protein S15 n=3 Tax=Actinomyces RepID=C0W7D8_9ACTO
	I9.NODE_1643_length_530_cov_82.420753_1	COG0184|BMEI1962	72.0	25	7	0	1	25	32	56	4.9e-06	41.2	# 1 # 75 # -1 # ;gc_cont=0.680
	I4.NODE_179_length_1092_cov_146.103485_1	COG0184|TVN1208	30.0	80	41	3	84	150	68	145	0.43	27.7	96.9 191 0 361.3 Actinomyces urogenitalis DSM 15434 UniRef90_C0W2X4 Putative uncharacterized protein n=1 Tax=Actinomyces urogenitalis DSM 15434 RepID=C0W2X4_9ACTO
	I9.NODE_1419_length_460_cov_169.589127_1	COG0184|RSc2069	42.5	40	17	2	15	53	4	38	0.49	27.3	80.1 161 0 260.4 Mobiluncus UniRef90_C2KNW5 Phi13 family phage major tail protein n=3 Tax=Mobiluncus RepID=C2KNW5_9ACTO
	I9.NODE_1955_length_3004_cov_74.152130.39.3030_1	COG0184|PM0301	35.7	42	24	1	377	418	50	88	1.5	27.3	99.2 511 0 1014.2 Actinomyces urogenitalis DSM 15434 UniRef90_C0W3X9 Possible DNA primase n=1 Tax=Actinomyces urogenitalis DSM 15434 RepID=C0W3X9_9ACTO
	I8.NODE_572_length_2633_cov_56.060387.1.2711_2	COG0184|MYPU_3280	34.5	29	19	0	154	182	7	35	1.3	26.9	100.0 330 0 656.0 Actinomyces urogenitalis DSM 15434 UniRef90_C0W4V1 Phosphoserine aminotransferase n=1 Tax=Actinomyces urogenitalis DSM 15434 RepID=C0W4V1_9ACTO
	I6.NODE_634_length_1313_cov_74.096725_2	COG0184|VNG0790G	28.7	94	49	6	55	138	51	136	1.6	26.6	97.4 312 0 618.6 Actinomyces UniRef90_F2UWI0 Ribonucleoside-diphosphate reductase, beta subunit n=9 Tax=Actinomyces RepID=F2UWI0_ACTVI
	I9.NODE_973_length_1062_cov_75.626175_1	COG0184|ECU08g1060	43.3	30	16	1	7	35	50	79	0.28	26.6	100.0 55 6.4e-25 117.9 Actinomyces UniRef90_C0W5H9 Adenylosuccinate synthetase n=7 Tax=Actinomyces RepID=C0W5H9_9ACTO
	I9.NODE_1593_length_2889_cov_60.605053_1	COG0184|CC0035	28.1	64	44	1	324	385	3	66	8.9	25.4	99.6 796 0 1573.5 Actinomyces urogenitalis DSM 15434 UniRef90_C0W490 ATP-dependent helicase n=1 Tax=Actinomyces urogenitalis DSM 15434 RepID=C0W490_9ACTO
	I9.NODE_1610_length_3221_cov_57.706924_2	COG0184|VC0646	26.9	78	45	3	3	80	22	87	2	24.3	# 453 # 695 # 1 # ;gc_cont=0.712
	I8.NODE_1160_length_9844_cov_68.426552.2.9924_3	COG0184|VNG0790G	33.3	60	37	3	1063	1121	74	131	29	24.3	92.9 1142 0 2127.4 Actinomyces UniRef90_F2UVG8 DNA-directed RNA polymerase subunit beta n=14 Tax=Actinomyces RepID=F2UVG8_ACTVI
# COG0080 Ribosomal protein L11
	I8.NODE_311_length_1735_cov_59.569454_2	COG0080|MT0669	83.1	142	24	0	1	142	1	142	1e-63	235.3	100.0 143 0 279.3 Actinomyces UniRef90_C0W6A0 50S ribosomal protein L11 n=5 Tax=Actinomyces RepID=C0W6A0_9ACTO
	I9.NODE_967_length_1906_cov_116.419724_2	COG0080|MYPU_0090	25.2	151	98	5	36	184	58	195	0.05	30.8	100.0 185 0 351.7 Actinomyces urogenitalis DSM 15434 UniRef90_C0W7B2 Ribosome-recycling factor n=1 Tax=Actinomyces urogenitalis DSM 15434 RepID=C0W7B2_9ACTO
	I9.NODE_1818_length_7278_cov_78.202667.5.7344_6	COG0080|SA0495	36.1	36	23	0	110	145	18	53	0.3	29.6	99.8 468 0 925.2 Actinomyces urogenitalis DSM 15434 UniRef90_C0W6N4 GMP synthase [glutamine-hydrolyzing] n=1 Tax=Actinomyces urogenitalis DSM 15434 RepID=C0W6N4_9ACTO
	I9.NODE_366_length_3035_cov_135.894562.11.3081_2	COG0080|APE2174	30.3	66	37	2	98	156	37	100	0.27	28.5	100.0 203 0 400.6 Actinomyces urogenitalis DSM 15434 UniRef90_C0W439 Putative uncharacterized protein n=1 Tax=Actinomyces urogenitalis DSM 15434 RepID=C0W439_9ACTO
	I8.NODE_1236_length_1208_cov_57.969372_1	COG0080|VC0324	28.7	108	58	4	15	122	54	142	0.79	27.7	100.0 350 0 703.4 Actinomyces urogenitalis DSM 15434 UniRef90_C0W866 Ornithine carbamoyltransferase n=1 Tax=Actinomyces urogenitalis DSM 15434 RepID=C0W866_9ACTO
	I8.NODE_1039_length_1294_cov_52.321484_2	COG0080|DR2046	25.4	71	51	1	58	126	6	76	0.67	27.7	99.0 298 0 582.8 Actinomyces urogenitalis DSM 15434 UniRef90_C0W4U9 tRNA adenylyltransferase n=1 Tax=Actinomyces urogenitalis DSM 15434 RepID=C0W4U9_9ACTO
	I10.NODE_151_length_1471_cov_119.133919.1.1498_1	COG0080|sll1743	26.3	137	85	7	56	184	6	134	0.62	27.3	100.0 211 0 409.8 Actinomyces urogenitalis DSM 15434 UniRef90_C0W7P0 Response regulator n=1 Tax=Actinomyces urogenitalis DSM 15434 RepID=C0W7P0_9ACTO
	I9.NODE_2049_length_6599_cov_85.794968.1.6633_5	COG0080|Ta0361	40.5	37	21	1	421	457	69	104	3.3	27.3	99.9 1107 0 2145.5 Actinomyces urogenitalis DSM 15434 UniRef90_C0W3M2 Carbamoyl-phosphate synthase large chain n=1 Tax=Actinomyces urogenitalis DSM 15434 RepID=C0W3M2_9ACTO
	I8.NODE_766_length_1084_cov_53.550739.6.1164_1	COG0080|PAE3104	35.8	53	30	3	215	267	24	72	2.3	26.2	100.0 345 0 689.5 Actinomyces urogenitalis DSM 15434 UniRef90_C0W403 CTP synthase n=1 Tax=Actinomyces urogenitalis DSM 15434 RepID=C0W403_9ACTO
	I9.NODE_2266_length_12354_cov_66.245262.47.12420_3	COG0080|MK0824	31.8	66	35	4	272	329	85	148	3.1	26.2	99.8 459 0 881.3 Actinomyces urogenitalis DSM 15434 UniRef90_C0W639 DNA repair protein radA n=1 Tax=Actinomyces urogenitalis DSM 15434 RepID=C0W639_9ACTO
	I8.NODE_1207_length_4523_cov_60.525757.1.4601_4	COG0080|TP0237	22.5	111	75	2	50	149	36	146	1.3	26.2	100.0 199 0 368.2 Actinomyces urogenitalis DSM 15434 UniRef90_C0W6Q7 ATP synthase subunit b n=1 Tax=Actinomyces urogenitalis DSM 15434 RepID=C0W6Q7_9ACTO
# COG0081 Ribosomal protein L1
	I8.NODE_311_length_1735_cov_59.569454_1	COG0081|Rv0641	69.3	225	69	0	1	225	1	225	3e-89	320.9	100.0 228 0 444.9 Actinomyces urogenitalis DSM 15434 UniRef90_C0W6A1 50S ribosomal protein L1 n=1 Tax=Actinomyces urogenitalis DSM 15434 RepID=C0W6A1_9ACTO
	I8.NODE_1514_length_4826_cov_54.837959_4	COG0081|XF2636	24.0	100	68	3	1	95	1	97	0.015	33.5	100.0 358 0 713.0 Actinomyces urogenitalis DSM 15434 UniRef90_C0W2B4 3-isopropylmalate dehydrogenase n=1 Tax=Actinomyces urogenitalis DSM 15434 RepID=C0W2B4_9ACTO
	I9.NODE_1523_length_15307_cov_70.127258.9.15360_12	COG0081|aq_1935	31.0	100	55	5	78	177	92	177	0.032	32.7	99.4 323 0 630.6 Actinomyces urogenitalis DSM 15434 UniRef90_C0W377 Putative uncharacterized protein n=1 Tax=Actinomyces urogenitalis DSM 15434 RepID=C0W377_9ACTO
	I8.NODE_1800_length_5809_cov_56.892406_4	COG0081|PAB1166	28.3	166	89	9	379	538	11	152	0.083	32.3	97.2 907 0 1662.5 Actinomyces urogenitalis DSM 15434 UniRef90_C0W4G0 Phage-related protein n=1 Tax=Actinomyces urogenitalis DSM 15434 RepID=C0W4G0_9ACTO
	I9.NODE_686_length_1030_cov_99.746605.7.1094_1	COG0081|Cgl0470	23.4	128	75	6	168	277	48	170	0.043	32.0	99.7 356 0 688.0 Actinomyces urogenitalis DSM 15434 UniRef90_C0W536 ABC superfamily ATP binding cassette transporter ABC protein n=1 Tax=Actinomyces urogenitalis DSM 15434 RepID=C0W536_9ACTO
	I8.NODE_1338_length_5514_cov_53.846390.16.5594_1	COG0081|MTH1680	27.9	86	48	5	19	102	126	199	0.039	31.6	99.2 249 0 493.8 Actinomyces urogenitalis DSM 15434 UniRef90_C0W2U9 Polyphosphate--glucose phosphotransferase n=1 Tax=Actinomyces urogenitalis DSM 15434 RepID=C0W2U9_9ACTO
	I9.NODE_1183_length_9178_cov_74.555130_5	COG0081|SP0631	25.4	134	92	4	280	407	22	153	0.18	30.8	68.2 670 0 836.3 Actinomyces sp. oral taxon 448 str. F0400 UniRef90_F9EIH9 Molybdate ABC superfamily ATP binding cassette transporter n=1 Tax=Actinomyces sp. oral taxon 448 str. F0400 RepID=F9EIH9_9ACTO
	I9.NODE_286_length_6880_cov_120.914680_3	COG0081|MJ0510	21.7	138	71	4	55	172	33	153	0.15	30.4	99.5 423 0 812.0 Actinomyces urogenitalis DSM 15434 UniRef90_C0W7Z9 Exodeoxyribonuclease 7 large subunit n=1 Tax=Actinomyces urogenitalis DSM 15434 RepID=C0W7Z9_9ACTO
	I9.NODE_227_length_4249_cov_118.600609_2	COG0081|VNG1105G	36.4	55	33	2	57	110	69	122	0.16	30.0	99.7 354 0 704.1 Actinomyces urogenitalis DSM 15434 UniRef90_C0W905 Putative uncharacterized protein n=1 Tax=Actinomyces urogenitalis DSM 15434 RepID=C0W905_9ACTO
	I9.NODE_1610_length_3221_cov_57.706924_4	COG0081|VNG1105G	32.0	75	42	2	172	237	114	188	0.25	29.6	99.5 423 0 798.9 Actinomyces urogenitalis DSM 15434 UniRef90_C0W8P5 Homoserine dehydrogenase n=1 Tax=Actinomyces urogenitalis DSM 15434 RepID=C0W8P5_9ACTO
	I8.NODE_779_length_2800_cov_52.050358.2.2880_1	COG0081|VNG1105G	27.6	127	67	6	569	677	93	212	0.58	29.3	92.8 745 0 1356.3 Actinomyces UniRef90_F3P6H0 Polyribonucleotide nucleotidyltransferase n=7 Tax=Actinomyces RepID=F3P6H0_9ACTO
# COG0085 DNA-directed RNA polymerase, beta subunit/140 kD subunit COG0087 Ribosomal protein L3
	I8.NODE_1160_length_9844_cov_68.426552.2.9924_3	COG0085|Rv0667	68.5	1138	345	8	1	1135	42	1168	0	1560.4	92.9 1142 0 2127.4 Actinomyces UniRef90_F2UVG8 DNA-directed RNA polymerase subunit beta n=14 Tax=Actinomyces RepID=F2UVG8_ACTVI
	I8.NODE_1568_length_5669_cov_61.662373_6	COG0085|CT315	24.0	283	176	12	23	284	740	1004	6e-06	44.7	100.0 333 0 639.4 Actinomyces UniRef90_C0W6F4 DNA-directed RNA polymerase subunit alpha n=7 Tax=Actinomyces RepID=C0W6F4_9ACTO
	I8.NODE_1800_length_5809_cov_56.892406_4	COG0085|Cgl0481	26.0	219	134	11	347	543	743	955	0.017	34.7	97.2 907 0 1662.5 Actinomyces urogenitalis DSM 15434 UniRef90_C0W4G0 Phage-related protein n=1 Tax=Actinomyces urogenitalis DSM 15434 RepID=C0W4G0_9ACTO
	I8.NODE_1322_length_562_cov_54.886120_1	COG0085|RSc3034	30.0	120	60	7	104	213	217	322	0.0039	34.7	99.5 213 0 432.2 Actinomyces urogenitalis DSM 15434 UniRef90_C0W2L3 Glutamate--tRNA ligase n=1 Tax=Actinomyces urogenitalis DSM 15434 RepID=C0W2L3_9ACTO
	I8.NODE_1074_length_4356_cov_55.169651_3	COG0085|HI0515	33.3	63	36	3	2	64	94	150	0.0025	34.3	95.1 102 0 198.0 Actinobacteria UniRef90_A1R8U6 30S ribosomal protein S10 n=112 Tax=Actinobacteria RepID=RS10_ARTAT
	I9.NODE_1118_length_1632_cov_60.004288.12.1694_1	COG0085|TVN1182	44.4	36	20	0	297	332	247	282	0.011	34.3	99.2 256 0 495.7 Actinomyces urogenitalis DSM 15434 UniRef90_C0W908 Histidine kinase (Fragment) n=1 Tax=Actinomyces urogenitalis DSM 15434 RepID=C0W908_9ACTO
	I9.NODE_777_length_1506_cov_107.907036.40.1572_1	COG0085|DR0912	26.6	154	84	6	333	486	867	991	0.012	34.3	92.7 493 0 920.6 Actinomyces urogenitalis DSM 15434 UniRef90_C0W6X0 Phosphomannomutase n=1 Tax=Actinomyces urogenitalis DSM 15434 RepID=C0W6X0_9ACTO
	I8.NODE_1100_length_3381_cov_65.526474.1.3457_6	COG0085|sll1787	24.1	224	131	12	87	288	651	857	0.02	33.5	100.0 488 0 998.8 Actinomyces urogenitalis DSM 15434 UniRef90_C0W524 Putative uncharacterized protein n=1 Tax=Actinomyces urogenitalis DSM 15434 RepID=C0W524_9ACTO
	I9.NODE_368_length_2884_cov_158.433075_3	COG0085|CT315	25.4	126	77	4	535	644	836	960	0.035	33.1	96.0 646 0 1217.6 Actinomyces urogenitalis DSM 15434 UniRef90_C0W609 ATP-dependent zinc metalloprotease FtsH n=1 Tax=Actinomyces urogenitalis DSM 15434 RepID=C0W609_9ACTO
	I8.NODE_1207_length_4523_cov_60.525757.1.4601_5	COG0085|CPn0081	28.0	107	73	3	55	159	224	328	0.025	32.3	99.6 253 0 478.4 Actinomyces urogenitalis DSM 15434 UniRef90_C0W6Q8 F0F1 ATP synthase subunit delta n=1 Tax=Actinomyces urogenitalis DSM 15434 RepID=C0W6Q8_9ACTO
	I9.NODE_582_length_3074_cov_67.864998_4	COG0085|NMB0132	23.2	393	223	22	51	404	622	974	0.045	32.3	100.0 489 0 922.5 Actinomyces urogenitalis DSM 15434 UniRef90_C0W6L9 ABC superfamily ATP binding cassette transporter, ABC/membrane protein n=1 Tax=Actinomyces urogenitalis DSM 15434 RepID=C0W6L9_9ACTO
# Genome: Actinomyces urogenitalis - Phage
# ... usearch output found for Actinomyces_urogenitalis_-_Phage.desc.faa as query and /home/cbrown/databases/cog/single_copy_genes.raes2007.prot.udb as database
# COG0102 Ribosomal protein L13
	I7.NODE_304_length_2910_cov_88.336769_3	COG0102|SSO0069	34.3	70	41	3	212	281	72	136	11	24.3	51.6 426 0 380.6 Actinomyces urogenitalis DSM 15434 UniRef90_C0W2C9 Phage integrase n=1 Tax=Actinomyces urogenitalis DSM 15434 RepID=C0W2C9_9ACTO
# COG0092 Ribosomal protein S3
	I7.NODE_304_length_2910_cov_88.336769_3	COG0092|RSc3013	23.0	122	58	6	201	322	28	113	1.7	26.9	51.6 426 0 380.6 Actinomyces urogenitalis DSM 15434 UniRef90_C0W2C9 Phage integrase n=1 Tax=Actinomyces urogenitalis DSM 15434 RepID=C0W2C9_9ACTO
# COG0495 Leucyl-tRNA synthetase
	I7.NODE_304_length_2910_cov_88.336769_3	COG0495|VNG2223G	44.4	18	10	0	143	160	300	317	94	21.2	51.6 426 0 380.6 Actinomyces urogenitalis DSM 15434 UniRef90_C0W2C9 Phage integrase n=1 Tax=Actinomyces urogenitalis DSM 15434 RepID=C0W2C9_9ACTO
# COG0085 DNA-directed RNA polymerase, beta subunit/140 kD subunit COG0087 Ribosomal protein L3
	I7.NODE_304_length_2910_cov_88.336769_4	COG0085|PAE0665	19.7	71	57	0	35	105	795	865	3.5	24.6	29.7 128 4.1e-07 60.5 Actinosynnema mirum DSM 43827 UniRef90_C6WBN6 Putative uncharacterized protein n=1 Tax=Actinosynnema mirum DSM 43827 RepID=C6WBN6_ACTMD
	I7.NODE_304_length_2910_cov_88.336769_1	COG0085|PM1737	45.0	20	11	0	26	45	386	405	9.7	21.6	73.7 57 3.5e-16 89.0 Propionibacterium freudenreichii subsp. shermanii CIRM-BIA1 UniRef90_D7GIM4 Phage major capsid protein, HK97 family n=1 Tax=Propionibacterium freudenreichii subsp. shermanii CIRM-BIA1 RepID=D7GIM4_PROFC
# Genome: Clostridium bartlettii
# ... usearch output found for Clostridium_bartlettii.desc.faa as query and /home/cbrown/databases/cog/single_copy_genes.raes2007.prot.udb as database
# COG0124 Histidyl-tRNA synthetase
	I10.NODE_1136_length_7543_cov_39.415352_5	COG0124|BH1251	48.5	423	214	3	1	420	1	422	2.2e-122	431.8	98.6 420 0 846.3 Clostridium bartlettii DSM 16795 UniRef90_B0A9P7 Histidine--tRNA ligase n=1 Tax=Clostridium bartlettii DSM 16795 RepID=B0A9P7_9FIRM
	I11.NODE_480_length_10965_cov_40.135887.1.8378_3	COG0124|MJ1000	27.8	306	211	8	14	314	20	320	1.1e-28	120.2	99.7 315 0 622.1 Clostridium bartlettii DSM 16795 UniRef90_B0AB90 Putative uncharacterized protein n=1 Tax=Clostridium bartlettii DSM 16795 RepID=B0AB90_9FIRM
	I11.NODE_1040_length_17679_cov_35.758469.5821.17707_8	COG0124|MYPU_3330	23.4	354	176	20	139	452	23	321	2.4e-05	43.1	99.8 465 0 937.9 Clostridium bartlettii DSM 16795 UniRef90_B0AD97 Asparagine--tRNA ligase n=1 Tax=Clostridium bartlettii DSM 16795 RepID=B0AD97_9FIRM
	I11.NODE_480_length_10965_cov_40.135887.1.8378_1	COG0124|BB0135	22.6	301	154	12	35	310	181	427	3.9e-05	42.0	100.0 336 0 679.9 Clostridium bartlettii DSM 16795 UniRef90_B0AB88 Putative uncharacterized protein n=1 Tax=Clostridium bartlettii DSM 16795 RepID=B0AB88_9FIRM
	I11.NODE_1326_length_15388_cov_36.714191_4	COG0124|CAC2740	24.3	144	95	3	191	322	117	258	6.5e-05	41.2	98.5 329 0 649.8 Clostridium bartlettii DSM 16795 UniRef90_B0AAA9 Putative uncharacterized protein n=1 Tax=Clostridium bartlettii DSM 16795 RepID=B0AAA9_9FIRM
	I11.NODE_1843_length_29170_cov_47.636784.1.18117_4	COG0124|YPO2878	28.8	139	87	7	38	171	10	141	0.00015	40.8	100.0 566 0 1133.6 Clostridium bartlettii DSM 16795 UniRef90_B0A6I0 Proline--tRNA ligase n=1 Tax=Clostridium bartlettii DSM 16795 RepID=B0A6I0_9FIRM
	I11.NODE_946_length_7842_cov_43.978958_7	COG0124|CAC2740	21.8	238	151	13	90	296	8	241	0.00051	38.1	99.7 307 0 595.1 Clostridium bartlettii DSM 16795 UniRef90_B0A8X6 Putative uncharacterized protein n=1 Tax=Clostridium bartlettii DSM 16795 RepID=B0A8X6_9FIRM
	I11.NODE_1887_length_28738_cov_44.773819.15.28766_16	COG0124|BU288	26.0	150	93	8	15	153	139	281	0.00042	37.7	100.0 192 0 381.3 Clostridium bartlettii DSM 16795 UniRef90_B0A9S0 Putative uncharacterized protein n=1 Tax=Clostridium bartlettii DSM 16795 RepID=B0A9S0_9FIRM
	I11.NODE_1396_length_11595_cov_44.389652_9	COG0124|SSO0279	25.7	109	52	5	313	407	126	219	0.0015	37.0	99.5 410 0 815.1 Clostridium bartlettii DSM 16795 UniRef90_B0ACJ6 Putative uncharacterized protein n=1 Tax=Clostridium bartlettii DSM 16795 RepID=B0ACJ6_9FIRM
	I11.NODE_1211_length_13468_cov_40.802345.1.13482_13	COG0124|UU285	28.7	115	58	6	127	236	325	420	0.0041	35.8	74.2 497 0 748.4 Clostridium perfringens E str. JGS1987 UniRef90_B1BQA8 ATPase n=1 Tax=Clostridium perfringens E str. JGS1987 RepID=B1BQA8_CLOPF
	I10.NODE_1136_length_7543_cov_39.415352_6	COG0124|MJ1000	27.0	178	116	7	424	588	186	362	0.0065	35.4	99.2 596 0 1179.5 Clostridium bartlettii DSM 16795 UniRef90_B0A9P6 Aspartate--tRNA ligase n=1 Tax=Clostridium bartlettii DSM 16795 RepID=B0A9P6_9FIRM
# COG0533 Metal-dependent proteases with possible chaperone activity COG0541 Signal recognition particle GTPase
	I11.NODE_810_length_20936_cov_43.520012.99.20964_19	COG0533|CAC0901	61.5	335	128	1	2	335	3	337	1.5e-118	418.7	100.0 338 0 665.6 Clostridium bartlettii DSM 16795 UniRef90_B0A7X1 Probable tRNA threonylcarbamoyladenosine biosynthesis protein Gcp n=1 Tax=Clostridium bartlettii DSM 16795 RepID=B0A7X1_9FIRM
	I11.NODE_472_length_15282_cov_38.023033_9	COG0533|SA1854	24.9	333	220	13	4	324	2	316	1.6e-24	106.3	100.0 326 0 648.3 Clostridium bartlettii DSM 16795 UniRef90_B0AAV1 Putative uncharacterized protein n=1 Tax=Clostridium bartlettii DSM 16795 RepID=B0AAV1_9FIRM
	I11.NODE_810_length_20936_cov_43.520012.99.20964_21	COG0533|BS_ydiE	25.4	280	142	11	1	231	7	268	3.5e-11	61.6	98.8 244 0 474.6 Clostridium bartlettii DSM 16795 UniRef90_B0A7X3 Putative uncharacterized protein n=1 Tax=Clostridium bartlettii DSM 16795 RepID=B0A7X3_9FIRM
	I11.NODE_1887_length_28738_cov_44.773819.15.28766_8	COG0533|CAC0901	29.8	114	59	5	1	96	1	111	1.5e-05	43.5	99.5 364 0 711.8 Clostridium bartlettii DSM 16795 UniRef90_B0A9S8 Probable butyrate kinase 1 n=1 Tax=Clostridium bartlettii DSM 16795 RepID=B0A9S8_9FIRM
	I11.NODE_13412_length_16283_cov_39.778912_9	COG0533|RP037	23.3	172	109	5	176	335	150	310	0.0018	37.0	99.1 465 0 921.0 Clostridium bartlettii DSM 16795 UniRef90_B0ABE5 Putative uncharacterized protein n=1 Tax=Clostridium bartlettii DSM 16795 RepID=B0ABE5_9FIRM
	I11.NODE_599_length_17233_cov_40.270817.20.17261_9	COG0533|CAC0901	28.2	78	39	2	330	392	3	78	0.0073	35.0	99.2 514 0 1027.3 Clostridium bartlettii DSM 16795 UniRef90_B0A880 Putative uncharacterized protein n=1 Tax=Clostridium bartlettii DSM 16795 RepID=B0A880_9FIRM
	I11.NODE_2611_length_34364_cov_41.738682_22	COG0533|FN0549	27.9	68	38	1	188	255	19	75	0.025	33.5	# 27698 # 29506 # 1 # ;gc_cont=0.253
	I11.NODE_3641_length_38612_cov_45.668522.13305.38640_20	COG0533|MK1458	18.9	148	98	6	98	229	136	277	0.01	33.5	99.2 251 0 490.0 Clostridium bartlettii DSM 16795 UniRef90_B0ADI5 Putative uncharacterized protein n=1 Tax=Clostridium bartlettii DSM 16795 RepID=B0ADI5_9FIRM
	I11.NODE_3140_length_3331_cov_44.044731_1	COG0533|PM1238	24.2	149	89	7	96	235	163	296	0.054	32.0	99.6 451 0 876.3 Clostridium bartlettii DSM 16795 UniRef90_B0ADR5 UPF0210 protein CLOBAR_02782 n=1 Tax=Clostridium bartlettii DSM 16795 RepID=B0ADR5_9FIRM
	I11.NODE_2834_length_28733_cov_39.662270_23	COG0533|HI0530	21.0	124	84	5	11	124	156	275	0.087	31.2	99.1 423 0 833.9 Clostridium bartlettii DSM 16795 UniRef90_B0AAN6 Putative uncharacterized protein n=1 Tax=Clostridium bartlettii DSM 16795 RepID=B0AAN6_9FIRM
	I11.NODE_1270_length_8034_cov_48.496513_3	COG0533|PAB1159	19.9	317	205	17	58	352	17	306	0.073	31.2	100.0 356 0 711.8 Clostridium bartlettii DSM 16795 UniRef90_B0ADZ8 Probable butyrate kinase 2 n=1 Tax=Clostridium bartlettii DSM 16795 RepID=B0ADZ8_9FIRM
# COG0049 Ribosomal protein S7
	I10.NODE_457_length_14765_cov_38.978462_11	COG0049|BS_rpsG	76.9	156	36	0	1	156	1	156	4.4e-68	250.0	91.7 156 0 295.0 Peptostreptococcaceae UniRef90_Q18CF5 30S ribosomal protein S7 n=12 Tax=Peptostreptococcaceae RepID=RS7_CLOD6
	I11.NODE_1843_length_29170_cov_47.636784.18305.29198_5	COG0049|MTH1056	26.2	164	96	4	126	270	2	159	0.0023	37.4	99.9 815 0 1578.1 Clostridium bartlettii DSM 16795 UniRef90_B0A6G4 Putative uncharacterized protein n=1 Tax=Clostridium bartlettii DSM 16795 RepID=B0A6G4_9FIRM
	I11.NODE_2834_length_28733_cov_39.662270_17	COG0049|BH0130	30.9	68	44	2	291	358	12	76	0.047	33.1	99.9 879 0 1756.5 Clostridium bartlettii DSM 16795 UniRef90_B0AAN0 Putative uncharacterized protein n=1 Tax=Clostridium bartlettii DSM 16795 RepID=B0AAN0_9FIRM
	I12.NODE_10514_length_630_cov_19.647619_1	COG0049|MJ1047	28.2	103	60	3	72	162	13	113	0.015	32.7	95.4 216 0 420.6 Clostridium bartlettii DSM 16795 UniRef90_B0ADC8 Putative uncharacterized protein n=1 Tax=Clostridium bartlettii DSM 16795 RepID=B0ADC8_9FIRM
	I13.NODE_7044_length_502_cov_4.336653_1	COG0049|MTH1056	32.9	85	49	4	32	112	73	153	0.046	30.8	99.4 174 0 335.5 n/a n/a
	I11.NODE_364_length_8638_cov_42.343136_2	COG0049|Ta0092	24.4	135	86	5	37	169	26	146	0.2	28.9	99.5 195 0 390.2 Clostridium bartlettii DSM 16795 UniRef90_B0AD59 Putative uncharacterized protein n=1 Tax=Clostridium bartlettii DSM 16795 RepID=B0AD59_9FIRM
	I10.NODE_457_length_14765_cov_38.978462_8	COG0049|TVN0162	21.5	186	107	9	74	257	7	155	1.3	28.9	100.0 1240 0 2454.1 Clostridium bartlettii DSM 16795 UniRef90_B0A6A2 DNA-directed RNA polymerase subunit beta n=1 Tax=Clostridium bartlettii DSM 16795 RepID=B0A6A2_9FIRM
	I11.NODE_13402_length_72911_cov_47.500061.12064.57257_35	COG0049|PAB0428	33.3	36	24	0	48	83	88	123	0.32	28.1	100.0 186 0 372.5 Clostridium bartlettii DSM 16795 UniRef90_B0A9C1 Putative uncharacterized protein n=1 Tax=Clostridium bartlettii DSM 16795 RepID=B0A9C1_9FIRM
	I11.NODE_1074_length_16857_cov_43.679241.1.13831_9	COG0049|MTH1056	27.2	81	51	1	192	264	75	155	2	27.7	99.4 864 0 1661.0 Clostridium bartlettii DSM 16795 UniRef90_B0AC05 Putative uncharacterized protein n=1 Tax=Clostridium bartlettii DSM 16795 RepID=B0AC05_9FIRM
	I11.NODE_13397_length_39656_cov_39.921173.1.7678_6	COG0049|APE1846	38.2	34	21	0	1328	1361	2	35	4.1	27.7	38.3 1939 0 1249.2 Anaerostipes caccae DSM 14662 UniRef90_B0MES5 Putative uncharacterized protein n=1 Tax=Anaerostipes caccae DSM 14662 RepID=B0MES5_9FIRM
	I11.NODE_4569_length_4433_cov_37.459732_1	COG0049|VNG2657G	23.1	134	85	4	123	255	88	204	0.58	27.7	100.0 255 0 488.8 Clostridium bartlettii DSM 16795 UniRef90_B0AB18 Putative uncharacterized protein n=1 Tax=Clostridium bartlettii DSM 16795 RepID=B0AB18_9FIRM
# COG0103 Ribosomal protein S9
	I11.NODE_5712_length_45748_cov_44.366245.20252.45776_22	COG0103|TVN1136	27.3	44	32	0	192	235	84	127	0.068	32.0	60.6 568 0 697.6 Clostridium papyrosolvens DSM 2782 UniRef90_F1T974 ABC transporter related protein n=1 Tax=Clostridium papyrosolvens DSM 2782 RepID=F1T974_9CLOT
	I11.NODE_599_length_17233_cov_40.270817.20.17261_11	COG0103|YPO3562	25.8	62	43	1	58	119	9	67	0.087	30.8	99.4 324 0 642.1 Clostridium bartlettii DSM 16795 UniRef90_B0A878 Putative uncharacterized protein n=1 Tax=Clostridium bartlettii DSM 16795 RepID=B0A878_9FIRM
	I11.NODE_1057_length_29316_cov_43.077774_4	COG0103|STM3344	24.8	137	84	6	67	196	3	127	0.17	30.0	100.0 384 0 734.2 Clostridium bartlettii DSM 16795 UniRef90_B0AAL1 Putative uncharacterized protein n=1 Tax=Clostridium bartlettii DSM 16795 RepID=B0AAL1_9FIRM
	I11.NODE_566_length_25849_cov_42.484623.36.20818_18	COG0103|DR0175	44.2	43	18	2	12	48	73	115	0.16	29.3	99.5 207 0 407.1 Clostridium bartlettii DSM 16795 UniRef90_B0A9Y9 Putative uncharacterized protein n=1 Tax=Clostridium bartlettii DSM 16795 RepID=B0A9Y9_9FIRM
	I11.NODE_1086_length_1908_cov_34.797695_2	COG0103|ECU03g0310	26.7	45	32	1	304	348	26	69	0.48	28.5	73.3 363 0 547.4 [Clostridium] difficile UniRef90_C9XQK7 Putative uncharacterized protein n=10 Tax=[Clostridium] difficile RepID=C9XQK7_CLODC
	I11.NODE_2716_length_29408_cov_45.816650.15.29383_15	COG0103|Cgl0566	32.4	71	43	2	16	84	106	173	0.75	28.1	99.8 433 0 847.8 Clostridium bartlettii DSM 16795 UniRef90_B0A7S2 Putative uncharacterized protein n=1 Tax=Clostridium bartlettii DSM 16795 RepID=B0A7S2_9FIRM
	I11.NODE_13402_length_72911_cov_47.500061.12064.57257_15	COG0103|sll1822	28.6	56	39	1	240	294	31	86	0.74	27.7	99.1 325 0 642.1 Clostridium bartlettii DSM 16795 UniRef90_B0A9A1 Delta-aminolevulinic acid dehydratase n=1 Tax=Clostridium bartlettii DSM 16795 RepID=B0A9A1_9FIRM
	I11.NODE_1225_length_3819_cov_32.635246_1	COG0103|FN0330	34.1	41	26	1	114	154	1	40	1.7	26.9	100.0 448 0 901.0 Clostridium bartlettii DSM 16795 UniRef90_B0A825 Putative uncharacterized protein n=1 Tax=Clostridium bartlettii DSM 16795 RepID=B0A825_9FIRM
	I12.NODE_10528_length_1437_cov_19.828114_1	COG0103|VC0571	22.8	101	71	3	51	149	27	122	1.2	26.6	99.6 238 0 472.6 Clostridium bartlettii DSM 16795 UniRef90_B0A6Q5 Putative uncharacterized protein n=1 Tax=Clostridium bartlettii DSM 16795 RepID=B0A6Q5_9FIRM
	I11.NODE_1462_length_12211_cov_40.575794_8	COG0103|TVN1136	28.3	92	49	5	492	566	5	96	3.6	26.6	99.6 715 0 1395.9 Clostridium bartlettii DSM 16795 UniRef90_B0A8B3 Putative uncharacterized protein n=1 Tax=Clostridium bartlettii DSM 16795 RepID=B0A8B3_9FIRM
	I11.NODE_4235_length_25341_cov_39.415138.1.11284_9	COG0103|AF1129	29.9	77	47	1	198	274	47	116	1.7	26.6	95.5 242 0 450.7 Clostridium bartlettii DSM 16795 UniRef90_B0ACL1 Putative uncharacterized protein n=1 Tax=Clostridium bartlettii DSM 16795 RepID=B0ACL1_9FIRM
# COG0102 Ribosomal protein L13
	I11.NODE_2716_length_29408_cov_45.816650.15.29383_5	COG0102|ML0364	29.3	116	65	8	319	430	16	118	0.23	30.0	100.0 511 0 1033.5 Clostridium bartlettii DSM 16795 UniRef90_B0A7R1 GMP synthase [glutamine-hydrolyzing] n=1 Tax=Clostridium bartlettii DSM 16795 RepID=B0A7R1_9FIRM
	I11.NODE_1959_length_8817_cov_37.465351_7	COG0102|ECU04g1380	33.3	60	32	2	143	196	130	187	0.32	29.3	98.8 412 0 805.8 Clostridium bartlettii DSM 16795 UniRef90_B0ABU8 Putative uncharacterized protein n=1 Tax=Clostridium bartlettii DSM 16795 RepID=B0ABU8_9FIRM
	I11.NODE_13205_length_62505_cov_42.726376.24304.62533_9	COG0102|jhp0077	39.3	28	17	0	287	314	49	76	0.32	28.9	99.1 316 0 641.3 Clostridium bartlettii DSM 16795 UniRef90_B0A783 Putative uncharacterized protein n=1 Tax=Clostridium bartlettii DSM 16795 RepID=B0A783_9FIRM
	I11.NODE_3986_length_18004_cov_46.291767.6863.18032_4	COG0102|SSO0069	21.9	128	78	3	3	129	4	110	0.8	28.5	99.7 604 0 1189.9 Clostridium bartlettii DSM 16795 UniRef90_B0A711 UvrABC system protein C n=1 Tax=Clostridium bartlettii DSM 16795 RepID=B0A711_9FIRM
	I10.NODE_333_length_17874_cov_61.486515.8.17908_12	COG0102|SSO0069	27.2	81	46	4	4	78	9	82	0.79	27.3	59.7 268 0 335.1 Clostridium phage phiCD6356 UniRef90_E2ELL2 ParA-like protein n=1 Tax=Clostridium phage phiCD6356 RepID=E2ELL2_9CAUD
	I10.NODE_457_length_14765_cov_38.978462_9	COG0102|PAE0673	34.0	47	31	0	816	862	3	49	3.4	27.3	100.0 1164 0 2302.3 Clostridium bartlettii DSM 16795 UniRef90_B0A6A3 DNA-directed RNA polymerase n=1 Tax=Clostridium bartlettii DSM 16795 RepID=B0A6A3_9FIRM
	I11.NODE_406_length_4420_cov_51.129414_1	COG0102|TVN1135	25.4	67	46	1	922	988	12	74	4.4	26.9	100.0 1151 0 2278.1 Clostridium bartlettii DSM 16795 UniRef90_B0A6G0 Pyruvate carboxylase n=1 Tax=Clostridium bartlettii DSM 16795 RepID=B0A6G0_9FIRM
	I11.NODE_1893_length_7488_cov_45.547810_3	COG0102|ECU04g1380	23.6	161	96	7	256	398	42	193	2.2	26.9	99.3 577 0 1129.8 Clostridium bartlettii DSM 16795 UniRef90_B0AA51 Putative uncharacterized protein n=1 Tax=Clostridium bartlettii DSM 16795 RepID=B0AA51_9FIRM
	I11.NODE_2501_length_33556_cov_42.406544_23	COG0102|ECU04g1380	23.4	154	93	6	31	161	39	190	0.82	26.9	99.5 213 0 421.4 Clostridium bartlettii DSM 16795 UniRef90_B0AA15 Regulatory protein RecX n=1 Tax=Clostridium bartlettii DSM 16795 RepID=B0AA15_9FIRM
	I11.NODE_675_length_4847_cov_46.780277_2	COG0102|CT125	30.0	40	24	1	159	194	59	98	1.7	26.6	100.0 332 0 668.7 Peptostreptococcaceae UniRef90_B0A7D1 Putative uncharacterized protein n=2 Tax=Peptostreptococcaceae RepID=B0A7D1_9FIRM
	I11.NODE_13397_length_39656_cov_39.921173.8608.20850_5	COG0102|ECU04g1380	32.8	61	32	2	149	200	132	192	2	26.2	98.7 311 0 615.5 Clostridium bartlettii DSM 16795 UniRef90_B0A8P6 Putative uncharacterized protein n=1 Tax=Clostridium bartlettii DSM 16795 RepID=B0A8P6_9FIRM
# COG0100 Ribosomal protein S11
	I10.NODE_1537_length_19011_cov_40.105885.13.19059_28	COG0100|CAC3106	81.8	132	23	1	1	132	1	131	5.4e-59	219.5	97.0 132 0 261.2 Peptostreptococcaceae UniRef90_Q18CI7 30S ribosomal protein S11 n=12 Tax=Peptostreptococcaceae RepID=RS11_CLOD6
	I10.NODE_1537_length_19011_cov_40.105885.13.19059_18	COG0100|Cgl0547	32.2	121	72	5	1	119	1	113	0.0039	33.9	100.0 122 0 241.5 Clostridium bartlettii DSM 16795 UniRef90_B0A6C5 50S ribosomal protein L18 n=1 Tax=Clostridium bartlettii DSM 16795 RepID=B0A6C5_9FIRM
	I10.NODE_1537_length_19011_cov_40.105885.13.19059_29	COG0100|SSO0072	26.6	79	53	1	111	184	2	80	0.032	31.6	100.0 206 0 410.2 Clostridium bartlettii DSM 16795 UniRef90_B0A6D5 30S ribosomal protein S4 1 n=1 Tax=Clostridium bartlettii DSM 16795 RepID=B0A6D5_9FIRM
	I11.NODE_2178_length_4586_cov_34.888138_2	COG0100|AF2283	21.8	87	57	2	76	158	1	80	0.24	28.5	97.2 180 0 362.8 Clostridium bartlettii DSM 16795 UniRef90_B0AB72 Putative uncharacterized protein n=3 Tax=Clostridium bartlettii DSM 16795 RepID=B0AB72_9FIRM
	I11.NODE_2077_length_2471_cov_33.276001_4	COG0100|AF2283	23.0	87	56	2	76	158	1	80	0.31	28.1	93.3 180 0 353.2 Clostridium bartlettii DSM 16795 UniRef90_B0AB72 Putative uncharacterized protein n=3 Tax=Clostridium bartlettii DSM 16795 RepID=B0AB72_9FIRM
	I11.NODE_2914_length_6623_cov_34.163067_2	COG0100|BU501	23.4	77	53	1	368	438	10	86	1	27.7	99.3 456 0 906.7 Clostridium bartlettii DSM 16795 UniRef90_B0ADH0 Aldehyde dehydrogenase n=1 Tax=Clostridium bartlettii DSM 16795 RepID=B0ADH0_9FIRM
	I11.NODE_2609_length_7524_cov_37.709862_3	COG0100|VNG1134G	34.3	35	23	0	112	146	24	58	1.2	26.9	99.7 313 0 617.8 Clostridium bartlettii DSM 16795 UniRef90_B0ABG7 tRNA dimethylallyltransferase n=1 Tax=Clostridium bartlettii DSM 16795 RepID=B0ABG7_9FIRM
	I11.NODE_1318_length_6511_cov_41.737366.1.6525_7	COG0100|DR2126	23.4	94	57	4	75	153	21	114	1.1	26.9	98.6 291 0 554.3 Clostridium bartlettii DSM 16795 UniRef90_B0AAU0 Putative uncharacterized protein n=1 Tax=Clostridium bartlettii DSM 16795 RepID=B0AAU0_9FIRM
	I10.NODE_457_length_14765_cov_38.978462_3	COG0100|MJ0191	40.9	22	13	0	1	22	1	22	0.9	26.6	100.0 179 0 353.2 Clostridium bartlettii DSM 16795 UniRef90_B0A697 Transcription antitermination protein nusG n=1 Tax=Clostridium bartlettii DSM 16795 RepID=B0A697_9FIRM
	I11.NODE_599_length_17233_cov_40.270817.20.17261_6	COG0100|MYPU_5620	24.5	49	34	1	307	355	78	123	1.9	26.6	99.5 368 0 735.3 Clostridium bartlettii DSM 16795 UniRef90_B0A883 DNA polymerase IV n=1 Tax=Clostridium bartlettii DSM 16795 RepID=B0A883_9FIRM
	I11.NODE_274_length_5951_cov_53.438583_1	COG0100|TVN0564	22.4	107	64	3	323	424	31	123	5.9	26.6	99.9 1166 0 2337.4 Clostridium bartlettii DSM 16795 UniRef90_B0A8E1 Putative uncharacterized protein n=1 Tax=Clostridium bartlettii DSM 16795 RepID=B0A8E1_9FIRM
# COG0495 Leucyl-tRNA synthetase
	I11.NODE_2501_length_33556_cov_42.406544_27	COG0495|TM0168	52.9	826	366	6	1	805	1	824	1.4e-271	928.3	99.8 806 0 1642.1 Clostridium bartlettii DSM 16795 UniRef90_B0AA11 Leucine--tRNA ligase n=1 Tax=Clostridium bartlettii DSM 16795 RepID=B0AA11_9FIRM
	I11.NODE_5554_length_7412_cov_42.661224_5	COG0495|TM0168	25.4	480	282	24	415	864	380	813	1.4e-32	134.8	99.9 1037 0 2139.0 Clostridium bartlettii DSM 16795 UniRef90_B0ADQ6 Isoleucine--tRNA ligase n=1 Tax=Clostridium bartlettii DSM 16795 RepID=B0ADQ6_9FIRM
	I11.NODE_13205_length_62505_cov_42.726376.24304.62533_20	COG0495|MK1364	26.8	351	210	14	16	330	6	345	4.3e-27	116.3	99.9 889 0 1835.1 Clostridium bartlettii DSM 16795 UniRef90_B0A795 Valine--tRNA ligase n=1 Tax=Clostridium bartlettii DSM 16795 RepID=B0A795_9FIRM
	I11.NODE_12860_length_48919_cov_50.307980.22577.48947_4	COG0495|TM0168	34.7	173	110	2	2	172	30	201	1e-22	101.3	99.8 648 0 1322.0 Clostridium bartlettii DSM 16795 UniRef90_B0ACY9 Putative uncharacterized protein n=1 Tax=Clostridium bartlettii DSM 16795 RepID=B0ACY9_9FIRM
	I11.NODE_788_length_6621_cov_52.605648.1.6615_3	COG0495|MA1611	23.2	168	107	8	219	374	586	743	2.4e-05	43.1	99.8 466 0 940.3 Clostridium bartlettii DSM 16795 UniRef90_B0A687 Cysteine--tRNA ligase n=1 Tax=Clostridium bartlettii DSM 16795 RepID=B0A687_9FIRM
	I11.NODE_334_length_51327_cov_49.037857_21	COG0495|PH0965	24.1	162	86	7	73	233	825	950	7.1e-05	40.8	99.3 273 0 528.1 Clostridium bartlettii DSM 16795 UniRef90_B0A638 Putative uncharacterized protein n=1 Tax=Clostridium bartlettii DSM 16795 RepID=B0A638_9FIRM
	I11.NODE_12860_length_48919_cov_50.307980.22577.48947_20	COG0495|Cgl2961	19.7	203	135	7	292	486	100	282	0.0011	37.7	99.0 493 0 1035.0 Clostridium bartlettii DSM 16795 UniRef90_B0ACX3 Putative uncharacterized protein n=1 Tax=Clostridium bartlettii DSM 16795 RepID=B0ACX3_9FIRM
	I11.NODE_276_length_6263_cov_43.665497_6	COG0495|MJ0633	21.1	213	149	6	12	215	645	847	0.00081	37.0	100.0 217 0 438.3 Clostridium bartlettii DSM 16795 UniRef90_B0AC38 Putative uncharacterized protein n=1 Tax=Clostridium bartlettii DSM 16795 RepID=B0AC38_9FIRM
	I11.NODE_334_length_51327_cov_49.037857_47	COG0495|jhp1452	26.0	169	97	6	486	629	183	348	0.0062	35.8	99.1 746 0 1548.1 Clostridium bartlettii DSM 16795 UniRef90_B0A661 Putative uncharacterized protein n=1 Tax=Clostridium bartlettii DSM 16795 RepID=B0A661_9FIRM
	I11.NODE_13205_length_62505_cov_42.726376.1.24278_10	COG0495|PAB1782	21.5	135	99	1	138	265	824	958	0.015	34.7	99.7 785 0 1520.8 Clostridium bartlettii DSM 16795 UniRef90_B0A766 Lon protease n=1 Tax=Clostridium bartlettii DSM 16795 RepID=B0A766_9FIRM
	I11.NODE_12604_length_12453_cov_36.408897_9	COG0495|AF2421	22.4	170	112	7	88	251	271	426	0.0086	33.9	99.6 271 0 522.3 Clostridium bartlettii DSM 16795 UniRef90_B0ABP8 Putative uncharacterized protein n=1 Tax=Clostridium bartlettii DSM 16795 RepID=B0ABP8_9FIRM
# COG0099 Ribosomal protein S13
	I10.NODE_1537_length_19011_cov_40.105885.13.19059_27	COG0099|CAC3107	69.9	123	37	0	1	123	1	123	6.8e-48	182.6	92.7 123 0 230.7 Peptostreptococcaceae UniRef90_Q18CI0 30S ribosomal protein S13 n=12 Tax=Peptostreptococcaceae RepID=RS13_CLOD6
	I11.NODE_13402_length_72911_cov_47.500061.12064.57257_33	COG0099|Ta1033	30.8	65	43	2	19	81	66	130	0.024	32.0	100.0 202 0 405.2 Clostridium bartlettii DSM 16795 UniRef90_B0A9B9 Putative uncharacterized protein n=1 Tax=Clostridium bartlettii DSM 16795 RepID=B0A9B9_9FIRM
	I11.NODE_566_length_25849_cov_42.484623.21077.25877_1	COG0099|RC0984	28.8	80	48	4	204	283	24	94	0.071	32.0	99.2 590 0 1162.9 Clostridium bartlettii DSM 16795 UniRef90_B0A9Z3 Putative uncharacterized protein n=1 Tax=Clostridium bartlettii DSM 16795 RepID=B0A9Z3_9FIRM
	I11.NODE_2257_length_4553_cov_35.503403_2	COG0099|RC0984	37.0	54	30	3	370	419	32	85	0.098	31.2	97.9 480 0 921.0 Clostridium bartlettii DSM 16795 UniRef90_B0A8H2 Putative uncharacterized protein n=1 Tax=Clostridium bartlettii DSM 16795 RepID=B0A8H2_9FIRM
	I11.NODE_448_length_6532_cov_47.607319_3	COG0099|Ta1033	23.7	169	77	11	52	208	18	146	0.1	30.4	100.0 297 0 594.7 Clostridium bartlettii DSM 16795 UniRef90_B0A836 Putative uncharacterized protein n=1 Tax=Clostridium bartlettii DSM 16795 RepID=B0A836_9FIRM
	I11.NODE_779_length_7556_cov_44.366333_6	COG0099|MA1108	25.8	93	52	5	81	170	34	112	0.073	30.4	99.5 209 0 428.3 Clostridium bartlettii DSM 16795 UniRef90_B0A916 Putative uncharacterized protein n=1 Tax=Clostridium bartlettii DSM 16795 RepID=B0A916_9FIRM
	I11.NODE_423_length_15617_cov_46.513863_1	COG0099|TVN0562	23.8	63	48	0	939	1001	82	144	0.53	30.0	99.1 1176 0 2246.1 Clostridium bartlettii DSM 16795 UniRef90_B0A864 Putative uncharacterized protein n=1 Tax=Clostridium bartlettii DSM 16795 RepID=B0A864_9FIRM
	I11.NODE_1211_length_13468_cov_40.802345.1.13482_14	COG0099|sll1816	28.2	117	61	8	241	356	33	127	0.3	29.6	52.3 470 0 478.0 Faecalibacterium cf. prausnitzii KLE1255 UniRef90_E2ZJ97 Putative uncharacterized protein n=1 Tax=Faecalibacterium cf. prausnitzii KLE1255 RepID=E2ZJ97_9FIRM
	I11.NODE_472_length_15282_cov_38.023033_18	COG0099|TVN0562	28.4	67	40	2	114	175	78	141	0.11	29.6	100.0 182 0 355.5 Clostridium bartlettii DSM 16795 UniRef90_B0AAW1 Putative uncharacterized protein n=1 Tax=Clostridium bartlettii DSM 16795 RepID=B0AAW1_9FIRM
	I11.NODE_641_length_45589_cov_48.886772.13.45617_22	COG0099|SSO0074	31.4	51	30	2	157	207	6	51	0.58	29.3	99.6 742 0 1454.1 Clostridium bartlettii DSM 16795 UniRef90_B0A7Z6 Putative uncharacterized protein n=1 Tax=Clostridium bartlettii DSM 16795 RepID=B0A7Z6_9FIRM
	I11.NODE_334_length_51327_cov_49.037857_28	COG0099|TVN0562	27.1	118	58	6	6	122	5	95	0.13	28.9	100.0 121 0 241.5 Clostridium bartlettii DSM 16795 UniRef90_B0A645 Putative uncharacterized protein n=1 Tax=Clostridium bartlettii DSM 16795 RepID=B0A645_9FIRM
# COG0197 Ribosomal protein L16/L10E COG0200 Ribosomal protein L15
	I10.NODE_1537_length_19011_cov_40.105885.13.19059_9	COG0197|CAC3126	72.0	143	40	0	1	143	1	143	3.4e-59	220.3	93.0 143 0 273.1 Peptostreptococcaceae UniRef90_Q18CG4 50S ribosomal protein L16 n=11 Tax=Peptostreptococcaceae RepID=RL16_CLOD6
	I11.NODE_1040_length_17679_cov_35.758469.5821.17707_11	COG0197|L0412	32.3	62	26	4	325	383	85	133	0.73	28.1	99.8 422 0 847.4 Clostridium bartlettii DSM 16795 UniRef90_B0AD99 Putative uncharacterized protein n=1 Tax=Clostridium bartlettii DSM 16795 RepID=B0AD99_9FIRM
	I11.NODE_2466_length_10054_cov_43.734833_1	COG0197|ECU08g1570	25.9	85	55	3	110	190	102	182	0.83	26.9	98.1 216 0 401.4 Clostridium bartlettii DSM 16795 UniRef90_B0A9U6 Putative uncharacterized protein n=1 Tax=Clostridium bartlettii DSM 16795 RepID=B0A9U6_9FIRM
	I11.NODE_566_length_25849_cov_42.484623.21077.25877_1	COG0197|UU238	23.2	142	81	7	453	590	4	121	3.9	26.2	99.2 590 0 1162.9 Clostridium bartlettii DSM 16795 UniRef90_B0A9Z3 Putative uncharacterized protein n=1 Tax=Clostridium bartlettii DSM 16795 RepID=B0A9Z3_9FIRM
	I11.NODE_641_length_45589_cov_48.886772.13.45617_5	COG0197|aq_018	36.1	83	40	5	263	332	26	108	3.8	25.8	99.3 438 0 832.4 Clostridium bartlettii DSM 16795 UniRef90_B0A7Y0 Putative uncharacterized protein n=1 Tax=Clostridium bartlettii DSM 16795 RepID=B0A7Y0_9FIRM
	I11.NODE_856_length_20290_cov_33.803303_13	COG0197|MTH1119	32.7	52	31	1	192	239	100	151	8.2	25.4	44.5 743 0 611.3 Clostridium novyi NT UniRef90_A0Q3S8 Putative primase n=1 Tax=Clostridium novyi NT RepID=A0Q3S8_CLONN
	I11.NODE_2501_length_33556_cov_42.406544_12	COG0197|BB0485	31.5	54	29	2	114	167	27	72	4.5	24.6	99.6 235 0 456.1 Clostridium bartlettii DSM 16795 UniRef90_B0AA26 Putative uncharacterized protein n=1 Tax=Clostridium bartlettii DSM 16795 RepID=B0AA26_9FIRM
	I11.NODE_13412_length_16283_cov_39.778912_12	COG0197|BS_rplP	37.8	37	18	2	131	167	98	129	5.1	24.6	98.9 265 0 526.6 Clostridium bartlettii DSM 16795 UniRef90_B0ABE2 Putative uncharacterized protein n=1 Tax=Clostridium bartlettii DSM 16795 RepID=B0ABE2_9FIRM
	I11.NODE_675_length_4847_cov_46.780277_1	COG0197|UU238	24.0	104	57	5	17	110	38	129	5.5	24.3	100.0 220 0 448.0 Clostridium bartlettii DSM 16795 UniRef90_B0A7D0 Putative uncharacterized protein n=1 Tax=Clostridium bartlettii DSM 16795 RepID=B0A7D0_9FIRM
	I11.NODE_1821_length_6067_cov_40.303776_4	COG0197|PAE3567	25.0	60	42	1	33	92	36	92	6.3	24.3	100.0 251 0 497.7 Clostridium bartlettii DSM 16795 UniRef90_B0A8J9 Putative uncharacterized protein n=1 Tax=Clostridium bartlettii DSM 16795 RepID=B0A8J9_9FIRM
	I11.NODE_2138_length_2929_cov_34.883579_2	COG0197|MTH1119	40.9	22	13	0	201	222	117	138	11	23.9	100.0 351 0 695.7 Clostridium bartlettii DSM 16795 UniRef90_B0ADA9 Putative uncharacterized protein n=1 Tax=Clostridium bartlettii DSM 16795 RepID=B0ADA9_9FIRM
# COG0094 Ribosomal protein L5
	I10.NODE_1537_length_19011_cov_40.105885.13.19059_14	COG0094|CAC3121	74.4	180	46	0	1	180	1	180	2.4e-78	284.3	100.0 180 0 355.1 Clostridium bartlettii DSM 16795 UniRef90_B0A6C1 50S ribosomal protein L5 n=1 Tax=Clostridium bartlettii DSM 16795 RepID=B0A6C1_9FIRM
	I11.NODE_1843_length_29170_cov_47.636784.18305.29198_8	COG0094|CAC3121	21.8	193	122	7	133	322	2	168	0.0018	37.4	100.0 644 0 1281.9 Clostridium bartlettii DSM 16795 UniRef90_B0A6G1 Putative uncharacterized protein n=1 Tax=Clostridium bartlettii DSM 16795 RepID=B0A6G1_9FIRM
	I11.NODE_334_length_51327_cov_49.037857_21	COG0094|TM1488	26.0	73	48	4	83	155	13	79	0.033	32.0	99.3 273 0 528.1 Clostridium bartlettii DSM 16795 UniRef90_B0A638 Putative uncharacterized protein n=1 Tax=Clostridium bartlettii DSM 16795 RepID=B0A638_9FIRM
	I11.NODE_490_length_19013_cov_40.711460_14	COG0094|SA2035	22.5	213	124	12	154	360	1	178	0.092	31.2	99.1 452 0 862.1 Clostridium bartlettii DSM 16795 UniRef90_B0AAQ5 Putative uncharacterized protein n=1 Tax=Clostridium bartlettii DSM 16795 RepID=B0AAQ5_9FIRM
	I11.NODE_2470_length_10072_cov_37.131653_8	COG0094|Cj1695c	23.8	130	79	6	128	237	2	131	0.14	30.4	99.7 388 0 746.9 Clostridium bartlettii DSM 16795 UniRef90_B0AAZ2 Putative uncharacterized protein n=1 Tax=Clostridium bartlettii DSM 16795 RepID=B0AAZ2_9FIRM
	I11.NODE_274_length_5951_cov_53.438583_1	COG0094|SSO0704	36.6	71	30	5	311	377	16	75	0.53	30.0	99.9 1166 0 2337.4 Clostridium bartlettii DSM 16795 UniRef90_B0A8E1 Putative uncharacterized protein n=1 Tax=Clostridium bartlettii DSM 16795 RepID=B0A8E1_9FIRM
	I11.NODE_1674_length_17707_cov_42.590332.40.17735_1	COG0094|VNG1705G	26.5	113	66	3	208	305	6	116	0.23	29.6	100.0 390 0 757.3 Clostridium bartlettii DSM 16795 UniRef90_B0ADT4 Cell division protein ftsZ n=1 Tax=Clostridium bartlettii DSM 16795 RepID=B0ADT4_9FIRM
	I11.NODE_1318_length_6511_cov_41.737366.1.6525_1	COG0094|MK1221	28.7	94	49	4	85	160	10	103	0.21	29.3	98.9 265 0 519.6 Clostridium bartlettii DSM 16795 UniRef90_B0AAT4 Putative uncharacterized protein n=1 Tax=Clostridium bartlettii DSM 16795 RepID=B0AAT4_9FIRM
	I11.NODE_13181_length_23073_cov_36.511375_9	COG0094|Rv0716	25.5	102	70	3	39	137	80	178	0.32	28.9	77.5 311 0 484.2 Clostridium bartlettii DSM 16795 UniRef90_B0A8I8 Malonyl CoA-acyl carrier protein transacylase n=1 Tax=Clostridium bartlettii DSM 16795 RepID=B0A8I8_9FIRM
	I11.NODE_1211_length_13468_cov_40.802345.1.13482_14	COG0094|SSO0704	25.2	103	63	4	265	364	2	93	0.66	28.5	52.3 470 0 478.0 Faecalibacterium cf. prausnitzii KLE1255 UniRef90_E2ZJ97 Putative uncharacterized protein n=1 Tax=Faecalibacterium cf. prausnitzii KLE1255 RepID=E2ZJ97_9FIRM
	I11.NODE_13181_length_23073_cov_36.511375_10	COG0094|Cgl0510	24.4	90	56	2	14	93	10	97	0.61	27.7	71.6 268 0 399.4 Clostridium bartlettii DSM 16795 UniRef90_B0A8I1 Acetyl-coenzyme A carboxylase carboxyl transferase subunit alpha n=1 Tax=Clostridium bartlettii DSM 16795 RepID=B0A8I1_9FIRM
# COG0097 Ribosomal protein L6P/L9E COG0098 Ribosomal protein S5
	I10.NODE_1537_length_19011_cov_40.105885.13.19059_17	COG0097|lin2766	62.6	179	66	1	1	179	1	178	7.6e-64	236.1	99.4 180 0 361.7 Clostridium bartlettii DSM 16795 UniRef90_B0A6C4 50S ribosomal protein L6 n=1 Tax=Clostridium bartlettii DSM 16795 RepID=B0A6C4_9FIRM
	I11.NODE_1396_length_11595_cov_44.389652_9	COG0097|MK1224	22.7	185	107	9	83	240	24	199	0.0099	34.3	99.5 410 0 815.1 Clostridium bartlettii DSM 16795 UniRef90_B0ACJ6 Putative uncharacterized protein n=1 Tax=Clostridium bartlettii DSM 16795 RepID=B0ACJ6_9FIRM
	I11.NODE_2716_length_29408_cov_45.816650.15.29383_5	COG0097|SP0225	22.4	201	121	9	211	406	2	172	0.036	32.7	100.0 511 0 1033.5 Clostridium bartlettii DSM 16795 UniRef90_B0A7R1 GMP synthase [glutamine-hydrolyzing] n=1 Tax=Clostridium bartlettii DSM 16795 RepID=B0A7R1_9FIRM
	I11.NODE_1276_length_25521_cov_48.180714.13.25549_10	COG0097|RC0991	30.1	93	56	4	25	108	19	111	0.024	32.7	100.0 339 0 676.4 Clostridium bartlettii DSM 16795 UniRef90_B0A8Z2 Phenylalanine--tRNA ligase alpha subunit n=1 Tax=Clostridium bartlettii DSM 16795 RepID=B0A8Z2_9FIRM
	I11.NODE_566_length_25849_cov_42.484623.36.20818_7	COG0097|BB0493	30.8	91	58	4	141	228	4	92	0.035	32.0	100.0 293 0 588.6 Clostridium bartlettii DSM 16795 UniRef90_B0A9X8 Putative ribosome biogenesis GTPase RsgA n=1 Tax=Clostridium bartlettii DSM 16795 RepID=B0A9X8_9FIRM
	I11.NODE_13205_length_62505_cov_42.726376.24304.62533_9	COG0097|PH1763	28.0	118	62	8	56	154	2	115	0.05	31.6	99.1 316 0 641.3 Clostridium bartlettii DSM 16795 UniRef90_B0A783 Putative uncharacterized protein n=1 Tax=Clostridium bartlettii DSM 16795 RepID=B0A783_9FIRM
	I11.NODE_12860_length_48919_cov_50.307980.1.22303_19	COG0097|SA2033	24.3	74	54	1	90	163	56	127	0.044	30.8	99.4 163 0 321.2 Clostridium bartlettii DSM 16795 UniRef90_B0ACZ3 Putative uncharacterized protein n=1 Tax=Clostridium bartlettii DSM 16795 RepID=B0ACZ3_9FIRM
	I11.NODE_566_length_25849_cov_42.484623.36.20818_18	COG0097|YPO0224	30.1	93	57	4	2	91	17	104	0.055	30.8	99.5 207 0 407.1 Clostridium bartlettii DSM 16795 UniRef90_B0A9Y9 Putative uncharacterized protein n=1 Tax=Clostridium bartlettii DSM 16795 RepID=B0A9Y9_9FIRM
	I11.NODE_13205_length_62505_cov_42.726376.24304.62533_19	COG0097|MPN180	52.2	23	11	0	215	237	162	184	0.16	30.4	100.0 449 0 894.4 Clostridium bartlettii DSM 16795 UniRef90_B0A794 Glutamate dehydrogenase n=1 Tax=Clostridium bartlettii DSM 16795 RepID=B0A794_9FIRM
	I11.NODE_13181_length_23073_cov_36.511375_3	COG0097|DR2111	21.9	73	50	2	451	523	43	108	0.49	29.3	51.0 633 0 616.7 Clostridium sp. 7_2_43FAA UniRef90_C1I4V2 Putative uncharacterized protein n=1 Tax=Clostridium sp. 7_2_43FAA RepID=C1I4V2_9CLOT
	I11.NODE_2834_length_28733_cov_39.662270_17	COG0097|BB0493	23.4	94	64	3	328	419	13	100	0.68	29.3	99.9 879 0 1756.5 Clostridium bartlettii DSM 16795 UniRef90_B0AAN0 Putative uncharacterized protein n=1 Tax=Clostridium bartlettii DSM 16795 RepID=B0AAN0_9FIRM
# COG0096 Ribosomal protein S8
	I10.NODE_1537_length_19011_cov_40.105885.13.19059_16	COG0096|SA2034	67.4	132	43	0	1	132	1	132	6.4e-52	196.1	99.2 132 0 260.8 Clostridium bartlettii DSM 16795 UniRef90_B0A6C3 30S ribosomal protein S8 n=1 Tax=Clostridium bartlettii DSM 16795 RepID=B0A6C3_9FIRM
	I11.NODE_56_length_9301_cov_47.364155_8	COG0096|RC0992	24.7	93	55	3	206	291	13	97	0.074	31.2	97.5 361 0 710.3 Clostridium bartlettii DSM 16795 UniRef90_B0A8R6 Putative uncharacterized protein n=1 Tax=Clostridium bartlettii DSM 16795 RepID=B0A8R6_9FIRM
	I11.NODE_13205_length_62505_cov_42.726376.1.24278_4	COG0096|SP0224	23.5	102	66	4	436	526	20	120	0.14	31.2	99.6 674 0 1314.7 Clostridium bartlettii DSM 16795 UniRef90_B0A760 DNA ligase n=1 Tax=Clostridium bartlettii DSM 16795 RepID=B0A760_9FIRM
	I11.NODE_1413_length_3012_cov_39.425301_5	COG0096|Cj1693c	26.7	86	48	3	141	226	23	93	0.097	30.4	99.3 278 0 576.6 Clostridium bartlettii DSM 16795 UniRef90_B0ADF5 Putative uncharacterized protein n=1 Tax=Clostridium bartlettii DSM 16795 RepID=B0ADF5_9FIRM
	I11.NODE_2643_length_11378_cov_47.622341_4	COG0096|YPO0223	29.4	68	46	1	349	416	11	76	0.28	30.4	99.2 796 0 1539.6 Clostridium bartlettii DSM 16795 UniRef90_B0A6J2 Putative uncharacterized protein n=1 Tax=Clostridium bartlettii DSM 16795 RepID=B0A6J2_9FIRM
	I11.NODE_63_length_10684_cov_52.574970.1.10699_5	COG0096|BH0148	22.7	141	94	5	511	650	1	127	0.36	30.0	99.7 792 0 1508.8 Clostridium bartlettii DSM 16795 UniRef90_B0A8X9 MutS2 protein n=1 Tax=Clostridium bartlettii DSM 16795 RepID=B0A8X9_9FIRM
	I11.NODE_607_length_7910_cov_40.626041.1.7925_3	COG0096|BH0148	28.8	73	51	1	176	247	27	99	0.16	30.0	99.7 361 0 718.0 Clostridium bartlettii DSM 16795 UniRef90_B0ADX6 3-dehydroquinate synthase n=1 Tax=Clostridium bartlettii DSM 16795 RepID=B0ADX6_9FIRM
	I11.NODE_490_length_19013_cov_40.711460_1	COG0096|L0385	22.4	134	79	7	140	258	9	132	0.25	29.6	99.0 418 0 827.8 Clostridium bartlettii DSM 16795 UniRef90_B0AAP2 Putative uncharacterized protein n=1 Tax=Clostridium bartlettii DSM 16795 RepID=B0AAP2_9FIRM
	I11.NODE_1545_length_26041_cov_48.238548.14.26069_20	COG0096|Cj1693c	25.5	98	59	4	119	213	41	127	0.37	28.1	100.0 214 0 422.2 Clostridium bartlettii DSM 16795 UniRef90_B0A9V5 Putative uncharacterized protein n=1 Tax=Clostridium bartlettii DSM 16795 RepID=B0A9V5_9FIRM
	I11.NODE_2155_length_21352_cov_45.672115_4	COG0096|SP0224	21.7	120	71	4	89	206	23	121	0.64	28.1	98.1 369 0 709.9 Clostridium bartlettii DSM 16795 UniRef90_B0A6N5 Putative uncharacterized protein n=1 Tax=Clostridium bartlettii DSM 16795 RepID=B0A6N5_9FIRM
	I11.NODE_599_length_17233_cov_40.270817.20.17261_11	COG0096|FN1630	29.5	61	38	3	21	81	73	128	0.56	28.1	99.4 324 0 642.1 Clostridium bartlettii DSM 16795 UniRef90_B0A878 Putative uncharacterized protein n=1 Tax=Clostridium bartlettii DSM 16795 RepID=B0A878_9FIRM
# COG0091 Ribosomal protein L22
	I10.NODE_1537_length_19011_cov_40.105885.13.19059_7	COG0091|CAC3128	60.4	111	44	0	1	111	1	111	2.3e-34	137.5	100.0 111 0 215.3 Clostridium bartlettii DSM 16795 UniRef90_B0A6B4 50S ribosomal protein L22 n=1 Tax=Clostridium bartlettii DSM 16795 RepID=B0A6B4_9FIRM
	I11.NODE_276_length_6263_cov_43.665497_7	COG0091|lin2776	31.7	41	28	0	167	207	43	83	0.017	32.7	99.2 245 0 494.6 Clostridium bartlettii DSM 16795 UniRef90_B0AC39 Putative uncharacterized protein n=1 Tax=Clostridium bartlettii DSM 16795 RepID=B0AC39_9FIRM
	I10.NODE_2354_length_5176_cov_39.707882_2	COG0091|TM1495	26.9	104	58	3	448	537	2	101	0.93	28.1	61.4 539 0 690.3 Clostridium clariflavum DSM 19732 UniRef90_G8LU74 Transposase n=7 Tax=Clostridium clariflavum DSM 19732 RepID=G8LU74_CLOCD
	I11.NODE_694_length_10943_cov_36.478661_3	COG0091|SMc01304	27.3	99	57	4	13	104	32	122	0.85	27.7	99.2 378 0 762.7 Clostridium bartlettii DSM 16795 UniRef90_B0AD79 Putative uncharacterized protein n=1 Tax=Clostridium bartlettii DSM 16795 RepID=B0AD79_9FIRM
	I11.NODE_392_length_10510_cov_47.647099.1.10526_9	COG0091|Cj1702c	39.5	38	22	1	166	202	104	141	0.64	27.7	98.6 283 0 547.0 Clostridium bartlettii DSM 16795 UniRef90_B0ABN1 Putative uncharacterized protein n=1 Tax=Clostridium bartlettii DSM 16795 RepID=B0ABN1_9FIRM
	I11.NODE_4235_length_25341_cov_39.415138.1.11284_5	COG0091|MPN170	31.6	38	26	0	40	77	133	170	0.27	27.3	64.7 85 2e-23 113.6 Clostridium UniRef90_B1Q6I9 Putative uncharacterized protein n=13 Tax=Clostridium RepID=B1Q6I9_CLOBO
	I11.NODE_12860_length_48919_cov_50.307980.1.22303_16	COG0091|L0418	34.1	44	29	0	39	82	33	76	0.96	27.3	99.1 324 0 627.5 Clostridium bartlettii DSM 16795 UniRef90_B0ACZ6 Putative uncharacterized protein n=1 Tax=Clostridium bartlettii DSM 16795 RepID=B0ACZ6_9FIRM
	I11.NODE_2501_length_33556_cov_42.406544_13	COG0091|SSO0713	22.2	81	63	0	188	268	6	86	1.4	27.3	99.6 466 0 900.6 Clostridium bartlettii DSM 16795 UniRef90_B0AA25 Putative uncharacterized protein n=1 Tax=Clostridium bartlettii DSM 16795 RepID=B0AA25_9FIRM
	I11.NODE_13402_length_72911_cov_47.500061.57310.67599_2	COG0091|Ta1266	32.7	55	31	1	18	72	82	130	1.1	27.3	99.5 388 0 757.7 Clostridium bartlettii DSM 16795 UniRef90_B0A7F4 Putative uncharacterized protein n=1 Tax=Clostridium bartlettii DSM 16795 RepID=B0A7F4_9FIRM
	I11.NODE_1033_length_34029_cov_45.352287.1.34046_32	COG0091|mlr0298	26.1	92	54	2	120	211	2	79	1	26.9	45.8 236 0 211.8 Coprobacillus sp. 3_3_56FAA UniRef90_G9R113 ATP-dependent Clp protease proteolytic subunit n=1 Tax=Coprobacillus sp. 3_3_56FAA RepID=G9R113_9FIRM
	I11.NODE_3641_length_38612_cov_45.668522.13305.38640_9	COG0091|jhp1234	48.4	31	14	1	27	55	43	73	0.98	26.9	100.0 254 0 500.0 Clostridium bartlettii DSM 16795 UniRef90_B0ADJ6 DNA repair protein RecO n=1 Tax=Clostridium bartlettii DSM 16795 RepID=B0ADJ6_9FIRM
# COG0090 Ribosomal protein L2
	I10.NODE_1537_length_19011_cov_40.105885.13.19059_5	COG0090|CAC3130	76.4	275	65	0	1	275	1	275	4.9e-123	433.3	100.0 276 0 554.3 Clostridium bartlettii DSM 16795 UniRef90_B0A6B2 50S ribosomal protein L2 n=1 Tax=Clostridium bartlettii DSM 16795 RepID=B0A6B2_9FIRM
	I10.NODE_457_length_14765_cov_38.978462_8	COG0090|CAC3130	22.3	251	140	10	674	872	13	260	0.051	33.5	100.0 1240 0 2454.1 Clostridium bartlettii DSM 16795 UniRef90_B0A6A2 DNA-directed RNA polymerase subunit beta n=1 Tax=Clostridium bartlettii DSM 16795 RepID=B0A6A2_9FIRM
	I11.NODE_1276_length_25521_cov_48.180714.13.25549_5	COG0090|PAE0803	33.7	86	36	6	313	378	72	156	0.16	31.2	99.0 806 0 1577.0 Clostridium bartlettii DSM 16795 UniRef90_B0A8Y8 Putative uncharacterized protein n=1 Tax=Clostridium bartlettii DSM 16795 RepID=B0A8Y8_9FIRM
	I11.NODE_1211_length_13468_cov_40.802345.1.13482_12	COG0090|AF1922	32.1	78	40	5	222	288	57	132	0.084	30.8	46.2 316 0 275.8 Clostridium perfringens E str. JGS1987 UniRef90_B1BQA7 Putative uncharacterized protein n=1 Tax=Clostridium perfringens E str. JGS1987 RepID=B1BQA7_CLOPF
	I11.NODE_2914_length_6623_cov_34.163067_6	COG0090|Cj1704c	26.5	136	72	7	2	136	23	131	0.089	30.8	99.7 333 0 677.9 Clostridium bartlettii DSM 16795 UniRef90_B0ADG6 Putative uncharacterized protein n=1 Tax=Clostridium bartlettii DSM 16795 RepID=B0ADG6_9FIRM
	I11.NODE_1057_length_29316_cov_43.077774_20	COG0090|MPN168	24.1	170	90	9	94	243	29	179	0.15	30.0	100.0 321 0 644.4 Clostridium bartlettii DSM 16795 UniRef90_B0AAJ6 Putative uncharacterized protein n=1 Tax=Clostridium bartlettii DSM 16795 RepID=B0AAJ6_9FIRM
	I11.NODE_490_length_19013_cov_40.711460_18	COG0090|MK0412	46.2	26	14	0	12	37	25	50	0.08	30.0	98.3 175 0 364.0 Clostridium bartlettii DSM 16795 UniRef90_B0AAQ9 Putative uncharacterized protein n=1 Tax=Clostridium bartlettii DSM 16795 RepID=B0AAQ9_9FIRM
	I11.NODE_1678_length_1165_cov_35.606869_1	COG0090|CPn0644	33.9	56	34	2	212	264	86	141	0.16	29.6	82.1 268 0 446.0 Clostridium bartlettii DSM 16795 UniRef90_B0A8U3 Putative uncharacterized protein n=1 Tax=Clostridium bartlettii DSM 16795 RepID=B0A8U3_9FIRM
	I11.NODE_2716_length_29408_cov_45.816650.15.29383_9	COG0090|FN1642	24.3	177	93	8	17	170	65	223	0.15	29.6	99.2 247 0 484.2 Clostridium bartlettii DSM 16795 UniRef90_B0A7R5 Putative uncharacterized protein n=1 Tax=Clostridium bartlettii DSM 16795 RepID=B0A7R5_9FIRM
	I11.NODE_2023_length_9035_cov_40.463753.1.9050_4	COG0090|AF1922	26.0	150	72	9	379	507	15	146	0.43	29.3	99.8 551 0 1080.9 Clostridium bartlettii DSM 16795 UniRef90_B0A893 Putative uncharacterized protein n=1 Tax=Clostridium bartlettii DSM 16795 RepID=B0A893_9FIRM
	I11.NODE_446_length_5826_cov_55.136627_3	COG0090|ECU01g0310	27.3	88	47	6	239	315	16	97	0.36	28.9	100.0 352 0 719.9 Clostridium bartlettii DSM 16795 UniRef90_B0A6J9 Carbamoyl-phosphate synthase small chain n=1 Tax=Clostridium bartlettii DSM 16795 RepID=B0A6J9_9FIRM
# COG0093 Ribosomal protein L14
	I10.NODE_1537_length_19011_cov_40.105885.13.19059_12	COG0093|BH0144	82.0	122	22	0	1	122	1	122	6.3e-54	202.6	91.8 122 0 226.1 Peptostreptococcaceae UniRef90_Q18CG7 50S ribosomal protein L14 n=13 Tax=Peptostreptococcaceae RepID=RL14_CLOD6
	I11.NODE_396_length_5872_cov_46.932732_2	COG0093|XF1162	26.2	65	41	2	155	212	16	80	0.86	27.3	99.7 291 0 615.1 Clostridium bartlettii DSM 16795 UniRef90_B0A6K3 Putative uncharacterized protein n=1 Tax=Clostridium bartlettii DSM 16795 RepID=B0A6K3_9FIRM
	I10.NODE_1594_length_429_cov_63.906761_1	COG0093|FN1635	24.0	75	54	2	58	132	20	91	0.61	26.9	98.1 159 0 307.8 Clostridium bartlettii DSM 16795 UniRef90_B0ABD3 Putative uncharacterized protein n=1 Tax=Clostridium bartlettii DSM 16795 RepID=B0ABD3_9FIRM
	I11.NODE_2501_length_33556_cov_42.406544_13	COG0093|RC0996	20.9	110	80	4	2	108	17	122	3.1	26.2	99.6 466 0 900.6 Clostridium bartlettii DSM 16795 UniRef90_B0AA25 Putative uncharacterized protein n=1 Tax=Clostridium bartlettii DSM 16795 RepID=B0AA25_9FIRM
	I11.NODE_1149_length_5893_cov_41.437298_4	COG0093|UU241	32.8	64	41	1	57	120	44	105	7.7	25.4	99.1 686 0 1337.0 Clostridium bartlettii DSM 16795 UniRef90_B0AAY7 Putative uncharacterized protein n=1 Tax=Clostridium bartlettii DSM 16795 RepID=B0AAY7_9FIRM
	I11.NODE_424_length_3906_cov_49.808754_3	COG0093|SMc01299	36.0	25	16	0	106	130	54	78	11	25.0	99.9 721 0 1422.1 Clostridium bartlettii DSM 16795 UniRef90_B0A6P0 Ribonuclease R n=1 Tax=Clostridium bartlettii DSM 16795 RepID=B0A6P0_9FIRM
	I11.NODE_4235_length_25341_cov_39.415138.11413.25369_3	COG0093|MYPU_5770	28.3	53	32	2	89	140	4	51	10	25.0	69.7 697 0 976.9 Clostridium hiranonis DSM 13275 UniRef90_B6FXT7 Putative uncharacterized protein n=1 Tax=Clostridium hiranonis DSM 13275 RepID=B6FXT7_9FIRM
	I11.NODE_13205_length_62505_cov_42.726376.24304.62533_21	COG0093|RC0996	39.3	28	16	1	181	207	55	82	6.4	25.0	99.5 429 0 842.8 Clostridium bartlettii DSM 16795 UniRef90_B0A796 Putative uncharacterized protein n=1 Tax=Clostridium bartlettii DSM 16795 RepID=B0A796_9FIRM
	I11.NODE_2554_length_2380_cov_41.713024_2	COG0093|MYPU_5770	31.6	57	37	2	40	96	25	79	5.3	24.6	99.6 279 0 552.4 Clostridium bartlettii DSM 16795 UniRef90_B0A8C3 Putative uncharacterized protein n=1 Tax=Clostridium bartlettii DSM 16795 RepID=B0A8C3_9FIRM
	I11.NODE_1342_length_4735_cov_42.809925_3	COG0093|PAE3136	16.4	134	85	4	51	183	14	121	4.1	24.6	99.5 212 0 436.8 Clostridium bartlettii DSM 16795 UniRef90_B0A974 Putative uncharacterized protein n=1 Tax=Clostridium bartlettii DSM 16795 RepID=B0A974_9FIRM
	I11.NODE_373_length_12704_cov_37.401447.1.12707_1	COG0093|AF1915	23.5	68	43	2	68	130	9	72	7	24.3	99.6 279 0 558.1 Clostridium bartlettii DSM 16795 UniRef90_B0AC53 Putative uncharacterized protein n=1 Tax=Clostridium bartlettii DSM 16795 RepID=B0AC53_9FIRM
# COG0092 Ribosomal protein S3
	I10.NODE_1537_length_19011_cov_40.105885.13.19059_8	COG0092|CAC3127	61.1	221	83	3	1	220	1	219	1.2e-78	285.8	100.0 262 0 518.1 Clostridium bartlettii DSM 16795 UniRef90_B0A6B5 30S ribosomal protein S3 n=1 Tax=Clostridium bartlettii DSM 16795 RepID=B0A6B5_9FIRM
	I10.NODE_457_length_14765_cov_38.978462_8	COG0092|VNG1697G	23.1	160	98	7	1098	1239	125	277	0.00055	40.0	100.0 1240 0 2454.1 Clostridium bartlettii DSM 16795 UniRef90_B0A6A2 DNA-directed RNA polymerase subunit beta n=1 Tax=Clostridium bartlettii DSM 16795 RepID=B0A6A2_9FIRM
	I11.NODE_2335_length_1678_cov_49.226460_1	COG0092|FN1639	29.6	125	77	7	434	553	20	138	0.0012	37.7	98.9 563 0 1125.9 Clostridium bartlettii DSM 16795 UniRef90_B0A6Q4 Putative uncharacterized protein n=1 Tax=Clostridium bartlettii DSM 16795 RepID=B0A6Q4_9FIRM
	I11.NODE_2501_length_33556_cov_42.406544_27	COG0092|YPO0216	21.0	233	154	7	183	399	14	232	0.003	37.0	99.8 806 0 1642.1 Clostridium bartlettii DSM 16795 UniRef90_B0AA11 Leucine--tRNA ligase n=1 Tax=Clostridium bartlettii DSM 16795 RepID=B0AA11_9FIRM
	I11.NODE_12860_length_48919_cov_50.307980.1.22303_17	COG0092|VNG1697G	24.4	131	88	4	126	253	156	278	0.0023	36.6	98.5 466 0 932.2 Clostridium bartlettii DSM 16795 UniRef90_B0ACZ5 Putative uncharacterized protein n=1 Tax=Clostridium bartlettii DSM 16795 RepID=B0ACZ5_9FIRM
	I11.NODE_1057_length_29316_cov_43.077774_4	COG0092|PA4257	23.4	137	87	4	249	378	1	126	0.0071	34.7	100.0 384 0 734.2 Clostridium bartlettii DSM 16795 UniRef90_B0AAL1 Putative uncharacterized protein n=1 Tax=Clostridium bartlettii DSM 16795 RepID=B0AAL1_9FIRM
	I11.NODE_1209_length_25243_cov_47.079704_20	COG0092|RC1000	24.7	93	45	4	171	257	10	83	0.011	34.3	99.8 449 0 898.3 Clostridium bartlettii DSM 16795 UniRef90_B0A751 Putative uncharacterized protein n=1 Tax=Clostridium bartlettii DSM 16795 RepID=B0A751_9FIRM
	I11.NODE_13181_length_23073_cov_36.511375_5	COG0092|VNG1697G	20.2	238	141	12	133	347	29	240	0.019	33.5	86.3 446 0 783.5 Clostridium bartlettii DSM 16795 UniRef90_B0A8I3 Putative uncharacterized protein n=1 Tax=Clostridium bartlettii DSM 16795 RepID=B0A8I3_9FIRM
	I11.NODE_1843_length_29170_cov_47.636784.18305.29198_5	COG0092|MTH8	24.8	121	72	5	370	479	143	255	0.034	33.5	99.9 815 0 1578.1 Clostridium bartlettii DSM 16795 UniRef90_B0A6G4 Putative uncharacterized protein n=1 Tax=Clostridium bartlettii DSM 16795 RepID=B0A6G4_9FIRM
	I11.NODE_1276_length_25521_cov_48.180714.13.25549_10	COG0092|SA2041	24.6	195	114	9	7	192	45	215	0.024	32.7	100.0 339 0 676.4 Clostridium bartlettii DSM 16795 UniRef90_B0A8Z2 Phenylalanine--tRNA ligase alpha subunit n=1 Tax=Clostridium bartlettii DSM 16795 RepID=B0A8Z2_9FIRM
	I11.NODE_1270_length_8034_cov_48.496513_5	COG0092|UU237	24.6	224	126	10	106	296	10	223	0.028	32.3	100.0 303 0 583.2 Clostridium bartlettii DSM 16795 UniRef90_B0ADZ6 Putative uncharacterized protein n=1 Tax=Clostridium bartlettii DSM 16795 RepID=B0ADZ6_9FIRM
# COG0012 Predicted GTPase, probable translation factor COG0016 Phenylalanyl-tRNA synthetase alpha subunit COG0048 Ribosomal protein S12
	I11.NODE_1278_length_3661_cov_46.357281_3	COG0012|CAC2134	68.9	366	112	2	1	365	1	365	2e-143	501.5	99.7 365 0 702.6 Clostridium bartlettii DSM 16795 UniRef90_B0ADV5 Putative uncharacterized protein n=1 Tax=Clostridium bartlettii DSM 16795 RepID=B0ADV5_9FIRM
	I11.NODE_2501_length_33556_cov_42.406544_17	COG0012|BH4051	27.4	277	167	8	157	404	1	272	7.6e-22	97.8	99.8 426 0 847.0 Clostridium bartlettii DSM 16795 UniRef90_B0AA21 GTPase obg n=1 Tax=Clostridium bartlettii DSM 16795 RepID=B0AA21_9FIRM
	I11.NODE_13205_length_62505_cov_42.726376.24304.62533_11	COG0012|BU191	26.8	220	114	10	5	181	6	221	2.1e-07	50.4	99.8 637 0 1255.7 Clostridium bartlettii DSM 16795 UniRef90_B0A785 Putative uncharacterized protein n=1 Tax=Clostridium bartlettii DSM 16795 RepID=B0A785_9FIRM
	I11.NODE_3641_length_38612_cov_45.668522.13305.38640_6	COG0012|RP604	24.7	312	176	14	7	289	5	286	2.8e-07	48.9	100.0 296 0 588.2 Clostridium bartlettii DSM 16795 UniRef90_B0ADK0 GTPase Era n=1 Tax=Clostridium bartlettii DSM 16795 RepID=B0ADK0_9FIRM
	I10.NODE_1136_length_7543_cov_39.415352_1	COG0012|APE1164	40.7	59	31	2	243	298	352	409	3.6e-06	46.2	99.7 580 0 1173.3 Clostridium bartlettii DSM 16795 UniRef90_B0A9Q1 Putative uncharacterized protein n=1 Tax=Clostridium bartlettii DSM 16795 RepID=B0A9Q1_9FIRM
	I11.NODE_334_length_51327_cov_49.037857_17	COG0012|SSO0743	26.3	251	122	12	226	420	13	256	0.0002	40.0	99.6 459 0 870.9 Clostridium bartlettii DSM 16795 UniRef90_B0A634 tRNA modification GTPase MnmE n=1 Tax=Clostridium bartlettii DSM 16795 RepID=B0A634_9FIRM
	I11.NODE_13205_length_62505_cov_42.726376.1.24278_5	COG0012|Cj0930	25.9	239	132	14	139	358	52	264	0.0002	40.0	100.0 449 0 889.4 Clostridium bartlettii DSM 16795 UniRef90_B0A761 Putative uncharacterized protein n=1 Tax=Clostridium bartlettii DSM 16795 RepID=B0A761_9FIRM
	I11.NODE_300_length_10911_cov_42.589588_5	COG0012|MA4401	29.8	121	56	6	1	95	1	118	0.00039	39.7	99.6 686 0 1342.8 Clostridium bartlettii DSM 16795 UniRef90_B0ADW6 Putative uncharacterized protein n=1 Tax=Clostridium bartlettii DSM 16795 RepID=B0ADW6_9FIRM
	I11.NODE_13_length_12067_cov_44.517860_5	COG0012|Cj0930	20.9	220	146	8	5	210	51	256	0.00018	39.3	100.0 240 0 476.9 Clostridium bartlettii DSM 16795 UniRef90_B0A6L7 Putative uncharacterized protein n=1 Tax=Clostridium bartlettii DSM 16795 RepID=B0A6L7_9FIRM
	I11.NODE_13397_length_39656_cov_39.921173.20906.39684_6	COG0012|MA4401	28.4	141	69	9	53	173	157	285	0.0002	39.3	98.9 266 0 513.8 Clostridium bartlettii DSM 16795 UniRef90_B0A8N7 Lipoprotein n=1 Tax=Clostridium bartlettii DSM 16795 RepID=B0A8N7_9FIRM
	I11.NODE_2292_length_13755_cov_48.067974_3	COG0012|mlr2695	22.6	164	121	2	93	251	128	290	0.00067	39.3	99.2 887 0 1699.1 Clostridium bartlettii DSM 16795 UniRef90_B0A8R2 Putative uncharacterized protein n=1 Tax=Clostridium bartlettii DSM 16795 RepID=B0A8R2_9FIRM
# COG0052 Ribosomal protein S2
	I11.NODE_1211_length_13468_cov_40.802345.1.13482_1	COG0052|BH2427	73.5	238	62	1	1	238	4	240	6e-101	359.8	100.0 238 0 471.1 Clostridium bartlettii DSM 16795 UniRef90_B0AB00 30S ribosomal protein S2 n=1 Tax=Clostridium bartlettii DSM 16795 RepID=B0AB00_9FIRM
	I11.NODE_456_length_14746_cov_44.432251.1824.14774_3	COG0052|MG070	23.7	211	142	7	4	199	74	280	2.3e-05	42.0	99.0 201 0 398.7 Clostridium bartlettii DSM 16795 UniRef90_B0A722 Probable molybdenum cofactor guanylyltransferase n=1 Tax=Clostridium bartlettii DSM 16795 RepID=B0A722_9FIRM
	I11.NODE_490_length_19013_cov_40.711460_15	COG0052|BB0123	21.3	244	165	10	229	464	15	239	0.00068	39.7	99.2 1104 0 2112.0 Clostridium bartlettii DSM 16795 UniRef90_B0AAQ6 Chromosome partition protein Smc n=1 Tax=Clostridium bartlettii DSM 16795 RepID=B0AAQ6_9FIRM
	I10.NODE_333_length_17874_cov_61.486515.8.17908_12	COG0052|BB0123	25.6	215	116	13	28	220	62	254	0.00034	38.5	59.7 268 0 335.1 Clostridium phage phiCD6356 UniRef90_E2ELL2 ParA-like protein n=1 Tax=Clostridium phage phiCD6356 RepID=E2ELL2_9CAUD
	I11.NODE_2470_length_10072_cov_37.131653_6	COG0052|RC0112	23.5	251	150	13	81	313	58	284	0.0018	36.6	99.4 363 0 722.6 Clostridium bartlettii DSM 16795 UniRef90_B0AAZ4 Putative uncharacterized protein n=1 Tax=Clostridium bartlettii DSM 16795 RepID=B0AAZ4_9FIRM
	I11.NODE_2643_length_11378_cov_47.622341_4	COG0052|MA0600	31.8	107	56	6	1	97	121	220	0.015	34.7	99.2 796 0 1539.6 Clostridium bartlettii DSM 16795 UniRef90_B0A6J2 Putative uncharacterized protein n=1 Tax=Clostridium bartlettii DSM 16795 RepID=B0A6J2_9FIRM
	I11.NODE_2201_length_20435_cov_42.195007_7	COG0052|SA1099	22.5	218	136	10	3	217	40	227	0.0042	34.7	98.7 224 0 427.6 Clostridium bartlettii DSM 16795 UniRef90_B0A6Z4 Putative uncharacterized protein n=1 Tax=Clostridium bartlettii DSM 16795 RepID=B0A6Z4_9FIRM
	I11.NODE_13402_length_72911_cov_47.500061.1.11796_8	COG0052|MYPU_5330	25.0	120	79	5	34	147	98	212	0.0066	34.3	79.8 272 0 452.2 Clostridium bartlettii DSM 16795 UniRef90_B0A979 Putative uncharacterized protein n=1 Tax=Clostridium bartlettii DSM 16795 RepID=B0A979_9FIRM
	I11.NODE_1700_length_3574_cov_44.804981_3	COG0052|BB0123	25.2	139	85	6	104	242	127	246	0.0072	34.3	76.6 286 0 452.6 Lachnospiraceae UniRef90_C0BDD1 Pantothenate synthetase n=2 Tax=Lachnospiraceae RepID=C0BDD1_9FIRM
	I11.NODE_641_length_45589_cov_48.886772.13.45617_34	COG0052|NMB2101	39.0	59	30	3	226	282	99	153	0.012	33.9	99.2 385 0 749.2 Clostridium bartlettii DSM 16795 UniRef90_B0A807 Mannitol-1-phosphate 5-dehydrogenase n=1 Tax=Clostridium bartlettii DSM 16795 RepID=B0A807_9FIRM
	I11.NODE_1052_length_4623_cov_43.772011.14.4651_2	COG0052|DR1513	22.8	189	113	11	217	393	12	179	0.022	33.1	99.0 415 0 841.3 Clostridium bartlettii DSM 16795 UniRef90_B0A9F8 Putative uncharacterized protein n=1 Tax=Clostridium bartlettii DSM 16795 RepID=B0A9F8_9FIRM
# COG0522 Ribosomal protein S4 and related proteins
	I10.NODE_1537_length_19011_cov_40.105885.13.19059_29	COG0522|TM1473	52.9	210	94	3	1	206	1	209	6.8e-61	226.5	100.0 206 0 410.2 Clostridium bartlettii DSM 16795 UniRef90_B0A6D5 30S ribosomal protein S4 1 n=1 Tax=Clostridium bartlettii DSM 16795 RepID=B0A6D5_9FIRM
	I11.NODE_480_length_10965_cov_40.135887.8597.10993_3	COG0522|Ta1032	19.4	180	127	5	51	217	20	194	0.013	33.5	98.7 302 0 587.0 Clostridium bartlettii DSM 16795 UniRef90_B0AB99 Putative uncharacterized protein n=1 Tax=Clostridium bartlettii DSM 16795 RepID=B0AB99_9FIRM
	I11.NODE_35_length_803_cov_89.960152_1	COG0522|SPy2178	31.9	47	32	0	109	155	42	88	0.056	31.2	52.9 276 0 288.5 Clostridium UniRef90_F1TCT0 Transposase IS4 family protein n=2 Tax=Clostridium RepID=F1TCT0_9CLOT
	I11.NODE_2609_length_7524_cov_37.709862_5	COG0522|YPO0233	28.8	156	78	11	31	175	58	191	0.15	30.4	99.8 429 0 850.9 Clostridium bartlettii DSM 16795 UniRef90_B0ABG9 Putative uncharacterized protein n=1 Tax=Clostridium bartlettii DSM 16795 RepID=B0ABG9_9FIRM
	I11.NODE_334_length_51327_cov_49.037857_9	COG0522|aq_072	30.9	55	36	1	9	61	94	148	0.031	30.0	100.0 68 1.4e-29 133.7 Clostridium bartlettii DSM 16795 UniRef90_B0A626 Putative uncharacterized protein n=1 Tax=Clostridium bartlettii DSM 16795 RepID=B0A626_9FIRM
	I11.NODE_2499_length_10523_cov_40.309608.8817.10551_1	COG0522|UU498	29.0	69	40	3	340	401	93	159	0.32	29.3	100.0 408 0 813.9 Clostridium bartlettii DSM 16795 UniRef90_B0ABP1 Tyrosine--tRNA ligase n=1 Tax=Clostridium bartlettii DSM 16795 RepID=B0ABP1_9FIRM
	I11.NODE_599_length_17233_cov_40.270817.20.17261_4	COG0522|Ta1032	24.2	120	61	4	425	523	66	176	0.49	29.3	99.7 318 0 629.8 Clostridium bartlettii DSM 16795 UniRef90_B0A885 Putative uncharacterized protein n=1 Tax=Clostridium bartlettii DSM 16795 RepID=B0A885_9FIRM
	I11.NODE_1714_length_21517_cov_37.454201.2271.21545_8	COG0522|SAS052	24.3	103	65	5	276	377	76	166	0.3	29.3	100.0 389 0 774.2 Clostridium bartlettii DSM 16795 UniRef90_B0ABK0 Alanine racemase 1 n=1 Tax=Clostridium bartlettii DSM 16795 RepID=B0ABK0_9FIRM
	I11.NODE_13369_length_1682_cov_33.329369_1	COG0522|HI0801	24.7	182	99	12	22	180	1	167	0.29	28.9	97.9 290 0 535.0 Clostridium bartlettii DSM 16795 UniRef90_B0AC89 Putative uncharacterized protein n=1 Tax=Clostridium bartlettii DSM 16795 RepID=B0AC89_9FIRM
	I11.NODE_13205_length_62505_cov_42.726376.24304.62533_29	COG0522|FN1284	33.3	48	28	1	546	589	46	93	1	28.1	99.8 596 0 1174.1 Clostridium bartlettii DSM 16795 UniRef90_B0A7A3 Putative uncharacterized protein n=1 Tax=Clostridium bartlettii DSM 16795 RepID=B0A7A3_9FIRM
	I11.NODE_566_length_25849_cov_42.484623.36.20818_11	COG0522|RC0468	23.8	206	118	9	142	329	5	189	0.76	28.1	99.3 441 0 866.7 Clostridium bartlettii DSM 16795 UniRef90_B0A9Y2 Putative uncharacterized protein n=1 Tax=Clostridium bartlettii DSM 16795 RepID=B0A9Y2_9FIRM
# COG0525 Valyl-tRNA synthetase
	I11.NODE_13205_length_62505_cov_42.726376.24304.62533_20	COG0525|CAC2399	58.3	881	362	4	5	885	6	881	0	1104.0	99.9 889 0 1835.1 Clostridium bartlettii DSM 16795 UniRef90_B0A795 Valine--tRNA ligase n=1 Tax=Clostridium bartlettii DSM 16795 RepID=B0A795_9FIRM
	I11.NODE_5554_length_7412_cov_42.661224_5	COG0525|MK1424	28.7	983	576	37	6	944	6	907	6e-97	348.6	99.9 1037 0 2139.0 Clostridium bartlettii DSM 16795 UniRef90_B0ADQ6 Isoleucine--tRNA ligase n=1 Tax=Clostridium bartlettii DSM 16795 RepID=B0ADQ6_9FIRM
	I11.NODE_2501_length_33556_cov_42.406544_27	COG0525|MJ1007	40.9	181	92	4	4	171	7	185	1.9e-37	150.6	99.8 806 0 1642.1 Clostridium bartlettii DSM 16795 UniRef90_B0AA11 Leucine--tRNA ligase n=1 Tax=Clostridium bartlettii DSM 16795 RepID=B0AA11_9FIRM
	I11.NODE_12860_length_48919_cov_50.307980.22577.48947_4	COG0525|SPy1568	24.6	402	234	19	183	546	383	753	2e-18	87.0	99.8 648 0 1322.0 Clostridium bartlettii DSM 16795 UniRef90_B0ACY9 Putative uncharacterized protein n=1 Tax=Clostridium bartlettii DSM 16795 RepID=B0ACY9_9FIRM
	I11.NODE_423_length_15617_cov_46.513863_1	COG0525|aq_1413	24.5	355	205	20	703	1021	838	1165	3.8e-07	50.4	99.1 1176 0 2246.1 Clostridium bartlettii DSM 16795 UniRef90_B0A864 Putative uncharacterized protein n=1 Tax=Clostridium bartlettii DSM 16795 RepID=B0A864_9FIRM
	I11.NODE_490_length_19013_cov_40.711460_15	COG0525|Cj0775c	19.4	319	221	11	162	462	569	869	1.5e-06	48.5	99.2 1104 0 2112.0 Clostridium bartlettii DSM 16795 UniRef90_B0AAQ6 Chromosome partition protein Smc n=1 Tax=Clostridium bartlettii DSM 16795 RepID=B0AAQ6_9FIRM
	I11.NODE_788_length_6621_cov_52.605648.1.6615_3	COG0525|BH3038	22.9	205	147	6	176	376	436	633	9.8e-07	47.8	99.8 466 0 940.3 Clostridium bartlettii DSM 16795 UniRef90_B0A687 Cysteine--tRNA ligase n=1 Tax=Clostridium bartlettii DSM 16795 RepID=B0A687_9FIRM
	I11.NODE_1516_length_3338_cov_33.653984_2	COG0525|Cj0775c	23.9	477	266	25	63	503	455	870	1.7e-06	47.4	99.2 629 0 1233.8 Clostridium bartlettii DSM 16795 UniRef90_B0ABR0 Putative uncharacterized protein n=1 Tax=Clostridium bartlettii DSM 16795 RepID=B0ABR0_9FIRM
	I11.NODE_13369_length_1682_cov_33.329369_1	COG0525|Cj0775c	23.9	310	174	15	22	289	571	860	1e-06	47.0	97.9 290 0 535.0 Clostridium bartlettii DSM 16795 UniRef90_B0AC89 Putative uncharacterized protein n=1 Tax=Clostridium bartlettii DSM 16795 RepID=B0AC89_9FIRM
	I11.NODE_1262_length_11050_cov_40.164162_1	COG0525|BU366	22.2	446	268	19	559	969	505	906	0.00016	41.6	99.5 1077 0 2151.7 Clostridium bartlettii DSM 16795 UniRef90_B0A8S4 Putative uncharacterized protein n=1 Tax=Clostridium bartlettii DSM 16795 RepID=B0A8S4_9FIRM
	I11.NODE_1326_length_15388_cov_36.714191_12	COG0525|Cj0775c	22.5	387	231	17	17	354	489	855	9.4e-05	41.2	99.6 478 0 948.7 Clostridium bartlettii DSM 16795 UniRef90_B0AAA0 Putative uncharacterized protein n=1 Tax=Clostridium bartlettii DSM 16795 RepID=B0AAA0_9FIRM
# COG0201 Preprotein translocase subunit SecY COG0256 Ribosomal protein L18
	I10.NODE_1537_length_19011_cov_40.105885.13.19059_22	COG0201|PM1395	41.9	403	229	2	3	400	30	432	2.6e-96	345.1	99.8 400 0 761.5 Clostridium bartlettii DSM 16795 UniRef90_B0A6C9 Protein translocase subunit SecY n=1 Tax=Clostridium bartlettii DSM 16795 RepID=B0A6C9_9FIRM
	I11.NODE_2716_length_29408_cov_45.816650.15.29383_24	COG0201|ECU09g0130	23.3	420	232	19	3	402	43	392	3.6e-06	45.8	98.0 453 0 858.6 Clostridium bartlettii DSM 16795 UniRef90_B0A7T4 Putative uncharacterized protein n=1 Tax=Clostridium bartlettii DSM 16795 RepID=B0A7T4_9FIRM
	I11.NODE_13397_length_39656_cov_39.921173.20906.39684_13	COG0201|DR2116	27.9	190	86	9	120	271	51	227	3.2e-05	42.0	99.3 280 0 523.5 Clostridium bartlettii DSM 16795 UniRef90_B0A8N0 Putative uncharacterized protein n=1 Tax=Clostridium bartlettii DSM 16795 RepID=B0A8N0_9FIRM
	I13.NODE_10169_length_1247_cov_12.114676_1	COG0201|BB0498	20.0	190	135	4	104	280	182	367	6.4e-05	41.6	63.0 424 0 549.3 [Clostridium] difficile UniRef90_D5Q829 Sensor histidine kinase n=2 Tax=[Clostridium] difficile RepID=D5Q829_CLODI
	I11.NODE_472_length_15282_cov_38.023033_15	COG0201|SSO0695	20.6	320	207	13	84	399	41	317	0.00013	40.4	100.0 399 0 731.9 Clostridium bartlettii DSM 16795 UniRef90_B0AAV7 Putative uncharacterized protein n=1 Tax=Clostridium bartlettii DSM 16795 RepID=B0AAV7_9FIRM
	I11.NODE_2834_length_28733_cov_39.662270_15	COG0201|FN1624	24.2	231	138	14	516	721	69	287	0.00055	39.3	99.5 732 0 1408.3 Clostridium bartlettii DSM 16795 UniRef90_B0AAM8 Putative uncharacterized protein n=1 Tax=Clostridium bartlettii DSM 16795 RepID=B0AAM8_9FIRM
	I11.NODE_12860_length_48919_cov_50.307980.22577.48947_21	COG0201|SSO0695	20.6	311	191	10	3	278	8	297	0.00022	39.3	77.4 270 0 435.3 unclassified Eubacteriaceae UniRef90_G9WXB8 Putative uncharacterized protein n=3 Tax=unclassified Eubacteriaceae RepID=G9WXB8_9FIRM
	I11.NODE_865_length_34192_cov_45.519039.18.34220_27	COG0201|MA1095	25.1	191	108	9	8	187	34	200	0.00038	38.1	99.6 226 0 431.8 Clostridium bartlettii DSM 16795 UniRef90_B0AD28 Putative uncharacterized protein n=1 Tax=Clostridium bartlettii DSM 16795 RepID=B0AD28_9FIRM
	I12.NODE_2966_length_1634_cov_18.016523.363.1656_1	COG0201|UU250	24.5	282	164	16	7	256	1	265	0.0011	37.0	100.0 303 0 590.9 Clostridium bartlettii DSM 16795 UniRef90_B0ABD4 Putative uncharacterized protein n=1 Tax=Clostridium bartlettii DSM 16795 RepID=B0ABD4_9FIRM
	I11.NODE_1262_length_11050_cov_40.164162_2	COG0201|Cgl0541	23.5	179	114	8	11	183	72	233	0.0017	37.0	99.6 457 0 874.4 Clostridium bartlettii DSM 16795 UniRef90_B0A8S5 Putative uncharacterized protein n=1 Tax=Clostridium bartlettii DSM 16795 RepID=B0A8S5_9FIRM
	I11.NODE_2155_length_21352_cov_45.672115_5	COG0201|CPn0629	24.3	152	82	7	175	302	64	206	0.0024	36.2	97.3 375 0 712.2 Clostridium bartlettii DSM 16795 UniRef90_B0A6N4 Putative uncharacterized protein n=1 Tax=Clostridium bartlettii DSM 16795 RepID=B0A6N4_9FIRM
# COG0088 Ribosomal protein L4
	I10.NODE_1537_length_19011_cov_40.105885.13.19059_3	COG0088|BH0135	62.3	207	78	0	1	207	1	207	5.6e-71	260.0	100.0 207 0 402.9 Clostridium bartlettii DSM 16795 UniRef90_B0A6B0 50S ribosomal protein L4 n=1 Tax=Clostridium bartlettii DSM 16795 RepID=B0A6B0_9FIRM
	I11.NODE_392_length_10510_cov_47.647099.1.10526_9	COG0088|MYPU_5870	29.6	108	64	4	149	251	5	105	2.5e-05	42.4	98.6 283 0 547.0 Clostridium bartlettii DSM 16795 UniRef90_B0ABN1 Putative uncharacterized protein n=1 Tax=Clostridium bartlettii DSM 16795 RepID=B0ABN1_9FIRM
	I11.NODE_423_length_15617_cov_46.513863_1	COG0088|MYPU_5870	25.6	129	77	2	256	382	2	113	0.063	33.1	99.1 1176 0 2246.1 Clostridium bartlettii DSM 16795 UniRef90_B0A864 Putative uncharacterized protein n=1 Tax=Clostridium bartlettii DSM 16795 RepID=B0A864_9FIRM
	I11.NODE_1844_length_3069_cov_39.411209_1	COG0088|UU232	38.3	47	28	1	442	488	143	188	0.047	32.3	90.7 516 0 952.2 Clostridium bartlettii DSM 16795 UniRef90_B0A9U8 Putative uncharacterized protein n=1 Tax=Clostridium bartlettii DSM 16795 RepID=B0A9U8_9FIRM
	I11.NODE_1276_length_25521_cov_48.180714.13.25549_3	COG0088|MYPU_5870	25.0	124	87	4	754	875	167	286	0.22	31.2	98.6 1063 0 2122.4 Clostridium bartlettii DSM 16795 UniRef90_B0A8Y6 Putative uncharacterized protein n=1 Tax=Clostridium bartlettii DSM 16795 RepID=B0A8Y6_9FIRM
	I11.NODE_865_length_34192_cov_45.519039.18.34220_12	COG0088|MG152	28.0	93	54	5	39	125	115	200	0.058	30.0	100.0 126 0 248.1 Clostridium bartlettii DSM 16795 UniRef90_B0AD43 Holo-[acyl-carrier-protein] synthase n=1 Tax=Clostridium bartlettii DSM 16795 RepID=B0AD43_9FIRM
	I11.NODE_2521_length_6480_cov_44.348148_5	COG0088|TM1499	25.9	147	98	7	72	216	85	222	0.24	29.3	99.7 314 0 619.8 Clostridium bartlettii DSM 16795 UniRef90_B0AB46 Putative uncharacterized protein n=1 Tax=Clostridium bartlettii DSM 16795 RepID=B0AB46_9FIRM
	I11.NODE_13181_length_23073_cov_36.511375_3	COG0088|jhp1238	24.7	77	42	3	359	429	4	70	0.49	29.3	51.0 633 0 616.7 Clostridium sp. 7_2_43FAA UniRef90_C1I4V2 Putative uncharacterized protein n=1 Tax=Clostridium sp. 7_2_43FAA RepID=C1I4V2_9CLOT
	I11.NODE_2023_length_9035_cov_40.463753.1.9050_2	COG0088|MPN166	24.6	134	76	4	331	456	96	212	0.5	29.3	97.1 645 0 1209.5 Clostridium bartlettii DSM 16795 UniRef90_B0A891 Putative uncharacterized protein n=1 Tax=Clostridium bartlettii DSM 16795 RepID=B0A891_9FIRM
	I11.NODE_810_length_20936_cov_43.520012.99.20964_9	COG0088|MYPU_5870	30.7	101	59	5	57	148	1	99	0.12	29.3	57.8 147 4.2e-45 186.4 [Clostridium] difficile UniRef90_G6BUU2 Transcriptional regulator, MarR family n=10 Tax=[Clostridium] difficile RepID=G6BUU2_CLODI
	I11.NODE_13205_length_62505_cov_42.726376.24304.62533_23	COG0088|BU523	20.0	105	62	2	12	116	104	186	0.22	29.3	98.6 280 0 556.6 Clostridium bartlettii DSM 16795 UniRef90_B0A797 Putative uncharacterized protein n=1 Tax=Clostridium bartlettii DSM 16795 RepID=B0A797_9FIRM
# COG0186 Ribosomal protein S17
	I10.NODE_1537_length_19011_cov_40.105885.13.19059_11	COG0186|CAC3124	76.2	84	20	0	1	84	1	84	6.1e-32	129.0	98.8 84 4.9e-40 168.7 Clostridium bartlettii DSM 16795 UniRef90_B0A6B8 30S ribosomal protein S17 n=1 Tax=Clostridium bartlettii DSM 16795 RepID=B0A6B8_9FIRM
	I11.NODE_253_length_6972_cov_40.738811.87.7000_5	COG0186|PA4254	35.7	56	25	2	164	208	6	61	0.13	29.6	98.2 218 0 417.2 Clostridium bartlettii DSM 16795 UniRef90_B0A8E9 Putative uncharacterized protein n=1 Tax=Clostridium bartlettii DSM 16795 RepID=B0A8E9_9FIRM
	I11.NODE_991_length_20305_cov_42.904705.1.20321_20	COG0186|RSc3010	29.5	44	28	1	117	157	30	73	0.22	29.3	99.0 289 0 577.0 Clostridium bartlettii DSM 16795 UniRef90_B0A8H8 Putative uncharacterized protein n=1 Tax=Clostridium bartlettii DSM 16795 RepID=B0A8H8_9FIRM
	I11.NODE_2828_length_4656_cov_35.056488_1	COG0186|jhp1230	38.9	36	19	1	1	36	16	48	0.33	28.1	100.0 190 0 388.3 Clostridium bartlettii DSM 16795 UniRef90_B0ADH2 Putative uncharacterized protein n=1 Tax=Clostridium bartlettii DSM 16795 RepID=B0ADH2_9FIRM
	I11.NODE_13205_length_62505_cov_42.726376.1.24278_22	COG0186|TM1491	23.8	80	50	4	515	593	3	72	2.5	26.9	98.5 651 0 1263.8 Clostridium bartlettii DSM 16795 UniRef90_B0A777 Putative uncharacterized protein n=1 Tax=Clostridium bartlettii DSM 16795 RepID=B0A777_9FIRM
	I11.NODE_2501_length_33556_cov_42.406544_6	COG0186|SA2038	25.4	71	42	2	315	383	10	71	3.9	26.9	99.6 1022 0 2013.0 Clostridium bartlettii DSM 16795 UniRef90_B0AA32 Putative uncharacterized protein n=1 Tax=Clostridium bartlettii DSM 16795 RepID=B0AA32_9FIRM
	I11.NODE_3986_length_18004_cov_46.291767.6863.18032_4	COG0186|SA2038	27.0	74	43	2	20	88	1	68	6.8	25.4	99.7 604 0 1189.9 Clostridium bartlettii DSM 16795 UniRef90_B0A711 UvrABC system protein C n=1 Tax=Clostridium bartlettii DSM 16795 RepID=B0A711_9FIRM
	I11.NODE_2629_length_9296_cov_42.213104_2	COG0186|PA4254	39.4	33	15	1	64	96	61	88	1.4	25.4	100.0 120 0 241.9 Clostridium bartlettii DSM 16795 UniRef90_B0ABG3 Putative uncharacterized protein n=1 Tax=Clostridium bartlettii DSM 16795 RepID=B0ABG3_9FIRM
	I11.NODE_788_length_6621_cov_52.605648.1.6615_1	COG0186|ML1854	27.9	61	35	3	114	167	30	88	2.9	25.0	98.0 197 0 379.8 Clostridium bartlettii DSM 16795 UniRef90_B0A685 Putative uncharacterized protein n=1 Tax=Clostridium bartlettii DSM 16795 RepID=B0A685_9FIRM
	I11.NODE_641_length_45589_cov_48.886772.13.45617_30	COG0186|MPN174	26.3	76	34	4	67	133	2	64	4.2	24.6	100.0 219 0 436.0 Clostridium bartlettii DSM 16795 UniRef90_B0A803 Putative uncharacterized protein n=1 Tax=Clostridium bartlettii DSM 16795 RepID=B0A803_9FIRM
	I11.NODE_2501_length_33556_cov_42.406544_17	COG0186|CT519	25.5	55	40	1	365	419	13	66	8.2	24.6	99.8 426 0 847.0 Clostridium bartlettii DSM 16795 UniRef90_B0AA21 GTPase obg n=1 Tax=Clostridium bartlettii DSM 16795 RepID=B0AA21_9FIRM
# COG0184 Ribosomal protein S15P/S13E COG0185 Ribosomal protein S19
	I11.NODE_1057_length_29316_cov_43.077774_12	COG0184|FN1979	77.1	83	19	0	2	84	3	85	6.1e-32	129.0	91.6 83 1.9e-36 156.8 Clostridium hiranonis DSM 13275 UniRef90_B6FZC2 30S ribosomal protein S15 n=1 Tax=Clostridium hiranonis DSM 13275 RepID=B6FZC2_9FIRM
	I11.NODE_1057_length_29316_cov_43.077774_22	COG0184|TVN1208	26.0	131	66	6	166	279	7	123	0.024	33.1	99.8 445 0 871.3 Clostridium bartlettii DSM 16795 UniRef90_B0AAJ4 Ribosomal protein S12 methylthiotransferase RimO n=1 Tax=Clostridium bartlettii DSM 16795 RepID=B0AAJ4_9FIRM
	I11.NODE_1893_length_7488_cov_45.547810_6	COG0184|PAE3485	22.7	119	83	6	519	634	31	143	0.24	30.8	99.5 882 0 1720.3 Clostridium bartlettii DSM 16795 UniRef90_B0AA54 Putative uncharacterized protein n=1 Tax=Clostridium bartlettii DSM 16795 RepID=B0AA54_9FIRM
	I11.NODE_1225_length_3819_cov_32.635246_1	COG0184|MG424	30.6	85	55	3	56	138	1	83	0.16	30.4	100.0 448 0 901.0 Clostridium bartlettii DSM 16795 UniRef90_B0A825 Putative uncharacterized protein n=1 Tax=Clostridium bartlettii DSM 16795 RepID=B0A825_9FIRM
	I11.NODE_4050_length_11369_cov_43.257191_6	COG0184|TVN1208	23.2	151	94	6	541	678	4	145	0.31	30.0	99.6 680 0 1341.6 Clostridium bartlettii DSM 16795 UniRef90_B0A8U8 Putative uncharacterized protein n=1 Tax=Clostridium bartlettii DSM 16795 RepID=B0A8U8_9FIRM
	I11.NODE_2044_length_7644_cov_33.590919.1909.7672_5	COG0184|PAB0033	25.9	81	51	3	62	134	64	143	0.2	29.6	98.8 337 0 664.5 Clostridium bartlettii DSM 16795 UniRef90_B0AA63 Putative uncharacterized protein n=1 Tax=Clostridium bartlettii DSM 16795 RepID=B0AA63_9FIRM
	I11.NODE_334_length_51327_cov_49.037857_34	COG0184|MG424	23.3	90	57	3	77	160	1	84	0.34	28.9	100.0 330 0 659.1 Clostridium bartlettii DSM 16795 UniRef90_B0A651 Putative uncharacterized protein n=1 Tax=Clostridium bartlettii DSM 16795 RepID=B0A651_9FIRM
	I11.NODE_2501_length_33556_cov_42.406544_13	COG0184|TVN1208	32.0	50	29	2	136	185	62	106	0.81	28.1	99.6 466 0 900.6 Clostridium bartlettii DSM 16795 UniRef90_B0AA25 Putative uncharacterized protein n=1 Tax=Clostridium bartlettii DSM 16795 RepID=B0AA25_9FIRM
	I11.NODE_448_length_6532_cov_47.607319_4	COG0184|CT843	23.6	72	49	3	2	68	13	83	1.5	27.7	99.9 679 0 1389.8 Clostridium bartlettii DSM 16795 UniRef90_B0A837 Putative uncharacterized protein n=1 Tax=Clostridium bartlettii DSM 16795 RepID=B0A837_9FIRM
	I11.NODE_4050_length_11369_cov_43.257191_5	COG0184|MA0949	21.2	66	48	3	453	516	27	90	1.2	27.7	98.8 514 0 981.1 Clostridium bartlettii DSM 16795 UniRef90_B0A8U9 Putative uncharacterized protein n=1 Tax=Clostridium bartlettii DSM 16795 RepID=B0A8U9_9FIRM
	I11.NODE_1006_length_1953_cov_45.900665_1	COG0184|XF0238	30.4	46	32	0	516	561	2	47	1.4	27.7	100.0 615 0 1226.5 Clostridium bartlettii DSM 16795 UniRef90_B0AAI3 Putative uncharacterized protein n=1 Tax=Clostridium bartlettii DSM 16795 RepID=B0AAI3_9FIRM
# COG0080 Ribosomal protein L11
	I10.NODE_457_length_14765_cov_38.978462_4	COG0080|L0408	80.1	141	28	0	1	141	1	141	2.3e-60	224.2	91.5 141 0 256.5 Peptostreptococcaceae UniRef90_Q18CE5 50S ribosomal protein L11 n=11 Tax=Peptostreptococcaceae RepID=RL11_CLOD6
	I10.NODE_2168_length_7000_cov_38.923286.12.7048_2	COG0080|MTH1679	23.5	132	73	5	418	539	47	160	0.01	35.8	99.3 1230 0 2311.2 Clostridium bartlettii DSM 16795 UniRef90_B0A7L7 Putative uncharacterized protein n=1 Tax=Clostridium bartlettii DSM 16795 RepID=B0A7L7_9FIRM
	I11.NODE_3774_length_12803_cov_36.260174_11	COG0080|HP1202	28.1	96	50	3	588	681	57	135	0.0075	35.8	99.6 908 0 1746.9 Clostridium bartlettii DSM 16795 UniRef90_B0ACA4 Putative uncharacterized protein n=1 Tax=Clostridium bartlettii DSM 16795 RepID=B0ACA4_9FIRM
	I11.NODE_1057_length_29316_cov_43.077774_7	COG0080|alr5300	30.7	88	50	3	276	355	48	132	0.015	34.3	100.0 642 0 1221.5 Clostridium bartlettii DSM 16795 UniRef90_B0AAK8 Translation initiation factor IF-2 n=1 Tax=Clostridium bartlettii DSM 16795 RepID=B0AAK8_9FIRM
	I11.NODE_1270_length_8034_cov_48.496513_2	COG0080|CC0641	34.2	73	38	5	80	149	76	141	0.01	33.1	99.5 191 0 366.3 Clostridium bartlettii DSM 16795 UniRef90_B0ADZ9 Putative uncharacterized protein n=1 Tax=Clostridium bartlettii DSM 16795 RepID=B0ADZ9_9FIRM
	I11.NODE_2470_length_10072_cov_37.131653_10	COG0080|UU541	20.3	148	106	3	20	165	13	150	0.059	31.2	99.7 287 0 568.2 Clostridium bartlettii DSM 16795 UniRef90_B0AAZ0 Putative uncharacterized protein n=1 Tax=Clostridium bartlettii DSM 16795 RepID=B0AAZ0_9FIRM
	I11.NODE_1714_length_21517_cov_37.454201.2271.21545_8	COG0080|MYPU_0090	24.3	103	73	2	78	180	96	193	0.18	30.0	100.0 389 0 774.2 Clostridium bartlettii DSM 16795 UniRef90_B0ABK0 Alanine racemase 1 n=1 Tax=Clostridium bartlettii DSM 16795 RepID=B0ABK0_9FIRM
	I11.NODE_923_length_9309_cov_40.709312_7	COG0080|MYPU_0090	22.8	219	140	10	290	498	2	201	0.24	30.0	73.6 519 0 794.7 Clostridium carboxidivorans P7 UniRef90_C6PSG2 Putative uncharacterized protein n=2 Tax=Clostridium carboxidivorans P7 RepID=C6PSG2_9CLOT
	I11.NODE_2077_length_2471_cov_33.276001_3	COG0080|TVN0423	25.7	113	69	6	10	117	26	128	0.073	29.6	97.5 122 0 235.3 Clostridium bartlettii DSM 16795 UniRef90_B0AB77 Putative uncharacterized protein n=1 Tax=Clostridium bartlettii DSM 16795 RepID=B0AB77_9FIRM
	I11.NODE_12604_length_12453_cov_36.408897_10	COG0080|MJ0373	24.3	140	76	7	60	177	28	159	0.12	29.6	100.0 205 0 409.1 Clostridium bartlettii DSM 16795 UniRef90_B0ABP7 Putative uncharacterized protein n=1 Tax=Clostridium bartlettii DSM 16795 RepID=B0ABP7_9FIRM
	I11.NODE_1545_length_26041_cov_48.238548.14.26069_16	COG0080|PAE3104	24.1	158	86	7	35	192	36	159	1.3	28.9	96.8 1270 0 2461.8 Clostridium bartlettii DSM 16795 UniRef90_B0A9V9 Putative uncharacterized protein n=1 Tax=Clostridium bartlettii DSM 16795 RepID=B0A9V9_9FIRM
# COG0081 Ribosomal protein L1
	I10.NODE_457_length_14765_cov_38.978462_5	COG0081|CAC3147	70.2	228	68	0	5	232	2	229	2e-93	334.7	100.0 232 0 450.3 Clostridium bartlettii DSM 16795 UniRef90_B0A699 50S ribosomal protein L1 n=1 Tax=Clostridium bartlettii DSM 16795 RepID=B0A699_9FIRM
	I11.NODE_1674_length_17707_cov_42.590332.40.17735_1	COG0081|AGc3573	23.6	165	103	5	130	272	63	226	0.0011	37.4	100.0 390 0 757.3 Clostridium bartlettii DSM 16795 UniRef90_B0ADT4 Cell division protein ftsZ n=1 Tax=Clostridium bartlettii DSM 16795 RepID=B0ADT4_9FIRM
	I11.NODE_2834_length_28733_cov_39.662270_8	COG0081|UU540	22.3	148	98	6	103	241	79	218	0.0059	34.3	100.0 243 0 468.0 Clostridium bartlettii DSM 16795 UniRef90_B0AAM1 Segregation and condensation protein A n=1 Tax=Clostridium bartlettii DSM 16795 RepID=B0AAM1_9FIRM
	I11.NODE_13402_length_72911_cov_47.500061.67629.72751_3	COG0081|XF2636	45.2	31	17	0	353	383	12	42	0.016	33.5	99.2 394 0 778.1 Clostridium bartlettii DSM 16795 UniRef90_B0A7F0 Putative uncharacterized protein n=1 Tax=Clostridium bartlettii DSM 16795 RepID=B0A7F0_9FIRM
	I11.NODE_15_length_1522_cov_45.555847_2	COG0081|MTH1680	27.9	219	123	14	132	330	17	220	0.021	33.1	97.7 393 0 768.5 Clostridium bartlettii DSM 16795 UniRef90_B0AB86 Putative uncharacterized protein n=1 Tax=Clostridium bartlettii DSM 16795 RepID=B0AB86_9FIRM
	I11.NODE_5554_length_7412_cov_42.661224_5	COG0081|MTH1680	28.1	153	71	8	807	931	59	200	0.095	32.3	99.9 1037 0 2139.0 Clostridium bartlettii DSM 16795 UniRef90_B0ADQ6 Isoleucine--tRNA ligase n=1 Tax=Clostridium bartlettii DSM 16795 RepID=B0ADQ6_9FIRM
	I11.NODE_991_length_20305_cov_42.904705.1.20321_11	COG0081|TM0455	29.6	81	46	4	73	150	150	222	0.023	32.3	99.2 246 0 473.8 Clostridium bartlettii DSM 16795 UniRef90_B0A8I7 Putative uncharacterized protein n=1 Tax=Clostridium bartlettii DSM 16795 RepID=B0A8I7_9FIRM
	I11.NODE_4375_length_10769_cov_38.689663_3	COG0081|lin0281	18.9	185	119	7	336	491	31	213	0.085	32.0	99.3 711 0 1389.4 Clostridium bartlettii DSM 16795 UniRef90_B0ADD0 Putative uncharacterized protein n=1 Tax=Clostridium bartlettii DSM 16795 RepID=B0ADD0_9FIRM
	I11.NODE_1893_length_7488_cov_45.547810_6	COG0081|TVN0422	24.1	174	88	7	493	652	74	217	0.18	31.2	99.5 882 0 1720.3 Clostridium bartlettii DSM 16795 UniRef90_B0AA54 Putative uncharacterized protein n=1 Tax=Clostridium bartlettii DSM 16795 RepID=B0AA54_9FIRM
	I11.NODE_1057_length_29316_cov_43.077774_6	COG0081|Ta0360	33.3	96	55	4	1	91	37	128	0.022	31.2	100.0 106 0 203.0 Clostridium bartlettii DSM 16795 UniRef90_B0AAK9 Putative uncharacterized protein n=1 Tax=Clostridium bartlettii DSM 16795 RepID=B0AAK9_9FIRM
	I12.NODE_106_length_3163_cov_31.878281.29.3185_2	COG0081|MG082	26.1	203	112	10	35	216	25	210	0.051	31.2	100.0 251 0 501.9 Clostridium bartlettii DSM 16795 UniRef90_B0ABT3 Putative uncharacterized protein n=1 Tax=Clostridium bartlettii DSM 16795 RepID=B0ABT3_9FIRM
# COG0085 DNA-directed RNA polymerase, beta subunit/140 kD subunit COG0087 Ribosomal protein L3
	I10.NODE_457_length_14765_cov_38.978462_8	COG0085|CAC3143	71.3	1247	340	10	1	1237	1	1239	0	1802.7	100.0 1240 0 2454.1 Clostridium bartlettii DSM 16795 UniRef90_B0A6A2 DNA-directed RNA polymerase subunit beta n=1 Tax=Clostridium bartlettii DSM 16795 RepID=B0A6A2_9FIRM
	I11.NODE_599_length_17233_cov_40.270817.20.17261_4	COG0085|UU187	22.6	363	214	15	324	628	231	584	3e-06	46.6	99.7 318 0 629.8 Clostridium bartlettii DSM 16795 UniRef90_B0A885 Putative uncharacterized protein n=1 Tax=Clostridium bartlettii DSM 16795 RepID=B0A885_9FIRM
	I10.NODE_457_length_14765_cov_38.978462_9	COG0085|RSc3034	24.0	459	258	26	745	1160	229	639	0.0003	40.8	100.0 1164 0 2302.3 Clostridium bartlettii DSM 16795 UniRef90_B0A6A3 DNA-directed RNA polymerase n=1 Tax=Clostridium bartlettii DSM 16795 RepID=B0A6A3_9FIRM
	I11.NODE_758_length_7118_cov_39.379040_4	COG0085|UU187	24.8	226	136	10	109	331	209	403	0.00013	40.8	98.8 485 0 949.5 Clostridium bartlettii DSM 16795 UniRef90_B0AB39 Putative uncharacterized protein n=1 Tax=Clostridium bartlettii DSM 16795 RepID=B0AB39_9FIRM
	I12.NODE_2414_length_4879_cov_26.376102_3	COG0085|UU187	21.3	522	311	28	1	460	143	626	0.00024	40.0	36.8 549 0 331.3 Clostridium thermocellum UniRef90_C7HCM0 Putative uncharacterized protein n=4 Tax=Clostridium thermocellum RepID=C7HCM0_CLOTM
	I11.NODE_3641_length_38612_cov_45.668522.13305.38640_7	COG0085|STM4153	23.8	256	136	14	27	257	210	431	0.00035	39.3	100.0 323 0 613.2 Clostridium bartlettii DSM 16795 UniRef90_B0ADJ8 Putative uncharacterized protein n=1 Tax=Clostridium bartlettii DSM 16795 RepID=B0ADJ8_9FIRM
	I11.NODE_1321_length_5695_cov_45.861984_6	COG0085|UU187	20.3	316	205	12	21	306	238	536	0.00043	38.5	100.0 334 0 670.2 Clostridium bartlettii DSM 16795 UniRef90_B0A857 Putative uncharacterized protein n=1 Tax=Clostridium bartlettii DSM 16795 RepID=B0A857_9FIRM
	I11.NODE_1370_length_9510_cov_43.251209_5	COG0085|UU187	21.9	525	291	25	1	443	2	489	0.0016	38.1	60.7 973 0 1211.1 Thermoanaerobacter wiegelii Rt8.B1 UniRef90_G2MTY2 Putative uncharacterized protein n=1 Tax=Thermoanaerobacter wiegelii Rt8.B1 RepID=G2MTY2_9THEO
	I11.NODE_865_length_34192_cov_45.519039.18.34220_29	COG0085|MG341	25.6	297	167	18	3	283	347	605	0.00062	37.7	69.0 281 0 386.7 [Clostridium] difficile UniRef90_D5PZI9 Protein-(Glutamine-N5) methyltransferase n=8 Tax=[Clostridium] difficile RepID=D5PZI9_CLODI
	I11.NODE_13205_length_62505_cov_42.726376.24304.62533_16	COG0085|BB0389	25.0	332	176	23	20	304	840	1145	0.0013	37.7	99.8 592 0 1179.5 Clostridium bartlettii DSM 16795 UniRef90_B0A790 Putative uncharacterized protein n=1 Tax=Clostridium bartlettii DSM 16795 RepID=B0A790_9FIRM
	I11.NODE_1893_length_7488_cov_45.547810_6	COG0085|BS_rpoB	19.2	359	227	14	369	724	99	397	0.0025	37.4	99.5 882 0 1720.3 Clostridium bartlettii DSM 16795 UniRef90_B0AA54 Putative uncharacterized protein n=1 Tax=Clostridium bartlettii DSM 16795 RepID=B0AA54_9FIRM
# Genome: Clostridium butyricum
# ... usearch output found for Clostridium_butyricum.desc.faa as query and /home/cbrown/databases/cog/single_copy_genes.raes2007.prot.udb as database
# COG0124 Histidyl-tRNA synthetase
	I7.NODE_269_length_118849_cov_79.935158.1.118928_15	COG0124|CAC2740	64.2	425	152	0	3	427	2	426	4.2e-161	560.5	96.3 431 0 833.9 Clostridium butyricum UniRef90_B1QSK1 Histidine--tRNA ligase 1 n=2 Tax=Clostridium butyricum RepID=B1QSK1_CLOBU
	I6.NODE_655_length_40769_cov_72.409775_27	COG0124|BS_hisS	50.2	414	199	3	8	414	6	419	2.3e-116	411.8	99.8 419 0 847.4 Clostridium butyricum UniRef90_B1R2Q6 Histidine--tRNA ligase 2 n=2 Tax=Clostridium butyricum RepID=B1R2Q6_CLOBU
	I6.NODE_733_length_115398_cov_78.453888_68	COG0124|MJ1000	35.1	362	221	8	8	364	8	360	1.9e-56	212.6	99.5 377 0 745.7 Clostridium butyricum UniRef90_B1QTP2 ATP phosphoribosyltransferase, regulatory subunit n=2 Tax=Clostridium butyricum RepID=B1QTP2_CLOBU
	I7.NODE_1020_length_295853_cov_77.452599.2.295939_249	COG0124|PH0290	22.8	311	191	12	345	633	148	431	4.5e-10	59.3	99.1 636 0 1276.9 Clostridium butyricum UniRef90_B1R0N2 Threonine--tRNA ligase 2 n=2 Tax=Clostridium butyricum RepID=B1R0N2_CLOBU
	I5.NODE_624_length_219746_cov_92.522110.3334.219832_66	COG0124|SA1457	25.6	117	77	1	516	632	310	416	7.2e-08	52.0	91.0 642 0 1199.9 Clostridium UniRef90_A6LQ51 Threonine--tRNA ligase 1 n=4 Tax=Clostridium RepID=A6LQ51_CLOB8
	I6.NODE_704_length_73014_cov_78.918701_32	COG0124|MYPU_3330	27.8	245	116	15	350	553	175	399	1e-05	45.1	99.1 763 0 1478.4 Clostridium butyricum UniRef90_B1QVR7 Phage infection protein n=2 Tax=Clostridium butyricum RepID=B1QVR7_CLOBU
	I6.NODE_586_length_80497_cov_75.313004.1.80582_5	COG0124|BB0135	22.6	274	169	16	586	837	197	449	7.9e-05	42.7	98.7 1163 0 2219.9 Clostridium butyricum UniRef90_B1QTU0 Exonuclease SbcC n=2 Tax=Clostridium butyricum RepID=B1QTU0_CLOBU
	I7.NODE_265_length_179654_cov_78.075661.21.179740_146	COG0124|MYPU_3330	29.4	119	72	6	312	423	307	420	5.9e-05	42.0	98.8 508 0 995.7 Clostridium butyricum E4 str. BoNT E BL5262 UniRef90_C4IIT9 Response regulator receiver protein n=1 Tax=Clostridium butyricum E4 str. BoNT E BL5262 RepID=C4IIT9_CLOBU
	I5.NODE_651_length_5283_cov_93.820366_1	COG0124|aq_122	30.9	81	53	3	375	453	324	403	7e-05	41.6	95.9 463 0 930.6 Clostridium UniRef90_A6LPL6 Glycine--tRNA ligase n=8 Tax=Clostridium RepID=SYG_CLOB8
	I6.NODE_683_length_137563_cov_84.263611_51	COG0124|SSO0279	20.8	313	197	18	62	336	123	422	0.00018	40.0	99.0 414 0 809.7 Clostridium butyricum UniRef90_B1QZ71 Two-component response regulator n=2 Tax=Clostridium butyricum RepID=B1QZ71_CLOBU
	I5.NODE_405_length_41279_cov_90.418251.2.41367_37	COG0124|CAC2740	22.3	349	191	20	59	364	43	354	0.00021	39.7	100.0 368 0 705.3 Clostridium UniRef90_B1QSM7 DNA polymerase III subunit beta n=3 Tax=Clostridium RepID=B1QSM7_CLOBU
# COG0533 Metal-dependent proteases with possible chaperone activity COG0541 Signal recognition particle GTPase
	I6.NODE_297_length_96715_cov_81.711037_10	COG0533|CAC0901	71.7	339	95	1	1	338	1	339	6.4e-141	493.0	100.0 339 0 666.0 Clostridium butyricum UniRef90_B1R2F0 Probable tRNA threonylcarbamoyladenosine biosynthesis protein Gcp n=2 Tax=Clostridium butyricum RepID=B1R2F0_CLOBU
	I6.NODE_297_length_96715_cov_81.711037_80	COG0533|SPy1872	24.6	138	88	2	4	125	7	144	5.5e-09	54.3	100.0 244 0 482.6 Clostridium butyricum UniRef90_B1R165 Glycoprotease family protein n=2 Tax=Clostridium butyricum RepID=B1R165_CLOBU
	I7.NODE_265_length_179654_cov_78.075661.21.179740_32	COG0533|UU411	24.1	278	159	13	201	442	3	264	0.00073	38.5	98.6 563 0 1104.0 Clostridium butyricum UniRef90_B1R266 Two-component sensor histidine kinase n=2 Tax=Clostridium butyricum RepID=B1R266_CLOBU
	I7.NODE_1020_length_295853_cov_77.452599.2.295939_84	COG0533|MYPU_1180	22.7	194	107	10	95	267	125	296	0.002	36.2	97.4 311 0 625.5 Clostridium butyricum UniRef90_B1QUQ5 tRNA-dihydrouridine synthase n=2 Tax=Clostridium butyricum RepID=B1QUQ5_CLOBU
	I7.NODE_994_length_18498_cov_79.149910_6	COG0533|FN0549	26.7	120	69	4	30	130	205	324	0.046	32.7	98.0 651 0 1271.1 Clostridium butyricum UniRef90_B1QST6 Hiran domain family n=2 Tax=Clostridium butyricum RepID=B1QST6_CLOBU
	I7.NODE_79_length_57314_cov_79.502632_40	COG0533|PM1238	23.8	147	92	6	96	235	163	296	0.054	32.0	91.8 451 0 814.3 Clostridium UniRef90_B2TL32 UPF0210 protein CLL_A1718 n=6 Tax=Clostridium RepID=Y1718_CLOBB
	I6.NODE_733_length_115398_cov_78.453888_85	COG0533|SP0129	22.3	148	94	4	151	278	117	263	0.16	31.2	99.5 775 0 1484.9 Clostridium butyricum UniRef90_B1QV16 Lon protease n=2 Tax=Clostridium butyricum RepID=B1QV16_CLOBU
	I6.NODE_677_length_174938_cov_78.711517.88102.175005_10	COG0533|TM0145	32.1	78	41	4	4	74	212	284	0.053	31.2	98.1 259 0 506.1 Clostridium butyricum UniRef90_B1QWX3 Transcriptional regulator, MarR family/choline/ethanolamine kinase n=2 Tax=Clostridium butyricum RepID=B1QWX3_CLOBU
	I5.NODE_624_length_219746_cov_92.522110.3334.219832_137	COG0533|PAB1159	23.0	235	151	11	105	321	47	269	0.073	31.2	100.0 355 0 704.1 Clostridium butyricum UniRef90_B1QZW1 Probable butyrate kinase n=3 Tax=Clostridium butyricum RepID=B1QZW1_CLOBU
	I7.NODE_929_length_103114_cov_73.326675_32	COG0533|TM0145	23.9	259	150	15	361	581	58	307	0.38	30.8	98.8 1432 0 2810.4 Clostridium butyricum UniRef90_B1R2L8 CoA-substrate-specific enzyme activase domain protein n=2 Tax=Clostridium butyricum RepID=B1R2L8_CLOBU
	I6.NODE_606_length_39373_cov_76.442230_16	COG0533|BS_ydiE	24.7	182	117	10	69	236	26	201	0.26	30.4	98.5 744 0 1427.9 Clostridium butyricum UniRef90_B1QZR1 Phage infection protein n=2 Tax=Clostridium butyricum RepID=B1QZR1_CLOBU
# COG0049 Ribosomal protein S7
	I5.NODE_659_length_14931_cov_100.722054.1.15014_3	COG0049|CAC3139	87.2	156	20	0	1	156	1	156	7.5e-76	275.8	95.5 156 0 299.3 Clostridium UniRef90_A6LPQ7 30S ribosomal protein S7 n=4 Tax=Clostridium RepID=RS7_CLOB8
	I6.NODE_739_length_117766_cov_79.778610.1.62486_48	COG0049|ECU04g0140	23.6	199	122	8	359	548	18	195	0.019	34.3	99.3 803 0 1548.5 Clostridium butyricum UniRef90_B1QU49 5-methyltetrahydrofolate--homocysteine methyltransferase n=2 Tax=Clostridium butyricum RepID=B1QU49_CLOBU
	I6.NODE_297_length_96715_cov_81.711037_37	COG0049|MJ1047	28.2	71	34	3	335	400	53	111	0.12	31.2	99.3 585 0 1144.8 Clostridium butyricum UniRef90_B1R2H8 Methyltransferase, HemK family n=2 Tax=Clostridium butyricum RepID=B1R2H8_CLOBU
	I6.NODE_704_length_73014_cov_78.918701_48	COG0049|lin2804	21.6	153	96	5	82	225	9	146	0.24	30.4	98.7 681 0 1291.9 Clostridium butyricum UniRef90_B1QTU8 Putative uncharacterized protein n=2 Tax=Clostridium butyricum RepID=B1QTU8_CLOBU
	I7.NODE_929_length_103114_cov_73.326675_17	COG0049|Cj0492	32.4	68	37	4	14	72	8	75	0.28	29.3	99.4 355 0 686.4 Clostridium butyricum UniRef90_C4IGN6 Transcriptional regulator, CdaR n=2 Tax=Clostridium butyricum RepID=C4IGN6_CLOBU
	I7.NODE_1020_length_295853_cov_77.452599.2.295939_199	COG0049|lin2804	29.3	92	60	4	215	303	27	116	0.39	29.3	99.6 502 0 966.5 Clostridium butyricum UniRef90_B1R1N5 Ribose import ATP-binding protein RbsA n=2 Tax=Clostridium butyricum RepID=B1R1N5_CLOBU
	I6.NODE_224_length_37001_cov_72.235153_40	COG0049|ECU04g0140	27.1	129	69	7	91	204	86	204	0.31	28.9	62.4 298 0 376.3 Clostridium carboxidivorans P7 UniRef90_C6PNZ2 40-residue YVTN family beta-propeller repeat protein n=1 Tax=Clostridium carboxidivorans P7 RepID=C6PNZ2_9CLOT
	I6.NODE_586_length_80497_cov_75.313004.1.80582_19	COG0049|PAB0428	26.4	87	56	3	141	227	33	111	0.3	28.9	99.7 296 0 599.0 Clostridium butyricum UniRef90_B1QTS8 Delta-lactam-biosynthetic de-N-acetylase n=2 Tax=Clostridium butyricum RepID=B1QTS8_CLOBU
	I6.NODE_413_length_293938_cov_84.753754_177	COG0049|MTH1056	25.5	94	62	1	190	275	75	168	1.2	28.5	99.9 871 0 1682.2 Clostridium butyricum UniRef90_B1QXH3 ATP-dependent chaperone ClpB n=2 Tax=Clostridium butyricum RepID=B1QXH3_CLOBU
	I7.NODE_976_length_95429_cov_76.422691_60	COG0049|MG088	27.2	81	46	3	303	379	9	80	0.65	28.5	43.5 497 0 407.9 Pantoea sp. At-9b UniRef90_E6WJI0 Na+/solute symporter n=1 Tax=Pantoea sp. At-9b RepID=E6WJI0_PANSA
	I5.NODE_676_length_31267_cov_87.858665_20	COG0049|FN1557	21.7	69	49	1	289	352	15	83	0.81	28.1	84.6 469 0 775.4 Clostridium butyricum UniRef90_B1QTA3 Putative uncharacterized protein n=2 Tax=Clostridium butyricum RepID=B1QTA3_CLOBU
# COG0103 Ribosomal protein S9
	I5.NODE_624_length_219746_cov_92.522110.3334.219832_156	COG0103|CAC3097	85.4	130	19	0	1	130	1	130	6.3e-60	222.6	93.1 130 0 238.8 Clostridium UniRef90_A6LPU7 30S ribosomal protein S9 n=7 Tax=Clostridium RepID=RS9_CLOB8
	I7.NODE_667_length_55838_cov_82.943047.2.55924_8	COG0103|RP234	29.8	94	44	4	18	105	25	102	0.005	34.7	96.3 270 0 533.1 Clostridium butyricum UniRef90_B1R2W0 Hydrolase n=2 Tax=Clostridium butyricum RepID=B1R2W0_CLOBU
	I7.NODE_265_length_179654_cov_78.075661.21.179740_97	COG0103|Cj1479c	24.8	129	70	4	289	410	5	113	0.051	32.0	99.5 425 0 852.0 Clostridium butyricum UniRef90_B1QT23 tRNA uridine 5-carboxymethylaminomethyl modification enzyme GidA n=2 Tax=Clostridium butyricum RepID=B1QT23_CLOBU
	I6.NODE_733_length_115398_cov_78.453888_84	COG0103|BB0338	29.2	96	50	6	390	481	21	102	0.12	31.2	99.6 543 0 1054.7 Clostridium butyricum UniRef90_B1QV17 ATP-dependent protease LonB n=2 Tax=Clostridium butyricum RepID=B1QV17_CLOBU
	I7.NODE_1020_length_295853_cov_77.452599.2.295939_220	COG0103|RP234	28.8	73	41	3	131	192	8	80	0.13	29.6	99.5 216 0 417.2 Clostridium butyricum UniRef90_B1R0Q1 Transcriptional regulatory protein DegU n=2 Tax=Clostridium butyricum RepID=B1R0Q1_CLOBU
	I7.NODE_971_length_117230_cov_72.189262.1.117312_102	COG0103|MYPU_4960	44.1	34	16	1	45	78	57	87	0.76	28.5	64.3 568 0 762.7 Clostridium sp. DL-VIII UniRef90_G7M6M7 L-amino-acid oxidase n=1 Tax=Clostridium sp. DL-VIII RepID=G7M6M7_9CLOT
	I7.NODE_737_length_72205_cov_70.047226_15	COG0103|Ta0432	24.4	78	45	3	193	261	37	109	1.7	28.1	99.2 956 0 1845.9 Clostridium butyricum UniRef90_B1QXJ0 DNA mismatch repair protein MutS n=2 Tax=Clostridium butyricum RepID=B1QXJ0_CLOBU
	I6.NODE_704_length_73014_cov_78.918701_12	COG0103|RSc0491	25.0	76	53	2	261	335	30	102	1.1	27.7	98.4 490 0 988.0 Clostridium butyricum UniRef90_B1QYX8 Glutamate synthase [NADPH] small chain n=2 Tax=Clostridium butyricum RepID=B1QYX8_CLOBU
	I7.NODE_1020_length_295853_cov_77.452599.2.295939_47	COG0103|MYPU_4960	23.6	55	42	0	126	180	15	69	0.61	27.7	98.5 268 0 526.9 Clostridium butyricum UniRef90_B1QUM0 Protein-L-IsoD n=2 Tax=Clostridium butyricum RepID=B1QUM0_CLOBU
	I7.NODE_79_length_57314_cov_79.502632_30	COG0103|SA2016	32.7	55	33	3	31	82	11	64	0.91	27.7	99.0 401 0 773.9 Clostridium butyricum UniRef90_B1QSU4 Putative uncharacterized protein n=2 Tax=Clostridium butyricum RepID=B1QSU4_CLOBU
	I6.NODE_31_length_209412_cov_74.716805.1.209498_41	COG0103|MG417	36.4	33	17	1	680	712	43	71	1.7	27.7	98.8 730 0 1448.0 Clostridium butyricum UniRef90_B1R2X3 Primosomal protein N' n=2 Tax=Clostridium butyricum RepID=B1R2X3_CLOBU
# COG0102 Ribosomal protein L13
	I5.NODE_624_length_219746_cov_92.522110.3334.219832_157	COG0102|CAC3098	73.6	144	38	0	1	144	1	144	1.4e-60	224.9	99.3 144 0 287.7 Clostridium UniRef90_A6LPU6 50S ribosomal protein L13 n=16 Tax=Clostridium RepID=RL13_CLOB8
	I7.NODE_979_length_89485_cov_78.525520.4.89571_4	COG0102|MPN617	24.6	114	75	2	321	425	25	136	0.061	32.0	98.6 512 0 970.3 Clostridium butyricum E4 str. BoNT E BL5262 UniRef90_C4IB00 Ribose import ATP-binding protein RbsA 2 n=1 Tax=Clostridium butyricum E4 str. BoNT E BL5262 RepID=C4IB00_CLOBU
	I6.NODE_203_length_19692_cov_79.307587_3	COG0102|CT125	19.9	146	92	5	3	144	18	142	0.076	30.0	99.4 166 0 325.5 Clostridium butyricum UniRef90_B1QYU0 PRC-barrel domain protein n=2 Tax=Clostridium butyricum RepID=B1QYU0_CLOBU
	I7.NODE_888_length_59074_cov_74.493752.1.59158_20	COG0102|TVN1135	27.5	80	39	3	169	236	42	114	0.3	29.6	99.2 480 0 939.1 Clostridium butyricum UniRef90_B1R0H8 ATP-dependent RNA helicase DbpA n=2 Tax=Clostridium butyricum RepID=B1R0H8_CLOBU
	I7.NODE_269_length_118849_cov_79.935158.1.118928_77	COG0102|Ta0433	30.4	92	50	6	669	751	26	112	0.45	29.6	99.9 760 0 1516.9 Clostridium butyricum UniRef90_B1QVI9 Xanthine dehydrogenase, molybdenum binding subunit n=2 Tax=Clostridium butyricum RepID=B1QVI9_CLOBU
	I5.NODE_624_length_219746_cov_92.522110.3334.219832_24	COG0102|BMEI1168	35.6	59	36	1	237	295	10	66	0.94	28.1	92.6 542 0 957.2 Clostridium UniRef90_A6LQ87 60 kDa chaperonin n=4 Tax=Clostridium RepID=CH60_CLOB8
	I7.NODE_414_length_49887_cov_68.691238_48	COG0102|AF1128	21.7	106	64	5	175	265	43	144	1.1	28.1	99.7 633 0 1252.3 Clostridium butyricum UniRef90_B1QTY3 ABC-type multidrug/protein/lipid transport system, ATPase component n=2 Tax=Clostridium butyricum RepID=B1QTY3_CLOBU
	I7.NODE_679_length_121390_cov_82.249702.3.121476_56	COG0102|MJ0194	26.1	115	63	7	40	134	4	116	0.62	27.7	99.6 275 0 556.2 Clostridium butyricum UniRef90_B1QW39 Diaminopimelate epimerase n=2 Tax=Clostridium butyricum RepID=B1QW39_CLOBU
	I6.NODE_733_length_115398_cov_78.453888_41	COG0102|MK1476	35.3	34	18	1	228	261	42	71	0.7	27.7	99.0 304 0 626.7 Clostridium butyricum UniRef90_B1QT66 Homoserine O-succinyltransferase n=2 Tax=Clostridium butyricum RepID=B1QT66_CLOBU
	I7.NODE_521_length_55515_cov_77.809784_2	COG0102|MG418	26.7	105	57	5	286	389	59	144	0.99	27.7	98.9 436 0 850.5 Clostridium butyricum E4 str. BoNT E BL5262 UniRef90_C4IBQ1 Putative membrane protein n=1 Tax=Clostridium butyricum E4 str. BoNT E BL5262 RepID=C4IBQ1_CLOBU
	I6.NODE_733_length_115398_cov_78.453888_69	COG0102|BB0339	29.3	92	41	6	39	127	12	82	0.62	27.3	100.0 209 0 412.5 Clostridium butyricum UniRef90_B1QTP1 ATP phosphoribosyltransferase n=2 Tax=Clostridium butyricum RepID=B1QTP1_CLOBU
# COG0100 Ribosomal protein S11
	I5.NODE_624_length_219746_cov_92.522110.3334.219832_165	COG0100|CAC3106	89.3	131	14	0	1	131	1	131	5e-65	239.6	97.7 131 0 252.7 Clostridium UniRef90_A6LPT8 30S ribosomal protein S11 n=14 Tax=Clostridium RepID=RS11_CLOB8
	I5.NODE_624_length_219746_cov_92.522110.3334.219832_176	COG0100|Cgl0547	29.8	121	72	5	1	116	1	113	0.0029	34.3	100.0 119 0 231.1 Clostridium butyricum UniRef90_B1QYF5 50S ribosomal protein L18 n=2 Tax=Clostridium butyricum RepID=B1QYF5_CLOBU
	I6.NODE_413_length_293938_cov_84.753754_199	COG0100|BU501	25.4	67	45	1	122	183	56	122	1	27.3	99.7 345 0 662.9 Clostridium butyricum UniRef90_B1R144 Transcription regulator n=2 Tax=Clostridium butyricum RepID=B1R144_CLOBU
	I7.NODE_737_length_72205_cov_70.047226_29	COG0100|L0388	29.9	67	36	4	92	147	25	91	0.57	26.9	99.3 147 0 298.9 Clostridium butyricum UniRef90_B1QS96 3D/G5 domain protein n=2 Tax=Clostridium butyricum RepID=B1QS96_CLOBU
	I5.NODE_676_length_31267_cov_87.858665_20	COG0100|CC1271	25.8	66	39	1	166	221	19	84	1.8	26.9	84.6 469 0 775.4 Clostridium butyricum UniRef90_B1QTA3 Putative uncharacterized protein n=2 Tax=Clostridium butyricum RepID=B1QTA3_CLOBU
	I7.NODE_976_length_95429_cov_76.422691_62	COG0100|HI0800	23.8	101	56	3	104	203	7	87	1.6	26.9	71.0 420 0 618.6 Clostridium UniRef90_Q0SUY7 Cytosine deaminase n=12 Tax=Clostridium RepID=Q0SUY7_CLOPS
	I7.NODE_979_length_89485_cov_78.525520.4.89571_41	COG0100|TVN0564	30.0	70	30	3	577	640	20	76	4.7	26.2	99.2 709 0 1412.9 Clostridium butyricum E4 str. BoNT E BL5262 UniRef90_C4IB35 Putative xanthine dehydrogenase, molybdenum-binding subunit n=1 Tax=Clostridium butyricum E4 str. BoNT E BL5262 RepID=C4IB35_CLOBU
	I6.NODE_739_length_117766_cov_79.778610.1.62486_50	COG0100|MTH36	55.0	20	9	0	142	161	20	39	2.7	25.8	100.0 317 0 616.3 Clostridium butyricum UniRef90_C4IKP4 Undecaprenyl-phosphate N-acetylglucosaminyl 1-phosphate transferase n=2 Tax=Clostridium butyricum RepID=C4IKP4_CLOBU
	I7.NODE_79_length_57314_cov_79.502632_32	COG0100|jhp1215	26.1	69	46	1	328	391	15	83	6.8	25.8	99.4 792 0 1549.3 Clostridium butyricum UniRef90_B1QSU6 Phenylalanine--tRNA ligase beta subunit n=2 Tax=Clostridium butyricum RepID=B1QSU6_CLOBU
	I6.NODE_683_length_137563_cov_84.263611_84	COG0100|TP0211	41.7	24	14	0	465	488	6	29	6.2	25.4	99.1 551 0 1084.7 Clostridium butyricum UniRef90_B1QZA5 Fision threonyl-tRNA synthetase n=2 Tax=Clostridium butyricum RepID=B1QZA5_CLOBU
	I5.NODE_624_length_219746_cov_92.522110.3334.219832_113	COG0100|MJ0191	36.4	33	17	1	240	272	48	76	3.7	25.4	100.0 333 0 654.8 Clostridium butyricum UniRef90_B1QZY5 Transcriptional regulator, LacI family n=2 Tax=Clostridium butyricum RepID=B1QZY5_CLOBU
# COG0495 Leucyl-tRNA synthetase
	I6.NODE_683_length_137563_cov_84.263611_23	COG0495|CAC0646	74.5	816	204	2	1	816	1	812	0	1269.2	99.9 816 0 1684.1 Clostridium butyricum UniRef90_B1QZ14 Leucine--tRNA ligase n=2 Tax=Clostridium butyricum RepID=B1QZ14_CLOBU
	I5.NODE_532_length_79978_cov_96.763824.3.80066_63	COG0495|MJ0633	27.8	406	235	17	16	386	8	390	7.7e-28	119.0	99.2 1037 0 2134.8 Clostridium butyricum UniRef90_B1R1Y2 Isoleucine--tRNA ligase n=2 Tax=Clostridium butyricum RepID=B1R1Y2_CLOBU
	I7.NODE_994_length_18498_cov_79.149910_3	COG0495|TM0168	36.8	190	92	6	11	194	4	171	1.1e-27	118.2	92.6 878 0 1697.9 Clostridium UniRef90_G7M7R2 Valine--tRNA ligase n=7 Tax=Clostridium RepID=G7M7R2_9CLOT
	I5.NODE_532_length_79978_cov_96.763824.3.80066_53	COG0495|TM0168	35.4	181	114	2	3	180	27	207	1.7e-25	110.5	99.7 647 0 1308.5 Clostridium UniRef90_B1R1X3 Methionyl-tRNA synthetase n=7 Tax=Clostridium RepID=B1R1X3_CLOBU
	I5.NODE_532_length_79978_cov_96.763824.3.80066_52	COG0495|TM0168	32.6	141	92	2	9	146	40	180	1.1e-17	84.3	99.3 542 0 1125.2 Clostridium butyricum UniRef90_B1R1X2 Methionyl-tRNA synthetase n=2 Tax=Clostridium butyricum RepID=B1R1X2_CLOBU
	I13.NODE_86115_length_421_cov_6.909739_1	COG0495|BH3281	29.1	127	71	5	18	132	514	633	4e-07	47.4	98.0 147 0 313.2 Clostridium butyricum UniRef90_B1R1Y2 Isoleucine--tRNA ligase n=2 Tax=Clostridium butyricum RepID=B1R1Y2_CLOBU
	I5.NODE_624_length_219746_cov_92.522110.3334.219832_68	COG0495|TVN0761	20.7	300	189	14	280	555	612	886	4.5e-05	43.1	98.2 865 0 1661.7 Clostridium butyricum UniRef90_B1R041 Putative uncharacterized protein n=2 Tax=Clostridium butyricum RepID=B1R041_CLOBU
	I7.NODE_971_length_117230_cov_72.189262.1.117312_87	COG0495|MYPU_0930	22.1	412	255	24	16	412	431	791	0.0002	40.4	66.9 580 0 800.0 Bacillus cellulosilyticus DSM 2522 UniRef90_E6TZV6 Putative uncharacterized protein n=1 Tax=Bacillus cellulosilyticus DSM 2522 RepID=E6TZV6_BACCJ
	I7.NODE_679_length_121390_cov_82.249702.3.121476_102	COG0495|MJ0633	23.2	207	120	11	3	193	687	870	0.00056	37.4	98.5 194 0 379.0 Clostridium butyricum UniRef90_B1QTM6 Putative uncharacterized protein n=2 Tax=Clostridium butyricum RepID=B1QTM6_CLOBU
	I5.NODE_276_length_26262_cov_90.220695_6	COG0495|alr3283	23.6	191	107	8	224	398	603	770	0.003	36.2	99.8 466 0 944.5 Clostridium butyricum UniRef90_B1R1P0 Cysteine--tRNA ligase n=2 Tax=Clostridium butyricum RepID=B1R1P0_CLOBU
	I7.NODE_976_length_95429_cov_76.422691_57	COG0495|MJ0633	38.6	57	26	4	293	342	125	179	0.004	35.4	90.7 366 0 671.8 Clostridium butyricum UniRef90_B1R0W9 Histidinol-phosphate aminotransferase 1 n=2 Tax=Clostridium butyricum RepID=B1R0W9_CLOBU
# COG0099 Ribosomal protein S13
	I5.NODE_624_length_219746_cov_92.522110.3334.219832_166	COG0099|CAC3107	78.7	122	26	0	1	122	1	122	9.7e-55	205.3	94.3 122 0 234.2 Clostridium UniRef90_A6LPT7 30S ribosomal protein S13 n=7 Tax=Clostridium RepID=RS13_CLOB8
	I5.NODE_474_length_84244_cov_90.547531_47	COG0099|MJ0189	23.5	98	58	4	144	240	30	111	0.088	31.2	99.5 429 0 822.4 Clostridium butyricum UniRef90_B1QY46 Integral membrane protein with CBS domain n=2 Tax=Clostridium butyricum RepID=B1QY46_CLOBU
	I5.NODE_532_length_79978_cov_96.763824.3.80066_48	COG0099|TM1475	28.8	52	36	1	228	278	11	62	0.075	30.8	100.0 281 0 555.4 Clostridium butyricum UniRef90_B1R1W8 Ribosomal RNA small subunit methyltransferase A n=2 Tax=Clostridium butyricum RepID=B1R1W8_CLOBU
	I7.NODE_929_length_103114_cov_73.326675_72	COG0099|AF2285	24.3	107	61	6	304	406	52	142	0.15	30.4	97.5 438 0 855.9 Clostridium butyricum UniRef90_B1R1E7 Cca-adding enzyme n=2 Tax=Clostridium butyricum RepID=B1R1E7_CLOBU
	I7.NODE_79_length_57314_cov_79.502632_5	COG0099|PM1393	31.4	70	36	3	20	89	4	61	0.19	29.6	98.8 323 0 636.7 Clostridium butyricum UniRef90_B1QXK1 Oligopeptide transport ATP-binding protein AppD n=2 Tax=Clostridium butyricum RepID=B1QXK1_CLOBU
	I7.NODE_745_length_27161_cov_78.618317.1.27244_17	COG0099|TVN0562	25.6	86	57	3	167	252	68	146	0.28	29.3	98.3 358 0 687.6 Clostridium butyricum UniRef90_C4IIB8 NLP/P60 protein n=2 Tax=Clostridium butyricum RepID=C4IIB8_CLOBU
	I6.NODE_704_length_73014_cov_78.918701_20	COG0099|Ta1033	23.9	109	64	5	613	717	57	150	0.74	29.3	98.4 956 0 1843.6 Clostridium butyricum UniRef90_B1QVS9 DNA polymerase I n=2 Tax=Clostridium butyricum RepID=B1QVS9_CLOBU
	I7.NODE_979_length_89485_cov_78.525520.4.89571_26	COG0099|PM1393	32.2	59	29	2	534	592	18	65	0.46	29.3	98.8 592 0 1114.4 Clostridium butyricum E4 str. BoNT E BL5262 UniRef90_C4IB20 Methyl-accepting chemotaxis protein n=1 Tax=Clostridium butyricum E4 str. BoNT E BL5262 RepID=C4IB20_CLOBU
	I7.NODE_1020_length_295853_cov_77.452599.2.295939_131	COG0099|RP637	25.8	62	37	2	194	253	42	96	0.21	29.3	98.0 252 0 488.8 Clostridium butyricum UniRef90_B1QUV7 Peptidil-prolyl cis-trans isomerase n=2 Tax=Clostridium butyricum RepID=B1QUV7_CLOBU
	I7.NODE_414_length_49887_cov_68.691238_33	COG0099|TVN0562	28.6	70	38	3	307	365	77	145	0.43	28.9	50.8 415 0 406.8 Clostridium clostridioforme 2_1_49FAA UniRef90_G5HVJ9 Putative uncharacterized protein n=1 Tax=Clostridium clostridioforme 2_1_49FAA RepID=G5HVJ9_9CLOT
	I5.NODE_579_length_53404_cov_92.375008.1.53490_41	COG0099|L0390	28.6	70	31	3	532	598	39	92	1.3	28.9	99.9 1252 0 2459.9 Clostridium butyricum UniRef90_B1QV26 ATP-dependent helicase/nuclease subunit A n=2 Tax=Clostridium butyricum RepID=B1QV26_CLOBU
# COG0197 Ribosomal protein L16/L10E COG0200 Ribosomal protein L15
	I5.NODE_624_length_219746_cov_92.522110.3334.219832_185	COG0197|CAC3126	88.1	143	17	0	1	143	1	143	3.2e-73	266.9	94.4 143 0 277.7 Clostridium UniRef90_Q0TMQ3 50S ribosomal protein L16 n=13 Tax=Clostridium RepID=RL16_CLOP1
	I7.NODE_976_length_95429_cov_76.422691_3	COG0197|MJ0543	25.3	75	51	2	277	350	11	81	0.56	28.9	99.8 553 0 1076.6 Clostridium butyricum UniRef90_B1R0M1 Sensory transduction histidine kinase n=2 Tax=Clostridium butyricum RepID=B1R0M1_CLOBU
	I5.NODE_624_length_219746_cov_92.522110.3334.219832_117	COG0197|MA0183	34.1	44	25	2	305	346	23	64	2.2	26.6	94.1 438 0 842.0 Clostridium butyricum UniRef90_B1QZY1 Maltose-binding protein n=2 Tax=Clostridium butyricum RepID=B1QZY1_CLOBU
	I6.NODE_739_length_117766_cov_79.778610.1.62486_18	COG0197|ECU08g1570	37.5	64	33	3	109	165	18	81	7.5	26.2	99.9 1148 0 2264.2 Clostridium butyricum UniRef90_B1QS82 Pyruvate carboxylase n=2 Tax=Clostridium butyricum RepID=B1QS82_CLOBU
	I5.NODE_579_length_53404_cov_92.375008.1.53490_27	COG0197|all4208	24.7	85	40	4	129	189	39	123	1.9	25.8	99.5 215 0 427.6 Clostridium butyricum UniRef90_B1R212 Hemolysin-3 n=2 Tax=Clostridium butyricum RepID=B1R212_CLOBU
	I5.NODE_624_length_219746_cov_92.522110.3334.219832_32	COG0197|HP1312	29.2	72	50	1	205	275	60	131	3.3	25.8	92.1 379 0 686.0 Clostridium UniRef90_A6LQ80 Acyl-CoA dehydrogenase domain protein n=10 Tax=Clostridium RepID=A6LQ80_CLOB8
	I6.NODE_387_length_23548_cov_86.590370_20	COG0197|Cj1700c	33.3	57	23	3	161	217	91	132	2.5	25.4	83.1 225 0 384.8 Clostridium butyricum UniRef90_B1QTB8 Galactosyl transferase CpsE n=2 Tax=Clostridium butyricum RepID=B1QTB8_CLOBU
	I6.NODE_586_length_80497_cov_75.313004.1.80582_24	COG0197|ECU08g1570	23.9	67	47	2	47	111	146	210	5.7	25.0	99.7 365 0 714.9 Clostridium butyricum UniRef90_B1QTS3 6-phosphofructokinase 1 n=2 Tax=Clostridium butyricum RepID=B1QTS3_CLOBU
	I6.NODE_31_length_209412_cov_74.716805.1.209498_107	COG0197|NMA0122	30.5	82	51	2	76	153	58	137	10	25.0	99.9 701 0 1362.8 Clostridium butyricum UniRef90_B1QUX5 Polyribonucleotide nucleotidyltransferase n=2 Tax=Clostridium butyricum RepID=B1QUX5_CLOBU
	I6.NODE_677_length_174938_cov_78.711517.79352.88091_8	COG0197|ML1856	32.3	62	41	1	275	335	5	66	8.1	24.6	46.9 260 0 264.2 Pseudoalteromonas haloplanktis ANT/505 UniRef90_F3BP70 Putative uncharacterized protein n=1 Tax=Pseudoalteromonas haloplanktis ANT/505 RepID=F3BP70_PSEHA
	I7.NODE_929_length_103114_cov_73.326675_6	COG0197|PAE3567	54.2	24	10	1	74	96	151	174	6.9	24.6	95.9 363 0 730.7 Clostridium butyricum UniRef90_B1QXL4 Cobalamin synthesis protein CobW n=2 Tax=Clostridium butyricum RepID=B1QXL4_CLOBU
# COG0094 Ribosomal protein L5
	I5.NODE_624_length_219746_cov_92.522110.3334.219832_180	COG0094|CAC3121	87.2	179	23	0	1	179	2	180	1.3e-87	315.1	96.6 179 0 337.4 Clostridium UniRef90_A6LPS3 50S ribosomal protein L5 n=8 Tax=Clostridium RepID=RL5_CLOB8
	I7.NODE_1020_length_295853_cov_77.452599.2.295939_57	COG0094|SSO0704	27.3	121	68	4	390	490	55	175	0.0012	37.7	98.9 542 0 1069.7 Clostridium butyricum UniRef90_B1QUN0 Nickel ABC transporter, periplasmic nickel-binding protein n=2 Tax=Clostridium butyricum RepID=B1QUN0_CLOBU
	I5.NODE_624_length_219746_cov_92.522110.3334.219832_11	COG0094|PAE3575	25.9	143	84	5	202	326	39	177	0.027	33.5	98.9 663 0 1297.0 Clostridium butyricum UniRef90_B1R0A1 DNA ligase n=2 Tax=Clostridium butyricum RepID=B1R0A1_CLOBU
	I7.NODE_976_length_95429_cov_76.422691_30	COG0094|AF1912	27.5	131	64	8	5	129	59	164	0.042	32.0	99.1 348 0 734.6 Clostridium butyricum UniRef90_B1R0U0 Sulfite reductase, subunit C n=2 Tax=Clostridium butyricum RepID=B1R0U0_CLOBU
	I6.NODE_606_length_39373_cov_76.442230_10	COG0094|PA4251	27.3	77	42	3	185	254	4	73	0.12	30.8	98.2 444 0 863.2 Clostridium butyricum UniRef90_B1QZR8 NADH oxidase n=2 Tax=Clostridium butyricum RepID=B1QZR8_CLOBU
	I6.NODE_31_length_209412_cov_74.716805.1.209498_180	COG0094|RP647	23.8	181	115	9	267	434	5	175	0.23	30.0	99.4 508 0 983.4 Clostridium butyricum E4 str. BoNT E BL5262 UniRef90_C4IJ41 Integral membrane sensor signal transduction histidine kinase n=1 Tax=Clostridium butyricum E4 str. BoNT E BL5262 RepID=C4IJ41_CLOBU
	I7.NODE_679_length_121390_cov_82.249702.3.121476_4	COG0094|BU512	26.0	73	42	2	75	144	1	64	0.13	30.0	93.2 292 0 549.7 Clostridium UniRef90_A6LUV3 Phage integrase family protein n=4 Tax=Clostridium RepID=A6LUV3_CLOB8
	I7.NODE_667_length_55838_cov_82.943047.2.55924_37	COG0094|APE0354	25.0	144	82	7	120	246	8	142	0.35	29.3	99.6 449 0 895.6 Clostridium butyricum UniRef90_B1R2T2 UDP-glucose 6-dehydrogenase n=2 Tax=Clostridium butyricum RepID=B1R2T2_CLOBU
	I6.NODE_31_length_209412_cov_74.716805.1.209498_72	COG0094|PH1765	26.4	87	61	2	364	447	30	116	0.35	29.3	100.0 452 0 873.2 Clostridium UniRef90_B1QU36 Signal recognition particle protein n=4 Tax=Clostridium RepID=B1QU36_CLOBU
	I6.NODE_683_length_137563_cov_84.263611_45	COG0094|MTH16	26.4	72	43	3	167	228	9	80	0.23	28.9	82.5 229 0 385.6 Alkaliphilus oremlandii OhILAs UniRef90_A8MGB6 Radical SAM domain protein n=1 Tax=Alkaliphilus oremlandii OhILAs RepID=A8MGB6_ALKOO
	I7.NODE_1070_length_17123_cov_80.836655_5	COG0094|ML1847	33.3	78	33	6	218	291	24	86	0.42	28.9	99.0 409 0 814.7 Clostridium butyricum UniRef90_B1QZT7 Oxidoreductase n=2 Tax=Clostridium butyricum RepID=B1QZT7_CLOBU
# COG0097 Ribosomal protein L6P/L9E COG0098 Ribosomal protein S5
	I5.NODE_624_length_219746_cov_92.522110.3334.219832_177	COG0097|CAC3118	72.6	179	49	0	1	179	1	179	2.3e-73	267.7	96.1 180 0 350.1 Clostridium UniRef90_A6LPS6 50S ribosomal protein L6 n=7 Tax=Clostridium RepID=RL6_CLOB8
	I6.NODE_733_length_115398_cov_78.453888_36	COG0097|SPy0066	20.7	184	133	5	32	212	2	175	0.0085	33.9	98.9 268 0 520.0 Clostridium butyricum UniRef90_B1QT59 Phosphatase YidA n=2 Tax=Clostridium butyricum RepID=B1QT59_CLOBU
	I5.NODE_545_length_83661_cov_87.297020_42	COG0097|TVN0341	25.0	108	68	3	48	144	62	167	0.035	32.0	88.7 293 0 535.0 Clostridium UniRef90_A6M2N3 Glucose-1-phosphate thymidylyltransferase n=4 Tax=Clostridium RepID=A6M2N3_CLOB8
	I6.NODE_606_length_39373_cov_76.442230_16	COG0097|MYPU_5720	24.0	192	116	10	294	481	11	176	0.2	30.8	98.5 744 0 1427.9 Clostridium butyricum UniRef90_B1QZR1 Phage infection protein n=2 Tax=Clostridium butyricum RepID=B1QZR1_CLOBU
	I7.NODE_265_length_179654_cov_78.075661.21.179740_88	COG0097|SPy0066	24.3	74	50	2	89	160	8	77	0.2	30.4	99.3 568 0 1123.2 Clostridium butyricum UniRef90_B1QSG9 Adenylylsulfate reductase n=2 Tax=Clostridium butyricum RepID=B1QSG9_CLOBU
	I6.NODE_677_length_174938_cov_78.711517.1.55864_13	COG0097|MT0744	28.2	85	46	4	72	143	29	111	0.075	30.4	99.5 215 0 430.3 Clostridium butyricum UniRef90_B1QXW5 Putative uncharacterized protein n=2 Tax=Clostridium butyricum RepID=B1QXW5_CLOBU
	I5.NODE_676_length_31267_cov_87.858665_28	COG0097|BB0493	25.7	105	55	3	482	576	76	167	0.26	30.4	99.6 745 0 1511.1 Clostridium butyricum UniRef90_C4ILH7 Cell wall binding repeat protein n=2 Tax=Clostridium butyricum RepID=C4ILH7_CLOBU
	I5.NODE_624_length_219746_cov_92.522110.3334.219832_139	COG0097|NMB0157	24.3	107	71	6	217	320	26	125	0.24	30.0	99.1 534 0 1059.7 Clostridium butyricum UniRef90_B1QZV9 NAD n=2 Tax=Clostridium butyricum RepID=B1QZV9_CLOBU
	I7.NODE_1020_length_295853_cov_77.452599.2.295939_112	COG0097|VC2581	29.6	125	60	8	315	436	9	108	0.23	30.0	60.4 505 0 630.6 Clostridium perfringens E str. JGS1987 UniRef90_B1BQA9 Putative uncharacterized protein n=1 Tax=Clostridium perfringens E str. JGS1987 RepID=B1BQA9_CLOPF
	I7.NODE_1020_length_295853_cov_77.452599.2.295939_149	COG0097|sll1810	30.9	81	47	3	22	101	91	163	0.12	30.0	98.5 268 0 541.6 Clostridium butyricum E4 str. BoNT E BL5262 UniRef90_C4IC52 Metallo-beta-lactamase family protein n=1 Tax=Clostridium butyricum E4 str. BoNT E BL5262 RepID=C4IC52_CLOBU
	I6.NODE_31_length_209412_cov_74.716805.1.209498_147	COG0097|BB0493	23.5	98	62	4	252	336	39	136	0.22	29.6	98.9 376 0 733.8 Clostridium butyricum UniRef90_B1QUC3 Spermidine/putrescine import ATP-binding protein PotA n=2 Tax=Clostridium butyricum RepID=B1QUC3_CLOBU
# COG0096 Ribosomal protein S8
	I5.NODE_624_length_219746_cov_92.522110.3334.219832_178	COG0096|CAC3119	78.8	132	28	0	1	132	1	132	9.8e-61	225.3	97.7 132 0 258.1 Clostridium UniRef90_A6LPS5 30S ribosomal protein S8 n=4 Tax=Clostridium RepID=RS8_CLOB8
	I5.NODE_276_length_26262_cov_90.220695_12	COG0096|MYPU_5730	25.4	122	83	5	37	156	8	123	0.055	32.0	99.8 458 0 886.3 Clostridium butyricum UniRef90_B1R1P6 DNA repair protein radA n=2 Tax=Clostridium butyricum RepID=B1R1P6_CLOBU
	I6.NODE_31_length_209412_cov_74.716805.1.209498_9	COG0096|FN1630	29.6	81	46	3	1	80	32	102	0.049	32.0	99.8 412 0 837.8 Clostridium butyricum UniRef90_B1QYS9 Collagenase n=2 Tax=Clostridium butyricum RepID=B1QYS9_CLOBU
	I6.NODE_31_length_209412_cov_74.716805.1.209498_166	COG0096|BB0492	28.0	100	55	5	472	556	14	111	0.11	31.2	43.2 558 0 477.2 Ilyobacter polytropus DSM 2926 UniRef90_E3HDS1 Signal transduction histidine kinase, LytS n=1 Tax=Ilyobacter polytropus DSM 2926 RepID=E3HDS1_ILYPC
	I13.NODE_80950_length_388_cov_6.391753_1	COG0096|UU245	24.8	113	70	7	6	118	26	123	0.026	31.2	80.2 126 0 198.0 Clostridium butyricum UniRef90_B1QSQ9 Sulfate permease family protein n=2 Tax=Clostridium butyricum RepID=B1QSQ9_CLOBU
	I6.NODE_31_length_209412_cov_74.716805.1.209498_13	COG0096|MYPU_5730	31.0	58	35	3	55	111	6	59	0.11	30.8	99.3 421 0 810.1 Clostridium butyricum UniRef90_B1QYS5 Cell division protein FtsA n=2 Tax=Clostridium butyricum RepID=B1QYS5_CLOBU
	I7.NODE_414_length_49887_cov_68.691238_49	COG0096|SPy0065	25.9	108	66	4	295	394	24	125	0.34	29.6	99.1 578 0 1109.4 Clostridium butyricum UniRef90_B1QTY4 ABC-type multidrug/protein/lipid transport system, ATPase component n=2 Tax=Clostridium butyricum RepID=B1QTY4_CLOBU
	I7.NODE_976_length_95429_cov_76.422691_40	COG0096|YPO0223	26.4	91	53	5	46	133	6	85	0.28	29.6	99.2 472 0 908.3 Clostridium butyricum UniRef90_B1R0V0 Putative uncharacterized protein n=2 Tax=Clostridium butyricum RepID=B1R0V0_CLOBU
	I7.NODE_79_length_57314_cov_79.502632_36	COG0096|CC1262	41.2	34	20	0	502	535	52	85	0.45	29.6	99.5 752 0 1439.1 Clostridium butyricum UniRef90_B1QSV0 ABC transporter, ATP-binding/permease protein n=2 Tax=Clostridium butyricum RepID=B1QSV0_CLOBU
	I13.NODE_6266_length_2170_cov_10.918433_3	COG0096|RP645	27.6	58	42	0	109	166	36	93	0.27	29.6	72.1 358 0 453.4 Clostridium butyricum UniRef90_B1QWH4 ABC transporter, permease/ATP-binding protein n=2 Tax=Clostridium butyricum RepID=B1QWH4_CLOBU
	I6.NODE_739_length_117766_cov_79.778610.1.62486_48	COG0096|NMA0115	27.5	80	48	3	333	412	7	76	0.48	29.6	99.3 803 0 1548.5 Clostridium butyricum UniRef90_B1QU49 5-methyltetrahydrofolate--homocysteine methyltransferase n=2 Tax=Clostridium butyricum RepID=B1QU49_CLOBU
# COG0091 Ribosomal protein L22
	I5.NODE_624_length_219746_cov_92.522110.3334.219832_187	COG0091|CAC3128	79.1	110	23	0	1	110	1	110	9.8e-46	175.3	98.2 111 0 212.2 Clostridium UniRef90_A6LPR6 50S ribosomal protein L22 n=4 Tax=Clostridium RepID=RL22_CLOB8
	I6.NODE_739_length_117766_cov_79.778610.1.62486_59	COG0091|VNG1695G	25.2	107	67	5	1	102	18	116	0.065	29.6	100.0 108 0 204.5 Clostridium butyricum UniRef90_B1QUZ6 V-type sodium ATP synthase subunit G n=2 Tax=Clostridium butyricum RepID=B1QUZ6_CLOBU
	I5.NODE_648_length_10024_cov_97.157921_6	COG0091|Cj1702c	37.5	56	25	2	98	150	93	141	0.51	29.6	98.7 858 0 1742.2 Clostridium butyricum UniRef90_B1QS22 1,4-alpha-glucan branching enzyme n=2 Tax=Clostridium butyricum RepID=B1QS22_CLOBU
	I6.NODE_413_length_293938_cov_84.753754_166	COG0091|ECU07g1410	27.8	115	64	5	290	398	81	182	0.34	29.3	98.9 443 0 867.1 Clostridium butyricum UniRef90_B1QXF7 Diguanylate cyclase/phosphodiesterase domain 2 n=2 Tax=Clostridium butyricum RepID=B1QXF7_CLOBU
	I5.NODE_676_length_31267_cov_87.858665_20	COG0091|VNG1695G	22.8	127	75	6	181	286	3	127	0.48	28.9	84.6 469 0 775.4 Clostridium butyricum UniRef90_B1QTA3 Putative uncharacterized protein n=2 Tax=Clostridium butyricum RepID=B1QTA3_CLOBU
	I7.NODE_1070_length_17123_cov_80.836655_8	COG0091|PAE1782	28.1	89	51	4	22	108	49	126	0.15	28.9	99.3 144 0 287.3 Clostridium butyricum UniRef90_B1QZT4 Transcriptional regulator, MarR family n=2 Tax=Clostridium butyricum RepID=B1QZT4_CLOBU
	I7.NODE_929_length_103114_cov_73.326675_6	COG0091|BMEI0762	25.0	72	49	2	141	212	8	74	0.37	28.9	95.9 363 0 730.7 Clostridium butyricum UniRef90_B1QXL4 Cobalamin synthesis protein CobW n=2 Tax=Clostridium butyricum RepID=B1QXL4_CLOBU
	I5.NODE_405_length_41279_cov_90.418251.2.41367_29	COG0091|BH0139	25.8	66	42	2	162	224	51	112	0.64	28.9	99.8 628 0 1232.2 Clostridium butyricum UniRef90_B1QSN5 tRNA uridine 5-carboxymethylaminomethyl modification enzyme MnmG n=2 Tax=Clostridium butyricum RepID=B1QSN5_CLOBU
	I6.NODE_413_length_293938_cov_84.753754_203	COG0091|NMA0124	25.9	112	69	4	165	268	2	107	0.68	28.5	98.2 511 0 990.3 Clostridium butyricum UniRef90_B1R140 Vancomycin B-type resistance protein VanW n=2 Tax=Clostridium butyricum RepID=B1R140_CLOBU
	I6.NODE_413_length_293938_cov_84.753754_122	COG0091|MJ0460	26.9	78	37	3	442	519	82	139	1.2	28.1	98.2 684 0 1276.9 Clostridium butyricum UniRef90_B1QXB3 Chemotaxis protein CheA n=2 Tax=Clostridium butyricum RepID=B1QXB3_CLOBU
	I6.NODE_413_length_293938_cov_84.753754_43	COG0091|MYPU_5830	32.2	59	35	3	40	97	31	85	0.64	28.1	100.0 370 0 737.3 Clostridium butyricum UniRef90_B1QX20 Stage II sporulation protein P n=2 Tax=Clostridium butyricum RepID=B1QX20_CLOBU
# COG0090 Ribosomal protein L2
	I5.NODE_624_length_219746_cov_92.522110.3334.219832_189	COG0090|CAC3130	81.1	275	52	0	1	275	1	275	2.6e-132	464.2	94.5 275 0 530.4 Clostridium UniRef90_A6LPR4 50S ribosomal protein L2 n=7 Tax=Clostridium RepID=RL2_CLOB8
	I7.NODE_836_length_25367_cov_78.474709_15	COG0090|MYPU_5850	25.1	171	91	9	47	204	27	173	0.042	32.3	98.5 458 0 885.2 Clostridium butyricum UniRef90_C4ILC7 Pyridine nucleotide-disulfide oxidoreductase family protein n=2 Tax=Clostridium butyricum RepID=C4ILC7_CLOBU
	I7.NODE_929_length_103114_cov_73.326675_21	COG0090|sll1802	26.8	142	86	6	25	164	42	167	0.13	30.0	97.1 277 0 551.6 Clostridium butyricum E4 str. BoNT E BL5262 UniRef90_C4IGP0 Probable endonuclease 4 n=1 Tax=Clostridium butyricum E4 str. BoNT E BL5262 RepID=C4IGP0_CLOBU
	I6.NODE_297_length_96715_cov_81.711037_58	COG0090|MYPU_5850	27.4	95	55	3	258	347	87	172	0.21	29.6	98.3 356 0 698.7 Clostridium butyricum UniRef90_B1R2J8 Stage II sporulation protein D n=2 Tax=Clostridium butyricum RepID=B1R2J8_CLOBU
	I5.NODE_624_length_219746_cov_92.522110.3334.219832_137	COG0090|CAC3130	31.7	63	29	2	145	207	25	73	0.28	29.3	100.0 355 0 704.1 Clostridium butyricum UniRef90_B1QZW1 Probable butyrate kinase n=3 Tax=Clostridium butyricum RepID=B1QZW1_CLOBU
	I7.NODE_269_length_118849_cov_79.935158.1.118928_55	COG0090|ECU01g0310	25.0	136	76	9	60	177	35	162	0.22	28.9	99.1 220 0 409.1 Clostridium butyricum UniRef90_B1QVL0 D-methionine transport system permease protein MetI n=2 Tax=Clostridium butyricum RepID=B1QVL0_CLOBU
	I7.NODE_979_length_89485_cov_78.525520.4.89571_82	COG0090|ML1860	30.2	53	30	1	161	213	58	103	0.26	28.9	94.4 252 0 495.4 Clostridium butyricum E4 str. BoNT E BL5262 UniRef90_C4IAZ3 Polysaccharide deacetylase n=1 Tax=Clostridium butyricum E4 str. BoNT E BL5262 RepID=C4IAZ3_CLOBU
	I6.NODE_739_length_117766_cov_79.778610.62505.117854_42	COG0090|MPN168	32.2	59	35	1	90	143	83	141	0.44	28.9	99.8 432 0 849.0 Clostridium butyricum UniRef90_B1QVW7 Lichenan permease iic component n=2 Tax=Clostridium butyricum RepID=B1QVW7_CLOBU
	I7.NODE_414_length_49887_cov_68.691238_24	COG0090|UU234	23.1	130	74	3	547	650	2	131	0.89	28.5	96.1 669 0 1241.9 Clostridium butyricum UniRef90_C4ICP2 Methyl-accepting chemotaxis protein n=2 Tax=Clostridium butyricum RepID=C4ICP2_CLOBU
	I6.NODE_31_length_209412_cov_74.716805.1.209498_36	COG0090|TVN0327	34.6	52	30	2	74	122	56	106	0.51	28.1	100.0 293 0 563.9 Clostridium butyricum UniRef90_B1R2X8 Putative uncharacterized protein n=2 Tax=Clostridium butyricum RepID=B1R2X8_CLOBU
	I7.NODE_1070_length_17123_cov_80.836655_15	COG0090|AF1922	25.8	62	33	2	146	199	84	140	0.56	28.1	97.8 323 0 599.7 Clostridium butyricum UniRef90_B1QZS8 Chemotaxis sensory transducer protein n=2 Tax=Clostridium butyricum RepID=B1QZS8_CLOBU
# COG0093 Ribosomal protein L14
	I5.NODE_624_length_219746_cov_92.522110.3334.219832_182	COG0093|CAC3123	91.8	122	10	0	1	122	1	122	2e-60	224.2	91.0 122 0 221.5 cellular organisms UniRef90_A5N4Q7 50S ribosomal protein L14 n=44 Tax=cellular organisms RepID=RL14_CLOK5
	I6.NODE_733_length_115398_cov_78.453888_83	COG0093|PAB2436	31.0	42	29	0	324	365	79	120	0.088	31.2	92.5 429 0 785.0 Clostridium UniRef90_A6LT28 ATP-dependent Clp protease ATP-binding subunit ClpX n=4 Tax=Clostridium RepID=CLPX_CLOB8
	I7.NODE_1020_length_295853_cov_77.452599.2.295939_42	COG0093|RP649	32.4	68	44	2	85	152	56	121	0.28	28.9	100.0 269 0 539.3 Clostridium butyricum UniRef90_B1QUL6 SAM-dependent methyltransferase n=2 Tax=Clostridium butyricum RepID=B1QUL6_CLOBU
	I6.NODE_739_length_117766_cov_79.778610.1.62486_2	COG0093|TM1490	26.7	120	72	6	149	263	2	110	0.33	28.9	72.3 329 0 490.3 Clostridium sp. DL-VIII UniRef90_G7M9B8 Integrase family protein n=1 Tax=Clostridium sp. DL-VIII RepID=G7M9B8_9CLOT
	I6.NODE_31_length_209412_cov_74.716805.1.209498_188	COG0093|MPN175	33.3	39	26	0	221	259	1	39	0.62	28.1	98.9 359 0 708.0 Clostridium butyricum UniRef90_B1QSS0 Putative uncharacterized protein n=2 Tax=Clostridium butyricum RepID=B1QSS0_CLOBU
	I6.NODE_413_length_293938_cov_84.753754_148	COG0093|TM1490	30.4	69	31	4	107	161	33	98	0.87	28.1	98.0 505 0 999.2 Clostridium butyricum UniRef90_B1QXD9 D-alanine--poly(phosphoribitol) ligase subunit 1 n=2 Tax=Clostridium butyricum RepID=B1QXD9_CLOBU
	I5.NODE_624_length_219746_cov_92.522110.3334.219832_61	COG0093|RP649	24.2	62	40	2	125	186	35	89	1.3	26.9	99.1 339 0 652.9 Clostridium butyricum UniRef90_B1R047 Putative uncharacterized protein n=2 Tax=Clostridium butyricum RepID=B1R047_CLOBU
	I7.NODE_414_length_49887_cov_68.691238_24	COG0093|MYPU_5770	31.4	51	31	2	615	664	1	48	3.4	26.6	96.1 669 0 1241.9 Clostridium butyricum UniRef90_C4ICP2 Methyl-accepting chemotaxis protein n=2 Tax=Clostridium butyricum RepID=C4ICP2_CLOBU
	I6.NODE_733_length_115398_cov_78.453888_103	COG0093|UU241	26.9	78	50	2	255	325	1	78	3.5	26.2	99.8 535 0 1011.1 Clostridium butyricum UniRef90_B1QV01 Stage V sporulation protein B n=2 Tax=Clostridium butyricum RepID=B1QV01_CLOBU
	I6.NODE_297_length_96715_cov_81.711037_74	COG0093|AGc3539	37.5	32	15	1	69	100	65	91	4.3	25.8	99.3 443 0 882.1 Clostridium butyricum UniRef90_B1R159 Two-component sensor histidine kinase n=2 Tax=Clostridium butyricum RepID=B1R159_CLOBU
	I5.NODE_532_length_79978_cov_96.763824.3.80066_63	COG0093|VC2586	48.1	27	13	1	55	81	34	59	12	25.4	99.2 1037 0 2134.8 Clostridium butyricum UniRef90_B1R1Y2 Isoleucine--tRNA ligase n=2 Tax=Clostridium butyricum RepID=B1R1Y2_CLOBU
# COG0092 Ribosomal protein S3
	I5.NODE_624_length_219746_cov_92.522110.3334.219832_186	COG0092|CAC3127	81.1	222	42	0	1	222	1	222	3.2e-104	370.5	95.9 222 0 422.5 Clostridium UniRef90_A6LPR7 30S ribosomal protein S3 n=7 Tax=Clostridium RepID=RS3_CLOB8
	I6.NODE_297_length_96715_cov_81.711037_69	COG0092|L0380	29.8	124	73	6	388	501	50	169	0.00023	40.8	98.3 904 0 1752.3 Clostridium butyricum UniRef90_B1R154 Protein translocase subunit SecA n=2 Tax=Clostridium butyricum RepID=B1R154_CLOBU
	I6.NODE_31_length_209412_cov_74.716805.1.209498_97	COG0092|CAC3127	27.9	129	68	7	251	370	1	113	0.00029	39.3	99.7 384 0 741.1 Clostridium butyricum UniRef90_B1QUY4 Transcription termination factor NusA n=2 Tax=Clostridium butyricum RepID=B1QUY4_CLOBU
	I7.NODE_79_length_57314_cov_79.502632_46	COG0092|VNG1697G	25.2	147	73	6	309	454	186	296	0.003	36.2	98.9 469 0 914.4 Clostridium butyricum UniRef90_B1QSW0 AAA ATPase, central region n=2 Tax=Clostridium butyricum RepID=B1QSW0_CLOBU
	I6.NODE_413_length_293938_cov_84.753754_188	COG0092|MYPU_5810	30.5	59	36	2	569	622	36	94	0.014	34.7	99.6 734 0 1459.1 Clostridium butyricum E4 str. BoNT E BL5262 UniRef90_C4IDY4 Ribonuclease R n=1 Tax=Clostridium butyricum E4 str. BoNT E BL5262 RepID=C4IDY4_CLOBU
	I7.NODE_1020_length_295853_cov_77.452599.2.295939_241	COG0092|VNG1697G	28.6	98	60	5	67	155	186	282	0.0049	33.9	63.5 126 3.2e-29 133.7 Clostridium butyricum UniRef90_C4IBV1 Fibronectin type III domain protein n=2 Tax=Clostridium butyricum RepID=C4IBV1_CLOBU
	I6.NODE_683_length_137563_cov_84.263611_6	COG0092|BB0484	29.9	87	58	2	51	136	204	288	0.02	33.9	98.6 626 0 1203.7 Clostridium butyricum UniRef90_B1QYZ1 Putative uncharacterized protein n=2 Tax=Clostridium butyricum RepID=B1QYZ1_CLOBU
	I6.NODE_683_length_137563_cov_84.263611_68	COG0092|CAC3127	25.8	93	49	3	253	345	25	97	0.011	33.9	99.1 345 0 680.2 Clostridium butyricum UniRef90_B1QZ90 Putative uncharacterized protein n=2 Tax=Clostridium butyricum RepID=B1QZ90_CLOBU
	I5.NODE_624_length_219746_cov_92.522110.3334.219832_100	COG0092|RC1000	27.8	126	58	8	357	467	6	113	0.019	33.9	53.6 621 0 696.4 Clostridium clariflavum DSM 19732 UniRef90_G8M115 Putative uncharacterized protein n=1 Tax=Clostridium clariflavum DSM 19732 RepID=G8M115_CLOCD
	I7.NODE_1020_length_295853_cov_77.452599.2.295939_163	COG0092|SA2041	23.3	133	86	5	287	416	6	125	0.024	33.5	99.1 584 0 1142.5 Clostridium butyricum UniRef90_B1R1I4 ABC transporter, ATP-binding/permease protein n=2 Tax=Clostridium butyricum RepID=B1R1I4_CLOBU
	I5.NODE_405_length_41279_cov_90.418251.2.41367_7	COG0092|jhp1233	23.0	113	80	1	286	391	37	149	0.061	31.6	99.7 391 0 765.0 Clostridium butyricum UniRef90_B1QSQ8 NAD-dependent malic enzyme n=2 Tax=Clostridium butyricum RepID=B1QSQ8_CLOBU
# COG0012 Predicted GTPase, probable translation factor COG0016 Phenylalanyl-tRNA synthetase alpha subunit COG0048 Ribosomal protein S12
	I6.NODE_586_length_80497_cov_75.313004.1.80582_20	COG0012|CAC2134	75.3	365	90	0	1	365	1	365	1.4e-162	565.1	90.4 365 0 662.9 Clostridium UniRef90_A6LS48 GTP-binding protein YchF n=6 Tax=Clostridium RepID=A6LS48_CLOB8
	I6.NODE_465_length_49063_cov_86.544830_35	COG0012|BH4051	30.6	248	138	10	161	379	5	247	1.9e-20	93.2	100.0 429 0 857.1 Clostridium butyricum UniRef90_B1R1B0 GTPase obg n=2 Tax=Clostridium butyricum RepID=B1R1B0_CLOBU
	I7.NODE_1020_length_295853_cov_77.452599.2.295939_203	COG0012|MA4401	27.4	321	173	13	1	282	1	300	1e-10	61.6	99.0 716 0 1397.1 Clostridium butyricum E4 str. BoNT E BL5262 UniRef90_C4IBY2 Ferrous iron transport protein B n=1 Tax=Clostridium butyricum E4 str. BoNT E BL5262 RepID=C4IBY2_CLOBU
	I5.NODE_405_length_41279_cov_90.418251.2.41367_30	COG0012|aq_609	27.8	180	90	7	226	380	2	166	5.1e-08	52.0	100.0 460 0 883.6 Clostridium butyricum UniRef90_B1QSN4 tRNA modification GTPase MnmE n=2 Tax=Clostridium butyricum RepID=B1QSN4_CLOBU
	I6.NODE_413_length_293938_cov_84.753754_21	COG0012|RC0928	23.3	318	175	14	1	295	9	280	1.1e-06	47.0	91.5 293 0 547.7 Clostridium UniRef90_A6LRP9 GTPase Era n=4 Tax=Clostridium RepID=ERA_CLOB8
	I6.NODE_31_length_209412_cov_74.716805.1.209498_30	COG0012|L0161	22.7	388	227	17	6	368	5	344	6e-06	45.1	100.0 438 0 859.8 Clostridium butyricum UniRef90_B1QYI8 GTPase Der n=2 Tax=Clostridium butyricum RepID=B1QYI8_CLOBU
	I6.NODE_655_length_40769_cov_72.409775_23	COG0012|TVN1009	29.5	149	74	10	331	455	240	381	2.2e-05	43.9	99.7 737 0 1467.2 Clostridium butyricum E4 str. BoNT E BL5262 UniRef90_C4IKU2 RelA/SpoT family protein n=1 Tax=Clostridium butyricum E4 str. BoNT E BL5262 RepID=C4IKU2_CLOBU
	I5.NODE_579_length_53404_cov_92.375008.1.53490_2	COG0012|UU595	28.6	213	124	12	26	227	111	306	0.0001	40.0	99.1 227 0 441.0 Clostridium butyricum UniRef90_B1R1Y8 DNA-binding response regulator n=2 Tax=Clostridium butyricum RepID=B1R1Y8_CLOBU
	I7.NODE_971_length_117230_cov_72.189262.1.117312_94	COG0012|MJ1332	23.6	369	193	22	168	522	92	385	0.001	39.3	41.3 1372 0 1018.1 Caloramator australicus RC3 UniRef90_G0V452 Putative uncharacterized protein n=1 Tax=Caloramator australicus RC3 RepID=G0V452_9CLOT
	I6.NODE_739_length_117766_cov_79.778610.62505.117854_35	COG0012|BS_yyaF	19.5	272	174	10	28	274	42	293	0.00022	39.3	99.0 299 0 543.9 Clostridium butyricum UniRef90_B1QVX3 Methyl-accepting chemotaxis protein n=2 Tax=Clostridium butyricum RepID=B1QVX3_CLOBU
	I5.NODE_579_length_53404_cov_92.375008.1.53490_36	COG0012|MJ1332	22.8	197	134	7	5	190	157	346	0.00029	38.9	100.0 294 0 578.9 Clostridium butyricum UniRef90_B1R229 Periplasmic sensor signal transduction histidine kinase n=2 Tax=Clostridium butyricum RepID=B1R229_CLOBU
# COG0052 Ribosomal protein S2
	I6.NODE_31_length_209412_cov_74.716805.1.209498_85	COG0052|CAC1787	83.7	233	38	0	1	233	1	233	2.5e-112	397.5	94.8 233 0 443.4 Clostridium UniRef90_A6LSP0 30S ribosomal protein S2 n=6 Tax=Clostridium RepID=RS2_CLOB8
	I7.NODE_265_length_179654_cov_78.075661.21.179740_57	COG0052|TP0606	24.7	223	124	12	1172	1375	77	274	0.0013	39.3	73.8 1765 0 2625.5 Clostridium botulinum E3 str. Alaska E43 UniRef90_B2V3G4 Putative uncharacterized protein n=1 Tax=Clostridium botulinum E3 str. Alaska E43 RepID=B2V3G4_CLOBA
	I7.NODE_971_length_117230_cov_72.189262.1.117312_94	COG0052|MYPU_5330	22.3	346	221	13	191	509	5	329	0.0023	38.1	41.3 1372 0 1018.1 Caloramator australicus RC3 UniRef90_G0V452 Putative uncharacterized protein n=1 Tax=Caloramator australicus RC3 RepID=G0V452_9CLOT
	I7.NODE_1026_length_37557_cov_76.851662_38	COG0052|HI0913	23.2	155	89	7	44	173	54	203	0.0005	38.1	99.7 301 0 570.5 Clostridium butyricum UniRef90_C4IBI3 N-acetylmuramic acid 6-phosphate etherase n=2 Tax=Clostridium butyricum RepID=C4IBI3_CLOBU
	I6.NODE_683_length_137563_cov_84.263611_114	COG0052|FN1620	24.0	229	138	11	426	638	39	247	0.0056	35.8	98.5 670 0 1260.7 Clostridium butyricum UniRef90_C4IM81 Methyl-accepting chemotaxis sensory transducer n=2 Tax=Clostridium butyricum RepID=C4IM81_CLOBU
	I7.NODE_679_length_121390_cov_82.249702.3.121476_84	COG0052|BB0123	20.5	156	111	4	243	385	7	162	0.0094	35.4	98.6 869 0 1686.8 Clostridium butyricum E4 str. BoNT E BL5262 UniRef90_C4IL28 Putative uncharacterized protein n=1 Tax=Clostridium butyricum E4 str. BoNT E BL5262 RepID=C4IL28_CLOBU
	I6.NODE_465_length_49063_cov_86.544830_45	COG0052|UU026	30.3	89	49	4	339	427	184	259	0.0049	35.4	98.9 451 0 896.7 Clostridium butyricum UniRef90_B1R1C0 23S rRNA (Uracil-5-)-methyltransferase RumA n=2 Tax=Clostridium butyricum RepID=B1R1C0_CLOBU
	I6.NODE_704_length_73014_cov_78.918701_48	COG0052|BB0123	20.5	249	136	12	323	533	34	258	0.0096	35.0	98.7 681 0 1291.9 Clostridium butyricum UniRef90_B1QTU8 Putative uncharacterized protein n=2 Tax=Clostridium butyricum RepID=B1QTU8_CLOBU
	I6.NODE_739_length_117766_cov_79.778610.1.62486_5	COG0052|RC0112	23.4	128	91	4	255	381	171	292	0.036	32.3	43.8 404 0 325.1 Clostridium carboxidivorans P7 UniRef90_C6Q0B1 Restriction modification system DNA specificity domain protein n=1 Tax=Clostridium carboxidivorans P7 RepID=C6Q0B1_9CLOT
	I7.NODE_265_length_179654_cov_78.075661.21.179740_149	COG0052|jhp1445	28.0	118	67	3	76	185	147	254	0.06	32.3	99.1 658 0 1340.1 Clostridium butyricum UniRef90_B1QSX3 Tetracycline resistance protein TetP, contain GTP-ase domain n=2 Tax=Clostridium butyricum RepID=B1QSX3_CLOBU
	I5.NODE_579_length_53404_cov_92.375008.1.53490_24	COG0052|BS_rpsB	20.6	141	95	4	51	187	116	243	0.038	32.3	99.5 414 0 802.7 Clostridium butyricum UniRef90_B1R209 Gamma-glutamyl phosphate reductase n=2 Tax=Clostridium butyricum RepID=B1R209_CLOBU
# COG0522 Ribosomal protein S4 and related proteins
	I5.NODE_624_length_219746_cov_92.522110.3334.219832_164	COG0522|TM1473	56.5	209	88	2	1	206	1	209	7.1e-66	243.0	90.8 206 0 391.3 Clostridium UniRef90_A6LPT9 30S ribosomal protein S4 n=7 Tax=Clostridium RepID=RS4_CLOB8
	I7.NODE_667_length_55838_cov_82.943047.2.55924_43	COG0522|lin1638	42.6	202	109	3	1	197	1	200	2.9e-40	157.9	100.0 199 0 397.5 Clostridium butyricum UniRef90_B1R2S6 30S ribosomal protein S4 2 n=2 Tax=Clostridium butyricum RepID=B1R2S6_CLOBU
	I7.NODE_1050_length_5000_cov_64.501198_5	COG0522|TVN0563	24.1	145	82	9	21	137	15	159	0.0041	35.4	98.4 374 0 758.1 Clostridium butyricum UniRef90_C4ICL4 Gamma-D-glutamyl-meso-diaminopimelate peptidase n=2 Tax=Clostridium butyricum RepID=C4ICL4_CLOBU
	I6.NODE_683_length_137563_cov_84.263611_5	COG0522|MJ0190	25.6	133	88	5	277	399	32	163	0.017	33.5	91.1 406 0 759.6 Clostridium UniRef90_A6M293 Tyrosine--tRNA ligase n=4 Tax=Clostridium RepID=SYY_CLOB8
	I7.NODE_929_length_103114_cov_73.326675_66	COG0522|SPy2178	23.9	142	88	5	138	266	68	202	0.033	32.7	97.8 465 0 937.2 Clostridium butyricum UniRef90_C4IGA4 ErfK/YbiS/YcfS/YnhG family protein n=2 Tax=Clostridium butyricum RepID=C4IGA4_CLOBU
	I7.NODE_979_length_89485_cov_78.525520.4.89571_24	COG0522|SSO0073	31.1	90	54	3	2	86	68	154	0.022	32.7	98.1 318 0 622.1 Clostridium butyricum E4 str. BoNT E BL5262 UniRef90_C4IB18 Biotin synthase n=1 Tax=Clostridium butyricum E4 str. BoNT E BL5262 RepID=C4IB18_CLOBU
	I5.NODE_532_length_79978_cov_96.763824.3.80066_15	COG0522|CC2511	29.3	82	49	4	2	75	95	175	0.01	32.0	100.0 86 8.5e-40 167.9 Clostridium butyricum UniRef90_B1R1T4 S4 domain protein n=2 Tax=Clostridium butyricum RepID=B1R1T4_CLOBU
	I7.NODE_971_length_117230_cov_72.189262.1.117312_85	COG0522|TP0306	22.0	127	71	7	174	293	41	146	0.29	30.8	86.1 1069 0 1869.7 Clostridium UniRef90_A5N0G2 Type I restriction enzyme, endonuclease subunit n=5 Tax=Clostridium RepID=A5N0G2_CLOK5
	I7.NODE_265_length_179654_cov_78.075661.21.179740_119	COG0522|APE1739	24.3	115	54	6	74	159	30	140	0.099	30.0	100.0 216 0 416.4 Clostridium butyricum UniRef90_B1QT03 Segregation and condensation protein B n=2 Tax=Clostridium butyricum RepID=B1QT03_CLOBU
	I1.NODE_1038_length_1451_cov_517.074402_1	COG0522|alr2737	23.6	195	96	10	191	341	16	201	0.21	30.0	51.1 474 0 446.8 Pelotomaculum thermopropionicum SI UniRef90_A5D2X2 Putative uncharacterized protein n=7 Tax=Pelotomaculum thermopropionicum SI RepID=A5D2X2_PELTS
	I7.NODE_1026_length_37557_cov_76.851662_26	COG0522|VC2572	23.6	140	96	4	63	198	20	152	0.15	29.6	33.7 172 1e-16 92.8 Clostridium botulinum E1 str. 'BoNT E Beluga' UniRef90_C5UTY8 Lytic transglycosylase, catalytic n=1 Tax=Clostridium botulinum E1 str. 'BoNT E Beluga' RepID=C5UTY8_CLOBO
# COG0525 Valyl-tRNA synthetase
	I7.NODE_994_length_18498_cov_79.149910_3	COG0525|CAC2399	69.9	881	264	1	1	880	1	881	0	1309.7	92.6 878 0 1697.9 Clostridium UniRef90_G7M7R2 Valine--tRNA ligase n=7 Tax=Clostridium RepID=G7M7R2_9CLOT
	I5.NODE_532_length_79978_cov_96.763824.3.80066_63	COG0525|PAB1255	30.8	942	545	36	13	928	10	870	5.6e-111	395.2	99.2 1037 0 2134.8 Clostridium butyricum UniRef90_B1R1Y2 Isoleucine--tRNA ligase n=2 Tax=Clostridium butyricum RepID=B1R1Y2_CLOBU
	I6.NODE_683_length_137563_cov_84.263611_23	COG0525|MK1424	37.1	202	90	9	1	170	7	203	6.1e-28	119.0	99.9 816 0 1684.1 Clostridium butyricum UniRef90_B1QZ14 Leucine--tRNA ligase n=2 Tax=Clostridium butyricum RepID=B1QZ14_CLOBU
	I5.NODE_532_length_79978_cov_96.763824.3.80066_53	COG0525|FN2011	25.2	421	270	18	222	615	448	850	1.7e-20	94.0	99.7 647 0 1308.5 Clostridium UniRef90_B1R1X3 Methionyl-tRNA synthetase n=7 Tax=Clostridium RepID=B1R1X3_CLOBU
	I13.NODE_86115_length_421_cov_6.909739_1	COG0525|SP0568	34.1	138	89	2	1	138	447	582	7.1e-20	89.7	98.0 147 0 313.2 Clostridium butyricum UniRef90_B1R1Y2 Isoleucine--tRNA ligase n=2 Tax=Clostridium butyricum RepID=B1R1Y2_CLOBU
	I5.NODE_532_length_79978_cov_96.763824.3.80066_52	COG0525|all1318	29.5	149	87	4	10	140	49	197	9.4e-09	54.7	99.3 542 0 1125.2 Clostridium butyricum UniRef90_B1R1X2 Methionyl-tRNA synthetase n=2 Tax=Clostridium butyricum RepID=B1R1X2_CLOBU
	I6.NODE_704_length_73014_cov_78.918701_48	COG0525|HP1153	21.5	358	212	17	216	523	526	864	8.4e-07	48.5	98.7 681 0 1291.9 Clostridium butyricum UniRef90_B1QTU8 Putative uncharacterized protein n=2 Tax=Clostridium butyricum RepID=B1QTU8_CLOBU
	I5.NODE_276_length_26262_cov_90.220695_6	COG0525|MG334	26.4	144	100	3	248	386	498	640	5.8e-07	48.5	99.8 466 0 944.5 Clostridium butyricum UniRef90_B1R1P0 Cysteine--tRNA ligase n=2 Tax=Clostridium butyricum RepID=B1R1P0_CLOBU
	I7.NODE_265_length_179654_cov_78.075661.21.179740_55	COG0525|Cj0775c	22.8	356	195	17	73	382	532	853	1.4e-05	44.3	43.6 551 0 441.8 Clostridium perfringens NCTC 8239 UniRef90_B1RQG7 Putative uncharacterized protein n=1 Tax=Clostridium perfringens NCTC 8239 RepID=B1RQG7_CLOPF
	I6.NODE_733_length_115398_cov_78.453888_61	COG0525|BB0738	21.3	328	194	15	15	298	563	870	3.6e-05	42.0	99.0 314 0 617.1 Clostridium butyricum E4 str. BoNT E BL5262 UniRef90_C4IK39 Putative uncharacterized protein n=1 Tax=Clostridium butyricum E4 str. BoNT E BL5262 RepID=C4IK39_CLOBU
	I6.NODE_586_length_80497_cov_75.313004.1.80582_13	COG0525|SSO0899	26.6	192	119	7	233	406	179	366	0.00015	40.4	98.8 432 0 863.2 Clostridium butyricum UniRef90_B1QTT3 Putative uncharacterized protein n=2 Tax=Clostridium butyricum RepID=B1QTT3_CLOBU
# COG0201 Preprotein translocase subunit SecY COG0256 Ribosomal protein L18
	I5.NODE_624_length_219746_cov_92.522110.3334.219832_172	COG0201|CAC3113	52.8	430	197	5	1	428	1	426	5.3e-124	437.2	100.0 428 0 830.1 Clostridium butyricum UniRef90_B1QYF1 Protein translocase subunit SecY n=2 Tax=Clostridium butyricum RepID=B1QYF1_CLOBU
	I7.NODE_1020_length_295853_cov_77.452599.2.295939_51	COG0201|jhp1220	22.4	335	204	16	133	420	1	326	3e-05	42.7	97.6 449 0 845.9 Clostridium butyricum UniRef90_B1QUM4 Na+ driven multidrug efflux pump n=2 Tax=Clostridium butyricum RepID=B1QUM4_CLOBU
	I7.NODE_521_length_55515_cov_77.809784_16	COG0201|BB0498	24.1	170	112	5	29	185	1	166	0.0001	40.0	96.9 229 0 448.0 Clostridium butyricum E4 str. BoNT E BL5262 UniRef90_C4IBC9 Putative uncharacterized protein n=1 Tax=Clostridium butyricum E4 str. BoNT E BL5262 RepID=C4IBC9_CLOBU
	I5.NODE_624_length_219746_cov_92.522110.3334.219832_134	COG0201|MG170	23.0	331	203	14	144	426	84	410	0.00034	39.3	99.8 447 0 852.8 Clostridium butyricum UniRef90_C4IEZ6 Mate efflux family protein n=2 Tax=Clostridium butyricum RepID=C4IEZ6_CLOBU
	I7.NODE_1020_length_295853_cov_77.452599.2.295939_45	COG0201|PAE3435	30.9	81	48	2	370	442	248	328	0.00045	38.9	99.3 454 0 852.0 Clostridium butyricum UniRef90_C4ICG3 Mate efflux family protein n=2 Tax=Clostridium butyricum RepID=C4ICG3_CLOBU
	I6.NODE_31_length_209412_cov_74.716805.1.209498_137	COG0201|jhp1220	24.2	165	101	6	41	194	140	291	0.00054	38.5	98.1 421 0 792.3 Clostridium butyricum UniRef90_B1QUD3 Permease n=2 Tax=Clostridium butyricum RepID=B1QUD3_CLOBU
	I7.NODE_976_length_95429_cov_76.422691_63	COG0201|TVN0348	29.2	96	50	4	198	293	107	184	0.00073	38.5	97.5 571 0 1089.7 Clostridium butyricum UniRef90_B1R0X3 ABC transporter, ATP-binding protein n=2 Tax=Clostridium butyricum RepID=B1R0X3_CLOBU
	I6.NODE_677_length_174938_cov_78.711517.1.55864_42	COG0201|TVN0348	25.3	154	91	8	30	162	20	170	0.00027	38.1	99.4 162 0 305.1 Clostridium butyricum UniRef90_B1QXZ4 Putative uncharacterized protein n=2 Tax=Clostridium butyricum RepID=B1QXZ4_CLOBU
	I6.NODE_677_length_174938_cov_78.711517.1.55864_8	COG0201|SSO0695	25.0	140	90	5	113	248	184	312	0.00087	37.7	98.5 400 0 755.0 Clostridium butyricum UniRef90_B1QXW1 Bacterial type II secretion system protein F n=2 Tax=Clostridium butyricum RepID=B1QXW1_CLOBU
	I7.NODE_1020_length_295853_cov_77.452599.2.295939_65	COG0201|Cj1688c	27.0	152	86	8	73	212	149	287	0.00074	37.4	99.2 259 0 495.0 Clostridium butyricum UniRef90_B1QUN7 GufA protein n=2 Tax=Clostridium butyricum RepID=B1QUN7_CLOBU
	I5.NODE_474_length_84244_cov_90.547531_35	COG0201|MJ0478	21.2	312	196	17	97	401	139	407	0.0017	37.0	100.0 452 0 874.0 Clostridium butyricum E4 str. BoNT E BL5262 UniRef90_C4IN24 Pts system, sucrose-specific iibc component n=1 Tax=Clostridium butyricum E4 str. BoNT E BL5262 RepID=C4IN24_CLOBU
# COG0088 Ribosomal protein L4
	I5.NODE_624_length_219746_cov_92.522110.3334.219832_191	COG0088|CAC3132	75.2	206	51	0	1	206	1	206	2.5e-87	314.3	100.0 206 0 400.6 Clostridium butyricum UniRef90_B1QYH0 50S ribosomal protein L4 n=2 Tax=Clostridium butyricum RepID=B1QYH0_CLOBU
	I7.NODE_269_length_118849_cov_79.935158.1.118928_20	COG0088|lin2780	32.2	121	62	7	486	603	104	207	0.00051	39.7	97.9 889 0 1711.8 Clostridium butyricum UniRef90_B1QSJ7 Magnesium-translocating P-type ATPase n=2 Tax=Clostridium butyricum RepID=B1QSJ7_CLOBU
	I5.NODE_630_length_20986_cov_89.946869_10	COG0088|BS_rplD	34.3	70	38	3	169	234	124	189	0.0045	34.7	99.6 243 0 488.0 Clostridium butyricum UniRef90_B1QTF8 Maltose transacetylase n=2 Tax=Clostridium butyricum RepID=B1QTF8_CLOBU
	I6.NODE_734_length_42059_cov_74.075516.86.42147_13	COG0088|BS_rplD	26.8	112	68	5	425	533	106	206	0.017	33.9	98.1 310 0 590.5 Clostridium butyricum UniRef90_B1QZI1 Taurine-binding periplasmic protein n=2 Tax=Clostridium butyricum RepID=B1QZI1_CLOBU
	I6.NODE_717_length_70188_cov_86.622414.20135.70276_26	COG0088|UU232	27.0	100	54	6	612	692	112	211	0.044	33.1	98.9 816 0 1558.5 Clostridium butyricum UniRef90_B1QWG0 Copper-translocating P-type ATPase n=2 Tax=Clostridium butyricum RepID=B1QWG0_CLOBU
	I6.NODE_413_length_293938_cov_84.753754_229	COG0088|ECU08g0830	25.4	134	72	7	29	152	143	258	0.036	32.3	95.1 387 0 752.7 Clostridium butyricum UniRef90_B1R113 YfnE n=2 Tax=Clostridium butyricum RepID=B1R113_CLOBU
	I7.NODE_737_length_72205_cov_70.047226_24	COG0088|MYPU_5870	23.1	104	76	2	28	128	11	113	0.035	32.0	99.0 292 0 560.1 Clostridium butyricum UniRef90_C4IG50 Site-specific recombinase, phage integrase family n=2 Tax=Clostridium butyricum RepID=C4IG50_CLOBU
	I6.NODE_736_length_4797_cov_73.374817_3	COG0088|ZrplD	26.5	98	56	5	173	256	105	200	0.063	31.6	99.5 400 0 778.5 Clostridium butyricum UniRef90_B1QT26 GTP-binding protein n=2 Tax=Clostridium butyricum RepID=B1QT26_CLOBU
	I5.NODE_624_length_219746_cov_92.522110.3334.219832_149	COG0088|MJ0177	27.6	105	62	6	67	165	131	227	0.036	31.6	92.6 230 0 427.6 Clostridium UniRef90_A6LPV2 Two component transcriptional regulator, winged helix family n=4 Tax=Clostridium RepID=A6LPV2_CLOB8
	I7.NODE_976_length_95429_cov_76.422691_31	COG0088|ECU08g0830	23.9	71	53	1	457	527	112	181	0.12	31.2	98.6 577 0 1070.8 Clostridium butyricum UniRef90_B1R0U1 Methyl-accepting chemotaxis sensory transducer n=2 Tax=Clostridium butyricum RepID=B1R0U1_CLOBU
	I5.NODE_624_length_219746_cov_92.522110.3334.219832_24	COG0088|SSO0718	25.0	156	90	8	382	519	108	254	0.14	30.8	92.6 542 0 957.2 Clostridium UniRef90_A6LQ87 60 kDa chaperonin n=4 Tax=Clostridium RepID=CH60_CLOB8
# COG0186 Ribosomal protein S17
	I5.NODE_624_length_219746_cov_92.522110.3334.219832_183	COG0186|CAC3124	89.3	84	9	0	1	84	1	84	2.3e-39	153.7	96.4 84 2e-38 163.3 Clostridium UniRef90_A6LPS0 30S ribosomal protein S17 n=18 Tax=Clostridium RepID=RS17_CLOB8
	I7.NODE_265_length_179654_cov_78.075661.21.179740_18	COG0186|ssl3437	27.3	66	37	1	30	95	4	58	0.56	28.9	93.4 394 0 739.2 Clostridium butyricum UniRef90_B1R289 Nucleotide-binding protein ExpZ n=2 Tax=Clostridium butyricum RepID=B1R289_CLOBU
	I6.NODE_683_length_137563_cov_84.263611_6	COG0186|MYPU_5780	24.1	83	62	1	301	382	4	86	1.1	28.1	98.6 626 0 1203.7 Clostridium butyricum UniRef90_B1QYZ1 Putative uncharacterized protein n=2 Tax=Clostridium butyricum RepID=B1QYZ1_CLOBU
	I13.NODE_19994_length_1126_cov_8.867673.99.1148_1	COG0186|FN1636	27.2	81	40	5	158	237	21	83	0.7	27.7	97.7 309 0 604.0 Clostridium butyricum UniRef90_B1QVH0 Subtilin biosynthesis sensor protein SpaK n=2 Tax=Clostridium butyricum RepID=B1QVH0_CLOBU
	I5.NODE_579_length_53404_cov_92.375008.1.53490_42	COG0186|Cgl0505	27.5	91	50	1	999	1089	15	89	3.4	27.3	99.0 1155 0 2279.2 Clostridium butyricum UniRef90_B1QV25 ATP-dependent helicase/deoxyribonuclease subunit B n=2 Tax=Clostridium butyricum RepID=B1QV25_CLOBU
	I6.NODE_297_length_96715_cov_81.711037_89	COG0186|XF1161	26.7	60	42	1	73	132	3	60	0.67	27.3	65.3 213 0 292.7 Natranaerobius thermophilus JW/NM-WN-LF UniRef90_B2A0J8 RNA-directed DNA polymerase (Reverse transcriptase) n=4 Tax=Natranaerobius thermophilus JW/NM-WN-LF RepID=B2A0J8_NATTJ
	I7.NODE_521_length_55515_cov_77.809784_26	COG0186|MYPU_5780	26.8	71	37	1	192	262	31	86	0.91	27.3	97.7 301 0 600.5 Clostridium butyricum E4 str. BoNT E BL5262 UniRef90_C4IBD9 Helix-turn-helix-domain containing protein, AraC type n=1 Tax=Clostridium butyricum E4 str. BoNT E BL5262 RepID=C4IBD9_CLOBU
	I7.NODE_79_length_57314_cov_79.502632_16	COG0186|PM1406	25.5	51	36	1	142	192	11	59	2	26.6	88.5 392 0 711.4 Clostridium butyricum UniRef90_B1QSF3 Purine catabolism regulatory protein-like family n=2 Tax=Clostridium butyricum RepID=B1QSF3_CLOBU
	I5.NODE_624_length_219746_cov_92.522110.3334.219832_30	COG0186|TM1491	30.0	40	28	0	296	335	56	95	1.7	26.6	99.7 335 0 651.0 Clostridium UniRef90_B1R081 Electron transfer flavoprotein subunit alpha n=3 Tax=Clostridium RepID=B1R081_CLOBU
	I6.NODE_685_length_35323_cov_78.605019.1.35408_4	COG0186|BB0487	23.4	64	42	1	9	65	3	66	3	26.6	98.8 591 0 1156.7 Clostridium butyricum UniRef90_B1QZL9 RNA-metabolising metallo-beta-lactamase family protein n=2 Tax=Clostridium butyricum RepID=B1QZL9_CLOBU
	I5.NODE_474_length_84244_cov_90.547531_30	COG0186|Cgl0505	24.6	65	48	1	74	138	10	73	0.7	26.6	97.8 139 0 275.0 Clostridium butyricum UniRef90_C4IN29 Cobinamide kinase n=2 Tax=Clostridium butyricum RepID=C4IN29_CLOBU
# COG0184 Ribosomal protein S15P/S13E COG0185 Ribosomal protein S19
	I6.NODE_31_length_209412_cov_74.716805.1.209498_106	COG0184|CAC1807	72.4	87	24	0	1	87	1	87	9.8e-33	131.7	95.4 87 1.1e-39 167.5 Clostridium UniRef90_A6LSQ9 30S ribosomal protein S15 n=4 Tax=Clostridium RepID=RS15_CLOB8
	I7.NODE_994_length_18498_cov_79.149910_10	COG0184|MJ0036	38.3	47	27	2	209	254	26	71	0.031	32.0	100.0 254 0 525.8 Clostridium butyricum UniRef90_B1QSU0 Polysaccharide deacetylase family protein n=2 Tax=Clostridium butyricum RepID=B1QSU0_CLOBU
	I7.NODE_265_length_179654_cov_78.075661.21.179740_114	COG0184|MJ0036	26.9	108	67	6	55	152	27	132	0.039	31.2	98.9 188 0 397.1 Clostridium butyricum UniRef90_B1QT08 Putative uncharacterized protein n=2 Tax=Clostridium butyricum RepID=B1QT08_CLOBU
	I5.NODE_648_length_10024_cov_97.157921_5	COG0184|PAE3485	35.7	70	36	3	373	442	40	100	0.13	30.8	99.4 479 0 991.1 Clostridium butyricum UniRef90_B1QS21 Glycogen synthase n=2 Tax=Clostridium butyricum RepID=B1QS21_CLOBU
	I6.NODE_413_length_293938_cov_84.753754_17	COG0184|AF0801	26.2	65	45	2	674	738	23	84	0.23	30.8	100.0 875 0 1730.7 Clostridium butyricum UniRef90_B1QWZ3 Pyruvate phosphate dikinase n=2 Tax=Clostridium butyricum RepID=B1QWZ3_CLOBU
	I13.NODE_66996_length_514_cov_7.352140_1	COG0184|AF0801	34.1	44	29	0	38	81	32	75	0.043	30.4	73.1 108 1.7e-41 174.1 Clostridium UniRef90_F4A468 Transposase mutator family protein n=3 Tax=Clostridium RepID=F4A468_CLOBO
	I2.NODE_793_length_1435_cov_179.640411_1	COG0184|AF0801	34.1	44	29	0	111	154	32	75	0.14	30.4	74.3 405 0 650.6 Clostridium UniRef90_F4A468 Transposase mutator family protein n=3 Tax=Clostridium RepID=F4A468_CLOBO
	I5.NODE_405_length_41279_cov_90.418251.2.41367_30	COG0184|MJ0036	20.6	131	88	3	275	405	17	131	0.16	30.4	100.0 460 0 883.6 Clostridium butyricum UniRef90_B1QSN4 tRNA modification GTPase MnmE n=2 Tax=Clostridium butyricum RepID=B1QSN4_CLOBU
	I7.NODE_888_length_59074_cov_74.493752.1.59158_17	COG0184|AF0801	23.6	127	71	6	131	243	34	148	0.097	30.4	98.2 279 0 537.3 Clostridium butyricum UniRef90_B1R0I1 Glutamine-binding protein n=2 Tax=Clostridium butyricum RepID=B1R0I1_CLOBU
	I7.NODE_269_length_118849_cov_79.935158.1.118928_54	COG0184|PAE3485	28.4	109	64	7	201	306	38	135	0.16	30.0	99.1 342 0 655.6 Clostridium butyricum UniRef90_B1QVL1 Methionine import ATP-binding protein MetN 1 n=2 Tax=Clostridium butyricum RepID=B1QVL1_CLOBU
	I6.NODE_683_length_137563_cov_84.263611_13	COG0184|RC0664	35.7	84	34	5	255	318	2	85	0.16	30.0	98.1 361 0 709.9 Clostridium butyricum UniRef90_B1QZ05 ATPase family associated with various cellular activities protein n=2 Tax=Clostridium butyricum RepID=B1QZ05_CLOBU
# COG0080 Ribosomal protein L11
	I5.NODE_659_length_14931_cov_100.722054.1.15014_10	COG0080|CAC3148	80.1	141	28	0	1	141	1	141	1.9e-62	231.1	93.6 141 0 264.6 Clostridium UniRef90_A6LPQ0 50S ribosomal protein L11 n=7 Tax=Clostridium RepID=RL11_CLOB8
	I6.NODE_413_length_293938_cov_84.753754_135	COG0080|SSO0346	29.9	157	87	7	424	562	21	172	0.00098	38.1	99.5 588 0 1165.2 Clostridium butyricum UniRef90_B1QXC6 Single-stranded-DNA-specific exonuclease RecJ n=2 Tax=Clostridium butyricum RepID=B1QXC6_CLOBU
	I6.NODE_717_length_70188_cov_86.622414.20135.70276_26	COG0080|HP1202	26.0	96	53	3	491	584	56	135	0.02	34.3	98.9 816 0 1558.5 Clostridium butyricum UniRef90_B1QWG0 Copper-translocating P-type ATPase n=2 Tax=Clostridium butyricum RepID=B1QWG0_CLOBU
	I6.NODE_413_length_293938_cov_84.753754_87	COG0080|PH0001	24.1	170	109	7	71	233	7	163	0.014	33.5	91.4 338 0 584.7 Clostridium UniRef90_A6M197 Flagellar motor switch protein FliG n=4 Tax=Clostridium RepID=A6M197_CLOB8
	I6.NODE_677_length_174938_cov_78.711517.1.55864_14	COG0080|UU541	29.6	98	51	4	17	105	32	120	0.025	33.1	99.2 471 0 925.6 Clostridium butyricum UniRef90_B1QXW6 Transcriptional regulator, GntR family/aminotransferase n=2 Tax=Clostridium butyricum RepID=B1QXW6_CLOBU
	I6.NODE_297_length_96715_cov_81.711037_32	COG0080|PAE3104	28.3	184	87	12	176	350	4	151	0.14	30.8	99.6 535 0 1077.8 Clostridium butyricum UniRef90_B1R2H3 CTP synthase n=2 Tax=Clostridium butyricum RepID=B1R2H3_CLOBU
	I6.NODE_733_length_115398_cov_78.453888_66	COG0080|UU541	27.2	92	62	2	7	93	21	112	0.13	30.4	99.7 385 0 768.1 Clostridium butyricum UniRef90_B1QTP4 Probable tRNA sulfurtransferase n=2 Tax=Clostridium butyricum RepID=B1QTP4_CLOBU
	I6.NODE_31_length_209412_cov_74.716805.1.209498_5	COG0080|AF0538	30.1	136	61	7	12	121	19	146	0.19	30.4	92.3 555 0 1024.6 Clostridium UniRef90_A6LSG1 Beta-lactamase domain protein n=4 Tax=Clostridium RepID=A6LSG1_CLOB8
	I7.NODE_745_length_27161_cov_78.618317.1.27244_20	COG0080|ECU08g2010	27.9	104	68	4	11	112	12	110	0.15	30.0	100.0 317 0 627.5 Clostridium butyricum UniRef90_B1QUH4 L-lactate dehydrogenase 2 n=2 Tax=Clostridium butyricum RepID=B1QUH4_CLOBU
	I7.NODE_265_length_179654_cov_78.075661.21.179740_73	COG0080|sll1743	26.8	97	61	4	287	380	52	141	0.37	29.3	99.8 477 0 944.5 Clostridium butyricum UniRef90_B1QSI4 FAD/FMN-containing dehydrogenase n=2 Tax=Clostridium butyricum RepID=B1QSI4_CLOBU
	I7.NODE_971_length_117230_cov_72.189262.1.117312_94	COG0080|MYPU_0090	25.7	144	85	6	341	484	95	216	1.8	28.5	41.3 1372 0 1018.1 Caloramator australicus RC3 UniRef90_G0V452 Putative uncharacterized protein n=1 Tax=Caloramator australicus RC3 RepID=G0V452_9CLOT
# COG0081 Ribosomal protein L1
	I5.NODE_659_length_14931_cov_100.722054.1.15014_9	COG0081|CAC3147	81.2	229	43	0	1	229	1	229	1.1e-107	382.1	94.3 229 0 427.2 Clostridium UniRef90_A6LPQ1 50S ribosomal protein L1 n=6 Tax=Clostridium RepID=RL1_CLOB8
	I6.NODE_606_length_39373_cov_76.442230_28	COG0081|ECU05g0600	25.8	89	60	2	349	435	7	91	0.00047	38.9	98.9 472 0 948.7 Clostridium butyricum UniRef90_B1QZQ0 Arginine/lysine/ornithine decarboxylase n=2 Tax=Clostridium butyricum RepID=B1QZQ0_CLOBU
	I5.NODE_474_length_84244_cov_90.547531_28	COG0081|BU037	23.2	155	79	8	44	162	3	153	0.00084	36.6	100.0 173 0 343.2 Clostridium butyricum UniRef90_B1QY28 Cobinamide kinase n=2 Tax=Clostridium butyricum RepID=B1QY28_CLOBU
	I5.NODE_624_length_219746_cov_92.522110.3334.219832_135	COG0081|VNG1105G	19.8	222	149	9	444	651	6	212	0.0035	36.6	98.9 724 0 1407.1 Clostridium butyricum UniRef90_C4IEZ7 Methyl-accepting chemotaxis sensory transducer n=2 Tax=Clostridium butyricum RepID=C4IEZ7_CLOBU
	I5.NODE_624_length_219746_cov_92.522110.3334.219832_11	COG0081|CAC3147	26.0	131	71	3	528	658	4	108	0.0042	36.2	98.9 663 0 1297.0 Clostridium butyricum UniRef90_B1R0A1 DNA ligase n=2 Tax=Clostridium butyricum RepID=B1R0A1_CLOBU
	I6.NODE_717_length_70188_cov_86.622414.1.20020_9	COG0081|UU540	25.0	184	130	6	595	777	29	205	0.0083	35.8	88.5 1006 0 1769.2 Clostridium butyricum UniRef90_C4ILI0 Cell wall/surface repeat protein n=2 Tax=Clostridium butyricum RepID=C4ILI0_CLOBU
	I7.NODE_1020_length_295853_cov_77.452599.2.295939_112	COG0081|CAC3147	23.8	248	140	11	175	394	2	228	0.0073	35.0	60.4 505 0 630.6 Clostridium perfringens E str. JGS1987 UniRef90_B1BQA9 Putative uncharacterized protein n=1 Tax=Clostridium perfringens E str. JGS1987 RepID=B1BQA9_CLOPF
	I7.NODE_269_length_118849_cov_79.935158.1.118928_79	COG0081|VC0325	19.5	123	91	2	18	137	110	227	0.0034	34.3	98.4 124 0 235.0 Clostridium butyricum UniRef90_B1QVI7 Transcriptional regulator, GntR family n=2 Tax=Clostridium butyricum RepID=B1QVI7_CLOBU
	I6.NODE_413_length_293938_cov_84.753754_124	COG0081|Ta0360	21.8	165	120	5	3	164	59	217	0.012	33.9	98.4 382 0 730.3 Clostridium butyricum UniRef90_B1QXB5 Chemotaxis response regulator protein-glutamate methylesterase n=2 Tax=Clostridium butyricum RepID=B1QXB5_CLOBU
	I6.NODE_704_length_73014_cov_78.918701_35	COG0081|aq_1935	26.9	93	58	4	259	346	149	236	0.021	33.9	93.7 668 0 1238.8 Clostridium butyricum UniRef90_B1QVR4 Sensory transduction histidine kinase n=2 Tax=Clostridium butyricum RepID=B1QVR4_CLOBU
	I7.NODE_1020_length_295853_cov_77.452599.2.295939_133	COG0081|BU037	26.3	133	81	6	225	353	24	143	0.014	33.9	99.3 445 0 882.9 Clostridium butyricum UniRef90_B1QUV9 Nitrogenase MoFe cofactor biosynthesis protein NifE n=2 Tax=Clostridium butyricum RepID=B1QUV9_CLOBU
# COG0085 DNA-directed RNA polymerase, beta subunit/140 kD subunit COG0087 Ribosomal protein L3
	I5.NODE_659_length_14931_cov_100.722054.1.15014_6	COG0085|CAC3143	79.7	1247	235	5	1	1235	1	1241	0	2028.4	99.8 1235 0 2436.8 Clostridium butyricum UniRef90_B1QYI4 DNA-directed RNA polymerase subunit beta n=2 Tax=Clostridium butyricum RepID=B1QYI4_CLOBU
	I6.NODE_704_length_73014_cov_78.918701_48	COG0085|MG341	22.0	478	297	24	206	620	160	624	5.8e-08	52.4	98.7 681 0 1291.9 Clostridium butyricum UniRef90_B1QTU8 Putative uncharacterized protein n=2 Tax=Clostridium butyricum RepID=B1QTU8_CLOBU
	I5.NODE_545_length_83661_cov_87.297020_62	COG0085|MYPU_5460	21.9	529	298	30	8	465	182	666	2.4e-07	50.1	94.4 576 0 1096.6 Clostridium butyricum UniRef90_B1QWN9 Sensory transduction histidine kinase n=2 Tax=Clostridium butyricum RepID=B1QWN9_CLOBU
	I5.NODE_532_length_79978_cov_96.763824.3.80066_8	COG0085|UU187	20.4	363	225	13	109	433	194	530	2.5e-07	49.7	98.7 459 0 909.4 Clostridium butyricum UniRef90_B1R1S7 tRNA(Ile)-lysidine synthase n=2 Tax=Clostridium butyricum RepID=B1R1S7_CLOBU
	I6.NODE_586_length_80497_cov_75.313004.1.80582_5	COG0085|MYPU_5460	21.3	432	269	18	110	506	115	510	7.1e-06	46.2	98.7 1163 0 2219.9 Clostridium butyricum UniRef90_B1QTU0 Exonuclease SbcC n=2 Tax=Clostridium butyricum RepID=B1QTU0_CLOBU
	I5.NODE_659_length_14931_cov_100.722054.1.15014_5	COG0085|RSc3034	21.4	397	239	21	809	1174	285	639	1.2e-05	45.4	91.0 1178 0 2148.2 Clostridium UniRef90_A6LPQ5 DNA-directed RNA polymerase subunit beta' n=4 Tax=Clostridium RepID=RPOC_CLOB8
	I7.NODE_971_length_117230_cov_72.189262.1.117312_90	COG0085|UU187	19.3	555	356	22	298	807	567	1074	0.00012	42.4	35.0 1275 0 660.6 Planococcus donghaensis MPA1U2 UniRef90_E7RKJ2 Superfamily I DNA and RNA helicase and helicase subunits-like protein n=1 Tax=Planococcus donghaensis MPA1U2 RepID=E7RKJ2_9BACL
	I7.NODE_971_length_117230_cov_72.189262.1.117312_94	COG0085|BU034	20.9	397	241	19	351	695	63	438	0.00016	42.0	41.3 1372 0 1018.1 Caloramator australicus RC3 UniRef90_G0V452 Putative uncharacterized protein n=1 Tax=Caloramator australicus RC3 RepID=G0V452_9CLOT
	I6.NODE_704_length_73014_cov_78.918701_29	COG0085|UU187	23.4	214	132	8	13	197	178	388	0.00012	40.8	97.1 450 0 871.3 Clostridium butyricum UniRef90_B1QVS0 Para-aminobenzoate synthase, component I n=2 Tax=Clostridium butyricum RepID=B1QVS0_CLOBU
	I7.NODE_737_length_72205_cov_70.047226_60	COG0085|MYPU_5460	22.8	562	328	34	193	693	160	676	0.00035	40.0	97.3 802 0 1524.2 Clostridium butyricum UniRef90_B1QSD7 Putative uncharacterized protein n=2 Tax=Clostridium butyricum RepID=B1QSD7_CLOBU
	I6.NODE_708_length_33535_cov_75.844223.1.33621_22	COG0085|UU187	22.5	289	172	15	96	371	384	633	0.00027	40.0	99.7 615 0 1198.3 Clostridium butyricum UniRef90_B1QYD0 Sensory transduction histidine kinase n=2 Tax=Clostridium butyricum RepID=B1QYD0_CLOBU
# Genome: Enterococcus faecalis
# ... usearch output found for Enterococcus_faecalis.desc.faa as query and /home/cbrown/databases/cog/single_copy_genes.raes2007.prot.udb as database
# COG0124 Histidyl-tRNA synthetase
	I9.NODE_1171_length_157691_cov_66.359291_79	COG0124|SP2121	64.3	426	150	1	1	426	1	424	1.6e-160	558.5	99.5 433 0 862.8 Enterococcus UniRef90_Q833I1 Histidine--tRNA ligase n=58 Tax=Enterococcus RepID=SYH_ENTFA
	I9.NODE_28_length_235648_cov_70.896149_89	COG0124|all5012	25.0	152	93	7	415	562	324	458	0.00056	38.9	99.8 572 0 1128.6 Enterococcus UniRef90_Q831W7 Proline--tRNA ligase n=58 Tax=Enterococcus RepID=SYP_ENTFA
	I9.NODE_42_length_80225_cov_83.898773_78	COG0124|Rv2580c	30.3	89	57	2	567	655	334	417	0.0011	38.1	99.5 645 0 1297.3 Enterococcus UniRef90_Q830D0 Threonine--tRNA ligase n=58 Tax=Enterococcus RepID=SYT_ENTFA
	I9.NODE_169_length_169506_cov_71.493668.1.169568_90	COG0124|CAC2740	20.6	340	217	14	15	337	127	430	0.0039	35.8	100.0 468 0 909.4 Enterococcaceae UniRef90_Q831A5 ATP synthase subunit beta n=99 Tax=Enterococcaceae RepID=ATPB_ENTFA
	I9.NODE_1171_length_157691_cov_66.359291_89	COG0124|AF1642	22.9	301	180	14	161	419	119	409	0.0047	35.4	100.0 432 0 843.2 Enterococcaceae UniRef90_Q9K596 Enolase n=92 Tax=Enterococcaceae RepID=ENO_ENTFA
	I9.NODE_334_length_608979_cov_62.916916.14.609045_307	COG0124|APE0662	24.6	236	134	14	62	269	108	327	0.008	34.7	98.6 432 0 860.5 Enterococcus UniRef90_C0X553 NADH dehydrogenase (Quinone) n=58 Tax=Enterococcus RepID=C0X553_ENTFL
	I9.NODE_52_length_101241_cov_64.828461_58	COG0124|SSO0279	24.8	234	123	13	113	338	138	326	0.012	33.9	100.0 384 0 740.3 Enterococcus faecalis UniRef90_C2JKW2 Permease n=57 Tax=Enterococcus faecalis RepID=C2JKW2_ENTFL
	I9.NODE_334_length_608979_cov_62.916916.14.609045_276	COG0124|SA1457	23.5	98	58	3	8	99	156	242	0.0093	32.7	99.2 132 0 256.9 n/a n/a
	I9.NODE_1061_length_229950_cov_67.271751_141	COG0124|BS_hisS	20.2	203	147	7	260	458	231	422	0.039	32.7	100.0 558 0 1078.5 Enterococcus faecalis UniRef90_C0X181 Glycerone kinase n=57 Tax=Enterococcus faecalis RepID=C0X181_ENTFL
	I9.NODE_83_length_17763_cov_71.245621.1.17826_7	COG0124|RP308	22.4	192	116	9	319	481	142	329	0.067	32.0	99.8 556 0 1091.3 Enterococcus UniRef90_C7CU74 Predicted protein n=58 Tax=Enterococcus RepID=C7CU74_ENTFL
	I9.NODE_28_length_235648_cov_70.896149_97	COG0124|CPn0663	31.6	76	39	4	385	450	267	339	0.07	31.6	99.8 450 0 915.6 Enterococcus UniRef90_Q831X4 Asparagine--tRNA ligase n=58 Tax=Enterococcus RepID=SYN_ENTFA
# COG0533 Metal-dependent proteases with possible chaperone activity COG0541 Signal recognition particle GTPase
	I9.NODE_28_length_235648_cov_70.896149_10	COG0533|SP0129	67.6	340	105	2	6	345	2	336	1e-133	469.2	98.9 348 0 673.3 Enterococcus UniRef90_Q831N0 Probable tRNA threonylcarbamoyladenosine biosynthesis protein Gcp n=58 Tax=Enterococcus RepID=GCP_ENTFA
	I9.NODE_28_length_235648_cov_70.896149_7	COG0533|PM1238	27.4	113	66	2	13	109	1	113	4.1e-07	48.1	99.2 251 0 498.4 Enterococcus faecalis UniRef90_E0H3K8 Universal bacterial protein YeaZ n=57 Tax=Enterococcus faecalis RepID=E0H3K8_ENTFL
	I9.NODE_1212_length_102899_cov_70.588226_81	COG0533|PM1238	30.0	140	68	9	206	341	5	118	0.017	33.5	100.0 412 0 817.0 Enterococcus UniRef90_C0X767 3-oxoacyl-[acyl-carrier-protein] synthase 2 n=58 Tax=Enterococcus RepID=C0X767_ENTFL
	I9.NODE_1171_length_157691_cov_66.359291_130	COG0533|L93500	28.2	103	58	4	198	292	228	322	0.021	32.7	99.7 293 0 590.9 Enterococcus UniRef90_C0X6V7 ROK family sugar kinase n=58 Tax=Enterococcus RepID=C0X6V7_ENTFL
	I9.NODE_334_length_608979_cov_62.916916.14.609045_237	COG0533|CC0071	27.4	117	67	5	46	154	5	111	0.016	32.7	99.6 233 0 454.1 n/a n/a
	I9.NODE_334_length_608979_cov_62.916916.14.609045_572	COG0533|BS_ydiE	29.5	95	51	3	117	211	31	109	0.024	32.7	100.0 340 0 667.5 Enterococcus UniRef90_Q834C1 Glycerol-3-phosphate dehydrogenase [NAD(P)+] n=58 Tax=Enterococcus RepID=GPDA_ENTFA
	I9.NODE_334_length_608979_cov_62.916916.14.609045_129	COG0533|MJ1130_1	26.4	159	99	6	64	220	66	208	0.066	32.0	99.8 550 0 1069.3 Enterococcus faecalis UniRef90_C2JJ52 Acetolactate synthase n=57 Tax=Enterococcus faecalis RepID=C2JJ52_ENTFL
	I9.NODE_169_length_169506_cov_71.493668.1.169568_32	COG0533|MPN059	36.2	69	39	2	55	119	128	195	0.078	32.0	100.0 647 0 1250.3 Enterococcus faecalis UniRef90_C7WZJ5 Predicted protein n=6 Tax=Enterococcus faecalis RepID=C7WZJ5_ENTFL
	I9.NODE_334_length_608979_cov_62.916916.14.609045_528	COG0533|RC0061	22.4	107	63	3	3	109	208	294	0.026	31.2	98.2 112 0 222.6 Enterococcus faecalis UniRef90_Q834F4 UPF0122 protein EF_1701 n=57 Tax=Enterococcus faecalis RepID=Y1701_ENTFA
	I9.NODE_201_length_46181_cov_71.807236_21	COG0533|MA3705_1	24.5	147	92	4	101	234	215	355	0.058	31.2	99.6 283 0 541.6 Enterococcus UniRef90_C2JLH8 RpiR family transcriptional regulator n=58 Tax=Enterococcus RepID=C2JLH8_ENTFL
	I9.NODE_334_length_608979_cov_62.916916.14.609045_323	COG0533|BMEI0175	30.9	97	49	6	440	525	125	214	0.21	30.4	99.5 598 0 1186.0 Enterococcus UniRef90_Q835H1 UvrABC system protein C n=58 Tax=Enterococcus RepID=UVRC_ENTFA
# COG0049 Ribosomal protein S7
	I9.NODE_555_length_199178_cov_70.530930_68	COG0049|BH0130	82.7	156	27	0	1	156	1	156	6.8e-77	279.3	100.0 156 0 315.1 Enterococcaceae UniRef90_Q839H0 30S ribosomal protein S7 n=96 Tax=Enterococcaceae RepID=RS7_ENTFA
	I9.NODE_175_length_108926_cov_68.970016_35	COG0049|Cj0492	22.2	135	89	4	9	131	16	146	0.016	32.0	100.0 136 0 268.1 Enterococcus faecalis UniRef90_C0X337 Putative uncharacterized protein n=57 Tax=Enterococcus faecalis RepID=C0X337_ENTFL
	I9.NODE_30_length_86204_cov_71.282249.1.86265_9	COG0049|AF1893	18.8	96	60	3	91	178	107	192	0.36	30.4	99.0 1045 0 1979.9 Enterococcus UniRef90_E6GY89 Exonuclease SbcC n=60 Tax=Enterococcus RepID=E6GY89_ENTFL
	I9.NODE_128_length_236992_cov_72.742935_101	COG0049|MTH1056	28.1	96	52	5	130	217	75	161	0.34	30.0	99.9 746 0 1466.1 Enterococcus UniRef90_C7CXN9 ATP-dependent Clp protease, ATP-binding subunit n=58 Tax=Enterococcus RepID=C7CXN9_ENTFL
	I9.NODE_52_length_101241_cov_64.828461_90	COG0049|BB0386	29.6	115	63	4	80	177	43	156	0.086	30.0	100.0 189 0 370.9 Enterococcaceae UniRef90_C0X601 Ribosome-associated inhibitor protein Y n=88 Tax=Enterococcaceae RepID=C0X601_ENTFL
	I9.NODE_1061_length_229950_cov_67.271751_6	COG0049|MTH1056	28.0	82	53	4	199	277	75	153	0.38	30.0	99.6 831 0 1587.8 Enterococcus UniRef90_C0X0T3 ATPase/chaperone ClpC, specificity factor for ClpP protease n=58 Tax=Enterococcus RepID=C0X0T3_ENTFL
	I9.NODE_28_length_235648_cov_70.896149_113	COG0049|MTH1056	21.3	155	100	5	117	261	13	155	0.52	29.6	99.9 868 0 1684.5 Enterococcus UniRef90_Q831Y7 Chaperone protein ClpB n=88 Tax=Enterococcus RepID=CLPB_ENTFA
	I9.NODE_1974_length_227559_cov_69.794281.48.177153_33	COG0049|BMEI0753	29.2	96	50	5	235	315	49	141	0.34	28.9	98.2 336 0 646.0 Enterococcus faecalis UniRef90_C2JRS4 Citrate lyase ligase n=58 Tax=Enterococcus faecalis RepID=C2JRS4_ENTFL
	I9.NODE_1171_length_157691_cov_66.359291_107	COG0049|Cj0492	35.6	45	24	2	172	216	84	123	0.29	28.5	98.6 216 0 419.5 Enterococcus UniRef90_C7UIH3 Membrane spanning protein n=44 Tax=Enterococcus RepID=C7UIH3_ENTFL
	I9.NODE_2313_length_22773_cov_66.167175.7.22839_15	COG0049|UU524	21.6	116	75	5	406	511	13	122	1.2	27.7	99.4 517 0 1036.6 Enterococcus UniRef90_C2JN00 Possible nucleotidase n=58 Tax=Enterococcus RepID=C2JN00_ENTFL
	I9.NODE_334_length_608979_cov_62.916916.14.609045_494	COG0049|MJ1047	39.4	33	20	0	131	163	76	108	0.81	27.3	98.9 273 0 529.3 Enterococcus UniRef90_C0X5P7 Bifunctional phosphate acetyltransferase/phosphate butyryltransferase n=59 Tax=Enterococcus RepID=C0X5P7_ENTFL
# COG0103 Ribosomal protein S9
	I9.NODE_1061_length_229950_cov_67.271751_46	COG0103|SPy1931	90.0	130	13	0	1	130	1	130	1.2e-63	235.0	100.0 130 0 257.3 Lactobacillales UniRef90_Q82Z47 30S ribosomal protein S9 n=189 Tax=Lactobacillales RepID=RS9_ENTFA
	I9.NODE_169_length_169506_cov_71.493668.1.169568_103	COG0103|PAB0366	26.4	125	55	5	362	486	1	88	0.031	33.1	99.5 575 0 1106.3 Enterococcus faecalis UniRef90_C7UMN6 ABC transporter n=57 Tax=Enterococcus faecalis RepID=C7UMN6_ENTFL
	I8.NODE_23_length_15434_cov_55.317482_1	COG0103|BS_rpsI	26.2	61	38	2	37	97	8	61	0.084	30.4	99.2 237 0 465.7 Enterococcus UniRef90_D4R546 Manganese transport system ATP-binding protein MntA n=49 Tax=Enterococcus RepID=D4R546_ENTFC
	I9.NODE_555_length_199178_cov_70.530930_182	COG0103|MTH39_2	39.1	46	25	1	42	84	42	87	0.17	28.1	100.0 95 5.6e-45 185.3 Enterococcus faecalis UniRef90_C7WYP1 Predicted protein n=5 Tax=Enterococcus faecalis RepID=C7WYP1_ENTFL
	I9.NODE_128_length_236992_cov_72.742935_84	COG0103|CPn0246	29.8	47	25	1	60	106	30	68	0.7	27.7	99.0 308 0 605.5 Enterococcus faecalis UniRef90_C0X2A8 1-phosphofructokinase n=57 Tax=Enterococcus faecalis RepID=C0X2A8_ENTFL
	I9.NODE_334_length_608979_cov_62.916916.14.609045_574	COG0103|MA0597	23.9	134	73	6	151	264	2	126	1.2	26.9	100.0 311 0 602.1 Enterococcus UniRef90_O07664 HPr kinase/phosphorylase n=58 Tax=Enterococcus RepID=HPRK_ENTFA
	I9.NODE_42_length_80225_cov_83.898773_19	COG0103|PAB0366	30.6	62	42	1	238	298	48	109	1.6	26.9	90.9 418 0 781.2 Enterococcus faecalis UniRef90_C7UNF3 Endolysin n=10 Tax=Enterococcus faecalis RepID=C7UNF3_ENTFL
	I9.NODE_28_length_235648_cov_70.896149_62	COG0103|SP0295	39.5	38	21	2	19	55	94	130	0.3	26.6	100.0 58 1.3e-23 113.6 Bacilli UniRef90_Q831T3 30S ribosomal protein S21 n=136 Tax=Bacilli RepID=RS21_ENTFA
	I9.NODE_334_length_608979_cov_62.916916.14.609045_579	COG0103|Ta0432	31.7	41	25	2	26	64	76	115	1.5	26.2	100.0 225 0 442.2 Enterococcus UniRef90_C0X5Z0 Phosphate regulatory protein n=58 Tax=Enterococcus RepID=C0X5Z0_ENTFL
	I9.NODE_334_length_608979_cov_62.916916.14.609045_480	COG0103|RP234	29.5	61	37	2	102	162	3	57	4.5	26.2	100.0 692 0 1393.6 Enterococcus UniRef90_C2DCJ7 DNA topoisomerase n=58 Tax=Enterococcus RepID=C2DCJ7_ENTFL
	I9.NODE_334_length_608979_cov_62.916916.14.609045_240	COG0103|VNG1139Gm	30.2	43	29	1	362	403	70	112	4.2	25.8	100.0 489 0 919.5 Enterococcus faecalis UniRef90_C0X4Y3 Flotillin n=56 Tax=Enterococcus faecalis RepID=C0X4Y3_ENTFL
# COG0102 Ribosomal protein L13
	I9.NODE_1061_length_229950_cov_67.271751_45	COG0102|SPy1932	82.9	146	25	0	36	181	3	148	9.6e-67	245.7	100.0 181 0 364.4 Enterococcus faecalis UniRef90_C0X0X5 50S ribosomal protein L13 n=36 Tax=Enterococcus faecalis RepID=C0X0X5_ENTFL
	I9.NODE_28_length_235648_cov_70.896149_128	COG0102|PAE0673	24.7	97	64	3	139	228	47	141	0.2	29.6	99.4 334 0 658.3 Enterococcus faecalis UniRef90_C0X0S4 Tryptophanyl-tRNA synthetase II n=57 Tax=Enterococcus faecalis RepID=C0X0S4_ENTFL
	I9.NODE_128_length_236992_cov_72.742935_115	COG0102|FN0329	23.8	101	66	4	351	449	53	144	0.58	29.3	99.9 752 0 1484.9 Enterococcus UniRef90_C0X2D5 ATP-dependent DNA helicase PcrA n=59 Tax=Enterococcus RepID=C0X2D5_ENTFL
	I8.NODE_23_length_15434_cov_55.317482_3	COG0102|MYPU_4950	31.1	90	43	6	98	168	48	137	0.25	29.3	100.0 316 0 637.1 Enterococcus UniRef90_C7UDL9 Manganese ABC transporter substrate-binding lipoprotein n=49 Tax=Enterococcus RepID=C7UDL9_ENTFL
	I9.NODE_1061_length_229950_cov_67.271751_206	COG0102|MTH39_1	25.4	59	43	1	10	67	90	148	0.21	28.5	100.0 159 0 310.1 Enterococcus faecalis UniRef90_P59732 Ribosomal RNA large subunit methyltransferase H n=58 Tax=Enterococcus faecalis RepID=RLMH_ENTFA
	I9.NODE_42_length_80225_cov_83.898773_29	COG0102|lin2746	29.2	106	53	7	409	496	8	109	1.6	28.1	90.6 936 0 1744.6 Enterococcus faecalis UniRef90_E6EVF8 Phage minor structural protein, region n=10 Tax=Enterococcus faecalis RepID=E6EVF8_ENTFL
	I9.NODE_1974_length_227559_cov_69.794281.177165.227625_27	COG0102|SSO0069	21.2	132	87	4	277	403	4	123	0.91	27.7	99.5 404 0 778.9 Enterococcus faecalis UniRef90_Q82ZW3 Probable tRNA sulfurtransferase n=57 Tax=Enterococcus faecalis RepID=THII_ENTFA
	I9.NODE_128_length_236992_cov_72.742935_180	COG0102|AF1128	36.0	50	26	2	533	582	25	68	3	26.6	100.0 589 0 1139.4 Enterococcus UniRef90_C0X2K5 Multidrug resistance ABC superfamily ATP binding cassette transporter, membrane protein n=58 Tax=Enterococcus RepID=C0X2K5_ENTFL
	I9.NODE_338_length_22140_cov_83.734283.13.22202_16	COG0102|VNG1138G	20.0	85	63	2	38	122	32	111	1	26.6	98.5 205 0 396.7 Enterococcus faecalis UniRef90_C2GYS4 PrgL family protein n=27 Tax=Enterococcus faecalis RepID=C2GYS4_ENTFL
	I9.NODE_30_length_86204_cov_71.282249.1.86265_43	COG0102|NMA0378	23.8	84	48	2	1	68	1	84	1.2	26.2	100.0 181 0 364.4 Enterococcus UniRef90_C2DA46 Transcription antitermination protein nusG n=58 Tax=Enterococcus RepID=C2DA46_ENTFL
	I9.NODE_28_length_235648_cov_70.896149_74	COG0102|PA4433	29.0	62	41	2	11	72	61	119	1	25.4	98.9 91 3.9e-43 179.1 Enterococcus UniRef90_Q831U6 Acylphosphatase n=58 Tax=Enterococcus RepID=ACYP_ENTFA
# COG0100 Ribosomal protein S11
	I9.NODE_555_length_199178_cov_70.530930_36	COG0100|lin2756	87.6	129	16	0	1	129	1	129	5.1e-62	229.6	100.0 129 0 256.5 Enterococcaceae UniRef90_Q839E0 30S ribosomal protein S11 n=97 Tax=Enterococcaceae RepID=RS11_ENTFA
	I9.NODE_1974_length_227559_cov_69.794281.48.177153_21	COG0100|CT508	29.6	71	46	2	131	199	35	103	0.16	29.6	99.6 266 0 513.8 Enterococcus UniRef90_C2JRR2 Sorbitol-6-phosphate 2-dehydrogenase n=58 Tax=Enterococcus RepID=C2JRR2_ENTFL
	I9.NODE_555_length_199178_cov_70.530930_45	COG0100|RC0983	31.8	66	43	1	34	97	21	86	0.071	29.6	100.0 118 0 231.9 Enterococcus UniRef90_Q839E8 50S ribosomal protein L18 n=94 Tax=Enterococcus RepID=RL18_ENTFA
	I9.NODE_28_length_235648_cov_70.896149_192	COG0100|MG176	37.8	45	27	1	196	239	58	102	0.67	29.6	93.4 1135 0 2031.9 root UniRef90_E0H0Q6 Tape measure domain protein n=17 Tax=root RepID=E0H0Q6_ENTFL
	I9.NODE_334_length_608979_cov_62.916916.14.609045_155	COG0100|BB0501	32.0	50	29	1	892	936	72	121	0.85	29.3	99.1 1091 0 2181.0 Enterococcus UniRef90_C7CTK4 Predicted protein n=58 Tax=Enterococcus RepID=C7CTK4_ENTFL
	I9.NODE_1112_length_62909_cov_70.409431_47	COG0100|SMc01286	26.0	73	44	2	221	288	51	118	0.83	28.1	98.8 482 0 951.4 Enterococcus UniRef90_C2JN61 Possible 6-aminohexanoate-cyclic-dimer hydrolase n=58 Tax=Enterococcus RepID=C2JN61_ENTFL
	I9.NODE_1974_length_227559_cov_69.794281.48.177153_128	COG0100|TP0211	25.4	130	74	4	463	590	1	109	2.1	27.3	99.6 701 0 1368.6 Enterococcus UniRef90_C2JPT7 Copper-exporting ATPase n=58 Tax=Enterococcus RepID=C2JPT7_ENTFL
	I9.NODE_1061_length_229950_cov_67.271751_40	COG0100|VNG1134G	50.0	24	12	0	864	887	32	55	4.7	26.9	99.9 1217 0 2405.2 Enterococcaceae UniRef90_Q82Z41 DNA-directed RNA polymerase subunit beta' n=96 Tax=Enterococcaceae RepID=RPOC_ENTFA
	I9.NODE_28_length_235648_cov_70.896149_178	COG0100|CAC3106	41.5	41	17	3	85	121	8	45	2.6	26.6	98.0 512 0 993.4 Enterococcus faecalis UniRef90_C7UNC2 Predicted protein n=12 Tax=Enterococcus faecalis RepID=C7UNC2_ENTFL
	I9.NODE_1061_length_229950_cov_67.271751_188	COG0100|L0388	32.8	61	39	1	238	296	52	112	3.2	26.2	99.6 482 0 918.3 Enterococcus faecalis UniRef90_C2JND6 Secreted lipase n=81 Tax=Enterococcus faecalis RepID=C2JND6_ENTFL
	I9.NODE_1212_length_102899_cov_70.588226_44	COG0100|FN1285	36.4	55	26	3	155	209	11	56	2.1	26.2	98.1 321 0 642.9 Enterococcus UniRef90_C0X6A3 S-layer protein n=50 Tax=Enterococcus RepID=C0X6A3_ENTFL
# COG0495 Leucyl-tRNA synthetase
	I9.NODE_128_length_236992_cov_72.742935_190	COG0495|lin1769	75.5	804	196	1	1	804	1	803	0	1300.4	99.9 804 0 1657.1 Enterococcus UniRef90_Q837N5 Leucine--tRNA ligase n=58 Tax=Enterococcus RepID=SYL_ENTFA
	I9.NODE_175_length_108926_cov_68.970016_49	COG0495|PAB1782	28.1	356	220	13	24	352	10	356	8.1e-29	122.1	99.7 926 0 1877.8 Enterococcus UniRef90_Q836V1 Isoleucine--tRNA ligase n=59 Tax=Enterococcus RepID=SYI_ENTFA
	I9.NODE_1974_length_227559_cov_69.794281.177165.227625_24	COG0495|MTH1508	23.7	524	349	18	260	758	335	832	5e-28	119.4	99.4 880 0 1782.7 Enterococcus UniRef90_Q82ZW6 Valine--tRNA ligase n=58 Tax=Enterococcus RepID=SYV_ENTFA
	I9.NODE_1974_length_227559_cov_69.794281.48.177153_74	COG0495|TM0168	31.4	210	125	7	10	215	29	223	3.1e-17	83.2	99.9 669 0 1347.4 Enterococcus UniRef90_Q837B3 Methionine--tRNA ligase n=58 Tax=Enterococcus RepID=SYM_ENTFA
	I9.NODE_334_length_608979_cov_62.916916.14.609045_578	COG0495|ZleuS	22.9	218	137	8	10	213	535	735	0.00014	40.8	99.6 561 0 1079.7 Enterococcus UniRef90_C0X5Y9 YvlB like protein n=58 Tax=Enterococcus RepID=C0X5Y9_ENTFL
	I9.NODE_555_length_199178_cov_70.530930_67	COG0495|PAB1782	22.3	265	157	14	37	296	730	950	0.0034	36.6	100.0 693 0 1371.7 Enterococcaceae UniRef90_Q839G9 Elongation factor G n=67 Tax=Enterococcaceae RepID=EFG_ENTFA
	I9.NODE_555_length_199178_cov_70.530930_161	COG0495|lin1769	21.5	149	111	4	257	404	562	705	0.003	36.2	99.4 470 0 945.3 Enterococcus UniRef90_Q839V5 Cysteine--tRNA ligase n=58 Tax=Enterococcus RepID=SYC_ENTFA
	I9.NODE_52_length_101241_cov_64.828461_4	COG0495|RC0585	25.4	122	74	8	434	553	12	118	0.0084	35.0	99.8 553 0 1118.2 Enterococcus faecalis E1Sol UniRef90_C7W1U5 Predicted protein n=1 Tax=Enterococcus faecalis E1Sol RepID=C7W1U5_ENTFL
	I9.NODE_128_length_236992_cov_72.742935_108	COG0495|AF2421	23.7	93	65	2	242	328	783	875	0.0079	34.7	100.0 427 0 832.0 Enterococcus UniRef90_Q837W3 Trigger factor n=58 Tax=Enterococcus RepID=TIG_ENTFA
	I9.NODE_555_length_199178_cov_70.530930_122	COG0495|BU444	23.7	131	73	6	2	111	241	365	0.0082	33.9	98.5 261 0 501.9 Enterococcus UniRef90_C2JS27 Lipoprotein n=58 Tax=Enterococcus RepID=C2JS27_ENTFL
	I9.NODE_52_length_101241_cov_64.828461_35	COG0495|PAB1782	22.5	222	131	10	1383	1580	296	500	0.059	33.9	98.2 1866 0 3656.3 Enterococcus faecalis UniRef90_C0X659 Glycosyl hydrolase n=33 Tax=Enterococcus faecalis RepID=C0X659_ENTFL
# COG0099 Ribosomal protein S13
	I9.NODE_555_length_199178_cov_70.530930_37	COG0099|SP0234	81.0	121	23	0	1	121	1	121	2.4e-53	200.7	100.0 121 0 238.0 Enterococcaceae UniRef90_P59754 30S ribosomal protein S13 n=97 Tax=Enterococcaceae RepID=RS13_ENTFA
	I8.NODE_6_length_61903_cov_69.529068_8	COG0099|MA1108	28.9	121	63	7	37	144	32	142	0.0091	33.5	95.9 221 0 406.0 Lactobacillales UniRef90_D4YHN6 Copper-exporting ATPase n=9 Tax=Lactobacillales RepID=D4YHN6_9LACT
	I7.NODE_56_length_7600_cov_71.512634_8	COG0099|jhp1216	28.7	87	53	2	31	110	22	106	0.046	30.8	100.0 171 0 340.5 Enterococcus faecalis UniRef90_C7WM59 Predicted protein n=2 Tax=Enterococcus faecalis RepID=C7WM59_ENTFL
	I9.NODE_1974_length_227559_cov_69.794281.48.177153_41	COG0099|VNG1132G	26.1	161	89	9	24	163	6	157	0.09	30.4	99.2 258 0 496.9 Enterococcus UniRef90_C2JRT2 RNA-binding protein n=58 Tax=Enterococcus RepID=C2JRT2_ENTFL
	I9.NODE_1974_length_227559_cov_69.794281.48.177153_20	COG0099|CC1270	28.4	67	41	3	561	620	32	98	0.37	29.6	99.7 620 0 1216.4 Enterococcus UniRef90_C0X3N3 Regulator of sorbitol operon n=58 Tax=Enterococcus RepID=C0X3N3_ENTFL
	I9.NODE_128_length_236992_cov_72.742935_156	COG0099|UU255	31.9	72	38	4	139	204	11	77	0.4	29.6	99.8 665 0 1297.7 Enterococcus UniRef90_Q837R9 UvrABC system protein B n=58 Tax=Enterococcus RepID=UVRB_ENTFA
	I9.NODE_1061_length_229950_cov_67.271751_206	COG0099|SMc01287	36.8	38	21	1	23	57	21	58	0.16	28.9	100.0 159 0 310.1 Enterococcus faecalis UniRef90_P59732 Ribosomal RNA large subunit methyltransferase H n=58 Tax=Enterococcus faecalis RepID=RLMH_ENTFA
	I9.NODE_30_length_86204_cov_71.282249.1.86265_9	COG0099|TVN0562	31.8	85	46	3	243	327	35	107	1.4	28.5	99.0 1045 0 1979.9 Enterococcus UniRef90_E6GY89 Exonuclease SbcC n=60 Tax=Enterococcus RepID=E6GY89_ENTFL
	I9.NODE_555_length_199178_cov_70.530930_95	COG0099|lin2757	24.5	102	69	4	290	389	1	96	0.69	28.5	99.8 520 0 1038.5 Enterococcus faecalis UniRef90_Q839J8 GMP synthase [glutamine-hydrolyzing] n=58 Tax=Enterococcus faecalis RepID=GUAA_ENTFA
	I7.NODE_56_length_7600_cov_71.512634_2	COG0099|CAC3107	37.8	37	20	2	137	172	40	74	0.3	28.1	97.7 172 0 345.5 Enterococcus faecalis UniRef90_B1NRV4 Putative uncharacterized protein n=8 Tax=Enterococcus faecalis RepID=B1NRV4_ENTFL
	I9.NODE_42_length_80225_cov_83.898773_16	COG0099|APE1737	28.6	56	36	2	27	78	21	76	0.19	27.7	100.0 83 2.4e-39 166.4 Enterococcus faecalis UniRef90_C7D0K2 Predicted protein n=51 Tax=Enterococcus faecalis RepID=C7D0K2_ENTFL
# COG0197 Ribosomal protein L16/L10E COG0200 Ribosomal protein L15
	I9.NODE_555_length_199178_cov_70.530930_55	COG0197|lin2774	90.3	144	14	0	1	144	1	144	3.2e-73	266.9	100.0 144 0 294.7 Firmicutes UniRef90_Q839F7 50S ribosomal protein L16 n=419 Tax=Firmicutes RepID=RL16_ENTFA
	I9.NODE_42_length_80225_cov_83.898773_85	COG0197|MK0251	29.4	68	44	2	132	195	96	163	0.037	31.6	99.6 239 0 478.4 Enterococcus UniRef90_Q830C3 Probable transcriptional regulatory protein EF_2866 n=58 Tax=Enterococcus RepID=Y2866_ENTFA
	I9.NODE_334_length_608979_cov_62.916916.14.609045_265	COG0197|Rv0708	27.7	83	47	4	89	169	20	91	0.35	29.6	99.0 588 0 1214.5 Enterococcus UniRef90_C0X509 Neopullulanase n=58 Tax=Enterococcus RepID=C0X509_ENTFL
	I9.NODE_1171_length_157691_cov_66.359291_122	COG0197|MYPU_5800	29.4	51	31	1	190	235	34	84	0.9	27.3	100.0 306 0 605.9 Enterococcus faecalis UniRef90_C0X6W5 Possible ribosylpyrimidine nucleosidase n=57 Tax=Enterococcus faecalis RepID=C0X6W5_ENTFL
	I9.NODE_1974_length_227559_cov_69.794281.48.177153_10	COG0197|VC2589	25.0	68	37	1	209	276	38	91	1.9	26.2	100.0 296 0 569.3 Enterococcus UniRef90_C0X3P4 Chromosome partitioning protein, DNA-binding protein n=58 Tax=Enterococcus RepID=C0X3P4_ENTFL
	I9.NODE_28_length_235648_cov_70.896149_5	COG0197|SPy0057	29.2	96	42	5	223	300	24	111	3.5	25.8	100.0 410 0 837.4 Enterococcus UniRef90_C2DAR2 Putative uncharacterized protein n=59 Tax=Enterococcus RepID=C2DAR2_ENTFL
	I9.NODE_1171_length_157691_cov_66.359291_77	COG0197|AF1339	35.9	39	13	1	14	40	130	168	8.3	25.4	99.9 737 0 1469.5 Enterococcus UniRef90_C0X714 GTP pyrophosphokinase n=58 Tax=Enterococcus RepID=C0X714_ENTFL
	I9.NODE_334_length_608979_cov_62.916916.14.609045_130	COG0197|RC0999	43.5	23	13	0	20	42	17	39	2.6	25.4	99.1 234 0 468.0 Enterococcus UniRef90_C2DDL5 Alpha-acetolactate decarboxylase n=58 Tax=Enterococcus RepID=C2DDL5_ENTFL
	I9.NODE_334_length_608979_cov_62.916916.14.609045_520	COG0197|jhp1232	26.3	38	27	1	90	126	103	140	4.6	25.0	99.7 313 0 619.0 Enterococcus UniRef90_Q834G2 Ribonuclease Z n=58 Tax=Enterococcus RepID=RNZ_ENTFA
	I9.NODE_334_length_608979_cov_62.916916.14.609045_362	COG0197|SSO0294	26.2	61	44	1	308	368	106	165	7	24.6	100.0 368 0 713.8 Enterococcaceae UniRef90_P52329 RNA polymerase sigma factor rpoD n=96 Tax=Enterococcaceae RepID=RPOD_ENTFA
	I9.NODE_334_length_608979_cov_62.916916.14.609045_549	COG0197|Ta1057m	41.5	41	16	4	128	167	118	151	5.8	24.6	99.7 301 0 605.1 Enterococcus UniRef90_C0X5V9 Pseudouridine synthase n=57 Tax=Enterococcus RepID=C0X5V9_ENTFL
# COG0094 Ribosomal protein L5
	I9.NODE_555_length_199178_cov_70.530930_50	COG0094|BH0146	84.9	179	27	0	1	179	1	179	1.8e-86	311.2	100.0 179 0 349.7 Enterococcaceae UniRef90_Q839F2 50S ribosomal protein L5 n=97 Tax=Enterococcaceae RepID=RL5_ENTFA
	I8.NODE_23_length_15434_cov_55.317482_8	COG0094|MYPU_5750	23.7	93	68	2	225	317	6	95	0.074	31.6	98.9 471 0 901.7 Enterococcus UniRef90_E0GH05 ABC transporter, ATP-binding protein n=50 Tax=Enterococcus RepID=E0GH05_ENTFL
	I8.NODE_6_length_61903_cov_69.529068_36	COG0094|sll1808	32.9	70	41	3	340	404	123	191	0.25	29.6	99.8 427 0 833.9 Enterococcus faecalis UniRef90_C7UAK6 Predicted protein n=3 Tax=Enterococcus faecalis RepID=C7UAK6_ENTFL
	I9.NODE_334_length_608979_cov_62.916916.14.609045_565	COG0094|SSO0704	25.5	98	62	5	145	234	54	148	0.43	28.9	99.8 420 0 833.6 Enterococcus UniRef90_Q834C7 Tyrosine--tRNA ligase 2 n=58 Tax=Enterococcus RepID=SYY2_ENTFA
	I9.NODE_1061_length_229950_cov_67.271751_40	COG0094|AF1912	26.6	64	41	2	371	432	16	75	1.6	28.5	99.9 1217 0 2405.2 Enterococcaceae UniRef90_Q82Z41 DNA-directed RNA polymerase subunit beta' n=96 Tax=Enterococcaceae RepID=RPOC_ENTFA
	I9.NODE_1974_length_227559_cov_69.794281.48.177153_50	COG0094|XF1164	29.4	68	36	3	317	372	4	71	1.4	28.1	99.4 838 0 1610.1 Enterococcus UniRef90_C7W024 DNA gyrase subunit A n=59 Tax=Enterococcus RepID=C7W024_ENTFL
	I9.NODE_28_length_235648_cov_70.896149_217	COG0094|BU512	22.3	157	91	8	24	173	6	138	0.71	27.3	98.3 241 0 466.8 Enterococcus UniRef90_E6I6H2 Glycosyltransferase, group 2 family protein n=59 Tax=Enterococcus RepID=E6I6H2_ENTFL
	I9.NODE_128_length_236992_cov_72.742935_115	COG0094|MJ0469	38.7	31	19	0	163	193	74	104	2.9	26.9	99.9 752 0 1484.9 Enterococcus UniRef90_C0X2D5 ATP-dependent DNA helicase PcrA n=59 Tax=Enterococcus RepID=C0X2D5_ENTFL
	I9.NODE_334_length_608979_cov_62.916916.14.609045_205	COG0094|AF1912	44.8	29	16	0	76	104	3	31	0.51	26.9	100.0 131 0 251.9 Enterococcus UniRef90_C0X4V1 Holin n=58 Tax=Enterococcus RepID=C0X4V1_ENTFL
	I9.NODE_555_length_199178_cov_70.530930_68	COG0094|MA1085	19.5	118	77	3	24	140	3	103	0.79	26.6	100.0 156 0 315.1 Enterococcaceae UniRef90_Q839H0 30S ribosomal protein S7 n=96 Tax=Enterococcaceae RepID=RS7_ENTFA
	I9.NODE_175_length_108926_cov_68.970016_6	COG0094|sll1808	26.6	64	42	4	217	279	33	92	3.8	26.2	99.8 585 0 1119.8 n/a n/a
# COG0097 Ribosomal protein L6P/L9E COG0098 Ribosomal protein S5
	I9.NODE_555_length_199178_cov_70.530930_47	COG0097|lin2766	73.0	178	48	0	1	178	1	178	3e-73	267.3	99.4 178 0 354.0 Enterococcus faecalis UniRef90_Q839E9 50S ribosomal protein L6 n=57 Tax=Enterococcus faecalis RepID=RL6_ENTFA
	I9.NODE_128_length_236992_cov_72.742935_146	COG0097|mlr0312	21.8	174	126	5	376	548	13	177	0.049	32.7	98.9 699 0 1372.1 Enterococcus UniRef90_C0X2G4 WxL domain surface protein n=57 Tax=Enterococcus RepID=C0X2G4_ENTFL
	I9.NODE_1061_length_229950_cov_67.271751_131	COG0097|SMc01294	37.3	59	32	3	5	59	50	107	0.02	32.0	99.4 164 0 328.9 Enterococcus UniRef90_C7CNZ7 Peptide deformylase 1 n=37 Tax=Enterococcus RepID=C7CNZ7_ENTFL
	I9.NODE_1171_length_157691_cov_66.359291_92	COG0097|SA2033	25.0	124	86	5	27	144	6	128	0.071	31.6	100.0 455 0 915.6 Enterococcus UniRef90_C7X0U9 Deoxyguanosinetriphosphate triphosphohydrolase n=52 Tax=Enterococcus RepID=C7X0U9_ENTFL
	I9.NODE_334_length_608979_cov_62.916916.14.609045_84	COG0097|TP0204	25.0	128	89	4	40	164	40	163	0.034	31.2	100.0 164 0 315.5 Enterococcus UniRef90_Q836E9 UPF0234 protein EF_1165 n=57 Tax=Enterococcus RepID=Y1165_ENTFA
	I9.NODE_334_length_608979_cov_62.916916.14.609045_298	COG0097|BMEI0772	28.6	91	53	5	52	132	19	107	0.064	30.8	98.7 238 0 457.6 Enterococcus UniRef90_C0X544 S-adenosyl-L-methionine-dependent methyltransferase n=57 Tax=Enterococcus RepID=C0X544_ENTFL
	I9.NODE_28_length_235648_cov_70.896149_177	COG0097|UU246	32.1	56	26	2	18	70	8	54	0.15	30.4	99.8 432 0 885.6 root UniRef90_D4EIS4 Phage terminase, large subunit, PBSX family n=28 Tax=root RepID=D4EIS4_ENTFL
	I9.NODE_555_length_199178_cov_70.530930_95	COG0097|SPy0066	26.7	165	88	9	262	415	30	172	0.18	30.4	99.8 520 0 1038.5 Enterococcus faecalis UniRef90_Q839J8 GMP synthase [glutamine-hydrolyzing] n=58 Tax=Enterococcus faecalis RepID=GUAA_ENTFA
	I9.NODE_52_length_101241_cov_64.828461_60	COG0097|CAC3118	30.2	86	48	4	71	156	14	87	0.11	29.6	99.5 189 0 365.2 Enterococcus UniRef90_C0X633 Lipoprotein n=58 Tax=Enterococcus RepID=C0X633_ENTFL
	I9.NODE_128_length_236992_cov_72.742935_116	COG0097|MTH19	32.0	50	26	2	278	327	8	49	0.4	29.6	99.6 676 0 1332.4 Enterococcus UniRef90_Q837V6 DNA ligase n=58 Tax=Enterococcus RepID=DNLJ_ENTFA
	I9.NODE_30_length_86204_cov_71.282249.1.86265_36	COG0097|RSc3004	22.7	132	75	6	73	185	14	137	0.14	29.6	99.6 233 0 455.3 Enterococcus UniRef90_C2JMK9 L-serine dehydratase, iron-sulfur-dependent, beta subunit n=58 Tax=Enterococcus RepID=C2JMK9_ENTFL
# COG0096 Ribosomal protein S8
	I9.NODE_555_length_199178_cov_70.530930_48	COG0096|SPy0065	84.8	132	20	0	1	132	1	132	1.5e-61	228.0	100.0 132 0 258.8 Enterococcaceae UniRef90_Q839F0 30S ribosomal protein S8 n=97 Tax=Enterococcaceae RepID=RS8_ENTFA
	I8.NODE_280_length_8129_cov_66.688156_4	COG0096|RC0992	25.0	116	75	5	193	300	8	119	0.039	32.7	99.3 557 0 1075.5 n/a n/a
	I9.NODE_169_length_169506_cov_71.493668.1.169568_11	COG0096|CC1262	32.5	83	44	5	95	172	53	128	0.12	30.0	100.0 265 0 537.3 Enterococcus UniRef90_Q830V0 Probable inorganic polyphosphate/ATP-NAD kinase n=58 Tax=Enterococcus RepID=PPNK_ENTFA
	I9.NODE_169_length_169506_cov_71.493668.1.169568_89	COG0096|sll1809	23.1	130	86	4	5	134	11	126	0.14	30.0	99.7 302 0 579.3 Enterococcus faecalis UniRef90_Q831A4 ATP synthase gamma chain n=57 Tax=Enterococcus faecalis RepID=ATPG_ENTFA
	I9.NODE_555_length_199178_cov_70.530930_185	COG0096|Cj1693c	34.0	50	31	1	114	163	38	85	0.24	29.6	98.8 401 0 804.7 Enterococcus faecalis UniRef90_Q839X1 Aminotransferase, class II n=56 Tax=Enterococcus faecalis RepID=Q839X1_ENTFA
	I9.NODE_1171_length_157691_cov_66.359291_86	COG0096|Cgl0524	31.4	86	50	4	25	108	41	119	0.26	29.3	100.0 333 0 661.4 Enterococcaceae UniRef90_C0X704 Glyceraldehyde-3-phosphate dehydrogenase n=96 Tax=Enterococcaceae RepID=C0X704_ENTFL
	I9.NODE_1171_length_157691_cov_66.359291_92	COG0096|Cj1693c	26.8	71	44	3	359	429	38	100	0.6	28.5	100.0 455 0 915.6 Enterococcus UniRef90_C7X0U9 Deoxyguanosinetriphosphate triphosphohydrolase n=52 Tax=Enterococcus RepID=C7X0U9_ENTFL
	I9.NODE_1974_length_227559_cov_69.794281.48.177153_21	COG0096|MG165	26.7	90	57	3	8	89	26	114	0.35	28.5	99.6 266 0 513.8 Enterococcus UniRef90_C2JRR2 Sorbitol-6-phosphate 2-dehydrogenase n=58 Tax=Enterococcus RepID=C2JRR2_ENTFL
	I9.NODE_52_length_101241_cov_64.828461_35	COG0096|SPy0065	25.0	120	67	6	1596	1696	8	123	4.2	27.7	98.2 1866 0 3656.3 Enterococcus faecalis UniRef90_C0X659 Glycosyl hydrolase n=33 Tax=Enterococcus faecalis RepID=C0X659_ENTFL
	I9.NODE_555_length_199178_cov_70.530930_44	COG0096|aq_1651	45.2	31	12	1	1	31	98	123	0.49	27.3	100.0 166 0 319.3 Enterococcaceae UniRef90_Q839E7 30S ribosomal protein S5 n=97 Tax=Enterococcaceae RepID=RS5_ENTFA
	I9.NODE_334_length_608979_cov_62.916916.14.609045_231	COG0096|APE0352	28.8	73	43	3	258	330	18	81	1.2	27.3	90.6 405 0 755.7 Enterococcus UniRef90_D4QMS2 Aspartate aminotransferase n=87 Tax=Enterococcus RepID=D4QMS2_ENTFC
# COG0091 Ribosomal protein L22
	I9.NODE_555_length_199178_cov_70.530930_57	COG0091|SPy0055	78.6	112	24	0	4	115	3	114	7.8e-46	175.6	100.0 115 0 218.0 Enterococcaceae UniRef90_Q839F9 50S ribosomal protein L22 n=97 Tax=Enterococcaceae RepID=RL22_ENTFA
	I9.NODE_334_length_608979_cov_62.916916.14.609045_489	COG0091|MT0733	25.7	144	93	4	99	228	49	192	0.014	33.9	100.0 432 0 842.4 Enterococcus UniRef90_C0X5P1 Dihydrolipoyllysine-residue (2-methylpropanoyl)transferase n=59 Tax=Enterococcus RepID=C0X5P1_ENTFL
	I9.NODE_334_length_608979_cov_62.916916.14.609045_272	COG0091|Rv0706	29.7	148	83	5	195	327	49	190	0.017	33.9	99.4 539 0 1050.8 Enterococcus UniRef90_C0X516 Dihydrolipoamide acetyltransferase n=58 Tax=Enterococcus RepID=C0X516_ENTFL
	I9.NODE_555_length_199178_cov_70.530930_134	COG0091|XF1157	22.5	89	66	2	35	122	20	106	0.32	28.1	99.5 186 0 365.2 Enterococcus UniRef90_C2DGB6 General stress protein Gls20 n=57 Tax=Enterococcus RepID=C2DGB6_ENTFL
	I9.NODE_30_length_86204_cov_71.282249.1.86265_17	COG0091|UU236_1	25.7	136	90	6	89	217	3	134	0.51	27.7	100.0 226 0 438.7 Enterococcus UniRef90_C0X7K9 5-bromo-4-chloroindolyl phosphate hydrolysis protein n=58 Tax=Enterococcus RepID=C0X7K9_ENTFL
	I9.NODE_334_length_608979_cov_62.916916.14.609045_223	COG0091|DR0316	34.0	47	31	0	498	544	12	58	2.3	26.9	100.0 609 0 1172.1 Enterococcaceae UniRef90_Q835R7 Chaperone protein DnaK n=97 Tax=Enterococcaceae RepID=DNAK_ENTFA
	I9.NODE_52_length_101241_cov_64.828461_36	COG0091|Cgl0501	31.0	71	41	2	142	212	34	96	3.3	26.6	96.5 665 0 1239.9 Enterococcus faecalis UniRef90_E2Z859 Mannosyl-glycoprotein endo-beta-N-acetylglucosaminidase n=35 Tax=Enterococcus faecalis RepID=E2Z859_ENTFL
	I9.NODE_169_length_169506_cov_71.493668.1.169568_56	COG0091|aq_016a	39.6	53	31	1	302	353	16	68	1.9	26.6	99.2 382 0 745.7 Enterococcus UniRef90_C2JME0 Glycerate kinase n=58 Tax=Enterococcus RepID=C2JME0_ENTFL
	I9.NODE_28_length_235648_cov_70.896149_168	COG0091|TM1495	20.3	128	81	6	79	185	19	146	1.6	26.6	100.0 312 0 598.6 Enterococcus faecalis UniRef90_C7X0E0 Predicted protein n=5 Tax=Enterococcus faecalis RepID=C7X0E0_ENTFL
	I9.NODE_1112_length_62909_cov_70.409431_27	COG0091|MG156	28.8	73	39	2	33	103	12	73	2.3	26.2	100.0 355 0 717.6 Enterococcus UniRef90_C2GZL3 Possible choloylglycine hydrolase n=55 Tax=Enterococcus RepID=C2GZL3_ENTFL
	I9.NODE_28_length_235648_cov_70.896149_108	COG0091|mlr0298	29.8	47	28	2	317	362	85	127	3.2	25.8	100.0 371 0 747.7 Enterococcus UniRef90_C7CVC7 Phosphoribosylaminoimidazole carboxylase n=58 Tax=Enterococcus RepID=C7CVC7_ENTFL
# COG0090 Ribosomal protein L2
	I9.NODE_555_length_199178_cov_70.530930_59	COG0090|SPy0052	84.1	276	44	0	1	276	1	276	1.2e-137	481.9	100.0 276 0 557.4 Enterococcaceae UniRef90_Q839G1 50S ribosomal protein L2 n=96 Tax=Enterococcaceae RepID=RL2_ENTFA
	I9.NODE_555_length_199178_cov_70.530930_147	COG0090|RSc3016	31.8	66	37	3	1	62	65	126	0.023	32.7	99.4 318 0 629.8 Enterococcus UniRef90_C2JRZ7 Oligopeptide ABC superfamily ATP binding cassette transporter, binding protein n=59 Tax=Enterococcus RepID=C2JRZ7_ENTFL
	I9.NODE_169_length_169506_cov_71.493668.1.169568_90	COG0090|BU521	23.9	180	107	10	10	178	74	234	0.073	31.6	100.0 468 0 909.4 Enterococcaceae UniRef90_Q831A5 ATP synthase subunit beta n=99 Tax=Enterococcaceae RepID=ATPB_ENTFA
	I9.NODE_1974_length_227559_cov_69.794281.48.177153_30	COG0090|mlr0295	31.1	45	28	1	466	507	61	105	0.3	29.6	99.8 510 0 996.5 Enterococcus UniRef90_C2JRS1 Citrate (Pro-3S)-lyase n=58 Tax=Enterococcus RepID=C2JRS1_ENTFL
	I9.NODE_52_length_101241_cov_64.828461_15	COG0090|DR0314	32.8	67	41	2	68	130	111	177	0.17	29.6	100.0 283 0 558.9 Enterococcus faecalis UniRef90_C0X666 PTS system, IIC component n=23 Tax=Enterococcus faecalis RepID=C0X666_ENTFL
	I9.NODE_52_length_101241_cov_64.828461_77	COG0090|Rv0704	32.1	84	50	3	231	314	155	231	0.31	29.6	98.8 513 0 981.9 Enterococcus UniRef90_Q833Z3 Bifunctional purine biosynthesis protein PurH n=58 Tax=Enterococcus RepID=PUR9_ENTFA
	I9.NODE_169_length_169506_cov_71.493668.1.169568_77	COG0090|MA1075	35.7	70	30	5	120	183	63	123	0.61	28.9	99.3 601 0 1138.6 Enterococcus UniRef90_C2JMC0 Cadmium-translocating P family ATPase n=58 Tax=Enterococcus RepID=C2JMC0_ENTFL
	I7.NODE_498_length_49883_cov_65.121483.32316.34966_1	COG0090|Ta1268	24.7	97	50	3	369	458	94	174	0.47	28.9	92.9 465 0 839.7 Enterococcus UniRef90_B6ZHR7 Aggregation substance n=60 Tax=Enterococcus RepID=B6ZHR7_ENTFL
	I9.NODE_555_length_199178_cov_70.530930_66	COG0090|Cgl0499	32.1	56	27	3	17	71	40	85	0.68	28.1	100.0 395 0 785.8 Lactobacillales UniRef90_Q839G8 Elongation factor Tu n=108 Tax=Lactobacillales RepID=EFTU_ENTFA
	I9.NODE_28_length_235648_cov_70.896149_6	COG0090|BMEI0760	29.8	84	40	5	320	393	15	89	1.5	27.7	99.7 680 0 1328.9 Enterococcus UniRef90_C2DAR4 Penicillin-binding protein n=66 Tax=Enterococcus RepID=C2DAR4_ENTFL
	I9.NODE_1974_length_227559_cov_69.794281.177165.227625_46	COG0090|MPN168	24.2	95	58	3	528	608	61	155	1.5	27.7	99.9 673 0 1305.4 Enterococcus UniRef90_Q82ZS4 MutS2 family protein n=58 Tax=Enterococcus RepID=Q82ZS4_ENTFA
# COG0093 Ribosomal protein L14
	I9.NODE_555_length_199178_cov_70.530930_52	COG0093|lin2771	94.3	122	7	0	1	122	1	122	5.3e-61	226.1	95.1 122 0 226.9 Tetragenococcus halophilus NBRC 12172 UniRef90_G4L3C2 50S ribosomal protein L14 n=1 Tax=Tetragenococcus halophilus NBRC 12172 RepID=G4L3C2_TETHN
	I9.NODE_1171_length_157691_cov_66.359291_24	COG0093|TM1490	34.3	35	23	0	85	119	58	92	0.25	29.6	99.3 412 0 845.5 Enterococcus faecalis UniRef90_C0X9K4 Methicillin resistance factor FemA n=57 Tax=Enterococcus faecalis RepID=C0X9K4_ENTFL
	I9.NODE_1171_length_157691_cov_66.359291_14	COG0093|SSO0708	34.5	58	28	3	63	120	78	125	0.45	28.9	100.0 446 0 911.8 Enterococcus UniRef90_C0X9L3 Glutamine synthetase n=94 Tax=Enterococcus RepID=C0X9L3_ENTFL
	I9.NODE_1974_length_227559_cov_69.794281.48.177153_142	COG0093|MA1082	30.2	63	36	2	301	355	4	66	1.6	28.1	95.1 930 0 1736.5 Enterococcus faecalis UniRef90_C0X9A3 Phage infection protein n=34 Tax=Enterococcus faecalis RepID=C0X9A3_ENTFL
	I9.NODE_169_length_169506_cov_71.493668.1.169568_139	COG0093|RP649	39.3	56	29	2	410	460	23	78	1.5	27.3	100.0 505 0 990.3 Enterococcus UniRef90_C2DAN1 Succinate dehydrogenase n=58 Tax=Enterococcus RepID=C2DAN1_ENTFL
	I9.NODE_128_length_236992_cov_72.742935_127	COG0093|MYPU_5770	35.7	42	20	1	202	243	44	78	1.4	27.3	100.0 458 0 909.4 Enterococcus faecalis UniRef90_C0X2E7 Amino acid permease family protein n=56 Tax=Enterococcus faecalis RepID=C0X2E7_ENTFL
	I9.NODE_28_length_235648_cov_70.896149_199	COG0093|TM1490	68.8	16	5	0	247	262	45	60	2.8	26.2	92.4 419 0 793.1 Enterococcus faecalis UniRef90_C7UP58 Endolysin n=3 Tax=Enterococcus faecalis RepID=C7UP58_ENTFL
	I9.NODE_1061_length_229950_cov_67.271751_157	COG0093|TVN0335	37.5	24	15	0	16	39	84	107	17	25.0	99.9 1192 0 2263.0 Enterococcus faecalis UniRef90_C2GZC5 Chromosome partition protein Smc n=62 Tax=Enterococcus faecalis RepID=C2GZC5_ENTFL
	I9.NODE_334_length_608979_cov_62.916916.14.609045_438	COG0093|VNG1701G	27.2	103	64	5	162	253	1	103	4.8	25.0	100.0 326 0 636.7 Enterococcus UniRef90_C7YA78 Sucrose operon repressor ScrR n=56 Tax=Enterococcus RepID=C7YA78_ENTFL
	I8.NODE_104_length_33048_cov_66.093681_7	COG0093|Cj1697c	28.6	49	28	1	37	78	47	95	3.9	24.6	98.5 205 0 392.5 Enterococcus faecalis UniRef90_C7UT83 Predicted protein n=31 Tax=Enterococcus faecalis RepID=C7UT83_ENTFL
	I9.NODE_1171_length_157691_cov_66.359291_134	COG0093|AF1915	25.8	62	30	2	296	342	36	96	8.5	24.6	99.6 445 0 890.2 Enterococcus UniRef90_Q833N6 UDP-N-acetylmuramate--L-alanine ligase n=58 Tax=Enterococcus RepID=MURC_ENTFA
# COG0092 Ribosomal protein S3
	I9.NODE_555_length_199178_cov_70.530930_56	COG0092|SP0215	87.6	218	26	1	1	218	1	217	3.8e-110	390.2	100.0 218 0 434.5 Enterococcus UniRef90_Q839F8 30S ribosomal protein S3 n=94 Tax=Enterococcus RepID=RS3_ENTFA
	I9.NODE_334_length_608979_cov_62.916916.14.609045_65	COG0092|VNG1697G	33.0	97	50	4	123	204	182	278	1.9e-07	48.9	99.5 205 0 418.3 Enterococcus faecalis UniRef90_C0X4J4 Probable DNA-directed RNA polymerase subunit delta n=57 Tax=Enterococcus faecalis RepID=C0X4J4_ENTFL
	I7.NODE_498_length_49883_cov_65.121483.1.30899_20	COG0092|VNG1697G	24.4	123	83	4	471	589	186	302	0.0019	37.4	97.9 667 0 1303.1 Enterococcus faecalis UniRef90_C7D573 Predicted protein n=4 Tax=Enterococcus faecalis RepID=C7D573_ENTFL
	I9.NODE_1061_length_229950_cov_67.271751_185	COG0092|CAC3127	26.2	122	76	4	527	641	33	147	0.0045	36.2	99.7 704 0 1351.3 Enterococcus UniRef90_Q82ZJ2 Polyribonucleotide nucleotidyltransferase n=58 Tax=Enterococcus RepID=PNP_ENTFA
	I9.NODE_334_length_608979_cov_62.916916.14.609045_363	COG0092|MA1078	23.5	234	149	10	375	602	50	259	0.028	33.5	97.0 695 0 1311.2 Enterococcus UniRef90_E6FYU1 Conserved domainl protein n=49 Tax=Enterococcus RepID=E6FYU1_ENTFL
	I9.NODE_201_length_46181_cov_71.807236_34	COG0092|XF1158	28.9	97	62	4	182	276	132	223	0.15	31.2	100.0 719 0 1440.6 Enterococcus faecalis UniRef90_C0X6I1 Ribonucleoside-diphosphate reductase n=57 Tax=Enterococcus faecalis RepID=C0X6I1_ENTFL
	I9.NODE_30_length_86204_cov_71.282249.1.86265_56	COG0092|RC1000	27.7	173	91	11	14	170	49	203	0.089	30.8	99.7 334 0 670.6 Enterococcus faecalis UniRef90_C0X7H2 Lipoate-protein ligase A n=56 Tax=Enterococcus faecalis RepID=C0X7H2_ENTFL
	I9.NODE_1974_length_227559_cov_69.794281.48.177153_100	COG0092|AGc3546	28.3	99	65	4	207	300	84	181	0.084	30.8	100.0 314 0 612.1 Enterococcus UniRef90_C2H1L4 Mevalonate kinase n=59 Tax=Enterococcus RepID=C2H1L4_ENTFL
	I9.NODE_1212_length_102899_cov_70.588226_6	COG0092|SA2041	27.9	61	41	1	32	92	61	118	0.082	30.4	99.6 236 0 458.4 Enterococcus UniRef90_C7CPM1 Predicted protein n=44 Tax=Enterococcus RepID=C7CPM1_ENTFL
	I9.NODE_1061_length_229950_cov_67.271751_6	COG0092|AGc3546	27.1	144	77	9	192	319	76	207	0.29	30.4	99.6 831 0 1587.8 Enterococcus UniRef90_C0X0T3 ATPase/chaperone ClpC, specificity factor for ClpP protease n=58 Tax=Enterococcus RepID=C0X0T3_ENTFL
	I9.NODE_28_length_235648_cov_70.896149_68	COG0092|DR0317	31.4	51	30	2	218	268	51	96	0.1	30.4	100.0 300 0 600.1 Enterococcus UniRef90_Q831T9 GTPase Era n=57 Tax=Enterococcus RepID=ERA_ENTFA
# COG0012 Predicted GTPase, probable translation factor COG0016 Phenylalanyl-tRNA synthetase alpha subunit COG0048 Ribosomal protein S12
	I9.NODE_1974_length_227559_cov_69.794281.48.177153_8	COG0012|SP0004	78.5	372	78	2	1	371	1	371	2e-167	581.3	100.0 371 0 721.5 n/a n/a
	I9.NODE_334_length_608979_cov_62.916916.14.609045_367	COG0012|BH4051	29.3	294	147	14	163	418	5	275	9.5e-20	90.9	100.0 438 0 872.1 Enterococcus UniRef90_Q834V4 GTPase obg n=86 Tax=Enterococcus RepID=OBG_ENTFA
	I9.NODE_1171_length_157691_cov_66.359291_77	COG0012|TVN1009	31.9	119	65	6	349	455	267	381	1.6e-06	47.8	99.9 737 0 1469.5 Enterococcus UniRef90_C0X714 GTP pyrophosphokinase n=58 Tax=Enterococcus RepID=C0X714_ENTFL
	I9.NODE_201_length_46181_cov_71.807236_38	COG0012|jhp0516	22.8	281	184	11	1	274	1	255	4.4e-06	46.2	99.7 716 0 1422.5 Enterococcus UniRef90_E6GSE1 Ferrous iron transport protein B n=58 Tax=Enterococcus RepID=E6GSE1_ENTFL
	I9.NODE_334_length_608979_cov_62.916916.14.609045_578	COG0012|SA0351	27.0	159	100	8	61	208	108	261	0.0036	36.2	99.6 561 0 1079.7 Enterococcus UniRef90_C0X5Y9 YvlB like protein n=58 Tax=Enterococcus RepID=C0X5Y9_ENTFL
	I9.NODE_28_length_235648_cov_70.896149_88	COG0012|BU191	27.3	172	98	10	96	244	161	328	0.01	34.3	99.8 422 0 828.9 Enterococcus UniRef90_Q9RPP2 Probable protease eep n=58 Tax=Enterococcus RepID=EEP_ENTFA
	I9.NODE_28_length_235648_cov_70.896149_68	COG0012|PH0525	20.7	140	103	4	10	148	3	135	0.0095	33.9	100.0 300 0 600.1 Enterococcus UniRef90_Q831T9 GTPase Era n=57 Tax=Enterococcus RepID=ERA_ENTFA
	I9.NODE_1171_length_157691_cov_66.359291_12	COG0012|BU191	40.5	37	22	0	196	232	3	39	0.013	33.9	98.5 408 0 773.1 Enterococcus UniRef90_C7D270 GTPase HflX n=58 Tax=Enterococcus RepID=C7D270_ENTFL
	I9.NODE_175_length_108926_cov_68.970016_13	COG0012|MJ1332	24.0	208	132	9	69	265	143	335	0.0084	33.9	99.3 267 0 533.5 Enterococcus faecalis UniRef90_C2DFU4 HAD superfamily hydrolase n=56 Tax=Enterococcus faecalis RepID=C2DFU4_ENTFL
	I9.NODE_169_length_169506_cov_71.493668.1.169568_71	COG0012|MG024	27.5	131	79	7	19	143	135	255	0.013	33.1	96.2 236 0 435.3 Enterococcus UniRef90_C7CUS3 Predicted protein n=52 Tax=Enterococcus RepID=C7CUS3_ENTFL
	I7.NODE_498_length_49883_cov_65.121483.34977.37750_4	COG0012|RSc2898	27.8	108	69	3	227	327	78	183	0.03	33.1	97.7 564 0 1054.7 Enterococcus UniRef90_E6HAR9 LPXTG-motif protein cell wall anchor domain protein n=23 Tax=Enterococcus RepID=E6HAR9_ENTFL
# COG0052 Ribosomal protein S2
	I9.NODE_28_length_235648_cov_70.896149_77	COG0052|L0379	77.0	256	58	1	1	256	1	255	6.8e-114	402.9	100.0 261 0 519.2 Enterococcus UniRef90_Q831U9 30S ribosomal protein S2 n=93 Tax=Enterococcus RepID=RS2_ENTFA
	I9.NODE_28_length_235648_cov_70.896149_122	COG0052|FN1620	20.8	231	167	8	194	419	16	235	0.00042	38.9	99.8 425 0 854.7 Enterococcus UniRef90_C0X0R7 Sugar ABC superfamily ATP binding cassette transporter, sugar-binding protein n=54 Tax=Enterococcus RepID=C0X0R7_ENTFL
	I9.NODE_127_length_25878_cov_72.090347.4.25944_4	COG0052|HP1554	20.0	195	126	10	30	209	70	249	0.021	33.9	99.9 680 0 1334.7 Enterococcus faecalis UniRef90_C2H0N6 Transcriptional antiterminator n=16 Tax=Enterococcus faecalis RepID=C2H0N6_ENTFL
	I9.NODE_175_length_108926_cov_68.970016_25	COG0052|FN1620	24.6	211	125	12	47	244	55	244	0.0085	33.9	99.6 270 0 519.2 Enterococcus UniRef90_Q836T1 Putative pyruvate, phosphate dikinase regulatory protein 1 n=58 Tax=Enterococcus RepID=PDRP1_ENTFA
	I9.NODE_334_length_608979_cov_62.916916.14.609045_451	COG0052|DR1513	28.3	60	39	1	59	118	167	222	0.0079	33.1	100.0 147 0 293.9 Enterococcus UniRef90_C0X5K4 Ethanolamine utilization protein EutQ n=58 Tax=Enterococcus RepID=C0X5K4_ENTFL
	I9.NODE_1212_length_102899_cov_70.588226_27	COG0052|Cgl1979	24.3	181	98	9	90	240	101	272	0.032	32.7	92.0 464 0 788.1 Enterococcus faecalis UniRef90_C7WSF6 Predicted protein n=57 Tax=Enterococcus faecalis RepID=C7WSF6_ENTFL
	I9.NODE_334_length_608979_cov_62.916916.14.609045_321	COG0052|BB0123	26.3	99	59	4	544	631	52	147	0.055	32.7	99.6 788 0 1525.8 Enterococcus UniRef90_Q835H3 MutS2 protein n=59 Tax=Enterococcus RepID=MUTS2_ENTFA
	I9.NODE_334_length_608979_cov_62.916916.14.609045_363	COG0052|VNG1143G	36.8	57	32	2	104	156	2	58	0.049	32.7	97.0 695 0 1311.2 Enterococcus UniRef90_E6FYU1 Conserved domainl protein n=49 Tax=Enterococcus RepID=E6FYU1_ENTFL
	I9.NODE_1061_length_229950_cov_67.271751_89	COG0052|Cgl1979	22.5	191	119	7	172	349	97	271	0.037	32.3	97.2 399 0 733.8 Enterococcus faecalis UniRef90_C2GZ48 Mucin-associated surface protein (MASP) n=12 Tax=Enterococcus faecalis RepID=C2GZ48_ENTFL
	I9.NODE_334_length_608979_cov_62.916916.14.609045_21	COG0052|aq_2007	22.0	214	136	10	210	394	13	224	0.075	32.0	99.4 627 0 1241.5 Enterococcus UniRef90_C0X493 Cell wall surface anchor family protein n=57 Tax=Enterococcus RepID=C0X493_ENTFL
	I9.NODE_1974_length_227559_cov_69.794281.48.177153_93	COG0052|MPN208	27.2	136	78	7	67	198	78	196	0.055	31.6	100.0 352 0 698.7 Enterococcus UniRef90_C0X2S8 ABC superfamily ATP binding cassette transporter, ABC protein n=56 Tax=Enterococcus RepID=C0X2S8_ENTFL
# COG0522 Ribosomal protein S4 and related proteins
	I9.NODE_1061_length_229950_cov_67.271751_179	COG0522|SPy2178	78.3	203	44	0	1	203	1	203	6.9e-90	322.8	100.0 203 0 407.1 Enterococcus UniRef90_Q82ZI6 30S ribosomal protein S4 n=94 Tax=Enterococcus RepID=RS4_ENTFA
	I9.NODE_334_length_608979_cov_62.916916.14.609045_549	COG0522|PA4239	36.4	55	34	1	8	61	91	145	0.0025	35.8	99.7 301 0 605.1 Enterococcus UniRef90_C0X5V9 Pseudouridine synthase n=57 Tax=Enterococcus RepID=C0X5V9_ENTFL
	I9.NODE_128_length_236992_cov_72.742935_25	COG0522|FN1284	25.9	139	81	4	279	416	32	149	0.01	34.3	100.0 418 0 841.3 Enterococcus UniRef90_Q838D7 Tyrosine--tRNA ligase 1 n=58 Tax=Enterococcus RepID=SYY1_ENTFA
	I9.NODE_128_length_236992_cov_72.742935_61	COG0522|PA4239	37.7	53	31	2	12	63	94	145	0.018	32.7	100.0 257 0 504.2 Enterococcus UniRef90_C0X280 Pseudouridine synthase n=57 Tax=Enterococcus RepID=C0X280_ENTFL
	I9.NODE_1974_length_227559_cov_69.794281.48.177153_50	COG0522|SSO0073	23.8	105	72	2	447	548	48	147	0.1	32.0	99.4 838 0 1610.1 Enterococcus UniRef90_C7W024 DNA gyrase subunit A n=59 Tax=Enterococcus RepID=C7W024_ENTFL
	I9.NODE_128_length_236992_cov_72.742935_74	COG0522|TVN0563	26.1	138	90	6	617	749	57	187	0.24	30.8	98.4 903 0 1729.9 Enterococcus UniRef90_C7CQ42 Predicted protein n=58 Tax=Enterococcus RepID=C7CQ42_ENTFL
	I9.NODE_42_length_80225_cov_83.898773_3	COG0522|RP345	26.2	84	51	3	507	579	91	174	0.28	30.0	98.7 612 0 1235.3 Enterococcus faecalis UniRef90_C0X7D2 Possible FAD(NAD)-dependent oxidoreductase n=58 Tax=Enterococcus faecalis RepID=C0X7D2_ENTFL
	I9.NODE_1171_length_157691_cov_66.359291_55	COG0522|DR2127	34.5	58	33	1	728	780	65	122	0.37	30.0	99.9 807 0 1553.9 Enterococcus UniRef90_C0X9H1 FtsK/SpoIIIE family DNA translocase n=58 Tax=Enterococcus RepID=C0X9H1_ENTFL
	I8.NODE_6_length_61903_cov_69.529068_27	COG0522|MA1109	29.4	85	50	4	336	414	56	136	0.77	28.1	99.6 445 0 885.2 Enterococcus faecalis UniRef90_F3R436 Conserved domain protein n=2 Tax=Enterococcus faecalis RepID=F3R436_ENTFL
	I9.NODE_42_length_80225_cov_83.898773_19	COG0522|NMB0167	33.3	63	33	2	239	292	122	184	0.73	28.1	90.9 418 0 781.2 Enterococcus faecalis UniRef90_C7UNF3 Endolysin n=10 Tax=Enterococcus faecalis RepID=C7UNF3_ENTFL
	I9.NODE_175_length_108926_cov_68.970016_57	COG0522|VC2572	23.4	77	50	3	270	341	130	202	0.85	27.7	99.5 374 0 735.3 Enterococcus faecalis UniRef90_F0PBT2 Cell division protein DivIB n=58 Tax=Enterococcus faecalis RepID=DIVIB_ENTF6
# COG0525 Valyl-tRNA synthetase
	I9.NODE_1974_length_227559_cov_69.794281.177165.227625_24	COG0525|SPy1568	72.1	882	235	5	6	880	3	880	0	1338.2	99.4 880 0 1782.7 Enterococcus UniRef90_Q82ZW6 Valine--tRNA ligase n=58 Tax=Enterococcus RepID=SYV_ENTFA
	I9.NODE_175_length_108926_cov_68.970016_49	COG0525|VNG2547G	25.9	914	532	33	21	898	10	814	1.4e-68	254.2	99.7 926 0 1877.8 Enterococcus UniRef90_Q836V1 Isoleucine--tRNA ligase n=59 Tax=Enterococcus RepID=SYI_ENTFA
	I9.NODE_128_length_236992_cov_72.742935_190	COG0525|AF2224	37.0	184	97	7	2	170	6	185	7.8e-28	118.6	99.9 804 0 1657.1 Enterococcus UniRef90_Q837N5 Leucine--tRNA ligase n=58 Tax=Enterococcus RepID=SYL_ENTFA
	I9.NODE_1974_length_227559_cov_69.794281.48.177153_74	COG0525|L0351	24.9	398	228	19	161	513	343	714	5.1e-20	92.4	99.9 669 0 1347.4 Enterococcus UniRef90_Q837B3 Methionine--tRNA ligase n=58 Tax=Enterococcus RepID=SYM_ENTFA
	I9.NODE_555_length_199178_cov_70.530930_161	COG0525|L0351	26.8	265	157	13	156	401	419	665	4e-08	52.4	99.4 470 0 945.3 Enterococcus UniRef90_Q839V5 Cysteine--tRNA ligase n=58 Tax=Enterococcus RepID=SYC_ENTFA
	I9.NODE_1974_length_227559_cov_69.794281.48.177153_148	COG0525|aq_1413	23.6	246	160	12	28	260	928	1158	6.5e-05	41.6	98.8 431 0 805.1 Enterococcus UniRef90_C7CQK6 Predicted protein n=57 Tax=Enterococcus RepID=C7CQK6_ENTFL
	I9.NODE_1974_length_227559_cov_69.794281.48.177153_137	COG0525|TVN0032	32.0	75	50	1	43	116	207	281	0.00039	38.5	99.7 307 0 607.4 Enterococcus UniRef90_C0X9A8 Glycine/betaine/carnitine/choline ABC superfamily ATP binding cassette transporter, binding protein n=58 Tax=Enterococcus RepID=C0X9A8_ENTFL
	I9.NODE_42_length_80225_cov_83.898773_27	COG0525|Cgl2325	22.8	184	110	8	46	209	109	280	0.0024	35.4	96.4 225 0 441.8 Enterococcus UniRef90_C7CVX1 Predicted protein n=29 Tax=Enterococcus RepID=C7CVX1_ENTFL
	I9.NODE_1061_length_229950_cov_67.271751_59	COG0525|AF2224	23.3	292	167	16	71	335	583	844	0.0072	35.0	99.6 511 0 1042.3 Enterococcus UniRef90_C2JNS4 ABC superfamily ATP binding cassette transporter, binding protein n=58 Tax=Enterococcus RepID=C2JNS4_ENTFL
	I9.NODE_1112_length_62909_cov_70.409431_44	COG0525|BB0738	28.0	93	55	3	53	143	261	343	0.0042	34.7	100.0 224 0 441.0 Enterococcus UniRef90_C7CZD0 ABC transporter ATP-binding protein n=55 Tax=Enterococcus RepID=C7CZD0_ENTFL
	I9.NODE_555_length_199178_cov_70.530930_66	COG0525|YGR094w	24.2	178	125	5	133	307	933	1103	0.0073	34.7	100.0 395 0 785.8 Lactobacillales UniRef90_Q839G8 Elongation factor Tu n=108 Tax=Lactobacillales RepID=EFTU_ENTFA
# COG0201 Preprotein translocase subunit SecY COG0256 Ribosomal protein L18
	I9.NODE_555_length_199178_cov_70.530930_41	COG0201|L0333	64.1	434	153	2	1	432	2	434	2.4e-164	571.2	100.0 432 0 828.9 Enterococcus faecalis UniRef90_C2DG01 Preprotein translocase subunit SecY n=57 Tax=Enterococcus faecalis RepID=C2DG01_ENTFL
	I9.NODE_334_length_608979_cov_62.916916.14.609045_201	COG0201|DR2116	22.7	387	239	17	408	772	39	387	6e-06	46.2	99.0 977 0 1790.0 Enterococcus faecalis UniRef90_F2MR01 ABC superfamily ATP binding cassette transporter permease subunit n=59 Tax=Enterococcus faecalis RepID=F2MR01_ENTFO
	I9.NODE_1112_length_62909_cov_70.409431_38	COG0201|BS_secY	33.3	108	58	5	305	409	135	231	7.5e-06	44.7	99.5 419 0 808.5 Enterococcus UniRef90_C2JN70 Major facilitator family transporter n=56 Tax=Enterococcus RepID=C2JN70_ENTFL
	I9.NODE_28_length_235648_cov_70.896149_52	COG0201|AF1902	23.2	276	161	16	103	341	143	404	1.4e-05	43.5	99.4 342 0 673.3 Enterococcus UniRef90_C7CV67 Predicted protein n=58 Tax=Enterococcus RepID=C7CV67_ENTFL
	I9.NODE_334_length_608979_cov_62.916916.14.609045_79	COG0201|L0333	20.2	396	222	17	1	367	93	423	1.8e-05	43.5	100.0 412 0 814.7 Enterococcus faecalis UniRef90_D4EK35 PTS system, cellobiose-specific, IIC component n=57 Tax=Enterococcus faecalis RepID=D4EK35_ENTFL
	I9.NODE_316_length_8582_cov_58.880329_10	COG0201|CPn0629	23.0	318	214	16	85	384	38	342	4.6e-05	42.0	99.7 396 0 756.1 Enterococcus UniRef90_C2JMQ7 MFS family major facilitator transporter n=58 Tax=Enterococcus RepID=C2JMQ7_ENTFL
	I9.NODE_334_length_608979_cov_62.916916.14.609045_471	COG0201|UU250	21.3	282	155	14	63	295	161	424	5.1e-05	41.6	99.7 335 0 635.6 Enterococcus faecalis UniRef90_E6FRL4 Iron chelate uptake ABC transporter, FeCT family, permease protein n=56 Tax=Enterococcus faecalis RepID=E6FRL4_ENTFL
	I9.NODE_169_length_169506_cov_71.493668.1.169568_61	COG0201|SMc01289	20.7	198	116	4	143	323	76	249	8.6e-05	41.6	100.0 569 0 1120.5 Enterococcus UniRef90_C2H2R2 Glycine betaine/carnitine/choline ABC superfamily ATP binding cassette transporter, membrane/binding protein n=58 Tax=Enterococcus RepID=C2H2R2_ENTFL
	I9.NODE_169_length_169506_cov_71.493668.1.169568_29	COG0201|sll1814	23.8	235	135	11	47	267	149	353	0.00021	39.3	100.0 278 0 538.5 Enterococcus UniRef90_C0X816 Spermidine/putrescine ABC superfamily ATP binding cassette transporter, membrane protein n=58 Tax=Enterococcus RepID=C0X816_ENTFL
	I9.NODE_555_length_199178_cov_70.530930_11	COG0201|RSc2999	30.5	105	58	4	295	391	349	446	0.00068	38.5	99.8 528 0 1019.2 Enterococcus UniRef90_E2YYI9 Polysaccharide biosynthesis protein n=58 Tax=Enterococcus RepID=E2YYI9_ENTFL
	I9.NODE_1974_length_227559_cov_69.794281.48.177153_75	COG0201|Rv0732	24.7	259	131	13	28	242	193	431	0.00059	38.5	99.8 463 0 902.5 Enterococcus UniRef90_C2JPZ2 APC family amino acid-polyamine-organocation transporter n=58 Tax=Enterococcus RepID=C2JPZ2_ENTFL
# COG0088 Ribosomal protein L4
	I9.NODE_555_length_199178_cov_70.530930_61	COG0088|SP0210	74.4	207	53	0	1	207	1	207	2.1e-86	311.2	99.5 207 0 401.0 Enterococcus UniRef90_Q839G3 50S ribosomal protein L4 n=94 Tax=Enterococcus RepID=RL4_ENTFA
	I9.NODE_1061_length_229950_cov_67.271751_141	COG0088|MYPU_5870	25.4	71	47	2	374	441	218	285	0.03	33.1	100.0 558 0 1078.5 Enterococcus faecalis UniRef90_C0X181 Glycerone kinase n=57 Tax=Enterococcus faecalis RepID=C0X181_ENTFL
	I9.NODE_1061_length_229950_cov_67.271751_157	COG0088|jhp1238	30.0	80	39	2	403	482	93	155	0.084	32.7	99.9 1192 0 2263.0 Enterococcus faecalis UniRef90_C2GZC5 Chromosome partition protein Smc n=62 Tax=Enterococcus faecalis RepID=C2GZC5_ENTFL
	I9.NODE_1212_length_102899_cov_70.588226_46	COG0088|SA2046	26.5	113	72	5	32	141	88	192	0.29	29.6	100.0 493 0 960.3 Enterococcus faecalis UniRef90_C2JL97 Sensor histidine kinase n=58 Tax=Enterococcus faecalis RepID=C2JL97_ENTFL
	I9.NODE_555_length_199178_cov_70.530930_29	COG0088|APE0228	29.1	127	79	5	169	289	50	171	0.22	29.3	100.0 289 0 570.9 Enterococcus UniRef90_Q839D4 Energy-coupling factor transporter ATP-binding protein EcfA 2 n=57 Tax=Enterococcus RepID=ECFA2_ENTFA
	I9.NODE_555_length_199178_cov_70.530930_32	COG0088|SPy0050	26.0	77	56	1	314	389	113	189	0.53	28.5	100.0 399 0 765.4 Enterococcus UniRef90_C0X919 Membrane protein n=57 Tax=Enterococcus RepID=C0X919_ENTFL
	I8.NODE_6_length_61903_cov_69.529068_10	COG0088|XF1153	25.8	128	82	7	513	633	80	201	0.93	28.5	94.2 691 0 1266.9 Bacteria UniRef90_Q59369 Histidine rich P type ATPase n=7 Tax=Bacteria RepID=Q59369_ECOLX
	I9.NODE_28_length_235648_cov_70.896149_128	COG0088|VNG1690G	30.6	72	46	3	21	91	181	249	0.44	28.5	99.4 334 0 658.3 Enterococcus faecalis UniRef90_C0X0S4 Tryptophanyl-tRNA synthetase II n=57 Tax=Enterococcus faecalis RepID=C0X0S4_ENTFL
	I9.NODE_334_length_608979_cov_62.916916.14.609045_407	COG0088|RP658	28.8	66	45	2	27	91	43	107	0.52	28.5	100.0 390 0 777.7 Enterococcus UniRef90_C0X5F8 Transcriptional regulator, PSR protein n=59 Tax=Enterococcus RepID=C0X5F8_ENTFL
	I8.NODE_104_length_33048_cov_66.093681_7	COG0088|jhp1238	30.4	79	49	4	23	97	82	158	0.27	28.5	98.5 205 0 392.5 Enterococcus faecalis UniRef90_C7UT83 Predicted protein n=31 Tax=Enterococcus faecalis RepID=C7UT83_ENTFL
	I8.NODE_104_length_33048_cov_66.093681_19	COG0088|MJ0177	22.0	168	106	9	471	623	94	251	0.98	28.5	99.2 737 0 1442.6 Enterococcus faecalis UniRef90_E6GM14 Putative uncharacterized protein n=5 Tax=Enterococcus faecalis RepID=E6GM14_ENTFL
# COG0186 Ribosomal protein S17
	I9.NODE_555_length_199178_cov_70.530930_53	COG0186|BS_rpsQ	88.4	86	10	0	3	88	2	87	2.4e-39	153.7	100.0 88 5.4e-42 175.3 Enterococcaceae UniRef90_Q839F5 30S ribosomal protein S17 n=97 Tax=Enterococcaceae RepID=RS17_ENTFA
	I9.NODE_1061_length_229950_cov_67.271751_154	COG0186|PAE1730	25.3	75	52	1	2	76	58	128	0.0029	34.3	100.0 119 0 235.7 Enterococcus faecalis UniRef90_C7V0B4 Predicted protein n=12 Tax=Enterococcus faecalis RepID=C7V0B4_ENTFL
	I9.NODE_128_length_236992_cov_72.742935_32	COG0186|Cgl0505	36.2	47	27	2	213	258	21	65	0.19	29.6	100.0 317 0 620.2 Enterococcus UniRef90_Q838C9 L-lactate dehydrogenase 2 n=57 Tax=Enterococcus RepID=LDH2_ENTFA
	I9.NODE_334_length_608979_cov_62.916916.14.609045_81	COG0186|PM1406	22.0	59	46	0	750	808	3	61	1.4	28.1	99.3 820 0 1644.8 Enterococcus faecalis UniRef90_C0X4L0 DNA-directed DNA polymerase III epsilon subunit n=57 Tax=Enterococcus faecalis RepID=C0X4L0_ENTFL
	I9.NODE_169_length_169506_cov_71.493668.1.169568_87	COG0186|Cgl0505	27.8	72	40	4	6	66	20	90	0.53	27.3	100.0 180 0 355.5 Enterococcus UniRef90_Q831A2 ATP synthase subunit delta n=58 Tax=Enterococcus RepID=ATPD_ENTFA
	I9.NODE_28_length_235648_cov_70.896149_94	COG0186|HP1310	28.2	39	27	1	869	907	9	46	2.7	27.3	99.5 929 0 1822.0 Enterococcus UniRef90_C0X8P9 DNA-directed DNA polymerase III epsilon subunit n=59 Tax=Enterococcus RepID=C0X8P9_ENTFL
	I9.NODE_334_length_608979_cov_62.916916.14.609045_84	COG0186|BU515	30.4	56	32	3	36	91	7	55	0.63	26.9	100.0 164 0 315.5 Enterococcus UniRef90_Q836E9 UPF0234 protein EF_1165 n=57 Tax=Enterococcus RepID=Y1165_ENTFA
	I9.NODE_28_length_235648_cov_70.896149_29	COG0186|BB0487	26.4	87	52	4	269	350	5	84	1.4	26.9	100.0 350 0 681.0 Enterococcus UniRef90_C0X8I0 S16 family peptidase n=58 Tax=Enterococcus RepID=C0X8I0_ENTFL
	I9.NODE_1112_length_62909_cov_70.409431_20	COG0186|PA4254	36.7	49	26	3	209	256	42	86	3.5	25.8	100.0 409 0 820.8 Enterococcus faecalis UniRef90_D4EXC8 Restriction endonuclease S subunit n=4 Tax=Enterococcus faecalis RepID=D4EXC8_ENTFL
	I9.NODE_1061_length_229950_cov_67.271751_157	COG0186|NMA0120	25.8	97	52	3	236	332	11	87	10	25.8	99.9 1192 0 2263.0 Enterococcus faecalis UniRef90_C2GZC5 Chromosome partition protein Smc n=62 Tax=Enterococcus faecalis RepID=C2GZC5_ENTFL
	I9.NODE_169_length_169506_cov_71.493668.1.169568_164	COG0186|MYPU_5780	27.0	74	45	4	9	75	11	82	0.85	25.4	98.7 75 2.3e-33 146.4 Enterococcus UniRef90_C7CV13 Predicted protein n=58 Tax=Enterococcus RepID=C7CV13_ENTFL
# COG0184 Ribosomal protein S15P/S13E COG0185 Ribosomal protein S19
	I9.NODE_1061_length_229950_cov_67.271751_184	COG0184|lin1367	79.8	89	18	0	1	89	1	89	2.7e-38	150.2	100.0 89 7.7e-44 181.4 Enterococcus UniRef90_Q82ZJ1 30S ribosomal protein S15 n=58 Tax=Enterococcus RepID=RS15_ENTFA
	I8.NODE_104_length_33048_cov_66.093681_16	COG0184|MA0949	29.9	87	50	3	383	465	26	105	0.13	31.6	93.7 830 0 1561.2 Enterococcus faecalis UniRef90_Q8VT44 EF0021 n=38 Tax=Enterococcus faecalis RepID=Q8VT44_ENTFL
	I9.NODE_2313_length_22773_cov_66.167175.7.22839_18	COG0184|MJ0036	34.1	82	44	4	28	102	26	104	0.12	29.6	99.5 196 0 399.8 Enterococcus UniRef90_C2DHS9 Peptidyl-prolyl cis-trans isomerase n=58 Tax=Enterococcus RepID=C2DHS9_ENTFL
	I9.NODE_1974_length_227559_cov_69.794281.48.177153_125	COG0184|PAE3485	27.6	116	61	9	518	621	31	135	0.52	29.6	100.0 882 0 1737.6 Enterococcus UniRef90_C2H1I8 DNA polymerase n=59 Tax=Enterococcus RepID=C2H1I8_ENTFL
	I9.NODE_1974_length_227559_cov_69.794281.48.177153_121	COG0184|Ta1131	30.0	80	47	4	351	425	39	114	0.28	29.6	98.9 469 0 931.0 Enterococcus faecalis UniRef90_C2JPU5 Possible replicative DNA helicase DnaB n=57 Tax=Enterococcus faecalis RepID=C2JPU5_ENTFL
	I9.NODE_127_length_25878_cov_72.090347.4.25944_1	COG0184|VNG0790G	25.5	106	63	5	671	766	37	136	1	28.9	99.9 1014 0 2030.0 Enterococcus faecalis UniRef90_D4EMX6 Type I site-specific deoxyribonuclease n=16 Tax=Enterococcus faecalis RepID=D4EMX6_ENTFL
	I9.NODE_334_length_608979_cov_62.916916.14.609045_274	COG0184|SSO0408	30.4	69	38	2	236	298	22	86	0.57	28.1	100.0 328 0 645.2 Enterococcus UniRef90_C7CT88 Predicted protein n=57 Tax=Enterococcus RepID=C7CT88_ENTFL
	I9.NODE_334_length_608979_cov_62.916916.14.609045_417	COG0184|PAE3485	25.6	121	56	5	50	137	3	122	0.36	28.1	100.0 209 0 411.4 Enterococcus faecalis UniRef90_Q834R0 LexA repressor n=57 Tax=Enterococcus faecalis RepID=LEXA_ENTFA
	I9.NODE_175_length_108926_cov_68.970016_61	COG0184|MPN622	35.0	60	34	2	89	148	17	71	1.3	28.1	94.6 742 0 1396.7 Enterococcus UniRef90_C2H1V6 Penicillin-binding protein C n=59 Tax=Enterococcus RepID=C2H1V6_ENTFL
	I9.NODE_201_length_46181_cov_71.807236_47	COG0184|MJ0036	30.3	89	46	5	23	106	31	108	1.1	26.9	98.9 278 0 561.6 Enterococcus UniRef90_G3GA18 Transposase n=55 Tax=Enterococcus RepID=G3GA18_ENTFC
	I9.NODE_175_length_108926_cov_68.970016_3	COG0184|MK1593	34.1	44	25	1	35	78	67	106	1.8	26.9	100.0 473 0 943.3 Enterococcus UniRef90_C2DFV4 6-phosphogluconate dehydrogenase, decarboxylating n=58 Tax=Enterococcus RepID=C2DFV4_ENTFL
# COG0080 Ribosomal protein L11
	I9.NODE_30_length_86204_cov_71.282249.1.86265_34	COG0080|BS_rplK	85.7	140	20	0	1	140	1	140	3.5e-64	236.9	100.0 140 0 267.7 Enterococcaceae UniRef90_Q830Q5 50S ribosomal protein L11 n=96 Tax=Enterococcaceae RepID=RL11_ENTFA
	I9.NODE_28_length_235648_cov_70.896149_113	COG0080|MJ0373	26.9	160	97	6	600	757	20	161	0.0011	38.5	99.9 868 0 1684.5 Enterococcus UniRef90_Q831Y7 Chaperone protein ClpB n=88 Tax=Enterococcus RepID=CLPB_ENTFA
	I9.NODE_555_length_199178_cov_70.530930_5	COG0080|MYPU_0090	28.4	148	81	6	567	705	86	217	0.0027	37.0	99.4 720 0 1397.5 Enterococcus UniRef90_E0HA92 ATP-dependent zinc metalloprotease FtsH n=58 Tax=Enterococcus RepID=E0HA92_ENTFL
	I9.NODE_1061_length_229950_cov_67.271751_155	COG0080|MA4274	30.8	39	27	0	101	139	30	68	0.13	29.3	100.0 172 0 349.4 Enterococcus faecalis UniRef90_C0X195 Transporter accessory protein n=13 Tax=Enterococcus faecalis RepID=C0X195_ENTFL
	I9.NODE_28_length_235648_cov_70.896149_160	COG0080|CT319	34.8	46	29	1	95	139	49	94	0.13	29.3	100.0 163 0 321.6 Enterococcus faecalis UniRef90_C7X0D4 Predicted protein n=5 Tax=Enterococcus faecalis RepID=C7X0D4_ENTFL
	I9.NODE_555_length_199178_cov_70.530930_174	COG0080|MTH1679	26.4	125	71	7	30	144	28	141	0.53	28.5	94.0 399 0 724.5 Enterococcus faecalis UniRef90_O52971 BacI protein n=7 Tax=Enterococcus faecalis RepID=O52971_ENTFL
	I9.NODE_316_length_8582_cov_58.880329_1	COG0080|TVN0423	26.4	72	42	2	3	66	27	95	0.19	27.7	100.0 82 4.3e-41 172.2 n/a n/a
	I9.NODE_1061_length_229950_cov_67.271751_170	COG0080|MYPU_0090	34.4	64	41	1	140	203	96	158	0.94	27.3	99.4 317 0 617.5 Enterococcus UniRef90_C2JNF7 Ferric (Fe+3) ABC superfamily ATP binding cassette transporter, binding protein n=58 Tax=Enterococcus RepID=C2JNF7_ENTFL
	I9.NODE_169_length_169506_cov_71.493668.1.169568_107	COG0080|MK0824	43.5	23	13	0	132	154	138	160	0.95	27.3	98.8 323 0 656.8 Enterococcus UniRef90_C2JM86 Mannose-6-phosphate isomerase, class I n=58 Tax=Enterococcus RepID=C2JM86_ENTFL
	I9.NODE_555_length_199178_cov_70.530930_193	COG0080|Cj0474	38.2	34	20	1	143	175	49	82	1.5	26.9	100.0 383 0 745.0 Enterococcus UniRef90_C0X3I8 Protein-N(Pi)-phosphohistidine--sugar phosphotransferase n=58 Tax=Enterococcus RepID=C0X3I8_ENTFL
	I9.NODE_334_length_608979_cov_62.916916.14.609045_507	COG0080|BB0393	28.6	105	60	5	1	96	1	99	0.71	26.9	100.0 184 0 370.2 Enterococcus faecalis UniRef90_C0X5R7 Signal peptidase I n=56 Tax=Enterococcus faecalis RepID=C0X5R7_ENTFL
# COG0081 Ribosomal protein L1
	I9.NODE_30_length_86204_cov_71.282249.1.86265_33	COG0081|lin0281	78.6	229	49	0	1	229	1	229	5.2e-102	363.2	100.0 229 0 449.9 Enterococcaceae UniRef90_Q830Q6 50S ribosomal protein L1 n=93 Tax=Enterococcaceae RepID=RL1_ENTFA
	I9.NODE_128_length_236992_cov_72.742935_3	COG0081|CPn0078	22.0	168	111	5	3	164	11	164	0.0046	35.0	97.9 326 0 622.1 Enterococcus UniRef90_C0X225 Ornithine cyclodeaminase n=40 Tax=Enterococcus RepID=C0X225_ENTFL
	I9.NODE_1974_length_227559_cov_69.794281.48.177153_6	COG0081|aq_1935	25.7	101	61	5	430	529	152	239	0.039	32.7	98.0 560 0 1091.6 Enterococcus UniRef90_Q82YY7 Membrane protein, putative n=58 Tax=Enterococcus RepID=Q82YY7_ENTFA
	I9.NODE_334_length_608979_cov_62.916916.14.609045_236	COG0081|VC0325	22.2	126	81	4	1	113	100	221	0.015	32.7	99.5 219 0 438.3 Enterococcus UniRef90_C0X4X9 DNA-entry nuclease n=58 Tax=Enterococcus RepID=C0X4X9_ENTFL
	I9.NODE_334_length_608979_cov_62.916916.14.609045_408	COG0081|TM0455	23.9	88	58	2	66	149	23	105	0.058	31.2	100.0 282 0 551.2 Enterococcus UniRef90_C2DCS1 DegV family protein n=57 Tax=Enterococcus RepID=C2DCS1_ENTFL
	I9.NODE_334_length_608979_cov_62.916916.14.609045_527	COG0081|MJ0510	24.0	183	96	8	195	367	11	160	0.097	31.2	99.6 472 0 905.2 Enterococcus UniRef90_C0X5T7 Signal recognition particle protein n=94 Tax=Enterococcus RepID=C0X5T7_ENTFL
	I9.NODE_28_length_235648_cov_70.896149_28	COG0081|UU540	23.8	126	86	3	23	139	32	156	0.033	31.2	100.0 163 0 325.5 Enterococcus UniRef90_Q831P9 Phosphopantetheine adenylyltransferase n=58 Tax=Enterococcus RepID=COAD_ENTFA
	I9.NODE_334_length_608979_cov_62.916916.14.609045_472	COG0081|AF1490	28.7	122	74	7	102	212	1	120	0.19	29.6	99.1 319 0 612.1 Enterococcus UniRef90_E0HF26 Periplasmic binding protein n=58 Tax=Enterococcus RepID=E0HF26_ENTFL
	I9.NODE_334_length_608979_cov_62.916916.14.609045_137	COG0081|MYPU_0100	29.4	85	56	3	143	226	137	218	0.21	29.6	99.4 354 0 688.7 Enterococcus UniRef90_C2JJ60 Spermidine/putrescine ABC superfamily ATP binding cassette transporter protein n=58 Tax=Enterococcus RepID=C2JJ60_ENTFL
	I9.NODE_334_length_608979_cov_62.916916.14.609045_41	COG0081|AGc3573	27.1	70	42	2	44	108	6	71	0.98	29.3	99.4 1264 0 2460.3 Enterococcus UniRef90_Q836J8 ATP-dependent helicase/nuclease subunit A n=59 Tax=Enterococcus RepID=ADDA_ENTFA
	I9.NODE_1974_length_227559_cov_69.794281.48.177153_5	COG0081|XF2636	28.5	123	79	6	172	292	21	136	0.5	28.9	100.0 493 0 953.7 Enterococcus UniRef90_C2JRP5 Inosine-5'-monophosphate dehydrogenase n=94 Tax=Enterococcus RepID=C2JRP5_ENTFL
# COG0085 DNA-directed RNA polymerase, beta subunit/140 kD subunit COG0087 Ribosomal protein L3
	I9.NODE_1061_length_229950_cov_67.271751_39	COG0085|SP1961	75.8	1203	286	3	1	1198	1	1203	0	1860.9	94.7 1202 0 2278.4 Enterococcaceae UniRef90_Q8GCR6 DNA-directed RNA polymerase subunit beta n=138 Tax=Enterococcaceae RepID=RPOB1_ENTFC
	I9.NODE_169_length_169506_cov_71.493668.1.169568_105	COG0085|Ta0390	25.9	193	113	9	30	205	3	182	0.00012	40.0	100.0 281 0 557.4 Enterococcus UniRef90_C2JM88 Extradiol dioxygenase n=58 Tax=Enterococcus RepID=C2JM88_ENTFL
	I8.NODE_23_length_15434_cov_55.317482_8	COG0085|RC0181	21.0	556	325	23	2	467	238	769	0.00035	39.3	98.9 471 0 901.7 Enterococcus UniRef90_E0GH05 ABC transporter, ATP-binding protein n=50 Tax=Enterococcus RepID=E0GH05_ENTFL
	I9.NODE_28_length_235648_cov_70.896149_157	COG0085|FN2036	23.9	184	122	8	80	251	220	397	0.00032	38.5	100.0 251 0 495.4 Enterococcus faecalis UniRef90_C7X0D1 Phage anti-repressor n=7 Tax=Enterococcus faecalis RepID=C7X0D1_ENTFL
	I9.NODE_334_length_608979_cov_62.916916.14.609045_508	COG0085|Cj0478	23.7	355	205	21	4	333	282	595	0.0008	38.1	97.1 476 0 896.0 Enterococcus UniRef90_F3R6C2 Peptidase, S41 family n=58 Tax=Enterococcus RepID=F3R6C2_ENTFL
	I9.NODE_30_length_86204_cov_71.282249.1.86265_9	COG0085|HP1198_1	19.9	337	204	12	22	324	773	1077	0.0051	36.6	99.0 1045 0 1979.9 Enterococcus UniRef90_E6GY89 Exonuclease SbcC n=60 Tax=Enterococcus RepID=E6GY89_ENTFL
	I9.NODE_1061_length_229950_cov_67.271751_40	COG0085|VC0328	30.9	68	45	1	830	897	313	378	0.0059	36.6	99.9 1217 0 2405.2 Enterococcaceae UniRef90_Q82Z41 DNA-directed RNA polymerase subunit beta' n=96 Tax=Enterococcaceae RepID=RPOC_ENTFA
	I9.NODE_1974_length_227559_cov_69.794281.48.177153_148	COG0085|MPN516	20.1	453	276	20	1	415	235	639	0.0021	36.6	98.8 431 0 805.1 Enterococcus UniRef90_C7CQK6 Predicted protein n=57 Tax=Enterococcus RepID=C7CQK6_ENTFL
	I9.NODE_1974_length_227559_cov_69.794281.48.177153_97	COG0085|alr1594	25.9	243	132	15	50	279	110	317	0.0046	35.8	99.6 556 0 1103.6 Enterococcus UniRef90_E6GU36 Bacterial extracellular solute-binding protein, family 5 n=58 Tax=Enterococcus RepID=E6GU36_ENTFL
	I9.NODE_334_length_608979_cov_62.916916.14.609045_190	COG0085|STM4153	24.8	109	68	5	8	106	225	329	0.0013	35.8	100.0 161 0 325.9 Enterococcus faecalis UniRef90_C0X4T5 Bacteriophage gp35 family protein n=57 Tax=Enterococcus faecalis RepID=C0X4T5_ENTFL
	I9.NODE_334_length_608979_cov_62.916916.14.609045_174	COG0085|TM0458	24.2	186	116	11	45	211	248	427	0.0034	35.0	100.0 239 0 481.1 Enterococcus UniRef90_C7CTI6 DNA-binding response regulator n=59 Tax=Enterococcus RepID=C7CTI6_ENTFL
# Genome: Enterococcus faecalis - Plasmid
# ... usearch output found for Enterococcus_faecalis_-_Plasmid.desc.faa as query and /home/cbrown/databases/cog/single_copy_genes.raes2007.prot.udb as database
# COG0124 Histidyl-tRNA synthetase
	I2.NODE_11_length_5143_cov_203.251801_1	COG0124|VNG2005G	28.1	64	40	2	362	419	179	242	25	23.5	100.0 586 0 1156.4 Enterococcus faecalis UniRef90_C7D4Z0 Mobilization protein n=11 Tax=Enterococcus faecalis RepID=C7D4Z0_ENTFL
	I2.NODE_11_length_5143_cov_203.251801_3	COG0124|BB0135	41.2	17	10	0	29	45	137	153	83	19.2	100.0 103 0 204.9 Enterococcus faecalis UniRef90_C7D4Z4 Putative uncharacterized protein n=8 Tax=Enterococcus faecalis RepID=C7D4Z4_ENTFL
# COG0495 Leucyl-tRNA synthetase
	I2.NODE_11_length_5143_cov_203.251801_1	COG0495|BH3281	21.7	230	142	8	228	420	561	789	0.2	30.4	100.0 586 0 1156.4 Enterococcus faecalis UniRef90_C7D4Z0 Mobilization protein n=11 Tax=Enterococcus faecalis RepID=C7D4Z0_ENTFL
	I2.NODE_11_length_5143_cov_203.251801_2	COG0495|XF2176	60.0	10	4	0	8	17	268	277	70	18.9	100.0 66 4.5e-33 145.2 Enterococcus UniRef90_C7UIY3 Putative uncharacterized protein n=13 Tax=Enterococcus RepID=C7UIY3_ENTFL
# COG0533 Metal-dependent proteases with possible chaperone activity COG0541 Signal recognition particle GTPase
	I2.NODE_11_length_5143_cov_203.251801_4	COG0533|SSO0434	28.7	136	68	7	99	226	12	126	0.064	30.8	100.0 240 0 479.2 Enterococcus faecalis UniRef90_C7D4Z3 Replication protein n=6 Tax=Enterococcus faecalis RepID=C7D4Z3_ENTFL
# COG0012 Predicted GTPase, probable translation factor COG0016 Phenylalanyl-tRNA synthetase alpha subunit COG0048 Ribosomal protein S12
	I2.NODE_11_length_5143_cov_203.251801_4	COG0012|HP0569	23.6	89	63	2	13	99	216	301	0.93	26.9	100.0 240 0 479.2 Enterococcus faecalis UniRef90_C7D4Z3 Replication protein n=6 Tax=Enterococcus faecalis RepID=C7D4Z3_ENTFL
	I2.NODE_11_length_5143_cov_203.251801_1	COG0012|FN1365	22.0	173	114	5	400	570	102	255	2.9	26.6	100.0 586 0 1156.4 Enterococcus faecalis UniRef90_C7D4Z0 Mobilization protein n=11 Tax=Enterococcus faecalis RepID=C7D4Z0_ENTFL
# COG0201 Preprotein translocase subunit SecY COG0256 Ribosomal protein L18
	I2.NODE_11_length_5143_cov_203.251801_3	COG0201|ML1833	26.9	26	19	0	19	44	303	328	9.9	22.3	100.0 103 0 204.9 Enterococcus faecalis UniRef90_C7D4Z4 Putative uncharacterized protein n=8 Tax=Enterococcus faecalis RepID=C7D4Z4_ENTFL
# COG0080 Ribosomal protein L11
	I2.NODE_11_length_5143_cov_203.251801_1	COG0080|PAE3104	26.4	106	58	6	219	322	39	126	73	21.9	100.0 586 0 1156.4 Enterococcus faecalis UniRef90_C7D4Z0 Mobilization protein n=11 Tax=Enterococcus faecalis RepID=C7D4Z0_ENTFL
# COG0100 Ribosomal protein S11
	I2.NODE_11_length_5143_cov_203.251801_4	COG0100|MJ0191	36.4	22	14	0	28	49	56	77	66	20.8	100.0 240 0 479.2 Enterococcus faecalis UniRef90_C7D4Z3 Replication protein n=6 Tax=Enterococcus faecalis RepID=C7D4Z3_ENTFL
# COG0525 Valyl-tRNA synthetase
	I2.NODE_11_length_5143_cov_203.251801_4	COG0525|BS_valS	40.9	22	13	0	63	84	184	205	13	23.1	100.0 240 0 479.2 Enterococcus faecalis UniRef90_C7D4Z3 Replication protein n=6 Tax=Enterococcus faecalis RepID=C7D4Z3_ENTFL
# COG0085 DNA-directed RNA polymerase, beta subunit/140 kD subunit COG0087 Ribosomal protein L3
	I2.NODE_11_length_5143_cov_203.251801_1	COG0085|sll1787	29.5	61	37	3	283	340	1	58	25	23.5	100.0 586 0 1156.4 Enterococcus faecalis UniRef90_C7D4Z0 Mobilization protein n=11 Tax=Enterococcus faecalis RepID=C7D4Z0_ENTFL
	I2.NODE_11_length_5143_cov_203.251801_4	COG0085|RP140	29.4	34	24	0	98	131	1168	1201	30	21.9	100.0 240 0 479.2 Enterococcus faecalis UniRef90_C7D4Z3 Replication protein n=6 Tax=Enterococcus faecalis RepID=C7D4Z3_ENTFL
# Genome: Escherichia coli - Strain A
# ... usearch output found for Escherichia_coli_-_Strain_A.desc.faa as query and /home/cbrown/databases/cog/single_copy_genes.raes2007.prot.udb as database
# COG0124 Histidyl-tRNA synthetase
	I4.NODE_223_length_11941_cov_118.468384_10	COG0124|Cj0765c	26.6	203	126	11	31	228	1	185	2.3e-05	43.5	99.7 572 0 1124.4 Enterobacteriaceae UniRef90_B7M1Z9 Proline--tRNA ligase n=442 Tax=Enterobacteriaceae RepID=SYP_ECO8A
	I4.NODE_193_length_6984_cov_131.510025_4	COG0124|MK1538	23.2	293	169	15	43	322	127	376	0.00037	38.9	100.0 382 0 764.6 Enterobacteriaceae UniRef90_P0A9S2 Lactaldehyde reductase n=297 Tax=Enterobacteriaceae RepID=FUCO_ECO57
	I4.NODE_578_length_10530_cov_113.770462_1	COG0124|all5012	25.2	147	94	6	428	572	328	460	0.00074	38.5	99.1 579 0 1190.6 Enterobacteriaceae UniRef90_B7LQ71 Threonine--tRNA ligase n=452 Tax=Enterobacteriaceae RepID=SYT_ESCF3
	I5.NODE_413_length_5788_cov_106.489464_4	COG0124|HI0369	23.1	308	172	17	35	329	81	336	0.00086	37.7	93.7 394 0 762.3 Citrobacter youngae ATCC 29220 UniRef90_D4BEN4 Mannonate dehydratase 2 n=1 Tax=Citrobacter youngae ATCC 29220 RepID=D4BEN4_9ENTR
	I2.NODE_174_length_4611_cov_172.042511_4	COG0124|YPO2878	28.3	127	52	6	5	109	270	379	0.0028	35.8	97.3 333 0 651.7 Enterobacteriaceae UniRef90_P00892 Acetolactate synthase isozyme 2 large subunit n=442 Tax=Enterobacteriaceae RepID=ILVG_ECOLI
	I6.NODE_335_length_6973_cov_75.446579_7	COG0124|Ta0099	22.8	329	196	19	2	306	124	418	0.014	33.9	98.0 453 0 889.8 n/a n/a
	I10.NODE_1151_length_5501_cov_46.679150.839.5541_2	COG0124|mlr6928	21.1	251	153	11	606	840	215	436	0.035	33.5	93.4 806 0 1470.7 Veillonella UniRef90_D1BQ67 Homocysteine S-methyltransferase n=9 Tax=Veillonella RepID=D1BQ67_VEIPT
	I1.NODE_298_length_1349_cov_244.194214.2.1437_2	COG0124|BB0135	22.2	189	111	11	2	165	246	423	0.012	32.7	98.8 166 0 314.3 Enterobacteriaceae UniRef90_P21362 Protein yciF n=258 Tax=Enterobacteriaceae RepID=YCIF_ECOLI
	I13.NODE_1998_length_3624_cov_8.362859_1	COG0124|SSO0279	28.2	78	43	3	680	745	166	242	0.068	32.3	100.0 745 0 1460.3 n/a n/a
	I5.NODE_362_length_4853_cov_100.116837.5.4941_2	COG0124|AGc1210	32.6	86	36	5	557	624	226	307	0.083	32.0	99.3 693 0 1427.9 Enterobacteriaceae UniRef90_P15977 4-alpha-glucanotransferase n=292 Tax=Enterobacteriaceae RepID=MALQ_ECOLI
	I1.NODE_133_length_3726_cov_243.269196_1	COG0124|NMB0854	23.9	243	139	13	493	715	39	255	0.11	31.6	94.6 718 0 1352.0 Enterobacteriaceae UniRef90_P25907 Uncharacterized protein ydbD n=213 Tax=Enterobacteriaceae RepID=YDBD_ECOLI
# COG0533 Metal-dependent proteases with possible chaperone activity COG0541 Signal recognition particle GTPase
	I6.NODE_343_length_3509_cov_74.818184_1	COG0533|ygjD	99.7	337	1	0	1	337	1	337	1.9e-193	667.5	97.3 337 0 651.7 Enterobacteriaceae UniRef90_A8APV4 Probable tRNA threonylcarbamoyladenosine biosynthesis protein Gcp n=13 Tax=Enterobacteriaceae RepID=GCP_CITK8
	I7.NODE_130_length_3867_cov_88.478668_3	COG0533|RSc2219	29.5	112	62	2	1	95	1	112	1.5e-11	62.8	97.0 231 0 461.1 Enterobacteriaceae UniRef90_P76256 Uncharacterized protein YeaZ n=295 Tax=Enterobacteriaceae RepID=YEAZ_ECOLI
	I5.NODE_404_length_12274_cov_98.232361_6	COG0533|Ta0324_1	27.4	157	64	8	275	394	16	159	0.00014	40.4	99.3 401 0 773.9 Enterobacteriaceae UniRef90_P0C7L3 Beta-ketoadipyl-CoA thiolase n=138 Tax=Enterobacteriaceae RepID=PAAJ_ECOLX
	I4.NODE_372_length_7844_cov_112.189697_4	COG0533|Cgl0578	27.7	184	84	10	4	166	147	302	6.5e-05	40.4	100.0 192 0 382.1 Enterobacteriaceae UniRef90_C1HEN5 Phosphoheptose isomerase n=14 Tax=Enterobacteriaceae RepID=C1HEN5_9ESCH
	I5.NODE_70_length_8059_cov_99.966248_4	COG0533|MJ1130_1	27.7	101	63	2	268	366	152	244	0.0061	35.0	98.8 429 0 840.1 Enterobacteriaceae UniRef90_P77337 Probable electron transfer flavoprotein-quinone oxidoreductase ydiS n=288 Tax=Enterobacteriaceae RepID=YDIS_ECOLI
	I3.NODE_7_length_1471_cov_154.146164.2.1559_3	COG0533|SMc03230	27.8	205	112	15	11	195	33	221	0.0049	34.3	98.0 202 0 388.3 Enterobacteriaceae UniRef90_A8AN85 LexA repressor n=481 Tax=Enterobacteriaceae RepID=LEXA_CITK8
	I4.NODE_201_length_9405_cov_134.199783_8	COG0533|STM3208	26.5	147	73	5	306	417	45	191	0.034	33.1	95.0 640 0 1181.4 Enterobacteriaceae UniRef90_A4W6D5 Chaperone protein DnaK n=522 Tax=Enterobacteriaceae RepID=DNAK_ENT38
	I6.NODE_175_length_1857_cov_72.182014.2.1934_3	COG0533|ECs3947	37.5	48	30	0	53	100	236	283	0.0072	33.1	97.7 131 0 260.0 Enterobacteriaceae UniRef90_P30131 Carbamoyltransferase hypF n=304 Tax=Enterobacteriaceae RepID=HYPF_ECOLI
	I7.NODE_348_length_914_cov_65.247261.1.998_1	COG0533|XF0435	27.0	148	75	9	27	153	91	226	0.023	32.7	99.4 332 0 689.9 Enterobacteriaceae UniRef90_P69740 Hydrogenase-1 small chain n=319 Tax=Enterobacteriaceae RepID=MBHS_ECOL6
	I5.NODE_208_length_1042_cov_87.452972_2	COG0533|RSc2219	30.8	91	50	5	173	252	42	130	0.042	31.6	97.4 269 0 526.6 Enterobacteriaceae UniRef90_P25539 Riboflavin biosynthesis protein RibD n=301 Tax=Enterobacteriaceae RepID=RIBD_ECOLI
	I4.NODE_389_length_16794_cov_130.368347.31.16882_4	COG0533|AGc4806	27.3	154	82	10	245	384	10	147	0.062	31.6	98.7 394 0 745.0 Enterobacteriaceae UniRef90_P76461 Acetyl-CoA acetyltransferase n=143 Tax=Enterobacteriaceae RepID=ATOB_ECOLI
# COG0049 Ribosomal protein S7
	I13.NODE_97144_length_432_cov_5.692130_1	COG0049|ECs4192	100.0	69	0	0	1	69	88	156	1.7e-35	140.6	100.0 69 1.2e-31 140.6 Enterobacteriaceae UniRef90_C4ZUJ6 30S ribosomal protein S7 n=9 Tax=Enterobacteriaceae RepID=RS7_ECOBW
	I13.NODE_10027_length_921_cov_10.352878_2	COG0049|FN1557	27.1	118	69	7	27	135	16	125	0.065	30.0	97.9 142 0 283.1 Enterobacteriaceae UniRef90_P67090 Universal stress protein D n=293 Tax=Enterobacteriaceae RepID=USPD_ECO57
	I4.NODE_480_length_24350_cov_135.949493.1.7311_5	COG0049|FN1557	25.8	128	78	7	17	135	6	125	0.085	29.6	100.0 142 0 290.0 Enterobacteriaceae UniRef90_P67090 Universal stress protein D n=293 Tax=Enterobacteriaceae RepID=USPD_ECO57
	I4.NODE_4_length_5040_cov_116.784325.1.5125_1	COG0049|MTH1056	21.4	98	68	2	193	281	73	170	0.77	28.9	100.0 758 0 1473.4 Bacteria UniRef90_P0ABI1 ATP-dependent Clp protease ATP-binding subunit ClpA n=482 Tax=Bacteria RepID=CLPA_ECO57
	I4.NODE_259_length_10127_cov_131.376419_1	COG0049|MTH1056	26.3	99	64	4	187	282	75	167	1.9	27.7	100.0 857 0 1654.4 Enterobacteriaceae UniRef90_P63285 Chaperone protein ClpB n=452 Tax=Enterobacteriaceae RepID=CLPB_ECO57
	I1.NODE_170_length_5319_cov_257.899231_2	COG0049|AGc3559	33.3	30	20	0	239	268	102	131	1.1	27.3	89.9 356 0 630.2 Escherichia coli UniRef90_C6V2W8 Predicted protein n=58 Tax=Escherichia coli RepID=C6V2W8_ECO5T
	I1.NODE_85_length_9929_cov_537.880676.11.10017_4	COG0049|NMB0137	28.6	42	30	0	66	107	90	131	0.36	27.3	100.0 121 0 237.3 Bacteria UniRef90_Q5I3L3 Aec50 n=316 Tax=Bacteria RepID=Q5I3L3_ECOLX
	I13.NODE_64685_length_599_cov_11.357262_1	COG0049|AGc3559	33.3	30	20	0	172	201	102	131	0.61	27.3	87.9 207 0 352.1 Escherichia coli UniRef90_C6V2W8 Predicted protein n=58 Tax=Escherichia coli RepID=C6V2W8_ECO5T
	I4.NODE_118_length_7512_cov_111.398430_2	COG0049|SSO0217	39.3	28	17	0	101	128	10	37	0.44	27.3	99.3 147 0 300.8 Bacteria UniRef90_P0AAB3 Low molecular weight protein-tyrosine-phosphatase wzb n=287 Tax=Bacteria RepID=WZB_ECO57
	I5.NODE_404_length_12274_cov_98.232361_6	COG0049|SMc01313	30.9	55	34	1	55	105	82	136	1.2	27.3	99.3 401 0 773.9 Enterobacteriaceae UniRef90_P0C7L3 Beta-ketoadipyl-CoA thiolase n=138 Tax=Enterobacteriaceae RepID=PAAJ_ECOLX
	I1.NODE_562_length_26646_cov_281.264282.1.26732_12	COG0049|TVN0162	22.2	135	86	4	357	485	8	129	3.2	26.6	98.0 635 0 1240.3 Escherichia coli UniRef90_F7N4U6 Type I restriction-modification system methyltransferase subunit n=5 Tax=Escherichia coli RepID=F7N4U6_ECOLX
# COG0103 Ribosomal protein S9
	I4.NODE_160_length_12985_cov_132.374054.1.9172_7	COG0103|ECs4103	100.0	130	0	0	1	130	1	130	1.1e-69	255.0	99.2 130 0 253.4 Bacteria UniRef90_B7LRJ8 30S ribosomal protein S9 n=597 Tax=Bacteria RepID=RS9_ESCF3
	I5.NODE_38_length_2145_cov_88.818184.1.2209_2	COG0103|aq_1878	29.0	69	43	3	228	292	20	86	0.034	32.3	100.0 373 0 753.8 Enterobacteriaceae UniRef90_P0AC90 GDP-mannose 4,6-dehydratase n=720 Tax=Enterobacteriaceae RepID=GM4D_ECO57
	I13.NODE_9239_length_785_cov_8.225478_2	COG0103|Ta0432	28.9	90	56	5	18	104	19	103	0.049	30.4	99.2 127 0 247.3 n/a n/a
	I4.NODE_517_length_31433_cov_125.706612.1.29718_17	COG0103|VNG1139Gm	23.4	77	59	0	261	337	25	101	0.36	30.0	98.5 776 0 1488.0 Bacteria UniRef90_Q32JJ5 Lon protease n=547 Tax=Bacteria RepID=LON_SHIDS
	I2.NODE_52_length_7097_cov_164.463852.2.7185_7	COG0103|Cgl0566	26.7	90	55	1	263	352	90	168	0.39	29.3	99.0 500 0 976.5 Enterobacteriaceae UniRef90_P39342 Uncharacterized protein yjgR n=312 Tax=Enterobacteriaceae RepID=YJGR_ECOLI
	I6.NODE_390_length_9251_cov_86.453033.6214.9339_1	COG0103|Ta0432	28.9	90	56	5	18	104	19	103	0.2	28.9	99.0 199 0 394.4 n/a n/a
	I4.NODE_294_length_32353_cov_120.580040.4.32441_2	COG0103|ECU03g0310	25.8	89	51	4	205	292	28	102	0.49	28.9	99.8 481 0 957.6 Enterobacteriaceae UniRef90_B2NYB9 Methylaspartate mutase, E subunit n=81 Tax=Enterobacteriaceae RepID=B2NYB9_ECO57
	I8.NODE_35_length_4048_cov_87.183052_2	COG0103|Cj1479c	24.0	150	74	7	375	522	2	113	0.79	28.5	99.8 600 0 1168.3 Enterobacteriaceae UniRef90_E2QNH0 ABC transporter protein n=134 Tax=Enterobacteriaceae RepID=E2QNH0_ECOLX
	I4.NODE_47_length_8761_cov_129.386261_6	COG0103|PH1633	46.7	30	16	0	324	353	21	50	1.3	28.1	98.9 757 0 1546.2 Enterobacteriaceae UniRef90_P46883 Primary amine oxidase n=152 Tax=Enterobacteriaceae RepID=AMO_ECOLI
	I2.NODE_53_length_4816_cov_167.114822_2	COG0103|Ta0432	40.0	45	19	2	124	167	80	117	0.68	27.7	99.0 302 0 570.9 Enterobacteriaceae UniRef90_E2QDS2 SPFH domain containing serineprotease n=93 Tax=Enterobacteriaceae RepID=E2QDS2_ECOLX
	I4.NODE_333_length_10209_cov_126.808601_6	COG0103|MT3547	29.0	69	31	2	333	383	20	88	0.9	27.7	99.8 400 0 795.8 Enterobacteriaceae UniRef90_P08506 D-alanyl-D-alanine carboxypeptidase dacC n=404 Tax=Enterobacteriaceae RepID=DACC_ECOLI
# COG0102 Ribosomal protein L13
	I4.NODE_160_length_12985_cov_132.374054.1.9172_6	COG0102|STM3345	100.0	142	0	0	1	142	1	142	1.6e-80	291.2	100.0 142 0 291.2 Bacteria UniRef90_A7ZSC5 50S ribosomal protein L13 n=610 Tax=Bacteria RepID=RL13_ECO24
	I4.NODE_201_length_9405_cov_134.199783_3	COG0102|BB0339	18.2	44	36	0	49	92	2	45	0.25	29.3	99.7 317 0 619.4 Enterobacteriaceae UniRef90_Q3Z606 Transaldolase 1 n=456 Tax=Enterobacteriaceae RepID=TAL1_SHISS
	I2.NODE_668_length_9670_cov_163.534027.2.9758_7	COG0102|SSO0069	26.9	104	59	5	146	234	38	139	0.19	29.3	99.2 250 0 493.4 Bacteria UniRef90_P0A2T9 Fumarate and nitrate reduction regulatory protein n=521 Tax=Bacteria RepID=FNR_SALMS
	I1.NODE_562_length_26646_cov_281.264282.1.26732_16	COG0102|BH0168	42.5	40	14	2	386	425	53	83	0.39	29.3	91.8 499 0 938.3 Gammaproteobacteria UniRef90_A4YCK1 N-6 DNA methylase n=8 Tax=Gammaproteobacteria RepID=A4YCK1_SHEPC
	I13.NODE_4433_length_521_cov_7.280231_1	COG0102|BB0339	18.2	44	36	0	49	92	2	45	0.12	29.3	100.0 154 0 299.3 Enterobacteriaceae UniRef90_Q3Z606 Transaldolase 1 n=456 Tax=Enterobacteriaceae RepID=TAL1_SHISS
	I13.NODE_59322_length_422_cov_7.127962_1	COG0102|VNG1138G	39.7	58	23	3	33	87	26	74	0.15	28.9	98.0 148 0 285.4 Enterobacteriaceae UniRef90_A1A967 Glutathione import ATP-binding protein GsiA n=303 Tax=Enterobacteriaceae RepID=GSIA_ECOK1
	I8.NODE_75_length_950_cov_54.763157_1	COG0102|MA0596	34.9	43	24	1	17	59	103	141	0.35	28.9	95.9 343 0 634.0 Enterobacteriaceae UniRef90_B7N941 Adhesin for cattle intestine colonization n=54 Tax=Enterobacteriaceae RepID=B7N941_ECOLU
	I3.NODE_182_length_3872_cov_170.057587_2	COG0102|SSO0069	45.8	24	13	0	280	303	22	45	0.46	28.9	100.0 451 0 916.0 Enterobacteriaceae UniRef90_P23830 CDP-diacylglycerol--serine O-phosphatidyltransferase n=422 Tax=Enterobacteriaceae RepID=PSS_ECOLI
	I8.NODE_54_length_2206_cov_96.712151.4.2286_3	COG0102|DR0174	25.5	102	62	4	90	188	64	154	0.26	28.5	97.4 193 0 382.1 Escherichia coli LT-68 UniRef90_E7I3V0 N-succinylarginine dihydrolase n=1 Tax=Escherichia coli LT-68 RepID=E7I3V0_ECOLX
	I9.NODE_114_length_5396_cov_137.342667.5.5462_1	COG0102|MA0596	34.1	41	26	1	453	492	101	141	1.3	28.5	71.9 969 0 1343.2 Escherichia coli MS 21-1 UniRef90_D8AFD4 Type 1 secretion target domain protein n=1 Tax=Escherichia coli MS 21-1 RepID=D8AFD4_ECOLX
	I13.NODE_7806_length_1078_cov_9.079778.18.1100_1	COG0102|VNG1138G	21.0	119	72	4	221	331	22	126	0.6	28.1	99.7 346 0 664.8 Enterobacteriaceae UniRef90_P14175 Glycine betaine/L-proline transport ATP-binding protein ProV n=445 Tax=Enterobacteriaceae RepID=PROV_ECOLI
# COG0100 Ribosomal protein S11
	I4.NODE_21_length_9595_cov_147.234283_1	COG0100|SA2024	27.3	99	57	3	1165	1250	17	113	0.16	32.0	96.6 1371 0 2598.2 Escherichia coli UniRef90_G1YWQ6 Putative uncharacterized protein n=8 Tax=Escherichia coli RepID=G1YWQ6_ECOLX
	I6.NODE_289_length_7872_cov_85.211639_7	COG0100|MJ0191	27.7	112	64	5	329	433	20	121	0.15	30.8	99.8 547 0 1101.7 Enterobacteriaceae UniRef90_Q47622 Peptide transport periplasmic protein sapA n=304 Tax=Enterobacteriaceae RepID=SAPA_ECOLI
	I9.NODE_379_length_6880_cov_73.582848_1	COG0100|Ta1031	26.8	82	45	1	63	129	22	103	0.072	30.8	93.3 270 0 499.6 Veillonella UniRef90_D1BLP1 Ribosomal RNA small subunit methyltransferase I n=7 Tax=Veillonella RepID=D1BLP1_VEIPT
	I6.NODE_347_length_2931_cov_75.086662.2.3019_1	COG0100|ECU03g0650	25.4	118	76	4	79	191	5	115	0.11	30.4	100.0 313 0 613.2 Enterobacteriaceae UniRef90_A7ZI01 Glutamate 5-kinase n=444 Tax=Enterobacteriaceae RepID=PROB_ECO24
	I4.NODE_222_length_4898_cov_135.629852_1	COG0100|ECU03g0650	40.0	40	23	1	101	139	85	124	0.33	28.1	98.4 188 0 376.7 Enterobacteriaceae UniRef90_P77475 Fructose-1-phosphate phosphatase YqaB n=295 Tax=Enterobacteriaceae RepID=YQAB_ECOLI
	I4.NODE_216_length_20466_cov_129.843597_17	COG0100|VC2573	37.0	46	20	2	97	136	14	56	2	27.7	99.9 865 0 1741.9 Enterobacteriaceae UniRef90_P06612 DNA topoisomerase 1 n=477 Tax=Enterobacteriaceae RepID=TOP1_ECOLI
	I8.NODE_631_length_3526_cov_59.009357.1.3595_2	COG0100|SA2024	25.3	99	70	3	47	144	17	112	1	27.7	85.2 447 0 704.9 Escherichia coli UniRef90_F1ZPA1 Putative uncharacterized protein n=5 Tax=Escherichia coli RepID=F1ZPA1_ECOLX
	I13.NODE_30316_length_1210_cov_11.800826_1	COG0100|sll1817	42.9	35	19	1	200	233	77	111	0.91	27.7	100.0 405 0 780.8 Bacteria UniRef90_P0ADG8 Inosine-5'-monophosphate dehydrogenase n=504 Tax=Bacteria RepID=IMDH_ECO57
	I4.NODE_516_length_9571_cov_129.422424.7.9654_6	COG0100|ECU03g0650	31.8	85	45	6	420	503	33	105	2.6	26.9	94.0 670 0 1250.0 Enterobacteriaceae UniRef90_A8ADI2 DNA ligase n=433 Tax=Enterobacteriaceae RepID=DNLJ_CITK8
	I13.NODE_45588_length_553_cov_12.233274_1	COG0100|lin2756	23.2	95	68	2	30	120	12	105	0.65	26.9	94.7 169 0 324.3 Bacteria UniRef90_Q032L7 Probable transcriptional regulatory protein LACR_0237 n=411 Tax=Bacteria RepID=Y237_LACLS
	I4.NODE_256_length_49207_cov_120.881401_32	COG0100|L0388	32.7	52	32	2	7	57	78	127	1.9	26.9	100.0 480 0 923.3 Bacteria UniRef90_P21599 Pyruvate kinase II n=487 Tax=Bacteria RepID=KPYK2_ECOLI
# COG0495 Leucyl-tRNA synthetase
	I4.NODE_279_length_9523_cov_112.026039.1.9603_9	COG0495|leuS	99.4	783	5	0	1	783	78	860	0	1600.1	95.0 783 0 1534.6 Enterobacteriaceae UniRef90_B5FMP4 Leucine--tRNA ligase n=514 Tax=Enterobacteriaceae RepID=SYL_SALDC
	I3.NODE_548_length_7840_cov_150.730484.1.7925_8	COG0495|ECs0680	100.0	78	0	0	1	78	1	78	3.2e-43	166.4	98.7 78 2.9e-39 166.0 Enterobacteriaceae UniRef90_B5FMP4 Leucine--tRNA ligase n=514 Tax=Enterobacteriaceae RepID=SYL_SALDC
	I4.NODE_194_length_7544_cov_109.994965_5	COG0495|VC0956	29.3	232	135	6	1	230	37	241	8.1e-24	105.5	99.7 951 0 1931.4 Enterobacteriaceae UniRef90_Q8XCB3 Valine--tRNA ligase n=466 Tax=Enterobacteriaceae RepID=SYV_ECO57
	I4.NODE_370_length_13431_cov_123.606430_7	COG0495|TM0168	24.4	307	180	16	314	612	560	822	4.4e-08	52.8	95.9 677 0 1326.2 Enterobacteriaceae UniRef90_Q57MI5 Methionine--tRNA ligase n=460 Tax=Enterobacteriaceae RepID=SYM_SALCH
	I6.NODE_348_length_2958_cov_79.108185_4	COG0495|ECU06g0280	30.0	120	70	5	111	222	487	600	1.7e-06	46.6	99.4 331 0 674.9 Shigella boydii Sb227 UniRef90_Q324Y3 Cysteine--tRNA ligase n=1 Tax=Shigella boydii Sb227 RepID=SYC_SHIBS
	I5.NODE_207_length_14595_cov_108.914696_10	COG0495|BS_leuS	25.0	192	104	9	1	163	217	397	0.00025	38.9	98.8 257 0 497.3 Enterobacteriaceae UniRef90_P37329 Molybdate-binding periplasmic protein n=273 Tax=Enterobacteriaceae RepID=MODA_ECOLI
	I4.NODE_123_length_8404_cov_149.798431_9	COG0495|BB0251	30.1	93	54	6	37	125	72	157	0.00071	38.5	95.1 555 0 1097.0 Enterobacteriaceae UniRef90_A8AJD6 Glutamine--tRNA ligase n=454 Tax=Enterobacteriaceae RepID=SYQ_CITK8
	I2.NODE_256_length_934_cov_205.376877_2	COG0495|Ta0777	31.0	71	45	2	37	103	57	127	0.00029	37.7	100.0 134 0 273.5 Shigella boydii Sb227 UniRef90_Q324Y3 Cysteine--tRNA ligase n=1 Tax=Shigella boydii Sb227 RepID=SYC_SHIBS
	I4.NODE_264_length_10045_cov_120.198807_8	COG0495|lin1769	26.4	197	107	9	117	284	279	466	0.0015	37.0	99.2 400 0 803.9 Enterobacteriaceae UniRef90_P37631 Uncharacterized protein yhiN n=297 Tax=Enterobacteriaceae RepID=YHIN_ECOLI
	I1.NODE_35_length_5854_cov_331.937134.5.5942_2	COG0495|PH0965	21.9	352	218	19	270	606	640	949	0.0068	35.4	92.0 653 0 1174.8 Escherichia coli UniRef90_D6J5M5 YjgL protein n=2 Tax=Escherichia coli RepID=D6J5M5_ECOLX
	I5.NODE_228_length_10613_cov_89.847450_3	COG0495|MYPU_0930	27.9	104	63	7	300	396	498	596	0.011	34.7	99.1 578 0 1135.2 Enterobacteriaceae UniRef90_Q3Z2Q4 Arginine--tRNA ligase n=444 Tax=Enterobacteriaceae RepID=SYR_SHISS
# COG0099 Ribosomal protein S13
	I2.NODE_150_length_7586_cov_164.817825_2	COG0099|MTH34	30.8	91	53	5	241	328	59	142	0.049	32.0	98.8 410 0 815.5 Enterobacteriaceae UniRef90_Q8X8Q3 Uncharacterized protein ydaM n=271 Tax=Enterobacteriaceae RepID=YDAM_ECO57
	I1.NODE_146_length_830_cov_224.961441_2	COG0099|RSc2996	35.7	56	27	3	101	150	45	97	0.059	30.8	97.3 221 0 420.2 Enterobacteriaceae UniRef90_P76114 HTH-type transcriptional regulator McbR n=221 Tax=Enterobacteriaceae RepID=MCBR_ECOLI
	I10.NODE_616_length_617_cov_55.012966_1	COG0099|SMc01287	28.4	81	55	2	36	114	4	83	0.053	30.8	99.5 199 0 394.4 Veillonella UniRef90_C4FQS2 Riboflavin biosynthesis protein ribBA n=9 Tax=Veillonella RepID=C4FQS2_9FIRM
	I13.NODE_5420_length_721_cov_9.124826.1.706_2	COG0099|RSc2996	35.7	56	27	3	60	109	45	97	0.048	30.8	97.8 180 0 346.7 Enterobacteriaceae UniRef90_G1ZIH0 Transcriptional regulator, GntR family n=2 Tax=Enterobacteriaceae RepID=G1ZIH0_ECOLX
	I4.NODE_550_length_25879_cov_109.713669_4	COG0099|NMA0106	22.6	106	75	2	197	296	7	111	0.11	30.4	99.7 317 0 623.6 n/a n/a
	I1.NODE_38_length_16605_cov_457.736053_17	COG0099|TM1475	25.0	64	38	1	303	366	27	80	0.23	29.6	95.2 393 0 753.8 Enterobacteriaceae UniRef90_Q93RC8 EprH protein n=88 Tax=Enterobacteriaceae RepID=Q93RC8_ECOLX
	I1.NODE_127_length_2464_cov_265.298706_2	COG0099|MK1471	28.8	66	39	3	199	259	6	68	0.22	29.6	100.0 363 0 722.2 Bacteria UniRef90_P0ABU3 GTP-dependent nucleic acid-binding protein engD n=537 Tax=Bacteria RepID=ENGD_ECO57
	I1.NODE_324_length_22758_cov_320.627380_13	COG0099|MTH34	28.8	80	41	4	52	123	56	127	0.25	28.9	98.8 246 0 479.2 Escherichia UniRef90_P42216 3-deoxy-manno-octulosonate cytidylyltransferase n=68 Tax=Escherichia RepID=KPSU5_ECOLX
	I4.NODE_101_length_5318_cov_124.608498_1	COG0099|AGc3520	61.1	18	7	0	5	22	32	49	0.46	27.7	100.0 205 0 407.1 Enterobacteriaceae UniRef90_P03024 HTH-type transcriptional regulator GalR n=408 Tax=Enterobacteriaceae RepID=GALR_ECOLI
	I6.NODE_50_length_4783_cov_75.757683.3.4871_1	COG0099|APE1737	29.5	44	23	2	63	98	20	63	0.28	27.7	96.7 122 0 241.5 Enterobacteriaceae UniRef90_P77174 Uncharacterized protein ybdM n=260 Tax=Enterobacteriaceae RepID=YBDM_ECOLI
	I5.NODE_125_length_1872_cov_149.694443_1	COG0099|DR2125	28.6	70	41	3	15	83	12	73	0.46	27.7	98.5 202 0 412.1 Enterobacteriaceae UniRef90_P54901 Stationary phase-inducible protein CsiE n=292 Tax=Enterobacteriaceae RepID=CSIE_ECOLI
# COG0197 Ribosomal protein L16/L10E COG0200 Ribosomal protein L15
	I2.NODE_313_length_3514_cov_197.592773_3	COG0197|TP0196	28.8	80	54	2	143	221	43	120	0.22	29.6	99.2 374 0 756.1 Enterobacteriaceae UniRef90_B2N732 Lipopolysaccharide core biosynthesis protein RfaG n=71 Tax=Enterobacteriaceae RepID=B2N732_ECOLX
	I4.NODE_166_length_15377_cov_133.376923.1.5388_2	COG0197|UU238	26.1	111	70	5	233	337	34	138	0.31	29.3	98.2 400 0 778.5 Enterobacteriaceae UniRef90_P36646 Protein transport protein HofC homolog n=286 Tax=Enterobacteriaceae RepID=HOFC_ECOLI
	I4.NODE_25_length_2977_cov_124.486061.4.3057_1	COG0197|mlr0301	28.7	94	44	5	47	128	38	120	0.22	28.9	100.0 217 0 468.4 Enterobacteriaceae UniRef90_D2ACB7 IS911 orfA n=11 Tax=Enterobacteriaceae RepID=D2ACB7_SHIF2
	I4.NODE_271_length_14737_cov_121.155190_3	COG0197|PAB1444	23.9	71	53	1	94	164	86	155	1.2	28.1	98.7 693 0 1349.7 Enterobacteriaceae UniRef90_P24230 ATP-dependent DNA helicase recG n=461 Tax=Enterobacteriaceae RepID=RECG_ECOLI
	I4.NODE_34_length_1136_cov_111.433975.1.1190_1	COG0197|MYPU_5800	41.5	41	21	2	77	116	39	77	0.39	28.1	100.0 226 0 464.9 Enterobacteriaceae UniRef90_P75821 Uncharacterized protein ybjS n=406 Tax=Enterobacteriaceae RepID=YBJS_ECOLI
	I6.NODE_152_length_4680_cov_81.017738_4	COG0197|Cgl0503	27.4	62	40	2	99	155	64	125	0.7	27.7	99.0 309 0 600.9 Enterobacteriaceae UniRef90_P75853 Putative aliphatic sulfonates-binding protein n=287 Tax=Enterobacteriaceae RepID=SSUA_ECOLI
	I4.NODE_23_length_5972_cov_126.086906.1.6057_2	COG0197|MK0251	39.3	28	17	0	265	292	111	138	0.87	27.7	99.7 383 0 775.0 Enterobacteriaceae UniRef90_P0A9V0 Probable acyl-CoA dehydrogenase YdiO n=366 Tax=Enterobacteriaceae RepID=YDIO_ECO57
	I1.NODE_29_length_8000_cov_342.286499_5	COG0197|HI0784	32.6	46	26	2	379	419	16	61	1.8	27.3	89.5 617 0 1079.7 Enterobacteriaceae UniRef90_P52143 Uncharacterized outer membrane protein YpjA n=290 Tax=Enterobacteriaceae RepID=YPJA_ECOLI
	I4.NODE_256_length_49207_cov_120.881401_44	COG0197|BB0485	29.0	62	33	3	228	283	31	87	2.3	26.9	93.7 586 0 1105.9 cellular organisms UniRef90_B5XQ00 Aspartate--tRNA ligase n=452 Tax=cellular organisms RepID=SYD_KLEP3
	I1.NODE_392_length_7778_cov_243.107742_5	COG0197|SSO0294	31.2	64	39	1	196	254	96	159	2.2	26.6	99.3 441 0 869.4 Enterobacteriaceae UniRef90_P77212 Probable pyridine nucleotide-disulfide oxidoreductase ykgC n=255 Tax=Enterobacteriaceae RepID=YKGC_ECOLI
	I13.NODE_64227_length_802_cov_8.769326.1.801_1	COG0197|TVN0539	39.4	33	20	0	75	107	16	48	1.7	26.2	97.0 266 0 540.4 Escherichia UniRef90_P15032 Exodeoxyribonuclease 8 n=48 Tax=Escherichia RepID=RECE_ECOLI
# COG0094 Ribosomal protein L5
	I13.NODE_8769_length_473_cov_8.103594_2	COG0094|ECs4173	100.0	127	0	0	1	127	1	127	2.5e-69	253.8	98.4 127 0 250.4 n/a n/a
	I4.NODE_643_length_835_cov_141.119766_1	COG0094|PAB2130	31.0	116	59	9	6	112	85	188	0.056	30.8	100.0 209 0 414.1 cellular organisms UniRef90_P46837 Protein yhgF n=467 Tax=cellular organisms RepID=YHGF_ECOLI
	I1.NODE_147_length_8005_cov_288.590271_5	COG0094|Cj1695c	30.0	70	40	3	259	326	15	77	0.11	30.4	99.7 329 0 644.0 Enterobacteriaceae UniRef90_P0AGF8 L-threonine dehydratase catabolic TdcB n=424 Tax=Enterobacteriaceae RepID=TDCB_ECO57
	I13.NODE_60922_length_960_cov_7.432292.1.973_1	COG0094|RP647	28.8	59	39	2	263	321	119	174	0.15	30.0	94.7 322 0 624.0 Enterobacteriaceae UniRef90_A8AMM3 Adenylosuccinate synthetase n=453 Tax=Enterobacteriaceae RepID=PURA_CITK8
	I3.NODE_76_length_9472_cov_156.364975_2	COG0094|CPn0635	22.0	168	103	9	123	266	9	172	0.21	29.6	99.7 349 0 694.5 cellular organisms UniRef90_B2U3S3 DNA polymerase IV n=340 Tax=cellular organisms RepID=DPO4_SHIB3
	I6.NODE_172_length_5710_cov_73.931000_4	COG0094|Cj1695c	32.8	58	33	2	108	159	98	155	0.36	28.9	98.3 354 0 712.6 Enterobacteriaceae UniRef90_P09029 N5-carboxyaminoimidazole ribonucleotide synthase n=302 Tax=Enterobacteriaceae RepID=PURK_ECOLI
	I4.NODE_305_length_16712_cov_111.295357.1.16798_13	COG0094|BS_rplE	25.9	81	55	3	550	630	98	173	0.68	28.9	99.4 670 0 1322.0 Enterobacteriaceae UniRef90_P71229 Hydrogenase-4 transcriptional activator n=242 Tax=Enterobacteriaceae RepID=HYFR_ECOLI
	I1.NODE_177_length_8048_cov_422.280182.11.8104_7	COG0094|ECU02g0610	25.3	83	43	4	225	307	27	90	0.44	28.5	98.7 316 0 621.7 root UniRef90_P18642 Protein impB n=87 Tax=root RepID=IMPB_SALTM
	I13.NODE_3736_length_1898_cov_10.403583_1	COG0094|ECU02g0610	25.3	83	43	4	256	338	27	90	0.48	28.5	98.7 316 0 621.7 root UniRef90_P18642 Protein impB n=87 Tax=root RepID=IMPB_SALTM
	I6.NODE_98_length_2004_cov_75.479042_2	COG0094|Rv0716	32.9	76	40	3	408	482	35	100	1	28.1	99.7 603 0 1234.9 Enterobacteriaceae UniRef90_P37127 Protein AegA n=294 Tax=Enterobacteriaceae RepID=AEGA_ECOLI
	I3.NODE_11_length_8625_cov_151.375427_3	COG0094|ML1847	24.7	150	80	7	51	190	16	142	0.75	28.1	94.3 436 0 810.4 Enterobacteriaceae UniRef90_A8ADP1 3-ketoacyl-CoA thiolase n=434 Tax=Enterobacteriaceae RepID=FADI_CITK8
# COG0097 Ribosomal protein L6P/L9E COG0098 Ribosomal protein S5
	I5.NODE_242_length_18790_cov_105.379082_21	COG0097|SP0225	24.7	162	96	8	273	430	3	142	0.074	31.6	91.4 475 0 857.8 Gammaproteobacteria UniRef90_A8ANW5 Sulfate adenylyltransferase subunit 1 n=301 Tax=Gammaproteobacteria RepID=CYSN_CITK8
	I4.NODE_158_length_9049_cov_122.297272_2	COG0097|CT514	38.9	54	28	1	429	482	55	103	0.15	30.8	100.0 567 0 1159.4 Enterobacteriaceae UniRef90_P0ACE1 Hydrogenase-2 large chain n=415 Tax=Enterobacteriaceae RepID=MBHM_ECO57
	I1.NODE_318_length_7338_cov_223.036118.2.7426_5	COG0097|jhp1224	33.3	60	32	1	90	141	34	93	0.12	30.4	95.1 326 0 620.2 Enterobacteriaceae UniRef90_P33340 Uncharacterized protein yehA n=234 Tax=Enterobacteriaceae RepID=YEHA_ECOLI
	I7.NODE_29_length_1769_cov_88.089317_1	COG0097|sll1810	24.2	95	63	4	393	487	64	149	0.22	30.4	95.1 595 0 1092.0 Escherichia coli UniRef90_D6J6M6 Putative uncharacterized protein n=2 Tax=Escherichia coli RepID=D6J6M6_ECOLX
	I4.NODE_506_length_9697_cov_131.528610_1	COG0097|YPO0224	32.1	53	36	0	31	83	16	68	0.14	29.6	99.6 239 0 464.5 Enterobacteriaceae UniRef90_P0ADT1 Uncharacterized protein yggN n=296 Tax=Enterobacteriaceae RepID=YGGN_ECO57
	I4.NODE_91_length_13586_cov_121.540627_6	COG0097|SP0225	27.4	73	50	2	123	193	36	107	0.23	29.6	97.7 391 0 773.9 Enterobacteriaceae UniRef90_P75728 2-octaprenyl-3-methyl-6-methoxy-1,4-benzoquinol hydroxylase n=297 Tax=Enterobacteriaceae RepID=UBIF_ECOLI
	I7.NODE_512_length_5605_cov_64.614449.3.5691_3	COG0097|SA2033	26.7	90	56	5	38	120	61	147	0.33	29.6	97.5 558 0 1114.0 n/a n/a
	I4.NODE_527_length_30116_cov_127.175423.3603.30204_17	COG0097|TP0204	26.8	71	52	0	235	305	72	142	0.36	28.9	99.2 356 0 716.1 Enterobacteriaceae UniRef90_Q8X4I9 Alanine racemase, catabolic n=280 Tax=Enterobacteriaceae RepID=ALR2_ECO57
	I3.NODE_26_length_3675_cov_156.167343_4	COG0097|BMEI0772	25.4	59	44	0	201	259	73	131	0.29	28.9	97.2 287 0 570.9 Enterobacteriaceae UniRef90_P77297 Uncharacterized protein yahE n=230 Tax=Enterobacteriaceae RepID=YAHE_ECOLI
	I8.NODE_646_length_3686_cov_54.770481_1	COG0097|Ta1255	21.9	155	93	6	603	730	22	175	1.6	28.5	96.0 1186 0 2204.9 Enterobacteriaceae UniRef90_B7N941 Adhesin for cattle intestine colonization n=54 Tax=Enterobacteriaceae RepID=B7N941_ECOLU
	I6.NODE_646_length_3742_cov_81.007484.2.3830_3	COG0097|XF1167	28.7	94	55	5	58	148	34	118	0.31	28.5	97.9 233 0 464.9 Enterobacteriaceae UniRef90_P58115 Pirin-like protein YhaK n=289 Tax=Enterobacteriaceae RepID=YHAK_ECO57
# COG0096 Ribosomal protein S8
	I4.NODE_23_length_5972_cov_126.086906.1.6057_5	COG0096|AF1910	30.0	40	28	0	66	105	13	52	0.016	33.1	99.3 284 0 566.2 Enterobacteriaceae UniRef90_Q32GE1 Quinate/shikimate dehydrogenase n=2 Tax=Enterobacteriaceae RepID=YDIB_SHIDS
	I2.NODE_129_length_6388_cov_178.846741_4	COG0096|SMc01295	57.1	21	9	0	353	373	96	116	0.05	32.0	99.8 415 0 838.6 Enterobacteriaceae UniRef90_P30000 Sucrose transport protein n=175 Tax=Enterobacteriaceae RepID=CSCB_ECOLX
	I13.NODE_56510_length_559_cov_12.948122.1.561_1	COG0096|SMc01295	57.1	21	9	0	37	57	96	116	0.012	32.0	100.0 99 0 193.4 n/a n/a
	I4.NODE_193_length_6984_cov_131.510025_1	COG0096|sll1809	33.3	51	32	1	304	352	32	82	0.26	29.6	100.0 429 0 836.3 Bacteria UniRef90_P0AAD7 Serine transporter n=440 Tax=Bacteria RepID=SDAC_ECO57
	I1.NODE_47_length_8049_cov_352.765808_6	COG0096|Cj1693c	30.6	62	35	1	100	161	42	95	0.2	29.3	98.1 257 0 512.3 Enterobacteriaceae UniRef90_D6IFK7 Beta1,4-galactosyltransferase WaaX n=10 Tax=Enterobacteriaceae RepID=D6IFK7_ECOLX
	I4.NODE_389_length_16794_cov_130.368347.31.16882_2	COG0096|SP0224	29.3	58	41	0	150	207	2	59	1.2	27.7	97.8 549 0 1094.0 Enterobacteriaceae UniRef90_P76463 Uncharacterized protein yfaQ n=244 Tax=Enterobacteriaceae RepID=YFAQ_ECOLI
	I7.NODE_74_length_3529_cov_82.959763.3.3615_3	COG0096|ML1845	39.3	28	13	1	251	278	82	105	1.5	26.9	99.2 392 0 766.5 Enterobacteriaceae UniRef90_P77416 Hydrogenase-4 component D n=186 Tax=Enterobacteriaceae RepID=HYFD_ECOLI
	I2.NODE_43_length_2473_cov_208.106750_2	COG0096|SSO0703	66.7	15	5	0	162	176	82	96	1.2	26.9	99.0 304 0 581.3 Enterobacteriaceae UniRef90_P30864 Uncharacterized HTH-type transcriptional regulator YafC n=273 Tax=Enterobacteriaceae RepID=YAFC_ECOLI
	I4.NODE_133_length_5948_cov_114.006218_3	COG0096|PM1401	28.0	93	50	4	108	191	1	85	1.3	26.9	99.1 337 0 660.2 Enterobacteriaceae UniRef90_P76027 Oligopeptide transport ATP-binding protein OppD n=439 Tax=Enterobacteriaceae RepID=OPPD_ECOLI
	I5.NODE_374_length_20277_cov_88.684769_19	COG0096|SMc01295	30.9	68	43	2	78	145	62	125	2.4	26.2	92.1 365 0 651.4 Enterobacteriaceae UniRef90_C0Q827 Flagellar P-ring protein n=421 Tax=Enterobacteriaceae RepID=FLGI_SALPC
	I4.NODE_217_length_8108_cov_136.983963.2.8192_4	COG0096|BB0492	32.1	53	27	1	43	86	78	130	1.6	26.2	99.2 245 0 495.7 Enterobacteriaceae UniRef90_Q0T606 Probable phosphatase YcdX n=291 Tax=Enterobacteriaceae RepID=YCDX_SHIF8
# COG0091 Ribosomal protein L22
	I9.NODE_1663_length_456_cov_74.059212_1	COG0091|Rv0706	27.1	144	92	4	2	140	62	197	0.00017	38.9	# 2 # 520 # -1 # ;gc_cont=0.553
	I2.NODE_341_length_4143_cov_172.140717_3	COG0091|MT0733	25.0	140	103	2	191	329	58	196	0.00082	38.1	98.4 490 0 908.7 Escherichia coli UniRef90_E2QM96 Putative uncharacterized protein n=12 Tax=Escherichia coli RepID=E2QM96_ECOLX
	I6.NODE_19_length_3379_cov_73.500443_1	COG0091|MG156	26.9	134	75	7	184	308	5	124	0.65	28.9	99.8 637 0 1246.9 n/a n/a
	I5.NODE_469_length_4675_cov_90.428665.3.4763_2	COG0091|MYPU_5830	25.0	44	32	1	1	43	46	89	0.099	28.9	99.0 96 0 193.7 Enterobacteriaceae UniRef90_B2NB60 Flagellar basal-body rod protein FlgC n=58 Tax=Enterobacteriaceae RepID=B2NB60_ECOLX
	I4.NODE_504_length_36394_cov_127.903885.26288.36482_9	COG0091|MT0733	36.8	57	33	1	16	69	138	194	0.14	28.5	# 7998 # 8306 # 1 # ;gc_cont=0.511
	I13.NODE_9700_length_623_cov_8.611557_1	COG0091|BH0139	25.0	84	49	4	68	147	5	78	0.37	28.1	98.6 214 0 416.0 Enterobacteriaceae UniRef90_P0CK95 Putative lipoprotein AcfD homolog n=140 Tax=Enterobacteriaceae RepID=ACFD_ECOLI
	I8.NODE_178_length_4259_cov_69.418877.1.4333_1	COG0091|PAE1782	27.4	62	29	3	711	772	32	77	1.4	28.1	47.5 829 0 706.8 pseudomallei group UniRef90_UPI00016A8984 beta-ketoacyl synthase, partial n=3 Tax=pseudomallei group RepID=UPI00016A8984
	I4.NODE_32_length_5185_cov_143.773392_2	COG0091|BH0139	25.0	84	49	4	168	247	5	78	2.6	28.1	94.6 1487 0 2874.3 Enterobacteriaceae UniRef90_P0CK95 Putative lipoprotein AcfD homolog n=140 Tax=Enterobacteriaceae RepID=ACFD_ECOLI
	I4.NODE_210_length_19025_cov_138.291718.1.19104_8	COG0091|MG156	21.8	124	80	4	217	329	16	133	0.82	27.7	98.9 362 0 724.2 n/a n/a
	I4.NODE_217_length_8108_cov_136.983963.2.8192_5	COG0091|ECU07g1410	35.3	34	17	1	284	312	44	77	0.92	27.3	98.4 312 0 631.3 Enterobacteriaceae UniRef90_B7MIH3 Glyoxylate/hydroxypyruvate reductase A n=281 Tax=Enterobacteriaceae RepID=GHRA_ECO45
	I4.NODE_517_length_31433_cov_125.706612.1.29718_20	COG0091|MK0841	29.4	68	37	3	49	107	10	75	0.37	27.3	98.4 123 0 230.7 Enterobacteriaceae UniRef90_E2QGI6 Uncharacterized protein ybaV n=127 Tax=Enterobacteriaceae RepID=E2QGI6_ECOLX
# COG0090 Ribosomal protein L2
	I1.NODE_255_length_7875_cov_242.399750_2	COG0090|PA4260	29.5	78	48	2	345	415	110	187	0.014	33.9	100.0 452 0 891.0 Enterobacteriaceae UniRef90_P0AEZ8 Membrane-bound lytic murein transglycosylase D n=394 Tax=Enterobacteriaceae RepID=MLTD_ECOL6
	I4.NODE_173_length_4345_cov_110.268814.2.4433_2	COG0090|Rv0704	31.8	66	39	2	202	262	92	156	0.12	30.0	99.6 265 0 528.5 Enterobacteriaceae UniRef90_P07821 Iron(3+)-hydroxamate import ATP-binding protein FhuC n=436 Tax=Enterobacteriaceae RepID=FHUC_ECOLI
	I4.NODE_256_length_49207_cov_120.881401_40	COG0090|BB0481	23.3	129	76	8	51	167	24	141	0.091	30.0	98.0 200 0 406.8 n/a n/a
	I6.NODE_594_length_5718_cov_75.147255_3	COG0090|APE0218	35.3	51	30	2	497	547	37	84	0.28	30.0	98.2 623 0 1189.9 Enterobacteriaceae UniRef90_A1A967 Glutathione import ATP-binding protein GsiA n=303 Tax=Enterobacteriaceae RepID=GSIA_ECOK1
	I13.NODE_7163_length_614_cov_10.828990_1	COG0090|MTH5	23.7	131	73	5	20	134	84	203	0.15	29.3	99.5 197 0 385.6 Enterobacteriaceae UniRef90_P63179 23S rRNA (guanosine-2'-O-)-methyltransferase RlmB n=445 Tax=Enterobacteriaceae RepID=RLMB_ECO57
	I1.NODE_149_length_8163_cov_221.782181.4.8251_2	COG0090|MTH5	23.7	131	73	5	66	180	84	203	0.19	29.3	99.6 243 0 473.4 Enterobacteriaceae UniRef90_P63179 23S rRNA (guanosine-2'-O-)-methyltransferase RlmB n=445 Tax=Enterobacteriaceae RepID=RLMB_ECO57
	I4.NODE_66_length_6217_cov_123.981178_3	COG0090|DR0314	26.9	108	56	4	355	455	128	219	0.47	28.9	99.6 461 0 940.6 Enterobacteriaceae UniRef90_A7ZQY1 D-phenylhydantoinase n=272 Tax=Enterobacteriaceae RepID=PHYDA_ECO24
	I9.NODE_189_length_566_cov_114.689049_1	COG0090|SPy0052	22.1	136	97	3	50	178	75	208	0.21	28.9	98.1 210 0 393.3 Escherichia coli MS 21-1 UniRef90_D8AFD4 Type 1 secretion target domain protein n=1 Tax=Escherichia coli MS 21-1 RepID=D8AFD4_ECOLX
	I6.NODE_376_length_2525_cov_75.792076.1.2602_3	COG0090|Cgl0499	27.0	74	44	3	17	88	109	174	0.64	28.9	97.3 630 0 1215.7 Enterobacteriaceae UniRef90_Q707F8 Antigen43 protein orthologue n=114 Tax=Enterobacteriaceae RepID=Q707F8_ECOLX
	I6.NODE_326_length_3308_cov_82.687424.1.3380_1	COG0090|SSO0716	32.3	62	34	2	120	176	115	173	0.27	28.9	97.8 268 0 495.4 Enterobacteriaceae UniRef90_P37617 Lead, cadmium, zinc and mercury-transporting ATPase n=301 Tax=Enterobacteriaceae RepID=ATZN_ECOLI
	I4.NODE_371_length_883_cov_146.081543_1	COG0090|Cgl0499	23.7	131	85	6	30	146	109	238	0.33	28.5	99.6 251 0 496.9 Enterobacteriaceae UniRef90_Q46798 Uncharacterized lipoprotein ygeR n=259 Tax=Enterobacteriaceae RepID=YGER_ECOLI
# COG0093 Ribosomal protein L14
	I8.NODE_160_length_1261_cov_63.149879_1	COG0093|RC0996	24.0	125	78	3	86	201	5	121	0.02	32.3	97.7 213 0 426.4 Enterobacteriaceae UniRef90_O52673 Core protein n=33 Tax=Enterobacteriaceae RepID=O52673_ECOLX
	I5.NODE_161_length_10524_cov_88.055779.5333.10612_3	COG0093|MJ0466	35.0	60	34	2	192	251	43	97	0.11	32.0	96.7 899 0 1664.0 Enterobacteriaceae UniRef90_P58356 Sensor protein torS n=300 Tax=Enterobacteriaceae RepID=TORS_ECO57
	I13.NODE_5053_length_582_cov_9.079038.1.569_1	COG0093|Cgl0508	29.0	93	45	4	5	97	27	98	0.11	29.3	100.0 140 0 281.6 Enterobacteriaceae UniRef90_P0AG78 Sulfate-binding protein n=450 Tax=Enterobacteriaceae RepID=SUBI_ECOLI
	I4.NODE_550_length_25879_cov_109.713669_4	COG0093|jhp1229	34.4	64	37	4	111	172	33	93	0.42	28.5	99.7 317 0 623.6 n/a n/a
	I1.NODE_188_length_3213_cov_256.117340_3	COG0093|PAE3136	32.4	68	35	4	102	168	18	75	0.32	28.1	100.0 183 0 374.8 Enterobacteriaceae UniRef90_P77791 Maltose O-acetyltransferase n=283 Tax=Enterobacteriaceae RepID=MAA_ECOLI
	I1.NODE_14_length_5564_cov_225.219986_3	COG0093|SMc01299	34.1	44	29	0	337	380	79	122	1.3	27.3	96.4 447 0 879.0 cellular organisms UniRef90_B5F6U1 Argininosuccinate synthase n=452 Tax=cellular organisms RepID=ASSY_SALA4
	I2.NODE_289_length_13624_cov_168.711472_12	COG0093|Ta1261	26.1	88	53	3	22	105	42	121	2.2	26.9	98.9 543 0 1099.7 Enterobacteriaceae UniRef90_P23843 Periplasmic oligopeptide-binding protein n=294 Tax=Enterobacteriaceae RepID=OPPA_ECOLI
	I4.NODE_513_length_2896_cov_115.549721.3.2984_2	COG0093|RP649	27.3	44	32	0	1	44	3	46	1.3	26.9	99.1 336 0 648.3 Enterobacteriaceae UniRef90_P24242 HTH-type transcriptional regulator AscG n=272 Tax=Enterobacteriaceae RepID=ASCG_ECOLI
	I1.NODE_120_length_11449_cov_241.194077_1	COG0093|TP0199	32.6	43	25	1	56	94	6	48	0.64	26.6	96.0 126 0 243.4 Enterobacteriaceae UniRef90_B5F831 Aspartate 1-decarboxylase n=436 Tax=Enterobacteriaceae RepID=PAND_SALA4
	I4.NODE_643_length_835_cov_141.119766_1	COG0093|DR0321	34.0	50	30	2	114	160	45	94	1.1	26.6	100.0 209 0 414.1 cellular organisms UniRef90_P46837 Protein yhgF n=467 Tax=cellular organisms RepID=YHGF_ECOLI
	I4.NODE_415_length_26354_cov_133.419815_27	COG0093|AF1915	30.2	63	40	1	37	95	30	92	1.2	25.4	99.0 103 0 206.8 Bacteria UniRef90_B5F6V5 50S ribosomal protein L21 n=455 Tax=Bacteria RepID=RL21_SALA4
# COG0092 Ribosomal protein S3
	I4.NODE_377_length_21812_cov_120.502243.1.21897_2	COG0092|MA1078	30.0	100	64	4	100	196	197	293	0.0015	38.1	97.0 893 0 1648.3 Enterobacteriaceae UniRef90_A9MP36 Translation initiation factor IF-2 n=134 Tax=Enterobacteriaceae RepID=IF2_SALAR
	I4.NODE_377_length_21812_cov_120.502243.1.21897_6	COG0092|MA1078	26.5	185	95	11	558	711	44	218	0.0045	36.2	98.0 711 0 1355.9 Enterobacteriaceae UniRef90_A8AQ53 Polyribonucleotide nucleotidyltransferase n=432 Tax=Enterobacteriaceae RepID=PNP_CITK8
	I4.NODE_87_length_11940_cov_125.840706.1.12024_10	COG0092|MA1078	21.5	284	154	13	102	341	52	310	0.0061	35.8	99.5 739 0 1521.9 Bacteria UniRef90_Q8XBS7 UPF0313 protein ygiQ n=464 Tax=Bacteria RepID=YGIQ_ECO57
	I9.NODE_1663_length_456_cov_74.059212_1	COG0092|MA1078	45.3	64	31	3	110	173	196	255	0.0019	35.4	# 2 # 520 # -1 # ;gc_cont=0.553
	I5.NODE_13_length_4985_cov_92.034103_2	COG0092|MTH8	38.5	52	30	2	63	113	190	240	0.016	33.9	98.6 497 0 952.2 Enterobacteriaceae UniRef90_B2NCG7 General secretory pathway protein E n=194 Tax=Enterobacteriaceae RepID=B2NCG7_ECOLX
	I4.NODE_42_length_11150_cov_142.490585_7	COG0092|MYPU_5810	30.1	103	61	5	72	167	41	139	0.019	33.5	100.0 453 0 876.7 Bacteria UniRef90_P0AGD9 Signal recognition particle protein n=477 Tax=Bacteria RepID=SRP54_ECO57
	I3.NODE_333_length_2476_cov_154.317444_2	COG0092|VNG1697G	27.1	129	82	6	102	219	170	297	0.039	32.7	97.7 555 0 1060.1 Bacteria UniRef90_P0A2E4 RNA polymerase sigma factor rpoD n=543 Tax=Bacteria RepID=RPOD_SALTI
	I5.NODE_242_length_18790_cov_105.379082_22	COG0092|MA1078	29.2	72	44	2	64	128	103	174	0.028	32.3	97.4 302 0 608.6 Bacteria UniRef90_B5F416 Sulfate adenylyltransferase subunit 2 n=532 Tax=Bacteria RepID=CYSD_SALA4
	I4.NODE_216_length_20466_cov_129.843597_6	COG0092|DR0317	28.7	174	77	10	49	176	48	220	0.046	31.6	99.3 293 0 599.4 Enterobacteriaceae UniRef90_P77766 Protein trpH n=359 Tax=Enterobacteriaceae RepID=TRPH_ECOLI
	I1.NODE_425_length_3998_cov_242.603806_5	COG0092|lin2775	28.8	118	58	6	4	102	54	164	0.031	31.2	91.9 149 0 266.2 Bacteria UniRef90_B2VCV8 50S ribosomal protein L9 n=441 Tax=Bacteria RepID=RL9_ERWT9
	I6.NODE_570_length_4374_cov_86.718796.9.4457_2	COG0092|CPn0641	27.8	90	59	3	180	263	66	155	0.11	30.4	100.0 310 0 626.7 Enterobacteriaceae UniRef90_A7ZH92 Homoserine kinase n=347 Tax=Enterobacteriaceae RepID=KHSE_ECO24
# COG0012 Predicted GTPase, probable translation factor COG0016 Phenylalanyl-tRNA synthetase alpha subunit COG0048 Ribosomal protein S12
	I1.NODE_127_length_2464_cov_265.298706_2	COG0012|ECs1708	100.0	363	0	0	1	363	1	363	7e-210	722.2	100.0 363 0 722.2 Bacteria UniRef90_P0ABU3 GTP-dependent nucleic acid-binding protein engD n=537 Tax=Bacteria RepID=ENGD_ECO57
	I4.NODE_415_length_26354_cov_133.419815_30	COG0012|CAC2134	25.9	278	151	12	162	390	3	274	1.4e-17	83.6	91.3 392 0 743.4 Enterobacteriaceae UniRef90_A4WEZ6 GTPase obg n=435 Tax=Enterobacteriaceae RepID=OBG_ENT38
	I4.NODE_624_length_15244_cov_117.579308_3	COG0012|MJ1332	19.8	237	154	10	68	285	159	378	0.0015	36.6	98.3 301 0 586.3 Enterobacteriaceae UniRef90_A8AD18 GTPase Era n=435 Tax=Enterobacteriaceae RepID=ERA_CITK8
	I5.NODE_267_length_3278_cov_91.535690.2.3366_3	COG0012|SPy0006	25.9	116	67	7	8	107	159	271	0.0032	35.0	99.6 225 0 442.2 Enterobacteriaceae UniRef90_P21866 KDP operon transcriptional regulatory protein KdpE n=295 Tax=Enterobacteriaceae RepID=KDPE_ECOLI
	I1.NODE_235_length_4038_cov_329.161713_3	COG0012|AF1364	27.4	113	61	5	53	145	2	113	0.0054	34.7	99.7 290 0 563.9 Bacteria UniRef90_B7MGC8 tRNA modification GTPase MnmE n=507 Tax=Bacteria RepID=MNME_ECO45
	I4.NODE_17_length_7419_cov_143.510712_4	COG0012|Cj0930	22.5	244	152	7	38	258	116	345	0.0064	34.3	99.2 263 0 510.4 Enterobacteriaceae UniRef90_P45955 Uncharacterized protein YbgF n=380 Tax=Enterobacteriaceae RepID=YBGF_ECOLI
	I4.NODE_452_length_8007_cov_119.865616.1.3070_3	COG0012|BU191	24.3	173	101	9	366	532	2	150	0.018	33.9	98.4 573 0 1090.1 Enterobacteriaceae UniRef90_P23886 ATP-binding/permease protein CydC n=296 Tax=Enterobacteriaceae RepID=CYDC_ECOLI
	I1.NODE_119_length_12615_cov_363.234955_11	COG0012|Cj0930	27.3	121	63	5	277	391	129	230	0.029	33.1	89.9 474 0 842.4 Shigella sonnei UniRef90_Q3YY05 Putative uncharacterized protein n=2 Tax=Shigella sonnei RepID=Q3YY05_SHISS
	I1.NODE_643_length_556_cov_292.593536_1	COG0012|Ta0905	35.7	42	27	0	3	44	2	43	0.0029	33.1	98.1 54 5.9e-23 111.3 Salmonella enterica subsp. enterica serovar Typhi str. E98-2068 UniRef90_UPI000190EA93 ferrous iron transport protein B, partial n=1 Tax=Salmonella enterica subsp. enterica serovar Typhi str. E98-2068 RepID=UPI000190EA93
	I4.NODE_517_length_31433_cov_125.706612.1.29718_1	COG0012|HI0393	19.6	224	148	9	298	505	62	269	0.036	32.7	99.4 482 0 952.6 Enterobacteriaceae UniRef90_A7ZIH7 tRNA sulfurtransferase n=202 Tax=Enterobacteriaceae RepID=THII_ECO24
	I1.NODE_159_length_2086_cov_252.286194_1	COG0012|MYPU_1650	20.9	234	148	10	52	263	22	240	0.044	32.3	100.0 478 0 947.6 Gammaproteobacteria UniRef90_Q8XDS0 Aspartate ammonia-lyase n=461 Tax=Gammaproteobacteria RepID=ASPA_ECO57
# COG0052 Ribosomal protein S2
	I4.NODE_261_length_33405_cov_134.013657.1.33489_18	COG0052|ECs0171	100.0	241	0	0	1	241	1	241	5.2e-137	479.6	99.6 241 0 478.0 Enterobacteriaceae UniRef90_F4NQW0 30S ribosomal protein S2 n=7 Tax=Enterobacteriaceae RepID=F4NQW0_9ENTR
	I2.NODE_61_length_7317_cov_188.744156_5	COG0052|RC0112	22.7	194	123	5	202	391	37	207	0.0013	37.4	98.2 452 0 863.6 Enterobacteriaceae UniRef90_P76339 Probable sensor-like histidine kinase YedV n=291 Tax=Enterobacteriaceae RepID=YEDV_ECOLI
	I2.NODE_53_length_4816_cov_167.114822_1	COG0052|SMc02101	30.4	135	71	8	137	265	134	251	0.001	37.0	99.3 281 0 553.9 Enterobacteriaceae UniRef90_P27302 Transketolase 1 n=470 Tax=Enterobacteriaceae RepID=TKT1_ECOLI
	I4.NODE_78_length_4346_cov_111.478828.2.4434_4	COG0052|SMc02101	18.4	206	136	7	29	203	33	237	0.0015	36.6	98.7 298 0 573.2 Enterobacteriaceae UniRef90_A7ZPM8 N-acetylmuramic acid 6-phosphate etherase n=298 Tax=Enterobacteriaceae RepID=MURQ_ECO24
	I4.NODE_253_length_3383_cov_128.057053.1.3469_1	COG0052|TP0606	20.8	293	152	14	202	472	13	247	0.017	33.9	99.1 552 0 1073.2 Enterobacteriaceae UniRef90_P77510 Sensor histidine kinase DpiB n=282 Tax=Enterobacteriaceae RepID=DPIB_ECOLI
	I4.NODE_261_length_33405_cov_134.013657.1.33489_9	COG0052|SP2215	24.8	157	107	7	12	160	68	221	0.025	31.6	100.0 161 0 303.5 Enterobacteriaceae UniRef90_P0AEU9 Chaperone protein skp n=407 Tax=Enterobacteriaceae RepID=SKP_ECO57
	I4.NODE_253_length_3383_cov_128.057053.1.3469_2	COG0052|XF2580	29.2	106	65	6	48	150	35	133	0.046	31.2	100.0 226 0 451.1 Enterobacteriaceae UniRef90_P0AEF6 Transcriptional regulatory protein DpiA n=276 Tax=Enterobacteriaceae RepID=DPIA_ECO57
	I2.NODE_168_length_1642_cov_193.538361_2	COG0052|SP2215	26.3	133	70	7	138	251	9	132	0.053	31.2	99.6 260 0 508.4 Enterobacteriaceae UniRef90_P09551 Lysine-arginine-ornithine-binding periplasmic protein n=409 Tax=Enterobacteriaceae RepID=ARGT_ECOLI
	I13.NODE_14304_length_686_cov_10.790088_1	COG0052|UU026	27.1	85	52	3	33	111	66	146	0.044	30.8	98.2 165 0 326.6 cellular organisms UniRef90_P77536 Uncharacterized electron transport protein ykgF n=282 Tax=cellular organisms RepID=YKGF_ECOLI
	I1.NODE_392_length_7778_cov_243.107742_8	COG0052|UU026	27.1	85	52	3	33	111	66	146	0.081	30.8	99.3 305 0 607.1 cellular organisms UniRef90_P77536 Uncharacterized electron transport protein ykgF n=282 Tax=cellular organisms RepID=YKGF_ECOLI
	I4.NODE_377_length_21812_cov_120.502243.1.21897_2	COG0052|RC0112	26.0	77	53	1	143	219	223	295	0.53	29.6	97.0 893 0 1648.3 Enterobacteriaceae UniRef90_A9MP36 Translation initiation factor IF-2 n=134 Tax=Enterobacteriaceae RepID=IF2_SALAR
# COG0522 Ribosomal protein S4 and related proteins
	I4.NODE_4_length_5040_cov_116.784325.1.5125_1	COG0522|UU498	18.9	201	137	6	257	445	2	188	0.0063	35.8	100.0 758 0 1473.4 Bacteria UniRef90_P0ABI1 ATP-dependent Clp protease ATP-binding subunit ClpA n=482 Tax=Bacteria RepID=CLPA_ECO57
	I5.NODE_242_length_18790_cov_105.379082_11	COG0522|YPO0233	28.6	147	87	7	94	235	67	200	0.068	31.2	99.7 330 0 640.2 Enterobacteriaceae UniRef90_P35540 RNA polymerase sigma factor rpoS n=227 Tax=Enterobacteriaceae RepID=RPOS_SHIFL
	I13.NODE_10940_length_804_cov_6.924129_1	COG0522|UU498	24.5	188	108	10	5	180	2	167	0.064	30.8	100.0 219 0 437.2 Enterobacteriaceae UniRef90_Q8XBS3 Transcriptional regulatory protein qseB n=294 Tax=Enterobacteriaceae RepID=QSEB_ECO57
	I1.NODE_182_length_4442_cov_270.624725.3.4530_3	COG0522|VNG1133G	40.9	44	24	1	28	71	21	62	0.088	30.4	100.0 251 0 500.0 Escherichia UniRef90_B3HYH5 ISAfe9, transposition helper protein n=16 Tax=Escherichia RepID=B3HYH5_ECOLX
	I2.NODE_170_length_4977_cov_170.511353_6	COG0522|BB0615	29.5	61	36	3	8	67	97	151	0.1	30.4	99.7 290 0 576.2 Enterobacteriaceae UniRef90_Q8X4L9 Ribosomal large subunit pseudouridine synthase F n=412 Tax=Enterobacteriaceae RepID=RLUF_ECO57
	I4.NODE_603_length_20549_cov_124.844666.58.20637_15	COG0522|AF2284	29.9	107	55	4	114	218	52	140	0.084	30.4	99.6 240 0 468.4 Enterobacteriaceae UniRef90_P10346 Glutamine transport ATP-binding protein GlnQ n=446 Tax=Enterobacteriaceae RepID=GLNQ_ECOLI
	I13.NODE_13218_length_511_cov_8.953033.1.490_2	COG0522|VNG1133G	40.9	44	24	1	28	71	21	62	0.03	30.4	100.0 79 1.6e-38 163.7 Escherichia UniRef90_B3HYH5 ISAfe9, transposition helper protein n=16 Tax=Escherichia RepID=B3HYH5_ECOLX
	I4.NODE_216_length_20466_cov_129.843597_9	COG0522|lin1638	25.8	66	40	3	1	65	90	147	0.13	30.0	99.7 291 0 581.3 Enterobacteriaceae UniRef90_Q8FHV4 Ribosomal large subunit pseudouridine synthase B n=264 Tax=Enterobacteriaceae RepID=RLUB_ECOL6
	I4.NODE_477_length_21671_cov_116.603249_13	COG0522|aq_072	26.4	72	42	3	112	178	135	200	0.21	29.6	99.7 348 0 713.8 Enterobacteriaceae UniRef90_P0AFK9 Spermidine/putrescine-binding periplasmic protein n=448 Tax=Enterobacteriaceae RepID=POTD_ECOLI
	I3.NODE_336_length_19719_cov_149.541718_6	COG0522|Cj1594	30.6	72	46	3	15	84	75	144	0.2	29.6	100.0 331 0 658.3 Bacteria UniRef90_P0A9B4 Glyceraldehyde-3-phosphate dehydrogenase A n=524 Tax=Bacteria RepID=G3P1_ECO57
	I4.NODE_312_length_6598_cov_131.703842.1.6683_5	COG0522|RSc2994	31.7	60	29	2	62	112	119	175	0.14	29.3	98.3 181 0 355.1 Escherichia coli UniRef90_B7UFZ1 Predicted fimbrial subunit protein n=19 Tax=Escherichia coli RepID=B7UFZ1_ECO27
# COG0525 Valyl-tRNA synthetase
	I4.NODE_194_length_7544_cov_109.994965_5	COG0525|valS	99.9	951	1	0	1	951	1	951	0	1934.5	99.7 951 0 1931.4 Enterobacteriaceae UniRef90_Q8XCB3 Valine--tRNA ligase n=466 Tax=Enterobacteriaceae RepID=SYV_ECO57
	I4.NODE_279_length_9523_cov_112.026039.1.9603_9	COG0525|SA1488	26.1	299	170	12	528	782	505	796	1.3e-19	91.3	95.0 783 0 1534.6 Enterobacteriaceae UniRef90_B5FMP4 Leucine--tRNA ligase n=514 Tax=Enterobacteriaceae RepID=SYL_SALDC
	I3.NODE_548_length_7840_cov_150.730484.1.7925_8	COG0525|MJ1007	47.1	70	37	0	9	78	10	79	2.8e-15	73.6	98.7 78 2.9e-39 166.0 Enterobacteriaceae UniRef90_B5FMP4 Leucine--tRNA ligase n=514 Tax=Enterobacteriaceae RepID=SYL_SALDC
	I4.NODE_370_length_13431_cov_123.606430_7	COG0525|PH0314	27.2	151	79	6	15	151	48	181	2.1e-10	60.5	95.9 677 0 1326.2 Enterobacteriaceae UniRef90_Q57MI5 Methionine--tRNA ligase n=460 Tax=Enterobacteriaceae RepID=SYM_SALCH
	I6.NODE_348_length_2958_cov_79.108185_4	COG0525|SA1488	25.4	173	115	6	76	242	431	595	4.4e-07	48.5	99.4 331 0 674.9 Shigella boydii Sb227 UniRef90_Q324Y3 Cysteine--tRNA ligase n=1 Tax=Shigella boydii Sb227 RepID=SYC_SHIBS
	I13.NODE_1998_length_3624_cov_8.362859_1	COG0525|MYPU_2570	26.5	245	132	14	264	485	604	823	0.00095	38.5	100.0 745 0 1460.3 n/a n/a
	I4.NODE_517_length_31433_cov_125.706612.1.29718_17	COG0525|SA1488	26.1	180	103	10	87	262	722	875	0.0022	37.4	98.5 776 0 1488.0 Bacteria UniRef90_Q32JJ5 Lon protease n=547 Tax=Bacteria RepID=LON_SHIDS
	I2.NODE_78_length_3369_cov_210.850098_2	COG0525|YGR094w	35.6	90	49	5	266	351	66	150	0.0018	37.0	90.7 485 0 882.9 Escherichia coli UniRef90_C6UZ39 Predicted protein n=57 Tax=Escherichia coli RepID=C6UZ39_ECO5T
	I4.NODE_186_length_5538_cov_113.776093_1	COG0525|SSO0899	28.5	137	81	6	50	182	230	353	0.0021	35.4	100.0 197 0 390.6 Gammaproteobacteria UniRef90_P76558 NADP-dependent malic enzyme n=457 Tax=Gammaproteobacteria RepID=MAO2_ECOLI
	I4.NODE_691_length_4125_cov_112.804604_2	COG0525|VC2503	29.1	79	53	1	341	416	819	897	0.0059	35.4	99.8 548 0 1109.0 Enterobacteriaceae UniRef90_P14407 Fumarate hydratase class I, anaerobic n=419 Tax=Enterobacteriaceae RepID=FUMB_ECOLI
	I3.NODE_344_length_8339_cov_156.064041_1	COG0525|AF2224	25.3	233	133	12	195	405	471	684	0.0087	34.7	94.5 470 0 921.8 Enterobacteriaceae UniRef90_B5XVT8 Glutamate--tRNA ligase n=324 Tax=Enterobacteriaceae RepID=SYE_KLEP3
# COG0201 Preprotein translocase subunit SecY COG0256 Ribosomal protein L18
	I4.NODE_531_length_11681_cov_127.300575.1.11734_6	COG0201|BH0154	26.4	246	129	14	16	230	62	286	9e-05	41.2	100.0 455 0 872.8 Enterobacteriaceae UniRef90_Q46817 Putative permease ygfQ n=272 Tax=Enterobacteriaceae RepID=YGFQ_ECOLI
	I1.NODE_38_length_16605_cov_457.736053_1	COG0201|UU250	22.8	263	142	13	29	253	154	393	0.00024	39.7	100.0 409 0 799.7 Enterobacteriaceae UniRef90_P63342 Inner membrane transport protein YqeG n=276 Tax=Enterobacteriaceae RepID=YQEG_ECO57
	I1.NODE_267_length_3351_cov_274.951050_3	COG0201|BS_secY	21.6	134	89	6	286	410	112	238	0.0012	37.7	91.3 531 0 969.5 Enterobacteriaceae UniRef90_B5XXT7 Cation/acetate symporter ActP n=313 Tax=Enterobacteriaceae RepID=ACTP_KLEP3
	I3.NODE_336_length_19719_cov_149.541718_10	COG0201|MG170	22.2	351	196	18	110	416	23	340	0.001	37.7	99.3 459 0 900.6 Enterobacteriaceae UniRef90_P76230 Putative metabolite transport protein ydjK n=231 Tax=Enterobacteriaceae RepID=YDJK_ECOLI
	I1.NODE_104_length_12840_cov_376.986053_8	COG0201|ZprlA	22.2	257	139	13	106	319	17	255	0.0007	37.7	100.0 319 0 622.5 Enterobacteriaceae UniRef90_P0AGH9 Phosphate transport system permease protein pstC n=445 Tax=Enterobacteriaceae RepID=PSTC_ECO57
	I4.NODE_302_length_9501_cov_121.024315_4	COG0201|SSO0695	22.7	422	240	22	106	469	68	461	0.0018	37.0	99.4 484 0 955.3 Enterobacteriaceae UniRef90_P76352 Uncharacterized transporter yeeO n=264 Tax=Enterobacteriaceae RepID=YEEO_ECOLI
	I4.NODE_365_length_15262_cov_113.322762_3	COG0201|sll1814	27.5	160	84	9	38	177	185	332	0.0016	36.6	99.7 330 0 635.2 Enterobacteriaceae UniRef90_B1XEA3 Autoinducer 2 import system permease protein lsrD n=221 Tax=Enterobacteriaceae RepID=LSRD_ECODH
	I4.NODE_37_length_14009_cov_117.049683_3	COG0201|CC1268	26.5	136	81	5	200	325	103	229	0.0024	36.2	99.5 370 0 725.7 Enterobacteriaceae UniRef90_P0AFS7 UPF0118 inner membrane protein ydiK n=279 Tax=Enterobacteriaceae RepID=YDIK_ECOLI
	I4.NODE_10_length_14302_cov_136.194168_12	COG0201|RC0986	24.4	254	133	13	26	263	10	220	0.0027	35.8	99.7 328 0 629.4 Enterobacteriaceae UniRef90_P0AE26 L-arabinose transport system permease protein AraH n=314 Tax=Enterobacteriaceae RepID=ARAH_ECOLI
	I3.NODE_336_length_19719_cov_149.541718_16	COG0201|FN1624	24.8	202	109	12	261	438	208	390	0.0038	35.8	98.0 452 0 872.1 Enterobacteriaceae UniRef90_P38055 Inner membrane metabolite transport protein ydjE n=204 Tax=Enterobacteriaceae RepID=YDJE_ECOLI
	I13.NODE_16081_length_863_cov_12.254925.1.883_2	COG0201|TP0208	24.6	126	84	5	78	202	143	258	0.003	35.0	99.5 211 0 439.9 Escherichia UniRef90_Q47536 Uncharacterized protein yaiP n=33 Tax=Escherichia RepID=YAIP_ECOLI
# COG0088 Ribosomal protein L4
	I4.NODE_76_length_17714_cov_126.737610_1	COG0088|MYPU_5870	28.9	142	77	7	33	173	3	121	0.00079	37.4	98.2 275 0 530.0 Enterobacteriaceae UniRef90_P76190 Probable endopeptidase YdhO n=288 Tax=Enterobacteriaceae RepID=YDHO_ECOLI
	I7.NODE_906_length_4411_cov_74.051010_2	COG0088|PA4262	23.0	161	103	5	45	198	52	198	0.1	31.2	99.6 503 0 967.2 Enterobacteriaceae UniRef90_P77509 Uncharacterized ABC transporter ATP-binding protein YphE n=284 Tax=Enterobacteriaceae RepID=YPHE_ECOLI
	I7.NODE_32_length_1731_cov_62.508953_2	COG0088|TM1499	34.8	69	28	4	92	148	2	65	0.1	30.8	97.7 388 0 785.8 Enterobacteriaceae UniRef90_P76223 Protein ynjB n=279 Tax=Enterobacteriaceae RepID=YNJB_ECOLI
	I4.NODE_322_length_7374_cov_118.205727.1.7435_8	COG0088|APE0228	32.2	115	56	9	44	148	5	107	0.13	30.4	99.7 362 0 706.8 Enterobacteriaceae UniRef90_A7ZSR4 3-dehydroquinate synthase n=413 Tax=Enterobacteriaceae RepID=AROB_ECO24
	I1.NODE_119_length_12615_cov_363.234955_9	COG0088|SSO0718	26.3	152	80	10	52	183	98	237	0.26	30.0	98.4 567 0 1085.5 Escherichia coli UniRef90_B2XU25 EivG n=64 Tax=Escherichia coli RepID=B2XU25_ECOLX
	I13.NODE_16275_length_391_cov_7.363172_1	COG0088|MJ0177	19.7	76	50	3	46	110	91	166	0.081	29.6	98.5 137 0 271.6 Enterobacteriaceae UniRef90_P37313 Dipeptide transport ATP-binding protein DppF n=871 Tax=Enterobacteriaceae RepID=DPPF_ECOLI
	I11.NODE_1833_length_9377_cov_34.693932_1	COG0088|XF1153	34.3	67	39	3	577	638	135	201	0.55	29.3	94.1 707 0 1312.7 Bacteria UniRef90_D1XW38 Copper-exporting ATPase n=22 Tax=Bacteria RepID=D1XW38_9BACT
	I4.NODE_261_length_33405_cov_134.013657.1.33489_23	COG0088|Ta1270	22.1	149	87	6	39	177	107	236	0.3	29.3	99.7 385 0 755.4 Enterobacteriaceae UniRef90_P37047 Carbohydrate diacid regulator n=428 Tax=Enterobacteriaceae RepID=CDAR_ECOLI
	I1.NODE_119_length_12615_cov_363.234955_7	COG0088|BH0135	20.9	86	54	1	549	634	124	195	0.7	28.9	99.3 686 0 1301.2 Escherichia coli UniRef90_B2XU23 EivA n=65 Tax=Escherichia coli RepID=B2XU23_ECOLX
	I3.NODE_336_length_19719_cov_149.541718_11	COG0088|BS_rplD	26.3	114	59	3	118	206	80	193	0.35	28.9	98.0 347 0 689.1 Enterobacteriaceae UniRef90_P77280 Uncharacterized zinc-type alcohol dehydrogenase-like protein YdjJ n=235 Tax=Enterobacteriaceae RepID=YDJJ_ECOLI
	I5.NODE_2_length_4688_cov_95.635025_4	COG0088|BS_rplD	28.0	93	55	4	113	198	92	179	0.47	28.9	98.5 468 0 918.3 Enterobacteriaceae UniRef90_P77730 Uncharacterized HTH-type transcriptional regulator YdcR n=246 Tax=Enterobacteriaceae RepID=YDCR_ECOLI
# COG0186 Ribosomal protein S17
	I5.NODE_213_length_9827_cov_105.317596_3	COG0186|CC1257	36.4	44	27	1	362	404	13	56	1	27.7	100.0 447 0 889.0 Enterobacteriaceae UniRef90_P0AAZ6 Replication-associated recombination protein A n=440 Tax=Enterobacteriaceae RepID=RARA_ECO57
	I13.NODE_22284_length_397_cov_7.100756_1	COG0186|BB0487	27.2	81	46	5	26	106	5	72	0.31	27.7	100.0 139 0 298.1 Escherichia coli MS 124-1 UniRef90_E1J6Q4 Threonyl and Alanyl tRNA synthetase second additional domain protein n=1 Tax=Escherichia coli MS 124-1 RepID=E1J6Q4_ECOLX
	I7.NODE_152_length_9536_cov_75.193268_4	COG0186|RSc3010	26.7	86	42	4	461	533	4	81	2.1	26.9	89.9 536 0 974.2 Citrobacter UniRef90_D4BCN1 (2,3-dihydroxybenzoyl)adenylate synthase n=5 Tax=Citrobacter RepID=D4BCN1_9ENTR
	I1.NODE_119_length_12615_cov_363.234955_4	COG0186|RP650	28.1	89	47	4	98	183	3	77	1.5	26.6	97.9 291 0 573.2 Escherichia coli UniRef90_G4Q0Z2 Type III secretion protein n=9 Tax=Escherichia coli RepID=G4Q0Z2_ECOLX
	I5.NODE_135_length_3889_cov_100.237335_5	COG0186|CAC3124	23.5	68	45	3	127	194	14	74	1.9	25.8	96.8 220 0 422.5 Enterobacteriaceae UniRef90_G5LPJ9 ATP/GTP-binding protein n=4 Tax=Enterobacteriaceae RepID=G5LPJ9_SALET
	I5.NODE_68_length_2152_cov_95.053436_2	COG0186|MJ0465	31.7	63	34	3	163	217	56	117	2.4	25.8	98.6 283 0 578.2 Enterobacteriaceae UniRef90_P37610 Alpha-ketoglutarate-dependent taurine dioxygenase n=295 Tax=Enterobacteriaceae RepID=TAUD_ECOLI
	I13.NODE_59589_length_415_cov_9.944578_1	COG0186|RSc3010	32.3	31	21	0	42	72	42	72	0.94	25.4	100.0 84 3.1e-39 166.0 n/a n/a
	I6.NODE_569_length_8135_cov_82.406143.7.8223_3	COG0186|RSc3010	32.3	31	21	0	42	72	42	72	5.1	25.4	99.1 452 0 869.8 Enterobacteriaceae UniRef90_P11880 UDP-N-acetylmuramoyl-tripeptide--D-alanyl-D-alanine ligase n=301 Tax=Enterobacteriaceae RepID=MURF_ECOLI
	I5.NODE_24_length_3489_cov_101.122955.1.3574_3	COG0186|MG160	28.6	42	28	1	6	47	24	63	0.99	25.4	100.0 87 7.8e-41 171.4 Enterobacteriaceae UniRef90_P0ADG2 Acetolactate synthase isozyme 2 small subunit n=416 Tax=Enterobacteriaceae RepID=ILVM_ECOL6
	I5.NODE_48_length_3096_cov_103.650841_1	COG0186|BMEI0766	25.4	63	43	1	56	114	4	66	2.5	24.6	100.0 132 0 247.3 Enterobacteriaceae UniRef90_E3Y517 Aerotaxis receptor domain protein n=10 Tax=Enterobacteriaceae RepID=E3Y517_SHIFL
	I6.NODE_432_length_13045_cov_76.787582_7	COG0186|ssl3437	26.4	53	38	1	170	221	11	63	14	24.6	99.6 755 0 1486.1 root UniRef90_P33363 Periplasmic beta-glucosidase n=460 Tax=root RepID=BGLX_ECOLI
# COG0184 Ribosomal protein S15P/S13E COG0185 Ribosomal protein S19
	I4.NODE_377_length_21812_cov_120.502243.1.21897_5	COG0184|rpsO	100.0	89	0	0	1	89	1	89	4.6e-46	176.0	97.8 89 1.6e-41 173.7 Salmonella bongori NCTC 12419 UniRef90_F8VGQ1 30S ribosomal protein S15 n=1 Tax=Salmonella bongori NCTC 12419 RepID=F8VGQ1_SALBC
	I3.NODE_344_length_8339_cov_156.064041_1	COG0184|MTH1423	22.2	135	71	5	160	275	9	128	0.096	31.2	94.5 470 0 921.8 Enterobacteriaceae UniRef90_B5XVT8 Glutamate--tRNA ligase n=324 Tax=Enterobacteriaceae RepID=SYE_KLEP3
	I13.NODE_63331_length_483_cov_7.018633_1	COG0184|MTH1423	22.2	135	71	5	27	142	9	128	0.034	31.2	95.8 167 0 333.6 Enterobacteriaceae UniRef90_B5XVT8 Glutamate--tRNA ligase n=324 Tax=Enterobacteriaceae RepID=SYE_KLEP3
	I3.NODE_107_length_5470_cov_158.330719.1.5548_2	COG0184|AF0801	33.8	68	34	4	240	296	27	94	0.23	29.3	99.7 296 0 562.8 Enterobacteriaceae UniRef90_P02925 D-ribose-binding periplasmic protein n=419 Tax=Enterobacteriaceae RepID=RBSB_ECOLI
	I4.NODE_186_length_5538_cov_113.776093_3	COG0184|MJ0036	37.5	48	18	3	525	561	26	72	0.68	28.9	99.9 667 0 1360.5 Enterobacteriaceae UniRef90_P33570 Transketolase 2 n=714 Tax=Enterobacteriaceae RepID=TKT2_ECOLI
	I8.NODE_32_length_1274_cov_109.563576.2.1354_1	COG0184|PAE3485	26.4	72	42	3	39	99	13	84	0.22	28.5	100.0 169 0 341.3 Enterobacteriaceae UniRef90_P0AFB6 Nitrogen regulation protein NR(II) n=434 Tax=Enterobacteriaceae RepID=NTRB_ECO57
	I4.NODE_504_length_36394_cov_127.903885.1.25917_18	COG0184|Ta1131	33.3	60	32	3	141	194	49	106	0.7	28.1	100.0 404 0 852.8 Enterobacteriaceae UniRef90_P38104 Starvation-sensing protein rspA n=429 Tax=Enterobacteriaceae RepID=RSPA_ECOLI
	I4.NODE_314_length_7884_cov_113.100456_3	COG0184|PAE3485	24.1	79	57	2	288	365	26	102	1.1	27.7	97.8 464 0 939.1 cellular organisms UniRef90_P39165 Uncharacterized protein ychO n=293 Tax=cellular organisms RepID=YCHO_ECOLI
	I4.NODE_595_length_3446_cov_110.931519.2.3534_3	COG0184|ECU08g1060	21.1	128	90	6	289	413	14	133	1.8	27.3	100.0 607 0 1203.0 Enterobacteriaceae UniRef90_A1AIL8 Glycerol-3-phosphate acyltransferase n=452 Tax=Enterobacteriaceae RepID=PLSB_ECOK1
	I4.NODE_327_length_25613_cov_117.606995_17	COG0184|APE1139	33.7	89	26	5	419	505	22	79	2	26.9	99.8 506 0 991.1 Bacteria UniRef90_Q0TFU2 Galactose/methyl galactoside import ATP-binding protein MglA n=443 Tax=Bacteria RepID=MGLA_ECOL5
	I13.NODE_13884_length_827_cov_9.084643_1	COG0184|APE1139	33.7	89	26	5	78	164	22	79	0.64	26.9	99.4 165 0 320.5 Bacteria UniRef90_Q0TFU2 Galactose/methyl galactoside import ATP-binding protein MglA n=443 Tax=Bacteria RepID=MGLA_ECOL5
# COG0080 Ribosomal protein L11
	I3.NODE_438_length_11976_cov_150.188873_6	COG0080|STM4149	100.0	142	0	0	1	142	1	142	5.2e-76	276.2	100.0 142 0 276.2 Escherichia coli M863 UniRef90_E9Z216 Ribosomal protein L11 n=1 Tax=Escherichia coli M863 RepID=E9Z216_ECOLX
	I4.NODE_223_length_11941_cov_118.468384_13	COG0080|rplK	35.9	64	38	2	2	65	66	126	0.095	30.4	99.6 271 0 531.6 Enterobacteriaceae UniRef90_Q8X8V9 D-methionine-binding lipoprotein metQ n=457 Tax=Enterobacteriaceae RepID=METQ_ECO57
	I4.NODE_294_length_32353_cov_120.580040.4.32441_28	COG0080|ECU08g2010	35.7	42	27	0	57	98	3	44	0.12	29.6	99.5 198 0 405.6 Enterobacteriaceae UniRef90_P0AAV5 Uncharacterized protein ybgJ n=297 Tax=Enterobacteriaceae RepID=YBGJ_ECO57
	I4.NODE_123_length_8404_cov_149.798431_5	COG0080|Cgl0469	32.7	49	26	1	1	49	84	125	0.18	28.9	100.0 176 0 367.9 Enterobacteriaceae UniRef90_P61951 Flavodoxin-1 n=434 Tax=Enterobacteriaceae RepID=FLAV_ECO57
	I4.NODE_477_length_21671_cov_116.603249_21	COG0080|SSO0346	30.8	78	42	2	143	217	17	85	0.41	28.9	99.7 399 0 768.8 Enterobacteriaceae UniRef90_P0ADC5 Lipoprotein-releasing system transmembrane protein LolC n=388 Tax=Enterobacteriaceae RepID=LOLC_ECO57
	I7.NODE_235_length_3324_cov_77.056557_1	COG0080|AF0538	21.8	119	57	5	258	361	59	156	1.5	28.1	93.1 887 0 1633.6 Bacteria UniRef90_Q8ZIL4 Carbamoyl-phosphate synthase large chain n=571 Tax=Bacteria RepID=CARB_YERPE
	I5.NODE_200_length_2872_cov_98.199516.1.2957_3	COG0080|MA4274	29.0	62	30	4	6	61	5	58	0.5	28.1	99.7 286 0 573.5 Enterobacteriaceae UniRef90_A7ZV32 Putative ribosome biogenesis GTPase RsgA n=330 Tax=Enterobacteriaceae RepID=RSGA_ECO24
	I6.NODE_324_length_4923_cov_77.446472_3	COG0080|APE2174	30.9	55	31	2	168	216	55	108	0.38	28.1	99.1 220 0 421.0 Enterobacteriaceae UniRef90_P58423 Fructose-6-phosphate aldolase 1 n=302 Tax=Enterobacteriaceae RepID=FSAA_ECO57
	I4.NODE_42_length_11150_cov_142.490585_7	COG0080|ML1905	31.2	77	35	4	89	164	64	123	0.78	28.1	100.0 453 0 876.7 Bacteria UniRef90_P0AGD9 Signal recognition particle protein n=477 Tax=Bacteria RepID=SRP54_ECO57
	I4.NODE_271_length_14737_cov_121.155190_3	COG0080|PAE3104	29.7	64	36	3	21	76	39	101	1.6	27.7	98.7 693 0 1349.7 Enterobacteriaceae UniRef90_P24230 ATP-dependent DNA helicase recG n=461 Tax=Enterobacteriaceae RepID=RECG_ECOLI
	I13.NODE_6456_length_946_cov_9.577167.1.933_1	COG0080|TP0237	54.5	22	10	0	39	60	23	44	0.7	27.7	97.4 310 0 615.5 Enterobacteriaceae UniRef90_Q8XD75 Uncharacterized protein ygfK n=272 Tax=Enterobacteriaceae RepID=YGFK_ECO57
# COG0081 Ribosomal protein L1
	I3.NODE_438_length_11976_cov_150.188873_5	COG0081|ECs4907	100.0	234	0	0	1	234	1	234	3.7e-127	446.8	97.9 233 0 438.3 Bacteria UniRef90_A8AKU2 50S ribosomal protein L1 n=564 Tax=Bacteria RepID=RL1_CITK8
	I13.NODE_8989_length_407_cov_6.781327_2	COG0081|ECs4907	93.8	81	5	0	1	81	80	160	4.2e-38	149.8	96.2 78 8.5e-34 148.3 Klebsiella sp. 4_1_44FAA UniRef90_G9RMF0 50S ribosomal protein L1 n=1 Tax=Klebsiella sp. 4_1_44FAA RepID=G9RMF0_9ENTR
	I13.NODE_8989_length_407_cov_6.781327_1	COG0081|ECs4907	97.7	44	1	0	1	44	178	221	4e-19	85.5	97.7 44 2.8e-15 85.5 Bacteria UniRef90_A8AKU2 50S ribosomal protein L1 n=564 Tax=Bacteria RepID=RL1_CITK8
	I5.NODE_380_length_2473_cov_98.026283_1	COG0081|rplA	29.2	120	81	3	193	309	65	183	0.12	30.4	98.6 349 0 710.3 Enterobacteriaceae UniRef90_P75691 Uncharacterized zinc-type alcohol dehydrogenase-like protein YahK n=254 Tax=Enterobacteriaceae RepID=YAHK_ECOLI
	I2.NODE_61_length_7317_cov_188.744156_5	COG0081|PAB1166	21.9	160	92	7	127	277	77	212	0.21	30.0	98.2 452 0 863.6 Enterobacteriaceae UniRef90_P76339 Probable sensor-like histidine kinase YedV n=291 Tax=Enterobacteriaceae RepID=YEDV_ECOLI
	I6.NODE_146_length_3518_cov_71.782547_4	COG0081|aq_1935	22.4	85	42	2	142	206	86	166	0.14	30.0	99.0 303 0 604.4 Enterobacteriaceae UniRef90_P71241 Putative colanic biosynthesis UDP-glucose lipid carrier transferase n=258 Tax=Enterobacteriaceae RepID=WCAJ_ECOLI
	I13.NODE_1998_length_3624_cov_8.362859_1	COG0081|MTH1680	23.9	109	70	4	476	573	11	117	0.34	30.0	100.0 745 0 1460.3 n/a n/a
	I5.NODE_71_length_15125_cov_107.973221_2	COG0081|MK0825	23.4	137	91	5	67	190	11	146	0.25	29.6	99.8 428 0 835.1 Enterobacteriaceae UniRef90_Q7AHT0 Protein fixC n=295 Tax=Enterobacteriaceae RepID=FIXC_ECO57
	I1.NODE_319_length_3745_cov_271.737518.2.3833_2	COG0081|lin0281	38.9	36	20	1	81	114	78	113	0.18	29.3	99.6 237 0 480.3 Enterobacteriaceae UniRef90_P0AE22 Class B acid phosphatase n=205 Tax=Enterobacteriaceae RepID=APHA_ECOLI
	I9.NODE_114_length_5396_cov_137.342667.5.5462_1	COG0081|ECU05g0600	46.2	26	14	0	200	225	80	105	0.99	28.9	71.9 969 0 1343.2 Escherichia coli MS 21-1 UniRef90_D8AFD4 Type 1 secretion target domain protein n=1 Tax=Escherichia coli MS 21-1 RepID=D8AFD4_ECOLX
	I2.NODE_7_length_6132_cov_174.828934_4	COG0081|L0399	28.7	171	100	10	16	175	31	190	0.48	28.9	100.0 470 0 911.0 Enterobacteriaceae UniRef90_P0AD62 Pyruvate kinase I n=442 Tax=Enterobacteriaceae RepID=KPYK1_ECO57
# COG0085 DNA-directed RNA polymerase, beta subunit/140 kD subunit COG0087 Ribosomal protein L3
	I3.NODE_438_length_11976_cov_150.188873_2	COG0085|ECs4910	100.0	1342	0	0	1	1342	1	1342	0	2638.2	98.7 1342 0 2617.4 Bacteria UniRef90_B5F0W7 DNA-directed RNA polymerase subunit beta n=1175 Tax=Bacteria RepID=RPOB_SALA4
	I13.NODE_3928_length_446_cov_5.883408_1	COG0085|ECs4910	100.0	155	0	0	1	155	1091	1245	1.8e-85	307.8	97.4 155 0 301.6 Bacteria UniRef90_B5F0W7 DNA-directed RNA polymerase subunit beta n=1175 Tax=Bacteria RepID=RPOB_SALA4
	I13.NODE_6410_length_419_cov_5.241050_1	COG0085|ECs4910	100.0	146	0	0	1	146	537	682	1.7e-82	297.7	97.9 146 0 293.5 Bacteria UniRef90_B5F0W7 DNA-directed RNA polymerase subunit beta n=1175 Tax=Bacteria RepID=RPOB_SALA4
	I6.NODE_326_length_3308_cov_82.687424.1.3380_1	COG0085|XF2633	24.2	128	82	4	1	121	695	814	0.00026	38.9	97.8 268 0 495.4 Enterobacteriaceae UniRef90_P37617 Lead, cadmium, zinc and mercury-transporting ATPase n=301 Tax=Enterobacteriaceae RepID=ATZN_ECOLI
	I4.NODE_527_length_30116_cov_127.175423.3603.30204_16	COG0085|CT315	29.1	103	61	3	230	325	228	325	0.00042	38.9	99.8 432 0 877.9 Enterobacteriaceae UniRef90_B7MK86 D-amino acid dehydrogenase small subunit n=288 Tax=Enterobacteriaceae RepID=DADA_ECO45
	I1.NODE_164_length_2322_cov_460.271332_4	COG0085|FN2036	26.7	90	57	3	189	278	212	292	0.00036	38.5	96.1 280 0 531.9 Enterobacteriaceae UniRef90_P0ADK7 Protein yibA n=130 Tax=Enterobacteriaceae RepID=YIBA_ECO57
	I3.NODE_129_length_3581_cov_150.281204_2	COG0085|Cj0478	22.9	253	135	11	74	299	793	1012	0.0019	36.6	95.0 400 0 758.8 Enterobacteriaceae UniRef90_A7MH28 Acetate kinase n=451 Tax=Enterobacteriaceae RepID=ACKA_CROS8
	I4.NODE_261_length_33405_cov_134.013657.1.33489_24	COG0085|XF2633	24.4	348	206	20	108	443	737	1039	0.003	36.2	98.1 466 0 880.9 Shigella sonnei UniRef90_Q9LBK0 Heat shock protein HtrA n=1 Tax=Shigella sonnei RepID=Q9LBK0_SHISO
	I4.NODE_201_length_9405_cov_134.199783_8	COG0085|CC0502	26.1	138	81	6	430	564	966	1085	0.0053	35.8	95.0 640 0 1181.4 Enterobacteriaceae UniRef90_A4W6D5 Chaperone protein DnaK n=522 Tax=Enterobacteriaceae RepID=DNAK_ENT38
	I8.NODE_1115_length_1082_cov_66.827171_1	COG0085|aq_1939	23.5	217	128	6	76	272	272	470	0.003	35.8	98.6 363 0 683.7 Enterobacteriaceae UniRef90_P37617 Lead, cadmium, zinc and mercury-transporting ATPase n=301 Tax=Enterobacteriaceae RepID=ATZN_ECOLI
	I6.NODE_194_length_2012_cov_81.929924_2	COG0085|CT315	22.0	264	173	7	249	508	57	291	0.0063	35.4	99.3 584 0 1138.3 cellular organisms UniRef90_P46837 Protein yhgF n=467 Tax=cellular organisms RepID=YHGF_ECOLI
# Genome: Escherichia coli - Strain A - Phage
# ... usearch output found for Escherichia_coli_-_Strain_A_-_Phage.desc.faa as query and /home/cbrown/databases/cog/single_copy_genes.raes2007.prot.udb as database
# COG0124 Histidyl-tRNA synthetase
	I1.NODE_31_length_3832_cov_931.279724_1	COG0124|MK1538	52.9	17	8	0	58	74	29	45	51	21.6	68.7 316 0 416.8 Klebsiella pneumoniae 342 UniRef90_B5XPM4 Site-specific recombinase, phage integrase family n=1 Tax=Klebsiella pneumoniae 342 RepID=B5XPM4_KLEP3
# COG0495 Leucyl-tRNA synthetase
	I1.NODE_31_length_3832_cov_931.279724_2	COG0495|MT0047	41.7	24	7	1	38	54	928	951	65	21.2	75.1 305 0 468.0 Klebsiella pneumoniae 342 UniRef90_B5XPM3 Site-specific recombinase, phage integrase family n=1 Tax=Klebsiella pneumoniae 342 RepID=B5XPM3_KLEP3
# COG0012 Predicted GTPase, probable translation factor COG0016 Phenylalanyl-tRNA synthetase alpha subunit COG0048 Ribosomal protein S12
	I1.NODE_31_length_3832_cov_931.279724_1	COG0012|SMc02695	26.0	73	53	1	172	244	132	203	6	24.6	68.7 316 0 416.8 Klebsiella pneumoniae 342 UniRef90_B5XPM4 Site-specific recombinase, phage integrase family n=1 Tax=Klebsiella pneumoniae 342 RepID=B5XPM4_KLEP3
# COG0201 Preprotein translocase subunit SecY COG0256 Ribosomal protein L18
	I1.NODE_31_length_3832_cov_931.279724_4	COG0201|MK0026	28.1	32	23	0	94	125	14	45	8.2	23.5	99.5 191 0 379.8 Escherichia coli MS 196-1 UniRef90_D8C6L9 Putative uncharacterized protein n=1 Tax=Escherichia coli MS 196-1 RepID=D8C6L9_ECOLX
# COG0103 Ribosomal protein S9
	I1.NODE_31_length_3832_cov_931.279724_3	COG0103|MPN616	34.6	26	17	0	81	106	106	131	42	21.9	74.0 338 0 512.3 Klebsiella pneumoniae 342 UniRef90_B5XPM2 Site-specific recombinase, phage integrase family n=1 Tax=Klebsiella pneumoniae 342 RepID=B5XPM2_KLEP3
# COG0102 Ribosomal protein L13
	I1.NODE_31_length_3832_cov_931.279724_4	COG0102|DR0174	28.6	42	24	2	87	122	95	136	90	20.0	99.5 191 0 379.8 Escherichia coli MS 196-1 UniRef90_D8C6L9 Putative uncharacterized protein n=1 Tax=Escherichia coli MS 196-1 RepID=D8C6L9_ECOLX
# COG0092 Ribosomal protein S3
	I1.NODE_31_length_3832_cov_931.279724_1	COG0092|CAC3127	25.0	108	64	4	207	301	98	201	7.9	24.3	68.7 316 0 416.8 Klebsiella pneumoniae 342 UniRef90_B5XPM4 Site-specific recombinase, phage integrase family n=1 Tax=Klebsiella pneumoniae 342 RepID=B5XPM4_KLEP3
# COG0085 DNA-directed RNA polymerase, beta subunit/140 kD subunit COG0087 Ribosomal protein L3
	I1.NODE_31_length_3832_cov_931.279724_4	COG0085|Rv0667	27.9	61	40	3	57	114	1064	1123	3.7	24.6	99.5 191 0 379.8 Escherichia coli MS 196-1 UniRef90_D8C6L9 Putative uncharacterized protein n=1 Tax=Escherichia coli MS 196-1 RepID=D8C6L9_ECOLX
# Genome: Escherichia coli - Strain A B - Plasmid
# ... usearch output found for Escherichia_coli_-_Strain_A_B_-_Plasmid.desc.faa as query and /home/cbrown/databases/cog/single_copy_genes.raes2007.prot.udb as database
# COG0088 Ribosomal protein L4
	I1.NODE_26_length_3137_cov_2140.327148_1	COG0088|TM1499	53.8	13	6	0	1	13	4	16	95	17.3	# 278 # 370 # -1 # ;gc_cont=0.505
# COG0099 Ribosomal protein S13
	I1.NODE_26_length_3137_cov_2140.327148_3	COG0099|VNG1132G	27.6	58	34	1	75	124	26	83	37	20.8	72.3 137 0 211.5 Vibrio cholerae UniRef90_F9AK34 Putative uncharacterized protein n=2 Tax=Vibrio cholerae RepID=F9AK34_VIBCL
# COG0049 Ribosomal protein S7
	I1.NODE_26_length_3137_cov_2140.327148_2	COG0049|TVN0162	33.3	27	13	1	21	42	77	103	68	18.5	98.0 49 4.3e-20 101.7 Enterobacteriaceae UniRef90_A0T3C6 Orf4 protein n=17 Tax=Enterobacteriaceae RepID=A0T3C6_ECOLX
# COG0081 Ribosomal protein L1
	I1.NODE_26_length_3137_cov_2140.327148_3	COG0081|RC0178	31.0	29	20	0	95	123	15	43	22	21.6	72.3 137 0 211.5 Vibrio cholerae UniRef90_F9AK34 Putative uncharacterized protein n=2 Tax=Vibrio cholerae RepID=F9AK34_VIBCL
# COG0525 Valyl-tRNA synthetase
	I1.NODE_26_length_3137_cov_2140.327148_5	COG0525|Cgl2325	32.1	78	32	5	38	104	608	675	3.3	24.6	# 2203 # 2721 # 1 # ;gc_cont=0.424
	I1.NODE_26_length_3137_cov_2140.327148_2	COG0525|MTH767	36.8	19	12	0	3	21	13	31	68	18.5	98.0 49 4.3e-20 101.7 Enterobacteriaceae UniRef90_A0T3C6 Orf4 protein n=17 Tax=Enterobacteriaceae RepID=A0T3C6_ECOLX
# COG0085 DNA-directed RNA polymerase, beta subunit/140 kD subunit COG0087 Ribosomal protein L3
	I1.NODE_26_length_3137_cov_2140.327148_3	COG0085|YPO3747	24.2	62	46	1	65	125	705	766	9.7	22.7	72.3 137 0 211.5 Vibrio cholerae UniRef90_F9AK34 Putative uncharacterized protein n=2 Tax=Vibrio cholerae RepID=F9AK34_VIBCL
	I1.NODE_26_length_3137_cov_2140.327148_2	COG0085|XF2633	31.6	19	13	0	8	26	362	380	52	18.9	98.0 49 4.3e-20 101.7 Enterobacteriaceae UniRef90_A0T3C6 Orf4 protein n=17 Tax=Enterobacteriaceae RepID=A0T3C6_ECOLX
	I1.NODE_26_length_3137_cov_2140.327148_1	COG0085|TM0458	50.0	10	5	0	1	10	1144	1153	95	17.3	# 278 # 370 # -1 # ;gc_cont=0.505
# Genome: Escherichia coli - Strain B
# ... usearch output found for Escherichia_coli_-_Strain_B.desc.faa as query and /home/cbrown/databases/cog/single_copy_genes.raes2007.prot.udb as database
# COG0124 Histidyl-tRNA synthetase
	I11.NODE_922_length_2907_cov_43.288269.40.2935_2	COG0124|MYPU_3330	22.4	125	83	4	97	211	117	237	0.067	31.2	99.4 325 0 620.2 Enterobacteriaceae UniRef90_O33953 Chain length determinant protein n=172 Tax=Enterobacteriaceae RepID=WZZB8_ECOLX
	I10.NODE_804_length_2344_cov_54.484642_1	COG0124|aq_122	23.9	88	60	2	109	196	107	187	0.11	30.0	99.2 248 0 491.9 Enterobacteriaceae UniRef90_D7ZRZ0 Transposase, IS4 family n=76 Tax=Enterobacteriaceae RepID=D7ZRZ0_ECOLX
	I10.NODE_58_length_1103_cov_42.700817.57.1151_2	COG0124|PM2011	26.7	101	56	8	111	201	58	150	0.17	29.3	99.5 218 0 441.8 Enterobacteriaceae UniRef90_P0ADM6 Uncharacterized protein yidX n=127 Tax=Enterobacteriaceae RepID=YIDX_ECOLI
	I10.NODE_335_length_13192_cov_53.647362_3	COG0124|CAC2740	19.5	415	248	21	74	444	9	381	0.36	29.3	27.9 452 0 202.2 Vibrio vulnificus MO6-24/O UniRef90_E8VWN3 Putative uncharacterized protein n=1 Tax=Vibrio vulnificus MO6-24/O RepID=E8VWN3_VIBVM
	I11.NODE_690_length_4616_cov_34.045929_4	COG0124|BU288	25.7	109	63	6	220	328	272	362	0.8	28.1	99.6 463 0 914.8 Enterobacteriaceae UniRef90_P52043 Propionyl-CoA:succinate CoA transferase n=228 Tax=Enterobacteriaceae RepID=SCPC_ECOLI
	I10.NODE_744_length_1278_cov_41.905319.1.1282_3	COG0124|MYPU_3330	23.8	130	75	6	2	124	130	242	0.3	28.1	98.3 173 0 344.7 Escherichia coli UniRef90_Q93RC0 EpaO2 protein n=40 Tax=Escherichia coli RepID=Q93RC0_ECOLX
	I10.NODE_335_length_13192_cov_53.647362_9	COG0124|CC3513	26.4	91	45	4	20	96	225	307	0.2	28.1	85.5 117 0 199.9 Escherichia coli HS UniRef90_A8A303 Putative uncharacterized protein n=1 Tax=Escherichia coli HS RepID=A8A303_ECOHS
	I12.NODE_3990_length_398_cov_25.467337_1	COG0124|CT543	35.7	56	27	2	77	132	155	201	0.24	28.1	97.9 140 0 273.5 Shigella flexneri UniRef90_E3XZ15 Uncharacterized protein ydbD n=10 Tax=Shigella flexneri RepID=E3XZ15_SHIFL
	I10.NODE_492_length_18818_cov_46.863586_5	COG0124|SPBC2G2.12	25.4	130	76	6	137	248	10	136	0.6	28.1	98.3 346 0 678.7 Escherichia coli UniRef90_D7XH39 Phage major capsid protein E n=20 Tax=Escherichia coli RepID=D7XH39_ECOLX
	I10.NODE_279_length_5586_cov_48.528645.20.5611_4	COG0124|CAC2740	25.3	162	93	9	34	186	261	403	0.62	28.1	99.7 357 0 724.5 Enterobacteriaceae UniRef90_Q52JH0 LpfD n=101 Tax=Enterobacteriaceae RepID=Q52JH0_ECOLX
	I13.NODE_17624_length_582_cov_9.682131_1	COG0124|SP2121	24.0	75	55	1	96	168	334	408	0.59	27.3	71.4 196 0 259.2 Cronobacter UniRef90_C9XXV3 Inner membrane protein ybaL n=3 Tax=Cronobacter RepID=C9XXV3_CROTZ
# COG0533 Metal-dependent proteases with possible chaperone activity COG0541 Signal recognition particle GTPase
	I12.NODE_40_length_4570_cov_29.528227_2	COG0533|Ta0324_1	27.2	158	68	10	259	395	179	310	0.18	30.0	99.8 401 0 788.9 Escherichia coli UniRef90_A7ZLS8 Acetyl-CoA acetyltransferase n=9 Tax=Escherichia coli RepID=A7ZLS8_ECO24
	I11.NODE_2137_length_6423_cov_42.533550_4	COG0533|SPy1872	24.7	97	47	3	216	290	73	165	0.38	29.3	100.0 483 0 937.9 Enterobacteriaceae UniRef90_P32154 Fructose-like PTS system EIIBC component n=233 Tax=Enterobacteriaceae RepID=PTFLB_ECOLI
	I12.NODE_20312_length_720_cov_18.308332_1	COG0533|VNG2045G_1	23.6	165	88	10	37	193	137	271	0.41	28.1	99.2 239 0 470.7 Enterobacteriaceae UniRef90_P00892 Acetolactate synthase isozyme 2 large subunit n=442 Tax=Enterobacteriaceae RepID=ILVG_ECOLI
	I12.NODE_1402_length_439_cov_20.072893_2	COG0533|APE1135	32.4	71	42	1	43	113	36	100	0.35	27.3	95.8 119 0 231.5 Salmonella enterica subsp. enterica serovar Typhi str. E98-2068 UniRef90_UPI000190DFF2 putative methyltransferase, partial n=1 Tax=Salmonella enterica subsp. enterica serovar Typhi str. E98-2068 RepID=UPI000190DFF2
	I13.NODE_14091_length_1619_cov_4.324892_3	COG0533|BU058	34.0	50	29	2	49	97	60	106	0.46	27.3	100.0 155 0 303.1 Staphylococcus epidermidis W23144 UniRef90_C5QU08 Putative uncharacterized protein n=1 Tax=Staphylococcus epidermidis W23144 RepID=C5QU08_STAEP
	I13.NODE_2515_length_492_cov_12.534553.51.514_1	COG0533|SPy1872	34.0	50	29	2	93	139	245	293	0.59	26.9	98.1 154 0 293.9 Veillonella UniRef90_D1BQ71 tRNA modification GTPase MnmE n=9 Tax=Veillonella RepID=D1BQ71_VEIPT
	I10.NODE_32_length_5594_cov_60.257061_5	COG0533|slr0807	27.7	83	51	3	48	125	203	281	2.6	26.6	94.4 287 0 538.1 Enterobacteriaceae UniRef90_B3X0B7 Recombinase n=4 Tax=Enterobacteriaceae RepID=B3X0B7_SHIDY
	I10.NODE_335_length_13192_cov_53.647362_11	COG0533|BB0769	52.4	21	10	0	102	122	150	170	5.4	25.0	82.2 366 0 633.6 Salmonella enterica subsp. enterica serovar Mississippi str. A4-633 UniRef90_G5PLU8 Putative uncharacterized protein n=1 Tax=Salmonella enterica subsp. enterica serovar Mississippi str. A4-633 RepID=G5PLU8_SALET
	I13.NODE_7254_length_761_cov_17.659658.83.783_1	COG0533|DR0382	37.2	43	23	1	5	47	81	119	3.4	25.0	97.4 233 0 450.3 Enterobacteriaceae UniRef90_P45579 Uncharacterized oxidoreductase YbdH n=287 Tax=Enterobacteriaceae RepID=YBDH_ECOLI
	I11.NODE_433_length_7708_cov_37.553452_7	COG0533|Rv3419c	45.2	42	14	3	3	35	238	279	1	24.6	100.0 51 1.7e-19 99.8 Enterobacteriaceae UniRef90_P75885 Threonine-rich inner membrane protein gfcA n=231 Tax=Enterobacteriaceae RepID=GFCA_ECOLI
	I10.NODE_179_length_11227_cov_52.071434_6	COG0533|SSO0434	20.3	143	86	4	55	171	104	244	8.9	24.3	57.1 350 0 432.2 Shigella dysenteriae UniRef90_B5L3P5 WffV n=1 Tax=Shigella dysenteriae RepID=B5L3P5_SHIDY
# COG0049 Ribosomal protein S7
	I13.NODE_6213_length_1565_cov_4.556550_1	COG0049|MJ1047	24.3	169	105	9	104	268	26	175	0.67	28.1	100.0 385 0 769.2 Staphylococcus epidermidis UniRef90_C5QU10 SAP domain protein n=5 Tax=Staphylococcus epidermidis RepID=C5QU10_STAEP
	I12.NODE_565_length_489_cov_19.983641_1	COG0049|PH1541	39.4	33	18	1	48	78	91	123	1	26.2	100.0 157 0 334.7 Enterobacteriaceae UniRef90_D7XHG8 Glycosyl hydrolase family 25 n=5 Tax=Enterobacteriaceae RepID=D7XHG8_ECOLX
	I11.NODE_13572_length_2131_cov_49.830597_1	COG0049|MT0711	26.0	77	35	3	51	113	36	104	5.6	25.4	98.2 491 0 958.7 Enterobacteriaceae UniRef90_P33345 Putative molybdate metabolism regulator n=208 Tax=Enterobacteriaceae RepID=MOLR_ECOLI
	I10.NODE_115_length_8353_cov_50.020832.1.8394_9	COG0049|UU524	26.0	73	36	4	100	167	32	91	6.1	24.6	100.0 316 0 658.3 Escherichia coli STEC_94C UniRef90_G2A223 Putative uncharacterized protein n=1 Tax=Escherichia coli STEC_94C RepID=G2A223_ECOLX
	I10.NODE_1324_length_13444_cov_51.150772_15	COG0049|CPn0551	28.1	96	62	5	482	572	31	124	18	24.3	75.2 711 0 1057.4 Escherichia coli E24377A UniRef90_A7ZL27 Putative uncharacterized protein n=1 Tax=Escherichia coli E24377A RepID=A7ZL27_ECO24
	I10.NODE_115_length_8353_cov_50.020832.1.8394_6	COG0049|HP1196	35.5	31	20	0	104	134	48	78	5	23.9	100.0 154 0 313.9 Escherichia coli UniRef90_F4V3P5 Putative transcription regulator n=2 Tax=Escherichia coli RepID=F4V3P5_ECOLX
	I10.NODE_150_length_7972_cov_48.159557_3	COG0049|MYPU_4290	22.1	104	68	5	426	525	41	135	28	23.9	97.6 866 0 1711.8 Enterobacteriaceae UniRef90_P33129 Outer membrane usher protein htrE n=152 Tax=Enterobacteriaceae RepID=HTRE_ECOLI
	I13.NODE_7348_length_505_cov_11.085149_2	COG0049|sll1097	27.0	63	36	1	5	67	83	135	3.8	23.9	99.1 116 0 235.0 Escherichia coli UniRef90_F4SIS4 D-Ala-D-Ala transporter subunit n=4 Tax=Escherichia coli RepID=F4SIS4_ECOLX
	I11.NODE_13193_length_2485_cov_43.506237_2	COG0049|MYPU_4290	34.4	32	21	0	310	341	89	120	21	23.1	99.5 375 0 726.9 Enterobacteriaceae UniRef90_B3HEQ0 SPFH domain / band 7 family protein n=111 Tax=Enterobacteriaceae RepID=B3HEQ0_ECOLX
	I10.NODE_492_length_18818_cov_46.863586_5	COG0049|MA1258	24.2	62	45	1	198	259	58	117	25	22.7	98.3 346 0 678.7 Escherichia coli UniRef90_D7XH39 Phage major capsid protein E n=20 Tax=Escherichia coli RepID=D7XH39_ECOLX
	I10.NODE_32_length_5594_cov_60.257061_1	COG0049|SPy0272	29.4	34	24	0	196	229	35	68	37	21.9	100.0 300 0 598.6 Escherichia coli NC101 UniRef90_E0QWY7 Putative uncharacterized protein n=1 Tax=Escherichia coli NC101 RepID=E0QWY7_ECOLX
# COG0103 Ribosomal protein S9
	I12.NODE_606_length_2340_cov_20.202137_2	COG0103|SMc01803	55.0	20	8	1	285	304	42	60	3.1	25.8	96.6 356 0 711.8 Enterobacteriaceae UniRef90_P37753 Mannose-1-phosphate guanylyltransferase n=37 Tax=Enterobacteriaceae RepID=MANC9_ECOLX
	I13.NODE_7254_length_761_cov_17.659658.83.783_1	COG0103|SMc01803	37.5	32	14	1	164	195	88	113	3.4	25.0	97.4 233 0 450.3 Enterobacteriaceae UniRef90_P45579 Uncharacterized oxidoreductase YbdH n=287 Tax=Enterobacteriaceae RepID=YBDH_ECOLI
	I11.NODE_12168_length_1158_cov_34.832470_1	COG0103|aq_1878	34.4	32	19	1	74	103	1	32	5.7	24.6	99.0 296 0 586.3 Enterobacteriaceae UniRef90_P75836 Uncharacterized HTH-type transcriptional regulator YcaN n=157 Tax=Enterobacteriaceae RepID=YCAN_ECOLI
	I13.NODE_979_length_1186_cov_4.599494_1	COG0103|Cgl0566	29.7	64	39	2	165	224	7	68	7.7	24.6	85.4 405 0 664.1 Veillonella dispar ATCC 17748 UniRef90_C4FMC7 Putative uncharacterized protein n=1 Tax=Veillonella dispar ATCC 17748 RepID=C4FMC7_9FIRM
	I12.NODE_2477_length_586_cov_39.107510_1	COG0103|Cgl0566	39.6	53	23	3	2	47	110	160	4.5	24.3	95.1 182 0 339.7 n/a n/a
	I12.NODE_22835_length_782_cov_36.161125_1	COG0103|MJ0195	32.7	55	25	3	129	175	6	56	4.5	24.3	99.4 179 0 374.8 Escherichia coli UniRef90_B3HUZ9 Replication protein 14 n=8 Tax=Escherichia coli RepID=B3HUZ9_ECOLX
	I12.NODE_7232_length_431_cov_24.067286_1	COG0103|BB0338	66.7	12	4	0	125	136	65	76	3.7	24.3	98.7 150 0 307.8 Enterobacteriaceae UniRef90_P76462 Uncharacterized protein yfaP n=283 Tax=Enterobacteriaceae RepID=YFAP_ECOLI
	I10.NODE_115_length_8353_cov_50.020832.1.8394_8	COG0103|RP234	29.2	48	33	1	2	48	75	122	3.7	23.5	97.9 48 1.1e-18 97.8 Escherichia coli STEC_94C UniRef90_G2A222 Putative uncharacterized protein n=1 Tax=Escherichia coli STEC_94C RepID=G2A222_ECOLX
	I10.NODE_179_length_11227_cov_52.071434_10	COG0103|MA0597	31.9	47	28	1	5	51	72	114	15	23.5	92.2 361 0 685.3 Enterobacteriaceae UniRef90_P55293 dTDP-glucose 4,6-dehydratase n=135 Tax=Enterobacteriaceae RepID=RMLB_ECOLX
	I13.NODE_60446_length_403_cov_9.538462_1	COG0103|sll1822	27.8	79	43	4	67	141	29	97	7.8	23.1	100.0 137 0 278.5 Enterobacteriaceae UniRef90_P07821 Iron(3+)-hydroxamate import ATP-binding protein FhuC n=436 Tax=Enterobacteriaceae RepID=FHUC_ECOLI
	I12.NODE_606_length_2340_cov_20.202137_1	COG0103|APE1749	39.1	23	14	0	42	64	75	97	23	23.1	97.9 422 0 837.0 Enterobacteriaceae UniRef90_P37755 Phosphomannomutase n=37 Tax=Enterobacteriaceae RepID=RFBK9_ECOLX
# COG0102 Ribosomal protein L13
	I10.NODE_229_length_9315_cov_66.092751.6.9363_7	COG0102|UU577	24.3	103	62	4	9	104	34	127	0.16	29.3	# 6034 # 6633 # -1 # ;gc_cont=0.237
	I10.NODE_335_length_13192_cov_53.647362_3	COG0102|ECU04g1380	28.8	52	35	1	142	191	144	195	0.8	28.1	27.9 452 0 202.2 Vibrio vulnificus MO6-24/O UniRef90_E8VWN3 Putative uncharacterized protein n=1 Tax=Vibrio vulnificus MO6-24/O RepID=E8VWN3_VIBVM
	I10.NODE_174_length_5055_cov_45.636597_2	COG0102|MTH39_1	36.7	49	26	2	10	53	98	146	3.5	25.8	98.8 411 0 830.9 Escherichia coli UniRef90_E7U0F3 Site-specific recombinase, phage integrase family n=5 Tax=Escherichia coli RepID=E7U0F3_ECOLX
	I13.NODE_17624_length_582_cov_9.682131_1	COG0102|APE1747	42.4	33	18	1	54	86	31	62	2.9	25.0	71.4 196 0 259.2 Cronobacter UniRef90_C9XXV3 Inner membrane protein ybaL n=3 Tax=Cronobacter RepID=C9XXV3_CROTZ
	I10.NODE_1324_length_13444_cov_51.150772_8	COG0102|BB0339	34.8	46	28	2	18	62	24	68	14	23.5	85.8 317 0 547.0 Shigella sonnei Ss046 UniRef90_Q3Z3B0 Putative uncharacterized protein n=1 Tax=Shigella sonnei Ss046 RepID=Q3Z3B0_SHISS
	I11.NODE_2136_length_10277_cov_37.938992.653.10201_2	COG0102|FN0329	33.3	69	36	4	84	147	74	137	13	23.5	99.3 291 0 578.9 Enterobacteriaceae UniRef90_D8EIC5 CRISPR-associated protein Cas1 n=270 Tax=Enterobacteriaceae RepID=D8EIC5_ECOLX
	I10.NODE_179_length_11227_cov_52.071434_10	COG0102|SSO0069	31.6	38	26	0	281	318	111	148	15	23.5	92.2 361 0 685.3 Enterobacteriaceae UniRef90_P55293 dTDP-glucose 4,6-dehydratase n=135 Tax=Enterobacteriaceae RepID=RMLB_ECOLX
	I11.NODE_69_length_9607_cov_43.903091_3	COG0102|TVN1135	22.6	115	70	5	64	176	6	103	21	23.1	95.8 381 0 746.1 Enterobacteriaceae UniRef90_Q47594 Mannosyltransferase B n=15 Tax=Enterobacteriaceae RepID=Q47594_ECOLX
	I11.NODE_797_length_24923_cov_36.588371.1.24918_33	COG0102|AF1128	50.0	20	10	0	550	569	102	121	58	22.7	96.0 804 0 1568.1 root UniRef90_Q323T3 Probable replication endonuclease from prophage-like region n=95 Tax=root RepID=ENDPH_SHIBS
	I12.NODE_768_length_471_cov_18.666666_1	COG0102|BMEI1168	26.2	42	30	1	78	119	8	48	14	22.3	96.4 139 0 271.9 Escherichia coli OP50 UniRef90_UPI0001DD1E24 predicted transporter, partial n=1 Tax=Escherichia coli OP50 RepID=UPI0001DD1E24
	I12.NODE_2051_length_670_cov_20.617910_2	COG0102|DR0174	77.8	9	2	0	107	115	66	74	14	22.3	100.0 149 0 296.2 Enterobacteriaceae UniRef90_P80644 FMN reductase (NADPH) n=294 Tax=Enterobacteriaceae RepID=SSUE_ECOLI
# COG0100 Ribosomal protein S11
	I11.NODE_1881_length_2069_cov_31.730305_2	COG0100|L0388	32.9	73	43	2	76	142	30	102	0.25	28.1	97.9 145 0 270.0 Enterobacteriaceae UniRef90_E3PHZ9 Phage side tail fiber protein n=7 Tax=Enterobacteriaceae RepID=E3PHZ9_ECOH1
	I12.NODE_40_length_4570_cov_29.528227_2	COG0100|AF2283	27.6	127	67	6	30	147	11	121	2	26.6	99.8 401 0 788.9 Escherichia coli UniRef90_A7ZLS8 Acetyl-CoA acetyltransferase n=9 Tax=Escherichia coli RepID=A7ZLS8_ECO24
	I10.NODE_21_length_4685_cov_59.719746_1	COG0100|aq_073	56.2	16	7	0	550	565	32	47	7.2	25.8	92.5 426 0 781.2 Escherichia coli UniRef90_G2CYR2 Prophage tail fiber family protein n=14 Tax=Escherichia coli RepID=G2CYR2_ECOLX
	I11.NODE_797_length_24923_cov_36.588371.1.24918_27	COG0100|DR2126	26.7	45	30	1	448	489	58	102	25	23.5	99.8 588 0 1206.4 root UniRef90_E2QQA0 Terminase, ATPase subunit n=167 Tax=root RepID=E2QQA0_ECOLX
	I10.NODE_277_length_3235_cov_40.457806_3	COG0100|mlr0324	56.2	16	7	0	179	194	73	88	15	23.1	97.7 266 0 548.1 n/a n/a
	I10.NODE_594_length_2563_cov_40.660164.1.2596_1	COG0100|BS_rpsK	26.1	46	34	0	1	46	67	112	5.8	23.1	100.0 103 0 199.1 Enterobacteriaceae UniRef90_D7YID7 Toxin-antitoxin system protein n=118 Tax=Enterobacteriaceae RepID=D7YID7_ECOLX
	I10.NODE_55_length_18433_cov_50.780014_1	COG0100|MYPU_5620	35.7	28	18	0	200	227	13	40	57	23.1	98.9 1024 0 2080.4 Enterobacteriaceae UniRef90_D6HY00 Alpha-mannosidase n=73 Tax=Enterobacteriaceae RepID=D6HY00_ECOLX
	I12.NODE_528_length_405_cov_47.753086_2	COG0100|BH0161	28.6	28	17	1	21	45	86	113	3.4	22.7	100.0 46 7.6e-19 97.4 Salmonella enterica subsp. enterica serovar Minnesota str. A4-603 UniRef90_G5PGA8 Homoserine dehydrogenase n=1 Tax=Salmonella enterica subsp. enterica serovar Minnesota str. A4-603 RepID=G5PGA8_SALET
	I10.NODE_349_length_4004_cov_38.630871.33.4044_3	COG0100|UU256	31.0	42	26	2	51	91	47	86	8.7	22.3	98.9 91 0 190.7 root UniRef90_P0CF06 Insertion element IS1 protein insA n=348 Tax=root RepID=INSA2_ECOLX
	I13.NODE_21496_length_583_cov_9.643225_1	COG0100|UU256	39.1	23	14	0	135	157	22	44	27	21.6	98.0 148 0 289.3 Enterobacteriaceae UniRef90_P39342 Uncharacterized protein yjgR n=312 Tax=Enterobacteriaceae RepID=YJGR_ECOLI
	I11.NODE_2231_length_663_cov_64.396683.1.440_1	COG0100|Cgl0547	22.6	106	67	3	32	123	20	124	24	21.6	96.6 146 0 282.3 Enterobacteriaceae UniRef90_P52143 Uncharacterized outer membrane protein YpjA n=290 Tax=Enterobacteriaceae RepID=YPJA_ECOLI
# COG0495 Leucyl-tRNA synthetase
	I11.NODE_2136_length_10277_cov_37.938992.653.10201_6	COG0495|YPO2610	25.7	202	109	13	316	499	75	253	0.048	32.3	99.0 520 0 1067.0 Enterobacteriaceae UniRef90_F9I0Y6 CRISPR type I-e/-associated protein casa/cse1 n=153 Tax=Enterobacteriaceae RepID=F9I0Y6_ECOLX
	I10.NODE_229_length_9315_cov_66.092751.6.9363_4	COG0495|AF2421	32.6	86	35	5	298	368	193	270	0.11	30.8	78.9 408 0 678.3 Photorhabdus asymbiotica subsp. asymbiotica ATCC 43949 UniRef90_C7BP08 Putative uncharacterized protein yhdJ n=1 Tax=Photorhabdus asymbiotica subsp. asymbiotica ATCC 43949 RepID=C7BP08_PHOAA
	I10.NODE_229_length_9315_cov_66.092751.6.9363_2	COG0495|MYPU_0930	24.2	153	84	7	132	252	96	248	0.12	30.4	95.8 332 0 630.2 n/a n/a
	I10.NODE_179_length_11227_cov_52.071434_9	COG0495|PM1214	30.3	76	38	3	49	109	244	319	0.3	28.9	92.0 301 0 557.4 Enterobacteriaceae UniRef90_Q46769 dTDP-4-dehydrorhamnose reductase n=128 Tax=Enterobacteriaceae RepID=RMLD_ECOLX
	I10.NODE_349_length_4004_cov_38.630871.33.4044_4	COG0495|AF2421	27.7	65	33	3	58	108	826	890	0.52	28.5	96.4 390 0 766.5 Enterobacteriaceae UniRef90_O85610 CP4-like integrase n=122 Tax=Enterobacteriaceae RepID=O85610_ECOLX
	I11.NODE_797_length_24923_cov_36.588371.1.24918_31	COG0495|Cj1091c	35.8	53	27	3	18	64	193	244	0.13	28.1	100.0 77 5.1e-36 155.2 root UniRef90_P21320 DinI-like protein in retron EC67 n=133 Tax=root RepID=DINIR_ECOLX
	I10.NODE_51_length_6029_cov_40.041134_9	COG0495|TM0168	23.2	190	97	10	328	498	253	412	1.3	27.7	99.5 558 0 1065.8 Escherichia coli UniRef90_E9U6E0 Prevent-host-death family protein n=8 Tax=Escherichia coli RepID=E9U6E0_ECOLX
	I11.NODE_577_length_7227_cov_48.968037_6	COG0495|SA1579	21.4	196	109	9	102	276	359	530	2	27.7	98.6 881 0 1788.9 Enterobacteriaceae UniRef90_A7ZPF4 Fimbrial usher family protein n=140 Tax=Enterobacteriaceae RepID=A7ZPF4_ECO24
	I11.NODE_690_length_4616_cov_34.045929_1	COG0495|MT0047	28.6	98	54	4	363	457	309	393	1.1	27.7	99.6 481 0 932.2 Enterobacteriaceae UniRef90_P27253 Methylmalonyl-CoA mutase n=259 Tax=Enterobacteriaceae RepID=SCPA_ECOLI
	I9.NODE_256_length_1512_cov_65.860451.28.1545_2	COG0495|CAC0646	25.8	217	127	13	110	308	563	763	0.7	27.7	91.9 308 0 563.1 Enterobacteriaceae UniRef90_F0JN72 Zeta toxin; poison-antidote element n=107 Tax=Enterobacteriaceae RepID=F0JN72_ESCFE
	I10.NODE_184_length_574_cov_49.613239.58.622_1	COG0495|RC0585	27.9	61	40	3	27	87	654	710	0.27	27.3	97.8 89 7.7e-44 181.4 Escherichia coli UniRef90_D7XQU7 Conserved domain protein n=5 Tax=Escherichia coli RepID=D7XQU7_ECOLX
# COG0099 Ribosomal protein S13
	I11.NODE_404_length_14195_cov_35.490314_1	COG0099|AGc3520	29.5	44	28	1	1	41	27	70	3.7	25.4	99.1 332 0 644.0 Enterobacteriaceae UniRef90_P77615 Uncharacterized HTH-type transcriptional regulator YcjW n=274 Tax=Enterobacteriaceae RepID=YCJW_ECOLI
	I10.NODE_335_length_13192_cov_53.647362_14	COG0099|Cj1592	27.9	43	31	0	60	102	24	66	4.8	24.3	59.5 185 0 227.3 Salmonella enterica subsp. enterica serovar Montevideo str. CASC_09SCPH15965 UniRef90_E7Y5G1 Putative uncharacterized protein n=1 Tax=Salmonella enterica subsp. enterica serovar Montevideo str. CASC_09SCPH15965 RepID=E7Y5G1_SALMO
	I11.NODE_236_length_2144_cov_65.738342_3	COG0099|ECU06g1110	21.0	81	53	4	38	108	63	142	5	24.3	99.5 200 0 391.7 Enterobacteriaceae UniRef90_B3HCQ8 LemA family protein n=117 Tax=Enterobacteriaceae RepID=B3HCQ8_ECOLX
	I12.NODE_16326_length_493_cov_23.271805_2	COG0099|APE1737	27.3	44	24	2	11	46	20	63	2.3	23.9	100.0 70 1.8e-32 143.3 Shigella UniRef90_F3VUE3 IbrB n=3 Tax=Shigella RepID=F3VUE3_SHIBO
	I11.NODE_404_length_14195_cov_35.490314_13	COG0099|MA1108	26.9	52	37	1	323	373	64	115	18	23.9	99.5 559 0 1142.5 Enterobacteriaceae UniRef90_P76041 Putative sucrose phosphorylase n=221 Tax=Enterobacteriaceae RepID=SUCP_ECOLI
	I10.NODE_335_length_13192_cov_53.647362_10	COG0099|SSO0074	24.3	74	43	3	11	72	32	104	3.7	23.5	44.0 84 1.6e-11 73.9 Photorhabdus UniRef90_Q7N2U0 Similarities with virulence associated protein A n=2 Tax=Photorhabdus RepID=Q7N2U0_PHOLL
	I9.NODE_887_length_1232_cov_97.620132_1	COG0099|CC1270	31.2	32	22	0	189	220	10	41	18	23.1	99.7 326 0 652.5 Enterobacteriaceae UniRef90_Q7WRT2 Transposase n=216 Tax=Enterobacteriaceae RepID=Q7WRT2_ECOLX
	I10.NODE_492_length_18818_cov_46.863586_5	COG0099|MJ0189	34.4	32	18	1	266	294	90	121	25	22.7	98.3 346 0 678.7 Escherichia coli UniRef90_D7XH39 Phage major capsid protein E n=20 Tax=Escherichia coli RepID=D7XH39_ECOLX
	I10.NODE_3612_length_1336_cov_39.629490.1.892_1	COG0099|MA1108	20.3	123	79	4	154	263	30	146	37	21.9	98.6 296 0 578.2 Enterobacteriaceae UniRef90_Q93RC8 EprH protein n=88 Tax=Enterobacteriaceae RepID=Q93RC8_ECOLX
	I13.NODE_60642_length_552_cov_19.740942_2	COG0099|PAE3085	50.0	20	8	1	3	22	80	97	16	21.9	99.2 133 0 283.1 n/a n/a
	I10.NODE_55_length_18433_cov_50.780014_13	COG0099|CAC3107	41.7	24	13	1	137	159	53	76	45	21.6	99.6 279 0 577.4 Enterobacteriaceae UniRef90_E7HLR1 Esterase family protein n=42 Tax=Enterobacteriaceae RepID=E7HLR1_ECOLX
# COG0197 Ribosomal protein L16/L10E COG0200 Ribosomal protein L15
	I12.NODE_16781_length_379_cov_44.377308_2	COG0197|BH0141	29.4	51	17	2	34	65	23	73	0.82	25.4	95.8 72 9.3e-32 141.0 n/a n/a
	I13.NODE_2564_length_872_cov_4.076835_1	COG0197|MTH1119	40.0	25	15	0	63	87	104	128	1.9	24.6	66.7 99 3.5e-29 132.9 Staphylococcus aureus UniRef90_C8MB32 Partitioning protein n=50 Tax=Staphylococcus aureus RepID=C8MB32_STAAU
	I10.NODE_150_length_7972_cov_48.159557_2	COG0197|VNG0099G	28.1	57	35	3	190	246	37	87	4.7	24.6	98.4 246 0 488.4 Enterobacteriaceae UniRef90_P33128 Chaperone protein ecpD n=154 Tax=Enterobacteriaceae RepID=ECPD_ECOLI
	I10.NODE_179_length_11227_cov_52.071434_10	COG0197|MT0735	30.5	59	30	2	292	339	40	98	12	23.9	92.2 361 0 685.3 Enterobacteriaceae UniRef90_P55293 dTDP-glucose 4,6-dehydratase n=135 Tax=Enterobacteriaceae RepID=RMLB_ECOLX
	I10.NODE_349_length_4004_cov_38.630871.33.4044_4	COG0197|Cgl0503	33.3	39	22	1	136	170	86	124	22	23.1	96.4 390 0 766.5 Enterobacteriaceae UniRef90_O85610 CP4-like integrase n=122 Tax=Enterobacteriaceae RepID=O85610_ECOLX
	I12.NODE_23560_length_1050_cov_19.756191_1	COG0197|XF1159	33.3	39	24	1	93	131	36	72	11	23.1	98.5 200 0 394.8 Enterobacteriaceae UniRef90_P39409 Uncharacterized protein yjjW n=230 Tax=Enterobacteriaceae RepID=YJJW_ECOLI
[truncated: 4,592 more rows]
