# Supplementary material for: Genome resolved analysis of a premature infant gut microbial community reveals a Varibaculum cambriense genome and a shift towards fermentation-based metabolism during the third week of life
Source: Microbiome. 2013 Dec 17;1:30. doi: 10.1186/2049-2618-1-30 (PMC4177395; doi:10.1186/2049-2618-1-30)
Supplement: Additional file 4 — V. cambriense pathway tools data. [file 2049-2618-1-30-S4.zip]

Archive with 6 entries (3 files):
- af4_EMIRGE_sequences/
- af4_EMIRGE_sequences/EMIRGE_sequences.fasta
- __MACOSX/
- __MACOSX/af4_EMIRGE_sequences/
- __MACOSX/af4_EMIRGE_sequences/._EMIRGE_sequences.fasta
- af4_EMIRGE_sequences/genome_associated_EMIRGE_sequences.fasta
