# Supplementary material for: Genome resolved analysis of a premature infant gut microbial community reveals a Varibaculum cambriense genome and a shift towards fermentation-based metabolism during the third week of life
Source: Microbiome. 2013 Dec 17;1:30. doi: 10.1186/2049-2618-1-30 (PMC4177395; doi:10.1186/2049-2618-1-30)
Supplement: Additional file 4 — V. cambriense pathway tools data. [file 2049-2618-1-30-S4.zip › af4_EMIRGE_sequences/EMIRGE_sequences.fasta]

>75|EF025221.1.1448 Prior=0.156051 Length=1395 NormPrior=0.164552
AGCTCCTTCGGGAGTGAATTAGCGGCGGACGGGTGAGTAACACGTGGGTAACCTGCCTCA
TAGAGGGGAATAGCCTTTCGAAAGGAAGATTAATACCGCATATGGTAGCTTTATCGCATG
GTAGGGCTATTAAAGGAGTAATCTTGCCATCGGATGTGCCCAGATGGGATTAGCTAGTAG
GTGGGGTAACGGCTCACCTAGGCGACGATCCCTAGCTGGTCTGAGAGGATGACCAGCCAC
ACTGGAACTGAGACACGGTCCAGACTCCTACGGGAGGCAGCAGTGGGGAATATTGCACAA
TGGGCGCAAGCCTGATGCAGCCATGCCGCGTGTATGAAGAAGGCCTTCGGGTTGTAAAGT
ACTTTCAGCGGGGAGGAAGGGAGTGACGTTACCCGCAGAAGAAGCACCGGCTAACTCCGT
GCCAGCAGCCGCGGTAATACGGAGGGTGCAAGCGTTAATCGGAATTACTGGGCGTAAAGC
GCACGCAGGCGGTTTGTTAAGTCAGATGTGAAATCCCCGGGCTCAACCTGGGAACTGCAT
CTGATACTGGCAAGCTTGAGTCTCGTAGAGGGGGGTAGAATTCCAGGTGTAGCGGTGAAA
TGCGTAGAGATCTGGAGGAATACCGGTGGCGAAGGCGGCCCCCTGGACGAAGACTGACGC
TCAGGTGCGAAAGCGTGGGGAGCAAACAGGATTAGATACCCTGGTAGTCCACGCCGTAAA
CGATGTCGACTTGGAGGTTGTGCCCTTGAGGCGTGGCTTCCGGAGCTAACGCGTTAAGTC
GACCGCCTGGGGAGTACGGCCGCAAGGTTAAAACTCAAATGAATTGACGGGGGCCCGCAC
AAGCGGTGGAGCATGTGGTTTAATTCGATGCAACGCGAAGAACCTTACCTGGTCTTGACA
TCCACGGAAGTTTTCAGAGATGAGAATGTGCCTTCGGGAACCGTGAGACAGGTGCTGCAT
GGCTGTCGTCAGCTCGTGTTGTGAAATGTTGGGTTAAGTCCCGCAACGAGCGCAACCCTT
ATCCTTTGTTGCCAGCGGTCCGGCCGGGAACTCAAAGGAGACTGCCAGTGATAAACTGGA
GGAAGGTGGGGATGACGTCAAGTCATCATGGCCCTTACGACCAGGGCTACACACGTGCTA
CAATGGCGCATACAAAGAGAAGCGACCTCGCGAGAGCAAGCGGACCTCATAAAGTGCGTC
GTAGTCCGGATTGGAGTCTGCAACTCGACTCCATGAAGTCGGAATCGCTAGTAATCGTGG
ATCAGAATGCCACGGTGAATACGTTCCCGGGCCTTGTACACACCGCCCGTCACACCATGG
GAGTGGGTTGCAAAAGAAGTAGGTAGCTTAACCTTCGGGAGGGCGCTTACCACTTTGTGA
TTCATGACTGGGGTG
>28|ACFH01000038.241.1767 Prior=0.134726 Length=1527 NormPrior=0.129784
AGAGTTTGATCCTGGCTCAGGACGAACGCTGGCGGCGTGCTTAACACATGCAAGTCGAAC
GGTGAAGCTCCAGCTTGCTGGGGTGGATGAGTGGCGAACGGGTGAGTAACACGTGAGTAA
CCTGCCCCCTTCTTCTGGATAACTGCTTGAAAGGGTAGCTAATACGGGATATTCTGGCCT
GCTCGCATGGGTGGGTTTGGAAAGGTTTTTTCTGGTGGGGGATGGGCTCGCGGCCTATCA
GCTTGTTGGTGGGGTGATGGCCTACCAAGGCGGTGACGGGTAGCCGGCCTGAGAGGGTGG
ACGGCCACACTGGGACTGAGACACGGCCCAGACTCCTACGGGAGGCAGCAGTGGGGAATA
TTGCACAATGGGCGCAAGCCTGATGCAGCGACGCCGCGTGAGGGATGGAGGCCTTCGGGT
TGTAAACCTCTTTCGCCAGTGAAGCAGGCCATCTTCTTTGTGGGGTGGTTGACGGTAGCT
GGATAAGAAGCGCCGGCTAACTACGTGCCAGCAGCCGCGGTAATACGTAGGGCGCGAGCG
TTGTCCGGAATTATTGGGCGTAAAGAGCTCGTAGGCGGCTGGTCGCGTCTGTCGTGAAAT
CCCCTGGCTTAACTGGGGGCTTGCGGTGGGTACGGGCCGGCTTGAGTGCGGTAGGGGAGA
CTGGAATTCCTGGTGTAGCGGTGGAATGCGCAGATATCAGGAGGAACACCGGTGGCGAAG
GCGGGTCTCTGGGCCGTTACTGACGCTGAGGAGCGAAAGCGTGGGGAGCGAACAGGATTA
GATACCCTGGTAGTCCACGCCGTAAACGTTGGGCACTAGGTGTGGGGGCTCTTTCCGGGG
TTTCCGCGCCGTAGCTAACGCATTAAGTGCCCCGCCTGGGGAGTACGGCCGCAAGGCTAA
AACTCAAAGGAATTGACGGGGGCCCGCACAAGCGGCGGAGCATGCGGATTAATTCGATGC
AACGCGAAGAACCTTACCAAGGCTTGACATGTGAGCGTCTGCCTCAGAGATGGGGTTTCC
TCCTTGTGGGGCGCTTTCACAGGTGGTGCATGGTTGTCGTCAGCTCGTGTCGTGAGATGT
TGGGTTAAGTCCCGCAACGAGCGCAACCCTTGTCCCGTGTTGCCAGCACGTTGTGGTGGG
GACTCGCGGGAGACTGCCGGGGTCAACTCGGAGGAAGGTGGGGATGACGTCAAATCATCA
TGCCCCTTATGTCTTGGGCTTCACGCATGCTACAATGGCCGGTACAGAGGGTTGCGATGT
CGTGAGGCGGAGCGAATCCCTTAAAGCCGGTCTCAGTTCGGATCGGTGTCTGCAACTCGA
CACCGTGAAGTTGGAGTCGCTAGTAATCGCAGATCAGCAACGCTGCGGTGAATACGTTCT
CGGGCCTTGTACACACCGCCCGTCACGTCATGAAAGTCGGCAACACCCGAAGCCCGTGGC
CTTACGGGGAGCGGTCGAAGGTGGGGCTGGTGATTGGGACGAAGTCGTAACAAGGTAGCC
GTACCGGAAGGTGCGGCTGGATCACCT
>2644|HM021549.1.1459 Prior=0.121430 Length=1459 NormPrior=0.122428
TGGCGGCGTGCCTAATACATGCAAGTAGGACGCACAGTTTATACCGTAGCTTGCTACACC
ATAGACTGTGAGTTGCGAACGGGTGAGTAACGCGTAGGTAACCTACCTATTAGAGGGGGA
TAACTATTGGAAACGATAGCTAATACCGCATAACAGTATGTAACACATGTTAGATGCTTG
AAAGATGCAATTGCATCGCTAGTAGATGGACCTGCGTTGTATTAGCTAGTAGGTAGGGTA
ATGGCCTACCTAGGCAACGATACATAGCCGACCTGAGAGGGTGATCGGCCACACTGGGAC
TGAGACACGGCCCAGACTCCTACGGGAGGCAGCAGTAGGGAATCTTCGGCAATGGGGGGA
ACCCTGACCGAGCAACGCCGCGTGAGTGAAGAAGGTTTTCGGATCGTAAAGCTCTGTTGT
TAAGGAAGAACGAGTGTGAGAATGGAAAGTTCATGCTGTGACGGTACTTAACCAGAAAGG
GACGGCTAACTACGTGCCAGCAGCCGCGGTAATACGTAGGTCCCGAGCGTTGTCCGGATT
TATTGGGCGTAAAGCGAGCGCAGGCGGTTAGAAAAGTCTGAAGTGAAAGGCAGTGGCTCA
ACCATTGTAGGCTTTGGAAACTGTTTAACTTGAGTGCAGAAGGGGAGAGTGGAATTCCAT
GTGTAGCGGTGAAATGCGTAGATATATGGAGGAACACCGGTGGCGAAAGCGGCTCTCTGG
TCTGTAACTGACGCTGAGGCTCGAAAGCGTGGGGAGCGAACAGGATTAGATACCCTGGTA
GTCCACGCCGTAAACGATGAGTGCTAGGTGTTAGGTCCTTTCCGGGACTTAGTGCCGCAG
CTAACGCATTAAGCACTCCGCCTGGGGAGTACGACCGCAAGGTTGAAACTCAAAGGAATT
GACGGGGGCCCGCACAAGCGGTGGAGCATGTGGTTTAATTCGAAGCAACGCGAAGAACCT
TACCAGGTCTTGACATCCCAGTGACTGCCCTAGAGATAGGGTTTCCCTTCGGGGCACTGG
TGACAGGTGGTGCATGGTTGTCGTCAGCTCGTGTCGTGAGATGTTGGGTTAAGTCCCGCA
ACGAGCGCAACCCTTATTGTTAGTTGCCATCATTGAGTTGGGCACTCTAGCGAGACTGCC
GGTAATAAACCGGAGGAAGGTGGGGATGACGTCAAATCATCATGCCCCTTATGACCTGGG
CTACACACGTGCTACAATGGCTGGTACAACGAGTCGCAAAGCCGGTGACGGCAAGCTAAT
CTCTGAAAGCCAGTCTCAGTTCGGATTGTAGGCTGCAACTCGCCTACATGAAGTCGGAAT
CGCTAGTAATCGCGGATCAGCACGCCGCGGTGAATACGTTCCCGGGCCTTGTACACACCG
CCCGTCACACCACGAGAGTTTGTAACACCCGAAGTCGGTGAGGTAACCGTAAGGAGCCAG
CCGCCTAAGGTGGGATAGA
>582|X68178.1.1513 Prior=0.100249 Length=1512 NormPrior=0.097530
TTTATTGAGAGTTTGATCCTGGCTCAGGACGAACGCTGGCGGCGTGCTTAACACATGCAA
GTCGAGCGATGAAGCTCCTTCGGGAGTGGATTAGCGGCGGACGGGTGAGTAACACGTGGG
TAACCTGCCTCATAGAGGGGAATAGCCTTTCGAAAGGAAGATTAATACCGCATATGGTAG
CTTTATCGCATGGTAGTGCTATTAAAGGAGTAATCCGCTATGAGATGGACCCGCGTCGCA
TTAGCTAGTTGGTGAGGTAACGGCTCACCAAGGCGACGATGCGTAGCCGACCTGAGAGGG
TGATCGGCCACATTGGGACTGAGACACGGCCCAGACTCCTACGGGAGGCAGCAGTGGGGA
ATATTGCACAATGGGGGAAACCCTGATGCAGCAACGCCGCGTGAGTGATGACGGCCTTCG
GGTTGTAAAACTCTGTCTTTGGGGACGATAATGACGGTACCCAAGGAGGAAGCCACGGCT
AACTACGTGCCAGCAGCCGCGGTAATACGTAGGTGGCAAGCGTTGTCCGGATTTACTGGG
CGTAAAGGGAGCGTAGGTGGATATTTAAGTGGGATGTGAAATACTCGGGCTTAACCTGGG
TGCTGCATTCCAAACTGGATATCTAGAGTGCAGGAGAGGAAAGGAGAATTCCTAGTGTAG
CGGTGAAATGCGTAGAGATTAGGAAGAATACCAGTGGCGAAGGCGCCTTTCTGGACTGTA
ACTGACACTGAGGCTCGAAAGCGTGGGGAGCAAACAGGATTAGATACCCTGGTAGTCCAC
GCCGTAAACGATGAATACTAGGTGTAGGGGTTGTCATGACCTCTGTGCCGCCGCTAACGC
ATTAAGTATTCCGCCTGGGGAGTACGGTCGCAAGATTAAAACTCAAAGGAATTGACGGGG
GCCCGCACAAGCAGCGGAGCATGTGGTTTAATTCGAAGCAACGCGAAGAACCTTACCTAG
ACTTGACATCTCCTGAATTACTCTGTAATGGAGGAAGCCACTTCGGTGGCAGGAAGACAG
GTGGTGCATGGTTGTCGTCAGCTCGTGTCGTGAGATGTTGGGTTAAGTCCCGCAACGAGC
GCAACCCTTATTGTTAGTTGCTACCATTTAGTTGAGCACTCTAGCGAGACTGCCCGGGTT
AACCGGGAGGAAGGTGGGGATGACGTCAAATCATCATGCCCCTTATGTCTAGGGCTACAC
ACGTGCTACAATGGTCGGTACAATGAGATGCAACCTCGCGAGAGTGAGCAAAACTATAAA
ACCGATCTCAGTTCGGATTGTAGGCTGAAACTCGCCTACATGAAGCTGGAGTTGCTAGTA
ATCGCGAATCAGAATGTCGCGGTGAATACGTTCCCGGGCCTTGTACACACCGCCCGTCAC
ACCATGAGAGTTGGCAATACCCAAAGTTCGTGAGCTAACCGCAAGGAGGCAGCGACCTAA
GGTAGGGTCAGCGATTGGGGTGAAGTCGTAACAAGGTAGCCGTAGGAGAACCTGCGGCTG
GATCACCTCCTT
>205|HQ419280.1.1500 Prior=0.096680 Length=1500 NormPrior=0.094810
GAACGCTGGCGGCAGGCCTAACACATGCAAGTCGAACGGTAACAGAAATCAGCTTGCTGA
TTTGCTGACGAGTGGCGGACGGGTGAGTAATGTCTGGGAAACTGCCTGATGGAGGGGGAT
AACTACTGGAAACGGTAGCTAATACCGCATAACGTCGCAAGACCAAAGAGGGGGACCTTC
GGGCCTCTTGCCATCGGATGTGCCCAGATGGGATTAGCTAGTAGGTGGGGTAACGGCTCA
CCTAGGCGACGATCCCTAGCTGGTCTGAGAGGATGACCAGCCACACTGGAACTGAGACAC
GGTCCAGACTCCTACGGGAGGCAGCAGTGGGGAATATTGCACAATGGGCGCAAGCCTGAT
GCAGCCATGCCGCGTGTATGAAGAAGGCCTTCGGGTTGTAAAGTACTTTCAGCGGGGAGG
AAGGGAGTAAAGTTAATACCTTTGCTCATTGACGTTACCCGCAGAAGAAGCACCGGCTAA
CTCCGTGCCAGCAGCCGCGGTAATACGGAGGGTGCAAGCGTTAATCGGAATTACTGGGCG
TAAAGCGCACGCAGGCGGTTTGTTAAGTCAGATGTGAAATCCCCGGGCTCAACCTGGGAA
CTGCATCTGATACTGGCAAGCTTGAGTCTCGTAGAGGGGGGTAGAATTCCGGGGAGGAAG
GGAGTAAAGTTAATACCTTTGCTCATTGACGTTACCCGCAGAAGAAGCACCGGCTAACTC
CGTGCCAGCAGCCGCGGTAATACGGAGGGTGCAAGCGTTAATCGGAATTACTGGGCGTAA
AGCGCACGCAGGCGGTTTGTTAAGTCAGATGTGAAATCCCCGGGCTCAACCTGGGAACTG
CATCTGATACTGGCAAGCTTGAGTCTCGTAGAGGGGGGTAGAATTCCAGGTGTAGCGGTG
AAATGCGTAGAGATCTGGAGGGAATACCGGTGGCGAAGGCGGCCCCCTGGACGAAGACTG
ACGCTCAGGTGCGAAAGCGTGGGGAGCAAACAGGATTAGATACCCTGGTAGTCCACGCCG
TAAACGATGTCGACTTGGAGGTTGTGCCCTTGAGGCGTGGCTTCCGGAGCTAACGCGTTA
AGTCGACCGCCTGGGGAGTACGGCCGCAAGGTTAAAACTCAAATGAATTGACGGGGGCCC
GCACAAGCGGTGGAGCATGTGGTTTAATTCGATGCAACGCGAAGAACCTTACCTGGTCTT
GACATCCACAGAACTTTCCAGAGATGGATTGGTGCCTTCGGGAACTGTGAGACAGGTGCT
GCATGGCTGTCGTCAGCTCGTGTTGTGAAATGTTGGGTTAAGTCCCGCAACGAGCGCAAC
CCTTATCCTTTGTTGCCAGCGGTCCGGCCGGGAACTCAAAGGAGACTGCCAGTGATAAAC
TGGAGGAAGGTGGGGATGACGTCAAGTCATCATGGCCCTTACGACCAGGGCTACACACGT
GCTACAATGGCGCATACAAAGAGAAGCGACCTCGCGAGAGCAAGCGGACCTCATAAAGTG
>33|DQ346420.1.1543 Prior=0.092912 Length=1523 NormPrior=0.089739
AGAGTTTGATCCTGGCTCAGGACGAACGCTGGCGGCGTGCTTAACACATGCAAGTCGAAC
GAAGAGCGATGGAAGCTTGCTTCTATCAATCTTAGTGGCGAACGGGTGAGTAACGCGTAA
TCAACCTGCCCTTCAGAGGGGGACAACAGTTGGAAACGACTGCTAATACCGCATACGATC
TAATCTCGGCATCGAGGATAGATGAAAGGTGGCCTCTACATGTAAGCTATCACTGAAGGA
GGGGATTGCGTCTGATTAGCTAGTTGGAGGGGTAACGGCCCACCAAGGCGATGATCAGTA
GCCGGTCTGAGAGGATGAACGGCCACATTGGGACTGAGACACGGCCCAGACTCCTACGGG
AGGCAGCAGTGGGGAATCTTCCGCAATGGACGAAAGTCTGACGGAGCAACGCCGCGTGAG
TGATGACGGCCTTCGGTTGTAAAGCTCTGTTAATCGGGACGAAAGGCCTTCTTGCGAATA
GTTAGAAGGATTGACGGTACCGGAATAGAAAGCCACGGCTAACTACGTGCCAGCAGCCGC
GGTAATACGTAGGTGGCAAGCGTTGTCCGGAATTATTGGGCGTAAAGCGCGCGCAGGCGG
ATAGGTCAGTCTGTCTTAAAAGTTCGGGGCTTAACCCCGTGATGGGATGGAAACTGCCAA
TCTAGAGTATCGGAGAGGAAAGTGGAATTCCTAGTGTAGCGGTGAAATGCGTAGATATTA
GGAAGAACACCAGTGGCGAAGGCGACTTTCTGGACGAAAACTGACGCTGAGGCGCGAAAG
CCAGGGGAGCGAACGGGATTAGATACCCCGGTAGTCCTGGCCGTAAACGATGGGTACTAG
GTGTAGGAGGTATCGACCCCTTCTGTGCCGGAGTTAACGCAATAAGTACCCCGCCTGGGG
AGTACGACCGCAAGGTTGAAACTCAAAGGAATTGACGGGGGCCCGCACAAGCGGTGGAGT
ATGTGGTTTAATTCGACGCAACGCGAAGAACCTTACCAGGTCTTGACATTGATGGACAGA
ACCAGAGATGGTTCCTCTTCTTCGGAAGCCAGAAAACAGGTGGTGCACGGTTGTCGTCAG
CTCGTGTCGTGAGATGTTGGGTTAAGTCCCGCAACGAGCGCAACCCCTATCTTATGTTGC
CAGCACTTCGGGTGGGAACTCATGAGAGACTGCCGCAGACAATGCGGAGGAAGGCGGGGA
TGACGTCAAATCATCATGCCCCTTATGACCTGGGCTACACACGTACTACAATGGGAGTTA
ATAGACGGAAGCGAGATCGCGAGATGGAGCAAACCCGAGAAACACTCTCTCAGTTCGGAT
CGTAGGCTGCAACTCGCCTACGTGAAGTCGGAATCGCTAGTAATCGCAGGTCAGCATACT
GCGGTGAATACGTTCCCGGGCCTTGTACACACCGCCCGTCACACCACGAAAGTCGGAAGT
GCCCAAAGCCGGTGGGGTAACCTTCGGGAGCCAGCCGTCTAAGGTAAAGTCGATGATTGG
GGTGAAGTCGTAACAAGGTAGCC
>116|GQ503779.1.1505 Prior=0.051713 Length=1482 NormPrior=0.051329
AGAGTTTGATCATGGCTCAGATTGAACGCTGGCGGCAGGCCTAACACATGCAAGTCGAAC
GGTAACAGAAATCAGCTTGCTGATTTGCTGACGAGTGGCGGACGGGGGAGTAATGTCTGG
GAAACTGCCTGATGGAGGGGGATAACTACTGGAAACGGTAGCTAATACCGCATAACGTCG
CAAGACCAAAGAGGGGGACCTTCGGGCCTCTTGCCATCGGATGTGCCCAGATGGGATTAG
CTAGTAGGTGGGGTAACGGCTCACCTAGGCGACGATCCCTAGCTGGTCTGAGAGGATGAC
CAGCCACACTGGAACTGAGACACGGTCCAGACTCCTACGGGAGGCAGCAGTGGGGAATAT
TGCACAATGGGCGCAAGCCTGATGCAGCCATGCCGCGTGTATGAAGAAGGCCTTCGGGTT
GTAAAGTACTTTCAGCGGGGAGGAAGGGAGTAAAGTTAATACCTTTGCTCATTGACGTTA
CCCGCAGAAGAAGCACCGGCTAACTCCGTGCCAGCAGCCGCGGTAATACGGAGGGTGCAA
GCGTTAATCGGAATTACTGGGCGTAAAGCGCACGCAGGCGGTTTGTTAAGTCAGATGTGA
AATCCCCGGGCTCAACCTGGGAACTGCATCTGATACTGGCAAGCTTGAGTCTCGTAGAGG
GGGGTAGAATTCCAGGTGTAGCGGTGAAATGCGTAGAGATCTGGAGGAATACCGGTGGCG
AAGGCGGCCCCCTGGACGAAGACTGACGCTCAGGTGCGAAAGCGTGGGGAGCAAACAGGA
TTAGATACCCTGGTAGTCCACGCCGTAAACGATGTCGACTTGGAGGTTGTGCCCTTGAGG
CGCTTCCGGAGCTAACGCGTTAAGTCGACCGCCTGGGGAGTACGGCCGCAAGGTTAAAAC
TCAAATGAATTGACGGGGGCCCGCACAAGCGGTGGAGCATGTGGTTTAATTCGATGCAAC
GCGAAGAACCTTACCTGGTCTTGACATCCACGGAAGTTTTCAGAGATGAGAATGTGTGCC
TTCGGGAACCGTGAGACAGGTGCTGCATGGCTGTCGTCAGCTCGTGTTGTGAAATGTTGG
GTTAAGTCCCGCAACGAGCGCAACCCTTATCCTTTGTTGCCAGCGGTCCGGCCGGGAACT
CAAAGGGATACTGCCAGTGATAAACTGGAGGAAGGTGGGGATGACGTCAAGTCATCATGG
CCCTTACGACCAGGGCTACACACGTGCTACAATGGCGCATACAAAGAGAAGCGACCTCGC
GAGAGCAAGCGGACCTCATAAAGTGCGTCGTAGTCCGGATTGGAGTCTGCAACTCGACTC
CATGAAGTCGGAATCGCTAGTAATCGTGGATCAGAATGCCACGGTGAATACGTTCCCGGG
CCTTGTACACACCGCCCGTCACACCATGGGAGTGGGTTGCAAAAGAAGTAGGTAGCTTAA
CCTTCGGGAGGGCGCTTACCACTTTGTGATTCATGACTGGGG
>196|GQ867420.1.1493 Prior=0.030224 Length=1485 NormPrior=0.029939
GAGTTTGATCATGGCTCAGATTGAACGCTGGCGGCAGGCCTAACACATGCAAGTCGAACG
GTAACAGGAAGCAGCTTGCTGCTTTGCTGACGAGTGGCGGACGGGGGAGTAATGTCTGGG
AAACTGCCTGATGGAGGGGGATAACTACTGGAAACGGTAGCTAATACCGCATAACGTCGC
AAGACCAAAGAGGGGGACCTTCGGGCCTCTTGCCATCGGATGTGCCCAGATGGGATTAGC
TAGTAGGTGGGGTAACGGCTCACCTAGGCGACGATCCCTAGCTGGTCTGAGAGGATGACC
AGCCACACTGGAACTGAGACACGGTCCAGACTCCTACGGGAGGCAGCAGTGGGGAATATT
GCACAATGGGCGCAAGCCTGATGCAGCCATGCCGCGTGTATGAAGAAGGCCTTCGGGTTG
TAAAGTACTTTCAGCGGGGAGGAAGGGAGTAAAGTTAATACCTTTGCTCATTGACGTTAC
CCGCAGAAGAAGCACCGGCTAACTCCGTGCCAGCAGCCGCGGTAATACGGAGGGTGCAAG
CGTTAATCGGAATTACTGGGCGTAAAGCGCACGCAGGCGGTTTGTTAAGTCAGATGTGAA
ATCCCCGGGCTCAACCTGGGAACTGCATCTGATACTGGCAAGCTTGAGTCTCGTAGAGGG
GGGTAGAATTCCAGGTGTAGCGGTGAAATGCGTAGAGATCTGGAGGAATACCGGTGGCGA
AGGCGGCCCCCTGGACGAAGACTGACGCTCAGGTGCGAAAGCGTGGGGAGCAAACAGGAT
TAGATACCCTGGTAGTCCACGCCGTAAACGATGTCGACTTGGAGGTTGTGCCGAGGCGTG
GCTTCCGGAGCTAACGCGTTAAGTCGACCGCCTGGGGAGTACGGCCGCAAGGTTAAAACT
CAAATGAATTGACGGGGGCCCGCACAAGCGGTGGAGCATGTGGTTTAATTCGATGCAACG
CGAAGAACCTTACCTGGTCTTGACATCCACGGAAGTTTTCAGAGATGAGAATGTGCCTTC
GGGAACCGTGAGACAGGTGCCATGGTTGTCGTCAGCTCGTGTCGTGAGATGTTGGGTTAA
GTCCCGCAACGAGCGCCACCCTTGTCCCGTGTTGCCCAGCGGTCCGGCCGGGAACTCAAA
GGAGACTGCCAGTGATAAACTGGAGGAAGGTGGGGATGACGTCAAGTCATCATGGCCCTT
ACGACCAGGGCTACACACGTGCTACAATGGCGCATACAAAGAGAAGCGACCTCGCGAGAG
CAAGCGGACCTCATAAAGTGCGTCGAGTTCGGATCGGTGTCTGCAACTCGACACCGTGAA
GTTGGAGTCGCTAGTAATCGCAGATCAGCAACGCTGCGGTGAATACGTTCTCGGGCCTTG
TACACACCGCCCGTCACGTCATGAAAGTCGGCAACACCCGAAGCCCGTGGCCTTACGGGG
AGCGGTCGAAGGTGGGGCTGGTGATTGGGACGAAGTCGTAACAAT
>188|EU470816.1.1385 Prior=0.018926 Length=1381 NormPrior=0.020159
TTTTATTGAGAGTTTGATCCTGGCTCAGGACGAACGCTGGCGGCGTGCTTAACACATGCA
AGTCGAGCGATGAAGCTTCTTCGGAAGTGGATTAGCGGCGGACGGGTGAGTAACACGTGG
GTAACCTGCCTCATAGAGGGGAATAGCCTTTCGAAAGGAAGATTAATACCGCATAAGATT
GTAGTACCGCATGGTACAGCAATTAAAGGAGTAATCCGCTATGAGATGGACCCGCGTCGC
ATTAGCTAGTTGGTGAGGTAACGGCTCACCAAGGCGACGATGCGTAGCCGACCTGAGAGG
GTGATCGGCCACATTGGGACTGAGACACGGCCCAGACTCCTACGGGAGGCAGCAGTGGGG
AATATTGCACAATGGGGGAAACCCTGATGCAGCAACGCCGCGTGAGTGATGACGGTCTTC
GGATTGTAAAGCTCTGTCTTTAGGGACGATAATGACGGTACCTAAGGAGGAAGCCACGGC
TAACTACGTGCCAGCAGCCGCGGTAATACGTAGGTGGCAAGCGTTGTCCGGATTTACTGG
GCGTAAAGGGAGCGTAGGTGGATATTTAAGTGGGATGTGAAATACTCGGGCTTAACCTGG
GTGCTGCATTCCAAACTGGATATCTAGAGTGCAGGAGAGGAAAGGAGAATTCCTAGTGTA
GCGGTGAAATGCGTAGAGATTAGGAAGAATACCAGTGGCGAAGGCGCCTTTCTGGACTGT
AACTGACACTGAGGCTCGAAAGCGTGGGGAGCAAACAGGATTAGATACCCTGGTAGTCCA
CGCCGTAAACGATGTCGACTTGGAGGTTGTGCCCTTGAGGCGTGGCTTCCGGAGCTAACG
CGTTAAGTCGACCGCCTGGGGAGTACGGCCGCAAGGTTAAAACTCAAATGAATTGACGGG
GGCCCGCACAAGCGGTGGAGCATGTGGTTTAATTCGATGCAACGCGAAGAACCTTACCTG
GTCTTGACATCCACGGAAGTTTTCAGAGATGAGAATGTGCCTTCGGGAACCGTGAGACAG
GTGCTGCATGGCTGTCGTCAGCTCGTGTTGTGAAATGTTGGGTTAAGTCCCGCAACGAGC
GCAACCCTTATCCTTTGTTGCCAGCGGTCCGGCCGGGAACTCAAAGGAGACTGCCAGTGA
TAAACTGGAGGAAGGTGGGGATGACGTCAAGTCATCATGGCCCTTACGACCAGGGCTACA
CACGTGCTACAATGGCGCATACAAAGAGAAGCGACCTCGCGAGAGCAAGCGGACCTCATA
AAGTGCGTCGTAGTCCGGATTGGAGTCTGCAACTCGACTCCATGAAGTCGGAATCGCTAG
TAATCGTGGATCAGAATGCCACGGTGAATACGTTCCCGGGCCTTGTACACACCGCCCGTC
A
>403|EF593070.1.1455 Prior=0.015934 Length=1455 NormPrior=0.016109
TGAGAGTTTGATCCTGGCTCAGGACGAACGCTGGCGGCGTGCCTAATACATGCAAGTAGG
ACGCACAGTTTATACCGTAGCTTGCTACACCATAGACTGTGAGTTGCGAACGGGTGAGTA
ACGCGTAGGTAACCTACCTATTAGAGGGGGATAACTATTGGAAACGATAGCTAATACCGC
ATAACAGTATGTAACACATGTTAGCTAGTAGATGGACCTGCGTTGTATTAGCTAGTAGGT
AGGGTAATGGCCTACCTAGGCAACGATACATAGCCGACCTGAGAGGGTGATCGGCCACAC
TGGGACTGAGACACGGCCCAGACTCCTACGGGAGGCAGCAGTAGGGAATCTTCGGCAATG
GGGGGAACCCTGACCGAGCAACGCCGCGTGAGTGAAGAAGGTTTTCGGATCGTAAAGCTC
TGTTGTTAAGGAAGAACGAGTGTGAGAATGGAAAGTTCATGTAACTCCGTGCCAGCAGCC
GCGGTAATACGGAGGGTGCAAGCGTTAATCGGAATTACTGGGCGTAAAGCGCACGCAGGC
GGTTTGTTAAGTCAGATGTGAAATCCCCGGGCTCAACCTGGGAACTGCATCTGATACTGG
CAAGCTTGAGTCTCGTAGAGGGGGGTAGAATTCCAGGTGTAGCGGTGAAATGCGTAGAGA
TCTGGAGGAATACCGGTGGCGAAGGCGGGCCCCCGCGCTCAGGTGCGAAAGCGTGGGGAG
CAAACAGGATTAGATACCCTGGTAGTCCACGCCGTAAACGATGTCGACTTGGAGGTTGTG
CCCTTGAGGCGTGGCTTCCGGAGCTAACGCGGTAAGTCGACCGCCTGGGGGGGACGGCCG
CCAGGGTAAATCAAATGAATTGACGGGGGCCCGCACAAGCGGTGGAGCATGTGGTTTAAT
TCGATGCAACGCGAAGAACCTTACCTGGTCTTGACATCCACAGAACTTTCCAGAGATGGA
TTGGTGCCTTCGGGAACTGTGAGACAGGTGCTGCATGGCTGTCGTCAGCTCGTGTTGTGA
AATGTTGGGTTAAGTCCCGCAACGAGCGCAACCCTTATCCTTTGTTGCCAGCGGTCCGGC
CGGGAACTCAAAGGAGACTGCCAGTGATAAACTGGAGGAAGGTGGGGATGACGTCAAGTC
ATCATGGCCCTTACGACCAGGGCTACACACGTGCTACAATGGCGCATACAAAGAGAAGCG
ACCTCGCGAGAGCAAGCGGACCTCATAAAGTGCGTCGTAGTCCGGATTGGAGTCTGCAAC
TCGACTCCATGAAGTCGGAATCGCTAGTAATCGTGGATCAGAATGCCACGGTGAATACGT
TCCCGGGCCTTGTACACACCGCCCGTCACACCATGGGAGTGGGTTGCAAAAGAAGTAGGT
AGCTTAACCTTCGGGAGGGCGCTTACCACTTTGTGATTCATGACTGGGGTGAAGTCGTAA
CAAGGTAACCGTAGG
>859|HM811978.1.1370 Prior=0.015615 Length=1369 NormPrior=0.016778
ACGAACGCTGGCGGCGTGCCTAATACATGCAAGTAGAACGCTGAAGGAGGAGCTTGCTTC
TCCGGATGAGTTGCGAACGGGTGAGTAACGCGTAGGTAACCTGCCTGGTAGCGGGGGATA
ACTATTGGAAACGATAGCTAATACCGCATAACAGTAGATATCGCATGATAGCTGCTTGAA
AGATGCAATTGCATCGCTAGTAGATGGACCTGCGTTGTATTAGCTAGTAGGTAGGGTAAT
GGCCTACCTAGGCAACGATACATAGCCGACCTGAGAGGGTGATCGGCCACACTGGGACTG
AGACACGGCCCAGACTCCTACGGGAGGCAGCAGTAGGGAATCTTCGGCAATGGACGGAAG
TCTGACCGAGCAACGCCGCGTGAGTGAAGAAGGTTTTCGGATCGTAAAGCTCTGTTGTAA
GAGAAGAACGAGTGTGAGAGTGGAAAGTTCACACTGTGACGGTATCTTACCAGAAAGGGA
CGGCTAACTACGTGCCAGCAGCCGCGGTAATACGTAGGTGGCAAGCGTTGTCCGGAATTA
TTGGGCGTAAAGCGCGCGCAGGCGGATTGGTCAGTCTGTCTTAAAAGTTCGGGGCTTAAC
CCCGTGATGGGATGGAAACTGCCAATCTAGAGTATCGGAGAGGAAAGTGGAATTCCTAGT
GTAGCGGTGAAATGCGTAGATATTAGGAAGAACACCAGTGGCGAAGGCGACTTTCTGGAC
GAAAACTGACGCTGAGGCGCGAAAGCCAGGGGAGCGAACGGGATTAGATACCCCGGTAGT
CCTGGCCGTAAACGATGGGTACTAGGTGTAGGAGGTATCGACCCCTTCTGTGCCGGAGTT
AACGCAATAAGTACCCCGCCTGGGGAGTACGACCGCAAGGTTGAAACTCAAAGGAATTGA
CGGGGGCCCGCACAAGCGGTGGAGTATGTGGTTTAATTCGACGCAACGCGAAGAACCTTA
CCAGGTCTTGACATTGATGGACAGAACTAGAGATAGTTCCTCTTCTTCGGAAGCCAGAAA
ACAGGTGGTGCACGGTTGTCGTCAGCTCGTGTCGTGAGATGTTGGGTTAAGTCCCGCAAC
GAGCGCAACCCCTATCTTATGTTGCCAGCACGTAATGGTGGGAACTCATGAGAGACTGCC
GCAGACAATGCGGAGGAAGGCGGGGATGACGTCAAATCATCATGCCCCTTATGACCTGGG
CTACACACGTACTACAATGGGAGTTAATAGACGGAAGCGAGATCGCGAGATGGAGCAAAC
CCGAGAAACACTCTCTCAGTTCGGATCGTAGGCTGCAACTCGCCTACGTGAAGTCGGAAT
CGCTAGTAATCGCAGGTCAGCATACTGCGGTGAATACGTTCCCGGGCCT
>177|GQ338717.1.1488 Prior=0.015610 Length=1488 NormPrior=0.015432
GTTTGATCCTGGCTCAGGATGAACGCTGGCGGCGTGCCTAACACATGCAAGTCGAGCGAT
CTTCTTCGGAAGAGAGCGGCGGACGGGTGAGTAACGCGTGGGTAACCTGCCCTGTACACA
CGGATAACATACCGAAAGGTATGCTAATACGGGATAACATAAGAAATTCGCATGTTTTTC
TTATCAAAGCTCCGGCGGTACAGGATGGACCCGCGTCTGATTAGCTAGTTGGAGGGGTAA
CGGCCCACCAAGGCGATGATCAGTAGCCGGTCTGAGAGGATGAACGGCCACATTGGGACT
GAGACACGGCCCAGACTCCTACGGGAGGCAGCAGTGGGGAATCTTCCGCAATGGACGAAA
GTCTGACGGAGCAACGCCGCGTGAGTGATGACGGCCTTCGGGTTGTAAAGCTCTGTTAAT
CGGGACGAAAGGCCTTCTTGCGAATAGTTAGAAGGATTGACGGTACCGGAATAGAAAGCC
ACGGCTAACTACGTGCCAGCAGCCGCGGTAATACGTAGGTGGCAAGCGTTGTCCGGAATT
ATTGGGCGTAAAGCGCGCGCAGGCGGATAGGTCAGTCTGTCTTAAAAGTTCGGGGCTTAA
CCCCGTGATGGGATGGAAACTGCCAATCTAGAGTATCGGAGAGGAAAGTGGAATTCCTAG
TGTAGCGGTGAAATGCGTAGATATTAGGAAGAACACCAGTGGCGAAGGCGACTTTCTGGA
CGAAAACTGACGCTGAGGCGCGAAAGCCAGGGGAGCGAACGGGATTAGATACCCCGGTAG
TCCTGGCCGTAAACGATGGGTACTAGGTGTAGGAGGTATCGACCCCTTCTGTGCCGGAGT
TAACGCAATAAGTACCCCGCCTGGGGAGTACGACCGCAAGGTTGAAACTCAAAGGAATTG
ACGGGGGCCCGCACAAGCGGTGGAGTATGTGGTTTAATTCGACGCAACGCGAAGAACCTT
ACCAGGTCTTGACATTCCGATGCTATTTCTAGAGATAGAAAGTTACTTCGGTACACTGGT
GACAGGTGGTGCATGGTTGTCGTCAGCTCGTGTCGTGAGATGTTGGGTTAAGTCCCGCAA
CGAGCGCAACCCTTATTGTTAGTTGCCATCATTGAGTTGGGCACTCTAGCGAGACTGCCG
GTAATAAACCGGAGGAAGGTGGGGATGACGTCAAATCATCATGCCCCTTATGACCTGGGC
TACACACGTGCTACAATGGCTGGTACAACGAGTCGCAAGCCGGTGACGGCAAGCTAATCT
CTGAAAGCCAGTCTCAGTTCGGATTGTAGGCTGCAACTCGCCTACATGAAGTCGGAATCG
CTAGTAATCGCGGATCAGCACGCCGCGGTGAATACGTTCCCGGGCCTTGTACACACCGCC
CGTCACACCACGAGAGTTTGTAACACCCGAAGTCGGTGAGGTAACCATTTGGAGCCAGCC
GCCTAAGGTGGGATAGATGATTGGGGTGAAGTCGTAACAAGGTAGCCG
>934|AY959011.1.1496 Prior=0.015417 Length=1495 NormPrior=0.015169
AAATTGAAGAGTTTGATCATGGCTCAGATTGAACGCTGGCGGCAGGCCTAACACATGCAA
GTCGAACGGTAACAGAAAGCAGCTTGCTGCTTTGCTGACGAGTGGCGGACGGGTGAGTAA
TGTCTGGGAAACTGCCTGATGGAGGGGGATAACTACTGGAAACGGTAGCTAATACCGCAT
AACGTCGCAAGACCAAAGAGGGGGACCTTCGGGCCTCTTGCCATCGGATGTGCCCAGATG
GGATTAGCTAGTAGGTGGGGTAACGGCTCACCTAGGCGACGATCCCTAGCTGGTCTGAGA
GGATGACCAGCCACACTGGAACTGAGACACGGTCCAGACTCCTACGGGAGGCAGCAGTGG
GGAATATTGCACAATGGGCGCAAGCCTGATGCAGCCATGCCGCGTGTATGAAGAAGGCCT
TCGGGTTGTAAAGTACTTTCAGCGGGGAGGAAGGGAGTAAAGTTAATACCTTTGCTCATT
GACGTTACCCGCAGAAGAAGCACCGGCTAACTCCGTGCCAGCAGCCGCGGTAATACGGAG
GGTGCAAGCGTTAATCGGAATTACTGGGCGTAAAGCGCACGCAGGCGGTTTGTTAAGTCA
GATGTGAAATCCCCGGGCTCAACCTGGGAACTGCATCTGATACTGGCAAGCTTGAGTCTC
GTAGAGGGGGGGTAGAATTCCAGGTGTAGCGGTGAAATGCGTAGAGATCTGGAGGAATAC
CGGTGGCGAAGGCGGCCCCCTGGACGAAGACTGACGCTCAGGTGCGAAAGCGTGGGGAGC
AAACAGGATTAGATACCCTGGTAGTCCACGCCGTAAACGATGAGTGCTAAGTGTTGGAGG
GTTTCCGCCCTTCAGTGCTGCAGCAAACGCATTAAGCACTCCGCCTGGGGAGTACGACCG
CAAGGTTGAAACTCAAAGGAATTGACGGGGGCCCGCACAAGCGGTGGAGCATGTGGTTTA
ATTCGAAGCAACGCGAAGAACCTTACCAGGTCTTGACATCCTTTGACCACTCTAGAGATA
GAGCTTTCCCTTCGGGGACAAAGTGACAGGTGGTGCATGGTTGTCGTCAGCTCGTGTCGT
GAGATGTTGGGTTAAGTCCCGCAACGAGCGCAACCCTTATTGTTAGTTGCCATCATTTAG
TTGGGCACTCTAGCGAGACTGCCGGTGACAAACCGGAGGAAGGTGGGGATGACGTCAAAT
CATCATGCCCCTTATGACCTGGGCTACACACGTGCTACAATGGGAAGTACAACGAGTCGC
TAGACCGCGAGGTCATGCAAATCTCTTAAAGCTTCTCTCAGTTCGGATTGCAGGCTGCAA
CTCGCCTGCATGAAGCCGGAATCGCTAGTAATCGCGGATCAGCACGCCGCGGTGAATACG
TTCCCGGGCCTTGTACACACCGCCCGTCACACCACGAGAGTTTGTAACACCCGAAGTCGG
TGAGGTAACCTTTTTGGAGCCAGCCGCCTAAGGTGGGATAGATGATTGGGGTGAA
>121|JF241367.1.1381 Prior=0.014974 Length=1381 NormPrior=0.015950
GACGAACGCTGGCGGCGTGCTTAACACATGCAAGTCGAACGAAGAGCGATGGAAGCTTGC
TTCTATCAATCTTAGTGGCGAACGGGTGAGTAACGCGTAATCAACCTGCCCTTCAGAGGG
GGACAACAGTTGGAAACGACTGCTAATACCGCATACGATCTAATCTCGGCATCGAGGATA
GATGAAAGGTGGCCTCTACATGTAAGCTATCACTGAAGGAGGGGATTGCGTCTGATTAGC
TAGTTGGAGGGGTAACGGCCCACCAAGGCGATGATCAGTAGCCGGTCTGAGAGGATGAAC
GGCCACATTGGGACTGAGACACGGCCCAGACTCCTACGGGAGGCAGCAGTGGGGAATCTT
CCGCAATGGACGAAAGTCTGACGGAGCAACGCCGCGTGAGTGATGACGGCCTTCGGGTTG
TAAAGCTCTGTTAATCGGGACGAAAGGCCTTCTTGCGAATAGTTAGAAGGATTGACGGTA
CCGGAATAGAAAGCCACGGCTAACTACGTGCCAGCAGCCGCGGTAATACGTAGGTGGCAA
GCGTTGTCCGGAATTATTGGGCGTAAAGCGCGCGCAGGCGGATAGGTCAGTCAGATGTGA
AATCCCCGGGCTCAACCTGGGAACTGCATCTGATACTGGCAAGCTTGAGTCTCGTAGAGG
GGGGTAGAATTCCAGGTGTAGCGGTGAAATGCGTAGAGATCTGGAGGAATACCGGTGGCG
AAGGCGGCCCCCTGGACGAAGACTGACGCTCAGGTGCGAAAGCGTGGGGAGCAAACAGGA
TTAGATACCCTGGTAGTCCACGCCGTAAACGATGTCGACTTGGGGGTTGAGCTTTAAGTT
TGGCTTCCGGAGCTAACGCGTTAAGTCGACCGCCTGGGGAGTACGGCCGCAAGGTTAAAA
CTCAAATGAATTGACGGGGGCCCGCACAAGCGGTGGAGCATGTGGTTTAATTCGATGCAA
CGCGAAGAACCTTACCTGGTCTTGACATCCACAGAACTTTCCAGAGATGGATTGGTGCCT
TCGGGAACTGTGAGACAGGTGCTGCATGGCTGTCGTCAGCTCGTGTTGTGAAATGTTGGG
TTAAGTCCCGCAACGAGCGCAACCCTTATCCTTTGTTGCCAGCGGTCCGGCCGGGAACTC
AAAGGAGACTGCCAGTGATAAACTGGAGGAAGGTGGGGATGACGTCAAGTCATCATGGCC
CTTACGACCAGGGCTACACACGTGCTACAATGGCGCATACAAAGAGAAGCGACCTCGCGA
GAGCAAGCGGACCTCATAAAGTGCGTCGTAGTCCGGATTGGAGTCTGCAACTCGACTCCA
TGAAGTCGGAATCGCTAGTAATCGTGGATCAGAATGCCACGGTGAATACGTTCCCGGGCC
T
>3358|FJ983099.1.1511 Prior=0.014689 Length=1511 NormPrior=0.014300
GAGAGTTTGATCCTGGCTCAGGACGAACGCTGGCGGCGTGCTTAACACATGCAAGTCGAA
CGGTGAAGCTCCAGCTTGCTGGGGTGGATGAGTGGCGAACGGGTGAGTAACACGTGAGTA
ACCTGCCCCCTTCTTCTGGATAACTGCTTGAAAGGGTAGCTAATACGGGATATTCTGGCC
TGCTCGCATGGGTGGGTTTGGAAAGGTTTTTTCTGGTGGGGGATGGGCTCGCGGTTGCGT
CTGATTAGCTAGTTGGAGGGGTAACGGCCCACCAAGGCGATGATCAGTAGCCGGTCTGAG
AGGATGAACGGCCACATTGGGACTGAGCCAGGACCCAGACTCCGCCGGGAGGCAGCAGTG
GGGAATATTGCACAATGGGGGAAACCCTGATGCAGCAACGCCGCGTGAGTGATGACGGTC
TTCGGATTGTAAAGCTCTGTCTTTAGGGACGATAATGACGGCTTAACCAGAAAGGGACGG
CTAACTACGTGCCAGCAGCCGCGGTAATACGTAGGTCCCGAGCGTTGTCCGGATTTATTG
GGCGTAAAGCGAGCGCAGGCGGTTAGGTAAGGGTCTGAAGTGAAAGGCAGTGGCTCAACC
ATTGTAGGCTTTGGAAACTGTTTAACTTGAGTGCAGAAGGGGAGAGTGGAATTCCATGTG
TAGCGGTGAAATGCGTAGATATATGGAGGAACACCGGTGGCGAAAGCGGCTCTCTGGTCT
GTAACTGACGCTGAGGCTCGAAAGCGGGGGGAGCGGACAGGGTTAGATACCCTGGTAGTC
GTAAACGATGAGTGCTAGGTGTTAGGTCCTTTCCGGGACTTAGTGCCGCAGCTAACGCAT
TAAGCACTCCGCCTGGGGAGTACGACCGCAAGGTTGAAACTCAAAGGAATTGACGGGGGC
CCGCACAAGCGGTGGAGCATGTGGTTTAATTCGATGCAACGCGAAGAACCTTACCTGGTC
TTGACATCCACGGAAGTTTTCAGAGATGAGAATGTGCCTTCGGGAACCGTGAGACAGGTG
CTGCATGGCTGTCGTCAGCTCGTGTTGTGAAATGTTGGGTTAAGTCCCGCAACGAGCGCA
ACCCTTATCCTTTGTTGCCAGCGGTCCGGCCGGAACTCAAAGGAGACTGCCAGTGATAAA
CTGGAGGAAGGTGGGGATGACGTCAAGTCATCATGGCCCTTACGACCAGGGCTACACACG
TGCTACAATGGCGCATACAAAGAGAAGCGACCTCGCGAGAGCAAGCGGACCTCATAAAGT
GCGTCGTAGTCCGGATTGGAGTCTGCAACTCGACTCCATGAAGTCGGAATCGCTAGTAAT
CGTGGATCAGAATGCCACGGTGAATACGTTCCCGGGCCTTGTACACACCGCCCGTCACAC
CATGGGAGTGGGTTGCAAAAGAAGTAGGTAGCTTAACCTTCGGGAGGGCGCTTACCACTT
TGTGATTCATGACTGGGGTGAAGTCGTAACAAGGTAACCGTAGGGGAACCTGCGGTTGGA
TCACCTCCTTA
>289|EU723864.1.1519 Prior=0.014536 Length=1519 NormPrior=0.014077
GTTTGATCCTGGCTCAGGACGAACGCTGGCGGCGTGCCTAATACATGCAAGTCGAACGCT
TCTTTCCTCCCGAGTGCTTGCACTCAATTGGAAAGAGGAGTGGCGGACGGGTGAGTAACA
CGTGGGTAACCTACCCATCAGAGGGGGATAACACTTGGAAACAGGTGCTAATACCGCATA
ACAGTTTATGCCGCATGGCATAAGAGTGAAAGGCGCTTTCGGGTGTCGCTGATGGATGGA
CCCGCGGTGCATTAGCTAGTTGGTGAGGTAACGGCTCACCAAGGCCACGATGCATAGCCG
ACCTGAGAGGGTGATCGGCCACACTGGGACTGAGACACGGCCCAGACTCCTACGGGAGGC
AGCAGTAGGGAATCTTCGGCAATGGACGAAAGTCTGACCGAGCAACGCCGCGTGAGTGAA
GAAGGTTTTCGGATCGTAAAACTCTGTTGTTAGAGAAGAACAAGGACGTTAGTAACTGAA
CGTCCCCTGACGGTATCTAACCAGAAAGCCACGGCTAACTACGTGCCAGCAGCCGCGGTA
ATACGTAGGTGGCAAGCGTTGTCCGGATTTATTGGGCGTAAAGCGAGCGCAGGCGGTTTC
TTAAGTCTGATGTGAAAGCCCCCGGCTCAACCGGGGAGGGTCATTGGAAACTGGGAGACT
TGAGTGCAGAAGAGGAGAGTGGAATTCCATGTGTAGCGGTGAAATGCGTAGATATATGGA
GGAACACCAGTGGCGAAGGCGGCTCTCTGGTCTGTAACTGACGCTGAGGCTCGAAAGCGT
GGGGAGCAAACAGGATTAGATACCCTGGTAGTCCACGCCGTAAACGATGAGTGCTAAGTG
TTGGAGGGTTTCCGCCCTTCAGTGCTGCAGCAAACGCATTAAGCACTCCGCCTGGGGAGT
ACGGCCGCAAGGTTAAAACTCAAATGAATTGACGGGGGCCCGCACAAGCGGTGGAGCATG
TGGTTTAATTCGATGCAACGCGAAGAACCTTACCTGGTCTTGACATCCACGGAAGTTTTC
AGAGATGAGAATGTGCCTTCGGGAACCGTGAGACAGGTGCTGCATGGCTGTCGTCAGCTC
GTGTTGTGAAATGTTGGGTTAAGTCCCGCAACGAGCGCAACCCTTATCCTTTGTTGCCAG
CGGTCCGGCCGGGAACTCAAAGGAGACTGCCAGTGATAAACTGGAGGAAGGTGGGGATGA
CGTCAAGTCATCATGGCCCTTACGACCAGGGCTACACACGTGCTACAATGGCGCATACAA
AGAGAAGCGACCTCGCGAGAGCAAGCGGACCTCATAAAGTGCGTCGTAGTCCGGATTGGA
GTCTGCAACTCGACTCCATGAAGTCGGAATCGCTAGTAATCGTGGATCAGAATGCCACGG
TGAATACGTTCCCGGGCCTTGTACACACCGCCCGTCACACCATGGGAGTGGGTTGCAAAA
GAAGTAGGTAGCTTAACCTTCGGGAGGGCGCTTACCACTTTGTGATTCATGACTGGGGTG
AAGTCGTAACAAGGTAACC
>2535|AB506154.1.1541 Prior=0.013718 Length=1541 NormPrior=0.013095
AGAGTTTGATCCTGGCTCAGGACGAACGCTGGCGGCGTGCCTAATACATGCAAGTAGGAC
GCACAGTTTATACCGTAGCTTGCTACACCATAGACTGTGAGTTGCGAACGGGGGAGAGGT
AACCTACCTATTAGAGGGGGATAACTATTGGAAACGATAGCTAATACCGCATAACAGTAT
GTAACACATGTTAGATGCTTGAAAGATGCAATTGCATCGCTAGTAGATGGACCTGCGTTG
TATTAGCTAGTAGGTAGGGTAATGGCCTACCTAGGCAACGATACATAGCCGACCTGAGAG
GGTGATCGGCCACACTGGGACTGAGACACGGCCCAGACTCCTACGGGAGGCAGCAGTAGG
GAATCTTCGGCAATGGGGGGAACCCTGACCGAGCAACGCCGCGTGAGTGAAGAAGGTTTT
CGGATCGTAAAGCTCTGTTGTTAAGGAAGAACGAGTGTGAGAATGGAAAGTTCATGCTGT
GACGGTACTTAACCAGAAAGGGACGGCTAACTACGTGCCAGCAGCCGCGGTAATACGTAG
GTCCCGAGCGTTGTCCGGATTTATTGGGCGTAAAGCGAGCGCAGGCGGTTAGATAAGTCT
GAAGTTAAAGGCTGTGGCTTAACCATAGTACGCTTTGGAAACTGTTTAACTTGAGTGCAG
AAGGGGAGAGTGGAATTCCATGTGTAGCGGTGAAATGCGTAGATATATGGAGGAACACCG
GTGGCGAAAGCGGCTCTCTGGTCTGTAACTGACGCTGAGGCTCGAAAGCGTGGGGAGCGA
ACAGGATTAGATACCCTGGTAGTCCACGCCGTAAACGATGAGTGCTAGGTGTTAGGTCCT
TTCCGGGACTTAGTGCCGCAGCTAACGCATTAAGTATTCCGCCTGGGGAGTACGGTCGCA
AGATTAAAACTCAAAGGAATTGACGGGGGCCCGCACAAGCAGCGGAGCATGTGGTTTAAT
TCGAAGCAACGCGAAGAACCTTACCTAGACTTGACATCTCCTGAATTACTCTGTAATGGA
GGAAGCCACTTCGGTGGCAGGAAGACAGGGGTGCATGGTTGTCGTCAGCTCGTGTCGTGA
GATGTTGGGTTAAGTCCCGCAACGAGCGCAACCCTTATTGTTAGTTGCTACCATTTAGTT
GAGCACTCTAGCGAGACTGCCCGGGTTAACCGGGAGGAAGGTGGGGATGACGTCAAATCA
TCATGCCCCTTATGTCTAGGGCTACACACGTGCTACAATGGTCGGTACAATGAGATGCAA
CCTCGCGAGAGTGAGCAAAACTATAAAACCGATCTCAGTTCGGATTGTAGGCTGAAACTC
GCCTACATGAAGCTGGAGTTGCTAGTAATCGCGAATCAGAATGTCGCGGTGAATACGTTC
CCGGGCCTTGTACACACCGCCCGTCACACCATGAGAGTTGGCAATACCCAAAGTTCGTGA
GCTAACGCGTAAGCGAGGCAGCGACCTAAGGTAGGGTCAGCGATTGGGGTGAAGTCGTAA
CAAGGTAGCCGTAGGAGAACCTGCGGCTGGATCACCTCCTT
>760|FJ470472.1.1511 Prior=0.012156 Length=1465 NormPrior=0.012206
AGAGTTTGATCCTGGCTCAGGACGAACGCTGGCGGCGTGCTTAACACATGCAAGTCGAAC
GAAGAGCGATGGAAGCTTGCTTCTATCAATCTTAGTGGCGAACGGGTGAGTAACGCGTAA
TCAACCTGCCCTTCAGAGGGGGACAACAGTTGGAAACGACTGCTAATACCGCATACGATC
TAACCTCGGCATCGAGGAAAGATGAAAGGTGGCCTCTATGTATAAGCTATCACTGAAGGA
GGGGATTGCGTCTGATTAGCTAGTTGGAGGGGTAACGGCCCACCAAGGCGATGATCAGTA
GCCGGTCTGAGAGGATGAACGGCCACATTGGGACTGAGACACGGCCCAGACTCCTACGGG
AGGCAGCAGTGGGGAATCTTCCGCAATGGACGAAAGTCTGACGGAGCAACGCCGCGTGAG
TGATGACGGCCTTCGGGTTGTAAAGCTCTGTTAATCGGGACGAAAGGCCTTCTTGCGAAT
AGTGAGAAGGATTGACGGTACCGGAATAGAAAGCCACGGCTAACTACGTGCCAGCAGCCG
CGGTAATACGTAGGTGGCAAGCGTTGTCCGGAATTATTGGGCGTAAAGCGCGCGCAGGCG
GATAGGTCAGTCTGTCTTAAAAGTTCGGGGCTTAACCCCGTGATGGGATGGAAACTGCCA
ATCTAGAGTATCGGAGAGGAAAGTGGAATTCCTAGTGTAGCGGTGAAATGCGTAGATATT
AGGAAGAACATACCAGTGGCGAAGGCGCCTTTCTGGACTGTAACTGACACTGAGGCTCGA
AAGCGTGGGGAGCAAACAGGATTAGATACCCTGGTAGTCCACGCCGTAAACGATGAATAC
TAGGTGTAGGGGTTGTCATGACCTCTGTGCCGCCGCTAACGCATTAAGGATTCCGCCCTG
GGGAGTACGGTCGCAAGATTAAAACTCAAAGGAATTGACGGGGGCCCGCACAAGCAGCGG
AGCATGTGGTTTAATTCGAAGCAACGCGAAGAACCTTACCTAGACTTGACATCTCCTGAA
TTACTCTGTAATGTTTTCCCTTCGGGGACAGAAGTGACAGGTGGTGCATGGTTGTCGTCA
GCTCGTGTCGTGAGATGTTGGGTTAAGTCCCGCAACGAGCGCAACCCTTATTGTTAGTTG
CTACCATTTAGTTGAGCACTCTAGCGAGACTGCCCGGGTTAACCGGGAGGAAGGTGGGGA
TGACGTCAAATCATCATGCCCCTTATGTCTAGGGCTACACACGTGCTACAATGGTCGGTA
CAATGAGATGCAACCTCGCGAGAGTGAGCAAAACTATAAAACCGATCTCAGTTCGGATTG
TAGGCTGAAACTCGCCTACATGAAGCTGGAGTTGCTAGTAATCGCAGATCAGAATGCTGC
GGTGAATGCGTTCCCGGGTCTTGTACACACCGCCCGTCACACCATGGGAGTTGGGGGCGC
CCGAAGCCGGCTAGCTAACCTTTTA
>1286|AB506166.1.1495 Prior=0.010502 Length=1495 NormPrior=0.010333
AGAGTTTGATCCTGGCTCAGGATGAACGCTGGCGGCGTGCCTAACACATGCAAGTCGAGC
GATCTTCTTCGGAAGAGAGCGGCGGACGGGTGAGTAACGCGTGGGTAACCTGCCCTGTAC
ACACGGATAACATACCGAAAGGTATGCTAATACGGGATAACATAAGAAATTCGCATGTTT
TTCTTATCAAAGCTCCGGCGGTACAGGATGGACCCGCGTCTGATTAGCTAGTTGGTGAGG
TAACGGCTCACCAAGGCGACGATCAGTAGCCGACCTGAGAGGGTGATCGGCCACATTGGA
ACTGAGACACGGTCCAAACTCCTACGGGAGGCAGCAGTGGGGAATATTGCACAATGGGCG
AAAGCCTGATGCAGCAACGCCGCGTGAGCGATGAAGGCCTTCGGGTCGTAAAGCTCTGTC
CTCAAGGAAGATAATGACGGTACTTGAGGAGGAAGCCCCGGCTAACTACGTGCCAGCAGC
CGCGGTAATACGTAGGGGGCTAGCGTTATCCGGATTTACTGGGCGTAAAGGGTGCGTAGG
CGGTCTTTTAAGTCAGGAGTGAAAGGCTACGGCTCAACCGTAGTAAGCTCTTGAAACTGG
AGGACTTGAGTGCAGGAGAGGAGAGTGGAATTCCTAGTGTAGCGGTGAAATGCGTAGATA
TTAGGAGGAACACCAGTAGCGAAGGCGGCTCTCTGGACTGTAACTGACGCTGAGGCACGA
AAGCGTGGGGAGCAAACAGGATTAGATACCCTGGTAGTCCACGCCGTAAACGATGAGTAC
TAGCTGTCGGAGGTTACCCCCTTCGGTGGCGCAGCTAACGCATTAAGTACTCCGCCTGGG
GAGTACGCTCGCAAGAGTGAAACTCAAAGGAATTGACGGGGACCCGCACAAGTAGCGGAG
CATGTGGTTTAATTCGAAGCAACGCGAAGAACCTTACCTAAGCTTGACATCCTTTTGACC
GATGCCTAATCGCATCTTTCCCTTCGGGGACAGAAGTGACAGGTGGTGCATGGTTGTCGT
CAGCTCGTGTCGTGAGATGTTGGGTTAAGTCCCGCAACGAGCGCAACCCTTGCCTTTAGT
TGCCATCATTAAGTTGGGCACTCTAGAGGGACTGCCAGGGATAACCTGGAGGAAGGTGGG
GATGACGTCAAATCATCATGCCCCTTATGCTTAGGGCTACACACGTGCTACAATGGGTGG
TACAGAGGGCAGCGAAGTCGTGAGGCCAAGCTAATCCCTTAAAGCCATTCTCAGTTCGGA
TTGTAGGCTGAAACTCGCCTACATGAAGCTGGAGTTACTAGTAATCGCAGATCAGAATGC
TGCGGTGAATGCGTTCCCGGGTCTTGTACACACCGCCCGTCACACCATGGGAGTTGGGGG
CGCCCGAAGCCGGCTAGCTAACCTTTTGGAAGCGGTCGTCGAAGGTGAAACCAATAACTG
GGGTGAAGTCGTAACAAGGTAGCCGTATCGGAAGGTGCGGCTGGATCACCTCCTT
>80|EU778492.1.1343 Prior=0.009390 Length=1311 NormPrior=0.010536
AGCGGCGGACGGGTGAGTAACACGTGGGGAACCTGCCTCCTAGAGGGGCATAGCCTTTCG
AAAGGAAGATTAATACCGCATAAGATTGTAGTACCGCATGGCACAGGGGACCTTCGGGCC
TCTTGCCATCGGATGTGCCCAGATGGGATTAGCTAGTAGGTGGGGTAACGGCTCACCTAG
GCGACGATCCCTAGCTGGTCTGAGAGGATGACCAGCCACACTGGAACTGAGACACGGTCC
AGACTCCTACGGGAGGCAGCAGTGGGGAATATTGCACAATGGGCGCAAGCCTGATGCAGC
CATGCCGCGTGTATGAAGAAGGCCTTCGGGTTGTAAAGTACTTTCAGCGGGGAGGAAGGG
AGTAAAGTTAATACCTTTGCTCATTGACGTTACCCGCAGAAGAAGCACCGGCTAACTCCG
TGCCAGCAGCCGCGGGAATACGGAGGGTGCAAGCGTTAATCGGAATTACTGGGCGTAAAG
CGCACGCAGGCGGTTTGTTAAGTCAGATGTGAAATCCCCGGGCTCAACCTGGGAACTGCA
TCTGATACTGGCAAGCTTGAGTCTCGTAGAGGGGGGTAGAATTCCAGGTGTAGCGGTGAA
ATGCGTAGAGATCTGGAGGAATACCGGTGGCGAAGGCGGCCCCCTGGACGAAGACTGACG
CTCAGGTGCGAAAGCGTGGGGAGCAAACAGGATTAGATACCCTGGTAGTCCACGCCGTAA
ACGATGTCGACTTGGAGGTTGTGCCCTTGAGGCGTGGCTTCCGGAGCTAACGCGTTAAGT
CGACCGCCTGGGGAGTACGGCCGCAAGGTTAAAACTCAAATGAATTGACGGGGGCCCGCA
CAAGCGGTGGAGCATGTGGTTTAATTCGATGCAACGCGAAGAACCTTACCTGGTCTTGAC
ATCCACGGAAGTTTTCAGAGATGAGAATGTGCCTTCGGGAACCGTGAGACAGGTGCTGCA
TGGCTGTCGTCAGCTCGTGTTGTGAAATGTTGGGTTAAGTCCCGCAACGAGCGCAACCCT
TATTGTTAGTTGCTACCATTTAGTTGAGCACTCTAGCGAGACTGCCCGGGTTAACCGGGA
GGAAGGTGGGGATGACGTCAAATCATCATGCCCCTTATGTCTAGGGCTACACACGTGCTA
CAATGGTCGGTACAATGAGATGCAACCTCGCGAGAGTGAGCAAAACTATAAAACCGATCT
CAGTTCGGATTGTAGGCTGAAACTCGCCTACATGAAGCTGGAGTTGCTAGTAATCGCGAA
TCAGAATGTCGCGGTGAATACGTTCCCGGGCCTTGTACACACCGCCCGTCA
>462|GQ338716.1.1370 Prior=0.006139 Length=1362 NormPrior=0.006630
CGAGCGATCTTCTTCGGAAGAGAGCGGCGGACGGGTGAGTAACGCGTGGGTAACCTGCCC
TGTACACACGGATAACATACCGAAAGGTATGCTAATACGGGATAACATAAGAAATTCGCA
TGTTTTTCTTATCAAAGCTCCGGCGGTACAGGATGGACCCGCGTCTGATTAGCTAGTTGG
TGAGGTAACGGCTCACCAAGGCGACGATCAGTAGCCGACCTGAGAGGGTGATCGGCCACA
TTGGAACTGAGACACGGTCCAAACTCCTACGGGAGGCAGCAGTGGGGAATATTGCACAAT
GGGCGAAAGCCTGATGCAGCAACGCCGCGTGAGCGATGAAGGCCTTCGGGTCGTAAAGCT
CTGTCCTCAAGGAAGATAATGACGGTACTTGAGGAGGAAGCCCCGGCTAACTACGTGCCA
GCAGCCGCGGTAATACGTAGGGGGCTAGCGTTATCCGGATTTACTGGGCGTAAAGGGTGC
GTAGGCGGTCTTTTAAGTCAGGAGTGAAAGGCTACGGCTCAACCGTAGTAAGCTCTTGAA
ACTGGAGGACTTGAGTGCAGGAGAGGAGAGTGGAATTCCTAGTGTAGCGGTGAAATGCGT
AGATATTAGGAGGAACACCAGTAGCGAAGGCGGCTCTCTGGACTGTAACTGACGCTGAGG
CACGAAAGCGTGGGGAGCAAACAGGATTAGATACCCCGGTAGTCCTGGCCGTAAACGATG
GGTACTAGGTGTAGGAGGTATCGACCCCTTCTGTGCCGGAGTTAACGCAATAAGTACCCC
GCCTGGGGAGTACGACCGCAAGGTTGAAACTCAAAGGAATTGACGGGGGCCCGCACAAGC
GGTGGAGTATGTGGTTTAATTCGACGCAACGCGAAGAACCTTACCAGGTCTTGACATTGA
TGGACAGAACTAGAGATAGTTCCTCTTCTTCGGAAGCCAGAAAACAGGTGGTGCACGGTT
GTCGTCAGCTCGTGTCGTGAGATGTTGGGTTAAGTCCCGCAACGAGCGCAACCCCTATCT
TATGTTGCCAGCACTTCGGGTGGGAACTCATGAGAGACTGCCGCAGACAATGCGGAGGAA
GGCGGGGATGACGTCAAATCATCATGCCCCTTATGACCTGGGCTACACACGTACTACAAT
GGGAGTTAATAGACGGAAGCAATACCGCGAGGTGGAGCAAACCCGAGAAACACTCTCTCA
GTTCGGATCGTAGGCTGCAACTCGCCTACGTGAAGTCGGAATCGCTAGTAATCGCAGGTC
AGCATACTGCGGTGAATACGTTCCCGGGCCTTGTACACACCGCCCGTCACACCACGAAAG
TCGGAAGTGCCCAAAGCCGGTGGGGTAACCTTCGGGAGCCAG
>247|HM803172.1.1495 Prior=0.004537 Length=1489 NormPrior=0.004482
AGGACGAACGCTGGCGGCGTGCCTAATACATGCAAGTCGAACGCTTCTTTCCCTCCCGAG
TGCTTGCACTCAATTGGAAAGAGGAGTGGCGGACGGGTGAGTAACACGTGGGTAACCTAC
CCATCAGAGGGGGATAACACTTGGAAACAGGTGCTAATACCGCATAACAGTTTATGCCGC
ATGGCATAAGAGTGAGAGGCGCTTTCGGGTGTCGCTGATGGATGGACCCGCGGTGCATTA
GCTAGTTGGTGAGGTAACGGCTCACCAAGGCCACGATGCATAGCCGACCTGAGAGGGTGA
TCGGCCACACTGGGACTGAGACACGGCCCAGACTCCTACGGGAGGCAGCAGTAGGGAATC
TTCGGCAATGGACGAAAGTCTGACCGAGCAACGCCGCGTGAGTGAAGAAGGTTTTCGGAT
CGTAAAACTCTGTTGTTAGAGAAGAACAAGGACGTTAGTAACTGAACGTCCCCTGACGGT
ATCTAACCAGAAAGCCACGGCTAACTACGTGCCAGCAGCCGCGGTAATACGTAGGTGGCA
AGCGTTGTCCGGATTTATTGGGCGTAAAGCGAGCGCAGGCGGTTTCTTAAGTCTGATGTG
AAAGCCCCCGGCTCAACCGGGGAGGGTCATTGGAAACTGGGAGACTTGAGTGCAGAAGAG
GAGAGTGGAATTCCATGTGTAGCGGTGAAATGCGTAGATATATGGAGGAACACCAGTGGC
GAAGGCGGCTCTCTGGTCTGTAACTGACGCTGAGGCTCGAAAGCGTGGGGAGCAAACAGG
ATTAGATACCCTGGTAGTCCACGCCGTAAACGATGAGTGCTAAGTGTTGGAGGGTTTCCG
CCCTTCAGTGCTGCAGCAAACGCATTAAGCACTCCGCCTGGGGAGTACGACCGCAAGGTT
GAAACTCAAAGGAATTGACGGGGGCCCGCACAAGCGGTGGAGCATGTGGTTTAATTCGAA
GCAACGCGAAGAACCTTACCAGGTCTTGACATCCTTTGACCACTCTAGAGATAGAGCTTT
CCCTTCGGGGACAAAGTGACAGGTGGTGCATGGTTGTCGTCAGCTCGTGTCGTGAGATGT
TGGGTTAAGTCCCGCAACGAGCGCAACCCTTATTGTTAGTTGCCATCATTTAGTTGGGCA
CTCTAGCGAGACTGCCGGTGACAAACCGGAGGAAGGTGGGGATGACGTCAAATCATCATG
CCCCTTATGACCTGGGCTACACACGTGCTACAATGGGAAGTACAACGAGTCGCTAGACCG
CGAGGTCATGCAAATCCCATAAAGTTGTTCTCAGTTCGGATTGTAGTCTGCAACTCGACT
ATATGAAGCTGGAATCGCTAGTAATCGTAGATCAGCATGCTACGGTGAATACGTTCCCGG
GTCTTGTACACACCGCCCGTCACACCACGAGAGTTTGTAACACCCGAAGTCGGTGAGGTA
ACCTTTTTGGAGCCAGCCGCCTAAGGTGGGATAGATGATTGGGGTGAAG
>474|AJ428402.1.1510 Prior=0.004305 Length=1509 NormPrior=0.004197
TCAGATTGAACGCTGGCGGCGTGCTTAACACATGCAAGTCGAACGGGATCTAGGAAGTGC
TTGCACTTTTTGGTGAGAGTGGCGAACGGGTGAGTAACACGTGAGTAACCTGTCCTTTTC
TTTGGGATAAGCTCCTGAAAGGGTGTTTAATACCTTATGTTCTGTCTGCCTCGCATGGGG
TGGGTGGGAAAGATTTTTTCGGTGAAGGGTGGGCTCGCGGTCTATCAGCTTGTTGGTGGG
GTGATGGCTTACCAAGGCTTTGACGGGTAGCCGGCCTGAGAGGGTGGTCGGTCACATTGG
GACTGAGATACGGCCCAGACTCCTGCGGGAGGCAGCAGTGGGGGATATTGCACAATGGGC
GCAAGCCTGATGCAGCGACGCCGCGTGGGGGATGAAGGCCTTCGGGTTGTAAACTTCTTT
TGCTCTGAACAAGGCGCACCATGGGGTGTGTTGAGTGTAGGGGTTGATTAGCGCCGGCTA
ACTACGTGCCAGCAGCCGCGGTAATACGTAGGGCGCGAGCGTTGTCCGGAATTATTGGGC
GTAAAGGGCTTGTAGGTGGCTGGTTGCGTCTGTCGTGAAAGCTCATGGCTTAACTGTGGG
TTTGCGGTGGGTACGGGCTGGCTTGAGTGCAGTAGGGGAGGCTGGAATTCCTGGTGTAGC
GGTGGAATGCGCAGATATCAGGAGGAATACCGGTGGCGAAGGCGGGTCTCTGGGCTGTTA
CTGACACTGAGGAGCGAAAGCATGGGGAGCGAACAGGATTAGATACCCTGGTAGTCCATG
CTGTAAACGGTGGGAACTGGGTGTGGGGGGCTTTTTTGTCTTCTGCGTCGTAGCTAACGC
GTTAAGTTCCCCGCCTGGGGAGTACGGTCGCAAGGCTAAAACTCAAAGGAATTGACGGGG
GCCCGCACAAGCGGCGGAGCATGCGGATTAATTCGATGCAACGCGAAGAACCTTACCAAG
GCTTGACATGCACTGGACTGGCCCAGAGATGGGTTTTCCTTTTTGGCTGGTGTGCAGGTG
GTGCATGGTTGTCGTCAGCTCGTGTCGTGAGATGTTGGGTTAAGTCCCGCAACGAGCGCA
ACCCTTGTCCTATGTTGCCAGCAAGTTGTGTTGGGGACTCGTGGGAGACTGCCGGGGTTA
ACTCGGAGGAAGGTGGGGATGACGTCAAATCATCATGCCCCTTATGTCTTGGGCTTCACG
CATGCTACATTGGCGTCTACAGAGGGTTGCGATACCGTAAGGTGGGGCGAATCTCTTAAA
GGGCGTCTTGGTTCGGATCGGGGTCTGCAACTCGGCCCCGTGAAGGTGGAGTCGCTAGTA
ATCGCAGATCAGCAACGCTGCGGTGAATACGTTCTCGGGCCTTGTACACACCGCCCGTCA
CGTCACGAAAGTTGGTAACACTCGAAGCTTGTGGCCTATCTCTTTTTGAGGGGGAGCGGG
TGAAGGTGGGGCTAGCGATTGGGACGAAGTCGTAACAAGGTAGCCGTACCGGAAGGTGCG
GCTGGATCA
>1896|AM183005.1.1437 Prior=0.003851 Length=1437 NormPrior=0.003942
AGGACGAACGCTGGCGGCGTGCTTAACACATGCAAGTCGAGCGATGAAGCTCCTTCGGGA
GTGAATTAGCGGCGGACGGGTGAGTAACACGTGGGTAACCTGCCTCATAGAGGGGAATAG
CCTTTCGAAAGGAAGATTAATACCGCATAAGATTGTAGTACCGCATGGTACAGCAATTAA
AGGAGTAATCTGCTATGAGATGGACCCGCGTCGCATTAGCTAGTTGGTGAGGTAACGGCT
CACCAAGGCGACGATGCGTAGCCGACCTGAGAGGGTGATCGGCCACATTGGGACTGAGAC
ACGGCCCAGACTCCTACGGGAGGCAGCAGTGGGGAATATTGCACAATGGGGGAAACCCTG
ATGCAGCAACGCCGCGTGAGTGATGACGGTCTTCGGATTGTAAAGCTCTGTCTTTAGGGA
CGATAATGACGGTACCTAAGGAGGAAGCCACGGCTAACTACGTGCCAGCAGCCGCGGTAA
TACGTAGGTGGCAAGCGTTGTCCGGATTTACTGGGCGTAAAGGGAGCGTAGGTGGATATT
TAAGTGGGATGTGAAATACCCGGGCTTAACCTGGGTGCTGCATTCCAAACTGGATATCTA
GAGTGCAGGAGAGGAAAGGAGAATTCCTAGTGTAGCGGTGAAATGCGTAGAGATTAGGAA
GAATACCAGTGGCGAAGGCGCCTTTCTGGACTGTAACTGACACTGAGGCTCGAAAGCGTG
GGGAGCAAACAGGATTAGATACCCTGGTAGTCCACGCCGTAAACGATGAATACTAGGTGT
AGGGGTTGTCATGACCTCTGTGCCGCCGCTAACGCATTAAGTATTCCGCCTGGGGAGTAC
GGTCGCAAGATTAAAACTCAAAGGAATTGACGGGGGCCCGCACAAGCAGCGGAGCATGTG
GTTTAATTCGAAGCAACGCGAAGAACCTTACCTAGACTTGACATCTCCTGAATACTCTGA
AATGGAGAAAGCCACTTCGGTGGCAGGAAGACAGGTGGTGCATGGTTGTCGTCAGCTCGT
GTCGTGAGATGTTGGGTTAAGTCCCGCAACGAGCGCAACCCTTATTGTTAGTTGCTACCC
AGTCGTTAATCACTCTAGCGAGACTGCCCGGGTTAACCGGGAGGAAGGTGGGGATGACGT
CAAATCATCATGCCCCTTATGTCTAGGGCTACACACGTGCTACAATGGTCGGTACAATGA
GATGCAACCTCGCGAGAGTGACCAAAACTCATAAAGTTGTTCTCAGTTCGGATTGTAGTC
TGCAACTCGACTATATGAAGCTGGAATCGCTAGTAATCGTGGATCAGAATGCCACGGTGA
ATACGTTCCCGGCCCTTGTACACACCGCCCGTCACACCATGGGCGTGGGTTGCAAAAGAA
GTAGGTAGCTTAACCTCCGGGAGGGCGCTTACCACTTTGTGATTCATGACTGGGGTG
>8|HQ264056.1.1520 Prior=0.003452 Length=1518 NormPrior=0.003345
CTTGGAGAGTTTGATCCTGGCTCAGGACGAACGCTGGCGGCGTGCTTAACACATGCAAGT
CGAACGAAGAGCGATGGAAGCTTGCTTCTATCAATCTTAGTGGCAAACGGGTGAGTAACG
CGTAAACAACCTGCCCAACGGATGGGGACAACAGACGGAAACGACTGCTAATACCCAATA
GACTCCGGTTTCGCATGAAACCGACAGGAAAGGTGGCGAAGCTACCGCCGCAGGAGGGGT
TTGCGTTTGATTAGTTAGTTGGTGGGGTAACGGCCTACCAAGACGATGATCAATAGCCGG
TCTGAGAGGATGAACGGCCACATTGGGACTGAGACACGGCCCAGACTCCTACGGGAGGCA
GCAGTGGGGAATCTTCCGCAATGGACGAAAGTCTGACGGAGCAACGCCGCGTGAGTGAAG
AAGGCCTTCGGGTTGTAAAGCTCTGTTATTCGGGAAGAACGATTCGTTTGTGAACAATGA
ACGGAAGTGACGGTACCGAAAGAGAAAGCCACGGCTAACTACGTGCCAGCAGCCGCGGTA
ATACGTAGGTGGCAAGCGTTGTCCGGAATTATTGGGCGTAAAGAGCGCGTAGGCGGTATG
ATAAGTCTGTCTTAGAAGTGCGGGGCTTAACCCCGTGAGGGGACAGAGACTGTCATACTA
GAGTCTCGGAGAGGAAAGCGGAATTCCTAGTGTAGCGGTGAAATGCGTAGAGATTAGGAA
GAACACCGGTGGCGAAGGCGGCTTTCTGGACGAGCACTGACGCTGAGGCGCGAAAGCGTG
GGGAGCGAACAGGATTAGATACCCTGGTAGTCCACGCCGTAAACGATGGGTACTAGGTGT
AGGAGGTATCGACCCCTTCTGTGCCGGAGTTAACGCAATAAGTACCCCGCCTGGGGAGTA
CGGTCGCAAGATTAAAACTCAAAGGAATTGACGGGGGCCCGCACAAGCGGTGGAGTATGT
GGTTTAATTCGACGCAACGCGAAGAACCTTACCAGGTCTTGACATTGATCGCTATCCGCA
GAGACGCGGAGTTCTCCTTCGGGAGACGAGAAAACAGGTGGTGCACGGCTGTCGTCAGCT
CGTGTCGTGAGATGTTGGGTTAAGTCCCGCAACGAGCGCAACCCCTATCTTCAATTACCA
GCACGTCATGGTGGGGACTATGGAGAGACTGCCGATGACAAATCGGAGGAAGGCGGGGAT
GACGTCAAGTCATCATGCCCCTTATGACCTGGGCTACACACGTACTACAATGGTCCTGAC
AGAGAGCAGCGAAGTGGCGACACCAAGCGAACCTCAGAAACAGGATCCCAGTTCGGATCG
CAGGCTGCAACTCGCCTGCGTGAAGCAGGAATCGCTAGTAATCGCGGGTCAGCATACCGC
GGTGAATACGTTCCCGGGCCTTGTACACACCGCCCGTCACACCACGAGAGTGGGGAACAC
CCGAAGCCGGTGGGAGAACCGTAAGGACTCAGCCGTCGAAGGTGGGCTTCATGATTGGGG
TGAAGTCGTAACAAGGTA
>4291|GU361882.1.1515 Prior=0.002660 Length=1515 NormPrior=0.002583
AGAGTTTGATCCTGGCTCAGGACGAACGCTGGCGGCGTGCCTAATACATGCAAGTAGGAC
GCACAGTTTATACCGTAGCTTGCTACACCATAGACTGTGAGGTGCGGACGTAACACGTAA
AGAACCTGCCTCATAGACTGGGACAACTATTGGAAACGATAGCTAATACCGGATAACAGC
ATTAACTGCATGGTTGATGTTTAAAAGTTGGTTTTGNNNNNNNCTATGAGATGGCTTTGC
GGTGCATTAGCTAGTTGGTGGGGTAAAGGCCTACCAAGGCGACGATGCATAGCCGACCTG
AGAGGGTGATCGGCCACACTGGGACTGAGACACGGCCCAGACTCCTACGGGAGGCAGCAG
TAGGGAATCTTCGGCAATGGGGGGAACCCTGACCGAGCAACGCCGCGTGAGTGAAGAAGG
TTTTCGGTTCGTAAAGCTCTGTTGTTAGGGAAGAATGATTGTGTAGTAACTATACACAGT
AGAGACGGTACCTAACCAGAAAGCCACGGCTAACTACGTGCCAGCAGCCGCGGTAATACG
TAGGTGGCAAGCGTTGTCCGGAATTATTGGGCGTAAAGCGCGCGCAGGTGGTTTAATAAG
TCTGATGTGAAAGCCCCACGGCTCAACCGTGGAGGGTCATTGGAAACTGTTAAACTTGAG
TGCAGGAGAGAAAAGTGGAATTCCTAGTGTAGCGGTGAAATGCGTAGAGATTAGGAGGAA
CACCAGTGGCGAAGGCGGCTTTTTGGCCTGTAACTGACACTGAGGCGCGAAAGCGTGGGG
AGCAAACAGGATTAGATACCCTGGTAGTCCACGCCGTAAACGATGAGTGCTAAGTGTTGG
TCTCATAAGAGATCAGTGCCGCAGCTAACGCATTAAGCACTCCGCCTGGGGAGTACGACC
GCAAGGTTGAAACTCAAAGGAATTGACGGGGGCCCGCACAAGCGGTGGAGCATGTGGTTT
AATTCGAAGCAACGCGAAGAACCTTACCAGGTCTTGACATCCCAGTGACTGCCCTAGAGA
TAGGGTTTCCCTTCGGGGCACTGGTGACAGGTGGTGCATGGTTGTCGTCAGCTCGTGTCG
TGAGATGTTGGGTTAAGTCCCGCAACGAGCGCAACCCTTATTGTTAGTTGCCATCATTGA
GTTGGGCACTCTAGCGAGACTGCCGGTAATAAACCGGAGGAAGGTGGGGATGACGTCAAA
TCATCATGCCCCTTATGACCTGGGCTACACACGTGCTACAATGGCTGGTACAACGAGTCG
CAAGCCGGTGACGGCAAGCTAATCTCTTAAAGCCAGTCTCAGTTCGGATTGTAGGCTGCA
ACTCGCCTACATGAAGTCGGAATCGCTAGTAATCGCGGATCAGCACGCCGCGGTGAATAC
GTTCCCGGGCCTTGTACACACCGCCCGTCACACCACGAGAGTTTGTAACACCCGAAGTCG
GTGAGGTAACCGTAAGGAGCCAGCCGCCTAAGGTGGGATAGATGATTGGGGTGAAGTCGT
AACAAGGTAGCCGTA
>3873|FJ957544.1.1512 Prior=0.001819 Length=1512 NormPrior=0.001770
AGAGTTTGATCCTGGCTCAGGATGAACGCTGGCGGCGTGCCTAATACATGCAAGTCGAGC
GAACAGACGAGGAGCTTGCTCCTCTGACGTTAGCGGCGGACGGGGGAGTAACACGTGGAT
AACCTACCTATAAGACTGGGATAACTTCGGGAAACCGGAGCTAATACCGGATAATATATT
GAACCGCATGGTTCAATAGTGAAAGACGGTTTTGCTGTCACTTATAGATGGATCCGCGCC
GCATTAGCTAGTTGGTAAGGTAACGGCTTACCAAGGCAACGATGCGTAGCCGACCTGAGA
GGGTGATCGGCCACACTGGAACTGAGACACGGTCCAGACTCCTACGGGAGGCAGCAGTAG
GGAATCTTCCGCAATGGGCGAAAGCCTGACGGAGCAACGCCGCGTGAGTGATGAAGGTCT
TCGGATCGTAAAACTCTGTTATTAGGGAAGAACAAATGTGTAAGTAACTATGCACGTCTT
GACGGTACCTAATCAGAAAGCCACGGCTAACTACGTGCCAGCAGCCGCGGTAATACGTAG
GTGGCAAGCGTTATCCGGAATTATTGGGCGTAAAGCGCGCGTAGGCGGTTTTTTAAGTCT
GATGTGAAAGCCCACGGCTCAACCGTGGAGGGTCATTGGAAACTGGAAAACTTGAGTGCA
GAAGAGGAAAGTGGAATTCCATGTGTAGCGGTGAAATGCGCAGAGATATGGAGGAACACC
AGTGGCGAAGGCGACTTTCTGGTCTGTAACTGACGCTGATGTGCGAAAGCGTGGGGATCA
AACAGGATTAGATACCCTGGTAGTCCACGCCGTAAACGATGAGTGCTAAGTGTTAGGGGG
TTTCCGCCCCTTAGTGCTGCAGCTAACGCATTAAGCACTCCGCCTGGGGAGTACGACCGC
AAGGTTGAAACTCAAAGGAATTGACGGGGACCCGCACAAGCGGTGGAGCATGTGGTTTAA
TTCGAAGCAACGCGAAGAACCTTACCAAATCTTGACATCCTCTGACCCCTCTAGAGATAG
AGTTTTCCCCTTCGGGGGACAGAGTGACAGGTGGTGCATGGTTGTCGTCAGCTCGTGTCG
TGAGATGTTGGGTTAAGTCCCGCAACGAGCGCAACCCTTAAGCTTAGTTGCCATCATTAA
GTTGGGCACTCTAAGTTGACTGCCGGTGACAAACCGGAGGAAGGTGGGGATGACGTCAAA
TCATCATGCCCCTTATGATTTGGGCTACACACGTGCTACAATGGACAATACAAAGGGTAG
CAACCTCGCGAGATTGAGCAAAACTATAAAACCGATCTAAGTGCCGATTGTAGGCTGAAA
CTCGCCTACATGAAGCTGGAGTTGCTAGTAATCGCGACTCAGACTGTCGCGGTGAATACG
TTCCCGGGCCTTGTACACACCGCCCGTCACACCATGAGAGTTGGCAATACCCAAAGTTCG
TGAGCTAACCGCAAGGAGGCAGCGACCTAAGGTAGGGTCAGCGATTGGGGTGAAGTCGTA
ACAAGGTAGCCG
>390|FJ558096.1.1364 Prior=0.001802 Length=1364 NormPrior=0.001943
GAACGAAGAGCGACGGAAGCTTGCTTCTATCAATCTTAGTGGCGAACGGGTGAGTAACGC
GTAATCAACCTGCCCTTCAGAGGGGGACAACAGTTGGAAACGACTGCTAATACCGCATAC
GATCTAATCTCGGCATCGAGGATAGATGAAAGGTGGCCTCTACATGTAAGCTATCACTGA
AGGAGGGGATTGCGTCTGATTAGCTGGTTGGAGGGGTAACGGCCCACCAAGGCGCTGATC
AGTAGCCGACCTGAGAGGGTGATCGGCCACACTGGGACTGAGACACGGCCCAGACTCCTA
CGGGAGGCAGCAGTAGGGAATCTTCGGCAATGGACGGAAGTCTGACCGAGCAACGCCGCG
TGAGTGAAGAAGGTTTTCGGATCGTAAAGCTCTGTTGTAAGAGAAGAACGAGTGTGAGAG
TGGAAAGTTCACACTGTGACGGTAACTTACCAGAAAGGGACGGCTAACTACGTGCCAGCA
GCCGCGGTAATACGTAGGTCCCGAGCGTTATCCGGATTTATTGGGCGTAAAGCGAGCGCA
GGCGGTTAGATAAGTCTGAAGTTAAAGGCTGTGGCTTAACCATAGTACGCTTTGGAAACT
GTTTAACTTGAGTGCAAGAGGGGAGAGTGGAATTCCATGTGTAGCGGTGAAATGCGTAGA
TATATGGAGGAACACCGGTGGCGAAAGCGGCTCTCTGGCTTGTAACTGACGCTGAGGCTC
GAAAGCGTGGGGAGCAAACAGGATTAGATACCCTGGTAGTCCACGCCGTAAACGATGAGT
GCTAGGTGTTGGGTCCTTTCCGGGACTCAGTGCCGCAGCTAACGCATTAAGCACTCCGCC
TGGGGAGTACGACCGCAAGGTTGAAACTCAAAGGAATTGACGGGGGCCCGCACAAGCGGT
GGAGCATGTGGTTTAATTCGAAGCAACGCGAAGAACCTTACCAGGTCTTGACATCCCTCT
GACCGCTCTAGAGATAGAGTTTTCCTTCGGGACAGAGGTGACAGGTGGTGCATGGTTGTC
GTCAGCTCGTGTCGTGAGATGTTGGGTTAAGTCCCGCAACGAGCGCAACCCCTATTGTTA
GTTGCCATCATTCAGTTGGGCACTCTAGCGAGACTGCCGGTAATAAACCGGAGGAAGGTG
GGGATGACGTCAAATCATCATGCCCCTTATGACCTGGGCTACACACGTGCTACAATGGCT
GGTACAACGAGTCGCAAGCCGGTGACGGCAAGCTAATCTCTGAAAGCCAGTCTCAGTTCG
GATTGTAGGCTGCAACTCGCCTACATGAAGTCGGAATCGCTAGTAATCGCGGATCAGCAC
GCCGCGGTGAATACGTTCCCGGGCCTTGTACACACCGCCCGTCA
>2390|FJ470503.1.1504 Prior=0.001561 Length=1489 NormPrior=0.001542
AGAGTTTGATCCTGGCTCAGGACGAACGCTGGCGGGGGGCTTAACACATGCAAGTCGAAC
GGGGAAGCTCCAGCTTGCTGGGGTGGATATGAGTGGCGAACGGGTGAGTAACACGTGAGG
AACCTGCCCCCTTCTTCTGGGTAACTGCTTGCATGGGTCGCTAATACGGGATATTCTGGC
CGGCTCGCAAGTGCGGGTTTGGAAAGGGTTTGGAAGGGTTTTTTCTGGTGGGGGATGGGC
TCGCGGCCTCTGAGCTTGTTGGTGGGGTGATGGCCTACCAAGGCGGTGACGGGTAGCCGG
CCTGAGAGGGGGGACGGCCACACTGGGACTGAGACACGGCCCAGACTCCTACGGGAGGCA
GCAGTGGGGAATATTGCACAATGGGCGCAAGCCTGATGCAGCGGCGCCGCGTGAGGGGTG
GAGGCCTTCGGGTTGTAAACCTCTTTCCCCAGTGAAGCAGGCCATCCTTCTTTGTGGGGT
GGTTGACGGTAGCTGGTTAAGAAGCGCCGGCTAACTACGTGCCAGCAGCTGCGGGAATAC
GTTGGTGGGGCGCGAGCGTTGTCCGGAATTATTGGGCGTAAAGAGCTCGTAGGCGGCTGG
TCGCGTCTGTCGTGAAATCCCCTGGCTTAACTGGGGGCTTGCGGTGGGTACGGGCCGGCT
TGAGTGCGGTAGGGGAGACTGGAATTCCTGGTGTAGCGGTGGAATGCGCAGATGTCAGGA
GGACCGCCGGTGGCGCAGGCGGGTCTCTGGGCCGTTACTGCCGCTGAGGAGCGAAAGCGT
GGGGAGCGAGCAGGATTAGATACCCTGGTAGTCGACGCCGTAAACGTTGGGCACTAGGTG
TGGGGGCTCTTTCCGGGGTTTCCGCCCGTAGCTAACGAATTAAGTGCCCCGCCTGGGGAG
TACGGCCGCAAGGCTAAACCTCAAAGGACTTGACGGGGGCCCGCACAAGCGGCGGAGCAT
TGGGGTTTAATTCGACGCAACGCGAAGAAACTTACCAGGTCTTGACGTTGATGGACAGAA
CTAGAGGATAGTTCCTCTTCTTCGGAAGCCAGAAAACAGGTGGTGCACGGTTGTCGTCAG
CTCGTGTCGTGAGATGTTGGGTTAAGTCCCGCAACGAGCGCAACCCCTATCTTATGTTGC
CAGCACGTAATGGTGGGAACTCATGAGAGACTGCCGCAGACAATGCGGAGGAAGGCGGGG
ATGACGTCAAATCATCATGCCCCTTATGACCTGGGCTACACACGTACTACAATGGGAGTT
AATAGAAGGAAGCATACCGCGAGGTGGAGCAAACCCGAGAAACACTCTCTCAGTTCGGAT
CGTAGGCTGCAACTCGCCTACGTGAAGTCGGAATCGCTAGTAATCGCAGGTCAGCATACT
GCGGTGAATACGTTCCCGGGCCTTGTACACACCGCCCGTCACACCACGAAAGTCGGAAGT
GCCCAAAGCCGGTGGGGTAACCTTCGGGAGCCAGCCGTCTAAGGTAAAG
>2650|FJ558300.1.1406 Prior=0.001505 Length=1406 NormPrior=0.001575
AGAGTTTGATCCTGGCTCAGGATGAACGCTGGCGGCGTGCCTAATACATGCAAGTAGAAC
GCTGAAGCTTGGTGCTTGCACCGAGCGGATGAGTTGCGAACGGGTGAGTAACGCGTAGGT
AACCTGCCTCTTAGCGGGGGATAACTATTGGAAACGATAGCTAATACCGCATAAAAGTCG
ATATCGCATGATATTGATTTGAAAGGTGCAATTGCATCACTAAGAGATGGACCTGCGTTG
TATTAGCTAGTTGGTGAGGTAACGGCTCACCAAGGCGACGATACATAGCCGACCTGAGAG
GGTGATCGGCCACACTGGGACTGAGACACGGCCCAGACTCCTACGGGAGGCAGCAGTAGG
GAATCTTCGGCAATGGGGGCAACCCTGACCGAGCAACGCCGCGTGAGTGAAGAAGGTTTT
CGGATCGTAAAGCTCTGTTGTAAGAGAAGAACGAGTGTGAGAGTGGAAAGTTCACACTGT
GACGGTAACTTACCAGAAAGGGACGGCTAACTACGTGCCAGCAGCCGCGGTAATACGTAG
GTCCCGAGCGTTATCCGGATTTATTGGGCGTAAAGCGAGCGCAGGCGGTTAGATAAGTCT
GAAGTTAAAGGCTGTGGCTTAACCATAGTACGCTTTGGAAACTGTTTAACTTGAGTGCAG
AAGGGGAGAGTGGAATTCCATGTGTAGCGGTGAAATGCGTAGATATATGGAGGAACACCG
GTGGCGAAAGCGGCTCTCTGGTCTGTAACTGACGCTGAGGCTCGAAAGCGTGGGGAGCAA
ACAGGATTAGATACCCTGGTAGTCCACGCCGGAAACGATGTGCTAGGTGTTAGGTCCTTT
CCGGGACTTAGTGCCGCAGCTAACGCATTAAGCACTCCGCCTGGGGAGTACGACCGCAAG
GTTGAAACTCAAAGGAATTGACGGGGGCCCGCACAAGCGGTGGAGCATGTGGTTTAATTC
GAAGCAACGCGAAGAACCTTACCAGGTCTTGACATCCCTCTGACCGCTCTAGAGATAGAG
TTTTCCTTCGGGACAGAGGTGACAGGTGGTGCATGGTTGTCGTCAGCTCGTGTCGTGAGA
TGTTGGGTTAAGTCCCGCAACGAGCGCAACCCCTATTGTTAGTTGCCATCATTCAGTTGG
GCACTCTAGCGGGCCTGCCGGTAATACACCGGAGGAAGGTGGGGATGACGTCAAATCATC
ATGCCCCTTATGACCTGGGCTACACACGTGCTACAATGGCTGGTACAACGAGTCGCAAGC
CGGTGACGGCAAGCTAATCTCTGAAAGCCAGTCTCAGTTCGGATTGTAGGCTGCAACTCG
CCTACATGAAGTCGGAATCGCTAGTAATCGCGGATCAGCACGCCGCGGTGAATACGTTCC
CGGGCCTTGTACACACCGCCCGTCAC
>3097|GU120127.1.1497 Prior=0.001416 Length=1497 NormPrior=0.001391
AGAGTTTGATCCTGGCTCAGGACGAACGCTGGCGGCGTGCCTAACACATGCAAGTCGAAC
GGAGAGATACGAGAGCTTGCTCTTGTAAATCTTAGTGGCAAACGGGTGAGTAACGCGTAA
ACAACCTGCCCAACGGATGGGGACAACAGACGGAAACGACTGCTAATACCCAATAGACTC
CTGGTTCGCATGAAACCGACAGGCACAGCAATTAAAGGAGTAATCCGCTATGAGATGGAC
CCGCGTCGCATTAGCTAGTTGGTGAGGTAACGGCTCACCAAGACGATGATCAATAGCCGG
TCTGAGAGGATGAACGGCCACACTGGAACTGAGACACGGTCCAGACTCCTACGGGAGGCA
GCAGTGGGGAATCTTCCGCAATGGACGAAAGTCTGACGGAGCAACGCCGCGTGAGTGAAG
AAGGCCTTCGGGTTGTAAAGCTCTGTTATTCGGGAAGAAATTGACTTTCCCCGCAGAAGA
AGCACCGGCTAACTACGTGCCAGCAGCCGCGGTAATACGGAGGGTGCAAGCGTTAATCGG
AATTACTGGGCGTAAAGCGCACGCAGGCGGTTTGTTAAGTCAGATGTGAAATCCCCGGGC
TCAACCTCTCAGACGCATTCCAAACTGGATATCTAGAGTGCAGGAGAGGAAAGGAGAATT
CCTAGTGTAGCGGTGAAATGCGTAGAGATTAGGAAGAATACCAGTGGCGAAGGCGCCTTT
CTGGACTGTAACTGACACTGAGGCTCGAAAGCGTGGGGAGCAAACAGGATTAGATACCCT
GGGAGTCCACGCCGTAAACGATGAATACTAGGTGTAGGGCGCGTGTTGCCCTCTGTCCCG
CCGCTAACGCATTAAGTATTCCGCCTGGGGAGTACGGTCGCAAGATTAAAACTCAAAGTA
ATTGACTGGGGCCCGCACAAGCAGCGGAGCAAGCGGGTTAATTCGAAGCAACGCGAAGAA
CCTTACCTAGCCTTGACATCTCCTGAATTCTCTGTAATGGAGGAAGCCACTTCGGTGGCA
GGAAGACAGGTGGTGCATGGTTGTCGTCAGCTCGTGTCGTGAGATGTTGGGTTAAGTCCC
GCAACGAGCGCAACCCTTATTGTTAGTTGCTACCATTTAGTTGAGCACTCTAGCGAGACT
GCCCGGGTTAACCGGGAGGAAGGTGGGGATGACGTCAAATCATCATGCCCCTTATGTCTA
GGGCTACACACGTGCTACAATGGTCGGTACAATGAGATGCAACCTCGCGAGAGTGAGCAA
AACTATAAAACCGATCTCAGTTCGGATTGTAGGCTGAAACTCGCCTACATGAAGCTGGAG
TTGCTAGTAATCGCGAATCAGAATGTCGCGGTGAATACGTTCCCGGGCCTTGTACACACC
GCCCGTCACACCATGAGAGTTGGCAATACCCAAAGTTCGTGAGCTAACGCGTAAGCGAGG
CAGCGACCTAAGGTAGGGTCAGCGATTGGGGTGAAGTCGTAACAAGGTAGCCGTAGG
>3313|AM183065.1.1437 Prior=0.001285 Length=1437 NormPrior=0.001315
AGGACGAACGCTGGCGGCGTGCTTAACACATGCAAGTCGAGCGATGAAGCTCCTTCGGAA
GTGGATTAGCGGCGGACGGGGGAGGAACACGTGGGTAACCTGCCTCGTAGAGGGGAATAG
CCTTTCGAAAGGAAGATTAATACCGCATATGGTAGCTTTATCGCATGGTAGTGCTATTAA
AGGAGTAATCCGCTATGAGATGGACCCGCGTCGCATTAGCTAGTTGGTGAGGTAACGGCT
CACCAAGGCGACGATGCGTAGCCGACCTGAGAGGGTGATCGGCCACATTGGGACTGAGAC
ACGGCCCAGACTCCTACGGGAGGCAGCAGTGGGGAATATTGCACAATGGGGGAAACCCTG
ATGCAGCAACGCCGCGTGAGTGATGACGGTCTTCGGATTGTAAAGCTCTGTCTTTAGGGA
CGATAATGACGGTACCTAAGGAGGAAGCCACGGCTAACTACGTGCCAGCAGCCGCGGTAA
TACGTAGGTGGCAAGCGTTGTCCGGATTTACTGGGCGTAAAGGGAGCGTAGGTGGATATT
TAAGTGGGATGTGAAATACCCGGGCTTAACCTGGGTGCTGCATTCCAAACTGGATATCTA
GAGTGCAGGAGAGGAAAGGAGAATTCCTAGTGTAGCGGTGAAATGCGTAGAGATTAGGAA
GAATACCAGTGGCGAAGGCGCCTTTCTGGACTGTAACTGACACTGAGGCTCGAAAGCGTG
GGGAGCAAACAGGATTAGATACCCTGGTAGTCCACGCCGTAAACGATGAATCCTAGGTGT
AGGGGTTGTCATGCCCTCTGTGCCGCCGCTAACGCATTAAGTATTCCGCCTGGGGAGTAC
GGTCGCAAGATTAAAACTCAAAGGAATTGACGGGGGCCCGCACAAGCAGCGGAGCATGTG
GTTTAATTCGAAGCAACGCGAAGAACCTTACCTAGACTTGACATCTCCTAATTCCTCGGT
AAGGGAGAAAGCCACTTCGGTGGCAGGAAGACAGGTGGTGCATGGTTGTCGTCAGCTCGT
GTCGTGAGATGTTGGGTTAAGTCCCGCAACGAGCGCAACCCTTATTGTTAGTTGCCATCA
TTGAGTTGGGCACTCTAGCGAGACTGCCGGTATTCACCGGGAGGAAGGTGGGGATGCCGT
CAAATCATCATGCCCCGTATGTCCAGGGCTACACACGTGCTACAATGGTCGGTACAATGA
GACACAAGCCGGTGACGGCAAGCTAATCTCTGAAAGCCAGTCTCAGTTCGGATTGTAGGC
TGCAACTCGCCTACATGAAGTCGGAATCGCTAGTAATCGCGGATCAGCACGCGGCGGTGA
ATACGTCCCCGGGCCTTGTACACCCCGCCCGTCACACCACGAGAGTTTGTAACACCCGAA
GTCGGTGAGGTAACCGTAAGGAGCCAGCCGCCTAAGGTGGGATAGATGATTGGGGTG
>2833|EU773063.1.1407 Prior=0.001158 Length=1402 NormPrior=0.001215
TTATATGAGAGTTTGATCCTGGCTCAGGACGAACGCTGGCGGCGTGCCTAATACATGCAA
GTAGGACGCACAGTTTATACCGTAGCTTGCTACACCATAGACTGTGAGTTGCGAACGGGT
GAGGAACGCGGAGGGAATCTACCTATTAGAAGGGGGATAACTATTGGAAACGATAGCTAA
TACCGCATAACAGTATGTAACACATGTTAGATGCTTGAAAGATGCAATTGCATCGCTAGT
AGATGGACCTGCGTTGTATTAGCTAGTAGGTAGGGTAATGGCCTACCTAGGCAACGATAC
ATAGCCGACCTGAGAGGGTGATCGGCCACACTGGGACTGAGACACGGCCCAGACTCCTAC
GGGAGGCAGCAGTAGGGAATCTTCGGCAATGGGGGGAACCCTGACCGAGCAACGCCGCGT
GAGTGAAGAAGGTTTTCGGATCGTAAAGCTCTGTTGTTAAGGAAGAACGAGTGTACGGTA
CCTAAGGAGGAAGCCCCGGCTACCTACGTGCCAGCAGCCGCGGTAATACGTAGGTGGCAA
GCGTTGTCCGGATTTACTGGGCGTAAAGGGAGCGTAGGTGGATATTTAAGTGGGATGTGA
AATACCCGGGCTTAACCTGGGTGCTGCATTCCAAACTGGATATCTAGAGTGCAGGAGAGG
AAAGGAGAATTCCTAGTGTAGCGGTGAAATGCGTAGAGATTAGGAAGAATACCAGTGGCG
AAGGCGCCTTTCTGGACTGTAACTGCCACTGAGGCTCGAACGCGTGGGGAGCAAACAGGA
TTAGATCCCCCGGTAGTCCACGCCGTAACCGATGAATACTAGGTGTAGGGGTTGTCATGC
CCTCTGTGCCGCCGCTAACGCATTAAGTATTCCGCCTGGGGAGTACGGCCTAAAAAGATA
AATACAAAGCACCTCACGGGGGCCCGCACAAGCAGCGGAGCATGTGGTTTAATTCGAAGC
AACGCGAAGAACCTTACCTAGACTTGACATCTCCTGAATTACTCTAGATATCCAGCTTTC
CCTTCGGGGACAGAAGGGACAGGTGGTGCATGGTTGTCGTCAGCTCGTGTCGTGAGATGT
TGGGTTAAGTCCCGCAACGAGCGCAACCCTTATTGTTAGTTGCCATCATTTAGTTGGGGC
ACTCTAGCGAGACTGCCGGTGACAAACCGGAGGAAGGTGGGGATGACGTCAAATCATCAT
GCCCCTTATGACCTGGGCTACACACGTGCTACAATGGCTGGTACAACGAGTCCAAGCCGG
TGACGGCAAGCTAATCTCTGAAAGCCAGTCTCAGCTCGCATTGTAGGCTGCAGCTCGCCT
ACATGAAGCCGGAATCGCTGGTAATCGCGGATCAGCACGCCGCGGTGAATACGTTCCCGG
GCCTTGTACACACCGCCCGTCA
>2516|EU474613.1.1369 Prior=0.001102 Length=1364 NormPrior=0.001188
TGTTTGGAGAGTTTGATCCTGGCTCAGGACGAACGCTGGCGGCGTGCTTAACACATGCAA
GTCGAACGGTGAAGCTCCAGCTTGCTGGGGTGGATGAGTGGCGAACGAGTAACACGTGAG
TAACCTGCCCCCTTCTTCTGGATAACTGCTTGAAAGGGTAGCTAATACGGGATATTCTGG
CCTGCTCGCATGGGTGGGTTTGGAAAGGTTTTTTCTGGTGGGGGATGGGCTCGCGGCCTA
TCAGCTTGTTGGTGGGGTGATGGCCTACCAAGGCGGTGACGGGTAGCCGGCCTGAGAGGG
TGGACGGCCACACTGGGACTGAGACACGGCCCAGACTCCTACGGGAGGCAGCAGTGGGGA
ATATTGCACAATGGGCGCAAGCCTGATGCAGCGACGCCGCGTGAGGGATGGAGGCCTTCG
GGTTGTAAACCTCTTTCGCCAGTGAAGATAATGACGGTACCTAAGGAGGAAGCCACGGCT
AACTACGTGCCAGCAGCCGCGGGAAGACGTAGGTGGCAAGCGTTGTCCGGTTTTACTGGG
CGTAAAGGGGGCGTAGGTGGATATTTAAGTGGGATGTGAAATACTCGGGCTTAACCTGGG
TGCTGCATTCCAAACTGGATATCTAGAGTGCAGGAGAGGAAAGGAGAATTCCTGTGTAGC
GGTGAAATTGTTAAGGATAAGAAGGCATACCAGTGGCGAAGGCGCCTTTCTGGACTGTAA
CTGACACTGAGGCTCGAAAGCGTGGGGAGCAAACAGGATTAGATACCCTGGTAGTCCACG
CCGTAAACGATGAATACTAGGGGGAGGGGTTGTCATGACCTCTGTGCCGCCGCTAACGTA
TTCCGCCTGGGGAGTACGACCGCAAGGTTGAAACTCAAAGGAATTGACGGGGGCCCGCAC
AAGCGGTGGAGCATGTGGTTTAATTCGAAGCAACGCGAAGAACCTTACCAGGTCTTGACA
TCCCAGTGACTGCCCTAGAGATAGGGGTTCCTCGGGGCTCTGGTGACAGGTGGTGCCTGG
TTGTCGTCAGCTCGTGTCGTGAGATGTTGGGTTAAGTCCCGCAACGAGCGCAACCCTTAT
TGTTAGTTGCTCCCATTTAGTTGAGTAGCGAGACTGCCGGTGACAAACCGGAGGAAGGCG
GGGACGACGTCAAATCATCATGCCCCTTATGACCTGGGCTACACACGTGCTACAATGGCG
GGTACAACGAGTCGCAAGCCGGTGACGGCAAGCTAATCTCTGAAAGCCAGTCTCAGTTCG
AATTGTAGCCTGAAACTCGCCTACATGAAGCTGGAGTTGCTAGTAATCGCGAATCAGAAT
GTCGCGGTGAATACGTTCCCGGGCCTTGTACACACCGCCCGTCA
>406|FJ558073.1.1403 Prior=0.000952 Length=1403 NormPrior=0.000998
AAGAGTTTGATCATGGCTCAGATTGAACGCTGGCGGCAGGCCTAACACATGCAAGTCGAA
CGGTAACAGAAATCAGCTTGCTGATTTGCTGACGAGTGGCGGGCGGGGGGGGAATGTCTG
GGGAAATGGCTGATGGAGGGGGATAACTACTGGAAACGGTAGCTAATACCGCATAACGTC
GCAAGACCAAAGAGGGGGACCTTCGGGCCTCTTGCCATCGGATGTGCCCAGATGGGATTA
GCTTGTTGGTGGGGTAACGGCTCACCAAGGCGACGATCCCTAGCTGGTCTGAGAGGATGA
CCAGCCACACTGGAACTGAGACACGGTCCAGACTCCTACGGGAGGCAGCAGTGGGGAATA
TTGCACAATGGGCGCAAGCCTGATGCAGCCATGCCGCGTGTATGAAGAAGGCCTTCGGGT
TGTAAAGTACTTTCAGCGGGGAGGAAGGGAGTAAAGTTAATACCTTTGCTCATTGACGTT
ACCCGCAGAAGAAGCACCGGCTAACTCCGTGCCAGCAGCCGCGGTAATACGGAGGGTGCA
AGCGTTAATCGGAATTACTGGGCGTAAAGCGCACGCAGGCGGTTTGTTAAGTCAGATGTG
AAATCCCCGGGCTCAACCTGGGAACTGCATCTGATACTGGCAAGCTTGAGTCTCGTAGAG
GGCGGTAGAATTCCAGGTGTAGCGGTGAAATGCGTAGAGATCTGGAGGAATCCCGGTGGC
GAAGGCGGCCCCCTGGACGAAGACTGACGCTCAGGTGCGAAAGCGTGGGGAGCAAACAGG
ATTAGATACCCTGGTAGTCCACGCCGTAAACGATGTCGACTTGGAGGTTGTGCCCTTGAG
GCGTGGCTTCCGGAGCTAGCCGGTGTCATCCCCGCCTGGGGAGTACGACCGCAAGGTTGA
AACTCAAAGGAATTGACGGGGGCCCGCACAAGCGGGGGAGTATGGGGTTTAATTCGACGC
AACGCGAAGAACCTTACCAGGTCTTGACATTGATGGACAGAACCAGAGATGGTTCCTCTT
CTTCGGAAGCCAGAAAACAGGTGGTGCACGGTTGTCGTCAGCTCGTGTCGTGAGATGTTG
GGTTAAGTCCCGCAACGAGCGCAACCCCTATCTTATGTTGCCAGCACGTAATGGTGGGAA
CTCATGAGAGACTGCCGCAGACAATGCGGAGGAAGGCGGGGATGACGTCAAATCATCATG
CCCCTTATGCCCTGGGCTACACACGTACTACAATGGGAGTTAATAGACGGAAGCGAGATC
GCGAGATGGAGCAACCCCGAGAAACCCTCTCTCAGTTCGGATCGTAGGCTGCAACTCGCC
TACGTGAAGTCGGAATCGCTAGTAATCGCAGGTCAGCATACTGCGGTGAATACGTTCCCG
GGCCTTGTACACACCGCCCGTCA
>1405|FJ470407.1.1509 Prior=0.000836 Length=1470 NormPrior=0.000837
AGAGTTTGATCCTGGCTCAGGACGAACGCTGGCGGCGTGCTTAACACATGCAAGGCGAAC
GGTGAAGCTCCAGCTTGCTGGGGTGGATGAGGTGGGCGAACGGGTGAGTAACGTGTAATC
AACCTGCCCTTCAGAGGGGGACAACAGTTGGAAACGACTGCTAATACCGCATACGATCTA
ACCTCGGCATCGAGGATGGATGAAAGGTGGCCTCTATTTATAAGCTATCACTGAAGGAGG
GGATTGCGTCTGATTAGCTAGTTGGAGGGGTAACGGCCCACCAAGGCGATGATCAGTAGC
CGGTCTGAGAGGATGAACGGCCACATTGGGACTGAGACACGGCCCAGACTCCTACGGGAG
GCAGCAGTGGGGAATCTTCCGCAATGGACGAAAGTCTGACGGAGCAACGCCGCGTGAGTG
ATGACGGCCTTCGGGTTGTAAAGCTCTGTTAATCGGGACGAAAGGTCTTCTTGCGAATAG
TTAGAAGAATTGACGGTACCGGAATAGGAAAGCCACGGCTAACTACGTGCCAGCAGCCGC
GGTAATACGTAGGTGGCAAGCGTTGTCCGGAATTATTGGGCGTAAAGCGCGCGCAGGCGG
ATTGGTCAGTCTGTCTTAAAAGTTCGGGGCTTAACCCCGTGATGGGATGGAAACTGCCAA
TCTAGAGTATCGGAGAGGAAATTTGACTTCCTAGTGTAGCGGTGAAATGCGTAGATATTA
GGAAGAACGCCAGTGGCGAAGGCGACCTTTATGGACGAAAACTGACGCTGAGACGCGAAA
GCCAGGGGAGCGAACGGGATTAGATTCCCAGGTAGTCCTGGCCGAAACGATGGGTACTAG
GTGTAGGCGGTATCGACCCCTTCTGTGCCGGAGTTAACGCAATAAGTACCCCGCCTGGGG
AGTACGACCGCAAGGTTGAAACTCAAAGGAATTGACGGGGGGCCCGCACAAGCGGTGGAG
TATGTGGTTTAATTCGACGCAACGCGAAGAACCTTACCAGGTCTTGACATTGATGGACAG
AACCAGAGATGGTTCCTCTTCTTCGGAAGCCAGAAGACGTGGTGCATGGTTGTCGTCAGC
TCGTGTCGTGAGATGTTGGGTTAAGTCCCGCAACGAGCGCAACCCTTAAGCTTAGTTGCC
ATCATTAAGTTGGGCACTCTAAGGCGACTGCCGCAGACAATGCGGACGGATGCGGGGATG
ACGTCAAATCATCATGCCCCTTATGACCTGGGCTACACACGTACTACAATGGGAGTTAAT
AGACGGAAGCAATACTGCGAGGTGGAGCAAACCCGAGAAACACTCTCAGTTCGGATCGTA
GGCTGCAACTCGCCTACATGAAGCTGGAGTTGCTAGTAATCGCAGATCAGAATGCTGCGG
TGAATGCGTTCCCGGGTATTGTACACACCGCCCGTCACACCATGGGAGTTGGGGGCGCCC
GAAGCCGGCTAGCTAACCTTTTGGAAGCGG
>3475|FJ983069.1.1210 Prior=0.000598 Length=947 NormPrior=0.000929
TAGAAAAGTCTGAAGTTAAAGGCTGTGGCTTAACCATAGTACGCTTTGGAAACTGTTTAA
CTTGAGTGCAAGAGGGGAGAGTGGAATTCCATGTGTAGCGGTGAAATGCGTAGATATATG
GAGGAACACTGGTGGCGAAAGCGGCTCTCTGGTCTGTAACTGACGCTGAGGCTCGAAAGC
GTGGGGAGCAAACAGGATTAGATACCCTGGTAGTCCACGCCGTAAACGATGAGTGCTAGG
TGTTGGGTCCTTTCCGGGACTCAGACGCAGCTAACGCATTAAGCACTCCGCCTGGGGAGT
ACGACCGCAAGGTTGAAACTCAAAGGAATTGACGGGGGCCCGCACAAGCGGTGGAGCATG
TGGTTTAATTCGAAGCAACGCGAAGAACCTTACCAGGTCTTGACATCCCTCTGACCGCTC
TAGAGATAGAGTTTTCCTTCGGGACAGAGGTGACAGGTGGTGCATGGTTGTCGTCAGCTC
GTGTCGTGAGATGTTGGGTTAAGTCCCGCAACGAGCGCAACCCTTATTGTTAGTTGCCAT
CATTGAGTTGGGCACTCTAGCGAGACTGCCGGTAATAAACCGGAGGAAGGTGGGGATGAC
GTCAAATCATCATGCCCCTTATGACCTGGGCTACACACGTGCTACAATGGCTGGTACAAC
GAGTCGCAAGCCGGTGACGGCAAGCTAATCTCTGAAAGCCAGTCTCAGTTCGGATTGTAG
GCTGCAACTCGCCTACATGAAGTCGGAATCGCTAGTAATCGCGGATCAGCACGCCGCGGT
GAATACGTTCCCGGGCCTTGTACACACCGCCCGTCACACCACGAGAGTTTGTAACACCCG
AAGTCGGTGAGGTAACCTTTTGGAGCCAGCCGCCTAAGGTGGGATAGATGATTGGGGTGA
AGTCGTAACAAGGTAGCCGTATCGGAAGGTGCGGCTGGATCACCTCC
>611|BABE01000239.2808.4322 Prior=0.000519 Length=1515 NormPrior=0.000504
GGAGAGTTTGATCCTGGCTCAGGACGAACGCTGGCGGCGTGCTTAACACATGCAAGTCGA
ACGGAAAGGCCCCTTTGGGGGTACTCGAGTGGCGAACGGGTGAGTAACACGTGAGTAACC
TGCCCTTGACTTCGGGATAACTTCAGGAAACTGGGGCTAATACCGGATAGGAATCCTTGC
TGCATGGTGGGGGTTGGAAAGCTTCGGCGGTTTTGGATGGACTCGCGGCTTATCAGCTTG
TTGGTGGGGTAGTGGCTTACCAAGGCTTTGACGGGTAGCCGGCCTGAGAGGGCGACCGGC
CACATTGGGACTGAGATACGGCCCAGACTCCTACGGGAGGCAGCAGTGGGGAATATTGCA
CAATGGGCGGAAGCCTGATGCAGCAACGCCGCGTGCGGGATGACGGCCTTCGGGTTGTAA
ACCGCTTTCAGCAGGGGCGAAGCTTGTGGTGACGTACCTGCAGAAGAAGCACCGGCTAAC
TACGTGCCAGCAGCCGCGGTGATACGTAGGGTGCGAGCGTTGTCCGGATTTATTGGGCGT
AAAGAGCTCGTAGGTGGTTGATTGCGTCGGAAGTGAAAACTTGGGGCTTAACCCTGAGCG
TGCTTTCGATACGGGTTGACTTGAGGAAGGTAGGGGAGAATGGAATTCCTGGTGGAGCGG
TGGAATGCGCAGATATCAGGAGGAACACCAGTGGCGAAGGCGGTTCTCTGGACCTTTCCT
GACGCTGAGGAGCGAAAGCGTGGGGAGCGAACAGGCTTAGATACCCTGGTAGTCCACGCT
GTAAACGGTGGGTACTAGGTGTGGGGTCCATTCCACGGATTCCGTGCCGTAGCTAACGCA
TTAAGTACCCCGCCTGGGGAGTACGGCCGCAAGGCTAAAACTCAAAGGAATTGACGGGGC
CCCGCACAAGCGGCGGAGCATGCGGATTAATTCGATGCAACGCGAAGAACCTTACCTGGG
TTTGACATGGACTGGGAGTGCTCAGAGATGGGTATGCCTCCTTGTGGGGCTGGTTCACAG
GTGGTGCATGGCTGTCGTCAGCTCGTGTCGTGAGATGTTGGGTTAAGTCCCGCAACGAGC
GCAACCCTCGTTCACTGTTGCCAGCACGTTATGGTGGGGACTCAGTGGAGACCGCCGGGG
TCAACTCGGAGGAAGGTGGGGATGACGTCAAGTCATCATGCCCCTTATGTCCAGGGCTTC
ACGCATGCTACAATGGCCGGTACAAAGAGTTGCGAGCCTGTGAGGGTGAGCGAATCTCGG
AAAGCCGGTCTCAGTTCGGATTGGGGTCTGCAACTCGACCCTATGAAGTCGGAGTCGCTA
GTAATCGCAGATCAGCAACGCTGCGGTGAATACGTTCCCGGGGCTTGTACACACCGCCCG
TCAAGTCATGAAAGTCGGTAACACCCGAAGCCGGTGGCCTAACCTGTGTGGGGGAGCCGT
CGAAGGTGGGGCTGGTGATTGGGACGAAGTCGTAACAAGGTAGCCGTACCGGAAGGTGCG
GCTGGATCACCTCCT
>709|DQ810021.1.1408 Prior=0.000427 Length=1356 NormPrior=0.000463
CAGGACGAACGCTGGCGGCGTGCTTAACACATGCAAGGCGAGCGATGAAGCTCCTTCGGG
AGTGAATTAGCGGCGGACGGGGGAGTAACACGTGGGTAACCTGCCTCATAGAGGGGAATA
GCCTTTCGAAAGGAAGATTAATACCGCATAAGATTGTAGTACCGCATGGTACAGCAATTA
AAGGAGTAATCCGCTATGAGATGGACCCGCGTCGCATTAGCTAGTTGGAGAGGGAACGGC
GCACCAAGGCGACGATGCGTAGCCGACCTGAGAGGGTGATCGGCCACATTGGGACTGAGA
CACGGCCCAGACTCCTACGGGAGGCAGCAGTGGGGAATATTGCACAATGGGGGAAACCCT
GATGCAGCAACGCCGCGTGAGTGATGACGGCCTTCGGGTTGTAAAACTCTGTCTTTGGGG
ACGATAATGACGGTACCCAAGGAGGAAGCCACGGCTAACTACGTGCCAGCAGCCGCGGTA
ATACGTAGGTGGCAAGCGTTGTCCGGATTTACTGGGCGTAAAGGGAGCGTAGGTGGATAT
TTAAGTGGGATGTGAAATACCCGGGCTTAACCTGGTAGCTGCATTCCAAACTGGAGGACT
TGAGTGCAGGAGAGGAGAGGGGAATTCATAGTGTAGCGGTGAAATGCGTAGATATTAGGA
GGAACACCAGTAGCGAAGGCGGCTCTCTGGACTGTAACTGACGCTGAGGCACGAAAGCGT
GGGGAGCAAACAGGATTAGATACCCTGGTAGTCCACGCCGTAAACGATGAGGACTAGCTG
GCGGAGGTTACCCCCTTCGGGGGGGCCGGTAAGGCATTAAGTACTCCGCCTGGGGCGTAC
GCTCGCAAGAGTGAAACTCAAAGGAATTGCCGGGGACCCGCACAAGTAGCGGAGCATGTG
GTTTAATTCGAAGCAACGCGAAGAACCTTACCTAAGCTTGCCATCCTTTTGACCGATGCC
TAATCGCATCTTTCCCTTTGTGGCGCGCTGTCACAGGTGGTGCATGGTTGTCGTCAGCTC
GTGTCGTGAGATGTTGGGTTAAGTCCCGCAACGAGCGCAACCCTTGCCTTTAGTTGCCAT
CATTAAGTTGGGCACTCTAGAGGGACTGCCAGGGATAACCTGGAGGAAGGTGGGGATGAC
GTCCAATCCTCCTGCCCCTTATGCTTAGGGCTACACACGTGCTACAATGGGTGGTACAGA
GGGCAGCGCAATCGTGCGGCCAAGCTAATCCCTTAAAGCCATTCTCAGTTCGCAGTGTCG
TCAGAACCTCCCCTACATGAAGCTGGAGTTACTAGTAATCGCAGATCAGAATGCTGCGGT
GAATGCGTTCCCGGGTCTTGTACACACCGCCCGTCA
>2867|FJ975823.1.1358 Prior=0.000412 Length=1358 NormPrior=0.000446
CTAATACATGCAAGTAGGACGCACAGTTTATACCGTAGCTTGCTACACCATAGACTGGGA
GTTTCGAACGGGTGAGTAACGCGTAGGTAACCTGCCTCTTAGCGGGGGATAACTATTGGA
AACGATAGCTAATACCGCATAAAAGCCGATATCGCATGATATTGATTGGTGCAATTGCAT
CACTAAGAGATGGACCTGCGTTGTATTAGCTAGTTGGTGAGGTAACGGCTCACCAAGGCG
ACGATACATAGCCGACCTGAGAGGGTGATCGGCCACACTGGGACTGAGACACGGCCCAGA
CTCCTACGGGAGGCAGCAGTAGGGAATCTTCGGCAATGGGGGGAACCCTGACCGAGCAAC
GCCGCGTGAGGGAAGAAGGGTTTCGGATCGTAAAGATCTGTTGTTAAGGAAGAACGAAGA
GTGGAAAGTTCACACTGTGACGGTATCTTACCAGAAAGGGACGGCTAACTACGTGCCAGC
AGCCGCGGTAATACGTAGGTCCCGAGCGTTGTCCGGATTTATTGGGCGTAAAGCGAGCGC
AGGCGGTTAGAAAAGTCTGAAGTGAAAGGCAGTGGCTCAGTCCCAGTAGGCTTTGGCAAC
TGTTTAGCTTGGGTGCAGAAGGGGAGAGTGGCATTCCATGTGTAGCGGTGAAATGCGTAG
ATATATGGAGGAACACCGGTGGCGAAAGCGGCTCTCTGGCTTGTAACTGACGTTGAGGCT
CGAAAGTGTGGGTAGCAAACAGGATTAGATCCCCTGGTAGTCCACACCGTAAACGATGAA
TACTAGGTGTAGGGGGTTTCCGCCCCTTAGTGCTGCAGCTAACGCATTAAGCACTCCGCC
TGGGGAGTACGACCGCAAGGTTGAAACTCAAAGGAATTGACGGGGACCCGCACAAGCGGT
GGAGCATGTGGTTTAATTCGAAGCAACGCGAAGAACCTTACCAAATCTTGACATCCTCTG
ACCCCTCTAGAGATAGAGTTTTCCCCTTCGGGGGACAGAGTGACAGGTGGTGCATGGTTG
TCGTCAGCTCGTGTCGTGAGATGTTGGGAGTCCCGCAACGAGCGCAACCCTTAAGCTTAG
TTGCCATCATTAAGTTGGGCACTCTAAGTTGACTGCCGGTGACAAACCGGAGGAAGGTGG
GGATGACGTCAAATCATCATGCCCCTTATGATTTGGGCTACACACGTGCTACAATGGACA
ATACAAAGGGCAGCGAAACCGCGAGGTCAAGCAAATCCCATAAAGTTGTTCTCAGTTCGG
ATTGTAGTCTGCAACTCGACTATATGAAGCTGGAATCGCTAGTAATCGTAGATCAGCATG
CTACGGTGAATACGTTCCCGGGTCTTGTACACACCGCC
>1142|GQ130124.1.1485 Prior=0.000375 Length=1485 NormPrior=0.000371
TATGAGAGTTTGATCCTGGCTCAGGACGAACGCTGGCGGCGTGCCTAATACATGCAAGTA
GAACGCTGAAGGAGGAGCTTGCTTCTCCGGATGAGTTGCGAACGGGTGAGTAACGCGTAG
GTAACCTGCCTGGTAGCGGGGGATAACTATTGGAAACGATAGCTAATACCGCATAAGAGT
AGATGTTGCATGACATTTGCTTAAAAGGTGCAATTGCATCACTACCAGATGGACCTGCGT
TGTATTAGCTAGTTGGTGGGGTAACGGCTCACCAAGGCGACGATACATAGCCGACCTGAG
AGGGTGATCGGCCACACTGGGACTGAGACACGGCCCAGACTCCTACGGGAGGCAGCAGTA
GGGAATCTTCGGCAATGGACGGAAGTCTGACCGAGCAACGCCGCGTGAGTGAAGAAGGTT
TTCGGATCGTAAAGCTCTGTTGTAAGAGAAGAACGAGTGTGAGAGTGGAAAGTTCACACT
GTGACGGTATCTTACCAGAAAGGGACGGCTAACTACGTGCCAGCAGCCGCGGTAATACGT
AGGTCCCGAGCGTTGTCCGGATTTATTGGGCGTAAAGCGAGCGCAGGCGGTTAGAAAAGT
CTGAAGTGGAAGGCAGTGGATCAACCATTGTAGGCATTGGAAACTGGGAGCGTTGAGTGC
AGAAGAGGCGAGTGGAATTCCATGTGTAGCGGTGAAATGCGTAGATATATGGAGGAACAC
CAGTGGCGAAGGCGGCTCTCTGGTCTGTAACTGACGCTGAGGCTCGAAAGCGTGGGGAGC
AAACAGGATTAGATACCCTGGTAGTCCACGCCGTAAACGATGAGTGCTAGGTGTTAGACC
CTTTCCGGGGTTTAGTGCCGCAGCTAACGCATTAAGCACTCCGCCTGGGGAGTACGACCG
CAAGGTTGAAACTCAAAGGAATTGACGGGGGCCCGCACAAGCGGCGGAGCATGCGGATTA
ATTCGACGCAACGCGAAGAACCTTACCAGGTCTTGACATTGATGGACAGAACTAGAGATA
GTTCCTCTTCTTCGGAAGCCAGAAAACAGGTGGTGCACGGTTGTCGTCAGCTCGTGTCGT
GAGATGTTGGGTTAAGTCCCGCAACGAGCGCAACCCTTAAGCTTAGTTGCCATCATTAAG
TTGGGCACTCTAAGTTGACTGCCGGTGACAAACCGGAGGAAGGTGGGGATGACGTCAAAT
CATCATGCCCCTTATGATTTGGGCTACCCACGTGCTACAATGGACAATACAAACGGAAGC
AATACTGCGAGGTGGAGCAAACCCGAGAACCCCTCTCTCAGTTCGGACCGTCGGCTGCAC
CTCGCCTACGTGAAGTCGGAATCGCTAGTAATCGCAGTTCAGCATACTGCGGTGAATACG
TTCCCGGGCCTTGTACACACCGCCCGTCACACCACGGAAGTCGGAAGTGCCCAAAGCCGG
TGGGGTAACCTTCGGGAGACAGCCGTCTAAGGTAAAGTCGATGAT
>3780|EU344712.1.1500 Prior=0.000356 Length=1500 NormPrior=0.000349
AGAGTTTGATCCTGGCTCAGGACGAACGCTGGCGGCGTGCCTAATACATGCAAGTAGAAC
GCTGAAGGAGGAGCTTGCTTCTCTGGATGAGTTGCGAACGGGTGAGTAACGCGTAGGTAA
CCTACCTGTTAGAGGGGGATAACTATTGGGAACGATAGCTAATACCGCATAACAGCATGC
AACACATGTTAGATGCTGGAAAGATGCAATTGCATCGCTAGTAGGATGGACCCGCGTCGC
ATTAGCTAGTTGGTGGGGTAACGGCTCACCAAGGCGACGATACATAGCCGACCTGAGAGG
GGGATCGGCCACACTGGGAATGAGACACGGCCCAGACTCCTACGGGAGGCAGCAGTAGGC
AATCTTCGGCAATGGGGGGACCCCTGACCGAGCAACGCCGCGTGAGTGAAGAAGGTTTTC
AGATCGTTGTAAAACTCTGTCTTTGGGGACGATAAGGACGGTCCCCAAGGAGGAAGCCAC
GGCTAACTACGTGCCAGCAGCCGCGGTAAGACGTAGGCGGCAAGGGTTGTCCGGATTTAC
TGGGCGTAAAGGGAGCGTAGGGGGATATTTAAGTGGGATGTGAAATACGCGGGCTGAACC
TGCGTGATGGGATGGAAACTGCCAATCTAGAGTATCGGAGAGGAAAGGGGAATGCCTAGT
GTAGCGGGGAAATGCGGAGATATTAGGAAGAACACCAGTGGCGAAGGCGGCTTTCTGGAC
GAAAACTCACGCAGGCGCACCAAAGCCAGGGGAGCGAACGGGATTAGATACCCCGGTAGT
CCTGGCCGTAAACGATGGGTACTAGGTGTAGGAGGTATCGACCCCTTCTGTCGCTAGAGT
GCCGCAGCTAACGCATTAAGCACTCCGCCTGGGGAGTACGACCGCAAGGTTGAAACTCAA
AGGAATTGACGGGGGCCCGCACAAGCGGTGGAGCATGTGGTTTAATTCGAAGCAACGCGA
AGAACCTTACCAGGTCTTGACATTGCTGGACCTGCCCTAGGAGATAGGGTTTCCCTTCGG
GGAACTGGGGACAGGTGGTGCATGGTTGTCGTCAGCTCGTGTCGTGAGATGTTGGGTTAA
GTCCCGCAACGAGCGCAACCCCTATTGTTAGTTGCCATCATTCAGTTGGGCACTCTAGCG
AGACTGCCGGTAATAAACCGGAGGAAGGTGGGGATGACGTCAAATCATCATGCCCCTTAT
GACCTGGGCTACACACGTGCTACAATGGCTGGTACAACGAGTCGCAAGCCGGTGACGGCA
AGCTAATCTCTGAAAGCCAGTCTCAGTTCGGATTGTAGGCTGCAACTCGCCTACATGAAG
TCAGAATCGCCTGTAATCGCGGATCAGCACGCCGCGGTGAATACGTTCCCGGCCCTTGTC
CACACCGCCCGTCACACCACGAGAGTTTGTAACACCCGAAGTCGGTGAGGTAACCGTAAG
GAGCCAGCCGCCTAAGGTGGGATAGATGATTGGGGTGAAGTCGTAACAAGGTAGCCGTAT
>1534|AB506356.1.1529 Prior=0.000343 Length=1529 NormPrior=0.000330
AGAGTTTGATCCTGGCTCAGGACGAACGCTGGCGGCGTGCCTAACACATGCAAGTCGAAC
TAAGAGCGATGGAAGCTTGCTTCTATCAATCTTAGTGGCGAACGCGTGGCGAACGGGTGA
GTAACGCGTAATCAACCTGCCCTTCAGAGGGGGACAACAGTTGGAAACGACTGCTAATAC
CGCATACGATCTAACCTCGGCATCGAGGAAATATTTATAAGCTATCACTGAAGGAGGGGA
TTGCGTCTGATTAGCTAGTTGGAGGGGTAACGGCCCACCAAGGCGATGATCAGTAGCCGG
TCTGAGAGGATGAACGGCCACATTGGGACTGAGACACGGCCCAGACTCCTACGGGAGGCA
GTAGGGGGGAATATTGCACAATGGGGGAAACCCTGATGCAGCAACGCCGCGTGAGTGATG
ACGGCATTAGGGTTGTAATAAAGCTCTGTCTTTAGGGACGATAATGCCGGTCCCTAAGGA
GGAAGCCACGGCTAACTACGTGCCAGCAGCCGCGGTAATACGTAGGTGGCAAGCGTTGTC
CGGATTTACTGGGCGTAAAGGGAGCGTAGGTGGATATTTAAGTGGGATGGGAAATACTCG
GGGCTTAACCACGTGATGGGATGCAAGCTGCCAATCTAGAGTATCGGAGAGGAAAGTGGA
ATTCCTAGTGTAGGCGTGAAATGCGAAGATATTAGTAAGAACACCAGTGGAGAAGGCGCC
TTTCTGCACTGTTCACGACACTGAGGCTCGAAAGCGTGGGGAGCAAACAGGATTAGATAC
CCTGGTAGTCCACGCCGTAAACGATGAATACTAGGGGCAGGGGTTGCCATGACATCTGTG
CCGGAGTTAACGCAATAAGTACCCCGCCTGGGGAGTACGACCGCAAGGTTGAAACTCAAA
GGAATTGACGGGGGCCCGCACAAGCGGTGGAGCGTGTGGGTTAATTCCAACCAACGCGAA
GAACACCTTACCTAGACTTGACATCTCCTGAATTACTCTGTAATGGAGGAAGCCACTTCG
GTGGCAGGAAGACAGGTGGTGCATGGTTGTCGTCAGCTCGTGTCGTGAGATGTTGGGTTA
AGTCCCGCAACGAGCGCAACCCTTATTGTTAGTTGCTACCATTTAGTTGAGCACTCTAGC
GAGACTGCCCGGGTTAACCGGGAGGAAGGTGGGGATGACGTCAAATCATCATGCCCCTTA
TGTCCAGGGCTACACACGTGCTACAATGGTCGGTACAATGAGATGCAACCTCGCGAGACG
GAGCAAAACTATAAAACCGATCTCAGTTCGGATTGTAGTCTGAAACGCGCCTACATGAAG
CTGGAGTTGCAAGTAAACGCGAATCAGAATGTCGCGGTGAATACGTTCCCGGGCCTTGTA
CACACCGCCCGTCACACCATGAGAGTTGGCAATACCCAAAGTTCGTGAGCTAACGCGTAA
GCGAGGCAGCGACCTAAGGTAGGGTCAGCGATTGGGGTGAAGTCGTAACAAGGTAGCCGT
AGGAGAACCTGCGGCTGGATCACCTCCTT
>784|FJ470510.1.1487 Prior=0.000287 Length=1487 NormPrior=0.000284
AGAGTTTGATCCTGGCTCAGGACGAACGCTGGCGGCGTGCTTAACACAGGCAAGTCGAAC
GAAGAGGCCCCTTTGGGGGTACTCGAGCGGCGNNNNNNNNNNNNNNNNNNNNNNNNNNNN
NNNNNNNNNNNNNNNNNNNNNNNNNNNNNNNNNNNNATCGAGGATGGATGAAAGGTGGCC
TCTACATGTAAGCTATCACTGAAGGAGGGGATTGCGTCTGATTAGCTAGTTGGAGGGGTA
ACGGCCCACCAAGGCGATGATGAGTAGCAGGTCTGAGAGGATGAACGGCCACATTGGGAC
TGAGACACGGCCCAGACTCCTACGGGAGGCAGCAGTGGGGAATATTGCACAATGGGCGCA
AGCCTGATGCAGCCATGCCGCGTGTATGAAGAAGCCCTGCGGGCTGTAAAGTACTTCCAG
CGGGGAGGAAGGGAGTAAAGTTAATACCTTGGCTCATTGACGTTACCCGCAGAAGAAGCA
CCGGCTAACTCCGTGCCAGCAGCCGCGGCAAGACGGGGGGCGCAAGCGGTAATCGGGATT
ACTGGGCGTAAAGCGCACGCAGCAGGAGGCTCGGTCAGTTTGTCTTAACAGTTCGGGGCT
TAACCCCGTGATGGGATGGAAACTGCCAATCTAGAGTATCGGAGAGGAAAGTGGAATTCC
TAGTGTAGCGGTGAAATGCGTAGATATTAGGAAGAACACCAGTGGCGAAGGAGACTTTCC
GGACGAAAACTGGCGCTGCGGCGCGAAAGCCAGGGGAGCGAACGGGATGAGATAATGTAG
TCCTGGCCGTAAACGATGGGTACTAGGCGTAGGAGGGATCTACCCCTTCTGTGCCGGAGT
TAACGCAATAAGTACCCCGCCTGGGGAGTACGACCGCAAGGTTGAAACTCAAAGGAATTG
ACGGGGGCCCGCACAAGCGGTGGAGTATGTGGTTTAATTCGACGCAACGCGAAGAACCTT
ACCAGGTCTTGACATCGATGGAAACTAGAGATAGTTCCTCTTCTTCGGAAGCCAGAAAAC
AGGTGGTGCACGGTTGTCGTCAGCTCGTGTCGTGAGATGTTGGGTTAAGTCCCGCAACGA
GCGCAACCCCTATCTTATGTTGCCAGCACGTAATGGTGGGAACTCAGAGAGACTGCCGCA
GACAATGCGGAGGAAGGCGGGGATGACGTCAAATCATCATGCCCCTTATGACCTGGGCTA
CACACGTACTACAATGGGAGTTAATAGACGGAAGCAATACCGCGAGGTGGAGCAAACCCG
AGAAACACTCTCTCAGTTCGGATCGTAGGCCTGCCACTCGCCTACGTGAAGTCGGAATCG
CTAGTAATCGCAGGTCAGCACCCTGCCGTGAATACGTTCCCGGGCCTTGTACACACCGCC
CGTCACACCACGAAAGTCGGAAGTGCCCAAAGCCGGTGGGGTAACCTTCGGGAGCCAGCC
GTCTAAGGTAAAGTCGATGATTGGGGTGAAGTCGTAACAAGGTAGCC
>761|EU287144.1.1503 Prior=0.000266 Length=1503 NormPrior=0.000260
AGAGTTTGATCATGGCTCAGATTGAACGCTGGCGGCAGGCCTAACACATGCAAGTCGAAC
GGTAACAGGAAGAAGCTTGCTTCTTTGCTGACGAGTGGCGGGCGGGGGTAATGCCTGGGA
AACTGCCTGCTGGAGGGGGATAACTACTGGACACGGGAGCTAATACCGGATCACGTCGCA
AGGCCAGAGAGGGGGACCTTCGGTCCTCTTGCCATCGGATGTGCCCAGATGGGATTAGCT
AGTAGGTGGGGTAACGGCTCACCTAGGCGACGATCCCTAGCTGGTCTGAGAGGATGACCA
GCCACACTGGAACTGAGACACGGTCCAGACTCCTACGGGAGGCAGCAGTGGGGAATATTG
CACAATGGGCGCAAGCCTGATGCAGCCATGCCGCATGTATGAAGAAGGCCTTCGTGATGT
AAAGTACTTTCAGCGGAGAGGACGGAAGTAAAATTAATACCTTTGCTCATTGACGTTACC
CGCAGAAGAAGCACCGGCTAACTCCGTGCCAGCAGCCGCGGGAATACGGAGGGGGGAAGC
GTTAATCGGAAGTACTGGGCGTAAAGCGCACGCAGGCGGGTTGTTCAGCCCGCTGTGAAA
TCCCCGGGCTCAACCTGGGAACTGCATCTGATACTGGCAAGCTTGCGTCTCGTAGAGGGG
GGGAGAATTCCAGGTGTAGCGGGGAAATGCGTAGAGAGCGGGAGGAATACCGGTGGCGAA
GGCGGCCCCCTGGCCGACGACTGACGGTCAGGGGCGAAAGCGGTGGGGAGCAAACAGGAT
TAGATACCCTGGTAGTGCACGCCGTAAACGACGTCGAGTTGGCGGTTGTACCCTTGAGGC
CTTTAGTGGCGCAGCTAACGCATTAAGTTGACCGCCTGGGGAGTACGGCCGCAAGGTTAA
AACTCAAATGAATTGACGGGGGCCCGCACAAGCGGTGGAGCATGTGGTTTAATTCGATGC
AACGCGAAGAACCTTACCTGGTCTTGACATCCACAGAACTTTCCAGAGATGGATTGGTGC
CTTCGGGAACTGTGAGACAGGTGCTGCATGGCTGTCGTCAGCTCGTGTTGTGAAATGTTG
GGTTAAGTCCCGCAACGAGCGCAACCCTTATCCTTTGTTGCCAGCGGTCCGGCCGGGAAC
TCAAAGGAGACTGCCAGTGATAAACTGGAGGAAGGTGGGGATGACGTCAAGTCATCATGG
CCCTTACGACCAGGGCTACACACGTGCTACAATGGTCGGTACAGAGGGTTGCCAAGCCGC
GAGGTGGAGCTGACCTCACAACGTGCATCGTAGTCCGGATTGGAGTCTGCATCTCGACGC
CATGAAGTCGGAATCGCTAGTAATCGTGGATCAGAATGCCACGGTGAATACGTTCCCGGG
CCTTGTACACACCGCCCGTCACACCATGGGAGTGGGTTGCAAAAGAAGTAGGTAGCTTAA
CCCAACATTTCACAATTACCACTTTGTAATTCATGACTGGGGTGAAGTCGTAACAAGGTA
ACC
>102|GQ338724.1.1399 Prior=0.000260 Length=1378 NormPrior=0.000278
GAGGAGCTTGCTTCTCCGGATGAGTTGCGAACGGGTGAGTAACGCGTAGGTAACCTGCCT
GGTAGCGGGGGATAACTATTGGAAACGATAGCTAATACCGCATAAGAGTAGATGTTGCAT
GACATTTGCTTAAAAGGTGCAATTGCATCACTACCAGATGGACCTGCGTTGTATTAGCTA
GTTGGTGGGGTAACGGCTCACCAAGGCGACGATACATAGCCGACCTGAGAGGGTGATCGG
CCACACTGGGACTGAGACACGGCCCAGACTCCTACGGGAGGCAGCAGTAGGGAATCTTCG
GCAATGGGGGCAACCCTGACCGAGCAACGCCGCGTGAGTGAAGAAGGTTTTCGGATCGTA
AAGCTCTGTTGTAAGAGAAGAACGAGTGTGAGAGTGGAAAGTTCACACTGTGACGGTATC
TTACCAGAAAGGGACGGCTAACTACGTGCCAGCAGCCGCGGTAATACGTAGGTCCCGAGC
GTTGTCCGGATTTATTGGGCGTAAAGCGAGCGCAGGCGGTTAGATAAGTCTGAAGTTAAA
GGCTGTGGCTTAACCATAGTACGCTTTGGAAACTGTTTAACTTGAGTGCAAGAGGGGAGA
GTGGAATTCCATGTGTAGCGGTGAAATGCGTAGATATATGGAGGAACACCGGTGGCGAAA
GCGGCTCTCTGGTCTGTAACTGACGCTGAGGCTCGAAAGCGTGGGGAGCAAACAGGATTA
GATACCCTGGTAGTCCACGCCGTAAACGATGAGTGCTAGGTGTTGGGTCCTTTCCGGGAC
TCAGTGCCGCAGCTAACGATAAGTACCCCGCCTGGGGAGTACGACCGCAAGGTTGAAACT
CAAAGGAATTGACGGGGGCCCGCACAAGCGGTGGAGTATGTGGTTTAATTCGACGCAACG
CGAAGAACCTTACCAGGTCTTGACATTGATGGACAGAACCAGAGATGGTTCCTCTTCTTC
GGAAGCCAGAAAACAGGGGGGGCACGGTTGTCGTCAGCTCGGGTCGTGAGATTGGGTTAA
GTCCCGCAACGAGTGCAACCCCTTTCTTATGTTGCCAGCACTTCGGGTGGGAACTCATGA
GAGACTGCCGCAGACAATGCGGAGGAAGGCGGGGATGAACTTTAAATAATAATGCCACTT
ATGACCTGGGCTACACACGTACTACAATGGGAGTTAATAGACGGAAGCAATACCGCGAGG
TGGAGCAAACCCGAGAAACACTCTCTCAGTTCGGATCGTAGGCTGCAACTCGCCTACGTG
AAGTCGGAATCGCTAGTAATCGCAGGTCAGCATACTGCGGTGAATACGTTCCCGGGCCTT
GTACACACCGCCCGTCACACCACGAAATTCGGAGGTGCCCAAAGCCGGTGGGGTAACC
>4277|AM183103.1.1425 Prior=0.000236 Length=1425 NormPrior=0.000244
GATGAACGCTGGCGGCGTGCCTAACACATGCAAGTCGAGCGATCTTCTCCGGAAGAGAGC
GGCGGACGGGTGAGTAACGCGTGGGTAACCTGCCCTGTACACACGGATAACATACCGAAA
GGTATGCTAATACGGGATAACATAAGAAATTCGCATGTTTTTCTTATCAAAGCTCCGGCG
GTACAGGATGGACCCGCGTCTGATTAGCTAGTTGGGGAGGGAACGGCTCACCAAGGCGAC
GATCAGTAGCCGACCTGAGAGGGTGATCGGCCACATTGGAACTGAGACACGGTCCAAACT
CCTACGGGAGGCAGCAGTGGGGAATATTGCACAATGGGCGAAAGCCTGATGCAGCAACGC
CGCGTGAGCGATGAAGGCCTTAGGGTCGTAAAGCTCTGTCCTCAAGGAAGATAATGACGG
TACCTAAGGAGGAAGCCACGGCTAACTACGGGCCAGCAGCCGCGGTAATACGTAGGTGGC
AAGCGTTGGCCGGATTTATCGGGCGTAAAGCGTCCCCAGGCGGTTAGAAAAGTCTGAAGT
GAAAGGCAGTGGCTCAACCATTGTAGGCTTTGGAAACTGGTTAACTTGAGTGCAGAAGGG
GAGAGTGGAATTCCATGTGTAGCGGTGAAATGCGTAGATGTATGGAGGAACACCGATGGC
GAAAGCGCCTTTCTGGTCTGTAACTGACGCTGAGGCTCGAAAGCGTGGGGAGCGAACAGG
ATTAGATACCCTGGTAGTCCACGCCGTAAACGATGAGTGCTAGGTGTTAGGTCCTTTCCG
GGACTTAGTGCCGCAGCTAACGCATTAAGCACTCCGCCTGGGGAGTACGACCGCAAGGTT
GAAACTCAAAGGAATTGACGGGGGCCCGCACAAGCGGTGGATCATGTGGTTTAATTCGAA
GCAACGCGAAGAACCTTACCAGGTCTTGACATCCCAGTGACTGCCCTAGAGATAGGGTTT
CCCTTCGGGGCACTGGTGACAGGTGGTGCATGGTTGTCGTCAGCTCGTGTCGTGAGATGT
TGGGTTAAGTCCCGCAACGAGCGCAACCCTTAAGCTTAGTTGCCATCATTAAGTTGGGCA
CTCTAAGTTGACTGCCGGTGACAAACCGGAGGAAGGTGGGGATGACGTCAAATCATCATG
CCCCTTATGATTTGGGCTACACACGTGCTACAATGGCTGGTACAACGAGTCGCAAGCCGG
TGACGGCAAGCTAATCTCTGAAAGCCAGTCTCAGTTCGGATTGTAGGCTGCAACTCGCCT
GCAGGAAGTCGGAATCGCTAGTAATCGTAGATCAGCATGCTACGGTGAATACGTTCCCGG
GTCTTGTACACACCGCCCGTCACACCACGAGAGTTTGTAACACCCGAAGCCGGTGGAGTA
ACCATTTGGAGCTAGCCGTCGAAGGTGGGACAAATGATTGGGGTG
>676|FJ470489.1.1508 Prior=0.000184 Length=1508 NormPrior=0.000179
AGAGTTTGATCCTGGCTCAGGACGAACGCTGGCGGCGTGCCTAATACATGCAAGGAGGAC
GCACAGCTTATACCGTAGCTTGCGACACCATAGACTGTGAGTTGCGAACGGGTGNNNNNN
NNNNNNNNNNNNNNNNNNNNNNNNNNNNNNNCTGCTAATACCGCATACGATCTAACCTCG
GCATCGAGGATGGATGAAAGGTGGCCTCTACATGTAAGCTATCACTGAAGGAGGGGATTG
CGTCTGATTAGCTAGTTGGAGGGGTAACGGCCCACCAAGGCGATGATCAGTAGCCGGTCT
GAGAGGATGAACGGCCACATTGGGGCTGAGACACGGCCGAGACTCCGACGGGAGGCAGCA
GCTGGGAATATTCCGCAATGGACGAAAGTCGGACGGAGCAACGCCGCGGGAGGGATGACG
GCCTTCGGGTTGGAAAGCTCTGTTAATCGGGACGAAAGGCCTTCTTGCGAATAGTGAGAA
GGATTGACGGTACCGGAATAGAAAGCCACGGCTAACTACGTGCCAGCAGCCGCGGTAATA
CGTAGGTGGCAAGCGTTGTCCGGAATTATTGGGCGTAAAGCGCGCGCAGGCGGATAGGTC
AGTCTGTCTTAAAAGTTCGGGGCTTAACCCCGTGATGGGATGGAAACTGCCAATCTAGAG
TATCGGAGAGGAAAGTGGAATTCCTAGAGACGAATTGAAATGCGTAGATATTAGGAAGAA
CACCAGTGGCGAAGGCGACTTTCTGGACGAAAACTGACGCTGAGGCGCGAAAGCCAGGGG
AGCGAACGGGATTAGATACCCCGGTAGTCCTGGCCGTAAACGATGGGTACTAGGTGTAGG
AGGTATCGACCCCTTCTGTGCCGGAGTTAACGCAATAAGTACCCCGCCTGGGGAGTACGA
CCGCAAGGCTAAAACTCAAAGGAATTGACGGAAGACGGCGCTGGAGGACTAGTCTTTGGT
TTATCAGGCCGCAACGCGAAGAACCTTACCAGGTCTTGACATTGATGGACAGAACCAGAG
ATGGTTCCTCTTCTTCGGAAGCCAGAAAACAGGTGGTGCACGGTTGTCGTCAGCTCGTGT
CATGGGATGTTGGGTTAAGTCCCGCAACGAGCTCAACCCCTATCTTATGTTGCCAGCACG
TAATGGTGGGACCTCACGGTAGACTGCCGGTGTAAACTCGGAGGAAGGTGGGGATGACGT
CAAATCATCATGCCCCTTATGTCTTGGGCTTCACGCATGCTACAATGGCCGGTACAGAGG
GTTGCGATGTCGTGAGGCGGAGCGAATCCCTTAAAGCCGGTCTCAGTTCGGATCGGTGTC
TGCAACTCGACACCGTGAAGTTCGCGTCGCTCGTAATCGCAGACCAGCAACGCTGCGGTG
AATACGTTCTCGGGCCTTGTACACACCGCCCGCCACGTCATGAAAGTCGGCACCCCCCGA
AGCCCGTGGCCTTACGGGGAGCGGTCGAAGGTGGGGCTGGTGATTGGGACGAGGTCGTAA
CAAGGTAG
>916|EU488145.1.1475 Prior=0.000176 Length=1475 NormPrior=0.000176
AGAGTTTGATCCTGGCTCAGGACGAACGCTGGCGGCGTGCTTAACACATGCAAGTCGAAC
GGAAAAGCTCCAACTTGCTGGGGTGGATGAGTGGCGAACGGGAGAGTAACACGTGAGTAA
CCTGGCCCCTTCTTCTGGATAACTGCTTGCAAGGGTAGCTAATACGGGATATTCTGTCGC
AGGGGAGGGTTTGGAAAGGGTTTTTCTGGTGGGGGATGGGCTCGCGGCCTATCAGCTTGT
TGGTGGGGGGATGGCCTACCAAGGCTGTGACGGGTGGCCGGCCTGGGGGGGGGGACGGCC
ACTCTGGAACTGAGACACGGGCCAGACTCCTACGGGAGGCAGCAGGGGGGAATGTTGCAC
AATGGGCGCAAGCCTGATGCAGCCATGCCGCGTGTATGAAGAAGGCCTTCGGGTTGTAAA
GGACTTTCAGCGGGTAGGAAGGGAGGAACGGTAGCTTGATAAGAAGCGCCGGCTAACTCC
GTGCCAGCGGCCGCGGTAATACGTAGGGCGCGAGCGTTGTCCGGAATTATTGGGCGTAAA
GAGCTCGTAGGCGGCTGGGCGCGTCTGTCGGGGAATCCCCTGGCTTAAGCTGTGAACTAC
ATCTGATACTGGCAATCTTGAGTCTCGTAGAGGGGTGTAGAATTCCAGGTGTAGCGGTGA
AATGCGTAGAGATCTGGAGGAATACCGGTGGCGAAGGCGGCCCCCTGGACGAAGACTGAC
GCTCAGGTGCGAAGCGTGGGGAGCAAACAGGATTAGATACCCTGGCAGTCCACGCAGTAA
ACGATGTCGACTTGGAGGTTGTGCCCTTGAGGCGTGGCTTCCGGAGCTAACGCGTTAAGT
CGACCGCCTGGGGAGGACGGCCGGAAGGGTAAAACTCAAATGAATTGACGGGGGCCCGCA
CAAGCGGTGGAGCATGTGGTTTAATTCGATGCAACGCGAAGAACCTTACCTGGTCTTGAC
ATCCACGGAAGTTTTCAGAGATGAGAATGTGCCTTCGGGAACCGTGAGACAGGTGCTGCA
TGGCTGTCGTCAGCTCGTGTTGTGAAATGTTGGGTTAAGTCCCGCAACGAGCGCAACCCT
TATCCTTTGTTGCCAGCGGTCCGGCCGGGAACTCAAAGGAGACTGCCAGTGATAAACTGG
AGGAAGGTGGGGATGACGTCAAGTCATCATGGCCCTTACGACCAGGGCTACACACGTGCT
ACAATGGCGCATACAAAGAGAAGCGACCTCGCGAGAGCAAGCGGACCTCATAAAGTGCGT
CGTAGTCCGGATTGGAGTCTGCAACTCGACTCCATGAAGTCGGAATCGCTAGTAATCGTG
GATCAGAATGCCACGGTGAATACGTTCCCGGGCCTTGTACACACCGCCCGTCACACCATG
GGAGTGGGTTGCAAAAGAAGTAGGTAGCTTAACCTTCGGGAGGGCGCTTACCACTTTGTG
ATTCATGACTGGGGTGAAGTCGTAACAAGGTAACC
>302|EU134780.1.1363 Prior=0.000128 Length=1363 NormPrior=0.000138
TTGAACGCTGGCGGCAGGCCTAACACATGCAAGTCGAACGGTAACAGGAAGAAGCTTGCT
TCTTTGCTGACGAGTGGCGGACGGGGGAGGAATGTCTGGGGAACTGCCTGATGGAGGGGG
ATAACTACTGGAAACGGTAGCTAATACCGCATAACGTCGCAAGACCAAAGAGGGGGACCT
TCGGGCCTCTTGCCATCGGATGTGCCCAGATGGGATTAGCTTGGTGGTGGGGTAACGGCT
CACCAAGGCGACGATCCCTAGCTGGTCTGAGAGGTTGCCCAGCCACACTGGACCTGAGAC
ACGGTCCAGCCTCCTACGGGAGGCAGCAGTGGGGAATATTGCACAATGGGCGCAAGCCTG
ATGCAGCCATGCCGCGTGTATGAAGAAGGCCTTCGGGTTGTAAAGTACTTTCAGCGGGGA
GGAAGGGAGTAAAGTTAATACCTTTGCTCATTGACGTTACCCGCAGAAGAAGCACCGGCT
AACTCCGTGCCAGCAGCCGCGATAATACGGAGGGTGCAAGCGCTAATCGGAATTACTGGG
CGTAAAGCGCACGCAGGCGGTTTGCTAAGTCAGATGTGAAATCCCCAGGCTCAACCTGGG
AACTGCATCTGCGTTTGAATTTTTCATGACTCGTAGAGGGGGGTAGAATTCCAGGTGTAG
CGGTGAAATGCGTAGAGATCTGGAGGAATACCGGTGGCGAAGGCGGCCCCCTGGACGAAG
ACTGACGCTAAGGTGCGAAAGCGTGGGGAGCAAACAGGATTAGATCCCCTGGTAGTCCAC
GCCGTAAACGATGTCGACTTGGAGGTTGTGCCCTTGAGGGCGTGACTTCCGGACCGAAGG
AGTTAACTCGTCCGCTTTGGGAGTACGGCCGCAAGGTTAAAACTCAAATGAATTGACGGG
GGCCCGCACAAGCGATGGAGCATGTGGTTTAATTCGATGCAACGCGAAGAACCTTACCTG
GTCTTGACATCCACGGAAGTTTTCAGAGATGAGAATGTGCCTTCGCCAACCGAACCTTGA
GACAGGTGCTGCATGGCTGTCGTCAGCTCGTATTGCGAAATGTCGGGTTAAGTCCCGCAA
CGAGCGCAACCCTTATCCTTTGTTGCCAGCGGTCCGGCCGGGAACTCAAAGGAGCCTGCC
AGTGATAAACTGGACGAAGGTGGGGATGACGTCAAATCATCATGCCCCTTATGTCCAGGG
CTTCACACATGCTACAATGGCCGGTACAGAGGGTCACAAGCCGGTGGCGGCAAGCGAATC
TCTGAAAGCCAGTCTCAGTTCGGATTGTAGGCTGCAACTCGCCTACATGAAGTCGGAATC
GCTAGTAATCGCAGGTCAGCATCCTGCGGTGAATACGTTCCCG
>136|FR691077.1.1259 Prior=0.000112 Length=804 NormPrior=0.000205
TTTACGCCCAGATGGGATTAGCTAGTAGGTGGGGTAACGGCTCACCTAGGCGACGATCCC
TAGCTGGTCTGAGAGGATGACCAGCCACACTGGAACTGAGACACGGTCCAGACTCCTACG
GGGGGCAGCAGTGGGGAATATTGCACAATTGGCGCAAGCCTGATGCAGCCATGCCGTGTG
TATGAAGAAGGCCTTCGGGTTGTAAAGTACTTTCAGCGGGGAGGAAGGGAGTAAAGTTAA
TACCTTTGCTCATTGACGTTACCCGCAGAAGAAGCACCGGCTAACTCCGTGCCAGCAGCC
GCGGTAATACGGAGGGTGCAAGCGTTAATCGGAATTACTGGGCGTAAAGCGCACGCAGGC
GGTTTGTTAAGTCAGATGTGAAATCCCCGGGCTCAACCTGGGAACTGCATCTGATACTGG
CAAGCTTGAGTCTCGTAGAGGGGGGTAGAATTCCAGGTGTAGCGGTGAAATGCGTAGAGA
TCTGGAGGAATACCGGTGGCGAAGGCCTTCTTCATAACGAAGACTGACGCTCAGGTGCGA
AAGCGTGGGGAGCAAACAGGATTAGATACCCTGGTAGTCCACGCTGAATTTGCTTCGTCT
CAGAGGTTGTGCCCTTGAGGCGTGGCTTCCGGAGCTAACGCGTTAAGTCGACCGCCTGGG
GAGTACGGCCGCAAGGTTAAAACTCAATGAATTGACGGGGGCCCGCACAAGCGGTGGAGC
ATGTGGTTTAATTCGATGCAACGCGAAGAACCTTACCTGGTCTTGACATCCACGGAAGTT
TTCAGAGATGAGAATGTGCCAGTA
>2636|EU775680.1.1416 Prior=0.000097 Length=1416 NormPrior=0.000101
AGAGTTTGATCCTGGCTCAGGACGAACGCTGGCGGCGTGCCTAATACATGCAAGTCGAAC
GCTTCTTTCCTCCCGAGTGCTTGCACTCAATTGGAAAGAGGAGTGGCGGACGGGGGGGTA
ACACGTGGGTAACCTACTCATCAGAGGGGGGTAACACTTGGGAACGTGCTAATACCGCAT
AACAGTTTATGCCGCATGGCATAAGAGTGAAAGGCGCTTTCGGGTGTCGCTGATGGATGG
ACCCGCGGTGCATTAGCTAGTTGGTGAGGTAACGGCTCACCAAGGCCACGATGCATAGCC
GACCTGAGAGGGTGATCGGCCACACTGGGACTGAGACACGGCCCAGACTCCTACGGGAGG
CAGCAGTAGGGAATCTTCGGCAATGGACGAAAGTCTGACCGAGCAACGCCGCGTGAGTGA
AGAAGGTTTTCGGATCGTAAAACTCTGTTGTTAGAGAAGAACAAGGACGTTAGTAACTGA
GGACGATAATGACGGTACCTAAGGAGGAAGCCACGGCTAACTACGTGCCAGCAGCCGCGG
TAATACGTAGGTGGCAAGCATTGGCCGGATTGATTGGGCGTAAAGCGAGCGCAGGCGGTT
TCTTAAGTCTGATGTGAAAGCCCCCGGCTCAACCAGGGAGGGTCGTTGGAAACTGGGAGA
CTTGAGTGCAGAAGAGGAGAGTGGAATTCCATGTGTGGCGGTGAAGTGAGTAGAGATTAG
GAAGAATACCAGTGGCGAAGGCGCCTTTCTGGACTGTAACTGACACTGAGGCTCGAAAGC
GTGGGGAGCAAACAGGATGAGAGACCCGGGGAGTGCACGCCGGAAACGACGGAGACTAGG
TGTGGGGTTTGTCATGACCTCTGTGCCGCCGCTAACGCATTAAGTATTCCGCCTGGGGAG
TACGGTCGCAAGATTAAAACTCATAGGAATTGACGGGGGCCCGCACGAGCAGCGGAGCAT
GTGGTTTAATTCGAAGCAACGCGAAGAACCTTACCTAGACTTGACATCTCCTGACTGACT
TGTAAGGGAGAAAGCCACTTCGGTGGCAGGAAGACAGGTGGTGCATGGTTGTCGTCAGCT
CGTGTCGTGAGATGTTGGGTTAAGTCCCGCAACGAGCGCAACCCTTATTGTTAGTTGCTA
CCATTTAGTTGAGCACTCTAGCGAGACTGCCCGGGTTAACCGGGAGGAAGGTGGGGATGA
CGTCAAATCATCATGCCCCTTATGTCTAGGGCTACACACGTGCTACAATGGTCGGTACAA
TGAGATGCAACCTCGCGAGAGTGAGCAAAACTATAAAACCGATCTCAGTTCGGATTGTAG
GCTGAAACTCGCCTACATGAAGCTGGAGTTGCTAGTAATCGCGAATCAGAATGTCGCGGT
GAATACGTTCCCGGGCCTTGTACACACCGCCCGTCA
>1528|DQ481468.1.1304 Prior=0.000096 Length=1298 NormPrior=0.000109
CACATGCAAGTCGAACGGTAACAGAAATCAGCTTGCTGATTTGCTGACGAGTGGCGGACG
TGTGAGTAATGTCTGGGAAACTGCCTGATGGAGGGGGATAACTACTGGAAACGGTAGTTA
ATATCGTATAACGACGCAAGTCCAAAGAGGGGGACCTTCGGGCCTCTTGCCATCGGATGT
GCCCAGATGGGATTAGCTAGTAGGTGGGGTAACGGCTCACCTAGGCGACGATCCCTAGCT
GGTCTGAGAGGATGACCAGCCACACTGGAACTGAGACACGGTCCAGACTCCTACGGGAGG
CAGCAGTGGGGAATATTGCACAATGGGCGCAAGCCTGATGCAGCCATGCCGCGTGTATGA
AGAAGGCCTTCGGGTTGTAAAGTACTTTCAGCGGGGAAGCCCCGGCTACCTCCGTGCAAG
CAGCCGCGGTAATACGGAGGGTGCAAGCGTTAATCGGAATTACTGGGCGTAAAGCGCACG
CAGGCGGTTTGTTAAGTCAGATGTGAAATCCCCGGGCTCAACCTGGGAACTGCATCTGAT
ACTGGCAAGCTTGAGTCTCGTAGAGGGGGGTAGAATTCCAGGTGTAGCGGTGAAATGCGT
AGAGATCTGGAGGAATACCGGTGGCGAAGGCGGCCCCCTGGACGAAGACTGACGCTCAGG
TGCGAAAGCGTGGGGAGCAAACAGGATTAGATACCCTGGTAGTCCACGCCGTAAACGATG
TCGACTTGGAGGTTGTGCCCACGGCCGCAAGGTTAAAACTCAAATGAATTGACGGGGGCC
CGCACAAGCGGTGGAGCATGTGGTTTAATTCGATGCAACGCGAAGAACCTTACCTGGTCT
TTACATCCACGGAAGTTTTCAGAGATGAGAATGTGCCTTGGGGAACCGTGAGACAGGTGC
TGCATGGCTGTCGTCAGCTCGTGTTGTGAAATGTTGGGTTAAGTCCCGCAACGAGCGCAA
CACTTATCCTTTGTTGCCAGCGGTCCGGCCGGGAACTCAACGGCGACTGCCAGCGTCAAA
GCGCAAGAAGGTCGGGATGACGTCAAGTCATCATGGCCCTTACGACCAGGGCTACACACG
TGCTACAATGGCGCATACAAAGAGAAGCGACTCCTAAAGTCCGTCGTAGTCCGGATTGGA
GTCTGCACCTCGACTCCATGAAGTCGGAATCGCTAGTAATCGTGGATCAGAATGCCACGG
TGAATACGTTCCCGGGCCTTGTACACACCGCCCGTCACACCATGGGAGTGGGTTGCAAAA
GAAGTAGGTAGCTTAACCTTCGGGAGGGCGCTCGTCAC
>803|EU467896.1.1353 Prior=0.000094 Length=1311 NormPrior=0.000105
TGCTCTTCTTGGATGAGTTGCGAACGGGTGAGTAACGCGTAGGTAACCTGCCTTGTAGCG
GGGGATAACTATTGGAAACGATAGCTAATACCGCATAACAGTAGATATCGCATGATAGCT
GCTTGAAAGGTGCAAATGCACCACTACCAGATGGACCTGCGTTGTATTAGCTAGTTGGTG
AGGTAACGGCTCACCAAGGCAACGATACATAGCCGACCTGAGAGGGTGATCGGCCACACT
GGGACTGAGACACGGCCCAGACTCCTACGGGAGGCAGCAGTAGGGAATCTTCGGCAATGG
GGGCAACCCTGACCGAGCAACGCCGCGTGAGTGAAGAAGGTTTTCGGATCGTAAAGCTCT
GTTGTAAGTCAAGAACGGGTGTGAGAGTGGAAAGTTCACACTGTGACGGTAGCTTACCAG
AAAGGGACGGCTAACTACGTGCCAGCAGCCGCGGTAATACGTAGGTCCCGAGCGTTGTCC
GGATTTATTGGGCGTAAAGCGAGCGCAGGCGGTTAGATAAGTCTGAAGTTAAAGGCTGTG
GCTTAACCATAGTACGCTTTGGAAACTGTTTAACTTGAGTGCAAGAGGGGAGAGTGGAAT
TCCATGTGTAGCGGTGAAATGCGTAGATATATGGAGGAACACCGGTGGCGAAGGCGGCCC
CCTGGACGAAGACTGACGCTCAGGTGCGAAAGCGTGGGGAGCAAACAGGATTAGATACCC
TGGTAGTCCACGCCGTAAACGATGTCGACTTGGAGGTTGTGGCCGTGAGGCGTGGCTTCC
GGAGCTAACGCCTTAAGTCGACCGCCTGGGGAGGTATGCCGCAAGACTAAAACTCAAATG
AATTGACGGGGGCCCGCACAAGCGGTGGAGCATGTGGTTTAATTCGATGCAACGCGAAGA
ACCTTACCTGGCCTTGACATCCACAGAATTTTCCAGAGATGGATCGGTGCCTTCGGGAAC
CGTGAGCCAGGTGCTGCATGGCTGTCGTCCCCTCGTGTTATGAAATGTTGGGTTAAGTCC
CGCAACGAGCGCAACCCTTATCCTTTGTTGCCAGCGGTCCGGCCGGGAACTCAAAGGAGA
CTGCCAGTGATAAACTGGAGGAAGGTGGGGATGACGTCAAGTCATCATGGCCCTTACGGC
AAGGGCTACACACGTGCTACAATGGCGCCTACAAAGAGAAGCGACCCCGCGAGAGCAAGC
GGCCCTCATAACGTGCTTCGTAGTCCGGATTGGAGTCTGCAACGCGACTCCATGAAGTCG
GAATCGCTAGTAATCGTGGCTCAGAATGCCACGGTGAATACGTTCCCGGCC
>830|AY188322.1.1498 Prior=0.000089 Length=1498 NormPrior=0.000087
AGAGTTTGATCATGGCTCAGATTGAACGCTGGCGGCAGGCCTAACACATGCAAGTCGAAC
GGTAACAGGAAACAGCTTGCTGTTTCGCTGACGAGTGGCGGGCGGGGGAGTAATGTCTGG
GCCTGATGGAGGGGGATAACTACTGGAAACGGTAGCTAATACCGCATAACGTCGCAAGAC
CAAAGAGGGGGACCTTCGGGCCTCTTGCCATCGGATGTGCCCAGATGGGATTAGCTTGTT
GGTGGGGTAACGGCTCACCAAGGCGACGATCCCTAGCTGGTCTGAGAGGATGACCAGCCA
CATTGGAACTGAGGCACGGTCCAGACTCCTACGGAAGGCAGCAGTGGCGAATATTGCACA
ATGGGCGCAAGCCTGATGCAGCCATGCCGCGTGTATGAAGAAGGCCTTCGGGGTGGAAAG
CACTTTGAGCGGGGAGGAAGGGAGGAAAGTTAATACCTTTGCTCAGTGACGTTACCCGCA
GAAGAAGCACAGGCGAACGCCGTGCCAGCAGCCGCGGTAATACGTAGGGTGCGAGCGTTA
ATCGGAATTACTGGGCGTAAAGCGTGCGCAGGCGGTGCTGTAAGACAGGCGTGAAATCCC
CGGGCTTAACCTGCGAACTGAATCTCATACTGGCAAGCTTGCGGCTCGTAGAGGGGGGTA
GAATTCCAGGTGTAGCGGTGAAATGCGTAGATATGCGGAGGAACACCGATGGCGAAGGCA
ATCCCCTGGGCCTGCACTGACGCTCATGCACGAAAGCGTGGGGAGCAAACAGGATTAGAT
ACCCTGGTAGTCCACGCCGTAAACGATGTCGACTTGGAGGTTGTGTTCTTAGGCGTGGCT
TCCGGAGCTAACGCGTTAAGGCGACCGCCTGGGGAGTACGGCTGCAAGGTTAAAACCCAA
ATGAATTGACGGGGGCCCGCACAAGCGGTGGAGCATGTGGTTTAATTCGATGCAACGCGA
AGAACCTTACCTGGTCTTGACATCCACGGAAGTTTCAGAGATGATGAGAATGTGACTTCG
GGAACCGTGAGACAGGTGCTGCAAGGCTGTCGTCAGCCCGTGGTGGGAAACGTTGGGTTA
AGTCCCGCAACCAGCCCAACCCTTGTCCTCTGTTGCCAGCGGTCTGGCCGGGAACTCAAA
GGAGACTGCCAGTGATAAACTGGAGGAAGGTGGGGATGACGTCAAGTCATCATGGCCCTT
ACGATCAGGGCTACATACGTGCTACAATGGCGCATACAAAGAGAAGCGACCTCGCGAGAG
CAAGCGGACCCCATAAAGTGCGTCGTAGTCCAGATTGGAGTCTGCAACTCGACTCCATGA
AGTCGGAATCGCTAGTAATCGTGGATCAGAATGCCACGGTGAATACGTTCCCGGGCCTTG
TACACACCGCCCGTCACACCATGGGAGTGGGTTGCAAAAGAAGTAGGTAGCTTAACCTTC
GGGAGGGCGCTTACCACTTTGTGATTCATGACTGGGGTGAAGTCGTAACAAGGTAACC
>2976|AM183021.1.1459 Prior=0.000088 Length=1396 NormPrior=0.000093
GACGAGTGGCGGACGGGGGGGTAATGTCTGGGAAACTGCCTGATGGGGGGGGGTAACTAC
TGGAAACGGTAGCTAATACCGCATAACGTCGCAAGACCAAAGAGGGGGACCTTCGGGCCT
CTTGCCATCGGATGTGCCCAGATGGGATTAGCTAGTAGGTGGGGTAACGGCTCACCTAGG
CGACGATCCCTAGCTGGTCTGAGAGGATGATCCGCCACACTGGGACTGAGACACGGCCCA
GACTCCTACGGGAGGCAGCAGTGGGGAATATTGGACAATGGGCGAAAGCCTGATCCAGCC
ATGCCGCGTGTGTGAAGAAGGCCTTTTGGTTGTAAAGCACTTTAAGCGAGGAGGAGGCTA
CTTGGAGTTAATACCTTTGCTCATTGACGTTACCCGCAGAAGAAGCACCGGCTAACTGCC
TTCCAGCAGCCGCGGTAATACAGAGGGTGCAAGCGTTAATCGGATTTACTGGGCGTAAAG
CGCGCGTAGGCGGCTAATTAAGTCAAATGTGAAATCCCCGAGCTTAACTTGGGAATTGCA
TTCGATACTGGTTAGCTAGAGTATGGGAGAGGATGGTAGAATTCCAGGTGTAGCGGTGAA
ATGCGTAGAGATCTGGAGGAATACCGATGGCGAAGGCAGCCATCTGGCCTAATACTGACG
CTGAGGTACGAAAGCATGGGGAGCAAACAGGATTAGATACCCTGGTAGTCCATGCCGTAA
ACGATGTCTACTAGCCGTTGGGGCCTTTGAGGCTTTAGTGGCGCAGCTAACGCGATAAGT
AGACCGCCTGGGGAGTACGGTCGCAAGACTAAAACTCAAATGAATTGACGGGGGCCCGCA
CAAGCGGTGGAGCATGTGGTTTAATTCGATGCAACGCGAAGAACCTTACCTGGTCTTGAC
ATCCACGGAAGTTTTTGTAATGGAGGAAGCCACTTCGGGGGCAGGGGGACAGGCGGTGCA
TGGTTGTCGTCAGCTCGCGTCGTGAGATGTTGGGTTAAGTCCCGCAACGAGCGCAACCCT
TATTGTTAGTTGCTACCATTTAGTTGAGCACTCTAGCGAGACTGCCCGGGTTAACCGGGA
GGAAGGGGGGGATGACGTCAAATCATCATGCCCCTTATGTCTAGGGCTACACACGGGCTA
CAATGGGCGGTACAATGAGATGCAACCTCGCGAGAGTGAGCAAACGTATAACACCGACCT
CCGTTCGGATTGTAGGCTGAAACTCGCCTACATGAAGCTGGAGTTGCTAGTAATCGCGAA
TCAGAATGTCGCGGTGAATACGTTCCCGGGCCTTGTACACACCGCCCGTCACACCATGAG
AGTTGGCAATACCCAAAGTTCGTGAGCTAACGCGTAAGCGAGGCAGCGACCTAAGGTAGG
GTCAGCGATTTGGGTG
>598|EU775002.1.1308 Prior=0.000068 Length=1241 NormPrior=0.000081
GTAGCTAATACCGCATAACGTCGCAAGACCAAAGAGGGGGACCTTCGGGCCTCTTGCCAT
CGGATGTGCCCAGATGGGATTAGCTTGTTGGGGGGGTAACGGCCCACCAAGGCGACGATC
CCTAGCTGATCTGAGAGGATGACCAGCCACACTGGAACTGAGACATGGTCCAGACTCCTA
CGGGAGGCAGCAGTGGGGAATATTGCACAATGGGCGCAAGCCTGATGCAGCCATGCCGCG
TGTATGAAGAAGGCCTTCGGGTTGTAAAGTACTTTCAGCGGGGAGGAAGGGAGTAAAGTT
AATACCTTTGCTCATTGACGTTACCCGCAGAAGGAGCACCGGCTAACTCCGTGCCAGCAG
CCGCGGTAATACGGAGGGTGCAAGCGTTAATCGGAATTACTGGGCGTAAAGCGCACGCAG
GCGGTTTGTTAAGTCTGATCTTACGTCCCCGAGCTCAACCTGGGAACTGCATCTGATACT
GGCAAGCTTGAGGCTCGTAGAGGGGGGTAGAATTCCAGGTGTAGCGGTGAAATGCGTAGA
GATCTGGAGGAATACCGGTGGCGAAGGCGGCCCCCTGGACGAAGACTGACGCTCAGGTGC
GAAAGCGTGGGGAGCAAACAGGATTAGATACCCTGGTAGTCCACGCCGTAAACGATGTCG
ACTTGGAGGTTGTGCCCTTCAGTGCTGTAAATAAAAATGAACGCGTTCAAGTCGCCCGCT
GGGGAGTACGGCCGCAAGGTTAAAACTCAAATGAATTGACGGGGGCCCGCACAAGCGGTG
GAGCATGTGGTTTAATTCGATGCAACGCGAAGAACCTTACCTGGTCTTGACATCCACAGA
ACTTTCCAGAGATGGATTGGTGCCTTCGGGAACTGTGAGACAGGAGGTGGTGCATGGTTG
TCGTCAGCTCGTGTCGTGAGATGGTGGGTTAAGACCCGCAACGAGCGCAACCCTTATTGT
TAGTTGCTACTGGTGGCAACTCATGAGAGACTGCCGCAGCCAATGCGGAGCAAAGCGGGG
ATGACATCAAATCATCATGCCCCTTATGACCTGGGCTACACACGTACTACAATGGGAGTT
AATAGACGGAAGCAATACCGCGAGGTGGAGCAAACTCTGAAAGCCAGTCTCAGTTCGGAT
TGTAGGCGGCAGCTCGCCTGCATGAAGTCTGAATCGCGAGTAATCGCGGATCAGCACGCC
GCGGGGAATACGTTCCCGGGCCTTGTACACACCGCCCGTCA
>2359|EU775601.1.1268 Prior=0.000065 Length=1267 NormPrior=0.000075
GTGGCGGACGGGTGAGTAATGTCTGGGAAACTGCCTGATGGAGGGGGATAACTACTGGAG
ACGGTAGCGAATACCGCATAACGTCGCAAGACCAAAGAGGGGGACCTTCGGGCCTCTTGC
CATCGGATGTGCCCAGATGGGATTAGCTAGTAGGTGGGGTAACGGCTCACCTAGGCGACG
ATCCCTAGCTGGTCTGAGAGGATGACCAGCCACACTGGAACTGAGACACGGTCCAGACTC
CTACGGGAGGCGGCAGTGGGGAATATTGCACAATGGGGGAAACCCTGATGCAGCCACGCC
GCGTGATCGATGACGGTCTTCGGATCGTAAAGCTATGTCTTTAGGCCTTGGCTCCTTGCG
GTTCCCCGCAGAAGAAGCCCCGGCTACCCCCGTGCCAGCAGCCGCGGTAATACGGAGGGT
GCAAGCGTTAATCGGAATTACTGGGCGTAAAGCGCACGCATGCGGTTATTTAAGTGGGAT
GGGAAATACTCGGGCTTAACCTGGGTGCTGCATTCCAAACTGGATAGCTAGAGTGCAGGA
GAGGAAAGGAGAATTCCTAGTGTAGCGGTGAAATGCGTAGAGATTAGGAAGAATACCAGT
GGCGAAGGCGCCTTTCTGGACTGTAACTGACACTGAGGCTCCAAAGCGTGGGGAGCAAAC
AGGATTAGATACCCTGGTAGTCCACGCCATAAACGATGAATACTAGGCGTAGGGGTTGTC
ATGACATCTGTGCCGCCGCTAACGCATTAAGTATTCCGCCTGGTGAGTACGGTCGCAAGA
TTAAAACTCAAAGGAATTGACGGGGGCCCGCACAAGCAGCGGAGCATGTGGTTTAATTCG
AAGCAACGCGAAGAACCTTACCTAGACTTGACATCTCCTGCACTCTAGGTAATGGAGAAA
GCCACTTCGGTGGCAGGAAGACAGGTGGTGCATGGTTGTCGTCAGCTCGTGTCGTGAGAT
GTTGGGTTAAGTCCCGCAACGAGCGCAACCCTTATTGTTAGTTGCTACCATTTAGTTGAG
CACTCTAGCGAGACTGCCCGGGTTAACCGGGAGGAAGGTGGGGATGAAGTAAAATCATCA
TGCCCCTTATGTCTAGGGCTACACACGTGCTCCAATGGTCGGTACAATGAGATGGAACCT
CGCGAGAGTGAGCAAAACTATAAAACCGATCTCAGTTCGGATTGTAGGCTGAAACTCGCC
TACATGAAGCTGGAGTTGCTAGTAATCGCGAATCAGAATGTCGCGGTGAATACGTTCCCG
GGACTTA
>1283|HM445994.1.1492 Prior=0.000061 Length=1492 NormPrior=0.000060
AGAGTTTGATCATGGCTCAGATTGAACGCTGGCGGCAGGCCTAACACATGCAAGTCGAGC
GGCAGCGGAAAGTAGCTTGCTACTTTGCCGGCGAGTGGCGGGGGGGGGGNNNNNNNNNNN
NNNNNNNNNNNNNNNNNNNNNNNNNNNNNNNNNNNNNNNNNNNNNNNNNNNNNNNNNNNN
NNNNNNNNNNNCTATTTATAAGCTATCACTGAAGGAGGGGATTGCGTCTGATTACCTAGT
TGGAGGGGTAACGGCCCACCAAGGCGATGATCAGTAGCCGGTCTGAGAGGAGGAACGGCA
CCACTGGAACTGAGACACGGTCCAGCCTCCTACGGGAGGCAGCAGTGGGGAATATTGCAC
AATGGGCGCAAGCCTGATGCAGCCATGCCGCGTGTATGAAGAAGGCCTTCGGGTTGTAAA
GTACTTTCAGCGGGGAGGAAGGGAGTAAGGTAATACCTTTGCTCCATTGACGGTACCGGA
ATAGAAAGCCACGGCCAACTACGTGCTATCAGCCGCGGTAATACGTAGGGCGCGAGCGTT
GTCCGGAATTATTGGGCGTAAAGAGCTCGTAGGCGGCTGGTCGCGTCTGACGTGAAATCC
ACGGCCTAAACCTGGGAACTGCATCTGATACTGGCAAGCTTGAGTCTCGTAGAGGGGGGT
AGAATTCCAGGTGTAGCGGTGAAATGCGTGGCGAACTGAGGTAGTACCGGTGCCGAAGGC
GGCCCCCTGGACGAAGACTGACGCTCAGGTGCGAAAGCGTGGGGAGCAAACAGGAGTAGA
TACCCTGGTAGTCCACGCCGTAAACGATGTCGACTTGGAGGTTGTGCCCTTGAGGCGTGG
CTTCCGGAGCTAACGCGTTAAGTCGACCGCCTGGGGAGTACGGCCGCCAGGGTAAAAAAT
GAATTGACGGGGGCCCTCACAAGCCGGGTACCATGGGGTTTAATTCGATGCAAGTCGAAG
AACCTCATGGTCTTGCCATCCACGGAAGTTTTCAGAGATGAGAATGTGCCTTCGGGAACC
GTGAGACAGGTGCTGCATGGCTGTCGTCAGCTCGTGTTGTGAAATGTTGGGTTAAGTCCC
GCAACGAGCGCAACCCTTATCCTTTGTTGCCAGCGGTCCGGCCGGGAACTCAAAGGAGAC
TGCCAGGGTATAAACTGGAGAAGGTGGGGATGACGTCAAGTCATCATGGCCCTTACGACC
AGGGCTACACACGGGCGACAATGGCGCATACAAAGAGAAGCGACGTCGCGGGAGCAAGCG
AATCTCTGAAAGCCAGTCGTAGTCCGGATTGCAGTCTGCAACTCGCCTCCATGAAGTCGG
AATCGCTAGTAATCGCGGATCAGCACGCCGCGGTGAATACGTTCCCGGGCCTTGTACACA
CCGCCCGTCACACCACGGGAGTGGGTTGCAAAAGAGGTAGGTAGCTGACCCGTCGGGAGG
GCGCTTACCACTTTGTGATTCATGACTGGGGTGAAGTCGTAACAAGGTAACC
>1480|GQ104547.1.1363 Prior=0.000054 Length=1363 NormPrior=0.000058
ATTGAACGCTGGCGGCAGGCCTAACACATGCAAGTCGAACGGTAACAGAAATCAGCTTGC
TGGTTTGCTGAGGAGTGGCGGGCGGGCGGGGAATGGCTGGGGAACTGCCCNNNNNNNNNN
NNNNNNNNNNNNNNNNNNNNNNNNNNNNNNNNNNNNNNNNNNNNNNNNNNNNNNNNNNNN
NNNNNNNNNNNNNNNNNNNNNNGGCCTATCAGCTTGTTGGTGGGGTGATGGCCTACCAAG
GCGGTGACGGGTAGCCGGCCTGAGAGGGGGGACGGCCACACTGGGACTGAGACACGGCCC
AGACTCCTACGGGGGGCAGCAGTGGGGAATATTGCACGATGGGCACAAGCCTGATGCAGC
GACGCCGCGTGAGGGATGGAGGCCTTCGGGGTGGAAACCTCTTTCGCCCGCGAAGCAGGC
CAGCCATCTTTTTTGTGGGGTGGTTGACGGTAGCTGGATAAGAAGCGCCGGCTAACTACG
TGCCAGCAGCCGCGGTAATACTTAGGGCGCGAGCGTTGTCCGGTATTTTTGGGCGTAATG
AGCTCGGAGGCGGCTGGTTAATTCAGATGTGAAATCCCCGGGCTGCGCCTGGGAACTGCA
TCTGATACTGGCAAGCTTGAGTGCGGCAGGGGAGACCGGCATTCCTGGTGTAGCGGAGGA
ATGCGCAGATATCAGGAGGAACACCGGAGGCGAAGGCGGGTCTCTGGGCAGTAACTGACG
CTGAGGAGCGAAAGCATGGGGAGCGAACAGGATTAGATACCCTGGTAGTCCACGCCGTAA
ACGGTGGGCACTAGGTGTGGGGGCTCTTTCCGGGGTTTCCGGCCTCGTAGCTAACGCATT
AAGTGCCCCGCCTGGGGAGTACGGCCGCAAGGCTAAAACTCAAAGGAATTGACGGGGGCC
CGCACAAGCGGCGGAGCATGCGGATTAATTCGATGCAACGCGAAGAACCTTACCAAGGCT
TGACATGTGAGCGCCTGCCCATCTAATGCTTCTTGCTCCTTGTGGGGCGCTTGTGCAGGT
GGTGCATGGTTGTCGTCAGCTCGTGTCGTGAGATGTTGGGTTAAGTCCCGCAACGAGCGC
AACCCTTGTCCCGTGTTGCCAGCACGTTGTGGTGGGGACTCGTAAGAAACTGCCGGGGTT
AACTCGGAGGAAGGTGGGGATGACGTCAAATCATCATGCCCCTTACGTCTTGGGCTTCAC
GCATGCTACAATGGCCGGTACTGAGGGTTGCGACGTCGTGAGGCAGAGCGAATCCCTTAA
AGCCGGTCTCAGTTCGGATCGGTGTCTGCAACTCGACACCGTGAAGTTGGAGTCGCTAGT
AATCGCAGATCAGCAACGCTGCGGTGAATACGTTCTAGGGCCT
>2807|EU236222.1.1374 Prior=0.000053 Length=1374 NormPrior=0.000057
AGAGTTTGATCATGGCTCAGATTGAACGCTGGCGGCAGGCCTAACACATGCAAGGCGAAC
GGGAACAGGAATCAGCTTGCTGAGGTGCTGACGAGTGGCGGACGGGGGAGGAATGTCTGG
GAAACTGCCTGATGGAGGGGGGTAACTACCGGAAACGGTAGCTAATACCGCATAACGTCG
CAAGACCAAAGAGGGGGACCTTCGGGCCTCTTGCTATGAGATGGACCCGCGTCGCATTAG
CTAGTGGGCGAGGTAACGGCTCACCAAGGCGACGATGCGTAGCCGACCTGAGAGGGCGAT
CGGCCACATTGGGACTGCGACACGGCCCAGACGCCTAAGGGAGGCAGCAGTGGGGAATAT
TGCACAATGGGGGAAACACTGATGCAGCAACGCCGCGTGAGTGATGACGGTCTTCGGATT
GTAAAGCTCTGTCTTTAGGGACGATAATGACGGTACCTAAGGAGGAAGCCACGGCTAACT
ACGTGCCAGCAGCCGCGGGAATACGTAGGGGGGCAAGCTTTGTCGGATTTCCCGGGCGTA
AAGGGAGCGTAGGTGGATATTTAAGTGGGATGTGAAATACTCGGGCTTAACCTGGGCGCT
GCATTCCAAACTGGATATCTAGAGTGCAGGAGAGGAAAGGAGAATTCCTAGTGTAGCGGT
GAAATGCGTAGAGATTAGGAAGAATACCAGTGGCGAAGGCGCCTTTCTGGACTGTAACTG
ACACTGAGGCTCGAAAGCGTGGGGAGCAAACAGGATTAGATACCCTGGTAGTCCACGCCG
TAAACGATGAATCCGAGGGGTAGGGGTTGTCATGCCCCCTGTGCCGCCGCTAACGCATTA
AGTACTCCGCCTGGGGAGTACGGTCGCAAGATTAAAACTCAAAGGAATTGACGGGGGCCC
GCACAAGCAGCGGAGCCTGTGGTTTAATTCGAAGCAACGCGAAGAACCTTCCCTAGCCTT
GTCATCTCCTGAATTACCCTGTAATGGAGGAAGCCACTTCGGTGGCAGGAAGACAGTGCT
GCATGCTTGTCGTCAGCTCGTCTCGTGAGATGTTGGGTTAAGTCCCGCAACGAGCGCACC
CCTTATTGTTAGTTGCTACCATTTCCGGCCGGGACCTCAAAGGAGACTGCCACTGATAAG
CTGGAGGAAGGTGGGGATGACGTCAAGTCATCATGGCCCTTACGACCAGGGCTACACGCG
TGCTACAATGGCACATACAAAGAGAAGCGACCTCGCGAGAGCAAGCGGACCTCATAAANN
NNNNNNNNTCCGGATTGGAGTCTTCATAAGTTCCGCCAGTTTGCGGAATCGCTAGTAATC
GTGGATCAGAATGCCACGGTGAATACGTTCCCGGGCCTTGTACACACCGCCCGT
>2809|EU777363.1.1393 Prior=0.000052 Length=1370 NormPrior=0.000056
GGCTCAGGACGAACCCTGGCGGCGTGCCTAATACCTGCAAGTCGAACGCTTCTTTCCTCC
CNNNNNNNNNNNNNNNNNNNNNNNNNNNNNNNNNNNNNNNNNNNNNNNNNNNNNNNNNNN
NNNNNNNNNNNNNNNNNNNNNNNNNNNCGCATAAGATTGTAGTACCGCATTGTACGGCAA
TTAAAGGAGTAATCCGCTATGAGATGGACCCGCGTCGCATTAGCTAGTTGGTGAGGTAAC
GGCTCACCAAGGCGACGATGCGGAGCCGACCTGAGAGGATGAACGGCCACATTGGGACTG
AGACACGGCCCAGACTCCTACGGGAGGCAGCAGTGGGGAATCTTCCGCAATGGACGAAAG
TCTGACGGAGCAACGCTGCGTGAGTGAAGAAGGTTTTCGGATCGTAAAGCTCTGTTGTTA
AGGAAGAACGAGTGTGAGAATGGAAAGTTCATGCTTTGCGGTACCTAAGGAGGAAGCCAC
GGCTAACTACGTGCCAGAAGCCGCGGTAATACGTAGGTGGCAAGCGTTGTCCGGATTTAC
TGGGCGTAAAGGGAGCGTAGGTGGATATTTAAGGGGGATGGGAAATACTCGTGCTTAACC
ATGGTAGGCTTTGGAAACTGTTTAACTTGAGTGCAGAAGGGGAGAGGGGAATTCCATGTG
TAGCGGTGAAATGCGTAGATATATGGAGGAACACCGGGGGGGAAAGCGGCTCTCTGGTCT
GTAACTGACGCTGAGGCTCGAAAGCGTGGGGAGCGAACAGGATTAGATGCCCTGGTAGTC
CACGCCGTAAACGAGGAATACTAGGTGTAGGGGTTGTCATGACCTCTGGGCCGCCGCTAA
CGCATTAAGTATTCCGCCTGGGGAGGACGGTCGCAAGATTAAAACTCAAAGGAATTGACG
GGGGCCCGCACAAGCAGCGGAGCATGCGGTTTAATCCGAACCAACGCGAAGAACCTTACC
CAGACTGACATCTCCTGAATTACTCTGTAATGGAGGAAGCCACTTCGGTTGCAGGAAGAC
AGGTGGTGCATGGTTGTCGTCAGCTCGGGTCGTGAGATGTTGGGTTAAGTCCCGCAACGA
GCGCAACCCTTATTGTTAGTTGCTACCATTTAGTTGAGCACTCTAGCGAGACTGCCCGGG
TTAACCGGGAGGAAGGTGGGGATGACGTCAAATCATCATGCCCCTTATGTCTAGGGCTAC
ACACGTGCTACAATGGTCGGTACAATGAGATGCAACCTCGCGAGAGTGAGCAAAACTATA
AAACCGATCTCAGTTCGGATTGTAGGCTGAAACTCGCCTACATGAAGCTGGAGTTGCTAG
TAATCGCGAATCAGAATGTCGCGGTGAATACGTTCCCGGGACTTAACCCA
>3016|GU293200.1.1503 Prior=0.000051 Length=1503 NormPrior=0.000050
AGAGTTTGATCCTGGCTCAGGACGAACGCTGGCGGCGTGCTTAACACATGCAAGTCGAGC
GATGAAGCTCCTTCGGGAGTGAATTAGCGGCGGGCCGGGGTGAGTAACACGTGGGTAACC
TGCCTCATAGAGGGGAATAGCCTTTCGAAATGAAGATTAATACCGCATAAGATTGTAGTA
CCGCATGGTACAGCAACTAAAGGAGTAATCTGCTATTAGATGGACCCGCGGTGCATTAGT
TAGTTGGTGGGGTAAAGGCTTACCAAGACGATGATGCATAGCCGAGTTGAGAGACTGATC
GGCCACATTGGGACTGAGACACGGCCCAAACTCCTACGGGAGGCTGCAGTGGGGAATATT
GCACAATGGGCGCAAGCCTGATGCAGCCATGCCGCGTGTATGAAGAGGGCCTTCGGGTTG
TAAAGTACTTTCAGCGGGGAGAAGGGAGTTAAAGTTAATACCTTTGCTCATTGACGTTAC
CCGCATAAGAAGCAGCGGCTAACTCCGTGCCAGCAGCCGCGGTAATACGTAGGTGGCAAG
CGTTGTCCGGATTTACTGGGCGTAAAGCGCACGCAGGCGGTTTGTTAAGTCAGGTGGCAA
ATCCCCGGGCTCAACCTGGGAACTGCATTCGAAACTGACAGGCTAGAGTCTCGTAGAGGG
GGGTAGAATTCCAGGTGTAGCGGTGAAATGCGTAGAGATCTGGAGGAATGCCGGTGGCGA
AGGCGGCCCCCTGGACGAAGACTGACGCTCAGGTGCGAAAGCGTGGGGAGCAACCAGGAT
TAGGTACCCAGGCAGTCCACGCCGTAAAGGATGAATACTAGGTGGTGTAGGGGTTGTCAT
GACCTCTGTGCCGCCGCTAACGCATTAGGTATTCCGCGTGGGGAGTACGGTCGCAAGATT
AAAACTCAAAGGAATTGACGGGGGCCCGGACAAGCAGCGGAGCATGTGGGTTAATTCGAA
GCAACGCGAAGAACCTTACCTAGACGTGATATCTCCTGAATTACTCGAGATGGGGTTTCC
TCCTTGTGGGGCGCTTTCACAGGTGGTGCATGGTTGTCGTCAGCTCGTGTCGTGAGATGT
TGGGTTAAGTCCCGCAACGAGCGCAACCCTTATTGTTAGTTGCTACCATTTAGGTGAGCC
CTCTAGCGAGACGGCCCGGGTCAACCGGGAGGCAGGAGGGGATCACGTCAAATCATCATG
CCCCTTATGTCTTGGGCTACACCCGTGCTCCCATGGTCGGTACAATGAGATGCACCCTCG
CGAGAGTGAGCAAAACTATAAAACCGATCTCAGTTCGGATTGTAGGCTGAAACTCGCCTA
CATGAAGCTGGAGTTGCTAGTAATCGCGAATCAGAATGTCGCGGTGAATACGTTCCCGGG
CCTTGTACACACCGCCCGTCACACCATGAGAGTTGGCAATACCCAAAGTTCGTGAGCTAC
CCGCAAGGAGGCAGCGACCTAAGGTAGGGTCAGCTATTGGGGTGAAGTCGTAACAAGGTA
GCC
>322|EU776184.1.1285 Prior=0.000050 Length=1214 NormPrior=0.000061
GCTAATACCGCATAACGTCGCAAGACCAAAGAGGGGGACCTTCGGGCCTCTTGCCATCGG
ATGTGCCCAGATGAGATTAGCTAGAAGGCGGGGAAAAGGCTCACCTAGGCGACGCTCCCT
AGCTGGTCTGAGAGGATGACCAGCAACACTGGAACAGAGACCCGGTCGAGACTCCTACGG
GAGGCACCAGTGGGCAATATTGCACAATGGGCGCAAGCCTGATGCAGACATGCCGCGTGT
ATGAAGAAGGCCTTCGGGTCGTAAAGTACTTTCAGCGAGTTGCTCATTGACGTTACCCGC
CGAAGAGGCACCGGCTAACTCCGTGCCAGCAGCCGCGGTAATACGGAGGGTGCAAGCGTT
AATCGGAATTACTGGGCGTAAAGCGCACGCAGGCGGTTTGTTAAGTCAGATGTGAAATCC
CCGGGCTCAACCTGGGAACTGCATCTGATACTGGCAAGCTTGAGTCTCGTAGAGGGGGGT
AGAATTCCAGGTGTAGCGGTGAAATGCGTAGAGATCTGGAGGAATACCGGTGGCGAAGGC
GGCCCCCTGGACGAAGACTGACGCTCAGGTGCGAAAGCGTGGGGAGCAAACAGGATTAGA
TACCCTGGTAGTCCACGCCGTAAACGATGTCGACTTGGAGGTTGTGCCCTTGAGGCGTGG
CTTCCGGAGCTAACGCGTTAAGTCGACATCGTGGGGAGTCCGGCTGCAAGGTTAAAACTC
AAATGAATTGCCGGGGGCCCGCACAAGCGGTGGAGCGTGTGGTTTAATTCGATGCAACGC
GAAGAACCTTACCTGGTCTTGCCATCCACGGAAGTTTTCAGAGATGAGCATGTGCCTTCG
GGAACCGTGAGACAGGTGCTGCATGGCTGTCGTCAGCTCGTGTTGTGAAATGTTGGGTTA
AGTCCCGCAACGAGCGCAACCCTTATTGTTAGTTGCCATCATTGAGTTGGGCACTCTAGC
GAGACTGCCGGTAATAAACCGGAGGAAGGTGGGGATGACGTCAAATCATCATGCCGCACA
TGCCCTCGGCCACACACGTGCTACAATGGCTGGATAGACGGAACCAATACCGCGAGGTGG
AGCAAGCCCGAGAAACCCTCTCTCAGTTCGGATCGTAGGCTGCAACTCGCCTACGTGAAG
TCGGAATCGCTAGTAATCGCAGGTCAGCATACTGCGGTGAATACGTTCCCGGGCCTTGTA
CACACCGCCCGTCA
>885|EU344697.1.1557 Prior=0.000050 Length=1434 NormPrior=0.000051
AGAGTTTGATCATGGCTCAGATTGAACGCTGGCGGCAGGCCTCACAACTGCAAGTCGAAA
GGTACCAGGAAGAAGCTTGCGTCTGTGCCGACGAGTGGCGGACGGGGGAGGAATGTCTGG
GGAACTGGCTTGCCCGATGGAGGGGGATAACTACTGGAAACGGTAGCTAATACCGCATAA
CGTCGCAAGACCAAAGAGGGGGACCTTCGGGCCTCTTGCCATCGGATGTGCCCAGATGGG
ATTAGCTTGTTGGTGGGGTAACGGCTCACCAAGGCGACGATCCCTAGCTGGTCTGAGAGG
ATGACCAGCCACACTGGAACTGAGACACGGGCCAGTCTCCTACGGGAGGCAGCAGTGGGG
AATATTGCACAATGGGCGCAAGCCTGAGGCAGCCATGCCGCGTGTAAGAAGAAGGCCTTC
GGGTTGTAAAGTACTTTCAGCGGGGAGGAAGGTAGTAAAGATAATACCTTTGCTCATTGA
CGTTACCATCAGAAGAAGCACCGGCTAACTCCGTGCCAGCAGCCGCGGTAATACGGAGGG
TGCAAGCGTTAATCGGAATTACTGGGCGTAAAGCGCACGCAGGCGGGTTGTTAAGTCAGA
TGTGACTACAGCTGGCGATAGTGGTGAACTGCATCTGATACTGGCAAGCTTGAGTCTCGT
AGAGGGGGGTAGAATTCCAGGTGTAGCGGTGAAATGCGTAGAGATCTGGAGGAATACCGA
TGGCGAAGGCGGCCCCCTGGACGAAGACTGACGCTCAGTGCGACAGCGTGGGGGGCAACC
AGGATTAGATACCCTGGTAGTCCACGCCGTAAACGATGTCGACTTGGAGGTTGTGCCCTT
GAGGCGTGGCTTCCGGAGCTAACGCGTTAAGTCGACCGCCTGGGGAGTACGGCCGCTGCG
TTAAAGCTCAAATGAATAGACGGGGGCCCGCACAAGCGGTGGAGCATGTGGTTTAATTCG
ATGCAACGCGAAGAACCTTACCTGGTCTTGACATCCACAGAACTTTCCAGAGATGGATTG
GTGCCTTCGGGAACTGTCTCGGGAACCGTCAAGCTCACCATGACGGCGCAACGTCCGCTC
GTGTTGTGAAATGTTGGGTTAAGTCCCGCAACGAGCGCAACCCTTATCCTTTGTTGCCAG
CGGTCCGGCCGGGAACTCAAAGGAGACTGCCAGTGATAAAAATCGAAGAAAGTGAGAATG
ACGACGACACATCATGGCCCTTACGACCAGGGCTACACTCGTGCTACAATGGCGCATACA
AAGAGAAGCGTGTCGTGAGGCGGAGCGAAGCCCTTAAAGCCGGTCTCAGTTCGGATCGGT
GTCTGCAACTCGACACCGTGAAGTTGGAGGCGCTCGTACTCGCAGATCAGCACCGCTGCG
GTGAATACGTTCTCGGGCCTTGTCCACACCGCCCGTCACGTCATGAAAGTCGGC
>674|EU778421.1.1389 Prior=0.000049 Length=1384 NormPrior=0.000052
AAATTGAAGAGTTTGATCAGGGCTCAGATTGAACGCTGGCGTCAGGCCTAACACATACAA
GTCGAACGGTATCAGAAATCAGCTTGCTGAATTGCTAACGAGTGGCGGACGGGTGAGTAA
TGTCTGGGAAACTGCCTGATGGAGGGGGATAACTACTGGAAACGGTAGCTAATACCGCAT
AACGTCGCAAGACCAAAGAGGGGGACCTTCGGGCCTCTTGTCATCGGATGTGTCCAGAAG
GGATTAGCTTGTTGGTGGGGTAATGGCTCACCAAGGCGACGATCCCTAGCTGGTCTGAGA
GGATGATCAGCCACACTGGAACTGAGACACGGTCCAGACTCCTACGGGAGGCAGCAGTGG
GGAATATTGCACAATGGGCGCAAGCCTGATGCAGCCATGCCGCGTGTATGAAGAAGGCCT
GCCGGAAGGCAGTAAAGTTAAGACCGTTGCTCCTTGACGTTCCCCGCAGAAGAAGCACCG
GCTAACTCCGTGCCAGCAGCCGCGGTAATACGGAGGGTGCAAGCGTTAATCGGATTTACT
GGGCGTAAAGGGAGCGTAGGTGGATATTTAAGTGGGATGTGAAATACTCGGGCTTAACCT
GGGTGCTGCATTCCAAACTGGATATCTAGAGTGCAGGAGAGGAAAGGAGAATTCCTAGTG
TAGCGGGGAAATGCGCAGAGATTAGGAAGAATACCAGTGGCGAAGGGCCCTTTCTGGGCT
GTAACTGACACTGAGGCTCGAAAGCGTGGGGAGCAAACAGGATTAGATACCCTGGTAGTC
CACGCCGTAAACGATGAATACTAGGGGTAGGGGGTGTCATGACCTCTGTTTCCGGGGCTA
ACGCGGTAAGTCGACCGCCTGGGGAGTACGGCCGCAAGGTTAAAATTCAAATGGATTGAC
GGGGGCCCGCACAAGCGGTGGAGCATGTGGTTTAATTCGATGCAACGCGAAGAACCTTAC
CTGGCCTTGACATACGCGGATATAAACAGAGATGAGAATGTGCCTTCGGGAACCGGGAGA
CAGGTGCTGCATGGCTGTCGTCAGCTCGCGTTGTTTAATGTTGGGTTAAGTCCCGCAACG
AGCGCAACCCTTATCCTTTGTTGCCAGCGGTCCGGCCGGGACCTCAAAGGAGACTGCCAG
TGATAAATTGGAGGAAGGTGGGGATGACGTCAATACATCATGACCCTTACGACCAGGGCT
ACACACGTGCTACAATGGCGCATACAAAGAGAAGCGACCTCGCGAGAGCAAGCGGACCTC
ATAAAGTGCGTCGTAGTCCGGATTGGAGCCTGCAACTCGACTCCATGAAGTCGGAATCGC
TAGTAATCGTGGATCAGAATGCCACGGTGAATACGTGCCCGGGCCTTGTACACACCGCCC
GTCA
>1566|JF152665.1.1357 Prior=0.000049 Length=1284 NormPrior=0.000056
TATCAATCTTAGTGGCGAACGGGTGAGTAACGCGTAATCAACCTGCCCTTCAGAGGGGGA
CAACAGTTGGAAACGACTGCTAATACCGCGTACGATCTGATCTCGTCATCGAGGTTTGGA
AAGGTTTTTTCTGGTGGGGGATGGGCTAGCGGCCTATCAGCTTGTTGGTGGGGTGATGGC
CTACCAAGGCGGTGACGGGTAGCCGGCCTGAGAGGGTGGACGGCCACACTGGGACTGAGA
CACGGCCCAGACTCCTACGGGAGGCAGCAGTGGGGAATATTGCACAGTAGGGCCATCTCT
AATTGAGCGACGCCGCGTGTAAACCTCTTTCGCCAGTGAAGCAGGCCATCTTCTTTGTGG
GGTGGTGGACGGTCGCGGCAGCTGGGTCACCGGCTAACTCCGTGCCAGCAGCCGCGGTAA
TACGTAGGGCGCGAGCGTTGTCCGGAATTATTGGGCGTAAAGAGCTCGTAGGCGGCTGGG
CGCGGCGGCCGCGAAATCCCCTGGCGTAACTGGGGGCTGCGGTGGGTACGGGCCGGCTTG
AGTACTGTAGGGGAGACTGGAATTCCTGGTGTAGCGGTGGAATGCGCAGATATCAGGAGG
AACACCGGTGGCGAAGGCAGGTCTCTGGGCTGTAACTGACGCTGAGAAGCGAAAGCATGG
GGGAGCGAACAGGATTAGATACCCTGGTAGTCCACACCGTAACCGTTGGGCACTAGGTGT
GGGGGCTCTTTCCGGGGTTTCCGCGCCGTAGCTAACGCATTAAGTGCCCCGCCTGGGGAG
TACGGCCGCAAGGCTAAAACTCCAAGAAATTGACGGGGGCCCGCACAAGCGGCGGAGCAT
GCGGATTAATTCGATGCAACGCGAAGAACCTTACCAAGGCTTGACATATACTGGACCGCA
TCAGAGATGGTGTTTCCCTTCGGGGCTGGTATATCACAGGTGGTGCATGGTTGTCGTCAG
CTCGTGTCGGGAGATGTTGGGTTCAGTCCGGCAAGGGGCGCACCCATTGTCCCGTGTTGC
CAGCCCGTTGTGGTGGGGACTCGCGGGAGACTGCAGGTCTTGGCATGGAGCAATGTGGGG
ATGACGTCAAATCATCATGCCCCTTATGTCTTGGGCTTCACGCATGCTACAATGGCCGGT
ACAGAGGGTTGCGATACTGTGAGGTGGAGCTAATCCCTAAAAGCCGGTCTCAGTTCGGAT
TGGGGTCTGCAACTCGACATCGTGAAGTTGGAGTCGCTAGTAATCGCAGATCAGCTACGC
TGCGGTGAATACGTTCTCGGGCCT
>4327|FJ558150.1.1385 Prior=0.000048 Length=1385 NormPrior=0.000051
AGTTTGATCCTGGCTCAGGACGAACGCTGGCGGCGTGCTTAACACATGCAAGTCGAACGG
AAAAGCTCCAACTTGCTGGGGGGGTCCTTCGGGAGTGAATTAGCGGCGGACGGGTGAGTA
ACAGGTGGGTAACCTGCCTCATAGAGGGGAAGAGCCTTTCGAAAGGAAGATTAATACCGC
ATAAGATTGTAGTACCGCATGGGACAGCTATGTATAAGCTATCACTGAAGGAGGGGATTG
CGTCTGATTAGCTAGTTGGAGGGGTAACGGCCCACCAAGGCGATGATCATTAGCCGTTCT
GAGAGGGTGATCGGCCACATTGGGACTGAGACACGGCCCAGACTCCTACGGGAGGCAGCA
GTGGGGAATATTGCACAATGGGGGAAACCCTGATGCAGCAACGCCGCGTGAGTGATGACG
GCCTTCGGGTTGTAAAACTCTGTCTTTGGGGACGATAATGACGGTATCTAACCAGAAAGC
CACGGCTAACTACGTGCCAGCAGCCGCGGTAATACGTAGGTGGCAAGCGTTGTCCGGAAT
TATTGGGCGTAAAGAGCTCGTAGGCGGCTGGGCGCGGCTGTCGTGAAATCCCCTGGCTTA
ACTGTGGTATGCATTGGAAACTGGGAGACTTGAGTGCAGAAGAGGAGAGTGGAATTCCAT
GTGTAGCGGTGAAATGCGTAGATATATGGAGGAACACCAGTGGCGAAGGCGGCTCTCTGG
GCTGTAACTGACGCTGAGTCTCAAAAGCGTGGGGAGCAACCAGGATTAGGTACCCAGGCA
GTCCACGCCGTAAAGGATGAATACTAGGTGGGTCCTTTCCGGGACTTAGTGCCGCAGCTA
ACGCATTAAGCACTCCGCCTGGGGAGTACGACCGCAAGGTTGAAACTCAAAGGAATTGAC
GGGGGCCCGCACAAGCGGTGGAGCATGTGGTTTAATTCGAAGCAACGCGAAGAACCTTAC
CAGGTCTTGACATCCCAGTGACTGCCCTAGAGATAGGGTTTCCCTTCGGGGCACTGGTGA
CAGGTGGTGCATGGTTGTCGTCAGCTCGTGTCGTGAGATGTTGGGTTAAGTCCCGCATCA
AGCGCAACCCCTATTGTTAGTTGCCATCATTAAGTTGGGCACTCTAACGAGACTGCCGGT
GATAAACCGGAGGAAGGTGGGGATGACGTCAAATCATCATGCCCCTTATGACCGGGGCTA
CACACGTGCTACAAGGGCTGGTACCACGAGTCGCAAGCCGGTGACGGCAAGCTAATCTCT
GAAAGCCAGTCTCAGTTCGGATTGTAGGCTGCAACTCGCCTACATGAAGTCGGAATCGCT
AGTAATCGCGGATCAGCACGCCGCGGTGAATACGTTCCCGGGCCTTGTACACACCACCCG
TCACA
>786|AJ966585.1.1491 Prior=0.000048 Length=1073 NormPrior=0.000066
ACTTTCAGCGGGGAGGAAGGGAGTAAAGTTAATACCTTTGCTCATTGACGTTACCCGCAG
AAGAAGCACCGGCTAACTTCGTGCCAGCAGCCGCGGTAATACGGAGGGTGCAAGCGTTAA
TCGGAATTACTGGGCGTAAAGCGCACGCAGGCGGATTGTTAAGGCAGATGTGAAATCCCC
GGGCTCAACCTGGGAACTGCATCTGATACTGGCAAGCTTGAGTCTCGTAGAGGGGGGTAG
AATTCCAGGTGTAGCGGTGAAATGCGTGGAGATCTGGAGGAAGACCGGTGGCGAGGCGGC
CCCCTGGACGAAGACTGACGCTCAGGTGCGAAAGCGTAGGGAGCAGAACAGGATAGATCC
CCTGGTAGTCCACGCCGTAAACGATGTCGACTTGGAGGTTGTGCCCTTGAGGCGTGGCTT
CCGGAGCTAACGCGTTACGTGGGCCGCCTGGGGAGTACGGCCGCAAGGTTAAAGCTCAAA
TGAATTGACGGGGGCCCGCACAAGCGGTGGAGCATGTGGTTTAATTCGATGCAACGCGAA
GAACCTTACCTGGTCTTGACATCCACGGAAGTTTTCAGAGATGAGAATGTGCTTCAGGAA
CCGTGAGACAGGTGCTGCATGGCTGTCGTCAGCTCATGTTGTGAAATGTTGGGTTAAGTC
CCGCAACGAGCGCAACCCTTATCCTTTGTTGCCAGCGGGCCGGCCGGGAACTCATAGGCG
ACTGCCGGTGATAAACTGGAGGAAGGTGGGGATGACGTCAAGTCAACATGGCCCTTATGA
CCAGGGCTACACACGTGGTACAATGGCGCATACAAAGAGAAGCGACCTCGCCAGCGCAAG
CGGACCGCATAAGTGAGTCGTAGTCAGGATTGGAGTCTGCAACTCGACTCCATGAAGTCG
GAATCGCTAGTAATCGTGGATCAGAATGCCACGGTGAATACGTTCCCGGGCCTTGTACAC
ACCGCCCGTCGCACCATGGGAGTGGGTTGCAAAAGAAGTAGGTAGCTTAACCATCGGGAG
GGCGCATACCACTTTGTGATTCATGACTGGGGTGAAGTCGTAACAAGGTAACC
>2416|EU775613.1.1363 Prior=0.000048 Length=1363 NormPrior=0.000052
AGAGTTTGATCCTGGCTCAGGATGAACGCTGGCGGCGTGCCTAACACAGGCAAGTCGAGC
GATTCTCTTCGGAGAAGAGCGGCGGACGGGTGAGTAACGCGTGGGTAACCTGCCCTGTAC
ACACGGATAACATACCGAAAGGTATGCTAATACGGGATAACATAAGAAATTCGCATGGTT
TTCTTATCAAAGCTCCAGCGGTACATGATGGACCCGCGTCGCATTAGCTAGTTGGTGAGG
TAACGGCTCACCAAGGCGACGATGCGTAGCCGACCTGAGAGGGTGATCGGCCACATTGGA
ACTGAGACACGGTCCAAACTCCTACGGGAGGCAGCAGTGGGGAATATTGCACAATGGGCG
AAAGCCTGATGCAGCAACGCCGCGTGAGCGATGAAGGCCTTCGGGTCGTAAAGCTCTGTC
CTCAAGGAAGATAATAGCGGTACTTGAGGAGGAAGCCCCGGCTAACTACGTGCCAGCAGC
CGCGGTAATACGTAGGGGGCTAGCGTTATCCGGATTTACTGGGCGGAAAGGGGGCGTAGG
CGGTCTTTAAAGTCAGGAGTGAAAGGCTACGGCTCAACCGGGTGATGCATTCCAAACTGG
AGATCTAGAGTGCAGGAGAGGAAAGGAGACTTCCTAGGGTAGCGGTGAAATGCGTAGAGA
TTAGGAATAATACCAGTGGCGAAGGCGCCTTTCTGGACTGTAACTGACACTGAGGCTCGA
AAGCGTGGGGAGCAAACAGGATTAGATACCCTGGTAGTCCACGCCGGAAACGATGAATAC
TAGGGGTAGGGGGTGTCATGACCTCTGTGCCCCCGCCGCTAACGCATTAAGTATTCCGCC
TGGGGAGTACGGTCGCAAGATTAAAACTCAAAGGAATTGACGGGGGCCCGCACAAGCAGC
GGAGCATGTGGTTTAATTCGAAGCAACGCGAAGAACCTTACCTAGACTTGACATCTCCTG
ACTGACTTGTAAGGGAGAAAGCCACTTCGGTGGCAGGAAGACAGGTGGTGCATGGTTGTC
GTCAGCTCGTGTCGTGAGATGTTGGGTTAAGTCCCGCAACGAGCGCAACCCTTATTGTTA
GTTGCTACCATTTAGTTGAGCACTCTAGCGAGACTGCCCGGGTTAACCGGGAGGAAGGTG
GGGATGACGTCAAATCATCATGCCCCTTATGTCTAGGGCTACACACGTGCTACAATGGTC
GGTACAATGAGATGCAACCTCGCGAGAGTGAGCAAAACTATAAAACCGATCTCAGTTCGG
ATTGTAGGCTGAATCCCCCCTACCGGAAACTGGAGTCGCTAGTAATCGCGAATCAGAATG
TCGCGGTGAATACGTTCCCGGGCCTTGTACACCCCGCCCGTCA
>1838|JF142042.1.1362 Prior=0.000047 Length=1144 NormPrior=0.000060
GATTAGCTAGTTGGTGAGGTAACGGCTCACCAAGGCGACGATGCGTAGCCGACCTGAGAG
GGGGATCGGCCACCTTGGGACTGAGACACGGCCCAGACTCCTACGGGAGGCAGCAGTAGG
GAATCTTCGGCAATGGCGGGAACCCGGACCGAGCAACGCCGCGTGCGTGCAGAAGGTTTT
CTGATCGTAAAGCTCTGGTGTTAAGGAAGAGTAAAGTTAATACCTTTGCTCATTGACGTT
ACCCGCAGAAGAAGCACCGGCTAACTCCGGGCCAGCAGCCGCGGTAATACGGAGGGGGGA
AGCGGTAATCGGAATTACGGGGCGTAAAGCGCACGCAGGCGGTTTGTTAAGTCGGATGGG
AAATCCCCGGGCTGAACCTGGGAACGGCATAGGATACGGGCAATCTAGAGTATCGGAGAG
GAAAGTGGAATTCCATGTGTAGCGGTGAAATGCGTAGATATATGGAGGAACACCGGTGGC
GAAAGCGGCTCTCTGGTCTGTAACTGACGCTGAGGCTCGAAAGCGGGGGGAGCGAACAGG
ATTAGATACCCTGGTAGTCCACGCCGTAAACGATGAGTGCTAGGTGTTAGGTCCTTTCCG
GGACTTAGTGCCGCAGCTAACGCATTAAGCACTCCGCCTGGGGAGTACGACCGCAAGGTT
GAAACTCAAAGGAATTGACGGGGGCCCGCACAAGCGGTGGAGCATGTGGTTTAATTCGAA
GCAACGCGAAGAACCTTACCAGGTCTTGACATCCCAGTGACTGCCCTGGAGATAGGGGTT
CCCTTCGGGGCACTGGTGACAGGTGGGGCATGGTTGTCGTCAGCTCGTGTCGTGAGATGT
TGGGTTAAGTCCAGCAACGAGCGCAACCCTTATTGTTAGTTGCCATCATTGAGTTGGGCA
CTCTAGCGAGACTGTCGGTAATAAACCGGAGGAGGGTGGGAATGACGTCAAATCATCATG
CCCCTTATGACCTGGGCTACACACGTGCTACAATGGCTGGTACAACGAGTCGCAAGCCGG
TGACGGCAAGCTAATCTCTGAAAGCCAGTCTCAGTTCGGATTGTAGGCTGCAACTCGCCT
ACATGAAGTCGGAATCGCTAGTAATCGCGGATCAGCACGCCGCGGTGAATACGTTCCCGG
GCCT
>724|EU465480.1.1389 Prior=0.000043 Length=1389 NormPrior=0.000046
AGAGTTTGATCCTGGCTCAGGACGAACGCTGGCGGCGTGCCTAACACATGCAAGTCGAAC
GAAGAGCGATGGAAGCTTGCTTCTATCAATCTTAGTGTGAATTAGCGGCGGACGGGGGAG
TAACACGTGGGTAACCTGCCTCATAGAGGGGGATAGCCTTTCGAAAGGAAGATTAATACC
GCATAAGATTGTAGTACCGCATGGTACGGCAATTAAAGGAGTAATCCGCTATGATGGACC
CGCGTCGCATTAGCTAGTTGGTGAGGTAACGGCTCACCAAGGCGACGATGCGTAGCCGTC
CTGAGAGGGTGATCGGCCACATTGGGACTGAGACACGGCCCAGACTCCTACGGGAGGCAG
CCGTGGGGAATATTGCACAATGGGCGCAAGCCTGATGCAGCCATGCCGCGTGTATGAAGA
AGGCCTTCGGGTTGTAAAGCACTGTCAGCTGTTTGCTCATTGACGTTACCCGCAGAAGAA
GCACCGGCTAACTCCGTGCCAGCAGCCGCGGTAATACGGAGGGTGCAAGCGTTAATCGGA
ATTACTGGGCGTAAAGCGCACGCAGGCGGCTTGTTGAGTCGGATGGGCAATCGCCGGGCT
CAACCTGGGGACTGCATCTGCTACTGGCCAGCTTGAGTCTCGTAGAGGGGGGGAGAATTC
CAGGTGTAGCGGTGAAATGCGTAGAGATCTGGAGGAATACCGGTGGCGAAGGCTGCCCCC
TGGGCTAAGACTGACGTTCAGGTGCGAAAGCGTGGGGAGCAAACAGGATTAGATACCCTG
GTAGTCTACGCCGTAAACGATGTCGACTTGGTGTTAGTACCGTTGATGCGTGGCTTCCGG
AGCTAACGCGTTAAGTCGACCGCCTGGGGAGTACGGCCGCAAGGTTAAACCTCAAATGAA
TTGACGGGGGCCCGCACAAGCGGTGGAGCATGTGGTTTAATTCGATGCAACGCGAAGAGC
CTGACCTGGTCTTGACAGCCACAGAACTTTCCAGAGATGGATTGGTGCCTTCGGGACCTG
TGAGACAGGTGCTGCATGGCTGTCGTCAGCTCGTGTTGTGAAATGTTGGGTTAAGTCCCG
CAACGAGCGCAACCCTTATCCTTTGTTGCCAGCGGTCCGGCCGGGAACTCAAAGGAGACT
GCCAGTGATAAACTGGAGGAAGGTGGGGATGACGTCAAGTCATCATGGCCCTTACGACCA
GGGCTACACACGTGCTACAATGGCGCATACAAAGAGAAGCGACCTCGCGAGAGCAAGCGG
ACCTCATAAAGTGCGTCGTAGTCCGGATTGGAGTCTGCAACTCGACTCCATGAAGTCGGA
ATCGCTAGTAATCGTGGATCAGAATGCCACGGTGAATACGTTCCCGGGCCTTGTACACAC
CGCCCGTCA
>1883|DQ807512.1.1391 Prior=0.000043 Length=1391 NormPrior=0.000045
AGAGTTTGATCCTGGCTCAGGACGAACGCTGGCGGCGTGCTTGACACATGCAAGGCGAAC
GTAGAGCGATGGAAGCTTACTTCTATCAATCCTTCGGGAGTGGATTAGCGGCGGACGGGG
GAGTAACACGGGGGTAACCTGCCTCATAGAGGGGAATAGCCTTTCGAAAGGAAGATTAAT
ACCGCATAAGATTGTAGTACCGCATGGTACAGCAATTAAAGGAGTAATCCTAAAGGAGGG
GATTGCGTCTGATTAGCTAGGTGGAGGGGTAACGGCCCACCAAGGCGATGATCAGTAGCC
GACCTGAGAGGGTGATCGGCCACACTGGGACTGAGACACGGCCCAGACTCCTACGGGAGG
CAGCAGTGGGGAATCTTCCGCAATGGACGAAAGTCTGACGGAGCAACGCCGCGCGAGGGA
TGACTGCCTTCGGGTTGTAAAGCTCTGTCTTTAGGGACGCTAATGCCGGTACCTAAGGAG
GAAGCCACGGCTACCTACGTGCCGGCAGCCGCGGTAATACGTAGGTGGCAAGCGTTGTCC
GGAATTATTGGGCGTAAAGCGCGCGCAGGCGGATAGGTCAGTCTGTCTTAAAAGTTCGGG
GCTTAACCCCGTGATGGGATGGAAACTGCCAATCTAGAGTATCGGAGAGGAAAGTGGAAT
TCCTAGTGTAGCGGTGAAATGCGTAGATATTAGGAAGAACACAGTGGCGGAGTGCGACTT
TCTGGCCGAAACCCGACGCTGCGCCGCGAAAGCCAGGGGAGCGAACGGGATTAGATACCC
CGGTAGTCCTGGCCGTAAACGATGGGTACTAGGTGTAGGAGGTATCGACCCCTTCGTGCC
GGAGTTACCGCAATAAGTCCCCCGCCTGGGGAGTACGCCCGCAAGGTTGAAACTCAAAGG
AATTGACGGGGGCCCGCACAAGCGGTCAATCTCCTGGTACAATTCGACGCAACGCGAAGA
ACCTTACCAGGTCTTGACATTGATGGACAGAACCAGAGATGGTTCCTCTTCTTCGGAAGC
CAGATAACAGGTGGTGCATGGTTGTCGTCAGCTCGTGTCGTGAGATGTTGGGTTAAGTCC
CGCAACGAGCGCAACCCTTATCTTATGTTGCCAGCACGTAATGGTGGGACTCTCGCGAGC
CTGCCGGTAATAAACCGGAGGAAGGTGGGGATGACGTCAAATCATCATGCCCCTTATGAC
CTGGGCTACACACGTGCTACAATGGGTGGCAAAACGGGCAGCGAAACCGCGAGGTCAAGC
AAATCCCATAAAGTTGTTCTCAGTTCGGATTGTAGTCTGCAACGCGACTACATGAAGCCG
GAATCGCTAGTAATCGCGGATCAGCACGCCGCGGTGAGTACGTTCCCGGGCCTTGTACAC
ACCGCCCGTCA
>3|DQ805505.1.1364 Prior=0.000043 Length=1364 NormPrior=0.000046
AGAGTTTGATCCTGGCTCAGGACGAACGCTGGCGGCGTGCTTAACACATGCAAGTCGAAC
GGTGAAGCTCCAGCTTGCTGGGGTGGTTGAGTGGCGAACGGGGGAGGAACACGTGTGTAA
CCTGCCGCCTTCTTCTGGGTAACTGCTTGAAAGGGGAGCTAATACCCTGCTCGCATGGGT
GGGTTTGGAAAGGTTTTTTCTGGTGGGGGATGGGCTCGCGGCCTATCAGCGTGTTGGGGG
GGTGATGGTGCACAAGGGCGGTGGCGGGTAGCCGGCCTGAGAGGGTGGACGGCCACACTG
GGACTGAGACACGGCCCAGACTCCTACGGGAGGCAGCAGTAGGGAATATTGCACAATGGG
CGAACCCCTGATGCAGCAACGCCGCGTGAGTGAGGACGGCCTTCGGGTTGTAAAACTCTG
TCTTTGGGGACGTCATTGACGTTACCCGCAGAAGAAGCACCGGCTAACTCCGTGCCAGCA
GCCGCGGGAATACGGAGGGTGCGAGCGTGAATCGGAATTACTGGGCGTAAAGCGCACGCA
GGCGGTTTGTTAAGTCAGATGTGAAATCCCCGGGCTCAACCTGGGAACTGCATCTGATAC
TGGCAAGCTTGAGGCTCGTAGAGGGGGGGAGAATTCCCGGTGTAGCGGGGAAATGCTTAG
AGATCTGGAGGAATGCCGGGGGCGAAGGCGGCCCCCTGGACGAAGACTGACGCTCAGGGG
CGAAAGCGTGGGGAGCAAACAGGCGTAGATACCCTGGTCGTCCACGCCGTAAACGATGTC
GACTTGAGGTTGTGCCCTTGAGGCGTGGCTTCCGGAGCTAACGCGTTAAGTCGACCGCCT
GGGGAGTACGGCCGCAAGGTTAAAACTCAAATGAATTGACGGGGGCCCGCACAAGCGGTG
GAGCATGTGGTTTAATTCGATGCAACGCGAAGAACCTTACCTGGTCTTGACATCCACGGA
AGTTTTCAGAGATGAGAATGTGCCTTCGGGAACCGTGAGACAGGTGCTGCATGGCTGTCG
TCAGCTCGTGTTGTGAAATGTTGGGTTAAGTCCCGCAACGAGCGCAACCCTTATCCTTTG
TTGCTACCCGTCCGGCCGGGAACTCAAAGGAGACTGCCAGTGATAAACTGGAGGAAGGTG
GGGATGACGTCAAGTCATCATGGCCCTTACGACCAGGGCTACACACGTGCTACAATGGCG
CATACAAAGAGAAGCGACCTCGCGAGAGCAAGCGGACCTCATAAAGTGCGTCGTAGTCCG
AATTGGAGTCTGCAACTCGACTCCATGAAGTCTGAATCGCTAGTAAACGTGGCTCAGAAT
GCCACGGTGAATACGTTCCCGGGACTTGTACACACCGCCCGTCA
>1103|EU772605.1.1265 Prior=0.000039 Length=1265 NormPrior=0.000045
GAGTGAATTAGCGGCGGACGGGTGAGTAACACGTGGGTAACCTGCCTCATAGAGGGGAAT
AGCCTTTCGAAAGGAAGAGTAAGACCGCATAAGATTGTAGTACCGCATGGCACAGCAATT
AAAGGAGTAATCCGCTATGAGATGGACCCGCATCGCATTAGCTAGTTGGTGAGGTAACGG
CTCACCAAGGCGACGATGCGGAGCCGACCTGAGAGGGTGCTCGGCCACATTGGGACTGAG
ACCCGGCCCAGACTCCTACGGGAGGCAGCAGTGGGGAATATTGCACAATGGGGGAAACCC
TGATGCAGCACAGCCGCGTGAGTGATGACGGTCTTCGGATTGTAAAGCTCTGTCTTTAGG
GACGATAATGACGGTCCCTAAGGAGGAAGCCACGGCTAACTACGTGCCAGCAGCCGCGGT
AATACGTAGGTCCCGAGCGTTGTCCGGATTTATTGGGCGTAAAGCGAGCGCAGGCGGTTA
GAAAAGTCTGAAGGGAAAGGCAGTGGCTCAACCATTGTAGGCTTTGGAAACTGTTAAACT
TGAGTGCAGGAGAGAAAAGTGGAATTCCTAGTGTAGCGGTGAAATGCGGAGAGATTAGAA
GGAATACCGGTGGCGAAGGCGGCCCCCTGGACGAAGACTGACGCTCAGGTGCGAAAGCGT
GGGGAGCAAACAGGATTAGATACCCTGGTAGGCCACGCCGGAAACGATGGCGGCTTGGAG
GGTTGTGCCCTTGAGGCGTGGCTTCCGGAGCTAACGCGTTAAGGCGAACGCCTGGGGAGG
ACGGCCGCAAGGTTGAAACTCAAAGGAATTGACGGGGACCCGCACAAGCGGTGGAGCATG
TGGTTTAATTCGAAGCAACGCGAAGAACCTTACCAAGTCTTGACATCCACGGAAGTCTTC
AGAGATGAGAATGTGCCTTCGGGAACCGTCAGACAGGTGCTGCATGGCTGTCGTCAGCTC
GTGTTGTGGAATGTTGGGTTAAGTTCCGCAACAAGCGCAACCCTTATCCTAAGCTTCATG
CGGTCCGGCCGGGAACTCAAAGGAGACTGCCAGTGATAAACTGGAGGAAGGTGGGGATGA
CGTCAAGTCATCATGGCCCTTACGAGCAGGGCTACACACGTGCTACAATGGCGCATACAA
AGAGAAGCGACCTCGCGAGAGCAAGCGGACCTCATAAAGTGCGTCGTAGTCCGGATTGGA
GTCTGCAACTCGACTCCATGAAGTCGGAATCGCTAGTAATCGTGGATCAGAATGCCACGG
TGAAT
>822|AB293967.1.1266 Prior=0.000035 Length=1261 NormPrior=0.000041
CAGAAAGAAGCTTGCTTCTTTGCTGACGAGTGGCGGACGGGGGAGTAATGTCTGGGGAAC
TGCCTGATGGGGGGGGATAACTACTGGAAACGGTAGCTAATACCGCATAACGTCGCAAGA
CCAAAGAGGGGGACCTTCGGGCCTCTGGCCATCGGAGGTGCCCAGATGGGATTAGCTAGG
AGGGGGGGGAACGGCGCACCGAGGGGACGATCCCTGGCGTGTCGTGGAGGATGACCAGCC
ACACTGGAACTGAGACACGGTCCAGCCTCCTACGGGAGGCAGCAGTGGGGAATCTTCCGC
AATGGGCGCAAGCCTGATGCAGCCATGCCGCGTGTATGAAGAAGGCCTTCGTGGTGTAAA
GTACTTTCAGCGGGGAGGAAGGGAGTAAAGCGTTCCCCGCACAAGAAGCACCGGCTACCT
CCGTGCCAGCAGCCCGCGTAATACGGAGGGTGCAAGCGTTAATCGGAATTACTGGGCGTA
AAGCGCACGCAGGCGGTTTGTTAAGTCAGATGTGAAATCCCCGGGCTCAACCTGGGAACT
GCATCTGATACTGGCAGGCTTGGGTCTCGTAGAGGGGGGGAGAATTGCAGGGGTAGCGGT
GAAATGATATCAGGAGGAACACCGGTGGCGAAGGCGGGTCTCGGGGCCGTTACTGACGCT
GAGGAGCGAAAGCGGGGGGAGCAAACAGGATTAGAGACCCTGGTAGTCCACGCCGTAAAC
GATGTCGACTAGGTGTGGGGGCTCTTTCCGGGGTTTCCGCGCCGTAGCTAACGCATTAAG
TGCCCCGCCTGGGGAGTACGGCCGTACGGTGAAAACTCAAGGGCATTGACGGGGGCCCGC
ACAAGCGGTGGAGCATGTGGTTTAATTCGATGCAACGCGAAGAACCTTACCTGGTCTTGA
CATCCACGGAAGTTTTCAGAGATGAGAATGTGCCTTCGGGAAGTGAGACAGGTACTTCAT
GGCTGTCCTCAGCACGTGTTATGAAATGTTGGGTTAAGTCCCGCAACGAGCGCAACACTT
ATCCTTTGTTGCCAGCGGTCCGGCCGGGAAGCTGGGACCTCAAAGGAGACTGCCAGTGAT
AAACTGGAGGAAGGTGGGGATGACGTCAAGTCATCATGGCCCTTACGACCAGGGCTACAC
CCGTGCTACAATGGCCGGTACAGAGCGTTGCGATGTCGTGAGGCGGAGCGAATCCCTTAA
AGCCGGTCTCAGTTCGGATCGGTGTCTGCAGCTCGGCACCGTGAAGTTGGAGTCGCTAGT
A
>2378|AM183034.1.1458 Prior=0.000027 Length=1267 NormPrior=0.000031
TCTGCTATGAGATGGACCCGCGTCGCATTAGCTAGTTGGTGAGGTAACGGCTCACCAAGG
CGACGATGCGTAGCCGACCTGAGAGGGGGATCGGCCCCATTGGGACTGAGACACGGCCCA
GGCTCCTTCGGGAGGCAGCAGTAGGGAATCTTCGGCAATGGGGGGAACCCTGACCGAGCA
ACGCCGCGTGAGGGAAGAAGGGGTTCGGATCGTAAAGCTCTGTTGTTAAGGAAGAACGAG
CGTGAGAATGGAACTCATTGACGTTACCCGCAGAAGAAGCACCGGCTAACTCCGTGCCAG
CAGGCGCGGGAATACGGAGGGGGCAAGCGTTAATCGGAATTACTGGGCGTAAAGCGCACG
CAGGCGGTTTGTTAAGTCAGATGTGAAATCCCCGGGCTCAACCTGGGGACTTCATCGGGT
ACTGGCAAGCTTGAGGCTCGTAGGAAAGGAGACTTCCTAGTGTAGCGGTGAAATGCGTAG
AGATTAGGAAGAATACCTGTGGCGAGGGCGCCTTTCTGGACTGTAACTGACACTGAGGCT
CGAAAGGGTGGGGAGCAACGAGGGTTAGATACCCTGGTAGTCCACGCCGTAAACGATGAA
TACTAGGTGTAGGGGGTGTCATGACCCTCTGTGCCGCCGCTAACGCATTAAGTATTCCGC
CTGGGGAATACGGTCGCAAGATTAAAACTCAAAGGAATTGACGGGGGCCCGCACAAGCAG
CGGAGCATGTGGTTTAATTCGTGCATAAGCGCAGATCCTTACCGAGACTTGACATCCTGA
GTTGCTGTGTAAGGGGGGAAGCCACTTCGGTGGCAGGAAGACAGGTGGTGCATGGTTGTC
GTCAGCTCGTGTCGTGAGATGTTGGGTTAAGTCCCGCAACGAGCGCAACCCTTATTGTTA
GTTGCTACCATTTAGGTGAGCACTCTAGCGAGACTGGCCGGGTTAACCCGGGAGGAGGTG
GGGATGACGTCAAATCATCATGCCCCTTATGTCTAGGGCTACACACGTGCTACAATGGTC
GGTACAATGAGATGCAACCTCGCGAGAGTGAGCAAAACTATAAAACCGATCTCAGTTCGG
ATTGTAGGCTGAAACTCGCCTACATGAAGCTGGAGTTGCTAGTAATCGCGAATCAGCACG
TCGCGGTGCATCCGTTCCCGGGCCTTGTACCCCCCGCCCGTCACGCCATGAGAGTGGGCA
ATAACCAAAGTTCGTGCGCTACCCGCAAGGAGGCAGCGACCTAAGGTAGGGTCAGCGATT
GGGGTGA
