# Supplementary material for: Genome resolved analysis of a premature infant gut microbial community reveals a Varibaculum cambriense genome and a shift towards fermentation-based metabolism during the third week of life
Source: Microbiome. 2013 Dec 17;1:30. doi: 10.1186/2049-2618-1-30 (PMC4177395; doi:10.1186/2049-2618-1-30)
Supplement: Additional file 5 — KEGG annotations. [file 2049-2618-1-30-S5.zip]

Archive with 91 entries (82 files):
- af5_V_cambriense_pathway_tools/
- af5_V_cambriense_pathway_tools/.DS_Store
- __MACOSX/
- __MACOSX/af5_V_cambriense_pathway_tools/
- __MACOSX/af5_V_cambriense_pathway_tools/._.DS_Store
- af5_V_cambriense_pathway_tools/1.0/
- af5_V_cambriense_pathway_tools/1.0/data/
- af5_V_cambriense_pathway_tools/1.0/data/biopax-level2.owl
- af5_V_cambriense_pathway_tools/1.0/data/biopax-level3.owl
- af5_V_cambriense_pathway_tools/1.0/data/classes.dat
- af5_V_cambriense_pathway_tools/1.0/data/compounds.dat
- af5_V_cambriense_pathway_tools/1.0/data/dnabindsites.dat
- af5_V_cambriense_pathway_tools/1.0/data/dnaseq.fsa
- af5_V_cambriense_pathway_tools/1.0/data/dora-GEN-EL279331.fsa
- af5_V_cambriense_pathway_tools/1.0/data/dora-GEN-EL279334.fsa
- af5_V_cambriense_pathway_tools/1.0/data/dora-GEN-EL279335.fsa
- af5_V_cambriense_pathway_tools/1.0/data/enzrxns.dat
- af5_V_cambriense_pathway_tools/1.0/data/enzymes.col
- af5_V_cambriense_pathway_tools/1.0/data/genes.col
- af5_V_cambriense_pathway_tools/1.0/data/genes.dat
- af5_V_cambriense_pathway_tools/1.0/data/overview.graph
- af5_V_cambriense_pathway_tools/1.0/data/pathways.col
- af5_V_cambriense_pathway_tools/1.0/data/pathways.dat
- af5_V_cambriense_pathway_tools/1.0/data/priors/
- af5_V_cambriense_pathway_tools/1.0/data/priors/adjacent-p
- af5_V_cambriense_pathway_tools/1.0/data/priors/aln-len
- af5_V_cambriense_pathway_tools/1.0/data/priors/avg-rank
- af5_V_cambriense_pathway_tools/1.0/data/priors/evals
- af5_V_cambriense_pathway_tools/1.0/data/priors/in-directon
- af5_V_cambriense_pathway_tools/1.0/data/priors/same-gene
- af5_V_cambriense_pathway_tools/1.0/data/priors/sscores
- af5_V_cambriense_pathway_tools/1.0/data/promoters.dat
- af5_V_cambriense_pathway_tools/1.0/data/protcplxs.col
- af5_V_cambriense_pathway_tools/1.0/data/protein-features.dat
- af5_V_cambriense_pathway_tools/1.0/data/proteins.dat
- af5_V_cambriense_pathway_tools/1.0/data/protligandcplxes.dat
- af5_V_cambriense_pathway_tools/1.0/data/protseq.fsa
- af5_V_cambriense_pathway_tools/1.0/data/protseq.fsa.phr
- af5_V_cambriense_pathway_tools/1.0/data/protseq.fsa.pin
- af5_V_cambriense_pathway_tools/1.0/data/protseq.fsa.pog
- af5_V_cambriense_pathway_tools/1.0/data/protseq.fsa.psd
- af5_V_cambriense_pathway_tools/1.0/data/protseq.fsa.psi
- af5_V_cambriense_pathway_tools/1.0/data/protseq.fsa.psq
- af5_V_cambriense_pathway_tools/1.0/data/pubs.dat
- af5_V_cambriense_pathway_tools/1.0/data/reactions.dat
- af5_V_cambriense_pathway_tools/1.0/data/regulation.dat
- af5_V_cambriense_pathway_tools/1.0/data/regulons.dat
- af5_V_cambriense_pathway_tools/1.0/data/species.dat
- af5_V_cambriense_pathway_tools/1.0/data/terminators.dat
- af5_V_cambriense_pathway_tools/1.0/data/TIP-ctb-DORA.dat
- af5_V_cambriense_pathway_tools/1.0/data/transporters.col
- af5_V_cambriense_pathway_tools/1.0/data/transunits.dat
- af5_V_cambriense_pathway_tools/1.0/input/
- af5_V_cambriense_pathway_tools/1.0/input/dora20.1.fasta
- af5_V_cambriense_pathway_tools/1.0/input/dora20.1.gbk
- af5_V_cambriense_pathway_tools/1.0/input/dora20.2.fasta
- af5_V_cambriense_pathway_tools/1.0/input/dora20.2.gbk
- af5_V_cambriense_pathway_tools/1.0/input/dora20.3.fasta
- af5_V_cambriense_pathway_tools/1.0/input/dora20.3.gbk
- af5_V_cambriense_pathway_tools/1.0/input/genetic-elements.dat
- af5_V_cambriense_pathway_tools/1.0/input/organism-init.dat
- af5_V_cambriense_pathway_tools/1.0/input/organism.dat
- af5_V_cambriense_pathway_tools/1.0/input/sample-genetic-elements.dat
- af5_V_cambriense_pathway_tools/1.0/kb/
- af5_V_cambriense_pathway_tools/1.0/kb/dorabase.ocelot
- af5_V_cambriense_pathway_tools/1.0/kb/dorabase.ocelot~
- af5_V_cambriense_pathway_tools/1.0/reports/
- af5_V_cambriense_pathway_tools/1.0/reports/blasterrors.log
- af5_V_cambriense_pathway_tools/1.0/reports/consistency-checker-report-2013-01-17_15-59-33.txt
- af5_V_cambriense_pathway_tools/1.0/reports/consistency-checker-report-2013-01-18_00-09-11.txt
- af5_V_cambriense_pathway_tools/1.0/reports/dead-end-metabolites-2013-01-21_13-20-28.txt
- af5_V_cambriense_pathway_tools/1.0/reports/dead-end-metabolites-2013-01-21_13-20-46.txt
- af5_V_cambriense_pathway_tools/1.0/reports/DORA_filled-holes.html
- af5_V_cambriense_pathway_tools/1.0/reports/DORAholes0-119.html
- af5_V_cambriense_pathway_tools/1.0/reports/DORAholes0-98.html
- af5_V_cambriense_pathway_tools/1.0/reports/hole-data
- af5_V_cambriense_pathway_tools/1.0/reports/incremental-update-progress.dat
- af5_V_cambriense_pathway_tools/1.0/reports/incremental-update-report.txt
- af5_V_cambriense_pathway_tools/1.0/reports/incremental-update-report.txt~
- af5_V_cambriense_pathway_tools/1.0/reports/name-matching-report.txt
- af5_V_cambriense_pathway_tools/1.0/reports/name-matching-report.txt~
- af5_V_cambriense_pathway_tools/1.0/reports/operon-prediction-report.txt
- af5_V_cambriense_pathway_tools/1.0/reports/pathways-report.txt
- af5_V_cambriense_pathway_tools/1.0/reports/pwy-evidence-list.dat
- af5_V_cambriense_pathway_tools/1.0/reports/pwy-evidence-list.dat~
- af5_V_cambriense_pathway_tools/1.0/reports/pwy-inference-report.txt
- af5_V_cambriense_pathway_tools/1.0/reports/pwy-rescoring-report.txt
- af5_V_cambriense_pathway_tools/1.0/reports/pwy-rescoring-report.txt~
- af5_V_cambriense_pathway_tools/1.0/reports/transport-summary.txt
- af5_V_cambriense_pathway_tools/1.0/reports/trial-parse-report.txt
- af5_V_cambriense_pathway_tools/default-version
