# Supplementary material for: Genome resolved analysis of a premature infant gut microbial community reveals a Varibaculum cambriense genome and a shift towards fermentation-based metabolism during the third week of life
Source: Microbiome. 2013 Dec 17;1:30. doi: 10.1186/2049-2618-1-30 (PMC4177395; doi:10.1186/2049-2618-1-30)
Supplement: Additional file 5 — KEGG annotations. [file 2049-2618-1-30-S5.zip › af5_V_cambriense_pathway_tools/1.0/data/biopax-level2.owl]

<?xml version="1.0" encoding="UTF-8"?>
<rdf:RDF
 xml:base="http://biocyc.org/biopax/biopax-level2"
 xmlns="http://biocyc.org/biopax/biopax-level2#"
 xmlns:owl="http://www.w3.org/2002/07/owl#"
 xmlns:rdf="http://www.w3.org/1999/02/22-rdf-syntax-ns#"
 xmlns:rdfs="http://www.w3.org/2000/01/rdf-schema#"
 xmlns:xs="http://www.w3.org/2001/XMLSchema#"
 xmlns:bp="http://www.biopax.org/release/biopax-level2.owl#"
>
 <owl:Ontology rdf:about="">
    <owl:imports rdf:resource="http://www.biopax.org/release/biopax-level2.owl"/>
 <rdfs:comment>DoraCyc%32Version%321%460%46</rdfs:comment>
 </owl:Ontology>
  <bp:physicalEntityParticipant rdf:ID="phys-ent-participant15888">
    <bp:STOICHIOMETRIC-COEFFICIENT rdf:datatype="http://www.w3.org/2001/XMLSchema#int">1</bp:STOICHIOMETRIC-COEFFICIENT>
    <bp:PHYSICAL-ENTITY>
      <bp:smallMolecule rdf:ID="smallMolecule157">
        <bp:XREF>
          <bp:unificationXref rdf:ID="unificationXref162">
            <bp:ID rdf:datatype="http://www.w3.org/2001/XMLSchema#string">D-ALANINE</bp:ID>
            <bp:DB rdf:datatype="http://www.w3.org/2001/XMLSchema#string">DoraCyc</bp:DB>
          </bp:unificationXref>
        </bp:XREF>
        <bp:XREF>
          <bp:unificationXref rdf:ID="unificationXref161">
            <bp:ID rdf:datatype="http://www.w3.org/2001/XMLSchema#string">338-69-2</bp:ID>
            <bp:DB rdf:datatype="http://www.w3.org/2001/XMLSchema#string">CAS</bp:DB>
          </bp:unificationXref>
        </bp:XREF>
        <bp:XREF>
          <bp:unificationXref rdf:ID="unificationXref160">
            <bp:ID rdf:datatype="http://www.w3.org/2001/XMLSchema#string">C00133</bp:ID>
            <bp:DB rdf:datatype="http://www.w3.org/2001/XMLSchema#string">KEGG</bp:DB>
          </bp:unificationXref>
        </bp:XREF>
        <bp:XREF>
          <bp:unificationXref rdf:ID="unificationXref159">
            <bp:ID rdf:datatype="http://www.w3.org/2001/XMLSchema#string">7311725</bp:ID>
            <bp:DB rdf:datatype="http://www.w3.org/2001/XMLSchema#string">PubChem</bp:DB>
          </bp:unificationXref>
        </bp:XREF>
        <bp:XREF>
          <bp:unificationXref rdf:ID="unificationXref158">
            <bp:ID rdf:datatype="http://www.w3.org/2001/XMLSchema#string">57416</bp:ID>
            <bp:DB rdf:datatype="http://www.w3.org/2001/XMLSchema#string">ChEBI</bp:DB>
          </bp:unificationXref>
        </bp:XREF>
        <bp:STRUCTURE>
          <bp:chemicalStructure rdf:ID="chemicalStructure163">
            <bp:STRUCTURE-FORMAT rdf:datatype="http://www.w3.org/2001/XMLSchema#string">CML</bp:STRUCTURE-FORMAT>
            <bp:STRUCTURE-DATA rdf:datatype="http://www.w3.org/2001/XMLSchema#string"> &lt;cml&gt;
  &lt;molecule id=&quot;D-ALANINE&quot; title=&quot;D-alanine&quot; formalCharge=&quot;0&quot; dictRef=&quot;dictD-ALANINE&quot;&gt;
   &lt;atomArray&gt;
    &lt;atom id=&quot;D-ALANINE-atom1&quot; elementType=&quot;C&quot; x2=&quot;-3576.0&quot; y2=&quot;-2080.0&quot;/&gt;
    &lt;atom id=&quot;D-ALANINE-atom2&quot; elementType=&quot;C&quot; x2=&quot;3553.0&quot; y2=&quot;2068.0&quot;/&gt;
    &lt;atom id=&quot;D-ALANINE-atom3&quot; elementType=&quot;C&quot; x2=&quot;-10708.0&quot; y2=&quot;2068.0&quot;/&gt;
    &lt;atom id=&quot;D-ALANINE-atom4&quot; elementType=&quot;N&quot; x2=&quot;-3542.0&quot; y2=&quot;-10273.0&quot; formalCharge=&quot;1&quot;/&gt;
    &lt;atom id=&quot;D-ALANINE-atom5&quot; elementType=&quot;O&quot; x2=&quot;10685.0&quot; y2=&quot;-2080.0&quot; formalCharge=&quot;-1&quot;/&gt;
    &lt;atom id=&quot;D-ALANINE-atom6&quot; elementType=&quot;O&quot; x2=&quot;3553.0&quot; y2=&quot;10330.0&quot;/&gt;
   &lt;/atomArray&gt;
   &lt;bondArray&gt;
    &lt;bond id=&quot;D-ALANINE-bond1&quot; atomRefs=&quot;D-ALANINE-atom2 D-ALANINE-atom6&quot; order=&quot;2&quot;/&gt;
    &lt;bond id=&quot;D-ALANINE-bond2&quot; atomRefs=&quot;D-ALANINE-atom2 D-ALANINE-atom5&quot; order=&quot;1&quot;/&gt;
    &lt;bond id=&quot;D-ALANINE-bond3&quot; atomRefs=&quot;D-ALANINE-atom1 D-ALANINE-atom4&quot; order=&quot;1&quot;/&gt;
    &lt;bond id=&quot;D-ALANINE-bond4&quot; atomRefs=&quot;D-ALANINE-atom1 D-ALANINE-atom3&quot; order=&quot;1&quot;/&gt;
    &lt;bond id=&quot;D-ALANINE-bond5&quot; atomRefs=&quot;D-ALANINE-atom1 D-ALANINE-atom2&quot; order=&quot;1&quot;/&gt;
   &lt;/bondArray&gt;
   &lt;formula concise=&quot;H 7 O 2 N 1 C 3&quot;/&gt;
   &lt;float title=&quot;molecularWeight&quot; units=&quot;g/mol&quot;&gt;89.094&lt;/float&gt;
   &lt;string title=&quot;smiles&quot;&gt;C(C(C)[N+])([O-])=O&lt;/string&gt;
  &lt;/molecule&gt;
 &lt;/cml&gt;
</bp:STRUCTURE-DATA>
          </bp:chemicalStructure>
        </bp:STRUCTURE>
        <bp:NAME rdf:datatype="http://www.w3.org/2001/XMLSchema#string">D-alanine</bp:NAME>
        <bp:MOLECULAR-WEIGHT rdf:datatype="http://www.w3.org/2001/XMLSchema#float">89.094</bp:MOLECULAR-WEIGHT>
      </bp:smallMolecule>
    </bp:PHYSICAL-ENTITY>
    <bp:CELLULAR-LOCATION>
      <bp:openControlledVocabulary rdf:ID="openControlledVocabulary14">
        <bp:XREF>
          <bp:unificationXref rdf:ID="unificationXref15">
            <bp:ID rdf:datatype="http://www.w3.org/2001/XMLSchema#string">GO:0005829</bp:ID>
            <bp:DB rdf:datatype="http://www.w3.org/2001/XMLSchema#string">GO</bp:DB>
          </bp:unificationXref>
        </bp:XREF>
        <bp:TERM rdf:datatype="http://www.w3.org/2001/XMLSchema#string">CCO-CYTOSOL</bp:TERM>
      </bp:openControlledVocabulary>
    </bp:CELLULAR-LOCATION>
  </bp:physicalEntityParticipant>
  <bp:physicalEntityParticipant rdf:ID="phys-ent-participant15887">
    <bp:STOICHIOMETRIC-COEFFICIENT rdf:datatype="http://www.w3.org/2001/XMLSchema#int">1</bp:STOICHIOMETRIC-COEFFICIENT>
    <bp:PHYSICAL-ENTITY>
      <bp:smallMolecule rdf:ID="smallMolecule6841">
        <bp:XREF>
          <bp:unificationXref rdf:ID="unificationXref6844">
            <bp:ID rdf:datatype="http://www.w3.org/2001/XMLSchema#string">CPD-12258</bp:ID>
            <bp:DB rdf:datatype="http://www.w3.org/2001/XMLSchema#string">DoraCyc</bp:DB>
          </bp:unificationXref>
        </bp:XREF>
        <bp:XREF>
          <bp:unificationXref rdf:ID="unificationXref6843">
            <bp:ID rdf:datatype="http://www.w3.org/2001/XMLSchema#string">46173308</bp:ID>
            <bp:DB rdf:datatype="http://www.w3.org/2001/XMLSchema#string">PubChem</bp:DB>
          </bp:unificationXref>
        </bp:XREF>
        <bp:XREF>
          <bp:unificationXref rdf:ID="unificationXref6842">
            <bp:ID rdf:datatype="http://www.w3.org/2001/XMLSchema#string">C06432</bp:ID>
            <bp:DB rdf:datatype="http://www.w3.org/2001/XMLSchema#string">KEGG</bp:DB>
          </bp:unificationXref>
        </bp:XREF>
        <bp:SYNONYMS rdf:datatype="http://www.w3.org/2001/XMLSchema#string">UDP-Mur2Ac(oyl-L-Ala-g-D-Glu-L-Lys-D-Ala)</bp:SYNONYMS>
        <bp:SYNONYMS rdf:datatype="http://www.w3.org/2001/XMLSchema#string">UDP-MurNAc-tetrapeptide</bp:SYNONYMS>
        <bp:STRUCTURE>
          <bp:chemicalStructure rdf:ID="chemicalStructure6845">
            <bp:STRUCTURE-FORMAT rdf:datatype="http://www.w3.org/2001/XMLSchema#string">CML</bp:STRUCTURE-FORMAT>
            <bp:STRUCTURE-DATA rdf:datatype="http://www.w3.org/2001/XMLSchema#string"> &lt;cml&gt;
  &lt;molecule id=&quot;CPD-12258&quot; title=&quot;UDP-N-acetylmuramoyl-L-alanyl-gamma-D-glutamyl-L-lysyl-D-alanine&quot; formalCharge=&quot;-3&quot; dictRef=&quot;dictCPD-12258&quot;&gt;
   &lt;atomArray&gt;
    &lt;atom id=&quot;CPD-12258-atom1&quot; elementType=&quot;C&quot; x2=&quot;529.0&quot; y2=&quot;-351.0&quot;/&gt;
    &lt;atom id=&quot;CPD-12258-atom2&quot; elementType=&quot;C&quot; x2=&quot;477.0&quot; y2=&quot;-363.0&quot;/&gt;
    &lt;atom id=&quot;CPD-12258-atom3&quot; elementType=&quot;C&quot; x2=&quot;499.0&quot; y2=&quot;-386.0&quot;/&gt;
    &lt;atom id=&quot;CPD-12258-atom4&quot; elementType=&quot;O&quot; x2=&quot;536.0&quot; y2=&quot;-363.0&quot;/&gt;
    &lt;atom id=&quot;CPD-12258-atom5&quot; elementType=&quot;O&quot; x2=&quot;469.0&quot; y2=&quot;-386.0&quot;/&gt;
    &lt;atom id=&quot;CPD-12258-atom6&quot; elementType=&quot;O&quot; x2=&quot;492.0&quot; y2=&quot;-363.0&quot;/&gt;
    &lt;atom id=&quot;CPD-12258-atom7&quot; elementType=&quot;O&quot; x2=&quot;629.0&quot; y2=&quot;-372.0&quot;/&gt;
    &lt;atom id=&quot;CPD-12258-atom8&quot; elementType=&quot;O&quot; x2=&quot;605.0&quot; y2=&quot;-355.0&quot;/&gt;
    &lt;atom id=&quot;CPD-12258-atom9&quot; elementType=&quot;O&quot; x2=&quot;555.0&quot; y2=&quot;-369.0&quot;/&gt;
    &lt;atom id=&quot;CPD-12258-atom10&quot; elementType=&quot;O&quot; x2=&quot;548.0&quot; y2=&quot;-369.0&quot;/&gt;
    &lt;atom id=&quot;CPD-12258-atom11&quot; elementType=&quot;O&quot; x2=&quot;529.0&quot; y2=&quot;-402.0&quot;/&gt;
    &lt;atom id=&quot;CPD-12258-atom12&quot; elementType=&quot;O&quot; x2=&quot;576.0&quot; y2=&quot;-358.0&quot;/&gt;
    &lt;atom id=&quot;CPD-12258-atom13&quot; elementType=&quot;O&quot; x2=&quot;507.0&quot; y2=&quot;-390.0&quot;/&gt;
    &lt;atom id=&quot;CPD-12258-atom14&quot; elementType=&quot;O&quot; x2=&quot;595.0&quot; y2=&quot;-354.0&quot;/&gt;
    &lt;atom id=&quot;CPD-12258-atom15&quot; elementType=&quot;O&quot; x2=&quot;564.0&quot; y2=&quot;-385.0&quot; formalCharge=&quot;-1&quot;/&gt;
    &lt;atom id=&quot;CPD-12258-atom16&quot; elementType=&quot;O&quot; x2=&quot;539.0&quot; y2=&quot;-385.0&quot; formalCharge=&quot;-1&quot;/&gt;
    &lt;atom id=&quot;CPD-12258-atom17&quot; elementType=&quot;C&quot; x2=&quot;616.0&quot; y2=&quot;-379.0&quot;/&gt;
    &lt;atom id=&quot;CPD-12258-atom18&quot; elementType=&quot;C&quot; x2=&quot;608.0&quot; y2=&quot;-378.0&quot;/&gt;
    &lt;atom id=&quot;CPD-12258-atom19&quot; elementType=&quot;C&quot; x2=&quot;522.0&quot; y2=&quot;-398.0&quot;/&gt;
    &lt;atom id=&quot;CPD-12258-atom20&quot; elementType=&quot;C&quot; x2=&quot;574.0&quot; y2=&quot;-377.0&quot;/&gt;
    &lt;atom id=&quot;CPD-12258-atom21&quot; elementType=&quot;N&quot; x2=&quot;484.0&quot; y2=&quot;-377.0&quot;/&gt;
    &lt;atom id=&quot;CPD-12258-atom22&quot; elementType=&quot;N&quot; x2=&quot;461.0&quot; y2=&quot;-372.0&quot;/&gt;
    &lt;atom id=&quot;CPD-12258-atom23&quot; elementType=&quot;N&quot; x2=&quot;522.0&quot; y2=&quot;-363.0&quot;/&gt;
    &lt;atom id=&quot;CPD-12258-atom24&quot; elementType=&quot;O&quot; x2=&quot;567.0&quot; y2=&quot;-372.0&quot;/&gt;
    &lt;atom id=&quot;CPD-12258-atom25&quot; elementType=&quot;O&quot; x2=&quot;529.0&quot; y2=&quot;-386.0&quot;/&gt;
    &lt;atom id=&quot;CPD-12258-atom26&quot; elementType=&quot;O&quot; x2=&quot;507.0&quot; y2=&quot;-372.0&quot;/&gt;
    &lt;atom id=&quot;CPD-12258-atom27&quot; elementType=&quot;O&quot; x2=&quot;589.0&quot; y2=&quot;-376.0&quot;/&gt;
    &lt;atom id=&quot;CPD-12258-atom28&quot; elementType=&quot;O&quot; x2=&quot;536.0&quot; y2=&quot;-372.0&quot;/&gt;
    &lt;atom id=&quot;CPD-12258-atom29&quot; elementType=&quot;O&quot; x2=&quot;552.0&quot; y2=&quot;-381.0&quot;/&gt;
    &lt;atom id=&quot;CPD-12258-atom30&quot; elementType=&quot;C&quot; x2=&quot;529.0&quot; y2=&quot;-359.0&quot;/&gt;
    &lt;atom id=&quot;CPD-12258-atom31&quot; elementType=&quot;C&quot; x2=&quot;469.0&quot; y2=&quot;-377.0&quot;/&gt;
    &lt;atom id=&quot;CPD-12258-atom32&quot; elementType=&quot;C&quot; x2=&quot;492.0&quot; y2=&quot;-372.0&quot;/&gt;
    &lt;atom id=&quot;CPD-12258-atom33&quot; elementType=&quot;C&quot; x2=&quot;621.0&quot; y2=&quot;-371.0&quot;/&gt;
    &lt;atom id=&quot;CPD-12258-atom34&quot; elementType=&quot;C&quot; x2=&quot;609.0&quot; y2=&quot;-363.0&quot;/&gt;
    &lt;atom id=&quot;CPD-12258-atom35&quot; elementType=&quot;C&quot; x2=&quot;477.0&quot; y2=&quot;-372.0&quot;/&gt;
    &lt;atom id=&quot;CPD-12258-atom36&quot; elementType=&quot;C&quot; x2=&quot;499.0&quot; y2=&quot;-377.0&quot;/&gt;
    &lt;atom id=&quot;CPD-12258-atom37&quot; elementType=&quot;C&quot; x2=&quot;454.0&quot; y2=&quot;-377.0&quot;/&gt;
    &lt;atom id=&quot;CPD-12258-atom38&quot; elementType=&quot;C&quot; x2=&quot;522.0&quot; y2=&quot;-390.0&quot;/&gt;
    &lt;atom id=&quot;CPD-12258-atom39&quot; elementType=&quot;C&quot; x2=&quot;581.0&quot; y2=&quot;-372.0&quot;/&gt;
    &lt;atom id=&quot;CPD-12258-atom40&quot; elementType=&quot;C&quot; x2=&quot;582.0&quot; y2=&quot;-363.0&quot;/&gt;
    &lt;atom id=&quot;CPD-12258-atom41&quot; elementType=&quot;C&quot; x2=&quot;514.0&quot; y2=&quot;-386.0&quot;/&gt;
    &lt;atom id=&quot;CPD-12258-atom42&quot; elementType=&quot;C&quot; x2=&quot;590.0&quot; y2=&quot;-362.0&quot;/&gt;
    &lt;atom id=&quot;CPD-12258-atom43&quot; elementType=&quot;C&quot; x2=&quot;529.0&quot; y2=&quot;-377.0&quot;/&gt;
    &lt;atom id=&quot;CPD-12258-atom44&quot; elementType=&quot;C&quot; x2=&quot;522.0&quot; y2=&quot;-372.0&quot;/&gt;
    &lt;atom id=&quot;CPD-12258-atom45&quot; elementType=&quot;C&quot; x2=&quot;514.0&quot; y2=&quot;-377.0&quot;/&gt;
    &lt;atom id=&quot;CPD-12258-atom46&quot; elementType=&quot;C&quot; x2=&quot;595.0&quot; y2=&quot;-369.0&quot;/&gt;
    &lt;atom id=&quot;CPD-12258-atom47&quot; elementType=&quot;N&quot; x2=&quot;618.0&quot; y2=&quot;-364.0&quot;/&gt;
    &lt;atom id=&quot;CPD-12258-atom48&quot; elementType=&quot;N&quot; x2=&quot;604.0&quot; y2=&quot;-370.0&quot;/&gt;
    &lt;atom id=&quot;CPD-12258-atom49&quot; elementType=&quot;P&quot; x2=&quot;559.0&quot; y2=&quot;-377.0&quot;/&gt;
    &lt;atom id=&quot;CPD-12258-atom50&quot; elementType=&quot;P&quot; x2=&quot;544.0&quot; y2=&quot;-377.0&quot;/&gt;
    &lt;atom id=&quot;CPD-12258-atom51&quot; elementType=&quot;C&quot; x2=&quot;454.0&quot; y2=&quot;-386.0&quot;/&gt;
    &lt;atom id=&quot;CPD-12258-atom52&quot; elementType=&quot;O&quot; x2=&quot;447.0&quot; y2=&quot;-390.0&quot;/&gt;
    &lt;atom id=&quot;CPD-12258-atom53&quot; elementType=&quot;O&quot; x2=&quot;461.0&quot; y2=&quot;-390.0&quot; formalCharge=&quot;-1&quot;/&gt;
    &lt;atom id=&quot;CPD-12258-atom54&quot; elementType=&quot;C&quot; x2=&quot;447.0&quot; y2=&quot;-372.0&quot;/&gt;
    &lt;atom id=&quot;CPD-12258-atom55&quot; elementType=&quot;C&quot; x2=&quot;440.0&quot; y2=&quot;-377.0&quot;/&gt;
    &lt;atom id=&quot;CPD-12258-atom56&quot; elementType=&quot;C&quot; x2=&quot;432.0&quot; y2=&quot;-372.0&quot;/&gt;
    &lt;atom id=&quot;CPD-12258-atom57&quot; elementType=&quot;O&quot; x2=&quot;432.0&quot; y2=&quot;-363.0&quot;/&gt;
    &lt;atom id=&quot;CPD-12258-atom58&quot; elementType=&quot;N&quot; x2=&quot;424.0&quot; y2=&quot;-377.0&quot;/&gt;
    &lt;atom id=&quot;CPD-12258-atom59&quot; elementType=&quot;C&quot; x2=&quot;416.0&quot; y2=&quot;-372.0&quot;/&gt;
    &lt;atom id=&quot;CPD-12258-atom60&quot; elementType=&quot;C&quot; x2=&quot;409.0&quot; y2=&quot;-377.0&quot;/&gt;
    &lt;atom id=&quot;CPD-12258-atom61&quot; elementType=&quot;N&quot; x2=&quot;402.0&quot; y2=&quot;-372.0&quot;/&gt;
    &lt;atom id=&quot;CPD-12258-atom62&quot; elementType=&quot;O&quot; x2=&quot;409.0&quot; y2=&quot;-386.0&quot;/&gt;
    &lt;atom id=&quot;CPD-12258-atom63&quot; elementType=&quot;C&quot; x2=&quot;416.0&quot; y2=&quot;-363.0&quot;/&gt;
    &lt;atom id=&quot;CPD-12258-atom64&quot; elementType=&quot;C&quot; x2=&quot;424.0&quot; y2=&quot;-359.0&quot;/&gt;
    &lt;atom id=&quot;CPD-12258-atom65&quot; elementType=&quot;C&quot; x2=&quot;424.0&quot; y2=&quot;-351.0&quot;/&gt;
    &lt;atom id=&quot;CPD-12258-atom66&quot; elementType=&quot;C&quot; x2=&quot;432.0&quot; y2=&quot;-347.0&quot;/&gt;
    &lt;atom id=&quot;CPD-12258-atom67&quot; elementType=&quot;N&quot; x2=&quot;432.0&quot; y2=&quot;-339.0&quot; formalCharge=&quot;1&quot;/&gt;
    &lt;atom id=&quot;CPD-12258-atom68&quot; elementType=&quot;C&quot; x2=&quot;395.0&quot; y2=&quot;-377.0&quot;/&gt;
    &lt;atom id=&quot;CPD-12258-atom69&quot; elementType=&quot;C&quot; x2=&quot;388.0&quot; y2=&quot;-372.0&quot;/&gt;
    &lt;atom id=&quot;CPD-12258-atom70&quot; elementType=&quot;C&quot; x2=&quot;395.0&quot; y2=&quot;-386.0&quot;/&gt;
    &lt;atom id=&quot;CPD-12258-atom71&quot; elementType=&quot;O&quot; x2=&quot;388.0&quot; y2=&quot;-363.0&quot;/&gt;
    &lt;atom id=&quot;CPD-12258-atom72&quot; elementType=&quot;O&quot; x2=&quot;380.0&quot; y2=&quot;-377.0&quot; formalCharge=&quot;-1&quot;/&gt;
   &lt;/atomArray&gt;
   &lt;bondArray&gt;
    &lt;bond id=&quot;CPD-12258-bond1&quot; atomRefs=&quot;CPD-12258-atom46 CPD-12258-atom48&quot; order=&quot;1&quot;/&gt;
    &lt;bond id=&quot;CPD-12258-bond2&quot; atomRefs=&quot;CPD-12258-atom44 CPD-12258-atom45&quot; order=&quot;1&quot;/&gt;
    &lt;bond id=&quot;CPD-12258-bond3&quot; atomRefs=&quot;CPD-12258-atom43 CPD-12258-atom44&quot; order=&quot;1&quot;/&gt;
    &lt;bond id=&quot;CPD-12258-bond4&quot; atomRefs=&quot;CPD-12258-atom42 CPD-12258-atom46&quot; order=&quot;1&quot;/&gt;
    &lt;bond id=&quot;CPD-12258-bond5&quot; atomRefs=&quot;CPD-12258-atom41 CPD-12258-atom45&quot; order=&quot;1&quot;/&gt;
    &lt;bond id=&quot;CPD-12258-bond6&quot; atomRefs=&quot;CPD-12258-atom40 CPD-12258-atom42&quot; order=&quot;1&quot;/&gt;
    &lt;bond id=&quot;CPD-12258-bond7&quot; atomRefs=&quot;CPD-12258-atom39 CPD-12258-atom40&quot; order=&quot;1&quot;/&gt;
    &lt;bond id=&quot;CPD-12258-bond8&quot; atomRefs=&quot;CPD-12258-atom38 CPD-12258-atom41&quot; order=&quot;1&quot;/&gt;
    &lt;bond id=&quot;CPD-12258-bond9&quot; atomRefs=&quot;CPD-12258-atom34 CPD-12258-atom48&quot; order=&quot;1&quot;/&gt;
    &lt;bond id=&quot;CPD-12258-bond10&quot; atomRefs=&quot;CPD-12258-atom47 CPD-12258-atom34&quot; order=&quot;1&quot;/&gt;
    &lt;bond id=&quot;CPD-12258-bond11&quot; atomRefs=&quot;CPD-12258-atom33 CPD-12258-atom47&quot; order=&quot;1&quot;/&gt;
    &lt;bond id=&quot;CPD-12258-bond12&quot; atomRefs=&quot;CPD-12258-atom32 CPD-12258-atom36&quot; order=&quot;1&quot;/&gt;
    &lt;bond id=&quot;CPD-12258-bond13&quot; atomRefs=&quot;CPD-12258-atom31 CPD-12258-atom35&quot; order=&quot;1&quot;/&gt;
    &lt;bond id=&quot;CPD-12258-bond14&quot; atomRefs=&quot;CPD-12258-atom29 CPD-12258-atom50&quot; order=&quot;1&quot;/&gt;
    &lt;bond id=&quot;CPD-12258-bond15&quot; atomRefs=&quot;CPD-12258-atom29 CPD-12258-atom49&quot; order=&quot;1&quot;/&gt;
    &lt;bond id=&quot;CPD-12258-bond16&quot; atomRefs=&quot;CPD-12258-atom28 CPD-12258-atom50&quot; order=&quot;1&quot;/&gt;
    &lt;bond id=&quot;CPD-12258-bond17&quot; atomRefs=&quot;CPD-12258-atom43 CPD-12258-atom28&quot; order=&quot;1&quot;/&gt;
    &lt;bond id=&quot;CPD-12258-bond18&quot; atomRefs=&quot;CPD-12258-atom27 CPD-12258-atom46&quot; order=&quot;1&quot;/&gt;
    &lt;bond id=&quot;CPD-12258-bond19&quot; atomRefs=&quot;CPD-12258-atom27 CPD-12258-atom39&quot; order=&quot;1&quot;/&gt;
    &lt;bond id=&quot;CPD-12258-bond20&quot; atomRefs=&quot;CPD-12258-atom45 CPD-12258-atom26&quot; order=&quot;1&quot;/&gt;
    &lt;bond id=&quot;CPD-12258-bond21&quot; atomRefs=&quot;CPD-12258-atom26 CPD-12258-atom36&quot; order=&quot;1&quot;/&gt;
    &lt;bond id=&quot;CPD-12258-bond22&quot; atomRefs=&quot;CPD-12258-atom25 CPD-12258-atom43&quot; order=&quot;1&quot;/&gt;
    &lt;bond id=&quot;CPD-12258-bond23&quot; atomRefs=&quot;CPD-12258-atom25 CPD-12258-atom38&quot; order=&quot;1&quot;/&gt;
    &lt;bond id=&quot;CPD-12258-bond24&quot; atomRefs=&quot;CPD-12258-atom24 CPD-12258-atom49&quot; order=&quot;1&quot;/&gt;
    &lt;bond id=&quot;CPD-12258-bond25&quot; atomRefs=&quot;CPD-12258-atom44 CPD-12258-atom23&quot; order=&quot;1&quot;/&gt;
    &lt;bond id=&quot;CPD-12258-bond26&quot; atomRefs=&quot;CPD-12258-atom23 CPD-12258-atom30&quot; order=&quot;1&quot;/&gt;
    &lt;bond id=&quot;CPD-12258-bond27&quot; atomRefs=&quot;CPD-12258-atom37 CPD-12258-atom22&quot; order=&quot;1&quot;/&gt;
    &lt;bond id=&quot;CPD-12258-bond28&quot; atomRefs=&quot;CPD-12258-atom22 CPD-12258-atom31&quot; order=&quot;1&quot;/&gt;
    &lt;bond id=&quot;CPD-12258-bond29&quot; atomRefs=&quot;CPD-12258-atom35 CPD-12258-atom21&quot; order=&quot;1&quot;/&gt;
    &lt;bond id=&quot;CPD-12258-bond30&quot; atomRefs=&quot;CPD-12258-atom21 CPD-12258-atom32&quot; order=&quot;1&quot;/&gt;
    &lt;bond id=&quot;CPD-12258-bond31&quot; atomRefs=&quot;CPD-12258-atom39 CPD-12258-atom20&quot; order=&quot;1&quot;/&gt;
    &lt;bond id=&quot;CPD-12258-bond32&quot; atomRefs=&quot;CPD-12258-atom20 CPD-12258-atom24&quot; order=&quot;1&quot;/&gt;
    &lt;bond id=&quot;CPD-12258-bond33&quot; atomRefs=&quot;CPD-12258-atom38 CPD-12258-atom19&quot; order=&quot;1&quot;/&gt;
    &lt;bond id=&quot;CPD-12258-bond34&quot; atomRefs=&quot;CPD-12258-atom48 CPD-12258-atom18&quot; order=&quot;1&quot;/&gt;
    &lt;bond id=&quot;CPD-12258-bond35&quot; atomRefs=&quot;CPD-12258-atom17 CPD-12258-atom33&quot; order=&quot;1&quot;/&gt;
    &lt;bond id=&quot;CPD-12258-bond36&quot; atomRefs=&quot;CPD-12258-atom18 CPD-12258-atom17&quot; order=&quot;2&quot;/&gt;
    &lt;bond id=&quot;CPD-12258-bond37&quot; atomRefs=&quot;CPD-12258-atom16 CPD-12258-atom50&quot; order=&quot;1&quot;/&gt;
    &lt;bond id=&quot;CPD-12258-bond38&quot; atomRefs=&quot;CPD-12258-atom15 CPD-12258-atom49&quot; order=&quot;1&quot;/&gt;
    &lt;bond id=&quot;CPD-12258-bond39&quot; atomRefs=&quot;CPD-12258-atom42 CPD-12258-atom14&quot; order=&quot;1&quot;/&gt;
    &lt;bond id=&quot;CPD-12258-bond40&quot; atomRefs=&quot;CPD-12258-atom41 CPD-12258-atom13&quot; order=&quot;1&quot;/&gt;
    &lt;bond id=&quot;CPD-12258-bond41&quot; atomRefs=&quot;CPD-12258-atom40 CPD-12258-atom12&quot; order=&quot;1&quot;/&gt;
    &lt;bond id=&quot;CPD-12258-bond42&quot; atomRefs=&quot;CPD-12258-atom11 CPD-12258-atom19&quot; order=&quot;1&quot;/&gt;
    &lt;bond id=&quot;CPD-12258-bond43&quot; atomRefs=&quot;CPD-12258-atom10 CPD-12258-atom50&quot; order=&quot;2&quot;/&gt;
    &lt;bond id=&quot;CPD-12258-bond44&quot; atomRefs=&quot;CPD-12258-atom9 CPD-12258-atom49&quot; order=&quot;2&quot;/&gt;
    &lt;bond id=&quot;CPD-12258-bond45&quot; atomRefs=&quot;CPD-12258-atom8 CPD-12258-atom34&quot; order=&quot;2&quot;/&gt;
    &lt;bond id=&quot;CPD-12258-bond46&quot; atomRefs=&quot;CPD-12258-atom7 CPD-12258-atom33&quot; order=&quot;2&quot;/&gt;
    &lt;bond id=&quot;CPD-12258-bond47&quot; atomRefs=&quot;CPD-12258-atom6 CPD-12258-atom32&quot; order=&quot;2&quot;/&gt;
    &lt;bond id=&quot;CPD-12258-bond48&quot; atomRefs=&quot;CPD-12258-atom5 CPD-12258-atom31&quot; order=&quot;2&quot;/&gt;
    &lt;bond id=&quot;CPD-12258-bond49&quot; atomRefs=&quot;CPD-12258-atom4 CPD-12258-atom30&quot; order=&quot;2&quot;/&gt;
    &lt;bond id=&quot;CPD-12258-bond50&quot; atomRefs=&quot;CPD-12258-atom36 CPD-12258-atom3&quot; order=&quot;1&quot;/&gt;
    &lt;bond id=&quot;CPD-12258-bond51&quot; atomRefs=&quot;CPD-12258-atom2 CPD-12258-atom35&quot; order=&quot;1&quot;/&gt;
    &lt;bond id=&quot;CPD-12258-bond52&quot; atomRefs=&quot;CPD-12258-atom1 CPD-12258-atom30&quot; order=&quot;1&quot;/&gt;
    &lt;bond id=&quot;CPD-12258-bond53&quot; atomRefs=&quot;CPD-12258-atom37 CPD-12258-atom51&quot; order=&quot;1&quot;/&gt;
    &lt;bond id=&quot;CPD-12258-bond54&quot; atomRefs=&quot;CPD-12258-atom51 CPD-12258-atom52&quot; order=&quot;2&quot;/&gt;
    &lt;bond id=&quot;CPD-12258-bond55&quot; atomRefs=&quot;CPD-12258-atom51 CPD-12258-atom53&quot; order=&quot;1&quot;/&gt;
    &lt;bond id=&quot;CPD-12258-bond56&quot; atomRefs=&quot;CPD-12258-atom37 CPD-12258-atom54&quot; order=&quot;1&quot;/&gt;
    &lt;bond id=&quot;CPD-12258-bond57&quot; atomRefs=&quot;CPD-12258-atom54 CPD-12258-atom55&quot; order=&quot;1&quot;/&gt;
    &lt;bond id=&quot;CPD-12258-bond58&quot; atomRefs=&quot;CPD-12258-atom55 CPD-12258-atom56&quot; order=&quot;1&quot;/&gt;
    &lt;bond id=&quot;CPD-12258-bond59&quot; atomRefs=&quot;CPD-12258-atom56 CPD-12258-atom57&quot; order=&quot;2&quot;/&gt;
    &lt;bond id=&quot;CPD-12258-bond60&quot; atomRefs=&quot;CPD-12258-atom56 CPD-12258-atom58&quot; order=&quot;1&quot;/&gt;
    &lt;bond id=&quot;CPD-12258-bond61&quot; atomRefs=&quot;CPD-12258-atom59 CPD-12258-atom58&quot; order=&quot;1&quot;/&gt;
    &lt;bond id=&quot;CPD-12258-bond62&quot; atomRefs=&quot;CPD-12258-atom59 CPD-12258-atom60&quot; order=&quot;1&quot;/&gt;
    &lt;bond id=&quot;CPD-12258-bond63&quot; atomRefs=&quot;CPD-12258-atom60 CPD-12258-atom61&quot; order=&quot;1&quot;/&gt;
    &lt;bond id=&quot;CPD-12258-bond64&quot; atomRefs=&quot;CPD-12258-atom60 CPD-12258-atom62&quot; order=&quot;2&quot;/&gt;
    &lt;bond id=&quot;CPD-12258-bond65&quot; atomRefs=&quot;CPD-12258-atom59 CPD-12258-atom63&quot; order=&quot;1&quot;/&gt;
    &lt;bond id=&quot;CPD-12258-bond66&quot; atomRefs=&quot;CPD-12258-atom63 CPD-12258-atom64&quot; order=&quot;1&quot;/&gt;
    &lt;bond id=&quot;CPD-12258-bond67&quot; atomRefs=&quot;CPD-12258-atom64 CPD-12258-atom65&quot; order=&quot;1&quot;/&gt;
    &lt;bond id=&quot;CPD-12258-bond68&quot; atomRefs=&quot;CPD-12258-atom65 CPD-12258-atom66&quot; order=&quot;1&quot;/&gt;
    &lt;bond id=&quot;CPD-12258-bond69&quot; atomRefs=&quot;CPD-12258-atom66 CPD-12258-atom67&quot; order=&quot;1&quot;/&gt;
    &lt;bond id=&quot;CPD-12258-bond70&quot; atomRefs=&quot;CPD-12258-atom68 CPD-12258-atom61&quot; order=&quot;1&quot;/&gt;
    &lt;bond id=&quot;CPD-12258-bond71&quot; atomRefs=&quot;CPD-12258-atom68 CPD-12258-atom69&quot; order=&quot;1&quot;/&gt;
    &lt;bond id=&quot;CPD-12258-bond72&quot; atomRefs=&quot;CPD-12258-atom68 CPD-12258-atom70&quot; order=&quot;1&quot;/&gt;
    &lt;bond id=&quot;CPD-12258-bond73&quot; atomRefs=&quot;CPD-12258-atom69 CPD-12258-atom71&quot; order=&quot;2&quot;/&gt;
    &lt;bond id=&quot;CPD-12258-bond74&quot; atomRefs=&quot;CPD-12258-atom69 CPD-12258-atom72&quot; order=&quot;1&quot;/&gt;
   &lt;/bondArray&gt;
   &lt;formula concise=&quot;H 57 P 2 N 8 O 25 C 37&quot;/&gt;
   &lt;float title=&quot;molecularWeight&quot; units=&quot;g/mol&quot;&gt;1075.843&lt;/float&gt;
   &lt;string title=&quot;smiles&quot;&gt;CC(=O)NC1(C(OC(CO)C(O)C(OC(C)C(=O)NC(C)C(=O)NC(CCC(NC(CCCC[N+])C(=O)NC(C)C([O-])=O)=O)C([O-])=O)1)OP(=O)([O-])OP(=O)([O-])OCC2(OC(C(O)C(O)2)N3(C=CC(=O)NC(=O)3)))&lt;/string&gt;
  &lt;/molecule&gt;
 &lt;/cml&gt;
</bp:STRUCTURE-DATA>
          </bp:chemicalStructure>
        </bp:STRUCTURE>
        <bp:NAME rdf:datatype="http://www.w3.org/2001/XMLSchema#string">UDP-N-acetylmuramoyl-L-alanyl-gamma-D-glutamyl-L-lysyl-D-alanine</bp:NAME>
        <bp:MOLECULAR-WEIGHT rdf:datatype="http://www.w3.org/2001/XMLSchema#float">1075.843</bp:MOLECULAR-WEIGHT>
      </bp:smallMolecule>
    </bp:PHYSICAL-ENTITY>
    <bp:CELLULAR-LOCATION rdf:resource="#openControlledVocabulary14"/>
  </bp:physicalEntityParticipant>
  <bp:physicalEntityParticipant rdf:ID="phys-ent-participant15886">
    <bp:STOICHIOMETRIC-COEFFICIENT rdf:datatype="http://www.w3.org/2001/XMLSchema#int">1</bp:STOICHIOMETRIC-COEFFICIENT>
    <bp:PHYSICAL-ENTITY>
      <bp:smallMolecule rdf:ID="smallMolecule408">
        <bp:XREF>
          <bp:unificationXref rdf:ID="unificationXref413">
            <bp:ID rdf:datatype="http://www.w3.org/2001/XMLSchema#string">WATER</bp:ID>
            <bp:DB rdf:datatype="http://www.w3.org/2001/XMLSchema#string">DoraCyc</bp:DB>
          </bp:unificationXref>
        </bp:XREF>
        <bp:XREF>
          <bp:unificationXref rdf:ID="unificationXref412">
            <bp:ID rdf:datatype="http://www.w3.org/2001/XMLSchema#string">7732-18-5</bp:ID>
            <bp:DB rdf:datatype="http://www.w3.org/2001/XMLSchema#string">CAS</bp:DB>
          </bp:unificationXref>
        </bp:XREF>
        <bp:XREF>
          <bp:unificationXref rdf:ID="unificationXref411">
            <bp:ID rdf:datatype="http://www.w3.org/2001/XMLSchema#string">C00001</bp:ID>
            <bp:DB rdf:datatype="http://www.w3.org/2001/XMLSchema#string">KEGG</bp:DB>
          </bp:unificationXref>
        </bp:XREF>
        <bp:XREF>
          <bp:unificationXref rdf:ID="unificationXref410">
            <bp:ID rdf:datatype="http://www.w3.org/2001/XMLSchema#string">962</bp:ID>
            <bp:DB rdf:datatype="http://www.w3.org/2001/XMLSchema#string">PubChem</bp:DB>
          </bp:unificationXref>
        </bp:XREF>
        <bp:XREF>
          <bp:unificationXref rdf:ID="unificationXref409">
            <bp:ID rdf:datatype="http://www.w3.org/2001/XMLSchema#string">15377</bp:ID>
            <bp:DB rdf:datatype="http://www.w3.org/2001/XMLSchema#string">ChEBI</bp:DB>
          </bp:unificationXref>
        </bp:XREF>
        <bp:SYNONYMS rdf:datatype="http://www.w3.org/2001/XMLSchema#string">H&lt;sub&gt;2&lt;/sub&gt;0</bp:SYNONYMS>
        <bp:SYNONYMS rdf:datatype="http://www.w3.org/2001/XMLSchema#string">hydrogen oxide</bp:SYNONYMS>
        <bp:SYNONYMS rdf:datatype="http://www.w3.org/2001/XMLSchema#string">water</bp:SYNONYMS>
        <bp:STRUCTURE>
          <bp:chemicalStructure rdf:ID="chemicalStructure414">
            <bp:STRUCTURE-FORMAT rdf:datatype="http://www.w3.org/2001/XMLSchema#string">CML</bp:STRUCTURE-FORMAT>
            <bp:STRUCTURE-DATA rdf:datatype="http://www.w3.org/2001/XMLSchema#string"> &lt;cml&gt;
  &lt;molecule id=&quot;WATER&quot; title=&quot;H2O&quot; formalCharge=&quot;0&quot; dictRef=&quot;dictWATER&quot;&gt;
   &lt;atomArray&gt;
    &lt;atom id=&quot;WATER-atom1&quot; elementType=&quot;O&quot; x2=&quot;428.0&quot; y2=&quot;-999.0&quot;/&gt;
    &lt;atom id=&quot;WATER-atom2&quot; elementType=&quot;H&quot; x2=&quot;429.0&quot; y2=&quot;-1000.0&quot;/&gt;
    &lt;atom id=&quot;WATER-atom3&quot; elementType=&quot;H&quot; x2=&quot;427.0&quot; y2=&quot;-1000.0&quot;/&gt;
   &lt;/atomArray&gt;
   &lt;bondArray&gt;
    &lt;bond id=&quot;WATER-bond1&quot; atomRefs=&quot;WATER-atom1 WATER-atom2&quot; order=&quot;1&quot;/&gt;
    &lt;bond id=&quot;WATER-bond2&quot; atomRefs=&quot;WATER-atom1 WATER-atom3&quot; order=&quot;1&quot;/&gt;
   &lt;/bondArray&gt;
   &lt;formula concise=&quot;H 2 O 1&quot;/&gt;
   &lt;float title=&quot;molecularWeight&quot; units=&quot;g/mol&quot;&gt;18.015&lt;/float&gt;
   &lt;string title=&quot;smiles&quot;&gt;[OH2]&lt;/string&gt;
  &lt;/molecule&gt;
 &lt;/cml&gt;
</bp:STRUCTURE-DATA>
          </bp:chemicalStructure>
        </bp:STRUCTURE>
        <bp:NAME rdf:datatype="http://www.w3.org/2001/XMLSchema#string">H2O</bp:NAME>
        <bp:MOLECULAR-WEIGHT rdf:datatype="http://www.w3.org/2001/XMLSchema#float">18.015</bp:MOLECULAR-WEIGHT>
      </bp:smallMolecule>
    </bp:PHYSICAL-ENTITY>
    <bp:CELLULAR-LOCATION rdf:resource="#openControlledVocabulary14"/>
  </bp:physicalEntityParticipant>
  <bp:physicalEntityParticipant rdf:ID="phys-ent-participant15885">
    <bp:STOICHIOMETRIC-COEFFICIENT rdf:datatype="http://www.w3.org/2001/XMLSchema#int">1</bp:STOICHIOMETRIC-COEFFICIENT>
    <bp:PHYSICAL-ENTITY>
      <bp:smallMolecule rdf:ID="smallMolecule1405">
        <bp:XREF>
          <bp:unificationXref rdf:ID="unificationXref1408">
            <bp:ID rdf:datatype="http://www.w3.org/2001/XMLSchema#string">C3</bp:ID>
            <bp:DB rdf:datatype="http://www.w3.org/2001/XMLSchema#string">DoraCyc</bp:DB>
          </bp:unificationXref>
        </bp:XREF>
        <bp:XREF>
          <bp:unificationXref rdf:ID="unificationXref1407">
            <bp:ID rdf:datatype="http://www.w3.org/2001/XMLSchema#string">C04846</bp:ID>
            <bp:DB rdf:datatype="http://www.w3.org/2001/XMLSchema#string">KEGG</bp:DB>
          </bp:unificationXref>
        </bp:XREF>
        <bp:XREF>
          <bp:unificationXref rdf:ID="unificationXref1406">
            <bp:ID rdf:datatype="http://www.w3.org/2001/XMLSchema#string">46173209</bp:ID>
            <bp:DB rdf:datatype="http://www.w3.org/2001/XMLSchema#string">PubChem</bp:DB>
          </bp:unificationXref>
        </bp:XREF>
        <bp:SYNONYMS rdf:datatype="http://www.w3.org/2001/XMLSchema#string">UDP-Mur2Ac(oyl-L-Ala-g-D-Glu-L-Lys-D-Ala-D-Ala)</bp:SYNONYMS>
        <bp:SYNONYMS rdf:datatype="http://www.w3.org/2001/XMLSchema#string">UDP-MurNAc-pentapeptide</bp:SYNONYMS>
        <bp:STRUCTURE>
          <bp:chemicalStructure rdf:ID="chemicalStructure1409">
            <bp:STRUCTURE-FORMAT rdf:datatype="http://www.w3.org/2001/XMLSchema#string">CML</bp:STRUCTURE-FORMAT>
            <bp:STRUCTURE-DATA rdf:datatype="http://www.w3.org/2001/XMLSchema#string"> &lt;cml&gt;
  &lt;molecule id=&quot;C3&quot; title=&quot;UDP-N-acetylmuramoyl-L-alanyl-gamma-D-glutamyl-L-lysyl-D-alanyl-D-alanine&quot; formalCharge=&quot;-3&quot; dictRef=&quot;dictC3&quot;&gt;
   &lt;atomArray&gt;
    &lt;atom id=&quot;C3-atom1&quot; elementType=&quot;C&quot; x2=&quot;517.0&quot; y2=&quot;-343.0&quot;/&gt;
    &lt;atom id=&quot;C3-atom2&quot; elementType=&quot;C&quot; x2=&quot;466.0&quot; y2=&quot;-355.0&quot;/&gt;
    &lt;atom id=&quot;C3-atom3&quot; elementType=&quot;C&quot; x2=&quot;488.0&quot; y2=&quot;-377.0&quot;/&gt;
    &lt;atom id=&quot;C3-atom4&quot; elementType=&quot;O&quot; x2=&quot;524.0&quot; y2=&quot;-355.0&quot;/&gt;
    &lt;atom id=&quot;C3-atom5&quot; elementType=&quot;O&quot; x2=&quot;458.0&quot; y2=&quot;-377.0&quot;/&gt;
    &lt;atom id=&quot;C3-atom6&quot; elementType=&quot;O&quot; x2=&quot;481.0&quot; y2=&quot;-355.0&quot;/&gt;
    &lt;atom id=&quot;C3-atom7&quot; elementType=&quot;O&quot; x2=&quot;615.0&quot; y2=&quot;-364.0&quot;/&gt;
    &lt;atom id=&quot;C3-atom8&quot; elementType=&quot;O&quot; x2=&quot;591.0&quot; y2=&quot;-347.0&quot;/&gt;
    &lt;atom id=&quot;C3-atom9&quot; elementType=&quot;O&quot; x2=&quot;542.0&quot; y2=&quot;-361.0&quot;/&gt;
    &lt;atom id=&quot;C3-atom10&quot; elementType=&quot;O&quot; x2=&quot;536.0&quot; y2=&quot;-361.0&quot;/&gt;
    &lt;atom id=&quot;C3-atom11&quot; elementType=&quot;O&quot; x2=&quot;517.0&quot; y2=&quot;-393.0&quot;/&gt;
    &lt;atom id=&quot;C3-atom12&quot; elementType=&quot;O&quot; x2=&quot;563.0&quot; y2=&quot;-350.0&quot;/&gt;
    &lt;atom id=&quot;C3-atom13&quot; elementType=&quot;O&quot; x2=&quot;495.0&quot; y2=&quot;-381.0&quot;/&gt;
    &lt;atom id=&quot;C3-atom14&quot; elementType=&quot;O&quot; x2=&quot;581.0&quot; y2=&quot;-346.0&quot;/&gt;
    &lt;atom id=&quot;C3-atom15&quot; elementType=&quot;O&quot; x2=&quot;551.0&quot; y2=&quot;-376.0&quot; formalCharge=&quot;-1&quot;/&gt;
    &lt;atom id=&quot;C3-atom16&quot; elementType=&quot;O&quot; x2=&quot;527.0&quot; y2=&quot;-376.0&quot; formalCharge=&quot;-1&quot;/&gt;
    &lt;atom id=&quot;C3-atom17&quot; elementType=&quot;C&quot; x2=&quot;602.0&quot; y2=&quot;-370.0&quot;/&gt;
    &lt;atom id=&quot;C3-atom18&quot; elementType=&quot;C&quot; x2=&quot;594.0&quot; y2=&quot;-369.0&quot;/&gt;
    &lt;atom id=&quot;C3-atom19&quot; elementType=&quot;C&quot; x2=&quot;510.0&quot; y2=&quot;-389.0&quot;/&gt;
    &lt;atom id=&quot;C3-atom20&quot; elementType=&quot;C&quot; x2=&quot;561.0&quot; y2=&quot;-368.0&quot;/&gt;
    &lt;atom id=&quot;C3-atom21&quot; elementType=&quot;N&quot; x2=&quot;473.0&quot; y2=&quot;-368.0&quot;/&gt;
    &lt;atom id=&quot;C3-atom22&quot; elementType=&quot;N&quot; x2=&quot;451.0&quot; y2=&quot;-364.0&quot;/&gt;
    &lt;atom id=&quot;C3-atom23&quot; elementType=&quot;N&quot; x2=&quot;510.0&quot; y2=&quot;-355.0&quot;/&gt;
    &lt;atom id=&quot;C3-atom24&quot; elementType=&quot;O&quot; x2=&quot;554.0&quot; y2=&quot;-364.0&quot;/&gt;
    &lt;atom id=&quot;C3-atom25&quot; elementType=&quot;O&quot; x2=&quot;517.0&quot; y2=&quot;-377.0&quot;/&gt;
    &lt;atom id=&quot;C3-atom26&quot; elementType=&quot;O&quot; x2=&quot;495.0&quot; y2=&quot;-364.0&quot;/&gt;
    &lt;atom id=&quot;C3-atom27&quot; elementType=&quot;O&quot; x2=&quot;576.0&quot; y2=&quot;-367.0&quot;/&gt;
    &lt;atom id=&quot;C3-atom28&quot; elementType=&quot;O&quot; x2=&quot;524.0&quot; y2=&quot;-364.0&quot;/&gt;
    &lt;atom id=&quot;C3-atom29&quot; elementType=&quot;O&quot; x2=&quot;539.0&quot; y2=&quot;-372.0&quot;/&gt;
    &lt;atom id=&quot;C3-atom30&quot; elementType=&quot;C&quot; x2=&quot;517.0&quot; y2=&quot;-351.0&quot;/&gt;
    &lt;atom id=&quot;C3-atom31&quot; elementType=&quot;C&quot; x2=&quot;458.0&quot; y2=&quot;-368.0&quot;/&gt;
    &lt;atom id=&quot;C3-atom32&quot; elementType=&quot;C&quot; x2=&quot;481.0&quot; y2=&quot;-364.0&quot;/&gt;
    &lt;atom id=&quot;C3-atom33&quot; elementType=&quot;C&quot; x2=&quot;607.0&quot; y2=&quot;-363.0&quot;/&gt;
    &lt;atom id=&quot;C3-atom34&quot; elementType=&quot;C&quot; x2=&quot;595.0&quot; y2=&quot;-355.0&quot;/&gt;
    &lt;atom id=&quot;C3-atom35&quot; elementType=&quot;C&quot; x2=&quot;466.0&quot; y2=&quot;-364.0&quot;/&gt;
    &lt;atom id=&quot;C3-atom36&quot; elementType=&quot;C&quot; x2=&quot;488.0&quot; y2=&quot;-368.0&quot;/&gt;
    &lt;atom id=&quot;C3-atom37&quot; elementType=&quot;C&quot; x2=&quot;444.0&quot; y2=&quot;-368.0&quot;/&gt;
    &lt;atom id=&quot;C3-atom38&quot; elementType=&quot;C&quot; x2=&quot;510.0&quot; y2=&quot;-381.0&quot;/&gt;
    &lt;atom id=&quot;C3-atom39&quot; elementType=&quot;C&quot; x2=&quot;568.0&quot; y2=&quot;-364.0&quot;/&gt;
    &lt;atom id=&quot;C3-atom40&quot; elementType=&quot;C&quot; x2=&quot;569.0&quot; y2=&quot;-355.0&quot;/&gt;
    &lt;atom id=&quot;C3-atom41&quot; elementType=&quot;C&quot; x2=&quot;502.0&quot; y2=&quot;-377.0&quot;/&gt;
    &lt;atom id=&quot;C3-atom42&quot; elementType=&quot;C&quot; x2=&quot;577.0&quot; y2=&quot;-354.0&quot;/&gt;
    &lt;atom id=&quot;C3-atom43&quot; elementType=&quot;C&quot; x2=&quot;517.0&quot; y2=&quot;-368.0&quot;/&gt;
    &lt;atom id=&quot;C3-atom44&quot; elementType=&quot;C&quot; x2=&quot;510.0&quot; y2=&quot;-364.0&quot;/&gt;
    &lt;atom id=&quot;C3-atom45&quot; elementType=&quot;C&quot; x2=&quot;502.0&quot; y2=&quot;-368.0&quot;/&gt;
    &lt;atom id=&quot;C3-atom46&quot; elementType=&quot;C&quot; x2=&quot;581.0&quot; y2=&quot;-361.0&quot;/&gt;
    &lt;atom id=&quot;C3-atom47&quot; elementType=&quot;N&quot; x2=&quot;604.0&quot; y2=&quot;-356.0&quot;/&gt;
    &lt;atom id=&quot;C3-atom48&quot; elementType=&quot;N&quot; x2=&quot;590.0&quot; y2=&quot;-362.0&quot;/&gt;
    &lt;atom id=&quot;C3-atom49&quot; elementType=&quot;P&quot; x2=&quot;546.0&quot; y2=&quot;-368.0&quot;/&gt;
    &lt;atom id=&quot;C3-atom50&quot; elementType=&quot;P&quot; x2=&quot;532.0&quot; y2=&quot;-368.0&quot;/&gt;
    &lt;atom id=&quot;C3-atom51&quot; elementType=&quot;C&quot; x2=&quot;444.0&quot; y2=&quot;-377.0&quot;/&gt;
    &lt;atom id=&quot;C3-atom52&quot; elementType=&quot;O&quot; x2=&quot;437.0&quot; y2=&quot;-381.0&quot;/&gt;
    &lt;atom id=&quot;C3-atom53&quot; elementType=&quot;O&quot; x2=&quot;451.0&quot; y2=&quot;-381.0&quot; formalCharge=&quot;-1&quot;/&gt;
    &lt;atom id=&quot;C3-atom54&quot; elementType=&quot;C&quot; x2=&quot;437.0&quot; y2=&quot;-364.0&quot;/&gt;
    &lt;atom id=&quot;C3-atom55&quot; elementType=&quot;C&quot; x2=&quot;430.0&quot; y2=&quot;-368.0&quot;/&gt;
    &lt;atom id=&quot;C3-atom56&quot; elementType=&quot;C&quot; x2=&quot;422.0&quot; y2=&quot;-364.0&quot;/&gt;
    &lt;atom id=&quot;C3-atom57&quot; elementType=&quot;O&quot; x2=&quot;422.0&quot; y2=&quot;-355.0&quot;/&gt;
    &lt;atom id=&quot;C3-atom58&quot; elementType=&quot;N&quot; x2=&quot;414.0&quot; y2=&quot;-368.0&quot;/&gt;
    &lt;atom id=&quot;C3-atom59&quot; elementType=&quot;C&quot; x2=&quot;407.0&quot; y2=&quot;-364.0&quot;/&gt;
    &lt;atom id=&quot;C3-atom60&quot; elementType=&quot;C&quot; x2=&quot;400.0&quot; y2=&quot;-368.0&quot;/&gt;
    &lt;atom id=&quot;C3-atom61&quot; elementType=&quot;N&quot; x2=&quot;393.0&quot; y2=&quot;-364.0&quot;/&gt;
    &lt;atom id=&quot;C3-atom62&quot; elementType=&quot;O&quot; x2=&quot;400.0&quot; y2=&quot;-377.0&quot;/&gt;
    &lt;atom id=&quot;C3-atom63&quot; elementType=&quot;C&quot; x2=&quot;407.0&quot; y2=&quot;-355.0&quot;/&gt;
    &lt;atom id=&quot;C3-atom64&quot; elementType=&quot;C&quot; x2=&quot;414.0&quot; y2=&quot;-351.0&quot;/&gt;
    &lt;atom id=&quot;C3-atom65&quot; elementType=&quot;C&quot; x2=&quot;414.0&quot; y2=&quot;-343.0&quot;/&gt;
    &lt;atom id=&quot;C3-atom66&quot; elementType=&quot;C&quot; x2=&quot;422.0&quot; y2=&quot;-339.0&quot;/&gt;
    &lt;atom id=&quot;C3-atom67&quot; elementType=&quot;N&quot; x2=&quot;422.0&quot; y2=&quot;-331.0&quot; formalCharge=&quot;1&quot;/&gt;
    &lt;atom id=&quot;C3-atom68&quot; elementType=&quot;C&quot; x2=&quot;386.0&quot; y2=&quot;-368.0&quot;/&gt;
    &lt;atom id=&quot;C3-atom69&quot; elementType=&quot;C&quot; x2=&quot;379.0&quot; y2=&quot;-364.0&quot;/&gt;
    &lt;atom id=&quot;C3-atom70&quot; elementType=&quot;C&quot; x2=&quot;386.0&quot; y2=&quot;-377.0&quot;/&gt;
    &lt;atom id=&quot;C3-atom71&quot; elementType=&quot;O&quot; x2=&quot;379.0&quot; y2=&quot;-355.0&quot;/&gt;
    &lt;atom id=&quot;C3-atom72&quot; elementType=&quot;N&quot; x2=&quot;370.0&quot; y2=&quot;-368.0&quot;/&gt;
    &lt;atom id=&quot;C3-atom73&quot; elementType=&quot;C&quot; x2=&quot;363.0&quot; y2=&quot;-364.0&quot;/&gt;
    &lt;atom id=&quot;C3-atom74&quot; elementType=&quot;C&quot; x2=&quot;363.0&quot; y2=&quot;-355.0&quot;/&gt;
    &lt;atom id=&quot;C3-atom75&quot; elementType=&quot;C&quot; x2=&quot;356.0&quot; y2=&quot;-368.0&quot;/&gt;
    &lt;atom id=&quot;C3-atom76&quot; elementType=&quot;O&quot; x2=&quot;349.0&quot; y2=&quot;-364.0&quot;/&gt;
    &lt;atom id=&quot;C3-atom77&quot; elementType=&quot;O&quot; x2=&quot;356.0&quot; y2=&quot;-377.0&quot; formalCharge=&quot;-1&quot;/&gt;
   &lt;/atomArray&gt;
   &lt;bondArray&gt;
    &lt;bond id=&quot;C3-bond1&quot; atomRefs=&quot;C3-atom46 C3-atom48&quot; order=&quot;1&quot;/&gt;
    &lt;bond id=&quot;C3-bond2&quot; atomRefs=&quot;C3-atom44 C3-atom45&quot; order=&quot;1&quot;/&gt;
    &lt;bond id=&quot;C3-bond3&quot; atomRefs=&quot;C3-atom43 C3-atom44&quot; order=&quot;1&quot;/&gt;
    &lt;bond id=&quot;C3-bond4&quot; atomRefs=&quot;C3-atom42 C3-atom46&quot; order=&quot;1&quot;/&gt;
    &lt;bond id=&quot;C3-bond5&quot; atomRefs=&quot;C3-atom41 C3-atom45&quot; order=&quot;1&quot;/&gt;
    &lt;bond id=&quot;C3-bond6&quot; atomRefs=&quot;C3-atom40 C3-atom42&quot; order=&quot;1&quot;/&gt;
    &lt;bond id=&quot;C3-bond7&quot; atomRefs=&quot;C3-atom39 C3-atom40&quot; order=&quot;1&quot;/&gt;
    &lt;bond id=&quot;C3-bond8&quot; atomRefs=&quot;C3-atom38 C3-atom41&quot; order=&quot;1&quot;/&gt;
    &lt;bond id=&quot;C3-bond9&quot; atomRefs=&quot;C3-atom34 C3-atom48&quot; order=&quot;1&quot;/&gt;
    &lt;bond id=&quot;C3-bond10&quot; atomRefs=&quot;C3-atom47 C3-atom34&quot; order=&quot;1&quot;/&gt;
    &lt;bond id=&quot;C3-bond11&quot; atomRefs=&quot;C3-atom33 C3-atom47&quot; order=&quot;1&quot;/&gt;
    &lt;bond id=&quot;C3-bond12&quot; atomRefs=&quot;C3-atom32 C3-atom36&quot; order=&quot;1&quot;/&gt;
    &lt;bond id=&quot;C3-bond13&quot; atomRefs=&quot;C3-atom31 C3-atom35&quot; order=&quot;1&quot;/&gt;
    &lt;bond id=&quot;C3-bond14&quot; atomRefs=&quot;C3-atom29 C3-atom50&quot; order=&quot;1&quot;/&gt;
    &lt;bond id=&quot;C3-bond15&quot; atomRefs=&quot;C3-atom29 C3-atom49&quot; order=&quot;1&quot;/&gt;
    &lt;bond id=&quot;C3-bond16&quot; atomRefs=&quot;C3-atom28 C3-atom50&quot; order=&quot;1&quot;/&gt;
    &lt;bond id=&quot;C3-bond17&quot; atomRefs=&quot;C3-atom43 C3-atom28&quot; order=&quot;1&quot;/&gt;
    &lt;bond id=&quot;C3-bond18&quot; atomRefs=&quot;C3-atom27 C3-atom46&quot; order=&quot;1&quot;/&gt;
    &lt;bond id=&quot;C3-bond19&quot; atomRefs=&quot;C3-atom27 C3-atom39&quot; order=&quot;1&quot;/&gt;
    &lt;bond id=&quot;C3-bond20&quot; atomRefs=&quot;C3-atom45 C3-atom26&quot; order=&quot;1&quot;/&gt;
    &lt;bond id=&quot;C3-bond21&quot; atomRefs=&quot;C3-atom26 C3-atom36&quot; order=&quot;1&quot;/&gt;
    &lt;bond id=&quot;C3-bond22&quot; atomRefs=&quot;C3-atom25 C3-atom43&quot; order=&quot;1&quot;/&gt;
    &lt;bond id=&quot;C3-bond23&quot; atomRefs=&quot;C3-atom25 C3-atom38&quot; order=&quot;1&quot;/&gt;
    &lt;bond id=&quot;C3-bond24&quot; atomRefs=&quot;C3-atom24 C3-atom49&quot; order=&quot;1&quot;/&gt;
    &lt;bond id=&quot;C3-bond25&quot; atomRefs=&quot;C3-atom44 C3-atom23&quot; order=&quot;1&quot;/&gt;
    &lt;bond id=&quot;C3-bond26&quot; atomRefs=&quot;C3-atom23 C3-atom30&quot; order=&quot;1&quot;/&gt;
    &lt;bond id=&quot;C3-bond27&quot; atomRefs=&quot;C3-atom37 C3-atom22&quot; order=&quot;1&quot;/&gt;
    &lt;bond id=&quot;C3-bond28&quot; atomRefs=&quot;C3-atom22 C3-atom31&quot; order=&quot;1&quot;/&gt;
    &lt;bond id=&quot;C3-bond29&quot; atomRefs=&quot;C3-atom35 C3-atom21&quot; order=&quot;1&quot;/&gt;
    &lt;bond id=&quot;C3-bond30&quot; atomRefs=&quot;C3-atom21 C3-atom32&quot; order=&quot;1&quot;/&gt;
    &lt;bond id=&quot;C3-bond31&quot; atomRefs=&quot;C3-atom39 C3-atom20&quot; order=&quot;1&quot;/&gt;
    &lt;bond id=&quot;C3-bond32&quot; atomRefs=&quot;C3-atom20 C3-atom24&quot; order=&quot;1&quot;/&gt;
    &lt;bond id=&quot;C3-bond33&quot; atomRefs=&quot;C3-atom38 C3-atom19&quot; order=&quot;1&quot;/&gt;
    &lt;bond id=&quot;C3-bond34&quot; atomRefs=&quot;C3-atom48 C3-atom18&quot; order=&quot;1&quot;/&gt;
    &lt;bond id=&quot;C3-bond35&quot; atomRefs=&quot;C3-atom17 C3-atom33&quot; order=&quot;1&quot;/&gt;
    &lt;bond id=&quot;C3-bond36&quot; atomRefs=&quot;C3-atom18 C3-atom17&quot; order=&quot;2&quot;/&gt;
    &lt;bond id=&quot;C3-bond37&quot; atomRefs=&quot;C3-atom16 C3-atom50&quot; order=&quot;1&quot;/&gt;
    &lt;bond id=&quot;C3-bond38&quot; atomRefs=&quot;C3-atom15 C3-atom49&quot; order=&quot;1&quot;/&gt;
    &lt;bond id=&quot;C3-bond39&quot; atomRefs=&quot;C3-atom42 C3-atom14&quot; order=&quot;1&quot;/&gt;
    &lt;bond id=&quot;C3-bond40&quot; atomRefs=&quot;C3-atom41 C3-atom13&quot; order=&quot;1&quot;/&gt;
    &lt;bond id=&quot;C3-bond41&quot; atomRefs=&quot;C3-atom40 C3-atom12&quot; order=&quot;1&quot;/&gt;
    &lt;bond id=&quot;C3-bond42&quot; atomRefs=&quot;C3-atom11 C3-atom19&quot; order=&quot;1&quot;/&gt;
    &lt;bond id=&quot;C3-bond43&quot; atomRefs=&quot;C3-atom10 C3-atom50&quot; order=&quot;2&quot;/&gt;
    &lt;bond id=&quot;C3-bond44&quot; atomRefs=&quot;C3-atom9 C3-atom49&quot; order=&quot;2&quot;/&gt;
    &lt;bond id=&quot;C3-bond45&quot; atomRefs=&quot;C3-atom8 C3-atom34&quot; order=&quot;2&quot;/&gt;
    &lt;bond id=&quot;C3-bond46&quot; atomRefs=&quot;C3-atom7 C3-atom33&quot; order=&quot;2&quot;/&gt;
    &lt;bond id=&quot;C3-bond47&quot; atomRefs=&quot;C3-atom6 C3-atom32&quot; order=&quot;2&quot;/&gt;
    &lt;bond id=&quot;C3-bond48&quot; atomRefs=&quot;C3-atom5 C3-atom31&quot; order=&quot;2&quot;/&gt;
    &lt;bond id=&quot;C3-bond49&quot; atomRefs=&quot;C3-atom4 C3-atom30&quot; order=&quot;2&quot;/&gt;
    &lt;bond id=&quot;C3-bond50&quot; atomRefs=&quot;C3-atom36 C3-atom3&quot; order=&quot;1&quot;/&gt;
    &lt;bond id=&quot;C3-bond51&quot; atomRefs=&quot;C3-atom2 C3-atom35&quot; order=&quot;1&quot;/&gt;
    &lt;bond id=&quot;C3-bond52&quot; atomRefs=&quot;C3-atom1 C3-atom30&quot; order=&quot;1&quot;/&gt;
    &lt;bond id=&quot;C3-bond53&quot; atomRefs=&quot;C3-atom37 C3-atom51&quot; order=&quot;1&quot;/&gt;
    &lt;bond id=&quot;C3-bond54&quot; atomRefs=&quot;C3-atom51 C3-atom52&quot; order=&quot;2&quot;/&gt;
    &lt;bond id=&quot;C3-bond55&quot; atomRefs=&quot;C3-atom51 C3-atom53&quot; order=&quot;1&quot;/&gt;
    &lt;bond id=&quot;C3-bond56&quot; atomRefs=&quot;C3-atom37 C3-atom54&quot; order=&quot;1&quot;/&gt;
    &lt;bond id=&quot;C3-bond57&quot; atomRefs=&quot;C3-atom54 C3-atom55&quot; order=&quot;1&quot;/&gt;
    &lt;bond id=&quot;C3-bond58&quot; atomRefs=&quot;C3-atom55 C3-atom56&quot; order=&quot;1&quot;/&gt;
    &lt;bond id=&quot;C3-bond59&quot; atomRefs=&quot;C3-atom56 C3-atom57&quot; order=&quot;2&quot;/&gt;
    &lt;bond id=&quot;C3-bond60&quot; atomRefs=&quot;C3-atom56 C3-atom58&quot; order=&quot;1&quot;/&gt;
    &lt;bond id=&quot;C3-bond61&quot; atomRefs=&quot;C3-atom59 C3-atom58&quot; order=&quot;1&quot;/&gt;
    &lt;bond id=&quot;C3-bond62&quot; atomRefs=&quot;C3-atom59 C3-atom60&quot; order=&quot;1&quot;/&gt;
    &lt;bond id=&quot;C3-bond63&quot; atomRefs=&quot;C3-atom60 C3-atom61&quot; order=&quot;1&quot;/&gt;
    &lt;bond id=&quot;C3-bond64&quot; atomRefs=&quot;C3-atom60 C3-atom62&quot; order=&quot;2&quot;/&gt;
    &lt;bond id=&quot;C3-bond65&quot; atomRefs=&quot;C3-atom59 C3-atom63&quot; order=&quot;1&quot;/&gt;
    &lt;bond id=&quot;C3-bond66&quot; atomRefs=&quot;C3-atom63 C3-atom64&quot; order=&quot;1&quot;/&gt;
    &lt;bond id=&quot;C3-bond67&quot; atomRefs=&quot;C3-atom64 C3-atom65&quot; order=&quot;1&quot;/&gt;
    &lt;bond id=&quot;C3-bond68&quot; atomRefs=&quot;C3-atom65 C3-atom66&quot; order=&quot;1&quot;/&gt;
    &lt;bond id=&quot;C3-bond69&quot; atomRefs=&quot;C3-atom66 C3-atom67&quot; order=&quot;1&quot;/&gt;
    &lt;bond id=&quot;C3-bond70&quot; atomRefs=&quot;C3-atom68 C3-atom61&quot; order=&quot;1&quot;/&gt;
    &lt;bond id=&quot;C3-bond71&quot; atomRefs=&quot;C3-atom68 C3-atom69&quot; order=&quot;1&quot;/&gt;
    &lt;bond id=&quot;C3-bond72&quot; atomRefs=&quot;C3-atom68 C3-atom70&quot; order=&quot;1&quot;/&gt;
    &lt;bond id=&quot;C3-bond73&quot; atomRefs=&quot;C3-atom69 C3-atom71&quot; order=&quot;2&quot;/&gt;
    &lt;bond id=&quot;C3-bond74&quot; atomRefs=&quot;C3-atom69 C3-atom72&quot; order=&quot;1&quot;/&gt;
    &lt;bond id=&quot;C3-bond75&quot; atomRefs=&quot;C3-atom73 C3-atom72&quot; order=&quot;1&quot;/&gt;
    &lt;bond id=&quot;C3-bond76&quot; atomRefs=&quot;C3-atom73 C3-atom74&quot; order=&quot;1&quot;/&gt;
    &lt;bond id=&quot;C3-bond77&quot; atomRefs=&quot;C3-atom73 C3-atom75&quot; order=&quot;1&quot;/&gt;
    &lt;bond id=&quot;C3-bond78&quot; atomRefs=&quot;C3-atom75 C3-atom76&quot; order=&quot;2&quot;/&gt;
    &lt;bond id=&quot;C3-bond79&quot; atomRefs=&quot;C3-atom75 C3-atom77&quot; order=&quot;1&quot;/&gt;
   &lt;/bondArray&gt;
   &lt;formula concise=&quot;H 62 P 2 N 9 O 26 C 40&quot;/&gt;
   &lt;float title=&quot;molecularWeight&quot; units=&quot;g/mol&quot;&gt;1146.922&lt;/float&gt;
   &lt;string title=&quot;smiles&quot;&gt;CC(=O)NC1(C(OC(CO)C(O)C(OC(C)C(=O)NC(C)C(=O)NC(CCC(NC(CCCC[N+])C(=O)NC(C)C(NC(C([O-])=O)C)=O)=O)C([O-])=O)1)OP(=O)([O-])OP(=O)([O-])OCC2(OC(C(O)C(O)2)N3(C=CC(=O)NC(=O)3)))&lt;/string&gt;
  &lt;/molecule&gt;
 &lt;/cml&gt;
</bp:STRUCTURE-DATA>
          </bp:chemicalStructure>
        </bp:STRUCTURE>
        <bp:NAME rdf:datatype="http://www.w3.org/2001/XMLSchema#string">UDP-N-acetylmuramoyl-L-alanyl-gamma-D-glutamyl-L-lysyl-D-alanyl-D-alanine</bp:NAME>
        <bp:MOLECULAR-WEIGHT rdf:datatype="http://www.w3.org/2001/XMLSchema#float">1146.922</bp:MOLECULAR-WEIGHT>
      </bp:smallMolecule>
    </bp:PHYSICAL-ENTITY>
    <bp:CELLULAR-LOCATION rdf:resource="#openControlledVocabulary14"/>
  </bp:physicalEntityParticipant>
  <bp:physicalEntityParticipant rdf:ID="phys-ent-participant15875">
    <bp:STOICHIOMETRIC-COEFFICIENT rdf:datatype="http://www.w3.org/2001/XMLSchema#int">4</bp:STOICHIOMETRIC-COEFFICIENT>
    <bp:PHYSICAL-ENTITY rdf:resource="#smallMolecule157"/>
    <bp:CELLULAR-LOCATION rdf:resource="#openControlledVocabulary14"/>
  </bp:physicalEntityParticipant>
  <bp:physicalEntityParticipant rdf:ID="phys-ent-participant15874">
    <bp:STOICHIOMETRIC-COEFFICIENT rdf:datatype="http://www.w3.org/2001/XMLSchema#int">1</bp:STOICHIOMETRIC-COEFFICIENT>
    <bp:PHYSICAL-ENTITY>
      <bp:smallMolecule rdf:ID="smallMolecule4648">
        <bp:XREF>
          <bp:unificationXref rdf:ID="unificationXref4652">
            <bp:ID rdf:datatype="http://www.w3.org/2001/XMLSchema#string">UNDECAPRENYL-DIPHOSPHATE</bp:ID>
            <bp:DB rdf:datatype="http://www.w3.org/2001/XMLSchema#string">DoraCyc</bp:DB>
          </bp:unificationXref>
        </bp:XREF>
        <bp:XREF>
          <bp:unificationXref rdf:ID="unificationXref4651">
            <bp:ID rdf:datatype="http://www.w3.org/2001/XMLSchema#string">C04574</bp:ID>
            <bp:DB rdf:datatype="http://www.w3.org/2001/XMLSchema#string">KEGG</bp:DB>
          </bp:unificationXref>
        </bp:XREF>
        <bp:XREF>
          <bp:unificationXref rdf:ID="unificationXref4650">
            <bp:ID rdf:datatype="http://www.w3.org/2001/XMLSchema#string">25245563</bp:ID>
            <bp:DB rdf:datatype="http://www.w3.org/2001/XMLSchema#string">PubChem</bp:DB>
          </bp:unificationXref>
        </bp:XREF>
        <bp:XREF>
          <bp:unificationXref rdf:ID="unificationXref4649">
            <bp:ID rdf:datatype="http://www.w3.org/2001/XMLSchema#string">58405</bp:ID>
            <bp:DB rdf:datatype="http://www.w3.org/2001/XMLSchema#string">ChEBI</bp:DB>
          </bp:unificationXref>
        </bp:XREF>
        <bp:SYNONYMS rdf:datatype="http://www.w3.org/2001/XMLSchema#string">di-&lt;i&gt;trans&lt;/i&gt;-poly-&lt;i&gt;cis&lt;/i&gt;-undecaprenyl diphosphate</bp:SYNONYMS>
        <bp:SYNONYMS rdf:datatype="http://www.w3.org/2001/XMLSchema#string">undecaprenyl-PP (ambiguous)</bp:SYNONYMS>
        <bp:SYNONYMS rdf:datatype="http://www.w3.org/2001/XMLSchema#string">bactoprenyl pyrophosphate</bp:SYNONYMS>
        <bp:SYNONYMS rdf:datatype="http://www.w3.org/2001/XMLSchema#string">undecaprenyl pyrophosphate (ambiguous)</bp:SYNONYMS>
        <bp:SYNONYMS rdf:datatype="http://www.w3.org/2001/XMLSchema#string">UPP (ambiguous)</bp:SYNONYMS>
        <bp:STRUCTURE>
          <bp:chemicalStructure rdf:ID="chemicalStructure4653">
            <bp:STRUCTURE-FORMAT rdf:datatype="http://www.w3.org/2001/XMLSchema#string">CML</bp:STRUCTURE-FORMAT>
            <bp:STRUCTURE-DATA rdf:datatype="http://www.w3.org/2001/XMLSchema#string"> &lt;cml&gt;
  &lt;molecule id=&quot;UNDECAPRENYL-DIPHOSPHATE&quot; title=&quot;di-trans,octa-cis-undecaprenyl diphosphate&quot; formalCharge=&quot;-3&quot; dictRef=&quot;dictUNDECAPRENYL-DIPHOSPHATE&quot;&gt;
   &lt;atomArray&gt;
    &lt;atom id=&quot;UNDECAPRENYL-DIPHOSPHATE-atom1&quot; elementType=&quot;O&quot; x2=&quot;243154.0&quot; y2=&quot;3336.0&quot; formalCharge=&quot;-1&quot;/&gt;
    &lt;atom id=&quot;UNDECAPRENYL-DIPHOSPHATE-atom2&quot; elementType=&quot;O&quot; x2=&quot;226652.0&quot; y2=&quot;3273.0&quot;/&gt;
    &lt;atom id=&quot;UNDECAPRENYL-DIPHOSPHATE-atom3&quot; elementType=&quot;P&quot; x2=&quot;234902.0&quot; y2=&quot;3305.0&quot;/&gt;
    &lt;atom id=&quot;UNDECAPRENYL-DIPHOSPHATE-atom4&quot; elementType=&quot;P&quot; x2=&quot;218402.0&quot; y2=&quot;3241.0&quot;/&gt;
    &lt;atom id=&quot;UNDECAPRENYL-DIPHOSPHATE-atom5&quot; elementType=&quot;O&quot; x2=&quot;234871.0&quot; y2=&quot;11554.0&quot;/&gt;
    &lt;atom id=&quot;UNDECAPRENYL-DIPHOSPHATE-atom6&quot; elementType=&quot;O&quot; x2=&quot;218370.0&quot; y2=&quot;11491.0&quot;/&gt;
    &lt;atom id=&quot;UNDECAPRENYL-DIPHOSPHATE-atom7&quot; elementType=&quot;O&quot; x2=&quot;218433.0&quot; y2=&quot;-5008.0&quot; formalCharge=&quot;-1&quot;/&gt;
    &lt;atom id=&quot;UNDECAPRENYL-DIPHOSPHATE-atom8&quot; elementType=&quot;O&quot; x2=&quot;234933.0&quot; y2=&quot;-4945.0&quot; formalCharge=&quot;-1&quot;/&gt;
    &lt;atom id=&quot;UNDECAPRENYL-DIPHOSPHATE-atom9&quot; elementType=&quot;O&quot; x2=&quot;210153.0&quot; y2=&quot;3210.0&quot;/&gt;
    &lt;atom id=&quot;UNDECAPRENYL-DIPHOSPHATE-atom10&quot; elementType=&quot;C&quot; x2=&quot;-49184.0&quot; y2=&quot;-97673.0&quot;/&gt;
    &lt;atom id=&quot;UNDECAPRENYL-DIPHOSPHATE-atom11&quot; elementType=&quot;C&quot; x2=&quot;-41921.0&quot; y2=&quot;-101754.0&quot;/&gt;
    &lt;atom id=&quot;UNDECAPRENYL-DIPHOSPHATE-atom12&quot; elementType=&quot;C&quot; x2=&quot;-34690.0&quot; y2=&quot;-97673.0&quot;/&gt;
    &lt;atom id=&quot;UNDECAPRENYL-DIPHOSPHATE-atom13&quot; elementType=&quot;C&quot; x2=&quot;-41921.0&quot; y2=&quot;-109896.0&quot;/&gt;
    &lt;atom id=&quot;UNDECAPRENYL-DIPHOSPHATE-atom14&quot; elementType=&quot;C&quot; x2=&quot;-27359.0&quot; y2=&quot;-101794.0&quot;/&gt;
    &lt;atom id=&quot;UNDECAPRENYL-DIPHOSPHATE-atom15&quot; elementType=&quot;C&quot; x2=&quot;-20117.0&quot; y2=&quot;-97713.0&quot;/&gt;
    &lt;atom id=&quot;UNDECAPRENYL-DIPHOSPHATE-atom16&quot; elementType=&quot;C&quot; x2=&quot;-12905.0&quot; y2=&quot;-101794.0&quot;/&gt;
    &lt;atom id=&quot;UNDECAPRENYL-DIPHOSPHATE-atom17&quot; elementType=&quot;C&quot; x2=&quot;-5633.0&quot; y2=&quot;-97713.0&quot;/&gt;
    &lt;atom id=&quot;UNDECAPRENYL-DIPHOSPHATE-atom18&quot; elementType=&quot;C&quot; x2=&quot;-12905.0&quot; y2=&quot;-109946.0&quot;/&gt;
    &lt;atom id=&quot;UNDECAPRENYL-DIPHOSPHATE-atom19&quot; elementType=&quot;C&quot; x2=&quot;1628.0&quot; y2=&quot;-101844.0&quot;/&gt;
    &lt;atom id=&quot;UNDECAPRENYL-DIPHOSPHATE-atom20&quot; elementType=&quot;C&quot; x2=&quot;8869.0&quot; y2=&quot;-97733.0&quot;/&gt;
    &lt;atom id=&quot;UNDECAPRENYL-DIPHOSPHATE-atom21&quot; elementType=&quot;C&quot; x2=&quot;16082.0&quot; y2=&quot;-101844.0&quot;/&gt;
    &lt;atom id=&quot;UNDECAPRENYL-DIPHOSPHATE-atom22&quot; elementType=&quot;C&quot; x2=&quot;23353.0&quot; y2=&quot;-97733.0&quot;/&gt;
    &lt;atom id=&quot;UNDECAPRENYL-DIPHOSPHATE-atom23&quot; elementType=&quot;C&quot; x2=&quot;16082.0&quot; y2=&quot;-109956.0&quot;/&gt;
    &lt;atom id=&quot;UNDECAPRENYL-DIPHOSPHATE-atom24&quot; elementType=&quot;C&quot; x2=&quot;30655.0&quot; y2=&quot;-101854.0&quot;/&gt;
    &lt;atom id=&quot;UNDECAPRENYL-DIPHOSPHATE-atom25&quot; elementType=&quot;C&quot; x2=&quot;37816.0&quot; y2=&quot;-97713.0&quot;/&gt;
    &lt;atom id=&quot;UNDECAPRENYL-DIPHOSPHATE-atom26&quot; elementType=&quot;C&quot; x2=&quot;45007.0&quot; y2=&quot;-101774.0&quot;/&gt;
    &lt;atom id=&quot;UNDECAPRENYL-DIPHOSPHATE-atom27&quot; elementType=&quot;C&quot; x2=&quot;45007.0&quot; y2=&quot;-109926.0&quot;/&gt;
    &lt;atom id=&quot;UNDECAPRENYL-DIPHOSPHATE-atom28&quot; elementType=&quot;C&quot; x2=&quot;52280.0&quot; y2=&quot;-89562.0&quot;/&gt;
    &lt;atom id=&quot;UNDECAPRENYL-DIPHOSPHATE-atom29&quot; elementType=&quot;C&quot; x2=&quot;52280.0&quot; y2=&quot;-97713.0&quot;/&gt;
    &lt;atom id=&quot;UNDECAPRENYL-DIPHOSPHATE-atom30&quot; elementType=&quot;C&quot; x2=&quot;58311.0&quot; y2=&quot;-85651.0&quot;/&gt;
    &lt;atom id=&quot;UNDECAPRENYL-DIPHOSPHATE-atom31&quot; elementType=&quot;C&quot; x2=&quot;65542.0&quot; y2=&quot;-89702.0&quot;/&gt;
    &lt;atom id=&quot;UNDECAPRENYL-DIPHOSPHATE-atom32&quot; elementType=&quot;C&quot; x2=&quot;65542.0&quot; y2=&quot;-97863.0&quot;/&gt;
    &lt;atom id=&quot;UNDECAPRENYL-DIPHOSPHATE-atom33&quot; elementType=&quot;C&quot; x2=&quot;72764.0&quot; y2=&quot;-77498.0&quot;/&gt;
    &lt;atom id=&quot;UNDECAPRENYL-DIPHOSPHATE-atom34&quot; elementType=&quot;C&quot; x2=&quot;72764.0&quot; y2=&quot;-85651.0&quot;/&gt;
    &lt;atom id=&quot;UNDECAPRENYL-DIPHOSPHATE-atom35&quot; elementType=&quot;C&quot; x2=&quot;78845.0&quot; y2=&quot;-73578.0&quot;/&gt;
    &lt;atom id=&quot;UNDECAPRENYL-DIPHOSPHATE-atom36&quot; elementType=&quot;C&quot; x2=&quot;86067.0&quot; y2=&quot;-77638.0&quot;/&gt;
    &lt;atom id=&quot;UNDECAPRENYL-DIPHOSPHATE-atom37&quot; elementType=&quot;C&quot; x2=&quot;86067.0&quot; y2=&quot;-85801.0&quot;/&gt;
    &lt;atom id=&quot;UNDECAPRENYL-DIPHOSPHATE-atom38&quot; elementType=&quot;C&quot; x2=&quot;93299.0&quot; y2=&quot;-65436.0&quot;/&gt;
    &lt;atom id=&quot;UNDECAPRENYL-DIPHOSPHATE-atom39&quot; elementType=&quot;C&quot; x2=&quot;93299.0&quot; y2=&quot;-73578.0&quot;/&gt;
    &lt;atom id=&quot;UNDECAPRENYL-DIPHOSPHATE-atom40&quot; elementType=&quot;C&quot; x2=&quot;99380.0&quot; y2=&quot;-61475.0&quot;/&gt;
    &lt;atom id=&quot;UNDECAPRENYL-DIPHOSPHATE-atom41&quot; elementType=&quot;C&quot; x2=&quot;106561.0&quot; y2=&quot;-65576.0&quot;/&gt;
    &lt;atom id=&quot;UNDECAPRENYL-DIPHOSPHATE-atom42&quot; elementType=&quot;C&quot; x2=&quot;106561.0&quot; y2=&quot;-73688.0&quot;/&gt;
    &lt;atom id=&quot;UNDECAPRENYL-DIPHOSPHATE-atom43&quot; elementType=&quot;C&quot; x2=&quot;113834.0&quot; y2=&quot;-53374.0&quot;/&gt;
    &lt;atom id=&quot;UNDECAPRENYL-DIPHOSPHATE-atom44&quot; elementType=&quot;C&quot; x2=&quot;113834.0&quot; y2=&quot;-61475.0&quot;/&gt;
    &lt;atom id=&quot;UNDECAPRENYL-DIPHOSPHATE-atom45&quot; elementType=&quot;C&quot; x2=&quot;119905.0&quot; y2=&quot;-49413.0&quot;/&gt;
    &lt;atom id=&quot;UNDECAPRENYL-DIPHOSPHATE-atom46&quot; elementType=&quot;C&quot; x2=&quot;127096.0&quot; y2=&quot;-53514.0&quot;/&gt;
    &lt;atom id=&quot;UNDECAPRENYL-DIPHOSPHATE-atom47&quot; elementType=&quot;C&quot; x2=&quot;127096.0&quot; y2=&quot;-61625.0&quot;/&gt;
    &lt;atom id=&quot;UNDECAPRENYL-DIPHOSPHATE-atom48&quot; elementType=&quot;C&quot; x2=&quot;134318.0&quot; y2=&quot;-41260.0&quot;/&gt;
    &lt;atom id=&quot;UNDECAPRENYL-DIPHOSPHATE-atom49&quot; elementType=&quot;C&quot; x2=&quot;134318.0&quot; y2=&quot;-49413.0&quot;/&gt;
    &lt;atom id=&quot;UNDECAPRENYL-DIPHOSPHATE-atom50&quot; elementType=&quot;C&quot; x2=&quot;140399.0&quot; y2=&quot;-37340.0&quot;/&gt;
    &lt;atom id=&quot;UNDECAPRENYL-DIPHOSPHATE-atom51&quot; elementType=&quot;C&quot; x2=&quot;147581.0&quot; y2=&quot;-41400.0&quot;/&gt;
    &lt;atom id=&quot;UNDECAPRENYL-DIPHOSPHATE-atom52&quot; elementType=&quot;C&quot; x2=&quot;147581.0&quot; y2=&quot;-49553.0&quot;/&gt;
    &lt;atom id=&quot;UNDECAPRENYL-DIPHOSPHATE-atom53&quot; elementType=&quot;C&quot; x2=&quot;154852.0&quot; y2=&quot;-29198.0&quot;/&gt;
    &lt;atom id=&quot;UNDECAPRENYL-DIPHOSPHATE-atom54&quot; elementType=&quot;C&quot; x2=&quot;154852.0&quot; y2=&quot;-37340.0&quot;/&gt;
    &lt;atom id=&quot;UNDECAPRENYL-DIPHOSPHATE-atom55&quot; elementType=&quot;C&quot; x2=&quot;160934.0&quot; y2=&quot;-25277.0&quot;/&gt;
    &lt;atom id=&quot;UNDECAPRENYL-DIPHOSPHATE-atom56&quot; elementType=&quot;C&quot; x2=&quot;168115.0&quot; y2=&quot;-29338.0&quot;/&gt;
    &lt;atom id=&quot;UNDECAPRENYL-DIPHOSPHATE-atom57&quot; elementType=&quot;C&quot; x2=&quot;168115.0&quot; y2=&quot;-37490.0&quot;/&gt;
    &lt;atom id=&quot;UNDECAPRENYL-DIPHOSPHATE-atom58&quot; elementType=&quot;C&quot; x2=&quot;175386.0&quot; y2=&quot;-17126.0&quot;/&gt;
    &lt;atom id=&quot;UNDECAPRENYL-DIPHOSPHATE-atom59&quot; elementType=&quot;C&quot; x2=&quot;175386.0&quot; y2=&quot;-25277.0&quot;/&gt;
    &lt;atom id=&quot;UNDECAPRENYL-DIPHOSPHATE-atom60&quot; elementType=&quot;C&quot; x2=&quot;181419.0&quot; y2=&quot;-13164.0&quot;/&gt;
    &lt;atom id=&quot;UNDECAPRENYL-DIPHOSPHATE-atom61&quot; elementType=&quot;C&quot; x2=&quot;188650.0&quot; y2=&quot;-17266.0&quot;/&gt;
    &lt;atom id=&quot;UNDECAPRENYL-DIPHOSPHATE-atom62&quot; elementType=&quot;C&quot; x2=&quot;188650.0&quot; y2=&quot;-25387.0&quot;/&gt;
    &lt;atom id=&quot;UNDECAPRENYL-DIPHOSPHATE-atom63&quot; elementType=&quot;C&quot; x2=&quot;195871.0&quot; y2=&quot;-5062.0&quot;/&gt;
    &lt;atom id=&quot;UNDECAPRENYL-DIPHOSPHATE-atom64&quot; elementType=&quot;C&quot; x2=&quot;195871.0&quot; y2=&quot;-13164.0&quot;/&gt;
   &lt;/atomArray&gt;
   &lt;bondArray&gt;
    &lt;bond id=&quot;UNDECAPRENYL-DIPHOSPHATE-bond1&quot; atomRefs=&quot;UNDECAPRENYL-DIPHOSPHATE-atom4 UNDECAPRENYL-DIPHOSPHATE-atom6&quot; order=&quot;2&quot;/&gt;
    &lt;bond id=&quot;UNDECAPRENYL-DIPHOSPHATE-bond2&quot; atomRefs=&quot;UNDECAPRENYL-DIPHOSPHATE-atom3 UNDECAPRENYL-DIPHOSPHATE-atom5&quot; order=&quot;2&quot;/&gt;
    &lt;bond id=&quot;UNDECAPRENYL-DIPHOSPHATE-bond3&quot; atomRefs=&quot;UNDECAPRENYL-DIPHOSPHATE-atom3 UNDECAPRENYL-DIPHOSPHATE-atom8&quot; order=&quot;1&quot;/&gt;
    &lt;bond id=&quot;UNDECAPRENYL-DIPHOSPHATE-bond4&quot; atomRefs=&quot;UNDECAPRENYL-DIPHOSPHATE-atom4 UNDECAPRENYL-DIPHOSPHATE-atom7&quot; order=&quot;1&quot;/&gt;
    &lt;bond id=&quot;UNDECAPRENYL-DIPHOSPHATE-bond5&quot; atomRefs=&quot;UNDECAPRENYL-DIPHOSPHATE-atom4 UNDECAPRENYL-DIPHOSPHATE-atom9&quot; order=&quot;1&quot;/&gt;
    &lt;bond id=&quot;UNDECAPRENYL-DIPHOSPHATE-bond6&quot; atomRefs=&quot;UNDECAPRENYL-DIPHOSPHATE-atom2 UNDECAPRENYL-DIPHOSPHATE-atom4&quot; order=&quot;1&quot;/&gt;
    &lt;bond id=&quot;UNDECAPRENYL-DIPHOSPHATE-bond7&quot; atomRefs=&quot;UNDECAPRENYL-DIPHOSPHATE-atom3 UNDECAPRENYL-DIPHOSPHATE-atom2&quot; order=&quot;1&quot;/&gt;
    &lt;bond id=&quot;UNDECAPRENYL-DIPHOSPHATE-bond8&quot; atomRefs=&quot;UNDECAPRENYL-DIPHOSPHATE-atom1 UNDECAPRENYL-DIPHOSPHATE-atom3&quot; order=&quot;1&quot;/&gt;
    &lt;bond id=&quot;UNDECAPRENYL-DIPHOSPHATE-bond9&quot; atomRefs=&quot;UNDECAPRENYL-DIPHOSPHATE-atom24 UNDECAPRENYL-DIPHOSPHATE-atom25&quot; order=&quot;1&quot;/&gt;
    &lt;bond id=&quot;UNDECAPRENYL-DIPHOSPHATE-bond10&quot; atomRefs=&quot;UNDECAPRENYL-DIPHOSPHATE-atom14 UNDECAPRENYL-DIPHOSPHATE-atom15&quot; order=&quot;1&quot;/&gt;
    &lt;bond id=&quot;UNDECAPRENYL-DIPHOSPHATE-bond11&quot; atomRefs=&quot;UNDECAPRENYL-DIPHOSPHATE-atom26 UNDECAPRENYL-DIPHOSPHATE-atom27&quot; order=&quot;1&quot;/&gt;
    &lt;bond id=&quot;UNDECAPRENYL-DIPHOSPHATE-bond12&quot; atomRefs=&quot;UNDECAPRENYL-DIPHOSPHATE-atom15 UNDECAPRENYL-DIPHOSPHATE-atom16&quot; order=&quot;1&quot;/&gt;
    &lt;bond id=&quot;UNDECAPRENYL-DIPHOSPHATE-bond13&quot; atomRefs=&quot;UNDECAPRENYL-DIPHOSPHATE-atom41 UNDECAPRENYL-DIPHOSPHATE-atom40&quot; order=&quot;1&quot;/&gt;
    &lt;bond id=&quot;UNDECAPRENYL-DIPHOSPHATE-bond14&quot; atomRefs=&quot;UNDECAPRENYL-DIPHOSPHATE-atom43 UNDECAPRENYL-DIPHOSPHATE-atom44&quot; order=&quot;1&quot;/&gt;
    &lt;bond id=&quot;UNDECAPRENYL-DIPHOSPHATE-bond15&quot; atomRefs=&quot;UNDECAPRENYL-DIPHOSPHATE-atom44 UNDECAPRENYL-DIPHOSPHATE-atom41&quot; order=&quot;2&quot;/&gt;
    &lt;bond id=&quot;UNDECAPRENYL-DIPHOSPHATE-bond16&quot; atomRefs=&quot;UNDECAPRENYL-DIPHOSPHATE-atom43 UNDECAPRENYL-DIPHOSPHATE-atom45&quot; order=&quot;1&quot;/&gt;
    &lt;bond id=&quot;UNDECAPRENYL-DIPHOSPHATE-bond17&quot; atomRefs=&quot;UNDECAPRENYL-DIPHOSPHATE-atom16 UNDECAPRENYL-DIPHOSPHATE-atom17&quot; order=&quot;2&quot;/&gt;
    &lt;bond id=&quot;UNDECAPRENYL-DIPHOSPHATE-bond18&quot; atomRefs=&quot;UNDECAPRENYL-DIPHOSPHATE-atom46 UNDECAPRENYL-DIPHOSPHATE-atom47&quot; order=&quot;1&quot;/&gt;
    &lt;bond id=&quot;UNDECAPRENYL-DIPHOSPHATE-bond19&quot; atomRefs=&quot;UNDECAPRENYL-DIPHOSPHATE-atom16 UNDECAPRENYL-DIPHOSPHATE-atom18&quot; order=&quot;1&quot;/&gt;
    &lt;bond id=&quot;UNDECAPRENYL-DIPHOSPHATE-bond20&quot; atomRefs=&quot;UNDECAPRENYL-DIPHOSPHATE-atom17 UNDECAPRENYL-DIPHOSPHATE-atom19&quot; order=&quot;1&quot;/&gt;
    &lt;bond id=&quot;UNDECAPRENYL-DIPHOSPHATE-bond21&quot; atomRefs=&quot;UNDECAPRENYL-DIPHOSPHATE-atom26 UNDECAPRENYL-DIPHOSPHATE-atom25&quot; order=&quot;1&quot;/&gt;
    &lt;bond id=&quot;UNDECAPRENYL-DIPHOSPHATE-bond22&quot; atomRefs=&quot;UNDECAPRENYL-DIPHOSPHATE-atom28 UNDECAPRENYL-DIPHOSPHATE-atom29&quot; order=&quot;1&quot;/&gt;
    &lt;bond id=&quot;UNDECAPRENYL-DIPHOSPHATE-bond23&quot; atomRefs=&quot;UNDECAPRENYL-DIPHOSPHATE-atom46 UNDECAPRENYL-DIPHOSPHATE-atom45&quot; order=&quot;1&quot;/&gt;
    &lt;bond id=&quot;UNDECAPRENYL-DIPHOSPHATE-bond24&quot; atomRefs=&quot;UNDECAPRENYL-DIPHOSPHATE-atom48 UNDECAPRENYL-DIPHOSPHATE-atom49&quot; order=&quot;1&quot;/&gt;
    &lt;bond id=&quot;UNDECAPRENYL-DIPHOSPHATE-bond25&quot; atomRefs=&quot;UNDECAPRENYL-DIPHOSPHATE-atom49 UNDECAPRENYL-DIPHOSPHATE-atom46&quot; order=&quot;2&quot;/&gt;
    &lt;bond id=&quot;UNDECAPRENYL-DIPHOSPHATE-bond26&quot; atomRefs=&quot;UNDECAPRENYL-DIPHOSPHATE-atom48 UNDECAPRENYL-DIPHOSPHATE-atom50&quot; order=&quot;1&quot;/&gt;
    &lt;bond id=&quot;UNDECAPRENYL-DIPHOSPHATE-bond27&quot; atomRefs=&quot;UNDECAPRENYL-DIPHOSPHATE-atom29 UNDECAPRENYL-DIPHOSPHATE-atom26&quot; order=&quot;2&quot;/&gt;
    &lt;bond id=&quot;UNDECAPRENYL-DIPHOSPHATE-bond28&quot; atomRefs=&quot;UNDECAPRENYL-DIPHOSPHATE-atom51 UNDECAPRENYL-DIPHOSPHATE-atom52&quot; order=&quot;1&quot;/&gt;
    &lt;bond id=&quot;UNDECAPRENYL-DIPHOSPHATE-bond29&quot; atomRefs=&quot;UNDECAPRENYL-DIPHOSPHATE-atom28 UNDECAPRENYL-DIPHOSPHATE-atom30&quot; order=&quot;1&quot;/&gt;
    &lt;bond id=&quot;UNDECAPRENYL-DIPHOSPHATE-bond30&quot; atomRefs=&quot;UNDECAPRENYL-DIPHOSPHATE-atom12 UNDECAPRENYL-DIPHOSPHATE-atom14&quot; order=&quot;1&quot;/&gt;
    &lt;bond id=&quot;UNDECAPRENYL-DIPHOSPHATE-bond31&quot; atomRefs=&quot;UNDECAPRENYL-DIPHOSPHATE-atom31 UNDECAPRENYL-DIPHOSPHATE-atom32&quot; order=&quot;1&quot;/&gt;
    &lt;bond id=&quot;UNDECAPRENYL-DIPHOSPHATE-bond32&quot; atomRefs=&quot;UNDECAPRENYL-DIPHOSPHATE-atom51 UNDECAPRENYL-DIPHOSPHATE-atom50&quot; order=&quot;1&quot;/&gt;
    &lt;bond id=&quot;UNDECAPRENYL-DIPHOSPHATE-bond33&quot; atomRefs=&quot;UNDECAPRENYL-DIPHOSPHATE-atom53 UNDECAPRENYL-DIPHOSPHATE-atom54&quot; order=&quot;1&quot;/&gt;
    &lt;bond id=&quot;UNDECAPRENYL-DIPHOSPHATE-bond34&quot; atomRefs=&quot;UNDECAPRENYL-DIPHOSPHATE-atom54 UNDECAPRENYL-DIPHOSPHATE-atom51&quot; order=&quot;2&quot;/&gt;
    &lt;bond id=&quot;UNDECAPRENYL-DIPHOSPHATE-bond35&quot; atomRefs=&quot;UNDECAPRENYL-DIPHOSPHATE-atom53 UNDECAPRENYL-DIPHOSPHATE-atom55&quot; order=&quot;1&quot;/&gt;
    &lt;bond id=&quot;UNDECAPRENYL-DIPHOSPHATE-bond36&quot; atomRefs=&quot;UNDECAPRENYL-DIPHOSPHATE-atom56 UNDECAPRENYL-DIPHOSPHATE-atom57&quot; order=&quot;1&quot;/&gt;
    &lt;bond id=&quot;UNDECAPRENYL-DIPHOSPHATE-bond37&quot; atomRefs=&quot;UNDECAPRENYL-DIPHOSPHATE-atom10 UNDECAPRENYL-DIPHOSPHATE-atom11&quot; order=&quot;1&quot;/&gt;
    &lt;bond id=&quot;UNDECAPRENYL-DIPHOSPHATE-bond38&quot; atomRefs=&quot;UNDECAPRENYL-DIPHOSPHATE-atom11 UNDECAPRENYL-DIPHOSPHATE-atom12&quot; order=&quot;2&quot;/&gt;
    &lt;bond id=&quot;UNDECAPRENYL-DIPHOSPHATE-bond39&quot; atomRefs=&quot;UNDECAPRENYL-DIPHOSPHATE-atom31 UNDECAPRENYL-DIPHOSPHATE-atom30&quot; order=&quot;1&quot;/&gt;
    &lt;bond id=&quot;UNDECAPRENYL-DIPHOSPHATE-bond40&quot; atomRefs=&quot;UNDECAPRENYL-DIPHOSPHATE-atom33 UNDECAPRENYL-DIPHOSPHATE-atom34&quot; order=&quot;1&quot;/&gt;
    &lt;bond id=&quot;UNDECAPRENYL-DIPHOSPHATE-bond41&quot; atomRefs=&quot;UNDECAPRENYL-DIPHOSPHATE-atom56 UNDECAPRENYL-DIPHOSPHATE-atom55&quot; order=&quot;1&quot;/&gt;
    &lt;bond id=&quot;UNDECAPRENYL-DIPHOSPHATE-bond42&quot; atomRefs=&quot;UNDECAPRENYL-DIPHOSPHATE-atom58 UNDECAPRENYL-DIPHOSPHATE-atom59&quot; order=&quot;1&quot;/&gt;
    &lt;bond id=&quot;UNDECAPRENYL-DIPHOSPHATE-bond43&quot; atomRefs=&quot;UNDECAPRENYL-DIPHOSPHATE-atom59 UNDECAPRENYL-DIPHOSPHATE-atom56&quot; order=&quot;2&quot;/&gt;
    &lt;bond id=&quot;UNDECAPRENYL-DIPHOSPHATE-bond44&quot; atomRefs=&quot;UNDECAPRENYL-DIPHOSPHATE-atom58 UNDECAPRENYL-DIPHOSPHATE-atom60&quot; order=&quot;1&quot;/&gt;
    &lt;bond id=&quot;UNDECAPRENYL-DIPHOSPHATE-bond45&quot; atomRefs=&quot;UNDECAPRENYL-DIPHOSPHATE-atom34 UNDECAPRENYL-DIPHOSPHATE-atom31&quot; order=&quot;2&quot;/&gt;
    &lt;bond id=&quot;UNDECAPRENYL-DIPHOSPHATE-bond46&quot; atomRefs=&quot;UNDECAPRENYL-DIPHOSPHATE-atom61 UNDECAPRENYL-DIPHOSPHATE-atom62&quot; order=&quot;1&quot;/&gt;
    &lt;bond id=&quot;UNDECAPRENYL-DIPHOSPHATE-bond47&quot; atomRefs=&quot;UNDECAPRENYL-DIPHOSPHATE-atom33 UNDECAPRENYL-DIPHOSPHATE-atom35&quot; order=&quot;1&quot;/&gt;
    &lt;bond id=&quot;UNDECAPRENYL-DIPHOSPHATE-bond48&quot; atomRefs=&quot;UNDECAPRENYL-DIPHOSPHATE-atom19 UNDECAPRENYL-DIPHOSPHATE-atom20&quot; order=&quot;1&quot;/&gt;
    &lt;bond id=&quot;UNDECAPRENYL-DIPHOSPHATE-bond49&quot; atomRefs=&quot;UNDECAPRENYL-DIPHOSPHATE-atom36 UNDECAPRENYL-DIPHOSPHATE-atom37&quot; order=&quot;1&quot;/&gt;
    &lt;bond id=&quot;UNDECAPRENYL-DIPHOSPHATE-bond50&quot; atomRefs=&quot;UNDECAPRENYL-DIPHOSPHATE-atom20 UNDECAPRENYL-DIPHOSPHATE-atom21&quot; order=&quot;1&quot;/&gt;
    &lt;bond id=&quot;UNDECAPRENYL-DIPHOSPHATE-bond51&quot; atomRefs=&quot;UNDECAPRENYL-DIPHOSPHATE-atom61 UNDECAPRENYL-DIPHOSPHATE-atom60&quot; order=&quot;1&quot;/&gt;
    &lt;bond id=&quot;UNDECAPRENYL-DIPHOSPHATE-bond52&quot; atomRefs=&quot;UNDECAPRENYL-DIPHOSPHATE-atom63 UNDECAPRENYL-DIPHOSPHATE-atom64&quot; order=&quot;1&quot;/&gt;
    &lt;bond id=&quot;UNDECAPRENYL-DIPHOSPHATE-bond53&quot; atomRefs=&quot;UNDECAPRENYL-DIPHOSPHATE-atom64 UNDECAPRENYL-DIPHOSPHATE-atom61&quot; order=&quot;2&quot;/&gt;
    &lt;bond id=&quot;UNDECAPRENYL-DIPHOSPHATE-bond54&quot; atomRefs=&quot;UNDECAPRENYL-DIPHOSPHATE-atom21 UNDECAPRENYL-DIPHOSPHATE-atom22&quot; order=&quot;2&quot;/&gt;
    &lt;bond id=&quot;UNDECAPRENYL-DIPHOSPHATE-bond55&quot; atomRefs=&quot;UNDECAPRENYL-DIPHOSPHATE-atom21 UNDECAPRENYL-DIPHOSPHATE-atom23&quot; order=&quot;1&quot;/&gt;
    &lt;bond id=&quot;UNDECAPRENYL-DIPHOSPHATE-bond56&quot; atomRefs=&quot;UNDECAPRENYL-DIPHOSPHATE-atom22 UNDECAPRENYL-DIPHOSPHATE-atom24&quot; order=&quot;1&quot;/&gt;
    &lt;bond id=&quot;UNDECAPRENYL-DIPHOSPHATE-bond57&quot; atomRefs=&quot;UNDECAPRENYL-DIPHOSPHATE-atom36 UNDECAPRENYL-DIPHOSPHATE-atom35&quot; order=&quot;1&quot;/&gt;
    &lt;bond id=&quot;UNDECAPRENYL-DIPHOSPHATE-bond58&quot; atomRefs=&quot;UNDECAPRENYL-DIPHOSPHATE-atom38 UNDECAPRENYL-DIPHOSPHATE-atom39&quot; order=&quot;1&quot;/&gt;
    &lt;bond id=&quot;UNDECAPRENYL-DIPHOSPHATE-bond59&quot; atomRefs=&quot;UNDECAPRENYL-DIPHOSPHATE-atom39 UNDECAPRENYL-DIPHOSPHATE-atom36&quot; order=&quot;2&quot;/&gt;
    &lt;bond id=&quot;UNDECAPRENYL-DIPHOSPHATE-bond60&quot; atomRefs=&quot;UNDECAPRENYL-DIPHOSPHATE-atom38 UNDECAPRENYL-DIPHOSPHATE-atom40&quot; order=&quot;1&quot;/&gt;
    &lt;bond id=&quot;UNDECAPRENYL-DIPHOSPHATE-bond61&quot; atomRefs=&quot;UNDECAPRENYL-DIPHOSPHATE-atom11 UNDECAPRENYL-DIPHOSPHATE-atom13&quot; order=&quot;1&quot;/&gt;
    &lt;bond id=&quot;UNDECAPRENYL-DIPHOSPHATE-bond62&quot; atomRefs=&quot;UNDECAPRENYL-DIPHOSPHATE-atom41 UNDECAPRENYL-DIPHOSPHATE-atom42&quot; order=&quot;1&quot;/&gt;
    &lt;bond id=&quot;UNDECAPRENYL-DIPHOSPHATE-bond63&quot; atomRefs=&quot;UNDECAPRENYL-DIPHOSPHATE-atom63 UNDECAPRENYL-DIPHOSPHATE-atom9&quot; order=&quot;1&quot;/&gt;
   &lt;/bondArray&gt;
   &lt;formula concise=&quot;H 89 C 55 P 2 O 7&quot;/&gt;
   &lt;float title=&quot;molecularWeight&quot; units=&quot;g/mol&quot;&gt;924.251&lt;/float&gt;
   &lt;string title=&quot;smiles&quot;&gt;CC(C)=CCCC(C)=CCCC(C)=CCCC(=CCCC(=CCCC(=CCCC(C)=CCCC(=CCCC(=CCCC(=CCCC(=CCOP(OP([O-])([O-])=O)([O-])=O)C)C)C)C)C)C)C&lt;/string&gt;
  &lt;/molecule&gt;
 &lt;/cml&gt;
</bp:STRUCTURE-DATA>
          </bp:chemicalStructure>
        </bp:STRUCTURE>
        <bp:NAME rdf:datatype="http://www.w3.org/2001/XMLSchema#string">di-trans,octa-cis-undecaprenyl diphosphate</bp:NAME>
        <bp:MOLECULAR-WEIGHT rdf:datatype="http://www.w3.org/2001/XMLSchema#float">924.251</bp:MOLECULAR-WEIGHT>
        <bp:COMMENT rdf:datatype="http://www.w3.org/2001/XMLSchema#string">For polyisoprenols and polyisoprenyl phosphates nomenclature, see |FRAME: Polyisoprenoids|.</bp:COMMENT>
      </bp:smallMolecule>
    </bp:PHYSICAL-ENTITY>
    <bp:CELLULAR-LOCATION rdf:resource="#openControlledVocabulary14"/>
  </bp:physicalEntityParticipant>
  <bp:physicalEntityParticipant rdf:ID="phys-ent-participant15873">
    <bp:STOICHIOMETRIC-COEFFICIENT rdf:datatype="http://www.w3.org/2001/XMLSchema#int">1</bp:STOICHIOMETRIC-COEFFICIENT>
    <bp:PHYSICAL-ENTITY>
      <bp:smallMolecule rdf:ID="smallMolecule15869">
        <bp:XREF>
          <bp:unificationXref rdf:ID="unificationXref15871">
            <bp:ID rdf:datatype="http://www.w3.org/2001/XMLSchema#string">CPD-12309</bp:ID>
            <bp:DB rdf:datatype="http://www.w3.org/2001/XMLSchema#string">DoraCyc</bp:DB>
          </bp:unificationXref>
        </bp:XREF>
        <bp:XREF>
          <bp:unificationXref rdf:ID="unificationXref15870">
            <bp:ID rdf:datatype="http://www.w3.org/2001/XMLSchema#string">46173123</bp:ID>
            <bp:DB rdf:datatype="http://www.w3.org/2001/XMLSchema#string">PubChem</bp:DB>
          </bp:unificationXref>
        </bp:XREF>
        <bp:STRUCTURE>
          <bp:chemicalStructure rdf:ID="chemicalStructure15872">
            <bp:STRUCTURE-FORMAT rdf:datatype="http://www.w3.org/2001/XMLSchema#string">CML</bp:STRUCTURE-FORMAT>
            <bp:STRUCTURE-DATA rdf:datatype="http://www.w3.org/2001/XMLSchema#string"> &lt;cml&gt;
  &lt;molecule id=&quot;CPD-12309&quot; title=&quot;a peptidoglycan tetramer with L,D cross-links (L-lys-D-Asn-L-Lys)&quot; formalCharge=&quot;-2&quot; dictRef=&quot;dictCPD-12309&quot;&gt;
   &lt;atomArray&gt;
    &lt;atom id=&quot;CPD-12309-atom1&quot; elementType=&quot;C&quot; x2=&quot;214938.0&quot; y2=&quot;-106075.0&quot;/&gt;
    &lt;atom id=&quot;CPD-12309-atom2&quot; elementType=&quot;C&quot; x2=&quot;164956.0&quot; y2=&quot;-118463.0&quot;/&gt;
    &lt;atom id=&quot;CPD-12309-atom3&quot; elementType=&quot;C&quot; x2=&quot;186252.0&quot; y2=&quot;-138960.0&quot;/&gt;
    &lt;atom id=&quot;CPD-12309-atom4&quot; elementType=&quot;O&quot; x2=&quot;222038.0&quot; y2=&quot;-118463.0&quot;/&gt;
    &lt;atom id=&quot;CPD-12309-atom5&quot; elementType=&quot;O&quot; x2=&quot;114773.0&quot; y2=&quot;-130660.0&quot;/&gt;
    &lt;atom id=&quot;CPD-12309-atom6&quot; elementType=&quot;O&quot; x2=&quot;150358.0&quot; y2=&quot;-143059.0&quot;/&gt;
    &lt;atom id=&quot;CPD-12309-atom7&quot; elementType=&quot;O&quot; x2=&quot;157757.0&quot; y2=&quot;-138960.0&quot;/&gt;
    &lt;atom id=&quot;CPD-12309-atom8&quot; elementType=&quot;O&quot; x2=&quot;179044.0&quot; y2=&quot;-118463.0&quot;/&gt;
    &lt;atom id=&quot;CPD-12309-atom9&quot; elementType=&quot;O&quot; x2=&quot;247534.0&quot; y2=&quot;-137859.0&quot;/&gt;
    &lt;atom id=&quot;CPD-12309-atom10&quot; elementType=&quot;O&quot; x2=&quot;225037.0&quot; y2=&quot;-137859.0&quot;/&gt;
    &lt;atom id=&quot;CPD-12309-atom11&quot; elementType=&quot;O&quot; x2=&quot;214938.0&quot; y2=&quot;-155658.0&quot;/&gt;
    &lt;atom id=&quot;CPD-12309-atom12&quot; elementType=&quot;N&quot; x2=&quot;121961.0&quot; y2=&quot;-118463.0&quot;/&gt;
    &lt;atom id=&quot;CPD-12309-atom13&quot; elementType=&quot;N&quot; x2=&quot;136139.0&quot; y2=&quot;-143129.0&quot;/&gt;
    &lt;atom id=&quot;CPD-12309-atom14&quot; elementType=&quot;O&quot; x2=&quot;193452.0&quot; y2=&quot;-143059.0&quot;/&gt;
    &lt;atom id=&quot;CPD-12309-atom15&quot; elementType=&quot;O&quot; x2=&quot;239335.0&quot; y2=&quot;-123662.0&quot; formalCharge=&quot;-1&quot;/&gt;
    &lt;atom id=&quot;CPD-12309-atom16&quot; elementType=&quot;O&quot; x2=&quot;233335.0&quot; y2=&quot;-123662.0&quot; formalCharge=&quot;-1&quot;/&gt;
    &lt;atom id=&quot;CPD-12309-atom17&quot; elementType=&quot;C&quot; x2=&quot;207650.0&quot; y2=&quot;-151358.0&quot;/&gt;
    &lt;atom id=&quot;CPD-12309-atom18&quot; elementType=&quot;C&quot; x2=&quot;128960.0&quot; y2=&quot;-130660.0&quot;/&gt;
    &lt;atom id=&quot;CPD-12309-atom19&quot; elementType=&quot;C&quot; x2=&quot;136259.0&quot; y2=&quot;-126662.0&quot;/&gt;
    &lt;atom id=&quot;CPD-12309-atom20&quot; elementType=&quot;N&quot; x2=&quot;172146.0&quot; y2=&quot;-130660.0&quot;/&gt;
    &lt;atom id=&quot;CPD-12309-atom21&quot; elementType=&quot;N&quot; x2=&quot;150358.0&quot; y2=&quot;-126662.0&quot;/&gt;
    &lt;atom id=&quot;CPD-12309-atom22&quot; elementType=&quot;N&quot; x2=&quot;207650.0&quot; y2=&quot;-118463.0&quot;/&gt;
    &lt;atom id=&quot;CPD-12309-atom23&quot; elementType=&quot;O&quot; x2=&quot;250634.0&quot; y2=&quot;-126662.0&quot;/&gt;
    &lt;atom id=&quot;CPD-12309-atom24&quot; elementType=&quot;O&quot; x2=&quot;193452.0&quot; y2=&quot;-126662.0&quot;/&gt;
    &lt;atom id=&quot;CPD-12309-atom25&quot; elementType=&quot;O&quot; x2=&quot;214938.0&quot; y2=&quot;-138960.0&quot;/&gt;
    &lt;atom id=&quot;CPD-12309-atom26&quot; elementType=&quot;O&quot; x2=&quot;222038.0&quot; y2=&quot;-126662.0&quot;/&gt;
    &lt;atom id=&quot;CPD-12309-atom27&quot; elementType=&quot;O&quot; x2=&quot;236336.0&quot; y2=&quot;-134959.0&quot;/&gt;
    &lt;atom id=&quot;CPD-12309-atom28&quot; elementType=&quot;C&quot; x2=&quot;214938.0&quot; y2=&quot;-114273.0&quot;/&gt;
    &lt;atom id=&quot;CPD-12309-atom29&quot; elementType=&quot;C&quot; x2=&quot;121961.0&quot; y2=&quot;-126662.0&quot;/&gt;
    &lt;atom id=&quot;CPD-12309-atom30&quot; elementType=&quot;C&quot; x2=&quot;143259.0&quot; y2=&quot;-138960.0&quot;/&gt;
    &lt;atom id=&quot;CPD-12309-atom31&quot; elementType=&quot;C&quot; x2=&quot;157757.0&quot; y2=&quot;-130660.0&quot;/&gt;
    &lt;atom id=&quot;CPD-12309-atom32&quot; elementType=&quot;C&quot; x2=&quot;179044.0&quot; y2=&quot;-126662.0&quot;/&gt;
    &lt;atom id=&quot;CPD-12309-atom33&quot; elementType=&quot;C&quot; x2=&quot;164956.0&quot; y2=&quot;-126662.0&quot;/&gt;
    &lt;atom id=&quot;CPD-12309-atom34&quot; elementType=&quot;C&quot; x2=&quot;186252.0&quot; y2=&quot;-130660.0&quot;/&gt;
    &lt;atom id=&quot;CPD-12309-atom35&quot; elementType=&quot;C&quot; x2=&quot;143259.0&quot; y2=&quot;-130660.0&quot;/&gt;
    &lt;atom id=&quot;CPD-12309-atom36&quot; elementType=&quot;C&quot; x2=&quot;200550.0&quot; y2=&quot;-138960.0&quot;/&gt;
    &lt;atom id=&quot;CPD-12309-atom37&quot; elementType=&quot;C&quot; x2=&quot;207650.0&quot; y2=&quot;-143059.0&quot;/&gt;
    &lt;atom id=&quot;CPD-12309-atom38&quot; elementType=&quot;C&quot; x2=&quot;214938.0&quot; y2=&quot;-130660.0&quot;/&gt;
    &lt;atom id=&quot;CPD-12309-atom39&quot; elementType=&quot;C&quot; x2=&quot;207650.0&quot; y2=&quot;-126662.0&quot;/&gt;
    &lt;atom id=&quot;CPD-12309-atom40&quot; elementType=&quot;C&quot; x2=&quot;200550.0&quot; y2=&quot;-130660.0&quot;/&gt;
    &lt;atom id=&quot;CPD-12309-atom41&quot; elementType=&quot;P&quot; x2=&quot;243435.0&quot; y2=&quot;-130660.0&quot;/&gt;
    &lt;atom id=&quot;CPD-12309-atom42&quot; elementType=&quot;P&quot; x2=&quot;229136.0&quot; y2=&quot;-130660.0&quot;/&gt;
    &lt;atom id=&quot;CPD-12309-atom43&quot; elementType=&quot;C&quot; x2=&quot;114573.0&quot; y2=&quot;-114373.0&quot;/&gt;
    &lt;atom id=&quot;CPD-12309-atom44&quot; elementType=&quot;C&quot; x2=&quot;105174.0&quot; y2=&quot;-117463.0&quot;/&gt;
    &lt;atom id=&quot;CPD-12309-atom45&quot; elementType=&quot;O&quot; x2=&quot;101174.0&quot; y2=&quot;-125662.0&quot;/&gt;
    &lt;atom id=&quot;CPD-12309-atom46&quot; elementType=&quot;C&quot; x2=&quot;114573.0&quot; y2=&quot;-106075.0&quot;/&gt;
    &lt;atom id=&quot;CPD-12309-atom47&quot; elementType=&quot;C&quot; x2=&quot;121761.0&quot; y2=&quot;-101974.0&quot;/&gt;
    &lt;atom id=&quot;CPD-12309-atom48&quot; elementType=&quot;C&quot; x2=&quot;121761.0&quot; y2=&quot;-93776.0&quot;/&gt;
    &lt;atom id=&quot;CPD-12309-atom49&quot; elementType=&quot;C&quot; x2=&quot;503155.0&quot; y2=&quot;-223837.0&quot;/&gt;
    &lt;atom id=&quot;CPD-12309-atom50&quot; elementType=&quot;C&quot; x2=&quot;496065.0&quot; y2=&quot;-228036.0&quot;/&gt;
    &lt;atom id=&quot;CPD-12309-atom51&quot; elementType=&quot;C&quot; x2=&quot;488768.0&quot; y2=&quot;-223837.0&quot;/&gt;
    &lt;atom id=&quot;CPD-12309-atom52&quot; elementType=&quot;C&quot; x2=&quot;496065.0&quot; y2=&quot;-236136.0&quot;/&gt;
    &lt;atom id=&quot;CPD-12309-atom53&quot; elementType=&quot;C&quot; x2=&quot;481469.0&quot; y2=&quot;-228036.0&quot;/&gt;
    &lt;atom id=&quot;CPD-12309-atom54&quot; elementType=&quot;C&quot; x2=&quot;474169.0&quot; y2=&quot;-223837.0&quot;/&gt;
    &lt;atom id=&quot;CPD-12309-atom55&quot; elementType=&quot;C&quot; x2=&quot;466971.0&quot; y2=&quot;-228036.0&quot;/&gt;
    &lt;atom id=&quot;CPD-12309-atom56&quot; elementType=&quot;C&quot; x2=&quot;459672.0&quot; y2=&quot;-223837.0&quot;/&gt;
    &lt;atom id=&quot;CPD-12309-atom57&quot; elementType=&quot;C&quot; x2=&quot;466971.0&quot; y2=&quot;-236236.0&quot;/&gt;
    &lt;atom id=&quot;CPD-12309-atom58&quot; elementType=&quot;C&quot; x2=&quot;452273.0&quot; y2=&quot;-228136.0&quot;/&gt;
    &lt;atom id=&quot;CPD-12309-atom59&quot; elementType=&quot;C&quot; x2=&quot;445073.0&quot; y2=&quot;-223937.0&quot;/&gt;
    &lt;atom id=&quot;CPD-12309-atom60&quot; elementType=&quot;C&quot; x2=&quot;437874.0&quot; y2=&quot;-228136.0&quot;/&gt;
    &lt;atom id=&quot;CPD-12309-atom61&quot; elementType=&quot;C&quot; x2=&quot;430575.0&quot; y2=&quot;-223937.0&quot;/&gt;
    &lt;atom id=&quot;CPD-12309-atom62&quot; elementType=&quot;C&quot; x2=&quot;437874.0&quot; y2=&quot;-236236.0&quot;/&gt;
    &lt;atom id=&quot;CPD-12309-atom63&quot; elementType=&quot;C&quot; x2=&quot;423376.0&quot; y2=&quot;-228136.0&quot;/&gt;
    &lt;atom id=&quot;CPD-12309-atom64&quot; elementType=&quot;C&quot; x2=&quot;415977.0&quot; y2=&quot;-223837.0&quot;/&gt;
    &lt;atom id=&quot;CPD-12309-atom65&quot; elementType=&quot;C&quot; x2=&quot;388291.0&quot; y2=&quot;-215738.0&quot;/&gt;
    &lt;atom id=&quot;CPD-12309-atom66&quot; elementType=&quot;C&quot; x2=&quot;388291.0&quot; y2=&quot;-223837.0&quot;/&gt;
    &lt;atom id=&quot;CPD-12309-atom67&quot; elementType=&quot;C&quot; x2=&quot;381194.0&quot; y2=&quot;-203349.0&quot;/&gt;
    &lt;atom id=&quot;CPD-12309-atom68&quot; elementType=&quot;C&quot; x2=&quot;381194.0&quot; y2=&quot;-211449.0&quot;/&gt;
    &lt;atom id=&quot;CPD-12309-atom69&quot; elementType=&quot;C&quot; x2=&quot;375094.0&quot; y2=&quot;-199451.0&quot;/&gt;
    &lt;atom id=&quot;CPD-12309-atom70&quot; elementType=&quot;C&quot; x2=&quot;367895.0&quot; y2=&quot;-203450.0&quot;/&gt;
    &lt;atom id=&quot;CPD-12309-atom71&quot; elementType=&quot;C&quot; x2=&quot;367895.0&quot; y2=&quot;-211649.0&quot;/&gt;
    &lt;atom id=&quot;CPD-12309-atom72&quot; elementType=&quot;C&quot; x2=&quot;360697.0&quot; y2=&quot;-191352.0&quot;/&gt;
    &lt;atom id=&quot;CPD-12309-atom73&quot; elementType=&quot;C&quot; x2=&quot;360697.0&quot; y2=&quot;-199451.0&quot;/&gt;
    &lt;atom id=&quot;CPD-12309-atom74&quot; elementType=&quot;C&quot; x2=&quot;354607.0&quot; y2=&quot;-187353.0&quot;/&gt;
    &lt;atom id=&quot;CPD-12309-atom75&quot; elementType=&quot;C&quot; x2=&quot;347409.0&quot; y2=&quot;-191552.0&quot;/&gt;
    &lt;atom id=&quot;CPD-12309-atom76&quot; elementType=&quot;C&quot; x2=&quot;347409.0&quot; y2=&quot;-199551.0&quot;/&gt;
    &lt;atom id=&quot;CPD-12309-atom77&quot; elementType=&quot;C&quot; x2=&quot;340110.0&quot; y2=&quot;-179144.0&quot;/&gt;
    &lt;atom id=&quot;CPD-12309-atom78&quot; elementType=&quot;C&quot; x2=&quot;340110.0&quot; y2=&quot;-187353.0&quot;/&gt;
    &lt;atom id=&quot;CPD-12309-atom79&quot; elementType=&quot;C&quot; x2=&quot;333911.0&quot; y2=&quot;-175244.0&quot;/&gt;
    &lt;atom id=&quot;CPD-12309-atom80&quot; elementType=&quot;C&quot; x2=&quot;326711.0&quot; y2=&quot;-179344.0&quot;/&gt;
    &lt;atom id=&quot;CPD-12309-atom81&quot; elementType=&quot;C&quot; x2=&quot;326711.0&quot; y2=&quot;-187453.0&quot;/&gt;
    &lt;atom id=&quot;CPD-12309-atom82&quot; elementType=&quot;C&quot; x2=&quot;319403.0&quot; y2=&quot;-167246.0&quot;/&gt;
    &lt;atom id=&quot;CPD-12309-atom83&quot; elementType=&quot;C&quot; x2=&quot;319403.0&quot; y2=&quot;-175244.0&quot;/&gt;
    &lt;atom id=&quot;CPD-12309-atom84&quot; elementType=&quot;C&quot; x2=&quot;313403.0&quot; y2=&quot;-163246.0&quot;/&gt;
    &lt;atom id=&quot;CPD-12309-atom85&quot; elementType=&quot;C&quot; x2=&quot;306115.0&quot; y2=&quot;-167346.0&quot;/&gt;
    &lt;atom id=&quot;CPD-12309-atom86&quot; elementType=&quot;C&quot; x2=&quot;306115.0&quot; y2=&quot;-175344.0&quot;/&gt;
    &lt;atom id=&quot;CPD-12309-atom87&quot; elementType=&quot;C&quot; x2=&quot;298916.0&quot; y2=&quot;-155058.0&quot;/&gt;
    &lt;atom id=&quot;CPD-12309-atom88&quot; elementType=&quot;C&quot; x2=&quot;298916.0&quot; y2=&quot;-163246.0&quot;/&gt;
    &lt;atom id=&quot;CPD-12309-atom89&quot; elementType=&quot;C&quot; x2=&quot;292817.0&quot; y2=&quot;-151058.0&quot;/&gt;
    &lt;atom id=&quot;CPD-12309-atom90&quot; elementType=&quot;C&quot; x2=&quot;285718.0&quot; y2=&quot;-155157.0&quot;/&gt;
    &lt;atom id=&quot;CPD-12309-atom91&quot; elementType=&quot;C&quot; x2=&quot;285718.0&quot; y2=&quot;-163456.0&quot;/&gt;
    &lt;atom id=&quot;CPD-12309-atom92&quot; elementType=&quot;C&quot; x2=&quot;278419.0&quot; y2=&quot;-142859.0&quot;/&gt;
    &lt;atom id=&quot;CPD-12309-atom93&quot; elementType=&quot;C&quot; x2=&quot;278419.0&quot; y2=&quot;-151058.0&quot;/&gt;
    &lt;atom id=&quot;CPD-12309-atom94&quot; elementType=&quot;C&quot; x2=&quot;272120.0&quot; y2=&quot;-138960.0&quot;/&gt;
    &lt;atom id=&quot;CPD-12309-atom95&quot; elementType=&quot;C&quot; x2=&quot;265021.0&quot; y2=&quot;-143059.0&quot;/&gt;
    &lt;atom id=&quot;CPD-12309-atom96&quot; elementType=&quot;C&quot; x2=&quot;265021.0&quot; y2=&quot;-151158.0&quot;/&gt;
    &lt;atom id=&quot;CPD-12309-atom97&quot; elementType=&quot;C&quot; x2=&quot;257722.0&quot; y2=&quot;-130660.0&quot;/&gt;
    &lt;atom id=&quot;CPD-12309-atom98&quot; elementType=&quot;C&quot; x2=&quot;257722.0&quot; y2=&quot;-138960.0&quot;/&gt;
    &lt;atom id=&quot;CPD-12309-atom99&quot; elementType=&quot;C&quot; x2=&quot;193452.0&quot; y2=&quot;-151258.0&quot;/&gt;
    &lt;atom id=&quot;CPD-12309-atom100&quot; elementType=&quot;C&quot; x2=&quot;193452.0&quot; y2=&quot;-167946.0&quot;/&gt;
    &lt;atom id=&quot;CPD-12309-atom101&quot; elementType=&quot;C&quot; x2=&quot;186252.0&quot; y2=&quot;-163856.0&quot;/&gt;
    &lt;atom id=&quot;CPD-12309-atom102&quot; elementType=&quot;C&quot; x2=&quot;186252.0&quot; y2=&quot;-155658.0&quot;/&gt;
    &lt;atom id=&quot;CPD-12309-atom103&quot; elementType=&quot;O&quot; x2=&quot;200550.0&quot; y2=&quot;-155658.0&quot;/&gt;
    &lt;atom id=&quot;CPD-12309-atom104&quot; elementType=&quot;C&quot; x2=&quot;200550.0&quot; y2=&quot;-163856.0&quot;/&gt;
    &lt;atom id=&quot;CPD-12309-atom105&quot; elementType=&quot;O&quot; x2=&quot;179144.0&quot; y2=&quot;-167946.0&quot;/&gt;
    &lt;atom id=&quot;CPD-12309-atom106&quot; elementType=&quot;N&quot; x2=&quot;179144.0&quot; y2=&quot;-151258.0&quot;/&gt;
    &lt;atom id=&quot;CPD-12309-atom107&quot; elementType=&quot;C&quot; x2=&quot;171946.0&quot; y2=&quot;-155658.0&quot;/&gt;
    &lt;atom id=&quot;CPD-12309-atom108&quot; elementType=&quot;C&quot; x2=&quot;164856.0&quot; y2=&quot;-151258.0&quot;/&gt;
    &lt;atom id=&quot;CPD-12309-atom109&quot; elementType=&quot;O&quot; x2=&quot;171946.0&quot; y2=&quot;-163856.0&quot;/&gt;
    &lt;atom id=&quot;CPD-12309-atom110&quot; elementType=&quot;C&quot; x2=&quot;207750.0&quot; y2=&quot;-167946.0&quot;/&gt;
    &lt;atom id=&quot;CPD-12309-atom111&quot; elementType=&quot;O&quot; x2=&quot;215038.0&quot; y2=&quot;-163856.0&quot;/&gt;
    &lt;atom id=&quot;CPD-12309-atom112&quot; elementType=&quot;C&quot; x2=&quot;408779.0&quot; y2=&quot;-227937.0&quot;/&gt;
    &lt;atom id=&quot;CPD-12309-atom113&quot; elementType=&quot;C&quot; x2=&quot;408779.0&quot; y2=&quot;-236036.0&quot;/&gt;
    &lt;atom id=&quot;CPD-12309-atom114&quot; elementType=&quot;C&quot; x2=&quot;401681.0&quot; y2=&quot;-215638.0&quot;/&gt;
    &lt;atom id=&quot;CPD-12309-atom115&quot; elementType=&quot;C&quot; x2=&quot;401681.0&quot; y2=&quot;-223737.0&quot;/&gt;
    &lt;atom id=&quot;CPD-12309-atom116&quot; elementType=&quot;C&quot; x2=&quot;395490.0&quot; y2=&quot;-211649.0&quot;/&gt;
    &lt;atom id=&quot;CPD-12309-atom117&quot; elementType=&quot;C&quot; x2=&quot;128860.0&quot; y2=&quot;-89578.0&quot;/&gt;
    &lt;atom id=&quot;CPD-12309-atom118&quot; elementType=&quot;N&quot; x2=&quot;128860.0&quot; y2=&quot;-81378.0&quot;/&gt;
    &lt;atom id=&quot;CPD-12309-atom119&quot; elementType=&quot;C&quot; x2=&quot;135999.0&quot; y2=&quot;-77249.0&quot;/&gt;
    &lt;atom id=&quot;CPD-12309-atom120&quot; elementType=&quot;O&quot; x2=&quot;141839.0&quot; y2=&quot;-83088.0&quot;/&gt;
    &lt;atom id=&quot;CPD-12309-atom121&quot; elementType=&quot;C&quot; x2=&quot;135999.0&quot; y2=&quot;-69010.0&quot;/&gt;
    &lt;atom id=&quot;CPD-12309-atom122&quot; elementType=&quot;C&quot; x2=&quot;143149.0&quot; y2=&quot;-64892.0&quot;/&gt;
    &lt;atom id=&quot;CPD-12309-atom123&quot; elementType=&quot;C&quot; x2=&quot;168995.0&quot; y2=&quot;-194362.0&quot;/&gt;
    &lt;atom id=&quot;CPD-12309-atom124&quot; elementType=&quot;C&quot; x2=&quot;154998.0&quot; y2=&quot;-219227.0&quot;/&gt;
    &lt;atom id=&quot;CPD-12309-atom125&quot; elementType=&quot;C&quot; x2=&quot;183852.0&quot; y2=&quot;-212868.0&quot;/&gt;
    &lt;atom id=&quot;CPD-12309-atom126&quot; elementType=&quot;O&quot; x2=&quot;164556.0&quot; y2=&quot;-180794.0&quot;/&gt;
    &lt;atom id=&quot;CPD-12309-atom127&quot; elementType=&quot;O&quot; x2=&quot;137339.0&quot; y2=&quot;-267761.0&quot;/&gt;
    &lt;atom id=&quot;CPD-12309-atom128&quot; elementType=&quot;O&quot; x2=&quot;167376.0&quot; y2=&quot;-245014.0&quot;/&gt;
    &lt;atom id=&quot;CPD-12309-atom129&quot; elementType=&quot;O&quot; x2=&quot;168066.0&quot; y2=&quot;-236576.0&quot;/&gt;
    &lt;atom id=&quot;CPD-12309-atom130&quot; elementType=&quot;O&quot; x2=&quot;162796.0&quot; y2=&quot;-207500.0&quot;/&gt;
    &lt;atom id=&quot;CPD-12309-atom131&quot; elementType=&quot;O&quot; x2=&quot;213648.0&quot; y2=&quot;-198221.0&quot;/&gt;
    &lt;atom id=&quot;CPD-12309-atom132&quot; elementType=&quot;N&quot; x2=&quot;131170.0&quot; y2=&quot;-255023.0&quot;/&gt;
    &lt;atom id=&quot;CPD-12309-atom133&quot; elementType=&quot;N&quot; x2=&quot;159568.0&quot; y2=&quot;-256890.0&quot;/&gt;
    &lt;atom id=&quot;CPD-12309-atom134&quot; elementType=&quot;O&quot; x2=&quot;191252.0&quot; y2=&quot;-209140.0&quot;/&gt;
    &lt;atom id=&quot;CPD-12309-atom135&quot; elementType=&quot;C&quot; x2=&quot;206030.0&quot; y2=&quot;-201920.0&quot;/&gt;
    &lt;atom id=&quot;CPD-12309-atom136&quot; elementType=&quot;C&quot; x2=&quot;145209.0&quot; y2=&quot;-255953.0&quot;/&gt;
    &lt;atom id=&quot;CPD-12309-atom137&quot; elementType=&quot;C&quot; x2=&quot;145930.0&quot; y2=&quot;-247664.0&quot;/&gt;
    &lt;atom id=&quot;CPD-12309-atom138&quot; elementType=&quot;N&quot; x2=&quot;169135.0&quot; y2=&quot;-219988.0&quot;/&gt;
    &lt;atom id=&quot;CPD-12309-atom139&quot; elementType=&quot;N&quot; x2=&quot;153738.0&quot; y2=&quot;-235926.0&quot;/&gt;
    &lt;atom id=&quot;CPD-12309-atom140&quot; elementType=&quot;N&quot; x2=&quot;178644.0&quot; y2=&quot;-183692.0&quot;/&gt;
    &lt;atom id=&quot;CPD-12309-atom141&quot; elementType=&quot;O&quot; x2=&quot;177604.0&quot; y2=&quot;-200051.0&quot;/&gt;
    &lt;atom id=&quot;CPD-12309-atom142&quot; elementType=&quot;O&quot; x2=&quot;199751.0&quot; y2=&quot;-188972.0&quot;/&gt;
    &lt;atom id=&quot;CPD-12309-atom143&quot; elementType=&quot;O&quot; x2=&quot;193452.0&quot; y2=&quot;-176244.0&quot;/&gt;
    &lt;atom id=&quot;CPD-12309-atom144&quot; elementType=&quot;C&quot; x2=&quot;170645.0&quot; y2=&quot;-186332.0&quot;/&gt;
    &lt;atom id=&quot;CPD-12309-atom145&quot; elementType=&quot;C&quot; x2=&quot;137999.0&quot; y2=&quot;-259562.0&quot;/&gt;
    &lt;atom id=&quot;CPD-12309-atom146&quot; elementType=&quot;C&quot; x2=&quot;160047.0&quot; y2=&quot;-248654.0&quot;/&gt;
    &lt;atom id=&quot;CPD-12309-atom147&quot; elementType=&quot;C&quot; x2=&quot;161167.0&quot; y2=&quot;-231975.0&quot;/&gt;
    &lt;atom id=&quot;CPD-12309-atom148&quot; elementType=&quot;C&quot; x2=&quot;169625.0&quot; y2=&quot;-212029.0&quot;/&gt;
    &lt;atom id=&quot;CPD-12309-atom149&quot; elementType=&quot;C&quot; x2=&quot;161826.0&quot; y2=&quot;-223767.0&quot;/&gt;
    &lt;atom id=&quot;CPD-12309-atom150&quot; elementType=&quot;C&quot; x2=&quot;176944.0&quot; y2=&quot;-208270.0&quot;/&gt;
    &lt;atom id=&quot;CPD-12309-atom151&quot; elementType=&quot;C&quot; x2=&quot;153128.0&quot; y2=&quot;-244055.0&quot;/&gt;
    &lt;atom id=&quot;CPD-12309-atom152&quot; elementType=&quot;C&quot; x2=&quot;191772.0&quot; y2=&quot;-200961.0&quot;/&gt;
    &lt;atom id=&quot;CPD-12309-atom153&quot; elementType=&quot;C&quot; x2=&quot;199121.0&quot; y2=&quot;-197321.0&quot;/&gt;
    &lt;atom id=&quot;CPD-12309-atom154&quot; elementType=&quot;C&quot; x2=&quot;192842.0&quot; y2=&quot;-184372.0&quot;/&gt;
    &lt;atom id=&quot;CPD-12309-atom155&quot; elementType=&quot;C&quot; x2=&quot;185472.0&quot; y2=&quot;-188233.0&quot;/&gt;
    &lt;atom id=&quot;CPD-12309-atom156&quot; elementType=&quot;C&quot; x2=&quot;184862.0&quot; y2=&quot;-196361.0&quot;/&gt;
    &lt;atom id=&quot;CPD-12309-atom157&quot; elementType=&quot;C&quot; x2=&quot;123662.0&quot; y2=&quot;-258902.0&quot;/&gt;
    &lt;atom id=&quot;CPD-12309-atom158&quot; elementType=&quot;C&quot; x2=&quot;121031.0&quot; y2=&quot;-268440.0&quot;/&gt;
    &lt;atom id=&quot;CPD-12309-atom159&quot; elementType=&quot;O&quot; x2=&quot;125642.0&quot; y2=&quot;-276320.0&quot;/&gt;
    &lt;atom id=&quot;CPD-12309-atom160&quot; elementType=&quot;O&quot; x2=&quot;112850.0&quot; y2=&quot;-269507.0&quot; formalCharge=&quot;-1&quot;/&gt;
    &lt;atom id=&quot;CPD-12309-atom161&quot; elementType=&quot;C&quot; x2=&quot;116763.0&quot; y2=&quot;-254313.0&quot;/&gt;
    &lt;atom id=&quot;CPD-12309-atom162&quot; elementType=&quot;C&quot; x2=&quot;117343.0&quot; y2=&quot;-246044.0&quot;/&gt;
    &lt;atom id=&quot;CPD-12309-atom163&quot; elementType=&quot;C&quot; x2=&quot;110514.0&quot; y2=&quot;-241505.0&quot;/&gt;
    &lt;atom id=&quot;CPD-12309-atom164&quot; elementType=&quot;C&quot; x2=&quot;198081.0&quot; y2=&quot;-213688.0&quot;/&gt;
    &lt;atom id=&quot;CPD-12309-atom165&quot; elementType=&quot;C&quot; x2=&quot;211968.0&quot; y2=&quot;-222928.0&quot;/&gt;
    &lt;atom id=&quot;CPD-12309-atom166&quot; elementType=&quot;C&quot; x2=&quot;204580.0&quot; y2=&quot;-226647.0&quot;/&gt;
    &lt;atom id=&quot;CPD-12309-atom167&quot; elementType=&quot;C&quot; x2=&quot;197751.0&quot; y2=&quot;-222108.0&quot;/&gt;
    &lt;atom id=&quot;CPD-12309-atom168&quot; elementType=&quot;O&quot; x2=&quot;205680.0&quot; y2=&quot;-210209.0&quot;/&gt;
    &lt;atom id=&quot;CPD-12309-atom169&quot; elementType=&quot;C&quot; x2=&quot;212488.0&quot; y2=&quot;-214748.0&quot;/&gt;
    &lt;atom id=&quot;CPD-12309-atom170&quot; elementType=&quot;O&quot; x2=&quot;218877.0&quot; y2=&quot;-227527.0&quot;/&gt;
    &lt;atom id=&quot;CPD-12309-atom171&quot; elementType=&quot;O&quot; x2=&quot;204060.0&quot; y2=&quot;-234825.0&quot;/&gt;
    &lt;atom id=&quot;CPD-12309-atom172&quot; elementType=&quot;N&quot; x2=&quot;190162.0&quot; y2=&quot;-225577.0&quot;/&gt;
    &lt;atom id=&quot;CPD-12309-atom173&quot; elementType=&quot;C&quot; x2=&quot;189832.0&quot; y2=&quot;-234005.0&quot;/&gt;
    &lt;atom id=&quot;CPD-12309-atom174&quot; elementType=&quot;C&quot; x2=&quot;182233.0&quot; y2=&quot;-237485.0&quot;/&gt;
    &lt;atom id=&quot;CPD-12309-atom175&quot; elementType=&quot;O&quot; x2=&quot;196661.0&quot; y2=&quot;-238555.0&quot;/&gt;
    &lt;atom id=&quot;CPD-12309-atom176&quot; elementType=&quot;C&quot; x2=&quot;219898.0&quot; y2=&quot;-211029.0&quot;/&gt;
    &lt;atom id=&quot;CPD-12309-atom177&quot; elementType=&quot;O&quot; x2=&quot;220528.0&quot; y2=&quot;-202680.0&quot;/&gt;
    &lt;atom id=&quot;CPD-12309-atom178&quot; elementType=&quot;C&quot; x2=&quot;110954.0&quot; y2=&quot;-233265.0&quot;/&gt;
    &lt;atom id=&quot;CPD-12309-atom179&quot; elementType=&quot;N&quot; x2=&quot;104124.0&quot; y2=&quot;-228726.0&quot;/&gt;
    &lt;atom id=&quot;CPD-12309-atom180&quot; elementType=&quot;C&quot; x2=&quot;104644.0&quot; y2=&quot;-220498.0&quot;/&gt;
    &lt;atom id=&quot;CPD-12309-atom181&quot; elementType=&quot;O&quot; x2=&quot;112734.0&quot; y2=&quot;-218867.0&quot;/&gt;
    &lt;atom id=&quot;CPD-12309-atom182&quot; elementType=&quot;C&quot; x2=&quot;97416.0&quot; y2=&quot;-215058.0&quot;/&gt;
    &lt;atom id=&quot;CPD-12309-atom183&quot; elementType=&quot;C&quot; x2=&quot;90018.0&quot; y2=&quot;-218717.0&quot;/&gt;
    &lt;atom id=&quot;CPD-12309-atom184&quot; elementType=&quot;C&quot; x2=&quot;83158.0&quot; y2=&quot;-214148.0&quot;/&gt;
    &lt;atom id=&quot;CPD-12309-atom185&quot; elementType=&quot;O&quot; x2=&quot;81528.0&quot; y2=&quot;-206070.0&quot;/&gt;
    &lt;atom id=&quot;CPD-12309-atom186&quot; elementType=&quot;C&quot; x2=&quot;143149.0&quot; y2=&quot;-56642.0&quot;/&gt;
    &lt;atom id=&quot;CPD-12309-atom187&quot; elementType=&quot;O&quot; x2=&quot;136005.0&quot; y2=&quot;-52516.0&quot;/&gt;
    &lt;atom id=&quot;CPD-12309-atom188&quot; elementType=&quot;C&quot; x2=&quot;-39397.0&quot; y2=&quot;-223014.0&quot;/&gt;
    &lt;atom id=&quot;CPD-12309-atom189&quot; elementType=&quot;C&quot; x2=&quot;10595.0&quot; y2=&quot;-210626.0&quot;/&gt;
    &lt;atom id=&quot;CPD-12309-atom190&quot; elementType=&quot;C&quot; x2=&quot;-10711.0&quot; y2=&quot;-190129.0&quot;/&gt;
    &lt;atom id=&quot;CPD-12309-atom191&quot; elementType=&quot;O&quot; x2=&quot;-46495.0&quot; y2=&quot;-210626.0&quot;/&gt;
    &lt;atom id=&quot;CPD-12309-atom192&quot; elementType=&quot;O&quot; x2=&quot;60779.0&quot; y2=&quot;-198428.0&quot;/&gt;
    &lt;atom id=&quot;CPD-12309-atom193&quot; elementType=&quot;O&quot; x2=&quot;25183.0&quot; y2=&quot;-186028.0&quot;/&gt;
    &lt;atom id=&quot;CPD-12309-atom194&quot; elementType=&quot;O&quot; x2=&quot;17783.0&quot; y2=&quot;-190129.0&quot;/&gt;
    &lt;atom id=&quot;CPD-12309-atom195&quot; elementType=&quot;O&quot; x2=&quot;-3503.0&quot; y2=&quot;-210626.0&quot;/&gt;
    &lt;atom id=&quot;CPD-12309-atom196&quot; elementType=&quot;O&quot; x2=&quot;-39397.0&quot; y2=&quot;-173432.0&quot;/&gt;
    &lt;atom id=&quot;CPD-12309-atom197&quot; elementType=&quot;N&quot; x2=&quot;53580.0&quot; y2=&quot;-210626.0&quot;/&gt;
    &lt;atom id=&quot;CPD-12309-atom198&quot; elementType=&quot;N&quot; x2=&quot;39401.0&quot; y2=&quot;-185958.0&quot;/&gt;
    &lt;atom id=&quot;CPD-12309-atom199&quot; elementType=&quot;O&quot; x2=&quot;-17909.0&quot; y2=&quot;-186028.0&quot;/&gt;
    &lt;atom id=&quot;CPD-12309-atom200&quot; elementType=&quot;C&quot; x2=&quot;-32108.0&quot; y2=&quot;-177732.0&quot;/&gt;
    &lt;atom id=&quot;CPD-12309-atom201&quot; elementType=&quot;C&quot; x2=&quot;46579.0&quot; y2=&quot;-198428.0&quot;/&gt;
    &lt;atom id=&quot;CPD-12309-atom202&quot; elementType=&quot;C&quot; x2=&quot;39281.0&quot; y2=&quot;-202427.0&quot;/&gt;
    &lt;atom id=&quot;CPD-12309-atom203&quot; elementType=&quot;N&quot; x2=&quot;3397.0&quot; y2=&quot;-198428.0&quot;/&gt;
    &lt;atom id=&quot;CPD-12309-atom204&quot; elementType=&quot;N&quot; x2=&quot;25183.0&quot; y2=&quot;-202427.0&quot;/&gt;
    &lt;atom id=&quot;CPD-12309-atom205&quot; elementType=&quot;N&quot; x2=&quot;-32108.0&quot; y2=&quot;-210626.0&quot;/&gt;
    &lt;atom id=&quot;CPD-12309-atom206&quot; elementType=&quot;O&quot; x2=&quot;-17909.0&quot; y2=&quot;-202427.0&quot;/&gt;
    &lt;atom id=&quot;CPD-12309-atom207&quot; elementType=&quot;O&quot; x2=&quot;-39397.0&quot; y2=&quot;-190129.0&quot;/&gt;
    &lt;atom id=&quot;CPD-12309-atom208&quot; elementType=&quot;O&quot; x2=&quot;-46495.0&quot; y2=&quot;-202427.0&quot;/&gt;
    &lt;atom id=&quot;CPD-12309-atom209&quot; elementType=&quot;C&quot; x2=&quot;-39397.0&quot; y2=&quot;-214814.0&quot;/&gt;
    &lt;atom id=&quot;CPD-12309-atom210&quot; elementType=&quot;C&quot; x2=&quot;53580.0&quot; y2=&quot;-202427.0&quot;/&gt;
    &lt;atom id=&quot;CPD-12309-atom211&quot; elementType=&quot;C&quot; x2=&quot;32282.0&quot; y2=&quot;-190129.0&quot;/&gt;
    &lt;atom id=&quot;CPD-12309-atom212&quot; elementType=&quot;C&quot; x2=&quot;17783.0&quot; y2=&quot;-198428.0&quot;/&gt;
    &lt;atom id=&quot;CPD-12309-atom213&quot; elementType=&quot;C&quot; x2=&quot;-3503.0&quot; y2=&quot;-202427.0&quot;/&gt;
    &lt;atom id=&quot;CPD-12309-atom214&quot; elementType=&quot;C&quot; x2=&quot;10595.0&quot; y2=&quot;-202427.0&quot;/&gt;
    &lt;atom id=&quot;CPD-12309-atom215&quot; elementType=&quot;C&quot; x2=&quot;-10711.0&quot; y2=&quot;-198428.0&quot;/&gt;
    &lt;atom id=&quot;CPD-12309-atom216&quot; elementType=&quot;C&quot; x2=&quot;32282.0&quot; y2=&quot;-198428.0&quot;/&gt;
    &lt;atom id=&quot;CPD-12309-atom217&quot; elementType=&quot;C&quot; x2=&quot;-25008.0&quot; y2=&quot;-190129.0&quot;/&gt;
    &lt;atom id=&quot;CPD-12309-atom218&quot; elementType=&quot;C&quot; x2=&quot;-32108.0&quot; y2=&quot;-186028.0&quot;/&gt;
    &lt;atom id=&quot;CPD-12309-atom219&quot; elementType=&quot;C&quot; x2=&quot;-39397.0&quot; y2=&quot;-198428.0&quot;/&gt;
    &lt;atom id=&quot;CPD-12309-atom220&quot; elementType=&quot;C&quot; x2=&quot;-32108.0&quot; y2=&quot;-202427.0&quot;/&gt;
    &lt;atom id=&quot;CPD-12309-atom221&quot; elementType=&quot;C&quot; x2=&quot;-25008.0&quot; y2=&quot;-198428.0&quot;/&gt;
    &lt;atom id=&quot;CPD-12309-atom222&quot; elementType=&quot;C&quot; x2=&quot;60979.0&quot; y2=&quot;-214714.0&quot;/&gt;
    &lt;atom id=&quot;CPD-12309-atom223&quot; elementType=&quot;C&quot; x2=&quot;70368.0&quot; y2=&quot;-211625.0&quot;/&gt;
    &lt;atom id=&quot;CPD-12309-atom224&quot; elementType=&quot;O&quot; x2=&quot;74366.0&quot; y2=&quot;-203428.0&quot;/&gt;
    &lt;atom id=&quot;CPD-12309-atom225&quot; elementType=&quot;N&quot; x2=&quot;76013.0&quot; y2=&quot;-218273.0&quot;/&gt;
    &lt;atom id=&quot;CPD-12309-atom226&quot; elementType=&quot;C&quot; x2=&quot;60979.0&quot; y2=&quot;-223014.0&quot;/&gt;
    &lt;atom id=&quot;CPD-12309-atom227&quot; elementType=&quot;C&quot; x2=&quot;53780.0&quot; y2=&quot;-227113.0&quot;/&gt;
    &lt;atom id=&quot;CPD-12309-atom228&quot; elementType=&quot;C&quot; x2=&quot;53780.0&quot; y2=&quot;-235313.0&quot;/&gt;
    &lt;atom id=&quot;CPD-12309-atom229&quot; elementType=&quot;C&quot; x2=&quot;-17909.0&quot; y2=&quot;-177832.0&quot;/&gt;
    &lt;atom id=&quot;CPD-12309-atom230&quot; elementType=&quot;C&quot; x2=&quot;-17909.0&quot; y2=&quot;-161143.0&quot;/&gt;
    &lt;atom id=&quot;CPD-12309-atom231&quot; elementType=&quot;C&quot; x2=&quot;-10711.0&quot; y2=&quot;-165242.0&quot;/&gt;
    &lt;atom id=&quot;CPD-12309-atom232&quot; elementType=&quot;C&quot; x2=&quot;-10711.0&quot; y2=&quot;-173432.0&quot;/&gt;
    &lt;atom id=&quot;CPD-12309-atom233&quot; elementType=&quot;O&quot; x2=&quot;-25008.0&quot; y2=&quot;-173432.0&quot;/&gt;
    &lt;atom id=&quot;CPD-12309-atom234&quot; elementType=&quot;C&quot; x2=&quot;-25008.0&quot; y2=&quot;-165242.0&quot;/&gt;
    &lt;atom id=&quot;CPD-12309-atom235&quot; elementType=&quot;O&quot; x2=&quot;-3603.0&quot; y2=&quot;-161143.0&quot;/&gt;
    &lt;atom id=&quot;CPD-12309-atom236&quot; elementType=&quot;N&quot; x2=&quot;-3603.0&quot; y2=&quot;-177832.0&quot;/&gt;
    &lt;atom id=&quot;CPD-12309-atom237&quot; elementType=&quot;C&quot; x2=&quot;3597.0&quot; y2=&quot;-173432.0&quot;/&gt;
    &lt;atom id=&quot;CPD-12309-atom238&quot; elementType=&quot;C&quot; x2=&quot;10695.0&quot; y2=&quot;-177832.0&quot;/&gt;
    &lt;atom id=&quot;CPD-12309-atom239&quot; elementType=&quot;O&quot; x2=&quot;3597.0&quot; y2=&quot;-165242.0&quot;/&gt;
    &lt;atom id=&quot;CPD-12309-atom240&quot; elementType=&quot;C&quot; x2=&quot;-32208.0&quot; y2=&quot;-161143.0&quot;/&gt;
    &lt;atom id=&quot;CPD-12309-atom241&quot; elementType=&quot;O&quot; x2=&quot;-39497.0&quot; y2=&quot;-165242.0&quot;/&gt;
    &lt;atom id=&quot;CPD-12309-atom242&quot; elementType=&quot;C&quot; x2=&quot;46680.0&quot; y2=&quot;-239511.0&quot;/&gt;
    &lt;atom id=&quot;CPD-12309-atom243&quot; elementType=&quot;N&quot; x2=&quot;46680.0&quot; y2=&quot;-247710.0&quot;/&gt;
    &lt;atom id=&quot;CPD-12309-atom244&quot; elementType=&quot;C&quot; x2=&quot;39541.0&quot; y2=&quot;-251841.0&quot;/&gt;
    &lt;atom id=&quot;CPD-12309-atom245&quot; elementType=&quot;O&quot; x2=&quot;33702.0&quot; y2=&quot;-246001.0&quot;/&gt;
    &lt;atom id=&quot;CPD-12309-atom246&quot; elementType=&quot;C&quot; x2=&quot;39541.0&quot; y2=&quot;-260090.0&quot;/&gt;
    &lt;atom id=&quot;CPD-12309-atom247&quot; elementType=&quot;C&quot; x2=&quot;32392.0&quot; y2=&quot;-264208.0&quot;/&gt;
    &lt;atom id=&quot;CPD-12309-atom248&quot; elementType=&quot;C&quot; x2=&quot;6547.0&quot; y2=&quot;-134726.0&quot;/&gt;
    &lt;atom id=&quot;CPD-12309-atom249&quot; elementType=&quot;C&quot; x2=&quot;20544.0&quot; y2=&quot;-109861.0&quot;/&gt;
    &lt;atom id=&quot;CPD-12309-atom250&quot; elementType=&quot;C&quot; x2=&quot;-8312.0&quot; y2=&quot;-116230.0&quot;/&gt;
    &lt;atom id=&quot;CPD-12309-atom251&quot; elementType=&quot;O&quot; x2=&quot;10995.0&quot; y2=&quot;-148296.0&quot;/&gt;
    &lt;atom id=&quot;CPD-12309-atom252&quot; elementType=&quot;O&quot; x2=&quot;38201.0&quot; y2=&quot;-61329.0&quot;/&gt;
    &lt;atom id=&quot;CPD-12309-atom253&quot; elementType=&quot;O&quot; x2=&quot;8167.0&quot; y2=&quot;-84074.0&quot;/&gt;
    &lt;atom id=&quot;CPD-12309-atom254&quot; elementType=&quot;O&quot; x2=&quot;7477.0&quot; y2=&quot;-92514.0&quot;/&gt;
    &lt;atom id=&quot;CPD-12309-atom255&quot; elementType=&quot;O&quot; x2=&quot;12745.0&quot; y2=&quot;-121590.0&quot;/&gt;
    &lt;atom id=&quot;CPD-12309-atom256&quot; elementType=&quot;O&quot; x2=&quot;-38107.0&quot; y2=&quot;-130866.0&quot;/&gt;
    &lt;atom id=&quot;CPD-12309-atom257&quot; elementType=&quot;N&quot; x2=&quot;44369.0&quot; y2=&quot;-74077.0&quot;/&gt;
    &lt;atom id=&quot;CPD-12309-atom258&quot; elementType=&quot;N&quot; x2=&quot;15973.0&quot; y2=&quot;-72198.0&quot;/&gt;
    &lt;atom id=&quot;CPD-12309-atom259&quot; elementType=&quot;O&quot; x2=&quot;-15711.0&quot; y2=&quot;-119949.0&quot;/&gt;
    &lt;atom id=&quot;CPD-12309-atom260&quot; elementType=&quot;C&quot; x2=&quot;-30489.0&quot; y2=&quot;-127168.0&quot;/&gt;
    &lt;atom id=&quot;CPD-12309-atom261&quot; elementType=&quot;C&quot; x2=&quot;30333.0&quot; y2=&quot;-73137.0&quot;/&gt;
    &lt;atom id=&quot;CPD-12309-atom262&quot; elementType=&quot;C&quot; x2=&quot;29613.0&quot; y2=&quot;-81425.0&quot;/&gt;
    &lt;atom id=&quot;CPD-12309-atom263&quot; elementType=&quot;N&quot; x2=&quot;6407.0&quot; y2=&quot;-109101.0&quot;/&gt;
    &lt;atom id=&quot;CPD-12309-atom264&quot; elementType=&quot;N&quot; x2=&quot;21804.0&quot; y2=&quot;-93164.0&quot;/&gt;
    &lt;atom id=&quot;CPD-12309-atom265&quot; elementType=&quot;N&quot; x2=&quot;-3103.0&quot; y2=&quot;-145396.0&quot;/&gt;
    &lt;atom id=&quot;CPD-12309-atom266&quot; elementType=&quot;O&quot; x2=&quot;-2063.0&quot; y2=&quot;-129038.0&quot;/&gt;
    &lt;atom id=&quot;CPD-12309-atom267&quot; elementType=&quot;O&quot; x2=&quot;-24209.0&quot; y2=&quot;-140116.0&quot;/&gt;
    &lt;atom id=&quot;CPD-12309-atom268&quot; elementType=&quot;O&quot; x2=&quot;-17909.0&quot; y2=&quot;-152845.0&quot;/&gt;
    &lt;atom id=&quot;CPD-12309-atom269&quot; elementType=&quot;C&quot; x2=&quot;4897.0&quot; y2=&quot;-142756.0&quot;/&gt;
    &lt;atom id=&quot;CPD-12309-atom270&quot; elementType=&quot;C&quot; x2=&quot;37541.0&quot; y2=&quot;-69536.0&quot;/&gt;
    &lt;atom id=&quot;CPD-12309-atom271&quot; elementType=&quot;C&quot; x2=&quot;15504.0&quot; y2=&quot;-80435.0&quot;/&gt;
    &lt;atom id=&quot;CPD-12309-atom272&quot; elementType=&quot;C&quot; x2=&quot;14385.0&quot; y2=&quot;-97113.0&quot;/&gt;
    &lt;atom id=&quot;CPD-12309-atom273&quot; elementType=&quot;C&quot; x2=&quot;5917.0&quot; y2=&quot;-117059.0&quot;/&gt;
    &lt;atom id=&quot;CPD-12309-atom274&quot; elementType=&quot;C&quot; x2=&quot;13725.0&quot; y2=&quot;-105321.0&quot;/&gt;
    &lt;atom id=&quot;CPD-12309-atom275&quot; elementType=&quot;C&quot; x2=&quot;-1403.0&quot; y2=&quot;-120829.0&quot;/&gt;
    &lt;atom id=&quot;CPD-12309-atom276&quot; elementType=&quot;C&quot; x2=&quot;22414.0&quot; y2=&quot;-85034.0&quot;/&gt;
    &lt;atom id=&quot;CPD-12309-atom277&quot; elementType=&quot;C&quot; x2=&quot;-16231.0&quot; y2=&quot;-128128.0&quot;/&gt;
    &lt;atom id=&quot;CPD-12309-atom278&quot; elementType=&quot;C&quot; x2=&quot;-23579.0&quot; y2=&quot;-131766.0&quot;/&gt;
    &lt;atom id=&quot;CPD-12309-atom279&quot; elementType=&quot;C&quot; x2=&quot;-17300.0&quot; y2=&quot;-144715.0&quot;/&gt;
    &lt;atom id=&quot;CPD-12309-atom280&quot; elementType=&quot;C&quot; x2=&quot;-9932.0&quot; y2=&quot;-140856.0&quot;/&gt;
    &lt;atom id=&quot;CPD-12309-atom281&quot; elementType=&quot;C&quot; x2=&quot;-9322.0&quot; y2=&quot;-132726.0&quot;/&gt;
    &lt;atom id=&quot;CPD-12309-atom282&quot; elementType=&quot;C&quot; x2=&quot;51879.0&quot; y2=&quot;-70187.0&quot;/&gt;
    &lt;atom id=&quot;CPD-12309-atom283&quot; elementType=&quot;C&quot; x2=&quot;54510.0&quot; y2=&quot;-60649.0&quot;/&gt;
    &lt;atom id=&quot;CPD-12309-atom284&quot; elementType=&quot;O&quot; x2=&quot;49899.0&quot; y2=&quot;-52769.0&quot;/&gt;
    &lt;atom id=&quot;CPD-12309-atom285&quot; elementType=&quot;O&quot; x2=&quot;62691.0&quot; y2=&quot;-59585.0&quot; formalCharge=&quot;-1&quot;/&gt;
    &lt;atom id=&quot;CPD-12309-atom286&quot; elementType=&quot;C&quot; x2=&quot;58779.0&quot; y2=&quot;-74777.0&quot;/&gt;
    &lt;atom id=&quot;CPD-12309-atom287&quot; elementType=&quot;C&quot; x2=&quot;58199.0&quot; y2=&quot;-83044.0&quot;/&gt;
    &lt;atom id=&quot;CPD-12309-atom288&quot; elementType=&quot;C&quot; x2=&quot;65027.0&quot; y2=&quot;-87584.0&quot;/&gt;
    &lt;atom id=&quot;CPD-12309-atom289&quot; elementType=&quot;C&quot; x2=&quot;-22539.0&quot; y2=&quot;-115410.0&quot;/&gt;
    &lt;atom id=&quot;CPD-12309-atom290&quot; elementType=&quot;C&quot; x2=&quot;-36428.0&quot; y2=&quot;-106161.0&quot;/&gt;
    &lt;atom id=&quot;CPD-12309-atom291&quot; elementType=&quot;C&quot; x2=&quot;-29038.0&quot; y2=&quot;-102442.0&quot;/&gt;
    &lt;atom id=&quot;CPD-12309-atom292&quot; elementType=&quot;C&quot; x2=&quot;-22209.0&quot; y2=&quot;-106981.0&quot;/&gt;
    &lt;atom id=&quot;CPD-12309-atom293&quot; elementType=&quot;O&quot; x2=&quot;-30139.0&quot; y2=&quot;-118889.0&quot;/&gt;
    &lt;atom id=&quot;CPD-12309-atom294&quot; elementType=&quot;C&quot; x2=&quot;-36948.0&quot; y2=&quot;-114340.0&quot;/&gt;
    &lt;atom id=&quot;CPD-12309-atom295&quot; elementType=&quot;O&quot; x2=&quot;-43336.0&quot; y2=&quot;-101562.0&quot;/&gt;
    &lt;atom id=&quot;CPD-12309-atom296&quot; elementType=&quot;O&quot; x2=&quot;-28518.0&quot; y2=&quot;-94264.0&quot;/&gt;
    &lt;atom id=&quot;CPD-12309-atom297&quot; elementType=&quot;N&quot; x2=&quot;-14621.0&quot; y2=&quot;-103510.0&quot;/&gt;
    &lt;atom id=&quot;CPD-12309-atom298&quot; elementType=&quot;C&quot; x2=&quot;-14291.0&quot; y2=&quot;-95084.0&quot;/&gt;
    &lt;atom id=&quot;CPD-12309-atom299&quot; elementType=&quot;C&quot; x2=&quot;-6692.0&quot; y2=&quot;-91604.0&quot;/&gt;
    &lt;atom id=&quot;CPD-12309-atom300&quot; elementType=&quot;O&quot; x2=&quot;-21119.0&quot; y2=&quot;-90534.0&quot;/&gt;
    &lt;atom id=&quot;CPD-12309-atom301&quot; elementType=&quot;C&quot; x2=&quot;-44355.0&quot; y2=&quot;-118069.0&quot;/&gt;
    &lt;atom id=&quot;CPD-12309-atom302&quot; elementType=&quot;O&quot; x2=&quot;-44984.0&quot; y2=&quot;-126408.0&quot;/&gt;
    &lt;atom id=&quot;CPD-12309-atom303&quot; elementType=&quot;C&quot; x2=&quot;64588.0&quot; y2=&quot;-95824.0&quot;/&gt;
    &lt;atom id=&quot;CPD-12309-atom304&quot; elementType=&quot;N&quot; x2=&quot;71417.0&quot; y2=&quot;-100362.0&quot;/&gt;
    &lt;atom id=&quot;CPD-12309-atom305&quot; elementType=&quot;C&quot; x2=&quot;70897.0&quot; y2=&quot;-108591.0&quot;/&gt;
    &lt;atom id=&quot;CPD-12309-atom306&quot; elementType=&quot;O&quot; x2=&quot;62809.0&quot; y2=&quot;-110220.0&quot;/&gt;
    &lt;atom id=&quot;CPD-12309-atom307&quot; elementType=&quot;C&quot; x2=&quot;78126.0&quot; y2=&quot;-114030.0&quot;/&gt;
    &lt;atom id=&quot;CPD-12309-atom308&quot; elementType=&quot;C&quot; x2=&quot;85525.0&quot; y2=&quot;-110370.0&quot;/&gt;
    &lt;atom id=&quot;CPD-12309-atom309&quot; elementType=&quot;C&quot; x2=&quot;92384.0&quot; y2=&quot;-114940.0&quot;/&gt;
    &lt;atom id=&quot;CPD-12309-atom310&quot; elementType=&quot;O&quot; x2=&quot;94013.0&quot; y2=&quot;-123030.0&quot;/&gt;
    &lt;atom id=&quot;CPD-12309-atom311&quot; elementType=&quot;N&quot; x2=&quot;99774.0&quot; y2=&quot;-111274.0&quot;/&gt;
    &lt;atom id=&quot;CPD-12309-atom312&quot; elementType=&quot;C&quot; x2=&quot;32392.0&quot; y2=&quot;-272447.0&quot;/&gt;
    &lt;atom id=&quot;CPD-12309-atom313&quot; elementType=&quot;N&quot; x2=&quot;87882.0&quot; y2=&quot;-226686.0&quot;/&gt;
    &lt;atom id=&quot;CPD-12309-atom314&quot; elementType=&quot;N&quot; x2=&quot;150294.0&quot; y2=&quot;-69017.0&quot; formalCharge=&quot;1&quot;/&gt;
    &lt;atom id=&quot;CPD-12309-atom315&quot; elementType=&quot;N&quot; x2=&quot;148983.0&quot; y2=&quot;-50809.0&quot;/&gt;
    &lt;atom id=&quot;CPD-12309-atom316&quot; elementType=&quot;N&quot; x2=&quot;85525.0&quot; y2=&quot;-102120.0&quot;/&gt;
    &lt;atom id=&quot;CPD-12309-atom317&quot; elementType=&quot;N&quot; x2=&quot;24423.0&quot; y2=&quot;-262073.0&quot; formalCharge=&quot;1&quot;/&gt;
    &lt;atom id=&quot;CPD-12309-atom318&quot; elementType=&quot;O&quot; x2=&quot;28267.0&quot; y2=&quot;-279592.0&quot;/&gt;
    &lt;atom id=&quot;CPD-12309-atom319&quot; elementType=&quot;N&quot; x2=&quot;39537.0&quot; y2=&quot;-276572.0&quot;/&gt;
   &lt;/atomArray&gt;
   &lt;bondArray&gt;
    &lt;bond id=&quot;CPD-12309-bond1&quot; atomRefs=&quot;CPD-12309-atom39 CPD-12309-atom40&quot; order=&quot;1&quot;/&gt;
    &lt;bond id=&quot;CPD-12309-bond2&quot; atomRefs=&quot;CPD-12309-atom38 CPD-12309-atom39&quot; order=&quot;1&quot;/&gt;
    &lt;bond id=&quot;CPD-12309-bond3&quot; atomRefs=&quot;CPD-12309-atom36 CPD-12309-atom40&quot; order=&quot;1&quot;/&gt;
    &lt;bond id=&quot;CPD-12309-bond4&quot; atomRefs=&quot;CPD-12309-atom36 CPD-12309-atom37&quot; order=&quot;1&quot;/&gt;
    &lt;bond id=&quot;CPD-12309-bond5&quot; atomRefs=&quot;CPD-12309-atom32 CPD-12309-atom34&quot; order=&quot;1&quot;/&gt;
    &lt;bond id=&quot;CPD-12309-bond6&quot; atomRefs=&quot;CPD-12309-atom31 CPD-12309-atom33&quot; order=&quot;1&quot;/&gt;
    &lt;bond id=&quot;CPD-12309-bond7&quot; atomRefs=&quot;CPD-12309-atom30 CPD-12309-atom35&quot; order=&quot;1&quot;/&gt;
    &lt;bond id=&quot;CPD-12309-bond8&quot; atomRefs=&quot;CPD-12309-atom27 CPD-12309-atom42&quot; order=&quot;1&quot;/&gt;
    &lt;bond id=&quot;CPD-12309-bond9&quot; atomRefs=&quot;CPD-12309-atom27 CPD-12309-atom41&quot; order=&quot;1&quot;/&gt;
    &lt;bond id=&quot;CPD-12309-bond10&quot; atomRefs=&quot;CPD-12309-atom26 CPD-12309-atom42&quot; order=&quot;1&quot;/&gt;
    &lt;bond id=&quot;CPD-12309-bond11&quot; atomRefs=&quot;CPD-12309-atom38 CPD-12309-atom26&quot; order=&quot;1&quot;/&gt;
    &lt;bond id=&quot;CPD-12309-bond12&quot; atomRefs=&quot;CPD-12309-atom25 CPD-12309-atom38&quot; order=&quot;1&quot;/&gt;
    &lt;bond id=&quot;CPD-12309-bond13&quot; atomRefs=&quot;CPD-12309-atom25 CPD-12309-atom37&quot; order=&quot;1&quot;/&gt;
    &lt;bond id=&quot;CPD-12309-bond14&quot; atomRefs=&quot;CPD-12309-atom40 CPD-12309-atom24&quot; order=&quot;1&quot;/&gt;
    &lt;bond id=&quot;CPD-12309-bond15&quot; atomRefs=&quot;CPD-12309-atom24 CPD-12309-atom34&quot; order=&quot;1&quot;/&gt;
    &lt;bond id=&quot;CPD-12309-bond16&quot; atomRefs=&quot;CPD-12309-atom23 CPD-12309-atom41&quot; order=&quot;1&quot;/&gt;
    &lt;bond id=&quot;CPD-12309-bond17&quot; atomRefs=&quot;CPD-12309-atom39 CPD-12309-atom22&quot; order=&quot;1&quot;/&gt;
    &lt;bond id=&quot;CPD-12309-bond18&quot; atomRefs=&quot;CPD-12309-atom22 CPD-12309-atom28&quot; order=&quot;1&quot;/&gt;
    &lt;bond id=&quot;CPD-12309-bond19&quot; atomRefs=&quot;CPD-12309-atom35 CPD-12309-atom21&quot; order=&quot;1&quot;/&gt;
    &lt;bond id=&quot;CPD-12309-bond20&quot; atomRefs=&quot;CPD-12309-atom21 CPD-12309-atom31&quot; order=&quot;1&quot;/&gt;
    &lt;bond id=&quot;CPD-12309-bond21&quot; atomRefs=&quot;CPD-12309-atom20 CPD-12309-atom33&quot; order=&quot;1&quot;/&gt;
    &lt;bond id=&quot;CPD-12309-bond22&quot; atomRefs=&quot;CPD-12309-atom20 CPD-12309-atom32&quot; order=&quot;1&quot;/&gt;
    &lt;bond id=&quot;CPD-12309-bond23&quot; atomRefs=&quot;CPD-12309-atom97 CPD-12309-atom23&quot; order=&quot;1&quot;/&gt;
    &lt;bond id=&quot;CPD-12309-bond24&quot; atomRefs=&quot;CPD-12309-atom19 CPD-12309-atom35&quot; order=&quot;1&quot;/&gt;
    &lt;bond id=&quot;CPD-12309-bond25&quot; atomRefs=&quot;CPD-12309-atom18 CPD-12309-atom29&quot; order=&quot;1&quot;/&gt;
    &lt;bond id=&quot;CPD-12309-bond26&quot; atomRefs=&quot;CPD-12309-atom18 CPD-12309-atom19&quot; order=&quot;1&quot;/&gt;
    &lt;bond id=&quot;CPD-12309-bond27&quot; atomRefs=&quot;CPD-12309-atom37 CPD-12309-atom17&quot; order=&quot;1&quot;/&gt;
    &lt;bond id=&quot;CPD-12309-bond28&quot; atomRefs=&quot;CPD-12309-atom16 CPD-12309-atom42&quot; order=&quot;1&quot;/&gt;
    &lt;bond id=&quot;CPD-12309-bond29&quot; atomRefs=&quot;CPD-12309-atom15 CPD-12309-atom41&quot; order=&quot;1&quot;/&gt;
    &lt;bond id=&quot;CPD-12309-bond30&quot; atomRefs=&quot;CPD-12309-atom36 CPD-12309-atom14&quot; order=&quot;1&quot;/&gt;
    &lt;bond id=&quot;CPD-12309-bond31&quot; atomRefs=&quot;CPD-12309-atom13 CPD-12309-atom30&quot; order=&quot;1&quot;/&gt;
    &lt;bond id=&quot;CPD-12309-bond32&quot; atomRefs=&quot;CPD-12309-atom12 CPD-12309-atom29&quot; order=&quot;1&quot;/&gt;
    &lt;bond id=&quot;CPD-12309-bond33&quot; atomRefs=&quot;CPD-12309-atom11 CPD-12309-atom17&quot; order=&quot;1&quot;/&gt;
    &lt;bond id=&quot;CPD-12309-bond34&quot; atomRefs=&quot;CPD-12309-atom10 CPD-12309-atom42&quot; order=&quot;2&quot;/&gt;
    &lt;bond id=&quot;CPD-12309-bond35&quot; atomRefs=&quot;CPD-12309-atom9 CPD-12309-atom41&quot; order=&quot;2&quot;/&gt;
    &lt;bond id=&quot;CPD-12309-bond36&quot; atomRefs=&quot;CPD-12309-atom8 CPD-12309-atom32&quot; order=&quot;2&quot;/&gt;
    &lt;bond id=&quot;CPD-12309-bond37&quot; atomRefs=&quot;CPD-12309-atom7 CPD-12309-atom31&quot; order=&quot;2&quot;/&gt;
    &lt;bond id=&quot;CPD-12309-bond38&quot; atomRefs=&quot;CPD-12309-atom6 CPD-12309-atom30&quot; order=&quot;2&quot;/&gt;
    &lt;bond id=&quot;CPD-12309-bond39&quot; atomRefs=&quot;CPD-12309-atom5 CPD-12309-atom29&quot; order=&quot;2&quot;/&gt;
    &lt;bond id=&quot;CPD-12309-bond40&quot; atomRefs=&quot;CPD-12309-atom4 CPD-12309-atom28&quot; order=&quot;2&quot;/&gt;
    &lt;bond id=&quot;CPD-12309-bond41&quot; atomRefs=&quot;CPD-12309-atom34 CPD-12309-atom3&quot; order=&quot;1&quot;/&gt;
    &lt;bond id=&quot;CPD-12309-bond42&quot; atomRefs=&quot;CPD-12309-atom33 CPD-12309-atom2&quot; order=&quot;1&quot;/&gt;
    &lt;bond id=&quot;CPD-12309-bond43&quot; atomRefs=&quot;CPD-12309-atom1 CPD-12309-atom28&quot; order=&quot;1&quot;/&gt;
    &lt;bond id=&quot;CPD-12309-bond44&quot; atomRefs=&quot;CPD-12309-atom43 CPD-12309-atom12&quot; order=&quot;1&quot;/&gt;
    &lt;bond id=&quot;CPD-12309-bond45&quot; atomRefs=&quot;CPD-12309-atom43 CPD-12309-atom44&quot; order=&quot;1&quot;/&gt;
    &lt;bond id=&quot;CPD-12309-bond46&quot; atomRefs=&quot;CPD-12309-atom44 CPD-12309-atom45&quot; order=&quot;2&quot;/&gt;
    &lt;bond id=&quot;CPD-12309-bond47&quot; atomRefs=&quot;CPD-12309-atom44 CPD-12309-atom311&quot; order=&quot;1&quot;/&gt;
    &lt;bond id=&quot;CPD-12309-bond48&quot; atomRefs=&quot;CPD-12309-atom43 CPD-12309-atom46&quot; order=&quot;1&quot;/&gt;
    &lt;bond id=&quot;CPD-12309-bond49&quot; atomRefs=&quot;CPD-12309-atom46 CPD-12309-atom47&quot; order=&quot;1&quot;/&gt;
    &lt;bond id=&quot;CPD-12309-bond50&quot; atomRefs=&quot;CPD-12309-atom47 CPD-12309-atom48&quot; order=&quot;1&quot;/&gt;
    &lt;bond id=&quot;CPD-12309-bond51&quot; atomRefs=&quot;CPD-12309-atom63 CPD-12309-atom64&quot; order=&quot;1&quot;/&gt;
    &lt;bond id=&quot;CPD-12309-bond52&quot; atomRefs=&quot;CPD-12309-atom53 CPD-12309-atom54&quot; order=&quot;1&quot;/&gt;
    &lt;bond id=&quot;CPD-12309-bond53&quot; atomRefs=&quot;CPD-12309-atom54 CPD-12309-atom55&quot; order=&quot;1&quot;/&gt;
    &lt;bond id=&quot;CPD-12309-bond54&quot; atomRefs=&quot;CPD-12309-atom80 CPD-12309-atom79&quot; order=&quot;1&quot;/&gt;
    &lt;bond id=&quot;CPD-12309-bond55&quot; atomRefs=&quot;CPD-12309-atom82 CPD-12309-atom83&quot; order=&quot;1&quot;/&gt;
    &lt;bond id=&quot;CPD-12309-bond56&quot; atomRefs=&quot;CPD-12309-atom83 CPD-12309-atom80&quot; order=&quot;2&quot;/&gt;
    &lt;bond id=&quot;CPD-12309-bond57&quot; atomRefs=&quot;CPD-12309-atom82 CPD-12309-atom84&quot; order=&quot;1&quot;/&gt;
    &lt;bond id=&quot;CPD-12309-bond58&quot; atomRefs=&quot;CPD-12309-atom55 CPD-12309-atom56&quot; order=&quot;2&quot;/&gt;
    &lt;bond id=&quot;CPD-12309-bond59&quot; atomRefs=&quot;CPD-12309-atom85 CPD-12309-atom86&quot; order=&quot;1&quot;/&gt;
    &lt;bond id=&quot;CPD-12309-bond60&quot; atomRefs=&quot;CPD-12309-atom55 CPD-12309-atom57&quot; order=&quot;1&quot;/&gt;
    &lt;bond id=&quot;CPD-12309-bond61&quot; atomRefs=&quot;CPD-12309-atom56 CPD-12309-atom58&quot; order=&quot;1&quot;/&gt;
    &lt;bond id=&quot;CPD-12309-bond62&quot; atomRefs=&quot;CPD-12309-atom67 CPD-12309-atom68&quot; order=&quot;1&quot;/&gt;
    &lt;bond id=&quot;CPD-12309-bond63&quot; atomRefs=&quot;CPD-12309-atom85 CPD-12309-atom84&quot; order=&quot;1&quot;/&gt;
    &lt;bond id=&quot;CPD-12309-bond64&quot; atomRefs=&quot;CPD-12309-atom87 CPD-12309-atom88&quot; order=&quot;1&quot;/&gt;
    &lt;bond id=&quot;CPD-12309-bond65&quot; atomRefs=&quot;CPD-12309-atom88 CPD-12309-atom85&quot; order=&quot;2&quot;/&gt;
    &lt;bond id=&quot;CPD-12309-bond66&quot; atomRefs=&quot;CPD-12309-atom87 CPD-12309-atom89&quot; order=&quot;1&quot;/&gt;
    &lt;bond id=&quot;CPD-12309-bond67&quot; atomRefs=&quot;CPD-12309-atom68 CPD-12309-atom65&quot; order=&quot;2&quot;/&gt;
    &lt;bond id=&quot;CPD-12309-bond68&quot; atomRefs=&quot;CPD-12309-atom90 CPD-12309-atom91&quot; order=&quot;1&quot;/&gt;
    &lt;bond id=&quot;CPD-12309-bond69&quot; atomRefs=&quot;CPD-12309-atom67 CPD-12309-atom69&quot; order=&quot;1&quot;/&gt;
    &lt;bond id=&quot;CPD-12309-bond70&quot; atomRefs=&quot;CPD-12309-atom51 CPD-12309-atom53&quot; order=&quot;1&quot;/&gt;
    &lt;bond id=&quot;CPD-12309-bond71&quot; atomRefs=&quot;CPD-12309-atom70 CPD-12309-atom71&quot; order=&quot;1&quot;/&gt;
    &lt;bond id=&quot;CPD-12309-bond72&quot; atomRefs=&quot;CPD-12309-atom90 CPD-12309-atom89&quot; order=&quot;1&quot;/&gt;
    &lt;bond id=&quot;CPD-12309-bond73&quot; atomRefs=&quot;CPD-12309-atom92 CPD-12309-atom93&quot; order=&quot;1&quot;/&gt;
    &lt;bond id=&quot;CPD-12309-bond74&quot; atomRefs=&quot;CPD-12309-atom93 CPD-12309-atom90&quot; order=&quot;2&quot;/&gt;
    &lt;bond id=&quot;CPD-12309-bond75&quot; atomRefs=&quot;CPD-12309-atom92 CPD-12309-atom94&quot; order=&quot;1&quot;/&gt;
    &lt;bond id=&quot;CPD-12309-bond76&quot; atomRefs=&quot;CPD-12309-atom95 CPD-12309-atom96&quot; order=&quot;1&quot;/&gt;
    &lt;bond id=&quot;CPD-12309-bond77&quot; atomRefs=&quot;CPD-12309-atom49 CPD-12309-atom50&quot; order=&quot;1&quot;/&gt;
    &lt;bond id=&quot;CPD-12309-bond78&quot; atomRefs=&quot;CPD-12309-atom50 CPD-12309-atom51&quot; order=&quot;2&quot;/&gt;
    &lt;bond id=&quot;CPD-12309-bond79&quot; atomRefs=&quot;CPD-12309-atom70 CPD-12309-atom69&quot; order=&quot;1&quot;/&gt;
    &lt;bond id=&quot;CPD-12309-bond80&quot; atomRefs=&quot;CPD-12309-atom72 CPD-12309-atom73&quot; order=&quot;1&quot;/&gt;
    &lt;bond id=&quot;CPD-12309-bond81&quot; atomRefs=&quot;CPD-12309-atom95 CPD-12309-atom94&quot; order=&quot;1&quot;/&gt;
    &lt;bond id=&quot;CPD-12309-bond82&quot; atomRefs=&quot;CPD-12309-atom97 CPD-12309-atom98&quot; order=&quot;1&quot;/&gt;
    &lt;bond id=&quot;CPD-12309-bond83&quot; atomRefs=&quot;CPD-12309-atom98 CPD-12309-atom95&quot; order=&quot;2&quot;/&gt;
    &lt;bond id=&quot;CPD-12309-bond84&quot; atomRefs=&quot;CPD-12309-atom73 CPD-12309-atom70&quot; order=&quot;2&quot;/&gt;
    &lt;bond id=&quot;CPD-12309-bond85&quot; atomRefs=&quot;CPD-12309-atom72 CPD-12309-atom74&quot; order=&quot;1&quot;/&gt;
    &lt;bond id=&quot;CPD-12309-bond86&quot; atomRefs=&quot;CPD-12309-atom58 CPD-12309-atom59&quot; order=&quot;1&quot;/&gt;
    &lt;bond id=&quot;CPD-12309-bond87&quot; atomRefs=&quot;CPD-12309-atom75 CPD-12309-atom76&quot; order=&quot;1&quot;/&gt;
    &lt;bond id=&quot;CPD-12309-bond88&quot; atomRefs=&quot;CPD-12309-atom59 CPD-12309-atom60&quot; order=&quot;1&quot;/&gt;
    &lt;bond id=&quot;CPD-12309-bond89&quot; atomRefs=&quot;CPD-12309-atom60 CPD-12309-atom61&quot; order=&quot;2&quot;/&gt;
    &lt;bond id=&quot;CPD-12309-bond90&quot; atomRefs=&quot;CPD-12309-atom60 CPD-12309-atom62&quot; order=&quot;1&quot;/&gt;
    &lt;bond id=&quot;CPD-12309-bond91&quot; atomRefs=&quot;CPD-12309-atom61 CPD-12309-atom63&quot; order=&quot;1&quot;/&gt;
    &lt;bond id=&quot;CPD-12309-bond92&quot; atomRefs=&quot;CPD-12309-atom75 CPD-12309-atom74&quot; order=&quot;1&quot;/&gt;
    &lt;bond id=&quot;CPD-12309-bond93&quot; atomRefs=&quot;CPD-12309-atom77 CPD-12309-atom78&quot; order=&quot;1&quot;/&gt;
    &lt;bond id=&quot;CPD-12309-bond94&quot; atomRefs=&quot;CPD-12309-atom78 CPD-12309-atom75&quot; order=&quot;2&quot;/&gt;
    &lt;bond id=&quot;CPD-12309-bond95&quot; atomRefs=&quot;CPD-12309-atom77 CPD-12309-atom79&quot; order=&quot;1&quot;/&gt;
    &lt;bond id=&quot;CPD-12309-bond96&quot; atomRefs=&quot;CPD-12309-atom50 CPD-12309-atom52&quot; order=&quot;1&quot;/&gt;
    &lt;bond id=&quot;CPD-12309-bond97&quot; atomRefs=&quot;CPD-12309-atom80 CPD-12309-atom81&quot; order=&quot;1&quot;/&gt;
    &lt;bond id=&quot;CPD-12309-bond98&quot; atomRefs=&quot;CPD-12309-atom99 CPD-12309-atom14&quot; order=&quot;1&quot;/&gt;
    &lt;bond id=&quot;CPD-12309-bond99&quot; atomRefs=&quot;CPD-12309-atom102 CPD-12309-atom99&quot; order=&quot;1&quot;/&gt;
    &lt;bond id=&quot;CPD-12309-bond100&quot; atomRefs=&quot;CPD-12309-atom99 CPD-12309-atom103&quot; order=&quot;1&quot;/&gt;
    &lt;bond id=&quot;CPD-12309-bond101&quot; atomRefs=&quot;CPD-12309-atom100 CPD-12309-atom101&quot; order=&quot;1&quot;/&gt;
    &lt;bond id=&quot;CPD-12309-bond102&quot; atomRefs=&quot;CPD-12309-atom101 CPD-12309-atom102&quot; order=&quot;1&quot;/&gt;
    &lt;bond id=&quot;CPD-12309-bond103&quot; atomRefs=&quot;CPD-12309-atom103 CPD-12309-atom104&quot; order=&quot;1&quot;/&gt;
    &lt;bond id=&quot;CPD-12309-bond104&quot; atomRefs=&quot;CPD-12309-atom100 CPD-12309-atom104&quot; order=&quot;1&quot;/&gt;
    &lt;bond id=&quot;CPD-12309-bond105&quot; atomRefs=&quot;CPD-12309-atom100 CPD-12309-atom143&quot; order=&quot;1&quot;/&gt;
    &lt;bond id=&quot;CPD-12309-bond106&quot; atomRefs=&quot;CPD-12309-atom101 CPD-12309-atom105&quot; order=&quot;1&quot;/&gt;
    &lt;bond id=&quot;CPD-12309-bond107&quot; atomRefs=&quot;CPD-12309-atom102 CPD-12309-atom106&quot; order=&quot;1&quot;/&gt;
    &lt;bond id=&quot;CPD-12309-bond108&quot; atomRefs=&quot;CPD-12309-atom106 CPD-12309-atom107&quot; order=&quot;1&quot;/&gt;
    &lt;bond id=&quot;CPD-12309-bond109&quot; atomRefs=&quot;CPD-12309-atom107 CPD-12309-atom108&quot; order=&quot;1&quot;/&gt;
    &lt;bond id=&quot;CPD-12309-bond110&quot; atomRefs=&quot;CPD-12309-atom107 CPD-12309-atom109&quot; order=&quot;2&quot;/&gt;
    &lt;bond id=&quot;CPD-12309-bond111&quot; atomRefs=&quot;CPD-12309-atom104 CPD-12309-atom110&quot; order=&quot;1&quot;/&gt;
    &lt;bond id=&quot;CPD-12309-bond112&quot; atomRefs=&quot;CPD-12309-atom110 CPD-12309-atom111&quot; order=&quot;1&quot;/&gt;
    &lt;bond id=&quot;CPD-12309-bond113&quot; atomRefs=&quot;CPD-12309-atom65 CPD-12309-atom116&quot; order=&quot;1&quot;/&gt;
    &lt;bond id=&quot;CPD-12309-bond114&quot; atomRefs=&quot;CPD-12309-atom65 CPD-12309-atom66&quot; order=&quot;1&quot;/&gt;
    &lt;bond id=&quot;CPD-12309-bond115&quot; atomRefs=&quot;CPD-12309-atom112 CPD-12309-atom113&quot; order=&quot;1&quot;/&gt;
    &lt;bond id=&quot;CPD-12309-bond116&quot; atomRefs=&quot;CPD-12309-atom114 CPD-12309-atom115&quot; order=&quot;1&quot;/&gt;
    &lt;bond id=&quot;CPD-12309-bond117&quot; atomRefs=&quot;CPD-12309-atom115 CPD-12309-atom112&quot; order=&quot;2&quot;/&gt;
    &lt;bond id=&quot;CPD-12309-bond118&quot; atomRefs=&quot;CPD-12309-atom114 CPD-12309-atom116&quot; order=&quot;1&quot;/&gt;
    &lt;bond id=&quot;CPD-12309-bond119&quot; atomRefs=&quot;CPD-12309-atom112 CPD-12309-atom64&quot; order=&quot;1&quot;/&gt;
    &lt;bond id=&quot;CPD-12309-bond120&quot; atomRefs=&quot;CPD-12309-atom48 CPD-12309-atom117&quot; order=&quot;1&quot;/&gt;
    &lt;bond id=&quot;CPD-12309-bond121&quot; atomRefs=&quot;CPD-12309-atom117 CPD-12309-atom118&quot; order=&quot;1&quot;/&gt;
    &lt;bond id=&quot;CPD-12309-bond122&quot; atomRefs=&quot;CPD-12309-atom118 CPD-12309-atom119&quot; order=&quot;1&quot;/&gt;
    &lt;bond id=&quot;CPD-12309-bond123&quot; atomRefs=&quot;CPD-12309-atom119 CPD-12309-atom120&quot; order=&quot;2&quot;/&gt;
    &lt;bond id=&quot;CPD-12309-bond124&quot; atomRefs=&quot;CPD-12309-atom119 CPD-12309-atom121&quot; order=&quot;1&quot;/&gt;
    &lt;bond id=&quot;CPD-12309-bond125&quot; atomRefs=&quot;CPD-12309-atom121 CPD-12309-atom122&quot; order=&quot;1&quot;/&gt;
    &lt;bond id=&quot;CPD-12309-bond126&quot; atomRefs=&quot;CPD-12309-atom155 CPD-12309-atom156&quot; order=&quot;1&quot;/&gt;
    &lt;bond id=&quot;CPD-12309-bond127&quot; atomRefs=&quot;CPD-12309-atom154 CPD-12309-atom155&quot; order=&quot;1&quot;/&gt;
    &lt;bond id=&quot;CPD-12309-bond128&quot; atomRefs=&quot;CPD-12309-atom152 CPD-12309-atom156&quot; order=&quot;1&quot;/&gt;
    &lt;bond id=&quot;CPD-12309-bond129&quot; atomRefs=&quot;CPD-12309-atom152 CPD-12309-atom153&quot; order=&quot;1&quot;/&gt;
    &lt;bond id=&quot;CPD-12309-bond130&quot; atomRefs=&quot;CPD-12309-atom148 CPD-12309-atom150&quot; order=&quot;1&quot;/&gt;
    &lt;bond id=&quot;CPD-12309-bond131&quot; atomRefs=&quot;CPD-12309-atom147 CPD-12309-atom149&quot; order=&quot;1&quot;/&gt;
    &lt;bond id=&quot;CPD-12309-bond132&quot; atomRefs=&quot;CPD-12309-atom146 CPD-12309-atom151&quot; order=&quot;1&quot;/&gt;
    &lt;bond id=&quot;CPD-12309-bond133&quot; atomRefs=&quot;CPD-12309-atom154 CPD-12309-atom143&quot; order=&quot;1&quot;/&gt;
    &lt;bond id=&quot;CPD-12309-bond134&quot; atomRefs=&quot;CPD-12309-atom142 CPD-12309-atom154&quot; order=&quot;1&quot;/&gt;
    &lt;bond id=&quot;CPD-12309-bond135&quot; atomRefs=&quot;CPD-12309-atom142 CPD-12309-atom153&quot; order=&quot;1&quot;/&gt;
    &lt;bond id=&quot;CPD-12309-bond136&quot; atomRefs=&quot;CPD-12309-atom156 CPD-12309-atom141&quot; order=&quot;1&quot;/&gt;
    &lt;bond id=&quot;CPD-12309-bond137&quot; atomRefs=&quot;CPD-12309-atom141 CPD-12309-atom150&quot; order=&quot;1&quot;/&gt;
    &lt;bond id=&quot;CPD-12309-bond138&quot; atomRefs=&quot;CPD-12309-atom155 CPD-12309-atom140&quot; order=&quot;1&quot;/&gt;
    &lt;bond id=&quot;CPD-12309-bond139&quot; atomRefs=&quot;CPD-12309-atom140 CPD-12309-atom144&quot; order=&quot;1&quot;/&gt;
    &lt;bond id=&quot;CPD-12309-bond140&quot; atomRefs=&quot;CPD-12309-atom151 CPD-12309-atom139&quot; order=&quot;1&quot;/&gt;
    &lt;bond id=&quot;CPD-12309-bond141&quot; atomRefs=&quot;CPD-12309-atom139 CPD-12309-atom147&quot; order=&quot;1&quot;/&gt;
    &lt;bond id=&quot;CPD-12309-bond142&quot; atomRefs=&quot;CPD-12309-atom138 CPD-12309-atom149&quot; order=&quot;1&quot;/&gt;
    &lt;bond id=&quot;CPD-12309-bond143&quot; atomRefs=&quot;CPD-12309-atom138 CPD-12309-atom148&quot; order=&quot;1&quot;/&gt;
    &lt;bond id=&quot;CPD-12309-bond144&quot; atomRefs=&quot;CPD-12309-atom137 CPD-12309-atom151&quot; order=&quot;1&quot;/&gt;
    &lt;bond id=&quot;CPD-12309-bond145&quot; atomRefs=&quot;CPD-12309-atom136 CPD-12309-atom145&quot; order=&quot;1&quot;/&gt;
    &lt;bond id=&quot;CPD-12309-bond146&quot; atomRefs=&quot;CPD-12309-atom136 CPD-12309-atom137&quot; order=&quot;1&quot;/&gt;
    &lt;bond id=&quot;CPD-12309-bond147&quot; atomRefs=&quot;CPD-12309-atom153 CPD-12309-atom135&quot; order=&quot;1&quot;/&gt;
    &lt;bond id=&quot;CPD-12309-bond148&quot; atomRefs=&quot;CPD-12309-atom152 CPD-12309-atom134&quot; order=&quot;1&quot;/&gt;
    &lt;bond id=&quot;CPD-12309-bond149&quot; atomRefs=&quot;CPD-12309-atom133 CPD-12309-atom146&quot; order=&quot;1&quot;/&gt;
    &lt;bond id=&quot;CPD-12309-bond150&quot; atomRefs=&quot;CPD-12309-atom132 CPD-12309-atom145&quot; order=&quot;1&quot;/&gt;
    &lt;bond id=&quot;CPD-12309-bond151&quot; atomRefs=&quot;CPD-12309-atom131 CPD-12309-atom135&quot; order=&quot;1&quot;/&gt;
    &lt;bond id=&quot;CPD-12309-bond152&quot; atomRefs=&quot;CPD-12309-atom130 CPD-12309-atom148&quot; order=&quot;2&quot;/&gt;
    &lt;bond id=&quot;CPD-12309-bond153&quot; atomRefs=&quot;CPD-12309-atom129 CPD-12309-atom147&quot; order=&quot;2&quot;/&gt;
    &lt;bond id=&quot;CPD-12309-bond154&quot; atomRefs=&quot;CPD-12309-atom128 CPD-12309-atom146&quot; order=&quot;2&quot;/&gt;
    &lt;bond id=&quot;CPD-12309-bond155&quot; atomRefs=&quot;CPD-12309-atom127 CPD-12309-atom145&quot; order=&quot;2&quot;/&gt;
    &lt;bond id=&quot;CPD-12309-bond156&quot; atomRefs=&quot;CPD-12309-atom126 CPD-12309-atom144&quot; order=&quot;2&quot;/&gt;
    &lt;bond id=&quot;CPD-12309-bond157&quot; atomRefs=&quot;CPD-12309-atom150 CPD-12309-atom125&quot; order=&quot;1&quot;/&gt;
    &lt;bond id=&quot;CPD-12309-bond158&quot; atomRefs=&quot;CPD-12309-atom149 CPD-12309-atom124&quot; order=&quot;1&quot;/&gt;
    &lt;bond id=&quot;CPD-12309-bond159&quot; atomRefs=&quot;CPD-12309-atom123 CPD-12309-atom144&quot; order=&quot;1&quot;/&gt;
    &lt;bond id=&quot;CPD-12309-bond160&quot; atomRefs=&quot;CPD-12309-atom157 CPD-12309-atom132&quot; order=&quot;1&quot;/&gt;
    &lt;bond id=&quot;CPD-12309-bond161&quot; atomRefs=&quot;CPD-12309-atom157 CPD-12309-atom158&quot; order=&quot;1&quot;/&gt;
    &lt;bond id=&quot;CPD-12309-bond162&quot; atomRefs=&quot;CPD-12309-atom158 CPD-12309-atom159&quot; order=&quot;2&quot;/&gt;
    &lt;bond id=&quot;CPD-12309-bond163&quot; atomRefs=&quot;CPD-12309-atom158 CPD-12309-atom160&quot; order=&quot;1&quot;/&gt;
    &lt;bond id=&quot;CPD-12309-bond164&quot; atomRefs=&quot;CPD-12309-atom157 CPD-12309-atom161&quot; order=&quot;1&quot;/&gt;
    &lt;bond id=&quot;CPD-12309-bond165&quot; atomRefs=&quot;CPD-12309-atom161 CPD-12309-atom162&quot; order=&quot;1&quot;/&gt;
    &lt;bond id=&quot;CPD-12309-bond166&quot; atomRefs=&quot;CPD-12309-atom162 CPD-12309-atom163&quot; order=&quot;1&quot;/&gt;
    &lt;bond id=&quot;CPD-12309-bond167&quot; atomRefs=&quot;CPD-12309-atom164 CPD-12309-atom134&quot; order=&quot;1&quot;/&gt;
    &lt;bond id=&quot;CPD-12309-bond168&quot; atomRefs=&quot;CPD-12309-atom167 CPD-12309-atom164&quot; order=&quot;1&quot;/&gt;
    &lt;bond id=&quot;CPD-12309-bond169&quot; atomRefs=&quot;CPD-12309-atom164 CPD-12309-atom168&quot; order=&quot;1&quot;/&gt;
    &lt;bond id=&quot;CPD-12309-bond170&quot; atomRefs=&quot;CPD-12309-atom165 CPD-12309-atom166&quot; order=&quot;1&quot;/&gt;
    &lt;bond id=&quot;CPD-12309-bond171&quot; atomRefs=&quot;CPD-12309-atom166 CPD-12309-atom167&quot; order=&quot;1&quot;/&gt;
    &lt;bond id=&quot;CPD-12309-bond172&quot; atomRefs=&quot;CPD-12309-atom168 CPD-12309-atom169&quot; order=&quot;1&quot;/&gt;
    &lt;bond id=&quot;CPD-12309-bond173&quot; atomRefs=&quot;CPD-12309-atom165 CPD-12309-atom169&quot; order=&quot;1&quot;/&gt;
    &lt;bond id=&quot;CPD-12309-bond174&quot; atomRefs=&quot;CPD-12309-atom165 CPD-12309-atom170&quot; order=&quot;1&quot;/&gt;
    &lt;bond id=&quot;CPD-12309-bond175&quot; atomRefs=&quot;CPD-12309-atom166 CPD-12309-atom171&quot; order=&quot;1&quot;/&gt;
    &lt;bond id=&quot;CPD-12309-bond176&quot; atomRefs=&quot;CPD-12309-atom167 CPD-12309-atom172&quot; order=&quot;1&quot;/&gt;
    &lt;bond id=&quot;CPD-12309-bond177&quot; atomRefs=&quot;CPD-12309-atom172 CPD-12309-atom173&quot; order=&quot;1&quot;/&gt;
    &lt;bond id=&quot;CPD-12309-bond178&quot; atomRefs=&quot;CPD-12309-atom173 CPD-12309-atom174&quot; order=&quot;1&quot;/&gt;
    &lt;bond id=&quot;CPD-12309-bond179&quot; atomRefs=&quot;CPD-12309-atom173 CPD-12309-atom175&quot; order=&quot;2&quot;/&gt;
    &lt;bond id=&quot;CPD-12309-bond180&quot; atomRefs=&quot;CPD-12309-atom169 CPD-12309-atom176&quot; order=&quot;1&quot;/&gt;
    &lt;bond id=&quot;CPD-12309-bond181&quot; atomRefs=&quot;CPD-12309-atom176 CPD-12309-atom177&quot; order=&quot;1&quot;/&gt;
    &lt;bond id=&quot;CPD-12309-bond182&quot; atomRefs=&quot;CPD-12309-atom163 CPD-12309-atom178&quot; order=&quot;1&quot;/&gt;
    &lt;bond id=&quot;CPD-12309-bond183&quot; atomRefs=&quot;CPD-12309-atom178 CPD-12309-atom179&quot; order=&quot;1&quot;/&gt;
    &lt;bond id=&quot;CPD-12309-bond184&quot; atomRefs=&quot;CPD-12309-atom179 CPD-12309-atom180&quot; order=&quot;1&quot;/&gt;
    &lt;bond id=&quot;CPD-12309-bond185&quot; atomRefs=&quot;CPD-12309-atom180 CPD-12309-atom181&quot; order=&quot;2&quot;/&gt;
    &lt;bond id=&quot;CPD-12309-bond186&quot; atomRefs=&quot;CPD-12309-atom180 CPD-12309-atom182&quot; order=&quot;1&quot;/&gt;
    &lt;bond id=&quot;CPD-12309-bond187&quot; atomRefs=&quot;CPD-12309-atom182 CPD-12309-atom183&quot; order=&quot;1&quot;/&gt;
    &lt;bond id=&quot;CPD-12309-bond188&quot; atomRefs=&quot;CPD-12309-atom183 CPD-12309-atom184&quot; order=&quot;1&quot;/&gt;
    &lt;bond id=&quot;CPD-12309-bond189&quot; atomRefs=&quot;CPD-12309-atom184 CPD-12309-atom185&quot; order=&quot;2&quot;/&gt;
    &lt;bond id=&quot;CPD-12309-bond190&quot; atomRefs=&quot;CPD-12309-atom122 CPD-12309-atom186&quot; order=&quot;1&quot;/&gt;
    &lt;bond id=&quot;CPD-12309-bond191&quot; atomRefs=&quot;CPD-12309-atom186 CPD-12309-atom187&quot; order=&quot;2&quot;/&gt;
    &lt;bond id=&quot;CPD-12309-bond192&quot; atomRefs=&quot;CPD-12309-atom220 CPD-12309-atom221&quot; order=&quot;1&quot;/&gt;
    &lt;bond id=&quot;CPD-12309-bond193&quot; atomRefs=&quot;CPD-12309-atom219 CPD-12309-atom220&quot; order=&quot;1&quot;/&gt;
    &lt;bond id=&quot;CPD-12309-bond194&quot; atomRefs=&quot;CPD-12309-atom217 CPD-12309-atom221&quot; order=&quot;1&quot;/&gt;
    &lt;bond id=&quot;CPD-12309-bond195&quot; atomRefs=&quot;CPD-12309-atom217 CPD-12309-atom218&quot; order=&quot;1&quot;/&gt;
    &lt;bond id=&quot;CPD-12309-bond196&quot; atomRefs=&quot;CPD-12309-atom213 CPD-12309-atom215&quot; order=&quot;1&quot;/&gt;
    &lt;bond id=&quot;CPD-12309-bond197&quot; atomRefs=&quot;CPD-12309-atom212 CPD-12309-atom214&quot; order=&quot;1&quot;/&gt;
    &lt;bond id=&quot;CPD-12309-bond198&quot; atomRefs=&quot;CPD-12309-atom211 CPD-12309-atom216&quot; order=&quot;1&quot;/&gt;
    &lt;bond id=&quot;CPD-12309-bond199&quot; atomRefs=&quot;CPD-12309-atom219 CPD-12309-atom208&quot; order=&quot;1&quot;/&gt;
    &lt;bond id=&quot;CPD-12309-bond200&quot; atomRefs=&quot;CPD-12309-atom207 CPD-12309-atom219&quot; order=&quot;1&quot;/&gt;
    &lt;bond id=&quot;CPD-12309-bond201&quot; atomRefs=&quot;CPD-12309-atom207 CPD-12309-atom218&quot; order=&quot;1&quot;/&gt;
    &lt;bond id=&quot;CPD-12309-bond202&quot; atomRefs=&quot;CPD-12309-atom221 CPD-12309-atom206&quot; order=&quot;1&quot;/&gt;
    &lt;bond id=&quot;CPD-12309-bond203&quot; atomRefs=&quot;CPD-12309-atom206 CPD-12309-atom215&quot; order=&quot;1&quot;/&gt;
    &lt;bond id=&quot;CPD-12309-bond204&quot; atomRefs=&quot;CPD-12309-atom220 CPD-12309-atom205&quot; order=&quot;1&quot;/&gt;
    &lt;bond id=&quot;CPD-12309-bond205&quot; atomRefs=&quot;CPD-12309-atom205 CPD-12309-atom209&quot; order=&quot;1&quot;/&gt;
    &lt;bond id=&quot;CPD-12309-bond206&quot; atomRefs=&quot;CPD-12309-atom216 CPD-12309-atom204&quot; order=&quot;1&quot;/&gt;
    &lt;bond id=&quot;CPD-12309-bond207&quot; atomRefs=&quot;CPD-12309-atom204 CPD-12309-atom212&quot; order=&quot;1&quot;/&gt;
    &lt;bond id=&quot;CPD-12309-bond208&quot; atomRefs=&quot;CPD-12309-atom203 CPD-12309-atom214&quot; order=&quot;1&quot;/&gt;
    &lt;bond id=&quot;CPD-12309-bond209&quot; atomRefs=&quot;CPD-12309-atom203 CPD-12309-atom213&quot; order=&quot;1&quot;/&gt;
    &lt;bond id=&quot;CPD-12309-bond210&quot; atomRefs=&quot;CPD-12309-atom202 CPD-12309-atom216&quot; order=&quot;1&quot;/&gt;
    &lt;bond id=&quot;CPD-12309-bond211&quot; atomRefs=&quot;CPD-12309-atom201 CPD-12309-atom210&quot; order=&quot;1&quot;/&gt;
    &lt;bond id=&quot;CPD-12309-bond212&quot; atomRefs=&quot;CPD-12309-atom201 CPD-12309-atom202&quot; order=&quot;1&quot;/&gt;
    &lt;bond id=&quot;CPD-12309-bond213&quot; atomRefs=&quot;CPD-12309-atom218 CPD-12309-atom200&quot; order=&quot;1&quot;/&gt;
    &lt;bond id=&quot;CPD-12309-bond214&quot; atomRefs=&quot;CPD-12309-atom217 CPD-12309-atom199&quot; order=&quot;1&quot;/&gt;
    &lt;bond id=&quot;CPD-12309-bond215&quot; atomRefs=&quot;CPD-12309-atom198 CPD-12309-atom211&quot; order=&quot;1&quot;/&gt;
    &lt;bond id=&quot;CPD-12309-bond216&quot; atomRefs=&quot;CPD-12309-atom197 CPD-12309-atom210&quot; order=&quot;1&quot;/&gt;
    &lt;bond id=&quot;CPD-12309-bond217&quot; atomRefs=&quot;CPD-12309-atom196 CPD-12309-atom200&quot; order=&quot;1&quot;/&gt;
    &lt;bond id=&quot;CPD-12309-bond218&quot; atomRefs=&quot;CPD-12309-atom195 CPD-12309-atom213&quot; order=&quot;2&quot;/&gt;
    &lt;bond id=&quot;CPD-12309-bond219&quot; atomRefs=&quot;CPD-12309-atom194 CPD-12309-atom212&quot; order=&quot;2&quot;/&gt;
    &lt;bond id=&quot;CPD-12309-bond220&quot; atomRefs=&quot;CPD-12309-atom193 CPD-12309-atom211&quot; order=&quot;2&quot;/&gt;
    &lt;bond id=&quot;CPD-12309-bond221&quot; atomRefs=&quot;CPD-12309-atom192 CPD-12309-atom210&quot; order=&quot;2&quot;/&gt;
    &lt;bond id=&quot;CPD-12309-bond222&quot; atomRefs=&quot;CPD-12309-atom191 CPD-12309-atom209&quot; order=&quot;2&quot;/&gt;
    &lt;bond id=&quot;CPD-12309-bond223&quot; atomRefs=&quot;CPD-12309-atom215 CPD-12309-atom190&quot; order=&quot;1&quot;/&gt;
    &lt;bond id=&quot;CPD-12309-bond224&quot; atomRefs=&quot;CPD-12309-atom214 CPD-12309-atom189&quot; order=&quot;1&quot;/&gt;
    &lt;bond id=&quot;CPD-12309-bond225&quot; atomRefs=&quot;CPD-12309-atom188 CPD-12309-atom209&quot; order=&quot;1&quot;/&gt;
    &lt;bond id=&quot;CPD-12309-bond226&quot; atomRefs=&quot;CPD-12309-atom222 CPD-12309-atom197&quot; order=&quot;1&quot;/&gt;
    &lt;bond id=&quot;CPD-12309-bond227&quot; atomRefs=&quot;CPD-12309-atom222 CPD-12309-atom223&quot; order=&quot;1&quot;/&gt;
    &lt;bond id=&quot;CPD-12309-bond228&quot; atomRefs=&quot;CPD-12309-atom223 CPD-12309-atom224&quot; order=&quot;2&quot;/&gt;
    &lt;bond id=&quot;CPD-12309-bond229&quot; atomRefs=&quot;CPD-12309-atom223 CPD-12309-atom225&quot; order=&quot;1&quot;/&gt;
    &lt;bond id=&quot;CPD-12309-bond230&quot; atomRefs=&quot;CPD-12309-atom222 CPD-12309-atom226&quot; order=&quot;1&quot;/&gt;
    &lt;bond id=&quot;CPD-12309-bond231&quot; atomRefs=&quot;CPD-12309-atom226 CPD-12309-atom227&quot; order=&quot;1&quot;/&gt;
    &lt;bond id=&quot;CPD-12309-bond232&quot; atomRefs=&quot;CPD-12309-atom227 CPD-12309-atom228&quot; order=&quot;1&quot;/&gt;
    &lt;bond id=&quot;CPD-12309-bond233&quot; atomRefs=&quot;CPD-12309-atom229 CPD-12309-atom199&quot; order=&quot;1&quot;/&gt;
    &lt;bond id=&quot;CPD-12309-bond234&quot; atomRefs=&quot;CPD-12309-atom232 CPD-12309-atom229&quot; order=&quot;1&quot;/&gt;
    &lt;bond id=&quot;CPD-12309-bond235&quot; atomRefs=&quot;CPD-12309-atom229 CPD-12309-atom233&quot; order=&quot;1&quot;/&gt;
    &lt;bond id=&quot;CPD-12309-bond236&quot; atomRefs=&quot;CPD-12309-atom230 CPD-12309-atom231&quot; order=&quot;1&quot;/&gt;
    &lt;bond id=&quot;CPD-12309-bond237&quot; atomRefs=&quot;CPD-12309-atom231 CPD-12309-atom232&quot; order=&quot;1&quot;/&gt;
    &lt;bond id=&quot;CPD-12309-bond238&quot; atomRefs=&quot;CPD-12309-atom233 CPD-12309-atom234&quot; order=&quot;1&quot;/&gt;
    &lt;bond id=&quot;CPD-12309-bond239&quot; atomRefs=&quot;CPD-12309-atom230 CPD-12309-atom234&quot; order=&quot;1&quot;/&gt;
    &lt;bond id=&quot;CPD-12309-bond240&quot; atomRefs=&quot;CPD-12309-atom230 CPD-12309-atom268&quot; order=&quot;1&quot;/&gt;
    &lt;bond id=&quot;CPD-12309-bond241&quot; atomRefs=&quot;CPD-12309-atom231 CPD-12309-atom235&quot; order=&quot;1&quot;/&gt;
    &lt;bond id=&quot;CPD-12309-bond242&quot; atomRefs=&quot;CPD-12309-atom232 CPD-12309-atom236&quot; order=&quot;1&quot;/&gt;
    &lt;bond id=&quot;CPD-12309-bond243&quot; atomRefs=&quot;CPD-12309-atom236 CPD-12309-atom237&quot; order=&quot;1&quot;/&gt;
    &lt;bond id=&quot;CPD-12309-bond244&quot; atomRefs=&quot;CPD-12309-atom237 CPD-12309-atom238&quot; order=&quot;1&quot;/&gt;
    &lt;bond id=&quot;CPD-12309-bond245&quot; atomRefs=&quot;CPD-12309-atom237 CPD-12309-atom239&quot; order=&quot;2&quot;/&gt;
    &lt;bond id=&quot;CPD-12309-bond246&quot; atomRefs=&quot;CPD-12309-atom234 CPD-12309-atom240&quot; order=&quot;1&quot;/&gt;
    &lt;bond id=&quot;CPD-12309-bond247&quot; atomRefs=&quot;CPD-12309-atom240 CPD-12309-atom241&quot; order=&quot;1&quot;/&gt;
    &lt;bond id=&quot;CPD-12309-bond248&quot; atomRefs=&quot;CPD-12309-atom228 CPD-12309-atom242&quot; order=&quot;1&quot;/&gt;
    &lt;bond id=&quot;CPD-12309-bond249&quot; atomRefs=&quot;CPD-12309-atom242 CPD-12309-atom243&quot; order=&quot;1&quot;/&gt;
    &lt;bond id=&quot;CPD-12309-bond250&quot; atomRefs=&quot;CPD-12309-atom243 CPD-12309-atom244&quot; order=&quot;1&quot;/&gt;
    &lt;bond id=&quot;CPD-12309-bond251&quot; atomRefs=&quot;CPD-12309-atom244 CPD-12309-atom245&quot; order=&quot;2&quot;/&gt;
    &lt;bond id=&quot;CPD-12309-bond252&quot; atomRefs=&quot;CPD-12309-atom244 CPD-12309-atom246&quot; order=&quot;1&quot;/&gt;
    &lt;bond id=&quot;CPD-12309-bond253&quot; atomRefs=&quot;CPD-12309-atom246 CPD-12309-atom247&quot; order=&quot;1&quot;/&gt;
    &lt;bond id=&quot;CPD-12309-bond254&quot; atomRefs=&quot;CPD-12309-atom280 CPD-12309-atom281&quot; order=&quot;1&quot;/&gt;
    &lt;bond id=&quot;CPD-12309-bond255&quot; atomRefs=&quot;CPD-12309-atom279 CPD-12309-atom280&quot; order=&quot;1&quot;/&gt;
    &lt;bond id=&quot;CPD-12309-bond256&quot; atomRefs=&quot;CPD-12309-atom277 CPD-12309-atom281&quot; order=&quot;1&quot;/&gt;
    &lt;bond id=&quot;CPD-12309-bond257&quot; atomRefs=&quot;CPD-12309-atom277 CPD-12309-atom278&quot; order=&quot;1&quot;/&gt;
    &lt;bond id=&quot;CPD-12309-bond258&quot; atomRefs=&quot;CPD-12309-atom273 CPD-12309-atom275&quot; order=&quot;1&quot;/&gt;
    &lt;bond id=&quot;CPD-12309-bond259&quot; atomRefs=&quot;CPD-12309-atom272 CPD-12309-atom274&quot; order=&quot;1&quot;/&gt;
    &lt;bond id=&quot;CPD-12309-bond260&quot; atomRefs=&quot;CPD-12309-atom271 CPD-12309-atom276&quot; order=&quot;1&quot;/&gt;
    &lt;bond id=&quot;CPD-12309-bond261&quot; atomRefs=&quot;CPD-12309-atom279 CPD-12309-atom268&quot; order=&quot;1&quot;/&gt;
    &lt;bond id=&quot;CPD-12309-bond262&quot; atomRefs=&quot;CPD-12309-atom267 CPD-12309-atom279&quot; order=&quot;1&quot;/&gt;
    &lt;bond id=&quot;CPD-12309-bond263&quot; atomRefs=&quot;CPD-12309-atom267 CPD-12309-atom278&quot; order=&quot;1&quot;/&gt;
    &lt;bond id=&quot;CPD-12309-bond264&quot; atomRefs=&quot;CPD-12309-atom281 CPD-12309-atom266&quot; order=&quot;1&quot;/&gt;
    &lt;bond id=&quot;CPD-12309-bond265&quot; atomRefs=&quot;CPD-12309-atom266 CPD-12309-atom275&quot; order=&quot;1&quot;/&gt;
    &lt;bond id=&quot;CPD-12309-bond266&quot; atomRefs=&quot;CPD-12309-atom280 CPD-12309-atom265&quot; order=&quot;1&quot;/&gt;
    &lt;bond id=&quot;CPD-12309-bond267&quot; atomRefs=&quot;CPD-12309-atom265 CPD-12309-atom269&quot; order=&quot;1&quot;/&gt;
    &lt;bond id=&quot;CPD-12309-bond268&quot; atomRefs=&quot;CPD-12309-atom276 CPD-12309-atom264&quot; order=&quot;1&quot;/&gt;
    &lt;bond id=&quot;CPD-12309-bond269&quot; atomRefs=&quot;CPD-12309-atom264 CPD-12309-atom272&quot; order=&quot;1&quot;/&gt;
    &lt;bond id=&quot;CPD-12309-bond270&quot; atomRefs=&quot;CPD-12309-atom263 CPD-12309-atom274&quot; order=&quot;1&quot;/&gt;
    &lt;bond id=&quot;CPD-12309-bond271&quot; atomRefs=&quot;CPD-12309-atom263 CPD-12309-atom273&quot; order=&quot;1&quot;/&gt;
    &lt;bond id=&quot;CPD-12309-bond272&quot; atomRefs=&quot;CPD-12309-atom262 CPD-12309-atom276&quot; order=&quot;1&quot;/&gt;
    &lt;bond id=&quot;CPD-12309-bond273&quot; atomRefs=&quot;CPD-12309-atom261 CPD-12309-atom270&quot; order=&quot;1&quot;/&gt;
    &lt;bond id=&quot;CPD-12309-bond274&quot; atomRefs=&quot;CPD-12309-atom261 CPD-12309-atom262&quot; order=&quot;1&quot;/&gt;
    &lt;bond id=&quot;CPD-12309-bond275&quot; atomRefs=&quot;CPD-12309-atom278 CPD-12309-atom260&quot; order=&quot;1&quot;/&gt;
    &lt;bond id=&quot;CPD-12309-bond276&quot; atomRefs=&quot;CPD-12309-atom277 CPD-12309-atom259&quot; order=&quot;1&quot;/&gt;
    &lt;bond id=&quot;CPD-12309-bond277&quot; atomRefs=&quot;CPD-12309-atom258 CPD-12309-atom271&quot; order=&quot;1&quot;/&gt;
    &lt;bond id=&quot;CPD-12309-bond278&quot; atomRefs=&quot;CPD-12309-atom257 CPD-12309-atom270&quot; order=&quot;1&quot;/&gt;
    &lt;bond id=&quot;CPD-12309-bond279&quot; atomRefs=&quot;CPD-12309-atom256 CPD-12309-atom260&quot; order=&quot;1&quot;/&gt;
    &lt;bond id=&quot;CPD-12309-bond280&quot; atomRefs=&quot;CPD-12309-atom255 CPD-12309-atom273&quot; order=&quot;2&quot;/&gt;
    &lt;bond id=&quot;CPD-12309-bond281&quot; atomRefs=&quot;CPD-12309-atom254 CPD-12309-atom272&quot; order=&quot;2&quot;/&gt;
    &lt;bond id=&quot;CPD-12309-bond282&quot; atomRefs=&quot;CPD-12309-atom253 CPD-12309-atom271&quot; order=&quot;2&quot;/&gt;
    &lt;bond id=&quot;CPD-12309-bond283&quot; atomRefs=&quot;CPD-12309-atom252 CPD-12309-atom270&quot; order=&quot;2&quot;/&gt;
    &lt;bond id=&quot;CPD-12309-bond284&quot; atomRefs=&quot;CPD-12309-atom251 CPD-12309-atom269&quot; order=&quot;2&quot;/&gt;
    &lt;bond id=&quot;CPD-12309-bond285&quot; atomRefs=&quot;CPD-12309-atom275 CPD-12309-atom250&quot; order=&quot;1&quot;/&gt;
    &lt;bond id=&quot;CPD-12309-bond286&quot; atomRefs=&quot;CPD-12309-atom274 CPD-12309-atom249&quot; order=&quot;1&quot;/&gt;
    &lt;bond id=&quot;CPD-12309-bond287&quot; atomRefs=&quot;CPD-12309-atom248 CPD-12309-atom269&quot; order=&quot;1&quot;/&gt;
    &lt;bond id=&quot;CPD-12309-bond288&quot; atomRefs=&quot;CPD-12309-atom282 CPD-12309-atom257&quot; order=&quot;1&quot;/&gt;
    &lt;bond id=&quot;CPD-12309-bond289&quot; atomRefs=&quot;CPD-12309-atom282 CPD-12309-atom283&quot; order=&quot;1&quot;/&gt;
    &lt;bond id=&quot;CPD-12309-bond290&quot; atomRefs=&quot;CPD-12309-atom283 CPD-12309-atom284&quot; order=&quot;2&quot;/&gt;
    &lt;bond id=&quot;CPD-12309-bond291&quot; atomRefs=&quot;CPD-12309-atom283 CPD-12309-atom285&quot; order=&quot;1&quot;/&gt;
    &lt;bond id=&quot;CPD-12309-bond292&quot; atomRefs=&quot;CPD-12309-atom282 CPD-12309-atom286&quot; order=&quot;1&quot;/&gt;
    &lt;bond id=&quot;CPD-12309-bond293&quot; atomRefs=&quot;CPD-12309-atom286 CPD-12309-atom287&quot; order=&quot;1&quot;/&gt;
    &lt;bond id=&quot;CPD-12309-bond294&quot; atomRefs=&quot;CPD-12309-atom287 CPD-12309-atom288&quot; order=&quot;1&quot;/&gt;
    &lt;bond id=&quot;CPD-12309-bond295&quot; atomRefs=&quot;CPD-12309-atom289 CPD-12309-atom259&quot; order=&quot;1&quot;/&gt;
    &lt;bond id=&quot;CPD-12309-bond296&quot; atomRefs=&quot;CPD-12309-atom292 CPD-12309-atom289&quot; order=&quot;1&quot;/&gt;
    &lt;bond id=&quot;CPD-12309-bond297&quot; atomRefs=&quot;CPD-12309-atom289 CPD-12309-atom293&quot; order=&quot;1&quot;/&gt;
    &lt;bond id=&quot;CPD-12309-bond298&quot; atomRefs=&quot;CPD-12309-atom290 CPD-12309-atom291&quot; order=&quot;1&quot;/&gt;
    &lt;bond id=&quot;CPD-12309-bond299&quot; atomRefs=&quot;CPD-12309-atom291 CPD-12309-atom292&quot; order=&quot;1&quot;/&gt;
    &lt;bond id=&quot;CPD-12309-bond300&quot; atomRefs=&quot;CPD-12309-atom293 CPD-12309-atom294&quot; order=&quot;1&quot;/&gt;
    &lt;bond id=&quot;CPD-12309-bond301&quot; atomRefs=&quot;CPD-12309-atom290 CPD-12309-atom294&quot; order=&quot;1&quot;/&gt;
    &lt;bond id=&quot;CPD-12309-bond302&quot; atomRefs=&quot;CPD-12309-atom290 CPD-12309-atom295&quot; order=&quot;1&quot;/&gt;
    &lt;bond id=&quot;CPD-12309-bond303&quot; atomRefs=&quot;CPD-12309-atom291 CPD-12309-atom296&quot; order=&quot;1&quot;/&gt;
    &lt;bond id=&quot;CPD-12309-bond304&quot; atomRefs=&quot;CPD-12309-atom292 CPD-12309-atom297&quot; order=&quot;1&quot;/&gt;
    &lt;bond id=&quot;CPD-12309-bond305&quot; atomRefs=&quot;CPD-12309-atom297 CPD-12309-atom298&quot; order=&quot;1&quot;/&gt;
    &lt;bond id=&quot;CPD-12309-bond306&quot; atomRefs=&quot;CPD-12309-atom298 CPD-12309-atom299&quot; order=&quot;1&quot;/&gt;
    &lt;bond id=&quot;CPD-12309-bond307&quot; atomRefs=&quot;CPD-12309-atom298 CPD-12309-atom300&quot; order=&quot;2&quot;/&gt;
    &lt;bond id=&quot;CPD-12309-bond308&quot; atomRefs=&quot;CPD-12309-atom294 CPD-12309-atom301&quot; order=&quot;1&quot;/&gt;
    &lt;bond id=&quot;CPD-12309-bond309&quot; atomRefs=&quot;CPD-12309-atom301 CPD-12309-atom302&quot; order=&quot;1&quot;/&gt;
    &lt;bond id=&quot;CPD-12309-bond310&quot; atomRefs=&quot;CPD-12309-atom288 CPD-12309-atom303&quot; order=&quot;1&quot;/&gt;
    &lt;bond id=&quot;CPD-12309-bond311&quot; atomRefs=&quot;CPD-12309-atom303 CPD-12309-atom304&quot; order=&quot;1&quot;/&gt;
    &lt;bond id=&quot;CPD-12309-bond312&quot; atomRefs=&quot;CPD-12309-atom304 CPD-12309-atom305&quot; order=&quot;1&quot;/&gt;
    &lt;bond id=&quot;CPD-12309-bond313&quot; atomRefs=&quot;CPD-12309-atom305 CPD-12309-atom306&quot; order=&quot;2&quot;/&gt;
    &lt;bond id=&quot;CPD-12309-bond314&quot; atomRefs=&quot;CPD-12309-atom305 CPD-12309-atom307&quot; order=&quot;1&quot;/&gt;
    &lt;bond id=&quot;CPD-12309-bond315&quot; atomRefs=&quot;CPD-12309-atom307 CPD-12309-atom308&quot; order=&quot;1&quot;/&gt;
    &lt;bond id=&quot;CPD-12309-bond316&quot; atomRefs=&quot;CPD-12309-atom308 CPD-12309-atom309&quot; order=&quot;1&quot;/&gt;
    &lt;bond id=&quot;CPD-12309-bond317&quot; atomRefs=&quot;CPD-12309-atom309 CPD-12309-atom310&quot; order=&quot;2&quot;/&gt;
    &lt;bond id=&quot;CPD-12309-bond318&quot; atomRefs=&quot;CPD-12309-atom309 CPD-12309-atom311&quot; order=&quot;1&quot;/&gt;
    &lt;bond id=&quot;CPD-12309-bond319&quot; atomRefs=&quot;CPD-12309-atom247 CPD-12309-atom312&quot; order=&quot;1&quot;/&gt;
    &lt;bond id=&quot;CPD-12309-bond320&quot; atomRefs=&quot;CPD-12309-atom183 CPD-12309-atom313&quot; order=&quot;1&quot;/&gt;
    &lt;bond id=&quot;CPD-12309-bond321&quot; atomRefs=&quot;CPD-12309-atom184 CPD-12309-atom225&quot; order=&quot;1&quot;/&gt;
    &lt;bond id=&quot;CPD-12309-bond322&quot; atomRefs=&quot;CPD-12309-atom122 CPD-12309-atom314&quot; order=&quot;1&quot;/&gt;
    &lt;bond id=&quot;CPD-12309-bond323&quot; atomRefs=&quot;CPD-12309-atom186 CPD-12309-atom315&quot; order=&quot;1&quot;/&gt;
    &lt;bond id=&quot;CPD-12309-bond324&quot; atomRefs=&quot;CPD-12309-atom308 CPD-12309-atom316&quot; order=&quot;1&quot;/&gt;
    &lt;bond id=&quot;CPD-12309-bond325&quot; atomRefs=&quot;CPD-12309-atom247 CPD-12309-atom317&quot; order=&quot;1&quot;/&gt;
    &lt;bond id=&quot;CPD-12309-bond326&quot; atomRefs=&quot;CPD-12309-atom312 CPD-12309-atom318&quot; order=&quot;2&quot;/&gt;
    &lt;bond id=&quot;CPD-12309-bond327&quot; atomRefs=&quot;CPD-12309-atom312 CPD-12309-atom319&quot; order=&quot;1&quot;/&gt;
   &lt;/bondArray&gt;
   &lt;formula concise=&quot;H 332 P 2 N 36 O 78 C 203&quot;/&gt;
   &lt;float title=&quot;molecularWeight&quot; units=&quot;g/mol&quot;&gt;4586.998&lt;/float&gt;
   &lt;string title=&quot;smiles&quot;&gt;CC(=O)NC4(C(OC(CO)C3(OC9(OC(CO)C(OC8(OC(CO)C(OC1(OC(CO)C(O)C(O)C(NC(=O)C)1))C(OC(C)C(=O)NC(C)C(=O)NC(CCC(=O)NC(CCCCNC(CC(N)C(NC(=O)C(CCCCNC(CC([N+])C(N)=O)=O)NC(=O)CCC(NC(=O)C(C)NC(=O)C(C)OC7(C(OC6(OC(CO)C(OC5(OC(CO)C(OC2(OC(CO)C(O)C(O)C(NC(=O)C)2))C(OC(C)C(=O)NC(C)C(=O)NC(CCC(=O)NC(CCCCNC(CC(N)C(NC(=O)C(CCCCNC(CC([N+])C(N)=O)=O)NC(=O)CCC(NC(=O)C(C)NC(=O)C(C)OC34)C(=O)N)=O)=O)C([O-])=O)C(=O)N)C(NC(C)=O)5))C(O)C(NC(=O)C)6))C(CO)OC(O)C(NC(C)=O)7))C(=O)N)=O)=O)C([O-])=O)C(=O)N)C(NC(C)=O)8))C(O)C(NC(=O)C)9)))OP(=O)([O-])OP(=O)([O-])OCC=C(CCC=C(CCC=C(CCC=C(C)CCC=C(CCC=C(CCC=C(C)CCC=C(CCC=C(C)CCC=C(C)CCC=C(C)C)C)C)C)C)C)C)&lt;/string&gt;
  &lt;/molecule&gt;
 &lt;/cml&gt;
</bp:STRUCTURE-DATA>
          </bp:chemicalStructure>
        </bp:STRUCTURE>
        <bp:NAME rdf:datatype="http://www.w3.org/2001/XMLSchema#string">a peptidoglycan tetramer with L,D cross-links (L-lys-D-Asn-L-Lys)</bp:NAME>
        <bp:MOLECULAR-WEIGHT rdf:datatype="http://www.w3.org/2001/XMLSchema#float">4586.998</bp:MOLECULAR-WEIGHT>
      </bp:smallMolecule>
    </bp:PHYSICAL-ENTITY>
    <bp:CELLULAR-LOCATION rdf:resource="#openControlledVocabulary14"/>
  </bp:physicalEntityParticipant>
  <bp:physicalEntityParticipant rdf:ID="phys-ent-participant15868">
    <bp:STOICHIOMETRIC-COEFFICIENT rdf:datatype="http://www.w3.org/2001/XMLSchema#int">1</bp:STOICHIOMETRIC-COEFFICIENT>
    <bp:PHYSICAL-ENTITY>
      <bp:smallMolecule rdf:ID="smallMolecule266">
        <bp:XREF>
          <bp:unificationXref rdf:ID="unificationXref271">
            <bp:ID rdf:datatype="http://www.w3.org/2001/XMLSchema#string">PROTON</bp:ID>
            <bp:DB rdf:datatype="http://www.w3.org/2001/XMLSchema#string">DoraCyc</bp:DB>
          </bp:unificationXref>
        </bp:XREF>
        <bp:XREF>
          <bp:unificationXref rdf:ID="unificationXref270">
            <bp:ID rdf:datatype="http://www.w3.org/2001/XMLSchema#string">C00080</bp:ID>
            <bp:DB rdf:datatype="http://www.w3.org/2001/XMLSchema#string">KEGG</bp:DB>
          </bp:unificationXref>
        </bp:XREF>
        <bp:XREF>
          <bp:unificationXref rdf:ID="unificationXref269">
            <bp:ID rdf:datatype="http://www.w3.org/2001/XMLSchema#string">12408-02-5</bp:ID>
            <bp:DB rdf:datatype="http://www.w3.org/2001/XMLSchema#string">CAS</bp:DB>
          </bp:unificationXref>
        </bp:XREF>
        <bp:XREF>
          <bp:unificationXref rdf:ID="unificationXref268">
            <bp:ID rdf:datatype="http://www.w3.org/2001/XMLSchema#string">15378</bp:ID>
            <bp:DB rdf:datatype="http://www.w3.org/2001/XMLSchema#string">ChEBI</bp:DB>
          </bp:unificationXref>
        </bp:XREF>
        <bp:XREF>
          <bp:unificationXref rdf:ID="unificationXref267">
            <bp:ID rdf:datatype="http://www.w3.org/2001/XMLSchema#string">1038</bp:ID>
            <bp:DB rdf:datatype="http://www.w3.org/2001/XMLSchema#string">PubChem</bp:DB>
          </bp:unificationXref>
        </bp:XREF>
        <bp:SYNONYMS rdf:datatype="http://www.w3.org/2001/XMLSchema#string">hydrogen ion</bp:SYNONYMS>
        <bp:SYNONYMS rdf:datatype="http://www.w3.org/2001/XMLSchema#string">proton</bp:SYNONYMS>
        <bp:SYNONYMS rdf:datatype="http://www.w3.org/2001/XMLSchema#string">H</bp:SYNONYMS>
        <bp:STRUCTURE>
          <bp:chemicalStructure rdf:ID="chemicalStructure272">
            <bp:STRUCTURE-FORMAT rdf:datatype="http://www.w3.org/2001/XMLSchema#string">CML</bp:STRUCTURE-FORMAT>
            <bp:STRUCTURE-DATA rdf:datatype="http://www.w3.org/2001/XMLSchema#string"> &lt;cml&gt;
  &lt;molecule id=&quot;PROTON&quot; title=&quot;H+&quot; formalCharge=&quot;1&quot; dictRef=&quot;dictPROTON&quot;&gt;
   &lt;atomArray&gt;
    &lt;atom id=&quot;PROTON-atom1&quot; elementType=&quot;H&quot; x2=&quot;-1768.0&quot; y2=&quot;-4714.0&quot; formalCharge=&quot;1&quot;/&gt;
   &lt;/atomArray&gt;
   &lt;bondArray&gt;
   &lt;/bondArray&gt;
   &lt;formula concise=&quot;H 1&quot;/&gt;
   &lt;string title=&quot;smiles&quot;&gt;[H+]&lt;/string&gt;
  &lt;/molecule&gt;
 &lt;/cml&gt;
</bp:STRUCTURE-DATA>
          </bp:chemicalStructure>
        </bp:STRUCTURE>
        <bp:NAME rdf:datatype="http://www.w3.org/2001/XMLSchema#string">H+</bp:NAME>
      </bp:smallMolecule>
    </bp:PHYSICAL-ENTITY>
    <bp:CELLULAR-LOCATION rdf:resource="#openControlledVocabulary14"/>
  </bp:physicalEntityParticipant>
  <bp:physicalEntityParticipant rdf:ID="phys-ent-participant15867">
    <bp:STOICHIOMETRIC-COEFFICIENT rdf:datatype="http://www.w3.org/2001/XMLSchema#int">3</bp:STOICHIOMETRIC-COEFFICIENT>
    <bp:PHYSICAL-ENTITY rdf:resource="#smallMolecule408"/>
    <bp:CELLULAR-LOCATION rdf:resource="#openControlledVocabulary14"/>
  </bp:physicalEntityParticipant>
  <bp:physicalEntityParticipant rdf:ID="phys-ent-participant15866">
    <bp:STOICHIOMETRIC-COEFFICIENT rdf:datatype="http://www.w3.org/2001/XMLSchema#int">2</bp:STOICHIOMETRIC-COEFFICIENT>
    <bp:PHYSICAL-ENTITY>
      <bp:smallMolecule rdf:ID="smallMolecule9619">
        <bp:XREF>
          <bp:unificationXref rdf:ID="unificationXref9621">
            <bp:ID rdf:datatype="http://www.w3.org/2001/XMLSchema#string">CPD-12308</bp:ID>
            <bp:DB rdf:datatype="http://www.w3.org/2001/XMLSchema#string">DoraCyc</bp:DB>
          </bp:unificationXref>
        </bp:XREF>
        <bp:XREF>
          <bp:unificationXref rdf:ID="unificationXref9620">
            <bp:ID rdf:datatype="http://www.w3.org/2001/XMLSchema#string">46173410</bp:ID>
            <bp:DB rdf:datatype="http://www.w3.org/2001/XMLSchema#string">PubChem</bp:DB>
          </bp:unificationXref>
        </bp:XREF>
        <bp:STRUCTURE>
          <bp:chemicalStructure rdf:ID="chemicalStructure9622">
            <bp:STRUCTURE-FORMAT rdf:datatype="http://www.w3.org/2001/XMLSchema#string">CML</bp:STRUCTURE-FORMAT>
            <bp:STRUCTURE-DATA rdf:datatype="http://www.w3.org/2001/XMLSchema#string"> &lt;cml&gt;
  &lt;molecule id=&quot;CPD-12308&quot; title=&quot;a peptidoglycan dimer (tetrapeptide)&quot; formalCharge=&quot;-2&quot; dictRef=&quot;dictCPD-12308&quot;&gt;
   &lt;atomArray&gt;
    &lt;atom id=&quot;CPD-12308-atom1&quot; elementType=&quot;C&quot; x2=&quot;2144.0&quot; y2=&quot;-1058.0&quot;/&gt;
    &lt;atom id=&quot;CPD-12308-atom2&quot; elementType=&quot;C&quot; x2=&quot;1645.0&quot; y2=&quot;-1182.0&quot;/&gt;
    &lt;atom id=&quot;CPD-12308-atom3&quot; elementType=&quot;C&quot; x2=&quot;1858.0&quot; y2=&quot;-1386.0&quot;/&gt;
    &lt;atom id=&quot;CPD-12308-atom4&quot; elementType=&quot;O&quot; x2=&quot;2215.0&quot; y2=&quot;-1182.0&quot;/&gt;
    &lt;atom id=&quot;CPD-12308-atom5&quot; elementType=&quot;O&quot; x2=&quot;1145.0&quot; y2=&quot;-1303.0&quot;/&gt;
    &lt;atom id=&quot;CPD-12308-atom6&quot; elementType=&quot;O&quot; x2=&quot;1500.0&quot; y2=&quot;-1427.0&quot;/&gt;
    &lt;atom id=&quot;CPD-12308-atom7&quot; elementType=&quot;O&quot; x2=&quot;1574.0&quot; y2=&quot;-1386.0&quot;/&gt;
    &lt;atom id=&quot;CPD-12308-atom8&quot; elementType=&quot;O&quot; x2=&quot;1786.0&quot; y2=&quot;-1182.0&quot;/&gt;
    &lt;atom id=&quot;CPD-12308-atom9&quot; elementType=&quot;O&quot; x2=&quot;2469.0&quot; y2=&quot;-1375.0&quot;/&gt;
    &lt;atom id=&quot;CPD-12308-atom10&quot; elementType=&quot;O&quot; x2=&quot;2245.0&quot; y2=&quot;-1375.0&quot;/&gt;
    &lt;atom id=&quot;CPD-12308-atom11&quot; elementType=&quot;O&quot; x2=&quot;2144.0&quot; y2=&quot;-1553.0&quot;/&gt;
    &lt;atom id=&quot;CPD-12308-atom12&quot; elementType=&quot;N&quot; x2=&quot;1217.0&quot; y2=&quot;-1182.0&quot;/&gt;
    &lt;atom id=&quot;CPD-12308-atom13&quot; elementType=&quot;N&quot; x2=&quot;1358.0&quot; y2=&quot;-1428.0&quot;/&gt;
    &lt;atom id=&quot;CPD-12308-atom14&quot; elementType=&quot;O&quot; x2=&quot;1930.0&quot; y2=&quot;-1427.0&quot;/&gt;
    &lt;atom id=&quot;CPD-12308-atom15&quot; elementType=&quot;O&quot; x2=&quot;2387.0&quot; y2=&quot;-1234.0&quot; formalCharge=&quot;-1&quot;/&gt;
    &lt;atom id=&quot;CPD-12308-atom16&quot; elementType=&quot;O&quot; x2=&quot;2327.0&quot; y2=&quot;-1234.0&quot; formalCharge=&quot;-1&quot;/&gt;
    &lt;atom id=&quot;CPD-12308-atom17&quot; elementType=&quot;C&quot; x2=&quot;2071.0&quot; y2=&quot;-1510.0&quot;/&gt;
    &lt;atom id=&quot;CPD-12308-atom18&quot; elementType=&quot;C&quot; x2=&quot;1286.0&quot; y2=&quot;-1303.0&quot;/&gt;
    &lt;atom id=&quot;CPD-12308-atom19&quot; elementType=&quot;C&quot; x2=&quot;1359.0&quot; y2=&quot;-1263.0&quot;/&gt;
    &lt;atom id=&quot;CPD-12308-atom20&quot; elementType=&quot;N&quot; x2=&quot;1717.0&quot; y2=&quot;-1303.0&quot;/&gt;
    &lt;atom id=&quot;CPD-12308-atom21&quot; elementType=&quot;N&quot; x2=&quot;1500.0&quot; y2=&quot;-1263.0&quot;/&gt;
    &lt;atom id=&quot;CPD-12308-atom22&quot; elementType=&quot;N&quot; x2=&quot;2071.0&quot; y2=&quot;-1182.0&quot;/&gt;
    &lt;atom id=&quot;CPD-12308-atom23&quot; elementType=&quot;O&quot; x2=&quot;2500.0&quot; y2=&quot;-1263.0&quot;/&gt;
    &lt;atom id=&quot;CPD-12308-atom24&quot; elementType=&quot;O&quot; x2=&quot;1930.0&quot; y2=&quot;-1263.0&quot;/&gt;
    &lt;atom id=&quot;CPD-12308-atom25&quot; elementType=&quot;O&quot; x2=&quot;2144.0&quot; y2=&quot;-1386.0&quot;/&gt;
    &lt;atom id=&quot;CPD-12308-atom26&quot; elementType=&quot;O&quot; x2=&quot;2215.0&quot; y2=&quot;-1263.0&quot;/&gt;
    &lt;atom id=&quot;CPD-12308-atom27&quot; elementType=&quot;O&quot; x2=&quot;2357.0&quot; y2=&quot;-1346.0&quot;/&gt;
    &lt;atom id=&quot;CPD-12308-atom28&quot; elementType=&quot;C&quot; x2=&quot;2144.0&quot; y2=&quot;-1140.0&quot;/&gt;
    &lt;atom id=&quot;CPD-12308-atom29&quot; elementType=&quot;C&quot; x2=&quot;1217.0&quot; y2=&quot;-1263.0&quot;/&gt;
    &lt;atom id=&quot;CPD-12308-atom30&quot; elementType=&quot;C&quot; x2=&quot;1429.0&quot; y2=&quot;-1386.0&quot;/&gt;
    &lt;atom id=&quot;CPD-12308-atom31&quot; elementType=&quot;C&quot; x2=&quot;1574.0&quot; y2=&quot;-1303.0&quot;/&gt;
    &lt;atom id=&quot;CPD-12308-atom32&quot; elementType=&quot;C&quot; x2=&quot;1786.0&quot; y2=&quot;-1263.0&quot;/&gt;
    &lt;atom id=&quot;CPD-12308-atom33&quot; elementType=&quot;C&quot; x2=&quot;1645.0&quot; y2=&quot;-1263.0&quot;/&gt;
    &lt;atom id=&quot;CPD-12308-atom34&quot; elementType=&quot;C&quot; x2=&quot;1858.0&quot; y2=&quot;-1303.0&quot;/&gt;
    &lt;atom id=&quot;CPD-12308-atom35&quot; elementType=&quot;C&quot; x2=&quot;1429.0&quot; y2=&quot;-1303.0&quot;/&gt;
    &lt;atom id=&quot;CPD-12308-atom36&quot; elementType=&quot;C&quot; x2=&quot;2000.0&quot; y2=&quot;-1386.0&quot;/&gt;
    &lt;atom id=&quot;CPD-12308-atom37&quot; elementType=&quot;C&quot; x2=&quot;2071.0&quot; y2=&quot;-1427.0&quot;/&gt;
    &lt;atom id=&quot;CPD-12308-atom38&quot; elementType=&quot;C&quot; x2=&quot;2144.0&quot; y2=&quot;-1303.0&quot;/&gt;
    &lt;atom id=&quot;CPD-12308-atom39&quot; elementType=&quot;C&quot; x2=&quot;2071.0&quot; y2=&quot;-1263.0&quot;/&gt;
    &lt;atom id=&quot;CPD-12308-atom40&quot; elementType=&quot;C&quot; x2=&quot;2000.0&quot; y2=&quot;-1303.0&quot;/&gt;
    &lt;atom id=&quot;CPD-12308-atom41&quot; elementType=&quot;P&quot; x2=&quot;2428.0&quot; y2=&quot;-1303.0&quot;/&gt;
    &lt;atom id=&quot;CPD-12308-atom42&quot; elementType=&quot;P&quot; x2=&quot;2286.0&quot; y2=&quot;-1303.0&quot;/&gt;
    &lt;atom id=&quot;CPD-12308-atom43&quot; elementType=&quot;C&quot; x2=&quot;1143.0&quot; y2=&quot;-1141.0&quot;/&gt;
    &lt;atom id=&quot;CPD-12308-atom44&quot; elementType=&quot;C&quot; x2=&quot;1049.0&quot; y2=&quot;-1172.0&quot;/&gt;
    &lt;atom id=&quot;CPD-12308-atom45&quot; elementType=&quot;O&quot; x2=&quot;1009.0&quot; y2=&quot;-1253.0&quot;/&gt;
    &lt;atom id=&quot;CPD-12308-atom46&quot; elementType=&quot;N&quot; x2=&quot;995.0&quot; y2=&quot;-1110.0&quot;/&gt;
    &lt;atom id=&quot;CPD-12308-atom47&quot; elementType=&quot;C&quot; x2=&quot;1143.0&quot; y2=&quot;-1058.0&quot;/&gt;
    &lt;atom id=&quot;CPD-12308-atom48&quot; elementType=&quot;C&quot; x2=&quot;1215.0&quot; y2=&quot;-1017.0&quot;/&gt;
    &lt;atom id=&quot;CPD-12308-atom49&quot; elementType=&quot;C&quot; x2=&quot;1215.0&quot; y2=&quot;-935.0&quot;/&gt;
    &lt;atom id=&quot;CPD-12308-atom50&quot; elementType=&quot;C&quot; x2=&quot;913.0&quot; y2=&quot;-1110.0&quot;/&gt;
    &lt;atom id=&quot;CPD-12308-atom51&quot; elementType=&quot;C&quot; x2=&quot;871.0&quot; y2=&quot;-1039.0&quot;/&gt;
    &lt;atom id=&quot;CPD-12308-atom52&quot; elementType=&quot;C&quot; x2=&quot;871.0&quot; y2=&quot;-1181.0&quot;/&gt;
    &lt;atom id=&quot;CPD-12308-atom53&quot; elementType=&quot;O&quot; x2=&quot;931.0&quot; y2=&quot;-980.0&quot;/&gt;
    &lt;atom id=&quot;CPD-12308-atom54&quot; elementType=&quot;O&quot; x2=&quot;788.0&quot; y2=&quot;-1039.0&quot; formalCharge=&quot;-1&quot;/&gt;
    &lt;atom id=&quot;CPD-12308-atom55&quot; elementType=&quot;C&quot; x2=&quot;5019.0&quot; y2=&quot;-2233.0&quot;/&gt;
    &lt;atom id=&quot;CPD-12308-atom56&quot; elementType=&quot;C&quot; x2=&quot;4948.0&quot; y2=&quot;-2275.0&quot;/&gt;
    &lt;atom id=&quot;CPD-12308-atom57&quot; elementType=&quot;C&quot; x2=&quot;4875.0&quot; y2=&quot;-2233.0&quot;/&gt;
    &lt;atom id=&quot;CPD-12308-atom58&quot; elementType=&quot;C&quot; x2=&quot;4948.0&quot; y2=&quot;-2355.0&quot;/&gt;
    &lt;atom id=&quot;CPD-12308-atom59&quot; elementType=&quot;C&quot; x2=&quot;4802.0&quot; y2=&quot;-2275.0&quot;/&gt;
    &lt;atom id=&quot;CPD-12308-atom60&quot; elementType=&quot;C&quot; x2=&quot;4730.0&quot; y2=&quot;-2233.0&quot;/&gt;
    &lt;atom id=&quot;CPD-12308-atom61&quot; elementType=&quot;C&quot; x2=&quot;4658.0&quot; y2=&quot;-2275.0&quot;/&gt;
    &lt;atom id=&quot;CPD-12308-atom62&quot; elementType=&quot;C&quot; x2=&quot;4585.0&quot; y2=&quot;-2233.0&quot;/&gt;
    &lt;atom id=&quot;CPD-12308-atom63&quot; elementType=&quot;C&quot; x2=&quot;4658.0&quot; y2=&quot;-2356.0&quot;/&gt;
    &lt;atom id=&quot;CPD-12308-atom64&quot; elementType=&quot;C&quot; x2=&quot;4511.0&quot; y2=&quot;-2276.0&quot;/&gt;
    &lt;atom id=&quot;CPD-12308-atom65&quot; elementType=&quot;C&quot; x2=&quot;4439.0&quot; y2=&quot;-2234.0&quot;/&gt;
    &lt;atom id=&quot;CPD-12308-atom66&quot; elementType=&quot;C&quot; x2=&quot;4368.0&quot; y2=&quot;-2276.0&quot;/&gt;
    &lt;atom id=&quot;CPD-12308-atom67&quot; elementType=&quot;C&quot; x2=&quot;4295.0&quot; y2=&quot;-2234.0&quot;/&gt;
    &lt;atom id=&quot;CPD-12308-atom68&quot; elementType=&quot;C&quot; x2=&quot;4368.0&quot; y2=&quot;-2356.0&quot;/&gt;
    &lt;atom id=&quot;CPD-12308-atom69&quot; elementType=&quot;C&quot; x2=&quot;4223.0&quot; y2=&quot;-2276.0&quot;/&gt;
    &lt;atom id=&quot;CPD-12308-atom70&quot; elementType=&quot;C&quot; x2=&quot;4149.0&quot; y2=&quot;-2233.0&quot;/&gt;
    &lt;atom id=&quot;CPD-12308-atom71&quot; elementType=&quot;C&quot; x2=&quot;3873.0&quot; y2=&quot;-2152.0&quot;/&gt;
    &lt;atom id=&quot;CPD-12308-atom72&quot; elementType=&quot;C&quot; x2=&quot;3873.0&quot; y2=&quot;-2233.0&quot;/&gt;
    &lt;atom id=&quot;CPD-12308-atom73&quot; elementType=&quot;C&quot; x2=&quot;3802.0&quot; y2=&quot;-2028.0&quot;/&gt;
    &lt;atom id=&quot;CPD-12308-atom74&quot; elementType=&quot;C&quot; x2=&quot;3802.0&quot; y2=&quot;-2109.0&quot;/&gt;
    &lt;atom id=&quot;CPD-12308-atom75&quot; elementType=&quot;C&quot; x2=&quot;3741.0&quot; y2=&quot;-1989.0&quot;/&gt;
    &lt;atom id=&quot;CPD-12308-atom76&quot; elementType=&quot;C&quot; x2=&quot;3670.0&quot; y2=&quot;-2029.0&quot;/&gt;
    &lt;atom id=&quot;CPD-12308-atom77&quot; elementType=&quot;C&quot; x2=&quot;3670.0&quot; y2=&quot;-2111.0&quot;/&gt;
    &lt;atom id=&quot;CPD-12308-atom78&quot; elementType=&quot;C&quot; x2=&quot;3598.0&quot; y2=&quot;-1909.0&quot;/&gt;
    &lt;atom id=&quot;CPD-12308-atom79&quot; elementType=&quot;C&quot; x2=&quot;3598.0&quot; y2=&quot;-1989.0&quot;/&gt;
    &lt;atom id=&quot;CPD-12308-atom80&quot; elementType=&quot;C&quot; x2=&quot;3537.0&quot; y2=&quot;-1869.0&quot;/&gt;
    &lt;atom id=&quot;CPD-12308-atom81&quot; elementType=&quot;C&quot; x2=&quot;3465.0&quot; y2=&quot;-1911.0&quot;/&gt;
    &lt;atom id=&quot;CPD-12308-atom82&quot; elementType=&quot;C&quot; x2=&quot;3465.0&quot; y2=&quot;-1990.0&quot;/&gt;
    &lt;atom id=&quot;CPD-12308-atom83&quot; elementType=&quot;C&quot; x2=&quot;3392.0&quot; y2=&quot;-1787.0&quot;/&gt;
    &lt;atom id=&quot;CPD-12308-atom84&quot; elementType=&quot;C&quot; x2=&quot;3392.0&quot; y2=&quot;-1869.0&quot;/&gt;
    &lt;atom id=&quot;CPD-12308-atom85&quot; elementType=&quot;C&quot; x2=&quot;3331.0&quot; y2=&quot;-1748.0&quot;/&gt;
    &lt;atom id=&quot;CPD-12308-atom86&quot; elementType=&quot;C&quot; x2=&quot;3259.0&quot; y2=&quot;-1789.0&quot;/&gt;
    &lt;atom id=&quot;CPD-12308-atom87&quot; elementType=&quot;C&quot; x2=&quot;3259.0&quot; y2=&quot;-1870.0&quot;/&gt;
    &lt;atom id=&quot;CPD-12308-atom88&quot; elementType=&quot;C&quot; x2=&quot;3186.0&quot; y2=&quot;-1668.0&quot;/&gt;
    &lt;atom id=&quot;CPD-12308-atom89&quot; elementType=&quot;C&quot; x2=&quot;3186.0&quot; y2=&quot;-1748.0&quot;/&gt;
    &lt;atom id=&quot;CPD-12308-atom90&quot; elementType=&quot;C&quot; x2=&quot;3126.0&quot; y2=&quot;-1628.0&quot;/&gt;
    &lt;atom id=&quot;CPD-12308-atom91&quot; elementType=&quot;C&quot; x2=&quot;3053.0&quot; y2=&quot;-1669.0&quot;/&gt;
    &lt;atom id=&quot;CPD-12308-atom92&quot; elementType=&quot;C&quot; x2=&quot;3053.0&quot; y2=&quot;-1749.0&quot;/&gt;
    &lt;atom id=&quot;CPD-12308-atom93&quot; elementType=&quot;C&quot; x2=&quot;2982.0&quot; y2=&quot;-1547.0&quot;/&gt;
    &lt;atom id=&quot;CPD-12308-atom94&quot; elementType=&quot;C&quot; x2=&quot;2982.0&quot; y2=&quot;-1628.0&quot;/&gt;
    &lt;atom id=&quot;CPD-12308-atom95&quot; elementType=&quot;C&quot; x2=&quot;2921.0&quot; y2=&quot;-1507.0&quot;/&gt;
    &lt;atom id=&quot;CPD-12308-atom96&quot; elementType=&quot;C&quot; x2=&quot;2850.0&quot; y2=&quot;-1548.0&quot;/&gt;
    &lt;atom id=&quot;CPD-12308-atom97&quot; elementType=&quot;C&quot; x2=&quot;2850.0&quot; y2=&quot;-1630.0&quot;/&gt;
    &lt;atom id=&quot;CPD-12308-atom98&quot; elementType=&quot;C&quot; x2=&quot;2777.0&quot; y2=&quot;-1425.0&quot;/&gt;
    &lt;atom id=&quot;CPD-12308-atom99&quot; elementType=&quot;C&quot; x2=&quot;2777.0&quot; y2=&quot;-1507.0&quot;/&gt;
    &lt;atom id=&quot;CPD-12308-atom100&quot; elementType=&quot;C&quot; x2=&quot;2714.0&quot; y2=&quot;-1386.0&quot;/&gt;
    &lt;atom id=&quot;CPD-12308-atom101&quot; elementType=&quot;C&quot; x2=&quot;2644.0&quot; y2=&quot;-1427.0&quot;/&gt;
    &lt;atom id=&quot;CPD-12308-atom102&quot; elementType=&quot;C&quot; x2=&quot;2644.0&quot; y2=&quot;-1508.0&quot;/&gt;
    &lt;atom id=&quot;CPD-12308-atom103&quot; elementType=&quot;C&quot; x2=&quot;2571.0&quot; y2=&quot;-1303.0&quot;/&gt;
    &lt;atom id=&quot;CPD-12308-atom104&quot; elementType=&quot;C&quot; x2=&quot;2571.0&quot; y2=&quot;-1386.0&quot;/&gt;
    &lt;atom id=&quot;CPD-12308-atom105&quot; elementType=&quot;C&quot; x2=&quot;1930.0&quot; y2=&quot;-1509.0&quot;/&gt;
    &lt;atom id=&quot;CPD-12308-atom106&quot; elementType=&quot;C&quot; x2=&quot;1930.0&quot; y2=&quot;-1675.0&quot;/&gt;
    &lt;atom id=&quot;CPD-12308-atom107&quot; elementType=&quot;C&quot; x2=&quot;1858.0&quot; y2=&quot;-1634.0&quot;/&gt;
    &lt;atom id=&quot;CPD-12308-atom108&quot; elementType=&quot;C&quot; x2=&quot;1858.0&quot; y2=&quot;-1553.0&quot;/&gt;
    &lt;atom id=&quot;CPD-12308-atom109&quot; elementType=&quot;O&quot; x2=&quot;2000.0&quot; y2=&quot;-1553.0&quot;/&gt;
    &lt;atom id=&quot;CPD-12308-atom110&quot; elementType=&quot;C&quot; x2=&quot;2000.0&quot; y2=&quot;-1634.0&quot;/&gt;
    &lt;atom id=&quot;CPD-12308-atom111&quot; elementType=&quot;O&quot; x2=&quot;1787.0&quot; y2=&quot;-1675.0&quot;/&gt;
    &lt;atom id=&quot;CPD-12308-atom112&quot; elementType=&quot;N&quot; x2=&quot;1787.0&quot; y2=&quot;-1509.0&quot;/&gt;
    &lt;atom id=&quot;CPD-12308-atom113&quot; elementType=&quot;C&quot; x2=&quot;1715.0&quot; y2=&quot;-1553.0&quot;/&gt;
    &lt;atom id=&quot;CPD-12308-atom114&quot; elementType=&quot;C&quot; x2=&quot;1644.0&quot; y2=&quot;-1509.0&quot;/&gt;
    &lt;atom id=&quot;CPD-12308-atom115&quot; elementType=&quot;O&quot; x2=&quot;1715.0&quot; y2=&quot;-1634.0&quot;/&gt;
    &lt;atom id=&quot;CPD-12308-atom116&quot; elementType=&quot;C&quot; x2=&quot;2072.0&quot; y2=&quot;-1675.0&quot;/&gt;
    &lt;atom id=&quot;CPD-12308-atom117&quot; elementType=&quot;O&quot; x2=&quot;2145.0&quot; y2=&quot;-1634.0&quot;/&gt;
    &lt;atom id=&quot;CPD-12308-atom118&quot; elementType=&quot;C&quot; x2=&quot;4077.0&quot; y2=&quot;-2274.0&quot;/&gt;
    &lt;atom id=&quot;CPD-12308-atom119&quot; elementType=&quot;C&quot; x2=&quot;4077.0&quot; y2=&quot;-2354.0&quot;/&gt;
    &lt;atom id=&quot;CPD-12308-atom120&quot; elementType=&quot;C&quot; x2=&quot;4007.0&quot; y2=&quot;-2151.0&quot;/&gt;
    &lt;atom id=&quot;CPD-12308-atom121&quot; elementType=&quot;C&quot; x2=&quot;4007.0&quot; y2=&quot;-2232.0&quot;/&gt;
    &lt;atom id=&quot;CPD-12308-atom122&quot; elementType=&quot;C&quot; x2=&quot;3945.0&quot; y2=&quot;-2111.0&quot;/&gt;
    &lt;atom id=&quot;CPD-12308-atom123&quot; elementType=&quot;C&quot; x2=&quot;1285.0&quot; y2=&quot;-893.0&quot;/&gt;
    &lt;atom id=&quot;CPD-12308-atom124&quot; elementType=&quot;N&quot; x2=&quot;1285.0&quot; y2=&quot;-812.0&quot;/&gt;
    &lt;atom id=&quot;CPD-12308-atom125&quot; elementType=&quot;C&quot; x2=&quot;1356.0&quot; y2=&quot;-771.0&quot;/&gt;
    &lt;atom id=&quot;CPD-12308-atom126&quot; elementType=&quot;O&quot; x2=&quot;1415.0&quot; y2=&quot;-829.0&quot;/&gt;
    &lt;atom id=&quot;CPD-12308-atom127&quot; elementType=&quot;C&quot; x2=&quot;1356.0&quot; y2=&quot;-688.0&quot;/&gt;
    &lt;atom id=&quot;CPD-12308-atom128&quot; elementType=&quot;C&quot; x2=&quot;1428.0&quot; y2=&quot;-647.0&quot;/&gt;
    &lt;atom id=&quot;CPD-12308-atom129&quot; elementType=&quot;C&quot; x2=&quot;1685.0&quot; y2=&quot;-1938.0&quot;/&gt;
    &lt;atom id=&quot;CPD-12308-atom130&quot; elementType=&quot;C&quot; x2=&quot;1546.0&quot; y2=&quot;-2187.0&quot;/&gt;
    &lt;atom id=&quot;CPD-12308-atom131&quot; elementType=&quot;C&quot; x2=&quot;1834.0&quot; y2=&quot;-2123.0&quot;/&gt;
    &lt;atom id=&quot;CPD-12308-atom132&quot; elementType=&quot;O&quot; x2=&quot;1641.0&quot; y2=&quot;-1803.0&quot;/&gt;
    &lt;atom id=&quot;CPD-12308-atom133&quot; elementType=&quot;O&quot; x2=&quot;1370.0&quot; y2=&quot;-2670.0&quot;/&gt;
    &lt;atom id=&quot;CPD-12308-atom134&quot; elementType=&quot;O&quot; x2=&quot;1669.0&quot; y2=&quot;-2444.0&quot;/&gt;
    &lt;atom id=&quot;CPD-12308-atom135&quot; elementType=&quot;O&quot; x2=&quot;1676.0&quot; y2=&quot;-2359.0&quot;/&gt;
    &lt;atom id=&quot;CPD-12308-atom136&quot; elementType=&quot;O&quot; x2=&quot;1623.0&quot; y2=&quot;-2069.0&quot;/&gt;
    &lt;atom id=&quot;CPD-12308-atom137&quot; elementType=&quot;O&quot; x2=&quot;2131.0&quot; y2=&quot;-1977.0&quot;/&gt;
    &lt;atom id=&quot;CPD-12308-atom138&quot; elementType=&quot;N&quot; x2=&quot;1308.0&quot; y2=&quot;-2544.0&quot;/&gt;
    &lt;atom id=&quot;CPD-12308-atom139&quot; elementType=&quot;N&quot; x2=&quot;1591.0&quot; y2=&quot;-2562.0&quot;/&gt;
    &lt;atom id=&quot;CPD-12308-atom140&quot; elementType=&quot;O&quot; x2=&quot;1908.0&quot; y2=&quot;-2086.0&quot;/&gt;
    &lt;atom id=&quot;CPD-12308-atom141&quot; elementType=&quot;C&quot; x2=&quot;2055.0&quot; y2=&quot;-2014.0&quot;/&gt;
    &lt;atom id=&quot;CPD-12308-atom142&quot; elementType=&quot;C&quot; x2=&quot;1448.0&quot; y2=&quot;-2553.0&quot;/&gt;
    &lt;atom id=&quot;CPD-12308-atom143&quot; elementType=&quot;C&quot; x2=&quot;1456.0&quot; y2=&quot;-2470.0&quot;/&gt;
    &lt;atom id=&quot;CPD-12308-atom144&quot; elementType=&quot;N&quot; x2=&quot;1687.0&quot; y2=&quot;-2194.0&quot;/&gt;
    &lt;atom id=&quot;CPD-12308-atom145&quot; elementType=&quot;N&quot; x2=&quot;1534.0&quot; y2=&quot;-2353.0&quot;/&gt;
    &lt;atom id=&quot;CPD-12308-atom146&quot; elementType=&quot;N&quot; x2=&quot;1782.0&quot; y2=&quot;-1832.0&quot;/&gt;
    &lt;atom id=&quot;CPD-12308-atom147&quot; elementType=&quot;O&quot; x2=&quot;1771.0&quot; y2=&quot;-1995.0&quot;/&gt;
    &lt;atom id=&quot;CPD-12308-atom148&quot; elementType=&quot;O&quot; x2=&quot;1992.0&quot; y2=&quot;-1885.0&quot;/&gt;
    &lt;atom id=&quot;CPD-12308-atom149&quot; elementType=&quot;O&quot; x2=&quot;1930.0&quot; y2=&quot;-1758.0&quot;/&gt;
    &lt;atom id=&quot;CPD-12308-atom150&quot; elementType=&quot;C&quot; x2=&quot;1702.0&quot; y2=&quot;-1859.0&quot;/&gt;
    &lt;atom id=&quot;CPD-12308-atom151&quot; elementType=&quot;C&quot; x2=&quot;1376.0&quot; y2=&quot;-2589.0&quot;/&gt;
    &lt;atom id=&quot;CPD-12308-atom152&quot; elementType=&quot;C&quot; x2=&quot;1596.0&quot; y2=&quot;-2480.0&quot;/&gt;
    &lt;atom id=&quot;CPD-12308-atom153&quot; elementType=&quot;C&quot; x2=&quot;1607.0&quot; y2=&quot;-2313.0&quot;/&gt;
    &lt;atom id=&quot;CPD-12308-atom154&quot; elementType=&quot;C&quot; x2=&quot;1692.0&quot; y2=&quot;-2115.0&quot;/&gt;
    &lt;atom id=&quot;CPD-12308-atom155&quot; elementType=&quot;C&quot; x2=&quot;1614.0&quot; y2=&quot;-2232.0&quot;/&gt;
    &lt;atom id=&quot;CPD-12308-atom156&quot; elementType=&quot;C&quot; x2=&quot;1765.0&quot; y2=&quot;-2077.0&quot;/&gt;
    &lt;atom id=&quot;CPD-12308-atom157&quot; elementType=&quot;C&quot; x2=&quot;1528.0&quot; y2=&quot;-2434.0&quot;/&gt;
    &lt;atom id=&quot;CPD-12308-atom158&quot; elementType=&quot;C&quot; x2=&quot;1913.0&quot; y2=&quot;-2004.0&quot;/&gt;
    &lt;atom id=&quot;CPD-12308-atom159&quot; elementType=&quot;C&quot; x2=&quot;1986.0&quot; y2=&quot;-1968.0&quot;/&gt;
    &lt;atom id=&quot;CPD-12308-atom160&quot; elementType=&quot;C&quot; x2=&quot;1924.0&quot; y2=&quot;-1839.0&quot;/&gt;
    &lt;atom id=&quot;CPD-12308-atom161&quot; elementType=&quot;C&quot; x2=&quot;1850.0&quot; y2=&quot;-1878.0&quot;/&gt;
    &lt;atom id=&quot;CPD-12308-atom162&quot; elementType=&quot;C&quot; x2=&quot;1844.0&quot; y2=&quot;-1958.0&quot;/&gt;
    &lt;atom id=&quot;CPD-12308-atom163&quot; elementType=&quot;C&quot; x2=&quot;1234.0&quot; y2=&quot;-2582.0&quot;/&gt;
    &lt;atom id=&quot;CPD-12308-atom164&quot; elementType=&quot;C&quot; x2=&quot;1208.0&quot; y2=&quot;-2677.0&quot;/&gt;
    &lt;atom id=&quot;CPD-12308-atom165&quot; elementType=&quot;O&quot; x2=&quot;1253.0&quot; y2=&quot;-2756.0&quot;/&gt;
    &lt;atom id=&quot;CPD-12308-atom166&quot; elementType=&quot;N&quot; x2=&quot;1126.0&quot; y2=&quot;-2687.0&quot;/&gt;
    &lt;atom id=&quot;CPD-12308-atom167&quot; elementType=&quot;C&quot; x2=&quot;1165.0&quot; y2=&quot;-2537.0&quot;/&gt;
    &lt;atom id=&quot;CPD-12308-atom168&quot; elementType=&quot;C&quot; x2=&quot;1171.0&quot; y2=&quot;-2454.0&quot;/&gt;
    &lt;atom id=&quot;CPD-12308-atom169&quot; elementType=&quot;C&quot; x2=&quot;1102.0&quot; y2=&quot;-2409.0&quot;/&gt;
    &lt;atom id=&quot;CPD-12308-atom170&quot; elementType=&quot;C&quot; x2=&quot;1081.0&quot; y2=&quot;-2756.0&quot;/&gt;
    &lt;atom id=&quot;CPD-12308-atom171&quot; elementType=&quot;C&quot; x2=&quot;998.0&quot; y2=&quot;-2752.0&quot;/&gt;
    &lt;atom id=&quot;CPD-12308-atom172&quot; elementType=&quot;C&quot; x2=&quot;1116.0&quot; y2=&quot;-2831.0&quot;/&gt;
    &lt;atom id=&quot;CPD-12308-atom173&quot; elementType=&quot;O&quot; x2=&quot;982.0&quot; y2=&quot;-2669.0&quot;/&gt;
    &lt;atom id=&quot;CPD-12308-atom174&quot; elementType=&quot;O&quot; x2=&quot;952.0&quot; y2=&quot;-2821.0&quot; formalCharge=&quot;-1&quot;/&gt;
    &lt;atom id=&quot;CPD-12308-atom175&quot; elementType=&quot;C&quot; x2=&quot;1975.0&quot; y2=&quot;-2131.0&quot;/&gt;
    &lt;atom id=&quot;CPD-12308-atom176&quot; elementType=&quot;C&quot; x2=&quot;2114.0&quot; y2=&quot;-2224.0&quot;/&gt;
    &lt;atom id=&quot;CPD-12308-atom177&quot; elementType=&quot;C&quot; x2=&quot;2040.0&quot; y2=&quot;-2261.0&quot;/&gt;
    &lt;atom id=&quot;CPD-12308-atom178&quot; elementType=&quot;C&quot; x2=&quot;1972.0&quot; y2=&quot;-2216.0&quot;/&gt;
    &lt;atom id=&quot;CPD-12308-atom179&quot; elementType=&quot;O&quot; x2=&quot;2051.0&quot; y2=&quot;-2096.0&quot;/&gt;
    &lt;atom id=&quot;CPD-12308-atom180&quot; elementType=&quot;C&quot; x2=&quot;2119.0&quot; y2=&quot;-2142.0&quot;/&gt;
    &lt;atom id=&quot;CPD-12308-atom181&quot; elementType=&quot;O&quot; x2=&quot;2183.0&quot; y2=&quot;-2270.0&quot;/&gt;
    &lt;atom id=&quot;CPD-12308-atom182&quot; elementType=&quot;O&quot; x2=&quot;2035.0&quot; y2=&quot;-2342.0&quot;/&gt;
    &lt;atom id=&quot;CPD-12308-atom183&quot; elementType=&quot;N&quot; x2=&quot;1897.0&quot; y2=&quot;-2250.0&quot;/&gt;
    &lt;atom id=&quot;CPD-12308-atom184&quot; elementType=&quot;C&quot; x2=&quot;1894.0&quot; y2=&quot;-2334.0&quot;/&gt;
    &lt;atom id=&quot;CPD-12308-atom185&quot; elementType=&quot;C&quot; x2=&quot;1818.0&quot; y2=&quot;-2368.0&quot;/&gt;
    &lt;atom id=&quot;CPD-12308-atom186&quot; elementType=&quot;O&quot; x2=&quot;1961.0&quot; y2=&quot;-2379.0&quot;/&gt;
    &lt;atom id=&quot;CPD-12308-atom187&quot; elementType=&quot;C&quot; x2=&quot;2193.0&quot; y2=&quot;-2105.0&quot;/&gt;
    &lt;atom id=&quot;CPD-12308-atom188&quot; elementType=&quot;O&quot; x2=&quot;2200.0&quot; y2=&quot;-2021.0&quot;/&gt;
    &lt;atom id=&quot;CPD-12308-atom189&quot; elementType=&quot;C&quot; x2=&quot;1107.0&quot; y2=&quot;-2326.0&quot;/&gt;
    &lt;atom id=&quot;CPD-12308-atom190&quot; elementType=&quot;N&quot; x2=&quot;1038.0&quot; y2=&quot;-2282.0&quot;/&gt;
    &lt;atom id=&quot;CPD-12308-atom191&quot; elementType=&quot;C&quot; x2=&quot;1044.0&quot; y2=&quot;-2199.0&quot;/&gt;
    &lt;atom id=&quot;CPD-12308-atom192&quot; elementType=&quot;O&quot; x2=&quot;1125.0&quot; y2=&quot;-2183.0&quot;/&gt;
    &lt;atom id=&quot;CPD-12308-atom193&quot; elementType=&quot;C&quot; x2=&quot;971.0&quot; y2=&quot;-2145.0&quot;/&gt;
    &lt;atom id=&quot;CPD-12308-atom194&quot; elementType=&quot;C&quot; x2=&quot;897.0&quot; y2=&quot;-2182.0&quot;/&gt;
    &lt;atom id=&quot;CPD-12308-atom195&quot; elementType=&quot;C&quot; x2=&quot;830.0&quot; y2=&quot;-2136.0&quot;/&gt;
    &lt;atom id=&quot;CPD-12308-atom196&quot; elementType=&quot;C&quot; x2=&quot;1428.0&quot; y2=&quot;-564.0&quot;/&gt;
    &lt;atom id=&quot;CPD-12308-atom197&quot; elementType=&quot;O&quot; x2=&quot;1486.0&quot; y2=&quot;-507.0&quot;/&gt;
    &lt;atom id=&quot;CPD-12308-atom198&quot; elementType=&quot;N&quot; x2=&quot;1356.0&quot; y2=&quot;-524.0&quot;/&gt;
    &lt;atom id=&quot;CPD-12308-atom199&quot; elementType=&quot;N&quot; x2=&quot;897.0&quot; y2=&quot;-2264.0&quot; formalCharge=&quot;1&quot;/&gt;
    &lt;atom id=&quot;CPD-12308-atom200&quot; elementType=&quot;O&quot; x2=&quot;830.0&quot; y2=&quot;-2053.0&quot;/&gt;
    &lt;atom id=&quot;CPD-12308-atom201&quot; elementType=&quot;N&quot; x2=&quot;750.0&quot; y2=&quot;-2157.0&quot;/&gt;
    &lt;atom id=&quot;CPD-12308-atom202&quot; elementType=&quot;N&quot; x2=&quot;1499.0&quot; y2=&quot;-688.0&quot; formalCharge=&quot;1&quot;/&gt;
   &lt;/atomArray&gt;
   &lt;bondArray&gt;
    &lt;bond id=&quot;CPD-12308-bond1&quot; atomRefs=&quot;CPD-12308-atom39 CPD-12308-atom40&quot; order=&quot;1&quot;/&gt;
    &lt;bond id=&quot;CPD-12308-bond2&quot; atomRefs=&quot;CPD-12308-atom38 CPD-12308-atom39&quot; order=&quot;1&quot;/&gt;
    &lt;bond id=&quot;CPD-12308-bond3&quot; atomRefs=&quot;CPD-12308-atom36 CPD-12308-atom40&quot; order=&quot;1&quot;/&gt;
    &lt;bond id=&quot;CPD-12308-bond4&quot; atomRefs=&quot;CPD-12308-atom36 CPD-12308-atom37&quot; order=&quot;1&quot;/&gt;
    &lt;bond id=&quot;CPD-12308-bond5&quot; atomRefs=&quot;CPD-12308-atom32 CPD-12308-atom34&quot; order=&quot;1&quot;/&gt;
    &lt;bond id=&quot;CPD-12308-bond6&quot; atomRefs=&quot;CPD-12308-atom31 CPD-12308-atom33&quot; order=&quot;1&quot;/&gt;
    &lt;bond id=&quot;CPD-12308-bond7&quot; atomRefs=&quot;CPD-12308-atom30 CPD-12308-atom35&quot; order=&quot;1&quot;/&gt;
    &lt;bond id=&quot;CPD-12308-bond8&quot; atomRefs=&quot;CPD-12308-atom27 CPD-12308-atom42&quot; order=&quot;1&quot;/&gt;
    &lt;bond id=&quot;CPD-12308-bond9&quot; atomRefs=&quot;CPD-12308-atom27 CPD-12308-atom41&quot; order=&quot;1&quot;/&gt;
    &lt;bond id=&quot;CPD-12308-bond10&quot; atomRefs=&quot;CPD-12308-atom26 CPD-12308-atom42&quot; order=&quot;1&quot;/&gt;
    &lt;bond id=&quot;CPD-12308-bond11&quot; atomRefs=&quot;CPD-12308-atom38 CPD-12308-atom26&quot; order=&quot;1&quot;/&gt;
    &lt;bond id=&quot;CPD-12308-bond12&quot; atomRefs=&quot;CPD-12308-atom25 CPD-12308-atom38&quot; order=&quot;1&quot;/&gt;
    &lt;bond id=&quot;CPD-12308-bond13&quot; atomRefs=&quot;CPD-12308-atom25 CPD-12308-atom37&quot; order=&quot;1&quot;/&gt;
    &lt;bond id=&quot;CPD-12308-bond14&quot; atomRefs=&quot;CPD-12308-atom40 CPD-12308-atom24&quot; order=&quot;1&quot;/&gt;
    &lt;bond id=&quot;CPD-12308-bond15&quot; atomRefs=&quot;CPD-12308-atom24 CPD-12308-atom34&quot; order=&quot;1&quot;/&gt;
    &lt;bond id=&quot;CPD-12308-bond16&quot; atomRefs=&quot;CPD-12308-atom23 CPD-12308-atom41&quot; order=&quot;1&quot;/&gt;
    &lt;bond id=&quot;CPD-12308-bond17&quot; atomRefs=&quot;CPD-12308-atom39 CPD-12308-atom22&quot; order=&quot;1&quot;/&gt;
    &lt;bond id=&quot;CPD-12308-bond18&quot; atomRefs=&quot;CPD-12308-atom22 CPD-12308-atom28&quot; order=&quot;1&quot;/&gt;
    &lt;bond id=&quot;CPD-12308-bond19&quot; atomRefs=&quot;CPD-12308-atom35 CPD-12308-atom21&quot; order=&quot;1&quot;/&gt;
    &lt;bond id=&quot;CPD-12308-bond20&quot; atomRefs=&quot;CPD-12308-atom21 CPD-12308-atom31&quot; order=&quot;1&quot;/&gt;
    &lt;bond id=&quot;CPD-12308-bond21&quot; atomRefs=&quot;CPD-12308-atom20 CPD-12308-atom33&quot; order=&quot;1&quot;/&gt;
    &lt;bond id=&quot;CPD-12308-bond22&quot; atomRefs=&quot;CPD-12308-atom20 CPD-12308-atom32&quot; order=&quot;1&quot;/&gt;
    &lt;bond id=&quot;CPD-12308-bond23&quot; atomRefs=&quot;CPD-12308-atom103 CPD-12308-atom23&quot; order=&quot;1&quot;/&gt;
    &lt;bond id=&quot;CPD-12308-bond24&quot; atomRefs=&quot;CPD-12308-atom19 CPD-12308-atom35&quot; order=&quot;1&quot;/&gt;
    &lt;bond id=&quot;CPD-12308-bond25&quot; atomRefs=&quot;CPD-12308-atom18 CPD-12308-atom29&quot; order=&quot;1&quot;/&gt;
    &lt;bond id=&quot;CPD-12308-bond26&quot; atomRefs=&quot;CPD-12308-atom18 CPD-12308-atom19&quot; order=&quot;1&quot;/&gt;
    &lt;bond id=&quot;CPD-12308-bond27&quot; atomRefs=&quot;CPD-12308-atom37 CPD-12308-atom17&quot; order=&quot;1&quot;/&gt;
    &lt;bond id=&quot;CPD-12308-bond28&quot; atomRefs=&quot;CPD-12308-atom16 CPD-12308-atom42&quot; order=&quot;1&quot;/&gt;
    &lt;bond id=&quot;CPD-12308-bond29&quot; atomRefs=&quot;CPD-12308-atom15 CPD-12308-atom41&quot; order=&quot;1&quot;/&gt;
    &lt;bond id=&quot;CPD-12308-bond30&quot; atomRefs=&quot;CPD-12308-atom36 CPD-12308-atom14&quot; order=&quot;1&quot;/&gt;
    &lt;bond id=&quot;CPD-12308-bond31&quot; atomRefs=&quot;CPD-12308-atom13 CPD-12308-atom30&quot; order=&quot;1&quot;/&gt;
    &lt;bond id=&quot;CPD-12308-bond32&quot; atomRefs=&quot;CPD-12308-atom12 CPD-12308-atom29&quot; order=&quot;1&quot;/&gt;
    &lt;bond id=&quot;CPD-12308-bond33&quot; atomRefs=&quot;CPD-12308-atom11 CPD-12308-atom17&quot; order=&quot;1&quot;/&gt;
    &lt;bond id=&quot;CPD-12308-bond34&quot; atomRefs=&quot;CPD-12308-atom10 CPD-12308-atom42&quot; order=&quot;2&quot;/&gt;
    &lt;bond id=&quot;CPD-12308-bond35&quot; atomRefs=&quot;CPD-12308-atom9 CPD-12308-atom41&quot; order=&quot;2&quot;/&gt;
    &lt;bond id=&quot;CPD-12308-bond36&quot; atomRefs=&quot;CPD-12308-atom8 CPD-12308-atom32&quot; order=&quot;2&quot;/&gt;
    &lt;bond id=&quot;CPD-12308-bond37&quot; atomRefs=&quot;CPD-12308-atom7 CPD-12308-atom31&quot; order=&quot;2&quot;/&gt;
    &lt;bond id=&quot;CPD-12308-bond38&quot; atomRefs=&quot;CPD-12308-atom6 CPD-12308-atom30&quot; order=&quot;2&quot;/&gt;
    &lt;bond id=&quot;CPD-12308-bond39&quot; atomRefs=&quot;CPD-12308-atom5 CPD-12308-atom29&quot; order=&quot;2&quot;/&gt;
    &lt;bond id=&quot;CPD-12308-bond40&quot; atomRefs=&quot;CPD-12308-atom4 CPD-12308-atom28&quot; order=&quot;2&quot;/&gt;
    &lt;bond id=&quot;CPD-12308-bond41&quot; atomRefs=&quot;CPD-12308-atom34 CPD-12308-atom3&quot; order=&quot;1&quot;/&gt;
    &lt;bond id=&quot;CPD-12308-bond42&quot; atomRefs=&quot;CPD-12308-atom33 CPD-12308-atom2&quot; order=&quot;1&quot;/&gt;
    &lt;bond id=&quot;CPD-12308-bond43&quot; atomRefs=&quot;CPD-12308-atom1 CPD-12308-atom28&quot; order=&quot;1&quot;/&gt;
    &lt;bond id=&quot;CPD-12308-bond44&quot; atomRefs=&quot;CPD-12308-atom43 CPD-12308-atom12&quot; order=&quot;1&quot;/&gt;
    &lt;bond id=&quot;CPD-12308-bond45&quot; atomRefs=&quot;CPD-12308-atom43 CPD-12308-atom44&quot; order=&quot;1&quot;/&gt;
    &lt;bond id=&quot;CPD-12308-bond46&quot; atomRefs=&quot;CPD-12308-atom44 CPD-12308-atom45&quot; order=&quot;2&quot;/&gt;
    &lt;bond id=&quot;CPD-12308-bond47&quot; atomRefs=&quot;CPD-12308-atom44 CPD-12308-atom46&quot; order=&quot;1&quot;/&gt;
    &lt;bond id=&quot;CPD-12308-bond48&quot; atomRefs=&quot;CPD-12308-atom43 CPD-12308-atom47&quot; order=&quot;1&quot;/&gt;
    &lt;bond id=&quot;CPD-12308-bond49&quot; atomRefs=&quot;CPD-12308-atom47 CPD-12308-atom48&quot; order=&quot;1&quot;/&gt;
    &lt;bond id=&quot;CPD-12308-bond50&quot; atomRefs=&quot;CPD-12308-atom48 CPD-12308-atom49&quot; order=&quot;1&quot;/&gt;
    &lt;bond id=&quot;CPD-12308-bond51&quot; atomRefs=&quot;CPD-12308-atom50 CPD-12308-atom46&quot; order=&quot;1&quot;/&gt;
    &lt;bond id=&quot;CPD-12308-bond52&quot; atomRefs=&quot;CPD-12308-atom50 CPD-12308-atom51&quot; order=&quot;1&quot;/&gt;
    &lt;bond id=&quot;CPD-12308-bond53&quot; atomRefs=&quot;CPD-12308-atom50 CPD-12308-atom52&quot; order=&quot;1&quot;/&gt;
    &lt;bond id=&quot;CPD-12308-bond54&quot; atomRefs=&quot;CPD-12308-atom51 CPD-12308-atom53&quot; order=&quot;2&quot;/&gt;
    &lt;bond id=&quot;CPD-12308-bond55&quot; atomRefs=&quot;CPD-12308-atom51 CPD-12308-atom54&quot; order=&quot;1&quot;/&gt;
    &lt;bond id=&quot;CPD-12308-bond56&quot; atomRefs=&quot;CPD-12308-atom69 CPD-12308-atom70&quot; order=&quot;1&quot;/&gt;
    &lt;bond id=&quot;CPD-12308-bond57&quot; atomRefs=&quot;CPD-12308-atom59 CPD-12308-atom60&quot; order=&quot;1&quot;/&gt;
    &lt;bond id=&quot;CPD-12308-bond58&quot; atomRefs=&quot;CPD-12308-atom60 CPD-12308-atom61&quot; order=&quot;1&quot;/&gt;
    &lt;bond id=&quot;CPD-12308-bond59&quot; atomRefs=&quot;CPD-12308-atom86 CPD-12308-atom85&quot; order=&quot;1&quot;/&gt;
    &lt;bond id=&quot;CPD-12308-bond60&quot; atomRefs=&quot;CPD-12308-atom88 CPD-12308-atom89&quot; order=&quot;1&quot;/&gt;
    &lt;bond id=&quot;CPD-12308-bond61&quot; atomRefs=&quot;CPD-12308-atom89 CPD-12308-atom86&quot; order=&quot;2&quot;/&gt;
    &lt;bond id=&quot;CPD-12308-bond62&quot; atomRefs=&quot;CPD-12308-atom88 CPD-12308-atom90&quot; order=&quot;1&quot;/&gt;
    &lt;bond id=&quot;CPD-12308-bond63&quot; atomRefs=&quot;CPD-12308-atom61 CPD-12308-atom62&quot; order=&quot;2&quot;/&gt;
    &lt;bond id=&quot;CPD-12308-bond64&quot; atomRefs=&quot;CPD-12308-atom91 CPD-12308-atom92&quot; order=&quot;1&quot;/&gt;
    &lt;bond id=&quot;CPD-12308-bond65&quot; atomRefs=&quot;CPD-12308-atom61 CPD-12308-atom63&quot; order=&quot;1&quot;/&gt;
    &lt;bond id=&quot;CPD-12308-bond66&quot; atomRefs=&quot;CPD-12308-atom62 CPD-12308-atom64&quot; order=&quot;1&quot;/&gt;
    &lt;bond id=&quot;CPD-12308-bond67&quot; atomRefs=&quot;CPD-12308-atom73 CPD-12308-atom74&quot; order=&quot;1&quot;/&gt;
    &lt;bond id=&quot;CPD-12308-bond68&quot; atomRefs=&quot;CPD-12308-atom91 CPD-12308-atom90&quot; order=&quot;1&quot;/&gt;
    &lt;bond id=&quot;CPD-12308-bond69&quot; atomRefs=&quot;CPD-12308-atom93 CPD-12308-atom94&quot; order=&quot;1&quot;/&gt;
    &lt;bond id=&quot;CPD-12308-bond70&quot; atomRefs=&quot;CPD-12308-atom94 CPD-12308-atom91&quot; order=&quot;2&quot;/&gt;
    &lt;bond id=&quot;CPD-12308-bond71&quot; atomRefs=&quot;CPD-12308-atom93 CPD-12308-atom95&quot; order=&quot;1&quot;/&gt;
    &lt;bond id=&quot;CPD-12308-bond72&quot; atomRefs=&quot;CPD-12308-atom74 CPD-12308-atom71&quot; order=&quot;2&quot;/&gt;
    &lt;bond id=&quot;CPD-12308-bond73&quot; atomRefs=&quot;CPD-12308-atom96 CPD-12308-atom97&quot; order=&quot;1&quot;/&gt;
    &lt;bond id=&quot;CPD-12308-bond74&quot; atomRefs=&quot;CPD-12308-atom73 CPD-12308-atom75&quot; order=&quot;1&quot;/&gt;
    &lt;bond id=&quot;CPD-12308-bond75&quot; atomRefs=&quot;CPD-12308-atom57 CPD-12308-atom59&quot; order=&quot;1&quot;/&gt;
    &lt;bond id=&quot;CPD-12308-bond76&quot; atomRefs=&quot;CPD-12308-atom76 CPD-12308-atom77&quot; order=&quot;1&quot;/&gt;
    &lt;bond id=&quot;CPD-12308-bond77&quot; atomRefs=&quot;CPD-12308-atom96 CPD-12308-atom95&quot; order=&quot;1&quot;/&gt;
    &lt;bond id=&quot;CPD-12308-bond78&quot; atomRefs=&quot;CPD-12308-atom98 CPD-12308-atom99&quot; order=&quot;1&quot;/&gt;
    &lt;bond id=&quot;CPD-12308-bond79&quot; atomRefs=&quot;CPD-12308-atom99 CPD-12308-atom96&quot; order=&quot;2&quot;/&gt;
    &lt;bond id=&quot;CPD-12308-bond80&quot; atomRefs=&quot;CPD-12308-atom98 CPD-12308-atom100&quot; order=&quot;1&quot;/&gt;
    &lt;bond id=&quot;CPD-12308-bond81&quot; atomRefs=&quot;CPD-12308-atom101 CPD-12308-atom102&quot; order=&quot;1&quot;/&gt;
    &lt;bond id=&quot;CPD-12308-bond82&quot; atomRefs=&quot;CPD-12308-atom55 CPD-12308-atom56&quot; order=&quot;1&quot;/&gt;
    &lt;bond id=&quot;CPD-12308-bond83&quot; atomRefs=&quot;CPD-12308-atom56 CPD-12308-atom57&quot; order=&quot;2&quot;/&gt;
    &lt;bond id=&quot;CPD-12308-bond84&quot; atomRefs=&quot;CPD-12308-atom76 CPD-12308-atom75&quot; order=&quot;1&quot;/&gt;
    &lt;bond id=&quot;CPD-12308-bond85&quot; atomRefs=&quot;CPD-12308-atom78 CPD-12308-atom79&quot; order=&quot;1&quot;/&gt;
    &lt;bond id=&quot;CPD-12308-bond86&quot; atomRefs=&quot;CPD-12308-atom101 CPD-12308-atom100&quot; order=&quot;1&quot;/&gt;
    &lt;bond id=&quot;CPD-12308-bond87&quot; atomRefs=&quot;CPD-12308-atom103 CPD-12308-atom104&quot; order=&quot;1&quot;/&gt;
    &lt;bond id=&quot;CPD-12308-bond88&quot; atomRefs=&quot;CPD-12308-atom104 CPD-12308-atom101&quot; order=&quot;2&quot;/&gt;
    &lt;bond id=&quot;CPD-12308-bond89&quot; atomRefs=&quot;CPD-12308-atom79 CPD-12308-atom76&quot; order=&quot;2&quot;/&gt;
    &lt;bond id=&quot;CPD-12308-bond90&quot; atomRefs=&quot;CPD-12308-atom78 CPD-12308-atom80&quot; order=&quot;1&quot;/&gt;
    &lt;bond id=&quot;CPD-12308-bond91&quot; atomRefs=&quot;CPD-12308-atom64 CPD-12308-atom65&quot; order=&quot;1&quot;/&gt;
    &lt;bond id=&quot;CPD-12308-bond92&quot; atomRefs=&quot;CPD-12308-atom81 CPD-12308-atom82&quot; order=&quot;1&quot;/&gt;
    &lt;bond id=&quot;CPD-12308-bond93&quot; atomRefs=&quot;CPD-12308-atom65 CPD-12308-atom66&quot; order=&quot;1&quot;/&gt;
    &lt;bond id=&quot;CPD-12308-bond94&quot; atomRefs=&quot;CPD-12308-atom66 CPD-12308-atom67&quot; order=&quot;2&quot;/&gt;
    &lt;bond id=&quot;CPD-12308-bond95&quot; atomRefs=&quot;CPD-12308-atom66 CPD-12308-atom68&quot; order=&quot;1&quot;/&gt;
    &lt;bond id=&quot;CPD-12308-bond96&quot; atomRefs=&quot;CPD-12308-atom67 CPD-12308-atom69&quot; order=&quot;1&quot;/&gt;
    &lt;bond id=&quot;CPD-12308-bond97&quot; atomRefs=&quot;CPD-12308-atom81 CPD-12308-atom80&quot; order=&quot;1&quot;/&gt;
    &lt;bond id=&quot;CPD-12308-bond98&quot; atomRefs=&quot;CPD-12308-atom83 CPD-12308-atom84&quot; order=&quot;1&quot;/&gt;
    &lt;bond id=&quot;CPD-12308-bond99&quot; atomRefs=&quot;CPD-12308-atom84 CPD-12308-atom81&quot; order=&quot;2&quot;/&gt;
    &lt;bond id=&quot;CPD-12308-bond100&quot; atomRefs=&quot;CPD-12308-atom83 CPD-12308-atom85&quot; order=&quot;1&quot;/&gt;
    &lt;bond id=&quot;CPD-12308-bond101&quot; atomRefs=&quot;CPD-12308-atom56 CPD-12308-atom58&quot; order=&quot;1&quot;/&gt;
    &lt;bond id=&quot;CPD-12308-bond102&quot; atomRefs=&quot;CPD-12308-atom86 CPD-12308-atom87&quot; order=&quot;1&quot;/&gt;
    &lt;bond id=&quot;CPD-12308-bond103&quot; atomRefs=&quot;CPD-12308-atom105 CPD-12308-atom14&quot; order=&quot;1&quot;/&gt;
    &lt;bond id=&quot;CPD-12308-bond104&quot; atomRefs=&quot;CPD-12308-atom108 CPD-12308-atom105&quot; order=&quot;1&quot;/&gt;
    &lt;bond id=&quot;CPD-12308-bond105&quot; atomRefs=&quot;CPD-12308-atom105 CPD-12308-atom109&quot; order=&quot;1&quot;/&gt;
    &lt;bond id=&quot;CPD-12308-bond106&quot; atomRefs=&quot;CPD-12308-atom106 CPD-12308-atom107&quot; order=&quot;1&quot;/&gt;
    &lt;bond id=&quot;CPD-12308-bond107&quot; atomRefs=&quot;CPD-12308-atom107 CPD-12308-atom108&quot; order=&quot;1&quot;/&gt;
    &lt;bond id=&quot;CPD-12308-bond108&quot; atomRefs=&quot;CPD-12308-atom109 CPD-12308-atom110&quot; order=&quot;1&quot;/&gt;
    &lt;bond id=&quot;CPD-12308-bond109&quot; atomRefs=&quot;CPD-12308-atom106 CPD-12308-atom110&quot; order=&quot;1&quot;/&gt;
    &lt;bond id=&quot;CPD-12308-bond110&quot; atomRefs=&quot;CPD-12308-atom106 CPD-12308-atom149&quot; order=&quot;1&quot;/&gt;
    &lt;bond id=&quot;CPD-12308-bond111&quot; atomRefs=&quot;CPD-12308-atom107 CPD-12308-atom111&quot; order=&quot;1&quot;/&gt;
    &lt;bond id=&quot;CPD-12308-bond112&quot; atomRefs=&quot;CPD-12308-atom108 CPD-12308-atom112&quot; order=&quot;1&quot;/&gt;
    &lt;bond id=&quot;CPD-12308-bond113&quot; atomRefs=&quot;CPD-12308-atom112 CPD-12308-atom113&quot; order=&quot;1&quot;/&gt;
    &lt;bond id=&quot;CPD-12308-bond114&quot; atomRefs=&quot;CPD-12308-atom113 CPD-12308-atom114&quot; order=&quot;1&quot;/&gt;
    &lt;bond id=&quot;CPD-12308-bond115&quot; atomRefs=&quot;CPD-12308-atom113 CPD-12308-atom115&quot; order=&quot;2&quot;/&gt;
    &lt;bond id=&quot;CPD-12308-bond116&quot; atomRefs=&quot;CPD-12308-atom110 CPD-12308-atom116&quot; order=&quot;1&quot;/&gt;
    &lt;bond id=&quot;CPD-12308-bond117&quot; atomRefs=&quot;CPD-12308-atom116 CPD-12308-atom117&quot; order=&quot;1&quot;/&gt;
    &lt;bond id=&quot;CPD-12308-bond118&quot; atomRefs=&quot;CPD-12308-atom71 CPD-12308-atom122&quot; order=&quot;1&quot;/&gt;
    &lt;bond id=&quot;CPD-12308-bond119&quot; atomRefs=&quot;CPD-12308-atom71 CPD-12308-atom72&quot; order=&quot;1&quot;/&gt;
    &lt;bond id=&quot;CPD-12308-bond120&quot; atomRefs=&quot;CPD-12308-atom118 CPD-12308-atom119&quot; order=&quot;1&quot;/&gt;
    &lt;bond id=&quot;CPD-12308-bond121&quot; atomRefs=&quot;CPD-12308-atom120 CPD-12308-atom121&quot; order=&quot;1&quot;/&gt;
    &lt;bond id=&quot;CPD-12308-bond122&quot; atomRefs=&quot;CPD-12308-atom121 CPD-12308-atom118&quot; order=&quot;2&quot;/&gt;
    &lt;bond id=&quot;CPD-12308-bond123&quot; atomRefs=&quot;CPD-12308-atom120 CPD-12308-atom122&quot; order=&quot;1&quot;/&gt;
    &lt;bond id=&quot;CPD-12308-bond124&quot; atomRefs=&quot;CPD-12308-atom118 CPD-12308-atom70&quot; order=&quot;1&quot;/&gt;
    &lt;bond id=&quot;CPD-12308-bond125&quot; atomRefs=&quot;CPD-12308-atom49 CPD-12308-atom123&quot; order=&quot;1&quot;/&gt;
    &lt;bond id=&quot;CPD-12308-bond126&quot; atomRefs=&quot;CPD-12308-atom123 CPD-12308-atom124&quot; order=&quot;1&quot;/&gt;
    &lt;bond id=&quot;CPD-12308-bond127&quot; atomRefs=&quot;CPD-12308-atom124 CPD-12308-atom125&quot; order=&quot;1&quot;/&gt;
    &lt;bond id=&quot;CPD-12308-bond128&quot; atomRefs=&quot;CPD-12308-atom125 CPD-12308-atom126&quot; order=&quot;2&quot;/&gt;
    &lt;bond id=&quot;CPD-12308-bond129&quot; atomRefs=&quot;CPD-12308-atom125 CPD-12308-atom127&quot; order=&quot;1&quot;/&gt;
    &lt;bond id=&quot;CPD-12308-bond130&quot; atomRefs=&quot;CPD-12308-atom127 CPD-12308-atom128&quot; order=&quot;1&quot;/&gt;
    &lt;bond id=&quot;CPD-12308-bond131&quot; atomRefs=&quot;CPD-12308-atom161 CPD-12308-atom162&quot; order=&quot;1&quot;/&gt;
    &lt;bond id=&quot;CPD-12308-bond132&quot; atomRefs=&quot;CPD-12308-atom160 CPD-12308-atom161&quot; order=&quot;1&quot;/&gt;
    &lt;bond id=&quot;CPD-12308-bond133&quot; atomRefs=&quot;CPD-12308-atom158 CPD-12308-atom162&quot; order=&quot;1&quot;/&gt;
    &lt;bond id=&quot;CPD-12308-bond134&quot; atomRefs=&quot;CPD-12308-atom158 CPD-12308-atom159&quot; order=&quot;1&quot;/&gt;
    &lt;bond id=&quot;CPD-12308-bond135&quot; atomRefs=&quot;CPD-12308-atom154 CPD-12308-atom156&quot; order=&quot;1&quot;/&gt;
    &lt;bond id=&quot;CPD-12308-bond136&quot; atomRefs=&quot;CPD-12308-atom153 CPD-12308-atom155&quot; order=&quot;1&quot;/&gt;
    &lt;bond id=&quot;CPD-12308-bond137&quot; atomRefs=&quot;CPD-12308-atom152 CPD-12308-atom157&quot; order=&quot;1&quot;/&gt;
    &lt;bond id=&quot;CPD-12308-bond138&quot; atomRefs=&quot;CPD-12308-atom160 CPD-12308-atom149&quot; order=&quot;1&quot;/&gt;
    &lt;bond id=&quot;CPD-12308-bond139&quot; atomRefs=&quot;CPD-12308-atom148 CPD-12308-atom160&quot; order=&quot;1&quot;/&gt;
    &lt;bond id=&quot;CPD-12308-bond140&quot; atomRefs=&quot;CPD-12308-atom148 CPD-12308-atom159&quot; order=&quot;1&quot;/&gt;
    &lt;bond id=&quot;CPD-12308-bond141&quot; atomRefs=&quot;CPD-12308-atom162 CPD-12308-atom147&quot; order=&quot;1&quot;/&gt;
    &lt;bond id=&quot;CPD-12308-bond142&quot; atomRefs=&quot;CPD-12308-atom147 CPD-12308-atom156&quot; order=&quot;1&quot;/&gt;
    &lt;bond id=&quot;CPD-12308-bond143&quot; atomRefs=&quot;CPD-12308-atom161 CPD-12308-atom146&quot; order=&quot;1&quot;/&gt;
    &lt;bond id=&quot;CPD-12308-bond144&quot; atomRefs=&quot;CPD-12308-atom146 CPD-12308-atom150&quot; order=&quot;1&quot;/&gt;
    &lt;bond id=&quot;CPD-12308-bond145&quot; atomRefs=&quot;CPD-12308-atom157 CPD-12308-atom145&quot; order=&quot;1&quot;/&gt;
    &lt;bond id=&quot;CPD-12308-bond146&quot; atomRefs=&quot;CPD-12308-atom145 CPD-12308-atom153&quot; order=&quot;1&quot;/&gt;
    &lt;bond id=&quot;CPD-12308-bond147&quot; atomRefs=&quot;CPD-12308-atom144 CPD-12308-atom155&quot; order=&quot;1&quot;/&gt;
    &lt;bond id=&quot;CPD-12308-bond148&quot; atomRefs=&quot;CPD-12308-atom144 CPD-12308-atom154&quot; order=&quot;1&quot;/&gt;
    &lt;bond id=&quot;CPD-12308-bond149&quot; atomRefs=&quot;CPD-12308-atom143 CPD-12308-atom157&quot; order=&quot;1&quot;/&gt;
    &lt;bond id=&quot;CPD-12308-bond150&quot; atomRefs=&quot;CPD-12308-atom142 CPD-12308-atom151&quot; order=&quot;1&quot;/&gt;
    &lt;bond id=&quot;CPD-12308-bond151&quot; atomRefs=&quot;CPD-12308-atom142 CPD-12308-atom143&quot; order=&quot;1&quot;/&gt;
    &lt;bond id=&quot;CPD-12308-bond152&quot; atomRefs=&quot;CPD-12308-atom159 CPD-12308-atom141&quot; order=&quot;1&quot;/&gt;
    &lt;bond id=&quot;CPD-12308-bond153&quot; atomRefs=&quot;CPD-12308-atom158 CPD-12308-atom140&quot; order=&quot;1&quot;/&gt;
    &lt;bond id=&quot;CPD-12308-bond154&quot; atomRefs=&quot;CPD-12308-atom139 CPD-12308-atom152&quot; order=&quot;1&quot;/&gt;
    &lt;bond id=&quot;CPD-12308-bond155&quot; atomRefs=&quot;CPD-12308-atom138 CPD-12308-atom151&quot; order=&quot;1&quot;/&gt;
    &lt;bond id=&quot;CPD-12308-bond156&quot; atomRefs=&quot;CPD-12308-atom137 CPD-12308-atom141&quot; order=&quot;1&quot;/&gt;
    &lt;bond id=&quot;CPD-12308-bond157&quot; atomRefs=&quot;CPD-12308-atom136 CPD-12308-atom154&quot; order=&quot;2&quot;/&gt;
    &lt;bond id=&quot;CPD-12308-bond158&quot; atomRefs=&quot;CPD-12308-atom135 CPD-12308-atom153&quot; order=&quot;2&quot;/&gt;
    &lt;bond id=&quot;CPD-12308-bond159&quot; atomRefs=&quot;CPD-12308-atom134 CPD-12308-atom152&quot; order=&quot;2&quot;/&gt;
    &lt;bond id=&quot;CPD-12308-bond160&quot; atomRefs=&quot;CPD-12308-atom133 CPD-12308-atom151&quot; order=&quot;2&quot;/&gt;
    &lt;bond id=&quot;CPD-12308-bond161&quot; atomRefs=&quot;CPD-12308-atom132 CPD-12308-atom150&quot; order=&quot;2&quot;/&gt;
    &lt;bond id=&quot;CPD-12308-bond162&quot; atomRefs=&quot;CPD-12308-atom156 CPD-12308-atom131&quot; order=&quot;1&quot;/&gt;
    &lt;bond id=&quot;CPD-12308-bond163&quot; atomRefs=&quot;CPD-12308-atom155 CPD-12308-atom130&quot; order=&quot;1&quot;/&gt;
    &lt;bond id=&quot;CPD-12308-bond164&quot; atomRefs=&quot;CPD-12308-atom129 CPD-12308-atom150&quot; order=&quot;1&quot;/&gt;
    &lt;bond id=&quot;CPD-12308-bond165&quot; atomRefs=&quot;CPD-12308-atom163 CPD-12308-atom138&quot; order=&quot;1&quot;/&gt;
    &lt;bond id=&quot;CPD-12308-bond166&quot; atomRefs=&quot;CPD-12308-atom163 CPD-12308-atom164&quot; order=&quot;1&quot;/&gt;
    &lt;bond id=&quot;CPD-12308-bond167&quot; atomRefs=&quot;CPD-12308-atom164 CPD-12308-atom165&quot; order=&quot;2&quot;/&gt;
    &lt;bond id=&quot;CPD-12308-bond168&quot; atomRefs=&quot;CPD-12308-atom164 CPD-12308-atom166&quot; order=&quot;1&quot;/&gt;
    &lt;bond id=&quot;CPD-12308-bond169&quot; atomRefs=&quot;CPD-12308-atom163 CPD-12308-atom167&quot; order=&quot;1&quot;/&gt;
    &lt;bond id=&quot;CPD-12308-bond170&quot; atomRefs=&quot;CPD-12308-atom167 CPD-12308-atom168&quot; order=&quot;1&quot;/&gt;
    &lt;bond id=&quot;CPD-12308-bond171&quot; atomRefs=&quot;CPD-12308-atom168 CPD-12308-atom169&quot; order=&quot;1&quot;/&gt;
    &lt;bond id=&quot;CPD-12308-bond172&quot; atomRefs=&quot;CPD-12308-atom170 CPD-12308-atom166&quot; order=&quot;1&quot;/&gt;
    &lt;bond id=&quot;CPD-12308-bond173&quot; atomRefs=&quot;CPD-12308-atom170 CPD-12308-atom171&quot; order=&quot;1&quot;/&gt;
    &lt;bond id=&quot;CPD-12308-bond174&quot; atomRefs=&quot;CPD-12308-atom170 CPD-12308-atom172&quot; order=&quot;1&quot;/&gt;
    &lt;bond id=&quot;CPD-12308-bond175&quot; atomRefs=&quot;CPD-12308-atom171 CPD-12308-atom173&quot; order=&quot;2&quot;/&gt;
    &lt;bond id=&quot;CPD-12308-bond176&quot; atomRefs=&quot;CPD-12308-atom171 CPD-12308-atom174&quot; order=&quot;1&quot;/&gt;
    &lt;bond id=&quot;CPD-12308-bond177&quot; atomRefs=&quot;CPD-12308-atom175 CPD-12308-atom140&quot; order=&quot;1&quot;/&gt;
    &lt;bond id=&quot;CPD-12308-bond178&quot; atomRefs=&quot;CPD-12308-atom178 CPD-12308-atom175&quot; order=&quot;1&quot;/&gt;
    &lt;bond id=&quot;CPD-12308-bond179&quot; atomRefs=&quot;CPD-12308-atom175 CPD-12308-atom179&quot; order=&quot;1&quot;/&gt;
    &lt;bond id=&quot;CPD-12308-bond180&quot; atomRefs=&quot;CPD-12308-atom176 CPD-12308-atom177&quot; order=&quot;1&quot;/&gt;
    &lt;bond id=&quot;CPD-12308-bond181&quot; atomRefs=&quot;CPD-12308-atom177 CPD-12308-atom178&quot; order=&quot;1&quot;/&gt;
    &lt;bond id=&quot;CPD-12308-bond182&quot; atomRefs=&quot;CPD-12308-atom179 CPD-12308-atom180&quot; order=&quot;1&quot;/&gt;
    &lt;bond id=&quot;CPD-12308-bond183&quot; atomRefs=&quot;CPD-12308-atom176 CPD-12308-atom180&quot; order=&quot;1&quot;/&gt;
    &lt;bond id=&quot;CPD-12308-bond184&quot; atomRefs=&quot;CPD-12308-atom176 CPD-12308-atom181&quot; order=&quot;1&quot;/&gt;
    &lt;bond id=&quot;CPD-12308-bond185&quot; atomRefs=&quot;CPD-12308-atom177 CPD-12308-atom182&quot; order=&quot;1&quot;/&gt;
    &lt;bond id=&quot;CPD-12308-bond186&quot; atomRefs=&quot;CPD-12308-atom178 CPD-12308-atom183&quot; order=&quot;1&quot;/&gt;
    &lt;bond id=&quot;CPD-12308-bond187&quot; atomRefs=&quot;CPD-12308-atom183 CPD-12308-atom184&quot; order=&quot;1&quot;/&gt;
    &lt;bond id=&quot;CPD-12308-bond188&quot; atomRefs=&quot;CPD-12308-atom184 CPD-12308-atom185&quot; order=&quot;1&quot;/&gt;
    &lt;bond id=&quot;CPD-12308-bond189&quot; atomRefs=&quot;CPD-12308-atom184 CPD-12308-atom186&quot; order=&quot;2&quot;/&gt;
    &lt;bond id=&quot;CPD-12308-bond190&quot; atomRefs=&quot;CPD-12308-atom180 CPD-12308-atom187&quot; order=&quot;1&quot;/&gt;
    &lt;bond id=&quot;CPD-12308-bond191&quot; atomRefs=&quot;CPD-12308-atom187 CPD-12308-atom188&quot; order=&quot;1&quot;/&gt;
    &lt;bond id=&quot;CPD-12308-bond192&quot; atomRefs=&quot;CPD-12308-atom169 CPD-12308-atom189&quot; order=&quot;1&quot;/&gt;
    &lt;bond id=&quot;CPD-12308-bond193&quot; atomRefs=&quot;CPD-12308-atom189 CPD-12308-atom190&quot; order=&quot;1&quot;/&gt;
    &lt;bond id=&quot;CPD-12308-bond194&quot; atomRefs=&quot;CPD-12308-atom190 CPD-12308-atom191&quot; order=&quot;1&quot;/&gt;
    &lt;bond id=&quot;CPD-12308-bond195&quot; atomRefs=&quot;CPD-12308-atom191 CPD-12308-atom192&quot; order=&quot;2&quot;/&gt;
    &lt;bond id=&quot;CPD-12308-bond196&quot; atomRefs=&quot;CPD-12308-atom191 CPD-12308-atom193&quot; order=&quot;1&quot;/&gt;
    &lt;bond id=&quot;CPD-12308-bond197&quot; atomRefs=&quot;CPD-12308-atom193 CPD-12308-atom194&quot; order=&quot;1&quot;/&gt;
    &lt;bond id=&quot;CPD-12308-bond198&quot; atomRefs=&quot;CPD-12308-atom194 CPD-12308-atom195&quot; order=&quot;1&quot;/&gt;
    &lt;bond id=&quot;CPD-12308-bond199&quot; atomRefs=&quot;CPD-12308-atom128 CPD-12308-atom196&quot; order=&quot;1&quot;/&gt;
    &lt;bond id=&quot;CPD-12308-bond200&quot; atomRefs=&quot;CPD-12308-atom196 CPD-12308-atom197&quot; order=&quot;2&quot;/&gt;
    &lt;bond id=&quot;CPD-12308-bond201&quot; atomRefs=&quot;CPD-12308-atom196 CPD-12308-atom198&quot; order=&quot;1&quot;/&gt;
    &lt;bond id=&quot;CPD-12308-bond202&quot; atomRefs=&quot;CPD-12308-atom194 CPD-12308-atom199&quot; order=&quot;1&quot;/&gt;
    &lt;bond id=&quot;CPD-12308-bond203&quot; atomRefs=&quot;CPD-12308-atom195 CPD-12308-atom200&quot; order=&quot;2&quot;/&gt;
    &lt;bond id=&quot;CPD-12308-bond204&quot; atomRefs=&quot;CPD-12308-atom195 CPD-12308-atom201&quot; order=&quot;1&quot;/&gt;
    &lt;bond id=&quot;CPD-12308-bond205&quot; atomRefs=&quot;CPD-12308-atom128 CPD-12308-atom202&quot; order=&quot;1&quot;/&gt;
   &lt;/bondArray&gt;
   &lt;formula concise=&quot;H 222 P 2 N 20 O 45 C 135&quot;/&gt;
   &lt;float title=&quot;molecularWeight&quot; units=&quot;g/mol&quot;&gt;2907.293&lt;/float&gt;
   &lt;string title=&quot;smiles&quot;&gt;CC(=O)NC4(C(OC(CO)C(OC3(OC(CO)C(OC2(OC(CO)C(OC1(OC(CO)C(O)C(O)C(NC(=O)C)1))C(OC(C)C(=O)NC(C)C(=O)NC(CCC(=O)NC(CCCCNC(CC([N+])C(N)=O)=O)C(NC(C)C([O-])=O)=O)C(=O)N)C(NC(C)=O)2))C(O)C(NC(=O)C)3))C(OC(C)C(=O)NC(C)C(=O)NC(CCC(=O)NC(CCCCNC(CC([N+])C(N)=O)=O)C(NC(C)C([O-])=O)=O)C(=O)N)4)OP(=O)([O-])OP(=O)([O-])OCC=C(CCC=C(CCC=C(CCC=C(C)CCC=C(CCC=C(CCC=C(C)CCC=C(CCC=C(C)CCC=C(C)CCC=C(C)C)C)C)C)C)C)C)&lt;/string&gt;
  &lt;/molecule&gt;
 &lt;/cml&gt;
</bp:STRUCTURE-DATA>
          </bp:chemicalStructure>
        </bp:STRUCTURE>
        <bp:NAME rdf:datatype="http://www.w3.org/2001/XMLSchema#string">a peptidoglycan dimer (tetrapeptide)</bp:NAME>
        <bp:MOLECULAR-WEIGHT rdf:datatype="http://www.w3.org/2001/XMLSchema#float">2907.293</bp:MOLECULAR-WEIGHT>
      </bp:smallMolecule>
    </bp:PHYSICAL-ENTITY>
    <bp:CELLULAR-LOCATION rdf:resource="#openControlledVocabulary14"/>
  </bp:physicalEntityParticipant>
  <bp:physicalEntityParticipant rdf:ID="phys-ent-participant14820">
    <bp:STOICHIOMETRIC-COEFFICIENT rdf:datatype="http://www.w3.org/2001/XMLSchema#int">1</bp:STOICHIOMETRIC-COEFFICIENT>
    <bp:PHYSICAL-ENTITY>
      <bp:protein rdf:ID="protein14818">
        <bp:XREF>
          <bp:unificationXref rdf:ID="unificationXref14819">
            <bp:ID rdf:datatype="http://www.w3.org/2001/XMLSchema#string">GKFG-307-MONOMER</bp:ID>
            <bp:DB rdf:datatype="http://www.w3.org/2001/XMLSchema#string">DoraCyc</bp:DB>
          </bp:unificationXref>
        </bp:XREF>
        <bp:SEQUENCE rdf:datatype="http://www.w3.org/2001/XMLSchema#string">MVIPL*SRVAGNMTHRGSRSFPRIRAVIRRKSVALGTFSFRSLFNNALGKAPLGVFTRRQNPLQYVLVQLFRIDEAVAADITIRDLLHPL*HLFLPFLKYVGEAALRTHIFGDRHRAAQLSYRSNLAMLGLVNRE*SALGGQACQANRQVRSRTPTQRARHQYVNIARTVELHGLAYLVFQIAQIRDRGSSYVRNLVRHGDSRYIFTLAKHVSGFFPYRLGGSRTGSGGSRPASLHPGIHIGAIVIADIEDVVVTFEHPRQAAHPDIHGAAIASLGNHPGFLAFGAKRCRRPRSYCGSIAE*GVYPRNRPSSFGVRSRKNLQTAGGINRHQISIGGIHRGVEGVTRPQSFPAALTSAMTGS*RVDPVRVRLDGTII*FREAVTHRIGAYLVKLYIFACRNRSFYAFAKLRCRKRNTHSC*</bp:SEQUENCE>
        <bp:ORGANISM>
          <bp:bioSource rdf:ID="bioSource21">
            <bp:NAME rdf:datatype="http://www.w3.org/2001/XMLSchema#string">Varibaculum cambriense dora</bp:NAME>
          </bp:bioSource>
        </bp:ORGANISM>
        <bp:NAME rdf:datatype="http://www.w3.org/2001/XMLSchema#string">mcu:HMPREF0573_10720 porB; pyruvate synthase (EC:1.2.7.1); K00170 pyruvate ferredoxin oxidoreductase, beta subunit [EC:1.2.7.1] (db=KEGG) (RBH) B</bp:NAME>
      </bp:protein>
    </bp:PHYSICAL-ENTITY>
    <bp:CELLULAR-LOCATION>
      <bp:openControlledVocabulary rdf:ID="openControlledVocabulary22">
      </bp:openControlledVocabulary>
    </bp:CELLULAR-LOCATION>
  </bp:physicalEntityParticipant>
  <bp:physicalEntityParticipant rdf:ID="phys-ent-participant14815">
    <bp:STOICHIOMETRIC-COEFFICIENT rdf:datatype="http://www.w3.org/2001/XMLSchema#int">1</bp:STOICHIOMETRIC-COEFFICIENT>
    <bp:PHYSICAL-ENTITY>
      <bp:protein rdf:ID="protein14813">
        <bp:XREF>
          <bp:unificationXref rdf:ID="unificationXref14814">
            <bp:ID rdf:datatype="http://www.w3.org/2001/XMLSchema#string">GKFG-306-MONOMER</bp:ID>
            <bp:DB rdf:datatype="http://www.w3.org/2001/XMLSchema#string">DoraCyc</bp:DB>
          </bp:unificationXref>
        </bp:XREF>
        <bp:SEQUENCE rdf:datatype="http://www.w3.org/2001/XMLSchema#string">MNSARRIGTLSGVTLNVFTDRTRTPGGFFPFQLRLNQFLIQIQEG*VF*LVGRYLIQHLLQGMLRDIAPAQTGDHFIVTN*FAGSRKSRATMRSYDSPNT*GEGFLDTYEAFCTPQILGYLFKGEGSEGANPEHPDFFARFAALINHVFNGAQHRTHRHDDGFGVLDPVGTNQPAGIAPENVLEFCLYFGDEL*RLQLFDVLEVLYFGKGFRTYHRTNSNRICWVEDDPGSIGWQELFYLLFFRNIYLFDRVGQNKAIHTNHYWNRKLFGNPERLYMQIRGFLVVLSEQLQPPGFALTHGVGVVIPNVDRPADRPVSHRHYDGQP*PGSVINCLYHIEKPLRSGSGIGTRPHRRSPNTGRHGCELGFYVNIFRAAHLACFNQGR*RLHYVGLGANRVSTDNFRAAGGNRLRNSLRTFNLF*</bp:SEQUENCE>
        <bp:ORGANISM rdf:resource="#bioSource21"/>
        <bp:NAME rdf:datatype="http://www.w3.org/2001/XMLSchema#string">mcu:HMPREF0573_10719 porA; pyruvate synthase (EC:1.2.7.1); K00169 pyruvate ferredoxin oxidoreductase, alpha subunit [EC:1.2.7.1] (db=KEGG) (RBH) B</bp:NAME>
      </bp:protein>
    </bp:PHYSICAL-ENTITY>
    <bp:CELLULAR-LOCATION rdf:resource="#openControlledVocabulary22"/>
  </bp:physicalEntityParticipant>
  <bp:physicalEntityParticipant rdf:ID="phys-ent-participant14810">
    <bp:STOICHIOMETRIC-COEFFICIENT rdf:datatype="http://www.w3.org/2001/XMLSchema#int">1</bp:STOICHIOMETRIC-COEFFICIENT>
    <bp:PHYSICAL-ENTITY>
      <bp:protein rdf:ID="protein14808">
        <bp:XREF>
          <bp:unificationXref rdf:ID="unificationXref14809">
            <bp:ID rdf:datatype="http://www.w3.org/2001/XMLSchema#string">GKFG-305-MONOMER</bp:ID>
            <bp:DB rdf:datatype="http://www.w3.org/2001/XMLSchema#string">DoraCyc</bp:DB>
          </bp:unificationXref>
        </bp:XREF>
        <bp:SEQUENCE rdf:datatype="http://www.w3.org/2001/XMLSchema#string">MLGLFFH*TDHFVGGDRGSHIAFTDFAVETVLNRLGNTGQAH*PSQGGCSPQHHCVR*GATQMLLSDLGSRDHHHMSLRVGGNYFLYPQFSSRLGRVYQREPVWFQTRKHVHNRQ*GSILHHHQIGFLNGFAGTDFFICNPAIRNYRRTGTLRTERRERLRMMPIGECRIGNQISSSYDALATSAMNSNFS</bp:SEQUENCE>
        <bp:ORGANISM rdf:resource="#bioSource21"/>
        <bp:NAME rdf:datatype="http://www.w3.org/2001/XMLSchema#string">porG; pyruvate/ketoisovalerate oxidoreductase subunit gamma (EC:1.2.7.1); K00172 pyruvate ferredoxin oxidoreductase, gamma subunit [EC:1.2.7.1] (db=KEGG evalue=0.0 bit_score=267.0 identity=69.2 coverage=95.83333333333334) (BLAST) C</bp:NAME>
      </bp:protein>
    </bp:PHYSICAL-ENTITY>
    <bp:CELLULAR-LOCATION rdf:resource="#openControlledVocabulary22"/>
  </bp:physicalEntityParticipant>
  <bp:physicalEntityParticipant rdf:ID="phys-ent-participant14805">
    <bp:STOICHIOMETRIC-COEFFICIENT rdf:datatype="http://www.w3.org/2001/XMLSchema#int">1</bp:STOICHIOMETRIC-COEFFICIENT>
    <bp:PHYSICAL-ENTITY rdf:resource="#smallMolecule266"/>
    <bp:CELLULAR-LOCATION rdf:resource="#openControlledVocabulary14"/>
  </bp:physicalEntityParticipant>
  <bp:physicalEntityParticipant rdf:ID="phys-ent-participant14804">
    <bp:STOICHIOMETRIC-COEFFICIENT rdf:datatype="http://www.w3.org/2001/XMLSchema#int">1</bp:STOICHIOMETRIC-COEFFICIENT>
    <bp:PHYSICAL-ENTITY>
      <bp:protein rdf:ID="protein14182">
        <bp:XREF>
          <bp:unificationXref rdf:ID="unificationXref14184">
            <bp:ID rdf:datatype="http://www.w3.org/2001/XMLSchema#string">Reduced-ferredoxins</bp:ID>
            <bp:DB rdf:datatype="http://www.w3.org/2001/XMLSchema#string">DoraCyc</bp:DB>
          </bp:unificationXref>
        </bp:XREF>
        <bp:XREF>
          <bp:unificationXref rdf:ID="unificationXref14183">
            <bp:ID rdf:datatype="http://www.w3.org/2001/XMLSchema#string">C00138</bp:ID>
            <bp:DB rdf:datatype="http://www.w3.org/2001/XMLSchema#string">KEGG</bp:DB>
          </bp:unificationXref>
        </bp:XREF>
        <bp:SYNONYMS rdf:datatype="http://www.w3.org/2001/XMLSchema#string">reduced ferredoxin</bp:SYNONYMS>
        <bp:ORGANISM rdf:resource="#bioSource21"/>
        <bp:NAME rdf:datatype="http://www.w3.org/2001/XMLSchema#string">a reduced ferredoxin</bp:NAME>
        <bp:COMMENT rdf:datatype="http://www.w3.org/2001/XMLSchema#string">Ferredoxins are present in all organisms, from bacteria and archaea to higher eukaryotes. 
They are small and acidic proteins with prosthetic groups composed of iron and sulfur atoms, which are referred to
as |FRAME: FeS-Centers|. The ferredoxins function as intracellular electron carriers with a low reduction potential.

Ferredoxins are classified into three groups according to the types and numbers of their Fe-S clusters. The first group consists of monomeric proteins containing one [2Fe-2S] cluster, which includes ferredoxins
that transfer electrons in redox chains linked to hydroxylases and oxygenases in a wide range of organisms
(from bacteria to mammals), and which includes plant and algal ferredoxins that function as electron carriers
in photosynthesis. The other two groups consist of ubiquitous proteins containing [3Fe-4S]/ [4Fe-4S] and are typically found in bacteria.
They may differ in cluster type (3Fe or 4Fe), number (one or two), and length of polypeptide chain
(up to over 100 residues), and include the relatively small 2[4Fe-4S] ferredoxins that were first isolated from
anaerobic bacteria |CITS: [16466637]|.


Even though each cluster contains more than one iron atom, each cluster can carry only one extra electron. Thus ferredoxins that contain a single cluster participate in single electron transfer reactions, while ferredoxins that carry two clusters can transfer two electrons simultaneously.

The structure given for this entry is that of a [2Fe-2S] ferredoxin, and is provided for illustration only.</bp:COMMENT>
      </bp:protein>
    </bp:PHYSICAL-ENTITY>
    <bp:CELLULAR-LOCATION rdf:resource="#openControlledVocabulary14"/>
  </bp:physicalEntityParticipant>
  <bp:physicalEntityParticipant rdf:ID="phys-ent-participant14803">
    <bp:STOICHIOMETRIC-COEFFICIENT rdf:datatype="http://www.w3.org/2001/XMLSchema#int">1</bp:STOICHIOMETRIC-COEFFICIENT>
    <bp:PHYSICAL-ENTITY>
      <bp:smallMolecule rdf:ID="smallMolecule3565">
        <bp:XREF>
          <bp:unificationXref rdf:ID="unificationXref3570">
            <bp:ID rdf:datatype="http://www.w3.org/2001/XMLSchema#string">CARBON-DIOXIDE</bp:ID>
            <bp:DB rdf:datatype="http://www.w3.org/2001/XMLSchema#string">DoraCyc</bp:DB>
          </bp:unificationXref>
        </bp:XREF>
        <bp:XREF>
          <bp:unificationXref rdf:ID="unificationXref3569">
            <bp:ID rdf:datatype="http://www.w3.org/2001/XMLSchema#string">124-38-9</bp:ID>
            <bp:DB rdf:datatype="http://www.w3.org/2001/XMLSchema#string">CAS</bp:DB>
          </bp:unificationXref>
        </bp:XREF>
        <bp:XREF>
          <bp:unificationXref rdf:ID="unificationXref3568">
            <bp:ID rdf:datatype="http://www.w3.org/2001/XMLSchema#string">280</bp:ID>
            <bp:DB rdf:datatype="http://www.w3.org/2001/XMLSchema#string">PubChem</bp:DB>
          </bp:unificationXref>
        </bp:XREF>
        <bp:XREF>
          <bp:unificationXref rdf:ID="unificationXref3567">
            <bp:ID rdf:datatype="http://www.w3.org/2001/XMLSchema#string">16526</bp:ID>
            <bp:DB rdf:datatype="http://www.w3.org/2001/XMLSchema#string">ChEBI</bp:DB>
          </bp:unificationXref>
        </bp:XREF>
        <bp:XREF>
          <bp:unificationXref rdf:ID="unificationXref3566">
            <bp:ID rdf:datatype="http://www.w3.org/2001/XMLSchema#string">C00011</bp:ID>
            <bp:DB rdf:datatype="http://www.w3.org/2001/XMLSchema#string">KEGG</bp:DB>
          </bp:unificationXref>
        </bp:XREF>
        <bp:SYNONYMS rdf:datatype="http://www.w3.org/2001/XMLSchema#string">carbonic anhydride</bp:SYNONYMS>
        <bp:SYNONYMS rdf:datatype="http://www.w3.org/2001/XMLSchema#string">carbonic acid gas</bp:SYNONYMS>
        <bp:SYNONYMS rdf:datatype="http://www.w3.org/2001/XMLSchema#string">carbon dioxide</bp:SYNONYMS>
        <bp:STRUCTURE>
          <bp:chemicalStructure rdf:ID="chemicalStructure3571">
            <bp:STRUCTURE-FORMAT rdf:datatype="http://www.w3.org/2001/XMLSchema#string">CML</bp:STRUCTURE-FORMAT>
            <bp:STRUCTURE-DATA rdf:datatype="http://www.w3.org/2001/XMLSchema#string"> &lt;cml&gt;
  &lt;molecule id=&quot;CARBON-DIOXIDE&quot; title=&quot;CO2&quot; formalCharge=&quot;0&quot; dictRef=&quot;dictCARBON-DIOXIDE&quot;&gt;
   &lt;atomArray&gt;
    &lt;atom id=&quot;CARBON-DIOXIDE-atom1&quot; elementType=&quot;C&quot; x2=&quot;-1100.0&quot; y2=&quot;-826100.0&quot;/&gt;
    &lt;atom id=&quot;CARBON-DIOXIDE-atom2&quot; elementType=&quot;O&quot; x2=&quot;-826100.0&quot; y2=&quot;-826100.0&quot;/&gt;
    &lt;atom id=&quot;CARBON-DIOXIDE-atom3&quot; elementType=&quot;O&quot; x2=&quot;823900.0&quot; y2=&quot;-823900.0&quot;/&gt;
   &lt;/atomArray&gt;
   &lt;bondArray&gt;
    &lt;bond id=&quot;CARBON-DIOXIDE-bond1&quot; atomRefs=&quot;CARBON-DIOXIDE-atom3 CARBON-DIOXIDE-atom1&quot; order=&quot;2&quot;/&gt;
    &lt;bond id=&quot;CARBON-DIOXIDE-bond2&quot; atomRefs=&quot;CARBON-DIOXIDE-atom2 CARBON-DIOXIDE-atom1&quot; order=&quot;2&quot;/&gt;
   &lt;/bondArray&gt;
   &lt;formula concise=&quot;O 2 C 1&quot;/&gt;
   &lt;float title=&quot;molecularWeight&quot; units=&quot;g/mol&quot;&gt;44.01&lt;/float&gt;
   &lt;string title=&quot;smiles&quot;&gt;C(=O)=O&lt;/string&gt;
  &lt;/molecule&gt;
 &lt;/cml&gt;
</bp:STRUCTURE-DATA>
          </bp:chemicalStructure>
        </bp:STRUCTURE>
        <bp:NAME rdf:datatype="http://www.w3.org/2001/XMLSchema#string">CO2</bp:NAME>
        <bp:MOLECULAR-WEIGHT rdf:datatype="http://www.w3.org/2001/XMLSchema#float">44.01</bp:MOLECULAR-WEIGHT>
      </bp:smallMolecule>
    </bp:PHYSICAL-ENTITY>
    <bp:CELLULAR-LOCATION rdf:resource="#openControlledVocabulary14"/>
  </bp:physicalEntityParticipant>
  <bp:physicalEntityParticipant rdf:ID="phys-ent-participant14802">
    <bp:STOICHIOMETRIC-COEFFICIENT rdf:datatype="http://www.w3.org/2001/XMLSchema#int">1</bp:STOICHIOMETRIC-COEFFICIENT>
    <bp:PHYSICAL-ENTITY>
      <bp:smallMolecule rdf:ID="smallMolecule1694">
        <bp:XREF>
          <bp:unificationXref rdf:ID="unificationXref1701">
            <bp:ID rdf:datatype="http://www.w3.org/2001/XMLSchema#string">ACETYL-COA</bp:ID>
            <bp:DB rdf:datatype="http://www.w3.org/2001/XMLSchema#string">DoraCyc</bp:DB>
          </bp:unificationXref>
        </bp:XREF>
        <bp:XREF>
          <bp:unificationXref rdf:ID="unificationXref1700">
            <bp:ID rdf:datatype="http://www.w3.org/2001/XMLSchema#string">C00024</bp:ID>
            <bp:DB rdf:datatype="http://www.w3.org/2001/XMLSchema#string">KEGG</bp:DB>
          </bp:unificationXref>
        </bp:XREF>
        <bp:XREF>
          <bp:unificationXref rdf:ID="unificationXref1699">
            <bp:ID rdf:datatype="http://www.w3.org/2001/XMLSchema#string">c0031</bp:ID>
            <bp:DB rdf:datatype="http://www.w3.org/2001/XMLSchema#string">UMBBD-Compounds</bp:DB>
          </bp:unificationXref>
        </bp:XREF>
        <bp:XREF>
          <bp:unificationXref rdf:ID="unificationXref1698">
            <bp:ID rdf:datatype="http://www.w3.org/2001/XMLSchema#string">72-89-9</bp:ID>
            <bp:DB rdf:datatype="http://www.w3.org/2001/XMLSchema#string">CAS</bp:DB>
          </bp:unificationXref>
        </bp:XREF>
        <bp:XREF>
          <bp:unificationXref rdf:ID="unificationXref1697">
            <bp:ID rdf:datatype="http://www.w3.org/2001/XMLSchema#string">C00007259</bp:ID>
            <bp:DB rdf:datatype="http://www.w3.org/2001/XMLSchema#string">KNApSAcK</bp:DB>
          </bp:unificationXref>
        </bp:XREF>
        <bp:XREF>
          <bp:unificationXref rdf:ID="unificationXref1696">
            <bp:ID rdf:datatype="http://www.w3.org/2001/XMLSchema#string">45266541</bp:ID>
            <bp:DB rdf:datatype="http://www.w3.org/2001/XMLSchema#string">PubChem</bp:DB>
          </bp:unificationXref>
        </bp:XREF>
        <bp:XREF>
          <bp:unificationXref rdf:ID="unificationXref1695">
            <bp:ID rdf:datatype="http://www.w3.org/2001/XMLSchema#string">57288</bp:ID>
            <bp:DB rdf:datatype="http://www.w3.org/2001/XMLSchema#string">ChEBI</bp:DB>
          </bp:unificationXref>
        </bp:XREF>
        <bp:SYNONYMS rdf:datatype="http://www.w3.org/2001/XMLSchema#string">acetyl coenzyme-A</bp:SYNONYMS>
        <bp:SYNONYMS rdf:datatype="http://www.w3.org/2001/XMLSchema#string">ac-CoA</bp:SYNONYMS>
        <bp:SYNONYMS rdf:datatype="http://www.w3.org/2001/XMLSchema#string">acetylcoenzyme-A</bp:SYNONYMS>
        <bp:SYNONYMS rdf:datatype="http://www.w3.org/2001/XMLSchema#string">acetyl-&lt;i&gt;S&lt;/i&gt;-CoA</bp:SYNONYMS>
        <bp:SYNONYMS rdf:datatype="http://www.w3.org/2001/XMLSchema#string">ac-&lt;i&gt;S&lt;/i&gt;-CoA</bp:SYNONYMS>
        <bp:STRUCTURE>
          <bp:chemicalStructure rdf:ID="chemicalStructure1702">
            <bp:STRUCTURE-FORMAT rdf:datatype="http://www.w3.org/2001/XMLSchema#string">CML</bp:STRUCTURE-FORMAT>
            <bp:STRUCTURE-DATA rdf:datatype="http://www.w3.org/2001/XMLSchema#string"> &lt;cml&gt;
  &lt;molecule id=&quot;ACETYL-COA&quot; title=&quot;acetyl-CoA&quot; formalCharge=&quot;-4&quot; dictRef=&quot;dictACETYL-COA&quot;&gt;
   &lt;atomArray&gt;
    &lt;atom id=&quot;ACETYL-COA-atom1&quot; elementType=&quot;S&quot; x2=&quot;296670.0&quot; y2=&quot;-398120.0&quot;/&gt;
    &lt;atom id=&quot;ACETYL-COA-atom2&quot; elementType=&quot;C&quot; x2=&quot;368110.0&quot; y2=&quot;-439370.0&quot;/&gt;
    &lt;atom id=&quot;ACETYL-COA-atom3&quot; elementType=&quot;C&quot; x2=&quot;439560.0&quot; y2=&quot;-398120.0&quot;/&gt;
    &lt;atom id=&quot;ACETYL-COA-atom4&quot; elementType=&quot;O&quot; x2=&quot;368110.0&quot; y2=&quot;-521870.0&quot;/&gt;
    &lt;atom id=&quot;ACETYL-COA-atom5&quot; elementType=&quot;C&quot; x2=&quot;-228810.0&quot; y2=&quot;79200.0&quot;/&gt;
    &lt;atom id=&quot;ACETYL-COA-atom6&quot; elementType=&quot;O&quot; x2=&quot;-549180.0&quot; y2=&quot;-110390.0&quot; formalCharge=&quot;-1&quot;/&gt;
    &lt;atom id=&quot;ACETYL-COA-atom7&quot; elementType=&quot;O&quot; x2=&quot;-203880.0&quot; y2=&quot;224070.0&quot;/&gt;
    &lt;atom id=&quot;ACETYL-COA-atom8&quot; elementType=&quot;O&quot; x2=&quot;-413160.0&quot; y2=&quot;-259840.0&quot; formalCharge=&quot;-1&quot;/&gt;
    &lt;atom id=&quot;ACETYL-COA-atom9&quot; elementType=&quot;N&quot; x2=&quot;-150700.0&quot; y2=&quot;52660.0&quot;/&gt;
    &lt;atom id=&quot;ACETYL-COA-atom10&quot; elementType=&quot;N&quot; x2=&quot;-73590.0&quot; y2=&quot;182170.0&quot;/&gt;
    &lt;atom id=&quot;ACETYL-COA-atom11&quot; elementType=&quot;O&quot; x2=&quot;-517620.0&quot; y2=&quot;4660.0&quot;/&gt;
    &lt;atom id=&quot;ACETYL-COA-atom12&quot; elementType=&quot;N&quot; x2=&quot;-43760.0&quot; y2=&quot;-27240.0&quot;/&gt;
    &lt;atom id=&quot;ACETYL-COA-atom13&quot; elementType=&quot;N&quot; x2=&quot;-203400.0&quot; y2=&quot;-440100.0&quot;/&gt;
    &lt;atom id=&quot;ACETYL-COA-atom14&quot; elementType=&quot;O&quot; x2=&quot;-465570.0&quot; y2=&quot;309240.0&quot; formalCharge=&quot;-1&quot;/&gt;
    &lt;atom id=&quot;ACETYL-COA-atom15&quot; elementType=&quot;O&quot; x2=&quot;-438030.0&quot; y2=&quot;-145850.0&quot;/&gt;
    &lt;atom id=&quot;ACETYL-COA-atom16&quot; elementType=&quot;C&quot; x2=&quot;-335750.0&quot; y2=&quot;159080.0&quot;/&gt;
    &lt;atom id=&quot;ACETYL-COA-atom17&quot; elementType=&quot;C&quot; x2=&quot;-417800.0&quot; y2=&quot;-399160.0&quot;/&gt;
    &lt;atom id=&quot;ACETYL-COA-atom18&quot; elementType=&quot;C&quot; x2=&quot;-83310.0&quot; y2=&quot;100250.0&quot;/&gt;
    &lt;atom id=&quot;ACETYL-COA-atom19&quot; elementType=&quot;P&quot; x2=&quot;-475870.0&quot; y2=&quot;-72540.0&quot;/&gt;
    &lt;atom id=&quot;ACETYL-COA-atom20&quot; elementType=&quot;C&quot; x2=&quot;2210.0&quot; y2=&quot;214720.0&quot;/&gt;
    &lt;atom id=&quot;ACETYL-COA-atom21&quot; elementType=&quot;O&quot; x2=&quot;-296200.0&quot; y2=&quot;31600.0&quot;/&gt;
    &lt;atom id=&quot;ACETYL-COA-atom22&quot; elementType=&quot;O&quot; x2=&quot;-300570.0&quot; y2=&quot;308690.0&quot;/&gt;
    &lt;atom id=&quot;ACETYL-COA-atom23&quot; elementType=&quot;O&quot; x2=&quot;-382800.0&quot; y2=&quot;391470.0&quot; formalCharge=&quot;-1&quot;/&gt;
    &lt;atom id=&quot;ACETYL-COA-atom24&quot; elementType=&quot;C&quot; x2=&quot;-489310.0&quot; y2=&quot;-358010.0&quot;/&gt;
    &lt;atom id=&quot;ACETYL-COA-atom25&quot; elementType=&quot;C&quot; x2=&quot;-126250.0&quot; y2=&quot;-26140.0&quot;/&gt;
    &lt;atom id=&quot;ACETYL-COA-atom26&quot; elementType=&quot;O&quot; x2=&quot;-383350.0&quot; y2=&quot;226470.0&quot;/&gt;
    &lt;atom id=&quot;ACETYL-COA-atom27&quot; elementType=&quot;C&quot; x2=&quot;-441080.0&quot; y2=&quot;56530.0&quot;/&gt;
    &lt;atom id=&quot;ACETYL-COA-atom28&quot; elementType=&quot;P&quot; x2=&quot;-482590.0&quot; y2=&quot;-215280.0&quot;/&gt;
    &lt;atom id=&quot;ACETYL-COA-atom29&quot; elementType=&quot;C&quot; x2=&quot;-362290.0&quot; y2=&quot;80980.0&quot;/&gt;
    &lt;atom id=&quot;ACETYL-COA-atom30&quot; elementType=&quot;P&quot; x2=&quot;-383070.0&quot; y2=&quot;308970.0&quot;/&gt;
    &lt;atom id=&quot;ACETYL-COA-atom31&quot; elementType=&quot;O&quot; x2=&quot;-527150.0&quot; y2=&quot;-284710.0&quot;/&gt;
    &lt;atom id=&quot;ACETYL-COA-atom32&quot; elementType=&quot;C&quot; x2=&quot;-17220.0&quot; y2=&quot;50880.0&quot;/&gt;
    &lt;atom id=&quot;ACETYL-COA-atom33&quot; elementType=&quot;N&quot; x2=&quot;68300.0&quot; y2=&quot;165340.0&quot;/&gt;
    &lt;atom id=&quot;ACETYL-COA-atom34&quot; elementType=&quot;O&quot; x2=&quot;-552020.0&quot; y2=&quot;-170710.0&quot;/&gt;
    &lt;atom id=&quot;ACETYL-COA-atom35&quot; elementType=&quot;O&quot; x2=&quot;-402560.0&quot; y2=&quot;-34700.0&quot;/&gt;
    &lt;atom id=&quot;ACETYL-COA-atom36&quot; elementType=&quot;N&quot; x2=&quot;124680.0&quot; y2=&quot;34050.0&quot;/&gt;
    &lt;atom id=&quot;ACETYL-COA-atom37&quot; elementType=&quot;C&quot; x2=&quot;58590.0&quot; y2=&quot;83430.0&quot;/&gt;
    &lt;atom id=&quot;ACETYL-COA-atom38&quot; elementType=&quot;C&quot; x2=&quot;-253260.0&quot; y2=&quot;157980.0&quot;/&gt;
    &lt;atom id=&quot;ACETYL-COA-atom39&quot; elementType=&quot;C&quot; x2=&quot;-274910.0&quot; y2=&quot;-398950.0&quot;/&gt;
    &lt;atom id=&quot;ACETYL-COA-atom40&quot; elementType=&quot;C&quot; x2=&quot;-346300.0&quot; y2=&quot;-440310.0&quot;/&gt;
    &lt;atom id=&quot;ACETYL-COA-atom41&quot; elementType=&quot;O&quot; x2=&quot;-275030.0&quot; y2=&quot;-316450.0&quot;/&gt;
    &lt;atom id=&quot;ACETYL-COA-atom42&quot; elementType=&quot;O&quot; x2=&quot;-346180.0&quot; y2=&quot;-522810.0&quot;/&gt;
    &lt;atom id=&quot;ACETYL-COA-atom43&quot; elementType=&quot;C&quot; x2=&quot;-458950.0&quot; y2=&quot;-470670.0&quot;/&gt;
    &lt;atom id=&quot;ACETYL-COA-atom44&quot; elementType=&quot;C&quot; x2=&quot;-376660.0&quot; y2=&quot;-327650.0&quot;/&gt;
    &lt;atom id=&quot;ACETYL-COA-atom45&quot; elementType=&quot;C&quot; x2=&quot;-132010.0&quot; y2=&quot;-398750.0&quot;/&gt;
    &lt;atom id=&quot;ACETYL-COA-atom46&quot; elementType=&quot;C&quot; x2=&quot;-60510.0&quot; y2=&quot;-439890.0&quot;/&gt;
    &lt;atom id=&quot;ACETYL-COA-atom47&quot; elementType=&quot;C&quot; x2=&quot;10880.0&quot; y2=&quot;-398540.0&quot;/&gt;
    &lt;atom id=&quot;ACETYL-COA-atom48&quot; elementType=&quot;N&quot; x2=&quot;82390.0&quot; y2=&quot;-439680.0&quot;/&gt;
    &lt;atom id=&quot;ACETYL-COA-atom49&quot; elementType=&quot;C&quot; x2=&quot;153770.0&quot; y2=&quot;-398330.0&quot;/&gt;
    &lt;atom id=&quot;ACETYL-COA-atom50&quot; elementType=&quot;C&quot; x2=&quot;225280.0&quot; y2=&quot;-439480.0&quot;/&gt;
    &lt;atom id=&quot;ACETYL-COA-atom51&quot; elementType=&quot;O&quot; x2=&quot;10760.0&quot; y2=&quot;-316040.0&quot;/&gt;
   &lt;/atomArray&gt;
   &lt;bondArray&gt;
    &lt;bond id=&quot;ACETYL-COA-bond1&quot; atomRefs=&quot;ACETYL-COA-atom1 ACETYL-COA-atom2&quot; order=&quot;1&quot;/&gt;
    &lt;bond id=&quot;ACETYL-COA-bond2&quot; atomRefs=&quot;ACETYL-COA-atom2 ACETYL-COA-atom3&quot; order=&quot;1&quot;/&gt;
    &lt;bond id=&quot;ACETYL-COA-bond3&quot; atomRefs=&quot;ACETYL-COA-atom2 ACETYL-COA-atom4&quot; order=&quot;2&quot;/&gt;
    &lt;bond id=&quot;ACETYL-COA-bond4&quot; atomRefs=&quot;ACETYL-COA-atom50 ACETYL-COA-atom1&quot; order=&quot;1&quot;/&gt;
    &lt;bond id=&quot;ACETYL-COA-bond5&quot; atomRefs=&quot;ACETYL-COA-atom5 ACETYL-COA-atom9&quot; order=&quot;1&quot;/&gt;
    &lt;bond id=&quot;ACETYL-COA-bond6&quot; atomRefs=&quot;ACETYL-COA-atom5 ACETYL-COA-atom38&quot; order=&quot;1&quot;/&gt;
    &lt;bond id=&quot;ACETYL-COA-bond7&quot; atomRefs=&quot;ACETYL-COA-atom6 ACETYL-COA-atom19&quot; order=&quot;1&quot;/&gt;
    &lt;bond id=&quot;ACETYL-COA-bond8&quot; atomRefs=&quot;ACETYL-COA-atom38 ACETYL-COA-atom7&quot; order=&quot;1&quot;/&gt;
    &lt;bond id=&quot;ACETYL-COA-bond9&quot; atomRefs=&quot;ACETYL-COA-atom8 ACETYL-COA-atom28&quot; order=&quot;1&quot;/&gt;
    &lt;bond id=&quot;ACETYL-COA-bond10&quot; atomRefs=&quot;ACETYL-COA-atom9 ACETYL-COA-atom25&quot; order=&quot;1&quot;/&gt;
    &lt;bond id=&quot;ACETYL-COA-bond11&quot; atomRefs=&quot;ACETYL-COA-atom20 ACETYL-COA-atom10&quot; order=&quot;2&quot;/&gt;
    &lt;bond id=&quot;ACETYL-COA-bond12&quot; atomRefs=&quot;ACETYL-COA-atom11 ACETYL-COA-atom27&quot; order=&quot;1&quot;/&gt;
    &lt;bond id=&quot;ACETYL-COA-bond13&quot; atomRefs=&quot;ACETYL-COA-atom12 ACETYL-COA-atom32&quot; order=&quot;1&quot;/&gt;
    &lt;bond id=&quot;ACETYL-COA-bond14&quot; atomRefs=&quot;ACETYL-COA-atom13 ACETYL-COA-atom39&quot; order=&quot;1&quot;/&gt;
    &lt;bond id=&quot;ACETYL-COA-bond15&quot; atomRefs=&quot;ACETYL-COA-atom14 ACETYL-COA-atom30&quot; order=&quot;1&quot;/&gt;
    &lt;bond id=&quot;ACETYL-COA-bond16&quot; atomRefs=&quot;ACETYL-COA-atom15 ACETYL-COA-atom19&quot; order=&quot;1&quot;/&gt;
    &lt;bond id=&quot;ACETYL-COA-bond17&quot; atomRefs=&quot;ACETYL-COA-atom16 ACETYL-COA-atom38&quot; order=&quot;1&quot;/&gt;
    &lt;bond id=&quot;ACETYL-COA-bond18&quot; atomRefs=&quot;ACETYL-COA-atom17 ACETYL-COA-atom24&quot; order=&quot;1&quot;/&gt;
    &lt;bond id=&quot;ACETYL-COA-bond19&quot; atomRefs=&quot;ACETYL-COA-atom10 ACETYL-COA-atom18&quot; order=&quot;1&quot;/&gt;
    &lt;bond id=&quot;ACETYL-COA-bond20&quot; atomRefs=&quot;ACETYL-COA-atom18 ACETYL-COA-atom9&quot; order=&quot;1&quot;/&gt;
    &lt;bond id=&quot;ACETYL-COA-bond21&quot; atomRefs=&quot;ACETYL-COA-atom19 ACETYL-COA-atom11&quot; order=&quot;1&quot;/&gt;
    &lt;bond id=&quot;ACETYL-COA-bond22&quot; atomRefs=&quot;ACETYL-COA-atom33 ACETYL-COA-atom20&quot; order=&quot;1&quot;/&gt;
    &lt;bond id=&quot;ACETYL-COA-bond23&quot; atomRefs=&quot;ACETYL-COA-atom21 ACETYL-COA-atom5&quot; order=&quot;1&quot;/&gt;
    &lt;bond id=&quot;ACETYL-COA-bond24&quot; atomRefs=&quot;ACETYL-COA-atom22 ACETYL-COA-atom30&quot; order=&quot;2&quot;/&gt;
    &lt;bond id=&quot;ACETYL-COA-bond25&quot; atomRefs=&quot;ACETYL-COA-atom23 ACETYL-COA-atom30&quot; order=&quot;1&quot;/&gt;
    &lt;bond id=&quot;ACETYL-COA-bond26&quot; atomRefs=&quot;ACETYL-COA-atom24 ACETYL-COA-atom31&quot; order=&quot;1&quot;/&gt;
    &lt;bond id=&quot;ACETYL-COA-bond27&quot; atomRefs=&quot;ACETYL-COA-atom25 ACETYL-COA-atom12&quot; order=&quot;2&quot;/&gt;
    &lt;bond id=&quot;ACETYL-COA-bond28&quot; atomRefs=&quot;ACETYL-COA-atom26 ACETYL-COA-atom30&quot; order=&quot;1&quot;/&gt;
    &lt;bond id=&quot;ACETYL-COA-bond29&quot; atomRefs=&quot;ACETYL-COA-atom16 ACETYL-COA-atom26&quot; order=&quot;1&quot;/&gt;
    &lt;bond id=&quot;ACETYL-COA-bond30&quot; atomRefs=&quot;ACETYL-COA-atom29 ACETYL-COA-atom27&quot; order=&quot;1&quot;/&gt;
    &lt;bond id=&quot;ACETYL-COA-bond31&quot; atomRefs=&quot;ACETYL-COA-atom28 ACETYL-COA-atom15&quot; order=&quot;1&quot;/&gt;
    &lt;bond id=&quot;ACETYL-COA-bond32&quot; atomRefs=&quot;ACETYL-COA-atom29 ACETYL-COA-atom21&quot; order=&quot;1&quot;/&gt;
    &lt;bond id=&quot;ACETYL-COA-bond33&quot; atomRefs=&quot;ACETYL-COA-atom29 ACETYL-COA-atom16&quot; order=&quot;1&quot;/&gt;
    &lt;bond id=&quot;ACETYL-COA-bond34&quot; atomRefs=&quot;ACETYL-COA-atom31 ACETYL-COA-atom28&quot; order=&quot;1&quot;/&gt;
    &lt;bond id=&quot;ACETYL-COA-bond35&quot; atomRefs=&quot;ACETYL-COA-atom32 ACETYL-COA-atom18&quot; order=&quot;2&quot;/&gt;
    &lt;bond id=&quot;ACETYL-COA-bond36&quot; atomRefs=&quot;ACETYL-COA-atom37 ACETYL-COA-atom33&quot; order=&quot;2&quot;/&gt;
    &lt;bond id=&quot;ACETYL-COA-bond37&quot; atomRefs=&quot;ACETYL-COA-atom34 ACETYL-COA-atom28&quot; order=&quot;2&quot;/&gt;
    &lt;bond id=&quot;ACETYL-COA-bond38&quot; atomRefs=&quot;ACETYL-COA-atom35 ACETYL-COA-atom19&quot; order=&quot;2&quot;/&gt;
    &lt;bond id=&quot;ACETYL-COA-bond39&quot; atomRefs=&quot;ACETYL-COA-atom36 ACETYL-COA-atom37&quot; order=&quot;1&quot;/&gt;
    &lt;bond id=&quot;ACETYL-COA-bond40&quot; atomRefs=&quot;ACETYL-COA-atom32 ACETYL-COA-atom37&quot; order=&quot;1&quot;/&gt;
    &lt;bond id=&quot;ACETYL-COA-bond41&quot; atomRefs=&quot;ACETYL-COA-atom39 ACETYL-COA-atom40&quot; order=&quot;1&quot;/&gt;
    &lt;bond id=&quot;ACETYL-COA-bond42&quot; atomRefs=&quot;ACETYL-COA-atom40 ACETYL-COA-atom17&quot; order=&quot;1&quot;/&gt;
    &lt;bond id=&quot;ACETYL-COA-bond43&quot; atomRefs=&quot;ACETYL-COA-atom41 ACETYL-COA-atom39&quot; order=&quot;2&quot;/&gt;
    &lt;bond id=&quot;ACETYL-COA-bond44&quot; atomRefs=&quot;ACETYL-COA-atom40 ACETYL-COA-atom42&quot; order=&quot;1&quot;/&gt;
    &lt;bond id=&quot;ACETYL-COA-bond45&quot; atomRefs=&quot;ACETYL-COA-atom17 ACETYL-COA-atom43&quot; order=&quot;1&quot;/&gt;
    &lt;bond id=&quot;ACETYL-COA-bond46&quot; atomRefs=&quot;ACETYL-COA-atom17 ACETYL-COA-atom44&quot; order=&quot;1&quot;/&gt;
    &lt;bond id=&quot;ACETYL-COA-bond47&quot; atomRefs=&quot;ACETYL-COA-atom13 ACETYL-COA-atom45&quot; order=&quot;1&quot;/&gt;
    &lt;bond id=&quot;ACETYL-COA-bond48&quot; atomRefs=&quot;ACETYL-COA-atom45 ACETYL-COA-atom46&quot; order=&quot;1&quot;/&gt;
    &lt;bond id=&quot;ACETYL-COA-bond49&quot; atomRefs=&quot;ACETYL-COA-atom46 ACETYL-COA-atom47&quot; order=&quot;1&quot;/&gt;
    &lt;bond id=&quot;ACETYL-COA-bond50&quot; atomRefs=&quot;ACETYL-COA-atom47 ACETYL-COA-atom48&quot; order=&quot;1&quot;/&gt;
    &lt;bond id=&quot;ACETYL-COA-bond51&quot; atomRefs=&quot;ACETYL-COA-atom48 ACETYL-COA-atom49&quot; order=&quot;1&quot;/&gt;
    &lt;bond id=&quot;ACETYL-COA-bond52&quot; atomRefs=&quot;ACETYL-COA-atom49 ACETYL-COA-atom50&quot; order=&quot;1&quot;/&gt;
    &lt;bond id=&quot;ACETYL-COA-bond53&quot; atomRefs=&quot;ACETYL-COA-atom47 ACETYL-COA-atom51&quot; order=&quot;2&quot;/&gt;
   &lt;/bondArray&gt;
   &lt;formula concise=&quot;H 34 P 3 N 7 O 17 C 23 S 1&quot;/&gt;
   &lt;float title=&quot;molecularWeight&quot; units=&quot;g/mol&quot;&gt;805.54&lt;/float&gt;
   &lt;string title=&quot;smiles&quot;&gt;CC(=O)SCCNC(=O)CCNC(=O)C(O)C(C)(C)COP(=O)(OP(=O)(OCC1(C(OP([O-])(=O)[O-])C(O)C(O1)N3(C2(=C(C(N)=NC=N2)N=C3))))[O-])[O-]&lt;/string&gt;
  &lt;/molecule&gt;
 &lt;/cml&gt;
</bp:STRUCTURE-DATA>
          </bp:chemicalStructure>
        </bp:STRUCTURE>
        <bp:NAME rdf:datatype="http://www.w3.org/2001/XMLSchema#string">acetyl-CoA</bp:NAME>
        <bp:MOLECULAR-WEIGHT rdf:datatype="http://www.w3.org/2001/XMLSchema#float">805.54</bp:MOLECULAR-WEIGHT>
      </bp:smallMolecule>
    </bp:PHYSICAL-ENTITY>
    <bp:CELLULAR-LOCATION rdf:resource="#openControlledVocabulary14"/>
  </bp:physicalEntityParticipant>
  <bp:physicalEntityParticipant rdf:ID="phys-ent-participant14801">
    <bp:STOICHIOMETRIC-COEFFICIENT rdf:datatype="http://www.w3.org/2001/XMLSchema#int">1</bp:STOICHIOMETRIC-COEFFICIENT>
    <bp:PHYSICAL-ENTITY>
      <bp:protein rdf:ID="protein14176">
        <bp:XREF>
          <bp:unificationXref rdf:ID="unificationXref14178">
            <bp:ID rdf:datatype="http://www.w3.org/2001/XMLSchema#string">Oxidized-ferredoxins</bp:ID>
            <bp:DB rdf:datatype="http://www.w3.org/2001/XMLSchema#string">DoraCyc</bp:DB>
          </bp:unificationXref>
        </bp:XREF>
        <bp:XREF>
          <bp:unificationXref rdf:ID="unificationXref14177">
            <bp:ID rdf:datatype="http://www.w3.org/2001/XMLSchema#string">C00139</bp:ID>
            <bp:DB rdf:datatype="http://www.w3.org/2001/XMLSchema#string">KEGG</bp:DB>
          </bp:unificationXref>
        </bp:XREF>
        <bp:SYNONYMS rdf:datatype="http://www.w3.org/2001/XMLSchema#string">oxidized ferredoxin</bp:SYNONYMS>
        <bp:ORGANISM rdf:resource="#bioSource21"/>
        <bp:NAME rdf:datatype="http://www.w3.org/2001/XMLSchema#string">an oxidized ferredoxin</bp:NAME>
        <bp:COMMENT rdf:datatype="http://www.w3.org/2001/XMLSchema#string">Ferredoxins are present in all organisms, from bacteria and archaea to higher eukaryotes. 
They are small and acidic proteins with prosthetic groups composed of iron and sulfur atoms, which are referred to
as |FRAME: FeS-Centers|. The ferredoxins function as intracellular electron carriers with a low reduction potential.

Ferredoxins are classified into three groups according to the types and numbers of their Fe-S clusters. 
The first group consists of monomeric proteins containing one [2Fe-2S] cluster, which includes ferredoxins
that transfer electrons in redox chains linked to hydroxylases and oxygenases in a wide range of organisms
(from bacteria to mammals), and which includes plant and algal ferredoxins that function as electron carriers
in photosynthesis. 

The other two groups consist of ubiquitous proteins containing [3Fe-4S]/ [4Fe-4S] and are typically found in bacteria.
They may differ in cluster type (3Fe or 4Fe), number (one or two), and length of polypeptide chain
(up to over 100 residues), and include the relatively small 2[4Fe-4S] ferredoxins that were first isolated from
anaerobic bacteria |CITS: [16466637]|.

Even though each cluster contains more than one iron atom, each cluster can carry only one extra electron. Thus ferredoxins that contain a single cluster participate in single electron transfer reactions, while ferredoxins that carry two clusters can transfer two electrons simultaneously.

The structure given for this entry is that of a [2Fe-2S] ferredoxin, and is provided for illustration only.</bp:COMMENT>
      </bp:protein>
    </bp:PHYSICAL-ENTITY>
    <bp:CELLULAR-LOCATION rdf:resource="#openControlledVocabulary14"/>
  </bp:physicalEntityParticipant>
  <bp:physicalEntityParticipant rdf:ID="phys-ent-participant14800">
    <bp:STOICHIOMETRIC-COEFFICIENT rdf:datatype="http://www.w3.org/2001/XMLSchema#int">1</bp:STOICHIOMETRIC-COEFFICIENT>
    <bp:PHYSICAL-ENTITY>
      <bp:smallMolecule rdf:ID="smallMolecule1674">
        <bp:XREF>
          <bp:unificationXref rdf:ID="unificationXref1681">
            <bp:ID rdf:datatype="http://www.w3.org/2001/XMLSchema#string">CO-A</bp:ID>
            <bp:DB rdf:datatype="http://www.w3.org/2001/XMLSchema#string">DoraCyc</bp:DB>
          </bp:unificationXref>
        </bp:XREF>
        <bp:XREF>
          <bp:unificationXref rdf:ID="unificationXref1680">
            <bp:ID rdf:datatype="http://www.w3.org/2001/XMLSchema#string">C00010</bp:ID>
            <bp:DB rdf:datatype="http://www.w3.org/2001/XMLSchema#string">KEGG</bp:DB>
          </bp:unificationXref>
        </bp:XREF>
        <bp:XREF>
          <bp:unificationXref rdf:ID="unificationXref1679">
            <bp:ID rdf:datatype="http://www.w3.org/2001/XMLSchema#string">85-61-0</bp:ID>
            <bp:DB rdf:datatype="http://www.w3.org/2001/XMLSchema#string">CAS</bp:DB>
          </bp:unificationXref>
        </bp:XREF>
        <bp:XREF>
          <bp:unificationXref rdf:ID="unificationXref1678">
            <bp:ID rdf:datatype="http://www.w3.org/2001/XMLSchema#string">C00007258</bp:ID>
            <bp:DB rdf:datatype="http://www.w3.org/2001/XMLSchema#string">KNApSAcK</bp:DB>
          </bp:unificationXref>
        </bp:XREF>
        <bp:XREF>
          <bp:unificationXref rdf:ID="unificationXref1677">
            <bp:ID rdf:datatype="http://www.w3.org/2001/XMLSchema#string">25113190</bp:ID>
            <bp:DB rdf:datatype="http://www.w3.org/2001/XMLSchema#string">PubChem</bp:DB>
          </bp:unificationXref>
        </bp:XREF>
        <bp:XREF>
          <bp:unificationXref rdf:ID="unificationXref1676">
            <bp:ID rdf:datatype="http://www.w3.org/2001/XMLSchema#string">25113190</bp:ID>
            <bp:DB rdf:datatype="http://www.w3.org/2001/XMLSchema#string">PubChem</bp:DB>
          </bp:unificationXref>
        </bp:XREF>
        <bp:XREF>
          <bp:unificationXref rdf:ID="unificationXref1675">
            <bp:ID rdf:datatype="http://www.w3.org/2001/XMLSchema#string">57287</bp:ID>
            <bp:DB rdf:datatype="http://www.w3.org/2001/XMLSchema#string">ChEBI</bp:DB>
          </bp:unificationXref>
        </bp:XREF>
        <bp:SYNONYMS rdf:datatype="http://www.w3.org/2001/XMLSchema#string">CoA</bp:SYNONYMS>
        <bp:SYNONYMS rdf:datatype="http://www.w3.org/2001/XMLSchema#string">co-A-SH</bp:SYNONYMS>
        <bp:SYNONYMS rdf:datatype="http://www.w3.org/2001/XMLSchema#string">co-enzyme-A</bp:SYNONYMS>
        <bp:SYNONYMS rdf:datatype="http://www.w3.org/2001/XMLSchema#string">co-A</bp:SYNONYMS>
        <bp:SYNONYMS rdf:datatype="http://www.w3.org/2001/XMLSchema#string">HS-CoA</bp:SYNONYMS>
        <bp:STRUCTURE>
          <bp:chemicalStructure rdf:ID="chemicalStructure1682">
            <bp:STRUCTURE-FORMAT rdf:datatype="http://www.w3.org/2001/XMLSchema#string">CML</bp:STRUCTURE-FORMAT>
            <bp:STRUCTURE-DATA rdf:datatype="http://www.w3.org/2001/XMLSchema#string"> &lt;cml&gt;
  &lt;molecule id=&quot;CO-A&quot; title=&quot;coenzyme A&quot; formalCharge=&quot;-4&quot; dictRef=&quot;dictCO-A&quot;&gt;
   &lt;atomArray&gt;
    &lt;atom id=&quot;CO-A-atom1&quot; elementType=&quot;C&quot; x2=&quot;673200.0&quot; y2=&quot;-1882100.0&quot;/&gt;
    &lt;atom id=&quot;CO-A-atom2&quot; elementType=&quot;O&quot; x2=&quot;-2530500.0&quot; y2=&quot;-3778000.0&quot; formalCharge=&quot;-1&quot;/&gt;
    &lt;atom id=&quot;CO-A-atom3&quot; elementType=&quot;O&quot; x2=&quot;922500.0&quot; y2=&quot;-433400.0&quot;/&gt;
    &lt;atom id=&quot;CO-A-atom4&quot; elementType=&quot;O&quot; x2=&quot;-1170300.0&quot; y2=&quot;-5272500.0&quot; formalCharge=&quot;-1&quot;/&gt;
    &lt;atom id=&quot;CO-A-atom5&quot; elementType=&quot;N&quot; x2=&quot;1454300.0&quot; y2=&quot;-2147500.0&quot;/&gt;
    &lt;atom id=&quot;CO-A-atom6&quot; elementType=&quot;N&quot; x2=&quot;2225400.0&quot; y2=&quot;-852400.0&quot;/&gt;
    &lt;atom id=&quot;CO-A-atom7&quot; elementType=&quot;O&quot; x2=&quot;-2214900.0&quot; y2=&quot;-2627500.0&quot;/&gt;
    &lt;atom id=&quot;CO-A-atom8&quot; elementType=&quot;N&quot; x2=&quot;2523700.0&quot; y2=&quot;-2946500.0&quot;/&gt;
    &lt;atom id=&quot;CO-A-atom9&quot; elementType=&quot;N&quot; x2=&quot;927300.0&quot; y2=&quot;-7075100.0&quot;/&gt;
    &lt;atom id=&quot;CO-A-atom10&quot; elementType=&quot;O&quot; x2=&quot;-1694400.0&quot; y2=&quot;418300.0&quot; formalCharge=&quot;-1&quot;/&gt;
    &lt;atom id=&quot;CO-A-atom11&quot; elementType=&quot;O&quot; x2=&quot;-1419000.0&quot; y2=&quot;-4132600.0&quot;/&gt;
    &lt;atom id=&quot;CO-A-atom12&quot; elementType=&quot;C&quot; x2=&quot;-396200.0&quot; y2=&quot;-1083300.0&quot;/&gt;
    &lt;atom id=&quot;CO-A-atom13&quot; elementType=&quot;C&quot; x2=&quot;-1216700.0&quot; y2=&quot;-6665700.0&quot;/&gt;
    &lt;atom id=&quot;CO-A-atom14&quot; elementType=&quot;C&quot; x2=&quot;2128200.0&quot; y2=&quot;-1671600.0&quot;/&gt;
    &lt;atom id=&quot;CO-A-atom15&quot; elementType=&quot;P&quot; x2=&quot;-1797400.0&quot; y2=&quot;-3399500.0&quot;/&gt;
    &lt;atom id=&quot;CO-A-atom16&quot; elementType=&quot;C&quot; x2=&quot;2983400.0&quot; y2=&quot;-526900.0&quot;/&gt;
    &lt;atom id=&quot;CO-A-atom17&quot; elementType=&quot;O&quot; x2=&quot;-700.0&quot; y2=&quot;-2358100.0&quot;/&gt;
    &lt;atom id=&quot;CO-A-atom18&quot; elementType=&quot;O&quot; x2=&quot;-44400.0&quot; y2=&quot;412800.0&quot;/&gt;
    &lt;atom id=&quot;CO-A-atom19&quot; elementType=&quot;O&quot; x2=&quot;-866700.0&quot; y2=&quot;1240600.0&quot; formalCharge=&quot;-1&quot;/&gt;
    &lt;atom id=&quot;CO-A-atom20&quot; elementType=&quot;C&quot; x2=&quot;-1931800.0&quot; y2=&quot;-6254200.0&quot;/&gt;
    &lt;atom id=&quot;CO-A-atom21&quot; elementType=&quot;C&quot; x2=&quot;1698800.0&quot; y2=&quot;-2935500.0&quot;/&gt;
    &lt;atom id=&quot;CO-A-atom22&quot; elementType=&quot;O&quot; x2=&quot;-872200.0&quot; y2=&quot;-409400.0&quot;/&gt;
    &lt;atom id=&quot;CO-A-atom23&quot; elementType=&quot;C&quot; x2=&quot;-1449500.0&quot; y2=&quot;-2108800.0&quot;/&gt;
    &lt;atom id=&quot;CO-A-atom24&quot; elementType=&quot;P&quot; x2=&quot;-1864600.0&quot; y2=&quot;-4826900.0&quot;/&gt;
    &lt;atom id=&quot;CO-A-atom25&quot; elementType=&quot;C&quot; x2=&quot;-661600.0&quot; y2=&quot;-1864300.0&quot;/&gt;
    &lt;atom id=&quot;CO-A-atom26&quot; elementType=&quot;P&quot; x2=&quot;-869400.0&quot; y2=&quot;415600.0&quot;/&gt;
    &lt;atom id=&quot;CO-A-atom27&quot; elementType=&quot;O&quot; x2=&quot;-2310200.0&quot; y2=&quot;-5521200.0&quot;/&gt;
    &lt;atom id=&quot;CO-A-atom28&quot; elementType=&quot;C&quot; x2=&quot;2789100.0&quot; y2=&quot;-2165300.0&quot;/&gt;
    &lt;atom id=&quot;CO-A-atom29&quot; elementType=&quot;N&quot; x2=&quot;3644300.0&quot; y2=&quot;-1020700.0&quot;/&gt;
    &lt;atom id=&quot;CO-A-atom30&quot; elementType=&quot;O&quot; x2=&quot;-2558900.0&quot; y2=&quot;-4381200.0&quot;/&gt;
    &lt;atom id=&quot;CO-A-atom31&quot; elementType=&quot;O&quot; x2=&quot;-1064300.0&quot; y2=&quot;-3021100.0&quot;/&gt;
    &lt;atom id=&quot;CO-A-atom32&quot; elementType=&quot;N&quot; x2=&quot;4208100.0&quot; y2=&quot;-2333600.0&quot;/&gt;
    &lt;atom id=&quot;CO-A-atom33&quot; elementType=&quot;C&quot; x2=&quot;3547200.0&quot; y2=&quot;-1839800.0&quot;/&gt;
    &lt;atom id=&quot;CO-A-atom34&quot; elementType=&quot;C&quot; x2=&quot;428700.0&quot; y2=&quot;-1094300.0&quot;/&gt;
    &lt;atom id=&quot;CO-A-atom35&quot; elementType=&quot;C&quot; x2=&quot;212200.0&quot; y2=&quot;-6663600.0&quot;/&gt;
    &lt;atom id=&quot;CO-A-atom36&quot; elementType=&quot;C&quot; x2=&quot;-501700.0&quot; y2=&quot;-7077200.0&quot;/&gt;
    &lt;atom id=&quot;CO-A-atom37&quot; elementType=&quot;O&quot; x2=&quot;211000.0&quot; y2=&quot;-5838600.0&quot;/&gt;
    &lt;atom id=&quot;CO-A-atom38&quot; elementType=&quot;O&quot; x2=&quot;-500500.0&quot; y2=&quot;-7902200.0&quot;/&gt;
    &lt;atom id=&quot;CO-A-atom39&quot; elementType=&quot;C&quot; x2=&quot;-1628200.0&quot; y2=&quot;-7380800.0&quot;/&gt;
    &lt;atom id=&quot;CO-A-atom40&quot; elementType=&quot;C&quot; x2=&quot;-805300.0&quot; y2=&quot;-5950600.0&quot;/&gt;
    &lt;atom id=&quot;CO-A-atom41&quot; elementType=&quot;C&quot; x2=&quot;1641200.0&quot; y2=&quot;-6661600.0&quot;/&gt;
    &lt;atom id=&quot;CO-A-atom42&quot; elementType=&quot;C&quot; x2=&quot;2356200.0&quot; y2=&quot;-7073000.0&quot;/&gt;
    &lt;atom id=&quot;CO-A-atom43&quot; elementType=&quot;C&quot; x2=&quot;3070100.0&quot; y2=&quot;-6659500.0&quot;/&gt;
    &lt;atom id=&quot;CO-A-atom44&quot; elementType=&quot;N&quot; x2=&quot;3785200.0&quot; y2=&quot;-7070900.0&quot;/&gt;
    &lt;atom id=&quot;CO-A-atom45&quot; elementType=&quot;C&quot; x2=&quot;4499000.0&quot; y2=&quot;-6657400.0&quot;/&gt;
    &lt;atom id=&quot;CO-A-atom46&quot; elementType=&quot;C&quot; x2=&quot;5214100.0&quot; y2=&quot;-7068900.0&quot;/&gt;
    &lt;atom id=&quot;CO-A-atom47&quot; elementType=&quot;S&quot; x2=&quot;5928000.0&quot; y2=&quot;-6655300.0&quot;/&gt;
    &lt;atom id=&quot;CO-A-atom48&quot; elementType=&quot;O&quot; x2=&quot;3068900.0&quot; y2=&quot;-5834500.0&quot;/&gt;
   &lt;/atomArray&gt;
   &lt;bondArray&gt;
    &lt;bond id=&quot;CO-A-bond1&quot; atomRefs=&quot;CO-A-atom1 CO-A-atom5&quot; order=&quot;1&quot;/&gt;
    &lt;bond id=&quot;CO-A-bond2&quot; atomRefs=&quot;CO-A-atom1 CO-A-atom34&quot; order=&quot;1&quot;/&gt;
    &lt;bond id=&quot;CO-A-bond3&quot; atomRefs=&quot;CO-A-atom17 CO-A-atom1&quot; order=&quot;1&quot;/&gt;
    &lt;bond id=&quot;CO-A-bond4&quot; atomRefs=&quot;CO-A-atom2 CO-A-atom15&quot; order=&quot;1&quot;/&gt;
    &lt;bond id=&quot;CO-A-bond5&quot; atomRefs=&quot;CO-A-atom34 CO-A-atom3&quot; order=&quot;1&quot;/&gt;
    &lt;bond id=&quot;CO-A-bond6&quot; atomRefs=&quot;CO-A-atom4 CO-A-atom24&quot; order=&quot;1&quot;/&gt;
    &lt;bond id=&quot;CO-A-bond7&quot; atomRefs=&quot;CO-A-atom5 CO-A-atom21&quot; order=&quot;1&quot;/&gt;
    &lt;bond id=&quot;CO-A-bond8&quot; atomRefs=&quot;CO-A-atom14 CO-A-atom5&quot; order=&quot;1&quot;/&gt;
    &lt;bond id=&quot;CO-A-bond9&quot; atomRefs=&quot;CO-A-atom16 CO-A-atom6&quot; order=&quot;2&quot;/&gt;
    &lt;bond id=&quot;CO-A-bond10&quot; atomRefs=&quot;CO-A-atom6 CO-A-atom14&quot; order=&quot;1&quot;/&gt;
    &lt;bond id=&quot;CO-A-bond11&quot; atomRefs=&quot;CO-A-atom7 CO-A-atom23&quot; order=&quot;1&quot;/&gt;
    &lt;bond id=&quot;CO-A-bond12&quot; atomRefs=&quot;CO-A-atom15 CO-A-atom7&quot; order=&quot;1&quot;/&gt;
    &lt;bond id=&quot;CO-A-bond13&quot; atomRefs=&quot;CO-A-atom8 CO-A-atom28&quot; order=&quot;1&quot;/&gt;
    &lt;bond id=&quot;CO-A-bond14&quot; atomRefs=&quot;CO-A-atom21 CO-A-atom8&quot; order=&quot;2&quot;/&gt;
    &lt;bond id=&quot;CO-A-bond15&quot; atomRefs=&quot;CO-A-atom9 CO-A-atom35&quot; order=&quot;1&quot;/&gt;
    &lt;bond id=&quot;CO-A-bond16&quot; atomRefs=&quot;CO-A-atom9 CO-A-atom41&quot; order=&quot;1&quot;/&gt;
    &lt;bond id=&quot;CO-A-bond17&quot; atomRefs=&quot;CO-A-atom10 CO-A-atom26&quot; order=&quot;1&quot;/&gt;
    &lt;bond id=&quot;CO-A-bond18&quot; atomRefs=&quot;CO-A-atom11 CO-A-atom15&quot; order=&quot;1&quot;/&gt;
    &lt;bond id=&quot;CO-A-bond19&quot; atomRefs=&quot;CO-A-atom24 CO-A-atom11&quot; order=&quot;1&quot;/&gt;
    &lt;bond id=&quot;CO-A-bond20&quot; atomRefs=&quot;CO-A-atom12 CO-A-atom34&quot; order=&quot;1&quot;/&gt;
    &lt;bond id=&quot;CO-A-bond21&quot; atomRefs=&quot;CO-A-atom12 CO-A-atom22&quot; order=&quot;1&quot;/&gt;
    &lt;bond id=&quot;CO-A-bond22&quot; atomRefs=&quot;CO-A-atom25 CO-A-atom12&quot; order=&quot;1&quot;/&gt;
    &lt;bond id=&quot;CO-A-bond23&quot; atomRefs=&quot;CO-A-atom13 CO-A-atom20&quot; order=&quot;1&quot;/&gt;
    &lt;bond id=&quot;CO-A-bond24&quot; atomRefs=&quot;CO-A-atom36 CO-A-atom13&quot; order=&quot;1&quot;/&gt;
    &lt;bond id=&quot;CO-A-bond25&quot; atomRefs=&quot;CO-A-atom13 CO-A-atom39&quot; order=&quot;1&quot;/&gt;
    &lt;bond id=&quot;CO-A-bond26&quot; atomRefs=&quot;CO-A-atom13 CO-A-atom40&quot; order=&quot;1&quot;/&gt;
    &lt;bond id=&quot;CO-A-bond27&quot; atomRefs=&quot;CO-A-atom28 CO-A-atom14&quot; order=&quot;2&quot;/&gt;
    &lt;bond id=&quot;CO-A-bond28&quot; atomRefs=&quot;CO-A-atom31 CO-A-atom15&quot; order=&quot;2&quot;/&gt;
    &lt;bond id=&quot;CO-A-bond29&quot; atomRefs=&quot;CO-A-atom29 CO-A-atom16&quot; order=&quot;1&quot;/&gt;
    &lt;bond id=&quot;CO-A-bond30&quot; atomRefs=&quot;CO-A-atom25 CO-A-atom17&quot; order=&quot;1&quot;/&gt;
    &lt;bond id=&quot;CO-A-bond31&quot; atomRefs=&quot;CO-A-atom18 CO-A-atom26&quot; order=&quot;2&quot;/&gt;
    &lt;bond id=&quot;CO-A-bond32&quot; atomRefs=&quot;CO-A-atom19 CO-A-atom26&quot; order=&quot;1&quot;/&gt;
    &lt;bond id=&quot;CO-A-bond33&quot; atomRefs=&quot;CO-A-atom20 CO-A-atom27&quot; order=&quot;1&quot;/&gt;
    &lt;bond id=&quot;CO-A-bond34&quot; atomRefs=&quot;CO-A-atom22 CO-A-atom26&quot; order=&quot;1&quot;/&gt;
    &lt;bond id=&quot;CO-A-bond35&quot; atomRefs=&quot;CO-A-atom25 CO-A-atom23&quot; order=&quot;1&quot;/&gt;
    &lt;bond id=&quot;CO-A-bond36&quot; atomRefs=&quot;CO-A-atom27 CO-A-atom24&quot; order=&quot;1&quot;/&gt;
    &lt;bond id=&quot;CO-A-bond37&quot; atomRefs=&quot;CO-A-atom30 CO-A-atom24&quot; order=&quot;2&quot;/&gt;
    &lt;bond id=&quot;CO-A-bond38&quot; atomRefs=&quot;CO-A-atom28 CO-A-atom33&quot; order=&quot;1&quot;/&gt;
    &lt;bond id=&quot;CO-A-bond39&quot; atomRefs=&quot;CO-A-atom33 CO-A-atom29&quot; order=&quot;2&quot;/&gt;
    &lt;bond id=&quot;CO-A-bond40&quot; atomRefs=&quot;CO-A-atom32 CO-A-atom33&quot; order=&quot;1&quot;/&gt;
    &lt;bond id=&quot;CO-A-bond41&quot; atomRefs=&quot;CO-A-atom35 CO-A-atom36&quot; order=&quot;1&quot;/&gt;
    &lt;bond id=&quot;CO-A-bond42&quot; atomRefs=&quot;CO-A-atom37 CO-A-atom35&quot; order=&quot;2&quot;/&gt;
    &lt;bond id=&quot;CO-A-bond43&quot; atomRefs=&quot;CO-A-atom36 CO-A-atom38&quot; order=&quot;1&quot;/&gt;
    &lt;bond id=&quot;CO-A-bond44&quot; atomRefs=&quot;CO-A-atom41 CO-A-atom42&quot; order=&quot;1&quot;/&gt;
    &lt;bond id=&quot;CO-A-bond45&quot; atomRefs=&quot;CO-A-atom42 CO-A-atom43&quot; order=&quot;1&quot;/&gt;
    &lt;bond id=&quot;CO-A-bond46&quot; atomRefs=&quot;CO-A-atom43 CO-A-atom44&quot; order=&quot;1&quot;/&gt;
    &lt;bond id=&quot;CO-A-bond47&quot; atomRefs=&quot;CO-A-atom43 CO-A-atom48&quot; order=&quot;2&quot;/&gt;
    &lt;bond id=&quot;CO-A-bond48&quot; atomRefs=&quot;CO-A-atom44 CO-A-atom45&quot; order=&quot;1&quot;/&gt;
    &lt;bond id=&quot;CO-A-bond49&quot; atomRefs=&quot;CO-A-atom45 CO-A-atom46&quot; order=&quot;1&quot;/&gt;
    &lt;bond id=&quot;CO-A-bond50&quot; atomRefs=&quot;CO-A-atom46 CO-A-atom47&quot; order=&quot;1&quot;/&gt;
   &lt;/bondArray&gt;
   &lt;formula concise=&quot;H 32 S 1 P 3 N 7 O 16 C 21&quot;/&gt;
   &lt;float title=&quot;molecularWeight&quot; units=&quot;g/mol&quot;&gt;763.502&lt;/float&gt;
   &lt;string title=&quot;smiles&quot;&gt;C1(N=C(N)C2(=C(N=1)N(C=N2)C3(OC(COP(=O)(OP(=O)(OCC(C)(C)C(O)C(=O)NCCC(=O)NCCS)[O-])[O-])C(OP([O-])(=O)[O-])C(O)3)))&lt;/string&gt;
  &lt;/molecule&gt;
 &lt;/cml&gt;
</bp:STRUCTURE-DATA>
          </bp:chemicalStructure>
        </bp:STRUCTURE>
        <bp:NAME rdf:datatype="http://www.w3.org/2001/XMLSchema#string">coenzyme A</bp:NAME>
        <bp:MOLECULAR-WEIGHT rdf:datatype="http://www.w3.org/2001/XMLSchema#float">763.502</bp:MOLECULAR-WEIGHT>
        <bp:COMMENT rdf:datatype="http://www.w3.org/2001/XMLSchema#string">Coenzyme A (CoA) is a ubiquitous cofactor found in bacteria, plants, and animals.
CoA participates in a large number of enzymatic reactions central to intermediary metabolism,
including  the oxidation of fatty acids, carbohydrates, and amino acids.
Coenzyme A is the common acyl carrier in prokaryotic and eukaryotic cells, and is required for a
multitude of reactions for both biosynthetic and degradative pathways |CITS: [16415216]|.</bp:COMMENT>
      </bp:smallMolecule>
    </bp:PHYSICAL-ENTITY>
    <bp:CELLULAR-LOCATION rdf:resource="#openControlledVocabulary14"/>
  </bp:physicalEntityParticipant>
  <bp:physicalEntityParticipant rdf:ID="phys-ent-participant14799">
    <bp:STOICHIOMETRIC-COEFFICIENT rdf:datatype="http://www.w3.org/2001/XMLSchema#int">1</bp:STOICHIOMETRIC-COEFFICIENT>
    <bp:PHYSICAL-ENTITY>
      <bp:smallMolecule rdf:ID="smallMolecule345">
        <bp:XREF>
          <bp:unificationXref rdf:ID="unificationXref352">
            <bp:ID rdf:datatype="http://www.w3.org/2001/XMLSchema#string">PYRUVATE</bp:ID>
            <bp:DB rdf:datatype="http://www.w3.org/2001/XMLSchema#string">DoraCyc</bp:DB>
          </bp:unificationXref>
        </bp:XREF>
        <bp:XREF>
          <bp:unificationXref rdf:ID="unificationXref351">
            <bp:ID rdf:datatype="http://www.w3.org/2001/XMLSchema#string">c0159</bp:ID>
            <bp:DB rdf:datatype="http://www.w3.org/2001/XMLSchema#string">UMBBD-Compounds</bp:DB>
          </bp:unificationXref>
        </bp:XREF>
        <bp:XREF>
          <bp:unificationXref rdf:ID="unificationXref350">
            <bp:ID rdf:datatype="http://www.w3.org/2001/XMLSchema#string">127-17-3</bp:ID>
            <bp:DB rdf:datatype="http://www.w3.org/2001/XMLSchema#string">CAS</bp:DB>
          </bp:unificationXref>
        </bp:XREF>
        <bp:XREF>
          <bp:unificationXref rdf:ID="unificationXref349">
            <bp:ID rdf:datatype="http://www.w3.org/2001/XMLSchema#string">C00022</bp:ID>
            <bp:DB rdf:datatype="http://www.w3.org/2001/XMLSchema#string">KEGG</bp:DB>
          </bp:unificationXref>
        </bp:XREF>
        <bp:XREF>
          <bp:unificationXref rdf:ID="unificationXref348">
            <bp:ID rdf:datatype="http://www.w3.org/2001/XMLSchema#string">15361</bp:ID>
            <bp:DB rdf:datatype="http://www.w3.org/2001/XMLSchema#string">ChEBI</bp:DB>
          </bp:unificationXref>
        </bp:XREF>
        <bp:XREF>
          <bp:unificationXref rdf:ID="unificationXref347">
            <bp:ID rdf:datatype="http://www.w3.org/2001/XMLSchema#string">C00001200</bp:ID>
            <bp:DB rdf:datatype="http://www.w3.org/2001/XMLSchema#string">KNApSAcK</bp:DB>
          </bp:unificationXref>
        </bp:XREF>
        <bp:XREF>
          <bp:unificationXref rdf:ID="unificationXref346">
            <bp:ID rdf:datatype="http://www.w3.org/2001/XMLSchema#string">107735</bp:ID>
            <bp:DB rdf:datatype="http://www.w3.org/2001/XMLSchema#string">PubChem</bp:DB>
          </bp:unificationXref>
        </bp:XREF>
        <bp:SYNONYMS rdf:datatype="http://www.w3.org/2001/XMLSchema#string">alpha-ketopropionic acid</bp:SYNONYMS>
        <bp:SYNONYMS rdf:datatype="http://www.w3.org/2001/XMLSchema#string">BTS</bp:SYNONYMS>
        <bp:SYNONYMS rdf:datatype="http://www.w3.org/2001/XMLSchema#string">&amp;alpha;-ketopropionic acid</bp:SYNONYMS>
        <bp:SYNONYMS rdf:datatype="http://www.w3.org/2001/XMLSchema#string">acetylformic acid</bp:SYNONYMS>
        <bp:SYNONYMS rdf:datatype="http://www.w3.org/2001/XMLSchema#string">pyroracemic acid</bp:SYNONYMS>
        <bp:SYNONYMS rdf:datatype="http://www.w3.org/2001/XMLSchema#string">2-oxopropanoic acid</bp:SYNONYMS>
        <bp:SYNONYMS rdf:datatype="http://www.w3.org/2001/XMLSchema#string">pyruvic acid</bp:SYNONYMS>
        <bp:SYNONYMS rdf:datatype="http://www.w3.org/2001/XMLSchema#string">2-oxopropanoate</bp:SYNONYMS>
        <bp:SYNONYMS rdf:datatype="http://www.w3.org/2001/XMLSchema#string">2-oxo-propionic acid</bp:SYNONYMS>
        <bp:STRUCTURE>
          <bp:chemicalStructure rdf:ID="chemicalStructure353">
            <bp:STRUCTURE-FORMAT rdf:datatype="http://www.w3.org/2001/XMLSchema#string">CML</bp:STRUCTURE-FORMAT>
            <bp:STRUCTURE-DATA rdf:datatype="http://www.w3.org/2001/XMLSchema#string"> &lt;cml&gt;
  &lt;molecule id=&quot;PYRUVATE&quot; title=&quot;pyruvate&quot; formalCharge=&quot;-1&quot; dictRef=&quot;dictPYRUVATE&quot;&gt;
   &lt;atomArray&gt;
    &lt;atom id=&quot;PYRUVATE-atom1&quot; elementType=&quot;C&quot; x2=&quot;3921.0&quot; y2=&quot;-2553.0&quot;/&gt;
    &lt;atom id=&quot;PYRUVATE-atom2&quot; elementType=&quot;C&quot; x2=&quot;-10803.0&quot; y2=&quot;-2997.0&quot;/&gt;
    &lt;atom id=&quot;PYRUVATE-atom3&quot; elementType=&quot;O&quot; x2=&quot;-3700.0&quot; y2=&quot;9434.0&quot;/&gt;
    &lt;atom id=&quot;PYRUVATE-atom4&quot; elementType=&quot;C&quot; x2=&quot;-3700.0&quot; y2=&quot;1184.0&quot;/&gt;
    &lt;atom id=&quot;PYRUVATE-atom5&quot; elementType=&quot;O&quot; x2=&quot;3921.0&quot; y2=&quot;-10803.0&quot;/&gt;
    &lt;atom id=&quot;PYRUVATE-atom6&quot; elementType=&quot;O&quot; x2=&quot;10766.0&quot; y2=&quot;2035.0&quot; formalCharge=&quot;-1&quot;/&gt;
   &lt;/atomArray&gt;
   &lt;bondArray&gt;
    &lt;bond id=&quot;PYRUVATE-bond1&quot; atomRefs=&quot;PYRUVATE-atom6 PYRUVATE-atom1&quot; order=&quot;1&quot;/&gt;
    &lt;bond id=&quot;PYRUVATE-bond2&quot; atomRefs=&quot;PYRUVATE-atom5 PYRUVATE-atom1&quot; order=&quot;2&quot;/&gt;
    &lt;bond id=&quot;PYRUVATE-bond3&quot; atomRefs=&quot;PYRUVATE-atom4 PYRUVATE-atom1&quot; order=&quot;1&quot;/&gt;
    &lt;bond id=&quot;PYRUVATE-bond4&quot; atomRefs=&quot;PYRUVATE-atom3 PYRUVATE-atom4&quot; order=&quot;2&quot;/&gt;
    &lt;bond id=&quot;PYRUVATE-bond5&quot; atomRefs=&quot;PYRUVATE-atom2 PYRUVATE-atom4&quot; order=&quot;1&quot;/&gt;
   &lt;/bondArray&gt;
   &lt;formula concise=&quot;H 3 O 3 C 3&quot;/&gt;
   &lt;float title=&quot;molecularWeight&quot; units=&quot;g/mol&quot;&gt;87.055&lt;/float&gt;
   &lt;string title=&quot;smiles&quot;&gt;CC(=O)C(=O)[O-]&lt;/string&gt;
  &lt;/molecule&gt;
 &lt;/cml&gt;
</bp:STRUCTURE-DATA>
          </bp:chemicalStructure>
        </bp:STRUCTURE>
        <bp:NAME rdf:datatype="http://www.w3.org/2001/XMLSchema#string">pyruvate</bp:NAME>
        <bp:MOLECULAR-WEIGHT rdf:datatype="http://www.w3.org/2001/XMLSchema#float">87.055</bp:MOLECULAR-WEIGHT>
      </bp:smallMolecule>
    </bp:PHYSICAL-ENTITY>
    <bp:CELLULAR-LOCATION rdf:resource="#openControlledVocabulary14"/>
  </bp:physicalEntityParticipant>
  <bp:physicalEntityParticipant rdf:ID="phys-ent-participant14796">
    <bp:STOICHIOMETRIC-COEFFICIENT rdf:datatype="http://www.w3.org/2001/XMLSchema#int">1</bp:STOICHIOMETRIC-COEFFICIENT>
    <bp:PHYSICAL-ENTITY>
      <bp:protein rdf:ID="protein14715">
        <bp:XREF>
          <bp:unificationXref rdf:ID="unificationXref14716">
            <bp:ID rdf:datatype="http://www.w3.org/2001/XMLSchema#string">GKFG-907-MONOMER</bp:ID>
            <bp:DB rdf:datatype="http://www.w3.org/2001/XMLSchema#string">DoraCyc</bp:DB>
          </bp:unificationXref>
        </bp:XREF>
        <bp:SEQUENCE rdf:datatype="http://www.w3.org/2001/XMLSchema#string">MEFSLNEDQQIMVDAFREVMESRNWETYFHECDETHTYPEEWVNAICEVGFDRITIPEEYDGLGLDWVTMTAAYEELGRLGGPTYVLYQLPALETVLKNGTDEQKEAVLAFLGTGKQVLNYAMTEPSAGSSFEDMRTTYTRRDGKIYLNGHKTFQTSGMHVPYMVVMARDSEDSSKYTEWFVDMAKSGITKEPLEKLGLRMDSCAEIYLENVELEESDRFGEEGGAFRRVVGDFNLERFLVALTNYGTAYCAYEDAARYANQREQGGRAIGKYQLVQLKFADMKVKLTNMRNMLYEIAWRHDQGLLGRGEGSMAKYYCSHAAFEVVDEALQVLAGIGIAGEHRVQRFWRDLRVDRVSGGTDEMMILDTAFMALRPYR</bp:SEQUENCE>
        <bp:ORGANISM rdf:resource="#bioSource21"/>
        <bp:NAME rdf:datatype="http://www.w3.org/2001/XMLSchema#string">pfr:PFREUD_02420 caiA; crotonobetainyl-CoA dehydrogenase (EC:1.3.99.-); K08297 crotonobetainyl-CoA dehydrogenase [EC:1.3.99.-] (db=KEGG) (RBH) B</bp:NAME>
      </bp:protein>
    </bp:PHYSICAL-ENTITY>
    <bp:CELLULAR-LOCATION rdf:resource="#openControlledVocabulary22"/>
  </bp:physicalEntityParticipant>
  <bp:physicalEntityParticipant rdf:ID="phys-ent-participant14793">
    <bp:STOICHIOMETRIC-COEFFICIENT rdf:datatype="http://www.w3.org/2001/XMLSchema#int">1</bp:STOICHIOMETRIC-COEFFICIENT>
    <bp:PHYSICAL-ENTITY>
      <bp:protein rdf:ID="protein14708">
        <bp:XREF>
          <bp:unificationXref rdf:ID="unificationXref14709">
            <bp:ID rdf:datatype="http://www.w3.org/2001/XMLSchema#string">ETF-Reduced</bp:ID>
            <bp:DB rdf:datatype="http://www.w3.org/2001/XMLSchema#string">DoraCyc</bp:DB>
          </bp:unificationXref>
        </bp:XREF>
        <bp:SYNONYMS rdf:datatype="http://www.w3.org/2001/XMLSchema#string">ETFH&lt;sub&gt;2&lt;/sub&gt;</bp:SYNONYMS>
        <bp:SYNONYMS rdf:datatype="http://www.w3.org/2001/XMLSchema#string">a reduced ETF</bp:SYNONYMS>
        <bp:SYNONYMS rdf:datatype="http://www.w3.org/2001/XMLSchema#string">a reduced electron-transferring flavoprotein</bp:SYNONYMS>
        <bp:ORGANISM rdf:resource="#bioSource21"/>
        <bp:NAME rdf:datatype="http://www.w3.org/2001/XMLSchema#string">a reduced electron-transfer flavoprotein</bp:NAME>
        <bp:COMMENT rdf:datatype="http://www.w3.org/2001/XMLSchema#string">The electron transferring-flavoproteins (ETF) serve as specific electron acceptors for other dehydrogenases. They transfer the electrons to the main respiratory chain via |FRAME: HS10326-MONOMER &quot;ETF-ubiquinone oxidoreductase&quot;| (ETF dehydrogenase).

Most of the characterized electron-transferring flavoproteins belong to a single group. These proteins, including those from mammals |CITS: [8962055]|, plants |CITS: [16923016]|, and some bacteria, such as the methylotrophic bacterium |FRAME: TAX-2327| |CITS: [7798207]|, and the soil bacterium |FRAME: TAX-266| |CITS: [10026281]|, are heterodimeric, contain one non-covalently bound FAD and one AMP per molecule, and function as electron carriers between other flavoproteins (such as |FRAME: ACYLCOADEHYDROG-MONOMER &quot;acyl-CoA dehydrogenases&quot;|, |FRAME: CPLX-6421|, and |FRAME: CPLX-7462|) and ubiquinone, depending on the source species.

A different type of ETF has been characterized from the anaerobic bacterium |FRAME: TAX-907|. This ETF is also a heterodimer but contains two FAD molecules. The presence of AMP has not been reported. The function of |FRAME: TAX-907| ETF is to transfer electrons between flavoproteins, |FRAME: CPLX-5242| (DLDH) and |FRAME: CPLX-7036| (BCD), and additionally to oxidize NADH |CITS: [14688238]|.</bp:COMMENT>
      </bp:protein>
    </bp:PHYSICAL-ENTITY>
    <bp:CELLULAR-LOCATION rdf:resource="#openControlledVocabulary14"/>
  </bp:physicalEntityParticipant>
  <bp:physicalEntityParticipant rdf:ID="phys-ent-participant14792">
    <bp:STOICHIOMETRIC-COEFFICIENT rdf:datatype="http://www.w3.org/2001/XMLSchema#int">1</bp:STOICHIOMETRIC-COEFFICIENT>
    <bp:PHYSICAL-ENTITY>
      <bp:smallMolecule rdf:ID="smallMolecule3397">
        <bp:XREF>
          <bp:unificationXref rdf:ID="unificationXref3402">
            <bp:ID rdf:datatype="http://www.w3.org/2001/XMLSchema#string">CROTONYL-COA</bp:ID>
            <bp:DB rdf:datatype="http://www.w3.org/2001/XMLSchema#string">DoraCyc</bp:DB>
          </bp:unificationXref>
        </bp:XREF>
        <bp:XREF>
          <bp:unificationXref rdf:ID="unificationXref3401">
            <bp:ID rdf:datatype="http://www.w3.org/2001/XMLSchema#string">102680-35-3</bp:ID>
            <bp:DB rdf:datatype="http://www.w3.org/2001/XMLSchema#string">CAS</bp:DB>
          </bp:unificationXref>
        </bp:XREF>
        <bp:XREF>
          <bp:unificationXref rdf:ID="unificationXref3400">
            <bp:ID rdf:datatype="http://www.w3.org/2001/XMLSchema#string">c0032</bp:ID>
            <bp:DB rdf:datatype="http://www.w3.org/2001/XMLSchema#string">UMBBD-Compounds</bp:DB>
          </bp:unificationXref>
        </bp:XREF>
        <bp:XREF>
          <bp:unificationXref rdf:ID="unificationXref3399">
            <bp:ID rdf:datatype="http://www.w3.org/2001/XMLSchema#string">C00877</bp:ID>
            <bp:DB rdf:datatype="http://www.w3.org/2001/XMLSchema#string">KEGG</bp:DB>
          </bp:unificationXref>
        </bp:XREF>
        <bp:XREF>
          <bp:unificationXref rdf:ID="unificationXref3398">
            <bp:ID rdf:datatype="http://www.w3.org/2001/XMLSchema#string">25245057</bp:ID>
            <bp:DB rdf:datatype="http://www.w3.org/2001/XMLSchema#string">PubChem</bp:DB>
          </bp:unificationXref>
        </bp:XREF>
        <bp:SYNONYMS rdf:datatype="http://www.w3.org/2001/XMLSchema#string">crotonyl-&lt;i&gt;S&lt;/i&gt;-CoA</bp:SYNONYMS>
        <bp:SYNONYMS rdf:datatype="http://www.w3.org/2001/XMLSchema#string">crotonyl-coenzyme A</bp:SYNONYMS>
        <bp:SYNONYMS rdf:datatype="http://www.w3.org/2001/XMLSchema#string">crotonoyl-CoA</bp:SYNONYMS>
        <bp:SYNONYMS rdf:datatype="http://www.w3.org/2001/XMLSchema#string">2-butenoyl-CoA</bp:SYNONYMS>
        <bp:SYNONYMS rdf:datatype="http://www.w3.org/2001/XMLSchema#string">trans-but-2-enoyl-CoA</bp:SYNONYMS>
        <bp:SYNONYMS rdf:datatype="http://www.w3.org/2001/XMLSchema#string">but-2-enoyl-CoA</bp:SYNONYMS>
        <bp:SYNONYMS rdf:datatype="http://www.w3.org/2001/XMLSchema#string">trans-butyr-2-enoyl-CoA</bp:SYNONYMS>
        <bp:SYNONYMS rdf:datatype="http://www.w3.org/2001/XMLSchema#string">(E)-but-2-enoyl-CoA</bp:SYNONYMS>
        <bp:STRUCTURE>
          <bp:chemicalStructure rdf:ID="chemicalStructure3403">
            <bp:STRUCTURE-FORMAT rdf:datatype="http://www.w3.org/2001/XMLSchema#string">CML</bp:STRUCTURE-FORMAT>
            <bp:STRUCTURE-DATA rdf:datatype="http://www.w3.org/2001/XMLSchema#string"> &lt;cml&gt;
  &lt;molecule id=&quot;CROTONYL-COA&quot; title=&quot;crotonyl-CoA&quot; formalCharge=&quot;-4&quot; dictRef=&quot;dictCROTONYL-COA&quot;&gt;
   &lt;atomArray&gt;
    &lt;atom id=&quot;CROTONYL-COA-atom1&quot; elementType=&quot;O&quot; x2=&quot;-5687.0&quot; y2=&quot;15035.0&quot;/&gt;
    &lt;atom id=&quot;CROTONYL-COA-atom2&quot; elementType=&quot;O&quot; x2=&quot;-31409.0&quot; y2=&quot;22754.0&quot;/&gt;
    &lt;atom id=&quot;CROTONYL-COA-atom3&quot; elementType=&quot;C&quot; x2=&quot;1135.0&quot; y2=&quot;19969.0&quot;/&gt;
    &lt;atom id=&quot;CROTONYL-COA-atom4&quot; elementType=&quot;C&quot; x2=&quot;-1363.0&quot; y2=&quot;27719.0&quot;/&gt;
    &lt;atom id=&quot;CROTONYL-COA-atom5&quot; elementType=&quot;C&quot; x2=&quot;-9783.0&quot; y2=&quot;27719.0&quot;/&gt;
    &lt;atom id=&quot;CROTONYL-COA-atom6&quot; elementType=&quot;C&quot; x2=&quot;-12402.0&quot; y2=&quot;19848.0&quot;/&gt;
    &lt;atom id=&quot;CROTONYL-COA-atom7&quot; elementType=&quot;C&quot; x2=&quot;-20127.0&quot; y2=&quot;17419.0&quot;/&gt;
    &lt;atom id=&quot;CROTONYL-COA-atom8&quot; elementType=&quot;P&quot; x2=&quot;-44571.0&quot; y2=&quot;22904.0&quot;/&gt;
    &lt;atom id=&quot;CROTONYL-COA-atom9&quot; elementType=&quot;O&quot; x2=&quot;-44512.0&quot; y2=&quot;13464.0&quot; formalCharge=&quot;-1&quot;/&gt;
    &lt;atom id=&quot;CROTONYL-COA-atom10&quot; elementType=&quot;O&quot; x2=&quot;-52867.0&quot; y2=&quot;22762.0&quot;/&gt;
    &lt;atom id=&quot;CROTONYL-COA-atom11&quot; elementType=&quot;O&quot; x2=&quot;-44628.0&quot; y2=&quot;40869.0&quot;/&gt;
    &lt;atom id=&quot;CROTONYL-COA-atom12&quot; elementType=&quot;O&quot; x2=&quot;-36031.0&quot; y2=&quot;57017.0&quot;/&gt;
    &lt;atom id=&quot;CROTONYL-COA-atom13&quot; elementType=&quot;P&quot; x2=&quot;-44617.0&quot; y2=&quot;57186.0&quot;/&gt;
    &lt;atom id=&quot;CROTONYL-COA-atom14&quot; elementType=&quot;O&quot; x2=&quot;-52912.0&quot; y2=&quot;57044.0&quot;/&gt;
    &lt;atom id=&quot;CROTONYL-COA-atom15&quot; elementType=&quot;O&quot; x2=&quot;-44537.0&quot; y2=&quot;65299.0&quot; formalCharge=&quot;-1&quot;/&gt;
    &lt;atom id=&quot;CROTONYL-COA-atom16&quot; elementType=&quot;C&quot; x2=&quot;-28915.0&quot; y2=&quot;52907.0&quot;/&gt;
    &lt;atom id=&quot;CROTONYL-COA-atom17&quot; elementType=&quot;C&quot; x2=&quot;-21771.0&quot; y2=&quot;57031.0&quot;/&gt;
    &lt;atom id=&quot;CROTONYL-COA-atom18&quot; elementType=&quot;C&quot; x2=&quot;-14626.0&quot; y2=&quot;52905.0&quot;/&gt;
    &lt;atom id=&quot;CROTONYL-COA-atom19&quot; elementType=&quot;C&quot; x2=&quot;-21768.0&quot; y2=&quot;65281.0&quot;/&gt;
    &lt;atom id=&quot;CROTONYL-COA-atom20&quot; elementType=&quot;C&quot; x2=&quot;-21853.0&quot; y2=&quot;47908.0&quot;/&gt;
    &lt;atom id=&quot;CROTONYL-COA-atom21&quot; elementType=&quot;C&quot; x2=&quot;-7481.0&quot; y2=&quot;57029.0&quot;/&gt;
    &lt;atom id=&quot;CROTONYL-COA-atom22&quot; elementType=&quot;O&quot; x2=&quot;-14627.0&quot; y2=&quot;44655.0&quot;/&gt;
    &lt;atom id=&quot;CROTONYL-COA-atom23&quot; elementType=&quot;O&quot; x2=&quot;-7480.0&quot; y2=&quot;65279.0&quot;/&gt;
    &lt;atom id=&quot;CROTONYL-COA-atom24&quot; elementType=&quot;N&quot; x2=&quot;-338.0&quot; y2=&quot;52903.0&quot;/&gt;
    &lt;atom id=&quot;CROTONYL-COA-atom25&quot; elementType=&quot;C&quot; x2=&quot;6808.0&quot; y2=&quot;57027.0&quot;/&gt;
    &lt;atom id=&quot;CROTONYL-COA-atom26&quot; elementType=&quot;C&quot; x2=&quot;13952.0&quot; y2=&quot;52901.0&quot;/&gt;
    &lt;atom id=&quot;CROTONYL-COA-atom27&quot; elementType=&quot;C&quot; x2=&quot;21097.0&quot; y2=&quot;57025.0&quot;/&gt;
    &lt;atom id=&quot;CROTONYL-COA-atom28&quot; elementType=&quot;N&quot; x2=&quot;28241.0&quot; y2=&quot;52899.0&quot;/&gt;
    &lt;atom id=&quot;CROTONYL-COA-atom29&quot; elementType=&quot;O&quot; x2=&quot;21099.0&quot; y2=&quot;65274.0&quot;/&gt;
    &lt;atom id=&quot;CROTONYL-COA-atom30&quot; elementType=&quot;C&quot; x2=&quot;35386.0&quot; y2=&quot;57022.0&quot;/&gt;
    &lt;atom id=&quot;CROTONYL-COA-atom31&quot; elementType=&quot;C&quot; x2=&quot;42530.0&quot; y2=&quot;52898.0&quot;/&gt;
    &lt;atom id=&quot;CROTONYL-COA-atom32&quot; elementType=&quot;S&quot; x2=&quot;49675.0&quot; y2=&quot;57021.0&quot;/&gt;
    &lt;atom id=&quot;CROTONYL-COA-atom33&quot; elementType=&quot;O&quot; x2=&quot;3494.0&quot; y2=&quot;34388.0&quot;/&gt;
    &lt;atom id=&quot;CROTONYL-COA-atom34&quot; elementType=&quot;O&quot; x2=&quot;-14609.0&quot; y2=&quot;34410.0&quot;/&gt;
    &lt;atom id=&quot;CROTONYL-COA-atom35&quot; elementType=&quot;O&quot; x2=&quot;-22150.0&quot; y2=&quot;25732.0&quot; formalCharge=&quot;-1&quot;/&gt;
    &lt;atom id=&quot;CROTONYL-COA-atom36&quot; elementType=&quot;P&quot; x2=&quot;-22789.0&quot; y2=&quot;33576.0&quot;/&gt;
    &lt;atom id=&quot;CROTONYL-COA-atom37&quot; elementType=&quot;O&quot; x2=&quot;-30853.0&quot; y2=&quot;33778.0&quot; formalCharge=&quot;-1&quot;/&gt;
    &lt;atom id=&quot;CROTONYL-COA-atom38&quot; elementType=&quot;O&quot; x2=&quot;-22852.0&quot; y2=&quot;41871.0&quot;/&gt;
    &lt;atom id=&quot;CROTONYL-COA-atom39&quot; elementType=&quot;C&quot; x2=&quot;56819.0&quot; y2=&quot;52895.0&quot;/&gt;
    &lt;atom id=&quot;CROTONYL-COA-atom40&quot; elementType=&quot;C&quot; x2=&quot;63963.0&quot; y2=&quot;57020.0&quot;/&gt;
    &lt;atom id=&quot;CROTONYL-COA-atom41&quot; elementType=&quot;O&quot; x2=&quot;56818.0&quot; y2=&quot;44646.0&quot;/&gt;
    &lt;atom id=&quot;CROTONYL-COA-atom42&quot; elementType=&quot;N&quot; x2=&quot;32306.0&quot; y2=&quot;17691.0&quot;/&gt;
    &lt;atom id=&quot;CROTONYL-COA-atom43&quot; elementType=&quot;C&quot; x2=&quot;39542.0&quot; y2=&quot;13474.0&quot;/&gt;
    &lt;atom id=&quot;CROTONYL-COA-atom44&quot; elementType=&quot;N&quot; x2=&quot;39542.0&quot; y2=&quot;5132.0&quot;/&gt;
    &lt;atom id=&quot;CROTONYL-COA-atom45&quot; elementType=&quot;C&quot; x2=&quot;32306.0&quot; y2=&quot;1008.0&quot;/&gt;
    &lt;atom id=&quot;CROTONYL-COA-atom46&quot; elementType=&quot;C&quot; x2=&quot;25162.0&quot; y2=&quot;5132.0&quot;/&gt;
    &lt;atom id=&quot;CROTONYL-COA-atom47&quot; elementType=&quot;C&quot; x2=&quot;25162.0&quot; y2=&quot;13474.0&quot;/&gt;
    &lt;atom id=&quot;CROTONYL-COA-atom48&quot; elementType=&quot;N&quot; x2=&quot;10723.0&quot; y2=&quot;13474.0&quot;/&gt;
    &lt;atom id=&quot;CROTONYL-COA-atom49&quot; elementType=&quot;C&quot; x2=&quot;10723.0&quot; y2=&quot;5132.0&quot;/&gt;
    &lt;atom id=&quot;CROTONYL-COA-atom50&quot; elementType=&quot;N&quot; x2=&quot;17942.0&quot; y2=&quot;936.0&quot;/&gt;
    &lt;atom id=&quot;CROTONYL-COA-atom51&quot; elementType=&quot;N&quot; x2=&quot;32283.0&quot; y2=&quot;-7242.0&quot;/&gt;
    &lt;atom id=&quot;CROTONYL-COA-atom52&quot; elementType=&quot;C&quot; x2=&quot;71108.0&quot; y2=&quot;52895.0&quot;/&gt;
    &lt;atom id=&quot;CROTONYL-COA-atom53&quot; elementType=&quot;C&quot; x2=&quot;78252.0&quot; y2=&quot;57020.0&quot;/&gt;
   &lt;/atomArray&gt;
   &lt;bondArray&gt;
    &lt;bond id=&quot;CROTONYL-COA-bond1&quot; atomRefs=&quot;CROTONYL-COA-atom52 CROTONYL-COA-atom53&quot; order=&quot;1&quot;/&gt;
    &lt;bond id=&quot;CROTONYL-COA-bond2&quot; atomRefs=&quot;CROTONYL-COA-atom40 CROTONYL-COA-atom52&quot; order=&quot;2&quot;/&gt;
    &lt;bond id=&quot;CROTONYL-COA-bond3&quot; atomRefs=&quot;CROTONYL-COA-atom45 CROTONYL-COA-atom51&quot; order=&quot;1&quot;/&gt;
    &lt;bond id=&quot;CROTONYL-COA-bond4&quot; atomRefs=&quot;CROTONYL-COA-atom47 CROTONYL-COA-atom48&quot; order=&quot;1&quot;/&gt;
    &lt;bond id=&quot;CROTONYL-COA-bond5&quot; atomRefs=&quot;CROTONYL-COA-atom50 CROTONYL-COA-atom46&quot; order=&quot;1&quot;/&gt;
    &lt;bond id=&quot;CROTONYL-COA-bond6&quot; atomRefs=&quot;CROTONYL-COA-atom49 CROTONYL-COA-atom50&quot; order=&quot;2&quot;/&gt;
    &lt;bond id=&quot;CROTONYL-COA-bond7&quot; atomRefs=&quot;CROTONYL-COA-atom48 CROTONYL-COA-atom49&quot; order=&quot;1&quot;/&gt;
    &lt;bond id=&quot;CROTONYL-COA-bond8&quot; atomRefs=&quot;CROTONYL-COA-atom46 CROTONYL-COA-atom47&quot; order=&quot;2&quot;/&gt;
    &lt;bond id=&quot;CROTONYL-COA-bond9&quot; atomRefs=&quot;CROTONYL-COA-atom45 CROTONYL-COA-atom44&quot; order=&quot;2&quot;/&gt;
    &lt;bond id=&quot;CROTONYL-COA-bond10&quot; atomRefs=&quot;CROTONYL-COA-atom44 CROTONYL-COA-atom43&quot; order=&quot;1&quot;/&gt;
    &lt;bond id=&quot;CROTONYL-COA-bond11&quot; atomRefs=&quot;CROTONYL-COA-atom43 CROTONYL-COA-atom42&quot; order=&quot;2&quot;/&gt;
    &lt;bond id=&quot;CROTONYL-COA-bond12&quot; atomRefs=&quot;CROTONYL-COA-atom42 CROTONYL-COA-atom47&quot; order=&quot;1&quot;/&gt;
    &lt;bond id=&quot;CROTONYL-COA-bond13&quot; atomRefs=&quot;CROTONYL-COA-atom46 CROTONYL-COA-atom45&quot; order=&quot;1&quot;/&gt;
    &lt;bond id=&quot;CROTONYL-COA-bond14&quot; atomRefs=&quot;CROTONYL-COA-atom39 CROTONYL-COA-atom41&quot; order=&quot;2&quot;/&gt;
    &lt;bond id=&quot;CROTONYL-COA-bond15&quot; atomRefs=&quot;CROTONYL-COA-atom39 CROTONYL-COA-atom40&quot; order=&quot;1&quot;/&gt;
    &lt;bond id=&quot;CROTONYL-COA-bond16&quot; atomRefs=&quot;CROTONYL-COA-atom32 CROTONYL-COA-atom39&quot; order=&quot;1&quot;/&gt;
    &lt;bond id=&quot;CROTONYL-COA-bond17&quot; atomRefs=&quot;CROTONYL-COA-atom34 CROTONYL-COA-atom36&quot; order=&quot;1&quot;/&gt;
    &lt;bond id=&quot;CROTONYL-COA-bond18&quot; atomRefs=&quot;CROTONYL-COA-atom36 CROTONYL-COA-atom38&quot; order=&quot;2&quot;/&gt;
    &lt;bond id=&quot;CROTONYL-COA-bond19&quot; atomRefs=&quot;CROTONYL-COA-atom36 CROTONYL-COA-atom37&quot; order=&quot;1&quot;/&gt;
    &lt;bond id=&quot;CROTONYL-COA-bond20&quot; atomRefs=&quot;CROTONYL-COA-atom35 CROTONYL-COA-atom36&quot; order=&quot;1&quot;/&gt;
    &lt;bond id=&quot;CROTONYL-COA-bond21&quot; atomRefs=&quot;CROTONYL-COA-atom5 CROTONYL-COA-atom34&quot; order=&quot;1&quot;/&gt;
    &lt;bond id=&quot;CROTONYL-COA-bond22&quot; atomRefs=&quot;CROTONYL-COA-atom4 CROTONYL-COA-atom33&quot; order=&quot;1&quot;/&gt;
    &lt;bond id=&quot;CROTONYL-COA-bond23&quot; atomRefs=&quot;CROTONYL-COA-atom31 CROTONYL-COA-atom32&quot; order=&quot;1&quot;/&gt;
    &lt;bond id=&quot;CROTONYL-COA-bond24&quot; atomRefs=&quot;CROTONYL-COA-atom30 CROTONYL-COA-atom31&quot; order=&quot;1&quot;/&gt;
    &lt;bond id=&quot;CROTONYL-COA-bond25&quot; atomRefs=&quot;CROTONYL-COA-atom28 CROTONYL-COA-atom30&quot; order=&quot;1&quot;/&gt;
    &lt;bond id=&quot;CROTONYL-COA-bond26&quot; atomRefs=&quot;CROTONYL-COA-atom27 CROTONYL-COA-atom29&quot; order=&quot;2&quot;/&gt;
    &lt;bond id=&quot;CROTONYL-COA-bond27&quot; atomRefs=&quot;CROTONYL-COA-atom27 CROTONYL-COA-atom28&quot; order=&quot;1&quot;/&gt;
    &lt;bond id=&quot;CROTONYL-COA-bond28&quot; atomRefs=&quot;CROTONYL-COA-atom26 CROTONYL-COA-atom27&quot; order=&quot;1&quot;/&gt;
    &lt;bond id=&quot;CROTONYL-COA-bond29&quot; atomRefs=&quot;CROTONYL-COA-atom25 CROTONYL-COA-atom26&quot; order=&quot;1&quot;/&gt;
    &lt;bond id=&quot;CROTONYL-COA-bond30&quot; atomRefs=&quot;CROTONYL-COA-atom24 CROTONYL-COA-atom25&quot; order=&quot;1&quot;/&gt;
    &lt;bond id=&quot;CROTONYL-COA-bond31&quot; atomRefs=&quot;CROTONYL-COA-atom21 CROTONYL-COA-atom24&quot; order=&quot;1&quot;/&gt;
    &lt;bond id=&quot;CROTONYL-COA-bond32&quot; atomRefs=&quot;CROTONYL-COA-atom21 CROTONYL-COA-atom23&quot; order=&quot;2&quot;/&gt;
    &lt;bond id=&quot;CROTONYL-COA-bond33&quot; atomRefs=&quot;CROTONYL-COA-atom18 CROTONYL-COA-atom22&quot; order=&quot;1&quot;/&gt;
    &lt;bond id=&quot;CROTONYL-COA-bond34&quot; atomRefs=&quot;CROTONYL-COA-atom18 CROTONYL-COA-atom21&quot; order=&quot;1&quot;/&gt;
    &lt;bond id=&quot;CROTONYL-COA-bond35&quot; atomRefs=&quot;CROTONYL-COA-atom17 CROTONYL-COA-atom20&quot; order=&quot;1&quot;/&gt;
    &lt;bond id=&quot;CROTONYL-COA-bond36&quot; atomRefs=&quot;CROTONYL-COA-atom17 CROTONYL-COA-atom19&quot; order=&quot;1&quot;/&gt;
    &lt;bond id=&quot;CROTONYL-COA-bond37&quot; atomRefs=&quot;CROTONYL-COA-atom17 CROTONYL-COA-atom18&quot; order=&quot;1&quot;/&gt;
    &lt;bond id=&quot;CROTONYL-COA-bond38&quot; atomRefs=&quot;CROTONYL-COA-atom16 CROTONYL-COA-atom17&quot; order=&quot;1&quot;/&gt;
    &lt;bond id=&quot;CROTONYL-COA-bond39&quot; atomRefs=&quot;CROTONYL-COA-atom13 CROTONYL-COA-atom11&quot; order=&quot;1&quot;/&gt;
    &lt;bond id=&quot;CROTONYL-COA-bond40&quot; atomRefs=&quot;CROTONYL-COA-atom12 CROTONYL-COA-atom16&quot; order=&quot;1&quot;/&gt;
    &lt;bond id=&quot;CROTONYL-COA-bond41&quot; atomRefs=&quot;CROTONYL-COA-atom13 CROTONYL-COA-atom15&quot; order=&quot;1&quot;/&gt;
    &lt;bond id=&quot;CROTONYL-COA-bond42&quot; atomRefs=&quot;CROTONYL-COA-atom13 CROTONYL-COA-atom14&quot; order=&quot;2&quot;/&gt;
    &lt;bond id=&quot;CROTONYL-COA-bond43&quot; atomRefs=&quot;CROTONYL-COA-atom12 CROTONYL-COA-atom13&quot; order=&quot;1&quot;/&gt;
    &lt;bond id=&quot;CROTONYL-COA-bond44&quot; atomRefs=&quot;CROTONYL-COA-atom8 CROTONYL-COA-atom11&quot; order=&quot;1&quot;/&gt;
    &lt;bond id=&quot;CROTONYL-COA-bond45&quot; atomRefs=&quot;CROTONYL-COA-atom8 CROTONYL-COA-atom10&quot; order=&quot;2&quot;/&gt;
    &lt;bond id=&quot;CROTONYL-COA-bond46&quot; atomRefs=&quot;CROTONYL-COA-atom8 CROTONYL-COA-atom9&quot; order=&quot;1&quot;/&gt;
    &lt;bond id=&quot;CROTONYL-COA-bond47&quot; atomRefs=&quot;CROTONYL-COA-atom2 CROTONYL-COA-atom8&quot; order=&quot;1&quot;/&gt;
    &lt;bond id=&quot;CROTONYL-COA-bond48&quot; atomRefs=&quot;CROTONYL-COA-atom3 CROTONYL-COA-atom48&quot; order=&quot;1&quot;/&gt;
    &lt;bond id=&quot;CROTONYL-COA-bond49&quot; atomRefs=&quot;CROTONYL-COA-atom7 CROTONYL-COA-atom2&quot; order=&quot;1&quot;/&gt;
    &lt;bond id=&quot;CROTONYL-COA-bond50&quot; atomRefs=&quot;CROTONYL-COA-atom6 CROTONYL-COA-atom7&quot; order=&quot;1&quot;/&gt;
    &lt;bond id=&quot;CROTONYL-COA-bond51&quot; atomRefs=&quot;CROTONYL-COA-atom3 CROTONYL-COA-atom4&quot; order=&quot;1&quot;/&gt;
    &lt;bond id=&quot;CROTONYL-COA-bond52&quot; atomRefs=&quot;CROTONYL-COA-atom5 CROTONYL-COA-atom4&quot; order=&quot;1&quot;/&gt;
    &lt;bond id=&quot;CROTONYL-COA-bond53&quot; atomRefs=&quot;CROTONYL-COA-atom1 CROTONYL-COA-atom3&quot; order=&quot;1&quot;/&gt;
    &lt;bond id=&quot;CROTONYL-COA-bond54&quot; atomRefs=&quot;CROTONYL-COA-atom6 CROTONYL-COA-atom5&quot; order=&quot;1&quot;/&gt;
    &lt;bond id=&quot;CROTONYL-COA-bond55&quot; atomRefs=&quot;CROTONYL-COA-atom6 CROTONYL-COA-atom1&quot; order=&quot;1&quot;/&gt;
   &lt;/bondArray&gt;
   &lt;formula concise=&quot;H 36 S 1 N 7 P 3 C 25 O 17&quot;/&gt;
   &lt;float title=&quot;molecularWeight&quot; units=&quot;g/mol&quot;&gt;831.577&lt;/float&gt;
   &lt;string title=&quot;smiles&quot;&gt;C(C1(OC(C(C1OP([O-])([O-])=O)O)N3(C=NC2(C(=NC=NC=23)N))))OP([O-])(=O)OP(OCC(C(C(=O)NCCC(NCCSC(C=CC)=O)=O)O)(C)C)(=O)[O-]&lt;/string&gt;
  &lt;/molecule&gt;
 &lt;/cml&gt;
</bp:STRUCTURE-DATA>
          </bp:chemicalStructure>
        </bp:STRUCTURE>
        <bp:NAME rdf:datatype="http://www.w3.org/2001/XMLSchema#string">crotonyl-CoA</bp:NAME>
        <bp:MOLECULAR-WEIGHT rdf:datatype="http://www.w3.org/2001/XMLSchema#float">831.577</bp:MOLECULAR-WEIGHT>
      </bp:smallMolecule>
    </bp:PHYSICAL-ENTITY>
    <bp:CELLULAR-LOCATION rdf:resource="#openControlledVocabulary14"/>
  </bp:physicalEntityParticipant>
  <bp:physicalEntityParticipant rdf:ID="phys-ent-participant14791">
    <bp:STOICHIOMETRIC-COEFFICIENT rdf:datatype="http://www.w3.org/2001/XMLSchema#int">1</bp:STOICHIOMETRIC-COEFFICIENT>
    <bp:PHYSICAL-ENTITY>
      <bp:complex rdf:ID="complex14705">
        <bp:XREF>
          <bp:unificationXref rdf:ID="unificationXref14707">
            <bp:ID rdf:datatype="http://www.w3.org/2001/XMLSchema#string">ETF-Oxidized</bp:ID>
            <bp:DB rdf:datatype="http://www.w3.org/2001/XMLSchema#string">DoraCyc</bp:DB>
          </bp:unificationXref>
        </bp:XREF>
        <bp:XREF>
          <bp:unificationXref rdf:ID="unificationXref14706">
            <bp:ID rdf:datatype="http://www.w3.org/2001/XMLSchema#string">C04253</bp:ID>
            <bp:DB rdf:datatype="http://www.w3.org/2001/XMLSchema#string">KEGG</bp:DB>
          </bp:unificationXref>
        </bp:XREF>
        <bp:SYNONYMS rdf:datatype="http://www.w3.org/2001/XMLSchema#string">an oxidized ETF</bp:SYNONYMS>
        <bp:SYNONYMS rdf:datatype="http://www.w3.org/2001/XMLSchema#string">an oxidized electron-transferring flavoprotein</bp:SYNONYMS>
        <bp:ORGANISM rdf:resource="#bioSource21"/>
        <bp:NAME rdf:datatype="http://www.w3.org/2001/XMLSchema#string">an oxidized electron-transfer flavoprotein</bp:NAME>
        <bp:COMMENT rdf:datatype="http://www.w3.org/2001/XMLSchema#string">The electron transferring-flavoproteins (ETF) serve as specific electron acceptors for other dehydrogenases. They transfer the electrons to the main respiratory chain via |FRAME: HS10326-MONOMER &quot;ETF-ubiquinone oxidoreductase&quot;| (ETF dehydrogenase).

Most of the characterized electron-transferring flavoproteins belong to a single group. These proteins, including those from mammals |CITS: [8962055]|, plants |CITS: [16923016]|, and some bacteria, such as the methylotrophic bacterium |FRAME: TAX-2327| |CITS: [7798207]|, and the soil bacterium |FRAME: TAX-266| |CITS: [10026281]|, are heterodimeric, contain one non-covalently bound FAD and one AMP per molecule, and function as electron carriers between other flavoproteins (such as |FRAME: ACYLCOADEHYDROG-MONOMER &quot;acyl-CoA dehydrogenases&quot;|, |FRAME: CPLX-6421|, and |FRAME: CPLX-7462|) and ubiquinone, depending on the source species.

A different type of ETF has been characterized from the anaerobic bacterium |FRAME: TAX-907|. This ETF is also a heterodimer but contains two FAD molecules. The presence of AMP has not been reported. The function of |FRAME: TAX-907| ETF is to transfer electrons between flavoproteins, |FRAME: CPLX-5242| (DLDH) and |FRAME: CPLX-7036| (BCD), and additionally to oxidize NADH |CITS: [14688238]|.</bp:COMMENT>
      </bp:complex>
    </bp:PHYSICAL-ENTITY>
    <bp:CELLULAR-LOCATION rdf:resource="#openControlledVocabulary14"/>
  </bp:physicalEntityParticipant>
  <bp:physicalEntityParticipant rdf:ID="phys-ent-participant14790">
    <bp:STOICHIOMETRIC-COEFFICIENT rdf:datatype="http://www.w3.org/2001/XMLSchema#int">1</bp:STOICHIOMETRIC-COEFFICIENT>
    <bp:PHYSICAL-ENTITY>
      <bp:smallMolecule rdf:ID="smallMolecule6682">
        <bp:XREF>
          <bp:unificationXref rdf:ID="unificationXref6687">
            <bp:ID rdf:datatype="http://www.w3.org/2001/XMLSchema#string">BUTYRYL-COA</bp:ID>
            <bp:DB rdf:datatype="http://www.w3.org/2001/XMLSchema#string">DoraCyc</bp:DB>
          </bp:unificationXref>
        </bp:XREF>
        <bp:XREF>
          <bp:unificationXref rdf:ID="unificationXref6686">
            <bp:ID rdf:datatype="http://www.w3.org/2001/XMLSchema#string">2140-48-9</bp:ID>
            <bp:DB rdf:datatype="http://www.w3.org/2001/XMLSchema#string">CAS</bp:DB>
          </bp:unificationXref>
        </bp:XREF>
        <bp:XREF>
          <bp:unificationXref rdf:ID="unificationXref6685">
            <bp:ID rdf:datatype="http://www.w3.org/2001/XMLSchema#string">c0023</bp:ID>
            <bp:DB rdf:datatype="http://www.w3.org/2001/XMLSchema#string">UMBBD-Compounds</bp:DB>
          </bp:unificationXref>
        </bp:XREF>
        <bp:XREF>
          <bp:unificationXref rdf:ID="unificationXref6684">
            <bp:ID rdf:datatype="http://www.w3.org/2001/XMLSchema#string">C00136</bp:ID>
            <bp:DB rdf:datatype="http://www.w3.org/2001/XMLSchema#string">KEGG</bp:DB>
          </bp:unificationXref>
        </bp:XREF>
        <bp:XREF>
          <bp:unificationXref rdf:ID="unificationXref6683">
            <bp:ID rdf:datatype="http://www.w3.org/2001/XMLSchema#string">25244513</bp:ID>
            <bp:DB rdf:datatype="http://www.w3.org/2001/XMLSchema#string">PubChem</bp:DB>
          </bp:unificationXref>
        </bp:XREF>
        <bp:SYNONYMS rdf:datatype="http://www.w3.org/2001/XMLSchema#string">butyryl-CoA</bp:SYNONYMS>
        <bp:SYNONYMS rdf:datatype="http://www.w3.org/2001/XMLSchema#string">butanoyl-CoA</bp:SYNONYMS>
        <bp:SYNONYMS rdf:datatype="http://www.w3.org/2001/XMLSchema#string">butyryl-coenzyme A</bp:SYNONYMS>
        <bp:STRUCTURE>
          <bp:chemicalStructure rdf:ID="chemicalStructure6688">
            <bp:STRUCTURE-FORMAT rdf:datatype="http://www.w3.org/2001/XMLSchema#string">CML</bp:STRUCTURE-FORMAT>
            <bp:STRUCTURE-DATA rdf:datatype="http://www.w3.org/2001/XMLSchema#string"> &lt;cml&gt;
  &lt;molecule id=&quot;BUTYRYL-COA&quot; title=&quot;butanoyl-CoA&quot; formalCharge=&quot;-4&quot; dictRef=&quot;dictBUTYRYL-COA&quot;&gt;
   &lt;atomArray&gt;
    &lt;atom id=&quot;BUTYRYL-COA-atom1&quot; elementType=&quot;C&quot; x2=&quot;212834.0&quot; y2=&quot;28813.0&quot;/&gt;
    &lt;atom id=&quot;BUTYRYL-COA-atom2&quot; elementType=&quot;O&quot; x2=&quot;194415.0&quot; y2=&quot;14226.0&quot;/&gt;
    &lt;atom id=&quot;BUTYRYL-COA-atom3&quot; elementType=&quot;C&quot; x2=&quot;194415.0&quot; y2=&quot;22478.0&quot;/&gt;
    &lt;atom id=&quot;BUTYRYL-COA-atom4&quot; elementType=&quot;C&quot; x2=&quot;206498.0&quot; y2=&quot;23509.0&quot;/&gt;
    &lt;atom id=&quot;BUTYRYL-COA-atom5&quot; elementType=&quot;C&quot; x2=&quot;200457.0&quot; y2=&quot;28076.0&quot;/&gt;
    &lt;atom id=&quot;BUTYRYL-COA-atom6&quot; elementType=&quot;S&quot; x2=&quot;187932.0&quot; y2=&quot;28076.0&quot;/&gt;
    &lt;atom id=&quot;BUTYRYL-COA-atom7&quot; elementType=&quot;C&quot; x2=&quot;49584.0&quot; y2=&quot;19949.0&quot;/&gt;
    &lt;atom id=&quot;BUTYRYL-COA-atom8&quot; elementType=&quot;O&quot; x2=&quot;80916.0&quot; y2=&quot;20726.0&quot; formalCharge=&quot;-1&quot;/&gt;
    &lt;atom id=&quot;BUTYRYL-COA-atom9&quot; elementType=&quot;O&quot; x2=&quot;52676.0&quot; y2=&quot;9254.0&quot;/&gt;
    &lt;atom id=&quot;BUTYRYL-COA-atom10&quot; elementType=&quot;O&quot; x2=&quot;96258.0&quot; y2=&quot;20726.0&quot; formalCharge=&quot;-1&quot;/&gt;
    &lt;atom id=&quot;BUTYRYL-COA-atom11&quot; elementType=&quot;N&quot; x2=&quot;49906.0&quot; y2=&quot;30823.0&quot;/&gt;
    &lt;atom id=&quot;BUTYRYL-COA-atom12&quot; elementType=&quot;N&quot; x2=&quot;36883.0&quot; y2=&quot;30436.0&quot;/&gt;
    &lt;atom id=&quot;BUTYRYL-COA-atom13&quot; elementType=&quot;O&quot; x2=&quot;73050.0&quot; y2=&quot;28977.0&quot;/&gt;
    &lt;atom id=&quot;BUTYRYL-COA-atom14&quot; elementType=&quot;N&quot; x2=&quot;49519.0&quot; y2=&quot;45134.0&quot;/&gt;
    &lt;atom id=&quot;BUTYRYL-COA-atom15&quot; elementType=&quot;N&quot; x2=&quot;137906.0&quot; y2=&quot;23951.0&quot;/&gt;
    &lt;atom id=&quot;BUTYRYL-COA-atom16&quot; elementType=&quot;O&quot; x2=&quot;61961.0&quot; y2=&quot;-9059.0&quot; formalCharge=&quot;-1&quot;/&gt;
    &lt;atom id=&quot;BUTYRYL-COA-atom17&quot; elementType=&quot;O&quot; x2=&quot;89167.0&quot; y2=&quot;28977.0&quot;/&gt;
    &lt;atom id=&quot;BUTYRYL-COA-atom18&quot; elementType=&quot;C&quot; x2=&quot;61961.0&quot; y2=&quot;14149.0&quot;/&gt;
    &lt;atom id=&quot;BUTYRYL-COA-atom19&quot; elementType=&quot;C&quot; x2=&quot;119338.0&quot; y2=&quot;27689.0&quot;/&gt;
    &lt;atom id=&quot;BUTYRYL-COA-atom20&quot; elementType=&quot;C&quot; x2=&quot;42811.0&quot; y2=&quot;34693.0&quot;/&gt;
    &lt;atom id=&quot;BUTYRYL-COA-atom21&quot; elementType=&quot;P&quot; x2=&quot;80916.0&quot; y2=&quot;28977.0&quot;/&gt;
    &lt;atom id=&quot;BUTYRYL-COA-atom22&quot; elementType=&quot;C&quot; x2=&quot;29788.0&quot; y2=&quot;34306.0&quot;/&gt;
    &lt;atom id=&quot;BUTYRYL-COA-atom23&quot; elementType=&quot;O&quot; x2=&quot;57446.0&quot; y2=&quot;24338.0&quot;/&gt;
    &lt;atom id=&quot;BUTYRYL-COA-atom24&quot; elementType=&quot;O&quot; x2=&quot;70343.0&quot; y2=&quot;-675.0&quot;/&gt;
    &lt;atom id=&quot;BUTYRYL-COA-atom25&quot; elementType=&quot;O&quot; x2=&quot;53582.0&quot; y2=&quot;-675.0&quot; formalCharge=&quot;-1&quot;/&gt;
    &lt;atom id=&quot;BUTYRYL-COA-atom26&quot; elementType=&quot;C&quot; x2=&quot;113406.0&quot; y2=&quot;23951.0&quot;/&gt;
    &lt;atom id=&quot;BUTYRYL-COA-atom27&quot; elementType=&quot;C&quot; x2=&quot;54801.0&quot; y2=&quot;38301.0&quot;/&gt;
    &lt;atom id=&quot;BUTYRYL-COA-atom28&quot; elementType=&quot;O&quot; x2=&quot;61961.0&quot; y2=&quot;7834.0&quot;/&gt;
    &lt;atom id=&quot;BUTYRYL-COA-atom29&quot; elementType=&quot;C&quot; x2=&quot;65055.0&quot; y2=&quot;28977.0&quot;/&gt;
    &lt;atom id=&quot;BUTYRYL-COA-atom30&quot; elementType=&quot;P&quot; x2=&quot;96258.0&quot; y2=&quot;28977.0&quot;/&gt;
    &lt;atom id=&quot;BUTYRYL-COA-atom31&quot; elementType=&quot;C&quot; x2=&quot;65055.0&quot; y2=&quot;19949.0&quot;/&gt;
    &lt;atom id=&quot;BUTYRYL-COA-atom32&quot; elementType=&quot;P&quot; x2=&quot;61961.0&quot; y2=&quot;-675.0&quot;/&gt;
    &lt;atom id=&quot;BUTYRYL-COA-atom33&quot; elementType=&quot;O&quot; x2=&quot;105929.0&quot; y2=&quot;28977.0&quot;/&gt;
    &lt;atom id=&quot;BUTYRYL-COA-atom34&quot; elementType=&quot;C&quot; x2=&quot;42811.0&quot; y2=&quot;42170.0&quot;/&gt;
    &lt;atom id=&quot;BUTYRYL-COA-atom35&quot; elementType=&quot;N&quot; x2=&quot;29788.0&quot; y2=&quot;41782.0&quot;/&gt;
    &lt;atom id=&quot;BUTYRYL-COA-atom36&quot; elementType=&quot;O&quot; x2=&quot;96258.0&quot; y2=&quot;37361.0&quot;/&gt;
    &lt;atom id=&quot;BUTYRYL-COA-atom37&quot; elementType=&quot;O&quot; x2=&quot;80916.0&quot; y2=&quot;37361.0&quot;/&gt;
    &lt;atom id=&quot;BUTYRYL-COA-atom38&quot; elementType=&quot;N&quot; x2=&quot;36109.0&quot; y2=&quot;54160.0&quot;/&gt;
    &lt;atom id=&quot;BUTYRYL-COA-atom39&quot; elementType=&quot;C&quot; x2=&quot;36109.0&quot; y2=&quot;45908.0&quot;/&gt;
    &lt;atom id=&quot;BUTYRYL-COA-atom40&quot; elementType=&quot;C&quot; x2=&quot;52676.0&quot; y2=&quot;14149.0&quot;/&gt;
    &lt;atom id=&quot;BUTYRYL-COA-atom41&quot; elementType=&quot;C&quot; x2=&quot;131717.0&quot; y2=&quot;27689.0&quot;/&gt;
    &lt;atom id=&quot;BUTYRYL-COA-atom42&quot; elementType=&quot;C&quot; x2=&quot;125270.0&quot; y2=&quot;23951.0&quot;/&gt;
    &lt;atom id=&quot;BUTYRYL-COA-atom43&quot; elementType=&quot;O&quot; x2=&quot;131717.0&quot; y2=&quot;36199.0&quot;/&gt;
    &lt;atom id=&quot;BUTYRYL-COA-atom44&quot; elementType=&quot;O&quot; x2=&quot;125270.0&quot; y2=&quot;15698.0&quot;/&gt;
    &lt;atom id=&quot;BUTYRYL-COA-atom45&quot; elementType=&quot;C&quot; x2=&quot;115213.0&quot; y2=&quot;34837.0&quot;/&gt;
    &lt;atom id=&quot;BUTYRYL-COA-atom46&quot; elementType=&quot;C&quot; x2=&quot;123464.0&quot; y2=&quot;34837.0&quot;/&gt;
    &lt;atom id=&quot;BUTYRYL-COA-atom47&quot; elementType=&quot;C&quot; x2=&quot;145054.0&quot; y2=&quot;28076.0&quot;/&gt;
    &lt;atom id=&quot;BUTYRYL-COA-atom48&quot; elementType=&quot;C&quot; x2=&quot;152198.0&quot; y2=&quot;23951.0&quot;/&gt;
    &lt;atom id=&quot;BUTYRYL-COA-atom49&quot; elementType=&quot;C&quot; x2=&quot;159346.0&quot; y2=&quot;28076.0&quot;/&gt;
    &lt;atom id=&quot;BUTYRYL-COA-atom50&quot; elementType=&quot;N&quot; x2=&quot;166492.0&quot; y2=&quot;23951.0&quot;/&gt;
    &lt;atom id=&quot;BUTYRYL-COA-atom51&quot; elementType=&quot;C&quot; x2=&quot;173640.0&quot; y2=&quot;28076.0&quot;/&gt;
    &lt;atom id=&quot;BUTYRYL-COA-atom52&quot; elementType=&quot;C&quot; x2=&quot;180785.0&quot; y2=&quot;23951.0&quot;/&gt;
    &lt;atom id=&quot;BUTYRYL-COA-atom53&quot; elementType=&quot;O&quot; x2=&quot;159346.0&quot; y2=&quot;36330.0&quot;/&gt;
   &lt;/atomArray&gt;
   &lt;bondArray&gt;
    &lt;bond id=&quot;BUTYRYL-COA-bond1&quot; atomRefs=&quot;BUTYRYL-COA-atom5 BUTYRYL-COA-atom3&quot; order=&quot;1&quot;/&gt;
    &lt;bond id=&quot;BUTYRYL-COA-bond2&quot; atomRefs=&quot;BUTYRYL-COA-atom4 BUTYRYL-COA-atom5&quot; order=&quot;1&quot;/&gt;
    &lt;bond id=&quot;BUTYRYL-COA-bond3&quot; atomRefs=&quot;BUTYRYL-COA-atom3 BUTYRYL-COA-atom6&quot; order=&quot;1&quot;/&gt;
    &lt;bond id=&quot;BUTYRYL-COA-bond4&quot; atomRefs=&quot;BUTYRYL-COA-atom2 BUTYRYL-COA-atom3&quot; order=&quot;2&quot;/&gt;
    &lt;bond id=&quot;BUTYRYL-COA-bond5&quot; atomRefs=&quot;BUTYRYL-COA-atom1 BUTYRYL-COA-atom4&quot; order=&quot;1&quot;/&gt;
    &lt;bond id=&quot;BUTYRYL-COA-bond6&quot; atomRefs=&quot;BUTYRYL-COA-atom52 BUTYRYL-COA-atom6&quot; order=&quot;1&quot;/&gt;
    &lt;bond id=&quot;BUTYRYL-COA-bond7&quot; atomRefs=&quot;BUTYRYL-COA-atom7 BUTYRYL-COA-atom11&quot; order=&quot;1&quot;/&gt;
    &lt;bond id=&quot;BUTYRYL-COA-bond8&quot; atomRefs=&quot;BUTYRYL-COA-atom7 BUTYRYL-COA-atom40&quot; order=&quot;1&quot;/&gt;
    &lt;bond id=&quot;BUTYRYL-COA-bond9&quot; atomRefs=&quot;BUTYRYL-COA-atom8 BUTYRYL-COA-atom21&quot; order=&quot;1&quot;/&gt;
    &lt;bond id=&quot;BUTYRYL-COA-bond10&quot; atomRefs=&quot;BUTYRYL-COA-atom9 BUTYRYL-COA-atom40&quot; order=&quot;1&quot;/&gt;
    &lt;bond id=&quot;BUTYRYL-COA-bond11&quot; atomRefs=&quot;BUTYRYL-COA-atom10 BUTYRYL-COA-atom30&quot; order=&quot;1&quot;/&gt;
    &lt;bond id=&quot;BUTYRYL-COA-bond12&quot; atomRefs=&quot;BUTYRYL-COA-atom11 BUTYRYL-COA-atom27&quot; order=&quot;1&quot;/&gt;
    &lt;bond id=&quot;BUTYRYL-COA-bond13&quot; atomRefs=&quot;BUTYRYL-COA-atom22 BUTYRYL-COA-atom12&quot; order=&quot;2&quot;/&gt;
    &lt;bond id=&quot;BUTYRYL-COA-bond14&quot; atomRefs=&quot;BUTYRYL-COA-atom13 BUTYRYL-COA-atom29&quot; order=&quot;1&quot;/&gt;
    &lt;bond id=&quot;BUTYRYL-COA-bond15&quot; atomRefs=&quot;BUTYRYL-COA-atom14 BUTYRYL-COA-atom34&quot; order=&quot;1&quot;/&gt;
    &lt;bond id=&quot;BUTYRYL-COA-bond16&quot; atomRefs=&quot;BUTYRYL-COA-atom15 BUTYRYL-COA-atom41&quot; order=&quot;1&quot;/&gt;
    &lt;bond id=&quot;BUTYRYL-COA-bond17&quot; atomRefs=&quot;BUTYRYL-COA-atom16 BUTYRYL-COA-atom32&quot; order=&quot;1&quot;/&gt;
    &lt;bond id=&quot;BUTYRYL-COA-bond18&quot; atomRefs=&quot;BUTYRYL-COA-atom17 BUTYRYL-COA-atom21&quot; order=&quot;1&quot;/&gt;
    &lt;bond id=&quot;BUTYRYL-COA-bond19&quot; atomRefs=&quot;BUTYRYL-COA-atom18 BUTYRYL-COA-atom40&quot; order=&quot;1&quot;/&gt;
    &lt;bond id=&quot;BUTYRYL-COA-bond20&quot; atomRefs=&quot;BUTYRYL-COA-atom19 BUTYRYL-COA-atom26&quot; order=&quot;1&quot;/&gt;
    &lt;bond id=&quot;BUTYRYL-COA-bond21&quot; atomRefs=&quot;BUTYRYL-COA-atom12 BUTYRYL-COA-atom20&quot; order=&quot;1&quot;/&gt;
    &lt;bond id=&quot;BUTYRYL-COA-bond22&quot; atomRefs=&quot;BUTYRYL-COA-atom20 BUTYRYL-COA-atom11&quot; order=&quot;1&quot;/&gt;
    &lt;bond id=&quot;BUTYRYL-COA-bond23&quot; atomRefs=&quot;BUTYRYL-COA-atom21 BUTYRYL-COA-atom13&quot; order=&quot;1&quot;/&gt;
    &lt;bond id=&quot;BUTYRYL-COA-bond24&quot; atomRefs=&quot;BUTYRYL-COA-atom35 BUTYRYL-COA-atom22&quot; order=&quot;1&quot;/&gt;
    &lt;bond id=&quot;BUTYRYL-COA-bond25&quot; atomRefs=&quot;BUTYRYL-COA-atom23 BUTYRYL-COA-atom7&quot; order=&quot;1&quot;/&gt;
    &lt;bond id=&quot;BUTYRYL-COA-bond26&quot; atomRefs=&quot;BUTYRYL-COA-atom24 BUTYRYL-COA-atom32&quot; order=&quot;2&quot;/&gt;
    &lt;bond id=&quot;BUTYRYL-COA-bond27&quot; atomRefs=&quot;BUTYRYL-COA-atom25 BUTYRYL-COA-atom32&quot; order=&quot;1&quot;/&gt;
    &lt;bond id=&quot;BUTYRYL-COA-bond28&quot; atomRefs=&quot;BUTYRYL-COA-atom26 BUTYRYL-COA-atom33&quot; order=&quot;1&quot;/&gt;
    &lt;bond id=&quot;BUTYRYL-COA-bond29&quot; atomRefs=&quot;BUTYRYL-COA-atom27 BUTYRYL-COA-atom14&quot; order=&quot;2&quot;/&gt;
    &lt;bond id=&quot;BUTYRYL-COA-bond30&quot; atomRefs=&quot;BUTYRYL-COA-atom28 BUTYRYL-COA-atom32&quot; order=&quot;1&quot;/&gt;
    &lt;bond id=&quot;BUTYRYL-COA-bond31&quot; atomRefs=&quot;BUTYRYL-COA-atom28 BUTYRYL-COA-atom18&quot; order=&quot;1&quot;/&gt;
    &lt;bond id=&quot;BUTYRYL-COA-bond32&quot; atomRefs=&quot;BUTYRYL-COA-atom31 BUTYRYL-COA-atom29&quot; order=&quot;1&quot;/&gt;
    &lt;bond id=&quot;BUTYRYL-COA-bond33&quot; atomRefs=&quot;BUTYRYL-COA-atom30 BUTYRYL-COA-atom17&quot; order=&quot;1&quot;/&gt;
    &lt;bond id=&quot;BUTYRYL-COA-bond34&quot; atomRefs=&quot;BUTYRYL-COA-atom31 BUTYRYL-COA-atom23&quot; order=&quot;1&quot;/&gt;
    &lt;bond id=&quot;BUTYRYL-COA-bond35&quot; atomRefs=&quot;BUTYRYL-COA-atom31 BUTYRYL-COA-atom18&quot; order=&quot;1&quot;/&gt;
    &lt;bond id=&quot;BUTYRYL-COA-bond36&quot; atomRefs=&quot;BUTYRYL-COA-atom33 BUTYRYL-COA-atom30&quot; order=&quot;1&quot;/&gt;
    &lt;bond id=&quot;BUTYRYL-COA-bond37&quot; atomRefs=&quot;BUTYRYL-COA-atom34 BUTYRYL-COA-atom20&quot; order=&quot;2&quot;/&gt;
    &lt;bond id=&quot;BUTYRYL-COA-bond38&quot; atomRefs=&quot;BUTYRYL-COA-atom39 BUTYRYL-COA-atom35&quot; order=&quot;2&quot;/&gt;
    &lt;bond id=&quot;BUTYRYL-COA-bond39&quot; atomRefs=&quot;BUTYRYL-COA-atom36 BUTYRYL-COA-atom30&quot; order=&quot;2&quot;/&gt;
    &lt;bond id=&quot;BUTYRYL-COA-bond40&quot; atomRefs=&quot;BUTYRYL-COA-atom37 BUTYRYL-COA-atom21&quot; order=&quot;2&quot;/&gt;
    &lt;bond id=&quot;BUTYRYL-COA-bond41&quot; atomRefs=&quot;BUTYRYL-COA-atom38 BUTYRYL-COA-atom39&quot; order=&quot;1&quot;/&gt;
    &lt;bond id=&quot;BUTYRYL-COA-bond42&quot; atomRefs=&quot;BUTYRYL-COA-atom34 BUTYRYL-COA-atom39&quot; order=&quot;1&quot;/&gt;
    &lt;bond id=&quot;BUTYRYL-COA-bond43&quot; atomRefs=&quot;BUTYRYL-COA-atom41 BUTYRYL-COA-atom42&quot; order=&quot;1&quot;/&gt;
    &lt;bond id=&quot;BUTYRYL-COA-bond44&quot; atomRefs=&quot;BUTYRYL-COA-atom42 BUTYRYL-COA-atom19&quot; order=&quot;1&quot;/&gt;
    &lt;bond id=&quot;BUTYRYL-COA-bond45&quot; atomRefs=&quot;BUTYRYL-COA-atom43 BUTYRYL-COA-atom41&quot; order=&quot;2&quot;/&gt;
    &lt;bond id=&quot;BUTYRYL-COA-bond46&quot; atomRefs=&quot;BUTYRYL-COA-atom42 BUTYRYL-COA-atom44&quot; order=&quot;1&quot;/&gt;
    &lt;bond id=&quot;BUTYRYL-COA-bond47&quot; atomRefs=&quot;BUTYRYL-COA-atom19 BUTYRYL-COA-atom45&quot; order=&quot;1&quot;/&gt;
    &lt;bond id=&quot;BUTYRYL-COA-bond48&quot; atomRefs=&quot;BUTYRYL-COA-atom19 BUTYRYL-COA-atom46&quot; order=&quot;1&quot;/&gt;
    &lt;bond id=&quot;BUTYRYL-COA-bond49&quot; atomRefs=&quot;BUTYRYL-COA-atom15 BUTYRYL-COA-atom47&quot; order=&quot;1&quot;/&gt;
    &lt;bond id=&quot;BUTYRYL-COA-bond50&quot; atomRefs=&quot;BUTYRYL-COA-atom47 BUTYRYL-COA-atom48&quot; order=&quot;1&quot;/&gt;
    &lt;bond id=&quot;BUTYRYL-COA-bond51&quot; atomRefs=&quot;BUTYRYL-COA-atom48 BUTYRYL-COA-atom49&quot; order=&quot;1&quot;/&gt;
    &lt;bond id=&quot;BUTYRYL-COA-bond52&quot; atomRefs=&quot;BUTYRYL-COA-atom49 BUTYRYL-COA-atom50&quot; order=&quot;1&quot;/&gt;
    &lt;bond id=&quot;BUTYRYL-COA-bond53&quot; atomRefs=&quot;BUTYRYL-COA-atom50 BUTYRYL-COA-atom51&quot; order=&quot;1&quot;/&gt;
    &lt;bond id=&quot;BUTYRYL-COA-bond54&quot; atomRefs=&quot;BUTYRYL-COA-atom51 BUTYRYL-COA-atom52&quot; order=&quot;1&quot;/&gt;
    &lt;bond id=&quot;BUTYRYL-COA-bond55&quot; atomRefs=&quot;BUTYRYL-COA-atom49 BUTYRYL-COA-atom53&quot; order=&quot;2&quot;/&gt;
   &lt;/bondArray&gt;
   &lt;formula concise=&quot;H 38 P 3 N 7 S 1 O 17 C 25&quot;/&gt;
   &lt;float title=&quot;molecularWeight&quot; units=&quot;g/mol&quot;&gt;833.593&lt;/float&gt;
   &lt;string title=&quot;smiles&quot;&gt;CCCC(=O)SCCNC(=O)CCNC(=O)C(O)C(C)(C)COP(=O)(OP(=O)(OCC1(C(OP([O-])(=O)[O-])C(O)C(O1)N3(C2(=C(C(N)=NC=N2)N=C3))))[O-])[O-]&lt;/string&gt;
   &lt;string title=&quot;systematicName&quot;&gt;Coenzyme A, S-butanoate&lt;/string&gt;
  &lt;/molecule&gt;
 &lt;/cml&gt;
</bp:STRUCTURE-DATA>
          </bp:chemicalStructure>
        </bp:STRUCTURE>
        <bp:NAME rdf:datatype="http://www.w3.org/2001/XMLSchema#string">butanoyl-CoA</bp:NAME>
        <bp:MOLECULAR-WEIGHT rdf:datatype="http://www.w3.org/2001/XMLSchema#float">833.593</bp:MOLECULAR-WEIGHT>
      </bp:smallMolecule>
    </bp:PHYSICAL-ENTITY>
    <bp:CELLULAR-LOCATION rdf:resource="#openControlledVocabulary14"/>
  </bp:physicalEntityParticipant>
  <bp:physicalEntityParticipant rdf:ID="phys-ent-participant14787">
    <bp:STOICHIOMETRIC-COEFFICIENT rdf:datatype="http://www.w3.org/2001/XMLSchema#int">1</bp:STOICHIOMETRIC-COEFFICIENT>
    <bp:PHYSICAL-ENTITY>
      <bp:protein rdf:ID="protein14785">
        <bp:XREF>
          <bp:unificationXref rdf:ID="unificationXref14786">
            <bp:ID rdf:datatype="http://www.w3.org/2001/XMLSchema#string">GKFG-392-MONOMER</bp:ID>
            <bp:DB rdf:datatype="http://www.w3.org/2001/XMLSchema#string">DoraCyc</bp:DB>
          </bp:unificationXref>
        </bp:XREF>
        <bp:SEQUENCE rdf:datatype="http://www.w3.org/2001/XMLSchema#string">MQTCQSVYEVIDGAARDCAGSLFEGINNHTESESSTGFSGHETSERPRVLQRPGFCSYITGAVCLQISIVQGAI*GSNRKGGDQRPQLGIVAASSLLH*RG**LRFDLVFSG*SRAIMIGKSCTLEF*II*DLLGNFYFPGKVRTGSGFRCRSSAQHFCQHIVRFFKGFMHNFMQGSAFYFPNFAGIVGGSTTLDLSHLNTLVF*SCRELFRCRKSGVGQVSV*QLGVS*SVVDRDGGGLSFVIVIALGLPVRKRILIPESTLVQE*LHRSSFLVFEFLRGLGRQVC*SGMSGSGSGISRTCR**LIPVSS*E*FFACQVRRSSETVIGSESFQGSCRCHDFTGRGGGH*LVGVYLAKSFPAGGVYYYRADSASRRHRHIGGRVVAIRIWGQTVLRLGDQLLH*RLNLRRGNFRSVFIYSYYFLIAGIRKTNLHGFGHVYRFIF*G*NPWH*VVGVQNAITDAACHHCYQEN*R*KYRFS</bp:SEQUENCE>
        <bp:ORGANISM rdf:resource="#bioSource21"/>
        <bp:NAME rdf:datatype="http://www.w3.org/2001/XMLSchema#string">D-alanyl-D-alanine carboxypeptidase/D-alanyl-D-alanine-endopeptidase; K07259 D-alanyl-D-alanine carboxypeptidase / D-alanyl-D-alanine-endopeptidase (penicillin-binding protein 4) [EC:3.4.16.4 3.4.21.-] (db=KEGG evalue=0.0 bit_score=244.0 identity=34.6 coverage=94.17879417879418) (BLAST) C</bp:NAME>
      </bp:protein>
    </bp:PHYSICAL-ENTITY>
    <bp:CELLULAR-LOCATION rdf:resource="#openControlledVocabulary22"/>
  </bp:physicalEntityParticipant>
  <bp:physicalEntityParticipant rdf:ID="phys-ent-participant14782">
    <bp:STOICHIOMETRIC-COEFFICIENT rdf:datatype="http://www.w3.org/2001/XMLSchema#int">1</bp:STOICHIOMETRIC-COEFFICIENT>
    <bp:PHYSICAL-ENTITY>
      <bp:protein rdf:ID="protein14780">
        <bp:XREF>
          <bp:unificationXref rdf:ID="unificationXref14781">
            <bp:ID rdf:datatype="http://www.w3.org/2001/XMLSchema#string">GKFG-112-MONOMER</bp:ID>
            <bp:DB rdf:datatype="http://www.w3.org/2001/XMLSchema#string">DoraCyc</bp:DB>
          </bp:unificationXref>
        </bp:XREF>
        <bp:SEQUENCE rdf:datatype="http://www.w3.org/2001/XMLSchema#string">MQTCQSVYEVIDGAARDCAGSLFEGINNHTESESSTGFSGHETSERPRVLQRPGFCSYITGAVCLQISIVQGAI*GSNRKGGDQRPQLGIVAASSLLH*RG**LRFDLVFSG*SRAIMIGKSCTLEF*II*DLLGNFYFPGKVRTGSGFRCRSSAQHFCQHIVRFFKGFMHNFMQGSAFYFPNFAGIVGGSTTLDLSHLNTLVF*SCRELFRCRKSGVGQVSV*QLGVS*SVVDRDGGGLSFVIVIALGLPVRKRILIPESTLVQE*LHRSSFLVFEFLRGLGRQVC*SGMSGSGSGISRTCR**LIPVSS*E*FFACQVRRSSETVIGSESFQGSCRCHDFTGRGGGH*LVGVYLAKSFPAGGVYYYRADSASRRHRHIGGRVVAIRIWGQTVLRLGDQLLH*RLNLRRGNFRSVFIYSYYFLIAGIRKTNLHGFGHVYRFIF*G*NPWH*VVGVQNAITDAACHHCYQEN*R*KYRFS</bp:SEQUENCE>
        <bp:ORGANISM rdf:resource="#bioSource21"/>
        <bp:NAME rdf:datatype="http://www.w3.org/2001/XMLSchema#string">D-alanyl-D-alanine carboxypeptidase/D-alanyl-D-alanine-endopeptidase; K07259 D-alanyl-D-alanine carboxypeptidase / D-alanyl-D-alanine-endopeptidase (penicillin-binding protein 4) [EC:3.4.16.4 3.4.21.-] (db=KEGG evalue=0.0 bit_score=244.0 identity=34.6 coverage=94.17879417879418) (BLAST) C</bp:NAME>
      </bp:protein>
    </bp:PHYSICAL-ENTITY>
    <bp:CELLULAR-LOCATION rdf:resource="#openControlledVocabulary22"/>
  </bp:physicalEntityParticipant>
  <bp:physicalEntityParticipant rdf:ID="phys-ent-participant14777">
    <bp:STOICHIOMETRIC-COEFFICIENT rdf:datatype="http://www.w3.org/2001/XMLSchema#int">2</bp:STOICHIOMETRIC-COEFFICIENT>
    <bp:PHYSICAL-ENTITY rdf:resource="#smallMolecule157"/>
    <bp:CELLULAR-LOCATION rdf:resource="#openControlledVocabulary14"/>
  </bp:physicalEntityParticipant>
  <bp:physicalEntityParticipant rdf:ID="phys-ent-participant14776">
    <bp:STOICHIOMETRIC-COEFFICIENT rdf:datatype="http://www.w3.org/2001/XMLSchema#int">1</bp:STOICHIOMETRIC-COEFFICIENT>
    <bp:PHYSICAL-ENTITY rdf:resource="#smallMolecule4648"/>
    <bp:CELLULAR-LOCATION rdf:resource="#openControlledVocabulary14"/>
  </bp:physicalEntityParticipant>
  <bp:physicalEntityParticipant rdf:ID="phys-ent-participant14775">
    <bp:STOICHIOMETRIC-COEFFICIENT rdf:datatype="http://www.w3.org/2001/XMLSchema#int">1</bp:STOICHIOMETRIC-COEFFICIENT>
    <bp:PHYSICAL-ENTITY>
      <bp:smallMolecule rdf:ID="smallMolecule14771">
        <bp:XREF>
          <bp:unificationXref rdf:ID="unificationXref14773">
            <bp:ID rdf:datatype="http://www.w3.org/2001/XMLSchema#string">CPD-12261</bp:ID>
            <bp:DB rdf:datatype="http://www.w3.org/2001/XMLSchema#string">DoraCyc</bp:DB>
          </bp:unificationXref>
        </bp:XREF>
        <bp:XREF>
          <bp:unificationXref rdf:ID="unificationXref14772">
            <bp:ID rdf:datatype="http://www.w3.org/2001/XMLSchema#string">46173105</bp:ID>
            <bp:DB rdf:datatype="http://www.w3.org/2001/XMLSchema#string">PubChem</bp:DB>
          </bp:unificationXref>
        </bp:XREF>
        <bp:STRUCTURE>
          <bp:chemicalStructure rdf:ID="chemicalStructure14774">
            <bp:STRUCTURE-FORMAT rdf:datatype="http://www.w3.org/2001/XMLSchema#string">CML</bp:STRUCTURE-FORMAT>
            <bp:STRUCTURE-DATA rdf:datatype="http://www.w3.org/2001/XMLSchema#string"> &lt;cml&gt;
  &lt;molecule id=&quot;CPD-12261&quot; title=&quot;a peptidoglycan with D,D cross-links (meso-diaminopimelate containing)&quot; formalCharge=&quot;-10&quot; dictRef=&quot;dictCPD-12261&quot;&gt;
   &lt;atomArray&gt;
    &lt;atom id=&quot;CPD-12261-atom1&quot; elementType=&quot;C&quot; x2=&quot;2146330.0&quot; y2=&quot;-1059160.0&quot;/&gt;
    &lt;atom id=&quot;CPD-12261-atom2&quot; elementType=&quot;C&quot; x2=&quot;1647260.0&quot; y2=&quot;-1183170.0&quot;/&gt;
    &lt;atom id=&quot;CPD-12261-atom3&quot; elementType=&quot;C&quot; x2=&quot;1860280.0&quot; y2=&quot;-1388210.0&quot;/&gt;
    &lt;atom id=&quot;CPD-12261-atom4&quot; elementType=&quot;O&quot; x2=&quot;2217330.0&quot; y2=&quot;-1183170.0&quot;/&gt;
    &lt;atom id=&quot;CPD-12261-atom5&quot; elementType=&quot;O&quot; x2=&quot;1146170.0&quot; y2=&quot;-1305210.0&quot;/&gt;
    &lt;atom id=&quot;CPD-12261-atom6&quot; elementType=&quot;O&quot; x2=&quot;1502230.0&quot; y2=&quot;-1429220.0&quot;/&gt;
    &lt;atom id=&quot;CPD-12261-atom7&quot; elementType=&quot;O&quot; x2=&quot;1575250.0&quot; y2=&quot;-1388210.0&quot;/&gt;
    &lt;atom id=&quot;CPD-12261-atom8&quot; elementType=&quot;O&quot; x2=&quot;1788270.0&quot; y2=&quot;-1183170.0&quot;/&gt;
    &lt;atom id=&quot;CPD-12261-atom9&quot; elementType=&quot;O&quot; x2=&quot;2472380.0&quot; y2=&quot;-1377210.0&quot;/&gt;
    &lt;atom id=&quot;CPD-12261-atom10&quot; elementType=&quot;O&quot; x2=&quot;2247340.0&quot; y2=&quot;-1377210.0&quot;/&gt;
    &lt;atom id=&quot;CPD-12261-atom11&quot; elementType=&quot;O&quot; x2=&quot;2146330.0&quot; y2=&quot;-1554230.0&quot;/&gt;
    &lt;atom id=&quot;CPD-12261-atom12&quot; elementType=&quot;N&quot; x2=&quot;1218180.0&quot; y2=&quot;-1183170.0&quot;/&gt;
    &lt;atom id=&quot;CPD-12261-atom13&quot; elementType=&quot;O&quot; x2=&quot;1361210.0&quot; y2=&quot;-1429220.0&quot; formalCharge=&quot;-1&quot;/&gt;
    &lt;atom id=&quot;CPD-12261-atom14&quot; elementType=&quot;O&quot; x2=&quot;1932310.0&quot; y2=&quot;-1429220.0&quot;/&gt;
    &lt;atom id=&quot;CPD-12261-atom15&quot; elementType=&quot;O&quot; x2=&quot;2390370.0&quot; y2=&quot;-1235200.0&quot; formalCharge=&quot;-1&quot;/&gt;
    &lt;atom id=&quot;CPD-12261-atom16&quot; elementType=&quot;O&quot; x2=&quot;2330370.0&quot; y2=&quot;-1235200.0&quot; formalCharge=&quot;-1&quot;/&gt;
    &lt;atom id=&quot;CPD-12261-atom17&quot; elementType=&quot;C&quot; x2=&quot;2074320.0&quot; y2=&quot;-1512230.0&quot;/&gt;
    &lt;atom id=&quot;CPD-12261-atom18&quot; elementType=&quot;C&quot; x2=&quot;1288200.0&quot; y2=&quot;-1305210.0&quot;/&gt;
    &lt;atom id=&quot;CPD-12261-atom19&quot; elementType=&quot;C&quot; x2=&quot;1361210.0&quot; y2=&quot;-1265200.0&quot;/&gt;
    &lt;atom id=&quot;CPD-12261-atom20&quot; elementType=&quot;N&quot; x2=&quot;1719270.0&quot; y2=&quot;-1305210.0&quot;/&gt;
    &lt;atom id=&quot;CPD-12261-atom21&quot; elementType=&quot;N&quot; x2=&quot;1502230.0&quot; y2=&quot;-1265200.0&quot;/&gt;
    &lt;atom id=&quot;CPD-12261-atom22&quot; elementType=&quot;N&quot; x2=&quot;2074320.0&quot; y2=&quot;-1183170.0&quot;/&gt;
    &lt;atom id=&quot;CPD-12261-atom23&quot; elementType=&quot;O&quot; x2=&quot;2503380.0&quot; y2=&quot;-1265200.0&quot;/&gt;
    &lt;atom id=&quot;CPD-12261-atom24&quot; elementType=&quot;O&quot; x2=&quot;1932310.0&quot; y2=&quot;-1265200.0&quot;/&gt;
    &lt;atom id=&quot;CPD-12261-atom25&quot; elementType=&quot;O&quot; x2=&quot;2146330.0&quot; y2=&quot;-1388210.0&quot;/&gt;
    &lt;atom id=&quot;CPD-12261-atom26&quot; elementType=&quot;O&quot; x2=&quot;2217330.0&quot; y2=&quot;-1265200.0&quot;/&gt;
    &lt;atom id=&quot;CPD-12261-atom27&quot; elementType=&quot;O&quot; x2=&quot;2360370.0&quot; y2=&quot;-1348210.0&quot;/&gt;
    &lt;atom id=&quot;CPD-12261-atom28&quot; elementType=&quot;C&quot; x2=&quot;2146330.0&quot; y2=&quot;-1141170.0&quot;/&gt;
    &lt;atom id=&quot;CPD-12261-atom29&quot; elementType=&quot;C&quot; x2=&quot;1218180.0&quot; y2=&quot;-1265200.0&quot;/&gt;
    &lt;atom id=&quot;CPD-12261-atom30&quot; elementType=&quot;C&quot; x2=&quot;1431220.0&quot; y2=&quot;-1388210.0&quot;/&gt;
    &lt;atom id=&quot;CPD-12261-atom31&quot; elementType=&quot;C&quot; x2=&quot;1575250.0&quot; y2=&quot;-1305210.0&quot;/&gt;
    &lt;atom id=&quot;CPD-12261-atom32&quot; elementType=&quot;C&quot; x2=&quot;1788270.0&quot; y2=&quot;-1265200.0&quot;/&gt;
    &lt;atom id=&quot;CPD-12261-atom33&quot; elementType=&quot;C&quot; x2=&quot;1647260.0&quot; y2=&quot;-1265200.0&quot;/&gt;
    &lt;atom id=&quot;CPD-12261-atom34&quot; elementType=&quot;C&quot; x2=&quot;1860280.0&quot; y2=&quot;-1305210.0&quot;/&gt;
    &lt;atom id=&quot;CPD-12261-atom35&quot; elementType=&quot;C&quot; x2=&quot;1431220.0&quot; y2=&quot;-1305210.0&quot;/&gt;
    &lt;atom id=&quot;CPD-12261-atom36&quot; elementType=&quot;C&quot; x2=&quot;2003310.0&quot; y2=&quot;-1388210.0&quot;/&gt;
    &lt;atom id=&quot;CPD-12261-atom37&quot; elementType=&quot;C&quot; x2=&quot;2074320.0&quot; y2=&quot;-1429220.0&quot;/&gt;
    &lt;atom id=&quot;CPD-12261-atom38&quot; elementType=&quot;C&quot; x2=&quot;2146330.0&quot; y2=&quot;-1305210.0&quot;/&gt;
    &lt;atom id=&quot;CPD-12261-atom39&quot; elementType=&quot;C&quot; x2=&quot;2074320.0&quot; y2=&quot;-1265200.0&quot;/&gt;
    &lt;atom id=&quot;CPD-12261-atom40&quot; elementType=&quot;C&quot; x2=&quot;2003310.0&quot; y2=&quot;-1305210.0&quot;/&gt;
    &lt;atom id=&quot;CPD-12261-atom41&quot; elementType=&quot;P&quot; x2=&quot;2431370.0&quot; y2=&quot;-1305210.0&quot;/&gt;
    &lt;atom id=&quot;CPD-12261-atom42&quot; elementType=&quot;P&quot; x2=&quot;2288360.0&quot; y2=&quot;-1305210.0&quot;/&gt;
    &lt;atom id=&quot;CPD-12261-atom43&quot; elementType=&quot;C&quot; x2=&quot;1144170.0&quot; y2=&quot;-1142170.0&quot;/&gt;
    &lt;atom id=&quot;CPD-12261-atom44&quot; elementType=&quot;C&quot; x2=&quot;1050160.0&quot; y2=&quot;-1173170.0&quot;/&gt;
    &lt;atom id=&quot;CPD-12261-atom45&quot; elementType=&quot;O&quot; x2=&quot;1010160.0&quot; y2=&quot;-1255200.0&quot;/&gt;
    &lt;atom id=&quot;CPD-12261-atom46&quot; elementType=&quot;N&quot; x2=&quot;996160.0&quot; y2=&quot;-1111170.0&quot;/&gt;
    &lt;atom id=&quot;CPD-12261-atom47&quot; elementType=&quot;C&quot; x2=&quot;1144170.0&quot; y2=&quot;-1059160.0&quot;/&gt;
    &lt;atom id=&quot;CPD-12261-atom48&quot; elementType=&quot;C&quot; x2=&quot;1216190.0&quot; y2=&quot;-1018160.0&quot;/&gt;
    &lt;atom id=&quot;CPD-12261-atom49&quot; elementType=&quot;C&quot; x2=&quot;1216190.0&quot; y2=&quot;-936150.0&quot;/&gt;
    &lt;atom id=&quot;CPD-12261-atom50&quot; elementType=&quot;C&quot; x2=&quot;1295210.0&quot; y2=&quot;-915150.0&quot;/&gt;
    &lt;atom id=&quot;CPD-12261-atom51&quot; elementType=&quot;N&quot; x2=&quot;1368210.0&quot; y2=&quot;-964150.0&quot; formalCharge=&quot;1&quot;/&gt;
    &lt;atom id=&quot;CPD-12261-atom52&quot; elementType=&quot;C&quot; x2=&quot;1295210.0&quot; y2=&quot;-832120.0&quot;/&gt;
    &lt;atom id=&quot;CPD-12261-atom53&quot; elementType=&quot;O&quot; x2=&quot;1367210.0&quot; y2=&quot;-791120.0&quot; formalCharge=&quot;-1&quot;/&gt;
    &lt;atom id=&quot;CPD-12261-atom54&quot; elementType=&quot;O&quot; x2=&quot;1224200.0&quot; y2=&quot;-791120.0&quot;/&gt;
    &lt;atom id=&quot;CPD-12261-atom55&quot; elementType=&quot;C&quot; x2=&quot;915150.0&quot; y2=&quot;-1111170.0&quot;/&gt;
    &lt;atom id=&quot;CPD-12261-atom56&quot; elementType=&quot;C&quot; x2=&quot;872130.0&quot; y2=&quot;-1040160.0&quot;/&gt;
    &lt;atom id=&quot;CPD-12261-atom57&quot; elementType=&quot;C&quot; x2=&quot;872130.0&quot; y2=&quot;-1182170.0&quot;/&gt;
    &lt;atom id=&quot;CPD-12261-atom58&quot; elementType=&quot;O&quot; x2=&quot;932150.0&quot; y2=&quot;-981150.0&quot;/&gt;
    &lt;atom id=&quot;CPD-12261-atom59&quot; elementType=&quot;N&quot; x2=&quot;763660.0&quot; y2=&quot;-1036800.0&quot;/&gt;
    &lt;atom id=&quot;CPD-12261-atom60&quot; elementType=&quot;C&quot; x2=&quot;5024650.0&quot; y2=&quot;-2233850.0&quot;/&gt;
    &lt;atom id=&quot;CPD-12261-atom61&quot; elementType=&quot;C&quot; x2=&quot;4953640.0&quot; y2=&quot;-2275870.0&quot;/&gt;
    &lt;atom id=&quot;CPD-12261-atom62&quot; elementType=&quot;C&quot; x2=&quot;4880620.0&quot; y2=&quot;-2233850.0&quot;/&gt;
    &lt;atom id=&quot;CPD-12261-atom63&quot; elementType=&quot;C&quot; x2=&quot;4953640.0&quot; y2=&quot;-2356880.0&quot;/&gt;
    &lt;atom id=&quot;CPD-12261-atom64&quot; elementType=&quot;C&quot; x2=&quot;4807610.0&quot; y2=&quot;-2275870.0&quot;/&gt;
    &lt;atom id=&quot;CPD-12261-atom65&quot; elementType=&quot;C&quot; x2=&quot;4734610.0&quot; y2=&quot;-2233850.0&quot;/&gt;
    &lt;atom id=&quot;CPD-12261-atom66&quot; elementType=&quot;C&quot; x2=&quot;4662590.0&quot; y2=&quot;-2275870.0&quot;/&gt;
    &lt;atom id=&quot;CPD-12261-atom67&quot; elementType=&quot;C&quot; x2=&quot;4589580.0&quot; y2=&quot;-2233850.0&quot;/&gt;
    &lt;atom id=&quot;CPD-12261-atom68&quot; elementType=&quot;C&quot; x2=&quot;4662590.0&quot; y2=&quot;-2357880.0&quot;/&gt;
    &lt;atom id=&quot;CPD-12261-atom69&quot; elementType=&quot;C&quot; x2=&quot;4516570.0&quot; y2=&quot;-2276870.0&quot;/&gt;
    &lt;atom id=&quot;CPD-12261-atom70&quot; elementType=&quot;C&quot; x2=&quot;4444560.0&quot; y2=&quot;-2234850.0&quot;/&gt;
    &lt;atom id=&quot;CPD-12261-atom71&quot; elementType=&quot;C&quot; x2=&quot;4372550.0&quot; y2=&quot;-2276870.0&quot;/&gt;
    &lt;atom id=&quot;CPD-12261-atom72&quot; elementType=&quot;C&quot; x2=&quot;4299540.0&quot; y2=&quot;-2234850.0&quot;/&gt;
    &lt;atom id=&quot;CPD-12261-atom73&quot; elementType=&quot;C&quot; x2=&quot;4372550.0&quot; y2=&quot;-2357880.0&quot;/&gt;
    &lt;atom id=&quot;CPD-12261-atom74&quot; elementType=&quot;C&quot; x2=&quot;4227530.0&quot; y2=&quot;-2276870.0&quot;/&gt;
    &lt;atom id=&quot;CPD-12261-atom75&quot; elementType=&quot;C&quot; x2=&quot;4153510.0&quot; y2=&quot;-2233850.0&quot;/&gt;
    &lt;atom id=&quot;CPD-12261-atom76&quot; elementType=&quot;C&quot; x2=&quot;3878590.0&quot; y2=&quot;-2154330.0&quot;/&gt;
    &lt;atom id=&quot;CPD-12261-atom77&quot; elementType=&quot;C&quot; x2=&quot;3878590.0&quot; y2=&quot;-2235340.0&quot;/&gt;
    &lt;atom id=&quot;CPD-12261-atom78&quot; elementType=&quot;C&quot; x2=&quot;3807590.0&quot; y2=&quot;-2031320.0&quot;/&gt;
    &lt;atom id=&quot;CPD-12261-atom79&quot; elementType=&quot;C&quot; x2=&quot;3807590.0&quot; y2=&quot;-2112320.0&quot;/&gt;
    &lt;atom id=&quot;CPD-12261-atom80&quot; elementType=&quot;C&quot; x2=&quot;3746580.0&quot; y2=&quot;-1992310.0&quot;/&gt;
    &lt;atom id=&quot;CPD-12261-atom81&quot; elementType=&quot;C&quot; x2=&quot;3674570.0&quot; y2=&quot;-2032320.0&quot;/&gt;
    &lt;atom id=&quot;CPD-12261-atom82&quot; elementType=&quot;C&quot; x2=&quot;3674570.0&quot; y2=&quot;-2114320.0&quot;/&gt;
    &lt;atom id=&quot;CPD-12261-atom83&quot; elementType=&quot;C&quot; x2=&quot;3602550.0&quot; y2=&quot;-1911280.0&quot;/&gt;
    &lt;atom id=&quot;CPD-12261-atom84&quot; elementType=&quot;C&quot; x2=&quot;3602550.0&quot; y2=&quot;-1992310.0&quot;/&gt;
    &lt;atom id=&quot;CPD-12261-atom85&quot; elementType=&quot;C&quot; x2=&quot;3541540.0&quot; y2=&quot;-1871280.0&quot;/&gt;
    &lt;atom id=&quot;CPD-12261-atom86&quot; elementType=&quot;C&quot; x2=&quot;3469530.0&quot; y2=&quot;-1913290.0&quot;/&gt;
    &lt;atom id=&quot;CPD-12261-atom87&quot; elementType=&quot;C&quot; x2=&quot;3469530.0&quot; y2=&quot;-1993310.0&quot;/&gt;
    &lt;atom id=&quot;CPD-12261-atom88&quot; elementType=&quot;C&quot; x2=&quot;3396530.0&quot; y2=&quot;-1789270.0&quot;/&gt;
    &lt;atom id=&quot;CPD-12261-atom89&quot; elementType=&quot;C&quot; x2=&quot;3396530.0&quot; y2=&quot;-1871280.0&quot;/&gt;
    &lt;atom id=&quot;CPD-12261-atom90&quot; elementType=&quot;C&quot; x2=&quot;3335520.0&quot; y2=&quot;-1750270.0&quot;/&gt;
    &lt;atom id=&quot;CPD-12261-atom91&quot; elementType=&quot;C&quot; x2=&quot;3263490.0&quot; y2=&quot;-1791270.0&quot;/&gt;
    &lt;atom id=&quot;CPD-12261-atom92&quot; elementType=&quot;C&quot; x2=&quot;3263490.0&quot; y2=&quot;-1872280.0&quot;/&gt;
    &lt;atom id=&quot;CPD-12261-atom93&quot; elementType=&quot;C&quot; x2=&quot;3190490.0&quot; y2=&quot;-1670260.0&quot;/&gt;
    &lt;atom id=&quot;CPD-12261-atom94&quot; elementType=&quot;C&quot; x2=&quot;3190490.0&quot; y2=&quot;-1750270.0&quot;/&gt;
    &lt;atom id=&quot;CPD-12261-atom95&quot; elementType=&quot;C&quot; x2=&quot;3130480.0&quot; y2=&quot;-1630260.0&quot;/&gt;
    &lt;atom id=&quot;CPD-12261-atom96&quot; elementType=&quot;C&quot; x2=&quot;3057470.0&quot; y2=&quot;-1671260.0&quot;/&gt;
    &lt;atom id=&quot;CPD-12261-atom97&quot; elementType=&quot;C&quot; x2=&quot;3057470.0&quot; y2=&quot;-1751270.0&quot;/&gt;
    &lt;atom id=&quot;CPD-12261-atom98&quot; elementType=&quot;C&quot; x2=&quot;2985470.0&quot; y2=&quot;-1548230.0&quot;/&gt;
    &lt;atom id=&quot;CPD-12261-atom99&quot; elementType=&quot;C&quot; x2=&quot;2985470.0&quot; y2=&quot;-1630260.0&quot;/&gt;
    &lt;atom id=&quot;CPD-12261-atom100&quot; elementType=&quot;C&quot; x2=&quot;2924440.0&quot; y2=&quot;-1509230.0&quot;/&gt;
    &lt;atom id=&quot;CPD-12261-atom101&quot; elementType=&quot;C&quot; x2=&quot;2853440.0&quot; y2=&quot;-1549230.0&quot;/&gt;
    &lt;atom id=&quot;CPD-12261-atom102&quot; elementType=&quot;C&quot; x2=&quot;2853440.0&quot; y2=&quot;-1632260.0&quot;/&gt;
    &lt;atom id=&quot;CPD-12261-atom103&quot; elementType=&quot;C&quot; x2=&quot;2780430.0&quot; y2=&quot;-1427220.0&quot;/&gt;
    &lt;atom id=&quot;CPD-12261-atom104&quot; elementType=&quot;C&quot; x2=&quot;2780430.0&quot; y2=&quot;-1509230.0&quot;/&gt;
    &lt;atom id=&quot;CPD-12261-atom105&quot; elementType=&quot;C&quot; x2=&quot;2718420.0&quot; y2=&quot;-1388210.0&quot;/&gt;
    &lt;atom id=&quot;CPD-12261-atom106&quot; elementType=&quot;C&quot; x2=&quot;2647420.0&quot; y2=&quot;-1429220.0&quot;/&gt;
    &lt;atom id=&quot;CPD-12261-atom107&quot; elementType=&quot;C&quot; x2=&quot;2647420.0&quot; y2=&quot;-1510230.0&quot;/&gt;
    &lt;atom id=&quot;CPD-12261-atom108&quot; elementType=&quot;C&quot; x2=&quot;2574390.0&quot; y2=&quot;-1305210.0&quot;/&gt;
    &lt;atom id=&quot;CPD-12261-atom109&quot; elementType=&quot;C&quot; x2=&quot;2574390.0&quot; y2=&quot;-1388210.0&quot;/&gt;
    &lt;atom id=&quot;CPD-12261-atom110&quot; elementType=&quot;C&quot; x2=&quot;1932310.0&quot; y2=&quot;-1511230.0&quot;/&gt;
    &lt;atom id=&quot;CPD-12261-atom111&quot; elementType=&quot;C&quot; x2=&quot;1932310.0&quot; y2=&quot;-1677260.0&quot;/&gt;
    &lt;atom id=&quot;CPD-12261-atom112&quot; elementType=&quot;C&quot; x2=&quot;1860280.0&quot; y2=&quot;-1636260.0&quot;/&gt;
    &lt;atom id=&quot;CPD-12261-atom113&quot; elementType=&quot;C&quot; x2=&quot;1860280.0&quot; y2=&quot;-1554230.0&quot;/&gt;
    &lt;atom id=&quot;CPD-12261-atom114&quot; elementType=&quot;O&quot; x2=&quot;2003310.0&quot; y2=&quot;-1554230.0&quot;/&gt;
    &lt;atom id=&quot;CPD-12261-atom115&quot; elementType=&quot;C&quot; x2=&quot;2003310.0&quot; y2=&quot;-1636260.0&quot;/&gt;
    &lt;atom id=&quot;CPD-12261-atom116&quot; elementType=&quot;O&quot; x2=&quot;1789270.0&quot; y2=&quot;-1677260.0&quot;/&gt;
    &lt;atom id=&quot;CPD-12261-atom117&quot; elementType=&quot;N&quot; x2=&quot;1789270.0&quot; y2=&quot;-1511230.0&quot;/&gt;
    &lt;atom id=&quot;CPD-12261-atom118&quot; elementType=&quot;C&quot; x2=&quot;1717270.0&quot; y2=&quot;-1554230.0&quot;/&gt;
    &lt;atom id=&quot;CPD-12261-atom119&quot; elementType=&quot;C&quot; x2=&quot;1646260.0&quot; y2=&quot;-1511230.0&quot;/&gt;
    &lt;atom id=&quot;CPD-12261-atom120&quot; elementType=&quot;O&quot; x2=&quot;1717270.0&quot; y2=&quot;-1636260.0&quot;/&gt;
    &lt;atom id=&quot;CPD-12261-atom121&quot; elementType=&quot;C&quot; x2=&quot;2075320.0&quot; y2=&quot;-1677260.0&quot;/&gt;
    &lt;atom id=&quot;CPD-12261-atom122&quot; elementType=&quot;O&quot; x2=&quot;2147330.0&quot; y2=&quot;-1636260.0&quot;/&gt;
    &lt;atom id=&quot;CPD-12261-atom123&quot; elementType=&quot;C&quot; x2=&quot;1676260.0&quot; y2=&quot;-1897280.0&quot;/&gt;
    &lt;atom id=&quot;CPD-12261-atom124&quot; elementType=&quot;C&quot; x2=&quot;1445220.0&quot; y2=&quot;-2068320.0&quot;/&gt;
    &lt;atom id=&quot;CPD-12261-atom125&quot; elementType=&quot;C&quot; x2=&quot;1741270.0&quot; y2=&quot;-2085320.0&quot;/&gt;
    &lt;atom id=&quot;CPD-12261-atom126&quot; elementType=&quot;O&quot; x2=&quot;1631260.0&quot; y2=&quot;-1761270.0&quot;/&gt;
    &lt;atom id=&quot;CPD-12261-atom127&quot; elementType=&quot;O&quot; x2=&quot;1144170.0&quot; y2=&quot;-2486380.0&quot;/&gt;
    &lt;atom id=&quot;CPD-12261-atom128&quot; elementType=&quot;O&quot; x2=&quot;1496220.0&quot; y2=&quot;-2349370.0&quot;/&gt;
    &lt;atom id=&quot;CPD-12261-atom129&quot; elementType=&quot;O&quot; x2=&quot;1524230.0&quot; y2=&quot;-2271350.0&quot;/&gt;
    &lt;atom id=&quot;CPD-12261-atom130&quot; elementType=&quot;O&quot; x2=&quot;1553230.0&quot; y2=&quot;-1976310.0&quot;/&gt;
    &lt;atom id=&quot;CPD-12261-atom131&quot; elementType=&quot;O&quot; x2=&quot;2065320.0&quot; y2=&quot;-2025320.0&quot;/&gt;
    &lt;atom id=&quot;CPD-12261-atom132&quot; elementType=&quot;N&quot; x2=&quot;1120170.0&quot; y2=&quot;-2346370.0&quot;/&gt;
    &lt;atom id=&quot;CPD-12261-atom133&quot; elementType=&quot;O&quot; x2=&quot;1388210.0&quot; y2=&quot;-2440380.0&quot; formalCharge=&quot;-1&quot;/&gt;
    &lt;atom id=&quot;CPD-12261-atom134&quot; elementType=&quot;O&quot; x2=&quot;1823280.0&quot; y2=&quot;-2070320.0&quot;/&gt;
    &lt;atom id=&quot;CPD-12261-atom135&quot; elementType=&quot;C&quot; x2=&quot;1985310.0&quot; y2=&quot;-2040320.0&quot;/&gt;
    &lt;atom id=&quot;CPD-12261-atom136&quot; elementType=&quot;C&quot; x2=&quot;1252200.0&quot; y2=&quot;-2393370.0&quot;/&gt;
    &lt;atom id=&quot;CPD-12261-atom137&quot; elementType=&quot;C&quot; x2=&quot;1282200.0&quot; y2=&quot;-2316360.0&quot;/&gt;
    &lt;atom id=&quot;CPD-12261-atom138&quot; elementType=&quot;N&quot; x2=&quot;1580250.0&quot; y2=&quot;-2114320.0&quot;/&gt;
    &lt;atom id=&quot;CPD-12261-atom139&quot; elementType=&quot;N&quot; x2=&quot;1389210.0&quot; y2=&quot;-2224330.0&quot;/&gt;
    &lt;atom id=&quot;CPD-12261-atom140&quot; elementType=&quot;N&quot; x2=&quot;1771270.0&quot; y2=&quot;-1790270.0&quot;/&gt;
    &lt;atom id=&quot;CPD-12261-atom141&quot; elementType=&quot;O&quot; x2=&quot;1716270.0&quot; y2=&quot;-1945310.0&quot;/&gt;
    &lt;atom id=&quot;CPD-12261-atom142&quot; elementType=&quot;O&quot; x2=&quot;1958310.0&quot; y2=&quot;-1900280.0&quot;/&gt;
    &lt;atom id=&quot;CPD-12261-atom143&quot; elementType=&quot;O&quot; x2=&quot;1932310.0&quot; y2=&quot;-1760270.0&quot;/&gt;
    &lt;atom id=&quot;CPD-12261-atom144&quot; elementType=&quot;C&quot; x2=&quot;1693260.0&quot; y2=&quot;-1817280.0&quot;/&gt;
    &lt;atom id=&quot;CPD-12261-atom145&quot; elementType=&quot;C&quot; x2=&quot;1173170.0&quot; y2=&quot;-2409370.0&quot;/&gt;
    &lt;atom id=&quot;CPD-12261-atom146&quot; elementType=&quot;C&quot; x2=&quot;1415220.0&quot; y2=&quot;-2364370.0&quot;/&gt;
    &lt;atom id=&quot;CPD-12261-atom147&quot; elementType=&quot;C&quot; x2=&quot;1470220.0&quot; y2=&quot;-2207330.0&quot;/&gt;
    &lt;atom id=&quot;CPD-12261-atom148&quot; elementType=&quot;C&quot; x2=&quot;1606260.0&quot; y2=&quot;-2038320.0&quot;/&gt;
    &lt;atom id=&quot;CPD-12261-atom149&quot; elementType=&quot;C&quot; x2=&quot;1499220.0&quot; y2=&quot;-2130330.0&quot;/&gt;
    &lt;atom id=&quot;CPD-12261-atom150&quot; elementType=&quot;C&quot; x2=&quot;1687260.0&quot; y2=&quot;-2022320.0&quot;/&gt;
    &lt;atom id=&quot;CPD-12261-atom151&quot; elementType=&quot;C&quot; x2=&quot;1361210.0&quot; y2=&quot;-2300360.0&quot;/&gt;
    &lt;atom id=&quot;CPD-12261-atom152&quot; elementType=&quot;C&quot; x2=&quot;1850280.0&quot; y2=&quot;-1992310.0&quot;/&gt;
    &lt;atom id=&quot;CPD-12261-atom153&quot; elementType=&quot;C&quot; x2=&quot;1931310.0&quot; y2=&quot;-1977310.0&quot;/&gt;
    &lt;atom id=&quot;CPD-12261-atom154&quot; elementType=&quot;C&quot; x2=&quot;1904280.0&quot; y2=&quot;-1837280.0&quot;/&gt;
    &lt;atom id=&quot;CPD-12261-atom155&quot; elementType=&quot;C&quot; x2=&quot;1824280.0&quot; y2=&quot;-1852280.0&quot;/&gt;
    &lt;atom id=&quot;CPD-12261-atom156&quot; elementType=&quot;C&quot; x2=&quot;1796270.0&quot; y2=&quot;-1929310.0&quot;/&gt;
    &lt;atom id=&quot;CPD-12261-atom157&quot; elementType=&quot;C&quot; x2=&quot;1037160.0&quot; y2=&quot;-2363370.0&quot;/&gt;
    &lt;atom id=&quot;CPD-12261-atom158&quot; elementType=&quot;C&quot; x2=&quot;985160.0&quot; y2=&quot;-2448380.0&quot;/&gt;
    &lt;atom id=&quot;CPD-12261-atom159&quot; elementType=&quot;O&quot; x2=&quot;1008160.0&quot; y2=&quot;-2536380.0&quot;/&gt;
    &lt;atom id=&quot;CPD-12261-atom160&quot; elementType=&quot;N&quot; x2=&quot;904150.0&quot; y2=&quot;-2436380.0&quot;/&gt;
    &lt;atom id=&quot;CPD-12261-atom161&quot; elementType=&quot;C&quot; x2=&quot;983150.0&quot; y2=&quot;-2300360.0&quot;/&gt;
    &lt;atom id=&quot;CPD-12261-atom162&quot; elementType=&quot;C&quot; x2=&quot;1011160.0&quot; y2=&quot;-2222330.0&quot;/&gt;
    &lt;atom id=&quot;CPD-12261-atom163&quot; elementType=&quot;C&quot; x2=&quot;957150.0&quot; y2=&quot;-2159330.0&quot;/&gt;
    &lt;atom id=&quot;CPD-12261-atom164&quot; elementType=&quot;C&quot; x2=&quot;1004160.0&quot; y2=&quot;-2092320.0&quot;/&gt;
    &lt;atom id=&quot;CPD-12261-atom165&quot; elementType=&quot;N&quot; x2=&quot;1091170.0&quot; y2=&quot;-2082320.0&quot; formalCharge=&quot;1&quot;/&gt;
    &lt;atom id=&quot;CPD-12261-atom166&quot; elementType=&quot;C&quot; x2=&quot;950150.0&quot; y2=&quot;-2029320.0&quot;/&gt;
    &lt;atom id=&quot;CPD-12261-atom167&quot; elementType=&quot;O&quot; x2=&quot;979150.0&quot; y2=&quot;-1951310.0&quot; formalCharge=&quot;-1&quot;/&gt;
    &lt;atom id=&quot;CPD-12261-atom168&quot; elementType=&quot;O&quot; x2=&quot;870130.0&quot; y2=&quot;-2044320.0&quot;/&gt;
    &lt;atom id=&quot;CPD-12261-atom169&quot; elementType=&quot;C&quot; x2=&quot;842120.0&quot; y2=&quot;-2488380.0&quot;/&gt;
    &lt;atom id=&quot;CPD-12261-atom170&quot; elementType=&quot;C&quot; x2=&quot;764110.0&quot; y2=&quot;-2462380.0&quot;/&gt;
    &lt;atom id=&quot;CPD-12261-atom171&quot; elementType=&quot;C&quot; x2=&quot;856120.0&quot; y2=&quot;-2570390.0&quot;/&gt;
    &lt;atom id=&quot;CPD-12261-atom172&quot; elementType=&quot;O&quot; x2=&quot;770110.0&quot; y2=&quot;-2378370.0&quot;/&gt;
    &lt;atom id=&quot;CPD-12261-atom173&quot; elementType=&quot;O&quot; x2=&quot;700900.0&quot; y2=&quot;-2515390.0&quot; formalCharge=&quot;-1&quot;/&gt;
    &lt;atom id=&quot;CPD-12261-atom174&quot; elementType=&quot;C&quot; x2=&quot;1876280.0&quot; y2=&quot;-2132330.0&quot;/&gt;
    &lt;atom id=&quot;CPD-12261-atom175&quot; elementType=&quot;C&quot; x2=&quot;1983310.0&quot; y2=&quot;-2258350.0&quot;/&gt;
    &lt;atom id=&quot;CPD-12261-atom176&quot; elementType=&quot;C&quot; x2=&quot;1902280.0&quot; y2=&quot;-2273360.0&quot;/&gt;
    &lt;atom id=&quot;CPD-12261-atom177&quot; elementType=&quot;C&quot; x2=&quot;1848280.0&quot; y2=&quot;-2211330.0&quot;/&gt;
    &lt;atom id=&quot;CPD-12261-atom178&quot; elementType=&quot;O&quot; x2=&quot;1957310.0&quot; y2=&quot;-2118320.0&quot;/&gt;
    &lt;atom id=&quot;CPD-12261-atom179&quot; elementType=&quot;C&quot; x2=&quot;2011310.0&quot; y2=&quot;-2180330.0&quot;/&gt;
    &lt;atom id=&quot;CPD-12261-atom180&quot; elementType=&quot;O&quot; x2=&quot;2037320.0&quot; y2=&quot;-2321360.0&quot;/&gt;
    &lt;atom id=&quot;CPD-12261-atom181&quot; elementType=&quot;O&quot; x2=&quot;1874280.0&quot; y2=&quot;-2351370.0&quot;/&gt;
    &lt;atom id=&quot;CPD-12261-atom182&quot; elementType=&quot;N&quot; x2=&quot;1767270.0&quot; y2=&quot;-2225330.0&quot;/&gt;
    &lt;atom id=&quot;CPD-12261-atom183&quot; elementType=&quot;C&quot; x2=&quot;1740270.0&quot; y2=&quot;-2304360.0&quot;/&gt;
    &lt;atom id=&quot;CPD-12261-atom184&quot; elementType=&quot;C&quot; x2=&quot;1658260.0&quot; y2=&quot;-2318360.0&quot;/&gt;
    &lt;atom id=&quot;CPD-12261-atom185&quot; elementType=&quot;O&quot; x2=&quot;1793270.0&quot; y2=&quot;-2366370.0&quot;/&gt;
    &lt;atom id=&quot;CPD-12261-atom186&quot; elementType=&quot;C&quot; x2=&quot;2092320.0&quot; y2=&quot;-2165330.0&quot;/&gt;
    &lt;atom id=&quot;CPD-12261-atom187&quot; elementType=&quot;O&quot; x2=&quot;2120320.0&quot; y2=&quot;-2087320.0&quot;/&gt;
    &lt;atom id=&quot;CPD-12261-atom188&quot; elementType=&quot;C&quot; x2=&quot;-461750.0&quot; y2=&quot;90850.0&quot;/&gt;
    &lt;atom id=&quot;CPD-12261-atom189&quot; elementType=&quot;C&quot; x2=&quot;26640.0&quot; y2=&quot;-70160.0&quot;/&gt;
    &lt;atom id=&quot;CPD-12261-atom190&quot; elementType=&quot;C&quot; x2=&quot;-201140.0&quot; y2=&quot;-258680.0&quot;/&gt;
    &lt;atom id=&quot;CPD-12261-atom191&quot; elementType=&quot;O&quot; x2=&quot;-541850.0&quot; y2=&quot;-27510.0&quot;/&gt;
    &lt;atom id=&quot;CPD-12261-atom192&quot; elementType=&quot;O&quot; x2=&quot;517180.0&quot; y2=&quot;-229340.0&quot;/&gt;
    &lt;atom id=&quot;CPD-12261-atom193&quot; elementType=&quot;O&quot; x2=&quot;152840.0&quot; y2=&quot;-326370.0&quot;/&gt;
    &lt;atom id=&quot;CPD-12261-atom194&quot; elementType=&quot;O&quot; x2=&quot;83110.0&quot; y2=&quot;-280010.0&quot;/&gt;
    &lt;atom id=&quot;CPD-12261-atom195&quot; elementType=&quot;O&quot; x2=&quot;-113980.0&quot; y2=&quot;-59610.0&quot;/&gt;
    &lt;atom id=&quot;CPD-12261-atom196&quot; elementType=&quot;O&quot; x2=&quot;-498790.0&quot; y2=&quot;-402840.0&quot;/&gt;
    &lt;atom id=&quot;CPD-12261-atom197&quot; elementType=&quot;N&quot; x2=&quot;454500.0&quot; y2=&quot;-102260.0&quot;/&gt;
    &lt;atom id=&quot;CPD-12261-atom198&quot; elementType=&quot;O&quot; x2=&quot;293480.0&quot; y2=&quot;-336920.0&quot; formalCharge=&quot;-1&quot;/&gt;
    &lt;atom id=&quot;CPD-12261-atom199&quot; elementType=&quot;O&quot; x2=&quot;-276010.0&quot; y2=&quot;-294190.0&quot;/&gt;
    &lt;atom id=&quot;CPD-12261-atom200&quot; elementType=&quot;C&quot; x2=&quot;-423840.0&quot; y2=&quot;-366350.0&quot;/&gt;
    &lt;atom id=&quot;CPD-12261-atom201&quot; elementType=&quot;C&quot; x2=&quot;375570.0&quot; y2=&quot;-218720.0&quot;/&gt;
    &lt;atom id=&quot;CPD-12261-atom202&quot; elementType=&quot;C&quot; x2=&quot;305750.0&quot; y2=&quot;-173350.0&quot;/&gt;
    &lt;atom id=&quot;CPD-12261-atom203&quot; elementType=&quot;N&quot; x2=&quot;-54300.0&quot; y2=&quot;-186460.0&quot;/&gt;
    &lt;atom id=&quot;CPD-12261-atom204&quot; elementType=&quot;N&quot; x2=&quot;165110.0&quot; y2=&quot;-162790.0&quot;/&gt;
    &lt;atom id=&quot;CPD-12261-atom205&quot; elementType=&quot;N&quot; x2=&quot;-399220.0&quot; y2=&quot;-38210.0&quot;/&gt;
    &lt;atom id=&quot;CPD-12261-atom206&quot; elementType=&quot;O&quot; x2=&quot;-263740.0&quot; y2=&quot;-130620.0&quot;/&gt;
    &lt;atom id=&quot;CPD-12261-atom207&quot; elementType=&quot;O&quot; x2=&quot;-486370.0&quot; y2=&quot;-237280.0&quot;/&gt;
    &lt;atom id=&quot;CPD-12261-atom208&quot; elementType=&quot;O&quot; x2=&quot;-547980.0&quot; y2=&quot;-109290.0&quot;/&gt;
    &lt;atom id=&quot;CPD-12261-atom209&quot; elementType=&quot;C&quot; x2=&quot;-467890.0&quot; y2=&quot;9060.0&quot;/&gt;
    &lt;atom id=&quot;CPD-12261-atom210&quot; elementType=&quot;C&quot; x2=&quot;448370.0&quot; y2=&quot;-184060.0&quot;/&gt;
    &lt;atom id=&quot;CPD-12261-atom211&quot; elementType=&quot;C&quot; x2=&quot;226730.0&quot; y2=&quot;-290780.0&quot;/&gt;
    &lt;atom id=&quot;CPD-12261-atom212&quot; elementType=&quot;C&quot; x2=&quot;89320.0&quot; y2=&quot;-197240.0&quot;/&gt;
    &lt;atom id=&quot;CPD-12261-atom213&quot; elementType=&quot;C&quot; x2=&quot;-120110.0&quot; y2=&quot;-141390.0&quot;/&gt;
    &lt;atom id=&quot;CPD-12261-atom214&quot; elementType=&quot;C&quot; x2=&quot;20510.0&quot; y2=&quot;-151940.0&quot;/&gt;
    &lt;atom id=&quot;CPD-12261-atom215&quot; elementType=&quot;C&quot; x2=&quot;-194930.0&quot; y2=&quot;-175910.0&quot;/&gt;
    &lt;atom id=&quot;CPD-12261-atom216&quot; elementType=&quot;C&quot; x2=&quot;232940.0&quot; y2=&quot;-208020.0&quot;/&gt;
    &lt;atom id=&quot;CPD-12261-atom217&quot; elementType=&quot;C&quot; x2=&quot;-343750.0&quot; y2=&quot;-247980.0&quot;/&gt;
    &lt;atom id=&quot;CPD-12261-atom218&quot; elementType=&quot;C&quot; x2=&quot;-417630.0&quot; y2=&quot;-283570.0&quot;/&gt;
    &lt;atom id=&quot;CPD-12261-atom219&quot; elementType=&quot;C&quot; x2=&quot;-480160.0&quot; y2=&quot;-154500.0&quot;/&gt;
    &lt;atom id=&quot;CPD-12261-atom220&quot; elementType=&quot;C&quot; x2=&quot;-405360.0&quot; y2=&quot;-119990.0&quot;/&gt;
    &lt;atom id=&quot;CPD-12261-atom221&quot; elementType=&quot;C&quot; x2=&quot;-337540.0&quot; y2=&quot;-165200.0&quot;/&gt;
    &lt;atom id=&quot;CPD-12261-atom222&quot; elementType=&quot;C&quot; x2=&quot;531390.0&quot; y2=&quot;-66910.0&quot;/&gt;
    &lt;atom id=&quot;CPD-12261-atom223&quot; elementType=&quot;C&quot; x2=&quot;622810.0&quot; y2=&quot;-104860.0&quot;/&gt;
    &lt;atom id=&quot;CPD-12261-atom224&quot; elementType=&quot;O&quot; x2=&quot;656570.0&quot; y2=&quot;-189650.0&quot;/&gt;
    &lt;atom id=&quot;CPD-12261-atom225&quot; elementType=&quot;N&quot; x2=&quot;681300.0&quot; y2=&quot;-47070.0&quot;/&gt;
    &lt;atom id=&quot;CPD-12261-atom226&quot; elementType=&quot;C&quot; x2=&quot;537600.0&quot; y2=&quot;15870.0&quot;/&gt;
    &lt;atom id=&quot;CPD-12261-atom227&quot; elementType=&quot;C&quot; x2=&quot;468840.0&quot; y2=&quot;62140.0&quot;/&gt;
    &lt;atom id=&quot;CPD-12261-atom228&quot; elementType=&quot;C&quot; x2=&quot;474980.0&quot; y2=&quot;143920.0&quot;/&gt;
    &lt;atom id=&quot;CPD-12261-atom229&quot; elementType=&quot;C&quot; x2=&quot;397760.0&quot; y2=&quot;170780.0&quot;/&gt;
    &lt;atom id=&quot;CPD-12261-atom230&quot; elementType=&quot;N&quot; x2=&quot;321300.0&quot; y2=&quot;127370.0&quot; formalCharge=&quot;1&quot;/&gt;
    &lt;atom id=&quot;CPD-12261-atom231&quot; elementType=&quot;C&quot; x2=&quot;403970.0&quot; y2=&quot;253570.0&quot;/&gt;
    &lt;atom id=&quot;CPD-12261-atom232&quot; elementType=&quot;O&quot; x2=&quot;335240.0&quot; y2=&quot;299840.0&quot; formalCharge=&quot;-1&quot;/&gt;
    &lt;atom id=&quot;CPD-12261-atom233&quot; elementType=&quot;O&quot; x2=&quot;477850.0&quot; y2=&quot;289140.0&quot;/&gt;
    &lt;atom id=&quot;CPD-12261-atom234&quot; elementType=&quot;C&quot; x2=&quot;762090.0&quot; y2=&quot;-53140.0&quot;/&gt;
    &lt;atom id=&quot;CPD-12261-atom235&quot; elementType=&quot;C&quot; x2=&quot;810290.0&quot; y2=&quot;14460.0&quot;/&gt;
    &lt;atom id=&quot;CPD-12261-atom236&quot; elementType=&quot;C&quot; x2=&quot;799670.0&quot; y2=&quot;-127160.0&quot;/&gt;
    &lt;atom id=&quot;CPD-12261-atom237&quot; elementType=&quot;O&quot; x2=&quot;754870.0&quot; y2=&quot;77800.0&quot;/&gt;
    &lt;atom id=&quot;CPD-12261-atom238&quot; elementType=&quot;O&quot; x2=&quot;892570.0&quot; y2=&quot;8290.0&quot; formalCharge=&quot;-1&quot;/&gt;
    &lt;atom id=&quot;CPD-12261-atom239&quot; elementType=&quot;C&quot; x2=&quot;-282150.0&quot; y2=&quot;-375960.0&quot;/&gt;
    &lt;atom id=&quot;CPD-12261-atom240&quot; elementType=&quot;C&quot; x2=&quot;-294570.0&quot; y2=&quot;-541530.0&quot;/&gt;
    &lt;atom id=&quot;CPD-12261-atom241&quot; elementType=&quot;C&quot; x2=&quot;-219690.0&quot; y2=&quot;-506020.0&quot;/&gt;
    &lt;atom id=&quot;CPD-12261-atom242&quot; elementType=&quot;C&quot; x2=&quot;-213560.0&quot; y2=&quot;-424240.0&quot;/&gt;
    &lt;atom id=&quot;CPD-12261-atom243&quot; elementType=&quot;O&quot; x2=&quot;-356170.0&quot; y2=&quot;-413540.0&quot;/&gt;
    &lt;atom id=&quot;CPD-12261-atom244&quot; elementType=&quot;C&quot; x2=&quot;-362310.0&quot; y2=&quot;-495320.0&quot;/&gt;
    &lt;atom id=&quot;CPD-12261-atom245&quot; elementType=&quot;O&quot; x2=&quot;-151940.0&quot; y2=&quot;-552230.0&quot;/&gt;
    &lt;atom id=&quot;CPD-12261-atom246&quot; elementType=&quot;N&quot; x2=&quot;-139520.0&quot; y2=&quot;-386660.0&quot;/&gt;
    &lt;atom id=&quot;CPD-12261-atom247&quot; elementType=&quot;C&quot; x2=&quot;-70930.0&quot; y2=&quot;-434940.0&quot;/&gt;
    &lt;atom id=&quot;CPD-12261-atom248&quot; elementType=&quot;C&quot; x2=&quot;3100.0&quot; y2=&quot;-397370.0&quot;/&gt;
    &lt;atom id=&quot;CPD-12261-atom249&quot; elementType=&quot;O&quot; x2=&quot;-77070.0&quot; y2=&quot;-516730.0&quot;/&gt;
    &lt;atom id=&quot;CPD-12261-atom250&quot; elementType=&quot;C&quot; x2=&quot;-437190.0&quot; y2=&quot;-530830.0&quot;/&gt;
    &lt;atom id=&quot;CPD-12261-atom251&quot; elementType=&quot;O&quot; x2=&quot;-505930.0&quot; y2=&quot;-484550.0&quot;/&gt;
    &lt;atom id=&quot;CPD-12261-atom252&quot; elementType=&quot;C&quot; x2=&quot;-55710.0&quot; y2=&quot;-780100.0&quot;/&gt;
    &lt;atom id=&quot;CPD-12261-atom253&quot; elementType=&quot;C&quot; x2=&quot;161880.0&quot; y2=&quot;-967940.0&quot;/&gt;
    &lt;atom id=&quot;CPD-12261-atom254&quot; elementType=&quot;C&quot; x2=&quot;-134600.0&quot; y2=&quot;-962740.0&quot;/&gt;
    &lt;atom id=&quot;CPD-12261-atom255&quot; elementType=&quot;O&quot; x2=&quot;-650.0&quot; y2=&quot;-647830.0&quot;/&gt;
    &lt;atom id=&quot;CPD-12261-atom256&quot; elementType=&quot;O&quot; x2=&quot;430800.0&quot; y2=&quot;-1407360.0&quot;/&gt;
    &lt;atom id=&quot;CPD-12261-atom257&quot; elementType=&quot;O&quot; x2=&quot;89990.0&quot; y2=&quot;-1244390.0&quot;/&gt;
    &lt;atom id=&quot;CPD-12261-atom258&quot; elementType=&quot;O&quot; x2=&quot;67900.0&quot; y2=&quot;-1164490.0&quot;/&gt;
    &lt;atom id=&quot;CPD-12261-atom259&quot; elementType=&quot;O&quot; x2=&quot;61050.0&quot; y2=&quot;-868090.0&quot;/&gt;
    &lt;atom id=&quot;CPD-12261-atom260&quot; elementType=&quot;O&quot; x2=&quot;-453250.0&quot; y2=&quot;-878660.0&quot;/&gt;
    &lt;atom id=&quot;CPD-12261-atom261&quot; elementType=&quot;N&quot; x2=&quot;465210.0&quot; y2=&quot;-1269530.0&quot;/&gt;
    &lt;atom id=&quot;CPD-12261-atom262&quot; elementType=&quot;O&quot; x2=&quot;190900.0&quot; y2=&quot;-1343220.0&quot; formalCharge=&quot;-1&quot;/&gt;
    &lt;atom id=&quot;CPD-12261-atom263&quot; elementType=&quot;O&quot; x2=&quot;-215270.0&quot; y2=&quot;-941650.0&quot;/&gt;
    &lt;atom id=&quot;CPD-12261-atom264&quot; elementType=&quot;C&quot; x2=&quot;-374590.0&quot; y2=&quot;-899610.0&quot;/&gt;
    &lt;atom id=&quot;CPD-12261-atom265&quot; elementType=&quot;C&quot; x2=&quot;330050.0&quot; y2=&quot;-1306520.0&quot;/&gt;
    &lt;atom id=&quot;CPD-12261-atom266&quot; elementType=&quot;C&quot; x2=&quot;305900.0&quot; y2=&quot;-1227480.0&quot;/&gt;
    &lt;atom id=&quot;CPD-12261-atom267&quot; elementType=&quot;N&quot; x2=&quot;23800.0&quot; y2=&quot;-1003710.0&quot;/&gt;
    &lt;atom id=&quot;CPD-12261-atom268&quot; elementType=&quot;N&quot; x2=&quot;206070.0&quot; y2=&quot;-1127710.0&quot;/&gt;
    &lt;atom id=&quot;CPD-12261-atom269&quot; elementType=&quot;N&quot; x2=&quot;-142440.0&quot; y2=&quot;-666280.0&quot;/&gt;
    &lt;atom id=&quot;CPD-12261-atom270&quot; elementType=&quot;O&quot; x2=&quot;-99200.0&quot; y2=&quot;-824980.0&quot;/&gt;
    &lt;atom id=&quot;CPD-12261-atom271&quot; elementType=&quot;O&quot; x2=&quot;-337190.0&quot; y2=&quot;-761990.0&quot;/&gt;
    &lt;atom id=&quot;CPD-12261-atom272&quot; elementType=&quot;O&quot; x2=&quot;-300780.0&quot; y2=&quot;-624310.0&quot;/&gt;
    &lt;atom id=&quot;CPD-12261-atom273&quot; elementType=&quot;C&quot; x2=&quot;-66670.0&quot; y2=&quot;-699040.0&quot;/&gt;
    &lt;atom id=&quot;CPD-12261-atom274&quot; elementType=&quot;C&quot; x2=&quot;407650.0&quot; y2=&quot;-1328390.0&quot;/&gt;
    &lt;atom id=&quot;CPD-12261-atom275&quot; elementType=&quot;C&quot; x2=&quot;169640.0&quot; y2=&quot;-1265400.0&quot;/&gt;
    &lt;atom id=&quot;CPD-12261-atom276&quot; elementType=&quot;C&quot; x2=&quot;126550.0&quot; y2=&quot;-1104690.0&quot;/&gt;
    &lt;atom id=&quot;CPD-12261-atom277&quot; elementType=&quot;C&quot; x2=&quot;3550.0&quot; y2=&quot;-925980.0&quot;/&gt;
    &lt;atom id=&quot;CPD-12261-atom278&quot; elementType=&quot;C&quot; x2=&quot;103380.0&quot; y2=&quot;-1025730.0&quot;/&gt;
    &lt;atom id=&quot;CPD-12261-atom279&quot; elementType=&quot;C&quot; x2=&quot;-76030.0&quot; y2=&quot;-903950.0&quot;/&gt;
    &lt;atom id=&quot;CPD-12261-atom280&quot; elementType=&quot;C&quot; x2=&quot;228300.0&quot; y2=&quot;-1205600.0&quot;/&gt;
    &lt;atom id=&quot;CPD-12261-atom281&quot; elementType=&quot;C&quot; x2=&quot;-236360.0&quot; y2=&quot;-861830.0&quot;/&gt;
    &lt;atom id=&quot;CPD-12261-atom282&quot; elementType=&quot;C&quot; x2=&quot;-316020.0&quot; y2=&quot;-840810.0&quot;/&gt;
    &lt;atom id=&quot;CPD-12261-atom283&quot; elementType=&quot;C&quot; x2=&quot;-278610.0&quot; y2=&quot;-703200.0&quot;/&gt;
    &lt;atom id=&quot;CPD-12261-atom284&quot; elementType=&quot;C&quot; x2=&quot;-199960.0&quot; y2=&quot;-724150.0&quot;/&gt;
    &lt;atom id=&quot;CPD-12261-atom285&quot; elementType=&quot;C&quot; x2=&quot;-177790.0&quot; y2=&quot;-803040.0&quot;/&gt;
    &lt;atom id=&quot;CPD-12261-atom286&quot; elementType=&quot;C&quot; x2=&quot;546730.0&quot; y2=&quot;-1292690.0&quot;/&gt;
    &lt;atom id=&quot;CPD-12261-atom287&quot; elementType=&quot;C&quot; x2=&quot;592230.0&quot; y2=&quot;-1381360.0&quot;/&gt;
    &lt;atom id=&quot;CPD-12261-atom288&quot; elementType=&quot;O&quot; x2=&quot;562700.0&quot; y2=&quot;-1467390.0&quot;/&gt;
    &lt;atom id=&quot;CPD-12261-atom289&quot; elementType=&quot;N&quot; x2=&quot;673910.0&quot; y2=&quot;-1375440.0&quot;/&gt;
    &lt;atom id=&quot;CPD-12261-atom290&quot; elementType=&quot;C&quot; x2=&quot;731860.0&quot; y2=&quot;-1431950.0&quot;/&gt;
    &lt;atom id=&quot;CPD-12261-atom291&quot; elementType=&quot;C&quot; x2=&quot;811590.0&quot; y2=&quot;-1411860.0&quot;/&gt;
    &lt;atom id=&quot;CPD-12261-atom292&quot; elementType=&quot;C&quot; x2=&quot;711760.0&quot; y2=&quot;-1512680.0&quot;/&gt;
    &lt;atom id=&quot;CPD-12261-atom293&quot; elementType=&quot;O&quot; x2=&quot;811900.0&quot; y2=&quot;-1327630.0&quot;/&gt;
    &lt;atom id=&quot;CPD-12261-atom294&quot; elementType=&quot;O&quot; x2=&quot;870660.0&quot; y2=&quot;-1469450.0&quot; formalCharge=&quot;-1&quot;/&gt;
    &lt;atom id=&quot;CPD-12261-atom295&quot; elementType=&quot;C&quot; x2=&quot;-272770.0&quot; y2=&quot;-999520.0&quot;/&gt;
    &lt;atom id=&quot;CPD-12261-atom296&quot; elementType=&quot;C&quot; x2=&quot;-388910.0&quot; y2=&quot;-1117170.0&quot;/&gt;
    &lt;atom id=&quot;CPD-12261-atom297&quot; elementType=&quot;C&quot; x2=&quot;-309240.0&quot; y2=&quot;-1138190.0&quot;/&gt;
    &lt;atom id=&quot;CPD-12261-atom298&quot; elementType=&quot;C&quot; x2=&quot;-250750.0&quot; y2=&quot;-1080400.0&quot;/&gt;
    &lt;atom id=&quot;CPD-12261-atom299&quot; elementType=&quot;O&quot; x2=&quot;-352500.0&quot; y2=&quot;-979490.0&quot;/&gt;
    &lt;atom id=&quot;CPD-12261-atom300&quot; elementType=&quot;C&quot; x2=&quot;-410990.0&quot; y2=&quot;-1037290.0&quot;/&gt;
    &lt;atom id=&quot;CPD-12261-atom301&quot; elementType=&quot;O&quot; x2=&quot;-447480.0&quot; y2=&quot;-1175960.0&quot;/&gt;
    &lt;atom id=&quot;CPD-12261-atom302&quot; elementType=&quot;O&quot; x2=&quot;-287160.0&quot; y2=&quot;-1218080.0&quot;/&gt;
    &lt;atom id=&quot;CPD-12261-atom303&quot; elementType=&quot;N&quot; x2=&quot;-171010.0&quot; y2=&quot;-1100420.0&quot;/&gt;
    &lt;atom id=&quot;CPD-12261-atom304&quot; elementType=&quot;C&quot; x2=&quot;-149990.0&quot; y2=&quot;-1181230.0&quot;/&gt;
    &lt;atom id=&quot;CPD-12261-atom305&quot; elementType=&quot;C&quot; x2=&quot;-69260.0&quot; y2=&quot;-1201330.0&quot;/&gt;
    &lt;atom id=&quot;CPD-12261-atom306&quot; elementType=&quot;O&quot; x2=&quot;-207500.0&quot; y2=&quot;-1239110.0&quot;/&gt;
    &lt;atom id=&quot;CPD-12261-atom307&quot; elementType=&quot;C&quot; x2=&quot;-490660.0&quot; y2=&quot;-1016270.0&quot;/&gt;
    &lt;atom id=&quot;CPD-12261-atom308&quot; elementType=&quot;O&quot; x2=&quot;-512750.0&quot; y2=&quot;-936380.0&quot;/&gt;
    &lt;atom id=&quot;CPD-12261-atom309&quot; elementType=&quot;C&quot; x2=&quot;605300.0&quot; y2=&quot;-1233900.0&quot;/&gt;
    &lt;atom id=&quot;CPD-12261-atom310&quot; elementType=&quot;C&quot; x2=&quot;579290.0&quot; y2=&quot;-1155590.0&quot;/&gt;
    &lt;atom id=&quot;CPD-12261-atom311&quot; elementType=&quot;C&quot; x2=&quot;634090.0&quot; y2=&quot;-1093920.0&quot;/&gt;
    &lt;atom id=&quot;CPD-12261-atom312&quot; elementType=&quot;C&quot; x2=&quot;714900.0&quot; y2=&quot;-1110550.0&quot;/&gt;
    &lt;atom id=&quot;CPD-12261-atom313&quot; elementType=&quot;C&quot; x2=&quot;740900.0&quot; y2=&quot;-1188850.0&quot;/&gt;
    &lt;atom id=&quot;CPD-12261-atom314&quot; elementType=&quot;O&quot; x2=&quot;703930.0&quot; y2=&quot;-1262610.0&quot;/&gt;
    &lt;atom id=&quot;CPD-12261-atom315&quot; elementType=&quot;O&quot; x2=&quot;814650.0&quot; y2=&quot;-1225820.0&quot; formalCharge=&quot;-1&quot;/&gt;
    &lt;atom id=&quot;CPD-12261-atom316&quot; elementType=&quot;C&quot; x2=&quot;3950040.0&quot; y2=&quot;-2113080.0&quot;/&gt;
    &lt;atom id=&quot;CPD-12261-atom317&quot; elementType=&quot;C&quot; x2=&quot;4082060.0&quot; y2=&quot;-2275110.0&quot;/&gt;
    &lt;atom id=&quot;CPD-12261-atom318&quot; elementType=&quot;C&quot; x2=&quot;4082060.0&quot; y2=&quot;-2356120.0&quot;/&gt;
    &lt;atom id=&quot;CPD-12261-atom319&quot; elementType=&quot;C&quot; x2=&quot;4011060.0&quot; y2=&quot;-2152090.0&quot;/&gt;
    &lt;atom id=&quot;CPD-12261-atom320&quot; elementType=&quot;C&quot; x2=&quot;4011060.0&quot; y2=&quot;-2233090.0&quot;/&gt;
   &lt;/atomArray&gt;
   &lt;bondArray&gt;
    &lt;bond id=&quot;CPD-12261-bond1&quot; atomRefs=&quot;CPD-12261-atom39 CPD-12261-atom40&quot; order=&quot;1&quot;/&gt;
    &lt;bond id=&quot;CPD-12261-bond2&quot; atomRefs=&quot;CPD-12261-atom38 CPD-12261-atom39&quot; order=&quot;1&quot;/&gt;
    &lt;bond id=&quot;CPD-12261-bond3&quot; atomRefs=&quot;CPD-12261-atom36 CPD-12261-atom40&quot; order=&quot;1&quot;/&gt;
    &lt;bond id=&quot;CPD-12261-bond4&quot; atomRefs=&quot;CPD-12261-atom36 CPD-12261-atom37&quot; order=&quot;1&quot;/&gt;
    &lt;bond id=&quot;CPD-12261-bond5&quot; atomRefs=&quot;CPD-12261-atom32 CPD-12261-atom34&quot; order=&quot;1&quot;/&gt;
    &lt;bond id=&quot;CPD-12261-bond6&quot; atomRefs=&quot;CPD-12261-atom31 CPD-12261-atom33&quot; order=&quot;1&quot;/&gt;
    &lt;bond id=&quot;CPD-12261-bond7&quot; atomRefs=&quot;CPD-12261-atom30 CPD-12261-atom35&quot; order=&quot;1&quot;/&gt;
    &lt;bond id=&quot;CPD-12261-bond8&quot; atomRefs=&quot;CPD-12261-atom27 CPD-12261-atom42&quot; order=&quot;1&quot;/&gt;
    &lt;bond id=&quot;CPD-12261-bond9&quot; atomRefs=&quot;CPD-12261-atom27 CPD-12261-atom41&quot; order=&quot;1&quot;/&gt;
    &lt;bond id=&quot;CPD-12261-bond10&quot; atomRefs=&quot;CPD-12261-atom26 CPD-12261-atom42&quot; order=&quot;1&quot;/&gt;
    &lt;bond id=&quot;CPD-12261-bond11&quot; atomRefs=&quot;CPD-12261-atom38 CPD-12261-atom26&quot; order=&quot;1&quot;/&gt;
    &lt;bond id=&quot;CPD-12261-bond12&quot; atomRefs=&quot;CPD-12261-atom25 CPD-12261-atom38&quot; order=&quot;1&quot;/&gt;
    &lt;bond id=&quot;CPD-12261-bond13&quot; atomRefs=&quot;CPD-12261-atom25 CPD-12261-atom37&quot; order=&quot;1&quot;/&gt;
    &lt;bond id=&quot;CPD-12261-bond14&quot; atomRefs=&quot;CPD-12261-atom40 CPD-12261-atom24&quot; order=&quot;1&quot;/&gt;
    &lt;bond id=&quot;CPD-12261-bond15&quot; atomRefs=&quot;CPD-12261-atom24 CPD-12261-atom34&quot; order=&quot;1&quot;/&gt;
    &lt;bond id=&quot;CPD-12261-bond16&quot; atomRefs=&quot;CPD-12261-atom23 CPD-12261-atom41&quot; order=&quot;1&quot;/&gt;
    &lt;bond id=&quot;CPD-12261-bond17&quot; atomRefs=&quot;CPD-12261-atom39 CPD-12261-atom22&quot; order=&quot;1&quot;/&gt;
    &lt;bond id=&quot;CPD-12261-bond18&quot; atomRefs=&quot;CPD-12261-atom22 CPD-12261-atom28&quot; order=&quot;1&quot;/&gt;
    &lt;bond id=&quot;CPD-12261-bond19&quot; atomRefs=&quot;CPD-12261-atom35 CPD-12261-atom21&quot; order=&quot;1&quot;/&gt;
    &lt;bond id=&quot;CPD-12261-bond20&quot; atomRefs=&quot;CPD-12261-atom21 CPD-12261-atom31&quot; order=&quot;1&quot;/&gt;
    &lt;bond id=&quot;CPD-12261-bond21&quot; atomRefs=&quot;CPD-12261-atom20 CPD-12261-atom33&quot; order=&quot;1&quot;/&gt;
    &lt;bond id=&quot;CPD-12261-bond22&quot; atomRefs=&quot;CPD-12261-atom20 CPD-12261-atom32&quot; order=&quot;1&quot;/&gt;
    &lt;bond id=&quot;CPD-12261-bond23&quot; atomRefs=&quot;CPD-12261-atom108 CPD-12261-atom23&quot; order=&quot;1&quot;/&gt;
    &lt;bond id=&quot;CPD-12261-bond24&quot; atomRefs=&quot;CPD-12261-atom19 CPD-12261-atom35&quot; order=&quot;1&quot;/&gt;
    &lt;bond id=&quot;CPD-12261-bond25&quot; atomRefs=&quot;CPD-12261-atom18 CPD-12261-atom29&quot; order=&quot;1&quot;/&gt;
    &lt;bond id=&quot;CPD-12261-bond26&quot; atomRefs=&quot;CPD-12261-atom18 CPD-12261-atom19&quot; order=&quot;1&quot;/&gt;
    &lt;bond id=&quot;CPD-12261-bond27&quot; atomRefs=&quot;CPD-12261-atom37 CPD-12261-atom17&quot; order=&quot;1&quot;/&gt;
    &lt;bond id=&quot;CPD-12261-bond28&quot; atomRefs=&quot;CPD-12261-atom16 CPD-12261-atom42&quot; order=&quot;1&quot;/&gt;
    &lt;bond id=&quot;CPD-12261-bond29&quot; atomRefs=&quot;CPD-12261-atom15 CPD-12261-atom41&quot; order=&quot;1&quot;/&gt;
    &lt;bond id=&quot;CPD-12261-bond30&quot; atomRefs=&quot;CPD-12261-atom36 CPD-12261-atom14&quot; order=&quot;1&quot;/&gt;
    &lt;bond id=&quot;CPD-12261-bond31&quot; atomRefs=&quot;CPD-12261-atom13 CPD-12261-atom30&quot; order=&quot;1&quot;/&gt;
    &lt;bond id=&quot;CPD-12261-bond32&quot; atomRefs=&quot;CPD-12261-atom12 CPD-12261-atom29&quot; order=&quot;1&quot;/&gt;
    &lt;bond id=&quot;CPD-12261-bond33&quot; atomRefs=&quot;CPD-12261-atom11 CPD-12261-atom17&quot; order=&quot;1&quot;/&gt;
    &lt;bond id=&quot;CPD-12261-bond34&quot; atomRefs=&quot;CPD-12261-atom10 CPD-12261-atom42&quot; order=&quot;2&quot;/&gt;
    &lt;bond id=&quot;CPD-12261-bond35&quot; atomRefs=&quot;CPD-12261-atom9 CPD-12261-atom41&quot; order=&quot;2&quot;/&gt;
    &lt;bond id=&quot;CPD-12261-bond36&quot; atomRefs=&quot;CPD-12261-atom8 CPD-12261-atom32&quot; order=&quot;2&quot;/&gt;
    &lt;bond id=&quot;CPD-12261-bond37&quot; atomRefs=&quot;CPD-12261-atom7 CPD-12261-atom31&quot; order=&quot;2&quot;/&gt;
    &lt;bond id=&quot;CPD-12261-bond38&quot; atomRefs=&quot;CPD-12261-atom6 CPD-12261-atom30&quot; order=&quot;2&quot;/&gt;
    &lt;bond id=&quot;CPD-12261-bond39&quot; atomRefs=&quot;CPD-12261-atom5 CPD-12261-atom29&quot; order=&quot;2&quot;/&gt;
    &lt;bond id=&quot;CPD-12261-bond40&quot; atomRefs=&quot;CPD-12261-atom4 CPD-12261-atom28&quot; order=&quot;2&quot;/&gt;
    &lt;bond id=&quot;CPD-12261-bond41&quot; atomRefs=&quot;CPD-12261-atom34 CPD-12261-atom3&quot; order=&quot;1&quot;/&gt;
    &lt;bond id=&quot;CPD-12261-bond42&quot; atomRefs=&quot;CPD-12261-atom33 CPD-12261-atom2&quot; order=&quot;1&quot;/&gt;
    &lt;bond id=&quot;CPD-12261-bond43&quot; atomRefs=&quot;CPD-12261-atom1 CPD-12261-atom28&quot; order=&quot;1&quot;/&gt;
    &lt;bond id=&quot;CPD-12261-bond44&quot; atomRefs=&quot;CPD-12261-atom43 CPD-12261-atom12&quot; order=&quot;1&quot;/&gt;
    &lt;bond id=&quot;CPD-12261-bond45&quot; atomRefs=&quot;CPD-12261-atom43 CPD-12261-atom44&quot; order=&quot;1&quot;/&gt;
    &lt;bond id=&quot;CPD-12261-bond46&quot; atomRefs=&quot;CPD-12261-atom44 CPD-12261-atom45&quot; order=&quot;2&quot;/&gt;
    &lt;bond id=&quot;CPD-12261-bond47&quot; atomRefs=&quot;CPD-12261-atom44 CPD-12261-atom46&quot; order=&quot;1&quot;/&gt;
    &lt;bond id=&quot;CPD-12261-bond48&quot; atomRefs=&quot;CPD-12261-atom43 CPD-12261-atom47&quot; order=&quot;1&quot;/&gt;
    &lt;bond id=&quot;CPD-12261-bond49&quot; atomRefs=&quot;CPD-12261-atom47 CPD-12261-atom48&quot; order=&quot;1&quot;/&gt;
    &lt;bond id=&quot;CPD-12261-bond50&quot; atomRefs=&quot;CPD-12261-atom48 CPD-12261-atom49&quot; order=&quot;1&quot;/&gt;
    &lt;bond id=&quot;CPD-12261-bond51&quot; atomRefs=&quot;CPD-12261-atom49 CPD-12261-atom50&quot; order=&quot;1&quot;/&gt;
    &lt;bond id=&quot;CPD-12261-bond52&quot; atomRefs=&quot;CPD-12261-atom50 CPD-12261-atom51&quot; order=&quot;1&quot;/&gt;
    &lt;bond id=&quot;CPD-12261-bond53&quot; atomRefs=&quot;CPD-12261-atom50 CPD-12261-atom52&quot; order=&quot;1&quot;/&gt;
    &lt;bond id=&quot;CPD-12261-bond54&quot; atomRefs=&quot;CPD-12261-atom52 CPD-12261-atom53&quot; order=&quot;1&quot;/&gt;
    &lt;bond id=&quot;CPD-12261-bond55&quot; atomRefs=&quot;CPD-12261-atom52 CPD-12261-atom54&quot; order=&quot;2&quot;/&gt;
    &lt;bond id=&quot;CPD-12261-bond56&quot; atomRefs=&quot;CPD-12261-atom55 CPD-12261-atom46&quot; order=&quot;1&quot;/&gt;
    &lt;bond id=&quot;CPD-12261-bond57&quot; atomRefs=&quot;CPD-12261-atom55 CPD-12261-atom56&quot; order=&quot;1&quot;/&gt;
    &lt;bond id=&quot;CPD-12261-bond58&quot; atomRefs=&quot;CPD-12261-atom55 CPD-12261-atom57&quot; order=&quot;1&quot;/&gt;
    &lt;bond id=&quot;CPD-12261-bond59&quot; atomRefs=&quot;CPD-12261-atom56 CPD-12261-atom58&quot; order=&quot;2&quot;/&gt;
    &lt;bond id=&quot;CPD-12261-bond60&quot; atomRefs=&quot;CPD-12261-atom56 CPD-12261-atom59&quot; order=&quot;1&quot;/&gt;
    &lt;bond id=&quot;CPD-12261-bond61&quot; atomRefs=&quot;CPD-12261-atom74 CPD-12261-atom75&quot; order=&quot;1&quot;/&gt;
    &lt;bond id=&quot;CPD-12261-bond62&quot; atomRefs=&quot;CPD-12261-atom64 CPD-12261-atom65&quot; order=&quot;1&quot;/&gt;
    &lt;bond id=&quot;CPD-12261-bond63&quot; atomRefs=&quot;CPD-12261-atom76 CPD-12261-atom77&quot; order=&quot;1&quot;/&gt;
    &lt;bond id=&quot;CPD-12261-bond64&quot; atomRefs=&quot;CPD-12261-atom65 CPD-12261-atom66&quot; order=&quot;1&quot;/&gt;
    &lt;bond id=&quot;CPD-12261-bond65&quot; atomRefs=&quot;CPD-12261-atom91 CPD-12261-atom90&quot; order=&quot;1&quot;/&gt;
    &lt;bond id=&quot;CPD-12261-bond66&quot; atomRefs=&quot;CPD-12261-atom93 CPD-12261-atom94&quot; order=&quot;1&quot;/&gt;
    &lt;bond id=&quot;CPD-12261-bond67&quot; atomRefs=&quot;CPD-12261-atom94 CPD-12261-atom91&quot; order=&quot;2&quot;/&gt;
    &lt;bond id=&quot;CPD-12261-bond68&quot; atomRefs=&quot;CPD-12261-atom93 CPD-12261-atom95&quot; order=&quot;1&quot;/&gt;
    &lt;bond id=&quot;CPD-12261-bond69&quot; atomRefs=&quot;CPD-12261-atom66 CPD-12261-atom67&quot; order=&quot;2&quot;/&gt;
    &lt;bond id=&quot;CPD-12261-bond70&quot; atomRefs=&quot;CPD-12261-atom96 CPD-12261-atom97&quot; order=&quot;1&quot;/&gt;
    &lt;bond id=&quot;CPD-12261-bond71&quot; atomRefs=&quot;CPD-12261-atom66 CPD-12261-atom68&quot; order=&quot;1&quot;/&gt;
    &lt;bond id=&quot;CPD-12261-bond72&quot; atomRefs=&quot;CPD-12261-atom67 CPD-12261-atom69&quot; order=&quot;1&quot;/&gt;
    &lt;bond id=&quot;CPD-12261-bond73&quot; atomRefs=&quot;CPD-12261-atom78 CPD-12261-atom79&quot; order=&quot;1&quot;/&gt;
    &lt;bond id=&quot;CPD-12261-bond74&quot; atomRefs=&quot;CPD-12261-atom96 CPD-12261-atom95&quot; order=&quot;1&quot;/&gt;
    &lt;bond id=&quot;CPD-12261-bond75&quot; atomRefs=&quot;CPD-12261-atom98 CPD-12261-atom99&quot; order=&quot;1&quot;/&gt;
    &lt;bond id=&quot;CPD-12261-bond76&quot; atomRefs=&quot;CPD-12261-atom99 CPD-12261-atom96&quot; order=&quot;2&quot;/&gt;
    &lt;bond id=&quot;CPD-12261-bond77&quot; atomRefs=&quot;CPD-12261-atom98 CPD-12261-atom100&quot; order=&quot;1&quot;/&gt;
    &lt;bond id=&quot;CPD-12261-bond78&quot; atomRefs=&quot;CPD-12261-atom79 CPD-12261-atom76&quot; order=&quot;2&quot;/&gt;
    &lt;bond id=&quot;CPD-12261-bond79&quot; atomRefs=&quot;CPD-12261-atom101 CPD-12261-atom102&quot; order=&quot;1&quot;/&gt;
    &lt;bond id=&quot;CPD-12261-bond80&quot; atomRefs=&quot;CPD-12261-atom78 CPD-12261-atom80&quot; order=&quot;1&quot;/&gt;
    &lt;bond id=&quot;CPD-12261-bond81&quot; atomRefs=&quot;CPD-12261-atom62 CPD-12261-atom64&quot; order=&quot;1&quot;/&gt;
    &lt;bond id=&quot;CPD-12261-bond82&quot; atomRefs=&quot;CPD-12261-atom81 CPD-12261-atom82&quot; order=&quot;1&quot;/&gt;
    &lt;bond id=&quot;CPD-12261-bond83&quot; atomRefs=&quot;CPD-12261-atom101 CPD-12261-atom100&quot; order=&quot;1&quot;/&gt;
    &lt;bond id=&quot;CPD-12261-bond84&quot; atomRefs=&quot;CPD-12261-atom103 CPD-12261-atom104&quot; order=&quot;1&quot;/&gt;
    &lt;bond id=&quot;CPD-12261-bond85&quot; atomRefs=&quot;CPD-12261-atom104 CPD-12261-atom101&quot; order=&quot;2&quot;/&gt;
    &lt;bond id=&quot;CPD-12261-bond86&quot; atomRefs=&quot;CPD-12261-atom103 CPD-12261-atom105&quot; order=&quot;1&quot;/&gt;
    &lt;bond id=&quot;CPD-12261-bond87&quot; atomRefs=&quot;CPD-12261-atom106 CPD-12261-atom107&quot; order=&quot;1&quot;/&gt;
    &lt;bond id=&quot;CPD-12261-bond88&quot; atomRefs=&quot;CPD-12261-atom60 CPD-12261-atom61&quot; order=&quot;1&quot;/&gt;
    &lt;bond id=&quot;CPD-12261-bond89&quot; atomRefs=&quot;CPD-12261-atom61 CPD-12261-atom62&quot; order=&quot;2&quot;/&gt;
    &lt;bond id=&quot;CPD-12261-bond90&quot; atomRefs=&quot;CPD-12261-atom81 CPD-12261-atom80&quot; order=&quot;1&quot;/&gt;
    &lt;bond id=&quot;CPD-12261-bond91&quot; atomRefs=&quot;CPD-12261-atom83 CPD-12261-atom84&quot; order=&quot;1&quot;/&gt;
    &lt;bond id=&quot;CPD-12261-bond92&quot; atomRefs=&quot;CPD-12261-atom106 CPD-12261-atom105&quot; order=&quot;1&quot;/&gt;
    &lt;bond id=&quot;CPD-12261-bond93&quot; atomRefs=&quot;CPD-12261-atom108 CPD-12261-atom109&quot; order=&quot;1&quot;/&gt;
    &lt;bond id=&quot;CPD-12261-bond94&quot; atomRefs=&quot;CPD-12261-atom109 CPD-12261-atom106&quot; order=&quot;2&quot;/&gt;
    &lt;bond id=&quot;CPD-12261-bond95&quot; atomRefs=&quot;CPD-12261-atom84 CPD-12261-atom81&quot; order=&quot;2&quot;/&gt;
    &lt;bond id=&quot;CPD-12261-bond96&quot; atomRefs=&quot;CPD-12261-atom83 CPD-12261-atom85&quot; order=&quot;1&quot;/&gt;
    &lt;bond id=&quot;CPD-12261-bond97&quot; atomRefs=&quot;CPD-12261-atom69 CPD-12261-atom70&quot; order=&quot;1&quot;/&gt;
    &lt;bond id=&quot;CPD-12261-bond98&quot; atomRefs=&quot;CPD-12261-atom86 CPD-12261-atom87&quot; order=&quot;1&quot;/&gt;
    &lt;bond id=&quot;CPD-12261-bond99&quot; atomRefs=&quot;CPD-12261-atom70 CPD-12261-atom71&quot; order=&quot;1&quot;/&gt;
    &lt;bond id=&quot;CPD-12261-bond100&quot; atomRefs=&quot;CPD-12261-atom71 CPD-12261-atom72&quot; order=&quot;2&quot;/&gt;
    &lt;bond id=&quot;CPD-12261-bond101&quot; atomRefs=&quot;CPD-12261-atom71 CPD-12261-atom73&quot; order=&quot;1&quot;/&gt;
    &lt;bond id=&quot;CPD-12261-bond102&quot; atomRefs=&quot;CPD-12261-atom72 CPD-12261-atom74&quot; order=&quot;1&quot;/&gt;
    &lt;bond id=&quot;CPD-12261-bond103&quot; atomRefs=&quot;CPD-12261-atom86 CPD-12261-atom85&quot; order=&quot;1&quot;/&gt;
    &lt;bond id=&quot;CPD-12261-bond104&quot; atomRefs=&quot;CPD-12261-atom88 CPD-12261-atom89&quot; order=&quot;1&quot;/&gt;
    &lt;bond id=&quot;CPD-12261-bond105&quot; atomRefs=&quot;CPD-12261-atom89 CPD-12261-atom86&quot; order=&quot;2&quot;/&gt;
    &lt;bond id=&quot;CPD-12261-bond106&quot; atomRefs=&quot;CPD-12261-atom88 CPD-12261-atom90&quot; order=&quot;1&quot;/&gt;
    &lt;bond id=&quot;CPD-12261-bond107&quot; atomRefs=&quot;CPD-12261-atom61 CPD-12261-atom63&quot; order=&quot;1&quot;/&gt;
    &lt;bond id=&quot;CPD-12261-bond108&quot; atomRefs=&quot;CPD-12261-atom91 CPD-12261-atom92&quot; order=&quot;1&quot;/&gt;
    &lt;bond id=&quot;CPD-12261-bond109&quot; atomRefs=&quot;CPD-12261-atom110 CPD-12261-atom14&quot; order=&quot;1&quot;/&gt;
    &lt;bond id=&quot;CPD-12261-bond110&quot; atomRefs=&quot;CPD-12261-atom113 CPD-12261-atom110&quot; order=&quot;1&quot;/&gt;
    &lt;bond id=&quot;CPD-12261-bond111&quot; atomRefs=&quot;CPD-12261-atom110 CPD-12261-atom114&quot; order=&quot;1&quot;/&gt;
    &lt;bond id=&quot;CPD-12261-bond112&quot; atomRefs=&quot;CPD-12261-atom111 CPD-12261-atom112&quot; order=&quot;1&quot;/&gt;
    &lt;bond id=&quot;CPD-12261-bond113&quot; atomRefs=&quot;CPD-12261-atom112 CPD-12261-atom113&quot; order=&quot;1&quot;/&gt;
    &lt;bond id=&quot;CPD-12261-bond114&quot; atomRefs=&quot;CPD-12261-atom114 CPD-12261-atom115&quot; order=&quot;1&quot;/&gt;
    &lt;bond id=&quot;CPD-12261-bond115&quot; atomRefs=&quot;CPD-12261-atom111 CPD-12261-atom115&quot; order=&quot;1&quot;/&gt;
    &lt;bond id=&quot;CPD-12261-bond116&quot; atomRefs=&quot;CPD-12261-atom111 CPD-12261-atom143&quot; order=&quot;1&quot;/&gt;
    &lt;bond id=&quot;CPD-12261-bond117&quot; atomRefs=&quot;CPD-12261-atom112 CPD-12261-atom116&quot; order=&quot;1&quot;/&gt;
    &lt;bond id=&quot;CPD-12261-bond118&quot; atomRefs=&quot;CPD-12261-atom113 CPD-12261-atom117&quot; order=&quot;1&quot;/&gt;
    &lt;bond id=&quot;CPD-12261-bond119&quot; atomRefs=&quot;CPD-12261-atom117 CPD-12261-atom118&quot; order=&quot;1&quot;/&gt;
    &lt;bond id=&quot;CPD-12261-bond120&quot; atomRefs=&quot;CPD-12261-atom118 CPD-12261-atom119&quot; order=&quot;1&quot;/&gt;
    &lt;bond id=&quot;CPD-12261-bond121&quot; atomRefs=&quot;CPD-12261-atom118 CPD-12261-atom120&quot; order=&quot;2&quot;/&gt;
    &lt;bond id=&quot;CPD-12261-bond122&quot; atomRefs=&quot;CPD-12261-atom115 CPD-12261-atom121&quot; order=&quot;1&quot;/&gt;
    &lt;bond id=&quot;CPD-12261-bond123&quot; atomRefs=&quot;CPD-12261-atom121 CPD-12261-atom122&quot; order=&quot;1&quot;/&gt;
    &lt;bond id=&quot;CPD-12261-bond124&quot; atomRefs=&quot;CPD-12261-atom155 CPD-12261-atom156&quot; order=&quot;1&quot;/&gt;
    &lt;bond id=&quot;CPD-12261-bond125&quot; atomRefs=&quot;CPD-12261-atom154 CPD-12261-atom155&quot; order=&quot;1&quot;/&gt;
    &lt;bond id=&quot;CPD-12261-bond126&quot; atomRefs=&quot;CPD-12261-atom152 CPD-12261-atom156&quot; order=&quot;1&quot;/&gt;
    &lt;bond id=&quot;CPD-12261-bond127&quot; atomRefs=&quot;CPD-12261-atom152 CPD-12261-atom153&quot; order=&quot;1&quot;/&gt;
    &lt;bond id=&quot;CPD-12261-bond128&quot; atomRefs=&quot;CPD-12261-atom148 CPD-12261-atom150&quot; order=&quot;1&quot;/&gt;
    &lt;bond id=&quot;CPD-12261-bond129&quot; atomRefs=&quot;CPD-12261-atom147 CPD-12261-atom149&quot; order=&quot;1&quot;/&gt;
    &lt;bond id=&quot;CPD-12261-bond130&quot; atomRefs=&quot;CPD-12261-atom146 CPD-12261-atom151&quot; order=&quot;1&quot;/&gt;
    &lt;bond id=&quot;CPD-12261-bond131&quot; atomRefs=&quot;CPD-12261-atom154 CPD-12261-atom143&quot; order=&quot;1&quot;/&gt;
    &lt;bond id=&quot;CPD-12261-bond132&quot; atomRefs=&quot;CPD-12261-atom142 CPD-12261-atom154&quot; order=&quot;1&quot;/&gt;
    &lt;bond id=&quot;CPD-12261-bond133&quot; atomRefs=&quot;CPD-12261-atom142 CPD-12261-atom153&quot; order=&quot;1&quot;/&gt;
    &lt;bond id=&quot;CPD-12261-bond134&quot; atomRefs=&quot;CPD-12261-atom156 CPD-12261-atom141&quot; order=&quot;1&quot;/&gt;
    &lt;bond id=&quot;CPD-12261-bond135&quot; atomRefs=&quot;CPD-12261-atom141 CPD-12261-atom150&quot; order=&quot;1&quot;/&gt;
    &lt;bond id=&quot;CPD-12261-bond136&quot; atomRefs=&quot;CPD-12261-atom155 CPD-12261-atom140&quot; order=&quot;1&quot;/&gt;
    &lt;bond id=&quot;CPD-12261-bond137&quot; atomRefs=&quot;CPD-12261-atom140 CPD-12261-atom144&quot; order=&quot;1&quot;/&gt;
    &lt;bond id=&quot;CPD-12261-bond138&quot; atomRefs=&quot;CPD-12261-atom151 CPD-12261-atom139&quot; order=&quot;1&quot;/&gt;
    &lt;bond id=&quot;CPD-12261-bond139&quot; atomRefs=&quot;CPD-12261-atom139 CPD-12261-atom147&quot; order=&quot;1&quot;/&gt;
    &lt;bond id=&quot;CPD-12261-bond140&quot; atomRefs=&quot;CPD-12261-atom138 CPD-12261-atom149&quot; order=&quot;1&quot;/&gt;
    &lt;bond id=&quot;CPD-12261-bond141&quot; atomRefs=&quot;CPD-12261-atom138 CPD-12261-atom148&quot; order=&quot;1&quot;/&gt;
    &lt;bond id=&quot;CPD-12261-bond142&quot; atomRefs=&quot;CPD-12261-atom137 CPD-12261-atom151&quot; order=&quot;1&quot;/&gt;
    &lt;bond id=&quot;CPD-12261-bond143&quot; atomRefs=&quot;CPD-12261-atom136 CPD-12261-atom145&quot; order=&quot;1&quot;/&gt;
    &lt;bond id=&quot;CPD-12261-bond144&quot; atomRefs=&quot;CPD-12261-atom136 CPD-12261-atom137&quot; order=&quot;1&quot;/&gt;
    &lt;bond id=&quot;CPD-12261-bond145&quot; atomRefs=&quot;CPD-12261-atom153 CPD-12261-atom135&quot; order=&quot;1&quot;/&gt;
    &lt;bond id=&quot;CPD-12261-bond146&quot; atomRefs=&quot;CPD-12261-atom152 CPD-12261-atom134&quot; order=&quot;1&quot;/&gt;
    &lt;bond id=&quot;CPD-12261-bond147&quot; atomRefs=&quot;CPD-12261-atom133 CPD-12261-atom146&quot; order=&quot;1&quot;/&gt;
    &lt;bond id=&quot;CPD-12261-bond148&quot; atomRefs=&quot;CPD-12261-atom132 CPD-12261-atom145&quot; order=&quot;1&quot;/&gt;
    &lt;bond id=&quot;CPD-12261-bond149&quot; atomRefs=&quot;CPD-12261-atom131 CPD-12261-atom135&quot; order=&quot;1&quot;/&gt;
    &lt;bond id=&quot;CPD-12261-bond150&quot; atomRefs=&quot;CPD-12261-atom130 CPD-12261-atom148&quot; order=&quot;2&quot;/&gt;
    &lt;bond id=&quot;CPD-12261-bond151&quot; atomRefs=&quot;CPD-12261-atom129 CPD-12261-atom147&quot; order=&quot;2&quot;/&gt;
    &lt;bond id=&quot;CPD-12261-bond152&quot; atomRefs=&quot;CPD-12261-atom128 CPD-12261-atom146&quot; order=&quot;2&quot;/&gt;
    &lt;bond id=&quot;CPD-12261-bond153&quot; atomRefs=&quot;CPD-12261-atom127 CPD-12261-atom145&quot; order=&quot;2&quot;/&gt;
    &lt;bond id=&quot;CPD-12261-bond154&quot; atomRefs=&quot;CPD-12261-atom126 CPD-12261-atom144&quot; order=&quot;2&quot;/&gt;
    &lt;bond id=&quot;CPD-12261-bond155&quot; atomRefs=&quot;CPD-12261-atom150 CPD-12261-atom125&quot; order=&quot;1&quot;/&gt;
    &lt;bond id=&quot;CPD-12261-bond156&quot; atomRefs=&quot;CPD-12261-atom149 CPD-12261-atom124&quot; order=&quot;1&quot;/&gt;
    &lt;bond id=&quot;CPD-12261-bond157&quot; atomRefs=&quot;CPD-12261-atom123 CPD-12261-atom144&quot; order=&quot;1&quot;/&gt;
    &lt;bond id=&quot;CPD-12261-bond158&quot; atomRefs=&quot;CPD-12261-atom157 CPD-12261-atom132&quot; order=&quot;1&quot;/&gt;
    &lt;bond id=&quot;CPD-12261-bond159&quot; atomRefs=&quot;CPD-12261-atom157 CPD-12261-atom158&quot; order=&quot;1&quot;/&gt;
    &lt;bond id=&quot;CPD-12261-bond160&quot; atomRefs=&quot;CPD-12261-atom158 CPD-12261-atom159&quot; order=&quot;2&quot;/&gt;
    &lt;bond id=&quot;CPD-12261-bond161&quot; atomRefs=&quot;CPD-12261-atom158 CPD-12261-atom160&quot; order=&quot;1&quot;/&gt;
    &lt;bond id=&quot;CPD-12261-bond162&quot; atomRefs=&quot;CPD-12261-atom157 CPD-12261-atom161&quot; order=&quot;1&quot;/&gt;
    &lt;bond id=&quot;CPD-12261-bond163&quot; atomRefs=&quot;CPD-12261-atom161 CPD-12261-atom162&quot; order=&quot;1&quot;/&gt;
    &lt;bond id=&quot;CPD-12261-bond164&quot; atomRefs=&quot;CPD-12261-atom162 CPD-12261-atom163&quot; order=&quot;1&quot;/&gt;
    &lt;bond id=&quot;CPD-12261-bond165&quot; atomRefs=&quot;CPD-12261-atom163 CPD-12261-atom164&quot; order=&quot;1&quot;/&gt;
    &lt;bond id=&quot;CPD-12261-bond166&quot; atomRefs=&quot;CPD-12261-atom164 CPD-12261-atom165&quot; order=&quot;1&quot;/&gt;
    &lt;bond id=&quot;CPD-12261-bond167&quot; atomRefs=&quot;CPD-12261-atom164 CPD-12261-atom166&quot; order=&quot;1&quot;/&gt;
    &lt;bond id=&quot;CPD-12261-bond168&quot; atomRefs=&quot;CPD-12261-atom166 CPD-12261-atom167&quot; order=&quot;1&quot;/&gt;
    &lt;bond id=&quot;CPD-12261-bond169&quot; atomRefs=&quot;CPD-12261-atom166 CPD-12261-atom168&quot; order=&quot;2&quot;/&gt;
    &lt;bond id=&quot;CPD-12261-bond170&quot; atomRefs=&quot;CPD-12261-atom169 CPD-12261-atom160&quot; order=&quot;1&quot;/&gt;
    &lt;bond id=&quot;CPD-12261-bond171&quot; atomRefs=&quot;CPD-12261-atom169 CPD-12261-atom170&quot; order=&quot;1&quot;/&gt;
    &lt;bond id=&quot;CPD-12261-bond172&quot; atomRefs=&quot;CPD-12261-atom169 CPD-12261-atom171&quot; order=&quot;1&quot;/&gt;
    &lt;bond id=&quot;CPD-12261-bond173&quot; atomRefs=&quot;CPD-12261-atom170 CPD-12261-atom172&quot; order=&quot;2&quot;/&gt;
    &lt;bond id=&quot;CPD-12261-bond174&quot; atomRefs=&quot;CPD-12261-atom170 CPD-12261-atom173&quot; order=&quot;1&quot;/&gt;
    &lt;bond id=&quot;CPD-12261-bond175&quot; atomRefs=&quot;CPD-12261-atom174 CPD-12261-atom134&quot; order=&quot;1&quot;/&gt;
    &lt;bond id=&quot;CPD-12261-bond176&quot; atomRefs=&quot;CPD-12261-atom177 CPD-12261-atom174&quot; order=&quot;1&quot;/&gt;
    &lt;bond id=&quot;CPD-12261-bond177&quot; atomRefs=&quot;CPD-12261-atom174 CPD-12261-atom178&quot; order=&quot;1&quot;/&gt;
    &lt;bond id=&quot;CPD-12261-bond178&quot; atomRefs=&quot;CPD-12261-atom175 CPD-12261-atom176&quot; order=&quot;1&quot;/&gt;
    &lt;bond id=&quot;CPD-12261-bond179&quot; atomRefs=&quot;CPD-12261-atom176 CPD-12261-atom177&quot; order=&quot;1&quot;/&gt;
    &lt;bond id=&quot;CPD-12261-bond180&quot; atomRefs=&quot;CPD-12261-atom178 CPD-12261-atom179&quot; order=&quot;1&quot;/&gt;
    &lt;bond id=&quot;CPD-12261-bond181&quot; atomRefs=&quot;CPD-12261-atom175 CPD-12261-atom179&quot; order=&quot;1&quot;/&gt;
    &lt;bond id=&quot;CPD-12261-bond182&quot; atomRefs=&quot;CPD-12261-atom175 CPD-12261-atom180&quot; order=&quot;1&quot;/&gt;
    &lt;bond id=&quot;CPD-12261-bond183&quot; atomRefs=&quot;CPD-12261-atom176 CPD-12261-atom181&quot; order=&quot;1&quot;/&gt;
    &lt;bond id=&quot;CPD-12261-bond184&quot; atomRefs=&quot;CPD-12261-atom177 CPD-12261-atom182&quot; order=&quot;1&quot;/&gt;
    &lt;bond id=&quot;CPD-12261-bond185&quot; atomRefs=&quot;CPD-12261-atom182 CPD-12261-atom183&quot; order=&quot;1&quot;/&gt;
    &lt;bond id=&quot;CPD-12261-bond186&quot; atomRefs=&quot;CPD-12261-atom183 CPD-12261-atom184&quot; order=&quot;1&quot;/&gt;
    &lt;bond id=&quot;CPD-12261-bond187&quot; atomRefs=&quot;CPD-12261-atom183 CPD-12261-atom185&quot; order=&quot;2&quot;/&gt;
    &lt;bond id=&quot;CPD-12261-bond188&quot; atomRefs=&quot;CPD-12261-atom179 CPD-12261-atom186&quot; order=&quot;1&quot;/&gt;
    &lt;bond id=&quot;CPD-12261-bond189&quot; atomRefs=&quot;CPD-12261-atom186 CPD-12261-atom187&quot; order=&quot;1&quot;/&gt;
    &lt;bond id=&quot;CPD-12261-bond190&quot; atomRefs=&quot;CPD-12261-atom220 CPD-12261-atom221&quot; order=&quot;1&quot;/&gt;
    &lt;bond id=&quot;CPD-12261-bond191&quot; atomRefs=&quot;CPD-12261-atom219 CPD-12261-atom220&quot; order=&quot;1&quot;/&gt;
    &lt;bond id=&quot;CPD-12261-bond192&quot; atomRefs=&quot;CPD-12261-atom217 CPD-12261-atom221&quot; order=&quot;1&quot;/&gt;
    &lt;bond id=&quot;CPD-12261-bond193&quot; atomRefs=&quot;CPD-12261-atom217 CPD-12261-atom218&quot; order=&quot;1&quot;/&gt;
    &lt;bond id=&quot;CPD-12261-bond194&quot; atomRefs=&quot;CPD-12261-atom213 CPD-12261-atom215&quot; order=&quot;1&quot;/&gt;
    &lt;bond id=&quot;CPD-12261-bond195&quot; atomRefs=&quot;CPD-12261-atom212 CPD-12261-atom214&quot; order=&quot;1&quot;/&gt;
    &lt;bond id=&quot;CPD-12261-bond196&quot; atomRefs=&quot;CPD-12261-atom211 CPD-12261-atom216&quot; order=&quot;1&quot;/&gt;
    &lt;bond id=&quot;CPD-12261-bond197&quot; atomRefs=&quot;CPD-12261-atom219 CPD-12261-atom208&quot; order=&quot;1&quot;/&gt;
    &lt;bond id=&quot;CPD-12261-bond198&quot; atomRefs=&quot;CPD-12261-atom207 CPD-12261-atom219&quot; order=&quot;1&quot;/&gt;
    &lt;bond id=&quot;CPD-12261-bond199&quot; atomRefs=&quot;CPD-12261-atom207 CPD-12261-atom218&quot; order=&quot;1&quot;/&gt;
    &lt;bond id=&quot;CPD-12261-bond200&quot; atomRefs=&quot;CPD-12261-atom221 CPD-12261-atom206&quot; order=&quot;1&quot;/&gt;
    &lt;bond id=&quot;CPD-12261-bond201&quot; atomRefs=&quot;CPD-12261-atom206 CPD-12261-atom215&quot; order=&quot;1&quot;/&gt;
    &lt;bond id=&quot;CPD-12261-bond202&quot; atomRefs=&quot;CPD-12261-atom220 CPD-12261-atom205&quot; order=&quot;1&quot;/&gt;
    &lt;bond id=&quot;CPD-12261-bond203&quot; atomRefs=&quot;CPD-12261-atom205 CPD-12261-atom209&quot; order=&quot;1&quot;/&gt;
    &lt;bond id=&quot;CPD-12261-bond204&quot; atomRefs=&quot;CPD-12261-atom216 CPD-12261-atom204&quot; order=&quot;1&quot;/&gt;
    &lt;bond id=&quot;CPD-12261-bond205&quot; atomRefs=&quot;CPD-12261-atom204 CPD-12261-atom212&quot; order=&quot;1&quot;/&gt;
    &lt;bond id=&quot;CPD-12261-bond206&quot; atomRefs=&quot;CPD-12261-atom203 CPD-12261-atom214&quot; order=&quot;1&quot;/&gt;
    &lt;bond id=&quot;CPD-12261-bond207&quot; atomRefs=&quot;CPD-12261-atom203 CPD-12261-atom213&quot; order=&quot;1&quot;/&gt;
    &lt;bond id=&quot;CPD-12261-bond208&quot; atomRefs=&quot;CPD-12261-atom202 CPD-12261-atom216&quot; order=&quot;1&quot;/&gt;
    &lt;bond id=&quot;CPD-12261-bond209&quot; atomRefs=&quot;CPD-12261-atom201 CPD-12261-atom210&quot; order=&quot;1&quot;/&gt;
    &lt;bond id=&quot;CPD-12261-bond210&quot; atomRefs=&quot;CPD-12261-atom201 CPD-12261-atom202&quot; order=&quot;1&quot;/&gt;
    &lt;bond id=&quot;CPD-12261-bond211&quot; atomRefs=&quot;CPD-12261-atom218 CPD-12261-atom200&quot; order=&quot;1&quot;/&gt;
    &lt;bond id=&quot;CPD-12261-bond212&quot; atomRefs=&quot;CPD-12261-atom217 CPD-12261-atom199&quot; order=&quot;1&quot;/&gt;
    &lt;bond id=&quot;CPD-12261-bond213&quot; atomRefs=&quot;CPD-12261-atom198 CPD-12261-atom211&quot; order=&quot;1&quot;/&gt;
    &lt;bond id=&quot;CPD-12261-bond214&quot; atomRefs=&quot;CPD-12261-atom197 CPD-12261-atom210&quot; order=&quot;1&quot;/&gt;
    &lt;bond id=&quot;CPD-12261-bond215&quot; atomRefs=&quot;CPD-12261-atom196 CPD-12261-atom200&quot; order=&quot;1&quot;/&gt;
    &lt;bond id=&quot;CPD-12261-bond216&quot; atomRefs=&quot;CPD-12261-atom195 CPD-12261-atom213&quot; order=&quot;2&quot;/&gt;
    &lt;bond id=&quot;CPD-12261-bond217&quot; atomRefs=&quot;CPD-12261-atom194 CPD-12261-atom212&quot; order=&quot;2&quot;/&gt;
    &lt;bond id=&quot;CPD-12261-bond218&quot; atomRefs=&quot;CPD-12261-atom193 CPD-12261-atom211&quot; order=&quot;2&quot;/&gt;
    &lt;bond id=&quot;CPD-12261-bond219&quot; atomRefs=&quot;CPD-12261-atom192 CPD-12261-atom210&quot; order=&quot;2&quot;/&gt;
    &lt;bond id=&quot;CPD-12261-bond220&quot; atomRefs=&quot;CPD-12261-atom191 CPD-12261-atom209&quot; order=&quot;2&quot;/&gt;
    &lt;bond id=&quot;CPD-12261-bond221&quot; atomRefs=&quot;CPD-12261-atom215 CPD-12261-atom190&quot; order=&quot;1&quot;/&gt;
    &lt;bond id=&quot;CPD-12261-bond222&quot; atomRefs=&quot;CPD-12261-atom214 CPD-12261-atom189&quot; order=&quot;1&quot;/&gt;
    &lt;bond id=&quot;CPD-12261-bond223&quot; atomRefs=&quot;CPD-12261-atom188 CPD-12261-atom209&quot; order=&quot;1&quot;/&gt;
    &lt;bond id=&quot;CPD-12261-bond224&quot; atomRefs=&quot;CPD-12261-atom222 CPD-12261-atom197&quot; order=&quot;1&quot;/&gt;
    &lt;bond id=&quot;CPD-12261-bond225&quot; atomRefs=&quot;CPD-12261-atom222 CPD-12261-atom223&quot; order=&quot;1&quot;/&gt;
    &lt;bond id=&quot;CPD-12261-bond226&quot; atomRefs=&quot;CPD-12261-atom223 CPD-12261-atom224&quot; order=&quot;2&quot;/&gt;
    &lt;bond id=&quot;CPD-12261-bond227&quot; atomRefs=&quot;CPD-12261-atom223 CPD-12261-atom225&quot; order=&quot;1&quot;/&gt;
    &lt;bond id=&quot;CPD-12261-bond228&quot; atomRefs=&quot;CPD-12261-atom222 CPD-12261-atom226&quot; order=&quot;1&quot;/&gt;
    &lt;bond id=&quot;CPD-12261-bond229&quot; atomRefs=&quot;CPD-12261-atom226 CPD-12261-atom227&quot; order=&quot;1&quot;/&gt;
    &lt;bond id=&quot;CPD-12261-bond230&quot; atomRefs=&quot;CPD-12261-atom227 CPD-12261-atom228&quot; order=&quot;1&quot;/&gt;
    &lt;bond id=&quot;CPD-12261-bond231&quot; atomRefs=&quot;CPD-12261-atom228 CPD-12261-atom229&quot; order=&quot;1&quot;/&gt;
    &lt;bond id=&quot;CPD-12261-bond232&quot; atomRefs=&quot;CPD-12261-atom229 CPD-12261-atom230&quot; order=&quot;1&quot;/&gt;
    &lt;bond id=&quot;CPD-12261-bond233&quot; atomRefs=&quot;CPD-12261-atom229 CPD-12261-atom231&quot; order=&quot;1&quot;/&gt;
    &lt;bond id=&quot;CPD-12261-bond234&quot; atomRefs=&quot;CPD-12261-atom231 CPD-12261-atom232&quot; order=&quot;1&quot;/&gt;
    &lt;bond id=&quot;CPD-12261-bond235&quot; atomRefs=&quot;CPD-12261-atom231 CPD-12261-atom233&quot; order=&quot;2&quot;/&gt;
    &lt;bond id=&quot;CPD-12261-bond236&quot; atomRefs=&quot;CPD-12261-atom234 CPD-12261-atom225&quot; order=&quot;1&quot;/&gt;
    &lt;bond id=&quot;CPD-12261-bond237&quot; atomRefs=&quot;CPD-12261-atom234 CPD-12261-atom235&quot; order=&quot;1&quot;/&gt;
    &lt;bond id=&quot;CPD-12261-bond238&quot; atomRefs=&quot;CPD-12261-atom234 CPD-12261-atom236&quot; order=&quot;1&quot;/&gt;
    &lt;bond id=&quot;CPD-12261-bond239&quot; atomRefs=&quot;CPD-12261-atom235 CPD-12261-atom237&quot; order=&quot;2&quot;/&gt;
    &lt;bond id=&quot;CPD-12261-bond240&quot; atomRefs=&quot;CPD-12261-atom235 CPD-12261-atom238&quot; order=&quot;1&quot;/&gt;
    &lt;bond id=&quot;CPD-12261-bond241&quot; atomRefs=&quot;CPD-12261-atom239 CPD-12261-atom199&quot; order=&quot;1&quot;/&gt;
    &lt;bond id=&quot;CPD-12261-bond242&quot; atomRefs=&quot;CPD-12261-atom242 CPD-12261-atom239&quot; order=&quot;1&quot;/&gt;
    &lt;bond id=&quot;CPD-12261-bond243&quot; atomRefs=&quot;CPD-12261-atom239 CPD-12261-atom243&quot; order=&quot;1&quot;/&gt;
    &lt;bond id=&quot;CPD-12261-bond244&quot; atomRefs=&quot;CPD-12261-atom240 CPD-12261-atom241&quot; order=&quot;1&quot;/&gt;
    &lt;bond id=&quot;CPD-12261-bond245&quot; atomRefs=&quot;CPD-12261-atom241 CPD-12261-atom242&quot; order=&quot;1&quot;/&gt;
    &lt;bond id=&quot;CPD-12261-bond246&quot; atomRefs=&quot;CPD-12261-atom243 CPD-12261-atom244&quot; order=&quot;1&quot;/&gt;
    &lt;bond id=&quot;CPD-12261-bond247&quot; atomRefs=&quot;CPD-12261-atom240 CPD-12261-atom244&quot; order=&quot;1&quot;/&gt;
    &lt;bond id=&quot;CPD-12261-bond248&quot; atomRefs=&quot;CPD-12261-atom240 CPD-12261-atom272&quot; order=&quot;1&quot;/&gt;
    &lt;bond id=&quot;CPD-12261-bond249&quot; atomRefs=&quot;CPD-12261-atom241 CPD-12261-atom245&quot; order=&quot;1&quot;/&gt;
    &lt;bond id=&quot;CPD-12261-bond250&quot; atomRefs=&quot;CPD-12261-atom242 CPD-12261-atom246&quot; order=&quot;1&quot;/&gt;
    &lt;bond id=&quot;CPD-12261-bond251&quot; atomRefs=&quot;CPD-12261-atom246 CPD-12261-atom247&quot; order=&quot;1&quot;/&gt;
    &lt;bond id=&quot;CPD-12261-bond252&quot; atomRefs=&quot;CPD-12261-atom247 CPD-12261-atom248&quot; order=&quot;1&quot;/&gt;
    &lt;bond id=&quot;CPD-12261-bond253&quot; atomRefs=&quot;CPD-12261-atom247 CPD-12261-atom249&quot; order=&quot;2&quot;/&gt;
    &lt;bond id=&quot;CPD-12261-bond254&quot; atomRefs=&quot;CPD-12261-atom244 CPD-12261-atom250&quot; order=&quot;1&quot;/&gt;
    &lt;bond id=&quot;CPD-12261-bond255&quot; atomRefs=&quot;CPD-12261-atom250 CPD-12261-atom251&quot; order=&quot;1&quot;/&gt;
    &lt;bond id=&quot;CPD-12261-bond256&quot; atomRefs=&quot;CPD-12261-atom284 CPD-12261-atom285&quot; order=&quot;1&quot;/&gt;
    &lt;bond id=&quot;CPD-12261-bond257&quot; atomRefs=&quot;CPD-12261-atom283 CPD-12261-atom284&quot; order=&quot;1&quot;/&gt;
    &lt;bond id=&quot;CPD-12261-bond258&quot; atomRefs=&quot;CPD-12261-atom281 CPD-12261-atom285&quot; order=&quot;1&quot;/&gt;
    &lt;bond id=&quot;CPD-12261-bond259&quot; atomRefs=&quot;CPD-12261-atom281 CPD-12261-atom282&quot; order=&quot;1&quot;/&gt;
    &lt;bond id=&quot;CPD-12261-bond260&quot; atomRefs=&quot;CPD-12261-atom277 CPD-12261-atom279&quot; order=&quot;1&quot;/&gt;
    &lt;bond id=&quot;CPD-12261-bond261&quot; atomRefs=&quot;CPD-12261-atom276 CPD-12261-atom278&quot; order=&quot;1&quot;/&gt;
    &lt;bond id=&quot;CPD-12261-bond262&quot; atomRefs=&quot;CPD-12261-atom275 CPD-12261-atom280&quot; order=&quot;1&quot;/&gt;
    &lt;bond id=&quot;CPD-12261-bond263&quot; atomRefs=&quot;CPD-12261-atom283 CPD-12261-atom272&quot; order=&quot;1&quot;/&gt;
    &lt;bond id=&quot;CPD-12261-bond264&quot; atomRefs=&quot;CPD-12261-atom271 CPD-12261-atom283&quot; order=&quot;1&quot;/&gt;
    &lt;bond id=&quot;CPD-12261-bond265&quot; atomRefs=&quot;CPD-12261-atom271 CPD-12261-atom282&quot; order=&quot;1&quot;/&gt;
    &lt;bond id=&quot;CPD-12261-bond266&quot; atomRefs=&quot;CPD-12261-atom285 CPD-12261-atom270&quot; order=&quot;1&quot;/&gt;
    &lt;bond id=&quot;CPD-12261-bond267&quot; atomRefs=&quot;CPD-12261-atom270 CPD-12261-atom279&quot; order=&quot;1&quot;/&gt;
    &lt;bond id=&quot;CPD-12261-bond268&quot; atomRefs=&quot;CPD-12261-atom284 CPD-12261-atom269&quot; order=&quot;1&quot;/&gt;
    &lt;bond id=&quot;CPD-12261-bond269&quot; atomRefs=&quot;CPD-12261-atom269 CPD-12261-atom273&quot; order=&quot;1&quot;/&gt;
    &lt;bond id=&quot;CPD-12261-bond270&quot; atomRefs=&quot;CPD-12261-atom280 CPD-12261-atom268&quot; order=&quot;1&quot;/&gt;
    &lt;bond id=&quot;CPD-12261-bond271&quot; atomRefs=&quot;CPD-12261-atom268 CPD-12261-atom276&quot; order=&quot;1&quot;/&gt;
    &lt;bond id=&quot;CPD-12261-bond272&quot; atomRefs=&quot;CPD-12261-atom267 CPD-12261-atom278&quot; order=&quot;1&quot;/&gt;
    &lt;bond id=&quot;CPD-12261-bond273&quot; atomRefs=&quot;CPD-12261-atom267 CPD-12261-atom277&quot; order=&quot;1&quot;/&gt;
    &lt;bond id=&quot;CPD-12261-bond274&quot; atomRefs=&quot;CPD-12261-atom266 CPD-12261-atom280&quot; order=&quot;1&quot;/&gt;
    &lt;bond id=&quot;CPD-12261-bond275&quot; atomRefs=&quot;CPD-12261-atom265 CPD-12261-atom274&quot; order=&quot;1&quot;/&gt;
    &lt;bond id=&quot;CPD-12261-bond276&quot; atomRefs=&quot;CPD-12261-atom265 CPD-12261-atom266&quot; order=&quot;1&quot;/&gt;
    &lt;bond id=&quot;CPD-12261-bond277&quot; atomRefs=&quot;CPD-12261-atom282 CPD-12261-atom264&quot; order=&quot;1&quot;/&gt;
    &lt;bond id=&quot;CPD-12261-bond278&quot; atomRefs=&quot;CPD-12261-atom281 CPD-12261-atom263&quot; order=&quot;1&quot;/&gt;
    &lt;bond id=&quot;CPD-12261-bond279&quot; atomRefs=&quot;CPD-12261-atom262 CPD-12261-atom275&quot; order=&quot;1&quot;/&gt;
    &lt;bond id=&quot;CPD-12261-bond280&quot; atomRefs=&quot;CPD-12261-atom261 CPD-12261-atom274&quot; order=&quot;1&quot;/&gt;
    &lt;bond id=&quot;CPD-12261-bond281&quot; atomRefs=&quot;CPD-12261-atom260 CPD-12261-atom264&quot; order=&quot;1&quot;/&gt;
    &lt;bond id=&quot;CPD-12261-bond282&quot; atomRefs=&quot;CPD-12261-atom259 CPD-12261-atom277&quot; order=&quot;2&quot;/&gt;
    &lt;bond id=&quot;CPD-12261-bond283&quot; atomRefs=&quot;CPD-12261-atom258 CPD-12261-atom276&quot; order=&quot;2&quot;/&gt;
    &lt;bond id=&quot;CPD-12261-bond284&quot; atomRefs=&quot;CPD-12261-atom257 CPD-12261-atom275&quot; order=&quot;2&quot;/&gt;
    &lt;bond id=&quot;CPD-12261-bond285&quot; atomRefs=&quot;CPD-12261-atom256 CPD-12261-atom274&quot; order=&quot;2&quot;/&gt;
    &lt;bond id=&quot;CPD-12261-bond286&quot; atomRefs=&quot;CPD-12261-atom255 CPD-12261-atom273&quot; order=&quot;2&quot;/&gt;
    &lt;bond id=&quot;CPD-12261-bond287&quot; atomRefs=&quot;CPD-12261-atom279 CPD-12261-atom254&quot; order=&quot;1&quot;/&gt;
    &lt;bond id=&quot;CPD-12261-bond288&quot; atomRefs=&quot;CPD-12261-atom278 CPD-12261-atom253&quot; order=&quot;1&quot;/&gt;
    &lt;bond id=&quot;CPD-12261-bond289&quot; atomRefs=&quot;CPD-12261-atom252 CPD-12261-atom273&quot; order=&quot;1&quot;/&gt;
    &lt;bond id=&quot;CPD-12261-bond290&quot; atomRefs=&quot;CPD-12261-atom286 CPD-12261-atom261&quot; order=&quot;1&quot;/&gt;
    &lt;bond id=&quot;CPD-12261-bond291&quot; atomRefs=&quot;CPD-12261-atom286 CPD-12261-atom287&quot; order=&quot;1&quot;/&gt;
    &lt;bond id=&quot;CPD-12261-bond292&quot; atomRefs=&quot;CPD-12261-atom287 CPD-12261-atom288&quot; order=&quot;2&quot;/&gt;
    &lt;bond id=&quot;CPD-12261-bond293&quot; atomRefs=&quot;CPD-12261-atom287 CPD-12261-atom289&quot; order=&quot;1&quot;/&gt;
    &lt;bond id=&quot;CPD-12261-bond294&quot; atomRefs=&quot;CPD-12261-atom286 CPD-12261-atom309&quot; order=&quot;1&quot;/&gt;
    &lt;bond id=&quot;CPD-12261-bond295&quot; atomRefs=&quot;CPD-12261-atom290 CPD-12261-atom289&quot; order=&quot;1&quot;/&gt;
    &lt;bond id=&quot;CPD-12261-bond296&quot; atomRefs=&quot;CPD-12261-atom290 CPD-12261-atom291&quot; order=&quot;1&quot;/&gt;
    &lt;bond id=&quot;CPD-12261-bond297&quot; atomRefs=&quot;CPD-12261-atom290 CPD-12261-atom292&quot; order=&quot;1&quot;/&gt;
    &lt;bond id=&quot;CPD-12261-bond298&quot; atomRefs=&quot;CPD-12261-atom291 CPD-12261-atom293&quot; order=&quot;2&quot;/&gt;
    &lt;bond id=&quot;CPD-12261-bond299&quot; atomRefs=&quot;CPD-12261-atom291 CPD-12261-atom294&quot; order=&quot;1&quot;/&gt;
    &lt;bond id=&quot;CPD-12261-bond300&quot; atomRefs=&quot;CPD-12261-atom295 CPD-12261-atom263&quot; order=&quot;1&quot;/&gt;
    &lt;bond id=&quot;CPD-12261-bond301&quot; atomRefs=&quot;CPD-12261-atom298 CPD-12261-atom295&quot; order=&quot;1&quot;/&gt;
    &lt;bond id=&quot;CPD-12261-bond302&quot; atomRefs=&quot;CPD-12261-atom295 CPD-12261-atom299&quot; order=&quot;1&quot;/&gt;
    &lt;bond id=&quot;CPD-12261-bond303&quot; atomRefs=&quot;CPD-12261-atom296 CPD-12261-atom297&quot; order=&quot;1&quot;/&gt;
    &lt;bond id=&quot;CPD-12261-bond304&quot; atomRefs=&quot;CPD-12261-atom297 CPD-12261-atom298&quot; order=&quot;1&quot;/&gt;
    &lt;bond id=&quot;CPD-12261-bond305&quot; atomRefs=&quot;CPD-12261-atom299 CPD-12261-atom300&quot; order=&quot;1&quot;/&gt;
    &lt;bond id=&quot;CPD-12261-bond306&quot; atomRefs=&quot;CPD-12261-atom296 CPD-12261-atom300&quot; order=&quot;1&quot;/&gt;
    &lt;bond id=&quot;CPD-12261-bond307&quot; atomRefs=&quot;CPD-12261-atom296 CPD-12261-atom301&quot; order=&quot;1&quot;/&gt;
    &lt;bond id=&quot;CPD-12261-bond308&quot; atomRefs=&quot;CPD-12261-atom297 CPD-12261-atom302&quot; order=&quot;1&quot;/&gt;
    &lt;bond id=&quot;CPD-12261-bond309&quot; atomRefs=&quot;CPD-12261-atom298 CPD-12261-atom303&quot; order=&quot;1&quot;/&gt;
    &lt;bond id=&quot;CPD-12261-bond310&quot; atomRefs=&quot;CPD-12261-atom303 CPD-12261-atom304&quot; order=&quot;1&quot;/&gt;
    &lt;bond id=&quot;CPD-12261-bond311&quot; atomRefs=&quot;CPD-12261-atom304 CPD-12261-atom305&quot; order=&quot;1&quot;/&gt;
    &lt;bond id=&quot;CPD-12261-bond312&quot; atomRefs=&quot;CPD-12261-atom304 CPD-12261-atom306&quot; order=&quot;2&quot;/&gt;
    &lt;bond id=&quot;CPD-12261-bond313&quot; atomRefs=&quot;CPD-12261-atom300 CPD-12261-atom307&quot; order=&quot;1&quot;/&gt;
    &lt;bond id=&quot;CPD-12261-bond314&quot; atomRefs=&quot;CPD-12261-atom307 CPD-12261-atom308&quot; order=&quot;1&quot;/&gt;
    &lt;bond id=&quot;CPD-12261-bond315&quot; atomRefs=&quot;CPD-12261-atom309 CPD-12261-atom310&quot; order=&quot;1&quot;/&gt;
    &lt;bond id=&quot;CPD-12261-bond316&quot; atomRefs=&quot;CPD-12261-atom310 CPD-12261-atom311&quot; order=&quot;1&quot;/&gt;
    &lt;bond id=&quot;CPD-12261-bond317&quot; atomRefs=&quot;CPD-12261-atom311 CPD-12261-atom312&quot; order=&quot;1&quot;/&gt;
    &lt;bond id=&quot;CPD-12261-bond318&quot; atomRefs=&quot;CPD-12261-atom312 CPD-12261-atom313&quot; order=&quot;1&quot;/&gt;
    &lt;bond id=&quot;CPD-12261-bond319&quot; atomRefs=&quot;CPD-12261-atom313 CPD-12261-atom314&quot; order=&quot;2&quot;/&gt;
    &lt;bond id=&quot;CPD-12261-bond320&quot; atomRefs=&quot;CPD-12261-atom313 CPD-12261-atom315&quot; order=&quot;1&quot;/&gt;
    &lt;bond id=&quot;CPD-12261-bond321&quot; atomRefs=&quot;CPD-12261-atom312 CPD-12261-atom59&quot; order=&quot;1&quot;/&gt;
    &lt;bond id=&quot;CPD-12261-bond322&quot; atomRefs=&quot;CPD-12261-atom76 CPD-12261-atom316&quot; order=&quot;1&quot;/&gt;
    &lt;bond id=&quot;CPD-12261-bond323&quot; atomRefs=&quot;CPD-12261-atom319 CPD-12261-atom316&quot; order=&quot;1&quot;/&gt;
    &lt;bond id=&quot;CPD-12261-bond324&quot; atomRefs=&quot;CPD-12261-atom317 CPD-12261-atom318&quot; order=&quot;1&quot;/&gt;
[truncated: 12,978,847 more chars]
