# Supplementary material for: Genome resolved analysis of a premature infant gut microbial community reveals a Varibaculum cambriense genome and a shift towards fermentation-based metabolism during the third week of life
Source: Microbiome. 2013 Dec 17;1:30. doi: 10.1186/2049-2618-1-30 (PMC4177395; doi:10.1186/2049-2618-1-30)
Supplement: Additional file 5 — KEGG annotations. [file 2049-2618-1-30-S5.zip › af5_V_cambriense_pathway_tools/1.0/data/biopax-level3.owl]

<?xml version="1.0" encoding="UTF-8"?>
<rdf:RDF
 xml:base="http://biocyc.org/biopax/biopax-level3"
 xmlns="http://biocyc.org/biopax/biopax-level3#"
 xmlns:owl="http://www.w3.org/2002/07/owl#"
 xmlns:rdf="http://www.w3.org/1999/02/22-rdf-syntax-ns#"
 xmlns:rdfs="http://www.w3.org/2000/01/rdf-schema#"
 xmlns:xs="http://www.w3.org/2001/XMLSchema#"
 xmlns:bp="http://www.biopax.org/release/biopax-level3.owl#"
>
 <owl:Ontology rdf:about="">
    <owl:imports rdf:resource="http://www.biopax.org/release/biopax-level3.owl"/>
 <rdfs:comment>DoraCyc%32Version%321%460%46</rdfs:comment>
 </owl:Ontology>
  <bp:UnificationXref rdf:ID="UnificationXref29769">
    <bp:id rdf:datatype="http://www.w3.org/2001/XMLSchema#string">PWY-5143</bp:id>
    <bp:db rdf:datatype="http://www.w3.org/2001/XMLSchema#string">DoraCyc</bp:db>
  </bp:UnificationXref>
  <bp:UnificationXref rdf:ID="UnificationXref29765">
    <bp:id rdf:datatype="http://www.w3.org/2001/XMLSchema#string">PWY-5340</bp:id>
    <bp:db rdf:datatype="http://www.w3.org/2001/XMLSchema#string">DoraCyc</bp:db>
  </bp:UnificationXref>
  <bp:UnificationXref rdf:ID="UnificationXref29761">
    <bp:id rdf:datatype="http://www.w3.org/2001/XMLSchema#string">PWY-6164</bp:id>
    <bp:db rdf:datatype="http://www.w3.org/2001/XMLSchema#string">DoraCyc</bp:db>
  </bp:UnificationXref>
  <bp:UnificationXref rdf:ID="UnificationXref29753">
    <bp:id rdf:datatype="http://www.w3.org/2001/XMLSchema#string">PWY-6163</bp:id>
    <bp:db rdf:datatype="http://www.w3.org/2001/XMLSchema#string">DoraCyc</bp:db>
  </bp:UnificationXref>
  <bp:UnificationXref rdf:ID="UnificationXref29743">
    <bp:id rdf:datatype="http://www.w3.org/2001/XMLSchema#string">ARO-PWY</bp:id>
    <bp:db rdf:datatype="http://www.w3.org/2001/XMLSchema#string">DoraCyc</bp:db>
  </bp:UnificationXref>
  <bp:UnificationXref rdf:ID="UnificationXref29730">
    <bp:id rdf:datatype="http://www.w3.org/2001/XMLSchema#string">PWY-6630</bp:id>
    <bp:db rdf:datatype="http://www.w3.org/2001/XMLSchema#string">DoraCyc</bp:db>
  </bp:UnificationXref>
  <bp:UnificationXref rdf:ID="UnificationXref29714">
    <bp:id rdf:datatype="http://www.w3.org/2001/XMLSchema#string">PWY-6629</bp:id>
    <bp:db rdf:datatype="http://www.w3.org/2001/XMLSchema#string">DoraCyc</bp:db>
  </bp:UnificationXref>
  <bp:UnificationXref rdf:ID="UnificationXref29712">
    <bp:id rdf:datatype="http://www.w3.org/2001/XMLSchema#string">P4-PWY</bp:id>
    <bp:db rdf:datatype="http://www.w3.org/2001/XMLSchema#string">DoraCyc</bp:db>
  </bp:UnificationXref>
  <bp:UnificationXref rdf:ID="UnificationXref29706">
    <bp:id rdf:datatype="http://www.w3.org/2001/XMLSchema#string">SER-GLYSYN-PWY</bp:id>
    <bp:db rdf:datatype="http://www.w3.org/2001/XMLSchema#string">DoraCyc</bp:db>
  </bp:UnificationXref>
  <bp:UnificationXref rdf:ID="UnificationXref29689">
    <bp:id rdf:datatype="http://www.w3.org/2001/XMLSchema#string">BRANCHED-CHAIN-AA-SYN-PWY</bp:id>
    <bp:db rdf:datatype="http://www.w3.org/2001/XMLSchema#string">DoraCyc</bp:db>
  </bp:UnificationXref>
  <bp:UnificationXref rdf:ID="UnificationXref29686">
    <bp:id rdf:datatype="http://www.w3.org/2001/XMLSchema#string">PWY0-1021</bp:id>
    <bp:db rdf:datatype="http://www.w3.org/2001/XMLSchema#string">DoraCyc</bp:db>
  </bp:UnificationXref>
  <bp:UnificationXref rdf:ID="UnificationXref29681">
    <bp:id rdf:datatype="http://www.w3.org/2001/XMLSchema#string">ALANINE-VALINESYN-PWY</bp:id>
    <bp:db rdf:datatype="http://www.w3.org/2001/XMLSchema#string">DoraCyc</bp:db>
  </bp:UnificationXref>
  <bp:UnificationXref rdf:ID="UnificationXref29670">
    <bp:id rdf:datatype="http://www.w3.org/2001/XMLSchema#string">ARGSYNBSUB-PWY</bp:id>
    <bp:db rdf:datatype="http://www.w3.org/2001/XMLSchema#string">DoraCyc</bp:db>
  </bp:UnificationXref>
  <bp:UnificationXref rdf:ID="UnificationXref29659">
    <bp:id rdf:datatype="http://www.w3.org/2001/XMLSchema#string">ARGSYN-PWY</bp:id>
    <bp:db rdf:datatype="http://www.w3.org/2001/XMLSchema#string">DoraCyc</bp:db>
  </bp:UnificationXref>
  <bp:UnificationXref rdf:ID="UnificationXref29654">
    <bp:id rdf:datatype="http://www.w3.org/2001/XMLSchema#string">PWY490-4</bp:id>
    <bp:db rdf:datatype="http://www.w3.org/2001/XMLSchema#string">DoraCyc</bp:db>
  </bp:UnificationXref>
  <bp:UnificationXref rdf:ID="UnificationXref29651">
    <bp:id rdf:datatype="http://www.w3.org/2001/XMLSchema#string">ASPARTATESYN-PWY</bp:id>
    <bp:db rdf:datatype="http://www.w3.org/2001/XMLSchema#string">DoraCyc</bp:db>
  </bp:UnificationXref>
  <bp:UnificationXref rdf:ID="UnificationXref29647">
    <bp:id rdf:datatype="http://www.w3.org/2001/XMLSchema#string">CYSTSYN-PWY</bp:id>
    <bp:db rdf:datatype="http://www.w3.org/2001/XMLSchema#string">DoraCyc</bp:db>
  </bp:UnificationXref>
  <bp:UnificationXref rdf:ID="UnificationXref29644">
    <bp:id rdf:datatype="http://www.w3.org/2001/XMLSchema#string">GLUTSYNIII-PWY</bp:id>
    <bp:db rdf:datatype="http://www.w3.org/2001/XMLSchema#string">DoraCyc</bp:db>
  </bp:UnificationXref>
  <bp:UnificationXref rdf:ID="UnificationXref29641">
    <bp:id rdf:datatype="http://www.w3.org/2001/XMLSchema#string">GLUTSYN-PWY</bp:id>
    <bp:db rdf:datatype="http://www.w3.org/2001/XMLSchema#string">DoraCyc</bp:db>
  </bp:UnificationXref>
  <bp:UnificationXref rdf:ID="UnificationXref29638">
    <bp:id rdf:datatype="http://www.w3.org/2001/XMLSchema#string">GLUTAMATE-SYN2-PWY</bp:id>
    <bp:db rdf:datatype="http://www.w3.org/2001/XMLSchema#string">DoraCyc</bp:db>
  </bp:UnificationXref>
  <bp:UnificationXref rdf:ID="UnificationXref29635">
    <bp:id rdf:datatype="http://www.w3.org/2001/XMLSchema#string">GLNSYN-PWY</bp:id>
    <bp:db rdf:datatype="http://www.w3.org/2001/XMLSchema#string">DoraCyc</bp:db>
  </bp:UnificationXref>
  <bp:UnificationXref rdf:ID="UnificationXref29631">
    <bp:id rdf:datatype="http://www.w3.org/2001/XMLSchema#string">PWY-5921</bp:id>
    <bp:db rdf:datatype="http://www.w3.org/2001/XMLSchema#string">DoraCyc</bp:db>
  </bp:UnificationXref>
  <bp:UnificationXref rdf:ID="UnificationXref29628">
    <bp:id rdf:datatype="http://www.w3.org/2001/XMLSchema#string">GLYSYN-PWY</bp:id>
    <bp:db rdf:datatype="http://www.w3.org/2001/XMLSchema#string">DoraCyc</bp:db>
  </bp:UnificationXref>
  <bp:UnificationXref rdf:ID="UnificationXref29616">
    <bp:id rdf:datatype="http://www.w3.org/2001/XMLSchema#string">HISTSYN-PWY</bp:id>
    <bp:db rdf:datatype="http://www.w3.org/2001/XMLSchema#string">DoraCyc</bp:db>
  </bp:UnificationXref>
  <bp:UnificationXref rdf:ID="UnificationXref29603">
    <bp:id rdf:datatype="http://www.w3.org/2001/XMLSchema#string">PWY-3001</bp:id>
    <bp:db rdf:datatype="http://www.w3.org/2001/XMLSchema#string">DoraCyc</bp:db>
  </bp:UnificationXref>
  <bp:UnificationXref rdf:ID="UnificationXref29596">
    <bp:id rdf:datatype="http://www.w3.org/2001/XMLSchema#string">ILEUSYN-PWY</bp:id>
    <bp:db rdf:datatype="http://www.w3.org/2001/XMLSchema#string">DoraCyc</bp:db>
  </bp:UnificationXref>
  <bp:UnificationXref rdf:ID="UnificationXref29588">
    <bp:id rdf:datatype="http://www.w3.org/2001/XMLSchema#string">LEUSYN-PWY</bp:id>
    <bp:db rdf:datatype="http://www.w3.org/2001/XMLSchema#string">DoraCyc</bp:db>
  </bp:UnificationXref>
  <bp:UnificationXref rdf:ID="UnificationXref29579">
    <bp:id rdf:datatype="http://www.w3.org/2001/XMLSchema#string">PWY-2942</bp:id>
    <bp:db rdf:datatype="http://www.w3.org/2001/XMLSchema#string">DoraCyc</bp:db>
  </bp:UnificationXref>
  <bp:UnificationXref rdf:ID="UnificationXref29573">
    <bp:id rdf:datatype="http://www.w3.org/2001/XMLSchema#string">PWY-5347</bp:id>
    <bp:db rdf:datatype="http://www.w3.org/2001/XMLSchema#string">DoraCyc</bp:db>
  </bp:UnificationXref>
  <bp:UnificationXref rdf:ID="UnificationXref29567">
    <bp:id rdf:datatype="http://www.w3.org/2001/XMLSchema#string">MET-SAM-PWY</bp:id>
    <bp:db rdf:datatype="http://www.w3.org/2001/XMLSchema#string">DoraCyc</bp:db>
  </bp:UnificationXref>
  <bp:UnificationXref rdf:ID="UnificationXref29562">
    <bp:id rdf:datatype="http://www.w3.org/2001/XMLSchema#string">METSYN-PWY</bp:id>
    <bp:db rdf:datatype="http://www.w3.org/2001/XMLSchema#string">DoraCyc</bp:db>
  </bp:UnificationXref>
  <bp:UnificationXref rdf:ID="UnificationXref29554">
    <bp:id rdf:datatype="http://www.w3.org/2001/XMLSchema#string">PWY-702</bp:id>
    <bp:db rdf:datatype="http://www.w3.org/2001/XMLSchema#string">DoraCyc</bp:db>
  </bp:UnificationXref>
  <bp:UnificationXref rdf:ID="UnificationXref29550">
    <bp:id rdf:datatype="http://www.w3.org/2001/XMLSchema#string">PWY-5344</bp:id>
    <bp:db rdf:datatype="http://www.w3.org/2001/XMLSchema#string">DoraCyc</bp:db>
  </bp:UnificationXref>
  <bp:UnificationXref rdf:ID="UnificationXref29543">
    <bp:id rdf:datatype="http://www.w3.org/2001/XMLSchema#string">GLUTORN-PWY</bp:id>
    <bp:db rdf:datatype="http://www.w3.org/2001/XMLSchema#string">DoraCyc</bp:db>
  </bp:UnificationXref>
  <bp:UnificationXref rdf:ID="UnificationXref29538">
    <bp:id rdf:datatype="http://www.w3.org/2001/XMLSchema#string">HOMOSERSYN-PWY</bp:id>
    <bp:db rdf:datatype="http://www.w3.org/2001/XMLSchema#string">DoraCyc</bp:db>
  </bp:UnificationXref>
  <bp:UnificationXref rdf:ID="UnificationXref29530">
    <bp:id rdf:datatype="http://www.w3.org/2001/XMLSchema#string">PWY-4981</bp:id>
    <bp:db rdf:datatype="http://www.w3.org/2001/XMLSchema#string">DoraCyc</bp:db>
  </bp:UnificationXref>
  <bp:UnificationXref rdf:ID="UnificationXref29525">
    <bp:id rdf:datatype="http://www.w3.org/2001/XMLSchema#string">SERSYN-PWY</bp:id>
    <bp:db rdf:datatype="http://www.w3.org/2001/XMLSchema#string">DoraCyc</bp:db>
  </bp:UnificationXref>
  <bp:UnificationXref rdf:ID="UnificationXref29517">
    <bp:id rdf:datatype="http://www.w3.org/2001/XMLSchema#string">THRESYN-PWY</bp:id>
    <bp:db rdf:datatype="http://www.w3.org/2001/XMLSchema#string">DoraCyc</bp:db>
  </bp:UnificationXref>
  <bp:UnificationXref rdf:ID="UnificationXref29513">
    <bp:id rdf:datatype="http://www.w3.org/2001/XMLSchema#string">HOMOSER-THRESYN-PWY</bp:id>
    <bp:db rdf:datatype="http://www.w3.org/2001/XMLSchema#string">DoraCyc</bp:db>
  </bp:UnificationXref>
  <bp:UnificationXref rdf:ID="UnificationXref29505">
    <bp:id rdf:datatype="http://www.w3.org/2001/XMLSchema#string">TRPSYN-PWY</bp:id>
    <bp:db rdf:datatype="http://www.w3.org/2001/XMLSchema#string">DoraCyc</bp:db>
  </bp:UnificationXref>
  <bp:UnificationXref rdf:ID="UnificationXref29500">
    <bp:id rdf:datatype="http://www.w3.org/2001/XMLSchema#string">TYRSYN</bp:id>
    <bp:db rdf:datatype="http://www.w3.org/2001/XMLSchema#string">DoraCyc</bp:db>
  </bp:UnificationXref>
  <bp:UnificationXref rdf:ID="UnificationXref29494">
    <bp:id rdf:datatype="http://www.w3.org/2001/XMLSchema#string">VALSYN-PWY</bp:id>
    <bp:db rdf:datatype="http://www.w3.org/2001/XMLSchema#string">DoraCyc</bp:db>
  </bp:UnificationXref>
  <bp:UnificationXref rdf:ID="UnificationXref29472">
    <bp:id rdf:datatype="http://www.w3.org/2001/XMLSchema#string">TRNA-CHARGING-PWY</bp:id>
    <bp:db rdf:datatype="http://www.w3.org/2001/XMLSchema#string">DoraCyc</bp:db>
  </bp:UnificationXref>
  <bp:UnificationXref rdf:ID="UnificationXref29463">
    <bp:id rdf:datatype="http://www.w3.org/2001/XMLSchema#string">GLYCOCAT-PWY</bp:id>
    <bp:db rdf:datatype="http://www.w3.org/2001/XMLSchema#string">DoraCyc</bp:db>
  </bp:UnificationXref>
  <bp:UnificationXref rdf:ID="UnificationXref29448">
    <bp:id rdf:datatype="http://www.w3.org/2001/XMLSchema#string">GLUCONEO-PWY</bp:id>
    <bp:db rdf:datatype="http://www.w3.org/2001/XMLSchema#string">DoraCyc</bp:db>
  </bp:UnificationXref>
  <bp:UnificationXref rdf:ID="UnificationXref29442">
    <bp:id rdf:datatype="http://www.w3.org/2001/XMLSchema#string">PWY-5659</bp:id>
    <bp:db rdf:datatype="http://www.w3.org/2001/XMLSchema#string">DoraCyc</bp:db>
  </bp:UnificationXref>
  <bp:UnificationXref rdf:ID="UnificationXref29437">
    <bp:id rdf:datatype="http://www.w3.org/2001/XMLSchema#string">PWY-2661</bp:id>
    <bp:db rdf:datatype="http://www.w3.org/2001/XMLSchema#string">DoraCyc</bp:db>
  </bp:UnificationXref>
  <bp:UnificationXref rdf:ID="UnificationXref29434">
    <bp:id rdf:datatype="http://www.w3.org/2001/XMLSchema#string">PWY-2622</bp:id>
    <bp:db rdf:datatype="http://www.w3.org/2001/XMLSchema#string">DoraCyc</bp:db>
  </bp:UnificationXref>
  <bp:UnificationXref rdf:ID="UnificationXref29429">
    <bp:id rdf:datatype="http://www.w3.org/2001/XMLSchema#string">GLYCOGENSYNTH-PWY</bp:id>
    <bp:db rdf:datatype="http://www.w3.org/2001/XMLSchema#string">DoraCyc</bp:db>
  </bp:UnificationXref>
  <bp:UnificationXref rdf:ID="UnificationXref29421">
    <bp:id rdf:datatype="http://www.w3.org/2001/XMLSchema#string">PWY-622</bp:id>
    <bp:db rdf:datatype="http://www.w3.org/2001/XMLSchema#string">DoraCyc</bp:db>
  </bp:UnificationXref>
  <bp:UnificationXref rdf:ID="UnificationXref29414">
    <bp:id rdf:datatype="http://www.w3.org/2001/XMLSchema#string">PWY-6936</bp:id>
    <bp:db rdf:datatype="http://www.w3.org/2001/XMLSchema#string">DoraCyc</bp:db>
  </bp:UnificationXref>
  <bp:UnificationXref rdf:ID="UnificationXref29411">
    <bp:id rdf:datatype="http://www.w3.org/2001/XMLSchema#string">PWY0-662</bp:id>
    <bp:db rdf:datatype="http://www.w3.org/2001/XMLSchema#string">DoraCyc</bp:db>
  </bp:UnificationXref>
  <bp:UnificationXref rdf:ID="UnificationXref29401">
    <bp:id rdf:datatype="http://www.w3.org/2001/XMLSchema#string">PWY-6387</bp:id>
    <bp:db rdf:datatype="http://www.w3.org/2001/XMLSchema#string">DoraCyc</bp:db>
  </bp:UnificationXref>
  <bp:UnificationXref rdf:ID="UnificationXref29386">
    <bp:id rdf:datatype="http://www.w3.org/2001/XMLSchema#string">PEPTIDOGLYCANSYN-PWY</bp:id>
    <bp:db rdf:datatype="http://www.w3.org/2001/XMLSchema#string">DoraCyc</bp:db>
  </bp:UnificationXref>
  <bp:UnificationXref rdf:ID="UnificationXref29370">
    <bp:id rdf:datatype="http://www.w3.org/2001/XMLSchema#string">PWY-6385</bp:id>
    <bp:db rdf:datatype="http://www.w3.org/2001/XMLSchema#string">DoraCyc</bp:db>
  </bp:UnificationXref>
  <bp:UnificationXref rdf:ID="UnificationXref29368">
    <bp:id rdf:datatype="http://www.w3.org/2001/XMLSchema#string">3.4.17.14-RXN</bp:id>
    <bp:db rdf:datatype="http://www.w3.org/2001/XMLSchema#string">DoraCyc</bp:db>
  </bp:UnificationXref>
  <bp:UnificationXref rdf:ID="UnificationXref29356">
    <bp:id rdf:datatype="http://www.w3.org/2001/XMLSchema#string">CPD-12309</bp:id>
    <bp:db rdf:datatype="http://www.w3.org/2001/XMLSchema#string">DoraCyc</bp:db>
  </bp:UnificationXref>
  <bp:UnificationXref rdf:ID="UnificationXref29355">
    <bp:id rdf:datatype="http://www.w3.org/2001/XMLSchema#string">46173123</bp:id>
    <bp:db rdf:datatype="http://www.w3.org/2001/XMLSchema#string">PubChem</bp:db>
  </bp:UnificationXref>
  <bp:UnificationXref rdf:ID="UnificationXref29352">
    <bp:id rdf:datatype="http://www.w3.org/2001/XMLSchema#string">RXN-11349</bp:id>
    <bp:db rdf:datatype="http://www.w3.org/2001/XMLSchema#string">DoraCyc</bp:db>
  </bp:UnificationXref>
  <bp:UnificationXref rdf:ID="UnificationXref29348">
    <bp:id rdf:datatype="http://www.w3.org/2001/XMLSchema#string">PWY-6470</bp:id>
    <bp:db rdf:datatype="http://www.w3.org/2001/XMLSchema#string">DoraCyc</bp:db>
  </bp:UnificationXref>
  <bp:UnificationXref rdf:ID="UnificationXref29342">
    <bp:id rdf:datatype="http://www.w3.org/2001/XMLSchema#string">UDPNAGSYN-PWY</bp:id>
    <bp:db rdf:datatype="http://www.w3.org/2001/XMLSchema#string">DoraCyc</bp:db>
  </bp:UnificationXref>
  <bp:UnificationXref rdf:ID="UnificationXref29339">
    <bp:id rdf:datatype="http://www.w3.org/2001/XMLSchema#string">SAM-PWY</bp:id>
    <bp:db rdf:datatype="http://www.w3.org/2001/XMLSchema#string">DoraCyc</bp:db>
  </bp:UnificationXref>
  <bp:UnificationXref rdf:ID="UnificationXref29333">
    <bp:id rdf:datatype="http://www.w3.org/2001/XMLSchema#string">COA-PWY</bp:id>
    <bp:db rdf:datatype="http://www.w3.org/2001/XMLSchema#string">DoraCyc</bp:db>
  </bp:UnificationXref>
  <bp:UnificationXref rdf:ID="UnificationXref29324">
    <bp:id rdf:datatype="http://www.w3.org/2001/XMLSchema#string">PWY-6823</bp:id>
    <bp:db rdf:datatype="http://www.w3.org/2001/XMLSchema#string">DoraCyc</bp:db>
  </bp:UnificationXref>
  <bp:UnificationXref rdf:ID="UnificationXref29319">
    <bp:id rdf:datatype="http://www.w3.org/2001/XMLSchema#string">NADPHOS-DEPHOS-PWY</bp:id>
    <bp:db rdf:datatype="http://www.w3.org/2001/XMLSchema#string">DoraCyc</bp:db>
  </bp:UnificationXref>
  <bp:UnificationXref rdf:ID="UnificationXref29311">
    <bp:id rdf:datatype="http://www.w3.org/2001/XMLSchema#string">PYRIDNUCSYN-PWY</bp:id>
    <bp:db rdf:datatype="http://www.w3.org/2001/XMLSchema#string">DoraCyc</bp:db>
  </bp:UnificationXref>
  <bp:UnificationXref rdf:ID="UnificationXref29301">
    <bp:id rdf:datatype="http://www.w3.org/2001/XMLSchema#string">PYRIDNUCSAL-PWY</bp:id>
    <bp:db rdf:datatype="http://www.w3.org/2001/XMLSchema#string">DoraCyc</bp:db>
  </bp:UnificationXref>
  <bp:UnificationXref rdf:ID="UnificationXref29298">
    <bp:id rdf:datatype="http://www.w3.org/2001/XMLSchema#string">PWY-5785</bp:id>
    <bp:db rdf:datatype="http://www.w3.org/2001/XMLSchema#string">DoraCyc</bp:db>
  </bp:UnificationXref>
  <bp:UnificationXref rdf:ID="UnificationXref29295">
    <bp:id rdf:datatype="http://www.w3.org/2001/XMLSchema#string">PWY-5807</bp:id>
    <bp:db rdf:datatype="http://www.w3.org/2001/XMLSchema#string">DoraCyc</bp:db>
  </bp:UnificationXref>
  <bp:UnificationXref rdf:ID="UnificationXref29292">
    <bp:id rdf:datatype="http://www.w3.org/2001/XMLSchema#string">PWY-5122</bp:id>
    <bp:db rdf:datatype="http://www.w3.org/2001/XMLSchema#string">DoraCyc</bp:db>
  </bp:UnificationXref>
  <bp:UnificationXref rdf:ID="UnificationXref29287">
    <bp:id rdf:datatype="http://www.w3.org/2001/XMLSchema#string">PWY-5123</bp:id>
    <bp:db rdf:datatype="http://www.w3.org/2001/XMLSchema#string">DoraCyc</bp:db>
  </bp:UnificationXref>
  <bp:UnificationXref rdf:ID="UnificationXref29284">
    <bp:id rdf:datatype="http://www.w3.org/2001/XMLSchema#string">PWY-5120</bp:id>
    <bp:db rdf:datatype="http://www.w3.org/2001/XMLSchema#string">DoraCyc</bp:db>
  </bp:UnificationXref>
  <bp:UnificationXref rdf:ID="UnificationXref29278">
    <bp:id rdf:datatype="http://www.w3.org/2001/XMLSchema#string">PWY0-1415</bp:id>
    <bp:db rdf:datatype="http://www.w3.org/2001/XMLSchema#string">DoraCyc</bp:db>
  </bp:UnificationXref>
  <bp:UnificationXref rdf:ID="UnificationXref29272">
    <bp:id rdf:datatype="http://www.w3.org/2001/XMLSchema#string">HEMESYN2-PWY</bp:id>
    <bp:db rdf:datatype="http://www.w3.org/2001/XMLSchema#string">DoraCyc</bp:db>
  </bp:UnificationXref>
  <bp:UnificationXref rdf:ID="UnificationXref29263">
    <bp:id rdf:datatype="http://www.w3.org/2001/XMLSchema#string">PWY-5837</bp:id>
    <bp:db rdf:datatype="http://www.w3.org/2001/XMLSchema#string">DoraCyc</bp:db>
  </bp:UnificationXref>
  <bp:UnificationXref rdf:ID="UnificationXref29260">
    <bp:id rdf:datatype="http://www.w3.org/2001/XMLSchema#string">PWY-5851</bp:id>
    <bp:db rdf:datatype="http://www.w3.org/2001/XMLSchema#string">DoraCyc</bp:db>
  </bp:UnificationXref>
  <bp:UnificationXref rdf:ID="UnificationXref29257">
    <bp:id rdf:datatype="http://www.w3.org/2001/XMLSchema#string">PWY-5853</bp:id>
    <bp:db rdf:datatype="http://www.w3.org/2001/XMLSchema#string">DoraCyc</bp:db>
  </bp:UnificationXref>
  <bp:UnificationXref rdf:ID="UnificationXref29254">
    <bp:id rdf:datatype="http://www.w3.org/2001/XMLSchema#string">PWY-5852</bp:id>
    <bp:db rdf:datatype="http://www.w3.org/2001/XMLSchema#string">DoraCyc</bp:db>
  </bp:UnificationXref>
  <bp:UnificationXref rdf:ID="UnificationXref29242">
    <bp:id rdf:datatype="http://www.w3.org/2001/XMLSchema#string">PWY-5840</bp:id>
    <bp:db rdf:datatype="http://www.w3.org/2001/XMLSchema#string">DoraCyc</bp:db>
  </bp:UnificationXref>
  <bp:UnificationXref rdf:ID="UnificationXref29239">
    <bp:id rdf:datatype="http://www.w3.org/2001/XMLSchema#string">MENAQUINONESYN-PWY</bp:id>
    <bp:db rdf:datatype="http://www.w3.org/2001/XMLSchema#string">DoraCyc</bp:db>
  </bp:UnificationXref>
  <bp:UnificationXref rdf:ID="UnificationXref29236">
    <bp:id rdf:datatype="http://www.w3.org/2001/XMLSchema#string">PWY-5844</bp:id>
    <bp:db rdf:datatype="http://www.w3.org/2001/XMLSchema#string">DoraCyc</bp:db>
  </bp:UnificationXref>
  <bp:UnificationXref rdf:ID="UnificationXref29233">
    <bp:id rdf:datatype="http://www.w3.org/2001/XMLSchema#string">PWY-5849</bp:id>
    <bp:db rdf:datatype="http://www.w3.org/2001/XMLSchema#string">DoraCyc</bp:db>
  </bp:UnificationXref>
  <bp:UnificationXref rdf:ID="UnificationXref29229">
    <bp:id rdf:datatype="http://www.w3.org/2001/XMLSchema#string">PWY-5890</bp:id>
    <bp:db rdf:datatype="http://www.w3.org/2001/XMLSchema#string">DoraCyc</bp:db>
  </bp:UnificationXref>
  <bp:UnificationXref rdf:ID="UnificationXref29225">
    <bp:id rdf:datatype="http://www.w3.org/2001/XMLSchema#string">PWY-5891</bp:id>
    <bp:db rdf:datatype="http://www.w3.org/2001/XMLSchema#string">DoraCyc</bp:db>
  </bp:UnificationXref>
  <bp:UnificationXref rdf:ID="UnificationXref29221">
    <bp:id rdf:datatype="http://www.w3.org/2001/XMLSchema#string">PWY-5892</bp:id>
    <bp:db rdf:datatype="http://www.w3.org/2001/XMLSchema#string">DoraCyc</bp:db>
  </bp:UnificationXref>
  <bp:UnificationXref rdf:ID="UnificationXref29217">
    <bp:id rdf:datatype="http://www.w3.org/2001/XMLSchema#string">PWY-5895</bp:id>
    <bp:db rdf:datatype="http://www.w3.org/2001/XMLSchema#string">DoraCyc</bp:db>
  </bp:UnificationXref>
  <bp:UnificationXref rdf:ID="UnificationXref29213">
    <bp:id rdf:datatype="http://www.w3.org/2001/XMLSchema#string">PWY-5839</bp:id>
    <bp:db rdf:datatype="http://www.w3.org/2001/XMLSchema#string">DoraCyc</bp:db>
  </bp:UnificationXref>
  <bp:UnificationXref rdf:ID="UnificationXref29209">
    <bp:id rdf:datatype="http://www.w3.org/2001/XMLSchema#string">THIOREDOX-PWY</bp:id>
    <bp:db rdf:datatype="http://www.w3.org/2001/XMLSchema#string">DoraCyc</bp:db>
  </bp:UnificationXref>
  <bp:UnificationXref rdf:ID="UnificationXref29201">
    <bp:id rdf:datatype="http://www.w3.org/2001/XMLSchema#string">PWY-5188</bp:id>
    <bp:db rdf:datatype="http://www.w3.org/2001/XMLSchema#string">DoraCyc</bp:db>
  </bp:UnificationXref>
  <bp:UnificationXref rdf:ID="UnificationXref29190">
    <bp:id rdf:datatype="http://www.w3.org/2001/XMLSchema#string">RIBOSYN2-PWY</bp:id>
    <bp:db rdf:datatype="http://www.w3.org/2001/XMLSchema#string">DoraCyc</bp:db>
  </bp:UnificationXref>
  <bp:UnificationXref rdf:ID="UnificationXref29185">
    <bp:id rdf:datatype="http://www.w3.org/2001/XMLSchema#string">PWY-6614</bp:id>
    <bp:db rdf:datatype="http://www.w3.org/2001/XMLSchema#string">DoraCyc</bp:db>
  </bp:UnificationXref>
  <bp:UnificationXref rdf:ID="UnificationXref29181">
    <bp:id rdf:datatype="http://www.w3.org/2001/XMLSchema#string">PWY-6613</bp:id>
    <bp:db rdf:datatype="http://www.w3.org/2001/XMLSchema#string">DoraCyc</bp:db>
  </bp:UnificationXref>
  <bp:UnificationXref rdf:ID="UnificationXref29168">
    <bp:id rdf:datatype="http://www.w3.org/2001/XMLSchema#string">1CMET2-PWY</bp:id>
    <bp:db rdf:datatype="http://www.w3.org/2001/XMLSchema#string">DoraCyc</bp:db>
  </bp:UnificationXref>
  <bp:UnificationXref rdf:ID="UnificationXref29161">
    <bp:id rdf:datatype="http://www.w3.org/2001/XMLSchema#string">PWY-2161</bp:id>
    <bp:db rdf:datatype="http://www.w3.org/2001/XMLSchema#string">DoraCyc</bp:db>
  </bp:UnificationXref>
  <bp:UnificationXref rdf:ID="UnificationXref29154">
    <bp:id rdf:datatype="http://www.w3.org/2001/XMLSchema#string">PWY-6147</bp:id>
    <bp:db rdf:datatype="http://www.w3.org/2001/XMLSchema#string">DoraCyc</bp:db>
  </bp:UnificationXref>
  <bp:UnificationXref rdf:ID="UnificationXref29148">
    <bp:id rdf:datatype="http://www.w3.org/2001/XMLSchema#string">PANTO-PWY</bp:id>
    <bp:db rdf:datatype="http://www.w3.org/2001/XMLSchema#string">DoraCyc</bp:db>
  </bp:UnificationXref>
  <bp:UnificationXref rdf:ID="UnificationXref29144">
    <bp:id rdf:datatype="http://www.w3.org/2001/XMLSchema#string">PWY-6894</bp:id>
    <bp:db rdf:datatype="http://www.w3.org/2001/XMLSchema#string">DoraCyc</bp:db>
  </bp:UnificationXref>
  <bp:UnificationXref rdf:ID="UnificationXref29140">
    <bp:id rdf:datatype="http://www.w3.org/2001/XMLSchema#string">PWY-6893</bp:id>
    <bp:db rdf:datatype="http://www.w3.org/2001/XMLSchema#string">DoraCyc</bp:db>
  </bp:UnificationXref>
  <bp:UnificationXref rdf:ID="UnificationXref29130">
    <bp:id rdf:datatype="http://www.w3.org/2001/XMLSchema#string">PYRIDOXSYN-PWY</bp:id>
    <bp:db rdf:datatype="http://www.w3.org/2001/XMLSchema#string">DoraCyc</bp:db>
  </bp:UnificationXref>
  <bp:UnificationXref rdf:ID="UnificationXref29121">
    <bp:id rdf:datatype="http://www.w3.org/2001/XMLSchema#string">PWY-5979</bp:id>
    <bp:db rdf:datatype="http://www.w3.org/2001/XMLSchema#string">DoraCyc</bp:db>
  </bp:UnificationXref>
  <bp:UnificationXref rdf:ID="UnificationXref29115">
    <bp:id rdf:datatype="http://www.w3.org/2001/XMLSchema#string">PWY-5751</bp:id>
    <bp:db rdf:datatype="http://www.w3.org/2001/XMLSchema#string">DoraCyc</bp:db>
  </bp:UnificationXref>
  <bp:UnificationXref rdf:ID="UnificationXref29094">
    <bp:id rdf:datatype="http://www.w3.org/2001/XMLSchema#string">PWY-5940</bp:id>
    <bp:db rdf:datatype="http://www.w3.org/2001/XMLSchema#string">DoraCyc</bp:db>
  </bp:UnificationXref>
  <bp:UnificationXref rdf:ID="UnificationXref29091">
    <bp:id rdf:datatype="http://www.w3.org/2001/XMLSchema#string">PWY-5148</bp:id>
    <bp:db rdf:datatype="http://www.w3.org/2001/XMLSchema#string">DoraCyc</bp:db>
  </bp:UnificationXref>
  <bp:UnificationXref rdf:ID="UnificationXref29085">
    <bp:id rdf:datatype="http://www.w3.org/2001/XMLSchema#string">PWY0-1319</bp:id>
    <bp:db rdf:datatype="http://www.w3.org/2001/XMLSchema#string">DoraCyc</bp:db>
  </bp:UnificationXref>
  <bp:UnificationXref rdf:ID="UnificationXref29079">
    <bp:id rdf:datatype="http://www.w3.org/2001/XMLSchema#string">PWY-5667</bp:id>
    <bp:db rdf:datatype="http://www.w3.org/2001/XMLSchema#string">DoraCyc</bp:db>
  </bp:UnificationXref>
  <bp:UnificationXref rdf:ID="UnificationXref29076">
    <bp:id rdf:datatype="http://www.w3.org/2001/XMLSchema#string">PWY-6826</bp:id>
    <bp:db rdf:datatype="http://www.w3.org/2001/XMLSchema#string">DoraCyc</bp:db>
  </bp:UnificationXref>
  <bp:UnificationXref rdf:ID="UnificationXref29068">
    <bp:id rdf:datatype="http://www.w3.org/2001/XMLSchema#string">PWY4FS-8</bp:id>
    <bp:db rdf:datatype="http://www.w3.org/2001/XMLSchema#string">DoraCyc</bp:db>
  </bp:UnificationXref>
  <bp:UnificationXref rdf:ID="UnificationXref29060">
    <bp:id rdf:datatype="http://www.w3.org/2001/XMLSchema#string">PPGPPMET-PWY</bp:id>
    <bp:db rdf:datatype="http://www.w3.org/2001/XMLSchema#string">DoraCyc</bp:db>
  </bp:UnificationXref>
  <bp:UnificationXref rdf:ID="UnificationXref29053">
    <bp:id rdf:datatype="http://www.w3.org/2001/XMLSchema#string">PWY-6121</bp:id>
    <bp:db rdf:datatype="http://www.w3.org/2001/XMLSchema#string">DoraCyc</bp:db>
  </bp:UnificationXref>
  <bp:UnificationXref rdf:ID="UnificationXref29047">
    <bp:id rdf:datatype="http://www.w3.org/2001/XMLSchema#string">PWY-6700</bp:id>
    <bp:db rdf:datatype="http://www.w3.org/2001/XMLSchema#string">DoraCyc</bp:db>
  </bp:UnificationXref>
  <bp:UnificationXref rdf:ID="UnificationXref29035">
    <bp:id rdf:datatype="http://www.w3.org/2001/XMLSchema#string">PWY0-1479</bp:id>
    <bp:db rdf:datatype="http://www.w3.org/2001/XMLSchema#string">DoraCyc</bp:db>
  </bp:UnificationXref>
  <bp:UnificationXref rdf:ID="UnificationXref29025">
    <bp:id rdf:datatype="http://www.w3.org/2001/XMLSchema#string">PWY-6126</bp:id>
    <bp:db rdf:datatype="http://www.w3.org/2001/XMLSchema#string">DoraCyc</bp:db>
  </bp:UnificationXref>
  <bp:UnificationXref rdf:ID="UnificationXref29014">
    <bp:id rdf:datatype="http://www.w3.org/2001/XMLSchema#string">PWY-6125</bp:id>
    <bp:db rdf:datatype="http://www.w3.org/2001/XMLSchema#string">DoraCyc</bp:db>
  </bp:UnificationXref>
  <bp:UnificationXref rdf:ID="UnificationXref29006">
    <bp:id rdf:datatype="http://www.w3.org/2001/XMLSchema#string">PWY-6123</bp:id>
    <bp:db rdf:datatype="http://www.w3.org/2001/XMLSchema#string">DoraCyc</bp:db>
  </bp:UnificationXref>
  <bp:UnificationXref rdf:ID="UnificationXref28987">
    <bp:id rdf:datatype="http://www.w3.org/2001/XMLSchema#string">P1-PWY</bp:id>
    <bp:db rdf:datatype="http://www.w3.org/2001/XMLSchema#string">DoraCyc</bp:db>
  </bp:UnificationXref>
  <bp:UnificationXref rdf:ID="UnificationXref28983">
    <bp:id rdf:datatype="http://www.w3.org/2001/XMLSchema#string">PWY-6599</bp:id>
    <bp:db rdf:datatype="http://www.w3.org/2001/XMLSchema#string">DoraCyc</bp:db>
  </bp:UnificationXref>
  <bp:UnificationXref rdf:ID="UnificationXref28970">
    <bp:id rdf:datatype="http://www.w3.org/2001/XMLSchema#string">PWY-5687</bp:id>
    <bp:db rdf:datatype="http://www.w3.org/2001/XMLSchema#string">DoraCyc</bp:db>
  </bp:UnificationXref>
  <bp:UnificationXref rdf:ID="UnificationXref28955">
    <bp:id rdf:datatype="http://www.w3.org/2001/XMLSchema#string">PWY0-166</bp:id>
    <bp:db rdf:datatype="http://www.w3.org/2001/XMLSchema#string">DoraCyc</bp:db>
  </bp:UnificationXref>
  <bp:UnificationXref rdf:ID="UnificationXref28936">
    <bp:id rdf:datatype="http://www.w3.org/2001/XMLSchema#string">PWY0-162</bp:id>
    <bp:db rdf:datatype="http://www.w3.org/2001/XMLSchema#string">DoraCyc</bp:db>
  </bp:UnificationXref>
  <bp:UnificationXref rdf:ID="UnificationXref28928">
    <bp:id rdf:datatype="http://www.w3.org/2001/XMLSchema#string">PWY-5686</bp:id>
    <bp:db rdf:datatype="http://www.w3.org/2001/XMLSchema#string">DoraCyc</bp:db>
  </bp:UnificationXref>
  <bp:UnificationXref rdf:ID="UnificationXref28918">
    <bp:id rdf:datatype="http://www.w3.org/2001/XMLSchema#string">PWY0-163</bp:id>
    <bp:db rdf:datatype="http://www.w3.org/2001/XMLSchema#string">DoraCyc</bp:db>
  </bp:UnificationXref>
  <bp:UnificationXref rdf:ID="UnificationXref28911">
    <bp:id rdf:datatype="http://www.w3.org/2001/XMLSchema#string">GLCMANNANAUT-PWY</bp:id>
    <bp:db rdf:datatype="http://www.w3.org/2001/XMLSchema#string">DoraCyc</bp:db>
  </bp:UnificationXref>
  <bp:UnificationXref rdf:ID="UnificationXref28906">
    <bp:id rdf:datatype="http://www.w3.org/2001/XMLSchema#string">PWY0-1324</bp:id>
    <bp:db rdf:datatype="http://www.w3.org/2001/XMLSchema#string">DoraCyc</bp:db>
  </bp:UnificationXref>
  <bp:UnificationXref rdf:ID="UnificationXref28902">
    <bp:id rdf:datatype="http://www.w3.org/2001/XMLSchema#string">GLUAMCAT-PWY</bp:id>
    <bp:db rdf:datatype="http://www.w3.org/2001/XMLSchema#string">DoraCyc</bp:db>
  </bp:UnificationXref>
  <bp:UnificationXref rdf:ID="UnificationXref28897">
    <bp:id rdf:datatype="http://www.w3.org/2001/XMLSchema#string">PWY-6517</bp:id>
    <bp:db rdf:datatype="http://www.w3.org/2001/XMLSchema#string">DoraCyc</bp:db>
  </bp:UnificationXref>
  <bp:UnificationXref rdf:ID="UnificationXref28889">
    <bp:id rdf:datatype="http://www.w3.org/2001/XMLSchema#string">P562-PWY</bp:id>
    <bp:db rdf:datatype="http://www.w3.org/2001/XMLSchema#string">DoraCyc</bp:db>
  </bp:UnificationXref>
  <bp:UnificationXref rdf:ID="UnificationXref28884">
    <bp:id rdf:datatype="http://www.w3.org/2001/XMLSchema#string">PWY66-21</bp:id>
    <bp:db rdf:datatype="http://www.w3.org/2001/XMLSchema#string">DoraCyc</bp:db>
  </bp:UnificationXref>
  <bp:UnificationXref rdf:ID="UnificationXref28880">
    <bp:id rdf:datatype="http://www.w3.org/2001/XMLSchema#string">ETOH-ACETYLCOA-ANA-PWY</bp:id>
    <bp:db rdf:datatype="http://www.w3.org/2001/XMLSchema#string">DoraCyc</bp:db>
  </bp:UnificationXref>
  <bp:UnificationXref rdf:ID="UnificationXref28876">
    <bp:id rdf:datatype="http://www.w3.org/2001/XMLSchema#string">PWY-4261</bp:id>
    <bp:db rdf:datatype="http://www.w3.org/2001/XMLSchema#string">DoraCyc</bp:db>
  </bp:UnificationXref>
  <bp:UnificationXref rdf:ID="UnificationXref28871">
    <bp:id rdf:datatype="http://www.w3.org/2001/XMLSchema#string">ARGDEGRAD-PWY</bp:id>
    <bp:db rdf:datatype="http://www.w3.org/2001/XMLSchema#string">DoraCyc</bp:db>
  </bp:UnificationXref>
  <bp:UnificationXref rdf:ID="UnificationXref28866">
    <bp:id rdf:datatype="http://www.w3.org/2001/XMLSchema#string">ARGDEG-V-PWY</bp:id>
    <bp:db rdf:datatype="http://www.w3.org/2001/XMLSchema#string">DoraCyc</bp:db>
  </bp:UnificationXref>
  <bp:UnificationXref rdf:ID="UnificationXref28862">
    <bp:id rdf:datatype="http://www.w3.org/2001/XMLSchema#string">MALATE-ASPARTATE-SHUTTLE-PWY</bp:id>
    <bp:db rdf:datatype="http://www.w3.org/2001/XMLSchema#string">DoraCyc</bp:db>
  </bp:UnificationXref>
  <bp:UnificationXref rdf:ID="UnificationXref28859">
    <bp:id rdf:datatype="http://www.w3.org/2001/XMLSchema#string">PWY-5766</bp:id>
    <bp:db rdf:datatype="http://www.w3.org/2001/XMLSchema#string">DoraCyc</bp:db>
  </bp:UnificationXref>
  <bp:UnificationXref rdf:ID="UnificationXref28856">
    <bp:id rdf:datatype="http://www.w3.org/2001/XMLSchema#string">GLUTAMINEFUM-PWY</bp:id>
    <bp:db rdf:datatype="http://www.w3.org/2001/XMLSchema#string">DoraCyc</bp:db>
  </bp:UnificationXref>
  <bp:UnificationXref rdf:ID="UnificationXref28853">
    <bp:id rdf:datatype="http://www.w3.org/2001/XMLSchema#string">GLUTAMINDEG-PWY</bp:id>
    <bp:db rdf:datatype="http://www.w3.org/2001/XMLSchema#string">DoraCyc</bp:db>
  </bp:UnificationXref>
  <bp:UnificationXref rdf:ID="UnificationXref28849">
    <bp:id rdf:datatype="http://www.w3.org/2001/XMLSchema#string">CITRULLINE-DEG-PWY</bp:id>
    <bp:db rdf:datatype="http://www.w3.org/2001/XMLSchema#string">DoraCyc</bp:db>
  </bp:UnificationXref>
  <bp:UnificationXref rdf:ID="UnificationXref28844">
    <bp:id rdf:datatype="http://www.w3.org/2001/XMLSchema#string">PWY-5057</bp:id>
    <bp:db rdf:datatype="http://www.w3.org/2001/XMLSchema#string">DoraCyc</bp:db>
  </bp:UnificationXref>
  <bp:UnificationXref rdf:ID="UnificationXref28839">
    <bp:id rdf:datatype="http://www.w3.org/2001/XMLSchema#string">PWY-1801</bp:id>
    <bp:db rdf:datatype="http://www.w3.org/2001/XMLSchema#string">DoraCyc</bp:db>
  </bp:UnificationXref>
  <bp:UnificationXref rdf:ID="UnificationXref28834">
    <bp:id rdf:datatype="http://www.w3.org/2001/XMLSchema#string">ACETATEUTIL-PWY</bp:id>
    <bp:db rdf:datatype="http://www.w3.org/2001/XMLSchema#string">DoraCyc</bp:db>
  </bp:UnificationXref>
  <bp:UnificationXref rdf:ID="UnificationXref28831">
    <bp:id rdf:datatype="http://www.w3.org/2001/XMLSchema#string">PWY0-1313</bp:id>
    <bp:db rdf:datatype="http://www.w3.org/2001/XMLSchema#string">DoraCyc</bp:db>
  </bp:UnificationXref>
  <bp:UnificationXref rdf:ID="UnificationXref28825">
    <bp:id rdf:datatype="http://www.w3.org/2001/XMLSchema#string">PWY-6373</bp:id>
    <bp:db rdf:datatype="http://www.w3.org/2001/XMLSchema#string">DoraCyc</bp:db>
  </bp:UnificationXref>
  <bp:UnificationXref rdf:ID="UnificationXref28821">
    <bp:id rdf:datatype="http://www.w3.org/2001/XMLSchema#string">PWY0-1312</bp:id>
    <bp:db rdf:datatype="http://www.w3.org/2001/XMLSchema#string">DoraCyc</bp:db>
  </bp:UnificationXref>
  <bp:UnificationXref rdf:ID="UnificationXref28813">
    <bp:id rdf:datatype="http://www.w3.org/2001/XMLSchema#string">PWY-6737</bp:id>
    <bp:db rdf:datatype="http://www.w3.org/2001/XMLSchema#string">DoraCyc</bp:db>
  </bp:UnificationXref>
  <bp:UnificationXref rdf:ID="UnificationXref28805">
    <bp:id rdf:datatype="http://www.w3.org/2001/XMLSchema#string">GLUCOSE1PMETAB-PWY</bp:id>
    <bp:db rdf:datatype="http://www.w3.org/2001/XMLSchema#string">DoraCyc</bp:db>
  </bp:UnificationXref>
  <bp:UnificationXref rdf:ID="UnificationXref28802">
    <bp:id rdf:datatype="http://www.w3.org/2001/XMLSchema#string">PWY0-1301</bp:id>
    <bp:db rdf:datatype="http://www.w3.org/2001/XMLSchema#string">DoraCyc</bp:db>
  </bp:UnificationXref>
  <bp:UnificationXref rdf:ID="UnificationXref28799">
    <bp:id rdf:datatype="http://www.w3.org/2001/XMLSchema#string">MANNCAT-PWY</bp:id>
    <bp:db rdf:datatype="http://www.w3.org/2001/XMLSchema#string">DoraCyc</bp:db>
  </bp:UnificationXref>
  <bp:UnificationXref rdf:ID="UnificationXref28791">
    <bp:id rdf:datatype="http://www.w3.org/2001/XMLSchema#string">PWY-6317</bp:id>
    <bp:db rdf:datatype="http://www.w3.org/2001/XMLSchema#string">DoraCyc</bp:db>
  </bp:UnificationXref>
  <bp:UnificationXref rdf:ID="UnificationXref28786">
    <bp:id rdf:datatype="http://www.w3.org/2001/XMLSchema#string">ARABCAT-PWY</bp:id>
    <bp:db rdf:datatype="http://www.w3.org/2001/XMLSchema#string">DoraCyc</bp:db>
  </bp:UnificationXref>
  <bp:UnificationXref rdf:ID="UnificationXref28783">
    <bp:id rdf:datatype="http://www.w3.org/2001/XMLSchema#string">BGALACT-PWY</bp:id>
    <bp:db rdf:datatype="http://www.w3.org/2001/XMLSchema#string">DoraCyc</bp:db>
  </bp:UnificationXref>
  <bp:UnificationXref rdf:ID="UnificationXref28779">
    <bp:id rdf:datatype="http://www.w3.org/2001/XMLSchema#string">XYLCAT-PWY</bp:id>
    <bp:db rdf:datatype="http://www.w3.org/2001/XMLSchema#string">DoraCyc</bp:db>
  </bp:UnificationXref>
  <bp:UnificationXref rdf:ID="UnificationXref28775">
    <bp:id rdf:datatype="http://www.w3.org/2001/XMLSchema#string">ACETOACETATE-DEG-PWY</bp:id>
    <bp:db rdf:datatype="http://www.w3.org/2001/XMLSchema#string">DoraCyc</bp:db>
  </bp:UnificationXref>
  <bp:UnificationXref rdf:ID="UnificationXref28766">
    <bp:id rdf:datatype="http://www.w3.org/2001/XMLSchema#string">FAO-PWY</bp:id>
    <bp:db rdf:datatype="http://www.w3.org/2001/XMLSchema#string">DoraCyc</bp:db>
  </bp:UnificationXref>
  <bp:UnificationXref rdf:ID="UnificationXref28757">
    <bp:id rdf:datatype="http://www.w3.org/2001/XMLSchema#string">PWY0-1297</bp:id>
    <bp:db rdf:datatype="http://www.w3.org/2001/XMLSchema#string">DoraCyc</bp:db>
  </bp:UnificationXref>
  <bp:UnificationXref rdf:ID="UnificationXref28749">
    <bp:id rdf:datatype="http://www.w3.org/2001/XMLSchema#string">PWY0-1298</bp:id>
    <bp:db rdf:datatype="http://www.w3.org/2001/XMLSchema#string">DoraCyc</bp:db>
  </bp:UnificationXref>
  <bp:UnificationXref rdf:ID="UnificationXref28745">
    <bp:id rdf:datatype="http://www.w3.org/2001/XMLSchema#string">AMMASSIM-PWY</bp:id>
    <bp:db rdf:datatype="http://www.w3.org/2001/XMLSchema#string">DoraCyc</bp:db>
  </bp:UnificationXref>
  <bp:UnificationXref rdf:ID="UnificationXref28739">
    <bp:id rdf:datatype="http://www.w3.org/2001/XMLSchema#string">PWY-6642</bp:id>
    <bp:db rdf:datatype="http://www.w3.org/2001/XMLSchema#string">DoraCyc</bp:db>
  </bp:UnificationXref>
  <bp:UnificationXref rdf:ID="UnificationXref28734">
    <bp:id rdf:datatype="http://www.w3.org/2001/XMLSchema#string">P344-PWY</bp:id>
    <bp:db rdf:datatype="http://www.w3.org/2001/XMLSchema#string">DoraCyc</bp:db>
  </bp:UnificationXref>
  <bp:UnificationXref rdf:ID="UnificationXref28730">
    <bp:id rdf:datatype="http://www.w3.org/2001/XMLSchema#string">DETOX1-PWY</bp:id>
    <bp:db rdf:datatype="http://www.w3.org/2001/XMLSchema#string">DoraCyc</bp:db>
  </bp:UnificationXref>
  <bp:UnificationXref rdf:ID="UnificationXref28712">
    <bp:id rdf:datatype="http://www.w3.org/2001/XMLSchema#string">FERMENTATION-PWY</bp:id>
    <bp:db rdf:datatype="http://www.w3.org/2001/XMLSchema#string">DoraCyc</bp:db>
  </bp:UnificationXref>
  <bp:UnificationXref rdf:ID="UnificationXref28703">
    <bp:id rdf:datatype="http://www.w3.org/2001/XMLSchema#string">PWY-5676</bp:id>
    <bp:db rdf:datatype="http://www.w3.org/2001/XMLSchema#string">DoraCyc</bp:db>
  </bp:UnificationXref>
  <bp:UnificationXref rdf:ID="UnificationXref28698">
    <bp:id rdf:datatype="http://www.w3.org/2001/XMLSchema#string">PWY-5485</bp:id>
    <bp:db rdf:datatype="http://www.w3.org/2001/XMLSchema#string">DoraCyc</bp:db>
  </bp:UnificationXref>
  <bp:UnificationXref rdf:ID="UnificationXref28695">
    <bp:id rdf:datatype="http://www.w3.org/2001/XMLSchema#string">PWY-5481</bp:id>
    <bp:db rdf:datatype="http://www.w3.org/2001/XMLSchema#string">DoraCyc</bp:db>
  </bp:UnificationXref>
  <bp:UnificationXref rdf:ID="UnificationXref28682">
    <bp:id rdf:datatype="http://www.w3.org/2001/XMLSchema#string">GLYCOLYSIS</bp:id>
    <bp:db rdf:datatype="http://www.w3.org/2001/XMLSchema#string">DoraCyc</bp:db>
  </bp:UnificationXref>
  <bp:UnificationXref rdf:ID="UnificationXref28677">
    <bp:id rdf:datatype="http://www.w3.org/2001/XMLSchema#string">P21-PWY</bp:id>
    <bp:db rdf:datatype="http://www.w3.org/2001/XMLSchema#string">DoraCyc</bp:db>
  </bp:UnificationXref>
  <bp:UnificationXref rdf:ID="UnificationXref28670">
    <bp:id rdf:datatype="http://www.w3.org/2001/XMLSchema#string">NONOXIPENT-PWY</bp:id>
    <bp:db rdf:datatype="http://www.w3.org/2001/XMLSchema#string">DoraCyc</bp:db>
  </bp:UnificationXref>
  <bp:UnificationXref rdf:ID="UnificationXref28660">
    <bp:id rdf:datatype="http://www.w3.org/2001/XMLSchema#string">PWY0-781</bp:id>
    <bp:db rdf:datatype="http://www.w3.org/2001/XMLSchema#string">DoraCyc</bp:db>
  </bp:UnificationXref>
  <bp:UnificationXref rdf:ID="UnificationXref28657">
    <bp:id rdf:datatype="http://www.w3.org/2001/XMLSchema#string">PWY-6137</bp:id>
    <bp:db rdf:datatype="http://www.w3.org/2001/XMLSchema#string">DoraCyc</bp:db>
  </bp:UnificationXref>
  <bp:UnificationXref rdf:ID="UnificationXref28655">
    <bp:id rdf:datatype="http://www.w3.org/2001/XMLSchema#string">ENZRXNKFG-1097</bp:id>
    <bp:db rdf:datatype="http://www.w3.org/2001/XMLSchema#string">DoraCyc</bp:db>
  </bp:UnificationXref>
  <bp:UnificationXref rdf:ID="UnificationXref28653">
    <bp:id rdf:datatype="http://www.w3.org/2001/XMLSchema#string">BUTYRYL-COA-DEHYDROGENASE-RXN</bp:id>
    <bp:db rdf:datatype="http://www.w3.org/2001/XMLSchema#string">DoraCyc</bp:db>
  </bp:UnificationXref>
  <bp:UnificationXref rdf:ID="UnificationXref28650">
    <bp:id rdf:datatype="http://www.w3.org/2001/XMLSchema#string">GKFG-392-MONOMER</bp:id>
    <bp:db rdf:datatype="http://www.w3.org/2001/XMLSchema#string">DoraCyc</bp:db>
  </bp:UnificationXref>
  <bp:UnificationXref rdf:ID="UnificationXref28648">
    <bp:id rdf:datatype="http://www.w3.org/2001/XMLSchema#string">ENZRXNKFG-807</bp:id>
    <bp:db rdf:datatype="http://www.w3.org/2001/XMLSchema#string">DoraCyc</bp:db>
  </bp:UnificationXref>
  <bp:UnificationXref rdf:ID="UnificationXref28645">
    <bp:id rdf:datatype="http://www.w3.org/2001/XMLSchema#string">GKFG-112-MONOMER</bp:id>
    <bp:db rdf:datatype="http://www.w3.org/2001/XMLSchema#string">DoraCyc</bp:db>
  </bp:UnificationXref>
  <bp:UnificationXref rdf:ID="UnificationXref28643">
    <bp:id rdf:datatype="http://www.w3.org/2001/XMLSchema#string">ENZRXNKFG-1028</bp:id>
    <bp:db rdf:datatype="http://www.w3.org/2001/XMLSchema#string">DoraCyc</bp:db>
  </bp:UnificationXref>
  <bp:UnificationXref rdf:ID="UnificationXref28638">
    <bp:id rdf:datatype="http://www.w3.org/2001/XMLSchema#string">CPD-12261</bp:id>
    <bp:db rdf:datatype="http://www.w3.org/2001/XMLSchema#string">DoraCyc</bp:db>
  </bp:UnificationXref>
  <bp:UnificationXref rdf:ID="UnificationXref28637">
    <bp:id rdf:datatype="http://www.w3.org/2001/XMLSchema#string">46173105</bp:id>
    <bp:db rdf:datatype="http://www.w3.org/2001/XMLSchema#string">PubChem</bp:db>
  </bp:UnificationXref>
  <bp:UnificationXref rdf:ID="UnificationXref28635">
    <bp:id rdf:datatype="http://www.w3.org/2001/XMLSchema#string">RXN-11302</bp:id>
    <bp:db rdf:datatype="http://www.w3.org/2001/XMLSchema#string">DoraCyc</bp:db>
  </bp:UnificationXref>
  <bp:UnificationXref rdf:ID="UnificationXref28632">
    <bp:id rdf:datatype="http://www.w3.org/2001/XMLSchema#string">GKFG-433-MONOMER</bp:id>
    <bp:db rdf:datatype="http://www.w3.org/2001/XMLSchema#string">DoraCyc</bp:db>
  </bp:UnificationXref>
  <bp:UnificationXref rdf:ID="UnificationXref28630">
    <bp:id rdf:datatype="http://www.w3.org/2001/XMLSchema#string">ENZRXNKFG-1095</bp:id>
    <bp:db rdf:datatype="http://www.w3.org/2001/XMLSchema#string">DoraCyc</bp:db>
  </bp:UnificationXref>
  <bp:UnificationXref rdf:ID="UnificationXref28628">
    <bp:id rdf:datatype="http://www.w3.org/2001/XMLSchema#string">SUCCINATE-DEHYDROGENASE-UBIQUINONE-RXN</bp:id>
    <bp:db rdf:datatype="http://www.w3.org/2001/XMLSchema#string">DoraCyc</bp:db>
  </bp:UnificationXref>
  <bp:UnificationXref rdf:ID="UnificationXref28626">
    <bp:id rdf:datatype="http://www.w3.org/2001/XMLSchema#string">ENZRXNKFG-1093</bp:id>
    <bp:db rdf:datatype="http://www.w3.org/2001/XMLSchema#string">DoraCyc</bp:db>
  </bp:UnificationXref>
  <bp:UnificationXref rdf:ID="UnificationXref28620">
    <bp:id rdf:datatype="http://www.w3.org/2001/XMLSchema#string">R601-RXN</bp:id>
    <bp:db rdf:datatype="http://www.w3.org/2001/XMLSchema#string">DoraCyc</bp:db>
  </bp:UnificationXref>
  <bp:UnificationXref rdf:ID="UnificationXref28618">
    <bp:id rdf:datatype="http://www.w3.org/2001/XMLSchema#string">ACYLCOADEHYDROG-RXN</bp:id>
    <bp:db rdf:datatype="http://www.w3.org/2001/XMLSchema#string">DoraCyc</bp:db>
  </bp:UnificationXref>
  <bp:UnificationXref rdf:ID="UnificationXref28615">
    <bp:id rdf:datatype="http://www.w3.org/2001/XMLSchema#string">GKFG-907-MONOMER</bp:id>
    <bp:db rdf:datatype="http://www.w3.org/2001/XMLSchema#string">DoraCyc</bp:db>
  </bp:UnificationXref>
  <bp:UnificationXref rdf:ID="UnificationXref28613">
    <bp:id rdf:datatype="http://www.w3.org/2001/XMLSchema#string">ENZRXNKFG-1084</bp:id>
    <bp:db rdf:datatype="http://www.w3.org/2001/XMLSchema#string">DoraCyc</bp:db>
  </bp:UnificationXref>
  <bp:UnificationXref rdf:ID="UnificationXref28610">
    <bp:id rdf:datatype="http://www.w3.org/2001/XMLSchema#string">ETF-Reduced</bp:id>
    <bp:db rdf:datatype="http://www.w3.org/2001/XMLSchema#string">DoraCyc</bp:db>
  </bp:UnificationXref>
  <bp:UnificationXref rdf:ID="UnificationXref28607">
    <bp:id rdf:datatype="http://www.w3.org/2001/XMLSchema#string">ETF-Oxidized</bp:id>
    <bp:db rdf:datatype="http://www.w3.org/2001/XMLSchema#string">DoraCyc</bp:db>
  </bp:UnificationXref>
  <bp:UnificationXref rdf:ID="UnificationXref28606">
    <bp:id rdf:datatype="http://www.w3.org/2001/XMLSchema#string">C04253</bp:id>
    <bp:db rdf:datatype="http://www.w3.org/2001/XMLSchema#string">KEGG</bp:db>
  </bp:UnificationXref>
  <bp:UnificationXref rdf:ID="UnificationXref28601">
    <bp:id rdf:datatype="http://www.w3.org/2001/XMLSchema#string">2-METHYL-BUTYRYL-COA</bp:id>
    <bp:db rdf:datatype="http://www.w3.org/2001/XMLSchema#string">DoraCyc</bp:db>
  </bp:UnificationXref>
  <bp:UnificationXref rdf:ID="UnificationXref28600">
    <bp:id rdf:datatype="http://www.w3.org/2001/XMLSchema#string">C01033</bp:id>
    <bp:db rdf:datatype="http://www.w3.org/2001/XMLSchema#string">KEGG</bp:db>
  </bp:UnificationXref>
  <bp:UnificationXref rdf:ID="UnificationXref28599">
    <bp:id rdf:datatype="http://www.w3.org/2001/XMLSchema#string">25245899</bp:id>
    <bp:db rdf:datatype="http://www.w3.org/2001/XMLSchema#string">PubChem</bp:db>
  </bp:UnificationXref>
  <bp:UnificationXref rdf:ID="UnificationXref28598">
    <bp:id rdf:datatype="http://www.w3.org/2001/XMLSchema#string">CHEBI:15477</bp:id>
    <bp:db rdf:datatype="http://www.w3.org/2001/XMLSchema#string">ChEBI</bp:db>
  </bp:UnificationXref>
  <bp:UnificationXref rdf:ID="UnificationXref28596">
    <bp:id rdf:datatype="http://www.w3.org/2001/XMLSchema#string">2-METHYLACYL-COA-DEHYDROGENASE-RXN</bp:id>
    <bp:db rdf:datatype="http://www.w3.org/2001/XMLSchema#string">DoraCyc</bp:db>
  </bp:UnificationXref>
  <bp:UnificationXref rdf:ID="UnificationXref28594">
    <bp:id rdf:datatype="http://www.w3.org/2001/XMLSchema#string">RXN0-5258</bp:id>
    <bp:db rdf:datatype="http://www.w3.org/2001/XMLSchema#string">DoraCyc</bp:db>
  </bp:UnificationXref>
  <bp:UnificationXref rdf:ID="UnificationXref28592">
    <bp:id rdf:datatype="http://www.w3.org/2001/XMLSchema#string">ENZRXNKFG-1082</bp:id>
    <bp:db rdf:datatype="http://www.w3.org/2001/XMLSchema#string">DoraCyc</bp:db>
  </bp:UnificationXref>
  <bp:UnificationXref rdf:ID="UnificationXref28586">
    <bp:id rdf:datatype="http://www.w3.org/2001/XMLSchema#string">RXN0-6491</bp:id>
    <bp:db rdf:datatype="http://www.w3.org/2001/XMLSchema#string">DoraCyc</bp:db>
  </bp:UnificationXref>
  <bp:UnificationXref rdf:ID="UnificationXref28584">
    <bp:id rdf:datatype="http://www.w3.org/2001/XMLSchema#string">ENZRXNKFG-564</bp:id>
    <bp:db rdf:datatype="http://www.w3.org/2001/XMLSchema#string">DoraCyc</bp:db>
  </bp:UnificationXref>
  <bp:UnificationXref rdf:ID="UnificationXref28581">
    <bp:id rdf:datatype="http://www.w3.org/2001/XMLSchema#string">GKFG-920-MONOMER</bp:id>
    <bp:db rdf:datatype="http://www.w3.org/2001/XMLSchema#string">DoraCyc</bp:db>
  </bp:UnificationXref>
  <bp:UnificationXref rdf:ID="UnificationXref28579">
    <bp:id rdf:datatype="http://www.w3.org/2001/XMLSchema#string">ENZRXNKFG-567</bp:id>
    <bp:db rdf:datatype="http://www.w3.org/2001/XMLSchema#string">DoraCyc</bp:db>
  </bp:UnificationXref>
  <bp:UnificationXref rdf:ID="UnificationXref28577">
    <bp:id rdf:datatype="http://www.w3.org/2001/XMLSchema#string">UDPREDUCT-RXN</bp:id>
    <bp:db rdf:datatype="http://www.w3.org/2001/XMLSchema#string">DoraCyc</bp:db>
  </bp:UnificationXref>
  <bp:UnificationXref rdf:ID="UnificationXref28575">
    <bp:id rdf:datatype="http://www.w3.org/2001/XMLSchema#string">CDPREDUCT-RXN</bp:id>
    <bp:db rdf:datatype="http://www.w3.org/2001/XMLSchema#string">DoraCyc</bp:db>
  </bp:UnificationXref>
  <bp:UnificationXref rdf:ID="UnificationXref28573">
    <bp:id rdf:datatype="http://www.w3.org/2001/XMLSchema#string">ENZRXNKFG-1081</bp:id>
    <bp:db rdf:datatype="http://www.w3.org/2001/XMLSchema#string">DoraCyc</bp:db>
  </bp:UnificationXref>
  <bp:UnificationXref rdf:ID="UnificationXref28571">
    <bp:id rdf:datatype="http://www.w3.org/2001/XMLSchema#string">RXN0-722</bp:id>
    <bp:db rdf:datatype="http://www.w3.org/2001/XMLSchema#string">DoraCyc</bp:db>
  </bp:UnificationXref>
  <bp:UnificationXref rdf:ID="UnificationXref28569">
    <bp:id rdf:datatype="http://www.w3.org/2001/XMLSchema#string">ENZRXNKFG-1080</bp:id>
    <bp:db rdf:datatype="http://www.w3.org/2001/XMLSchema#string">DoraCyc</bp:db>
  </bp:UnificationXref>
  <bp:UnificationXref rdf:ID="UnificationXref28567">
    <bp:id rdf:datatype="http://www.w3.org/2001/XMLSchema#string">RIBONUCLEOSIDE-DIP-REDUCTII-RXN</bp:id>
    <bp:db rdf:datatype="http://www.w3.org/2001/XMLSchema#string">DoraCyc</bp:db>
  </bp:UnificationXref>
  <bp:UnificationXref rdf:ID="UnificationXref28565">
    <bp:id rdf:datatype="http://www.w3.org/2001/XMLSchema#string">RXN0-724</bp:id>
    <bp:db rdf:datatype="http://www.w3.org/2001/XMLSchema#string">DoraCyc</bp:db>
  </bp:UnificationXref>
  <bp:UnificationXref rdf:ID="UnificationXref28563">
    <bp:id rdf:datatype="http://www.w3.org/2001/XMLSchema#string">RXN0-723</bp:id>
    <bp:db rdf:datatype="http://www.w3.org/2001/XMLSchema#string">DoraCyc</bp:db>
  </bp:UnificationXref>
  <bp:UnificationXref rdf:ID="UnificationXref28561">
    <bp:id rdf:datatype="http://www.w3.org/2001/XMLSchema#string">GDPREDUCT-RXN</bp:id>
    <bp:db rdf:datatype="http://www.w3.org/2001/XMLSchema#string">DoraCyc</bp:db>
  </bp:UnificationXref>
  <bp:UnificationXref rdf:ID="UnificationXref28559">
    <bp:id rdf:datatype="http://www.w3.org/2001/XMLSchema#string">RXN0-746</bp:id>
    <bp:db rdf:datatype="http://www.w3.org/2001/XMLSchema#string">DoraCyc</bp:db>
  </bp:UnificationXref>
  <bp:UnificationXref rdf:ID="UnificationXref28557">
    <bp:id rdf:datatype="http://www.w3.org/2001/XMLSchema#string">ENZRXNKFG-1079</bp:id>
    <bp:db rdf:datatype="http://www.w3.org/2001/XMLSchema#string">DoraCyc</bp:db>
  </bp:UnificationXref>
  <bp:UnificationXref rdf:ID="UnificationXref28555">
    <bp:id rdf:datatype="http://www.w3.org/2001/XMLSchema#string">RXN0-748</bp:id>
    <bp:db rdf:datatype="http://www.w3.org/2001/XMLSchema#string">DoraCyc</bp:db>
  </bp:UnificationXref>
  <bp:UnificationXref rdf:ID="UnificationXref28553">
    <bp:id rdf:datatype="http://www.w3.org/2001/XMLSchema#string">ADPREDUCT-RXN</bp:id>
    <bp:db rdf:datatype="http://www.w3.org/2001/XMLSchema#string">DoraCyc</bp:db>
  </bp:UnificationXref>
  <bp:UnificationXref rdf:ID="UnificationXref28550">
    <bp:id rdf:datatype="http://www.w3.org/2001/XMLSchema#string">Oxidized-flavodoxins</bp:id>
    <bp:db rdf:datatype="http://www.w3.org/2001/XMLSchema#string">DoraCyc</bp:db>
  </bp:UnificationXref>
  <bp:UnificationXref rdf:ID="UnificationXref28549">
    <bp:id rdf:datatype="http://www.w3.org/2001/XMLSchema#string">C02869</bp:id>
    <bp:db rdf:datatype="http://www.w3.org/2001/XMLSchema#string">KEGG</bp:db>
  </bp:UnificationXref>
  <bp:UnificationXref rdf:ID="UnificationXref28543">
    <bp:id rdf:datatype="http://www.w3.org/2001/XMLSchema#string">RXN0-745</bp:id>
    <bp:db rdf:datatype="http://www.w3.org/2001/XMLSchema#string">DoraCyc</bp:db>
  </bp:UnificationXref>
  <bp:UnificationXref rdf:ID="UnificationXref28540">
    <bp:id rdf:datatype="http://www.w3.org/2001/XMLSchema#string">GKFG-923-MONOMER</bp:id>
    <bp:db rdf:datatype="http://www.w3.org/2001/XMLSchema#string">DoraCyc</bp:db>
  </bp:UnificationXref>
  <bp:UnificationXref rdf:ID="UnificationXref28538">
    <bp:id rdf:datatype="http://www.w3.org/2001/XMLSchema#string">ENZRXNKFG-1078</bp:id>
    <bp:db rdf:datatype="http://www.w3.org/2001/XMLSchema#string">DoraCyc</bp:db>
  </bp:UnificationXref>
  <bp:UnificationXref rdf:ID="UnificationXref28534">
    <bp:id rdf:datatype="http://www.w3.org/2001/XMLSchema#string">Oxidized-NrdH-Proteins</bp:id>
    <bp:db rdf:datatype="http://www.w3.org/2001/XMLSchema#string">DoraCyc</bp:db>
  </bp:UnificationXref>
  <bp:UnificationXref rdf:ID="UnificationXref28530">
    <bp:id rdf:datatype="http://www.w3.org/2001/XMLSchema#string">Reduced-NrdH-Proteins</bp:id>
    <bp:db rdf:datatype="http://www.w3.org/2001/XMLSchema#string">DoraCyc</bp:db>
  </bp:UnificationXref>
  <bp:UnificationXref rdf:ID="UnificationXref28528">
    <bp:id rdf:datatype="http://www.w3.org/2001/XMLSchema#string">RXN0-747</bp:id>
    <bp:db rdf:datatype="http://www.w3.org/2001/XMLSchema#string">DoraCyc</bp:db>
  </bp:UnificationXref>
  <bp:UnificationXref rdf:ID="UnificationXref28526">
    <bp:id rdf:datatype="http://www.w3.org/2001/XMLSchema#string">RXN0-6478</bp:id>
    <bp:db rdf:datatype="http://www.w3.org/2001/XMLSchema#string">DoraCyc</bp:db>
  </bp:UnificationXref>
  <bp:UnificationXref rdf:ID="UnificationXref28524">
    <bp:id rdf:datatype="http://www.w3.org/2001/XMLSchema#string">RXN0-6479</bp:id>
    <bp:db rdf:datatype="http://www.w3.org/2001/XMLSchema#string">DoraCyc</bp:db>
  </bp:UnificationXref>
  <bp:UnificationXref rdf:ID="UnificationXref28520">
    <bp:id rdf:datatype="http://www.w3.org/2001/XMLSchema#string">CPD0-2351</bp:id>
    <bp:db rdf:datatype="http://www.w3.org/2001/XMLSchema#string">DoraCyc</bp:db>
  </bp:UnificationXref>
  <bp:UnificationXref rdf:ID="UnificationXref28518">
    <bp:id rdf:datatype="http://www.w3.org/2001/XMLSchema#string">RXN0-4222</bp:id>
    <bp:db rdf:datatype="http://www.w3.org/2001/XMLSchema#string">DoraCyc</bp:db>
  </bp:UnificationXref>
  <bp:UnificationXref rdf:ID="UnificationXref28516">
    <bp:id rdf:datatype="http://www.w3.org/2001/XMLSchema#string">RXN0-6480</bp:id>
    <bp:db rdf:datatype="http://www.w3.org/2001/XMLSchema#string">DoraCyc</bp:db>
  </bp:UnificationXref>
  <bp:UnificationXref rdf:ID="UnificationXref28514">
    <bp:id rdf:datatype="http://www.w3.org/2001/XMLSchema#string">ENZRXNKFG-237</bp:id>
    <bp:db rdf:datatype="http://www.w3.org/2001/XMLSchema#string">DoraCyc</bp:db>
  </bp:UnificationXref>
  <bp:UnificationXref rdf:ID="UnificationXref28512">
    <bp:id rdf:datatype="http://www.w3.org/2001/XMLSchema#string">RXN0-6482</bp:id>
    <bp:db rdf:datatype="http://www.w3.org/2001/XMLSchema#string">DoraCyc</bp:db>
  </bp:UnificationXref>
  <bp:UnificationXref rdf:ID="UnificationXref28510">
    <bp:id rdf:datatype="http://www.w3.org/2001/XMLSchema#string">ENZRXNKFG-247</bp:id>
    <bp:db rdf:datatype="http://www.w3.org/2001/XMLSchema#string">DoraCyc</bp:db>
  </bp:UnificationXref>
  <bp:UnificationXref rdf:ID="UnificationXref28506">
    <bp:id rdf:datatype="http://www.w3.org/2001/XMLSchema#string">tRNAs</bp:id>
    <bp:db rdf:datatype="http://www.w3.org/2001/XMLSchema#string">DoraCyc</bp:db>
  </bp:UnificationXref>
  <bp:UnificationXref rdf:ID="UnificationXref28504">
    <bp:id rdf:datatype="http://www.w3.org/2001/XMLSchema#string">RXN0-6484</bp:id>
    <bp:db rdf:datatype="http://www.w3.org/2001/XMLSchema#string">DoraCyc</bp:db>
  </bp:UnificationXref>
  <bp:UnificationXref rdf:ID="UnificationXref28500">
    <bp:id rdf:datatype="http://www.w3.org/2001/XMLSchema#string">ssRNAs</bp:id>
    <bp:db rdf:datatype="http://www.w3.org/2001/XMLSchema#string">DoraCyc</bp:db>
  </bp:UnificationXref>
  <bp:UnificationXref rdf:ID="UnificationXref28496">
    <bp:id rdf:datatype="http://www.w3.org/2001/XMLSchema#string">CPD0-2353</bp:id>
    <bp:db rdf:datatype="http://www.w3.org/2001/XMLSchema#string">DoraCyc</bp:db>
  </bp:UnificationXref>
  <bp:UnificationXref rdf:ID="UnificationXref28494">
    <bp:id rdf:datatype="http://www.w3.org/2001/XMLSchema#string">3.1.26.5-RXN</bp:id>
    <bp:db rdf:datatype="http://www.w3.org/2001/XMLSchema#string">DoraCyc</bp:db>
  </bp:UnificationXref>
  <bp:UnificationXref rdf:ID="UnificationXref28491">
    <bp:id rdf:datatype="http://www.w3.org/2001/XMLSchema#string">GKFG-1506-MONOMER</bp:id>
    <bp:db rdf:datatype="http://www.w3.org/2001/XMLSchema#string">DoraCyc</bp:db>
  </bp:UnificationXref>
  <bp:UnificationXref rdf:ID="UnificationXref28489">
    <bp:id rdf:datatype="http://www.w3.org/2001/XMLSchema#string">ENZRXNKFG-246</bp:id>
    <bp:db rdf:datatype="http://www.w3.org/2001/XMLSchema#string">DoraCyc</bp:db>
  </bp:UnificationXref>
  <bp:UnificationXref rdf:ID="UnificationXref28487">
    <bp:id rdf:datatype="http://www.w3.org/2001/XMLSchema#string">RXN0-6483</bp:id>
    <bp:db rdf:datatype="http://www.w3.org/2001/XMLSchema#string">DoraCyc</bp:db>
  </bp:UnificationXref>
  <bp:UnificationXref rdf:ID="UnificationXref28484">
    <bp:id rdf:datatype="http://www.w3.org/2001/XMLSchema#string">GKFG-1540-MONOMER</bp:id>
    <bp:db rdf:datatype="http://www.w3.org/2001/XMLSchema#string">DoraCyc</bp:db>
  </bp:UnificationXref>
  <bp:UnificationXref rdf:ID="UnificationXref28482">
    <bp:id rdf:datatype="http://www.w3.org/2001/XMLSchema#string">ENZRXNKFG-238</bp:id>
    <bp:db rdf:datatype="http://www.w3.org/2001/XMLSchema#string">DoraCyc</bp:db>
  </bp:UnificationXref>
  <bp:UnificationXref rdf:ID="UnificationXref28478">
    <bp:id rdf:datatype="http://www.w3.org/2001/XMLSchema#string">CPD0-2354</bp:id>
    <bp:db rdf:datatype="http://www.w3.org/2001/XMLSchema#string">DoraCyc</bp:db>
  </bp:UnificationXref>
  <bp:UnificationXref rdf:ID="UnificationXref28476">
    <bp:id rdf:datatype="http://www.w3.org/2001/XMLSchema#string">RXN0-6481</bp:id>
    <bp:db rdf:datatype="http://www.w3.org/2001/XMLSchema#string">DoraCyc</bp:db>
  </bp:UnificationXref>
  <bp:UnificationXref rdf:ID="UnificationXref28472">
    <bp:id rdf:datatype="http://www.w3.org/2001/XMLSchema#string">CPD0-2352</bp:id>
    <bp:db rdf:datatype="http://www.w3.org/2001/XMLSchema#string">DoraCyc</bp:db>
  </bp:UnificationXref>
  <bp:UnificationXref rdf:ID="UnificationXref28468">
    <bp:id rdf:datatype="http://www.w3.org/2001/XMLSchema#string">CPD0-2350</bp:id>
    <bp:db rdf:datatype="http://www.w3.org/2001/XMLSchema#string">DoraCyc</bp:db>
  </bp:UnificationXref>
  <bp:UnificationXref rdf:ID="UnificationXref28466">
    <bp:id rdf:datatype="http://www.w3.org/2001/XMLSchema#string">RXN0-6485</bp:id>
    <bp:db rdf:datatype="http://www.w3.org/2001/XMLSchema#string">DoraCyc</bp:db>
  </bp:UnificationXref>
  <bp:UnificationXref rdf:ID="UnificationXref28464">
    <bp:id rdf:datatype="http://www.w3.org/2001/XMLSchema#string">ENZRXNKFG-733</bp:id>
    <bp:db rdf:datatype="http://www.w3.org/2001/XMLSchema#string">DoraCyc</bp:db>
  </bp:UnificationXref>
  <bp:UnificationXref rdf:ID="UnificationXref28462">
    <bp:id rdf:datatype="http://www.w3.org/2001/XMLSchema#string">1-ACYLGLYCEROL-3-P-ACYLTRANSFER-RXN</bp:id>
    <bp:db rdf:datatype="http://www.w3.org/2001/XMLSchema#string">DoraCyc</bp:db>
  </bp:UnificationXref>
  <bp:UnificationXref rdf:ID="UnificationXref28459">
    <bp:id rdf:datatype="http://www.w3.org/2001/XMLSchema#string">Acyl_carrier_protein</bp:id>
    <bp:db rdf:datatype="http://www.w3.org/2001/XMLSchema#string">Wikipedia</bp:db>
  </bp:UnificationXref>
  <bp:UnificationXref rdf:ID="UnificationXref28457">
    <bp:id rdf:datatype="http://www.w3.org/2001/XMLSchema#string">Ortholog</bp:id>
    <bp:db rdf:datatype="http://www.w3.org/2001/XMLSchema#string">BioCyc</bp:db>
  </bp:UnificationXref>
  <bp:UnificationXref rdf:ID="UnificationXref28455">
    <bp:id rdf:datatype="http://www.w3.org/2001/XMLSchema#string">C00229</bp:id>
    <bp:db rdf:datatype="http://www.w3.org/2001/XMLSchema#string">KEGG</bp:db>
  </bp:UnificationXref>
  <bp:UnificationXref rdf:ID="UnificationXref28450">
    <bp:id rdf:datatype="http://www.w3.org/2001/XMLSchema#string">ACYL-ACP</bp:id>
    <bp:db rdf:datatype="http://www.w3.org/2001/XMLSchema#string">DoraCyc</bp:db>
  </bp:UnificationXref>
  <bp:UnificationXref rdf:ID="UnificationXref28448">
    <bp:id rdf:datatype="http://www.w3.org/2001/XMLSchema#string">RXN-10462</bp:id>
    <bp:db rdf:datatype="http://www.w3.org/2001/XMLSchema#string">DoraCyc</bp:db>
  </bp:UnificationXref>
  <bp:UnificationXref rdf:ID="UnificationXref28446">
    <bp:id rdf:datatype="http://www.w3.org/2001/XMLSchema#string">ENZRXNKFG-669</bp:id>
    <bp:db rdf:datatype="http://www.w3.org/2001/XMLSchema#string">DoraCyc</bp:db>
  </bp:UnificationXref>
  <bp:UnificationXref rdf:ID="UnificationXref28443">
    <bp:id rdf:datatype="http://www.w3.org/2001/XMLSchema#string">Beta-3-hydroxybutyryl-ACPs</bp:id>
    <bp:db rdf:datatype="http://www.w3.org/2001/XMLSchema#string">DoraCyc</bp:db>
  </bp:UnificationXref>
  <bp:UnificationXref rdf:ID="UnificationXref28440">
    <bp:id rdf:datatype="http://www.w3.org/2001/XMLSchema#string">Acetoacetyl-ACPs</bp:id>
    <bp:db rdf:datatype="http://www.w3.org/2001/XMLSchema#string">DoraCyc</bp:db>
  </bp:UnificationXref>
  <bp:UnificationXref rdf:ID="UnificationXref28436">
    <bp:id rdf:datatype="http://www.w3.org/2001/XMLSchema#string">RXN-9514</bp:id>
    <bp:db rdf:datatype="http://www.w3.org/2001/XMLSchema#string">DoraCyc</bp:db>
  </bp:UnificationXref>
  <bp:UnificationXref rdf:ID="UnificationXref28433">
    <bp:id rdf:datatype="http://www.w3.org/2001/XMLSchema#string">GKFG-241-MONOMER</bp:id>
    <bp:db rdf:datatype="http://www.w3.org/2001/XMLSchema#string">DoraCyc</bp:db>
  </bp:UnificationXref>
  <bp:UnificationXref rdf:ID="UnificationXref28431">
    <bp:id rdf:datatype="http://www.w3.org/2001/XMLSchema#string">ENZRXNKFG-869</bp:id>
    <bp:db rdf:datatype="http://www.w3.org/2001/XMLSchema#string">DoraCyc</bp:db>
  </bp:UnificationXref>
  <bp:UnificationXref rdf:ID="UnificationXref28428">
    <bp:id rdf:datatype="http://www.w3.org/2001/XMLSchema#string">GKFG-240-MONOMER</bp:id>
    <bp:db rdf:datatype="http://www.w3.org/2001/XMLSchema#string">DoraCyc</bp:db>
  </bp:UnificationXref>
  <bp:UnificationXref rdf:ID="UnificationXref28426">
    <bp:id rdf:datatype="http://www.w3.org/2001/XMLSchema#string">ENZRXNKFG-870</bp:id>
    <bp:db rdf:datatype="http://www.w3.org/2001/XMLSchema#string">DoraCyc</bp:db>
  </bp:UnificationXref>
  <bp:UnificationXref rdf:ID="UnificationXref28424">
    <bp:id rdf:datatype="http://www.w3.org/2001/XMLSchema#string">GLUTRNAREDUCT-RXN</bp:id>
    <bp:db rdf:datatype="http://www.w3.org/2001/XMLSchema#string">DoraCyc</bp:db>
  </bp:UnificationXref>
  <bp:UnificationXref rdf:ID="UnificationXref28422">
    <bp:id rdf:datatype="http://www.w3.org/2001/XMLSchema#string">ENZRXNKFG-61</bp:id>
    <bp:db rdf:datatype="http://www.w3.org/2001/XMLSchema#string">DoraCyc</bp:db>
  </bp:UnificationXref>
  <bp:UnificationXref rdf:ID="UnificationXref28420">
    <bp:id rdf:datatype="http://www.w3.org/2001/XMLSchema#string">ENZRXNKFG-82</bp:id>
    <bp:db rdf:datatype="http://www.w3.org/2001/XMLSchema#string">DoraCyc</bp:db>
  </bp:UnificationXref>
  <bp:UnificationXref rdf:ID="UnificationXref28416">
    <bp:id rdf:datatype="http://www.w3.org/2001/XMLSchema#string">Charged-GLT-tRNAs</bp:id>
    <bp:db rdf:datatype="http://www.w3.org/2001/XMLSchema#string">DoraCyc</bp:db>
  </bp:UnificationXref>
  <bp:UnificationXref rdf:ID="UnificationXref28415">
    <bp:id rdf:datatype="http://www.w3.org/2001/XMLSchema#string">C02987</bp:id>
    <bp:db rdf:datatype="http://www.w3.org/2001/XMLSchema#string">KEGG</bp:db>
  </bp:UnificationXref>
  <bp:UnificationXref rdf:ID="UnificationXref28411">
    <bp:id rdf:datatype="http://www.w3.org/2001/XMLSchema#string">GLT-tRNAs</bp:id>
    <bp:db rdf:datatype="http://www.w3.org/2001/XMLSchema#string">DoraCyc</bp:db>
  </bp:UnificationXref>
  <bp:UnificationXref rdf:ID="UnificationXref28410">
    <bp:id rdf:datatype="http://www.w3.org/2001/XMLSchema#string">C01641</bp:id>
    <bp:db rdf:datatype="http://www.w3.org/2001/XMLSchema#string">KEGG</bp:db>
  </bp:UnificationXref>
  <bp:UnificationXref rdf:ID="UnificationXref28408">
    <bp:id rdf:datatype="http://www.w3.org/2001/XMLSchema#string">GLURS-RXN</bp:id>
    <bp:db rdf:datatype="http://www.w3.org/2001/XMLSchema#string">DoraCyc</bp:db>
  </bp:UnificationXref>
  <bp:UnificationXref rdf:ID="UnificationXref28405">
    <bp:id rdf:datatype="http://www.w3.org/2001/XMLSchema#string">GKFG-549-MONOMER</bp:id>
    <bp:db rdf:datatype="http://www.w3.org/2001/XMLSchema#string">DoraCyc</bp:db>
  </bp:UnificationXref>
  <bp:UnificationXref rdf:ID="UnificationXref28403">
    <bp:id rdf:datatype="http://www.w3.org/2001/XMLSchema#string">ENZRXNKFG-750</bp:id>
    <bp:db rdf:datatype="http://www.w3.org/2001/XMLSchema#string">DoraCyc</bp:db>
  </bp:UnificationXref>
  <bp:UnificationXref rdf:ID="UnificationXref28401">
    <bp:id rdf:datatype="http://www.w3.org/2001/XMLSchema#string">THIOREDOXIN-REDUCT-NADPH-RXN</bp:id>
    <bp:db rdf:datatype="http://www.w3.org/2001/XMLSchema#string">DoraCyc</bp:db>
  </bp:UnificationXref>
  <bp:UnificationXref rdf:ID="UnificationXref28395">
    <bp:id rdf:datatype="http://www.w3.org/2001/XMLSchema#string">E-</bp:id>
    <bp:db rdf:datatype="http://www.w3.org/2001/XMLSchema#string">DoraCyc</bp:db>
  </bp:UnificationXref>
  <bp:UnificationXref rdf:ID="UnificationXref28392">
    <bp:id rdf:datatype="http://www.w3.org/2001/XMLSchema#string">Ox-Thioredoxin</bp:id>
    <bp:db rdf:datatype="http://www.w3.org/2001/XMLSchema#string">DoraCyc</bp:db>
  </bp:UnificationXref>
  <bp:UnificationXref rdf:ID="UnificationXref28388">
    <bp:id rdf:datatype="http://www.w3.org/2001/XMLSchema#string">THIOREDOXIN-RXN</bp:id>
    <bp:db rdf:datatype="http://www.w3.org/2001/XMLSchema#string">DoraCyc</bp:db>
  </bp:UnificationXref>
  <bp:UnificationXref rdf:ID="UnificationXref28384">
    <bp:id rdf:datatype="http://www.w3.org/2001/XMLSchema#string">RXN-8342</bp:id>
    <bp:db rdf:datatype="http://www.w3.org/2001/XMLSchema#string">DoraCyc</bp:db>
  </bp:UnificationXref>
  <bp:UnificationXref rdf:ID="UnificationXref28380">
    <bp:id rdf:datatype="http://www.w3.org/2001/XMLSchema#string">RXN-11361</bp:id>
    <bp:db rdf:datatype="http://www.w3.org/2001/XMLSchema#string">DoraCyc</bp:db>
  </bp:UnificationXref>
  <bp:UnificationXref rdf:ID="UnificationXref28377">
    <bp:id rdf:datatype="http://www.w3.org/2001/XMLSchema#string">Thiocarboxylated-MPT-synthases</bp:id>
    <bp:db rdf:datatype="http://www.w3.org/2001/XMLSchema#string">DoraCyc</bp:db>
  </bp:UnificationXref>
  <bp:UnificationXref rdf:ID="UnificationXref28374">
    <bp:id rdf:datatype="http://www.w3.org/2001/XMLSchema#string">Carboxyadenylated-MPT-synthases</bp:id>
    <bp:db rdf:datatype="http://www.w3.org/2001/XMLSchema#string">DoraCyc</bp:db>
  </bp:UnificationXref>
  <bp:UnificationXref rdf:ID="UnificationXref28370">
    <bp:id rdf:datatype="http://www.w3.org/2001/XMLSchema#string">RXN-12473</bp:id>
    <bp:db rdf:datatype="http://www.w3.org/2001/XMLSchema#string">DoraCyc</bp:db>
  </bp:UnificationXref>
  <bp:UnificationXref rdf:ID="UnificationXref28368">
    <bp:id rdf:datatype="http://www.w3.org/2001/XMLSchema#string">ENZRXNKFG-8</bp:id>
    <bp:db rdf:datatype="http://www.w3.org/2001/XMLSchema#string">DoraCyc</bp:db>
  </bp:UnificationXref>
  <bp:UnificationXref rdf:ID="UnificationXref28366">
    <bp:id rdf:datatype="http://www.w3.org/2001/XMLSchema#string">ENZRXNKFG-395</bp:id>
    <bp:db rdf:datatype="http://www.w3.org/2001/XMLSchema#string">DoraCyc</bp:db>
  </bp:UnificationXref>
  <bp:UnificationXref rdf:ID="UnificationXref28363">
    <bp:id rdf:datatype="http://www.w3.org/2001/XMLSchema#string">Persulfurated-L-cysteine-desulfurases</bp:id>
    <bp:db rdf:datatype="http://www.w3.org/2001/XMLSchema#string">DoraCyc</bp:db>
  </bp:UnificationXref>
  <bp:UnificationXref rdf:ID="UnificationXref28359">
    <bp:id rdf:datatype="http://www.w3.org/2001/XMLSchema#string">BioCyc-ID</bp:id>
    <bp:db rdf:datatype="http://www.w3.org/2001/XMLSchema#string">BioCyc</bp:db>
  </bp:UnificationXref>
  <bp:UnificationXref rdf:ID="UnificationXref28355">
    <bp:id rdf:datatype="http://www.w3.org/2001/XMLSchema#string">RXN0-308</bp:id>
    <bp:db rdf:datatype="http://www.w3.org/2001/XMLSchema#string">DoraCyc</bp:db>
  </bp:UnificationXref>
  <bp:UnificationXref rdf:ID="UnificationXref28352">
    <bp:id rdf:datatype="http://www.w3.org/2001/XMLSchema#string">GKFG-91-MONOMER</bp:id>
    <bp:db rdf:datatype="http://www.w3.org/2001/XMLSchema#string">DoraCyc</bp:db>
  </bp:UnificationXref>
  <bp:UnificationXref rdf:ID="UnificationXref28350">
    <bp:id rdf:datatype="http://www.w3.org/2001/XMLSchema#string">ENZRXNKFG-1035</bp:id>
    <bp:db rdf:datatype="http://www.w3.org/2001/XMLSchema#string">DoraCyc</bp:db>
  </bp:UnificationXref>
  <bp:UnificationXref rdf:ID="UnificationXref28346">
    <bp:id rdf:datatype="http://www.w3.org/2001/XMLSchema#string">Charged-ARG-tRNAs</bp:id>
    <bp:db rdf:datatype="http://www.w3.org/2001/XMLSchema#string">DoraCyc</bp:db>
  </bp:UnificationXref>
  <bp:UnificationXref rdf:ID="UnificationXref28345">
    <bp:id rdf:datatype="http://www.w3.org/2001/XMLSchema#string">C02163</bp:id>
    <bp:db rdf:datatype="http://www.w3.org/2001/XMLSchema#string">KEGG</bp:db>
  </bp:UnificationXref>
  <bp:UnificationXref rdf:ID="UnificationXref28341">
    <bp:id rdf:datatype="http://www.w3.org/2001/XMLSchema#string">ARG-tRNAs</bp:id>
    <bp:db rdf:datatype="http://www.w3.org/2001/XMLSchema#string">DoraCyc</bp:db>
  </bp:UnificationXref>
  <bp:UnificationXref rdf:ID="UnificationXref28340">
    <bp:id rdf:datatype="http://www.w3.org/2001/XMLSchema#string">C01636</bp:id>
    <bp:db rdf:datatype="http://www.w3.org/2001/XMLSchema#string">KEGG</bp:db>
  </bp:UnificationXref>
  <bp:UnificationXref rdf:ID="UnificationXref28338">
    <bp:id rdf:datatype="http://www.w3.org/2001/XMLSchema#string">ARGININE--TRNA-LIGASE-RXN</bp:id>
    <bp:db rdf:datatype="http://www.w3.org/2001/XMLSchema#string">DoraCyc</bp:db>
  </bp:UnificationXref>
  <bp:UnificationXref rdf:ID="UnificationXref28335">
    <bp:id rdf:datatype="http://www.w3.org/2001/XMLSchema#string">GKFG-233-MONOMER</bp:id>
    <bp:db rdf:datatype="http://www.w3.org/2001/XMLSchema#string">DoraCyc</bp:db>
  </bp:UnificationXref>
  <bp:UnificationXref rdf:ID="UnificationXref28333">
    <bp:id rdf:datatype="http://www.w3.org/2001/XMLSchema#string">ENZRXNKFG-873</bp:id>
    <bp:db rdf:datatype="http://www.w3.org/2001/XMLSchema#string">DoraCyc</bp:db>
  </bp:UnificationXref>
  <bp:UnificationXref rdf:ID="UnificationXref28329">
    <bp:id rdf:datatype="http://www.w3.org/2001/XMLSchema#string">Charged-CYS-tRNAs</bp:id>
    <bp:db rdf:datatype="http://www.w3.org/2001/XMLSchema#string">DoraCyc</bp:db>
  </bp:UnificationXref>
  <bp:UnificationXref rdf:ID="UnificationXref28328">
    <bp:id rdf:datatype="http://www.w3.org/2001/XMLSchema#string">C03125</bp:id>
    <bp:db rdf:datatype="http://www.w3.org/2001/XMLSchema#string">KEGG</bp:db>
  </bp:UnificationXref>
  <bp:UnificationXref rdf:ID="UnificationXref28324">
    <bp:id rdf:datatype="http://www.w3.org/2001/XMLSchema#string">CYS-tRNAs</bp:id>
    <bp:db rdf:datatype="http://www.w3.org/2001/XMLSchema#string">DoraCyc</bp:db>
  </bp:UnificationXref>
  <bp:UnificationXref rdf:ID="UnificationXref28323">
    <bp:id rdf:datatype="http://www.w3.org/2001/XMLSchema#string">C01639</bp:id>
    <bp:db rdf:datatype="http://www.w3.org/2001/XMLSchema#string">KEGG</bp:db>
  </bp:UnificationXref>
  <bp:UnificationXref rdf:ID="UnificationXref28321">
    <bp:id rdf:datatype="http://www.w3.org/2001/XMLSchema#string">CYSTEINE--TRNA-LIGASE-RXN</bp:id>
    <bp:db rdf:datatype="http://www.w3.org/2001/XMLSchema#string">DoraCyc</bp:db>
  </bp:UnificationXref>
  <bp:UnificationXref rdf:ID="UnificationXref28318">
    <bp:id rdf:datatype="http://www.w3.org/2001/XMLSchema#string">GKFG-1820-MONOMER</bp:id>
    <bp:db rdf:datatype="http://www.w3.org/2001/XMLSchema#string">DoraCyc</bp:db>
  </bp:UnificationXref>
  <bp:UnificationXref rdf:ID="UnificationXref28316">
    <bp:id rdf:datatype="http://www.w3.org/2001/XMLSchema#string">ENZRXNKFG-1161</bp:id>
    <bp:db rdf:datatype="http://www.w3.org/2001/XMLSchema#string">DoraCyc</bp:db>
  </bp:UnificationXref>
  <bp:UnificationXref rdf:ID="UnificationXref28314">
    <bp:id rdf:datatype="http://www.w3.org/2001/XMLSchema#string">GLUTAMINE--TRNA-LIGASE-RXN</bp:id>
    <bp:db rdf:datatype="http://www.w3.org/2001/XMLSchema#string">DoraCyc</bp:db>
  </bp:UnificationXref>
  <bp:UnificationXref rdf:ID="UnificationXref28311">
    <bp:id rdf:datatype="http://www.w3.org/2001/XMLSchema#string">GKFG-1789-MONOMER</bp:id>
    <bp:db rdf:datatype="http://www.w3.org/2001/XMLSchema#string">DoraCyc</bp:db>
  </bp:UnificationXref>
  <bp:UnificationXref rdf:ID="UnificationXref28309">
    <bp:id rdf:datatype="http://www.w3.org/2001/XMLSchema#string">ENZRXNKFG-98</bp:id>
    <bp:db rdf:datatype="http://www.w3.org/2001/XMLSchema#string">DoraCyc</bp:db>
  </bp:UnificationXref>
  <bp:UnificationXref rdf:ID="UnificationXref28305">
    <bp:id rdf:datatype="http://www.w3.org/2001/XMLSchema#string">Charged-ILE-tRNAs</bp:id>
    <bp:db rdf:datatype="http://www.w3.org/2001/XMLSchema#string">DoraCyc</bp:db>
  </bp:UnificationXref>
  <bp:UnificationXref rdf:ID="UnificationXref28304">
    <bp:id rdf:datatype="http://www.w3.org/2001/XMLSchema#string">C03127</bp:id>
    <bp:db rdf:datatype="http://www.w3.org/2001/XMLSchema#string">KEGG</bp:db>
  </bp:UnificationXref>
  <bp:UnificationXref rdf:ID="UnificationXref28300">
    <bp:id rdf:datatype="http://www.w3.org/2001/XMLSchema#string">ILE-tRNAs</bp:id>
    <bp:db rdf:datatype="http://www.w3.org/2001/XMLSchema#string">DoraCyc</bp:db>
  </bp:UnificationXref>
  <bp:UnificationXref rdf:ID="UnificationXref28299">
    <bp:id rdf:datatype="http://www.w3.org/2001/XMLSchema#string">C01644</bp:id>
    <bp:db rdf:datatype="http://www.w3.org/2001/XMLSchema#string">KEGG</bp:db>
  </bp:UnificationXref>
  <bp:UnificationXref rdf:ID="UnificationXref28297">
    <bp:id rdf:datatype="http://www.w3.org/2001/XMLSchema#string">ISOLEUCINE--TRNA-LIGASE-RXN</bp:id>
    <bp:db rdf:datatype="http://www.w3.org/2001/XMLSchema#string">DoraCyc</bp:db>
  </bp:UnificationXref>
  <bp:UnificationXref rdf:ID="UnificationXref28294">
    <bp:id rdf:datatype="http://www.w3.org/2001/XMLSchema#string">GKFG-1484-MONOMER</bp:id>
    <bp:db rdf:datatype="http://www.w3.org/2001/XMLSchema#string">DoraCyc</bp:db>
  </bp:UnificationXref>
  <bp:UnificationXref rdf:ID="UnificationXref28292">
    <bp:id rdf:datatype="http://www.w3.org/2001/XMLSchema#string">ENZRXNKFG-268</bp:id>
    <bp:db rdf:datatype="http://www.w3.org/2001/XMLSchema#string">DoraCyc</bp:db>
  </bp:UnificationXref>
  <bp:UnificationXref rdf:ID="UnificationXref28288">
    <bp:id rdf:datatype="http://www.w3.org/2001/XMLSchema#string">Charged-LEU-tRNAs</bp:id>
    <bp:db rdf:datatype="http://www.w3.org/2001/XMLSchema#string">DoraCyc</bp:db>
  </bp:UnificationXref>
  <bp:UnificationXref rdf:ID="UnificationXref28287">
    <bp:id rdf:datatype="http://www.w3.org/2001/XMLSchema#string">C02047</bp:id>
    <bp:db rdf:datatype="http://www.w3.org/2001/XMLSchema#string">KEGG</bp:db>
  </bp:UnificationXref>
  <bp:UnificationXref rdf:ID="UnificationXref28283">
    <bp:id rdf:datatype="http://www.w3.org/2001/XMLSchema#string">LEU-tRNAs</bp:id>
    <bp:db rdf:datatype="http://www.w3.org/2001/XMLSchema#string">DoraCyc</bp:db>
  </bp:UnificationXref>
  <bp:UnificationXref rdf:ID="UnificationXref28282">
    <bp:id rdf:datatype="http://www.w3.org/2001/XMLSchema#string">C01645</bp:id>
    <bp:db rdf:datatype="http://www.w3.org/2001/XMLSchema#string">KEGG</bp:db>
  </bp:UnificationXref>
  <bp:UnificationXref rdf:ID="UnificationXref28280">
    <bp:id rdf:datatype="http://www.w3.org/2001/XMLSchema#string">LEUCINE--TRNA-LIGASE-RXN</bp:id>
    <bp:db rdf:datatype="http://www.w3.org/2001/XMLSchema#string">DoraCyc</bp:db>
  </bp:UnificationXref>
  <bp:UnificationXref rdf:ID="UnificationXref28277">
    <bp:id rdf:datatype="http://www.w3.org/2001/XMLSchema#string">GKFG-1678-MONOMER</bp:id>
    <bp:db rdf:datatype="http://www.w3.org/2001/XMLSchema#string">DoraCyc</bp:db>
  </bp:UnificationXref>
  <bp:UnificationXref rdf:ID="UnificationXref28275">
    <bp:id rdf:datatype="http://www.w3.org/2001/XMLSchema#string">ENZRXNKFG-172</bp:id>
    <bp:db rdf:datatype="http://www.w3.org/2001/XMLSchema#string">DoraCyc</bp:db>
  </bp:UnificationXref>
  <bp:UnificationXref rdf:ID="UnificationXref28271">
    <bp:id rdf:datatype="http://www.w3.org/2001/XMLSchema#string">Charged-VAL-tRNAs</bp:id>
    <bp:db rdf:datatype="http://www.w3.org/2001/XMLSchema#string">DoraCyc</bp:db>
  </bp:UnificationXref>
  <bp:UnificationXref rdf:ID="UnificationXref28270">
    <bp:id rdf:datatype="http://www.w3.org/2001/XMLSchema#string">C02554</bp:id>
    <bp:db rdf:datatype="http://www.w3.org/2001/XMLSchema#string">KEGG</bp:db>
  </bp:UnificationXref>
  <bp:UnificationXref rdf:ID="UnificationXref28266">
    <bp:id rdf:datatype="http://www.w3.org/2001/XMLSchema#string">VAL-tRNAs</bp:id>
    <bp:db rdf:datatype="http://www.w3.org/2001/XMLSchema#string">DoraCyc</bp:db>
  </bp:UnificationXref>
  <bp:UnificationXref rdf:ID="UnificationXref28265">
    <bp:id rdf:datatype="http://www.w3.org/2001/XMLSchema#string">C01653</bp:id>
    <bp:db rdf:datatype="http://www.w3.org/2001/XMLSchema#string">KEGG</bp:db>
  </bp:UnificationXref>
  <bp:UnificationXref rdf:ID="UnificationXref28263">
    <bp:id rdf:datatype="http://www.w3.org/2001/XMLSchema#string">VALINE--TRNA-LIGASE-RXN</bp:id>
    <bp:db rdf:datatype="http://www.w3.org/2001/XMLSchema#string">DoraCyc</bp:db>
  </bp:UnificationXref>
  <bp:UnificationXref rdf:ID="UnificationXref28260">
    <bp:id rdf:datatype="http://www.w3.org/2001/XMLSchema#string">GKFG-1699-MONOMER</bp:id>
    <bp:db rdf:datatype="http://www.w3.org/2001/XMLSchema#string">DoraCyc</bp:db>
  </bp:UnificationXref>
  <bp:UnificationXref rdf:ID="UnificationXref28258">
    <bp:id rdf:datatype="http://www.w3.org/2001/XMLSchema#string">ENZRXNKFG-154</bp:id>
    <bp:db rdf:datatype="http://www.w3.org/2001/XMLSchema#string">DoraCyc</bp:db>
  </bp:UnificationXref>
  <bp:UnificationXref rdf:ID="UnificationXref28254">
    <bp:id rdf:datatype="http://www.w3.org/2001/XMLSchema#string">Charged-ALA-tRNAs</bp:id>
    <bp:db rdf:datatype="http://www.w3.org/2001/XMLSchema#string">DoraCyc</bp:db>
  </bp:UnificationXref>
  <bp:UnificationXref rdf:ID="UnificationXref28253">
    <bp:id rdf:datatype="http://www.w3.org/2001/XMLSchema#string">C00886</bp:id>
    <bp:db rdf:datatype="http://www.w3.org/2001/XMLSchema#string">KEGG</bp:db>
  </bp:UnificationXref>
  <bp:UnificationXref rdf:ID="UnificationXref28249">
    <bp:id rdf:datatype="http://www.w3.org/2001/XMLSchema#string">ALA-tRNAs</bp:id>
    <bp:db rdf:datatype="http://www.w3.org/2001/XMLSchema#string">DoraCyc</bp:db>
  </bp:UnificationXref>
  <bp:UnificationXref rdf:ID="UnificationXref28248">
    <bp:id rdf:datatype="http://www.w3.org/2001/XMLSchema#string">C01635</bp:id>
    <bp:db rdf:datatype="http://www.w3.org/2001/XMLSchema#string">KEGG</bp:db>
  </bp:UnificationXref>
  <bp:UnificationXref rdf:ID="UnificationXref28246">
    <bp:id rdf:datatype="http://www.w3.org/2001/XMLSchema#string">ALANINE--TRNA-LIGASE-RXN</bp:id>
    <bp:db rdf:datatype="http://www.w3.org/2001/XMLSchema#string">DoraCyc</bp:db>
  </bp:UnificationXref>
  <bp:UnificationXref rdf:ID="UnificationXref28243">
    <bp:id rdf:datatype="http://www.w3.org/2001/XMLSchema#string">GKFG-368-MONOMER</bp:id>
    <bp:db rdf:datatype="http://www.w3.org/2001/XMLSchema#string">DoraCyc</bp:db>
  </bp:UnificationXref>
  <bp:UnificationXref rdf:ID="UnificationXref28241">
    <bp:id rdf:datatype="http://www.w3.org/2001/XMLSchema#string">ENZRXNKFG-1162</bp:id>
    <bp:db rdf:datatype="http://www.w3.org/2001/XMLSchema#string">DoraCyc</bp:db>
  </bp:UnificationXref>
  <bp:UnificationXref rdf:ID="UnificationXref28239">
    <bp:id rdf:datatype="http://www.w3.org/2001/XMLSchema#string">ASPARAGINE--TRNA-LIGASE-RXN</bp:id>
    <bp:db rdf:datatype="http://www.w3.org/2001/XMLSchema#string">DoraCyc</bp:db>
  </bp:UnificationXref>
  <bp:UnificationXref rdf:ID="UnificationXref28236">
    <bp:id rdf:datatype="http://www.w3.org/2001/XMLSchema#string">GKFG-1794-MONOMER</bp:id>
    <bp:db rdf:datatype="http://www.w3.org/2001/XMLSchema#string">DoraCyc</bp:db>
  </bp:UnificationXref>
  <bp:UnificationXref rdf:ID="UnificationXref28234">
    <bp:id rdf:datatype="http://www.w3.org/2001/XMLSchema#string">ENZRXNKFG-95</bp:id>
    <bp:db rdf:datatype="http://www.w3.org/2001/XMLSchema#string">DoraCyc</bp:db>
  </bp:UnificationXref>
  <bp:UnificationXref rdf:ID="UnificationXref28230">
    <bp:id rdf:datatype="http://www.w3.org/2001/XMLSchema#string">Charged-ASP-tRNAs</bp:id>
    <bp:db rdf:datatype="http://www.w3.org/2001/XMLSchema#string">DoraCyc</bp:db>
  </bp:UnificationXref>
  <bp:UnificationXref rdf:ID="UnificationXref28229">
    <bp:id rdf:datatype="http://www.w3.org/2001/XMLSchema#string">C02984</bp:id>
    <bp:db rdf:datatype="http://www.w3.org/2001/XMLSchema#string">KEGG</bp:db>
  </bp:UnificationXref>
  <bp:UnificationXref rdf:ID="UnificationXref28225">
    <bp:id rdf:datatype="http://www.w3.org/2001/XMLSchema#string">ASP-tRNAs</bp:id>
    <bp:db rdf:datatype="http://www.w3.org/2001/XMLSchema#string">DoraCyc</bp:db>
  </bp:UnificationXref>
  <bp:UnificationXref rdf:ID="UnificationXref28224">
    <bp:id rdf:datatype="http://www.w3.org/2001/XMLSchema#string">C01638</bp:id>
    <bp:db rdf:datatype="http://www.w3.org/2001/XMLSchema#string">KEGG</bp:db>
  </bp:UnificationXref>
  <bp:UnificationXref rdf:ID="UnificationXref28222">
    <bp:id rdf:datatype="http://www.w3.org/2001/XMLSchema#string">ASPARTATE--TRNA-LIGASE-RXN</bp:id>
    <bp:db rdf:datatype="http://www.w3.org/2001/XMLSchema#string">DoraCyc</bp:db>
  </bp:UnificationXref>
  <bp:UnificationXref rdf:ID="UnificationXref28219">
    <bp:id rdf:datatype="http://www.w3.org/2001/XMLSchema#string">GKFG-1549-MONOMER</bp:id>
    <bp:db rdf:datatype="http://www.w3.org/2001/XMLSchema#string">DoraCyc</bp:db>
  </bp:UnificationXref>
  <bp:UnificationXref rdf:ID="UnificationXref28217">
    <bp:id rdf:datatype="http://www.w3.org/2001/XMLSchema#string">ENZRXNKFG-233</bp:id>
    <bp:db rdf:datatype="http://www.w3.org/2001/XMLSchema#string">DoraCyc</bp:db>
  </bp:UnificationXref>
  <bp:UnificationXref rdf:ID="UnificationXref28213">
    <bp:id rdf:datatype="http://www.w3.org/2001/XMLSchema#string">Charged-TYR-tRNAs</bp:id>
    <bp:db rdf:datatype="http://www.w3.org/2001/XMLSchema#string">DoraCyc</bp:db>
  </bp:UnificationXref>
  <bp:UnificationXref rdf:ID="UnificationXref28212">
    <bp:id rdf:datatype="http://www.w3.org/2001/XMLSchema#string">C02839</bp:id>
    <bp:db rdf:datatype="http://www.w3.org/2001/XMLSchema#string">KEGG</bp:db>
  </bp:UnificationXref>
  <bp:UnificationXref rdf:ID="UnificationXref28208">
    <bp:id rdf:datatype="http://www.w3.org/2001/XMLSchema#string">TYR-tRNAs</bp:id>
    <bp:db rdf:datatype="http://www.w3.org/2001/XMLSchema#string">DoraCyc</bp:db>
  </bp:UnificationXref>
  <bp:UnificationXref rdf:ID="UnificationXref28207">
    <bp:id rdf:datatype="http://www.w3.org/2001/XMLSchema#string">C00787</bp:id>
    <bp:db rdf:datatype="http://www.w3.org/2001/XMLSchema#string">KEGG</bp:db>
  </bp:UnificationXref>
  <bp:UnificationXref rdf:ID="UnificationXref28205">
    <bp:id rdf:datatype="http://www.w3.org/2001/XMLSchema#string">TYROSINE--TRNA-LIGASE-RXN</bp:id>
    <bp:db rdf:datatype="http://www.w3.org/2001/XMLSchema#string">DoraCyc</bp:db>
  </bp:UnificationXref>
  <bp:UnificationXref rdf:ID="UnificationXref28202">
    <bp:id rdf:datatype="http://www.w3.org/2001/XMLSchema#string">GKFG-1244-MONOMER</bp:id>
    <bp:db rdf:datatype="http://www.w3.org/2001/XMLSchema#string">DoraCyc</bp:db>
  </bp:UnificationXref>
  <bp:UnificationXref rdf:ID="UnificationXref28200">
    <bp:id rdf:datatype="http://www.w3.org/2001/XMLSchema#string">ENZRXNKFG-399</bp:id>
    <bp:db rdf:datatype="http://www.w3.org/2001/XMLSchema#string">DoraCyc</bp:db>
  </bp:UnificationXref>
  <bp:UnificationXref rdf:ID="UnificationXref28196">
    <bp:id rdf:datatype="http://www.w3.org/2001/XMLSchema#string">Charged-TRP-tRNAs</bp:id>
    <bp:db rdf:datatype="http://www.w3.org/2001/XMLSchema#string">DoraCyc</bp:db>
  </bp:UnificationXref>
  <bp:UnificationXref rdf:ID="UnificationXref28195">
    <bp:id rdf:datatype="http://www.w3.org/2001/XMLSchema#string">C03512</bp:id>
    <bp:db rdf:datatype="http://www.w3.org/2001/XMLSchema#string">KEGG</bp:db>
  </bp:UnificationXref>
  <bp:UnificationXref rdf:ID="UnificationXref28191">
    <bp:id rdf:datatype="http://www.w3.org/2001/XMLSchema#string">TRP-tRNAs</bp:id>
    <bp:db rdf:datatype="http://www.w3.org/2001/XMLSchema#string">DoraCyc</bp:db>
  </bp:UnificationXref>
  <bp:UnificationXref rdf:ID="UnificationXref28190">
    <bp:id rdf:datatype="http://www.w3.org/2001/XMLSchema#string">C01652</bp:id>
    <bp:db rdf:datatype="http://www.w3.org/2001/XMLSchema#string">KEGG</bp:db>
  </bp:UnificationXref>
  <bp:UnificationXref rdf:ID="UnificationXref28188">
    <bp:id rdf:datatype="http://www.w3.org/2001/XMLSchema#string">TRYPTOPHAN--TRNA-LIGASE-RXN</bp:id>
    <bp:db rdf:datatype="http://www.w3.org/2001/XMLSchema#string">DoraCyc</bp:db>
  </bp:UnificationXref>
  <bp:UnificationXref rdf:ID="UnificationXref28185">
    <bp:id rdf:datatype="http://www.w3.org/2001/XMLSchema#string">GKFG-1819-MONOMER</bp:id>
    <bp:db rdf:datatype="http://www.w3.org/2001/XMLSchema#string">DoraCyc</bp:db>
  </bp:UnificationXref>
  <bp:UnificationXref rdf:ID="UnificationXref28183">
    <bp:id rdf:datatype="http://www.w3.org/2001/XMLSchema#string">ENZRXNKFG-83</bp:id>
    <bp:db rdf:datatype="http://www.w3.org/2001/XMLSchema#string">DoraCyc</bp:db>
  </bp:UnificationXref>
  <bp:UnificationXref rdf:ID="UnificationXref28179">
    <bp:id rdf:datatype="http://www.w3.org/2001/XMLSchema#string">Charged-THR-tRNAs</bp:id>
    <bp:db rdf:datatype="http://www.w3.org/2001/XMLSchema#string">DoraCyc</bp:db>
  </bp:UnificationXref>
  <bp:UnificationXref rdf:ID="UnificationXref28178">
    <bp:id rdf:datatype="http://www.w3.org/2001/XMLSchema#string">C02992</bp:id>
    <bp:db rdf:datatype="http://www.w3.org/2001/XMLSchema#string">KEGG</bp:db>
  </bp:UnificationXref>
  <bp:UnificationXref rdf:ID="UnificationXref28174">
    <bp:id rdf:datatype="http://www.w3.org/2001/XMLSchema#string">THR-tRNAs</bp:id>
    <bp:db rdf:datatype="http://www.w3.org/2001/XMLSchema#string">DoraCyc</bp:db>
  </bp:UnificationXref>
  <bp:UnificationXref rdf:ID="UnificationXref28173">
    <bp:id rdf:datatype="http://www.w3.org/2001/XMLSchema#string">C01651</bp:id>
    <bp:db rdf:datatype="http://www.w3.org/2001/XMLSchema#string">KEGG</bp:db>
  </bp:UnificationXref>
  <bp:UnificationXref rdf:ID="UnificationXref28171">
    <bp:id rdf:datatype="http://www.w3.org/2001/XMLSchema#string">THREONINE--TRNA-LIGASE-RXN</bp:id>
    <bp:db rdf:datatype="http://www.w3.org/2001/XMLSchema#string">DoraCyc</bp:db>
  </bp:UnificationXref>
  <bp:UnificationXref rdf:ID="UnificationXref28168">
    <bp:id rdf:datatype="http://www.w3.org/2001/XMLSchema#string">GKFG-1212-MONOMER</bp:id>
    <bp:db rdf:datatype="http://www.w3.org/2001/XMLSchema#string">DoraCyc</bp:db>
  </bp:UnificationXref>
  <bp:UnificationXref rdf:ID="UnificationXref28166">
    <bp:id rdf:datatype="http://www.w3.org/2001/XMLSchema#string">ENZRXNKFG-414</bp:id>
    <bp:db rdf:datatype="http://www.w3.org/2001/XMLSchema#string">DoraCyc</bp:db>
  </bp:UnificationXref>
  <bp:UnificationXref rdf:ID="UnificationXref28162">
    <bp:id rdf:datatype="http://www.w3.org/2001/XMLSchema#string">Charged-SER-tRNAs</bp:id>
    <bp:db rdf:datatype="http://www.w3.org/2001/XMLSchema#string">DoraCyc</bp:db>
  </bp:UnificationXref>
  <bp:UnificationXref rdf:ID="UnificationXref28161">
    <bp:id rdf:datatype="http://www.w3.org/2001/XMLSchema#string">C02553</bp:id>
    <bp:db rdf:datatype="http://www.w3.org/2001/XMLSchema#string">KEGG</bp:db>
  </bp:UnificationXref>
  <bp:UnificationXref rdf:ID="UnificationXref28157">
    <bp:id rdf:datatype="http://www.w3.org/2001/XMLSchema#string">SER-tRNAs</bp:id>
    <bp:db rdf:datatype="http://www.w3.org/2001/XMLSchema#string">DoraCyc</bp:db>
  </bp:UnificationXref>
  <bp:UnificationXref rdf:ID="UnificationXref28156">
    <bp:id rdf:datatype="http://www.w3.org/2001/XMLSchema#string">C01650</bp:id>
    <bp:db rdf:datatype="http://www.w3.org/2001/XMLSchema#string">KEGG</bp:db>
  </bp:UnificationXref>
  <bp:UnificationXref rdf:ID="UnificationXref28154">
    <bp:id rdf:datatype="http://www.w3.org/2001/XMLSchema#string">SERINE--TRNA-LIGASE-RXN</bp:id>
    <bp:db rdf:datatype="http://www.w3.org/2001/XMLSchema#string">DoraCyc</bp:db>
  </bp:UnificationXref>
  <bp:UnificationXref rdf:ID="UnificationXref28151">
    <bp:id rdf:datatype="http://www.w3.org/2001/XMLSchema#string">GKFG-651-MONOMER</bp:id>
    <bp:db rdf:datatype="http://www.w3.org/2001/XMLSchema#string">DoraCyc</bp:db>
  </bp:UnificationXref>
  <bp:UnificationXref rdf:ID="UnificationXref28149">
    <bp:id rdf:datatype="http://www.w3.org/2001/XMLSchema#string">ENZRXNKFG-719</bp:id>
    <bp:db rdf:datatype="http://www.w3.org/2001/XMLSchema#string">DoraCyc</bp:db>
  </bp:UnificationXref>
  <bp:UnificationXref rdf:ID="UnificationXref28145">
    <bp:id rdf:datatype="http://www.w3.org/2001/XMLSchema#string">Charged-PRO-tRNAs</bp:id>
    <bp:db rdf:datatype="http://www.w3.org/2001/XMLSchema#string">DoraCyc</bp:db>
  </bp:UnificationXref>
  <bp:UnificationXref rdf:ID="UnificationXref28144">
    <bp:id rdf:datatype="http://www.w3.org/2001/XMLSchema#string">C02702</bp:id>
    <bp:db rdf:datatype="http://www.w3.org/2001/XMLSchema#string">KEGG</bp:db>
  </bp:UnificationXref>
  <bp:UnificationXref rdf:ID="UnificationXref28140">
    <bp:id rdf:datatype="http://www.w3.org/2001/XMLSchema#string">PRO-tRNAs</bp:id>
    <bp:db rdf:datatype="http://www.w3.org/2001/XMLSchema#string">DoraCyc</bp:db>
  </bp:UnificationXref>
  <bp:UnificationXref rdf:ID="UnificationXref28139">
    <bp:id rdf:datatype="http://www.w3.org/2001/XMLSchema#string">C01649</bp:id>
    <bp:db rdf:datatype="http://www.w3.org/2001/XMLSchema#string">KEGG</bp:db>
  </bp:UnificationXref>
  <bp:UnificationXref rdf:ID="UnificationXref28137">
    <bp:id rdf:datatype="http://www.w3.org/2001/XMLSchema#string">PROLINE--TRNA-LIGASE-RXN</bp:id>
    <bp:db rdf:datatype="http://www.w3.org/2001/XMLSchema#string">DoraCyc</bp:db>
  </bp:UnificationXref>
  <bp:UnificationXref rdf:ID="UnificationXref28134">
    <bp:id rdf:datatype="http://www.w3.org/2001/XMLSchema#string">GKFG-1194-MONOMER</bp:id>
    <bp:db rdf:datatype="http://www.w3.org/2001/XMLSchema#string">DoraCyc</bp:db>
  </bp:UnificationXref>
  <bp:UnificationXref rdf:ID="UnificationXref28132">
    <bp:id rdf:datatype="http://www.w3.org/2001/XMLSchema#string">ENZRXNKFG-419</bp:id>
    <bp:db rdf:datatype="http://www.w3.org/2001/XMLSchema#string">DoraCyc</bp:db>
  </bp:UnificationXref>
  <bp:UnificationXref rdf:ID="UnificationXref28129">
    <bp:id rdf:datatype="http://www.w3.org/2001/XMLSchema#string">GKFG-1183-MONOMER</bp:id>
    <bp:db rdf:datatype="http://www.w3.org/2001/XMLSchema#string">DoraCyc</bp:db>
  </bp:UnificationXref>
  <bp:UnificationXref rdf:ID="UnificationXref28127">
    <bp:id rdf:datatype="http://www.w3.org/2001/XMLSchema#string">ENZRXNKFG-432</bp:id>
    <bp:db rdf:datatype="http://www.w3.org/2001/XMLSchema#string">DoraCyc</bp:db>
  </bp:UnificationXref>
  <bp:UnificationXref rdf:ID="UnificationXref28123">
    <bp:id rdf:datatype="http://www.w3.org/2001/XMLSchema#string">Charged-PHE-tRNAs</bp:id>
    <bp:db rdf:datatype="http://www.w3.org/2001/XMLSchema#string">DoraCyc</bp:db>
  </bp:UnificationXref>
  <bp:UnificationXref rdf:ID="UnificationXref28122">
    <bp:id rdf:datatype="http://www.w3.org/2001/XMLSchema#string">C03511</bp:id>
    <bp:db rdf:datatype="http://www.w3.org/2001/XMLSchema#string">KEGG</bp:db>
  </bp:UnificationXref>
  <bp:UnificationXref rdf:ID="UnificationXref28118">
    <bp:id rdf:datatype="http://www.w3.org/2001/XMLSchema#string">PHE-tRNAs</bp:id>
    <bp:db rdf:datatype="http://www.w3.org/2001/XMLSchema#string">DoraCyc</bp:db>
  </bp:UnificationXref>
  <bp:UnificationXref rdf:ID="UnificationXref28117">
    <bp:id rdf:datatype="http://www.w3.org/2001/XMLSchema#string">C01648</bp:id>
    <bp:db rdf:datatype="http://www.w3.org/2001/XMLSchema#string">KEGG</bp:db>
  </bp:UnificationXref>
  <bp:UnificationXref rdf:ID="UnificationXref28115">
    <bp:id rdf:datatype="http://www.w3.org/2001/XMLSchema#string">PHENYLALANINE--TRNA-LIGASE-RXN</bp:id>
    <bp:db rdf:datatype="http://www.w3.org/2001/XMLSchema#string">DoraCyc</bp:db>
  </bp:UnificationXref>
  <bp:UnificationXref rdf:ID="UnificationXref28112">
    <bp:id rdf:datatype="http://www.w3.org/2001/XMLSchema#string">GKFG-1048-MONOMER</bp:id>
    <bp:db rdf:datatype="http://www.w3.org/2001/XMLSchema#string">DoraCyc</bp:db>
  </bp:UnificationXref>
  <bp:UnificationXref rdf:ID="UnificationXref28110">
    <bp:id rdf:datatype="http://www.w3.org/2001/XMLSchema#string">ENZRXNKFG-480</bp:id>
    <bp:db rdf:datatype="http://www.w3.org/2001/XMLSchema#string">DoraCyc</bp:db>
  </bp:UnificationXref>
  <bp:UnificationXref rdf:ID="UnificationXref28106">
    <bp:id rdf:datatype="http://www.w3.org/2001/XMLSchema#string">Charged-MET-tRNAs</bp:id>
    <bp:db rdf:datatype="http://www.w3.org/2001/XMLSchema#string">DoraCyc</bp:db>
  </bp:UnificationXref>
  <bp:UnificationXref rdf:ID="UnificationXref28105">
    <bp:id rdf:datatype="http://www.w3.org/2001/XMLSchema#string">C02430</bp:id>
    <bp:db rdf:datatype="http://www.w3.org/2001/XMLSchema#string">KEGG</bp:db>
  </bp:UnificationXref>
  <bp:UnificationXref rdf:ID="UnificationXref28101">
    <bp:id rdf:datatype="http://www.w3.org/2001/XMLSchema#string">MET-tRNAs</bp:id>
    <bp:db rdf:datatype="http://www.w3.org/2001/XMLSchema#string">DoraCyc</bp:db>
  </bp:UnificationXref>
  <bp:UnificationXref rdf:ID="UnificationXref28100">
    <bp:id rdf:datatype="http://www.w3.org/2001/XMLSchema#string">C01647</bp:id>
    <bp:db rdf:datatype="http://www.w3.org/2001/XMLSchema#string">KEGG</bp:db>
  </bp:UnificationXref>
  <bp:UnificationXref rdf:ID="UnificationXref28098">
    <bp:id rdf:datatype="http://www.w3.org/2001/XMLSchema#string">METHIONINE--TRNA-LIGASE-RXN</bp:id>
    <bp:db rdf:datatype="http://www.w3.org/2001/XMLSchema#string">DoraCyc</bp:db>
  </bp:UnificationXref>
  <bp:UnificationXref rdf:ID="UnificationXref28095">
    <bp:id rdf:datatype="http://www.w3.org/2001/XMLSchema#string">GKFG-1359-MONOMER</bp:id>
    <bp:db rdf:datatype="http://www.w3.org/2001/XMLSchema#string">DoraCyc</bp:db>
  </bp:UnificationXref>
  <bp:UnificationXref rdf:ID="UnificationXref28093">
    <bp:id rdf:datatype="http://www.w3.org/2001/XMLSchema#string">ENZRXNKFG-340</bp:id>
    <bp:db rdf:datatype="http://www.w3.org/2001/XMLSchema#string">DoraCyc</bp:db>
  </bp:UnificationXref>
  <bp:UnificationXref rdf:ID="UnificationXref28090">
    <bp:id rdf:datatype="http://www.w3.org/2001/XMLSchema#string">GKFG-1029-MONOMER</bp:id>
    <bp:db rdf:datatype="http://www.w3.org/2001/XMLSchema#string">DoraCyc</bp:db>
  </bp:UnificationXref>
  <bp:UnificationXref rdf:ID="UnificationXref28088">
    <bp:id rdf:datatype="http://www.w3.org/2001/XMLSchema#string">ENZRXNKFG-490</bp:id>
    <bp:db rdf:datatype="http://www.w3.org/2001/XMLSchema#string">DoraCyc</bp:db>
  </bp:UnificationXref>
  <bp:UnificationXref rdf:ID="UnificationXref28084">
    <bp:id rdf:datatype="http://www.w3.org/2001/XMLSchema#string">Charged-LYS-tRNAs</bp:id>
    <bp:db rdf:datatype="http://www.w3.org/2001/XMLSchema#string">DoraCyc</bp:db>
  </bp:UnificationXref>
  <bp:UnificationXref rdf:ID="UnificationXref28083">
    <bp:id rdf:datatype="http://www.w3.org/2001/XMLSchema#string">C01931</bp:id>
    <bp:db rdf:datatype="http://www.w3.org/2001/XMLSchema#string">KEGG</bp:db>
  </bp:UnificationXref>
  <bp:UnificationXref rdf:ID="UnificationXref28079">
    <bp:id rdf:datatype="http://www.w3.org/2001/XMLSchema#string">LYS-tRNAs</bp:id>
    <bp:db rdf:datatype="http://www.w3.org/2001/XMLSchema#string">DoraCyc</bp:db>
  </bp:UnificationXref>
  <bp:UnificationXref rdf:ID="UnificationXref28078">
    <bp:id rdf:datatype="http://www.w3.org/2001/XMLSchema#string">C01646</bp:id>
    <bp:db rdf:datatype="http://www.w3.org/2001/XMLSchema#string">KEGG</bp:db>
  </bp:UnificationXref>
  <bp:UnificationXref rdf:ID="UnificationXref28076">
    <bp:id rdf:datatype="http://www.w3.org/2001/XMLSchema#string">LYSINE--TRNA-LIGASE-RXN</bp:id>
    <bp:db rdf:datatype="http://www.w3.org/2001/XMLSchema#string">DoraCyc</bp:db>
  </bp:UnificationXref>
  <bp:UnificationXref rdf:ID="UnificationXref28073">
    <bp:id rdf:datatype="http://www.w3.org/2001/XMLSchema#string">GKFG-1874-MONOMER</bp:id>
    <bp:db rdf:datatype="http://www.w3.org/2001/XMLSchema#string">DoraCyc</bp:db>
  </bp:UnificationXref>
  <bp:UnificationXref rdf:ID="UnificationXref28071">
    <bp:id rdf:datatype="http://www.w3.org/2001/XMLSchema#string">ENZRXNKFG-62</bp:id>
    <bp:db rdf:datatype="http://www.w3.org/2001/XMLSchema#string">DoraCyc</bp:db>
  </bp:UnificationXref>
  <bp:UnificationXref rdf:ID="UnificationXref28067">
    <bp:id rdf:datatype="http://www.w3.org/2001/XMLSchema#string">Charged-HIS-tRNAs</bp:id>
    <bp:db rdf:datatype="http://www.w3.org/2001/XMLSchema#string">DoraCyc</bp:db>
  </bp:UnificationXref>
  <bp:UnificationXref rdf:ID="UnificationXref28066">
    <bp:id rdf:datatype="http://www.w3.org/2001/XMLSchema#string">C02988</bp:id>
    <bp:db rdf:datatype="http://www.w3.org/2001/XMLSchema#string">KEGG</bp:db>
  </bp:UnificationXref>
  <bp:UnificationXref rdf:ID="UnificationXref28062">
    <bp:id rdf:datatype="http://www.w3.org/2001/XMLSchema#string">HIS-tRNAs</bp:id>
    <bp:db rdf:datatype="http://www.w3.org/2001/XMLSchema#string">DoraCyc</bp:db>
  </bp:UnificationXref>
  <bp:UnificationXref rdf:ID="UnificationXref28061">
    <bp:id rdf:datatype="http://www.w3.org/2001/XMLSchema#string">C01643</bp:id>
    <bp:db rdf:datatype="http://www.w3.org/2001/XMLSchema#string">KEGG</bp:db>
  </bp:UnificationXref>
  <bp:UnificationXref rdf:ID="UnificationXref28059">
    <bp:id rdf:datatype="http://www.w3.org/2001/XMLSchema#string">HISTIDINE--TRNA-LIGASE-RXN</bp:id>
    <bp:db rdf:datatype="http://www.w3.org/2001/XMLSchema#string">DoraCyc</bp:db>
  </bp:UnificationXref>
  <bp:UnificationXref rdf:ID="UnificationXref28056">
    <bp:id rdf:datatype="http://www.w3.org/2001/XMLSchema#string">GKFG-1276-MONOMER</bp:id>
    <bp:db rdf:datatype="http://www.w3.org/2001/XMLSchema#string">DoraCyc</bp:db>
  </bp:UnificationXref>
  <bp:UnificationXref rdf:ID="UnificationXref28054">
    <bp:id rdf:datatype="http://www.w3.org/2001/XMLSchema#string">ENZRXNKFG-383</bp:id>
    <bp:db rdf:datatype="http://www.w3.org/2001/XMLSchema#string">DoraCyc</bp:db>
  </bp:UnificationXref>
  <bp:UnificationXref rdf:ID="UnificationXref28050">
    <bp:id rdf:datatype="http://www.w3.org/2001/XMLSchema#string">Charged-GLY-tRNAs</bp:id>
    <bp:db rdf:datatype="http://www.w3.org/2001/XMLSchema#string">DoraCyc</bp:db>
  </bp:UnificationXref>
  <bp:UnificationXref rdf:ID="UnificationXref28049">
    <bp:id rdf:datatype="http://www.w3.org/2001/XMLSchema#string">C02412</bp:id>
    <bp:db rdf:datatype="http://www.w3.org/2001/XMLSchema#string">KEGG</bp:db>
  </bp:UnificationXref>
  <bp:UnificationXref rdf:ID="UnificationXref28045">
    <bp:id rdf:datatype="http://www.w3.org/2001/XMLSchema#string">GLY-tRNAs</bp:id>
    <bp:db rdf:datatype="http://www.w3.org/2001/XMLSchema#string">DoraCyc</bp:db>
  </bp:UnificationXref>
  <bp:UnificationXref rdf:ID="UnificationXref28044">
    <bp:id rdf:datatype="http://www.w3.org/2001/XMLSchema#string">C01642</bp:id>
    <bp:db rdf:datatype="http://www.w3.org/2001/XMLSchema#string">KEGG</bp:db>
  </bp:UnificationXref>
  <bp:UnificationXref rdf:ID="UnificationXref28042">
    <bp:id rdf:datatype="http://www.w3.org/2001/XMLSchema#string">GLYCINE--TRNA-LIGASE-RXN</bp:id>
    <bp:db rdf:datatype="http://www.w3.org/2001/XMLSchema#string">DoraCyc</bp:db>
  </bp:UnificationXref>
  <bp:UnificationXref rdf:ID="UnificationXref28039">
    <bp:id rdf:datatype="http://www.w3.org/2001/XMLSchema#string">GKFG-1875-MONOMER</bp:id>
    <bp:db rdf:datatype="http://www.w3.org/2001/XMLSchema#string">DoraCyc</bp:db>
  </bp:UnificationXref>
  <bp:UnificationXref rdf:ID="UnificationXref28037">
    <bp:id rdf:datatype="http://www.w3.org/2001/XMLSchema#string">ENZRXNKFG-1069</bp:id>
    <bp:db rdf:datatype="http://www.w3.org/2001/XMLSchema#string">DoraCyc</bp:db>
  </bp:UnificationXref>
  <bp:UnificationXref rdf:ID="UnificationXref28033">
    <bp:id rdf:datatype="http://www.w3.org/2001/XMLSchema#string">GLN-tRNAs</bp:id>
    <bp:db rdf:datatype="http://www.w3.org/2001/XMLSchema#string">DoraCyc</bp:db>
  </bp:UnificationXref>
  <bp:UnificationXref rdf:ID="UnificationXref28032">
    <bp:id rdf:datatype="http://www.w3.org/2001/XMLSchema#string">C01640</bp:id>
    <bp:db rdf:datatype="http://www.w3.org/2001/XMLSchema#string">KEGG</bp:db>
  </bp:UnificationXref>
  <bp:UnificationXref rdf:ID="UnificationXref28030">
    <bp:id rdf:datatype="http://www.w3.org/2001/XMLSchema#string">RXN-9386</bp:id>
    <bp:db rdf:datatype="http://www.w3.org/2001/XMLSchema#string">DoraCyc</bp:db>
  </bp:UnificationXref>
  <bp:UnificationXref rdf:ID="UnificationXref28028">
    <bp:id rdf:datatype="http://www.w3.org/2001/XMLSchema#string">ENZRXNKFG-326</bp:id>
    <bp:db rdf:datatype="http://www.w3.org/2001/XMLSchema#string">DoraCyc</bp:db>
  </bp:UnificationXref>
  <bp:UnificationXref rdf:ID="UnificationXref28026">
    <bp:id rdf:datatype="http://www.w3.org/2001/XMLSchema#string">ENZRXNKFG-328</bp:id>
    <bp:db rdf:datatype="http://www.w3.org/2001/XMLSchema#string">DoraCyc</bp:db>
  </bp:UnificationXref>
  <bp:UnificationXref rdf:ID="UnificationXref28024">
    <bp:id rdf:datatype="http://www.w3.org/2001/XMLSchema#string">ENZRXNKFG-330</bp:id>
    <bp:db rdf:datatype="http://www.w3.org/2001/XMLSchema#string">DoraCyc</bp:db>
  </bp:UnificationXref>
  <bp:UnificationXref rdf:ID="UnificationXref28022">
    <bp:id rdf:datatype="http://www.w3.org/2001/XMLSchema#string">ENZRXNKFG-336</bp:id>
    <bp:db rdf:datatype="http://www.w3.org/2001/XMLSchema#string">DoraCyc</bp:db>
  </bp:UnificationXref>
  <bp:UnificationXref rdf:ID="UnificationXref28018">
    <bp:id rdf:datatype="http://www.w3.org/2001/XMLSchema#string">Charged-GLN-tRNAs</bp:id>
    <bp:db rdf:datatype="http://www.w3.org/2001/XMLSchema#string">DoraCyc</bp:db>
  </bp:UnificationXref>
  <bp:UnificationXref rdf:ID="UnificationXref28017">
    <bp:id rdf:datatype="http://www.w3.org/2001/XMLSchema#string">C02282</bp:id>
    <bp:db rdf:datatype="http://www.w3.org/2001/XMLSchema#string">KEGG</bp:db>
  </bp:UnificationXref>
  <bp:UnificationXref rdf:ID="UnificationXref28013">
    <bp:id rdf:datatype="http://www.w3.org/2001/XMLSchema#string">L-glutamyl-tRNAGln</bp:id>
    <bp:db rdf:datatype="http://www.w3.org/2001/XMLSchema#string">DoraCyc</bp:db>
  </bp:UnificationXref>
  <bp:UnificationXref rdf:ID="UnificationXref28012">
    <bp:id rdf:datatype="http://www.w3.org/2001/XMLSchema#string">C06112</bp:id>
    <bp:db rdf:datatype="http://www.w3.org/2001/XMLSchema#string">KEGG</bp:db>
  </bp:UnificationXref>
  <bp:UnificationXref rdf:ID="UnificationXref28010">
    <bp:id rdf:datatype="http://www.w3.org/2001/XMLSchema#string">6.3.5.7-RXN</bp:id>
    <bp:db rdf:datatype="http://www.w3.org/2001/XMLSchema#string">DoraCyc</bp:db>
  </bp:UnificationXref>
  <bp:UnificationXref rdf:ID="UnificationXref28008">
    <bp:id rdf:datatype="http://www.w3.org/2001/XMLSchema#string">RXN490-3616</bp:id>
    <bp:db rdf:datatype="http://www.w3.org/2001/XMLSchema#string">DoraCyc</bp:db>
  </bp:UnificationXref>
  <bp:UnificationXref rdf:ID="UnificationXref28005">
    <bp:id rdf:datatype="http://www.w3.org/2001/XMLSchema#string">GKFG-1387-MONOMER</bp:id>
    <bp:db rdf:datatype="http://www.w3.org/2001/XMLSchema#string">DoraCyc</bp:db>
  </bp:UnificationXref>
  <bp:UnificationXref rdf:ID="UnificationXref28003">
    <bp:id rdf:datatype="http://www.w3.org/2001/XMLSchema#string">ENZRXNKFG-327</bp:id>
    <bp:db rdf:datatype="http://www.w3.org/2001/XMLSchema#string">DoraCyc</bp:db>
  </bp:UnificationXref>
  <bp:UnificationXref rdf:ID="UnificationXref28000">
    <bp:id rdf:datatype="http://www.w3.org/2001/XMLSchema#string">GKFG-1386-MONOMER</bp:id>
    <bp:db rdf:datatype="http://www.w3.org/2001/XMLSchema#string">DoraCyc</bp:db>
  </bp:UnificationXref>
  <bp:UnificationXref rdf:ID="UnificationXref27998">
    <bp:id rdf:datatype="http://www.w3.org/2001/XMLSchema#string">ENZRXNKFG-329</bp:id>
    <bp:db rdf:datatype="http://www.w3.org/2001/XMLSchema#string">DoraCyc</bp:db>
  </bp:UnificationXref>
  <bp:UnificationXref rdf:ID="UnificationXref27996">
    <bp:id rdf:datatype="http://www.w3.org/2001/XMLSchema#string">ENZRXNKFG-335</bp:id>
    <bp:db rdf:datatype="http://www.w3.org/2001/XMLSchema#string">DoraCyc</bp:db>
  </bp:UnificationXref>
  <bp:UnificationXref rdf:ID="UnificationXref27993">
    <bp:id rdf:datatype="http://www.w3.org/2001/XMLSchema#string">GKFG-1384-MONOMER</bp:id>
    <bp:db rdf:datatype="http://www.w3.org/2001/XMLSchema#string">DoraCyc</bp:db>
  </bp:UnificationXref>
  <bp:UnificationXref rdf:ID="UnificationXref27991">
    <bp:id rdf:datatype="http://www.w3.org/2001/XMLSchema#string">ENZRXNKFG-337</bp:id>
    <bp:db rdf:datatype="http://www.w3.org/2001/XMLSchema#string">DoraCyc</bp:db>
  </bp:UnificationXref>
  <bp:UnificationXref rdf:ID="UnificationXref27987">
    <bp:id rdf:datatype="http://www.w3.org/2001/XMLSchema#string">L-aspartyl-tRNAAsn</bp:id>
    <bp:db rdf:datatype="http://www.w3.org/2001/XMLSchema#string">DoraCyc</bp:db>
  </bp:UnificationXref>
  <bp:UnificationXref rdf:ID="UnificationXref27986">
    <bp:id rdf:datatype="http://www.w3.org/2001/XMLSchema#string">C06113</bp:id>
    <bp:db rdf:datatype="http://www.w3.org/2001/XMLSchema#string">KEGG</bp:db>
  </bp:UnificationXref>
  <bp:UnificationXref rdf:ID="UnificationXref27984">
    <bp:id rdf:datatype="http://www.w3.org/2001/XMLSchema#string">6.3.5.6-RXN</bp:id>
    <bp:db rdf:datatype="http://www.w3.org/2001/XMLSchema#string">DoraCyc</bp:db>
  </bp:UnificationXref>
  <bp:UnificationXref rdf:ID="UnificationXref27981">
    <bp:id rdf:datatype="http://www.w3.org/2001/XMLSchema#string">GKFG-1320-MONOMER</bp:id>
    <bp:db rdf:datatype="http://www.w3.org/2001/XMLSchema#string">DoraCyc</bp:db>
  </bp:UnificationXref>
  <bp:UnificationXref rdf:ID="UnificationXref27979">
    <bp:id rdf:datatype="http://www.w3.org/2001/XMLSchema#string">ENZRXNKFG-352</bp:id>
    <bp:db rdf:datatype="http://www.w3.org/2001/XMLSchema#string">DoraCyc</bp:db>
  </bp:UnificationXref>
  <bp:UnificationXref rdf:ID="UnificationXref27975">
    <bp:id rdf:datatype="http://www.w3.org/2001/XMLSchema#string">ASN-tRNAs</bp:id>
    <bp:db rdf:datatype="http://www.w3.org/2001/XMLSchema#string">DoraCyc</bp:db>
  </bp:UnificationXref>
  <bp:UnificationXref rdf:ID="UnificationXref27974">
    <bp:id rdf:datatype="http://www.w3.org/2001/XMLSchema#string">C01637</bp:id>
    <bp:db rdf:datatype="http://www.w3.org/2001/XMLSchema#string">KEGG</bp:db>
  </bp:UnificationXref>
  <bp:UnificationXref rdf:ID="UnificationXref27969">
    <bp:id rdf:datatype="http://www.w3.org/2001/XMLSchema#string">ASN</bp:id>
    <bp:db rdf:datatype="http://www.w3.org/2001/XMLSchema#string">DoraCyc</bp:db>
  </bp:UnificationXref>
  <bp:UnificationXref rdf:ID="UnificationXref27968">
    <bp:id rdf:datatype="http://www.w3.org/2001/XMLSchema#string">70-47-3</bp:id>
    <bp:db rdf:datatype="http://www.w3.org/2001/XMLSchema#string">CAS</bp:db>
  </bp:UnificationXref>
  <bp:UnificationXref rdf:ID="UnificationXref27967">
    <bp:id rdf:datatype="http://www.w3.org/2001/XMLSchema#string">C00152</bp:id>
    <bp:db rdf:datatype="http://www.w3.org/2001/XMLSchema#string">KEGG</bp:db>
  </bp:UnificationXref>
  <bp:UnificationXref rdf:ID="UnificationXref27966">
    <bp:id rdf:datatype="http://www.w3.org/2001/XMLSchema#string">6992089</bp:id>
    <bp:db rdf:datatype="http://www.w3.org/2001/XMLSchema#string">PubChem</bp:db>
  </bp:UnificationXref>
  <bp:UnificationXref rdf:ID="UnificationXref27965">
    <bp:id rdf:datatype="http://www.w3.org/2001/XMLSchema#string">CHEBI:58048</bp:id>
    <bp:db rdf:datatype="http://www.w3.org/2001/XMLSchema#string">ChEBI</bp:db>
  </bp:UnificationXref>
  <bp:UnificationXref rdf:ID="UnificationXref27961">
    <bp:id rdf:datatype="http://www.w3.org/2001/XMLSchema#string">Charged-ASN-tRNAs</bp:id>
    <bp:db rdf:datatype="http://www.w3.org/2001/XMLSchema#string">DoraCyc</bp:db>
  </bp:UnificationXref>
  <bp:UnificationXref rdf:ID="UnificationXref27960">
    <bp:id rdf:datatype="http://www.w3.org/2001/XMLSchema#string">C03402</bp:id>
    <bp:db rdf:datatype="http://www.w3.org/2001/XMLSchema#string">KEGG</bp:db>
  </bp:UnificationXref>
  <bp:UnificationXref rdf:ID="UnificationXref27958">
    <bp:id rdf:datatype="http://www.w3.org/2001/XMLSchema#string">RXN-12460</bp:id>
    <bp:db rdf:datatype="http://www.w3.org/2001/XMLSchema#string">DoraCyc</bp:db>
  </bp:UnificationXref>
  <bp:UnificationXref rdf:ID="UnificationXref27956">
    <bp:id rdf:datatype="http://www.w3.org/2001/XMLSchema#string">RXN-12715</bp:id>
    <bp:db rdf:datatype="http://www.w3.org/2001/XMLSchema#string">DoraCyc</bp:db>
  </bp:UnificationXref>
  <bp:UnificationXref rdf:ID="UnificationXref27951">
    <bp:id rdf:datatype="http://www.w3.org/2001/XMLSchema#string">CPD-10231</bp:id>
    <bp:db rdf:datatype="http://www.w3.org/2001/XMLSchema#string">DoraCyc</bp:db>
  </bp:UnificationXref>
  <bp:UnificationXref rdf:ID="UnificationXref27950">
    <bp:id rdf:datatype="http://www.w3.org/2001/XMLSchema#string">C12107</bp:id>
    <bp:db rdf:datatype="http://www.w3.org/2001/XMLSchema#string">KEGG</bp:db>
  </bp:UnificationXref>
  <bp:UnificationXref rdf:ID="UnificationXref27949">
    <bp:id rdf:datatype="http://www.w3.org/2001/XMLSchema#string">54691709</bp:id>
    <bp:db rdf:datatype="http://www.w3.org/2001/XMLSchema#string">PubChem</bp:db>
  </bp:UnificationXref>
  <bp:UnificationXref rdf:ID="UnificationXref27947">
    <bp:id rdf:datatype="http://www.w3.org/2001/XMLSchema#string">RXN-9587</bp:id>
    <bp:db rdf:datatype="http://www.w3.org/2001/XMLSchema#string">DoraCyc</bp:db>
  </bp:UnificationXref>
  <bp:UnificationXref rdf:ID="UnificationXref27942">
    <bp:id rdf:datatype="http://www.w3.org/2001/XMLSchema#string">CPD-10230</bp:id>
    <bp:db rdf:datatype="http://www.w3.org/2001/XMLSchema#string">DoraCyc</bp:db>
  </bp:UnificationXref>
  <bp:UnificationXref rdf:ID="UnificationXref27941">
    <bp:id rdf:datatype="http://www.w3.org/2001/XMLSchema#string">C12108</bp:id>
    <bp:db rdf:datatype="http://www.w3.org/2001/XMLSchema#string">KEGG</bp:db>
  </bp:UnificationXref>
  <bp:UnificationXref rdf:ID="UnificationXref27940">
    <bp:id rdf:datatype="http://www.w3.org/2001/XMLSchema#string">25245811</bp:id>
    <bp:db rdf:datatype="http://www.w3.org/2001/XMLSchema#string">PubChem</bp:db>
  </bp:UnificationXref>
  <bp:UnificationXref rdf:ID="UnificationXref27938">
    <bp:id rdf:datatype="http://www.w3.org/2001/XMLSchema#string">RXN-9586</bp:id>
    <bp:db rdf:datatype="http://www.w3.org/2001/XMLSchema#string">DoraCyc</bp:db>
  </bp:UnificationXref>
  <bp:UnificationXref rdf:ID="UnificationXref27933">
    <bp:id rdf:datatype="http://www.w3.org/2001/XMLSchema#string">CPD-10229</bp:id>
    <bp:db rdf:datatype="http://www.w3.org/2001/XMLSchema#string">DoraCyc</bp:db>
  </bp:UnificationXref>
  <bp:UnificationXref rdf:ID="UnificationXref27932">
    <bp:id rdf:datatype="http://www.w3.org/2001/XMLSchema#string">C12109</bp:id>
    <bp:db rdf:datatype="http://www.w3.org/2001/XMLSchema#string">KEGG</bp:db>
  </bp:UnificationXref>
  <bp:UnificationXref rdf:ID="UnificationXref27931">
    <bp:id rdf:datatype="http://www.w3.org/2001/XMLSchema#string">25245069</bp:id>
    <bp:db rdf:datatype="http://www.w3.org/2001/XMLSchema#string">PubChem</bp:db>
  </bp:UnificationXref>
  <bp:UnificationXref rdf:ID="UnificationXref27929">
    <bp:id rdf:datatype="http://www.w3.org/2001/XMLSchema#string">RXN-9585</bp:id>
    <bp:db rdf:datatype="http://www.w3.org/2001/XMLSchema#string">DoraCyc</bp:db>
  </bp:UnificationXref>
  <bp:UnificationXref rdf:ID="UnificationXref27927">
    <bp:id rdf:datatype="http://www.w3.org/2001/XMLSchema#string">ENZRXNKFG-1075</bp:id>
    <bp:db rdf:datatype="http://www.w3.org/2001/XMLSchema#string">DoraCyc</bp:db>
  </bp:UnificationXref>
  <bp:UnificationXref rdf:ID="UnificationXref27922">
    <bp:id rdf:datatype="http://www.w3.org/2001/XMLSchema#string">CPD-10228</bp:id>
    <bp:db rdf:datatype="http://www.w3.org/2001/XMLSchema#string">DoraCyc</bp:db>
  </bp:UnificationXref>
  <bp:UnificationXref rdf:ID="UnificationXref27921">
    <bp:id rdf:datatype="http://www.w3.org/2001/XMLSchema#string">C12106</bp:id>
    <bp:db rdf:datatype="http://www.w3.org/2001/XMLSchema#string">KEGG</bp:db>
  </bp:UnificationXref>
  <bp:UnificationXref rdf:ID="UnificationXref27920">
    <bp:id rdf:datatype="http://www.w3.org/2001/XMLSchema#string">25245409</bp:id>
    <bp:db rdf:datatype="http://www.w3.org/2001/XMLSchema#string">PubChem</bp:db>
  </bp:UnificationXref>
  <bp:UnificationXref rdf:ID="UnificationXref27918">
    <bp:id rdf:datatype="http://www.w3.org/2001/XMLSchema#string">RXN-9584</bp:id>
    <bp:db rdf:datatype="http://www.w3.org/2001/XMLSchema#string">DoraCyc</bp:db>
  </bp:UnificationXref>
  <bp:UnificationXref rdf:ID="UnificationXref27916">
    <bp:id rdf:datatype="http://www.w3.org/2001/XMLSchema#string">RXN-9582</bp:id>
    <bp:db rdf:datatype="http://www.w3.org/2001/XMLSchema#string">DoraCyc</bp:db>
  </bp:UnificationXref>
  <bp:UnificationXref rdf:ID="UnificationXref27911">
    <bp:id rdf:datatype="http://www.w3.org/2001/XMLSchema#string">CPD-10225</bp:id>
    <bp:db rdf:datatype="http://www.w3.org/2001/XMLSchema#string">DoraCyc</bp:db>
  </bp:UnificationXref>
  <bp:UnificationXref rdf:ID="UnificationXref27910">
    <bp:id rdf:datatype="http://www.w3.org/2001/XMLSchema#string">C12213</bp:id>
    <bp:db rdf:datatype="http://www.w3.org/2001/XMLSchema#string">KEGG</bp:db>
  </bp:UnificationXref>
  <bp:UnificationXref rdf:ID="UnificationXref27909">
    <bp:id rdf:datatype="http://www.w3.org/2001/XMLSchema#string">25246240</bp:id>
    <bp:db rdf:datatype="http://www.w3.org/2001/XMLSchema#string">PubChem</bp:db>
  </bp:UnificationXref>
  <bp:UnificationXref rdf:ID="UnificationXref27904">
    <bp:id rdf:datatype="http://www.w3.org/2001/XMLSchema#string">CPD-10224</bp:id>
    <bp:db rdf:datatype="http://www.w3.org/2001/XMLSchema#string">DoraCyc</bp:db>
  </bp:UnificationXref>
  <bp:UnificationXref rdf:ID="UnificationXref27903">
    <bp:id rdf:datatype="http://www.w3.org/2001/XMLSchema#string">C12212</bp:id>
    <bp:db rdf:datatype="http://www.w3.org/2001/XMLSchema#string">KEGG</bp:db>
  </bp:UnificationXref>
  <bp:UnificationXref rdf:ID="UnificationXref27902">
    <bp:id rdf:datatype="http://www.w3.org/2001/XMLSchema#string">448758</bp:id>
    <bp:db rdf:datatype="http://www.w3.org/2001/XMLSchema#string">PubChem</bp:db>
  </bp:UnificationXref>
  <bp:UnificationXref rdf:ID="UnificationXref27900">
    <bp:id rdf:datatype="http://www.w3.org/2001/XMLSchema#string">RXN-9581</bp:id>
    <bp:db rdf:datatype="http://www.w3.org/2001/XMLSchema#string">DoraCyc</bp:db>
  </bp:UnificationXref>
  <bp:UnificationXref rdf:ID="UnificationXref27895">
    <bp:id rdf:datatype="http://www.w3.org/2001/XMLSchema#string">tRNAs-with-queuosine</bp:id>
    <bp:db rdf:datatype="http://www.w3.org/2001/XMLSchema#string">DoraCyc</bp:db>
  </bp:UnificationXref>
  <bp:UnificationXref rdf:ID="UnificationXref27893">
    <bp:id rdf:datatype="http://www.w3.org/2001/XMLSchema#string">RXN-12104</bp:id>
    <bp:db rdf:datatype="http://www.w3.org/2001/XMLSchema#string">DoraCyc</bp:db>
  </bp:UnificationXref>
  <bp:UnificationXref rdf:ID="UnificationXref27888">
    <bp:id rdf:datatype="http://www.w3.org/2001/XMLSchema#string">tRNAs-containing-epoxy-quenosine</bp:id>
    <bp:db rdf:datatype="http://www.w3.org/2001/XMLSchema#string">DoraCyc</bp:db>
  </bp:UnificationXref>
  <bp:UnificationXref rdf:ID="UnificationXref27886">
    <bp:id rdf:datatype="http://www.w3.org/2001/XMLSchema#string">RXN0-1342</bp:id>
    <bp:db rdf:datatype="http://www.w3.org/2001/XMLSchema#string">DoraCyc</bp:db>
  </bp:UnificationXref>
  <bp:UnificationXref rdf:ID="UnificationXref27883">
    <bp:id rdf:datatype="http://www.w3.org/2001/XMLSchema#string">GKFG-754-MONOMER</bp:id>
    <bp:db rdf:datatype="http://www.w3.org/2001/XMLSchema#string">DoraCyc</bp:db>
  </bp:UnificationXref>
  <bp:UnificationXref rdf:ID="UnificationXref27881">
    <bp:id rdf:datatype="http://www.w3.org/2001/XMLSchema#string">ENZRXNKFG-618</bp:id>
    <bp:db rdf:datatype="http://www.w3.org/2001/XMLSchema#string">DoraCyc</bp:db>
  </bp:UnificationXref>
  <bp:UnificationXref rdf:ID="UnificationXref27877">
    <bp:id rdf:datatype="http://www.w3.org/2001/XMLSchema#string">23S-rRNA-pseudouridine1911-1915-1917</bp:id>
    <bp:db rdf:datatype="http://www.w3.org/2001/XMLSchema#string">DoraCyc</bp:db>
  </bp:UnificationXref>
  <bp:UnificationXref rdf:ID="UnificationXref27873">
    <bp:id rdf:datatype="http://www.w3.org/2001/XMLSchema#string">23S-rRNA-uridine1911-1915-1917</bp:id>
    <bp:db rdf:datatype="http://www.w3.org/2001/XMLSchema#string">DoraCyc</bp:db>
  </bp:UnificationXref>
  <bp:UnificationXref rdf:ID="UnificationXref27871">
    <bp:id rdf:datatype="http://www.w3.org/2001/XMLSchema#string">RXN-11837</bp:id>
    <bp:db rdf:datatype="http://www.w3.org/2001/XMLSchema#string">DoraCyc</bp:db>
  </bp:UnificationXref>
  <bp:UnificationXref rdf:ID="UnificationXref27869">
    <bp:id rdf:datatype="http://www.w3.org/2001/XMLSchema#string">RXN0-5219</bp:id>
    <bp:db rdf:datatype="http://www.w3.org/2001/XMLSchema#string">DoraCyc</bp:db>
  </bp:UnificationXref>
  <bp:UnificationXref rdf:ID="UnificationXref27864">
    <bp:id rdf:datatype="http://www.w3.org/2001/XMLSchema#string">CPD0-1108</bp:id>
    <bp:db rdf:datatype="http://www.w3.org/2001/XMLSchema#string">DoraCyc</bp:db>
  </bp:UnificationXref>
  <bp:UnificationXref rdf:ID="UnificationXref27863">
    <bp:id rdf:datatype="http://www.w3.org/2001/XMLSchema#string">447347</bp:id>
    <bp:db rdf:datatype="http://www.w3.org/2001/XMLSchema#string">PubChem</bp:db>
  </bp:UnificationXref>
  <bp:UnificationXref rdf:ID="UnificationXref27862">
    <bp:id rdf:datatype="http://www.w3.org/2001/XMLSchema#string">CHEBI:47002</bp:id>
    <bp:db rdf:datatype="http://www.w3.org/2001/XMLSchema#string">ChEBI</bp:db>
  </bp:UnificationXref>
  <bp:UnificationXref rdf:ID="UnificationXref27861">
    <bp:id rdf:datatype="http://www.w3.org/2001/XMLSchema#string">C16639</bp:id>
    <bp:db rdf:datatype="http://www.w3.org/2001/XMLSchema#string">KEGG</bp:db>
  </bp:UnificationXref>
  <bp:UnificationXref rdf:ID="UnificationXref27859">
    <bp:id rdf:datatype="http://www.w3.org/2001/XMLSchema#string">RXN0-5305</bp:id>
    <bp:db rdf:datatype="http://www.w3.org/2001/XMLSchema#string">DoraCyc</bp:db>
  </bp:UnificationXref>
  <bp:UnificationXref rdf:ID="UnificationXref27857">
    <bp:id rdf:datatype="http://www.w3.org/2001/XMLSchema#string">3-SULFINYL-PYRUVATE-SPON-RXN</bp:id>
    <bp:db rdf:datatype="http://www.w3.org/2001/XMLSchema#string">DoraCyc</bp:db>
  </bp:UnificationXref>
  <bp:UnificationXref rdf:ID="UnificationXref27855">
    <bp:id rdf:datatype="http://www.w3.org/2001/XMLSchema#string">RXN-10016</bp:id>
    <bp:db rdf:datatype="http://www.w3.org/2001/XMLSchema#string">DoraCyc</bp:db>
  </bp:UnificationXref>
  <bp:UnificationXref rdf:ID="UnificationXref27850">
    <bp:id rdf:datatype="http://www.w3.org/2001/XMLSchema#string">CPD-11670</bp:id>
    <bp:db rdf:datatype="http://www.w3.org/2001/XMLSchema#string">DoraCyc</bp:db>
  </bp:UnificationXref>
  <bp:UnificationXref rdf:ID="UnificationXref27849">
    <bp:id rdf:datatype="http://www.w3.org/2001/XMLSchema#string">195334</bp:id>
    <bp:db rdf:datatype="http://www.w3.org/2001/XMLSchema#string">PubChem</bp:db>
  </bp:UnificationXref>
  <bp:UnificationXref rdf:ID="UnificationXref27847">
    <bp:id rdf:datatype="http://www.w3.org/2001/XMLSchema#string">RXN-10779</bp:id>
    <bp:db rdf:datatype="http://www.w3.org/2001/XMLSchema#string">DoraCyc</bp:db>
  </bp:UnificationXref>
  <bp:UnificationXref rdf:ID="UnificationXref27845">
    <bp:id rdf:datatype="http://www.w3.org/2001/XMLSchema#string">RXN-11811</bp:id>
    <bp:db rdf:datatype="http://www.w3.org/2001/XMLSchema#string">DoraCyc</bp:db>
  </bp:UnificationXref>
  <bp:UnificationXref rdf:ID="UnificationXref27840">
    <bp:id rdf:datatype="http://www.w3.org/2001/XMLSchema#string">L-RHAMNOFURANOSE</bp:id>
    <bp:db rdf:datatype="http://www.w3.org/2001/XMLSchema#string">DoraCyc</bp:db>
  </bp:UnificationXref>
  <bp:UnificationXref rdf:ID="UnificationXref27839">
    <bp:id rdf:datatype="http://www.w3.org/2001/XMLSchema#string">CHEBI:16935</bp:id>
    <bp:db rdf:datatype="http://www.w3.org/2001/XMLSchema#string">ChEBI</bp:db>
  </bp:UnificationXref>
  <bp:UnificationXref rdf:ID="UnificationXref27838">
    <bp:id rdf:datatype="http://www.w3.org/2001/XMLSchema#string">C02431</bp:id>
    <bp:db rdf:datatype="http://www.w3.org/2001/XMLSchema#string">KEGG</bp:db>
  </bp:UnificationXref>
  <bp:UnificationXref rdf:ID="UnificationXref27837">
    <bp:id rdf:datatype="http://www.w3.org/2001/XMLSchema#string">439724</bp:id>
    <bp:db rdf:datatype="http://www.w3.org/2001/XMLSchema#string">PubChem</bp:db>
  </bp:UnificationXref>
  <bp:UnificationXref rdf:ID="UnificationXref27832">
    <bp:id rdf:datatype="http://www.w3.org/2001/XMLSchema#string">L-rhamnose</bp:id>
    <bp:db rdf:datatype="http://www.w3.org/2001/XMLSchema#string">DoraCyc</bp:db>
  </bp:UnificationXref>
  <bp:UnificationXref rdf:ID="UnificationXref27831">
    <bp:id rdf:datatype="http://www.w3.org/2001/XMLSchema#string">C00507</bp:id>
    <bp:db rdf:datatype="http://www.w3.org/2001/XMLSchema#string">KEGG</bp:db>
  </bp:UnificationXref>
  <bp:UnificationXref rdf:ID="UnificationXref27830">
    <bp:id rdf:datatype="http://www.w3.org/2001/XMLSchema#string">3615-41-6</bp:id>
    <bp:db rdf:datatype="http://www.w3.org/2001/XMLSchema#string">CAS</bp:db>
  </bp:UnificationXref>
  <bp:UnificationXref rdf:ID="UnificationXref27829">
    <bp:id rdf:datatype="http://www.w3.org/2001/XMLSchema#string">CHEBI:16055</bp:id>
    <bp:db rdf:datatype="http://www.w3.org/2001/XMLSchema#string">ChEBI</bp:db>
  </bp:UnificationXref>
  <bp:UnificationXref rdf:ID="UnificationXref27827">
    <bp:id rdf:datatype="http://www.w3.org/2001/XMLSchema#string">RXN-12149</bp:id>
    <bp:db rdf:datatype="http://www.w3.org/2001/XMLSchema#string">DoraCyc</bp:db>
  </bp:UnificationXref>
  <bp:UnificationXref rdf:ID="UnificationXref27822">
    <bp:id rdf:datatype="http://www.w3.org/2001/XMLSchema#string">OH</bp:id>
    <bp:db rdf:datatype="http://www.w3.org/2001/XMLSchema#string">DoraCyc</bp:db>
  </bp:UnificationXref>
  <bp:UnificationXref rdf:ID="UnificationXref27821">
    <bp:id rdf:datatype="http://www.w3.org/2001/XMLSchema#string">14280-30-9</bp:id>
    <bp:db rdf:datatype="http://www.w3.org/2001/XMLSchema#string">CAS</bp:db>
  </bp:UnificationXref>
  <bp:UnificationXref rdf:ID="UnificationXref27820">
    <bp:id rdf:datatype="http://www.w3.org/2001/XMLSchema#string">C01328</bp:id>
    <bp:db rdf:datatype="http://www.w3.org/2001/XMLSchema#string">KEGG</bp:db>
  </bp:UnificationXref>
  <bp:UnificationXref rdf:ID="UnificationXref27819">
    <bp:id rdf:datatype="http://www.w3.org/2001/XMLSchema#string">961</bp:id>
    <bp:db rdf:datatype="http://www.w3.org/2001/XMLSchema#string">PubChem</bp:db>
  </bp:UnificationXref>
  <bp:UnificationXref rdf:ID="UnificationXref27818">
    <bp:id rdf:datatype="http://www.w3.org/2001/XMLSchema#string">CHEBI:16234</bp:id>
    <bp:db rdf:datatype="http://www.w3.org/2001/XMLSchema#string">ChEBI</bp:db>
  </bp:UnificationXref>
  <bp:UnificationXref rdf:ID="UnificationXref27816">
    <bp:id rdf:datatype="http://www.w3.org/2001/XMLSchema#string">RXN-12540</bp:id>
    <bp:db rdf:datatype="http://www.w3.org/2001/XMLSchema#string">DoraCyc</bp:db>
  </bp:UnificationXref>
  <bp:UnificationXref rdf:ID="UnificationXref27811">
    <bp:id rdf:datatype="http://www.w3.org/2001/XMLSchema#string">RXN-12541</bp:id>
    <bp:db rdf:datatype="http://www.w3.org/2001/XMLSchema#string">DoraCyc</bp:db>
  </bp:UnificationXref>
  <bp:UnificationXref rdf:ID="UnificationXref27806">
    <bp:id rdf:datatype="http://www.w3.org/2001/XMLSchema#string">CPD-653</bp:id>
    <bp:db rdf:datatype="http://www.w3.org/2001/XMLSchema#string">DoraCyc</bp:db>
  </bp:UnificationXref>
  <bp:UnificationXref rdf:ID="UnificationXref27805">
    <bp:id rdf:datatype="http://www.w3.org/2001/XMLSchema#string">C04856</bp:id>
    <bp:db rdf:datatype="http://www.w3.org/2001/XMLSchema#string">KEGG</bp:db>
  </bp:UnificationXref>
  <bp:UnificationXref rdf:ID="UnificationXref27804">
    <bp:id rdf:datatype="http://www.w3.org/2001/XMLSchema#string">25203523</bp:id>
    <bp:db rdf:datatype="http://www.w3.org/2001/XMLSchema#string">PubChem</bp:db>
  </bp:UnificationXref>
  <bp:UnificationXref rdf:ID="UnificationXref27802">
    <bp:id rdf:datatype="http://www.w3.org/2001/XMLSchema#string">RXN-12753</bp:id>
    <bp:db rdf:datatype="http://www.w3.org/2001/XMLSchema#string">DoraCyc</bp:db>
  </bp:UnificationXref>
  <bp:UnificationXref rdf:ID="UnificationXref27797">
    <bp:id rdf:datatype="http://www.w3.org/2001/XMLSchema#string">CPD0-2472</bp:id>
    <bp:db rdf:datatype="http://www.w3.org/2001/XMLSchema#string">DoraCyc</bp:db>
  </bp:UnificationXref>
  <bp:UnificationXref rdf:ID="UnificationXref27795">
    <bp:id rdf:datatype="http://www.w3.org/2001/XMLSchema#string">RXN-12754</bp:id>
    <bp:db rdf:datatype="http://www.w3.org/2001/XMLSchema#string">DoraCyc</bp:db>
  </bp:UnificationXref>
  <bp:UnificationXref rdf:ID="UnificationXref27793">
    <bp:id rdf:datatype="http://www.w3.org/2001/XMLSchema#string">RXN-2881</bp:id>
    <bp:db rdf:datatype="http://www.w3.org/2001/XMLSchema#string">DoraCyc</bp:db>
  </bp:UnificationXref>
  <bp:UnificationXref rdf:ID="UnificationXref27788">
    <bp:id rdf:datatype="http://www.w3.org/2001/XMLSchema#string">2R-HYDROPEROXY-FATTY-ACIDS</bp:id>
    <bp:db rdf:datatype="http://www.w3.org/2001/XMLSchema#string">DoraCyc</bp:db>
  </bp:UnificationXref>
  <bp:UnificationXref rdf:ID="UnificationXref27786">
    <bp:id rdf:datatype="http://www.w3.org/2001/XMLSchema#string">RXN-4122</bp:id>
    <bp:db rdf:datatype="http://www.w3.org/2001/XMLSchema#string">DoraCyc</bp:db>
  </bp:UnificationXref>
  <bp:UnificationXref rdf:ID="UnificationXref27781">
    <bp:id rdf:datatype="http://www.w3.org/2001/XMLSchema#string">CPD-10776</bp:id>
    <bp:db rdf:datatype="http://www.w3.org/2001/XMLSchema#string">DoraCyc</bp:db>
  </bp:UnificationXref>
  <bp:UnificationXref rdf:ID="UnificationXref27780">
    <bp:id rdf:datatype="http://www.w3.org/2001/XMLSchema#string">44123585</bp:id>
    <bp:db rdf:datatype="http://www.w3.org/2001/XMLSchema#string">PubChem</bp:db>
  </bp:UnificationXref>
  <bp:UnificationXref rdf:ID="UnificationXref27775">
    <bp:id rdf:datatype="http://www.w3.org/2001/XMLSchema#string">CPD-10775</bp:id>
    <bp:db rdf:datatype="http://www.w3.org/2001/XMLSchema#string">DoraCyc</bp:db>
  </bp:UnificationXref>
  <bp:UnificationXref rdf:ID="UnificationXref27774">
    <bp:id rdf:datatype="http://www.w3.org/2001/XMLSchema#string">10240835</bp:id>
    <bp:db rdf:datatype="http://www.w3.org/2001/XMLSchema#string">PubChem</bp:db>
  </bp:UnificationXref>
  <bp:UnificationXref rdf:ID="UnificationXref27772">
    <bp:id rdf:datatype="http://www.w3.org/2001/XMLSchema#string">RXN-10018</bp:id>
    <bp:db rdf:datatype="http://www.w3.org/2001/XMLSchema#string">DoraCyc</bp:db>
  </bp:UnificationXref>
  <bp:UnificationXref rdf:ID="UnificationXref27767">
    <bp:id rdf:datatype="http://www.w3.org/2001/XMLSchema#string">CPD-12366</bp:id>
    <bp:db rdf:datatype="http://www.w3.org/2001/XMLSchema#string">DoraCyc</bp:db>
  </bp:UnificationXref>
  <bp:UnificationXref rdf:ID="UnificationXref27766">
    <bp:id rdf:datatype="http://www.w3.org/2001/XMLSchema#string">46173271</bp:id>
    <bp:db rdf:datatype="http://www.w3.org/2001/XMLSchema#string">PubChem</bp:db>
  </bp:UnificationXref>
  <bp:UnificationXref rdf:ID="UnificationXref27764">
    <bp:id rdf:datatype="http://www.w3.org/2001/XMLSchema#string">RXN-11409</bp:id>
    <bp:db rdf:datatype="http://www.w3.org/2001/XMLSchema#string">DoraCyc</bp:db>
  </bp:UnificationXref>
  <bp:UnificationXref rdf:ID="UnificationXref27759">
    <bp:id rdf:datatype="http://www.w3.org/2001/XMLSchema#string">CPD0-1905</bp:id>
    <bp:db rdf:datatype="http://www.w3.org/2001/XMLSchema#string">DoraCyc</bp:db>
  </bp:UnificationXref>
  <bp:UnificationXref rdf:ID="UnificationXref27758">
    <bp:id rdf:datatype="http://www.w3.org/2001/XMLSchema#string">44237341</bp:id>
    <bp:db rdf:datatype="http://www.w3.org/2001/XMLSchema#string">PubChem</bp:db>
  </bp:UnificationXref>
  <bp:UnificationXref rdf:ID="UnificationXref27753">
    <bp:id rdf:datatype="http://www.w3.org/2001/XMLSchema#string">CPD-12377</bp:id>
    <bp:db rdf:datatype="http://www.w3.org/2001/XMLSchema#string">DoraCyc</bp:db>
  </bp:UnificationXref>
  <bp:UnificationXref rdf:ID="UnificationXref27752">
    <bp:id rdf:datatype="http://www.w3.org/2001/XMLSchema#string">C16844</bp:id>
    <bp:db rdf:datatype="http://www.w3.org/2001/XMLSchema#string">KEGG</bp:db>
  </bp:UnificationXref>
  <bp:UnificationXref rdf:ID="UnificationXref27751">
    <bp:id rdf:datatype="http://www.w3.org/2001/XMLSchema#string">Hydroxyl_radical</bp:id>
    <bp:db rdf:datatype="http://www.w3.org/2001/XMLSchema#string">Wikipedia</bp:db>
  </bp:UnificationXref>
  <bp:UnificationXref rdf:ID="UnificationXref27749">
    <bp:id rdf:datatype="http://www.w3.org/2001/XMLSchema#string">RXN-11410</bp:id>
    <bp:db rdf:datatype="http://www.w3.org/2001/XMLSchema#string">DoraCyc</bp:db>
  </bp:UnificationXref>
  <bp:UnificationXref rdf:ID="UnificationXref27747">
    <bp:id rdf:datatype="http://www.w3.org/2001/XMLSchema#string">RXN-10639</bp:id>
    <bp:db rdf:datatype="http://www.w3.org/2001/XMLSchema#string">DoraCyc</bp:db>
  </bp:UnificationXref>
  <bp:UnificationXref rdf:ID="UnificationXref27745">
    <bp:id rdf:datatype="http://www.w3.org/2001/XMLSchema#string">RXN-11099</bp:id>
    <bp:db rdf:datatype="http://www.w3.org/2001/XMLSchema#string">DoraCyc</bp:db>
  </bp:UnificationXref>
  <bp:UnificationXref rdf:ID="UnificationXref27740">
    <bp:id rdf:datatype="http://www.w3.org/2001/XMLSchema#string">CPD-12064</bp:id>
    <bp:db rdf:datatype="http://www.w3.org/2001/XMLSchema#string">DoraCyc</bp:db>
  </bp:UnificationXref>
  <bp:UnificationXref rdf:ID="UnificationXref27739">
    <bp:id rdf:datatype="http://www.w3.org/2001/XMLSchema#string">C11351</bp:id>
    <bp:db rdf:datatype="http://www.w3.org/2001/XMLSchema#string">KEGG</bp:db>
  </bp:UnificationXref>
  <bp:UnificationXref rdf:ID="UnificationXref27738">
    <bp:id rdf:datatype="http://www.w3.org/2001/XMLSchema#string">46173378</bp:id>
    <bp:db rdf:datatype="http://www.w3.org/2001/XMLSchema#string">PubChem</bp:db>
  </bp:UnificationXref>
  <bp:UnificationXref rdf:ID="UnificationXref27737">
    <bp:id rdf:datatype="http://www.w3.org/2001/XMLSchema#string">CHEBI:28399</bp:id>
    <bp:db rdf:datatype="http://www.w3.org/2001/XMLSchema#string">ChEBI</bp:db>
  </bp:UnificationXref>
  <bp:UnificationXref rdf:ID="UnificationXref27735">
    <bp:id rdf:datatype="http://www.w3.org/2001/XMLSchema#string">RXN-11098</bp:id>
    <bp:db rdf:datatype="http://www.w3.org/2001/XMLSchema#string">DoraCyc</bp:db>
  </bp:UnificationXref>
  <bp:UnificationXref rdf:ID="UnificationXref27733">
    <bp:id rdf:datatype="http://www.w3.org/2001/XMLSchema#string">RXN-11097</bp:id>
    <bp:db rdf:datatype="http://www.w3.org/2001/XMLSchema#string">DoraCyc</bp:db>
  </bp:UnificationXref>
  <bp:UnificationXref rdf:ID="UnificationXref27731">
    <bp:id rdf:datatype="http://www.w3.org/2001/XMLSchema#string">RXN-9469</bp:id>
    <bp:db rdf:datatype="http://www.w3.org/2001/XMLSchema#string">DoraCyc</bp:db>
  </bp:UnificationXref>
  <bp:UnificationXref rdf:ID="UnificationXref27726">
    <bp:id rdf:datatype="http://www.w3.org/2001/XMLSchema#string">DTDP-RHAMNOSE</bp:id>
    <bp:db rdf:datatype="http://www.w3.org/2001/XMLSchema#string">DoraCyc</bp:db>
  </bp:UnificationXref>
  <bp:UnificationXref rdf:ID="UnificationXref27725">
    <bp:id rdf:datatype="http://www.w3.org/2001/XMLSchema#string">C03319</bp:id>
    <bp:db rdf:datatype="http://www.w3.org/2001/XMLSchema#string">KEGG</bp:db>
  </bp:UnificationXref>
  <bp:UnificationXref rdf:ID="UnificationXref27724">
    <bp:id rdf:datatype="http://www.w3.org/2001/XMLSchema#string">572-96-3</bp:id>
    <bp:db rdf:datatype="http://www.w3.org/2001/XMLSchema#string">CAS</bp:db>
  </bp:UnificationXref>
  <bp:UnificationXref rdf:ID="UnificationXref27723">
    <bp:id rdf:datatype="http://www.w3.org/2001/XMLSchema#string">25245982</bp:id>
    <bp:db rdf:datatype="http://www.w3.org/2001/XMLSchema#string">PubChem</bp:db>
  </bp:UnificationXref>
  <bp:UnificationXref rdf:ID="UnificationXref27722">
    <bp:id rdf:datatype="http://www.w3.org/2001/XMLSchema#string">CHEBI:57510</bp:id>
    <bp:db rdf:datatype="http://www.w3.org/2001/XMLSchema#string">ChEBI</bp:db>
  </bp:UnificationXref>
  <bp:UnificationXref rdf:ID="UnificationXref27720">
    <bp:id rdf:datatype="http://www.w3.org/2001/XMLSchema#string">RXN-9467</bp:id>
    <bp:db rdf:datatype="http://www.w3.org/2001/XMLSchema#string">DoraCyc</bp:db>
  </bp:UnificationXref>
  <bp:UnificationXref rdf:ID="UnificationXref27718">
    <bp:id rdf:datatype="http://www.w3.org/2001/XMLSchema#string">RXN-9471</bp:id>
    <bp:db rdf:datatype="http://www.w3.org/2001/XMLSchema#string">DoraCyc</bp:db>
  </bp:UnificationXref>
  <bp:UnificationXref rdf:ID="UnificationXref27713">
    <bp:id rdf:datatype="http://www.w3.org/2001/XMLSchema#string">DIHYDROSTREPTOMYCIN-6-PHOSPHATE</bp:id>
    <bp:db rdf:datatype="http://www.w3.org/2001/XMLSchema#string">DoraCyc</bp:db>
  </bp:UnificationXref>
  <bp:UnificationXref rdf:ID="UnificationXref27712">
    <bp:id rdf:datatype="http://www.w3.org/2001/XMLSchema#string">C01221</bp:id>
    <bp:db rdf:datatype="http://www.w3.org/2001/XMLSchema#string">KEGG</bp:db>
  </bp:UnificationXref>
  <bp:UnificationXref rdf:ID="UnificationXref27711">
    <bp:id rdf:datatype="http://www.w3.org/2001/XMLSchema#string">25244637</bp:id>
    <bp:db rdf:datatype="http://www.w3.org/2001/XMLSchema#string">PubChem</bp:db>
  </bp:UnificationXref>
  <bp:UnificationXref rdf:ID="UnificationXref27706">
    <bp:id rdf:datatype="http://www.w3.org/2001/XMLSchema#string">CPD-10137</bp:id>
    <bp:db rdf:datatype="http://www.w3.org/2001/XMLSchema#string">DoraCyc</bp:db>
  </bp:UnificationXref>
  <bp:UnificationXref rdf:ID="UnificationXref27705">
    <bp:id rdf:datatype="http://www.w3.org/2001/XMLSchema#string">C06592</bp:id>
    <bp:db rdf:datatype="http://www.w3.org/2001/XMLSchema#string">KEGG</bp:db>
  </bp:UnificationXref>
  <bp:UnificationXref rdf:ID="UnificationXref27704">
    <bp:id rdf:datatype="http://www.w3.org/2001/XMLSchema#string">25244974</bp:id>
    <bp:db rdf:datatype="http://www.w3.org/2001/XMLSchema#string">PubChem</bp:db>
  </bp:UnificationXref>
  <bp:UnificationXref rdf:ID="UnificationXref27702">
    <bp:id rdf:datatype="http://www.w3.org/2001/XMLSchema#string">RXN-9470</bp:id>
    <bp:db rdf:datatype="http://www.w3.org/2001/XMLSchema#string">DoraCyc</bp:db>
  </bp:UnificationXref>
  <bp:UnificationXref rdf:ID="UnificationXref27700">
    <bp:id rdf:datatype="http://www.w3.org/2001/XMLSchema#string">SPONTPRO-RXN</bp:id>
    <bp:db rdf:datatype="http://www.w3.org/2001/XMLSchema#string">DoraCyc</bp:db>
  </bp:UnificationXref>
  <bp:UnificationXref rdf:ID="UnificationXref27698">
    <bp:id rdf:datatype="http://www.w3.org/2001/XMLSchema#string">RXN-8315</bp:id>
    <bp:db rdf:datatype="http://www.w3.org/2001/XMLSchema#string">DoraCyc</bp:db>
  </bp:UnificationXref>
  <bp:UnificationXref rdf:ID="UnificationXref27696">
    <bp:id rdf:datatype="http://www.w3.org/2001/XMLSchema#string">RXN-8447</bp:id>
    <bp:db rdf:datatype="http://www.w3.org/2001/XMLSchema#string">DoraCyc</bp:db>
  </bp:UnificationXref>
  <bp:UnificationXref rdf:ID="UnificationXref27691">
    <bp:id rdf:datatype="http://www.w3.org/2001/XMLSchema#string">HYDROGEN-MOLECULE</bp:id>
    <bp:db rdf:datatype="http://www.w3.org/2001/XMLSchema#string">DoraCyc</bp:db>
  </bp:UnificationXref>
  <bp:UnificationXref rdf:ID="UnificationXref27690">
    <bp:id rdf:datatype="http://www.w3.org/2001/XMLSchema#string">1333-74-0</bp:id>
    <bp:db rdf:datatype="http://www.w3.org/2001/XMLSchema#string">CAS</bp:db>
  </bp:UnificationXref>
  <bp:UnificationXref rdf:ID="UnificationXref27689">
    <bp:id rdf:datatype="http://www.w3.org/2001/XMLSchema#string">C00282</bp:id>
    <bp:db rdf:datatype="http://www.w3.org/2001/XMLSchema#string">KEGG</bp:db>
  </bp:UnificationXref>
  <bp:UnificationXref rdf:ID="UnificationXref27688">
    <bp:id rdf:datatype="http://www.w3.org/2001/XMLSchema#string">CHEBI:33251</bp:id>
    <bp:db rdf:datatype="http://www.w3.org/2001/XMLSchema#string">ChEBI</bp:db>
  </bp:UnificationXref>
  <bp:UnificationXref rdf:ID="UnificationXref27687">
    <bp:id rdf:datatype="http://www.w3.org/2001/XMLSchema#string">783</bp:id>
    <bp:db rdf:datatype="http://www.w3.org/2001/XMLSchema#string">PubChem</bp:db>
  </bp:UnificationXref>
  <bp:UnificationXref rdf:ID="UnificationXref27685">
    <bp:id rdf:datatype="http://www.w3.org/2001/XMLSchema#string">FHLMULTI-RXN</bp:id>
    <bp:db rdf:datatype="http://www.w3.org/2001/XMLSchema#string">DoraCyc</bp:db>
  </bp:UnificationXref>
  <bp:UnificationXref rdf:ID="UnificationXref27683">
    <bp:id rdf:datatype="http://www.w3.org/2001/XMLSchema#string">GCVMULTI-RXN</bp:id>
    <bp:db rdf:datatype="http://www.w3.org/2001/XMLSchema#string">DoraCyc</bp:db>
  </bp:UnificationXref>
  <bp:UnificationXref rdf:ID="UnificationXref27681">
    <bp:id rdf:datatype="http://www.w3.org/2001/XMLSchema#string">RXN-10015</bp:id>
    <bp:db rdf:datatype="http://www.w3.org/2001/XMLSchema#string">DoraCyc</bp:db>
  </bp:UnificationXref>
  <bp:UnificationXref rdf:ID="UnificationXref27676">
    <bp:id rdf:datatype="http://www.w3.org/2001/XMLSchema#string">CPD-10774</bp:id>
    <bp:db rdf:datatype="http://www.w3.org/2001/XMLSchema#string">DoraCyc</bp:db>
  </bp:UnificationXref>
  <bp:UnificationXref rdf:ID="UnificationXref27675">
    <bp:id rdf:datatype="http://www.w3.org/2001/XMLSchema#string">448719</bp:id>
    <bp:db rdf:datatype="http://www.w3.org/2001/XMLSchema#string">PubChem</bp:db>
  </bp:UnificationXref>
  <bp:UnificationXref rdf:ID="UnificationXref27670">
    <bp:id rdf:datatype="http://www.w3.org/2001/XMLSchema#string">CPD-10773</bp:id>
    <bp:db rdf:datatype="http://www.w3.org/2001/XMLSchema#string">DoraCyc</bp:db>
  </bp:UnificationXref>
  <bp:UnificationXref rdf:ID="UnificationXref27669">
    <bp:id rdf:datatype="http://www.w3.org/2001/XMLSchema#string">44123557</bp:id>
    <bp:db rdf:datatype="http://www.w3.org/2001/XMLSchema#string">PubChem</bp:db>
  </bp:UnificationXref>
  <bp:UnificationXref rdf:ID="UnificationXref27667">
    <bp:id rdf:datatype="http://www.w3.org/2001/XMLSchema#string">RXN-10017</bp:id>
    <bp:db rdf:datatype="http://www.w3.org/2001/XMLSchema#string">DoraCyc</bp:db>
  </bp:UnificationXref>
  <bp:UnificationXref rdf:ID="UnificationXref27665">
    <bp:id rdf:datatype="http://www.w3.org/2001/XMLSchema#string">RXN-10985</bp:id>
    <bp:db rdf:datatype="http://www.w3.org/2001/XMLSchema#string">DoraCyc</bp:db>
  </bp:UnificationXref>
  <bp:UnificationXref rdf:ID="UnificationXref27660">
    <bp:id rdf:datatype="http://www.w3.org/2001/XMLSchema#string">ACRYLYL-COA</bp:id>
    <bp:db rdf:datatype="http://www.w3.org/2001/XMLSchema#string">DoraCyc</bp:db>
  </bp:UnificationXref>
  <bp:UnificationXref rdf:ID="UnificationXref27659">
    <bp:id rdf:datatype="http://www.w3.org/2001/XMLSchema#string">5776-58-9</bp:id>
    <bp:db rdf:datatype="http://www.w3.org/2001/XMLSchema#string">CAS</bp:db>
  </bp:UnificationXref>
  <bp:UnificationXref rdf:ID="UnificationXref27658">
    <bp:id rdf:datatype="http://www.w3.org/2001/XMLSchema#string">C00894</bp:id>
    <bp:db rdf:datatype="http://www.w3.org/2001/XMLSchema#string">KEGG</bp:db>
  </bp:UnificationXref>
  <bp:UnificationXref rdf:ID="UnificationXref27657">
    <bp:id rdf:datatype="http://www.w3.org/2001/XMLSchema#string">25244583</bp:id>
    <bp:db rdf:datatype="http://www.w3.org/2001/XMLSchema#string">PubChem</bp:db>
  </bp:UnificationXref>
  <bp:UnificationXref rdf:ID="UnificationXref27656">
    <bp:id rdf:datatype="http://www.w3.org/2001/XMLSchema#string">CHEBI:15513</bp:id>
    <bp:db rdf:datatype="http://www.w3.org/2001/XMLSchema#string">ChEBI</bp:db>
  </bp:UnificationXref>
  <bp:UnificationXref rdf:ID="UnificationXref27654">
    <bp:id rdf:datatype="http://www.w3.org/2001/XMLSchema#string">RXN-10986</bp:id>
    <bp:db rdf:datatype="http://www.w3.org/2001/XMLSchema#string">DoraCyc</bp:db>
  </bp:UnificationXref>
  <bp:UnificationXref rdf:ID="UnificationXref27652">
    <bp:id rdf:datatype="http://www.w3.org/2001/XMLSchema#string">RXN-7800</bp:id>
    <bp:db rdf:datatype="http://www.w3.org/2001/XMLSchema#string">DoraCyc</bp:db>
  </bp:UnificationXref>
  <bp:UnificationXref rdf:ID="UnificationXref27650">
    <bp:id rdf:datatype="http://www.w3.org/2001/XMLSchema#string">URA-PHOSPH-RXN</bp:id>
    <bp:db rdf:datatype="http://www.w3.org/2001/XMLSchema#string">DoraCyc</bp:db>
  </bp:UnificationXref>
  <bp:UnificationXref rdf:ID="UnificationXref27648">
    <bp:id rdf:datatype="http://www.w3.org/2001/XMLSchema#string">ADDALT-RXN</bp:id>
    <bp:db rdf:datatype="http://www.w3.org/2001/XMLSchema#string">DoraCyc</bp:db>
  </bp:UnificationXref>
  <bp:UnificationXref rdf:ID="UnificationXref27646">
    <bp:id rdf:datatype="http://www.w3.org/2001/XMLSchema#string">RXN-8990</bp:id>
    <bp:db rdf:datatype="http://www.w3.org/2001/XMLSchema#string">DoraCyc</bp:db>
  </bp:UnificationXref>
  <bp:UnificationXref rdf:ID="UnificationXref27641">
    <bp:id rdf:datatype="http://www.w3.org/2001/XMLSchema#string">CPD-6746</bp:id>
    <bp:db rdf:datatype="http://www.w3.org/2001/XMLSchema#string">DoraCyc</bp:db>
  </bp:UnificationXref>
  <bp:UnificationXref rdf:ID="UnificationXref27639">
    <bp:id rdf:datatype="http://www.w3.org/2001/XMLSchema#string">RXN-7253</bp:id>
    <bp:db rdf:datatype="http://www.w3.org/2001/XMLSchema#string">DoraCyc</bp:db>
  </bp:UnificationXref>
  <bp:UnificationXref rdf:ID="UnificationXref27637">
    <bp:id rdf:datatype="http://www.w3.org/2001/XMLSchema#string">RIBOPHOSPHAT-RXN</bp:id>
    <bp:db rdf:datatype="http://www.w3.org/2001/XMLSchema#string">DoraCyc</bp:db>
  </bp:UnificationXref>
  <bp:UnificationXref rdf:ID="UnificationXref27634">
    <bp:id rdf:datatype="http://www.w3.org/2001/XMLSchema#string">GKFG-289-MONOMER</bp:id>
    <bp:db rdf:datatype="http://www.w3.org/2001/XMLSchema#string">DoraCyc</bp:db>
  </bp:UnificationXref>
  <bp:UnificationXref rdf:ID="UnificationXref27632">
    <bp:id rdf:datatype="http://www.w3.org/2001/XMLSchema#string">ENZRXNKFG-1100</bp:id>
    <bp:db rdf:datatype="http://www.w3.org/2001/XMLSchema#string">DoraCyc</bp:db>
  </bp:UnificationXref>
  <bp:UnificationXref rdf:ID="UnificationXref27627">
    <bp:id rdf:datatype="http://www.w3.org/2001/XMLSchema#string">CPD-12000</bp:id>
    <bp:db rdf:datatype="http://www.w3.org/2001/XMLSchema#string">DoraCyc</bp:db>
  </bp:UnificationXref>
  <bp:UnificationXref rdf:ID="UnificationXref27626">
    <bp:id rdf:datatype="http://www.w3.org/2001/XMLSchema#string">46173163</bp:id>
    <bp:db rdf:datatype="http://www.w3.org/2001/XMLSchema#string">PubChem</bp:db>
  </bp:UnificationXref>
  <bp:UnificationXref rdf:ID="UnificationXref27624">
    <bp:id rdf:datatype="http://www.w3.org/2001/XMLSchema#string">RXN-11031</bp:id>
    <bp:db rdf:datatype="http://www.w3.org/2001/XMLSchema#string">DoraCyc</bp:db>
  </bp:UnificationXref>
  <bp:UnificationXref rdf:ID="UnificationXref27618">
    <bp:id rdf:datatype="http://www.w3.org/2001/XMLSchema#string">CPD-11999</bp:id>
    <bp:db rdf:datatype="http://www.w3.org/2001/XMLSchema#string">DoraCyc</bp:db>
  </bp:UnificationXref>
  <bp:UnificationXref rdf:ID="UnificationXref27617">
    <bp:id rdf:datatype="http://www.w3.org/2001/XMLSchema#string">46173553</bp:id>
    <bp:db rdf:datatype="http://www.w3.org/2001/XMLSchema#string">PubChem</bp:db>
  </bp:UnificationXref>
  <bp:UnificationXref rdf:ID="UnificationXref27613">
    <bp:id rdf:datatype="http://www.w3.org/2001/XMLSchema#string">RXN-11030</bp:id>
    <bp:db rdf:datatype="http://www.w3.org/2001/XMLSchema#string">DoraCyc</bp:db>
  </bp:UnificationXref>
  <bp:UnificationXref rdf:ID="UnificationXref27607">
    <bp:id rdf:datatype="http://www.w3.org/2001/XMLSchema#string">AMMONIUM</bp:id>
    <bp:db rdf:datatype="http://www.w3.org/2001/XMLSchema#string">DoraCyc</bp:db>
  </bp:UnificationXref>
  <bp:UnificationXref rdf:ID="UnificationXref27606">
    <bp:id rdf:datatype="http://www.w3.org/2001/XMLSchema#string">14798-03-9</bp:id>
    <bp:db rdf:datatype="http://www.w3.org/2001/XMLSchema#string">CAS</bp:db>
  </bp:UnificationXref>
  <bp:UnificationXref rdf:ID="UnificationXref27605">
    <bp:id rdf:datatype="http://www.w3.org/2001/XMLSchema#string">C01342</bp:id>
    <bp:db rdf:datatype="http://www.w3.org/2001/XMLSchema#string">KEGG</bp:db>
  </bp:UnificationXref>
  <bp:UnificationXref rdf:ID="UnificationXref27604">
    <bp:id rdf:datatype="http://www.w3.org/2001/XMLSchema#string">223</bp:id>
    <bp:db rdf:datatype="http://www.w3.org/2001/XMLSchema#string">PubChem</bp:db>
  </bp:UnificationXref>
  <bp:UnificationXref rdf:ID="UnificationXref27603">
    <bp:id rdf:datatype="http://www.w3.org/2001/XMLSchema#string">CHEBI:28938</bp:id>
    <bp:db rdf:datatype="http://www.w3.org/2001/XMLSchema#string">ChEBI</bp:db>
  </bp:UnificationXref>
  <bp:UnificationXref rdf:ID="UnificationXref27601">
    <bp:id rdf:datatype="http://www.w3.org/2001/XMLSchema#string">RXN-11343</bp:id>
    <bp:db rdf:datatype="http://www.w3.org/2001/XMLSchema#string">DoraCyc</bp:db>
  </bp:UnificationXref>
  <bp:UnificationXref rdf:ID="UnificationXref27599">
    <bp:id rdf:datatype="http://www.w3.org/2001/XMLSchema#string">RXN-11345</bp:id>
    <bp:db rdf:datatype="http://www.w3.org/2001/XMLSchema#string">DoraCyc</bp:db>
  </bp:UnificationXref>
  <bp:UnificationXref rdf:ID="UnificationXref27597">
    <bp:id rdf:datatype="http://www.w3.org/2001/XMLSchema#string">ENZRXNKFG-597</bp:id>
    <bp:db rdf:datatype="http://www.w3.org/2001/XMLSchema#string">DoraCyc</bp:db>
  </bp:UnificationXref>
  <bp:UnificationXref rdf:ID="UnificationXref27595">
    <bp:id rdf:datatype="http://www.w3.org/2001/XMLSchema#string">ISOCITDEH-RXN</bp:id>
    <bp:db rdf:datatype="http://www.w3.org/2001/XMLSchema#string">DoraCyc</bp:db>
  </bp:UnificationXref>
  <bp:UnificationXref rdf:ID="UnificationXref27593">
    <bp:id rdf:datatype="http://www.w3.org/2001/XMLSchema#string">ENZRXNKFG-843</bp:id>
    <bp:db rdf:datatype="http://www.w3.org/2001/XMLSchema#string">DoraCyc</bp:db>
  </bp:UnificationXref>
  <bp:UnificationXref rdf:ID="UnificationXref27590">
    <bp:id rdf:datatype="http://www.w3.org/2001/XMLSchema#string">GLUTAMATESYN-RXN</bp:id>
    <bp:db rdf:datatype="http://www.w3.org/2001/XMLSchema#string">DoraCyc</bp:db>
  </bp:UnificationXref>
  <bp:UnificationXref rdf:ID="UnificationXref27588">
    <bp:id rdf:datatype="http://www.w3.org/2001/XMLSchema#string">RXN-7968</bp:id>
    <bp:db rdf:datatype="http://www.w3.org/2001/XMLSchema#string">DoraCyc</bp:db>
  </bp:UnificationXref>
  <bp:UnificationXref rdf:ID="UnificationXref27586">
    <bp:id rdf:datatype="http://www.w3.org/2001/XMLSchema#string">RXN-12850</bp:id>
    <bp:db rdf:datatype="http://www.w3.org/2001/XMLSchema#string">DoraCyc</bp:db>
  </bp:UnificationXref>
  <bp:UnificationXref rdf:ID="UnificationXref27584">
    <bp:id rdf:datatype="http://www.w3.org/2001/XMLSchema#string">RXN-12709</bp:id>
    <bp:db rdf:datatype="http://www.w3.org/2001/XMLSchema#string">DoraCyc</bp:db>
  </bp:UnificationXref>
  <bp:UnificationXref rdf:ID="UnificationXref27582">
    <bp:id rdf:datatype="http://www.w3.org/2001/XMLSchema#string">RXN-12705</bp:id>
    <bp:db rdf:datatype="http://www.w3.org/2001/XMLSchema#string">DoraCyc</bp:db>
  </bp:UnificationXref>
  <bp:UnificationXref rdf:ID="UnificationXref27580">
    <bp:id rdf:datatype="http://www.w3.org/2001/XMLSchema#string">RXN-12693</bp:id>
    <bp:db rdf:datatype="http://www.w3.org/2001/XMLSchema#string">DoraCyc</bp:db>
  </bp:UnificationXref>
  <bp:UnificationXref rdf:ID="UnificationXref27578">
    <bp:id rdf:datatype="http://www.w3.org/2001/XMLSchema#string">RXN-12750</bp:id>
    <bp:db rdf:datatype="http://www.w3.org/2001/XMLSchema#string">DoraCyc</bp:db>
  </bp:UnificationXref>
  <bp:UnificationXref rdf:ID="UnificationXref27573">
    <bp:id rdf:datatype="http://www.w3.org/2001/XMLSchema#string">CPD-13755</bp:id>
    <bp:db rdf:datatype="http://www.w3.org/2001/XMLSchema#string">DoraCyc</bp:db>
  </bp:UnificationXref>
  <bp:UnificationXref rdf:ID="UnificationXref27571">
    <bp:id rdf:datatype="http://www.w3.org/2001/XMLSchema#string">RXN-12747</bp:id>
    <bp:db rdf:datatype="http://www.w3.org/2001/XMLSchema#string">DoraCyc</bp:db>
  </bp:UnificationXref>
  <bp:UnificationXref rdf:ID="UnificationXref27569">
    <bp:id rdf:datatype="http://www.w3.org/2001/XMLSchema#string">ENZRXNKFG-1</bp:id>
    <bp:db rdf:datatype="http://www.w3.org/2001/XMLSchema#string">DoraCyc</bp:db>
  </bp:UnificationXref>
  <bp:UnificationXref rdf:ID="UnificationXref27566">
    <bp:id rdf:datatype="http://www.w3.org/2001/XMLSchema#string">GKFG-2024-MONOMER</bp:id>
    <bp:db rdf:datatype="http://www.w3.org/2001/XMLSchema#string">DoraCyc</bp:db>
  </bp:UnificationXref>
  <bp:UnificationXref rdf:ID="UnificationXref27564">
    <bp:id rdf:datatype="http://www.w3.org/2001/XMLSchema#string">ENZRXNKFG-2</bp:id>
    <bp:db rdf:datatype="http://www.w3.org/2001/XMLSchema#string">DoraCyc</bp:db>
  </bp:UnificationXref>
  <bp:UnificationXref rdf:ID="UnificationXref27561">
    <bp:id rdf:datatype="http://www.w3.org/2001/XMLSchema#string">GKFG-1787-MONOMER</bp:id>
    <bp:db rdf:datatype="http://www.w3.org/2001/XMLSchema#string">DoraCyc</bp:db>
  </bp:UnificationXref>
  <bp:UnificationXref rdf:ID="UnificationXref27559">
    <bp:id rdf:datatype="http://www.w3.org/2001/XMLSchema#string">ENZRXNKFG-99</bp:id>
    <bp:db rdf:datatype="http://www.w3.org/2001/XMLSchema#string">DoraCyc</bp:db>
  </bp:UnificationXref>
  <bp:UnificationXref rdf:ID="UnificationXref27556">
    <bp:id rdf:datatype="http://www.w3.org/2001/XMLSchema#string">GKFG-1671-MONOMER</bp:id>
    <bp:db rdf:datatype="http://www.w3.org/2001/XMLSchema#string">DoraCyc</bp:db>
  </bp:UnificationXref>
  <bp:UnificationXref rdf:ID="UnificationXref27554">
    <bp:id rdf:datatype="http://www.w3.org/2001/XMLSchema#string">ENZRXNKFG-184</bp:id>
    <bp:db rdf:datatype="http://www.w3.org/2001/XMLSchema#string">DoraCyc</bp:db>
  </bp:UnificationXref>
  <bp:UnificationXref rdf:ID="UnificationXref27552">
    <bp:id rdf:datatype="http://www.w3.org/2001/XMLSchema#string">GLYC3PDEHYDROGBIOSYN-RXN</bp:id>
    <bp:db rdf:datatype="http://www.w3.org/2001/XMLSchema#string">DoraCyc</bp:db>
  </bp:UnificationXref>
  <bp:UnificationXref rdf:ID="UnificationXref27550">
    <bp:id rdf:datatype="http://www.w3.org/2001/XMLSchema#string">ENZRXNKFG-31</bp:id>
    <bp:db rdf:datatype="http://www.w3.org/2001/XMLSchema#string">DoraCyc</bp:db>
  </bp:UnificationXref>
  <bp:UnificationXref rdf:ID="UnificationXref27548">
    <bp:id rdf:datatype="http://www.w3.org/2001/XMLSchema#string">RXN-12484</bp:id>
    <bp:db rdf:datatype="http://www.w3.org/2001/XMLSchema#string">DoraCyc</bp:db>
  </bp:UnificationXref>
  <bp:UnificationXref rdf:ID="UnificationXref27546">
    <bp:id rdf:datatype="http://www.w3.org/2001/XMLSchema#string">ENZRXNKFG-32</bp:id>
    <bp:db rdf:datatype="http://www.w3.org/2001/XMLSchema#string">DoraCyc</bp:db>
  </bp:UnificationXref>
  <bp:UnificationXref rdf:ID="UnificationXref27541">
    <bp:id rdf:datatype="http://www.w3.org/2001/XMLSchema#string">CPD-341</bp:id>
    <bp:db rdf:datatype="http://www.w3.org/2001/XMLSchema#string">DoraCyc</bp:db>
  </bp:UnificationXref>
  <bp:UnificationXref rdf:ID="UnificationXref27540">
    <bp:id rdf:datatype="http://www.w3.org/2001/XMLSchema#string">526-55-6</bp:id>
    <bp:db rdf:datatype="http://www.w3.org/2001/XMLSchema#string">CAS</bp:db>
  </bp:UnificationXref>
  <bp:UnificationXref rdf:ID="UnificationXref27539">
    <bp:id rdf:datatype="http://www.w3.org/2001/XMLSchema#string">C00955</bp:id>
    <bp:db rdf:datatype="http://www.w3.org/2001/XMLSchema#string">KEGG</bp:db>
  </bp:UnificationXref>
  <bp:UnificationXref rdf:ID="UnificationXref27538">
    <bp:id rdf:datatype="http://www.w3.org/2001/XMLSchema#string">CHEBI:17890</bp:id>
    <bp:db rdf:datatype="http://www.w3.org/2001/XMLSchema#string">ChEBI</bp:db>
  </bp:UnificationXref>
  <bp:UnificationXref rdf:ID="UnificationXref27537">
    <bp:id rdf:datatype="http://www.w3.org/2001/XMLSchema#string">10685</bp:id>
    <bp:db rdf:datatype="http://www.w3.org/2001/XMLSchema#string">PubChem</bp:db>
  </bp:UnificationXref>
  <bp:UnificationXref rdf:ID="UnificationXref27535">
    <bp:id rdf:datatype="http://www.w3.org/2001/XMLSchema#string">RXN-10717</bp:id>
    <bp:db rdf:datatype="http://www.w3.org/2001/XMLSchema#string">DoraCyc</bp:db>
  </bp:UnificationXref>
  <bp:UnificationXref rdf:ID="UnificationXref27532">
    <bp:id rdf:datatype="http://www.w3.org/2001/XMLSchema#string">GKFG-1960-MONOMER</bp:id>
    <bp:db rdf:datatype="http://www.w3.org/2001/XMLSchema#string">DoraCyc</bp:db>
  </bp:UnificationXref>
  <bp:UnificationXref rdf:ID="UnificationXref27530">
    <bp:id rdf:datatype="http://www.w3.org/2001/XMLSchema#string">ENZRXNKFG-33</bp:id>
    <bp:db rdf:datatype="http://www.w3.org/2001/XMLSchema#string">DoraCyc</bp:db>
  </bp:UnificationXref>
  <bp:UnificationXref rdf:ID="UnificationXref27528">
    <bp:id rdf:datatype="http://www.w3.org/2001/XMLSchema#string">ALCOHOL-DEHYDROGENASE-NADPORNOP+-RXN</bp:id>
    <bp:db rdf:datatype="http://www.w3.org/2001/XMLSchema#string">DoraCyc</bp:db>
  </bp:UnificationXref>
  <bp:UnificationXref rdf:ID="UnificationXref27525">
    <bp:id rdf:datatype="http://www.w3.org/2001/XMLSchema#string">GKFG-1732-MONOMER</bp:id>
    <bp:db rdf:datatype="http://www.w3.org/2001/XMLSchema#string">DoraCyc</bp:db>
  </bp:UnificationXref>
  <bp:UnificationXref rdf:ID="UnificationXref27523">
    <bp:id rdf:datatype="http://www.w3.org/2001/XMLSchema#string">ENZRXNKFG-131</bp:id>
    <bp:db rdf:datatype="http://www.w3.org/2001/XMLSchema#string">DoraCyc</bp:db>
  </bp:UnificationXref>
  <bp:UnificationXref rdf:ID="UnificationXref27518">
    <bp:id rdf:datatype="http://www.w3.org/2001/XMLSchema#string">SN-GLYCEROL-1-PHOSPHATE</bp:id>
    <bp:db rdf:datatype="http://www.w3.org/2001/XMLSchema#string">DoraCyc</bp:db>
  </bp:UnificationXref>
  <bp:UnificationXref rdf:ID="UnificationXref27517">
    <bp:id rdf:datatype="http://www.w3.org/2001/XMLSchema#string">C00623</bp:id>
    <bp:db rdf:datatype="http://www.w3.org/2001/XMLSchema#string">KEGG</bp:db>
  </bp:UnificationXref>
  <bp:UnificationXref rdf:ID="UnificationXref27516">
    <bp:id rdf:datatype="http://www.w3.org/2001/XMLSchema#string">7048685</bp:id>
    <bp:db rdf:datatype="http://www.w3.org/2001/XMLSchema#string">PubChem</bp:db>
  </bp:UnificationXref>
  <bp:UnificationXref rdf:ID="UnificationXref27515">
    <bp:id rdf:datatype="http://www.w3.org/2001/XMLSchema#string">CHEBI:57685</bp:id>
    <bp:db rdf:datatype="http://www.w3.org/2001/XMLSchema#string">ChEBI</bp:db>
  </bp:UnificationXref>
  <bp:UnificationXref rdf:ID="UnificationXref27513">
    <bp:id rdf:datatype="http://www.w3.org/2001/XMLSchema#string">1.1.1.261-RXN</bp:id>
    <bp:db rdf:datatype="http://www.w3.org/2001/XMLSchema#string">DoraCyc</bp:db>
  </bp:UnificationXref>
  <bp:UnificationXref rdf:ID="UnificationXref27510">
    <bp:id rdf:datatype="http://www.w3.org/2001/XMLSchema#string">GKFG-1702-MONOMER</bp:id>
    <bp:db rdf:datatype="http://www.w3.org/2001/XMLSchema#string">DoraCyc</bp:db>
  </bp:UnificationXref>
  <bp:UnificationXref rdf:ID="UnificationXref27508">
    <bp:id rdf:datatype="http://www.w3.org/2001/XMLSchema#string">ENZRXNKFG-153</bp:id>
    <bp:db rdf:datatype="http://www.w3.org/2001/XMLSchema#string">DoraCyc</bp:db>
  </bp:UnificationXref>
  <bp:UnificationXref rdf:ID="UnificationXref27506">
    <bp:id rdf:datatype="http://www.w3.org/2001/XMLSchema#string">SHIKIMATE-5-DEHYDROGENASE-RXN</bp:id>
    <bp:db rdf:datatype="http://www.w3.org/2001/XMLSchema#string">DoraCyc</bp:db>
  </bp:UnificationXref>
  <bp:UnificationXref rdf:ID="UnificationXref27504">
    <bp:id rdf:datatype="http://www.w3.org/2001/XMLSchema#string">ENZRXNKFG-291</bp:id>
    <bp:db rdf:datatype="http://www.w3.org/2001/XMLSchema#string">DoraCyc</bp:db>
  </bp:UnificationXref>
  <bp:UnificationXref rdf:ID="UnificationXref27502">
    <bp:id rdf:datatype="http://www.w3.org/2001/XMLSchema#string">PGLYCDEHYDROG-RXN</bp:id>
    <bp:db rdf:datatype="http://www.w3.org/2001/XMLSchema#string">DoraCyc</bp:db>
  </bp:UnificationXref>
  <bp:UnificationXref rdf:ID="UnificationXref27500">
    <bp:id rdf:datatype="http://www.w3.org/2001/XMLSchema#string">ENZRXNKFG-322</bp:id>
    <bp:db rdf:datatype="http://www.w3.org/2001/XMLSchema#string">DoraCyc</bp:db>
  </bp:UnificationXref>
  <bp:UnificationXref rdf:ID="UnificationXref27495">
    <bp:id rdf:datatype="http://www.w3.org/2001/XMLSchema#string">CPD-1086</bp:id>
    <bp:db rdf:datatype="http://www.w3.org/2001/XMLSchema#string">DoraCyc</bp:db>
  </bp:UnificationXref>
  <bp:UnificationXref rdf:ID="UnificationXref27494">
    <bp:id rdf:datatype="http://www.w3.org/2001/XMLSchema#string">C04454</bp:id>
    <bp:db rdf:datatype="http://www.w3.org/2001/XMLSchema#string">KEGG</bp:db>
  </bp:UnificationXref>
  <bp:UnificationXref rdf:ID="UnificationXref27493">
    <bp:id rdf:datatype="http://www.w3.org/2001/XMLSchema#string">25245125</bp:id>
    <bp:db rdf:datatype="http://www.w3.org/2001/XMLSchema#string">PubChem</bp:db>
  </bp:UnificationXref>
  <bp:UnificationXref rdf:ID="UnificationXref27491">
    <bp:id rdf:datatype="http://www.w3.org/2001/XMLSchema#string">RIBOFLAVINSYNREDUC-RXN</bp:id>
    <bp:db rdf:datatype="http://www.w3.org/2001/XMLSchema#string">DoraCyc</bp:db>
  </bp:UnificationXref>
  <bp:UnificationXref rdf:ID="UnificationXref27489">
    <bp:id rdf:datatype="http://www.w3.org/2001/XMLSchema#string">ENZRXNKFG-388</bp:id>
    <bp:db rdf:datatype="http://www.w3.org/2001/XMLSchema#string">DoraCyc</bp:db>
  </bp:UnificationXref>
  <bp:UnificationXref rdf:ID="UnificationXref27487">
    <bp:id rdf:datatype="http://www.w3.org/2001/XMLSchema#string">HISTOLDEHYD-RXN</bp:id>
    <bp:db rdf:datatype="http://www.w3.org/2001/XMLSchema#string">DoraCyc</bp:db>
  </bp:UnificationXref>
  <bp:UnificationXref rdf:ID="UnificationXref27485">
    <bp:id rdf:datatype="http://www.w3.org/2001/XMLSchema#string">ENZRXNKFG-389</bp:id>
    <bp:db rdf:datatype="http://www.w3.org/2001/XMLSchema#string">DoraCyc</bp:db>
  </bp:UnificationXref>
  <bp:UnificationXref rdf:ID="UnificationXref27480">
    <bp:id rdf:datatype="http://www.w3.org/2001/XMLSchema#string">HISTIDINAL</bp:id>
    <bp:db rdf:datatype="http://www.w3.org/2001/XMLSchema#string">DoraCyc</bp:db>
  </bp:UnificationXref>
  <bp:UnificationXref rdf:ID="UnificationXref27479">
    <bp:id rdf:datatype="http://www.w3.org/2001/XMLSchema#string">C01929</bp:id>
    <bp:db rdf:datatype="http://www.w3.org/2001/XMLSchema#string">KEGG</bp:db>
  </bp:UnificationXref>
  <bp:UnificationXref rdf:ID="UnificationXref27478">
    <bp:id rdf:datatype="http://www.w3.org/2001/XMLSchema#string">25244065</bp:id>
    <bp:db rdf:datatype="http://www.w3.org/2001/XMLSchema#string">PubChem</bp:db>
  </bp:UnificationXref>
  <bp:UnificationXref rdf:ID="UnificationXref27476">
    <bp:id rdf:datatype="http://www.w3.org/2001/XMLSchema#string">HISTALDEHYD-RXN</bp:id>
    <bp:db rdf:datatype="http://www.w3.org/2001/XMLSchema#string">DoraCyc</bp:db>
  </bp:UnificationXref>
  <bp:UnificationXref rdf:ID="UnificationXref27473">
    <bp:id rdf:datatype="http://www.w3.org/2001/XMLSchema#string">GKFG-1264-MONOMER</bp:id>
    <bp:db rdf:datatype="http://www.w3.org/2001/XMLSchema#string">DoraCyc</bp:db>
  </bp:UnificationXref>
  <bp:UnificationXref rdf:ID="UnificationXref27471">
    <bp:id rdf:datatype="http://www.w3.org/2001/XMLSchema#string">ENZRXNKFG-390</bp:id>
    <bp:db rdf:datatype="http://www.w3.org/2001/XMLSchema#string">DoraCyc</bp:db>
  </bp:UnificationXref>
  <bp:UnificationXref rdf:ID="UnificationXref27466">
    <bp:id rdf:datatype="http://www.w3.org/2001/XMLSchema#string">HIS</bp:id>
    <bp:db rdf:datatype="http://www.w3.org/2001/XMLSchema#string">DoraCyc</bp:db>
  </bp:UnificationXref>
  <bp:UnificationXref rdf:ID="UnificationXref27465">
    <bp:id rdf:datatype="http://www.w3.org/2001/XMLSchema#string">71-00-1</bp:id>
    <bp:db rdf:datatype="http://www.w3.org/2001/XMLSchema#string">CAS</bp:db>
  </bp:UnificationXref>
  <bp:UnificationXref rdf:ID="UnificationXref27464">
    <bp:id rdf:datatype="http://www.w3.org/2001/XMLSchema#string">C00135</bp:id>
    <bp:db rdf:datatype="http://www.w3.org/2001/XMLSchema#string">KEGG</bp:db>
  </bp:UnificationXref>
  <bp:UnificationXref rdf:ID="UnificationXref27463">
    <bp:id rdf:datatype="http://www.w3.org/2001/XMLSchema#string">6971009</bp:id>
    <bp:db rdf:datatype="http://www.w3.org/2001/XMLSchema#string">PubChem</bp:db>
  </bp:UnificationXref>
  <bp:UnificationXref rdf:ID="UnificationXref27462">
    <bp:id rdf:datatype="http://www.w3.org/2001/XMLSchema#string">CHEBI:57595</bp:id>
    <bp:db rdf:datatype="http://www.w3.org/2001/XMLSchema#string">ChEBI</bp:db>
  </bp:UnificationXref>
  <bp:UnificationXref rdf:ID="UnificationXref27460">
    <bp:id rdf:datatype="http://www.w3.org/2001/XMLSchema#string">RXN-8001</bp:id>
    <bp:db rdf:datatype="http://www.w3.org/2001/XMLSchema#string">DoraCyc</bp:db>
  </bp:UnificationXref>
  <bp:UnificationXref rdf:ID="UnificationXref27458">
    <bp:id rdf:datatype="http://www.w3.org/2001/XMLSchema#string">ENZRXNKFG-442</bp:id>
    <bp:db rdf:datatype="http://www.w3.org/2001/XMLSchema#string">DoraCyc</bp:db>
  </bp:UnificationXref>
  <bp:UnificationXref rdf:ID="UnificationXref27456">
    <bp:id rdf:datatype="http://www.w3.org/2001/XMLSchema#string">ENZRXNKFG-545</bp:id>
    <bp:db rdf:datatype="http://www.w3.org/2001/XMLSchema#string">DoraCyc</bp:db>
  </bp:UnificationXref>
  <bp:UnificationXref rdf:ID="UnificationXref27451">
    <bp:id rdf:datatype="http://www.w3.org/2001/XMLSchema#string">LONG-CHAIN-KETONE</bp:id>
    <bp:db rdf:datatype="http://www.w3.org/2001/XMLSchema#string">DoraCyc</bp:db>
  </bp:UnificationXref>
  <bp:UnificationXref rdf:ID="UnificationXref27450">
    <bp:id rdf:datatype="http://www.w3.org/2001/XMLSchema#string">Ketone</bp:id>
    <bp:db rdf:datatype="http://www.w3.org/2001/XMLSchema#string">Wikipedia</bp:db>
  </bp:UnificationXref>
  <bp:UnificationXref rdf:ID="UnificationXref27449">
    <bp:id rdf:datatype="http://www.w3.org/2001/XMLSchema#string">C01450</bp:id>
    <bp:db rdf:datatype="http://www.w3.org/2001/XMLSchema#string">KEGG</bp:db>
  </bp:UnificationXref>
  <bp:UnificationXref rdf:ID="UnificationXref27448">
    <bp:id rdf:datatype="http://www.w3.org/2001/XMLSchema#string">CHEBI:17087</bp:id>
    <bp:db rdf:datatype="http://www.w3.org/2001/XMLSchema#string">ChEBI</bp:db>
  </bp:UnificationXref>
  <bp:UnificationXref rdf:ID="UnificationXref27443">
    <bp:id rdf:datatype="http://www.w3.org/2001/XMLSchema#string">Secondary-Alcohols</bp:id>
    <bp:db rdf:datatype="http://www.w3.org/2001/XMLSchema#string">DoraCyc</bp:db>
  </bp:UnificationXref>
  <bp:UnificationXref rdf:ID="UnificationXref27442">
    <bp:id rdf:datatype="http://www.w3.org/2001/XMLSchema#string">C00432</bp:id>
    <bp:db rdf:datatype="http://www.w3.org/2001/XMLSchema#string">KEGG</bp:db>
  </bp:UnificationXref>
  <bp:UnificationXref rdf:ID="UnificationXref27440">
    <bp:id rdf:datatype="http://www.w3.org/2001/XMLSchema#string">RXN-12448</bp:id>
    <bp:db rdf:datatype="http://www.w3.org/2001/XMLSchema#string">DoraCyc</bp:db>
  </bp:UnificationXref>
  <bp:UnificationXref rdf:ID="UnificationXref27438">
    <bp:id rdf:datatype="http://www.w3.org/2001/XMLSchema#string">ENZRXNKFG-443</bp:id>
    <bp:db rdf:datatype="http://www.w3.org/2001/XMLSchema#string">DoraCyc</bp:db>
  </bp:UnificationXref>
  <bp:UnificationXref rdf:ID="UnificationXref27436">
    <bp:id rdf:datatype="http://www.w3.org/2001/XMLSchema#string">ENZRXNKFG-546</bp:id>
    <bp:db rdf:datatype="http://www.w3.org/2001/XMLSchema#string">DoraCyc</bp:db>
  </bp:UnificationXref>
  <bp:UnificationXref rdf:ID="UnificationXref27431">
    <bp:id rdf:datatype="http://www.w3.org/2001/XMLSchema#string">HYDRPHENYLAC-CPD</bp:id>
    <bp:db rdf:datatype="http://www.w3.org/2001/XMLSchema#string">DoraCyc</bp:db>
  </bp:UnificationXref>
  <bp:UnificationXref rdf:ID="UnificationXref27430">
    <bp:id rdf:datatype="http://www.w3.org/2001/XMLSchema#string">C03765</bp:id>
    <bp:db rdf:datatype="http://www.w3.org/2001/XMLSchema#string">KEGG</bp:db>
  </bp:UnificationXref>
  <bp:UnificationXref rdf:ID="UnificationXref27429">
    <bp:id rdf:datatype="http://www.w3.org/2001/XMLSchema#string">CHEBI:15621</bp:id>
    <bp:db rdf:datatype="http://www.w3.org/2001/XMLSchema#string">ChEBI</bp:db>
  </bp:UnificationXref>
  <bp:UnificationXref rdf:ID="UnificationXref27428">
    <bp:id rdf:datatype="http://www.w3.org/2001/XMLSchema#string">440113</bp:id>
    <bp:db rdf:datatype="http://www.w3.org/2001/XMLSchema#string">PubChem</bp:db>
  </bp:UnificationXref>
  <bp:UnificationXref rdf:ID="UnificationXref27427">
    <bp:id rdf:datatype="http://www.w3.org/2001/XMLSchema#string">7339-87-9</bp:id>
    <bp:db rdf:datatype="http://www.w3.org/2001/XMLSchema#string">CAS</bp:db>
  </bp:UnificationXref>
  <bp:UnificationXref rdf:ID="UnificationXref27422">
    <bp:id rdf:datatype="http://www.w3.org/2001/XMLSchema#string">CPD3O-4151</bp:id>
    <bp:db rdf:datatype="http://www.w3.org/2001/XMLSchema#string">DoraCyc</bp:db>
  </bp:UnificationXref>
  <bp:UnificationXref rdf:ID="UnificationXref27421">
    <bp:id rdf:datatype="http://www.w3.org/2001/XMLSchema#string">C06044</bp:id>
    <bp:db rdf:datatype="http://www.w3.org/2001/XMLSchema#string">KEGG</bp:db>
  </bp:UnificationXref>
  <bp:UnificationXref rdf:ID="UnificationXref27420">
    <bp:id rdf:datatype="http://www.w3.org/2001/XMLSchema#string">10393</bp:id>
    <bp:db rdf:datatype="http://www.w3.org/2001/XMLSchema#string">PubChem</bp:db>
  </bp:UnificationXref>
  <bp:UnificationXref rdf:ID="UnificationXref27419">
    <bp:id rdf:datatype="http://www.w3.org/2001/XMLSchema#string">CHEBI:1879</bp:id>
    <bp:db rdf:datatype="http://www.w3.org/2001/XMLSchema#string">ChEBI</bp:db>
  </bp:UnificationXref>
  <bp:UnificationXref rdf:ID="UnificationXref27417">
    <bp:id rdf:datatype="http://www.w3.org/2001/XMLSchema#string">RXN3O-4113</bp:id>
    <bp:db rdf:datatype="http://www.w3.org/2001/XMLSchema#string">DoraCyc</bp:db>
  </bp:UnificationXref>
  <bp:UnificationXref rdf:ID="UnificationXref27415">
    <bp:id rdf:datatype="http://www.w3.org/2001/XMLSchema#string">ENZRXNKFG-444</bp:id>
    <bp:db rdf:datatype="http://www.w3.org/2001/XMLSchema#string">DoraCyc</bp:db>
  </bp:UnificationXref>
  <bp:UnificationXref rdf:ID="UnificationXref27413">
    <bp:id rdf:datatype="http://www.w3.org/2001/XMLSchema#string">ENZRXNKFG-547</bp:id>
    <bp:db rdf:datatype="http://www.w3.org/2001/XMLSchema#string">DoraCyc</bp:db>
  </bp:UnificationXref>
  <bp:UnificationXref rdf:ID="UnificationXref27408">
    <bp:id rdf:datatype="http://www.w3.org/2001/XMLSchema#string">CPD-11497</bp:id>
    <bp:db rdf:datatype="http://www.w3.org/2001/XMLSchema#string">DoraCyc</bp:db>
  </bp:UnificationXref>
  <bp:UnificationXref rdf:ID="UnificationXref27407">
    <bp:id rdf:datatype="http://www.w3.org/2001/XMLSchema#string">10805</bp:id>
    <bp:db rdf:datatype="http://www.w3.org/2001/XMLSchema#string">PubChem</bp:db>
  </bp:UnificationXref>
  <bp:UnificationXref rdf:ID="UnificationXref27406">
    <bp:id rdf:datatype="http://www.w3.org/2001/XMLSchema#string">C05594</bp:id>
    <bp:db rdf:datatype="http://www.w3.org/2001/XMLSchema#string">KEGG</bp:db>
  </bp:UnificationXref>
  <bp:UnificationXref rdf:ID="UnificationXref27404">
    <bp:id rdf:datatype="http://www.w3.org/2001/XMLSchema#string">RXN-10915</bp:id>
    <bp:db rdf:datatype="http://www.w3.org/2001/XMLSchema#string">DoraCyc</bp:db>
  </bp:UnificationXref>
  <bp:UnificationXref rdf:ID="UnificationXref27402">
    <bp:id rdf:datatype="http://www.w3.org/2001/XMLSchema#string">ENZRXNKFG-445</bp:id>
    <bp:db rdf:datatype="http://www.w3.org/2001/XMLSchema#string">DoraCyc</bp:db>
  </bp:UnificationXref>
  <bp:UnificationXref rdf:ID="UnificationXref27400">
    <bp:id rdf:datatype="http://www.w3.org/2001/XMLSchema#string">ENZRXNKFG-548</bp:id>
    <bp:db rdf:datatype="http://www.w3.org/2001/XMLSchema#string">DoraCyc</bp:db>
  </bp:UnificationXref>
  <bp:UnificationXref rdf:ID="UnificationXref27395">
    <bp:id rdf:datatype="http://www.w3.org/2001/XMLSchema#string">CPD-11878</bp:id>
    <bp:db rdf:datatype="http://www.w3.org/2001/XMLSchema#string">DoraCyc</bp:db>
  </bp:UnificationXref>
  <bp:UnificationXref rdf:ID="UnificationXref27394">
    <bp:id rdf:datatype="http://www.w3.org/2001/XMLSchema#string">91528</bp:id>
    <bp:db rdf:datatype="http://www.w3.org/2001/XMLSchema#string">PubChem</bp:db>
  </bp:UnificationXref>
  <bp:UnificationXref rdf:ID="UnificationXref27393">
    <bp:id rdf:datatype="http://www.w3.org/2001/XMLSchema#string">C05576</bp:id>
    <bp:db rdf:datatype="http://www.w3.org/2001/XMLSchema#string">KEGG</bp:db>
  </bp:UnificationXref>
  <bp:UnificationXref rdf:ID="UnificationXref27392">
    <bp:id rdf:datatype="http://www.w3.org/2001/XMLSchema#string">CHEBI:1387</bp:id>
    <bp:db rdf:datatype="http://www.w3.org/2001/XMLSchema#string">ChEBI</bp:db>
  </bp:UnificationXref>
  <bp:UnificationXref rdf:ID="UnificationXref27390">
    <bp:id rdf:datatype="http://www.w3.org/2001/XMLSchema#string">RXN-10911</bp:id>
    <bp:db rdf:datatype="http://www.w3.org/2001/XMLSchema#string">DoraCyc</bp:db>
  </bp:UnificationXref>
  <bp:UnificationXref rdf:ID="UnificationXref27388">
    <bp:id rdf:datatype="http://www.w3.org/2001/XMLSchema#string">ENZRXNKFG-446</bp:id>
    <bp:db rdf:datatype="http://www.w3.org/2001/XMLSchema#string">DoraCyc</bp:db>
  </bp:UnificationXref>
  <bp:UnificationXref rdf:ID="UnificationXref27386">
    <bp:id rdf:datatype="http://www.w3.org/2001/XMLSchema#string">ENZRXNKFG-549</bp:id>
    <bp:db rdf:datatype="http://www.w3.org/2001/XMLSchema#string">DoraCyc</bp:db>
  </bp:UnificationXref>
  <bp:UnificationXref rdf:ID="UnificationXref27381">
    <bp:id rdf:datatype="http://www.w3.org/2001/XMLSchema#string">CPD-11671</bp:id>
    <bp:db rdf:datatype="http://www.w3.org/2001/XMLSchema#string">DoraCyc</bp:db>
  </bp:UnificationXref>
  <bp:UnificationXref rdf:ID="UnificationXref27380">
    <bp:id rdf:datatype="http://www.w3.org/2001/XMLSchema#string">9061</bp:id>
    <bp:db rdf:datatype="http://www.w3.org/2001/XMLSchema#string">PubChem</bp:db>
  </bp:UnificationXref>
  <bp:UnificationXref rdf:ID="UnificationXref27378">
    <bp:id rdf:datatype="http://www.w3.org/2001/XMLSchema#string">RXN-10781</bp:id>
    <bp:db rdf:datatype="http://www.w3.org/2001/XMLSchema#string">DoraCyc</bp:db>
  </bp:UnificationXref>
  <bp:UnificationXref rdf:ID="UnificationXref27376">
    <bp:id rdf:datatype="http://www.w3.org/2001/XMLSchema#string">ENZRXNKFG-447</bp:id>
    <bp:db rdf:datatype="http://www.w3.org/2001/XMLSchema#string">DoraCyc</bp:db>
  </bp:UnificationXref>
  <bp:UnificationXref rdf:ID="UnificationXref27374">
    <bp:id rdf:datatype="http://www.w3.org/2001/XMLSchema#string">ENZRXNKFG-550</bp:id>
    <bp:db rdf:datatype="http://www.w3.org/2001/XMLSchema#string">DoraCyc</bp:db>
  </bp:UnificationXref>
  <bp:UnificationXref rdf:ID="UnificationXref27369">
    <bp:id rdf:datatype="http://www.w3.org/2001/XMLSchema#string">ETOH</bp:id>
    <bp:db rdf:datatype="http://www.w3.org/2001/XMLSchema#string">DoraCyc</bp:db>
  </bp:UnificationXref>
  <bp:UnificationXref rdf:ID="UnificationXref27368">
    <bp:id rdf:datatype="http://www.w3.org/2001/XMLSchema#string">64-17-5</bp:id>
    <bp:db rdf:datatype="http://www.w3.org/2001/XMLSchema#string">CAS</bp:db>
  </bp:UnificationXref>
  <bp:UnificationXref rdf:ID="UnificationXref27367">
    <bp:id rdf:datatype="http://www.w3.org/2001/XMLSchema#string">C00469</bp:id>
    <bp:db rdf:datatype="http://www.w3.org/2001/XMLSchema#string">KEGG</bp:db>
  </bp:UnificationXref>
  <bp:UnificationXref rdf:ID="UnificationXref27366">
    <bp:id rdf:datatype="http://www.w3.org/2001/XMLSchema#string">CHEBI:16236</bp:id>
    <bp:db rdf:datatype="http://www.w3.org/2001/XMLSchema#string">ChEBI</bp:db>
  </bp:UnificationXref>
  <bp:UnificationXref rdf:ID="UnificationXref27365">
    <bp:id rdf:datatype="http://www.w3.org/2001/XMLSchema#string">702</bp:id>
    <bp:db rdf:datatype="http://www.w3.org/2001/XMLSchema#string">PubChem</bp:db>
  </bp:UnificationXref>
  <bp:UnificationXref rdf:ID="UnificationXref27363">
    <bp:id rdf:datatype="http://www.w3.org/2001/XMLSchema#string">ALCOHOL-DEHYDROG-RXN</bp:id>
    <bp:db rdf:datatype="http://www.w3.org/2001/XMLSchema#string">DoraCyc</bp:db>
  </bp:UnificationXref>
  <bp:UnificationXref rdf:ID="UnificationXref27361">
    <bp:id rdf:datatype="http://www.w3.org/2001/XMLSchema#string">ENZRXNKFG-448</bp:id>
    <bp:db rdf:datatype="http://www.w3.org/2001/XMLSchema#string">DoraCyc</bp:db>
  </bp:UnificationXref>
  <bp:UnificationXref rdf:ID="UnificationXref27359">
    <bp:id rdf:datatype="http://www.w3.org/2001/XMLSchema#string">ENZRXNKFG-551</bp:id>
    <bp:db rdf:datatype="http://www.w3.org/2001/XMLSchema#string">DoraCyc</bp:db>
  </bp:UnificationXref>
  <bp:UnificationXref rdf:ID="UnificationXref27354">
    <bp:id rdf:datatype="http://www.w3.org/2001/XMLSchema#string">Primary-Alcohols</bp:id>
    <bp:db rdf:datatype="http://www.w3.org/2001/XMLSchema#string">DoraCyc</bp:db>
  </bp:UnificationXref>
  <bp:UnificationXref rdf:ID="UnificationXref27353">
    <bp:id rdf:datatype="http://www.w3.org/2001/XMLSchema#string">C00226</bp:id>
    <bp:db rdf:datatype="http://www.w3.org/2001/XMLSchema#string">KEGG</bp:db>
  </bp:UnificationXref>
  <bp:UnificationXref rdf:ID="UnificationXref27351">
    <bp:id rdf:datatype="http://www.w3.org/2001/XMLSchema#string">ALCOHOL-DEHYDROG-GENERIC-RXN</bp:id>
    <bp:db rdf:datatype="http://www.w3.org/2001/XMLSchema#string">DoraCyc</bp:db>
  </bp:UnificationXref>
  <bp:UnificationXref rdf:ID="UnificationXref27349">
    <bp:id rdf:datatype="http://www.w3.org/2001/XMLSchema#string">ENZRXNKFG-449</bp:id>
    <bp:db rdf:datatype="http://www.w3.org/2001/XMLSchema#string">DoraCyc</bp:db>
  </bp:UnificationXref>
  <bp:UnificationXref rdf:ID="UnificationXref27347">
    <bp:id rdf:datatype="http://www.w3.org/2001/XMLSchema#string">ENZRXNKFG-552</bp:id>
    <bp:db rdf:datatype="http://www.w3.org/2001/XMLSchema#string">DoraCyc</bp:db>
  </bp:UnificationXref>
  <bp:UnificationXref rdf:ID="UnificationXref27342">
    <bp:id rdf:datatype="http://www.w3.org/2001/XMLSchema#string">CPD-864</bp:id>
    <bp:db rdf:datatype="http://www.w3.org/2001/XMLSchema#string">DoraCyc</bp:db>
  </bp:UnificationXref>
  <bp:UnificationXref rdf:ID="UnificationXref27341">
    <bp:id rdf:datatype="http://www.w3.org/2001/XMLSchema#string">CHEBI:36775</bp:id>
    <bp:db rdf:datatype="http://www.w3.org/2001/XMLSchema#string">ChEBI</bp:db>
  </bp:UnificationXref>
  <bp:UnificationXref rdf:ID="UnificationXref27340">
    <bp:id rdf:datatype="http://www.w3.org/2001/XMLSchema#string">C03037</bp:id>
    <bp:db rdf:datatype="http://www.w3.org/2001/XMLSchema#string">KEGG</bp:db>
  </bp:UnificationXref>
  <bp:UnificationXref rdf:ID="UnificationXref27339">
    <bp:id rdf:datatype="http://www.w3.org/2001/XMLSchema#string">20218</bp:id>
    <bp:db rdf:datatype="http://www.w3.org/2001/XMLSchema#string">PubChem</bp:db>
  </bp:UnificationXref>
  <bp:UnificationXref rdf:ID="UnificationXref27338">
    <bp:id rdf:datatype="http://www.w3.org/2001/XMLSchema#string">4230-32-4</bp:id>
    <bp:db rdf:datatype="http://www.w3.org/2001/XMLSchema#string">CAS</bp:db>
  </bp:UnificationXref>
  <bp:UnificationXref rdf:ID="UnificationXref27333">
    <bp:id rdf:datatype="http://www.w3.org/2001/XMLSchema#string">CPD-863</bp:id>
    <bp:db rdf:datatype="http://www.w3.org/2001/XMLSchema#string">DoraCyc</bp:db>
  </bp:UnificationXref>
  <bp:UnificationXref rdf:ID="UnificationXref27332">
    <bp:id rdf:datatype="http://www.w3.org/2001/XMLSchema#string">1607-84-7</bp:id>
    <bp:db rdf:datatype="http://www.w3.org/2001/XMLSchema#string">CAS</bp:db>
  </bp:UnificationXref>
  <bp:UnificationXref rdf:ID="UnificationXref27331">
    <bp:id rdf:datatype="http://www.w3.org/2001/XMLSchema#string">c0408</bp:id>
    <bp:db rdf:datatype="http://www.w3.org/2001/XMLSchema#string">UMBBD-Compounds</bp:db>
  </bp:UnificationXref>
  <bp:UnificationXref rdf:ID="UnificationXref27330">
    <bp:id rdf:datatype="http://www.w3.org/2001/XMLSchema#string">C03448</bp:id>
    <bp:db rdf:datatype="http://www.w3.org/2001/XMLSchema#string">KEGG</bp:db>
  </bp:UnificationXref>
  <bp:UnificationXref rdf:ID="UnificationXref27329">
    <bp:id rdf:datatype="http://www.w3.org/2001/XMLSchema#string">440017</bp:id>
    <bp:db rdf:datatype="http://www.w3.org/2001/XMLSchema#string">PubChem</bp:db>
  </bp:UnificationXref>
  <bp:UnificationXref rdf:ID="UnificationXref27327">
    <bp:id rdf:datatype="http://www.w3.org/2001/XMLSchema#string">R542-RXN</bp:id>
    <bp:db rdf:datatype="http://www.w3.org/2001/XMLSchema#string">DoraCyc</bp:db>
  </bp:UnificationXref>
  <bp:UnificationXref rdf:ID="UnificationXref27325">
    <bp:id rdf:datatype="http://www.w3.org/2001/XMLSchema#string">ENZRXNKFG-450</bp:id>
    <bp:db rdf:datatype="http://www.w3.org/2001/XMLSchema#string">DoraCyc</bp:db>
  </bp:UnificationXref>
  <bp:UnificationXref rdf:ID="UnificationXref27323">
    <bp:id rdf:datatype="http://www.w3.org/2001/XMLSchema#string">ENZRXNKFG-553</bp:id>
    <bp:db rdf:datatype="http://www.w3.org/2001/XMLSchema#string">DoraCyc</bp:db>
  </bp:UnificationXref>
  <bp:UnificationXref rdf:ID="UnificationXref27318">
    <bp:id rdf:datatype="http://www.w3.org/2001/XMLSchema#string">CPD-7036</bp:id>
    <bp:db rdf:datatype="http://www.w3.org/2001/XMLSchema#string">DoraCyc</bp:db>
  </bp:UnificationXref>
  <bp:UnificationXref rdf:ID="UnificationXref27317">
    <bp:id rdf:datatype="http://www.w3.org/2001/XMLSchema#string">CHEBI:49017</bp:id>
    <bp:db rdf:datatype="http://www.w3.org/2001/XMLSchema#string">ChEBI</bp:db>
  </bp:UnificationXref>
  <bp:UnificationXref rdf:ID="UnificationXref27316">
    <bp:id rdf:datatype="http://www.w3.org/2001/XMLSchema#string">18635</bp:id>
    <bp:db rdf:datatype="http://www.w3.org/2001/XMLSchema#string">PubChem</bp:db>
  </bp:UnificationXref>
  <bp:UnificationXref rdf:ID="UnificationXref27311">
    <bp:id rdf:datatype="http://www.w3.org/2001/XMLSchema#string">CPD-7037</bp:id>
    <bp:db rdf:datatype="http://www.w3.org/2001/XMLSchema#string">DoraCyc</bp:db>
  </bp:UnificationXref>
  <bp:UnificationXref rdf:ID="UnificationXref27310">
    <bp:id rdf:datatype="http://www.w3.org/2001/XMLSchema#string">CHEBI:49019</bp:id>
    <bp:db rdf:datatype="http://www.w3.org/2001/XMLSchema#string">ChEBI</bp:db>
  </bp:UnificationXref>
  <bp:UnificationXref rdf:ID="UnificationXref27309">
    <bp:id rdf:datatype="http://www.w3.org/2001/XMLSchema#string">10448</bp:id>
    <bp:db rdf:datatype="http://www.w3.org/2001/XMLSchema#string">PubChem</bp:db>
  </bp:UnificationXref>
  <bp:UnificationXref rdf:ID="UnificationXref27307">
    <bp:id rdf:datatype="http://www.w3.org/2001/XMLSchema#string">RXN-7706</bp:id>
    <bp:db rdf:datatype="http://www.w3.org/2001/XMLSchema#string">DoraCyc</bp:db>
  </bp:UnificationXref>
  <bp:UnificationXref rdf:ID="UnificationXref27305">
    <bp:id rdf:datatype="http://www.w3.org/2001/XMLSchema#string">ENZRXNKFG-451</bp:id>
    <bp:db rdf:datatype="http://www.w3.org/2001/XMLSchema#string">DoraCyc</bp:db>
  </bp:UnificationXref>
  <bp:UnificationXref rdf:ID="UnificationXref27303">
    <bp:id rdf:datatype="http://www.w3.org/2001/XMLSchema#string">ENZRXNKFG-554</bp:id>
    <bp:db rdf:datatype="http://www.w3.org/2001/XMLSchema#string">DoraCyc</bp:db>
  </bp:UnificationXref>
  <bp:UnificationXref rdf:ID="UnificationXref27298">
    <bp:id rdf:datatype="http://www.w3.org/2001/XMLSchema#string">CPD-7035</bp:id>
    <bp:db rdf:datatype="http://www.w3.org/2001/XMLSchema#string">DoraCyc</bp:db>
  </bp:UnificationXref>
  <bp:UnificationXref rdf:ID="UnificationXref27297">
    <bp:id rdf:datatype="http://www.w3.org/2001/XMLSchema#string">C05853</bp:id>
    <bp:db rdf:datatype="http://www.w3.org/2001/XMLSchema#string">KEGG</bp:db>
  </bp:UnificationXref>
  <bp:UnificationXref rdf:ID="UnificationXref27296">
    <bp:id rdf:datatype="http://www.w3.org/2001/XMLSchema#string">CHEBI:49000</bp:id>
    <bp:db rdf:datatype="http://www.w3.org/2001/XMLSchema#string">ChEBI</bp:db>
  </bp:UnificationXref>
  <bp:UnificationXref rdf:ID="UnificationXref27295">
    <bp:id rdf:datatype="http://www.w3.org/2001/XMLSchema#string">6054</bp:id>
    <bp:db rdf:datatype="http://www.w3.org/2001/XMLSchema#string">PubChem</bp:db>
  </bp:UnificationXref>
  <bp:UnificationXref rdf:ID="UnificationXref27293">
    <bp:id rdf:datatype="http://www.w3.org/2001/XMLSchema#string">RXN-7700</bp:id>
    <bp:db rdf:datatype="http://www.w3.org/2001/XMLSchema#string">DoraCyc</bp:db>
  </bp:UnificationXref>
  <bp:UnificationXref rdf:ID="UnificationXref27291">
    <bp:id rdf:datatype="http://www.w3.org/2001/XMLSchema#string">ENZRXNKFG-452</bp:id>
    <bp:db rdf:datatype="http://www.w3.org/2001/XMLSchema#string">DoraCyc</bp:db>
  </bp:UnificationXref>
  <bp:UnificationXref rdf:ID="UnificationXref27289">
    <bp:id rdf:datatype="http://www.w3.org/2001/XMLSchema#string">ENZRXNKFG-555</bp:id>
    <bp:db rdf:datatype="http://www.w3.org/2001/XMLSchema#string">DoraCyc</bp:db>
  </bp:UnificationXref>
  <bp:UnificationXref rdf:ID="UnificationXref27284">
    <bp:id rdf:datatype="http://www.w3.org/2001/XMLSchema#string">METHYLBUT-CPD</bp:id>
    <bp:db rdf:datatype="http://www.w3.org/2001/XMLSchema#string">DoraCyc</bp:db>
  </bp:UnificationXref>
  <bp:UnificationXref rdf:ID="UnificationXref27283">
    <bp:id rdf:datatype="http://www.w3.org/2001/XMLSchema#string">96-17-3</bp:id>
    <bp:db rdf:datatype="http://www.w3.org/2001/XMLSchema#string">CAS</bp:db>
  </bp:UnificationXref>
  <bp:UnificationXref rdf:ID="UnificationXref27282">
    <bp:id rdf:datatype="http://www.w3.org/2001/XMLSchema#string">C02223</bp:id>
    <bp:db rdf:datatype="http://www.w3.org/2001/XMLSchema#string">KEGG</bp:db>
  </bp:UnificationXref>
  <bp:UnificationXref rdf:ID="UnificationXref27281">
    <bp:id rdf:datatype="http://www.w3.org/2001/XMLSchema#string">CHEBI:16182</bp:id>
    <bp:db rdf:datatype="http://www.w3.org/2001/XMLSchema#string">ChEBI</bp:db>
  </bp:UnificationXref>
  <bp:UnificationXref rdf:ID="UnificationXref27280">
    <bp:id rdf:datatype="http://www.w3.org/2001/XMLSchema#string">7284</bp:id>
    <bp:db rdf:datatype="http://www.w3.org/2001/XMLSchema#string">PubChem</bp:db>
  </bp:UnificationXref>
  <bp:UnificationXref rdf:ID="UnificationXref27275">
    <bp:id rdf:datatype="http://www.w3.org/2001/XMLSchema#string">CPD-7033</bp:id>
    <bp:db rdf:datatype="http://www.w3.org/2001/XMLSchema#string">DoraCyc</bp:db>
  </bp:UnificationXref>
  <bp:UnificationXref rdf:ID="UnificationXref27274">
    <bp:id rdf:datatype="http://www.w3.org/2001/XMLSchema#string">CHEBI:48945</bp:id>
    <bp:db rdf:datatype="http://www.w3.org/2001/XMLSchema#string">ChEBI</bp:db>
  </bp:UnificationXref>
  <bp:UnificationXref rdf:ID="UnificationXref27273">
    <bp:id rdf:datatype="http://www.w3.org/2001/XMLSchema#string">8723</bp:id>
    <bp:db rdf:datatype="http://www.w3.org/2001/XMLSchema#string">PubChem</bp:db>
  </bp:UnificationXref>
  <bp:UnificationXref rdf:ID="UnificationXref27271">
    <bp:id rdf:datatype="http://www.w3.org/2001/XMLSchema#string">RXN-7694</bp:id>
    <bp:db rdf:datatype="http://www.w3.org/2001/XMLSchema#string">DoraCyc</bp:db>
  </bp:UnificationXref>
  <bp:UnificationXref rdf:ID="UnificationXref27269">
    <bp:id rdf:datatype="http://www.w3.org/2001/XMLSchema#string">ENZRXNKFG-453</bp:id>
    <bp:db rdf:datatype="http://www.w3.org/2001/XMLSchema#string">DoraCyc</bp:db>
  </bp:UnificationXref>
  <bp:UnificationXref rdf:ID="UnificationXref27267">
    <bp:id rdf:datatype="http://www.w3.org/2001/XMLSchema#string">ENZRXNKFG-556</bp:id>
    <bp:db rdf:datatype="http://www.w3.org/2001/XMLSchema#string">DoraCyc</bp:db>
  </bp:UnificationXref>
  <bp:UnificationXref rdf:ID="UnificationXref27262">
    <bp:id rdf:datatype="http://www.w3.org/2001/XMLSchema#string">CPD-7031</bp:id>
    <bp:db rdf:datatype="http://www.w3.org/2001/XMLSchema#string">DoraCyc</bp:db>
  </bp:UnificationXref>
  <bp:UnificationXref rdf:ID="UnificationXref27261">
    <bp:id rdf:datatype="http://www.w3.org/2001/XMLSchema#string">C07329</bp:id>
    <bp:db rdf:datatype="http://www.w3.org/2001/XMLSchema#string">KEGG</bp:db>
  </bp:UnificationXref>
  <bp:UnificationXref rdf:ID="UnificationXref27260">
    <bp:id rdf:datatype="http://www.w3.org/2001/XMLSchema#string">11552</bp:id>
    <bp:db rdf:datatype="http://www.w3.org/2001/XMLSchema#string">PubChem</bp:db>
  </bp:UnificationXref>
  <bp:UnificationXref rdf:ID="UnificationXref27259">
    <bp:id rdf:datatype="http://www.w3.org/2001/XMLSchema#string">CHEBI:16638</bp:id>
    <bp:db rdf:datatype="http://www.w3.org/2001/XMLSchema#string">ChEBI</bp:db>
  </bp:UnificationXref>
  <bp:UnificationXref rdf:ID="UnificationXref27254">
    <bp:id rdf:datatype="http://www.w3.org/2001/XMLSchema#string">CPD-7032</bp:id>
    <bp:db rdf:datatype="http://www.w3.org/2001/XMLSchema#string">DoraCyc</bp:db>
  </bp:UnificationXref>
  <bp:UnificationXref rdf:ID="UnificationXref27253">
    <bp:id rdf:datatype="http://www.w3.org/2001/XMLSchema#string">CHEBI:15837</bp:id>
    <bp:db rdf:datatype="http://www.w3.org/2001/XMLSchema#string">ChEBI</bp:db>
  </bp:UnificationXref>
  <bp:UnificationXref rdf:ID="UnificationXref27252">
    <bp:id rdf:datatype="http://www.w3.org/2001/XMLSchema#string">C07328</bp:id>
    <bp:db rdf:datatype="http://www.w3.org/2001/XMLSchema#string">KEGG</bp:db>
  </bp:UnificationXref>
  <bp:UnificationXref rdf:ID="UnificationXref27251">
    <bp:id rdf:datatype="http://www.w3.org/2001/XMLSchema#string">31260</bp:id>
    <bp:db rdf:datatype="http://www.w3.org/2001/XMLSchema#string">PubChem</bp:db>
  </bp:UnificationXref>
  <bp:UnificationXref rdf:ID="UnificationXref27249">
    <bp:id rdf:datatype="http://www.w3.org/2001/XMLSchema#string">RXN-7693</bp:id>
    <bp:db rdf:datatype="http://www.w3.org/2001/XMLSchema#string">DoraCyc</bp:db>
  </bp:UnificationXref>
  <bp:UnificationXref rdf:ID="UnificationXref27247">
    <bp:id rdf:datatype="http://www.w3.org/2001/XMLSchema#string">ENZRXNKFG-454</bp:id>
    <bp:db rdf:datatype="http://www.w3.org/2001/XMLSchema#string">DoraCyc</bp:db>
  </bp:UnificationXref>
  <bp:UnificationXref rdf:ID="UnificationXref27245">
    <bp:id rdf:datatype="http://www.w3.org/2001/XMLSchema#string">ENZRXNKFG-557</bp:id>
    <bp:db rdf:datatype="http://www.w3.org/2001/XMLSchema#string">DoraCyc</bp:db>
  </bp:UnificationXref>
  <bp:UnificationXref rdf:ID="UnificationXref27240">
    <bp:id rdf:datatype="http://www.w3.org/2001/XMLSchema#string">ISOBUTANOL</bp:id>
    <bp:db rdf:datatype="http://www.w3.org/2001/XMLSchema#string">DoraCyc</bp:db>
  </bp:UnificationXref>
  <bp:UnificationXref rdf:ID="UnificationXref27239">
    <bp:id rdf:datatype="http://www.w3.org/2001/XMLSchema#string">C14710</bp:id>
    <bp:db rdf:datatype="http://www.w3.org/2001/XMLSchema#string">KEGG</bp:db>
  </bp:UnificationXref>
  <bp:UnificationXref rdf:ID="UnificationXref27238">
    <bp:id rdf:datatype="http://www.w3.org/2001/XMLSchema#string">CHEBI:46645</bp:id>
    <bp:db rdf:datatype="http://www.w3.org/2001/XMLSchema#string">ChEBI</bp:db>
  </bp:UnificationXref>
  <bp:UnificationXref rdf:ID="UnificationXref27237">
    <bp:id rdf:datatype="http://www.w3.org/2001/XMLSchema#string">6560</bp:id>
    <bp:db rdf:datatype="http://www.w3.org/2001/XMLSchema#string">PubChem</bp:db>
  </bp:UnificationXref>
  <bp:UnificationXref rdf:ID="UnificationXref27235">
    <bp:id rdf:datatype="http://www.w3.org/2001/XMLSchema#string">RXN-7657</bp:id>
    <bp:db rdf:datatype="http://www.w3.org/2001/XMLSchema#string">DoraCyc</bp:db>
  </bp:UnificationXref>
  <bp:UnificationXref rdf:ID="UnificationXref27233">
    <bp:id rdf:datatype="http://www.w3.org/2001/XMLSchema#string">ENZRXNKFG-455</bp:id>
    <bp:db rdf:datatype="http://www.w3.org/2001/XMLSchema#string">DoraCyc</bp:db>
  </bp:UnificationXref>
  <bp:UnificationXref rdf:ID="UnificationXref27231">
    <bp:id rdf:datatype="http://www.w3.org/2001/XMLSchema#string">ENZRXNKFG-558</bp:id>
    <bp:db rdf:datatype="http://www.w3.org/2001/XMLSchema#string">DoraCyc</bp:db>
  </bp:UnificationXref>
  <bp:UnificationXref rdf:ID="UnificationXref27226">
    <bp:id rdf:datatype="http://www.w3.org/2001/XMLSchema#string">BETAINE_ALDEHYDE</bp:id>
    <bp:db rdf:datatype="http://www.w3.org/2001/XMLSchema#string">DoraCyc</bp:db>
  </bp:UnificationXref>
  <bp:UnificationXref rdf:ID="UnificationXref27225">
    <bp:id rdf:datatype="http://www.w3.org/2001/XMLSchema#string">7418-61-3</bp:id>
    <bp:db rdf:datatype="http://www.w3.org/2001/XMLSchema#string">CAS</bp:db>
  </bp:UnificationXref>
  <bp:UnificationXref rdf:ID="UnificationXref27224">
    <bp:id rdf:datatype="http://www.w3.org/2001/XMLSchema#string">C00576</bp:id>
    <bp:db rdf:datatype="http://www.w3.org/2001/XMLSchema#string">KEGG</bp:db>
  </bp:UnificationXref>
  <bp:UnificationXref rdf:ID="UnificationXref27223">
    <bp:id rdf:datatype="http://www.w3.org/2001/XMLSchema#string">CHEBI:15710</bp:id>
    <bp:db rdf:datatype="http://www.w3.org/2001/XMLSchema#string">ChEBI</bp:db>
  </bp:UnificationXref>
  <bp:UnificationXref rdf:ID="UnificationXref27222">
    <bp:id rdf:datatype="http://www.w3.org/2001/XMLSchema#string">249</bp:id>
    <bp:db rdf:datatype="http://www.w3.org/2001/XMLSchema#string">PubChem</bp:db>
  </bp:UnificationXref>
  <bp:UnificationXref rdf:ID="UnificationXref27220">
    <bp:id rdf:datatype="http://www.w3.org/2001/XMLSchema#string">RXN-6021</bp:id>
    <bp:db rdf:datatype="http://www.w3.org/2001/XMLSchema#string">DoraCyc</bp:db>
  </bp:UnificationXref>
  <bp:UnificationXref rdf:ID="UnificationXref27218">
    <bp:id rdf:datatype="http://www.w3.org/2001/XMLSchema#string">ENZRXNKFG-456</bp:id>
    <bp:db rdf:datatype="http://www.w3.org/2001/XMLSchema#string">DoraCyc</bp:db>
  </bp:UnificationXref>
  <bp:UnificationXref rdf:ID="UnificationXref27216">
    <bp:id rdf:datatype="http://www.w3.org/2001/XMLSchema#string">ENZRXNKFG-559</bp:id>
    <bp:db rdf:datatype="http://www.w3.org/2001/XMLSchema#string">DoraCyc</bp:db>
  </bp:UnificationXref>
  <bp:UnificationXref rdf:ID="UnificationXref27211">
    <bp:id rdf:datatype="http://www.w3.org/2001/XMLSchema#string">3-INDOLEGLYOXAL</bp:id>
    <bp:db rdf:datatype="http://www.w3.org/2001/XMLSchema#string">DoraCyc</bp:db>
  </bp:UnificationXref>
  <bp:UnificationXref rdf:ID="UnificationXref27210">
    <bp:id rdf:datatype="http://www.w3.org/2001/XMLSchema#string">13284402</bp:id>
    <bp:db rdf:datatype="http://www.w3.org/2001/XMLSchema#string">PubChem</bp:db>
  </bp:UnificationXref>
  <bp:UnificationXref rdf:ID="UnificationXref27205">
    <bp:id rdf:datatype="http://www.w3.org/2001/XMLSchema#string">INDOLE-3-KETOL</bp:id>
    <bp:db rdf:datatype="http://www.w3.org/2001/XMLSchema#string">DoraCyc</bp:db>
  </bp:UnificationXref>
  <bp:UnificationXref rdf:ID="UnificationXref27204">
    <bp:id rdf:datatype="http://www.w3.org/2001/XMLSchema#string">200631</bp:id>
    <bp:db rdf:datatype="http://www.w3.org/2001/XMLSchema#string">PubChem</bp:db>
  </bp:UnificationXref>
  <bp:UnificationXref rdf:ID="UnificationXref27203">
    <bp:id rdf:datatype="http://www.w3.org/2001/XMLSchema#string">CHEBI:584674</bp:id>
    <bp:db rdf:datatype="http://www.w3.org/2001/XMLSchema#string">ChEBI</bp:db>
  </bp:UnificationXref>
  <bp:UnificationXref rdf:ID="UnificationXref27201">
    <bp:id rdf:datatype="http://www.w3.org/2001/XMLSchema#string">RXN-5444</bp:id>
    <bp:db rdf:datatype="http://www.w3.org/2001/XMLSchema#string">DoraCyc</bp:db>
  </bp:UnificationXref>
  <bp:UnificationXref rdf:ID="UnificationXref27199">
    <bp:id rdf:datatype="http://www.w3.org/2001/XMLSchema#string">ENZRXNKFG-457</bp:id>
    <bp:db rdf:datatype="http://www.w3.org/2001/XMLSchema#string">DoraCyc</bp:db>
  </bp:UnificationXref>
  <bp:UnificationXref rdf:ID="UnificationXref27197">
    <bp:id rdf:datatype="http://www.w3.org/2001/XMLSchema#string">ENZRXNKFG-560</bp:id>
    <bp:db rdf:datatype="http://www.w3.org/2001/XMLSchema#string">DoraCyc</bp:db>
  </bp:UnificationXref>
  <bp:UnificationXref rdf:ID="UnificationXref27192">
    <bp:id rdf:datatype="http://www.w3.org/2001/XMLSchema#string">3-INDOLYLGLYCOLALDEHYDE</bp:id>
    <bp:db rdf:datatype="http://www.w3.org/2001/XMLSchema#string">DoraCyc</bp:db>
  </bp:UnificationXref>
  <bp:UnificationXref rdf:ID="UnificationXref27191">
    <bp:id rdf:datatype="http://www.w3.org/2001/XMLSchema#string">C03230</bp:id>
    <bp:db rdf:datatype="http://www.w3.org/2001/XMLSchema#string">KEGG</bp:db>
  </bp:UnificationXref>
  <bp:UnificationXref rdf:ID="UnificationXref27190">
    <bp:id rdf:datatype="http://www.w3.org/2001/XMLSchema#string">CHEBI:15976</bp:id>
    <bp:db rdf:datatype="http://www.w3.org/2001/XMLSchema#string">ChEBI</bp:db>
  </bp:UnificationXref>
  <bp:UnificationXref rdf:ID="UnificationXref27189">
    <bp:id rdf:datatype="http://www.w3.org/2001/XMLSchema#string">439951</bp:id>
    <bp:db rdf:datatype="http://www.w3.org/2001/XMLSchema#string">PubChem</bp:db>
  </bp:UnificationXref>
  <bp:UnificationXref rdf:ID="UnificationXref27184">
    <bp:id rdf:datatype="http://www.w3.org/2001/XMLSchema#string">INDOLE-3-GLYCOL</bp:id>
    <bp:db rdf:datatype="http://www.w3.org/2001/XMLSchema#string">DoraCyc</bp:db>
  </bp:UnificationXref>
  <bp:UnificationXref rdf:ID="UnificationXref27183">
    <bp:id rdf:datatype="http://www.w3.org/2001/XMLSchema#string">25202910</bp:id>
    <bp:db rdf:datatype="http://www.w3.org/2001/XMLSchema#string">PubChem</bp:db>
  </bp:UnificationXref>
  <bp:UnificationXref rdf:ID="UnificationXref27181">
    <bp:id rdf:datatype="http://www.w3.org/2001/XMLSchema#string">RXN-5424</bp:id>
    <bp:db rdf:datatype="http://www.w3.org/2001/XMLSchema#string">DoraCyc</bp:db>
  </bp:UnificationXref>
  <bp:UnificationXref rdf:ID="UnificationXref27178">
    <bp:id rdf:datatype="http://www.w3.org/2001/XMLSchema#string">GKFG-1066-MONOMER</bp:id>
    <bp:db rdf:datatype="http://www.w3.org/2001/XMLSchema#string">DoraCyc</bp:db>
  </bp:UnificationXref>
  <bp:UnificationXref rdf:ID="UnificationXref27176">
    <bp:id rdf:datatype="http://www.w3.org/2001/XMLSchema#string">ENZRXNKFG-472</bp:id>
    <bp:db rdf:datatype="http://www.w3.org/2001/XMLSchema#string">DoraCyc</bp:db>
  </bp:UnificationXref>
  <bp:UnificationXref rdf:ID="UnificationXref27174">
    <bp:id rdf:datatype="http://www.w3.org/2001/XMLSchema#string">HOMOSERDEHYDROG-RXN</bp:id>
    <bp:db rdf:datatype="http://www.w3.org/2001/XMLSchema#string">DoraCyc</bp:db>
  </bp:UnificationXref>
  <bp:UnificationXref rdf:ID="UnificationXref27172">
    <bp:id rdf:datatype="http://www.w3.org/2001/XMLSchema#string">ENZRXNKFG-483</bp:id>
    <bp:db rdf:datatype="http://www.w3.org/2001/XMLSchema#string">DoraCyc</bp:db>
  </bp:UnificationXref>
  <bp:UnificationXref rdf:ID="UnificationXref27170">
    <bp:id rdf:datatype="http://www.w3.org/2001/XMLSchema#string">MALATE-DEHYDROGENASE-NADP+-RXN</bp:id>
    <bp:db rdf:datatype="http://www.w3.org/2001/XMLSchema#string">DoraCyc</bp:db>
  </bp:UnificationXref>
  <bp:UnificationXref rdf:ID="UnificationXref27168">
    <bp:id rdf:datatype="http://www.w3.org/2001/XMLSchema#string">ENZRXNKFG-484</bp:id>
    <bp:db rdf:datatype="http://www.w3.org/2001/XMLSchema#string">DoraCyc</bp:db>
  </bp:UnificationXref>
  <bp:UnificationXref rdf:ID="UnificationXref27165">
    <bp:id rdf:datatype="http://www.w3.org/2001/XMLSchema#string">MALATE-DEH-RXN</bp:id>
    <bp:db rdf:datatype="http://www.w3.org/2001/XMLSchema#string">DoraCyc</bp:db>
  </bp:UnificationXref>
  <bp:UnificationXref rdf:ID="UnificationXref27162">
    <bp:id rdf:datatype="http://www.w3.org/2001/XMLSchema#string">GKFG-1045-MONOMER</bp:id>
    <bp:db rdf:datatype="http://www.w3.org/2001/XMLSchema#string">DoraCyc</bp:db>
  </bp:UnificationXref>
  <bp:UnificationXref rdf:ID="UnificationXref27160">
    <bp:id rdf:datatype="http://www.w3.org/2001/XMLSchema#string">ENZRXNKFG-485</bp:id>
    <bp:db rdf:datatype="http://www.w3.org/2001/XMLSchema#string">DoraCyc</bp:db>
  </bp:UnificationXref>
  <bp:UnificationXref rdf:ID="UnificationXref27158">
    <bp:id rdf:datatype="http://www.w3.org/2001/XMLSchema#string">MAL-DEH-GLYOX-RXN</bp:id>
    <bp:db rdf:datatype="http://www.w3.org/2001/XMLSchema#string">DoraCyc</bp:db>
  </bp:UnificationXref>
  <bp:UnificationXref rdf:ID="UnificationXref27156">
    <bp:id rdf:datatype="http://www.w3.org/2001/XMLSchema#string">ENZRXNKFG-499</bp:id>
    <bp:db rdf:datatype="http://www.w3.org/2001/XMLSchema#string">DoraCyc</bp:db>
  </bp:UnificationXref>
  <bp:UnificationXref rdf:ID="UnificationXref27154">
    <bp:id rdf:datatype="http://www.w3.org/2001/XMLSchema#string">ACETOOHBUTREDUCTOISOM-RXN</bp:id>
    <bp:db rdf:datatype="http://www.w3.org/2001/XMLSchema#string">DoraCyc</bp:db>
  </bp:UnificationXref>
  <bp:UnificationXref rdf:ID="UnificationXref27151">
    <bp:id rdf:datatype="http://www.w3.org/2001/XMLSchema#string">GKFG-1010-MONOMER</bp:id>
    <bp:db rdf:datatype="http://www.w3.org/2001/XMLSchema#string">DoraCyc</bp:db>
  </bp:UnificationXref>
  <bp:UnificationXref rdf:ID="UnificationXref27149">
    <bp:id rdf:datatype="http://www.w3.org/2001/XMLSchema#string">ENZRXNKFG-500</bp:id>
    <bp:db rdf:datatype="http://www.w3.org/2001/XMLSchema#string">DoraCyc</bp:db>
  </bp:UnificationXref>
  <bp:UnificationXref rdf:ID="UnificationXref27147">
    <bp:id rdf:datatype="http://www.w3.org/2001/XMLSchema#string">ACETOLACTREDUCTOISOM-RXN</bp:id>
    <bp:db rdf:datatype="http://www.w3.org/2001/XMLSchema#string">DoraCyc</bp:db>
  </bp:UnificationXref>
  <bp:UnificationXref rdf:ID="UnificationXref27144">
    <bp:id rdf:datatype="http://www.w3.org/2001/XMLSchema#string">GKFG-1009-MONOMER</bp:id>
    <bp:db rdf:datatype="http://www.w3.org/2001/XMLSchema#string">DoraCyc</bp:db>
  </bp:UnificationXref>
  <bp:UnificationXref rdf:ID="UnificationXref27142">
    <bp:id rdf:datatype="http://www.w3.org/2001/XMLSchema#string">ENZRXNKFG-501</bp:id>
    <bp:db rdf:datatype="http://www.w3.org/2001/XMLSchema#string">DoraCyc</bp:db>
  </bp:UnificationXref>
  <bp:UnificationXref rdf:ID="UnificationXref27137">
    <bp:id rdf:datatype="http://www.w3.org/2001/XMLSchema#string">CPD-7100</bp:id>
    <bp:db rdf:datatype="http://www.w3.org/2001/XMLSchema#string">DoraCyc</bp:db>
  </bp:UnificationXref>
  <bp:UnificationXref rdf:ID="UnificationXref27136">
    <bp:id rdf:datatype="http://www.w3.org/2001/XMLSchema#string">C04236</bp:id>
    <bp:db rdf:datatype="http://www.w3.org/2001/XMLSchema#string">KEGG</bp:db>
  </bp:UnificationXref>
  <bp:UnificationXref rdf:ID="UnificationXref27135">
    <bp:id rdf:datatype="http://www.w3.org/2001/XMLSchema#string">25245894</bp:id>
    <bp:db rdf:datatype="http://www.w3.org/2001/XMLSchema#string">PubChem</bp:db>
  </bp:UnificationXref>
  <bp:UnificationXref rdf:ID="UnificationXref27133">
    <bp:id rdf:datatype="http://www.w3.org/2001/XMLSchema#string">3-ISOPROPYLMALDEHYDROG-RXN</bp:id>
    <bp:db rdf:datatype="http://www.w3.org/2001/XMLSchema#string">DoraCyc</bp:db>
  </bp:UnificationXref>
  <bp:UnificationXref rdf:ID="UnificationXref27130">
    <bp:id rdf:datatype="http://www.w3.org/2001/XMLSchema#string">GKFG-938-MONOMER</bp:id>
    <bp:db rdf:datatype="http://www.w3.org/2001/XMLSchema#string">DoraCyc</bp:db>
  </bp:UnificationXref>
  <bp:UnificationXref rdf:ID="UnificationXref27128">
    <bp:id rdf:datatype="http://www.w3.org/2001/XMLSchema#string">ENZRXNKFG-544</bp:id>
    <bp:db rdf:datatype="http://www.w3.org/2001/XMLSchema#string">DoraCyc</bp:db>
  </bp:UnificationXref>
  <bp:UnificationXref rdf:ID="UnificationXref27125">
    <bp:id rdf:datatype="http://www.w3.org/2001/XMLSchema#string">GKFG-246-MONOMER</bp:id>
    <bp:db rdf:datatype="http://www.w3.org/2001/XMLSchema#string">DoraCyc</bp:db>
  </bp:UnificationXref>
  <bp:UnificationXref rdf:ID="UnificationXref27123">
    <bp:id rdf:datatype="http://www.w3.org/2001/XMLSchema#string">ENZRXNKFG-865</bp:id>
    <bp:db rdf:datatype="http://www.w3.org/2001/XMLSchema#string">DoraCyc</bp:db>
  </bp:UnificationXref>
  <bp:UnificationXref rdf:ID="UnificationXref27120">
    <bp:id rdf:datatype="http://www.w3.org/2001/XMLSchema#string">GKFG-190-MONOMER</bp:id>
    <bp:db rdf:datatype="http://www.w3.org/2001/XMLSchema#string">DoraCyc</bp:db>
  </bp:UnificationXref>
  <bp:UnificationXref rdf:ID="UnificationXref27118">
    <bp:id rdf:datatype="http://www.w3.org/2001/XMLSchema#string">ENZRXNKFG-900</bp:id>
    <bp:db rdf:datatype="http://www.w3.org/2001/XMLSchema#string">DoraCyc</bp:db>
  </bp:UnificationXref>
  <bp:UnificationXref rdf:ID="UnificationXref27115">
    <bp:id rdf:datatype="http://www.w3.org/2001/XMLSchema#string">GKFG-132-MONOMER</bp:id>
    <bp:db rdf:datatype="http://www.w3.org/2001/XMLSchema#string">DoraCyc</bp:db>
  </bp:UnificationXref>
  <bp:UnificationXref rdf:ID="UnificationXref27113">
    <bp:id rdf:datatype="http://www.w3.org/2001/XMLSchema#string">ENZRXNKFG-1009</bp:id>
    <bp:db rdf:datatype="http://www.w3.org/2001/XMLSchema#string">DoraCyc</bp:db>
  </bp:UnificationXref>
  <bp:UnificationXref rdf:ID="UnificationXref27111">
    <bp:id rdf:datatype="http://www.w3.org/2001/XMLSchema#string">MYO-INOSITOL-2-DEHYDROGENASE-RXN</bp:id>
    <bp:db rdf:datatype="http://www.w3.org/2001/XMLSchema#string">DoraCyc</bp:db>
  </bp:UnificationXref>
  <bp:UnificationXref rdf:ID="UnificationXref27109">
    <bp:id rdf:datatype="http://www.w3.org/2001/XMLSchema#string">ENZRXNKFG-561</bp:id>
    <bp:db rdf:datatype="http://www.w3.org/2001/XMLSchema#string">DoraCyc</bp:db>
  </bp:UnificationXref>
  <bp:UnificationXref rdf:ID="UnificationXref27107">
    <bp:id rdf:datatype="http://www.w3.org/2001/XMLSchema#string">RXN-2962</bp:id>
    <bp:db rdf:datatype="http://www.w3.org/2001/XMLSchema#string">DoraCyc</bp:db>
  </bp:UnificationXref>
  <bp:UnificationXref rdf:ID="UnificationXref27104">
    <bp:id rdf:datatype="http://www.w3.org/2001/XMLSchema#string">GKFG-921-MONOMER</bp:id>
    <bp:db rdf:datatype="http://www.w3.org/2001/XMLSchema#string">DoraCyc</bp:db>
  </bp:UnificationXref>
  <bp:UnificationXref rdf:ID="UnificationXref27102">
    <bp:id rdf:datatype="http://www.w3.org/2001/XMLSchema#string">ENZRXNKFG-566</bp:id>
    <bp:db rdf:datatype="http://www.w3.org/2001/XMLSchema#string">DoraCyc</bp:db>
  </bp:UnificationXref>
  <bp:UnificationXref rdf:ID="UnificationXref27097">
    <bp:id rdf:datatype="http://www.w3.org/2001/XMLSchema#string">2-AMINOMALONATE-SEMIALDEHYDE</bp:id>
    <bp:db rdf:datatype="http://www.w3.org/2001/XMLSchema#string">DoraCyc</bp:db>
  </bp:UnificationXref>
  <bp:UnificationXref rdf:ID="UnificationXref27096">
    <bp:id rdf:datatype="http://www.w3.org/2001/XMLSchema#string">C11822</bp:id>
    <bp:db rdf:datatype="http://www.w3.org/2001/XMLSchema#string">KEGG</bp:db>
  </bp:UnificationXref>
  <bp:UnificationXref rdf:ID="UnificationXref27095">
    <bp:id rdf:datatype="http://www.w3.org/2001/XMLSchema#string">25244138</bp:id>
    <bp:db rdf:datatype="http://www.w3.org/2001/XMLSchema#string">PubChem</bp:db>
  </bp:UnificationXref>
  <bp:UnificationXref rdf:ID="UnificationXref27094">
    <bp:id rdf:datatype="http://www.w3.org/2001/XMLSchema#string">CHEBI:58671</bp:id>
    <bp:db rdf:datatype="http://www.w3.org/2001/XMLSchema#string">ChEBI</bp:db>
  </bp:UnificationXref>
  <bp:UnificationXref rdf:ID="UnificationXref27092">
    <bp:id rdf:datatype="http://www.w3.org/2001/XMLSchema#string">RXN0-2201</bp:id>
    <bp:db rdf:datatype="http://www.w3.org/2001/XMLSchema#string">DoraCyc</bp:db>
  </bp:UnificationXref>
  <bp:UnificationXref rdf:ID="UnificationXref27089">
    <bp:id rdf:datatype="http://www.w3.org/2001/XMLSchema#string">GKFG-915-MONOMER</bp:id>
    <bp:db rdf:datatype="http://www.w3.org/2001/XMLSchema#string">DoraCyc</bp:db>
  </bp:UnificationXref>
  <bp:UnificationXref rdf:ID="UnificationXref27087">
    <bp:id rdf:datatype="http://www.w3.org/2001/XMLSchema#string">ENZRXNKFG-570</bp:id>
    <bp:db rdf:datatype="http://www.w3.org/2001/XMLSchema#string">DoraCyc</bp:db>
  </bp:UnificationXref>
  <bp:UnificationXref rdf:ID="UnificationXref27084">
    <bp:id rdf:datatype="http://www.w3.org/2001/XMLSchema#string">GKFG-407-MONOMER</bp:id>
    <bp:db rdf:datatype="http://www.w3.org/2001/XMLSchema#string">DoraCyc</bp:db>
  </bp:UnificationXref>
  <bp:UnificationXref rdf:ID="UnificationXref27082">
    <bp:id rdf:datatype="http://www.w3.org/2001/XMLSchema#string">ENZRXNKFG-796</bp:id>
    <bp:db rdf:datatype="http://www.w3.org/2001/XMLSchema#string">DoraCyc</bp:db>
  </bp:UnificationXref>
  <bp:UnificationXref rdf:ID="UnificationXref27079">
    <bp:id rdf:datatype="http://www.w3.org/2001/XMLSchema#string">GKFG-68-MONOMER</bp:id>
    <bp:db rdf:datatype="http://www.w3.org/2001/XMLSchema#string">DoraCyc</bp:db>
  </bp:UnificationXref>
  <bp:UnificationXref rdf:ID="UnificationXref27077">
    <bp:id rdf:datatype="http://www.w3.org/2001/XMLSchema#string">ENZRXNKFG-1037</bp:id>
    <bp:db rdf:datatype="http://www.w3.org/2001/XMLSchema#string">DoraCyc</bp:db>
  </bp:UnificationXref>
  <bp:UnificationXref rdf:ID="UnificationXref27075">
    <bp:id rdf:datatype="http://www.w3.org/2001/XMLSchema#string">IMP-DEHYDROG-RXN</bp:id>
    <bp:db rdf:datatype="http://www.w3.org/2001/XMLSchema#string">DoraCyc</bp:db>
  </bp:UnificationXref>
  <bp:UnificationXref rdf:ID="UnificationXref27073">
    <bp:id rdf:datatype="http://www.w3.org/2001/XMLSchema#string">ENZRXNKFG-594</bp:id>
    <bp:db rdf:datatype="http://www.w3.org/2001/XMLSchema#string">DoraCyc</bp:db>
  </bp:UnificationXref>
  <bp:UnificationXref rdf:ID="UnificationXref27071">
    <bp:id rdf:datatype="http://www.w3.org/2001/XMLSchema#string">ISOCITRATE-DEHYDROGENASE-NAD+-RXN</bp:id>
    <bp:db rdf:datatype="http://www.w3.org/2001/XMLSchema#string">DoraCyc</bp:db>
  </bp:UnificationXref>
  <bp:UnificationXref rdf:ID="UnificationXref27069">
    <bp:id rdf:datatype="http://www.w3.org/2001/XMLSchema#string">ENZRXNKFG-596</bp:id>
    <bp:db rdf:datatype="http://www.w3.org/2001/XMLSchema#string">DoraCyc</bp:db>
  </bp:UnificationXref>
  <bp:UnificationXref rdf:ID="UnificationXref27067">
    <bp:id rdf:datatype="http://www.w3.org/2001/XMLSchema#string">RXN-9951</bp:id>
    <bp:db rdf:datatype="http://www.w3.org/2001/XMLSchema#string">DoraCyc</bp:db>
  </bp:UnificationXref>
  <bp:UnificationXref rdf:ID="UnificationXref27065">
    <bp:id rdf:datatype="http://www.w3.org/2001/XMLSchema#string">ENZRXNKFG-601</bp:id>
    <bp:db rdf:datatype="http://www.w3.org/2001/XMLSchema#string">DoraCyc</bp:db>
  </bp:UnificationXref>
  <bp:UnificationXref rdf:ID="UnificationXref27060">
    <bp:id rdf:datatype="http://www.w3.org/2001/XMLSchema#string">ETHYL-2R-METHYL-3S-HYDROXYBUTANOATE</bp:id>
    <bp:db rdf:datatype="http://www.w3.org/2001/XMLSchema#string">DoraCyc</bp:db>
  </bp:UnificationXref>
  <bp:UnificationXref rdf:ID="UnificationXref27059">
    <bp:id rdf:datatype="http://www.w3.org/2001/XMLSchema#string">642623</bp:id>
    <bp:db rdf:datatype="http://www.w3.org/2001/XMLSchema#string">PubChem</bp:db>
  </bp:UnificationXref>
  <bp:UnificationXref rdf:ID="UnificationXref27054">
    <bp:id rdf:datatype="http://www.w3.org/2001/XMLSchema#string">ETHYL-2-METHYLACETOACETATE</bp:id>
    <bp:db rdf:datatype="http://www.w3.org/2001/XMLSchema#string">DoraCyc</bp:db>
  </bp:UnificationXref>
  <bp:UnificationXref rdf:ID="UnificationXref27053">
    <bp:id rdf:datatype="http://www.w3.org/2001/XMLSchema#string">7017228</bp:id>
    <bp:db rdf:datatype="http://www.w3.org/2001/XMLSchema#string">PubChem</bp:db>
  </bp:UnificationXref>
  <bp:UnificationXref rdf:ID="UnificationXref27051">
    <bp:id rdf:datatype="http://www.w3.org/2001/XMLSchema#string">RXN0-1941</bp:id>
    <bp:db rdf:datatype="http://www.w3.org/2001/XMLSchema#string">DoraCyc</bp:db>
  </bp:UnificationXref>
  <bp:UnificationXref rdf:ID="UnificationXref27048">
    <bp:id rdf:datatype="http://www.w3.org/2001/XMLSchema#string">GKFG-816-MONOMER</bp:id>
    <bp:db rdf:datatype="http://www.w3.org/2001/XMLSchema#string">DoraCyc</bp:db>
  </bp:UnificationXref>
  <bp:UnificationXref rdf:ID="UnificationXref27046">
    <bp:id rdf:datatype="http://www.w3.org/2001/XMLSchema#string">ENZRXNKFG-602</bp:id>
    <bp:db rdf:datatype="http://www.w3.org/2001/XMLSchema#string">DoraCyc</bp:db>
  </bp:UnificationXref>
  <bp:UnificationXref rdf:ID="UnificationXref27041">
    <bp:id rdf:datatype="http://www.w3.org/2001/XMLSchema#string">CPD-377</bp:id>
    <bp:db rdf:datatype="http://www.w3.org/2001/XMLSchema#string">DoraCyc</bp:db>
  </bp:UnificationXref>
  <bp:UnificationXref rdf:ID="UnificationXref27040">
    <bp:id rdf:datatype="http://www.w3.org/2001/XMLSchema#string">6857381</bp:id>
    <bp:db rdf:datatype="http://www.w3.org/2001/XMLSchema#string">PubChem</bp:db>
  </bp:UnificationXref>
  <bp:UnificationXref rdf:ID="UnificationXref27039">
    <bp:id rdf:datatype="http://www.w3.org/2001/XMLSchema#string">CHEBI:16808</bp:id>
    <bp:db rdf:datatype="http://www.w3.org/2001/XMLSchema#string">ChEBI</bp:db>
  </bp:UnificationXref>
  <bp:UnificationXref rdf:ID="UnificationXref27034">
    <bp:id rdf:datatype="http://www.w3.org/2001/XMLSchema#string">25-DIDEHYDRO-D-GLUCONATE</bp:id>
    <bp:db rdf:datatype="http://www.w3.org/2001/XMLSchema#string">DoraCyc</bp:db>
  </bp:UnificationXref>
  <bp:UnificationXref rdf:ID="UnificationXref27033">
    <bp:id rdf:datatype="http://www.w3.org/2001/XMLSchema#string">C02780</bp:id>
    <bp:db rdf:datatype="http://www.w3.org/2001/XMLSchema#string">KEGG</bp:db>
  </bp:UnificationXref>
  <bp:UnificationXref rdf:ID="UnificationXref27032">
    <bp:id rdf:datatype="http://www.w3.org/2001/XMLSchema#string">CHEBI:11449</bp:id>
    <bp:db rdf:datatype="http://www.w3.org/2001/XMLSchema#string">ChEBI</bp:db>
  </bp:UnificationXref>
  <bp:UnificationXref rdf:ID="UnificationXref27031">
    <bp:id rdf:datatype="http://www.w3.org/2001/XMLSchema#string">9548631</bp:id>
    <bp:db rdf:datatype="http://www.w3.org/2001/XMLSchema#string">PubChem</bp:db>
  </bp:UnificationXref>
  <bp:UnificationXref rdf:ID="UnificationXref27029">
    <bp:id rdf:datatype="http://www.w3.org/2001/XMLSchema#string">1.1.1.274-RXN</bp:id>
    <bp:db rdf:datatype="http://www.w3.org/2001/XMLSchema#string">DoraCyc</bp:db>
  </bp:UnificationXref>
  <bp:UnificationXref rdf:ID="UnificationXref27026">
    <bp:id rdf:datatype="http://www.w3.org/2001/XMLSchema#string">GKFG-655-MONOMER</bp:id>
    <bp:db rdf:datatype="http://www.w3.org/2001/XMLSchema#string">DoraCyc</bp:db>
  </bp:UnificationXref>
  <bp:UnificationXref rdf:ID="UnificationXref27024">
    <bp:id rdf:datatype="http://www.w3.org/2001/XMLSchema#string">ENZRXNKFG-717</bp:id>
    <bp:db rdf:datatype="http://www.w3.org/2001/XMLSchema#string">DoraCyc</bp:db>
  </bp:UnificationXref>
  <bp:UnificationXref rdf:ID="UnificationXref27022">
    <bp:id rdf:datatype="http://www.w3.org/2001/XMLSchema#string">DXPREDISOM-RXN</bp:id>
    <bp:db rdf:datatype="http://www.w3.org/2001/XMLSchema#string">DoraCyc</bp:db>
  </bp:UnificationXref>
  <bp:UnificationXref rdf:ID="UnificationXref27019">
    <bp:id rdf:datatype="http://www.w3.org/2001/XMLSchema#string">GKFG-631-MONOMER</bp:id>
    <bp:db rdf:datatype="http://www.w3.org/2001/XMLSchema#string">DoraCyc</bp:db>
  </bp:UnificationXref>
  <bp:UnificationXref rdf:ID="UnificationXref27017">
    <bp:id rdf:datatype="http://www.w3.org/2001/XMLSchema#string">ENZRXNKFG-725</bp:id>
    <bp:db rdf:datatype="http://www.w3.org/2001/XMLSchema#string">DoraCyc</bp:db>
  </bp:UnificationXref>
  <bp:UnificationXref rdf:ID="UnificationXref27015">
    <bp:id rdf:datatype="http://www.w3.org/2001/XMLSchema#string">L-LACTATE-DEHYDROGENASE-RXN</bp:id>
    <bp:db rdf:datatype="http://www.w3.org/2001/XMLSchema#string">DoraCyc</bp:db>
  </bp:UnificationXref>
  <bp:UnificationXref rdf:ID="UnificationXref27012">
    <bp:id rdf:datatype="http://www.w3.org/2001/XMLSchema#string">GKFG-356-MONOMER</bp:id>
    <bp:db rdf:datatype="http://www.w3.org/2001/XMLSchema#string">DoraCyc</bp:db>
  </bp:UnificationXref>
  <bp:UnificationXref rdf:ID="UnificationXref27010">
    <bp:id rdf:datatype="http://www.w3.org/2001/XMLSchema#string">ENZRXNKFG-826</bp:id>
    <bp:db rdf:datatype="http://www.w3.org/2001/XMLSchema#string">DoraCyc</bp:db>
  </bp:UnificationXref>
  <bp:UnificationXref rdf:ID="UnificationXref27008">
    <bp:id rdf:datatype="http://www.w3.org/2001/XMLSchema#string">UDPNACETYLMURAMATEDEHYDROG-RXN</bp:id>
    <bp:db rdf:datatype="http://www.w3.org/2001/XMLSchema#string">DoraCyc</bp:db>
  </bp:UnificationXref>
  <bp:UnificationXref rdf:ID="UnificationXref27006">
    <bp:id rdf:datatype="http://www.w3.org/2001/XMLSchema#string">RXN-12787</bp:id>
    <bp:db rdf:datatype="http://www.w3.org/2001/XMLSchema#string">DoraCyc</bp:db>
  </bp:UnificationXref>
  <bp:UnificationXref rdf:ID="UnificationXref27001">
    <bp:id rdf:datatype="http://www.w3.org/2001/XMLSchema#string">CPD-4143</bp:id>
    <bp:db rdf:datatype="http://www.w3.org/2001/XMLSchema#string">DoraCyc</bp:db>
  </bp:UnificationXref>
  <bp:UnificationXref rdf:ID="UnificationXref27000">
    <bp:id rdf:datatype="http://www.w3.org/2001/XMLSchema#string">C01753</bp:id>
    <bp:db rdf:datatype="http://www.w3.org/2001/XMLSchema#string">KEGG</bp:db>
  </bp:UnificationXref>
  <bp:UnificationXref rdf:ID="UnificationXref26999">
    <bp:id rdf:datatype="http://www.w3.org/2001/XMLSchema#string">CHEBI:27693</bp:id>
    <bp:db rdf:datatype="http://www.w3.org/2001/XMLSchema#string">ChEBI</bp:db>
  </bp:UnificationXref>
  <bp:UnificationXref rdf:ID="UnificationXref26998">
    <bp:id rdf:datatype="http://www.w3.org/2001/XMLSchema#string">222284</bp:id>
    <bp:db rdf:datatype="http://www.w3.org/2001/XMLSchema#string">PubChem</bp:db>
  </bp:UnificationXref>
  <bp:UnificationXref rdf:ID="UnificationXref26996">
    <bp:id rdf:datatype="http://www.w3.org/2001/XMLSchema#string">RXN-12789</bp:id>
    <bp:db rdf:datatype="http://www.w3.org/2001/XMLSchema#string">DoraCyc</bp:db>
  </bp:UnificationXref>
  <bp:UnificationXref rdf:ID="UnificationXref26993">
    <bp:id rdf:datatype="http://www.w3.org/2001/XMLSchema#string">GKFG-935-MONOMER</bp:id>
    <bp:db rdf:datatype="http://www.w3.org/2001/XMLSchema#string">DoraCyc</bp:db>
  </bp:UnificationXref>
  <bp:UnificationXref rdf:ID="UnificationXref26991">
    <bp:id rdf:datatype="http://www.w3.org/2001/XMLSchema#string">ENZRXNKFG-1155</bp:id>
    <bp:db rdf:datatype="http://www.w3.org/2001/XMLSchema#string">DoraCyc</bp:db>
  </bp:UnificationXref>
  <bp:UnificationXref rdf:ID="UnificationXref26985">
    <bp:id rdf:datatype="http://www.w3.org/2001/XMLSchema#string">UDP-GLUCURONATE</bp:id>
    <bp:db rdf:datatype="http://www.w3.org/2001/XMLSchema#string">DoraCyc</bp:db>
  </bp:UnificationXref>
  <bp:UnificationXref rdf:ID="UnificationXref26984">
    <bp:id rdf:datatype="http://www.w3.org/2001/XMLSchema#string">2616-64-0</bp:id>
    <bp:db rdf:datatype="http://www.w3.org/2001/XMLSchema#string">CAS</bp:db>
  </bp:UnificationXref>
  <bp:UnificationXref rdf:ID="UnificationXref26983">
    <bp:id rdf:datatype="http://www.w3.org/2001/XMLSchema#string">C00167</bp:id>
    <bp:db rdf:datatype="http://www.w3.org/2001/XMLSchema#string">KEGG</bp:db>
  </bp:UnificationXref>
  <bp:UnificationXref rdf:ID="UnificationXref26982">
    <bp:id rdf:datatype="http://www.w3.org/2001/XMLSchema#string">25202620</bp:id>
    <bp:db rdf:datatype="http://www.w3.org/2001/XMLSchema#string">PubChem</bp:db>
  </bp:UnificationXref>
  <bp:UnificationXref rdf:ID="UnificationXref26981">
    <bp:id rdf:datatype="http://www.w3.org/2001/XMLSchema#string">CHEBI:58052</bp:id>
    <bp:db rdf:datatype="http://www.w3.org/2001/XMLSchema#string">ChEBI</bp:db>
  </bp:UnificationXref>
  <bp:UnificationXref rdf:ID="UnificationXref26978">
    <bp:id rdf:datatype="http://www.w3.org/2001/XMLSchema#string">UGD-RXN</bp:id>
    <bp:db rdf:datatype="http://www.w3.org/2001/XMLSchema#string">DoraCyc</bp:db>
  </bp:UnificationXref>
  <bp:UnificationXref rdf:ID="UnificationXref26975">
    <bp:id rdf:datatype="http://www.w3.org/2001/XMLSchema#string">GKFG-860-MONOMER</bp:id>
    <bp:db rdf:datatype="http://www.w3.org/2001/XMLSchema#string">DoraCyc</bp:db>
  </bp:UnificationXref>
  <bp:UnificationXref rdf:ID="UnificationXref26973">
    <bp:id rdf:datatype="http://www.w3.org/2001/XMLSchema#string">ENZRXNKFG-1146</bp:id>
    <bp:db rdf:datatype="http://www.w3.org/2001/XMLSchema#string">DoraCyc</bp:db>
  </bp:UnificationXref>
  <bp:UnificationXref rdf:ID="UnificationXref26968">
    <bp:id rdf:datatype="http://www.w3.org/2001/XMLSchema#string">SORBITOL</bp:id>
    <bp:db rdf:datatype="http://www.w3.org/2001/XMLSchema#string">DoraCyc</bp:db>
  </bp:UnificationXref>
  <bp:UnificationXref rdf:ID="UnificationXref26967">
    <bp:id rdf:datatype="http://www.w3.org/2001/XMLSchema#string">50-70-4</bp:id>
    <bp:db rdf:datatype="http://www.w3.org/2001/XMLSchema#string">CAS</bp:db>
  </bp:UnificationXref>
  <bp:UnificationXref rdf:ID="UnificationXref26966">
    <bp:id rdf:datatype="http://www.w3.org/2001/XMLSchema#string">C00794</bp:id>
    <bp:db rdf:datatype="http://www.w3.org/2001/XMLSchema#string">KEGG</bp:db>
  </bp:UnificationXref>
  <bp:UnificationXref rdf:ID="UnificationXref26965">
    <bp:id rdf:datatype="http://www.w3.org/2001/XMLSchema#string">5780</bp:id>
    <bp:db rdf:datatype="http://www.w3.org/2001/XMLSchema#string">PubChem</bp:db>
  </bp:UnificationXref>
  <bp:UnificationXref rdf:ID="UnificationXref26964">
    <bp:id rdf:datatype="http://www.w3.org/2001/XMLSchema#string">CHEBI:17924</bp:id>
    <bp:db rdf:datatype="http://www.w3.org/2001/XMLSchema#string">ChEBI</bp:db>
  </bp:UnificationXref>
  <bp:UnificationXref rdf:ID="UnificationXref26962">
    <bp:id rdf:datatype="http://www.w3.org/2001/XMLSchema#string">RXN-12083</bp:id>
    <bp:db rdf:datatype="http://www.w3.org/2001/XMLSchema#string">DoraCyc</bp:db>
  </bp:UnificationXref>
  <bp:UnificationXref rdf:ID="UnificationXref26959">
    <bp:id rdf:datatype="http://www.w3.org/2001/XMLSchema#string">GKFG-1972-MONOMER</bp:id>
    <bp:db rdf:datatype="http://www.w3.org/2001/XMLSchema#string">DoraCyc</bp:db>
  </bp:UnificationXref>
  <bp:UnificationXref rdf:ID="UnificationXref26957">
    <bp:id rdf:datatype="http://www.w3.org/2001/XMLSchema#string">ENZRXNKFG-1049</bp:id>
    <bp:db rdf:datatype="http://www.w3.org/2001/XMLSchema#string">DoraCyc</bp:db>
  </bp:UnificationXref>
  <bp:UnificationXref rdf:ID="UnificationXref26955">
    <bp:id rdf:datatype="http://www.w3.org/2001/XMLSchema#string">6PGLUCONDEHYDROG-RXN</bp:id>
    <bp:db rdf:datatype="http://www.w3.org/2001/XMLSchema#string">DoraCyc</bp:db>
  </bp:UnificationXref>
  <bp:UnificationXref rdf:ID="UnificationXref26953">
    <bp:id rdf:datatype="http://www.w3.org/2001/XMLSchema#string">ENZRXNKFG-1094</bp:id>
    <bp:db rdf:datatype="http://www.w3.org/2001/XMLSchema#string">DoraCyc</bp:db>
  </bp:UnificationXref>
  <bp:UnificationXref rdf:ID="UnificationXref26948">
    <bp:id rdf:datatype="http://www.w3.org/2001/XMLSchema#string">D-LACTATE</bp:id>
    <bp:db rdf:datatype="http://www.w3.org/2001/XMLSchema#string">DoraCyc</bp:db>
  </bp:UnificationXref>
  <bp:UnificationXref rdf:ID="UnificationXref26947">
    <bp:id rdf:datatype="http://www.w3.org/2001/XMLSchema#string">10326-41-7</bp:id>
    <bp:db rdf:datatype="http://www.w3.org/2001/XMLSchema#string">CAS</bp:db>
  </bp:UnificationXref>
  <bp:UnificationXref rdf:ID="UnificationXref26946">
    <bp:id rdf:datatype="http://www.w3.org/2001/XMLSchema#string">C00256</bp:id>
    <bp:db rdf:datatype="http://www.w3.org/2001/XMLSchema#string">KEGG</bp:db>
  </bp:UnificationXref>
  <bp:UnificationXref rdf:ID="UnificationXref26945">
    <bp:id rdf:datatype="http://www.w3.org/2001/XMLSchema#string">CHEBI:16004</bp:id>
    <bp:db rdf:datatype="http://www.w3.org/2001/XMLSchema#string">ChEBI</bp:db>
  </bp:UnificationXref>
  <bp:UnificationXref rdf:ID="UnificationXref26944">
    <bp:id rdf:datatype="http://www.w3.org/2001/XMLSchema#string">5460179</bp:id>
    <bp:db rdf:datatype="http://www.w3.org/2001/XMLSchema#string">PubChem</bp:db>
  </bp:UnificationXref>
  <bp:UnificationXref rdf:ID="UnificationXref26942">
    <bp:id rdf:datatype="http://www.w3.org/2001/XMLSchema#string">DLACTDEHYDROGNAD-RXN</bp:id>
    <bp:db rdf:datatype="http://www.w3.org/2001/XMLSchema#string">DoraCyc</bp:db>
  </bp:UnificationXref>
  <bp:UnificationXref rdf:ID="UnificationXref26940">
    <bp:id rdf:datatype="http://www.w3.org/2001/XMLSchema#string">MALIC-NADP-RXN</bp:id>
    <bp:db rdf:datatype="http://www.w3.org/2001/XMLSchema#string">DoraCyc</bp:db>
  </bp:UnificationXref>
  <bp:UnificationXref rdf:ID="UnificationXref26938">
    <bp:id rdf:datatype="http://www.w3.org/2001/XMLSchema#string">R230-RXN</bp:id>
    <bp:db rdf:datatype="http://www.w3.org/2001/XMLSchema#string">DoraCyc</bp:db>
  </bp:UnificationXref>
  <bp:UnificationXref rdf:ID="UnificationXref26936">
    <bp:id rdf:datatype="http://www.w3.org/2001/XMLSchema#string">2-DEHYDROPANTOATE-REDUCT-RXN</bp:id>
    <bp:db rdf:datatype="http://www.w3.org/2001/XMLSchema#string">DoraCyc</bp:db>
  </bp:UnificationXref>
  <bp:UnificationXref rdf:ID="UnificationXref26931">
    <bp:id rdf:datatype="http://www.w3.org/2001/XMLSchema#string">2-AMINO-3-OXO-4-PHOSPHONOOXYBUTYRATE</bp:id>
    <bp:db rdf:datatype="http://www.w3.org/2001/XMLSchema#string">DoraCyc</bp:db>
  </bp:UnificationXref>
  <bp:UnificationXref rdf:ID="UnificationXref26930">
    <bp:id rdf:datatype="http://www.w3.org/2001/XMLSchema#string">C07335</bp:id>
    <bp:db rdf:datatype="http://www.w3.org/2001/XMLSchema#string">KEGG</bp:db>
  </bp:UnificationXref>
  <bp:UnificationXref rdf:ID="UnificationXref26929">
    <bp:id rdf:datatype="http://www.w3.org/2001/XMLSchema#string">CHEBI:57709</bp:id>
    <bp:db rdf:datatype="http://www.w3.org/2001/XMLSchema#string">ChEBI</bp:db>
  </bp:UnificationXref>
  <bp:UnificationXref rdf:ID="UnificationXref26928">
    <bp:id rdf:datatype="http://www.w3.org/2001/XMLSchema#string">46926168</bp:id>
    <bp:db rdf:datatype="http://www.w3.org/2001/XMLSchema#string">PubChem</bp:db>
  </bp:UnificationXref>
  <bp:UnificationXref rdf:ID="UnificationXref26926">
    <bp:id rdf:datatype="http://www.w3.org/2001/XMLSchema#string">1.1.1.262-RXN</bp:id>
    <bp:db rdf:datatype="http://www.w3.org/2001/XMLSchema#string">DoraCyc</bp:db>
  </bp:UnificationXref>
  <bp:UnificationXref rdf:ID="UnificationXref26923">
    <bp:id rdf:datatype="http://www.w3.org/2001/XMLSchema#string">GKFG-1464-MONOMER</bp:id>
    <bp:db rdf:datatype="http://www.w3.org/2001/XMLSchema#string">DoraCyc</bp:db>
  </bp:UnificationXref>
  <bp:UnificationXref rdf:ID="UnificationXref26921">
    <bp:id rdf:datatype="http://www.w3.org/2001/XMLSchema#string">ENZRXNKFG-1074</bp:id>
    <bp:db rdf:datatype="http://www.w3.org/2001/XMLSchema#string">DoraCyc</bp:db>
  </bp:UnificationXref>
  <bp:UnificationXref rdf:ID="UnificationXref26919">
    <bp:id rdf:datatype="http://www.w3.org/2001/XMLSchema#string">ERYTHRON4PDEHYDROG-RXN</bp:id>
    <bp:db rdf:datatype="http://www.w3.org/2001/XMLSchema#string">DoraCyc</bp:db>
  </bp:UnificationXref>
  <bp:UnificationXref rdf:ID="UnificationXref26917">
    <bp:id rdf:datatype="http://www.w3.org/2001/XMLSchema#string">1.1.1.178-RXN</bp:id>
    <bp:db rdf:datatype="http://www.w3.org/2001/XMLSchema#string">DoraCyc</bp:db>
  </bp:UnificationXref>
  <bp:UnificationXref rdf:ID="UnificationXref26915">
    <bp:id rdf:datatype="http://www.w3.org/2001/XMLSchema#string">ENZRXNKFG-1098</bp:id>
    <bp:db rdf:datatype="http://www.w3.org/2001/XMLSchema#string">DoraCyc</bp:db>
  </bp:UnificationXref>
  <bp:UnificationXref rdf:ID="UnificationXref26913">
    <bp:id rdf:datatype="http://www.w3.org/2001/XMLSchema#string">RXN-5901</bp:id>
    <bp:db rdf:datatype="http://www.w3.org/2001/XMLSchema#string">DoraCyc</bp:db>
  </bp:UnificationXref>
  <bp:UnificationXref rdf:ID="UnificationXref26908">
    <bp:id rdf:datatype="http://www.w3.org/2001/XMLSchema#string">BUTANAL</bp:id>
    <bp:db rdf:datatype="http://www.w3.org/2001/XMLSchema#string">DoraCyc</bp:db>
  </bp:UnificationXref>
  <bp:UnificationXref rdf:ID="UnificationXref26907">
    <bp:id rdf:datatype="http://www.w3.org/2001/XMLSchema#string">123-72-8</bp:id>
    <bp:db rdf:datatype="http://www.w3.org/2001/XMLSchema#string">CAS</bp:db>
  </bp:UnificationXref>
  <bp:UnificationXref rdf:ID="UnificationXref26906">
    <bp:id rdf:datatype="http://www.w3.org/2001/XMLSchema#string">C01412</bp:id>
    <bp:db rdf:datatype="http://www.w3.org/2001/XMLSchema#string">KEGG</bp:db>
  </bp:UnificationXref>
  <bp:UnificationXref rdf:ID="UnificationXref26905">
    <bp:id rdf:datatype="http://www.w3.org/2001/XMLSchema#string">CHEBI:15743</bp:id>
    <bp:db rdf:datatype="http://www.w3.org/2001/XMLSchema#string">ChEBI</bp:db>
  </bp:UnificationXref>
  <bp:UnificationXref rdf:ID="UnificationXref26904">
    <bp:id rdf:datatype="http://www.w3.org/2001/XMLSchema#string">261</bp:id>
    <bp:db rdf:datatype="http://www.w3.org/2001/XMLSchema#string">PubChem</bp:db>
  </bp:UnificationXref>
  <bp:UnificationXref rdf:ID="UnificationXref26899">
    <bp:id rdf:datatype="http://www.w3.org/2001/XMLSchema#string">BUTANOL</bp:id>
    <bp:db rdf:datatype="http://www.w3.org/2001/XMLSchema#string">DoraCyc</bp:db>
  </bp:UnificationXref>
  <bp:UnificationXref rdf:ID="UnificationXref26898">
    <bp:id rdf:datatype="http://www.w3.org/2001/XMLSchema#string">71-36-3</bp:id>
    <bp:db rdf:datatype="http://www.w3.org/2001/XMLSchema#string">CAS</bp:db>
  </bp:UnificationXref>
  <bp:UnificationXref rdf:ID="UnificationXref26897">
    <bp:id rdf:datatype="http://www.w3.org/2001/XMLSchema#string">C06142</bp:id>
    <bp:db rdf:datatype="http://www.w3.org/2001/XMLSchema#string">KEGG</bp:db>
  </bp:UnificationXref>
  <bp:UnificationXref rdf:ID="UnificationXref26896">
    <bp:id rdf:datatype="http://www.w3.org/2001/XMLSchema#string">263</bp:id>
    <bp:db rdf:datatype="http://www.w3.org/2001/XMLSchema#string">PubChem</bp:db>
  </bp:UnificationXref>
  <bp:UnificationXref rdf:ID="UnificationXref26895">
    <bp:id rdf:datatype="http://www.w3.org/2001/XMLSchema#string">CHEBI:28885</bp:id>
    <bp:db rdf:datatype="http://www.w3.org/2001/XMLSchema#string">ChEBI</bp:db>
  </bp:UnificationXref>
  <bp:UnificationXref rdf:ID="UnificationXref26893">
    <bp:id rdf:datatype="http://www.w3.org/2001/XMLSchema#string">ENZRXN-161-RXN</bp:id>
    <bp:db rdf:datatype="http://www.w3.org/2001/XMLSchema#string">DoraCyc</bp:db>
  </bp:UnificationXref>
  <bp:UnificationXref rdf:ID="UnificationXref26888">
    <bp:id rdf:datatype="http://www.w3.org/2001/XMLSchema#string">S-3-HYDROXYBUTANOYL-COA</bp:id>
    <bp:db rdf:datatype="http://www.w3.org/2001/XMLSchema#string">DoraCyc</bp:db>
  </bp:UnificationXref>
  <bp:UnificationXref rdf:ID="UnificationXref26887">
    <bp:id rdf:datatype="http://www.w3.org/2001/XMLSchema#string">C01144</bp:id>
    <bp:db rdf:datatype="http://www.w3.org/2001/XMLSchema#string">KEGG</bp:db>
  </bp:UnificationXref>
  <bp:UnificationXref rdf:ID="UnificationXref26886">
    <bp:id rdf:datatype="http://www.w3.org/2001/XMLSchema#string">44237279</bp:id>
    <bp:db rdf:datatype="http://www.w3.org/2001/XMLSchema#string">PubChem</bp:db>
  </bp:UnificationXref>
  <bp:UnificationXref rdf:ID="UnificationXref26884">
    <bp:id rdf:datatype="http://www.w3.org/2001/XMLSchema#string">RXN-11662</bp:id>
    <bp:db rdf:datatype="http://www.w3.org/2001/XMLSchema#string">DoraCyc</bp:db>
  </bp:UnificationXref>
  <bp:UnificationXref rdf:ID="UnificationXref26882">
    <bp:id rdf:datatype="http://www.w3.org/2001/XMLSchema#string">MALIC-NAD-RXN</bp:id>
    <bp:db rdf:datatype="http://www.w3.org/2001/XMLSchema#string">DoraCyc</bp:db>
  </bp:UnificationXref>
  <bp:UnificationXref rdf:ID="UnificationXref26877">
    <bp:id rdf:datatype="http://www.w3.org/2001/XMLSchema#string">CPD-2961</bp:id>
    <bp:db rdf:datatype="http://www.w3.org/2001/XMLSchema#string">DoraCyc</bp:db>
  </bp:UnificationXref>
  <bp:UnificationXref rdf:ID="UnificationXref26876">
    <bp:id rdf:datatype="http://www.w3.org/2001/XMLSchema#string">C00345</bp:id>
    <bp:db rdf:datatype="http://www.w3.org/2001/XMLSchema#string">KEGG</bp:db>
  </bp:UnificationXref>
  <bp:UnificationXref rdf:ID="UnificationXref26875">
    <bp:id rdf:datatype="http://www.w3.org/2001/XMLSchema#string">36688186</bp:id>
    <bp:db rdf:datatype="http://www.w3.org/2001/XMLSchema#string">PubChem</bp:db>
  </bp:UnificationXref>
  <bp:UnificationXref rdf:ID="UnificationXref26874">
    <bp:id rdf:datatype="http://www.w3.org/2001/XMLSchema#string">CHEBI:58759</bp:id>
    <bp:db rdf:datatype="http://www.w3.org/2001/XMLSchema#string">ChEBI</bp:db>
  </bp:UnificationXref>
  <bp:UnificationXref rdf:ID="UnificationXref26872">
    <bp:id rdf:datatype="http://www.w3.org/2001/XMLSchema#string">RXN-3341</bp:id>
    <bp:db rdf:datatype="http://www.w3.org/2001/XMLSchema#string">DoraCyc</bp:db>
  </bp:UnificationXref>
  <bp:UnificationXref rdf:ID="UnificationXref26867">
    <bp:id rdf:datatype="http://www.w3.org/2001/XMLSchema#string">3-HYDROXY-PROPIONATE</bp:id>
    <bp:db rdf:datatype="http://www.w3.org/2001/XMLSchema#string">DoraCyc</bp:db>
  </bp:UnificationXref>
  <bp:UnificationXref rdf:ID="UnificationXref26866">
    <bp:id rdf:datatype="http://www.w3.org/2001/XMLSchema#string">503-66-2</bp:id>
    <bp:db rdf:datatype="http://www.w3.org/2001/XMLSchema#string">CAS</bp:db>
  </bp:UnificationXref>
  <bp:UnificationXref rdf:ID="UnificationXref26865">
    <bp:id rdf:datatype="http://www.w3.org/2001/XMLSchema#string">CHEBI:16510</bp:id>
    <bp:db rdf:datatype="http://www.w3.org/2001/XMLSchema#string">ChEBI</bp:db>
  </bp:UnificationXref>
  <bp:UnificationXref rdf:ID="UnificationXref26864">
    <bp:id rdf:datatype="http://www.w3.org/2001/XMLSchema#string">C01013</bp:id>
    <bp:db rdf:datatype="http://www.w3.org/2001/XMLSchema#string">KEGG</bp:db>
  </bp:UnificationXref>
  <bp:UnificationXref rdf:ID="UnificationXref26863">
    <bp:id rdf:datatype="http://www.w3.org/2001/XMLSchema#string">5459847</bp:id>
    <bp:db rdf:datatype="http://www.w3.org/2001/XMLSchema#string">PubChem</bp:db>
  </bp:UnificationXref>
  <bp:UnificationXref rdf:ID="UnificationXref26861">
    <bp:id rdf:datatype="http://www.w3.org/2001/XMLSchema#string">3-HYDROXYPROPIONATE-DEHYDROGENASE-RXN</bp:id>
    <bp:db rdf:datatype="http://www.w3.org/2001/XMLSchema#string">DoraCyc</bp:db>
  </bp:UnificationXref>
  <bp:UnificationXref rdf:ID="UnificationXref26856">
    <bp:id rdf:datatype="http://www.w3.org/2001/XMLSchema#string">2-TRANS6-TRANS-FARNESOL</bp:id>
    <bp:db rdf:datatype="http://www.w3.org/2001/XMLSchema#string">DoraCyc</bp:db>
  </bp:UnificationXref>
  <bp:UnificationXref rdf:ID="UnificationXref26855">
    <bp:id rdf:datatype="http://www.w3.org/2001/XMLSchema#string">C01126</bp:id>
    <bp:db rdf:datatype="http://www.w3.org/2001/XMLSchema#string">KEGG</bp:db>
  </bp:UnificationXref>
  <bp:UnificationXref rdf:ID="UnificationXref26854">
    <bp:id rdf:datatype="http://www.w3.org/2001/XMLSchema#string">445070</bp:id>
    <bp:db rdf:datatype="http://www.w3.org/2001/XMLSchema#string">PubChem</bp:db>
  </bp:UnificationXref>
  <bp:UnificationXref rdf:ID="UnificationXref26853">
    <bp:id rdf:datatype="http://www.w3.org/2001/XMLSchema#string">CHEBI:16619</bp:id>
    <bp:db rdf:datatype="http://www.w3.org/2001/XMLSchema#string">ChEBI</bp:db>
  </bp:UnificationXref>
  <bp:UnificationXref rdf:ID="UnificationXref26851">
    <bp:id rdf:datatype="http://www.w3.org/2001/XMLSchema#string">FARNESOL-DEHYDROGENASE-RXN</bp:id>
    <bp:db rdf:datatype="http://www.w3.org/2001/XMLSchema#string">DoraCyc</bp:db>
  </bp:UnificationXref>
  <bp:UnificationXref rdf:ID="UnificationXref26848">
    <bp:id rdf:datatype="http://www.w3.org/2001/XMLSchema#string">GKFG-720-MONOMER</bp:id>
    <bp:db rdf:datatype="http://www.w3.org/2001/XMLSchema#string">DoraCyc</bp:db>
  </bp:UnificationXref>
  <bp:UnificationXref rdf:ID="UnificationXref26846">
    <bp:id rdf:datatype="http://www.w3.org/2001/XMLSchema#string">ENZRXNKFG-1088</bp:id>
    <bp:db rdf:datatype="http://www.w3.org/2001/XMLSchema#string">DoraCyc</bp:db>
  </bp:UnificationXref>
  <bp:UnificationXref rdf:ID="UnificationXref26844">
    <bp:id rdf:datatype="http://www.w3.org/2001/XMLSchema#string">OHACYL-COA-DEHYDROG-RXN</bp:id>
    <bp:db rdf:datatype="http://www.w3.org/2001/XMLSchema#string">DoraCyc</bp:db>
  </bp:UnificationXref>
  <bp:UnificationXref rdf:ID="UnificationXref26842">
    <bp:id rdf:datatype="http://www.w3.org/2001/XMLSchema#string">1.1.1.8-RXN</bp:id>
    <bp:db rdf:datatype="http://www.w3.org/2001/XMLSchema#string">DoraCyc</bp:db>
  </bp:UnificationXref>
  <bp:UnificationXref rdf:ID="UnificationXref26837">
    <bp:id rdf:datatype="http://www.w3.org/2001/XMLSchema#string">CHOLESTEROL</bp:id>
    <bp:db rdf:datatype="http://www.w3.org/2001/XMLSchema#string">DoraCyc</bp:db>
  </bp:UnificationXref>
  <bp:UnificationXref rdf:ID="UnificationXref26836">
    <bp:id rdf:datatype="http://www.w3.org/2001/XMLSchema#string">57-88-5</bp:id>
    <bp:db rdf:datatype="http://www.w3.org/2001/XMLSchema#string">CAS</bp:db>
  </bp:UnificationXref>
  <bp:UnificationXref rdf:ID="UnificationXref26835">
    <bp:id rdf:datatype="http://www.w3.org/2001/XMLSchema#string">C00187</bp:id>
    <bp:db rdf:datatype="http://www.w3.org/2001/XMLSchema#string">KEGG</bp:db>
  </bp:UnificationXref>
  <bp:UnificationXref rdf:ID="UnificationXref26834">
    <bp:id rdf:datatype="http://www.w3.org/2001/XMLSchema#string">CHEBI:16113</bp:id>
    <bp:db rdf:datatype="http://www.w3.org/2001/XMLSchema#string">ChEBI</bp:db>
  </bp:UnificationXref>
  <bp:UnificationXref rdf:ID="UnificationXref26833">
    <bp:id rdf:datatype="http://www.w3.org/2001/XMLSchema#string">5997</bp:id>
    <bp:db rdf:datatype="http://www.w3.org/2001/XMLSchema#string">PubChem</bp:db>
  </bp:UnificationXref>
  <bp:UnificationXref rdf:ID="UnificationXref26831">
    <bp:id rdf:datatype="http://www.w3.org/2001/XMLSchema#string">RXN-12778</bp:id>
    <bp:db rdf:datatype="http://www.w3.org/2001/XMLSchema#string">DoraCyc</bp:db>
  </bp:UnificationXref>
  <bp:UnificationXref rdf:ID="UnificationXref26828">
    <bp:id rdf:datatype="http://www.w3.org/2001/XMLSchema#string">GKFG-1193-MONOMER</bp:id>
    <bp:db rdf:datatype="http://www.w3.org/2001/XMLSchema#string">DoraCyc</bp:db>
  </bp:UnificationXref>
  <bp:UnificationXref rdf:ID="UnificationXref26826">
    <bp:id rdf:datatype="http://www.w3.org/2001/XMLSchema#string">ENZRXNKFG-420</bp:id>
    <bp:db rdf:datatype="http://www.w3.org/2001/XMLSchema#string">DoraCyc</bp:db>
  </bp:UnificationXref>
  <bp:UnificationXref rdf:ID="UnificationXref26823">
    <bp:id rdf:datatype="http://www.w3.org/2001/XMLSchema#string">GKFG-1192-MONOMER</bp:id>
    <bp:db rdf:datatype="http://www.w3.org/2001/XMLSchema#string">DoraCyc</bp:db>
  </bp:UnificationXref>
  <bp:UnificationXref rdf:ID="UnificationXref26821">
    <bp:id rdf:datatype="http://www.w3.org/2001/XMLSchema#string">ENZRXNKFG-424</bp:id>
    <bp:db rdf:datatype="http://www.w3.org/2001/XMLSchema#string">DoraCyc</bp:db>
  </bp:UnificationXref>
  <bp:UnificationXref rdf:ID="UnificationXref26818">
    <bp:id rdf:datatype="http://www.w3.org/2001/XMLSchema#string">GKFG-1191-MONOMER</bp:id>
    <bp:db rdf:datatype="http://www.w3.org/2001/XMLSchema#string">DoraCyc</bp:db>
  </bp:UnificationXref>
  <bp:UnificationXref rdf:ID="UnificationXref26816">
    <bp:id rdf:datatype="http://www.w3.org/2001/XMLSchema#string">ENZRXNKFG-428</bp:id>
    <bp:db rdf:datatype="http://www.w3.org/2001/XMLSchema#string">DoraCyc</bp:db>
  </bp:UnificationXref>
  <bp:UnificationXref rdf:ID="UnificationXref26813">
    <bp:id rdf:datatype="http://www.w3.org/2001/XMLSchema#string">GKFG-2025-MONOMER</bp:id>
    <bp:db rdf:datatype="http://www.w3.org/2001/XMLSchema#string">DoraCyc</bp:db>
  </bp:UnificationXref>
  <bp:UnificationXref rdf:ID="UnificationXref26811">
    <bp:id rdf:datatype="http://www.w3.org/2001/XMLSchema#string">ENZRXNKFG-1140</bp:id>
    <bp:db rdf:datatype="http://www.w3.org/2001/XMLSchema#string">DoraCyc</bp:db>
  </bp:UnificationXref>
  <bp:UnificationXref rdf:ID="UnificationXref26806">
    <bp:id rdf:datatype="http://www.w3.org/2001/XMLSchema#string">CPD-9956</bp:id>
    <bp:db rdf:datatype="http://www.w3.org/2001/XMLSchema#string">DoraCyc</bp:db>
  </bp:UnificationXref>
  <bp:UnificationXref rdf:ID="UnificationXref26805">
    <bp:id rdf:datatype="http://www.w3.org/2001/XMLSchema#string">25074411</bp:id>
    <bp:db rdf:datatype="http://www.w3.org/2001/XMLSchema#string">PubChem</bp:db>
  </bp:UnificationXref>
  <bp:UnificationXref rdf:ID="UnificationXref26804">
    <bp:id rdf:datatype="http://www.w3.org/2001/XMLSchema#string">CHEBI:61682</bp:id>
    <bp:db rdf:datatype="http://www.w3.org/2001/XMLSchema#string">ChEBI</bp:db>
  </bp:UnificationXref>
  <bp:UnificationXref rdf:ID="UnificationXref26799">
    <bp:id rdf:datatype="http://www.w3.org/2001/XMLSchema#string">UBIQUINONE-8</bp:id>
    <bp:db rdf:datatype="http://www.w3.org/2001/XMLSchema#string">DoraCyc</bp:db>
  </bp:UnificationXref>
  <bp:UnificationXref rdf:ID="UnificationXref26798">
    <bp:id rdf:datatype="http://www.w3.org/2001/XMLSchema#string">1339-63-5</bp:id>
    <bp:db rdf:datatype="http://www.w3.org/2001/XMLSchema#string">CAS</bp:db>
  </bp:UnificationXref>
  <bp:UnificationXref rdf:ID="UnificationXref26797">
    <bp:id rdf:datatype="http://www.w3.org/2001/XMLSchema#string">5283546</bp:id>
    <bp:db rdf:datatype="http://www.w3.org/2001/XMLSchema#string">PubChem</bp:db>
  </bp:UnificationXref>
  <bp:UnificationXref rdf:ID="UnificationXref26796">
    <bp:id rdf:datatype="http://www.w3.org/2001/XMLSchema#string">C17569</bp:id>
    <bp:db rdf:datatype="http://www.w3.org/2001/XMLSchema#string">KEGG</bp:db>
  </bp:UnificationXref>
  <bp:UnificationXref rdf:ID="UnificationXref26795">
    <bp:id rdf:datatype="http://www.w3.org/2001/XMLSchema#string">CHEBI:61683</bp:id>
    <bp:db rdf:datatype="http://www.w3.org/2001/XMLSchema#string">ChEBI</bp:db>
  </bp:UnificationXref>
  <bp:UnificationXref rdf:ID="UnificationXref26793">
    <bp:id rdf:datatype="http://www.w3.org/2001/XMLSchema#string">GLYC3PDEHYDROG-RXN</bp:id>
    <bp:db rdf:datatype="http://www.w3.org/2001/XMLSchema#string">DoraCyc</bp:db>
  </bp:UnificationXref>
  <bp:UnificationXref rdf:ID="UnificationXref26788">
    <bp:id rdf:datatype="http://www.w3.org/2001/XMLSchema#string">Ubiquinols</bp:id>
    <bp:db rdf:datatype="http://www.w3.org/2001/XMLSchema#string">DoraCyc</bp:db>
  </bp:UnificationXref>
  <bp:UnificationXref rdf:ID="UnificationXref26787">
    <bp:id rdf:datatype="http://www.w3.org/2001/XMLSchema#string">C00390</bp:id>
    <bp:db rdf:datatype="http://www.w3.org/2001/XMLSchema#string">KEGG</bp:db>
  </bp:UnificationXref>
  <bp:UnificationXref rdf:ID="UnificationXref26786">
    <bp:id rdf:datatype="http://www.w3.org/2001/XMLSchema#string">CHEBI:17976</bp:id>
    <bp:db rdf:datatype="http://www.w3.org/2001/XMLSchema#string">ChEBI</bp:db>
  </bp:UnificationXref>
  <bp:UnificationXref rdf:ID="UnificationXref26785">
    <bp:id rdf:datatype="http://www.w3.org/2001/XMLSchema#string">56275-39-9</bp:id>
    <bp:db rdf:datatype="http://www.w3.org/2001/XMLSchema#string">CAS</bp:db>
  </bp:UnificationXref>
  <bp:UnificationXref rdf:ID="UnificationXref26780">
    <bp:id rdf:datatype="http://www.w3.org/2001/XMLSchema#string">Ubiquinones</bp:id>
    <bp:db rdf:datatype="http://www.w3.org/2001/XMLSchema#string">DoraCyc</bp:db>
  </bp:UnificationXref>
  <bp:UnificationXref rdf:ID="UnificationXref26779">
    <bp:id rdf:datatype="http://www.w3.org/2001/XMLSchema#string">C00399</bp:id>
    <bp:db rdf:datatype="http://www.w3.org/2001/XMLSchema#string">KEGG</bp:db>
  </bp:UnificationXref>
  <bp:UnificationXref rdf:ID="UnificationXref26778">
    <bp:id rdf:datatype="http://www.w3.org/2001/XMLSchema#string">CHEBI:16389</bp:id>
    <bp:db rdf:datatype="http://www.w3.org/2001/XMLSchema#string">ChEBI</bp:db>
  </bp:UnificationXref>
  <bp:UnificationXref rdf:ID="UnificationXref26776">
    <bp:id rdf:datatype="http://www.w3.org/2001/XMLSchema#string">GLUCDEHYDROG-RXN</bp:id>
    <bp:db rdf:datatype="http://www.w3.org/2001/XMLSchema#string">DoraCyc</bp:db>
  </bp:UnificationXref>
  <bp:UnificationXref rdf:ID="UnificationXref26772">
    <bp:id rdf:datatype="http://www.w3.org/2001/XMLSchema#string">Reduced-Quinones</bp:id>
    <bp:db rdf:datatype="http://www.w3.org/2001/XMLSchema#string">DoraCyc</bp:db>
  </bp:UnificationXref>
  <bp:UnificationXref rdf:ID="UnificationXref26771">
    <bp:id rdf:datatype="http://www.w3.org/2001/XMLSchema#string">C15603</bp:id>
    <bp:db rdf:datatype="http://www.w3.org/2001/XMLSchema#string">KEGG</bp:db>
  </bp:UnificationXref>
  <bp:UnificationXref rdf:ID="UnificationXref26770">
    <bp:id rdf:datatype="http://www.w3.org/2001/XMLSchema#string">C00002656</bp:id>
    <bp:db rdf:datatype="http://www.w3.org/2001/XMLSchema#string">KNApSAcK</bp:db>
  </bp:UnificationXref>
  <bp:UnificationXref rdf:ID="UnificationXref26766">
    <bp:id rdf:datatype="http://www.w3.org/2001/XMLSchema#string">Quinones</bp:id>
    <bp:db rdf:datatype="http://www.w3.org/2001/XMLSchema#string">DoraCyc</bp:db>
  </bp:UnificationXref>
  <bp:UnificationXref rdf:ID="UnificationXref26765">
    <bp:id rdf:datatype="http://www.w3.org/2001/XMLSchema#string">C15602</bp:id>
    <bp:db rdf:datatype="http://www.w3.org/2001/XMLSchema#string">KEGG</bp:db>
  </bp:UnificationXref>
  <bp:UnificationXref rdf:ID="UnificationXref26764">
    <bp:id rdf:datatype="http://www.w3.org/2001/XMLSchema#string">CHEBI:36141</bp:id>
    <bp:db rdf:datatype="http://www.w3.org/2001/XMLSchema#string">ChEBI</bp:db>
  </bp:UnificationXref>
  <bp:UnificationXref rdf:ID="UnificationXref26762">
    <bp:id rdf:datatype="http://www.w3.org/2001/XMLSchema#string">MALATE-DEHYDROGENASE-ACCEPTOR-RXN</bp:id>
    <bp:db rdf:datatype="http://www.w3.org/2001/XMLSchema#string">DoraCyc</bp:db>
  </bp:UnificationXref>
  <bp:UnificationXref rdf:ID="UnificationXref26759">
    <bp:id rdf:datatype="http://www.w3.org/2001/XMLSchema#string">GKFG-1255-MONOMER</bp:id>
    <bp:db rdf:datatype="http://www.w3.org/2001/XMLSchema#string">DoraCyc</bp:db>
  </bp:UnificationXref>
  <bp:UnificationXref rdf:ID="UnificationXref26757">
    <bp:id rdf:datatype="http://www.w3.org/2001/XMLSchema#string">ENZRXNKFG-392</bp:id>
    <bp:db rdf:datatype="http://www.w3.org/2001/XMLSchema#string">DoraCyc</bp:db>
  </bp:UnificationXref>
  <bp:UnificationXref rdf:ID="UnificationXref26754">
    <bp:id rdf:datatype="http://www.w3.org/2001/XMLSchema#string">GKFG-670-MONOMER</bp:id>
    <bp:db rdf:datatype="http://www.w3.org/2001/XMLSchema#string">DoraCyc</bp:db>
  </bp:UnificationXref>
  <bp:UnificationXref rdf:ID="UnificationXref26752">
    <bp:id rdf:datatype="http://www.w3.org/2001/XMLSchema#string">ENZRXNKFG-712</bp:id>
    <bp:db rdf:datatype="http://www.w3.org/2001/XMLSchema#string">DoraCyc</bp:db>
  </bp:UnificationXref>
  <bp:UnificationXref rdf:ID="UnificationXref26747">
    <bp:id rdf:datatype="http://www.w3.org/2001/XMLSchema#string">Protein-Disulfides</bp:id>
    <bp:db rdf:datatype="http://www.w3.org/2001/XMLSchema#string">DoraCyc</bp:db>
  </bp:UnificationXref>
  <bp:UnificationXref rdf:ID="UnificationXref26746">
    <bp:id rdf:datatype="http://www.w3.org/2001/XMLSchema#string">C02582</bp:id>
    <bp:db rdf:datatype="http://www.w3.org/2001/XMLSchema#string">KEGG</bp:db>
  </bp:UnificationXref>
  <bp:UnificationXref rdf:ID="UnificationXref26745">
    <bp:id rdf:datatype="http://www.w3.org/2001/XMLSchema#string">CHEBI:16249</bp:id>
    <bp:db rdf:datatype="http://www.w3.org/2001/XMLSchema#string">ChEBI</bp:db>
  </bp:UnificationXref>
  <bp:UnificationXref rdf:ID="UnificationXref26740">
    <bp:id rdf:datatype="http://www.w3.org/2001/XMLSchema#string">Alkyl-Hydro-Peroxides</bp:id>
    <bp:db rdf:datatype="http://www.w3.org/2001/XMLSchema#string">DoraCyc</bp:db>
  </bp:UnificationXref>
  <bp:UnificationXref rdf:ID="UnificationXref26739">
    <bp:id rdf:datatype="http://www.w3.org/2001/XMLSchema#string">C15498</bp:id>
    <bp:db rdf:datatype="http://www.w3.org/2001/XMLSchema#string">KEGG</bp:db>
  </bp:UnificationXref>
  <bp:UnificationXref rdf:ID="UnificationXref26736">
    <bp:id rdf:datatype="http://www.w3.org/2001/XMLSchema#string">1.11.1.15-RXN</bp:id>
    <bp:db rdf:datatype="http://www.w3.org/2001/XMLSchema#string">DoraCyc</bp:db>
  </bp:UnificationXref>
  <bp:UnificationXref rdf:ID="UnificationXref26733">
    <bp:id rdf:datatype="http://www.w3.org/2001/XMLSchema#string">GKFG-1110-MONOMER</bp:id>
    <bp:db rdf:datatype="http://www.w3.org/2001/XMLSchema#string">DoraCyc</bp:db>
  </bp:UnificationXref>
  <bp:UnificationXref rdf:ID="UnificationXref26731">
    <bp:id rdf:datatype="http://www.w3.org/2001/XMLSchema#string">ENZRXNKFG-459</bp:id>
    <bp:db rdf:datatype="http://www.w3.org/2001/XMLSchema#string">DoraCyc</bp:db>
  </bp:UnificationXref>
  <bp:UnificationXref rdf:ID="UnificationXref26726">
    <bp:id rdf:datatype="http://www.w3.org/2001/XMLSchema#string">CPD-13993</bp:id>
    <bp:db rdf:datatype="http://www.w3.org/2001/XMLSchema#string">DoraCyc</bp:db>
  </bp:UnificationXref>
  <bp:UnificationXref rdf:ID="UnificationXref26721">
    <bp:id rdf:datatype="http://www.w3.org/2001/XMLSchema#string">CPD-13992</bp:id>
    <bp:db rdf:datatype="http://www.w3.org/2001/XMLSchema#string">DoraCyc</bp:db>
  </bp:UnificationXref>
  <bp:UnificationXref rdf:ID="UnificationXref26716">
    <bp:id rdf:datatype="http://www.w3.org/2001/XMLSchema#string">PHTHALATE</bp:id>
    <bp:db rdf:datatype="http://www.w3.org/2001/XMLSchema#string">DoraCyc</bp:db>
  </bp:UnificationXref>
  <bp:UnificationXref rdf:ID="UnificationXref26715">
    <bp:id rdf:datatype="http://www.w3.org/2001/XMLSchema#string">88-99-3</bp:id>
    <bp:db rdf:datatype="http://www.w3.org/2001/XMLSchema#string">CAS</bp:db>
  </bp:UnificationXref>
  <bp:UnificationXref rdf:ID="UnificationXref26714">
    <bp:id rdf:datatype="http://www.w3.org/2001/XMLSchema#string">5348</bp:id>
    <bp:db rdf:datatype="http://www.w3.org/2001/XMLSchema#string">NCI</bp:db>
  </bp:UnificationXref>
  <bp:UnificationXref rdf:ID="UnificationXref26713">
    <bp:id rdf:datatype="http://www.w3.org/2001/XMLSchema#string">C01606</bp:id>
    <bp:db rdf:datatype="http://www.w3.org/2001/XMLSchema#string">KEGG</bp:db>
  </bp:UnificationXref>
  <bp:UnificationXref rdf:ID="UnificationXref26712">
    <bp:id rdf:datatype="http://www.w3.org/2001/XMLSchema#string">181977</bp:id>
    <bp:db rdf:datatype="http://www.w3.org/2001/XMLSchema#string">PubChem</bp:db>
  </bp:UnificationXref>
  <bp:UnificationXref rdf:ID="UnificationXref26711">
    <bp:id rdf:datatype="http://www.w3.org/2001/XMLSchema#string">CHEBI:17563</bp:id>
    <bp:db rdf:datatype="http://www.w3.org/2001/XMLSchema#string">ChEBI</bp:db>
  </bp:UnificationXref>
  <bp:UnificationXref rdf:ID="UnificationXref26706">
    <bp:id rdf:datatype="http://www.w3.org/2001/XMLSchema#string">CPD-12792</bp:id>
    <bp:db rdf:datatype="http://www.w3.org/2001/XMLSchema#string">DoraCyc</bp:db>
  </bp:UnificationXref>
  <bp:UnificationXref rdf:ID="UnificationXref26705">
    <bp:id rdf:datatype="http://www.w3.org/2001/XMLSchema#string">16823-51-1</bp:id>
    <bp:db rdf:datatype="http://www.w3.org/2001/XMLSchema#string">CAS</bp:db>
  </bp:UnificationXref>
  <bp:UnificationXref rdf:ID="UnificationXref26703">
    <bp:id rdf:datatype="http://www.w3.org/2001/XMLSchema#string">RXN-11813</bp:id>
    <bp:db rdf:datatype="http://www.w3.org/2001/XMLSchema#string">DoraCyc</bp:db>
  </bp:UnificationXref>
  <bp:UnificationXref rdf:ID="UnificationXref26700">
    <bp:id rdf:datatype="http://www.w3.org/2001/XMLSchema#string">CATAL-RXN</bp:id>
    <bp:db rdf:datatype="http://www.w3.org/2001/XMLSchema#string">DoraCyc</bp:db>
  </bp:UnificationXref>
  <bp:UnificationXref rdf:ID="UnificationXref26698">
    <bp:id rdf:datatype="http://www.w3.org/2001/XMLSchema#string">1.13.11.25-RXN</bp:id>
    <bp:db rdf:datatype="http://www.w3.org/2001/XMLSchema#string">DoraCyc</bp:db>
  </bp:UnificationXref>
  <bp:UnificationXref rdf:ID="UnificationXref26696">
    <bp:id rdf:datatype="http://www.w3.org/2001/XMLSchema#string">ARGININE-2-MONOOXYGENASE-RXN</bp:id>
    <bp:db rdf:datatype="http://www.w3.org/2001/XMLSchema#string">DoraCyc</bp:db>
  </bp:UnificationXref>
  <bp:UnificationXref rdf:ID="UnificationXref26691">
    <bp:id rdf:datatype="http://www.w3.org/2001/XMLSchema#string">CPD-13887</bp:id>
    <bp:db rdf:datatype="http://www.w3.org/2001/XMLSchema#string">DoraCyc</bp:db>
  </bp:UnificationXref>
  <bp:UnificationXref rdf:ID="UnificationXref26689">
    <bp:id rdf:datatype="http://www.w3.org/2001/XMLSchema#string">RXN-12848</bp:id>
    <bp:db rdf:datatype="http://www.w3.org/2001/XMLSchema#string">DoraCyc</bp:db>
  </bp:UnificationXref>
  <bp:UnificationXref rdf:ID="UnificationXref26684">
    <bp:id rdf:datatype="http://www.w3.org/2001/XMLSchema#string">CPD-13680</bp:id>
    <bp:db rdf:datatype="http://www.w3.org/2001/XMLSchema#string">DoraCyc</bp:db>
  </bp:UnificationXref>
  <bp:UnificationXref rdf:ID="UnificationXref26679">
    <bp:id rdf:datatype="http://www.w3.org/2001/XMLSchema#string">CPD-13704</bp:id>
    <bp:db rdf:datatype="http://www.w3.org/2001/XMLSchema#string">DoraCyc</bp:db>
  </bp:UnificationXref>
  <bp:UnificationXref rdf:ID="UnificationXref26677">
    <bp:id rdf:datatype="http://www.w3.org/2001/XMLSchema#string">RXN-12691</bp:id>
    <bp:db rdf:datatype="http://www.w3.org/2001/XMLSchema#string">DoraCyc</bp:db>
  </bp:UnificationXref>
  <bp:UnificationXref rdf:ID="UnificationXref26672">
    <bp:id rdf:datatype="http://www.w3.org/2001/XMLSchema#string">CPD-13796</bp:id>
    <bp:db rdf:datatype="http://www.w3.org/2001/XMLSchema#string">DoraCyc</bp:db>
  </bp:UnificationXref>
  <bp:UnificationXref rdf:ID="UnificationXref26670">
    <bp:id rdf:datatype="http://www.w3.org/2001/XMLSchema#string">RXN-12788</bp:id>
    <bp:db rdf:datatype="http://www.w3.org/2001/XMLSchema#string">DoraCyc</bp:db>
  </bp:UnificationXref>
  <bp:UnificationXref rdf:ID="UnificationXref26665">
    <bp:id rdf:datatype="http://www.w3.org/2001/XMLSchema#string">CPD-13709</bp:id>
    <bp:db rdf:datatype="http://www.w3.org/2001/XMLSchema#string">DoraCyc</bp:db>
  </bp:UnificationXref>
  <bp:UnificationXref rdf:ID="UnificationXref26660">
    <bp:id rdf:datatype="http://www.w3.org/2001/XMLSchema#string">FMNH2</bp:id>
    <bp:db rdf:datatype="http://www.w3.org/2001/XMLSchema#string">DoraCyc</bp:db>
  </bp:UnificationXref>
  <bp:UnificationXref rdf:ID="UnificationXref26659">
    <bp:id rdf:datatype="http://www.w3.org/2001/XMLSchema#string">C01847</bp:id>
    <bp:db rdf:datatype="http://www.w3.org/2001/XMLSchema#string">KEGG</bp:db>
  </bp:UnificationXref>
  <bp:UnificationXref rdf:ID="UnificationXref26658">
    <bp:id rdf:datatype="http://www.w3.org/2001/XMLSchema#string">44229161</bp:id>
    <bp:db rdf:datatype="http://www.w3.org/2001/XMLSchema#string">PubChem</bp:db>
  </bp:UnificationXref>
  <bp:UnificationXref rdf:ID="UnificationXref26657">
    <bp:id rdf:datatype="http://www.w3.org/2001/XMLSchema#string">5666-16-0</bp:id>
    <bp:db rdf:datatype="http://www.w3.org/2001/XMLSchema#string">CAS</bp:db>
  </bp:UnificationXref>
  <bp:UnificationXref rdf:ID="UnificationXref26656">
    <bp:id rdf:datatype="http://www.w3.org/2001/XMLSchema#string">CHEBI:57618</bp:id>
    <bp:db rdf:datatype="http://www.w3.org/2001/XMLSchema#string">ChEBI</bp:db>
  </bp:UnificationXref>
  <bp:UnificationXref rdf:ID="UnificationXref26651">
    <bp:id rdf:datatype="http://www.w3.org/2001/XMLSchema#string">CPD-13708</bp:id>
    <bp:db rdf:datatype="http://www.w3.org/2001/XMLSchema#string">DoraCyc</bp:db>
  </bp:UnificationXref>
  <bp:UnificationXref rdf:ID="UnificationXref26650">
    <bp:id rdf:datatype="http://www.w3.org/2001/XMLSchema#string">440483</bp:id>
    <bp:db rdf:datatype="http://www.w3.org/2001/XMLSchema#string">PubChem</bp:db>
  </bp:UnificationXref>
  <bp:UnificationXref rdf:ID="UnificationXref26649">
    <bp:id rdf:datatype="http://www.w3.org/2001/XMLSchema#string">CHEBI:15896</bp:id>
    <bp:db rdf:datatype="http://www.w3.org/2001/XMLSchema#string">ChEBI</bp:db>
  </bp:UnificationXref>
  <bp:UnificationXref rdf:ID="UnificationXref26648">
    <bp:id rdf:datatype="http://www.w3.org/2001/XMLSchema#string">C04793</bp:id>
    <bp:db rdf:datatype="http://www.w3.org/2001/XMLSchema#string">KEGG</bp:db>
  </bp:UnificationXref>
  <bp:UnificationXref rdf:ID="UnificationXref26646">
    <bp:id rdf:datatype="http://www.w3.org/2001/XMLSchema#string">RXN-12717</bp:id>
    <bp:db rdf:datatype="http://www.w3.org/2001/XMLSchema#string">DoraCyc</bp:db>
  </bp:UnificationXref>
  <bp:UnificationXref rdf:ID="UnificationXref26643">
    <bp:id rdf:datatype="http://www.w3.org/2001/XMLSchema#string">GKFG-609-MONOMER</bp:id>
    <bp:db rdf:datatype="http://www.w3.org/2001/XMLSchema#string">DoraCyc</bp:db>
  </bp:UnificationXref>
  <bp:UnificationXref rdf:ID="UnificationXref26641">
    <bp:id rdf:datatype="http://www.w3.org/2001/XMLSchema#string">ENZRXNKFG-728</bp:id>
    <bp:db rdf:datatype="http://www.w3.org/2001/XMLSchema#string">DoraCyc</bp:db>
  </bp:UnificationXref>
  <bp:UnificationXref rdf:ID="UnificationXref26636">
    <bp:id rdf:datatype="http://www.w3.org/2001/XMLSchema#string">SUPER-OXIDE</bp:id>
    <bp:db rdf:datatype="http://www.w3.org/2001/XMLSchema#string">DoraCyc</bp:db>
  </bp:UnificationXref>
  <bp:UnificationXref rdf:ID="UnificationXref26635">
    <bp:id rdf:datatype="http://www.w3.org/2001/XMLSchema#string">C00704</bp:id>
    <bp:db rdf:datatype="http://www.w3.org/2001/XMLSchema#string">KEGG</bp:db>
  </bp:UnificationXref>
  <bp:UnificationXref rdf:ID="UnificationXref26634">
    <bp:id rdf:datatype="http://www.w3.org/2001/XMLSchema#string">25202496</bp:id>
    <bp:db rdf:datatype="http://www.w3.org/2001/XMLSchema#string">PubChem</bp:db>
  </bp:UnificationXref>
  <bp:UnificationXref rdf:ID="UnificationXref26632">
    <bp:id rdf:datatype="http://www.w3.org/2001/XMLSchema#string">SUPEROX-DISMUT-RXN</bp:id>
    <bp:db rdf:datatype="http://www.w3.org/2001/XMLSchema#string">DoraCyc</bp:db>
  </bp:UnificationXref>
  <bp:UnificationXref rdf:ID="UnificationXref26630">
    <bp:id rdf:datatype="http://www.w3.org/2001/XMLSchema#string">ENZRXNKFG-67</bp:id>
    <bp:db rdf:datatype="http://www.w3.org/2001/XMLSchema#string">DoraCyc</bp:db>
  </bp:UnificationXref>
  <bp:UnificationXref rdf:ID="UnificationXref26628">
    <bp:id rdf:datatype="http://www.w3.org/2001/XMLSchema#string">ISPH2-RXN</bp:id>
    <bp:db rdf:datatype="http://www.w3.org/2001/XMLSchema#string">DoraCyc</bp:db>
  </bp:UnificationXref>
  <bp:UnificationXref rdf:ID="UnificationXref26625">
    <bp:id rdf:datatype="http://www.w3.org/2001/XMLSchema#string">GKFG-1862-MONOMER</bp:id>
    <bp:db rdf:datatype="http://www.w3.org/2001/XMLSchema#string">DoraCyc</bp:db>
  </bp:UnificationXref>
  <bp:UnificationXref rdf:ID="UnificationXref26623">
    <bp:id rdf:datatype="http://www.w3.org/2001/XMLSchema#string">ENZRXNKFG-68</bp:id>
    <bp:db rdf:datatype="http://www.w3.org/2001/XMLSchema#string">DoraCyc</bp:db>
  </bp:UnificationXref>
  <bp:UnificationXref rdf:ID="UnificationXref26618">
    <bp:id rdf:datatype="http://www.w3.org/2001/XMLSchema#string">HYDROXY-METHYL-BUTENYL-DIP</bp:id>
    <bp:db rdf:datatype="http://www.w3.org/2001/XMLSchema#string">DoraCyc</bp:db>
  </bp:UnificationXref>
  <bp:UnificationXref rdf:ID="UnificationXref26617">
    <bp:id rdf:datatype="http://www.w3.org/2001/XMLSchema#string">C11811</bp:id>
    <bp:db rdf:datatype="http://www.w3.org/2001/XMLSchema#string">KEGG</bp:db>
  </bp:UnificationXref>
  <bp:UnificationXref rdf:ID="UnificationXref26616">
    <bp:id rdf:datatype="http://www.w3.org/2001/XMLSchema#string">21597501</bp:id>
    <bp:db rdf:datatype="http://www.w3.org/2001/XMLSchema#string">PubChem</bp:db>
  </bp:UnificationXref>
  <bp:UnificationXref rdf:ID="UnificationXref26615">
    <bp:id rdf:datatype="http://www.w3.org/2001/XMLSchema#string">CHEBI:128753</bp:id>
    <bp:db rdf:datatype="http://www.w3.org/2001/XMLSchema#string">ChEBI</bp:db>
  </bp:UnificationXref>
  <bp:UnificationXref rdf:ID="UnificationXref26613">
    <bp:id rdf:datatype="http://www.w3.org/2001/XMLSchema#string">RXN0-884</bp:id>
    <bp:db rdf:datatype="http://www.w3.org/2001/XMLSchema#string">DoraCyc</bp:db>
  </bp:UnificationXref>
  <bp:UnificationXref rdf:ID="UnificationXref26608">
    <bp:id rdf:datatype="http://www.w3.org/2001/XMLSchema#string">CPD-13888</bp:id>
    <bp:db rdf:datatype="http://www.w3.org/2001/XMLSchema#string">DoraCyc</bp:db>
  </bp:UnificationXref>
  <bp:UnificationXref rdf:ID="UnificationXref26606">
    <bp:id rdf:datatype="http://www.w3.org/2001/XMLSchema#string">RXN-12849</bp:id>
    <bp:db rdf:datatype="http://www.w3.org/2001/XMLSchema#string">DoraCyc</bp:db>
  </bp:UnificationXref>
  <bp:UnificationXref rdf:ID="UnificationXref26604">
    <bp:id rdf:datatype="http://www.w3.org/2001/XMLSchema#string">RXN-12736</bp:id>
    <bp:db rdf:datatype="http://www.w3.org/2001/XMLSchema#string">DoraCyc</bp:db>
  </bp:UnificationXref>
  <bp:UnificationXref rdf:ID="UnificationXref26601">
    <bp:id rdf:datatype="http://www.w3.org/2001/XMLSchema#string">GKFG-1666-MONOMER</bp:id>
    <bp:db rdf:datatype="http://www.w3.org/2001/XMLSchema#string">DoraCyc</bp:db>
  </bp:UnificationXref>
  <bp:UnificationXref rdf:ID="UnificationXref26599">
    <bp:id rdf:datatype="http://www.w3.org/2001/XMLSchema#string">ENZRXNKFG-187</bp:id>
    <bp:db rdf:datatype="http://www.w3.org/2001/XMLSchema#string">DoraCyc</bp:db>
  </bp:UnificationXref>
  <bp:UnificationXref rdf:ID="UnificationXref26596">
    <bp:id rdf:datatype="http://www.w3.org/2001/XMLSchema#string">GAPOXNPHOSPHN-RXN</bp:id>
    <bp:db rdf:datatype="http://www.w3.org/2001/XMLSchema#string">DoraCyc</bp:db>
  </bp:UnificationXref>
  <bp:UnificationXref rdf:ID="UnificationXref26593">
    <bp:id rdf:datatype="http://www.w3.org/2001/XMLSchema#string">GKFG-1449-MONOMER</bp:id>
    <bp:db rdf:datatype="http://www.w3.org/2001/XMLSchema#string">DoraCyc</bp:db>
  </bp:UnificationXref>
  <bp:UnificationXref rdf:ID="UnificationXref26591">
    <bp:id rdf:datatype="http://www.w3.org/2001/XMLSchema#string">ENZRXNKFG-297</bp:id>
    <bp:db rdf:datatype="http://www.w3.org/2001/XMLSchema#string">DoraCyc</bp:db>
  </bp:UnificationXref>
  <bp:UnificationXref rdf:ID="UnificationXref26589">
    <bp:id rdf:datatype="http://www.w3.org/2001/XMLSchema#string">N-ACETYLGLUTPREDUCT-RXN</bp:id>
    <bp:db rdf:datatype="http://www.w3.org/2001/XMLSchema#string">DoraCyc</bp:db>
  </bp:UnificationXref>
  <bp:UnificationXref rdf:ID="UnificationXref26586">
    <bp:id rdf:datatype="http://www.w3.org/2001/XMLSchema#string">GKFG-1235-MONOMER</bp:id>
    <bp:db rdf:datatype="http://www.w3.org/2001/XMLSchema#string">DoraCyc</bp:db>
  </bp:UnificationXref>
  <bp:UnificationXref rdf:ID="UnificationXref26584">
    <bp:id rdf:datatype="http://www.w3.org/2001/XMLSchema#string">ENZRXNKFG-402</bp:id>
    <bp:db rdf:datatype="http://www.w3.org/2001/XMLSchema#string">DoraCyc</bp:db>
  </bp:UnificationXref>
  <bp:UnificationXref rdf:ID="UnificationXref26582">
    <bp:id rdf:datatype="http://www.w3.org/2001/XMLSchema#string">RXN0-5293</bp:id>
    <bp:db rdf:datatype="http://www.w3.org/2001/XMLSchema#string">DoraCyc</bp:db>
  </bp:UnificationXref>
  <bp:UnificationXref rdf:ID="UnificationXref26579">
    <bp:id rdf:datatype="http://www.w3.org/2001/XMLSchema#string">GKFG-1112-MONOMER</bp:id>
    <bp:db rdf:datatype="http://www.w3.org/2001/XMLSchema#string">DoraCyc</bp:db>
  </bp:UnificationXref>
  <bp:UnificationXref rdf:ID="UnificationXref26577">
    <bp:id rdf:datatype="http://www.w3.org/2001/XMLSchema#string">ENZRXNKFG-458</bp:id>
    <bp:db rdf:datatype="http://www.w3.org/2001/XMLSchema#string">DoraCyc</bp:db>
  </bp:UnificationXref>
  <bp:UnificationXref rdf:ID="UnificationXref26574">
    <bp:id rdf:datatype="http://www.w3.org/2001/XMLSchema#string">ACETALD-DEHYDROG-RXN</bp:id>
    <bp:db rdf:datatype="http://www.w3.org/2001/XMLSchema#string">DoraCyc</bp:db>
  </bp:UnificationXref>
  <bp:UnificationXref rdf:ID="UnificationXref26571">
    <bp:id rdf:datatype="http://www.w3.org/2001/XMLSchema#string">GKFG-1103-MONOMER</bp:id>
    <bp:db rdf:datatype="http://www.w3.org/2001/XMLSchema#string">DoraCyc</bp:db>
  </bp:UnificationXref>
  <bp:UnificationXref rdf:ID="UnificationXref26569">
    <bp:id rdf:datatype="http://www.w3.org/2001/XMLSchema#string">ENZRXNKFG-460</bp:id>
    <bp:db rdf:datatype="http://www.w3.org/2001/XMLSchema#string">DoraCyc</bp:db>
  </bp:UnificationXref>
  <bp:UnificationXref rdf:ID="UnificationXref26567">
    <bp:id rdf:datatype="http://www.w3.org/2001/XMLSchema#string">ASPARTATE-SEMIALDEHYDE-DEHYDROGENASE-RXN</bp:id>
    <bp:db rdf:datatype="http://www.w3.org/2001/XMLSchema#string">DoraCyc</bp:db>
  </bp:UnificationXref>
  <bp:UnificationXref rdf:ID="UnificationXref26565">
    <bp:id rdf:datatype="http://www.w3.org/2001/XMLSchema#string">ENZRXNKFG-509</bp:id>
    <bp:db rdf:datatype="http://www.w3.org/2001/XMLSchema#string">DoraCyc</bp:db>
  </bp:UnificationXref>
  <bp:UnificationXref rdf:ID="UnificationXref26563">
    <bp:id rdf:datatype="http://www.w3.org/2001/XMLSchema#string">GLYCERALDEHYDE-DEHYDRO-RXN</bp:id>
    <bp:db rdf:datatype="http://www.w3.org/2001/XMLSchema#string">DoraCyc</bp:db>
  </bp:UnificationXref>
  <bp:UnificationXref rdf:ID="UnificationXref26561">
    <bp:id rdf:datatype="http://www.w3.org/2001/XMLSchema#string">ENZRXNKFG-510</bp:id>
    <bp:db rdf:datatype="http://www.w3.org/2001/XMLSchema#string">DoraCyc</bp:db>
  </bp:UnificationXref>
  <bp:UnificationXref rdf:ID="UnificationXref26556">
    <bp:id rdf:datatype="http://www.w3.org/2001/XMLSchema#string">CPD-782</bp:id>
    <bp:db rdf:datatype="http://www.w3.org/2001/XMLSchema#string">DoraCyc</bp:db>
  </bp:UnificationXref>
  <bp:UnificationXref rdf:ID="UnificationXref26555">
    <bp:id rdf:datatype="http://www.w3.org/2001/XMLSchema#string">102-32-9</bp:id>
    <bp:db rdf:datatype="http://www.w3.org/2001/XMLSchema#string">CAS</bp:db>
  </bp:UnificationXref>
  <bp:UnificationXref rdf:ID="UnificationXref26554">
    <bp:id rdf:datatype="http://www.w3.org/2001/XMLSchema#string">C01161</bp:id>
    <bp:db rdf:datatype="http://www.w3.org/2001/XMLSchema#string">KEGG</bp:db>
  </bp:UnificationXref>
  <bp:UnificationXref rdf:ID="UnificationXref26553">
    <bp:id rdf:datatype="http://www.w3.org/2001/XMLSchema#string">CHEBI:17612</bp:id>
    <bp:db rdf:datatype="http://www.w3.org/2001/XMLSchema#string">ChEBI</bp:db>
  </bp:UnificationXref>
  <bp:UnificationXref rdf:ID="UnificationXref26552">
    <bp:id rdf:datatype="http://www.w3.org/2001/XMLSchema#string">5460350</bp:id>
    <bp:db rdf:datatype="http://www.w3.org/2001/XMLSchema#string">PubChem</bp:db>
  </bp:UnificationXref>
  <bp:UnificationXref rdf:ID="UnificationXref26547">
    <bp:id rdf:datatype="http://www.w3.org/2001/XMLSchema#string">34-DIHYDROXYPHENYLACETALDEHYDE</bp:id>
    <bp:db rdf:datatype="http://www.w3.org/2001/XMLSchema#string">DoraCyc</bp:db>
  </bp:UnificationXref>
  <bp:UnificationXref rdf:ID="UnificationXref26546">
    <bp:id rdf:datatype="http://www.w3.org/2001/XMLSchema#string">C04043</bp:id>
    <bp:db rdf:datatype="http://www.w3.org/2001/XMLSchema#string">KEGG</bp:db>
  </bp:UnificationXref>
  <bp:UnificationXref rdf:ID="UnificationXref26545">
    <bp:id rdf:datatype="http://www.w3.org/2001/XMLSchema#string">119219</bp:id>
    <bp:db rdf:datatype="http://www.w3.org/2001/XMLSchema#string">PubChem</bp:db>
  </bp:UnificationXref>
  <bp:UnificationXref rdf:ID="UnificationXref26544">
    <bp:id rdf:datatype="http://www.w3.org/2001/XMLSchema#string">CHEBI:27978</bp:id>
    <bp:db rdf:datatype="http://www.w3.org/2001/XMLSchema#string">ChEBI</bp:db>
  </bp:UnificationXref>
  <bp:UnificationXref rdf:ID="UnificationXref26542">
    <bp:id rdf:datatype="http://www.w3.org/2001/XMLSchema#string">RXN6666-5</bp:id>
    <bp:db rdf:datatype="http://www.w3.org/2001/XMLSchema#string">DoraCyc</bp:db>
  </bp:UnificationXref>
  <bp:UnificationXref rdf:ID="UnificationXref26540">
    <bp:id rdf:datatype="http://www.w3.org/2001/XMLSchema#string">ENZRXNKFG-511</bp:id>
    <bp:db rdf:datatype="http://www.w3.org/2001/XMLSchema#string">DoraCyc</bp:db>
  </bp:UnificationXref>
  <bp:UnificationXref rdf:ID="UnificationXref26538">
    <bp:id rdf:datatype="http://www.w3.org/2001/XMLSchema#string">RXN66-3</bp:id>
    <bp:db rdf:datatype="http://www.w3.org/2001/XMLSchema#string">DoraCyc</bp:db>
  </bp:UnificationXref>
  <bp:UnificationXref rdf:ID="UnificationXref26536">
    <bp:id rdf:datatype="http://www.w3.org/2001/XMLSchema#string">ENZRXNKFG-512</bp:id>
    <bp:db rdf:datatype="http://www.w3.org/2001/XMLSchema#string">DoraCyc</bp:db>
  </bp:UnificationXref>
  <bp:UnificationXref rdf:ID="UnificationXref26534">
    <bp:id rdf:datatype="http://www.w3.org/2001/XMLSchema#string">RXN-12331</bp:id>
    <bp:db rdf:datatype="http://www.w3.org/2001/XMLSchema#string">DoraCyc</bp:db>
  </bp:UnificationXref>
  <bp:UnificationXref rdf:ID="UnificationXref26532">
    <bp:id rdf:datatype="http://www.w3.org/2001/XMLSchema#string">ENZRXNKFG-513</bp:id>
    <bp:db rdf:datatype="http://www.w3.org/2001/XMLSchema#string">DoraCyc</bp:db>
  </bp:UnificationXref>
  <bp:UnificationXref rdf:ID="UnificationXref26527">
    <bp:id rdf:datatype="http://www.w3.org/2001/XMLSchema#string">SS-DIMETHYL-BETA-PROPIOTHETIN</bp:id>
    <bp:db rdf:datatype="http://www.w3.org/2001/XMLSchema#string">DoraCyc</bp:db>
  </bp:UnificationXref>
  <bp:UnificationXref rdf:ID="UnificationXref26526">
    <bp:id rdf:datatype="http://www.w3.org/2001/XMLSchema#string">7314-30-9</bp:id>
    <bp:db rdf:datatype="http://www.w3.org/2001/XMLSchema#string">CAS</bp:db>
  </bp:UnificationXref>
  <bp:UnificationXref rdf:ID="UnificationXref26525">
    <bp:id rdf:datatype="http://www.w3.org/2001/XMLSchema#string">C04022</bp:id>
    <bp:db rdf:datatype="http://www.w3.org/2001/XMLSchema#string">KEGG</bp:db>
  </bp:UnificationXref>
  <bp:UnificationXref rdf:ID="UnificationXref26524">
    <bp:id rdf:datatype="http://www.w3.org/2001/XMLSchema#string">CHEBI:16457</bp:id>
    <bp:db rdf:datatype="http://www.w3.org/2001/XMLSchema#string">ChEBI</bp:db>
  </bp:UnificationXref>
  <bp:UnificationXref rdf:ID="UnificationXref26523">
    <bp:id rdf:datatype="http://www.w3.org/2001/XMLSchema#string">23736</bp:id>
    <bp:db rdf:datatype="http://www.w3.org/2001/XMLSchema#string">PubChem</bp:db>
  </bp:UnificationXref>
  <bp:UnificationXref rdf:ID="UnificationXref26518">
    <bp:id rdf:datatype="http://www.w3.org/2001/XMLSchema#string">CPD-10472</bp:id>
    <bp:db rdf:datatype="http://www.w3.org/2001/XMLSchema#string">DoraCyc</bp:db>
  </bp:UnificationXref>
  <bp:UnificationXref rdf:ID="UnificationXref26517">
    <bp:id rdf:datatype="http://www.w3.org/2001/XMLSchema#string">19824238</bp:id>
    <bp:db rdf:datatype="http://www.w3.org/2001/XMLSchema#string">PubChem</bp:db>
  </bp:UnificationXref>
  <bp:UnificationXref rdf:ID="UnificationXref26515">
    <bp:id rdf:datatype="http://www.w3.org/2001/XMLSchema#string">RXN-9758</bp:id>
    <bp:db rdf:datatype="http://www.w3.org/2001/XMLSchema#string">DoraCyc</bp:db>
  </bp:UnificationXref>
  <bp:UnificationXref rdf:ID="UnificationXref26513">
    <bp:id rdf:datatype="http://www.w3.org/2001/XMLSchema#string">ENZRXNKFG-514</bp:id>
    <bp:db rdf:datatype="http://www.w3.org/2001/XMLSchema#string">DoraCyc</bp:db>
  </bp:UnificationXref>
  <bp:UnificationXref rdf:ID="UnificationXref26508">
    <bp:id rdf:datatype="http://www.w3.org/2001/XMLSchema#string">CPD-12585</bp:id>
    <bp:db rdf:datatype="http://www.w3.org/2001/XMLSchema#string">DoraCyc</bp:db>
  </bp:UnificationXref>
  <bp:UnificationXref rdf:ID="UnificationXref26507">
    <bp:id rdf:datatype="http://www.w3.org/2001/XMLSchema#string">CHEBI:387229</bp:id>
    <bp:db rdf:datatype="http://www.w3.org/2001/XMLSchema#string">ChEBI</bp:db>
  </bp:UnificationXref>
  <bp:UnificationXref rdf:ID="UnificationXref26506">
    <bp:id rdf:datatype="http://www.w3.org/2001/XMLSchema#string">C16502</bp:id>
    <bp:db rdf:datatype="http://www.w3.org/2001/XMLSchema#string">KEGG</bp:db>
  </bp:UnificationXref>
  <bp:UnificationXref rdf:ID="UnificationXref26505">
    <bp:id rdf:datatype="http://www.w3.org/2001/XMLSchema#string">21895630</bp:id>
    <bp:db rdf:datatype="http://www.w3.org/2001/XMLSchema#string">PubChem</bp:db>
  </bp:UnificationXref>
  <bp:UnificationXref rdf:ID="UnificationXref26500">
    <bp:id rdf:datatype="http://www.w3.org/2001/XMLSchema#string">2-TRANS6-TRANS-FARNESAL</bp:id>
    <bp:db rdf:datatype="http://www.w3.org/2001/XMLSchema#string">DoraCyc</bp:db>
  </bp:UnificationXref>
  <bp:UnificationXref rdf:ID="UnificationXref26499">
    <bp:id rdf:datatype="http://www.w3.org/2001/XMLSchema#string">CHEBI:15894</bp:id>
    <bp:db rdf:datatype="http://www.w3.org/2001/XMLSchema#string">ChEBI</bp:db>
  </bp:UnificationXref>
  <bp:UnificationXref rdf:ID="UnificationXref26498">
    <bp:id rdf:datatype="http://www.w3.org/2001/XMLSchema#string">C03461</bp:id>
    <bp:db rdf:datatype="http://www.w3.org/2001/XMLSchema#string">KEGG</bp:db>
  </bp:UnificationXref>
  <bp:UnificationXref rdf:ID="UnificationXref26497">
    <bp:id rdf:datatype="http://www.w3.org/2001/XMLSchema#string">5280598</bp:id>
    <bp:db rdf:datatype="http://www.w3.org/2001/XMLSchema#string">PubChem</bp:db>
  </bp:UnificationXref>
  <bp:UnificationXref rdf:ID="UnificationXref26495">
    <bp:id rdf:datatype="http://www.w3.org/2001/XMLSchema#string">RXN-11619</bp:id>
    <bp:db rdf:datatype="http://www.w3.org/2001/XMLSchema#string">DoraCyc</bp:db>
  </bp:UnificationXref>
  <bp:UnificationXref rdf:ID="UnificationXref26493">
    <bp:id rdf:datatype="http://www.w3.org/2001/XMLSchema#string">ENZRXNKFG-515</bp:id>
    <bp:db rdf:datatype="http://www.w3.org/2001/XMLSchema#string">DoraCyc</bp:db>
  </bp:UnificationXref>
  <bp:UnificationXref rdf:ID="UnificationXref26488">
    <bp:id rdf:datatype="http://www.w3.org/2001/XMLSchema#string">VANILLYL_MANDELATE</bp:id>
    <bp:db rdf:datatype="http://www.w3.org/2001/XMLSchema#string">DoraCyc</bp:db>
  </bp:UnificationXref>
  <bp:UnificationXref rdf:ID="UnificationXref26487">
    <bp:id rdf:datatype="http://www.w3.org/2001/XMLSchema#string">55-10-7</bp:id>
    <bp:db rdf:datatype="http://www.w3.org/2001/XMLSchema#string">CAS</bp:db>
  </bp:UnificationXref>
  <bp:UnificationXref rdf:ID="UnificationXref26486">
    <bp:id rdf:datatype="http://www.w3.org/2001/XMLSchema#string">C05584</bp:id>
    <bp:db rdf:datatype="http://www.w3.org/2001/XMLSchema#string">KEGG</bp:db>
  </bp:UnificationXref>
  <bp:UnificationXref rdf:ID="UnificationXref26485">
    <bp:id rdf:datatype="http://www.w3.org/2001/XMLSchema#string">23615482</bp:id>
    <bp:db rdf:datatype="http://www.w3.org/2001/XMLSchema#string">PubChem</bp:db>
  </bp:UnificationXref>
  <bp:UnificationXref rdf:ID="UnificationXref26484">
    <bp:id rdf:datatype="http://www.w3.org/2001/XMLSchema#string">CHEBI:27622</bp:id>
    <bp:db rdf:datatype="http://www.w3.org/2001/XMLSchema#string">ChEBI</bp:db>
  </bp:UnificationXref>
  <bp:UnificationXref rdf:ID="UnificationXref26479">
    <bp:id rdf:datatype="http://www.w3.org/2001/XMLSchema#string">CPD-11876</bp:id>
    <bp:db rdf:datatype="http://www.w3.org/2001/XMLSchema#string">DoraCyc</bp:db>
  </bp:UnificationXref>
  <bp:UnificationXref rdf:ID="UnificationXref26478">
    <bp:id rdf:datatype="http://www.w3.org/2001/XMLSchema#string">440729</bp:id>
    <bp:db rdf:datatype="http://www.w3.org/2001/XMLSchema#string">PubChem</bp:db>
  </bp:UnificationXref>
  <bp:UnificationXref rdf:ID="UnificationXref26477">
    <bp:id rdf:datatype="http://www.w3.org/2001/XMLSchema#string">C05583</bp:id>
    <bp:db rdf:datatype="http://www.w3.org/2001/XMLSchema#string">KEGG</bp:db>
  </bp:UnificationXref>
  <bp:UnificationXref rdf:ID="UnificationXref26475">
    <bp:id rdf:datatype="http://www.w3.org/2001/XMLSchema#string">RXN-10917</bp:id>
    <bp:db rdf:datatype="http://www.w3.org/2001/XMLSchema#string">DoraCyc</bp:db>
  </bp:UnificationXref>
  <bp:UnificationXref rdf:ID="UnificationXref26473">
    <bp:id rdf:datatype="http://www.w3.org/2001/XMLSchema#string">ENZRXNKFG-516</bp:id>
    <bp:db rdf:datatype="http://www.w3.org/2001/XMLSchema#string">DoraCyc</bp:db>
  </bp:UnificationXref>
  <bp:UnificationXref rdf:ID="UnificationXref26468">
    <bp:id rdf:datatype="http://www.w3.org/2001/XMLSchema#string">CPD-11879</bp:id>
    <bp:db rdf:datatype="http://www.w3.org/2001/XMLSchema#string">DoraCyc</bp:db>
  </bp:UnificationXref>
  <bp:UnificationXref rdf:ID="UnificationXref26467">
    <bp:id rdf:datatype="http://www.w3.org/2001/XMLSchema#string">85782</bp:id>
    <bp:db rdf:datatype="http://www.w3.org/2001/XMLSchema#string">PubChem</bp:db>
  </bp:UnificationXref>
  <bp:UnificationXref rdf:ID="UnificationXref26466">
    <bp:id rdf:datatype="http://www.w3.org/2001/XMLSchema#string">C05580</bp:id>
    <bp:db rdf:datatype="http://www.w3.org/2001/XMLSchema#string">KEGG</bp:db>
  </bp:UnificationXref>
  <bp:UnificationXref rdf:ID="UnificationXref26465">
    <bp:id rdf:datatype="http://www.w3.org/2001/XMLSchema#string">CHEBI:27637</bp:id>
    <bp:db rdf:datatype="http://www.w3.org/2001/XMLSchema#string">ChEBI</bp:db>
  </bp:UnificationXref>
  <bp:UnificationXref rdf:ID="UnificationXref26460">
    <bp:id rdf:datatype="http://www.w3.org/2001/XMLSchema#string">DIHYDROXYPHENYLGLYCOLALDEHYDE</bp:id>
    <bp:db rdf:datatype="http://www.w3.org/2001/XMLSchema#string">DoraCyc</bp:db>
  </bp:UnificationXref>
  <bp:UnificationXref rdf:ID="UnificationXref26459">
    <bp:id rdf:datatype="http://www.w3.org/2001/XMLSchema#string">C05577</bp:id>
    <bp:db rdf:datatype="http://www.w3.org/2001/XMLSchema#string">KEGG</bp:db>
  </bp:UnificationXref>
  <bp:UnificationXref rdf:ID="UnificationXref26458">
    <bp:id rdf:datatype="http://www.w3.org/2001/XMLSchema#string">151725</bp:id>
    <bp:db rdf:datatype="http://www.w3.org/2001/XMLSchema#string">PubChem</bp:db>
  </bp:UnificationXref>
  <bp:UnificationXref rdf:ID="UnificationXref26457">
    <bp:id rdf:datatype="http://www.w3.org/2001/XMLSchema#string">CHEBI:27852</bp:id>
    <bp:db rdf:datatype="http://www.w3.org/2001/XMLSchema#string">ChEBI</bp:db>
  </bp:UnificationXref>
  <bp:UnificationXref rdf:ID="UnificationXref26455">
    <bp:id rdf:datatype="http://www.w3.org/2001/XMLSchema#string">RXN-10912</bp:id>
    <bp:db rdf:datatype="http://www.w3.org/2001/XMLSchema#string">DoraCyc</bp:db>
  </bp:UnificationXref>
  <bp:UnificationXref rdf:ID="UnificationXref26453">
    <bp:id rdf:datatype="http://www.w3.org/2001/XMLSchema#string">ENZRXNKFG-517</bp:id>
    <bp:db rdf:datatype="http://www.w3.org/2001/XMLSchema#string">DoraCyc</bp:db>
  </bp:UnificationXref>
  <bp:UnificationXref rdf:ID="UnificationXref26448">
    <bp:id rdf:datatype="http://www.w3.org/2001/XMLSchema#string">5-HYDROXYINDOLE_ACETATE</bp:id>
    <bp:db rdf:datatype="http://www.w3.org/2001/XMLSchema#string">DoraCyc</bp:db>
  </bp:UnificationXref>
  <bp:UnificationXref rdf:ID="UnificationXref26447">
    <bp:id rdf:datatype="http://www.w3.org/2001/XMLSchema#string">54-16-0</bp:id>
    <bp:db rdf:datatype="http://www.w3.org/2001/XMLSchema#string">CAS</bp:db>
  </bp:UnificationXref>
  <bp:UnificationXref rdf:ID="UnificationXref26446">
    <bp:id rdf:datatype="http://www.w3.org/2001/XMLSchema#string">C05635</bp:id>
    <bp:db rdf:datatype="http://www.w3.org/2001/XMLSchema#string">KEGG</bp:db>
  </bp:UnificationXref>
  <bp:UnificationXref rdf:ID="UnificationXref26445">
    <bp:id rdf:datatype="http://www.w3.org/2001/XMLSchema#string">3772821</bp:id>
    <bp:db rdf:datatype="http://www.w3.org/2001/XMLSchema#string">PubChem</bp:db>
  </bp:UnificationXref>
  <bp:UnificationXref rdf:ID="UnificationXref26444">
    <bp:id rdf:datatype="http://www.w3.org/2001/XMLSchema#string">CHEBI:62622</bp:id>
    <bp:db rdf:datatype="http://www.w3.org/2001/XMLSchema#string">ChEBI</bp:db>
  </bp:UnificationXref>
  <bp:UnificationXref rdf:ID="UnificationXref26439">
    <bp:id rdf:datatype="http://www.w3.org/2001/XMLSchema#string">5-HYDROXYINDOLE_ACETALDEHYDE</bp:id>
    <bp:db rdf:datatype="http://www.w3.org/2001/XMLSchema#string">DoraCyc</bp:db>
  </bp:UnificationXref>
  <bp:UnificationXref rdf:ID="UnificationXref26438">
    <bp:id rdf:datatype="http://www.w3.org/2001/XMLSchema#string">C05634</bp:id>
    <bp:db rdf:datatype="http://www.w3.org/2001/XMLSchema#string">KEGG</bp:db>
  </bp:UnificationXref>
  <bp:UnificationXref rdf:ID="UnificationXref26437">
    <bp:id rdf:datatype="http://www.w3.org/2001/XMLSchema#string">CHEBI:50157</bp:id>
    <bp:db rdf:datatype="http://www.w3.org/2001/XMLSchema#string">ChEBI</bp:db>
  </bp:UnificationXref>
  <bp:UnificationXref rdf:ID="UnificationXref26436">
    <bp:id rdf:datatype="http://www.w3.org/2001/XMLSchema#string">74688</bp:id>
    <bp:db rdf:datatype="http://www.w3.org/2001/XMLSchema#string">PubChem</bp:db>
  </bp:UnificationXref>
  <bp:UnificationXref rdf:ID="UnificationXref26434">
    <bp:id rdf:datatype="http://www.w3.org/2001/XMLSchema#string">RXN-10780</bp:id>
    <bp:db rdf:datatype="http://www.w3.org/2001/XMLSchema#string">DoraCyc</bp:db>
  </bp:UnificationXref>
  <bp:UnificationXref rdf:ID="UnificationXref26432">
    <bp:id rdf:datatype="http://www.w3.org/2001/XMLSchema#string">ENZRXNKFG-518</bp:id>
    <bp:db rdf:datatype="http://www.w3.org/2001/XMLSchema#string">DoraCyc</bp:db>
  </bp:UnificationXref>
  <bp:UnificationXref rdf:ID="UnificationXref26427">
    <bp:id rdf:datatype="http://www.w3.org/2001/XMLSchema#string">Carboxylates</bp:id>
    <bp:db rdf:datatype="http://www.w3.org/2001/XMLSchema#string">DoraCyc</bp:db>
  </bp:UnificationXref>
  <bp:UnificationXref rdf:ID="UnificationXref26426">
    <bp:id rdf:datatype="http://www.w3.org/2001/XMLSchema#string">CHEBI:29067</bp:id>
    <bp:db rdf:datatype="http://www.w3.org/2001/XMLSchema#string">ChEBI</bp:db>
  </bp:UnificationXref>
  <bp:UnificationXref rdf:ID="UnificationXref26421">
    <bp:id rdf:datatype="http://www.w3.org/2001/XMLSchema#string">Aldehydes</bp:id>
    <bp:db rdf:datatype="http://www.w3.org/2001/XMLSchema#string">DoraCyc</bp:db>
  </bp:UnificationXref>
  <bp:UnificationXref rdf:ID="UnificationXref26420">
    <bp:id rdf:datatype="http://www.w3.org/2001/XMLSchema#string">C00071</bp:id>
    <bp:db rdf:datatype="http://www.w3.org/2001/XMLSchema#string">KEGG</bp:db>
  </bp:UnificationXref>
  <bp:UnificationXref rdf:ID="UnificationXref26419">
    <bp:id rdf:datatype="http://www.w3.org/2001/XMLSchema#string">CHEBI:17478</bp:id>
    <bp:db rdf:datatype="http://www.w3.org/2001/XMLSchema#string">ChEBI</bp:db>
  </bp:UnificationXref>
  <bp:UnificationXref rdf:ID="UnificationXref26418">
    <bp:id rdf:datatype="http://www.w3.org/2001/XMLSchema#string">Aldehyde</bp:id>
    <bp:db rdf:datatype="http://www.w3.org/2001/XMLSchema#string">Wikipedia</bp:db>
  </bp:UnificationXref>
  <bp:UnificationXref rdf:ID="UnificationXref26416">
    <bp:id rdf:datatype="http://www.w3.org/2001/XMLSchema#string">ALDHDEHYDROG-RXN</bp:id>
    <bp:db rdf:datatype="http://www.w3.org/2001/XMLSchema#string">DoraCyc</bp:db>
  </bp:UnificationXref>
  <bp:UnificationXref rdf:ID="UnificationXref26414">
    <bp:id rdf:datatype="http://www.w3.org/2001/XMLSchema#string">ENZRXNKFG-519</bp:id>
    <bp:db rdf:datatype="http://www.w3.org/2001/XMLSchema#string">DoraCyc</bp:db>
  </bp:UnificationXref>
  <bp:UnificationXref rdf:ID="UnificationXref26409">
    <bp:id rdf:datatype="http://www.w3.org/2001/XMLSchema#string">INDOLE_ACETALDEHYDE</bp:id>
    <bp:db rdf:datatype="http://www.w3.org/2001/XMLSchema#string">DoraCyc</bp:db>
  </bp:UnificationXref>
  <bp:UnificationXref rdf:ID="UnificationXref26408">
    <bp:id rdf:datatype="http://www.w3.org/2001/XMLSchema#string">2591-98-2</bp:id>
    <bp:db rdf:datatype="http://www.w3.org/2001/XMLSchema#string">CAS</bp:db>
  </bp:UnificationXref>
  <bp:UnificationXref rdf:ID="UnificationXref26407">
    <bp:id rdf:datatype="http://www.w3.org/2001/XMLSchema#string">C00637</bp:id>
    <bp:db rdf:datatype="http://www.w3.org/2001/XMLSchema#string">KEGG</bp:db>
  </bp:UnificationXref>
  <bp:UnificationXref rdf:ID="UnificationXref26406">
    <bp:id rdf:datatype="http://www.w3.org/2001/XMLSchema#string">CHEBI:18086</bp:id>
    <bp:db rdf:datatype="http://www.w3.org/2001/XMLSchema#string">ChEBI</bp:db>
  </bp:UnificationXref>
  <bp:UnificationXref rdf:ID="UnificationXref26405">
    <bp:id rdf:datatype="http://www.w3.org/2001/XMLSchema#string">800</bp:id>
    <bp:db rdf:datatype="http://www.w3.org/2001/XMLSchema#string">PubChem</bp:db>
  </bp:UnificationXref>
  <bp:UnificationXref rdf:ID="UnificationXref26403">
    <bp:id rdf:datatype="http://www.w3.org/2001/XMLSchema#string">RXN-10715</bp:id>
    <bp:db rdf:datatype="http://www.w3.org/2001/XMLSchema#string">DoraCyc</bp:db>
  </bp:UnificationXref>
  <bp:UnificationXref rdf:ID="UnificationXref26401">
    <bp:id rdf:datatype="http://www.w3.org/2001/XMLSchema#string">ENZRXNKFG-520</bp:id>
    <bp:db rdf:datatype="http://www.w3.org/2001/XMLSchema#string">DoraCyc</bp:db>
  </bp:UnificationXref>
  <bp:UnificationXref rdf:ID="UnificationXref26396">
    <bp:id rdf:datatype="http://www.w3.org/2001/XMLSchema#string">4-IMIDAZOLEACETATE</bp:id>
    <bp:db rdf:datatype="http://www.w3.org/2001/XMLSchema#string">DoraCyc</bp:db>
  </bp:UnificationXref>
  <bp:UnificationXref rdf:ID="UnificationXref26395">
    <bp:id rdf:datatype="http://www.w3.org/2001/XMLSchema#string">C02835</bp:id>
    <bp:db rdf:datatype="http://www.w3.org/2001/XMLSchema#string">KEGG</bp:db>
  </bp:UnificationXref>
  <bp:UnificationXref rdf:ID="UnificationXref26394">
    <bp:id rdf:datatype="http://www.w3.org/2001/XMLSchema#string">4139109</bp:id>
    <bp:db rdf:datatype="http://www.w3.org/2001/XMLSchema#string">PubChem</bp:db>
  </bp:UnificationXref>
  <bp:UnificationXref rdf:ID="UnificationXref26393">
    <bp:id rdf:datatype="http://www.w3.org/2001/XMLSchema#string">CHEBI:57969</bp:id>
    <bp:db rdf:datatype="http://www.w3.org/2001/XMLSchema#string">ChEBI</bp:db>
  </bp:UnificationXref>
  <bp:UnificationXref rdf:ID="UnificationXref26388">
    <bp:id rdf:datatype="http://www.w3.org/2001/XMLSchema#string">IMIDAZOLE_ACETALDEHYDE</bp:id>
    <bp:db rdf:datatype="http://www.w3.org/2001/XMLSchema#string">DoraCyc</bp:db>
  </bp:UnificationXref>
  <bp:UnificationXref rdf:ID="UnificationXref26387">
    <bp:id rdf:datatype="http://www.w3.org/2001/XMLSchema#string">C05130</bp:id>
    <bp:db rdf:datatype="http://www.w3.org/2001/XMLSchema#string">KEGG</bp:db>
  </bp:UnificationXref>
  <bp:UnificationXref rdf:ID="UnificationXref26386">
    <bp:id rdf:datatype="http://www.w3.org/2001/XMLSchema#string">CHEBI:27398</bp:id>
    <bp:db rdf:datatype="http://www.w3.org/2001/XMLSchema#string">ChEBI</bp:db>
  </bp:UnificationXref>
  <bp:UnificationXref rdf:ID="UnificationXref26385">
    <bp:id rdf:datatype="http://www.w3.org/2001/XMLSchema#string">150841</bp:id>
    <bp:db rdf:datatype="http://www.w3.org/2001/XMLSchema#string">PubChem</bp:db>
  </bp:UnificationXref>
  <bp:UnificationXref rdf:ID="UnificationXref26383">
    <bp:id rdf:datatype="http://www.w3.org/2001/XMLSchema#string">RXN-10089</bp:id>
    <bp:db rdf:datatype="http://www.w3.org/2001/XMLSchema#string">DoraCyc</bp:db>
  </bp:UnificationXref>
  <bp:UnificationXref rdf:ID="UnificationXref26378">
    <bp:id rdf:datatype="http://www.w3.org/2001/XMLSchema#string">CPD-371</bp:id>
    <bp:db rdf:datatype="http://www.w3.org/2001/XMLSchema#string">DoraCyc</bp:db>
  </bp:UnificationXref>
  <bp:UnificationXref rdf:ID="UnificationXref26377">
    <bp:id rdf:datatype="http://www.w3.org/2001/XMLSchema#string">124-13-0</bp:id>
    <bp:db rdf:datatype="http://www.w3.org/2001/XMLSchema#string">CAS</bp:db>
  </bp:UnificationXref>
  <bp:UnificationXref rdf:ID="UnificationXref26376">
    <bp:id rdf:datatype="http://www.w3.org/2001/XMLSchema#string">C01545</bp:id>
    <bp:db rdf:datatype="http://www.w3.org/2001/XMLSchema#string">KEGG</bp:db>
  </bp:UnificationXref>
  <bp:UnificationXref rdf:ID="UnificationXref26375">
    <bp:id rdf:datatype="http://www.w3.org/2001/XMLSchema#string">CHEBI:17935</bp:id>
    <bp:db rdf:datatype="http://www.w3.org/2001/XMLSchema#string">ChEBI</bp:db>
  </bp:UnificationXref>
  <bp:UnificationXref rdf:ID="UnificationXref26374">
    <bp:id rdf:datatype="http://www.w3.org/2001/XMLSchema#string">454</bp:id>
    <bp:db rdf:datatype="http://www.w3.org/2001/XMLSchema#string">PubChem</bp:db>
  </bp:UnificationXref>
  <bp:UnificationXref rdf:ID="UnificationXref26372">
    <bp:id rdf:datatype="http://www.w3.org/2001/XMLSchema#string">R222-RXN</bp:id>
    <bp:db rdf:datatype="http://www.w3.org/2001/XMLSchema#string">DoraCyc</bp:db>
  </bp:UnificationXref>
  <bp:UnificationXref rdf:ID="UnificationXref26370">
    <bp:id rdf:datatype="http://www.w3.org/2001/XMLSchema#string">ENZRXNKFG-521</bp:id>
    <bp:db rdf:datatype="http://www.w3.org/2001/XMLSchema#string">DoraCyc</bp:db>
  </bp:UnificationXref>
  <bp:UnificationXref rdf:ID="UnificationXref26365">
    <bp:id rdf:datatype="http://www.w3.org/2001/XMLSchema#string">CPD-6082</bp:id>
    <bp:db rdf:datatype="http://www.w3.org/2001/XMLSchema#string">DoraCyc</bp:db>
  </bp:UnificationXref>
  <bp:UnificationXref rdf:ID="UnificationXref26364">
    <bp:id rdf:datatype="http://www.w3.org/2001/XMLSchema#string">C02229</bp:id>
    <bp:db rdf:datatype="http://www.w3.org/2001/XMLSchema#string">KEGG</bp:db>
  </bp:UnificationXref>
  <bp:UnificationXref rdf:ID="UnificationXref26363">
    <bp:id rdf:datatype="http://www.w3.org/2001/XMLSchema#string">21286229</bp:id>
    <bp:db rdf:datatype="http://www.w3.org/2001/XMLSchema#string">PubChem</bp:db>
  </bp:UnificationXref>
  <bp:UnificationXref rdf:ID="UnificationXref26362">
    <bp:id rdf:datatype="http://www.w3.org/2001/XMLSchema#string">CHEBI:58374</bp:id>
    <bp:db rdf:datatype="http://www.w3.org/2001/XMLSchema#string">ChEBI</bp:db>
  </bp:UnificationXref>
  <bp:UnificationXref rdf:ID="UnificationXref26360">
    <bp:id rdf:datatype="http://www.w3.org/2001/XMLSchema#string">RXN-6382</bp:id>
    <bp:db rdf:datatype="http://www.w3.org/2001/XMLSchema#string">DoraCyc</bp:db>
  </bp:UnificationXref>
  <bp:UnificationXref rdf:ID="UnificationXref26358">
    <bp:id rdf:datatype="http://www.w3.org/2001/XMLSchema#string">ENZRXNKFG-522</bp:id>
    <bp:db rdf:datatype="http://www.w3.org/2001/XMLSchema#string">DoraCyc</bp:db>
  </bp:UnificationXref>
  <bp:UnificationXref rdf:ID="UnificationXref26353">
    <bp:id rdf:datatype="http://www.w3.org/2001/XMLSchema#string">Fatty-Acids</bp:id>
    <bp:db rdf:datatype="http://www.w3.org/2001/XMLSchema#string">DoraCyc</bp:db>
  </bp:UnificationXref>
  <bp:UnificationXref rdf:ID="UnificationXref26352">
    <bp:id rdf:datatype="http://www.w3.org/2001/XMLSchema#string">C00162</bp:id>
    <bp:db rdf:datatype="http://www.w3.org/2001/XMLSchema#string">KEGG</bp:db>
  </bp:UnificationXref>
  <bp:UnificationXref rdf:ID="UnificationXref26351">
    <bp:id rdf:datatype="http://www.w3.org/2001/XMLSchema#string">CHEBI:35366</bp:id>
    <bp:db rdf:datatype="http://www.w3.org/2001/XMLSchema#string">ChEBI</bp:db>
  </bp:UnificationXref>
  <bp:UnificationXref rdf:ID="UnificationXref26350">
    <bp:id rdf:datatype="http://www.w3.org/2001/XMLSchema#string">Fatty_acid</bp:id>
    <bp:db rdf:datatype="http://www.w3.org/2001/XMLSchema#string">Wikipedia</bp:db>
  </bp:UnificationXref>
  <bp:UnificationXref rdf:ID="UnificationXref26345">
    <bp:id rdf:datatype="http://www.w3.org/2001/XMLSchema#string">Fatty-Aldehydes</bp:id>
    <bp:db rdf:datatype="http://www.w3.org/2001/XMLSchema#string">DoraCyc</bp:db>
  </bp:UnificationXref>
  <bp:UnificationXref rdf:ID="UnificationXref26343">
    <bp:id rdf:datatype="http://www.w3.org/2001/XMLSchema#string">RXN-4142</bp:id>
    <bp:db rdf:datatype="http://www.w3.org/2001/XMLSchema#string">DoraCyc</bp:db>
  </bp:UnificationXref>
  <bp:UnificationXref rdf:ID="UnificationXref26341">
    <bp:id rdf:datatype="http://www.w3.org/2001/XMLSchema#string">ENZRXNKFG-523</bp:id>
    <bp:db rdf:datatype="http://www.w3.org/2001/XMLSchema#string">DoraCyc</bp:db>
  </bp:UnificationXref>
  <bp:UnificationXref rdf:ID="UnificationXref26336">
    <bp:id rdf:datatype="http://www.w3.org/2001/XMLSchema#string">CPD-35</bp:id>
    <bp:db rdf:datatype="http://www.w3.org/2001/XMLSchema#string">DoraCyc</bp:db>
  </bp:UnificationXref>
  <bp:UnificationXref rdf:ID="UnificationXref26335">
    <bp:id rdf:datatype="http://www.w3.org/2001/XMLSchema#string">C02946</bp:id>
    <bp:db rdf:datatype="http://www.w3.org/2001/XMLSchema#string">KEGG</bp:db>
  </bp:UnificationXref>
  <bp:UnificationXref rdf:ID="UnificationXref26334">
    <bp:id rdf:datatype="http://www.w3.org/2001/XMLSchema#string">6991994</bp:id>
    <bp:db rdf:datatype="http://www.w3.org/2001/XMLSchema#string">PubChem</bp:db>
  </bp:UnificationXref>
  <bp:UnificationXref rdf:ID="UnificationXref26333">
    <bp:id rdf:datatype="http://www.w3.org/2001/XMLSchema#string">CHEBI:11951</bp:id>
    <bp:db rdf:datatype="http://www.w3.org/2001/XMLSchema#string">ChEBI</bp:db>
  </bp:UnificationXref>
  <bp:UnificationXref rdf:ID="UnificationXref26328">
    <bp:id rdf:datatype="http://www.w3.org/2001/XMLSchema#string">CPD-30</bp:id>
    <bp:db rdf:datatype="http://www.w3.org/2001/XMLSchema#string">DoraCyc</bp:db>
  </bp:UnificationXref>
  <bp:UnificationXref rdf:ID="UnificationXref26327">
    <bp:id rdf:datatype="http://www.w3.org/2001/XMLSchema#string">C05936</bp:id>
    <bp:db rdf:datatype="http://www.w3.org/2001/XMLSchema#string">KEGG</bp:db>
  </bp:UnificationXref>
  <bp:UnificationXref rdf:ID="UnificationXref26326">
    <bp:id rdf:datatype="http://www.w3.org/2001/XMLSchema#string">CHEBI:7386</bp:id>
    <bp:db rdf:datatype="http://www.w3.org/2001/XMLSchema#string">ChEBI</bp:db>
  </bp:UnificationXref>
  <bp:UnificationXref rdf:ID="UnificationXref26325">
    <bp:id rdf:datatype="http://www.w3.org/2001/XMLSchema#string">440850</bp:id>
    <bp:db rdf:datatype="http://www.w3.org/2001/XMLSchema#string">PubChem</bp:db>
  </bp:UnificationXref>
  <bp:UnificationXref rdf:ID="UnificationXref26323">
    <bp:id rdf:datatype="http://www.w3.org/2001/XMLSchema#string">RXN-37</bp:id>
    <bp:db rdf:datatype="http://www.w3.org/2001/XMLSchema#string">DoraCyc</bp:db>
  </bp:UnificationXref>
  <bp:UnificationXref rdf:ID="UnificationXref26320">
    <bp:id rdf:datatype="http://www.w3.org/2001/XMLSchema#string">GKFG-997-MONOMER</bp:id>
    <bp:db rdf:datatype="http://www.w3.org/2001/XMLSchema#string">DoraCyc</bp:db>
  </bp:UnificationXref>
  <bp:UnificationXref rdf:ID="UnificationXref26318">
    <bp:id rdf:datatype="http://www.w3.org/2001/XMLSchema#string">ENZRXNKFG-524</bp:id>
    <bp:db rdf:datatype="http://www.w3.org/2001/XMLSchema#string">DoraCyc</bp:db>
  </bp:UnificationXref>
  <bp:UnificationXref rdf:ID="UnificationXref26316">
    <bp:id rdf:datatype="http://www.w3.org/2001/XMLSchema#string">RXN-3443</bp:id>
    <bp:db rdf:datatype="http://www.w3.org/2001/XMLSchema#string">DoraCyc</bp:db>
  </bp:UnificationXref>
  <bp:UnificationXref rdf:ID="UnificationXref26314">
    <bp:id rdf:datatype="http://www.w3.org/2001/XMLSchema#string">ENZRXNKFG-535</bp:id>
    <bp:db rdf:datatype="http://www.w3.org/2001/XMLSchema#string">DoraCyc</bp:db>
  </bp:UnificationXref>
  <bp:UnificationXref rdf:ID="UnificationXref26309">
    <bp:id rdf:datatype="http://www.w3.org/2001/XMLSchema#string">CPD-12179</bp:id>
    <bp:db rdf:datatype="http://www.w3.org/2001/XMLSchema#string">DoraCyc</bp:db>
  </bp:UnificationXref>
  <bp:UnificationXref rdf:ID="UnificationXref26308">
    <bp:id rdf:datatype="http://www.w3.org/2001/XMLSchema#string">CHEBI:16256</bp:id>
    <bp:db rdf:datatype="http://www.w3.org/2001/XMLSchema#string">ChEBI</bp:db>
  </bp:UnificationXref>
  <bp:UnificationXref rdf:ID="UnificationXref26307">
    <bp:id rdf:datatype="http://www.w3.org/2001/XMLSchema#string">C00349</bp:id>
    <bp:db rdf:datatype="http://www.w3.org/2001/XMLSchema#string">KEGG</bp:db>
  </bp:UnificationXref>
  <bp:UnificationXref rdf:ID="UnificationXref26305">
    <bp:id rdf:datatype="http://www.w3.org/2001/XMLSchema#string">1.2.1.27-RXN</bp:id>
    <bp:db rdf:datatype="http://www.w3.org/2001/XMLSchema#string">DoraCyc</bp:db>
  </bp:UnificationXref>
  <bp:UnificationXref rdf:ID="UnificationXref26303">
    <bp:id rdf:datatype="http://www.w3.org/2001/XMLSchema#string">RXN-11213</bp:id>
    <bp:db rdf:datatype="http://www.w3.org/2001/XMLSchema#string">DoraCyc</bp:db>
  </bp:UnificationXref>
  <bp:UnificationXref rdf:ID="UnificationXref26298">
    <bp:id rdf:datatype="http://www.w3.org/2001/XMLSchema#string">CH3-MALONATE-S-ALD</bp:id>
    <bp:db rdf:datatype="http://www.w3.org/2001/XMLSchema#string">DoraCyc</bp:db>
  </bp:UnificationXref>
  <bp:UnificationXref rdf:ID="UnificationXref26297">
    <bp:id rdf:datatype="http://www.w3.org/2001/XMLSchema#string">6236-08-4</bp:id>
    <bp:db rdf:datatype="http://www.w3.org/2001/XMLSchema#string">CAS</bp:db>
  </bp:UnificationXref>
  <bp:UnificationXref rdf:ID="UnificationXref26296">
    <bp:id rdf:datatype="http://www.w3.org/2001/XMLSchema#string">46173457</bp:id>
    <bp:db rdf:datatype="http://www.w3.org/2001/XMLSchema#string">PubChem</bp:db>
  </bp:UnificationXref>
  <bp:UnificationXref rdf:ID="UnificationXref26295">
    <bp:id rdf:datatype="http://www.w3.org/2001/XMLSchema#string">C06002</bp:id>
    <bp:db rdf:datatype="http://www.w3.org/2001/XMLSchema#string">KEGG</bp:db>
  </bp:UnificationXref>
  <bp:UnificationXref rdf:ID="UnificationXref26294">
    <bp:id rdf:datatype="http://www.w3.org/2001/XMLSchema#string">CHEBI:62413</bp:id>
    <bp:db rdf:datatype="http://www.w3.org/2001/XMLSchema#string">ChEBI</bp:db>
  </bp:UnificationXref>
  <bp:UnificationXref rdf:ID="UnificationXref26292">
    <bp:id rdf:datatype="http://www.w3.org/2001/XMLSchema#string">RXN-11212</bp:id>
    <bp:db rdf:datatype="http://www.w3.org/2001/XMLSchema#string">DoraCyc</bp:db>
  </bp:UnificationXref>
  <bp:UnificationXref rdf:ID="UnificationXref26289">
    <bp:id rdf:datatype="http://www.w3.org/2001/XMLSchema#string">GKFG-977-MONOMER</bp:id>
    <bp:db rdf:datatype="http://www.w3.org/2001/XMLSchema#string">DoraCyc</bp:db>
  </bp:UnificationXref>
  <bp:UnificationXref rdf:ID="UnificationXref26287">
    <bp:id rdf:datatype="http://www.w3.org/2001/XMLSchema#string">ENZRXNKFG-536</bp:id>
    <bp:db rdf:datatype="http://www.w3.org/2001/XMLSchema#string">DoraCyc</bp:db>
  </bp:UnificationXref>
  <bp:UnificationXref rdf:ID="UnificationXref26285">
    <bp:id rdf:datatype="http://www.w3.org/2001/XMLSchema#string">RXN-9958</bp:id>
    <bp:db rdf:datatype="http://www.w3.org/2001/XMLSchema#string">DoraCyc</bp:db>
  </bp:UnificationXref>
  <bp:UnificationXref rdf:ID="UnificationXref26283">
    <bp:id rdf:datatype="http://www.w3.org/2001/XMLSchema#string">1.2.1.18-RXN</bp:id>
    <bp:db rdf:datatype="http://www.w3.org/2001/XMLSchema#string">DoraCyc</bp:db>
  </bp:UnificationXref>
  <bp:UnificationXref rdf:ID="UnificationXref26281">
    <bp:id rdf:datatype="http://www.w3.org/2001/XMLSchema#string">RXN-2902</bp:id>
    <bp:db rdf:datatype="http://www.w3.org/2001/XMLSchema#string">DoraCyc</bp:db>
  </bp:UnificationXref>
  <bp:UnificationXref rdf:ID="UnificationXref26279">
    <bp:id rdf:datatype="http://www.w3.org/2001/XMLSchema#string">RXN-12166</bp:id>
    <bp:db rdf:datatype="http://www.w3.org/2001/XMLSchema#string">DoraCyc</bp:db>
  </bp:UnificationXref>
  <bp:UnificationXref rdf:ID="UnificationXref26274">
    <bp:id rdf:datatype="http://www.w3.org/2001/XMLSchema#string">L-LACTATE</bp:id>
    <bp:db rdf:datatype="http://www.w3.org/2001/XMLSchema#string">DoraCyc</bp:db>
  </bp:UnificationXref>
  <bp:UnificationXref rdf:ID="UnificationXref26273">
    <bp:id rdf:datatype="http://www.w3.org/2001/XMLSchema#string">C00186</bp:id>
    <bp:db rdf:datatype="http://www.w3.org/2001/XMLSchema#string">KEGG</bp:db>
  </bp:UnificationXref>
  <bp:UnificationXref rdf:ID="UnificationXref26272">
    <bp:id rdf:datatype="http://www.w3.org/2001/XMLSchema#string">79-33-4</bp:id>
    <bp:db rdf:datatype="http://www.w3.org/2001/XMLSchema#string">CAS</bp:db>
  </bp:UnificationXref>
  <bp:UnificationXref rdf:ID="UnificationXref26271">
    <bp:id rdf:datatype="http://www.w3.org/2001/XMLSchema#string">CHEBI:16651</bp:id>
    <bp:db rdf:datatype="http://www.w3.org/2001/XMLSchema#string">ChEBI</bp:db>
  </bp:UnificationXref>
  <bp:UnificationXref rdf:ID="UnificationXref26270">
    <bp:id rdf:datatype="http://www.w3.org/2001/XMLSchema#string">5460161</bp:id>
    <bp:db rdf:datatype="http://www.w3.org/2001/XMLSchema#string">PubChem</bp:db>
  </bp:UnificationXref>
  <bp:UnificationXref rdf:ID="UnificationXref26265">
    <bp:id rdf:datatype="http://www.w3.org/2001/XMLSchema#string">LACTALD</bp:id>
    <bp:db rdf:datatype="http://www.w3.org/2001/XMLSchema#string">DoraCyc</bp:db>
  </bp:UnificationXref>
  <bp:UnificationXref rdf:ID="UnificationXref26264">
    <bp:id rdf:datatype="http://www.w3.org/2001/XMLSchema#string">598-35-6</bp:id>
    <bp:db rdf:datatype="http://www.w3.org/2001/XMLSchema#string">CAS</bp:db>
  </bp:UnificationXref>
  <bp:UnificationXref rdf:ID="UnificationXref26263">
    <bp:id rdf:datatype="http://www.w3.org/2001/XMLSchema#string">C00424</bp:id>
    <bp:db rdf:datatype="http://www.w3.org/2001/XMLSchema#string">KEGG</bp:db>
  </bp:UnificationXref>
  <bp:UnificationXref rdf:ID="UnificationXref26262">
    <bp:id rdf:datatype="http://www.w3.org/2001/XMLSchema#string">CHEBI:18041</bp:id>
    <bp:db rdf:datatype="http://www.w3.org/2001/XMLSchema#string">ChEBI</bp:db>
  </bp:UnificationXref>
  <bp:UnificationXref rdf:ID="UnificationXref26261">
    <bp:id rdf:datatype="http://www.w3.org/2001/XMLSchema#string">439231</bp:id>
    <bp:db rdf:datatype="http://www.w3.org/2001/XMLSchema#string">PubChem</bp:db>
  </bp:UnificationXref>
  <bp:UnificationXref rdf:ID="UnificationXref26259">
    <bp:id rdf:datatype="http://www.w3.org/2001/XMLSchema#string">LACTALDDEHYDROG-RXN</bp:id>
    <bp:db rdf:datatype="http://www.w3.org/2001/XMLSchema#string">DoraCyc</bp:db>
  </bp:UnificationXref>
  <bp:UnificationXref rdf:ID="UnificationXref26254">
    <bp:id rdf:datatype="http://www.w3.org/2001/XMLSchema#string">CPD-13798</bp:id>
    <bp:db rdf:datatype="http://www.w3.org/2001/XMLSchema#string">DoraCyc</bp:db>
  </bp:UnificationXref>
  <bp:UnificationXref rdf:ID="UnificationXref26252">
    <bp:id rdf:datatype="http://www.w3.org/2001/XMLSchema#string">RXN-12786</bp:id>
    <bp:db rdf:datatype="http://www.w3.org/2001/XMLSchema#string">DoraCyc</bp:db>
  </bp:UnificationXref>
  <bp:UnificationXref rdf:ID="UnificationXref26247">
    <bp:id rdf:datatype="http://www.w3.org/2001/XMLSchema#string">SUCC-S-ALD</bp:id>
    <bp:db rdf:datatype="http://www.w3.org/2001/XMLSchema#string">DoraCyc</bp:db>
  </bp:UnificationXref>
  <bp:UnificationXref rdf:ID="UnificationXref26246">
    <bp:id rdf:datatype="http://www.w3.org/2001/XMLSchema#string">C00232</bp:id>
    <bp:db rdf:datatype="http://www.w3.org/2001/XMLSchema#string">KEGG</bp:db>
  </bp:UnificationXref>
  <bp:UnificationXref rdf:ID="UnificationXref26245">
    <bp:id rdf:datatype="http://www.w3.org/2001/XMLSchema#string">692-29-5</bp:id>
    <bp:db rdf:datatype="http://www.w3.org/2001/XMLSchema#string">CAS</bp:db>
  </bp:UnificationXref>
  <bp:UnificationXref rdf:ID="UnificationXref26244">
    <bp:id rdf:datatype="http://www.w3.org/2001/XMLSchema#string">9543238</bp:id>
    <bp:db rdf:datatype="http://www.w3.org/2001/XMLSchema#string">PubChem</bp:db>
  </bp:UnificationXref>
  <bp:UnificationXref rdf:ID="UnificationXref26243">
    <bp:id rdf:datatype="http://www.w3.org/2001/XMLSchema#string">CHEBI:57706</bp:id>
    <bp:db rdf:datatype="http://www.w3.org/2001/XMLSchema#string">ChEBI</bp:db>
  </bp:UnificationXref>
  <bp:UnificationXref rdf:ID="UnificationXref26241">
    <bp:id rdf:datatype="http://www.w3.org/2001/XMLSchema#string">SUCCSEMIALDDEHYDROG-RXN</bp:id>
    <bp:db rdf:datatype="http://www.w3.org/2001/XMLSchema#string">DoraCyc</bp:db>
  </bp:UnificationXref>
  <bp:UnificationXref rdf:ID="UnificationXref26236">
    <bp:id rdf:datatype="http://www.w3.org/2001/XMLSchema#string">ERYTHRONATE-4P</bp:id>
    <bp:db rdf:datatype="http://www.w3.org/2001/XMLSchema#string">DoraCyc</bp:db>
  </bp:UnificationXref>
  <bp:UnificationXref rdf:ID="UnificationXref26235">
    <bp:id rdf:datatype="http://www.w3.org/2001/XMLSchema#string">C03393</bp:id>
    <bp:db rdf:datatype="http://www.w3.org/2001/XMLSchema#string">KEGG</bp:db>
  </bp:UnificationXref>
  <bp:UnificationXref rdf:ID="UnificationXref26234">
    <bp:id rdf:datatype="http://www.w3.org/2001/XMLSchema#string">5276738</bp:id>
    <bp:db rdf:datatype="http://www.w3.org/2001/XMLSchema#string">PubChem</bp:db>
  </bp:UnificationXref>
  <bp:UnificationXref rdf:ID="UnificationXref26232">
    <bp:id rdf:datatype="http://www.w3.org/2001/XMLSchema#string">ERYTH4PDEHYDROG-RXN</bp:id>
    <bp:db rdf:datatype="http://www.w3.org/2001/XMLSchema#string">DoraCyc</bp:db>
  </bp:UnificationXref>
  <bp:UnificationXref rdf:ID="UnificationXref26229">
    <bp:id rdf:datatype="http://www.w3.org/2001/XMLSchema#string">GKFG-642-MONOMER</bp:id>
    <bp:db rdf:datatype="http://www.w3.org/2001/XMLSchema#string">DoraCyc</bp:db>
  </bp:UnificationXref>
  <bp:UnificationXref rdf:ID="UnificationXref26227">
    <bp:id rdf:datatype="http://www.w3.org/2001/XMLSchema#string">ENZRXNKFG-721</bp:id>
    <bp:db rdf:datatype="http://www.w3.org/2001/XMLSchema#string">DoraCyc</bp:db>
  </bp:UnificationXref>
  <bp:UnificationXref rdf:ID="UnificationXref26222">
    <bp:id rdf:datatype="http://www.w3.org/2001/XMLSchema#string">2-ALPHA-HYDROXYETHYL-THPP</bp:id>
    <bp:db rdf:datatype="http://www.w3.org/2001/XMLSchema#string">DoraCyc</bp:db>
  </bp:UnificationXref>
  <bp:UnificationXref rdf:ID="UnificationXref26221">
    <bp:id rdf:datatype="http://www.w3.org/2001/XMLSchema#string">46878487</bp:id>
    <bp:db rdf:datatype="http://www.w3.org/2001/XMLSchema#string">PubChem</bp:db>
  </bp:UnificationXref>
  <bp:UnificationXref rdf:ID="UnificationXref26220">
    <bp:id rdf:datatype="http://www.w3.org/2001/XMLSchema#string">CHEBI:58939</bp:id>
    <bp:db rdf:datatype="http://www.w3.org/2001/XMLSchema#string">ChEBI</bp:db>
  </bp:UnificationXref>
  <bp:UnificationXref rdf:ID="UnificationXref26218">
    <bp:id rdf:datatype="http://www.w3.org/2001/XMLSchema#string">RXN-12583</bp:id>
    <bp:db rdf:datatype="http://www.w3.org/2001/XMLSchema#string">DoraCyc</bp:db>
  </bp:UnificationXref>
  <bp:UnificationXref rdf:ID="UnificationXref26215">
    <bp:id rdf:datatype="http://www.w3.org/2001/XMLSchema#string">GKFG-1833-MONOMER</bp:id>
    <bp:db rdf:datatype="http://www.w3.org/2001/XMLSchema#string">DoraCyc</bp:db>
  </bp:UnificationXref>
  <bp:UnificationXref rdf:ID="UnificationXref26213">
    <bp:id rdf:datatype="http://www.w3.org/2001/XMLSchema#string">ENZRXNKFG-74</bp:id>
    <bp:db rdf:datatype="http://www.w3.org/2001/XMLSchema#string">DoraCyc</bp:db>
  </bp:UnificationXref>
  <bp:UnificationXref rdf:ID="UnificationXref26211">
    <bp:id rdf:datatype="http://www.w3.org/2001/XMLSchema#string">PREPHENATEDEHYDROG-RXN</bp:id>
    <bp:db rdf:datatype="http://www.w3.org/2001/XMLSchema#string">DoraCyc</bp:db>
  </bp:UnificationXref>
  <bp:UnificationXref rdf:ID="UnificationXref26208">
    <bp:id rdf:datatype="http://www.w3.org/2001/XMLSchema#string">GKFG-1355-MONOMER</bp:id>
    <bp:db rdf:datatype="http://www.w3.org/2001/XMLSchema#string">DoraCyc</bp:db>
  </bp:UnificationXref>
  <bp:UnificationXref rdf:ID="UnificationXref26206">
    <bp:id rdf:datatype="http://www.w3.org/2001/XMLSchema#string">ENZRXNKFG-341</bp:id>
    <bp:db rdf:datatype="http://www.w3.org/2001/XMLSchema#string">DoraCyc</bp:db>
  </bp:UnificationXref>
  <bp:UnificationXref rdf:ID="UnificationXref26204">
    <bp:id rdf:datatype="http://www.w3.org/2001/XMLSchema#string">DIHYDROPICRED-RXN</bp:id>
    <bp:db rdf:datatype="http://www.w3.org/2001/XMLSchema#string">DoraCyc</bp:db>
  </bp:UnificationXref>
  <bp:UnificationXref rdf:ID="UnificationXref26202">
    <bp:id rdf:datatype="http://www.w3.org/2001/XMLSchema#string">RXN0-1461</bp:id>
    <bp:db rdf:datatype="http://www.w3.org/2001/XMLSchema#string">DoraCyc</bp:db>
  </bp:UnificationXref>
  <bp:UnificationXref rdf:ID="UnificationXref26198">
    <bp:id rdf:datatype="http://www.w3.org/2001/XMLSchema#string">PROTOPORGENOXI-RXN</bp:id>
    <bp:db rdf:datatype="http://www.w3.org/2001/XMLSchema#string">DoraCyc</bp:db>
  </bp:UnificationXref>
  <bp:UnificationXref rdf:ID="UnificationXref26195">
    <bp:id rdf:datatype="http://www.w3.org/2001/XMLSchema#string">GKFG-1427-MONOMER</bp:id>
    <bp:db rdf:datatype="http://www.w3.org/2001/XMLSchema#string">DoraCyc</bp:db>
  </bp:UnificationXref>
  <bp:UnificationXref rdf:ID="UnificationXref26193">
    <bp:id rdf:datatype="http://www.w3.org/2001/XMLSchema#string">ENZRXNKFG-310</bp:id>
    <bp:db rdf:datatype="http://www.w3.org/2001/XMLSchema#string">DoraCyc</bp:db>
  </bp:UnificationXref>
  <bp:UnificationXref rdf:ID="UnificationXref26188">
    <bp:id rdf:datatype="http://www.w3.org/2001/XMLSchema#string">Menaquinols</bp:id>
    <bp:db rdf:datatype="http://www.w3.org/2001/XMLSchema#string">DoraCyc</bp:db>
  </bp:UnificationXref>
  <bp:UnificationXref rdf:ID="UnificationXref26187">
    <bp:id rdf:datatype="http://www.w3.org/2001/XMLSchema#string">C05819</bp:id>
    <bp:db rdf:datatype="http://www.w3.org/2001/XMLSchema#string">KEGG</bp:db>
  </bp:UnificationXref>
  <bp:UnificationXref rdf:ID="UnificationXref26186">
    <bp:id rdf:datatype="http://www.w3.org/2001/XMLSchema#string">CHEBI:60024</bp:id>
    <bp:db rdf:datatype="http://www.w3.org/2001/XMLSchema#string">ChEBI</bp:db>
  </bp:UnificationXref>
  <bp:UnificationXref rdf:ID="UnificationXref26183">
    <bp:id rdf:datatype="http://www.w3.org/2001/XMLSchema#string">RXN0-6259</bp:id>
    <bp:db rdf:datatype="http://www.w3.org/2001/XMLSchema#string">DoraCyc</bp:db>
  </bp:UnificationXref>
  <bp:UnificationXref rdf:ID="UnificationXref26180">
    <bp:id rdf:datatype="http://www.w3.org/2001/XMLSchema#string">GKFG-617-MONOMER</bp:id>
    <bp:db rdf:datatype="http://www.w3.org/2001/XMLSchema#string">DoraCyc</bp:db>
  </bp:UnificationXref>
  <bp:UnificationXref rdf:ID="UnificationXref26178">
    <bp:id rdf:datatype="http://www.w3.org/2001/XMLSchema#string">ENZRXNKFG-726</bp:id>
    <bp:db rdf:datatype="http://www.w3.org/2001/XMLSchema#string">DoraCyc</bp:db>
  </bp:UnificationXref>
  <bp:UnificationXref rdf:ID="UnificationXref26176">
    <bp:id rdf:datatype="http://www.w3.org/2001/XMLSchema#string">RXN-9929</bp:id>
    <bp:db rdf:datatype="http://www.w3.org/2001/XMLSchema#string">DoraCyc</bp:db>
  </bp:UnificationXref>
  <bp:UnificationXref rdf:ID="UnificationXref26173">
    <bp:id rdf:datatype="http://www.w3.org/2001/XMLSchema#string">GKFG-1399-MONOMER</bp:id>
    <bp:db rdf:datatype="http://www.w3.org/2001/XMLSchema#string">DoraCyc</bp:db>
  </bp:UnificationXref>
  <bp:UnificationXref rdf:ID="UnificationXref26171">
    <bp:id rdf:datatype="http://www.w3.org/2001/XMLSchema#string">ENZRXNKFG-323</bp:id>
    <bp:db rdf:datatype="http://www.w3.org/2001/XMLSchema#string">DoraCyc</bp:db>
  </bp:UnificationXref>
  <bp:UnificationXref rdf:ID="UnificationXref26164">
    <bp:id rdf:datatype="http://www.w3.org/2001/XMLSchema#string">PROTOPORPHYRINOGEN</bp:id>
    <bp:db rdf:datatype="http://www.w3.org/2001/XMLSchema#string">DoraCyc</bp:db>
  </bp:UnificationXref>
  <bp:UnificationXref rdf:ID="UnificationXref26163">
    <bp:id rdf:datatype="http://www.w3.org/2001/XMLSchema#string">7412-77-3</bp:id>
    <bp:db rdf:datatype="http://www.w3.org/2001/XMLSchema#string">CAS</bp:db>
  </bp:UnificationXref>
  <bp:UnificationXref rdf:ID="UnificationXref26162">
    <bp:id rdf:datatype="http://www.w3.org/2001/XMLSchema#string">C01079</bp:id>
    <bp:db rdf:datatype="http://www.w3.org/2001/XMLSchema#string">KEGG</bp:db>
  </bp:UnificationXref>
  <bp:UnificationXref rdf:ID="UnificationXref26161">
    <bp:id rdf:datatype="http://www.w3.org/2001/XMLSchema#string">20849104</bp:id>
    <bp:db rdf:datatype="http://www.w3.org/2001/XMLSchema#string">PubChem</bp:db>
  </bp:UnificationXref>
  <bp:UnificationXref rdf:ID="UnificationXref26160">
    <bp:id rdf:datatype="http://www.w3.org/2001/XMLSchema#string">CHEBI:57307</bp:id>
    <bp:db rdf:datatype="http://www.w3.org/2001/XMLSchema#string">ChEBI</bp:db>
  </bp:UnificationXref>
  <bp:UnificationXref rdf:ID="UnificationXref26158">
    <bp:id rdf:datatype="http://www.w3.org/2001/XMLSchema#string">HEMN-RXN</bp:id>
    <bp:db rdf:datatype="http://www.w3.org/2001/XMLSchema#string">DoraCyc</bp:db>
  </bp:UnificationXref>
  <bp:UnificationXref rdf:ID="UnificationXref26155">
    <bp:id rdf:datatype="http://www.w3.org/2001/XMLSchema#string">GKFG-1661-MONOMER</bp:id>
    <bp:db rdf:datatype="http://www.w3.org/2001/XMLSchema#string">DoraCyc</bp:db>
  </bp:UnificationXref>
  <bp:UnificationXref rdf:ID="UnificationXref26153">
    <bp:id rdf:datatype="http://www.w3.org/2001/XMLSchema#string">ENZRXNKFG-188</bp:id>
    <bp:db rdf:datatype="http://www.w3.org/2001/XMLSchema#string">DoraCyc</bp:db>
  </bp:UnificationXref>
  <bp:UnificationXref rdf:ID="UnificationXref26151">
    <bp:id rdf:datatype="http://www.w3.org/2001/XMLSchema#string">ENZRXNKFG-842</bp:id>
    <bp:db rdf:datatype="http://www.w3.org/2001/XMLSchema#string">DoraCyc</bp:db>
  </bp:UnificationXref>
  <bp:UnificationXref rdf:ID="UnificationXref26149">
    <bp:id rdf:datatype="http://www.w3.org/2001/XMLSchema#string">GLUTDEHYD-RXN</bp:id>
    <bp:db rdf:datatype="http://www.w3.org/2001/XMLSchema#string">DoraCyc</bp:db>
  </bp:UnificationXref>
  <bp:UnificationXref rdf:ID="UnificationXref26146">
    <bp:id rdf:datatype="http://www.w3.org/2001/XMLSchema#string">GKFG-1281-MONOMER</bp:id>
    <bp:db rdf:datatype="http://www.w3.org/2001/XMLSchema#string">DoraCyc</bp:db>
  </bp:UnificationXref>
  <bp:UnificationXref rdf:ID="UnificationXref26144">
    <bp:id rdf:datatype="http://www.w3.org/2001/XMLSchema#string">ENZRXNKFG-381</bp:id>
    <bp:db rdf:datatype="http://www.w3.org/2001/XMLSchema#string">DoraCyc</bp:db>
  </bp:UnificationXref>
  <bp:UnificationXref rdf:ID="UnificationXref26142">
    <bp:id rdf:datatype="http://www.w3.org/2001/XMLSchema#string">DIAMINOPIMELATE-DEHYDROGENASE-RXN</bp:id>
    <bp:db rdf:datatype="http://www.w3.org/2001/XMLSchema#string">DoraCyc</bp:db>
  </bp:UnificationXref>
  <bp:UnificationXref rdf:ID="UnificationXref26139">
    <bp:id rdf:datatype="http://www.w3.org/2001/XMLSchema#string">GKFG-1236-MONOMER</bp:id>
    <bp:db rdf:datatype="http://www.w3.org/2001/XMLSchema#string">DoraCyc</bp:db>
  </bp:UnificationXref>
  <bp:UnificationXref rdf:ID="UnificationXref26137">
    <bp:id rdf:datatype="http://www.w3.org/2001/XMLSchema#string">ENZRXNKFG-401</bp:id>
    <bp:db rdf:datatype="http://www.w3.org/2001/XMLSchema#string">DoraCyc</bp:db>
  </bp:UnificationXref>
  <bp:UnificationXref rdf:ID="UnificationXref26135">
    <bp:id rdf:datatype="http://www.w3.org/2001/XMLSchema#string">GLUTAMATE-DEHYDROGENASE-NADP+-RXN</bp:id>
    <bp:db rdf:datatype="http://www.w3.org/2001/XMLSchema#string">DoraCyc</bp:db>
  </bp:UnificationXref>
  <bp:UnificationXref rdf:ID="UnificationXref26133">
    <bp:id rdf:datatype="http://www.w3.org/2001/XMLSchema#string">GLUTAMATE-DEHYDROGENASE-RXN</bp:id>
    <bp:db rdf:datatype="http://www.w3.org/2001/XMLSchema#string">DoraCyc</bp:db>
  </bp:UnificationXref>
  <bp:UnificationXref rdf:ID="UnificationXref26128">
    <bp:id rdf:datatype="http://www.w3.org/2001/XMLSchema#string">PYRIDOXAL_PHOSPHATE</bp:id>
    <bp:db rdf:datatype="http://www.w3.org/2001/XMLSchema#string">DoraCyc</bp:db>
  </bp:UnificationXref>
  <bp:UnificationXref rdf:ID="UnificationXref26127">
    <bp:id rdf:datatype="http://www.w3.org/2001/XMLSchema#string">54-47-7</bp:id>
    <bp:db rdf:datatype="http://www.w3.org/2001/XMLSchema#string">CAS</bp:db>
  </bp:UnificationXref>
  <bp:UnificationXref rdf:ID="UnificationXref26126">
    <bp:id rdf:datatype="http://www.w3.org/2001/XMLSchema#string">C00018</bp:id>
    <bp:db rdf:datatype="http://www.w3.org/2001/XMLSchema#string">KEGG</bp:db>
  </bp:UnificationXref>
  <bp:UnificationXref rdf:ID="UnificationXref26125">
    <bp:id rdf:datatype="http://www.w3.org/2001/XMLSchema#string">644168</bp:id>
    <bp:db rdf:datatype="http://www.w3.org/2001/XMLSchema#string">PubChem</bp:db>
  </bp:UnificationXref>
  <bp:UnificationXref rdf:ID="UnificationXref26124">
    <bp:id rdf:datatype="http://www.w3.org/2001/XMLSchema#string">CHEBI:597326</bp:id>
    <bp:db rdf:datatype="http://www.w3.org/2001/XMLSchema#string">ChEBI</bp:db>
  </bp:UnificationXref>
  <bp:UnificationXref rdf:ID="UnificationXref26122">
    <bp:id rdf:datatype="http://www.w3.org/2001/XMLSchema#string">PNPOXI-RXN</bp:id>
    <bp:db rdf:datatype="http://www.w3.org/2001/XMLSchema#string">DoraCyc</bp:db>
  </bp:UnificationXref>
  <bp:UnificationXref rdf:ID="UnificationXref26119">
    <bp:id rdf:datatype="http://www.w3.org/2001/XMLSchema#string">GKFG-434-MONOMER</bp:id>
    <bp:db rdf:datatype="http://www.w3.org/2001/XMLSchema#string">DoraCyc</bp:db>
  </bp:UnificationXref>
  <bp:UnificationXref rdf:ID="UnificationXref26117">
    <bp:id rdf:datatype="http://www.w3.org/2001/XMLSchema#string">ENZRXNKFG-1072</bp:id>
    <bp:db rdf:datatype="http://www.w3.org/2001/XMLSchema#string">DoraCyc</bp:db>
  </bp:UnificationXref>
  <bp:UnificationXref rdf:ID="UnificationXref26115">
    <bp:id rdf:datatype="http://www.w3.org/2001/XMLSchema#string">L-ASPARTATE-OXID-RXN</bp:id>
    <bp:db rdf:datatype="http://www.w3.org/2001/XMLSchema#string">DoraCyc</bp:db>
  </bp:UnificationXref>
  <bp:UnificationXref rdf:ID="UnificationXref26110">
    <bp:id rdf:datatype="http://www.w3.org/2001/XMLSchema#string">HYDROGEN-PEROXIDE</bp:id>
    <bp:db rdf:datatype="http://www.w3.org/2001/XMLSchema#string">DoraCyc</bp:db>
  </bp:UnificationXref>
  <bp:UnificationXref rdf:ID="UnificationXref26109">
    <bp:id rdf:datatype="http://www.w3.org/2001/XMLSchema#string">7722-84-1</bp:id>
    <bp:db rdf:datatype="http://www.w3.org/2001/XMLSchema#string">CAS</bp:db>
  </bp:UnificationXref>
  <bp:UnificationXref rdf:ID="UnificationXref26108">
    <bp:id rdf:datatype="http://www.w3.org/2001/XMLSchema#string">C00027</bp:id>
    <bp:db rdf:datatype="http://www.w3.org/2001/XMLSchema#string">KEGG</bp:db>
  </bp:UnificationXref>
  <bp:UnificationXref rdf:ID="UnificationXref26107">
    <bp:id rdf:datatype="http://www.w3.org/2001/XMLSchema#string">CHEBI:16240</bp:id>
    <bp:db rdf:datatype="http://www.w3.org/2001/XMLSchema#string">ChEBI</bp:db>
  </bp:UnificationXref>
  <bp:UnificationXref rdf:ID="UnificationXref26106">
    <bp:id rdf:datatype="http://www.w3.org/2001/XMLSchema#string">784</bp:id>
    <bp:db rdf:datatype="http://www.w3.org/2001/XMLSchema#string">PubChem</bp:db>
  </bp:UnificationXref>
  <bp:UnificationXref rdf:ID="UnificationXref26101">
    <bp:id rdf:datatype="http://www.w3.org/2001/XMLSchema#string">PHENYLACETALDEHYDE</bp:id>
    <bp:db rdf:datatype="http://www.w3.org/2001/XMLSchema#string">DoraCyc</bp:db>
  </bp:UnificationXref>
  <bp:UnificationXref rdf:ID="UnificationXref26100">
    <bp:id rdf:datatype="http://www.w3.org/2001/XMLSchema#string">C00601</bp:id>
    <bp:db rdf:datatype="http://www.w3.org/2001/XMLSchema#string">KEGG</bp:db>
  </bp:UnificationXref>
  <bp:UnificationXref rdf:ID="UnificationXref26099">
    <bp:id rdf:datatype="http://www.w3.org/2001/XMLSchema#string">122-78-1</bp:id>
    <bp:db rdf:datatype="http://www.w3.org/2001/XMLSchema#string">CAS</bp:db>
  </bp:UnificationXref>
  <bp:UnificationXref rdf:ID="UnificationXref26098">
    <bp:id rdf:datatype="http://www.w3.org/2001/XMLSchema#string">CHEBI:16424</bp:id>
    <bp:db rdf:datatype="http://www.w3.org/2001/XMLSchema#string">ChEBI</bp:db>
  </bp:UnificationXref>
  <bp:UnificationXref rdf:ID="UnificationXref26097">
    <bp:id rdf:datatype="http://www.w3.org/2001/XMLSchema#string">998</bp:id>
    <bp:db rdf:datatype="http://www.w3.org/2001/XMLSchema#string">PubChem</bp:db>
  </bp:UnificationXref>
  <bp:UnificationXref rdf:ID="UnificationXref26092">
    <bp:id rdf:datatype="http://www.w3.org/2001/XMLSchema#string">OXYGEN-MOLECULE</bp:id>
    <bp:db rdf:datatype="http://www.w3.org/2001/XMLSchema#string">DoraCyc</bp:db>
  </bp:UnificationXref>
  <bp:UnificationXref rdf:ID="UnificationXref26091">
    <bp:id rdf:datatype="http://www.w3.org/2001/XMLSchema#string">7782-44-7</bp:id>
    <bp:db rdf:datatype="http://www.w3.org/2001/XMLSchema#string">CAS</bp:db>
  </bp:UnificationXref>
  <bp:UnificationXref rdf:ID="UnificationXref26090">
    <bp:id rdf:datatype="http://www.w3.org/2001/XMLSchema#string">C00007</bp:id>
    <bp:db rdf:datatype="http://www.w3.org/2001/XMLSchema#string">KEGG</bp:db>
  </bp:UnificationXref>
  <bp:UnificationXref rdf:ID="UnificationXref26089">
    <bp:id rdf:datatype="http://www.w3.org/2001/XMLSchema#string">CHEBI:15379</bp:id>
    <bp:db rdf:datatype="http://www.w3.org/2001/XMLSchema#string">ChEBI</bp:db>
  </bp:UnificationXref>
  <bp:UnificationXref rdf:ID="UnificationXref26088">
    <bp:id rdf:datatype="http://www.w3.org/2001/XMLSchema#string">977</bp:id>
    <bp:db rdf:datatype="http://www.w3.org/2001/XMLSchema#string">PubChem</bp:db>
  </bp:UnificationXref>
  <bp:UnificationXref rdf:ID="UnificationXref26086">
    <bp:id rdf:datatype="http://www.w3.org/2001/XMLSchema#string">AMINEPHEN-RXN</bp:id>
    <bp:db rdf:datatype="http://www.w3.org/2001/XMLSchema#string">DoraCyc</bp:db>
  </bp:UnificationXref>
  <bp:UnificationXref rdf:ID="UnificationXref26083">
    <bp:id rdf:datatype="http://www.w3.org/2001/XMLSchema#string">GKFG-1790-MONOMER</bp:id>
    <bp:db rdf:datatype="http://www.w3.org/2001/XMLSchema#string">DoraCyc</bp:db>
  </bp:UnificationXref>
  <bp:UnificationXref rdf:ID="UnificationXref26081">
    <bp:id rdf:datatype="http://www.w3.org/2001/XMLSchema#string">ENZRXNKFG-97</bp:id>
    <bp:db rdf:datatype="http://www.w3.org/2001/XMLSchema#string">DoraCyc</bp:db>
  </bp:UnificationXref>
  <bp:UnificationXref rdf:ID="UnificationXref26076">
    <bp:id rdf:datatype="http://www.w3.org/2001/XMLSchema#string">PRO</bp:id>
    <bp:db rdf:datatype="http://www.w3.org/2001/XMLSchema#string">DoraCyc</bp:db>
  </bp:UnificationXref>
  <bp:UnificationXref rdf:ID="UnificationXref26075">
    <bp:id rdf:datatype="http://www.w3.org/2001/XMLSchema#string">147-85-3</bp:id>
    <bp:db rdf:datatype="http://www.w3.org/2001/XMLSchema#string">CAS</bp:db>
  </bp:UnificationXref>
  <bp:UnificationXref rdf:ID="UnificationXref26074">
    <bp:id rdf:datatype="http://www.w3.org/2001/XMLSchema#string">C00148</bp:id>
    <bp:db rdf:datatype="http://www.w3.org/2001/XMLSchema#string">KEGG</bp:db>
  </bp:UnificationXref>
  <bp:UnificationXref rdf:ID="UnificationXref26073">
    <bp:id rdf:datatype="http://www.w3.org/2001/XMLSchema#string">6971047</bp:id>
    <bp:db rdf:datatype="http://www.w3.org/2001/XMLSchema#string">PubChem</bp:db>
  </bp:UnificationXref>
  <bp:UnificationXref rdf:ID="UnificationXref26072">
    <bp:id rdf:datatype="http://www.w3.org/2001/XMLSchema#string">CHEBI:60039</bp:id>
    <bp:db rdf:datatype="http://www.w3.org/2001/XMLSchema#string">ChEBI</bp:db>
  </bp:UnificationXref>
  <bp:UnificationXref rdf:ID="UnificationXref26070">
    <bp:id rdf:datatype="http://www.w3.org/2001/XMLSchema#string">PYRROLINECARBREDUCT-RXN</bp:id>
    <bp:db rdf:datatype="http://www.w3.org/2001/XMLSchema#string">DoraCyc</bp:db>
  </bp:UnificationXref>
  <bp:UnificationXref rdf:ID="UnificationXref26067">
    <bp:id rdf:datatype="http://www.w3.org/2001/XMLSchema#string">GKFG-1306-MONOMER</bp:id>
    <bp:db rdf:datatype="http://www.w3.org/2001/XMLSchema#string">DoraCyc</bp:db>
  </bp:UnificationXref>
  <bp:UnificationXref rdf:ID="UnificationXref26065">
    <bp:id rdf:datatype="http://www.w3.org/2001/XMLSchema#string">ENZRXNKFG-360</bp:id>
    <bp:db rdf:datatype="http://www.w3.org/2001/XMLSchema#string">DoraCyc</bp:db>
  </bp:UnificationXref>
  <bp:UnificationXref rdf:ID="UnificationXref26063">
    <bp:id rdf:datatype="http://www.w3.org/2001/XMLSchema#string">DIHYDROFOLATEREDUCT-RXN</bp:id>
    <bp:db rdf:datatype="http://www.w3.org/2001/XMLSchema#string">DoraCyc</bp:db>
  </bp:UnificationXref>
  <bp:UnificationXref rdf:ID="UnificationXref26061">
    <bp:id rdf:datatype="http://www.w3.org/2001/XMLSchema#string">ENZRXNKFG-465</bp:id>
    <bp:db rdf:datatype="http://www.w3.org/2001/XMLSchema#string">DoraCyc</bp:db>
  </bp:UnificationXref>
  <bp:UnificationXref rdf:ID="UnificationXref26059">
    <bp:id rdf:datatype="http://www.w3.org/2001/XMLSchema#string">METHYLENETHFDEHYDROG-NADP-RXN</bp:id>
    <bp:db rdf:datatype="http://www.w3.org/2001/XMLSchema#string">DoraCyc</bp:db>
  </bp:UnificationXref>
  <bp:UnificationXref rdf:ID="UnificationXref26057">
    <bp:id rdf:datatype="http://www.w3.org/2001/XMLSchema#string">ENZRXNKFG-837</bp:id>
    <bp:db rdf:datatype="http://www.w3.org/2001/XMLSchema#string">DoraCyc</bp:db>
  </bp:UnificationXref>
  <bp:UnificationXref rdf:ID="UnificationXref26052">
    <bp:id rdf:datatype="http://www.w3.org/2001/XMLSchema#string">L-ERYTHRO-4-HYDROXY-GLUTAMATE</bp:id>
    <bp:db rdf:datatype="http://www.w3.org/2001/XMLSchema#string">DoraCyc</bp:db>
  </bp:UnificationXref>
  <bp:UnificationXref rdf:ID="UnificationXref26051">
    <bp:id rdf:datatype="http://www.w3.org/2001/XMLSchema#string">C05947</bp:id>
    <bp:db rdf:datatype="http://www.w3.org/2001/XMLSchema#string">KEGG</bp:db>
  </bp:UnificationXref>
  <bp:UnificationXref rdf:ID="UnificationXref26050">
    <bp:id rdf:datatype="http://www.w3.org/2001/XMLSchema#string">6971086</bp:id>
    <bp:db rdf:datatype="http://www.w3.org/2001/XMLSchema#string">PubChem</bp:db>
  </bp:UnificationXref>
  <bp:UnificationXref rdf:ID="UnificationXref26049">
    <bp:id rdf:datatype="http://www.w3.org/2001/XMLSchema#string">CHEBI:6331</bp:id>
    <bp:db rdf:datatype="http://www.w3.org/2001/XMLSchema#string">ChEBI</bp:db>
  </bp:UnificationXref>
  <bp:UnificationXref rdf:ID="UnificationXref26044">
    <bp:id rdf:datatype="http://www.w3.org/2001/XMLSchema#string">PYRROLINE-HYDROXY-CARBOXYLATE</bp:id>
    <bp:db rdf:datatype="http://www.w3.org/2001/XMLSchema#string">DoraCyc</bp:db>
  </bp:UnificationXref>
  <bp:UnificationXref rdf:ID="UnificationXref26043">
    <bp:id rdf:datatype="http://www.w3.org/2001/XMLSchema#string">C04281</bp:id>
    <bp:db rdf:datatype="http://www.w3.org/2001/XMLSchema#string">KEGG</bp:db>
  </bp:UnificationXref>
  <bp:UnificationXref rdf:ID="UnificationXref26042">
    <bp:id rdf:datatype="http://www.w3.org/2001/XMLSchema#string">46926300</bp:id>
    <bp:db rdf:datatype="http://www.w3.org/2001/XMLSchema#string">PubChem</bp:db>
  </bp:UnificationXref>
  <bp:UnificationXref rdf:ID="UnificationXref26041">
    <bp:id rdf:datatype="http://www.w3.org/2001/XMLSchema#string">CHEBI:62612</bp:id>
    <bp:db rdf:datatype="http://www.w3.org/2001/XMLSchema#string">ChEBI</bp:db>
  </bp:UnificationXref>
  <bp:UnificationXref rdf:ID="UnificationXref26039">
    <bp:id rdf:datatype="http://www.w3.org/2001/XMLSchema#string">HYDROXYPYRROLINEDEH-RXN</bp:id>
    <bp:db rdf:datatype="http://www.w3.org/2001/XMLSchema#string">DoraCyc</bp:db>
  </bp:UnificationXref>
  <bp:UnificationXref rdf:ID="UnificationXref26036">
    <bp:id rdf:datatype="http://www.w3.org/2001/XMLSchema#string">GKFG-328-MONOMER</bp:id>
    <bp:db rdf:datatype="http://www.w3.org/2001/XMLSchema#string">DoraCyc</bp:db>
  </bp:UnificationXref>
  <bp:UnificationXref rdf:ID="UnificationXref26034">
    <bp:id rdf:datatype="http://www.w3.org/2001/XMLSchema#string">ENZRXNKFG-838</bp:id>
    <bp:db rdf:datatype="http://www.w3.org/2001/XMLSchema#string">DoraCyc</bp:db>
  </bp:UnificationXref>
  <bp:UnificationXref rdf:ID="UnificationXref26029">
    <bp:id rdf:datatype="http://www.w3.org/2001/XMLSchema#string">NADH-P-OR-NOP</bp:id>
    <bp:db rdf:datatype="http://www.w3.org/2001/XMLSchema#string">DoraCyc</bp:db>
  </bp:UnificationXref>
  <bp:UnificationXref rdf:ID="UnificationXref26028">
    <bp:id rdf:datatype="http://www.w3.org/2001/XMLSchema#string">CHEBI:13392</bp:id>
    <bp:db rdf:datatype="http://www.w3.org/2001/XMLSchema#string">ChEBI</bp:db>
  </bp:UnificationXref>
  <bp:UnificationXref rdf:ID="UnificationXref26024">
    <bp:id rdf:datatype="http://www.w3.org/2001/XMLSchema#string">NAD-P-OR-NOP</bp:id>
    <bp:db rdf:datatype="http://www.w3.org/2001/XMLSchema#string">DoraCyc</bp:db>
  </bp:UnificationXref>
  <bp:UnificationXref rdf:ID="UnificationXref26023">
    <bp:id rdf:datatype="http://www.w3.org/2001/XMLSchema#string">CHEBI:13390</bp:id>
    <bp:db rdf:datatype="http://www.w3.org/2001/XMLSchema#string">ChEBI</bp:db>
  </bp:UnificationXref>
  <bp:UnificationXref rdf:ID="UnificationXref26021">
    <bp:id rdf:datatype="http://www.w3.org/2001/XMLSchema#string">RXN-11632</bp:id>
    <bp:db rdf:datatype="http://www.w3.org/2001/XMLSchema#string">DoraCyc</bp:db>
  </bp:UnificationXref>
  <bp:UnificationXref rdf:ID="UnificationXref26016">
    <bp:id rdf:datatype="http://www.w3.org/2001/XMLSchema#string">L-DELTA1-PYRROLINE_5-CARBOXYLATE</bp:id>
    <bp:db rdf:datatype="http://www.w3.org/2001/XMLSchema#string">DoraCyc</bp:db>
  </bp:UnificationXref>
  <bp:UnificationXref rdf:ID="UnificationXref26015">
    <bp:id rdf:datatype="http://www.w3.org/2001/XMLSchema#string">2906-39-0</bp:id>
    <bp:db rdf:datatype="http://www.w3.org/2001/XMLSchema#string">CAS</bp:db>
  </bp:UnificationXref>
  <bp:UnificationXref rdf:ID="UnificationXref26014">
    <bp:id rdf:datatype="http://www.w3.org/2001/XMLSchema#string">C03912</bp:id>
    <bp:db rdf:datatype="http://www.w3.org/2001/XMLSchema#string">KEGG</bp:db>
  </bp:UnificationXref>
  <bp:UnificationXref rdf:ID="UnificationXref26013">
    <bp:id rdf:datatype="http://www.w3.org/2001/XMLSchema#string">CHEBI:17388</bp:id>
    <bp:db rdf:datatype="http://www.w3.org/2001/XMLSchema#string">ChEBI</bp:db>
  </bp:UnificationXref>
  <bp:UnificationXref rdf:ID="UnificationXref26012">
    <bp:id rdf:datatype="http://www.w3.org/2001/XMLSchema#string">11966181</bp:id>
    <bp:db rdf:datatype="http://www.w3.org/2001/XMLSchema#string">PubChem</bp:db>
  </bp:UnificationXref>
  <bp:UnificationXref rdf:ID="UnificationXref26010">
    <bp:id rdf:datatype="http://www.w3.org/2001/XMLSchema#string">PYRROLINECARBDEHYDROG-RXN</bp:id>
    <bp:db rdf:datatype="http://www.w3.org/2001/XMLSchema#string">DoraCyc</bp:db>
  </bp:UnificationXref>
  <bp:UnificationXref rdf:ID="UnificationXref26008">
    <bp:id rdf:datatype="http://www.w3.org/2001/XMLSchema#string">1.5.1.15-RXN</bp:id>
    <bp:db rdf:datatype="http://www.w3.org/2001/XMLSchema#string">DoraCyc</bp:db>
  </bp:UnificationXref>
  <bp:UnificationXref rdf:ID="UnificationXref26006">
    <bp:id rdf:datatype="http://www.w3.org/2001/XMLSchema#string">1.5.1.20-RXN</bp:id>
    <bp:db rdf:datatype="http://www.w3.org/2001/XMLSchema#string">DoraCyc</bp:db>
  </bp:UnificationXref>
  <bp:UnificationXref rdf:ID="UnificationXref26004">
    <bp:id rdf:datatype="http://www.w3.org/2001/XMLSchema#string">ENZRXNKFG-752</bp:id>
    <bp:db rdf:datatype="http://www.w3.org/2001/XMLSchema#string">DoraCyc</bp:db>
  </bp:UnificationXref>
  <bp:UnificationXref rdf:ID="UnificationXref26002">
    <bp:id rdf:datatype="http://www.w3.org/2001/XMLSchema#string">ENZRXNKFG-754</bp:id>
    <bp:db rdf:datatype="http://www.w3.org/2001/XMLSchema#string">DoraCyc</bp:db>
  </bp:UnificationXref>
  <bp:UnificationXref rdf:ID="UnificationXref26000">
    <bp:id rdf:datatype="http://www.w3.org/2001/XMLSchema#string">1.6.1.2-RXN</bp:id>
    <bp:db rdf:datatype="http://www.w3.org/2001/XMLSchema#string">DoraCyc</bp:db>
  </bp:UnificationXref>
  <bp:UnificationXref rdf:ID="UnificationXref25997">
    <bp:id rdf:datatype="http://www.w3.org/2001/XMLSchema#string">GKFG-870-MONOMER</bp:id>
    <bp:db rdf:datatype="http://www.w3.org/2001/XMLSchema#string">DoraCyc</bp:db>
  </bp:UnificationXref>
  <bp:UnificationXref rdf:ID="UnificationXref25995">
    <bp:id rdf:datatype="http://www.w3.org/2001/XMLSchema#string">ENZRXNKFG-578</bp:id>
    <bp:db rdf:datatype="http://www.w3.org/2001/XMLSchema#string">DoraCyc</bp:db>
  </bp:UnificationXref>
  <bp:UnificationXref rdf:ID="UnificationXref25993">
    <bp:id rdf:datatype="http://www.w3.org/2001/XMLSchema#string">ENZRXNKFG-933</bp:id>
    <bp:db rdf:datatype="http://www.w3.org/2001/XMLSchema#string">DoraCyc</bp:db>
  </bp:UnificationXref>
  <bp:UnificationXref rdf:ID="UnificationXref25991">
    <bp:id rdf:datatype="http://www.w3.org/2001/XMLSchema#string">ENZRXNKFG-939</bp:id>
    <bp:db rdf:datatype="http://www.w3.org/2001/XMLSchema#string">DoraCyc</bp:db>
  </bp:UnificationXref>
  <bp:UnificationXref rdf:ID="UnificationXref25989">
    <bp:id rdf:datatype="http://www.w3.org/2001/XMLSchema#string">ENZRXNKFG-945</bp:id>
    <bp:db rdf:datatype="http://www.w3.org/2001/XMLSchema#string">DoraCyc</bp:db>
  </bp:UnificationXref>
  <bp:UnificationXref rdf:ID="UnificationXref25987">
    <bp:id rdf:datatype="http://www.w3.org/2001/XMLSchema#string">ENZRXNKFG-955</bp:id>
    <bp:db rdf:datatype="http://www.w3.org/2001/XMLSchema#string">DoraCyc</bp:db>
  </bp:UnificationXref>
  <bp:UnificationXref rdf:ID="UnificationXref25985">
    <bp:id rdf:datatype="http://www.w3.org/2001/XMLSchema#string">ENZRXNKFG-965</bp:id>
    <bp:db rdf:datatype="http://www.w3.org/2001/XMLSchema#string">DoraCyc</bp:db>
  </bp:UnificationXref>
  <bp:UnificationXref rdf:ID="UnificationXref25983">
    <bp:id rdf:datatype="http://www.w3.org/2001/XMLSchema#string">ENZRXNKFG-975</bp:id>
    <bp:db rdf:datatype="http://www.w3.org/2001/XMLSchema#string">DoraCyc</bp:db>
  </bp:UnificationXref>
  <bp:UnificationXref rdf:ID="UnificationXref25981">
    <bp:id rdf:datatype="http://www.w3.org/2001/XMLSchema#string">ENZRXNKFG-985</bp:id>
    <bp:db rdf:datatype="http://www.w3.org/2001/XMLSchema#string">DoraCyc</bp:db>
  </bp:UnificationXref>
  <bp:UnificationXref rdf:ID="UnificationXref25979">
    <bp:id rdf:datatype="http://www.w3.org/2001/XMLSchema#string">ENZRXNKFG-991</bp:id>
    <bp:db rdf:datatype="http://www.w3.org/2001/XMLSchema#string">DoraCyc</bp:db>
  </bp:UnificationXref>
  <bp:UnificationXref rdf:ID="UnificationXref25977">
    <bp:id rdf:datatype="http://www.w3.org/2001/XMLSchema#string">ENZRXNKFG-997</bp:id>
    <bp:db rdf:datatype="http://www.w3.org/2001/XMLSchema#string">DoraCyc</bp:db>
  </bp:UnificationXref>
  <bp:UnificationXref rdf:ID="UnificationXref25972">
    <bp:id rdf:datatype="http://www.w3.org/2001/XMLSchema#string">MENADIOL</bp:id>
    <bp:db rdf:datatype="http://www.w3.org/2001/XMLSchema#string">DoraCyc</bp:db>
  </bp:UnificationXref>
  <bp:UnificationXref rdf:ID="UnificationXref25971">
    <bp:id rdf:datatype="http://www.w3.org/2001/XMLSchema#string">C07126</bp:id>
    <bp:db rdf:datatype="http://www.w3.org/2001/XMLSchema#string">KEGG</bp:db>
  </bp:UnificationXref>
  <bp:UnificationXref rdf:ID="UnificationXref25970">
    <bp:id rdf:datatype="http://www.w3.org/2001/XMLSchema#string">10209</bp:id>
    <bp:db rdf:datatype="http://www.w3.org/2001/XMLSchema#string">PubChem</bp:db>
  </bp:UnificationXref>
  <bp:UnificationXref rdf:ID="UnificationXref25969">
    <bp:id rdf:datatype="http://www.w3.org/2001/XMLSchema#string">CHEBI:6746</bp:id>
    <bp:db rdf:datatype="http://www.w3.org/2001/XMLSchema#string">ChEBI</bp:db>
  </bp:UnificationXref>
  <bp:UnificationXref rdf:ID="UnificationXref25964">
    <bp:id rdf:datatype="http://www.w3.org/2001/XMLSchema#string">CPD-3766</bp:id>
    <bp:db rdf:datatype="http://www.w3.org/2001/XMLSchema#string">DoraCyc</bp:db>
  </bp:UnificationXref>
  <bp:UnificationXref rdf:ID="UnificationXref25963">
    <bp:id rdf:datatype="http://www.w3.org/2001/XMLSchema#string">C05377</bp:id>
    <bp:db rdf:datatype="http://www.w3.org/2001/XMLSchema#string">KEGG</bp:db>
  </bp:UnificationXref>
  <bp:UnificationXref rdf:ID="UnificationXref25962">
    <bp:id rdf:datatype="http://www.w3.org/2001/XMLSchema#string">57414-02-5</bp:id>
    <bp:db rdf:datatype="http://www.w3.org/2001/XMLSchema#string">CAS</bp:db>
  </bp:UnificationXref>
  <bp:UnificationXref rdf:ID="UnificationXref25961">
    <bp:id rdf:datatype="http://www.w3.org/2001/XMLSchema#string">4055</bp:id>
    <bp:db rdf:datatype="http://www.w3.org/2001/XMLSchema#string">PubChem</bp:db>
  </bp:UnificationXref>
  <bp:UnificationXref rdf:ID="UnificationXref25960">
    <bp:id rdf:datatype="http://www.w3.org/2001/XMLSchema#string">CHEBI:28869</bp:id>
    <bp:db rdf:datatype="http://www.w3.org/2001/XMLSchema#string">ChEBI</bp:db>
  </bp:UnificationXref>
  <bp:UnificationXref rdf:ID="UnificationXref25958">
    <bp:id rdf:datatype="http://www.w3.org/2001/XMLSchema#string">NADH-DEHYDROGENASE-QUINONE-RXN</bp:id>
    <bp:db rdf:datatype="http://www.w3.org/2001/XMLSchema#string">DoraCyc</bp:db>
  </bp:UnificationXref>
  <bp:UnificationXref rdf:ID="UnificationXref25952">
    <bp:id rdf:datatype="http://www.w3.org/2001/XMLSchema#string">7-CYANO-7-DEAZAGUANINE</bp:id>
    <bp:db rdf:datatype="http://www.w3.org/2001/XMLSchema#string">DoraCyc</bp:db>
  </bp:UnificationXref>
  <bp:UnificationXref rdf:ID="UnificationXref25951">
    <bp:id rdf:datatype="http://www.w3.org/2001/XMLSchema#string">C15996</bp:id>
    <bp:db rdf:datatype="http://www.w3.org/2001/XMLSchema#string">KEGG</bp:db>
  </bp:UnificationXref>
  <bp:UnificationXref rdf:ID="UnificationXref25950">
    <bp:id rdf:datatype="http://www.w3.org/2001/XMLSchema#string">CHEBI:45075</bp:id>
    <bp:db rdf:datatype="http://www.w3.org/2001/XMLSchema#string">ChEBI</bp:db>
  </bp:UnificationXref>
  <bp:UnificationXref rdf:ID="UnificationXref25949">
    <bp:id rdf:datatype="http://www.w3.org/2001/XMLSchema#string">446357</bp:id>
    <bp:db rdf:datatype="http://www.w3.org/2001/XMLSchema#string">PubChem</bp:db>
  </bp:UnificationXref>
  <bp:UnificationXref rdf:ID="UnificationXref25946">
    <bp:id rdf:datatype="http://www.w3.org/2001/XMLSchema#string">RXN0-4022</bp:id>
    <bp:db rdf:datatype="http://www.w3.org/2001/XMLSchema#string">DoraCyc</bp:db>
  </bp:UnificationXref>
  <bp:UnificationXref rdf:ID="UnificationXref25943">
    <bp:id rdf:datatype="http://www.w3.org/2001/XMLSchema#string">GKFG-1781-MONOMER</bp:id>
    <bp:db rdf:datatype="http://www.w3.org/2001/XMLSchema#string">DoraCyc</bp:db>
  </bp:UnificationXref>
  <bp:UnificationXref rdf:ID="UnificationXref25941">
    <bp:id rdf:datatype="http://www.w3.org/2001/XMLSchema#string">ENZRXNKFG-105</bp:id>
    <bp:db rdf:datatype="http://www.w3.org/2001/XMLSchema#string">DoraCyc</bp:db>
  </bp:UnificationXref>
  <bp:UnificationXref rdf:ID="UnificationXref25936">
    <bp:id rdf:datatype="http://www.w3.org/2001/XMLSchema#string">LIPOAMIDE</bp:id>
    <bp:db rdf:datatype="http://www.w3.org/2001/XMLSchema#string">DoraCyc</bp:db>
  </bp:UnificationXref>
  <bp:UnificationXref rdf:ID="UnificationXref25935">
    <bp:id rdf:datatype="http://www.w3.org/2001/XMLSchema#string">940-69-2</bp:id>
    <bp:db rdf:datatype="http://www.w3.org/2001/XMLSchema#string">CAS</bp:db>
  </bp:UnificationXref>
  <bp:UnificationXref rdf:ID="UnificationXref25934">
    <bp:id rdf:datatype="http://www.w3.org/2001/XMLSchema#string">C00248</bp:id>
    <bp:db rdf:datatype="http://www.w3.org/2001/XMLSchema#string">KEGG</bp:db>
  </bp:UnificationXref>
  <bp:UnificationXref rdf:ID="UnificationXref25933">
    <bp:id rdf:datatype="http://www.w3.org/2001/XMLSchema#string">6992093</bp:id>
    <bp:db rdf:datatype="http://www.w3.org/2001/XMLSchema#string">PubChem</bp:db>
  </bp:UnificationXref>
  <bp:UnificationXref rdf:ID="UnificationXref25928">
    <bp:id rdf:datatype="http://www.w3.org/2001/XMLSchema#string">DIHYDROLIPOAMIDE</bp:id>
    <bp:db rdf:datatype="http://www.w3.org/2001/XMLSchema#string">DoraCyc</bp:db>
  </bp:UnificationXref>
  <bp:UnificationXref rdf:ID="UnificationXref25927">
    <bp:id rdf:datatype="http://www.w3.org/2001/XMLSchema#string">C00579</bp:id>
    <bp:db rdf:datatype="http://www.w3.org/2001/XMLSchema#string">KEGG</bp:db>
  </bp:UnificationXref>
  <bp:UnificationXref rdf:ID="UnificationXref25926">
    <bp:id rdf:datatype="http://www.w3.org/2001/XMLSchema#string">CHEBI:43711</bp:id>
    <bp:db rdf:datatype="http://www.w3.org/2001/XMLSchema#string">ChEBI</bp:db>
  </bp:UnificationXref>
  <bp:UnificationXref rdf:ID="UnificationXref25925">
    <bp:id rdf:datatype="http://www.w3.org/2001/XMLSchema#string">445160</bp:id>
    <bp:db rdf:datatype="http://www.w3.org/2001/XMLSchema#string">PubChem</bp:db>
  </bp:UnificationXref>
  <bp:UnificationXref rdf:ID="UnificationXref25923">
    <bp:id rdf:datatype="http://www.w3.org/2001/XMLSchema#string">DIHYDLIPOXN-RXN</bp:id>
    <bp:db rdf:datatype="http://www.w3.org/2001/XMLSchema#string">DoraCyc</bp:db>
  </bp:UnificationXref>
  <bp:UnificationXref rdf:ID="UnificationXref25921">
    <bp:id rdf:datatype="http://www.w3.org/2001/XMLSchema#string">ENZRXNKFG-3</bp:id>
    <bp:db rdf:datatype="http://www.w3.org/2001/XMLSchema#string">DoraCyc</bp:db>
  </bp:UnificationXref>
  <bp:UnificationXref rdf:ID="UnificationXref25917">
    <bp:id rdf:datatype="http://www.w3.org/2001/XMLSchema#string">16S-rRNA-2-O-methylcytidine1409</bp:id>
    <bp:db rdf:datatype="http://www.w3.org/2001/XMLSchema#string">DoraCyc</bp:db>
  </bp:UnificationXref>
  <bp:UnificationXref rdf:ID="UnificationXref25913">
    <bp:id rdf:datatype="http://www.w3.org/2001/XMLSchema#string">16S-rRNA-cytidine1409</bp:id>
    <bp:db rdf:datatype="http://www.w3.org/2001/XMLSchema#string">DoraCyc</bp:db>
  </bp:UnificationXref>
  <bp:UnificationXref rdf:ID="UnificationXref25911">
    <bp:id rdf:datatype="http://www.w3.org/2001/XMLSchema#string">RXN-12462</bp:id>
    <bp:db rdf:datatype="http://www.w3.org/2001/XMLSchema#string">DoraCyc</bp:db>
  </bp:UnificationXref>
  <bp:UnificationXref rdf:ID="UnificationXref25908">
    <bp:id rdf:datatype="http://www.w3.org/2001/XMLSchema#string">GKFG-2021-MONOMER</bp:id>
    <bp:db rdf:datatype="http://www.w3.org/2001/XMLSchema#string">DoraCyc</bp:db>
  </bp:UnificationXref>
  <bp:UnificationXref rdf:ID="UnificationXref25906">
    <bp:id rdf:datatype="http://www.w3.org/2001/XMLSchema#string">ENZRXNKFG-4</bp:id>
    <bp:db rdf:datatype="http://www.w3.org/2001/XMLSchema#string">DoraCyc</bp:db>
  </bp:UnificationXref>
  <bp:UnificationXref rdf:ID="UnificationXref25902">
    <bp:id rdf:datatype="http://www.w3.org/2001/XMLSchema#string">23S-rRNA-2-O-methylcytidine1920</bp:id>
    <bp:db rdf:datatype="http://www.w3.org/2001/XMLSchema#string">DoraCyc</bp:db>
  </bp:UnificationXref>
  <bp:UnificationXref rdf:ID="UnificationXref25898">
    <bp:id rdf:datatype="http://www.w3.org/2001/XMLSchema#string">23S-rRNA-cytidine-1920</bp:id>
    <bp:db rdf:datatype="http://www.w3.org/2001/XMLSchema#string">DoraCyc</bp:db>
  </bp:UnificationXref>
  <bp:UnificationXref rdf:ID="UnificationXref25896">
    <bp:id rdf:datatype="http://www.w3.org/2001/XMLSchema#string">RXN-12463</bp:id>
    <bp:db rdf:datatype="http://www.w3.org/2001/XMLSchema#string">DoraCyc</bp:db>
  </bp:UnificationXref>
  <bp:UnificationXref rdf:ID="UnificationXref25894">
    <bp:id rdf:datatype="http://www.w3.org/2001/XMLSchema#string">ENZRXNKFG-29</bp:id>
    <bp:db rdf:datatype="http://www.w3.org/2001/XMLSchema#string">DoraCyc</bp:db>
  </bp:UnificationXref>
  <bp:UnificationXref rdf:ID="UnificationXref25890">
    <bp:id rdf:datatype="http://www.w3.org/2001/XMLSchema#string">tRNA-Containing-N1-MethylAdenine-58</bp:id>
    <bp:db rdf:datatype="http://www.w3.org/2001/XMLSchema#string">DoraCyc</bp:db>
  </bp:UnificationXref>
  <bp:UnificationXref rdf:ID="UnificationXref25886">
    <bp:id rdf:datatype="http://www.w3.org/2001/XMLSchema#string">tRNA-Adenine-58</bp:id>
    <bp:db rdf:datatype="http://www.w3.org/2001/XMLSchema#string">DoraCyc</bp:db>
  </bp:UnificationXref>
  <bp:UnificationXref rdf:ID="UnificationXref25884">
    <bp:id rdf:datatype="http://www.w3.org/2001/XMLSchema#string">RXN-12466</bp:id>
    <bp:db rdf:datatype="http://www.w3.org/2001/XMLSchema#string">DoraCyc</bp:db>
  </bp:UnificationXref>
  <bp:UnificationXref rdf:ID="UnificationXref25881">
    <bp:id rdf:datatype="http://www.w3.org/2001/XMLSchema#string">GKFG-1961-MONOMER</bp:id>
    <bp:db rdf:datatype="http://www.w3.org/2001/XMLSchema#string">DoraCyc</bp:db>
  </bp:UnificationXref>
  <bp:UnificationXref rdf:ID="UnificationXref25879">
    <bp:id rdf:datatype="http://www.w3.org/2001/XMLSchema#string">ENZRXNKFG-30</bp:id>
    <bp:db rdf:datatype="http://www.w3.org/2001/XMLSchema#string">DoraCyc</bp:db>
  </bp:UnificationXref>
  <bp:UnificationXref rdf:ID="UnificationXref25875">
    <bp:id rdf:datatype="http://www.w3.org/2001/XMLSchema#string">N1-MeAdenine57-MeAdenine58-tRNAs</bp:id>
    <bp:db rdf:datatype="http://www.w3.org/2001/XMLSchema#string">DoraCyc</bp:db>
  </bp:UnificationXref>
  <bp:UnificationXref rdf:ID="UnificationXref25871">
    <bp:id rdf:datatype="http://www.w3.org/2001/XMLSchema#string">Adenine57-Adenine58-tRNAs</bp:id>
    <bp:db rdf:datatype="http://www.w3.org/2001/XMLSchema#string">DoraCyc</bp:db>
  </bp:UnificationXref>
  <bp:UnificationXref rdf:ID="UnificationXref25869">
    <bp:id rdf:datatype="http://www.w3.org/2001/XMLSchema#string">RXN-12469</bp:id>
    <bp:db rdf:datatype="http://www.w3.org/2001/XMLSchema#string">DoraCyc</bp:db>
  </bp:UnificationXref>
  <bp:UnificationXref rdf:ID="UnificationXref25866">
    <bp:id rdf:datatype="http://www.w3.org/2001/XMLSchema#string">GKFG-1857-MONOMER</bp:id>
    <bp:db rdf:datatype="http://www.w3.org/2001/XMLSchema#string">DoraCyc</bp:db>
  </bp:UnificationXref>
  <bp:UnificationXref rdf:ID="UnificationXref25864">
    <bp:id rdf:datatype="http://www.w3.org/2001/XMLSchema#string">ENZRXNKFG-70</bp:id>
    <bp:db rdf:datatype="http://www.w3.org/2001/XMLSchema#string">DoraCyc</bp:db>
  </bp:UnificationXref>
  <bp:UnificationXref rdf:ID="UnificationXref25861">
    <bp:id rdf:datatype="http://www.w3.org/2001/XMLSchema#string">GKFG-1856-MONOMER</bp:id>
    <bp:db rdf:datatype="http://www.w3.org/2001/XMLSchema#string">DoraCyc</bp:db>
  </bp:UnificationXref>
  <bp:UnificationXref rdf:ID="UnificationXref25859">
    <bp:id rdf:datatype="http://www.w3.org/2001/XMLSchema#string">ENZRXNKFG-72</bp:id>
    <bp:db rdf:datatype="http://www.w3.org/2001/XMLSchema#string">DoraCyc</bp:db>
  </bp:UnificationXref>
  <bp:UnificationXref rdf:ID="UnificationXref25856">
    <bp:id rdf:datatype="http://www.w3.org/2001/XMLSchema#string">GKFG-1776-MONOMER</bp:id>
    <bp:db rdf:datatype="http://www.w3.org/2001/XMLSchema#string">DoraCyc</bp:db>
  </bp:UnificationXref>
  <bp:UnificationXref rdf:ID="UnificationXref25854">
    <bp:id rdf:datatype="http://www.w3.org/2001/XMLSchema#string">ENZRXNKFG-113</bp:id>
    <bp:db rdf:datatype="http://www.w3.org/2001/XMLSchema#string">DoraCyc</bp:db>
  </bp:UnificationXref>
  <bp:UnificationXref rdf:ID="UnificationXref25849">
    <bp:id rdf:datatype="http://www.w3.org/2001/XMLSchema#string">DNA-6-Methyl-Amino-Purines</bp:id>
    <bp:db rdf:datatype="http://www.w3.org/2001/XMLSchema#string">DoraCyc</bp:db>
  </bp:UnificationXref>
  <bp:UnificationXref rdf:ID="UnificationXref25848">
    <bp:id rdf:datatype="http://www.w3.org/2001/XMLSchema#string">C03391</bp:id>
    <bp:db rdf:datatype="http://www.w3.org/2001/XMLSchema#string">KEGG</bp:db>
  </bp:UnificationXref>
  <bp:UnificationXref rdf:ID="UnificationXref25843">
    <bp:id rdf:datatype="http://www.w3.org/2001/XMLSchema#string">DNA-Adenines</bp:id>
    <bp:db rdf:datatype="http://www.w3.org/2001/XMLSchema#string">DoraCyc</bp:db>
  </bp:UnificationXref>
  <bp:UnificationXref rdf:ID="UnificationXref25842">
    <bp:id rdf:datatype="http://www.w3.org/2001/XMLSchema#string">C00821</bp:id>
    <bp:db rdf:datatype="http://www.w3.org/2001/XMLSchema#string">KEGG</bp:db>
  </bp:UnificationXref>
  <bp:UnificationXref rdf:ID="UnificationXref25840">
    <bp:id rdf:datatype="http://www.w3.org/2001/XMLSchema#string">2.1.1.72-RXN</bp:id>
    <bp:db rdf:datatype="http://www.w3.org/2001/XMLSchema#string">DoraCyc</bp:db>
  </bp:UnificationXref>
  <bp:UnificationXref rdf:ID="UnificationXref25838">
    <bp:id rdf:datatype="http://www.w3.org/2001/XMLSchema#string">ENZRXNKFG-111</bp:id>
    <bp:db rdf:datatype="http://www.w3.org/2001/XMLSchema#string">DoraCyc</bp:db>
  </bp:UnificationXref>
  <bp:UnificationXref rdf:ID="UnificationXref25834">
    <bp:id rdf:datatype="http://www.w3.org/2001/XMLSchema#string">5-CarboxyMeAmMe-2-O-MeU34-tRNALeu</bp:id>
    <bp:db rdf:datatype="http://www.w3.org/2001/XMLSchema#string">DoraCyc</bp:db>
  </bp:UnificationXref>
  <bp:UnificationXref rdf:ID="UnificationXref25830">
    <bp:id rdf:datatype="http://www.w3.org/2001/XMLSchema#string">5-carbo-me-ami-me-ur-34-tRNALeu</bp:id>
    <bp:db rdf:datatype="http://www.w3.org/2001/XMLSchema#string">DoraCyc</bp:db>
  </bp:UnificationXref>
  <bp:UnificationXref rdf:ID="UnificationXref25828">
    <bp:id rdf:datatype="http://www.w3.org/2001/XMLSchema#string">RXN-11865</bp:id>
    <bp:db rdf:datatype="http://www.w3.org/2001/XMLSchema#string">DoraCyc</bp:db>
  </bp:UnificationXref>
  <bp:UnificationXref rdf:ID="UnificationXref25825">
    <bp:id rdf:datatype="http://www.w3.org/2001/XMLSchema#string">GKFG-1779-MONOMER</bp:id>
    <bp:db rdf:datatype="http://www.w3.org/2001/XMLSchema#string">DoraCyc</bp:db>
  </bp:UnificationXref>
  <bp:UnificationXref rdf:ID="UnificationXref25823">
    <bp:id rdf:datatype="http://www.w3.org/2001/XMLSchema#string">ENZRXNKFG-112</bp:id>
    <bp:db rdf:datatype="http://www.w3.org/2001/XMLSchema#string">DoraCyc</bp:db>
  </bp:UnificationXref>
  <bp:UnificationXref rdf:ID="UnificationXref25819">
    <bp:id rdf:datatype="http://www.w3.org/2001/XMLSchema#string">2-O-Methylcytidine-34-tRNAs</bp:id>
    <bp:db rdf:datatype="http://www.w3.org/2001/XMLSchema#string">DoraCyc</bp:db>
  </bp:UnificationXref>
  <bp:UnificationXref rdf:ID="UnificationXref25815">
    <bp:id rdf:datatype="http://www.w3.org/2001/XMLSchema#string">Cytidine-34-tRNAs</bp:id>
    <bp:db rdf:datatype="http://www.w3.org/2001/XMLSchema#string">DoraCyc</bp:db>
  </bp:UnificationXref>
  <bp:UnificationXref rdf:ID="UnificationXref25813">
    <bp:id rdf:datatype="http://www.w3.org/2001/XMLSchema#string">RXN-11860</bp:id>
    <bp:db rdf:datatype="http://www.w3.org/2001/XMLSchema#string">DoraCyc</bp:db>
  </bp:UnificationXref>
  <bp:UnificationXref rdf:ID="UnificationXref25810">
    <bp:id rdf:datatype="http://www.w3.org/2001/XMLSchema#string">GKFG-1719-MONOMER</bp:id>
    <bp:db rdf:datatype="http://www.w3.org/2001/XMLSchema#string">DoraCyc</bp:db>
  </bp:UnificationXref>
  <bp:UnificationXref rdf:ID="UnificationXref25808">
    <bp:id rdf:datatype="http://www.w3.org/2001/XMLSchema#string">ENZRXNKFG-140</bp:id>
    <bp:db rdf:datatype="http://www.w3.org/2001/XMLSchema#string">DoraCyc</bp:db>
  </bp:UnificationXref>
  <bp:UnificationXref rdf:ID="UnificationXref25804">
    <bp:id rdf:datatype="http://www.w3.org/2001/XMLSchema#string">16S-rRNA-5-O-methylcytosine967</bp:id>
    <bp:db rdf:datatype="http://www.w3.org/2001/XMLSchema#string">DoraCyc</bp:db>
  </bp:UnificationXref>
  <bp:UnificationXref rdf:ID="UnificationXref25800">
    <bp:id rdf:datatype="http://www.w3.org/2001/XMLSchema#string">16S-rRNA-cytosine967</bp:id>
    <bp:db rdf:datatype="http://www.w3.org/2001/XMLSchema#string">DoraCyc</bp:db>
  </bp:UnificationXref>
  <bp:UnificationXref rdf:ID="UnificationXref25798">
    <bp:id rdf:datatype="http://www.w3.org/2001/XMLSchema#string">RXN-11591</bp:id>
    <bp:db rdf:datatype="http://www.w3.org/2001/XMLSchema#string">DoraCyc</bp:db>
  </bp:UnificationXref>
  <bp:UnificationXref rdf:ID="UnificationXref25795">
    <bp:id rdf:datatype="http://www.w3.org/2001/XMLSchema#string">GKFG-1585-MONOMER</bp:id>
    <bp:db rdf:datatype="http://www.w3.org/2001/XMLSchema#string">DoraCyc</bp:db>
  </bp:UnificationXref>
  <bp:UnificationXref rdf:ID="UnificationXref25793">
    <bp:id rdf:datatype="http://www.w3.org/2001/XMLSchema#string">ENZRXNKFG-224</bp:id>
    <bp:db rdf:datatype="http://www.w3.org/2001/XMLSchema#string">DoraCyc</bp:db>
  </bp:UnificationXref>
  <bp:UnificationXref rdf:ID="UnificationXref25790">
    <bp:id rdf:datatype="http://www.w3.org/2001/XMLSchema#string">GKFG-402-MONOMER</bp:id>
    <bp:db rdf:datatype="http://www.w3.org/2001/XMLSchema#string">DoraCyc</bp:db>
  </bp:UnificationXref>
  <bp:UnificationXref rdf:ID="UnificationXref25788">
    <bp:id rdf:datatype="http://www.w3.org/2001/XMLSchema#string">ENZRXNKFG-798</bp:id>
    <bp:db rdf:datatype="http://www.w3.org/2001/XMLSchema#string">DoraCyc</bp:db>
  </bp:UnificationXref>
  <bp:UnificationXref rdf:ID="UnificationXref25785">
    <bp:id rdf:datatype="http://www.w3.org/2001/XMLSchema#string">GKFG-13-MONOMER</bp:id>
    <bp:db rdf:datatype="http://www.w3.org/2001/XMLSchema#string">DoraCyc</bp:db>
  </bp:UnificationXref>
  <bp:UnificationXref rdf:ID="UnificationXref25783">
    <bp:id rdf:datatype="http://www.w3.org/2001/XMLSchema#string">ENZRXNKFG-1042</bp:id>
    <bp:db rdf:datatype="http://www.w3.org/2001/XMLSchema#string">DoraCyc</bp:db>
  </bp:UnificationXref>
  <bp:UnificationXref rdf:ID="UnificationXref25779">
    <bp:id rdf:datatype="http://www.w3.org/2001/XMLSchema#string">DNA-Guanines</bp:id>
    <bp:db rdf:datatype="http://www.w3.org/2001/XMLSchema#string">DoraCyc</bp:db>
  </bp:UnificationXref>
  <bp:UnificationXref rdf:ID="UnificationXref25778">
    <bp:id rdf:datatype="http://www.w3.org/2001/XMLSchema#string">C11475</bp:id>
    <bp:db rdf:datatype="http://www.w3.org/2001/XMLSchema#string">KEGG</bp:db>
  </bp:UnificationXref>
  <bp:UnificationXref rdf:ID="UnificationXref25773">
    <bp:id rdf:datatype="http://www.w3.org/2001/XMLSchema#string">Protein-S-methyl-L-cysteine</bp:id>
    <bp:db rdf:datatype="http://www.w3.org/2001/XMLSchema#string">DoraCyc</bp:db>
  </bp:UnificationXref>
  <bp:UnificationXref rdf:ID="UnificationXref25772">
    <bp:id rdf:datatype="http://www.w3.org/2001/XMLSchema#string">C03800</bp:id>
    <bp:db rdf:datatype="http://www.w3.org/2001/XMLSchema#string">KEGG</bp:db>
  </bp:UnificationXref>
  <bp:UnificationXref rdf:ID="UnificationXref25768">
    <bp:id rdf:datatype="http://www.w3.org/2001/XMLSchema#string">DNA-6-O-Methyl-Guanines</bp:id>
    <bp:db rdf:datatype="http://www.w3.org/2001/XMLSchema#string">DoraCyc</bp:db>
  </bp:UnificationXref>
  <bp:UnificationXref rdf:ID="UnificationXref25767">
    <bp:id rdf:datatype="http://www.w3.org/2001/XMLSchema#string">C04250</bp:id>
    <bp:db rdf:datatype="http://www.w3.org/2001/XMLSchema#string">KEGG</bp:db>
  </bp:UnificationXref>
  <bp:UnificationXref rdf:ID="UnificationXref25762">
    <bp:id rdf:datatype="http://www.w3.org/2001/XMLSchema#string">PROT-CYS</bp:id>
    <bp:db rdf:datatype="http://www.w3.org/2001/XMLSchema#string">DoraCyc</bp:db>
  </bp:UnificationXref>
  <bp:UnificationXref rdf:ID="UnificationXref25761">
    <bp:id rdf:datatype="http://www.w3.org/2001/XMLSchema#string">C02743</bp:id>
    <bp:db rdf:datatype="http://www.w3.org/2001/XMLSchema#string">KEGG</bp:db>
  </bp:UnificationXref>
  <bp:UnificationXref rdf:ID="UnificationXref25759">
    <bp:id rdf:datatype="http://www.w3.org/2001/XMLSchema#string">2.1.1.63-RXN</bp:id>
    <bp:db rdf:datatype="http://www.w3.org/2001/XMLSchema#string">DoraCyc</bp:db>
  </bp:UnificationXref>
  <bp:UnificationXref rdf:ID="UnificationXref25756">
    <bp:id rdf:datatype="http://www.w3.org/2001/XMLSchema#string">GKFG-1470-MONOMER</bp:id>
    <bp:db rdf:datatype="http://www.w3.org/2001/XMLSchema#string">DoraCyc</bp:db>
  </bp:UnificationXref>
  <bp:UnificationXref rdf:ID="UnificationXref25754">
    <bp:id rdf:datatype="http://www.w3.org/2001/XMLSchema#string">ENZRXNKFG-289</bp:id>
    <bp:db rdf:datatype="http://www.w3.org/2001/XMLSchema#string">DoraCyc</bp:db>
  </bp:UnificationXref>
  <bp:UnificationXref rdf:ID="UnificationXref25750">
    <bp:id rdf:datatype="http://www.w3.org/2001/XMLSchema#string">16S-rRNA-N4-methylcytidine1402</bp:id>
    <bp:db rdf:datatype="http://www.w3.org/2001/XMLSchema#string">DoraCyc</bp:db>
  </bp:UnificationXref>
  <bp:UnificationXref rdf:ID="UnificationXref25748">
    <bp:id rdf:datatype="http://www.w3.org/2001/XMLSchema#string">RXN-11638</bp:id>
    <bp:db rdf:datatype="http://www.w3.org/2001/XMLSchema#string">DoraCyc</bp:db>
  </bp:UnificationXref>
  <bp:UnificationXref rdf:ID="UnificationXref25745">
    <bp:id rdf:datatype="http://www.w3.org/2001/XMLSchema#string">GKFG-1409-MONOMER</bp:id>
    <bp:db rdf:datatype="http://www.w3.org/2001/XMLSchema#string">DoraCyc</bp:db>
  </bp:UnificationXref>
  <bp:UnificationXref rdf:ID="UnificationXref25743">
    <bp:id rdf:datatype="http://www.w3.org/2001/XMLSchema#string">ENZRXNKFG-314</bp:id>
    <bp:db rdf:datatype="http://www.w3.org/2001/XMLSchema#string">DoraCyc</bp:db>
  </bp:UnificationXref>
  <bp:UnificationXref rdf:ID="UnificationXref25739">
    <bp:id rdf:datatype="http://www.w3.org/2001/XMLSchema#string">16S-rRNA-N3-methyluracil1498</bp:id>
    <bp:db rdf:datatype="http://www.w3.org/2001/XMLSchema#string">DoraCyc</bp:db>
  </bp:UnificationXref>
  <bp:UnificationXref rdf:ID="UnificationXref25735">
    <bp:id rdf:datatype="http://www.w3.org/2001/XMLSchema#string">16S-rRNA-uracil1498</bp:id>
    <bp:db rdf:datatype="http://www.w3.org/2001/XMLSchema#string">DoraCyc</bp:db>
  </bp:UnificationXref>
  <bp:UnificationXref rdf:ID="UnificationXref25733">
    <bp:id rdf:datatype="http://www.w3.org/2001/XMLSchema#string">RXN-11598</bp:id>
    <bp:db rdf:datatype="http://www.w3.org/2001/XMLSchema#string">DoraCyc</bp:db>
  </bp:UnificationXref>
  <bp:UnificationXref rdf:ID="UnificationXref25730">
    <bp:id rdf:datatype="http://www.w3.org/2001/XMLSchema#string">GKFG-1307-MONOMER</bp:id>
    <bp:db rdf:datatype="http://www.w3.org/2001/XMLSchema#string">DoraCyc</bp:db>
  </bp:UnificationXref>
  <bp:UnificationXref rdf:ID="UnificationXref25728">
    <bp:id rdf:datatype="http://www.w3.org/2001/XMLSchema#string">ENZRXNKFG-359</bp:id>
    <bp:db rdf:datatype="http://www.w3.org/2001/XMLSchema#string">DoraCyc</bp:db>
  </bp:UnificationXref>
  <bp:UnificationXref rdf:ID="UnificationXref25726">
    <bp:id rdf:datatype="http://www.w3.org/2001/XMLSchema#string">THYMIDYLATESYN-RXN</bp:id>
    <bp:db rdf:datatype="http://www.w3.org/2001/XMLSchema#string">DoraCyc</bp:db>
  </bp:UnificationXref>
  <bp:UnificationXref rdf:ID="UnificationXref25723">
    <bp:id rdf:datatype="http://www.w3.org/2001/XMLSchema#string">GKFG-1049-MONOMER</bp:id>
    <bp:db rdf:datatype="http://www.w3.org/2001/XMLSchema#string">DoraCyc</bp:db>
  </bp:UnificationXref>
  <bp:UnificationXref rdf:ID="UnificationXref25721">
    <bp:id rdf:datatype="http://www.w3.org/2001/XMLSchema#string">ENZRXNKFG-479</bp:id>
    <bp:db rdf:datatype="http://www.w3.org/2001/XMLSchema#string">DoraCyc</bp:db>
  </bp:UnificationXref>
  <bp:UnificationXref rdf:ID="UnificationXref25717">
    <bp:id rdf:datatype="http://www.w3.org/2001/XMLSchema#string">16S-rRNA-2-O-methylcytidine1402</bp:id>
    <bp:db rdf:datatype="http://www.w3.org/2001/XMLSchema#string">DoraCyc</bp:db>
  </bp:UnificationXref>
  <bp:UnificationXref rdf:ID="UnificationXref25713">
    <bp:id rdf:datatype="http://www.w3.org/2001/XMLSchema#string">16S-rRNA-cytidine1402</bp:id>
    <bp:db rdf:datatype="http://www.w3.org/2001/XMLSchema#string">DoraCyc</bp:db>
  </bp:UnificationXref>
  <bp:UnificationXref rdf:ID="UnificationXref25711">
    <bp:id rdf:datatype="http://www.w3.org/2001/XMLSchema#string">RXN-11637</bp:id>
    <bp:db rdf:datatype="http://www.w3.org/2001/XMLSchema#string">DoraCyc</bp:db>
  </bp:UnificationXref>
  <bp:UnificationXref rdf:ID="UnificationXref25709">
    <bp:id rdf:datatype="http://www.w3.org/2001/XMLSchema#string">ENZRXNKFG-491</bp:id>
    <bp:db rdf:datatype="http://www.w3.org/2001/XMLSchema#string">DoraCyc</bp:db>
  </bp:UnificationXref>
  <bp:UnificationXref rdf:ID="UnificationXref25707">
    <bp:id rdf:datatype="http://www.w3.org/2001/XMLSchema#string">HOMOCYSMET-RXN</bp:id>
    <bp:db rdf:datatype="http://www.w3.org/2001/XMLSchema#string">DoraCyc</bp:db>
  </bp:UnificationXref>
  <bp:UnificationXref rdf:ID="UnificationXref25704">
    <bp:id rdf:datatype="http://www.w3.org/2001/XMLSchema#string">GKFG-1028-MONOMER</bp:id>
    <bp:db rdf:datatype="http://www.w3.org/2001/XMLSchema#string">DoraCyc</bp:db>
  </bp:UnificationXref>
  <bp:UnificationXref rdf:ID="UnificationXref25702">
    <bp:id rdf:datatype="http://www.w3.org/2001/XMLSchema#string">ENZRXNKFG-492</bp:id>
    <bp:db rdf:datatype="http://www.w3.org/2001/XMLSchema#string">DoraCyc</bp:db>
  </bp:UnificationXref>
  <bp:UnificationXref rdf:ID="UnificationXref25697">
    <bp:id rdf:datatype="http://www.w3.org/2001/XMLSchema#string">CPD-1301</bp:id>
    <bp:db rdf:datatype="http://www.w3.org/2001/XMLSchema#string">DoraCyc</bp:db>
  </bp:UnificationXref>
  <bp:UnificationXref rdf:ID="UnificationXref25696">
    <bp:id rdf:datatype="http://www.w3.org/2001/XMLSchema#string">C04144</bp:id>
    <bp:db rdf:datatype="http://www.w3.org/2001/XMLSchema#string">KEGG</bp:db>
  </bp:UnificationXref>
  <bp:UnificationXref rdf:ID="UnificationXref25695">
    <bp:id rdf:datatype="http://www.w3.org/2001/XMLSchema#string">CHEBI:17420</bp:id>
    <bp:db rdf:datatype="http://www.w3.org/2001/XMLSchema#string">ChEBI</bp:db>
  </bp:UnificationXref>
  <bp:UnificationXref rdf:ID="UnificationXref25694">
    <bp:id rdf:datatype="http://www.w3.org/2001/XMLSchema#string">16722112</bp:id>
    <bp:db rdf:datatype="http://www.w3.org/2001/XMLSchema#string">PubChem</bp:db>
  </bp:UnificationXref>
  <bp:UnificationXref rdf:ID="UnificationXref25689">
    <bp:id rdf:datatype="http://www.w3.org/2001/XMLSchema#string">SELENOMETHIONINE</bp:id>
    <bp:db rdf:datatype="http://www.w3.org/2001/XMLSchema#string">DoraCyc</bp:db>
  </bp:UnificationXref>
  <bp:UnificationXref rdf:ID="UnificationXref25688">
    <bp:id rdf:datatype="http://www.w3.org/2001/XMLSchema#string">C05335</bp:id>
    <bp:db rdf:datatype="http://www.w3.org/2001/XMLSchema#string">KEGG</bp:db>
  </bp:UnificationXref>
  <bp:UnificationXref rdf:ID="UnificationXref25687">
    <bp:id rdf:datatype="http://www.w3.org/2001/XMLSchema#string">15820879</bp:id>
    <bp:db rdf:datatype="http://www.w3.org/2001/XMLSchema#string">PubChem</bp:db>
  </bp:UnificationXref>
  <bp:UnificationXref rdf:ID="UnificationXref25686">
    <bp:id rdf:datatype="http://www.w3.org/2001/XMLSchema#string">1464-42-2</bp:id>
    <bp:db rdf:datatype="http://www.w3.org/2001/XMLSchema#string">CAS</bp:db>
  </bp:UnificationXref>
  <bp:UnificationXref rdf:ID="UnificationXref25681">
    <bp:id rdf:datatype="http://www.w3.org/2001/XMLSchema#string">CPD-1302</bp:id>
    <bp:db rdf:datatype="http://www.w3.org/2001/XMLSchema#string">DoraCyc</bp:db>
  </bp:UnificationXref>
  <bp:UnificationXref rdf:ID="UnificationXref25680">
    <bp:id rdf:datatype="http://www.w3.org/2001/XMLSchema#string">C04489</bp:id>
    <bp:db rdf:datatype="http://www.w3.org/2001/XMLSchema#string">KEGG</bp:db>
  </bp:UnificationXref>
  <bp:UnificationXref rdf:ID="UnificationXref25679">
    <bp:id rdf:datatype="http://www.w3.org/2001/XMLSchema#string">CHEBI:17614</bp:id>
    <bp:db rdf:datatype="http://www.w3.org/2001/XMLSchema#string">ChEBI</bp:db>
  </bp:UnificationXref>
  <bp:UnificationXref rdf:ID="UnificationXref25678">
    <bp:id rdf:datatype="http://www.w3.org/2001/XMLSchema#string">16722111</bp:id>
    <bp:db rdf:datatype="http://www.w3.org/2001/XMLSchema#string">PubChem</bp:db>
  </bp:UnificationXref>
  <bp:UnificationXref rdf:ID="UnificationXref25676">
    <bp:id rdf:datatype="http://www.w3.org/2001/XMLSchema#string">RXN-12730</bp:id>
    <bp:db rdf:datatype="http://www.w3.org/2001/XMLSchema#string">DoraCyc</bp:db>
  </bp:UnificationXref>
  <bp:UnificationXref rdf:ID="UnificationXref25673">
    <bp:id rdf:datatype="http://www.w3.org/2001/XMLSchema#string">GKFG-738-MONOMER</bp:id>
    <bp:db rdf:datatype="http://www.w3.org/2001/XMLSchema#string">DoraCyc</bp:db>
  </bp:UnificationXref>
  <bp:UnificationXref rdf:ID="UnificationXref25671">
    <bp:id rdf:datatype="http://www.w3.org/2001/XMLSchema#string">ENZRXNKFG-622</bp:id>
    <bp:db rdf:datatype="http://www.w3.org/2001/XMLSchema#string">DoraCyc</bp:db>
  </bp:UnificationXref>
  <bp:UnificationXref rdf:ID="UnificationXref25667">
    <bp:id rdf:datatype="http://www.w3.org/2001/XMLSchema#string">16S-rRNA-N2-methylguanine966</bp:id>
    <bp:db rdf:datatype="http://www.w3.org/2001/XMLSchema#string">DoraCyc</bp:db>
  </bp:UnificationXref>
  <bp:UnificationXref rdf:ID="UnificationXref25663">
    <bp:id rdf:datatype="http://www.w3.org/2001/XMLSchema#string">16S-rRNA-guanine-966</bp:id>
    <bp:db rdf:datatype="http://www.w3.org/2001/XMLSchema#string">DoraCyc</bp:db>
  </bp:UnificationXref>
  <bp:UnificationXref rdf:ID="UnificationXref25661">
    <bp:id rdf:datatype="http://www.w3.org/2001/XMLSchema#string">RXN0-6515</bp:id>
    <bp:db rdf:datatype="http://www.w3.org/2001/XMLSchema#string">DoraCyc</bp:db>
  </bp:UnificationXref>
  <bp:UnificationXref rdf:ID="UnificationXref25659">
    <bp:id rdf:datatype="http://www.w3.org/2001/XMLSchema#string">ENZRXNKFG-706</bp:id>
    <bp:db rdf:datatype="http://www.w3.org/2001/XMLSchema#string">DoraCyc</bp:db>
  </bp:UnificationXref>
  <bp:UnificationXref rdf:ID="UnificationXref25655">
    <bp:id rdf:datatype="http://www.w3.org/2001/XMLSchema#string">tRNA-Containing-N1-Methylguanine-37</bp:id>
    <bp:db rdf:datatype="http://www.w3.org/2001/XMLSchema#string">DoraCyc</bp:db>
  </bp:UnificationXref>
  <bp:UnificationXref rdf:ID="UnificationXref25651">
    <bp:id rdf:datatype="http://www.w3.org/2001/XMLSchema#string">Guanine37-in-tRNA</bp:id>
    <bp:db rdf:datatype="http://www.w3.org/2001/XMLSchema#string">DoraCyc</bp:db>
  </bp:UnificationXref>
  <bp:UnificationXref rdf:ID="UnificationXref25649">
    <bp:id rdf:datatype="http://www.w3.org/2001/XMLSchema#string">RXN-12458</bp:id>
    <bp:db rdf:datatype="http://www.w3.org/2001/XMLSchema#string">DoraCyc</bp:db>
  </bp:UnificationXref>
  <bp:UnificationXref rdf:ID="UnificationXref25646">
    <bp:id rdf:datatype="http://www.w3.org/2001/XMLSchema#string">GKFG-677-MONOMER</bp:id>
    <bp:db rdf:datatype="http://www.w3.org/2001/XMLSchema#string">DoraCyc</bp:db>
  </bp:UnificationXref>
  <bp:UnificationXref rdf:ID="UnificationXref25644">
    <bp:id rdf:datatype="http://www.w3.org/2001/XMLSchema#string">ENZRXNKFG-707</bp:id>
    <bp:db rdf:datatype="http://www.w3.org/2001/XMLSchema#string">DoraCyc</bp:db>
  </bp:UnificationXref>
  <bp:UnificationXref rdf:ID="UnificationXref25639">
    <bp:id rdf:datatype="http://www.w3.org/2001/XMLSchema#string">tRNA-Containing-N1-Methylguanine-9</bp:id>
    <bp:db rdf:datatype="http://www.w3.org/2001/XMLSchema#string">DoraCyc</bp:db>
  </bp:UnificationXref>
  <bp:UnificationXref rdf:ID="UnificationXref25635">
    <bp:id rdf:datatype="http://www.w3.org/2001/XMLSchema#string">Guanine9-in-tRNA</bp:id>
    <bp:db rdf:datatype="http://www.w3.org/2001/XMLSchema#string">DoraCyc</bp:db>
  </bp:UnificationXref>
  <bp:UnificationXref rdf:ID="UnificationXref25633">
    <bp:id rdf:datatype="http://www.w3.org/2001/XMLSchema#string">RXN-12459</bp:id>
    <bp:db rdf:datatype="http://www.w3.org/2001/XMLSchema#string">DoraCyc</bp:db>
  </bp:UnificationXref>
  <bp:UnificationXref rdf:ID="UnificationXref25630">
    <bp:id rdf:datatype="http://www.w3.org/2001/XMLSchema#string">GKFG-657-rRNA</bp:id>
    <bp:db rdf:datatype="http://www.w3.org/2001/XMLSchema#string">DoraCyc</bp:db>
  </bp:UnificationXref>
  <bp:UnificationXref rdf:ID="UnificationXref25628">
    <bp:id rdf:datatype="http://www.w3.org/2001/XMLSchema#string">ENZRXNKFG-1160</bp:id>
    <bp:db rdf:datatype="http://www.w3.org/2001/XMLSchema#string">DoraCyc</bp:db>
  </bp:UnificationXref>
  <bp:UnificationXref rdf:ID="UnificationXref25624">
    <bp:id rdf:datatype="http://www.w3.org/2001/XMLSchema#string">23S-rRNA-2-methyladenine2503</bp:id>
    <bp:db rdf:datatype="http://www.w3.org/2001/XMLSchema#string">DoraCyc</bp:db>
  </bp:UnificationXref>
  <bp:UnificationXref rdf:ID="UnificationXref25619">
    <bp:id rdf:datatype="http://www.w3.org/2001/XMLSchema#string">CH33ADO</bp:id>
    <bp:db rdf:datatype="http://www.w3.org/2001/XMLSchema#string">DoraCyc</bp:db>
  </bp:UnificationXref>
  <bp:UnificationXref rdf:ID="UnificationXref25618">
    <bp:id rdf:datatype="http://www.w3.org/2001/XMLSchema#string">C05198</bp:id>
    <bp:db rdf:datatype="http://www.w3.org/2001/XMLSchema#string">KEGG</bp:db>
  </bp:UnificationXref>
  <bp:UnificationXref rdf:ID="UnificationXref25617">
    <bp:id rdf:datatype="http://www.w3.org/2001/XMLSchema#string">CHEBI:17319</bp:id>
    <bp:db rdf:datatype="http://www.w3.org/2001/XMLSchema#string">ChEBI</bp:db>
  </bp:UnificationXref>
  <bp:UnificationXref rdf:ID="UnificationXref25616">
    <bp:id rdf:datatype="http://www.w3.org/2001/XMLSchema#string">439182</bp:id>
    <bp:db rdf:datatype="http://www.w3.org/2001/XMLSchema#string">PubChem</bp:db>
  </bp:UnificationXref>
  <bp:UnificationXref rdf:ID="UnificationXref25612">
    <bp:id rdf:datatype="http://www.w3.org/2001/XMLSchema#string">23S-rRNA-adenine-2503</bp:id>
    <bp:db rdf:datatype="http://www.w3.org/2001/XMLSchema#string">DoraCyc</bp:db>
  </bp:UnificationXref>
  <bp:UnificationXref rdf:ID="UnificationXref25609">
    <bp:id rdf:datatype="http://www.w3.org/2001/XMLSchema#string">RXN-11586</bp:id>
    <bp:db rdf:datatype="http://www.w3.org/2001/XMLSchema#string">DoraCyc</bp:db>
  </bp:UnificationXref>
  <bp:UnificationXref rdf:ID="UnificationXref25606">
    <bp:id rdf:datatype="http://www.w3.org/2001/XMLSchema#string">GKFG-523-MONOMER</bp:id>
    <bp:db rdf:datatype="http://www.w3.org/2001/XMLSchema#string">DoraCyc</bp:db>
  </bp:UnificationXref>
  <bp:UnificationXref rdf:ID="UnificationXref25604">
    <bp:id rdf:datatype="http://www.w3.org/2001/XMLSchema#string">ENZRXNKFG-758</bp:id>
    <bp:db rdf:datatype="http://www.w3.org/2001/XMLSchema#string">DoraCyc</bp:db>
  </bp:UnificationXref>
  <bp:UnificationXref rdf:ID="UnificationXref25600">
    <bp:id rdf:datatype="http://www.w3.org/2001/XMLSchema#string">16S-rRNA-N7-methylguanine527</bp:id>
    <bp:db rdf:datatype="http://www.w3.org/2001/XMLSchema#string">DoraCyc</bp:db>
  </bp:UnificationXref>
  <bp:UnificationXref rdf:ID="UnificationXref25596">
    <bp:id rdf:datatype="http://www.w3.org/2001/XMLSchema#string">16S-rRNA-guanine-527</bp:id>
    <bp:db rdf:datatype="http://www.w3.org/2001/XMLSchema#string">DoraCyc</bp:db>
  </bp:UnificationXref>
  <bp:UnificationXref rdf:ID="UnificationXref25594">
    <bp:id rdf:datatype="http://www.w3.org/2001/XMLSchema#string">RXN-11578</bp:id>
    <bp:db rdf:datatype="http://www.w3.org/2001/XMLSchema#string">DoraCyc</bp:db>
  </bp:UnificationXref>
  <bp:UnificationXref rdf:ID="UnificationXref25591">
    <bp:id rdf:datatype="http://www.w3.org/2001/XMLSchema#string">GKFG-232-MONOMER</bp:id>
    <bp:db rdf:datatype="http://www.w3.org/2001/XMLSchema#string">DoraCyc</bp:db>
  </bp:UnificationXref>
  <bp:UnificationXref rdf:ID="UnificationXref25589">
    <bp:id rdf:datatype="http://www.w3.org/2001/XMLSchema#string">ENZRXNKFG-874</bp:id>
    <bp:db rdf:datatype="http://www.w3.org/2001/XMLSchema#string">DoraCyc</bp:db>
  </bp:UnificationXref>
  <bp:UnificationXref rdf:ID="UnificationXref25585">
    <bp:id rdf:datatype="http://www.w3.org/2001/XMLSchema#string">23S-rRNA-2-O-methylguanosine2251</bp:id>
    <bp:db rdf:datatype="http://www.w3.org/2001/XMLSchema#string">DoraCyc</bp:db>
  </bp:UnificationXref>
  <bp:UnificationXref rdf:ID="UnificationXref25581">
    <bp:id rdf:datatype="http://www.w3.org/2001/XMLSchema#string">23S-rRNA-guanine-2551</bp:id>
    <bp:db rdf:datatype="http://www.w3.org/2001/XMLSchema#string">DoraCyc</bp:db>
  </bp:UnificationXref>
  <bp:UnificationXref rdf:ID="UnificationXref25579">
    <bp:id rdf:datatype="http://www.w3.org/2001/XMLSchema#string">RXN-11588</bp:id>
    <bp:db rdf:datatype="http://www.w3.org/2001/XMLSchema#string">DoraCyc</bp:db>
  </bp:UnificationXref>
  <bp:UnificationXref rdf:ID="UnificationXref25577">
    <bp:id rdf:datatype="http://www.w3.org/2001/XMLSchema#string">ENZRXNKFG-912</bp:id>
    <bp:db rdf:datatype="http://www.w3.org/2001/XMLSchema#string">DoraCyc</bp:db>
  </bp:UnificationXref>
  <bp:UnificationXref rdf:ID="UnificationXref25572">
    <bp:id rdf:datatype="http://www.w3.org/2001/XMLSchema#string">2-HEXAPRENYL-3-METHYL-6-METHOXY-14-BENZ</bp:id>
    <bp:db rdf:datatype="http://www.w3.org/2001/XMLSchema#string">DoraCyc</bp:db>
  </bp:UnificationXref>
  <bp:UnificationXref rdf:ID="UnificationXref25571">
    <bp:id rdf:datatype="http://www.w3.org/2001/XMLSchema#string">25244096</bp:id>
    <bp:db rdf:datatype="http://www.w3.org/2001/XMLSchema#string">PubChem</bp:db>
  </bp:UnificationXref>
  <bp:UnificationXref rdf:ID="UnificationXref25570">
    <bp:id rdf:datatype="http://www.w3.org/2001/XMLSchema#string">CHEBI:61473</bp:id>
    <bp:db rdf:datatype="http://www.w3.org/2001/XMLSchema#string">ChEBI</bp:db>
  </bp:UnificationXref>
  <bp:UnificationXref rdf:ID="UnificationXref25565">
    <bp:id rdf:datatype="http://www.w3.org/2001/XMLSchema#string">2-HEXAPRENYL-6-METHOXY-14-BENZOQUINOL</bp:id>
    <bp:db rdf:datatype="http://www.w3.org/2001/XMLSchema#string">DoraCyc</bp:db>
  </bp:UnificationXref>
  <bp:UnificationXref rdf:ID="UnificationXref25564">
    <bp:id rdf:datatype="http://www.w3.org/2001/XMLSchema#string">25244288</bp:id>
    <bp:db rdf:datatype="http://www.w3.org/2001/XMLSchema#string">PubChem</bp:db>
  </bp:UnificationXref>
  <bp:UnificationXref rdf:ID="UnificationXref25563">
    <bp:id rdf:datatype="http://www.w3.org/2001/XMLSchema#string">CHEBI:61472</bp:id>
    <bp:db rdf:datatype="http://www.w3.org/2001/XMLSchema#string">ChEBI</bp:db>
  </bp:UnificationXref>
  <bp:UnificationXref rdf:ID="UnificationXref25561">
    <bp:id rdf:datatype="http://www.w3.org/2001/XMLSchema#string">RXN3O-54</bp:id>
    <bp:db rdf:datatype="http://www.w3.org/2001/XMLSchema#string">DoraCyc</bp:db>
  </bp:UnificationXref>
  <bp:UnificationXref rdf:ID="UnificationXref25559">
    <bp:id rdf:datatype="http://www.w3.org/2001/XMLSchema#string">ENZRXNKFG-913</bp:id>
    <bp:db rdf:datatype="http://www.w3.org/2001/XMLSchema#string">DoraCyc</bp:db>
  </bp:UnificationXref>
  <bp:UnificationXref rdf:ID="UnificationXref25554">
    <bp:id rdf:datatype="http://www.w3.org/2001/XMLSchema#string">OCTAPRENYL-METHYL-METHOXY-BENZQ</bp:id>
    <bp:db rdf:datatype="http://www.w3.org/2001/XMLSchema#string">DoraCyc</bp:db>
  </bp:UnificationXref>
  <bp:UnificationXref rdf:ID="UnificationXref25553">
    <bp:id rdf:datatype="http://www.w3.org/2001/XMLSchema#string">C05814</bp:id>
    <bp:db rdf:datatype="http://www.w3.org/2001/XMLSchema#string">KEGG</bp:db>
  </bp:UnificationXref>
  <bp:UnificationXref rdf:ID="UnificationXref25552">
    <bp:id rdf:datatype="http://www.w3.org/2001/XMLSchema#string">49852330</bp:id>
    <bp:db rdf:datatype="http://www.w3.org/2001/XMLSchema#string">PubChem</bp:db>
  </bp:UnificationXref>
  <bp:UnificationXref rdf:ID="UnificationXref25551">
    <bp:id rdf:datatype="http://www.w3.org/2001/XMLSchema#string">CHEBI:60656</bp:id>
    <bp:db rdf:datatype="http://www.w3.org/2001/XMLSchema#string">ChEBI</bp:db>
  </bp:UnificationXref>
  <bp:UnificationXref rdf:ID="UnificationXref25546">
    <bp:id rdf:datatype="http://www.w3.org/2001/XMLSchema#string">OCTAPRENYL-METHOXY-BENZOQUINONE</bp:id>
    <bp:db rdf:datatype="http://www.w3.org/2001/XMLSchema#string">DoraCyc</bp:db>
  </bp:UnificationXref>
  <bp:UnificationXref rdf:ID="UnificationXref25545">
    <bp:id rdf:datatype="http://www.w3.org/2001/XMLSchema#string">C05813</bp:id>
    <bp:db rdf:datatype="http://www.w3.org/2001/XMLSchema#string">KEGG</bp:db>
  </bp:UnificationXref>
  <bp:UnificationXref rdf:ID="UnificationXref25544">
    <bp:id rdf:datatype="http://www.w3.org/2001/XMLSchema#string">49852329</bp:id>
    <bp:db rdf:datatype="http://www.w3.org/2001/XMLSchema#string">PubChem</bp:db>
  </bp:UnificationXref>
  <bp:UnificationXref rdf:ID="UnificationXref25543">
    <bp:id rdf:datatype="http://www.w3.org/2001/XMLSchema#string">CHEBI:60655</bp:id>
    <bp:db rdf:datatype="http://www.w3.org/2001/XMLSchema#string">ChEBI</bp:db>
  </bp:UnificationXref>
  <bp:UnificationXref rdf:ID="UnificationXref25541">
    <bp:id rdf:datatype="http://www.w3.org/2001/XMLSchema#string">2-OCTAPRENYL-METHOXY-BENZOQ-METH-RXN</bp:id>
    <bp:db rdf:datatype="http://www.w3.org/2001/XMLSchema#string">DoraCyc</bp:db>
  </bp:UnificationXref>
  <bp:UnificationXref rdf:ID="UnificationXref25539">
    <bp:id rdf:datatype="http://www.w3.org/2001/XMLSchema#string">ENZRXNKFG-914</bp:id>
    <bp:db rdf:datatype="http://www.w3.org/2001/XMLSchema#string">DoraCyc</bp:db>
  </bp:UnificationXref>
  <bp:UnificationXref rdf:ID="UnificationXref25534">
    <bp:id rdf:datatype="http://www.w3.org/2001/XMLSchema#string">6Methoxy5Methyl2Polyprenyl14Benzoquinol</bp:id>
    <bp:db rdf:datatype="http://www.w3.org/2001/XMLSchema#string">DoraCyc</bp:db>
  </bp:UnificationXref>
  <bp:UnificationXref rdf:ID="UnificationXref25529">
    <bp:id rdf:datatype="http://www.w3.org/2001/XMLSchema#string">2-Methoxy-6-Polyprenyl-14-Benzoquinols</bp:id>
    <bp:db rdf:datatype="http://www.w3.org/2001/XMLSchema#string">DoraCyc</bp:db>
  </bp:UnificationXref>
  <bp:UnificationXref rdf:ID="UnificationXref25528">
    <bp:id rdf:datatype="http://www.w3.org/2001/XMLSchema#string">C19858</bp:id>
    <bp:db rdf:datatype="http://www.w3.org/2001/XMLSchema#string">KEGG</bp:db>
  </bp:UnificationXref>
  <bp:UnificationXref rdf:ID="UnificationXref25526">
    <bp:id rdf:datatype="http://www.w3.org/2001/XMLSchema#string">RXN-11754</bp:id>
    <bp:db rdf:datatype="http://www.w3.org/2001/XMLSchema#string">DoraCyc</bp:db>
  </bp:UnificationXref>
  <bp:UnificationXref rdf:ID="UnificationXref25524">
    <bp:id rdf:datatype="http://www.w3.org/2001/XMLSchema#string">ENZRXNKFG-915</bp:id>
    <bp:db rdf:datatype="http://www.w3.org/2001/XMLSchema#string">DoraCyc</bp:db>
  </bp:UnificationXref>
  <bp:UnificationXref rdf:ID="UnificationXref25519">
    <bp:id rdf:datatype="http://www.w3.org/2001/XMLSchema#string">CPD-9872</bp:id>
    <bp:db rdf:datatype="http://www.w3.org/2001/XMLSchema#string">DoraCyc</bp:db>
  </bp:UnificationXref>
  <bp:UnificationXref rdf:ID="UnificationXref25518">
    <bp:id rdf:datatype="http://www.w3.org/2001/XMLSchema#string">50986193</bp:id>
    <bp:db rdf:datatype="http://www.w3.org/2001/XMLSchema#string">PubChem</bp:db>
  </bp:UnificationXref>
  <bp:UnificationXref rdf:ID="UnificationXref25513">
    <bp:id rdf:datatype="http://www.w3.org/2001/XMLSchema#string">CPD-9870</bp:id>
    <bp:db rdf:datatype="http://www.w3.org/2001/XMLSchema#string">DoraCyc</bp:db>
  </bp:UnificationXref>
  <bp:UnificationXref rdf:ID="UnificationXref25512">
    <bp:id rdf:datatype="http://www.w3.org/2001/XMLSchema#string">50986247</bp:id>
    <bp:db rdf:datatype="http://www.w3.org/2001/XMLSchema#string">PubChem</bp:db>
  </bp:UnificationXref>
  <bp:UnificationXref rdf:ID="UnificationXref25510">
    <bp:id rdf:datatype="http://www.w3.org/2001/XMLSchema#string">RXN-9242</bp:id>
    <bp:db rdf:datatype="http://www.w3.org/2001/XMLSchema#string">DoraCyc</bp:db>
  </bp:UnificationXref>
  <bp:UnificationXref rdf:ID="UnificationXref25508">
    <bp:id rdf:datatype="http://www.w3.org/2001/XMLSchema#string">ENZRXNKFG-916</bp:id>
    <bp:db rdf:datatype="http://www.w3.org/2001/XMLSchema#string">DoraCyc</bp:db>
  </bp:UnificationXref>
  <bp:UnificationXref rdf:ID="UnificationXref25503">
    <bp:id rdf:datatype="http://www.w3.org/2001/XMLSchema#string">CPD-9871</bp:id>
    <bp:db rdf:datatype="http://www.w3.org/2001/XMLSchema#string">DoraCyc</bp:db>
  </bp:UnificationXref>
  <bp:UnificationXref rdf:ID="UnificationXref25502">
    <bp:id rdf:datatype="http://www.w3.org/2001/XMLSchema#string">50986092</bp:id>
    <bp:db rdf:datatype="http://www.w3.org/2001/XMLSchema#string">PubChem</bp:db>
  </bp:UnificationXref>
  <bp:UnificationXref rdf:ID="UnificationXref25497">
    <bp:id rdf:datatype="http://www.w3.org/2001/XMLSchema#string">CPD-9869</bp:id>
    <bp:db rdf:datatype="http://www.w3.org/2001/XMLSchema#string">DoraCyc</bp:db>
  </bp:UnificationXref>
  <bp:UnificationXref rdf:ID="UnificationXref25496">
    <bp:id rdf:datatype="http://www.w3.org/2001/XMLSchema#string">50986248</bp:id>
    <bp:db rdf:datatype="http://www.w3.org/2001/XMLSchema#string">PubChem</bp:db>
  </bp:UnificationXref>
  <bp:UnificationXref rdf:ID="UnificationXref25494">
    <bp:id rdf:datatype="http://www.w3.org/2001/XMLSchema#string">RXN-9235</bp:id>
    <bp:db rdf:datatype="http://www.w3.org/2001/XMLSchema#string">DoraCyc</bp:db>
  </bp:UnificationXref>
  <bp:UnificationXref rdf:ID="UnificationXref25492">
    <bp:id rdf:datatype="http://www.w3.org/2001/XMLSchema#string">ENZRXNKFG-917</bp:id>
    <bp:db rdf:datatype="http://www.w3.org/2001/XMLSchema#string">DoraCyc</bp:db>
  </bp:UnificationXref>
  <bp:UnificationXref rdf:ID="UnificationXref25487">
    <bp:id rdf:datatype="http://www.w3.org/2001/XMLSchema#string">CPD-9859</bp:id>
    <bp:db rdf:datatype="http://www.w3.org/2001/XMLSchema#string">DoraCyc</bp:db>
  </bp:UnificationXref>
  <bp:UnificationXref rdf:ID="UnificationXref25486">
    <bp:id rdf:datatype="http://www.w3.org/2001/XMLSchema#string">50986072</bp:id>
    <bp:db rdf:datatype="http://www.w3.org/2001/XMLSchema#string">PubChem</bp:db>
  </bp:UnificationXref>
  <bp:UnificationXref rdf:ID="UnificationXref25481">
    <bp:id rdf:datatype="http://www.w3.org/2001/XMLSchema#string">CPD-9858</bp:id>
    <bp:db rdf:datatype="http://www.w3.org/2001/XMLSchema#string">DoraCyc</bp:db>
  </bp:UnificationXref>
  <bp:UnificationXref rdf:ID="UnificationXref25480">
    <bp:id rdf:datatype="http://www.w3.org/2001/XMLSchema#string">50986202</bp:id>
    <bp:db rdf:datatype="http://www.w3.org/2001/XMLSchema#string">PubChem</bp:db>
  </bp:UnificationXref>
  <bp:UnificationXref rdf:ID="UnificationXref25478">
    <bp:id rdf:datatype="http://www.w3.org/2001/XMLSchema#string">RXN-9227</bp:id>
    <bp:db rdf:datatype="http://www.w3.org/2001/XMLSchema#string">DoraCyc</bp:db>
  </bp:UnificationXref>
  <bp:UnificationXref rdf:ID="UnificationXref25476">
    <bp:id rdf:datatype="http://www.w3.org/2001/XMLSchema#string">ENZRXNKFG-918</bp:id>
    <bp:db rdf:datatype="http://www.w3.org/2001/XMLSchema#string">DoraCyc</bp:db>
  </bp:UnificationXref>
  <bp:UnificationXref rdf:ID="UnificationXref25471">
    <bp:id rdf:datatype="http://www.w3.org/2001/XMLSchema#string">CPD-12125</bp:id>
    <bp:db rdf:datatype="http://www.w3.org/2001/XMLSchema#string">DoraCyc</bp:db>
  </bp:UnificationXref>
  <bp:UnificationXref rdf:ID="UnificationXref25470">
    <bp:id rdf:datatype="http://www.w3.org/2001/XMLSchema#string">447918</bp:id>
    <bp:db rdf:datatype="http://www.w3.org/2001/XMLSchema#string">PubChem</bp:db>
  </bp:UnificationXref>
  <bp:UnificationXref rdf:ID="UnificationXref25468">
    <bp:id rdf:datatype="http://www.w3.org/2001/XMLSchema#string">RXN-11847</bp:id>
    <bp:db rdf:datatype="http://www.w3.org/2001/XMLSchema#string">DoraCyc</bp:db>
  </bp:UnificationXref>
  <bp:UnificationXref rdf:ID="UnificationXref25466">
    <bp:id rdf:datatype="http://www.w3.org/2001/XMLSchema#string">ENZRXNKFG-919</bp:id>
    <bp:db rdf:datatype="http://www.w3.org/2001/XMLSchema#string">DoraCyc</bp:db>
  </bp:UnificationXref>
  <bp:UnificationXref rdf:ID="UnificationXref25461">
    <bp:id rdf:datatype="http://www.w3.org/2001/XMLSchema#string">CPD-12130</bp:id>
    <bp:db rdf:datatype="http://www.w3.org/2001/XMLSchema#string">DoraCyc</bp:db>
  </bp:UnificationXref>
  <bp:UnificationXref rdf:ID="UnificationXref25460">
    <bp:id rdf:datatype="http://www.w3.org/2001/XMLSchema#string">45479429</bp:id>
    <bp:db rdf:datatype="http://www.w3.org/2001/XMLSchema#string">PubChem</bp:db>
  </bp:UnificationXref>
  <bp:UnificationXref rdf:ID="UnificationXref25458">
    <bp:id rdf:datatype="http://www.w3.org/2001/XMLSchema#string">RXN-9366</bp:id>
    <bp:db rdf:datatype="http://www.w3.org/2001/XMLSchema#string">DoraCyc</bp:db>
  </bp:UnificationXref>
  <bp:UnificationXref rdf:ID="UnificationXref25456">
    <bp:id rdf:datatype="http://www.w3.org/2001/XMLSchema#string">ENZRXNKFG-920</bp:id>
    <bp:db rdf:datatype="http://www.w3.org/2001/XMLSchema#string">DoraCyc</bp:db>
  </bp:UnificationXref>
  <bp:UnificationXref rdf:ID="UnificationXref25451">
    <bp:id rdf:datatype="http://www.w3.org/2001/XMLSchema#string">CPD-12129</bp:id>
    <bp:db rdf:datatype="http://www.w3.org/2001/XMLSchema#string">DoraCyc</bp:db>
  </bp:UnificationXref>
  <bp:UnificationXref rdf:ID="UnificationXref25450">
    <bp:id rdf:datatype="http://www.w3.org/2001/XMLSchema#string">45479280</bp:id>
    <bp:db rdf:datatype="http://www.w3.org/2001/XMLSchema#string">PubChem</bp:db>
  </bp:UnificationXref>
  <bp:UnificationXref rdf:ID="UnificationXref25448">
    <bp:id rdf:datatype="http://www.w3.org/2001/XMLSchema#string">RXN-9363</bp:id>
    <bp:db rdf:datatype="http://www.w3.org/2001/XMLSchema#string">DoraCyc</bp:db>
  </bp:UnificationXref>
  <bp:UnificationXref rdf:ID="UnificationXref25446">
    <bp:id rdf:datatype="http://www.w3.org/2001/XMLSchema#string">ENZRXNKFG-921</bp:id>
    <bp:db rdf:datatype="http://www.w3.org/2001/XMLSchema#string">DoraCyc</bp:db>
  </bp:UnificationXref>
  <bp:UnificationXref rdf:ID="UnificationXref25441">
    <bp:id rdf:datatype="http://www.w3.org/2001/XMLSchema#string">CPD-12128</bp:id>
    <bp:db rdf:datatype="http://www.w3.org/2001/XMLSchema#string">DoraCyc</bp:db>
  </bp:UnificationXref>
  <bp:UnificationXref rdf:ID="UnificationXref25440">
    <bp:id rdf:datatype="http://www.w3.org/2001/XMLSchema#string">45479543</bp:id>
    <bp:db rdf:datatype="http://www.w3.org/2001/XMLSchema#string">PubChem</bp:db>
  </bp:UnificationXref>
  <bp:UnificationXref rdf:ID="UnificationXref25438">
    <bp:id rdf:datatype="http://www.w3.org/2001/XMLSchema#string">RXN-9362</bp:id>
    <bp:db rdf:datatype="http://www.w3.org/2001/XMLSchema#string">DoraCyc</bp:db>
  </bp:UnificationXref>
  <bp:UnificationXref rdf:ID="UnificationXref25436">
    <bp:id rdf:datatype="http://www.w3.org/2001/XMLSchema#string">ENZRXNKFG-922</bp:id>
    <bp:db rdf:datatype="http://www.w3.org/2001/XMLSchema#string">DoraCyc</bp:db>
  </bp:UnificationXref>
  <bp:UnificationXref rdf:ID="UnificationXref25431">
    <bp:id rdf:datatype="http://www.w3.org/2001/XMLSchema#string">CPD-12127</bp:id>
    <bp:db rdf:datatype="http://www.w3.org/2001/XMLSchema#string">DoraCyc</bp:db>
  </bp:UnificationXref>
  <bp:UnificationXref rdf:ID="UnificationXref25430">
    <bp:id rdf:datatype="http://www.w3.org/2001/XMLSchema#string">24826776</bp:id>
    <bp:db rdf:datatype="http://www.w3.org/2001/XMLSchema#string">PubChem</bp:db>
  </bp:UnificationXref>
  <bp:UnificationXref rdf:ID="UnificationXref25428">
    <bp:id rdf:datatype="http://www.w3.org/2001/XMLSchema#string">RXN-9361</bp:id>
    <bp:db rdf:datatype="http://www.w3.org/2001/XMLSchema#string">DoraCyc</bp:db>
  </bp:UnificationXref>
  <bp:UnificationXref rdf:ID="UnificationXref25426">
    <bp:id rdf:datatype="http://www.w3.org/2001/XMLSchema#string">ENZRXNKFG-923</bp:id>
    <bp:db rdf:datatype="http://www.w3.org/2001/XMLSchema#string">DoraCyc</bp:db>
  </bp:UnificationXref>
  <bp:UnificationXref rdf:ID="UnificationXref25421">
    <bp:id rdf:datatype="http://www.w3.org/2001/XMLSchema#string">CPD-12124</bp:id>
    <bp:db rdf:datatype="http://www.w3.org/2001/XMLSchema#string">DoraCyc</bp:db>
  </bp:UnificationXref>
  <bp:UnificationXref rdf:ID="UnificationXref25420">
    <bp:id rdf:datatype="http://www.w3.org/2001/XMLSchema#string">6441040</bp:id>
    <bp:db rdf:datatype="http://www.w3.org/2001/XMLSchema#string">PubChem</bp:db>
  </bp:UnificationXref>
  <bp:UnificationXref rdf:ID="UnificationXref25418">
    <bp:id rdf:datatype="http://www.w3.org/2001/XMLSchema#string">RXN-9220</bp:id>
    <bp:db rdf:datatype="http://www.w3.org/2001/XMLSchema#string">DoraCyc</bp:db>
  </bp:UnificationXref>
  <bp:UnificationXref rdf:ID="UnificationXref25416">
    <bp:id rdf:datatype="http://www.w3.org/2001/XMLSchema#string">ENZRXNKFG-924</bp:id>
    <bp:db rdf:datatype="http://www.w3.org/2001/XMLSchema#string">DoraCyc</bp:db>
  </bp:UnificationXref>
  <bp:UnificationXref rdf:ID="UnificationXref25411">
    <bp:id rdf:datatype="http://www.w3.org/2001/XMLSchema#string">CPD-12126</bp:id>
    <bp:db rdf:datatype="http://www.w3.org/2001/XMLSchema#string">DoraCyc</bp:db>
  </bp:UnificationXref>
  <bp:UnificationXref rdf:ID="UnificationXref25410">
    <bp:id rdf:datatype="http://www.w3.org/2001/XMLSchema#string">45479508</bp:id>
    <bp:db rdf:datatype="http://www.w3.org/2001/XMLSchema#string">PubChem</bp:db>
  </bp:UnificationXref>
  <bp:UnificationXref rdf:ID="UnificationXref25408">
    <bp:id rdf:datatype="http://www.w3.org/2001/XMLSchema#string">RXN-9205</bp:id>
    <bp:db rdf:datatype="http://www.w3.org/2001/XMLSchema#string">DoraCyc</bp:db>
  </bp:UnificationXref>
  <bp:UnificationXref rdf:ID="UnificationXref25406">
    <bp:id rdf:datatype="http://www.w3.org/2001/XMLSchema#string">ENZRXNKFG-925</bp:id>
    <bp:db rdf:datatype="http://www.w3.org/2001/XMLSchema#string">DoraCyc</bp:db>
  </bp:UnificationXref>
  <bp:UnificationXref rdf:ID="UnificationXref25401">
    <bp:id rdf:datatype="http://www.w3.org/2001/XMLSchema#string">CPD-9718</bp:id>
    <bp:db rdf:datatype="http://www.w3.org/2001/XMLSchema#string">DoraCyc</bp:db>
  </bp:UnificationXref>
  <bp:UnificationXref rdf:ID="UnificationXref25400">
    <bp:id rdf:datatype="http://www.w3.org/2001/XMLSchema#string">5287554</bp:id>
    <bp:db rdf:datatype="http://www.w3.org/2001/XMLSchema#string">PubChem</bp:db>
  </bp:UnificationXref>
  <bp:UnificationXref rdf:ID="UnificationXref25395">
    <bp:id rdf:datatype="http://www.w3.org/2001/XMLSchema#string">CPD-9731</bp:id>
    <bp:db rdf:datatype="http://www.w3.org/2001/XMLSchema#string">DoraCyc</bp:db>
  </bp:UnificationXref>
  <bp:UnificationXref rdf:ID="UnificationXref25394">
    <bp:id rdf:datatype="http://www.w3.org/2001/XMLSchema#string">25244494</bp:id>
    <bp:db rdf:datatype="http://www.w3.org/2001/XMLSchema#string">PubChem</bp:db>
  </bp:UnificationXref>
  <bp:UnificationXref rdf:ID="UnificationXref25392">
    <bp:id rdf:datatype="http://www.w3.org/2001/XMLSchema#string">RXN-9191</bp:id>
    <bp:db rdf:datatype="http://www.w3.org/2001/XMLSchema#string">DoraCyc</bp:db>
  </bp:UnificationXref>
  <bp:UnificationXref rdf:ID="UnificationXref25390">
    <bp:id rdf:datatype="http://www.w3.org/2001/XMLSchema#string">ENZRXNKFG-926</bp:id>
    <bp:db rdf:datatype="http://www.w3.org/2001/XMLSchema#string">DoraCyc</bp:db>
  </bp:UnificationXref>
  <bp:UnificationXref rdf:ID="UnificationXref25385">
    <bp:id rdf:datatype="http://www.w3.org/2001/XMLSchema#string">Menaquinones</bp:id>
    <bp:db rdf:datatype="http://www.w3.org/2001/XMLSchema#string">DoraCyc</bp:db>
  </bp:UnificationXref>
  <bp:UnificationXref rdf:ID="UnificationXref25384">
    <bp:id rdf:datatype="http://www.w3.org/2001/XMLSchema#string">C00828</bp:id>
    <bp:db rdf:datatype="http://www.w3.org/2001/XMLSchema#string">KEGG</bp:db>
  </bp:UnificationXref>
  <bp:UnificationXref rdf:ID="UnificationXref25380">
    <bp:id rdf:datatype="http://www.w3.org/2001/XMLSchema#string">Demethylmenaquinones</bp:id>
    <bp:db rdf:datatype="http://www.w3.org/2001/XMLSchema#string">DoraCyc</bp:db>
  </bp:UnificationXref>
  <bp:UnificationXref rdf:ID="UnificationXref25378">
    <bp:id rdf:datatype="http://www.w3.org/2001/XMLSchema#string">RXN-11046</bp:id>
    <bp:db rdf:datatype="http://www.w3.org/2001/XMLSchema#string">DoraCyc</bp:db>
  </bp:UnificationXref>
  <bp:UnificationXref rdf:ID="UnificationXref25375">
    <bp:id rdf:datatype="http://www.w3.org/2001/XMLSchema#string">GKFG-177-MONOMER</bp:id>
    <bp:db rdf:datatype="http://www.w3.org/2001/XMLSchema#string">DoraCyc</bp:db>
  </bp:UnificationXref>
  <bp:UnificationXref rdf:ID="UnificationXref25373">
    <bp:id rdf:datatype="http://www.w3.org/2001/XMLSchema#string">ENZRXNKFG-927</bp:id>
    <bp:db rdf:datatype="http://www.w3.org/2001/XMLSchema#string">DoraCyc</bp:db>
  </bp:UnificationXref>
  <bp:UnificationXref rdf:ID="UnificationXref25368">
    <bp:id rdf:datatype="http://www.w3.org/2001/XMLSchema#string">REDUCED-MENAQUINONE</bp:id>
    <bp:db rdf:datatype="http://www.w3.org/2001/XMLSchema#string">DoraCyc</bp:db>
  </bp:UnificationXref>
  <bp:UnificationXref rdf:ID="UnificationXref25367">
    <bp:id rdf:datatype="http://www.w3.org/2001/XMLSchema#string">45479636</bp:id>
    <bp:db rdf:datatype="http://www.w3.org/2001/XMLSchema#string">PubChem</bp:db>
  </bp:UnificationXref>
  <bp:UnificationXref rdf:ID="UnificationXref25366">
    <bp:id rdf:datatype="http://www.w3.org/2001/XMLSchema#string">CHEBI:61684</bp:id>
    <bp:db rdf:datatype="http://www.w3.org/2001/XMLSchema#string">ChEBI</bp:db>
  </bp:UnificationXref>
  <bp:UnificationXref rdf:ID="UnificationXref25364">
    <bp:id rdf:datatype="http://www.w3.org/2001/XMLSchema#string">ADOMET-DMK-METHYLTRANSFER-RXN</bp:id>
    <bp:db rdf:datatype="http://www.w3.org/2001/XMLSchema#string">DoraCyc</bp:db>
  </bp:UnificationXref>
  <bp:UnificationXref rdf:ID="UnificationXref25358">
    <bp:id rdf:datatype="http://www.w3.org/2001/XMLSchema#string">CPD-397</bp:id>
    <bp:db rdf:datatype="http://www.w3.org/2001/XMLSchema#string">DoraCyc</bp:db>
  </bp:UnificationXref>
  <bp:UnificationXref rdf:ID="UnificationXref25357">
    <bp:id rdf:datatype="http://www.w3.org/2001/XMLSchema#string">C03172</bp:id>
    <bp:db rdf:datatype="http://www.w3.org/2001/XMLSchema#string">KEGG</bp:db>
  </bp:UnificationXref>
  <bp:UnificationXref rdf:ID="UnificationXref25356">
    <bp:id rdf:datatype="http://www.w3.org/2001/XMLSchema#string">7098638</bp:id>
    <bp:db rdf:datatype="http://www.w3.org/2001/XMLSchema#string">PubChem</bp:db>
  </bp:UnificationXref>
  <bp:UnificationXref rdf:ID="UnificationXref25355">
    <bp:id rdf:datatype="http://www.w3.org/2001/XMLSchema#string">CHEBI:58252</bp:id>
    <bp:db rdf:datatype="http://www.w3.org/2001/XMLSchema#string">ChEBI</bp:db>
  </bp:UnificationXref>
  <bp:UnificationXref rdf:ID="UnificationXref25353">
    <bp:id rdf:datatype="http://www.w3.org/2001/XMLSchema#string">MMUM-RXN</bp:id>
    <bp:db rdf:datatype="http://www.w3.org/2001/XMLSchema#string">DoraCyc</bp:db>
  </bp:UnificationXref>
  <bp:UnificationXref rdf:ID="UnificationXref25351">
    <bp:id rdf:datatype="http://www.w3.org/2001/XMLSchema#string">HOMOCYSTEINE-S-METHYLTRANSFERASE-RXN</bp:id>
    <bp:db rdf:datatype="http://www.w3.org/2001/XMLSchema#string">DoraCyc</bp:db>
  </bp:UnificationXref>
  <bp:UnificationXref rdf:ID="UnificationXref25349">
    <bp:id rdf:datatype="http://www.w3.org/2001/XMLSchema#string">HOMOCYSMETB12-RXN</bp:id>
    <bp:db rdf:datatype="http://www.w3.org/2001/XMLSchema#string">DoraCyc</bp:db>
  </bp:UnificationXref>
  <bp:UnificationXref rdf:ID="UnificationXref25344">
    <bp:id rdf:datatype="http://www.w3.org/2001/XMLSchema#string">5-METHYL-THF</bp:id>
    <bp:db rdf:datatype="http://www.w3.org/2001/XMLSchema#string">DoraCyc</bp:db>
  </bp:UnificationXref>
  <bp:UnificationXref rdf:ID="UnificationXref25343">
    <bp:id rdf:datatype="http://www.w3.org/2001/XMLSchema#string">134-35-0</bp:id>
    <bp:db rdf:datatype="http://www.w3.org/2001/XMLSchema#string">CAS</bp:db>
  </bp:UnificationXref>
  <bp:UnificationXref rdf:ID="UnificationXref25342">
    <bp:id rdf:datatype="http://www.w3.org/2001/XMLSchema#string">C00440</bp:id>
    <bp:db rdf:datatype="http://www.w3.org/2001/XMLSchema#string">KEGG</bp:db>
  </bp:UnificationXref>
  <bp:UnificationXref rdf:ID="UnificationXref25341">
    <bp:id rdf:datatype="http://www.w3.org/2001/XMLSchema#string">42626431</bp:id>
    <bp:db rdf:datatype="http://www.w3.org/2001/XMLSchema#string">PubChem</bp:db>
  </bp:UnificationXref>
  <bp:UnificationXref rdf:ID="UnificationXref25340">
    <bp:id rdf:datatype="http://www.w3.org/2001/XMLSchema#string">CHEBI:18608</bp:id>
    <bp:db rdf:datatype="http://www.w3.org/2001/XMLSchema#string">ChEBI</bp:db>
  </bp:UnificationXref>
  <bp:UnificationXref rdf:ID="UnificationXref25335">
    <bp:id rdf:datatype="http://www.w3.org/2001/XMLSchema#string">CPD-7670</bp:id>
    <bp:db rdf:datatype="http://www.w3.org/2001/XMLSchema#string">DoraCyc</bp:db>
  </bp:UnificationXref>
  <bp:UnificationXref rdf:ID="UnificationXref25334">
    <bp:id rdf:datatype="http://www.w3.org/2001/XMLSchema#string">75-18-3</bp:id>
    <bp:db rdf:datatype="http://www.w3.org/2001/XMLSchema#string">CAS</bp:db>
  </bp:UnificationXref>
  <bp:UnificationXref rdf:ID="UnificationXref25333">
    <bp:id rdf:datatype="http://www.w3.org/2001/XMLSchema#string">C00580</bp:id>
    <bp:db rdf:datatype="http://www.w3.org/2001/XMLSchema#string">KEGG</bp:db>
  </bp:UnificationXref>
  <bp:UnificationXref rdf:ID="UnificationXref25332">
    <bp:id rdf:datatype="http://www.w3.org/2001/XMLSchema#string">CHEBI:17437</bp:id>
    <bp:db rdf:datatype="http://www.w3.org/2001/XMLSchema#string">ChEBI</bp:db>
  </bp:UnificationXref>
  <bp:UnificationXref rdf:ID="UnificationXref25331">
    <bp:id rdf:datatype="http://www.w3.org/2001/XMLSchema#string">1068</bp:id>
    <bp:db rdf:datatype="http://www.w3.org/2001/XMLSchema#string">PubChem</bp:db>
  </bp:UnificationXref>
  <bp:UnificationXref rdf:ID="UnificationXref25326">
    <bp:id rdf:datatype="http://www.w3.org/2001/XMLSchema#string">TRIMETHYLSULFONIUM</bp:id>
    <bp:db rdf:datatype="http://www.w3.org/2001/XMLSchema#string">DoraCyc</bp:db>
  </bp:UnificationXref>
  <bp:UnificationXref rdf:ID="UnificationXref25325">
    <bp:id rdf:datatype="http://www.w3.org/2001/XMLSchema#string">2181-42-2</bp:id>
    <bp:db rdf:datatype="http://www.w3.org/2001/XMLSchema#string">CAS</bp:db>
  </bp:UnificationXref>
  <bp:UnificationXref rdf:ID="UnificationXref25324">
    <bp:id rdf:datatype="http://www.w3.org/2001/XMLSchema#string">CHEBI:17434</bp:id>
    <bp:db rdf:datatype="http://www.w3.org/2001/XMLSchema#string">ChEBI</bp:db>
  </bp:UnificationXref>
  <bp:UnificationXref rdf:ID="UnificationXref25323">
    <bp:id rdf:datatype="http://www.w3.org/2001/XMLSchema#string">C01008</bp:id>
    <bp:db rdf:datatype="http://www.w3.org/2001/XMLSchema#string">KEGG</bp:db>
  </bp:UnificationXref>
  <bp:UnificationXref rdf:ID="UnificationXref25322">
    <bp:id rdf:datatype="http://www.w3.org/2001/XMLSchema#string">1147</bp:id>
    <bp:db rdf:datatype="http://www.w3.org/2001/XMLSchema#string">PubChem</bp:db>
  </bp:UnificationXref>
  <bp:UnificationXref rdf:ID="UnificationXref25320">
    <bp:id rdf:datatype="http://www.w3.org/2001/XMLSchema#string">2.1.1.19-RXN</bp:id>
    <bp:db rdf:datatype="http://www.w3.org/2001/XMLSchema#string">DoraCyc</bp:db>
  </bp:UnificationXref>
  <bp:UnificationXref rdf:ID="UnificationXref25317">
    <bp:id rdf:datatype="http://www.w3.org/2001/XMLSchema#string">GKFG-1083-MONOMER</bp:id>
    <bp:db rdf:datatype="http://www.w3.org/2001/XMLSchema#string">DoraCyc</bp:db>
  </bp:UnificationXref>
  <bp:UnificationXref rdf:ID="UnificationXref25315">
    <bp:id rdf:datatype="http://www.w3.org/2001/XMLSchema#string">ENZRXNKFG-466</bp:id>
    <bp:db rdf:datatype="http://www.w3.org/2001/XMLSchema#string">DoraCyc</bp:db>
  </bp:UnificationXref>
  <bp:UnificationXref rdf:ID="UnificationXref25313">
    <bp:id rdf:datatype="http://www.w3.org/2001/XMLSchema#string">GLYOHMETRANS-RXN</bp:id>
    <bp:db rdf:datatype="http://www.w3.org/2001/XMLSchema#string">DoraCyc</bp:db>
  </bp:UnificationXref>
  <bp:UnificationXref rdf:ID="UnificationXref25311">
    <bp:id rdf:datatype="http://www.w3.org/2001/XMLSchema#string">ENZRXNKFG-582</bp:id>
    <bp:db rdf:datatype="http://www.w3.org/2001/XMLSchema#string">DoraCyc</bp:db>
  </bp:UnificationXref>
  <bp:UnificationXref rdf:ID="UnificationXref25309">
    <bp:id rdf:datatype="http://www.w3.org/2001/XMLSchema#string">AICARTRANSFORM-RXN</bp:id>
    <bp:db rdf:datatype="http://www.w3.org/2001/XMLSchema#string">DoraCyc</bp:db>
  </bp:UnificationXref>
  <bp:UnificationXref rdf:ID="UnificationXref25306">
    <bp:id rdf:datatype="http://www.w3.org/2001/XMLSchema#string">GKFG-487-MONOMER</bp:id>
    <bp:db rdf:datatype="http://www.w3.org/2001/XMLSchema#string">DoraCyc</bp:db>
  </bp:UnificationXref>
  <bp:UnificationXref rdf:ID="UnificationXref25304">
    <bp:id rdf:datatype="http://www.w3.org/2001/XMLSchema#string">ENZRXNKFG-767</bp:id>
    <bp:db rdf:datatype="http://www.w3.org/2001/XMLSchema#string">DoraCyc</bp:db>
  </bp:UnificationXref>
  <bp:UnificationXref rdf:ID="UnificationXref25302">
    <bp:id rdf:datatype="http://www.w3.org/2001/XMLSchema#string">GART-RXN</bp:id>
    <bp:db rdf:datatype="http://www.w3.org/2001/XMLSchema#string">DoraCyc</bp:db>
  </bp:UnificationXref>
  <bp:UnificationXref rdf:ID="UnificationXref25297">
    <bp:id rdf:datatype="http://www.w3.org/2001/XMLSchema#string">2-DEHYDROPANTOATE</bp:id>
    <bp:db rdf:datatype="http://www.w3.org/2001/XMLSchema#string">DoraCyc</bp:db>
  </bp:UnificationXref>
  <bp:UnificationXref rdf:ID="UnificationXref25296">
    <bp:id rdf:datatype="http://www.w3.org/2001/XMLSchema#string">C00966</bp:id>
    <bp:db rdf:datatype="http://www.w3.org/2001/XMLSchema#string">KEGG</bp:db>
  </bp:UnificationXref>
  <bp:UnificationXref rdf:ID="UnificationXref25295">
    <bp:id rdf:datatype="http://www.w3.org/2001/XMLSchema#string">CHEBI:11561</bp:id>
    <bp:db rdf:datatype="http://www.w3.org/2001/XMLSchema#string">ChEBI</bp:db>
  </bp:UnificationXref>
  <bp:UnificationXref rdf:ID="UnificationXref25294">
    <bp:id rdf:datatype="http://www.w3.org/2001/XMLSchema#string">16755619</bp:id>
    <bp:db rdf:datatype="http://www.w3.org/2001/XMLSchema#string">PubChem</bp:db>
  </bp:UnificationXref>
  <bp:UnificationXref rdf:ID="UnificationXref25289">
[truncated: 13,435,497 more chars]
