# Supplementary material for: Genome resolved analysis of a premature infant gut microbial community reveals a Varibaculum cambriense genome and a shift towards fermentation-based metabolism during the third week of life
Source: Microbiome. 2013 Dec 17;1:30. doi: 10.1186/2049-2618-1-30 (PMC4177395; doi:10.1186/2049-2618-1-30)
Supplement: Additional file 5 — KEGG annotations. [file 2049-2618-1-30-S5.zip › af5_V_cambriense_pathway_tools/1.0/data/classes.dat]

# 
#
# Authors:
#
# Please see the license agreement regarding the use of and distribution of this file.
# The format of this file is defined at http://bioinformatics.ai.sri.com/ptools/flatfile-format.html .
#
# Species: Varibaculum cambriense dora
# Database: DoraCyc
# Version: 1.0
# File Name: classes.dat
# Date and time generated: July 17, 2013, 11:46:12
#
UNIQUE-ID - Polymer-Segments
TYPES - FRAMES
COMMENT - Describes a linear region of a polymer, such a a segment of a DNA 
/molecule or of an amino-acid chain.
//
UNIQUE-ID - Protein-Features
TYPES - FRAMES
COMMENT - Instances of of this class define a region of interest on a polypeptide, plus, 
/optionally, one or more states associated with the region.  Different subclasses are used to specify
/points, linear regions, and regions involving noncontiguous segments of an amino-acid chain.
/
/If there is a need to refer to two different states of a protein with a given feature (e.g. phosphorylated or
/unphosphorylated, metal-bound or not, crosslinked or not)  a Modified-Protein frame must be created
/that points back to the unmodified form.  Both forms of the protein point to the same feature, but the state
/annotation on the feature for each form indicates whether it is modified or not, or bound or not.  The state of a feature 
/can be left unspecified if it is not relevant to interactions of a particular protein form, and of course many 
/feature classes have no state.  The slot Possible-Feature-States indicates whether or not a feature class
/can have multiple states, and what those states are.
/
/For example, an instance F of this class could define an amino-acid residue that
/can be phosphorylated, plus the fact that this residue can take on two possible
/states: MODIFIED (i.e. phosphorylated) and UNMODIFIED (i.e. unphosphorylated).   The feature instance
/itself does not describe the state of a particular protein.  Instead, we would
/represent the phosphorylated and unphosphorylated forms of a protein by
/creating two instances of class Proteins.  Both of those instances, in their
/FEATURES slot, would contain the value F, linking to the same feature
/instance.  However, in the two proteins, F would be annotated differently
/to indicate the state of that feature.   One protein would use an 
/annotation label STATE with a value MODIFIED to denote
/that the residue is phosphorylated, and would also be classified under the class Modified-Proteins,
/whereas the other would have the value UNMODIFIED for the state annotation.
/
/Most covalent modifications to proteins can be found in the subclass Modification-Features.  For these
/features, the specific class of the feature usually unambiguously defines the modification (if it does not,
/the chemical structure slots can be used for that purpose).  
/
/For cases in which a protein forms a non-covalent complex with some other entity, this is represented
/using an instance of the Complexes class.  In this case, a feature may be created to specify where on the protein
/the other entity binds (with the ATTACHED-GROUP slot indicating its identity), but it is rarely 
/necessary to indicate the state of the feature -- interactions refer to either the
/protein or the complex, but rarely need to distinguish between the complex, the protein within the complex, and the
/free protein.  If however it is necessary to distinguish between those three cases, then, as in the covalent modification
/case, a modified protein would need to be created, and the state (BOUND or UNBOUND) of the feature would need
/to be set for each form of the protein.
//
UNIQUE-ID - CCO
TYPES - FRAMES
COMMON-NAME - Cell Component Ontology
COMMENT - This class is the root of the Cell Component Ontology.
//
UNIQUE-ID - Regulation
TYPES - FRAMES
COMMENT - This class describes most forms of protein, RNA or activity regulation.  Regulation can be either by a direct influence on the protein's activity 
/(e.g. allosteric inhibition of an enzyme) or by influencing the quantity of active protein available (e.g. by inducing or blocking its transcription 
/or translation).  The one form of regulation that is not covered by this class is when the quantity of a protein is regulated as a result of chemical 
/or binding reactions that either produce or consume the active form of a protein -- these are represented as Reactions instead.  There can be
/some ambiguity as to what should be represented as a reaction and what should be represented as a regulation event.  In general, an event that
/can be represented as a reaction should be when a) there is sufficiently detailed information known to model it as a reaction, b) both reactants
/and products exist as stable, independent entities, and c) our schema supports referring to both reactant and product of the reaction independently 
/and there is some justification for wanting to go down to that level of detail.  For example, a transcription factor bound to a small molecule will 
/generally have a different activity than the unbound transcription factor.  This could be represented either as the reaction TF + x -> TF-x or as 
/a regulation event in which x activates or inhibits the activity of TF.  However, because both TF and TF-x are stable molecules which can 
/potentially regulate different transcription units (not all will, but some do), or TF could bind another small molecule y and regulate yet another set 
/of transcription units, we prefer to model this kind of interaction as a reaction when the data is available.  On the other hand, an enzyme binding to 
/some inhibitor could also be represented as a reaction, but since there is rarely any reason to refer to the enzyme-inhibitor complex outside of
/the context of the reaction the enzyme catalyzes, we choose instead to model these events as regulation events in which the inhibitor regulates the
/activity of the enzyme.
/
/Instances of this class represent a one-to-one mapping between regulator and regulated-entity (i.e. an entity may regulate many processes,  or a
/process may be regulated by many entities, but each one requires its own instance of Regulation to represent it)
//
UNIQUE-ID - Paralogous-Gene-Groups
TYPES - FRAMES
COMMENT - Each instance of this class describes a single group
/of paralogous genes.
/
//
UNIQUE-ID - Growth-Observations
TYPES - FRAMES
COMMENT - Instances of this class record observations of growth/no-growth for the wildtype organism and/or various gene knockouts.
/One instance of this frame can record whether a single organism (wildtype or knockout mutant) grows on a single growth medium,
/or, for purposes of compactness, it can record that a set of one or more knockouts (or wildtype) grows or does not grow on a 
/set of one or more growth media.  However, all knockouts or media grouped together in a single instance should be part of 
/a single experiment or coherent set of experiments (i.e. the same citations and comment applies to all), must describe growth at 
/a single temperature, and must all exhibit the same growth status (none, low or normal growth).
//
UNIQUE-ID - Generalized-Reactions
TYPES - FRAMES
//
UNIQUE-ID - Evidence
TYPES - FRAMES
COMMENT - The Evidence class defines a controlled vocabulary of evidence types.  Each term in the vocabulary 
/defines a type of evidence that pertains to an assertion in this database.  Example assertions include 
/the assertion that a pathway exists, or the assertion that an operon exists.  Example uses of the 
/evidence vocabulary are to record what type of evidence supports the assertion that an operon exists, 
/such as whether the evidence is based on a computational analysis or a wet-lab experiment, and if the 
/latter, what type of wet-lab experiment.
//
UNIQUE-ID - Enzymatic-Reactions
TYPES - FRAMES
COMMENT - An instance of this class defines an association between an enzyme and
/a reaction that the enzyme catalyzes.  The slots of this class define
/information specific to that association, such as small molecules that
/act as cofactors of the catalysis of that
/reaction by that enzyme, and kinetic parameters of the enzyme.
/Enzymatic-Reactions also link via the Regulated-By slot to
/objects that define substrate-level regulation of this enzyme activity.
/It is improper to store that information with either the reaction or the
/enzyme because a given enzyme might catalyze multiple reactions,
/and a given reaction might be catalyzed by more than one enzyme.
/
//
UNIQUE-ID - EC-BOOKKEEPING
TYPES - FRAMES
COMMENT - This slot stores meta-information used to track changes to the EC taxonomy, e.g. deleted or merged EC numbers.
//
UNIQUE-ID - Publications
TYPES - FRAMES
COMMENT - Instances of this class are publications, usually those cited within a PGDB.
//
UNIQUE-ID - Organisms
TYPES - FRAMES
COMMENT - The Organisms class is used in different ways in organism-specific
/PGDBs versus in multiorganism PGDBs such as MetaCyc.  The
/next paragraph discusses what is common to both types of PGDBs.
/Subsequent paragraphs describe the differences.
/
/In all PGDBs, subclasses of Organisms define biological taxa, at all
/possible taxonomic levels.  Class-subclass relationships between
/subclasses of Organisms describe their taxonomic relationships,
/since, for example, the class Bacteria includes as a subclass the
/class Alphaproteobacteria.  Generally, most of the taxonomic
/groups under Organisms correspond to entries from the NCBI Taxonomy 
/database (which is stored in its entirety in a separate Ocelot KB).  But in
/addition to taxa from NCBI Taxonomy, a PGDB can contain subclasses 
/for additional taxa that are not present in the NCBI Taxonomy. 
/
/Organism-specific PGDBs:  In an organism-specific PGDB, the only
/frames that exist as children of Organisms are those frames needed to
/describe the taxonomic lineage of the organism described by the PGDB.
/An organism-specific PGDB contains a single instance frame that
/describes information about the PGDB itself.  A parent class P of that 
/instance must exist to describe the lowest taxonomic group defined for the
/organism.  Additional parent classes exist as parents of P and
/children of Organisms that describe the other known taxonomic
/parents of P.  No other children of Organisms exist in the PGDB.
/
/Multiorganism PGDBs such as MetaCyc:  Multiorganism PGDBs contain
/no instances of class Organisms, but only subclasses of this class.  Those 
/subclasses define each of the different organisms for which MetaCyc
/(for example) defines pathways and enzymes.  For economy of storage, 
/only those taxa (and their parent taxa) actually referenced in the PGDB are
/stored in the PGDB, so that only a subset of the NCBI Taxonomy is 
/replicated in the PGDB. There is only one instance of  
/Multi-Organism-Groupings that describes the properties of the PGDB.  
/
//
UNIQUE-ID - Databases
TYPES - FRAMES
COMMON-NAME - Databases
//
UNIQUE-ID - Gene-Ontology-Terms
TYPES - FRAMES
COMMENT - Class Gene-Ontology-Terms is the root of the Gene Ontology (GO).  In a PGDB,
/gene products (including monomers, multimers, and chemically modified forms
/thereof) are assigned to GO terms in this hierarchy.  Note that a PGDB does not contain
/the entire GO ontology, only those terms (and their parents) to which gene products have been assigned.
/To browse the entire GO ontology, visit the <a href="http://www.geneontology.org">GO website</a>.
//
UNIQUE-ID - Compound-Mixtures
TYPES - FRAMES
COMMENT - Instances of this class are used to define sets of compounds, or mixtures.
/Example uses include describing the biomass composition of an organism for the purpose
/of computational analysis, and describing growth media.
//
UNIQUE-ID - Organizations
TYPES - FRAMES
COMMENT - An instance of this class defines an organization with which an author of
/information in a PGDB is associated.
/
//
UNIQUE-ID - People
TYPES - FRAMES
COMMENT - An instance of this class describes a person who has contributed information
/to a PGDB as a curator.
//
UNIQUE-ID - KB-DESCRIPTOR
TYPES - FRAMES
//
UNIQUE-ID - Chemicals
TYPES - FRAMES
COMMON-NAME - a chemical
COMMENT - An instance of this class is a chemical entity of some type, including
/elements, small molecular weight chemical compounds, and
/macromolecules.  This class does not include fragments of 
/molecules, such as regions within a protein.
//
UNIQUE-ID - Notes
TYPES - FRAMES
//
UNIQUE-ID - Protein-Segments
TYPES - Protein-Features
TYPES - Polymer-Segments
COMMENT - Describes a feature that is a contiguous linear region of an amino-acid chain.  
/The location of the region is specified using slots LEFT-END-POSITION
/and RIGHT-END-POSITION.
/
//
UNIQUE-ID - DNA-Segments
TYPES - Polymer-Segments
COMMON-NAME - a DNA segment
COMMENT - Describes a region of a DNA molecule, such as a gene or a promoter.
//
UNIQUE-ID - Polymer-Segment-Enzyme-Substrates
TYPES - Compounds
TYPES - Polymer-Segments
COMMENT - This class contains reaction substrates that stand for a segment or section of an extended polymer, like a nucleic acid.
/An enzyme might typically recognize a limited motif on the polymer, but the detailed sequence of the full length polymer will not matter in such reactions.
//
UNIQUE-ID - mRNA-Segments
TYPES - Polymer-Segments
COMMENT - This class defines segments within mRNA transcripts.  Although any given mRNA is a transcript of only
/a small portion of the replicon, for precision's sake, start and end locations of mRNA segments are defined relative to the start
/of the corresponding replicon, not relative to the start of the mRNA transcript.  This approach also
/allows us to avoid creation of frames for the transcripts themselves.
/
//
UNIQUE-ID - Amino-Acid-Sites
TYPES - Protein-Features
COMMENT - Members of this class describe modifications to, binding to,or
/other interesting features of one or more specific (and generally 
/non-contiguous) amino acid residues in a polypeptide, as 
/opposed to a larger bounded region.  The set of residues
/defining the feature is encoded using slots RESIDUE-NUMBER
/(which lists the index within the amino-acid sequence of the
/indicated residue), and RESIDUE-TYPE (which lists the
/one-letter code of that residue).  The values of these two
/slots must be in parallel order.  The second slot is needed in
/cases where the full amino-acid sequence of the protein is not available.
//
UNIQUE-ID - Protein-Binding-Features
TYPES - Protein-Features
COMMENT - Describes a feature that binds some other entity, such as a small molecule, site of some other protein, etc.
/Slot ATTACHED-GROUP specifies that entity.
/
//
UNIQUE-ID - CCO-MEMBRANE
TYPES - CCO
COMMON-NAME - membrane
//
UNIQUE-ID - CCO-CELL-FRACT
TYPES - CCO
COMMON-NAME - cell fraction
COMMENT - Refers to artificial cell components that are derived from disruptive cell biological techniques. The components are not present within any cells. 
//
UNIQUE-ID - CCO-ENVELOPE
TYPES - CCO
COMMON-NAME - envelope
//
UNIQUE-ID - CCO-ORGANELLE
TYPES - CCO
COMMON-NAME - organelle
//
UNIQUE-ID - CCO-SPACE
TYPES - CCO
COMMON-NAME - space
//
UNIQUE-ID - CCO-SUBORG-CMPT
TYPES - CCO
COMMON-NAME - suborganelle compartment
//
UNIQUE-ID - CCO-SUPER-COMP
TYPES - CCO
COMMON-NAME - super component
//
UNIQUE-ID - CCO-SURFACE-MAT
TYPES - CCO
COMMON-NAME - cell surface matrix
SYNONYMS - proteinaceous extracellular matrix
//
UNIQUE-ID - Regulation-of-Enzyme-Activity
TYPES - Regulation
COMMENT - Instances of this class describe substrate-level modulation of enzyme activity.  The
/situation where a small molecule competitively inhibits an enzyme activity would
/be represented as follows:
/Regulator            = The small molecule
/Regulated-Entity = The enzymatic reaction for that enzyme activity
/Mechanism          = Competitive
/Mode                  = +
/
/Possible mechanisms and their definitions are as follows:
/Allosteric          -- Allosteric regulators increase or decrease the enzyme activity by binding reversibly to the enzyme and inducing a conformational change that alters the affinity of the enzyme to its substrates without affecting its VMAX.
/Competitive       -- Competitive inhibitors bind reversibly to the enzyme, preventing the substrate from binding.  Binding of the inhibitor and substrate are mutually exclusive because it is assumed that the inhibitor and substrate can both bind only to the free enzyme.
/Noncompetitive  -- Noncompetitive inhibitors can bind to either the free enzyme or to the enzyme-substrate complex.  The inhibitor and substrate may be bound to the enzyme simultaneously and do not exclude each other.  However, only the enzyme-substrate complex (not the enzyme-substrate-inhibitor complex) is catalytically active.
/Uncompetitive    -- Uncompetitive inhibitors inhibit the enzyme by binding reversibly to the enzyme-substrate complex, but not to the enzyme alone.
/Mixed               -- Mixed inhibitors can bind to either the free enzyme or the enzyme-substrate complex, and decrease the affinity of the enzyme for its substrate.
/Irreversible        -- Irreversible inhibitors bind to the enzyme and dissociate so slowly that it is considered irreversible.  For example, alkylating agents such as iodoacetamide irreversibly inhibit the catalytic activity of some enzymes by modifying cysteine side chains.
/Other                -- Regulators that regulate the enzyme activity by a mechanism that has been characterized but cannot be clearly classified as one of the above mechanisms.
/
/If no mechanism is specified, then the mechanism is unknown, either because the mechanism has yet to be elucidated in the experimental literature, or because a full literature search has yet to be performed.
/
//
UNIQUE-ID - Regulation-of-Gene-Products
TYPES - Regulation
//
UNIQUE-ID - Regulation-of-Reactions
TYPES - Regulation
//
UNIQUE-ID - Regulation-of-Transcription
TYPES - Regulation
//
UNIQUE-ID - Regulation-of-Translation
TYPES - Regulation
COMMENT - In this class of regulation, translation of an mRNA transcript is regulated to activate or inhibit formation of the
/corresponding protein.  Relevant regulatory mechanisms include those that directly interfere with or facilitate the translation process,
/as well as those involving processing of the mRNA transcript to promote or inhibit its degradation before translation.
//
UNIQUE-ID - Consensus-Growth-Results
TYPES - Growth-Observations
COMMENT - Instances of this class do not represent primary growth observations.  Rather, if there are multiple conflicting growth observations for a particular medium/knockout, then an instance of this class can be used to represent the consensus view of what the correct growth-status result should be for those conditions.  Generally at most one instance of this class will exist for a given medium/knockout/temperature combination.
//
UNIQUE-ID - Primary-Growth-Observations
TYPES - Growth-Observations
COMMENT - Instances of this class record primary observations of growth/no-growth for the wildtype organism and/or various gene knockouts,
/as described in the primary literature.
/One instance of this frame can record whether a single organism (wildtype or knockout mutant) grows on a single growth medium,
/or, for purposes of compactness, it can record that a set of one or more knockouts (or wildtype) grows or does not grow on a 
/set of one or more growth media.  However, all knockouts or media grouped together in a single instance should be part of 
/a single experiment or coherent set of experiments (i.e. the same citations and comment applies to all), must describe growth at 
/a single temperature, and must all exhibit the same growth status (none, low or normal growth).
//
UNIQUE-ID - Pathways
TYPES - Generalized-Reactions
COMMENT - This class is the root of a classification hierarchy for metabolic
/pathways.  Its subclasses divide pathways into groups
/based on their biological functions, and based on the classes
/of metabolites that they produce and/or consume.
//
UNIQUE-ID - Reactions
TYPES - Generalized-Reactions
COMMENT - An instance of this class is a chemical transformation of some type.  It
/may involve small molecules or macromolecules.
/
//
UNIQUE-ID - EV-AS
TYPES - Evidence
COMMON-NAME - Author statement
COMMENT - Author statement.  The evidence for an assertion comes from an author
/statement in a publication, where that publication does not state direct experimental support
/for the assertion.  Ordinarily, this code will not be used directly -- generally one of
/its child codes, EV-TAS or EV-NAS, will be used instead.
/
//
UNIQUE-ID - EV-COMP
TYPES - Evidence
COMMON-NAME - Inferred by computational analysis
COMMENT - Inferred from computation.  The evidence for an assertion comes from a
/computational analysis.  The assertion itself might have been made
/by a person or by a computer, that is, EV-COMP does not specify whether
/manual interpretation of the computation occurred.
/
/
//
UNIQUE-ID - EV-EXP
TYPES - Evidence
COMMON-NAME - Inferred from experiment
COMMENT - Inferred from experiment.  The evidence for an assertion comes from a
/wet-lab experiment of some type.
/
//
UNIQUE-ID - EV-IC
TYPES - Evidence
COMMON-NAME - Inferred by curator
COMMENT - Inferred by curator.  An assertion was inferred by a curator from relevant
/information such as other assertions in a database.
/
//
UNIQUE-ID - TAX-1
TYPES - Organisms
COMMON-NAME - root
SYNONYMS - all
//
UNIQUE-ID - GO:0003674
TYPES - Gene-Ontology-Terms
COMMON-NAME - molecular_function
COMMENT - Note that, in addition to forming the root of the molecular function ontology, this term is recommended for use for the annotation of gene products whose molecular function is unknown. Note that when this term is used for annotation, it indicates that no information was available about the molecular function of the gene product annotated as of the date the annotation was made; the evidence code ND, no data, is used to indicate this.
SYNONYMS - GO:0005554
SYNONYMS - molecular function
//
UNIQUE-ID - Biomass-Compositions
TYPES - Compound-Mixtures
COMMENT - Biomass is described as a set of compounds, which together form a mixture.
/It is a target set of compounds, usually representative of key intermediates in the metabolism.
/In computational analysis, one often assumes the cell is alive if all the compounds
/in the biomass set can be produced from the compounds in a growth medium.
/The biomass set of compounds is listed in the COMPOSITION slot.
//
UNIQUE-ID - Growth-Media
TYPES - Compound-Mixtures
COMMENT - A growth medium is described as a set of compounds, which together form a mixture.
/The set of compounds is listed in the COMPOSITION slot.
//
UNIQUE-ID - Non-Defined-Mixtures
TYPES - Compound-Mixtures
COMMENT - This class describes compound mixtures whose constituents cannot be fully specified, such as various kinds of cell extracts that are used in rich growth media.
//
UNIQUE-ID - Subatomic-Particles
TYPES - Chemicals
COMMON-NAME - a subatomic particle
COMMENT - This class holds subatomic particles, such as an electron and a proton.
//
UNIQUE-ID - Compounds-And-Elements
TYPES - Chemicals
COMMON-NAME - a small molecule or an element
COMMENT - This class allows us to index compounds and elements together.
//
UNIQUE-ID - Macromolecules
TYPES - Chemicals
COMMON-NAME - a macromolecule
//
UNIQUE-ID - Holder-Class
TYPES - Chemicals
COMMON-NAME - a nonspecific substrate
COMMENT - This class was created for substrates whose names imply a broad specificity for a given enzyme.  These nonspecific substrates are often involved in multiple reactions.  Exceptions and addendums to activity will be included in the comments on the reaction frame.
//
UNIQUE-ID - Active-Peptides
TYPES - Protein-Segments
COMMENT - Extent of a released active peptide.
//
UNIQUE-ID - Chains
TYPES - Protein-Segments
COMMENT - Extent of a polypeptide chain in a mature protein
//
UNIQUE-ID - Conserved-Regions
TYPES - Protein-Segments
COMMENT - Describes protein regions share a high degree of  sequence homology with similar regions in other proteins, but which cannot be definitively classified into any of the other feature classes.
/This class can include both homology motifs and larger conserved regions.
//
UNIQUE-ID - Intramembrane-Regions
TYPES - Protein-Segments
COMMENT - A region of a polypeptide that is embedded in a membrane, but does not cross the membrane boundary on both sides.
//
UNIQUE-ID - Propeptides
TYPES - Protein-Segments
COMMENT - The part of a protein that is proteolytically cleaved during the protein's
/maturation, e.g. the internal residues of proinsulin, the N-terminal residues of
/pepsinogen. The term is usually not used for a signal peptides, but for the
/peptides removed from protein precursors that can be isolated and that have a
/reasonably long half-life.
//
UNIQUE-ID - Protein-Binding-Regions
TYPES - Protein-Segments
TYPES - Protein-Binding-Features
//
UNIQUE-ID - Protein-Structure-Regions
TYPES - Protein-Segments
COMMENT - Segments of a protein that are involved in protein structure levels above the primary structure, such as beta strands or coiled-coils.
//
UNIQUE-ID - Repeats
TYPES - Protein-Segments
COMMENT - Extent of an internal sequence repetition
//
UNIQUE-ID - Sequence-Variants
TYPES - Protein-Segments
COMMENT - Variations of the protein sequence due to intrinsic, extrinsic, or experimental factors.
//
UNIQUE-ID - Signal-Sequences
TYPES - Protein-Segments
COMMENT - The N-terminal portion of a secretory or membrane protein that assists it
/across the membrane of the rough endoplasmic reticulum, where it is
/synthesized, but is cleaved from the protein even before the synthesis of the
/protein is complete. Mitochondrial and chloroplast proteins that are synthesized
/on ribosomes also have signal sequences that target them to their organelle;
/these may be N-terminal or internal, and may or may not be removed by
/proteolysis.
//
UNIQUE-ID - Transit-Peptides
TYPES - Protein-Segments
COMMENT - In the case of post-translationally imported mitochondrial and chloroplast proteins(synthesized in the cytoplasm), an amino terminal
/sequence which contains targeting information and is removed during or shortly after import into the organelles.
//
UNIQUE-ID - Transmembrane-Regions
TYPES - Protein-Segments
COMMENT - A feature of most intrinsic proteins of plasma or vesicular membranes; a
/polypeptide sequence of about seven residues if beta-sheet, up to 22 residues if 
/alpha-helix, that connects extracellular to intracellular domains, joined by
/extended polypeptides on the cytoplasmic and external or vesicular sides.
/Receptor and ion channels have between one and twelve such domains.
//
UNIQUE-ID - Zn-Finger-Regions
TYPES - Protein-Segments
COMMENT - A motif of which seven or more may appear in a DNA-binding protein. Each is
/characterized by two closely spaced cysteine and two histidine residues that
/serve as ligands for a single Zn2+. When bound to Zn2+ they form a module
/from which protrude amino acid side chains that interact with the bases
/partially exposed to the DNA major groove. Since in the area of contact there is
/a limited and local parallel of DNA and protein sequences, the occurrence of the
/contacting amino acid residues in the protein sequence falls into a regularity, or
/register, that creates in the protein a syllabicity. 
//
UNIQUE-ID - All-Genes
TYPES - DNA-Segments
COMMENT - The class All-Genes includes as its subclasses the set of true genes (class Genes), as
/well as sets of gene-like sequences.  The latter includes class Phantom-Genes
/(sequences that were predicted to be genes by computational gene-finding
/programs, but that were later determined not to be genes, such as through
/experimentation),  and class Pseudo-Genes.    Therefore, to enumerate all true
/genes in an organism, query the instances of class Genes, not class All-Genes.
/
//
UNIQUE-ID - DNA-Binding-Sites
TYPES - DNA-Segments
COMMENT - This class defines DNA regions to which proteins bind, such as
/transcription factor binding sites.  Instances of this class need not
/be components of a transcription unit.
/
//
UNIQUE-ID - Extragenic-Sites
TYPES - DNA-Segments
COMMENT - Instances of this class describe well-defined DNA sites that are located in the intergenic regions of a genome.
//
UNIQUE-ID - Genomic-Islands
TYPES - DNA-Segments
COMMENT - A Genomic Island is a part of a genome that shows evidence of having been acquired by horizontal transfer.
//
UNIQUE-ID - IS-Elements
TYPES - DNA-Segments
//
UNIQUE-ID - Misc-Features
TYPES - DNA-Segments
//
UNIQUE-ID - Promoters
TYPES - DNA-Segments
COMMENT - Instances of this class describe promoter regions.
//
UNIQUE-ID - SNPs
TYPES - DNA-Segments
COMMENT - Single Nucleotide Polymorphisms
//
UNIQUE-ID - Transcription-Units
TYPES - DNA-Segments
COMMENT - An instance of this class defines a transcription unit, meaning a set of one
/or more genes that are transcribed to produce a single messenger RNA.  
/The differences between a transcription unit and an operon
/are (1) Technically, an operon must include more than one gene.  
/(2) An operon may include more than one promoter.  For operons that
/include multiple promoters, a transcription unit is defined for each promoter.
/
/A transcription unit should have as its components one or more genes,
/zero or one promoter, and zero or more terminators.  Transcription factor binding sites
/need not be components of a transcription unit.  A one-to-one correspondence is
/defined between a transcription unit and a promoter plus set of genes.  Promoters can
/be omitted if the transcription start site is unknown, in which case the correspondence
/is between a transcription unit and a set of genes.  Multiple terminators can be included 
/in a transcription-unit, but typically a separate transcription unit is defined for each 
/different set of transcribed genes (an exception is made for attenuators --
/generally no transcription unit is defined for the truncated transcript produced by
/attenuation, even if it includes the gene for a leader peptide).
/
//
UNIQUE-ID - Transposons
TYPES - DNA-Segments
//
UNIQUE-ID - Polynucleotide-Enzyme-Substrates
TYPES - Polymer-Segment-Enzyme-Substrates
//
UNIQUE-ID - Terminators
TYPES - mRNA-Segments
COMMENT - Transcription terminators.
//
UNIQUE-ID - mRNA-Binding-Sites
TYPES - mRNA-Segments
COMMENT - This class defines regions on mRNA transcripts to which other objects, such as regulatory proteins or complementary sRNAs, bind.
//
UNIQUE-ID - Amino-Acid-Sites-That-Bind
TYPES - Protein-Binding-Features
TYPES - Amino-Acid-Sites
COMMENT - This class describes 
/specific residues of a polypeptide to which some ligand binds (covalently or otherwise).
//
UNIQUE-ID - Crosslink-Sites
TYPES - Amino-Acid-Sites
//
UNIQUE-ID - Active-Sites
TYPES - Amino-Acid-Sites
COMMENT - Amino acid(s) within the active site of an enzyme.
//
UNIQUE-ID - Cleavage-of-Initial-Methionine
TYPES - Amino-Acid-Sites
COMMENT - Proteins with this feature have their initial methionine cleaved post-translationally.
//
UNIQUE-ID - Modified-Residues
TYPES - Amino-Acid-Sites
COMMENT - A site on a polypeptide in which a single residue is covalently modified.  Most subclasses
/of this class uniquely specify what the precise modification is (e.g. phosphorylation, methylation,
/etc.).  For cases in which the modification is known but cannot be uniquely specified using a 
/subclass (because it is not practical to define such a subclass), the compound structure slots
/(e.g. STRUCTURE-ATOMS, STRUCTURE-BONDS, etc.) can be used to supply the chemical 
/structure of the modified residue.
//
UNIQUE-ID - Selenocysteine-sites
TYPES - Amino-Acid-Sites
COMMENT - This site contains a selenocysteine residue
//
UNIQUE-ID - Interchain-Crosslinks
TYPES - Crosslink-Sites
TYPES - Protein-Binding-Features
COMMENT - A bond is formed between the one specified amino acid residue on this chain
/and an amino acid residue on another chain.  The value of the ATTACHED-GROUP slot
/should be another instance of Interchain-Crosslinks.
//
UNIQUE-ID - CCO-PLASMA-MEM
TYPES - CCO-MEMBRANE
COMMON-NAME - plasma membrane
SYNONYMS - cell membrane
SYNONYMS - cytoplasmic membrane
SYNONYMS - plasmalemma
//
UNIQUE-ID - CCO-PLASTID-MEM
TYPES - CCO-MEMBRANE
COMMON-NAME - plastid membrane
COMMENT - The term plastid membrane is a classification term for the inner and outer mitochondrial membranes. It does not include the intermembrane space.
//
UNIQUE-ID - CCO-ENDO-MEM
TYPES - CCO-MEMBRANE
COMMON-NAME - endosome membrane
//
UNIQUE-ID - CCO-ER-MEM
TYPES - CCO-MEMBRANE
COMMON-NAME - endoplasmic reticulum membrane
SYNONYMS - ER membrane
//
UNIQUE-ID - CCO-MBODY-MEM
TYPES - CCO-MEMBRANE
COMMON-NAME - microbody membrane
//
UNIQUE-ID - CCO-MIT-MEM
TYPES - CCO-MEMBRANE
COMMON-NAME - mitochondrial membrane
//
UNIQUE-ID - CCO-NUC-MEM
TYPES - CCO-MEMBRANE
COMMON-NAME - nuclear membrane
COMMENT - some sources use the same term refer to nuclear envelope. We distinguish them. The term nuclear membrane is a classification term for the inner and outer nuclear membranes. It does not include the perinuclear space.
//
UNIQUE-ID - CCO-THY-MEM
TYPES - CCO-MEMBRANE
COMMON-NAME - thylakoid membrane
//
UNIQUE-ID - CCO-CE-BAC
TYPES - CCO-ENVELOPE
COMMON-NAME - cell envelope (sensu Bacteria)
COMMENT - GO definition of cell envelope does not include the cell membrane.
//
UNIQUE-ID - CCO-ORGANEL-ENV
TYPES - CCO-ENVELOPE
COMMON-NAME - organellar envelope
SYNONYMS - organelle envelope
//
UNIQUE-ID - CCO-MEM-ORG
TYPES - CCO-ORGANELLE
COMMON-NAME - membrane-bound organelle
//
UNIQUE-ID - CCO-NON-MEM-ORG
TYPES - CCO-ORGANELLE
COMMON-NAME - non-membrane-bound organelle
//
UNIQUE-ID - CCO-PLASTID-STR
TYPES - CCO-SPACE
COMMON-NAME - plastid stroma
//
UNIQUE-ID - CCO-PLAST-IM-SPC
TYPES - CCO-SPACE
COMMON-NAME - plastid intermembrane space
//
UNIQUE-ID - CCO-ENDO-LUM
TYPES - CCO-SPACE
COMMON-NAME - endosome lumen
//
UNIQUE-ID - CCO-ER-LUM
TYPES - CCO-SPACE
COMMON-NAME - endoplasmic reticulum lumen
SYNONYMS - ER lumen
//
UNIQUE-ID - CCO-MICRO-LUM
TYPES - CCO-SPACE
COMMON-NAME - microbody lumen
//
UNIQUE-ID - CCO-THY-LUM
TYPES - CCO-SPACE
COMMON-NAME - thylakoid lumen
//
UNIQUE-ID - CCO-PERIPLASM
TYPES - CCO-SPACE
COMMON-NAME - periplasmic space
SYNONYMS - periplasm
//
UNIQUE-ID - CCO-PLAST-THY
TYPES - CCO-SUBORG-CMPT
COMMON-NAME - plastid thylakoid
//
UNIQUE-ID - CCO-GOLGI-CIST
TYPES - CCO-SUBORG-CMPT
COMMON-NAME - Golgi cisterna
//
UNIQUE-ID - CCO-CELLWALL
TYPES - CCO-SURFACE-MAT
COMMON-NAME - cell wall
//
UNIQUE-ID - Regulation-of-Degradation
TYPES - Regulation-of-Gene-Products
//
UNIQUE-ID - Regulation-of-Production
TYPES - Regulation-of-Gene-Products
//
UNIQUE-ID - Regulation-of-Transcription-Initiation
TYPES - Regulation-of-Transcription
//
UNIQUE-ID - Transcriptional-Attenuation
TYPES - Regulation-of-Transcription
COMMENT - This class describes the regulation of gene expression by transcription attenuation, or the premature termination of transcription.
/In all cases, the regulated-entity will be a terminator, although if precise terminator information is unknown then this frame may 
/alternatively be linked to a transcription-unit or gene.  When a terminator is specified, only genes in a transcription-unit that lie 
/downstream from the regulated terminator will have their expression regulated by instances of this class.
/
/Even though the regulated-entity may be a terminator, the value of the MODE slot refers to the overall effect on gene expression.
/Thus, a regulator that blocks termination at a terminator is considered an activator, and the value of the MODE slot will be "+",
/while a regulator that promotes termination is a repressor, with a value of "-" for the MODE slot.
//
UNIQUE-ID - Compound-Mediated-Translation-Regulation
TYPES - Regulation-of-Translation
COMMON-NAME - Small-Molecule-Mediated-Translation-Regulation
COMMENT - In this class of regulation, a small molecule directly activates or inhibits translation of the mRNA without requiring the mediation of a regulatory protein.  
/Typically, a region of the mRNA transcript (recorded in the slot Associated-Binding-Site) acts as a riboswitch or ribosensor and binds the regulating 
/molecule directly.  This induces a change in mRNA secondary structure that blocks or unblocks the ribosome binding site, or interferes in some other 
/way with the translation initiation process.  Alternatively, the small molecule can act by causing or preventing the targeting of the transcript for 
/degradation, or by translational attenuation, interacting with the ribosome to cause or prevent premature termination of translation.  The Mode slot records
/the specific regulation mechanism, if known.
/
/In instances of this class, the regulated entity will generally be a transcription unit, since the transcription unit defines the mRNA transcript whose
/translation is being regulated (although it is also possible for the regulated entity to be an individual gene).  The regulator will be a small molecule.
//
UNIQUE-ID - Protein-Mediated-Translation-Regulation
TYPES - Regulation-of-Translation
COMMENT - In this class of regulation, a regulatory protein activates or inhibits translation of the mRNA.   The protein can directly interfere with translation initiation
/by binding to the mRNA transcript (at a location recorded in the slot Associated-Binding-Site) and either directly blocking the ribosome binding site, or
/by inducing a change in secondary structure that blocks or unblocks the ribosome binding site or interferes in some other way with the translation initiation
/pathway.  Alternatively, the protein can process the transcript in some way to cause or prevent its targeting for degradation.  A third option is that by 
/translational attenuation, the protein can interact with the ribosome to cause or prevent premature termination of translation.  The Mode slot records the 
/specific regulation mechanism, if known.
/
/In instances of this class, the regulated entity will generally be a transcription unit, since the transcription unit defines the mRNA transcript whose 
/translation is being regulated (although it is also possible for the regulated entity to be a gene).  The regulator will be a protein.
//
UNIQUE-ID - RNA-Mediated-Translation-Regulation
TYPES - Regulation-of-Translation
COMMENT - In this class of regulation, a small regulatory RNA binds to a roughly complementary region on the mRNA transcript (specified
/in slot Associated-Binding-Site), possibly with the aid of one or more chaperones or accessory proteins (specified in slot
/Accessory-Proteins), to regulate translation.  Regulation may be by directly interfering with translation (for example,
/by directly blocking or by inducing some change in secondary structure that blocks or unblocks the ribosome binding site), by
/causing (or preventing) the mRNA to be targeted for degradation, or by some combination of the two.  The Mechanism slot
/is used to indicate which of the above two mechanisms of action are involved, if known.  If a specific RNAse is specified
/in slot Associated-RNAse, then the sRNA targets the mRNA to be degraded by that particular RNAse.
/
/In instances of this class, the regulated entity will be a transcription unit, since the transcription unit defines the mRNA transcript
/whose translation is being regulated.  The regulator will be an sRNA. 
//
UNIQUE-ID - Activation-Inactivation-Interconversion
TYPES - Pathways
COMMON-NAME - Activation/Inactivation/Interconversion
COMMENT - This class holds pathways for activation, inactivation, and interconversion of
/metabolic compounds.
/
/In contrast to a standard "biosynthesis" pathway in which a biologically active
/compound is synthesized from precursor molecules, activation pathways involve
/relatively minor chemical modifications to existing compounds that result in a
/substantial increase in their biological activity.
/
/Similarly, in contrast to standard "degradation" pathways in which a more complex
/compound is broken down into a set of simple metabolites, inactivation pathways
/involve relatively minor chemical modifications to existing biologically active
/compounds that result in a substantial decrease in their biological activity.
/
/
/Interconversion pathways describe the bidirectional conversion of a bio-molecule
/to a different form. The forward and backward conversions often result in
/significant changes in the biological activity of the compound, thus resulting in its
/activation and deactivation, respectively.
/
/These modifications may be either reversible or irreversible.
/
//
UNIQUE-ID - Biosynthesis
TYPES - Pathways
COMMON-NAME - Biosynthesis
COMMENT - This class contains pathways that constitute a cell's complete spectrum of biosynthetic capacities, including the routes of synthesis of small molecules, macromolecules and organelles.  
/
//
UNIQUE-ID - Degradation
TYPES - Pathways
COMMON-NAME - Degradation/Utilization/Assimilation
COMMENT - This class contains pathways by which various organisms degrade substrates to serve as sources of nutrients and energy, utilize exogenous sources of essential metabolites, or assimilate certain sources of essential bioelements.   
/
SYNONYMS - Assimilation
SYNONYMS - Utilization
//
UNIQUE-ID - Detoxification
TYPES - Pathways
COMMENT - This class contains pathways by which various organisms protect themselves 
/against the harmful effects of toxic compounds.
/The sole purpose of these pathways is to avoid toxicity, with no other 
/benefit (such as energy or useful metabolites) to the organism.
//
UNIQUE-ID - Energy-Metabolism
TYPES - Pathways
COMMON-NAME - Generation of Precursor Metabolites and Energy
COMMENT - This class contains the pathways of central metabolism (glycolysis, pentose phosphate pathways, and TCA cycle), which collectively produce the 13 starting materials, sometimes termed precursor metabolites, for all cellular biosyntheses. Other degradative pathways, sometimes termed feeder pathways, feed into central metabolism. This class also contains the pathways that generate energy under various conditions of growth.  
//
UNIQUE-ID - Metabolic-Clusters
TYPES - Pathways
COMMON-NAME - Metabolic Clusters
COMMENT - A metabolic cluster is a set of biochemical reactions that are biologically related, but are largely unconnected, 
/and therefore do not constitute a pathway in the traditional sense of the word.
/
//
UNIQUE-ID - Signaling-Pathways
TYPES - Pathways
COMMON-NAME - Signal transduction pathways
COMMENT - Signalling pathways.
//
UNIQUE-ID - Super-Pathways
TYPES - Pathways
COMMON-NAME - Superpathways
COMMENT - Pathways within this class are constructed by combining individual pathways
/(elsewhere shown separately) to show relationships between them.
/In some cases those individual pathways start from a common precursor, or
/produce a common product, but they can have other relationships as well.
/Superpathways can have individual reactions as their components in addition to
/other pathways.  Superpathways can be defined recursively, that is, the
/component pathway of a Superpathway can be a base pathway or a child of
/Superpathways.  Most Superpathways will have an additional parent class
/within the pathway ontology to define their biological role.
//
UNIQUE-ID - Transport-Pathways
TYPES - Pathways
COMMON-NAME - Transport
//
UNIQUE-ID - Reactions-Classified-By-Conversion-Type
TYPES - Reactions
COMMENT - This class is the root of an ontology in which reactions are classified by the type of 
/transition that occurs, whether by a change in covalent bonding, by a  weak binding interaction,
/or via a complex multistep process, etc.  This reaction ontology is orthogonal to the classification 
/of reactions by substrate classes, that is, many reactions will have parents in both ontologies.
/
//
UNIQUE-ID - Reactions-Classified-By-Substrate
TYPES - Reactions
COMMENT - This class is the root of an ontology in which reactions are classified according to
/the class of their substrates.  This classification scheme is orthogonal to the
/classification by conversion type, that is, reactions will have parents in both
/ontologies.
/
//
UNIQUE-ID - Unclassified-Reactions
TYPES - Reactions
COMMON-NAME - Unclassified reactions
COMMENT - Reactions that have not yet been classified either by substrate or by conversion type.
//
UNIQUE-ID - EV-AS-HYPO
TYPES - EV-AS
COMMON-NAME - Author hypothesis
COMMENT - Author hypothesis. The hypothesis is in a publication, but it was clearly indicated in the
/publication that there was no experimental evidence, or limited evidence, supporting the 
/hypothesis. This code can be used, for example, for "paper chemistry" metabolic pathways, 
/which are pathways drawn from the author's best estimation.
/
//
UNIQUE-ID - EV-AS-NAS
TYPES - EV-AS
COMMON-NAME - Non-traceable author statement
COMMENT - Non-traceable author statement.  The assertion was made in a publication such as a review, a meeting abstract, 
/or another database without a reference to a publication describing an experiment that supports the assertion.
//
UNIQUE-ID - EV-AS-TAS
TYPES - EV-AS
COMMON-NAME - Traceable author statement
COMMENT - Traceable author statement.  The assertion was made in a publication -- such as a review or 
/in another database -- that itself did not describe an experiment supporting the
/assertion.  The statement referenced another publication that supported the assertion,
/but it is unclear whether that publication described an experiment that supported
/the assertion.  The difference between the codes EV-EXP-TAS and EV-AS-TAS 
/is that the former code is used when it is certain that experimental evidence supports the
/assertion, and the latter code is used when there is a possibility that an experiment was
/not done to support the assertion.
/In general, references to the primary literature are preferred,
/but this code can be used when the original article is difficult to locate.
//
UNIQUE-ID - EV-COMP-AINF
TYPES - EV-COMP
COMMON-NAME - Inferred computationally without human oversight
COMMENT - Automated inference.  A computer inferred this assertion through one of many possible methods such as 
/sequence similarity, recognized motifs or consensus sequence, etc.  When a person made the inference 
/from computational evidence, use EV-HINF
//
UNIQUE-ID - EV-COMP-HINF
TYPES - EV-COMP
COMMON-NAME - Inferred by a human based on computational evidence
COMMENT - Human inference.  A curator or author inferred this assertion after review of one or more possible types 
/of computational evidence such as sequence similarity, recognized motifs or consensus sequence, etc.  
/When the inference was made by a computer in an automated fashion, use EV-AINF.
//
UNIQUE-ID - EV-COMP-IBA
TYPES - EV-COMP
COMMON-NAME - Inferred from Biological aspect from Ancestor
COMMENT - A type of phylogenetic evidence whereby an aspect of a descendent is inferred through the characterization of an aspect of a ancestral gene.
//
UNIQUE-ID - EV-EXP-IDA
TYPES - EV-EXP
COMMON-NAME - Inferred from direct assay
COMMENT - IDA inferred from direct assay.<br>
/The assertion was inferred from a direct experimental assay such as
/<ul>
/    <li> Enzyme assays
/    <li> In vitro reconstitution (e.g. transcription)
/    <li> Immunofluorescence
/    <li> Cell fractionation
/</ul>
//
UNIQUE-ID - EV-EXP-IEP
TYPES - EV-EXP
COMMON-NAME - Inferred from expression pattern
COMMENT - IEP inferred from expression pattern.<br>
/The assertion was inferred from a pattern of expression data such as
/<ul>
/    <li> Transcript levels (e.g. Northerns, microarray data)
/    <li> Protein levels (e.g. Western blots)
/</ul>
//
UNIQUE-ID - EV-EXP-IGI
TYPES - EV-EXP
COMMON-NAME - Inferred from genetic interaction
COMMENT - IGI inferred from genetic interaction.<br>
/The assertion was inferred from a genetic interaction such as
/<ul>
/    <li> "Traditional" genetic interactions such as suppressors, synthetic lethals, etc.
/    <li> Functional complementation
/    <li> Inference about one gene drawn from the phenotype of a mutation in a different gene
/</ul><p>
/This category includes any combination of alterations in the sequence
/(mutation) or expression of more than one gene/gene product. This
/category can therefore cover any of the IMP experiments that are done
/in a non-wild-type background, although we prefer to use it only when
/all mutations are documented. When redundant copies of a gene must all
/be mutated to see an informative phenotype, use the IGI code. (Yes, 
/this implies some organisms, such as mouse, will have far, far more IGI
/than IMP annotations.)<p>
/
/IMP also covers phenotypic similarity: a phenotype that is informative
/because it is similar to that of another independent phenotype (which
/may have been described earlier or documented more fully) is IMP (not IGI).<p>
/
/We have also decided to use this category for situations where a
/mutation in one gene (gene A) provides information about the function,
/process, or component of another gene (gene B; i.e. annotate gene B
/using IGI).
/
//
UNIQUE-ID - EV-EXP-IMP
TYPES - EV-EXP
COMMON-NAME - Inferred from mutant phenotype
COMMENT - IMP inferred from mutant phenotype.<br>
/The assertion was inferred from a mutant phenotype such as
/<ul>
/    <li> Any gene mutation/knockout
/    <li> Overexpression/ectopic expression of wild-type or mutant genes
/    <li> Anti-sense experiments
/    <li> RNA interference experiments
/    <li> Specific protein inhibitors
/    <li> Complementation
/</ul><p>	
/Comment: Inferences made from examining mutations or
/abnormal levels of only the product(s) of the gene of interest are covered by code EV-IMP
/(compare to code EV-IGI). Use this code for experiments that use antibodies 
/or other specific inhibitors of RNA or protein activity, even though no
/gene may be mutated (the rationale is that EV-IMP is used where an
/abnormal situation prevails in a cell or organism).
/
//
UNIQUE-ID - EV-EXP-IPI
TYPES - EV-EXP
COMMON-NAME - Inferred from physical interaction
COMMENT - IPI inferred from physical interaction<br>
/The assertion was inferred from a physical interaction such as
/<ul>
/    <li> 2-hybrid interactions
/    <li> Co-purification
/    <li> Co-immunoprecipitation
/    <li> Ion/protein binding experiments
/</ul><p>
/This code covers physical interactions between the gene product of
/interest and another molecule (or ion, or complex). For functions such
/as protein binding or nucleic acid binding, a binding assay is
/simultaneously IPI and IDA; IDA is preferred because the assay
/directly detects the binding. For both IPI and IGI, it would be good
/practice to qualify them with the gene/protein/ion. 
/
//
UNIQUE-ID - EV-EXP-TAS
TYPES - EV-EXP
COMMON-NAME - Traceable author statement to experimental support
COMMENT - Traceable author statement to experimental support.  The assertion was made in a publication -- such as a review or 
/in another database -- that itself did not describe an experiment supporting the
/assertion.  However, the statement did reference another publication describing an experiment 
/that supports the assertion.  The difference between the codes EV-EXP-TAS and EV-AS-TAS 
/is that the former code is used when it is certain that experimental evidence supports the
/assertion, and the latter code is used when there is a possibility that an experiment was
/not done to support the assertion.
/In general, references to the primary literature are preferred,
/but this code can be used when the original article is difficult to locate.
//
UNIQUE-ID - EV-IC-ADJ-GENES-SAME-BIO-PROCESS
TYPES - EV-IC
COMMON-NAME - Products of adjacent genes in the same biological process
COMMENT - A transcription unit is inferred because there is a set of adjacent genes,
/encoded in the same direction, coding for products that participate in the
/same metabolic pathway or biological process. Sometimes, these genes code
/for subunits of the same protein.
//
UNIQUE-ID - TAX-131567
TYPES - TAX-1
COMMON-NAME - cellular organisms
SYNONYMS - biota
//
UNIQUE-ID - TAX-10239
TYPES - TAX-1
COMMON-NAME - Viruses
SYNONYMS - viruses
SYNONYMS - Viridae
SYNONYMS - Vira
//
UNIQUE-ID - GO:0005215
TYPES - GO:0003674
COMMON-NAME - transporter activity
SYNONYMS - GO:0005478
//
UNIQUE-ID - Biomass-Templates
TYPES - Biomass-Compositions
COMMENT - Partial biomass compound sets can be stored underneath here.  Those templates can be included by final biomass frames.
//
UNIQUE-ID - Phenotype-Microarray-Media
TYPES - Growth-Media
//
UNIQUE-ID - All-Elements
TYPES - Compounds-And-Elements
COMMON-NAME - All Elements
COMMENT - This class exists for historical reasons.  It used to differ from the Elements class,
/but currently it does not.
/
//
UNIQUE-ID - Compounds
TYPES - Compounds-And-Elements
COMMON-NAME - a small molecule
COMMENT - This class describes small molecules, that is, chemical compounds that are 
/not macromolecules.  Some subclasses of this class define "generic reaction
/substrates."  Those classes are used as substrates in some reactions as a
/way of defining reactions that operate on classes of compounds.  Such
/generic substrates often have class names beginning with "a", such as
/"a fatty acid" or "a 2-oxo acid".
/
//
UNIQUE-ID - Compounds-Holder-Class
TYPES - Holder-Class
TYPES - Compounds
COMMON-NAME - a nonspecific small molecule
//
UNIQUE-ID - Complexes
TYPES - Macromolecules
COMMON-NAME - a complex
COMMENT - Complexes are aggregates of multiple macromolecules of different types, such as
/DNA-protein complexes, or such as the ribosome.
/
//
UNIQUE-ID - Polynucleotides
TYPES - Macromolecules
COMMON-NAME - a polynucleotide
//
UNIQUE-ID - Proteins
TYPES - Macromolecules
COMMON-NAME - a protein
COMMENT - This class defines all proteins, be they monomers or multimers.
//
UNIQUE-ID - Polynucleotide-Holder
TYPES - Holder-Class
TYPES - Polynucleotides
COMMON-NAME - a polynucleotide
COMMENT - This class stands for general polynucleotide substrates, to be used in general reactions such as polynucleotide modification. It is not the same as the super class Polynucleotides, which includes all polynucleotides in the database.
//
UNIQUE-ID - General-Protein-Substrates
TYPES - Holder-Class
TYPES - Proteins
COMMON-NAME - a protein
COMMENT - This class stands for general protein substrates, to be used in general reactions such as protein phosphorylation. It is not the same as the super class Proteins, which includes all proteins in the database.
//
UNIQUE-ID - Catalytic-Domains
TYPES - Conserved-Regions
COMMENT - Defines a domain that is associated with a particular catalytic activity.  In a multifunctional
/protein, this feature can be used to associate different regions of a protein with different
/activities via the CATALYTIC-ACTIVITY slot.
//
UNIQUE-ID - Ca-Binding-Regions
TYPES - Protein-Binding-Regions
COMMENT - Calcium-binding region on a polypeptide
//
UNIQUE-ID - DNA-Binding-Regions
TYPES - Protein-Binding-Regions
COMMENT - DNA-binding region on a polypeptide
//
UNIQUE-ID - Flavin-Binding-Regions
TYPES - Protein-Binding-Regions
COMMENT - Flavin binding region on a polypeptide
//
UNIQUE-ID - Nucleotide-Phosphate-Binding-Regions
TYPES - Protein-Binding-Regions
COMMENT - Nucleotide-phosphate-binding region on a polypeptide
//
UNIQUE-ID - Alpha-Helix-Regions
TYPES - Protein-Structure-Regions
COMMENT - Regions of a protein that form alpha helical secondary structure motifs.
//
UNIQUE-ID - Beta-Strand-Regions
TYPES - Protein-Structure-Regions
COMMENT - Regions of a protein that form beta strand secondary structure motifs.
//
UNIQUE-ID - Coiled-Coil-Regions
TYPES - Protein-Structure-Regions
COMMENT - A protein segment that denotes the regions of a coiled-coil super-secondary structural motif.
//
UNIQUE-ID - Turn-Regions
TYPES - Protein-Structure-Regions
COMMENT - Regions of a protein that form hydrogen-bonded turn secondary structure motifs.
//
UNIQUE-ID - Experimental-Sequence-Variants
TYPES - Sequence-Variants
COMMENT - Regions of sequence difference that are due to experimental variation, such as intentional 
/mutagenesis, sequence uncertainty, and conflicts in sequence data.
//
UNIQUE-ID - Extrinsic-Sequence-Variants
TYPES - Sequence-Variants
COMMENT - Natural protein sequence variations that arise from genome-level differences such as 
/polymorphisms, variations between strains, isolates, cultivars, and disease-associated
/mutations.
//
UNIQUE-ID - Intrinsic-Sequence-Variants
TYPES - Sequence-Variants
COMMENT - Alternative protein isoform sequences that arise from a single genome due to events
/such as alternative splicing, alternative promoter usage, alternative initiation, and ribosomal frameshifting.
//
UNIQUE-ID - Phantom-Genes
TYPES - All-Genes
COMMENT - Phantom genes are regions of DNA that were once thought to be genes
/(such as because they were identified as genes by a computational
/gene-finding program), but that are not currently
/thought to be functional genes, for example because their expression has never
/been observed.  They are maintained in the database to maintain a
/record of their past versus current status.
/
//
UNIQUE-ID - Pseudo-Genes
TYPES - All-Genes
COMMENT - Pseudo genes are regions of DNA that show sequence similarity to other functional genes, but that
/are not in fact functional genes.   A pseudogene might be nonfunctional because of sequence
/changes that prevent its transcription or translation, such as by disrupting its promoter
/or by introducing a premature stop codon.
/
//
UNIQUE-ID - Genes
TYPES - All-Genes
COMMENT - This class describes functional genes (it excludes, for example, pseudogenes) 
/that code for protein and RNA products.  Genes of known function are
/classified into one or more applicable classes under MultiFun, a gene
/ontology developed by M. Riley.  Genes whose function is unknown or known
/only approximately are assigned to the subclasses ORFs and Unclassified-Genes,
/respectively.  GO (Gene Ontology) assignments are implemented using the 
/GO-TERMS slot within gene products.
/
//
UNIQUE-ID - Origin-of-Replication
TYPES - Extragenic-Sites
COMMENT - The origin of replication is a particular sequence in the genome at which replication is initiated.
//
UNIQUE-ID - Phage-Attachment-Sites
TYPES - Extragenic-Sites
COMMENT - Instances of this class are sites on the genome that are recognized by complementary sites on a phage, and are used by the phage to insert its DNA into the genome (lysogeny).
//
UNIQUE-ID - REP-Elements
TYPES - Extragenic-Sites
COMMENT - A Repetitive Extragenic Palindrome (REP) element is a short base pair sequence capable of producing a stem-loop structure.  REP elements
/are located in different orientations and arrays between genes within an operon or at the end of an operon.  They are always found
/outside of structural genes.  Groups of REP elements are also known as BIMEs (bacterial-interspersed mosaic elements).  The actual function of these
/elements is unclear.  They may act as mRNA stabilizers, targets for DNA gyrase binding, or hot spots for transposition and recombination events.
//
UNIQUE-ID - Pathogenicity-Islands
TYPES - Genomic-Islands
COMMENT - Pathogenicity islands (PAIs) are a class of genomic islands that are present in the genome of pathogenic microorganisms, but are usually absent from non-pathogenic
/organisms of the same or closely related species.  They contain genes that code for one or more virulence factors, such as adhesins, toxins, invasins, etc.  PAIs are discrete genetic units flanked by direct repeats, insertion sequences or tRNA genes, which are sites for recombination into the DNA.   They can be transferred as a single unit to new cells, thus conferring virulence to formerly benign strains.
//
UNIQUE-ID - 7-METHYLGUANOSINE-ETCETERA-POLYNUCLEOTID
TYPES - Polynucleotide-Enzyme-Substrates
COMMON-NAME - a 7-methylguanosine 5'-triphospho-5'-polynucleotide
SYNONYMS - a 5'-(<i>N</i><sup>7</sup>-methylguanosine 5'-triphospho)-polynucleotide
//
UNIQUE-ID - DNA-N
TYPES - Polynucleotide-Enzyme-Substrates
COMMON-NAME - DNA<sub><i>n</i></sub>
SYNONYMS - DNA(N)
//
UNIQUE-ID - DNA-Segment-Placeholder
TYPES - Polynucleotide-Enzyme-Substrates
COMMON-NAME - a DNA segment
//
UNIQUE-ID - DNA-Segment-in-Reverse-Orientations
TYPES - Polynucleotide-Enzyme-Substrates
COMMON-NAME - a DNA segment in reverse orientation
//
UNIQUE-ID - DNA-with-Holiday-Junctions
TYPES - Polynucleotide-Enzyme-Substrates
COMMON-NAME - a DNA with unresolved recombinational or Holliday junctions, created by RecA
//
UNIQUE-ID - DNA-with-mismatch
TYPES - Polynucleotide-Enzyme-Substrates
COMMON-NAME - a DNA containing a mismatch
//
UNIQUE-ID - Linear-DNA-Duplexes
TYPES - Polynucleotide-Enzyme-Substrates
COMMON-NAME - a linear DNA duplexes
//
UNIQUE-ID - Methylated-DNA
TYPES - Polynucleotide-Enzyme-Substrates
COMMON-NAME - methylated DNA
//
UNIQUE-ID - Supercoiled-Plasma-DNAs
TYPES - Polynucleotide-Enzyme-Substrates
COMMON-NAME - a supercoiled DNA
//
UNIQUE-ID - Rho-Dependent-Terminators
TYPES - Terminators
//
UNIQUE-ID - Rho-Independent-Terminators
TYPES - Terminators
//
UNIQUE-ID - Glycosylation-Sites
TYPES - Amino-Acid-Sites-That-Bind
COMMENT - Attachment of a glycan (mono- or polysaccharide) to this site.  
/Linkage can be either C-, N- or O-linked.
//
UNIQUE-ID - Lipid-Binding-Sites
TYPES - Amino-Acid-Sites-That-Bind
COMMENT - Covalent binding of a lipid moiety
//
UNIQUE-ID - Metal-Binding-Sites
TYPES - Amino-Acid-Sites-That-Bind
COMMENT - Binding site for a metal ion.
//
UNIQUE-ID - Disulfide-Bond-Sites
TYPES - Crosslink-Sites
COMMENT - A cysteine residue that forms a disulfide bond with another cysteine residue either on the same polypeptide or on a different one.
//
UNIQUE-ID - Intrachain-Crosslinks
TYPES - Crosslink-Sites
COMMENT - The two designated residues are linked by an intrachain bond.
//
UNIQUE-ID - Interchain-Disulfide-Bonds
TYPES - Disulfide-Bond-Sites
TYPES - Interchain-Crosslinks
COMMENT - A disulfide bond is formed between the one specified cysteine residue on this chain
/and a cysteine residue on another chain.  The value of the ATTACHED-GROUP slot
/should be another instance of Interchain-Disulfide-Bonds.
//
UNIQUE-ID - 1-amino-2-propanone-Modifications
TYPES - Modified-Residues
COMMON-NAME - 1-amino-2-propanone
//
UNIQUE-ID - 1-thioglycine-Modifications
TYPES - Modified-Residues
COMMON-NAME - 1-thioglycine
//
UNIQUE-ID - 2-3-didehydroalanine-Modifications
TYPES - Modified-Residues
COMMON-NAME - 2,3-didehydroalanine
//
UNIQUE-ID - 2-3-didehydrobutyrine-Modifications
TYPES - Modified-Residues
COMMON-NAME - 2,3-didehydrobutyrine
//
UNIQUE-ID - 2-3-didehydrotyrosine-Modifications
TYPES - Modified-Residues
COMMON-NAME - 2,3-didehydrotyrosine
//
UNIQUE-ID - 2-4-5-topaquinone-Modifications
TYPES - Modified-Residues
COMMON-NAME - 2-,4-,5-topaquinone
//
UNIQUE-ID - 2-methylglutamine-Modifications
TYPES - Modified-Residues
COMMON-NAME - 2-methylglutamine
//
UNIQUE-ID - 2-methylsulfonyltryptophan-Modifications
TYPES - Modified-Residues
COMMON-NAME - 2-methylsulfonyltryptophan
//
UNIQUE-ID - 2-oxobutanoic-acid-Modifications
TYPES - Modified-Residues
COMMON-NAME - 2-oxobutanoic acid
//
UNIQUE-ID - 3-4-dihydroxyarginine-Modifications
TYPES - Modified-Residues
COMMON-NAME - 3,4-dihydroxyarginine
//
UNIQUE-ID - 3-4-dihydroxyphenylalanine-Modifications
TYPES - Modified-Residues
COMMON-NAME - 3-,4-dihydroxyphenylalanine
//
UNIQUE-ID - 3-4-dihydroxyproline-Modifications
TYPES - Modified-Residues
COMMON-NAME - 3,4-dihydroxyproline
//
UNIQUE-ID - 3-hydroxyasparagine-Modifications
TYPES - Modified-Residues
COMMON-NAME - 3-hydroxyasparagine
//
UNIQUE-ID - 3-hydroxyaspartate-Modifications
TYPES - Modified-Residues
COMMON-NAME - 3-hydroxyaspartate
//
UNIQUE-ID - 3-hydroxyphenylalanine-Modifications
TYPES - Modified-Residues
COMMON-NAME - 3-hydroxyphenylalanine
//
UNIQUE-ID - 3-hydroxyproline-Modifications
TYPES - Modified-Residues
COMMON-NAME - 3-hydroxyproline
//
UNIQUE-ID - 3-hydroxyvaline-Modifications
TYPES - Modified-Residues
COMMON-NAME - 3-hydroxyvaline
//
UNIQUE-ID - 3-methylthioaspartic-acid-Modifications
TYPES - Modified-Residues
COMMON-NAME - 3-methylthioaspartic acid
//
UNIQUE-ID - 3-nitrotyrosine-Modifications
TYPES - Modified-Residues
COMMON-NAME - 3-nitrotyrosine
//
UNIQUE-ID - 3-oxoalanine-Modifications
TYPES - Modified-Residues
COMMON-NAME - 3-oxoalanine
//
UNIQUE-ID - 3-phenyllactic-acid-Modifications
TYPES - Modified-Residues
COMMON-NAME - 3-phenyllactic acid
//
UNIQUE-ID - 3R-3-hydroxyasparagine-Modifications
TYPES - Modified-Residues
COMMON-NAME - (3R)-3-hydroxyasparagine
//
UNIQUE-ID - 3R-3-hydroxyaspartate-Modifications
TYPES - Modified-Residues
COMMON-NAME - (3R)-3-hydroxyaspartate
//
UNIQUE-ID - 3R-4R-3-4-dihydroxyproline-Modifications
TYPES - Modified-Residues
COMMON-NAME - (3R,4R)-3,4-dihydroxyproline
//
UNIQUE-ID - 3R-4R-4-5-dihydroxy-Ile-Modifications
TYPES - Modified-Residues
COMMON-NAME - (3R,4R)-4,5-dihydroxyisoleucine
//
UNIQUE-ID - 3R-4S-3-4-dihydroxyproline-Modifications
TYPES - Modified-Residues
COMMON-NAME - (3R,4S)-3,4-dihydroxyproline
//
UNIQUE-ID - 3R-4S-4-hydroxyisoleucine-Modifications
TYPES - Modified-Residues
COMMON-NAME - (3R,4S)-4-hydroxyisoleucine
//
UNIQUE-ID - 3S-3-hydroxyasparagine-Modifications
TYPES - Modified-Residues
COMMON-NAME - (3S)-3-hydroxyasparagine
//
UNIQUE-ID - 3S-4R-3-4-dihydroxy-Ile-Modifications
TYPES - Modified-Residues
COMMON-NAME - (3S,4R)-3,4-dihydroxyisoleucine
//
UNIQUE-ID - 4-5-5-trihydroxyleucine-Modifications
TYPES - Modified-Residues
COMMON-NAME - 4,5,5-trihydroxyleucine
//
UNIQUE-ID - 4-5-dihydroxylysine-Modifications
TYPES - Modified-Residues
COMMON-NAME - 4,5-dihydroxylysine
//
UNIQUE-ID - 4-aspartylphosphate-Modifications
TYPES - Modified-Residues
COMMON-NAME - 4-aspartylphosphate
//
UNIQUE-ID - 4-carboxyglutamate-Modifications
TYPES - Modified-Residues
COMMON-NAME - 4-carboxyglutamate
//
UNIQUE-ID - 4-hydroxyarginine-Modifications
TYPES - Modified-Residues
COMMON-NAME - 4-hydroxyarginine
//
UNIQUE-ID - 4-hydroxyglutamate-Modifications
TYPES - Modified-Residues
COMMON-NAME - 4-hydroxyglutamate
//
UNIQUE-ID - 4-hydroxyproline-Modifications
TYPES - Modified-Residues
COMMON-NAME - 4-hydroxyproline
//
UNIQUE-ID - 4R-4-5-dihydroxyleucine-Modifications
TYPES - Modified-Residues
COMMON-NAME - (4R)-4,5-dihydroxyleucine
//
UNIQUE-ID - 5-chlorotryptophan-Modifications
TYPES - Modified-Residues
COMMON-NAME - 5-chlorotryptophan
//
UNIQUE-ID - 5-glutamyl-N2-lysine-Modifications
TYPES - Modified-Residues
COMMON-NAME - 5-glutamyl N2-lysine
//
UNIQUE-ID - 5-glutamyl-polyglutamate-Modifications
TYPES - Modified-Residues
COMMON-NAME - 5-glutamyl polyglutamate
//
UNIQUE-ID - 5-glutamyl-polyglycine-Modifications
TYPES - Modified-Residues
COMMON-NAME - 5-glutamyl polyglycine
//
UNIQUE-ID - 5-hydroxy-3-methylproline-Modifications
TYPES - Modified-Residues
COMMON-NAME - 5-hydroxy-3-methylproline
//
UNIQUE-ID - 5-hydroxylysine-Modifications
TYPES - Modified-Residues
COMMON-NAME - 5-hydroxylysine
//
UNIQUE-ID - 5-methylarginine-Modifications
TYPES - Modified-Residues
COMMON-NAME - 5-methylarginine
//
UNIQUE-ID - 6-bromotryptophan-Modifications
TYPES - Modified-Residues
COMMON-NAME - 6-bromotryptophan
//
UNIQUE-ID - 6-chlorotryptophan-Modifications
TYPES - Modified-Residues
COMMON-NAME - 6-chlorotryptophan
//
UNIQUE-ID - 7-hydroxytryptophan-Modifications
TYPES - Modified-Residues
COMMON-NAME - 7-hydroxytryptophan
//
UNIQUE-ID - ADP-ribosylarginine-Modifications
TYPES - Modified-Residues
COMMON-NAME - ADP-ribosylarginine
//
UNIQUE-ID - ADP-ribosylasparagine-Modifications
TYPES - Modified-Residues
COMMON-NAME - ADP-ribosylasparagine
//
UNIQUE-ID - ADP-ribosylcysteine-Modifications
TYPES - Modified-Residues
COMMON-NAME - ADP-ribosylcysteine
//
UNIQUE-ID - ADP-ribosylserine-Modifications
TYPES - Modified-Residues
COMMON-NAME - ADP-ribosylserine
//
UNIQUE-ID - Acetylation-Modifications
TYPES - Modified-Residues
COMMENT - Acetylation, N-terminal or other.
//
UNIQUE-ID - Alanine-amide-Modifications
TYPES - Modified-Residues
COMMON-NAME - Alanine amide
//
UNIQUE-ID - Alanine-derivative-Modifications
TYPES - Modified-Residues
COMMON-NAME - Alanine derivative
//
UNIQUE-ID - Methylhistidine-Modifications
TYPES - Modified-Residues
COMMON-NAME - Methylhistidine
//
UNIQUE-ID - Allysine-Modifications
TYPES - Modified-Residues
COMMON-NAME - Allysine
//
UNIQUE-ID - Murein-peptidoglycan-Lys-Modifications
TYPES - Modified-Residues
COMMON-NAME - N6-murein peptidoglycan lysine
//
UNIQUE-ID - Amidation-Modifications
TYPES - Modified-Residues
COMMENT - Amidation, generally at the C-terminal of a mature active peptide.
//
UNIQUE-ID - N-D-glucuronoyl-glycine-Modifications
TYPES - Modified-Residues
COMMON-NAME - N-D-glucuronoyl glycine
//
UNIQUE-ID - Aminoethylphosphoryl-Ser-Modifications
TYPES - Modified-Residues
COMMON-NAME - O-(2-aminoethylphosphoryl)serine
//
UNIQUE-ID - N-N-N-trimethylserine-Modifications
TYPES - Modified-Residues
COMMON-NAME - N,N,N-trimethylserine
//
UNIQUE-ID - Aminomalonic-acid-Modifications
TYPES - Modified-Residues
COMMON-NAME - Aminomalonic acid
//
UNIQUE-ID - N-N-dimethylalanine-Modifications
TYPES - Modified-Residues
COMMON-NAME - N,N-dimethylalanine
//
UNIQUE-ID - Arginine-amide-Modifications
TYPES - Modified-Residues
COMMON-NAME - Arginine amide
//
UNIQUE-ID - N-N-dimethylleucine-Modifications
TYPES - Modified-Residues
COMMON-NAME - N,N-dimethylleucine
//
UNIQUE-ID - Arginine-derivative-Modifications
TYPES - Modified-Residues
COMMON-NAME - Arginine derivative
//
UNIQUE-ID - N-N-dimethylproline-Modifications
TYPES - Modified-Residues
COMMON-NAME - N,N-dimethylproline
//
UNIQUE-ID - Asp-chondroitin-sulfate-Modifications
TYPES - Modified-Residues
COMMON-NAME - Aspartate 1-(chondroitin 4-sulfate)-ester
//
UNIQUE-ID - N-N-dimethylserine-Modifications
TYPES - Modified-Residues
COMMON-NAME - N,N-dimethylserine
//
UNIQUE-ID - Asp-propyl-phosphonoamide-Modifications
TYPES - Modified-Residues
COMMON-NAME - Aspartic acid 1-[(3-aminopropyl)(5-adenosyl)phosphono]amide
//
UNIQUE-ID - N-acetylaspartate-Modifications
TYPES - Modified-Residues
COMMON-NAME - N-acetylaspartate
//
UNIQUE-ID - Asparagine-amide-Modifications
TYPES - Modified-Residues
COMMON-NAME - Asparagine amide
//
UNIQUE-ID - N-acetylcysteine-Modifications
TYPES - Modified-Residues
COMMON-NAME - N-acetylcysteine
//
UNIQUE-ID - Aspartic-acid-1-amide-Modifications
TYPES - Modified-Residues
COMMON-NAME - Aspartic acid 1-amide
//
UNIQUE-ID - N-acetylglutamate-Modifications
TYPES - Modified-Residues
COMMON-NAME - N-acetylglutamate
//
UNIQUE-ID - Aspartyl-aldehyde-Modifications
TYPES - Modified-Residues
COMMON-NAME - Aspartyl aldehyde
//
UNIQUE-ID - N-acetylglycine-Modifications
TYPES - Modified-Residues
COMMON-NAME - N-acetylglycine
//
UNIQUE-ID - Aspartyl-isopeptide-Modifications
TYPES - Modified-Residues
COMMON-NAME - Aspartyl isopeptide
//
UNIQUE-ID - N-acetylisoleucine-Modifications
TYPES - Modified-Residues
COMMON-NAME - N-acetylisoleucine
//
UNIQUE-ID - Asymmetric-dimethyl-Arg-Modifications
TYPES - Modified-Residues
COMMON-NAME - Asymmetric dimethylarginine
//
UNIQUE-ID - N-acetylmethionine-Modifications
TYPES - Modified-Residues
COMMON-NAME - N-acetylmethionine
//
UNIQUE-ID - Bacillithiol-Cys-disulfide-Modifications
TYPES - Modified-Residues
COMMON-NAME - S-bacillithiol cysteine disulfide
//
UNIQUE-ID - N-acetylproline-Modifications
TYPES - Modified-Residues
COMMON-NAME - N-acetylproline
//
UNIQUE-ID - Beta-decarboxylated-Asp-Modifications
TYPES - Modified-Residues
COMMON-NAME - Beta-decarboxylated aspartate
//
UNIQUE-ID - N-acetylthreonine-Modifications
TYPES - Modified-Residues
COMMON-NAME - N-acetylthreonine
//
UNIQUE-ID - Blocking-Modifications
TYPES - Modified-Residues
COMMENT - Undetermined N- or C-terminal blocking group.
//
UNIQUE-ID - N-acetyltyrosine-Modifications
TYPES - Modified-Residues
COMMON-NAME - N-acetyltyrosine
//
UNIQUE-ID - Bromohistidine-Modifications
TYPES - Modified-Residues
COMMON-NAME - Bromohistidine
//
UNIQUE-ID - N-acetylvaline-Modifications
TYPES - Modified-Residues
COMMON-NAME - N-acetylvaline
//
UNIQUE-ID - Citrulline-Modifications
TYPES - Modified-Residues
COMMON-NAME - Citrulline
//
UNIQUE-ID - N-carbamoylalanine-Modifications
TYPES - Modified-Residues
COMMON-NAME - N-carbamoylalanine
//
UNIQUE-ID - CysO-cysteine-adduct-Modifications
TYPES - Modified-Residues
COMMON-NAME - CysO-cysteine adduct
//
UNIQUE-ID - N-formylglycine-Modifications
TYPES - Modified-Residues
COMMON-NAME - N-formylglycine
//
UNIQUE-ID - Cysteine-amide-Modifications
TYPES - Modified-Residues
COMMON-NAME - Cysteine amide
//
UNIQUE-ID - N-methylisoleucine-Modifications
TYPES - Modified-Residues
COMMON-NAME - N-methylisoleucine
//
UNIQUE-ID - Cysteine-derivative-Modifications
TYPES - Modified-Residues
COMMON-NAME - Cysteine derivative
//
UNIQUE-ID - N-methylleucine-Modifications
TYPES - Modified-Residues
COMMON-NAME - N-methylleucine
//
UNIQUE-ID - Cysteine-methyl-disulfide-Modifications
TYPES - Modified-Residues
COMMON-NAME - Cysteine methyl disulfide
//
UNIQUE-ID - N-methylproline-Modifications
TYPES - Modified-Residues
COMMON-NAME - N-methylproline
//
UNIQUE-ID - Cysteine-methyl-ester-Modifications
TYPES - Modified-Residues
COMMON-NAME - Cysteine methyl ester
//
UNIQUE-ID - N-methylserine-Modifications
TYPES - Modified-Residues
COMMON-NAME - N-methylserine
//
UNIQUE-ID - Cysteine-persulfide-Modifications
TYPES - Modified-Residues
COMMON-NAME - Cysteine persulfide
//
UNIQUE-ID - N-pyruvate-2-iminyl-Cys-Modifications
TYPES - Modified-Residues
COMMON-NAME - N-pyruvate 2-iminyl-cysteine
//
UNIQUE-ID - Cysteine-sulfenic-acid-Modifications
TYPES - Modified-Residues
COMMON-NAME - Cysteine sulfenic acid (-SOH)
//
UNIQUE-ID - N-pyruvate-2-iminyl-valine-Modifications
TYPES - Modified-Residues
COMMON-NAME - N-pyruvate 2-iminyl-valine
//
UNIQUE-ID - Cysteine-sulfinic-acid-Modifications
TYPES - Modified-Residues
COMMON-NAME - Cysteine sulfinic acid (-SO2H)
//
UNIQUE-ID - N2-acetylarginine-Modifications
TYPES - Modified-Residues
COMMON-NAME - N2-acetylarginine
//
UNIQUE-ID - Cysteinyl-phosphothioketal-Modifications
TYPES - Modified-Residues
COMMON-NAME - 2-(S-cysteinyl)pyruvic acid O-phosphothioketal
//
UNIQUE-ID - N2-succinyltryptophan-Modifications
TYPES - Modified-Residues
COMMON-NAME - N2-succinyltryptophan
//
UNIQUE-ID - D-4-hydroxyvaline-Modifications
TYPES - Modified-Residues
COMMON-NAME - D-4-hydroxyvaline
//
UNIQUE-ID - N4-N4-dimethylasparagine-Modifications
TYPES - Modified-Residues
COMMON-NAME - N4,N4-dimethylasparagine
//
UNIQUE-ID - D-alanine-Modifications
TYPES - Modified-Residues
COMMON-NAME - D-alanine
//
UNIQUE-ID - N4-methylasparagine-Modifications
TYPES - Modified-Residues
COMMON-NAME - N4-methylasparagine
//
UNIQUE-ID - D-allo-isoleucine-Modifications
TYPES - Modified-Residues
COMMON-NAME - D-allo-isoleucine
//
UNIQUE-ID - N5-methylarginine-Modifications
TYPES - Modified-Residues
COMMON-NAME - N5-methylarginine
//
UNIQUE-ID - D-asparagine-Modifications
TYPES - Modified-Residues
COMMON-NAME - D-asparagine
//
UNIQUE-ID - N6-1-carboxyethyl-lysine-Modifications
TYPES - Modified-Residues
COMMON-NAME - N6-1-carboxyethyl lysine
//
UNIQUE-ID - D-leucine-Modifications
TYPES - Modified-Residues
COMMON-NAME - D-leucine
//
UNIQUE-ID - N6-ADP-ribosyl-lysine-Modifications
TYPES - Modified-Residues
COMMON-NAME - N6-(ADP-ribosyl)lysine
//
UNIQUE-ID - D-methionine-Modifications
TYPES - Modified-Residues
COMMON-NAME - D-methionine
//
UNIQUE-ID - N6-biotinyllysine-Modifications
TYPES - Modified-Residues
COMMON-NAME - N6-biotinyllysine
//
UNIQUE-ID - D-phenylalanine-Modifications
TYPES - Modified-Residues
COMMON-NAME - D-phenylalanine
//
UNIQUE-ID - N6-carboxylysine-Modifications
TYPES - Modified-Residues
COMMON-NAME - N6-carboxylysine
//
UNIQUE-ID - D-serine-Modifications
TYPES - Modified-Residues
COMMON-NAME - D-serine
//
UNIQUE-ID - N6-formyllysine-Modifications
TYPES - Modified-Residues
COMMON-NAME - N6-formyllysine
//
UNIQUE-ID - D-threonine-Modifications
TYPES - Modified-Residues
COMMON-NAME - D-threonine
//
UNIQUE-ID - N6-lipoyllysine-Modifications
TYPES - Modified-Residues
COMMON-NAME - N6-lipoyllysine
//
UNIQUE-ID - D-tryptophan-Modifications
TYPES - Modified-Residues
COMMON-NAME - D-tryptophan
//
UNIQUE-ID - N6-methylated-lysine-Modifications
TYPES - Modified-Residues
COMMON-NAME - N6-methylated lysine
//
UNIQUE-ID - D-valine-Modifications
TYPES - Modified-Residues
COMMON-NAME - D-valine
//
UNIQUE-ID - N6-pyridoxal-phosphate-Lys-Modifications
TYPES - Modified-Residues
COMMON-NAME - N6-(pyridoxal phosphate)lysine
//
UNIQUE-ID - Deamidated-asparagine-Modifications
TYPES - Modified-Residues
COMMON-NAME - Deamidated asparagine
//
UNIQUE-ID - N6-retinylidene-lysine-Modifications
TYPES - Modified-Residues
COMMON-NAME - N6-(retinylidene)lysine
//
UNIQUE-ID - Deamidated-glutamine-Modifications
TYPES - Modified-Residues
COMMON-NAME - Deamidated glutamine
//
UNIQUE-ID - N6-succinyllysine-Modifications
TYPES - Modified-Residues
COMMON-NAME - N6-succinyllysine
//
UNIQUE-ID - Decarboxylated-threonine-Modifications
TYPES - Modified-Residues
COMMON-NAME - Decarboxylated threonine
//
UNIQUE-ID - Nitrated-tyrosine-Modifications
TYPES - Modified-Residues
COMMON-NAME - Nitrated tyrosine
//
UNIQUE-ID - Diiodotyrosine-Modifications
TYPES - Modified-Residues
COMMON-NAME - Diiodotyrosine
//
UNIQUE-ID - O-2-cholinephosphoryl-Ser-Modifications
TYPES - Modified-Residues
COMMON-NAME - O-(2-cholinephosphoryl)serine
//
UNIQUE-ID - Dimethylated-arginine-Modifications
TYPES - Modified-Residues
COMMON-NAME - Dimethylated arginine
//
UNIQUE-ID - O-5-phospho-DNA-serine-Modifications
TYPES - Modified-Residues
COMMON-NAME - O-(5-phospho-DNA)-serine
//
UNIQUE-ID - Diphthamide-Modifications
TYPES - Modified-Residues
COMMON-NAME - Diphthamide
//
UNIQUE-ID - O-5-phospho-DNA-tyrosine-Modifications
TYPES - Modified-Residues
COMMON-NAME - O-(5-phospho-DNA)-tyrosine
//
UNIQUE-ID - E-2-3-didehydrobutyrine-Modifications
TYPES - Modified-Residues
COMMON-NAME - (E)-2,3-didehydrobutyrine
//
UNIQUE-ID - O-5-phospho-RNA-serine-Modifications
TYPES - Modified-Residues
COMMON-NAME - O-(5-phospho-RNA)-serine
//
UNIQUE-ID - E-2-3-didehydrotyrosine-Modifications
TYPES - Modified-Residues
COMMON-NAME - (E)-2,3-didehydrotyrosine
//
UNIQUE-ID - O-5-phospho-RNA-tyrosine-Modifications
TYPES - Modified-Residues
COMMON-NAME - O-(5-phospho-RNA)-tyrosine
//
UNIQUE-ID - FMN-phosphoryl-serine-Modifications
TYPES - Modified-Residues
COMMON-NAME - FMN phosphoryl serine
//
UNIQUE-ID - O-8alpha-FAD-tyrosine-Modifications
TYPES - Modified-Residues
COMMON-NAME - O-8alpha-FAD tyrosine
//
UNIQUE-ID - FMN-phosphoryl-threonine-Modifications
TYPES - Modified-Residues
COMMON-NAME - FMN phosphoryl threonine
//
UNIQUE-ID - O-AMP-threonine-Modifications
TYPES - Modified-Residues
COMMON-NAME - O-AMP-threonine
//
UNIQUE-ID - Formylation-Modifications
TYPES - Modified-Residues
COMMENT - Formylation of the N-terminal methionine.
//
UNIQUE-ID - O-AMP-tyrosine-Modifications
TYPES - Modified-Residues
COMMON-NAME - O-AMP-tyrosine
//
UNIQUE-ID - Gamma-Carboxyglutamic-Acid-Modifications
TYPES - Modified-Residues
COMMENT - Conversion of a glutamate residue to gamma-carboxyglutamic acid.
//
UNIQUE-ID - O-UMP-tyrosine-Modifications
TYPES - Modified-Residues
COMMON-NAME - O-UMP-tyrosine
//
UNIQUE-ID - Glutamate-methyl-ester-Modifications
TYPES - Modified-Residues
COMMON-NAME - Glutamate methyl ester
//
UNIQUE-ID - O-acetylserine-Modifications
TYPES - Modified-Residues
COMMON-NAME - O-acetylserine
//
UNIQUE-ID - Glutamic-acid-1-amide-Modifications
TYPES - Modified-Residues
COMMON-NAME - Glutamic acid 1-amide
//
UNIQUE-ID - O-acetylthreonine-Modifications
TYPES - Modified-Residues
COMMON-NAME - O-acetylthreonine
//
UNIQUE-ID - Glutamine-amide-Modifications
TYPES - Modified-Residues
COMMON-NAME - Glutamine amide
//
UNIQUE-ID - O-methylthreonine-Modifications
TYPES - Modified-Residues
COMMON-NAME - O-methylthreonine
//
UNIQUE-ID - Glutamine-derivative-Modifications
TYPES - Modified-Residues
COMMON-NAME - Glutamine derivative
//
UNIQUE-ID - O-phosphoribosyl-CoA-Ser-Modifications
TYPES - Modified-Residues
COMMON-NAME - O-(phosphoribosyl dephospho-coenzyme A)serine
//
UNIQUE-ID - Glutamyl-aminoadipic-acid-Modifications
TYPES - Modified-Residues
COMMON-NAME - 5-glutamyl 2-aminoadipic acid
//
UNIQUE-ID - Omega-N-methylarginine-Modifications
TYPES - Modified-Residues
COMMON-NAME - Omega-N-methylarginine
//
UNIQUE-ID - Glycerylphosphorylethanol-Modifications
TYPES - Modified-Residues
COMMON-NAME - 5-glutamyl glycerylphosphorylethanolamine
//
UNIQUE-ID - Omega-N-methylated-Arg-Modifications
TYPES - Modified-Residues
COMMON-NAME - Omega-N-methylated arginine
//
UNIQUE-ID - Glycine-amide-Modifications
TYPES - Modified-Residues
COMMON-NAME - Glycine amide
//
UNIQUE-ID - Pantetheine-phosphoryl-Ser-Modifications
TYPES - Modified-Residues
COMMON-NAME - O-(pantetheine 4-phosphoryl)serine
//
UNIQUE-ID - Glycyl-Radical-Modifications
TYPES - Modified-Residues
//
UNIQUE-ID - Pentaglycyl-murein-Ala-Modifications
TYPES - Modified-Residues
COMMON-NAME - Pentaglycyl murein peptidoglycan amidated alanine
//
UNIQUE-ID - Glycyl-adenylate-Modifications
TYPES - Modified-Residues
COMMON-NAME - Glycyl adenylate
//
UNIQUE-ID - Pentaglycyl-murein-Thr-Modifications
TYPES - Modified-Residues
COMMON-NAME - Pentaglycyl murein peptidoglycan amidated threonine
//
UNIQUE-ID - Histidine-amide-Modifications
TYPES - Modified-Residues
COMMON-NAME - Histidine amide
//
UNIQUE-ID - Phenylalanine-amide-Modifications
TYPES - Modified-Residues
COMMON-NAME - Phenylalanine amide
//
UNIQUE-ID - Hydroxylation-Modifications
TYPES - Modified-Residues
COMMENT - Hydroxylation of an asparagine, aspartate, proline or lysine residue.
//
UNIQUE-ID - Phosphoarginine-Modifications
TYPES - Modified-Residues
COMMON-NAME - Phosphoarginine
//
UNIQUE-ID - Hydroxyproline-Modifications
TYPES - Modified-Residues
COMMON-NAME - Hydroxyproline
//
UNIQUE-ID - Phosphocysteine-Modifications
TYPES - Modified-Residues
COMMON-NAME - Phosphocysteine
//
UNIQUE-ID - Hypusine-Modifications
TYPES - Modified-Residues
COMMON-NAME - Hypusine
//
UNIQUE-ID - Phosphorylation-Modifications
TYPES - Modified-Residues
COMMENT - Phosphorylation of a serine, threonine, tyrosine, aspartate or histidine residue.
//
UNIQUE-ID - Iodotyrosine-Modifications
TYPES - Modified-Residues
COMMON-NAME - Iodotyrosine
//
UNIQUE-ID - Poly-methylaminopropyl-Lys-Modifications
TYPES - Modified-Residues
COMMON-NAME - N6-poly(methylaminopropyl)lysine
//
UNIQUE-ID - Isoleucine-amide-Modifications
TYPES - Modified-Residues
COMMON-NAME - Isoleucine amide
//
UNIQUE-ID - PolyADP-ribosyl-Glu-Modifications
TYPES - Modified-Residues
COMMON-NAME - PolyADP-ribosyl glutamic acid
//
UNIQUE-ID - Isoleucine-derivative-Modifications
TYPES - Modified-Residues
COMMON-NAME - Isoleucine derivative
//
UNIQUE-ID - Proline-amide-Modifications
TYPES - Modified-Residues
COMMON-NAME - Proline amide
//
UNIQUE-ID - L-allo-isoleucine-Modifications
TYPES - Modified-Residues
COMMON-NAME - L-allo-isoleucine
//
UNIQUE-ID - Prolylserin-cysteinate-Modifications
TYPES - Modified-Residues
COMMON-NAME - Cyclo[(prolylserin)-O-yl] cysteinate
//
UNIQUE-ID - Lactic-acid-Modifications
TYPES - Modified-Residues
COMMON-NAME - Lactic acid
//
UNIQUE-ID - Pros-8alpha-FAD-histidine-Modifications
TYPES - Modified-Residues
COMMON-NAME - Pros-8alpha-FAD histidine
//
UNIQUE-ID - Leucine-amide-Modifications
TYPES - Modified-Residues
COMMON-NAME - Leucine amide
//
UNIQUE-ID - Pros-methylhistidine-Modifications
TYPES - Modified-Residues
COMMON-NAME - Pros-methylhistidine
//
UNIQUE-ID - Leucine-methyl-ester-Modifications
TYPES - Modified-Residues
COMMON-NAME - Leucine methyl ester
//
UNIQUE-ID - Pros-phosphohistidine-Modifications
TYPES - Modified-Residues
COMMON-NAME - Pros-phosphohistidine
//
UNIQUE-ID - Lysine-amide-Modifications
TYPES - Modified-Residues
COMMON-NAME - Lysine amide
//
UNIQUE-ID - Pyro-Glu-Modifications
TYPES - Modified-Residues
COMMENT - N-terminal glutamine which has formed an internal cyclic lactam to become pyrrolidone carboxylic acid.
//
UNIQUE-ID - Lysine-derivative-Modifications
TYPES - Modified-Residues
COMMON-NAME - Lysine derivative
//
UNIQUE-ID - Pyrrolidone-carboxylic-Modifications
TYPES - Modified-Residues
COMMON-NAME - Pyrrolidone carboxylic acid
//
UNIQUE-ID - Lysine-methyl-ester-Modifications
TYPES - Modified-Residues
COMMON-NAME - Lysine methyl ester
//
UNIQUE-ID - Pyrrolylmethanemethyl-Cys-Modifications
TYPES - Modified-Residues
COMMON-NAME - S-(dipyrrolylmethanemethyl)cysteine
//
UNIQUE-ID - Lysino-D-alanine-Modifications
TYPES - Modified-Residues
COMMON-NAME - Lysino-D-alanine
//
UNIQUE-ID - Pyruvic-acid-Modifications
TYPES - Modified-Residues
COMMON-NAME - Pyruvic acid
//
UNIQUE-ID - Methionine-amide-Modifications
TYPES - Modified-Residues
COMMON-NAME - Methionine amide
//
UNIQUE-ID - S-4-hydroxycinnamyl-Cys-Modifications
TYPES - Modified-Residues
COMMON-NAME - S-(4-hydroxycinnamyl)cysteine
//
UNIQUE-ID - Methionine-derivative-Modifications
TYPES - Modified-Residues
COMMON-NAME - Methionine derivative
//
UNIQUE-ID - S-4a-FMN-cysteine-Modifications
TYPES - Modified-Residues
COMMON-NAME - S-4a-FMN cysteine
//
UNIQUE-ID - Methionine-sulfone-Modifications
TYPES - Modified-Residues
COMMON-NAME - Methionine sulfone
//
UNIQUE-ID - S-6-FMN-cysteine-Modifications
TYPES - Modified-Residues
COMMON-NAME - S-6-FMN cysteine
//
UNIQUE-ID - Methylation-Modifications
TYPES - Modified-Residues
COMMENT - Methylation, generally of lysine or arginine.
//
UNIQUE-ID - S-8alpha-FAD-cysteine-Modifications
TYPES - Modified-Residues
COMMON-NAME - S-8alpha-FAD cysteine
//
UNIQUE-ID - S-coelenterazin-3a-yl-Cys-Modifications
TYPES - Modified-Residues
COMMON-NAME - S-(coelenterazin-3a-yl)cysteine
//
UNIQUE-ID - S-cysteinyl-cysteine-Modifications
TYPES - Modified-Residues
COMMON-NAME - S-cysteinyl cysteine
//
UNIQUE-ID - S-glutathionyl-cysteine-Modifications
TYPES - Modified-Residues
COMMON-NAME - S-glutathionyl cysteine
//
UNIQUE-ID - S-methylcysteine-Modifications
TYPES - Modified-Residues
COMMON-NAME - S-methylcysteine
//
UNIQUE-ID - S-nitrosocysteine-Modifications
TYPES - Modified-Residues
COMMON-NAME - S-nitrosocysteine
//
UNIQUE-ID - S-selanylcysteine-Modifications
TYPES - Modified-Residues
COMMON-NAME - S-selanylcysteine
//
UNIQUE-ID - Serine-amide-Modifications
TYPES - Modified-Residues
COMMON-NAME - Serine amide
//
UNIQUE-ID - Serine-microcin-ester-Modifications
TYPES - Modified-Residues
COMMON-NAME - Serine microcin E492 siderophore ester
//
UNIQUE-ID - Sn-glycerophosphoryl-Ser-Modifications
TYPES - Modified-Residues
COMMON-NAME - O-(sn-1-glycerophosphoryl)serine
//
UNIQUE-ID - Sulfation-Modifications
TYPES - Modified-Residues
COMMENT - Sulfation, generally of tyrosine
//
UNIQUE-ID - Sulfoserine-Modifications
TYPES - Modified-Residues
COMMON-NAME - Sulfoserine
//
UNIQUE-ID - Sulfothreonine-Modifications
TYPES - Modified-Residues
COMMON-NAME - Sulfothreonine
//
UNIQUE-ID - Sulfotyrosine-Modifications
TYPES - Modified-Residues
COMMON-NAME - Sulfotyrosine
//
UNIQUE-ID - Symmetric-dimethylarginine-Modifications
TYPES - Modified-Residues
COMMON-NAME - Symmetric dimethylarginine
//
UNIQUE-ID - Tele-8alpha-FAD-histidine-Modifications
TYPES - Modified-Residues
COMMON-NAME - Tele-8alpha-FAD histidine
//
UNIQUE-ID - Tele-8alpha-FMN-histidine-Modifications
TYPES - Modified-Residues
COMMON-NAME - Tele-8alpha-FMN histidine
//
UNIQUE-ID - Tele-methylhistidine-Modifications
TYPES - Modified-Residues
COMMON-NAME - Tele-methylhistidine
//
UNIQUE-ID - Tele-phosphohistidine-Modifications
TYPES - Modified-Residues
COMMON-NAME - Tele-phosphohistidine
//
UNIQUE-ID - Threonine-amide-Modifications
TYPES - Modified-Residues
COMMON-NAME - Threonine amide
//
UNIQUE-ID - Threonine-methyl-ester-Modifications
TYPES - Modified-Residues
COMMON-NAME - Threonine methyl ester
//
UNIQUE-ID - Thyroxine-Modifications
TYPES - Modified-Residues
COMMON-NAME - Thyroxine
//
UNIQUE-ID - Trihydroxypropan-histidine-Modifications
TYPES - Modified-Residues
COMMON-NAME - Tele-(1,2,3-trihydroxypropan-2-yl)histidine
//
UNIQUE-ID - Triiodothyronine-Modifications
TYPES - Modified-Residues
COMMON-NAME - Triiodothyronine
//
UNIQUE-ID - Trimethyl-5-hydroxylysine-Modifications
TYPES - Modified-Residues
COMMON-NAME - N6,N6,N6-trimethyl-5-hydroxylysine
//
UNIQUE-ID - Tryptophan-amide-Modifications
TYPES - Modified-Residues
COMMON-NAME - Tryptophan amide
//
UNIQUE-ID - Tryptophan-derivative-Modifications
TYPES - Modified-Residues
COMMON-NAME - Tryptophan derivative
//
UNIQUE-ID - Tryptophylquinone-Modifications
TYPES - Modified-Residues
COMMON-NAME - Tryptophylquinone
//
UNIQUE-ID - Tyrosine-amide-Modifications
TYPES - Modified-Residues
COMMON-NAME - Tyrosine amide
//
UNIQUE-ID - Ubiquitination-Modifications
TYPES - Modified-Residues
COMMENT - Ubiquitination, usually of lysine
//
UNIQUE-ID - Valine-amide-Modifications
TYPES - Modified-Residues
COMMON-NAME - Valine amide
//
UNIQUE-ID - Z-2-3-didehydrobutyrine-Modifications
TYPES - Modified-Residues
COMMON-NAME - (Z)-2,3-didehydrobutyrine
//
UNIQUE-ID - Z-2-3-didehydrotyrosine-Modifications
TYPES - Modified-Residues
COMMON-NAME - (Z)-2,3-didehydrotyrosine
//
UNIQUE-ID - CCO-PM-BACTERIA
TYPES - CCO-PLASMA-MEM
COMMON-NAME - plasma membrane (sensu Bacteria)
SYNONYMS - cell membrane
SYNONYMS - cytoplasmic membrane
SYNONYMS - plasmalemma
//
UNIQUE-ID - CCO-PLAST-OMEM
TYPES - CCO-PLASTID-MEM
COMMON-NAME - plastid outer membrane
//
UNIQUE-ID - CCO-PLAST-IMEM
TYPES - CCO-PLASTID-MEM
COMMON-NAME - plastid inner membrane
//
UNIQUE-ID - CCO-CHLOR-MEM
TYPES - CCO-PLASTID-MEM
COMMON-NAME - chloroplast membrane
COMMENT - This term does not include the intermembrane space.
//
UNIQUE-ID - CCO-CHROM-MEM
TYPES - CCO-PLASTID-MEM
COMMON-NAME - chromoplast membrane
COMMENT - This term does not include the intermembrane space.
//
UNIQUE-ID - CCO-PLASTID-ENV
TYPES - CCO-ORGANEL-ENV
COMMON-NAME - plastid envelope
//
UNIQUE-ID - CCO-PLASTID
TYPES - CCO-MEM-ORG
COMMON-NAME - plastid
//
UNIQUE-ID - CCO-ENDOSOME
TYPES - CCO-MEM-ORG
COMMON-NAME - endosome
//
UNIQUE-ID - CCO-ER
TYPES - CCO-MEM-ORG
COMMON-NAME - endoplasmic reticulum
SYNONYMS - ER
//
UNIQUE-ID - CCO-MICROBODY
TYPES - CCO-MEM-ORG
COMMON-NAME - microbody
//
UNIQUE-ID - CCO-VACUOLE
TYPES - CCO-MEM-ORG
COMMON-NAME - vacuole
//
UNIQUE-ID - CCO-VESICLE
TYPES - CCO-MEM-ORG
COMMON-NAME - vesicle
//
UNIQUE-ID - CCO-CHLOR-THY
TYPES - CCO-PLAST-THY
COMMON-NAME - chloroplast thylakoid
//
UNIQUE-ID - CCO-CW-BAC
TYPES - CCO-CELLWALL
COMMON-NAME - cell wall (sensu Bacteria)
//
UNIQUE-ID - CCO-CW-PLANT
TYPES - CCO-CELLWALL
COMMON-NAME - cell wall (sensu Magnoliophyta)
//
UNIQUE-ID - Allosteric-Regulation-of-RNAP
TYPES - Regulation-of-Transcription-Initiation
COMMENT - Instances of this class describe regulation by an alarmone, which is produced by the cell under conditions of stress.  The alarmone
/binds to RNA-Polymerase, changing its promoter preference, and thus regulating transcription initiation.
//
UNIQUE-ID - Transcription-Factor-Binding
TYPES - Regulation-of-Transcription-Initiation
COMMENT - Instances of this class describe regulation of transcription initiation whereby the binding of an RNA-polymerase to
/a transcription unit promoter is activated or inhibited by the binding of some entity (generally a transcription factor) to some nearby
/DNA binding site.  The regulator in this case is the transcription factor, and the regulated-entity is the transcription unit promoter
/(although what is really being regulated is the transcription of the transcription unit to produce RNA).  If no promoter has been identified
/for a transcription unit, or no transcription unit for a regulated gene, it is possible to specify the transcription unit or the gene itself as the 
/regulated-entity instead of the promoter, although it is understood that these cases describe incomplete information.
//
UNIQUE-ID - Protein-Mediated-Attenuation
TYPES - Transcriptional-Attenuation
COMMENT - In this class of attenuation, an RNA-binding protein will interact with the nascent transcript in order
/to determine which of two competing RNA stem-loop structures form: a terminator (thereby terminating transcription)
/or an antiterminator (thereby allowing transcription to continue).  When acting as an activator, the protein
/stabilizes the antiterminator, preventing terminator formation.  When acting as an inhibitor, the protein
/blocks antiterminator formation, allowing terminator formation.  The regulator in these cases is the
/RNA-binding protein and the regulated-entity is the terminator.
//
UNIQUE-ID - RNA-Mediated-Attenuation
TYPES - Transcriptional-Attenuation
COMMENT - In this class of attenuation, the attenuator consists of two competing stem-loop structures in the mRNA: an 
/antiterminator, which allows further transcription, and a terminator, which ends it.  An RNA pairs with a 
/region on the leader transcript to either stabilize or block the formation of an antiterminator, thus preventing 
/or allowing formation of the competing terminator, and consequently activating or inhibiting transcription.  
/Examples include the binding of an uncharged tRNA to a T box region on the leader transcript to stabilize an 
/antiterminator, or the pairing of an antisense RNA with its complementary strand to block antiterminator formation.  
/The regulator in these cases is an RNA and the regulated-entity is the terminator.
//
UNIQUE-ID - RNA-Polymerase-Modification
TYPES - Transcriptional-Attenuation
COMMENT - In this class of attenuation, a regulatory protein binds to a site in a transcription unit and interacts with
/RNA polymerase, such that the modified RNA polymerase is no longer sensitive to termination signals, 
/and transcription continues past one or more terminators.  The regulator is the regulatory protein and the 
/regulated-entity is a terminator.
//
UNIQUE-ID - Rho-Blocking-Antitermination
TYPES - Transcriptional-Attenuation
COMMENT - Rho-dependent termination requires binding of the Rho hexamer upstream of terminator sites in a nascent transcript.
/In this class of attenuation, a regulator molecule causes the ribosome to stall adjacent to the Rho-factor
/binding site.  This prevents Rho from binding, thereby preventing Rho-dependent termination, and
/transcription continues.The regulator in this case is the regulator molecule, generally a protein, and the 
/regulated-entity is the Rho-dependent terminator.
//
UNIQUE-ID - Ribosome-Mediated-Attenuation
TYPES - Transcriptional-Attenuation
COMMENT - In this class of attenuation, the intracellular level of a charged tRNA determines whether or not the ribosome
/pauses while synthesizing a leader peptide.  The pause site consists of a series of one or more codons for a 
/particular amino acid.  The ribosome, which moves sequentially along the transcript, synthesizing protein, must 
/wait for a tRNA charged with that amino acid before it can proceed further.  Thus, the intracellular level
/of that amino acid determines how much charged tRNA is available, and therefore whether or not the 
/ribosome pauses.  The newly forming mRNA transcript can adopt one of two competing stem-loop conformations, a
/terminator or an antiterminator structure.  In all cases described so far, pausing favors the formation of
/an antiterminator structure, thus preventing terminator formation, and allowing gene expression.  The regulator
/in this case will be the particular charged tRNA, and the regulated-entity is the terminator.
//
UNIQUE-ID - Small-Molecule-Mediated-Attenuation
TYPES - Transcriptional-Attenuation
COMMENT - In this class of attenuation, the mRNA leader transcript can bind directly to small molecule ligands
/(the mRNA region in this case is also known as a riboswitch).  This binding determines which of two
/mutually exclusive RNA structures forms, a terminator or an antiterminator.  If the small molecule
/blocks antiterminator formation and thereby promotes terminator formation, it will inhibit transcription.  
/If it promotes antiterminator formation, it activates transcription beyond the terminator region.
//
UNIQUE-ID - Activation
TYPES - Activation-Inactivation-Interconversion
COMMON-NAME - Activation
COMMENT - This class contains activation pathways. In contrast to standard �biosynthesis�
/pathways in which a biologically active compound is synthesized from precursor
/molecules, activation pathways involve relatively minor chemical modifications to
/existing compounds that result in a substantial increase in their biological activity.
/These modifications may be either reversible or irreversible.
//
UNIQUE-ID - Inactivation
TYPES - Activation-Inactivation-Interconversion
COMMON-NAME - Inactivation
COMMENT - This class contains inactivation pathways. In contrast to standard �degradation�
/pathways in which a more complex compound is broken down into a set of simple
/metabolites, inactivation pathways involve relatively minor chemical modifications
/to existing biologically active compounds that result in a substantial decrease in
/their biological activity. These modifications may be either reversible or irreversible.
//
UNIQUE-ID - Interconversion
TYPES - Activation-Inactivation-Interconversion
COMMON-NAME - Interconversions
COMMENT - This class contains interconversion pathways. These pathways describe the
/bidirectional conversion of a bio-molecule to a different form. The forward and
/backward conversions often result in significant changes in the biological activity
/of the compound, thus resulting in its activation and deactivation, respectively.
/
/Interconversion pathways are different from biosynthetic or degradative cyclic
/pathways in the fact that they lack an input and/or output flux. For example, the
/purpose of the |FRAME: CALVIN-PWY "Calvin Cycle"|, which is a biosynthetic cycle, is CO<sub>2</sub>
/fixation. As the cycle turns there is a net input of carbon dioxide and net output
/of fructose 6-phosphate. In the interconversion pathway |FRAME:PWY-2345|, on
/the other hand, the purpose of the cycle is simply to convert the compounds
/genistein, genistin and malonylgenistin to each other in a reversible manner.
//
UNIQUE-ID - AROMATIC-COMPOUNDS-BIOSYN
TYPES - Biosynthesis
COMMON-NAME - Aromatic Compounds Biosynthesis
COMMENT - This class contains pathways of the biosynthesis of aromatic compounds, some of which play regulatory roles in cellular growth. Pathways of biosynthesis of hormones, secondary metabolites, and siderophores, some of which are aromatic, are found in other classes.  
//
UNIQUE-ID - Amino-Acid-Biosynthesis
TYPES - Biosynthesis
COMMON-NAME - Amino Acids Biosynthesis
COMMENT - This class contains the pathways of biosynthesis of each of the 21 amino acids present normally in proteins. 
//
UNIQUE-ID - Aminoacyl-tRNAs-Charging
TYPES - Biosynthesis
COMMON-NAME - Aminoacyl-tRNA Charging
COMMENT - This class contains the set of reactions by which the various amino acids become bonded to their corresponding tRNAs; the products of these reactions recognize cognate codons in mRNAs present in ribosomes and react there, forming peptide bonds, thereby, lengthening a growing polypeptide.    
SYNONYMS - Aminoacyl-tRNA Biosynthesis
//
UNIQUE-ID - Carbohydrates-Biosynthesis
TYPES - Biosynthesis
COMMON-NAME - Carbohydrates Biosynthesis
//
UNIQUE-ID - Other-biosynthesis
TYPES - Biosynthesis
COMMON-NAME - Other Biosynthesis
COMMENT - This class contains pathways of synthesis of compounds with structures or functions unlike those in any of the other classes within the Biosynthesis group.                
//
UNIQUE-ID - Cell-Structure-Biosynthesis
TYPES - Biosynthesis
COMMON-NAME - Cell Structures Biosynthesis
COMMENT - This class contains pathways of biosynthesis of cellular organelles, including components of cell walls and substances associated with them.
//
UNIQUE-ID - Cofactor-Biosynthesis
TYPES - Biosynthesis
COMMON-NAME - Cofactors, Prosthetic Groups, Electron Carriers Biosynthesis
COMMENT - This class contains pathways of biosynthesis of small molecules, including cofactors, prosthetic groups, electron carriers and vitamins, that participate in enzyme reactions.
/
//
UNIQUE-ID - HORMONE-SYN
TYPES - Biosynthesis
COMMON-NAME - Hormones Biosynthesis
COMMENT - This class contains pathways of biosynthesis of various hormones, molecules that regulate particular metabolic functions. 
//
UNIQUE-ID - SECONDARY-METABOLITE-BIOSYNTHESIS
TYPES - Biosynthesis
COMMON-NAME - Secondary Metabolites Biosynthesis
COMMENT - This class contains pathways of biosynthesis of compounds, derived from primary metabolic routes but not directly involved in growth and development of an organism. The universe of secondary metabolites is not unique to all organisms and differs in amount, chemical makeup and distribution.
//
UNIQUE-ID - Lipid-Biosynthesis
TYPES - Biosynthesis
COMMON-NAME - Fatty Acids and Lipids Biosynthesis
COMMENT - This class contains pathways of synthesis of various fatty acids and other lipids, including phospholipids, lipid A, and neutral fats and oils. Synthesis of the waxy materials on the surfaces of leaves are including here as well as in the class, "Epidermal structures". Lipids fulfill many functions, including being components of the plasma membrane of all cells and the outer membrane of Gram-negative bacteria.
/
//
UNIQUE-ID - Metabolic-Regulators
TYPES - Biosynthesis
COMMON-NAME - Metabolic Regulators Biosynthesis
//
UNIQUE-ID - Nucleotide-Biosynthesis
TYPES - Biosynthesis
COMMON-NAME - Nucleosides and Nucleotides Biosynthesis
COMMENT - This class contains the pathways of synthesis of the 8 nucleoside triphosphates that are the building blocks of RNA and DNA.
//
UNIQUE-ID - Polyamine-Biosynthesis
TYPES - Biosynthesis
COMMON-NAME - Amines and Polyamines Biosynthesis
COMMENT - This class contains pathways of the biosynthesis of amines and polyamines. These compounds play a variety of roles in metabolism, including acting as osmoprotectants, keeping DNA in a condensed state, and serving as intermediates in the synthesis of macromolecules.
//
UNIQUE-ID - Siderophores-Biosynthesis
TYPES - Biosynthesis
COMMON-NAME - Siderophore Biosynthesis
COMMENT - This class contains pathways of biosynthesis of various siderophores, which are iron-chelating agents that aid cells in acquiring this essential nutrient, which frequently is available in the external environment only as highly insoluble iron oxide.         
//
UNIQUE-ID - AMINE-DEG
TYPES - Degradation
COMMON-NAME - Amines and Polyamines Degradation
COMMENT - This class contains pathways of degradation of various amines (primary, secondary, quaternary, aliphatic, and aromatic) with the exception of amino acids, to utilize them as sources of nutrients and energy. Pathways of the degradation of amino acids are shown in a separate class; those involving degradation of aromatic amines are also included in the "Aromatic compounds" class. 
COMMENT - This class includes pathways for degradations of amines other than amino
/acids, and for polyamines.
/
//
UNIQUE-ID - SECONDARY-METABOLITE-DEGRADATION
TYPES - Degradation
COMMON-NAME - Secondary Metabolites Degradation
COMMENT - This class contains pathways of degradation of compounds, derived from primary metabolic routes but not directly involved in growth and development of an organism. 
//
UNIQUE-ID - HORMONE-DEG
TYPES - Degradation
COMMON-NAME - Hormones Degradation
COMMENT - This class contains pathways of the degradation of various hormones, signal molecules, in different species. 
//
UNIQUE-ID - AROMATIC-COMPOUNDS-DEGRADATION
TYPES - Degradation
COMMON-NAME - Aromatic Compounds Degradation
COMMENT - This class contains pathways of degradation of various aromatic compounds, including heterocyclic compounds and those that contain sulfur. The pathways provide a source of nutrients and energy.
//
UNIQUE-ID - CHLORINATED-COMPOUNDS-DEG
TYPES - Degradation
COMMON-NAME - Chlorinated Compounds Degradation
COMMENT - This class contains pathways of utilization of various aliphatic and aromatic chlorinated compounds to provide nutrients and energy.
//
UNIQUE-ID - Alcohol-Degradation
TYPES - Degradation
COMMON-NAME - Alcohols Degradation
COMMENT - This class contains pathways of degradation of various monohydric, dihydric, and trihydric alcohols, yielding a source of nutrients and energy. Pathways of degradation of polyhydric alcohols are shown under the class, "Sugar alcohols". 
//
UNIQUE-ID - Aldehyde-Degradation
TYPES - Degradation
COMMON-NAME - Aldehyde Degradation
//
UNIQUE-ID - Amino-Acid-Degradation
TYPES - Degradation
COMMON-NAME - Amino Acids Degradation
COMMENT - This class contains pathways of the degradation of various amino acids, not all of which occur in proteins, to utilize them as sources of nutrients and energy. 
//
UNIQUE-ID - C1-COMPOUNDS
TYPES - Degradation
COMMON-NAME - C1 Compounds Utilization and Assimilation
COMMENT - This class contains pathways of utilization of C1 compounds, including the several pathways of CO2 fixation, as well as pathways for utilization of carbon monoxide, formaldehyde, and methanol.
//
UNIQUE-ID - CARBOXYLATES-DEG
TYPES - Degradation
COMMON-NAME - Carboxylates Degradation
COMMENT - This class contains pathways of utilization of aliphatic carboxylates to be utilized as sources of nutrients and energy. Pathways of utilization of aromatic carboxylates are shown under the  "Aromatic compounds" class. 
//
UNIQUE-ID - COFACTOR-DEGRADATION
TYPES - Degradation
COMMON-NAME - Cofactors, Prosthetic Groups, Electron Carriers Degradation
//
UNIQUE-ID - Carbohydrates-Degradation
TYPES - Degradation
COMMON-NAME - Carbohydrates Degradation
//
UNIQUE-ID - Polymer-Degradation
TYPES - Degradation
COMMON-NAME - Polymeric Compounds Degradation
COMMENT - This class includes pathways for the degradation of complex polymers
//
UNIQUE-ID - Fatty-Acid-and-Lipid-Degradation
TYPES - Degradation
COMMON-NAME - Fatty Acid and Lipids Degradation
COMMENT - This class contains pathways by which various fatty acids and other lipids, including phospholipids, are degraded to serve and sources of nutrients and energy.
/
//
UNIQUE-ID - NUCLEO-DEG
TYPES - Degradation
COMMON-NAME - Nucleosides and Nucleotides Degradation
COMMENT - This class contains pathways by which various nucleosides and nucleotides are metabolized to serve as sources of nutrients and energy or to produce nucleic acid bases that are subsequently assimilated. 
/Many organisms can recycle nucleotides by a combination of degradation and salvage pathways. The degradation pathways are responsible for the conversion of the nucleotides to the nucleoside (e.g. |FRAME: ADENOSINE|) and free base form (e.g. |FRAME: ADENINE|), and further degradation to compounds that can be catabolized to basic building blocks. 
/However, both nucleosides and free bases can be salvaged by certain enzymes, and be converted back to nucleotide form.
//
UNIQUE-ID - Noncarbon-Nutrients
TYPES - Degradation
COMMON-NAME - Inorganic Nutrients Metabolism
COMMENT - This class contains pathways of assimilation of non-carbon nutrients, principally nitrogen, sulfur, and phosphorus.   
SYNONYMS - Inorganic Nutrients Degradation/Utilization/Assimilation
//
UNIQUE-ID - Other-Degradation
TYPES - Degradation
COMMON-NAME - Degradation/Utilization/Assimilation - Other
COMMENT - This class contains pathways of degradation of substrates with chemical compositions that do not fit into any of the other classes within the degradation/utilization/assimilation group.                
//
UNIQUE-ID - Protein-Degradation
TYPES - Degradation
COMMON-NAME - Protein Degradation
COMMENT - This class holds pathways for the degradation of proteins.
//
UNIQUE-ID - Steroids-Degradation
TYPES - Degradation
COMMON-NAME - Steroids Degradation
COMMENT - This class holds pathways for the degradation of steroids.
//
UNIQUE-ID - Acid-Resistance
TYPES - Detoxification
COMMON-NAME - Acid Resistance
COMMENT - This class holds pathways that confer acid resistance on the organism
//
UNIQUE-ID - Antibiotic-Resistance
TYPES - Detoxification
COMMON-NAME - Antibiotic Resistance
COMMENT - This class holds pathways used by microorganisms to resist the effects of antibiotics.
//
UNIQUE-ID - Arsenate-Detoxification
TYPES - Detoxification
COMMON-NAME - Arsenate Detoxification
COMMENT - This class contains pathways for arsenate detoxification
//
UNIQUE-ID - Cyanide-Detoxification
TYPES - Detoxification
COMMON-NAME - Cyanide Detoxification
COMMENT - This class holds pathways for the detoxification of cyanide.
//
UNIQUE-ID - Mercury-Detoxification
TYPES - Detoxification
COMMON-NAME - Mercury Detoxification
//
UNIQUE-ID - Methylglyoxal-Detoxification
TYPES - Detoxification
COMMON-NAME - Methylglyoxal Detoxification
COMMENT - This class holds pathways for the detoxification of methylglyoxal
//
UNIQUE-ID - Acetyl-CoA-Biosynthesis
TYPES - Energy-Metabolism
COMMON-NAME - Acetyl-CoA Biosynthesis
COMMENT - This class contains pathways that produce Acetyl-CoA.
//
UNIQUE-ID - CHEMOAUTOTROPHIC-ENERGY-METABOLISM
TYPES - Energy-Metabolism
COMMON-NAME - Chemoautotrophic Energy Metabolism
COMMENT - This class contains pathways of utilization of various inorganic compounds to be utilized as sources of energy.
//
UNIQUE-ID - Electron-Transfer
TYPES - Energy-Metabolism
COMMON-NAME - Electron Transfer
COMMENT - This class holds pathways that describe electron transfer chains
//
UNIQUE-ID - Fermentation
TYPES - Energy-Metabolism
COMMENT - This class contains pathways by which various organisms anaerobically metabolize substrates to generate metabolic energy by substrate-level phosphorylation. At some point fermentations intersect central metabolism to form precursor metabolites.       
//
UNIQUE-ID - GLYCOLYSIS-VARIANTS
TYPES - Energy-Metabolism
COMMON-NAME - Glycolysis
//
UNIQUE-ID - Hydrogen-Production
TYPES - Energy-Metabolism
COMMON-NAME - Hydrogen Production
COMMENT - This class holds pathways for the production of molecular hydrogen.
//
UNIQUE-ID - METHANOGENESIS
TYPES - Energy-Metabolism
COMMON-NAME - Methanogenesis
COMMENT - This class contains the pathways by which the methanogenic archaea produce their metabolic endproduct, methane, from various substrates to generate energy.  Methanogens assimilate carbon through other pathways.    
//
UNIQUE-ID - OTHER-ENERGY
TYPES - Energy-Metabolism
COMMON-NAME - Other
COMMENT - This class contains pathways that generate energy from inorganic substrates by means other than respiration.               
//
UNIQUE-ID - Pentose-Phosphate-Cycle
TYPES - Energy-Metabolism
COMMON-NAME - Pentose Phosphate Pathways
COMMENT - This class contains various aspects of the pentose phosphate including its oxidative and reductive components. The pentose phosphate pathway is part of central metabolism. It plays the essential role of supplying three, ribose-5-phosphate, erythrose-4-phospahte and sedoheptulose-7-phosphate, of the 13 precursor metabolites. It also is the major generator of NADPH. 
//
UNIQUE-ID - Photosynthesis
TYPES - Energy-Metabolism
COMMENT - This class contains pathways associated in various organisms with photosynthesis, including those of carbon dioxide fixation, electron flow and photoprotection.
//
UNIQUE-ID - Respiration
TYPES - Energy-Metabolism
COMMENT - This class contains pathways of respiration by which various organisms generate, both aerobically and anaerobically, a trans-membrane ion gradient to serve as a source of energy.         
//
UNIQUE-ID - TCA-VARIANTS
TYPES - Energy-Metabolism
COMMON-NAME - TCA cycle
COMMENT - This class contains forms of the TCA cycle, a component of central metabolism, that operate under various conditions, including aerobic and anaerobic growth. It also contains the linker reactions between glycolysis and the TCA cycle that convert pyruvate to acetyl-CoA. Reactions of the TCA cycle yield three precursor metabolites, alpha-oxoglutarate, succinyl-CoA, and oxaloacetate. The variations of the cycle function to synthesize these precursor metabolites under diverse conditions, for example anaerobiosis, when the complete cycle cannot function.
//
UNIQUE-ID - Complex-Processes
TYPES - Reactions-Classified-By-Conversion-Type
COMMENT - Each instance of this class represents a complex, multistep, black-box process.  Details of the process may or may not
/actually be known, but are not described in this frame.  Therefore, the entire process is considered to be a black box that
/we cannot see within.  Examples of processes that might be represented in this manner are protein degradation,
/transcription and translation.  When it is not clear whether a given transition is caused by a single reaction or
/by a complex process, use Unknown-Conversions.
/
//
UNIQUE-ID - Simple-Reactions
TYPES - Reactions-Classified-By-Conversion-Type
COMMENT - An instance of this class should be a single reaction involving only a small number of defined participants, 
/in contrast to large complicated processes that can be better classified under the Complex-Processes
/class (e.g., transcription or translation).  Simple-Reactions should be considered indivisible at the current level of abstraction,
/but it is possible to define a decomposition of a simple reaction into a lower level set of sub-reactions, that
/exist at a different level of abstraction.  Simple-Reactions are therefore simple in comparison to
/Complex-Processes, not because they cannot be decomposed.
/
//
UNIQUE-ID - Unknown-Conversions
TYPES - Reactions-Classified-By-Conversion-Type
COMMENT - Instances of this class define conversions for which it is not known whether the transformation
/occurs as a complex process or as a single reaction step.  An example is the conversion
/of an inactive form of a protein to an active form, when the exact chemical forms of the protein, and the nature 
/of the transition from one form to the other are not known.  For transformations that are known
/to be multistep, use Complex-Processes class instead.
//
UNIQUE-ID - Macromolecule-Reactions
TYPES - Reactions-Classified-By-Substrate
COMMENT - Reactions in which one or more participants are macromolecules.   This class and Small-Molecule-Reactions
/are completely disjoint.
//
UNIQUE-ID - Small-Molecule-Reactions
TYPES - Reactions-Classified-By-Substrate
COMMENT - Reactions in which all participants are small molecules.
//
UNIQUE-ID - EV-COMP-AINF-FN-FROM-SEQ
TYPES - EV-COMP-AINF
COMMON-NAME - Automated inference of function from sequence
COMMENT - Automated inference of function from sequence.   A computer inferred a gene function based on sequence, 
/profile, or structural similarity (as computed from sequence) to one or more other sequences. 
//
UNIQUE-ID - EV-COMP-AINF-POSITIONAL-IDENTIFICATION
TYPES - EV-COMP-AINF
COMMON-NAME - Automated inference of promoter position
COMMENT - Automated inference of promoter position relative to the -10 and -35 boxes.
//
UNIQUE-ID - EV-COMP-AINF-SIMILAR-TO-CONSENSUS
TYPES - EV-COMP-AINF
COMMON-NAME - Automated inference based on similarity to consensus sequences
COMMENT - A DNA sequence similar to previously known consensus sequences is computationally identified.
//
UNIQUE-ID - EV-COMP-AINF-SINGLE-DIRECTON
TYPES - EV-COMP-AINF
COMMON-NAME - Automated inference that a single-gene directon is a transcription unit 
COMMENT - Automated inference of transcription unit based on single-gene directon.  Existence of a single-gene transcription unit 
/for gene G is inferred computationally by the existence of upstream and downstream genes transcribed in the 
/opposite direction of G.
//
UNIQUE-ID - EV-COMP-HINF-FN-FROM-SEQ
TYPES - EV-COMP-HINF
COMMON-NAME - Human inference of function from sequence
COMMENT - A person inferred, or reviewed a computer inference of, gene function based 
/on sequence,  profile, or structural similarity (as computed from sequence) to 
/one or more other sequences.
/
//
UNIQUE-ID - EV-COMP-HINF-POSITIONAL-IDENTIFICATION
TYPES - EV-COMP-HINF
COMMON-NAME - Human inference of promoter position
COMMENT - A person inferred, or reviewed a computer inference of, promoter position relative to the -10 and -35 boxes. 
//
UNIQUE-ID - EV-COMP-HINF-SIMILAR-TO-CONSENSUS
TYPES - EV-COMP-HINF
COMMON-NAME - Human inference based on similarity to consensus sequences
COMMENT - A person inferred, or reviewed a computer inference of,  sequence
/function based on similarity to a consensus sequence.  
//
UNIQUE-ID - EV-EXP-IDA-BINDING-OF-CELLULAR-EXTRACTS
TYPES - EV-EXP-IDA
COMMON-NAME - Binding of cellular extracts
COMMENT - There exists physical evidence of the binding of cellular extracts containing 
/a regulatory protein to its DNA binding site.  This can be either by 
/footprinting or mobility shift assays.
//
UNIQUE-ID - EV-EXP-IDA-BINDING-OF-PURIFIED-PROTEINS
TYPES - EV-EXP-IDA
COMMON-NAME - Binding of purified proteins
//
UNIQUE-ID - EV-EXP-IDA-BOUNDARIES-DEFINED
TYPES - EV-EXP-IDA
COMMON-NAME - Boundaries of transcription experimentally identified
COMMENT - Sites or genes bounding the transcription unit are experimentally identified.  Several possible cases exist, such as defining the boundaries of a transcription unit with an experimentally identified promoter and terminator, or with a promoter and a downstream gene that is transcribed in the opposite direction, or with a terminator and an upstream gene that is transcribed in the opposite direction.
//
UNIQUE-ID - EV-EXP-IDA-HPT-TRANSCR-INIT-M-RACE-MAP
TYPES - EV-EXP-IDA
COMMON-NAME - High-throughput transcription initiation mapping
COMMENT - The transcription start site is identified using a high-throughput experimental modified RACE approach.
//
UNIQUE-ID - EV-EXP-IDA-PART-PURIFIED-PROTEIN
TYPES - EV-EXP-IDA
COMMON-NAME - Assay of partially-purified protein 
COMMENT - Direct assay of partially purified protein from a specific organism. 
/Protein partially purified, and activity measured using an in vitro
/assay.  Expression host is unspecified.
//
UNIQUE-ID - EV-EXP-IDA-PURIFIED-PROTEIN
TYPES - EV-EXP-IDA
COMMON-NAME - Assay of protein purified  to homogeneity
COMMENT - Direct assay of purified protein. Protein purified to homogeneity, and
/activity measured using an in vitro assay.  Expression host is unspecified.
//
UNIQUE-ID - EV-EXP-IDA-PURIFIED-PROTEIN-MULTSPECIES
TYPES - EV-EXP-IDA
COMMON-NAME - Assay of protein purified from mixed culture
COMMENT - Protein purified from mixed culture or other multispecies environment (such as, infected plant or animal tissue), and activity measured through in vitro assay.
//
UNIQUE-ID - EV-EXP-IDA-RADIO
TYPES - EV-EXP-IDA
COMMON-NAME - Inferred from radio-tracer experiment
COMMENT - The assertion, such as inference of a metabolic pathway, was inferred from a radio-tracer experiment. 
//
UNIQUE-ID - EV-EXP-IDA-RNA-POLYMERASE-FOOTPRINTING
TYPES - EV-EXP-IDA
COMMON-NAME - RNA polymerase footprinting
COMMENT - The binding of RNA polymerase to a DNA region (the promoter) is shown by footprinting.
//
UNIQUE-ID - EV-EXP-IDA-TRANSCRIPT-LEN-DETERMINATION
TYPES - EV-EXP-IDA
COMMON-NAME - Length of transcript experimentally determined
COMMENT - The length of the (transcribed) RNA is experimentally determined.  The length of the mRNA is compared with that of the DNA sequence and by this means the number of genes transcribed are established.
//
UNIQUE-ID - EV-EXP-IDA-TRANSCRIPTION-INIT-MAPPING
TYPES - EV-EXP-IDA
COMMON-NAME - Transcription initiation mapping
COMMENT - The transcription start site is identified by primer extension.
//
UNIQUE-ID - EV-EXP-IDA-UNPURIFIED-PROTEIN
TYPES - EV-EXP-IDA
COMMON-NAME - Assay of unpurified protein 
COMMENT - Direct assay of unpurified protein. Presence of a protein activity is
/indicated by an assay, but the protein has not been purified.
/Expression host is unspecified.
//
UNIQUE-ID - EV-EXP-IEP-COREGULATION
TYPES - EV-EXP-IEP
COMMON-NAME - Inferred through co-regulation
COMMENT - Inferred through co-regulation.  A transcription unit is inferred because a set of 
/adjacent genes that are transcribed in the same direction exhibit similar
/expression patterns under a range of environmental conditions.
/
//
UNIQUE-ID - EV-EXP-IEP-GENE-EXPRESSION-ANALYSIS
TYPES - EV-EXP-IEP
COMMON-NAME - Gene expression analysis
COMMENT - The expression of the gene is analyzed through a transcriptional fusion (i.e. lacZ), and  a difference in expression levels is observed when the regulatory protein is present  (wild type) vs in its absence.  Note that this evidence does not eliminate the possiblity of an indirect effect of the regulator on the regulated gene.
//
UNIQUE-ID - EV-EXP-IGI-FUNC-COMPLEMENTATION
TYPES - EV-EXP-IGI
COMMON-NAME - Inferred by functional complementation
COMMENT - Protein activity inferred by isolating its gene and performing functional complementation of a well characterized heterologous mutant for the protein.
//
UNIQUE-ID - EV-EXP-IMP-POLAR-MUTATION
TYPES - EV-EXP-IMP
COMMON-NAME - Polar mutation
COMMENT - If a mutation in a gene or promoter prevents expression of the downstream genes due to a polar effect, the mutated gene is clearly part of the transcription unit.
//
UNIQUE-ID - EV-EXP-IMP-REACTION-BLOCKED
TYPES - EV-EXP-IMP
COMMON-NAME - Reaction blocked in mutant
COMMENT - Mutant is characterized, and blocking of reaction is demonstrated.
//
UNIQUE-ID - EV-EXP-IMP-REACTION-ENHANCED
TYPES - EV-EXP-IMP
COMMON-NAME - Reaction enhanced in mutant
COMMENT - Gene is isolated and over-expressed, and increased accumulation of reaction product is observed.
//
UNIQUE-ID - EV-EXP-IMP-SITE-MUTATION
TYPES - EV-EXP-IMP
COMMON-NAME - Site mutation
COMMENT - A cis-mutation in the DNA sequence of the transcription-factor binding site interferes with the operation of the regulatory function. This is considered  strong evidence for the existence and functional role of the DNA binding site.
//
UNIQUE-ID - TAX-2
TYPES - TAX-131567
COMMON-NAME - Bacteria
SYNONYMS - not Bacteria Haeckel 1894
SYNONYMS - eubacteria
SYNONYMS - bacteria
//
UNIQUE-ID - TAX-2759
TYPES - TAX-131567
COMMON-NAME - Eukaryota
SYNONYMS - eukaryotes
SYNONYMS - eucaryotes
SYNONYMS - Eukaryotae
SYNONYMS - Eukarya
SYNONYMS - Eucaryotae
SYNONYMS - Eucarya
//
UNIQUE-ID - Finalized-Biomass-Templates
TYPES - Biomass-Templates
//
UNIQUE-ID - Elements
TYPES - All-Elements
COMMON-NAME - an element
COMMENT - The chemical elements.
//
UNIQUE-ID - Oximes
TYPES - Compounds
COMMON-NAME - an oxime
COMMENT - An oxime is one in a class of chemical compounds with the general formula (R1)(R2)C=NOH, where R1 is an organic side chain and R2 is either hydrogen, forming |FRAME: Aldoxime|, or another organic group, forming |FRAME: Ketoximes|.
/
/Oximes are usually generated by the reaction of |FRAME: HYDROXYLAMINE| and |FRAME: Aldehydes aldehydes| or |FRAME: LONG-CHAIN-KETONE ketones|. 
/
/The term oxime is derived from a condensation of the words oxygen and |FRAME: Imides imide|.
//
UNIQUE-ID - All-Nucleosides
TYPES - Compounds
COMMON-NAME - a nucleic acid component
COMMENT - This class includes several classes of compounds that form components
/of nucleic acids, and serves as a way of grouping those classes together.  
/It does not strictly speaking define a structurally defined set of compounds.
/
//
UNIQUE-ID - OLIGOPEPTIDES
TYPES - Compounds
COMMON-NAME - an oligopeptide
//
UNIQUE-ID - Sulfo-Aldehydes
TYPES - Compounds
COMMON-NAME - a sulfo-aldehyde intermediate
//
UNIQUE-ID - THIOHYDROXIMATE-O-SULFATES
TYPES - Compounds
COMMON-NAME - a thiohydroximate-O-sulfate
//
UNIQUE-ID - TRI-N-ACETYL-BETA-D-GLUCOSAMINYL
TYPES - Compounds
COMMON-NAME - <i>N</i>-acetyl-&beta;-D-glucosaminyl-1,2-&alpha;-D-mannosyl-1,3-(<i>N</i>-acetyl-&beta;-D-glucosaminyl-1,2-&alpha;-D-mannosyl-1,6)-(<i>N</i>-acetyl-&beta;-D-glucosaminyl-1,4)-&beta;-D-mannosyl-1,4-<i>N</i>-acetyl-&beta;-D-glucosaminyl-R
COMMENT - R represents the remainder of the <i>N</i>-linked oligosaccharide in the glycoprotein acceptor.
//
UNIQUE-ID - Tautomers
TYPES - Compounds
COMMON-NAME - a tautomer
COMMENT - Under this class, compounds are collected that can have tautomeric forms, for which the difference may be biochemically significant.
//
UNIQUE-ID - Tetraric-Acids
TYPES - Compounds
COMMON-NAME - a tetrarate
SYNONYMS - a tetraric acid
//
UNIQUE-ID - Trans-23-dihydro-3-hydroxyanthranilate
TYPES - Compounds
COMMON-NAME - <i>trans</i>-2,3-dihydro-3-hydroxyanthranilate
SYNONYMS - <i>trans</i>-2,3-dihydro-3-hydroxyanthranilic acid
SYNONYMS - DHHA
SYNONYMS - 6-amino-5-hydroxycyclohexane-1,3-diene-1-carboxylate
//
UNIQUE-ID - Ubiquinol-Analogues
TYPES - Compounds
COMMON-NAME - a ubiquinol analogue
//
UNIQUE-ID - Ureido-Compounds
TYPES - Compounds
COMMON-NAME - a ureido compound
//
UNIQUE-ID - Xylarates
TYPES - Compounds
COMMON-NAME - a xylarate
//
UNIQUE-ID - b-D-mannosyl-R
TYPES - Compounds
COMMON-NAME - &beta;-D-mannosyl-[glycoprotein]
COMMENT - R represents the remainder of the <i>N</i>-linked oligosaccharide in the glycoprotein acceptor.
SYNONYMS - &beta;-D-mannosyl-R
//
UNIQUE-ID - epoxides
TYPES - Compounds
COMMON-NAME - an epoxide
//
UNIQUE-ID - 1-ACYL-2-LINOLEOYL-SN-GLYCERO-3-PHOSPHOC
TYPES - Compounds
COMMON-NAME - a 1-acyl-2-linoleoyl-<i>sn</i>-glycero-3-phosphocholine
//
UNIQUE-ID - 1-ACYL-2-OLEOYL-SN-GLYCERO-3-PHOSPHOCHOL
TYPES - Compounds
COMMON-NAME - a 1-acyl-2-oleoyl-sn-glycero-3-phosphocholine
//
UNIQUE-ID - 1-ACYL-2-S-12-HYDROXYOLEOYL-SN-GLYCE
TYPES - Compounds
COMMON-NAME - a 1-acyl-2-[(S)-12-hydroxyoleoyl]-sn-glycero-3-phosphocholine
//
UNIQUE-ID - 1-ACYL-GLYCERONE-3-PHOSPHATE
TYPES - Compounds
COMMON-NAME - a 1-acyl-glycerone 3-phosphate
SYNONYMS - a dihydroxyacetone phosphate acyl ester
SYNONYMS - an acylglycerone phosphate
SYNONYMS - acylglycerone phosphate
SYNONYMS - dihydroxyacetone phosphate acyl ester
//
UNIQUE-ID - 1-ALKENYL-2-ACYLGLYCEROL
TYPES - Compounds
COMMON-NAME - a 1-alkenyl-2-acylglycerol
//
UNIQUE-ID - 1-BETA-D-GALACTOSYL-2-2-HYDROXYACYLS
TYPES - Compounds
COMMON-NAME - a 1-(&beta;-D-galactosyl)-2-(2-hydroxyacyl)sphingosine
//
UNIQUE-ID - 1-Haloalkanes
TYPES - Compounds
COMMON-NAME - a 1-haloalkane
//
UNIQUE-ID - 1-MONOGLYCERIDE
TYPES - Compounds
COMMON-NAME - a 1-monoglyceride
SYNONYMS - an acylglycerol
SYNONYMS - a glyceride
SYNONYMS - a monoglyceride
SYNONYMS - a monoacylglycerol
SYNONYMS - a 1-monoacylglycerol
//
UNIQUE-ID - 1-O-ALKYL-2-ACETYL-3-ACYL-SN-GLYCEROL
TYPES - Compounds
COMMON-NAME - a 1-<i>O</i>-alkyl-2-acetyl-3-acyl-<i>sn</i>-glycerol
//
UNIQUE-ID - 1-RADYL-2-ACYL-SN-GLYCERO-3-PHOSPHOLIPID
TYPES - Compounds
COMMON-NAME - a 1-organyl-2-lyso-<i>sn</i>-glycero-3-phospholipid
SYNONYMS - a 1-radyl-2-acyl-<i>sn</i>-glycero-3-phospholipid
//
UNIQUE-ID - 12-DIACYL-3-3-ETCETERA-GLYCEROL
TYPES - Compounds
COMMON-NAME - a 1,2-diacyl-3-[3-(&alpha;-D-<i>N</i>-acetylneuraminyl)-&beta;-D-galactosyl]-sn-glycerol
//
UNIQUE-ID - 12-DIACYL-3-O-ALPHA-D-GLUCOPYRANOSYL-
TYPES - Compounds
COMMON-NAME - a 1,2-diacyl-3-O-(&alpha;-D-glucopyranosyl)-sn-glycerol
//
UNIQUE-ID - 12-DIACYL-3-O-ALPHA-D-GLUCOPYRANOSYL1
TYPES - Compounds
COMMON-NAME - a 1,2-diacyl-3-O-(&alpha;-D-glucopyranosyl(1->2)-O-&alpha;-D-glucopyranosyl)sn-glycerol
//
UNIQUE-ID - 12-EPOXYPROPANE
TYPES - Compounds
COMMON-NAME - a 1,2-epoxypropane
//
UNIQUE-ID - 2-2-HYDROXYACYLSPHINGOSINE
TYPES - Compounds
COMMON-NAME - a 2-(2-hydroxyacyl)sphingosine
//
UNIQUE-ID - 2-HYDROXYGLUTARIC_ACID
TYPES - Compounds
COMMON-NAME - 2-hydroxyglutarate
SYNONYMS - 2-hydroxyglutaric acid
SYNONYMS - &alpha;-hydroxyglutarate
SYNONYMS - &alpha;-hydroxy-glutarate
SYNONYMS - 2-hydroxypentanedioic acid
//
UNIQUE-ID - 2-Methoxy-6-polyprenyl-phenols
TYPES - Compounds
COMMON-NAME - a 2-methoxy-6-(<i>all-trans</i>-polyprenyl)phenol
//
UNIQUE-ID - 2-OXINDOLE-3-ACETYL-HEXOSE
TYPES - Compounds
COMMON-NAME - a 2-oxindole-3-acetyl-hexose
//
UNIQUE-ID - 2-Phenyloxirane
TYPES - Compounds
COMMON-NAME - styrene oxide
SYNONYMS - 2-phenyloxirane
//
UNIQUE-ID - 3-ACYLOXYACYL-GROUP-OF-BACTERIAL-TOXIN
TYPES - Compounds
COMMON-NAME - a 3-(acyloxy)acyl group of bacterial toxin
//
UNIQUE-ID - 3-AMINO-ISOBUTYRATE
TYPES - Compounds
COMMON-NAME - 3-amino-isobutyrate
SYNONYMS - &beta;-aminoisobutyrate
SYNONYMS - 3-amino-isobutyric acid
SYNONYMS - 3-aminoisobutyrate
//
UNIQUE-ID - 3-Alpha-L-Fucosyl-NAc-Glycoprotein
TYPES - Compounds
COMMON-NAME - 3-&alpha;-L-fucosyl-N-acetylglucosaminyl-glycoprotein
//
UNIQUE-ID - 3-CARBAMOYLOXYMETHYLCEPHEM
TYPES - Compounds
COMMON-NAME - a 3-carbamoyloxymethylcephem
//
UNIQUE-ID - 3-HYDROXY-ISOBUTYRATE
TYPES - Compounds
COMMON-NAME - 3-hydroxy-isobutyrate
SYNONYMS - 3-Hydroxy-2-methylpropanoate
SYNONYMS - 3-Hydroxyisobutyric acid
SYNONYMS - 3-OH-iso-but
SYNONYMS - 3-OH-isobutyrate
//
UNIQUE-ID - 3-HYDROXYACYL-GROUP-OF-BACTERIAL-TOXIN
TYPES - Compounds
COMMON-NAME - a 3-hydroxyacyl group of bacterial toxin
//
UNIQUE-ID - 3-Polyrenyl-benzene-1-2-diols
TYPES - Compounds
COMMON-NAME - a 3-(<i>all-trans</i>-polyrenyl)benzene-1,2-diol
//
UNIQUE-ID - 3-terminal-unsaturated-sugars
TYPES - Compounds
COMMON-NAME - a 3'-terminal unsaturated sugar
//
UNIQUE-ID - 5-10-METHENYL-THF-GLU-N
TYPES - Compounds
COMMON-NAME - a 5,10-methenyltetrahydrofolate
SYNONYMS - a 5,10-methenyl-THF
//
UNIQUE-ID - 5-L-GLUTAMYL-L-AMINO-ACID
TYPES - Compounds
COMMON-NAME - a 5-L-glutamyl-L-amino acid
SYNONYMS - an L-&gamma;-glutamyl-L-amino acid
//
UNIQUE-ID - 6-2-N-ACETYL-ETCETERA-MANNOSYL-R
TYPES - Compounds
COMMON-NAME - 6-(2-[<i>N</i>-acetyl-&beta;-D-glucosaminyl]-&alpha;-D-mannosyl)-&beta;-D-mannosyl-[glycoprotein]
SYNONYMS - 6-(2-[<i>N</i>-acetyl-&beta;-D-glucosaminyl]-&alpha;-D-mannosyl)-&beta;-D-mannosyl-R
//
UNIQUE-ID - 6-26-BISN-ACETYL-ETCETERA-MANNOSYL-R
TYPES - Compounds
COMMON-NAME - 6-(2,6-bis[<i>N</i>-acetyl-&beta;-D-glucosaminyl]-&alpha;-D-mannosyl)-&beta;-D-mannosyl-[glycoprotein]
SYNONYMS - 6-(2,6-bis[<i>N</i>-acetyl-&beta;-D-glucosaminyl]-&alpha;-D-mannosyl)-&beta;-D-mannosyl-R
//
UNIQUE-ID - 6-Hydroxy-37-dimethyloctanoate
TYPES - Compounds
COMMON-NAME - a 6-hydroxy-3,7-dimethyloctanoate
//
UNIQUE-ID - 6-SULFO-ALPHA-ETCETERA-ACYLGLYCEROL
TYPES - Compounds
COMMON-NAME - a 6-sulfo-&alpha;-D-glucosyl-1,6-&alpha;-D-glucosyl-1,6-&alpha;-D-glucosyl-1,3-1-O-alkyl-2-O-acylglycerol
//
UNIQUE-ID - 8-Methoxyfurocoumarins
TYPES - Compounds
COMMON-NAME - an 8-methoxyfurocoumarin
//
UNIQUE-ID - A-FATTY-ALCOHOL
TYPES - Compounds
COMMON-NAME - a fatty alcohol
//
UNIQUE-ID - A-GLYCEROL-ESTER
TYPES - Compounds
COMMON-NAME - a glycerol ester
//
UNIQUE-ID - A-PHTHALYLAMIDE
TYPES - Compounds
COMMON-NAME - a phthalylamide
SYNONYMS - a phthalyl (<i>N</i> substituted) amide
//
UNIQUE-ID - ACETYL-GLUCOSAMINYL-ETCETERA-MANNOSYL-R
TYPES - Compounds
COMMON-NAME - <i>N</i>-acetyl-&beta;-D-glucosaminyl-1,2-&alpha;-D-mannosyl-1,6-(<i>N</i>-acetyl-&beta;-D-glucosaminyl-1,2-&alpha;-D-mannosyl-1,3)-&beta;-D-mannosyl-[glycoprotein]
COMMENT - R represents the remainder of the <i>N</i>-linked oligosaccharide in the glycoprotein acceptor.
SYNONYMS - <i>N</i>-acetyl-&beta;-D-glucosaminyl-1,2-&alpha;-D-mannosyl-1,6-(<i>N</i>-acetyl-&beta;-D-glucosaminyl-1,2-&alpha;-D-mannosyl-1,3)-&beta;-D-mannosyl-R
//
UNIQUE-ID - ACYL1-6GALBETA1-3ACYL2GRO
TYPES - Compounds
COMMON-NAME - an acylmono-&beta;-D-galactosyldiacylglycerol
SYNONYMS - an acyl1-monogalactosyl-diacylglycerol
SYNONYMS - an acyl1->6Gal&beta;1->3acyl2Gro
//
UNIQUE-ID - ACYLDOLICHOL
TYPES - Compounds
COMMON-NAME - an acyldolichol
//
UNIQUE-ID - ALPHA-D-GALACTOSYL-ETCETERA-GLUCOSAMINYL
TYPES - Compounds
COMMON-NAME - &alpha;-D-galactosyl-(1,3)-&beta;-D-galactosyl-(1,4)-<i>N</i>-acetyl-D-glucosaminyl-[glycoprotein]
SYNONYMS - &alpha;-D-galactosyl-(1,3)-&beta;-D-galactosyl-(1,4)-<i>N</i>-acetyl-D-glucosaminyl-R
//
UNIQUE-ID - ALPHA-D-GLUCOSYL-ETCETERA-ACYLGLYCEROL
TYPES - Compounds
COMMON-NAME - an &alpha;-D-glucosyl-1,6-&alpha;-D-glucosyl-1,6-&alpha;-D-glucosyl-1,3-1-O-alkyl-2-O-acylglycerol
//
UNIQUE-ID - ALPHA-D-MANNOSYLCHITOBIO
TYPES - Compounds
COMMON-NAME - a mannosyl-(<i>N</i>-acetylglucosaminyl)<sub>2</sub>-diphosphodolichol
COMMENT - |FRAME: DOLICHOL "Dolichol"| is the name given to a family of long-chain polyprenols with a saturated &alpha;-isoprenoid unit |CITS: [11442630]|.  The length of dolichol molecules varies within a range in a species, and the range varies among species (reviewed in |CITS: [9878760]|).  
/
/Click on "dolichol-group" to see its structure, a C<sub>80</sub> dolichol with 16 isoprenoid units is shown is this example.
SYNONYMS - a &beta;-1,4-D-mannosylchitobiosyldiphosphodolichol
SYNONYMS - a {&beta;-D-mannosyl-(1->4)-<i>N</i>-acetyl-&beta;-D-glucosaminyl-(1->4)-<i>N</i>-acetyl-D-glucosaminyl}diphosphodolichol
SYNONYMS - an &alpha;-D-mannosylchitobiosyldiphosphodolichol
SYNONYMS - &alpha;-D-mannosylchitobiosyldiphosphodolichol
SYNONYMS - {&beta;-D-mannosyl-(1->4)-<i>N</i>-acetyl-&beta;-D-glucosaminyl-(1->4)-<i>N</i>-acetyl-D-glucosaminyl}diphosphodolichol
SYNONYMS - &beta;-1,4-D-mannosylchitobiosyldiphosphodolichol
//
UNIQUE-ID - ALPHA-SIALYL-GROUPS
TYPES - Compounds
COMMON-NAME - an &alpha;-sialyl group
//
UNIQUE-ID - AMINOACYL-PHOSPHATIDYLGLYCEROL
TYPES - Compounds
COMMON-NAME - an aminoacyl-phosphatidylglycerol
//
UNIQUE-ID - ANILIDE
TYPES - Compounds
COMMON-NAME - an anilide
//
UNIQUE-ID - Acyl-Phosphates
TYPES - Compounds
COMMON-NAME - an acyl phosphate
SYNONYMS - acyl phosphate
//
UNIQUE-ID - Acylcholines
TYPES - Compounds
COMMON-NAME - an acylcholine
//
UNIQUE-ID - Alkyl-Hydro-Peroxides
TYPES - Compounds
COMMON-NAME - an organic hydroperoxide
COMMENT - This compound class stands for generic and unspecified alkylhydroperoxides.
SYNONYMS - ROOH
SYNONYMS - an alkylhydroperoxide
//
UNIQUE-ID - Alkyl-Sulfenates
TYPES - Compounds
COMMON-NAME - an <i>S</i>-alkylsulfenate
SYNONYMS - an alkyl sulfenate
//
UNIQUE-ID - B-D-Gal-14-B-D-NAcGln-Glglycopeptides
TYPES - Compounds
COMMON-NAME - &beta;-D-galactosyl-1,4-<i>N</i>-acetyl-&beta;-D-glucosaminyl-[glycoprotein]
SYNONYMS - &beta;-D-galactosyl-(1,4)-<i>N</i>-acetyl-D-glucosaminyl-R
SYNONYMS - 1,4-&beta;-D-galactosyl-N-acetyl-D-glucosaminyl-R
SYNONYMS - &beta;-D-galactosyl-1,4-<i>N</i>-acetyl-D-glucosaminyl-glycoprotein
SYNONYMS - &beta;-D-galactosyl-1,4-<i>N</i>-acetyl-&beta;-D-glucosaminyl-[glycopeptide]
SYNONYMS - &beta;-D-galactosyl-1,4-<i>N</i>-acetyl-&beta;-D-glucosaminylglycopeptide
//
UNIQUE-ID - BETA-D-GALACTOSYL-ETCETERA-GALACTOSAMINY
TYPES - Compounds
COMMON-NAME - &beta;-D-galactosyl-1,3-<i>N</i>-acetyl-D-galactosaminyl-[glycoprotein]
SYNONYMS - &beta;-D-galactosyl-1,3-<i>N</i>-acetyl-&alpha;-D-galactosaminyl-R
SYNONYMS - glycoprotein D-galactosyl-1,3-<i>N</i>-acetyl-D-galactosamine
SYNONYMS - &beta;-D-galactosyl-1,3-<i>N</i>-acetyl-D-galactosaminyl-R
//
UNIQUE-ID - BETA-D-GALACTOSYL-R
TYPES - Compounds
COMMON-NAME - a &beta;-D-galactosyl-R
//
UNIQUE-ID - CPD-10572
TYPES - Compounds
COMMON-NAME - a fluorobenzoates
//
UNIQUE-ID - Benzoin
TYPES - Compounds
COMMON-NAME - benzoin
SYNONYMS - 2-hydroxy-1,2-diphenylethanone
//
UNIQUE-ID - CPD-1062
TYPES - Compounds
COMMON-NAME - an <i>N</i>-acyl-D-glucosamine 6-phosphate
//
UNIQUE-ID - Bulgecins
TYPES - Compounds
COMMON-NAME - a bulgecin
//
UNIQUE-ID - CPD-10685
TYPES - Compounds
COMMON-NAME - a 3-<i>O</i>-&beta;-D-galactosyl-<i>N</i>-acetyl-&alpha;-D-galactosaminyl-L-serine-[protein]
SYNONYMS - a [protein]-(2S)-3-(2-acetamido-2-deoxy-3-O-D-galactopyranosyl--D-galactopyranosyloxy)-2-aminopropanoic acid
SYNONYMS - a [protein]-O-(3-O-D-galactosyl-N-acetyl-&beta;-D-galactosaminyl)-L-serine
SYNONYMS - D-galactosyl-3-(N-acetyl-&alpha;-D-galactosaminyl)-L-serine -[protein]
//
UNIQUE-ID - CAPSULAR-POLYSACCHARIDES
TYPES - Compounds
COMMON-NAME - a capsular polysaccharide
//
UNIQUE-ID - CPD-1109
TYPES - Compounds
COMMON-NAME - an <i>N</i>-acyl-D-mannosamine
//
UNIQUE-ID - CDP-2-3-4-Saturated-Diacylglycerols
TYPES - Compounds
COMMON-NAME - a CDP-2,3,4-saturated-diacylglycerol
SYNONYMS - CDP-diglyceride
SYNONYMS - CDP-1,2-diglyceride
SYNONYMS - CDP-1,2-diacylglycerol
//
UNIQUE-ID - CPD-1119
TYPES - Compounds
COMMON-NAME - an <i>N</i>-acylneuraminate
//
UNIQUE-ID - CDP-ACYLGLYCEROL
TYPES - Compounds
COMMON-NAME - a CDP-acylglycerol
SYNONYMS - a 1-Acyl-<i>sn</i>-glycero-3-cytidine-5'-diphosphate
//
UNIQUE-ID - CPD-11434
TYPES - Compounds
COMMON-NAME - a sulfoxide
//
UNIQUE-ID - CDPDIACYLGLYCEROL
TYPES - Compounds
COMMON-NAME - a CDP-diacylglycerol
SYNONYMS - CDP-diglyceride
SYNONYMS - CDP-1,2-diglyceride
SYNONYMS - CDP-1,2-diacylglycerol
//
UNIQUE-ID - CPD-11926
TYPES - Compounds
COMMON-NAME - a oligomycin
//
UNIQUE-ID - CPD-10156
TYPES - Compounds
COMMON-NAME - a <i>N</i>-acetyl-D-glucosaminyl-polyepetide
//
UNIQUE-ID - CPD-11927
TYPES - Compounds
COMMON-NAME - a venturicidin
//
UNIQUE-ID - CPD-10464
TYPES - Compounds
COMMON-NAME - an &alpha; 2,8-linked polymer of sialate
SYNONYMS - &alpha;-2,8-Linked polymer of sialic acid
//
UNIQUE-ID - CPD-12086
TYPES - Compounds
COMMON-NAME - a PchE NRPS protein loaded with salycilate and L-cysteine
SYNONYMS - PchE-salycilate-cysteine
//
UNIQUE-ID - CPD-10465
TYPES - Compounds
COMMON-NAME - a polysialic acid acetylated at O-7
//
UNIQUE-ID - CPD-12087
TYPES - Compounds
COMMON-NAME - a PchF NRPS protein loaded with L-cysteine
SYNONYMS - cysteine-<i>S</i>-PchF
//
UNIQUE-ID - CPD-12088
TYPES - Compounds
COMMON-NAME - a PchE NRPS protein loaded with hydroxyphenyl-thiazoline
SYNONYMS - hydroxyphenyl-thiazolinyl-<i>S</i>-PchE
SYNONYMS - dihydroaeruginoyl--<i>S</i>-PchE
//
UNIQUE-ID - CPD-12089
TYPES - Compounds
COMMON-NAME - a PchF protein loaded with hydroxyphenyl-4,2-bis-thiazoline
SYNONYMS - hydroxyphenyl-4,2-bis-thiazolinyl-<i>S</i>-PchF
//
UNIQUE-ID - CPD-12090
TYPES - Compounds
COMMON-NAME - a PchF protein loaded with <i>N</i>-desmethyl-pyochelin
SYNONYMS - <i>N</i>-desmethyl-pyochelin-<i>S</i>-PchF
//
UNIQUE-ID - CPD-12091
TYPES - Compounds
COMMON-NAME - a PchF NRPS protein loaded with pyochelin
SYNONYMS - pyochelinyl-<i>S</i>-PchF
//
UNIQUE-ID - CPD-12092
TYPES - Compounds
COMMON-NAME - a PchE NRPS protein loaded with L-cysteine
SYNONYMS - PchE-<i>S</i>-cysteine
//
UNIQUE-ID - CPD-12106
TYPES - Compounds
COMMON-NAME - a pentaglycine cross-bridge of peptidoglycan
//
UNIQUE-ID - CPD-12107
TYPES - Compounds
COMMON-NAME - a protein with LPXT - pentaglycine cross-bridge of peptidoglycan
//
UNIQUE-ID - CPD-12109
TYPES - Compounds
COMMON-NAME - a protein with NXTN - pentaglycine cross-bridge of peptidoglycan
//
UNIQUE-ID - CPD-12179
TYPES - Compounds
COMMON-NAME - methylmalonate semialdehyde
SYNONYMS - 2-methyl-3-oxopropanoate
SYNONYMS - ch3-malonate-semialdehyde
//
UNIQUE-ID - CPD-12378
TYPES - Compounds
COMMON-NAME - melanochrome
COMMENT - Spectroscopic studies of the biosynthesis of |FRAME: CPD-12379| showed that it takes place in three chromophoric phases.
/The first phase corresponds to the formation of a red pigment (&lambda;max 475 nm), |FRAME: L-DOPACHROME|. The second phase corresponds to a purple intermediate, which was designated |FRAME: CPD-12378|, with a broad absorption maximum at 540 nm, and the third phase is characterized by a general absorption due to |FRAME: CPD-12379| |CITS: [Napolitano85]|.
/
/Chemical analysis of |FRAME: CPD-12378| suggests that it is composed of different oligomers (mostly dimers and trimers)
/of |FRAME: DIHYDROXYINDOLE| (DHI) and |FRAME: 56-DIHYDROXYINDOLE-2-CARBOXYLATE| linked by 2-4' and 2-7' linkages |CITS: [Prota91]|.
//
UNIQUE-ID - CPD-12742
TYPES - Compounds
COMMON-NAME - 3-phenylserine
//
UNIQUE-ID - CPD-154
TYPES - Compounds
COMMON-NAME - an <i>N</i>-acyl-D-mannosaminolactone
//
UNIQUE-ID - CPD-160
TYPES - Compounds
COMMON-NAME - a phosphatidyl-<i>N</i>-dimethylethanolamine
//
UNIQUE-ID - CPD-166
TYPES - Compounds
COMMON-NAME - a dolichyl &beta;-D-glucosyl phosphate
COMMENT - |FRAME: DOLICHOL "Dolichol"| is the name given to a family of long-chain polyprenols with a saturated &alpha;-isoprenoid unit |CITS: [11442630]|.  The length of dolichol molecules varies within a range in a species, and the range varies among species (reviewed in |CITS: [9878760]|).  
/
/Click on "dolichol-group" to see its structure, a C<sub>80</sub> dolichol with 16 isoprenoid units is shown is this example.
//
UNIQUE-ID - CPD-168
TYPES - Compounds
COMMON-NAME - a 3-D-glucosyl-1,2-diacylglycerol
SYNONYMS - a monoglucosyldiglyceride
SYNONYMS - a monoglucosyl-diacylglycerol
//
UNIQUE-ID - CPD-171
TYPES - Compounds
COMMON-NAME - a dolichyl &beta;-D-mannosyl phosphate
COMMENT - |FRAME: DOLICHOL "Dolichol"| is the name given to a family of long-chain polyprenols with a saturated &alpha;-isoprenoid unit |CITS: [11442630]|.  The length of dolichol molecules varies within a range in a species, and the range varies among species (reviewed in |CITS: [9878760]|).  
/
/Click on "dolichol-group" to see its structure, a C<sub>80</sub> dolichol with 16 isoprenoid units is shown is this structure.
SYNONYMS - dolichol monophosphate mannose
SYNONYMS - &beta;-D-mannopyranose, 1-ester with dolichol dihydrogen phosphate
SYNONYMS - D-mannose, ester with dolichol dihydrogen phosphate
SYNONYMS - mannosyl phosphoryl dolichol
SYNONYMS - mannolipid
SYNONYMS - dolichyl mannosyl phosphate
SYNONYMS - dolichyl mannopyranosyl phosphate
SYNONYMS - dolichyl phosphate D-mannose
SYNONYMS - dolichyl D-mannosyl phosphate
//
UNIQUE-ID - CPD-189
TYPES - Compounds
COMMON-NAME - a CMP-<i>N</i>-acylneuraminate
//
UNIQUE-ID - CPD-190
TYPES - Compounds
COMMON-NAME - an <i>N</i>-acetylglucosaminyl-diphosphodolichol
COMMENT - |FRAME: DOLICHOL "Dolichol"| is the name given to a family of long-chain polyprenols with a saturated &alpha;-isoprenoid unit |CITS: [11442630]|.  The length of dolichol molecules varies within a range in a species, and the range varies among species (reviewed in |CITS: [9878760]|).  
/
/Click on "dolichol-group" to see its structure, a C<sub>80</sub> dolichol with 16 isoprenoid units is shown is this example.
SYNONYMS - an <i>N</i>-acetyl-D-glucosaminyldiphosphodolichol
SYNONYMS - <i>N</i>-acetyl-D-glucosaminyldiphosphodolichol
//
UNIQUE-ID - CPD-198
TYPES - Compounds
COMMON-NAME - an <i>N</i>-long-chain-fatty-acyl-L-glutamate
//
UNIQUE-ID - CPD-270
TYPES - Compounds
COMMON-NAME - an <i>N</i>-acyl-D-glucosamine
//
UNIQUE-ID - CPD-405
TYPES - Compounds
COMMON-NAME - a phosphatidyl-<i>N</i>-methylethanolamine
//
UNIQUE-ID - CPD-415
TYPES - Compounds
COMMON-NAME - an acylglycerone phosphate
SYNONYMS - a dihydroxyacetone phosphate acyl ester
SYNONYMS - Dihydroxyacetone phosphate acyl ester
//
UNIQUE-ID - CPD-426
TYPES - Compounds
COMMON-NAME - an <i>N</i>-acylglycine
//
UNIQUE-ID - CPD-427
TYPES - Compounds
COMMON-NAME - an <i>N</i>-acyl-L-glutamine
//
UNIQUE-ID - CPD-5161
TYPES - Compounds
COMMON-NAME - a (mannosyl)<sub>2</sub>-(<i>N</i>-acetylglucosaminyl)<sub>2</sub>-diphosphodolichol
COMMENT - |FRAME: DOLICHOL "Dolichol"| is the name given to a family of long-chain polyprenols with a saturated &alpha;-isoprenoid unit |CITS: [11442630]|.  The length of dolichol molecules varies within a range in a species, and the range varies among species (reviewed in |CITS: [9878760]|).  
/
/Click on "dolichol-group" to see its structure, a C<sub>80</sub> dolichol with 16 isoprenoid units is shown is this example.
SYNONYMS - an {&alpha;-D-mannosyl-(1->3)-&beta;-D-mannosyl-(1->4)-<i>N</i>-acetyl-&beta;-D-glucosaminyl-(1->4)-<i>N</i>-acetyl-D-glucosaminyl}diphosphodolichol
SYNONYMS - {&alpha;-D-mannosyl-(1->3)-&beta;-D-mannosyl-(1->4)-<i>N</i>-acetyl-&beta;-D-glucosaminyl-(1->4)-<i>N</i>-acetyl-D-glucosaminyl}diphosphodolichol
//
UNIQUE-ID - CPD-5162
TYPES - Compounds
COMMON-NAME - a (mannosyl)<sub>3</sub>-(<i>N</i>-acetylglucosaminyl)<sub>2</sub>-diphosphodolichol
COMMENT - |FRAME: DOLICHOL "Dolichol"| is the name given to a family of long-chain polyprenols with a saturated &alpha;-isoprenoid unit |CITS: [11442630]|.  The length of dolichol molecules varies within a range in a species, and the range varies among species (reviewed in |CITS: [9878760]|).  
/
/Click on "dolichol-group" to see its structure, a C<sub>80</sub> dolichol with 16 isoprenoid units is shown is this example.
SYNONYMS - an {&alpha;-D-mannosyl-(1->3)-[&alpha;-D-mannosyl-(1,6)]-&beta;-D-mannosyl-(1->4)}-<i>N</i>-acetyl-&beta;-D-glucosaminyl-(1->4)-<i>N</i>-acetyl-D-glucosaminyl}diphosphodolichol
SYNONYMS - {&alpha;-D-mannosyl-(1->3)-[&alpha;-D-mannosyl-(1,6)]-&beta;-D-mannosyl-(1->4)-<i>N</i>-acetyl-&beta;-D-glucosaminyl-(1->4)-<i>N</i>-acetyl-D-glucosaminyl}diphosphodolichol
//
UNIQUE-ID - CPD-5163
TYPES - Compounds
COMMON-NAME - a (mannosyl)<sub>4</sub>-(<i>N</i>-acetylglucosaminyl)<sub>2</sub>-diphosphodolichol
COMMENT - |FRAME: DOLICHOL "Dolichol"| is the name given to a family of long-chain polyprenols with a saturated &alpha;-isoprenoid unit |CITS: [11442630]|.  The length of dolichol molecules varies within a range in a species, and the range varies among species (reviewed in |CITS: [9878760]|).  
/
/Click on "dolichol-group" to see its structure, a C<sub>80</sub> dolichol with 16 isoprenoid units is shown is this example.
SYNONYMS - an {&alpha;-D-mannosyl-(1->2)-&alpha;-D-mannosyl-(1->3)-[&alpha;-D-mannosyl-(1,6)]-&beta;-D-mannosyl-(1->4)-<i>N</i>-acetyl-&beta;-D-glucosaminyl-(1->4)-<i>N</i>-acetyl-D-glucosaminyl}diphosphodolichol
//
UNIQUE-ID - CPD-5164
TYPES - Compounds
COMMON-NAME - a (mannosyl)<sub>5</sub>-(<i>N</i>-acetylglucosaminyl)<sub>2</sub>-diphosphodolichol
COMMENT - |FRAME: DOLICHOL "Dolichol"| is the name given to a family of long-chain polyprenols with a saturated &alpha;-isoprenoid unit |CITS: [11442630]|.  The length of dolichol molecules varies within a range in a species, and the range varies among species (reviewed in |CITS: [9878760]|).  
/
/Click on "dolichol-group" to see its structure, a C<sub>80</sub> dolichol with 16 isoprenoid units is shown is this example.
SYNONYMS - an {&alpha;-D-mannosyl-(1->2)-&alpha;-D-mannosyl-(1->2)-&alpha;-D-mannosyl-(1->3)-[&alpha;-D-mannosyl-(1,6)]-&beta;-D-mannosyl-(1->4)-<i>N</i>-acetyl-&beta;-D-glucosaminyl-(1->4)-<i>N</i>-acetyl-D-glucosaminyl}diphosphodolichol
SYNONYMS - {&alpha;-D-mannosyl-(1->2)-&alpha;-D-mannosyl-(1->2)-&alpha;-D-mannosyl-(1->3)-[&alpha;-D-mannosyl-(1,6)]-&beta;-D-mannosyl-(1->4)-<i>N</i>-acetyl-&beta;-D-glucosaminyl-(1->4)-<i>N</i>-acetyl-D-glucosaminyl}diphosphodolichol
//
UNIQUE-ID - CPD-5165
TYPES - Compounds
COMMON-NAME - a (mannosyl)<sub>6</sub>-(<i>N</i>-acetylglucosaminyl)<sub>2</sub>-diphosphodolichol
COMMENT - |FRAME: DOLICHOL "Dolichol"| is the name given to a family of long-chain polyprenols with a saturated &alpha;-isoprenoid unit |CITS: [11442630]|.  The length of dolichol molecules varies within a range in a species, and the range varies among species (reviewed in |CITS: [9878760]|).  
/
/Click on "dolichol-group" to see its structure, a C<sub>80</sub> dolichol with 16 isoprenoid units is shown is this example.
SYNONYMS - an {&alpha;-D-mannosyl-(1->2)-&alpha;-D-mannosyl-(1->2)-&alpha;-D-mannosyl-(1->3)-[&alpha;-D-mannosyl-(1->3)-&alpha;-D-mannosyl-(1,6)]-&beta;-D-mannosyl-(1->4)-<i>N</i>-acetyl-&beta;-D-glucosaminyl-(1->4)-<i>N</i>-acetyl-D-glucosaminyl}diphosphodolichol
SYNONYMS - {&alpha;-D-mannosyl-(1->2)-&alpha;-D-mannosyl-(1->2)-&alpha;-D-mannosyl-(1->3)-[&alpha;-D-mannosyl-(1->3)-&alpha;-D-mannosyl-(1,6)]-&beta;-D-mannosyl-(1->4)-<i>N</i>-acetyl-&beta;-D-glucosaminyl-(1->4)-<i>N</i>-acetyl-D-glucosaminyl}diphosphodolichol
//
UNIQUE-ID - CPD-5166
TYPES - Compounds
COMMON-NAME - a (mannosyl)<sub>7</sub>-(<i>N</i>-acetylglucosaminyl)<sub>2</sub>-diphosphodolichol
COMMENT - |FRAME: DOLICHOL "Dolichol"| is the name given to a family of long-chain polyprenols with a saturated &alpha;-isoprenoid unit |CITS: [11442630]|.  The length of dolichol molecules varies within a range in a species, and the range varies among species (reviewed in |CITS: [9878760]|).  
/
/Click on "dolichol-group" to see its structure, a C<sub>80</sub> dolichol with 16 isoprenoid units is shown is this example.
SYNONYMS - an {&alpha;-D-mannosyl-(1->2)-&alpha;-D-mannosyl-(1->2)-&alpha;-D-mannosyl-(1->3)-[&alpha;-D-mannosyl-(1->2)-&alpha;-D-mannosyl-(1->3)-&alpha;-D-mannosyl-(1,6)]-&beta;-D-mannosyl-(1->4)-<i>N</i>-acetyl-&beta;-D-glucosaminyl-(1->4)-<i>N</i>-acetyl-D-glucosaminyl}diphosphodolichol
SYNONYMS - {&alpha;-D-mannosyl-(1->2)-&alpha;-D-mannosyl-(1->2)-&alpha;-D-mannosyl-(1->3)-[&alpha;-D-mannosyl-(1->2)-&alpha;-D-mannosyl-(1->3)-&alpha;-D-mannosyl-(1,6)]-&beta;-D-mannosyl-(1->4)-<i>N</i>-acetyl-&beta;-D-glucosaminyl-(1->4)-<i>N</i>-acetyl-D-glucosaminyl}diphosphodolichol
//
UNIQUE-ID - CPD-5167
TYPES - Compounds
COMMON-NAME - a (mannosyl)<sub>8</sub>-(<i>N</i>-acetylglucosaminyl)<sub>2</sub>-diphosphodolichol
COMMENT - |FRAME: DOLICHOL "Dolichol"| is the name given to a family of long-chain polyprenols with a saturated &alpha;-isoprenoid unit |CITS: [11442630]|.  The length of dolichol molecules varies within a range in a species, and the range varies among species (reviewed in |CITS: [9878760]|).  
/
/Click on "dolichol-group" to see its structure, a C<sub>80</sub> dolichol with 16 isoprenoid units is shown is this example.
SYNONYMS - an {&alpha;-D-mannosyl-(1->2)-&alpha;-D-mannosyl-(1->2)-&alpha;-D-mannosyl-(1->3)-[&alpha;-D-mannosyl-(1->2)-&alpha;-D-mannosyl-(1->3)-[&alpha;-D-mannosyl-(1,6)]-&alpha;-D-mannosyl-(1,6)]-&beta;-D-mannosyl-(1->4)-<i>N</i>-acetyl-&beta;-D-glucosaminyl-(1->4)-<i>N</i>-acetyl-D-glucosaminyl}diphosphodolichol
SYNONYMS - {&alpha;-D-mannosyl-(1->2)-&alpha;-D-mannosyl-(1->2)-&alpha;-D-mannosyl-(1->3)-[&alpha;-D-mannosyl-(1->2)-&alpha;-D-mannosyl-(1->3)-[&alpha;-D-mannosyl-(1,6)]-&alpha;-D-mannosyl-(1,6)]-&beta;-D-mannosyl-(1->4)-<i>N</i>-acetyl-&beta;-D-glucosaminyl-(1->4)-<i>N</i>-acetyl-D-glucosaminyl}diphosphodolichol
//
UNIQUE-ID - CPD-5168
TYPES - Compounds
COMMON-NAME - a (mannosyl)<sub>9</sub>-(<i>N</i>-acetylglucosaminyl)<sub>2</sub>-diphosphodolichol
COMMENT - |FRAME: DOLICHOL "Dolichol"| is the name given to a family of long-chain polyprenols with a saturated &alpha;-isoprenoid unit |CITS: [11442630]|.  The length of dolichol molecules varies within a range in a species, and the range varies among species (reviewed in |CITS: [9878760]|).  
/
/Click on "dolichol-group" to see its structure, a C<sub>80</sub> dolichol with 16 isoprenoid units is shown is this example.
SYNONYMS - an {&alpha;-D-mannosyl-(1->2)-&alpha;-D-mannosyl-(1->2)-&alpha;-D-mannosyl-(1->3)-[&alpha;-D-mannosyl-(1->2)-&alpha;-D-mannosyl-(1->3)-[&alpha;-D-mannosyl-(1->2)-&alpha;-D-mannosyl-(1,6)]-&alpha;-D-mannosyl-(1,6)]-&beta;-D-mannosyl-(1->4)-<i>N</i>-acetyl-&beta;-D-glucosaminyl-(1->4)-<i>N</i>-acetyl-D-glucosaminyl}diphosphodolichol
SYNONYMS - {&alpha;-D-mannosyl-(1->2)-&alpha;-D-mannosyl-(1->2)-&alpha;-D-mannosyl-(1->3)-[&alpha;-D-mannosyl-(1->2)-&alpha;-D-mannosyl-(1->3)-[&alpha;-D-mannosyl-(1->2)-&alpha;-D-mannosyl-(1,6)]-&alpha;-D-mannosyl-(1,6)]-&beta;-D-mannosyl-(1->4)-<i>N</i>-acetyl-&beta;-D-glucosaminyl-(1->4)-<i>N</i>-acetyl-D-glucosaminyl}diphosphodolichol
//
UNIQUE-ID - CPD-5169
TYPES - Compounds
COMMON-NAME - a glucosyl-(mannosyl)<sub>9</sub>-(<i>N</i>-acetylglucosaminyl)<sub>2</sub>-diphosphodolichol
COMMENT - |FRAME: DOLICHOL "Dolichol"| is the name given to a family of long-chain polyprenols with a saturated &alpha;-isoprenoid unit |CITS: [11442630]|.  The length of dolichol molecules varies within a range in a species, and the range varies among species (reviewed in |CITS: [9878760]|).  
/
/Click on "dolichol-group" to see its structure, a C<sub>80</sub> dolichol with 16 isoprenoid units is shown is this example.
SYNONYMS - an {&alpha;-D-glucosyl-(1->3)-&alpha;-D-mannosyl-(1->2)-&alpha;-D-mannosyl-(1->2)-&alpha;-D-mannosyl-(1->3)-[&alpha;-D-mannosyl-(1->2)-&alpha;-D-mannosyl-(1->3)-[&alpha;-D-mannosyl-(1->2)-&alpha;-D-mannosyl-(1,6)]-&alpha;-D-mannosyl-(1,6)]-&beta;-D-mannosyl-(1->4)-<i>N</i>-acetyl-&beta;-D-glucosaminyl-(1->4)-<i>N</i>-acetyl-D-glucosaminyl}diphosphodolichol
SYNONYMS - {&alpha;-D-glucosyl-(1->3)-&alpha;-D-mannosyl-(1->2)-&alpha;-D-mannosyl-(1->2)-&alpha;-D-mannosyl-(1->3)-[&alpha;-D-mannosyl-(1->2)-&alpha;-D-mannosyl-(1->3)-[&alpha;-D-mannosyl-(1->2)-&alpha;-D-mannosyl-(1,6)]-&alpha;-D-mannosyl-(1,6)]-&beta;-D-mannosyl-(1->4)-<i>N</i>-acetyl-&beta;-D-glucosaminyl-(1->4)-<i>N</i>-acetyl-D-glucosaminyl}diphosphodolichol
//
UNIQUE-ID - CPD-5170
TYPES - Compounds
COMMON-NAME - a (glucosyl)<sub>2</sub>(mannosyl)<sub>9</sub>-(<i>N</i>-acetylglucosaminyl)<sub>2</sub>-diphosphodolichol
COMMENT - |FRAME: DOLICHOL "Dolichol"| is the name given to a family of long-chain polyprenols with a saturated &alpha;-isoprenoid unit |CITS: [11442630]|.  The length of dolichol molecules varies within a range in a species, and the range varies among species (reviewed in |CITS: [9878760]|).  
/
/Click on "dolichol-group" to see its structure, a C<sub>80</sub> dolichol with 16 isoprenoid units is shown is this example.
SYNONYMS - an {&alpha;-D-glucosyl-(1->3)-&alpha;-D-glucosyl-(1->3)-&alpha;-D-mannosyl-(1->2)-&alpha;-D-mannosyl-(1->2)-&alpha;-D-mannosyl-(1->3)-[&alpha;-D-mannosyl-(1->2)-&alpha;-D-mannosyl-(1->3)-[&alpha;-D-mannosyl-(1->2)-&alpha;-D-mannosyl-(1,6)]-&alpha;-D-mannosyl-(1,6)]-&beta;-D-mannosyl-(1->4)-<i>N</i>-acetyl-&beta;-D-glucosaminyl-(1->4)-<i>N</i>-acetyl-D-glucosaminyl}diphosphodolichol
SYNONYMS - {&alpha;-D-glucosyl-(1->3)-&alpha;-D-glucosyl-(1->3)-&alpha;-D-mannosyl-(1->2)-&alpha;-D-mannosyl-(1->2)-&alpha;-D-mannosyl-(1->3)-[&alpha;-D-mannosyl-(1->2)-&alpha;-D-mannosyl-(1->3)-[&alpha;-D-mannosyl-(1->2)-&alpha;-D-mannosyl-(1,6)]-&alpha;-D-mannosyl-(1,6)]-&beta;-D-mannosyl-(1->4)-<i>N</i>-acetyl-&beta;-D-glucosaminyl-(1->4)-<i>N</i>-acetyl-D-glucosaminyl}diphosphodolichol
//
UNIQUE-ID - CPD-571
TYPES - Compounds
COMMON-NAME - an <i>N</i>-(long-chain-acyl)ethanolamine
//
UNIQUE-ID - CPD-5727
TYPES - Compounds
COMMON-NAME - 5,10-methenyl-tetrahydropteroyl-[&gamma;-Glu]<sub>(n)</sub>
//
UNIQUE-ID - CPD-576
TYPES - Compounds
COMMON-NAME - an <i>N</i>-acyl-L-aspartate
//
UNIQUE-ID - CPD-598
TYPES - Compounds
COMMON-NAME - a (-)-ureidoglycine
//
UNIQUE-ID - CPD-608
TYPES - Compounds
COMMON-NAME - a 5'-acylphosphoadenosine
SYNONYMS - an acyladenylate
//
UNIQUE-ID - CPD-624
TYPES - Compounds
COMMON-NAME - an <i>N</i>-acylneuraminate 9-phosphate
//
UNIQUE-ID - CPD-6262
TYPES - Compounds
COMMON-NAME - a [Cys-Gly]-<i>S</i>-conjugate
//
UNIQUE-ID - CPD-7263
TYPES - Compounds
COMMON-NAME - a &alpha;-D-mannosyl-(1->6)-&beta;-D-mannosyl-(1->4)-&beta;-D <i>N</i>-acetylglucosaminyl-(1->4)-&beta;-D-<i>N</i>-acetylglucosaminyl-[glycoprotein]
//
UNIQUE-ID - CPD-7265
TYPES - Compounds
COMMON-NAME - a &beta;-D-<i>N</i> acetylglucosaminyl-(1->4)-&beta;-D-<i>N</i>-acetylglucosaminyl-[glycoprotein]
//
UNIQUE-ID - CPD-841
TYPES - Compounds
COMMON-NAME - an <i>N</i>-acyl-D-mannosamine 6-phosphate
//
UNIQUE-ID - CPD-8536
TYPES - Compounds
COMMON-NAME - D-mannosyl-5'-<i>O</i>-&beta;-queuosine at position 34 of a tRNA<sup>Asp</sup>
SYNONYMS - a tRNA<sup>Asp</sup>-O-5'-&beta;-D-mannosylqueuosine
//
UNIQUE-ID - CPD-8539
TYPES - Compounds
COMMON-NAME - a tRNA 3-(3-amino-3-carboxypropyl)-uridine
//
UNIQUE-ID - CPD-8540
TYPES - Compounds
COMMON-NAME - &alpha;-D-glucosyl-protein
//
UNIQUE-ID - CPD-8548
TYPES - Compounds
COMMON-NAME - a D-<i>threo</i>-aldose
//
UNIQUE-ID - CPD-8549
TYPES - Compounds
COMMON-NAME - a D-<i>threo</i>-aldono-1,5-lactone
//
UNIQUE-ID - CPD-8550
TYPES - Compounds
COMMON-NAME - a substituted &beta;-amino acid
//
UNIQUE-ID - CPD-8572
TYPES - Compounds
COMMON-NAME - D-galactosamine-[glycoprotein]
SYNONYMS - D-galactosaminoglycan
//
UNIQUE-ID - CPD-8573
TYPES - Compounds
COMMON-NAME - <i>N</i>-acetyl-D-galactosamine-[glycoprotein]
SYNONYMS - glycoprotein <i>N</i>-acetyl-D-galactosamine
SYNONYMS - N-acetyl-D-galactosaminoglycan
//
UNIQUE-ID - CPD-8575
TYPES - Compounds
COMMON-NAME - a 4-hydroxyacid
SYNONYMS - a 4-hydroxyalkanoic acid
SYNONYMS - a 4-hydroxycarboxlic acid
//
UNIQUE-ID - CPD-8580
TYPES - Compounds
COMMON-NAME - a calmodulin L-lysine
//
UNIQUE-ID - CPD-8581
TYPES - Compounds
COMMON-NAME - a calmodulin N6-methyl-L-lysine
//
UNIQUE-ID - CPD-8594
TYPES - Compounds
COMMON-NAME - 1,4-&beta;-D-galactosyl-(&alpha;-1,3-L-fucosyl)-N-acetyl-D-glucosaminyl-[glycoprotein]
SYNONYMS - 1,4-&beta;-D-galactosyl-(&alpha;-1,3-L-fucosyl)-N-acetyl-D-glucosaminyl-R
//
UNIQUE-ID - CPD-8595
TYPES - Compounds
COMMON-NAME - <i>N</i>-acetyl-&beta;-D-glucosaminyl-[glycoprotein]
SYNONYMS - <i>N</i>-acetyl-&beta;-D-glucosaminyl-glycopeptide
//
UNIQUE-ID - CPD-8630
TYPES - Compounds
COMMON-NAME - a (5')ppPur-mRNA
//
UNIQUE-ID - CPD-8631
TYPES - Compounds
COMMON-NAME - a G(5')ppPur-mRNA
//
UNIQUE-ID - CPD0-1027
TYPES - Compounds
COMMON-NAME - a debranched limit dextrin
COMMENT - |FRAME: CPD0-971| is the name given to the highly-branched core of the polysaccharide fragments
/remaining at the end (limit) of exhaustive hydrolysis of amylopectin or glycogen by &alpha;-1,4-glucan
/hydrolase enzymes such as |FRAME: GLYCOPHOSPHORYL-CPLX| and
/|FRAME: MALDEXPHOSPHORYL-CPLX|.
/These enzymes shorten the chains, but are not able to hydrolyze the &alpha;-1,6 bonds at branch points,
/forming |FRAME: Truncated-Limit-Dextrins|.
/Following the action of the |FRAME: MONOMER-13683|, which completely removes the branching
/chains, |FRAME: CPD0-1027| is formed.
SYNONYMS - a debranched glycogen phosphorylase-limit dextrin
SYNONYMS - a debranched glycogen phosphorylase-limited dextrin
//
UNIQUE-ID - CPD0-1174
TYPES - Compounds
COMMON-NAME - a peptidoglycan polymer
//
UNIQUE-ID - CPD0-1175
TYPES - Compounds
COMMON-NAME - a peptidoglycan polymer with GlcNAc end
//
UNIQUE-ID - CPD0-1176
TYPES - Compounds
COMMON-NAME - a peptidoglycan polymer with 1,6-anhydromuropeptide end
//
UNIQUE-ID - CPD0-1192
TYPES - Compounds
COMMON-NAME - poly-&beta;-1,6-N-acetyl-D-glucosamine
SYNONYMS - PGA
//
UNIQUE-ID - CPD0-1228
TYPES - Compounds
COMMON-NAME - a diazaborine
COMMENT - Diazaboraines are hetrocyclic compounds containg one Boron and two nitrogen atoms.
//
UNIQUE-ID - CPD0-2033
TYPES - Compounds
COMMON-NAME - ADP-diacylglycerol
//
UNIQUE-ID - CPD0-2034
TYPES - Compounds
COMMON-NAME - a UDP-diacylglycerol
//
UNIQUE-ID - CPD0-2035
TYPES - Compounds
COMMON-NAME - a GDP-diacylglycerol
//
UNIQUE-ID - CPD0-2036
TYPES - Compounds
COMMON-NAME - a dCDP-diacylglycerol
//
UNIQUE-ID - CPD0-2122
TYPES - Compounds
COMMON-NAME - a1-tetradec-7-enoyl-sn-glycerol 3-phosphate
//
UNIQUE-ID - CPD0-2134
TYPES - Compounds
COMMON-NAME - a 2-acyl-sn-glycero-3-phosphoglycerol (n-C14:1)
//
UNIQUE-ID - CPD0-2137
TYPES - Compounds
COMMON-NAME - a 1-hexadec-9-enoyl-sn-glycerol 3-phosphate
//
UNIQUE-ID - CPD0-2145
TYPES - Compounds
COMMON-NAME - a 1-acyl-sn-glycero-3-phosphoglycerol (n-C18:1)
//
UNIQUE-ID - CPD0-2149
TYPES - Compounds
COMMON-NAME - a 1-acyl-sn-glycero-3-phosphoethanolamine (n-C14:1)
//
UNIQUE-ID - CPD0-2150
TYPES - Compounds
COMMON-NAME - a 1-acyl-sn-glycero-3-phosphoethanolamine (n-C18:1)
//
UNIQUE-ID - CPD0-2151
TYPES - Compounds
COMMON-NAME - a 1-acyl-sn-glycero-3-phosphoethanolamine (n-C16:1)
//
UNIQUE-ID - CPD0-2157
TYPES - Compounds
COMMON-NAME - a 1-acyl-sn-glycero-3-phosphoglycerol (n-C14:1)
//
UNIQUE-ID - CPD0-2169
TYPES - Compounds
COMMON-NAME - a 1-acyl-sn-glycero-3-phosphoglycerol (n-C16:1)
//
UNIQUE-ID - CPD0-2170
TYPES - Compounds
COMMON-NAME - a 2-acyl-sn-glycero-3-phosphoethanolamine (n-C14:1)
//
UNIQUE-ID - CPD0-2172
TYPES - Compounds
COMMON-NAME - a 2-acyl-sn-glycero-3-phosphoglycerol (n-C16:1)
//
UNIQUE-ID - CPD0-2174
TYPES - Compounds
COMMON-NAME - a 2-acyl-sn-glycero-3-phosphoethanolamine (n-C18:1)
//
UNIQUE-ID - CPD0-2179
TYPES - Compounds
COMMON-NAME - an acyl phosphatidylglycerol (n-C18:1)
//
UNIQUE-ID - CPD0-2196
TYPES - Compounds
COMMON-NAME - an acyl phosphatidylglycerol (n-C14:1)
//
UNIQUE-ID - CPD0-2198
TYPES - Compounds
COMMON-NAME - an acyl phosphatidylglycerol (n-C16:1)
//
UNIQUE-ID - CPD0-2204
TYPES - Compounds
COMMON-NAME - a 2-acyl-sn-glycero-3-phosphoethanolamine (n-C16:1)
//
UNIQUE-ID - CPD0-2220
TYPES - Compounds
COMMON-NAME - a 1-octadec-11-enoyl-sn-glycerol 3-phosphate
//
UNIQUE-ID - CPD0-944
TYPES - Compounds
COMMON-NAME - a rhamnosyl lipopolysaccharide
//
UNIQUE-ID - Chondroitin-sulfate-GlcA2S
TYPES - Compounds
COMMON-NAME - [chondroitin-sulfate]-2-<i>O</i>-sulfo-&beta;-D-glucuronate
COMMENT - |FRAME: Chondroitin-sulfates "Chondroitin sulfate"| is a glycosaminoglycan found mostly attached to proteins as part of a proteoglycan.
/Chondroitin sulfate is composed of repeating disaccharide units composed of a hexuronic acid and a hexose sugar, specifically |FRAME: CPD-12521| and |FRAME: CPD-12557| linked by &beta;(1 -> 3) linkages. Both units are often sulfated.
/
/This compound stand for |FRAME: CPD-12527| within the context of |FRAME: Chondroitin-sulfates|.
//
UNIQUE-ID - Cleaved-DNA
TYPES - Compounds
COMMON-NAME - Cleaved DNA
//
UNIQUE-ID - Cyanophycin
TYPES - Compounds
COMMON-NAME - cyanophycin
COMMENT - Cyanophycin is a protein-like cell inclusion that is unique to cyanobacteria. It is a high-molecular
/weight (25,000 to 100,000) copolymers of |FRAME: L-ASPARTATE| and |FRAME: ARG| stored in special
/granules within the cell |CITS: [16591901]|.
/The polymer contains aspartate acid and arginine in an equimolar ratio, and consists of a polyaspartic
/acid backbone with arginine moieties linked to the &beta;-carboxyl group of each aspartate by its
/&alpha;-amino group.
/
/The polymer serves as a temporary nitrogen reserve, which accumulates during the transition from the
/exponential- to the stationary-growth phase and disappears when balanced growth resumes.
/
/
SYNONYMS - N-&beta;-aspartylarginine
SYNONYMS - [L-Asp(4-L-Arg)]n
SYNONYMS - [L-4-(L-arginin-2-N-yl)aspartic acid]n
SYNONYMS - poly{N4-[(1S)-1-carboxy-4-guanidinobutyl]-L-asparagine}
SYNONYMS - multi-L-arginyl-poly [L-aspartic acid]
//
UNIQUE-ID - Cyanophycin-aspartate
TYPES - Compounds
COMMON-NAME - cyanophycin-L-aspartate
COMMENT - This is an intermediate in |FRAME: Cyanophycin| biosynthesis, that exists for a short time,
/after an |FRAME: L-ASPARTATE| has been added, but before the matching |FRAME:ARG| is added.
SYNONYMS - [L-Asp(4-L-Arg)]n-L-Asp
//
UNIQUE-ID - D-Aldonolactones
TYPES - Compounds
COMMON-NAME - a D-aldonolactone
//
UNIQUE-ID - D-GALACTOSYL-D-GALACTOSYL-D-GLUCOSYL-N-A
TYPES - Compounds
COMMON-NAME - a D-galactosyl-(1&rarr;4)-&beta;-D-galactosyl-(1&rarr;4)-&beta;-D-glucosyl-(1&harr;1)-ceramide
SYNONYMS - a D-galactosyl-(1&rarr;4)-&beta;-D-galactosyl-(1&rarr;4)-&beta;-D-glucosyl-(1&harr;1)-&beta;-<i>N</i>-acylsphingosine
SYNONYMS - globotriaosylceramide
SYNONYMS - globotrihexosylceramide
SYNONYMS - Globotriosylceramide
SYNONYMS - Trihexosylceramide
SYNONYMS - Gal-&alpha;1&rarr;4LacCer
//
UNIQUE-ID - D-GLUCOSAMINE-6-P
TYPES - Compounds
COMMON-NAME - D-glucosamine-6-phosphate
SYNONYMS - D-glucosamine phosphate
SYNONYMS - D-glucosamine 6-phosphate
SYNONYMS - D-glucosamine-6-P
SYNONYMS - glucosamine-6-P
SYNONYMS - glucosamine-6-phosphate
//
UNIQUE-ID - DDP-NAcMur-Peptides
TYPES - Compounds
COMMON-NAME - a DDP-N-acetylmuramoyl-pentapeptide
//
UNIQUE-ID - DI-N-ACETYL-BETA-D-GLUCOSAMINYL
TYPES - Compounds
COMMON-NAME - <i>N</i>-acetyl-&beta;-D-glucosaminyl-1,2-&alpha;-D-mannosyl-1,3-(<i>N</i>-acetyl-&beta;-D-glucosaminyl-1,2-&alpha;-D-mannosyl-1,6)-&beta;-D-mannosyl-1,4-<i>N</i>-acetyl-&beta;-D-glucosaminyl-R
COMMENT - R represents the remainder of the <i>N</i>-linked oligosaccharide in the glycoprotein acceptor.
//
UNIQUE-ID - DIACYLGLYCEROL-PYROPHOSPHATE
TYPES - Compounds
COMMON-NAME - a 1,2-diacyl-<i>sn</i>-glycerol 3-diphosphate
SYNONYMS - DGPP
SYNONYMS - a diacylglycerol pyrophosphate
SYNONYMS - a 1,2-diacylglycerol 3-diphosphate
SYNONYMS - a diacylglycerol 3-diphosphate
//
UNIQUE-ID - DICARBOXYLIC-ACID-MONOAMIDES
TYPES - Compounds
COMMON-NAME - a monoamide of a dicarboxylate
SYNONYMS - monoamide of a dicarboxylic acid
//
UNIQUE-ID - DIOH-ISOVALERATE
TYPES - Compounds
COMMON-NAME - 2,3-dihydroxy-3-methylbutanoate
SYNONYMS - 2,3-dihydroxy-isovalerate
SYNONYMS - &alpha;,&beta;-dihydroxy-isovalerate
//
UNIQUE-ID - DIPHOSPHO-1D-MYO-INOSITOL-TETRAKISPHOSPH
TYPES - Compounds
COMMON-NAME - a diphospho-1D-myo-inositol tetrakisphosphate
COMMENT - Please note that the exact location of the &beta;-phosphate has not been determined yet. This structure is provided for illustration purpose.
//
UNIQUE-ID - DL-3-HYDROXYASPARTATE
TYPES - Compounds
COMMON-NAME - 3-hydroxyaspartate
COMMENT - 3-hydroxyaspartate has two chiral centers, and therefore four stereoisomers, i.e., |FRAME: CPD-12738|,
/|FRAME: THREO-3-HYDROXY-L-ASPARTATE|, |FRAME: CPD-12739|, and |FRAME: CPD-655|.
/
/3-Hydroxyaspartate and its derivatives have attracted attention because they are competitive blockers of the excitatory glutamate/aspartate transporters of the mammalian nervous system |CITS: [ 864464][9252337][11677257]|.
//
UNIQUE-ID - DL-Phospholactate
TYPES - Compounds
COMMON-NAME - phospholactate
SYNONYMS - DL-phospholactate
//
UNIQUE-ID - DL-Phosphomalate
TYPES - Compounds
COMMON-NAME - (<i>RS</i>)-phosphomalate
SYNONYMS - DL-P-malate
SYNONYMS - DL-phosphomalate
//
UNIQUE-ID - DNA-Cleaved-Recognition-Site
TYPES - Compounds
COMMON-NAME - DNA Cleaved at Recognition Site
//
UNIQUE-ID - DNA-With-Recognition-Site
TYPES - Compounds
COMMON-NAME - DNA containing a recognition site
//
UNIQUE-ID - DOLICHOL
TYPES - Compounds
COMMON-NAME - a dolichol
COMMENT - |FRAME: DOLICHOL "Dolichol"| is the name given to a family of long-chain polyprenols that are made up of varying numbers of isoprene units terminating in an &alpha;-saturated isoprenoid group, containing an alcohol functional group |CITS: [11442630]|.  |FRAME: DOLICHOL "Dolichols"| are found only in eukaryotes. The length of dolichol molecules varies within a range in a species, and the range varies among species (reviewed in |CITS: [9878760]|).  A C<sub>80</sub> dolichol with 16 isoprenoid units is shown is this structure.
/
/Dolichols are the major lipid component (14% by mass) of human substantia nigra |FRAME: CPD-12419| |CITS: [15686500]|.
//
UNIQUE-ID - DOLICHOLP
TYPES - Compounds
COMMON-NAME - a dolichyl phosphate
COMMENT - |FRAME: DOLICHOL "Dolichol"| is the name given to a family of long-chain polyprenols with a saturated &alpha;-isoprenoid unit |CITS: [11442630]|.  The length of dolichol molecules varies within a range in a species, and the range varies among species (reviewed in |CITS: [9878760]|).  A C<sub>80</sub> dolichol with 16 isoprenoid units is shown is this structure.
/
/|FRAME: DOLICHOLP "Dolichyl phosphate"| acts as the carrier in the assembly of pyrophosphate-linked oligosaccharides, and is also the acceptor in the synthesis of the sugar donors |FRAME: CPD-171| and |FRAME: CPD-166| from GDP-Man and UDP-Glc, respectively.
/
/Click on the "dolichol" group in the structure to see the full structure.
SYNONYMS - a a dolichol-phosphate
SYNONYMS - a dolychol phosphate
SYNONYMS - a dolichyl phosphate
SYNONYMS - a dolichol phosphate
SYNONYMS - a dolichyl monophosphate
SYNONYMS - a dolichol monophosphate
//
UNIQUE-ID - Deacetylated-Peptidoglycan
TYPES - Compounds
COMMON-NAME - a deacetylated peptidoglycan
//
UNIQUE-ID - Dermatan-NAcGal-6-sulfates
TYPES - Compounds
COMMON-NAME - [dermatan]-6-<i>O</i>-sulfo-<i>N</i>-acetylgalactosamine
COMMENT - |FRAME: Dermatan-Sulfate "Dermatan sulfate"| is a glycosaminoglycan found mostly in skin but also in blood vessels, the heart valves, tendons, and the lungs.
/
/Dermatan sulfate is composed of repeating disaccharide units composed of a hexose sugar and a hexuronic acid, many of which sulfated.
/The most common disaccharide unit in dermatan sulfate is composed of |FRAME: CPD-12515| and |FRAME:CPD-12557| (many are sulfated) linked by &beta;(1 -> 3) linkages.
/
/This compound stand for |FRAME:CPD-12557| sulfated at the 6' position within the context of |FRAME: Dermatan-Sulfate|.
SYNONYMS - [dermatan]-<i>N</i>-acetyl-galactosamine 6'-sulfate
//
UNIQUE-ID - Dihydrofurano-Derivatives
TYPES - Compounds
COMMON-NAME - a dihydrofurano derivative
//
UNIQUE-ID - Dioxindole-3-Acetyl-3-O-hexoses
TYPES - Compounds
COMMON-NAME - a dioxindole-3-acetyl-3-O-hexose
COMMENT - This compound is present in the flavedo (epicarp) of oranges (|FRAME: TAX-2711|) fed with radiolabeled
/|FRAME:INDOLE_ACETATE_AUXIN|, |FRAME: DIOXINDOLE-3-ACETATE|
/or |FRAME: 2-OXINDOLE-3-ACETIC-ACID| |CITS: [11382233]|. There is strong evidence that the hexose
/present in orange is glucose (see: |FRAME: CPD-9642|) but, galactose, mannose, and lactose cannot be conclusively excluded
/|CITS: [11382233]|.
/
SYNONYMS - 3-(-O-hexosyl)-dioxindole-3-acetate
SYNONYMS - DiOxIAA-hexose
SYNONYMS - 2-oxindole-3-acetyl-3-O-hexose
//
UNIQUE-ID - Dyes
TYPES - Compounds
COMMON-NAME - a dye
//
UNIQUE-ID - EPITHIONITRILES
TYPES - Compounds
COMMON-NAME - an epithionitrile
//
UNIQUE-ID - Enones
TYPES - Compounds
COMMON-NAME - an enone
COMMENT - An &alpha;,&beta;-unsaturated ketone in which the C=O aldehydic bond is conjugated to a carbon-carbon (C=C) double bond one carbon away from the aldehydic bond. In the structure depicted here, the R4 group cannot be a hydrogen.
//
UNIQUE-ID - GALACTOSYL-BETA-GALACTOSAMINYL-R
TYPES - Compounds
COMMON-NAME - &beta;-D-galactosyl-1,3-(<i>N</i>-acetyl-D-glucosaminyl-1,6)-<i>N</i>-acetyl-D-galactosaminyl-R
SYNONYMS - &beta;-D-galactosyl-1,3-(<i>N</i>-acetyl-&beta;-D-glucosaminyl-1,6)-<i>N</i>-acetyl-D-galactosaminyl-R
SYNONYMS - &beta;-D-galactosyl-1,3-(<i>N</i>-acetyl-&beta;-D-glucosaminyl-1,6)-<i>N</i>-acetyl-D-galactosaminyl-[glycoprotein]
//
UNIQUE-ID - GLUCOSAMINYL-13-N-ETCETERA-GALACTOSAMINY
TYPES - Compounds
COMMON-NAME - <i>N</i>-acetyl-&beta;-D-glucosaminyl-1,3-<i>N</i>-acetyl-D-galactosaminyl-[glycoprotein]
SYNONYMS - <i>N</i>-acetyl-&beta;-D-glucosaminyl-1,3-<i>N</i>-acetyl-D-galactosaminyl-R
//
UNIQUE-ID - GLUCOSAMINYL-14-ETCETERA-MANNOSYL-R
TYPES - Compounds
COMMON-NAME - <i>N</i>-acetyl-&beta;-D-glucosaminyl-1,4-(<i>N</i>-acetyl-D-glucosaminyl-1,2)-&alpha;-D-mannosyl-1,3-(&beta;-<i>N</i>-acetyl-D-glucosaminyl-1,2-&alpha;-D-mannosyl-1,6)-&beta;-D-mannosyl-R
COMMENT - R represents the remainder of the <i>N</i>-linked oligosaccharide in the glycoprotein acceptor.
//
UNIQUE-ID - GLUCOSAMINYL-16-ETCETERA-GALACTOSAMINYL-
TYPES - Compounds
COMMON-NAME - <i>N</i>-acetyl-&beta;-D-glucosaminyl-1,6-(<i>N</i>-acetyl-&beta;-D-glucosaminyl-1,3)-<i>N</i>-acetyl-D-galactosaminyl-[glycoprotein]
SYNONYMS - <i>N</i>-acetyl-&beta;-D-glucosaminyl-1,6-(<i>N</i>-acetyl-&beta;-D-glucosaminyl-1,3)-<i>N</i>-acetyl-D-galactosaminyl-R
//
UNIQUE-ID - GLUCOSAMINYL-ETCETERA-MANNOSYL-R
TYPES - Compounds
COMMON-NAME - (<i>N</i>-acetyl-&beta;-D-glucosaminyl-1,2)-&alpha;-D-mannosyl-1,3-(&beta;-<i>N</i>-acetyl-D-glucosaminyl-1,2-&alpha;-D-mannosyl-1,6)-&beta;-D-mannosyl-R
COMMENT - R represents the remainder of the <i>N</i>-linked oligosaccharide in the glycoprotein acceptor.
//
UNIQUE-ID - GLUCURONOXYLAN-4-O-METHYL-D-GLUCURONATE
TYPES - Compounds
COMMON-NAME - [glucuronoxylan] 4-<i>O</i>-methyl-D-glucuronate
//
UNIQUE-ID - GLUCURONOXYLAN-D-GLUCURONATE
TYPES - Compounds
COMMON-NAME - [glucuronoxylan] D-glucuronate
//
UNIQUE-ID - Galactosyl-fucosyl-galactosyl-R
TYPES - Compounds
COMMON-NAME - a galactosyl-(1->3)-[&alpha;-L-fucosyl(1->2)]-D-galactosyl-R
//
UNIQUE-ID - Gamma-Glutamylated-Glutamyl-acceptors
TYPES - Compounds
COMMON-NAME - a &gamma;-glutamylated glutamyl acceptor
//
UNIQUE-ID - Glycerates
TYPES - Compounds
COMMON-NAME - a glycerate
SYNONYMS - glyceric acid
//
UNIQUE-ID - Glycolipids
TYPES - Compounds
COMMON-NAME - a glycolipid
COMMENT - This class includes molecules that are composed of a lipid joined by a glycosidic linkage to a carbohydrate moiety.
//
UNIQUE-ID - Guanido-Compounds
TYPES - Compounds
COMMON-NAME - a guanido compound
//
UNIQUE-ID - HEPARIN-GLUCOSAMINE
TYPES - Compounds
COMMON-NAME - [heparan sulfate]-&alpha;-D-glucosamine
COMMENT - |FRAME: Heparan-Sulfate "Heparan sulfate"| consists of a variably sulfated repeating disaccharide unit which is composed of a hexuronic acid and a hexosamine.
/The most common repeating unit, which makes up around 50% of the total disaccharide units in heparan sulfate, is composed of |FRAME: CPD-12521| linked to |FRAME: CPD-12541|.
/
/This compound stand for |FRAME: CPD-12538| (not-sulfated) within the context of |FRAME: Heparan-Sulfate|, and not at the terminal non-reducing end..
SYNONYMS - a heparin glucosamine
SYNONYMS - [heparan sulfate]-glucosamine
//
UNIQUE-ID - HYDROXYMETHYLCEPH-3-EM-4-CARBOXYLATE
TYPES - Compounds
COMMON-NAME - a 3-hydroxymethyl ceph-3-em-4-carboxylate
//
UNIQUE-ID - Haloacetates
TYPES - Compounds
COMMON-NAME - a haloacetate
//
UNIQUE-ID - Heparan-Glc-N-3-6-trisulfate
TYPES - Compounds
COMMON-NAME - [heparan sulfate]-&alpha;-D-<i>N</i>-sulfoglucosamine-3,6-<i>O</i>-bissulfate
COMMENT - |FRAME: Heparan-Sulfate "Heparan sulfate"| consists of a variably sulfated repeating disaccharide unit which is composed of a hexuronic acid and a hexosamine.
/The most common repeating unit, which makes up around 50% of the total disaccharide units in heparan sulfate, is composed of |FRAME: CPD-12521| linked to |FRAME: CPD-12541|.
/
/This compound stand for |FRAME: CPD-12538| sulfated at  the 3' position, the 6' position and the <i>N</i> position within the context of |FRAME: Heparan-Sulfate|.
SYNONYMS - a heparin-3-<i>O</i>,6-<i>O</i>-disulfated, <i>N</i>-sulfated glucosamine
SYNONYMS - [heparan sulfate]-2-<i>N</i>,3,6-<i>O</i>-trisulfo-&alpha;-D-glucosamine
//
UNIQUE-ID - Heparan-GlcN-6-N-bisulfate
TYPES - Compounds
COMMON-NAME - [heparan sulfate]-&alpha;-D-<i>N</i>-sulfoglucosamine-6-<i>O</i>-sulfate
COMMENT - |FRAME: Heparan-Sulfate "Heparan sulfate"| consists of a variably sulfated repeating disaccharide unit which is composed of a hexuronic acid and a hexosamine.
/The most common repeating unit, which makes up around 50% of the total disaccharide units in heparan sulfate, is composed of |FRAME: CPD-12521| linked to |FRAME: CPD-12541|.
/
/This compound stand for |FRAME: CPD-12538| sulfated at both the 6' position and the <i>N</i> position (|FRAME: N6-O-disulfo-D-glucosamine|) within the context of |FRAME: Heparan-Sulfate|.
SYNONYMS - a heparin-6-<i>O</i>-sulfated, <i>N</i>-sulfated glucosamine
SYNONYMS - [heparan sulfate]-2-<i>N</i>,6-<i>O</i>-disulfo-&alpha;-D-glucosamine
//
UNIQUE-ID - Heparan-NAc-Glc-6S
TYPES - Compounds
COMMON-NAME - [heparan sulfate]-&alpha;-<i>N</i>-acetyl-D-glucosamine-6-<i>O</i>-sulfate
COMMENT - |FRAME: Heparan-Sulfate "Heparan sulfate"| consists of a variably sulfated repeating disaccharide unit which is composed of a hexuronic acid and a hexosamine.
/The most common repeating unit, which makes up around 50% of the total disaccharide units in heparan sulfate, is composed of |FRAME: CPD-12521| linked to |FRAME: CPD-12541|.
/
/This compound stand for |FRAME: CPD-12541| sulfated at the C6 position within the context of |FRAME: Heparan-Sulfate|, and not at the terminal non-reducing end..
SYNONYMS - a heparin <i>N</i>-acetyl-glucosamine-6-<i>O</i>-sulfate
SYNONYMS - [heparan sulfate]-6-<i>O</i>-sulfate
//
UNIQUE-ID - Heparan-sulfate-3-N-disulfate
TYPES - Compounds
COMMON-NAME - [heparan sulfate]-&alpha;-D-<i>N</i>-sulfoglucosamine-3-<i>O</i>-sulfate
COMMENT - |FRAME: Heparan-Sulfate "Heparan sulfate"| consists of a variably sulfated repeating disaccharide unit which is composed of a hexuronic acid and a hexosamine.
/The most common repeating unit, which makes up around 50% of the total disaccharide units in heparan sulfate, is composed of |FRAME: CPD-12521| linked to |FRAME: CPD-12541|.
/
/This compound stand for |FRAME: CPD-12538| sulfated at both the 3' position and the <i>N</i> position (|FRAME:CPD-12545|) within the context of |FRAME: Heparan-Sulfate|.
SYNONYMS - a heparin-3-<i>O</i>-sulfated, <i>N</i>-sulfated glucosamine
SYNONYMS - [heparan sulfate]-2-<i>N</i>,3-<i>O</i>-disulfo-&alpha;-D-glucosamine
//
UNIQUE-ID - Heparan-sulfate-D-GlcNS
TYPES - Compounds
COMMON-NAME - [heparan sulfate]-&alpha;-D-<i>N</i>-sulfoglucosamine
COMMENT - |FRAME: Heparan-Sulfate "Heparan sulfate"| consists of a variably sulfated repeating disaccharide unit which is composed of a hexuronic acid and a hexosamine.
/The most common repeating unit, which makes up around 50% of the total disaccharide units in heparan sulfate, is composed of |FRAME: CPD-12521| linked to |FRAME: CPD-12541|.
/
/This compound stand for |FRAME: CPD-12532| within the context of |FRAME: Heparan-Sulfate|, and not at the terminal non-reducing end..
SYNONYMS - a [heparan sulfate]-<i>N</i>-sulfoglucosamine
SYNONYMS - a heparin &alpha;-D-<i>N</i>-sulfoglucosamine
SYNONYMS - [heparan sulfate]-GlcNS
//
UNIQUE-ID - Heparan-sulfate-D-glucosaminides
TYPES - Compounds
COMMON-NAME - &alpha;-D-glucosaminide-[heparan sulfate]
COMMENT - This compounds describes an |FRAME: CPD-12538| residue located at the non-reducing end of |FRAME: Heparan-Sulfate|.
//
UNIQUE-ID - Heparan-sulfate-GlcA2S
TYPES - Compounds
COMMON-NAME - [heparan-sulfate]-2-<i>O</i>-sulfo-&beta;-D-glucuronate
COMMENT - |FRAME: Heparan-Sulfate "Heparan sulfate"| consists of a variably sulfated repeating disaccharide unit which is composed of a hexuronic acid and a hexosamine.
/The most common repeating unit, which makes up around 50% of the total disaccharide units in heparan sulfate, is composed of |FRAME: CPD-12521| linked to |FRAME: CPD-12541|.
/
/This compound stand for |FRAME: CPD-12527| within the context of |FRAME: Heparan-Sulfate|.
SYNONYMS - heparosan-2-<i>O</i>-sulfo-&beta;-D-glucuronate
//
UNIQUE-ID - Heparan-sulfate-GlcN6S
TYPES - Compounds
COMMON-NAME - [heparan sulfate]-&alpha;-D-glucosamine-6-<i>O</i>-sulfate
COMMENT - |FRAME: Heparan-Sulfate "Heparan sulfate"| consists of a variably sulfated repeating disaccharide unit which is composed of a hexuronic acid and a hexosamine.
/The most common repeating unit, which makes up around 50% of the total disaccharide units in heparan sulfate, is composed of |FRAME: CPD-12521| linked to |FRAME: CPD-12541|.
/
/This compound stand for |FRAME: CPD-12544| within the context of |FRAME: Heparan-Sulfate|, and not at the terminal non-reducing end..
SYNONYMS - a heparin glucosamine-6-<i>O</i>-sulfate
SYNONYMS - [heparan sulfate]-6-<i>O</i>-sulfate
//
UNIQUE-ID - Heparan-sulfate-L-IdoA-2S
TYPES - Compounds
COMMON-NAME - [heparan-sulfate]-2-<i>O</i>-sulfo-&alpha;-L-iduronate
COMMENT - |FRAME: Heparan-Sulfate "Heparan sulfate"| consists of a variably sulfated repeating disaccharide unit which is composed of a hexuronic acid and a hexosamine.
/The most common repeating unit, which makes up around 50% of the total disaccharide units in heparan sulfate, is composed of |FRAME: CPD-12521| linked to |FRAME: CPD-12541|.
/
/This compound stand for |FRAME: CPD-12518| within the context of |FRAME: Heparan-Sulfate|.
SYNONYMS - heparosan-2-<i>O</i>-sulfo-&alpha;-L-iduronate
//
UNIQUE-ID - Heparan-sulfate-L-iduronate
TYPES - Compounds
COMMON-NAME - [heparan-sulfate]-&alpha;-L-iduronate
SYNONYMS - heparosan-<i>N</i>-sulfate L-iduronate
SYNONYMS - [heparosan-<i>N</i>-sulfate]-L-iduronate
//
UNIQUE-ID - Hexadecenoates
TYPES - Compounds
COMMON-NAME - a hexadecenoates
//
UNIQUE-ID - Hyaluronan-NAc-glucosaminide
TYPES - Compounds
COMMON-NAME - <i>N</i>-acetyl-&alpha;-D-glucosaminide-[hyaluronan]
COMMENT - This compounds describes an |FRAME: CPD-12541| residue located at the non-reducing end of |FRAME: Hyaluronan|.
SYNONYMS - N-acetyl-&alpha;-D-glucosaminyl-(1->4)-&beta;-D-glucuronosyl-[hyaluronan]
SYNONYMS - <i>N</i>-acetyl-a-D-glucosaminide-[hyaluronan]
//
UNIQUE-ID - INDOLE-3-ACETYL-POLYPEPTIDE
TYPES - Compounds
COMMON-NAME - an indole-3-acetyl-polypeptide
//
UNIQUE-ID - ISOTHIOCYANATES
TYPES - Compounds
COMMON-NAME - an isothiocyanate
//
UNIQUE-ID - Indolocarbazoles
TYPES - Compounds
COMMON-NAME - an indolocarbazole alkaloid
//
UNIQUE-ID - Ions
TYPES - Compounds
COMMON-NAME - an ion
//
UNIQUE-ID - Keratan-galactose
TYPES - Compounds
COMMON-NAME - [keratan]-galactose
COMMENT - |FRAME: KERATAN-6-SULFATE "Keratan sulfate"| is a glycosaminoglycan found mostly in the cornea, cartilage, and bone.
/
/It is a linear polymer that consists of a repeating disaccharide  unit. The basic repeating disaccharide unit consists of |FRAME: GALACTOSE| and |FRAME: N-ACETYL-D-GLUCOSAMINE|, either of which can be sulfated at carbon position 6.
/
/This compound stand for |FRAME: CPD-3604| (non-sulfated) within the context of |FRAME: KERATAN-6-SULFATE|.
//
UNIQUE-ID - L-2-AMINO-ACID
TYPES - Compounds
COMMON-NAME - an L-2-amino-acid
SYNONYMS - an L-Amino acid
//
UNIQUE-ID - Long-Chain-Esters
TYPES - Compounds
COMMON-NAME - a long-chain ester
//
UNIQUE-ID - Luciferins
TYPES - Compounds
COMMON-NAME - a luciferin
//
UNIQUE-ID - MALTOOLIGOSYLTREHALOSE
TYPES - Compounds
COMMON-NAME - a maltooligosyl-trehalose
SYNONYMS - 1-&alpha;-D-{(1,4)-&alpha;-D-glucosyl}<sub>(n-1)</sub>-&alpha;-D-glucopyranoside
//
UNIQUE-ID - MANDELONITRILE
TYPES - Compounds
COMMON-NAME - mandelonitrile
//
UNIQUE-ID - MANNOSYL-ETCETERA-MANNOSYL-R
TYPES - Compounds
COMMON-NAME - &alpha;-D-mannosyl-1,6-(<i>N</i>-acetyl-&beta;-D-glucosaminyl-1,2-&alpha;-D-mannosyl-1,3)-&beta;-D-mannosyl-[glycoprotein]
COMMENT - R represents the remainder of the <i>N</i>-linked oligosaccharide in the glycoprotein acceptor.
SYNONYMS - &alpha;-D-mannosyl-1,6-(<i>N</i>-acetyl-&beta;-D-glucosaminyl-1,2-&alpha;-D-mannosyl-1,3)-&beta;-D-mannosyl-R
//
UNIQUE-ID - MELANIN
TYPES - Compounds
COMMON-NAME - melanin
COMMENT - Melanin is a broad class of compounds derived from |FRAME: TYR| and found in plants, animals, and protists.
/Melanins are excellent photoprotectants due to their photochemical properties. They absorbs UV-radiation and transforms the energy into heat with minimal production of free radicals.
/Common forms of animal melanins include eumelanin (the most abundant melanin in humans), pheomelanin (responsible for red hair) and neuromelanin (found in the brain). Melanins are often used for defense against different types of stresss.
//
UNIQUE-ID - MONO-BETA-D-GALACTOSYLACYLGLYCEROL
TYPES - Compounds
COMMON-NAME - a mono-&beta;-D-galactosylacylglycerol
//
UNIQUE-ID - Macrocycles
TYPES - Compounds
COMMON-NAME - a macrocycle
COMMENT - A macrocycle is a cyclic macromolecule or a macromolecular cyclic portion of a molecule.
//
UNIQUE-ID - Mannosyl3-N-acetyl-glucosamine2-R
TYPES - Compounds
COMMON-NAME - a (mannosyl)<sub>3</sub>-(<i>N</i>-acetylglucosaminyl)-R
SYNONYMS - Man<sub>3</sub>GlcNAc-R
//
UNIQUE-ID - Mannosyl5-N-acetyl-glucosamine2-R
TYPES - Compounds
COMMON-NAME - a (mannosyl)<sub>5</sub>-(<i>N</i>-acetylglucosaminyl)-R
SYNONYMS - Man<sub>5</sub>GlcNAc-R
//
UNIQUE-ID - Mannosyl8-Nacetylglucosaminyl2
TYPES - Compounds
COMMON-NAME - a (mannosyl)<sub>8</sub>-(<i>N</i>-acetylglucosaminyl)<sub>2</sub>
SYNONYMS - an {&alpha;-D-mannosyl-(1->2)-&alpha;-D-mannosyl-(1->2)-&alpha;-D-mannosyl-(1->3)-[&alpha;-D-mannosyl-(1->2)-&alpha;-D-mannosyl-(1->3)-[&alpha;-D-mannosyl-(1,6)]-&alpha;-D-mannosyl-(1,6)]-&beta;-D-mannosyl-(1->4)-<i>N</i>-acetyl-&beta;-D-glucosaminyl-(1->4)-<i>N</i>-acetyl-D-glucosaminyl}
SYNONYMS - {&alpha;-D-mannosyl-(1->2)-&alpha;-D-mannosyl-(1->2)-&alpha;-D-mannosyl-(1->3)-[&alpha;-D-mannosyl-(1->2)-&alpha;-D-mannosyl-(1->3)-[&alpha;-D-mannosyl-(1,6)]-&alpha;-D-mannosyl-(1,6)]-&beta;-D-mannosyl-(1->4)-<i>N</i>-acetyl-&beta;-D-glucosaminyl-(1->4)-<i>N</i>-acetyl-D-glucosaminyl}
//
UNIQUE-ID - Mannosyl9-Nacetylglucosaminyl2
TYPES - Compounds
COMMON-NAME - a (mannosyl)<sub>9</sub>-(<i>N</i>-acetylglucosaminyl)<sub>2</sub>
SYNONYMS - an {&alpha;-D-mannosyl-(1->2)-&alpha;-D-mannosyl-(1->2)-&alpha;-D-mannosyl-(1->3)-[&alpha;-D-mannosyl-(1->2)-&alpha;-D-mannosyl-(1->3)-[&alpha;-D-mannosyl-(1->2)-&alpha;-D-mannosyl-(1,6)]-&alpha;-D-mannosyl-(1,6)]-&beta;-D-mannosyl-(1->4)-<i>N</i>-acetyl-&beta;-D-glucosaminyl-(1->4)-<i>N</i>-acetyl-D-glucosaminyl}
SYNONYMS - {&alpha;-D-mannosyl-(1->2)-&alpha;-D-mannosyl-(1->2)-&alpha;-D-mannosyl-(1->3)-[&alpha;-D-mannosyl-(1->2)-&alpha;-D-mannosyl-(1->3)-[&alpha;-D-mannosyl-(1->2)-&alpha;-D-mannosyl-(1,6)]-&alpha;-D-mannosyl-(1,6)]-&beta;-D-mannosyl-(1->4)-<i>N</i>-acetyl-&beta;-D-glucosaminyl-(1->4)-<i>N</i>-acetyl-D-glucosaminyl}
//
UNIQUE-ID - Mycothiol-mycoredoxin-mixed-disulfides
TYPES - Compounds
COMMON-NAME - a mycothiol-mycoredoxin mixed disulfide
//
UNIQUE-ID - N-ACETYL-BETA-D-GLUCOSAMINYL-13-ETCETERA
TYPES - Compounds
COMMON-NAME - <i>N</i>-acetyl-&beta;-D-glucosaminyl-1,3-&beta;-D-galactosyl-1,4-<i>N</i>-acetyl-D-glucosaminyl-[glycoprotein]
SYNONYMS - <i>N</i>-acetyl-&beta;-D-glucosaminyl-1,3-&beta;-D-galactosyl-1,4-<i>N</i>-acetyl-D-glucosaminyl-R
//
UNIQUE-ID - N-ACETYL-BETA-D-GLUCOSAMINYL-16-ETCETERA
TYPES - Compounds
COMMON-NAME - <i>N</i>-acetyl-&beta;-D-glucosaminyl-1,6-&beta;-D-galactosyl-1,4-<i>N</i>-acetyl-D-glucosaminyl-[glycoprotein]
SYNONYMS - <i>N</i>-acetyl-&beta;-D-glucosaminyl-1,6-&beta;-D-galactosyl-1,4-<i>N</i>-acetyl-D-glucosaminyl-R
//
UNIQUE-ID - N-ACETYL-BETA-D-GLUCOSAMINYL-ETCETERA-MA
TYPES - Compounds
COMMON-NAME - 2,4,6-tris(<i>N</i>-acetyl-&beta;-D-glucosaminyl)-&alpha;-D-mannosyl-[glycoprotein]
SYNONYMS - 2,4,6-tris(<i>N</i>-acetyl-&beta;-D-glucosaminyl)-&alpha;-D-mannosyl-R
//
UNIQUE-ID - N-ACETYL-BETA-ETCETERA-MANNOSYL-R
TYPES - Compounds
COMMON-NAME - <i>N</i>-acetyl-&beta;-D-glucosaminyl-1,6-&beta;-D-(<i>N</i>-acetyl-B-glucosaminyl-1,2)-&beta;-D-mannosyl-[glycoprotein]
SYNONYMS - <i>N</i>-acetyl-&beta;-D-glucosaminyl-1,6-&beta;-D-(<i>N</i>-acetyl-B-glucosaminyl-1,2)-&beta;-D-mannosyl-R
//
UNIQUE-ID - N-ACETYL-D-GALACTOSAMINYL-POLYPEPTIDE
TYPES - Compounds
COMMON-NAME - <i>N</i>-acetyl-D-galactosaminyl-polypeptide
//
UNIQUE-ID - N-ACETYL-D-GLUCOSAMINYL-13-BETA-D-GALAC
TYPES - Compounds
COMMON-NAME - <i>N</i>-acetyl-D-glucosaminyl-1,3-&beta;-D-galactosyl-1,4-<i>N</i>-acetyl-&beta;-D-glucosaminyl-1,3-&beta;-D-galactosyl-1,4-&beta;-D-glucosyceramide
//
UNIQUE-ID - N-ACETYL-ETCETERA-GALACTOSAMINYL-R
TYPES - Compounds
COMMON-NAME - <i>N</i>-acetyl-&beta;-D-glucosaminyl-1,3-&beta;-D-galactosyl-1,3-(<i>N</i>-acetyl-&beta;-D-glucosaminyl-1,6)-<i>N</i>-acetyl-D-galactosaminyl-[glycoprotein]
SYNONYMS - <i>N</i>-acetyl-&beta;-D-glucosaminyl-1,3-&beta;-D-galactosyl-1,3-(<i>N</i>-acetyl-&beta;-D-glucosaminyl-1,6)-<i>N</i>-acetyl-D-galactosaminyl-R
//
UNIQUE-ID - N-ACETYL-ETCETERA-LIPOPOLYSACCHARIDE
TYPES - Compounds
COMMON-NAME - a <i>N</i>-acetyl-D-glucosaminyl-lipopolysaccharide
//
UNIQUE-ID - N-ACETYLNEURAMINATE-GLYCOSIDES
TYPES - Compounds
COMMON-NAME - an <i>N</i>-acetylneuraminate glycoside
//
UNIQUE-ID - N-ACYL-D-AMINO-ACID
TYPES - Compounds
COMMON-NAME - an <i>N</i>-acyl-D-amino acid
//
UNIQUE-ID - N-ACYL-D-ASPARTATE
TYPES - Compounds
COMMON-NAME - an <i>N</i>-acyl-D-aspartate
//
UNIQUE-ID - N-Malonyl-L-Cysteine-S-Conjugate
TYPES - Compounds
COMMON-NAME - an N-malonyl-L-cysteine-S-conjugate
//
UNIQUE-ID - N-acetyl-a-D-glucosaminyl-glycoproteins
TYPES - Compounds
COMMON-NAME - <i>N</i>-acetyl-&alpha;-D-glucosaminyl-[glycoprotein]
SYNONYMS - <i>N</i>-acetyl-&alpha;-D-glucosaminyl-glycopeptide
//
UNIQUE-ID - N5-ACYL-L-ORNITHINE-ESTER
TYPES - Compounds
COMMON-NAME - an <i>N</i><sup>5</sup>-acyl-L-ornithine-ester
//
UNIQUE-ID - NAc-glucosaminyl-b-D-mannosyl-R
TYPES - Compounds
COMMON-NAME - 4-(<i>N</i>-acetyl-&beta;-D-glucosaminyl)-&beta;-D-mannosyl-[glycoprotein]
COMMENT - R represents the remainder of the <i>N</i>-linked oligosaccharide in the glycoprotein acceptor.
SYNONYMS - 4-(<i>N</i>-acetyl-&beta;-D-glucosaminyl)-&beta;-D-mannosyl-R
//
UNIQUE-ID - NN-DIACETYLCHITOBIOSYLDIPHOSPHODOLICHO
TYPES - Compounds
COMMON-NAME - an (<i>N</i>-acetylglucosaminyl)<sub>2</sub>-diphosphodolichol
COMMENT - |FRAME: DOLICHOL "Dolichol"| is the name given to a family of long-chain polyprenols with a saturated &alpha;-isoprenoid unit |CITS: [11442630]|.  The length of dolichol molecules varies within a range in a species, and the range varies among species (reviewed in |CITS: [9878760]|).  
/
/Click on "dolichol-group" to see its structure, a C<sub>80</sub> dolichol with 16 isoprenoid units is shown is this example.
SYNONYMS - an {<i>N</i>-acetyl-&beta;-D-glucosaminyl-(1->4)-<i>N</i>-acetyl-D-glucosaminyl}diphosphodolichol
SYNONYMS - an N,N'-diacetylchitobiosyldiphosphodolichol
SYNONYMS - a chitobiosyldiphosphodolichol
SYNONYMS - chitobiosyldiphosphodolichol
SYNONYMS - N,N'-diacetylchitobiosyldiphosphodolichol
SYNONYMS - {<i>N</i>-acetyl-&beta;-D-glucosaminyl-(1->4)-<i>N</i>-acetyl-D-glucosaminyl}diphosphodolichol
//
UNIQUE-ID - Nitroalkanes
TYPES - Compounds
COMMON-NAME - a nitroalkane
//
UNIQUE-ID - Non-Metabolic-Compounds
TYPES - Compounds
COMMON-NAME - a non-metabolic compound
//
UNIQUE-ID - Nonionic-Detergents
TYPES - Compounds
COMMON-NAME - a nonionic detergent
COMMENT - Nonionic or Neutral detergents don't have any ionic groups. They are used in dishwashing liquids.
//
UNIQUE-ID - O-acylpseudotropines
TYPES - Compounds
COMMON-NAME - an <i>O</i>-acylpseudotropine
//
UNIQUE-ID - O-acyltropines
TYPES - Compounds
COMMON-NAME - an <i>O</i>-acyltropine
//
UNIQUE-ID - OLIGOPHOSPHATE
TYPES - Compounds
COMMON-NAME - an oligophosphate
//
UNIQUE-ID - OLIGOSACCHARIDE-DIPHOSPHODOLICHOL
TYPES - Compounds
COMMON-NAME - an oligosaccharide-diphosphodolichol
COMMENT - |FRAME: DOLICHOL "Dolichol"| is the name given to a family of long-chain polyprenols with a saturated &alpha;-isoprenoid unit |CITS: [11442630]|.  The length of dolichol molecules varies within a range in a species, and the range varies among species (reviewed in |CITS: [9878760]|).  
/
/Click on "dolichol-group" to see its structure, a C<sub>80</sub> dolichol with 16 isoprenoid units is shown is this example.
SYNONYMS - a (glucosyl)<sub>3</sub>-(mannosyl)<sub>9</sub>-(<i>N</i>-acetylglucosaminyl)<sub>2</sub>-diphosphodolichol
SYNONYMS - a dolichyl diphosphooligosaccharide
SYNONYMS - an {&alpha;-D-glucosyl-(1->2)-&alpha;-D-glucosyl-(1->3)-&alpha;-D-glucosyl-(1->3)-&alpha;-D-mannosyl-(1->2)-&alpha;-D-mannosyl-(1->2)-&alpha;-D-mannosyl-(1->3)-[&alpha;-D-mannosyl-(1->2)-&alpha;-D-mannosyl-(1->3)-[&alpha;-D-mannosyl-(1->2)-&alpha;-D-mannosyl-(1,6)]-&alpha;-D-mannosyl-(1,6)]-&beta;-D-mannosyl-(1->4)-<i>N</i>-acetyl-&beta;-D-glucosaminyl-(1->4)-<i>N</i>-acetyl-D-glucosaminyl}diphosphodolichol
SYNONYMS - a (glucosyl)<sub>3</sub>-(mannosyl)<sub>9</sub>-(<i>N</i>-acetylglucosaminyl)<sub>2</sub>-PP-Dol
SYNONYMS - (glucosyl)<sub>3</sub>-(mannosyl)<sub>9</sub>-(<i>N</i>-acetylglucosaminyl)<sub>2</sub>-PP-Dol
SYNONYMS - {&alpha;-D-glucosyl-(1->2)-&alpha;-D-glucosyl-(1->3)-&alpha;-D-glucosyl-(1->3)-&alpha;-D-mannosyl-(1->2)-&alpha;-D-mannosyl-(1->2)-&alpha;-D-mannosyl-(1->3)-[&alpha;-D-mannosyl-(1->2)-&alpha;-D-mannosyl-(1->3)-[&alpha;-D-mannosyl-(1->2)-&alpha;-D-mannosyl-(1,6)]-&alpha;-D-mannosyl-(1,6)]-&beta;-D-mannosyl-(1->4)-<i>N</i>-acetyl-&beta;-D-glucosaminyl-(1->4)-<i>N</i>-acetyl-D-glucosaminyl}diphosphodolichol
SYNONYMS - dolichyl diphosphooligosaccharide
SYNONYMS - (glucosyl)<sub>3</sub>-(mannosyl)<sub>9</sub>-(<i>N</i>-acetylglucosaminyl)<sub>2</sub>-diphosphodolichol
//
UNIQUE-ID - Organometallics
TYPES - Compounds
COMMON-NAME - an organometallic compound
//
UNIQUE-ID - Organophosphorus-Compounds
TYPES - Compounds
COMMON-NAME - an organophosphorus compound
//
UNIQUE-ID - Orthophosphoric-Monoesters
TYPES - Compounds
COMMON-NAME - a phosphate monoester
COMMENT - This compound class stands for generic and unspecified phosphate monoester compounds.
SYNONYMS - an orthophosphoric monoester
//
UNIQUE-ID - Oxidized-Polyvinyl-Alcohol
TYPES - Compounds
COMMON-NAME - oxidized polyvinyl alcohol
//
UNIQUE-ID - Oxygen-Substituted-Quinates
TYPES - Compounds
COMMON-NAME - a oxygen substituted quinate
//
UNIQUE-ID - PLASMENYLCHOLINE
TYPES - Compounds
COMMON-NAME - a plasmenylcholine
SYNONYMS - a choline plasmalogen
SYNONYMS - a 1-alkenyl-2-acylglycerophosphocholine
SYNONYMS - a 1-alkenyl-2-acyl-sn-glycero-3-phosphocholine
//
UNIQUE-ID - POLY-CIS-POLYPRENYL-DIPHOSPHATE
TYPES - Compounds
COMMON-NAME - a poly-<i>cis</i>-polyprenyldiphosphate
SYNONYMS - a poly-<i>cis</i>-polyprenyl diphophate<sub>(n)</sub>
//
UNIQUE-ID - POLYPEPTIDE
TYPES - Compounds
COMMON-NAME - a polypeptide
COMMENT - This compound class stands for generic and unspecified polypeptides, that can be modified by enzymes.
/Chemically, there is not any real difference compared to proteins.
//
UNIQUE-ID - POLYVINYL-ALCOHOL
TYPES - Compounds
COMMON-NAME - polyvinyl alcohol
COMMENT - |FRAME: POLYVINYL-ALCOHOL "Polyvinyl alcohol"| (PVA) is a water-soluble synthetic polymer that is used in paper and textile mills and in copolymers as a biodegradable segment.
SYNONYMS - hydroxyethylene
SYNONYMS - ethenol
SYNONYMS - alcotex 17F-H
SYNONYMS - PVA
//
UNIQUE-ID - PROCOLLAGEN-5-GALACTOSYLOXY-L-LYSINE
TYPES - Compounds
COMMON-NAME - a procollagen 5-(galactosyloxy)-L-lysine
SYNONYMS - 5-(D-galactosyloxy)-L-lysine-procollagen
SYNONYMS - procollagen 5-(D-galactosyloxy)-L-lysine
//
UNIQUE-ID - PROCOLLAGEN-5-HYDROXY-L-LYSINE
TYPES - Compounds
COMMON-NAME - a procollagen-5-hydroxy-L-lysine
SYNONYMS - procollagen 5-hydroxy-L-lysine
SYNONYMS - procollagen L-erythro-5-hydroxy-L-lysine
//
UNIQUE-ID - PROCOLLAGEN-L-LYSINE
TYPES - Compounds
COMMON-NAME - a procollagen-L-lysine
//
UNIQUE-ID - Phenolic-Donors
TYPES - Compounds
COMMON-NAME - a phenolic donor
//
UNIQUE-ID - Phenoxyl-rad-of-phenolic-donors
TYPES - Compounds
COMMON-NAME - a phenoxyl radical of a phenolic donor
//
UNIQUE-ID - Phenyl-Acetates
TYPES - Compounds
COMMON-NAME - a phenyl acetate
//
UNIQUE-ID - Phosphomannans
TYPES - Compounds
COMMON-NAME - a phosphomannan
SYNONYMS - phosphomannan backbone
//
UNIQUE-ID - Prostaglandins
TYPES - Compounds
COMMON-NAME - a prostaglandin
//
UNIQUE-ID - Pseudo-Compounds
TYPES - Compounds
COMMON-NAME - a pseudo compound
COMMENT - This compound class is a collection place for substrates that are ill-defined or may lack a structure for other reasons.
//
UNIQUE-ID - Pteroates
TYPES - Compounds
COMMON-NAME - a pteroate
COMMENT - Pteroates is not only the name given to a specific compund (see |FRAME: PTEROATE|) but also to a class of compounds that are based on the skeleton of |FRAME: PTEROATE|. When conjugated to a |FRAME: GLT| molecule,pteroates form |FRAME: All-Folates folates|.
//
UNIQUE-ID - Pyrimidodiazepines
TYPES - Compounds
COMMON-NAME - a pyrimidodiazepine
//
UNIQUE-ID - Pyrroles
TYPES - Compounds
COMMON-NAME - a pyrrole
COMMENT - Please note that there are several configurations for the structure of pyrrole, as shown in |FRAME: CPD-13300|, |FRAME: CPD-13301| and |FRAME: CPD-13302|. The structure given here is for illustration purposes only.
//
UNIQUE-ID - Pyrrolidine-Diones
TYPES - Compounds
COMMON-NAME - a pyrrolidine dione
//
UNIQUE-ID - R-OR-S-2-HYDROXYPROPYL-COM
TYPES - Compounds
COMMON-NAME - a 2-hydroxypropyl-CoM
//
UNIQUE-ID - S-2-Haloacids
TYPES - Compounds
COMMON-NAME - an (<i>S</i>)-2-haloacid
COMMENT - The R2 in this reaction represents a halogen.
//
UNIQUE-ID - S-3-HYDROXYACYL-N-ACYLTHIOETHANOLAMINE
TYPES - Compounds
COMMON-NAME - a <i>S</i>-3-hydroxyacyl-<i>N</i>-acylthioethanolamine
//
UNIQUE-ID - S-3-HYDROXYACYLHYDROLIPOATE
TYPES - Compounds
COMMON-NAME - a <i>S</i>-3-hydroxyacylhydrolipoate
//
UNIQUE-ID - S-Alkyl-L-Cysteine-S-Oxides
TYPES - Compounds
COMMON-NAME - an <i>S</i>-alkyl-L-cysteine S-oxide
//
UNIQUE-ID - S-Substituted-Glutamyl-Cysteine
TYPES - Compounds
COMMON-NAME - a [Glu-Cys]-S-conjugate
SYNONYMS - a glutamyl-cysteine-S-conjugate
//
UNIQUE-ID - S-Substituted-Glutathione
TYPES - Compounds
COMMON-NAME - a glutathione-toxin conjugate
SYNONYMS - S-substituted glutathione
SYNONYMS - R-S-G
//
UNIQUE-ID - SN-3-D-GALACTOSYL-SN-2-ACYLGLYCEROL
TYPES - Compounds
COMMON-NAME - an <i>sn</i>-3-D-galactosyl-<i>sn</i>-2-acylglycerol
SYNONYMS - a monogalactosyl-monoacylglycerol
//
UNIQUE-ID - NADHX
TYPES - Compounds
COMMON-NAME - NADHX
COMMENT - Studies in the 1950�s have shown that glyceraldehyde 3-phosphate dehydrogenase slowly catalyzes the formation of NADHX from NADH |CITS: [Rafter54]|. The equilibrium of this hydration reaction is in favor (100/1) of the hydrated form |CITS: [3061454]|, making the reaction virtually irreversible.
/
/NADHX and NADPHX are inhibitors of several dehydrogenases |CITS: [ 9851831]| and it is thus important to eliminate them. Reconversion of NADHX to NADH is catalyzed by an |FRAME: ENSG00000153481-MONOMER "ATP-dependent dehydratase"| |CITS:[239637][21994945]|.
//
UNIQUE-ID - SQNYPIVQ-Cleavage-Sites
TYPES - Compounds
COMMON-NAME - an authentic SQNY-PIVQ cleavage site
//
UNIQUE-ID - Salts
TYPES - Compounds
COMMON-NAME - a salt
//
UNIQUE-ID - Inorganic-Compounds
TYPES - Compounds
COMMON-NAME - an inorganic compound
//
UNIQUE-ID - Secondary-Metabolites
TYPES - Compounds
COMMON-NAME - a secondary metabolite
COMMENT - Secondary metabolites such as polyketides and alkaloids, which can act as antibiotics, can be collected here. Also certain types of storage polymers.
//
UNIQUE-ID - Lipids
TYPES - Compounds
COMMON-NAME - a lipid
COMMENT - Lipid is a broad definition, meaning a biologically important molecule that is soluble in nonpolar solvents
/but not in water.
/
//
UNIQUE-ID - All-Carbohydrates
TYPES - Compounds
COMMON-NAME - all carbohydrates
//
UNIQUE-ID - ORGANOSULFUR
TYPES - Compounds
COMMON-NAME - an organosulfur compound
//
UNIQUE-ID - Alcohols
TYPES - Compounds
COMMON-NAME - an alcohol
SYNONYMS - an alcohol
SYNONYMS - alcohol
SYNONYMS - ROH
//
UNIQUE-ID - Glycerophosphodiesters
TYPES - Compounds
COMMON-NAME - a glycerophosphodiester
SYNONYMS - glycerophosphodiester
SYNONYMS - glycerol-3-P-OR
//
UNIQUE-ID - All-Amino-Acids
TYPES - Compounds
COMMON-NAME - an amino acid or its derivative
COMMENT - This class includes all amino acids, including those not naturally used in
/proteins, as well as derivatives of amino acids.
/
//
UNIQUE-ID - Amides
TYPES - Compounds
COMMON-NAME - an amide
COMMENT - An amide is an organic compound that contains the functional group consisting of an acyl group (R-C=O) linked to a nitrogen atom (N). The term refers both to a class of compounds and a functional group within those compounds.
//
UNIQUE-ID - Organic-heterocyclic-compound
TYPES - Compounds
COMMON-NAME - an organic heterocyclic compound
//
UNIQUE-ID - Aromatics
TYPES - Compounds
COMMON-NAME - an aromatic compound
//
UNIQUE-ID - Nitriles
TYPES - Compounds
COMMON-NAME - a nitrile
SYNONYMS - nitrile
SYNONYMS - R-CN
SYNONYMS - a nitrile
//
UNIQUE-ID - All-Amines
TYPES - Compounds
COMMON-NAME - an amine
COMMENT - Amines are derivatives of |FRAME: AMMONIA|, with one or more of the hydrogen atoms replaced by
/organic substituents such as alkyl and aryl groups.
//
UNIQUE-ID - Hydroxamates
TYPES - Compounds
COMMON-NAME - a hydroxamate
COMMENT - A hydroxamate is a class of compounds that contain a functional group in which an hydroxylamine is inserted into a carboxylic acid, with the general structure R-CO-NH-OH.
//
UNIQUE-ID - Groups
TYPES - Compounds
COMMON-NAME - Superatoms
COMMENT - This class consists of molecular fragments that can be used by the Pathway Tools superatom
/subsystem.  Instances of this class should not be used as substrates of reactions.
/
/
SYNONYMS - Groups
//
UNIQUE-ID - Acids
TYPES - Compounds
COMMON-NAME - an acid
COMMENT - This special compound collects under one roof a number of synonyms that occur in the ENZYME db v.23.
SYNONYMS - a carboxylate
SYNONYMS - a carboxylic anion
SYNONYMS - acid
SYNONYMS - RCOOH
//
UNIQUE-ID - Aldehydes-Or-Ketones
TYPES - Compounds
COMMON-NAME - an aldehyde or ketone
SYNONYMS - aldehyde or ketone
//
UNIQUE-ID - Hormones
TYPES - Compounds
COMMON-NAME - a hormone
//
UNIQUE-ID - Steroids
TYPES - Compounds
COMMON-NAME - a steroid
COMMENT - Steroids are compounds possessing the skeleton of cyclopenta[<i>a</i>]phenanthrene or a skeleton derived
/therefrom by one or more bond scissions or ring expansions or contractions. Methyl groups are normally present
/at C-10 and C-13. An alkyl side chain may also be present at C-17.
/
/Steroids are abundant in the environment. Large amounts of steroids and their derivatives are synthesized by eukaryotes, and these molecules play very important and diverse roles and include hormones, detergents that facilitate the absorption of lipids by the intestine, and membrane constituents. Some of them, |FRAME: CHOLESTEROL| and related compounds, are ubiquitous as membrane constituent of eukaryotes (for instance, up to 10% of the dry mass of yeast is |FRAME: ERGOSTEROL|) and as the precursors of all steroid hormones, vitamin D, and the bile acids.
/
/Interestingly, with exception of methane-oxidizing bacteria that contain relatively large amounts of sterols, sterols are absent from most prokaryotes. However, many bacterial membranes contain |FRAME: Hopanoids hopanoids|, which are similar pentacyclic sterol-like molecules |CITS: [18039763]|.
//
UNIQUE-ID - Esters
TYPES - Compounds
COMMON-NAME - an ester
//
UNIQUE-ID - Vitamins
TYPES - Compounds
COMMON-NAME - a vitamin
//
UNIQUE-ID - Radicals
TYPES - Compounds
COMMON-NAME - a radical
COMMENT - Radicals are compounds that have an unpaired electron.  They are usually highly reactive due to this.
//
UNIQUE-ID - Redox-Electron-Carriers
TYPES - Compounds
COMMON-NAME - a redox electron carrier
//
UNIQUE-ID - Cofactors
TYPES - Compounds
COMMON-NAME - a cofactor
//
UNIQUE-ID - Pterins
TYPES - Compounds
COMMON-NAME - a pterin
COMMENT - Pterin is a heterocyclic compound composed of a pyrazine ring and a pyrimidine ring (a pteridine ring system); the pyrimidine ring has a carbonyl oxygen and an amino group.
//
UNIQUE-ID - Hydrocarbons
TYPES - Compounds
COMMON-NAME - a hydrocarbon
COMMENT - Hydrocarbons are compounds composed of only carbon and hydrogen atoms.
//
UNIQUE-ID - Halides
TYPES - Compounds
COMMON-NAME - a halide
//
UNIQUE-ID - Acceptors
TYPES - Compounds-Holder-Class
COMMON-NAME - an acceptor
//
UNIQUE-ID - Protein-DNA-Complexes
TYPES - Complexes
TYPES - Proteins
COMMON-NAME - a protein-DNA complex
COMMENT - An instance of this class defines a complex consisting of a DNA region
/bound to a protein, such as a transcription factor associated with its
/binding site.
//
UNIQUE-ID - Protein-RNA-Complexes
TYPES - Complexes
TYPES - Proteins
COMMON-NAME - a protein-RNA complex
COMMENT - An instance of this class defines a macromolecular complex whose components are
/proteins and RNAs, such as the ribosome.
/
//
UNIQUE-ID - Protein-Small-Molecule-Complexes
TYPES - Complexes
TYPES - Proteins
COMMON-NAME - a protein-small molecule complex
COMMENT - Instances of this class describe noncovalent complexes formed between a
/protein and a small molecule.
/
//
UNIQUE-ID - Protein-Complexes
TYPES - Complexes
TYPES - Proteins
COMMON-NAME - a protein complex
COMMENT - An instance of this class defines a multimeric protein complex consisting
/of multiple aggregated polypeptide chains.  It may be chemically
/modified.  It may be a homomultimer or a heteromultimer.  Its components
/may themselves be protein complexes.
//
UNIQUE-ID - 3-Phosphopolynucleotides
TYPES - Polynucleotides
COMMON-NAME - a 3'-phosphopolynucleotide
//
UNIQUE-ID - 5-Phosphopolynucleotides
TYPES - Polynucleotides
COMMON-NAME - a 5'-phosphopolynucleotide
SYNONYMS - a nucleic acid with a terminal 5'-phosphate
//
UNIQUE-ID - 5-Prime-Adenylylated-Polynucleotide
TYPES - Polynucleotides
COMMON-NAME - a 5' adenylylated polynucleotide
//
UNIQUE-ID - DNAs
TYPES - Polynucleotides
COMMON-NAME - a deoxyribonucleic acid
//
UNIQUE-ID - RNA-DNA-hybrids
TYPES - Polynucleotides
COMMON-NAME - a RNA-DNA hybrid
//
UNIQUE-ID - RNAs
TYPES - Polynucleotides
COMMON-NAME - RNA
COMMENT - An RNA molecule.
//
UNIQUE-ID - DNA-Holder
TYPES - Polynucleotide-Holder
COMMON-NAME - a DNA
COMMENT - This class stands for general DNA substrates, to be used in general reactions such as DNA modification. It is not the same as the super class DNAs, which includes all DNAs in the database.
//
UNIQUE-ID - RNA-Holder
TYPES - Polynucleotide-Holder
COMMON-NAME - an RNA
COMMENT - This class stands for general RNA substrates, to be used in general reactions such as RNA modification. It is not the same as the super class RNAs, which includes all RNAs in the database.
//
UNIQUE-ID - Modified-Proteins
TYPES - Proteins
COMMON-NAME - a modified protein
COMMENT - This class describes proteins that have been covalently modified, such as by the addition of 
/a phosphate group.
/
//
UNIQUE-ID - Non-ribosomal-peptide-synthetases
TYPES - Proteins
COMMON-NAME - a non-ribosomal peptide synthetase
COMMENT - The biosynthetic system for the production of |FRAME: Nonribosomal-Peptides| operates nucleic
/acid-free at the protein level.
/The specific condensation of amino acids and related carboxyl containing compounds is directed by
/protein templates, and each biosynthetic step generally requires a protein module.
/A minimal configuration consists of an adenylation domain for amino acid activation, a thiolation domain
/for transfer of activated intermediates, and a condensation domain.
/
/Domains and modules are assembled at the gene level into gene clusters, which are translated into
/multifunctional proteins or multi-enzyme complexes, and post-translationally modified by addition of
/|FRAME: PANTETHEINE-P| to the thiolation domain |CITS: [16774586]|.
/
/Since a minimal module requires 3�3.5 kbp of genetic sequence, and since most non-ribosomal peptide
/synthetases (NRPSs) consist of several such modules, some NRPS genes are the largest known genes
/|CITS: [15487945]|.
SYNONYMS - NRPS
//
UNIQUE-ID - Microsomal-membrane-proteins
TYPES - Proteins
COMMON-NAME - a microsomal-membrane protein
SYNONYMS - [microsomal-membrane-protein]
//
UNIQUE-ID - Oxyhemoglobins
TYPES - Proteins
COMMON-NAME - an oxyhemoglobin
COMMENT - An oxyhemoglobin is hemoglobin with bound oxygen. The oxygen is in a |FRAME: SUPER-OXIDE| state, with a charge of -1, while the hemoglobin iron is in an oxidized +3 state.
//
UNIQUE-ID - PC-1
TYPES - Proteins
COMMON-NAME - a transporter
//
UNIQUE-ID - Peroxiredoxins
TYPES - Proteins
COMMON-NAME - a peroxiredoxin
COMMENT - Peroxiredoxins are a ubiquitous family of antioxidant enzymes which have been identified in eubacteria,
/archaea, yeast, algae, higher plants, and animals |CITS: [12714747]|.
/All peroxiredoxins share the same basic catalytic mechanism, in which an activated cysteine
/(the peroxidative cysteine) is oxidized to a sulfenic acid by the peroxide substrate.
/They have a rather low activity, but possess a broad substrate specificity.
/Substrates for peroxiredoxins include hydrogen peroxides, alkyl hydroperoxides, and peroxynitrites.
/
/Reductive regeneration of the oxidized catalytic thiol depends on glutathione, thioredoxin, glutaredoxin,
/cyclophilin, and/or tryparedoxin |CITS: [16284092]|.
/
/In plants, peroxiredoxins are categorized into four subclasses based on subunit composition, number
/and location of the conserved cysteine residues, and the sequence environment of the catalytic center.
/The four types are:
/
/1. |FRAME: 2-Cys-Peroxiredoxins|: these peroxiredoxins contain two conserved cysteines and are
/homodimeric enzymes where the two subunits interact in the catalytic cycle and are linked via a
/disulfide bond in the oxidized form. Eukaryotic 2-Cys proxiredoxins, which are exclusively localized
/in the chloroplast, are also shown to regulate H2O2-mediated signal transduction |CITS: [9263459]|.
/
/2. |FRAME: 1-Cys-Peroxiredoxins|: these contain a single conserved catalytic cysteine and are
/preferentially expressed in plants in the embryo and aleurone |CITS: [8914536]|.
/
/3. |FRAME: Type-II-Peroxiredoxins| (also known as atypical 2-Cys peroxiredoxins): these can use
/thioredoxin and glutaredoxin as the reductant and can exist in multiple isoforms localized in plants in
/many subcellular compartments, including one form in plastids |CITS: [12913160]|.
/
/4. |FRAME: Q-Type-Peroxiredoxins| ((also known as atypical 2-Cys peroxiredoxins): these are
/homologues of the E. coli bacterioferritin co-migrating protein and function as monomers
/|CITS: [10998352]|.
//
UNIQUE-ID - Receptor-proteins
TYPES - Proteins
COMMON-NAME - a receptor protein
//
UNIQUE-ID - Sigma-Factors
TYPES - Proteins
COMMON-NAME - a sigma factor
COMMENT - Sigma factors are monomers that complex with the apo RNA polymerase, enabling
/it to recognize different classes of promoters.
/
//
UNIQUE-ID - Polypeptides
TYPES - Proteins
COMMON-NAME - a polypeptide
COMMENT - An instance of this class describes a single protein gene product, that is,
/a single polypeptide chain.  The polypeptide chain may have undergone
/post-translational modification, and it also might be part of a larger
/protein or other macromolecular complex (as specified by its Component-Of slot).
//
UNIQUE-ID - General-Methyl-Protein-Substrates
TYPES - General-Protein-Substrates
TYPES - Modified-Proteins
COMMON-NAME - a methylated protein
COMMENT - This class stands for general methylated protein substrates, to be used in general reactions such as protein methylation.
//
UNIQUE-ID - General-Phos-Protein-Substrates
TYPES - General-Protein-Substrates
TYPES - Modified-Proteins
COMMON-NAME - a phosphoprotein
COMMENT - This class stands for general phosphorylated protein substrates, to be used in general reactions such as protein phosphorylation.
//
UNIQUE-ID - General-Glycoprotein-Substrates
TYPES - General-Protein-Substrates
COMMON-NAME - a glycoprotein
COMMENT - This class stands for general glycoprotein substrates, to be used in general reactions such as protein glycosylation. It is not the same as the class |FRAME: Glycoproteins|, which includes all proteins in the database.
//
UNIQUE-ID - Mutagenesis-Variants
TYPES - Experimental-Sequence-Variants
COMMENT - Protein sequence modifications resulting from experimental mutagenesis.
//
UNIQUE-ID - Sequence-Conflicts
TYPES - Experimental-Sequence-Variants
COMMENT - Sequence variations which are due to disagreement between published protein sequences from different researchers.
//
UNIQUE-ID - Sequence-Uncertainties
TYPES - Experimental-Sequence-Variants
COMMENT - Regions of a sequence for which there is uncertainty about the sequence.
//
UNIQUE-ID - Cryptic-Genes
TYPES - Pseudo-Genes
COMMENT - A cryptic gene is a pseudogene that is not functional because it is not expressed.
/Therefore, cryptic genes should not have products defined within the PGDB.
/
//
UNIQUE-ID - Interrupted-Genes
TYPES - Pseudo-Genes
COMMENT - Interrupted genes are pseudogenes that are not functional because they contain
/an interruption such as a premature stop codon, or a prophage insert.  Imagine 
/a pseudogene that is interrupted by two internal stop codons.  This situation
/would be represented by creating three instances of Interrupted-Genes,
/one for each fragment of the pseudo gene.
/
//
UNIQUE-ID - MultiFun
TYPES - Genes
COMMENT - The MultiFun ontology assigns genes to ontology classes based on the function
/of the gene product.
/
//
UNIQUE-ID - ORFs
TYPES - Genes
COMMENT - This class describes open reading frames, more specifically, genes of completely unknown function, or
/genes for which only extremely limited information about their function has
/been obtained, such as from sequence analysis.  In many cases ORFs have
/been predicted from complete genomes using gene-finding programs.  In
/some cases those predictions are incorrect.
//
UNIQUE-ID - Unclassified-Genes
TYPES - Genes
COMMON-NAME - UNCLASSIFIED
COMMENT - Genes that have not been assigned to a class within the MultiFun ontology.
/
//
UNIQUE-ID - 3-Hydroxy-Terminated-DNAs
TYPES - DNA-N
COMMON-NAME - a 3'-hydroxy terminated DNA
//
UNIQUE-ID - 5-Phospho-terminated-DNAs
TYPES - DNA-N
COMMON-NAME - a 5'-phospho terminated DNA
//
UNIQUE-ID - AMP-DNAs
TYPES - DNA-N
COMMON-NAME - a 5'-AMP-DNA
//
UNIQUE-ID - AP-Site-Created
TYPES - DNA-N
COMMON-NAME - an AP(apurinic or apyrimidinic) site created by glycosylic bond cleavage
//
UNIQUE-ID - Alkylated-DNAs
TYPES - DNA-N
COMMON-NAME - an alkylated DNA
//
UNIQUE-ID - DNA-46-Diamino-5-Formamidopyrimidine
TYPES - DNA-N
COMMON-NAME - DNA-4,6-diamino-5-formamidopyrimidine
//
UNIQUE-ID - DNA-6-Methyl-Amino-Purines
TYPES - DNA-N
COMMENT - This compound class stands for generic and unspecified DNA 6-methylaminopurines.
SYNONYMS - a DNA 6-methylaminopurine
SYNONYMS - DNA 6-methylaminopurine
//
UNIQUE-ID - DNA-6-O-Methyl-Guanines
TYPES - DNA-N
COMMON-NAME - a DNA containing 6-O-methylguanine
COMMENT - This compound class stands for generic and unspecified DNA 6-O-methylguanines.
SYNONYMS - a DNA 6-O-methylguanine
SYNONYMS - DNA 6-O-methylguanine
SYNONYMS - DNA (CONTAINING 6-O-METHYLGUANINE)
//
UNIQUE-ID - DNA-Adenines
TYPES - DNA-N
COMMENT - This compound class stands for generic and unspecified DNA adenines.
SYNONYMS - a DNA adenine
SYNONYMS - DNA adenine
//
UNIQUE-ID - DNA-Adjacent-Pyrimidines
TYPES - DNA-N
COMMENT - This compound class stands for generic and unspecified DNA pair of adjacent pyrimidiness.
SYNONYMS - 2 pyrimidine residues (in DNA)
SYNONYMS - a DNA pair of adjacent pyrimidines
SYNONYMS - DNA pair of adjacent pyrimidines
SYNONYMS - PYRIMIDINE RESIDUES (IN DNA)
//
UNIQUE-ID - DNA-Cyclobuta-Dipyrimidines
TYPES - DNA-N
COMMON-NAME - a DNA cyclobutadipyrimidine
COMMENT - This compound class stands for generic and unspecified DNA cyclobutadipyrimidines.
SYNONYMS - DNA cyclobutadipyrimidine
SYNONYMS - cyclobutadipyrimidine (in DNA)
//
UNIQUE-ID - DNA-Cytosines
TYPES - DNA-N
COMMENT - This compound class stands for generic and unspecified DNA cytosines.
SYNONYMS - a DNA cytosine
SYNONYMS - DNA cytosine
//
UNIQUE-ID - DNA-Guanines
TYPES - DNA-N
COMMON-NAME - DNA (without 6-O-methylguanine)
COMMENT - This compound class stands for generic and unspecified DNA guanines.
SYNONYMS - a DNA guanine
SYNONYMS - DNA guanine
//
UNIQUE-ID - DNA-Hydroxymethyl-cytosines
TYPES - DNA-N
COMMON-NAME - a DNA containing hydroxymethylcytosine
//
UNIQUE-ID - DNA-With-Cyclobutane-Pyrimidine-Dimers
TYPES - DNA-N
COMMON-NAME - a DNA with cyclobutane pyrimidine dimer
//
UNIQUE-ID - DNA-With-Hypoxanthines
TYPES - DNA-N
COMMON-NAME - a DNA with hypoxanthine
//
UNIQUE-ID - DNA-With-Pyrimidine-Dimers
TYPES - DNA-N
COMMON-NAME - a DNA containing pyrimidine dimer
//
UNIQUE-ID - DNA-containing-abasic-Sites
TYPES - DNA-N
COMMON-NAME - a DNA containing abasic site
//
UNIQUE-ID - DNA-containing-diamino-hydro-formamidops
TYPES - DNA-N
COMMON-NAME - a DNA containing 2,6-diamino-4-hydroxy-5-formamidopyrimidine
//
UNIQUE-ID - DNA-with-Uracils
TYPES - DNA-N
COMMON-NAME - a DNA with uracil
//
UNIQUE-ID - Damaged-DNA
TYPES - DNA-N
COMMON-NAME - a damaged DNA (purine or pyrimidine)
//
UNIQUE-ID - Depurinated-DNA
TYPES - DNA-N
COMMON-NAME - depurinated DNA
//
UNIQUE-ID - Gluc-Glycosyl-Hydroxymethylcytosine-DNAs
TYPES - DNA-N
COMMON-NAME - a DNA containing &beta;-D-glucosyl-glucosyl-hydroxymethylcytosine
//
UNIQUE-ID - Glycosylated-Hydroxymethylcytosine-DNAs
TYPES - DNA-N
COMMON-NAME - a DNA containing glucosyl-hydroxymethylcytosine
//
UNIQUE-ID - Insertion-Sequences
TYPES - DNA-Segment-Placeholder
COMMON-NAME - an insertion sequence
//
UNIQUE-ID - 5-Methylcytosine-DNA
TYPES - Methylated-DNA
COMMON-NAME - a DNA 5-methylcytosine
COMMENT - This compound class stands for generic and unspecified DNA 5-methylcytosines.
SYNONYMS - DNA containing 5-methylcytosine
//
UNIQUE-ID - Intrachain-Disulfide-Bonds
TYPES - Disulfide-Bond-Sites
TYPES - Intrachain-Crosslinks
COMMENT - The two specified cysteine residues are linked to each other by a disulfide bond.
//
UNIQUE-ID - CCO-LEUCOPLAST
TYPES - CCO-PLASTID
COMMON-NAME - leucoplast
//
UNIQUE-ID - CCO-COATED-VES
TYPES - CCO-VESICLE
COMMON-NAME - coated vesicle
//
UNIQUE-ID - CCO-ENDOCYT-VES
TYPES - CCO-VESICLE
COMMON-NAME - endocytic vesicle
//
UNIQUE-ID - CCO-GOLGI-VES
TYPES - CCO-VESICLE
COMMON-NAME - Golgi vesicle
//
UNIQUE-ID - 3-Dehydroquinate-Biosynthesis
TYPES - AROMATIC-COMPOUNDS-BIOSYN
COMMON-NAME - 3-Dehydroquinate Biosynthesis
COMMENT - This class holds pathways for the biosynthesis of 3-dehydroquinate.
//
UNIQUE-ID - 4-Hydroxybenzoate-Biosynthesis
TYPES - AROMATIC-COMPOUNDS-BIOSYN
COMMON-NAME - 4-Hydroxybenzoate Biosynthesis
COMMENT - This class holds pathways for the biosynthesis of 4-hydroxybenzoate
//
UNIQUE-ID - Chorismate-Biosynthesis
TYPES - AROMATIC-COMPOUNDS-BIOSYN
COMMON-NAME - Chorismate Biosynthesis
COMMENT - This class holds pathways for the biosynthesis of chorismate
//
UNIQUE-ID - IND-AMINO-ACID-SYN
TYPES - Amino-Acid-Biosynthesis
COMMON-NAME - Individual Amino Acids Biosynthesis
COMMENT - This class contains pathways of biosynthesis of each of the 21 amino acids found in proteins; some amino acids are present in other macromolecules and some enter into other biosynthesis pathways.
//
UNIQUE-ID - CARBO-BIOSYNTHESIS
TYPES - Carbohydrates-Biosynthesis
COMMON-NAME - Sugars Biosynthesis
//
UNIQUE-ID - Oligosaccharides-Biosynthesis
TYPES - Carbohydrates-Biosynthesis
COMMON-NAME - Oligosaccharides Biosynthesis
//
UNIQUE-ID - Polysaccharides-Biosynthesis
TYPES - Carbohydrates-Biosynthesis
COMMON-NAME - Polysaccharides Biosynthesis
//
UNIQUE-ID - Autoinducer-Biosynthesis
TYPES - Other-biosynthesis
COMMON-NAME - Autoinducer Biosynthesis
COMMENT - This class holds pathways for the biosynthesis of autoinducer molecules
//
UNIQUE-ID - Organic-solutes-Biosynthesis
TYPES - Other-biosynthesis
COMMON-NAME - Organic Solutes Biosynthesis
COMMENT - This class holds pathways for the biosynthesis of organic solutes
//
UNIQUE-ID - PRPP-Biosynthesis
TYPES - Other-biosynthesis
COMMON-NAME - PRPP Biosynthesis
COMMENT - This class holds pathways for the biosynthesis of 5-phosphoribosyl 1-pyrophosphate  (PRPP).
//
UNIQUE-ID - Acetylmuramoyl-Pentapeptide-Biosynthesis
TYPES - Cell-Structure-Biosynthesis
COMMON-NAME - UDP-<i>N</i>-Acetylmuramoyl-Pentapeptide Biosynthesis
COMMENT - This class holds pathways for the biosynthesis of acetylmuramoyl-pentapeptide, a building block of peptidoglycan.
//
UNIQUE-ID - Cell-Wall-Biosynthesis
TYPES - Cell-Structure-Biosynthesis
COMMON-NAME - Cell Wall Biosynthesis
//
UNIQUE-ID - Lipopolysaccharide-Biosynthesis
TYPES - Cell-Structure-Biosynthesis
COMMON-NAME - Lipopolysaccharide Biosynthesis
COMMENT - This class holds pathways for the synthesis of the different components of lipopolysaccharides.
//
UNIQUE-ID - PLANT-CELL-STRUCTURE
TYPES - Cell-Structure-Biosynthesis
COMMON-NAME - Plant Cell Structures
COMMENT - This class contains pathways of biosynthesis of components of plant cell walls and their outer surfaces.
//
UNIQUE-ID - CoA-Biosynthesis
TYPES - Cofactor-Biosynthesis
COMMON-NAME - Coenzyme A Biosynthesis
COMMENT - This class contains pathways of biosynthesis of coenzyme A, its precursor, pantothenate, and its derivatives. CoA acts in metabolism as carrier of acyl groups. 
//
UNIQUE-ID - Coenzyme-M-Biosynthesis
TYPES - Cofactor-Biosynthesis
COMMON-NAME - Coenzyme M Biosynthesis
COMMENT - This class holds pathways for the biosynthesis of coenzyme M.
//
UNIQUE-ID - Lipoate-Biosynthesis
TYPES - Cofactor-Biosynthesis
COMMON-NAME - Lipoate Biosynthesis
COMMENT - This class holds pathways for the biosynthesis and salvage of lipoate.
//
UNIQUE-ID - Molybdenum-Cofactor-Biosynthesis
TYPES - Cofactor-Biosynthesis
COMMON-NAME - Molybdenum Cofactor Biosynthesis
COMMENT - This class holds pathways for the biosynthesis of the molybdenum cofactor (MoCo).
//
UNIQUE-ID - NAD-Metabolism
TYPES - Cofactor-Biosynthesis
COMMON-NAME - NAD Metabolism
COMMENT - This class holds pathways for the metabolism of NAD, including biosynthesis, salvage, phosphorylation, and cycling
//
UNIQUE-ID - Polyprenyl-Biosynthesis
TYPES - Cofactor-Biosynthesis
COMMON-NAME - Polyprenyl Biosynthesis
COMMENT - This class holds pathways for the biosynthesis of polyprenyl compounds
//
UNIQUE-ID - Porphyrin-Compounds-Biosynthesis
TYPES - Cofactor-Biosynthesis
COMMON-NAME - Porphyrin Compounds Biosynthesis
COMMENT - This class holds pathways for the biosynthesis of compounds that contain a porphyrin ring, such as hemes and sirohemes
//
UNIQUE-ID - Quinone-Biosynthesis
TYPES - Cofactor-Biosynthesis
COMMON-NAME - Quinol and Quinone Biosynthesis
COMMENT - This class contains pathways of synthesis of various quinones that participate in respiratory electron transport, through which a trans-membrane ion gradient is generated that serves as a source of energy. Biosynthesis of vitamin E, a quinone, is included here as well as in the class, "Vitamins".            
//
UNIQUE-ID - Reductants
TYPES - Cofactor-Biosynthesis
COMMON-NAME - Reductants Biosynthesis
COMMENT - This class contains pathways by which reductants are synthesized and act. Reductants keep the cell's cytoplasm in a reduced state and enter into certain reductive reactions.           
//
UNIQUE-ID - Tetrahydrobiopterin-Biosynthesis
TYPES - Cofactor-Biosynthesis
COMMON-NAME - Tetrahydrobiopterin Biosynthesis
COMMENT - The class holds pathways for the <i>de novo</i> biosynthesis of tetrahydrobiopterin
//
UNIQUE-ID - Tetrapyrrole-Biosynthesis
TYPES - Cofactor-Biosynthesis
COMMON-NAME - Tetrapyrrole Biosynthesis
COMMENT - This class holds pathways for the biosynthesis of tetrapyrroles
//
UNIQUE-ID - Vitamin-Biosynthesis
TYPES - Cofactor-Biosynthesis
COMMON-NAME - Vitamins Biosynthesis
COMMENT - This class contains pathways of biosynthesis of various vitamins, essential metabolites that are required in small amounts.   
/
//
UNIQUE-ID - Plant-Hormone-Biosynthesis
TYPES - HORMONE-SYN
COMMON-NAME - Plant Hormones Biosynthesis
COMMENT - This class contains pathways through which a variety of plant hormones are synthesized.       
//
UNIQUE-ID - Antibiotic-Biosynthesis
TYPES - SECONDARY-METABOLITE-BIOSYNTHESIS
COMMON-NAME - Antibiotic Biosynthesis
COMMENT - This class holds pathways for the biosynthesis of antibiotic compounds
//
UNIQUE-ID - FATTY-ACID-DERIVATIVE-SYN
TYPES - SECONDARY-METABOLITE-BIOSYNTHESIS
COMMON-NAME - Fatty Acid Derivatives Biosynthesis
COMMENT - This class contains pathways of the biosynthesis of compounds derived from or composed of fatty acids such as triglycerides and cholesteryl esters. These compounds are involved in a wide range of functions including transport and storage of fatty acids, as well as hormonal regulation.
//
UNIQUE-ID - N-CONTAINING-SECONDARY-CMPD-SYN
TYPES - SECONDARY-METABOLITE-BIOSYNTHESIS
COMMON-NAME - Nitrogen-Containing Secondary Compounds Biosynthesis
COMMENT - This class contains biosynthetic pathways of secondary metabolites that contain nitrogen. Most of the nitrogen containing secondary metabolites are derived from amino acids. Many of them evolved and function as defense compounds. Alkaloids, amines, cyanogenic glucosides and glucosinolates, and non-protein amino acids are the main compounds in this category. 
//
UNIQUE-ID - Terpenoid-Biosynthesis
TYPES - SECONDARY-METABOLITE-BIOSYNTHESIS
COMMON-NAME - Terpenoids Biosynthesis
COMMENT - This class contains pathways of biosynthesis of terpenoids (also called terpenes) which are secondary metabolites that fulfill many varied functions including various forms of regulation.              
SYNONYMS - Terpenes
//
UNIQUE-ID - PHENYLPROPANOID-SYN
TYPES - SECONDARY-METABOLITE-BIOSYNTHESIS
COMMON-NAME - Phenylpropanoid Derivatives Biosynthesis
COMMENT - This class contains pathways by which plants synthesize phenylpropanoids, a group of secondary metabolites that includes phenylpropanoid esters, flavonoids, and anthocyanins. Phenylpropanoids are also precursors of lignin. 
//
UNIQUE-ID - PHYTOALEXIN-SYN
TYPES - SECONDARY-METABOLITE-BIOSYNTHESIS
COMMON-NAME - Phytoalexins Biosynthesis
COMMENT - This class contains pathways of phytoalexins, representing compounds of various metabolic derivations that are induced in response to pathogen attack and are restricted to the infected and surrounding tissues. Phytoalexins are defined by their biological function and not by their structure. Phytoalexins descend from different pathways and are included here as well as under the class of biosynthetic origin. 
//
UNIQUE-ID - POLYKETIDE-SYN
TYPES - SECONDARY-METABOLITE-BIOSYNTHESIS
COMMON-NAME - Polyketides Biosynthesis
COMMENT - This class contains pathways of biosynthesis of polyketides, which are derived from the polymerization of acetyl and propionyl subunits. Polyketides possess a large structural diversity which is reflected by their different bioactivities. Polyketides also serve as building blocks for a variety of other secondary metabolites. 
//
UNIQUE-ID - SUGAR-DERIVS
TYPES - SECONDARY-METABOLITE-BIOSYNTHESIS
COMMON-NAME - Sugar Derivatives Biosynthesis
COMMENT - This class includes all sugar derivatives except for nucleosides.
//
UNIQUE-ID - TERPENOPHENOLICS-SYN
TYPES - SECONDARY-METABOLITE-BIOSYNTHESIS
COMMON-NAME - Terpenophenolics Biosynthesis
COMMENT - This class contains pathways of biosynthesis of terpenophenolics which are unusual natural products of mixed biosynthetic origin.
//
UNIQUE-ID - XANTHONE-SYN
TYPES - SECONDARY-METABOLITE-BIOSYNTHESIS
COMMON-NAME - Xanthones Biosynthesis
COMMENT - This class contains pathways of biosynthesis of xanthones, which are phenolic compounds and the products of a triketide precursor and a benzenoid unit (C6-C1-C6). Xanthones have interesting pharmaceutical properties and exhibit antitumor as well as antibacterial and antifungic activities.
//
UNIQUE-ID - Choline-Biosynthesis
TYPES - Lipid-Biosynthesis
COMMON-NAME - Choline Biosynthesis
//
UNIQUE-ID - Fatty-acid-biosynthesis
TYPES - Lipid-Biosynthesis
COMMON-NAME - Fatty Acid Biosynthesis
//
UNIQUE-ID - KDO-Lipid-IV-Transfer
TYPES - Lipid-Biosynthesis
COMMON-NAME - Kdo Transfer to Lipid IV<SUB>A</SUB>
COMMENT - This class holds pathways that describe the transfer of KDO units to lipid  IV<SUB>A</SUB>, a part of the lipopolysaccharide of Gram-negative bacteria.
//
UNIQUE-ID - Phospholipid-Biosynthesis
TYPES - Lipid-Biosynthesis
COMMON-NAME - Phospholipid Biosynthesis
COMMENT - This class holds pathways of phospholipids biosynthesis
//
UNIQUE-ID - Sterol-Biosynthesis
TYPES - Lipid-Biosynthesis
COMMON-NAME - Sterol Biosynthesis
COMMENT - This class contains pathways for the biosynthesis of sterols from isoprenoid precursors.
//
UNIQUE-ID - Nitric-Oxide-Biosynthesis
TYPES - Metabolic-Regulators
COMMON-NAME - Nitric Oxide Biosynthesis
COMMENT - This class holds pathways for the biosynthesis of nitric oxide
//
UNIQUE-ID - AIR-Biosynthesis
TYPES - Nucleotide-Biosynthesis
COMMON-NAME - 5-Aminoimidazole Ribonucleotide Biosynthesis
COMMENT - This class holds pathways for the biosynthesis of 5-aminoimidazole ribonucleotide.
//
UNIQUE-ID - Deoxyribonucleotide-Biosynthesis
TYPES - Nucleotide-Biosynthesis
COMMON-NAME - 2'-Deoxyribonucleotides Biosynthesis
//
UNIQUE-ID - Nucleic-Acid-Processing
TYPES - Nucleotide-Biosynthesis
COMMON-NAME - Nucleic Acid Processing
//
UNIQUE-ID - PUR-NUC-SYN
TYPES - Nucleotide-Biosynthesis
COMMON-NAME - Purine Nucleotide Biosynthesis
//
UNIQUE-ID - PYR-NUC-SYN
TYPES - Nucleotide-Biosynthesis
COMMON-NAME - Pyrimidine Nucleotide Biosynthesis
//
UNIQUE-ID - Betaine-Biosynthesis
TYPES - Polyamine-Biosynthesis
COMMON-NAME - Betaine Biosynthesis
COMMENT - This class contains pathways of synthesis of betaine, an osmoprotectant that allows organisms to grow in high-osmolarity environments. Some organism can synthesize betaine de novo from intermediates of central metabolism; other can synthesize it only from exogenously supplied choline.
//
UNIQUE-ID - Putrescine-Biosynthesis
TYPES - Polyamine-Biosynthesis
COMMON-NAME - Putrescine Biosynthesis
COMMENT - This class holds pathways for the biosynthesis of putrescine
//
UNIQUE-ID - Spermidine-Biosynthesis
TYPES - Polyamine-Biosynthesis
COMMON-NAME - Spermidine Biosynthesis
COMMENT - This class contains pathways for the biosynthesis of the triamine spermidine.
//
UNIQUE-ID - UDP-NAc-Glucosamine-Biosynthesis
TYPES - Polyamine-Biosynthesis
COMMON-NAME - UDP-<i>N</i>-acetyl-D-glucosamine Biosynthesis
COMMENT - This class holds pathways for the biosynthesis of UDP-<i>N</i>-acetyl-D-glucosamine
//
UNIQUE-ID - UDP-Nac-Galactosamine-Biosynthesis
TYPES - Polyamine-Biosynthesis
COMMON-NAME - UDP-<i>N</i>-acetyl-D-galactosamine Biosynthesis
COMMENT - This class holds pathways for the biosynthesis of UDP-<i>N</i>-acetyl-D-galactosamine
//
UNIQUE-ID - 4-Aminobutyraye-Degradation
TYPES - AMINE-DEG
COMMON-NAME - 4-Aminobutyrate Degradation
COMMENT - This class holds pathways for the degradation of 4-aminobutyrate
//
UNIQUE-ID - Allantoin-degradation
TYPES - AMINE-DEG
COMMON-NAME - Allantoin Degradation
//
UNIQUE-ID - CARN-DEG
TYPES - AMINE-DEG
COMMON-NAME - Carnitine Degradation
COMMENT - Variant pathways for degradation of carnitine.
//
UNIQUE-ID - Choline-Degradation
TYPES - AMINE-DEG
COMMON-NAME - Choline Degradation
COMMENT - This class holds pathways for the degradation of choline and its direct derivatives
//
UNIQUE-ID - Creatinine-Degradation
TYPES - AMINE-DEG
COMMON-NAME - Creatinine Degradation
COMMENT - This class contains pathways for the degradation of creatinine
//
UNIQUE-ID - Methylamine-Degradation
TYPES - AMINE-DEG
COMMON-NAME - Methylamine Degradation
COMMENT - This class holds pathways for the degradation of methylamine.
//
UNIQUE-ID - N-Acetylglucosamine-Degradation
TYPES - Sugar-Derivatives
TYPES - AMINE-DEG
COMMON-NAME - <i>N</i>-acetylglucosamine degradation
COMMENT - This class holds pathways for the degradation of <i>N</i>-acetylglucosamine.
//
UNIQUE-ID - Putrescine-Degradation
TYPES - AMINE-DEG
COMMON-NAME - Putrescine Degradation
//
UNIQUE-ID - SPERMINE-SPERMIDINE-DEG
TYPES - AMINE-DEG
COMMON-NAME - Spermine and Spermidine Degradation
//
UNIQUE-ID - Urea-Degradation
TYPES - AMINE-DEG
COMMON-NAME - Urea Degradation
COMMENT - This class holds pathways for the degradation of urea, an organic carbamide
//
UNIQUE-ID - FATTY-ACID-DERIVATIVE-DEG
TYPES - SECONDARY-METABOLITE-DEGRADATION
COMMON-NAME - Fatty Acid Derivatives Degradation
COMMENT - This class contains pathways of the degradation of compounds derived from or composed of fatty acids.
//
UNIQUE-ID - FLAVONOID-DEG
TYPES - SECONDARY-METABOLITE-DEGRADATION
COMMON-NAME - Flavonoids Degradation
COMMENT - This class contains pathways of degradation of various flavonoids. Flavonoids are pigmented secondary metabolites of plants involved in important signaling, defense and antioxidant pathways.  
//
UNIQUE-ID - N-CONTAINING-SECONDARY-CMPD-DEG
TYPES - SECONDARY-METABOLITE-DEGRADATION
COMMON-NAME - Nitrogen Containing Secondary Compounds Degradation
COMMENT - This class contains catabolic pathways of secondary metabolites that contain nitrogen. Most of the nitrogen containing secondary metabolites are derived from amino acids. Many of them evolved and function as defense compounds. Alkaloids, amines, cyanogenic glucosides and glucosinolates, and non-protein amino acids are the main compounds in this category. 
//
UNIQUE-ID - PHENYLPROPANOID-DERIVATIVE-DEG
TYPES - SECONDARY-METABOLITE-DEGRADATION
COMMON-NAME - Phenylpropanoid Derivatives Degradation
COMMENT - This class contains catabolic pathways by which plants utilize phenylpropanoids, a group of secondary metabolites that includes e.g. phenylpropanoid esters, flavonoids, and anthocyanins. 
//
UNIQUE-ID - PHYTOALEXIN-DEG
TYPES - SECONDARY-METABOLITE-DEGRADATION
COMMON-NAME - Phytoalexins Degradation
COMMENT - This class contains catabolic pathways of phytoalexins, representing compounds of various metabolic derivations that are induced in response to pathogen attack and are restricted to the infected and surrounding tissues. Phytoalexins are defined by their biological function and not by their structure. 
//
UNIQUE-ID - POLYKETIDE-DEG
TYPES - SECONDARY-METABOLITE-DEGRADATION
COMMON-NAME - Polyketides Degradation
COMMENT - This class contains catabolic pathways of polyketides, which are derived from the polymerization of acetyl and propionyl subunits. Polyketides and their degradation products possess a large structural diversity which is reflected by their different bioactivities. 
//
UNIQUE-ID - Sugar-Derivatives
TYPES - SECONDARY-METABOLITE-DEGRADATION
COMMON-NAME - Sugar Derivatives Degradation
COMMENT - This class contains pathways of utilization of various sugar derivatives, including sugar acids and sugar alcohols, as sources of carbon and energy.  
//
UNIQUE-ID - TERPENOID-DEG
TYPES - SECONDARY-METABOLITE-DEGRADATION
COMMON-NAME - Terpenoids Degradation
COMMENT - This class contains pathways of degradation of terpenoids (also called terpenes) which are secondary metabolites of plants that fulfill many varied functions including various forms of regulation.              
//
UNIQUE-ID - XANTHONE-DEG
TYPES - SECONDARY-METABOLITE-DEGRADATION
COMMON-NAME - Xanthones Degradation
COMMENT - This class contains pathways of degradation of xanthones, which are phenolic compounds and the products of a triketide precursor and a benzenoid unit (C6-C1-C6). 
//
UNIQUE-ID - Melatonin-Degradation
TYPES - HORMONE-DEG
COMMON-NAME - Melatonin Degradation
COMMENT - This class holds different pathways for the degradation of melatonin.
//
UNIQUE-ID - PLANT-HORMONE-DEG
TYPES - HORMONE-DEG
COMMON-NAME - Plant Hormones Degradation
COMMENT - This class contains pathways of the degradation of various plant hormones, small signaling molecules regulate and coordinate plant metabolism, growth and morphogenesis. 
//
UNIQUE-ID - Thyroid-Hormone-Metabolism
TYPES - HORMONE-DEG
COMMON-NAME - Thyroid Hormone Metabolism
COMMENT - This class contains pathways for thyroid hormone metabolism via deiodination, conjugation and degradation.
//
UNIQUE-ID - 2-Aminobenzoate-Degradation
TYPES - AROMATIC-COMPOUNDS-DEGRADATION
COMMON-NAME - 2-Aminobenzoate Degradation
COMMENT - This class holds pathways for the degradation of 2-aminobenzoate.
//
UNIQUE-ID - Benzoate-Degradation
TYPES - AROMATIC-COMPOUNDS-DEGRADATION
COMMON-NAME - Benzoate Degradation
COMMENT - This class holds pathways for the degradation of benzoate.
//
UNIQUE-ID - Benzoyl-CoA-Degradation
TYPES - AROMATIC-COMPOUNDS-DEGRADATION
COMMON-NAME - Benzoyl-CoA Degradation
COMMENT - This class holds pathways for the degradation of benzoyl-coA.
//
UNIQUE-ID - Catechol-Degradation
TYPES - AROMATIC-COMPOUNDS-DEGRADATION
COMMON-NAME - Catechol Degradation
COMMENT - This class hoplds pathways for the degradation of catechol
//
UNIQUE-ID - Chloroaromatic-Compounds-Degradation
TYPES - CHLORINATED-COMPOUNDS-DEG
TYPES - AROMATIC-COMPOUNDS-DEGRADATION
COMMON-NAME - Chloroaromatic Compounds Degradation
COMMENT - This class holds pathways for the degradation of chlorinated aromatic compounds.
//
UNIQUE-ID - Fluorene-Degradation
TYPES - AROMATIC-COMPOUNDS-DEGRADATION
COMMON-NAME - Fluorene Degradation
COMMENT - This class holds pathways for the degradation of fluorene
//
UNIQUE-ID - GALLATE-DEG
TYPES - AROMATIC-COMPOUNDS-DEGRADATION
COMMON-NAME - Gallate Degradation
COMMENT - This class contains pathways of degradation by various organisms of the polyphenolic acid, gallate, to serve as a source of carbon and energy. 
//
UNIQUE-ID - MANDELATE-DEG
TYPES - AROMATIC-COMPOUNDS-DEGRADATION
COMMON-NAME - Mandelates Degradation
//
UNIQUE-ID - Nicotinate-Degradation
TYPES - AROMATIC-COMPOUNDS-DEGRADATION
COMMON-NAME - Nicotinate Degradation
//
UNIQUE-ID - Nitroaromatic-Degradation
TYPES - AROMATIC-COMPOUNDS-DEGRADATION
COMMON-NAME - Nitroaromatic Compounds Degradation
//
UNIQUE-ID - Phenolic-Compounds-Degradation
TYPES - AROMATIC-COMPOUNDS-DEGRADATION
COMMON-NAME - Phenolic Compounds Degradation
COMMENT - This class holds pathways for the degradation of phenolic compounds
//
UNIQUE-ID - Protocatechuate-Degradation
TYPES - AROMATIC-COMPOUNDS-DEGRADATION
COMMON-NAME - Protocatechuate Degradation
COMMENT - This class holds pathways for the degradation of protocatechuate
//
UNIQUE-ID - Quinate-Degradation
TYPES - AROMATIC-COMPOUNDS-DEGRADATION
COMMON-NAME - Quinate Degradation
COMMENT - This class holds pathways for the degradation of quinate.
//
UNIQUE-ID - Salicylate-Degradation
TYPES - AROMATIC-COMPOUNDS-DEGRADATION
COMMON-NAME - Salicylate Degradation
COMMENT - This class holds pathways for the degradation of salicylate
//
UNIQUE-ID - Shikimate-Degradation
TYPES - AROMATIC-COMPOUNDS-DEGRADATION
COMMON-NAME - Shikimate Degradation
COMMENT - This class holds pathways for the degradation of shikimate.
//
UNIQUE-ID - Sulfoaromatics-Degradation
TYPES - AROMATIC-COMPOUNDS-DEGRADATION
COMMON-NAME - Sulfoaromatic Compounds Degradation
COMMENT - This class holds pathways for the degradation of sulfoaromatic compounds.
//
UNIQUE-ID - TOLUENE-DEG
TYPES - AROMATIC-COMPOUNDS-DEGRADATION
COMMON-NAME - Toluenes Degradation
COMMENT - This class contains pathways by which various organisms utilize, aerobically and anaerobically, the aromatic compound, toluene, as a source of carbon and energy.              
//
UNIQUE-ID - Urate-Degradation
TYPES - AROMATIC-COMPOUNDS-DEGRADATION
COMMON-NAME - Urate Degradation
COMMENT - This class holds pathways for the degradation of urate
//
UNIQUE-ID - Xylene-Degradation
TYPES - AROMATIC-COMPOUNDS-DEGRADATION
COMMON-NAME - Xylene Degradation
COMMENT - This class holds pathways for the degradation of xylene
//
UNIQUE-ID - s-Triazine-Degradation
TYPES - AROMATIC-COMPOUNDS-DEGRADATION
COMMON-NAME - <i>s</i>-Triazine Degredation
//
UNIQUE-ID - Carbon-tetrachloride-degradation
TYPES - CHLORINATED-COMPOUNDS-DEG
COMMON-NAME - Carbon Tetrachloride Degradation
COMMENT - This class holds pathways for the degradation of carbon tetrachloride
//
UNIQUE-ID - 2-3-Butanediol-Degradation
TYPES - Alcohol-Degradation
COMMON-NAME - 2,3-Butanediol Degradation
COMMENT - This class holds pathways for the degradation of the various enantiomers of 2,3-butanediol.
//
UNIQUE-ID - Ethanol-Degradation
TYPES - Alcohol-Degradation
COMMON-NAME - Ethanol Degradation
COMMENT - This class holds pathway for the degradation of ethanol
//
UNIQUE-ID - GLYCEROL-DEG
TYPES - Alcohol-Degradation
COMMON-NAME - Glycerol Degradation
COMMENT - This class contains pathways by which the trihydric alcohol, glycerol, can be degraded to serve as a source of carbon and energy.
//
UNIQUE-ID - Lactaldehyde-Degradation
TYPES - Aldehyde-Degradation
COMMON-NAME - Lactaldehyde Degradation
COMMENT - This class holds pathways for degradation of lactaldehyde.
//
UNIQUE-ID - 4-Hydroxyproline-Degradation
TYPES - Amino-Acid-Degradation
COMMON-NAME - 4-Hydroxyproline Degradation
COMMENT - This class holds pathways for the degradation of 4-hydroxyproline.
//
UNIQUE-ID - ALANINE-DEG
TYPES - Amino-Acid-Degradation
COMMON-NAME - Alanine Degradation
COMMENT - This class contains pathways of the degradation of D- and L- forms of the amino acid, alanine, that permit the cell to use this amino acid, when exogenously supplied, as a source of carbon and nitrogen. 
//
UNIQUE-ID - ARGININE-DEG
TYPES - Amino-Acid-Degradation
COMMON-NAME - Arginine Degradation
COMMENT - This class contains pathways  by which the amino acid, arginine, and the structurally and metabolically related polyamines are degraded to serve as sources of nitrogen, carbon, and energy. Other amino acids, histidine and alanine, can be made from arginine by some of these pathways.  
//
UNIQUE-ID - ASPARAGINE-DEG
TYPES - Amino-Acid-Degradation
COMMON-NAME - Asparagine Degradation
COMMENT - This class contains pathways of degradation of the amino acid, asparagine. The pathways provide a source of nutrients and energy.
//
UNIQUE-ID - ASPARTATE-DEG
TYPES - Amino-Acid-Degradation
COMMON-NAME - Aspartate Degradation
COMMENT - This class contains pathways of degradation of the amino acid, aspartate. The pathways provide a source of nutrients and energy. 
//
UNIQUE-ID - Beta-Alanine-Degradation
TYPES - Amino-Acid-Degradation
COMMON-NAME - &beta;-Alanine Degradation
COMMENT - This class holds variant pathways for the degradation of the &beta;-amino acid &beta;-alanine.
//
UNIQUE-ID - CYSTEINE-DEG
TYPES - Amino-Acid-Degradation
COMMON-NAME - Cysteine Degradation
COMMENT - This class contains pathways of degradation by various organisms of cysteine to serve as a source of nutrients and energy.
//
UNIQUE-ID - GLUTAMATE-DEG
TYPES - Amino-Acid-Degradation
COMMON-NAME - Glutamate Degradation
COMMENT - This class contains pathways through which various organism degrade the amino acid, glutamate, to serve as a source of nutrients and energy. 
//
UNIQUE-ID - GLUTAMINE-DEG
TYPES - Amino-Acid-Degradation
COMMON-NAME - Glutamine Degradation
COMMENT - This class contains pathways by which various organism degrade the amino acid, glutamine, to serve as a source of nutrients and energy.            
//
UNIQUE-ID - GLYCINE-DEG
TYPES - Amino-Acid-Degradation
COMMON-NAME - Glycine Degradation
//
UNIQUE-ID - HISTIDINE-DEG
TYPES - Amino-Acid-Degradation
COMMON-NAME - Histidine Degradation
COMMENT - This class contains pathways by which various organisms degrade the amino acid, histidine, to serve as a source of nutrients and energy. 
//
UNIQUE-ID - HOMOCYSTEINE-DEG
TYPES - Amino-Acid-Degradation
COMMON-NAME - Homocysteine Degradation
//
UNIQUE-ID - HOMOSERINE-DEG
TYPES - Amino-Acid-Degradation
COMMON-NAME - Homoserine Degradation
//
UNIQUE-ID - ISOLEUCINE-DEG
TYPES - Amino-Acid-Degradation
COMMON-NAME - Isoleucine Degradation
COMMENT - This class contains pathways by which various organisms degrade the amino acid, isoleucine, to serve as a source of nutrients. 
//
UNIQUE-ID - LEUCINE-DEG
TYPES - Amino-Acid-Degradation
COMMON-NAME - Leucine Degradation
COMMENT - This class contains pathways by which various organisms degrade the amino acid, leucine, to utilize it as a source of nutrients and energy. 
//
UNIQUE-ID - LYSINE-DEG
TYPES - Amino-Acid-Degradation
COMMON-NAME - Lysine Degradation
COMMENT - This class contains pathways by which various organisms degrade the amino acid, lysine, to utilize it as a source of nutrients and energy, or, in environments of low pH, to covert lysine to an amine thereby moderating the external acidity.           
//
UNIQUE-ID - METHIONINE-DEG
TYPES - Amino-Acid-Degradation
COMMON-NAME - Methionine Degradation
COMMENT - This class contains pathways by which various organisms utilize the amino acid, methionine, as a source nutrients and energy. 
//
UNIQUE-ID - MISCELLANEOUS-DEG
TYPES - Amino-Acid-Degradation
COMMON-NAME - Miscellaneous Amino Acids Degradation
COMMENT -  This class contains pathways by which various organisms degrade certain amino acids that do not occur in proteins in order to use them as sources of nutrients and metabolic energy. 
//
UNIQUE-ID - PHENYLALANINE-DEG
TYPES - Amino-Acid-Degradation
COMMON-NAME - Phenylalanine Degradation
COMMENT - This class contains pathways by which various organisms degrade the amino acid, phenylalanine, to utilize it as a source of nutrients and metabolic energy.    
//
UNIQUE-ID - PROLINE-DEG
TYPES - Amino-Acid-Degradation
COMMON-NAME - Proline Degradation
COMMENT - This class contains pathways by which various organisms degrade the amino acid, proline, as a source of nutrients and energy or convert it to the amino acid, glutamate.          
//
UNIQUE-ID - SERINE-DEG
TYPES - Amino-Acid-Degradation
COMMON-NAME - Serine Degradation
//
UNIQUE-ID - THREONINE-DEG
TYPES - Amino-Acid-Degradation
COMMON-NAME - Threonine Degradation
COMMENT - This class contains various pathways of degradation of the amino acid, threonine, in some but not all cases to be used as a source of   carbon and energy.        
//
UNIQUE-ID - TRYPTOPHAN-DEG
TYPES - Amino-Acid-Degradation
COMMON-NAME - Tryptophan Degradation
COMMENT - This class contains pathways by which various organisms utilize the amino acid, tryptophan as a source of nutrients and energy as well as to convert it to the plant hormone, auxin.                  
//
UNIQUE-ID - TYROSINE-DEG
TYPES - Amino-Acid-Degradation
COMMON-NAME - Tyrosine Degradation
//
UNIQUE-ID - VALINE-DEG
TYPES - Amino-Acid-Degradation
COMMON-NAME - Valine Degradation
COMMENT - This class contains pathways of utilization of the amino acid, valine, as a source of nutrients and energy.                                 
//
UNIQUE-ID - CO2-Fixation
TYPES - C1-COMPOUNDS
COMMON-NAME - CO<sub>2</sub> Fixation
COMMENT - This class holds pathways for carbon dioxide fixation
//
UNIQUE-ID - Formaldehyde-Assimilation
TYPES - C1-COMPOUNDS
COMMON-NAME - Formaldehyde Assimilation
COMMENT - This class holds pathways for the assimilation of formaldehyde
//
UNIQUE-ID - Formaldehyde-Oxidation
TYPES - C1-COMPOUNDS
COMMON-NAME - Formaldehyde Oxidation
COMMENT - This class holds pathways for the oxidation of formaldehyde
//
UNIQUE-ID - Methane-Oxidation
TYPES - C1-COMPOUNDS
COMMON-NAME - methane oxidation to methanol
COMMENT - This class holds pathways for the oxidation of methane to methanol
//
UNIQUE-ID - Methanol-Oxidation
TYPES - C1-COMPOUNDS
COMMON-NAME - Methanol Oxidation
COMMENT - This class holds pathways for the oxidation of methanol
//
UNIQUE-ID - 2-Oxobutanoate-Degradation
TYPES - CARBOXYLATES-DEG
COMMON-NAME - 2-Oxobutanoate Degradation
COMMENT - This class holds pathways for the degradation of 2-oxobutanoate.
//
UNIQUE-ID - Acetate-Formation
TYPES - CARBOXYLATES-DEG
COMMON-NAME - Acetate Formation
//
UNIQUE-ID - Ascorbate-Degradation
TYPES - CARBOXYLATES-DEG
COMMON-NAME - L-Ascorbate Degradation
COMMENT - The class holds pathways for the degradation of L-ascorbate
//
UNIQUE-ID - Glycolate-Degradation
TYPES - CARBOXYLATES-DEG
COMMON-NAME - Glycolate Degradation
COMMENT - This class holds pathways for the degradation of glycolate
//
UNIQUE-ID - Malonate-Degradation
TYPES - CARBOXYLATES-DEG
COMMON-NAME - Malonate Degradation
COMMENT - This class holds pathways for the degradation of malonate.
//
UNIQUE-ID - Oxalate-Degradation
TYPES - CARBOXYLATES-DEG
COMMON-NAME - Oxalate Degradation
COMMENT - This class holds pathways for the degradation of oxalate.
//
UNIQUE-ID - Propionate-Degradation
TYPES - CARBOXYLATES-DEG
COMMON-NAME - Propionate Degradation
COMMENT - This class contains pathways of degradation of the carboxylate, propionate, to serve as a source of carbon and energy.          
//
UNIQUE-ID - SUCC-DEG
TYPES - CARBOXYLATES-DEG
COMMON-NAME - Succinate Degradation
//
UNIQUE-ID - Heme-Degradation
TYPES - COFACTOR-DEGRADATION
COMMON-NAME - Heme Compounds Degradation
//
UNIQUE-ID - POLYSACCHARIDES-DEG
TYPES - Carbohydrates-Degradation
TYPES - Polymer-Degradation
COMMON-NAME - Polysaccharides Degradation
//
UNIQUE-ID - Sugars-And-Polysaccharides
TYPES - Carbohydrates-Degradation
COMMON-NAME - Sugars Degradation
COMMENT - This class contains pathways of biosynthesis of sugars, which fulfill a number of functions, principally serving as reserves of carbon and energy. The disaccharide, trehalose acts as an osmoprotectant.
//
UNIQUE-ID - Acetone-Degradation
TYPES - Fatty-Acid-and-Lipid-Degradation
COMMON-NAME - Acetone Degradation
COMMENT - This class holds pathways for the degradation of acetone
//
UNIQUE-ID - Fatty-Acid-Degradation
TYPES - Fatty-Acid-and-Lipid-Degradation
COMMON-NAME - Fatty Acids Degradation
COMMENT - This class contains pathways for the oxidation of fatty acids
//
UNIQUE-ID - Methylthioadenosine-Degradation
TYPES - NUCLEO-DEG
COMMON-NAME - <i>S</i>-methyl-5'-thioadenosine Degradation
COMMENT - This class holds pathways for the degradation of methylthioadenosine.
//
UNIQUE-ID - Purine-Degradation
TYPES - NUCLEO-DEG
COMMON-NAME - Purine Nucleotides Degradation
COMMENT - This class holds pathways for the degradation of purines.  Nucleotide degradation pathways are responsible for the conversion of the nucleotides to the nucleoside (e.g. |FRAME: ADENOSINE|) and  free base form (e.g. |FRAME: ADENINE|), and further degradation to compounds that can be catabolized to basic building blocks.
//
UNIQUE-ID - Pyrimidine-Degradation
TYPES - NUCLEO-DEG
COMMON-NAME - Pyrimidine Degradation
COMMENT - This class holds pathways for the degradation of pyrimidines. Nucleotide degradation pathways are responsible for the conversion of the nucleotides to the nucleoside (e.g. |FRAME: ADENOSINE|) and  free base form (e.g. |FRAME: ADENINE|), and further degradation to compounds that can be catabolized to basic building blocks.
//
UNIQUE-ID - Manganese-Oxidation
TYPES - Noncarbon-Nutrients
COMMON-NAME - Manganese Oxidation
COMMENT - This class holds pathways for the oxidation of Mn(II).
//
UNIQUE-ID - NITROGEN-DEG
TYPES - Noncarbon-Nutrients
COMMON-NAME - Nitrogen Compounds Metabolism
COMMENT - This class contains pathways of metabolism of various forms of inorganic nitrogen through which they converted to ammonia, which is assimilated. 
//
UNIQUE-ID - Phosphorus-Compounds
TYPES - Noncarbon-Nutrients
COMMON-NAME - Phosphorus Compounds Metabolism
COMMENT - This class contains pathways of degradation of phosphonates to be used as a source of phosphate as well as carbon and energy.
//
UNIQUE-ID - Sulfur-Assimilation
TYPES - Noncarbon-Nutrients
COMMON-NAME - Sulfur Compounds Metabolism
COMMENT - This class contains pathways of assimilation of sulfur from organic and inorganic sources as well as pathways of oxidation of reduced sulfur to yield energy.    
//
UNIQUE-ID - Carbon-disulfide-degradation
TYPES - Other-Degradation
COMMON-NAME - Carbon-Disulfide Degradation
COMMENT - This class holds pathways for the degradation of carbon disulfide
//
UNIQUE-ID - Nicotine-Degradation
TYPES - Other-Degradation
COMMON-NAME - Nicotine Degradation
COMMENT - This class holds pathways for degradation of nicotine
//
UNIQUE-ID - Thiocyanate-Degradation
TYPES - Other-Degradation
COMMON-NAME - Thiocyanate Degradation
//
UNIQUE-ID - Cholesterol-Degradation
TYPES - Steroids-Degradation
COMMON-NAME - Cholesterol Degradation
COMMENT - This class contains pathways for the degradation of cholesterol.
//
UNIQUE-ID - Vancomycin-Resistnace
TYPES - Antibiotic-Resistance
COMMON-NAME - Vancomycin Resistance
COMMENT - This class holds pathways that enable bacteria to resist the effects of the antibiotic vancomycin.
//
UNIQUE-ID - Hydrogen-Oxidation
TYPES - CHEMOAUTOTROPHIC-ENERGY-METABOLISM
COMMON-NAME - Hydrogen Oxidation
COMMENT - This class holds pathways for the oxidation of molecular hydrogen.
//
UNIQUE-ID - Acetoin-Biosynthesis
TYPES - Fermentation
COMMON-NAME - Acetoin Biosynthesis
COMMENT - This class holds pathways for the biosynthesis of acetoin
//
UNIQUE-ID - Acetyl-CoA-Butyrate
TYPES - Fermentation
COMMON-NAME - Acetyl-CoA Fermentation to Butyrate
COMMENT - This class holds pathways for the fermentation of acetyl-CoA to butyrate
//
UNIQUE-ID - Butanediol-Biosynthesis
TYPES - Fermentation
COMMON-NAME - Butanediol Biosynthesis
COMMENT - This class holds pathways for the biosynthesis of butanediol.
//
UNIQUE-ID - Pyruvate-Degradation
TYPES - Fermentation
COMMON-NAME - Pyruvate Fermentation
COMMENT - This class holds pathways for the fermentation of pyruvate.
//
UNIQUE-ID - AEROBIC-RESPIRATION
TYPES - Respiration
COMMON-NAME - Aerobic Respiration
COMMENT - This class contains pathways through which electrons flow from various organic and inorganic electron donors to oxygen as the terminal electron acceptor. The passage of electrons through intermediates of the pathway, which are membrane-bound, generates a trans-membrane ion gradient, which serves as a source of metabolic energy. 
//
UNIQUE-ID - ANAEROBIC-RESPIRATION
TYPES - Respiration
COMMON-NAME - Anaerobic Respiration
COMMENT - This class contains pathways of the various electron flows of anaerobic respiration including, from various compounds donating electron to the electron transport chain, through the chain itself, and to compounds serving as terminal acceptors of electrons from the chain. The passage of electrons through components of the electron-transport chain, which are membrane-bound, generates a trans-membrane ion gradient, which serves as a source of energy.             
//
UNIQUE-ID - Degradation-Processes
TYPES - Complex-Processes
COMMENT - Processes in which a macromolecule is degraded.  Generally no compounds are specified for the right hand side of the equation -- it is assumed that the eventual end products will be the basic building blocks from which the macromolecule is constructed (i.e. amino acids for a protein, nucleotides for DNA or RNA).
//
UNIQUE-ID - Binding-Reactions
TYPES - Simple-Reactions
COMMENT - This class consists of reactions in which no covalent modification of the substrates takes place, but in which the net effect is that one substrate
/noncovalently binds to or unbinds from another molecule via weak bonds (e.g. hydrogen bonds).  This class includes protein complex assembly 
/and dissociation reactions.   In reactions of this class, each of the substrates maintains its original molecular identity, meaning reactions of this class
/affect intermolecular bonds, not intramolecular bonds.
//
UNIQUE-ID - Chemical-Reactions
TYPES - Simple-Reactions
COMMENT - Chemical-Reactions are those for which at least one substrate molecule is chemically modified,
/meaning that either a chemical bond (covalent, ionic or coodination) is formed and/or broken,
/or that a redox modification has occurred.
/
//
UNIQUE-ID - Transport-Reactions
TYPES - Simple-Reactions
COMMENT - Transport reactions are reactions in which at least one species is transported 
/(passively or actively) across a membrane.  The species may or may not be chemically
/modified in the course of the reaction.  A transport reaction is assumed to occur
/physiologically in the direction written; if it proceeds in the reverse direction, this
/fact should be indicated in the enzymatic-reaction for a given transporter.
/
//
UNIQUE-ID - Redox-Half-Reactions
TYPES - Simple-Reactions
COMMENT - Redox half reactions are elementary reactions, in which explicitly
/stated electrons are reducing an oxidized molecular species.  These
/reactions do not stand alone, because electrons do not occur freely.
/Instead, a half reaction must be paired with another half reaction to
/form a complete, overall transformation.
/
/The convention adopted here is to write the half reactions always in
/the same direction, namely in the form:
/
/Ox. + e- --> Red.
/
/In other words, the oxidized species and the electrons are always in
/the LEFT slot, and the reduced species are always in the RIGHT slot.
/
/This reaction direction allows the standard reduction potential to be
/directly recorded in the STD-REDUCTION-POTENTIAL slot, such that
/reactions of this type are comparable with each other.
//
UNIQUE-ID - Polynucleotide-Reactions
TYPES - Macromolecule-Reactions
COMMENT - Reactions in which at least one substrate is a DNA or RNA molecule.
//
UNIQUE-ID - Protein-Reactions
TYPES - Macromolecule-Reactions
COMMENT - Reactions in which at least one substrate is a protein monomer, a complex containing a protein, or a modified protein.
//
UNIQUE-ID - Polysaccharide-Reactions
TYPES - Macromolecule-Reactions
COMMENT - Reactions in which at least one substrate is a polysaccharide macromolecule (e.g. glycogen).  This does not include small polysaccharides 
/with a completely specified chemical structure (e.g. disaccharides) -- reactions of those molecules are better classed as 
/Small-Molecule-Reactions.
//
UNIQUE-ID - EV-COMP-AINF-SEQ-ORTHOLOGY
TYPES - EV-COMP-AINF-FN-FROM-SEQ
COMMON-NAME - Automated inference of function by sequence orthology
COMMENT - A computer inferred a function based on the function of an orthologous protein in another organism.
//
UNIQUE-ID - EV-COMP-HINF-SEQ-ORTHOLOGY
TYPES - EV-COMP-HINF-FN-FROM-SEQ
COMMON-NAME - Human inference of function by sequence orthology
COMMENT - A person inferred or reviewed a computer inference of a function based on the function of an orthologous protein in another organism.
//
UNIQUE-ID - EV-EXP-IDA-PART-PURIFIED-PROTEIN-HH
TYPES - EV-EXP-IDA-PART-PURIFIED-PROTEIN
COMMON-NAME - Assay of protein partially-purified from a heterlogous host
COMMENT - Direct assay of protein partially purified from a heterologous
/host. Recombinant protein partially purified
/from a heterologous host expressing cloned gene(s), and activity
/measured using an in vitro assay.
//
UNIQUE-ID - EV-EXP-IDA-PART-PURIFIED-PROTEIN-NH
TYPES - EV-EXP-IDA-PART-PURIFIED-PROTEIN
COMMON-NAME - Assay of protein partially-purified from its native host
COMMENT - Direct assay of protein partially purified from its native
/host. Protein partially purified from its
/native host, and activity measured using an in vitro assay.
//
UNIQUE-ID - EV-EXP-IDA-PURIFIED-PROTEIN-HH
TYPES - EV-EXP-IDA-PURIFIED-PROTEIN
COMMON-NAME - Assay of protein purified to homogeneity from a heterlogous host
COMMENT - Direct assay of protein purified from a heterologous host. Recombinant
/protein purified to homogeneity from a heterologous host expressing
/cloned gene(s), and activity measured using an in vitro assay.
//
UNIQUE-ID - EV-EXP-IDA-PURIFIED-PROTEIN-NH
TYPES - EV-EXP-IDA-PURIFIED-PROTEIN
COMMON-NAME - Assay of protein purified to homogeneity from its native host
COMMENT - Direct assay of protein purified from its native host. Protein
/purified to homogeneity from its native host, and activity measured
/using an in vitro assay.
//
UNIQUE-ID - EV-EXP-IDA-UNPURIFIED-PROTEIN-HH
TYPES - EV-EXP-IDA-UNPURIFIED-PROTEIN
COMMON-NAME - Assay of unpurified protein expressed in a heterlogous host
COMMENT - Direct assay of unpurified protein from a heterologous host. Presence
/of a newly acquired protein activity is indicated by an assay
/performed on a heterologous host expressing recombinant
/protein(s). The recombinant proteins have not been purified.
//
UNIQUE-ID - EV-EXP-IDA-UNPURIFIED-PROTEIN-NH
TYPES - EV-EXP-IDA-UNPURIFIED-PROTEIN
COMMON-NAME - Assay of unpurified protein expressed in its native host
COMMENT - Direct assay of unpurified protein from its native host. Presence of a
/protein activity is indicated by an assay performed with an organism,
/but the precise identity of the protein responsible for that activity
/is not established, since the protein has not been purified.
//
UNIQUE-ID - TAX-201174
TYPES - TAX-2
COMMON-NAME - Actinobacteria
SYNONYMS - not Actinobacteria Cavalier-Smith 2002
SYNONYMS - actinobacteria
SYNONYMS - Actinobacteria
//
UNIQUE-ID - TAX-1117
TYPES - TAX-2
COMMON-NAME - Cyanobacteria
SYNONYMS - cyanophytes
SYNONYMS - cyanobacteria
SYNONYMS - blue-green bacteria
SYNONYMS - blue-green algae
SYNONYMS - Oxyphotobacteria
SYNONYMS - Oxygenic photosynthetic bacteria
SYNONYMS - Cyanophyta
SYNONYMS - Cyanophycota
SYNONYMS - Cyanophyceae
//
UNIQUE-ID - TAX-1239
TYPES - TAX-2
COMMON-NAME - Firmicutes
SYNONYMS - low GC Gram+
SYNONYMS - low GC gram-positives
SYNONYMS - low G+C Gram-positive bacteria
SYNONYMS - firmicutes
SYNONYMS - clostridial firmicutes
SYNONYMS - Low G+C firmicutes
SYNONYMS - Gram-positive bacteria
SYNONYMS - Firmicutes corrig. Gibbons and Murray 1978
SYNONYMS - Firmacutes
SYNONYMS - Clostridium group firmicutes
SYNONYMS - Bacillus/Clostridium group
//
UNIQUE-ID - TAX-1224
TYPES - TAX-2
COMMON-NAME - Proteobacteria
SYNONYMS - purple photosynthetic bacteria and relatives
SYNONYMS - purple photosynthetic bacteria
SYNONYMS - purple non-sulfur bacteria
SYNONYMS - purple bacteria and relatives
SYNONYMS - purple bacteria
SYNONYMS - proteobacteria
SYNONYMS - not Proteobacteria Cavalier-Smith 2002
SYNONYMS - Proteobacteria Garrity et al. 2005
SYNONYMS - Proteobacteria (as class) Stackebrandt et al. 1988
//
UNIQUE-ID - TAX-33154
TYPES - TAX-2759
COMMON-NAME - Opisthokonta
SYNONYMS - opisthokonts
SYNONYMS - Opisthokonta Cavalier-Smith 1987
SYNONYMS - Fungi/Metazoa group
//
UNIQUE-ID - TAX-33090
TYPES - TAX-2759
COMMON-NAME - Viridiplantae
SYNONYMS - green plants
SYNONYMS - chlorophyte/embryophyte group
SYNONYMS - Viridiplantae Cavalier-Smith 1981
SYNONYMS - Chlorophyta/Embryophyta group
SYNONYMS - Chlorobionta Bremer 1985
SYNONYMS - Chlorobionta
//
UNIQUE-ID - AU
TYPES - Elements
COMMON-NAME - Au
SYNONYMS - gold
//
UNIQUE-ID - Aldoxime
TYPES - Oximes
TYPES - Amino-Acid-Derivatives
COMMON-NAME - an aldoxime
COMMENT - |FRAME: Oximes "An oxime"| is a class of chemical compounds with the general formula (R1)(R2)HC=NOH. 
/|FRAME: Aldoxime An aldoxime| is an oxime where R1 is a hydrogen, and is is usually generated by the reaction of |FRAME: HYDROXYLAMINE| and |FRAME: Aldehydes aldehydes|. 
/
/The term oxime is derived from a condensation of the words oxygen and |FRAME: Imides imide|.
//
UNIQUE-ID - Ketoximes
TYPES - Amino-Acid-Derivatives
TYPES - Oximes
COMMON-NAME - a ketoxime
COMMENT - |FRAME: Oximes "An oxime"| is a class of chemical compounds with the general formula (R1)(R2)HC=NOH. 
/|FRAME: Ketoximes A ketoxime| is an oxime where both R1 and R2 are organic groups other than a hydrogen, and is usually generated by the reaction of |FRAME: HYDROXYLAMINE| and |FRAME: LONG-CHAIN-KETONE ketones|. 
/
/The term oxime is derived from a condensation of the words oxygen and |FRAME: Imides imide|.
//
UNIQUE-ID - 23-Cyclic-Nucleotides
TYPES - All-Nucleosides
COMMON-NAME - 2',3' -cyclic nucleotide
//
UNIQUE-ID - 23-cyclic-nucloetide-PO4
TYPES - All-Nucleosides
COMMON-NAME - 2',3' -cyclic nucleotide phosphate
//
UNIQUE-ID - 3-Phosphomonucleotides
TYPES - All-Nucleosides
COMMON-NAME - a 3'-phosphomononucleotide
//
UNIQUE-ID - 3-phosphooligonucleotides
TYPES - All-Nucleosides
COMMON-NAME - a 3' phosphooligonucleotide
//
UNIQUE-ID - 5-Phosphomononucleotides
TYPES - All-Nucleosides
COMMON-NAME - a 5'-phosphomononucleotide
//
UNIQUE-ID - 5-hydroxyoligonucleotides
TYPES - All-Nucleosides
COMMON-NAME - a 5'-hydroxyoligonucleotide
//
UNIQUE-ID - 5-phosphodinucleotides
TYPES - All-Nucleosides
COMMON-NAME - a 5' phosphodinucleotide
//
UNIQUE-ID - 5-phosphooligonucleotides
TYPES - All-Nucleosides
COMMON-NAME - a 5'-phosphooligonucleotide
//
UNIQUE-ID - Base-Derivatives
TYPES - All-Nucleosides
COMMON-NAME - a base derivative
//
UNIQUE-ID - Purine-Related
TYPES - All-Nucleosides
COMMON-NAME - a purine-related compound
//
UNIQUE-ID - Pyrimidine-Related
TYPES - All-Nucleosides
COMMON-NAME - a pyrimidine-related compound
//
UNIQUE-ID - Nucleosides
TYPES - All-Nucleosides
COMMON-NAME - a nucleoside
COMMENT - Nucleosides are glycosylamines consisting of |FRAME: Bases| bound to a |FRAME: CPD0-1110 ribose| or |FRAME: 2-DEOXYRIBOSE| sugar via a &beta;-glycosidic linkage. The nucleosides are called |FRAME: Ribonucleosides ribonucleosides| when the sugar is |FRAME: CPD0-1110 ribose|, and |FRAME: Deoxy-Ribonucleosides deoxyribonucleosides| when it is |FRAME: 2-DEOXYRIBOSE|.
/
/Common |FRAME: Ribonucleosides ribonucleosides| include |FRAME: CYTIDINE|, |FRAME: URIDINE|, |FRAME: ADENOSINE|, |FRAME: GUANOSINE| and |FRAME: INOSINE|. Examples of |FRAME: Deoxy-Ribonucleosides deoxyribonucleosides| include |FRAME: THYMIDINE| and |FRAME: DEOXYADENOSINE|.
/
/When nucleosides are phosphorylated on the sugar's primary alcohol group, the resulting phosphonucleosides are called |FRAME: Nucleotides nucleotides|.
SYNONYMS - nucleoside
//
UNIQUE-ID - Bases
TYPES - All-Nucleosides
COMMON-NAME - a nucleobase
COMMENT - Nucleobases are the parts of nucleic acids (DNA and RNA) that are involved in pairing of the two strands.
/The primary nucleobases are |FRAME: CYTOSINE|, |FRAME: GUANINE|, |FRAME: ADENINE| (found in both DNA and RNA), |FRAME: THYMINE| (found only in DNA) and |FRAME: URACIL| (found only in RNA), abbreviated as C, G, A, T, and U, respectively. There are many additional nucleobases, usually derived from the primary ones.
/
/Based on their structure, nucleobases are divided into |FRAME: Purines purines| and |FRAME: Pyrimidine-Bases pyrimidines|.
SYNONYMS - a nucleotide base
SYNONYMS - a nitrogenous base
//
UNIQUE-ID - Deoxynucleoside-Derivatives
TYPES - All-Nucleosides
COMMON-NAME - a deoxynucleoside derivative
//
UNIQUE-ID - Nucleosides-Analogues
TYPES - All-Nucleosides
COMMON-NAME - a nucleoside analogue
//
UNIQUE-ID - Nucleotides
TYPES - All-Nucleosides
COMMON-NAME - a nucleotide
COMMENT - A nucleotide is composed of |FRAME: Bases| (nitrogenous base), a five-carbon sugar (either |FRAME: CPD0-1110 ribose| or |FRAME: 2-DEOXYRIBOSE|), and one to three phosphate groups. When joined together, nucleotides make up the structural units of RNA and DNA.
/The nucleotides are called |FRAME: Ribonucleotides| when the sugar is |FRAME: CPD0-1110 ribose|, and |FRAME: Deoxynucleotides| when it is |FRAME: 2-DEOXYRIBOSE|.
SYNONYMS - nucleotide
//
UNIQUE-ID - Oligonucleotides
TYPES - All-Nucleosides
COMMON-NAME - an oligonucleotide
COMMENT - An oligonucleotide is a short nucleic acid polymer with 50 or fewer bases.
SYNONYMS - an oligonucleotide<sub>(n)</sub>
//
UNIQUE-ID - P-Nitrophenyl-5-Nucleotides
TYPES - All-Nucleosides
COMMON-NAME - a <i>p</i>-nitrophenyl 5'-nucleotide
//
UNIQUE-ID - Purines
TYPES - All-Nucleosides
COMMON-NAME - a purine
COMMENT - Purines are heterocyclic aromatic compounds that contain a |FRAME: PYRIMIDINE-RING| ring fused to an
/|FRAME: IMIDAZOLE-RING| ring.
/Two of the bases in nucleic acids, adenine and guanine, are purines.
//
UNIQUE-ID - Pyrimidines
TYPES - All-Nucleosides
COMMON-NAME - a pyrimidine
COMMENT - Pyrimidine is a heterocyclic aromatic compound similar to benzene, containing two nitrogen atoms
/at positions 1 and 3 of the ring.
/The name pyrimidines is also used for compounds derived from the basic pyrimidine compound, including three
/of the bases found in nucleic acids, namely |FRAME: CYTOSINE|, |FRAME:THYMINE|, and
/|FRAME: URACIL|.
//
UNIQUE-ID - DIPEPTIDES
TYPES - OLIGOPEPTIDES
COMMON-NAME - a dipeptide
//
UNIQUE-ID - Dipeptides-Of-D-Amino-Acids
TYPES - OLIGOPEPTIDES
COMMON-NAME - a dipeptide of D-amino acids
//
UNIQUE-ID - Modified-Peptides
TYPES - OLIGOPEPTIDES
COMMON-NAME - a modified peptide
//
UNIQUE-ID - Alkenyl-Thiohydroximate-O-Sulfates
TYPES - THIOHYDROXIMATE-O-SULFATES
COMMON-NAME - a thiohydroximate-O-sulfate with a terminal alkene
SYNONYMS - an alkenyl-thiohydroximate-O-sulfate
//
UNIQUE-ID - No-Alkenyl-Thiohydroximate-O-Sulfates
TYPES - THIOHYDROXIMATE-O-SULFATES
COMMON-NAME - a thiohydroximate-O-sulfate without a terminal alkene
//
UNIQUE-ID - CPD-185
TYPES - Tautomers
COMMON-NAME - (1<i>Z</i>,3<i>Z</i>)-4-hydroxybuta-1,3-diene-1,2,4-tricarboxylate
COMMENT - This is one of the enol tautomers of 4-oxalomesaconate. The other enol tautomer is |FRAME: CPD-12849|, and the keto-form is |FRAME: 4-OXALOMESACONATE|.
SYNONYMS - 2-hydroxy-4-carboxymuconate
SYNONYMS - 4-carboxy-2-hydroxymuconate
SYNONYMS - 2-hydroxy-4-carboxy-hexa-2,4-dienedioate
SYNONYMS - OMAenol
SYNONYMS - (2<i>E</i>,4<i>E</i>)-4-carboxy-2-hydroxyhexa-2,4-dienedioate
SYNONYMS - 4-carboxy-2-hydroxyhexa-2,4-dienedioate
//
UNIQUE-ID - A-LIPID-HYDROPEROXIDE
TYPES - Alkyl-Hydro-Peroxides
COMMON-NAME - a lipid hydroperoxide
//
UNIQUE-ID - Aerobacter-Polysaccharides
TYPES - CAPSULAR-POLYSACCHARIDES
COMMON-NAME - capsular polysaccharide (Aerobacter aerogenes)
COMMENT - The capsular polysaccharide of |FRAME: TAX-548 Aerobacter aerogenes| is composed of tetrasaccharide repeating units. This tetrasaccharide unit is composed of linear trisaccharide backbone D-galactose-(1&rarr;3)&alpha;-D-Mannose-(1&rarr;3)&alpha;-D-Galactose and a single branching monosaccharide D-galctouronic acid attached to D-mannose.|CITS: [4328830]|
SYNONYMS - (Gal-1&rarr;2-(GlcUA-1&rarr;2)-Man-1&rarr;3-Gal)n
//
UNIQUE-ID - KDO-Containing-Capsular-Polysaccharides
TYPES - CAPSULAR-POLYSACCHARIDES
COMMON-NAME - a KDO containing capsular polysaccharide
SYNONYMS - capsular polysaccharide with 3-deoxy-D-manno-2-octulosonate
//
UNIQUE-ID - 3-Hydroxy-L-aspartate
TYPES - DL-3-HYDROXYASPARTATE
COMMON-NAME - 3-hydroxy-L-aspartate
//
UNIQUE-ID - CPD0-2079
TYPES - DL-3-HYDROXYASPARTATE
COMMON-NAME - 3-hydroxy-D-aspartate
//
UNIQUE-ID - Beta-Galactofuranosides
TYPES - Glycolipids
COMMON-NAME - a &beta;-D-galactofuranoside
//
UNIQUE-ID - Di-Rhamnolipids
TYPES - Glycolipids
COMMON-NAME - a di-rhamnolipid
COMMENT - This class contains glycosides composed of a di-rhamnose moiety joined in an <i>O</i>-glycosidic linkage to a lipid moiety.  The rhamnose moieties are linked to each other through an &alpha;-1,2-glycosidic linkage.  The lipid moiety is mainly two (sometimes one or three) &beta;-hydroxy fatty acid chains (represented here in part by R1 and R2) linked to each other through an ester bond between the &beta;-hydroxyl group of the chain distal to the glycosidic bond with the carboxyl group of the chain proximal to the glycosidic bond.  The carboxyl group of the distal chain is usually free, but in a few cases it is esterified with a short alkyl group.  The fatty acid chains may be saturated, mono-unsaturated, or poly-unsaturated and the chain length may vary from C<sub>8</sub> to C<sub>16</sub>.  In rare cases the rhamnose 2-hydroxyl group distal to the glycosidic bond may be acylated with a long chain alkenoate. |CITS: [16160828] [20336292]|.  Also see |FRAME: Mono-Rhamnolipids| and |FRAME: 3-3-HAAs|.
//
UNIQUE-ID - Galactofuran
TYPES - Glycolipids
COMMON-NAME - a galactofuran
SYNONYMS - a &beta;-D-Gal<i>f</i>-(1->6)-&beta;-D-Gal<i>f</i>-(1->5)-&beta;-D-Gal<i>f</i>-Rha-GlcNAc-P-P-C<sub>50</sub>
//
UNIQUE-ID - Mono-Rhamnolipids
TYPES - Glycolipids
COMMON-NAME - a mono-rhamnolipid
COMMENT - This class contains glycosides composed of a single rhamnose moiety joined in an <i>O</i>-glycosidic linkage to a lipid moiety.  The lipid moiety is mainly two (sometimes one or three) &beta;-hydroxy fatty acid chains (represented here in part by R1 and R2) linked to each other through an ester bond between the &beta;-hydroxyl group of the chain distal to the glycosidic bond with the carboxyl group of the chain proximal to the glycosidic bond.  The carboxyl group of the distal chain is usually free, but in a few cases it is esterified with a short alkyl group.  The fatty acid chains may be saturated, mono-unsaturated, or poly-unsaturated and the chain length may vary from C<sub>8</sub> to C<sub>16</sub>.  In rare cases the rhamnose 2-hydroxyl group distal to the glycosidic bond may be acylated with a long chain alkenoate. |CITS: [16160828] [20336292]|.  Also see |FRAME: Di-Rhamnolipids| and |FRAME: 3-3-HAAs|.
//
UNIQUE-ID - Anions
TYPES - Ions
COMMON-NAME - an anion
//
UNIQUE-ID - Cations
TYPES - Ions
COMMON-NAME - a cation
//
UNIQUE-ID - Metal-Ions
TYPES - Ions
COMMON-NAME - a metal ion
//
UNIQUE-ID - Chlorins
TYPES - Macrocycles
COMMON-NAME - a chlorin
COMMENT - A chlorin is a large heterocyclic aromatic ring consisting of 3 pyrroles and one reduced pyrrole,
/coupled through 4 methine linkages.
/Unlike |FRAME: Porphyrins|, a chlorin is largely aromatic, but not aromatic through the entire
/circumference of the ring.
/
/Chlorophylls are Mg-containing chlorin derivatives.
//
UNIQUE-ID - Corphins
TYPES - Macrocycles
COMMON-NAME - a corphin
//
UNIQUE-ID - Porphyrins
TYPES - Macrocycles
COMMON-NAME - a porphyrin
COMMENT - A porphyrin is a heterocyclic macrocycle derived from porphine, a molecule that consists of four pyrrole
/rings joined together by four methine (=CH-) groups to form a larger macrocycle ring.
/Substituted porphines are called porphyrins. Many porphyrins occur in nature, and fulfil important
/biochemical roles. 
/Porphyrins can bind metals to form complexes. The metal ion, usually with a charge of 2+ or 3+,
/resides in the central cavity formed by the loss of two protons. Many metals are found with different
/derivatives, including Fe, Mg, Ni, Co and Zn.
/The name porphyrin comes from a Greek word for purple, since most porphyrins are red to purple
/in color. More reduced porphyrins, such as corphins, are yellowish.
/
/
//
UNIQUE-ID - Chelators
TYPES - Non-Metabolic-Compounds
COMMON-NAME - a chelator
COMMENT - A chelate is a chemical compound composed of a metal ion and a chelating agent. 
/A chelating agent is a substance whose molecules can form several bonds to a single metal ion. 
/An example of a simple chelating agent is ethylenediamine.
//
UNIQUE-ID - RHg
TYPES - Organometallics
COMMON-NAME - an alkylmercury
SYNONYMS - RHg<sup>+</sup>
//
UNIQUE-ID - Organophosphonates
TYPES - Organophosphorus-Compounds
COMMON-NAME - an organophosphonate
COMMENT - Organophosphonates are organic compounds containing C-PO(OH)2 or C-PO(OR)2 groups (where R can be either an alkyl or an aryl group). 
/
/Phosphonates are quite common among different organisms, including both prokaryotes and eukaryotes. They occur primarily as components of phosphonolipids (|FRAME: CPD-1106| is a common phophonate constituent of phospholipids, analogous to |FRAME: PHOSPHORYL-ETHANOLAMINE|). In addition, phosphonates are constituents of polysaccharides, glycoproteins, glycolipids, and several antibiotics.
//
UNIQUE-ID - Phosphinates
TYPES - Organophosphorus-Compounds
COMMON-NAME - a phosphinate
//
UNIQUE-ID - Proline-Hydroxyproline-Polypeptides
TYPES - POLYPEPTIDE
COMMON-NAME - a proline- or hydroxyproline-containing polypeptides
//
UNIQUE-ID - Drugs
TYPES - Pseudo-Compounds
COMMON-NAME - a drug
COMMENT - This compound class stands for generic and unspecified drugs in transport reactions.  Once a given transporter is better characterized, a more specific compound class should be substituted instead.
//
UNIQUE-ID - Ferric-Hydroxamate-Complexes
TYPES - Pseudo-Compounds
COMMENT - This pseudo compound class stands for generic and unspecified complexes between a ferric iron ion and a hydroxamate compound.  As of June 2003, there is no other real way to represent such small molecule complexes.
SYNONYMS - a ferric hydroxamate complex
SYNONYMS - ferric hydroxamate complex
SYNONYMS - iron (III) hydroxamate complex
SYNONYMS - iron (III) hydroxamate
//
UNIQUE-ID - Hydrophilic-Solute-Or-Ion-LT-600Da
TYPES - Pseudo-Compounds
COMMON-NAME - hydrophilic solute or ion < 600 Da
COMMENT - This compound class stands for generic and unspecified ions or hydrophilic solutes in transport reactions.  They have a molecular mass of smaller than 600Da.  Once a given transporter is better characterized, a more specific compound class should be substituted instead.
//
UNIQUE-ID - Light
TYPES - Pseudo-Compounds
COMMON-NAME - h&nu;
SYNONYMS - light
SYNONYMS - a photon
//
UNIQUE-ID - Mono-Di-And-Tri-Saccharides-LT-600Da
TYPES - Pseudo-Compounds
COMMON-NAME - mono-, di-, or trisaccharide < 600 Da
COMMENT - This compound class stands for generic and unspecified mono-, di-, or trisaccharides in transport reactions.  They have a molecular mass of smaller than 600Da.  Once a given transporter is better characterized, a more specific compound class should be substituted instead.
//
UNIQUE-ID - NCCS
TYPES - Pseudo-Compounds
COMMON-NAME - a nonfluorescent chlorophyll catabolite
SYNONYMS - NCCs
//
UNIQUE-ID - UNKNOWN
TYPES - Pseudo-Compounds
COMMON-NAME - unknown
COMMENT - This entry is used in chemical reactions in which the identity of one or more reactants is not known.
//
UNIQUE-ID - Unknown-Inducers
TYPES - Pseudo-Compounds
COMMENT - This compound class stands for generic and unspecified inducers.
SYNONYMS - an unknown inducer
SYNONYMS - unknown inducer
//
UNIQUE-ID - Unspecified-Degradation-Products
TYPES - Pseudo-Compounds
COMMON-NAME - [unspecified degradation products]
//
UNIQUE-ID - Unspecified-Ion-Or-Solute
TYPES - Pseudo-Compounds
COMMON-NAME - non-specific ion/solute
COMMENT - This compound class stands for generic and unspecified ions or solutes in transport reactions.  Once a given transporter is better characterized, a more specific compound class should be substituted instead.
//
UNIQUE-ID - Inorganic-Salts
TYPES - Inorganic-Compounds
TYPES - Salts
COMMON-NAME - an inorganic salt
//
UNIQUE-ID - Organic-Salts
TYPES - Salts
COMMON-NAME - an organic salt
//
UNIQUE-ID - Elemental-Sulfur
TYPES - Inorganic-Compounds
COMMON-NAME - S<sup>0</sup>
COMMENT - Elemental sulfur appears in a number of different allotropic modifications: rhombic, monoclinic, polymeric,
/and others. The rhombic structure is the most common.
/Both the rhombic and monoclinic forms of sulfur are made up of eight sulfur atoms arranged in a
/puckered-ring structure. At one atmosphere pressure and temperatures less than 95.4�C, rhombic is the
/stable crystalline form. Above 95.4 �C to the melt temperature of 118.9 �C, the monoclinic crystalline
/structure is dominant |CITS: [Steudel00]|.
/
/In addition, elemental sulfur always contains some polymeric sulfur consisting of chain-like
/macromolecules. The S-S bond energy is lower in polymeric sulfur than in ring sulfur |CITS: [17379736]|.
SYNONYMS - elemental sulfur
SYNONYMS - orthorhombic sulfur
SYNONYMS - rhombic sulfur
//
UNIQUE-ID - Elemental-selenium
TYPES - Inorganic-Compounds
COMMON-NAME - Se<sup>0</sup>
COMMENT - Selenium rarely occurs in its elemental state in nature. However, elemental selenium can be formed by certain organisms, usually by reduction of the oxidized forms |FRAME: SELENATE| and |FRAME: SELENITE|.
/
/Elemental selenium occurs in nature in two main allotropic forms. The most stable allotrope is a polymeric form that appears as a dense purplish-gray solid. It forms polyselenides in the presence of strong reducing agents. The second major allotrope is red selenium which, similar to |FRAME: Elemental-Sulfur "elemental sulfur"|, forms individual molecules of eight-membered rings (although rings composed of more or less than 8 selenium atoms have been reported).
/
/Red selenium converts to the gray polymeric allotrope upon heating.
SYNONYMS - elemental selenium
//
UNIQUE-ID - Inorganic-Minerals
TYPES - Inorganic-Compounds
COMMON-NAME - an inorganic mineral
//
UNIQUE-ID - Intracellular-Sulfur
TYPES - Inorganic-Compounds
COMMON-NAME - intracellular S<sup>0</sup>
//
UNIQUE-ID - ALKALOID
TYPES - Secondary-Metabolites
COMMON-NAME - an alkaloid
COMMENT - Alkaloids are naturally occurring heterocyclic compounds that contain nitrogen and an alkaline pH (hence the name).
/
/Alkaloids are secondary metabolites, and have a marked physiological action on animal physiology. They are produced by a large variety of organisms, including bacteria, fungi, plants, and animals.
//
UNIQUE-ID - Glucosinolates
TYPES - Secondary-Metabolites
COMMON-NAME - a glucosinolate
COMMENT - |FRAME: Glucosinolates "Glucosinolates"| are substituted &beta;-thioglucoside <i>N</i>-hydroxysulfates, formed by certain planst from any one of eight amino acids, namely, alanine, valine, leucine, isoleucine, phenylalanine, methionine, tyrosine and tryptophan. Over 115 naturally occurring glucosinolates have been identified. Much of
/the diversity amongst glucosinolates arises from the addition of different sized alkyl groups to the side chain of the amino acids, principally valine, phenylalanine and methionine |CITS: [18458837]|. 
/
/Glucosinolates are found prominently in the order |FRAME: TAX-3700|, which includes cabbage, mustard, oilseed rape, broccoli, and the model plant Arabidopsis, and are responsible for the typical sharp taste and odor of these plants.
//
UNIQUE-ID - Indole-Phytoalexins
TYPES - Secondary-Metabolites
COMMON-NAME - an indole-phytolexin
//
UNIQUE-ID - Insecticides
TYPES - Secondary-Metabolites
COMMON-NAME - an insecticide
//
UNIQUE-ID - Poly-Hydroxybutyrate
TYPES - Secondary-Metabolites
COMMON-NAME - a poly-&beta;-hydroxybutyrate
SYNONYMS - poly-3-hydroxybutyrate
SYNONYMS - PHB
SYNONYMS - polyhydroxybutyrate
SYNONYMS - 2-methyl-3-ketobutyrate
SYNONYMS - poly-hydroxybutyrate
//
UNIQUE-ID - Saponins
TYPES - Secondary-Metabolites
COMMON-NAME - a saponin
COMMENT - Saponins are a class of secondary metabolites that have been grouped together phenomenologically by the foaming they produce when shaken in aqueous solutions, and structurally by their composition of one or more hydrophilic glycoside moieties combined with a lipophilic triterpene derivative. They are particularly abundant in various plant species, but are also found in marine organisms.
/
/The aglyconen (glycoside-free portion) of the saponins are termed sapogenins.  They can be any one of a wide variety of polycyclic organic structures originating from the serial addition of ten-carbon terpene units to compose a C30 triterpene skeleton. The number and length of saccharide chains attached to the sapogenin can vary greatly.
//
UNIQUE-ID - Terpenophenolics
TYPES - Secondary-Metabolites
COMMON-NAME - a terpenophenolic
//
UNIQUE-ID - Xenobiotic
TYPES - Secondary-Metabolites
COMMON-NAME - a xenobiotic
//
UNIQUE-ID - Siderophore
TYPES - Secondary-Metabolites
COMMON-NAME - a siderophore
COMMENT - Siderophores are small, high-affinity iron chelating compounds secreted by microorganisms. Once outside the cell, siderophores bind |FRAME: FE+3| with high affinity, and the iron-siderophore complexes are imported back into the cell by active-transport mechanisms.
/
/Siderophores are very common in pathogenic bacteria, since iron in the host organism is usually tightly bound to proteins, resulting in an extremely low concentration of free iron in the blood.
/
/Most siderophores belong to one of three major groups: the |FRAME: Catecholate-siderophores "catechols"|, |FRAME: Hydroxamate-siderophores "hydroxamates"| and |FRAME: Thiazoline-siderophores "thiazolines"|.
/
/Some grasses are known to make siderophores as well. These |FRAME: Phytosiderophores "phytosiderophores"| are also known as mugineic acids.
//
UNIQUE-ID - Terpenoids
TYPES - Polyisoprenoids
TYPES - Secondary-Metabolites
COMMON-NAME - a terpenoid
SYNONYMS - terpenes
SYNONYMS - a terpene
//
UNIQUE-ID - POLYKETIDE
TYPES - Secondary-Metabolites
COMMON-NAME - a polyketide
COMMENT - Polyketides are secondary metabolites produced by some bacteria, fungi, plants, and animals.
/Polyketides are usually biosynthesized by polyketide synthase enzymes (PKS) through the decarboxylative condensation of extender units that are derived from malonyl-CoA, in a process similar to fatty acid synthesis.
/
/PKSs can be divided to two types: multifunctional polyproteins (type I) and discrete protein (type II).
/Type I PKSs are organized into modular complexes, each catalyzing individual chain elongation steps using an associated carrier protein. The minimal type I PKS module consists of 3 domains: a ketosynthase, a acyltransferase, and an acyl-carrier protein (ACP). The acyltransferase domain catalyzes the priming of the flanking ACP domain with the appropriate substrate.
/
/Type II PKS ACPs, on the other hand, possess catalytic self-acylation activity |CITS: [18059524]|.
//
UNIQUE-ID - Carboxylate-siderophores
TYPES - Hydroxamates
TYPES - Siderophore
COMMON-NAME - a carboxylate siderophore
//
UNIQUE-ID - Hydroxamate-siderophores
TYPES - Hydroxamates
TYPES - Siderophore
COMMON-NAME - a hydroxamate siderophore
//
UNIQUE-ID - Phytosiderophores
TYPES - Hydroxamates
TYPES - Siderophore
COMMON-NAME - a phytosiderophore
SYNONYMS - mugineic acid
//
UNIQUE-ID - Monoterpenols
TYPES - Alcohols
TYPES - Monoterpene-Derivatives
COMMON-NAME - a monoterpenol
SYNONYMS - an oxygenated monoterpene
//
UNIQUE-ID - Sesquiterpenols
TYPES - Sesquiterpenoid-Derivatives
TYPES - Alcohols
COMMON-NAME - a sesquiterpenol
//
UNIQUE-ID - C34-Botryococcenes
TYPES - Hydrocarbons
TYPES - Triterpenes
COMMON-NAME - a C34 botryococcenes
COMMENT - |FRAME: TAX-38881| is a green microalga that produces a considerable amount of lipids, notably hydrocarbons |CITS: [15630516]|. Strain B of this species is rich in triterpenoid C30 botryococcenes, and synthesizes higher order botryococcenes upto C37, via methyl addition using S-adenosyl methionine.
/The compound class shown here is one of six possible isomers of C34 botryococcenes.
//
UNIQUE-ID - CARDIOLIPIN
TYPES - Lipids
COMMON-NAME - a cardiolipin
SYNONYMS - diphosphatidylglycerol
//
UNIQUE-ID - FATTY-ACYLS
TYPES - Lipids
COMMON-NAME - a fatty acyl
//
UNIQUE-ID - Fatty-Acid-Anions
TYPES - Lipids
COMMON-NAME - a fatty acid anion
//
UNIQUE-ID - LYSO-ORNITHINE-LIPIDS
TYPES - Lipids
COMMON-NAME - a lyso-ornithine lipid
COMMENT - A lyso-ornithine lipid contains a 3-hydroxy fatty acyl group attached in an amide linkage to the &alpha;-amino group of |FRAME: L-ORNITHINE| (reviewed in |CITS: [19703488]|).  See also |FRAME: ORNITHINE-LIPIDS|.  The configuration of the asymetric carbon of the 3-hydroxy fatty acids of several bacterial ornithine lipids was detrmined to be D (<i>R</i>) |CITS: [10030549]|.
//
UNIQUE-ID - ORNITHINE-LIPIDS
TYPES - Lipids
COMMON-NAME - an ornithine lipid
COMMENT - An ornithine lipid is comprised of |FRAME: LYSO-ORNITHINE-LIPIDS| with a second fatty acyl group ester-linked to the 3-hydroxy position of the first fatty acyl group (reviewed in |CITS: [19703488]|).  The composition of the amide-linked (R1) and ester-linked (R2) fatty acids in ornithine lipids varies among bacterial species |CITS: [6315433][3409887][3030307][16856942]|.
SYNONYMS - an ornithine amide lipid
//
UNIQUE-ID - a-lipid-moiety
TYPES - Lipids
COMMON-NAME - a lipid moiety
//
UNIQUE-ID - Bacterial-Endotoxins
TYPES - Lipids
COMMON-NAME - a bacterial endotoxin
COMMENT - This compound class stands for generic and unspecified bacterial endotoxins.  These are components from the outer membrane and cell wall of bacteria, which are toxic to humans and can cause sepsis.  The Gram negative bacteria produce lipopolysaccharide, whereas the Gram positive bacteria produce the less active lipoteichoic acids and muramyl peptides.
SYNONYMS - a bacterial endotoxin
SYNONYMS - bacterial endotoxin
//
UNIQUE-ID - SPHINGOLIPIDS
TYPES - Lipids
COMMON-NAME - a sphingolipid
COMMENT - Sphingolipids are a class of lipids derived from the aliphatic amino alcohol sphingosine.
/The sphingosine backbone is O-linked to a charged head group such as ethanolamine, serine, or choline. 
/The backbone is also amide-linked to an acyl group, such as a fatty acid.
/
/There are three main types of sphingolipids: ceramides, sphingomyelins, and glycosphingolipids.
/
//
UNIQUE-ID - Phospholipids
TYPES - Lipids
COMMON-NAME - a phospholipid
COMMENT - Phospholipids are a class of phosphorous-containing lipids that are
/composed mainly of fatty acids (depicted as R groups in the diagram), a phosphate group, and a
/backbone made of a simple organic molecule.
/
/Almost all of the phospholipids have a glycerol backbone. Such a phospholipid is known as
/|FRAME:Phosphoglycerides|.
/Some types of phospholipids, for example, |FRAME: Sphingomyelins|, have a backbone made of the
/amino-alcohol sphingosine. 
/
/Phospholipids are a major component of all biological membranes.
/
//
UNIQUE-ID - Polyisoprenoids
TYPES - Lipids
COMMON-NAME - a polyprenol
COMMENT - The nomenclature of polyprenols and polyprenyl phosphates is somewhat confusing. Here are some guidelines for understanding these names:
/
/Polyprenols are composed of repeating isoprene units. The units can be attached in either a <i>trans</i> conformation (the two carbons are on opposite sides of the double bond) or a <i>cis</i> conformation (the two carbons are on the same side of the double bond). It is common to use <i>E</i> and <i>Z</i> instead of <i>trans</i> and <i>cis</i> , respectively.
/
/The numbering of carbons in the molecule starts from the carbon attached to the hydroxyl or phosphate group. The isoprene unit furthest from the C1 carbon is called the &omega; unit. Unlike all other isoprene units, the &omega; unit is not a stereo center since the last carbon is attached to two identical methyl groups.
/
/There are two widely used naming systems, and unfortunately they refer to the isoprene units in opposite order.
/According to one method, the molecule is described by the stereoconfiguration of the molecule starting with the &omega; unit. For example |FRAME:CPD-11977| is referred to as &omega;,<i>E,Z,Z</i> tetraprenyl diphosphate. 
/The other method describes the molecule starting with the unit with the lowest carbon number (ie the one furthest from the &omega; unit), naming each of the stereo-active carbons by its number, followed by its stereo designation. According to this method the same molecule is referred to as 2,6-<i>cis</i>,10-<i>trans</i>-tetraprenyl diphosphate or (2<i>Z</i>,6<i>Z</i>,10<i>E</i>)-tetraprenyl diphosphate.
/
/On top of this, many of the shorter molecules have trivial names that are commonly used. Some of these names are specific for a particular stereoisomer and some are used for all stereoisomer. 
/For example, |FRAME: GERANYLGERANYL-PP "geranylgeranyl diphosphate"| is commonly used for the all-<i>trans</i> isomer of the molecule with four isoprene units, while farnesyl diphosphate is used for all four isomers of the molecule with three isoprene units - |FRAME:FARNESYL-PP|, |FRAME:CPD-9444|, |FRAME:CPD-11293| and |FRAME:CPD-11990|.
SYNONYMS - a polyisoprenoid
//
UNIQUE-ID - Glycerides
TYPES - Lipids
TYPES - Esters
COMMON-NAME - a glyceride
//
UNIQUE-ID - L-1-PHOSPHATIDYL-GLYCEROL
TYPES - Glycerophosphodiesters
TYPES - Phosphoglycerides
COMMON-NAME - an L-1-phosphatidyl-glycerol
SYNONYMS - 3-(3-<i>sn</i>-phosphatidyl)glycerol
SYNONYMS - 3(3-phosphatidyl-)glycerol
SYNONYMS - 1-phosphatidylglycerol
SYNONYMS - phosphatidylglycerol
//
UNIQUE-ID - Aldonic-Acids
TYPES - All-Carbohydrates
COMMON-NAME - an aldonate
COMMENT - Sugars that had their terminal aldehyde oxydized to a carboxylic acid.
SYNONYMS - an aldonic acid
//
UNIQUE-ID - Carbohydrate-Derivatives
TYPES - All-Carbohydrates
COMMON-NAME - a carbohydrate derivative
//
UNIQUE-ID - Carbohydrates
TYPES - All-Carbohydrates
COMMON-NAME - a carbohydrate
//
UNIQUE-ID - S-glycosyl-compounds
TYPES - Glycosides
TYPES - ORGANOSULFUR
COMMON-NAME - an <i>S</i>-glycosyl compound
//
UNIQUE-ID - Sugar-alcohols
TYPES - Alcohols
TYPES - Sugar
COMMON-NAME - a sugar alcohol
SYNONYMS - polyalcohol
SYNONYMS - polyhydric alcohol
SYNONYMS - polyol
//
UNIQUE-ID - D-Mannosamines
TYPES - All-Amines
TYPES - Hexosamines
COMMON-NAME - D-mannosamine
SYNONYMS - 2-amino-2-deoxy-D-Mannose
//
UNIQUE-ID - Phenothiazines
TYPES - ORGANOSULFUR
COMMON-NAME - a phenothiazine
//
UNIQUE-ID - SH-Compounds
TYPES - ORGANOSULFUR
COMMON-NAME - a -SH Compound
//
UNIQUE-ID - SULFONATES
TYPES - ORGANOSULFUR
COMMON-NAME - an organosulfonate
SYNONYMS - a sulfonate
//
UNIQUE-ID - Sulfamates
TYPES - ORGANOSULFUR
COMMON-NAME - a sulfamate
//
UNIQUE-ID - Sulfhydryl-Groups
TYPES - ORGANOSULFUR
COMMON-NAME - a sulfhydryl group
SYNONYMS - mercapto group
SYNONYMS - thiol group
//
UNIQUE-ID - Sulfhydryl-Reagents
TYPES - ORGANOSULFUR
COMMON-NAME - a sulfhydryl reagent
//
UNIQUE-ID - Sulfonamides
TYPES - ORGANOSULFUR
COMMON-NAME - a sulfonamide
//
UNIQUE-ID - Sulfones
TYPES - ORGANOSULFUR
COMMON-NAME - a sulfone
COMMENT - Sulfones are a class of organosulfur compounds occurring widely in nature.
/They contain two carbon-sulfur bonds, with a hexavalent sulfur atom that is also linked to two oxygen
/atoms. All sulfones have the general structure: R2�SO2, where R2 represents linkage to two carbon
/atoms either within one (e.g. the heterocyclic ring in |FRAME: CPD-944|) or two
/(e.g. the two methyl groups of |FRAME: CPD-10437|) substituents.
//
UNIQUE-ID - Thiazoles
TYPES - ORGANOSULFUR
COMMON-NAME - a thiazole
//
UNIQUE-ID - Thiols
TYPES - ORGANOSULFUR
COMMON-NAME - a thiol
//
UNIQUE-ID - All-Glutathiones
TYPES - ORGANOSULFUR
COMMON-NAME - all glutathiones
//
UNIQUE-ID - Aryl-sulfates
TYPES - ORGANOSULFUR
COMMON-NAME - an aryl sulfate
//
UNIQUE-ID - CPD-11803
TYPES - ORGANOSULFUR
COMMON-NAME - (<i>RS</i>)-phospho-3-sulfolactate
SYNONYMS - (2<i>RS</i>)-<i>O</i>-phospho-3-sulfolactate
SYNONYMS - (2<i>RS</i>)-2-<i>O</i>-phosphonato-3-sulfonatolactate
SYNONYMS - (<i>RS</i>)-phosphosulfolactate
//
UNIQUE-ID - Diaryl-Sulfone-Derivatives
TYPES - ORGANOSULFUR
COMMON-NAME - a diaryl sulfone derivative
//
UNIQUE-ID - Organo-Sulfates
TYPES - ORGANOSULFUR
COMMON-NAME - an organosulfate
SYNONYMS - alkyl sulfate
//
UNIQUE-ID - DL-12-Propanediol
TYPES - Alcohols
//
UNIQUE-ID - Primary-Alcohols
TYPES - Alcohols
COMMON-NAME - a primary alcohol
SYNONYMS - 1-Alcohol
//
UNIQUE-ID - Secondary-Alcohols
TYPES - Alcohols
COMMON-NAME - a secondary alcohol
//
UNIQUE-ID - Short-Chain-Alcohols
TYPES - Alcohols
COMMON-NAME - a short-chain alcohol
//
UNIQUE-ID - Tertiary-Alcohols
TYPES - Alcohols
COMMON-NAME - a tertiary alcohol
//
UNIQUE-ID - Very-Long-Chain-Alcohols
TYPES - Alcohols
COMMON-NAME - a very long chain alcohol
//
UNIQUE-ID - a-long-chain-alcohol
TYPES - Alcohols
COMMON-NAME - a long-chain alcohol
//
UNIQUE-ID - glycols
TYPES - Alcohols
COMMON-NAME - a glycol
//
UNIQUE-ID - 2-3-Butanediols
TYPES - Alcohols
COMMON-NAME - a 2,3-butanediol
COMMENT - 2,3-butanediol is of commercial interest, mostly as an antifreeze agent due to to its low freezing point
/|CITS: [Magee87]|. One of its well known applications is the formation of methyl ethyl ketone,
/by dehydration, which can be used as a liquid fuel additive |CITS: [11234948]|.
/All three stereo isomer of 2,3-butanediol can be produced by various organisms |CITS: [11687934]|.
/
/
/The metabolic function of 2,3-butanediol is not yet known, although it may play a role in preventing intracellular
/acidification by changing the metabolism from acid production to the formation of a neutral compound
/|CITS: [6298028]|.
/In addition, the |FRAME: P125-PWY| pathway might participate in regulation of the NADH/NAD<sup>+</sup> ratio.
/in the bacteria |CITS: [8444801]| .
SYNONYMS - a butane-2,3-diol
SYNONYMS - a 2,3-butylene glycol
//
UNIQUE-ID - Amino-alcohols
TYPES - Alcohols
COMMON-NAME - an amino alcohol
//
UNIQUE-ID - Cyclic-Alcohols
TYPES - Alcohols
COMMON-NAME - a cyclic alcohol
//
UNIQUE-ID - CPD0-2229
TYPES - Glycerophosphodiesters
COMMON-NAME - a 2-acyl-sn-glycero-3-phosphoglycerol (n-C18:1)
//
UNIQUE-ID - C-Terminal-Amino-Acids
TYPES - All-Amino-Acids
COMMON-NAME - a C-terminal amino acid
//
UNIQUE-ID - N-Terminal-Amino-Acids
TYPES - All-Amino-Acids
COMMON-NAME - N-terminal amino acid
//
UNIQUE-ID - Amino-Acid-Derivatives
TYPES - All-Amino-Acids
COMMON-NAME - an amino acid derivative
COMMENT - This class contains derivatives of amino acids. These compounds are derived from amino acids,
/but are no longer classified as amino acids, as they do not contain both an amine and a carboxyl functional groups.
//
UNIQUE-ID - Protein-Amino-Acids
TYPES - All-Amino-Acids
COMMON-NAME - an amino acid within a protein
COMMENT - This class represents amino acids that are within a larger protein.
/(It does not represent the free form of the 20 amino acids that are naturally
/incorporated within proteins).
/
SYNONYMS - a peptidyl-L-amino acid
//
UNIQUE-ID - Amino-Acids
TYPES - All-Amino-Acids
COMMON-NAME - an amino acid
COMMENT - This class contains all of the amino acids, defined as any molecule that contains both amine and
/carboxyl functional groups. The class includes both &alpha; amino acids, in which both functional
/groups are attached to the same carbon atom, and non-&alpha; amino acids, in which the groups are
/attached to different carbon atoms.
/
//
UNIQUE-ID - Formate-acetyltrans-glycine-radical
TYPES - Protein-Glycines
TYPES - Modified-Proteins
COMMON-NAME - a [formate C acetyltransferase]-glycin -2-yl radical
//
UNIQUE-ID - Formate-acetyltransferase-glycine
TYPES - Protein-Glycines
TYPES - Modified-Proteins
COMMON-NAME - a [formate C acetyltransferase]-glycine
//
UNIQUE-ID - Carboxamides
TYPES - Amides
COMMON-NAME - a carboxamide
//
UNIQUE-ID - Cyclic-Amides
TYPES - Amides
COMMON-NAME - a cyclic amide
//
UNIQUE-ID - Imides
TYPES - Amides
COMMON-NAME - an imide
COMMENT - An imide is a functional group consisting of two carbonyl groups bound to nitrogen.
//
UNIQUE-ID - Monocarboxylic-Acid-Amides
TYPES - Amides
COMMON-NAME - a monocarboxylic-acid-amide
//
UNIQUE-ID - N-Acylethanolamines
TYPES - Amides
COMMON-NAME - an <i>N</i>-acylethanolamine
COMMENT - An N-acylethanolamine is a type of compound formed when one of several types of acyl group is linked to the nitrogen atom of ethanolamine.
//
UNIQUE-ID - Aliphatic-Amides
TYPES - Amides
COMMON-NAME - an aliphatic amide
SYNONYMS - an aliphatic amide
//
UNIQUE-ID - Organic-heterobicyclic-compounds
TYPES - Organic-heterocyclic-compound
COMMON-NAME - an organic heterobicyclic compound
//
UNIQUE-ID - Organic-heteromonocyclic-compounds
TYPES - Organic-heterocyclic-compound
COMMON-NAME - an organic heteromonocyclic compound
//
UNIQUE-ID - Organonitrogen-Heterocyclic-Compounds
TYPES - Organic-heterocyclic-compound
COMMON-NAME - an organonitrogen heterocyclic compound
//
UNIQUE-ID - 3-Methoxy-4-Hydroxy-5-Polyprenylbenzoate
TYPES - Aromatics
COMMON-NAME - a 3-methoxy-4-hydroxy-5-<i>all-trans</i>-polyprenylbenzoate
//
UNIQUE-ID - 34-Dihydroxy-5-Polyprenylbenzoates
TYPES - Aromatics
COMMON-NAME - a 3,4-dihydroxy-5-<i>all-trans</i>-polyprenylbenzoate
//
UNIQUE-ID - Aromatic-Acid
TYPES - Aromatics
COMMON-NAME - an aromatic carboxylate
SYNONYMS - an aromatic acid
//
UNIQUE-ID - Aromatic-Nitriles
TYPES - Nitriles
TYPES - Aromatics
COMMON-NAME - an aromatic nitrile
//
UNIQUE-ID - Aromatic-Polymers
TYPES - Aromatics
COMMON-NAME - an aromatic polymer
//
UNIQUE-ID - Aryl-Alcohol
TYPES - Aromatics
COMMON-NAME - a phenol
COMMENT - The R group in this structure contains an aromatic ring.
SYNONYMS - an aromatic alcohol
SYNONYMS - aryl alcohol
SYNONYMS - an aryl alcohol
//
UNIQUE-ID - Aryl-Aldehyde
TYPES - Aromatics
COMMON-NAME - an aryl aldehyde
COMMENT - The R group in this structure contains an aromatic ring.
SYNONYMS - an aromatic aldehyde
SYNONYMS - an aryl aldehyde
//
UNIQUE-ID - Aryl-Amines
TYPES - All-Amines
TYPES - Aromatics
COMMON-NAME - an arylamine
COMMENT - This compound class collects various aryl amines.
SYNONYMS - an aniline
//
UNIQUE-ID - Benzenediols
TYPES - Aromatics
COMMON-NAME - a benzenediol
//
UNIQUE-ID - Aryl-Dialkyl-Phosphate
TYPES - Aromatics
COMMON-NAME - an aryl dialkyl phosphate
//
UNIQUE-ID - Aryl-Glucosides
TYPES - Aromatics
COMMON-NAME - an aryl glucoside
//
UNIQUE-ID - Aryl-Sulfate
TYPES - Aromatics
COMMON-NAME - a phenol sulfate
SYNONYMS - an aromatic sulfate
SYNONYMS - an aryl sulfate
SYNONYMS - a phenol sulfate
//
UNIQUE-ID - Aryl-aldehydes
TYPES - Aldehydes
TYPES - Aromatics
COMMON-NAME - an aryl aldehyde
//
UNIQUE-ID - Reduced-Quinones
TYPES - Aromatics
COMMON-NAME - a quinol
COMMENT - A quinol, or hydroquinone, is the fully reduced form of |FRAME: Quinones|.
SYNONYMS - quinol
SYNONYMS - a quinol
SYNONYMS - a hydroquinone
SYNONYMS - a reduced quinone
//
UNIQUE-ID - Organic-aromatic-compounds
TYPES - Aromatics
COMMON-NAME - an organic aromatic compound
//
UNIQUE-ID - Bromoaromtic-Compounds
TYPES - Bromide
TYPES - Aromatics
COMMON-NAME - a bromoaromatic compound
//
UNIQUE-ID - Chloroaromatic-Compounds
TYPES - Chlorides
TYPES - Aromatics
COMMON-NAME - a chloroaromatic compound
//
UNIQUE-ID - Fluoroaromatic-Compounds
TYPES - Fluorides
TYPES - Aromatics
COMMON-NAME - a fluoroaromatic compound
//
UNIQUE-ID - Iodoaromtic-Compounds
TYPES - Iodides
TYPES - Aromatics
COMMON-NAME - an iodoaromatic compound
//
UNIQUE-ID - Guaiacols
TYPES - Aromatics
COMMON-NAME - a guaiacol
SYNONYMS - an <i>O</i>-methoxyphenol
SYNONYMS - a catechol monomethyl ether
//
UNIQUE-ID - Guaiacylglycerol-guaiacyl-ether
TYPES - Aromatics
COMMON-NAME - guaiacylglycerol-&beta;-guaiacyl ether
//
UNIQUE-ID - Indoles
TYPES - Aromatics
COMMON-NAME - an indole
//
UNIQUE-ID - MPHPV
TYPES - Aromatics
COMMON-NAME - &alpha;-(2-methoxyphenoxy)-&beta;-hydroxypropiovanillone
SYNONYMS - MPHPV
//
UNIQUE-ID - N-Acetoxy-Arylamines
TYPES - Aromatics
COMMON-NAME - an <i>N</i>-acetoxyarylamine
COMMENT - This compound class stands for generic and unspecified N-acetoxy-arylamines.
SYNONYMS - <i>N</i>-acetoxyarylamine
//
UNIQUE-ID - Nitroaromatic-Compounds
TYPES - Aromatics
COMMON-NAME - a nitroaromatic compound
//
UNIQUE-ID - Nitroaromatic-Ox-Compounds
TYPES - Aromatics
COMMON-NAME - an oxidized nitroaromatic compound
COMMENT - This compound class stands for generic and unspecified oxidized nitroaromatic compounds.
SYNONYMS - nitroaromatic compound<SUB>ox</SUB>
//
UNIQUE-ID - Nitroaromatic-Red-Compounds
TYPES - Aromatics
COMMON-NAME - a reduced nitroaromatic compound
COMMENT - This compound class stands for generic and unspecified reduced nitroaromatic compounds.
SYNONYMS - nitroaromatic compound<SUB>red</SUB>
//
UNIQUE-ID - OXYGEN-HETEROCYCLES
TYPES - Aromatics
COMMON-NAME - an oxygen heterocycle
//
UNIQUE-ID - s-Triazines
TYPES - Aromatics
COMMON-NAME - <i>s</i>-triazine
COMMENT - The <i>s</i>-triazine compounds have numerous applications throughout industry and agriculture.
/Those containing <i>N</i>-alkyl substituents have been applied successfully as herbicides.
//
UNIQUE-ID - Aliphatic-Nitriles
TYPES - Nitriles
COMMON-NAME - an aliphatic nitrile
//
UNIQUE-ID - Alkylamines
TYPES - All-Amines
COMMON-NAME - an alkylamine
//
UNIQUE-ID - Aliphatic-Amines
TYPES - All-Amines
COMMON-NAME - an aliphatic amine
SYNONYMS - RCH2NH2
SYNONYMS - RCH(2)NH(2)
//
UNIQUE-ID - Amine-Donors
TYPES - All-Amines
COMMON-NAME - an amine donor
//
UNIQUE-ID - Monoamines
TYPES - All-Amines
COMMON-NAME - a monoamine
COMMENT - A monoamine is a compound that has only a single amine group.
//
UNIQUE-ID - Polyamines
TYPES - All-Amines
COMMON-NAME - a polyamine
//
UNIQUE-ID - Primary-Amines
TYPES - All-Amines
COMMON-NAME - a primary amine
COMMENT - Primary amines are derivatives of ammonia where one of the three hydrogen atoms in ammonia is replaced by an alkyl.
//
UNIQUE-ID - Secondary-Amines
TYPES - All-Amines
COMMON-NAME - a secondary amine
COMMENT - Secondary amines are derivatives of ammonia where two of the three hydrogen atoms in ammonia are replaced by alkyls.
//
UNIQUE-ID - Tertiary-Amines
TYPES - All-Amines
COMMON-NAME - a tertiary amine
COMMENT - Tertiary amines are derivatives of ammonia where all three hydrogen atoms in ammonia are replaced by alkyls.
//
UNIQUE-ID - Glycan-Groups
TYPES - Groups
//
UNIQUE-ID - Rings
TYPES - Groups
COMMON-NAME - a ring
//
UNIQUE-ID - Oligopeptide-Group
TYPES - Groups
COMMON-NAME - an oligopeptide
//
UNIQUE-ID - Peptide-Group
TYPES - Groups
COMMON-NAME - a peptide
SYNONYMS - a peptide group
//
UNIQUE-ID - Simple-Groups
TYPES - Groups
COMMON-NAME - a simple group
//
UNIQUE-ID - Sugar-Group
TYPES - Groups
COMMON-NAME - a sugar
//
UNIQUE-ID - All-Carboxy-Acids
TYPES - Acids
COMMON-NAME - all carboxy acids
//
UNIQUE-ID - Mercapturates
TYPES - Acids
COMMON-NAME - a mercapturate
SYNONYMS - a mercapturic acid
//
UNIQUE-ID - Teichoic-Acid
TYPES - Acids
COMMON-NAME - a teichoic acid
//
UNIQUE-ID - Aldehydes
TYPES - Aldehydes-Or-Ketones
COMMON-NAME - an aldehyde
COMMENT - An aldehyde is an organic compound containing a formyl group (CHO).
/This functional group consists of a carbonyl centre bonded to hydrogen and an R group.
/
/Aldehydes differ from |FRAME: LONG-CHAIN-KETONE ketones| in that the carbonyl is placed at the end of a carbon skeleton rather than between two carbon atoms.
SYNONYMS - aldehyde
SYNONYMS - RCHO
//
UNIQUE-ID - LONG-CHAIN-KETONE
TYPES - Aldehydes-Or-Ketones
COMMON-NAME - a ketone
COMMENT - a ketone is a compound with the structure RC(=O)R', where R and R' can be a variety of atoms and groups of atoms. 
/It features a carbonyl group (C=O) bonded to two other carbon atoms.
/
/Ketones differ from |FRAME: Aldehydes aldehydes| in that the carbonyl is placed between two carbons rather than at the end of a carbon skeleton.
//
UNIQUE-ID - Aliphatic-aldehydes-or-ketones
TYPES - Aldehydes-Or-Ketones
COMMON-NAME - an aliphatic aldehyde or ketone
//
UNIQUE-ID - KETONE
TYPES - Aldehydes-Or-Ketones
COMMON-NAME - a methyl-ethyl-ketone
//
UNIQUE-ID - Semiquinones
TYPES - Quinones
TYPES - Radicals
COMMON-NAME - a semiquinone
COMMENT - A semiquinone is a free radical resulting from the removal of one hydrogen atom with its electron during the process of dehydrogenation of |FRAME: Reduced-Quinones| to |FRAME: Quinones| or, alternatively, the addition of a single hydrogen atom to |FRAME: Quinones|.
SYNONYMS - semiquinone
//
UNIQUE-ID - Vitamin-E
TYPES - Quinones
TYPES - Vitamins
COMMON-NAME - vitamin E
COMMENT - The term |FRAME: Vitamin-E| refers to a collection of tocopherols including
/|FRAME: ALPHA-TOCOPHEROL|, |FRAME: BETA-TOCOPHEROL|, |FRAME: GAMA-TOCOPHEROL|
/and |FRAME:DELTA-TOCOPHEROL|, which differ only in the number and position of methyl groups on
/the chromanol ring.
/
/Tocopherols are essential dietary components for animals (including humans) and act primarily as
/antioxidants. Their presumed role in plants involve protection of chloroplast lipids and chlorophylls
/against oxidative damages.
SYNONYMS - tocopherol
//
UNIQUE-ID - Ecdysteroids
TYPES - Hormones
COMMON-NAME - a ecdysteroid
COMMENT - Ecdysteroids are insect moulting hormones. They act as moulting hormones of arthropods but also occur in other invertebrates where they can play different role. Ecdysteroids also appear in many plants mostly as a protection agents (toxins or antifeedants) against herbivore insects
//
UNIQUE-ID - INSECT-HORMONES
TYPES - Hormones
COMMON-NAME - an insect hormone
//
UNIQUE-ID - Plant-Hormones
TYPES - Hormones
COMMON-NAME - a plant hormone
COMMENT - Plant hormones: Ethylene, Cytokinines, Auxins, Gibberellins, Brassinosteroids, abscisic acid
//
UNIQUE-ID - Brassinosteroids
TYPES - Plant-Hormones
TYPES - Steroids
COMMON-NAME - a brassinosteroids
//
UNIQUE-ID - Bile-acids
TYPES - Steroids
COMMON-NAME - a bile acid
COMMENT - Bile acids are steroid acids found predominantly in the bile of mammals.
/They are produced in the liver by the oxidation of cholesterol, are stored in gall bladder,
/and secreted into the intestine in the form of salts, where they assist with the absorption and digestion
/of lipids. 
/About half of the cholesterol produced in the body is used for bile acid synthesis.
/
//
UNIQUE-ID - Hydroxysteroids
TYPES - Steroids
COMMON-NAME - a hydroxysteroid
//
UNIQUE-ID - Oxosteroids
TYPES - Steroids
COMMON-NAME - a ketosteroid
SYNONYMS - an oxosteroid
//
UNIQUE-ID - Steroid-Esters
TYPES - Steroids
COMMON-NAME - a steroid ester
//
UNIQUE-ID - Sterols
TYPES - Steroids
COMMON-NAME - a sterol
COMMENT - Sterols are steroids carrying a hydroxyl group at C-3 and most of the skeleton of cholestane. Additional carbon atoms may be present in the side chain.
//
UNIQUE-ID - Steryl-Esters
TYPES - Sterols
TYPES - Esters
COMMON-NAME - a steryl-ester
SYNONYMS - a sterol ester
//
UNIQUE-ID - 3-3-HAAs
TYPES - Esters
COMMON-NAME - a 3-(3-hydroxyalkanoyloxy)alkanoate
COMMENT - This class contains molecules that are composed of two 3-hydroxy fatty acid chains of varying length (represented here in part by R1 and R2) linked to each other through an ester bond between the &beta;-hydroxyl group of one chain and the carboxyl group of another chain.  They have been found to be constituents of rhamnolipids (see |FRAME: Mono-Rhamnolipids| and a |FRAME: Di-Rhamnolipids|) |CITS: [11813309] [16160828] [20336292]|.
//
UNIQUE-ID - Acetic-Esters
TYPES - Esters
COMMON-NAME - an acetic ester
SYNONYMS - an acetyl ester
//
UNIQUE-ID - Aromatic-amino-acid-esters
TYPES - Esters
COMMON-NAME - an ester of aromatic amino acids
//
UNIQUE-ID - Carboxylic-esters
TYPES - Esters
COMMON-NAME - a carboxylic ester
//
UNIQUE-ID - Cholesterol-esters
TYPES - Esters
COMMON-NAME - a cholesterol ester
//
UNIQUE-ID - Coniferyl-Esters
TYPES - Esters
COMMON-NAME - a coniferyl ester
//
UNIQUE-ID - Hydrophobic-amino-acid-esters
TYPES - Esters
COMMON-NAME - an ester of hydrophobic-amino acids
//
UNIQUE-ID - Lactones
TYPES - Esters
COMMON-NAME - a lactone
COMMENT - A |FRAME: Lactones "lactone"| is a cyclic ester, the product of condensation of an alcohol group and a carboxylate group
/within the same molecule. It is characterized by a closed ring consisting of two or more carbon atoms and a single oxygen atom, with a ketone group in one of the carbons adjacent to the ring oxygen.
/
/There are several types of lactones - |FRAME: Beta-lactones| contain 3 carbons in the ring,
/|FRAME:Gamma-lactones| contains 4, |FRAME:Delta-lactones| contains 5, and |FRAME:Epsilon-lactones|
/contains 6 carbons.
/
/The most stable structure for lactones are &gamma;-lactones and &delta;-lactones, because of the
/minimal angle strain in their structure. In fact, &gamma;-lactones are so stable that, in the presence of
/dilute acids at room temperature, 4-hydroxy acids esterify and cyclize spontaneously to form lactones.
/&beta;-lactones, on the other hand, are not very stable.
/
/The name lactone is derived from the lactone of |FRAME: L-LACTATE|, which is called
/|FRAME: CPD-9549|, although it is really a di-lactone.
//
UNIQUE-ID - O-Acyl-L-Carnitines
TYPES - Esters
COMMON-NAME - an <i>O</i>-acyl-L-carnitine
COMMENT - This class contains |FRAME: CARNITINE| molecules esterified at the C3 hydroxyl to a wide range of acyl
/groups, including acetyl, or short, medium, or long chain fatty acyl groups |CITS: [15591000] [11257506]|.
//
UNIQUE-ID - POLY-OH-DEC-N
TYPES - Esters
COMMON-NAME - a poly[(<i>R</i>)-3-hydroxydecanoate]
COMMENT - This class contains polymers of various length composed of monomer |FRAME: CPD-12779|.
SYNONYMS - polyhydroxydecanoate
//
UNIQUE-ID - Poly-3-hydroxyoctanoate
TYPES - Esters
COMMON-NAME - poly-3-hydroxyoctanoate
//
UNIQUE-ID - Retinyl-Esters
TYPES - Esters
TYPES - Retinoids
COMMON-NAME - a retinyl ester
//
UNIQUE-ID - Thioesters
TYPES - Esters
COMMON-NAME - a thioester
//
UNIQUE-ID - Wax-Esters
TYPES - Esters
COMMON-NAME - a wax ester
//
UNIQUE-ID - CPD-11501
TYPES - Vitamins
COMMON-NAME - a vitamin K
COMMENT - Vitamin K is a name given to a group of derivatives  of 2-methyl-1,4-naphthoquinone that are required by mammals for the posttranslational modification of certain proteins, mostly involved in blood coagulation.
/These compounds, while essential for mammals, are not synthesized by them, and are thus considered vitamins.
/
/The natural forms of the vitamin are vitamin K<sub>1</sub> (|FRAME: 2-METHYL-3-PHYTYL-14-NAPHTHOQUINONE|) and vitamin K<sub>2</sub> (|FRAME: Menaquinones|). Since menaquinones produced by different organisms have different tail lenghts, there are many variations of vitamin K<sub>2</sub>, usually specified based on the number of carbons in their tails, such as in Vitamin K<sub>2</sub>(45).
/Menaquinones are synthesized by gut bacteria, and are absorbed into the blood. Thus, dietary deficiency is extremely rare in healthy individuals.
/
/There are also several synthetic forms-   vitamin K<sub>3</sub> through K<sub>9</sub>. Vitamin K<sub>3</sub> (|FRAME: CPD-3766|) is the most active of the synthetic forms.
/
//
UNIQUE-ID - DL-CARNITINE
TYPES - Vitamins
COMMON-NAME - a D,L-carnitine
SYNONYMS - D,L-carnitine
//
UNIQUE-ID - Retinoids
TYPES - Vitamins
COMMON-NAME - a retinoid
COMMENT - Retinoids are a group of compounds that are related to vitamin A, including <i>all-trans</i> forms such as |FRAME: CPD-13524|, |FRAME: RETINAL| and |FRAME: RETINOATE|, <i>cis</i> forms such as |FRAME: CPD-882|, |FRAME: CPD-881|, |FRAME: CPD-13549| and |FRAME: CPD-13548|, and |FRAME: Retinyl-Esters "retinyl esters"| such as |FRAME: CHOCOLA_A|.
/
/Retinoids have many important and diverse functions throughout the body including roles in vision, regulation of cell proliferation and differentiation, growth of bone tissue, immune function, and activation of tumor suppressor genes.
/
/Structurally, all retinoids possess a &beta;-ionone ring and a polyunsaturated side chain, with either an alcohol, aldehyde, a carboxylic acid group or an ester group. The side chain is composed of four isoprenoid units, with a series of conjugated double bonds which may exist in <i>trans</i>- or <i>cis</i>-configuration.
//
UNIQUE-ID - Vitamins-B12
TYPES - Vitamins
COMMON-NAME - a vitamin B<sub>12</sub>
COMMENT - This compound class stands for the different redox forms of Vitamin B<sub>12</sub>.
//
UNIQUE-ID - Vitamins-B6
TYPES - Vitamins
COMMON-NAME - a vitamin B6
//
UNIQUE-ID - All-Folates
TYPES - Coenzymes
TYPES - Vitamins
COMMON-NAME - a folate
COMMENT - While folic acid is the name given to a particular compound (see |FRAME: CPD-12826|), it is also the name given to a group of compounds based on the |FRAME: PTEROATE| skeleton and conjugated with one or more molecules of |FRAME: GLT|. Many of these compounds are also known as vitamin B9.
/
/Folic acid on its own is not biologically active, and needs to be converted to tetrahydrofolate and other active derivatives (via dihydrofolate). The biologically active forms facilitate are essential cofactors that facilitate the transfer of one-carbon units from donor molecules into important biosynthetic pathways leading to methionine, purine, and pyrimidine biosynthesis. 
/Folates also mediate the interconversion of serine and glycine, play a role in histidine catabolism |CITS: [11001804]|, and in plants are also involved in photorespiration, amino acid metabolism and chloroplastic protein biosynthesis |CITS: [11960743][12644692]|.
//
UNIQUE-ID - Acceptor
TYPES - Electron-Acceptors
TYPES - Redox-Electron-Carriers
COMMON-NAME - an oxidized electron acceptor
SYNONYMS - an acceptor
SYNONYMS - an oxidized donor
//
UNIQUE-ID - Donor-H2
TYPES - Electron-Acceptors
TYPES - Redox-Electron-Carriers
COMMON-NAME - a reduced electron acceptor
SYNONYMS - reduced acceptor
SYNONYMS - a reduced acceptor
SYNONYMS - a donor
//
UNIQUE-ID - Membrane-Electron-Carriers
TYPES - Redox-Electron-Carriers
COMMENT - Membrane-bound electron carriers are quinone or quinol type compounds
/involved in electron transfer processes.  They will usually have their
/full-length, lipophilic isoprenoid tails attached, which is how they
/remain membrane-bound.  Generally, they will freely diffuse within the
/membrane, thus allowing their load of 2 electrons and 2 protons to be
/transported between proteins, in a process that has been termed Q-loop.
//
UNIQUE-ID - NAD-P-OR-NOP
TYPES - Redox-Electron-Carriers
COMMON-NAME - NAD(P)<sup>+</sup>
COMMENT - NAD(P)<sup>+</sup> is a class of compounds including the instances NAD<sup>+</sup> and NADP<sup>+</sup>.
/
/NAD(P)(+) is a class of compounds including the instances NAD and NADP.
SYNONYMS - NAD(P)
SYNONYMS - NAD(P)+
//
UNIQUE-ID - NADH-P-OR-NOP
TYPES - Redox-Electron-Carriers
COMMON-NAME - NAD(P)H
COMMENT - NAD(P)H is a class of compounds including the instances NADH and NADPH.
//
UNIQUE-ID - Electron-Acceptors
TYPES - Acceptors
COMMON-NAME - an electron acceptor
SYNONYMS - an electron donor
//
UNIQUE-ID - FUCOSYL-ACCEPTORS
TYPES - Acceptors
COMMON-NAME - a fucosyl acceptor
//
UNIQUE-ID - Fructofuranosyl-Acceptors
TYPES - Acceptors
COMMON-NAME - a fructofuranosyl acceptor
//
UNIQUE-ID - Galactosyl-Acceptors
TYPES - Acceptors
COMMON-NAME - a galactosyl acceptor
//
UNIQUE-ID - Glucosyl-Acceptors
TYPES - Acceptors
COMMON-NAME - a glucosyl acceptor
SYNONYMS - a glucosyl donor
//
UNIQUE-ID - Glucuronoside-Acceptors
TYPES - Acceptors
COMMON-NAME - a glucuronoside acceptor
//
UNIQUE-ID - Glutamyl-Acceptors
TYPES - Acceptors
COMMON-NAME - a glutamyl acceptor
//
UNIQUE-ID - Methyl-Acceptors
TYPES - Acceptors
COMMON-NAME - a methyl acceptor
SYNONYMS - a methyl donor
//
UNIQUE-ID - Rhamonsyl-Acceptors
TYPES - Acceptors
COMMON-NAME - a rhamnosyl acceptors
//
UNIQUE-ID - Sulfur-Acceptors
TYPES - Acceptors
COMMON-NAME - a sulfur acceptor
SYNONYMS - a sulfur donor
//
UNIQUE-ID - Coenzymes
TYPES - Cofactors
COMMON-NAME - a prosthetic group
//
UNIQUE-ID - All-Biopterines
TYPES - Pterins
TYPES - Coenzymes
COMMON-NAME - a biopterin
//
UNIQUE-ID - Alkanes
TYPES - Hydrocarbons
COMMON-NAME - an alkane
COMMENT - Alkanes are saturated acyclic hydrocarbons.
//
UNIQUE-ID - Olefins
TYPES - Hydrocarbons
COMMON-NAME - an olefin
COMMENT - This class includes hydrocarbons that have one or more carbon-carbon double bond,
/not including formal double bonds in aromatic compounds. Members of this class may be
/cyclic or acyclic.
//
UNIQUE-ID - 5-Halogenated-Analogs
TYPES - Halides
COMMON-NAME - a 5-halogenated analog
//
UNIQUE-ID - Bromide
TYPES - Halides
COMMON-NAME - a bromide
SYNONYMS - RBr
//
UNIQUE-ID - Chlorides
TYPES - Halides
COMMON-NAME - an organic chloride
SYNONYMS - RCl
//
UNIQUE-ID - Fluorides
TYPES - Halides
COMMON-NAME - a fluoride
//
UNIQUE-ID - Iodides
TYPES - Halides
COMMON-NAME - an iodide
SYNONYMS - RI
//
UNIQUE-ID - HOLO-CITRATE-LYASE
TYPES - Protein-Complexes
TYPES - Modified-Proteins
COMMON-NAME - a citrate lyase holo-[acyl-carrier protein]
COMMENT - Citrate lyase, an anaerobic enzyme, catalyzes the cleavage of citrate to acetate and oxaloacetate
/|CITS: [6354265]|. The citrate molecule is very stable, and needs to be activated prior to cleavage by
/forming a thioester bond with the enzyme.
/
/The enzyme is a complex of three subunits (in a 6:6:6 configuration), one of them a dedicated acyl carrier protein (acp).
/It is synthesized in an apo form, and is converted to its holo form by the covalent binding of the unusual
/prosthetic group |FRAME: 2-5-PHOSPHORIBOSYL-3-DEPHOSPHO-COA| to the [acp] component,
/resulting in |FRAME: DEACETYL-CITRATE-LYASE|. However, this holo form is still not fully active - in
/order to be active, the prosthetic group needs to be acetylated, a reaction catalyzed by the
/|FRAME: G6344|-encoded |FRAME: CITC-MONOMER|, which generates |FRAME: CITRATE-LYASE|.
//
UNIQUE-ID - CITRATE-LYASE
TYPES - Protein-Complexes
TYPES - Modified-Proteins
COMMON-NAME - a [citrate-lyase] (acetyl form)
COMMENT - Citrate lyase, an anaerobic enzyme, catalyzes the cleavage of citrate to acetate and oxaloacetate
/|CITS: [6354265]|. The citrate molecule is very stable, and needs to be activated prior to cleavage by
/forming a thioester bond with the enzyme.
/
/The enzyme is a complex of three subunits (in a 6:6:6 configuration), one of them a dedicated acyl carrier protein (acp).
/It is synthesized in an apo form, and is converted to its holo form by the covalent binding of the unusual prosthetic group |FRAME: 2-5-PHOSPHORIBOSYL-3-DEPHOSPHO-COA| to the [acp] component, resulting in |FRAME: DEACETYL-CITRATE-LYASE|. However, this holo form is still not fully active - in order to be active, the prosthetic group needs to be acetylated, a reaction catalyzed by the |FRAME: G6344|-encoded |FRAME: CITC-MONOMER|, which generates |FRAME: CITRATE-LYASE|.
/
/The &alpha; subunit of the |FRAME: ACECITLY-CPLX| is a citrate-[acp] transferase that catalyzes the exchange of the bound acetyl group with a citrate molecule, generating |FRAME: Citrate-Lyase-Citryl-Forms| and releasing an |FRAME: ACET| molecule.
/The &beta; subunit, which is a citryl-[acp] lyase, catalyzes the subsequent step, cleaving the bound citryl group, releasing |FRAME: OXALACETIC_ACID| and regenerating |FRAME: CITRATE-LYASE|. Since the active form is regenrated, the enzyme can continuously catalyze the cleavage reaction.
SYNONYMS - a [citrate-oxaloacetate-lyase((pro-3S)-CH2COO-acetate)]
SYNONYMS - a citrate-oxaloacetate-lyase
SYNONYMS - a citrate lyase,active
SYNONYMS - a [citrate (pro-3S)-lyase](acetyl form)
//
UNIQUE-ID - Citramalate-lyases
TYPES - Protein-Complexes
TYPES - Modified-Proteins
COMMON-NAME - citramalate lyase, active
SYNONYMS - citramalate lyase, acetyl form
//
UNIQUE-ID - DsrC-disulfide-form
TYPES - Protein-Complexes
TYPES - Modified-Proteins
COMMON-NAME - a DsrC protein with an intramolecular disulfide bond
//
UNIQUE-ID - DsrC-persulfides
TYPES - Protein-Complexes
TYPES - Modified-Proteins
COMMON-NAME - [DsrC] persulfide
SYNONYMS - a DsrC persulfide
//
UNIQUE-ID - DsrEFH-Persulfides
TYPES - Protein-Complexes
TYPES - Modified-Proteins
COMMON-NAME - [DsrEFH complex] persulfide
COMMENT - It has been shown that Cystein 78 of the DsrE protein of |FRAME: TAX-1049| is absolutely required for the interaction of the DsrEFH complex with DsrC. This L-cystein residue is thus believe to be the acceptor for persulfide sulfur originating from sulfur stored in the periplasm |CITS: [18952098]|.
SYNONYMS - a DsrEFH complex persulfide
//
UNIQUE-ID - Factor-XI
TYPES - Protein-Complexes
COMMON-NAME - a factor XI
COMMENT - |FRAME: Factor-XI "Factor XI"|, or plasma thromboplastin antecedent, is the zymogen form of |FRAME: Factor-XIa "factor XIa"|, one of the enzymes of the coagulation cascade |FRAME: 3.4.21.27-RXN "EC 3.4.21.27"|. Like many other coagulation factors, it is a serine protease.
/
/Factor XI is produced by the liver and circulates as a homo-dimer in its inactive form. It is activated into |FRAME: Factor-XIa "factor XIa"| by |FRAME: Thrombins "thrombin"| (also known as factor XIIa), and it is also autocatalytic in that respect.
/
/|FRAME: Factor-XI "Factor XI"| activates |FRAME: Factor-IX "factor IX"| by selectively cleaving arg-ala and arg-val peptide bonds. Factor IXa, in turn, activates |FRAME: Factor-X "factor X"|.
SYNONYMS - plasma thromboplastin antecedent
//
UNIQUE-ID - Factor-XIa
TYPES - Protein-Complexes
TYPES - Modified-Proteins
COMMON-NAME - a factor XIa
COMMENT - |FRAME: Factor-XI "Factor XI"|, or plasma thromboplastin antecedent, is the zymogen form of |FRAME: Factor-XIa "factor XIa"|, one of the enzymes of the coagulation cascade. Like many other coagulation factors, it is a serine protease.
SYNONYMS - activated factor XI
//
UNIQUE-ID - Factor-X
TYPES - Protein-Complexes
TYPES - Polypeptides
COMMON-NAME - a factor X
COMMENT - |FRAME: Factor-X "Factor X"|, also known by the eponym Stuart-Prower factor or as thrombokinase, is an enzyme (|FRAME: 3.4.21.6-RXN "EC 3.4.21.6"|) of the coagulation cascade. It is a serine endopeptidase (protease group S1).
/
/Factor X is synthesized in the liver and requires vitamin K for its synthesis. It is activated into the active form |FRAME: Factor-Xa "factor Xa"| by one of two complexes:  a complex known as "intrinsic Xase", which includes
/|FRAME: Factor-IX "factor IX"| and its its cofactor, |FRAME: Factor-VIII "factor VIII"|, or a complex known as "extrinsic Xase", which includes
/|FRAME: Factor-VII "factor VII"| with its cofactor, tissue factor (TF).
/
/|FRAME: Factor-X "Factor X"| acts by cleaving prothrombin in two places (an arg-thr and then an arg-ile bond), generating the active thrombin. This process is optimized when factor Xa is complexed with activated co-factor V in the prothrombinase complex.
SYNONYMS - Stuart-Prower factor
SYNONYMS - thrombokinase
//
UNIQUE-ID - Factor-Xa
TYPES - Protein-Complexes
TYPES - Modified-Proteins
COMMON-NAME - a factor Xa
COMMENT - Factor Xa stands for "activated factor X".
/
/|FRAME: Factor-X "Factor X"|, also known by the eponym Stuart-Prower factor or as thrombokinase, is an enzyme (|FRAME: 3.4.21.6-RXN "EC 3.4.21.6"|) of the coagulation cascade. It is a serine endopeptidase (protease group S1).
/
/Factor X is synthesized in the liver and requires vitamin K for its synthesis. It is activated into the active form |FRAME: Factor-Xa "factor Xa"| by one of two complexes:  a complex known as "intrinsic Xase", which includes
/|FRAME: Factor-IX "factor IX"| (|FRAME: 3.4.21.22-RXN "EC 3.4.21.22"|) and its its cofactor, |FRAME: Factor-VIII "factor VIII"|, or a complex known as "extrinsic Xase", which includes |FRAME: Factor-VII "factor VII"| (|FRAME: 3.4.21.21-RXN "EC 3.4.21.21"|) with its cofactor, tissue factor (TF).
/
/|FRAME: Factor-X "Factor X"| acts by cleaving prothrombin in two places (an arg-thr and then an arg-ile bond), generating the active thrombin. This process is optimized when factor Xa is complexed with activated co-factor V in the prothrombinase complex.
SYNONYMS - activated factor X
//
UNIQUE-ID - CARBON-MONOXIDE-DEHYDROGENASE-APO-FORM
TYPES - Protein-Complexes
COMMON-NAME - an <i>apo</i> carbon monoxide dehydrogenase
//
UNIQUE-ID - Holo-CO-dehydrogenases
TYPES - Protein-Complexes
TYPES - Modified-Proteins
COMMON-NAME - a <i>holo</i> carbon monoxide dehydrogenase
//
UNIQUE-ID - Nitrogenases
TYPES - Protein-Complexes
COMMON-NAME - a nitrogenase complex
//
UNIQUE-ID - Etf
TYPES - Protein-Complexes
COMMON-NAME - an electron-transfer flavoprotein
COMMENT - The electron transferring-flavoproteins (ETF) serve as specific electron acceptors for other dehydrogenases. They transfer the electrons to the main respiratory chain via |FRAME: HS10326-MONOMER "ETF-ubiquinone oxidoreductase"| (ETF dehydrogenase).
/
/Most of the characterized electron-transferring flavoproteins belong to a single group. These proteins, including those from mammals |CITS: [8962055]|, plants |CITS: [16923016]|, and some bacteria, such as the methylotrophic bacterium |FRAME: TAX-2327| |CITS: [7798207]|, and the soil bacterium |FRAME: TAX-266| |CITS: [10026281]|, are heterodimeric, contain one non-covalently bound FAD and one AMP per molecule, and function as electron carriers between other flavoproteins (such as |FRAME: ACYLCOADEHYDROG-MONOMER "acyl-CoA dehydrogenases"|, |FRAME: CPLX-6421|, and |FRAME: CPLX-7462|) and ubiquinone, depending on the source species.
/
/A different type of ETF has been characterized from the anaerobic bacterium |FRAME: TAX-907|. This ETF is also a heterodimer but contains two FAD molecules. The presence of AMP has not been reported. The function of |FRAME: TAX-907| ETF is to transfer electrons between flavoproteins, |FRAME: CPLX-5242| (DLDH) and |FRAME: CPLX-7036| (BCD), and additionally to oxidize NADH |CITS: [14688238]|.
SYNONYMS - an electron-transferring flavoprotein
//
UNIQUE-ID - SoxZY-Proteins
TYPES - Protein-Complexes
TYPES - Polypeptides
COMMON-NAME - a SoxZY protein
COMMENT - |FRAME:SOXYDENIT-MONOMER| is a sulfur covalently-binding protein, which binds sulfur anions, including sulfur, sulfite, thiosulfate and sulfate, to form a SoxY-thiocysteine-S-sulfur compound adducts |CITS: [11513876]|. |FRAME:SOXZDENIT-MONOMER| is a sulfur compound chelating protein.
/
/|FRAME:SOXYDENIT-MONOMER| and |FRAME:SOXZDENIT-MONOMER| combine with each other to form the |FRAME:CPLX-881| complex. A thiosulfate ion then combines with the free thiol group of a conserved cysteine residue (Cys138) of |FRAME:SOXYDENIT-MONOMER| to form SoxY-thiocysteine-S-thiosulfate, the first covalently bound sulfur adduct in the sulfur oxidation pathway of |FRAME: TAX-82367| |CITS: [14651972]|.
/
/The residues of |FRAME:SOXYDENIT-MONOMER|, |FRAME:SOXZDENIT-MONOMER|, and |FRAME:SOXBDENIT-MONOMER| involved in the interactions among them have been identified |CITS: [16084835]|.
/
/In native gradient polyacrylamide gels |FRAME:CPLX-881| sometimes appears as a 50-kDa &alpha;<sub>2</sub>&beta;<sub>2</sub> heterotetramer |CITS: [10940005 ]|. Neither SoxY nor SoxZ contains a cofactor or metal.
//
UNIQUE-ID - SoxZY-Thiocysteine-Sulfate
TYPES - Modified-Proteins
TYPES - Polypeptides
TYPES - Protein-Complexes
COMMON-NAME - [a SoxZY protein]-thiocysteine-sulfate
COMMENT - |FRAME:SOXYDENIT-MONOMER| is a sulfur covalently-binding protein, which binds sulfur anions, including sulfur, sulfite, thiosulfate and sulfate, to form a SoxY-thiocysteine-S-sulfur compound adducts |CITS: [11513876]|. |FRAME:SOXZDENIT-MONOMER| is a sulfur compound chelating protein.
/
/|FRAME:SOXYDENIT-MONOMER| and |FRAME:SOXZDENIT-MONOMER| combine with each other to form the |FRAME:CPLX-881| complex. A thiosulfate ion then combines with the free thiol group of a conserved cysteine residue (Cys138) of |FRAME:SOXYDENIT-MONOMER| to form SoxY-thiocysteine-S-thiosulfate, the first covalently bound sulfur adduct in the sulfur oxidation pathway of |FRAME: TAX-82367| |CITS: [14651972]|.
/
/The residues of |FRAME:SOXYDENIT-MONOMER|, |FRAME:SOXZDENIT-MONOMER|, and |FRAME:SOXBDENIT-MONOMER| involved in the interactions among them have been identified |CITS: [16084835]|.
/
/In native gradient polyacrylamide gels |FRAME:CPLX-881| sometimes appears as a 50-kDa &alpha;<sub>2</sub>&beta;<sub>2</sub> heterotetramer |CITS: [10940005 ]|. Neither SoxY nor SoxZ contains a cofactor or metal.
//
UNIQUE-ID - Phosphatase-2A
TYPES - Protein-Complexes
COMMON-NAME - a phosphatase-2A
COMMENT - Protein phosphatase 2A (PP2A) removes the serine- or threonine-bound phosphate group from a wide range of phosphoproteins. The enzyme is very versatile owing to a large number of regulatory subunits and its ability to interact with numerous other proteins. The PP2A holoenzyme is a dimeric or trimeric protein built up from a catalytic subunit (PP2AC) (catalytic subunit of PP2A), a second constant regulatory subunit, and a third variable subunit. Three major classes of third subunits are currently described. Each of the three subunits of PP2A exists in at least two isoforms, thereby leading to a great variety of possible holoenzyme conformations, all with potential different substrate affinities and catalytic activities.
/
/The common heterodimeric core of the human enzyme consists of |FRAME: HS03696-MONOMER PPP2CA|, a 36 kDa catalytic subunit, and |FRAME: ENSG00000105568-MONOMER PPP2R1A|, a 65 kDa constant regulatory subunit. The regulatory subunit exists as two closely related isoforms designated A&alpha; and A&beta; |CITS: [12370081]|. The dimer can associate with a variety of additional regulatory subunits.
//
UNIQUE-ID - 3-Methyl-2-Oxobut-Dehydrogenases
TYPES - Protein-Complexes
COMMON-NAME - a 3-methyl-2-oxobutanoate dehydrogenase
//
UNIQUE-ID - APO-CITRATE-LYASE
TYPES - Protein-Complexes
COMMON-NAME - a citrate lyase apo-[acyl-carrier protein]
SYNONYMS - an apo-citrate-lyase
//
UNIQUE-ID - Branched-chain-2-keto-acid-deHase
TYPES - Protein-Complexes
COMMON-NAME - a branched-chain 2-keto acid dehydrogenase
SYNONYMS - [3-methyl-2-oxobutanoate dehydrogenase (acetyl-transferring)]
//
UNIQUE-ID - Cit-Ly
TYPES - Protein-Complexes
COMMON-NAME - a citrate lyase
//
UNIQUE-ID - Cysteine-Desulfurylases
TYPES - Protein-Complexes
COMMON-NAME - a cysteine desulfurylase
//
UNIQUE-ID - Ent-B
TYPES - Protein-Complexes
//
UNIQUE-ID - Flavorubredoxin
TYPES - Protein-Complexes
//
UNIQUE-ID - Hemoglobins
TYPES - Protein-Complexes
COMMON-NAME - a hemoglobin
COMMENT - Hemoglobin is a protein complex found in the red blood cells of all vertebtrates that is involved in oxygen transport from the lung or gills to the various peripheral tissues. It is also found the tissues of some invertebrates.
/Mammalian hemoglobins are heterotetramers with an &alpha;<sub>2</sub>&beta;<sub>2</sub> composition, and each subunit contains a tightly bound heme molecule. The subunit identity changes with different developmental stages and among different forms of the protein.
/
/In the human fetus, the protein (known as HbF) is composed of of two &alpha; subunits and two &gamma; subunits.
/
/In early embryonic stage the protein (known as hemoglobin Gower-2) is composed of of two &alpha; subunits and two &epsilon; subunits.
/
/In adult hemoglobin A (HbA) the protein is composed of of two &alpha; subunits and two &beta; subunits.
/
/In adult hemoglobin A2 (HbA2) the protein is composed of of two &alpha; subunits and two &delta; subunits.
//
UNIQUE-ID - Holo-ACP-Synthases
TYPES - Protein-Complexes
COMMON-NAME - a holo-[acyl-carrier-protein] synthase
COMMENT - The holo-ACP synthase enzyme transfers the 4-phosphopantetheine moeity of CoA to the apo-ACP protein to form the active form, holo-ACP |CITS: [4872726][7016860]|.
//
UNIQUE-ID - Holo-malonate-decarboxylases
TYPES - Protein-Complexes
COMMON-NAME - a malonate decarboxylase holo-[acyl-carrier-protein]
//
UNIQUE-ID - Inactive-citramalate-lyases
TYPES - Protein-Complexes
COMMON-NAME - citramalate lyase, inactive
SYNONYMS - citramalate lyase, thiol form
SYNONYMS - citramalate lyase, deacetyl form
//
UNIQUE-ID - Nitrate-Reductases
TYPES - Protein-Complexes
COMMON-NAME - a nitrate reductase
//
UNIQUE-ID - Phosphorylase-a
TYPES - Protein-Complexes
COMMON-NAME - a phosphorylase a
//
UNIQUE-ID - Phosphorylase-b
TYPES - Protein-Complexes
COMMON-NAME - a phosphorylase b
//
UNIQUE-ID - Plasmins
TYPES - Protein-Complexes
COMMON-NAME - a plasmin
//
UNIQUE-ID - Pyruvate-dehydrogenases
TYPES - Protein-Complexes
COMMON-NAME - a pyruvate dehydrogenase
SYNONYMS - [pyruvate dehydrogenase (acetyl-transferring)]
//
UNIQUE-ID - RNA-Polymerases
TYPES - Protein-Complexes
COMMON-NAME - an RNA polymerase
//
UNIQUE-ID - RUBISCO
TYPES - Protein-Complexes
COMMON-NAME - a Ribulose Bisphosphate Carboxylase/Oxygenase
//
UNIQUE-ID - Ribonucleoside-triphosphate-reductases
TYPES - Protein-Complexes
COMMON-NAME - a ribonucleoside triphosphate reductase
//
UNIQUE-ID - Xanthine-dehydrogenases
TYPES - Protein-Complexes
COMMON-NAME - a xanthine dehydrogenase
//
UNIQUE-ID - Xanthine-oxidases
TYPES - Protein-Complexes
COMMON-NAME - a xanthine oxidase
//
UNIQUE-ID - apo-Transcarboxylases
TYPES - Protein-Complexes
COMMON-NAME - a apo-[methylmalonyl-CoA:pyruvate carboxytransferase]
SYNONYMS - apo-[methylmalonyl-CoA-carboxyltransferase]
//
UNIQUE-ID - apo-malonate-decarboxylases
TYPES - Protein-Complexes
COMMON-NAME - a malonate decarboxylase apo-[acyl-carrier protein]
//
UNIQUE-ID - holo-Transcarboxylases
TYPES - Protein-Complexes
COMMON-NAME - [methylmalonyl-CoA:pyruvate carboxytransferase]
SYNONYMS - holo-[methylmalonyl-CoA:pyruvate carboxytransferase]
SYNONYMS - biotin-[methylmalonyl-CoA:pyruvate carboxytransferase]
SYNONYMS - holo-[methylmalonyl-CoA-carboxyltransferase]
SYNONYMS - biotin-[methylmalonyl-CoA-carboxyltransferase]
//
UNIQUE-ID - isocitrate-dehydrogenase
TYPES - Protein-Complexes
COMMON-NAME - an isocitrate dehydrogenase
//
UNIQUE-ID - ADP-D-ribosyl-nitrogen-reductases
TYPES - Modified-Proteins
TYPES - Nitrogen-reductases
COMMON-NAME - ADP-D-ribosyl-(dinitrogen reductase)
//
UNIQUE-ID - Oxidized-nitrogen-reductases
TYPES - Nitrogen-reductases
TYPES - Modified-Proteins
COMMON-NAME - an oxidized nitrogenase
SYNONYMS - a dinitrogenase, oxidized
SYNONYMS - a dinitrogen reductase, oxidized
SYNONYMS - a nitrogenase, oxidized
//
UNIQUE-ID - Oxidized-nitrogenase-reductases
TYPES - Nitrogenase-Reductases
TYPES - Modified-Proteins
COMMON-NAME - an oxidized nitrogenase-reductase
//
UNIQUE-ID - ETF-Oxidized
TYPES - Etf
TYPES - Modified-Proteins
COMMON-NAME - an oxidized electron-transfer flavoprotein
COMMENT - The electron transferring-flavoproteins (ETF) serve as specific electron acceptors for other dehydrogenases. They transfer the electrons to the main respiratory chain via |FRAME: HS10326-MONOMER "ETF-ubiquinone oxidoreductase"| (ETF dehydrogenase).
/
/Most of the characterized electron-transferring flavoproteins belong to a single group. These proteins, including those from mammals |CITS: [8962055]|, plants |CITS: [16923016]|, and some bacteria, such as the methylotrophic bacterium |FRAME: TAX-2327| |CITS: [7798207]|, and the soil bacterium |FRAME: TAX-266| |CITS: [10026281]|, are heterodimeric, contain one non-covalently bound FAD and one AMP per molecule, and function as electron carriers between other flavoproteins (such as |FRAME: ACYLCOADEHYDROG-MONOMER "acyl-CoA dehydrogenases"|, |FRAME: CPLX-6421|, and |FRAME: CPLX-7462|) and ubiquinone, depending on the source species.
/
/A different type of ETF has been characterized from the anaerobic bacterium |FRAME: TAX-907|. This ETF is also a heterodimer but contains two FAD molecules. The presence of AMP has not been reported. The function of |FRAME: TAX-907| ETF is to transfer electrons between flavoproteins, |FRAME: CPLX-5242| (DLDH) and |FRAME: CPLX-7036| (BCD), and additionally to oxidize NADH |CITS: [14688238]|.
SYNONYMS - an oxidized ETF
SYNONYMS - an oxidized electron-transferring flavoprotein
//
UNIQUE-ID - 2-O-Methyl-RNAs
TYPES - RNA-Holder
COMMON-NAME - a 2-<i>O</i>-methyl RNA
//
UNIQUE-ID - RNA-Fragments
TYPES - RNA-Holder
COMMON-NAME - a RNA fragments
//
UNIQUE-ID - Shorter-RNAs
TYPES - RNA-Holder
COMMON-NAME - a shorter RNA
//
UNIQUE-ID - rRNA-Holder
TYPES - RNA-Holder
COMMON-NAME - an rRNA
COMMENT - This class stands for general rRNA substrates, to be used in general reactions such as rRNA modification. It is not the same as the super class rRNAs, which includes all rRNAs in the database.
//
UNIQUE-ID - tRNA-Holder
TYPES - RNA-Holder
COMMON-NAME - a tRNA
COMMENT - This class stands for general tRNA substrates, to be used in general reactions such as tRNA modification. It is not the same as the super class tRNAs, which includes all tRNAs in the database.
//
UNIQUE-ID - Double-Stranded-DNAs
TYPES - DNAs
COMMON-NAME - a double stranded DNA
//
UNIQUE-ID - Genetic-Elements
TYPES - DNAs
COMMON-NAME - Replicons
COMMENT - This class includes all replicated DNA molecules, including chromosomes and plasmids.
//
UNIQUE-ID - Negatively-super-coiled-DNAs
TYPES - DNAs
COMMON-NAME - a negatively supercoiled DNA
//
UNIQUE-ID - Relaxed-DNAs
TYPES - DNAs
COMMON-NAME - a relaxed DNA
//
UNIQUE-ID - Single-Stranded-DNAs
TYPES - DNAs
COMMON-NAME - a single stranded DNA
//
UNIQUE-ID - Supercoiled-Duplex-DNAs
TYPES - DNAs
COMMON-NAME - a supercoiled duplex DNA
//
UNIQUE-ID - ssRNAs
TYPES - RNAs
COMMON-NAME - a single-stranded RNA
COMMENT - This class desribes single-stranded RNA molecules, such as |FRAME: mRNAs "mRNA"|, |FRAME: All-tRNAs "tRNA"| and |FRAME: rRNAs "rRNA"|.  While many of the well-known RNA molecules are single stranded, |FRAME: dsRNAs "double stranded RNAs"| also exist, mostly as the genomic material of |FRAME: TAX-35325|.
SYNONYMS - a ssRNA
//
UNIQUE-ID - 3-Prime-Phosphate-Terminated-RNAs
TYPES - RNAs
COMMENT - This compound class collects RNA species that are terminated by a 3'-phosphate.
SYNONYMS - a 3'-phosphate-terminated RNA
SYNONYMS - 3'-phosphate-terminated RNA
SYNONYMS - RNA 3'-terminal-phosphate
//
UNIQUE-ID - 5Prime-OH-Terminated-RNAs
TYPES - RNAs
COMMON-NAME - a 5'-hydroxyl terminated RNA
//
UNIQUE-ID - Cyclic-Phosphate-Terminated-RNAs
TYPES - RNAs
COMMENT - This compound class collects RNA species that are terminated by a 2',3'-cyclic-phosphate.
SYNONYMS - a 2',3'-cyclic-phosphate-terminated RNA
SYNONYMS - 2',3'-cyclic-phosphate-terminated RNA
SYNONYMS - RNA terminal-2',3'-cyclic-phosphate
//
UNIQUE-ID - Ligated-RNAs
TYPES - RNAs
COMMON-NAME - a ligated RNA
//
UNIQUE-ID - Misc-RNAs
TYPES - RNAs
COMMENT - This class includes non-messenger-RNAs that do not belong in other siblings of
/this class, such as  the RNase P RNA, and the telomerase RNA component.
//
UNIQUE-ID - Pre-crRNAs
TYPES - RNAs
COMMON-NAME - pre-crRNA
//
UNIQUE-ID - RNA-Containing-5-Fluorouridines
TYPES - RNAs
COMMON-NAME - a RNA containing 5-fluorouridine
//
UNIQUE-ID - Regulatory-RNAs
TYPES - RNAs
COMMENT - The class of all regulatory RNA molecules, such as small trans-acting RNAs that
/inhibit translation or enhance degradation of mRNAs.
//
UNIQUE-ID - Short-RNA-Fragments
TYPES - RNAs
COMMON-NAME - a short RNA Segment
//
UNIQUE-ID - UNSTRUCTURED-SINGLE-STRANDED-RNA
TYPES - RNAs
TYPES - snRNAs
COMMON-NAME - unstructured single-stranded RNA
COMMENT - This class includes all unstructured single-stranded RNAs.
//
UNIQUE-ID - crRNAs
TYPES - RNAs
COMMON-NAME - crRNA
SYNONYMS - CRISP-RNA
//
UNIQUE-ID - dsRNAs
TYPES - RNAs
COMMON-NAME - a double-stranded RNA
COMMENT - While many of the well-known RNA molecules are single stranded, double stranded RNAs also exist, mostly as the genomic material of |FRAME: TAX-35325|.
//
UNIQUE-ID - 11C-Retinal-RALBPs
TYPES - Modified-Proteins
COMMON-NAME - an 11-<i>cis</i>-retinal-[retinal-binding protein]
COMMENT - |FRAME: CPD-881| is the chromophore residing in rhodopsin and the cone opsins. When cone and rod photopigments absorb light photons the retinal undergoes a conformation change to |FRAME: RETINAL|, which is recycled back to |FRAME: CPD-881| by the retinal pigment epithelium and M�ller cells of the retina.
//
UNIQUE-ID - 11C-Retinol-RALBPs
TYPES - Modified-Proteins
COMMON-NAME - an 11-<i>cis</i>-retinol-[retinal-binding protein]
//
UNIQUE-ID - 34-DHB-AsbD-Proteins
TYPES - Modified-Proteins
COMMON-NAME - a 3,4-DHB-AsbD protein
COMMENT - AsbD is an aryl-carrier protein that activates |FRAME: 3-4-DIHYDROXYBENZOATE| prior to its incorporation into |FRAME: CPD-9985|. 
/The AsbD protein itself needs to be activated by the transfer of a |FRAME: PANTETHEINE-P| group from |FRAME: CO-A| to serine 40 of the apo form, resulting in the active holo form, in a manner similar to other acyl- and aryl-carrier proteins.
/
/The AsbC protein catalyzes the adenylation of |FRAME: 3-4-DIHYDROXYBENZOATE|, followed by the transfer of the adenylated intermediate to the holo-asbD protein, resulting in |FRAME: 34-DHB-AsbD-Proteins| |CITS: [17346033]|.
/
/Once activated, the |FRAME: 3-4-DIHYDROXYBENZOATE| moiety can be transferred by AsbE from |FRAME: 34-DHB-AsbD-Proteins| to different receipient molecules, including |FRAME: CPD-11479|, |FRAME: CPD-11480| and |FRAME: CPD-11481| |CITS: [18758617]|.
//
UNIQUE-ID - 5-GLUTAMYL-D-GLUTAMYL-PEPTIDE
TYPES - Peptides
TYPES - Modified-Proteins
COMMON-NAME - a 5-glutamyl-D-glutamyl-peptide
//
UNIQUE-ID - 5-L-GLUTAMYL-PEPTIDE
TYPES - Peptides
TYPES - Modified-Proteins
COMMON-NAME - a (5-L-glutamyl)-L-peptide
//
UNIQUE-ID - 6-a-D-mannosyl-b-D-mannosyl-R
TYPES - Modified-Proteins
COMMON-NAME - 6-(&alpha;-D-mannosyl)-&beta;-D-mannosyl-R
COMMENT - R represents the remainder of the <i>N</i>-linked oligosaccharide in the glycoprotein acceptor.
SYNONYMS - 6-(a-D-mannosyl)-b-D-mannosyl-R
//
UNIQUE-ID - ACP
TYPES - All-ACPs
TYPES - Modified-Proteins
COMMON-NAME - a holo-[acp]
COMMENT - This class includes all the acyl-carrier proteins, which consist of the acyl-carrier proteins (ACPs) of fatty acid synthases, ACPs of polyketide synthases (PKSs), and peptidyl carrier proteins (PCPs) and aryl carrier proteins of non-ribosomal peptide synthetases (NRPSs).
/
/Acyl carrier proteins exist as either a distinct domain within a large multifunctional protein, or as discrete soluble single-domain proteins.
/
/ACP proteins are synthesized in their "apo" inactive form, and are activated by attachment of a |FRAME: PANTETHEINE-P| moiety, removed from |FRAME: CO-A|, to a serine residue, in a reaction catalyzed by 4'-phosphopantetheinyl transferase |CITS: [18059524]|.
SYNONYMS - AcpP
SYNONYMS - holo-[acyl-carrier protein]
SYNONYMS - ACP-SH
SYNONYMS - ACP
SYNONYMS - [acyl-carrier protein]
//
UNIQUE-ID - Holo-Aryl-Carrier-Proteins
TYPES - ACP
TYPES - Aryl-Carrier-Proteins
TYPES - Modified-Proteins
COMMON-NAME - a <i>holo</i> aryl-carrier protein
SYNONYMS - a phosphopantetheinylated aryl-carrier protein
//
UNIQUE-ID - Acyl-protein-thioesters
TYPES - Modified-Proteins
COMMON-NAME - an acyl-protein thioester
//
UNIQUE-ID - ACYL-ACP
TYPES - Acyl-protein-thioesters
TYPES - Modified-Proteins
COMMON-NAME - an acyl-[acp]
SYNONYMS - acyl-ACP
SYNONYMS - acyl-[acyl carrier protein]
SYNONYMS - CH3(CH2)xCO-S-ACP
//
UNIQUE-ID - Polyketide-ACPs
TYPES - Acyl-protein-thioesters
TYPES - Modified-Proteins
COMMON-NAME - a polyketide-[acp]
//
UNIQUE-ID - Activated-Protein-C
TYPES - Modified-Proteins
COMMON-NAME - an activated protein C
SYNONYMS - APC
//
UNIQUE-ID - BCCP-biotin-monomers
TYPES - BCCP-monomers
TYPES - Modified-Proteins
COMMON-NAME - a biotinylated [BCCP monomer]
SYNONYMS - a biotinylated [biotin-carboxyl-carrier protein monomer]
//
UNIQUE-ID - Carboxybiotin-BCCP
TYPES - BCCP-monomers
TYPES - Modified-Proteins
COMMON-NAME - a carboxylated-biotinylated [BCCP dimer]
SYNONYMS - a carboxylated-biotinylated [biotin carboxyl carrier protein dimer]
SYNONYMS - a carboxy-biotin-[BCCP]
//
UNIQUE-ID - BCCP-dimers
TYPES - Modified-Proteins
COMMON-NAME - a biotinylated [BCCP dimer]
SYNONYMS - a biotinylated [biotin-carboxy-carrier-protein dimer]
//
UNIQUE-ID - Biotinylated-MadF-Proteins
TYPES - Modified-Proteins
COMMON-NAME - a biotinylated MadF protein
SYNONYMS - a biotinyl-[protein]
//
UNIQUE-ID - Bis-NAC-GLC-Man-Man-R
TYPES - Modified-Proteins
COMMON-NAME - 3-(2,4-bis[<i>N</i>-acetyl-&beta;-D-glucosaminyl]-&alpha;-D-mannosyl)-&beta;-D-mannosyl-R
COMMENT - R represents the remainder of the <i>N</i>-linked oligosaccharide in the glycoprotein acceptor.
SYNONYMS - 3-(2,4-bis[N-acetyl-b-D-glucosaminyl]-a-D-mannosyl)-b-D-mannosyl-R
//
UNIQUE-ID - CRPB-11-Cis-Retinol
TYPES - Modified-Proteins
COMMON-NAME - an 11-<i>cis</i> retinol-[cellular-retinol-binding-protein]
//
UNIQUE-ID - CRPB-all-trans-Retinol
TYPES - Modified-Proteins
COMMON-NAME - an <i>all-trans</i> retinol-[cellular-retinol-binding-protein]
//
UNIQUE-ID - Carboxylated-Biotinylated-MadF-Proteins
TYPES - Modified-Proteins
COMMON-NAME - a carboxylated biotinylated MadF protein
SYNONYMS - a carboxybiotinyl-[protein]
//
UNIQUE-ID - Cell-division-inhibitor-SulAs
TYPES - Modified-Proteins
COMMON-NAME - a cell division inhibitor SulA
//
UNIQUE-ID - Citrate-Lyase-Citryl-Forms
TYPES - Modified-Proteins
COMMON-NAME - a [citrate-lyase] (citryl form)
COMMENT - Citrate lyase, an anaerobic enzyme, catalyzes the cleavage of citrate to acetate and oxaloacetate
/|CITS: [6354265]|. The citrate molecule is very stable, and needs to be activated prior to cleavage by
/forming a thioester bond with the enzyme.
/
/The enzyme is a complex of three subunits (in a 6:6:6 configuration), one of them a dedicated acyl carrier protein (acp).
/It is synthesized in an apo form, and is converted to its holo form by the covalent binding of the unusual prosthetic group |FRAME: 2-5-PHOSPHORIBOSYL-3-DEPHOSPHO-COA| to the [acp] component, resulting in |FRAME: DEACETYL-CITRATE-LYASE|. However, this holo form is still not fully active - in order to be active, the prosthetic group needs to be acetylated, a reaction catalyzed by the |FRAME: G6344|-encoded |FRAME: CITC-MONOMER|, which generates |FRAME: CITRATE-LYASE|.
/
/The &alpha; subunit of the |FRAME: ACECITLY-CPLX| is a citrate-[acp] transferase that catalyzes the exchange of the bound acetyl group with a citrate molecule, generating |FRAME: Citrate-Lyase-Citryl-Forms| and releasing an |FRAME: ACET| molecule.
/The &beta; subunit, which is a citryl-[acp] lyase, catalyzes the subsequent step, cleaving the bound citryl group, releasing |FRAME: OXALACETIC_ACID| and regenerating |FRAME: CITRATE-LYASE|. Since the active form is regenrated, the enzyme can continuously catalyze the cleavage reaction.
SYNONYMS - a [citrate (pro-3S)-lyase](citryl form)
//
UNIQUE-ID - Co2-MtbC-Proteins
TYPES - Corrinoid-Proteins
TYPES - Modified-Proteins
COMMON-NAME - a [Co(II) dimethylamine-specific corrinoid protein]
COMMENT - This is an inactive form of the protein, with a Co(II) atom.
//
UNIQUE-ID - Co2-MtmC-Proteins
TYPES - Corrinoid-Proteins
TYPES - Modified-Proteins
COMMON-NAME - a [Co(II) methylamine-specific corrinoid protein]
//
UNIQUE-ID - Co2-MttC-Proteins
TYPES - Corrinoid-Proteins
TYPES - Modified-Proteins
COMMON-NAME - a [Co(II) trimethylamine-specific corrinoid protein]
COMMENT - This is an inactive form of the protein, which is generated by oxidation of the cobalt atom to the (II) state.
//
UNIQUE-ID - Cytochromes-C550-Ox
TYPES - Cytochromes-c550
TYPES - Cytochromes-C-Oxidized
TYPES - Modified-Proteins
COMMON-NAME - an oxidized cytochrome <i>c550</i>
COMMENT - Cytochrome <i>c550</i> is an essential component of the quinoprotein ethanol oxidation system that occurs in Pseudomonas and Rhodopseudomonas. 
/The gene encoding the cytochrome, which was named exaB, has been studied in Pseudomonas aeruginosa. The deduced amino acid sequence of that gene showed some similarity to cytochrome c6 of the alga Chlamydomonas reinhardtii and to the heme binding  domain of quinohaemoprotein alcohol dehydrogenases of acetic acid bacteria |CITS: [10075429]|.
//
UNIQUE-ID - Cytochromes-CL-Ox
TYPES - Cytochromes-CL
TYPES - Cytochromes-C-Oxidized
TYPES - Modified-Proteins
COMMON-NAME - an oxidized cytochrome <i>c</i><sub>L</sub>
COMMENT - Cytochrome <i>c</i><sub>L</sub> is a relatively large (about 19 kDa) acidic cytochrome that is specifically involved in electron transfer from the quinoprotein methanol dehydrogenase |CITS: [6263253][6295363]|.
/Despite its relatively large size it contains only one heme. Its amino acid suggests that it is completely different, except for its haem-binding site, from all other cytochromes |CITS: [2851998]|.
/
/The cytochrome <i>c</i><sub>L</sub> has been cloned and studied from several methylotrophic bacteria, including |FRAME: TAX-272630| |CITS: [3129405][2842733]| and |FRAME: TAX-266| |CITS: [1657871]|.
//
UNIQUE-ID - D-GLUTAMYL-PEPTIDE
TYPES - Peptides
TYPES - Modified-Proteins
COMMON-NAME - a D-glutamyl-peptide
//
UNIQUE-ID - Degradation-Product-of-SulAs
TYPES - Modified-Proteins
COMMON-NAME - a degradation product of SulA
//
UNIQUE-ID - Diacylglycerol-Prolipoproteins
TYPES - Modified-Proteins
COMMON-NAME - a diacylglycerol prolipoprotein
//
UNIQUE-ID - Erythrulosamine-lysine-proteins
TYPES - Modified-Proteins
COMMON-NAME - a [protein]-<i>N</i><sup>6</sup>-D-erythrulosyl-L-lysine
SYNONYMS - a protein erythrulosamine
//
UNIQUE-ID - Factor-IXa
TYPES - Modified-Proteins
COMMON-NAME - a factor IXa
COMMENT - Factor IXa stands for "activated factor IX".
/
/|FRAME: Factor-IX "Factor IX"| (also known as the Christmas factor) is one of the serine proteases (|FRAME: 3.4.21.22-RXN "EC 3.4.21.22"|) of the coagulation system.
/
/|FRAME: Factor-IX "Factor IX"| is activated by |FRAME: Factor-XIa "factor XIa"| or |FRAME: Factor-VIIa "factor VIIa"| to the active form, |FRAME: Factor-IXa "factor IXa"|. When activated, and in the presence of |FRAME: CA+2|, membrane phospholipids, and |FRAME: Factor-VIII| cofactor, it hydrolyses one arginine-isoleucine bond in |FRAME: Factor-X "factor X"| to form |FRAME: Factor-Xa "factor Xa"|.
/
/Deficiency of this protein causes hemophilia B.
SYNONYMS - activated factor IX
//
UNIQUE-ID - Factor-VIIIa
TYPES - Modified-Proteins
COMMON-NAME - a factor VIIIa
//
UNIQUE-ID - Factor-VIIa
TYPES - Modified-Proteins
COMMON-NAME - a factor VIIa
COMMENT - |FRAME: Factor-VII "Factor VII"| (formerly known as proconvertin) is one of the central proteins in the coagulation cascade. It is an enzyme (|FRAME: 3.4.21.21-RXN "EC 3.4.21.21"|) of the serine protease class.
/The main role of factor VII is to initiate the process of coagulation in conjunction with tissue factor (TF).
/
/Once bound to TF, |FRAME: Factor-VII "factor VII"| is activated to |FRAME: Factor-VIIa "factor VIIa"| by several proteases, among which are |FRAME: Thrombins "thrombin"| (factor IIa), |FRAME: Factor-Xa "factor Xa"|, |FRAME: Factor-IXa "factor IXa"|, |FRAME: Factor-XIIa "factor XIIa"|, and the factor VIIa-TF complex itself.
/
/The most important substrates for the Factor VIIa-TF complex are |FRAME: Factor-X "factor X"| and  |FRAME: Factor-IX "factor IX"|.
//
UNIQUE-ID - Factor-Va
TYPES - Modified-Proteins
COMMON-NAME - a factor Va
COMMENT - Factor Va stands for "activated factor V".
/
/|FRAME: Factor-V "Factor V"| is a protein of the coagulation system. In contrast to most other coagulation factors, it is not enzymatically active but functions as a cofactor. 
/
/Upon its activation by |FRAME: Thrombins "thrombin"| factor V is spliced in two chains that noncovalently bind to each other in a reaction mediated by calcium. In its active form, known as |FRAME: Factor-Va "factor Va"|, it functions as a cofactor of the thrombinase complex.
/
/The |FRAME: Factor-Xa "activated factor X"| enzyme requires |FRAME: CA+2| and activated factor V to convert |FRAME: Prothrombins "prothrombin"| to |FRAME: Thrombins "thrombin"| on the cell surface membrane.
/
/|FRAME: Factor-Va "Factor Va"| is degraded by activated protein C, one of the principal physiological inhibitors of coagulation (see |FRAME: 3.4.21.69-RXN "EC 3.4.21.69"|).
SYNONYMS - activated factor V
SYNONYMS - proaccelerin
//
UNIQUE-ID - GLUCOSYL-GLYCOGENIN
TYPES - Modified-Proteins
COMMON-NAME - a glucosyl-glycogenin
COMMENT - Initiation of glycogen biosynthesis in mammals is mediated by the enzyme glycogenin (EC 2.4.1.186).
/This unusual enzyme catalyzes two reactions: first, it transfers one glucose unit from UDP�glucose
/to form an oligosaccharide covalently attached to itself at a tyrosine residue (Tyr194). 
/This chemical structre depicts the glucosyl group attached to the tyrosine ring.
/
/Next the enzyme catalyzes the addition of a second glucose unit, attached by an
/&alpha;-1,4-glucosidic linkage to the first glucose unit, forming a glycogen primer
/|CITS:[15238248][12051921]|.
//
UNIQUE-ID - Ox-Glutaredoxins
TYPES - Glutaredoxins
TYPES - Modified-Proteins
COMMON-NAME - an oxidized glutaredoxin
COMMENT - Glutaredoxins are small redox proteins of the TRX superfamily using glutathione (GSH) as electron donor.
/Like thioredoxins they reduce intracellular disulfides, but they are much more efficient than thioredoxins in
/catalyzing protein deglutathionylation by reduction of protein-GSH mixed disulfides |CITS:[12682041]|.
/The glutaredoxins seem to play a major role in oxidative stress responses and iron-sulfur cluster
/assembly .
/
/Glutaredoxins have been divided into three classes - the "classical" dithiol proteins, monothiol proteins,
/and GST-related dithiol proteins.
/The classical dithiol glutaredoxins contain two cysteine residues, usually in a CPYC active-site motif;
/while the monothiol glutaredoxins contain a single cysteine found in a CGFS motif in the active site.
/The third group includes atypical glutaredoxins, which are very similar to glutathione-S-transferase (GST)
/proteins, but incorporate the CPYC motif |CITS: [11898418]|. More recently a fourth group of glutaredoxins
/has been described in higher plants. Proteins in this group include a CCXC or CCXS active-site motif
/|CITS: [17089213]|.
/
/Glutaredoxins can use a dithiol mechanism similar to that employed by thioredoxins. However,
/unlike thioredoxins glutaredoxins can utilize the thiols from GSH in solution together with the glutaredoxin
/N-terminal cysteine in a mechanism that is called the monothiol mechanism.
//
UNIQUE-ID - Glycoproteins
TYPES - Modified-Proteins
COMMON-NAME - a glycoprotein
//
UNIQUE-ID - Gultaminyl-Peptides
TYPES - Modified-Proteins
COMMON-NAME - L-glutaminyl-peptide
//
UNIQUE-ID - H-M-glutaryl-CoA-reductase-phosphates
TYPES - Modified-Proteins
COMMON-NAME - a hydroxymethylglutaryl-CoA reductase (NADPH) phosphate
//
UNIQUE-ID - Holo-AsbD-Proteins
TYPES - Apo-Aryl-Carrier-Proteins
TYPES - Modified-Proteins
COMMON-NAME - a holo-AsbD protein
COMMENT - AsbD is an aryl-carrier protein that activates |FRAME: 3-4-DIHYDROXYBENZOATE| prior to its incorporation into |FRAME: CPD-9985|. 
/The AsbD protein itself needs to be activated by the transfer of a |FRAME: PANTETHEINE-P| group from |FRAME: CO-A| to serine 40 of the apo form, resulting in the active holo form, in a manner similar to other acyl- and aryl-carrier proteins.
/
/The AsbC protein catalyzes the adenylation of |FRAME: 3-4-DIHYDROXYBENZOATE|, followed by the transfer of the adenylated intermediate to the holo-asbD protein, resulting in |FRAME: 34-DHB-AsbD-Proteins| |CITS: [17346033]|.
/
/Once activated, the |FRAME: 3-4-DIHYDROXYBENZOATE| moiety can be transferred by AsbE from |FRAME: 34-DHB-AsbD-Proteins| to different receipient molecules, including |FRAME: CPD-11479|, |FRAME: CPD-11480| and |FRAME: CPD-11481| |CITS: [18758617]|.
//
UNIQUE-ID - LYSOSOMAL-ENZYME-D-MANNOSE
TYPES - Modified-Proteins
COMMON-NAME - a lysosomal-enzyme-D-mannose
//
UNIQUE-ID - LYSOSOMAL-ENZYME-N-ETCETERA-MANNOSE
TYPES - Modified-Proteins
COMMON-NAME - a lysosomal-enzyme <i>N</i>-acetyl-D-glucosaminyl-phospho-D-mannose
COMMENT - The <i>N</i>-acetylglucosamine phosphate group can attach to one or more of the mannose residues.
//
UNIQUE-ID - Lipoyl-Protein
TYPES - Modified-Proteins
COMMON-NAME - a lipoyl-carrier protein
COMMENT - All protein classes related to lipoyl-containing proteins can be collected here.
//
UNIQUE-ID - Malonate-Decarboxylases-Acetyl-Form
TYPES - Modified-Proteins
COMMON-NAME - a malonate decarboxylase (acetyl form)
SYNONYMS - an acetyl-[acyl-carrier protein]
//
UNIQUE-ID - Malonate-Decarboxylases-Malonyl-Form
TYPES - Modified-Proteins
COMMON-NAME - a malonate decarboxylase (malonyl form)
SYNONYMS - a malonyl-[acyl-carrier protein]
//
UNIQUE-ID - Mature-P17-Matrix
TYPES - Modified-Proteins
COMMON-NAME - a mature P17 matrix
//
UNIQUE-ID - Methionine-synthase-cob-I-alamins
TYPES - Modified-Proteins
COMMON-NAME - a [methionine synthase]-cob(I)alamin
//
UNIQUE-ID - Methionine-synthase-cob-II-alamins
TYPES - Modified-Proteins
COMMON-NAME - a [methionine synthase]-cob(II)alamin
//
UNIQUE-ID - Methylated-Ribosomal-Protein-L11s
TYPES - Ribosomal-Protein-L11s
TYPES - Modified-Proteins
COMMON-NAME - a methylated ribosomal protein L11
//
UNIQUE-ID - Modified-pks13-Proteins
TYPES - Modified-Proteins
COMMON-NAME - a modified pks13 polyketide synthase
//
UNIQUE-ID - Myelin-proteolipids
TYPES - Modified-Proteins
COMMON-NAME - [myelin proteolipid]
//
UNIQUE-ID - Myosin-heavy-chain-phosphates
TYPES - Modified-Proteins
COMMON-NAME - a myosin-heavy chain-phosphate
//
UNIQUE-ID - N-Acetyl-Peptides
TYPES - Modified-Proteins
COMMON-NAME - an <i>N</i>-acylated peptide
//
UNIQUE-ID - N-FormylMethionyl-Peptides
TYPES - Modified-Proteins
COMMON-NAME - a <i>N</i>-formylmethionyl peptide
//
UNIQUE-ID - N-palmitoylglycoproteins
TYPES - Modified-Proteins
COMMON-NAME - a  palmitoylglycoprotein
//
UNIQUE-ID - NAc-Glc-Man-Man-R
TYPES - Modified-Proteins
COMMON-NAME - 6-(2-[<i>N</i>-acetyl-&beta;-D-glucosaminyl]-&alpha;-D-mannosyl)-&beta;-D-mannosyl-R
COMMENT - R represents the remainder of the <i>N</i>-linked oligosaccharide in the glycoprotein acceptor.
SYNONYMS - 6-(2-[N-acetyl-b-D-glucosaminyl]-a-D-mannosyl)-b-D-mannosyl-R
//
UNIQUE-ID - Ox-Thioredoxin
TYPES - Modified-Proteins
TYPES - Thioredoxin
COMMON-NAME - an oxidized thioredoxin
COMMENT - Thioredoxin is a small electron-transfer protein that contains a cysteine disulfide/dithiol active site in the form of C-X-X-C.  It functions in a wide variety of cellular processes. 
/
/Thioredoxin is reduced by NADPH in a reaction catalyzed by |FRAME: THIOREDOXIN-REDUCT-NADPH-CPLX|. The conversion between the oxidized and reduced forms results in a change of conformation and a significant change in functional properties. The reduced thioredoxin is a powerful protein disulfide reductase that catalyzes dithiol-disulfide exchange reactions with many substrates.
/
/The oxidized form of thioredoxin has been crystallized, the reduced form has been solved by NMR |CITS: [6378624][3896121][3152490][2187529] [2193685] [8098620] [2181145]|.
SYNONYMS - thioredoxin disulfide
//
UNIQUE-ID - Oxidized-Flavoproteins
TYPES - Flavoproteins
TYPES - Modified-Proteins
COMMON-NAME - an oxidized flavoprotein
//
UNIQUE-ID - Oxidized-flavodoxins
TYPES - Flavodoxin
TYPES - Modified-Proteins
COMMON-NAME - an oxidized flavodoxin
COMMENT - Flavodoxin (Fld) is a soluble electron shuttle flavoprotein (it binds a flavin mononucleotide) that is isofunctional with ferredoxin (Fd). In photosynthetic organisms flavodoxin is reduced by the terminal electron acceptors of |FRAME: CPLX490-3509|.
/
/Fd and Fld are involved in multiple redox reactions. They can both sustain cyclic as well as linear electron flow. The cyclic electron flow creates a proton gradient across the photosynthetic membrane and allows ATP synthesis independent of photosystem II activity. Linear electron flow, on the other hand, utilizes electrons from the reduced Fd and Fld for NADP+
/reduction in a reaction catalyzed by |FRAME: SYNPCC7942_0978-MONOMER| (FNR). The source of electrons during linear electron flow is the dissociation of water by |FRAME: CPLX490-3506|.
/
/Fd serves also as an electron donor to a number of soluble enzymes involved in nitrogen metabolism, sulfur metabolism and the regulation of carbon metabolism. Fld can substitute Fd under conditions of iron deprivation in most cyanobacteria and some algae and may be efficient in reducing most or all of these soluble enzymes |CITS: [11687213]|.
SYNONYMS - a flavodoxin (oxidized)
//
UNIQUE-ID - Oxidized-Plastocyanins
TYPES - Plastocyanins
TYPES - Modified-Proteins
COMMON-NAME - an oxidized plastocyanin
//
UNIQUE-ID - Oxidized-ferredoxins
TYPES - Ferredoxins
TYPES - Modified-Proteins
COMMON-NAME - an oxidized ferredoxin
COMMENT - Ferredoxins are present in all organisms, from bacteria and archaea to higher eukaryotes. 
/They are small and acidic proteins with prosthetic groups composed of iron and sulfur atoms, which are referred to
/as |FRAME: FeS-Centers|. The ferredoxins function as intracellular electron carriers with a low reduction potential.
/
/Ferredoxins are classified into three groups according to the types and numbers of their Fe-S clusters. 
/The first group consists of monomeric proteins containing one [2Fe-2S] cluster, which includes ferredoxins
/that transfer electrons in redox chains linked to hydroxylases and oxygenases in a wide range of organisms
/(from bacteria to mammals), and which includes plant and algal ferredoxins that function as electron carriers
/in photosynthesis. 
/
/The other two groups consist of ubiquitous proteins containing [3Fe-4S]/ [4Fe-4S] and are typically found in bacteria.
/They may differ in cluster type (3Fe or 4Fe), number (one or two), and length of polypeptide chain
/(up to over 100 residues), and include the relatively small 2[4Fe-4S] ferredoxins that were first isolated from
/anaerobic bacteria |CITS: [16466637]|.
/
/Even though each cluster contains more than one iron atom, each cluster can carry only one extra electron. Thus ferredoxins that contain a single cluster participate in single electron transfer reactions, while ferredoxins that carry two clusters can transfer two electrons simultaneously.
/
/The structure given for this entry is that of a [2Fe-2S] ferredoxin, and is provided for illustration only.
SYNONYMS - oxidized ferredoxin
//
UNIQUE-ID - P24-Capsid-Proteins
TYPES - Modified-Proteins
COMMON-NAME - a p24 capsid protein
//
UNIQUE-ID - Palmitoyl-proteins
TYPES - Modified-Proteins
COMMON-NAME - a palmitoyl protein
SYNONYMS - palmitoyl[protein]
//
UNIQUE-ID - Phospho-erythrulosamine-lysine-protein
TYPES - Modified-Proteins
COMMON-NAME - a [protein]-<i>N</i><sup>6</sup>-(<i>O</i><sup>3</sup>-phospho-D-erythrulosyl-L-lysine
//
UNIQUE-ID - Phosphoribosyl-dephospho-CoA-ACP
TYPES - All-ACPs
TYPES - Modified-Proteins
COMMON-NAME - a 2'-(5''-phosphoribosyl)-3'-dephospho-CoA-[acp]
SYNONYMS - a 2'-(5''-phosphoribosyl)-3'-dephospho-CoA-ACP
SYNONYMS - a 2'-(5''-phosphoribosyl)-3'-dephospho-CoA-[acyl carrier protein]
//
UNIQUE-ID - Phosphorylated-Caldesmon-Proteins
TYPES - Modified-Proteins
COMMON-NAME - a caldesmon phosphate
//
UNIQUE-ID - PqqA-Cleaved-C-terminus
TYPES - Modified-Proteins
COMMON-NAME - a cleaved PqqA peptide C-terminus
//
UNIQUE-ID - PqqA-Cleaved-N-terminus
TYPES - Modified-Proteins
COMMON-NAME - a cleaved PqqA peptide N-terminus
//
UNIQUE-ID - PqqA-Proteins-with-linked-Glu-Tyr
TYPES - Modified-Proteins
COMMON-NAME - a PqqA peptide with linked Glu-Tyr residues
//
UNIQUE-ID - Precursor-of-hydrogenase-3
TYPES - Modified-Proteins
COMMON-NAME - a large subunit of hydrogenase 3
//
UNIQUE-ID - Protein-a-D-glucosyl-1-2-b-D-galactosyls
TYPES - Modified-Proteins
COMMON-NAME - a protein-&alpha;-D-glucosyl-1,2-&beta;-D-galactosyl-L-hydroxylysine
//
UNIQUE-ID - Protein-b-D-galactosyl-L-hydroxylysines
TYPES - Modified-Proteins
COMMON-NAME - a protein-&beta;-D-galactosyl-L-hydroxylysine
//
UNIQUE-ID - Protein-erythrulosamines
TYPES - Modified-Proteins
COMMON-NAME - a [protein]-<i>N</i><sup>6</sup>-D-erythrulosyl-L-lysine
SYNONYMS - a protein erythrulosamine lysine
//
UNIQUE-ID - Protein-methylthio-L-aspartates
TYPES - Modified-Proteins
COMMON-NAME - a protein containing methylthiolated aspartate
//
UNIQUE-ID - Protein-phospho-erythrulosamines
TYPES - Modified-Proteins
COMMON-NAME - a [protein]-<i>N</i><sup>6</sup>-(<i>O</i><sup>3</sup>)-phospho-D-erythrulosyl-L-lysine
//
UNIQUE-ID - Protein-psicosamines
TYPES - Modified-Proteins
COMMON-NAME - a [protein]-<i>N</i><sup>6</sup>-D-psicosyl-L-lysine
SYNONYMS - a protein psicosamine
//
UNIQUE-ID - Protein-phospho-psicosamines
TYPES - Modified-Proteins
COMMON-NAME - a [protein]-<i>N</i><sup>6</sup>-(<i>O</i><sup>3</sup>)-phospho-D-psicosyl-L-lysine
//
UNIQUE-ID - Protein-ribulosamines
TYPES - Modified-Proteins
COMMON-NAME - a [protein]-<i>N</i><sup>6</sup>-D-ribulosyl-L-lysine
SYNONYMS - a protein ribulosamine
//
UNIQUE-ID - Protein-phospho-ribulosamines
TYPES - Modified-Proteins
COMMON-NAME - a [protein]-<i>N</i><sup>6</sup>-(3-<i>O</i>-phospho-D-ribulosyl)-L-lysine
//
UNIQUE-ID - Protein-with-LPXTG-motif
TYPES - Modified-Proteins
COMMON-NAME - a protein with LPXTG motif
//
UNIQUE-ID - Protein-with-NXTN-motif
TYPES - Modified-Proteins
COMMON-NAME - a protein with NXTN motif
//
UNIQUE-ID - Protein-with-sequence-GKFKK
TYPES - Modified-Proteins
COMMON-NAME - a protein with sequence GKFKK
//
UNIQUE-ID - Protein-with-sequence-SGFRK-NH2
TYPES - Modified-Proteins
COMMON-NAME - a protein with sequence SGFRK-NH2
//
UNIQUE-ID - Protein-with-sequence-SGVFTQ
TYPES - Modified-Proteins
COMMON-NAME - a protein with sequence SGVFTQ
//
UNIQUE-ID - Protein-with-sequence-SGVTFQGKFKK
TYPES - Modified-Proteins
COMMON-NAME - a protein with sequence SGVTFQGKFKK
//
UNIQUE-ID - Protein-with-sequence-TSAVLQ
TYPES - Modified-Proteins
COMMON-NAME - a protein with-sequence TSAVLQ
//
UNIQUE-ID - Protein-with-sequence-TSAVLQSGFRK-NH2
TYPES - Modified-Proteins
COMMON-NAME - a protein with sequence TSAVLQSGFRK-NH2
//
UNIQUE-ID - Proteins-with-correct-disulfides
TYPES - Modified-Proteins
COMMON-NAME - a protein with correct disulfide bonds
//
UNIQUE-ID - Proteins-with-incorrect-disulfides
TYPES - Modified-Proteins
COMMON-NAME - a protein with incorrect disulfide bonds
//
UNIQUE-ID - Proteoglycans
TYPES - Modified-Proteins
COMMON-NAME - a proteoglycan
COMMENT - Proteoglycans are glycoproteins that are heavily glycosylated. They have a core protein with one or more covalently attached glycosaminoglycan (GAG) chain(s).
//
UNIQUE-ID - RETINYL-ESTER-RETINOL-BINDING-PROTEIN
TYPES - Modified-Proteins
COMMON-NAME - an <i>all-trans</i> retinyl-ester-(cellular-retinol-binding-protein)
//
UNIQUE-ID - RPB-Retinol
TYPES - Modified-Proteins
COMMON-NAME - an <i>all-trans</i>-retinol-(plasma-retinol-binding-protein)
SYNONYMS - a <i>holo</i>-CRBP
//
UNIQUE-ID - RubisCO-N6-methyl-L-lysine
TYPES - Modified-Proteins
COMMON-NAME - a [ribulose-1,5-bisphosphate-carboxylase]-N6-methyl-L-lysine
//
UNIQUE-ID - S-FARNESYL-PROTEIN
TYPES - Modified-Proteins
COMMON-NAME - a farnesylated protein
SYNONYMS - an S-farnesyl protein
//
UNIQUE-ID - Sulfurylated-ThiF
TYPES - Modified-Proteins
COMMON-NAME - a sulfurylated sulfur-carrier protein ThiF
//
UNIQUE-ID - ThiS-ThiI-disulfides
TYPES - Modified-Proteins
COMMON-NAME - a ThiS-ThiI acyl-disulfide
//
UNIQUE-ID - Thiocarboxyadenylated-ThiS-Proteins
TYPES - Modified-Proteins
COMMON-NAME - a thiocarboxy-adenylated-[ThiS-Protein]
COMMENT - ThiS is the sulfur source for the thiazole moiety in thiamin biosynthesis. In a reaction catalyzed by the |FRAME: ThiF-Proteins "ThiF protein"|, the carboxy-terminal glycine of ThiS is adenylated. Sulfur is then transferred from |FRAME: Sulfurylated-ThiI|, forming a thiocarboxy-adenylate, in a reaction catalyzed by ThiF and the ThiI protein |CITS: [10382260][9632726]|.
/
/The thiocarboxy-adenylate form of ThiS is one of the substrates used by thiazole synthase.
//
UNIQUE-ID - URIDYLYL-PROTEIN-PII
TYPES - Modified-Proteins
COMMON-NAME - a uridylylated PII protein
//
UNIQUE-ID - pyruvatekinasephosphate
TYPES - Modified-Proteins
COMMON-NAME - a phosphorylated pyruvate kinase
//
UNIQUE-ID - 3-hydroxy-L-asparagine-HIF-Alpha
TYPES - Modified-Proteins
TYPES - Polypeptides
COMMON-NAME - a (3<i>S</i>)-3-hydroxy-L-asparagine-HIF &alpha; subunit
SYNONYMS - a hypoxia-inducible factor-(3<i>S</i>)-3-hydroxy-L-asparagine
//
UNIQUE-ID - 4-hydroxy-L-proline-HIF-Alpha
TYPES - Modified-Proteins
TYPES - Polypeptides
COMMON-NAME - a <i>trans</i>-4-hydroxy-L-proline-HIF &alpha; subunit
SYNONYMS - hypoxia-inducible factor-trans-4-hydroxy-L-proline
//
UNIQUE-ID - 5-OXOPROLYL-PEPTIDE
TYPES - Modified-Proteins
TYPES - Polypeptides
COMMON-NAME - a 5-oxoprolyl-peptide
SYNONYMS - a pyroglutamyl-peptide
//
UNIQUE-ID - Activated-Complement-C1s
TYPES - Modified-Proteins
TYPES - Polypeptides
COMMON-NAME - activated complement subcomponent C1s
//
UNIQUE-ID - Activated-Factor-B
TYPES - Modified-Proteins
TYPES - Polypeptides
COMMON-NAME - activated factor B
//
UNIQUE-ID - Active-Clotting-Enzyme
TYPES - Modified-Proteins
TYPES - Polypeptides
COMMON-NAME - active clotting enzyme
//
UNIQUE-ID - Archaeal-Flagellins
TYPES - Modified-Proteins
TYPES - Polypeptides
COMMON-NAME - an archaeal flagellin
COMMENT - The flagellation systems of the Bacteria and the Archaea are fundamentally different. 
/Archaeal flagellins do not show any sequence similarity to bacterial flagellins. In addition, the archaeal flagellins contain a leader peptide that is removed from the flagellin prior to its incorporation into the flagellar filament |CITS: [14622420]|.
//
UNIQUE-ID - Beta-Aspartyl-Peptides
TYPES - Modified-Proteins
TYPES - Polypeptides
COMMON-NAME - &beta; aspartyl peptide
//
UNIQUE-ID - CRPB-all-trans-Retinal
TYPES - Modified-Proteins
TYPES - Polypeptides
COMMON-NAME - an <i>all-trans</i> retinal-[cellular-retinol-binding-protein]
//
UNIQUE-ID - Carboxyadenylated-MPT-synthases
TYPES - Modified-Proteins
TYPES - Polypeptides
COMMON-NAME - a carboxy-adenylated small subunit of molybdopterin synthase
COMMENT - The small subunits of MPT synthases from different organisms (such as the bacterial MoaD protein) contain a double glycine motif at the C terminus. The free carboxylate group of the terminal glycine is activated by an accessory protein (MoeB in bacteria, MOCS3 in humans and Cnx5 in plants) to a carboxy-adenylate form, which is then sulfurylated by a sulfurase (|FRAME: CPLX0-248 IscS| in bacteria, the rhodanese-like domain of molybdopterin synthase sulfurylase in eukaryotes), resulting in a thiocarboxylate. Each small subunit in the complex donates the sulfur atom of the thiocarboxylate to |FRAME: PRECURSOR-Z|, resulting in formation of |FRAME: CPD-4| |CITS: [11459846]|.
SYNONYMS - a carboxy-adenylated small subunit of the molybdopterin synthase
//
UNIQUE-ID - Cleaved-Angiotensinogen
TYPES - Modified-Proteins
TYPES - Polypeptides
COMMON-NAME - a cleaved angiotensinogen
COMMENT - This class describes the portion of angiotensinogen that is left after the cleaving of the angiotensin-1 peptide.
//
UNIQUE-ID - Cleaved-Flavivirus-Polyprotein
TYPES - Modified-Proteins
TYPES - Polypeptides
COMMON-NAME - cleaved  flavivirus polyprotein
//
UNIQUE-ID - Cleaved-Helper-Comp-Proteinease
TYPES - Modified-Proteins
TYPES - Polypeptides
COMMON-NAME - cleaved helper component proteinase
//
UNIQUE-ID - Cleaved-Repressor-LexA
TYPES - Modified-Proteins
TYPES - Polypeptides
COMMON-NAME - cleaved repressor LexA
//
UNIQUE-ID - Cleaved-Synaptobrevin
TYPES - Modified-Proteins
TYPES - Polypeptides
COMMON-NAME - cleaved synaptobrevin
//
UNIQUE-ID - Cleaved-Synthetic-Tetradeca-Renins
TYPES - Modified-Proteins
TYPES - Polypeptides
COMMON-NAME - a cleaved synthetic tetradecapeptide renin
COMMENT - This class describes the portion of synthetic tetradecapeptide renin that is left after the cleavage of  |FRAME: CPD-13004| peptide.
//
UNIQUE-ID - Cleaved-Type-IV-Prepillins
TYPES - Modified-Proteins
TYPES - Polypeptides
COMMON-NAME - cleaved type IV prepillin
//
UNIQUE-ID - Cleaved-togavirus-Struct-Polyproteins
TYPES - Modified-Proteins
TYPES - Polypeptides
COMMON-NAME - cleaved togavirus structural polyprotein
//
UNIQUE-ID - Glc-EGF-like-domain
TYPES - Modified-Proteins
TYPES - Polypeptides
COMMON-NAME - Glc-&beta;-EGF-like domain
SYNONYMS - Glc&beta;-Ser<sup>53</sup>-EGF-like domain of bovine factor IX(45-87)
//
UNIQUE-ID - GlcNac-fucosylated-proteins
TYPES - Modified-Proteins
TYPES - Polypeptides
COMMON-NAME - an <i>N</i>-acetyl-glucosamine-fucose-[protein]
//
UNIQUE-ID - Lipoylated-domains
TYPES - Modified-Proteins
TYPES - Polypeptides
COMMON-NAME - a lipoylated protein lipoyl-domain
COMMENT - |FRAME: LIPOIC-ACID "Lipoate"| is an organosulfur compound that is used as an essential cofactor by many enzyme complexes. The functional group of lipoate is a ditholane ring, which is a cyclic disulfide.
/
/The enzyme complexes that require lipoate have a dedicated |FRAME: Non-lipoylated-domains "lipoyl domain"|, and lipoate is actually produced on this domain. The precursor |FRAME: CPD-195| molecule is first attached to a specific |FRAME: LYS| residue within the lipoyl domain (producing |FRAME: Octanoylated-domains|), and is then converted to lipoate by the enzyme |FRAME: CPLX0-782|, resulting in |FRAME: Lipoylated-domains|.
/
/|FRAME: CPLX0-782 "Lipoate synthase"| not only catalyzes the reaction, but is also the source of the two sulfur atoms.
SYNONYMS - lipoyl-domain
SYNONYMS - protein N6-(lipoyl)lysine
//
UNIQUE-ID - Mature-1L-1beta
TYPES - Modified-Proteins
TYPES - Polypeptides
COMMON-NAME - mature pro-interleukin-1&beta;
SYNONYMS - mature 1L-1&beta;
//
UNIQUE-ID - Methylated-Corrinoid-Proteins
TYPES - Modified-Proteins
TYPES - Polypeptides
COMMON-NAME - a  methylated corrinoid protein
//
UNIQUE-ID - N-ACETYLPEPTIDE
TYPES - Modified-Proteins
TYPES - Polypeptides
COMMON-NAME - an <i>N</i><sup>&alpha;</sup>-acetyl-peptide
SYNONYMS - an <i>N</i>-acetyl-peptide
//
UNIQUE-ID - Octanoylated-domains
TYPES - Modified-Proteins
TYPES - Polypeptides
COMMON-NAME - an octanoylated protein lipoyl-domain
COMMENT - |FRAME: LIPOIC-ACID "Lipoate"| is an organosulfur compound that is used as an essential cofactor by many enzyme complexes. The functional group of lipoate is a ditholane ring, which is a cyclic disulfide.
/
/The enzyme complexes that require lipoate have a dedicated |FRAME: Non-lipoylated-domains "lipoyl domain"|, and lipoate is actually produced on this domain. The precursor |FRAME: CPD-195| molecule is first attached to a specific |FRAME: LYS| residue within the lipoyl domain (producing |FRAME: Octanoylated-domains|), and is then converted to lipoate by the enzyme |FRAME: CPLX0-782|, resulting in |FRAME: Lipoylated-domains|.
/
/|FRAME: CPLX0-782 "Lipoate synthase"| not only catalyzes the reaction, but is also the source of the two sulfur atoms.
SYNONYMS - protein N6-(octanoyl)lysine
//
UNIQUE-ID - Oxidized-Putidaredoxins
TYPES - Modified-Proteins
TYPES - Polypeptides
COMMON-NAME - an oxidized putidaredoxin
COMMENT - Putidaredoxin (Pdx) is a 106-residue (11.6  kDa) ferredoxin that is produced in |FRAME: TAX-303| strains. It contains a |FRAME: CPD-6| and carries electrons from the flavoprotein putidaredoxin reductase (PdR) to the acceptor cytochrome CYP101, also known as P450cam because it catalyzes camphor hydroxylation. This NADH-supplied electron-transfer chain is one of the best studied of the P450 systems. The structure of Pdx was determined by NMR methods |CITS: [8204575]|. The electronic properties and redox interactions of Pdx have been extensively studied |CITS: [1445875][8845752][8663375][9268300][10433692]|.
/Pdx carries one electron at a time, such that the two irons switch between [Fe3+, Fe3+] (oxidized) and [Fe2+, Fe3+] (reduced) states |CITS: [15103126]|.
//
UNIQUE-ID - Oxidized-Transferrins
TYPES - Modified-Proteins
TYPES - Polypeptides
COMMON-NAME - an oxidized transferrin
SYNONYMS - transferrin[Fe(III)]<sub>2</sub>
//
UNIQUE-ID - Persulfurated-L-cysteine-desulfurases
TYPES - Modified-Proteins
TYPES - Polypeptides
COMMON-NAME - an [L-cysteine desulfurase]-S-sulfanyl-L-cysteine
SYNONYMS - a persulfurated L-cysteine desulfurase
//
UNIQUE-ID - Phospho-ERK
TYPES - Modified-Proteins
TYPES - Polypeptides
COMMON-NAME - phospho-ERK
//
UNIQUE-ID - Phospho-MEK
TYPES - Modified-Proteins
TYPES - Polypeptides
COMMON-NAME - phospho-MEK
//
UNIQUE-ID - Picornavirus-Polyprotein-Fragments
TYPES - Modified-Proteins
TYPES - Polypeptides
COMMON-NAME - picornavirus polyprotein fragment
//
UNIQUE-ID - Poliovirus-Polyprotein-Fragments
TYPES - Modified-Proteins
TYPES - Polypeptides
COMMON-NAME - poliovirus polyprotein fragment
//
UNIQUE-ID - Potyvirus-Polyprotein-Fragments
TYPES - Modified-Proteins
TYPES - Polypeptides
COMMON-NAME - potyvirus polyprotein fragments
//
UNIQUE-ID - PqqA-Proteins
TYPES - Modified-Proteins
TYPES - Polypeptides
COMMON-NAME - a PqqA peptide
COMMENT - PqqA is a small peptide that is used as the precursor for the biosynthesis of the cofactor |FRAME: PQQ|.
/The protein contains the sequence motif  -E-X-X-X-Y-, that is, an |FRAME: GLT| and an |FRAME: TYR| separated by three amino acid residues. The L-glutamate and L-tyrosine residues form a C-C bond at C9-C9a (catalyzed by the enzyme encoded by |FRAME: G-11753|), and are then cleaved from the PqqA peptide.
//
UNIQUE-ID - Renin-2-heavy-chains
TYPES - Modified-Proteins
TYPES - Polypeptides
COMMON-NAME - a renin-2 heavy chain
//
UNIQUE-ID - Renin-2-light-chains
TYPES - Modified-Proteins
TYPES - Polypeptides
COMMON-NAME - a renin-2 light chain
//
UNIQUE-ID - Retinal-IRBPs
TYPES - Modified-Proteins
TYPES - Polypeptides
COMMON-NAME - an 11-<i>cis</i>-retinal-[interphotoreceptor retinoid-binding protein]
COMMENT - Retinoid-binding proteins are carriers of various forms of vitamin A  in body fluids and within the cell.
/The sequestration of retinoids inside a high-affinity binding-protein draws them into the cell and protects them from unfettered metabolism |CITS: [9932510][7683727]|.
/
/The |FRAME: IRBPs "interphotoreceptor retinoid-binding protein"| (IRBP) is a glycoprotein that shuttles 11-<i>cis</i> and <i>all-trans</i> retinoids between the pigment epithelium and the visual pigments in the photoreceptor cells of the retina. It is synthesized by rod photoreceptor cells and secreted into the interphotoreceptor matrix.
/
/Binding studies have shown that each mole of IRBP can bind 2 mol of |FRAME: CPD-13524 with an association constant of 1x10<sup>-6</sup> M. Small amounts of the 11-<i>cis</i> and 13-<i>cis</i> isomers were also found bound to purified protein. In addition to |FRAME: CPD-13524|, bovine IRBP binds retinal, retinoic acid, cholesterol, fatty acids, and tocopherol| |CITS: [6427217]|.
/
/Both the human cDNA and gene sequences have been obtained |CITS:[3455009][2792773][2303470]|. The large size of the protein (136 kDa) is probably the result of Internal quadruplication |CITS: [3170584]|.
/
//
UNIQUE-ID - SUMO-peptides
TYPES - Modified-Proteins
TYPES - Polypeptides
COMMON-NAME - a mature small ubiquitin-like modifier (SUMO) peptide
//
UNIQUE-ID - Smaller-Subunit-Tyrosine-Aminotransfer
TYPES - Modified-Proteins
TYPES - Polypeptides
COMMON-NAME - smaller subunit of tyrosine aminotransferase
//
UNIQUE-ID - SoxZY-S-Thiocysteine
TYPES - Modified-Proteins
TYPES - Polypeptides
COMMON-NAME - [a SoxZY protein]-S-thiocysteine
COMMENT - |FRAME:SOXYDENIT-MONOMER| is a sulfur covalently-binding protein, which binds sulfur anions, including sulfur, sulfite, thiosulfate and sulfate, to form a SoxY-thiocysteine-S-sulfur compound adducts |CITS: [11513876]|. |FRAME:SOXZDENIT-MONOMER| is a sulfur compound chelating protein.
/
/|FRAME:SOXYDENIT-MONOMER| and |FRAME:SOXZDENIT-MONOMER| combine with each other to form the |FRAME:CPLX-881| complex. A thiosulfate ion then combines with the free thiol group of a conserved cysteine residue (Cys138) of |FRAME:SOXYDENIT-MONOMER| to form SoxY-thiocysteine-S-thiosulfate, the first covalently bound sulfur adduct in the sulfur oxidation pathway of |FRAME: TAX-82367| |CITS: [14651972]|.
/
/The residues of |FRAME:SOXYDENIT-MONOMER|, |FRAME:SOXZDENIT-MONOMER|, and |FRAME:SOXBDENIT-MONOMER| involved in the interactions among them have been identified |CITS: [16084835]|.
/
/In native gradient polyacrylamide gels |FRAME:CPLX-881| sometimes appears as a 50-kDa &alpha;<sub>2</sub>&beta;<sub>2</sub> heterotetramer |CITS: [10940005 ]|. Neither SoxY nor SoxZ contains a cofactor or metal.
SYNONYMS - [SoxZY]-S-thiocysteine
SYNONYMS - [SoxZY]-persulfide
//
UNIQUE-ID - SpoIVB-peptidases
TYPES - Modified-Proteins
TYPES - Polypeptides
COMMON-NAME - a SpoIVB peptidase
SYNONYMS - a stage IV sporulation protein B
SYNONYMS - a sporulation factor IV B protease
//
UNIQUE-ID - Sulfurylated-ThiI
TYPES - Modified-Proteins
TYPES - Polypeptides
COMMON-NAME - a ThiI persulfide
COMMENT - ThiI is a bifunctional enzyme that is required both for the synthesis of the thiazole moiety of thiamine and for the conversion of uridine to 4-thiouridine at position 8 in tRNA |CITS: [6178725][9592144]|.
/The protein contains several domains, and different domains are involved in tRNA modification and thiazole formation. The THUMP and AANH domains are required for tRNA modification, while the only domain necessary for thiozole formation is the C-terminal rhodanese domain (as shown for the enzyme from Salmonella |CITS: [21724998]|).
/
/Regarding thiazole biosynthesis, it has been shown that the thiI gene plays an essential role in the formation of a thiocarboxylate on the carboxylic acid group of the carboxyl-terminal glycine of the ThiS protein. ThiS isolated
/from a thiI-defficient strain does not contain this modification |CITS: [9632726]|.
/
/Regarding uridine modification, the enzyme adenylates the tRNA uridine and transfers sulfur from a persulfide formed on the protein. It is specific for the U8 residue of tRNA; the substrate specificity appears to be conferred by the secondary and tertiary structure of tRNA |CITS: [15037613]|.
/The ThiI protein, but not the IscS protein, was shown to interact with tRNA.  <i>In vitro</i> studies using radiolabelled sulfur showed transfer of sulfur from IscS to ThiI; if tRNA is included, the sulfur appears to be incorporated into the tRNA in a ThiI- and ATP-dependent manner.  Based on these results, a model for mobilization and transfer of sulfur from cysteine via IscS and ThiI to U8 of tRNA has been presented |CITS: [10753862]|.
SYNONYMS - a sulfurylated sulfur-carrier protein ThiI
//
UNIQUE-ID - Thiocarboxylated-MPT-synthases
TYPES - Modified-Proteins
TYPES - Polypeptides
COMMON-NAME - a thiocarboxylated small subunit of molybdopterin synthase
COMMENT - The small subunits of MPT synthases from different organisms (such as the bacterial MoaD protein) contain a double glycine motif at the C terminus. The free carboxylate group of the terminal glycine is activated by an accessory protein (MoeB in bacteria, MOCS3 in humans and Cnx5 in plants) to a carboxy-adenylate form, which is then sulfurylated by a sulfurase (|FRAME: CPLX0-248 IscS| in bacteria, the rhodanese-like domain of molybdopterin synthase sulfurylase in eukaryotes), resulting in a thiocarboxylate. Each small subunit in the complex donates the sulfur atom of the thiocarboxylate to |FRAME: PRECURSOR-Z|, resulting in formation of |FRAME: CPD-4| |CITS: [11459846]|.
//
UNIQUE-ID - Xyl-Glc-EGF-like-domain
TYPES - Modified-Proteins
TYPES - Polypeptides
COMMON-NAME - Xyl-&alpha;(1-3)-Glc-&beta;-EGF-like domain
SYNONYMS - Xyl&alpha;(1-3)Glc&beta;-Ser<sup>53</sup>-EGF-like domain of bovine factor IX(45-87)
//
UNIQUE-ID - Xyl-Xyl-Glc-EGF-like-domain
TYPES - Modified-Proteins
TYPES - Polypeptides
COMMON-NAME - Xyl-&alpha;(1-3)-Xyl-&alpha;(1-3)-Glc-&beta;-EGF-like domain
COMMENT - A unique <i>O</i>-glycan structure, Xyl&alpha;1-3Xyl&alpha;1-3Glc&beta;1-<i>O</i>-Ser, is found on the consensus sequence C-X-S-X-P-C (X stands for any amino acid) in epidermal growth factor (EGF)-like domains of plasma proteins such as |FRAME: Factor-VII "clotting factor VII"| and |FRAME: Factor-IX "clotting factor IX"| |CITS: [17317689]|.
//
UNIQUE-ID - acrosin
TYPES - Modified-Proteins
TYPES - Polypeptides
COMMON-NAME - acrosin
COMMENT - Acrosin is a digestive enzyme that acts as a protease. In humans, acrosin is encoded by the ACR gene. Acrosin is released from the acrosome of spermatozoa as a consequence of the acrosome reaction.
//
UNIQUE-ID - active-TNF
TYPES - Modified-Proteins
TYPES - Polypeptides
COMMON-NAME - active TNF-&alpha;
COMMENT - |FRAME:active-TNF| is a cytokine that binds to the receptors TNFRSF1A/TNFR1 and TNFRSF1B/TNFBR. It is mainly secreted by macrophages and can induce cell death of certain tumor cell lines.
/
/The precursor protein is membrane bound, and is cleaved to release the active, soluble form.
//
UNIQUE-ID - Caseins
TYPES - General-Phos-Protein-Substrates
COMMON-NAME - casein
//
UNIQUE-ID - Paracaseins
TYPES - General-Phos-Protein-Substrates
COMMON-NAME - a paracasein
//
UNIQUE-ID - PchE
TYPES - Non-ribosomal-peptide-synthetases
TYPES - Polypeptides
COMMON-NAME - a PchE NRPS protein
//
UNIQUE-ID - PchF
TYPES - Non-ribosomal-peptide-synthetases
TYPES - Polypeptides
COMMON-NAME - a PchF NRPS protein
//
UNIQUE-ID - Phospho-Microsomal-membrane-proteins
TYPES - Microsomal-membrane-proteins
COMMON-NAME - a phosphorylated microsomal-membrane-protein
SYNONYMS - phospho-[microsomal-membrane-protein]
//
UNIQUE-ID - MSCS-FAMILY-TRANSPORTERS
TYPES - PC-1
COMMON-NAME - Small Mechanosensitive Ion Channel
SYNONYMS - MscS
//
UNIQUE-ID - PC-19
TYPES - PC-1
COMMON-NAME - P-type-ATPase-Transporters
//
UNIQUE-ID - PC-2
TYPES - PC-1
COMMON-NAME - ABC-Transporters
//
UNIQUE-ID - PC-20
TYPES - PC-1
COMMON-NAME - Ars-family-Transporters
//
UNIQUE-ID - PC-21
TYPES - PC-1
COMMON-NAME - FeoB-family-Transporters
//
UNIQUE-ID - PC-22
TYPES - PC-1
COMMON-NAME - STP-family-Transporters
//
UNIQUE-ID - PC-23
TYPES - PC-1
COMMON-NAME - ArAAP-family-Transporters
//
UNIQUE-ID - PC-24
TYPES - PC-1
COMMON-NAME - GntP-family-Transporters
//
UNIQUE-ID - PC-25
TYPES - PC-1
COMMON-NAME - RND-family-Transporters
//
UNIQUE-ID - PC-26
TYPES - PC-1
COMMON-NAME - SMR-family-Transporters
//
UNIQUE-ID - PC-27
TYPES - PC-1
COMMON-NAME - GPH-Transporters
//
UNIQUE-ID - PC-28
TYPES - PC-1
COMMON-NAME - BCCT-family-Transporters
//
UNIQUE-ID - PC-29
TYPES - PC-1
COMMON-NAME - POT-family-Transporters
//
UNIQUE-ID - PC-30
TYPES - PC-1
COMMON-NAME - LctP-family-Transporters
//
UNIQUE-ID - PC-31
TYPES - PC-1
COMMON-NAME - CDF-family-Transporters
//
UNIQUE-ID - PC-32
TYPES - PC-1
COMMON-NAME - Dcu-family-Transporters
//
UNIQUE-ID - PC-33
TYPES - PC-1
COMMON-NAME - NUP-family-Transporters
//
UNIQUE-ID - PC-34
TYPES - PC-1
COMMON-NAME - TDT-family-Transporters
//
UNIQUE-ID - PC-35
TYPES - PC-1
COMMON-NAME - RhaT-family-Transporters
//
UNIQUE-ID - PC-36
TYPES - PC-1
COMMON-NAME - PiT-family-Transporters
//
UNIQUE-ID - PC-37
TYPES - PC-1
COMMON-NAME - KdgT-family-Transporters
//
UNIQUE-ID - PC-38
TYPES - PC-1
COMMON-NAME - NCS1-family-Transporters
//
UNIQUE-ID - PC-39
TYPES - PC-1
COMMON-NAME - LysE-family-Transporters
//
UNIQUE-ID - PC-40
TYPES - PC-1
COMMON-NAME - SSS-family-Transporters
//
UNIQUE-ID - PC-41
TYPES - PC-1
COMMON-NAME - DAACS-family-Transporters
//
UNIQUE-ID - PC-42
TYPES - PC-1
COMMON-NAME - AGCS-family-Transporters
//
UNIQUE-ID - PC-43
TYPES - PC-1
COMMON-NAME - GltS-family-Transporters
//
UNIQUE-ID - PC-44
TYPES - PC-1
COMMON-NAME - LIVCS-family-Transporters
//
UNIQUE-ID - PC-45
TYPES - PC-1
COMMON-NAME - DASS-family-Transporters
//
UNIQUE-ID - PC-46
TYPES - PC-1
COMMON-NAME - CaCA-family-transporters
//
UNIQUE-ID - PC-47
TYPES - PC-1
COMMON-NAME - CPA1-family-Transporters
//
UNIQUE-ID - PC-48
TYPES - PC-1
COMMON-NAME - NhaA-family-Transporters
//
UNIQUE-ID - PC-49
TYPES - PC-1
COMMON-NAME - MIT-family-Transporters
//
UNIQUE-ID - PC-50
TYPES - PC-1
COMMON-NAME - CPA2-family-Transporters
//
UNIQUE-ID - PC-52
TYPES - PC-1
COMMON-NAME - Trk-family-Transporters
//
UNIQUE-ID - PC-53
TYPES - PC-1
COMMON-NAME - MIP-family-Transporters
//
UNIQUE-ID - PC-54
TYPES - PC-1
COMMON-NAME - NCS2-family-Transporters
//
UNIQUE-ID - PC-55
TYPES - PC-1
COMMON-NAME - FNT-family-Transporters
//
UNIQUE-ID - PC-56
TYPES - PC-1
COMMON-NAME - VIC-family-Transporters
//
UNIQUE-ID - PC-57
TYPES - PC-1
COMMON-NAME - ClC-family-Transporters
//
UNIQUE-ID - PC-59
TYPES - PC-1
COMMON-NAME - PST-family-Transporters
//
UNIQUE-ID - PC-6
TYPES - PC-1
COMMON-NAME - MFS-Transporters
//
UNIQUE-ID - PC-60
TYPES - PC-1
COMMON-NAME - PnuC-family-Transporters
//
UNIQUE-ID - PC-62
TYPES - PC-1
COMMON-NAME - KUP-family-Transporters
//
UNIQUE-ID - PC-63
TYPES - PC-1
COMMON-NAME - Amt-family-Transporters
//
UNIQUE-ID - PC-66
TYPES - PC-1
COMMON-NAME - SulP-family-Transporters
//
UNIQUE-ID - PC-67
TYPES - PC-1
COMMON-NAME - NhaB-family-Transporters
//
UNIQUE-ID - PC-68
TYPES - PC-1
COMMON-NAME - MATE-family-Transporters
//
UNIQUE-ID - PC-7
TYPES - PC-1
COMMON-NAME - APC-family-Transporters
//
UNIQUE-ID - PC-70
TYPES - PC-1
COMMON-NAME - Nramp-family-Transporters
//
UNIQUE-ID - PC-71
TYPES - PC-1
COMMON-NAME - DcuC-family-Transporters
//
UNIQUE-ID - PC-72
TYPES - PC-1
COMMON-NAME - Rht-family-Transporters
//
UNIQUE-ID - PC-73
TYPES - PC-1
COMMON-NAME - OFeT-family-Transporters
//
UNIQUE-ID - PC-74
TYPES - PC-1
COMMON-NAME - ABGT-family-Transporters
//
UNIQUE-ID - PC-75
TYPES - PC-1
COMMON-NAME - AEC-family-Transpoters
//
UNIQUE-ID - PC-76
TYPES - PC-1
COMMON-NAME - MscL-family-Transporters
//
UNIQUE-ID - PC-8
TYPES - PC-1
COMMON-NAME - PTS-Transporters
//
UNIQUE-ID - PUP-FAMILY-TRANSPORTERS
TYPES - PC-1
//
UNIQUE-ID - Uhp-C
TYPES - PC-6
TYPES - Polypeptides
//
UNIQUE-ID - PC-9
TYPES - PC-8
TYPES - Polypeptides
COMMON-NAME - Sugar-Specific-Proteins
//
UNIQUE-ID - 1-Cys-Peroxiredoxins
TYPES - Peroxiredoxins
COMMON-NAME - a 1-Cys peroxiredoxin
COMMENT - Peroxiredoxins are a ubiquitous family of antioxidant enzymes which have been identified in eubacteria,
/archaea, yeast, algae, higher plants, and animals |CITS: [12714747]|.
/All peroxiredoxins share the same basic catalytic mechanism, in which an activated cysteine
/(the peroxidative cysteine) is oxidized to a sulfenic acid by the peroxide substrate.
/They have a rather low activity, but possess a broad substrate specificity.
/Substrates for peroxiredoxins include hydrogen peroxides, alkyl hydroperoxides, and peroxynitrites.
/
/Reductive regeneration of the oxidized catalytic thiol depends on glutathione, thioredoxin, glutaredoxin,
/cyclophilin, and/or tryparedoxin |CITS: [16284092]|.
/
/In plants, peroxiredoxins are categorized into four subclasses based on subunit composition, number
/and location of the conserved cysteine residues, and the sequence environment of the catalytic center.
/The four types are |FRAME: 2-Cys-Peroxiredoxins|, |FRAME: 1-Cys-Peroxiredoxins|,
/|FRAME: Type-II-Peroxiredoxins| and |FRAME: Q-Type-Peroxiredoxins|.
/
/|FRAME: 1-Cys-Peroxiredoxins| contains a single conserved catalytic cysteine and is
/preferentially expressed in plants in the embryo and aleurone |CITS: [8914536]|.
//
UNIQUE-ID - 2-Cys-Peroxiredoxins
TYPES - Peroxiredoxins
COMMON-NAME - a 2-Cys peroxiredoxin
COMMENT - Peroxiredoxins are a ubiquitous family of antioxidant enzymes which have been identified in eubacteria,
/archaea, yeast, algae, higher plants, and animals |CITS: [12714747]|.
/All peroxiredoxins share the same basic catalytic mechanism, in which an activated cysteine
/(the peroxidative cysteine) is oxidized to a sulfenic acid by the peroxide substrate.
/They have a rather low activity, but possess a broad substrate specificity.
/Substrates for peroxiredoxins include hydrogen peroxides, alkyl hydroperoxides, and peroxynitrites.
/
/Reductive regeneration of the oxidized catalytic thiol depends on glutathione, thioredoxin, glutaredoxin,
/cyclophilin, and/or tryparedoxin |CITS: [16284092]|.
/
/In plants, peroxiredoxins are categorized into four subclasses based on subunit composition, number
/and location of the conserved cysteine residues, and the sequence environment of the catalytic center.
/The four types are |FRAME: 2-Cys-Peroxiredoxins|, |FRAME: 1-Cys-Peroxiredoxins|,
/|FRAME: Type-II-Peroxiredoxins| and |FRAME: Q-Type-Peroxiredoxins|.
/
/|FRAME: 2-Cys-Peroxiredoxins| contains two conserved cysteines. These are
/homodimeric enzymes where the two subunits interact in the catalytic cycle and are linked via a
/disulfide bond in the oxidized form. Eukaryotic 2-Cys proxiredoxins, which are exclusively localized
/in the chloroplast, are also shown to regulate H2O2-mediated signal transduction |CITS: [9263459]|.
//
UNIQUE-ID - Q-Type-Peroxiredoxins
TYPES - Peroxiredoxins
COMMON-NAME - a Q-type peroxiredoxin
COMMENT - Peroxiredoxins are a ubiquitous family of antioxidant enzymes which have been identified in eubacteria,
/archaea, yeast, algae, higher plants, and animals |CITS: [12714747]|.
/All peroxiredoxins share the same basic catalytic mechanism, in which an activated cysteine
/(the peroxidative cysteine) is oxidized to a sulfenic acid by the peroxide substrate.
/They have a rather low activity, but possess a broad substrate specificity.
/Substrates for peroxiredoxins include hydrogen peroxides, alkyl hydroperoxides, and peroxynitrites.
/
/Reductive regeneration of the oxidized catalytic thiol depends on glutathione, thioredoxin, glutaredoxin,
/cyclophilin, and/or tryparedoxin |CITS: [16284092]|.
/
/In plants, peroxiredoxins are categorized into four subclasses based on subunit composition, number
/and location of the conserved cysteine residues, and the sequence environment of the catalytic center.
/The four types are |FRAME: 2-Cys-Peroxiredoxins|, |FRAME: 1-Cys-Peroxiredoxins|,
/|FRAME: Type-II-Peroxiredoxins| and |FRAME: Q-Type-Peroxiredoxins|.
/
/|FRAME: Q-Type-Peroxiredoxins| ((also known as atypical 2-Cys peroxiredoxins): these are
/homologues of the E. coli bacterioferritin co-migrating protein and function as monomers
/|CITS: [10998352]|.
//
UNIQUE-ID - Type-II-Peroxiredoxins
TYPES - Peroxiredoxins
COMMON-NAME - a type II peroxiredoxin
COMMENT - Peroxiredoxins are a ubiquitous family of antioxidant enzymes which have been identified in eubacteria,
/archaea, yeast, algae, higher plants, and animals |CITS: [12714747]|.
/All peroxiredoxins share the same basic catalytic mechanism, in which an activated cysteine
/(the peroxidative cysteine) is oxidized to a sulfenic acid by the peroxide substrate.
/They have a rather low activity, but possess a broad substrate specificity.
/Substrates for peroxiredoxins include hydrogen peroxides, alkyl hydroperoxides, and peroxynitrites.
/
/Reductive regeneration of the oxidized catalytic thiol depends on glutathione, thioredoxin, glutaredoxin,
/cyclophilin, and/or tryparedoxin |CITS: [16284092]|.
/
/In plants, peroxiredoxins are categorized into four subclasses based on subunit composition, number
/and location of the conserved cysteine residues, and the sequence environment of the catalytic center.
/The four types are |FRAME: 2-Cys-Peroxiredoxins|, |FRAME: 1-Cys-Peroxiredoxins|,
/|FRAME: Type-II-Peroxiredoxins| and |FRAME: Q-Type-Peroxiredoxins|.
/
/|FRAME: Type-II-Peroxiredoxins| (also known as atypical 2-Cys peroxiredoxins) can use
/thioredoxin and glutaredoxin as the reductant and can exist in multiple isoforms localized in plants in
/many subcellular compartments, including one form in plastids |CITS: [12913160]|.
//
UNIQUE-ID - Phosphorylated-receptor-proteins
TYPES - Receptor-proteins
COMMON-NAME - a phosphorylated receptor protein
SYNONYMS - [receptor-protein] phosphate
//
UNIQUE-ID - Peptides
TYPES - Polypeptides
COMMON-NAME - a peptide
COMMENT - This compound class stands for generic and unspecified peptides, that can be modified by enzymes.
/Chemically, there is not any real difference compared to proteins, except that peptides tend to be small.
SYNONYMS - peptide
//
UNIQUE-ID - Sulfur-Carrier-Proteins-ThiI
TYPES - Polypeptides
COMMON-NAME - a ThiI sulfur-carrier protein
COMMENT - ThiI is a bifunctional enzyme that is required both for the synthesis of the thiazole moiety of thiamine and for the conversion of uridine to 4-thiouridine at position 8 in tRNA |CITS: [6178725][9592144]|.
/The protein contains several domains, and different domains are involved in tRNA modification and thiazole formation. The THUMP and AANH domains are required for tRNA modification, while the only domain necessary for thiozole formation is the C-terminal rhodanese domain (as shown for the enzyme from Salmonella |CITS: [21724998]|).
/
/Regarding thiazole biosynthesis, it has been shown that the thiI gene plays an essential role in the formation of a thiocarboxylate on the carboxylic acid group of the carboxyl-terminal glycine of the ThiS protein. ThiS isolated
/from a thiI-defficient strain does not contain this modification |CITS: [9632726]|.
/
/Regarding uridine modification, the enzyme adenylates the tRNA uridine and transfers sulfur from a persulfide formed on the protein. It is specific for the U8 residue of tRNA; the substrate specificity appears to be conferred by the secondary and tertiary structure of tRNA |CITS: [15037613]|.
/The ThiI protein, but not the IscS protein, was shown to interact with tRNA.  <i>In vitro</i> studies using radiolabelled sulfur showed transfer of sulfur from IscS to ThiI; if tRNA is included, the sulfur appears to be incorporated into the tRNA in a ThiI- and ATP-dependent manner.  Based on these results, a model for mobilization and transfer of sulfur from cysteine via IscS and ThiI to U8 of tRNA has been presented |CITS: [10753862]|.
//
UNIQUE-ID - Retinaldehyde-binding-proteins
TYPES - Polypeptides
COMMON-NAME - a retinal-binding protein
SYNONYMS - a retinaldehyde-binding protein
//
UNIQUE-ID - All-ACPs
TYPES - Polypeptides
COMMON-NAME - all acyl carrier proteins
COMMENT - This class includes all the acyl-carrier proteins, which consist of the acyl-carrier proteins (ACPs) of fatty acid synthases, ACPs of polyketide synthases (PKSs), and peptidyl carrier proteins (PCPs) and aryl carrier proteins of non-ribosomal peptide synthetases (NRPSs).
/
/Acyl carrier proteins exist as either a distinct domain within a large multifunctional protein, or as discrete soluble single-domain proteins.
/
/ACP proteins are synthesized in their "apo" inactive form, and are activated by attachment of a |FRAME: PANTETHEINE-P| moiety, removed from |FRAME: CO-A|, to a serine residue, in a reaction catalyzed by 4'-phosphopantetheinyl transferase |CITS: [18059524]|.
//
UNIQUE-ID - Protein-C
TYPES - Polypeptides
COMMON-NAME - a protein C
COMMENT - Protein C is a major physiological anticoagulant. It is a vitamin K-dependent serine protease enzyme (|FRAME: 3.4.21.69-RXN "EC 3.4.21.69"|) that is activated by |FRAME: Thrombins "thrombin"| into activated protein C.
/
/The activated form (with protein S and phospholipid as a cofactor) degrades |FRAME: Factor-Va "factor Va"| and |FRAME: Factor-VIIIa "factor VIIIa"|.
//
UNIQUE-ID - BCCP-monomers
TYPES - Polypeptides
COMMON-NAME - a [biotin-carboxyl-carrier protein monomer]
SYNONYMS - a BCCP monomer
SYNONYMS - a BCCP (monomer)
//
UNIQUE-ID - Cellular-Retinol-Binding-Proteins
TYPES - Polypeptides
COMMON-NAME - a cellular-retinol-binding protein
COMMENT - Plasma retinol-binding protein (RBPs) and cellular retinol-binding proteins (CRBPs) are specific carriers of the alcohol form of vitamin A (retinol) in body fluids and within the cell, respectively.
/The sequestration of retinol inside a high-affinity binding-protein draws retinol into the cell and protects it from unfettered metabolism, while still allowing the formation of retinyl esters |CITS: [9932510][7683727]|. LRAT, the enzyme that forms retinyl-esters, can access retinol when it is bound to CRBP1 |CITS: [3198596][3178828]|.
/
/The CRBPs are monomeric proteins of approximately 15.5 kDa belonging to a superfamily of small cytoplasmic proteins that specifically interact with hydrophobic ligands. Two such proteins (|FRAME: ENSG00000114115-MONOMER "CRBP I"| and |FRAME: ENSG00000114113-MONOMER "CRBP II"|) with distinct tissue distributions and retinoid-binding properties have been recognized in mammals. 
/
/The human CRBP I is expressed at high levels in many tissues, including ovary, adrenal and pituitary glands, and testis |CITS: [3751963 ]|, while CRBP II is confined essentially to the small intestine. In addition, the Kd of the retinol-CRBP I complex is as low as 0.1 nM |CITS: [7744071]|, whereas the binding of retinol to CRBP II is ~100-fold weaker |CITS: [1995621]|.
//
UNIQUE-ID - Corrinoid-Proteins
TYPES - Polypeptides
COMMON-NAME - a corrinoid protein
COMMENT - Corrinoids are a group of compounds based on the skeleton of |FRAME: Corrins corrin|, a cyclic system containing four pyrrole rings similar to porphyrins. The corrinoid proteins bind corrinoid cofactors that contain a cobalt atom. 
/
/The most common corrinoid proteins are methyltransferases and reductive dehalogenases |CITS: [8631705][8932317][11976751][17142327]|.
//
UNIQUE-ID - Cytochromes
TYPES - Polypeptides
COMMON-NAME - a cytochrome
//
UNIQUE-ID - Prolipoproteins
TYPES - Polypeptides
COMMON-NAME - a prolipoprotein
//
UNIQUE-ID - Factor-IX
TYPES - Polypeptides
COMMON-NAME - a factor IX
COMMENT - |FRAME: Factor-IX "Factor IX"| (also known as the Christmas factor) is one of the serine proteases (|FRAME: 3.4.21.22-RXN "EC 3.4.21.22"|) of the coagulation system.
/
[truncated: 809,704 more chars]
