# Supplementary material for: Genome resolved analysis of a premature infant gut microbial community reveals a Varibaculum cambriense genome and a shift towards fermentation-based metabolism during the third week of life
Source: Microbiome. 2013 Dec 17;1:30. doi: 10.1186/2049-2618-1-30 (PMC4177395; doi:10.1186/2049-2618-1-30)
Supplement: Additional file 5 — KEGG annotations. [file 2049-2618-1-30-S5.zip › af5_V_cambriense_pathway_tools/1.0/data/compounds.dat]

# 
#
# Authors:
#
# Please see the license agreement regarding the use of and distribution of this file.
# The format of this file is defined at http://bioinformatics.ai.sri.com/ptools/flatfile-format.html .
#
# Species: Varibaculum cambriense dora
# Database: DoraCyc
# Version: 1.0
# File Name: compounds.dat
# Date and time generated: July 17, 2013, 11:46:09
#
# Attributes:
#    UNIQUE-ID
#    TYPES
#    COMMON-NAME
#    ABBREV-NAME
#    ANTICODON
#    ATOM-CHARGES
#    CATALYZES
#    CHEMICAL-FORMULA
#    CITATIONS
#    CODONS
#    COFACTORS-OF
#    COFACTORS-OR-PROSTHETIC-GROUPS-OF
#    COMMENT
#    COMMENT-INTERNAL
#    COMPONENT-COEFFICIENTS
#    COMPONENT-OF
#    COMPONENTS
#    CONSENSUS-SEQUENCE
#    CREDITS
#    DATA-SOURCE
#    DBLINKS
#    DNA-FOOTPRINT-SIZE
#    DOCUMENTATION
#    ENZYME-NOT-USED-IN
#    GENE
#    GO-TERMS
#    HAS-NO-STRUCTURE?
#    HIDE-SLOT?
#    IN-MIXTURE
#    INCHI
#    ISOZYME-SEQUENCE-SIMILARITY
#    LEFT-END-POSITION
#    LOCATIONS
#    MEMBER-SORT-FN
#    MODIFIED-FORM
#    MOLECULAR-WEIGHT
#    MOLECULAR-WEIGHT-EXP
#    MOLECULAR-WEIGHT-KD
#    MOLECULAR-WEIGHT-SEQ
#    MONOISOTOPIC-MW
#    N+1-NAME
#    N-1-NAME
#    N-NAME
#    NEIDHARDT-SPOT-NUMBER
#    PI
#    PKA1
#    PKA2
#    PKA3
#    PROSTHETIC-GROUPS-OF
#    RADICAL-ATOMS
#    REGULATED-BY
#    REGULATES
#    RIGHT-END-POSITION
#    SMILES
#    SPECIES
#    SPLICE-FORM-INTRONS
#    STRUCTURE-GROUPS
#    STRUCTURE-LINKS
#    SUPERATOMS
#    SYMMETRY
#    SYNONYMS
#    SYSTEMATIC-NAME
#    TEMPLATE-FILE
#    UNMODIFIED-FORM
#
UNIQUE-ID - 3-HYDROXY-5917-TRIOXO-45910-DISECOA
TYPES - Compounds
COMMON-NAME - (1<i>E</i>,2<i>Z</i>)-3-hydroxy-5,9,17-trioxo-4,5:9,10-disecoandrosta-1 (10),2-dien-4-oate
ATOM-CHARGES - (25 -1)
CHEMICAL-FORMULA - (H 23)
CHEMICAL-FORMULA - (O 6)
CHEMICAL-FORMULA - (C 19)
CREDITS - AUKFG-1
DBLINKS - (PUBCHEM "54740345" NIL |ong| 3535722629 NIL NIL)
DBLINKS - (LIGAND-CPD "C04844" NIL |taltman| 3459474373 NIL NIL)
INCHI - InChI=1S/C19H24O6/c1-11(3-6-16(22)18(24)25)14(20)7-4-12-13-5-8-17(23)19(13,2)10-9-15(12)21/h3,6,12-13,22H,4-5,7-10H2,1-2H3,(H,24,25)/p-1/b11-3+,16-6-/t12?,13-,19-/m0/s1
MOLECULAR-WEIGHT - 347.387    
MONOISOTOPIC-MW - 348.157288503    
SMILES - CC12(CCC(=O)C(CCC(=O)C(C)=CC=C(O)C(=O)[O-])[CH](CCC(=O)1)2)
SYNONYMS - 8-[(3a-methyl-3,6-dioxo-2,3a,4,5,7,7a-hexahydro-1H-inden-7-yl)]- 2-hydroxy-5-methyl-6-oxo-octa-2,4-dienoic acid
SYNONYMS - 4,5-9,10-diseco-3-hydroxy-5,9,17-trioxoandrosta-1(10),2-diene-4-oate
SYNONYMS - 4,5-9,10-diseco-3-hydroxy-5,9,17-trioxoandrosta-1(10),2-diene-4-oic acid
SYNONYMS - 4,9-DSHA
//
UNIQUE-ID - CPD-13722
TYPES - Compounds
COMMON-NAME - 4-hydroxy-2-oxohexanoate
ATOM-CHARGES - (8 -1)
CHEMICAL-FORMULA - (H 9)
CHEMICAL-FORMULA - (O 4)
CHEMICAL-FORMULA - (C 6)
CREDITS - AUKFG-1
CREDITS - SRI
CREDITS - |caspi|
INCHI - InChI=1S/C6H10O4/c1-2-4(7)3-5(8)6(9)10/h4,7H,2-3H2,1H3,(H,9,10)/p-1
MOLECULAR-WEIGHT - 145.135    
MONOISOTOPIC-MW - 146.0579088094    
SMILES - CCC(O)CC(=O)C(=O)[O-]
//
UNIQUE-ID - CPD-13712
TYPES - Compounds
COMMON-NAME - (2<i>Z</i>,4<i>Z</i>)-2-hydroxyhexa-2,4-dienoate
ATOM-CHARGES - (7 -1)
CHEMICAL-FORMULA - (H 7)
CHEMICAL-FORMULA - (O 3)
CHEMICAL-FORMULA - (C 6)
CREDITS - AUKFG-1
CREDITS - SRI
CREDITS - |caspi|
INCHI - InChI=1S/C6H8O3/c1-2-3-4-5(7)6(8)9/h2-4,7H,1H3,(H,8,9)/p-1/b3-2-,5-4-
MOLECULAR-WEIGHT - 127.119    
MONOISOTOPIC-MW - 128.0473441231    
SMILES - C(=O)([O-])C(O)=CC=CC
//
UNIQUE-ID - CPD-13755
TYPES - Compounds
COMMON-NAME - 5-hydroxy-3-[(3a<i>S</i>,4<i>S</i>,5<i>R</i>,7a<i>S</i>)-7a-methyl-1,5-dioxo-octahydro-1<i>H</i>-inden-4-yl]propanoyl-CoA
ATOM-CHARGES - (37 -1)
ATOM-CHARGES - (28 -1)
ATOM-CHARGES - (22 -1)
ATOM-CHARGES - (20 -1)
CHEMICAL-FORMULA - (P 3)
CHEMICAL-FORMULA - (N 7)
CHEMICAL-FORMULA - (H 50)
CHEMICAL-FORMULA - (S 1)
CHEMICAL-FORMULA - (O 19)
CHEMICAL-FORMULA - (C 34)
CREDITS - AUKFG-1
CREDITS - SRI
CREDITS - |caspi|
INCHI - InChI=1S/C34H54N7O19P3S/c1-33(2,28(47)31(48)37-11-9-23(44)36-12-13-64-24(45)7-4-18-19-5-6-22(43)34(19,3)10-8-20(18)42)15-57-63(54,55)60-62(52,53)56-14-21-27(59-61(49,50)51)26(46)32(58-21)41-17-40-25-29(35)38-16-39-30(25)41/h16-21,26-28,32,42,46-47H,4-15H2,1-3H3,(H,36,44)(H,37,48)(H,52,53)(H,54,55)(H2,35,38,39)(H2,49,50,51)/p-4/t18-,19-,20+,21+,26+,27+,28+,32+,34-/m0/s1
MOLECULAR-WEIGHT - 985.786    
MONOISOTOPIC-MW - 989.2408028097    
SMILES - CC45(CCC(O)C(CCC(=O)SCCNC(=O)CCNC(=O)C(O)C(C)(C)COP(=O)(OP(=O)(OCC1(C(OP([O-])(=O)[O-])C(O)C(O1)N3(C2(C(=C(N)N=CN=2)N=C3))))[O-])[O-])[CH](CCC(=O)4)5)
SYNONYMS - 5OH-HIP-CoA
//
UNIQUE-ID - CPD-13756
TYPES - Compounds
COMMON-NAME - (2<i>E</i>)-3-[(3a<i>S</i>,4<i>S</i>,5<i>R</i>,7a<i>S</i>)-5-hydroxy-7a-methyl-1-oxo-octahydro-1<i>H</i>-inden-4-yl]prop-2-enoyl-CoA
ATOM-CHARGES - (37 -1)
ATOM-CHARGES - (28 -1)
ATOM-CHARGES - (22 -1)
ATOM-CHARGES - (20 -1)
CHEMICAL-FORMULA - (P 3)
CHEMICAL-FORMULA - (N 7)
CHEMICAL-FORMULA - (H 48)
CHEMICAL-FORMULA - (S 1)
CHEMICAL-FORMULA - (O 19)
CHEMICAL-FORMULA - (C 34)
CREDITS - AUKFG-1
CREDITS - SRI
CREDITS - |caspi|
INCHI - InChI=1S/C34H52N7O19P3S/c1-33(2,28(47)31(48)37-11-9-23(44)36-12-13-64-24(45)7-4-18-19-5-6-22(43)34(19,3)10-8-20(18)42)15-57-63(54,55)60-62(52,53)56-14-21-27(59-61(49,50)51)26(46)32(58-21)41-17-40-25-29(35)38-16-39-30(25)41/h4,7,16-21,26-28,32,42,46-47H,5-6,8-15H2,1-3H3,(H,36,44)(H,37,48)(H,52,53)(H,54,55)(H2,35,38,39)(H2,49,50,51)/p-4/b7-4+/t18-,19-,20+,21+,26+,27+,28+,32+,34-/m0/s1
MOLECULAR-WEIGHT - 983.77    
MONOISOTOPIC-MW - 987.2251527455    
SMILES - CC45(CCC(O)C(C=CC(=O)SCCNC(=O)CCNC(=O)C(O)C(C)(C)COP(=O)(OP(=O)(OCC1(C(OP([O-])(=O)[O-])C(O)C(O1)N3(C2(C(=C(N)N=CN=2)N=C3))))[O-])[O-])[CH](CCC(=O)4)5)
//
UNIQUE-ID - CPD-13757
TYPES - Compounds
COMMON-NAME - 3-[(3a<i>S</i>,4<i>S</i>,5<i>R</i>,7a<i>S</i>)-5-hydroxy-7a-methyl-1-oxo-octahydro-1<i>H</i>-inden-4-yl]-3-hydroxypropanoyl-CoA
ATOM-CHARGES - (37 -1)
ATOM-CHARGES - (28 -1)
ATOM-CHARGES - (22 -1)
ATOM-CHARGES - (20 -1)
CHEMICAL-FORMULA - (P 3)
CHEMICAL-FORMULA - (N 7)
CHEMICAL-FORMULA - (H 50)
CHEMICAL-FORMULA - (S 1)
CHEMICAL-FORMULA - (O 20)
CHEMICAL-FORMULA - (C 34)
CREDITS - AUKFG-1
CREDITS - SRI
CREDITS - |caspi|
INCHI - InChI=1S/C34H54N7O20P3S/c1-33(2,28(48)31(49)37-9-7-22(45)36-10-11-65-23(46)12-19(43)24-17-4-5-21(44)34(17,3)8-6-18(24)42)14-58-64(55,56)61-63(53,54)57-13-20-27(60-62(50,51)52)26(47)32(59-20)41-16-40-25-29(35)38-15-39-30(25)41/h15-20,24,26-28,32,42-43,47-48H,4-14H2,1-3H3,(H,36,45)(H,37,49)(H,53,54)(H,55,56)(H2,35,38,39)(H2,50,51,52)/p-4/t17-,18+,19?,20+,24-,26+,27+,28+,32+,34-/m0/s1
MOLECULAR-WEIGHT - 1001.785    
MONOISOTOPIC-MW - 1005.2357174318    
SMILES - CC45(CCC(O)C(C(O)CC(=O)SCCNC(=O)CCNC(=O)C(O)C(C)(C)COP(=O)(OP(=O)(OCC1(C(OP([O-])(=O)[O-])C(O)C(O1)N3(C2(C(=C(N)N=CN=2)N=C3))))[O-])[O-])[CH](CCC(=O)4)5)
//
UNIQUE-ID - CPD-13759
TYPES - Compounds
COMMON-NAME - 3-[(3a<i>S</i>,4<i>S</i>,5<i>R</i>,7a<i>S</i>)-5-hydroxy-7a-methyl-1-oxo-octahydro-1<i>H</i>-indene-4-carboxylate
ATOM-CHARGES - (4 -1)
CHEMICAL-FORMULA - (H 15)
CHEMICAL-FORMULA - (O 4)
CHEMICAL-FORMULA - (C 11)
CREDITS - AUKFG-1
CREDITS - SRI
CREDITS - |caspi|
INCHI - InChI=1S/C11H16O4/c1-11-5-4-7(12)9(10(14)15)6(11)2-3-8(11)13/h6-7,9,12H,2-5H2,1H3,(H,14,15)/p-1/t6-,7+,9-,11-/m0/s1
MOLECULAR-WEIGHT - 211.237    
MONOISOTOPIC-MW - 212.104859002    
SMILES - CC12(CCC(O)C(C(=O)[O-])[CH](CCC(=O)1)2)
//
UNIQUE-ID - CPD-13758
TYPES - Compounds
COMMON-NAME - 3-[(3a<i>S</i>,4<i>S</i>,5<i>R</i>,7a<i>S</i>)-5-hydroxy-7a-methyl-1-oxo-octahydro-1<i>H</i>-inden-4-yl]-3-oxopropanoyl-CoA
ATOM-CHARGES - (37 -1)
ATOM-CHARGES - (28 -1)
ATOM-CHARGES - (22 -1)
ATOM-CHARGES - (20 -1)
CHEMICAL-FORMULA - (P 3)
CHEMICAL-FORMULA - (N 7)
CHEMICAL-FORMULA - (H 48)
CHEMICAL-FORMULA - (S 1)
CHEMICAL-FORMULA - (O 20)
CHEMICAL-FORMULA - (C 34)
CREDITS - AUKFG-1
CREDITS - SRI
CREDITS - |caspi|
INCHI - InChI=1S/C34H52N7O20P3S/c1-33(2,28(48)31(49)37-9-7-22(45)36-10-11-65-23(46)12-19(43)24-17-4-5-21(44)34(17,3)8-6-18(24)42)14-58-64(55,56)61-63(53,54)57-13-20-27(60-62(50,51)52)26(47)32(59-20)41-16-40-25-29(35)38-15-39-30(25)41/h15-18,20,24,26-28,32,42,47-48H,4-14H2,1-3H3,(H,36,45)(H,37,49)(H,53,54)(H,55,56)(H2,35,38,39)(H2,50,51,52)/p-4/t17-,18+,20+,24-,26+,27+,28+,32+,34-/m0/s1
MOLECULAR-WEIGHT - 999.769    
MONOISOTOPIC-MW - 1003.2200673676    
SMILES - CC45(CCC(O)C(C(=O)CC(=O)SCCNC(=O)CCNC(=O)C(O)C(C)(C)COP(=O)(OP(=O)(OCC1(C(OP([O-])(=O)[O-])C(O)C(O1)N3(C2(C(=C(N)N=CN=2)N=C3))))[O-])[O-])[CH](CCC(=O)4)5)
//
UNIQUE-ID - CPD-10225
TYPES - Compounds
COMMON-NAME - kanosamine-6-phosphate
ATOM-CHARGES - (15 -1)
ATOM-CHARGES - (14 -1)
ATOM-CHARGES - (10 1)
CHEMICAL-FORMULA - (H 13)
CHEMICAL-FORMULA - (P 1)
CHEMICAL-FORMULA - (N 1)
CHEMICAL-FORMULA - (O 8)
CHEMICAL-FORMULA - (C 6)
CREDITS - AUKFG-1
DBLINKS - (PUBCHEM "25246240" NIL |taltman| 3466375283 NIL NIL)
DBLINKS - (LIGAND-CPD "C12213" NIL |taltman| 3459474374 NIL NIL)
INCHI - InChI=1S/C6H14NO8P/c7-3-4(8)2(1-14-16(11,12)13)15-6(10)5(3)9/h2-6,8-10H,1,7H2,(H2,11,12,13)/p-1/t2-,3+,4-,5-,6?/m1/s1
MOLECULAR-WEIGHT - 258.144    
MONOISOTOPIC-MW - 259.0457029414    
SMILES - C(OP(=O)([O-])[O-])C1(OC(O)C(O)C([N+])C(O)1)
SYNONYMS - D-kanosamine-6-phosphate
//
UNIQUE-ID - CPD-10228
TYPES - Compounds
COMMON-NAME - 3,4-dideoxy-4-amino-D-<i>arabino</i>-heptulosonate 7-phosphate
ATOM-CHARGES - (18 -1)
ATOM-CHARGES - (16 -1)
ATOM-CHARGES - (12 1)
ATOM-CHARGES - (1 -1)
CHEMICAL-FORMULA - (H 12)
CHEMICAL-FORMULA - (P 1)
CHEMICAL-FORMULA - (N 1)
CHEMICAL-FORMULA - (C 7)
CHEMICAL-FORMULA - (O 9)
CREDITS - AUKFG-1
DBLINKS - (PUBCHEM "25245409" NIL |taltman| 3466375284 NIL NIL)
DBLINKS - (LIGAND-CPD "C12106" NIL |kothari| 3456245236 NIL NIL)
INCHI - InChI=1S/C7H14NO9P/c8-3(1-4(9)7(12)13)6(11)5(10)2-17-18(14,15)16/h3,5-6,10-11H,1-2,8H2,(H,12,13)(H2,14,15,16)/p-2
MOLECULAR-WEIGHT - 285.147    
MONOISOTOPIC-MW - 287.0406175635    
SMILES - C(OP([O-])(=O)[O-])C(O)C(O)C([N+])CC(=O)C(=O)[O-]
SYNONYMS - 4-amino-3,4-dideoxyheptulosonic acid 7-phosphate
SYNONYMS - aminoDAHP
SYNONYMS - 4-amino-3,4-dideoxyheptulosonate 7-phosphate
SYNONYMS - 3,4-dideoxy-4-amino-D-<i>arabino</i>-heptulosonic acid 7-phosphate
//
UNIQUE-ID - CPD-10229
TYPES - Compounds
COMMON-NAME - 5-deoxy-5-amino-3-dehydroquinate
ATOM-CHARGES - (11 -1)
ATOM-CHARGES - (10 1)
CHEMICAL-FORMULA - (H 11)
CHEMICAL-FORMULA - (N 1)
CHEMICAL-FORMULA - (O 5)
CHEMICAL-FORMULA - (C 7)
CREDITS - AUKFG-1
DBLINKS - (PUBCHEM "25245069" NIL |taltman| 3466375284 NIL NIL)
DBLINKS - (LIGAND-CPD "C12109" NIL |kothari| 3456242271 NIL NIL)
INCHI - InChI=1S/C7H11NO5/c8-3-1-7(13,6(11)12)2-4(9)5(3)10/h3,5,10,13H,1-2,8H2,(H,11,12)/t3-,5+,7-/m1/s1
MOLECULAR-WEIGHT - 189.168    
MONOISOTOPIC-MW - 189.0637224688    
SMILES - C(=O)([O-])C1(O)(CC(=O)C(O)C([N+])C1)
SYNONYMS - 5-deoxy-5-amino-3-dehydroquinic acid
SYNONYMS - aminoDHQ
//
UNIQUE-ID - CPD-10231
TYPES - Compounds
COMMON-NAME - 3-amino-5-hydroxybenzoate
ATOM-CHARGES - (8 -1)
CHEMICAL-FORMULA - (H 6)
CHEMICAL-FORMULA - (N 1)
CHEMICAL-FORMULA - (O 3)
CHEMICAL-FORMULA - (C 7)
CREDITS - AUKFG-1
DBLINKS - (PUBCHEM "54691709" NIL |ong| 3535722629 NIL NIL)
DBLINKS - (LIGAND-CPD "C12107" NIL |taltman| 3459474374 NIL NIL)
INCHI - InChI=1S/C7H7NO3/c8-5-1-4(7(10)11)2-6(9)3-5/h1-3,9H,8H2,(H,10,11)/p-1
MOLECULAR-WEIGHT - 152.129    
MONOISOTOPIC-MW - 153.0425930962    
SMILES - C(=O)([O-])C1(C=C(O)C=C(N)C=1)
SYNONYMS - 3-amino-5-hydroxybenzoic acid
SYNONYMS - AHBA
SYNONYMS - 3-AHBA
//
UNIQUE-ID - CPD-10230
TYPES - Compounds
COMMON-NAME - 5-deoxy-5-amino-3-dehydroshikimate
ATOM-CHARGES - (12 1)
ATOM-CHARGES - (10 -1)
CHEMICAL-FORMULA - (H 9)
CHEMICAL-FORMULA - (N 1)
CHEMICAL-FORMULA - (O 4)
CHEMICAL-FORMULA - (C 7)
CREDITS - AUKFG-1
DBLINKS - (PUBCHEM "25245811" NIL |taltman| 3466375284 NIL NIL)
DBLINKS - (LIGAND-CPD "C12108" NIL |taltman| 3459474374 NIL NIL)
INCHI - InChI=1S/C7H9NO4/c8-4-1-3(7(11)12)2-5(9)6(4)10/h2,4,6,10H,1,8H2,(H,11,12)/t4-,6+/m1/s1
MOLECULAR-WEIGHT - 171.152    
MONOISOTOPIC-MW - 171.0531577825    
SMILES - C([O-])(=O)C1(CC([N+])C(O)C(=O)C=1)
SYNONYMS - 5-deoxy-5-amino-3-dehydroshikimic acid
SYNONYMS - aminoDHS
//
UNIQUE-ID - CPD-9245
TYPES - Compounds
COMMON-NAME - palmitoleate
ATOM-CHARGES - (1 -1)
CHEMICAL-FORMULA - (H 29)
CHEMICAL-FORMULA - (C 16)
CHEMICAL-FORMULA - (O 2)
CREDITS - AUKFG-1
DBLINKS - (LIGAND-CPD "C08362" NIL |kothari| 3493055898 NIL NIL)
DBLINKS - (CAS "373-49-9" NIL |kothari| 3493055898 NIL NIL)
DBLINKS - (PUBCHEM "5461012" NIL |taltman| 3466375284 NIL NIL)
DBLINKS - (CHEBI "32372" NIL |taltman| 3452363374 NIL NIL)
INCHI - InChI=1S/C16H30O2/c1-2-3-4-5-6-7-8-9-10-11-12-13-14-15-16(17)18/h7-8H,2-6,9-15H2,1H3,(H,17,18)/p-1/b8-7-
MOLECULAR-WEIGHT - 253.404    
MONOISOTOPIC-MW - 254.2245802072    
SMILES - CCCCCCC=CCCCCCCCC(=O)[O-]
SYNONYMS - palmitoleic acid
SYNONYMS - (9Z)-Hexadecenoic acid
SYNONYMS - cis-9-Hexadecenoic acid
//
UNIQUE-ID - CPD-9247
TYPES - Compounds
COMMON-NAME - <i>cis</i>-vaccenate
ATOM-CHARGES - (1 -1)
CHEMICAL-FORMULA - (H 33)
CHEMICAL-FORMULA - (C 18)
CHEMICAL-FORMULA - (O 2)
CREDITS - AUKFG-1
DBLINKS - (PUBCHEM "5461069" NIL |taltman| 3466375284 NIL NIL)
DBLINKS - (CHEBI "30827" NIL |taltman| 3452363357 NIL NIL)
INCHI - InChI=1S/C18H34O2/c1-2-3-4-5-6-7-8-9-10-11-12-13-14-15-16-17-18(19)20/h7-8H,2-6,9-17H2,1H3,(H,19,20)/p-1/b8-7-
MOLECULAR-WEIGHT - 281.457    
MONOISOTOPIC-MW - 282.2558803356    
SMILES - CCCCCCC=CCCCCCCCCCC(=O)[O-]
SYNONYMS - <i>cis</i>-vaccenic acid
SYNONYMS - (Z)-octadec-13-enoate
SYNONYMS - (Z)-11-octadecenoic acid
//
UNIQUE-ID - DIHYDROXY-ACETONE-PHOSPHATE
TYPES - Compounds
COMMON-NAME - dihydroxyacetone phosphate
ATOM-CHARGES - (8 -1)
ATOM-CHARGES - (1 -1)
CHEMICAL-FORMULA - (H 5)
CHEMICAL-FORMULA - (C 3)
CHEMICAL-FORMULA - (P 1)
CHEMICAL-FORMULA - (O 6)
CREDITS - AUKFG-1
DBLINKS - (CHEBI "57642" NIL |taltman| 3498180761 NIL NIL)
DBLINKS - (PUBCHEM "4643300" NIL |taltman| 3451921010 NIL NIL)
DBLINKS - (PUBCHEM "4643300" NIL |taltman| 3466375285 NIL NIL)
DBLINKS - (LIGAND-CPD "C00111" NIL |kr| 3346617700 NIL NIL)
DBLINKS - (CAS "57-04-5")
INCHI - InChI=1S/C3H7O6P/c4-1-3(5)2-9-10(6,7)8/h4H,1-2H2,(H2,6,7,8)/p-2
MOLECULAR-WEIGHT - 168.043    
MONOISOTOPIC-MW - 169.9980244673    
SMILES - C(C(=O)CO)OP([O-])([O-])=O
SYNONYMS - DHAP
SYNONYMS - glycerone-phosphate
SYNONYMS - dihydroxyacetone 3-phosphate
SYNONYMS - dihydroxyacetone-P
SYNONYMS - di-OH-acetone-P
SYNONYMS - dihydroxy-acetone-phosphate
SYNONYMS - dihydroxyacetone-phosphate
SYNONYMS - dihydroxy-acetone phosphate
//
UNIQUE-ID - GLYCEROL-3P
TYPES - Compounds
COMMON-NAME - <i>sn</i>-glycerol-3-phosphate
ATOM-CHARGES - (9 -1)
ATOM-CHARGES - (7 -1)
CHEMICAL-FORMULA - (H 7)
CHEMICAL-FORMULA - (P 1)
CHEMICAL-FORMULA - (C 3)
CHEMICAL-FORMULA - (O 6)
CREDITS - AUKFG-1
DBLINKS - (CHEBI "57597" NIL |taltman| 3498180761 NIL NIL)
DBLINKS - (PUBCHEM "7048686" NIL |taltman| 3448034169 NIL NIL)
DBLINKS - (LIGAND-CPD "C00093" NIL |kr| 3346617699 NIL NIL)
DBLINKS - (CAS "57-03-4")
INCHI - InChI=1S/C3H9O6P/c4-1-3(5)2-9-10(6,7)8/h3-5H,1-2H2,(H2,6,7,8)/p-2/t3-/m1/s1
MOLECULAR-WEIGHT - 170.058    
MONOISOTOPIC-MW - 172.0136745315    
PKA1 - 2.15    
PKA2 - 7.2    
SMILES - C(OP([O-])(=O)[O-])C(O)CO
SYNONYMS - L-G3P
SYNONYMS - L-glycerol 3-phosphate
SYNONYMS - &alpha;-glycerophosphoric acid
SYNONYMS - glycerol-3-P
SYNONYMS - glycerol-1-phosphate
SYNONYMS - &alpha;-glycerophosphate
SYNONYMS - D-glycerol-3-phosphate
SYNONYMS - rac-Glycerol 3-phosphate
SYNONYMS - glycerol-3-phosphate
SYNONYMS - D,L-&alpha;-glycerol-phosphate
//
UNIQUE-ID - WATER
TYPES - Compounds
COMMON-NAME - H<SUB>2</SUB>O
CHEMICAL-FORMULA - (H 2)
CHEMICAL-FORMULA - (O 1)
CREDITS - AUKFG-1
DBLINKS - (CHEBI "15377" NIL |taltman| 3452438148 NIL NIL)
DBLINKS - (PUBCHEM "962" NIL |taltman| 3448034169 NIL NIL)
DBLINKS - (LIGAND-CPD "C00001" NIL |kr| 3346617699 NIL NIL)
DBLINKS - (CAS "7732-18-5")
INCHI - InChI=1S/H2O/h1H2
MOLECULAR-WEIGHT - 18.015    
MONOISOTOPIC-MW - 18.0105646863    
SMILES - [OH2]
SYNONYMS - H<sub>2</sub>0
SYNONYMS - hydrogen oxide
SYNONYMS - water
//
UNIQUE-ID - L-CITRULLINE
TYPES - Compounds
COMMON-NAME - L-citrulline
ATOM-CHARGES - (2 1)
ATOM-CHARGES - (1 -1)
CHEMICAL-FORMULA - (H 13)
CHEMICAL-FORMULA - (C 6)
CHEMICAL-FORMULA - (N 3)
CHEMICAL-FORMULA - (O 3)
CREDITS - AUKFG-1
DBLINKS - (PUBCHEM "25244873" NIL |taltman| 3466375285 NIL NIL)
DBLINKS - (LIGAND-CPD "C00327" NIL |kaipa| 3311532640 NIL NIL)
DBLINKS - (CAS "372-75-8")
INCHI - InChI=1S/C6H13N3O3/c7-4(5(10)11)2-1-3-9-6(8)12/h4H,1-3,7H2,(H,10,11)(H3,8,9,12)
MOLECULAR-WEIGHT - 175.187    
MONOISOTOPIC-MW - 175.0956912992    
SMILES - C(NC(N)=O)CCC([N+])C([O-])=O
SYNONYMS - N<sup>&gamma;</sup>-carbamylornithine
SYNONYMS - &alpha;-amino-&gamma;-ureidovaleric acid
SYNONYMS - &gamma;ureidonorvaline
SYNONYMS - N<sup>5</sup>-(Aminocarbonyl)-L-ornithine
//
UNIQUE-ID - AMMONIA
TYPES - Compounds
COMMON-NAME - ammonia
CHEMICAL-FORMULA - (N 1)
CHEMICAL-FORMULA - (H 3)
CREDITS - AUKFG-1
DBLINKS - (PUBCHEM "222" NIL |taltman| 3466375285 NIL NIL)
DBLINKS - (KNAPSACK "C00007267" NIL |achi1| 3445698159 NIL NIL)
DBLINKS - (CHEBI "32863" NIL |taltman| 3452438093 NIL NIL)
DBLINKS - (LIGAND-CPD "C00014" NIL |kr| 3410284649 NIL NIL)
DBLINKS - (CAS "7664-41-7")
INCHI - InChI=1S/H3N/h1H3
MOLECULAR-WEIGHT - 17.03    
MONOISOTOPIC-MW - 17.0265491015    
SMILES - [NH3]
SYNONYMS - NH<SUB>3</SUB>
//
UNIQUE-ID - O-UREIDOHOMOSERINE
TYPES - Compounds
COMMON-NAME - O-ureidohomoserine
ATOM-CHARGES - (12 1)
ATOM-CHARGES - (11 -1)
CHEMICAL-FORMULA - (H 11)
CHEMICAL-FORMULA - (N 3)
CHEMICAL-FORMULA - (C 5)
CHEMICAL-FORMULA - (O 4)
CREDITS - AUKFG-1
DBLINKS - (PUBCHEM "25245717" NIL |taltman| 3466375284 NIL NIL)
INCHI - InChI=1S/C5H11N3O4/c6-3(4(9)10)1-2-12-8-5(7)11/h3H,1-2,6H2,(H,9,10)(H3,7,8,11)
MOLECULAR-WEIGHT - 177.16    
MONOISOTOPIC-MW - 177.0749558571    
SMILES - C(CC(C(=O)[O-])[N+])ONC(N)=O
//
UNIQUE-ID - L-CANALINE
TYPES - Compounds
COMMON-NAME - L-canaline
ATOM-CHARGES - (4 -1)
ATOM-CHARGES - (2 1)
CHEMICAL-FORMULA - (H 10)
CHEMICAL-FORMULA - (C 4)
CHEMICAL-FORMULA - (O 3)
CHEMICAL-FORMULA - (N 2)
CREDITS - AUKFG-1
DBLINKS - (PUBCHEM "25246035" NIL |taltman| 3466375283 NIL NIL)
DBLINKS - (LIGAND-CPD "C08270" NIL |kr| 3410284649 NIL NIL)
DBLINKS - (CAS "496-93-5")
INCHI - InChI=1S/C4H10N2O3/c5-3(4(7)8)1-2-9-6/h3H,1-2,5-6H2,(H,7,8)/t3-/m0/s1
MOLECULAR-WEIGHT - 134.135    
MONOISOTOPIC-MW - 134.06914219770002    
SMILES - C(CC([N+])C(=O)[O-])ON
SYNONYMS - L-a-amino-g-(aminooxy)-n-butyric acid
SYNONYMS - L-2-amino-4-(aminooxy)butyric acid
SYNONYMS - L-2-amino-4-(aminooxy)butyrate
//
UNIQUE-ID - CARBAMOYL-P
TYPES - Compounds
COMMON-NAME - carbamoyl-phosphate
ATOM-CHARGES - (6 -1)
ATOM-CHARGES - (3 -1)
CHEMICAL-FORMULA - (H 2)
CHEMICAL-FORMULA - (C 1)
CHEMICAL-FORMULA - (O 5)
CHEMICAL-FORMULA - (P 1)
CHEMICAL-FORMULA - (N 1)
CREDITS - AUKFG-1
DBLINKS - (CHEBI "58228" NIL |ong| 3523630741 NIL NIL)
DBLINKS - (PUBCHEM "3423467" NIL |taltman| 3466375285 NIL NIL)
DBLINKS - (LIGAND-CPD "C00169" NIL |kr| 3346617701 NIL NIL)
DBLINKS - (CAS "590-55-6")
INCHI - InChI=1S/CH4NO5P/c2-1(3)7-8(4,5)6/h(H2,2,3)(H2,4,5,6)/p-2
MOLECULAR-WEIGHT - 139.004    
MONOISOTOPIC-MW - 140.9827087541    
SMILES - C(N)(OP([O-])(=O)[O-])=O
SYNONYMS - carbamoyl-P
SYNONYMS - carbamyl-phosphate
//
UNIQUE-ID - DMSO
TYPES - Compounds
COMMON-NAME - dimethyl sulfoxide
CHEMICAL-FORMULA - (H 6)
CHEMICAL-FORMULA - (O 1)
CHEMICAL-FORMULA - (C 2)
CHEMICAL-FORMULA - (S 1)
COMMENT - |FRAME: DMSO| (DMSO) is naturally present in significant amounts (1�200 nM) in ocean surface waters,
/probably originating from marine phytoplankton |CITS: [Andreae80]|.
/In addition, DMSO is widely used in various industries since it dissolves many organic and inorganic
/substances. In Japan alone a total of 5000 tons of DMSO is produced per year for use in various
/industries. Much of the DMSO accumulates in wastewater, where it has toxic effects on
/many organisms |CITS: [16233269]|.
CREDITS - AUKFG-1
DBLINKS - (PUBCHEM "679" NIL |taltman| 3466375284 NIL NIL)
DBLINKS - (CHEBI "28262" NIL |taltman| 3452363527 NIL NIL)
DBLINKS - (LIGAND-CPD "C11143" NIL |kr| 3346617700 NIL NIL)
INCHI - InChI=1S/C2H6OS/c1-4(2)3/h1-2H3
MOLECULAR-WEIGHT - 78.129    
MONOISOTOPIC-MW - 78.0139355047    
SMILES - CS(=O)C
SYNONYMS - DMSO
SYNONYMS - sulfinylbismethane
//
UNIQUE-ID - NICOTINAMIDE_NUCLEOTIDE
TYPES - Compounds
COMMON-NAME - nicotinamide mononucleotide
ATOM-CHARGES - (22 -1)
ATOM-CHARGES - (20 -1)
ATOM-CHARGES - (2 1)
CHEMICAL-FORMULA - (H 14)
CHEMICAL-FORMULA - (P 1)
CHEMICAL-FORMULA - (O 8)
CHEMICAL-FORMULA - (N 2)
CHEMICAL-FORMULA - (C 11)
CREDITS - AUKFG-1
DBLINKS - (CHEBI "14649" NIL |ong| 3523630742 NIL NIL)
DBLINKS - (PUBCHEM "23617374" NIL |ong| 3523387880 NIL NIL)
DBLINKS - (LIGAND-CPD "C00455" NIL |kr| 3346617700 NIL NIL)
DBLINKS - (CAS "1094-61-7")
INCHI - InChI=1S/C11H15N2O8P/c12-10(16)6-2-1-3-13(4-6)11-9(15)8(14)7(21-11)5-20-22(17,18)19/h1-4,7-9,11,14-15H,5H2,(H3-,12,16,17,18,19)/p-1/t7-,8-,9-,11-/m1/s1
MOLECULAR-WEIGHT - 333.214    
MONOISOTOPIC-MW - 335.0644270108    
SMILES - C1(C(O)C(C(COP([O-])(=O)[O-])O1)O)[N+]2(C=CC=C(C(=O)N)C=2)
SYNONYMS - &beta;-nicotinamide D-ribonucleotide
SYNONYMS - nicotinamide ribonucleotide
SYNONYMS - nicotinamide nucleotide
SYNONYMS - NMN
SYNONYMS - nicotinamide D-ribonucleotide
SYSTEMATIC-NAME - Pyridinium, 3-(aminocarbonyl)-1-(5-O-phosphono-beta-D-ribofuranosyl-, hydroxide
//
UNIQUE-ID - XANTHOSINE-5-PHOSPHATE
TYPES - Compounds
COMMON-NAME - XMP
ATOM-CHARGES - (7 -1)
ATOM-CHARGES - (6 -1)
CHEMICAL-FORMULA - (H 11)
CHEMICAL-FORMULA - (P 1)
CHEMICAL-FORMULA - (N 4)
CHEMICAL-FORMULA - (C 10)
CHEMICAL-FORMULA - (O 9)
CREDITS - AUKFG-1
DBLINKS - (PUBCHEM "4670739" NIL |taltman| 3466375285 NIL NIL)
DBLINKS - (CAS "523-98-8" NIL |kr| 3346617699 NIL NIL)
DBLINKS - (LIGAND-CPD "C00655" NIL |kr| 3346617699 NIL NIL)
INCHI - InChI=1S/C10H13N4O9P/c15-5-3(1-22-24(19,20)21)23-9(6(5)16)14-2-11-4-7(14)12-10(18)13-8(4)17/h2-3,5-6,9,15-16H,1H2,(H2,19,20,21)(H2,12,13,17,18)/p-2
MOLECULAR-WEIGHT - 362.192    
MONOISOTOPIC-MW - 364.042014547    
SMILES - C2(=NC1(C(=O)NC(=O)NC=1N2C3(OC(COP(=O)([O-])[O-])C(O)C(O)3)))
SYNONYMS - (9-D-ribosylxanthine)-5'-phosphate
SYNONYMS - xanthosine-5-phosphate
SYNONYMS - xanthosine-5'-phosphate
SYNONYMS - xanthosine-5-P
SYNONYMS - xanthosine-5'-P
SYNONYMS - 9-(5-phospho-&beta;-D-ribosyl)xanthine
//
UNIQUE-ID - GLYCOLLATE
TYPES - Compounds
COMMON-NAME - glycolate
ATOM-CHARGES - (4 -1)
CHEMICAL-FORMULA - (H 3)
CHEMICAL-FORMULA - (O 3)
CHEMICAL-FORMULA - (C 2)
CREDITS - AUKFG-1
DBLINKS - (PUBCHEM "5460308" NIL |taltman| 3466375284 NIL NIL)
DBLINKS - (CHEBI "29805" NIL |taltman| 3452363600 NIL NIL)
DBLINKS - (LIGAND-CPD "C00160" NIL |kaipa| 3311532623 NIL NIL)
DBLINKS - (CAS "79-14-1")
INCHI - InChI=1S/C2H4O3/c3-1-2(4)5/h3H,1H2,(H,4,5)/p-1
MOLECULAR-WEIGHT - 75.044    
MONOISOTOPIC-MW - 76.0160439947    
SMILES - C(CO)(=O)[O-]
SYNONYMS - hydroxyacetic acid
SYNONYMS - glycolic acid
SYNONYMS - glycollate
//
UNIQUE-ID - CPD-67
TYPES - Compounds
COMMON-NAME - 2-phosphoglycolate
ATOM-CHARGES - (8 -1)
ATOM-CHARGES - (5 -1)
ATOM-CHARGES - (3 -1)
CHEMICAL-FORMULA - (H 2)
CHEMICAL-FORMULA - (O 6)
CHEMICAL-FORMULA - (P 1)
CHEMICAL-FORMULA - (C 2)
CREDITS - AUKFG-1
DBLINKS - (CHEBI "58033" NIL |ong| 3523630741 NIL NIL)
DBLINKS - (PUBCHEM "24916760" NIL |taltman| 3466375285 NIL NIL)
DBLINKS - (LIGAND-CPD "C00988" NIL |kaipa| 3311532634 NIL NIL)
INCHI - InChI=1S/C2H5O6P/c3-2(4)1-8-9(5,6)7/h1H2,(H,3,4)(H2,5,6,7)/p-3
MOLECULAR-WEIGHT - 153.008    
MONOISOTOPIC-MW - 155.9823744031    
SMILES - C(OP([O-])(=O)[O-])C([O-])=O
SYNONYMS - 2-P-glycolate
SYNONYMS - phosphoglycolate
SYNONYMS - Phosphoglycolic acid
//
UNIQUE-ID - CPD-341
TYPES - Compounds
COMMON-NAME - indole-3-ethanol
CHEMICAL-FORMULA - (H 11)
CHEMICAL-FORMULA - (N 1)
CHEMICAL-FORMULA - (C 10)
CHEMICAL-FORMULA - (O 1)
CREDITS - AUKFG-1
DBLINKS - (PUBCHEM "10685" NIL |taltman| 3466375284 NIL NIL)
DBLINKS - (CHEBI "17890" NIL |taltman| 3452363459 NIL NIL)
DBLINKS - (LIGAND-CPD "C00955" NIL |kr| 3410284649 NIL NIL)
DBLINKS - (CAS "526-55-6")
INCHI - InChI=1S/C10H11NO/c12-6-5-8-7-11-10-4-2-1-3-9(8)10/h1-4,7,11-12H,5-6H2
MOLECULAR-WEIGHT - 161.203    
MONOISOTOPIC-MW - 161.0840639804    
SMILES - C2(=C(CCO)C1(C=CC=CC=1N2))
SYNONYMS - (indol-3-yl)ethanol
SYNONYMS - tryptophol
//
UNIQUE-ID - INDOLE_ACETALDEHYDE
TYPES - Compounds
COMMON-NAME - indole acetaldehyde
CHEMICAL-FORMULA - (H 9)
CHEMICAL-FORMULA - (N 1)
CHEMICAL-FORMULA - (C 10)
CHEMICAL-FORMULA - (O 1)
CREDITS - AUKFG-1
DBLINKS - (PUBCHEM "800" NIL |taltman| 3466375284 NIL NIL)
DBLINKS - (CHEBI "18086" NIL |taltman| 3452363448 NIL NIL)
DBLINKS - (LIGAND-CPD "C00637" NIL |kr| 3410284649 NIL NIL)
DBLINKS - (CAS "2591-98-2")
INCHI - InChI=1S/C10H9NO/c12-6-5-8-7-11-10-4-2-1-3-9(8)10/h1-4,6-7,11H,5H2
MOLECULAR-WEIGHT - 159.187    
MONOISOTOPIC-MW - 159.0684139162    
SMILES - C1(NC2(=C(C(CC=O)=1)C=CC=C2))
SYNONYMS - indole-3-acetaldehyde
SYNONYMS - 2-(indol-3-yl)acetaldehyde
SYNONYMS - (indol-3-yl)acetaldehyde
SYSTEMATIC-NAME - 1H-indole-3-acetaldehyde
//
UNIQUE-ID - PHOSPHO-ENOL-PYRUVATE
TYPES - Compounds
COMMON-NAME - phospho<i>enol</i>pyruvate
ATOM-CHARGES - (6 -1)
ATOM-CHARGES - (3 -1)
ATOM-CHARGES - (2 -1)
CHEMICAL-FORMULA - (H 2)
CHEMICAL-FORMULA - (P 1)
CHEMICAL-FORMULA - (C 3)
CHEMICAL-FORMULA - (O 6)
CREDITS - AUKFG-1
DBLINKS - (CHEBI "58702" NIL |taltman| 3498180761 NIL NIL)
DBLINKS - (CAS "73-89-2")
DBLINKS - (PUBCHEM "3674425" NIL |taltman| 3466375285 NIL NIL)
DBLINKS - (CAS "138-08-9" NIL |kr| 3346617701 NIL NIL)
DBLINKS - (LIGAND-CPD "C00074" NIL |kr| 3346617701 NIL NIL)
INCHI - InChI=1S/C3H5O6P/c1-2(3(4)5)9-10(6,7)8/h1H2,(H,4,5)(H2,6,7,8)/p-3
MOLECULAR-WEIGHT - 165.019    
MONOISOTOPIC-MW - 167.98237440309998    
SMILES - C=C(OP([O-])([O-])=O)C([O-])=O
SYNONYMS - P-<i>enol</i>-pyr
SYNONYMS - P-<i>enol</i>-pyruvate
SYNONYMS - P-enol-pyruvate
SYNONYMS - P-enol-pyr
SYNONYMS - PEP
//
UNIQUE-ID - ACETYLSERINE
TYPES - Compounds
COMMON-NAME - <i>O</i>-acetyl-L-serine
ATOM-CHARGES - (10 1)
ATOM-CHARGES - (9 -1)
CHEMICAL-FORMULA - (H 9)
CHEMICAL-FORMULA - (N 1)
CHEMICAL-FORMULA - (C 5)
CHEMICAL-FORMULA - (O 4)
CREDITS - AUKFG-1
DBLINKS - (PUBCHEM "25245438" NIL |taltman| 3466375285 NIL NIL)
DBLINKS - (LIGAND-CPD "C00979" NIL |kr| 3346617699 NIL NIL)
DBLINKS - (CAS "66638-22-0")
INCHI - InChI=1S/C5H9NO4/c1-3(7)10-2-4(6)5(8)9/h4H,2,6H2,1H3,(H,8,9)
MOLECULAR-WEIGHT - 147.13    
MONOISOTOPIC-MW - 147.0531577825    
SMILES - CC(OCC([N+])C(=O)[O-])=O
SYNONYMS - O<sup>3</sup>-acetyl-L-serine
SYNONYMS - acetylserine
SYNONYMS - <i>O</i>-acetylserine
//
UNIQUE-ID - CPD-678
TYPES - Compounds
COMMON-NAME - hydrogen selenide
CHEMICAL-FORMULA - (H 2)
CHEMICAL-FORMULA - (SE 1)
CREDITS - AUKFG-1
DBLINKS - (CHEBI "16503" NIL |kothari| 3535738075 NIL NIL)
DBLINKS - (PUBCHEM "6326970" NIL |taltman| 3466375285 NIL NIL)
DBLINKS - (CAS "7783-07-5" NIL |kr| 3459797120 NIL NIL)
DBLINKS - (LIGAND-CPD "C01528" NIL |kr| 3346617699 NIL NIL)
INCHI - InChI=1S/H2Se/h1H2
MOLECULAR-WEIGHT - 80.976    
MONOISOTOPIC-MW - 81.9321718642    
SMILES - [SeH2]
SYNONYMS - dihydridoselenium
SYNONYMS - H<sub>2</sub>Se
SYNONYMS - selane
SYNONYMS - dihydrogen selenide
SYNONYMS - [SeH<sub>2</sub>]
//
UNIQUE-ID - CARBON-DIOXIDE
TYPES - Compounds
COMMON-NAME - CO<SUB>2</SUB>
CHEMICAL-FORMULA - (O 2)
CHEMICAL-FORMULA - (C 1)
CREDITS - AUKFG-1
DBLINKS - (LIGAND-CPD "C00011" NIL |kr| 3346617699 NIL NIL)
DBLINKS - (CHEBI "16526" NIL |taltman| 3452363277 NIL NIL)
DBLINKS - (PUBCHEM "280" NIL |taltman| 3448034169 NIL NIL)
DBLINKS - (CAS "124-38-9")
INCHI - InChI=1S/CO2/c2-1-3
MOLECULAR-WEIGHT - 44.01    
MONOISOTOPIC-MW - 43.989829244199996    
SMILES - C(=O)=O
SYNONYMS - carbonic anhydride
SYNONYMS - carbonic acid gas
SYNONYMS - carbon dioxide
//
UNIQUE-ID - CPD-1091
TYPES - Compounds
COMMON-NAME - <i>S</i>-(-)-ureidoglycolate
ATOM-CHARGES - (8 -1)
CHEMICAL-FORMULA - (H 5)
CHEMICAL-FORMULA - (O 4)
CHEMICAL-FORMULA - (N 2)
CHEMICAL-FORMULA - (C 3)
CREDITS - AUKFG-1
DBLINKS - (CHEBI "57296" NIL |taltman| 3498180761 NIL NIL)
DBLINKS - (PUBCHEM "23615273" NIL |taltman| 3466375285 NIL NIL)
DBLINKS - (LIGAND-CPD "C00603" NIL |kr| 3346617699 NIL NIL)
DBLINKS - (CAS "2017665")
INCHI - InChI=1S/C3H6N2O4/c4-3(9)5-1(6)2(7)8/h1,6H,(H,7,8)(H3,4,5,9)/p-1/t1-/m0/s1
MOLECULAR-WEIGHT - 133.083    
MONOISOTOPIC-MW - 134.03275669139998    
SMILES - C(=O)(N)NC(O)C([O-])=O
SYNONYMS - (-)-ureidoglycolate
SYNONYMS - ureidoglycolate
SYNONYMS - <i>S</i>-ureidoglycolate
//
UNIQUE-ID - OXALACETIC_ACID
TYPES - Compounds
COMMON-NAME - oxaloacetate
ATOM-CHARGES - (2 -1)
ATOM-CHARGES - (1 -1)
CHEMICAL-FORMULA - (H 2)
CHEMICAL-FORMULA - (C 4)
CHEMICAL-FORMULA - (O 5)
CREDITS - AUKFG-1
DBLINKS - (PUBCHEM "164550" NIL |taltman| 3466375284 NIL NIL)
DBLINKS - (CHEBI "16452" NIL |taltman| 3452363347 NIL NIL)
DBLINKS - (LIGAND-CPD "C00036" NIL |kaipa| 3311532642 NIL NIL)
DBLINKS - (CAS "328-42-7")
INCHI - InChI=1S/C4H4O5/c5-2(4(8)9)1-3(6)7/h1H2,(H,6,7)(H,8,9)/p-2
MOLECULAR-WEIGHT - 130.057    
MONOISOTOPIC-MW - 132.0058732389    
SMILES - C(C([O-])=O)C(=O)C([O-])=O
SYNONYMS - oxaloacetate
SYNONYMS - keto-oxaloacetate
SYNONYMS - oxaloacetic acid
SYNONYMS - oxalacetic acid
SYNONYMS - oxalacetate
//
UNIQUE-ID - DELTA3-ISOPENTENYL-PP
TYPES - Compounds
COMMON-NAME - isopentenyl diphosphate
ATOM-CHARGES - (9 -1)
ATOM-CHARGES - (7 -1)
ATOM-CHARGES - (1 -1)
CHEMICAL-FORMULA - (H 9)
CHEMICAL-FORMULA - (C 5)
CHEMICAL-FORMULA - (P 2)
CHEMICAL-FORMULA - (O 7)
CREDITS - AUKFG-1
DBLINKS - (CHEBI "128769" NIL |taltman| 3498180761 NIL NIL)
DBLINKS - (PUBCHEM "15983957" NIL |taltman| 3466375284 NIL NIL)
DBLINKS - (LIGAND-CPD "C00129" NIL |keseler| 3341251572 NIL NIL)
INCHI - InChI=1S/C5H12O7P2/c1-5(2)3-4-11-14(9,10)12-13(6,7)8/h1,3-4H2,2H3,(H,9,10)(H2,6,7,8)/p-3
MOLECULAR-WEIGHT - 243.069    
MONOISOTOPIC-MW - 246.0058257599    
SMILES - CC(=C)CCOP([O-])(=O)OP([O-])(=O)[O-]
SYNONYMS - isopentenyl-pp
SYNONYMS - isopentenyl pyrophosphate
SYNONYMS - IPP
SYNONYMS - &delta;(3)-isopentenyl-PP
SYNONYMS - &Delta;<SUP>3</SUP>-isopentenyl-PP
//
UNIQUE-ID - GERANYL-PP
TYPES - Compounds
COMMON-NAME - geranyl diphosphate
ATOM-CHARGES - (15 -1)
ATOM-CHARGES - (14 -1)
ATOM-CHARGES - (3 -1)
CHEMICAL-FORMULA - (H 17)
CHEMICAL-FORMULA - (P 2)
CHEMICAL-FORMULA - (C 10)
CHEMICAL-FORMULA - (O 7)
CREDITS - AUKFG-1
DBLINKS - (KNAPSACK "C00000846" NIL |achi1| 3445698168 NIL NIL)
DBLINKS - (PUBCHEM "19379894" NIL |taltman| 3466375285 NIL NIL)
DBLINKS - (LIGAND-CPD "C00341" NIL |kr| 3346617699 NIL NIL)
INCHI - InChI=1S/C10H20O7P2/c1-9(2)5-4-6-10(3)7-8-16-19(14,15)17-18(11,12)13/h5,7H,4,6,8H2,1-3H3,(H,14,15)(H2,11,12,13)/p-3/b10-7+
MOLECULAR-WEIGHT - 311.188    
MONOISOTOPIC-MW - 314.0684260167    
SMILES - C(C=C(C)CCC=C(C)C)OP([O-])(OP(=O)([O-])[O-])=O
SYNONYMS - geranyl-diphosphate
SYNONYMS - geranyl-pyrophosphate
SYNONYMS - GPP
SYNONYMS - geranyl-PP
SYNONYMS - geranyl pyrophosphate
SYNONYMS - &omega;,E-geranyl diphosphate
//
UNIQUE-ID - HYDROXY-METHYL-BUTENYL-DIP
TYPES - Compounds
COMMON-NAME - 1-hydroxy-2-methyl-2-(E)-butenyl 4-diphosphate
ATOM-CHARGES - (15 -1)
ATOM-CHARGES - (6 -1)
ATOM-CHARGES - (4 -1)
CHEMICAL-FORMULA - (H 9)
CHEMICAL-FORMULA - (C 5)
CHEMICAL-FORMULA - (O 8)
CHEMICAL-FORMULA - (P 2)
CREDITS - AUKFG-1
DBLINKS - (CHEBI "128753" NIL |taltman| 3498180761 NIL NIL)
DBLINKS - (PUBCHEM "21597501" NIL |taltman| 3466375285 NIL NIL)
DBLINKS - (LIGAND-CPD "C11811" NIL |kr| 3346617698 NIL NIL)
INCHI - InChI=1S/C5H12O8P2/c1-5(4-6)2-3-12-15(10,11)13-14(7,8)9/h2,6H,3-4H2,1H3,(H,10,11)(H2,7,8,9)/p-3/b5-2+
MOLECULAR-WEIGHT - 259.069    
MONOISOTOPIC-MW - 262.000740382    
SMILES - CC(CO)=CCOP(OP([O-])(=O)[O-])(=O)[O-]
SYNONYMS - (<i>E</i>)-4-hydroxy-3-methylbut 2-en-1-yl diphosphate
SYNONYMS - HMBDP
SYNONYMS - (<i>E</i>)-4-hydroxy-3-methylbut-2-en-1-yl diphosphate
//
UNIQUE-ID - CPD-4211
TYPES - Compounds
COMMON-NAME - dimethylallyl diphosphate
ATOM-CHARGES - (13 -1)
ATOM-CHARGES - (11 -1)
ATOM-CHARGES - (10 -1)
CHEMICAL-FORMULA - (H 9)
CHEMICAL-FORMULA - (P 2)
CHEMICAL-FORMULA - (O 7)
CHEMICAL-FORMULA - (C 5)
CREDITS - AUKFG-1
DBLINKS - (CHEBI "57623" NIL |taltman| 3498180761 NIL NIL)
DBLINKS - (PUBCHEM "15983958" NIL |taltman| 3466375284 NIL NIL)
DBLINKS - (LIGAND-CPD "C00235" NIL |keseler| 3341251295 NIL NIL)
DBLINKS - (CAS "358-71-4" NIL |keseler| 3341251295 NIL NIL)
INCHI - InChI=1S/C5H12O7P2/c1-5(2)3-4-11-14(9,10)12-13(6,7)8/h3H,4H2,1-2H3,(H,9,10)(H2,6,7,8)/p-3
MOLECULAR-WEIGHT - 243.069    
MONOISOTOPIC-MW - 246.0058257599    
SMILES - CC(C)=CCOP(=O)([O-])OP(=O)([O-])[O-]
SYNONYMS - dimethylallyl-diphosphate
SYNONYMS - prenyl-diphosphate
SYNONYMS - &delta;-prenyl diphosphate
SYNONYMS - &delta;2-isopentenyl-diphosphate
SYNONYMS - 2-isopentenyl diphosphate
SYNONYMS - prenyl diphosphate
SYNONYMS - DMAPP
SYNONYMS - DPP
SYNONYMS - di-CH3-allyl-PPi
SYNONYMS - dimethylallyl-PP
SYNONYMS - dimethylallyl-PPi
SYNONYMS - DMPP
SYNONYMS - dimethylallyl pyrophosphate
//
UNIQUE-ID - PREPHENATE
TYPES - Compounds
COMMON-NAME - prephenate
ATOM-CHARGES - (16 -1)
ATOM-CHARGES - (10 -1)
CHEMICAL-FORMULA - (H 8)
CHEMICAL-FORMULA - (O 6)
CHEMICAL-FORMULA - (C 10)
CREDITS - AUKFG-1
DBLINKS - (PUBCHEM "5460303" NIL |taltman| 3466375284 NIL NIL)
DBLINKS - (CHEBI "29934" NIL |taltman| 3452363600 NIL NIL)
DBLINKS - (LIGAND-CPD "C00254" NIL |kr| 3346617701 NIL NIL)
DBLINKS - (CAS "126-49-8")
INCHI - InChI=1S/C10H10O6/c11-6-1-3-10(4-2-6,9(15)16)5-7(12)8(13)14/h1-4,6,11H,5H2,(H,13,14)(H,15,16)/p-2/t6-,10+
MOLECULAR-WEIGHT - 224.17    
MONOISOTOPIC-MW - 226.0477380536    
SMILES - C(=O)([O-])C1(CC(=O)C([O-])=O)(C=CC(O)C=C1)
SYSTEMATIC-NAME - Prephenic acid
//
UNIQUE-ID - 1-PHOSPHATIDYL-MYO-INOSITOL-2-MANNOSE
TYPES - Compounds
COMMON-NAME - 1-phosphatidyl-myo-inositol 2-mannose
CREDITS - AUKFG-1
DBLINKS - (PUBCHEM "25244018" NIL |taltman| 3466375284 NIL NIL)
SMILES - C(OC(=O)[R1])C(COP(=O)(O)OC2(C(OC1(OC(C(C(C1O)O)O)CO))C(O)C(O)C(O)C(O)2))OC(=O)[R1]
//
UNIQUE-ID - 1-PHOSPHATIDYL-MYO-INOSITOL
TYPES - Compounds
COMMON-NAME - 1-phosphatidyl-myo-inositol
CREDITS - AUKFG-1
DBLINKS - (PUBCHEM "25245335" NIL |taltman| 3466375284 NIL NIL)
SMILES - C(C(OC([R1])=O)COP(OC1(C(C(C(C(C1O)O)O)O)O))(O)=O)OC([R1])=O
//
UNIQUE-ID - L-DELTA1-PYRROLINE_5-CARBOXYLATE
TYPES - Compounds
COMMON-NAME - (<i>S</i>)-1-pyrroline-5-carboxylate
ATOM-CHARGES - (2 -1)
CHEMICAL-FORMULA - (H 6)
CHEMICAL-FORMULA - (N 1)
CHEMICAL-FORMULA - (C 5)
CHEMICAL-FORMULA - (O 2)
COMMENT - Pyrroline 5-carboxylate is an enamine that forms on spontaneous dehydration of
/|FRAME:L-GLUTAMATE_GAMMA-SEMIALDEHYDE| in aqueous solutions.
/It can be converted to or be formed from the three amino acids |FRAME:GLT| (EC 1.5.1.12),
/|FRAME:L-ORNITHINE| (EC 2.6.1.13) and |FRAME:PRO| (EC 1.5.99.8 and EC 1.5.1.2).
/It is also one of the few metabolites that can be a precursor to other metabolites of both the
/|FRAME:PWY-4984| and the |FRAME:TCA|.
CREDITS - AUKFG-1
DBLINKS - (PUBCHEM "11966181" NIL |taltman| 3466375284 NIL NIL)
DBLINKS - (CHEBI "17388" NIL |taltman| 3452363592 NIL NIL)
DBLINKS - (LIGAND-CPD "C03912" NIL |kr| 3346617700 NIL NIL)
DBLINKS - (CAS "2906-39-0")
INCHI - InChI=1S/C5H7NO2/c7-5(8)4-2-1-3-6-4/h3-4H,1-2H2,(H,7,8)/p-1/t4-/m0/s1
MOLECULAR-WEIGHT - 112.108    
MONOISOTOPIC-MW - 113.0476784741    
SMILES - C1(CCC(N=1)C(=O)[O-])
SYNONYMS - pyrroline 5-carboxylate
SYNONYMS - L-&Delta;<SUP>1</SUP>-pyrroline-5-carboxylate
SYNONYMS - (S)-1-pyrroline-5-carboxylate
SYNONYMS - 1-pyrroline-5-carboxylate
SYNONYMS - L-1-pyrroline-5-carboxylate
SYNONYMS - &delta;-1-pyrroline-5-carboxylic acid
SYNONYMS - &delta;-1-pyrroline-5-carboxylate
//
UNIQUE-ID - LIPOAMIDE
TYPES - Compounds
COMMON-NAME - lipoamide
CHEMICAL-FORMULA - (H 15)
CHEMICAL-FORMULA - (S 2)
CHEMICAL-FORMULA - (C 8)
CHEMICAL-FORMULA - (O 1)
CHEMICAL-FORMULA - (N 1)
CREDITS - AUKFG-1
DBLINKS - (PUBCHEM "6992093" NIL |taltman| 3466375284 NIL NIL)
DBLINKS - (LIGAND-CPD "C00248" NIL |kaipa| 3311532638 NIL NIL)
DBLINKS - (CAS "940-69-2")
INCHI - InChI=1S/C8H15NOS2/c9-8(10)4-2-1-3-7-5-6-11-12-7/h7H,1-6H2,(H2,9,10)/t7-/m1/s1
MOLECULAR-WEIGHT - 205.333    
MONOISOTOPIC-MW - 205.0595054888    
SMILES - C1(CC(CCCCC(N)=O)SS1)
SYNONYMS - 5-(1,2-dithiolan-3-yl)-pentanamide
SYNONYMS - DL-lipoamide
SYNONYMS - 6,8-dithiooctanoic amide
//
UNIQUE-ID - DIHYDROLIPOAMIDE
TYPES - Compounds
COMMON-NAME - dihydrolipoamide
CHEMICAL-FORMULA - (H 17)
CHEMICAL-FORMULA - (C 8)
CHEMICAL-FORMULA - (S 2)
CHEMICAL-FORMULA - (O 1)
CHEMICAL-FORMULA - (N 1)
CREDITS - AUKFG-1
DBLINKS - (PUBCHEM "445160" NIL |taltman| 3466375285 NIL NIL)
DBLINKS - (CHEBI "43711" NIL |taltman| 3452362883 NIL NIL)
DBLINKS - (LIGAND-CPD "C00579" NIL |kawakami| 3275858565 NIL NIL)
INCHI - InChI=1S/C8H17NOS2/c9-8(10)4-2-1-3-7(12)5-6-11/h7,11-12H,1-6H2,(H2,9,10)/t7-/m1/s1
MOLECULAR-WEIGHT - 207.348    
MONOISOTOPIC-MW - 207.075155553    
SMILES - C(S)CC(S)CCCCC(N)=O
//
UNIQUE-ID - FORMATE
TYPES - Compounds
COMMON-NAME - formate
ATOM-CHARGES - (3 -1)
CHEMICAL-FORMULA - (H 1)
CHEMICAL-FORMULA - (O 2)
CHEMICAL-FORMULA - (C 1)
CREDITS - AUKFG-1
DBLINKS - (CHEBI "15740" NIL |taltman| 3452363517 NIL NIL)
DBLINKS - (PUBCHEM "283" NIL |taltman| 3451921010 NIL NIL)
DBLINKS - (LIGAND-CPD "C00058" NIL |kr| 3346617701 NIL NIL)
DBLINKS - (CAS "64-18-6")
INCHI - InChI=1S/CH2O2/c2-1-3/h1H,(H,2,3)/p-1
MOLECULAR-WEIGHT - 45.018    
MONOISOTOPIC-MW - 46.0054793084    
SMILES - [CH]([O-])=O
SYNONYMS - formic acid
//
UNIQUE-ID - DEAMIDO-NAD
TYPES - Compounds
COMMON-NAME - nicotinate adenine dinucleotide
ATOM-CHARGES - (30 -1)
ATOM-CHARGES - (28 -1)
ATOM-CHARGES - (23 -1)
ATOM-CHARGES - (4 1)
CHEMICAL-FORMULA - (H 24)
CHEMICAL-FORMULA - (P 2)
CHEMICAL-FORMULA - (N 6)
CHEMICAL-FORMULA - (O 15)
CHEMICAL-FORMULA - (C 21)
CREDITS - AUKFG-1
DBLINKS - (PUBCHEM "25246170" NIL |taltman| 3466375285 NIL NIL)
DBLINKS - (LIGAND-CPD "C00857" NIL |kr| 3346617700 NIL NIL)
DBLINKS - (CAS "6450-77-7")
INCHI - InChI=1S/C21H26N6O15P2/c22-17-12-18(24-7-23-17)27(8-25-12)20-16(31)14(29)11(41-20)6-39-44(36,37)42-43(34,35)38-5-10-13(28)15(30)19(40-10)26-3-1-2-9(4-26)21(32)33/h1-4,7-8,10-11,13-16,19-20,28-31H,5-6H2,(H4-,22,23,24,32,33,34,35,36,37)/p-2
MOLECULAR-WEIGHT - 662.399    
MONOISOTOPIC-MW - 665.1009622494    
SMILES - C(OP(=O)([O-])OP([O-])(OCC3(C(O)C(O)C(N1(C2(C(N=C1)=C(N=CN=2)N)))O3))=O)C5(OC([N+]4(C=C(C([O-])=O)C=CC=4))C(C(O)5)O)
SYNONYMS - Deamino-NAD+
SYNONYMS - NaADN
SYNONYMS - deamido-NAD<sup>+</sup>
SYNONYMS - deamidonicotinamide adenine dinucleoetide
SYNONYMS - deamido-NAD
SYNONYMS - NAAD
//
UNIQUE-ID - NICOTINATE_NUCLEOTIDE
TYPES - Compounds
COMMON-NAME - nicotinate D-ribonucleotide
ATOM-CHARGES - (16 -1)
ATOM-CHARGES - (7 -1)
ATOM-CHARGES - (4 1)
ATOM-CHARGES - (2 -1)
CHEMICAL-FORMULA - (H 12)
CHEMICAL-FORMULA - (P 1)
CHEMICAL-FORMULA - (N 1)
CHEMICAL-FORMULA - (O 9)
CHEMICAL-FORMULA - (C 11)
CREDITS - AUKFG-1
DBLINKS - (PUBCHEM "25245903" NIL |taltman| 3466375285 NIL NIL)
DBLINKS - (LIGAND-CPD "C01185" NIL |kr| 3346617700 NIL NIL)
DBLINKS - (CAS "321-02-8")
INCHI - InChI=1S/C11H14NO9P/c13-8-7(5-20-22(17,18)19)21-10(9(8)14)12-3-1-2-6(4-12)11(15)16/h1-4,7-10,13-14H,5H2,(H2-,15,16,17,18,19)/p-2
MOLECULAR-WEIGHT - 333.191    
MONOISOTOPIC-MW - 336.0484425956    
SMILES - C2(C=CC(=C[N+](C1(C(C(C(COP([O-])([O-])=O)O1)O)O))=2)C([O-])=O)
SYNONYMS - nicotinate dinucleotide
SYNONYMS - &beta;-nicotinate-D-nucleotide
SYNONYMS - NaMN
SYNONYMS - nicotinic acid nucleotide
SYNONYMS - nicotinic acid mononucleotide
SYNONYMS - nicotinic acid ribonucleotide
SYNONYMS - nicotinate-D-ribonucleotide
SYNONYMS - nicotinate ribonucleotide
SYNONYMS - nicotinate nucleotide
SYNONYMS - deamido-nicotinamide mononucleotide
SYNONYMS - deamido-NMN
SYNONYMS - &beta;-nicotinate D-ribonucleotide
SYNONYMS - nicotinate mononucleotide
//
UNIQUE-ID - CPD-10227
TYPES - Compounds
COMMON-NAME - 1-deoxy-1-imino-D-erythrose 4-phosphate
ATOM-CHARGES - (12 -1)
ATOM-CHARGES - (10 -1)
ATOM-CHARGES - (5 1)
CHEMICAL-FORMULA - (H 9)
CHEMICAL-FORMULA - (P 1)
CHEMICAL-FORMULA - (O 6)
CHEMICAL-FORMULA - (N 1)
CHEMICAL-FORMULA - (C 4)
CREDITS - AUKFG-1
DBLINKS - (PUBCHEM "25245812" NIL |taltman| 3466375284 NIL NIL)
DBLINKS - (LIGAND-CPD "C12215" NIL |taltman| 3459474374 NIL NIL)
INCHI - InChI=1S/C4H10NO6P/c5-1-3(6)4(7)2-11-12(8,9)10/h1,3-7H,2H2,(H2,8,9,10)/p-1
MOLECULAR-WEIGHT - 198.092    
MONOISOTOPIC-MW - 199.0245735688    
SMILES - C(OP([O-])(=O)[O-])C(O)C(O)C=[N+]
SYNONYMS - imino-D-erythrose 4-phosphate
SYNONYMS - iminoerythrose 4-phosphate
//
UNIQUE-ID - CPD-10226
TYPES - Compounds
COMMON-NAME - 3-amino-3-deoxy-D-fructose 6-phosphate
ATOM-CHARGES - (15 -1)
ATOM-CHARGES - (14 -1)
ATOM-CHARGES - (7 1)
CHEMICAL-FORMULA - (H 13)
CHEMICAL-FORMULA - (P 1)
CHEMICAL-FORMULA - (N 1)
CHEMICAL-FORMULA - (C 6)
CHEMICAL-FORMULA - (O 8)
CREDITS - AUKFG-1
DBLINKS - (PUBCHEM "25246144" NIL |taltman| 3466375283 NIL NIL)
DBLINKS - (LIGAND-CPD "C12214" NIL |fulcher| 3425763588 NIL NIL)
INCHI - InChI=1S/C6H14NO8P/c7-5-4(9)3(1-14-16(11,12)13)15-6(5,10)2-8/h3-5,8-10H,1-2,7H2,(H2,11,12,13)/p-1/t3-,4-,5+,6-/m1/s1
MOLECULAR-WEIGHT - 258.144    
MONOISOTOPIC-MW - 259.0457029414    
SMILES - C(OP(=O)([O-])[O-])C1(C(O)C([N+])C(O)(CO)O1)
SYNONYMS - 3-amino-3-deoxyfructose 6-phosphate
SYNONYMS - aminofructose 6-phosphate
SYNONYMS - amino-D-fructose 6-phosphate
//
UNIQUE-ID - SN-GLYCEROL-1-PHOSPHATE
TYPES - Compounds
COMMON-NAME - <i>sn</i>-glycerol-1-phosphate
ATOM-CHARGES - (5 -1)
ATOM-CHARGES - (4 -1)
CHEMICAL-FORMULA - (H 7)
CHEMICAL-FORMULA - (P 1)
CHEMICAL-FORMULA - (C 3)
CHEMICAL-FORMULA - (O 6)
CREDITS - AUKFG-1
DBLINKS - (CHEBI "57685" NIL |taltman| 3498180761 NIL NIL)
DBLINKS - (PUBCHEM "7048685" NIL |taltman| 3466375284 NIL NIL)
DBLINKS - (LIGAND-CPD "C00623" NIL |kothari| 3451927771 NIL NIL)
INCHI - InChI=1S/C3H9O6P/c4-1-3(5)2-9-10(6,7)8/h3-5H,1-2H2,(H2,6,7,8)/p-2/t3-/m0/s1
MOLECULAR-WEIGHT - 170.058    
MONOISOTOPIC-MW - 172.0136745315    
SMILES - C(OP(=O)([O-])[O-])C(O)CO
//
UNIQUE-ID - R-4-PHOSPHOPANTOTHENOYL-L-CYSTEINE
TYPES - Compounds
COMMON-NAME - R-4'-phosphopantothenoyl-L-cysteine
ATOM-CHARGES - (10 -1)
ATOM-CHARGES - (9 -1)
ATOM-CHARGES - (7 -1)
CHEMICAL-FORMULA - (H 20)
CHEMICAL-FORMULA - (P 1)
CHEMICAL-FORMULA - (N 2)
CHEMICAL-FORMULA - (S 1)
CHEMICAL-FORMULA - (O 9)
CHEMICAL-FORMULA - (C 12)
COMMENT-INTERNAL - kr97-06-09: merged in information (incl. the structure) from a duplicate frame, which was deleted.
/that frame was |4'-p-n-pantothenoylcysteine| .
CREDITS - AUKFG-1
DBLINKS - (CHEBI "59458" NIL |taltman| 3498180761 NIL NIL)
DBLINKS - (PUBCHEM "25245609" NIL |taltman| 3466375284 NIL NIL)
DBLINKS - (LIGAND-CPD "C04352" NIL |sreddy| 3299618408 NIL NIL)
INCHI - InChI=1S/C12H23N2O9PS/c1-12(2,6-23-24(20,21)22)9(16)10(17)13-4-3-8(15)14-7(5-25)11(18)19/h7,9,16,25H,3-6H2,1-2H3,(H,13,17)(H,14,15)(H,18,19)(H2,20,21,22)/p-3/t7-,9-/m0/s1
MOLECULAR-WEIGHT - 399.332    
MONOISOTOPIC-MW - 402.0861875476    
SMILES - CC(C)(COP(=O)([O-])[O-])C(O)C(=O)NCCC(=O)NC(CS)C(=O)[O-]
SYNONYMS - (R)-4'-phospho-N-pantothenoyl-L-cysteine
SYNONYMS - 4-P-N-pantothenoylcysteine
SYNONYMS - 4'-P-N-pantothenoylcysteine
SYNONYMS - N-((R)-4-phosphopantothenoyl)-L-cysteine
SYNONYMS - 4'-phosphopantothenoylcysteine
SYNONYMS - 4'-phospho-N-pantothenoylcysteine
SYNONYMS - (R)-4'-phosphopantothenoyl-L-cysteine
SYNONYMS - N-[(R)-4'-phosphopantothenoyl]-L-cysteine
SYNONYMS - PPC
//
UNIQUE-ID - 4-P-PANTOTHENATE
TYPES - Compounds
COMMON-NAME - D-4'-phosphopantothenate
ATOM-CHARGES - (17 -1)
ATOM-CHARGES - (9 -1)
ATOM-CHARGES - (3 -1)
CHEMICAL-FORMULA - (H 15)
CHEMICAL-FORMULA - (N 1)
CHEMICAL-FORMULA - (P 1)
CHEMICAL-FORMULA - (O 8)
CHEMICAL-FORMULA - (C 9)
CREDITS - AUKFG-1
DBLINKS - (PUBCHEM "16755653" NIL |taltman| 3466375284 NIL NIL)
DBLINKS - (CHEBI "10986" NIL |taltman| 3452363032 NIL NIL)
DBLINKS - (LIGAND-CPD "C03492" NIL |kr| 3346617699 NIL NIL)
INCHI - InChI=1S/C9H18NO8P/c1-9(2,5-18-19(15,16)17)7(13)8(14)10-4-3-6(11)12/h7,13H,3-5H2,1-2H3,(H,10,14)(H,11,12)(H2,15,16,17)/p-3/t7-/m0/s1
MOLECULAR-WEIGHT - 296.193    
MONOISOTOPIC-MW - 299.0770030698    
SMILES - C(OP([O-])([O-])=O)C(C(C(=O)NCCC(=O)[O-])O)(C)C
SYNONYMS - 4'-phosphopantothenate
SYNONYMS - 4'-P-Pantothenate
SYNONYMS - (R)-4'-phosphopantothenate
//
UNIQUE-ID - PANTETHEINE-P
TYPES - Compounds
COMMON-NAME - 4'-phosphopantetheine
ATOM-CHARGES - (22 -1)
ATOM-CHARGES - (20 -1)
CHEMICAL-FORMULA - (H 21)
CHEMICAL-FORMULA - (P 1)
CHEMICAL-FORMULA - (S 1)
CHEMICAL-FORMULA - (N 2)
CHEMICAL-FORMULA - (O 7)
CHEMICAL-FORMULA - (C 11)
COMMENT - |FRAME: PANTETHEINE-P| is an essential prosthetic group of several acyl carrier proteins involved in
/pathways of primary and secondary metabolism. These include acyl carrier proteins (ACPs) of fatty acid
/synthases (FASs), ACPs of polyketide synthases (PKSs) and peptidyl carrier proteins (PCPs), and aryl
/carrier proteins of |FRAME: Non-ribosomal-peptide-synthetases "non-ribosomal peptide synthetases"|.
/
/The free thiol moiety of |FRAME: PANTETHEINE-P| serves to covalently bind the acyl reaction
/intermediates as thioesters during the multistep assembly of the monomeric precursors, typically acetyl,
/malonyl, and aminoacyl groups |CITS: [11489886]|.
/
/The |FRAME: PANTETHEINE-P| moiety is derived from coenzyme A (CoA) and posttranslationally
/transferred onto an invariant serine side chain, as described in EC 2.7.8.7:
/
/|FRAME: HOLO-ACP-SYNTH-RXN|
/
/This |FRAME:MG+2|-dependent conversion of the apoproteins to the holoproteins is catalyzed by the
/4'-phosphopantetheine transferases.
/Organisms often have several such enzymes; for example, E. coli have three enzyes, encoded by
/|FRAME: EG10247|, |FRAME: EG10262| and |FRAME: EG12221|.
CREDITS - AUKFG-1
CREDITS - SRI
CREDITS - |caspi|
DBLINKS - (CHEBI "61723" NIL |ong| 3523630741 NIL NIL)
DBLINKS - (PUBCHEM "25245905" NIL |taltman| 3466375284 NIL NIL)
DBLINKS - (LIGAND-CPD "C01134" NIL |kr| 3346617699 NIL NIL)
INCHI - InChI=1S/C11H23N2O7PS/c1-11(2,7-20-21(17,18)19)9(15)10(16)13-4-3-8(14)12-5-6-22/h9,15,22H,3-7H2,1-2H3,(H,12,14)(H,13,16)(H2,17,18,19)/p-2/t9-/m0/s1
MOLECULAR-WEIGHT - 356.33    
MONOISOTOPIC-MW - 358.0963583034    
SMILES - CC(C(O)C(=O)NCCC(NCCS)=O)(C)COP([O-])(=O)[O-]
SYNONYMS - phosphopantotheine
SYNONYMS - pantotheine-4'-phosphate
SYNONYMS - pantetheine 4'-phosphate
SYNONYMS - phosphopantetheine
//
UNIQUE-ID - OROTIDINE-5-PHOSPHATE
TYPES - Compounds
COMMON-NAME - orotidine-5'-phosphate
ATOM-CHARGES - (22 -1)
ATOM-CHARGES - (7 -1)
ATOM-CHARGES - (4 -1)
CHEMICAL-FORMULA - (H 10)
CHEMICAL-FORMULA - (P 1)
CHEMICAL-FORMULA - (N 2)
CHEMICAL-FORMULA - (C 10)
CHEMICAL-FORMULA - (O 11)
CREDITS - AUKFG-1
DBLINKS - (PUBCHEM "25245207" NIL |taltman| 3466375285 NIL NIL)
DBLINKS - (LIGAND-CPD "C01103" NIL |kr| 3346617699 NIL NIL)
DBLINKS - (CAS "2149-82-8")
INCHI - InChI=1S/C10H13N2O11P/c13-5-1-3(9(16)17)12(10(18)11-5)8-7(15)6(14)4(23-8)2-22-24(19,20)21/h1,4,6-8,14-15H,2H2,(H,16,17)(H,11,13,18)(H2,19,20,21)/p-3
MOLECULAR-WEIGHT - 365.17    
MONOISOTOPIC-MW - 368.0256957808    
SMILES - C1(=C(C(=O)[O-])N(C(NC(=O)1)=O)C2(C(O)C(C(COP([O-])([O-])=O)O2)O))
SYSTEMATIC-NAME - Orotidylic acid
//
UNIQUE-ID - DI-H-OROTATE
TYPES - Compounds
COMMON-NAME - (<i>S</i>)-dihydroorotate
ATOM-CHARGES - (10 -1)
CHEMICAL-FORMULA - (H 5)
CHEMICAL-FORMULA - (C 5)
CHEMICAL-FORMULA - (N 2)
CHEMICAL-FORMULA - (O 4)
CREDITS - AUKFG-1
CREDITS - SRI
CREDITS - |caspi|
DBLINKS - (PUBCHEM "5460289" NIL |taltman| 3466375284 NIL NIL)
DBLINKS - (CHEBI "30864" NIL |caspi| 3459696259 NIL NIL)
DBLINKS - (CAS "5988-19-2" NIL |kr| 3346617699 NIL NIL)
DBLINKS - (LIGAND-CPD "C00337" NIL |kr| 3346617699 NIL NIL)
DBLINKS - (CAS "155-54-4")
INCHI - InChI=1S/C5H6N2O4/c8-3-1-2(4(9)10)6-5(11)7-3/h2H,1H2,(H,9,10)(H2,6,7,8,11)/p-1/t2-/m0/s1
MOLECULAR-WEIGHT - 157.105    
MONOISOTOPIC-MW - 158.03275669139998    
SMILES - C1(C(=O)NC(=O)NC(C(=O)[O-])1)
SYNONYMS - dihydro-L-orotate
SYNONYMS - (<i>S</i>)-4,5-dihydroorotate
SYNONYMS - (<i>S</i>)-4,5-dihydroorotic acid
SYNONYMS - (<i>S</i>)-hydroorotic acid
SYNONYMS - (<i>S</i>)-di-H-orotate
SYNONYMS - L-dihydroorotate
SYNONYMS - 4,5-dihydro-L-orotate
SYNONYMS - L-4,5-dihydroorotate
SYNONYMS - (<i>S</i>)-4-pyrimidinecarboxylic acid
SYSTEMATIC-NAME - 4-pyrimidinecarboxylic acid, hexahydro-2,6-dioxo-
//
UNIQUE-ID - SHIKIMATE-5P
TYPES - Compounds
COMMON-NAME - shikimate-3-phosphate
ATOM-CHARGES - (13 -1)
ATOM-CHARGES - (12 -1)
ATOM-CHARGES - (8 -1)
CHEMICAL-FORMULA - (H 8)
CHEMICAL-FORMULA - (P 1)
CHEMICAL-FORMULA - (O 8)
CHEMICAL-FORMULA - (C 7)
CREDITS - AUKFG-1
DBLINKS - (CHEBI "145989" NIL |taltman| 3498180761 NIL NIL)
DBLINKS - (PUBCHEM "14506806" NIL |taltman| 3466375285 NIL NIL)
DBLINKS - (LIGAND-CPD "C03175" NIL |kr| 3346617699 NIL NIL)
INCHI - InChI=1S/C7H11O8P/c8-4-1-3(7(10)11)2-5(6(4)9)15-16(12,13)14/h2,4-6,8-9H,1H2,(H,10,11)(H2,12,13,14)/p-3/t4-,5-,6+/m1/s1
MOLECULAR-WEIGHT - 251.109    
MONOISOTOPIC-MW - 254.0191538399    
SMILES - C(=O)([O-])C1(=CC(OP(=O)([O-])[O-])C(O)C(O)C1)
SYNONYMS - shikimate-5-phosphate
SYNONYMS - shikimate-5-P
SYNONYMS - 3-phosphoshikimate
SYNONYMS - shikimate-3-P
//
UNIQUE-ID - SHIKIMATE
TYPES - Compounds
COMMON-NAME - shikimate
ATOM-CHARGES - (7 -1)
CHEMICAL-FORMULA - (H 9)
CHEMICAL-FORMULA - (C 7)
CHEMICAL-FORMULA - (O 5)
CREDITS - AUKFG-1
DBLINKS - (CHEBI "36208" NIL |taltman| 3466399878 NIL NIL)
DBLINKS - (PUBCHEM "7057976" NIL |taltman| 3466375284 NIL NIL)
DBLINKS - (LIGAND-CPD "C00493" NIL |kaipa| 3311532640 NIL NIL)
DBLINKS - (CAS "138-59-0")
INCHI - InChI=1S/C7H10O5/c8-4-1-3(7(11)12)2-5(9)6(4)10/h1,4-6,8-10H,2H2,(H,11,12)/p-1/t4-,5-,6-/m1/s1
MOLECULAR-WEIGHT - 173.145    
MONOISOTOPIC-MW - 174.0528234315    
SMILES - C1(CC(C(O)C(O)C=1)O)(C(=O)[O-])
SYNONYMS - shikimic acid
SYSTEMATIC-NAME - 1-cyclohexene-1-carboxylic acid, 3,4,5-trihydroxy-
//
UNIQUE-ID - DEHYDROQUINATE
TYPES - Compounds
COMMON-NAME - 3-dehydroquinate
ATOM-CHARGES - (9 -1)
CHEMICAL-FORMULA - (H 9)
CHEMICAL-FORMULA - (O 6)
CHEMICAL-FORMULA - (C 7)
COMMENT-INTERNAL - kr98-07-30: inverted 2 hydroxyl groups to point to the other side, so that it is now the same as Ligand cpd C00944 and the Boehringer chart. the 5- synonyms were also added, because some ENZYME db rxns refer to them. however, it appears that this was merely old nomenclature (and not a separate cpd), and 3- is used throughout nowadays.
CREDITS - AUKFG-1
DBLINKS - (PUBCHEM "5460271" NIL |taltman| 3466375284 NIL NIL)
DBLINKS - (CHEBI "32364" NIL |taltman| 3452363449 NIL NIL)
DBLINKS - (LIGAND-CPD "C00944" NIL |kr| 3346617699 NIL NIL)
DBLINKS - (CAS "10534-44-8")
INCHI - InChI=1S/C7H10O6/c8-3-1-7(13,6(11)12)2-4(9)5(3)10/h3,5,8,10,13H,1-2H2,(H,11,12)/p-1/t3-,5+,7-/m1/s1
MOLECULAR-WEIGHT - 189.144    
MONOISOTOPIC-MW - 190.0477380536    
SMILES - C1(O)(C([O-])=O)(CC(=O)C(O)C(O)C1)
SYNONYMS - 3-dehydroquinic acid
SYNONYMS - 5-dehydroquinic acid
SYNONYMS - 5-dehydroquinate
SYNONYMS - 5-de-H-quinate
//
UNIQUE-ID - 3-DEOXY-D-ARABINO-HEPTULOSONATE-7-P
TYPES - Compounds
COMMON-NAME - 3-deoxy-D-arabino-heptulosonate-7-phosphate
ATOM-CHARGES - (13 -1)
ATOM-CHARGES - (11 -1)
ATOM-CHARGES - (10 -1)
CHEMICAL-FORMULA - (H 10)
CHEMICAL-FORMULA - (C 7)
CHEMICAL-FORMULA - (O 10)
CHEMICAL-FORMULA - (P 1)
CREDITS - AUKFG-1
DBLINKS - (CHEBI "58394" NIL |ong| 3523630741 NIL NIL)
DBLINKS - (PUBCHEM "5460215" NIL |taltman| 3466375284 NIL NIL)
DBLINKS - (LIGAND-CPD "C04691" NIL |kr| 3346617700 NIL NIL)
DBLINKS - (CAS "2627-73-8")
INCHI - InChI=1S/C7H13O10P/c8-3(1-4(9)7(12)13)6(11)5(10)2-17-18(14,15)16/h3,5-6,8,10-11H,1-2H2,(H,12,13)(H2,14,15,16)/p-3/t3-,5-,6+/m1/s1
MOLECULAR-WEIGHT - 285.124    
MONOISOTOPIC-MW - 288.0246331483    
SMILES - C(=O)([O-])C(=O)CC(O)C(O)C(O)COP([O-])(=O)[O-]
SYNONYMS - 3-deoxy-D-arabino-heptulosonate-7-P
SYNONYMS - 3-deoxy-arabino-heptulosonate 7-phosphate
SYNONYMS - 3-deoxy-arabino-heptulosonate-7-P
SYNONYMS - 2-dehydro-3-deoxy-D-arabino-heptonate 7-phosphate
SYNONYMS - 3-deoxy-D-arabino-hept-2-ulosonate-7-phosphate
SYNONYMS - 3-deoxy-arabino-heptulonate 7-phosphate
SYNONYMS - DAHP
//
UNIQUE-ID - CHORISMATE
TYPES - Compounds
COMMON-NAME - chorismate
ATOM-CHARGES - (16 -1)
ATOM-CHARGES - (6 -1)
CHEMICAL-FORMULA - (H 8)
CHEMICAL-FORMULA - (O 6)
CHEMICAL-FORMULA - (C 10)
CREDITS - AUKFG-1
DBLINKS - (PUBCHEM "5460312" NIL |taltman| 3466375284 NIL NIL)
DBLINKS - (CHEBI "29748" NIL |taltman| 3452363536 NIL NIL)
DBLINKS - (CAS "55508-12-8" NIL |kr| 3346617700 NIL NIL)
DBLINKS - (LIGAND-CPD "C00251" NIL |kaipa| 3311532640 NIL NIL)
INCHI - InChI=1S/C10H10O6/c1-5(9(12)13)16-8-4-6(10(14)15)2-3-7(8)11/h2-4,7-8,11H,1H2,(H,12,13)(H,14,15)/p-2/t7-,8-/m1/s1
MOLECULAR-WEIGHT - 224.17    
MONOISOTOPIC-MW - 226.0477380536    
SMILES - C([O-])(=O)C1(C=CC(O)C(OC(=C)C(=O)[O-])C=1)
SYNONYMS - chorismic acid
//
UNIQUE-ID - 3-ENOLPYRUVYL-SHIKIMATE-5P
TYPES - Compounds
COMMON-NAME - 5-enolpyruvyl-shikimate-3-phosphate
ATOM-CHARGES - (20 -1)
ATOM-CHARGES - (13 -1)
ATOM-CHARGES - (12 -1)
ATOM-CHARGES - (8 -1)
CHEMICAL-FORMULA - (H 9)
CHEMICAL-FORMULA - (P 1)
CHEMICAL-FORMULA - (O 10)
CHEMICAL-FORMULA - (C 10)
CREDITS - AUKFG-1
DBLINKS - (CHEBI "57701" NIL |taltman| 3498180761 NIL NIL)
DBLINKS - (PUBCHEM "14506801" NIL |taltman| 3466375285 NIL NIL)
DBLINKS - (LIGAND-CPD "C01269" NIL |kr| 3346617701 NIL NIL)
INCHI - InChI=1S/C10H13O10P/c1-4(9(12)13)19-6-2-5(10(14)15)3-7(8(6)11)20-21(16,17)18/h3,6-8,11H,1-2H2,(H,12,13)(H,14,15)(H2,16,17,18)/p-4/t6-,7-,8+/m1/s1
MOLECULAR-WEIGHT - 320.149    
MONOISOTOPIC-MW - 324.02463314830004    
SMILES - C(=O)([O-])C1(=CC(OP(=O)([O-])[O-])C(O)C(OC(=C)C(=O)[O-])C1)
SYNONYMS - EPSP
SYNONYMS - 3-enolpyruvyl-shikimate-5-phosphate
SYNONYMS - 3-enolpyruvyl-shikimate-5-P
SYNONYMS - 5-O-(1-carboxyvinyl)-3-phosphoshikimate
//
UNIQUE-ID - 3-DEHYDRO-SHIKIMATE
TYPES - Compounds
COMMON-NAME - 3-dehydroshikimate
ATOM-CHARGES - (10 -1)
CHEMICAL-FORMULA - (H 7)
CHEMICAL-FORMULA - (O 5)
CHEMICAL-FORMULA - (C 7)
COMMENT-INTERNAL - kr98-07-30: inverted the 5 hydroxyl to point to the other side, so that it is now the same as Ligand cpd C02637 and the Boehringer chart. the 5- synonyms were also added, because some ENZYME db rxns refer to them. however, it appears that this was merely old nomenclature (and not a separate cpd), and 3- is used throughout nowadays.
CREDITS - AUKFG-1
CREDITS - SRI
CREDITS - |caspi|
DBLINKS - (CHEBI "16630" NIL |taltman| 3498180761 NIL NIL)
DBLINKS - (PUBCHEM "5460360" NIL |taltman| 3466375285 NIL NIL)
DBLINKS - (LIGAND-CPD "C02637" NIL |kr| 3346617701 NIL NIL)
INCHI - InChI=1S/C7H8O5/c8-4-1-3(7(11)12)2-5(9)6(4)10/h1,5-6,9-10H,2H2,(H,11,12)/p-1/t5-,6-/m1/s1
MOLECULAR-WEIGHT - 171.129    
MONOISOTOPIC-MW - 172.0371733673    
SMILES - C([O-])(=O)C1(=CC(=O)C(O)C(O)C1)
SYNONYMS - 3-dehydroshikimic acid
SYNONYMS - 5-dehydroshikimic acid
SYNONYMS - 5-dehydroshikimate
//
UNIQUE-ID - CPD-13754
TYPES - Compounds
COMMON-NAME - 3-[(3a<i>S</i>,4<i>S</i>,7a<i>S</i>)-7a-methyl-1,5-dioxo-octahydro-1<i>H</i>-inden-4-yl]propanoyl-CoA
ATOM-CHARGES - (37 -1)
ATOM-CHARGES - (28 -1)
ATOM-CHARGES - (22 -1)
ATOM-CHARGES - (20 -1)
CHEMICAL-FORMULA - (P 3)
CHEMICAL-FORMULA - (N 7)
CHEMICAL-FORMULA - (H 48)
CHEMICAL-FORMULA - (S 1)
CHEMICAL-FORMULA - (O 19)
CHEMICAL-FORMULA - (C 34)
CREDITS - AUKFG-1
CREDITS - SRI
CREDITS - |caspi|
INCHI - InChI=1S/C34H52N7O19P3S/c1-33(2,28(47)31(48)37-11-9-23(44)36-12-13-64-24(45)7-4-18-19-5-6-22(43)34(19,3)10-8-20(18)42)15-57-63(54,55)60-62(52,53)56-14-21-27(59-61(49,50)51)26(46)32(58-21)41-17-40-25-29(35)38-16-39-30(25)41/h16-19,21,26-28,32,46-47H,4-15H2,1-3H3,(H,36,44)(H,37,48)(H,52,53)(H,54,55)(H2,35,38,39)(H2,49,50,51)/p-4/t18-,19-,21+,26+,27+,28+,32+,34-/m0/s1
MOLECULAR-WEIGHT - 983.77    
MONOISOTOPIC-MW - 987.2251527455    
SMILES - CC45(CCC(=O)C(CCC(=O)SCCNC(=O)CCNC(=O)C(O)C(C)(C)COP(=O)(OP(=O)(OCC1(C(OP([O-])(=O)[O-])C(O)C(O1)N3(C2(C(=C(N)N=CN=2)N=C3))))[O-])[O-])[CH](CCC(=O)4)5)
SYNONYMS - HIP-CoA
//
UNIQUE-ID - CPD-13711
TYPES - Compounds
COMMON-NAME - 3-[(3a<i>S</i>,4<i>S</i>,7a<i>S</i>)-7a-methyl-1,5-dioxo-octahydro-1<i>H</i>-inden-4-yl]propanoate
ATOM-CHARGES - (11 -1)
CHEMICAL-FORMULA - (H 17)
CHEMICAL-FORMULA - (O 4)
CHEMICAL-FORMULA - (C 13)
CREDITS - AUKFG-1
CREDITS - SRI
CREDITS - |caspi|
INCHI - InChI=1S/C13H18O4/c1-13-7-6-10(14)8(2-5-12(16)17)9(13)3-4-11(13)15/h8-9H,2-7H2,1H3,(H,16,17)/p-1/t8-,9-,13-/m0/s1
MOLECULAR-WEIGHT - 237.275    
MONOISOTOPIC-MW - 238.1205090662    
SMILES - CC12(CCC(=O)C(CCC(=O)[O-])[CH](CCC(=O)1)2)
SYNONYMS - 9,17-dioxo-1,2,3,4,10,19-hexanorandrostan-5-oic acid
SYNONYMS - 9,17-dioxo-1,2,3,4,10,19-hexanorandrostan-5-oate
SYNONYMS - HIP
//
UNIQUE-ID - 2-KETOGLUTARATE
TYPES - Compounds
COMMON-NAME - 2-oxoglutarate
ATOM-CHARGES - (7 -1)
ATOM-CHARGES - (2 -1)
CHEMICAL-FORMULA - (H 4)
CHEMICAL-FORMULA - (O 5)
CHEMICAL-FORMULA - (C 5)
CREDITS - AUKFG-1
DBLINKS - (CHEBI "16810" NIL |taltman| 3498850556 NIL NIL)
DBLINKS - (PUBCHEM "164533" NIL |taltman| 3451921010 NIL NIL)
DBLINKS - (KNAPSACK "C00000769" NIL |achi1| 3445698159 NIL NIL)
DBLINKS - (LIGAND-CPD "C00026" NIL |kr| 3346617701 NIL NIL)
DBLINKS - (CAS "328-50-7")
INCHI - InChI=1S/C5H6O5/c6-3(5(9)10)1-2-4(7)8/h1-2H2,(H,7,8)(H,9,10)/p-2
MOLECULAR-WEIGHT - 144.084    
MONOISOTOPIC-MW - 146.0215233031    
SMILES - C(CC(=O)C([O-])=O)C([O-])=O
SYNONYMS - 2-oxoglutarate
SYNONYMS - ketoglutarate
SYNONYMS - &alpha;-ketoglutarate
SYNONYMS - 2-oxoglutaric acid
SYNONYMS - &alpha;-ketoglutaric acid
SYNONYMS - &alpha;-oxoglutarate
SYNONYMS - 2-ketoglutaric acid
SYNONYMS - 2-ketoglutarate
SYNONYMS - 2-oxopentanedionic acid
SYNONYMS - 2-oxopentanedionate
//
UNIQUE-ID - 5-P-BETA-D-RIBOSYL-AMINE
TYPES - Compounds
COMMON-NAME - 5-phospho-&beta;-D-ribosyl-amine
ATOM-CHARGES - (10 -1)
ATOM-CHARGES - (4 1)
ATOM-CHARGES - (2 -1)
CHEMICAL-FORMULA - (H 11)
CHEMICAL-FORMULA - (P 1)
CHEMICAL-FORMULA - (N 1)
CHEMICAL-FORMULA - (O 7)
CHEMICAL-FORMULA - (C 5)
CREDITS - AUKFG-1
DBLINKS - (PUBCHEM "25245171" NIL |taltman| 3466375284 NIL NIL)
DBLINKS - (LIGAND-CPD "C03090" NIL |kr| 3346617700 NIL NIL)
INCHI - InChI=1S/C5H12NO7P/c6-5-4(8)3(7)2(13-5)1-12-14(9,10)11/h2-5,7-8H,1,6H2,(H2,9,10,11)/p-1
MOLECULAR-WEIGHT - 228.118    
MONOISOTOPIC-MW - 229.03513825509998    
SMILES - C(C1(OC([N+])C(O)C(O)1))OP([O-])([O-])=O
SYNONYMS - 5-P-&beta;-D-ribosyl-amine
SYNONYMS - PRA
SYNONYMS - 5-phosphoribosylamine
//
UNIQUE-ID - 5-PHOSPHORIBOSYL-5-AMINOIMIDAZOLE
TYPES - Compounds
COMMON-NAME - 5-amino-1-(5-phospho-D-ribosyl)imidazole
ATOM-CHARGES - (19 -1)
ATOM-CHARGES - (17 -1)
ATOM-CHARGES - (2 1)
CHEMICAL-FORMULA - (H 13)
CHEMICAL-FORMULA - (P 1)
CHEMICAL-FORMULA - (O 7)
CHEMICAL-FORMULA - (N 3)
CHEMICAL-FORMULA - (C 8)
CREDITS - AUKFG-1
DBLINKS - (PUBCHEM "44229244" NIL |taltman| 3466375284 NIL NIL)
DBLINKS - (CAS "25635-88-5" NIL |kr| 3346617701 NIL NIL)
DBLINKS - (LIGAND-CPD "C03373" NIL |kr| 3346617701 NIL NIL)
INCHI - InChI=1S/C8H14N3O7P/c9-5-1-10-3-11(5)8-7(13)6(12)4(18-8)2-17-19(14,15)16/h1,3-4,6-8,12-13H,2,9H2,(H2,14,15,16)/p-1/t4-,6-,7-,8-/m1/s1
MOLECULAR-WEIGHT - 294.18    
MONOISOTOPIC-MW - 295.0569363297    
SMILES - C2(=[N+]C=C(N)N(C1(OC(COP([O-])(=O)[O-])C(O)C(O)1))2)
SYNONYMS - 5-aminoimidazole ribonucleotide
SYNONYMS - 5-amino-1-(5-phospho-D-ribosyl)imidazole
SYNONYMS - 5-aminoimidazole ribotide
SYNONYMS - AIR
SYNONYMS - 1-(5'-phosphoribosyl)-5-aminoimidazole
SYNONYMS - 5'-phosphoribosyl-5-aminoimidazole
SYNONYMS - phosphoribosylaminoimidazole
//
UNIQUE-ID - P-RIBOSYL-4-SUCCCARB-AMINOIMIDAZOLE
TYPES - Compounds
COMMON-NAME - 5'-phosphoribosyl-4-(N-succinocarboxamide)-5-aminoimidazole
ATOM-CHARGES - (30 -1)
ATOM-CHARGES - (26 -1)
ATOM-CHARGES - (9 -1)
ATOM-CHARGES - (7 -1)
CHEMICAL-FORMULA - (H 15)
CHEMICAL-FORMULA - (N 4)
CHEMICAL-FORMULA - (P 1)
CHEMICAL-FORMULA - (C 13)
CHEMICAL-FORMULA - (O 12)
CREDITS - AUKFG-1
DBLINKS - (CHEBI "58443" NIL |ong| 3523630742 NIL NIL)
DBLINKS - (PUBCHEM "45266647" NIL |ong| 3523387880 NIL NIL)
DBLINKS - (LIGAND-CPD "C04823" NIL |kr| 3346617700 NIL NIL)
INCHI - InChI=1S/C13H19N4O12P/c14-10-7(11(22)16-4(13(23)24)1-6(18)19)15-3-17(10)12-9(21)8(20)5(29-12)2-28-30(25,26)27/h3-5,8-9,12,20-21H,1-2,14H2,(H,16,22)(H,18,19)(H,23,24)(H2,25,26,27)/p-4/t4?,5-,8-,9-,12-/m1/s1
MOLECULAR-WEIGHT - 450.255    
MONOISOTOPIC-MW - 454.07370860590004    
SMILES - C(OP([O-])([O-])=O)C2(C(O)C(O)C(N1(C(N)=C(C(=O)NC(C([O-])=O)CC([O-])=O)N=C1))O2)
SYNONYMS - (<i>S</i>)-2-[5-amino-1-(5-phospho-D-ribosyl)imidazole-4-carboxamido]succinate
SYNONYMS - 1-(5-phosphoribosyl)-4-(N-succino-carboxamide)-5-aminoimidazole
SYNONYMS - 5'-P-ribosyl-4-(N-succinocarboxamide)-5-aminoimidazole
SYNONYMS - 5'-p-Ribosyl-4-(N-succinocarboxamide)-5-amino imidazole
SYNONYMS - 1-(5'-phosphoribosyl)-4-(N-succino-carboxamide)-5-aminoimidazole
SYNONYMS - SAICAR
//
UNIQUE-ID - PHOSPHORIBOSYL-CARBOXY-AMINOIMIDAZOLE
TYPES - Compounds
COMMON-NAME - 5-amino-1-(5-phospho-D-ribosyl)imidazole-4-carboxylate
ATOM-CHARGES - (22 -1)
ATOM-CHARGES - (12 -1)
ATOM-CHARGES - (11 -1)
CHEMICAL-FORMULA - (H 11)
CHEMICAL-FORMULA - (P 1)
CHEMICAL-FORMULA - (N 3)
CHEMICAL-FORMULA - (C 9)
CHEMICAL-FORMULA - (O 9)
CREDITS - AUKFG-1
CREDITS - SRI
CREDITS - |caspi|
DBLINKS - (CHEBI "58564" NIL |taltman| 3498180761 NIL NIL)
DBLINKS - (PUBCHEM "24916886" NIL |taltman| 3466375284 NIL NIL)
DBLINKS - (LIGAND-CPD "C04751" NIL |kr| 3346617700 NIL NIL)
INCHI - InChI=1S/C9H14N3O9P/c10-7-4(9(15)16)11-2-12(7)8-6(14)5(13)3(21-8)1-20-22(17,18)19/h2-3,5-6,8,13-14H,1,10H2,(H,15,16)(H2,17,18,19)/p-3/t3-,5-,6-,8-/m1/s1
MOLECULAR-WEIGHT - 336.174    
MONOISOTOPIC-MW - 339.0467655739    
SMILES - C(OP([O-])([O-])=O)C2(C(O)C(O)C(N1(C=NC(C([O-])=O)=C(N)1))O2)
SYNONYMS - 1-(5-phosphoribosyl)-4-carboxy-5-aminoimidazole
SYNONYMS - 5'-P-ribosyl-4-carboxy-5-aminoimidazole
SYNONYMS - 5'-phosphoribosyl-4-carboxy-5-aminoimidazole
SYNONYMS - 5-phosphoribosyl-4-carboxy-5-aminoimidazole
SYNONYMS - 1-(5'-phosphoribosyl)-5-amino-4-imidazole carboxylate
SYNONYMS - 1-(5'-phosphoribosyl)-4-carboxy-5-aminoimidazole
SYNONYMS - CAIR
SYNONYMS - 4-carboxyaminoimidazole ribonucleotide
SYNONYMS - phosphoribosyl-carboxy-aminoimidazole
//
UNIQUE-ID - CPD0-181
TYPES - Compounds
COMMON-NAME - <i>N<sup>5</sup></i>-carboxyaminoimidazole ribonucleotide
ATOM-CHARGES - (22 -1)
ATOM-CHARGES - (5 -1)
ATOM-CHARGES - (4 -1)
CHEMICAL-FORMULA - (H 11)
CHEMICAL-FORMULA - (P 1)
CHEMICAL-FORMULA - (N 3)
CHEMICAL-FORMULA - (C 9)
CHEMICAL-FORMULA - (O 9)
COMMENT - Unstable |CITS: [8117684]|.
CREDITS - AUKFG-1
DBLINKS - (PUBCHEM "25244287" NIL |taltman| 3466375285 NIL NIL)
INCHI - InChI=1S/C9H14N3O9P/c13-6-4(2-20-22(17,18)19)21-8(7(6)14)12-3-10-1-5(12)11-9(15)16/h1,3-4,6-8,11,13-14H,2H2,(H,15,16)(H2,17,18,19)/p-3
MOLECULAR-WEIGHT - 336.174    
MONOISOTOPIC-MW - 339.0467655739    
SMILES - C2(N(C1(C(C(C(O1)COP([O-])([O-])=O)O)O))C(=CN=2)NC([O-])=O)
SYNONYMS - 5-phosphoribosyl-5-carboxyaminoimidazole
SYNONYMS - <i>N<sup>5</sup></i>-CAIR
//
UNIQUE-ID - CPD-9005
TYPES - Compounds
COMMON-NAME - 5-carboxyamino-1-(5-phospho-D-ribosyl)imidazole
ATOM-CHARGES - (21 -1)
ATOM-CHARGES - (18 -1)
ATOM-CHARGES - (17 -1)
CHEMICAL-FORMULA - (H 11)
CHEMICAL-FORMULA - (P 1)
CHEMICAL-FORMULA - (O 9)
CHEMICAL-FORMULA - (C 9)
CHEMICAL-FORMULA - (N 3)
CREDITS - AUKFG-1
DBLINKS - (CHEBI "58730" NIL |taltman| 3498180761 NIL NIL)
DBLINKS - (PUBCHEM "25202011" NIL |taltman| 3466375284 NIL NIL)
DBLINKS - (LIGAND-CPD "C15667" NIL |qwan| 3383321599 NIL NIL)
INCHI - InChI=1S/C9H14N3O9P/c13-6-4(2-20-22(17,18)19)21-8(7(6)14)12-3-10-1-5(12)11-9(15)16/h1,3-4,6-8,11,13-14H,2H2,(H,15,16)(H2,17,18,19)/p-3/t4-,6-,7-,8-/m1/s1
MOLECULAR-WEIGHT - 336.174    
MONOISOTOPIC-MW - 339.0467655739    
SMILES - C2(N1(C(=CN=C1)NC([O-])=O))(OC(COP([O-])([O-])=O)C(C2O)O)
//
UNIQUE-ID - 2-METHYLMALEATE
TYPES - Compounds
COMMON-NAME - citraconate
ATOM-CHARGES - (8 -1)
ATOM-CHARGES - (6 -1)
CHEMICAL-FORMULA - (H 4)
CHEMICAL-FORMULA - (O 4)
CHEMICAL-FORMULA - (C 5)
CREDITS - AUKFG-1
DBLINKS - (CHEBI "30719" NIL |kothari| 3472310865 NIL NIL)
DBLINKS - (LIGAND-CPD "C02226" NIL |kaipa| 3311532626 NIL NIL)
DBLINKS - (CAS "498-23-7")
INCHI - InChI=1S/C5H6O4/c1-3(5(8)9)2-4(6)7/h2H,1H3,(H,6,7)(H,8,9)/p-2/b3-2-
MOLECULAR-WEIGHT - 128.084    
MONOISOTOPIC-MW - 130.026608681    
SMILES - CC(=CC(=O)[O-])C(=O)[O-]
SYNONYMS - 2-methylmaleate
SYNONYMS - citraconic acid
SYNONYMS - methylmaleic acid
//
UNIQUE-ID - CPD-31
TYPES - Compounds
COMMON-NAME - (R)-citramalate
ATOM-CHARGES - (5 -1)
ATOM-CHARGES - (4 -1)
CHEMICAL-FORMULA - (H 6)
CHEMICAL-FORMULA - (O 5)
CHEMICAL-FORMULA - (C 5)
CREDITS - AUKFG-1
DBLINKS - (LIGAND-CPD "C02612" NIL |kothari| 3535724618 NIL NIL)
DBLINKS - (CHEBI "30934" NIL |kothari| 3535724618 NIL NIL)
DBLINKS - (PUBCHEM "5460279" NIL |taltman| 3466375284 NIL NIL)
DBLINKS - (CAS "6236-10-8")
INCHI - InChI=1S/C5H8O5/c1-5(10,4(8)9)2-3(6)7/h10H,2H2,1H3,(H,6,7)(H,8,9)/p-2/t5-/m0/s1
MOLECULAR-WEIGHT - 146.099    
MONOISOTOPIC-MW - 148.0371733673    
SMILES - CC(O)(CC(=O)[O-])C(=O)[O-]
SYNONYMS - (R)-2-methylmalic acid
SYNONYMS - (3R)-citramalate
SYNONYMS - (3R)-citramalic acid
SYNONYMS - (3R)-&alpha;-hydroxypyrotartaric acid
SYNONYMS - D-citramalate
SYNONYMS - D-citramalic acid
SYNONYMS - D-&alpha;-hydroxypyrotartaric acid
SYNONYMS - (R)-2-methylmalate
SYNONYMS - (R)-(-)-citramalic acid
//
UNIQUE-ID - CPD-9451
TYPES - Compounds
COMMON-NAME - 2-isopropylmaleate
ATOM-CHARGES - (11 -1)
ATOM-CHARGES - (10 -1)
CHEMICAL-FORMULA - (H 8)
CHEMICAL-FORMULA - (O 4)
CHEMICAL-FORMULA - (C 7)
CREDITS - AUKFG-1
DBLINKS - (CHEBI "58085" NIL |ong| 3523630741 NIL NIL)
DBLINKS - (PUBCHEM "21954611" NIL |taltman| 3466375284 NIL NIL)
DBLINKS - (LIGAND-CPD "C02631" NIL |kr| 3410284649 NIL NIL)
INCHI - InChI=1S/C7H10O4/c1-4(2)5(7(10)11)3-6(8)9/h3-4H,1-2H3,(H,8,9)(H,10,11)/p-2/b5-3-
MOLECULAR-WEIGHT - 156.138    
MONOISOTOPIC-MW - 158.0579088094    
SMILES - CC(C(C(=O)[O-])=CC(=O)[O-])C
SYNONYMS - &beta;-isopropylmaleate
SYNONYMS - 2-isopropylmaleic acid
//
UNIQUE-ID - 3-CARBOXY-3-HYDROXY-ISOCAPROATE
TYPES - Compounds
COMMON-NAME - (2<i>S</i>)-2-isopropylmalate
ATOM-CHARGES - (7 -1)
ATOM-CHARGES - (2 -1)
CHEMICAL-FORMULA - (H 10)
CHEMICAL-FORMULA - (C 7)
CHEMICAL-FORMULA - (O 5)
CREDITS - AUKFG-1
DBLINKS - (PUBCHEM "6419726" NIL |taltman| 3466375285 NIL NIL)
DBLINKS - (CHEBI "35129" NIL |taltman| 3452363336 NIL NIL)
DBLINKS - (LIGAND-CPD "C02504" NIL |kr| 3346617700 NIL NIL)
INCHI - InChI=1S/C7H12O5/c1-4(2)7(12,6(10)11)3-5(8)9/h4,12H,3H2,1-2H3,(H,8,9)(H,10,11)/p-2
MOLECULAR-WEIGHT - 174.153    
MONOISOTOPIC-MW - 176.0684734957    
SMILES - CC(C(O)(CC(=O)[O-])C([O-])=O)C
SYNONYMS - 3-hydroxy-4-methyl-3-carboxypentanoate
SYNONYMS - 3-carboxy-3-hydroxy-4-methylpentanoate
SYNONYMS - 3-carboxy-3-hydroxy-isocaproate
SYNONYMS - &alpha;-isopropylmalate
//
UNIQUE-ID - 2-D-THREO-HYDROXY-3-CARBOXY-ISOCAPROATE
TYPES - Compounds
COMMON-NAME - (2<i>R</i>,3<i>S</i>)-3-isopropylmalate
ATOM-CHARGES - (9 -1)
ATOM-CHARGES - (1 -1)
CHEMICAL-FORMULA - (H 10)
CHEMICAL-FORMULA - (C 7)
CHEMICAL-FORMULA - (O 5)
CREDITS - AUKFG-1
CREDITS - SRI
CREDITS - |caspi|
DBLINKS - (PUBCHEM "6857402" NIL |taltman| 3466375285 NIL NIL)
DBLINKS - (CHEBI "35121" NIL |caspi| 3459702724 NIL NIL)
DBLINKS - (LIGAND-CPD "C04411" NIL |kr| 3346617701 NIL NIL)
INCHI - InChI=1S/C7H12O5/c1-3(2)4(6(9)10)5(8)7(11)12/h3-5,8H,1-2H3,(H,9,10)(H,11,12)/p-2/t4-,5+/m0/s1
MOLECULAR-WEIGHT - 174.153    
MONOISOTOPIC-MW - 176.0684734957    
SMILES - CC(C)C(C([O-])=O)C(C([O-])=O)O
SYNONYMS - 2-D-threo-hydroxy-3-carboxy-isocaproate
SYNONYMS - 3-carboxy-2-hydroxy-4-methylpentanoate
SYNONYMS - &beta;-isopropylmalate
SYNONYMS - 3-isopropylmalate
//
UNIQUE-ID - ACETYL-P
TYPES - Compounds
COMMON-NAME - acetylphosphate
ATOM-CHARGES - (6 -1)
ATOM-CHARGES - (3 -1)
CHEMICAL-FORMULA - (H 3)
CHEMICAL-FORMULA - (O 5)
CHEMICAL-FORMULA - (P 1)
CHEMICAL-FORMULA - (C 2)
CREDITS - AUKFG-1
DBLINKS - (PUBCHEM "4183249" NIL |taltman| 3466375284 NIL NIL)
DBLINKS - (CHEBI "22191" NIL |taltman| 3452363264 NIL NIL)
DBLINKS - (CAS "19926-71-7" NIL |kr| 3346617699 NIL NIL)
DBLINKS - (LIGAND-CPD "C00227" NIL |kr| 3346617699 NIL NIL)
INCHI - InChI=1S/C2H5O5P/c1-2(3)7-8(4,5)6/h1H3,(H2,4,5,6)/p-2
MOLECULAR-WEIGHT - 138.016    
MONOISOTOPIC-MW - 139.987459781    
SMILES - CC(OP([O-])(=O)[O-])=O
SYNONYMS - acetyl-P
//
UNIQUE-ID - PROPIONYL-P
TYPES - Compounds
COMMON-NAME - propionyl-P
ATOM-CHARGES - (8 -1)
ATOM-CHARGES - (7 -1)
CHEMICAL-FORMULA - (H 5)
CHEMICAL-FORMULA - (P 1)
CHEMICAL-FORMULA - (O 5)
CHEMICAL-FORMULA - (C 3)
CREDITS - AUKFG-1
DBLINKS - (CHEBI "58933" NIL |taltman| 3498850556 NIL NIL)
DBLINKS - (PUBCHEM "22003434" NIL |taltman| 3466375285 NIL NIL)
DBLINKS - (LIGAND-CPD "C02876" NIL |kr| 3346617700 NIL NIL)
INCHI - InChI=1S/C3H7O5P/c1-2-3(4)8-9(5,6)7/h2H2,1H3,(H2,5,6,7)/p-2
MOLECULAR-WEIGHT - 152.043    
MONOISOTOPIC-MW - 154.00310984520002    
SMILES - CCC(OP([O-])([O-])=O)=O
SYNONYMS - propionyl-phosphate
SYNONYMS - propanoyl-P
SYNONYMS - Propanoyl phosphate
//
UNIQUE-ID - PROPIONATE
TYPES - Compounds
COMMON-NAME - propionate
ATOM-CHARGES - (4 -1)
CHEMICAL-FORMULA - (H 5)
CHEMICAL-FORMULA - (O 2)
CHEMICAL-FORMULA - (C 3)
CREDITS - AUKFG-1
DBLINKS - (PUBCHEM "104745" NIL |taltman| 3466375285 NIL NIL)
DBLINKS - (CHEBI "17272" NIL |taltman| 3452363546 NIL NIL)
DBLINKS - (LIGAND-CPD "C00163" NIL |hopkinso| 3311948452 NIL NIL)
DBLINKS - (CAS "79-09-4" NIL |hopkinso| 3311948452 NIL NIL)
INCHI - InChI=1S/C3H6O2/c1-2-3(4)5/h2H2,1H3,(H,4,5)/p-1
MOLECULAR-WEIGHT - 73.071    
MONOISOTOPIC-MW - 74.0367794368    
SMILES - CCC(=O)[O-]
SYNONYMS - propionic acid
SYNONYMS - ethylformic acid
SYNONYMS - methylacetic acid
SYNONYMS - propanoate
//
UNIQUE-ID - HISTIDINOL
TYPES - Compounds
COMMON-NAME - histidinol
ATOM-CHARGES - (7 1)
CHEMICAL-FORMULA - (H 12)
CHEMICAL-FORMULA - (O 1)
CHEMICAL-FORMULA - (N 3)
CHEMICAL-FORMULA - (C 6)
CREDITS - AUKFG-1
DBLINKS - (KNAPSACK "C00007479" NIL |achi1| 3445698169 NIL NIL)
DBLINKS - (PUBCHEM "25244116" NIL |taltman| 3466375285 NIL NIL)
DBLINKS - (LIGAND-CPD "C00860" NIL |kr| 3346617700 NIL NIL)
DBLINKS - (CAS "501-28-0")
INCHI - InChI=1S/C6H11N3O/c7-5(3-10)1-6-2-8-4-9-6/h2,4-5,10H,1,3,7H2,(H,8,9)/p+1
MOLECULAR-WEIGHT - 142.18    
MONOISOTOPIC-MW - 141.09021199080001    
SMILES - C1(=NC(=CN1)CC(CO)[N+])
SYNONYMS - histidinol
SYNONYMS - histidol
SYNONYMS - L-histidinol
//
UNIQUE-ID - L-HISTIDINOL-P
TYPES - Compounds
COMMON-NAME - L-histidinol-phosphate
ATOM-CHARGES - (12 -1)
ATOM-CHARGES - (11 -1)
ATOM-CHARGES - (7 1)
CHEMICAL-FORMULA - (H 11)
CHEMICAL-FORMULA - (O 4)
CHEMICAL-FORMULA - (P 1)
CHEMICAL-FORMULA - (N 3)
CHEMICAL-FORMULA - (C 6)
CREDITS - AUKFG-1
DBLINKS - (KNAPSACK "C00007480" NIL |achi1| 3445698171 NIL NIL)
DBLINKS - (PUBCHEM "25245017" NIL |taltman| 3466375285 NIL NIL)
DBLINKS - (LIGAND-CPD "C01100" NIL |kr| 3346617698 NIL NIL)
DBLINKS - (CAS "25679-93-0")
INCHI - InChI=1S/C6H12N3O4P/c7-5(3-13-14(10,11)12)1-6-2-8-4-9-6/h2,4-5H,1,3,7H2,(H,8,9)(H2,10,11,12)/p-1
MOLECULAR-WEIGHT - 220.144    
MONOISOTOPIC-MW - 221.0565423992    
SMILES - C1(NC=C(CC([N+])COP(=O)([O-])[O-])N=1)
SYNONYMS - L-histidinol-phosphate
SYNONYMS - histidinol-P
SYNONYMS - L-histidinol-p
SYNONYMS - histidinol-phosphate
//
UNIQUE-ID - CIT
TYPES - Compounds
COMMON-NAME - citrate
ATOM-CHARGES - (12 -1)
ATOM-CHARGES - (7 -1)
ATOM-CHARGES - (6 -1)
CHEMICAL-FORMULA - (H 5)
CHEMICAL-FORMULA - (O 7)
CHEMICAL-FORMULA - (C 6)
CREDITS - AUKFG-1
DBLINKS - (PUBCHEM "31348" NIL |taltman| 3497976212 NIL NIL)
DBLINKS - (KNAPSACK "C00007619" NIL |achi1| 3445698160 NIL NIL)
DBLINKS - (CHEBI "16947" NIL |taltman| 3452363554 NIL NIL)
DBLINKS - (LIGAND-CPD "C00158" NIL |kr| 3346617699 NIL NIL)
DBLINKS - (CAS "77-92-9")
INCHI - InChI=1S/C6H8O7/c7-3(8)1-6(13,5(11)12)2-4(9)10/h13H,1-2H2,(H,7,8)(H,9,10)(H,11,12)/p-3
MOLECULAR-WEIGHT - 189.101    
MONOISOTOPIC-MW - 192.0270026115    
PKA1 - 3.13    
PKA2 - 4.76    
PKA3 - 6.39    
SMILES - C(=O)([O-])CC(C(=O)[O-])(O)CC(=O)[O-]
SYNONYMS - citr
SYNONYMS - cit
SYNONYMS - citric acid
SYNONYMS - 2-hydroxy-1,2,3-propanetricarboxylic acid
//
UNIQUE-ID - CPD-667
TYPES - Compounds
COMMON-NAME - <i>O</i>-acetyl-L-homoserine
ATOM-CHARGES - (8 -1)
ATOM-CHARGES - (7 1)
CHEMICAL-FORMULA - (H 11)
CHEMICAL-FORMULA - (N 1)
CHEMICAL-FORMULA - (O 4)
CHEMICAL-FORMULA - (C 6)
COMMENT - Naturally occurring O-acetyl-L-homoserine was first found in the legume plant |FRAME: TAX-3888| in 1958 |CITS: [13600320]|.
CREDITS - AUKFG-1
DBLINKS - (CHEBI "57716" NIL |taltman| 3498180761 NIL NIL)
DBLINKS - (PUBCHEM "25244888" NIL |taltman| 3466375285 NIL NIL)
DBLINKS - (LIGAND-CPD "C01077" NIL |kr| 3410284650 NIL NIL)
INCHI - InChI=1S/C6H11NO4/c1-4(8)11-3-2-5(7)6(9)10/h5H,2-3,7H2,1H3,(H,9,10)/t5-/m0/s1
MOLECULAR-WEIGHT - 161.157    
MONOISOTOPIC-MW - 161.0688078467    
SMILES - C(OCCC(C([O-])=O)[N+])(C)=O
SYNONYMS - acetylhomoserine
SYNONYMS - <I>O</I>-acetylhomoserine
//
UNIQUE-ID - CPD0-1081
TYPES - Compounds
COMMON-NAME - <i>N</i>-acetyl-&beta;-D-glucosamine(anhydrous)-<i>N</i>-acetylmuramate
CHEMICAL-FORMULA - (H 30)
CHEMICAL-FORMULA - (N 2)
CHEMICAL-FORMULA - (O 12)
CHEMICAL-FORMULA - (C 19)
CREDITS - AUKFG-1
DBLINKS - (PUBCHEM "45479497" NIL |taltman| 3497976212 NIL NIL)
INCHI - InChI=1S/C19H30N2O12/c1-6(17(27)28)30-16-12(21-8(3)24)18-29-5-10(32-18)15(16)33-19-11(20-7(2)23)14(26)13(25)9(4-22)31-19/h6,9-16,18-19,22,25-26H,4-5H2,1-3H3,(H,20,23)(H,21,24)(H,27,28)/t6?,9-,10?,11-,12?,13-,14-,15?,16?,18?,19+/m1/s1
MOLECULAR-WEIGHT - 478.452    
MONOISOTOPIC-MW - 478.1798744386    
SMILES - CC(=O)NC3(C(OC2(C(OC(C(=O)O)C)C(NC(=O)C)C1(OCC(O1)2)))OC(CO)C(O)C(O)3)
SYNONYMS - glcNAc-1,6-anhMurNAc
SYNONYMS - <i>N</i>-acetyl-&beta;-D-glucosamine(anhydrous)-<i>N</i>-acetylmuramic acid
//
UNIQUE-ID - CPD-763
TYPES - Compounds
COMMON-NAME - arsenite
ATOM-CHARGES - (2 -1)
CHEMICAL-FORMULA - (H 2)
CHEMICAL-FORMULA - (AS 1)
CHEMICAL-FORMULA - (O 3)
CREDITS - AUKFG-1
CREDITS - SRI
CREDITS - |caspi|
DBLINKS - (PUBCHEM "6857431" NIL |ong| 3523387880 NIL NIL)
DBLINKS - (CHEBI "29242" NIL |caspi| 3503947247 NIL NIL)
DBLINKS - (LIGAND-CPD "C06697" NIL |kr| 3346617699 NIL NIL)
INCHI - InChI=1S/AsH2O3/c2-1(3)4/h2-3H/q-1
MOLECULAR-WEIGHT - 124.936    
MONOISOTOPIC-MW - 125.92981536260001    
SMILES - O[As](O)[O-]
SYNONYMS - As(OH)<sub>3</sub>
SYNONYMS - arsenic trioxide
SYNONYMS - arsenic oxide
SYNONYMS - arsenic (III) oxide
SYNONYMS - arsenous trioxide
SYNONYMS - arsenic sesquioxide
SYNONYMS - arsenous oxide
SYNONYMS - white arsenic
SYNONYMS - diarsenic trioxide
SYNONYMS - crude arsenic
SYNONYMS - arsenious oxide
SYNONYMS - arsenic (III) trioxide
SYNONYMS - arsenous anhydride
SYNONYMS - arsenolite
SYNONYMS - arsenous acid anhydride
SYNONYMS - arsenous oxide anhydride
SYNONYMS - arsodent
SYNONYMS - claudelite
SYNONYMS - clauditite
SYNONYMS - arsenicum album
SYNONYMS - diarsonic trioxide
SYNONYMS - diarsenic oxide
//
UNIQUE-ID - L-ARGININO-SUCCINATE
TYPES - Compounds
COMMON-NAME - L-arginino-succinate
ATOM-CHARGES - (19 -1)
ATOM-CHARGES - (17 -1)
ATOM-CHARGES - (10 1)
ATOM-CHARGES - (9 -1)
ATOM-CHARGES - (1 1)
CHEMICAL-FORMULA - (H 17)
CHEMICAL-FORMULA - (C 10)
CHEMICAL-FORMULA - (O 6)
CHEMICAL-FORMULA - (N 4)
CREDITS - AUKFG-1
DBLINKS - (PUBCHEM "25245925" NIL |taltman| 3466375284 NIL NIL)
DBLINKS - (LIGAND-CPD "C03406" NIL |keseler| 3342279935 NIL NIL)
INCHI - InChI=1S/C10H18N4O6/c11-5(8(17)18)2-1-3-13-10(12)14-6(9(19)20)4-7(15)16/h5-6H,1-4,11H2,(H,15,16)(H,17,18)(H,19,20)(H3,12,13,14)/p-1
MOLECULAR-WEIGHT - 289.267    
MONOISOTOPIC-MW - 290.1226343312    
SMILES - C(NC(=[N+])NC(CC(=O)[O-])C(=O)[O-])CCC(C(=O)[O-])[N+]
SYNONYMS - <i>N</i>-(L-arginino)-succinate
SYNONYMS - arginino-succinate
//
UNIQUE-ID - CANAVANINE
TYPES - Compounds
COMMON-NAME - L-canavanine
ATOM-CHARGES - (5 -1)
ATOM-CHARGES - (3 1)
ATOM-CHARGES - (1 1)
CHEMICAL-FORMULA - (H 13)
CHEMICAL-FORMULA - (C 5)
CHEMICAL-FORMULA - (O 3)
CHEMICAL-FORMULA - (N 4)
CREDITS - AUKFG-1
DBLINKS - (PUBCHEM "25243900" NIL |taltman| 3466375285 NIL NIL)
DBLINKS - (LIGAND-CPD "C00308" NIL |taltman| 3459474373 NIL NIL)
DBLINKS - (CAS "543-38-4")
INCHI - InChI=1S/C5H12N4O3/c6-3(4(10)11)1-2-12-9-5(7)8/h3H,1-2,6H2,(H,10,11)(H4,7,8,9)/p+1
MOLECULAR-WEIGHT - 177.183    
MONOISOTOPIC-MW - 176.0909402723    
SMILES - C(CC([N+])C(=O)[O-])ONC(=[N+])N
SYNONYMS - canavanine
SYNONYMS - 2-amino-4-(guanidinooxy)butyrate
SYNONYMS - 2-amino-4-(guanidinooxy)butyric acid
//
UNIQUE-ID - CANAVANINOSUCCINATE
TYPES - Compounds
COMMON-NAME - canavaninosuccinate
ATOM-CHARGES - (18 -1)
ATOM-CHARGES - (14 -1)
ATOM-CHARGES - (10 -1)
ATOM-CHARGES - (5 1)
ATOM-CHARGES - (3 1)
CHEMICAL-FORMULA - (H 15)
CHEMICAL-FORMULA - (O 7)
CHEMICAL-FORMULA - (N 4)
CHEMICAL-FORMULA - (C 9)
CREDITS - AUKFG-1
DBLINKS - (PUBCHEM "25244319" NIL |taltman| 3466375284 NIL NIL)
INCHI - InChI=1S/C9H16N4O7/c10-4(7(16)17)1-2-20-13-9(11)12-5(8(18)19)3-6(14)15/h4-5H,1-3,10H2,(H,14,15)(H,16,17)(H,18,19)(H3,11,12,13)/p-1
MOLECULAR-WEIGHT - 291.24    
MONOISOTOPIC-MW - 292.10189888909997    
SMILES - C(ONC(=[N+])NC(CC(=O)[O-])C(=O)[O-])CC(C([O-])=O)[N+]
//
UNIQUE-ID - 2-3-DIHYDRODIPICOLINATE
TYPES - Compounds
COMMON-NAME - (<i>S</i>)-2,3-dihydrodipicolinate
ATOM-CHARGES - (11 -1)
ATOM-CHARGES - (7 -1)
CHEMICAL-FORMULA - (H 5)
CHEMICAL-FORMULA - (C 7)
CHEMICAL-FORMULA - (N 1)
CHEMICAL-FORMULA - (O 4)
CREDITS - AUKFG-1
DBLINKS - (CHEBI "30620" NIL |taltman| 3466400139 NIL NIL)
DBLINKS - (PUBCHEM "5460228" NIL |taltman| 3466375284 NIL NIL)
DBLINKS - (LIGAND-CPD "C03340" NIL |kr| 3346617699 NIL NIL)
INCHI - InChI=1S/C7H7NO4/c9-6(10)4-2-1-3-5(8-4)7(11)12/h1-2,5H,3H2,(H,9,10)(H,11,12)/p-2/t5-/m0/s1
MOLECULAR-WEIGHT - 167.121    
MONOISOTOPIC-MW - 169.0375077183    
SMILES - C1(C(=NC(CC=1)C(=O)[O-])C(=O)[O-])
SYNONYMS - 2,3-di-H-dipicolinate
SYNONYMS - L-2,3-dihydrodipicolinate
//
UNIQUE-ID - N-ACETYL-D-MANNOSAMINE-6P
TYPES - Compounds
COMMON-NAME - <i>N</i>-acetyl-D-mannosamine-6-phosphate
ATOM-CHARGES - (19 -1)
ATOM-CHARGES - (17 -1)
CHEMICAL-FORMULA - (H 14)
CHEMICAL-FORMULA - (P 1)
CHEMICAL-FORMULA - (N 1)
CHEMICAL-FORMULA - (C 8)
CHEMICAL-FORMULA - (O 9)
CREDITS - AUKFG-1
DBLINKS - (PUBCHEM "54758653" NIL |ong| 3535722629 NIL NIL)
DBLINKS - (CHEBI "28273" NIL |kothari| 3473445960 NIL NIL)
DBLINKS - (LIGAND-CPD "C04257" NIL |kr| 3346617700 NIL NIL)
INCHI - InChI=1S/C8H16NO9P/c1-3(10)9-5-7(12)6(11)4(18-8(5)13)2-17-19(14,15)16/h4-8,11-13H,2H2,1H3,(H,9,10)(H2,14,15,16)/p-2/t4-,5+,6-,7-,8?/m1/s1
MOLECULAR-WEIGHT - 299.174    
MONOISOTOPIC-MW - 301.0562676277    
SMILES - CC(=O)NC1(C(O)OC(COP([O-])(=O)[O-])C(O)C(O)1)
SYNONYMS - ManNAc-6-P
SYNONYMS - <i>N</i>-acetylmannosamine-6-P
SYNONYMS - <i>N</i>-acetyl-mannosamine-6-P
SYNONYMS - <i>N</i>-acetyl-D-mannosamine-6-P
SYNONYMS - <i>N</i>-acetyl-mannosamine-6-phosphate
//
UNIQUE-ID - CPD0-882
TYPES - Compounds
COMMON-NAME - 1,6-anhydro-<i>N</i>-acetyl-&beta;-muramate
ATOM-CHARGES - (19 -1)
CHEMICAL-FORMULA - (H 16)
CHEMICAL-FORMULA - (N 1)
CHEMICAL-FORMULA - (O 7)
CHEMICAL-FORMULA - (C 11)
CREDITS - AUKFG-1
CREDITS - SRI
CREDITS - |caspi|
DBLINKS - (PUBCHEM "6323212" NIL |ong| 3535722629 NIL NIL)
DBLINKS - (CHEBI "58690" NIL |caspi| 3518279688 NIL NIL)
INCHI - InChI=1S/C11H17NO7/c1-4(10(15)16)18-9-7(12-5(2)13)11-17-3-6(19-11)8(9)14/h4,6-9,11,14H,3H2,1-2H3,(H,12,13)(H,15,16)/p-1/t4-,6-,7-,8-,9-,11-/m1/s1
MOLECULAR-WEIGHT - 274.25    
MONOISOTOPIC-MW - 275.1005019056    
SMILES - CC(=O)NC2(C1(OCC(O1)C(O)C(OC(C)C([O-])=O)2))
SYNONYMS - 1,6-anhMurNAc
//
UNIQUE-ID - CPD-469
TYPES - Compounds
COMMON-NAME - <i>N</i>-acetyl-L-glutamate 5-semialdehyde
ATOM-CHARGES - (5 -1)
CHEMICAL-FORMULA - (H 10)
CHEMICAL-FORMULA - (O 4)
CHEMICAL-FORMULA - (C 7)
CHEMICAL-FORMULA - (N 1)
CREDITS - AUKFG-1
DBLINKS - (PUBCHEM "6857435" NIL |taltman| 3466375284 NIL NIL)
DBLINKS - (CHEBI "29123" NIL |taltman| 3452363279 NIL NIL)
DBLINKS - (LIGAND-CPD "C01250" NIL |kr| 3346617701 NIL NIL)
INCHI - InChI=1S/C7H11NO4/c1-5(10)8-6(7(11)12)3-2-4-9/h4,6H,2-3H2,1H3,(H,8,10)(H,11,12)/p-1/t6-/m0/s1
MOLECULAR-WEIGHT - 172.16    
MONOISOTOPIC-MW - 173.0688078467    
SMILES - C(C(NC(C)=O)CCC=O)([O-])=O
SYNONYMS - <i>N</i>-acetylglutamate &gamma;-semialdehyde
SYNONYMS - <i>N</i>-acetyl-L-glutamate-5-semialdehyde
SYNONYMS - <i>N</i>-acetyl-L-glutamate semialdehyde
SYNONYMS - <i>N</i>-acetylglutamate semialdehyde
SYNONYMS - 2-acetamido-5-oxopentanoate
//
UNIQUE-ID - N-ALPHA-ACETYLORNITHINE
TYPES - Compounds
COMMON-NAME - <i>N</i>-acetyl-L-ornithine
ATOM-CHARGES - (5 -1)
ATOM-CHARGES - (2 1)
CHEMICAL-FORMULA - (H 14)
CHEMICAL-FORMULA - (O 3)
CHEMICAL-FORMULA - (N 2)
CHEMICAL-FORMULA - (C 7)
CREDITS - AUKFG-1
DBLINKS - (CHEBI "57805" NIL |taltman| 3498180761 NIL NIL)
DBLINKS - (PUBCHEM "6992102" NIL |taltman| 3466375285 NIL NIL)
DBLINKS - (LIGAND-CPD "C00437" NIL |kr| 3346617700 NIL NIL)
INCHI - InChI=1S/C7H14N2O3/c1-5(10)9-6(7(11)12)3-2-4-8/h6H,2-4,8H2,1H3,(H,9,10)(H,11,12)/t6-/m0/s1
MOLECULAR-WEIGHT - 174.199    
MONOISOTOPIC-MW - 174.1004423261    
SMILES - CC(=O)NC(CCC[N+])C(=O)[O-]
SYNONYMS - <i>N<sup>2</sup></i>-acetyl-ornithine
SYNONYMS - <i>N</i>-&alpha;-acetylornithine
SYNONYMS - <i>N</i>-acetylornithine
SYNONYMS - acetylornithine
SYNONYMS - <i>N<sup>2</sup></i>-acetyl-L-ornithine
//
UNIQUE-ID - N-ACETYL-GLUTAMYL-P
TYPES - Compounds
COMMON-NAME - <i>N</i>-acetylglutamyl-phosphate
ATOM-CHARGES - (16 -1)
ATOM-CHARGES - (9 -1)
ATOM-CHARGES - (3 -1)
CHEMICAL-FORMULA - (H 9)
CHEMICAL-FORMULA - (N 1)
CHEMICAL-FORMULA - (C 7)
CHEMICAL-FORMULA - (P 1)
CHEMICAL-FORMULA - (O 8)
CREDITS - AUKFG-1
DBLINKS - (PUBCHEM "25244860" NIL |taltman| 3466375285 NIL NIL)
DBLINKS - (LIGAND-CPD "C04133" NIL |keseler| 3342465342 NIL NIL)
INCHI - InChI=1S/C7H12NO8P/c1-4(9)8-5(7(11)12)2-3-6(10)16-17(13,14)15/h5H,2-3H2,1H3,(H,8,9)(H,11,12)(H2,13,14,15)/p-3
MOLECULAR-WEIGHT - 266.124    
MONOISOTOPIC-MW - 269.0300528772    
SMILES - CC(NC(CCC(=O)OP(=O)([O-])[O-])C(=O)[O-])=O
SYNONYMS - N-Acetyl-L-glutamyl 5-phosphate
SYNONYMS - <i>N</i>-acetyl-L-glutamate-5-phosphate
SYNONYMS - <i>N</i>-acetyl-glutamyl-P
SYNONYMS - <i>N</i>-acetylglutamyl-P
SYNONYMS - <i>N</i>-acetyl-5-glutamyl phosphate
//
UNIQUE-ID - 3-P-HYDROXYPYRUVATE
TYPES - Compounds
COMMON-NAME - 3-phospho-hydroxypyruvate
ATOM-CHARGES - (10 -1)
ATOM-CHARGES - (7 -1)
ATOM-CHARGES - (2 -1)
CHEMICAL-FORMULA - (H 2)
CHEMICAL-FORMULA - (C 3)
CHEMICAL-FORMULA - (P 1)
CHEMICAL-FORMULA - (O 7)
CREDITS - AUKFG-1
DBLINKS - (PUBCHEM "5460375" NIL |taltman| 3466375284 NIL NIL)
DBLINKS - (CHEBI "18110" NIL |taltman| 3452363448 NIL NIL)
DBLINKS - (LIGAND-CPD "C03232" NIL |kr| 3346617699 NIL NIL)
DBLINKS - (CAS "3913-50-6")
INCHI - InChI=1S/C3H5O7P/c4-2(3(5)6)1-10-11(7,8)9/h1H2,(H,5,6)(H2,7,8,9)/p-3
MOLECULAR-WEIGHT - 181.018    
MONOISOTOPIC-MW - 183.97728902519998    
SMILES - C(OP([O-])(=O)[O-])C(=O)C(=O)[O-]
SYNONYMS - phosphohydroxypyruvate
SYNONYMS - 3-phosphonooxypyruvate
SYNONYMS - 3-P-hydroxypyruvate
SYNONYMS - 3-p-OH-pyr
SYNONYMS - 3-phosphohydroxypyruvate
SYNONYMS - 3-p-OH-pyruvate
SYNONYMS - 3-p-hydroxy-pyr
SYNONYMS - 3-phosphohydroxy-pyr
SYNONYMS - phosphohydroxypyruate
//
UNIQUE-ID - HYDROGEN-MOLECULE
TYPES - Compounds
COMMON-NAME - H<SUB>2</SUB>
CHEMICAL-FORMULA - (H 2)
CREDITS - AUKFG-1
DBLINKS - (PUBCHEM "783" NIL |taltman| 3466375285 NIL NIL)
DBLINKS - (CHEBI "33251" NIL |taltman| 3452438087 NIL NIL)
DBLINKS - (LIGAND-CPD "C00282" NIL |kr| 3346617701 NIL NIL)
DBLINKS - (CAS "1333-74-0" NIL |hopkinso| 3315143367 NIL NIL)
INCHI - InChI=1S/H2/h1H
MOLECULAR-WEIGHT - 2.016    
MONOISOTOPIC-MW - 2.0156500642    
SMILES - [HH]
SYNONYMS - hydrogen
SYNONYMS - hydrogen molecule
SYSTEMATIC-NAME - Hydrogen
//
UNIQUE-ID - 2-KETO-ISOVALERATE
TYPES - Compounds
COMMON-NAME - 2-oxoisovalerate
ATOM-CHARGES - (1 -1)
CHEMICAL-FORMULA - (H 7)
CHEMICAL-FORMULA - (C 5)
CHEMICAL-FORMULA - (O 3)
CREDITS - AUKFG-1
DBLINKS - (PUBCHEM "5204641" NIL |taltman| 3466375284 NIL NIL)
DBLINKS - (CHEBI "11851" NIL |taltman| 3452363318 NIL NIL)
DBLINKS - (LIGAND-CPD "C00141" NIL |kr| 3346617699 NIL NIL)
DBLINKS - (CAS "759-05-7")
INCHI - InChI=1S/C5H8O3/c1-3(2)4(6)5(7)8/h3H,1-2H3,(H,7,8)/p-1
MOLECULAR-WEIGHT - 115.108    
MONOISOTOPIC-MW - 116.0473441231    
SMILES - CC(C(C([O-])=O)=O)C
SYNONYMS - 2-oxo-3-methylbutanoate
SYNONYMS - 3-methyl-2-oxobutanoate
SYNONYMS - &alpha;-keto-isovaleric acid
SYNONYMS - &alpha;-ketoisopentanoic acid
SYNONYMS - &alpha;-keto-isovalerate
SYNONYMS - &alpha;-oxoisovalerate
SYNONYMS - &alpha;-ketovaline
SYNONYMS - 2-keto-isovalerate
SYNONYMS - 2-ketovaline
SYNONYMS - &alpha;-keto-valine
SYNONYMS - 2-oxoisopentanoate
SYNONYMS - 2-keto-3-methylbutyric acid
//
UNIQUE-ID - DIMETHYL-D-RIBITYL-LUMAZINE
TYPES - Compounds
COMMON-NAME - 6,7-dimethyl-8-(1-D-ribityl)lumazine
ATOM-CHARGES - (19 -1)
CHEMICAL-FORMULA - (H 17)
CHEMICAL-FORMULA - (O 6)
CHEMICAL-FORMULA - (N 4)
CHEMICAL-FORMULA - (C 13)
CREDITS - AUKFG-1
DBLINKS - (PUBCHEM "25244683" NIL |taltman| 3466375285 NIL NIL)
DBLINKS - (LIGAND-CPD "C04332" NIL |kr| 3346617698 NIL NIL)
INCHI - InChI=1S/C13H18N4O6/c1-5-6(2)17(3-7(19)10(21)8(20)4-18)11-9(14-5)12(22)16-13(23)15-11/h7-8,10,18-21H,3-4H2,1-2H3,(H,16,22,23)/p-1
MOLECULAR-WEIGHT - 325.3    
MONOISOTOPIC-MW - 326.1226343312    
SMILES - CC2(=C(C)N=C1(C(=NC([N-]C(=O)1)=O)N(CC(O)C(O)C(O)CO)2))
//
UNIQUE-ID - AMINO-RIBOSYLAMINO-1H-3H-PYR-DIONE
TYPES - Compounds
COMMON-NAME - 5-amino-6-(D-ribitylamino)uracil
CHEMICAL-FORMULA - (H 16)
CHEMICAL-FORMULA - (C 9)
CHEMICAL-FORMULA - (O 6)
CHEMICAL-FORMULA - (N 4)
CREDITS - AUKFG-1
DBLINKS - (PUBCHEM "14056325" NIL |taltman| 3466375284 NIL NIL)
DBLINKS - (LIGAND-CPD "C04732" NIL |kr| 3346617700 NIL NIL)
INCHI - InChI=1S/C9H16N4O6/c10-5-7(12-9(19)13-8(5)18)11-1-3(15)6(17)4(16)2-14/h3-4,6,14-17H,1-2,10H2,(H3,11,12,13,18,19)/t3-,4+,6+/m1/s1
MOLECULAR-WEIGHT - 276.249    
MONOISOTOPIC-MW - 276.10698426700003    
SMILES - C1(=O)(NC(NCC(O)C(O)C(O)CO)=C(N)C(=O)N1)
SYNONYMS - 6-(1-D-ribitylamino)-5-amino-2,4-dihydroxypyrimidine
SYNONYMS - 5-amino-6-ribitylamino-2,4(1H,3H)-pyrimidinedione
SYNONYMS - ARP
SYNONYMS - 6-(1-D-ribitylamino)-5-aminouracil
SYNONYMS - 5-amino-6-(1-D-ribitylamino)pyrimidine-2,4(1H,3H)-dione
//
UNIQUE-ID - DIHYDROXY-BUTANONE-P
TYPES - Compounds
COMMON-NAME - 1-deoxy-L-glycero-tetrulose 4-phosphate
ATOM-CHARGES - (10 -1)
ATOM-CHARGES - (9 -1)
CHEMICAL-FORMULA - (H 7)
CHEMICAL-FORMULA - (C 4)
CHEMICAL-FORMULA - (O 6)
CHEMICAL-FORMULA - (P 1)
CREDITS - AUKFG-1
DBLINKS - (PUBCHEM "21983291" NIL |taltman| 3466375285 NIL NIL)
DBLINKS - (LIGAND-CPD "C15556" NIL |kr| 3410284649 NIL NIL)
INCHI - InChI=1S/C4H9O6P/c1-3(5)4(6)2-10-11(7,8)9/h4,6H,2H2,1H3,(H2,7,8,9)/p-2
MOLECULAR-WEIGHT - 182.069    
MONOISOTOPIC-MW - 184.01367453150002    
SMILES - CC(=O)C(O)COP(=O)([O-])[O-]
SYNONYMS - 3,4-dihydroxy-2-butanone-4-phosphate
SYNONYMS - tetrolose phosphate
SYNONYMS - 3,4-dihydroxy-2-butanone-4-P
SYNONYMS - L-3,4-dihydroxybutan-2-one-4-phosphate
//
UNIQUE-ID - CHOLINE
TYPES - Compounds
COMMON-NAME - choline
ATOM-CHARGES - (6 1)
CHEMICAL-FORMULA - (H 14)
CHEMICAL-FORMULA - (N 1)
CHEMICAL-FORMULA - (O 1)
CHEMICAL-FORMULA - (C 5)
CREDITS - AUKFG-1
DBLINKS - (PUBCHEM "305" NIL |taltman| 3466375285 NIL NIL)
DBLINKS - (CHEBI "15354" NIL |taltman| 3452363527 NIL NIL)
DBLINKS - (CAS "62-49-7")
DBLINKS - (CAS "123-41-1" NIL |keseler| 3349796746 NIL NIL)
DBLINKS - (LIGAND-CPD "C00114" NIL |kr| 3346617700 NIL NIL)
INCHI - InChI=1S/C5H14NO/c1-6(2,3)4-5-7/h7H,4-5H2,1-3H3/q+1
MOLECULAR-WEIGHT - 104.172    
MONOISOTOPIC-MW - 104.1075390767    
SMILES - C(CO)[N+](C)(C)C
//
UNIQUE-ID - DIAMINO-OH-PHOSPHORIBOSYLAMINO-PYR
TYPES - Compounds
COMMON-NAME - 2,5-diamino-6-(5-phospho-D-ribosylamino)pyrimidin-4(3H)-one
ATOM-CHARGES - (14 -1)
ATOM-CHARGES - (13 -1)
CHEMICAL-FORMULA - (H 14)
CHEMICAL-FORMULA - (P 1)
CHEMICAL-FORMULA - (N 5)
CHEMICAL-FORMULA - (O 8)
CHEMICAL-FORMULA - (C 9)
CREDITS - AUKFG-1
DBLINKS - (PUBCHEM "25244331" NIL |taltman| 3466375285 NIL NIL)
DBLINKS - (LIGAND-CPD "C01304" NIL |kr| 3410284649 NIL NIL)
INCHI - InChI=1S/C9H16N5O8P/c10-3-6(13-9(11)14-7(3)17)12-8-5(16)4(15)2(22-8)1-21-23(18,19)20/h2,4-5,8,15-16H,1,10H2,(H2,18,19,20)(H4,11,12,13,14,17)/p-2/t2-,4-,5-,8-/m1/s1
MOLECULAR-WEIGHT - 351.212    
MONOISOTOPIC-MW - 353.0736490264    
SMILES - C(C2(C(O)C(O)C(NC1(=C(N)C(=O)NC(=N1)N))O2))OP(=O)([O-])[O-]
SYNONYMS - 2,5-diamino-6-hydroxy-4-(5-phosphoribosylamino)pyrimidine
SYNONYMS - DARP
SYNONYMS - 2,5-diamino-6-(1-D-ribosylamino)pyrimidin-4(3H)-one 5'-phosphate
SYNONYMS - 2,5-diamino-6-(ribosylamino)-4-(3H)-pyrimidinone 5'-phosphate
SYNONYMS - 2,5-diamino-6-(D-ribosylamino)pyrimidin-4(3H)-one 5'-phosphate
//
UNIQUE-ID - CPD-602
TYPES - Compounds
COMMON-NAME - 5-amino-6-(5-phospho-D-ribosylamino)uracil
ATOM-CHARGES - (8 -1)
ATOM-CHARGES - (7 -1)
CHEMICAL-FORMULA - (H 13)
CHEMICAL-FORMULA - (P 1)
CHEMICAL-FORMULA - (C 9)
CHEMICAL-FORMULA - (O 9)
CHEMICAL-FORMULA - (N 4)
CREDITS - AUKFG-1
DBLINKS - (CHEBI "58453" NIL |taltman| 3498180761 NIL NIL)
DBLINKS - (PUBCHEM "25245199" NIL |taltman| 3466375285 NIL NIL)
DBLINKS - (LIGAND-CPD "C01268" NIL |butler| 3266005861 NIL NIL)
INCHI - InChI=1S/C9H15N4O9P/c10-3-6(12-9(17)13-7(3)16)11-8-5(15)4(14)2(22-8)1-21-23(18,19)20/h2,4-5,8,14-15H,1,10H2,(H2,18,19,20)(H3,11,12,13,16,17)/p-2/t2-,4-,5-,8-/m1/s1
MOLECULAR-WEIGHT - 352.197    
MONOISOTOPIC-MW - 354.05766461120004    
SMILES - C(OP(=O)([O-])[O-])C2(OC(NC1(=C(N)C(=O)NC(=O)N1))C(O)C(O)2)
SYNONYMS - 5-amino-6-(ribosylamino)-2,4-(1H,3H)-pyrimidinedione 5'-phosphate
SYNONYMS - 5-amino-6-(5'-phosphoribosylamino)uracil
//
UNIQUE-ID - CPD-1086
TYPES - Compounds
COMMON-NAME - 5-amino-6-(5-phospho-D-ribitylamino)uracil
ATOM-CHARGES - (21 -1)
ATOM-CHARGES - (20 -1)
CHEMICAL-FORMULA - (H 15)
CHEMICAL-FORMULA - (P 1)
CHEMICAL-FORMULA - (C 9)
CHEMICAL-FORMULA - (O 9)
CHEMICAL-FORMULA - (N 4)
CREDITS - AUKFG-1
DBLINKS - (PUBCHEM "25245125" NIL |taltman| 3466375284 NIL NIL)
DBLINKS - (LIGAND-CPD "C04454" NIL |butler| 3266007136 NIL NIL)
INCHI - InChI=1S/C9H17N4O9P/c10-5-7(12-9(18)13-8(5)17)11-1-3(14)6(16)4(15)2-22-23(19,20)21/h3-4,6,14-16H,1-2,10H2,(H2,19,20,21)(H3,11,12,13,17,18)/p-2/t3-,4+,6+/m1/s1
MOLECULAR-WEIGHT - 354.213    
MONOISOTOPIC-MW - 356.07331467540007    
SMILES - C1(=O)(NC(NCC(O)C(O)C(O)COP(=O)([O-])[O-])=C(N)C(=O)N1)
SYNONYMS - 5-amino-6-(5'-phosphoribitylamino)uracil
SYNONYMS - 5-amino-6-(5-phosphoribitylamino)uracil
SYNONYMS - 5-amino-6-ribitylamino-2,4(1H,3H)-pyrimidinedione 5'-phosphate
//
UNIQUE-ID - COPROPORPHYRINOGEN_III
TYPES - Compounds
COMMON-NAME - coproporphyrinogen III
ATOM-CHARGES - (48 -1)
ATOM-CHARGES - (46 -1)
ATOM-CHARGES - (40 -1)
ATOM-CHARGES - (37 -1)
CHEMICAL-FORMULA - (H 40)
CHEMICAL-FORMULA - (O 8)
CHEMICAL-FORMULA - (N 4)
CHEMICAL-FORMULA - (C 36)
CREDITS - AUKFG-1
DBLINKS - (CHEBI "57309" NIL |taltman| 3498180761 NIL NIL)
DBLINKS - (PUBCHEM "20849114" NIL |taltman| 3466375285 NIL NIL)
DBLINKS - (LIGAND-CPD "C03263" NIL |kr| 3346617700 NIL NIL)
DBLINKS - (CAS "2624-63-7")
INCHI - InChI=1S/C36H44N4O8/c1-17-21(5-9-33(41)42)29-14-27-19(3)22(6-10-34(43)44)30(39-27)15-28-20(4)24(8-12-36(47)48)32(40-28)16-31-23(7-11-35(45)46)18(2)26(38-31)13-25(17)37-29/h37-40H,5-16H2,1-4H3,(H,41,42)(H,43,44)(H,45,46)(H,47,48)/p-4
MOLECULAR-WEIGHT - 656.734    
MONOISOTOPIC-MW - 660.31591441    
SMILES - CC1(=C2(CC5(=C(CCC(=O)[O-])C(C)=C(CC4(=C(CCC([O-])=O)C(C)=C(CC3(=C(C)C(CCC([O-])=O)=C(CC(=C(CCC([O-])=O)1)N2)N3))N4))N5)))
//
UNIQUE-ID - CPD-592
TYPES - Compounds
COMMON-NAME - 4-guanidinobutyrate
ATOM-CHARGES - (9 -1)
ATOM-CHARGES - (3 1)
CHEMICAL-FORMULA - (H 11)
CHEMICAL-FORMULA - (O 2)
CHEMICAL-FORMULA - (C 5)
CHEMICAL-FORMULA - (N 3)
CREDITS - AUKFG-1
DBLINKS - (CHEBI "57486" NIL |taltman| 3498180761 NIL NIL)
DBLINKS - (PUBCHEM "25200642" NIL |taltman| 3466375284 NIL NIL)
DBLINKS - (LIGAND-CPD "C01035" NIL |taltman| 3459474374 NIL NIL)
INCHI - InChI=1S/C5H11N3O2/c6-5(7)8-3-1-2-4(9)10/h1-3H2,(H,9,10)(H4,6,7,8)
MOLECULAR-WEIGHT - 145.161    
MONOISOTOPIC-MW - 145.0851266129    
SMILES - C([O-])(=O)CCCNC(=[N+])N
SYNONYMS - 4-guanido-butyrate
SYNONYMS - &gamma;-guanidinobutyrate
SYNONYMS - 4-guanidinobutanoate
//
UNIQUE-ID - 4-GUANIDO-BUTYRAMIDE
TYPES - Compounds
COMMON-NAME - 4-guanidinobutyramide
ATOM-CHARGES - (6 1)
CHEMICAL-FORMULA - (H 13)
CHEMICAL-FORMULA - (O 1)
CHEMICAL-FORMULA - (N 4)
CHEMICAL-FORMULA - (C 5)
CREDITS - AUKFG-1
DBLINKS - (CHEBI "58365" NIL |ong| 3523630741 NIL NIL)
DBLINKS - (PUBCHEM "25243936" NIL |taltman| 3466375284 NIL NIL)
DBLINKS - (LIGAND-CPD "C03078" NIL |kr| 3410284649 NIL NIL)
INCHI - InChI=1S/C5H12N4O/c6-4(10)2-1-3-9-5(7)8/h1-3H2,(H2,6,10)(H4,7,8,9)/p+1
MOLECULAR-WEIGHT - 145.184    
MONOISOTOPIC-MW - 144.1011110281    
SMILES - C(NC(N)=[N+])CCC(=O)N
SYNONYMS - 4-guanidinobutanamide
SYNONYMS - 4-guanidobutanamide
SYNONYMS - 4-guanido-butyramide
SYNONYMS - &gamma;-guanidinobutyramide
//
UNIQUE-ID - CPD-237
TYPES - Compounds
COMMON-NAME - indole-3-acetamide
CHEMICAL-FORMULA - (H 10)
CHEMICAL-FORMULA - (O 1)
CHEMICAL-FORMULA - (N 2)
CHEMICAL-FORMULA - (C 10)
COMMENT - Although this compound is typically associate with auxin (indole-3-acetic acid) production in bacteria, it has been detected in
/sterilely-grown Arabidopsis thaliana plants |CITS: [12430025]| and there is evidence that it exists in other plant species as well
/(see |CITS:[17555521]|).
CREDITS - AUKFG-1
DBLINKS - (PUBCHEM "397" NIL |taltman| 3466375285 NIL NIL)
DBLINKS - (CHEBI "16031" NIL |taltman| 3452363579 NIL NIL)
DBLINKS - (LIGAND-CPD "C02693" NIL |kr| 3410284649 NIL NIL)
DBLINKS - (CAS "879-37-8")
INCHI - InChI=1S/C10H10N2O/c11-10(13)5-7-6-12-9-4-2-1-3-8(7)9/h1-4,6,12H,5H2,(H2,11,13)
MOLECULAR-WEIGHT - 174.202    
MONOISOTOPIC-MW - 174.0793129535    
SMILES - C(CC1(C2(=CC=CC=C(NC=1)2)))(=O)N
SYNONYMS - 1H-indole-3-acetamide
SYNONYMS - indoleacetamide
SYNONYMS - (indol-3-yl)acetamide
//
UNIQUE-ID - ACRYLATE
TYPES - Compounds
COMMON-NAME - acrylate
ATOM-CHARGES - (3 -1)
CHEMICAL-FORMULA - (H 3)
CHEMICAL-FORMULA - (O 2)
CHEMICAL-FORMULA - (C 3)
CREDITS - AUKFG-1
DBLINKS - (PUBCHEM "25188" NIL |taltman| 3466375284 NIL NIL)
DBLINKS - (CHEBI "37080" NIL |taltman| 3452363209 NIL NIL)
DBLINKS - (LIGAND-CPD "C00511" NIL |kr| 3410284649 NIL NIL)
INCHI - InChI=1S/C3H4O2/c1-2-3(4)5/h2H,1H2,(H,4,5)/p-1
MOLECULAR-WEIGHT - 71.055    
MONOISOTOPIC-MW - 72.0211293726    
SMILES - C(C=C)([O-])=O
//
UNIQUE-ID - ACRYLAMIDE
TYPES - Compounds
COMMON-NAME - acrylamide
CHEMICAL-FORMULA - (H 5)
CHEMICAL-FORMULA - (O 1)
CHEMICAL-FORMULA - (N 1)
CHEMICAL-FORMULA - (C 3)
COMMENT - Acrylamide is an aliphatic amide that is extensively used in numerous
/industrial processes. Global production of acrylamide
/has been estimated to be over 200,000 tons (ca. 180,000 metric
/tons) |CITS: [7944367]|.
CREDITS - AUKFG-1
DBLINKS - (CHEBI "28619" NIL |taltman| 3498850556 NIL NIL)
DBLINKS - (PUBCHEM "6579" NIL |taltman| 3466375284 NIL NIL)
DBLINKS - (LIGAND-CPD "C01659" NIL |kr| 3410284649 NIL NIL)
DBLINKS - (NCI "7785")
INCHI - InChI=1S/C3H5NO/c1-2-3(4)5/h2H,1H2,(H2,4,5)
MOLECULAR-WEIGHT - 71.079    
MONOISOTOPIC-MW - 71.0371137878    
SMILES - C(=O)(N)C=C
//
UNIQUE-ID - DELTA1-PIPERIDEINE-2-6-DICARBOXYLATE
TYPES - Compounds
COMMON-NAME - (<i>S</i>)-2,3,4,5-tetrahydrodipicolinate
ATOM-CHARGES - (2 -1)
ATOM-CHARGES - (1 -1)
CHEMICAL-FORMULA - (H 7)
CHEMICAL-FORMULA - (C 7)
CHEMICAL-FORMULA - (N 1)
CHEMICAL-FORMULA - (O 4)
CREDITS - AUKFG-1
DBLINKS - (PUBCHEM "5460405" NIL |ong| 3523387880 NIL NIL)
DBLINKS - (CHEBI "16845" NIL |caspi| 3507912476 NIL NIL)
DBLINKS - (CAS "52-52-8" NIL |kr| 3346617700 NIL NIL)
DBLINKS - (LIGAND-CPD "C03972" NIL |keseler| 3342457350 NIL NIL)
INCHI - InChI=1S/C7H9NO4/c9-6(10)4-2-1-3-5(8-4)7(11)12/h4H,1-3H2,(H,9,10)(H,11,12)/p-2/t4-/m0/s1
MOLECULAR-WEIGHT - 169.137    
MONOISOTOPIC-MW - 171.0531577825    
SMILES - C1(N=C(CCC1)C([O-])=O)C([O-])=O
SYNONYMS - 2,3,4,5-tetrahydrodipicolinate
SYNONYMS - (<i>S</i>)-2,3,4,5-tetrahydropyridine-2,6-dicarboxylate
SYNONYMS - &Delta;<SUP>1</SUP>-piperideine-2,6-dicarboxylate
SYNONYMS - tetrahydrodipicolinate
SYNONYMS - tetrahydropyridine-2,6-dicarboxylate
SYNONYMS - L-2,3,4,5-tetrahydrodipicolinate
//
UNIQUE-ID - CPD-173
TYPES - Compounds
COMMON-NAME - salicyl alcohol
CHEMICAL-FORMULA - (H 8)
CHEMICAL-FORMULA - (O 2)
CHEMICAL-FORMULA - (C 7)
CREDITS - AUKFG-1
DBLINKS - (PUBCHEM "5146" NIL |taltman| 3466375284 NIL NIL)
DBLINKS - (CHEBI "16464" NIL |taltman| 3452363370 NIL NIL)
DBLINKS - (LIGAND-CPD "C02323" NIL |kr| 3410284650 NIL NIL)
DBLINKS - (CAS "90-01-7")
INCHI - InChI=1S/C7H8O2/c8-5-6-3-1-2-4-7(6)9/h1-4,8-9H,5H2
MOLECULAR-WEIGHT - 124.139    
MONOISOTOPIC-MW - 124.052429501    
SMILES - C(C1(C=CC=CC=1O))O
SYNONYMS - saligenin
SYNONYMS - 2-hydroxybenzyl alcohol
//
UNIQUE-ID - CPD-507
TYPES - Compounds
COMMON-NAME - 6-phospho-&beta;-D-glucosyl-(1,4)-D-glucose
ATOM-CHARGES - (26 -1)
ATOM-CHARGES - (25 -1)
CHEMICAL-FORMULA - (H 21)
CHEMICAL-FORMULA - (P 1)
CHEMICAL-FORMULA - (O 14)
CHEMICAL-FORMULA - (C 12)
COMMENT-INTERNAL - This compound has a chiral center(Sunita)
CREDITS - AUKFG-1
DBLINKS - (PUBCHEM "25244273" NIL |taltman| 3466375284 NIL NIL)
DBLINKS - (CHEBI "2233" NIL |kothari| 3453564364 NIL NIL)
DBLINKS - (LIGAND-CPD "C04534" NIL |sreddy| 3295881254 NIL NIL)
INCHI - InChI=1S/C12H23O14P/c13-1-3-10(7(16)8(17)11(19)24-3)26-12-9(18)6(15)5(14)4(25-12)2-23-27(20,21)22/h3-19H,1-2H2,(H2,20,21,22)/p-2/t3-,4-,5-,6+,7-,8-,9-,10-,11-,12+/m1/s1
MOLECULAR-WEIGHT - 420.263    
MONOISOTOPIC-MW - 422.0825419577    
SMILES - C1(C(C(C(C(O1)COP([O-])([O-])=O)O)O)O)OC2(C(OC(C(C2O)O)O)CO)
SYNONYMS - cellobiose-6-p
SYNONYMS - cellobiose-6-phosphate
//
UNIQUE-ID - CPD-8123
TYPES - Compounds
COMMON-NAME - molybdenum cofactor
ATOM-CHARGES - (24 -1)
ATOM-CHARGES - (22 -1)
CHEMICAL-FORMULA - (H 10)
CHEMICAL-FORMULA - (MO 1)
CHEMICAL-FORMULA - (P 1)
CHEMICAL-FORMULA - (S 2)
CHEMICAL-FORMULA - (O 8)
CHEMICAL-FORMULA - (N 5)
CHEMICAL-FORMULA - (C 10)
CREDITS - AUKFG-1
DBLINKS - (PUBCHEM "25202532" NIL |taltman| 3466375284 NIL NIL)
INCHI - InChI=1S/C10H14N5O6PS2.Mo.2O/c11-10-14-7-4(8(16)15-10)12-3-6(24)5(23)2(21-9(3)13-7)1-20-22(17,18)19;;;/h2-3,9,12,23-24H,1H2,(H2,17,18,19)(H4,11,13,14,15,16);;;/q;+2;;/p-4
MOLECULAR-WEIGHT - 519.251    
MONOISOTOPIC-MW - 522.8918980779999    
SMILES - C4(N)(=NC3(NC2(OC(COP([O-])(=O)[O-])C1(S[Mo](=O)(=O)SC=1C2NC=3C(=O)N4))))
SYNONYMS - moco (dioxyo)
SYNONYMS - molybdenum cofactor (dioxyo)
SYNONYMS - MoO<sub>2</sub>(OH)Dtpp-mP
SYNONYMS - {[(5aR,8R,9aR)-2-amino-4-oxo-6,7-di(sulfanyl-&kappa;<i>S</i>)-1,5,5a,8,9a,10-hexahydro-4H-pyrano[3,2-g]pteridin-8-yl]methyl dihydrogenato(2-) phosphate}(dioxo)molybdate
//
UNIQUE-ID - CPD-8122
TYPES - Compounds
COMMON-NAME - adenylyl-molybdopterin
ATOM-CHARGES - (44 1)
ATOM-CHARGES - (26 -1)
ATOM-CHARGES - (24 -1)
ATOM-CHARGES - (19 -1)
CHEMICAL-FORMULA - (H 24)
CHEMICAL-FORMULA - (P 2)
CHEMICAL-FORMULA - (S 2)
CHEMICAL-FORMULA - (O 12)
CHEMICAL-FORMULA - (N 10)
CHEMICAL-FORMULA - (C 20)
CREDITS - AUKFG-1
DBLINKS - (PUBCHEM "46173264" NIL |taltman| 3497976212 NIL NIL)
INCHI - InChI=1S/C20H26N10O12P2S2/c21-14-8-16(24-3-23-14)30(4-25-8)19-11(32)10(31)5(41-19)1-38-43(34,35)42-44(36,37)39-2-6-12(45)13(46)7-18(40-6)27-15-9(26-7)17(33)29-20(22)28-15/h3-7,10-11,18-19,26,31-32,45-46H,1-2H2,(H,34,35)(H,36,37)(H2,21,23,24)(H4,22,27,28,29,33)/p-2
MOLECULAR-WEIGHT - 722.537    
MONOISOTOPIC-MW - 724.0648307518    
SMILES - C1(NC(C2(NC3(C(=C([S-])C(OC(NC(N=1)=2)3)COP(OP(OCC4(OC(C(C4O)O)N5(C=NC6(C(=NC=[N+]C5=6)N))))([O-])=O)([O-])=O)S)))=O)N
SYNONYMS - adenylated molybdopterin
SYNONYMS - H2Dtpp-mADP
SYNONYMS - molybdopterin-AMP
//
UNIQUE-ID - GLUCOSAMINE-1P
TYPES - Compounds
COMMON-NAME - D-glucosamine 1-phosphate
ATOM-CHARGES - (7 -1)
ATOM-CHARGES - (6 -1)
ATOM-CHARGES - (1 1)
CHEMICAL-FORMULA - (H 13)
CHEMICAL-FORMULA - (P 1)
CHEMICAL-FORMULA - (C 6)
CHEMICAL-FORMULA - (O 8)
CHEMICAL-FORMULA - (N 1)
CREDITS - AUKFG-1
DBLINKS - (CHEBI "58516" NIL |taltman| 3498180761 NIL NIL)
DBLINKS - (PUBCHEM "25243931" NIL |taltman| 3466375285 NIL NIL)
DBLINKS - (LIGAND-CPD "C06156" NIL |kr| 3346617699 NIL NIL)
INCHI - InChI=1S/C6H14NO8P/c7-3-5(10)4(9)2(1-8)14-6(3)15-16(11,12)13/h2-6,8-10H,1,7H2,(H2,11,12,13)/p-1/t2-,3-,4-,5-,6-/m1/s1
MOLECULAR-WEIGHT - 258.144    
MONOISOTOPIC-MW - 259.0457029414    
SMILES - C(O)C1(OC(OP(=O)([O-])[O-])C([N+])C(O)C(O)1)
SYNONYMS - glucosamine-1P
SYNONYMS - &alpha;-D-glucosamine 1P
SYNONYMS - &alpha;-D-glucosamine 1-phosphate
//
UNIQUE-ID - L-ALPHA-AMINO-EPSILON-KETO-PIMELATE
TYPES - Compounds
COMMON-NAME - L-&alpha;-amino-&epsilon;-keto-pimelate
ATOM-CHARGES - (12 -1)
ATOM-CHARGES - (10 1)
ATOM-CHARGES - (8 -1)
CHEMICAL-FORMULA - (H 10)
CHEMICAL-FORMULA - (N 1)
CHEMICAL-FORMULA - (O 5)
CHEMICAL-FORMULA - (C 7)
CREDITS - AUKFG-1
DBLINKS - (CHEBI "58556" NIL |taltman| 3498180761 NIL NIL)
DBLINKS - (PUBCHEM "25202391" NIL |taltman| 3466375284 NIL NIL)
DBLINKS - (LIGAND-CPD "C03871" NIL |kr| 3410284649 NIL NIL)
INCHI - InChI=1S/C7H11NO5/c8-4(6(10)11)2-1-3-5(9)7(12)13/h4H,1-3,8H2,(H,10,11)(H,12,13)/p-1/t4-/m0/s1
MOLECULAR-WEIGHT - 188.16    
MONOISOTOPIC-MW - 189.0637224688    
SMILES - C(C(CCCC(C([O-])=O)[N+])=O)([O-])=O
SYNONYMS - L-2-Amino-6-oxopimelate
SYNONYMS - L-2-Amino-6-oxoheptanedioate
//
UNIQUE-ID - N-5-PHOSPHORIBOSYL-ANTHRANILATE
TYPES - Compounds
COMMON-NAME - <i>N</i>-(5'-phosphoribosyl)-anthranilate
ATOM-CHARGES - (20 -1)
ATOM-CHARGES - (15 -1)
ATOM-CHARGES - (12 -1)
CHEMICAL-FORMULA - (H 13)
CHEMICAL-FORMULA - (P 1)
CHEMICAL-FORMULA - (O 9)
CHEMICAL-FORMULA - (N 1)
CHEMICAL-FORMULA - (C 12)
CREDITS - AUKFG-1
DBLINKS - (PUBCHEM "25245690" NIL |taltman| 3466375284 NIL NIL)
DBLINKS - (LIGAND-CPD "C04302" NIL |kr| 3346617700 NIL NIL)
INCHI - InChI=1S/C12H16NO9P/c14-9-8(5-21-23(18,19)20)22-11(10(9)15)13-7-4-2-1-3-6(7)12(16)17/h1-4,8-11,13-15H,5H2,(H,16,17)(H2,18,19,20)/p-3
MOLECULAR-WEIGHT - 346.21    
MONOISOTOPIC-MW - 349.0562676277    
SMILES - C2(C(NC1(C(C(C(O1)COP(=O)([O-])[O-])O)O))=C(C(=O)[O-])C=CC=2)
SYNONYMS - <i>N</i>-(5-phospho-D-ribosyl)-anthranilate
SYNONYMS - <i>N</i>-(5-phospho-&beta;-D-ribosyl)-anthranilate
SYNONYMS - 5-phosphoribosyl-anthranilate
SYNONYMS - 5-P-ribosyl-anthranilate
SYNONYMS - 5'-phosphoribosyl-anthranilate
SYNONYMS - 5'-P-ribosyl-anthranilate
SYNONYMS - <i>N</i>-(5-phosphoribosyl)-anthranilate
//
UNIQUE-ID - IMIDAZOLE-ACETOL-P
TYPES - Compounds
COMMON-NAME - imidazole acetol-phosphate
ATOM-CHARGES - (12 -1)
ATOM-CHARGES - (3 -1)
CHEMICAL-FORMULA - (H 7)
CHEMICAL-FORMULA - (N 2)
CHEMICAL-FORMULA - (P 1)
CHEMICAL-FORMULA - (O 5)
CHEMICAL-FORMULA - (C 6)
CREDITS - AUKFG-1
DBLINKS - (CHEBI "57766" NIL |taltman| 3498180761 NIL NIL)
DBLINKS - (PUBCHEM "25244516" NIL |taltman| 3466375285 NIL NIL)
DBLINKS - (LIGAND-CPD "C01267" NIL |kr| 3346617699 NIL NIL)
DBLINKS - (CAS "99979-59-6")
INCHI - InChI=1S/C6H9N2O5P/c9-6(3-13-14(10,11)12)1-5-2-7-4-8-5/h2,4H,1,3H2,(H,7,8)(H2,10,11,12)/p-2
MOLECULAR-WEIGHT - 218.105    
MONOISOTOPIC-MW - 220.0249079198    
SMILES - C1(NC=NC=1CC(COP([O-])(=O)[O-])=O)
SYNONYMS - imidazole acetol-P
SYNONYMS - 3-(imidazol-4-yl)-2-oxopropyl phosphate
//
UNIQUE-ID - D-ERYTHRO-IMIDAZOLE-GLYCEROL-P
TYPES - Compounds
COMMON-NAME - D-erythro-imidazole-glycerol-phosphate
ATOM-CHARGES - (14 -1)
ATOM-CHARGES - (13 -1)
CHEMICAL-FORMULA - (H 9)
CHEMICAL-FORMULA - (P 1)
CHEMICAL-FORMULA - (O 6)
CHEMICAL-FORMULA - (N 2)
CHEMICAL-FORMULA - (C 6)
CREDITS - AUKFG-1
DBLINKS - (CHEBI "58278" NIL |ong| 3523630741 NIL NIL)
DBLINKS - (PUBCHEM "5459954" NIL |ong| 3523387880 NIL NIL)
DBLINKS - (LIGAND-CPD "C04666" NIL |kr| 3346617700 NIL NIL)
INCHI - InChI=1S/C6H11N2O6P/c9-5(2-14-15(11,12)13)6(10)4-1-7-3-8-4/h1,3,5-6,9-10H,2H2,(H,7,8)(H2,11,12,13)/p-2/t5-,6+/m1/s1
MOLECULAR-WEIGHT - 236.121    
MONOISOTOPIC-MW - 238.03547260610003    
SMILES - C(OP(=O)([O-])[O-])C(C(C1(N=CNC=1))O)O
SYNONYMS - D-erythro-1-(imidazol-4-yl)-glycerol-3-phosphate
SYNONYMS - D-erythro-imidazole-glycerol-P
SYNONYMS - erythro-imidazole-glycerol-P
SYNONYMS - erythro-imidazole-glycerol-phosphate
SYNONYMS - imidazole glycerol phosphate
SYNONYMS - IGP
//
UNIQUE-ID - HISTIDINAL
TYPES - Compounds
COMMON-NAME - histidinal
ATOM-CHARGES - (7 1)
CHEMICAL-FORMULA - (H 10)
CHEMICAL-FORMULA - (O 1)
CHEMICAL-FORMULA - (N 3)
CHEMICAL-FORMULA - (C 6)
CREDITS - AUKFG-1
DBLINKS - (PUBCHEM "25244065" NIL |taltman| 3466375285 NIL NIL)
DBLINKS - (LIGAND-CPD "C01929" NIL |taltman| 3459474373 NIL NIL)
INCHI - InChI=1S/C6H9N3O/c7-5(3-10)1-6-2-8-4-9-6/h2-5H,1,7H2,(H,8,9)/p+1
MOLECULAR-WEIGHT - 140.164    
MONOISOTOPIC-MW - 139.07456192659998    
SMILES - C1(=NC(=CN1)CC(C=O)[N+])
SYNONYMS - L-histidinal
//
UNIQUE-ID - SUCC-S-ALD
TYPES - Compounds
COMMON-NAME - succinate semialdehyde
ATOM-CHARGES - (7 -1)
CHEMICAL-FORMULA - (H 5)
CHEMICAL-FORMULA - (O 3)
CHEMICAL-FORMULA - (C 4)
CREDITS - AUKFG-1
DBLINKS - (CHEBI "57706" NIL |taltman| 3498180761 NIL NIL)
DBLINKS - (PUBCHEM "9543238" NIL |taltman| 3466375285 NIL NIL)
DBLINKS - (CAS "692-29-5" NIL |kr| 3346617700 NIL NIL)
DBLINKS - (LIGAND-CPD "C00232" NIL |kr| 3346617700 NIL NIL)
INCHI - InChI=1S/C4H6O3/c5-3-1-2-4(6)7/h3H,1-2H2,(H,6,7)/p-1
MOLECULAR-WEIGHT - 101.082    
MONOISOTOPIC-MW - 102.0316940589    
SMILES - C(CCC=O)(=O)[O-]
SYNONYMS - succinyl semialdehyde
SYNONYMS - succ-S-ald
SYNONYMS - succinic semialdehyde
//
UNIQUE-ID - CPD-1242
TYPES - Compounds
COMMON-NAME - 3-keto-&beta;-D-galactose
CHEMICAL-FORMULA - (H 10)
CHEMICAL-FORMULA - (C 6)
CHEMICAL-FORMULA - (O 6)
CREDITS - AUKFG-1
DBLINKS - (PUBCHEM "440653" NIL |taltman| 3466375285 NIL NIL)
DBLINKS - (CHEBI "27453" NIL |taltman| 3452363171 NIL NIL)
DBLINKS - (LIGAND-CPD "C05394" NIL |kr| 3410284650 NIL NIL)
INCHI - InChI=1S/C6H10O6/c7-1-2-3(8)4(9)5(10)6(11)12-2/h2-3,5-8,10-11H,1H2/t2-,3+,5-,6-/m1/s1
MOLECULAR-WEIGHT - 178.141    
MONOISOTOPIC-MW - 178.0477380536    
SMILES - C1(OC(C(C(C1O)=O)O)CO)O
SYNONYMS - 3-dehydro-&beta;-D-galactose
//
UNIQUE-ID - QUINOLINATE
TYPES - Compounds
COMMON-NAME - quinolinate
ATOM-CHARGES - (2 -1)
ATOM-CHARGES - (1 -1)
CHEMICAL-FORMULA - (H 3)
CHEMICAL-FORMULA - (N 1)
CHEMICAL-FORMULA - (C 7)
CHEMICAL-FORMULA - (O 4)
CREDITS - AUKFG-1
DBLINKS - (PUBCHEM "5460301" NIL |taltman| 3466375285 NIL NIL)
DBLINKS - (CHEBI "29959" NIL |taltman| 3452363569 NIL NIL)
DBLINKS - (LIGAND-CPD "C03722" NIL |kr| 3346617700 NIL NIL)
DBLINKS - (CAS "89-00-9")
INCHI - InChI=1S/C7H5NO4/c9-6(10)4-2-1-3-8-5(4)7(11)12/h1-3H,(H,9,10)(H,11,12)/p-2
MOLECULAR-WEIGHT - 165.105    
MONOISOTOPIC-MW - 167.0218576541    
SMILES - C1(=CC=C(C(C([O-])=O)=N1)C([O-])=O)
SYNONYMS - 2,3-pyridinedicarboxylic acid
SYNONYMS - 2,3-pyridinedicarboxylate
SYNONYMS - quinolinic acid
SYNONYMS - pyridine-2,3-dicarboxylic acid
SYNONYMS - pyridine-2,3-dicarboxylate
//
UNIQUE-ID - HYDRPHENYLAC-CPD
TYPES - Compounds
COMMON-NAME - (4-hydroxyphenyl)acetaldehyde
CHEMICAL-FORMULA - (H 8)
CHEMICAL-FORMULA - (C 8)
CHEMICAL-FORMULA - (O 2)
CREDITS - AUKFG-1
DBLINKS - (CAS "7339-87-9" NIL |dreher| 3520193642 NIL NIL)
DBLINKS - (PUBCHEM "440113" NIL |taltman| 3466375284 NIL NIL)
DBLINKS - (CHEBI "15621" NIL |taltman| 3452363473 NIL NIL)
DBLINKS - (LIGAND-CPD "C03765" NIL |kr| 3346617699 NIL NIL)
INCHI - InChI=1S/C8H8O2/c9-6-5-7-1-3-8(10)4-2-7/h1-4,6,10H,5H2
MOLECULAR-WEIGHT - 136.15    
MONOISOTOPIC-MW - 136.052429501    
SMILES - C1(C(CC=O)=CC=C(O)C=1)
//
UNIQUE-ID - CPD-11876
TYPES - Compounds
COMMON-NAME - 3-methoxy-4-hydroxyphenylglycolaldehyde
CHEMICAL-FORMULA - (H 10)
CHEMICAL-FORMULA - (O 4)
CHEMICAL-FORMULA - (C 9)
CREDITS - AUKFG-1
CREDITS - SRI
CREDITS - |fulcher|
DBLINKS - (LIGAND-CPD "C05583" NIL |taltman| 3466401464 NIL NIL)
DBLINKS - (PUBCHEM "440729" NIL |fulcher| 3463261267 NIL NIL)
INCHI - InChI=1S/C9H10O4/c1-13-9-4-6(8(12)5-10)2-3-7(9)11/h2-5,8,11-12H,1H3
MOLECULAR-WEIGHT - 182.176    
MONOISOTOPIC-MW - 182.0579088094    
SMILES - COC1(=C(O)C=CC(C(O)C=O)=C1)
SYNONYMS - MOPEGAL
SYNONYMS - 4-hydroxy-3-methoxymandelaldehyde
SYNONYMS - 3-methoxy 4-hydroxy mandelic aldehyde
//
UNIQUE-ID - DIHYDROXYPHENYLGLYCOLALDEHYDE
TYPES - Compounds
COMMON-NAME - 3,4-dihydroxyphenylglycolaldehyde
CHEMICAL-FORMULA - (H 8)
CHEMICAL-FORMULA - (O 4)
CHEMICAL-FORMULA - (C 8)
CREDITS - AUKFG-1
DBLINKS - (CHEBI "27852" NIL |ong| 3523630741 NIL NIL)
DBLINKS - (PUBCHEM "151725" NIL |taltman| 3466375284 NIL NIL)
DBLINKS - (LIGAND-CPD "C05577" NIL |kr| 3410284650 NIL NIL)
INCHI - InChI=1S/C8H8O4/c9-4-8(12)5-1-2-6(10)7(11)3-5/h1-4,8,10-12H
MOLECULAR-WEIGHT - 168.149    
MONOISOTOPIC-MW - 168.0422587452    
SMILES - C(=O)C(O)C1(C=CC(O)=C(O)C=1)
SYNONYMS - 3,4-dihydroxymandelaldehyde
SYNONYMS - benzeneacetaldehyde, alpha,3,4-trihydroxy-
SYNONYMS - DOPEGAL
SYNONYMS - 3,4-dihydroxymandelic aldehyde
SYNONYMS - DHPGALD
SYNONYMS - DHMAL
//
UNIQUE-ID - CPD-11671
TYPES - Compounds
COMMON-NAME - 5-hydroxytryptophol
CHEMICAL-FORMULA - (H 11)
CHEMICAL-FORMULA - (O 2)
CHEMICAL-FORMULA - (N 1)
CHEMICAL-FORMULA - (C 10)
CREDITS - AUKFG-1
CREDITS - SRI
CREDITS - |fulcher|
DBLINKS - (PUBCHEM "9061" NIL |taltman| 3466375284 NIL NIL)
INCHI - InChI=1S/C10H11NO2/c12-4-3-7-6-11-10-2-1-8(13)5-9(7)10/h1-2,5-6,11-13H,3-4H2
MOLECULAR-WEIGHT - 177.202    
MONOISOTOPIC-MW - 177.0789786025    
SMILES - C(O)CC1(=CNC2(=C1C=C(O)C=C2))
SYNONYMS - hydroxytryptophol
SYNONYMS - 5-hydroxyindole-3-ethanol
SYNONYMS - 5-hydroxy-1H-indole-3-ethanol
SYNONYMS - 1H-indole-3-ethanol, 5-hydroxy-
SYNONYMS - indole-3-ethanol, 5-hydroxy-
//
UNIQUE-ID - 5-HYDROXYINDOLE_ACETALDEHYDE
TYPES - Compounds
COMMON-NAME - 5-hydroxyindole acetaldehyde
CHEMICAL-FORMULA - (H 9)
CHEMICAL-FORMULA - (N 1)
CHEMICAL-FORMULA - (O 2)
CHEMICAL-FORMULA - (C 10)
CREDITS - AUKFG-1
DBLINKS - (PUBCHEM "74688" NIL |taltman| 3466375284 NIL NIL)
DBLINKS - (CHEBI "50157" NIL |taltman| 3452362912 NIL NIL)
DBLINKS - (LIGAND-CPD "C05634" NIL |kr| 3410284650 NIL NIL)
INCHI - InChI=1S/C10H9NO2/c12-4-3-7-6-11-10-2-1-8(13)5-9(7)10/h1-2,4-6,11,13H,3H2
MOLECULAR-WEIGHT - 175.187    
MONOISOTOPIC-MW - 175.0633285383    
SMILES - C1(NC2(C(C(CC=O)=1)=CC(=CC=2)O))
//
UNIQUE-ID - CPD-864
TYPES - Compounds
COMMON-NAME - 2,5-diketocamphane
CHEMICAL-FORMULA - (H 14)
CHEMICAL-FORMULA - (O 2)
CHEMICAL-FORMULA - (C 10)
CREDITS - AUKFG-1
DBLINKS - (CAS "4230-32-4" NIL |kothari| 3472310140 NIL NIL)
DBLINKS - (PUBCHEM "20218" NIL |taltman| 3466375284 NIL NIL)
DBLINKS - (LIGAND-CPD "C03037" NIL |taltman| 3452530635 NIL NIL)
DBLINKS - (CHEBI "36775" NIL |taltman| 3452363198 NIL NIL)
INCHI - InChI=1S/C10H14O2/c1-9(2)6-4-8(12)10(9,3)5-7(6)11/h6H,4-5H2,1-3H3
MOLECULAR-WEIGHT - 166.219    
MONOISOTOPIC-MW - 166.09937969359999    
SMILES - CC1(C2(CC(=O)C1CC2=O)(C))(C)
SYNONYMS - 2,5-dioxocamphane
SYNONYMS - bornane-2,5-dione
SYNONYMS - 1,7,7-trimethylbicyclo[2.2.1]heptane-2,5-dione
SYNONYMS - (+)-Bornane-2,5-dione
//
UNIQUE-ID - CPD-863
TYPES - Compounds
COMMON-NAME - 5-<I>exo</I>-hydroxycamphor
CHEMICAL-FORMULA - (H 16)
CHEMICAL-FORMULA - (O 2)
CHEMICAL-FORMULA - (C 10)
CREDITS - AUKFG-1
DBLINKS - (PUBCHEM "440017" NIL |taltman| 3466375284 NIL NIL)
DBLINKS - (LIGAND-CPD "c03448" NIL |kawakami| 3278356594 NIL NIL)
DBLINKS - (UM-BBD-CPD "c0408" NIL |kawakami| 3278356446 NIL NIL)
DBLINKS - (CAS "1607-84-7")
INCHI - InChI=1S/C10H16O2/c1-9(2)6-4-8(12)10(9,3)5-7(6)11/h6-7,11H,4-5H2,1-3H3
MOLECULAR-WEIGHT - 168.235    
MONOISOTOPIC-MW - 168.11502975780002    
SMILES - CC2(C1(C)(C(=O)CC(C(O)C1)2))C
SYNONYMS - (+)-<I>exo</I>-5-hydroxycamphor
SYNONYMS - (+)-5-<I>exo</I>-hydroxycamphor
//
UNIQUE-ID - CPD-7035
TYPES - Compounds
COMMON-NAME - 2-phenylethanol
CHEMICAL-FORMULA - (H 10)
CHEMICAL-FORMULA - (O 1)
CHEMICAL-FORMULA - (C 8)
CREDITS - AUKFG-1
DBLINKS - (PUBCHEM "6054" NIL |taltman| 3466375284 NIL NIL)
DBLINKS - (CHEBI "49000" NIL |taltman| 3452362936 NIL NIL)
DBLINKS - (LIGAND-CPD "C05853" NIL |kr| 3410284649 NIL NIL)
INCHI - InChI=1S/C8H10O/c9-7-6-8-4-2-1-3-5-8/h1-5,9H,6-7H2
MOLECULAR-WEIGHT - 122.166    
MONOISOTOPIC-MW - 122.0731649431    
SMILES - C1(C=C(C=CC=1)CCO)
SYNONYMS - benzeneethanol
SYNONYMS - phenethanol
//
UNIQUE-ID - METHYLBUT-CPD
TYPES - Compounds
COMMON-NAME - 2-methylbutanal
CHEMICAL-FORMULA - (H 10)
CHEMICAL-FORMULA - (O 1)
CHEMICAL-FORMULA - (C 5)
CREDITS - AUKFG-1
DBLINKS - (PUBCHEM "7284" NIL |taltman| 3466375284 NIL NIL)
DBLINKS - (CHEBI "16182" NIL |taltman| 3452363565 NIL NIL)
DBLINKS - (LIGAND-CPD "C02223" NIL |kr| 3410284649 NIL NIL)
DBLINKS - (CAS "96-17-3")
INCHI - InChI=1S/C5H10O/c1-3-5(2)4-6/h4-5H,3H2,1-2H3
MOLECULAR-WEIGHT - 86.133    
MONOISOTOPIC-MW - 86.0731649431    
SMILES - CCC(C)C=O
SYNONYMS - 2-methylbutyraldehyde
//
UNIQUE-ID - CPD-7033
TYPES - Compounds
COMMON-NAME - 2-methylbutanol
CHEMICAL-FORMULA - (H 12)
CHEMICAL-FORMULA - (O 1)
CHEMICAL-FORMULA - (C 5)
CREDITS - AUKFG-1
DBLINKS - (PUBCHEM "8723" NIL |taltman| 3466375284 NIL NIL)
DBLINKS - (CHEBI "48945" NIL |taltman| 3452362936 NIL NIL)
INCHI - InChI=1S/C5H12O/c1-3-5(2)4-6/h5-6H,3-4H2,1-2H3
MOLECULAR-WEIGHT - 88.149    
MONOISOTOPIC-MW - 88.0888150073    
SMILES - CCC(CO)C
SYNONYMS - active amyl alcohol
SYNONYMS - 2-methyl-n-butanol
SYNONYMS - 2-methylbutyl alcohol
SYNONYMS - sec-butylcarbinol
//
UNIQUE-ID - CPD-7031
TYPES - Compounds
COMMON-NAME - 3-methylbutanal
CHEMICAL-FORMULA - (H 10)
CHEMICAL-FORMULA - (O 1)
CHEMICAL-FORMULA - (C 5)
CREDITS - AUKFG-1
DBLINKS - (CHEBI "16638" NIL |taltman| 3452363462 NIL NIL)
DBLINKS - (PUBCHEM "11552" NIL |taltman| 3448034169 NIL NIL)
DBLINKS - (LIGAND-CPD "C07329" NIL |kr| 3410284649 NIL NIL)
INCHI - InChI=1S/C5H10O/c1-5(2)3-4-6/h4-5H,3H2,1-2H3
MOLECULAR-WEIGHT - 86.133    
MONOISOTOPIC-MW - 86.0731649431    
SMILES - CC(C)CC=O
SYNONYMS - isovaleraldehyde
SYNONYMS - isoamylaldehyde
SYNONYMS - isopentaldehyde
//
UNIQUE-ID - CPD-7032
TYPES - Compounds
COMMON-NAME - 3-methylbutanol
CHEMICAL-FORMULA - (H 12)
CHEMICAL-FORMULA - (O 1)
CHEMICAL-FORMULA - (C 5)
CREDITS - AUKFG-1
DBLINKS - (PUBCHEM "31260" NIL |taltman| 3466375284 NIL NIL)
DBLINKS - (LIGAND-CPD "C07328" NIL |taltman| 3452530510 NIL NIL)
DBLINKS - (CHEBI "15837" NIL |taltman| 3452363455 NIL NIL)
INCHI - InChI=1S/C5H12O/c1-5(2)3-4-6/h5-6H,3-4H2,1-2H3
MOLECULAR-WEIGHT - 88.149    
MONOISOTOPIC-MW - 88.0888150073    
SMILES - CC(CCO)C
SYNONYMS - isoamyl alcohol
SYNONYMS - isopentanol
//
UNIQUE-ID - ISOBUTANOL
TYPES - Compounds
COMMON-NAME - isobutanol
CHEMICAL-FORMULA - (H 10)
CHEMICAL-FORMULA - (O 1)
CHEMICAL-FORMULA - (C 4)
CREDITS - AUKFG-1
DBLINKS - (PUBCHEM "6560" NIL |taltman| 3466375284 NIL NIL)
DBLINKS - (CHEBI "46645" NIL |taltman| 3452363044 NIL NIL)
DBLINKS - (LIGAND-CPD "C14710" NIL |kr| 3410284650 NIL NIL)
INCHI - InChI=1S/C4H10O/c1-4(2)3-5/h4-5H,3H2,1-2H3
MOLECULAR-WEIGHT - 74.122    
MONOISOTOPIC-MW - 74.0731649431    
SMILES - CC(C)CO
SYNONYMS - butanol
//
UNIQUE-ID - BETAINE_ALDEHYDE
TYPES - Compounds
COMMON-NAME - betaine aldehyde
ATOM-CHARGES - (1 1)
CHEMICAL-FORMULA - (H 12)
CHEMICAL-FORMULA - (O 1)
CHEMICAL-FORMULA - (C 5)
CHEMICAL-FORMULA - (N 1)
CREDITS - AUKFG-1
DBLINKS - (PUBCHEM "249" NIL |taltman| 3466375285 NIL NIL)
DBLINKS - (CHEBI "15710" NIL |taltman| 3452363565 NIL NIL)
DBLINKS - (LIGAND-CPD "C00576" NIL |kr| 3346617700 NIL NIL)
DBLINKS - (CAS "7418-61-3")
INCHI - InChI=1S/C5H12NO/c1-6(2,3)4-5-7/h5H,4H2,1-3H3/q+1
MOLECULAR-WEIGHT - 102.156    
MONOISOTOPIC-MW - 102.0918890125    
SMILES - C([N+](C)(C)C)C=O
SYNONYMS - glycine betaine aldehyde
//
UNIQUE-ID - 3-INDOLEGLYOXAL
TYPES - Compounds
COMMON-NAME - indole-3-glyoxal
CHEMICAL-FORMULA - (H 7)
CHEMICAL-FORMULA - (N 1)
CHEMICAL-FORMULA - (C 10)
CHEMICAL-FORMULA - (O 2)
CREDITS - AUKFG-1
DBLINKS - (PUBCHEM "13284402" NIL |taltman| 3466375284 NIL NIL)
INCHI - InChI=1S/C10H7NO2/c12-6-10(13)8-5-11-9-4-2-1-3-7(8)9/h1-6,11H
MOLECULAR-WEIGHT - 173.171    
MONOISOTOPIC-MW - 173.0476784741    
SMILES - C2(=C(C(=O)C=O)C1(C=CC=CC=1N2))
SYNONYMS - 3-indoleglyoxal
//
UNIQUE-ID - INDOLE-3-KETOL
TYPES - Compounds
COMMON-NAME - indole-3-ketol
CHEMICAL-FORMULA - (H 9)
CHEMICAL-FORMULA - (N 1)
CHEMICAL-FORMULA - (C 10)
CHEMICAL-FORMULA - (O 2)
CREDITS - AUKFG-1
DBLINKS - (CHEBI "584674" NIL |taltman| 3498180761 NIL NIL)
DBLINKS - (PUBCHEM "200631" NIL |taltman| 3466375284 NIL NIL)
INCHI - InChI=1S/C10H9NO2/c12-6-10(13)8-5-11-9-4-2-1-3-7(8)9/h1-5,11-12H,6H2
MOLECULAR-WEIGHT - 175.187    
MONOISOTOPIC-MW - 175.0633285383    
SMILES - C2(=C(C(=O)CO)C1(C=CC=CC=1N2))
//
UNIQUE-ID - 3-INDOLYLGLYCOLALDEHYDE
TYPES - Compounds
COMMON-NAME - indole-3-glycol aldehyde
CHEMICAL-FORMULA - (H 9)
CHEMICAL-FORMULA - (N 1)
CHEMICAL-FORMULA - (C 10)
CHEMICAL-FORMULA - (O 2)
COMMENT-INTERNAL - This structure was imported from PubChem on Feb-15-2005
CREDITS - AUKFG-1
DBLINKS - (PUBCHEM "439951" NIL |taltman| 3466375284 NIL NIL)
DBLINKS - (CHEBI "15976" NIL |taltman| 3452363563 NIL NIL)
DBLINKS - (LIGAND-CPD "C03230" NIL |kr| 3410284649 NIL NIL)
INCHI - InChI=1S/C10H9NO2/c12-6-10(13)8-5-11-9-4-2-1-3-7(8)9/h1-6,10-11,13H
MOLECULAR-WEIGHT - 175.187    
MONOISOTOPIC-MW - 175.0633285383    
SMILES - C2(=C(C1(C=CC=CC=1N2))C(O)C=O)
SYNONYMS - 2-hydroxy-2-(1H-indol-3-yl)acetaldehyde
SYNONYMS - 3-indoleglycol aldehyde
//
UNIQUE-ID - INDOLE-3-GLYCOL
TYPES - Compounds
COMMON-NAME - indole-3-glycol
CHEMICAL-FORMULA - (H 11)
CHEMICAL-FORMULA - (N 1)
CHEMICAL-FORMULA - (C 10)
CHEMICAL-FORMULA - (O 2)
CREDITS - AUKFG-1
DBLINKS - (PUBCHEM "25202910" NIL |taltman| 3466375284 NIL NIL)
INCHI - InChI=1S/C10H11NO2/c12-6-10(13)8-5-11-9-4-2-1-3-7(8)9/h1-5,10-13H,6H2
MOLECULAR-WEIGHT - 177.202    
MONOISOTOPIC-MW - 177.0789786025    
SMILES - C2(=C(C1(C=CC=CC=1N2))C(O)CO)
//
UNIQUE-ID - CPD-13993
TYPES - Compounds
COMMON-NAME - 3-[(4-amino-6-chloro-1,3,5-triazin-2-yl)amino]benzenesulfonate
ATOM-CHARGES - (19 -1)
CHEMICAL-FORMULA - (H 7)
CHEMICAL-FORMULA - (O 3)
CHEMICAL-FORMULA - (CL 1)
CHEMICAL-FORMULA - (S 1)
CHEMICAL-FORMULA - (C 9)
CHEMICAL-FORMULA - (N 5)
COMMENT - This is a degradation product of the dye |FRAME: CPD-12792|, produced by combined oxidative and hydrolytic steps catalyzed by the dye decolorizing peroxidase (EC 1.11.1.19 ) |CITS: [19099183]|.
CREDITS - AUKFG-1
CREDITS - SRI
CREDITS - |caspi|
INCHI - InChI=1S/C9H8ClN5O3S/c10-7-13-8(11)15-9(14-7)12-5-2-1-3-6(4-5)19(16,17)18/h1-4H,(H,16,17,18)(H3,11,12,13,14,15)/p-1
MOLECULAR-WEIGHT - 300.699    
MONOISOTOPIC-MW - 301.00363754909995    
SMILES - C2(N)(N=C(Cl)N=C(NC1(=CC=CC(S([O-])(=O)=O)=C1))N=2)
//
UNIQUE-ID - CPD-13992
TYPES - Compounds
COMMON-NAME - 2,2'-disulfonyl azobenzene
ATOM-CHARGES - (22 -1)
ATOM-CHARGES - (19 -1)
CHEMICAL-FORMULA - (H 8)
CHEMICAL-FORMULA - (O 6)
CHEMICAL-FORMULA - (S 2)
CHEMICAL-FORMULA - (N 2)
CHEMICAL-FORMULA - (C 12)
COMMENT - This is a degradation product of the dye |FRAME: CPD-12792|, produced by combined oxidative and hydrolytic steps catalyzed by the dye decolorizing peroxidase (EC 1.11.1.19 ) |CITS: [19099183]|.
CREDITS - AUKFG-1
CREDITS - SRI
CREDITS - |caspi|
INCHI - InChI=1S/C12H10N2O6S2/c15-21(16,17)11-7-3-1-5-9(11)13-14-10-6-2-4-8-12(10)22(18,19)20/h1-8H,(H,15,16,17)(H,18,19,20)/p-2
MOLECULAR-WEIGHT - 340.325    
MONOISOTOPIC-MW - 341.998027444    
SMILES - C2(S([O-])(=O)=O)(C(N=NC1(C=CC=CC(S([O-])(=O)=O)=1))=CC=CC=2)
//
UNIQUE-ID - PHTHALATE
TYPES - Compounds
COMMON-NAME - phthalate
ATOM-CHARGES - (11 -1)
ATOM-CHARGES - (3 -1)
CHEMICAL-FORMULA - (H 4)
CHEMICAL-FORMULA - (O 4)
CHEMICAL-FORMULA - (C 8)
CREDITS - AUKFG-1
DBLINKS - (CHEBI "17563" NIL |taltman| 3498180761 NIL NIL)
DBLINKS - (PUBCHEM "181977" NIL |taltman| 3466375284 NIL NIL)
DBLINKS - (LIGAND-CPD "C01606" NIL |kr| 3410284649 NIL NIL)
DBLINKS - (NCI "5348")
DBLINKS - (CAS "88-99-3")
INCHI - InChI=1S/C8H6O4/c9-7(10)5-3-1-2-4-6(5)8(11)12/h1-4H,(H,9,10)(H,11,12)/p-2
MOLECULAR-WEIGHT - 164.117    
MONOISOTOPIC-MW - 166.026608681    
SMILES - C(C1(C=CC=CC(C([O-])=O)=1))([O-])=O
SYNONYMS - phthalic acid
SYNONYMS - 1,2-benzenedicarboxylic acid
SYNONYMS - o-benzenedicarboxylic acid
SYNONYMS - benzene-1,2-dicarboxylic acid
SYNONYMS - o-phthalic acid
SYNONYMS - o-dicarboxybenzene
//
UNIQUE-ID - HYDROGEN-PEROXIDE
TYPES - Compounds
COMMON-NAME - hydrogen peroxide
CHEMICAL-FORMULA - (H 2)
CHEMICAL-FORMULA - (O 2)
CREDITS - AUKFG-1
DBLINKS - (PUBCHEM "784" NIL |taltman| 3466375285 NIL NIL)
DBLINKS - (CHEBI "16240" NIL |taltman| 3452363281 NIL NIL)
DBLINKS - (LIGAND-CPD "C00027" NIL |kr| 3346617700 NIL NIL)
DBLINKS - (CAS "7722-84-1")
INCHI - InChI=1S/H2O2/c1-2/h1-2H
MOLECULAR-WEIGHT - 34.015    
MONOISOTOPIC-MW - 34.0054793084    
SMILES - OO
SYNONYMS - hydrogen peroxide
SYNONYMS - hydroperoxide
SYNONYMS - perhydrol
SYNONYMS - H<SUB>2</SUB>O<SUB>2</SUB>
//
UNIQUE-ID - PANTOTHENATE
TYPES - Compounds
COMMON-NAME - (<i>R</i>)-pantothenate
ATOM-CHARGES - (4 -1)
CHEMICAL-FORMULA - (H 16)
CHEMICAL-FORMULA - (N 1)
CHEMICAL-FORMULA - (C 9)
CHEMICAL-FORMULA - (O 5)
COMMENT - (<i>R</i>)-pantothenate, also called vitamin B5, is the amide between |FRAME: L-PANTOATE| and |FRAME: B-ALANINE|. It is a  precursor for the synthesis of the 4'-phosphopantetheine moiety of |FRAME:CO-A| and |FRAME: ACP "acyl carrier protein"| in bacteria and eukaryotes. Only plants and microorganisms (including some eukaryotic microbes, such as |FRAME: TAX-559292|) can synthesize pantothenate <i>de novo</i> - animals require a dietary supplement.
CREDITS - AUKFG-1
CREDITS - SRI
CREDITS - |caspi|
DBLINKS - (|Wikipedia| "Vitamin_B5" NIL |caspi| 3496684943 NIL NIL)
DBLINKS - (PUBCHEM "167945" NIL |taltman| 3466375285 NIL NIL)
DBLINKS - (CHEBI "29032" NIL |taltman| 3452363569 NIL NIL)
DBLINKS - (LIGAND-CPD "C00864" NIL |kr| 3346617700 NIL NIL)
DBLINKS - (CAS "79-83-4")
INCHI - InChI=1S/C9H17NO5/c1-9(2,5-11)7(14)8(15)10-4-3-6(12)13/h7,11,14H,3-5H2,1-2H3,(H,10,15)(H,12,13)/p-1/t7-/m0/s1
MOLECULAR-WEIGHT - 218.229    
MONOISOTOPIC-MW - 219.11067266139997    
SMILES - C(CC(=O)[O-])NC(=O)C(O)C(C)(C)CO
SYNONYMS - vitamin B<SUB>5</SUB>
SYNONYMS - (<i>R</i>)-pantothenic acid
SYNONYMS - D-pantothenic acid
SYSTEMATIC-NAME - beta-alanine, (R)-N-(2,4-dihydroxy-3,3-dimethyl-oxobutyl)-
//
UNIQUE-ID - L-PANTOATE
TYPES - Compounds
COMMON-NAME - (R)-pantoate
ATOM-CHARGES - (5 -1)
CHEMICAL-FORMULA - (H 11)
CHEMICAL-FORMULA - (O 4)
CHEMICAL-FORMULA - (C 6)
CREDITS - AUKFG-1
CREDITS - SRI
CREDITS - |caspi|
DBLINKS - (PUBCHEM "5289105" NIL |taltman| 3466375284 NIL NIL)
DBLINKS - (CHEBI "15980" NIL |caspi| 3459700666 NIL NIL)
DBLINKS - (CAS "470-29-1" NIL |kr| 3346617700 NIL NIL)
DBLINKS - (LIGAND-CPD "C00522" NIL |kr| 3346617700 NIL NIL)
INCHI - InChI=1S/C6H12O4/c1-6(2,3-7)4(8)5(9)10/h4,7-8H,3H2,1-2H3,(H,9,10)/p-1/t4-/m0/s1
MOLECULAR-WEIGHT - 147.15    
MONOISOTOPIC-MW - 148.0735588736    
SMILES - CC(C)(CO)C(C([O-])=O)O
SYNONYMS - pantoate
SYNONYMS - L-pantoate
//
UNIQUE-ID - SELENOMETHIONINE
TYPES - Compounds
COMMON-NAME - selenomethionine
ABBREV-NAME - SeMet
ATOM-CHARGES - (8 -1)
ATOM-CHARGES - (6 1)
CHEMICAL-FORMULA - (H 11)
CHEMICAL-FORMULA - (SE 1)
CHEMICAL-FORMULA - (O 2)
CHEMICAL-FORMULA - (N 1)
CHEMICAL-FORMULA - (C 5)
CREDITS - AUKFG-1
DBLINKS - (CAS "1464-42-2" NIL |dreher| 3526843513 NIL NIL)
DBLINKS - (PUBCHEM "15820879" NIL |taltman| 3466375284 NIL NIL)
DBLINKS - (LIGAND-CPD "C05335" NIL |qwan| 3368828602 NIL NIL)
INCHI - InChI=1S/C5H11NO2Se/c1-9-3-2-4(6)5(7)8/h4H,2-3,6H2,1H3,(H,7,8)
MOLECULAR-WEIGHT - 196.107    
MONOISOTOPIC-MW - 196.9955004025    
SMILES - C(C(CC[Se]C)[N+])([O-])=O
SYNONYMS - selenium methionine
//
UNIQUE-ID - SELENOHOMOCYSTEINE
TYPES - Compounds
COMMON-NAME - selenohomocysteine
ATOM-CHARGES - (3 -1)
ATOM-CHARGES - (1 1)
CHEMICAL-FORMULA - (H 8)
CHEMICAL-FORMULA - (C 4)
CHEMICAL-FORMULA - (SE 1)
CHEMICAL-FORMULA - (O 2)
CHEMICAL-FORMULA - (N 1)
CREDITS - AUKFG-1
DBLINKS - (PUBCHEM "25245624" NIL |taltman| 3466375284 NIL NIL)
DBLINKS - (LIGAND-CPD "C05698" NIL |kr| 3410284650 NIL NIL)
INCHI - InChI=1S/C4H9NO2Se/c5-3(1-2-8)4(6)7/h3,8H,1-2,5H2,(H,6,7)
MOLECULAR-WEIGHT - 181.073    
MONOISOTOPIC-MW - 181.9720253062    
SMILES - C([Se])CC([N+])C(=O)[O-]
SYNONYMS - 2-amino-4-selanyl-butanoic acid
//
UNIQUE-ID - 2-ACETO-2-HYDROXY-BUTYRATE
TYPES - Compounds
COMMON-NAME - 2-aceto-2-hydroxy-butanoate
ATOM-CHARGES - (8 -1)
CHEMICAL-FORMULA - (H 9)
CHEMICAL-FORMULA - (O 4)
CHEMICAL-FORMULA - (C 6)
CREDITS - AUKFG-1
DBLINKS - (PUBCHEM "13999771" NIL |taltman| 3466375285 NIL NIL)
DBLINKS - (LIGAND-CPD "C06006" NIL |keseler| 3342801886 NIL NIL)
DBLINKS - (CAS "3142-65-2")
INCHI - InChI=1S/C6H10O4/c1-3-6(10,4(2)7)5(8)9/h10H,3H2,1-2H3,(H,8,9)/p-1
MOLECULAR-WEIGHT - 145.135    
MONOISOTOPIC-MW - 146.0579088094    
SMILES - CC(C(CC)(O)C(=O)[O-])=O
SYNONYMS - &alpha;-aceto-&alpha;-hydroxybutyrate
SYNONYMS - acetohydroxybutyrate
SYNONYMS - acetohydroxybutanoate
SYNONYMS - 2-aceto-2-hydroxy-butyrate
//
UNIQUE-ID - 2-ACETO-LACTATE
TYPES - Compounds
COMMON-NAME - (<i>S</i>)-2-acetolactate
ATOM-CHARGES - (5 -1)
CHEMICAL-FORMULA - (H 7)
CHEMICAL-FORMULA - (O 4)
CHEMICAL-FORMULA - (C 5)
CREDITS - AUKFG-1
DBLINKS - (CHEBI "58476" NIL |taltman| 3498180761 NIL NIL)
DBLINKS - (PUBCHEM "13999770" NIL |taltman| 3466375285 NIL NIL)
DBLINKS - (LIGAND-CPD "C06010" NIL |keseler| 3342802103 NIL NIL)
INCHI - InChI=1S/C5H8O4/c1-3(6)5(2,9)4(7)8/h9H,1-2H3,(H,7,8)/p-1/t5-/m0/s1
MOLECULAR-WEIGHT - 131.108    
MONOISOTOPIC-MW - 132.0422587452    
SMILES - CC(=O)C(C)(O)C(=O)[O-]
SYNONYMS - (<i>S</i>)-2-hydroxy-2-methyl-3-oxobutanoate
SYNONYMS - &alpha;-acetolactate
SYNONYMS - (2<i>S</i>)-2-hydroxy-2-methyl-3-oxobutanoate
//
UNIQUE-ID - 1-KETO-2-METHYLVALERATE
TYPES - Compounds
COMMON-NAME - 2,3-dihydroxy-3-methylvalerate
ATOM-CHARGES - (4 -1)
CHEMICAL-FORMULA - (H 11)
CHEMICAL-FORMULA - (O 4)
CHEMICAL-FORMULA - (C 6)
COMMENT-INTERNAL - kr98-07-30: changed name and synonym. also, the frame ID is very wacky. a cpd with this name could not exist. how did this get here ? the structure looks ok.
CREDITS - AUKFG-1
DBLINKS - (PUBCHEM "21263701" NIL |taltman| 3466375285 NIL NIL)
DBLINKS - (LIGAND-CPD "C06007" NIL |kr| 3346617701 NIL NIL)
INCHI - InChI=1S/C6H12O4/c1-3-6(2,10)4(7)5(8)9/h4,7,10H,3H2,1-2H3,(H,8,9)/p-1
MOLECULAR-WEIGHT - 147.15    
MONOISOTOPIC-MW - 148.0735588736    
SMILES - CC(CC)(O)C(C([O-])=O)O
SYNONYMS - (R)-2,3-Dihydroxy-3-methylpentanoate
SYNONYMS - (R)-2,3-Dihydroxy-3-methylvalerate
SYNONYMS - 2,3-dihydroxy-3-methylpentanoate
//
UNIQUE-ID - CPD-7100
TYPES - Compounds
COMMON-NAME - (2<i>S</i>)-2-isopropyl-3-oxosuccinate
ATOM-CHARGES - (7 -1)
ATOM-CHARGES - (4 -1)
CHEMICAL-FORMULA - (H 8)
CHEMICAL-FORMULA - (O 5)
CHEMICAL-FORMULA - (C 7)
CREDITS - AUKFG-1
DBLINKS - (PUBCHEM "25245894" NIL |taltman| 3466375283 NIL NIL)
DBLINKS - (LIGAND-CPD "C04236" NIL |taltman| 3459474373 NIL NIL)
INCHI - InChI=1S/C7H10O5/c1-3(2)4(6(9)10)5(8)7(11)12/h3-4H,1-2H3,(H,9,10)(H,11,12)/p-2
MOLECULAR-WEIGHT - 172.137    
MONOISOTOPIC-MW - 174.0528234315    
SMILES - C(=O)([O-])C(C(C)C)C(=O)C(=O)[O-]
SYNONYMS - 2-isopropyl-3-oxosuccinate
//
UNIQUE-ID - 2K-4CH3-PENTANOATE
TYPES - Compounds
COMMON-NAME - 4-methyl-2-oxopentanoate
ATOM-CHARGES - (4 -1)
CHEMICAL-FORMULA - (H 9)
CHEMICAL-FORMULA - (O 3)
CHEMICAL-FORMULA - (C 6)
CREDITS - AUKFG-1
DBLINKS - (PUBCHEM "3527278" NIL |taltman| 3466375285 NIL NIL)
DBLINKS - (CHEBI "17865" NIL |taltman| 3452363546 NIL NIL)
DBLINKS - (LIGAND-CPD "C00233" NIL |kr| 3346617700 NIL NIL)
DBLINKS - (CAS "816-66-0")
INCHI - InChI=1S/C6H10O3/c1-4(2)3-5(7)6(8)9/h4H,3H2,1-2H3,(H,8,9)/p-1
MOLECULAR-WEIGHT - 129.135    
MONOISOTOPIC-MW - 130.0629941873    
SMILES - CC(C)CC(C([O-])=O)=O
SYNONYMS - 2-keto-4-methyl-pentanoate
SYNONYMS - 2-oxoisocaproate
SYNONYMS - 2-oxo-4-methylpentanoate
SYNONYMS - &alpha;-ketoisocaproate
SYNONYMS - &alpha;-oxoisocaproate
SYNONYMS - 2-ketoisocaproate
SYSTEMATIC-NAME - 4-methyl-2-oxopentanoic acid
//
UNIQUE-ID - 2-KETO-3-METHYL-VALERATE
TYPES - Compounds
COMMON-NAME - 2-keto-3-methyl-valerate
ATOM-CHARGES - (6 -1)
CHEMICAL-FORMULA - (H 9)
CHEMICAL-FORMULA - (O 3)
CHEMICAL-FORMULA - (C 6)
CREDITS - AUKFG-1
DBLINKS - (CHEBI "35146" NIL |taltman| 3466399943 NIL NIL)
DBLINKS - (PUBCHEM "6857401" NIL |taltman| 3466375285 NIL NIL)
DBLINKS - (LIGAND-CPD "C00671" NIL |kr| 3346617699 NIL NIL)
DBLINKS - (CAS "1460-34-0")
INCHI - InChI=1S/C6H10O3/c1-3-4(2)5(7)6(8)9/h4H,3H2,1-2H3,(H,8,9)/p-1/t4-/m0/s1
MOLECULAR-WEIGHT - 129.135    
MONOISOTOPIC-MW - 130.0629941873    
SMILES - CCC(C(C([O-])=O)=O)C
SYNONYMS - (3S)-3-Methyl-2-oxopentanoate
SYNONYMS - &alpha;-keto-methylvalerate
SYNONYMS - 2-oxo-3-methylvalerate
SYNONYMS - (S)-2-oxo-3-methylpentanoate
SYNONYMS - (S)-3-methyl-2-oxopentanoate
SYNONYMS - 2-oxo-3-methylpentanoate
SYNONYMS - 3-methyl-2-oxopentanoate
SYNONYMS - &alpha;-keto-&beta;-methyl-valerate
//
UNIQUE-ID - 5-AMINO-LEVULINATE
TYPES - Compounds
COMMON-NAME - 5-amino-levulinate
ATOM-CHARGES - (4 -1)
ATOM-CHARGES - (1 1)
CHEMICAL-FORMULA - (H 9)
CHEMICAL-FORMULA - (O 3)
CHEMICAL-FORMULA - (C 5)
CHEMICAL-FORMULA - (N 1)
CREDITS - AUKFG-1
DBLINKS - (CHEBI "356416" NIL |taltman| 3498180761 NIL NIL)
DBLINKS - (PUBCHEM "7048523" NIL |taltman| 3466375285 NIL NIL)
DBLINKS - (LIGAND-CPD "C00430" NIL |keseler| 3342477067 NIL NIL)
DBLINKS - (CAS "106-60-5")
INCHI - InChI=1S/C5H9NO3/c6-3-4(7)1-2-5(8)9/h1-3,6H2,(H,8,9)
MOLECULAR-WEIGHT - 131.131    
MONOISOTOPIC-MW - 131.0582431604    
SMILES - C([N+])C(CCC([O-])=O)=O
SYNONYMS - 5-Amino-4-oxopentanoate
SYNONYMS - 5-amino-4-oxo-pentanoic acid
SYNONYMS - 5-amino-levulinic acid
SYNONYMS - 5-amino-4-oxopentanoic acid
SYNONYMS - &gamma;-aminolevulinic acid
SYNONYMS - 5-aminolevulinic acid
SYNONYMS - 5-aminolevulinate
SYNONYMS - ALA
SYNONYMS - &delta;-aminolevulinic acid
SYSTEMATIC-NAME - Pentanoic acid, 5-amino-4-oxo-
//
UNIQUE-ID - GLUTAMATE-1-SEMIALDEHYDE
TYPES - Compounds
COMMON-NAME - glutamate-1-semialdehyde
ATOM-CHARGES - (8 1)
ATOM-CHARGES - (6 -1)
CHEMICAL-FORMULA - (H 9)
CHEMICAL-FORMULA - (N 1)
CHEMICAL-FORMULA - (O 3)
CHEMICAL-FORMULA - (C 5)
CREDITS - AUKFG-1
DBLINKS - (CHEBI "57501" NIL |taltman| 3498180761 NIL NIL)
DBLINKS - (PUBCHEM "25244684" NIL |taltman| 3466375285 NIL NIL)
DBLINKS - (LIGAND-CPD "C03741" NIL |kr| 3346617699 NIL NIL)
INCHI - InChI=1S/C5H9NO3/c6-4(3-7)1-2-5(8)9/h3-4H,1-2,6H2,(H,8,9)/t4-/m0/s1
MOLECULAR-WEIGHT - 131.131    
MONOISOTOPIC-MW - 131.0582431604    
SMILES - C(C(CCC([O-])=O)[N+])=O
SYNONYMS - (S)-4-amino-5-oxopentanoate
SYNONYMS - L-Glutamate 1-semialdehyde
//
UNIQUE-ID - 34-DIHYDROXYPHENYLACETALDEHYDE
TYPES - Compounds
COMMON-NAME - 3,4-dihydroxyphenylacetaldehyde
CHEMICAL-FORMULA - (H 8)
CHEMICAL-FORMULA - (O 3)
CHEMICAL-FORMULA - (C 8)
CREDITS - AUKFG-1
DBLINKS - (CHEBI "27978" NIL |ong| 3523630741 NIL NIL)
DBLINKS - (PUBCHEM "119219" NIL |taltman| 3466375284 NIL NIL)
DBLINKS - (LIGAND-CPD "C04043" NIL |sreddy| 3298309802 NIL NIL)
INCHI - InChI=1S/C8H8O3/c9-4-3-6-1-2-7(10)8(11)5-6/h1-2,4-5,10-11H,3H2
MOLECULAR-WEIGHT - 152.149    
MONOISOTOPIC-MW - 152.0473441231    
SMILES - C1(C(=CC=C(C(O)=1)O)CC=O)
SYNONYMS - protocatechuatealdehyde
//
UNIQUE-ID - CPD-6082
TYPES - Compounds
COMMON-NAME - 3-aminopropanal
ATOM-CHARGES - (5 1)
CHEMICAL-FORMULA - (H 8)
CHEMICAL-FORMULA - (N 1)
CHEMICAL-FORMULA - (O 1)
CHEMICAL-FORMULA - (C 3)
CREDITS - AUKFG-1
DBLINKS - (CHEBI "58374" NIL |ong| 3523630741 NIL NIL)
DBLINKS - (PUBCHEM "21286229" NIL |taltman| 3466375284 NIL NIL)
DBLINKS - (LIGAND-CPD "C02229" NIL |taltman| 3459474374 NIL NIL)
INCHI - InChI=1S/C3H7NO/c4-2-1-3-5/h3H,1-2,4H2/p+1
MOLECULAR-WEIGHT - 74.102    
MONOISOTOPIC-MW - 73.052763852    
SMILES - C(CC[N+])=O
SYNONYMS - 3-amino-propanal
SYNONYMS - 3-APA
SYNONYMS - 3-aminopropionaldehyde
SYNONYMS - APAL
//
UNIQUE-ID - SS-DIMETHYL-BETA-PROPIOTHETIN
TYPES - Compounds
COMMON-NAME - dimethylsulfoniopropionate
ATOM-CHARGES - (7 1)
ATOM-CHARGES - (5 -1)
CHEMICAL-FORMULA - (H 10)
CHEMICAL-FORMULA - (S 1)
CHEMICAL-FORMULA - (O 2)
CHEMICAL-FORMULA - (C 5)
COMMENT - |FRAME: SS-DIMETHYL-BETA-PROPIOTHETIN| (DMSP), an osmolyte of many marine algae and certain
/plants |CITS: [15181109]|, is also the main source for |FRAME: CPD-7670| (DMS) in the marine
/environment |CITS: [12450799]|.
/Marine phytoplankton synthesize DMSP not only as an osmolyte, but also as a predator deterrent and
/an antioxidant |CITS: [17068264]|.
/The degradation of DMSP to DMS and subsequent exchange of DMS across the ocean-atmosphere
/boundary is the main natural source of sulfur to the atmosphere.
CREDITS - AUKFG-1
DBLINKS - (PUBCHEM "23736" NIL |taltman| 3466375284 NIL NIL)
DBLINKS - (CHEBI "16457" NIL |taltman| 3452363484 NIL NIL)
DBLINKS - (LIGAND-CPD "C04022" NIL |kr| 3410284649 NIL NIL)
DBLINKS - (CAS "7314-30-9")
INCHI - InChI=1S/C5H10O2S/c1-8(2)4-3-5(6)7/h3-4H2,1-2H3
MOLECULAR-WEIGHT - 134.193    
MONOISOTOPIC-MW - 135.0479752873    
SMILES - C([S+](C)C)CC(=O)[O-]
SYNONYMS - S,S-dimethyl-&beta;-propiothetin
SYNONYMS - DMPT
SYNONYMS - DMSP
SYNONYMS - dimethylpropiothetin
SYNONYMS - S-dimethylsulfonium propionic acid
//
UNIQUE-ID - 5-HYDROXYINDOLE_ACETATE
TYPES - Compounds
COMMON-NAME - 5-hydroxyindole acetate
ATOM-CHARGES - (3 -1)
CHEMICAL-FORMULA - (H 8)
CHEMICAL-FORMULA - (N 1)
CHEMICAL-FORMULA - (C 10)
CHEMICAL-FORMULA - (O 3)
CREDITS - AUKFG-1
DBLINKS - (CHEBI "62622" NIL |ong| 3523630741 NIL NIL)
DBLINKS - (PUBCHEM "3772821" NIL |taltman| 3466375284 NIL NIL)
DBLINKS - (LIGAND-CPD "C05635" NIL |kr| 3410284649 NIL NIL)
DBLINKS - (CAS "54-16-0")
INCHI - InChI=1S/C10H9NO3/c12-7-1-2-9-8(4-7)6(5-11-9)3-10(13)14/h1-2,4-5,11-12H,3H2,(H,13,14)/p-1
MOLECULAR-WEIGHT - 190.178    
MONOISOTOPIC-MW - 191.0582431604    
SMILES - C(=O)(CC2(=CNC1(C=CC(O)=CC=12)))[O-]
SYNONYMS - 5-hydroxyindoleacetic acid
SYSTEMATIC-NAME - 1H-Indole-3-acetic acid, 5-hydroxy-
//
UNIQUE-ID - 4-IMIDAZOLEACETATE
TYPES - Compounds
COMMON-NAME - 4-imidazoleacetate
ATOM-CHARGES - (2 -1)
CHEMICAL-FORMULA - (H 5)
CHEMICAL-FORMULA - (N 2)
CHEMICAL-FORMULA - (C 5)
CHEMICAL-FORMULA - (O 2)
CREDITS - AUKFG-1
DBLINKS - (CHEBI "57969" NIL |ong| 3523630741 NIL NIL)
DBLINKS - (PUBCHEM "4139109" NIL |taltman| 3466375284 NIL NIL)
DBLINKS - (LIGAND-CPD "C02835" NIL |taltman| 3459474373 NIL NIL)
INCHI - InChI=1S/C5H6N2O2/c8-5(9)1-4-2-6-3-7-4/h2-3H,1H2,(H,6,7)(H,8,9)/p-1
MOLECULAR-WEIGHT - 125.107    
MONOISOTOPIC-MW - 126.04292744719999    
SMILES - C1(NC=C(CC(=O)[O-])N=1)
SYNONYMS - imidazole-4-acetate
SYNONYMS - imidazoleacetic acid
//
UNIQUE-ID - IMIDAZOLE_ACETALDEHYDE
TYPES - Compounds
COMMON-NAME - imidazole acetaldehyde
CHEMICAL-FORMULA - (H 6)
CHEMICAL-FORMULA - (C 5)
CHEMICAL-FORMULA - (N 2)
CHEMICAL-FORMULA - (O 1)
CREDITS - AUKFG-1
DBLINKS - (PUBCHEM "150841" NIL |taltman| 3466375284 NIL NIL)
DBLINKS - (CHEBI "27398" NIL |taltman| 3452363593 NIL NIL)
DBLINKS - (LIGAND-CPD "C05130" NIL |kr| 3410284649 NIL NIL)
INCHI - InChI=1S/C5H6N2O/c8-2-1-5-3-6-4-7-5/h2-4H,1H2,(H,6,7)
MOLECULAR-WEIGHT - 110.115    
MONOISOTOPIC-MW - 110.04801282509999    
SMILES - C1(NC=NC(CC=O)=1)
SYNONYMS - (imidazol-4-yl)acetaldehyde
//
UNIQUE-ID - CPD-35
TYPES - Compounds
COMMON-NAME - 4-acetamidobutanoate
ATOM-CHARGES - (10 -1)
CHEMICAL-FORMULA - (H 10)
CHEMICAL-FORMULA - (O 3)
CHEMICAL-FORMULA - (N 1)
CHEMICAL-FORMULA - (C 6)
CREDITS - AUKFG-1
DBLINKS - (CHEBI "11951" NIL |taltman| 3498180761 NIL NIL)
DBLINKS - (PUBCHEM "6991994" NIL |taltman| 3466375284 NIL NIL)
DBLINKS - (LIGAND-CPD "C02946" NIL |taltman| 3459474373 NIL NIL)
INCHI - InChI=1S/C6H11NO3/c1-5(8)7-4-2-3-6(9)10/h2-4H2,1H3,(H,7,8)(H,9,10)/p-1
MOLECULAR-WEIGHT - 144.15    
MONOISOTOPIC-MW - 145.0738932246    
SMILES - C(=O)(NCCCC(=O)[O-])C
SYNONYMS - <i>N</i>-acetyl-4-aminobutyrate
SYNONYMS - 4-acetamidobutanoate
SYNONYMS - <i>N</i>-acetyl-&gamma;-aminobutyrate
//
UNIQUE-ID - CPD-30
TYPES - Compounds
COMMON-NAME - 4-acetamidobutanal
CHEMICAL-FORMULA - (H 11)
CHEMICAL-FORMULA - (O 2)
CHEMICAL-FORMULA - (N 1)
CHEMICAL-FORMULA - (C 6)
CREDITS - AUKFG-1
DBLINKS - (PUBCHEM "440850" NIL |taltman| 3466375284 NIL NIL)
DBLINKS - (CHEBI "7386" NIL |taltman| 3452362876 NIL NIL)
DBLINKS - (LIGAND-CPD "C05936" NIL |kr| 3410284649 NIL NIL)
INCHI - InChI=1S/C6H11NO2/c1-6(9)7-4-2-3-5-8/h5H,2-4H2,1H3,(H,7,9)
MOLECULAR-WEIGHT - 129.158    
MONOISOTOPIC-MW - 129.0789786025    
SMILES - C(C)(NCCCC=O)=O
SYNONYMS - <i>N</i>-acetyl-&gamma;-aminobutyraldehyde
SYNONYMS - <i>N</i>-acetyl-4-aminobutanal
//
UNIQUE-ID - H2CO3
TYPES - Compounds
COMMON-NAME - carbonic acid
CHEMICAL-FORMULA - (H 2)
CHEMICAL-FORMULA - (O 3)
CHEMICAL-FORMULA - (C 1)
CREDITS - AUKFG-1
DBLINKS - (PUBCHEM "767" NIL |taltman| 3466375284 NIL NIL)
DBLINKS - (CHEBI "28976" NIL |caspi| 3452528262 NIL NIL)
DBLINKS - (LIGAND-CPD "C01353" NIL |kr| 3410284649 NIL NIL)
DBLINKS - (CAS "463-79-6")
INCHI - InChI=1S/CH2O3/c2-1(3)4/h(H2,2,3,4)
MOLECULAR-WEIGHT - 62.025    
MONOISOTOPIC-MW - 62.0003939305    
SMILES - C(O)(=O)O
SYNONYMS - H<SUB>2</SUB>CO<SUB>3</SUB>
//
UNIQUE-ID - MALONATE-S-ALD
TYPES - Compounds
COMMON-NAME - malonate semialdehyde
ATOM-CHARGES - (2 -1)
CHEMICAL-FORMULA - (H 3)
CHEMICAL-FORMULA - (O 3)
CHEMICAL-FORMULA - (C 3)
CREDITS - AUKFG-1
DBLINKS - (PUBCHEM "9543142" NIL |taltman| 3466375285 NIL NIL)
DBLINKS - (CHEBI "33190" NIL |taltman| 3452363218 NIL NIL)
DBLINKS - (LIGAND-CPD "C00222" NIL |kr| 3410284649 NIL NIL)
DBLINKS - (CAS "926-61-4")
INCHI - InChI=1S/C3H4O3/c4-2-1-3(5)6/h2H,1H2,(H,5,6)/p-1
MOLECULAR-WEIGHT - 87.055    
MONOISOTOPIC-MW - 88.0160439947    
SMILES - C([O-])(CC=O)=O
SYNONYMS - 3-oxopropanoate
SYNONYMS - malonate-S-ald
SYNONYMS - malonic semialdehyde
//
UNIQUE-ID - CPD-9925
TYPES - Compounds
COMMON-NAME - 1,4-dihydroxy-2-naphthoyl-CoA
ATOM-CHARGES - (39 -1)
ATOM-CHARGES - (18 -1)
ATOM-CHARGES - (6 -1)
ATOM-CHARGES - (2 -1)
CHEMICAL-FORMULA - (H 38)
CHEMICAL-FORMULA - (S 1)
CHEMICAL-FORMULA - (P 3)
CHEMICAL-FORMULA - (N 7)
CHEMICAL-FORMULA - (O 19)
CHEMICAL-FORMULA - (C 32)
CREDITS - AUKFG-1
DBLINKS - (PUBCHEM "25244874" NIL |taltman| 3466375284 NIL NIL)
DBLINKS - (LIGAND-CPD "C15547" NIL |taltman| 3466371734 NIL NIL)
INCHI - InChI=1S/C32H42N7O19P3S/c1-32(2,26(44)29(45)35-8-7-21(41)34-9-10-62-31(46)18-11-19(40)16-5-3-4-6-17(16)23(18)42)13-55-61(52,53)58-60(50,51)54-12-20-25(57-59(47,48)49)24(43)30(56-20)39-15-38-22-27(33)36-14-37-28(22)39/h3-6,11,14-15,20,24-26,30,40,42-44H,7-10,12-13H2,1-2H3,(H,34,41)(H,35,45)(H,50,51)(H,52,53)(H2,33,36,37)(H2,47,48,49)/p-4
MOLECULAR-WEIGHT - 949.669    
MONOISOTOPIC-MW - 953.1469024245    
SMILES - C5(N(C3(C(O)C(C(COP([O-])(=O)OP([O-])(OCC(C)(C)C(C(NCCC(NCCSC(C2(C=C(O)C1(C=CC=CC=1C(O)=2)))=O)=O)=O)O)=O)O3)OP([O-])(=O)[O-]))C4(N=CN=C(C=4N=5)N))
SUPERATOMS - COA-GROUP
SYNONYMS - 1,4-dihydroxy-2-naphthoate-CoA
SYNONYMS - DHNA-CoA
//
UNIQUE-ID - CPD-6972
TYPES - Compounds
COMMON-NAME - 4-(2'-carboxyphenyl)-4-oxobutyryl-CoA
ATOM-CHARGES - (59 -1)
ATOM-CHARGES - (39 -1)
ATOM-CHARGES - (18 -1)
ATOM-CHARGES - (6 -1)
ATOM-CHARGES - (2 -1)
CHEMICAL-FORMULA - (H 39)
CHEMICAL-FORMULA - (S 1)
CHEMICAL-FORMULA - (P 3)
CHEMICAL-FORMULA - (N 7)
CHEMICAL-FORMULA - (O 20)
CHEMICAL-FORMULA - (C 32)
CREDITS - AUKFG-1
DBLINKS - (PUBCHEM "25245100" NIL |taltman| 3466375284 NIL NIL)
DBLINKS - (LIGAND-CPD "C03160" NIL |kr| 3346617699 NIL NIL)
INCHI - InChI=1S/C32H44N7O20P3S/c1-32(2,26(44)29(45)35-10-9-21(41)34-11-12-63-22(42)8-7-19(40)17-5-3-4-6-18(17)31(46)47)14-56-62(53,54)59-61(51,52)55-13-20-25(58-60(48,49)50)24(43)30(57-20)39-16-38-23-27(33)36-15-37-28(23)39/h3-6,15-16,20,24-26,30,43-44H,7-14H2,1-2H3,(H,34,41)(H,35,45)(H,46,47)(H,51,52)(H,53,54)(H2,33,36,37)(H2,48,49,50)/p-5
MOLECULAR-WEIGHT - 966.676    
MONOISOTOPIC-MW - 971.1574671108    
SMILES - C4(N(C2(C(O)C(C(COP([O-])(=O)OP([O-])(OCC(C)(C)C(C(NCCC(NCCSC(CCC(C1(C=CC=CC(C([O-])=O)=1))=O)=O)=O)=O)O)=O)O2)OP([O-])(=O)[O-]))C3(N=CN=C(C=3N=4)N))
SUPERATOMS - COA-GROUP
SYNONYMS - succinylbenzoyl-CoA
SYNONYMS - 2-succinylbenzoyl-CoA
SYNONYMS - 2-(3'-carboxypropionyl)benzoyl-CoA
SYNONYMS - <i>o</i>-succinylbenzoyl-CoA
//
UNIQUE-ID - O-SUCCINYLBENZOATE
TYPES - Compounds
COMMON-NAME - <i>o</i>-succinylbenzoate
ATOM-CHARGES - (5 -1)
ATOM-CHARGES - (4 -1)
CHEMICAL-FORMULA - (H 8)
CHEMICAL-FORMULA - (C 11)
CHEMICAL-FORMULA - (O 5)
CREDITS - AUKFG-1
DBLINKS - (PUBCHEM "5459922" NIL |taltman| 3466375285 NIL NIL)
DBLINKS - (CHEBI "18325" NIL |taltman| 3452363558 NIL NIL)
DBLINKS - (LIGAND-CPD "C02730" NIL |kr| 3346617700 NIL NIL)
INCHI - InChI=1S/C11H10O5/c12-9(5-6-10(13)14)7-3-1-2-4-8(7)11(15)16/h1-4H,5-6H2,(H,13,14)(H,15,16)/p-2
MOLECULAR-WEIGHT - 220.181    
MONOISOTOPIC-MW - 222.05282343149997    
SMILES - C1(C=CC(C(=O)CCC(=O)[O-])=C(C=1)C(=O)[O-])
SYNONYMS - <i>o</i>-succinyl-benzoate
SYNONYMS - 2-succinyl-benzoate
SYNONYMS - 2-succinylbenzoate
SYNONYMS - succinylbenzoate
//
UNIQUE-ID - CPD-9923
TYPES - Compounds
COMMON-NAME - (1<i>R</i>,6<i>R</i>)-6-hydroxy-2-succinylcyclohexa-2,4-diene-1-carboxylate
ATOM-CHARGES - (5 -1)
ATOM-CHARGES - (4 -1)
CHEMICAL-FORMULA - (H 10)
CHEMICAL-FORMULA - (C 11)
CHEMICAL-FORMULA - (O 6)
CREDITS - AUKFG-1
DBLINKS - (CHEBI "58689" NIL |taltman| 3498180761 NIL NIL)
DBLINKS - (PUBCHEM "25246102" NIL |taltman| 3497976212 NIL NIL)
DBLINKS - (LIGAND-CPD "C05817" NIL |kothari| 3493053355 NIL NIL)
INCHI - InChI=1S/C11H12O6/c12-7(4-5-9(14)15)6-2-1-3-8(13)10(6)11(16)17/h1-3,8,10,13H,4-5H2,(H,14,15)(H,16,17)/p-2/t8-,10-/m1/s1
MOLECULAR-WEIGHT - 238.196    
MONOISOTOPIC-MW - 240.0633881178    
SMILES - C1(=CC=C(C(=O)CCC(=O)[O-])C(C(O)1)C(=O)[O-])
SYNONYMS - SHCHC
SYNONYMS - (1<i>R</i>,6<i>R</i>)-2-succinyl-6-hydroxy-2,4-cyclohexadiene-1-carboxylate
SYNONYMS - 2-(3-CARBOXYPROPIONYL)-6-HYDROXY-CYCLOHEXA-2,4-DIENE CARBOXYLIC ACID
//
UNIQUE-ID - CPD-9924
TYPES - Compounds
COMMON-NAME - 2-succinyl-5-enolpyruvyl-6-hydroxy-3-cyclohexene-1-carboxylate
ATOM-CHARGES - (22 -1)
ATOM-CHARGES - (5 -1)
ATOM-CHARGES - (4 -1)
CHEMICAL-FORMULA - (H 13)
CHEMICAL-FORMULA - (C 14)
CHEMICAL-FORMULA - (O 9)
CREDITS - AUKFG-1
DBLINKS - (CHEBI "50271" NIL |kothari| 3452951342 NIL NIL)
DBLINKS - (LIGAND-CPD "C16519" NIL |kothari| 3452951342 NIL NIL)
DBLINKS - (PUBCHEM "24883454" NIL |kothari| 3452951342 NIL NIL)
INCHI - InChI=1S/C14H16O9/c1-6(13(19)20)23-9-4-2-7(8(15)3-5-10(16)17)11(12(9)18)14(21)22/h2,9,11-12,18H,1,3-5H2,(H,16,17)(H,19,20)(H,21,22)/p-3/t9-,11+,12+/m0/s1
MOLECULAR-WEIGHT - 325.251    
MONOISOTOPIC-MW - 328.0794321125    
SMILES - C=C(C(=O)[O-])OC1(CC=C(C(=O)CCC(=O)[O-])C(C(O)1)C(=O)[O-])
SYNONYMS - SEPHCHC
SYNONYMS - 5-enolpyruvoyl-6-hydroxy-2-succinyl-cyclohex-3-ene-1-carboxylate
//
UNIQUE-ID - ISOCHORISMATE
TYPES - Compounds
COMMON-NAME - isochorismate
ATOM-CHARGES - (14 -1)
ATOM-CHARGES - (8 -1)
CHEMICAL-FORMULA - (H 8)
CHEMICAL-FORMULA - (O 6)
CHEMICAL-FORMULA - (C 10)
CREDITS - AUKFG-1
DBLINKS - (PUBCHEM "5460580" NIL |taltman| 3466375284 NIL NIL)
DBLINKS - (CHEBI "29780" NIL |taltman| 3452363379 NIL NIL)
DBLINKS - (LIGAND-CPD "C00885" NIL |kr| 3346617700 NIL NIL)
DBLINKS - (CAS "22642-82-6")
INCHI - InChI=1S/C10H10O6/c1-5(9(12)13)16-7-4-2-3-6(8(7)11)10(14)15/h2-4,7-8,11H,1H2,(H,12,13)(H,14,15)/p-2/t7-,8-/m0/s1
MOLECULAR-WEIGHT - 224.17    
MONOISOTOPIC-MW - 226.0477380536    
SMILES - C([O-])(=O)C1(=CC=CC(C1O)OC(=C)C(=O)[O-])
SYNONYMS - Isochorismic acid
//
UNIQUE-ID - APS
TYPES - Compounds
COMMON-NAME - adenosine 5'-phosphosulfate
ATOM-CHARGES - (8 -1)
ATOM-CHARGES - (7 -1)
CHEMICAL-FORMULA - (H 12)
CHEMICAL-FORMULA - (S 1)
CHEMICAL-FORMULA - (P 1)
CHEMICAL-FORMULA - (C 10)
CHEMICAL-FORMULA - (O 10)
CHEMICAL-FORMULA - (N 5)
CREDITS - AUKFG-1
DBLINKS - (PUBCHEM "25246029" NIL |taltman| 3466375284 NIL NIL)
DBLINKS - (LIGAND-CPD "C00224" NIL |keseler| 3342475894 NIL NIL)
DBLINKS - (CAS "485-84-7")
INCHI - InChI=1S/C10H14N5O10PS/c11-8-5-9(13-2-12-8)15(3-14-5)10-7(17)6(16)4(24-10)1-23-26(18,19)25-27(20,21)22/h2-4,6-7,10,16-17H,1H2,(H,18,19)(H2,11,12,13)(H,20,21,22)/p-2/t4-,6-,7-,10-/m0/s1
MOLECULAR-WEIGHT - 425.266    
MONOISOTOPIC-MW - 427.01989889640004    
SMILES - C1(N=C(N)C2(N=CN(C(N=1)=2)C3(OC(COP(=O)([O-])OS(=O)(=O)[O-])C(O)C(O)3)))
SYNONYMS - adenylyl-sulfate
SYNONYMS - APS
SYNONYMS - adenosine phosphosulfate
SYNONYMS - adenosine 5'-sulphatophosphate
//
UNIQUE-ID - CPD-13713
TYPES - Compounds
COMMON-NAME - adenosine 5'-phosphoselenate
ATOM-CHARGES - (7 -1)
CHEMICAL-FORMULA - (H 13)
CHEMICAL-FORMULA - (SE 1)
CHEMICAL-FORMULA - (P 1)
CHEMICAL-FORMULA - (C 10)
CHEMICAL-FORMULA - (O 10)
CHEMICAL-FORMULA - (N 5)
COMMENT - 
/
CREDITS - AUKFG-1
CREDITS - PMN
CREDITS - |dreher|
DBLINKS - (PUBCHEM "7993" NIL |dreher| 3527014190 NIL NIL)
DBLINKS - (LIGAND-CPD "C05686" NIL |dreher| 3527014190 NIL NIL)
INCHI - InChI=1S/C10H14N5O10PSe/c11-8-5-9(13-2-12-8)15(3-14-5)10-7(17)6(16)4(24-10)1-23-26(18,19)25-27(20,21)22/h2-4,6-7,10,16-17H,1H2,(H,18,19)(H2,11,12,13)(H,20,21,22)/p-1/t4-,6-,7-,10-/m0/s1
MOLECULAR-WEIGHT - 473.174    
MONOISOTOPIC-MW - 474.9643500064001    
SMILES - C1(N=C(N)C2(N=CN(C(N=1)=2)C3(OC(COP(=O)([O-])O[Se](=O)(=O)O)C(O)C(O)3)))
SYNONYMS - adenylyl-selenate
SYNONYMS - APSe
SYNONYMS - adenosine phosphoselenate
SYNONYMS - adenylylselenate
SYNONYMS - adenosine-5'-phosphoselenate
//
UNIQUE-ID - CPD-548
TYPES - Compounds
COMMON-NAME - <i>S</i>-formylglutathione
ATOM-CHARGES - (19 -1)
ATOM-CHARGES - (16 -1)
ATOM-CHARGES - (14 1)
CHEMICAL-FORMULA - (H 16)
CHEMICAL-FORMULA - (S 1)
CHEMICAL-FORMULA - (O 7)
CHEMICAL-FORMULA - (N 3)
CHEMICAL-FORMULA - (C 11)
CREDITS - AUKFG-1
DBLINKS - (PUBCHEM "25246250" NIL |taltman| 3466375284 NIL NIL)
DBLINKS - (LIGAND-CPD "C01031" NIL |kr| 3346617701 NIL NIL)
INCHI - InChI=1S/C11H17N3O7S/c12-6(11(20)21)1-2-8(16)14-7(4-22-5-15)10(19)13-3-9(17)18/h5-7H,1-4,12H2,(H,13,19)(H,14,16)(H,17,18)(H,20,21)/p-1/t6-,7-/m0/s1
MOLECULAR-WEIGHT - 334.323    
MONOISOTOPIC-MW - 335.078720606    
SMILES - C(CCC([N+])C([O-])=O)(NC(C(=O)NCC([O-])=O)CSC=O)=O
//
UNIQUE-ID - CPD-564
TYPES - Compounds
COMMON-NAME - <i>S</i>-ribosyl-L-homocysteine
ATOM-CHARGES - (3 -1)
ATOM-CHARGES - (1 1)
CHEMICAL-FORMULA - (H 17)
CHEMICAL-FORMULA - (S 1)
CHEMICAL-FORMULA - (C 9)
CHEMICAL-FORMULA - (O 6)
CHEMICAL-FORMULA - (N 1)
CREDITS - AUKFG-1
DBLINKS - (PUBCHEM "25245776" NIL |taltman| 3466375284 NIL NIL)
DBLINKS - (CAS "37558-16-0" NIL |kr| 3346617700 NIL NIL)
DBLINKS - (LIGAND-CPD "C03539" NIL |kr| 3346617700 NIL NIL)
INCHI - InChI=1S/C9H17NO6S/c10-4(8(13)14)1-2-17-3-5-6(11)7(12)9(15)16-5/h4-7,9,11-12,15H,1-3,10H2,(H,13,14)/t4-,5+,6+,7+,9+/m0/s1
MOLECULAR-WEIGHT - 267.296    
MONOISOTOPIC-MW - 267.0776579735    
SMILES - C(CC([N+])C(=O)[O-])SCC1(OC(O)C(O)C(O)1)
SYNONYMS - S-Ribosylhomocysteine
SYNONYMS - Ribose-5-S-homocysteine
SYNONYMS - S-Ribosyl-L-homocysteine
SYNONYMS - S-D-ribosyl-L-homocysteine
SYNONYMS - ribose-5-<i>S</i>-homocysteine
SYNONYMS - S-ribosylhomocysteine
SYNONYMS - <i>S</i>-(5-deoxy-D-ribos-5-yl)-L-homocysteine
//
UNIQUE-ID - DIHYDROXYPENTANEDIONE
TYPES - Compounds
COMMON-NAME - 4,5-dihydroxy-2,3-pentanedione
CHEMICAL-FORMULA - (H 8)
CHEMICAL-FORMULA - (O 4)
CHEMICAL-FORMULA - (C 5)
CREDITS - AUKFG-1
DBLINKS - (CHEBI "425228" NIL |taltman| 3498180761 NIL NIL)
DBLINKS - (PUBCHEM "25200942" NIL |taltman| 3466375284 NIL NIL)
DBLINKS - (LIGAND-CPD "C11838" NIL |taltman| 3459474374 NIL NIL)
INCHI - InChI=1S/C5H8O4/c1-3(7)5(9)4(8)2-6/h4,6,8H,2H2,1H3/t4-/m1/s1
MOLECULAR-WEIGHT - 132.116    
MONOISOTOPIC-MW - 132.0422587452    
SMILES - CC(C(C(CO)O)=O)=O
SYNONYMS - (<i>S</i>)-4,5-dihydroxypentan-2,3-dione
SYNONYMS - DHPD
SYNONYMS - DPD
//
UNIQUE-ID - 2-AMINOMALONATE-SEMIALDEHYDE
TYPES - Compounds
COMMON-NAME - 2-aminomalonate-semialdehyde
ATOM-CHARGES - (4 -1)
CHEMICAL-FORMULA - (H 4)
CHEMICAL-FORMULA - (C 3)
CHEMICAL-FORMULA - (O 3)
CHEMICAL-FORMULA - (N 1)
CREDITS - AUKFG-1
DBLINKS - (CHEBI "58671" NIL |taltman| 3498180761 NIL NIL)
DBLINKS - (PUBCHEM "25244138" NIL |taltman| 3466375285 NIL NIL)
DBLINKS - (LIGAND-CPD "C11822" NIL |sreddy| 3296924273 NIL NIL)
INCHI - InChI=1S/C3H5NO3/c4-2(1-5)3(6)7/h1-2H,4H2,(H,6,7)/p-1/t2-/m0/s1
MOLECULAR-WEIGHT - 102.069    
MONOISOTOPIC-MW - 103.026943032    
SMILES - C(=O)C(N)C(=O)[O-]
//
UNIQUE-ID - XANTHINE
TYPES - Compounds
COMMON-NAME - xanthine
CHEMICAL-FORMULA - (H 4)
CHEMICAL-FORMULA - (O 2)
CHEMICAL-FORMULA - (C 5)
CHEMICAL-FORMULA - (N 4)
CREDITS - AUKFG-1
DBLINKS - (PUBCHEM "1188" NIL |taltman| 3466375284 NIL NIL)
DBLINKS - (CHEBI "17712" NIL |taltman| 3452438208 NIL NIL)
DBLINKS - (LIGAND-CPD "C00385" NIL |kr| 3346617700 NIL NIL)
DBLINKS - (CAS "69-89-6")
INCHI - InChI=1S/C5H4N4O2/c10-4-2-3(7-1-6-2)8-5(11)9-4/h1H,(H3,6,7,8,9,10,11)
MOLECULAR-WEIGHT - 152.112    
MONOISOTOPIC-MW - 152.0334253934    
SMILES - C2(=NC1(NC(=O)NC(=O)C=1N2))
SYNONYMS - 2,6-dioxopurine
SYSTEMATIC-NAME - 1-H-purine-2,6-dione, 3,7-dihydro(9CI)
//
UNIQUE-ID - MENADIOL
TYPES - Compounds
COMMON-NAME - menadiol
CHEMICAL-FORMULA - (H 10)
CHEMICAL-FORMULA - (C 11)
CHEMICAL-FORMULA - (O 2)
CREDITS - AUKFG-1
DBLINKS - (CHEBI "6746" NIL |taltman| 3498180761 NIL NIL)
DBLINKS - (PUBCHEM "10209" NIL |taltman| 3466375284 NIL NIL)
DBLINKS - (LIGAND-CPD "C07126" NIL |kr| 3410284649 NIL NIL)
INCHI - InChI=1S/C11H10O2/c1-7-6-10(12)8-4-2-3-5-9(8)11(7)13/h2-6,12-13H,1H3
MOLECULAR-WEIGHT - 174.199    
MONOISOTOPIC-MW - 174.06807956519998    
SMILES - CC1(=CC(O)=C2(C=CC=CC(=C(O)1)2))
//
UNIQUE-ID - D-GALACTOSAMINE-6-PHOSPHATE
TYPES - Compounds
COMMON-NAME - D-galactosamine-6-phosphate
ATOM-CHARGES - (7 -1)
ATOM-CHARGES - (6 -1)
ATOM-CHARGES - (1 1)
CHEMICAL-FORMULA - (H 13)
CHEMICAL-FORMULA - (P 1)
CHEMICAL-FORMULA - (C 6)
CHEMICAL-FORMULA - (O 8)
CHEMICAL-FORMULA - (N 1)
CREDITS - AUKFG-1
DBLINKS - (PUBCHEM "44229145" NIL |taltman| 3466375284 NIL NIL)
DBLINKS - (LIGAND-CPD "C06377" NIL |sreddy| 3298411413 NIL NIL)
INCHI - InChI=1S/C6H14NO8P/c7-3-5(9)4(8)2(15-6(3)10)1-14-16(11,12)13/h2-6,8-10H,1,7H2,(H2,11,12,13)/p-1/t2-,3-,4+,5-,6+/m1/s1
MOLECULAR-WEIGHT - 258.144    
MONOISOTOPIC-MW - 259.0457029414    
SMILES - C(OP(=O)([O-])[O-])C1(OC(O)C([N+])C(O)C(O)1)
//
UNIQUE-ID - N-ACETYL-D-GALACTOSAMINE-6-PHOSPHATE
TYPES - Compounds
COMMON-NAME - <i>N</i>-acetyl-D-galactosamine-6-phosphate
ATOM-CHARGES - (8 -1)
ATOM-CHARGES - (7 -1)
CHEMICAL-FORMULA - (H 14)
CHEMICAL-FORMULA - (P 1)
CHEMICAL-FORMULA - (N 1)
CHEMICAL-FORMULA - (O 9)
CHEMICAL-FORMULA - (C 8)
CREDITS - AUKFG-1
DBLINKS - (PUBCHEM "44229083" NIL |taltman| 3466375284 NIL NIL)
DBLINKS - (LIGAND-CPD "C06376" NIL |sreddy| 3298410354 NIL NIL)
INCHI - InChI=1S/C8H16NO9P/c1-3(10)9-5-7(12)6(11)4(18-8(5)13)2-17-19(14,15)16/h4-8,11-13H,2H2,1H3,(H,9,10)(H2,14,15,16)/p-2/t4-,5-,6+,7-,8?/m1/s1
MOLECULAR-WEIGHT - 299.174    
MONOISOTOPIC-MW - 301.0562676277    
SMILES - CC(=O)NC1(C(O)OC(COP(=O)([O-])[O-])C(O)C(O)1)
//
UNIQUE-ID - OXALO-SUCCINATE
TYPES - Compounds
COMMON-NAME - oxalosuccinate
ATOM-CHARGES - (12 -1)
ATOM-CHARGES - (11 -1)
ATOM-CHARGES - (3 -1)
CHEMICAL-FORMULA - (H 3)
CHEMICAL-FORMULA - (C 6)
CHEMICAL-FORMULA - (O 7)
CREDITS - AUKFG-1
DBLINKS - (CHEBI "58931" NIL |taltman| 3498180761 NIL NIL)
DBLINKS - (PUBCHEM "25244267" NIL |taltman| 3466375285 NIL NIL)
DBLINKS - (LIGAND-CPD "C05379" NIL |kr| 3410284649 NIL NIL)
INCHI - InChI=1S/C6H6O7/c7-3(8)1-2(5(10)11)4(9)6(12)13/h2H,1H2,(H,7,8)(H,10,11)(H,12,13)/p-3
MOLECULAR-WEIGHT - 187.085    
MONOISOTOPIC-MW - 190.0113525473    
SMILES - C(C(C(=O)[O-])=O)(C(=O)[O-])CC([O-])=O
SYNONYMS - oxalo-succ
//
UNIQUE-ID - ETHYL-2R-METHYL-3S-HYDROXYBUTANOATE
TYPES - Compounds
COMMON-NAME - ethyl-(2R)-methyl-(3S)-hydroxybutanoate
CHEMICAL-FORMULA - (H 14)
CHEMICAL-FORMULA - (O 3)
CHEMICAL-FORMULA - (C 7)
COMMENT-INTERNAL - Similar structure can be found on KEGG: C04561
COMMENT-INTERNAL - This compound has a chiral center (Sunita)
CREDITS - AUKFG-1
DBLINKS - (PUBCHEM "642623" NIL |taltman| 3466375285 NIL NIL)
INCHI - InChI=1S/C7H14O3/c1-4-10-7(9)5(2)6(3)8/h5-6,8H,4H2,1-3H3/t5-,6+/m1/s1
MOLECULAR-WEIGHT - 146.186    
MONOISOTOPIC-MW - 146.09429431569998    
SMILES - CCOC(=O)C(C)C(C)O
//
UNIQUE-ID - ETHYL-2-METHYLACETOACETATE
TYPES - Compounds
COMMON-NAME - ethyl-2-methylacetoacetate
CHEMICAL-FORMULA - (H 12)
CHEMICAL-FORMULA - (O 3)
CHEMICAL-FORMULA - (C 7)
CREDITS - AUKFG-1
DBLINKS - (PUBCHEM "7017228" NIL |taltman| 3466375285 NIL NIL)
INCHI - InChI=1S/C7H12O3/c1-4-10-7(9)5(2)6(3)8/h5H,4H2,1-3H3/t5-/m1/s1
MOLECULAR-WEIGHT - 144.17    
MONOISOTOPIC-MW - 144.0786442515    
SMILES - CCOC(=O)C(C)C(C)=O
//
UNIQUE-ID - CPD-377
TYPES - Compounds
COMMON-NAME - 2-keto-D-gluconate
ATOM-CHARGES - (13 -1)
CHEMICAL-FORMULA - (H 9)
CHEMICAL-FORMULA - (O 7)
CHEMICAL-FORMULA - (C 6)
CREDITS - AUKFG-1
DBLINKS - (CHEBI "16808" NIL |ong| 3523630741 NIL NIL)
DBLINKS - (PUBCHEM "6857381" NIL |ong| 3523387880 NIL NIL)
INCHI - InChI=1S/C6H10O7/c7-1-2(8)3(9)4(10)5(11)6(12)13/h2-4,7-10H,1H2,(H,12,13)/p-1/t2-,3-,4+/m1/s1
MOLECULAR-WEIGHT - 193.133    
MONOISOTOPIC-MW - 194.0426526757    
SMILES - C(C(C(C(C(CO)O)O)O)=O)([O-])=O
SYNONYMS - 2-dehydro-D-gluconate
//
UNIQUE-ID - 25-DIDEHYDRO-D-GLUCONATE
TYPES - Compounds
COMMON-NAME - 2,5-didehydro-D-gluconate
ATOM-CHARGES - (11 -1)
CHEMICAL-FORMULA - (H 7)
CHEMICAL-FORMULA - (O 7)
CHEMICAL-FORMULA - (C 6)
COMMENT-INTERNAL - This structure was imported from PubChem on Feb-15-2005
CREDITS - AUKFG-1
DBLINKS - (PUBCHEM "9548631" NIL |taltman| 3466375284 NIL NIL)
DBLINKS - (CHEBI "11449" NIL |taltman| 3452363247 NIL NIL)
DBLINKS - (LIGAND-CPD "C02780" NIL |kr| 3346617699 NIL NIL)
INCHI - InChI=1S/C6H8O7/c7-1-2(8)3(9)4(10)5(11)6(12)13/h3-4,7,9-10H,1H2,(H,12,13)/p-1/t3-,4+/m1/s1
MOLECULAR-WEIGHT - 191.117    
MONOISOTOPIC-MW - 192.0270026115    
SMILES - C(C(C(C(C(CO)=O)O)O)=O)([O-])=O
SYNONYMS - 2,5-diketo-D-gluconate
SYNONYMS - 2,5-diketogluconic acid
//
UNIQUE-ID - OROTATE
TYPES - Compounds
COMMON-NAME - orotate
ATOM-CHARGES - (1 -1)
CHEMICAL-FORMULA - (H 3)
CHEMICAL-FORMULA - (N 2)
CHEMICAL-FORMULA - (C 5)
CHEMICAL-FORMULA - (O 4)
CREDITS - AUKFG-1
DBLINKS - (PUBCHEM "1492348" NIL |taltman| 3466375284 NIL NIL)
DBLINKS - (CHEBI "30839" NIL |taltman| 3452363570 NIL NIL)
DBLINKS - (LIGAND-CPD "C00295" NIL |kr| 3346617701 NIL NIL)
DBLINKS - (CAS "65-86-1")
INCHI - InChI=1S/C5H4N2O4/c8-3-1-2(4(9)10)6-5(11)7-3/h1H,(H,9,10)(H2,6,7,8,11)/p-1
MOLECULAR-WEIGHT - 155.09    
MONOISOTOPIC-MW - 156.0171066272    
SMILES - C([O-])(=O)C1(=CC(=O)NC(N1)=O)
SYNONYMS - orotic acid
SYSTEMATIC-NAME - Orotic acid
//
UNIQUE-ID - 4-PHOSPHONOOXY-THREONINE
TYPES - Compounds
COMMON-NAME - 4-phospho-hydroxy-L-threonine
ATOM-CHARGES - (13 1)
ATOM-CHARGES - (12 -1)
ATOM-CHARGES - (10 -1)
ATOM-CHARGES - (6 -1)
CHEMICAL-FORMULA - (H 8)
CHEMICAL-FORMULA - (N 1)
CHEMICAL-FORMULA - (P 1)
CHEMICAL-FORMULA - (C 4)
CHEMICAL-FORMULA - (O 7)
COMMENT-INTERNAL - This structure was imported from PubChem on Feb-15-2005
CREDITS - AUKFG-1
DBLINKS - (CHEBI "58452" NIL |ong| 3523630742 NIL NIL)
DBLINKS - (PUBCHEM "45480653" NIL |ong| 3523387880 NIL NIL)
DBLINKS - (LIGAND-CPD "C06055" NIL |keseler| 3342471464 NIL NIL)
INCHI - InChI=1S/C4H10NO7P/c5-3(4(7)8)2(6)1-12-13(9,10)11/h2-3,6H,1,5H2,(H,7,8)(H2,9,10,11)/p-2/t2-,3+/m1/s1
MOLECULAR-WEIGHT - 213.083    
MONOISOTOPIC-MW - 215.0194881909    
SMILES - C(=O)([O-])C([N+])C(O)COP([O-])(=O)[O-]
SYNONYMS - L-threo-3-hydroxy-homoserine phosphate
SYNONYMS - 4-phosphonooxy-L-threonine
SYNONYMS - 4-phospho-hydroxy-threonine
SYNONYMS - 4-(phosphonooxy)-threonine
SYNONYMS - <i>O</i>-phospho-4-hydroxy-L-threonine
SYNONYMS - phospho-hydroxy-threonine
SYNONYMS - 4-(Phosphonooxy)-L-threonine
//
UNIQUE-ID - 3OH-4P-OH-ALPHA-KETOBUTYRATE
TYPES - Compounds
COMMON-NAME - 2-oxo-3-hydroxy-4-phosphobutanoate
ATOM-CHARGES - (8 -1)
ATOM-CHARGES - (7 -1)
ATOM-CHARGES - (2 -1)
CHEMICAL-FORMULA - (H 4)
CHEMICAL-FORMULA - (P 1)
CHEMICAL-FORMULA - (O 8)
CHEMICAL-FORMULA - (C 4)
CREDITS - AUKFG-1
DBLINKS - (PUBCHEM "25245610" NIL |taltman| 3466375285 NIL NIL)
DBLINKS - (LIGAND-CPD "C06054" NIL |keseler| 3342798911 NIL NIL)
INCHI - InChI=1S/C4H7O8P/c5-2(3(6)4(7)8)1-12-13(9,10)11/h2,5H,1H2,(H,7,8)(H2,9,10,11)/p-3
MOLECULAR-WEIGHT - 211.045    
MONOISOTOPIC-MW - 213.9878537115    
SMILES - C(C(C(C([O-])=O)=O)O)OP([O-])(=O)[O-]
SYNONYMS - 3-hydroxy-4-phospho-hydroxy-&alpha;-ketobutyrate
SYNONYMS - (3R)-3-hydroxy-2-oxo-4 phosphonooxybutanoate
//
UNIQUE-ID - CPD-13317
TYPES - Compounds
COMMON-NAME - 2,6-diamino-4-hydroxy-5-formamidopyrimidine
ATOM-CHARGES - (3 1)
ATOM-CHARGES - (1 -1)
CHEMICAL-FORMULA - (H 7)
CHEMICAL-FORMULA - (O 2)
CHEMICAL-FORMULA - (N 5)
CHEMICAL-FORMULA - (C 5)
CREDITS - AUKFG-1
CREDITS - SRI
CREDITS - |kothari|
DBLINKS - (PUBCHEM "182661" NIL |ong| 3523387880 NIL NIL)
INCHI - InChI=1S/C5H6N5O2/c6-3-2(8-1-11)4(12)10-5(7)9-3/h1H,(H,8,11)(H4,6,7,9,10,12)/q-1/p+1
MOLECULAR-WEIGHT - 169.143    
MONOISOTOPIC-MW - 169.0599744949    
SMILES - C1(N)(=[N+]C(N)=NC(=O)[C-](NC=O)1)
//
UNIQUE-ID - N-SUCCINYL-2-AMINO-6-KETOPIMELATE
TYPES - Compounds
COMMON-NAME - <i>N</i>-succinyl-2-amino-6-ketopimelate
ATOM-CHARGES - (20 -1)
ATOM-CHARGES - (11 -1)
ATOM-CHARGES - (3 -1)
CHEMICAL-FORMULA - (H 12)
CHEMICAL-FORMULA - (N 1)
CHEMICAL-FORMULA - (C 11)
CHEMICAL-FORMULA - (O 8)
CREDITS - AUKFG-1
DBLINKS - (PUBCHEM "6419713" NIL |taltman| 3466375285 NIL NIL)
DBLINKS - (CHEBI "15685" NIL |taltman| 3452363346 NIL NIL)
DBLINKS - (LIGAND-CPD "C04462" NIL |keseler| 3342295105 NIL NIL)
INCHI - InChI=1S/C11H15NO8/c13-7(11(19)20)3-1-2-6(10(17)18)12-8(14)4-5-9(15)16/h6H,1-5H2,(H,12,14)(H,15,16)(H,17,18)(H,19,20)/p-3/t6-/m0/s1
MOLECULAR-WEIGHT - 286.218    
MONOISOTOPIC-MW - 289.0797664635    
SMILES - C(CCC([O-])=O)(NC(CCCC(C([O-])=O)=O)C([O-])=O)=O
SYNONYMS - N-Succinyl-2-L-amino-6-oxoheptanedioate
SYNONYMS - <i>N</i>-succinyl-L-2-amino-6-oxoheptanedioate
SYNONYMS - succinyl-&epsilon;-keto-&alpha;-aminopimelate
//
UNIQUE-ID - 2-C-METHYL-D-ERYTHRITOL-4-PHOSPHATE
TYPES - Compounds
COMMON-NAME - 2-C-methyl-D-erythritol-4-phosphate
ATOM-CHARGES - (7 -1)
ATOM-CHARGES - (1 -1)
CHEMICAL-FORMULA - (H 11)
CHEMICAL-FORMULA - (P 1)
CHEMICAL-FORMULA - (C 5)
CHEMICAL-FORMULA - (O 7)
CREDITS - AUKFG-1
DBLINKS - (PUBCHEM "21896402" NIL |taltman| 3466375285 NIL NIL)
DBLINKS - (LIGAND-CPD "C11434" NIL |kr| 3346617700 NIL NIL)
INCHI - InChI=1S/C5H13O7P/c1-5(8,3-6)4(7)2-12-13(9,10)11/h4,6-8H,2-3H2,1H3,(H2,9,10,11)/p-2
MOLECULAR-WEIGHT - 214.111    
MONOISOTOPIC-MW - 216.039889282    
SMILES - C(OP([O-])([O-])=O)C(O)C(O)(C)CO
SYNONYMS - MEP
//
UNIQUE-ID - 2C-METH-D-ERYTHRITOL-CYCLODIPHOSPHATE
TYPES - Compounds
COMMON-NAME - 2-C-methyl-D-erythritol-2,4-cyclodiphosphate
ATOM-CHARGES - (7 -1)
ATOM-CHARGES - (6 -1)
CHEMICAL-FORMULA - (H 10)
CHEMICAL-FORMULA - (P 2)
CHEMICAL-FORMULA - (O 9)
CHEMICAL-FORMULA - (C 5)
CREDITS - AUKFG-1
DBLINKS - (CHEBI "58483" NIL |taltman| 3498180761 NIL NIL)
DBLINKS - (PUBCHEM "21605869" NIL |taltman| 3466375284 NIL NIL)
DBLINKS - (LIGAND-CPD "C11453" NIL |kr| 3346617700 NIL NIL)
INCHI - InChI=1S/C5H12O9P2/c1-5(3-6)4(7)2-12-15(8,9)14-16(10,11)13-5/h4,6-7H,2-3H2,1H3,(H,8,9)(H,10,11)/p-2/t4-,5+/m1/s1
MOLECULAR-WEIGHT - 276.076    
MONOISOTOPIC-MW - 277.9956550041    
SMILES - CC1(CO)(OP(=O)([O-])OP(=O)([O-])OCC(O)1)
SYNONYMS - ME-2,4cPP
//
UNIQUE-ID - METHIONYL-PEPTIDE
TYPES - Compounds
COMMON-NAME - methionyl peptide
CREDITS - AUKFG-1
DBLINKS - (LIGAND-CPD "C11440" NIL |kothari| 3453132017 NIL NIL)
SMILES - C(CC(N)C(=O)NC([R])C(=O)NC([R])C(=O)NC([R])C(=O)O)SC
//
UNIQUE-ID - FORMYL-L-METHIONYL-PEPTIDE
TYPES - Compounds
COMMON-NAME - formyl-L-methionyl peptide
COMMENT-INTERNAL - This compound should be converted to a class(Sunita July 12 2004)
CREDITS - AUKFG-1
DBLINKS - (LIGAND-CPD "C11439" NIL |taltman| 3466371734 NIL NIL)
SMILES - C(=O)NC(CCSC)C(=O)NC([R])C(=O)NC([R])C(=O)NC([R])C(=O)O
//
UNIQUE-ID - 2-ALPHA-HYDROXYETHYL-THPP
TYPES - Compounds
COMMON-NAME - 2-(&alpha;-hydroxyethyl)thiamine diphosphate
ATOM-CHARGES - (25 -1)
ATOM-CHARGES - (24 -1)
ATOM-CHARGES - (21 -1)
ATOM-CHARGES - (1 1)
CHEMICAL-FORMULA - (H 20)
CHEMICAL-FORMULA - (P 2)
CHEMICAL-FORMULA - (O 8)
CHEMICAL-FORMULA - (S 1)
CHEMICAL-FORMULA - (C 14)
CHEMICAL-FORMULA - (N 4)
CREDITS - AUKFG-1
DBLINKS - (CHEBI "58939" NIL |ong| 3535724355 NIL NIL)
DBLINKS - (PUBCHEM "46878487" NIL |ong| 3535722629 NIL NIL)
INCHI - InChI=1S/C14H22N4O8P2S/c1-8-12(4-5-25-28(23,24)26-27(20,21)22)29-14(9(2)19)18(8)7-11-6-16-10(3)17-13(11)15/h6,9,19H,4-5,7H2,1-3H3,(H4-,15,16,17,20,21,22,23,24)/p-2
MOLECULAR-WEIGHT - 466.341    
MONOISOTOPIC-MW - 469.07118244590004    
SMILES - CC2(=C(SC(C(C)O)=[N+](CC1(C=NC(C)=NC(N)=1))2)CCOP(=O)([O-])OP(=O)([O-])[O-])
SYNONYMS - 2-(&alpha;-hydroxyethyl)-TPP
SYNONYMS - 2-(&alpha;-hydroxyethyl)-ThPP
//
UNIQUE-ID - THIAMINE-PYROPHOSPHATE
TYPES - Compounds
COMMON-NAME - thiamin diphosphate
ATOM-CHARGES - (18 1)
ATOM-CHARGES - (13 -1)
ATOM-CHARGES - (11 -1)
ATOM-CHARGES - (3 -1)
CHEMICAL-FORMULA - (H 16)
CHEMICAL-FORMULA - (P 2)
CHEMICAL-FORMULA - (S 1)
CHEMICAL-FORMULA - (O 7)
CHEMICAL-FORMULA - (C 12)
CHEMICAL-FORMULA - (N 4)
COMMENT - Thiamin(e), also known as vitamin B1, is known to play a fundamental role in energy metabolism.
/Its discovery followed from the original early research on the anti-beriberi factor found in rice bran. Beriberi, a neurological disease, was particularly prevalent in Asia, where the refining of rice resulted in the removal of the thiamin-containing husk |CITS: [Begley96]|.
/The anti-beriberi substance was crystallized from rice polishings by Jansen and Donath in 1926 |CITS: [Jansen26]|. The structure and synthesis of thiamine were reported by Williams |CITS: [Williams38]|. 
/The compound was named thiamine when it was believed to be an amine. When it became clear that it is not an amine, the 'e' was dropped, and the name was changed to thiamin |CITS:[16550223]|.
/
/Thiamin diphosphate is the active form of the vitamin <i>in vivo</i>.
CREDITS - AUKFG-1
CREDITS - SRI
CREDITS - |caspi|
DBLINKS - (CHEBI "58937" NIL |taltman| 3498180761 NIL NIL)
DBLINKS - (PUBCHEM "15938963" NIL |taltman| 3466375285 NIL NIL)
DBLINKS - (CAS "154-87-0" NIL |kr| 3346617699 NIL NIL)
DBLINKS - (LIGAND-CPD "C00068" NIL |kr| 3346617699 NIL NIL)
INCHI - InChI=1S/C12H18N4O7P2S/c1-8-11(3-4-22-25(20,21)23-24(17,18)19)26-7-16(8)6-10-5-14-9(2)15-12(10)13/h5,7H,3-4,6H2,1-2H3,(H4-,13,14,15,17,18,19,20,21)/p-2
MOLECULAR-WEIGHT - 422.288    
MONOISOTOPIC-MW - 425.04496769540003    
SMILES - C([N+]1(C(=C(CCOP([O-])(=O)OP([O-])([O-])=O)SC=1)C))C2(=C(N)N=C(N=C2)C)
SYNONYMS - thiamine diphosphate
SYNONYMS - TDP
SYNONYMS - thiamine pyrophosphate
SYNONYMS - TPP
SYNONYMS - thiamin-PPi
SYNONYMS - thiamin pyrophosphate
SYNONYMS - thiamin diphosphate
SYNONYMS - thiamine-PPi
SYNONYMS - ThPP
//
UNIQUE-ID - CPD-6645
TYPES - Compounds
COMMON-NAME - 2,3-dehydrokievitone
ATOM-CHARGES - (10 -1)
CHEMICAL-FORMULA - (H 17)
CHEMICAL-FORMULA - (O 6)
CHEMICAL-FORMULA - (C 20)
CREDITS - AUKFG-1
DBLINKS - (PUBCHEM "25244982" NIL |taltman| 3466375284 NIL NIL)
INCHI - InChI=1S/C20H18O6/c1-10(2)3-5-13-16(23)8-17(24)18-19(25)14(9-26-20(13)18)12-6-4-11(21)7-15(12)22/h3-4,6-9,21-24H,5H2,1-2H3/p-1
MOLECULAR-WEIGHT - 353.351    
MONOISOTOPIC-MW - 354.1103383104    
SMILES - CC(C)=CCC3(C(=CC(=C1(C(OC=C(C1=O)C2(C(O)=CC(O)=CC=2))=3))O)[O-])
//
UNIQUE-ID - CPD-6641
TYPES - Compounds
COMMON-NAME - 2'-hydroxygenistein
ATOM-CHARGES - (20 -1)
CHEMICAL-FORMULA - (H 9)
CHEMICAL-FORMULA - (O 6)
CHEMICAL-FORMULA - (C 15)
CREDITS - AUKFG-1
DBLINKS - (PUBCHEM "25243884" NIL |taltman| 3466375284 NIL NIL)
DBLINKS - (LIGAND-CPD "C12134" NIL |kr| 3410284649 NIL NIL)
INCHI - InChI=1S/C15H10O6/c16-7-1-2-9(11(18)3-7)10-6-21-13-5-8(17)4-12(19)14(13)15(10)20/h1-6,16-19H/p-1
MOLECULAR-WEIGHT - 285.232    
MONOISOTOPIC-MW - 286.0477380536    
SMILES - C2(=O)(C(C1(C(O)=CC(O)=CC=1))=COC3(C=C([O-])C=C(O)C2=3))
SYNONYMS - 5,7,2',4'-tetrahydroxyisoflavone
//
UNIQUE-ID - CIS-ACONITATE
TYPES - Compounds
COMMON-NAME - <i>cis</i>-aconitate
ATOM-CHARGES - (11 -1)
ATOM-CHARGES - (10 -1)
ATOM-CHARGES - (7 -1)
CHEMICAL-FORMULA - (H 3)
CHEMICAL-FORMULA - (C 6)
CHEMICAL-FORMULA - (O 6)
COMMENT - |FRAME: CIS-ACONITATE| is named after the plant |FRAME: TAX-112591|, from which it was first isolated
/in 1828 |CITS: [Peschier28]|.
/The plants of the genus Aconitum (family of the Ranunculaceae) are famous for the many alkaloids they
/contain |CITS: [Pictet04]|.
CREDITS - AUKFG-1
DBLINKS - (KNAPSACK "C00001177" NIL |achi1| 3445698160 NIL NIL)
DBLINKS - (PUBCHEM "5459816" NIL |taltman| 3466375285 NIL NIL)
DBLINKS - (CHEBI "16383" NIL |taltman| 3452363559 NIL NIL)
DBLINKS - (LIGAND-CPD "C00417" NIL |kr| 3410284649 NIL NIL)
DBLINKS - (CAS "585-84-2")
INCHI - InChI=1S/C6H6O6/c7-4(8)1-3(6(11)12)2-5(9)10/h1H,2H2,(H,7,8)(H,9,10)(H,11,12)/p-3/b3-1-
MOLECULAR-WEIGHT - 171.086    
MONOISOTOPIC-MW - 174.0164379252    
SMILES - C(=CC(=O)[O-])(C([O-])=O)CC(=O)[O-]
//
UNIQUE-ID - DIACETYL
TYPES - Compounds
COMMON-NAME - diacetyl
CHEMICAL-FORMULA - (H 6)
CHEMICAL-FORMULA - (O 2)
CHEMICAL-FORMULA - (C 4)
COMMENT - Diacetyl is an important flavor component in many fermented foods and beverages, including dairy and dairy-like
/products, beer and wine |CITS: [15454314]|.
/It imparts a buttery aroma and flavour, and has an important stylistic role in wine. In beer, diacetyl is considered
/a spoilage factor. During beer maturation, 2-acetolactate is slowly converted to diacetyl by a chemical,
/non-enzymatic process, and the diacetyl is converted to acetoin by diacetyl reductase of the yeast cells. for this
/purpose, purified enzyme is sometimes added to the wort |CITS: [2198252]|.
CREDITS - AUKFG-1
DBLINKS - (PUBCHEM "650" NIL |taltman| 3466375285 NIL NIL)
DBLINKS - (CHEBI "16583" NIL |taltman| 3452363452 NIL NIL)
DBLINKS - (LIGAND-CPD "C00741" NIL |kr| 3410284649 NIL NIL)
DBLINKS - (CAS "431-03-8")
INCHI - InChI=1S/C4H6O2/c1-3(5)4(2)6/h1-2H3
MOLECULAR-WEIGHT - 86.09    
MONOISOTOPIC-MW - 86.0367794368    
SMILES - CC(C(C)=O)=O
SYNONYMS - 2,3-butanedione
SYNONYMS - biacetyl
SYNONYMS - dimethylglyoxal
SYNONYMS - 2,3-diketobutane
SYNONYMS - 2,3-dioxobutane
SYNONYMS - butadione
SYNONYMS - dimethyl diketone
SYNONYMS - butanedione
//
UNIQUE-ID - L-RHAMNOFURANOSE
TYPES - Compounds
COMMON-NAME - L-rhamnofuranose
CHEMICAL-FORMULA - (H 12)
CHEMICAL-FORMULA - (O 5)
CHEMICAL-FORMULA - (C 6)
CREDITS - AUKFG-1
DBLINKS - (PUBCHEM "439724" NIL |taltman| 3466375284 NIL NIL)
DBLINKS - (LIGAND-CPD "C02431" NIL |taltman| 3459474373 NIL NIL)
DBLINKS - (CHEBI "16935" NIL |taltman| 3452363530 NIL NIL)
INCHI - InChI=1S/C6H12O5/c1-2(7)5-3(8)4(9)6(10)11-5/h2-10H,1H3/t2?,3-,4+,5-,6+/m0/s1
MOLECULAR-WEIGHT - 164.158    
MONOISOTOPIC-MW - 164.0684734957    
SMILES - CC(O)C1(OC(O)C(O)C(O)1)
//
UNIQUE-ID - CPD-11670
TYPES - Compounds
COMMON-NAME - 5-hydroxyindole thiazolidine carboxylate
CHEMICAL-FORMULA - (H 14)
CHEMICAL-FORMULA - (S 1)
CHEMICAL-FORMULA - (O 3)
CHEMICAL-FORMULA - (N 2)
CHEMICAL-FORMULA - (C 13)
CREDITS - AUKFG-1
CREDITS - SRI
CREDITS - |fulcher|
DBLINKS - (PUBCHEM "195334" NIL |taltman| 3466375284 NIL NIL)
INCHI - InChI=1S/C13H14N2O3S/c16-8-1-2-10-9(4-8)7(5-14-10)3-12-15-11(6-19-12)13(17)18/h1-2,4-5,11-12,14-16H,3,6H2,(H,17,18)
MOLECULAR-WEIGHT - 278.325    
MONOISOTOPIC-MW - 278.0725130161    
SMILES - C(O)(=O)C1(CSC(N1)CC2(=CNC3(C2=CC(O)=CC=3)))
SYNONYMS - 5-hydroxyindole thiazolidine carboxylic acid
//
UNIQUE-ID - CPD-10775
TYPES - Compounds
COMMON-NAME - (2S,4S)-2-methyl-2,4-dihydroxydihydrofuran-3-one
CHEMICAL-FORMULA - (H 8)
CHEMICAL-FORMULA - (O 4)
CHEMICAL-FORMULA - (C 5)
CREDITS - AUKFG-1
DBLINKS - (PUBCHEM "10240835" NIL |taltman| 3466375283 NIL NIL)
INCHI - InChI=1S/C5H8O4/c1-5(8)4(7)3(6)2-9-5/h3,6,8H,2H2,1H3/t3-,5-/m0/s1
MOLECULAR-WEIGHT - 132.116    
MONOISOTOPIC-MW - 132.0422587452    
SMILES - C1(OC(C)(O)C(=O)C(O)1)
SYNONYMS - Pro-AI-2 (vibrio)
SYNONYMS - (<i>S</i>)-DHMF
//
UNIQUE-ID - CPD-10776
TYPES - Compounds
COMMON-NAME - (2S,4S)-2-methyl-2,3,3,4-tetrahydroxytetrahydrofuran
CHEMICAL-FORMULA - (H 10)
CHEMICAL-FORMULA - (O 5)
CHEMICAL-FORMULA - (C 5)
CREDITS - AUKFG-1
DBLINKS - (PUBCHEM "44123585" NIL |taltman| 3466375283 NIL NIL)
INCHI - InChI=1S/C5H10O5/c1-4(7)5(8,9)3(6)2-10-4/h3,6-9H,2H2,1H3/t3-,4-/m0/s1
MOLECULAR-WEIGHT - 150.131    
MONOISOTOPIC-MW - 150.0528234315    
SMILES - C1(OC(C)(O)C(O)(O)C(O)1)
SYNONYMS - AI-2 precursor
SYNONYMS - (<i>S</i>)-THMF
SYNONYMS - Pro-AI-2 (vibrio)
//
UNIQUE-ID - CPD-9502
TYPES - Compounds
COMMON-NAME - 3,5-dimethoxy toluene
CHEMICAL-FORMULA - (H 12)
CHEMICAL-FORMULA - (O 2)
CHEMICAL-FORMULA - (C 9)
CREDITS - AUKFG-1
DBLINKS - (PUBCHEM "77844" NIL |taltman| 3466375284 NIL NIL)
INCHI - InChI=1S/C9H12O2/c1-7-4-8(10-2)6-9(5-7)11-3/h4-6H,1-3H3
MOLECULAR-WEIGHT - 152.193    
MONOISOTOPIC-MW - 152.0837296294    
SMILES - CC1(C=C(C=C(C=1)OC)OC)
SYNONYMS - 3,5-dimethoxytoluene
SYNONYMS - orcinol dimethyl ether
SYNONYMS - 1,3-dimethoxy-5-methylbenzene
SYNONYMS - 5-methylresorcinol dimethyl ether
SYNONYMS - DMT
//
UNIQUE-ID - DIHYDROPTERIN-CH2OH-PP
TYPES - Compounds
COMMON-NAME - 6-hydroxymethyl-dihydropterin diphosphate
ATOM-CHARGES - (19 -1)
ATOM-CHARGES - (18 -1)
ATOM-CHARGES - (14 -1)
CHEMICAL-FORMULA - (H 8)
CHEMICAL-FORMULA - (P 2)
CHEMICAL-FORMULA - (O 8)
CHEMICAL-FORMULA - (N 5)
CHEMICAL-FORMULA - (C 7)
CREDITS - AUKFG-1
DBLINKS - (CHEBI "57602" NIL |taltman| 3498180761 NIL NIL)
DBLINKS - (PUBCHEM "25244074" NIL |taltman| 3466375285 NIL NIL)
DBLINKS - (LIGAND-CPD "C04807" NIL |kr| 3410284649 NIL NIL)
INCHI - InChI=1S/C7H11N5O8P2/c8-7-11-5-4(6(13)12-7)10-3(1-9-5)2-19-22(17,18)20-21(14,15)16/h1-2H2,(H,17,18)(H2,14,15,16)(H4,8,9,11,12,13)/p-3
MOLECULAR-WEIGHT - 352.116    
MONOISOTOPIC-MW - 355.00828537589996    
SMILES - C2(C(COP(=O)([O-])OP(=O)([O-])[O-])=NC1(C(=O)NC(N)=NC=1N2))
SYNONYMS - 6-hydroxymethyl-dihydropterin pyrophosphate
SYNONYMS - 2-amino-7,8-dihydro-4-hydroxy-6-(diphosphooxymethyl)-pteridine
SYNONYMS - dihydropterin-CH2OH-diphosphate
SYNONYMS - dihydropterin-CH2OH-pp
SYNONYMS - (2-amino-4-hydroxy-7,8-dihydropteridin-6-yl)methyl diphosphate
//
UNIQUE-ID - AMINO-OH-HYDROXYMETHYL-DIHYDROPTERIDINE
TYPES - Compounds
COMMON-NAME - 6-hydroxymethyl-7,8-dihydropterin
CHEMICAL-FORMULA - (H 9)
CHEMICAL-FORMULA - (O 2)
CHEMICAL-FORMULA - (C 7)
CHEMICAL-FORMULA - (N 5)
COMMENT-INTERNAL - The structure of this Compound can be found on EC, when one click on 2.7.6.3 reaction 
CREDITS - AUKFG-1
DBLINKS - (CHEBI "17083" NIL |taltman| 3498180761 NIL NIL)
DBLINKS - (LIGAND-CPD "C01300" NIL |taltman| 3497979742 NIL NIL)
DBLINKS - (PUBCHEM "218" NIL |taltman| 3497976212 NIL NIL)
INCHI - InChI=1S/C7H9N5O2/c8-7-11-5-4(6(14)12-7)10-3(2-13)1-9-5/h13H,1-2H2,(H4,8,9,11,12,14)
MOLECULAR-WEIGHT - 195.18    
MONOISOTOPIC-MW - 195.0756245591    
SMILES - C1(=O)(NC(N)=NC2(=C1N=C(CO)CN2))
SYNONYMS - 2-amino-4-hydroxy-6-hydroxymethyl dihydropteridin
SYNONYMS - dihydropterin-CH2OH
//
UNIQUE-ID - P-AMINO-BENZOATE
TYPES - Compounds
COMMON-NAME - 4-aminobenzoate
ATOM-CHARGES - (7 -1)
CHEMICAL-FORMULA - (H 6)
CHEMICAL-FORMULA - (O 2)
CHEMICAL-FORMULA - (N 1)
CHEMICAL-FORMULA - (C 7)
CREDITS - AUKFG-1
DBLINKS - (CHEBI "17836" NIL |taltman| 3498180761 NIL NIL)
DBLINKS - (PUBCHEM "4876" NIL |taltman| 3466375285 NIL NIL)
DBLINKS - (CAS "150-13-0" NIL |kr| 3346617701 NIL NIL)
DBLINKS - (LIGAND-CPD "C00568" NIL |kr| 3346617701 NIL NIL)
INCHI - InChI=1S/C7H7NO2/c8-6-3-1-5(2-4-6)7(9)10/h1-4H,8H2,(H,9,10)/p-1
MOLECULAR-WEIGHT - 136.13    
MONOISOTOPIC-MW - 137.0476784741    
SMILES - C(=O)([O-])C1(C=CC(=CC=1)N)
SYNONYMS - para-aminobenzoic acid
SYNONYMS - p-aminobenzoic acid
SYNONYMS - para-aminobenzoate
SYNONYMS - <i>p</i>-aminobenzoate
SYNONYMS - 4-aminobenzoic acid
SYNONYMS - pABA
//
UNIQUE-ID - CPD-645
TYPES - Compounds
COMMON-NAME - 5-dehydro-2-deoxy-D-gluconate 6-phosphate
ATOM-CHARGES - (16 -1)
ATOM-CHARGES - (14 -1)
ATOM-CHARGES - (8 -1)
CHEMICAL-FORMULA - (H 8)
CHEMICAL-FORMULA - (P 1)
CHEMICAL-FORMULA - (C 6)
CHEMICAL-FORMULA - (O 9)
CREDITS - AUKFG-1
DBLINKS - (CHEBI "57949" NIL |ong| 3523630741 NIL NIL)
DBLINKS - (PUBCHEM "49791953" NIL |ong| 3523387880 NIL NIL)
DBLINKS - (LIGAND-CPD "C04456" NIL |kr| 3410284649 NIL NIL)
INCHI - InChI=1S/C6H11O9P/c7-3(1-5(9)10)6(11)4(8)2-15-16(12,13)14/h3,6-7,11H,1-2H2,(H,9,10)(H2,12,13,14)/p-3/t3-,6+/m1/s1
MOLECULAR-WEIGHT - 255.098    
MONOISOTOPIC-MW - 258.014068462    
SMILES - C(=O)([O-])CC(O)C(O)C(=O)COP([O-])(=O)[O-]
SYNONYMS - 6-phospho-5-dehydro-2-deoxy-D-gluconate
SYNONYMS - 2-deoxy-5-keto-D-gluconate 6-phosphate
SYNONYMS - 2-deoxy-5-keto-D-gluconic acid 6-phosphate
//
UNIQUE-ID - CPD-827
TYPES - Compounds
COMMON-NAME - 5-dehydro-2-deoxy-D-gluconate
ATOM-CHARGES - (8 -1)
CHEMICAL-FORMULA - (H 9)
CHEMICAL-FORMULA - (C 6)
CHEMICAL-FORMULA - (O 6)
CREDITS - AUKFG-1
DBLINKS - (CHEBI "16669" NIL |ong| 3523630741 NIL NIL)
DBLINKS - (PUBCHEM "6857389" NIL |ong| 3523387880 NIL NIL)
DBLINKS - (LIGAND-CPD "C03932" NIL |kr| 3410284649 NIL NIL)
INCHI - InChI=1S/C6H10O6/c7-2-4(9)6(12)3(8)1-5(10)11/h3,6-8,12H,1-2H2,(H,10,11)/p-1/t3-,6+/m1/s1
MOLECULAR-WEIGHT - 177.133    
MONOISOTOPIC-MW - 178.0477380536    
SMILES - C(=O)([O-])CC(O)C(O)C(=O)CO
SYNONYMS - 2-deoxy-5-keto-D-gluconate
SYNONYMS - 2-deoxy-5-keto-D-gluconic acid
//
UNIQUE-ID - DIHYDRONEOPTERIN-P3
TYPES - Compounds
COMMON-NAME - 7,8-dihydroneopterin triphosphate
ATOM-CHARGES - (8 -1)
ATOM-CHARGES - (7 -1)
ATOM-CHARGES - (6 -1)
ATOM-CHARGES - (5 -1)
CHEMICAL-FORMULA - (H 12)
CHEMICAL-FORMULA - (P 3)
CHEMICAL-FORMULA - (C 9)
CHEMICAL-FORMULA - (O 13)
CHEMICAL-FORMULA - (N 5)
CREDITS - AUKFG-1
DBLINKS - (CHEBI "58462" NIL |taltman| 3498180761 NIL NIL)
DBLINKS - (PUBCHEM "25201779" NIL |taltman| 3497976212 NIL NIL)
DBLINKS - (LIGAND-CPD "C04895" NIL |kawakami| 3292252378 NIL NIL)
INCHI - InChI=1S/C9H16N5O13P3/c10-9-13-7-5(8(17)14-9)12-3(1-11-7)6(16)4(15)2-25-29(21,22)27-30(23,24)26-28(18,19)20/h4,6,15-16H,1-2H2,(H,21,22)(H,23,24)(H2,18,19,20)(H4,10,11,13,14,17)/p-4/t4-,6+/m1/s1
MOLECULAR-WEIGHT - 491.141    
MONOISOTOPIC-MW - 494.99574515690006    
SMILES - C1(NC2(N=C(N)NC(=O)C(N=C1C(O)C(O)COP(=O)([O-])OP(=O)([O-])OP(=O)([O-])[O-])=2))
SYNONYMS - 6-(L-erythro-1,2-Dihydroxypropyl 3-triphosphate)-7,8-dihydropterin
SYNONYMS - 6-[(1S,2R)-1,2-dihydroxy-3-triphosphooxypropyl]-7,8-dihydropterin
SYNONYMS - 6-(D-<I>erythro</I>-1',2',3'-trihydroxypropyl)-7,8-dihydropterin-3'-triphosphate
SYNONYMS - 7,8-dihydroneopterin 3'-triphosphate
SYNONYMS - 2-amino-4-hydroxy-6-(<I>erythro</I>-1,2,3-trihydroxypropyl)dihydropteridine triphosphate
SYNONYMS - dihydroneopterin triphosphate
SYNONYMS - H<sub>2</sub>NTP
//
UNIQUE-ID - 3-SULFINYL-PYRUVATE
TYPES - Compounds
COMMON-NAME - 3-sulfinyl-pyruvate
ATOM-CHARGES - (7 -1)
ATOM-CHARGES - (6 -1)
CHEMICAL-FORMULA - (H 2)
CHEMICAL-FORMULA - (C 3)
CHEMICAL-FORMULA - (O 5)
CHEMICAL-FORMULA - (S 1)
CREDITS - AUKFG-1
DBLINKS - (PUBCHEM "25244536" NIL |taltman| 3466375284 NIL NIL)
DBLINKS - (LIGAND-CPD "C05527" NIL |taltman| 3466371734 NIL NIL)
INCHI - InChI=1S/C3H4O5S/c4-2(3(5)6)1-9(7)8/h1H2,(H,5,6)(H,7,8)/p-2
MOLECULAR-WEIGHT - 150.106    
MONOISOTOPIC-MW - 151.9779439289    
SMILES - C(S([O-])=O)C(=O)C(=O)[O-]
SYNONYMS - 3-sulphinyl-pyruvate
SYNONYMS - &beta;-sulfinylpyruvate
//
UNIQUE-ID - PYRROLINE-HYDROXY-CARBOXYLATE
TYPES - Compounds
COMMON-NAME - pyrroline-hydroxy-carboxylate
ATOM-CHARGES - (8 -1)
CHEMICAL-FORMULA - (H 6)
CHEMICAL-FORMULA - (O 3)
CHEMICAL-FORMULA - (N 1)
CHEMICAL-FORMULA - (C 5)
CREDITS - AUKFG-1
DBLINKS - (CHEBI "62612" NIL |ong| 3523630741 NIL NIL)
DBLINKS - (PUBCHEM "46926300" NIL |ong| 3523387880 NIL NIL)
DBLINKS - (LIGAND-CPD "C04281" NIL |kr| 3410284650 NIL NIL)
INCHI - InChI=1S/C5H7NO3/c7-3-1-4(5(8)9)6-2-3/h2-4,7H,1H2,(H,8,9)/p-1/t3-,4+/m1/s1
MOLECULAR-WEIGHT - 128.107    
MONOISOTOPIC-MW - 129.0425930962    
SMILES - C1(=NC(C([O-])=O)CC(O)1)
SYNONYMS - L-&Delta;<SUP>1</SUP>-pyrroline 3-hydroxy-5-carboxylate
//
UNIQUE-ID - 2-KETO-GLUTARAMATE
TYPES - Compounds
COMMON-NAME - 2-keto-glutaramate
ATOM-CHARGES - (7 -1)
CHEMICAL-FORMULA - (H 6)
CHEMICAL-FORMULA - (O 4)
CHEMICAL-FORMULA - (N 1)
CHEMICAL-FORMULA - (C 5)
CREDITS - AUKFG-1
DBLINKS - (PUBCHEM "152239" NIL |taltman| 3466375285 NIL NIL)
DBLINKS - (CHEBI "16769" NIL |taltman| 3452363592 NIL NIL)
DBLINKS - (LIGAND-CPD "C00940" NIL |kr| 3410284650 NIL NIL)
DBLINKS - (CAS "18465-19-5")
INCHI - InChI=1S/C5H7NO4/c6-4(8)2-1-3(7)5(9)10/h1-2H2,(H2,6,8)(H,9,10)/p-1
MOLECULAR-WEIGHT - 144.107    
MONOISOTOPIC-MW - 145.0375077183    
SMILES - C(CC(=O)C(=O)[O-])C(N)=O
SYNONYMS - 2-oxoglutaramate
//
UNIQUE-ID - PORPHOBILINOGEN
TYPES - Compounds
COMMON-NAME - porphobilinogen
ATOM-CHARGES - (16 -1)
ATOM-CHARGES - (14 -1)
ATOM-CHARGES - (9 1)
CHEMICAL-FORMULA - (H 13)
CHEMICAL-FORMULA - (O 4)
CHEMICAL-FORMULA - (N 2)
CHEMICAL-FORMULA - (C 10)
CREDITS - AUKFG-1
DBLINKS - (CHEBI "58126" NIL |ong| 3523630741 NIL NIL)
DBLINKS - (PUBCHEM "6921588" NIL |taltman| 3466375284 NIL NIL)
DBLINKS - (LIGAND-CPD "C00931" NIL |kr| 3346617701 NIL NIL)
DBLINKS - (CAS "487-90-1")
INCHI - InChI=1S/C10H14N2O4/c11-4-8-7(3-10(15)16)6(5-12-8)1-2-9(13)14/h5,12H,1-4,11H2,(H,13,14)(H,15,16)/p-1
MOLECULAR-WEIGHT - 225.224    
MONOISOTOPIC-MW - 226.0953569482    
SMILES - C1(=C(C(=C(N1)C[N+])CC(=O)[O-])CCC(=O)[O-])
//
UNIQUE-ID - HYDROXYMETHYLBILANE
TYPES - Compounds
COMMON-NAME - hydroxymethylbilane
ATOM-CHARGES - (59 -1)
ATOM-CHARGES - (55 -1)
ATOM-CHARGES - (52 -1)
ATOM-CHARGES - (50 -1)
ATOM-CHARGES - (48 -1)
ATOM-CHARGES - (45 -1)
ATOM-CHARGES - (35 -1)
ATOM-CHARGES - (33 -1)
CHEMICAL-FORMULA - (H 38)
CHEMICAL-FORMULA - (O 17)
CHEMICAL-FORMULA - (N 4)
CHEMICAL-FORMULA - (C 40)
CREDITS - AUKFG-1
DBLINKS - (PUBCHEM "25202903" NIL |taltman| 3466375284 NIL NIL)
DBLINKS - (LIGAND-CPD "C01024" NIL |kr| 3346617699 NIL NIL)
DBLINKS - (CAS "73023-76-4")
INCHI - InChI=1S/C40H46N4O17/c45-17-32-25(12-40(60)61)22(4-8-36(52)53)29(44-32)15-31-24(11-39(58)59)21(3-7-35(50)51)28(43-31)14-30-23(10-38(56)57)20(2-6-34(48)49)27(42-30)13-26-19(1-5-33(46)47)18(16-41-26)9-37(54)55/h16,41-45H,1-15,17H2,(H,46,47)(H,48,49)(H,50,51)(H,52,53)(H,54,55)(H,56,57)(H,58,59)(H,60,61)/p-8
MOLECULAR-WEIGHT - 846.757    
MONOISOTOPIC-MW - 854.2857960731001    
SMILES - C(CCC1(C(=CNC=1CC2(NC(=C(C=2CCC([O-])=O)CC(=O)[O-])CC3(=C(C(=C(N3)CC4(NC(=C(C=4CCC([O-])=O)CC(=O)[O-])CO))CC([O-])=O)CCC(=O)[O-])))CC([O-])=O))(=O)[O-]
//
UNIQUE-ID - THIAMINE-P
TYPES - Compounds
COMMON-NAME - thiamin phosphate
ATOM-CHARGES - (17 -1)
ATOM-CHARGES - (13 -1)
ATOM-CHARGES - (9 1)
CHEMICAL-FORMULA - (H 16)
CHEMICAL-FORMULA - (P 1)
CHEMICAL-FORMULA - (S 1)
CHEMICAL-FORMULA - (O 4)
CHEMICAL-FORMULA - (C 12)
CHEMICAL-FORMULA - (N 4)
COMMENT - Thiamin(e), also known as vitamin B1, is known to play a fundamental role in energy metabolism.
/Its discovery followed from the original early research on the anti-beriberi factor found in rice bran. Beriberi, a neurological disease, was particularly prevalent in Asia, where the refining of rice resulted in the removal of the thiamin-containing husk |CITS: [Begley96]|.
/The anti-beriberi substance was crystallized from rice polishings by Jansen and Donath in 1926 |CITS: [Jansen26]|. The structure and synthesis of thiamine were reported by Williams |CITS: [Williams38]|. 
/The compound was named thiamine when it was believed to be an amine. When it became clear that it is not an amine, the 'e' was dropped, and the name was changed to thiamin |CITS:[16550223]|.
COMMENT-INTERNAL - pkarp:nov-14-2001: I changed synonyms ThPP-->ThP and Thiamine-PPi --> Thiamine-Pi to fix what appeared to me to be errors.
CREDITS - AUKFG-1
DBLINKS - (PUBCHEM "15942892" NIL |taltman| 3466375284 NIL NIL)
DBLINKS - (CHEBI "37575" NIL |taltman| 3452363166 NIL NIL)
DBLINKS - (CAS "532-40-1" NIL |kr| 3346617699 NIL NIL)
DBLINKS - (LIGAND-CPD "C01081" NIL |kr| 3346617699 NIL NIL)
INCHI - InChI=1S/C12H17N4O4PS/c1-8-11(3-4-20-21(17,18)19)22-7-16(8)6-10-5-14-9(2)15-12(10)13/h5,7H,3-4,6H2,1-2H3,(H3-,13,14,15,17,18,19)/p-1
MOLECULAR-WEIGHT - 343.317    
MONOISOTOPIC-MW - 345.078637287    
SMILES - C([N+]1(C(C)=C(CCOP([O-])(=O)[O-])SC=1))C2(=C(N=C(N=C2)C)N)
SYNONYMS - TMP
SYNONYMS - thiamin monophosphate
SYNONYMS - thiamine-phosphate
SYNONYMS - thiamin-P
SYNONYMS - thiamine-Pi
SYNONYMS - ThP
SYNONYMS - thiamine monophosphate
//
UNIQUE-ID - DIHYDROXYNAPHTHOATE
TYPES - Compounds
COMMON-NAME - 1,4-dihydroxy-2-naphthoate
ATOM-CHARGES - (15 -1)
CHEMICAL-FORMULA - (H 7)
CHEMICAL-FORMULA - (O 4)
CHEMICAL-FORMULA - (C 11)
CREDITS - AUKFG-1
DBLINKS - (PUBCHEM "54706667" NIL |ong| 3535722629 NIL NIL)
DBLINKS - (CHEBI "11173" NIL |taltman| 3498850556 NIL NIL)
DBLINKS - (LIGAND-CPD "C03657" NIL |kr| 3346617701 NIL NIL)
INCHI - InChI=1S/C11H8O4/c12-9-5-8(11(14)15)10(13)7-4-2-1-3-6(7)9/h1-5,12-13H,(H,14,15)/p-1
MOLECULAR-WEIGHT - 203.174    
MONOISOTOPIC-MW - 204.0422587452    
SMILES - C([O-])(=O)C1(=C(O)C2(=C(C(O)=C1)C=CC=C2))
SYNONYMS - DHNA
//
UNIQUE-ID - L-CYSTATHIONINE
TYPES - Compounds
COMMON-NAME - L-cystathionine
ATOM-CHARGES - (13 -1)
ATOM-CHARGES - (11 1)
ATOM-CHARGES - (7 1)
ATOM-CHARGES - (4 -1)
CHEMICAL-FORMULA - (H 14)
CHEMICAL-FORMULA - (N 2)
CHEMICAL-FORMULA - (O 4)
CHEMICAL-FORMULA - (S 1)
CHEMICAL-FORMULA - (C 7)
CREDITS - AUKFG-1
DBLINKS - (CHEBI "58161" NIL |ong| 3523630741 NIL NIL)
DBLINKS - (LIGAND-CPD "C02291" NIL |kothari| 3498326892 NIL NIL)
DBLINKS - (PUBCHEM "25243997" NIL |taltman| 3466375285 NIL NIL)
DBLINKS - (CAS "56-88-2")
INCHI - InChI=1S/C7H14N2O4S/c8-4(6(10)11)1-2-14-3-5(9)7(12)13/h4-5H,1-3,8-9H2,(H,10,11)(H,12,13)/t4-,5-/m0/s1
MOLECULAR-WEIGHT - 222.259    
MONOISOTOPIC-MW - 222.0674276382    
SMILES - C(SCC(C([O-])=O)[N+])CC([N+])C(=O)[O-]
SYNONYMS - cystathionine
//
UNIQUE-ID - CPD-13717
TYPES - Compounds
COMMON-NAME - L-selenocystathionine
ATOM-CHARGES - (13 -1)
ATOM-CHARGES - (11 1)
ATOM-CHARGES - (7 1)
ATOM-CHARGES - (4 -1)
CHEMICAL-FORMULA - (H 14)
CHEMICAL-FORMULA - (N 2)
CHEMICAL-FORMULA - (O 4)
CHEMICAL-FORMULA - (SE 1)
CHEMICAL-FORMULA - (C 7)
CREDITS - AUKFG-1
CREDITS - PMN
CREDITS - |dreher|
DBLINKS - (CHEBI "27760" NIL |dreher| 3527020889 NIL NIL)
DBLINKS - (LIGAND-CPD "C05699" NIL |dreher| 3527020889 NIL NIL)
DBLINKS - (SVENCYC "441455" NIL |dreher| 3527020889 NIL NIL)
INCHI - InChI=1S/C7H14N2O4Se/c8-4(6(10)11)1-2-14-3-5(9)7(12)13/h4-5H,1-3,8-9H2,(H,10,11)(H,12,13)/t4-,5-/m0/s1
MOLECULAR-WEIGHT - 269.159    
MONOISOTOPIC-MW - 270.0118787482    
SMILES - C([Se]CC(C([O-])=O)[N+])CC([N+])C(=O)[O-]
//
UNIQUE-ID - ACETYL-D-GLUCOSAMINYLDIPHOSPHO-UNDECAPRE
TYPES - Compounds
COMMON-NAME - <i>N</i>-acetyl-&alpha;-D-glucosaminyl-diphospho-<i>ditrans,octacis</i>-undecaprenol
ATOM-CHARGES - (10 -1)
ATOM-CHARGES - (3 -1)
CHEMICAL-FORMULA - (H 103)
CHEMICAL-FORMULA - (N 1)
CHEMICAL-FORMULA - (C 63)
CHEMICAL-FORMULA - (P 2)
CHEMICAL-FORMULA - (O 12)
COMMENT-INTERNAL - Drawn on Marvin, 11/11/04. Becky
COMMENT-INTERNAL - This compound requires functionality for representing n repeats(July 14 2004 Sunita)
CREDITS - AUKFG-1
DBLINKS - (PUBCHEM "44229162" NIL |taltman| 3466375284 NIL NIL)
DBLINKS - (LIGAND-CPD "C01289" NIL |sreddy| 3298821542 NIL NIL)
INCHI - InChI=1S/C63H105NO12P2/c1-47(2)24-14-25-48(3)26-15-27-49(4)28-16-29-50(5)30-17-31-51(6)32-18-33-52(7)34-19-35-53(8)36-20-37-54(9)38-21-39-55(10)40-22-41-56(11)42-23-43-57(12)44-45-73-77(69,70)76-78(71,72)75-63-60(64-58(13)66)62(68)61(67)59(46-65)74-63/h24,26,28,30,32,34,36,38,40,42,44,59-63,65,67-68H,14-23,25,27,29,31,33,35,37,39,41,43,45-46H2,1-13H3,(H,64,66)(H,69,70)(H,71,72)/p-2/b48-26+,49-28+,50-30-,51-32-,52-34-,53-36-,54-38-,55-40-,56-42-,57-44-/t59-,60-,61-,62-,63+/m1/s1
MOLECULAR-WEIGHT - 1128.454    
MONOISOTOPIC-MW - 1129.7112008609    
SMILES - C(C=C(CCC=C(CCC=C(CCC=C(CCC=C(C)CCC=C(CCC=C(CCC=C(CCC=C(C)CCC=C(C)CCC=C(C)C)C)C)C)C)C)C)C)OP(=O)([O-])OP(=O)([O-])OC1(C(C(C(C(O1)CO)O)O)NC(=O)C)
SUPERATOMS - TRANS-CIS-UNDECAPRENYL-GROUP
SYNONYMS - prenyl-P-P-GlcNAc
SYNONYMS - lipid I
SYNONYMS - C55-PP-GlcNAc
SYNONYMS - GlcNAc-PP-lipid
SYNONYMS - GlcNAc-pyrophosphorylundecaprenol
SYNONYMS - <i>N</i>-acetyl-glucosaminyl-pyrophosphorylundecaprenol
SYNONYMS - undecaprenyl diphospho N-acetyl-glucosamine
SYNONYMS - undecaprenyl-<i>N</i>-acetyl-D-glucosaminyl-pyrophosphate
SYNONYMS - <i>N</i>-acetyl-D-glucosaminyldiphosphoundecaprenol
SYNONYMS - <i>N</i>-[4,5-dihydroxy-2-[hydroxy-(hydroxy-(3,7,11,15,19,23,27,31,35,39,43-undecamethyltetratetraconta-2,6,10,14,18,22,26,30,34,38,42-undecaenoxy)phosphinoyl)oxy-phosphinoyl]oxy-6-(hydroxymethyl)tetrahydropyran-3-yl]acetamide
SYNONYMS - <i>N</i>-acetyl-D-glucosaminyldiphospho-undecaprenol
SYNONYMS - ditrans,polycis-undecaprenyl-N-acetyl-D-glucosaminyl diphosphate
SYNONYMS - undecaprenyl-<i>N</i>-acetyl-&alpha;-D-glucosaminyl-pyrophosphate
//
UNIQUE-ID - CPD-2961
TYPES - Compounds
COMMON-NAME - 6-phospho-D-gluconate
ATOM-CHARGES - (14 -1)
ATOM-CHARGES - (4 -1)
ATOM-CHARGES - (3 -1)
CHEMICAL-FORMULA - (H 10)
CHEMICAL-FORMULA - (O 10)
CHEMICAL-FORMULA - (P 1)
CHEMICAL-FORMULA - (C 6)
CREDITS - AUKFG-1
DBLINKS - (CHEBI "58759" NIL |ong| 3523630742 NIL NIL)
DBLINKS - (PUBCHEM "36688186" NIL |ong| 3523387880 NIL NIL)
DBLINKS - (LIGAND-CPD "C00345" NIL |kr| 3346617699 NIL NIL)
INCHI - InChI=1S/C6H13O10P/c7-2(1-16-17(13,14)15)3(8)4(9)5(10)6(11)12/h2-5,7-10H,1H2,(H,11,12)(H2,13,14,15)/p-3/t2-,3-,4+,5-/m1/s1
MOLECULAR-WEIGHT - 273.113    
MONOISOTOPIC-MW - 276.02463314830004    
SMILES - C(C(C(C(C(C([O-])=O)O)O)O)O)OP([O-])([O-])=O
SYNONYMS - 6-p-gluconate
SYNONYMS - 6-phospho-gluconate
SYNONYMS - 6-phosphogluconic acid
//
UNIQUE-ID - AMINO-HYDROXYMETHYL-METHYLPYRIMIDINE-PP
TYPES - Compounds
COMMON-NAME - 4-amino-2-methyl-5-diphosphomethylpyrimidine
ATOM-CHARGES - (17 -1)
ATOM-CHARGES - (16 -1)
ATOM-CHARGES - (12 -1)
CHEMICAL-FORMULA - (H 8)
CHEMICAL-FORMULA - (P 2)
CHEMICAL-FORMULA - (O 7)
CHEMICAL-FORMULA - (N 3)
CHEMICAL-FORMULA - (C 6)
CREDITS - AUKFG-1
DBLINKS - (CHEBI "57841" NIL |taltman| 3498180761 NIL NIL)
DBLINKS - (PUBCHEM "25245586" NIL |taltman| 3466375285 NIL NIL)
DBLINKS - (CAS "745-65-3" NIL |kr| 3346617700 NIL NIL)
DBLINKS - (LIGAND-CPD "C04752" NIL |kr| 3346617700 NIL NIL)
DBLINKS - (CAS "841-01-0")
INCHI - InChI=1S/C6H11N3O7P2/c1-4-8-2-5(6(7)9-4)3-15-18(13,14)16-17(10,11)12/h2H,3H2,1H3,(H,13,14)(H2,7,8,9)(H2,10,11,12)/p-3
MOLECULAR-WEIGHT - 296.093    
MONOISOTOPIC-MW - 299.0072227434    
SMILES - C1(N=C(N=C(C=1COP(OP([O-])([O-])=O)([O-])=O)N)C)
SYNONYMS - 2-methyl-4-amino-5-hydroxymethylpyrimidine diphosphate
SYNONYMS - HMP-PP
SYNONYMS - 4-amino-5-hydroxymethyl-2-methylpyrimidine-PP
//
UNIQUE-ID - O-14-ALPHA-L-DIHYDROSTREPTOSYL-STREPTID
TYPES - Compounds
COMMON-NAME - O-1,4-&alpha;-L-dihydrostreptosyl-streptidine 6-phosphate
ATOM-CHARGES - (31 1)
ATOM-CHARGES - (25 -1)
ATOM-CHARGES - (24 -1)
ATOM-CHARGES - (18 1)
CHEMICAL-FORMULA - (H 29)
CHEMICAL-FORMULA - (P 1)
CHEMICAL-FORMULA - (N 6)
CHEMICAL-FORMULA - (O 11)
CHEMICAL-FORMULA - (C 14)
CREDITS - AUKFG-1
DBLINKS - (CHEBI "58082" NIL |ong| 3523630741 NIL NIL)
DBLINKS - (PUBCHEM "25245794" NIL |taltman| 3466375284 NIL NIL)
DBLINKS - (LIGAND-CPD "C04767" NIL |qwan| 3371842458 NIL NIL)
INCHI - InChI=1S/C14H29N6O11P/c1-3-14(25,2-21)10(24)11(29-3)30-8-4(19-12(15)16)6(22)5(20-13(17)18)9(7(8)23)31-32(26,27)28/h3-11,21-25H,2H2,1H3,(H4,15,16,19)(H4,17,18,20)(H2,26,27,28)/t3-,4-,5+,6-,7-,8+,9-,10-,11-,14+/m0/s1
MOLECULAR-WEIGHT - 488.39    
MONOISOTOPIC-MW - 488.16319231520004    
SMILES - C2(OC1(C(C(C(NC(N)=[N+])C(C1O)OP([O-])([O-])=O)O)NC(N)=[N+]))(C(C(CO)(O)C(O2)C)O)
SYNONYMS - [amino-[5-(amino-ammoniumylidene-methyl)amino-2-[3,4-dihydroxy- 3-(hydroxymethyl)-2-methyl-tetrahydrofuran-5-yl]oxy-3,6- dihydroxy-4-phosphonooxy-cyclohexyl]amino-methylene]ammonium
//
UNIQUE-ID - DIHYDROSTREPTOMYCIN-6-PHOSPHATE
TYPES - Compounds
COMMON-NAME - dihydrostreptomycin 6-phosphate
ATOM-CHARGES - (19 1)
ATOM-CHARGES - (16 -1)
ATOM-CHARGES - (15 -1)
ATOM-CHARGES - (4 1)
ATOM-CHARGES - (3 1)
CHEMICAL-FORMULA - (H 43)
CHEMICAL-FORMULA - (P 1)
CHEMICAL-FORMULA - (O 15)
CHEMICAL-FORMULA - (N 7)
CHEMICAL-FORMULA - (C 21)
CREDITS - AUKFG-1
DBLINKS - (PUBCHEM "25244637" NIL |taltman| 3466375284 NIL NIL)
DBLINKS - (LIGAND-CPD "C01221" NIL |taltman| 3459474373 NIL NIL)
INCHI - InChI=1S/C21H42N7O15P/c1-5-21(35,4-30)16(42-17-9(26-2)12(33)10(31)6(3-29)40-17)18(39-5)41-14-7(27-19(22)23)11(32)8(28-20(24)25)15(13(14)34)43-44(36,37)38/h5-18,26,29-35H,3-4H2,1-2H3,(H4,22,23,27)(H4,24,25,28)(H2,36,37,38)/p+1/t5-,6-,7-,8+,9-,10-,11-,12-,13-,14+,15-,16-,17?,18?,21+/m0/s1
MOLECULAR-WEIGHT - 664.582    
MONOISOTOPIC-MW - 663.2476502261    
SMILES - CC3(OC(OC1(C(O)C(OP(=O)([O-])[O-])C(NC(=[N+])N)C(O)C(NC(=[N+])N)1))C(OC2(OC(CO)C(O)C(O)C([N+]C)2))C(O)(CO)3)
SYNONYMS - <i>N</i>-formyl-L-glutamate
//
UNIQUE-ID - DTDP-L-DIHYDROSTREPTOSE
TYPES - Compounds
COMMON-NAME - dTDP-L-dihydrostreptose
ATOM-CHARGES - (24 -1)
ATOM-CHARGES - (20 -1)
CHEMICAL-FORMULA - (H 24)
CHEMICAL-FORMULA - (P 2)
CHEMICAL-FORMULA - (O 15)
CHEMICAL-FORMULA - (N 2)
CHEMICAL-FORMULA - (C 16)
CREDITS - AUKFG-1
DBLINKS - (PUBCHEM "45479285" NIL |taltman| 3497976212 NIL NIL)
DBLINKS - (LIGAND-CPD "C03442" NIL |qwan| 3371842252 NIL NIL)
INCHI - InChI=1S/C16H26N2O15P2/c1-7-4-18(15(23)17-13(7)22)11-3-9(20)10(31-11)5-29-34(25,26)33-35(27,28)32-14-12(21)16(24,6-19)8(2)30-14/h4,8-12,14,19-21,24H,3,5-6H2,1-2H3,(H,25,26)(H,27,28)(H,17,22,23)/p-2/t8-,9-,10+,11+,12-,14+,16+/m0/s1
MOLECULAR-WEIGHT - 546.317    
MONOISOTOPIC-MW - 548.0808411964999    
SMILES - C3(N1(C(NC(=O)C(=C1)C)=O))(OC(COP(OP(OC2(C(C(CO)(O)C(O2)C)O))([O-])=O)([O-])=O)C(C3)O)
SYNONYMS - 1-[2-[[[[3,4-dihydroxy-3-(hydroxymethyl)-2-methyl- tetrahydrofuran-5-yl]oxy-hydroxy-phosphinoyl]oxy-hydroxy- phosphinoyl]oxymethyl]-3-hydroxy-tetrahydrofuran-5-yl]-5-methyl- 1H-pyrimidine-2,4-dione
//
UNIQUE-ID - CPD-10137
TYPES - Compounds
COMMON-NAME - CDP-<i>N</i>-methyl-L-glucosamine
ATOM-CHARGES - (36 1)
ATOM-CHARGES - (8 -1)
ATOM-CHARGES - (7 -1)
CHEMICAL-FORMULA - (H 27)
CHEMICAL-FORMULA - (P 2)
CHEMICAL-FORMULA - (C 16)
CHEMICAL-FORMULA - (O 15)
CHEMICAL-FORMULA - (N 4)
CREDITS - AUKFG-1
DBLINKS - (PUBCHEM "25244974" NIL |taltman| 3466375284 NIL NIL)
DBLINKS - (LIGAND-CPD "C06592" NIL |fulcher| 3420399834 NIL NIL)
INCHI - InChI=1S/C16H28N4O15P2/c1-18-9-12(24)10(22)6(4-21)33-15(9)34-37(29,30)35-36(27,28)31-5-7-11(23)13(25)14(32-7)20-3-2-8(17)19-16(20)26/h2-3,6-7,9-15,18,21-25H,4-5H2,1H3,(H,27,28)(H,29,30)(H2,17,19,26)/p-1/t6-,7+,9-,10-,11+,12-,13+,14+,15+/m0/s1
MOLECULAR-WEIGHT - 577.355    
MONOISOTOPIC-MW - 578.1026392711    
SMILES - C(C2(C(C(C(N1(C(N=C(C=C1)N)=O))O2)O)O))OP(OP(OC3(C(C(C(C(O3)CO)O)O)[N+]C))([O-])=O)([O-])=O
//
UNIQUE-ID - CPD-529
TYPES - Compounds
COMMON-NAME - streptomycin 6-phosphate
ATOM-CHARGES - (19 1)
ATOM-CHARGES - (16 -1)
ATOM-CHARGES - (15 -1)
ATOM-CHARGES - (6 1)
ATOM-CHARGES - (5 1)
CHEMICAL-FORMULA - (H 41)
CHEMICAL-FORMULA - (P 1)
CHEMICAL-FORMULA - (O 15)
CHEMICAL-FORMULA - (N 7)
CHEMICAL-FORMULA - (C 21)
CREDITS - AUKFG-1
DBLINKS - (CHEBI "57787" NIL |taltman| 3498180761 NIL NIL)
DBLINKS - (PUBCHEM "25245473" NIL |taltman| 3466375284 NIL NIL)
DBLINKS - (LIGAND-CPD "C01138" NIL |taltman| 3459474373 NIL NIL)
INCHI - InChI=1S/C21H40N7O15P/c1-5-21(35,4-30)16(42-17-9(26-2)12(33)10(31)6(3-29)40-17)18(39-5)41-14-7(27-19(22)23)11(32)8(28-20(24)25)15(13(14)34)43-44(36,37)38/h4-18,26,29,31-35H,3H2,1-2H3,(H4,22,23,27)(H4,24,25,28)(H2,36,37,38)/p+1/t5-,6-,7-,8+,9-,10-,11-,12-,13-,14+,15-,16-,17-,18-,21+/m0/s1
MOLECULAR-WEIGHT - 662.567    
MONOISOTOPIC-MW - 661.2320001619    
SMILES - CC3(OC(OC1(C(O)C(OP(=O)([O-])[O-])C(NC(N)=[N+])C(O)C(NC(N)=[N+])1))C(OC2(OC(CO)C(O)C(O)C([N+]C)2))C(O)(C=O)3)
//
UNIQUE-ID - STREPTIDINE-6-PHOSPHATE
TYPES - Compounds
COMMON-NAME - streptidine 6-phosphate
ATOM-CHARGES - (22 1)
ATOM-CHARGES - (19 1)
ATOM-CHARGES - (15 -1)
ATOM-CHARGES - (14 -1)
CHEMICAL-FORMULA - (H 19)
CHEMICAL-FORMULA - (P 1)
CHEMICAL-FORMULA - (N 6)
CHEMICAL-FORMULA - (O 7)
CHEMICAL-FORMULA - (C 8)
CREDITS - AUKFG-1
DBLINKS - (CHEBI "60106" NIL |taltman| 3498180761 NIL NIL)
DBLINKS - (PUBCHEM "25244632" NIL |taltman| 3466375284 NIL NIL)
DBLINKS - (LIGAND-CPD "C01121" NIL |qwan| 3371842351 NIL NIL)
INCHI - InChI=1S/C8H19N6O7P/c9-7(10)13-1-3(15)2(14-8(11)12)6(5(17)4(1)16)21-22(18,19)20/h1-6,15-17H,(H4,9,10,13)(H4,11,12,14)(H2,18,19,20)/t1-,2+,3-,4+,5-,6-/m0/s1
MOLECULAR-WEIGHT - 342.248    
MONOISOTOPIC-MW - 342.1052835058    
SMILES - C(NC1(C(C(C(O)C(C1O)NC(N)=[N+])O)OP([O-])([O-])=O))(N)=[N+]
SYNONYMS - [amino-[3-(amino-ammoniumylidene-methyl)amino-2,4,5-trihydroxy- 6-phosphonooxy-cyclohexyl]amino-methylene]ammonium
//
UNIQUE-ID - CPD-12064
TYPES - Compounds
COMMON-NAME - <i>N</i><sup>1</sup>-amidinostreptamine 6-phosphate
ATOM-CHARGES - (19 -1)
ATOM-CHARGES - (18 -1)
ATOM-CHARGES - (3 1)
ATOM-CHARGES - (1 1)
CHEMICAL-FORMULA - (H 17)
CHEMICAL-FORMULA - (P 1)
CHEMICAL-FORMULA - (C 7)
CHEMICAL-FORMULA - (O 7)
CHEMICAL-FORMULA - (N 4)
CREDITS - AUKFG-1
CREDITS - SRI
CREDITS - |fulcher|
DBLINKS - (CHEBI "28399" NIL |taltman| 3499618762 NIL NIL)
DBLINKS - (PUBCHEM "46173378" NIL |taltman| 3497976212 NIL NIL)
DBLINKS - (LIGAND-CPD "C11351" NIL |fulcher| 3469832604 NIL NIL)
INCHI - InChI=1S/C7H17N4O7P/c8-1-3(12)2(11-7(9)10)6(5(14)4(1)13)18-19(15,16)17/h1-6,12-14H,8H2,(H4,9,10,11)(H2,15,16,17)/t1-,2+,3-,4+,5-,6-/m0/s1
MOLECULAR-WEIGHT - 300.208    
MONOISOTOPIC-MW - 300.0834854312    
SMILES - C(=[N+])(N)NC1(C(O)C([N+])C(O)C(O)C(OP([O-])([O-])=O)1)
SYNONYMS - 1D-1-guanidino-3-amino-1,3-dideoxy-scyllo-inositol 6-phosphate
SYNONYMS - 1D-3-amino-1-guanidino-1,3-dideoxy-scyllo-inositol 6-phosphate
//
UNIQUE-ID - UREA
TYPES - Compounds
COMMON-NAME - urea
CHEMICAL-FORMULA - (H 4)
CHEMICAL-FORMULA - (N 2)
CHEMICAL-FORMULA - (O 1)
CHEMICAL-FORMULA - (C 1)
CREDITS - AUKFG-1
DBLINKS - (PUBCHEM "1176" NIL |taltman| 3466375285 NIL NIL)
DBLINKS - (CHEBI "16199" NIL |taltman| 3452438118 NIL NIL)
DBLINKS - (LIGAND-CPD "C00086" NIL |kaipa| 3311532628 NIL NIL)
DBLINKS - (CAS "57-13-6")
INCHI - InChI=1S/CH4N2O/c2-1(3)4/h(H4,2,3,4)
MOLECULAR-WEIGHT - 60.055    
MONOISOTOPIC-MW - 60.0323627609    
SMILES - C(=O)(N)N
SYNONYMS - bromisovalum
SYNONYMS - carmol
SYNONYMS - basodexan
SYNONYMS - carbamide
//
UNIQUE-ID - GLYCOLALDEHYDE
TYPES - Compounds
COMMON-NAME - glycolaldehyde
CHEMICAL-FORMULA - (H 4)
CHEMICAL-FORMULA - (C 2)
CHEMICAL-FORMULA - (O 2)
CREDITS - AUKFG-1
DBLINKS - (PUBCHEM "756" NIL |taltman| 3466375285 NIL NIL)
DBLINKS - (CHEBI "17071" NIL |taltman| 3452363483 NIL NIL)
DBLINKS - (LIGAND-CPD "C00266" NIL |kr| 3346617701 NIL NIL)
DBLINKS - (CAS "141-46-8")
INCHI - InChI=1S/C2H4O2/c3-1-2-4/h1,4H,2H2
MOLECULAR-WEIGHT - 60.052    
MONOISOTOPIC-MW - 60.0211293726    
SMILES - C(O)[CH]=O
SYNONYMS - glycoaldehyde
SYNONYMS - 2-OH-acetaldehyde
SYNONYMS - hydroxyacetaldehyde
SYNONYMS - 2-hydroxyethanal
//
UNIQUE-ID - DIHYDRO-NEO-PTERIN
TYPES - Compounds
COMMON-NAME - 7,8-dihydro-D-neopterin
CHEMICAL-FORMULA - (H 13)
CHEMICAL-FORMULA - (C 9)
CHEMICAL-FORMULA - (O 4)
CHEMICAL-FORMULA - (N 5)
CREDITS - AUKFG-1
DBLINKS - (PUBCHEM "65074" NIL |taltman| 3466375284 NIL NIL)
DBLINKS - (CHEBI "17001" NIL |taltman| 3452363471 NIL NIL)
DBLINKS - (LIGAND-CPD "C04874" NIL |kr| 3346617701 NIL NIL)
INCHI - InChI=1S/C9H13N5O4/c10-9-13-7-5(8(18)14-9)12-3(1-11-7)6(17)4(16)2-15/h4,6,15-17H,1-2H2,(H4,10,11,13,14,18)/t4-,6+/m1/s1
MOLECULAR-WEIGHT - 255.233    
MONOISOTOPIC-MW - 255.0967539317    
SMILES - C1(NC2(N=C(N)NC(=O)C(N=C1C(O)C(O)CO)=2))
SYNONYMS - 2-amino-4-hydroxy-6-(D-erythro-1,2,3-trihydroxypropyl)-7,8-dihydropteridine
SYNONYMS - dihydroneopterin
SYNONYMS - 2-amino-4-hydroxy-6-(D-erythro)-trihydroxypropyldihydropteridin
SYNONYMS - dihydro-neo-pterin
SYNONYMS - DHN
SYNONYMS - 7,8-dihydroneopterin
//
UNIQUE-ID - DIHYDRONEOPTERIN-P
TYPES - Compounds
COMMON-NAME - 7,8-dihydroneopterin 3'-phosphate
ATOM-CHARGES - (13 -1)
ATOM-CHARGES - (5 -1)
CHEMICAL-FORMULA - (H 12)
CHEMICAL-FORMULA - (P 1)
CHEMICAL-FORMULA - (C 9)
CHEMICAL-FORMULA - (O 7)
CHEMICAL-FORMULA - (N 5)
CREDITS - AUKFG-1
DBLINKS - (CHEBI "58762" NIL |taltman| 3498180761 NIL NIL)
DBLINKS - (PUBCHEM "25245170" NIL |taltman| 3466375284 NIL NIL)
DBLINKS - (LIGAND-CPD "C05925" NIL |kr| 3346617699 NIL NIL)
INCHI - InChI=1S/C9H14N5O7P/c10-9-13-7-5(8(17)14-9)12-3(1-11-7)6(16)4(15)2-21-22(18,19)20/h4,6,15-16H,1-2H2,(H2,18,19,20)(H4,10,11,13,14,17)/p-2/t4-,6+/m1/s1
MOLECULAR-WEIGHT - 333.197    
MONOISOTOPIC-MW - 335.0630843401    
SMILES - C1(NC2(N=C(N)NC(=O)C(N=C1C(O)C(O)COP(=O)([O-])[O-])=2))
SYNONYMS - dihydroneopterin 3'-monophosphate
SYNONYMS - dihydroneopterin-P
SYNONYMS - 2-amino-4-hydroxy-6-(erythro-1,2,3-trihydroxypropyl)dihydropteridine phosphate
SYNONYMS - dihydroneopterin 3'-phosphate
SYNONYMS - 7,8-dihydro-D-neopterin 3'-phosphate
//
UNIQUE-ID - 7-CYANO-7-DEAZAGUANINE
TYPES - Compounds
COMMON-NAME - preQ<sub>0</sub>
CHEMICAL-FORMULA - (H 5)
CHEMICAL-FORMULA - (C 7)
CHEMICAL-FORMULA - (O 1)
CHEMICAL-FORMULA - (N 5)
CREDITS - AUKFG-1
DBLINKS - (PUBCHEM "446357" NIL |taltman| 3466375284 NIL NIL)
DBLINKS - (CHEBI "45075" NIL |taltman| 3452362800 NIL NIL)
DBLINKS - (LIGAND-CPD "C15996" NIL |kr| 3410284650 NIL NIL)
INCHI - InChI=1S/C7H5N5O/c8-1-3-2-10-5-4(3)6(13)12-7(9)11-5/h2H,(H4,9,10,11,12,13)
MOLECULAR-WEIGHT - 175.149    
MONOISOTOPIC-MW - 175.0494098086    
SMILES - C12(=C(C(NC(=N1)N)=O)C(=CN2)C#N)
SYNONYMS - 7-cyano-7-deazaguanine
SYNONYMS - 7-cyano-7-carbaguanine
//
UNIQUE-ID - 3-KETOBUTYRATE
TYPES - Compounds
COMMON-NAME - acetoacetate
ATOM-CHARGES - (2 -1)
CHEMICAL-FORMULA - (H 5)
CHEMICAL-FORMULA - (O 3)
CHEMICAL-FORMULA - (C 4)
CREDITS - AUKFG-1
DBLINKS - (PUBCHEM "6971017" NIL |taltman| 3451921010 NIL NIL)
DBLINKS - (PUBCHEM "6971017" NIL |taltman| 3466375285 NIL NIL)
DBLINKS - (CHEBI "13705" NIL |taltman| 3452363196 NIL NIL)
DBLINKS - (LIGAND-CPD "C00164" NIL |kawakami| 3276028317 NIL NIL)
DBLINKS - (CAS "541-50-4")
INCHI - InChI=1S/C4H6O3/c1-3(5)2-4(6)7/h2H2,1H3,(H,6,7)/p-1
MOLECULAR-WEIGHT - 101.082    
MONOISOTOPIC-MW - 102.0316940589    
SMILES - CC(CC([O-])=O)=O
SYNONYMS - 3-ketobutyrate
SYNONYMS - 3-oxobutanate
SYNONYMS - oxobutyrate
SYNONYMS - acetoacetic acid
SYNONYMS - 3-oxobutyric acid
SYNONYMS - 3-oxobutanoic acid
SYNONYMS - diacetic acid
SYNONYMS - &beta;-ketobutyric acid
//
UNIQUE-ID - 2-DEHYDROPANTOATE
TYPES - Compounds
COMMON-NAME - 2-dehydropantoate
ATOM-CHARGES - (4 -1)
CHEMICAL-FORMULA - (H 9)
CHEMICAL-FORMULA - (O 4)
CHEMICAL-FORMULA - (C 6)
CREDITS - AUKFG-1
DBLINKS - (PUBCHEM "16755619" NIL |taltman| 3466375284 NIL NIL)
DBLINKS - (CHEBI "11561" NIL |taltman| 3452363039 NIL NIL)
DBLINKS - (LIGAND-CPD "C00966" NIL |kr| 3346617701 NIL NIL)
INCHI - InChI=1S/C6H10O4/c1-6(2,3-7)4(8)5(9)10/h7H,3H2,1-2H3,(H,9,10)/p-1
MOLECULAR-WEIGHT - 145.135    
MONOISOTOPIC-MW - 146.0579088094    
SMILES - C([O-])(=O)C(=O)C(CO)(C)C
SYNONYMS - ketopantoate
SYNONYMS - 2-keto-pantoate
//
UNIQUE-ID - 1-AMINO-PROPAN-2-ONE-3-PHOSPHATE
TYPES - Compounds
COMMON-NAME - 3-amino-1-hydroxyacetone-1-phosphate
ATOM-CHARGES - (8 -1)
ATOM-CHARGES - (7 -1)
ATOM-CHARGES - (4 1)
CHEMICAL-FORMULA - (H 7)
CHEMICAL-FORMULA - (P 1)
CHEMICAL-FORMULA - (N 1)
CHEMICAL-FORMULA - (O 5)
CHEMICAL-FORMULA - (C 3)
CREDITS - AUKFG-1
DBLINKS - (CHEBI "57279" NIL |taltman| 3498180761 NIL NIL)
DBLINKS - (PUBCHEM "25244426" NIL |taltman| 3466375285 NIL NIL)
DBLINKS - (LIGAND-CPD "C11638" NIL |kr| 3410284649 NIL NIL)
INCHI - InChI=1S/C3H8NO5P/c4-1-3(5)2-9-10(6,7)8/h1-2,4H2,(H2,6,7,8)/p-1
MOLECULAR-WEIGHT - 168.066    
MONOISOTOPIC-MW - 169.0140088825    
SMILES - C(C(=O)C[N+])OP(=O)([O-])[O-]
SYNONYMS - 1-amino-propan-2-one-3-phosphate
//
UNIQUE-ID - 2-AMINO-3-OXO-4-PHOSPHONOOXYBUTYRATE
TYPES - Compounds
COMMON-NAME - <i>(2S)</i>-2-amino-3-oxo-4-phosphonooxybutanoate
ATOM-CHARGES - (12 -1)
ATOM-CHARGES - (4 -1)
ATOM-CHARGES - (3 -1)
CHEMICAL-FORMULA - (H 5)
CHEMICAL-FORMULA - (N 1)
CHEMICAL-FORMULA - (C 4)
CHEMICAL-FORMULA - (O 7)
CHEMICAL-FORMULA - (P 1)
COMMENT-INTERNAL - This structure was imported from PubChem on Feb-15-2005
CREDITS - AUKFG-1
DBLINKS - (PUBCHEM "46926168" NIL |ong| 3523387880 NIL NIL)
DBLINKS - (CHEBI "57709" NIL |taltman| 3498180761 NIL NIL)
DBLINKS - (LIGAND-CPD "C07335" NIL |taltman| 3459474374 NIL NIL)
INCHI - InChI=1S/C4H8NO7P/c5-3(4(7)8)2(6)1-12-13(9,10)11/h3H,1,5H2,(H,7,8)(H2,9,10,11)/p-3/t3-/m0/s1
MOLECULAR-WEIGHT - 210.06    
MONOISOTOPIC-MW - 213.0038381267    
SMILES - C(=O)([O-])C(N)C(=O)COP(=O)([O-])[O-]
SYNONYMS - 2-amino-3-oxo-4-phosphonooxybutyrate
SYNONYMS - L-2-amino-3-oxo-4-phosphonooxybutyrate
//
UNIQUE-ID - 3-HYDROXY-PROPIONATE
TYPES - Compounds
COMMON-NAME - 3-hydroxypropionate
ATOM-CHARGES - (3 -1)
CHEMICAL-FORMULA - (H 5)
CHEMICAL-FORMULA - (O 3)
CHEMICAL-FORMULA - (C 3)
CREDITS - AUKFG-1
DBLINKS - (PUBCHEM "5459847" NIL |taltman| 3466375284 NIL NIL)
DBLINKS - (LIGAND-CPD "C01013" NIL |taltman| 3459474373 NIL NIL)
DBLINKS - (CHEBI "16510" NIL |taltman| 3452363547 NIL NIL)
DBLINKS - (CAS "503-66-2")
INCHI - InChI=1S/C3H6O3/c4-2-1-3(5)6/h4H,1-2H2,(H,5,6)/p-1
MOLECULAR-WEIGHT - 89.071    
MONOISOTOPIC-MW - 90.0316940589    
SMILES - C([O-])(CCO)=O
SYNONYMS - hydroxypropionate
SYNONYMS - 3-hydroxypropanoate
SYNONYMS - &beta;-hydroxypropionate
SYNONYMS - 3-hydroxypropanoic acid
SYNONYMS - 3-hydropropionic acid
SYNONYMS - hydracrylic acid
//
UNIQUE-ID - GAL-GLCNAC-GAL-GLC
TYPES - Compounds
COMMON-NAME - lacto-<i>N</i>-tetraose
CHEMICAL-FORMULA - (H 45)
CHEMICAL-FORMULA - (N 1)
CHEMICAL-FORMULA - (O 21)
CHEMICAL-FORMULA - (C 26)
CREDITS - AUKFG-1
DBLINKS - (PUBCHEM "25202965" NIL |taltman| 3466375284 NIL NIL)
DBLINKS - (CHEBI "30248" NIL |kothari| 3431879692 NIL NIL)
DBLINKS - (LIGAND-CPD "C06371" NIL |sreddy| 3298754409 NIL NIL)
INCHI - InChI=1S/C26H45NO21/c1-6(32)27-11-21(47-25-18(39)15(36)12(33)7(2-28)44-25)13(34)8(3-29)43-24(11)48-22-14(35)9(4-30)45-26(19(22)40)46-20-10(5-31)42-23(41)17(38)16(20)37/h7-26,28-31,33-41H,2-5H2,1H3,(H,27,32)/t7-,8-,9-,10-,11-,12+,13-,14+,15+,16-,17-,18-,19-,20-,21-,22+,23+,24+,25+,26+/m1/s1
MOLECULAR-WEIGHT - 707.636    
MONOISOTOPIC-MW - 707.2484075138    
SMILES - CC(=O)NC2(C(OC(CO)C(O)C(OC1(OC(CO)C(O)C(O)C(O)1))2)OC4(C(O)C(CO)OC(OC3(C(CO)OC(O)C(O)C(O)3))C(O)4))
SYNONYMS - &beta;-D-Gal-(1->3)-&beta;-D-GlcNAc-(1->3)-&beta;-D-Gal-(1->4)-D-Glc
//
UNIQUE-ID - CPD-10774
TYPES - Compounds
COMMON-NAME - (2R,4S)-2-methyl-2,3,3,4-tetrahydroxytetrahydrofuran
CHEMICAL-FORMULA - (H 10)
CHEMICAL-FORMULA - (O 5)
CHEMICAL-FORMULA - (C 5)
CREDITS - AUKFG-1
DBLINKS - (PUBCHEM "448719" NIL |taltman| 3466375283 NIL NIL)
INCHI - InChI=1S/C5H10O5/c1-4(7)5(8,9)3(6)2-10-4/h3,6-9H,2H2,1H3/t3-,4+/m0/s1
MOLECULAR-WEIGHT - 150.131    
MONOISOTOPIC-MW - 150.0528234315    
SMILES - C1(OC(O)(C)C(O)(O)C(O)1)
SYNONYMS - auto inducer 2
SYNONYMS - AI-2
SYNONYMS - (<i>R</i>)-THMF
SYNONYMS - AI-2 (salmonella)
//
UNIQUE-ID - CPD-10773
TYPES - Compounds
COMMON-NAME - (2R,4S)-2-methyl-2,4-dihydroxydihydrofuran-3-one
CHEMICAL-FORMULA - (H 8)
CHEMICAL-FORMULA - (O 4)
CHEMICAL-FORMULA - (C 5)
CREDITS - AUKFG-1
DBLINKS - (PUBCHEM "44123557" NIL |taltman| 3466375283 NIL NIL)
INCHI - InChI=1S/C5H8O4/c1-5(8)4(7)3(6)2-9-5/h3,6,8H,2H2,1H3/t3-,5+/m0/s1
MOLECULAR-WEIGHT - 132.116    
MONOISOTOPIC-MW - 132.0422587452    
SMILES - C1(OC(O)(C)C(=O)C(O)1)
SYNONYMS - Pro-AI-2
SYNONYMS - (<i>R</i>)-DHMF
//
UNIQUE-ID - PAPS
TYPES - Compounds
COMMON-NAME - phosphoadenosine-5'-phosphosulfate
ATOM-CHARGES - (30 -1)
ATOM-CHARGES - (26 -1)
ATOM-CHARGES - (25 -1)
ATOM-CHARGES - (24 -1)
CHEMICAL-FORMULA - (H 11)
CHEMICAL-FORMULA - (S 1)
CHEMICAL-FORMULA - (P 2)
CHEMICAL-FORMULA - (O 13)
CHEMICAL-FORMULA - (C 10)
CHEMICAL-FORMULA - (N 5)
CREDITS - AUKFG-1
DBLINKS - (CHEBI "58339" NIL |ong| 3523630741 NIL NIL)
DBLINKS - (PUBCHEM "46926099" NIL |ong| 3523387880 NIL NIL)
DBLINKS - (KNAPSACK "C00007446" NIL |achi1| 3445698172 NIL NIL)
DBLINKS - (LIGAND-CPD "C00053" NIL |kr| 3346617701 NIL NIL)
DBLINKS - (CAS "482-67-7")
INCHI - InChI=1S/C10H15N5O13P2S/c11-8-5-9(13-2-12-8)15(3-14-5)10-6(16)7(27-29(17,18)19)4(26-10)1-25-30(20,21)28-31(22,23)24/h2-4,6-7,10,16H,1H2,(H,20,21)(H2,11,12,13)(H2,17,18,19)(H,22,23,24)/p-4/t4-,6-,7-,10-/m1/s1
MOLECULAR-WEIGHT - 503.23    
MONOISOTOPIC-MW - 506.98622930479996    
SMILES - C1(=NC(=C2(C(=N1)N(C=N2)C3(OC(C(C3O)OP(=O)([O-])[O-])COP(=O)(OS([O-])(=O)=O)[O-])))N)
SYNONYMS - PAPS
SYNONYMS - phosphoadenosine phosphosulfate
SYNONYMS - 3'-phosphoadenosine-5'-phosphosulfate
SYNONYMS - 3'-phosphoadenylyl-sulfate
SYNONYMS - 3'-phospho-5'-adenylyl sulfate
//
UNIQUE-ID - 4-AMINO-BUTYRATE
TYPES - Compounds
COMMON-NAME - 4-aminobutyrate
ATOM-CHARGES - (6 -1)
ATOM-CHARGES - (3 1)
CHEMICAL-FORMULA - (H 9)
CHEMICAL-FORMULA - (O 2)
CHEMICAL-FORMULA - (N 1)
CHEMICAL-FORMULA - (C 4)
COMMENT - &gamma;-aminobutyrate (GABA) is a four-carbon non-protein amino acid conserved from bacteria to plants and
/vertebrates.
/GABA was originally discovered in plants in 1949 |CITS: [Steward49]|, but interest shifted to animals when it was
/found that GABA occurs at high levels in the brain, as a neurotransmitter.
/In plants and in animals, GABA is mainly metabolized via a short pathway composed of three enzymes,
/called the GABA shunt because it bypasses two steps of the |FRAME: TCA|.
CREDITS - AUKFG-1
DBLINKS - (CHEBI "59888" NIL |ong| 3523630741 NIL NIL)
DBLINKS - (PUBCHEM "6992099" NIL |taltman| 3466375284 NIL NIL)
DBLINKS - (LIGAND-CPD "C00334" NIL |kr| 3346617701 NIL NIL)
DBLINKS - (CAS "56-12-2")
INCHI - InChI=1S/C4H9NO2/c5-3-1-2-4(6)7/h1-3,5H2,(H,6,7)
MOLECULAR-WEIGHT - 103.121    
MONOISOTOPIC-MW - 103.0633285383    
SMILES - C(=O)([O-])CCC[N+]
SYNONYMS - 4-NH2-but
SYNONYMS - 4-NH3-but
SYNONYMS - GABA
SYNONYMS - 4-aminobutyric acid
SYNONYMS - 4-aminobutanoate
SYNONYMS - &gamma;-aminobutyrate
SYNONYMS - 4-amino-<i>n</i>-butyric acid
SYNONYMS - &gamma;-amino-n-butyric acid
SYNONYMS - gamma-amino-N-butyrate
SYSTEMATIC-NAME - butanoic acid, 4-amino-
//
UNIQUE-ID - IMINOASPARTATE
TYPES - Compounds
COMMON-NAME - &alpha;-iminosuccinate
ATOM-CHARGES - (6 -1)
ATOM-CHARGES - (5 -1)
CHEMICAL-FORMULA - (H 3)
CHEMICAL-FORMULA - (N 1)
CHEMICAL-FORMULA - (O 4)
CHEMICAL-FORMULA - (C 4)
COMMENT - kr96-7-17: this is an enzyme-bound intermediate.
CREDITS - AUKFG-1
DBLINKS - (CHEBI "58831" NIL |taltman| 3498180761 NIL NIL)
DBLINKS - (PUBCHEM "23615393" NIL |taltman| 3466375285 NIL NIL)
DBLINKS - (LIGAND-CPD "C05840" NIL |kr| 3346617700 NIL NIL)
INCHI - InChI=1S/C4H5NO4/c5-2(4(8)9)1-3(6)7/h5H,1H2,(H,6,7)(H,8,9)/p-2
MOLECULAR-WEIGHT - 129.072    
MONOISOTOPIC-MW - 131.0218576541    
SMILES - C(=O)([O-])CC(=N)C(=O)[O-]
//
UNIQUE-ID - ANTHRANILATE
TYPES - Compounds
COMMON-NAME - anthranilate
ATOM-CHARGES - (9 -1)
CHEMICAL-FORMULA - (H 6)
CHEMICAL-FORMULA - (O 2)
CHEMICAL-FORMULA - (N 1)
CHEMICAL-FORMULA - (C 7)
CREDITS - AUKFG-1
DBLINKS - (PUBCHEM "5459842" NIL |taltman| 3466375285 NIL NIL)
DBLINKS - (CHEBI "16567" NIL |taltman| 3452363598 NIL NIL)
DBLINKS - (LIGAND-CPD "C00108" NIL |kr| 3346617701 NIL NIL)
DBLINKS - (CAS "118-92-3")
INCHI - InChI=1S/C7H7NO2/c8-6-4-2-1-3-5(6)7(9)10/h1-4H,8H2,(H,9,10)/p-1
MOLECULAR-WEIGHT - 136.13    
MONOISOTOPIC-MW - 137.0476784741    
SMILES - C(C1(=C(C=CC=C1)N))(=O)[O-]
SYNONYMS - anthranilic acid
SYNONYMS - 2-aminobenzoic acid
SYNONYMS - vitamin L1
SYNONYMS - o-aminobenzoic acid
SYNONYMS - 2-aminobenzoate
//
UNIQUE-ID - PRECURSOR-Z
TYPES - Compounds
COMMON-NAME - cyclic pyranopterin monophosphate
ATOM-CHARGES - (22 -1)
CHEMICAL-FORMULA - (H 11)
CHEMICAL-FORMULA - (P 1)
CHEMICAL-FORMULA - (O 7)
CHEMICAL-FORMULA - (N 5)
CHEMICAL-FORMULA - (C 10)
CREDITS - AUKFG-1
CREDITS - SRI
CREDITS - |caspi|
DBLINKS - (PUBCHEM "52921573" NIL |ong| 3535722629 NIL NIL)
DBLINKS - (CHEBI "59648" NIL |caspi| 3517679535 NIL NIL)
INCHI - InChI=1S/C10H12N5O7P/c11-10-14-7-4(8(17)15-10)12-3-5(16)6-2(21-9(3)13-7)1-20-23(18,19)22-6/h2-3,6,9,12H,1H2,(H,18,19)(H4,11,13,14,15,17)/p-1
MOLECULAR-WEIGHT - 344.2    
MONOISOTOPIC-MW - 345.0474342759    
SMILES - C4(N)(=NC3(NC2(OC1(COP([O-])(=O)OC1C(=O)C2NC=3C(=O)N4))))
SYNONYMS - precursor Z
SYNONYMS - cPMP
SYNONYMS - precursor-Z
//
UNIQUE-ID - PHOSPHORIBOSYL-AMP
TYPES - Purine-Related
TYPES - Base-Derivatives
COMMON-NAME - 1-(5-phospho-D-ribosyl)-AMP
ATOM-CHARGES - (32 -1)
ATOM-CHARGES - (31 -1)
ATOM-CHARGES - (22 -1)
ATOM-CHARGES - (3 -1)
CHEMICAL-FORMULA - (H 19)
CHEMICAL-FORMULA - (P 2)
CHEMICAL-FORMULA - (N 5)
CHEMICAL-FORMULA - (C 15)
CHEMICAL-FORMULA - (O 14)
CREDITS - AUKFG-1
DBLINKS - (PUBCHEM "25244977" NIL |taltman| 3466375284 NIL NIL)
DBLINKS - (LIGAND-CPD "C02741" NIL |kr| 3346617699 NIL NIL)
INCHI - InChI=1S/C15H23N5O14P2/c16-12-7-13(18-4-19(12)14-10(23)8(21)5(33-14)1-31-35(25,26)27)20(3-17-7)15-11(24)9(22)6(34-15)2-32-36(28,29)30/h3-6,8-11,14-16,21-24H,1-2H2,(H2,25,26,27)(H2,28,29,30)/p-4/t5-,6-,8-,9-,10-,11-,14+,15-/m1/s1
MOLECULAR-WEIGHT - 555.288    
MONOISOTOPIC-MW - 559.0716734937    
SMILES - C4(N(C1(C(C(C(O1)COP([O-])([O-])=O)O)O))C2(=C(C(N(C=N2)C3(OC(C(C3O)O)COP([O-])([O-])=O))=N)N=4))
SYNONYMS - 1-(5-phosphoribosyl)-AMP
SYNONYMS - phosphoribosyl-AMP
SYNONYMS - 5-phosphoribosyl-AMP
SYNONYMS - N-(5-phospho-D-ribosyl)-AMP
SYNONYMS - N-(5'-phospho-D-ribosyl)-AMP
SYNONYMS - N1-(5-phospho-D-ribosyl)-AMP
//
UNIQUE-ID - GDP-TP
TYPES - Purine-Related
TYPES - Base-Derivatives
COMMON-NAME - pppGpp
ATOM-CHARGES - (15 -1)
ATOM-CHARGES - (14 -1)
ATOM-CHARGES - (13 -1)
ATOM-CHARGES - (12 -1)
ATOM-CHARGES - (11 -1)
ATOM-CHARGES - (10 -1)
CHEMICAL-FORMULA - (H 12)
CHEMICAL-FORMULA - (P 5)
CHEMICAL-FORMULA - (C 10)
CHEMICAL-FORMULA - (O 20)
CHEMICAL-FORMULA - (N 5)
COMMENT - The nucleotides ppGpp (guanosine 3'-diphosphate 5'-diphosphate) and pppGpp (guanosine 3'-diphosphate 5'-triphosphate), referred to collectively as (p)ppGpp, have been shown to regulate gene expression during the stringent response in some bacteria.  Their levels become elevated during this response and they are key indicators and regulators of it.  The stringent response is a global regulatory system that operates under conditions of nutrient or energy starvation or other environmental stress.  It has varying effects on gene expression and metabolism.  In addition to bacteria, there is evidence that (p)ppGpp may regulate transcription by plastid-encoded RNA polymerase in plant chloroplasts |CITS: [19308923]|.
/
/Due to its role as an effector molecule in the stringent response in bacteria, (p)ppGpp has been described as a bacterial alarmone.  It can contribute to the regulation of various cellular processes that are affected by nutritional stress such as growth, cell division, motility, adaptation and virulence.  Its effect on the pathogenicity of some bacteria has led to the development of ppGpp analogs as possible antibacterial compounds |CITS: [18776539]| and new <i>in vitro</i> synthesis |CITS: [18789883]| and detection |CITS: [18166051]| methods for ppGpp.  Different bacteria have different ways of synthesizing and responding to (p)ppGpp, many of which are still being discovered.  Even in the well-studied <i>Escherichia coli</i> many details of ppGpp action remain to be elucidated.  Reviewed in |CITS: [18454629] [15866041] [18359660]|.
CREDITS - AUKFG-1
DBLINKS - (PUBCHEM "46173549" NIL |taltman| 3497976212 NIL NIL)
DBLINKS - (LIGAND-CPD "C04494" NIL |kr| 3346617698 NIL NIL)
INCHI - InChI=1S/C10H18N5O20P5/c11-10-13-7-4(8(17)14-10)12-2-15(7)9-5(16)6(32-39(26,27)33-36(18,19)20)3(31-9)1-30-38(24,25)35-40(28,29)34-37(21,22)23/h2-3,5-6,9,16H,1H2,(H,24,25)(H,26,27)(H,28,29)(H2,18,19,20)(H2,21,22,23)(H3,11,13,14,17)/p-6/t3-,5-,6-,9-/m1/s1
MOLECULAR-WEIGHT - 677.095    
MONOISOTOPIC-MW - 682.9233205958001    
SMILES - C2(=NC1(C(=O)NC(N)=NC=1N2C3(OC(COP(=O)([O-])OP(=O)([O-])OP(=O)([O-])[O-])C(OP(=O)([O-])OP(=O)(O)[O-])C(O)3)))
SYNONYMS - guanosine pentaphosphate
SYNONYMS - guanosine 3'-diphosphate 5'-triphosphate
SYNONYMS - guanosine 5'-triphosphate,3'-diphosphate
//
UNIQUE-ID - GUANOSINE-5DP-3DP
TYPES - Purine-Related
TYPES - Base-Derivatives
COMMON-NAME - ppGpp
ATOM-CHARGES - (13 -1)
ATOM-CHARGES - (12 -1)
ATOM-CHARGES - (11 -1)
ATOM-CHARGES - (10 -1)
ATOM-CHARGES - (9 -1)
CHEMICAL-FORMULA - (H 12)
CHEMICAL-FORMULA - (P 4)
CHEMICAL-FORMULA - (C 10)
CHEMICAL-FORMULA - (O 17)
CHEMICAL-FORMULA - (N 5)
COMMENT - The nucleotides ppGpp (guanosine 3'-diphosphate 5'-diphosphate) and pppGpp (guanosine 3'-diphosphate 5'-triphosphate), referred to collectively as (p)ppGpp, have been shown to regulate gene expression during the stringent response in some bacteria.  Their levels become elevated during this response and they are key indicators and regulators of it.  The stringent response is a global regulatory system that operates under conditions of nutrient or energy starvation or other environmental stress.  It has varying effects on gene expression and metabolism.  In addition to bacteria, there is evidence that (p)ppGpp may regulate transcription by plastid-encoded RNA polymerase in plant chloroplasts |CITS: [19308923]|.
/
/Due to its role as an effector molecule in the stringent response in bacteria, (p)ppGpp has been described as a bacterial alarmone.  It can contribute to the regulation of various cellular processes that are affected by nutritional stress such as growth, cell division, motility, adaptation and virulence.  Its effect on the pathogenicity of some bacteria has led to the development of ppGpp analogs as possible antibacterial compounds |CITS: [18776539]| and new <i>in vitro</i> synthesis |CITS: [18789883]| and detection |CITS: [18166051]| methods for ppGpp.  Different bacteria have different ways of synthesizing and responding to (p)ppGpp, many of which are still being discovered.  Even in the well-studied <i>Escherichia coli</i> many details of ppGpp action remain to be elucidated.  Reviewed in |CITS: [18454629] [15866041] [18359660]|.
CREDITS - AUKFG-1
DBLINKS - (PUBCHEM "15938967" NIL |taltman| 3497976212 NIL NIL)
DBLINKS - (CHEBI "17633" NIL |fulcher| 3475423857 NIL NIL)
DBLINKS - (LIGAND-CPD "C01228" NIL |kr| 3346617701 NIL NIL)
INCHI - InChI=1S/C10H17N5O17P4/c11-10-13-7-4(8(17)14-10)12-2-15(7)9-5(16)6(30-36(26,27)32-34(21,22)23)3(29-9)1-28-35(24,25)31-33(18,19)20/h2-3,5-6,9,16H,1H2,(H,24,25)(H,26,27)(H2,18,19,20)(H2,21,22,23)(H3,11,13,14,17)/p-5/t3-,5-,6-,9-/m1/s1
MOLECULAR-WEIGHT - 598.123    
MONOISOTOPIC-MW - 602.9569901874    
SMILES - C2(=NC1(C(=O)NC(N)=NC=1N2C3(OC(COP(=O)([O-])OP(=O)(O)[O-])C(OP(=O)([O-])OP(=O)([O-])[O-])C(O)3)))
SYNONYMS - guanosine tetraphosphate
SYNONYMS - guanosine 5'-diphosphate,3'-diphosphate
SYNONYMS - guanosine 3',5'-bispyrophosphate
SYNONYMS - guanosine 3',5'-bis(diphosphate)
SYNONYMS - guanosine 3'-diphosphate 5'-diphosphate
SYNONYMS - magic spot
SYNONYMS - guanosine-5',3'-tetraphosphate
//
UNIQUE-ID - CH33ADO
TYPES - Purine-Related
TYPES - Base-Derivatives
COMMON-NAME - 5'-deoxyadenosine
CHEMICAL-FORMULA - (H 13)
CHEMICAL-FORMULA - (O 3)
CHEMICAL-FORMULA - (N 5)
CHEMICAL-FORMULA - (C 10)
CREDITS - AUKFG-1
DBLINKS - (PUBCHEM "439182" NIL |taltman| 3466375285 NIL NIL)
DBLINKS - (CHEBI "17319" NIL |taltman| 3452363566 NIL NIL)
DBLINKS - (LIGAND-CPD "C05198" NIL |kr| 3346617700 NIL NIL)
INCHI - InChI=1S/C10H13N5O3/c1-4-6(16)7(17)10(18-4)15-3-14-5-8(11)12-2-13-9(5)15/h2-4,6-7,10,16-17H,1H3,(H2,11,12,13)/t4-,6-,7-,10-/m1/s1
MOLECULAR-WEIGHT - 251.244    
MONOISOTOPIC-MW - 251.1018393096    
SMILES - C2(N=C(N)C3(N=CN(C1(OC(C)C(O)C(O)1))C(N=2)=3))
SYNONYMS - CH<sub>3</sub>Ado
//
UNIQUE-ID - PHOSPHORIBOSYL-ATP
TYPES - Purine-Related
TYPES - Base-Derivatives
COMMON-NAME - phosphoribosyl-ATP
ATOM-CHARGES - (40 -1)
ATOM-CHARGES - (39 -1)
ATOM-CHARGES - (29 -1)
ATOM-CHARGES - (28 -1)
ATOM-CHARGES - (24 -1)
ATOM-CHARGES - (3 -1)
CHEMICAL-FORMULA - (H 19)
CHEMICAL-FORMULA - (P 4)
CHEMICAL-FORMULA - (N 5)
CHEMICAL-FORMULA - (C 15)
CHEMICAL-FORMULA - (O 20)
CREDITS - AUKFG-1
DBLINKS - (PUBCHEM "49859690" NIL |ong| 3523387880 NIL NIL)
DBLINKS - (LIGAND-CPD "C02739" NIL |kr| 3346617701 NIL NIL)
INCHI - InChI=1S/C15H25N5O20P4/c16-12-7-13(18-4-19(12)14-10(23)8(21)5(37-14)1-35-41(25,26)27)20(3-17-7)15-11(24)9(22)6(38-15)2-36-43(31,32)40-44(33,34)39-42(28,29)30/h3-6,8-11,14-16,21-24H,1-2H2,(H,31,32)(H,33,34)(H2,25,26,27)(H2,28,29,30)/p-6/t5-,6-,8-,9-,10-,11-,14+,15-/m1/s1
MOLECULAR-WEIGHT - 713.232    
MONOISOTOPIC-MW - 719.0043343105001    
SMILES - C4(N(C1(C(C(C(O1)COP(OP(=O)([O-])OP(=O)([O-])[O-])([O-])=O)O)O))C2(=C(C(N(C=N2)C3(OC(C(C3O)O)COP([O-])([O-])=O))=N)N=4))
SYNONYMS - 1-(5-Phosphoribosyl)-ATP
SYNONYMS - N1-(5-phospho-D-ribosyl)-ATP
SYNONYMS - 5-phosphoribosyl-ATP
SYNONYMS - 1-(5-phospho-D-ribosyl)-ATP
//
UNIQUE-ID - ADENYLOSUCC
TYPES - Purine-Related
TYPES - Base-Derivatives
COMMON-NAME - adenylo-succinate
ATOM-CHARGES - (9 -1)
ATOM-CHARGES - (8 -1)
ATOM-CHARGES - (5 -1)
ATOM-CHARGES - (4 -1)
CHEMICAL-FORMULA - (H 14)
CHEMICAL-FORMULA - (P 1)
CHEMICAL-FORMULA - (N 5)
CHEMICAL-FORMULA - (C 14)
CHEMICAL-FORMULA - (O 11)
CREDITS - AUKFG-1
DBLINKS - (PUBCHEM "25245432" NIL |taltman| 3466375284 NIL NIL)
DBLINKS - (LIGAND-CPD "C03794" NIL |kr| 3346617699 NIL NIL)
DBLINKS - (CAS "19240-42-7")
INCHI - InChI=1S/C14H18N5O11P/c20-7(21)1-5(14(24)25)18-11-8-12(16-3-15-11)19(4-17-8)13-10(23)9(22)6(30-13)2-29-31(26,27)28/h3-6,9-10,13,22-23H,1-2H2,(H,20,21)(H,24,25)(H,15,16,18)(H2,26,27,28)/p-4/t5-,6+,9+,10+,13+/m0/s1
MOLECULAR-WEIGHT - 459.265    
MONOISOTOPIC-MW - 463.07404295690003    
SMILES - C1(N=C(NC(CC(=O)[O-])C(=O)[O-])C2(N=CN(C(N=1)=2)C3(OC(COP(=O)([O-])[O-])C(O)C(O)3)))
SYNONYMS - <i>N<sup>6</sup></i>-(1,2-dicarboxyethyl)-AMP
SYNONYMS - adenylo-succ
//
UNIQUE-ID - ADP-D-GLUCOSE
TYPES - ADP-SUGARS
TYPES - NDP-alpha-D-glucoses
COMMON-NAME - ADP-&alpha;-D-glucose
ATOM-CHARGES - (18 -1)
ATOM-CHARGES - (17 -1)
CHEMICAL-FORMULA - (H 23)
CHEMICAL-FORMULA - (N 5)
CHEMICAL-FORMULA - (P 2)
CHEMICAL-FORMULA - (C 16)
CHEMICAL-FORMULA - (O 15)
CREDITS - AUKFG-1
DBLINKS - (PUBCHEM "25244286" NIL |taltman| 3466375285 NIL NIL)
DBLINKS - (LIGAND-CPD "C00498" NIL |kr| 3346617701 NIL NIL)
DBLINKS - (CAS "2140-58-1")
INCHI - InChI=1S/C16H25N5O15P2/c17-13-7-14(19-3-18-13)20-4-21(7)15-11(26)9(24)6(33-15)2-32-37(28,29)36-38(30,31)35-16-12(27)10(25)8(23)5(1-22)34-16/h3-6,8-12,15-16,22-27H,1-2H2,(H,28,29)(H,30,31)(H2,17,18,19)/p-2/t5-,6-,8-,9-,10+,11-,12-,15-,16-/m1/s1
MOLECULAR-WEIGHT - 587.33    
MONOISOTOPIC-MW - 589.08223818    
SMILES - C(C1(C(C(C(C(O1)OP(OP(OCC2(OC(C(C2O)O)N3(C4(C(=NC=NC(N=C3)=4)N))))(=O)[O-])(=O)[O-])O)O)O))O
SYNONYMS - adenosine diphosphate glucose
SYNONYMS - ADP-glucose
SYNONYMS - ADP-D-glucose
//
UNIQUE-ID - ADENOSINE_DIPHOSPHATE_RIBOSE
TYPES - ADP-RIBOSE-P-OR-NOP
COMMON-NAME - ADP-ribose
ATOM-CHARGES - (28 -1)
ATOM-CHARGES - (25 -1)
CHEMICAL-FORMULA - (H 21)
CHEMICAL-FORMULA - (P 2)
CHEMICAL-FORMULA - (N 5)
CHEMICAL-FORMULA - (C 15)
CHEMICAL-FORMULA - (O 14)
CREDITS - AUKFG-1
DBLINKS - (CHEBI "57967" NIL |ong| 3535724355 NIL NIL)
DBLINKS - (PUBCHEM "49791958" NIL |ong| 3535722629 NIL NIL)
DBLINKS - (LIGAND-CPD "C00301" NIL |kr| 3346617699 NIL NIL)
DBLINKS - (CAS "20762-30-5")
INCHI - InChI=1S/C15H23N5O14P2/c16-12-7-13(18-3-17-12)20(4-19-7)14-10(23)8(21)5(32-14)1-30-35(26,27)34-36(28,29)31-2-6-9(22)11(24)15(25)33-6/h3-6,8-11,14-15,21-25H,1-2H2,(H,26,27)(H,28,29)(H2,16,17,18)/p-2/t5-,6-,8-,9-,10-,11-,14-,15?/m1/s1
MOLECULAR-WEIGHT - 557.303    
MONOISOTOPIC-MW - 559.0716734937    
SMILES - C4(=NC(N)=C1(C(N(C=N1)C2(C(O)C(C(O2)COP(OP(OCC3(C(O)C(O)C(O3)O))(=O)[O-])([O-])=O)O))=N4))
SYNONYMS - ADP-D-ribose
SYNONYMS - adenosine diphosphate ribose
//
UNIQUE-ID - GDP-MANNOSE
TYPES - GDP-SUGARS
COMMON-NAME - GDP-&alpha;-D-mannose
ATOM-CHARGES - (27 -1)
ATOM-CHARGES - (23 -1)
CHEMICAL-FORMULA - (H 23)
CHEMICAL-FORMULA - (P 2)
CHEMICAL-FORMULA - (O 16)
CHEMICAL-FORMULA - (C 16)
CHEMICAL-FORMULA - (N 5)
CREDITS - AUKFG-1
DBLINKS - (CHEBI "57527" NIL |ong| 3523630742 NIL NIL)
DBLINKS - (PUBCHEM "46878389" NIL |ong| 3523387880 NIL NIL)
DBLINKS - (CAS "18441-12-8")
DBLINKS - (CAS "3123-67-9")
DBLINKS - (LIGAND-CPD "C00096" NIL |kr| 3346617698 NIL NIL)
INCHI - InChI=1S/C16H25N5O16P2/c17-16-19-12-6(13(28)20-16)18-3-21(12)14-10(26)8(24)5(34-14)2-33-38(29,30)37-39(31,32)36-15-11(27)9(25)7(23)4(1-22)35-15/h3-5,7-11,14-15,22-27H,1-2H2,(H,29,30)(H,31,32)(H3,17,19,20,28)/p-2/t4-,5-,7-,8-,9+,10-,11+,14-,15-/m1/s1
MOLECULAR-WEIGHT - 603.329    
MONOISOTOPIC-MW - 605.0771528021    
SMILES - C2(C(O)C(C(COP(=O)([O-])OP(=O)([O-])OC1(OC(C(O)C(O)C(O)1)CO))O2)O)N4(C=NC3(C(=O)NC(N)=NC=34))
SYNONYMS - guanosine pyrophosphate mannose
SYNONYMS - guanosine diphosphomannose
SYNONYMS - guanosine diphosphate mannose
SYNONYMS - GDP-mannose
SYSTEMATIC-NAME - guanosine diphosphate mannose
//
UNIQUE-ID - 2-PHOSPHO-4-CYTIDINE-5-DIPHOSPHO-2-C-MET
TYPES - CDP-SUGARS
TYPES - Sugar-Phosphate
COMMON-NAME - 2-phospho-4-(cytidine 5'-diphospho)-2-C-methyl-D-erythritol
ATOM-CHARGES - (14 -1)
ATOM-CHARGES - (13 -1)
ATOM-CHARGES - (12 -1)
ATOM-CHARGES - (11 -1)
CHEMICAL-FORMULA - (H 22)
CHEMICAL-FORMULA - (P 3)
CHEMICAL-FORMULA - (O 17)
CHEMICAL-FORMULA - (N 3)
CHEMICAL-FORMULA - (C 14)
CREDITS - AUKFG-1
DBLINKS - (CHEBI "57919" NIL |ong| 3523630741 NIL NIL)
DBLINKS - (PUBCHEM "46878430" NIL |ong| 3523387880 NIL NIL)
DBLINKS - (LIGAND-CPD "C11436" NIL |taltman| 3459474374 NIL NIL)
INCHI - InChI=1S/C14H26N3O17P3/c1-14(6-18,33-35(23,24)25)8(19)5-31-37(28,29)34-36(26,27)30-4-7-10(20)11(21)12(32-7)17-3-2-9(15)16-13(17)22/h2-3,7-8,10-12,18-21H,4-6H2,1H3,(H,26,27)(H,28,29)(H2,15,16,22)(H2,23,24,25)/p-4/t7-,8-,10-,11-,12-,14+/m1/s1
MOLECULAR-WEIGHT - 597.259    
MONOISOTOPIC-MW - 601.0475059559001    
SMILES - CC(CO)(OP(=O)([O-])[O-])C(O)COP(=O)([O-])OP(=O)([O-])OCC1(OC(C(O)C(O)1)N2(C=CC(N)=NC(=O)2))
SYNONYMS - CDP-ME-2P
SYNONYMS - CDP-methyl-D-erylthritol 2-phosphate
SYNONYMS - 4-diphosphocytidyl-2C-methyl-D-erythritol 2-phosphate
SYNONYMS - 4-diphosphocytidyl-2-C-methylerythritol 2-phosphate
//
UNIQUE-ID - 4-CYTIDINE-5-DIPHOSPHO-2-C
TYPES - CDP-SUGARS
COMMON-NAME - 4-(cytidine 5'-diphospho)-2-C-methyl-D-erythritol
ATOM-CHARGES - (12 -1)
ATOM-CHARGES - (11 -1)
CHEMICAL-FORMULA - (H 23)
CHEMICAL-FORMULA - (P 2)
CHEMICAL-FORMULA - (O 14)
CHEMICAL-FORMULA - (N 3)
CHEMICAL-FORMULA - (C 14)
CREDITS - AUKFG-1
DBLINKS - (CHEBI "57823" NIL |ong| 3523630741 NIL NIL)
DBLINKS - (PUBCHEM "24970669" NIL |ong| 3523387880 NIL NIL)
DBLINKS - (LIGAND-CPD "C11435" NIL |kr| 3346617701 NIL NIL)
INCHI - InChI=1S/C14H25N3O14P2/c1-14(23,6-18)8(19)5-29-33(26,27)31-32(24,25)28-4-7-10(20)11(21)12(30-7)17-3-2-9(15)16-13(17)22/h2-3,7-8,10-12,18-21,23H,4-6H2,1H3,(H,24,25)(H,26,27)(H2,15,16,22)/p-2/t7-,8-,10-,11-,12-,14+/m1/s1
MOLECULAR-WEIGHT - 519.295    
MONOISOTOPIC-MW - 521.0811755475    
SMILES - CC(O)(CO)C(O)COP(=O)([O-])OP(=O)([O-])OCC1(OC(C(O)C(O)1)N2(C=CC(N)=NC(=O)2))
SYNONYMS - CDP-ME
SYNONYMS - CDP-methyl-D-erythritol
SYNONYMS - 4-diphosphocytidyl-2C-methyl-D-erythritol
SYNONYMS - 4-diphosphocytidyl-2-C-methylerythritol
//
UNIQUE-ID - CDP-D-GLUCOSE
TYPES - CDP-SUGARS
TYPES - NDP-alpha-D-glucoses
COMMON-NAME - CDP-&alpha;-D-glucose
ATOM-CHARGES - (8 -1)
ATOM-CHARGES - (7 -1)
CHEMICAL-FORMULA - (H 23)
CHEMICAL-FORMULA - (P 2)
CHEMICAL-FORMULA - (C 15)
CHEMICAL-FORMULA - (O 16)
CHEMICAL-FORMULA - (N 3)
CREDITS - AUKFG-1
DBLINKS - (PUBCHEM "25245528" NIL |taltman| 3466375285 NIL NIL)
DBLINKS - (LIGAND-CPD "C00501" NIL |taltman| 3459474373 NIL NIL)
INCHI - InChI=1S/C15H25N3O16P2/c16-7-1-2-18(15(25)17-7)13-11(23)9(21)6(31-13)4-30-35(26,27)34-36(28,29)33-14-12(24)10(22)8(20)5(3-19)32-14/h1-2,5-6,8-14,19-24H,3-4H2,(H,26,27)(H,28,29)(H2,16,17,25)/p-2/t5-,6-,8-,9-,10+,11-,12-,13-,14-/m1/s1
MOLECULAR-WEIGHT - 563.305    
MONOISOTOPIC-MW - 565.0710047917    
SMILES - C(C2(C(C(C(N1(C(N=C(C=C1)N)=O))O2)O)O))OP(OP(OC3(C(C(C(C(O3)CO)O)O)O))([O-])=O)([O-])=O
SYNONYMS - CDP-glc
SYNONYMS - CDP-glucose
SYNONYMS - CDP-D-glucose
//
UNIQUE-ID - DTDP-RHAMNOSE
TYPES - DTDP-SUGARS
COMMON-NAME - dTDP-&alpha;-L-rhamnose
ATOM-CHARGES - (12 -1)
ATOM-CHARGES - (11 -1)
CHEMICAL-FORMULA - (H 24)
CHEMICAL-FORMULA - (P 2)
CHEMICAL-FORMULA - (N 2)
CHEMICAL-FORMULA - (O 15)
CHEMICAL-FORMULA - (C 16)
CREDITS - AUKFG-1
DBLINKS - (CHEBI "57510" NIL |taltman| 3498180761 NIL NIL)
DBLINKS - (PUBCHEM "25245982" NIL |taltman| 3497976212 NIL NIL)
DBLINKS - (CAS "572-96-3" NIL |kr| 3346617699 NIL NIL)
DBLINKS - (LIGAND-CPD "C03319" NIL |kr| 3346617699 NIL NIL)
INCHI - InChI=1S/C16H26N2O15P2/c1-6-4-18(16(24)17-14(6)23)10-3-8(19)9(31-10)5-29-34(25,26)33-35(27,28)32-15-13(22)12(21)11(20)7(2)30-15/h4,7-13,15,19-22H,3,5H2,1-2H3,(H,25,26)(H,27,28)(H,17,23,24)/p-2/t7-,8-,9+,10+,11-,12+,13+,15+/m0/s1
MOLECULAR-WEIGHT - 546.317    
MONOISOTOPIC-MW - 548.0808411964999    
SMILES - CC1(=CN(C(=O)NC(=O)1)C3(CC(O)C(COP(=O)([O-])OP(=O)([O-])OC2(OC(C)C(O)C(O)C(O)2))O3))
SYNONYMS - TDP-rhamnose
SYNONYMS - dTDP-6-deoxy-L-mannose
SYNONYMS - dTDP-L-rhamnose
SYNONYMS - dTDP-rhamnose
//
UNIQUE-ID - UDP-ACETYL-CARBOXYVINYL-GLUCOSAMINE
TYPES - UDP-sugar
COMMON-NAME - UDP-<i>N</i>-acetylglucosamine-enolpyruvate
ATOM-CHARGES - (15 -1)
ATOM-CHARGES - (14 -1)
ATOM-CHARGES - (10 -1)
CHEMICAL-FORMULA - (H 26)
CHEMICAL-FORMULA - (P 2)
CHEMICAL-FORMULA - (N 3)
CHEMICAL-FORMULA - (O 19)
CHEMICAL-FORMULA - (C 20)
CREDITS - AUKFG-1
DBLINKS - (PUBCHEM "25244881" NIL |taltman| 3466375285 NIL NIL)
DBLINKS - (LIGAND-CPD "C04631" NIL |kr| 3346617700 NIL NIL)
INCHI - InChI=1S/C20H29N3O19P2/c1-7(18(30)31)38-16-12(21-8(2)25)19(40-9(5-24)14(16)28)41-44(35,36)42-43(33,34)37-6-10-13(27)15(29)17(39-10)23-4-3-11(26)22-20(23)32/h3-4,9-10,12-17,19,24,27-29H,1,5-6H2,2H3,(H,21,25)(H,30,31)(H,33,34)(H,35,36)(H,22,26,32)/p-3/t9-,10-,12-,13-,14-,15-,16-,17-,19-/m1/s1
MOLECULAR-WEIGHT - 674.382    
MONOISOTOPIC-MW - 677.0870487864    
SMILES - C=C(OC3(C(O)C(CO)OC(OP(=O)([O-])OP(=O)([O-])OCC1(OC(C(O)C(O)1)N2(C=CC(=O)NC(=O)2)))C(NC(C)=O)3))C(=O)[O-]
SYNONYMS - UDP-<i>N</i>-acetyl-3-<i>O</i>-(1-carboxyvinyl)-D-glucosamine
SYNONYMS - UDP-<i>N</i>-acetylglucosamine-3-<i>O</i>-pyruvate ether
SYNONYMS - UDP-<i>N</i>-acetyl-3-(1-carboxyvinyl)-D-glucosamine
SYNONYMS - UDP-GlcNAc-pyruvate enol ether
SYNONYMS - UDP-GlcNAc-enolpyruvate
//
UNIQUE-ID - UDP-N-ACETYL-D-GLUCOSAMINE
TYPES - UDP-sugar
COMMON-NAME - UDP-&alpha;-<i>N</i>-acetyl-D-glucosamine
ATOM-CHARGES - (9 -1)
ATOM-CHARGES - (8 -1)
CHEMICAL-FORMULA - (H 25)
CHEMICAL-FORMULA - (P 2)
CHEMICAL-FORMULA - (N 3)
CHEMICAL-FORMULA - (C 17)
CHEMICAL-FORMULA - (O 17)
CREDITS - AUKFG-1
DBLINKS - (CHEBI "57705" NIL |taltman| 3498180761 NIL NIL)
DBLINKS - (PUBCHEM "16667373" NIL |taltman| 3466375285 NIL NIL)
DBLINKS - (LIGAND-CPD "C00043" NIL |kr| 3346617700 NIL NIL)
DBLINKS - (CAS "528-04-1")
INCHI - InChI=1S/C17H27N3O17P2/c1-6(22)18-10-13(26)11(24)7(4-21)35-16(10)36-39(31,32)37-38(29,30)33-5-8-12(25)14(27)15(34-8)20-3-2-9(23)19-17(20)28/h2-3,7-8,10-16,21,24-27H,4-5H2,1H3,(H,18,22)(H,29,30)(H,31,32)(H,19,23,28)/p-2/t7-,8-,10-,11-,12-,13-,14-,15-,16-/m1/s1
MOLECULAR-WEIGHT - 605.342    
MONOISOTOPIC-MW - 607.081569478    
SMILES - C(C1(C(C(C(O1)N2(C=CC(NC2=O)=O))O)O))OP(OP(OC3(C(C(C(C(O3)CO)O)O)NC(C)=O))([O-])=O)([O-])=O
SYNONYMS - UDP-acetyl-D-glucosamine
SYNONYMS - UDP-GlcNAc
SYNONYMS - UDP-<i>N</i>-acetyl-glucosamine
SYNONYMS - uridine diphosphate <i>N</i>-acetylglucosamine
SYNONYMS - N-[2-[[[5-[(2,4-dioxo-1H-pyrimidin-1-yl)]-3,4-dihydroxy-tetrahydrofuran-2-yl]methoxy-hydroxy-phosphinoyl]oxy-hydroxy-phosphinoyl]oxy-4,5-dihydroxy-6-(hydroxymethyl)tetrahydropyran-3-yl]acetamide
SYNONYMS - UDP-2-acetamido-2-deoxy-&alpha;-D-glucose
SYNONYMS - UDP-<i>N</i>-acetyl-D-glucosamine
SYNONYMS - UDP-<i>N</i>-acetyl-&alpha;-D-glucosamine
//
UNIQUE-ID - CPD0-1456
TYPES - UDP-sugar
COMMON-NAME - UDP-N-acetylmuramyl-L-Ala
ATOM-CHARGES - (17 -1)
ATOM-CHARGES - (16 -1)
ATOM-CHARGES - (12 -1)
CHEMICAL-FORMULA - (H 33)
CHEMICAL-FORMULA - (P 2)
CHEMICAL-FORMULA - (N 4)
CHEMICAL-FORMULA - (O 20)
CHEMICAL-FORMULA - (C 23)
CREDITS - AUKFG-1
DBLINKS - (LIGAND-CPD "C01212" NIL |kr| 3346617699 NIL NIL)
DBLINKS - (PUBCHEM "25245974" NIL |taltman| 3466375285 NIL NIL)
DBLINKS - (PUBCHEM "25246252" NIL |taltman| 3466375283 NIL NIL)
INCHI - InChI=1S/C23H36N4O20P2/c1-8(21(35)36)24-19(34)9(2)43-18-14(25-10(3)29)22(45-11(6-28)16(18)32)46-49(40,41)47-48(38,39)42-7-12-15(31)17(33)20(44-12)27-5-4-13(30)26-23(27)37/h4-5,8-9,11-12,14-18,20,22,28,31-33H,6-7H2,1-3H3,(H,24,34)(H,25,29)(H,35,36)(H,38,39)(H,40,41)(H,26,30,37)/p-3/t8-,9+,11+,12+,14+,15+,16+,17+,18+,20+,22+/m0/s1
MOLECULAR-WEIGHT - 747.476    
MONOISOTOPIC-MW - 750.1398126384    
SMILES - CC(=O)NC1(C(OC(CO)C(O)C(OC(C)C(=O)NC(C)C(=O)[O-])1)OP(=O)([O-])OP(=O)([O-])OCC2(OC(C(O)C(O)2)N3(C=CC(=O)NC(=O)3)))
SYNONYMS - UDP-<i>N</i>-acetylmuramoyl-L-alanine
//
UNIQUE-ID - UDP-N-ACETYLMURAMATE
TYPES - UDP-sugar
COMMON-NAME - UDP-<i>N</i>-acetylmuramate
ATOM-CHARGES - (15 -1)
ATOM-CHARGES - (14 -1)
ATOM-CHARGES - (10 -1)
CHEMICAL-FORMULA - (H 28)
CHEMICAL-FORMULA - (P 2)
CHEMICAL-FORMULA - (N 3)
CHEMICAL-FORMULA - (O 19)
CHEMICAL-FORMULA - (C 20)
CREDITS - AUKFG-1
DBLINKS - (PUBCHEM "24772978" NIL |taltman| 3466375285 NIL NIL)
DBLINKS - (LIGAND-CPD "C01050" NIL |kr| 3346617699 NIL NIL)
INCHI - InChI=1S/C20H31N3O19P2/c1-7(18(30)31)38-16-12(21-8(2)25)19(40-9(5-24)14(16)28)41-44(35,36)42-43(33,34)37-6-10-13(27)15(29)17(39-10)23-4-3-11(26)22-20(23)32/h3-4,7,9-10,12-17,19,24,27-29H,5-6H2,1-2H3,(H,21,25)(H,30,31)(H,33,34)(H,35,36)(H,22,26,32)/p-3/t7-,9-,10-,12-,13-,14-,15-,16-,17-,19-/m1/s1
MOLECULAR-WEIGHT - 676.397    
MONOISOTOPIC-MW - 679.1026988506001    
SMILES - CC(=O)NC1(C(OC(CO)C(O)C(OC(C)C(=O)[O-])1)OP(=O)([O-])OP(=O)([O-])OCC2(OC(C(O)C(O)2)N3(C=CC(=O)NC(=O)3)))
SYNONYMS - uridine diphosphate <i>N</i>-acetylmuramic acid
SYNONYMS - UDP-<i>N</i>-acetylmuramic acid
SYNONYMS - UDP-<i>N</i>-acetyl-D-muramate
SYNONYMS - UDP-MurNAc
SYNONYMS - UDP-<i>N</i>-acetylmuramoyl
//
UNIQUE-ID - UDP-AA-GLUTAMATE
TYPES - UDP-sugar
COMMON-NAME - UDP-<i>N</i>-acetylmuramoyl-L-alanyl-D-glutamate
ATOM-CHARGES - (20 -1)
ATOM-CHARGES - (19 -1)
ATOM-CHARGES - (15 -1)
ATOM-CHARGES - (14 -1)
CHEMICAL-FORMULA - (H 39)
CHEMICAL-FORMULA - (P 2)
CHEMICAL-FORMULA - (N 5)
CHEMICAL-FORMULA - (O 23)
CHEMICAL-FORMULA - (C 28)
CREDITS - AUKFG-1
DBLINKS - (PUBCHEM "25243858" NIL |taltman| 3466375285 NIL NIL)
DBLINKS - (LIGAND-CPD "C00692" NIL |kr| 3346617700 NIL NIL)
INCHI - InChI=1S/C28H43N5O23P2/c1-10(23(42)31-13(26(44)45)4-5-17(37)38)29-24(43)11(2)52-22-18(30-12(3)35)27(54-14(8-34)20(22)40)55-58(49,50)56-57(47,48)51-9-15-19(39)21(41)25(53-15)33-7-6-16(36)32-28(33)46/h6-7,10-11,13-15,18-22,25,27,34,39-41H,4-5,8-9H2,1-3H3,(H,29,43)(H,30,35)(H,31,42)(H,37,38)(H,44,45)(H,47,48)(H,49,50)(H,32,36,46)/p-4/t10-,11+,13+,14+,15+,18+,19+,20+,21+,22+,25+,27+/m0/s1
MOLECULAR-WEIGHT - 875.583    
MONOISOTOPIC-MW - 879.1824057346    
SMILES - CC(=O)NC1(C(OC(CO)C(O)C(OC(C)C(=O)NC(C)C(=O)NC(CCC(=O)[O-])C(=O)[O-])1)OP(=O)([O-])OP(=O)([O-])OCC2(OC(C(O)C(O)2)N3(C=CC(=O)NC(=O)3)))
//
UNIQUE-ID - CPD-209
TYPES - UDP-sugar
COMMON-NAME - UDP-<i>N</i>-acetylmuramoyl-L-alanyl-&gamma;-D-glutamyl-L-lysine
ATOM-CHARGES - (67 1)
ATOM-CHARGES - (61 -1)
ATOM-CHARGES - (53 -1)
ATOM-CHARGES - (16 -1)
ATOM-CHARGES - (15 -1)
CHEMICAL-FORMULA - (H 52)
CHEMICAL-FORMULA - (P 2)
CHEMICAL-FORMULA - (N 7)
CHEMICAL-FORMULA - (O 24)
CHEMICAL-FORMULA - (C 34)
CREDITS - AUKFG-1
DBLINKS - (PUBCHEM "46173306" NIL |taltman| 3497976212 NIL NIL)
DBLINKS - (LIGAND-CPD "C04700" NIL |taltman| 3459474373 NIL NIL)
INCHI - InChI=1S/C34H55N7O24P2/c1-14(28(49)39-18(32(53)54)7-8-21(44)38-17(31(51)52)6-4-5-10-35)36-29(50)15(2)61-27-23(37-16(3)43)33(63-19(12-42)25(27)47)64-67(58,59)65-66(56,57)60-13-20-24(46)26(48)30(62-20)41-11-9-22(45)40-34(41)55/h9,11,14-15,17-20,23-27,30,33,42,46-48H,4-8,10,12-13,35H2,1-3H3,(H,36,50)(H,37,43)(H,38,44)(H,39,49)(H,51,52)(H,53,54)(H,56,57)(H,58,59)(H,40,45,55)/p-3/t14-,15+,17-,18-,19+,20+,23+,24+,25+,26+,27+,30+,33+/m0/s1
MOLECULAR-WEIGHT - 1004.765    
MONOISOTOPIC-MW - 1007.2773687522999    
SMILES - CC(=O)NC1(C(OC(CO)C(O)C(OC(C)C(=O)NC(C)C(=O)NC(CCC(NC(CCCC[N+])C(=O)[O-])=O)C([O-])=O)1)OP(=O)([O-])OP(=O)([O-])OCC2(OC(C(O)C(O)2)N3(C=CC(=O)NC(=O)3)))
//
UNIQUE-ID - UDP-GALACTOSE
TYPES - Beta-D-Galactosides
TYPES - UDP-sugar
COMMON-NAME - UDP-D-galactose
ATOM-CHARGES - (23 -1)
ATOM-CHARGES - (20 -1)
CHEMICAL-FORMULA - (H 22)
CHEMICAL-FORMULA - (P 2)
CHEMICAL-FORMULA - (O 17)
CHEMICAL-FORMULA - (N 2)
CHEMICAL-FORMULA - (C 15)
CREDITS - AUKFG-1
DBLINKS - (CHEBI "58439" NIL |taltman| 3498180761 NIL NIL)
DBLINKS - (PUBCHEM "44229096" NIL |taltman| 3466375283 NIL NIL)
DBLINKS - (LIGAND-CPD "C00052" NIL |kr| 3346617700 NIL NIL)
DBLINKS - (CAS "2956-16-3")
INCHI - InChI=1S/C15H24N2O17P2/c18-3-5-8(20)10(22)12(24)14(32-5)33-36(28,29)34-35(26,27)30-4-6-9(21)11(23)13(31-6)17-2-1-7(19)16-15(17)25/h1-2,5-6,8-14,18,20-24H,3-4H2,(H,26,27)(H,28,29)(H,16,19,25)/p-2/t5-,6-,8+,9-,10+,11-,12-,13-,14?/m1/s1
MOLECULAR-WEIGHT - 564.289    
MONOISOTOPIC-MW - 566.0550203765    
SMILES - C2(C(O)C(O)C(COP(=O)([O-])OP(=O)(OC1(OC(CO)C(O)C(O)C(O)1))[O-])O2)N3(C=CC(=O)NC(=O)3)
SYNONYMS - UDP-galactose
SYNONYMS - UDP-D-galactopyranose
SYNONYMS - uridine diphosphate galactose
//
UNIQUE-ID - UDP-D-GALACTO-14-FURANOSE
TYPES - UDP-sugar
COMMON-NAME - UDP-D-galacto-1,4-furanose
ATOM-CHARGES - (12 -1)
ATOM-CHARGES - (11 -1)
CHEMICAL-FORMULA - (H 22)
CHEMICAL-FORMULA - (P 2)
CHEMICAL-FORMULA - (N 2)
CHEMICAL-FORMULA - (C 15)
CHEMICAL-FORMULA - (O 17)
CREDITS - AUKFG-1
DBLINKS - (CHEBI "18251" NIL |kothari| 3472310751 NIL NIL)
DBLINKS - (PUBCHEM "25244316" NIL |taltman| 3466375285 NIL NIL)
DBLINKS - (LIGAND-CPD "C03733" NIL |kr| 3346617700 NIL NIL)
INCHI - InChI=1S/C15H24N2O17P2/c18-3-5(19)12-9(22)11(24)14(32-12)33-36(28,29)34-35(26,27)30-4-6-8(21)10(23)13(31-6)17-2-1-7(20)16-15(17)25/h1-2,5-6,8-14,18-19,21-24H,3-4H2,(H,26,27)(H,28,29)(H,16,20,25)/p-2/t5-,6-,8-,9-,10-,11-,12+,13-,14-/m1/s1
MOLECULAR-WEIGHT - 564.289    
MONOISOTOPIC-MW - 566.0550203765    
SMILES - C(OP(=O)([O-])OP(=O)([O-])OC1(OC(C(O)CO)C(O)C(O)1))C2(OC(C(O)C(O)2)N3(C=CC(=O)NC(=O)3))
SYNONYMS - UDP-galactofuranose
SYNONYMS - UDP-Gal<i>f</i>
//
UNIQUE-ID - UDP-MANNAC
TYPES - UDP-sugar
COMMON-NAME - UDP-<i>N</i>-acetyl-D-mannosamine
ATOM-CHARGES - (13 -1)
ATOM-CHARGES - (12 -1)
CHEMICAL-FORMULA - (H 25)
CHEMICAL-FORMULA - (P 2)
CHEMICAL-FORMULA - (N 3)
CHEMICAL-FORMULA - (O 17)
CHEMICAL-FORMULA - (C 17)
CREDITS - AUKFG-1
DBLINKS - (PUBCHEM "25245190" NIL |taltman| 3466375285 NIL NIL)
DBLINKS - (LIGAND-CPD "C01170" NIL |kr| 3346617700 NIL NIL)
INCHI - InChI=1S/C17H27N3O17P2/c1-6(22)18-10-13(26)11(24)7(4-21)35-16(10)36-39(31,32)37-38(29,30)33-5-8-12(25)14(27)15(34-8)20-3-2-9(23)19-17(20)28/h2-3,7-8,10-16,21,24-27H,4-5H2,1H3,(H,18,22)(H,29,30)(H,31,32)(H,19,23,28)/p-2/t7-,8-,10+,11-,12-,13-,14-,15-,16-/m1/s1
MOLECULAR-WEIGHT - 605.342    
MONOISOTOPIC-MW - 607.081569478    
SMILES - CC(=O)NC3(C(O)C(O)C(CO)OC(OP(=O)([O-])OP(=O)([O-])OCC1(OC(C(O)C(O)1)N2(C=CC(=O)NC(=O)2)))3)
SYNONYMS - uridine diphosphate <i>N</i>-acetylmannosamine
SYNONYMS - uridine 5'-(trihydrogen diphosphate), P'-(2-(acetylamino)-2-deoxy-&alpha;-D-mannopyranosyl) ester
SYNONYMS - UDP-acetylmannosamine
SYNONYMS - UDP-ManNAc
//
UNIQUE-ID - UDP-GLUCURONATE
TYPES - UDP-sugar
COMMON-NAME - UDP-D-glucuronate
ATOM-CHARGES - (16 -1)
ATOM-CHARGES - (14 -1)
ATOM-CHARGES - (7 -1)
CHEMICAL-FORMULA - (H 19)
CHEMICAL-FORMULA - (N 2)
CHEMICAL-FORMULA - (P 2)
CHEMICAL-FORMULA - (O 18)
CHEMICAL-FORMULA - (C 15)
CREDITS - AUKFG-1
DBLINKS - (CHEBI "58052" NIL |ong| 3523630741 NIL NIL)
DBLINKS - (PUBCHEM "25202620" NIL |taltman| 3466375284 NIL NIL)
DBLINKS - (LIGAND-CPD "C00167" NIL |kr| 3346617700 NIL NIL)
DBLINKS - (CAS "2616-64-0")
INCHI - InChI=1S/C15H22N2O18P2/c18-5-1-2-17(15(26)16-5)12-9(22)6(19)4(32-12)3-31-36(27,28)35-37(29,30)34-14-10(23)7(20)8(21)11(33-14)13(24)25/h1-2,4,6-12,14,19-23H,3H2,(H,24,25)(H,27,28)(H,29,30)(H,16,18,26)/p-3/t4-,6-,7+,8+,9-,10-,11+,12-,14-/m1/s1
MOLECULAR-WEIGHT - 577.265    
MONOISOTOPIC-MW - 580.0342849344    
SMILES - C1(C(C(C(C(O1)C([O-])=O)O)O)O)OP([O-])(OP(=O)(OCC2(OC(C(C2O)O)N3(C=CC(NC3=O)=O)))[O-])=O
SYNONYMS - (UDP-GlcA)1
SYNONYMS - UDP-D-glucuronic acid
SYNONYMS - UDP-glucuronic acid
SYNONYMS - udp-glcua
SYNONYMS - UDP-glucuronate
SYNONYMS - uridine diphosphate glucuronate
SYNONYMS - uridine diphosphate glucuronic acid
//
UNIQUE-ID - UDP-AAGM-DIAMINOHEPTANEDIOATE
TYPES - UDP-N-acetylmuramoyl-Tripeptide
COMMON-NAME - UDP-<I>N</I>-acetylmuramoyl-L-alanyl-D-glutamyl-<I>meso</I>-2,6-diaminopimelate
ATOM-CHARGES - (69 -1)
ATOM-CHARGES - (67 1)
ATOM-CHARGES - (61 -1)
ATOM-CHARGES - (20 -1)
ATOM-CHARGES - (19 -1)
ATOM-CHARGES - (15 -1)
CHEMICAL-FORMULA - (H 51)
CHEMICAL-FORMULA - (P 2)
CHEMICAL-FORMULA - (N 7)
CHEMICAL-FORMULA - (O 26)
CHEMICAL-FORMULA - (C 35)
CREDITS - AUKFG-1
DBLINKS - (PUBCHEM "25243985" NIL |taltman| 3466375285 NIL NIL)
DBLINKS - (LIGAND-CPD "C04877" NIL |kr| 3346617699 NIL NIL)
INCHI - InChI=1S/C35H55N7O26P2/c1-13(28(50)40-18(33(56)57)7-8-21(45)39-17(32(54)55)6-4-5-16(36)31(52)53)37-29(51)14(2)64-27-23(38-15(3)44)34(66-19(11-43)25(27)48)67-70(61,62)68-69(59,60)63-12-20-24(47)26(49)30(65-20)42-10-9-22(46)41-35(42)58/h9-10,13-14,16-20,23-27,30,34,43,47-49H,4-8,11-12,36H2,1-3H3,(H,37,51)(H,38,44)(H,39,45)(H,40,50)(H,52,53)(H,54,55)(H,56,57)(H,59,60)(H,61,62)(H,41,46,58)/p-4/t13-,14+,16+,17-,18+,19+,20+,23+,24+,25+,26+,27+,30+,34+/m0/s1
MOLECULAR-WEIGHT - 1047.767    
MONOISOTOPIC-MW - 1051.2671979965    
SMILES - CC(=O)NC1(C(OC(CO)C(O)C(OC(C)C(=O)NC(C)C(=O)NC(CCC(=O)NC(CCCC(C(=O)[O-])[N+])C(=O)[O-])C(=O)[O-])1)OP(=O)([O-])OP(=O)([O-])OCC2(OC(C(O)C(O)2)N3(C=CC(=O)NC(=O)3)))
SYNONYMS - UDP-N-acetylmuramoyl-L-alanyl-D-&gamma;-glutamyl-<i>meso</i>-2,6-diaminopimelate
SYNONYMS - UDP-<i>N</i>-acetylmuramoyl-L-alanyl-&gamma;-D-glutamyl-<i>meso</i>-diaminopimelate
SYNONYMS - UDP-MurNAc-L-Ala-D-Glu-<i>meso</i>-A<sub>2</sub>pm
SYNONYMS - UDP-<i>N</i>-acetylmuramoyl-L-alanyl-D-glutamyl-meso-2,6-diaminoheptanedioate
//
UNIQUE-ID - CPD-12258
TYPES - UDP-NAcMur-Peptides
COMMON-NAME - UDP-<i>N</i>-acetylmuramoyl-L-alanyl-&gamma;-D-glutamyl-L-lysyl-D-alanine
ATOM-CHARGES - (72 -1)
ATOM-CHARGES - (67 1)
ATOM-CHARGES - (53 -1)
ATOM-CHARGES - (16 -1)
ATOM-CHARGES - (15 -1)
CHEMICAL-FORMULA - (H 57)
CHEMICAL-FORMULA - (P 2)
CHEMICAL-FORMULA - (N 8)
CHEMICAL-FORMULA - (O 25)
CHEMICAL-FORMULA - (C 37)
CREDITS - AUKFG-1
CREDITS - SRI
CREDITS - |caspi|
DBLINKS - (LIGAND-CPD "C06432" NIL |kothari| 3535124072 NIL NIL)
DBLINKS - (PUBCHEM "46173308" NIL |taltman| 3497976212 NIL NIL)
INCHI - InChI=1S/C37H60N8O25P2/c1-15(30(53)43-20(35(58)59)8-9-23(48)42-19(7-5-6-11-38)32(55)40-16(2)34(56)57)39-31(54)17(3)66-29-25(41-18(4)47)36(68-21(13-46)27(29)51)69-72(63,64)70-71(61,62)65-14-22-26(50)28(52)33(67-22)45-12-10-24(49)44-37(45)60/h10,12,15-17,19-22,25-29,33,36,46,50-52H,5-9,11,13-14,38H2,1-4H3,(H,39,54)(H,40,55)(H,41,47)(H,42,48)(H,43,53)(H,56,57)(H,58,59)(H,61,62)(H,63,64)(H,44,49,60)/p-3/t15-,16-,17+,19-,20-,21+,22+,25+,26+,27+,28+,29+,33+,36+/m0/s1
MOLECULAR-WEIGHT - 1075.843    
MONOISOTOPIC-MW - 1078.3144825401    
SMILES - CC(=O)NC1(C(OC(CO)C(O)C(OC(C)C(=O)NC(C)C(=O)NC(CCC(NC(CCCC[N+])C(=O)NC(C)C([O-])=O)=O)C([O-])=O)1)OP(=O)([O-])OP(=O)([O-])OCC2(OC(C(O)C(O)2)N3(C=CC(=O)NC(=O)3)))
SYNONYMS - UDP-Mur2Ac(oyl-L-Ala-g-D-Glu-L-Lys-D-Ala)
SYNONYMS - UDP-MurNAc-tetrapeptide
//
UNIQUE-ID - C3
TYPES - UDP-NAcMur-Peptides
COMMON-NAME - UDP-<i>N</i>-acetylmuramoyl-L-alanyl-&gamma;-D-glutamyl-L-lysyl-D-alanyl-D-alanine
ATOM-CHARGES - (77 -1)
ATOM-CHARGES - (67 1)
ATOM-CHARGES - (53 -1)
ATOM-CHARGES - (16 -1)
ATOM-CHARGES - (15 -1)
CHEMICAL-FORMULA - (H 62)
CHEMICAL-FORMULA - (P 2)
CHEMICAL-FORMULA - (N 9)
CHEMICAL-FORMULA - (O 26)
CHEMICAL-FORMULA - (C 40)
CREDITS - AUKFG-1
DBLINKS - (PUBCHEM "46173209" NIL |taltman| 3497976212 NIL NIL)
DBLINKS - (LIGAND-CPD "C04846" NIL |taltman| 3459474373 NIL NIL)
INCHI - InChI=1S/C40H65N9O26P2/c1-16(32(57)44-18(3)37(61)62)43-35(60)21(8-6-7-12-41)46-25(52)10-9-22(38(63)64)47-33(58)17(2)42-34(59)19(4)71-31-27(45-20(5)51)39(73-23(14-50)29(31)55)74-77(68,69)75-76(66,67)70-15-24-28(54)30(56)36(72-24)49-13-11-26(53)48-40(49)65/h11,13,16-19,21-24,27-31,36,39,50,54-56H,6-10,12,14-15,41H2,1-5H3,(H,42,59)(H,43,60)(H,44,57)(H,45,51)(H,46,52)(H,47,58)(H,61,62)(H,63,64)(H,66,67)(H,68,69)(H,48,53,65)/p-3/t16-,17-,18+,19+,21-,22-,23+,24+,27+,28+,29+,30+,31+,36+,39+/m0/s1
MOLECULAR-WEIGHT - 1146.922    
MONOISOTOPIC-MW - 1149.3515963279    
SMILES - CC(=O)NC1(C(OC(CO)C(O)C(OC(C)C(=O)NC(C)C(=O)NC(CCC(NC(CCCC[N+])C(=O)NC(C)C(NC(C([O-])=O)C)=O)=O)C([O-])=O)1)OP(=O)([O-])OP(=O)([O-])OCC2(OC(C(O)C(O)2)N3(C=CC(=O)NC(=O)3)))
SYNONYMS - UDP-Mur2Ac(oyl-L-Ala-g-D-Glu-L-Lys-D-Ala-D-Ala)
SYNONYMS - UDP-MurNAc-pentapeptide
//
UNIQUE-ID - C1
TYPES - UDP-NAcMur-Peptides
COMMON-NAME - UDP-<i>N</i>-acetylmuramoyl-L-alanyl-D-glutamyl-<I>meso</I>-2,6-diaminopimelyl-D-alanyl-D-alanine
ATOM-CHARGES - (80 -1)
ATOM-CHARGES - (69 -1)
ATOM-CHARGES - (67 1)
ATOM-CHARGES - (20 -1)
ATOM-CHARGES - (19 -1)
ATOM-CHARGES - (15 -1)
CHEMICAL-FORMULA - (H 61)
CHEMICAL-FORMULA - (P 2)
CHEMICAL-FORMULA - (N 9)
CHEMICAL-FORMULA - (O 28)
CHEMICAL-FORMULA - (C 41)
CREDITS - AUKFG-1
DBLINKS - (CHEBI "61386" NIL |ong| 3523630741 NIL NIL)
DBLINKS - (PUBCHEM "25244658" NIL |ong| 3523387880 NIL NIL)
DBLINKS - (LIGAND-CPD "C04882" NIL |kr| 3346617700 NIL NIL)
INCHI - InChI=1S/C41H65N9O28P2/c1-15(32(58)45-17(3)37(62)63)44-35(61)21(8-6-7-20(42)38(64)65)47-25(53)10-9-22(39(66)67)48-33(59)16(2)43-34(60)18(4)74-31-27(46-19(5)52)40(76-23(13-51)29(31)56)77-80(71,72)78-79(69,70)73-14-24-28(55)30(57)36(75-24)50-12-11-26(54)49-41(50)68/h11-12,15-18,20-24,27-31,36,40,51,55-57H,6-10,13-14,42H2,1-5H3,(H,43,60)(H,44,61)(H,45,58)(H,46,52)(H,47,53)(H,48,59)(H,62,63)(H,64,65)(H,66,67)(H,69,70)(H,71,72)(H,49,54,68)/p-4/t15-,16+,17-,18-,20-,21+,22-,23-,24-,27-,28-,29-,30-,31-,36-,40-/m1/s1
MOLECULAR-WEIGHT - 1189.924    
MONOISOTOPIC-MW - 1193.3414255721    
SMILES - CC(=O)NC1(C(OC(CO)C(O)C(OC(C)C(=O)NC(C)C(=O)NC(CCC(=O)NC(CCCC(C(=O)[O-])[N+])C(NC(C)C(NC(C([O-])=O)C)=O)=O)C(=O)[O-])1)OP(=O)([O-])OP(=O)([O-])OCC2(OC(C(O)C(O)2)N3(C=CC(=O)NC(=O)3)))
SYNONYMS - UDP-<i>N</i>-acetylmuramoyl-L-alanyl-D-glutamyl-6-carboxy-L-lysyl-D-alanyl-D-alanine
SYNONYMS - UDP-<i>N</i>-acetylmuramoyl-L-alanyl-D-glutamyl-meso-2,6-diaminopimeloyl-D-alanyl-D-alanine
SYNONYMS - UDP-<i>N</i>-acetylmuramoyl-L-alanyl-D-glutamyl-meso-2,6-diaminoheptanedioate- D-alanyl-D-alanine
//
UNIQUE-ID - AMP
TYPES - Ribonucleoside-Monophosphates
TYPES - Purine-Related
COMMON-NAME - AMP
ATOM-CHARGES - (10 -1)
ATOM-CHARGES - (3 -1)
CHEMICAL-FORMULA - (H 12)
CHEMICAL-FORMULA - (P 1)
CHEMICAL-FORMULA - (N 5)
CHEMICAL-FORMULA - (C 10)
CHEMICAL-FORMULA - (O 7)
CREDITS - AUKFG-1
DBLINKS - (CHEBI "456215" NIL |taltman| 3498180761 NIL NIL)
DBLINKS - (PUBCHEM "15938965" NIL |taltman| 3466375284 NIL NIL)
DBLINKS - (LIGAND-CPD "C00020" NIL |kr| 3346617700 NIL NIL)
DBLINKS - (CAS "61-19-8")
DBLINKS - (NCI "20264")
INCHI - InChI=1S/C10H14N5O7P/c11-8-5-9(13-2-12-8)15(3-14-5)10-7(17)6(16)4(22-10)1-21-23(18,19)20/h2-4,6-7,10,16-17H,1H2,(H2,11,12,13)(H2,18,19,20)/p-2/t4-,6-,7-,10-/m1/s1
MOLECULAR-WEIGHT - 345.208    
MONOISOTOPIC-MW - 347.0630843401    
SMILES - C3(N(C1(C(C(C(O1)COP([O-])([O-])=O)O)O))C2(=C(C(=NC=N2)N)N=3))
SYNONYMS - AMP
SYNONYMS - adenosine-phosphate
SYNONYMS - 5'-AMP
SYNONYMS - adenosine-monophosphate
SYNONYMS - adenylic acid
SYNONYMS - adenosine-5'-phosphate
SYNONYMS - adenosine 5'-monophosphate
SYNONYMS - adenylate
SYNONYMS - 5'-adenylic acid
SYNONYMS - 5'-adenosine monophosphate
SYNONYMS - adenosine 5'-phosphate
//
UNIQUE-ID - ADP
TYPES - Purine-Diphosphates
TYPES - Purine-Related
COMMON-NAME - ADP
ATOM-CHARGES - (27 -1)
ATOM-CHARGES - (25 -1)
ATOM-CHARGES - (3 -1)
CHEMICAL-FORMULA - (H 12)
CHEMICAL-FORMULA - (P 2)
CHEMICAL-FORMULA - (N 5)
CHEMICAL-FORMULA - (C 10)
CHEMICAL-FORMULA - (O 10)
CREDITS - AUKFG-1
DBLINKS - (CHEBI "16761" NIL |ong| 3535724355 NIL NIL)
DBLINKS - (PUBCHEM "7058055" NIL |taltman| 3451921010 NIL NIL)
DBLINKS - (PUBCHEM "6022" NIL |taltman| 3448034169 NIL NIL)
DBLINKS - (PUBCHEM "7058055" NIL |taltman| 3466375285 NIL NIL)
DBLINKS - (CAS "20398-34-9" NIL |kr| 3346617701 NIL NIL)
DBLINKS - (LIGAND-CPD "C00008" NIL |kr| 3346617701 NIL NIL)
DBLINKS - (CAS "58-64-0")
INCHI - InChI=1S/C10H15N5O10P2/c11-8-5-9(13-2-12-8)15(3-14-5)10-7(17)6(16)4(24-10)1-23-27(21,22)25-26(18,19)20/h2-4,6-7,10,16-17H,1H2,(H,21,22)(H2,11,12,13)(H2,18,19,20)/p-3/t4-,6-,7-,10-/m1/s1
MOLECULAR-WEIGHT - 424.18    
MONOISOTOPIC-MW - 427.0294147485    
SMILES - C3(N(C1(C(C(C(O1)COP(OP(=O)([O-])[O-])([O-])=O)O)O))C2(=C(C(=NC=N2)N)N=3))
SYNONYMS - adenosine pyrophosphate
SYNONYMS - adenosine 5'-pyrophosphate
SYNONYMS - adenosine-5'-diphosphate
SYNONYMS - adenosine-diphosphate
SYNONYMS - adenosine-5-diphosphate
//
UNIQUE-ID - ATP
TYPES - Purine-Triphosphates
TYPES - Purine-Related
COMMON-NAME - ATP
ATOM-CHARGES - (30 -1)
ATOM-CHARGES - (29 -1)
ATOM-CHARGES - (25 -1)
ATOM-CHARGES - (3 -1)
CHEMICAL-FORMULA - (H 12)
CHEMICAL-FORMULA - (P 3)
CHEMICAL-FORMULA - (N 5)
CHEMICAL-FORMULA - (C 10)
CHEMICAL-FORMULA - (O 13)
CREDITS - AUKFG-1
DBLINKS - (CHEBI "30616" NIL |ong| 3523630741 NIL NIL)
DBLINKS - (PUBCHEM "5461108" NIL |ong| 3523387880 NIL NIL)
DBLINKS - (CHEBI "15422" NIL |taltman| 3498180761 NIL NIL)
DBLINKS - (LIGAND-CPD "C00002" NIL |kr| 3346617701 NIL NIL)
DBLINKS - (CAS "56-65-5")
INCHI - InChI=1S/C10H16N5O13P3/c11-8-5-9(13-2-12-8)15(3-14-5)10-7(17)6(16)4(26-10)1-25-30(21,22)28-31(23,24)27-29(18,19)20/h2-4,6-7,10,16-17H,1H2,(H,21,22)(H,23,24)(H2,11,12,13)(H2,18,19,20)/p-4/t4-,6-,7-,10-/m1/s1
MOLECULAR-WEIGHT - 503.152    
MONOISOTOPIC-MW - 506.99574515690006    
SMILES - C3(N(C1(C(C(C(O1)COP(OP(=O)([O-])OP(=O)([O-])[O-])([O-])=O)O)O))C2(=C(C(=NC=N2)N)N=3))
SYNONYMS - adenylpyrophosphate
SYNONYMS - adenosine-triphosphate
SYNONYMS - adenosine-5'-triphosphate
//
UNIQUE-ID - GMP
TYPES - Ribonucleoside-Monophosphates
TYPES - Purine-Related
COMMON-NAME - GMP
ATOM-CHARGES - (23 -1)
ATOM-CHARGES - (5 -1)
CHEMICAL-FORMULA - (H 12)
CHEMICAL-FORMULA - (P 1)
CHEMICAL-FORMULA - (C 10)
CHEMICAL-FORMULA - (O 8)
CHEMICAL-FORMULA - (N 5)
CREDITS - AUKFG-1
DBLINKS - (CHEBI "58115" NIL |ong| 3523630741 NIL NIL)
DBLINKS - (PUBCHEM "1807035" NIL |taltman| 3466375285 NIL NIL)
DBLINKS - (LIGAND-CPD "C00144" NIL |kr| 3346617701 NIL NIL)
DBLINKS - (CAS "85-32-5")
INCHI - InChI=1S/C10H14N5O8P/c11-10-13-7-4(8(18)14-10)12-2-15(7)9-6(17)5(16)3(23-9)1-22-24(19,20)21/h2-3,5-6,9,16-17H,1H2,(H2,19,20,21)(H3,11,13,14,18)/p-2/t3-,5-,6-,9-/m1/s1
MOLECULAR-WEIGHT - 361.207    
MONOISOTOPIC-MW - 363.05799896220003    
SMILES - C2(=NC1(C(=O)NC(N)=NC=1N2C3(OC(COP([O-])(=O)[O-])C(O)C(O)3)))
SYNONYMS - guanylate
SYNONYMS - G
SYNONYMS - guanylic acid
SYNONYMS - guanosine-phosphate
SYNONYMS - guanosine-5'-phosphate
SYNONYMS - guanosine-monophosphate
SYNONYMS - guanosine monophosphate
SYNONYMS - guanosine-5'-monophosphate
//
UNIQUE-ID - IMP
TYPES - Purine-Related
TYPES - Ribonucleoside-Monophosphates
COMMON-NAME - IMP
ATOM-CHARGES - (6 -1)
ATOM-CHARGES - (5 -1)
CHEMICAL-FORMULA - (H 11)
CHEMICAL-FORMULA - (P 1)
CHEMICAL-FORMULA - (N 4)
CHEMICAL-FORMULA - (C 10)
CHEMICAL-FORMULA - (O 8)
CREDITS - AUKFG-1
DBLINKS - (CHEBI "58053" NIL |ong| 3523630741 NIL NIL)
DBLINKS - (PUBCHEM "7140378" NIL |taltman| 3466375285 NIL NIL)
DBLINKS - (CAS "131-99-7")
DBLINKS - (LIGAND-CPD "C00130" NIL |sreddy| 3298327139 NIL NIL)
INCHI - InChI=1S/C10H13N4O8P/c15-6-4(1-21-23(18,19)20)22-10(7(6)16)14-3-13-5-8(14)11-2-12-9(5)17/h2-4,6-7,10,15-16H,1H2,(H,11,12,17)(H2,18,19,20)/p-2/t4-,6-,7-,10-/m1/s1
MOLECULAR-WEIGHT - 346.193    
MONOISOTOPIC-MW - 348.0470999249    
SMILES - C3(=NC1(=C(N=CN1C2(OC(COP(=O)([O-])[O-])C(O)C(O)2))C(=O)N3))
SYNONYMS - 5'-IMP
SYNONYMS - ribosylhypoxanthine monophosphate
SYNONYMS - inosine-5'-phosphate
SYNONYMS - inosinate
SYNONYMS - inosine monophosphate
SYNONYMS - inosine 5'-monophosphate
SYNONYMS - inosine 5'-phosphate
SYNONYMS - 5'-inosinate
SYNONYMS - 5'-inosinic acid
SYNONYMS - 5'-inosine monophosphate
//
UNIQUE-ID - IDP
TYPES - Ribonucleoside-Diphosphates
TYPES - Purine-Related
COMMON-NAME - IDP
ATOM-CHARGES - (20 -1)
ATOM-CHARGES - (9 -1)
ATOM-CHARGES - (2 -1)
CHEMICAL-FORMULA - (H 11)
CHEMICAL-FORMULA - (P 2)
CHEMICAL-FORMULA - (C 10)
CHEMICAL-FORMULA - (O 11)
CHEMICAL-FORMULA - (N 4)
CREDITS - AUKFG-1
DBLINKS - (PUBCHEM "4064322" NIL |taltman| 3466375284 NIL NIL)
DBLINKS - (LIGAND-CPD "C00104" NIL |kr| 3346617699 NIL NIL)
DBLINKS - (CAS "86-04-4")
INCHI - InChI=1S/C10H14N4O11P2/c15-6-4(1-23-27(21,22)25-26(18,19)20)24-10(7(6)16)14-3-13-5-8(14)11-2-12-9(5)17/h2-4,6-7,10,15-16H,1H2,(H,21,22)(H,11,12,17)(H2,18,19,20)/p-3
MOLECULAR-WEIGHT - 425.165    
MONOISOTOPIC-MW - 428.0134303333    
SMILES - C2(=NC3(=C(N(C1(C(O)C(O)C(COP([O-])(=O)OP([O-])([O-])=O)O1))2)N=CNC(=O)3))
SYNONYMS - riboxin
SYNONYMS - inosine diphosphate
//
UNIQUE-ID - ITP
TYPES - Purine-Triphosphates
TYPES - Purine-Related
COMMON-NAME - ITP
ATOM-CHARGES - (30 -1)
ATOM-CHARGES - (27 -1)
ATOM-CHARGES - (23 -1)
ATOM-CHARGES - (4 -1)
CHEMICAL-FORMULA - (H 11)
CHEMICAL-FORMULA - (P 3)
CHEMICAL-FORMULA - (C 10)
CHEMICAL-FORMULA - (N 4)
CHEMICAL-FORMULA - (O 14)
CREDITS - AUKFG-1
DBLINKS - (CHEBI "133082" NIL |taltman| 3498180761 NIL NIL)
DBLINKS - (PUBCHEM "44275035" NIL |taltman| 3497976212 NIL NIL)
DBLINKS - (LIGAND-CPD "C00081" NIL |kr| 3346617699 NIL NIL)
DBLINKS - (CAS "132-06-9")
INCHI - InChI=1S/C10H15N4O14P3/c15-6-4(1-25-30(21,22)28-31(23,24)27-29(18,19)20)26-10(7(6)16)14-3-13-5-8(14)11-2-12-9(5)17/h2-4,6-7,10,15-16H,1H2,(H,21,22)(H,23,24)(H,11,12,17)(H2,18,19,20)/p-4
MOLECULAR-WEIGHT - 504.137    
MONOISOTOPIC-MW - 507.97976074170003    
SMILES - C1(=NC2(N(C=NC(C(N1)=O)=2)C3(C(O)C(O)C(COP(=O)(OP(OP([O-])([O-])=O)(=O)[O-])[O-])O3)))
SYNONYMS - inosine triphosphate
SYSTEMATIC-NAME - inosine, 5'-(tetrahydrogen triphosphate)
//
UNIQUE-ID - GDP
TYPES - Purine-Diphosphates
TYPES - Purine-Related
COMMON-NAME - GDP
ATOM-CHARGES - (9 -1)
ATOM-CHARGES - (8 -1)
ATOM-CHARGES - (7 -1)
CHEMICAL-FORMULA - (H 12)
CHEMICAL-FORMULA - (P 2)
CHEMICAL-FORMULA - (C 10)
CHEMICAL-FORMULA - (O 11)
CHEMICAL-FORMULA - (N 5)
CREDITS - AUKFG-1
DBLINKS - (CHEBI "58189" NIL |ong| 3523630741 NIL NIL)
DBLINKS - (PUBCHEM "21604868" NIL |taltman| 3466375285 NIL NIL)
DBLINKS - (LIGAND-CPD "C00035" NIL |kr| 3346617700 NIL NIL)
DBLINKS - (CAS "146-91-8")
INCHI - InChI=1S/C10H15N5O11P2/c11-10-13-7-4(8(18)14-10)12-2-15(7)9-6(17)5(16)3(25-9)1-24-28(22,23)26-27(19,20)21/h2-3,5-6,9,16-17H,1H2,(H,22,23)(H2,19,20,21)(H3,11,13,14,18)/p-3/t3-,5-,6-,9-/m1/s1
MOLECULAR-WEIGHT - 440.179    
MONOISOTOPIC-MW - 443.02432937060007    
SMILES - C2(=NC1(C(=O)NC(N)=NC=1N2C3(OC(COP(=O)([O-])OP(=O)([O-])[O-])C(O)C(O)3)))
SYNONYMS - ppG
SYNONYMS - guanosine-5'-diphosphate
SYNONYMS - guanosine-diphosphate
//
UNIQUE-ID - GTP
TYPES - Purine-Triphosphates
TYPES - Purine-Related
COMMON-NAME - GTP
ATOM-CHARGES - (11 -1)
ATOM-CHARGES - (10 -1)
ATOM-CHARGES - (9 -1)
ATOM-CHARGES - (8 -1)
CHEMICAL-FORMULA - (H 12)
CHEMICAL-FORMULA - (P 3)
CHEMICAL-FORMULA - (C 10)
CHEMICAL-FORMULA - (O 14)
CHEMICAL-FORMULA - (N 5)
CREDITS - AUKFG-1
DBLINKS - (PUBCHEM "7058167" NIL |taltman| 3466375285 NIL NIL)
DBLINKS - (CHEBI "37565" NIL |taltman| 3452363175 NIL NIL)
DBLINKS - (LIGAND-CPD "C00044" NIL |kr| 3346617700 NIL NIL)
DBLINKS - (CAS "86-01-1")
INCHI - InChI=1S/C10H16N5O14P3/c11-10-13-7-4(8(18)14-10)12-2-15(7)9-6(17)5(16)3(27-9)1-26-31(22,23)29-32(24,25)28-30(19,20)21/h2-3,5-6,9,16-17H,1H2,(H,22,23)(H,24,25)(H2,19,20,21)(H3,11,13,14,18)/p-4/t3-,5-,6-,9-/m1/s1
MOLECULAR-WEIGHT - 519.151    
MONOISOTOPIC-MW - 522.990659779    
SMILES - C2(=NC1(C(=O)NC(N)=NC=1N2C3(OC(COP(=O)([O-])OP(=O)([O-])OP(=O)([O-])[O-])C(O)C(O)3)))
SYNONYMS - guanylyl imidodiphosphate
SYNONYMS - guanosine 5'-triphosphate
SYNONYMS - guanosine-triphosphate
//
UNIQUE-ID - DEOXYGUANOSINE
TYPES - Deoxy-Ribonucleosides
TYPES - Purine-Related
COMMON-NAME - deoxyguanosine
CHEMICAL-FORMULA - (H 13)
CHEMICAL-FORMULA - (O 4)
CHEMICAL-FORMULA - (N 5)
CHEMICAL-FORMULA - (C 10)
CREDITS - AUKFG-1
DBLINKS - (CHEBI "121724" NIL |taltman| 3498180761 NIL NIL)
DBLINKS - (PUBCHEM "638" NIL |taltman| 3466375285 NIL NIL)
DBLINKS - (LIGAND-CPD "C00330" NIL |kr| 3346617699 NIL NIL)
DBLINKS - (CAS "961-07-9")
INCHI - InChI=1S/C10H13N5O4/c11-10-13-8-7(9(18)14-10)12-3-15(8)6-1-4(17)5(2-16)19-6/h3-6,16-17H,1-2H2,(H3,11,13,14,18)
MOLECULAR-WEIGHT - 267.244    
MONOISOTOPIC-MW - 267.0967539317    
SMILES - C1(N(C2(=C(N=1)C(NC(N)=N2)=O))C3(CC(O)C(O3)CO))
SYNONYMS - 2'-deoxyguanosine
//
UNIQUE-ID - DGTP
TYPES - Deoxy-Ribonucleoside-Triphosphates
TYPES - Purine-Related
COMMON-NAME - dGTP
ATOM-CHARGES - (10 -1)
ATOM-CHARGES - (9 -1)
ATOM-CHARGES - (8 -1)
ATOM-CHARGES - (7 -1)
CHEMICAL-FORMULA - (H 12)
CHEMICAL-FORMULA - (P 3)
CHEMICAL-FORMULA - (C 10)
CHEMICAL-FORMULA - (O 13)
CHEMICAL-FORMULA - (N 5)
CREDITS - AUKFG-1
DBLINKS - (CHEBI "61429" NIL |ong| 3523630741 NIL NIL)
DBLINKS - (PUBCHEM "25246112" NIL |taltman| 3466375285 NIL NIL)
DBLINKS - (LIGAND-CPD "C00286" NIL |kr| 3346617700 NIL NIL)
DBLINKS - (CAS "2564-35-4")
INCHI - InChI=1S/C10H16N5O13P3/c11-10-13-8-7(9(17)14-10)12-3-15(8)6-1-4(16)5(26-6)2-25-30(21,22)28-31(23,24)27-29(18,19)20/h3-6,16H,1-2H2,(H,21,22)(H,23,24)(H2,18,19,20)(H3,11,13,14,17)/p-4/t4-,5+,6+/m0/s1
MOLECULAR-WEIGHT - 503.152    
MONOISOTOPIC-MW - 506.99574515690006    
SMILES - C2(=NC1(C(=O)NC(N)=NC=1N2C3(CC(O)C(COP(=O)([O-])OP(=O)([O-])OP(=O)([O-])[O-])O3)))
SYNONYMS - 2'-deoxyguanosine-5'-triphosphate
SYNONYMS - deoxy-GTP
SYNONYMS - deoxyguanosine-triphosphate
//
UNIQUE-ID - DGDP
TYPES - Deoxy-Ribonucleoside-Diphosphates
TYPES - Purine-Related
COMMON-NAME - dGDP
ATOM-CHARGES - (8 -1)
ATOM-CHARGES - (7 -1)
ATOM-CHARGES - (6 -1)
CHEMICAL-FORMULA - (H 12)
CHEMICAL-FORMULA - (P 2)
CHEMICAL-FORMULA - (C 10)
CHEMICAL-FORMULA - (O 10)
CHEMICAL-FORMULA - (N 5)
CREDITS - AUKFG-1
DBLINKS - (CHEBI "58595" NIL |taltman| 3498180761 NIL NIL)
DBLINKS - (PUBCHEM "25245673" NIL |taltman| 3466375284 NIL NIL)
DBLINKS - (LIGAND-CPD "C00361" NIL |kr| 3346617700 NIL NIL)
DBLINKS - (CAS "102783-74-4")
INCHI - InChI=1S/C10H15N5O10P2/c11-10-13-8-7(9(17)14-10)12-3-15(8)6-1-4(16)5(24-6)2-23-27(21,22)25-26(18,19)20/h3-6,16H,1-2H2,(H,21,22)(H2,18,19,20)(H3,11,13,14,17)/p-3/t4-,5+,6+/m0/s1
MOLECULAR-WEIGHT - 424.18    
MONOISOTOPIC-MW - 427.0294147485    
SMILES - C2(=NC1(C(=O)NC(N)=NC=1N2C3(CC(O)C(COP(=O)([O-])OP(=O)([O-])[O-])O3)))
SYNONYMS - 2'-deoxyguanosine-5'-diphosphate
SYNONYMS - dGDP
SYNONYMS - deoxyguanosine-diphosphate
//
UNIQUE-ID - DADP
TYPES - Deoxy-Ribonucleoside-Diphosphates
TYPES - Purine-Related
COMMON-NAME - dADP
ATOM-CHARGES - (25 -1)
ATOM-CHARGES - (5 -1)
ATOM-CHARGES - (4 -1)
CHEMICAL-FORMULA - (H 12)
CHEMICAL-FORMULA - (P 2)
CHEMICAL-FORMULA - (N 5)
CHEMICAL-FORMULA - (C 10)
CHEMICAL-FORMULA - (O 9)
CREDITS - AUKFG-1
DBLINKS - (CHEBI "57667" NIL |taltman| 3498180761 NIL NIL)
DBLINKS - (PUBCHEM "21125569" NIL |taltman| 3466375284 NIL NIL)
DBLINKS - (LIGAND-CPD "C00206" NIL |kr| 3346617700 NIL NIL)
DBLINKS - (CAS "2793-06-8")
INCHI - InChI=1S/C10H15N5O9P2/c11-9-8-10(13-3-12-9)15(4-14-8)7-1-5(16)6(23-7)2-22-26(20,21)24-25(17,18)19/h3-7,16H,1-2H2,(H,20,21)(H2,11,12,13)(H2,17,18,19)/p-3/t5-,6+,7+/m0/s1
MOLECULAR-WEIGHT - 408.18    
MONOISOTOPIC-MW - 411.03450012639996    
SMILES - C3(N(C1(CC(C(O1)COP(OP([O-])([O-])=O)([O-])=O)O))C2(=C(C(=NC=N2)N)N=3))
SYNONYMS - 2'-deoxyadenosine-5'-diphosphate
SYNONYMS - deoxyadenosine-diphosphate
SYNONYMS - dADP
SYSTEMATIC-NAME - 2'-deoxyadenosine 5'-(trihydrogen diphosphate)
//
UNIQUE-ID - DATP
TYPES - Deoxy-Ribonucleoside-Triphosphates
TYPES - Purine-Related
COMMON-NAME - dATP
ATOM-CHARGES - (28 -1)
ATOM-CHARGES - (27 -1)
ATOM-CHARGES - (5 -1)
ATOM-CHARGES - (4 -1)
CHEMICAL-FORMULA - (H 12)
CHEMICAL-FORMULA - (P 3)
CHEMICAL-FORMULA - (N 5)
CHEMICAL-FORMULA - (C 10)
CHEMICAL-FORMULA - (O 12)
CREDITS - AUKFG-1
DBLINKS - (CHEBI "61404" NIL |ong| 3523630741 NIL NIL)
DBLINKS - (PUBCHEM "25320183" NIL |taltman| 3497976212 NIL NIL)
DBLINKS - (LIGAND-CPD "C00131" NIL |kr| 3346617700 NIL NIL)
DBLINKS - (CAS "1927-31-7")
INCHI - InChI=1S/C10H16N5O12P3/c11-9-8-10(13-3-12-9)15(4-14-8)7-1-5(16)6(25-7)2-24-29(20,21)27-30(22,23)26-28(17,18)19/h3-7,16H,1-2H2,(H,20,21)(H,22,23)(H2,11,12,13)(H2,17,18,19)/p-4/t5-,6+,7+/m0/s1
MOLECULAR-WEIGHT - 487.152    
MONOISOTOPIC-MW - 491.0008305348    
SMILES - C3(N(C1(CC(C(O1)COP(OP(OP(=O)([O-])[O-])([O-])=O)([O-])=O)O))C2(=C(C(=NC=N2)N)N=3))
SYNONYMS - 2'-deoxyATP
SYNONYMS - 2'-deoxyadenosine triphosphate
SYNONYMS - deoxy-ATP
SYNONYMS - deoxyadenosine-triphosphate
SYNONYMS - 2'-deoxyadenosine-5'-triphosphate
//
UNIQUE-ID - CPD0-1905
TYPES - Purine-Related
COMMON-NAME - 8-oxo-dGTP
ATOM-CHARGES - (10 -1)
ATOM-CHARGES - (9 -1)
ATOM-CHARGES - (8 -1)
ATOM-CHARGES - (7 -1)
CHEMICAL-FORMULA - (H 12)
CHEMICAL-FORMULA - (P 3)
CHEMICAL-FORMULA - (C 10)
CHEMICAL-FORMULA - (O 14)
CHEMICAL-FORMULA - (N 5)
CREDITS - AUKFG-1
CREDITS - SRI
CREDITS - |kothari|
DBLINKS - (PUBCHEM "44237341" NIL |taltman| 3466375284 NIL NIL)
INCHI - InChI=1S/C10H16N5O14P3/c11-9-13-7-6(8(17)14-9)12-10(18)15(7)5-1-3(16)4(27-5)2-26-31(22,23)29-32(24,25)28-30(19,20)21/h3-5,16H,1-2H2,(H,12,18)(H,22,23)(H,24,25)(H2,19,20,21)(H3,11,13,14,17)/p-4/t3-,4+,5+/m0/s1
MOLECULAR-WEIGHT - 519.151    
MONOISOTOPIC-MW - 522.990659779    
SMILES - C2(=O)(NC1(C(=O)NC(N)=NC=1N2C3(CC(O)C(COP(=O)([O-])OP(=O)([O-])OP(=O)([O-])[O-])O3)))
SYNONYMS - 8-oxo-7,8-dihydro-2'-dGTP
SYNONYMS - 8-oxo-7,8-dihydro-2'-deoxyguanosine 5'-triphosphate
//
UNIQUE-ID - CPD-12366
TYPES - Purine-Related
COMMON-NAME - 8-oxo-7,8-dihydro-2'-GTP
ATOM-CHARGES - (10 -1)
ATOM-CHARGES - (9 -1)
ATOM-CHARGES - (8 -1)
ATOM-CHARGES - (7 -1)
CHEMICAL-FORMULA - (H 12)
CHEMICAL-FORMULA - (P 3)
CHEMICAL-FORMULA - (C 10)
CHEMICAL-FORMULA - (O 15)
CHEMICAL-FORMULA - (N 5)
CREDITS - AUKFG-1
CREDITS - THE-ARABIDOPSIS-INFORMATION-RESOURCE
CREDITS - |dreher|
DBLINKS - (PUBCHEM "46173271" NIL |taltman| 3497976212 NIL NIL)
INCHI - InChI=1S/C10H16N5O15P3/c11-9-13-6-3(7(18)14-9)12-10(19)15(6)8-5(17)4(16)2(28-8)1-27-32(23,24)30-33(25,26)29-31(20,21)22/h2,4-5,8,16-17H,1H2,(H,12,19)(H,23,24)(H,25,26)(H2,20,21,22)(H3,11,13,14,18)/p-4/t2-,4-,5-,8-/m1/s1
MOLECULAR-WEIGHT - 535.151    
MONOISOTOPIC-MW - 538.9855744011    
SMILES - C2(=O)(NC1(C(=O)NC(N)=NC=1N2C3(C(O)C(O)C(COP(=O)([O-])OP(=O)([O-])OP(=O)([O-])[O-])O3)))
SYNONYMS - 8-oxo-GTP
SYNONYMS - 8-oxo-7,8-dihydro-2'-guanosine 5'-triphosphate
SYNONYMS - 8-oxo-guanosine-triphosphate
//
UNIQUE-ID - HYPOXANTHINE
TYPES - Purine-Bases
TYPES - Purine-Related
COMMON-NAME - hypoxanthine
CHEMICAL-FORMULA - (H 4)
CHEMICAL-FORMULA - (C 5)
CHEMICAL-FORMULA - (O 1)
CHEMICAL-FORMULA - (N 4)
CREDITS - AUKFG-1
DBLINKS - (PUBCHEM "790" NIL |taltman| 3466375285 NIL NIL)
DBLINKS - (CHEBI "17368" NIL |taltman| 3452363498 NIL NIL)
DBLINKS - (LIGAND-CPD "C00262" NIL |kaipa| 3311532640 NIL NIL)
DBLINKS - (CAS "68-94-0")
INCHI - InChI=1S/C5H4N4O/c10-5-3-4(7-1-6-3)8-2-9-5/h1-2H,(H2,6,7,8,9,10)
MOLECULAR-WEIGHT - 136.113    
MONOISOTOPIC-MW - 136.0385107713    
SMILES - C2(NC(=O)C1(=C(NC=N1)N=2))
//
UNIQUE-ID - DEOXYINOSINE
TYPES - Deoxy-Ribonucleosides
TYPES - Purine-Related
COMMON-NAME - deoxyinosine
CHEMICAL-FORMULA - (H 12)
CHEMICAL-FORMULA - (C 10)
CHEMICAL-FORMULA - (N 4)
CHEMICAL-FORMULA - (O 4)
CREDITS - AUKFG-1
DBLINKS - (CHEBI "106032" NIL |taltman| 3498180761 NIL NIL)
DBLINKS - (PUBCHEM "639" NIL |taltman| 3466375285 NIL NIL)
DBLINKS - (CAS "890-38-0" NIL |kr| 3346617699 NIL NIL)
DBLINKS - (LIGAND-CPD "C05512" NIL |kr| 3346617699 NIL NIL)
INCHI - InChI=1S/C10H12N4O4/c15-2-6-5(16)1-7(18-6)14-4-13-8-9(14)11-3-12-10(8)17/h3-7,15-16H,1-2H2,(H,11,12,17)
MOLECULAR-WEIGHT - 252.229    
MONOISOTOPIC-MW - 252.08585489439997    
SMILES - C2(NC(=O)C3(N=CN(C1(OC(CO)C(O)C1))C(N=2)=3))
SYNONYMS - 2-deoxyinosine
//
UNIQUE-ID - DEOXYADENOSINE
TYPES - Deoxy-Ribonucleosides
TYPES - Purine-Related
COMMON-NAME - deoxyadenosine
CHEMICAL-FORMULA - (H 13)
CHEMICAL-FORMULA - (N 5)
CHEMICAL-FORMULA - (C 10)
CHEMICAL-FORMULA - (O 3)
CREDITS - AUKFG-1
DBLINKS - (CHEBI "17256" NIL |ong| 3523630741 NIL NIL)
DBLINKS - (PUBCHEM "13730" NIL |ong| 3523387880 NIL NIL)
DBLINKS - (LIGAND-CPD "C00559" NIL |kaipa| 3311532639 NIL NIL)
DBLINKS - (CAS "958-09-8" NIL |keseler| 3341250429 NIL NIL)
INCHI - InChI=1S/C10H13N5O3/c11-9-8-10(13-3-12-9)15(4-14-8)7-1-5(17)6(2-16)18-7/h3-7,16-17H,1-2H2,(H2,11,12,13)/t5-,6+,7+/m0/s1
MOLECULAR-WEIGHT - 251.244    
MONOISOTOPIC-MW - 251.1018393096    
SMILES - C2(N(C1(CC(O)C(O1)CO))C3(=NC=NC(=C(N=2)3)N))
SYNONYMS - 2'-deoxyadenosine
SYNONYMS - 2-deoxy-adenosine
//
UNIQUE-ID - UDP
TYPES - Ribonucleoside-Diphosphates
TYPES - Pyrimidine-Related
COMMON-NAME - UDP
ATOM-CHARGES - (9 -1)
ATOM-CHARGES - (8 -1)
ATOM-CHARGES - (7 -1)
CHEMICAL-FORMULA - (H 11)
CHEMICAL-FORMULA - (P 2)
CHEMICAL-FORMULA - (N 2)
CHEMICAL-FORMULA - (C 9)
CHEMICAL-FORMULA - (O 12)
CREDITS - AUKFG-1
DBLINKS - (CHEBI "58223" NIL |ong| 3523630741 NIL NIL)
DBLINKS - (PUBCHEM "20056717" NIL |taltman| 3466375284 NIL NIL)
DBLINKS - (KNAPSACK "C00007313" NIL |achi1| 3445698173 NIL NIL)
DBLINKS - (LIGAND-CPD "C00015" NIL |kr| 3346617699 NIL NIL)
DBLINKS - (CAS "58-98-0")
INCHI - InChI=1S/C9H14N2O12P2/c12-5-1-2-11(9(15)10-5)8-7(14)6(13)4(22-8)3-21-25(19,20)23-24(16,17)18/h1-2,4,6-8,13-14H,3H2,(H,19,20)(H,10,12,15)(H2,16,17,18)/p-3/t4-,6-,7-,8-/m1/s1
MOLECULAR-WEIGHT - 401.14    
MONOISOTOPIC-MW - 404.00219694500004    
SMILES - C(OP(=O)([O-])OP(=O)([O-])[O-])C1(OC(C(O)C(O)1)N2(C=CC(=O)NC(=O)2))
SYNONYMS - uridine-diphosphate
SYNONYMS - uridine-5'-diphosphate
//
UNIQUE-ID - UMP
TYPES - Ribonucleoside-Monophosphates
TYPES - Pyrimidine-Related
COMMON-NAME - uridine-5'-phosphate
ABBREV-NAME - UMP
ATOM-CHARGES - (7 -1)
ATOM-CHARGES - (6 -1)
CHEMICAL-FORMULA - (H 11)
CHEMICAL-FORMULA - (P 1)
CHEMICAL-FORMULA - (N 2)
CHEMICAL-FORMULA - (C 9)
CHEMICAL-FORMULA - (O 9)
CREDITS - AUKFG-1
DBLINKS - (CHEBI "57865" NIL |taltman| 3498180761 NIL NIL)
DBLINKS - (PUBCHEM "1778309" NIL |taltman| 3466375285 NIL NIL)
DBLINKS - (LIGAND-CPD "C00105" NIL |kr| 3346617701 NIL NIL)
DBLINKS - (CAS "58-97-9")
INCHI - InChI=1S/C9H13N2O9P/c12-5-1-2-11(9(15)10-5)8-7(14)6(13)4(20-8)3-19-21(16,17)18/h1-2,4,6-8,13-14H,3H2,(H,10,12,15)(H2,16,17,18)/p-2/t4-,6-,7-,8-/m1/s1
MOLECULAR-WEIGHT - 322.168    
MONOISOTOPIC-MW - 324.0358665366    
SMILES - C(OP(=O)([O-])[O-])C1(OC(C(O)C(O)1)N2(C=CC(=O)NC(=O)2))
SYNONYMS - uridylate
SYNONYMS - 5'-UMP
SYNONYMS - U
SYNONYMS - uridine-5'-monophosphate
SYNONYMS - 5'-uridylic acid (8CI)(9CI)
SYNONYMS - uridine-monophosphate
SYNONYMS - UMP
SYNONYMS - uridine-phosphate
//
UNIQUE-ID - CDP
TYPES - Ribonucleoside-Diphosphates
TYPES - Pyrimidine-Related
COMMON-NAME - CDP
ATOM-CHARGES - (15 -1)
ATOM-CHARGES - (8 -1)
ATOM-CHARGES - (7 -1)
CHEMICAL-FORMULA - (H 12)
CHEMICAL-FORMULA - (P 2)
CHEMICAL-FORMULA - (C 9)
CHEMICAL-FORMULA - (O 11)
CHEMICAL-FORMULA - (N 3)
CREDITS - AUKFG-1
DBLINKS - (CHEBI "58069" NIL |ong| 3523630741 NIL NIL)
DBLINKS - (PUBCHEM "20056867" NIL |taltman| 3466375285 NIL NIL)
DBLINKS - (LIGAND-CPD "C00112" NIL |kr| 3346617701 NIL NIL)
DBLINKS - (CAS "63-38-7")
INCHI - InChI=1S/C9H15N3O11P2/c10-5-1-2-12(9(15)11-5)8-7(14)6(13)4(22-8)3-21-25(19,20)23-24(16,17)18/h1-2,4,6-8,13-14H,3H2,(H,19,20)(H2,10,11,15)(H2,16,17,18)/p-3/t4-,6-,7-,8-/m1/s1
MOLECULAR-WEIGHT - 400.155    
MONOISOTOPIC-MW - 403.01818136020006    
SMILES - C(C2(C(C(C(N1(C(N=C(C=C1)N)=O))O2)O)O))OP(OP([O-])([O-])=O)([O-])=O
SYNONYMS - cytidine-diphosphate
SYNONYMS - cytidine-5'-diphosphate
//
UNIQUE-ID - CMP
TYPES - Ribonucleoside-Monophosphates
TYPES - Pyrimidine-Related
COMMON-NAME - CMP
ATOM-CHARGES - (13 -1)
ATOM-CHARGES - (6 -1)
CHEMICAL-FORMULA - (H 12)
CHEMICAL-FORMULA - (P 1)
CHEMICAL-FORMULA - (C 9)
CHEMICAL-FORMULA - (O 8)
CHEMICAL-FORMULA - (N 3)
CREDITS - AUKFG-1
DBLINKS - (CHEBI "60377" NIL |taltman| 3498180761 NIL NIL)
DBLINKS - (PUBCHEM "7058165" NIL |taltman| 3466375285 NIL NIL)
DBLINKS - (LIGAND-CPD "C00055" NIL |kr| 3346617699 NIL NIL)
DBLINKS - (CAS "63-37-6")
INCHI - InChI=1S/C9H14N3O8P/c10-5-1-2-12(9(15)11-5)8-7(14)6(13)4(20-8)3-19-21(16,17)18/h1-2,4,6-8,13-14H,3H2,(H2,10,11,15)(H2,16,17,18)/p-2/t4-,6-,7-,8-/m1/s1
MOLECULAR-WEIGHT - 321.183    
MONOISOTOPIC-MW - 323.0518509518    
SMILES - C(C2(C(C(C(N1(C(N=C(C=C1)N)=O))O2)O)O))OP([O-])([O-])=O
SYNONYMS - 5'-cytidylic acid
SYNONYMS - cytidine-5'-monophosphate
SYNONYMS - cytidylate
SYNONYMS - cytidylic acid
SYNONYMS - C
SYNONYMS - cytidine-P
SYNONYMS - cytidine-monophosphate
SYNONYMS - cytidine-phosphate
SYNONYMS - cytidine-5'-phosphate
//
UNIQUE-ID - DCDP
TYPES - Deoxy-Ribonucleoside-Diphosphates
TYPES - Pyrimidine-Related
COMMON-NAME - dCDP
ATOM-CHARGES - (24 -1)
ATOM-CHARGES - (22 -1)
ATOM-CHARGES - (5 -1)
CHEMICAL-FORMULA - (H 12)
CHEMICAL-FORMULA - (P 2)
CHEMICAL-FORMULA - (C 9)
CHEMICAL-FORMULA - (O 10)
CHEMICAL-FORMULA - (N 3)
CREDITS - AUKFG-1
DBLINKS - (CHEBI "58593" NIL |taltman| 3498180761 NIL NIL)
DBLINKS - (PUBCHEM "21122964" NIL |taltman| 3466375285 NIL NIL)
DBLINKS - (LIGAND-CPD "C00705" NIL |kr| 3346617700 NIL NIL)
DBLINKS - (CAS "800-73-7")
INCHI - InChI=1S/C9H15N3O10P2/c10-7-1-2-12(9(14)11-7)8-3-5(13)6(21-8)4-20-24(18,19)22-23(15,16)17/h1-2,5-6,8,13H,3-4H2,(H,18,19)(H2,10,11,14)(H2,15,16,17)/p-3/t5-,6+,8+/m0/s1
MOLECULAR-WEIGHT - 384.155    
MONOISOTOPIC-MW - 387.0232667381    
SMILES - C(C2(C(CC(N1(C(N=C(C=C1)N)=O))O2)O))OP(OP(=O)([O-])[O-])([O-])=O
SYNONYMS - 2'-deoxycytidine diphosphate
SYNONYMS - 2'-deoxycytidine-5'-diphosphate
SYNONYMS - deoxycytidine-diphosphate
//
UNIQUE-ID - DCMP
TYPES - Deoxy-Ribonucleoside-Monophosphates
TYPES - Pyrimidine-Related
COMMON-NAME - dCMP
ATOM-CHARGES - (6 -1)
ATOM-CHARGES - (5 -1)
CHEMICAL-FORMULA - (H 12)
CHEMICAL-FORMULA - (P 1)
CHEMICAL-FORMULA - (C 9)
CHEMICAL-FORMULA - (O 7)
CHEMICAL-FORMULA - (N 3)
CREDITS - AUKFG-1
DBLINKS - (CHEBI "57566" NIL |taltman| 3498180761 NIL NIL)
DBLINKS - (PUBCHEM "7058169" NIL |taltman| 3466375285 NIL NIL)
DBLINKS - (LIGAND-CPD "C00239" NIL |sreddy| 3295805069 NIL NIL)
DBLINKS - (CAS "1032-65-1")
INCHI - InChI=1S/C9H14N3O7P/c10-7-1-2-12(9(14)11-7)8-3-5(13)6(19-8)4-18-20(15,16)17/h1-2,5-6,8,13H,3-4H2,(H2,10,11,14)(H2,15,16,17)/p-2/t5-,6+,8+/m0/s1
MOLECULAR-WEIGHT - 305.183    
MONOISOTOPIC-MW - 307.0569363297    
SMILES - C(C2(C(CC(N1(C(N=C(C=C1)N)=O))O2)O))OP([O-])([O-])=O
SYNONYMS - 2'-deoxycytidine 5'-monophosphate
SYNONYMS - deoxycytidylate
SYNONYMS - deoxycytidylic acid
SYNONYMS - deoxycytidine monophosphate
SYNONYMS - 2'-deoxycytidine-5'-phosphate
SYNONYMS - deoxycytidine-phosphate
//
UNIQUE-ID - UTP
TYPES - Pyrimidine-Triphosphates
TYPES - Pyrimidine-Related
COMMON-NAME - UTP
ATOM-CHARGES - (11 -1)
ATOM-CHARGES - (10 -1)
ATOM-CHARGES - (9 -1)
ATOM-CHARGES - (8 -1)
CHEMICAL-FORMULA - (H 11)
CHEMICAL-FORMULA - (P 3)
CHEMICAL-FORMULA - (N 2)
CHEMICAL-FORMULA - (C 9)
CHEMICAL-FORMULA - (O 15)
CREDITS - AUKFG-1
DBLINKS - (PUBCHEM "7058168" NIL |taltman| 3497976212 NIL NIL)
DBLINKS - (CHEBI "46398" NIL |taltman| 3452363077 NIL NIL)
DBLINKS - (LIGAND-CPD "C00075" NIL |kr| 3346617700 NIL NIL)
DBLINKS - (CAS "63-39-8")
INCHI - InChI=1S/C9H15N2O15P3/c12-5-1-2-11(9(15)10-5)8-7(14)6(13)4(24-8)3-23-28(19,20)26-29(21,22)25-27(16,17)18/h1-2,4,6-8,13-14H,3H2,(H,19,20)(H,21,22)(H,10,12,15)(H2,16,17,18)/p-4/t4-,6-,7-,8-/m1/s1
MOLECULAR-WEIGHT - 480.112    
MONOISOTOPIC-MW - 483.96852735339996    
SMILES - C(OP(=O)([O-])OP(=O)([O-])OP(=O)([O-])[O-])C1(OC(C(O)C(O)1)N2(C=CC(=O)NC(=O)2))
SYNONYMS - uridine-triphosphate
SYNONYMS - uridine-5'-triphosphate
//
UNIQUE-ID - CTP
TYPES - Pyrimidine-Triphosphates
TYPES - Pyrimidine-Related
COMMON-NAME - CTP
ATOM-CHARGES - (11 -1)
ATOM-CHARGES - (10 -1)
ATOM-CHARGES - (9 -1)
ATOM-CHARGES - (8 -1)
CHEMICAL-FORMULA - (H 12)
CHEMICAL-FORMULA - (P 3)
CHEMICAL-FORMULA - (C 9)
CHEMICAL-FORMULA - (O 14)
CHEMICAL-FORMULA - (N 3)
CREDITS - AUKFG-1
DBLINKS - (PUBCHEM "7058166" NIL |taltman| 3466375284 NIL NIL)
DBLINKS - (CHEBI "37563" NIL |taltman| 3452363175 NIL NIL)
DBLINKS - (LIGAND-CPD "C00063" NIL |kr| 3346617701 NIL NIL)
DBLINKS - (CAS "65-47-4")
INCHI - InChI=1S/C9H16N3O14P3/c10-5-1-2-12(9(15)11-5)8-7(14)6(13)4(24-8)3-23-28(19,20)26-29(21,22)25-27(16,17)18/h1-2,4,6-8,13-14H,3H2,(H,19,20)(H,21,22)(H2,10,11,15)(H2,16,17,18)/p-4/t4-,6-,7-,8-/m1/s1
MOLECULAR-WEIGHT - 479.127    
MONOISOTOPIC-MW - 482.9845117686    
SMILES - C(OP(=O)([O-])OP(=O)([O-])OP(=O)([O-])[O-])C1(OC(C(O)C(O)1)N2(C=CC(N)=NC(=O)2))
SYNONYMS - cytidine-triphosphate
SYNONYMS - cytidine-5'-triphosphate
//
UNIQUE-ID - TMP
TYPES - Deoxy-Ribonucleoside-Monophosphates
TYPES - Pyrimidine-Related
COMMON-NAME - dTMP
ATOM-CHARGES - (7 -1)
ATOM-CHARGES - (6 -1)
CHEMICAL-FORMULA - (H 13)
CHEMICAL-FORMULA - (P 1)
CHEMICAL-FORMULA - (N 2)
CHEMICAL-FORMULA - (O 8)
CHEMICAL-FORMULA - (C 10)
CREDITS - AUKFG-1
DBLINKS - (PUBCHEM "16755631" NIL |taltman| 3466375284 NIL NIL)
DBLINKS - (CHEBI "26999" NIL |taltman| 3452363031 NIL NIL)
DBLINKS - (LIGAND-CPD "C00364" NIL |kr| 3346617701 NIL NIL)
DBLINKS - (CAS "365-07-1")
INCHI - InChI=1S/C10H15N2O8P/c1-5-3-12(10(15)11-9(5)14)8-2-6(13)7(20-8)4-19-21(16,17)18/h3,6-8,13H,2,4H2,1H3,(H,11,14,15)(H2,16,17,18)/p-2/t6-,7+,8+/m0/s1
MOLECULAR-WEIGHT - 320.195    
MONOISOTOPIC-MW - 322.0566019787    
SMILES - CC1(=CN(C(=O)NC(=O)1)C2(CC(O)C(COP(=O)([O-])[O-])O2))
SYNONYMS - T
SYNONYMS - thymidylic acid
SYNONYMS - thymidine monophosphate
SYNONYMS - deoxythymidylate
SYNONYMS - TMP
SYNONYMS - thymidine-5'-monophosphate
SYNONYMS - thymidine-phosphate
SYNONYMS - thymidine-5'-phosphate
SYNONYMS - Deoxythymidine 5'-phosphate
SYNONYMS - 5'-Thymidylic acid
SYNONYMS - Deoxythymidylic acid
SYNONYMS - Thymidylate
//
UNIQUE-ID - DUMP
TYPES - Deoxy-Ribonucleoside-Monophosphates
TYPES - Pyrimidine-Related
COMMON-NAME - dUMP
ATOM-CHARGES - (6 -1)
ATOM-CHARGES - (5 -1)
CHEMICAL-FORMULA - (H 11)
CHEMICAL-FORMULA - (P 1)
CHEMICAL-FORMULA - (N 2)
CHEMICAL-FORMULA - (C 9)
CHEMICAL-FORMULA - (O 8)
CREDITS - AUKFG-1
DBLINKS - (CHEBI "246422" NIL |taltman| 3498180761 NIL NIL)
DBLINKS - (PUBCHEM "18601100" NIL |taltman| 3466375285 NIL NIL)
DBLINKS - (LIGAND-CPD "C00365" NIL |kr| 3346617699 NIL NIL)
DBLINKS - (CAS "964-26-1")
INCHI - InChI=1S/C9H13N2O8P/c12-5-3-8(11-2-1-7(13)10-9(11)14)19-6(5)4-18-20(15,16)17/h1-2,5-6,8,12H,3-4H2,(H,10,13,14)(H2,15,16,17)/p-2/t5-,6+,8+/m0/s1
MOLECULAR-WEIGHT - 306.168    
MONOISOTOPIC-MW - 308.0409519145    
SMILES - C(OP(=O)([O-])[O-])C1(OC(CC(O)1)N2(C=CC(=O)NC(=O)2))
SYNONYMS - U
SYNONYMS - deoxyurdine-phosphate
SYNONYMS - 2'-deoxyuridine-5-monophosphate
SYNONYMS - deoxyuridine-phosphate
SYNONYMS - 2'-deoxyuridine-5'-phosphate
SYNONYMS - 2'-deoxyuridylic acid
SYNONYMS - 2'-deoxy-5'-uridylic acid
//
UNIQUE-ID - DUTP
TYPES - Deoxy-Ribonucleoside-Triphosphates
TYPES - Pyrimidine-Related
COMMON-NAME - dUTP
ATOM-CHARGES - (10 -1)
ATOM-CHARGES - (9 -1)
ATOM-CHARGES - (8 -1)
ATOM-CHARGES - (7 -1)
CHEMICAL-FORMULA - (H 11)
CHEMICAL-FORMULA - (P 3)
CHEMICAL-FORMULA - (N 2)
CHEMICAL-FORMULA - (C 9)
CHEMICAL-FORMULA - (O 14)
CREDITS - AUKFG-1
DBLINKS - (CHEBI "61555" NIL |ong| 3523630741 NIL NIL)
DBLINKS - (PUBCHEM "25244408" NIL |taltman| 3466375285 NIL NIL)
DBLINKS - (LIGAND-CPD "C00460" NIL |kr| 3346617700 NIL NIL)
DBLINKS - (CAS "1173-82-6")
INCHI - InChI=1S/C9H15N2O14P3/c12-5-3-8(11-2-1-7(13)10-9(11)14)23-6(5)4-22-27(18,19)25-28(20,21)24-26(15,16)17/h1-2,5-6,8,12H,3-4H2,(H,18,19)(H,20,21)(H,10,13,14)(H2,15,16,17)/p-4/t5-,6+,8+/m0/s1
MOLECULAR-WEIGHT - 464.112    
MONOISOTOPIC-MW - 467.9736127313    
SMILES - C(OP(=O)([O-])OP(=O)([O-])OP(=O)([O-])[O-])C1(OC(CC(O)1)N2(C=CC(=O)NC(=O)2))
SYNONYMS - deoxy-UTP
SYNONYMS - 2'-deoxyuridine-5'-triphosphate
SYNONYMS - deoxyuridine-triphosphate
//
UNIQUE-ID - DCTP
TYPES - Deoxy-Ribonucleoside-Triphosphates
TYPES - Pyrimidine-Related
COMMON-NAME - dCTP
ATOM-CHARGES - (10 -1)
ATOM-CHARGES - (9 -1)
ATOM-CHARGES - (8 -1)
ATOM-CHARGES - (7 -1)
CHEMICAL-FORMULA - (H 12)
CHEMICAL-FORMULA - (P 3)
CHEMICAL-FORMULA - (C 9)
CHEMICAL-FORMULA - (O 13)
CHEMICAL-FORMULA - (N 3)
CREDITS - AUKFG-1
DBLINKS - (CHEBI "61481" NIL |ong| 3523630741 NIL NIL)
DBLINKS - (PUBCHEM "25244665" NIL |taltman| 3466375285 NIL NIL)
DBLINKS - (LIGAND-CPD "C00458" NIL |kr| 3346617700 NIL NIL)
DBLINKS - (CAS "2056-98-6")
INCHI - InChI=1S/C9H16N3O13P3/c10-7-1-2-12(9(14)11-7)8-3-5(13)6(23-8)4-22-27(18,19)25-28(20,21)24-26(15,16)17/h1-2,5-6,8,13H,3-4H2,(H,18,19)(H,20,21)(H2,10,11,14)(H2,15,16,17)/p-4/t5-,6+,8+/m0/s1
MOLECULAR-WEIGHT - 463.127    
MONOISOTOPIC-MW - 466.98959714650005    
SMILES - C(C2(C(CC(N1(C(N=C(C=C1)N)=O))O2)O))OP(OP(OP([O-])([O-])=O)([O-])=O)([O-])=O
SYNONYMS - 2'-deoxycytidine-5'-triphosphate
SYNONYMS - deoxycytidine-triphosphate
SYNONYMS - deoxy-CTP
SYSTEMATIC-NAME - 2'-deoxycytidine-5'-(tetrahydrogen triphosphate)
//
UNIQUE-ID - URACIL
TYPES - Pyrimidine-Bases
TYPES - Pyrimidine-Related
COMMON-NAME - uracil
CHEMICAL-FORMULA - (H 4)
CHEMICAL-FORMULA - (N 2)
CHEMICAL-FORMULA - (O 2)
CHEMICAL-FORMULA - (C 4)
CREDITS - AUKFG-1
DBLINKS - (PUBCHEM "1174" NIL |taltman| 3466375285 NIL NIL)
DBLINKS - (CHEBI "17568" NIL |taltman| 3452363472 NIL NIL)
DBLINKS - (LIGAND-CPD "C00106" NIL |kaipa| 3311532641 NIL NIL)
DBLINKS - (CAS "66-22-8")
INCHI - InChI=1S/C4H4N2O2/c7-3-1-2-5-4(8)6-3/h1-2H,(H2,5,6,7,8)
MOLECULAR-WEIGHT - 112.088    
MONOISOTOPIC-MW - 112.027277383    
SMILES - C1(=CC(NC(=O)N1)=O)
SYSTEMATIC-NAME - 2,4-(1H,3H)-pyrimidinedione (9CI)
//
UNIQUE-ID - DUDP
TYPES - Deoxy-Ribonucleoside-Diphosphates
TYPES - Pyrimidine-Related
COMMON-NAME - dUDP
ATOM-CHARGES - (8 -1)
ATOM-CHARGES - (7 -1)
ATOM-CHARGES - (6 -1)
CHEMICAL-FORMULA - (H 11)
CHEMICAL-FORMULA - (P 2)
CHEMICAL-FORMULA - (N 2)
CHEMICAL-FORMULA - (C 9)
CHEMICAL-FORMULA - (O 11)
CREDITS - AUKFG-1
DBLINKS - (CHEBI "60471" NIL |ong| 3523630741 NIL NIL)
DBLINKS - (PUBCHEM "25246037" NIL |taltman| 3466375285 NIL NIL)
DBLINKS - (LIGAND-CPD "C01346" NIL |kr| 3346617700 NIL NIL)
INCHI - InChI=1S/C9H14N2O11P2/c12-5-3-8(11-2-1-7(13)10-9(11)14)21-6(5)4-20-24(18,19)22-23(15,16)17/h1-2,5-6,8,12H,3-4H2,(H,18,19)(H,10,13,14)(H2,15,16,17)/p-3/t5-,6+,8+/m0/s1
MOLECULAR-WEIGHT - 385.14    
MONOISOTOPIC-MW - 388.0072823229    
SMILES - C(OP(=O)([O-])OP(=O)([O-])[O-])C1(OC(CC(O)1)N2(C=CC(=O)NC(=O)2))
SYNONYMS - 2'-deoxyuridine-5'-diphosphate
SYNONYMS - deoxyuridine-diphosphate
//
UNIQUE-ID - TTP
TYPES - Deoxy-Ribonucleoside-Triphosphates
TYPES - Pyrimidine-Related
COMMON-NAME - dTTP
ATOM-CHARGES - (11 -1)
ATOM-CHARGES - (10 -1)
ATOM-CHARGES - (9 -1)
ATOM-CHARGES - (8 -1)
CHEMICAL-FORMULA - (H 13)
CHEMICAL-FORMULA - (P 3)
CHEMICAL-FORMULA - (N 2)
CHEMICAL-FORMULA - (O 14)
CHEMICAL-FORMULA - (C 10)
CREDITS - AUKFG-1
DBLINKS - (PUBCHEM "11988283" NIL |taltman| 3466375285 NIL NIL)
DBLINKS - (CHEBI "37568" NIL |taltman| 3452363177 NIL NIL)
DBLINKS - (LIGAND-CPD "C00459" NIL |kr| 3346617699 NIL NIL)
DBLINKS - (CAS "365-08-2" NIL |caspi| 3311628994 NIL NIL)
INCHI - InChI=1S/C10H17N2O14P3/c1-5-3-12(10(15)11-9(5)14)8-2-6(13)7(24-8)4-23-28(19,20)26-29(21,22)25-27(16,17)18/h3,6-8,13H,2,4H2,1H3,(H,19,20)(H,21,22)(H,11,14,15)(H2,16,17,18)/p-4/t6-,7+,8+/m0/s1
MOLECULAR-WEIGHT - 478.139    
MONOISOTOPIC-MW - 481.9892627955    
SMILES - CC1(=CN(C(=O)NC(=O)1)C2(CC(O)C(COP(=O)([O-])OP(=O)([O-])OP(=O)([O-])[O-])O2))
SYNONYMS - thymidine triphosphate
SYNONYMS - thymidine 5'-triphosphate
SYNONYMS - TTP
SYSTEMATIC-NAME - thymidine 5'-(tetrahydrogen triphosphate)
//
UNIQUE-ID - TDP
TYPES - Deoxy-Ribonucleoside-Diphosphates
TYPES - Pyrimidine-Related
COMMON-NAME - dTDP
ATOM-CHARGES - (9 -1)
ATOM-CHARGES - (8 -1)
ATOM-CHARGES - (7 -1)
CHEMICAL-FORMULA - (H 13)
CHEMICAL-FORMULA - (P 2)
CHEMICAL-FORMULA - (N 2)
CHEMICAL-FORMULA - (O 11)
CHEMICAL-FORMULA - (C 10)
CREDITS - AUKFG-1
DBLINKS - (CHEBI "58369" NIL |ong| 3523630741 NIL NIL)
DBLINKS - (PUBCHEM "21124327" NIL |taltman| 3466375284 NIL NIL)
DBLINKS - (LIGAND-CPD "C00363" NIL |kr| 3346617698 NIL NIL)
DBLINKS - (CAS "491-97-4")
INCHI - InChI=1S/C10H16N2O11P2/c1-5-3-12(10(15)11-9(5)14)8-2-6(13)7(22-8)4-21-25(19,20)23-24(16,17)18/h3,6-8,13H,2,4H2,1H3,(H,19,20)(H,11,14,15)(H2,16,17,18)/p-3/t6-,7+,8+/m0/s1
MOLECULAR-WEIGHT - 399.167    
MONOISOTOPIC-MW - 402.0229323871    
SMILES - CC1(=CN(C(=O)NC(=O)1)C2(CC(O)C(COP(=O)([O-])OP(=O)([O-])[O-])O2))
SYNONYMS - TDP
SYNONYMS - thymidine 5'-(trihydrogen diphosphate) (9CI)
SYNONYMS - deoxy-TDP
SYNONYMS - thymidine-5'-diphosphate
SYNONYMS - thymidine-diphosphate
//
UNIQUE-ID - THYMINE
TYPES - Pyrimidine-Bases
TYPES - Pyrimidine-Related
COMMON-NAME - thymine
CHEMICAL-FORMULA - (H 6)
CHEMICAL-FORMULA - (N 2)
CHEMICAL-FORMULA - (O 2)
CHEMICAL-FORMULA - (C 5)
CREDITS - AUKFG-1
DBLINKS - (PUBCHEM "1135" NIL |taltman| 3466375285 NIL NIL)
DBLINKS - (CHEBI "17821" NIL |taltman| 3452363509 NIL NIL)
DBLINKS - (LIGAND-CPD "C00178" NIL |kaipa| 3311529974 NIL NIL)
DBLINKS - (CAS "65-71-4" NIL |kaipa| 3311529955 NIL NIL)
INCHI - InChI=1S/C5H6N2O2/c1-3-2-6-5(9)7-4(3)8/h2H,1H3,(H2,6,7,8,9)
MOLECULAR-WEIGHT - 126.115    
MONOISOTOPIC-MW - 126.0429274472    
PKA1 - 9.94    
SMILES - CC1(C(=O)NC(NC=1)=O)
SYNONYMS - 5-methyluracil
SYNONYMS - 5-methyl-2,4(1H,3H)-pyrimidinedione
//
UNIQUE-ID - THYMIDINE
TYPES - Deoxy-Ribonucleosides
TYPES - Pyrimidine-Related
COMMON-NAME - thymidine
CHEMICAL-FORMULA - (H 14)
CHEMICAL-FORMULA - (O 5)
CHEMICAL-FORMULA - (N 2)
CHEMICAL-FORMULA - (C 10)
CREDITS - AUKFG-1
DBLINKS - (CHEBI "100595" NIL |taltman| 3498180761 NIL NIL)
DBLINKS - (PUBCHEM "1134" NIL |taltman| 3466375285 NIL NIL)
DBLINKS - (LIGAND-CPD "C00214" NIL |kaipa| 3311532642 NIL NIL)
DBLINKS - (CAS "50-89-5")
INCHI - InChI=1S/C10H14N2O5/c1-5-3-12(10(16)11-9(5)15)8-2-6(14)7(4-13)17-8/h3,6-8,13-14H,2,4H2,1H3,(H,11,15,16)
MOLECULAR-WEIGHT - 242.231    
MONOISOTOPIC-MW - 242.0902715703    
SMILES - CC1(=CN(C(NC(=O)1)=O)C2(OC(C(C2)O)CO))
SYNONYMS - deoxythymidine
//
UNIQUE-ID - CYTOSINE
TYPES - Pyrimidine-Bases
TYPES - Pyrimidine-Related
COMMON-NAME - cytosine
CHEMICAL-FORMULA - (H 5)
CHEMICAL-FORMULA - (C 4)
CHEMICAL-FORMULA - (N 3)
CHEMICAL-FORMULA - (O 1)
CREDITS - AUKFG-1
DBLINKS - (PUBCHEM "597" NIL |taltman| 3466375284 NIL NIL)
DBLINKS - (CHEBI "16040" NIL |taltman| 3452363550 NIL NIL)
DBLINKS - (LIGAND-CPD "C00380" NIL |kaipa| 3311532640 NIL NIL)
DBLINKS - (CAS "71-30-7")
INCHI - InChI=1S/C4H5N3O/c5-3-1-2-6-4(8)7-3/h1-2H,(H3,5,6,7,8)
MOLECULAR-WEIGHT - 111.103    
MONOISOTOPIC-MW - 111.0432617982    
PKA1 - 4.6    
PKA2 - 12.16    
SMILES - C1(=CC(N)=NC(=O)N1)
SYNONYMS - 4-amino-2-oxo-1,2-dihydropyrimidine
//
UNIQUE-ID - DEOXYCYTIDINE
TYPES - Deoxy-Ribonucleosides
TYPES - Pyrimidine-Related
COMMON-NAME - deoxycytidine
CHEMICAL-FORMULA - (H 13)
CHEMICAL-FORMULA - (C 9)
CHEMICAL-FORMULA - (O 4)
CHEMICAL-FORMULA - (N 3)
CREDITS - AUKFG-1
DBLINKS - (PUBCHEM "13711" NIL |taltman| 3466375285 NIL NIL)
DBLINKS - (CHEBI "15698" NIL |taltman| 3452363376 NIL NIL)
DBLINKS - (LIGAND-CPD "C00881" NIL |kaipa| 3311532640 NIL NIL)
DBLINKS - (CAS "951-77-9")
INCHI - InChI=1S/C9H13N3O4/c10-7-1-2-12(9(15)11-7)8-3-5(14)6(4-13)16-8/h1-2,5-6,8,13-14H,3-4H2,(H2,10,11,15)/t5-,6+,8+/m0/s1
MOLECULAR-WEIGHT - 227.219    
MONOISOTOPIC-MW - 227.09060592129998    
SMILES - C1(=CN(C(=O)N=C(N)1)C2(CC(O)C(CO)O2))
SYNONYMS - d-cytidine
SYNONYMS - 2'-deoxycytidine
//
UNIQUE-ID - DEOXYURIDINE
TYPES - Deoxy-Ribonucleosides
TYPES - Pyrimidine-Related
COMMON-NAME - deoxyuridine
CHEMICAL-FORMULA - (H 12)
CHEMICAL-FORMULA - (N 2)
CHEMICAL-FORMULA - (C 9)
CHEMICAL-FORMULA - (O 5)
CREDITS - AUKFG-1
DBLINKS - (CHEBI "16450" NIL |ong| 3523630741 NIL NIL)
DBLINKS - (PUBCHEM "13712" NIL |taltman| 3466375285 NIL NIL)
DBLINKS - (LIGAND-CPD "C00526" NIL |kaipa| 3311532641 NIL NIL)
DBLINKS - (CAS "951-78-0")
INCHI - InChI=1S/C9H12N2O5/c12-4-6-5(13)3-8(16-6)11-2-1-7(14)10-9(11)15/h1-2,5-6,8,12-13H,3-4H2,(H,10,14,15)/t5-,6+,8+/m0/s1
MOLECULAR-WEIGHT - 228.204    
MONOISOTOPIC-MW - 228.07462150610002    
SMILES - C1(=CN(C(=O)NC(=O)1)C2(CC(O)C(CO)O2))
SYNONYMS - 2'-deoxyuridine
//
UNIQUE-ID - URIDINE
TYPES - Pyrimidine-Ribonucleosides
COMMON-NAME - uridine
CHEMICAL-FORMULA - (H 12)
CHEMICAL-FORMULA - (O 6)
CHEMICAL-FORMULA - (N 2)
CHEMICAL-FORMULA - (C 9)
CREDITS - AUKFG-1
DBLINKS - (PUBCHEM "6029" NIL |taltman| 3466375285 NIL NIL)
DBLINKS - (CHEBI "16704" NIL |taltman| 3452363471 NIL NIL)
DBLINKS - (LIGAND-CPD "C00299" NIL |kaipa| 3311532641 NIL NIL)
DBLINKS - (CAS "58-96-8")
INCHI - InChI=1S/C9H12N2O6/c12-3-4-6(14)7(15)8(17-4)11-2-1-5(13)10-9(11)16/h1-2,4,6-8,12,14-15H,3H2,(H,10,13,16)/t4-,6-,7-,8-/m1/s1
MOLECULAR-WEIGHT - 244.204    
MONOISOTOPIC-MW - 244.0695361282    
SMILES - C1(C(O)C(C(CO)O1)O)N2(C=CC(=O)NC(=O)2)
//
UNIQUE-ID - CYTIDINE
TYPES - Pyrimidine-Ribonucleosides
COMMON-NAME - cytidine
CHEMICAL-FORMULA - (H 13)
CHEMICAL-FORMULA - (O 5)
CHEMICAL-FORMULA - (C 9)
CHEMICAL-FORMULA - (N 3)
CREDITS - AUKFG-1
DBLINKS - (PUBCHEM "6175" NIL |ong| 3523387880 NIL NIL)
DBLINKS - (CHEBI "17562" NIL |caspi| 3509289561 NIL NIL)
DBLINKS - (LIGAND-CPD "C00475" NIL |kr| 3346617699 NIL NIL)
DBLINKS - (CAS "65-46-3")
INCHI - InChI=1S/C9H13N3O5/c10-5-1-2-12(9(16)11-5)8-7(15)6(14)4(3-13)17-8/h1-2,4,6-8,13-15H,3H2,(H2,10,11,16)/t4-,6-,7-,8-/m1/s1
MOLECULAR-WEIGHT - 243.219    
MONOISOTOPIC-MW - 243.08552054340004    
SMILES - C1(N=C(C=CN1C2(C(O)C(O)C(CO)O2))N)(=O)
//
UNIQUE-ID - XANTHOSINE
TYPES - Nucleosides
COMMON-NAME - xanthosine
CHEMICAL-FORMULA - (H 12)
CHEMICAL-FORMULA - (N 4)
CHEMICAL-FORMULA - (C 10)
CHEMICAL-FORMULA - (O 6)
CREDITS - AUKFG-1
DBLINKS - (PUBCHEM "1189" NIL |taltman| 3466375284 NIL NIL)
DBLINKS - (LIGAND-CPD "C01762" NIL |kaipa| 3311532631 NIL NIL)
DBLINKS - (CAS "146-80-5")
INCHI - InChI=1S/C10H12N4O6/c15-1-3-5(16)6(17)9(20-3)14-2-11-4-7(14)12-10(19)13-8(4)18/h2-3,5-6,9,15-17H,1H2,(H2,12,13,18,19)
MOLECULAR-WEIGHT - 284.228    
MONOISOTOPIC-MW - 284.07568413859997    
SMILES - C13(=C(C(NC(=O)N1)=O)N=CN(C2(OC(CO)C(O)C2O))3)
SYNONYMS - 9 &beta;-D-ribofuranosylxanthine
//
UNIQUE-ID - ADENOSINE
TYPES - Purine-Ribonucleosides
COMMON-NAME - adenosine
CHEMICAL-FORMULA - (H 13)
CHEMICAL-FORMULA - (N 5)
CHEMICAL-FORMULA - (O 4)
CHEMICAL-FORMULA - (C 10)
CREDITS - AUKFG-1
DBLINKS - (PUBCHEM "60961" NIL |taltman| 3466375285 NIL NIL)
DBLINKS - (CHEBI "16335" NIL |taltman| 3452363481 NIL NIL)
DBLINKS - (LIGAND-CPD "C00212" NIL |kaipa| 3311532639 NIL NIL)
DBLINKS - (CAS "58-61-7")
INCHI - InChI=1S/C10H13N5O4/c11-8-5-9(13-2-12-8)15(3-14-5)10-7(18)6(17)4(1-16)19-10/h2-4,6-7,10,16-18H,1H2,(H2,11,12,13)/t4-,6-,7-,10-/m1/s1
MOLECULAR-WEIGHT - 267.244    
MONOISOTOPIC-MW - 267.0967539317    
SMILES - C3(=NC1(=C(N=CN1C2(C(O)C(O)C(CO)O2))C(N)=N3))
SYNONYMS - adenine-D-ribose
//
UNIQUE-ID - GUANOSINE
TYPES - Purine-Ribonucleosides
COMMON-NAME - guanosine
CHEMICAL-FORMULA - (H 13)
CHEMICAL-FORMULA - (O 5)
CHEMICAL-FORMULA - (N 5)
CHEMICAL-FORMULA - (C 10)
CREDITS - AUKFG-1
DBLINKS - (CHEBI "16750" NIL |ong| 3523630741 NIL NIL)
DBLINKS - (PUBCHEM "6802" NIL |ong| 3523387880 NIL NIL)
DBLINKS - (LIGAND-CPD "C00387" NIL |kaipa| 3311532639 NIL NIL)
DBLINKS - (CAS "118-00-3")
INCHI - InChI=1S/C10H13N5O5/c11-10-13-7-4(8(19)14-10)12-2-15(7)9-6(18)5(17)3(1-16)20-9/h2-3,5-6,9,16-18H,1H2,(H3,11,13,14,19)/t3-,5-,6-,9-/m1/s1
MOLECULAR-WEIGHT - 283.243    
MONOISOTOPIC-MW - 283.0916685538    
SMILES - C2(N(C1(C(O)C(O)C(CO)O1))C3(=C(N=2)C(NC(N)=N3)=O))
SYNONYMS - nucleoside Q
//
UNIQUE-ID - INOSINE
TYPES - Purine-Ribonucleosides
COMMON-NAME - inosine
CHEMICAL-FORMULA - (H 12)
CHEMICAL-FORMULA - (N 4)
CHEMICAL-FORMULA - (C 10)
CHEMICAL-FORMULA - (O 5)
CREDITS - AUKFG-1
DBLINKS - (CHEBI "17596" NIL |taltman| 3498850556 NIL NIL)
DBLINKS - (PUBCHEM "6021" NIL |taltman| 3466375284 NIL NIL)
DBLINKS - (LIGAND-CPD "C00294" NIL |kaipa| 3311532640 NIL NIL)
DBLINKS - (CAS "58-63-9")
INCHI - InChI=1S/C10H12N4O5/c15-1-4-6(16)7(17)10(19-4)14-3-13-5-8(14)11-2-12-9(5)18/h2-4,6-7,10,15-17H,1H2,(H,11,12,18)/t4-,6-,7-,10-/m1/s1
MOLECULAR-WEIGHT - 268.229    
MONOISOTOPIC-MW - 268.08076951649997    
SMILES - C3(=NC1(=C(N=CN1C2(OC(CO)C(O)C(O)2))C(=O)N3))
SYNONYMS - hypoxanthine-ribose
SYNONYMS - iso-prinosine
SYNONYMS - riboxine
//
UNIQUE-ID - 7-AMINOMETHYL-7-DEAZAGUANINE
TYPES - 7-Deazapurine-Bases
COMMON-NAME - preQ<sub>1</sub>
ATOM-CHARGES - (2 1)
CHEMICAL-FORMULA - (H 10)
CHEMICAL-FORMULA - (O 1)
CHEMICAL-FORMULA - (N 5)
CHEMICAL-FORMULA - (C 7)
CREDITS - AUKFG-1
DBLINKS - (CHEBI "58703" NIL |taltman| 3498180761 NIL NIL)
DBLINKS - (PUBCHEM "25202264" NIL |taltman| 3466375285 NIL NIL)
DBLINKS - (LIGAND-CPD "C01449" NIL |kr| 3410284650 NIL NIL)
INCHI - InChI=1S/C7H9N5O/c8-1-3-2-10-5-4(3)6(13)12-7(9)11-5/h2H,1,8H2,(H4,9,10,11,12,13)/p+1
MOLECULAR-WEIGHT - 180.189    
MONOISOTOPIC-MW - 179.080709937    
SMILES - C12(=C(C(=O)NC(N)=N1)C(=CN2)C[N+])
SYNONYMS - 7-aminomethyl-7-deazaguanine
//
UNIQUE-ID - QUEUINE
TYPES - 7-Deazapurine-Bases
COMMON-NAME - queuine
ATOM-CHARGES - (10 1)
CHEMICAL-FORMULA - (H 14)
CHEMICAL-FORMULA - (C 12)
CHEMICAL-FORMULA - (O 3)
CHEMICAL-FORMULA - (N 5)
CREDITS - AUKFG-1
DBLINKS - (PUBCHEM "25243879" NIL |taltman| 3466375284 NIL NIL)
INCHI - InChI=1S/C12H13N5O3/c13-12-16-10-8(11(20)17-12)5(4-15-10)3-14-6-1-2-7(18)9(6)19/h1-2,4,6-7,9,14,18-19H,3H2,(H2,13,17,20)/p+1/t6-,7-,9+/m0/s1
MOLECULAR-WEIGHT - 276.274    
MONOISOTOPIC-MW - 275.1018393096    
SMILES - C([N+]C1(C=CC(O)C(O)1))C2(C=NC3(=NC(N)=NC(=O)C=23))
SYNONYMS - 7-(3,4-trans-4,5-cis-dihydroxy-1-cyclopenten-3-ylaminomethyl)-7-deazaguanine
SYNONYMS - base Q
SYNONYMS - 4H-pyrrolo(2,3-d)pyrimidin-4-one, 2-amino-5-((((1S,4S,5R)-4,5-dihydroxy-2-cyclopenten-1-yl)amino)methyl)-1,7-dihydro-
//
UNIQUE-ID - GUANINE
TYPES - Purines
TYPES - Purine-Bases
COMMON-NAME - guanine
CHEMICAL-FORMULA - (H 5)
CHEMICAL-FORMULA - (O 1)
CHEMICAL-FORMULA - (N 5)
CHEMICAL-FORMULA - (C 5)
CREDITS - AUKFG-1
DBLINKS - (CHEBI "16235" NIL |taltman| 3498850556 NIL NIL)
DBLINKS - (PUBCHEM "764" NIL |taltman| 3466375285 NIL NIL)
DBLINKS - (LIGAND-CPD "C00242" NIL |kr| 3346617699 NIL NIL)
DBLINKS - (CAS "73-40-5")
INCHI - InChI=1S/C5H5N5O/c6-5-9-3-2(4(11)10-5)7-1-8-3/h1H,(H4,6,7,8,9,10,11)
MOLECULAR-WEIGHT - 151.127    
MONOISOTOPIC-MW - 151.0494098086    
SMILES - C2(=NC1(=C(N=C(NC(=O)1)N)N2))
//
UNIQUE-ID - ADENINE
TYPES - Purines
TYPES - Purine-Bases
COMMON-NAME - adenine
CHEMICAL-FORMULA - (H 5)
CHEMICAL-FORMULA - (N 5)
CHEMICAL-FORMULA - (C 5)
CREDITS - AUKFG-1
DBLINKS - (CHEBI "16708" NIL |taltman| 3452363470 NIL NIL)
DBLINKS - (PUBCHEM "190" NIL |taltman| 3448034169 NIL NIL)
DBLINKS - (LIGAND-CPD "C00147" NIL |kr| 3346617701 NIL NIL)
DBLINKS - (CAS "73-24-5")
INCHI - InChI=1S/C5H5N5/c6-4-3-5(9-1-7-3)10-2-8-4/h1-2H,(H3,6,7,8,9,10)
MOLECULAR-WEIGHT - 135.128    
MONOISOTOPIC-MW - 135.0544951865    
SMILES - C1(C2(=C(N=CN=1)N=CN2))N
SYNONYMS - 6-aminopurine
//
UNIQUE-ID - DEOXYNUCLEOTIDESM
TYPES - Nucleotides
COMMON-NAME - (deoxynucleotides)<sub>(m)</sub>
COMMENT - This compound was created solely for the purpose of accurate representation of EC reaction 6.5.1.2
CREDITS - AUKFG-1
DBLINKS - (LIGAND-CPD "C00039" NIL |qwan| 3371501539 NIL NIL)
SMILES - C(O)C3(C(OP(O)(=O)OCC2(C(OP(OCC1(C(O)CC([R2])O1))(O)=O)CC([R1])O2))CC([R])O3)
//
UNIQUE-ID - CPD0-1082
TYPES - OLIGOPEPTIDES
COMMON-NAME - L-Ala-&gamma;-D-Glu-DAP-D-Ala
ATOM-CHARGES - (31 -1)
ATOM-CHARGES - (24 1)
ATOM-CHARGES - (18 -1)
ATOM-CHARGES - (6 1)
ATOM-CHARGES - (3 -1)
CHEMICAL-FORMULA - (H 30)
CHEMICAL-FORMULA - (N 5)
CHEMICAL-FORMULA - (O 9)
CHEMICAL-FORMULA - (C 18)
COMMENT - This structure is based on KEGG C04804 for UDP-N-acetylmuramoyl-L-alanyl-D-gamma-glutamyl-meso-2,6-diaminopimeloyl-D-alanine.
CREDITS - AUKFG-1
CREDITS - SRI
CREDITS - |fulcher|
DBLINKS - (PUBCHEM "52940146" NIL |ong| 3523387880 NIL NIL)
INCHI - InChI=1S/C18H31N5O9/c1-8(19)14(25)23-12(18(31)32)6-7-13(24)22-11(5-3-4-10(20)17(29)30)15(26)21-9(2)16(27)28/h8-12H,3-7,19-20H2,1-2H3,(H,21,26)(H,22,24)(H,23,25)(H,27,28)(H,29,30)(H,31,32)/p-1/t8-,9?,10+,11-,12+/m0/s1
MOLECULAR-WEIGHT - 460.463    
MONOISOTOPIC-MW - 461.21217762000003    
SMILES - C(C([N+])CCCC(NC(=O)CCC(NC(C(C)[N+])=O)C(=O)[O-])C(NC(C)C(=O)[O-])=O)([O-])=O
SYNONYMS - L-alanyl-D-&gamma;-glutamyl-<i>meso</i>-2,6-diaminopimeloyl-D-alanine
//
UNIQUE-ID - CYS-GLY
TYPES - DIPEPTIDES
COMMON-NAME - cysteinylglycine
ATOM-CHARGES - (11 -1)
ATOM-CHARGES - (2 1)
CHEMICAL-FORMULA - (H 10)
CHEMICAL-FORMULA - (S 1)
CHEMICAL-FORMULA - (O 3)
CHEMICAL-FORMULA - (C 5)
CHEMICAL-FORMULA - (N 2)
CREDITS - AUKFG-1
DBLINKS - (CHEBI "356322" NIL |taltman| 3498180761 NIL NIL)
DBLINKS - (PUBCHEM "25244227" NIL |taltman| 3466375284 NIL NIL)
DBLINKS - (LIGAND-CPD "C01419" NIL |taltman| 3459474373 NIL NIL)
INCHI - InChI=1S/C5H10N2O3S/c6-3(2-11)5(10)7-1-4(8)9/h3,11H,1-2,6H2,(H,7,10)(H,8,9)
MOLECULAR-WEIGHT - 178.206    
MONOISOTOPIC-MW - 178.0412128877    
SMILES - C(NC(C(CS)[N+])=O)C([O-])=O
SYNONYMS - Cys-Gly
SYNONYMS - L-cysteinyl-glycine
//
UNIQUE-ID - D-ALA-D-ALA
TYPES - Dipeptides-Of-D-Amino-Acids
COMMON-NAME - D-alanyl-D-alanine
ATOM-CHARGES - (6 -1)
ATOM-CHARGES - (3 1)
CHEMICAL-FORMULA - (H 12)
CHEMICAL-FORMULA - (O 3)
CHEMICAL-FORMULA - (N 2)
CHEMICAL-FORMULA - (C 6)
CREDITS - AUKFG-1
DBLINKS - (CHEBI "57822" NIL |taltman| 3498180761 NIL NIL)
DBLINKS - (PUBCHEM "6992112" NIL |taltman| 3497976212 NIL NIL)
DBLINKS - (LIGAND-CPD "C00993" NIL |kr| 3346617700 NIL NIL)
DBLINKS - (CAS "923-16-0")
INCHI - InChI=1S/C6H12N2O3/c1-3(7)5(9)8-4(2)6(10)11/h3-4H,7H2,1-2H3,(H,8,9)(H,10,11)/t3-,4-/m1/s1
MOLECULAR-WEIGHT - 160.172    
MONOISOTOPIC-MW - 160.08479226190002    
SMILES - CC([N+])C(=O)NC(C)C(=O)[O-]
//
UNIQUE-ID - PHENYL-PYRUVATE
TYPES - Tautomers
COMMON-NAME - keto-phenylpyruvate
ATOM-CHARGES - (12 -1)
CHEMICAL-FORMULA - (H 7)
CHEMICAL-FORMULA - (O 3)
CHEMICAL-FORMULA - (C 9)
COMMENT - This is the ketol form tautomer of |FRAME: ENOL-PHENYLPYRUVATE|.
CREDITS - AUKFG-1
DBLINKS - (PUBCHEM "4592697" NIL |taltman| 3466375285 NIL NIL)
DBLINKS - (CHEBI "18005" NIL |taltman| 3452363489 NIL NIL)
DBLINKS - (LIGAND-CPD "C00166" NIL |kr| 3346617699 NIL NIL)
DBLINKS - (CAS "156-06-9")
INCHI - InChI=1S/C9H8O3/c10-8(9(11)12)6-7-4-2-1-3-5-7/h1-5H,6H2,(H,11,12)/p-1
MOLECULAR-WEIGHT - 163.152    
MONOISOTOPIC-MW - 164.0473441231    
SMILES - C(=O)([O-])C(CC1(=CC=CC=C1))=O
SYNONYMS - &alpha;-ketohydrocinnamic acid
SYNONYMS - 3-phenyl-2-oxopropanoate
SYNONYMS - 2-keto-phenyl-pyruvate
//
UNIQUE-ID - CPD-786
TYPES - Tautomers
COMMON-NAME - 2-oxohept-3-enedioate
ATOM-CHARGES - (10 -1)
ATOM-CHARGES - (8 -1)
CHEMICAL-FORMULA - (H 6)
CHEMICAL-FORMULA - (O 5)
CHEMICAL-FORMULA - (C 7)
CREDITS - AUKFG-1
DBLINKS - (PUBCHEM "5460000" NIL |taltman| 3466375285 NIL NIL)
DBLINKS - (LIGAND-CPD "C03063" NIL |taltman| 3459474373 NIL NIL)
DBLINKS - (CHEBI "17205" NIL |taltman| 3452363560 NIL NIL)
INCHI - InChI=1S/C7H8O5/c8-5(7(11)12)3-1-2-4-6(9)10/h1,3H,2,4H2,(H,9,10)(H,11,12)/p-2/b3-1+
MOLECULAR-WEIGHT - 170.121    
MONOISOTOPIC-MW - 172.0371733673    
SMILES - C(CCC=CC(C([O-])=O)=O)([O-])=O
SYNONYMS - OHED
SYNONYMS - 2-oxo-hept-3-ene-1,7-dioate
//
UNIQUE-ID - CPD-787
TYPES - Tautomers
COMMON-NAME - 2-hydroxyhepta-2,4-dienedioate
ATOM-CHARGES - (10 -1)
ATOM-CHARGES - (1 -1)
CHEMICAL-FORMULA - (H 6)
CHEMICAL-FORMULA - (C 7)
CHEMICAL-FORMULA - (O 5)
CREDITS - AUKFG-1
DBLINKS - (PUBCHEM "54715389" NIL |ong| 3535722629 NIL NIL)
DBLINKS - (LIGAND-CPD "C05600" NIL |kr| 3410284649 NIL NIL)
INCHI - InChI=1S/C7H8O5/c8-5(7(11)12)3-1-2-4-6(9)10/h1-3,8H,4H2,(H,9,10)(H,11,12)/p-2/b2-1+,5-3-
MOLECULAR-WEIGHT - 170.121    
MONOISOTOPIC-MW - 172.0371733673    
SMILES - C(=O)([O-])CC=CC=C(O)C(=O)[O-]
SYNONYMS - 2-hydroxy-hept-2,4-diene-1,7-dioate
SYNONYMS - HHDD
SYNONYMS - 2-hydroxyhepta-2,4-diene-1,7-dioate
//
UNIQUE-ID - 5-10-METHENYL-THF
TYPES - 5-10-METHENYL-THF-GLU-N
COMMON-NAME - 5,10-methenyltetrahydrofolate
ATOM-CHARGES - (33 1)
ATOM-CHARGES - (7 -1)
ATOM-CHARGES - (6 -1)
CHEMICAL-FORMULA - (H 20)
CHEMICAL-FORMULA - (C 20)
CHEMICAL-FORMULA - (O 6)
CHEMICAL-FORMULA - (N 7)
CREDITS - AUKFG-1
DBLINKS - (CHEBI "57455" NIL |ong| 3523630742 NIL NIL)
DBLINKS - (PUBCHEM "46878371" NIL |ong| 3523387880 NIL NIL)
DBLINKS - (LIGAND-CPD "C00445" NIL |kr| 3346617701 NIL NIL)
DBLINKS - (CAS "7444-29-3")
INCHI - InChI=1S/C20H21N7O6/c21-20-24-16-15(18(31)25-20)27-9-26(8-12(27)7-22-16)11-3-1-10(2-4-11)17(30)23-13(19(32)33)5-6-14(28)29/h1-4,9,12-13H,5-8H2,(H6-,21,22,23,24,25,28,29,30,31,32,33)/p-1/t12-,13+/m1/s1
MOLECULAR-WEIGHT - 454.421    
MONOISOTOPIC-MW - 456.16315647519997    
SMILES - C2(C4([N+](C1(C(N=C(NC=1N2)N)=O))=CN(C3(=CC=C(C(NC(C([O-])=O)CCC([O-])=O)=O)C=C3))C4))
SYNONYMS - n5-n10-CH-THF
SYNONYMS - n5-n10-methenyltetrahydrofolate
SYNONYMS - CH-THF
SYNONYMS - 5,10-methenyl-THF
SYNONYMS - anhydroleucovorin
SYNONYMS - methenyl-tetrahydrofolate
SYNONYMS - methenyl-THF
SYNONYMS - methenyl-H<sub>4</sub>F
//
UNIQUE-ID - CH3-MALONATE-S-ALD
TYPES - CPD-12179
COMMON-NAME - (<i>S</i>)-methylmalonate-semialdehyde
ATOM-CHARGES - (6 -1)
CHEMICAL-FORMULA - (H 5)
CHEMICAL-FORMULA - (O 3)
CHEMICAL-FORMULA - (C 4)
CREDITS - AUKFG-1
CREDITS - SRI
CREDITS - |caspi|
DBLINKS - (CHEBI "62413" NIL |ong| 3523630741 NIL NIL)
DBLINKS - (LIGAND-CPD "C06002" NIL |kothari| 3505483567 NIL NIL)
DBLINKS - (PUBCHEM "46173457" NIL |taltman| 3497976212 NIL NIL)
DBLINKS - (CAS "6236-08-4")
INCHI - InChI=1S/C4H6O3/c1-3(2-5)4(6)7/h2-3H,1H3,(H,6,7)/p-1/t3-/m0/s1
MOLECULAR-WEIGHT - 101.082    
MONOISOTOPIC-MW - 102.0316940589    
SMILES - C(=O)C(C)C(=O)[O-]
SYNONYMS - (<i>S</i>)-2-methyl-3-oxopropanoate
SYNONYMS - (<i>S</i>)-ch3-malonate-semialdehyde
//
UNIQUE-ID - CPD-12792
TYPES - Dyes
TYPES - Anthraquinones
COMMON-NAME - Reactive Blue 5
ATOM-CHARGES - (48 -1)
ATOM-CHARGES - (31 -1)
ATOM-CHARGES - (20 -1)
CHEMICAL-FORMULA - (H 21)
CHEMICAL-FORMULA - (CL 1)
CHEMICAL-FORMULA - (N 7)
CHEMICAL-FORMULA - (S 3)
CHEMICAL-FORMULA - (O 11)
CHEMICAL-FORMULA - (C 29)
CREDITS - AUKFG-1
CREDITS - SRI
CREDITS - |caspi|
DBLINKS - (CAS "16823-51-1" NIL |caspi| 3497721531 NIL NIL)
INCHI - InChI=1S/C29H24ClN7O11S3/c30-27-35-28(33-13-4-3-5-15(10-13)49(40,41)42)37-29(36-27)34-18-11-14(8-9-20(18)50(43,44)45)32-19-12-21(51(46,47)48)24(31)23-22(19)25(38)16-6-1-2-7-17(16)26(23)39/h1-12,25-26,32,38-39H,31H2,(H,40,41,42)(H,43,44,45)(H,46,47,48)(H2,33,34,35,36,37)/p-3
MOLECULAR-WEIGHT - 775.158    
MONOISOTOPIC-MW - 777.0384444299    
SMILES - C2(NC1(C=CC=C(S(=O)(=O)[O-])C=1))(N=C(Cl)N=C(N=2)NC3(C=C(C=CC(S(=O)(=O)[O-])=3)NC4(=CC(S([O-])(=O)=O)=C(N)C5(=C4C(O)C6(=C(C(O)5)C=CC=C6)))))
SYNONYMS - 1-Amino-4-{[3-({4-chloro-6-[(3-sulfophenyl)amino]-1,3,5-triazin-2-yl}amino)-4-sulfophenyl]amino}-9,10-dihydro-9,10-dioxoanthracene-2-sulfonic acid
//
UNIQUE-ID - 2-PG
TYPES - Glycerates
COMMON-NAME - 2-phospho-D-glycerate
ATOM-CHARGES - (10 -1)
ATOM-CHARGES - (9 -1)
ATOM-CHARGES - (5 -1)
CHEMICAL-FORMULA - (H 4)
CHEMICAL-FORMULA - (P 1)
CHEMICAL-FORMULA - (C 3)
CHEMICAL-FORMULA - (O 7)
CREDITS - AUKFG-1
DBLINKS - (CHEBI "58289" NIL |ong| 3523630741 NIL NIL)
DBLINKS - (PUBCHEM "40467846" NIL |taltman| 3497976212 NIL NIL)
DBLINKS - (LIGAND-CPD "C00631" NIL |kr| 3346617700 NIL NIL)
DBLINKS - (CAS "2553-59-5")
INCHI - InChI=1S/C3H7O7P/c4-1-2(3(5)6)10-11(7,8)9/h2,4H,1H2,(H,5,6)(H2,7,8,9)/p-3/t2-/m1/s1
MOLECULAR-WEIGHT - 183.034    
MONOISOTOPIC-MW - 185.9929390894    
SMILES - C(=O)([O-])C(OP(=O)([O-])[O-])CO
SYNONYMS - 2-phospho-(D)-glycerate
SYNONYMS - 2-phospho-(R)-glycerate
SYNONYMS - 2-phospho-D-glyceric acid
SYNONYMS - 2-P-D-glycerate
SYNONYMS - D-Glycerate 2-phosphate
SYNONYMS - D-2-phosphoglycerate
//
UNIQUE-ID - G3P
TYPES - Glycerates
COMMON-NAME - 3-phospho-D-glycerate
ATOM-CHARGES - (6 -1)
ATOM-CHARGES - (5 -1)
ATOM-CHARGES - (3 -1)
CHEMICAL-FORMULA - (H 4)
CHEMICAL-FORMULA - (P 1)
CHEMICAL-FORMULA - (C 3)
CHEMICAL-FORMULA - (O 7)
CREDITS - AUKFG-1
DBLINKS - (CHEBI "58272" NIL |ong| 3523630741 NIL NIL)
DBLINKS - (PUBCHEM "25245548" NIL |taltman| 3466375285 NIL NIL)
DBLINKS - (LIGAND-CPD "C00197" NIL |kr| 3346617701 NIL NIL)
DBLINKS - (CAS "820-11-1")
INCHI - InChI=1S/C3H7O7P/c4-2(3(5)6)1-10-11(7,8)9/h2,4H,1H2,(H,5,6)(H2,7,8,9)/p-3/t2-/m1/s1
MOLECULAR-WEIGHT - 183.034    
MONOISOTOPIC-MW - 185.9929390894    
SMILES - C(OP(=O)([O-])[O-])C(O)C(=O)[O-]
SYNONYMS - 3-phospho-(R)-glycerate
SYNONYMS - 3-phospho-D-glyceric acid
SYNONYMS - 3-P-D-glycerate
SYNONYMS - D-glycerate-3-P
SYNONYMS - D-glycerate 3-phosphate
SYNONYMS - 3-phosphoglycerate
SYNONYMS - D-3-phosphoglycerate
//
UNIQUE-ID - DPG
TYPES - Glycerates
COMMON-NAME - 1,3-bisphospho-D-glycerate
ATOM-CHARGES - (13 -1)
ATOM-CHARGES - (12 -1)
ATOM-CHARGES - (6 -1)
ATOM-CHARGES - (3 -1)
CHEMICAL-FORMULA - (H 4)
CHEMICAL-FORMULA - (O 10)
CHEMICAL-FORMULA - (P 2)
CHEMICAL-FORMULA - (C 3)
CREDITS - AUKFG-1
DBLINKS - (PUBCHEM "23405621" NIL |taltman| 3466375285 NIL NIL)
DBLINKS - (LIGAND-CPD "C00236" NIL |kr| 3346617699 NIL NIL)
DBLINKS - (CAS "1981-49-3")
INCHI - InChI=1S/C3H8O10P2/c4-2(1-12-14(6,7)8)3(5)13-15(9,10)11/h2,4H,1H2,(H2,6,7,8)(H2,9,10,11)/p-4
MOLECULAR-WEIGHT - 262.006    
MONOISOTOPIC-MW - 265.95926949780005    
SMILES - C(C(O)C(OP(=O)([O-])[O-])=O)OP(=O)([O-])[O-]
SYNONYMS - 3-phospho-D-glyceroyl-phosphate
SYNONYMS - 3-phosphoglyceroyl-P
SYNONYMS - P-glyceroyl-P
SYNONYMS - phosphoglyceroyl-P
SYNONYMS - 3-phosphoglyceroyl-phosphate
SYNONYMS - 3-P-glyceroyl-P
SYNONYMS - DPG
SYNONYMS - 13-DPG
SYNONYMS - glycerate 1,3-bisphosphate
//
UNIQUE-ID - GLYCERATE
TYPES - Glycerates
COMMON-NAME - D-glycerate
ATOM-CHARGES - (5 -1)
CHEMICAL-FORMULA - (H 5)
CHEMICAL-FORMULA - (C 3)
CHEMICAL-FORMULA - (O 4)
CREDITS - AUKFG-1
DBLINKS - (CHEBI "16659" NIL |taltman| 3498180761 NIL NIL)
DBLINKS - (PUBCHEM "5460358" NIL |taltman| 3497976212 NIL NIL)
DBLINKS - (CAS "473-81-4" NIL |kr| 3346617700 NIL NIL)
DBLINKS - (LIGAND-CPD "C00258" NIL |kr| 3346617700 NIL NIL)
DBLINKS - (CAS "6000-40-4")
INCHI - InChI=1S/C3H6O4/c4-1-2(5)3(6)7/h2,4-5H,1H2,(H,6,7)/p-1/t2-/m1/s1
MOLECULAR-WEIGHT - 106.078    
MONOISOTOPIC-MW - 106.026608681    
SMILES - C(=O)([O-])C(O)CO
SYNONYMS - <i>D</i>-glycerate
SYNONYMS - (R)-glycerate
SYNONYMS - glycerate
SYNONYMS - D-glyceric acid
//
UNIQUE-ID - SE-2
TYPES - Anions
COMMON-NAME - selenide
ATOM-CHARGES - (1 -2)
CHEMICAL-FORMULA - (SE 1)
CREDITS - AUKFG-1
DBLINKS - (CHEBI "15076" NIL |taltman| 3498180761 NIL NIL)
DBLINKS - (CAS "22541-48-6" NIL |kothari| 3476627042 NIL NIL)
DBLINKS - (PUBCHEM "107674" NIL |taltman| 3466375284 NIL NIL)
INCHI - InChI=1S/Se/q-2
MOLECULAR-WEIGHT - 78.96    
MONOISOTOPIC-MW - 79.9165218    
SMILES - [Se--]
SYNONYMS - selenide ion
SYNONYMS - Se<sup>-2</sup>
//
UNIQUE-ID - S2O3
TYPES - Anions
COMMON-NAME - thiosulfate
ATOM-CHARGES - (4 -1)
CHEMICAL-FORMULA - (H 1)
CHEMICAL-FORMULA - (O 3)
CHEMICAL-FORMULA - (S 2)
CREDITS - AUKFG-1
DBLINKS - (PUBCHEM "439208" NIL |taltman| 3466375285 NIL NIL)
DBLINKS - (CHEBI "33539" NIL |taltman| 3452438073 NIL NIL)
DBLINKS - (LIGAND-CPD "C00320" NIL |kr| 3346617700 NIL NIL)
INCHI - InChI=1S/H2O3S2/c1-5(2,3)4/h(H2,1,2,3,4)/p-1
MOLECULAR-WEIGHT - 113.126    
MONOISOTOPIC-MW - 113.9445353105    
SMILES - S(=O)([O-])(S)=O
SYNONYMS - S<SUB>2</SUB>O<SUB>3</SUB>
SYNONYMS - S<SUB>2</SUB>O<SUB>3</SUB><SUP>2-</SUP>
SYNONYMS - S<SUB>2</SUB>O<SUB>3</SUB><SUP>-2</SUP>
SYSTEMATIC-NAME - trioxothiosulfate(2-)
//
UNIQUE-ID - CPD-7046
TYPES - Anions
COMMON-NAME - S<sup>2-</sup>
ATOM-CHARGES - (1 -2)
CHEMICAL-FORMULA - (S 1)
CREDITS - AUKFG-1
DBLINKS - (PUBCHEM "29109" NIL |taltman| 3466375284 NIL NIL)
DBLINKS - (CHEBI "15138" NIL |taltman| 3452363410 NIL NIL)
INCHI - InChI=1S/S/q-2
MOLECULAR-WEIGHT - 32.06    
MONOISOTOPIC-MW - 33.9877207542    
SMILES - [S--]
SYNONYMS - sulfanediide
SYNONYMS - sulfide(2-)
SYNONYMS - sulfur(2-)
//
UNIQUE-ID - CPD-3
TYPES - Anions
COMMON-NAME - molybdate
ATOM-CHARGES - (4 -1)
ATOM-CHARGES - (3 -1)
CHEMICAL-FORMULA - (MO 1)
CHEMICAL-FORMULA - (O 4)
CREDITS - AUKFG-1
DBLINKS - (CHEBI "36264" NIL |taltman| 3466399908 NIL NIL)
DBLINKS - (PUBCHEM "24621" NIL |taltman| 3466375285 NIL NIL)
DBLINKS - (LIGAND-CPD "C06232" NIL |kr| 3346617701 NIL NIL)
INCHI - InChI=1S/Mo.4O/q;;;2*-1
MOLECULAR-WEIGHT - 161.953    
MONOISOTOPIC-MW - 163.9007163526    
SMILES - O=[Mo](=O)([O-])[O-]
SYNONYMS - MoO<sub>4</sub><sup>2-</sup>
SYNONYMS - molybdate ion
SYNONYMS - MoO<sub>4</sub><sup>-2</sup>
//
UNIQUE-ID - HCO3
TYPES - Anions
COMMON-NAME - bicarbonate
ATOM-CHARGES - (2 -1)
CHEMICAL-FORMULA - (H 1)
CHEMICAL-FORMULA - (O 3)
CHEMICAL-FORMULA - (C 1)
CREDITS - AUKFG-1
DBLINKS - (PUBCHEM "769" NIL |taltman| 3466375285 NIL NIL)
DBLINKS - (CHEBI "17544" NIL |taltman| 3452363274 NIL NIL)
DBLINKS - (CAS "71-52-3" NIL |kr| 3346617699 NIL NIL)
DBLINKS - (LIGAND-CPD "C00288" NIL |kr| 3346617699 NIL NIL)
DBLINKS - (CAS "144-55-8")
INCHI - InChI=1S/CH2O3/c2-1(3)4/h(H2,2,3,4)/p-1
MOLECULAR-WEIGHT - 61.017    
MONOISOTOPIC-MW - 62.0003939305    
SMILES - C([O-])(=O)O
SYNONYMS - carbonate
SYNONYMS - CO<SUB>3</SUB><SUP>-2</SUP>
SYNONYMS - CO<SUB>3</SUB><SUP>2-</SUP>
SYNONYMS - bicarbonate
SYNONYMS - HCO<SUB>3</SUB><SUP>-</SUP>
SYNONYMS - HCO<SUB>3</SUB>
//
UNIQUE-ID - SULFATE
TYPES - Anions
COMMON-NAME - sulfate
ATOM-CHARGES - (4 -1)
ATOM-CHARGES - (3 -1)
CHEMICAL-FORMULA - (S 1)
CHEMICAL-FORMULA - (O 4)
CREDITS - AUKFG-1
DBLINKS - (CHEBI "16189" NIL |taltman| 3452363511 NIL NIL)
DBLINKS - (PUBCHEM "1117" NIL |taltman| 3448034169 NIL NIL)
DBLINKS - (LIGAND-CPD "C00059" NIL |kr| 3346617700 NIL NIL)
DBLINKS - (CAS "14808-79-8")
INCHI - InChI=1S/H2O4S/c1-5(2,3)4/h(H2,1,2,3,4)/p-2
MOLECULAR-WEIGHT - 96.058    
MONOISOTOPIC-MW - 97.9673792426    
SMILES - O=S(=O)([O-])[O-]
SYNONYMS - sulfuric acid
SYNONYMS - H2SO4
SYNONYMS - sulphate
SYNONYMS - SO<SUB>4</SUB><SUP>-2</SUP>
SYNONYMS - SO<SUB>4</SUB><SUP>2-</SUP>
SYNONYMS - SO<SUB>4</SUB><SUP>--</SUP>
SYSTEMATIC-NAME - tetraoxosulfate(2-)
//
UNIQUE-ID - SUPER-OXIDE
TYPES - Anions
TYPES - Radicals
COMMON-NAME - superoxide
ATOM-CHARGES - (2 -1)
CHEMICAL-FORMULA - (O 2)
CREDITS - AUKFG-1
DBLINKS - (PUBCHEM "25202496" NIL |taltman| 3448034169 NIL NIL)
DBLINKS - (LIGAND-CPD "C00704" NIL |keseler| 3341779775 NIL NIL)
INCHI - InChI=1S/O2/c1-2/q-1
MOLECULAR-WEIGHT - 31.999    
MONOISOTOPIC-MW - 31.9898292442    
SMILES - O=[O-]
SYNONYMS - superoxide anion
SYNONYMS - peroxide radical
SYNONYMS - O<SUB>2</SUB><SUP>-</SUP>
//
UNIQUE-ID - OH
TYPES - Anions
COMMON-NAME - OH<SUP>-</SUP>
ATOM-CHARGES - (1 -1)
CHEMICAL-FORMULA - (H 1)
CHEMICAL-FORMULA - (O 1)
CREDITS - AUKFG-1
DBLINKS - (CHEBI "16234" NIL |taltman| 3466400327 NIL NIL)
DBLINKS - (PUBCHEM "961" NIL |taltman| 3466375284 NIL NIL)
DBLINKS - (LIGAND-CPD "C01328" NIL |taltman| 3453386743 NIL NIL)
DBLINKS - (CAS "14280-30-9")
INCHI - InChI=1S/H2O/h1H2/p-1
MOLECULAR-WEIGHT - 18.015    
MONOISOTOPIC-MW - 18.0105646863    
SMILES - [O-]
SYNONYMS - hydroxyl
SYNONYMS - hydroxyl ion
SYNONYMS - OH
SYNONYMS - hydroxide
SYNONYMS - hydroxide ion
//
UNIQUE-ID - NITRITE
TYPES - Anions
COMMON-NAME - nitrite
ATOM-CHARGES - (2 -1)
CHEMICAL-FORMULA - (O 2)
CHEMICAL-FORMULA - (N 1)
CREDITS - AUKFG-1
DBLINKS - (PUBCHEM "946" NIL |taltman| 3466375284 NIL NIL)
DBLINKS - (CHEBI "16301" NIL |taltman| 3452363297 NIL NIL)
DBLINKS - (CAS "7697-37-2" NIL |kr| 3346617701 NIL NIL)
DBLINKS - (LIGAND-CPD "C00088" NIL |kr| 3346617701 NIL NIL)
DBLINKS - (CAS "14797-65-0")
INCHI - InChI=1S/HNO2/c2-1-3/h(H,2,3)/p-1
MOLECULAR-WEIGHT - 46.005    
MONOISOTOPIC-MW - 47.000728281499995    
SMILES - N([O-])=O
SYNONYMS - NO<sub>2</sub>
SYNONYMS - NO<sub>2</sub><sup>-</sup>
//
UNIQUE-ID - NITRATE
TYPES - Anions
COMMON-NAME - nitrate
ATOM-CHARGES - (4 -1)
CHEMICAL-FORMULA - (O 3)
CHEMICAL-FORMULA - (N 1)
CREDITS - AUKFG-1
DBLINKS - (PUBCHEM "943" NIL |taltman| 3466375285 NIL NIL)
DBLINKS - (CHEBI "17632" NIL |taltman| 3452363559 NIL NIL)
DBLINKS - (LIGAND-CPD "C00244" NIL |kr| 3346617699 NIL NIL)
DBLINKS - (CAS "14797-55-8")
INCHI - InChI=1S/NO3/c2-1(3)4/q-1
MOLECULAR-WEIGHT - 62.005    
MONOISOTOPIC-MW - 62.9956429036    
SMILES - N(=O)(=O)[O-]
SYNONYMS - NO<SUB>3</SUB>
SYNONYMS - NO<SUB>3</SUB><SUP>-</SUP>
//
UNIQUE-ID - HSO3
TYPES - Anions
COMMON-NAME - bisulfite
ATOM-CHARGES - (3 -1)
CHEMICAL-FORMULA - (H 1)
CHEMICAL-FORMULA - (O 3)
CHEMICAL-FORMULA - (S 1)
CREDITS - AUKFG-1
DBLINKS - (CHEBI "17137" NIL |taltman| 3452437930 NIL NIL)
DBLINKS - (PUBCHEM "104748" NIL |taltman| 3448034169 NIL NIL)
DBLINKS - (LIGAND-CPD "C11481" NIL |kr| 3410284649 NIL NIL)
INCHI - InChI=1S/H2O3S/c1-4(2)3/h(H2,1,2,3)/p-1
MOLECULAR-WEIGHT - 81.066    
MONOISOTOPIC-MW - 81.9724646205    
SMILES - S(=O)([O-])O
SYNONYMS - hydrogen sulfite
SYNONYMS - HSO<SUB>3</SUB><SUP>-</SUP>
SYNONYMS - HSO<SUB>3</SUB>
//
UNIQUE-ID - SO3
TYPES - Anions
COMMON-NAME - sulfite
ATOM-CHARGES - (3 -1)
ATOM-CHARGES - (2 -1)
CHEMICAL-FORMULA - (O 3)
CHEMICAL-FORMULA - (S 1)
CREDITS - AUKFG-1
DBLINKS - (CAS "14265-45-3" NIL |kothari| 3472227215 NIL NIL)
DBLINKS - (PUBCHEM "1099" NIL |taltman| 3466375285 NIL NIL)
DBLINKS - (CHEBI "17359" NIL |taltman| 3452438204 NIL NIL)
INCHI - InChI=1S/H2O3S/c1-4(2)3/h(H2,1,2,3)/p-2
MOLECULAR-WEIGHT - 80.058    
MONOISOTOPIC-MW - 81.9724646205    
SMILES - S([O-])([O-])=O
SYNONYMS - SO<SUB>3</SUB>
SYNONYMS - SO<SUB>3</SUB><SUP>-2</SUP>
SYSTEMATIC-NAME - trioxosulfate(2-)
//
UNIQUE-ID - PHOSPHONATE
TYPES - Inorganic-Phosphorus-Ions
COMMON-NAME - phosphonate
ATOM-CHARGES - (4 -1)
ATOM-CHARGES - (3 -1)
CHEMICAL-FORMULA - (H 1)
CHEMICAL-FORMULA - (P 1)
CHEMICAL-FORMULA - (O 3)
COMMENT - Please note: This compound, which includes a hydrogen bonded directly to the phosphorus atom, has been traditionally named phosphite.
/
/However, <A href="http://iupac.org/publications/books/rbook/Red_Book_2005.pdf">IUPAC</A> has modified the recommended names.
/The name |FRAME: PHOSPHONATE| stands for HPO<sub>3</sub><sup>2-</sup>.
/The name |FRAME: CPD-12756| stands for HPO<sub>2</sub>(OH)<sup>-</sup>.
/The name |FRAME: CPD-12755| is reserved for the hypothetical ion PO<sub>3</sub><sup>2-</sup>.
CREDITS - AUKFG-1
CREDITS - SRI
CREDITS - |caspi|
DBLINKS - (CHEBI "16215" NIL |kothari| 3523641952 NIL NIL)
DBLINKS - (PUBCHEM "6326969" NIL |ong| 3523387880 NIL NIL)
DBLINKS - (CAS "13598-36-2" NIL |kr| 3346617698 NIL NIL)
DBLINKS - (LIGAND-CPD "C06701" NIL |kr| 3346617698 NIL NIL)
INCHI - InChI=1S/H3O3P/c1-4(2)3/h4H,(H2,1,2,3)/p-2
MOLECULAR-WEIGHT - 79.98    
MONOISOTOPIC-MW - 81.9819804726    
SMILES - O=[PH]([O-])[O-]
SYNONYMS - hydrogenphosphite
//
UNIQUE-ID - Pi
TYPES - Phosphates
COMMON-NAME - phosphate
ATOM-CHARGES - (3 -1)
ATOM-CHARGES - (2 -1)
CHEMICAL-FORMULA - (H 1)
CHEMICAL-FORMULA - (O 4)
CHEMICAL-FORMULA - (P 1)
CREDITS - AUKFG-1
DBLINKS - (KNAPSACK "C00007408" NIL |rleitao| 3434750086 NIL NIL)
DBLINKS - (LIGAND-CPD "C00009" NIL |kr| 3346617699 NIL NIL)
DBLINKS - (CAS "14265-44-2")
INCHI - InChI=1S/H3O4P/c1-5(2,3)4/h(H3,1,2,3,4)/p-2
MOLECULAR-WEIGHT - 95.979    
MONOISOTOPIC-MW - 97.9768950947    
SMILES - P([O-])([O-])(O)=O
SYNONYMS - inorganic phosphate
SYNONYMS - phosphate-inorganic
SYNONYMS - Pi
SYNONYMS - orthophosphate
SYNONYMS - PO<SUB>4</SUB><SUP>3-</SUP>
SYNONYMS - HPO<SUB>4</SUB><SUP>2-</SUP>
SYNONYMS - HPO<SUB>4</SUB><SUP>-2</SUP>
//
UNIQUE-ID - PPI
TYPES - Polyphosphates
COMMON-NAME - diphosphate
ATOM-CHARGES - (7 -1)
ATOM-CHARGES - (6 -1)
ATOM-CHARGES - (5 -1)
CHEMICAL-FORMULA - (H 1)
CHEMICAL-FORMULA - (P 2)
CHEMICAL-FORMULA - (O 7)
CREDITS - AUKFG-1
DBLINKS - (CHEBI "29888" NIL |ong| 3535724355 NIL NIL)
DBLINKS - (CAS "09/03/2466" NIL |kr| 3346617701 NIL NIL)
DBLINKS - (PUBCHEM "1023" NIL |taltman| 3448034169 NIL NIL)
DBLINKS - (PUBCHEM "4097574" NIL |taltman| 3451921010 NIL NIL)
DBLINKS - (LIGAND-CPD "C00013" NIL |kr| 3346617701 NIL NIL)
DBLINKS - (CAS "2466-09-3")
INCHI - InChI=1S/H4O7P2/c1-8(2,3)7-9(4,5)6/h(H2,1,2,3)(H2,4,5,6)/p-3
MOLECULAR-WEIGHT - 174.951    
MONOISOTOPIC-MW - 177.9432255031    
SMILES - O(P([O-])([O-])=O)P(=O)(O)[O-]
SYNONYMS - diphosphate
SYNONYMS - PPi
SYNONYMS - PP
SYNONYMS - pyrophosphate
//
UNIQUE-ID - P3I
TYPES - Polyphosphates
COMMON-NAME - PPP<SUB>i</SUB>
ATOM-CHARGES - (13 -1)
ATOM-CHARGES - (9 -1)
ATOM-CHARGES - (6 -1)
ATOM-CHARGES - (4 -1)
ATOM-CHARGES - (1 -1)
CHEMICAL-FORMULA - (P 3)
CHEMICAL-FORMULA - (O 10)
CREDITS - AUKFG-1
DBLINKS - (CAS "14127-68-5" NIL |kothari| 3466780512 NIL NIL)
DBLINKS - (PUBCHEM "3440921" NIL |taltman| 3466375284 NIL NIL)
DBLINKS - (LIGAND-CPD "C00536" NIL |kothari| 3453037923 NIL NIL)
DBLINKS - (CHEBI "18036" NIL |taltman| 3452363288 NIL NIL)
INCHI - InChI=1S/H5O10P3/c1-11(2,3)9-13(7,8)10-12(4,5)6/h(H,7,8)(H2,1,2,3)(H2,4,5,6)/p-5
MOLECULAR-WEIGHT - 252.915    
MONOISOTOPIC-MW - 257.9095559115    
SMILES - [O-]P(OP(=O)(OP([O-])(=O)[O-])[O-])([O-])=O
SYNONYMS - inorganic triphosphate
SYNONYMS - tripolyphosphate
SYNONYMS - triphosphate
SYNONYMS - inorganic open chain tripolyphosphate
SYNONYMS - P3,i
//
UNIQUE-ID - PROTON
TYPES - Cations
TYPES - Subatomic-Particles
COMMON-NAME - H<SUP>+</SUP>
ATOM-CHARGES - (1 1)
CHEMICAL-FORMULA - (H 1)
COMMENT-INTERNAL - kr97-08-26: added the lonesome H+ structure, because the superatom code breaks when there is no structure at all.
CREDITS - AUKFG-1
DBLINKS - (PUBCHEM "1038" NIL |taltman| 3466375285 NIL NIL)
DBLINKS - (CHEBI "15378" NIL |taltman| 3452438078 NIL NIL)
DBLINKS - (CAS "12408-02-5" NIL |kr| 3346617700 NIL NIL)
DBLINKS - (LIGAND-CPD "C00080" NIL |kr| 3346617700 NIL NIL)
INCHI - InChI=1S/p+1
MONOISOTOPIC-MW - 1.0078250321    
SMILES - [H+]
SYNONYMS - hydrogen ion
SYNONYMS - proton
SYNONYMS - H
//
UNIQUE-ID - FE+3
TYPES - Cations
COMMON-NAME - Fe<SUP>3+</SUP>
ATOM-CHARGES - (1 3)
CHEMICAL-FORMULA - (FE 1)
CREDITS - AUKFG-1
DBLINKS - (PUBCHEM "29936" NIL |taltman| 3466375285 NIL NIL)
DBLINKS - (LIGAND-CPD "C14819" NIL |taltman| 3452529933 NIL NIL)
DBLINKS - (CHEBI "29034" NIL |taltman| 3452363535 NIL NIL)
INCHI - InChI=1S/Fe/q+3
MOLECULAR-WEIGHT - 55.847    
MONOISOTOPIC-MW - 55.9349421    
SMILES - [Fe+++]
SYNONYMS - ferric iron
SYNONYMS - Fe3+
SYNONYMS - Fe<SUP>+++</SUP>
SYNONYMS - Fe<SUP>+3</SUP>
SYNONYMS - ferric ion
SYNONYMS - fe(iii)
//
UNIQUE-ID - SELENATE
TYPES - Cations
COMMON-NAME - selenate
CHEMICAL-FORMULA - (H 2)
CHEMICAL-FORMULA - (SE 1)
CHEMICAL-FORMULA - (O 4)
CREDITS - AUKFG-1
DBLINKS - (CHEBI "18170" NIL |kothari| 3498321445 NIL NIL)
DBLINKS - (PUBCHEM "1089" NIL |taltman| 3466375285 NIL NIL)
DBLINKS - (LIGAND-CPD "C05697" NIL |kr| 3410284649 NIL NIL)
INCHI - InChI=1S/H2O4Se/c1-5(2,3)4/h(H2,1,2,3,4)
MOLECULAR-WEIGHT - 144.973    
MONOISOTOPIC-MW - 145.9118303526    
SMILES - O=[Se](O)(O)=O
//
UNIQUE-ID - NA+
TYPES - Cations
COMMON-NAME - Na<SUP>+</SUP>
ATOM-CHARGES - (1 1)
CHEMICAL-FORMULA - (NA 1)
CREDITS - AUKFG-1
DBLINKS - (CHEBI "29101" NIL |taltman| 3498180761 NIL NIL)
DBLINKS - (PUBCHEM "923" NIL |taltman| 3466375285 NIL NIL)
DBLINKS - (CAS "7440-23-5" NIL |kr| 3346617701 NIL NIL)
DBLINKS - (LIGAND-CPD "C01330" NIL |kr| 3346617701 NIL NIL)
INCHI - InChI=1S/Na/q+1
MOLECULAR-WEIGHT - 22.99    
MONOISOTOPIC-MW - 22.98976967    
SMILES - [Na+]
SYNONYMS - Sodium
SYNONYMS - sodium ion
//
UNIQUE-ID - K+
TYPES - Cations
COMMON-NAME - K<SUP>+</SUP>
ATOM-CHARGES - (1 1)
CHEMICAL-FORMULA - (K 1)
CREDITS - AUKFG-1
DBLINKS - (CHEBI "29103" NIL |taltman| 3452363535 NIL NIL)
DBLINKS - (PUBCHEM "813" NIL |taltman| 3448034169 NIL NIL)
DBLINKS - (LIGAND-CPD "C00238" NIL |kr| 3346617701 NIL NIL)
MOLECULAR-WEIGHT - 39.098    
MONOISOTOPIC-MW - 38.9637069    
SMILES - [K+]
SYNONYMS - potassium
SYNONYMS - potassium ion
//
UNIQUE-ID - CU+2
TYPES - Cations
COMMON-NAME - Cu<SUP>2+</SUP>
ATOM-CHARGES - (1 2)
CHEMICAL-FORMULA - (CU 1)
CREDITS - AUKFG-1
DBLINKS - (PUBCHEM "27099" NIL |taltman| 3466375284 NIL NIL)
DBLINKS - (CHEBI "29036" NIL |taltman| 3452363536 NIL NIL)
INCHI - InChI=1S/Cu/q+2
MOLECULAR-WEIGHT - 63.546    
MONOISOTOPIC-MW - 62.9296011    
SMILES - [Cu++]
SYNONYMS - Cu<SUP>+2</SUP>
SYNONYMS - Cu<SUP>++</SUP>
SYNONYMS - cupric ion
SYNONYMS - cupric copper
SYNONYMS - Ci(II)
//
UNIQUE-ID - FE+2
TYPES - Cations
COMMON-NAME - Fe<SUP>2+</SUP>
ATOM-CHARGES - (1 2)
CHEMICAL-FORMULA - (FE 1)
CREDITS - AUKFG-1
DBLINKS - (LIGAND-CPD "C14818" NIL |taltman| 3497979943 NIL NIL)
DBLINKS - (PUBCHEM "27284" NIL |taltman| 3466375285 NIL NIL)
DBLINKS - (CHEBI "29033" NIL |taltman| 3452363536 NIL NIL)
INCHI - InChI=1S/Fe/q+2
MOLECULAR-WEIGHT - 55.847    
MONOISOTOPIC-MW - 55.9349421    
SMILES - [Fe++]
SYNONYMS - Fe<SUP>+2</SUP>
SYNONYMS - Fe<SUP>++</SUP>
SYNONYMS - ferrous iron
SYNONYMS - Fe+2
SYNONYMS - Fe2+
SYNONYMS - ferrous ion
SYNONYMS - fe(ii)
//
UNIQUE-ID - AMMONIUM
TYPES - Cations
COMMON-NAME - ammonium
ATOM-CHARGES - (3 1)
CHEMICAL-FORMULA - (N 1)
CHEMICAL-FORMULA - (H 4)
CREDITS - AUKFG-1
DBLINKS - (CHEBI "28938" NIL |taltman| 3452438152 NIL NIL)
DBLINKS - (PUBCHEM "223" NIL |taltman| 3448034169 NIL NIL)
DBLINKS - (LIGAND-CPD "C01342" NIL |kr| 3346617701 NIL NIL)
DBLINKS - (CAS "14798-03-9")
INCHI - InChI=1S/H3N/h1H3/p+1
MOLECULAR-WEIGHT - 18.038    
MONOISOTOPIC-MW - 18.0343741336    
SMILES - [NH4+]
SYNONYMS - NH<SUB>4</SUB><SUP>+</SUP>
//
UNIQUE-ID - TRIMETHYLSULFONIUM
TYPES - Cations
COMMON-NAME - trimethyl sulfonium
ATOM-CHARGES - (1 1)
CHEMICAL-FORMULA - (H 9)
CHEMICAL-FORMULA - (C 3)
CHEMICAL-FORMULA - (S 1)
CREDITS - AUKFG-1
DBLINKS - (PUBCHEM "1147" NIL |taltman| 3466375285 NIL NIL)
DBLINKS - (LIGAND-CPD "C01008" NIL |taltman| 3452530677 NIL NIL)
DBLINKS - (CHEBI "17434" NIL |taltman| 3452363522 NIL NIL)
DBLINKS - (CAS "2181-42-2")
INCHI - InChI=1S/C3H9S/c1-4(2)3/h1-3H3/q+1
MOLECULAR-WEIGHT - 77.164    
MONOISOTOPIC-MW - 77.04249597889999    
SMILES - C[S+](C)C
//
UNIQUE-ID - PROTOPORPHYRIN_IX
TYPES - Porphyrins
COMMON-NAME - protoporphyrin IX
ATOM-CHARGES - (42 -1)
ATOM-CHARGES - (39 -1)
CHEMICAL-FORMULA - (H 32)
CHEMICAL-FORMULA - (O 4)
CHEMICAL-FORMULA - (N 4)
CHEMICAL-FORMULA - (C 34)
CREDITS - AUKFG-1
DBLINKS - (CHEBI "57306" NIL |taltman| 3498180761 NIL NIL)
DBLINKS - (PUBCHEM "3794562" NIL |taltman| 3466375285 NIL NIL)
DBLINKS - (LIGAND-CPD "C02191" NIL |kr| 3346617699 NIL NIL)
DBLINKS - (CAS "553-12-8")
INCHI - InChI=1S/C34H34N4O4/c1-7-21-17(3)25-13-26-19(5)23(9-11-33(39)40)31(37-26)16-32-24(10-12-34(41)42)20(6)28(38-32)15-30-22(8-2)18(4)27(36-30)14-29(21)35-25/h7-8,13-16,35,38H,1-2,9-12H2,3-6H3,(H,39,40)(H,41,42)/p-2/b25-13-,26-13-,27-14-,28-15-,29-14-,30-15-,31-16-,32-16-
MOLECULAR-WEIGHT - 560.651    
MONOISOTOPIC-MW - 562.2580056006    
SMILES - CC1(C2(=CC5(C(C=C)=C(C)C(=CC4(=C(C=C)C(C)=C(C=C3(C(C)=C(CCC([O-])=O)C(C=C(C(CCC([O-])=O)=1)N2)=N3))N4))N=5)))
SYNONYMS - protoporphyrin
//
UNIQUE-ID - PROTOPORPHYRINOGEN
TYPES - Porphyrins
COMMON-NAME - protoporphyrinogen IX
ATOM-CHARGES - (42 -1)
ATOM-CHARGES - (40 -1)
CHEMICAL-FORMULA - (H 38)
CHEMICAL-FORMULA - (O 4)
CHEMICAL-FORMULA - (N 4)
CHEMICAL-FORMULA - (C 34)
CREDITS - AUKFG-1
DBLINKS - (CHEBI "57307" NIL |taltman| 3498180761 NIL NIL)
DBLINKS - (PUBCHEM "20849104" NIL |taltman| 3466375285 NIL NIL)
DBLINKS - (LIGAND-CPD "C01079" NIL |kr| 3346617700 NIL NIL)
DBLINKS - (CAS "7412-77-3")
INCHI - InChI=1S/C34H40N4O4/c1-7-21-17(3)25-13-26-19(5)23(9-11-33(39)40)31(37-26)16-32-24(10-12-34(41)42)20(6)28(38-32)15-30-22(8-2)18(4)27(36-30)14-29(21)35-25/h7-8,35-38H,1-2,9-16H2,3-6H3,(H,39,40)(H,41,42)/p-2
MOLECULAR-WEIGHT - 566.699    
MONOISOTOPIC-MW - 568.3049557932    
SMILES - CC1(=C5(NC(=C1CCC([O-])=O)CC2(=C(C(=C(N2)CC3(NC(=C(C=3C)C=C)CC4(=C(C(=C(N4)C5)C=C)C)))C)CCC(=O)[O-])))
SYNONYMS - protoporphyrinogen
SYSTEMATIC-NAME - 21H,23H-Porphine-2,18-dipropanoic acid, 7,12-diethenyl-5,10,15,20,22,24-hexahydro-3,8,13,17-tetramethyl-
//
UNIQUE-ID - COPROPORPHYRINOGEN_I
TYPES - Porphyrins
COMMON-NAME - coproporphyrinogen I
ATOM-CHARGES - (44 -1)
ATOM-CHARGES - (43 -1)
ATOM-CHARGES - (42 -1)
ATOM-CHARGES - (41 -1)
CHEMICAL-FORMULA - (H 40)
CHEMICAL-FORMULA - (O 8)
CHEMICAL-FORMULA - (N 4)
CHEMICAL-FORMULA - (C 36)
COMMENT-INTERNAL - This structure was imported from PubChem on Feb-15-2005
CREDITS - AUKFG-1
DBLINKS - (CHEBI "62631" NIL |ong| 3523630741 NIL NIL)
DBLINKS - (PUBCHEM "20849147" NIL |taltman| 3466375284 NIL NIL)
DBLINKS - (LIGAND-CPD "C05768" NIL |kr| 3410284649 NIL NIL)
INCHI - InChI=1S/C36H44N4O8/c1-17-21(5-9-33(41)42)29-14-26-19(3)23(7-11-35(45)46)31(39-26)16-28-20(4)24(8-12-36(47)48)32(40-28)15-27-18(2)22(6-10-34(43)44)30(38-27)13-25(17)37-29/h37-40H,5-16H2,1-4H3,(H,41,42)(H,43,44)(H,45,46)(H,47,48)/p-4
MOLECULAR-WEIGHT - 656.734    
MONOISOTOPIC-MW - 660.31591441    
SMILES - CC1(=C2(CC5(=C(CCC([O-])=O)C(C)=C(CC4(=C(CCC([O-])=O)C(C)=C(CC3(=C(CCC([O-])=O)C(C)=C(CC(=C(CCC([O-])=O)1)N2)N3))N4))N5)))
//
UNIQUE-ID - CPD-11444
TYPES - Porphyrins
COMMON-NAME - uroporphyrinogen-I
CHEMICAL-FORMULA - (H 44)
CHEMICAL-FORMULA - (C 40)
CHEMICAL-FORMULA - (N 4)
CHEMICAL-FORMULA - (O 16)
COMMENT - |FRAME: CPD-11444| and |FRAME: UROPORPHYRINOGEN-III| are both naturally occurring isomers.
/Both isomers are substrates for the murine |FRAME: MONOMER-14921| (EC 4.1.1.37), although |FRAME: UROPORPHYRINOGEN-III| is a better substrate |CITS: [6724109]|.
CREDITS - AUKFG-1
DBLINKS - (PUBCHEM "440775" NIL |taltman| 3466375284 NIL NIL)
DBLINKS - (CHEBI "28766" NIL |caspi| 3454430979 NIL NIL)
DBLINKS - (LIGAND-CPD "C05766" NIL |kr| 3410284649 NIL NIL)
INCHI - InChI=1S/C40H44N4O16/c45-33(46)5-1-17-21(9-37(53)54)29-14-26-19(3-7-35(49)50)23(11-39(57)58)31(43-26)16-28-20(4-8-36(51)52)24(12-40(59)60)32(44-28)15-27-18(2-6-34(47)48)22(10-38(55)56)30(42-27)13-25(17)41-29/h41-44H,1-16H2,(H,45,46)(H,47,48)(H,49,50)(H,51,52)(H,53,54)(H,55,56)(H,57,58)(H,59,60)
MOLECULAR-WEIGHT - 836.805    
MONOISOTOPIC-MW - 836.2752313868    
SMILES - C15(=C(CCC(=O)O)C(CC(=O)O)=C(CC4(=C(CCC(=O)O)C(CC(=O)O)=C(CC3(=C(CCC(=O)O)C(CC(=O)O)=C(CC2(=C(CCC(=O)O)C(CC(=O)O)=C(C1)N2))N3))N4))N5)
SYNONYMS - uroporphyrinogen I
//
UNIQUE-ID - UROPORPHYRINOGEN-III
TYPES - Porphyrins
COMMON-NAME - uroporphyrinogen-III
ATOM-CHARGES - (60 -1)
ATOM-CHARGES - (56 -1)
ATOM-CHARGES - (53 -1)
ATOM-CHARGES - (51 -1)
ATOM-CHARGES - (49 -1)
ATOM-CHARGES - (46 -1)
ATOM-CHARGES - (36 -1)
ATOM-CHARGES - (34 -1)
CHEMICAL-FORMULA - (H 36)
CHEMICAL-FORMULA - (O 16)
CHEMICAL-FORMULA - (N 4)
CHEMICAL-FORMULA - (C 40)
CREDITS - AUKFG-1
DBLINKS - (CHEBI "57308" NIL |taltman| 3498180761 NIL NIL)
DBLINKS - (PUBCHEM "25202645" NIL |taltman| 3466375284 NIL NIL)
DBLINKS - (LIGAND-CPD "C01051" NIL |kr| 3346617700 NIL NIL)
DBLINKS - (CAS "1976-85-8")
INCHI - InChI=1S/C40H44N4O16/c45-33(46)5-1-17-21(9-37(53)54)29-14-27-19(3-7-35(49)50)22(10-38(55)56)30(43-27)15-28-20(4-8-36(51)52)24(12-40(59)60)32(44-28)16-31-23(11-39(57)58)18(2-6-34(47)48)26(42-31)13-25(17)41-29/h41-44H,1-16H2,(H,45,46)(H,47,48)(H,49,50)(H,51,52)(H,53,54)(H,55,56)(H,57,58)(H,59,60)/p-8
MOLECULAR-WEIGHT - 828.742    
MONOISOTOPIC-MW - 836.2752313868    
SMILES - C(CCC1(C(=C5(NC=1CC2(NC(=C(C=2CCC([O-])=O)CC(=O)[O-])CC3(=C(C(=C(N3)CC4(NC(=C(C=4CCC([O-])=O)CC(=O)[O-])C5))CC([O-])=O)CCC(=O)[O-]))))CC([O-])=O))(=O)[O-]
SYNONYMS - uroporphyrinogen III
//
UNIQUE-ID - PROTOHEME
TYPES - Hemes
TYPES - Organometallics
COMMON-NAME - protoheme IX
ATOM-CHARGES - (43 2)
ATOM-CHARGES - (42 -1)
ATOM-CHARGES - (39 -1)
CHEMICAL-FORMULA - (H 30)
CHEMICAL-FORMULA - (FE 1)
CHEMICAL-FORMULA - (O 4)
CHEMICAL-FORMULA - (N 4)
CHEMICAL-FORMULA - (C 34)
COMMENT - 'Heme' is usually understood as any tetrapyrrolic chelate of iron. The terms 'ferroheme' and 'ferriheme' refer to the Fe(II) and Fe(III) oxidation states in heme (even though Fe(IV) is found as a catalytic intermediate in some systems).
/
/Fe-protoporphyrin IX (heme) is an essential cofactor for many fundamental biological processes |CITS: [19564403]|. It is a hydrophobic and cytotoxic macrocycle, which requires specific pathways to be safely delivered to its subcellular destinations |CITS: [STERN]|. 
/
/Heme <i>b</i> is the iron chelate of |FRAME: PROTOPORPHYRIN_IX|, and is part of cytochromes
/<i>b</i>. Cytochromes <i>b</i> are cytochromes with protoheme as prosthetic group but which lack a covalent
/bond between the porphyrin and the protein.
CREDITS - AUKFG-1
CREDITS - |brito|
DBLINKS - (PUBCHEM "44229124" NIL |taltman| 3466375285 NIL NIL)
DBLINKS - (CHEBI "17627" NIL |taltman| 3452363577 NIL NIL)
DBLINKS - (LIGAND-CPD "C00032" NIL |kr| 3346617699 NIL NIL)
DBLINKS - (CAS "14875-96-8")
MOLECULAR-WEIGHT - 614.482    
MONOISOTOPIC-MW - 616.1772976364    
SMILES - CC7(C(=C8(N6([Fe++]24(N1(C(C(=C(C=1C=C3(N2C(C(=C3C)C=C)=CC5(=N4C(C(=C5C)C=C)=CC6=7)))C)CCC(=O)[O-])=C8)))))CCC(=O)[O-])
SYNONYMS - ferroprotoporphyrin IX
SYNONYMS - protoheme
SYNONYMS - heme <i>b</i>
//
UNIQUE-ID - OXYGEN-MOLECULE
TYPES - Non-Metabolic-Compounds
COMMON-NAME - oxygen
ABBREV-NAME - O<SUB>2</SUB>
CHEMICAL-FORMULA - (O 2)
CREDITS - AUKFG-1
DBLINKS - (PUBCHEM "977" NIL |taltman| 3466375284 NIL NIL)
DBLINKS - (CHEBI "15379" NIL |taltman| 3452438148 NIL NIL)
DBLINKS - (LIGAND-CPD "C00007" NIL |kr| 3346617701 NIL NIL)
DBLINKS - (CAS "7782-44-7")
INCHI - InChI=1S/O2/c1-2
MOLECULAR-WEIGHT - 31.999    
MONOISOTOPIC-MW - 31.9898292442    
SMILES - O=O
SYNONYMS - oxygen
SYNONYMS - oxygen molecule
SYSTEMATIC-NAME - O2
//
UNIQUE-ID - IRON-CHELATE
TYPES - Pseudo-Compounds
COMMON-NAME - an iron chelate
CREDITS - AUKFG-1
DBLINKS - (LIGAND-CPD "C06704" NIL |qwan| 3371498281 NIL NIL)
//
UNIQUE-ID - 7-8-DIHYDROPTEROATE
TYPES - Pteroates
COMMON-NAME - 7,8-dihydropteroate
ATOM-CHARGES - (4 -1)
CHEMICAL-FORMULA - (H 13)
CHEMICAL-FORMULA - (C 14)
CHEMICAL-FORMULA - (O 3)
CHEMICAL-FORMULA - (N 6)
CREDITS - AUKFG-1
DBLINKS - (CHEBI "17839" NIL |taltman| 3498850556 NIL NIL)
DBLINKS - (PUBCHEM "5459950" NIL |taltman| 3497976212 NIL NIL)
DBLINKS - (LIGAND-CPD "C00921" NIL |kr| 3346617699 NIL NIL)
INCHI - InChI=1S/C14H14N6O3/c15-14-19-11-10(12(21)20-14)18-9(6-17-11)5-16-8-3-1-7(2-4-8)13(22)23/h1-4,16H,5-6H2,(H,22,23)(H4,15,17,19,20,21)/p-1
MOLECULAR-WEIGHT - 313.295    
MONOISOTOPIC-MW - 314.11273834689996    
SMILES - C(C2(=NC1(C(N=C(NC=1NC2)N)=O)))NC3(=CC=C(C([O-])=O)C=C3)
SYNONYMS - dihydropterate
SYNONYMS - H2Pte
SYNONYMS - dihydropteroate
//
UNIQUE-ID - CPD0-2472
TYPES - NADHX
COMMON-NAME - (<i>R</i>)-NADHX
ATOM-CHARGES - (24 -1)
ATOM-CHARGES - (20 -1)
CHEMICAL-FORMULA - (H 29)
CHEMICAL-FORMULA - (P 2)
CHEMICAL-FORMULA - (N 7)
CHEMICAL-FORMULA - (C 21)
CHEMICAL-FORMULA - (O 15)
COMMENT - Studies in the 1950�s have shown that glyceraldehyde 3-phosphate dehydrogenase slowly catalyzes the formation of NADHX from NADH |CITS: [Rafter54]|. The equilibrium of this hydration reaction is in favor (100/1) of the hydrated form |CITS: [3061454]|, making the reaction virtually irreversible.
/
/NADHX and NADPHX are inhibitors of several dehydrogenases |CITS: [ 9851831]| and it is thus important to eliminate them. Reconversion of NADHX to NADH is catalyzed by an |FRAME: ENSG00000153481-MONOMER "ATP-dependent dehydratase"| |CITS:[239637][21994945]|.
CREDITS - AUKFG-1
CREDITS - SRI
CREDITS - |keseler|
INCHI - InChI=1S/C21H31N7O15P2/c22-17-12-19(25-6-24-17)28(7-26-12)21-16(33)14(31)10(42-21)5-40-45(37,38)43-44(35,36)39-4-9-13(30)15(32)20(41-9)27-3-8(18(23)34)1-2-11(27)29/h3,6-7,9-11,13-16,20-21,29-33H,1-2,4-5H2,(H2,23,34)(H,35,36)(H,37,38)(H2,22,24,25)/p-2/t9-,10-,11-,13-,14-,15-,16-,20-,21-/m1/s1
MOLECULAR-WEIGHT - 681.445    
MONOISOTOPIC-MW - 683.135336383    
SMILES - C(C1(OC(C(C1O)O)N2(C=C(CCC2O)C(N)=O)))OP(=O)([O-])OP(OCC3(OC(C(C3O)O)N5(C=NC4(C(=NC=NC=45)N))))(=O)[O-]
SYNONYMS - (6<i>R</i>)-6-&beta;-hydroxy-1,4,5,6-tetrahydronicotinamide-adenine dinucleotide
//
UNIQUE-ID - CPD-653
TYPES - NADHX
COMMON-NAME - (<i>S</i>)-NADHX
ATOM-CHARGES - (24 -1)
ATOM-CHARGES - (20 -1)
CHEMICAL-FORMULA - (H 29)
CHEMICAL-FORMULA - (P 2)
CHEMICAL-FORMULA - (N 7)
CHEMICAL-FORMULA - (C 21)
CHEMICAL-FORMULA - (O 15)
COMMENT - Studies in the 1950�s have shown that glyceraldehyde 3-phosphate dehydrogenase slowly catalyzes the formation of NADHX from NADH |CITS: [Rafter54]|. The equilibrium of this hydration reaction is in favor (100/1) of the hydrated form |CITS: [3061454]|, making the reaction virtually irreversible.
/
/NADHX and NADPHX are inhibitors of several dehydrogenases |CITS: [ 9851831]| and it is thus important to eliminate them. Reconversion of NADHX to NADH is catalyzed by an |FRAME: ENSG00000153481-MONOMER "ATP-dependent dehydratase"| |CITS:[239637][21994945]|.
CREDITS - AUKFG-1
DBLINKS - (PUBCHEM "25203523" NIL |taltman| 3466375284 NIL NIL)
DBLINKS - (LIGAND-CPD "C04856" NIL |kr| 3410284650 NIL NIL)
INCHI - InChI=1S/C21H31N7O15P2/c22-17-12-19(25-6-24-17)28(7-26-12)21-16(33)14(31)10(42-21)5-40-45(37,38)43-44(35,36)39-4-9-13(30)15(32)20(41-9)27-3-8(18(23)34)1-2-11(27)29/h3,6-7,9-11,13-16,20-21,29-33H,1-2,4-5H2,(H2,23,34)(H,35,36)(H,37,38)(H2,22,24,25)/p-2/t9-,10-,11+,13-,14-,15-,16-,20-,21-/m1/s1
MOLECULAR-WEIGHT - 681.445    
MONOISOTOPIC-MW - 683.135336383    
SMILES - C(C1(OC(C(C1O)O)N2(C=C(CCC2O)C(N)=O)))OP(=O)([O-])OP(OCC3(OC(C(C3O)O)N5(C=NC4(C(=NC=NC=45)N))))(=O)[O-]
SYNONYMS - (6<i>S</i>)-6-&beta;-hydroxy-1,4,5,6-tetrahydronicotinamide-adenine dinucleotide
//
UNIQUE-ID - HS
TYPES - Inorganic-Compounds
COMMON-NAME - hydrogen sulfide
CHEMICAL-FORMULA - (H 2)
CHEMICAL-FORMULA - (S 1)
CREDITS - AUKFG-1
DBLINKS - (LIGAND-CPD "C00283" NIL |kothari| 3477360004 NIL NIL)
DBLINKS - (PUBCHEM "402" NIL |taltman| 3466375285 NIL NIL)
DBLINKS - (CAS "7783-06-4" NIL |jdale| 3456083194 NIL NIL)
DBLINKS - (CHEBI "16136" NIL |taltman| 3452438017 NIL NIL)
INCHI - InChI=1S/H2S/h1H2
MOLECULAR-WEIGHT - 34.076    
MONOISOTOPIC-MW - 33.9877207542    
SMILES - S
SYNONYMS - sulfide
SYNONYMS - H<SUB>2</SUB>S
//
UNIQUE-ID - STREPTOMYCIN
TYPES - Antibiotics
COMMON-NAME - streptomycin
ATOM-CHARGES - (40 1)
ATOM-CHARGES - (33 1)
ATOM-CHARGES - (21 1)
CHEMICAL-FORMULA - (H 42)
CHEMICAL-FORMULA - (N 7)
CHEMICAL-FORMULA - (O 12)
CHEMICAL-FORMULA - (C 21)
CREDITS - AUKFG-1
DBLINKS - (CHEBI "58007" NIL |ong| 3523630741 NIL NIL)
DBLINKS - (PUBCHEM "25245365" NIL |taltman| 3466375284 NIL NIL)
DBLINKS - (LIGAND-CPD "C00413" NIL |kr| 3410284649 NIL NIL)
DBLINKS - (CAS "57-92-1")
INCHI - InChI=1S/C21H39N7O12/c1-5-21(36,4-30)16(40-17-9(26-2)13(34)10(31)6(3-29)38-17)18(37-5)39-15-8(28-20(24)25)11(32)7(27-19(22)23)12(33)14(15)35/h4-18,26,29,31-36H,3H2,1-2H3,(H4,22,23,27)(H4,24,25,28)/p+3/t5-,6-,7+,8-,9-,10-,11+,12-,13-,14+,15+,16-,17-,18-,21+/m0/s1
MOLECULAR-WEIGHT - 584.602    
MONOISOTOPIC-MW - 581.2656697535    
SMILES - C1(C(C(C(C(O1)CO)O)O)[N+]C)OC2(C(OC(C2(C=O)O)C)OC3(C(C(C(C(C3O)O)NC(N)=[N+])O)NC(N)=[N+]))
//
UNIQUE-ID - 2-TRANS6-TRANS-FARNESOL
TYPES - Farnesols
COMMON-NAME - (<i>2E,6E</i>)-farnesol
CHEMICAL-FORMULA - (H 26)
CHEMICAL-FORMULA - (O 1)
CHEMICAL-FORMULA - (C 15)
COMMENT - |FRAME: FARNESYL-PP| (FPP) has been recognized as a key intermediate in the biosynthesis of more
/complex sesquiterpenoids, higher terpenoids, and steroids for many years, and more recently many
/other roles have been discovered for both the pyrophosphate form and the corresponding alcohol
/farnesol.
/
/For example, farnesol acts as a quorum-sensing molecule to suppress filamentation in the fungus
/|FRAME: TAX-5476| |CITS: [12954333]|, and farnesyl derivatives are involved in the a-factor mating
/peptide of the dodecapeptide pheromone found in |FRAME: TAX-559292| |CITS: [11112575]|.
/Terpene alcohols such as farnesol have antibacterial effects against |FRAME: TAX-1280|,
/including promotion of potassium ion leakage |CITS: [15321680]|.
/Furthermore, FPP plays a pivotal role in the posttranslational processing of Ras proteins.
/
/Farnesol has 4 isomer, the most abundant of which is |FRAME:2-TRANS6-TRANS-FARNESOL|
/|CITS: [Yu05]|.
CREDITS - AUKFG-1
DBLINKS - (CHEBI "16619" NIL |taltman| 3498850556 NIL NIL)
DBLINKS - (PUBCHEM "445070" NIL |taltman| 3466375284 NIL NIL)
DBLINKS - (LIGAND-CPD "C01126" NIL |taltman| 3452530673 NIL NIL)
INCHI - InChI=1S/C15H26O/c1-13(2)7-5-8-14(3)9-6-10-15(4)11-12-16/h7,9,11,16H,5-6,8,10,12H2,1-4H3/b14-9+,15-11+
MOLECULAR-WEIGHT - 222.37    
MONOISOTOPIC-MW - 222.1983654567    
SMILES - CC(C)=CCCC(C)=CCCC(C)=CCO
SYNONYMS - (<i>E,E,</i>)-farnesol
SYNONYMS - (<i>E,E,</i>)-3,7,11-Trimethyl-2,6,10-dodecatrien-1-ol
SYNONYMS - 2-<i>trans</i>-<i>S</i>-6-<i>trans</i>-farnesol
SYNONYMS - 2-<i>trans</i>,6-<i>trans</i>-farnesol
//
UNIQUE-ID - FARNESYL-PP
TYPES - TRANS-POLYISOPRENYL-PP
TYPES - Sesquiterpenes
COMMON-NAME - (2<i>E</i>,6<i>E</i>)-farnesyl diphosphate
ATOM-CHARGES - (23 -1)
ATOM-CHARGES - (11 -1)
ATOM-CHARGES - (5 -1)
CHEMICAL-FORMULA - (H 25)
CHEMICAL-FORMULA - (P 2)
CHEMICAL-FORMULA - (O 7)
CHEMICAL-FORMULA - (C 15)
COMMENT - For polyisoprenols and polyisoprenyl phosphates nomenclature, see |FRAME: Polyisoprenoids|.
CREDITS - AUKFG-1
DBLINKS - (CHEBI "175763" NIL |taltman| 3498180761 NIL NIL)
DBLINKS - (KNAPSACK "C00007268" NIL |achi1| 3445698166 NIL NIL)
DBLINKS - (PUBCHEM "15983959" NIL |taltman| 3451921010 NIL NIL)
DBLINKS - (LIGAND-CPD "C00448" NIL |keseler| 3341251944 NIL NIL)
DBLINKS - (CAS "13058-04-3")
INCHI - InChI=1S/C15H28O7P2/c1-13(2)7-5-8-14(3)9-6-10-15(4)11-12-21-24(19,20)22-23(16,17)18/h7,9,11H,5-6,8,10,12H2,1-4H3,(H,19,20)(H2,16,17,18)/p-3/b14-9+,15-11+
MOLECULAR-WEIGHT - 379.306    
MONOISOTOPIC-MW - 382.13102627349997    
N+1-NAME - <i>cis,trans</i>-polyisoprenyl<sub>n+1</sub>-PP
SMILES - CC(=CCCC(=CCCC(=CCOP(OP([O-])(=O)[O-])(=O)[O-])C)C)C
SYNONYMS - 2-<i>trans</i>,6-<i>trans</i>-farnesyl diphosphate
SYNONYMS - 2-trans,6-trans-farnesyl diphosphate
SYNONYMS - FPP
SYNONYMS - <i>trans, trans</i>-farnesyl diphosphate
SYNONYMS - farnesyl-PP
SYNONYMS - farnesyl pyrophosphate
SYNONYMS - &omega;,<i>E,E</i>-farnesyl diphosphate
SYNONYMS - farnesyl diphosphate
SYNONYMS - (<i>E,E</i>)-farnesyl diphosphate
SYNONYMS - all-<i>trans</i>-farnesyl diphosphate
//
UNIQUE-ID - CPD-9444
TYPES - CIS-TRANS-POLYISOPRENYL-PP
TYPES - Sesquiterpenes
COMMON-NAME - (2<i>Z</i>,6<i>E</i>)-farnesyl diphosphate
ATOM-CHARGES - (22 -1)
ATOM-CHARGES - (11 -1)
ATOM-CHARGES - (5 -1)
CHEMICAL-FORMULA - (H 25)
CHEMICAL-FORMULA - (P 2)
CHEMICAL-FORMULA - (O 7)
CHEMICAL-FORMULA - (C 15)
COMMENT - For polyisoprenols and polyisoprenyl phosphates nomenclature, see |FRAME: Polyisoprenoids|.
CREDITS - AUKFG-1
DBLINKS - (CHEBI "162247" NIL |taltman| 3498180761 NIL NIL)
DBLINKS - (LIGAND-CPD "C16826" NIL |kothari| 3495812976 NIL NIL)
DBLINKS - (PUBCHEM "25245621" NIL |taltman| 3466375284 NIL NIL)
INCHI - InChI=1S/C15H28O7P2/c1-13(2)7-5-8-14(3)9-6-10-15(4)11-12-21-24(19,20)22-23(16,17)18/h7,9,11H,5-6,8,10,12H2,1-4H3,(H,19,20)(H2,16,17,18)/p-3/b14-9+,15-11-
MOLECULAR-WEIGHT - 379.306    
MONOISOTOPIC-MW - 382.13102627349997    
N+1-NAME - <i>cis,trans</i>-polyisoprenyl<sub>n+1</sub>-PP
SMILES - CC(C)=CCCC(C)=CCCC(C)=CCOP([O-])(=O)OP([O-])(=O)[O-]
SYNONYMS - farnesyl diphosphate
SYNONYMS - FPP
SYNONYMS - &omega;,<i>E,Z</i>-farnesyl diphosphate
SYNONYMS - 2-<i>cis</i>,6-<i>trans</i>-farnesyl diphosphate
//
UNIQUE-ID - CPD-11984
TYPES - Mono-trans-poly-cis-polyprenyl-PP
TYPES - Sesquiterpenes
COMMON-NAME - &omega;, mono-<i>trans</i>,octa-<i>cis</i>-decaprenyl diphosphate
ATOM-CHARGES - (39 -1)
ATOM-CHARGES - (36 -1)
ATOM-CHARGES - (32 -1)
CHEMICAL-FORMULA - (H 81)
CHEMICAL-FORMULA - (P 2)
CHEMICAL-FORMULA - (O 7)
CHEMICAL-FORMULA - (C 50)
COMMENT - For polyisoprenols and polyisoprenyl phosphates nomenclature, see |FRAME: Polyisoprenoids|.
CREDITS - AUKFG-1
CREDITS - SRI
CREDITS - |caspi|
DBLINKS - (PUBCHEM "45479373" NIL |taltman| 3497976212 NIL NIL)
INCHI - InChI=1S/C50H84O7P2/c1-41(2)21-12-22-42(3)23-13-24-43(4)25-14-26-44(5)27-15-28-45(6)29-16-30-46(7)31-17-32-47(8)33-18-34-48(9)35-19-36-49(10)37-20-38-50(11)39-40-56-59(54,55)57-58(51,52)53/h21,23,25,27,29,31,33,35,37,39H,12-20,22,24,26,28,30,32,34,36,38,40H2,1-11H3,(H,54,55)(H2,51,52,53)/p-3/b42-23+,43-25-,44-27-,45-29-,46-31-,47-33-,48-35-,49-37-,50-39-
MOLECULAR-WEIGHT - 856.133    
MONOISOTOPIC-MW - 858.5692280711    
N+1-NAME - <i>cis,trans</i>-polyisoprenyl<sub>n+1</sub>-PP
SMILES - CC(C)=CCCC(C)=CCCC(C)=CCCC(C)=CCCC(C)=CCCC(C)=CCCC(C)=CCCC(C)=CCCC(C)=CCCC(C)=CCOP([O-])(=O)OP([O-])(=O)[O-]
SUPERATOMS - MONOTRANS-CIS-DECAPRENYL-GROUP
SYNONYMS - &omega;, mono-<i>E</i>,poly-<i>Z</i>-decaprenyl diphosphate
SYNONYMS - (2Z,6Z,10Z,14Z,18Z,22Z,26Z,30Z,34E)-decaprenyl diphosphate
SYNONYMS - &omega;, mono-<i>trans</i>,poly-<i>cis</i>-decaprenyl diphosphate
SYNONYMS - &omega;, mono-<i>E</i>,octa-<i>Z</i>-decaprenyl diphosphate
//
UNIQUE-ID - CPD-11994
TYPES - CIS-TRANS-POLYISOPRENYL-P
TYPES - Sesquiterpenes
COMMON-NAME - &omega;, mono-<i>trans</i>, poly-<i>cis</i>-decaprenyl phosphate
ATOM-CHARGES - (35 -1)
ATOM-CHARGES - (33 -1)
CHEMICAL-FORMULA - (H 81)
CHEMICAL-FORMULA - (P 1)
CHEMICAL-FORMULA - (O 4)
CHEMICAL-FORMULA - (C 50)
COMMENT - For polyisoprenols and polyisoprenyl phosphates nomenclature, see |FRAME: Polyisoprenoids|.
CREDITS - AUKFG-1
CREDITS - SRI
CREDITS - |caspi|
DBLINKS - (PUBCHEM "45479679" NIL |taltman| 3497976212 NIL NIL)
INCHI - InChI=1S/C50H83O4P/c1-41(2)21-12-22-42(3)23-13-24-43(4)25-14-26-44(5)27-15-28-45(6)29-16-30-46(7)31-17-32-47(8)33-18-34-48(9)35-19-36-49(10)37-20-38-50(11)39-40-54-55(51,52)53/h21,23,25,27,29,31,33,35,37,39H,12-20,22,24,26,28,30,32,34,36,38,40H2,1-11H3,(H2,51,52,53)/p-2/b42-23+,43-25-,44-27-,45-29-,46-31-,47-33-,48-35-,49-37-,50-39-
MOLECULAR-WEIGHT - 777.161    
MONOISOTOPIC-MW - 778.6028976627    
N+1-NAME - <i>cis,trans</i>-polyisoprenyl<sub>n+1</sub>-PP
SMILES - CC(C)=CCCC(C)=CCCC(C)=CCCC(C)=CCCC(C)=CCCC(C)=CCCC(C)=CCCC(C)=CCCC(C)=CCCC(C)=CCOP([O-])(=O)[O-]
SYNONYMS - &omega;, mono-<i>E</i>, poly-<i>Z</i>-decaprenyl phosphate
SYNONYMS - (2Z,6Z,10Z,14Z,18Z,22Z,26Z,30Z,34E)-decaprenyl phosphate
//
UNIQUE-ID - CPD-4143
TYPES - Triterpenes
COMMON-NAME - sitosterol
CHEMICAL-FORMULA - (H 50)
CHEMICAL-FORMULA - (O 1)
CHEMICAL-FORMULA - (C 29)
CREDITS - AUKFG-1
DBLINKS - (PUBCHEM "222284" NIL |ong| 3523387880 NIL NIL)
DBLINKS - (CHEBI "27693" NIL |dreher| 3505953420 NIL NIL)
DBLINKS - (LIGAND-CPD "C01753" NIL |taltman| 3459474373 NIL NIL)
INCHI - InChI=1S/C29H50O/c1-7-21(19(2)3)9-8-20(4)25-12-13-26-24-11-10-22-18-23(30)14-16-28(22,5)27(24)15-17-29(25,26)6/h10,19-21,23-27,30H,7-9,11-18H2,1-6H3/t20-,21-,23+,24+,25-,26+,27+,28+,29-/m1/s1
MOLECULAR-WEIGHT - 414.713    
MONOISOTOPIC-MW - 414.38616622710003    
SMILES - CC(C(CCC([CH]2(C3(CC[CH]4(C1(CCC(CC1=CC[CH]([CH](CC2)3)4)O)C))(C)))C)CC)C
SYNONYMS - &beta;-sitosterol
//
UNIQUE-ID - CPD-13793
TYPES - Triterpenes
COMMON-NAME - 3-oxo-24-ethyl-cholest-5-ene
CHEMICAL-FORMULA - (H 48)
CHEMICAL-FORMULA - (O 1)
CHEMICAL-FORMULA - (C 29)
CREDITS - AUKFG-1
CREDITS - SRI
CREDITS - |caspi|
INCHI - InChI=1S/C29H48O/c1-7-21(19(2)3)9-8-20(4)25-12-13-26-24-11-10-22-18-23(30)14-16-28(22,5)27(24)15-17-29(25,26)6/h10,19-21,24-27H,7-9,11-18H2,1-6H3/t20-,21-,24+,25-,26+,27+,28+,29-/m1/s1
MOLECULAR-WEIGHT - 412.698    
MONOISOTOPIC-MW - 412.3705161629    
SMILES - CC(C(CCC([CH]2(C3(CC[CH]4(C1(CCC(CC1=CC[CH]([CH](CC2)3)4)=O)C))(C)))C)CC)C
//
UNIQUE-ID - CPD-13794
TYPES - Triterpenes
COMMON-NAME - 3-oxo-24-ethyl-cholest-4-ene
CHEMICAL-FORMULA - (H 48)
CHEMICAL-FORMULA - (O 1)
CHEMICAL-FORMULA - (C 29)
CREDITS - AUKFG-1
CREDITS - SRI
CREDITS - |caspi|
INCHI - InChI=1S/C29H48O/c1-7-21(19(2)3)9-8-20(4)25-12-13-26-24-11-10-22-18-23(30)14-16-28(22,5)27(24)15-17-29(25,26)6/h18-21,24-27H,7-17H2,1-6H3/t20-,21-,24+,25-,26+,27+,28+,29-/m1/s1
MOLECULAR-WEIGHT - 412.698    
MONOISOTOPIC-MW - 412.3705161629    
SMILES - CC(C(CCC([CH]2(C3(CC[CH]4(C1(CCC(C=C1CC[CH]([CH](CC2)3)4)=O)C))(C)))C)CC)C
//
UNIQUE-ID - CPD-13796
TYPES - Triterpenes
COMMON-NAME - 3-oxo-24-ethyl-26-hydroxy-cholest-4-ene
CHEMICAL-FORMULA - (H 48)
CHEMICAL-FORMULA - (O 2)
CHEMICAL-FORMULA - (C 29)
CREDITS - AUKFG-1
CREDITS - SRI
CREDITS - |caspi|
INCHI - InChI=1S/C29H48O2/c1-6-21(20(3)18-30)8-7-19(2)25-11-12-26-24-10-9-22-17-23(31)13-15-28(22,4)27(24)14-16-29(25,26)5/h17,19-21,24-27,30H,6-16,18H2,1-5H3/t19-,20?,21-,24+,25-,26+,27+,28+,29-/m1/s1
MOLECULAR-WEIGHT - 428.697    
MONOISOTOPIC-MW - 428.365430785    
SMILES - CC(C(CCC([CH]2(C3(CC[CH]4(C1(CCC(C=C1CC[CH]([CH](CC2)3)4)=O)C))(C)))C)CC)CO
//
UNIQUE-ID - CPD-13802
TYPES - Triterpenes
COMMON-NAME - 3-oxo-24-ethyl-cholest-4-en-26-oyl-CoA
ATOM-CHARGES - (53 -1)
ATOM-CHARGES - (44 -1)
ATOM-CHARGES - (38 -1)
ATOM-CHARGES - (36 -1)
CHEMICAL-FORMULA - (S 1)
CHEMICAL-FORMULA - (P 3)
CHEMICAL-FORMULA - (N 7)
CHEMICAL-FORMULA - (H 78)
CHEMICAL-FORMULA - (O 18)
CHEMICAL-FORMULA - (C 50)
CREDITS - AUKFG-1
CREDITS - SRI
CREDITS - |caspi|
INCHI - InChI=1S/C50H82N7O18P3S/c1-8-30(10-9-28(2)34-13-14-35-33-12-11-31-23-32(58)15-18-49(31,6)36(33)16-19-50(34,35)7)29(3)47(63)79-22-21-52-38(59)17-20-53-45(62)42(61)48(4,5)25-72-78(69,70)75-77(67,68)71-24-37-41(74-76(64,65)66)40(60)46(73-37)57-27-56-39-43(51)54-26-55-44(39)57/h23,26-30,33-37,40-42,46-47,60-61,63H,8-22,24-25H2,1-7H3,(H,52,59)(H,53,62)(H,67,68)(H,69,70)(H2,51,54,55)(H2,64,65,66)/p-4/t28-,29?,30?,33+,34-,35+,36+,37-,40-,41-,42+,46-,47?,49+,50-/m1/s1
MOLECULAR-WEIGHT - 1190.184    
MONOISOTOPIC-MW - 1193.4649890864    
SMILES - CC(C(CCC([CH]2(C3(CC[CH]4(C1(CCC(C=C1CC[CH]([CH](CC2)3)4)=O)C))(C)))C)CC)C(O)SCCNC(=O)CCNC(=O)C(O)C(C)(C)COP(=O)(OP(=O)(OCC5(C(OP([O-])(=O)[O-])C(O)C(O5)N7(C6(C(=C(N)N=CN=6)N=C7))))[O-])[O-]
//
UNIQUE-ID - CPD-13797
TYPES - Triterpenes
COMMON-NAME - 3-oxo-24-ethyl-cholest-4,24-dien-26-oyl-CoA
ATOM-CHARGES - (53 -1)
ATOM-CHARGES - (44 -1)
ATOM-CHARGES - (38 -1)
ATOM-CHARGES - (36 -1)
CHEMICAL-FORMULA - (S 1)
CHEMICAL-FORMULA - (P 3)
CHEMICAL-FORMULA - (N 7)
CHEMICAL-FORMULA - (H 76)
CHEMICAL-FORMULA - (O 18)
CHEMICAL-FORMULA - (C 50)
CREDITS - AUKFG-1
CREDITS - SRI
CREDITS - |caspi|
INCHI - InChI=1S/C50H80N7O18P3S/c1-8-30(10-9-28(2)34-13-14-35-33-12-11-31-23-32(58)15-18-49(31,6)36(33)16-19-50(34,35)7)29(3)47(63)79-22-21-52-38(59)17-20-53-45(62)42(61)48(4,5)25-72-78(69,70)75-77(67,68)71-24-37-41(74-76(64,65)66)40(60)46(73-37)57-27-56-39-43(51)54-26-55-44(39)57/h23,26-28,33-37,40-42,46-47,60-61,63H,8-22,24-25H2,1-7H3,(H,52,59)(H,53,62)(H,67,68)(H,69,70)(H2,51,54,55)(H2,64,65,66)/p-4/b30-29-/t28-,33+,34-,35+,36+,37-,40-,41-,42+,46-,47?,49+,50-/m1/s1
MOLECULAR-WEIGHT - 1188.168    
MONOISOTOPIC-MW - 1191.4493390222    
SMILES - CC(=C(CCC([CH]2(C3(CC[CH]4(C1(CCC(C=C1CC[CH]([CH](CC2)3)4)=O)C))(C)))C)CC)C(O)SCCNC(=O)CCNC(=O)C(O)C(C)(C)COP(=O)(OP(=O)(OCC5(C(OP([O-])(=O)[O-])C(O)C(O5)N7(C6(C(=C(N)N=CN=6)N=C7))))[O-])[O-]
//
UNIQUE-ID - CPD-13799
TYPES - Triterpenes
COMMON-NAME - 3-oxo-24-(isopropanoyl)-cholest-4,24-dien-26-oyl-CoA
ATOM-CHARGES - (85 -1)
ATOM-CHARGES - (53 -1)
ATOM-CHARGES - (44 -1)
ATOM-CHARGES - (38 -1)
ATOM-CHARGES - (36 -1)
CHEMICAL-FORMULA - (S 1)
CHEMICAL-FORMULA - (P 3)
CHEMICAL-FORMULA - (N 7)
CHEMICAL-FORMULA - (H 75)
CHEMICAL-FORMULA - (O 20)
CHEMICAL-FORMULA - (C 51)
CREDITS - AUKFG-1
CREDITS - SRI
CREDITS - |caspi|
INCHI - InChI=1S/C51H80N7O20P3S/c1-27(34-12-13-35-33-11-9-30-22-31(59)14-17-50(30,6)36(33)15-18-51(34,35)7)8-10-32(28(2)47(64)65)29(3)48(66)82-21-20-53-38(60)16-19-54-45(63)42(62)49(4,5)24-75-81(72,73)78-80(70,71)74-23-37-41(77-79(67,68)69)40(61)46(76-37)58-26-57-39-43(52)55-25-56-44(39)58/h22,25-28,33-37,40-42,46,48,61-62,66H,8-21,23-24H2,1-7H3,(H,53,60)(H,54,63)(H,64,65)(H,70,71)(H,72,73)(H2,52,55,56)(H2,67,68,69)/p-5/b32-29+/t27-,28?,33+,34-,35+,36+,37-,40-,41-,42+,46-,48?,50+,51-/m1/s1
MOLECULAR-WEIGHT - 1231.17    
MONOISOTOPIC-MW - 1235.4391682664    
SMILES - CC(=C(CCC([CH]2(C3(CC[CH]4(C1(CCC(C=C1CC[CH]([CH](CC2)3)4)=O)C))(C)))C)C(C(=O)[O-])C)C(O)SCCNC(=O)CCNC(=O)C(O)C(C)(C)COP(=O)(OP(=O)(OCC5(C(OP([O-])(=O)[O-])C(O)C(O5)N7(C6(C(=C(N)N=CN=6)N=C7))))[O-])[O-]
//
UNIQUE-ID - CPD-13801
TYPES - Triterpenes
COMMON-NAME - 3,24-dioxo-cholest-4-en-26-oate
ATOM-CHARGES - (33 -1)
CHEMICAL-FORMULA - (H 39)
CHEMICAL-FORMULA - (O 4)
CHEMICAL-FORMULA - (C 27)
CREDITS - AUKFG-1
CREDITS - SRI
CREDITS - |caspi|
INCHI - InChI=1S/C27H40O4/c1-16(5-10-24(29)17(2)25(30)31)21-8-9-22-20-7-6-18-15-19(28)11-13-26(18,3)23(20)12-14-27(21,22)4/h15-17,20-23H,5-14H2,1-4H3,(H,30,31)/p-1/t16-,17+,20+,21-,22+,23+,26+,27-/m1/s1
MOLECULAR-WEIGHT - 427.603    
MONOISOTOPIC-MW - 428.2926597724    
SMILES - CC(C(=O)[O-])C(=O)CCC(C)[CH]2(CC[CH]3([CH]4(CCC1(=CC(=O)CCC(C)1[CH](CCC(C)23)4))))
//
UNIQUE-ID - CPD-13803
TYPES - Triterpenes
COMMON-NAME - 3-oxo-24-ethyl-cholest-4-en-26-oate
ATOM-CHARGES - (36 -1)
CHEMICAL-FORMULA - (H 45)
CHEMICAL-FORMULA - (O 3)
CHEMICAL-FORMULA - (C 29)
CREDITS - AUKFG-1
CREDITS - SRI
CREDITS - |caspi|
INCHI - InChI=1S/C29H46O3/c1-6-20(19(3)27(31)32)8-7-18(2)24-11-12-25-23-10-9-21-17-22(30)13-15-28(21,4)26(23)14-16-29(24,25)5/h17-20,23-26H,6-16H2,1-5H3,(H,31,32)/p-1/t18-,19?,20-,23+,24-,25+,26+,28+,29-/m1/s1
MOLECULAR-WEIGHT - 441.673    
MONOISOTOPIC-MW - 442.34469534289997    
SMILES - CC(C(CCC([CH]2(C3(CC[CH]4(C1(CCC(C=C1CC[CH]([CH](CC2)3)4)=O)C))(C)))C)CC)C([O-])=O
//
UNIQUE-ID - CPD-13798
TYPES - Triterpenes
COMMON-NAME - 3-oxo-24-ethyl-26-al-cholest-4-ene
CHEMICAL-FORMULA - (H 46)
CHEMICAL-FORMULA - (O 2)
CHEMICAL-FORMULA - (C 29)
CREDITS - AUKFG-1
CREDITS - SRI
CREDITS - |caspi|
INCHI - InChI=1S/C29H46O2/c1-6-21(20(3)18-30)8-7-19(2)25-11-12-26-24-10-9-22-17-23(31)13-15-28(22,4)27(24)14-16-29(25,26)5/h17-21,24-27H,6-16H2,1-5H3/t19-,20?,21-,24+,25-,26+,27+,28+,29-/m1/s1
MOLECULAR-WEIGHT - 426.681    
MONOISOTOPIC-MW - 426.3497807208    
SMILES - CC(C(CCC([CH]2(C3(CC[CH]4(C1(CCC(C=C1CC[CH]([CH](CC2)3)4)=O)C))(C)))C)CC)C=O
//
UNIQUE-ID - 1-PALMITOYLGLYCEROL-3-PHOSPHATE
TYPES - ACYL-SN-GLYCEROL-3P
COMMON-NAME - 1-palmitoylglycerol 3-phosphate
ATOM-CHARGES - (17 -1)
ATOM-CHARGES - (16 -1)
CHEMICAL-FORMULA - (H 37)
CHEMICAL-FORMULA - (P 1)
CHEMICAL-FORMULA - (O 7)
CHEMICAL-FORMULA - (C 19)
COMMENT-INTERNAL - This structure was imported from PubChem on Feb-15-2005
CREDITS - AUKFG-1
DBLINKS - (CHEBI "57518" NIL |taltman| 3498180761 NIL NIL)
DBLINKS - (PUBCHEM "46173172" NIL |taltman| 3497976212 NIL NIL)
DBLINKS - (LIGAND-CPD "C04036" NIL |kr| 3410284650 NIL NIL)
INCHI - InChI=1S/C19H39O7P/c1-2-3-4-5-6-7-8-9-10-11-12-13-14-15-19(21)25-16-18(20)17-26-27(22,23)24/h18,20H,2-17H2,1H3,(H2,22,23,24)/p-2/t18-/m1/s1
MOLECULAR-WEIGHT - 408.471    
MONOISOTOPIC-MW - 410.2433401166    
SMILES - C(=O)(CCCCCCCCCCCCCCC)OCC(O)COP(=O)([O-])[O-]
//
UNIQUE-ID - CPD0-1422
TYPES - L-PHOSPHATIDATE
COMMON-NAME - dipalmitoyl phosphatidate
ATOM-CHARGES - (8 -1)
ATOM-CHARGES - (7 -1)
CHEMICAL-FORMULA - (H 67)
CHEMICAL-FORMULA - (C 35)
CHEMICAL-FORMULA - (O 8)
CHEMICAL-FORMULA - (P 1)
CREDITS - AUKFG-1
DBLINKS - (PUBCHEM "25201390" NIL |taltman| 3466375284 NIL NIL)
INCHI - InChI=1S/C35H69O8P/c1-3-5-7-9-11-13-15-17-19-21-23-25-27-29-34(36)41-31-33(32-42-44(38,39)40)43-35(37)30-28-26-24-22-20-18-16-14-12-10-8-6-4-2/h33H,3-32H2,1-2H3,(H2,38,39,40)/p-2/t33-/m1/s1
MOLECULAR-WEIGHT - 646.883    
MONOISOTOPIC-MW - 648.4730057017    
SMILES - CCCCCCCCCCCCCCCC(=O)OC(COP(=O)([O-])[O-])COC(CCCCCCCCCCCCCCC)=O
SYNONYMS - dipalmitoyl phosphatidic acid
//
UNIQUE-ID - CPD-9646
TYPES - CIS-TRANS-POLYISOPRENYL-P
COMMON-NAME - <i>ditrans,octacis</i>-undecaprenyl phosphate
ATOM-CHARGES - (60 -1)
ATOM-CHARGES - (58 -1)
CHEMICAL-FORMULA - (H 89)
CHEMICAL-FORMULA - (P 1)
CHEMICAL-FORMULA - (O 4)
CHEMICAL-FORMULA - (C 55)
COMMENT - For polyisoprenols and polyisoprenyl phosphates nomenclature, see |FRAME: Polyisoprenoids|.
CREDITS - AUKFG-1
DBLINKS - (LIGAND-CPD "C17556" NIL |kothari| 3498843073 NIL NIL)
DBLINKS - (CHEBI "60392" NIL |taltman| 3498180761 NIL NIL)
DBLINKS - (PUBCHEM "25245635" NIL |taltman| 3466375284 NIL NIL)
INCHI - InChI=1S/C55H91O4P/c1-45(2)23-13-24-46(3)25-14-26-47(4)27-15-28-48(5)29-16-30-49(6)31-17-32-50(7)33-18-34-51(8)35-19-36-52(9)37-20-38-53(10)39-21-40-54(11)41-22-42-55(12)43-44-59-60(56,57)58/h23,25,27,29,31,33,35,37,39,41,43H,13-22,24,26,28,30,32,34,36,38,40,42,44H2,1-12H3,(H2,56,57,58)/p-2/b46-25+,47-27+,48-29-,49-31-,50-33-,51-35-,52-37-,53-39-,54-41-,55-43-
MOLECULAR-WEIGHT - 845.279    
MONOISOTOPIC-MW - 846.6654979195    
N+1-NAME - <i>cis,trans</i>-polyisoprenyl<sub>n+1</sub>-PP
SMILES - CC(C)=CCCC(C)=CCCC(C)=CCCC(=CCCC(=CCCC(=CCCC(C)=CCCC(=CCCC(=CCCC(=CCCC(=CCOP([O-])(=O)[O-])C)C)C)C)C)C)C
SUPERATOMS - TRANS-CIS-UNDECAPRENYL-GROUP
SYNONYMS - <i>ditrans,polycis</i>-undecaprenyl phosphate
//
UNIQUE-ID - UNDECAPRENYL-DIPHOSPHATE
TYPES - Di-trans-poly-cis-polyprenyl-PP
COMMON-NAME - di-<i>trans</i>,octa-<i>cis</i>-undecaprenyl diphosphate
ATOM-CHARGES - (8 -1)
ATOM-CHARGES - (7 -1)
ATOM-CHARGES - (1 -1)
CHEMICAL-FORMULA - (H 89)
CHEMICAL-FORMULA - (C 55)
CHEMICAL-FORMULA - (P 2)
CHEMICAL-FORMULA - (O 7)
COMMENT - For polyisoprenols and polyisoprenyl phosphates nomenclature, see |FRAME: Polyisoprenoids|.
CREDITS - AUKFG-1
DBLINKS - (CHEBI "58405" NIL |taltman| 3498180761 NIL NIL)
DBLINKS - (PUBCHEM "25245563" NIL |taltman| 3497976212 NIL NIL)
DBLINKS - (LIGAND-CPD "C04574" NIL |kothari| 3453037083 NIL NIL)
INCHI - InChI=1S/C55H92O7P2/c1-45(2)23-13-24-46(3)25-14-26-47(4)27-15-28-48(5)29-16-30-49(6)31-17-32-50(7)33-18-34-51(8)35-19-36-52(9)37-20-38-53(10)39-21-40-54(11)41-22-42-55(12)43-44-61-64(59,60)62-63(56,57)58/h23,25,27,29,31,33,35,37,39,41,43H,13-22,24,26,28,30,32,34,36,38,40,42,44H2,1-12H3,(H,59,60)(H2,56,57,58)/p-3/b46-25+,47-27+,48-29-,49-31-,50-33-,51-35-,52-37-,53-39-,54-41-,55-43-
MOLECULAR-WEIGHT - 924.251    
MONOISOTOPIC-MW - 926.6318283278999    
N+1-NAME - <i>cis,trans</i>-polyisoprenyl<sub>n+1</sub>-PP
SMILES - CC(C)=CCCC(C)=CCCC(C)=CCCC(=CCCC(=CCCC(=CCCC(C)=CCCC(=CCCC(=CCCC(=CCCC(=CCOP(OP([O-])([O-])=O)([O-])=O)C)C)C)C)C)C)C
SUPERATOMS - TRANS-CIS-UNDECAPRENYL-GROUP
SYNONYMS - di-<i>trans</i>-poly-<i>cis</i>-undecaprenyl diphosphate
SYNONYMS - undecaprenyl-PP (ambiguous)
SYNONYMS - bactoprenyl pyrophosphate
SYNONYMS - undecaprenyl pyrophosphate (ambiguous)
SYNONYMS - UPP (ambiguous)
//
UNIQUE-ID - GERANYLGERANYL-PP
TYPES - TRANS-POLYISOPRENYL-PP
COMMON-NAME - all-<i>trans</i>-geranyl-geranyl diphosphate
ATOM-CHARGES - (10 -1)
ATOM-CHARGES - (9 -1)
ATOM-CHARGES - (8 -1)
CHEMICAL-FORMULA - (H 33)
CHEMICAL-FORMULA - (P 2)
CHEMICAL-FORMULA - (O 7)
CHEMICAL-FORMULA - (C 20)
COMMENT - For polyisoprenols and polyisoprenyl phosphates nomenclature, see |FRAME: Polyisoprenoids|.
CREDITS - AUKFG-1
DBLINKS - (PUBCHEM "5497105" NIL |taltman| 3466375285 NIL NIL)
DBLINKS - (CHEBI "15831" NIL |caspi| 3460494986 NIL NIL)
DBLINKS - (LIGAND-CPD "C00353" NIL |kr| 3410284649 NIL NIL)
INCHI - InChI=1S/C20H36O7P2/c1-17(2)9-6-10-18(3)11-7-12-19(4)13-8-14-20(5)15-16-26-29(24,25)27-28(21,22)23/h9,11,13,15H,6-8,10,12,14,16H2,1-5H3,(H,24,25)(H2,21,22,23)/p-3/b18-11+,19-13+,20-15+
MOLECULAR-WEIGHT - 447.424    
MONOISOTOPIC-MW - 450.1936265303    
SMILES - CC(C)=CCCC(C)=CCCC(C)=CCCC(C)=CCOP(=O)([O-])OP(=O)([O-])[O-]
SYNONYMS - all-<i>trans</i>-geranyl-geranyl-pp
SYNONYMS - geranylgeranyl-PP
SYNONYMS - GGPP
SYNONYMS - geranylgeranyl diphosphate
SYNONYMS - (2E,6E,10E)-geranylgeranyl diphosphate
SYNONYMS - &omega;,<i>E</i>,<i>E</i>,<i>E</i>-geranylgeranyl diphosphate
//
UNIQUE-ID - OCTAPRENYL-DIPHOSPHATE
TYPES - TRANS-POLYISOPRENYL-PP
COMMON-NAME - all-<i>trans</i>-octaprenyl diphosphate
ATOM-CHARGES - (14 -1)
ATOM-CHARGES - (13 -1)
ATOM-CHARGES - (12 -1)
CHEMICAL-FORMULA - (H 65)
CHEMICAL-FORMULA - (P 2)
CHEMICAL-FORMULA - (O 7)
CHEMICAL-FORMULA - (C 40)
COMMENT - For polyisoprenols and polyisoprenyl phosphates nomenclature, see |FRAME: Polyisoprenoids|.
CREDITS - AUKFG-1
DBLINKS - (CHEBI "57711" NIL |taltman| 3498180761 NIL NIL)
DBLINKS - (PUBCHEM "25245331" NIL |taltman| 3466375285 NIL NIL)
DBLINKS - (LIGAND-CPD "C04146" NIL |kr| 3345594407 NIL NIL)
INCHI - InChI=1S/C40H68O7P2/c1-33(2)17-10-18-34(3)19-11-20-35(4)21-12-22-36(5)23-13-24-37(6)25-14-26-38(7)27-15-28-39(8)29-16-30-40(9)31-32-46-49(44,45)47-48(41,42)43/h17,19,21,23,25,27,29,31H,10-16,18,20,22,24,26,28,30,32H2,1-9H3,(H,44,45)(H2,41,42,43)/p-3/b34-19+,35-21+,36-23+,37-25+,38-27+,39-29+,40-31+
MOLECULAR-WEIGHT - 719.897    
MONOISOTOPIC-MW - 722.4440275575    
SMILES - CC(C)=CCCC(C)=CCCC(C)=CCCC(C)=CCCC(C)=CCCC(C)=CCCC(C)=CCCC(C)=CCOP(=O)([O-])OP(=O)([O-])[O-]
SYNONYMS - farnesylfarnesylgeranyl-PP
SYNONYMS - octaprenyl pyrophosphate
SYNONYMS - OPP
SYNONYMS - farnesylfarnesylgeraniol
SYNONYMS - octaprenyl diphosphate
//
UNIQUE-ID - CPD-9972
TYPES - TRANS-POLYISOPRENYL-PP
COMMON-NAME - all-<i>trans</i>-tridecaprenyl diphosphate
ATOM-CHARGES - (63 -1)
ATOM-CHARGES - (62 -1)
ATOM-CHARGES - (14 -1)
CHEMICAL-FORMULA - (H 105)
CHEMICAL-FORMULA - (P 2)
CHEMICAL-FORMULA - (O 7)
CHEMICAL-FORMULA - (C 65)
COMMENT - For polyisoprenols and polyisoprenyl phosphates nomenclature, see |FRAME: Polyisoprenoids|.
CREDITS - AUKFG-1
DBLINKS - (PUBCHEM "25246091" NIL |taltman| 3466375283 NIL NIL)
INCHI - InChI=1S/C65H108O7P2/c1-53(2)27-15-28-54(3)29-16-30-55(4)31-17-32-56(5)33-18-34-57(6)35-19-36-58(7)37-20-38-59(8)39-21-40-60(9)41-22-42-61(10)43-23-44-62(11)45-24-46-63(12)47-25-48-64(13)49-26-50-65(14)51-52-71-74(69,70)72-73(66,67)68/h27,29,31,33,35,37,39,41,43,45,47,49,51H,15-26,28,30,32,34,36,38,40,42,44,46,48,50,52H2,1-14H3,(H,69,70)(H2,66,67,68)/p-3/b54-29+,55-31+,56-33+,57-35+,58-37+,59-39+,60-41+,61-43+,62-45+,63-47+,64-49+,65-51+
MOLECULAR-WEIGHT - 1060.488    
MONOISOTOPIC-MW - 1062.7570288415    
SMILES - CC(=CCCC(=CCCC(=CCCC(=CCCC(=CCCC(=CCCC(=CCCC(=CCCC(=CCCC(=CCCC(=CCOP(OP(=O)([O-])[O-])([O-])=O)C)C)C)C)C)C)C)C)C)C)CCC=C(CCC=C(C)C)C
SYNONYMS - tridecaprenyl diphosphate
//
UNIQUE-ID - CPD-9650
TYPES - TRANS-POLYISOPRENYL-PP
COMMON-NAME - all-<i>trans</i>-dodecaprenyl diphosphate
ATOM-CHARGES - (63 -1)
ATOM-CHARGES - (62 -1)
ATOM-CHARGES - (14 -1)
CHEMICAL-FORMULA - (H 97)
CHEMICAL-FORMULA - (P 2)
CHEMICAL-FORMULA - (O 7)
CHEMICAL-FORMULA - (C 60)
COMMENT - For polyisoprenols and polyisoprenyl phosphates nomenclature, see |FRAME: Polyisoprenoids|.
CREDITS - AUKFG-1
DBLINKS - (PUBCHEM "25246060" NIL |taltman| 3466375283 NIL NIL)
DBLINKS - (LIGAND-CPD "C05847" NIL |taltman| 3466371734 NIL NIL)
INCHI - InChI=1S/C60H100O7P2/c1-49(2)25-14-26-50(3)27-15-28-51(4)29-16-30-52(5)31-17-32-53(6)33-18-34-54(7)35-19-36-55(8)37-20-38-56(9)39-21-40-57(10)41-22-42-58(11)43-23-44-59(12)45-24-46-60(13)47-48-66-69(64,65)67-68(61,62)63/h25,27,29,31,33,35,37,39,41,43,45,47H,14-24,26,28,30,32,34,36,38,40,42,44,46,48H2,1-13H3,(H,64,65)(H2,61,62,63)/p-3/b50-27+,51-29+,52-31+,53-33+,54-35+,55-37+,56-39+,57-41+,58-43+,59-45+,60-47+
MOLECULAR-WEIGHT - 992.37    
MONOISOTOPIC-MW - 994.6944285847001    
SMILES - CC(=CCCC(=CCCC(=CCCC(=CCCC(=CCCC(=CCCC(=CCCC(=CCCC(=CCCC(=CCCC(=CCOP(OP(=O)([O-])[O-])([O-])=O)C)C)C)C)C)C)C)C)C)C)CCC=C(C)C
SYNONYMS - dodecaprenyl diphosphate
//
UNIQUE-ID - CPD-9649
TYPES - TRANS-POLYISOPRENYL-PP
COMMON-NAME - all-<i>trans</i>-undecaprenyl diphosphate
ATOM-CHARGES - (9 -1)
ATOM-CHARGES - (8 -1)
ATOM-CHARGES - (2 -1)
CHEMICAL-FORMULA - (H 89)
CHEMICAL-FORMULA - (P 2)
CHEMICAL-FORMULA - (C 55)
CHEMICAL-FORMULA - (O 7)
COMMENT - Click on the "Undecaprenyl" group to see the full structure.
/
/For polyisoprenols and polyisoprenyl phosphates nomenclature, see |FRAME: Polyisoprenoids|.
CREDITS - AUKFG-1
DBLINKS - (CHEBI "57995" NIL |ong| 3523630741 NIL NIL)
DBLINKS - (PUBCHEM "25244309" NIL |taltman| 3466375284 NIL NIL)
INCHI - InChI=1S/C55H92O7P2/c1-45(2)23-13-24-46(3)25-14-26-47(4)27-15-28-48(5)29-16-30-49(6)31-17-32-50(7)33-18-34-51(8)35-19-36-52(9)37-20-38-53(10)39-21-40-54(11)41-22-42-55(12)43-44-61-64(59,60)62-63(56,57)58/h23,25,27,29,31,33,35,37,39,41,43H,13-22,24,26,28,30,32,34,36,38,40,42,44H2,1-12H3,(H,59,60)(H2,56,57,58)/p-3/b46-25+,47-27+,48-29+,49-31+,50-33+,51-35+,52-37+,53-39+,54-41+,55-43+
MOLECULAR-WEIGHT - 924.251    
MONOISOTOPIC-MW - 926.6318283279    
SMILES - C(C=C(C)CCC=C(C)CCC=C(C)CCC=C(C)CCC=C(C)CCC=C(C)CCC=C(C)CCC=C(C)CCC=C(C)CCC=C(C)CCC=C(C)C)OP(OP(=O)([O-])[O-])([O-])=O
SUPERATOMS - |undecaprenyl|
//
UNIQUE-ID - CPD-9610
TYPES - TRANS-POLYISOPRENYL-PP
COMMON-NAME - all-<i>trans</i>-decaprenyl diphosphate
ATOM-CHARGES - (14 -1)
ATOM-CHARGES - (13 -1)
ATOM-CHARGES - (12 -1)
CHEMICAL-FORMULA - (H 81)
CHEMICAL-FORMULA - (P 2)
CHEMICAL-FORMULA - (O 7)
CHEMICAL-FORMULA - (C 50)
COMMENT - For polyisoprenols and polyisoprenyl phosphates nomenclature, see |FRAME: Polyisoprenoids|.
CREDITS - AUKFG-1
DBLINKS - (CHEBI "60721" NIL |ong| 3523630741 NIL NIL)
DBLINKS - (LIGAND-CPD "C17432" NIL |caspi| 3500066837 NIL NIL)
DBLINKS - (PUBCHEM "25245574" NIL |taltman| 3466375284 NIL NIL)
INCHI - InChI=1S/C50H84O7P2/c1-41(2)21-12-22-42(3)23-13-24-43(4)25-14-26-44(5)27-15-28-45(6)29-16-30-46(7)31-17-32-47(8)33-18-34-48(9)35-19-36-49(10)37-20-38-50(11)39-40-56-59(54,55)57-58(51,52)53/h21,23,25,27,29,31,33,35,37,39H,12-20,22,24,26,28,30,32,34,36,38,40H2,1-11H3,(H,54,55)(H2,51,52,53)/p-3/b42-23+,43-25+,44-27+,45-29+,46-31+,47-33+,48-35+,49-37+,50-39+
MOLECULAR-WEIGHT - 856.133    
MONOISOTOPIC-MW - 858.5692280711    
SMILES - CC(CCC=C(C)C)=CCCC(C)=CCCC(C)=CCCC(C)=CCCC(C)=CCCC(C)=CCCC(C)=CCCC(C)=CCCC(C)=CCOP(=O)([O-])OP(=O)([O-])[O-]
//
UNIQUE-ID - ALL-TRANS-HEXAPRENYL-DIPHOSPHATE
TYPES - TRANS-POLYISOPRENYL-PP
COMMON-NAME - all-<i>trans</i>-hexaprenyl diphosphate
ATOM-CHARGES - (12 -1)
ATOM-CHARGES - (11 -1)
ATOM-CHARGES - (10 -1)
CHEMICAL-FORMULA - (H 49)
CHEMICAL-FORMULA - (P 2)
CHEMICAL-FORMULA - (O 7)
CHEMICAL-FORMULA - (C 30)
COMMENT - For polyisoprenols and polyisoprenyl phosphates nomenclature, see |FRAME: Polyisoprenoids|.
CREDITS - AUKFG-1
DBLINKS - (CHEBI "58179" NIL |taltman| 3498180761 NIL NIL)
DBLINKS - (PUBCHEM "25246217" NIL |taltman| 3466375284 NIL NIL)
DBLINKS - (LIGAND-CPD "C01230" NIL |kr| 3410284650 NIL NIL)
INCHI - InChI=1S/C30H52O7P2/c1-25(2)13-8-14-26(3)15-9-16-27(4)17-10-18-28(5)19-11-20-29(6)21-12-22-30(7)23-24-36-39(34,35)37-38(31,32)33/h13,15,17,19,21,23H,8-12,14,16,18,20,22,24H2,1-7H3,(H,34,35)(H2,31,32,33)/p-3/b26-15+,27-17+,28-19+,29-21+,30-23+
MOLECULAR-WEIGHT - 583.66    
MONOISOTOPIC-MW - 586.3188270439    
SMILES - CC(C)=CCCC(C)=CCCC(C)=CCCC(C)=CCCC(C)=CCCC(C)=CCOP(=O)([O-])OP(=O)([O-])[O-]
SYNONYMS - hexaprenyl-diphosphate
//
UNIQUE-ID - SOLANESYL-PYROPHOSPHATE
TYPES - TRANS-POLYISOPRENYL-PP
COMMON-NAME - all-<i>trans</i>-nonaprenyl diphosphate
ATOM-CHARGES - (15 -1)
ATOM-CHARGES - (14 -1)
ATOM-CHARGES - (13 -1)
CHEMICAL-FORMULA - (H 73)
CHEMICAL-FORMULA - (P 2)
CHEMICAL-FORMULA - (O 7)
CHEMICAL-FORMULA - (C 45)
COMMENT - For polyisoprenols and polyisoprenyl phosphates nomenclature, see |FRAME: Polyisoprenoids|.
CREDITS - AUKFG-1
DBLINKS - (CHEBI "58391" NIL |ong| 3523630741 NIL NIL)
DBLINKS - (PUBCHEM "25244603" NIL |taltman| 3466375284 NIL NIL)
DBLINKS - (LIGAND-CPD "C04145" NIL |taltman| 3459474373 NIL NIL)
INCHI - InChI=1S/C45H76O7P2/c1-37(2)19-11-20-38(3)21-12-22-39(4)23-13-24-40(5)25-14-26-41(6)27-15-28-42(7)29-16-30-43(8)31-17-32-44(9)33-18-34-45(10)35-36-51-54(49,50)52-53(46,47)48/h19,21,23,25,27,29,31,33,35H,11-18,20,22,24,26,28,30,32,34,36H2,1-10H3,(H,49,50)(H2,46,47,48)/p-3/b38-21+,39-23+,40-25+,41-27+,42-29+,43-31+,44-33+,45-35+
MOLECULAR-WEIGHT - 788.015    
MONOISOTOPIC-MW - 790.5066278142999    
SMILES - CC(C)=CCCC(C)=CCCC(C)=CCCC(C)=CCCC(C)=CCCC(C)=CCCC(C)=CCCC(C)=CCCC(C)=CCOP(=O)([O-])OP(=O)([O-])[O-]
SYNONYMS - all-trans-nonaprenyl diphosphate
SYNONYMS - solanyl pyrophosphate
SYNONYMS - solanesyl diphosphate
SYNONYMS - (hydroxy-(3,7,11,15,19,23,27,31,35-nonamethylhexatriaconta-2,6,10,14,18,22,26,30,34-nonaenoxy)phosphinoyl)oxyphosphonic acid
SYNONYMS - solanesyl pyrophosphate
//
UNIQUE-ID - ALL-TRANS-HEPTAPRENYL-DIPHOSPHATE
TYPES - TRANS-POLYISOPRENYL-PP
COMMON-NAME - all-<i>trans</i>-heptaprenyl diphosphate
ATOM-CHARGES - (13 -1)
ATOM-CHARGES - (12 -1)
ATOM-CHARGES - (11 -1)
CHEMICAL-FORMULA - (H 57)
CHEMICAL-FORMULA - (P 2)
CHEMICAL-FORMULA - (O 7)
CHEMICAL-FORMULA - (C 35)
COMMENT - For polyisoprenols and polyisoprenyl phosphates nomenclature, see |FRAME: Polyisoprenoids|.
CREDITS - AUKFG-1
DBLINKS - (CHEBI "58206" NIL |ong| 3523630741 NIL NIL)
DBLINKS - (PUBCHEM "25245257" NIL |taltman| 3466375284 NIL NIL)
DBLINKS - (LIGAND-CPD "C04216" NIL |kr| 3410284650 NIL NIL)
INCHI - InChI=1S/C35H60O7P2/c1-29(2)15-9-16-30(3)17-10-18-31(4)19-11-20-32(5)21-12-22-33(6)23-13-24-34(7)25-14-26-35(8)27-28-41-44(39,40)42-43(36,37)38/h15,17,19,21,23,25,27H,9-14,16,18,20,22,24,26,28H2,1-8H3,(H,39,40)(H2,36,37,38)/p-3/b30-17+,31-19+,32-21+,33-23+,34-25+,35-27+
MOLECULAR-WEIGHT - 651.779    
MONOISOTOPIC-MW - 654.3814273007    
SMILES - CC(C)=CCCC(C)=CCCC(C)=CCCC(C)=CCCC(C)=CCCC(C)=CCCC(C)=CCOP(=O)([O-])OP(=O)([O-])[O-]
//
UNIQUE-ID - CPD-11997
TYPES - Carbohydrate-Derivatives
COMMON-NAME - <i>N</i>-acetylmuramoyl-pentapeptide-diphospho-decaprenol
ATOM-CHARGES - (64 -1)
ATOM-CHARGES - (53 -1)
ATOM-CHARGES - (51 1)
ATOM-CHARGES - (16 -1)
ATOM-CHARGES - (15 -1)
ATOM-CHARGES - (13 -1)
CHEMICAL-FORMULA - (H 131)
CHEMICAL-FORMULA - (P 2)
CHEMICAL-FORMULA - (N 7)
CHEMICAL-FORMULA - (O 23)
CHEMICAL-FORMULA - (C 82)
CREDITS - AUKFG-1
DBLINKS - (PUBCHEM "46173148" NIL |taltman| 3497976212 NIL NIL)
INCHI - InChI=1S/C82H135N7O23P2/c1-52(2)27-17-28-53(3)29-18-30-54(4)31-19-32-55(5)33-20-34-56(6)35-21-36-57(7)37-22-38-58(8)39-23-40-59(9)41-24-42-60(10)43-25-44-61(11)49-50-108-113(104,105)112-114(106,107)111-82-72(87-66(16)91)74(73(93)70(51-90)110-82)109-65(15)77(96)84-63(13)76(95)89-69(81(102)103)47-48-71(92)88-68(46-26-45-67(83)80(100)101)78(97)85-62(12)75(94)86-64(14)79(98)99/h27,29,31,33,35,37,39,41,43,49,62-65,67-70,72-74,82,90,93H,17-26,28,30,32,34,36,38,40,42,44-48,50-51,83H2,1-16H3,(H,84,96)(H,85,97)(H,86,94)(H,87,91)(H,88,92)(H,89,95)(H,98,99)(H,100,101)(H,102,103)(H,104,105)(H,106,107)/p-4/b53-29+,54-31+,55-33-,56-35-,57-37-,58-39-,59-41-,60-43-,61-49-/t62-,63-,64+,65+,67+,68-,69+,70+,72+,73+,74+,82+/m0/s1
MOLECULAR-WEIGHT - 1644.917    
MONOISOTOPIC-MW - 1647.9084566982    
SMILES - CC(=O)NC1(C(OC(CO)C(O)C(OC(C)C(=O)NC(C)C(=O)NC(CCC(=O)NC(CCCC(C(=O)[O-])[N+])C(NC(C)C(NC(C([O-])=O)C)=O)=O)C(=O)[O-])1)OP(=O)([O-])OP(=O)([O-])OCC=C(CCC=C(CCC=C(CCC=C(C)CCC=C(CCC=C(CCC=C(CCC=C(C)CCC=C(C)CCC=C(C)C)C)C)C)C)C)C)
SUPERATOMS - MONOTRANS-CIS-DECAPRENYL-GROUP
//
UNIQUE-ID - 3-KETOLACTOSE
TYPES - Carbohydrate-Derivatives
COMMON-NAME - 3'-ketolactose
CHEMICAL-FORMULA - (H 20)
CHEMICAL-FORMULA - (C 12)
CHEMICAL-FORMULA - (O 11)
CREDITS - AUKFG-1
DBLINKS - (PUBCHEM "25201057" NIL |taltman| 3466375285 NIL NIL)
DBLINKS - (LIGAND-CPD "C05403" NIL |taltman| 3459474374 NIL NIL)
INCHI - InChI=1S/C12H20O11/c13-1-3-5(15)6(16)9(19)12(22-3)23-10-4(2-14)21-11(20)8(18)7(10)17/h3-5,7-15,17-20H,1-2H2/t3-,4-,5+,7-,8-,9-,10-,11+,12+/m1/s1
MOLECULAR-WEIGHT - 340.283    
MONOISOTOPIC-MW - 340.1005614851    
SMILES - C(O)C2(OC(OC1(C(CO)OC(O)C(O)C(O)1))C(O)C(=O)C(O)2)
SYNONYMS - 3'-dehydro-&beta;-D-galactosyl-&beta;-D-glucopyranoside
//
UNIQUE-ID - BETA-D-GAL-1-3-D-GLCNAC
TYPES - Carbohydrate-Derivatives
COMMON-NAME - lacto-N-biose
CHEMICAL-FORMULA - (H 25)
CHEMICAL-FORMULA - (N 1)
CHEMICAL-FORMULA - (O 11)
CHEMICAL-FORMULA - (C 14)
CREDITS - AUKFG-1
DBLINKS - (PUBCHEM "5288905" NIL |taltman| 3466375284 NIL NIL)
DBLINKS - (LIGAND-CPD "C06372" NIL |kothari| 3431880003 NIL NIL)
DBLINKS - (CHEBI "27707" NIL |kothari| 3431880003 NIL NIL)
INCHI - InChI=1S/C14H25NO11/c1-4(18)15-7-12(9(20)6(3-17)24-13(7)23)26-14-11(22)10(21)8(19)5(2-16)25-14/h5-14,16-17,19-23H,2-3H2,1H3,(H,15,18)/t5-,6-,7-,8+,9-,10+,11-,12-,13+,14+/m1/s1
MOLECULAR-WEIGHT - 383.352    
MONOISOTOPIC-MW - 383.1427606508    
SMILES - CC(=O)NC2(C(O)OC(CO)C(O)C(OC1(OC(CO)C(O)C(O)C(O)1))2)
SYNONYMS - &beta;-D-galactopyranosyl-(1->3)-<i>N</i>-acetyl-D-glucosamine
SYNONYMS - &beta;-D-Gal-1-3-D-GlcNAc
//
UNIQUE-ID - GAP
TYPES - CPD0-2032
COMMON-NAME - D-glyceraldehyde-3-phosphate
ATOM-CHARGES - (5 -1)
ATOM-CHARGES - (4 -1)
CHEMICAL-FORMULA - (H 5)
CHEMICAL-FORMULA - (P 1)
CHEMICAL-FORMULA - (C 3)
CHEMICAL-FORMULA - (O 6)
CREDITS - AUKFG-1
CREDITS - SRI
CREDITS - |fulcher|
DBLINKS - (CHEBI "59776" NIL |taltman| 3498180761 NIL NIL)
DBLINKS - (PUBCHEM "24794350" NIL |taltman| 3451921010 NIL NIL)
DBLINKS - (PUBCHEM "24794350" NIL |taltman| 3466375285 NIL NIL)
DBLINKS - (LIGAND-CPD "C00661" NIL |kr| 3346617700 NIL NIL)
DBLINKS - (CAS "142-10-9")
INCHI - InChI=1S/C3H7O6P/c4-1-3(5)2-9-10(6,7)8/h1,3,5H,2H2,(H2,6,7,8)/p-2/t3-/m0/s1
MOLECULAR-WEIGHT - 168.043    
MONOISOTOPIC-MW - 169.9980244673    
SMILES - C(OP(=O)([O-])[O-])C(O)C=O
SYNONYMS - D-glyceraldehdye-3-phosphate
SYNONYMS - 3-phosphoglyceraldehyde
SYNONYMS - D-glyceraldehyde-3-P
SYNONYMS - glyceraldehyde-3-phosphate
SYNONYMS - gap
SYNONYMS - glyceraldehyde-phosphate
SYNONYMS - glyceraldehyde-P
SYNONYMS - glyceraldehyde-3-P
SYNONYMS - (2<i>R</i>)-2-hydroxy-3-(phosphonooxy)-propanal
SYNONYMS - triose phosphate
//
UNIQUE-ID - AN-ALPHA-L-FUCOSIDE
TYPES - Fucosides
COMMON-NAME - &alpha;-L-fucoside
CREDITS - AUKFG-1
DBLINKS - (LIGAND-CPD "C02475" NIL |sreddy| 3298758293 NIL NIL)
SMILES - CC1(OC(O[R])C(O)C(O)C(O)1)
//
UNIQUE-ID - CPD-12303
TYPES - NAcMur-Peptide-Undecaprenols
COMMON-NAME - <i>N</i>-acetylmuramoyl-L-alanyl-&gamma;-D-glutamyl-L-lysyl- D-alanyl-diphosphoundecaprenol
ATOM-CHARGES - (111 1)
ATOM-CHARGES - (54 -1)
ATOM-CHARGES - (16 -1)
ATOM-CHARGES - (15 -1)
ATOM-CHARGES - (13 -1)
CHEMICAL-FORMULA - (H 135)
CHEMICAL-FORMULA - (P 2)
CHEMICAL-FORMULA - (N 6)
CHEMICAL-FORMULA - (O 20)
CHEMICAL-FORMULA - (C 83)
CREDITS - AUKFG-1
CREDITS - SRI
CREDITS - |caspi|
DBLINKS - (PUBCHEM "46173189" NIL |taltman| 3497976212 NIL NIL)
INCHI - InChI=1S/C83H138N6O20P2/c1-56(2)29-19-30-57(3)31-20-32-58(4)33-21-34-59(5)35-22-36-60(6)37-23-38-61(7)39-24-40-62(8)41-25-42-63(9)43-26-44-64(10)45-27-46-65(11)47-28-48-66(12)52-54-105-110(101,102)109-111(103,104)108-83-75(87-70(16)91)77(76(93)73(55-90)107-83)106-69(15)79(95)85-67(13)78(94)89-72(82(99)100)50-51-74(92)88-71(49-17-18-53-84)80(96)86-68(14)81(97)98/h29,31,33,35,37,39,41,43,45,47,52,67-69,71-73,75-77,83,90,93H,17-28,30,32,34,36,38,40,42,44,46,48-51,53-55,84H2,1-16H3,(H,85,95)(H,86,96)(H,87,91)(H,88,92)(H,89,94)(H,97,98)(H,99,100)(H,101,102)(H,103,104)/p-3/b57-31+,58-33+,59-35-,60-37-,61-39-,62-41-,63-43-,64-45-,65-47-,66-52-/t67-,68-,69+,71-,72+,73+,75+,76+,77+,83+/m0/s1
MOLECULAR-WEIGHT - 1598.955    
MONOISOTOPIC-MW - 1600.944113923    
SMILES - CC(=O)NC1(C(OC(CO)C(O)C(OC(C)C(=O)NC(C)C(=O)NC(CCC(=O)NC(CCCC[N+])C(NC(C)C([O-])=O)=O)C(=O)[O-])1)OP(=O)([O-])OP(=O)([O-])OCC=C(CCC=C(CCC=C(CCC=C(CCC=C(C)CCC=C(CCC=C(CCC=C(CCC=C(C)CCC=C(C)CCC=C(C)C)C)C)C)C)C)C)C)
SUPERATOMS - TRANS-CIS-UNDECAPRENYL-GROUP
SYNONYMS - mur2Ac(oyl-L-Ala-&gamma;-D-Glu-L-Lys-D-Ala)-diphosphoundecaprenol
SYNONYMS - lipid I (tetrapeptide)
//
UNIQUE-ID - C4
TYPES - NAcMur-Peptide-Undecaprenols
COMMON-NAME - <i>N</i>-acetylmuramoyl-L-alanyl-&gamma;-D-glutamyl-L-lysyl- D-alanyl-D-alanine-diphosphoundecaprenol
ATOM-CHARGES - (116 1)
ATOM-CHARGES - (59 -1)
ATOM-CHARGES - (16 -1)
ATOM-CHARGES - (15 -1)
ATOM-CHARGES - (13 -1)
CHEMICAL-FORMULA - (H 140)
CHEMICAL-FORMULA - (P 2)
CHEMICAL-FORMULA - (N 7)
CHEMICAL-FORMULA - (O 21)
CHEMICAL-FORMULA - (C 86)
COMMENT - Click on the "Undecaprenyl" group to see the full structure
COMMENT-INTERNAL - A compound with similar structure (NOT IDENTICAL) can be found on KEGG: C05888
COMMENT-INTERNAL - This compound has a chiral center (Sunita)
CREDITS - AUKFG-1
DBLINKS - (PUBCHEM "46173369" NIL |taltman| 3497976212 NIL NIL)
DBLINKS - (LIGAND-CPD "C05888" NIL |sreddy| 3294779846 NIL NIL)
INCHI - InChI=1S/C86H143N7O21P2/c1-57(2)30-20-31-58(3)32-21-33-59(4)34-22-35-60(5)36-23-37-61(6)38-24-39-62(7)40-25-41-63(8)42-26-43-64(9)44-27-45-65(10)46-28-47-66(11)48-29-49-67(12)53-55-110-115(106,107)114-116(108,109)113-86-77(91-72(17)95)79(78(97)75(56-94)112-86)111-71(16)82(100)88-69(14)81(99)93-74(85(104)105)51-52-76(96)92-73(50-18-19-54-87)83(101)89-68(13)80(98)90-70(15)84(102)103/h30,32,34,36,38,40,42,44,46,48,53,68-71,73-75,77-79,86,94,97H,18-29,31,33,35,37,39,41,43,45,47,49-52,54-56,87H2,1-17H3,(H,88,100)(H,89,101)(H,90,98)(H,91,95)(H,92,96)(H,93,99)(H,102,103)(H,104,105)(H,106,107)(H,108,109)/p-3/b58-32+,59-34+,60-36-,61-38-,62-40-,63-42-,64-44-,65-46-,66-48-,67-53-/t68-,69-,70+,71+,73-,74+,75+,77+,78+,79+,86+/m0/s1
MOLECULAR-WEIGHT - 1670.034    
MONOISOTOPIC-MW - 1671.9812277107999    
SMILES - CC(=O)NC1(C(OC(CO)C(O)C(OC(C)C(=O)NC(C)C(=O)NC(CCC(=O)NC(CCCC[N+])C(NC(C)C(NC(C([O-])=O)C)=O)=O)C(=O)[O-])1)OP(=O)([O-])OP(=O)([O-])OCC=C(CCC=C(CCC=C(CCC=C(CCC=C(C)CCC=C(CCC=C(CCC=C(CCC=C(C)CCC=C(C)CCC=C(C)C)C)C)C)C)C)C)C)
SUPERATOMS - TRANS-CIS-UNDECAPRENYL-GROUP
SYNONYMS - mur2Ac(oyl-L-Ala-&gamma;-D-Glu-L-Lys-D-Ala-D-Ala)-diphosphoundecaprenol
SYNONYMS - lipid I
//
UNIQUE-ID - C5
TYPES - NAcMur-Peptide-Undecaprenols
COMMON-NAME - <i>N</i>-acetylmuramoyl-L-alanyl-D-glutamyl-<I>meso</I>-2,6-diaminopimelyl-D-alanyl-D-alanine-diphosphoundecaprenol
ATOM-CHARGES - (64 -1)
ATOM-CHARGES - (53 -1)
ATOM-CHARGES - (51 1)
ATOM-CHARGES - (16 -1)
ATOM-CHARGES - (15 -1)
ATOM-CHARGES - (13 -1)
CHEMICAL-FORMULA - (H 139)
CHEMICAL-FORMULA - (P 2)
CHEMICAL-FORMULA - (N 7)
CHEMICAL-FORMULA - (O 23)
CHEMICAL-FORMULA - (C 87)
CREDITS - AUKFG-1
DBLINKS - (PUBCHEM "52940090" NIL |ong| 3523387880 NIL NIL)
DBLINKS - (LIGAND-CPD "C05897" NIL |kothari| 3499016345 NIL NIL)
INCHI - InChI=1S/C87H143N7O23P2/c1-56(2)29-18-30-57(3)31-19-32-58(4)33-20-34-59(5)35-21-36-60(6)37-22-38-61(7)39-23-40-62(8)41-24-42-63(9)43-25-44-64(10)45-26-46-65(11)47-27-48-66(12)53-54-113-118(109,110)117-119(111,112)116-87-77(92-71(17)96)79(78(98)75(55-95)115-87)114-70(16)82(101)89-68(14)81(100)94-74(86(107)108)51-52-76(97)93-73(50-28-49-72(88)85(105)106)83(102)90-67(13)80(99)91-69(15)84(103)104/h29,31,33,35,37,39,41,43,45,47,53,67-70,72-75,77-79,87,95,98H,18-28,30,32,34,36,38,40,42,44,46,48-52,54-55,88H2,1-17H3,(H,89,101)(H,90,102)(H,91,99)(H,92,96)(H,93,97)(H,94,100)(H,103,104)(H,105,106)(H,107,108)(H,109,110)(H,111,112)/p-4/b57-31+,58-33+,59-35-,60-37-,61-39-,62-41-,63-43-,64-45-,65-47-,66-53-/t67-,68+,69-,70-,72-,73+,74-,75-,77-,78-,79-,87-/m1/s1
MOLECULAR-WEIGHT - 1713.036    
MONOISOTOPIC-MW - 1715.971056955    
SMILES - CC(=O)NC1(C(OC(CO)C(O)C(OC(C)C(=O)NC(C)C(=O)NC(CCC(=O)NC(CCCC(C(=O)[O-])[N+])C(NC(C)C(NC(C([O-])=O)C)=O)=O)C(=O)[O-])1)OP(=O)([O-])OP(=O)([O-])OCC=C(CCC=C(CCC=C(CCC=C(CCC=C(C)CCC=C(CCC=C(CCC=C(CCC=C(C)CCC=C(C)CCC=C(C)C)C)C)C)C)C)C)C)
SUPERATOMS - TRANS-CIS-UNDECAPRENYL-GROUP
SYNONYMS - lipid intermediate I
SYNONYMS - undecaprenyl-pyrophosphoryl-MurNAc-pentapeptide
SYNONYMS - <i>N</i>-acetylmuramoyl-L-alanyl-D-glutamyl-meso-2,6-diaminoheptane-D-alanyl-D-alanine-diphosphoundecaprenol
//
UNIQUE-ID - SUCROSE-6P
TYPES - Oligosaccharide-Phosphate
COMMON-NAME - sucrose-6-phosphate
ATOM-CHARGES - (10 -1)
ATOM-CHARGES - (9 -1)
CHEMICAL-FORMULA - (H 21)
CHEMICAL-FORMULA - (P 1)
CHEMICAL-FORMULA - (C 12)
CHEMICAL-FORMULA - (O 14)
CREDITS - AUKFG-1
DBLINKS - (CHEBI "57723" NIL |taltman| 3498180761 NIL NIL)
DBLINKS - (PUBCHEM "25245080" NIL |taltman| 3497976212 NIL NIL)
DBLINKS - (LIGAND-CPD "C02591" NIL |keseler| 3341779923 NIL NIL)
INCHI - InChI=1S/C12H23O14P/c13-1-4-6(15)8(17)9(18)11(24-4)26-12(3-14)10(19)7(16)5(25-12)2-23-27(20,21)22/h4-11,13-19H,1-3H2,(H2,20,21,22)/p-2/t4-,5-,6-,7-,8+,9-,10+,11-,12+/m1/s1
MOLECULAR-WEIGHT - 420.263    
MONOISOTOPIC-MW - 422.08254195769996    
SMILES - C(OP(=O)([O-])[O-])C2(OC(CO)(OC1(OC(CO)C(O)C(O)C(O)1))C(O)C(O)2)
SYNONYMS - sucrose-6F-P
SYNONYMS - sucrose 6<sup>F</sup>-phosphate
SYNONYMS - sucrose-6-P
//
UNIQUE-ID - LACTOSE-6P
TYPES - Oligosaccharide-Phosphate
COMMON-NAME - lactose 6-phosphate
ATOM-CHARGES - (10 -1)
ATOM-CHARGES - (9 -1)
CHEMICAL-FORMULA - (H 21)
CHEMICAL-FORMULA - (P 1)
CHEMICAL-FORMULA - (C 12)
CHEMICAL-FORMULA - (O 14)
CREDITS - AUKFG-1
DBLINKS - (PUBCHEM "25244526" NIL |taltman| 3466375284 NIL NIL)
DBLINKS - (LIGAND-CPD "C05396" NIL |taltman| 3459474374 NIL NIL)
INCHI - InChI=1S/C12H23O14P/c13-1-3-10(7(16)8(17)11(19)24-3)26-12-9(18)6(15)5(14)4(25-12)2-23-27(20,21)22/h3-19H,1-2H2,(H2,20,21,22)/p-2/t3-,4-,5+,6+,7-,8-,9-,10-,11+,12+/m1/s1
MOLECULAR-WEIGHT - 420.263    
MONOISOTOPIC-MW - 422.08254195769996    
SMILES - C(OP(=O)([O-])[O-])C2(OC(OC1(C(O)C(O)C(O)OC(CO)1))C(O)C(O)C(O)2)
//
UNIQUE-ID - CPD0-1080
TYPES - Peptidoglycans
COMMON-NAME - GlcNAc-1,6-anhMurNAc-L-Ala-&gamma;-D-Glu-DAP-D-Ala
ATOM-CHARGES - (63 -1)
ATOM-CHARGES - (41 -1)
ATOM-CHARGES - (40 -1)
ATOM-CHARGES - (35 1)
ATOM-CHARGES - (33 1)
CHEMICAL-FORMULA - (H 58)
CHEMICAL-FORMULA - (N 7)
CHEMICAL-FORMULA - (O 20)
CHEMICAL-FORMULA - (C 37)
CREDITS - AUKFG-1
DBLINKS - (PUBCHEM "45479219" NIL |taltman| 3497976212 NIL NIL)
INCHI - InChI=1S/C37H59N7O20/c1-13(30(52)44-20(8-9-23(48)49)33(55)39-10-18(6-7-19(38)35(58)59)32(54)41-14(2)34(56)57)40-31(53)15(3)61-29-25(43-17(5)47)36-60-12-22(63-36)28(29)64-37-24(42-16(4)46)27(51)26(50)21(11-45)62-37/h13-15,18-22,24-29,36-37,45,50-51H,6-12,38H2,1-5H3,(H,39,55)(H,40,53)(H,41,54)(H,42,46)(H,43,47)(H,44,52)(H,48,49)(H,56,57)(H,58,59)/p-1/t13?,14-,15?,18?,19+,20+,21+,22?,24+,25?,26+,27+,28?,29?,36?,37-/m0/s1
MOLECULAR-WEIGHT - 920.9    
MONOISOTOPIC-MW - 921.3814873723    
SMILES - CC(=O)NC3(C(OC2(C(OC(C([N+]C(C)C(=O)NC(CCC(=O)[O-])C(=O)NCC(C(NC(C(=O)[O-])C)=O)CCC([N+])C(=O)[O-])=O)C)C(NC(=O)C)C1(OCC(O1)2)))OC(CO)C(O)C(O)3)
//
UNIQUE-ID - CPD-11998
TYPES - Peptidoglycans
COMMON-NAME - <i>N</i>-acetylglucosamine--<i>N</i>-acetylmuramyl-(pentapeptide) pyrophosphoryl-decaprenol
ATOM-CHARGES - (64 -1)
ATOM-CHARGES - (53 -1)
ATOM-CHARGES - (51 1)
ATOM-CHARGES - (16 -1)
ATOM-CHARGES - (15 -1)
ATOM-CHARGES - (13 -1)
CHEMICAL-FORMULA - (H 144)
CHEMICAL-FORMULA - (P 2)
CHEMICAL-FORMULA - (N 8)
CHEMICAL-FORMULA - (O 28)
CHEMICAL-FORMULA - (C 90)
CREDITS - AUKFG-1
DBLINKS - (PUBCHEM "46173291" NIL |taltman| 3497976212 NIL NIL)
INCHI - InChI=1S/C90H148N8O28P2/c1-54(2)28-18-29-55(3)30-19-31-56(4)32-20-33-57(5)34-21-35-58(6)36-22-37-59(7)38-23-39-60(8)40-24-41-61(9)42-25-43-62(10)44-26-45-63(11)50-51-120-127(116,117)126-128(118,119)125-90-77(96-69(17)102)81(80(74(53-100)123-90)124-89-76(95-68(16)101)79(105)78(104)73(52-99)122-89)121-67(15)84(108)92-65(13)83(107)98-72(88(114)115)48-49-75(103)97-71(47-27-46-70(91)87(112)113)85(109)93-64(12)82(106)94-66(14)86(110)111/h28,30,32,34,36,38,40,42,44,50,64-67,70-74,76-81,89-90,99-100,104-105H,18-27,29,31,33,35,37,39,41,43,45-49,51-53,91H2,1-17H3,(H,92,108)(H,93,109)(H,94,106)(H,95,101)(H,96,102)(H,97,103)(H,98,107)(H,110,111)(H,112,113)(H,114,115)(H,116,117)(H,118,119)/p-4/b55-30+,56-32+,57-34-,58-36-,59-38-,60-40-,61-42-,62-44-,63-50-/t64-,65-,66+,67+,70+,71-,72+,73+,74+,76+,77+,78+,79+,80+,81+,89+,90+/m0/s1
MOLECULAR-WEIGHT - 1848.112    
MONOISOTOPIC-MW - 1850.9878292312    
SMILES - CC(=O)NC2(C(OC(CO)C(OC1(OC(CO)C(O)C(O)C(NC(=O)C)1))C(OC(C)C(=O)NC(C)C(=O)NC(CCC(=O)NC(CCCC(C(=O)[O-])[N+])C(NC(C)C(NC(C([O-])=O)C)=O)=O)C(=O)[O-])2)OP(=O)([O-])OP(=O)([O-])OCC=C(CCC=C(CCC=C(CCC=C(C)CCC=C(CCC=C(CCC=C(CCC=C(C)CCC=C(C)CCC=C(C)C)C)C)C)C)C)C)
SUPERATOMS - MONOTRANS-CIS-DECAPRENYL-GROUP
SYNONYMS - GlcNAc-(1->4)-MurNAc-pentapeptide-diphospho-decaprenol
SYNONYMS - lipid II
//
UNIQUE-ID - CPD-12311
TYPES - Peptidoglycans
COMMON-NAME - a peptidoglycan with D,D cross-link (E. faecium)
ATOM-CHARGES - (328 -1)
ATOM-CHARGES - (324 -1)
ATOM-CHARGES - (317 1)
ATOM-CHARGES - (314 1)
ATOM-CHARGES - (16 -1)
ATOM-CHARGES - (15 -1)
CHEMICAL-FORMULA - (H 352)
CHEMICAL-FORMULA - (P 2)
CHEMICAL-FORMULA - (N 40)
CHEMICAL-FORMULA - (O 82)
CHEMICAL-FORMULA - (C 215)
CREDITS - AUKFG-1
CREDITS - SRI
CREDITS - |caspi|
DBLINKS - (PUBCHEM "46173387" NIL |taltman| 3497976212 NIL NIL)
INCHI - InChI=1S/C215H354N40O82P2/c1-101(2)51-41-52-102(3)53-42-54-103(4)55-43-56-104(5)57-44-58-105(6)59-45-60-106(7)61-46-62-107(8)63-47-64-108(9)65-48-66-109(10)67-49-68-110(11)69-50-70-111(12)83-88-317-338(313,314)337-339(315,316)336-215-167(245-131(32)271)183-179(151(100-263)329-215)335-212-163(241-127(28)267)173(285)175(147(96-259)326-212)331-214-166(244-130(31)270)182(178(150(99-262)328-214)334-210-161(239-125(26)265)171(283)169(281)145(94-257)324-210)320-122(23)198(300)232-114(15)192(294)253-139(189(225)291)78-82-155(275)249-143(205(307)237-119(20)207(310)311)74-36-39-86-228-158(278)91-134(218)200(302)254-194(296)116(17)234-202(304)140(71-33-37-84-226-156(276)89-132(216)184(220)286)246-152(272)79-75-136(186(222)288)250-190(292)112(13)230-196(298)120(21)318-180-164(242-128(29)268)208(312)322-148(97-260)176(180)332-211-162(240-126(27)266)172(284)174(146(95-258)325-211)330-213-165(243-129(30)269)181(177(149(98-261)327-213)333-209-160(238-124(25)264)170(282)168(280)144(93-256)323-209)319-121(22)197(299)231-113(14)191(293)252-138(188(224)290)77-81-154(274)248-142(204(306)236-118(19)206(308)309)73-35-40-87-229-159(279)92-135(219)201(303)255-195(297)117(18)235-203(305)141(72-34-38-85-227-157(277)90-133(217)185(221)287)247-153(273)80-76-137(187(223)289)251-193(295)115(16)233-199(301)123(24)321-183/h51,53,55,57,59,61,63,65,67,69,83,112-123,132-151,160-183,208-215,256-263,280-285,312H,33-50,52,54,56,58,60,62,64,66,68,70-82,84-100,216-219H2,1-32H3,(H2,220,286)(H2,221,287)(H2,222,288)(H2,223,289)(H2,224,290)(H2,225,291)(H,226,276)(H,227,277)(H,228,278)(H,229,279)(H,230,298)(H,231,299)(H,232,300)(H,233,301)(H,234,304)(H,235,305)(H,236,306)(H,237,307)(H,238,264)(H,239,265)(H,240,266)(H,241,267)(H,242,268)(H,243,269)(H,244,270)(H,245,271)(H,246,272)(H,247,273)(H,248,274)(H,249,275)(H,250,292)(H,251,295)(H,252,293)(H,253,294)(H,308,309)(H,310,311)(H,313,314)(H,315,316)(H,254,296,302)(H,255,297,303)/p-2/b102-53+,103-55+,104-57-,105-59-,106-61-,107-63-,108-65-,109-67-,110-69-,111-83-/t112-,113-,114-,115-,116?,117?,118?,119?,120+,121+,122+,123+,132+,133+,134-,135-,136+,137+,138+,139+,140-,141-,142-,143-,144+,145+,146+,147+,148+,149+,150+,151+,160+,161+,162+,163+,164+,165+,166+,167+,168+,169+,170+,171+,172+,173+,174+,175+,176+,177+,178+,179+,180+,181+,182+,183+,208-,209+,210+,211+,212+,213+,214+,215+/m0/s1
MOLECULAR-WEIGHT - 4871.312    
MONOISOTOPIC-MW - 4870.4235436036    
SMILES - CC(=O)NC4(C(OC(CO)C3(OC9(OC(CO)C(OC8(OC(CO)C(OC1(OC(CO)C(O)C(O)C(NC(=O)C)1))C(OC(C)C(=O)NC(C)C(=O)NC(CCC(=O)NC(CCCCNC(CC(N)C(NC(=O)C(C)NC(=O)C(CCCCNC(CC([N+])C(N)=O)=O)NC(=O)CCC(NC(=O)C(C)NC(=O)C(C)OC7(C(OC6(OC(CO)C(OC5(OC(CO)C(OC2(OC(CO)C(O)C(O)C(NC(=O)C)2))C(OC(C)C(=O)NC(C)C(=O)NC(CCC(=O)NC(CCCCNC(CC(N)C(NC(=O)C(C)NC(=O)C(CCCCNC(CC([N+])C(N)=O)=O)NC(=O)CCC(NC(=O)C(C)NC(=O)C(C)OC34)C(=O)N)=O)=O)C(NC(C)C(=O)[O-])=O)C(=O)N)C(NC(C)=O)5))C(O)C(NC(=O)C)6))C(CO)OC(O)C(NC(C)=O)7))C(=O)N)=O)=O)C(NC(C)C([O-])=O)=O)C(=O)N)C(NC(C)=O)8))C(O)C(NC(=O)C)9)))OP(=O)([O-])OP(=O)([O-])OCC=C(CCC=C(CCC=C(CCC=C(C)CCC=C(CCC=C(CCC=C(C)CCC=C(CCC=C(C)CCC=C(C)CCC=C(C)C)C)C)C)C)C)C)
SUPERATOMS - TRANS-CIS-UNDECAPRENYL-GROUP
SYNONYMS - <i>N</i>-acetylglucosamine--<i>N</i>-acetylmuramoyl-(tetrapeptide) diphospho-undecaprenol dimer with D,D cross-link (S. aureus)
//
UNIQUE-ID - CPD-12261
TYPES - Peptidoglycans
COMMON-NAME - a peptidoglycan with D,D cross-links (<I>meso</I>-diaminopimelate containing)
ATOM-CHARGES - (315 -1)
ATOM-CHARGES - (294 -1)
ATOM-CHARGES - (262 -1)
ATOM-CHARGES - (238 -1)
ATOM-CHARGES - (232 -1)
ATOM-CHARGES - (230 1)
ATOM-CHARGES - (198 -1)
ATOM-CHARGES - (173 -1)
ATOM-CHARGES - (167 -1)
ATOM-CHARGES - (165 1)
ATOM-CHARGES - (133 -1)
ATOM-CHARGES - (53 -1)
ATOM-CHARGES - (51 1)
ATOM-CHARGES - (16 -1)
ATOM-CHARGES - (15 -1)
ATOM-CHARGES - (13 -1)
CHEMICAL-FORMULA - (H 318)
CHEMICAL-FORMULA - (P 2)
CHEMICAL-FORMULA - (N 28)
CHEMICAL-FORMULA - (O 87)
CHEMICAL-FORMULA - (C 203)
CREDITS - AUKFG-1
CREDITS - SRI
CREDITS - |caspi|
DBLINKS - (PUBCHEM "46173105" NIL |taltman| 3497976212 NIL NIL)
INCHI - InChI=1S/C203H328N28O87P2/c1-93(2)47-33-48-94(3)49-34-50-95(4)51-35-52-96(5)53-36-54-97(6)55-37-56-98(7)57-38-58-99(8)59-39-60-100(9)61-40-62-101(10)63-41-64-102(11)65-42-66-103(12)83-84-298-319(294,295)318-320(296,297)317-203-155(222-123(32)247)171(167(143(92-239)310-203)316-200-151(218-119(28)243)161(257)163(139(88-235)307-200)312-202-154(221-122(31)246)170(166(142(91-238)309-202)315-198-149(216-117(26)241)159(255)157(253)137(86-233)305-198)301-114(23)178(264)208-105(14)173(259)230-134(194(289)290)77-81-146(250)225-129(72-45-69-126(206)190(281)282)183(269)213-110(19)186(273)274)302-115(24)180(266)210-107(16)175(261)229-132(192(285)286)75-79-144(248)223-127(70-43-67-124(204)188(277)278)181(267)211-108(17)176(262)227-131(191(283)284)74-46-73-130(184(270)214-111(20)187(275)276)226-147(251)82-78-135(195(291)292)231-174(260)106(15)209-179(265)113(22)300-169-153(220-121(30)245)201(308-141(90-237)165(169)314-197-148(215-116(25)240)158(254)156(252)136(85-232)304-197)311-162-138(87-234)306-199(150(160(162)256)217-118(27)242)313-164-140(89-236)303-196(293)152(219-120(29)244)168(164)299-112(21)177(263)207-104(13)172(258)228-133(193(287)288)76-80-145(249)224-128(71-44-68-125(205)189(279)280)182(268)212-109(18)185(271)272/h47,49,51,53,55,57,59,61,63,65,83,104-115,124-143,148-171,196-203,232-239,252-257,293H,33-46,48,50,52,54,56,58,60,62,64,66-82,84-92,204-206H2,1-32H3,(H,207,263)(H,208,264)(H,209,265)(H,210,266)(H,211,267)(H,212,268)(H,213,269)(H,214,270)(H,215,240)(H,216,241)(H,217,242)(H,218,243)(H,219,244)(H,220,245)(H,221,246)(H,222,247)(H,223,248)(H,224,249)(H,225,250)(H,226,251)(H,227,262)(H,228,258)(H,229,261)(H,230,259)(H,231,260)(H,271,272)(H,273,274)(H,275,276)(H,277,278)(H,279,280)(H,281,282)(H,283,284)(H,285,286)(H,287,288)(H,289,290)(H,291,292)(H,294,295)(H,296,297)/p-10/b94-49+,95-51+,96-53-,97-55-,98-57-,99-59-,100-61-,101-63-,102-65-,103-83-/t104-,105-,106-,107-,108-,109-,110-,111-,112+,113+,114+,115+,124+,125+,126+,127-,128-,129-,130-,131+,132+,133+,134+,135+,136+,137+,138+,139+,140+,141+,142+,143+,148+,149+,150+,151+,152+,153+,154+,155+,156+,157+,158+,159+,160+,161+,162+,163+,164+,165+,166+,167+,168+,169+,170+,171+,196-,197+,198+,199+,200+,201+,202+,203+/m0/s1
MOLECULAR-WEIGHT - 4604.828    
MONOISOTOPIC-MW - 4612.1577778170995    
SMILES - CC(=O)NC8(C(OC(CO)C(OC3(OC(CO)C(OC2(OC(CO)C(OC1(OC(CO)C(O)C(O)C(NC(=O)C)1))C(OC(C)C(=O)NC(C)C(=O)NC(CCC(=O)NC(CCCC(C(=O)[O-])[N+])C(NC(C)C([O-])=O)=O)C(=O)[O-])C(NC(C)=O)2))C(O)C(NC(=O)C)3))C(OC(C)C(=O)NC(C)C(=O)NC(CCC(=O)NC(CCCC(C(=O)[O-])[N+])C(NC(C)C(NC(C([O-])=O)CCCC(C(NC(C)C([O-])=O)=O)NC(=O)CCC(NC(=O)C(C)NC(=O)C(C)OC7(C(OC4(OC(CO)C(O)C(O)C(NC(=O)C)4))C(CO)OC(OC5(C(CO)OC(C(NC(=O)C)C(O)5)OC6(C(CO)OC(O)C(NC(C)=O)C(OC(C)C(=O)NC(C)C(=O)NC(CCC(=O)NC(CCCC(C(=O)[O-])[N+])C(NC(C)C([O-])=O)=O)C(=O)[O-])6)))C(NC(C)=O)7))C(=O)[O-])=O)=O)C(=O)[O-])8)OP(=O)([O-])OP(=O)([O-])OCC=C(CCC=C(CCC=C(CCC=C(C)CCC=C(CCC=C(CCC=C(CCC=C(CCC=C(C)CCC=C(C)CCC=C(C)C)C)C)C)C)C)C)C)
SUPERATOMS - TRANS-CIS-UNDECAPRENYL-GROUP
//
UNIQUE-ID - CPD-12230
TYPES - Peptidoglycans
COMMON-NAME - a peptidoglycan with D,D cross-link (S. aureus)
ATOM-CHARGES - (387 1)
ATOM-CHARGES - (335 -1)
ATOM-CHARGES - (224 1)
ATOM-CHARGES - (173 -1)
ATOM-CHARGES - (16 -1)
ATOM-CHARGES - (15 -1)
CHEMICAL-FORMULA - (H 388)
CHEMICAL-FORMULA - (P 2)
CHEMICAL-FORMULA - (N 52)
CHEMICAL-FORMULA - (O 94)
CHEMICAL-FORMULA - (C 239)
CREDITS - AUKFG-1
CREDITS - SRI
CREDITS - |caspi|
DBLINKS - (PUBCHEM "46173562" NIL |taltman| 3497976212 NIL NIL)
INCHI - InChI=1S/C239H390N52O94P2/c1-117(2)51-41-52-118(3)53-42-54-119(4)55-43-56-120(5)57-44-58-121(6)59-45-60-122(7)61-46-62-123(8)63-47-64-124(9)65-48-66-125(10)67-49-68-126(11)69-50-70-127(12)83-88-365-386(361,362)385-387(363,364)384-239-195(283-147(32)307)211-207(163(116-299)377-239)383-236-191(279-143(28)303)201(337)203(159(112-295)374-236)379-238-194(282-146(31)306)210(206(162(115-298)376-238)382-234-189(277-141(26)301)199(335)197(333)157(110-293)372-234)368-138(23)224(350)270-132(17)220(346)291-151(215(245)341)78-82-167(311)287-155(229(355)275-135(20)231(358)359)74-36-40-87-249-173(317)94-254-178(322)99-260-182(326)103-262-184(328)105-264-186(330)107-266-216(342)128(13)272-226(352)152(71-33-37-84-246-170(314)91-252-176(320)97-258-180(324)101-256-174(318)95-250-168(312)89-240)284-164(308)79-75-148(212(242)338)288-218(344)130(15)268-222(348)136(21)366-208-192(280-144(29)304)232(360)370-160(113-296)204(208)380-235-190(278-142(27)302)200(336)202(158(111-294)373-235)378-237-193(281-145(30)305)209(205(161(114-297)375-237)381-233-188(276-140(25)300)198(334)196(332)156(109-292)371-233)367-137(22)223(349)269-131(16)219(345)290-150(214(244)340)77-81-166(310)286-154(228(354)274-134(19)230(356)357)73-35-39-86-248-172(316)93-255-179(323)100-261-183(327)104-263-185(329)106-265-187(331)108-267-217(343)129(14)273-227(353)153(285-165(309)80-76-149(213(243)339)289-221(347)133(18)271-225(351)139(24)369-211)72-34-38-85-247-171(315)92-253-177(321)98-259-181(325)102-257-175(319)96-251-169(313)90-241/h51,53,55,57,59,61,63,65,67,69,83,128-139,148-163,188-211,232-239,292-299,332-337,360H,33-50,52,54,56,58,60,62,64,66,68,70-82,84-116,240-241H2,1-32H3,(H2,242,338)(H2,243,339)(H2,244,340)(H2,245,341)(H,246,314)(H,247,315)(H,248,316)(H,249,317)(H,250,312)(H,251,313)(H,252,320)(H,253,321)(H,254,322)(H,255,323)(H,256,318)(H,257,319)(H,258,324)(H,259,325)(H,260,326)(H,261,327)(H,262,328)(H,263,329)(H,264,330)(H,265,331)(H,266,342)(H,267,343)(H,268,348)(H,269,349)(H,270,350)(H,271,351)(H,272,352)(H,273,353)(H,274,354)(H,275,355)(H,276,300)(H,277,301)(H,278,302)(H,279,303)(H,280,304)(H,281,305)(H,282,306)(H,283,307)(H,284,308)(H,285,309)(H,286,310)(H,287,311)(H,288,344)(H,289,347)(H,290,345)(H,291,346)(H,356,357)(H,358,359)(H,361,362)(H,363,364)/p-2/b118-53+,119-55+,120-57-,121-59-,122-61-,123-63-,124-65-,125-67-,126-69-,127-83-/t128-,129-,130-,131-,132-,133-,134-,135-,136+,137+,138+,139+,148+,149+,150+,151+,152-,153-,154-,155-,156+,157+,158+,159+,160+,161+,162+,163+,188+,189+,190+,191+,192+,193+,194+,195+,196+,197+,198+,199+,200+,201+,202+,203+,204+,205+,206+,207+,208+,209+,210+,211+,232-,233+,234+,235+,236+,237+,238+,239+/m0/s1
MOLECULAR-WEIGHT - 5555.933    
MONOISOTOPIC-MW - 5554.6811082868    
SMILES - CC(=O)NC4(C(OC(CO)C3(OC9(OC(CO)C(OC8(OC(CO)C(OC1(OC(CO)C(O)C(O)C(NC(=O)C)1))C(OC(C)C(=O)NC(C)C(=O)NC(CCC(=O)NC(CCCCNC(CNC(CNC(CNC(CNC(CNC(=O)C(C)NC(=O)C(CCCCNC(CNC(CNC(CNC(CNC(C[N+])=O)=O)=O)=O)=O)NC(=O)CCC(NC(=O)C(C)NC(=O)C(C)OC7(C(OC6(OC(CO)C(OC5(OC(CO)C(OC2(OC(CO)C(O)C(O)C(NC(=O)C)2))C(OC(C)C(=O)NC(C)C(=O)NC(CCC(=O)NC(CCCCNC(CNC(CNC(CNC(CNC(CNC(=O)C(C)NC(=O)C(CCCCNC(CNC(CNC(CNC(CNC(C[N+])=O)=O)=O)=O)=O)NC(=O)CCC(NC(=O)C(C)NC(=O)C(C)OC34)C(=O)N)=O)=O)=O)=O)=O)C(NC(C)C([O-])=O)=O)C(=O)N)C(NC(C)=O)5))C(O)C(NC(=O)C)6))C(CO)OC(O)C(NC(C)=O)7))C(=O)N)=O)=O)=O)=O)=O)C(NC(C)C([O-])=O)=O)C(=O)N)C(NC(C)=O)8))C(O)C(NC(=O)C)9)))OP(=O)([O-])OP(=O)([O-])OCC=C(CCC=C(CCC=C(CCC=C(C)CCC=C(CCC=C(CCC=C(C)CCC=C(CCC=C(C)CCC=C(C)CCC=C(C)C)C)C)C)C)C)C)
SUPERATOMS - TRANS-CIS-UNDECAPRENYL-GROUP
SYNONYMS - <i>N</i>-acetylglucosamine--<i>N</i>-acetylmuramoyl-(tetrapeptide) diphospho-undecaprenol dimer with D,D cross-link (S. aureus)
//
UNIQUE-ID - CPD-11999
TYPES - Peptidoglycans
COMMON-NAME - a peptidoglycan with L,D cross-links  (mycobacteria)
ATOM-CHARGES - (301 -1)
ATOM-CHARGES - (293 1)
ATOM-CHARGES - (261 -1)
ATOM-CHARGES - (237 -1)
ATOM-CHARGES - (231 -1)
ATOM-CHARGES - (229 1)
ATOM-CHARGES - (197 -1)
ATOM-CHARGES - (172 -1)
ATOM-CHARGES - (166 -1)
ATOM-CHARGES - (133 -1)
ATOM-CHARGES - (59 -1)
ATOM-CHARGES - (53 -1)
ATOM-CHARGES - (51 1)
ATOM-CHARGES - (16 -1)
ATOM-CHARGES - (15 -1)
ATOM-CHARGES - (13 -1)
CHEMICAL-FORMULA - (H 310)
CHEMICAL-FORMULA - (P 2)
CHEMICAL-FORMULA - (N 28)
CHEMICAL-FORMULA - (O 87)
CHEMICAL-FORMULA - (C 198)
CREDITS - AUKFG-1
CREDITS - SRI
CREDITS - |caspi|
DBLINKS - (PUBCHEM "46173553" NIL |taltman| 3497976212 NIL NIL)
INCHI - InChI=1S/C198H320N28O87P2/c1-89(2)45-32-46-90(3)47-33-48-91(4)49-34-50-92(5)51-35-52-93(6)53-36-54-94(7)55-37-56-95(8)57-38-58-96(9)59-39-60-97(10)61-40-62-98(11)79-80-293-314(289,290)313-315(291,292)312-198-150(217-118(31)242)166(297-110(23)174(260)205-102(15)170(256)224-129(189(284)285)73-77-141(245)220-124(68-43-65-121(201)185(276)277)178(264)208-105(18)182(270)271)162(138(88-234)305-198)311-195-146(213-114(27)238)156(252)158(134(84-230)302-195)307-197-149(216-117(30)241)165(161(137(87-233)304-197)310-193-144(211-112(25)236)154(250)152(248)132(82-228)300-193)296-109(22)173(259)204-101(14)169(255)225-130(190(286)287)74-78-142(246)221-125(179(265)209-106(19)183(272)273)69-44-70-126(186(278)279)226-175(261)119(199)63-41-66-122(176(262)206-103(16)180(266)267)218-139(243)75-71-127(187(280)281)223-168(254)100(13)203-172(258)108(21)295-164-148(215-116(29)240)196(303-136(86-232)160(164)309-192-143(210-111(24)235)153(249)151(247)131(81-227)299-192)306-157-133(83-229)301-194(145(155(157)251)212-113(26)237)308-159-135(85-231)298-191(288)147(214-115(28)239)163(159)294-107(20)171(257)202-99(12)167(253)222-128(188(282)283)72-76-140(244)219-123(67-42-64-120(200)184(274)275)177(263)207-104(17)181(268)269/h45,47,49,51,53,55,57,59,61,79,99-110,119-138,143-166,191-198,227-234,247-252,288H,32-44,46,48,50,52,54,56,58,60,62-78,80-88,199-201H2,1-31H3,(H,202,257)(H,203,258)(H,204,259)(H,205,260)(H,206,262)(H,207,263)(H,208,264)(H,209,265)(H,210,235)(H,211,236)(H,212,237)(H,213,238)(H,214,239)(H,215,240)(H,216,241)(H,217,242)(H,218,243)(H,219,244)(H,220,245)(H,221,246)(H,222,253)(H,223,254)(H,224,256)(H,225,255)(H,226,261)(H,266,267)(H,268,269)(H,270,271)(H,272,273)(H,274,275)(H,276,277)(H,278,279)(H,280,281)(H,282,283)(H,284,285)(H,286,287)(H,289,290)(H,291,292)/p-10/b90-47+,91-49+,92-51-,93-53-,94-55-,95-57-,96-59-,97-61-,98-79-/t99-,100-,101-,102-,103-,104-,105-,106-,107+,108+,109+,110+,119+,120+,121+,122-,123-,124-,125-,126+,127+,128+,129+,130+,131+,132+,133+,134+,135+,136+,137+,138+,143+,144+,145+,146+,147+,148+,149+,150+,151+,152+,153+,154+,155+,156+,157+,158+,159+,160+,161+,162+,163+,164+,165+,166+,191-,192+,193+,194+,195+,196+,197+,198+/m0/s1
MOLECULAR-WEIGHT - 4536.71    
MONOISOTOPIC-MW - 4544.0951775603    
SMILES - CC(=O)NC8(C(OC(CO)C(OC7(OC(CO)C(OC6(OC(CO)C(OC1(OC(CO)C(O)C(O)C(NC(=O)C)1))C(OC(C)C(=O)NC(C)C(=O)NC(CCC(=O)NC(CCCC(C(=O)[O-])NC(=O)C([N+])CCCC(C(NC(C)C([O-])=O)=O)NC(=O)CCC(NC(=O)C(C)NC(=O)C(C)OC5(C(OC2(OC(CO)C(O)C(O)C(NC(=O)C)2))C(CO)OC(OC3(C(CO)OC(C(NC(=O)C)C(O)3)OC4(C(CO)OC(O)C(NC(C)=O)C(OC(C)C(=O)NC(C)C(=O)NC(CCC(=O)NC(CCCC(C(=O)[O-])[N+])C(NC(C)C([O-])=O)=O)C(=O)[O-])4)))C(NC(C)=O)5))C(=O)[O-])C(NC(C)C([O-])=O)=O)C(=O)[O-])C(NC(C)=O)6))C(O)C(NC(=O)C)7))C(OC(C)C(=O)NC(C)C(=O)NC(CCC(=O)NC(CCCC(C(=O)[O-])[N+])C(NC(C)C([O-])=O)=O)C(=O)[O-])8)OP(=O)([O-])OP(=O)([O-])OCC=C(CCC=C(CCC=C(CCC=C(C)CCC=C(CCC=C(CCC=C(CCC=C(C)CCC=C(C)CCC=C(C)C)C)C)C)C)C)C)
SUPERATOMS - MONOTRANS-CIS-DECAPRENYL-GROUP
//
UNIQUE-ID - CPD-12000
TYPES - Peptidoglycans
COMMON-NAME - a peptidoglycan with D,D cross-links  (mycobacteria)
ATOM-CHARGES - (315 -1)
ATOM-CHARGES - (294 -1)
ATOM-CHARGES - (262 -1)
ATOM-CHARGES - (238 -1)
ATOM-CHARGES - (232 -1)
ATOM-CHARGES - (230 1)
ATOM-CHARGES - (198 -1)
ATOM-CHARGES - (173 -1)
ATOM-CHARGES - (167 -1)
ATOM-CHARGES - (165 1)
ATOM-CHARGES - (133 -1)
ATOM-CHARGES - (53 -1)
ATOM-CHARGES - (51 1)
ATOM-CHARGES - (16 -1)
ATOM-CHARGES - (15 -1)
ATOM-CHARGES - (13 -1)
CHEMICAL-FORMULA - (H 310)
CHEMICAL-FORMULA - (P 2)
CHEMICAL-FORMULA - (N 28)
CHEMICAL-FORMULA - (O 87)
CHEMICAL-FORMULA - (C 198)
CREDITS - AUKFG-1
CREDITS - SRI
CREDITS - |caspi|
DBLINKS - (PUBCHEM "46173163" NIL |taltman| 3497976212 NIL NIL)
INCHI - InChI=1S/C198H320N28O87P2/c1-89(2)45-32-46-90(3)47-33-48-91(4)49-34-50-92(5)51-35-52-93(6)53-36-54-94(7)55-37-56-95(8)57-38-58-96(9)59-39-60-97(10)61-40-62-98(11)79-80-293-314(289,290)313-315(291,292)312-198-150(217-118(31)242)166(162(138(88-234)305-198)311-195-146(213-114(27)238)156(252)158(134(84-230)302-195)307-197-149(216-117(30)241)165(161(137(87-233)304-197)310-193-144(211-112(25)236)154(250)152(248)132(82-228)300-193)296-109(22)173(259)203-100(13)168(254)225-129(189(284)285)73-77-141(245)220-124(68-43-65-121(201)185(276)277)178(264)208-105(18)181(268)269)297-110(23)175(261)205-102(15)170(256)224-127(187(280)281)71-75-139(243)218-122(66-41-63-119(199)183(272)273)176(262)206-103(16)171(257)222-126(186(278)279)70-44-69-125(179(265)209-106(19)182(270)271)221-142(246)78-74-130(190(286)287)226-169(255)101(14)204-174(260)108(21)295-164-148(215-116(29)240)196(303-136(86-232)160(164)309-192-143(210-111(24)235)153(249)151(247)131(81-227)299-192)306-157-133(83-229)301-194(145(155(157)251)212-113(26)237)308-159-135(85-231)298-191(288)147(214-115(28)239)163(159)294-107(20)172(258)202-99(12)167(253)223-128(188(282)283)72-76-140(244)219-123(67-42-64-120(200)184(274)275)177(263)207-104(17)180(266)267/h45,47,49,51,53,55,57,59,61,79,99-110,119-138,143-166,191-198,227-234,247-252,288H,32-44,46,48,50,52,54,56,58,60,62-78,80-88,199-201H2,1-31H3,(H,202,258)(H,203,259)(H,204,260)(H,205,261)(H,206,262)(H,207,263)(H,208,264)(H,209,265)(H,210,235)(H,211,236)(H,212,237)(H,213,238)(H,214,239)(H,215,240)(H,216,241)(H,217,242)(H,218,243)(H,219,244)(H,220,245)(H,221,246)(H,222,257)(H,223,253)(H,224,256)(H,225,254)(H,226,255)(H,266,267)(H,268,269)(H,270,271)(H,272,273)(H,274,275)(H,276,277)(H,278,279)(H,280,281)(H,282,283)(H,284,285)(H,286,287)(H,289,290)(H,291,292)/p-10/b90-47+,91-49+,92-51-,93-53-,94-55-,95-57-,96-59-,97-61-,98-79-/t99-,100-,101-,102-,103-,104-,105-,106-,107+,108+,109+,110+,119+,120+,121+,122-,123-,124-,125-,126+,127+,128+,129+,130+,131+,132+,133+,134+,135+,136+,137+,138+,143+,144+,145+,146+,147+,148+,149+,150+,151+,152+,153+,154+,155+,156+,157+,158+,159+,160+,161+,162+,163+,164+,165+,166+,191-,192+,193+,194+,195+,196+,197+,198+/m0/s1
MOLECULAR-WEIGHT - 4536.71    
MONOISOTOPIC-MW - 4544.0951775603    
SMILES - CC(=O)NC8(C(OC(CO)C(OC3(OC(CO)C(OC2(OC(CO)C(OC1(OC(CO)C(O)C(O)C(NC(=O)C)1))C(OC(C)C(=O)NC(C)C(=O)NC(CCC(=O)NC(CCCC(C(=O)[O-])[N+])C(NC(C)C([O-])=O)=O)C(=O)[O-])C(NC(C)=O)2))C(O)C(NC(=O)C)3))C(OC(C)C(=O)NC(C)C(=O)NC(CCC(=O)NC(CCCC(C(=O)[O-])[N+])C(NC(C)C(NC(C([O-])=O)CCCC(C(NC(C)C([O-])=O)=O)NC(=O)CCC(NC(=O)C(C)NC(=O)C(C)OC7(C(OC4(OC(CO)C(O)C(O)C(NC(=O)C)4))C(CO)OC(OC5(C(CO)OC(C(NC(=O)C)C(O)5)OC6(C(CO)OC(O)C(NC(C)=O)C(OC(C)C(=O)NC(C)C(=O)NC(CCC(=O)NC(CCCC(C(=O)[O-])[N+])C(NC(C)C([O-])=O)=O)C(=O)[O-])6)))C(NC(C)=O)7))C(=O)[O-])=O)=O)C(=O)[O-])8)OP(=O)([O-])OP(=O)([O-])OCC=C(CCC=C(CCC=C(CCC=C(C)CCC=C(CCC=C(CCC=C(CCC=C(C)CCC=C(C)CCC=C(C)C)C)C)C)C)C)C)
SUPERATOMS - MONOTRANS-CIS-DECAPRENYL-GROUP
//
UNIQUE-ID - CPD-12309
TYPES - Peptidoglycans
COMMON-NAME - a peptidoglycan tetramer with L,D cross-links (L-lys-D-Asn-L-Lys)
ATOM-CHARGES - (317 1)
ATOM-CHARGES - (314 1)
ATOM-CHARGES - (285 -1)
ATOM-CHARGES - (160 -1)
ATOM-CHARGES - (16 -1)
ATOM-CHARGES - (15 -1)
CHEMICAL-FORMULA - (H 332)
CHEMICAL-FORMULA - (P 2)
CHEMICAL-FORMULA - (N 36)
CHEMICAL-FORMULA - (O 78)
CHEMICAL-FORMULA - (C 203)
CREDITS - AUKFG-1
CREDITS - SRI
CREDITS - |caspi|
DBLINKS - (PUBCHEM "46173123" NIL |taltman| 3497976212 NIL NIL)
INCHI - InChI=1S/C203H334N36O78P2/c1-97(2)47-37-48-98(3)49-38-50-99(4)51-39-52-100(5)53-40-54-101(6)55-41-56-102(7)57-42-58-103(8)59-43-60-104(9)61-44-62-105(10)63-45-64-106(11)65-46-66-107(12)79-84-297-318(293,294)317-319(295,296)316-203-159(229-123(28)255)175-171(143(96-247)309-203)315-200-155(225-119(24)251)165(269)167(139(92-243)306-200)311-202-158(228-122(27)254)174(170(142(95-246)308-202)314-198-153(223-117(22)249)163(267)161(265)137(90-241)304-198)300-114(19)188(282)220-110(15)185(279)237-131(181(213)275)74-78-147(259)233-135(195(290)291)69-31-35-82-216-150(262)87-126(206)190(284)238-192(286)132(67-29-33-80-214-148(260)85-124(204)176(208)270)230-144(256)75-71-128(178(210)272)234-182(276)108(13)218-186(280)112(17)298-172-156(226-120(25)252)196(292)302-140(93-244)168(172)312-199-154(224-118(23)250)164(268)166(138(91-242)305-199)310-201-157(227-121(26)253)173(169(141(94-245)307-201)313-197-152(222-116(21)248)162(266)160(264)136(89-240)303-197)299-113(18)187(281)219-109(14)184(278)236-130(180(212)274)73-77-146(258)232-134(194(288)289)70-32-36-83-217-151(263)88-127(207)191(285)239-193(287)133(68-30-34-81-215-149(261)86-125(205)177(209)271)231-145(257)76-72-129(179(211)273)235-183(277)111(16)221-189(283)115(20)301-175/h47,49,51,53,55,57,59,61,63,65,79,108-115,124-143,152-175,196-203,240-247,264-269,292H,29-46,48,50,52,54,56,58,60,62,64,66-78,80-96,204-207H2,1-28H3,(H2,208,270)(H2,209,271)(H2,210,272)(H2,211,273)(H2,212,274)(H2,213,275)(H,214,260)(H,215,261)(H,216,262)(H,217,263)(H,218,280)(H,219,281)(H,220,282)(H,221,283)(H,222,248)(H,223,249)(H,224,250)(H,225,251)(H,226,252)(H,227,253)(H,228,254)(H,229,255)(H,230,256)(H,231,257)(H,232,258)(H,233,259)(H,234,276)(H,235,277)(H,236,278)(H,237,279)(H,288,289)(H,290,291)(H,293,294)(H,295,296)(H,238,284,286)(H,239,285,287)/p-2/b98-49+,99-51+,100-53-,101-55-,102-57-,103-59-,104-61-,105-63-,106-65-,107-79-/t108-,109-,110-,111-,112+,113+,114+,115+,124+,125+,126-,127-,128+,129+,130+,131+,132-,133-,134-,135-,136+,137+,138+,139+,140+,141+,142+,143+,152+,153+,154+,155+,156+,157+,158+,159+,160+,161+,162+,163+,164+,165+,166+,167+,168+,169+,170+,171+,172+,173+,174+,175+,196-,197+,198+,199+,200+,201+,202+,203+/m0/s1
MOLECULAR-WEIGHT - 4586.998    
MONOISOTOPIC-MW - 4586.2750884524    
SMILES - CC(=O)NC4(C(OC(CO)C3(OC9(OC(CO)C(OC8(OC(CO)C(OC1(OC(CO)C(O)C(O)C(NC(=O)C)1))C(OC(C)C(=O)NC(C)C(=O)NC(CCC(=O)NC(CCCCNC(CC(N)C(NC(=O)C(CCCCNC(CC([N+])C(N)=O)=O)NC(=O)CCC(NC(=O)C(C)NC(=O)C(C)OC7(C(OC6(OC(CO)C(OC5(OC(CO)C(OC2(OC(CO)C(O)C(O)C(NC(=O)C)2))C(OC(C)C(=O)NC(C)C(=O)NC(CCC(=O)NC(CCCCNC(CC(N)C(NC(=O)C(CCCCNC(CC([N+])C(N)=O)=O)NC(=O)CCC(NC(=O)C(C)NC(=O)C(C)OC34)C(=O)N)=O)=O)C([O-])=O)C(=O)N)C(NC(C)=O)5))C(O)C(NC(=O)C)6))C(CO)OC(O)C(NC(C)=O)7))C(=O)N)=O)=O)C([O-])=O)C(=O)N)C(NC(C)=O)8))C(O)C(NC(=O)C)9)))OP(=O)([O-])OP(=O)([O-])OCC=C(CCC=C(CCC=C(CCC=C(C)CCC=C(CCC=C(CCC=C(C)CCC=C(CCC=C(C)CCC=C(C)CCC=C(C)C)C)C)C)C)C)C)
SUPERATOMS - TRANS-CIS-UNDECAPRENYL-GROUP
//
UNIQUE-ID - CPD-12304
TYPES - NAcMur-Peptide-NAcGlc-Undecaprenols
COMMON-NAME - <i>N</i>-acetylmuramoyl-L-alanyl-D-glutamyl-L-lysyl-D-alanine-diphosphoundecaprenyl-<i>N</i>-acetylglucosamine
ATOM-CHARGES - (125 1)
ATOM-CHARGES - (54 -1)
ATOM-CHARGES - (16 -1)
ATOM-CHARGES - (15 -1)
ATOM-CHARGES - (13 -1)
CHEMICAL-FORMULA - (H 148)
CHEMICAL-FORMULA - (P 2)
CHEMICAL-FORMULA - (N 7)
CHEMICAL-FORMULA - (O 25)
CHEMICAL-FORMULA - (C 91)
CREDITS - AUKFG-1
CREDITS - SRI
CREDITS - |caspi|
DBLINKS - (PUBCHEM "46173495" NIL |taltman| 3497976212 NIL NIL)
INCHI - InChI=1S/C91H151N7O25P2/c1-58(2)30-20-31-59(3)32-21-33-60(4)34-22-35-61(5)36-23-37-62(6)38-24-39-63(7)40-25-41-64(8)42-26-43-65(9)44-27-45-66(10)46-28-47-67(11)48-29-49-68(12)53-55-117-124(113,114)123-125(115,116)122-91-80(96-73(17)102)84(83(77(57-100)120-91)121-90-79(95-72(16)101)82(105)81(104)76(56-99)119-90)118-71(15)86(107)93-69(13)85(106)98-75(89(111)112)51-52-78(103)97-74(50-18-19-54-92)87(108)94-70(14)88(109)110/h30,32,34,36,38,40,42,44,46,48,53,69-71,74-77,79-84,90-91,99-100,104-105H,18-29,31,33,35,37,39,41,43,45,47,49-52,54-57,92H2,1-17H3,(H,93,107)(H,94,108)(H,95,101)(H,96,102)(H,97,103)(H,98,106)(H,109,110)(H,111,112)(H,113,114)(H,115,116)/p-3/b59-32+,60-34+,61-36-,62-38-,63-40-,64-42-,65-44-,66-46-,67-48-,68-53-/t69-,70-,71+,74-,75+,76+,77+,79+,80+,81+,82+,83+,84+,90+,91+/m0/s1
MOLECULAR-WEIGHT - 1802.15    
MONOISOTOPIC-MW - 1804.023486456    
SMILES - CC(=O)NC2(C(OC(CO)C(OC1(OC(CO)C(O)C(O)C(NC(=O)C)1))C(OC(C)C(=O)NC(C)C(=O)NC(CCC(=O)NC(CCCC[N+])C(NC(C)C([O-])=O)=O)C(=O)[O-])2)OP(=O)([O-])OP(=O)([O-])OCC=C(CCC=C(CCC=C(CCC=C(C)CCC=C(CCC=C(CCC=C(C)CCC=C(CCC=C(C)CCC=C(C)CCC=C(C)C)C)C)C)C)C)C)
SUPERATOMS - TRANS-CIS-UNDECAPRENYL-GROUP
SYNONYMS - <i>N</i>-acetyl-muramoyl-(tetrapeptide)-<i>N</i>-acetylglucosamine-diphosphoundecaprenol
SYNONYMS - lipid II (tetrapeptide)
SYNONYMS - undecaprenyl-pyrophosphoryl-MurNAc-(tetrapeptide)-<i>N</i>-acetylglucosamine
SYNONYMS - GlcNAc-(1->4)-MurNAc(oyl-L-Ala-&gamma;-D-Glu-L-Lys-D-Ala)-diphosphoundecaprenol
//
UNIQUE-ID - CPD-7695
TYPES - NAcMur-Peptide-NAcGlc-Undecaprenols
COMMON-NAME - <i>N</i>-acetylmuramoyl-L-alanyl-D-glutamyl-L-lysyl-D-alanyl-D-alanine-diphosphoundecaprenyl-<i>N</i>-acetylglucosamine
ATOM-CHARGES - (130 1)
ATOM-CHARGES - (59 -1)
ATOM-CHARGES - (16 -1)
ATOM-CHARGES - (15 -1)
ATOM-CHARGES - (13 -1)
CHEMICAL-FORMULA - (H 153)
CHEMICAL-FORMULA - (P 2)
CHEMICAL-FORMULA - (N 8)
CHEMICAL-FORMULA - (O 26)
CHEMICAL-FORMULA - (C 94)
CREDITS - AUKFG-1
DBLINKS - (PUBCHEM "46173296" NIL |taltman| 3497976212 NIL NIL)
DBLINKS - (LIGAND-CPD "C05889" NIL |taltman| 3459474374 NIL NIL)
INCHI - InChI=1S/C94H156N8O26P2/c1-59(2)31-21-32-60(3)33-22-34-61(4)35-23-36-62(5)37-24-38-63(6)39-25-40-64(7)41-26-42-65(8)43-27-44-66(9)45-28-46-67(10)47-29-48-68(11)49-30-50-69(12)54-56-122-129(118,119)128-130(120,121)127-94-82(100-75(18)106)86(85(79(58-104)125-94)126-93-81(99-74(17)105)84(109)83(108)78(57-103)124-93)123-73(16)89(112)96-71(14)88(111)102-77(92(116)117)52-53-80(107)101-76(51-19-20-55-95)90(113)97-70(13)87(110)98-72(15)91(114)115/h31,33,35,37,39,41,43,45,47,49,54,70-73,76-79,81-86,93-94,103-104,108-109H,19-30,32,34,36,38,40,42,44,46,48,50-53,55-58,95H2,1-18H3,(H,96,112)(H,97,113)(H,98,110)(H,99,105)(H,100,106)(H,101,107)(H,102,111)(H,114,115)(H,116,117)(H,118,119)(H,120,121)/p-3/b60-33+,61-35+,62-37-,63-39-,64-41-,65-43-,66-45-,67-47-,68-49-,69-54-/t70-,71-,72+,73+,76-,77+,78+,79+,81+,82+,83+,84+,85+,86+,93+,94+/m0/s1
MOLECULAR-WEIGHT - 1873.228    
MONOISOTOPIC-MW - 1875.0606002438    
SMILES - CC(=O)NC2(C(OC(CO)C(OC1(OC(CO)C(O)C(O)C(NC(=O)C)1))C(OC(C)C(=O)NC(C)C(=O)NC(CCC(=O)NC(CCCC[N+])C(NC(C)C(NC(C([O-])=O)C)=O)=O)C(=O)[O-])2)OP(=O)([O-])OP(=O)([O-])OCC=C(CCC=C(CCC=C(CCC=C(C)CCC=C(CCC=C(CCC=C(C)CCC=C(CCC=C(C)CCC=C(C)CCC=C(C)C)C)C)C)C)C)C)
SUPERATOMS - TRANS-CIS-UNDECAPRENYL-GROUP
SYNONYMS - <i>N</i>-acetyl-muramoyl-(pentapeptide)-<i>N</i>-acetylglucosamine-diphosphoundecaprenol
SYNONYMS - lipid II
SYNONYMS - undecaprenyl-pyrophosphoryl-MurNAc-(pentapeptide)-<i>N</i>-acetylglucosamine
SYNONYMS - GlcNAc-(1->4)-MurNAc(oyl-L-Ala-&gamma;-D-Glu-L-Lys-D-Ala-D-Ala)-diphosphoundecaprenol
//
UNIQUE-ID - C6
TYPES - NAcMur-Peptide-NAcGlc-Undecaprenols
COMMON-NAME - <I>N</I>-acetylmuramoyl-L-alanyl-D-glutamyl-<I>meso</I>-2,6-diaminopimelyl-D-alanyl-D-alanine-diphosphoundecaprenyl-<I>N</I>-acetylglucosamine
ATOM-CHARGES - (64 -1)
ATOM-CHARGES - (53 -1)
ATOM-CHARGES - (51 1)
ATOM-CHARGES - (16 -1)
ATOM-CHARGES - (15 -1)
ATOM-CHARGES - (13 -1)
CHEMICAL-FORMULA - (H 152)
CHEMICAL-FORMULA - (P 2)
CHEMICAL-FORMULA - (N 8)
CHEMICAL-FORMULA - (O 28)
CHEMICAL-FORMULA - (C 95)
CREDITS - AUKFG-1
DBLINKS - (CHEBI "61388" NIL |ong| 3523630741 NIL NIL)
DBLINKS - (PUBCHEM "52940208" NIL |ong| 3523387880 NIL NIL)
DBLINKS - (LIGAND-CPD "C05898" NIL |kr| 3346617700 NIL NIL)
INCHI - InChI=1S/C95H156N8O28P2/c1-58(2)30-19-31-59(3)32-20-33-60(4)34-21-35-61(5)36-22-37-62(6)38-23-39-63(7)40-24-41-64(8)42-25-43-65(9)44-26-45-66(10)46-27-47-67(11)48-28-49-68(12)54-55-125-132(121,122)131-133(123,124)130-95-82(101-74(18)107)86(85(79(57-105)128-95)129-94-81(100-73(17)106)84(110)83(109)78(56-104)127-94)126-72(16)89(113)97-70(14)88(112)103-77(93(119)120)52-53-80(108)102-76(51-29-50-75(96)92(117)118)90(114)98-69(13)87(111)99-71(15)91(115)116/h30,32,34,36,38,40,42,44,46,48,54,69-72,75-79,81-86,94-95,104-105,109-110H,19-29,31,33,35,37,39,41,43,45,47,49-53,55-57,96H2,1-18H3,(H,97,113)(H,98,114)(H,99,111)(H,100,106)(H,101,107)(H,102,108)(H,103,112)(H,115,116)(H,117,118)(H,119,120)(H,121,122)(H,123,124)/p-4/b59-32+,60-34+,61-36-,62-38-,63-40-,64-42-,65-44-,66-46-,67-48-,68-54-/t69-,70+,71-,72-,75-,76+,77-,78-,79-,81-,82-,83-,84-,85-,86-,94-,95-/m1/s1
MOLECULAR-WEIGHT - 1916.23    
MONOISOTOPIC-MW - 1919.050429488    
SMILES - CC(=O)NC2(C(OC(CO)C(OC1(OC(CO)C(O)C(O)C(NC(=O)C)1))C(OC(C)C(=O)NC(C)C(=O)NC(CCC(=O)NC(CCCC(C(=O)[O-])[N+])C(NC(C)C(NC(C([O-])=O)C)=O)=O)C(=O)[O-])2)OP(=O)([O-])OP(=O)([O-])OCC=C(CCC=C(CCC=C(CCC=C(C)CCC=C(CCC=C(CCC=C(C)CCC=C(CCC=C(C)CCC=C(C)CCC=C(C)C)C)C)C)C)C)C)
SUPERATOMS - TRANS-CIS-UNDECAPRENYL-GROUP
SYNONYMS - diphosphoundecaprenyl-[GlcNAc-MurNAc-pentapeptide]<sub>n</sub>
SYNONYMS - GlcNAc-(1->4)-MurNAc-pentapeptide-diphosphoundecaprenol
SYNONYMS - <i>N</i>-acetyl-muramoyl-(pentapeptide)-<i>N</i>-acetylglucosamine-diphosphoundecaprenol
SYNONYMS - lipid intermediate II
SYNONYMS - undecaprenyl-diphospho-N-acetylmuramoyl-(N-acetylglucosamine)-L-ala-D-glu-meso-2,6-diaminopimeloyl-D-ala-D-ala
SYNONYMS - undecaprenyl-pyrophosphoryl-MurNAc-(pentapeptide)-<i>N</i>-acetylglucosamine
SYNONYMS - <i>N</i>-acetylmuramoyl-L-alanyl-D-glutamyl-meso-2,6-diaminoheptane-D-alanyl-D-alanine-diphosphoundecaprenyl-<i>N</i>-acetylglucosamine
SYNONYMS - lipid II
//
UNIQUE-ID - CPD-12231
TYPES - NAcMur-Peptide-NAcGlc-Undecaprenols
COMMON-NAME - a peptidoglycan dimer (<I>meso</I>-diaminopimelate containing)
ATOM-CHARGES - (183 -1)
ATOM-CHARGES - (172 -1)
ATOM-CHARGES - (170 1)
ATOM-CHARGES - (138 -1)
ATOM-CHARGES - (64 -1)
ATOM-CHARGES - (53 -1)
ATOM-CHARGES - (51 1)
ATOM-CHARGES - (16 -1)
ATOM-CHARGES - (15 -1)
ATOM-CHARGES - (13 -1)
CHEMICAL-FORMULA - (H 214)
CHEMICAL-FORMULA - (P 2)
CHEMICAL-FORMULA - (N 16)
CHEMICAL-FORMULA - (O 49)
CHEMICAL-FORMULA - (C 135)
CREDITS - AUKFG-1
CREDITS - SRI
CREDITS - |caspi|
DBLINKS - (PUBCHEM "52940131" NIL |ong| 3523387880 NIL NIL)
INCHI - InChI=1S/C135H220N16O49P2/c1-71(2)37-25-38-72(3)39-26-40-73(4)41-27-42-74(5)43-28-44-75(6)45-29-46-76(7)47-30-48-77(8)49-31-50-78(9)51-32-52-79(10)53-33-54-80(11)55-34-56-81(12)65-66-189-201(185,186)200-202(187,188)199-135-109(147-93(24)159)117(191-89(20)123(170)139-85(16)121(168)151-99(131(183)184)62-64-105(161)149-97(60-36-58-95(137)129(179)180)125(172)141-83(14)119(166)143-87(18)127(175)176)115(103(70-155)195-135)198-133-107(145-91(22)157)112(164)113(101(68-153)193-133)196-134-108(146-92(23)158)116(114(102(69-154)194-134)197-132-106(144-90(21)156)111(163)110(162)100(67-152)192-132)190-88(19)122(169)138-84(15)120(167)150-98(130(181)182)61-63-104(160)148-96(59-35-57-94(136)128(177)178)124(171)140-82(13)118(165)142-86(17)126(173)174/h37,39,41,43,45,47,49,51,53,55,65,82-89,94-103,106-117,132-135,152-155,162-164H,25-36,38,40,42,44,46,48,50,52,54,56-64,66-70,136-137H2,1-24H3,(H,138,169)(H,139,170)(H,140,171)(H,141,172)(H,142,165)(H,143,166)(H,144,156)(H,145,157)(H,146,158)(H,147,159)(H,148,160)(H,149,161)(H,150,167)(H,151,168)(H,173,174)(H,175,176)(H,177,178)(H,179,180)(H,181,182)(H,183,184)(H,185,186)(H,187,188)/p-6/b72-39+,73-41+,74-43-,75-45-,76-47-,77-49-,78-51-,79-53-,80-55-,81-65-/t82-,83-,84+,85+,86-,87-,88-,89-,94-,95-,96+,97+,98-,99-,100-,101-,102-,103-,106-,107-,108-,109-,110-,111-,112-,113-,114-,115-,116-,117-,132-,133-,134-,135-/m1/s1
MOLECULAR-WEIGHT - 2907.201    
MONOISOTOPIC-MW - 2911.4690306480998    
SMILES - CC(=O)NC4(C(OC(CO)C(OC3(OC(CO)C(OC2(OC(CO)C(OC1(OC(CO)C(O)C(O)C(NC(=O)C)1))C(OC(C)C(=O)NC(C)C(=O)NC(CCC(=O)NC(CCCC(C(=O)[O-])[N+])C(NC(C)C(NC(C([O-])=O)C)=O)=O)C(=O)[O-])C(NC(C)=O)2))C(O)C(NC(=O)C)3))C(OC(C)C(=O)NC(C)C(=O)NC(CCC(=O)NC(CCCC(C(=O)[O-])[N+])C(NC(C)C(NC(C([O-])=O)C)=O)=O)C(=O)[O-])4)OP(=O)([O-])OP(=O)([O-])OCC=C(CCC=C(CCC=C(CCC=C(C)CCC=C(CCC=C(CCC=C(CCC=C(CCC=C(C)CCC=C(C)CCC=C(C)C)C)C)C)C)C)C)C)
SUPERATOMS - TRANS-CIS-UNDECAPRENYL-GROUP
SYNONYMS - [<i>N</i>-acetylglucosamine-<i>N</i>-acetylmuramoyl-L-alanyl-D-glutamyl-L-lysyl-D-alanyl-D-alanine]<sub>2</sub> diphospho-undecaprenyl
//
UNIQUE-ID - CPD-12310
TYPES - NAcMur-Peptide-NAcGlc-Undecaprenols
COMMON-NAME - a peptidoglycan dimer (E. faeciums)
ATOM-CHARGES - (212 -1)
ATOM-CHARGES - (207 -1)
ATOM-CHARGES - (202 1)
ATOM-CHARGES - (199 1)
ATOM-CHARGES - (16 -1)
ATOM-CHARGES - (15 -1)
CHEMICAL-FORMULA - (H 232)
CHEMICAL-FORMULA - (P 2)
CHEMICAL-FORMULA - (N 22)
CHEMICAL-FORMULA - (O 47)
CHEMICAL-FORMULA - (C 141)
CREDITS - AUKFG-1
CREDITS - SRI
CREDITS - |caspi|
DBLINKS - (PUBCHEM "46173179" NIL |taltman| 3497976212 NIL NIL)
[truncated: 321,031 more chars]
