# Supplementary material for: Genome resolved analysis of a premature infant gut microbial community reveals a Varibaculum cambriense genome and a shift towards fermentation-based metabolism during the third week of life
Source: Microbiome. 2013 Dec 17;1:30. doi: 10.1186/2049-2618-1-30 (PMC4177395; doi:10.1186/2049-2618-1-30)
Supplement: Additional file 5 — KEGG annotations. [file 2049-2618-1-30-S5.zip › af5_V_cambriense_pathway_tools/1.0/data/dnaseq.fsa]

>gnl|DORA|GKFG-562 1..81 "GKFG-562-MONOMER" (complement(81..1)) Varibaculum cambriense dora dora20.1
ctaCGCGGCTTTACATACCGCTGCGTCAAAAATGCCCACAAGCGCAAGCGCTTGGGGAAT
TTTTTCCTTGCGGTAGCGgtg
>gnl|DORA|GKFG-1138 putative "GKFG-1138-MONOMER" (complement(495..232)) Varibaculum cambriense dora dora20.1
tcaACTCAGTGCTTGGTTAGTAAGCTTTTCTGCCAGGTAAGTGTTTATTACTGCATTCCT
AGAAATAGCCAGGTCGGCTGCCTGCTTATCCAGTCGCTGAATCATCCACTCCGGCATTGT
GAGAGTTACCCGCTTCTGCTCGATTGAACGCAGCGGGGTATTTACCTGTGGGTTTTCTAG
ATCAAAACATTCGAGGACGTCCTCACCGTCGTCAAACTTTTTATCAATCGCCTCGGCGGT
TAAGGTATCAAATGTTTTGCTcat
>gnl|DORA|GKFG-1249 mcu:HMPREF0573_10592 "GKFG-1249-MONOMER" (complement(1695..958)) Varibaculum cambriense dora dora20.1
tcaTTTAACTCCTTTTTCTAATGGTTTGGTGTATCCGTTAATATGGTCAATTTGCATAAT
GGCCTGCACACGAGATGAATAAGTTATCTCACTTTCTTCAATGCAGGCGTAGTGTTCGTC
ATAAGTAGTTCCACTTGCATGTAATAAGCAACGGGTACTTGGCAATTCTTTTAGGATTCT
TTTTGTTTCTCTATCTACTGTTCTTGATTTAAGAGAAACAACGGACCTGGTGGGATTTCT
ATTATATTTTTCGCGCAGAATTTCATAAATAGATTCGTCATTAAAATTATAAGTATCAAT
GGCTGGAAATAAATCGAGAGGAAGAAATGAAATATCCAAACTGATAGGTATCACGCCGCT
AGGAGTCTCCATCGCTCGTAATCTCTTCAACCGCAACATTCGCCGATTCTCACGCACTAT
GACAGCCTGCTCTAGCACCTTAGCGAGCGCGCGTTCATCAGTACCTTTTAAACGATCAGT
CAAAGATCCAAAATTCCATAAGAGAGTTTTGCTCTCTGGCGAGGACACAAAAGTTCCTTT
ACCTTTTTTGGATTCAAGGATACCTTCTGCAATTAGCCCTTTTATAGACCTTCGTACGGT
TCCCCGCGCAACATTATAGATTTCACAAAGATCATTTTCTGAAGGTAGTTTCTCACCTAC
AAGATAGTCTCCATCATGAATCTGTCTACGTATTATCTCAGCAATCTGCTCATAAACTGG
TGGTGAACTATTAAGcat
>gnl|DORA|GKFG-1360 mcu:HMPREF0573_10591 "GKFG-1360-MONOMER" (complement(2309..1695)) Varibaculum cambriense dora dora20.1
ctaTTTCAAATCGCCTTTTAATTGCTTTTTTTCGCGGGTAAGAAGATAGGCTTCCCCCCG
AGGGAATTTTGCAAGAGTACGCTGCGGCAGAGCAATCAAAATATAAAAAACGATCAAAGC
AGTTAATATTTTATCGGTAATATCACCAGACACTCCTGCCGCCATAGCAGCAGACCAGTT
CGGAGCTCCTAGCTGCCGTAGCACCCCGGCGATAATCCCAGTTCCAGTAGAGGAAAGACC
ACCATAAACCATAATTGTAATTAAGGATCCAGTGATTCCGGTCGCTAAACCATTAATGAT
TCCTGACAGCAACGACCGCAGGAAAGAAGAGTAGCCATTTTTACGGGTCAATAGCGCTGC
CACACCTGCCGTTACAATAAACAACGGAATATAGAAAATATTAGATGGATTAGTTATCAA
GGAGGCAGCTCCTGTTAGTAGCCCCACAACAGTTGCCGGCCAAAAACCAGCGATTACCGC
AGTAAGTACCACTCCAATTGAGTCCAACCAAATAGGAAGCTTCAGGGCAAACACAATCTG
CGAAACCACAATATTTAATGCGATTGCAACCGGTATTAAATAGACCGTCATTTTATTCAT
ACTTTTTGTGGAcat
>gnl|DORA|GKFG-1471 mcu:HMPREF0573_10590 "GKFG-1471-MONOMER" (complement(3125..2319)) Varibaculum cambriense dora dora20.1
ctaCCAAAGAAATCGCCCTCCGATTCCTATAAATATTGAAAGAAAAGCCGCGACGAAAAT
AACACCATAACCCAGCCATGAGAGAGTTTGCTGAGGGATTAACCGCGTACCTTTTATTTC
GGTGATACTGGCTCCTCTAACTTCCATCGCGACAGCTCTTTCTTCAACACTAGAAAGCGA
CGACAAGACCAGAGGGGCAACAGTCGGGAGAACTGCTTTCAGTTTAACGATACGATTTCC
CTCTACTTGAATCCCTCGGGAACGTTGAGCATCACGAACTGCTTTACCTCTATCAGCCAG
TTCAGGAATCAACCTTGCTGAATTCATAACTACGTAACATACCTGCCGCCTCGCACCCAA
CTGTTCTAAAGCGTTAGACAGGTCTTGTAGAGACAGAGTTGAAGTCAGCAGAACCAGAGG
AGCACATACAGCTAGCAGCATTGCTATATACCAGTTAGCTGATATCAACCCTTCCGTAGT
AACCGACAGAGGCCCGACAGTGAAAACTATGTGACTTCCATATTCGAAAAAAGCTCTTAC
CCCCAGAGTAAATATCGATACCGTTAATCCAATTTTCCAGAAACGCGACCAGAAGACCTT
AAACACTTGGAGAACAACCGCTACAAGTAAGTTAACGATTGTGAAGGCATAGAAGATCGT
GGCATTTCCACAAGCAAGAACTCCAAGCATCAGGATCAGTGGGACAGTAAATCTCACTAA
GGGATTGATTCTCTGATAACGTCGATCTTGTCTCGGGTGAAACACAAACCTATTAATATC
TTTTTCGATTTCTTCAGATTGTCCcat
>gnl|DORA|GKFG-1582 mcu:HMPREF0573_10589 "GKFG-1582-MONOMER" (complement(3973..3119)) Varibaculum cambriense dora dora20.1
tcaTCGCAAGTTATCATTTTTTCCCTTTAAAATTGTATTAACAGTGGTTTTAGCCTCAGC
AAACGTTATCCATCGAGGATCCAAATTTAACCAGTTTGACAGGGTAAAAAGCTCAGGAAA
TCCGCAGCGAATTTCATCATTTTGAGCTTGTGTAAGGATATCTCTAGCATTACCCACCGC
ATAGACTTTCCCGTTATCGAGTACCACTAGTTCATCTGCGATTTCCACCAATTGATCAAT
TTTATTTTCGCTTACTAAAACAGTTTTCCCTTCCTGCTTCATTTTTGTAATAGCTGCGAA
AATCATTTCCGTAGTCGCGGGATCAAGTTGTGAAGTTGGTTCATCAATCACAATAATTGG
CGTATCCATCGCCATAACTGACGCTACTGACACCCTCTGTCGCTGCCCACCAGACAACTC
CAATGGATCGCGAAATGCTAAATCTTTCAGATCCATTTCGTCAATTACACGTGCGGTTCT
GCTGATTATACGATCCCGTTGCCAACCTAAATTCTCAAGCCCAAAAGCAATTTCTTCAAC
TACAGTTTGACAGGTTCCAGTTAGTTGCGTGTAAGGATTTTCGAATACCAAGGCAACATT
TTCAACAAGTTCTCGTTGTGAGAACTCCGCAATATTCTTTCCAAATATCTCTATCGTCCC
TTTAAGCTCGCCTCCGAGAACCCCTGGAATCAGACCTTTGAGAGTGTTACATAGAGTCGT
TTTCCCTGACCCATTAGCTCCAATCAACCCATAGACTTTCCCAGACTCTAAACTGAGATT
TACGTTTTCCAGGGCCCAGCTCTTTGCCAGAGGATGTTTAACCCCTAAATTTAAAGTCTT
TATTGCTGCTACcaa
>gnl|DORA|GKFG-1693 mcu:HMPREF0573_10588 "GKFG-1693-MONOMER" (complement(4760..3957)) Varibaculum cambriense dora dora20.1
ttaCTTTAAAAATTCTTTATACCAATGTTTAATCTGGTTCATTTTCAATAAGCCTTTGGG
TGCGCCTGCAGATCGAGCAAGCGCTACCGCCGGAGGAACATTTAACTTAGCTTCCGCCAA
TACTTGGTCATCTAAGAAGGCCTCTGAAACCGAGCTATCACAGATAATCGTTCCTTGACT
CATCACTACTATTCGGGAAAAATTCTCAATTACAAAACGCATATCATGGGAAACTGCAAT
AACGCTTTTCCCTGAGTCTGAAGCCCATTCCATAATTGCTGTCAGATCTTCCCGGCCAAC
CTCATCCAACCCTGCAGTAGGTTCGTCTAGGATCACATAGTTGGGATTCATAGCTAGAAC
AGCAGCGATTGCAACAAACTTACGTTGTGCAAGCGGCAAGTCCAACGGATTAGTCTCAGT
TTGATTCAACAATCCGCAGACTGATAGAGCTTCCTCTACTCTTCTATTTCTCTCTGTCTC
ACTAAGTCCGATACGTTTCAGCGCATATTCACATTCTTCTTTAACAGTTTTTGAAAATAT
CTGATCATCAGGATTCTGAAACACGTATCCCACTTGCCGCGCTATTTCATCGGTTCGAAA
CTCCGCTGTATCTTTACCTTCTAAGAGAATAGATCCCGCCGTAGGCCTTAGCAGTCCATT
AAGTAACTTTGATAAAGTGCTTTTCCCAGCTCCGTTTTGCCCTATCAGTGCTACGCGTTC
TTGTTGCCCCAACGTTAACGACACCCCTCTAAGAGCAGTCGTTCCACCTGGATACTCAAA
TTCGACTTCATCGCAAGTTATcat
>gnl|DORA|GKFG-1804 mcu:HMPREF0573_10587 "GKFG-1804-MONOMER" (complement(5562..4795)) Varibaculum cambriense dora dora20.1
ttaGTCATTGATATTCTCCTTTCCCGTCAAAGACCTCACTAGTGACACCAATCGCCTTAC
CCTGTCTATTTCTAAATCTCCTTTAGCTATTCCGCCATGCTTAAGAGAAGATCCAATAAT
CGCACCATCAGCTATTGACAGCTGTTGAGCGCAGTTATTCTCGTTGACTCCAGCACCTAC
TATCAGAGGGAAATCTCCTATAAGTTCTCGAAACTGCTTTATCTTTTTTAGGTCAGTCTC
CACGCCGGTATCTACCCCTGTAACGATGATCCCATCACCGCGACTTTTAGCTAGTTGTAA
ATCAACTTCGAGAGAATTTCCGCTTAGCACCGGTTGGTTCTTCAATCGCACTCCACCTAA
AATAACCGTGGATGTGTTCTCTTGACACCAGCGGATGCGCTTTTCAAAAGCTGGCTCGTC
TTCTGGCGAAAGTTGTCCCGAAAGCGAGTCTAGTTGAATAAAAGGCAGCTGGTGCTCAAC
AGCTAAATCGAAACTTTTATCGTTATCCCAAATAACATCCACACCAACAAACAAATCTGG
AAATTTGCCCTTTAATCGTGGAAGGCAATATCGCACGTCTTCAAGAGAGCCAAAATAGTT
TTCAACCACCACTCCATCGAAGCCGCCGGTAGAATATATTTCGCATTCCCTTATTGCTCG
GGAGTATATGTCCTCAATTCCGTCACCTTTAAGATGGATCATACCCAGCAGTAGTTTCTC
GCCGTTTCCCGGCCAACCTTTAAGTAGATTATTACTGTCTTTCATcat
>gnl|DORA|GKFG-1915 hypothetical "GKFG-1915-MONOMER" (complement(6058..5555)) Varibaculum cambriense dora dora20.1
ctaAAAGACATTATGGTTACTTTCCGTCTCTGCGTGAGTCTCTAAGCCGCCTCCTGCTAA
CGGTACCCACTCCGATGGGAAGCGTGGATCAGAGGTAGCGATCCAGTAGTACTGGGTTGC
TTTCCTTATCCCAAAACATGGAGAATGCCAGGTGCCCTTATCCATAACTAGAGAAGTACC
ACAGGGAATTTCCAATAACACACATTCAGCAGCCACCGGGATCTCAAATTCCTTTGCGCA
TACACCCAGCACTATTGGGTGGTCCGTCGGACACAGAGTTTCCTGAGTGTGATCGTGCCG
CTCCATTTTTTCAATCTGTTTAGGTAAGACATCAACCTGTGTCATAGCTAGATTTACTGC
AGTATCGGAAATTTTTTTCGCACTCTTGTAGTCATTCCAACCATCACCATTGGTTACTAC
GACAGACTCGCTTTCCTCCTTAAAGCTTAGTGCCGTACCCCATGCAGAAATATCATCGCG
TCCCACGACCAGTCTCTTAGTcat
>gnl|DORA|GKFG-563 mcu:HMPREF0573_10585 "GKFG-563-MONOMER" (complement(6992..6048)) Varibaculum cambriense dora dora20.1
tcaGCACAATCGGGCACCCTTGACTCCGACAACCCGCGCACCGCAGTCTAACGCCTGGGA
AATGCACTGTTCGAAAGAATACTTTTTCGCTAAACCAGCTACTAATCCTGCGATAAAAGC
ATCGCCTGCTCCCGTAGGATCCACAACCGTAGCTGGAGTTACTTTCCACAGGCGCCACCC
ACCTCGGTAAGTCCATACCCCCTTTTCTGCCCCGGTGACAATTAACGTAATATCTGAATC
AGCAAAAAAAGATGAAACATCTAGTGGTTGGTTCGGCAGTCGCGCAGATAGCTGTTCCCA
GTTCATACCGAATAAACGCTCAACCCCGAACTCGTTCATGATTATCACGTTGGCGGCTTG
TTCTAGAGGATTACCCGGATTGAACTCTGCACCTGTATCTATATCAAGTACCAGTTGCCC
TCCAGAAGACTTCAGTTTTCGAATTACTCTGAGAAAATCATCCTTATTACTTATCCTTCG
TAGCTTCTCAGGTGTTGAACACACAACTTTCGACCTCGAAATACTTTCAAGGCTTTCCTG
ATCCAGTAACAACTTTTCCGTTGAACGATCTGGATACACTGCGACGTTACTACCTTCAGT
TAAAAATACGTAGCATAGCGGCTCAGGAGCATCAGGAACCATGTCGATAAGATTTGCGCT
AACGCCGTGTGCGCTTAAATCAGCTACAAGTTGCTCGCTGATTTCTCCAGCTTTTAACCT
GCCAACCATGCAAGTCTTCAGTCCCAGCCAGGAAGTGTCGACCGCCATGTTAGCTACGGT
TCCCCCGGGAAGGTTTTCTTGATTCAACAAGCACGCTTTGTCTCCAAGTTTTGGCCAATG
GTCAAGGGTTACATATACGTCAAGAACAGGCTCCCCAATGAAACAGATATCAACTTGGTT
CTCTAAATCAGGTTCAGGCGCCCCCTTTAACTCGCTAAAAGAcat
>gnl|DORA|GKFG-674 pseudouridine "GKFG-674-MONOMER" (complement(8180..7089)) Varibaculum cambriense dora dora20.1
tcaTGCCAAACCCTTCGGGCTGTTAGCACTTTCATAGCCTTTTGCCCAGGTGGGAGTGGG
GGCAGTGACGGTTACGGTGTTAGCAGGATTTTCCGGATCGGGAAACTGTAGCTCTTGGGC
GTGCAGGCACAGCTGGGGCTCAACATTTTCTGGGGTATCTGCAGGCAAAACTTCCGGATA
GAGGGGGTCGCCCAACAGGGGATACCCGAAATGCGCCAAGGTGGCGCGCAGCTGATGAGT
AAACCCGGTTTCTGGCTCTAACTGCCACAATAATTCTTCTTCTGGCACGTGTCCCTGGCT
GTCCGGGTTTACGTTTCCCTCTCCCTCCGGCTTTTCTGCCTTTTCGGGGAGGGGGAATTT
TCCGAGGACGAGGCCGCGGGTACGGCTTTGGCAGCGCGCCACCTTTTTCCCGCGCGGGGG
CGCTCCTATCGATACTGTGAGCGAGCCGGTTTCCTTAAACATAGGGAGCTGGAAGTCAAA
ACACTCCCCCACCTGGGGAGTCACCCCTTCTCCCCTATCGCCACCGCCGCGGCTGCGCGC
CAAGTAGGTTTTCTTTACTTGCCGGCGGTCAAATAGCTGCTGGTAACGCGCCCGACATTT
CGGATCTAGGGTCAGCAATAAACATCCGGTAGTGAGGCGATCTAGGCGATGAGCAGCGGT
TATTTCGTCGTTTCTAAATTGGCGGCGAGCCGCTACCACCACCGAGCGGGTAACCCAGGA
GCCGCGGGGAATAGTTGCCAGGCTAGCGGGTTTATTAACTACGATTGCCCCCTCGCCCTC
CCAAAGCACCTGCAACTTTGGTAAAGCAGCGTCCTCATCGGGAGCTACTCGATGCAAGTA
GTAGCGTTGCCCCTCAAAAAGCTCGCTGTCCGGGGATAAAGCGATCCCTAAGGGAGACAC
CACATCCCCCGCCGCGAACGCGTTCACTACAAAATCCGCAATCTCACTGGTAGACAGTGA
TAGTTTGCGTTCCAGCTGGGCTTGCAACTGCCGCGATAAAGCTTTCTGACCAGTAGAAAC
AAACCCCACCGGATCAATTCCGCCCCGCGCAGGCGGACGTGTCCCCGCCCTCCGCTTCCT
ACGTCTTCCcac
>gnl|DORA|GKFG-785 glutamine "GKFG-785-MONOMER" (complement(8968..8213)) Varibaculum cambriense dora dora20.1
ctaACGGCGGTAATGCTCGGTAAAGGCTGATAGCAACCGGTGCGAGCTAGTTACATCTTG
ACTCATGCAGCGGGCAATGACTGCTTCGCGTTCGGCGGCCGCATAGTAGGCGTCCCCATA
TTGGTCGATGCGGATCTGCATTCCCGCAGTAGTGATTTCGGGGTGAAATTGGGTGCCGTA
CAGATTATTTTGTAATCGAAGTAGCTGGTAGTGGCAGTGTTTCCCGCTGCCCAGCAAAGT
TGCTCCCTCCGGAAGTTCCGCCAGGGAATCCCCATGCCCGGTGTAACCGCGGATTACCGG
ATCTAGCTGCCCGGTCACCGGGTCTTGTTGCCCCTTCGCGGTTAAAGTAACTTCCACCGC
CTGCAGGTCTTCGCCGGTGCGGTCGGTTAACGTGGCGCCAGCCGCCTGTCCCAACATTTG
CAGCCCGTAGCACAGCCCCAAGGTGGGAAAATCCTGGTCTAGTAGGTAATGCATGAGTGG
CATTAGCTGGTTATATAGCTGCCTTTGTAGGGGATTATCGGAGCCAGTTGGTGGCTGCGC
CCGAAAGGGAGAACCGGAAATAATGACTGCGCTGTACCGGTTCTTAAAGTCAAGGTCGCG
CACCAGGTCAAGGTCAGTTTCTTCTGGCAGCAGGTAAGAATGTAGTTCCTGGCCAATCTT
TAGTCCGGTGACCTCGGCAATGGTTTGCAGCTCGTCACGCGCTATTTTTCCGGCGGGACG
GCATTGGATAAATAAAAACGGCAGCCTTTCTCGcat
>gnl|DORA|GKFG-896 ske:Sked_29170 "GKFG-896-MONOMER" (complement(10178..8979)) Varibaculum cambriense dora dora20.1
ttaGCGGGCGCGGGCTTTCCAGCCTTTGACCCCGCTCTTATGCAGGGATTTGTCGACAAA
ACACCCTGGGTCTAAGGGTTCGCCGGCCTCCATTTCGGCTATTAGGAAGGCTACTACTGC
CTCGTAAGAATTGGTGCGGTCAAAAATGGTGCGTTGCCGCTGATAGCCGACACCGATTTT
CACCATTTCCAGGATTGACCAGAGTTCTTCTGCGCAATCTAAATCTTCGGCGGCAGGCGT
CAGTTCCTCTAACCACGCGGGTAGGGAATCTGTTAACAGTTCTTCTTCCCCGTGTGCGTC
CTCGATCAAGATGGCATCCATCCCGTAGCGGGCTGCACGCCAACGGTTTTCGCGCACGAA
CCAATCCGGCATAACCGGTAGTTCTTTACCGGCGTCTAGCTGACGGGAAGCCGTTTCTAC
CAGGGATTGGGTGAGTGCGGCTGCGGCGGCGACCTCTTTAATAGTGGAGGAGGCATCGGC
TACCCGCGCTTCAATGGTGCCAAACTTGGGCGAGGGGCGAATATCCCAACGCACCTCATC
GAAAGAATCAATCACCCCAGTTTTGAGCATCCCCGCTGTGAAATCTTCCAGTTGCTCCCA
GGTTTCAAACTGATAGGGCTTGCCGGCGGTGGGTAGCTGCTGGAATACCATTGCCCGATT
GTCGCAATATCCAGTGTCGACTCCCGCCCAATAGGGCGAGGACGCAAATAGCGCCTGCAT
ATGACCAAGTTTGCTGGTCAAATAGTTTTGGATCGGCAAGACTTTGTCGCGGTCTTCTAC
CCCCACATGCACGTGGGTGCCAAAAAGTAGCATCTGGCGTCCCCAATACTGGGTGCGATT
GACCAGTTCTTCATAACGTTTAGAATCGGTGACCTGTTGATAACTGGGGTTAGCGAAGGG
GTGGGATCCGGCAGATGCTAGCTCTACTCGCAGCGCCGAAGTAACCGGACGCACCAGATT
GATACCCTCTTTCAGATCCATGATGCAGTCACGAACGCTGTGGCGAGGACGGGATATTAC
TTCTACCGTATTCAGCAGCATTTCCCGATGTACCAGGGGGTTTTGGGGGTGGAGCCGCTC
CACTTCCTCCATCACCGCGCTAGCGCATTGCCGCAGGTCGAAAGAGTCTTTATCAATTAG
TTGTAGTTCCCATTCGATCCCAATGGTGGATCGTTCAGAACGAGAAAACTTTATGCTcat
>gnl|DORA|GKFG-1007 pfr:PFREUD_18720 "GKFG-1007-MONOMER" (complement(11945..10473)) Varibaculum cambriense dora dora20.1
atgAGCGAAACTCAAAAACCGATTAGCGGTACCCCGCATCGTGATAAATCCGATGAGGGC
TACCGCAAAGGGTTAAAGTCTCGCCACATGCGCATGATTGCGCTGGGCGGGGCCATCGGG
TCCGGCCTGTTTTATGGCGCATCTGGACGTATCGCTGACGGGGGACCGTCAGTTGCTATT
GTTTACGCAATCTGTGGGGGGATAGCTTATTTAATGCTTCGCGCCCTCGGAGAACTTAGC
CTGTATCGCCCCTCTTCTGGAGGATTTATTTCTCATGCTCGCGAGTTTATGGGCGAGCGC
GGCGCCTATTTCACCGGATGGTTTGCCTTTATTACTTATTCTTCTGCTTTGATGGCGGAT
ATCACCGCAATCGCTAACTATATGCATTATTGGAAGCCCTTCCAGATTGTCCCGTTGTGG
GCGTGGGCTTTTATCGCCTTGGCCTTAATGGTGATTGTCAATCTGGCCAGCGTAAAGTTT
TTCGGCGAATTCGAGTTTTGGTTCGCGATGATTAAAGTCGCTGCGATCGTAATCTTCATG
ATTTTGGCGGTAATAGCGATTGTTTTCGGGATTTCCTTAACGGTCAATGGCAATAGCTAC
ACTCCCGGCGTGCACGCAATCACCGAGCATGGAGGACTATTCCCTAAGGGTGCATTCACT
ATGGTGACCCTTTCTTTAGGGATTTTGTTCGCCTACGGGGGCTCTGAATATTTGGGGGCT
GCCGCTGGTGAGGCCGAGGATCCCCAAAAGGAAATGCCAAGGGCAGTTAACTCGATGATG
TGGCGTATTTTGTTGTTCTACGTAGGGTGTATTGTCCTGTTTACTTTGCTGTTGCCCTAT
AACGTATATAACCGTAACGAGTCGCCGTTTGTGACTTTCTTTAGCGGTCTGGGGATTCCC
GCTGCTGGTCACATCATGAACCTGGTGGTATTGCTGGCTGCCGCTAGCGCTATTAACGCG
GAACTTTACACTTGTGGAAGGGGTCTGCGTTCCCTCGCGGTGTCCGGGTCTGCTCCTCGT
TTCTTGTCCGGTATGAACCGGAACGCGGTTCCCTATGCGGCTATTATCGCTGCTGGCACT
ATCGGTTTAGTAGGCGTGATGGTGAATCTGTTCTACCCCAATGAAGCTTTTGACGTGATT
GCCAATATGGCGGGGATTGGGATCTGTGCCATGTGGGGATCGATCATGATTTCAAATATT
TTGTTTGTGCGTCACTGCCGTAAGAATGGTATTGAACGCCCCAAGTTCCATGTGCCTCTC
GCTCCCTACTCTAACTACCTGGTATTAGCAGTTTTGGGAGCAATGATTGTGCTTATGTGG
TTCGAGGGCGGACTGGGACCAACCGCGATTATCGCTTTCGCGTGCGTAACCGTAGCCCTG
GCTCTGGCTTGGCTCATAGTGCGTAACCACGTTGACCATGACATGTTTACTGCTGACGCA
CCCGCCGAGACCGGAGCAAGCGATAACCAGtaa
>gnl|DORA|GKFG-1083 ckp:ckrop_0569 "GKFG-1083-MONOMER" (complement(13499..12207)) Varibaculum cambriense dora dora20.1
ttaCGCTATCTGATTGAGCCCCACATACAACGGGAAACGTTTAATCAAAGCATTTACGCG
CTCGCGATAGCTGGACTTATCGACATTGCCTCGGCAAGCATCCACCAGCACTCCGGCGAT
AATCTCTGCTACCTCGGTGAACTCTTTCTTCCCGAAACCGCGAGTAGCGAGCGCCGGGGT
GCCAATCCGCAGCCCGGATCCTACCCGCGGAGGACGCGGATCGAAAGGCACCGTATTGCG
GTTAATAGTAATTCCGGCTTCATGCAGCAAATCTTCGCCCTGTTGCCCATCTAGCTGGGA
GTTACGCAGATCGACCATCACCAGGTGCACATCGGTTCCTCCAGTCAGTAAGGAAATCCC
GCAATCGGCCACATCTGCTTGAGTTAACCGCTTGGCCAGAATCTTCGCTCCCTCTAAAGT
GCGTTTTTGCCGGTCTTTGAAATCGTCACTGCCCGCAATCTTCATGGCGACTGCTTTCGC
CGCAACTACATGCATCAACGGGCCGCCCTGCTGGCCGGGGAAAACCGCGGAATTAATTTT
CTTTCCGAGTTCCTTATCGCGCGACAGAATCATCCCGGAGCGCGGCCCGCCCAAAGTCTT
ATGGACGGTGGTAGAAACCACATCGGAATACGGCACTGGGTTCGGGTGTAATCCCGCAGC
TACCAGCCCCGCAAAGTGCGCCATATCTGTCCACAGGTAGGCTCCGACCTCGTCCGCGAT
CTCCCGGAAAGCTTTGAAGTCTTCCTGGCGGGGGTATGCCGACCAGCCCGCGATAATAAC
TTTGGGACGATACTTCAAGGCCGCATCGCGCACCTGATCCATATCCACCCAGTTGCTCTC
TTTATCCACCTGGTAGGCGGTGGCGTTATAGAGCTGACCGGAGAAATTGATTTTCATACC
GTGGGTAAGGTGCCCGCCGTGATCTAACGCCAGCCCCATAATGGTGTCCCCTGGCTTAGC
CAGTGCCGATAGCACTGCTGCGTTGGCTTGCGCACCCGAATGGGGCTGCACATTAGCGAA
CTCGGCGGAAAATACTTCCTTAGCGCGATCCCGGGCCAAGTTCTCGGCTACATCGACCGC
CTCGCAGCCACCGTAGTAACGTCGGCTTGGGTAGCCTTCCGCATATTTATTGGTGAGGAC
GGATCCTTGCGCCTGCAGCACGGCGCGTGGCACGAAGTTTTCGGAAGCGATCATTTCCAA
AGTGCCGCGTTGCCGCTCTAGCTCTTGGTTTAGCACCGCTGCAATCTCGGGATCTACTTG
TGAAATGGATTGAATAAGAAGCTTGTCTCCcat
>gnl|DORA|GKFG-1094 mcu:HMPREF0573_10172 "GKFG-1094-MONOMER" (complement(14475..13573)) Varibaculum cambriense dora dora20.1
ctaGTTGGCGTGCCGCATCGCGGTTTCTACCACGTTGAGCAGCAGATTAGCGCGGGTCAT
CGGACCGATTCCTCCCGGGTTCGGCGAGAGCCAGCCCGCTACCTGGTCGACGCCTTCTGC
CACGTCGCCCTCTAGCCGGGCTTTCCCGGTTTTAGGATTGATGGCGCCGCGGGAAACCCC
CACATCCAGTACTGCTGCGCCCTCTTTAACCATTTCGGGTTTAATAATTCCCGCGGATCC
CGCGCAGGCAACAATCACATCTGCTGCGCGCGTATGGGCAGCTAAATCCCGGGTTCCGGT
ATGGCAACAGGTGACGGTGGCATTAATATCTTTGCGAGTAAGCATTAGCGGCAGGGAACG
TCCCACCGTGGTTCCCCGTCCCACTACGCACACTTGCGCGCCCTCTAGTGGCACTTGGTA
TTGCTGCAGCAAATCGATACAGGCTCTGGGGGTGCAAGGCAGCGGGGAGGTTACCGGCTC
TTTAACCCGCAGCACCAGCCGTCCCAGGTTCATGGGGTGTAGTCCGTCCGCATCTTTATC
GGGATCGATCGCCTCTAGCACCTGGTTAACGTCAACTTGGCGTGGCAGCGGCAGCTGCAC
AATATAGCCGGTACAAGCCGGATTCTCGTTGAGCTTTTCAATTTCGGCTAAAACCTGGGC
AGTGGAAACCGTCTCGGGCAGTTCTACCCGAATCGACTCGATTCCTACCTCGGCACAGTC
ACGATGTTTACCGGCCACATAGGAAACCGAACCCGGGTCACTTCCCACCAAAATAGTACC
GAGCCCCGGCTTAATTCCCTGGTCATGCAGGCGTTCCACCTGCTGACGCATTTCTTCTTT
CAACTGCCGAGCCCGCGCCGCCCCATCCAGCAGCACCGCGTCCCCGCTCCAACCTTTACG
cat
>gnl|DORA|GKFG-1105 (db=HMMPfam "GKFG-1105-MONOMER" (complement(15599..14490)) Varibaculum cambriense dora dora20.1
ctaTCTTTGGTGAGCTGCAAGTTTGGTGATATCAATTTTTTTGCTGTCGATTTGGCTGCG
AATCCCTGCCAATTCGGCGGTAAGACTATCAGAAAACCTAGGAGCATATTCACCCCAACC
AGCGAGTTTAACTCCGGAGTTCTTGAGAGTTCCCCGGTAATCGTTCCCGGCAATCGAACC
GGTTTGCAATTGCTTAAGCAACTTTTTTACGCACCCGGAAGGATCAACCACTGTCGAAGT
GAGCACGTTGCTCTGTAACTTTGGGGAGGCGGCGGCCAAATCCTGCCCGTTCCAGATGAC
GGTGGCCTCTTTCGCCGCGAGTCCCTCTACCACTCCAGATTCACCCGGGGGTGCCATTAC
AAAAATAATGTCCACCTTTTTATCCGCTAGTTTGAGTAGCTGGTCGCGCAGCTGCACACT
TGTCACCTGAACTGGCTCTCTAGAGTTTTGATCCCAAGCGGCAAGTTTTACTCCCGAACC
TTTAAACTGGTTATAGTACTCCACCCCCAGACGAAAGCTATTTGCCCAGGAAGATGGGGT
ATAGATACCGGGAGAACCGCCTGCTTCTTTAGCGGTTTTATCTGCCTCAAGGTCACTTAC
GGCTCCCACTAATCCACTTTTCGTGACGCCGGCAGCGGCATATCCAGCAAGGAAAGCTGG
TTCCCGCAAATCAAAATCGATCCCACTGGCATTAGTTAACGCTTCCGTTTTCCCGACCGC
TCCCATGACCGCAAAATTCATATCTGCGTTATCTCTAGCGATCTGCAACAGAGCCCACGC
AAATCCGGGTTCTAAAGAAAGCACATTTTTGCATTTCTTTTCCTGGAGTTTTCCCGCGAT
TTCTTCCGCGGTTTTCACACTGAGATTAACGACCTTGGCTATCTGCTTATTCTCCGGCTT
TGCCAGTGCCTCCTCCATTTCTTTCCCTAACGCCACGGCTCTTATATCTTGCGAATTCTG
TTTTTCTACCACACAAAACGCTTTATTTACCTGAGTGTTTACCGGTGACGAGGTACTAGG
AGTGGCCTGAGGCTTGGCAGTACAAGCACCCAGAGTTAGCACCAAAGTTGCCGCCCAGGT
TATGGCAGTCGAAACTTTCCAGATCCGcat
>gnl|DORA|GKFG-1116 putative "GKFG-1116-MONOMER" (complement(16396..15626)) Varibaculum cambriense dora dora20.1
ctaAGTGATAGTCGATACGCCACCCGGCATCATTATCGAAGGCTTTNNNNNNNNNNNNNN
NNNNNNNNNNNNGGCTTTCCCCCGCCACGACCACCAGGAATACGGCCCTTGCACCTCACC
GGCTAGGGTACGCACCACATCTACCCACCCCTGCTCGCGCCAACGATCCAAGAAAGCGAT
TTCTTCGTCTAAGACTCCGGCGCGTTTATTGTGGTTCGGTTTCCAGTTTTTTATATCTCT
CTCCGTATGTACCACGTTAAAATCCCCGGCCACCAGCACTAAGGGTTCGGTATTATCCGA
GGACGCGTCCGCACACATCAGCTGCTCTAGCCGGTGCCCGATTCGCTCTAGATGTCCCAT
TTTATGGTCTTGTTTTTCAGATCCCACTTCCCCGGAATGAAAATAGGCAGAGATTACTCG
CAACCGCGCATCCTCACCACCCCCGGTTTCATTTTCTTTTACCAATAAGGCTTCTAACCA
GCGACCGCCATCTTGGGGAACCTCGACCGGTACCGTGTCGGCTTTAGAATCTTCTAAGTG
CCAGGGCGAGGATTTACGCACCGCGACCGCTACTCCCGCGCGCCCTTTGAGCTGCGAGGC
ATTTACTGCCACCTGCCATTCATCCCCAAAAAGTTCCTGCGTGATTTCTTCGCTAGCCCG
TACTTCTTGCGCCAACACTACATCGGGATTTGCCTGCTCCAGCCAGGTATCCATTCCTTT
TCGGAACGCTGCCCGGATCCCGTTTACATTAACTGTGGCTATCTTGAGcat
>gnl|DORA|GKFG-1127 ahe:Arch_1319 "GKFG-1127-MONOMER" (complement(17960..16560)) Varibaculum cambriense dora dora20.1
gtgAGCGAAGAATATCGGATTGAACATGACACCATGGGGGAAGTTCGGGTACCTAAGGAC
GCCCTCTACGCAGCCCAAACTCAAAGGGCGGTAGAAAATTTCCCGATTTCAGGTCGCACT
CTTTCCAGCCACCATATTGCAGCCCTCGGTCAAATCAAACGAGCCGCAGCAATTGCTAAC
GCCGAACTAGAGGTAATCGATACCGAAACCCGTGACGCCATTGTTAAAGGCGCCGAAGAG
GTTATCGCTGGCAAACATGACGACCAGTTCCCGATCGATATTTTCCAAACCGGATCCGGC
ACCTCCTCGAATATGAACACCAACGAGGTCGTCGCTACCCTGGCAACCGGATTTAAGGGC
AGCAAAGTTCACCCCAATGACCATGTGAACGCTTCCCAGTCTTCTAATGACGTGTTCCCC
TCCTCCATTCATATCGCCGCTTACGAGGCCGTAGAGCACGCCCTACTTCCGAAACTGGAT
CAGCTGGCTAACAGCCTAGAAAAGAAAGCTGACGAGTTTGCAAACATCGTCAAGGCGGGG
CGCACCCACCTAATGGATGCCACCCCGATTATGCTGGGGCAAGAGTTCTCCGGTTATGCC
GCGCAGGTACGCAAAGGCATTGACCGGGTAAAGGACGCGGAAAAGAACCTGGCAGAGCTA
CCCTTGGGCGGAACTGCCGTCGGTACCGGGATTAACACTCCCGAAGGTTTCTCCGAGCGA
GTGATTGCCCTGATCGCCGAGAATATGGATCTACCGTTCCGTCAGGCAGATAACCATTTC
GAAGCCCAAGCCGCGCAAGACTCCCTAGTAGAAATGTCGGGGGCGCTGCGGGTAGTAGCA
GTTTCCTTCGTGAAGATCGCCAACGATCTGCGCTGGGCATCTTCTGGGCCTCGTTGCGGA
CTCGGCGAAATCACCCTGCCAGATTTGCAGCCTGGCTCTTCGATTATGCCTGGCAAGATC
AACCCGGTATTGCCGGAGGCCACCGTGCAGGTAGCTGCCCAGGTAATCGGTAACGATCAG
ACGATCGCTTTCGCGGGTGCCCAAGGCAACTTCGACCTGCTGGTGATGCTGCCGGTAATG
GCAGTCGACCTGCTAGAGTCGATTAACTGCCTGGGAGCAGTCGCCGGTCTGCTGGCCGAG
CGTTGCGTGGATGGCATCGTGGCTAATCCGGAGCGCTGCCTAGAATTGGCAGAATCCTCG
GCTTCGATTGTTACTCCGCTGAACCGCTACATCGGCTATGAAAATGCCGCTAAGATCGCT
AAACACGCGGTGAAAGAGAAGATGACGGTCAAGGAATCGGCTCTGGATCTGGGATTTGTT
GAGCGCGGGGAAATCAGTGAGGAAGATTTAGATAAAGCTCTAAATGTTGCCGATATGACT
CACCCGAAAGCCAGCAAGtaa
>gnl|DORA|GKFG-1139 seg "GKFG-1139-MONOMER" (complement(19007..18132)) Varibaculum cambriense dora dora20.1
ttaTTGGGAGTTGCTCTCACTGGGGTCGGGCCGCTCGCTAGGCTGCTCGCTAGGCTGCTG
ACTTCCGGTGGGTTGTTCGGCTGGTGGGGTTGGATTTTCCGCAGTAGGCCGGGTGGTGCC
AGTAGTCTTCGTAGGCGTTGGCTCTCGGCTGGTAGTTTGAGTTTGTGAAGGCTCGCTGGA
GGTTGGCTCTGGCGTCTGGGGCTGGCTACGGGTAGTTTCCGGAGTTGAAGAACTGGTAGT
AGCCCTTTGGGAAGTGGTGGTTTCTTGCTCTGCCGGTGGTAAGACTTGTCGAGAGGAAAT
CATTAGCGCCACTACGACTACCGCTCCCGTTAACAGCGCCACAATTGCAGTCACGATTCC
CACTACTTTCAACAGGCGGCGTTTATCGGCGCGTTCTTCCTCGTATTCTTGCTCTTCACG
TAGTTTTTCTGCGTCGACTTGCGGATCGTAGGCGGGAGGAACCCCTTGCGGATAAGAATC
TACCTGCGGGGTGGCAGCAGCGGGATCAATCGGAGGCAGCTGGGTAGTAGCTGCTCCCGA
ATCCGGATAGGAATTCCCGGATCCGTCAAGTACCCGGGTACCTGCCGCATGGGAAGGAAC
ATAGCCGCTGCTGGTTGCGGCGGGAGCATTAGCTTTAGGAATCGCTTCCGTTTGAGCATT
GGCGGCTAAGGCAGCGGCATCAGGAACTGCCGAGGGCGCGCCTGCCGGCGGATTCGGTAC
CGAGATTTTTCTTTGCGCGCCGCTGTCAACATCAGGCTGAGCTACCTGCCGAGTGATCCG
TCGATTAGTCTGACGTCCCCGAGGAACGTAGGCGTTTGCCATCGCTCCCCCCGGTAGGTA
CTCGGTAGGTTTATCGTCTGAGGCATCTTTGCTcat
>gnl|DORA|GKFG-1150 iva:Isova_1870 "GKFG-1150-MONOMER" (complement(19835..19086)) Varibaculum cambriense dora dora20.1
atgGCTATCGCATTTGGCATCGATATCGGCGGATCTGGAGTTAAAGGAGCGCCGGTCGAT
TTAGAGACCGGCGAGCTAACCCAGGAGCGTTTCCGGATAGAAACCCCCTACCCGGCAACC
CCGCAAGCGGTATCAAAAACCTCGGCGGATGTCCTAGCTCATTTCGACCTTCCCGAGGAC
GTGCCGGTGGGGGTTTGTTTCCCGGCTCCCCTTCCGGGAGGGCTGGTTCCTTTCATCGCT
AACCTGGATCAAGAATGGGTAGGTTGTGACGCAGCGGAAGTGTTCTCTAATGCGTTCGGG
CGCCCAGTTACAGTTCTAAACGATGCTGATTCTGCCGGGGTGGCAGAGCAAGCATACGGC
GTTTTCAAAGATCAACCTGGGGTTACTATTTTTACTACCTTAGGAACCGGGATTGGAACT
GCCCTGTTTATTGACGGGGTGCTGGTGCCTAATACTGAACTCGGTCACATAGAAATTAAT
GGTCATGACGCAGAAACTCGAGCAGCTGCTTCGGTGCGTAAACGTGATGATTTGGGTTGG
AAGAAATGGGCGAAGCGCCTGACCCGGTACTACCAGGAACTCGAGAAACTATTTAGTCCG
GATTTGTTTGTAGTAGGTGGGGGCGTTTCTCGTAAACACGAGAAGTTCTTGCCGCTATTG
GATATTAAAACTCCGATTGTTCCGGCGGAACTGCGTAACACCGCCGGGATTGTAGGGGCA
GCGGTTAGCGCCAGTAAAGCCGCTAAGtaa
>gnl|DORA|GKFG-1161 ahe:Arch_0727 "GKFG-1161-MONOMER" (complement(20750..19839)) Varibaculum cambriense dora dora20.1
atgAATGAATATCCAGGACTTAGCCTTAAAGAACTTGCCGAACGTGCCCCGCTGGGGCAT
CAAGAAGCCGGACAGATTAGCCCCGAGCTTGAGGTACCTAAAAATATTGAACGCCCAGAA
TACCTTTTCCATGACGGCCCCGAAAAGGTAACTGCTTCCGATACCAAATCCGCCGAAACG
GTCGAAAAGATTCGCGCGGCCGGACAGATCGCTGCCGATGCCCTCGCCGCGGTAGGTAAA
GCGATTGGACCCGGTATAACTACCGATGAACTCGATAAAATCGGTCACGAGTATATTGTT
TCTCAGGGAGCCTACCCTTCTTGCCTAAACTATATGGGTTTCCCGAAATCCCTGTGCACC
TCGGTAAATGAAGTTATTTGTCACGGGATCCCGGATGATAAACCGCTGCAGGAAGGCGAT
ATTGTCAACGTGGATATCACCGCCTACAAGGACGGGGTACACGGAGATACCTGCGCCATG
TTTAGCGTGGGTCAGGTAGATAAAGAATCTGAGCTGCTGGTAGAGCGCACTTATAACGCC
ATGATGCGCGGGATTAAAGCGGTGAAACCGGGACGCGAAATCAACATTATTGGGCGGGTA
ATCAGCGCCTACGCGAAGCGTTTCCGTTACGGAGTGGTACGCGATTTTACTGGGCACGGC
GTGGGAGAGGCCTTCCATTCCGGTCTGATTGTCCCTCATTATGATTGCGCACCCTCCTAT
GACACCGTAATGGAGCCGGGAATGGTGTTCACTATCGAACCGATGCTCACTTTAGGTACA
ATCGAGTGGGAACAATGGAACAATGGCTGGACAGTAGTAACTAAGGATCGTTCCCGAACT
GCCCAGTTTGAACACACCGTTGTGGTAACTGAATACGGCGCAGAAATACTGACTCTGCCT
AGTAAGGAGtaa
>gnl|DORA|GKFG-1172 LacI "GKFG-1172-MONOMER" (complement(21745..20921)) Varibaculum cambriense dora dora20.1
ttgGCGACCCTGGCTGGAAAAACGAAAGTTGATCTCGTTGTGCCCTGCGTTGATATCGGC
GCCATTAACTCTGCTTTGCTGCGCGACATGACGGTGCTGCTAGCCCAGGCCGGGGTTAGT
GTAGTTTGCACCGTTCACCTCGAAGATCATCCGGAAAATCTGATTTCCACGATTAAGGAA
ACCGACGCGGCAGTTTTACCGCTCCTGCCTTTAGATCAGAACACTCTAAAGCAGCTAGAA
CAGTGTGGGGCTACGGTTCTTGACTCCTTAACGCAGGGCAAGGATCGGCAAAATCCAACC
AGTTTAATGACCTTCCAAATGGTGAAAATCCAGGTAGATGCCCTGGCATCCCGTAATCGG
CGTAACTTGGCTTTCGTGCATTGGCGCGGAAAACATCCGGAAGAGGGCGCAACCGTTTAC
TACTTCTTTGCACAAATGGCTTGCCAGGCGGCGGGACTTTCTGCCCCCACCCAACTGGTG
CTTCCCCAAGATCTCGAGAACATTCCTTCCTATCTGTTGGGGGCGCTGCAAAAACATCCG
AGCTTAGATGGGTTTTGCGCTATTGATGATATGGCCGCCATGGCGGTTGTTCATGGCCTG
CGTGAATGCGGAAAGATGGTTCCCCAGGACGCTTCGGTAGTTGGGGGATTCGATTCGCCC
TCGGGGCAGGTTTCCCGTCCTCCCCTAGCGTCGGTGGTGGTAGACACCCCGGCTTTGGCC
TATCAAGAGTTAATACATATCGCACAGCGCGAGGGCGGCGATCTAGATTTAGGCAAAGCC
CCCAGCGGTCAGATTTTGCAATACGTGGCTCGCGAGTCTGTCtag
>gnl|DORA|GKFG-1183 cfi:Celf_1651 "GKFG-1183-MONOMER" (complement(23026..21941)) Varibaculum cambriense dora dora20.1
ctaGTTACCCCTTCCGGTAGTACCGAACTGTTTAGAAAATCGCACGTCGCCCTCGACAAT
ATCGTGCATATCGGTGATTCCATGCCGCAGCATCAACGTGCGTTCAATGCCCATACCGAA
GGCGAACCCTGAATACACATTAGGGTCAATCCCGCACGCTACCAGCACATTTGGGTTAAC
CATGCCGCAACCGCCCCATTCGATCCAGCCCGGCCCGCCTTTCTTTTGCGGGAACCACAA
GTCCATTTCCGCGCTGGGTTCAGTGAAGGGGAAAAACGAGGGGCGCAGCCGGGTTTTCGC
TTCCATCCCGAACATGGATTGTGCGAAATGATCCAAGGTACCCTTCAGATCTGCCATAGT
CAGACCTTTATCCACCGCCAGGCCTTCTACCTGGTGAAATACCGGGGTGTGGGTGGCGTC
TAGTTCATCGGCGCGGAAAACTTTCCCGGGGCAAGCGATATAGACCGGGACTCCTCGCGA
AAGCATCACTCGCGCCTGTACCGGCGAAGTGTGGGTACGCAACACCAAGTTGCCATCCCC
GGGATTTTCTCCTCCCAAGGAACGCCCATCTACATATAGGGTGTCCTGTTCTTGCCGCGC
CGGGTGATCCGGATCGATGTTGAGGGAATCAAAGTTGAACCATTCATGCTCGACCTGCGG
GCCTTCCGCGATTTCCCAACCCATAGACACAAAAAAGTCGGAAATATCTTCCATCAAGGT
TTCCAGGGGATGGCGCGCTCCCTGCGGATACCGGCTTGCCACTTGGGTTACGTCTAGCGC
CTCCGCCGCCAGGGTTTGGGCTTCTTTTTCCTTTTCGAGGGCGCAGCGCCGCTGGTCATA
AGCGGCGTGCAACTGTTTCTTGGCGCCGCCCAGATTCTTTCCCGCCTGGGCTTTGTCTTT
CTTTTCGAGGTTGCGGATTTCCCGGTTAGCCAGGATGATCGGGGCGTTATCCCCCAGGTG
CGCTCCCCGCGCCCTCTTTAATTCGTCTAGTGAGCCCGCCGCAGAGAAATCCGCTTTCGC
GGCCTCAACTGCCCGAGCTATCCCCTCTTGATCTAACGGAGAAATAGGTGTGGTCGCCTC
AGAcac
>gnl|DORA|GKFG-1194 mcu:HMPREF0573_10030 "GKFG-1194-MONOMER" (complement(25677..23029)) Varibaculum cambriense dora dora20.1
ttaGGCGCGCAAAGTCGCCTTAAACTTCTTCGCAGTAGCCTTAATAATCCGGGTGCGCAC
CGCCTGAATTTCGCTAGCACTAAGCGTGCCTTCCCTGGAGCGAATCTTCACCGAGAACGC
CAGTGACTTCTTGCCTTCTCCCAGCTGTTCGCCACTGAAAACATCGAAGAGACGTACTTC
TTCCAGCAGGTCTCCCGCCTGTTTCTCAATCACTTGTTGTACGTCAGCCGCGGGAATATC
TGCCTCCACTACCAGCGCAATATCTTCTTTTGCGGGTGGGAAGGACGATACCGGCTTCAC
CTGCAAATCTTTCTTCGGCATCGCGGCCGTAAACTTCTCGAAGTCGATCTCGAAGCCGCA
AGCAGATTCCGGTAAGCCAAAGTTGCGGCAAACCGCCGGGTGCAGCTGGCCGGCCAACCC
AACGCAGGCACCCCGCACCACGATCCGGGCGCACCGCCCTGGATGGAAAGGCGCGACTGC
CTCTGGCGAGTTCGGCTCCCCCATCATATTGTCGTTAGTTACCCGCTGACGTCCATCTTT
GCCTTGCACGCGCATCGGTACCGCCAAAGTTTGCGCCACCGTCCGCACAAACTCCACTGC
GTCCGCCCAATCATAGGAGCGGCCTGCACCCAGCGCGCCGGCTAGTTCCGCCTGTCCCAC
TAGCACCCCAGCAATATGTTCTGGCTGGTAAGGGACTCCTTTTTCGAGGGCGTGCTGCTG
GTCAGGATCCGGTTTTTGCGCCACCCCGAAGGAACCGGTAAGTTCAGTTCCCATTCCTCG
GGTCACTAAACCGGTCTCAAATATCGCGCACTGCTCATTACCACGCGCGATATTACGCTG
GGCTACCCCCAGCAAAGTATCGAGCAGCGAGGTGCGCAGCAACGGTTGATCATCCGCCAG
CGGATTCGCGACCCGCACCGCCTGGCGGCGCACATCCTTTTCTCCTAACAGTTCGCTATC
AAACACGTCCTCGGAAATAAAGGGGTAAGAAAGCACCTGCACCAGGCCGCCTTGTGCGAG
CGCCCGCCCCACGTCACGGCGAGCCCGCTGCTTGGGAGTGTATCCGCGGCCGGCAATCGG
GCGCGGCCTGCGCGAAGGAATCGTGTCATAGCCGGCCAACCGAGCAATTTCTTCTACCAA
ATGCGCCGGTCCGGTCAAATCTGGGCGCCAAGAGGGCGGCTGGGCAATGACTTTGCCGTC
CTCCACCCGTACTTCACATCCCACGTCTTTTAAGAGGCGGGTGATGGTTTCCTGATCATA
TTCCACCCCGGTCAGCCGTGCCGGTTCATGCAGCGGCATTACGATTTCCGGGAAAGGCTC
GGTGTTATTGAGGTCGCTGACCCGCCCACTGTCGGTGCCCCCGCCATATTCCACCAAAAT
GTCCACTACCCGCTGGGCAGCTACCGGCGCCAGCTCGAAGTCCACGCCACGTTCAAAACG
TTTAGAGGCTTCGGTGGGTAGTTTATGCCGCCGCGCAGTACGCGCAATCGAGGTAGGTTG
GAAATGCGCCGCTTCTACCAGCACGTTCACCGTATCGGCGGTTACCTCGGTGGAGGCACC
CCCCATTACTCCGGCCAGACCCAGCACGCGGGAGCCTTCCTGACCCTGCGGGGAGTCGGT
GATCAGCAGATCTTCGAAATCTAAGGTGCGCTCTACCTCATCAAGGGTAGTTAGCTTTTC
GCCGGCTTTAGCCCGGCGAACCACAATCGGTTCGCACACTTTTTCCAAGTCGTAGGCGTG
CAGGGGTTGCCCCAAATCCAGCATCACATAATTGGTGGCATCGACTGCCAAAGAAATGGA
ACGCATGCCTGCCTGTTCTAGACGGCGCACCATCCAATCGGGAGTCGCCGCCTGGGCATC
AATGCCGGTCACAATGCGGGTGACAAACCGATCACACCCAACATTGCCATTTACCGGAGC
CTCATCTGCGACTTTAACCGCAAATCCGTCCTCAGTGACCGCCGGGACTGCCCCGGAAGG
AAGGTTTTCCGCCAACCCCAGATCGGTAAACTTCGCGCCGGTGGAATGCGCGTATTCACG
CCCCACCCCGCGCATTGCAAAACAGTAGCCGCGATCAGGGGTGATATTGATTTCTAGGGT
TTCCTCCCCCAATCCCAGCAGTTCAATCACCGATTCTCCGGGAGCGGGCAGCTCCCCGGC
CGCTGCCTTTTCCGGCAGCAACTGTTCCAGGACAATAATGCCATTGTGGTCATCACCAAT
CCCCAGCTCCCGCTGGGAACAAATCATTCCGTCAGAAACATGTCCATAGGTTTTACGGGC
AGCAATCTGAAAATCACCCGGCAAAACAGCTCCCGGCAGCGACACCACCACTAAATCCCC
AACTTTAAAGTTATGGGCGCCGCAAATAATTCCGCGACTGGGCAGTTCGGAGGGCTCTTT
GCCTTCCCCGGGACGGTCATTAAACTCGCCTACATCTACTCGGCAATAGTTAATGACTTT
CCCATTGGATTGTTCTTTGGCGTCCAGGGTCAAAACCCGCCCTGCCACCAGAGGACCGAT
TACTGCTGCGGGATGGATGGCTTCTTCTTCCAAACCTACTTTCACCAGGTCATATGAAAG
CTGTTTGATGTCCGTGCCCGGCACTACCTCGACGTGATCTTTGAGCCAATCAAGCGCTAC
AAATGGcat
>gnl|DORA|GKFG-2071 Met "GKFG-2071-tRNA" (complement(25845..25771)) Varibaculum cambriense dora dora20.1
GCCCCGTTAGCTCAGTTGGTTAGTAGCAGCGAACTCATAATTCGTGGGTCGCGGGTTCAA
GTCCCGCACGGGGCA
>gnl|DORA|GKFG-1205 25902..26420 "GKFG-1205-MONOMER" (complement(26420..25902)) Varibaculum cambriense dora dora20.1
ctaATCTTCCTGCCCCAGAACAATCCCCAATTTTTGTTCCCACTCACTCACTACCGAACG
CAAATACTGCTGGTCATCAGGGTTTTTGAAGCTTGATATCGGCGGATGTAAACGTAAATT
GCGGTTATCGTCACGCAAGATCTGTGCGCTAACTCTCTGTCCGGAAGGCAGCTCTAGGGG
GGTAATAAACACCTGCGCCTCACTCAGTGCCTCTCGGATAATGTCCATAAAGTTGTGTTT
GGGAGCTTCAATCGGAGTAAGAACCAAATCTTCGCCCTCATGAAAAACGATCCGCAGCGT
GCCAGCTTCACTATCCCAACGGACGTGAGAAACTTCATCCCAGCCAAAACGTGACTTTAC
CTGCCCGGATTCCACTTCGGTTAATGCCTGCATAGTCACAACCAGGAAACGATCCTCCGC
TACCTCCAGGAATTCAAAAACTCTATCCGAGGAGGTGAGGACGGCTTTTACTGCGTCCGG
AAGCTTACGCCCCTGCAACTTTCGCAAAATGTTGGTcac
>gnl|DORA|GKFG-2041 Asn "GKFG-2041-tRNA" (complement(26531..26460)) Varibaculum cambriense dora dora20.1
CTCCCCCAACTGGATTCGAACCAGTAACCCTTCGATTAACAGTCGAATGCTCTACCGTTG
AGCTATGGGGGA
>gnl|DORA|GKFG-1216 blm:BLLJ_0965 "GKFG-1216-MONOMER" (complement(30263..26787)) Varibaculum cambriense dora dora20.1
ctaGATTTCTTGAGTACGGCGACGGCGGCTGGCGGCCACCAGCCCTACTCCGGTGATTAC
CGCTAGCGAGTTCAACGCCAACAAGGTAGTTACCGATACTCCGGTTACCGGCATTTGCTC
GCCGGCCGCCGGTTTCCCGGTGTTGACCTGTTTAACTACGACAGTTTTGATGGTCTTCTT
TCCCTTGGGTTTCGCCGGTAGTTTCTCGCCTACTTCGAATTTGAAGCTAGCACTCTCTCC
CCATTCGTTAGTGGCGGTAATGGTGTGGACACCTAGCTCCCGTGGTGCCTGCACGGACAC
CACGAATTCGCCTTTACCTACCGCCGGATGTACCCCCAGATCAACCACGGTTGAATGCAT
AGTGACCTGGTTCTGACTGCTAGGACTAAATCCAGTGAAACGTACCTGGAACGTAGTACC
GGGGAGGAATTTGCTCTGCCCATTGGCCGATTTGGCTACCTGTACCTGATGGTAGAGGTG
GTATTCTGCCTGGGCAGCTGCCAGCTTGTCTTGTGCTTCCCGATTAACTGCGGTGGCTTC
CTCCAAGATATCCTGCGCAGCTTGAACCAGTCTCGCGAGTTCATCTGCTTCTTTTTGCGC
CTGCTCGGCGGCGGTAGCTGCGTCACGATAGGCAGTAAAGGAAGCGGGCAATCCCAGGTT
GTTGAGATCGCTATCGGTTGCATCCAGGCCATTGTCCAGAGCATTCTGCCCGTCGATAGC
CGCAAGTTTATCTGCTAGTGACTGCTTGGCTTCCGCTTGTTTTTGCAGGTCGTCAGCTAC
CTTAGTGACAGCTTGCAATTCTGTATTAGCTTTTTCGGCGACAGCTTCAGCCTGTTGTAG
GTCTTGCTCTGCCTTTTGAGCTTTTCCAGCTGCCTGATCGTGAGCTACCTGCTGTTCAAC
AAGCGGATTTAGTGCCTTTTGTGCGTTAGCACGCTCACTTTCAGCGCGATTGGCTGTCTC
CGCAGCCTGCTGGTTTGCTGACTTTGCGTCCTCCAGATCTTTATCTGCTGCCGCTTTAGC
TACCTGTGCCTGCTGGAGTGCCTGGGTGGCCGTTTCTAGCTGGGTGGCAGCTGCTTGAGC
TGTGGCTTTCGCCTGGGTCAAAGCTGTCTTGGTCTCGGCCAACTCTTGTTGCGCATTTCC
TAACGCCGTGCCTTTAGCCAGCTCTTCTAGTTCTTTTTCCTTCTCTAGTTGCGCTGCTTC
TTTGGCCTTAACATCTTGCTTTGCTGTTTCCAGGGCTTTCTGCGCGGTAGCTAATTCTGC
CTTGGCATTTTCGAGGGCGCTCTTAGCTTCAGTAGCCGCCTCTGTAGCTGCCTGCACTGC
CTGCTCTTTTTCCTTGAGCATACCCTCGGCAGTCTTCTTATTGTTCTCCGCTGCCGCAAC
CTTTTCTTTTTCGCTTTCTACCGCCGCAGCGGCGTCAGCTTCTTTGTTTTGGGCAGCTTT
CCAAGCCGCGTCCTTGGTATTAGCCTCTGCCTGAGCGTTGGTTACAGCTTTTTCGCCTGC
CGTTACTTTTTCGCCTGCAGTTTTAGCCTCTGCCTGCAACGCTGCCAGTTTTGCTTTCGC
ATCCGCTAGCTTCTGCTTTGCGCCCTCGGTAGTCACCGAGTTGTAGTACTCCATAAACCG
TTTTTCGTATTCATCAACGGTATAGGTTTTTTCTCCTTGCCGGACTCCGCTATATACCTC
GCCCCAAACAGCTCCATATTTAATCCCCTCACCTGCCGCACCCGCAAAACCGGTGGCAGT
AGAGTGACCCACGATATTGAGGTAATGCCCTACATCGAAATATATGCTGGGGTACTTCTG
ATAAATCTGATACGAGGACATATTCGCCATATCGGGGTGCTGTTTCAAAGCTTCTTCATA
GATGGATTTCTCGTCGTACCATCTAAATACCGGATCACTCTTGCCCCATGCCAGGTTTTC
TGCCACTCCAAAGGCACTAGAGTGCTCAATCTGGTACCTCGACCAGTTAGCTTGCGCCTG
AGCAATCGCCATTAAACGGTCAGTAATCACGTAATCATCAAGCTTTTCACCATTGCGTCC
ACCTTTGGCGCGATACTGATTAACTACTCGCACCCAGGCAATGGCCTCTTTCATATTGTC
TAAGTTGGTGGTGTCATTGGCGGCTCCGGGTTTCAAAGTGCCGTTCACCAAGGTGCCATC
GTCAGCGGTAGTGGTTTTATCATTCAATATCTCAAGAGCATCCGTTGCCCCTACACTTTC
AAAGAACCCAAAGCTGCCCTTCTTAAATTTTTCTGCAGCTTCTTTCACCGCTTTTTCAGC
GTTCGCTACTTCGGCTTCGGCGGCTTTTACCGCTGCGTCGGCTTGCTGTTTCTTAGTCTT
CGCTTCTTCGAGATCTTTTTCTGCTTTAGTTTGTGCAGCTTTAGCCTCATCCGCAGCCTT
CTTGGCAGCCGCAGTTTCACCCTGGCGGGTCGCAAAAACCGCCTCAGCTTTACTTTGCTC
TGCTTGCGCGGCTTTTACCTGTTTCCCGGCAGCCTGCACTGCCTGGTCTGCCGCAACTTT
ATCTTTCTGAGCTTGCTCAACTGCTGCCTGTTTCAATTGCAGCTCGTTTTGCGCAGCCGG
GACTGCCTGTTGCGCTTTTTCTAGCTCTATTTGCCGTTGCTCAACATTGTTCTTAGCTGC
CGTCACCTGTGCTTTAGCTGCCTCTACCGCTGCCTGCGCGTCCTTTAAGGCCTGCTCGGC
GTCCTCACTCAGCTGTTTAACTTTGGCTTCTAGCTCGCTAACTTTTTGTTCCTTGGCGCG
TACATCAGCTTCGGCATCTTGTTTTGCTTGGGTAGTCTGATTGACCGTTTCCGTGGCGGA
TTGCAAATTCGTAGCCGCAGTTTGCGCGCTTGCCTGTGCGTCTTGCAGCGCTTTTTGTGC
TGCGGCCGCTTTGGCGTCTGCCTCTTGCTTGGCTTTTTCGGCGGCAGCTACCTTGTCTTT
GGCTGCCTGCAGCTGTCCAGCATCGGGGGCAGGATTATCCGCGACTGCTTTATCTGCTTC
CGCCTTTGCTTGCTCGGCTTTGGTTACGGCTTCACCCGCAGCTTTTGCGGCGCTCTCGGC
AGCCGTTTTCTTCTCATTGGCTTTTTCAAGCAGGCTGGCTGCATCACTTGCCGCTTGCGC
GCTCTCTTTCTGCGCTTTCGCTAGGGCATCGAGGGCGTCTTGCTTCGCCTTTTCGCTGGC
CGCAGACTTTTCTCCGGATTGCTCGGCAGCTTCCTGCGCTTTCTTCGCAGCTACTTGCGC
TTTAGTTTCCGCATCCGCGGCCTTATTTGCGCTCTCTTGGGCGCTATTCTTCGCGGCTTC
CAGGTTTTTTTCCGATTGAATTTTCGGATTGGTTTGCTGGTTTTGCTGTTCAGTACCTGT
GCGATCAGCGGGCCCGGTAGGCTCGGGAGCGGCTTGCGCGATCCCCGTGGCCGGCAGAGT
TCCCGCCAACGCCAAAGCGAATCCGGTAGCAGTTAGTTTTGCGGCATGCTGCTTcat
>gnl|DORA|GKFG-1227 hypothetical "GKFG-1227-MONOMER" (complement(31367..30585)) Varibaculum cambriense dora dora20.1
atgTCTGAAAATCAGCCTCTGGAAGCTCAGAATCCTCAGGGACAGTTTACGCAGCCAGCA
CCAACTCCGCAGAAGAAATCGGGGCTAGGAATTGCGTCTCTGGTTCTTGGAATTATTGCG
ATAGTCGGTTCTTGGATTCCAATTCTTAATAACATTTCTTTCTTGTTAGCCATTATCGGT
CTAATCCTGGGAATCGTAGGGATTTTCTCTATCCGCAAAGGAAAAGTGGGAGGTAAAGGT
CTTACGATTGCTGCCGTTGTTATTAACGTTATTGCGATCGTAATCGTTATTTGTACACAA
TGGGTGTTCGGAAAAGCGCTTGATGAGGCCACGAAAGACCTCAATGCTGGGTCTACCGTT
GTCGCTACCAGCGAGAAAGCAGACACCGGAGACTCCAAGAAGACCGATAAAAATGCAGAC
AACAGCAAGCTGGCTGTCGGAAATGCCGTTACTTTAGACAATGGTTTACAAGTATCGGTA
AATTCTAAAACCGAAAAAACTGATCAGGCAGGTAATAAATACCTACTGGTGACGGTAAGT
TACAAAAACACCGGTTCCGAACCGGTAGATTACGCCAGTTACGATTGGAAACAGACCTCT
TCGTCAGGGAATATGGAAGATCCGGAAATCGCTATCCTTGACAAAGAACCGTTGAGCAAT
GGAACTCTAAAACCCGGCGGCACTGTTAGCGGGATTGTTCCAGTTAAAACTGACGCAGCC
AGCATTTCCTATTTCGGGAATCTTTTTGAAAAAGAAGCCGCGGCAACCTGGCTATTCAAC
taa
>gnl|DORA|GKFG-2070 Ser "GKFG-2070-tRNA" (complement(32073..31986)) Varibaculum cambriense dora dora20.1
GGAGATGTCGCATAGTGGCCTAGTGCGCTCCCCTGCTAAGGGAGTTGGGGTGGATAGCCC
CTCGAGGGTTCGAATCCCTCCATCTCCG
>gnl|DORA|GKFG-1238 ahe:Arch_1647 "GKFG-1238-MONOMER" (complement(33896..32562)) Varibaculum cambriense dora dora20.1
ctaGGTTCCGGTGTCGCGCGACTGGTTATCCATAATCCGCTGACGCTCCGCGCGTTCCTT
CCGACGCCGCATCGCTCGTTCGCGCGGTCCTTCGATGCTGACAAAGGGGCGGGAGGCGCG
CAAGGTAACGTCTACTTTCCAATGCCGCCACAGCCAAATGCCTACTATCAGCGCAACCAG
TAAGGACGCGATGGCGCCCGCCCCTAGTGACCAACGCGGCCCCCAATGTTCGGCTACCCA
ACCGATTATTGGCGCTCCTATCGGGGTGGTTCCCAGGAAGAAGAGGAAATAAATAGACAG
TACCCGCCCTCTGATTTCTTCCTCGGTAGAAACTTGGATAGTGGCGTTAGCGCTGGTAAG
CAGATTTAACATCACAAATCCAGTGGGGATCAGCAAAAGGGCGAAGATTTCGTAGGTGGG
AGCTAGCGCCAGCGCGCCCTCTAAAACTCCAAATAGGACGGCGGAAACCACCACCGTGAA
CACTCGAGGCTGACGCCGCCGGGCAGCTTGTAGAGCTCCTGCTAGGGCACCGATCGCCAT
AATCGAGCCCAATAAGCCATATTCACCTGCACCTTTACCAAATACTCGGGTGGCCATGAC
CGCTTGGGTCAGCTGGAAATTTAGCCCCAAGGCGCCCACTACCGTAAGGATGGCGATAAT
CGCTTTAATGTCGGTACGGTTTTGCACATAACGCAGTCCTTCGCGCATCATTCCTTTGGT
GCGCGAAGTTTTTTCCGGACGATAAAGCCGGGCAGGATCCATCAGCGACAAGCCGAGAAC
CGGAACGATAAAGAGGACAAAGTTGGCGATAAAAACCCAGCCCGGACCGATGCCAGCGAT
CACAAACCCGGCGAGTCCCGGGCCAATCAGACGTGCCGAGTTGAAGGCAGTCGAGTTTAG
CCCCACCGCATTAGGCAGGTCTTCTTTAGTGACCAGTTCCGACACGAAAGCTTGCCGTGC
CGGAGAGGTTAGGCAATCCGCTACCCCAGTTATCAGGGCTATTATATAAATATGCCAGAG
GGCGGCGACTCCCGTGAGCAGCAAAATCCCAGTTAGGAGGCCGCAGAGGGCAACTATGCA
TTGGCAGATCTGGATAATGCGGCGCCGATTGAAGCGGTCAGCCACCATTCCGGCCGGTAT
CGACAGCAATAACTGCGGCAGGAATTGCAGCGCAGTGACTACCCCGACTGCGAATCCGGA
CTGGTCGGTGAGTACCATCAGCACTACCCAGTCTTGGGCGACTCGCTGCATCCAGGTGGC
GGTGGAAGCAAAAATATTAGACATCCACCAGAGCCGGTAGTTGTGGTATTTGAAGGAGGT
AAATGTGCGCGAcaa
>gnl|DORA|GKFG-1250 cjk:jk0616 "GKFG-1250-MONOMER" (complement(35727..34054)) Varibaculum cambriense dora dora20.1
ttaGAACATCACCCGCAATACGCTGACCGTAATCGCGGAAATAACCGCCGCTGCCGGCAA
GGTAATCACCCAAGCCAATGCAATCGGTTTCATTAATGACCAGTTGGCAGCTTTATTAAC
GATCCCGATCCCGAGCACCGCACCAATCAAAATGTGGGTGGAAGAAACCGGCAGTCCCAG
CAGCGAAGATCCCATAACTACCGCCGCAGCTGAAAGTTCTGCCGCGAATCCCGAGGCCGG
ATGCATTTCGGTAAGCCCAGATCCTACGGTCTTAATAACGTAGCGGCCAATGAACCACAG
CCCGGCAATCAGTGCAATCCCCAAGGTGAGCATGACTGCTCCCGGGACAGCGCTTTCTGT
GGAAATACCCCCGGTTCGCAAGACGTCTAGCACCGCGATGAACGGGCCAATAGCGTTGGC
GATATCGTTCGACCCATGCGAGAAAGCGAATGCGGATGCGGTAAAGACCTGCATCCACGA
GAACAACAGGAAGGTTGAGCGGGAAAGATCACGCCGCTTGAGGGAACGCGCAAAAATAAA
GACTGCCATCCACACTGCTGCCGCCAACATCGTCAGGATAAGCAGGTTACCCAACATAGA
TAAGTTGATATCCAGGTTATCTAGCCCTTTGAACAACATGAGGGAGCCGATGATGACGGC
TCCAAATGCCGCCAACAATGGCACCCAAGTATCTAGAGCTTTATGGGCGTTGACATCATC
TTTTTCTCGGTTGATACGTTCGAGCTCTTTGAAGTAGTCAGATTCCAGATCAGAGGGATC
ATAGTCCCCCATATTCATGGTGGTAGCATCCCGTACCATCGCGTTGGTGTAGGAAACCTG
CTGGATTTCATTTAGCCGTTCGAACCAGGCCTTGTGACGAGTGCGCAGATCTGCACGTTC
CTGTTTAATTTCACGTAAACGCTGGTCAGCACGTTCGTTGTAAACCAGGATCGAGGATTT
AATAGATTTGAATAAAATATAGGCCACTACCCCTCCCAATACCGGGGACAGTACCCAGGA
GATCGCAATTTTCCCGATGCCTCCCCATTGCACCATGCTCCAACCCCCGGTGTGGGTGGT
AAAGCCTACGGTCAAAGCAGCACCGACGATTCCACCTACGATCGAGTGGGTGGTAGACAC
CGGCCACCCCATGCGGGTCGCTACCAACAGCCATACTGCCGCTCCTAGCAGGGAAGACGC
CATGATTAGCGCAAAGTCTATAGCTTGCAGATTCGAGATGGCCGATAGGTCTACGATTCC
GGAACGCACCGTATCGGTTACTTCTCCCCCGGCAATTACTGCCCCGGATACCTCAAAAAT
CGCGGCCACTACTAGGGCTTGTTTCATTGACAGGGTACCCGCACCGACGGAGGTTCCAAA
GGAGTTAGCTACATCGTTACCACCAATGTTAAAGGCCATGAATACGGCGAAGGCGATAGT
TATTACTAGCAGTAACGCTTGGTCAGTTTCTCCTACATAATCGAACGCCCAAAAAATGAA
CCAGATGGCACTTCCCAAGAGCAGACCACCGAAAGCCAAATGCCAGTACACATCTTTTTT
CGCCAGTTTTTGGAAAAAAGTCAGTTGTCCCAAAGGTGCTTCCACCTCTGTAGGGGGCAT
ATCAGTTTTAGTCACGGGATTAACTCCCTCCAGATGAGAAATTTTAACTTTcac
>gnl|DORA|GKFG-2069 Arg "GKFG-2069-tRNA" (complement(35908..35836)) Varibaculum cambriense dora dora20.1
GCCCTCGTAGCTCAGGGGATAGAGCACCGCTCTCCTAAAGCGGGTGTCGGACGTTCGAAT
CGTCTCGGGGGCA
>gnl|DORA|GKFG-1261 ske:Sked_30630 "GKFG-1261-MONOMER" (complement(40281..36100)) Varibaculum cambriense dora dora20.1
ttaAGCGTTCCGGGTGACGACATTCTTCAGTATCGTTTCCACCTGACCATCTCGGCGCTG
CAAACCTAGCTCATTAAACAGCAGATCTACTTCTTCCTCCACGCTGCGAGTTTTATCGTC
CGAACGAATCCAGGCGAGCAGATCATCTAGCTGGTCATCACCGTAGGCGGTTAGAGGCAA
TCCTCGGGAGATGGCGGGACGCTTTACACTACGCTGTTCTTCACCTGTTGCCTCGTGCGA
AACGGGAGAGGAAGCCGGAAGTGGCGCTACCACTACCGCGGGCGCAGAGGAGGCAGCTGG
CGCGGGAGCTGCCACTGCTTGGCGCTGTGCCTGCGCTTTTTTGCGTTCCTCAACCACATC
CACCACCAAGTCTAGTAGCTGCTGAGCCTGTACGGCCGGATCCATAAATACCGCGGTGGA
ATAGACGATGCTAACCACCCATCCGTATTCTTTGAGTCGTTGCCGCCAATGACGTTCCCG
CCGCCGTAAAGATTTCTCGGCGACATAGTCGGGGTTGTCGGTCAGCACCGCCACCAGCAG
TTCATCGGGATAGTCCGGGTGTCCGATGGCTAGGGGGATCCTCATACCGTTCTTGGGCCC
TAAGTTGGGAATCACGGTCAGCCCCACTGAATAGAGCCGTTCGGCGAGATCAAGTAGTAA
CCGATCAGGTTGAGATTCTTCCTCCCCCATCGCCTGCGCGGCCTCAACTGGCCCTACAGT
TTGGGCTTCGGCTCGGGCAGCCTGCAGCAAATCGTATAGCATCTGGGAGCCCGGATGATG
CAGCCGTTGCGGATCGATCGCTTCCGGTGCCATCGACGACACCAGAGATAGTTCTTTACG
CACCATTGAAACCGCGTCTACCAGTAGCGCCGTACCATCTGCTGCCGAGATTACTCCGAA
GTCATGAAGTACTTGGCCGTGAGGAGTCTTGGCGAACCCTACCGATAAAATCACGTGGTC
ACGGCGCAAACCTGCTGCACCAGCTGCGTCTACTATCACGAAGGGTTCTTCTTGCTGACT
ACCCAAGAATTTATCTAACTGTGGGTTACGAGCGACTTCACTCATGATCGCGGCACTGAT
TCGCCGGGCATGTTTGACCGTCAAAGCTACCACCCCCAAAGACTCTTTGCTTTGGGTCTG
GGCGTGCAAGCAAACCTGTCGCACTACCTCTTCAACTTCTTGGGAAGAGGTTTCGACGCA
TTGGGCACCGGGGGCAGGCATTCCACGTCCATCGACTACTGTCAAAGTCACCGGGCGGGA
GGGGCGCGGTACGGTCACCGGCATTACGTCTCGCCCATAGTCGTGATCGGCCAGGAACGA
TGCCACCCACTCATTTACTCGAGATCGGGTAGGAGGTGCGGTGAGCTGCGGGAATATCCC
CGCAAACTCCGAGATGGTGCCTTGCTCGCTGCGGCGCACATCCCCTACGACTACCACTTG
TTTGGCTCTCGCAATCGCGGGAATGACTTCCGCCAAGTCAGTGTTTTCCACTCCGTCCAG
TACCAGTAAATCCACGGGGTGATCATTACCAAGAATCTGCGGTACCAGCACCGGAGGAAT
CGCGCGAATCGGGCGCAGGCGCTCCACAATCGGGAACTGCCCGATCACTTCCGGCAGATC
GCTGCGGGCATCTTTCAACACTTGCTCTAGGTCTGAGACCGTTTCAGACTGGGTGCCTAC
CAGTTTGGCTACCTGGTGACGCACCTGGCGCAAGACTTGTTCCGACAGCGAGTTCACCTG
AGCAAGATCCAGTTCCCGTAGCCGCGCAGATAACTCGGCGAGACGTTCTCCATCAAAATG
AGCCAGACGGTCATCTAGACGTAGCATTTCTGCCAATGCTGATGCCCACCAGGAAAGGTC
AAGCTCTGCACGCAACAAATCGAAAGGAACTCTCCGTTCTCGCAGGTCATCAACCAATTC
GTCGAGACCTAAATCGTGAAGCTCTTTCAGGATCGCTACCCGTTGCGGCAGGCGCTCGGC
TCCTTGCTCATCTTGGGACAAGTTATCAAGCAAACTGGCTAACTCGTCTAGTGGCATTTG
CATTAGATCGCCGAATCCAGTGGAGAAGAACGGCTGTAAGCGCGTGATATGGCCGCGCAG
CGCTTCCTCAGCTTTTTGCATCTGGTCAAGGCGCCCCGGCAATACCGGCCAGCCGCCAGC
GGGAGAGTATTCGCGCCAAATCCGGCGTTGCTGTTGCACCCGAATCAGTTCCCGATGCAG
GTCTTCTACTTTTCGTCCTGGCCGCACCATGTCTTTGGCCTGTTTTATCAGGCGTCGCCG
CTGGGATTCCTTCATATTGAGTGCGCGTTCTTTACGCCATTTCTTGGTCGCGGTGGCGAT
CACCATATCAGCAGCTGAGCGCTCGAAAATCTGGGGCTTAAACACATCCATGGCTTCGCG
CAGACCATCTAACATGCGTAACTGGTCATGCCATTGGTTCAGGTTCTTGGCACGCAGCAG
GCCGGTTTCTTTCTGGGCGCGATCAATATCCGCACGCACCTGCGGCAACATTCGTCCCGC
TAACTGGTTGACCCCCTCTACTGCGGTGTCAACCATTTCGGGGGAAGAAATTACCACCGA
ATGCCACGGATTGGTTGCCCGCGTCTGGGAGAAGATTCCTTCTTTAGCAGCTTGTGCCAG
TAACTCTTGGGCACGTTTCGCACCATCGGAGGCAATCCGATGCAAAGTTTCTAGGTCAAA
ACGTACTTTAGTGCGCGGCCCGGGCTTCATAGAAGTCAAATCTGCCAGCACCTGCAAGGC
ATCATAGGCGGACACCTGCCAGGGGTCGCGTTTACGATGCAGCTGCTCCATATAGCCACC
CAGCTGAGAGCGCACCTGCGTTAGTTCGTTACGCATCTTTATAGTGGCTTCGTCAGCTGC
CGGATCTTCTGATTCTTCAGGAGCGTTTAGAGATTCCAGTAACTTGGCGGGGATGAGGTC
GCGCCACCGGCTGCGACTGGACAAATCCAGGGTGAGGCTCTCTAGCCCCAGACGATTCAA
ATACCCCAACACTTGTTGGAGACGACGCCGCGCGCCTGGCACATAGGCAATGGTGCGCCC
CGCACTGGCAGCGTCAGCTAATATTGCTGCCACCGTGGAAGTCTTTTCCGATTCCGGAGG
TGCATCTAGAAGTAGATTTGCCCCGGAAGCCACCGCATCTAGCACGTTATGCTGCGCGGG
ATCCAAATCCCCTATCCCATGCTCGGCCAGGGGATCCCGGTCGGTCAACACGGGTTGCGG
TAGCGGAGAAAGCACCTTTCCAGCGGCTTCTACATCTCCGCAAAGGGCGGCTGTCACGTC
TGACTGTTCCAGTAGATCTTGATTGAGCGCAAAGTCTTTGACCAGATTGGAGAGAGGATG
CAGGTATTGCCCTACGGTGAGCGAATCGTAGAGGTCAAATCCCAGCAGATGCCGCAATCC
CAGGCGTCGCAATTCGTGTAGCGCATTGGTGGGGCTAAAAGCTACTTCTGCTTGCAGACC
TTGCAGAATGGAAACGATTTCCGCCTGCTCGCCCTTTTCTCGCAGCGCTGCTTCCAGCGG
CGGCCAGACTTCTACCGCACTATCTAGAGTAATCAGCACGTCCTCATCAGCGGTTAAAGA
CAGCTCTACCGGGCAGAGTAATGCCGGTCCGGTGATAGTGCGCGACTCACTGGCACGTAC
TTTTTCAATATCGTAAACCGCGCTGTCTGCAGCCTGCTCCTGAGCAGTATCTTCGCTGCT
AGAGAGGTCACTTTCTGCATTCACTGCCGTGGCAGCGGTTGCCGACATTTTCGTGGTCGA
GGACGCGGATTTGCTCGCGGCGCGTTCCCAGGCGGCTCCTAAGGTGCCGCCTTGTCGCCA
GGAGGCAGTCCCGATCGCCAGATACACCGGCGCGCTACCATAACGGGATTCGCGGTCTCG
GGAAGCAGACAGTACTTCGCGAGCCCGAATCCGGCAATGGGACAGGGCACGCGGTTCGCG
TACCAGATTAGATAACCGAGTCGGACGCCCTCCATATAACTGTGCTAAACCTCCGGGATG
GGCAGCAGACAGCTCTAGGTAACCGGAGGAGGTCTCCTGGGTGATCGTATGCTCCAAGCT
GGCATTCCAACGCGAGAGCATCTCTTCTACCAGCTGTTTACGGTTTTTGGGCGCCGCTGG
TTCCGCGGCTGCCTCGCTGGTAACGTCTTCCGCTGTGGTcat
>gnl|DORA|GKFG-1272 40284..40475 "GKFG-1272-MONOMER" (complement(40475..40284)) Varibaculum cambriense dora dora20.1
ctaCTGGTTATGCTCGCGCCAATGAGGCGGGAGTTCCGAAAAGTAATCTACCTCGGAGTG
CTGATTAGCGGGTTCCTGGCCGCCTCCTTGATCGGGGATGGGGTCAGAGCTTTCCTGCCA
GGAGGTAGGTTTACCTTCGCGGATGCGCTGCCGGTCAACCTCGGAGTAGCTACGCGCGGC
CGGATGTTTcat
>gnl|DORA|GKFG-1283 large "GKFG-1283-MONOMER" (complement(41210..40773)) Varibaculum cambriense dora dora20.1
atgAGTAAAGACAATACTGGTTTCATTGCTGGATTCAAAGAATTTATTTCCCGTGGAAAC
GCCATCGACCTAGCAGTTGGGGTTGTTATTGGTGCCGCTTTTGGCGCAGTAGTCACCGCC
ATCGTTGACAAATTCATTAACCCGCTAATTGCAGGGCTAGTGGGTAAACCTAACTTCGAT
AATGTTTTAGAGTTCCATCTCGGTAACGCTACCGTGCAACCGGGAGCGATTATTACCGCC
CTGGTTAACTTCCTGCTAGTCGCCCTGGCGATTTATACCTGCATTATTGTGCCGATGAAT
AAGCTCATGCGGATGCGTGACGCTAAAGCTAAAGCCGATGAAGAAGCCGAAGAACCCAAA
GCAGATCCCCAAGTGGAACTGCTAACCGAAATCCGCGACCTCCTACAATCCGAAAAATCC
GCCTCCCAAAATAGTtaa
>gnl|DORA|GKFG-1294 hypothetical "GKFG-1294-MONOMER" (complement(41905..41231)) Varibaculum cambriense dora dora20.1
atgCGCGAGTTCCTTTGGCGTTGGCGACGCACTATCGCCCTAGCAGCCGCAGTTGCAGTA
GCCGTCAGCCTACTGCGTTTAGTGTTGCCCCAAGTGGTCACGAAACCACTATTAATTGCC
GCCACCGATATTCCACCAGGAACCATTATTGACGCTGGCCAAGTAACTGTGAAAGAGATT
CCCGTGGCCGCCCTGCCACCTCAGGCTTATAAGAAACCTTCCCAGGCAGTCGGTCAGCGG
ACAGCCGTTCCCATCGCTGCCGGCACTACCCTGTTTCCGGCCTTATTTTCTTCTTCTCCT
TTTTCACGACAATCCTATAGAGGGAAAGTGATTTTGGCACTACCTTTGCGAGAAAGCGAT
CAAGGCCTGGCCGGCGCCGGTGATGAAGTGATTTTCTTCCTCGCAAATGATCAAGATAGT
AGCTCTGCCCCCGATACCAGCCCGGACACTACTAATCCGCAAACTATTCCCGAGGGCGGG
GCGAGAAAATCTGCGGAGAATACGGGACTCTCCGCGCAAATCACGGCGCAAGTATTATCA
GTCAGCGCCGCTAGCGGATCTTTGACGGGCGGGCAAAAAACCGCCACCATTGAGGTTGCG
GTTAAACCCAGTGAGGCTGGACGCCTGGTAGAAGCCAGCAAATCAGAACCGCTACAATTG
GCCAGGACAGGTtaa
>gnl|DORA|GKFG-1305 5,10-methenyltetrahydrofolate "GKFG-1305-MONOMER" (complement(42774..42154)) Varibaculum cambriense dora dora20.1
atgGGTTCTGTGAACAGTAAGCCGGAACTGCGAAAAAAATTTCTTGACCGGCGTCGCTTA
ACGTTTTCCCCTACCCAACGTGTCCAGGCAGAATCGCAAGTGCTCCAGGCTGCCAGGCCA
CTATTAGCTTCCCTAAAACCCGGCGAGGTCGTAGCCAGTTATATTTCTTTCGACACCGAA
GTTCCAACCTTCTTACTCAACGAAGCCATTTTGGATTCCGGGTTGAAACTAGTTGTCCCT
TGCGATTTGGAGCAGCCCCGTTGGGGACAATTAGATCCGGTGCAACACACCCGCGCCCTA
TATCGCCGTTTCAACCCCCACCCACCACTGGTGTCTCGAGAAATGCAGTGCGATCACCTG
GCAAAACTGGGGTTAAAGGTGATTTTCTTACCGGCTTTAGCAGTAGATAGGACGCAGGTA
CGTCTGGGACGAGGAGCCGGTTGGTACGACCAGGCTTTGGCGCACTGCGATTTGACTGGT
TCCACTCGCCCCCAGTTGATCGCCTTAACCCATGACTGGGAAGTTTTACAGGCGGGGACG
CTGCCTCATGAACCGCATGACCAGTTAGTTGATCAGGTACTTACTTCCTCGGGGCGTTTG
CAAAAACTAGGCAGCGAGtaa
>gnl|DORA|GKFG-1316 molybdenum "GKFG-1316-MONOMER" (complement(43607..42876)) Varibaculum cambriense dora dora20.1
tcaATAGTTTCCGAGAGCGCCTTTTGNNNNNNNNNNNNNNNNNNNNNNNNNNNNNNNNNN
NNNNNcCGCCACTCGGAAAGTGTCAGCGCGCGCATCGGCTACCGCAGACGAAAGCGCGTG
CCCATTAGCATCGAAGACTGCCCCGGCGCGGATCGGTTTGCCCGGTTCGATAAGTTCATC
TCCGATAGACAAAATCACTACCCGAGGACGGGGACGCACCGTCACCCGTAGGCGTCCTAC
TCCCGCCAGTAACGCTACTTGCCGCGACCCAATACGCGATCCGGCACGTAAAATGGGGGT
GCCCGCACTTACGTCTTGGCCGCGTCGCAAAATGTTTTTTCCCTTGGCGCAGGCAGATAA
AATTTGTACCCGCGCCGGACCTTGGTCAGTTTCCTCCAAAGGCACCACCGTGTCGGCTCC
CACCGGCAAGGGAGCGCCCGAAGCTATCCGGACTGCACTGTTTTCCACCAATGTGCACGG
TTCTGCATCCCCGGCTTTCACCTCAGCGATCACATCCAGGAAGACCTGGCGCATTTTGCC
GGCTCCCCCCACGTCTTGGGAACGCACCGCATAACCGTCCAAAGTCGCCTGGTCGGTAAC
CGGTAAATCGAAAGGTGCACTCACGTCCTCAGCTAGGACACACCCCACCGCGTCTGGCAA
CAACACGTCTAGGGGATCCAGCGGAGCCACTAGGGAAAGACAAGTATTCAAATGTTCCGC
AACCGTGCGcat
>gnl|DORA|GKFG-1327 molybdenum "GKFG-1327-MONOMER" (complement(44112..43675)) Varibaculum cambriense dora dora20.1
ctaATCTAGCACCATGCAGTGGAAATAGTCGCCCTCCGAGACGGAAGTTACCGCCTCGGG
GATAACCGCCAGTGCATTCGCCCTCGCCATGGTAGAGAGTAAAAGATCTTCTGGCTCGCC
AGTTAGACGCGCGCGATAACCACTATCGGGTGCACCCACGATTTTCACGGGCACAAACTG
GCGCCTACCAGCCGGGGAACGCCAACCGCGATCTACTCGCGCCCGCAAGGAAGGACGATA
CAGTTCATCCCAACCAGCCATATGCCGCAGGCAGGGGCGCACAAAAATCTCGTAGCTGAT
CTGGGCGGCTACCGGATTTCCGGGGAGGCAAAAAATCGGGGTACCCTCCCCGACAGTGCC
ATAACCGAGTTGTTTACCGGGGGTCATCGCCACATTGTCGAAGCGGGCAGTCCCTAAAGG
AGCTAGCACCTCTTTcac
>gnl|DORA|GKFG-1338 putative "GKFG-1338-MONOMER" (complement(44970..44119)) Varibaculum cambriense dora dora20.1
ctaGTGATGGTTGCAACACCAAGTTTGAAAGGATAGTTCAACGGTGTTGTACGAGTATGC
GGGGGTCAGTTGACTGCNNNNNNNNNNTTGACTGACCCCCGCATCAAAAGCCGAGCAAAA
CCCAGGACAGTTCAGCTCCCTCCCGTCCTCGTCGGCTATAGCTACCGGCTCCCCTCGTTT
AAGGCACGCCCTGTTTTCTAGTTGCGCCAGGTATCCACCCGGTGGGATTTCCTCAGCGGT
AGCCGCATATCCAAGGTGATCAGCCCAGCTTCCCGCAATGCAATAGAAACTGTTTTTTCG
CCCCTCAAACCGCAGCCCCAGTTTCTGTACTACCCGCAAAGACACTTTATTTTCGGGACG
AATATTTATTTCTACGCGGTGCAGGCGGGGAGCCCCTAAACATAAATCCAACACCATCGC
CACCGCCGTAGTAATCACCCCGCGACCACTATATTCCTCCGCTACCCAATAGCCCAGGTT
TCCCGAGTGCGAGGCTCCCAGGGCAATATCCCCGATAGTAACCTGCCCCACTAGCTGCTC
ATCAGCATAAACGCCAAACGGATAGTAACGGCGCTGACGCACCAGGCGGGCACTACGGCG
AATGAACGCTTCCAGCTCCATATCGTCTGGGGGATAGCCGGGAGCAATGCTGGCTTCCCA
AGGCGCTAACCAACGCTCATTATCGGCTCTTACCTGCGCCGCCTGACGATGATCCCGCGC
CACCATTTCTTTAATGGACAGGCGATTTACAGGCGGATCACCCGGTTTAATCAGGCCGCG
AGCTACCGGATTATCCAAGTGCGCATAGTAACGCGGCCTGCGCCTAAAAGTTAAACGCTC
GTAAAGCAAcac
>gnl|DORA|GKFG-1349 seg "GKFG-1349-MONOMER" (complement(46459..45182)) Varibaculum cambriense dora dora20.1
ttaGTTTGCAATCCGCCGGTTATCTAGGATTGCTTCCACATCTACTGGCTTGCTTTGTGC
CACCAGCTGCGCGGTAGTCAAAGACTCTTCGCTATGCGGATGCGGACGCGAAGGACGATA
AGGAGCCTTGTTTTGGGTCGCCAAATGCTCCGCGAGTAGCTCAGAGGCATCTACGTCACG
GCGCGCTAGTCGCGGTTTGAGGGCGTAGATTGGTTTCGGCATCGGCGTTGGCGTCCAAGT
ATGGTCAGCTTCTGCCTGGTTTTCTGCTGCCTCCTCTGTATGACTTGTAACTGCCGCGGT
CTCCGCTTTCTCGGTAGCATCCGCGCTGCTGTCCTCAGCCGAGATTTCGGTAATCTCCGC
TAACGTAGTGGTTTCTTTCTCGGCTACAGCGGCGGCAACGGGCTCTTTATCCTCGCTGAC
TTTTTCTTCTACTAAGGTAACTGCGGCGCTTTCTTCGCCTGTTTCTAAGTGGCTCTGCGA
ATGGCTGGATGCCATTTCCCGAGGAGTTTCCTTAGCCGTTTCTTCTGCTTGCTCTGCGGT
CTCGTCCTCGTGAATTACAAAGTATTCCCGCAAGGTGGCGGCGCGCCTGGCAGCAGCAGC
CAGCTTTCCGAGTGCTGTCTGTCCCCGGTTTTCCCCGCCCGATTCTGCTTTCAGTTCGTT
ACCTGTAGCTGTAGTGCTCTTTTGATGTTTTTCGGTGCTGGCAGCAGCCTCGCTAGCTTC
GGCCTCAGCGTGCATTTGTGCGAATTTCTTTTCGCTGGCACTTACGCGATGTCCTTTTGC
GGGACGGGTCTCGAGGGCGTGAATAAGTTCTTGGGCTCGCTGATCATTTTCCCGGCCGGC
TTTGGCAGCTCGTGCCCCCAGAAATAGCGTTCCCGCAATGGTAGCGAGCGGAATAAGTGT
CCACCACCAGGAAAGCAGACTTACCGCGGCCGCCGTAACCAGCACCATACCTATCGCGAA
CTGTACCGTAACCAAGGTGAGACGGCGACGCGCAGCTTGTGATCGCCGCTCAATCTGCCG
AGCCCGGGTAAGCCGAGCGGACATCAGTTCACTGTGGTCACGCTGGGTTGGTGCTACTGG
TCGCTGCATGGTTCCTCCTAATACTGGGGGGTTTACGCTGTAGCGTTGCCGCTTTTGCGC
CGGTTGCTGCGTGTTAAGTACCCGCAAATTTGCGCTAAAACGGTCATCGCCATGAGATTG
GGTTTGCCGCCGCTTGGAGTCAATCAAGAGAGGTAGGTAGATACCCCCCAAAATTAAGAC
CAATATCGGCAAAGCcaa
>gnl|DORA|GKFG-1361 hypothetical "GKFG-1361-MONOMER" (complement(47212..46490)) Varibaculum cambriense dora dora20.1
atgGATATCGCAACCGGGATTGAACAAGTAGACCAGCGGATCTCTAAAGCCTGTGAGCAG
GCGGGACGGGAGCGCAGCGAAGTTACTTTAGAGCTGGCGGTGAAAACCCGCACCAGTGAG
CAGATTATTGCGGCCGCTAAGGAGCTGAAAAAACGCGGACTGCCGGTAGTGCTGGGGCAT
AACCATGTCCAGGAAGCCCAAGCTACCAATGAGGCGGTGCGGGCAGCAGATCTGGGCGCG
GAAGTTCATATGATCGGTCGCCTGCAGGGCAATAAAATTACTGCCGCCCTCAAGGTCTGT
GACCTGGTCGAAACGGTGGATTCTCTGAAAACTGCCCAGCGTCTGGTGCGCCGCCTCGAG
GCCAACTATCCCGGGCGGGTTCTCCCCTGCTTTATCGAAGTGAATTGCTCACGCGAAGCC
TCCAAAGAGGGAATCAACCCCGAGGACGCCTGGGAGTTAACCCAGCAAGTGCTACAAATG
GAGCAGCTGAGCTTGCGCGGATTTATGACCATTGGGGCGCTCAGCCCTGATGAAGAGCGG
ATTCGCGAGTCCTTTAGGATTTTGCGGGATTTGCGAGATCGCACGCTTGCTGCCGGAGGA
CCCGGGCAAGATGCGCGCGAACTATCGATGGGAATGTCCCAGGATTTAGAAATCGCGATT
AGCGAGGACGCAACTATGGTGCGGATCGGCACCGATGTTTTCGGCGCGCGCGATTACCGT
taa
>gnl|DORA|GKFG-1372 (db=HMMPfam "GKFG-1372-MONOMER" (complement(47632..47270)) Varibaculum cambriense dora dora20.1
ttgCCGCGCCTTGCGGCTTGCCAAGATTTACATCCCGATGGGAGTGCCTGGTCGGATGAG
GAGCGCGGGGCTCTCCTGGATGATTATTGGGAACGCTACGATGACTTGCCACTAGATCAG
GGGGCGCGCGCCAGTAGCCACGCGGTGATTAGGGAGGGCGACCAGGCGCGAGAGCTGCTT
TCTCGCTACCTTCCTGCCGATAGCAACTTGCTGGACGGCAGGAAGGTTTGGGCGTTACTG
CAAGAAGTGGATGACGGCAGCGGGCTATGGGAATGGCGAATGTTATTTGCCCTGGATATC
GCGGAAACTGATGAGAGTGGGCGGCTACAACCGTACTTGGTGGCCTACGGAGATATCACC
tag
>gnl|DORA|GKFG-1383 jde:Jden_1695 "GKFG-1383-MONOMER" (complement(49973..47574)) Varibaculum cambriense dora dora20.1
atgAGGTTACGCAAACGTGTCCACACTGCGGAAGCTGGTTACAATAGCCGCATGAGTATT
GCGCCCCTAAATCAGCTACTGGACGATTTAGAGGACGCGGGTAAGCTGGATGACCCCTTA
GAAGTCCTGGCGGGGTTCAGCAATTGGGCAGCCTCTACCCGTCGAGCCTTATATCCCCAT
CAAGAGGAAGCCGCTACCGAGATTTTTGCCGGTCACCACGTAATTGCCGCGACTCCTACT
GGTTCGGGAAAATCCATGATCGCCTTAGCGGGACATTTAGCGGCGCTGGCGAAAGATCAA
CGTTCCTACTACACCGCCCCCATAAAAGCCCTGGTGTCAGAGAAATTCTTTGACCTAGTA
GAGCTGTTTGGAGCCCGCAACGTGGGGATGATTACCGGCGATATTTCTCTAAATGCGGAA
GCCCCGATTATTTGCTGCACCGCGGAAATCTTGGCTAACCAGTCACTGCGTGATGGCGCT
GAGCTAGATGCCGGGGTAGTCATCATGGATGAGTTCCACTTTTACGGCGACCCTGACCGC
GGTTGGGCTTGGCAGGTCCCGCTGCTGGAACTGCCGAAAGTCCAGTTTGTGTTAATGTCG
GCGACCTTGGGGAACGTCGATTTCTTCATCCGGGACTTACAGGCGCGCAGCGGGCGGGAA
GTGACGCTCGTTGACGGAGCCTCCCGCCCGGTTCCTCTGGAAATGGAATATAGCGAGGAC
GACTCCCAGTACCTGTTAGAAAGCCTGGTAAAGGCGGGACGCTGGCCGATCTACCTAGTG
CATTTTGCCCAAAATGACGCGGTGAAAACCGCGGCGGGGTTGGCGTCTGCTAATCTGCTA
GACCGCGAAAAGCGGGAAAAAATCGCTGCCCACTTAAAAGGAGTCCATTTCACCAAGGGA
TTCGGGCAGACTCTCTCGCGGCTATTACGCCTAGGGGTGGGGGTGCATCATGCGGGTATG
TTGCCTCGTTACCGCCTGTTGGTGGAACAATTGGCGCAGCGGGGACTGCTAGCGGTGATT
TGCGGGACGGACACTTTAGGGGTGGGGATAAATGTCCCTATCCGCACTGTGGTGTTTACT
TCCCTAGTCAAGTTCGATGGGCGCCGCCAGCGGCACCTCACGGCCCGGGAGTTCCATCAG
ATTGCCGGCAGAGCCGGGCGCGCCGGGTTCGACACTATGGGGTTTGTGGTGGTGCAGGCG
CCGCTCGAGGTGATTGAGGCCAAGAAATTGGCGGCGAAGGGGCAAAAGCGTAAGGGAACG
TCCTCTTCCAATAGCCAAAAGCCGAAGGTGTCCTGGGGACGTTCTACTTTTGAACGCCTG
GTCGCTGCCCAGCCAGAAGCGCTGCGTTCTCATTTCCGGATTGACCATTCCTTAGCGCTT
AACGTCCTTTCCGGTGGGCGGGACTCCGGGGAACATTTGCTGTGGCTGGCGCGCAATAAC
CATGACGCTCCGCAAGAGGCCAACCCTCATTTGCGCCGTTTAGGGCAAGTTTATTCCTCA
TTAAAACAGGCGGAAGTGGTTCGACATTTACCTGCTGAAAAGGCGGGCAGCCGCGGACGC
CTAGTGCTCACCCATGACTTGCCGGAAGATTTTGCCCTTAACCAGCCGTTATCGCCTTTC
GCTCTGGCAGCTTTAGATCTATTGGATCCCGATAGCCCCGATTACGCTCTTGATTTAGTT
TCGATTGTGGAGTCGGTGTTGGAGGACCCCCGCCAGGTGCTGATTGCCCAGCAAAAGGCG
CAGCGCGACCAGGTCTATCAAAAGTTGCGTTCCGAGGGCGTGGAATACCACCAGCGTCAG
GAAATCCTAGAGGAAACCACCTGGCCGCAGCCTCTCAAAGAACTGATTGCCGGGGCATTT
AAGACTTTCGCGCATTCTAATCCTTGGGTTTATGGCTCTGAGCCCTCCCCCAAATCGGTG
GTGCGCTATCTGGTAGAAAATGCGCTGACCTTTACCCAGTTTATTTCTCGTTTCGAACTT
GCCCGCAGTGAGGGCGTGGTACTGCGCTACCTGACCGACGCCTATCGCGCCCTGGGACAA
ATCGTGCCGCCGGAGAAGCGCAATGATGACTTCGACCAGTTATTGATCTGGCTGGGCAAC
ACGGTTAAGGGCGTGGATTCCTCGCTGCTAGACGAATGGGAGGCGCTAGCCAGCGGGAAA
CGCCGGGAAAGCCCCGCGGAGGACGCCCAGGAGGAACCCGCCTTTGGCAGCGGAGAAAAC
CAGCTGCCTAGCGCTAATCCCTTCGCTTTGCGCCGCCAGTTCCGTAACGTCGTCTGNNNN
NNNNNNNNNNNNNNNNNNNNNNNNNNNNNNNNNNNNNNNNNAAGCCATAGCCTTCGACAG
TTTGCCGCGCCTTGCGGCTTGCCAAGATTTACATCCCGATGGGAGTGCCTGGTCGGAtga
>gnl|DORA|GKFG-1394 ske:Sked_10930 "GKFG-1394-MONOMER" (complement(51517..50039)) Varibaculum cambriense dora dora20.1
ctaGCCCTCAGTAGACAGGGCTTTGCCCGGCTCGCCGCTCCATACATCGGTGGGTAACTT
TGCCGGCAGATAGGGATTGTTATTAGCTACGAACACCGGTACCGCCTCTTTATCGCGCCG
AAGCGATGCCGAATAATCCTTTAAGGCGCCCACTGCCCACTTCCACAGCAGGGTAATCGC
TATCAGATTGGTGATGGTCATAACCGCCATGGCGATATCGACCGCGTTCCACACTAGCGG
CAGGGATACCACTGCTCCTAGCACCACCGACGCCACGGAAACCATTCGCACCAGCCAAGA
TGCCCAGGGTTTAGTAGTCACAAACGACATATTCACATCGGAATAGACATAGGCGGCAAT
AATTGAAGAAAACGCCAGTACCGAAATAATCAGCAACATTAAATAGGTTGACCAATCCCC
CAGCTGGGAGGCTACCGCCACCGTGGTCAACGATGCCGCCTGAGAAGGATCGGTACCGGT
AAGCACCTCTTTAGGCGCACTCAAAATGATAATGGCGGTGGCAGAACACACGATAATCGT
GTCTACGAAAACCCCTAACGATTGGATGAGCCCTTGGCGCACCGGGTGGGAAACCGTAGC
GGTCGCAGCCGCGTTGGGGGCGGTTCCTTGCCCGGCCTCGTTAGAAAATAGACCGCGCTG
CACCCCGTTAATCAAGGCAGCGAAGATTCCTCCCCCGACGCCTCCCCCAAGCGCCCCACC
GGTGAAAGCGCTTTTTACGATTAAAGCTAGGATCGCGGGAATCTGCCCAATATTCATCAC
CAGGATAATCGCCGCAATAATCACGTAAACCACGGCCATAATGGGAGCCATCCATTCGGT
TACCCGCGCTACCGAACGAATTCCTCCTAAAATAATCGGAGCCGCAAACACGAACAGAAT
CACCGCAATAATCGCCGAATGCGTGCCTTGCTGGGCTTCGGTAGTGCCGAGGGTGGCCAT
AACCGAGCCGGCAATGGCATTGGATTGCACGGAAGTGATCACGAAACCACAGGTAATGAT
AGCGATCACCGCAAAGATGGAACCAAACCAACGTTTGTGCAGCCCCAACCACATATAGTA
GGCCGGACCTCCTCGGAAAGTACCGTCCTCGTTTTGGACTTTAAAAATCTGTGCCAGGGT
GGATTCCATAAAGGAGGTAGCCATCCCCACTAGCGCTACTATCCACATCCATAAGATCGC
GCCCGGCCCGCCGATGATGAGGGCGGCCGCCACCCCGAAGACGTTGCCCACTCCCACGCG
AGCCGCCAGGGAAATAGTGAAAGCCTGGAAGGAGGAGATTCCTCCGCGGGAATCTTTACG
AGAGGACAACACTACCTGCCACATATGGCGGAAGAGCCGGAATTGCACTCCCCGGGTAAT
CACCGTGTAGAAAATCCCCAGGCCGATTAGGATCCAAATTTCGCCGTAGAGGGCGATGGC
ATCGGCTATCTGTTTAACGATTGCGGCGGCTTGATCcac
>gnl|DORA|GKFG-1405 phosphatidylcholine "GKFG-1405-MONOMER" (complement(52398..51601)) Varibaculum cambriense dora dora20.1
ctaACTGACATTTTTATGGTTTAGTTGCGTCTGCTTGCGTGGGGCTTGCGGACCTACAAA
AGTACGGATCACACCGTTGCCAATAAAGTAAACGCCGCTAATCCACCATGCCCACCACAC
CAAGGGGTTACGTTCGGGGAAATAAATAGTGAGCCAAATAATGCAGGCTAGCCAAATCAC
CACTGACAAAATATTTAGCCACCGCAGTTTTTCTACCCGGAAAGGATGGCAGAAAGTAAG
CGGAGATAGCGTTAGCACAATAAAGAGCAGCACGATGGTCAGGTTGAACCACCAGGGCAG
TGCCACCAGATAGAGATAGAGGATTACGATATTCCAGGCTGCCGGGAATCCCACGAAATA
GTTATCGGAGCTTTTGGCTTTCTTATTGCAGTAACAGAACATAGAGGAGGCACAAACCGC
TACCATCAGCAATTCGGTCACCACTAGATCCATTCCCTTACCGGGGATTCCCGGAGCGAA
CACTAAGGTTTGGGACATGAAAATCGCGGGGATAAACGTCCAGGTCAAATAGTCTACGAT
CAAATCGAGAGCGGAACCATCAAACCAGGGAATTACCTCCTTCACCCGGTAGCGCCGCGC
CAGAGTGCCGTCCAAGCCATCAACAATCAAGCTAATCGCCAGCCATCCCCACATCTGCAG
GTAGTCGTGGCGCATTAAGGCAAGTACCGCACAACCAGCCCAGACCACCCCAGAGGCGGT
AAAGACATGAACTGCCCAAGCTTTTAGATAGTCACTGCGCGTGAACTGAGAATCAACTGT
CGCGGGGATCTGTTCcat
>gnl|DORA|GKFG-1416 Putative "GKFG-1416-MONOMER" (complement(53395..52391)) Varibaculum cambriense dora dora20.1
atgGCGATGGTCGATCCTTCCTTCAAAAATGGGCAAAAGCTCACCGATCTCGCTGTGGTA
TCCAAATATGCCCTGGATCCGGTAGTTATTTGTCGTAGTGCCGGCCTTCATCGCGTTTCT
GAACTGGGGCGCGGGTGTACCCGCGATATTTCTTGGCTTTTTTCCCTTCCAGAACAACGC
CTTGACCATTTCCTGGCCTCTAAAGAGGGCGAGCGATTCTTAGGGCAACTACGTGCGGTT
TTACAGCGGCCGCTAAAGGTGTGGCTGGGAGGGGGCACCCGAGAAGAAGCCGAACGTTTC
TCGCGGATGCTAGGTACCGGAAGAATCTTAGATACCGCGCAATATCCTGAGGGCAGGGAT
TATCCCCAGCGACTAGTGGGAGCGATTCTTGCCTGCGAGCAGGAAGAAGATACCAAAATC
CCCTGGCTGCTCGATCCTGACGACCTGGTGGAAGCCCTTATTGAGCGTTGGGAAGATTTG
AGTGTCCACAGCCGGCAGCGAATACGTCGCGCATTCTTAGGAATTGACGCTACCCATCTT
CCTCCTAAGATCGCCAGCGGCCTGAATGCCTGCGGGATTATCCAGACTCGGCGTTCACCG
CTAGTAAAATGGTTAACTGACCCCAAAGTGTTGGCCTACCTGGTGGTAATTACCTATTCC
AGCCTGCGAGTTTTACCGGTGAGTCTGGTAAAAGAGTTTCATGGATCTCTGCTGGTGCTG
TGGACCATGGATATTGTTACCGCTATCCCCTACACCTGGGGAGTACTGGCCATGTTTACC
GCCAAGCGCCAATTGGTGCGCATCATAGGTACGTTTACTACCGCGATTACTTTCGCGGCT
CCCTACGTATATTTCGCTATGACCGGCAAAGACTACCCCACCTACGTGATAGTAATCGTT
ATTTTGTTTATTATTTCGGGGTTCTTTGTAGAAGGCTCGAAATATCTACGCGAACGTTAC
CTGGTGAATTTTTTGCAAAAACCACAAGAAACCGGCACTAACtga
>gnl|DORA|GKFG-1427 hypothetical "GKFG-1427-MONOMER" (complement(53960..53484)) Varibaculum cambriense dora dora20.1
ttaTGCCTTGATTTCTTTAATGACTTTCTGTGCCCAGTCGCGAACTAACTGGTCATCGCG
GAAGTCGCCCTCCACTGCACCCCCTAGGCGAGCCACCGTGCGCTCCCGCAAAGATAGCTC
CTCTGGATCCAATCTGCCCGGGAAAGTCACATATTCTTGCGGATCAATATTCAACAGCAC
CGGTCCTACCCGCGAAGGATCTTGCACCTTGTCTTCGGGAACCCCCGACAGCCCCACCGA
GAATGCCCACAGCGGAGTGCGGCGCAGTTCCGAAGCAAAGCGGCGACAAAAATCATTGGC
AGTATCCATCCATTTGGTTAGATAAACCGCTGAGCCAATAATGACTGCCCCGTATCCATC
TAGGCTGTAGACCTCTTCTGGTTTTTCCAGGTCCACTTCCAGACCGGCATTCTCCAGTTC
CTCTACAATAACTTTTCCAACTTCTTCAGTCGCTCCATGCTTGGAGGCGATAGTcac
>gnl|DORA|GKFG-1438 54036..54254 "GKFG-1438-MONOMER" (complement(54254..54036)) Varibaculum cambriense dora dora20.1
tcaGATATCTATTACCTGCTCCAGCTCCATTGGCAGAATCCCGGCATCGGTAATTACACC
CGACAAACGAGAAACCCGGCTGTCTGTCCTCAACATTTGCCCAGGCATCGGAGCCGCCAC
TGGCTTACCTAACAGCAGATGAAGCTCCCGATAAGCGCTTTCTTTTTGAACTACAACCAG
CCAGACACGAAAACGGTGACTAAGCGCCCCCTTAAGcat
>gnl|DORA|GKFG-1449 mcu:HMPREF0573_10028 "GKFG-1449-MONOMER" (complement(55429..54371)) Varibaculum cambriense dora dora20.1
tcaCGGGGCAACTCCAATCTGGTTGATGCCGGTATATTCGTCTAATCCGAGGGCGAGGTT
GGCTGATTGCACGGCGGCTTGCGCGGTTCCTTTTCCTAGGTTGTCGAGGGCGCTGAGGGC
AATTATTTTGCCAGACCGCTTATCTAGCGCCACCTGTACCTGCACGTTTGCGCTGCCGGT
CACGGCTTGGGTTTGTGGCCAGACGCCGGGATCAAGTACCTGTATCAGGTTTTCTTCCTG
ATAAAAATCCTGATAGAGGGCGTGCAGCTGCTTCGTAGAAGTTTTTTCGGTAGCCCCGGC
GGTTACGGTTGCCAGGATTCCCCGCGACATGGGTACTAACACCGGAGTGAGGGTGATTTT
ATAGTCCTCGGGGTTGTTTCCGCTGCTAACTGCAAAGTTTTGCGCGATTTCAGGGATATG
GCGATGGGTTCCGCCTACCGCATAGGGCTGGGCATTCCCCAGGGCAGTGGTGGCCAATAG
GTGCGGTTTTAGGGATTTTCCAGCTCCTGAATACCCCACCGCTAAAGTAGCGACAATATC
GTTTGGATCAATCAATCCGGCTGCTACCAGCGGTTGAAAAGCGAAGGTAACCGCAGTTAC
GTTACATCCGGGAACCGCAATCTGCTGGGCGCACGCCAGCTGCTCACGCTGCGAAGACCC
GCAAGCGCATTTAAGCTCCGGCATTCCATAGGTCCAGGCCGGACAGTATTCACCGCCATA
ATAACTGTCCCAGGCTGCTTTAGAGGTAAGCCGATGATCGGCCCCGCAATCTACTAACAG
GCTCTCTACCCCGGCTGCGCGTAGCTGCGCTGCTATTTTCCCGGATTGTCCGTGGGGTAG
CGCCAAGAAAATAGCGGCGCTTTCTTGTAGCGCCTCCGGATCTACTGCTTTTAATTCTTG
CTTGGCTAATTGGGGAAGCTGGGGATGAAACTCCCCTAGCTTTTTTCCTACTGAGGAGGA
CGCGCATAGCTGATCGACCTCGAAATTGGGGTGGGCAGCTACTATCCGCAGGATTTCTCC
TCCGGCAAATCCGCTGGCACCAACAATTGAAACCTTcat
>gnl|DORA|GKFG-1460 bbi:BBIF_1102 "GKFG-1460-MONOMER" (complement(56607..55426)) Varibaculum cambriense dora dora20.1
tcaTGATGAATAGTCCGCGTTGATATGAATATATTCGTGGGTAAGGTCATTGGTCAGTAC
GCTGGCCTGGGCGTTTCCGGCTCCTAGGCGTACCTCCAGATGCACGTCGCGGCTTTCAAA
GGGAACGTCTTGCCGGTTTCCCCAAGCGGCACCGTTTTTACATACTTGCACCCCGTTGAA
CAGCACCGATACTGCGCTCGGGTCGTAGGGGCAGACGCTTTCGGGTACGGTTCCCAGTTC
GGAAACGATTCTTCCCCAGTTGGGGTCGCATCCGGCGATGGCGGTTTTCACCAGGTTTGA
GCGGGAAATGGTTTTCGCGGCGATTAAAGCCCCGGCTTCGCTTTCGGCCTCGGTGACTGC
GATTTCTACCGTATGCTGCGCGCCTTCCGCGTCATCAGCTAGTTTGCGCGCCAACTGGGC
GCAAGTTTGAGTGAGCGCTTCAGTAAATCCACTGGGAACGGTTCCACTTTCCCCAGAGGC
CAGCAAAAGCACAGTGTCGTTGGTGGACATACAGCCATCGGAATCTAGCCGGTTAAAGGT
TTTCGCACAGGCAAGCTCTAGAGCCTTTTGGGCAGTTTCCGCATCGAGGAAGGCGTCAGT
GGTGATTACACAAAGCATGGTAGCGAGAGCCGGAGCAAGCATTCCGGCTCCTTTCGCCAT
CCCGGCAATTTCATAATCTTCTGCGTGCAAGTGAACGGTTTTAGGTTCGTTATCGGTGGT
GAGAATCGCCCAGGAGGCATCTGCTCCGCCCTCTTCAGACAGGCTCGCGGCAGCGGTTTC
AATCCCGGAGAGCATTTTGTCCATCGGCAGGGGCGTGCCAATCATTCCGGTGGAGCACAC
TAGGACTTGCCGCGGATCGATTTCTAGAGCCTTAGCGACTGCCTTGGCGCTGGCCACCGT
ATCTTTAAGGCCGTTTTCCCCGGTACAGGCGTTGGCACTGCCCGAGTTTAACACCACCGA
GCGCATTCCAGTGGCGCCTTTTGCTAGGACAGCCCGCGAGTAGAGTACCGGGGCGGCGGC
GAAACGGTTGGAGGTGAAGACCCCGGCGGCTACCGGGTTTTTCCCGGTGTTGAGGACGAG
CGCTAGGTCTTTGCGTCCTTTGCGGCGCATTCCGGAGGCGATTCCGCAGGCTTTGAATCC
GGGTACGCTGGTTACGCCTTGGAGGCTTTTATCTTTTTTcac
>gnl|DORA|GKFG-1472 xce:Xcel_1329 "GKFG-1472-MONOMER" (complement(57500..56604)) Varibaculum cambriense dora dora20.1
ttaGTCATGGCTATCTCCCATCACCATAGTTCCAAATCCGGTATCGGTGAAGATTTCTAG
CAGCATCGAGTGCGGCACCCTCCCATCAATAATGGTGGCGCGAGGTACTCCCTGCTCACA
GGCTTGGATACAGGCTTGCACTTTGGGCCGCATTCCCGCTTCCAAGGTGGGCAGCATTTG
GGCGGCCTCGCTCGCCCGCAGCTGCGAAATCCGACTATCCGGGTCTGGCCAGTTGCGATA
GAGTCCTTTCACATCGGTGAGGACGATTAGTTTCTTAGCCCCAATGGCGCCTGCGACTGC
CGCGGCCGCCAAATCTGCGTTGATATTTAATACCTGCGTAGGGTTGTCTTGGTTTACCGC
AATGGAGGAAACCACCGGAATCCGTCCCGATTGCAGTAAATCTTCTATCGGCCCAGGATC
TACGGCAGTTACTTTACCCACTAGCCCCAGGTCTACGGGTTTTCCATCAACGGTCGCCCC
CTGTTTTTGGGCACGCAAAAACGCCCCGTCCTCGCCAGAAATCCCGATTGCCGCGATGGA
GGATTCGTTGAGTAGCGAAACCAGCTCGCGCTGCACTGTCCCGGTAAGCACCATGCGCAC
GACTTTCATTACTTCTGGGCTAGTGACCCGCAGACCGGAAACAAAGGGAGCTTCAATCCC
CAGGGTTTTCAGCATGGAGTTGATTTGCGGGCCACCCCCATGCACCACCACCGGTTCAAT
CCCCCATTCATGCAGGAAACTTACATCCTGGGCGAAAGCGGCTTTTAACTCTTCTGAAAT
CATGGCGTTTCCGCCGTACTTGATCACTATCCGCGAGCCGGAGTATTCGCGCAGCCACGG
CAAGGTTTCTAGCAGTACCCCGGCTTTGTCCCAGGCTGATAATTCTTTTGTGCTcat
>gnl|DORA|GKFG-1483 mcu:HMPREF0573_10024 "GKFG-1483-MONOMER" (complement(58740..57493)) Varibaculum cambriense dora dora20.1
ttaTTCTCCTTTTTCTAGGTCTAGTTCTACCTGCGCGAGCGCTTCTTTTAACGCCGGTAT
CAGGGTTTTTGCTTCGTCAAGTTCAATAATTAGGGGCGGCGCCAAGCGAATTATGTTCGC
TGCCGGAGCATTAACGATAAATCCCGCCTTAAACAGAGCCTTCGCCAGTTGCGGGGCAAC
ATTTTTTTCGAGGACGAGGCCGCGCAGCAGCCCTTGCCCCCGGGTTTCTTTTATCCCTGG
GATTTGGGCCTCGGCAATCGCCTGCATCCAGGCGTCCCCAATTGCGCTAGCGTGCGCCGG
TAAATCCAGTTCCTCCATCAGGGAGATGGTGCGCGCCACTACTGAAGTTACCAGCGGGTT
TCCCCCGAAGGTAGTGCCGTGACTTCCCGGTTTTAGGGCACTGGCGGCGCGTTCGTTCAT
GGCTACACACGCTCCGACCGGCACTCCCGCCCCTAAGCCTTTAGCTAAAGTCACCACGTC
CGGAACTATTTCTTTCCCGTCAAAGCAGATTCCCTGGTGGGCAAGCCATTTTCCGCATCT
GCCCATCCCGGTTTGCACTTCGTCAAAAATTAGCAGGGCGCCGGTTTGGTCAGCGAGCTG
GCGTGCTGCCGCTACAACTTCCGGTGCTAGGGGGATTACGCCTGCTTCTCCTTGCAGGGG
TTCTAGGAAAATCGCGGATACGCCCTCGGGGTCTACCGCTTCAATGCCTGCTACCGACGC
CTCCACAAACTCGGTAGGCCCCACAAAGGGAGCAAAGGGTTCGCGGTAGGGAGCTTTATA
GGTTAGCGATAGTGAGCCCAAGGTGCGCCCGTGAAATGCCCCTTTTACCGCAATCGCGCG
CCCTCCCGGCTGGGCAGCTAGCGCCATTTTCAAGGCGGCTTCATTGGCTTCGGTGCCCGA
GTTTACAAATAGCACTCGCGCCTGGGAGGCGATTTCCGCCTCGACCTCGCTACTCCAGCC
GGCGGCGCAAACCCTTTTTACGGCGCCCGCGGCCTCTACCTGCTGAGGGGTAGTAAAAAA
GTTCGATACGTGAGTAAAACGGCTGGCTTGCTCGTGAATAGTTTTCACGATTTCTGGGTG
AGCATATCCGAGGGCATTTACCGCGATTCCACCCAGTAAATCTAGATATTCCTTGCCGTC
TGTATCCCACACCCGGGTGCCTTGGCCGTGGGTAAAACAGGCCTGCGGCTGCCCGAACAC
CCCTAACAGATTATCCTGGTAGACGCTGATCCATTCAGAGTTAGTcat
>gnl|DORA|GKFG-1494 cfl:Cfla_1647 "GKFG-1494-MONOMER" (complement(59951..58743)) Varibaculum cambriense dora dora20.1
ttaTTTCTGGCTTTCTTTTTGTTCCCGCGCGGCTGCCAACTGGGTTGAGAGCCCATAGAT
TCCGATGAATCCGCGCGAGAGGGACTGGTCAAAGCTGTCTCCTGAATCGTAGGTCGCCAG
GTTGAAGTCATACAAGCCGACTTCGGAGCGCCGTCCATCAACTACTGCCCGCCCGCCGTG
CAGAATCATCCGGATATCGCCGGTGACGTATTTTTGGCTGTCTTCTACGAAGGCATCGAG
CGACCCTTTGAGCGGCGAATACCATTGCCCCTCATAAACCAGTTCTGACCAGCGTTGTTC
CACTTGCCGTTTGAAGCGTCCTTGTTCGCGTTCTAGGGTCAGGTTTTCTAGGTTTTGGTG
GGCAATAATCAGCGCCACTGCGCCGGGAGCCTCATAGATTTCCCGCGACTTAATCCCTAC
TAGGCGGTCTTCCACCATGTCTAGGCGACCTATCCCTTGGGCGCCTGCCCGGCGGTTCAT
TTCTTGAATGATTTCCAGGGGCGACATTTTTTGCCCGTCCAAAGCTACTGGCACGCCCTC
TGCAAAACTAATAACTACCTGATCCGGGATCGGCGGATAGGCGGGGTCATCGGTGTAAAC
ATAGACGTCTTTGGTGGGCGGATTCCATAGATCCTCCAGGTATCCGGTTTCTACCGCGCG
CCCCCACACATTCTGGTCAATAGAGAAGGGATTGTGTTTAGTGGTTTCGATCGGCAGTTC
GTGTTCTTCGGCGTACTTAATCGCCACATCCCGGGTGAGCGCCAGATCCCGTACCGGGGA
GATGCATTTTATCTCCGGGTTTTGGCTGGTGAGCGACACCTCGAAACGTACTTGGTCATT
ACCTTTACCGGTACAACCATGAGCCACAGTGTCGGCGCCAAATTTATTGGCCACTTTCAC
CAGGTGCTTACAAATCAGCGGCCGAGAAAGCGCCGATACCAGCGGATATTGATCCATGTA
TAGGCCGTTGGCTTTGATTGCCGGTAGGCAATACTCTTCTGCGAACTCGTCCTTAGCGTC
AGCCACGTAGGCATCGACTGCCCCGCAATCCAGGGCACGCTGGCGAATTACCTCCAGGTC
TTCCCCGCCTTGCCCTACGTCAACGGCGCAGGCGATCACCTCTTTACCGGTTTGTTCCCC
AATCCAGCCGATGGCCACCGAAGTGTCCAATCCGCCCGAATATGCCAGTACTACCCGATC
TTTACTcat
>gnl|DORA|GKFG-1505 ske:Sked_22260 "GKFG-1505-MONOMER" (complement(61381..59954)) Varibaculum cambriense dora dora20.1
ttaTTTAAATTCCAGATGTTTGCCGGCGAAATCGGTGCGGATGCGCGCGATCTGCTGCTC
GGCGGACTCTAGCTGCCGGGCGACCTGTACGGGCGCCGTTCCTCCGCGTCCGGCGCGGGC
GCTCACGGAACCGGCGGGGCTGAGCACTTCCCGCACTTCAGGGGTTAATAGCGGGTCGAT
AGCGGCGAATTGTTCGTCACTCAAATCCGCTAGTTCTATCCCGTCCTCTTCGCATTTGCG
CACGCAGGCTCCGGATACTTCATGTGCTTGCCTAAACGGCATTCCCCGCGCCACTAGCCA
CTCGGCAATATCGGTGGCGAGCGAGAACCCTTGCGGCGCGAGTTCTTCTAGGCGAGCGTA
GTCAATCTTCATAGTGGCTATCATGCCGCTGACTGCTGGAAGTAATACCTCTAAAGTATC
AACCTGGTCAAAGACTGGCTCTTTATCTTCTTGCAGGTCACGAGCATAAGCAAACGGCAG
ACCTTTGAGCACCGCGAGCAGACCGGTTAGATCCCCAATCATGCGACCGGCTTTACCGCG
TGCCAGTTCTGCCACGTCCGGATTTTTCTTTTGCGGCATGATTGATGAACCGGTAGAGAA
CGCGTCATCTAAGGTGACATAACCAAACTCTTTGGTATTCCAGATAACGATTTCTTCTGC
GAGCGAGGAGACGTCGACCCCGGTCATGGCGCAGATGAACGCGAACTCGGCTACCACGTC
GCGGGTGGCGGTTCCGTCTATGGAGTTTTCTACTACCCGGTCAAAGGCTAGGTCTGCCCC
TACTTGCTCCGGGTCTAACCCCAGGGTGTTGCCCGCGAGCGCCCCGGAACCATAGGGGCT
GGCGGCGGCGCGCCGATCCCAATCCTCAAAACGCTGAATGTCTCGCAGCAGCGGCCACAC
GTGGGCGAGTAACTGGTGGGCTAGCAATACCGGTTGGGCATGCTGCATATGGGTGCGTCC
CGGCATTACGGTATCCCCGGCCACTTTCGCTTGGCTCAAAAGCGCCTCGACTACTTCGAT
GATTCGCTCAGATAGGGCGCGCGCCTGGTTTCGCAGGTACATCCGGATGAGGGTGGCGAT
CTGGTCGTTGCGGCTGCGTCCAGCGCGCAGTTTCCCCCCTAAATGCGATCCAGCCTCCTC
TAATAGTCCTCTCTCTAAGGCGGTATGTACGTCCTCGTCAGCGGGGTCCGGGGTGAAGAC
ACCGCTTTTAACTTTTTCTTCCAGCCGCTCCAGAGCCGCCAGCATTTGCGATAGTTCTTC
CGCGTCTAGCAGACCGGCTCCGGCGAGTGCCCGGGCGTGGGCGCGCGAGCCGGCTAGATC
ATAGAGCGCCAGGCGCCAATCGAAATGGGTGGATACTGAAAGTGCCGCTAAAGCCTGGGA
AGGGCCGCCCGTAAAGCGTCCTCCCCATAGCGATACCTGTTCGCTcat
>gnl|DORA|GKFG-1516 seg "GKFG-1516-MONOMER" (complement(64187..61881)) Varibaculum cambriense dora dora20.1
ttaCTGCCTTTGCAGCAGGTATCGGCGAGAAGTTATCCCTATCCCTGCTGCTAGCAGCAA
AGCGCCAAGAACAGCGGTAGTACCCAAGGCACCCGTTTGCGCTATCGGAGTAGTAACCCG
CGTCTGCGTCCTCACGACCTGCTTAGTGGAAGTATTAGCTGCCGGCTTACCTTTGCCAGG
GATTACCTGACCCGGTTTTTCAACGCCAGGTTTTCCAGGTTTATCGCCCGTGTCGGGTTT
AGTCGGATTGTCTGGTTTTGTCGGATTGTCGGGCTGCGGGGGACAGGGTTCGGCGGTTAA
ATCTAGCTCCCACGTCACCACAGCATCATCTTTAAGCTTGAAATCAGCAGCATTCTTCAA
CACTGCCTCAACCACAGCCTTATCCCCCTCAACCTTCGAGCTATACTCAAACACCTCAGA
ATCAGGCAACTTCACACTACCCGCAACACCACACTTAAGCCGCTCCACCACCGGAGCCGG
CGGAACAACCTCAAGGCGCAAATCATACTCATGCTCATACGGACCATTATTATCCACCAA
CTCAATCGGAACATTCGGATCCTTAGGAGTACCCGGAACCGCAGTAATCGAAATCTTCCC
ATGCTTATCCGGATAATCATGAGTCCCAGGAGTAACCTCTTTCCCATCAATCATCCACTT
CACACCAGGAATATTCGGAACCGTAAAAGTACCAGTCTCATCATCAAAAGTAGGAGGaac
caccttaacctTCTGCGAACCGTAGAAAGTGAAGGTCCACTCTCGATAGCCGCAGTAGCT
ATTGTCAATGGAATACCAGTCAGAATACTTTGCTGAAGTAGGCGGGTCATTATTTAAATT
GCAGTAGTCTTTGACATGGGCACGCACTTTCACAGTGGCTTTCCCATCAACATATTTGGT
AACTTCAGATACTTTATTTGTACCCGAAACCTGATCTTCATAGGCGACTTTACCATCATC
GGAAACCAGGTAATACTTTAGCCGGTTATCATCGGGAATCTGGAAAGTGTCATTACTTTC
GCCAACGTTATCGGCAGCTGTGGGCTTTGGCGGCTCAATATTCCCATACCAAAATGCCTT
ATTTGAAAACTCAGTATCCTTATATAGCCGTATGCGGTTCAAATCAGATACATATTTTAC
CGGCACCCCATTAATGGTGTAGTGATTTTGAACCTCTCCTTTATAAGCATAGCCAGGGCG
AGGTTTCGCGCCCCAGTATTTAACCTCGGCAGTTTTACCATCGGTATATTTCAGTACTTC
ATTCACATAATTAAAGTATTTTTTAACCTCAATTTCTGCGTAGCCTTTCCCCGCATAGGT
AATATCCTTACAGGTAACACCGTCAGCAGCTACGTCTGCGCATTTGCCATCAACCCAGAG
GACGTTTACAGATTTGTCTTCTGCTACCAGCTTGTCTGCCACTGCTTTTGCGTCTTTGAG
AGTTCCTGCCCCCGTCGGAAACAGGCAGATTAAATCTCCCTTGTTGTTACGGCAAGTATC
GTTACCAGGCTTGGGATCTTCTCCCTCGTCATATTGAGCTTCAAAACTCATTACTTCAAC
ATCGGAAAGCAACTCGCCACCTGGAACCTCAAAAGTATAAGCGGCTTTATCAGCGGGAAT
CTCGCAGGCTCCGTCCGTACGTTTCAAAACCAGTTTGACGGTTGCCGGCCAGCCGTCCTT
TGTTTTATCTAATGAATCTTCCGGAGGTAAAAACTTCGGCATACTATATGCAGAAAGTTT
AATCTCCTGTAAATCTGTCCAGGTGTCAGTGCCTGGTTTTAGATAGCTGACATAGGGGGT
GAAAGCTAGCGGTCCCGAGGCTGCTCCGCCTTCGCGTAGCAACGAATACTGCACCATCAA
ACGAGCTTTTTTATCGGCTGCATTGTAGTCAATTACAGCATTATCTTTCCAACTATCGGT
GGTCACCCCAGGGGTTACTTTCCATTTCGGAGATTGCTCTGCGGTACATTCTGGGAGGTT
TTGCGGAGCCCTAGCAGGGGCAGGAACAACAGTAGTCTCCTTTTGCTGGGGCTCAGTTTC
CACTTCATGCTGCTGAGGGGAACTGGATTCAGCCACAGTATTTGACTGCGAGGAGGCAGA
CTCAACCGTAGATTTAGGCTGGGGGGACGGCACTTCTTGCTTAGCTACCTCTGATTGGGA
AGTACTAGCAGTGTCGTCAATTATAGCTTCGTCAGCATTCGCATCAGCAGCCCCTACCAT
AGCTCCACTAAAAGTGACTGCTAAAGAGACTACCGCAGCGAGCCCAAACCGGAGAGAGGG
TCTAAACCCCTGAACCTTTTGCTTcat
>gnl|DORA|GKFG-1527 ADP-ribose "GKFG-1527-MONOMER" (complement(65083..64391)) Varibaculum cambriense dora dora20.1
ttgCGAGACGCCGAAGATGTTGCCGTCTACCGGCATGAGGCACTCAGTGTAGTCTTGCAA
ATCCGGGGAGATTCCCCGCAGCTAATGGTGCTGGTGGCGCGCCGTGAACACTCCCCCTTT
CAGGGTTTGCCCGCCCTGCCCTCCGGTCCTTTAGAACCAGAAGAAACCCTGGGTGCCAGC
GCTTTTCGCCATCTATCCGAAAAGATGGATATTGGCGCGCTTTCCTATATGGAACAGTTA
GGTACTCGTTCTGATCCCCGCCGCGACCCCAGTCAACGCACTGTGGCCACCGCCTATTTA
GGGTTAGTACCTGCCGACGTTACTACCGCAATTCCGGCTTACGCCCAGTGGGTGCCGGTA
AACAATTTGCCACAAATGGCTTACGACCATGCCGACATTATTTCCGAGGGCGTAGACCGG
TTACGATCGAAACTTTCCTACACCAATATTGCGTTTGCCTTGGCGCCTCCGGATTTCACT
ATGGCGGAACTAACCCGCCTCTACCAGGCTGCCTTGGGGCATGAAGTTTCCCCCACCAAC
TTGCAGCGGGTGCTCAGTCGCCGCGGGCAACTCGCCCCCACCGGTCAACGTAAAGCGCCC
GGCACCAAAGGCGGGCGCCCCGCTCGCCGTTTCCGCTTCACTAATCACTGCCTGCAGGTA
ACCGACCCCTTCGCCATCCTCCGCCCTTCCtaa
>gnl|DORA|GKFG-1538 cpy:Cphy_3731 "GKFG-1538-MONOMER" (complement(66246..65179)) Varibaculum cambriense dora dora20.1
ctaTTTTTCGAGCAGCATATCCCCGGCCTTAATCCAACCTTTCTTCCGCATAAACTCCGC
AAATAGCAAAGAGAGGGCGGCGGGGGCAATAAAGTGCAGCAGCAAGATCATTCCCAAAAG
TGCTGGCCAAGATGTAGTTGACCCCATTACATTCCAGGTCATAATCTGTCCCACTAAACC
GGAAGTTCCCATTCCGGAGCCGGCCGCATTCGATTCCATTTTGAAAACCATAGTGGCAAT
GGGACCTAGAATCGCAGAAGCCAAAGTGGGGGGAACCCAGATTAAGGGATGTCGCATAAT
ATTGGGGACCTGCAGCATGGAAGTACCGATACCCTGCGAGATTAGGCCGGAAACTTTATT
TTCTCGATAGGACGCGACTGCGAAACCTACCATCTGCGCGCTACACCCCACGGTCGCCGC
CCCGGCTGCCAGGCCGGATAGCCCCAAGACGATTCCCAGGGCCGCCGACGAGATCGGGAG
GGTCAAAATCATCCCCATTAGTACCGACACAATAATGCCCATTAGGAAGGGTTGCCGCTC
AGTTCCCCAGTTAATGATGGATCCGAGAGCGGTCATCATCTGCGAGATTCCCGGTCCAAT
TAGCAGCCCCACAATGGCTCCAGAGGTAACAGTCACGAAGGGGGTAACCAAGATATCTAC
TGGGGTTTTACCGGAAACTAGTAGGCCAAACTCGACCGCCACGAAAGAAGCGATAAATGC
CCCCAACGGTTCTCCCGGCCCCTGTAGCTGCATGGAAAGACCGTCCACGATTCCCCCGCT
CAAGATTTTGGCAGCATGGGCTCCGATCATTCCGGCTAGCCCGGTTCCTACCACTACATA
GGTAGAGGCGTGCAGGCGGTGCGCTACCCCCATCCCGATGCCGGCTCCGGTAAGGACCGA
GGCCACCGAACCTATTAACACCAGTCCCCGCCCGATTATTCCGGGGATAAAACCGCCTAC
CTGCACCATGATGGTGCCAATAATCAGGGAAGCGAATAGCCCGTGTGCCATACCGGTCAT
TGCGTCAATAAAAAATAGCGATAGCCAGCCTTTAATCCGTTGTTTcat
>gnl|DORA|GKFG-1549 mcu:HMPREF0573_10017 "GKFG-1549-MONOMER" (complement(67640..66375)) Varibaculum cambriense dora dora20.1
ctaTTTTTGCAGGTAAGCGACAGCTAGGTTGCGCTTGCCTTTCCGGAAAAGCACCAAAGA
ACCCGGCAGCACGTCCTCGGAAGTGATAACCCGATCCGGGTCGGTGACTTTCTGATTGTT
CAGATAAGCGCCACCGTTCTTAATGGTGCGCATCGCCGCGCCCCGCCCCTTCTCAAAGCC
CGCTGCTATCAGCAGATCCACCAGGTTAGTTTTCCCGATTTCTACCTTGGCGCTGGGCAA
ATGGGCAGTCGCTCCCTTCAAGGTGTTGCCGTCCACCTGATGCAGATCCCCACTACCCCA
CAGGGCTTCGGTAGCTGCCAAAACCTGATCCAGTGCCTCTTGGCCATGAACCAGGCGGGT
TACCTCCGCGGCCAGCGCCTTTTGAGCTTCGCGTTTATGAGGACGCTCAGCTACCTCGAC
TGCCAGCGCTTCGATTTCCTCGCGGGACAGGAAAGTAAACACCTTCAAGAACCGAACTAC
GTCCGCATCTTCGGCACCCAGCCAGAACTGGTAGAACTCATAGGGCGAAAGCATCTCTGG
ATCTAGCCAAATTGCCCCGCCCTCGGATTTACCAAACTTGGAGCCATCCGCCTTGGTGAT
CAAAGGAGTGGTCATAACATGGACATCTTTGCCCTCTACCTTATGGATTAGATCCATGCC
ACCCACCAGGTTGCCCCACTGGTCGTTGCCGCCAGTTTCCAGGGTGCAGCCGTAACGGCG
GTATAACTGCAGGAAATCATAGGCTTGCAGGATTTGGTAGCTGAACTCCGTGTAGGAAAT
TCCTTCTTCAGACTTCAGACGCCGCGCCACCGCATCTTTAGACAGCATGGTTCCCATCCG
GAAGTTTTTACCCAAGTCACGTAGGAGTTCAATCGCTCCTAGATCCTGGATCCAGTCCAT
ATTGTTAACCATGATTGCCGGGTTATCGCCCTCGAAATCCAGAAAACGGCTGATTTGCCC
GCGCAGGCGCTCTACCCAGCCCGCAACTACTTCTTTAGGTTGCAACTGGCGCTCCGCGGT
CATCCGGGGATCCCCGATCAAGCCGGTAGCACCCCCAACCAGAGCAATAGGACGGTGCCC
TGCCTTTTGCAAATGCCGCATCATCAGCACCTGCACCAAATGTCCGTGATGCAGGGAAGC
AGCAGTAGGATCAAAACCGCAATAGAAAGTGACCGGTCCATTGGCAAGTGCTTCCCGCAG
TTTCGCGAGATCAGTGTGCTGGGCAAGTAGGCCCCGCCATTCCAGCTCATCAATAATATC
GGCcac
>gnl|DORA|GKFG-1560 Putative "GKFG-1560-MONOMER" (complement(68296..67847)) Varibaculum cambriense dora dora20.1
gtgTTACTCACCCGTTCGCCACTCTCACCAAAAAACGCAAGCGCTCCTTGGATCCCGTTC
GACTTGCATGTGTTAAGCACGCCGCCAGCGTTCATCCTGAGCCAGGATCAAACTCTCCAA
CAAAAACCAAAAACAAAACCCACCAAAAAACAGCAGGCAAAAAAACGATCCAACCAAAAA
AGCCAGACCAAAATGGTTCAAGCCAGAAAACAATCCAGCAAAAACAAACACCAACAATCA
AAAAACAAAACGTTCCAAAATCATCAGCATCAAAAAAAACAAAAAACAGAAAAAACCAAA
ACACCCAACCAAACAGCCAGGCACCCCAGTCAATCCCACACAAACAAAACAAAAAAACAC
ACTATCGAGAACACAAACAACCAAACCACAAACCAACCAAAAACGATCAGTAAAGGTCGC
TGCGCGAAAAACGCGCGAGTCTCAGTCtaa
>gnl|DORA|GKFG-1571 68889..69029 "GKFG-1571-MONOMER" (complement(69029..68889)) Varibaculum cambriense dora dora20.1
ctaCGACGCAGAAGACAAAAAAGCCCCCCACACCCAGTTCCCACCGTTTACAGCATGGAC
TACCAGGGTATCTAATCCTGTTCGCTCCCCATGCTTTCGCTCCTCAGTGTCAGTAACAGC
CCAGAGACCCGCCTTCGCcac
>gnl|DORA|GKFG-1583 hypothetical "GKFG-1583-MONOMER" (complement(69594..69355)) Varibaculum cambriense dora dora20.1
ttaCCAACTTTCGTGACGTGACGGGCGGTGTGTACAAGGCCCGAGAACGTATTCACCGCA
GCGTTGCTGATCTGCGATTACTAGCGACTCCACCTTCACGGGGCCGAGTTGCAGACCCCG
ATCCGAACCAAGACGCCCTTTAAGAGATTCGCCCCACCTTACGGTATCGCAACCCTCTGT
AGACGCCAATGTAGCATGCGTGAAGCCCAAGACATAAGGGGCATGATGATTTGACGTcat
>gnl|DORA|GKFG-1594 hypothetical "GKFG-1594-MONOMER" (complement(70892..69714)) Varibaculum cambriense dora dora20.1
ttgGCCTTTCACCCCTACCCACAACTCATCCCCCCAGTTTTCAACCTAGGTGGGTGCGGT
CCTCCACGACGTTCTACCGCCGCTTCAACCTGGCCATGGGTAGATCACCCCGCTTCGGGT
CTATGCCACGCTACTATTACGCCCCCAGGACTCGGTTTCCCTACGACTACCCCACAACAG
GTTAACCTCGCAACGCAACATAACTCGCAGGCTCATTCTTCAATAGGCACGCCACCACCA
CACCAACCCCCGAAAGGATCCCGCGGCTCTGACGGCTTAAAAACGCTTGGTTTCAGGAAC
TATTTCACTCCCCTCCCGGGGTACTTTTCACCATTCCCTCACGGTACTAATCCACTATCG
GTCACCATGCCCGTCCAGGCTTACCCAATGGTCTGGGCAGATTCACACGAGATTCCACGA
GCCCCGCGCTACTCGGGAACAAAACCCAACGCCACGCATACGCAACCAGCTACCCGACTC
TCACGGTCTACGGCCAGGCATCCCAACCTGTTCACCTCGCACACACAAAAACGCTCCAAG
AACCGGCAGATTCTCAACGATTTCGTCCCACAACCCCGCCTACGCAACCCCTGCCGAGTA
TCACACGCAAACGGTTTAGCCAACACCCGCTATCGCTCACCACTACACACGGACTATCTC
ACAAAAGGCGGTACTAAGATGTTTCACTTCCCACCCTACCAACACACACCTATCAAAACT
TCGATGCGCGCCAACCACACACAACTATGGTCAGGTTACCCCATTCGGAAACCCCCGGAT
CAACGCACGCTCGCTAACTCCCCGAGGCTATCGCCAGCCACAACGTCCTTCATCGGCACA
CGATGCCAAGGCATCCACCAAACGCTCAAAACAAAAAACAAACCAATAAACAAAAAACAC
CAACCACCCCAAAAAAAGGAGCGGTCAACGAACAAGATTCTCACAAAAAAAGCATCACAA
AGACACTCACATCCACTCTCCAAAAAACAAACAACCAACCCAAAAAACCCCAAAAAACCA
AAAGACCTTCAAGAGTCAATGAGCCAAACAAACAAACCCAAGAAGCCTGATTGTTCCTAT
ACCCGACAGCCCCCAAAACCAAACCCAAAACGATTAAGCCCTGGGGGGAAAGTGTTTTCT
CGTTCCGCTTGCGCAATAATAAATAAAAATTCTCCCtag
>gnl|DORA|GKFG-1605 group "GKFG-1605-MONOMER" (complement(74706..73513)) Varibaculum cambriense dora dora20.1
ctaCTTTTTTCGGCGATACTCTATTGCCTGCTCATAGGCCGCCAGCGTTGCCTGGAGGCA
CCGTTCCCAGGAGACTGGGCTAGGCTGCCGCTTGCAGTTGTCGCGCAGATTCTTCAGCTT
TCCATTTAAGAGGGCGGCGGCGGTTTTTTCCGCTAGTTTCTGGTCAGTGTCAGCGGTAAT
ACCGGTGACGCCCTCGGTAATAAAGTCGGTTATGGGGCTTTGTGACCGCACGATTACCGG
TAACCCGCTAGCTCGCGCTTCCGCGGCCGCGATCCCAAAGCTTTCATGCAGGCATAAGGT
TATAAAAAAGTCAGCATGGCGGTAAGCGGTTAACAGACCAGAGGGATCCTGCCTACCTGG
TAGGATAACTTGTCCCTGGCTAACTTGCCGCTGCTGACGCAGCAGGGGTTGCAGCGTCCC
TTCCCCAAAAATTTTTAGCTGCAAATTTCCTTGACTACCCAGGATTCGGTTTACTCTTTC
GGTAAATTTAATAAGCGCCAGTGGTCGTTTGCGGGGCATTAAACGGATAGCACTGACTGC
GTGAAAAGTGTTATTAGCGGGAACCTCTAAATTTGGGTCATTAGCTGTTATCGGCGAGCC
TGGTCTATCTATATTTTCGTGCCCGGACGCAGATCCCAAGGCAGGTGCTGGCGATGACCA
ATAGTCGGTATCGACCCCGTTTGGGGTTATCGGCCAAGACTGCCGATTTTGGGGCGCTAG
TAACTGGTTAATTTGGGAGTTCATTAGCGAGGAAACTCCAGAGAACAGGACTCCAGCCTC
TACCCACCGGTTGAAGAAACCGCTGTTGCGCATTAACGGAGCCCAAGCGGCCAGTTCGCA
GTGGAAGGTAACTAAGGTTGGAATCTGGCTTCCGGCCGCAATTTGCAGAGCCAAGTGTGC
AAATGGCGACAAGACTCCCACATGTACATGCAAGAGATCGAAGCGGGGAAAAATAGCCCG
AAATAGAGGGGCAGCAAAGGGATTCATAGGTGTAAACCCAAGGGTGGGCATGCCTAAACG
ATGCACCGGAATGTTATCTTCTATACGACGCCCGACGAAGGATCCGTTTCGGGTGGCAGT
GATTACTTCTGGTAAATGTCCAGCTCCTTTCAGGCGCTGCGCTAAATTGTAGGTTTGAGT
TTCAATTCCCCCCATATGTGGCGGGTAGCAGTCTGTAACTATCCCGATACGcat
>gnl|DORA|GKFG-1616 bfa:Bfae_18570 "GKFG-1616-MONOMER" (complement(75607..74846)) Varibaculum cambriense dora dora20.1
atgGACAATAAAAGTGAAGGCAGTGGGGTCGGGGTTCTCGACAAGGCCACTCTCGTCCTA
AGCGCCCTAGAAGCAGGGCCTGGCACCTTGGCTCAGCTGGTGAACAGTACTGGTCTGGCG
CGTCCGACGGCACACCGTCTAGCGGTCGCGTTGGAGTATCACCGTTTCGTAGCCCGAGAT
GTACATGGCCGTTTTATTTTAGGCCCGCGAATTGGGGAACTAGCGTCGGCAGCTGGGGAA
GATCGTCTCCTAGCTTCAGCTCGCCCAATTTTGAAAGCGCTTTGCGATCACACTCAAGAA
TCGACGCAAATGTATCGCCGCCAAGGAGATCAGCGAATTGTGGTCGCTAGCTGCGAGTCT
CCTCTGGGGTTGCGTGACTCGACTCCCACCGGTTCGGCACTGTCCATGAAGGCGGGTTCC
GCTGCGCAAATTCTACTAGCCTGGGAGGAACCTGACCGCTTGCATCGCGGCCTTCAAGGA
GCCTCTTTCACGGCCACCCAACTGTCGGTAGTCCGCCGCAGGGGCTGGGCGCAATCTATC
GGAGAACGCGAACCCGGATTGGCCTCCGTTTCTGCGCCAGTACGGCTAGCCTCGGGAAAA
GTGGTGGCGGCTTTGAGTGTTTCTGGTCCCATTGATCGCATGGGACGCCAGCCCGGCAGG
ATTCACGGCCCGGCGGTGGTGGCTGCTGCCAGTAGGCTCTCGGATTTTATGCGCCGCGCA
GAAGGGATTATGGCAGCAAAGAAACAAGCGAAGGGCAACtag
>gnl|DORA|GKFG-1627 cfi:Celf_2457 "GKFG-1627-MONOMER" (complement(77126..75699)) Varibaculum cambriense dora dora20.1
ttaGTCCTCTTTCCTGGTGGTTACTTCTGGTAGATCTCGCGGACTTGATAAATGCCCGGT
CACCGCAGTGGCGGCCGCGATCGCCGGGGAAACCAAATGGGTACGTGAGTTCTTACCTTG
CCGGCCTTCAAAGTTTCGGTTCGAGGTAGAAGCCGAACGCTCGCCCTCTCCCAGCTTATC
CGGATTCATTCCTAGACACATGGAGCAGCCAGCGTTACGCCACTCGGCCCCGAAGCTGGT
GAAGATTCTATCTAATCCTTCGGCTTCGGCCTGCAGTCGCACCCGCGCAGATCCCGGTAC
CACTAGTACTCGCACGTCCTCAGCTTTCTTACGTCCTCGCCAAACCTTAGCTACGGTGCG
TAAATCTTCGATTCTTCCATTGGTACACGAGCCAATAAAAACCGTGTCCACTTTAATATC
ACGCATCGGGGTACCCGGGGTTAGAGCCATATATTCTAGGGACCGCCGGGCAGCATCTTG
CTCACTATCGGTGCGCAGCTGCTCGGGATCAGGTACTTGCCCGCTCAGCGGCACCCCTTG
CCCAGGATTGGTGCCCCAGGTTACGAAAGGCTCGATACTTTCGGCGGGAATCGTAACTTC
CCGGTCAAAGTGGGCATCTGGATCAGTACGCAAACTCTGCCAATAGCGGGTAGCGGTTTC
CCACTGCTCACCGCTAGGGGCATGAGGACGCCCTTTAATATAGTCAAAAGTGGTCTGGTC
AGGGGCAATCATTCCTGCGCGCGCCCCCGCCTCAATCGACATATTACAGATGGTCATCCT
CCCTTCCATAGAGAGGTTTTCGATGGCCTCACCGCGATATTCAATCACGTAGCCCTGCCC
GCCTCCGGTGCCGATCTTGGCGATGATCGCCAAGATAATATCTTTCGCATAAACTCCGGG
AGCTAGCTTCCCGGGAATGTTAACCGCCATAGTTTTAAAAGGTTTAAGCGGCAAAGTTTG
GGTAGCTAAGACCTGCTCCACCTGGGAAGTGCCTATCCCAAAAGCTAACGCCCCGAAAGC
TCCGTGGGTGGAAGTGTGGGAGTCTCCGCAAACAATTGTCATCCCCGGTTGCGTAAGTCC
CAGCTGGGGGCCAACTACATGCACGATGCCTTGGTCGGCGTCCCCCAGGGAGTGAAGCCG
GATTCCGAACTCTTTAGCATTTTCCCGCAAGGTACGAATCTGAGTAGCGGAGGTTTGATC
TTTAATCGGTAGATCAATATCCACGGTGGGGGTGTTGTGATCCTCGGTGGCGATAGTCAG
GTCGGGGCGACGTACTTTTCGCCCCGCCATTCGCAACCCGGCAAAGGCTTGCGGGCTGGT
CACCTCATGGCAGAGATGGAGGTCAATATATAGCAGGTCGGGCGCCCCATTTTCGCCGTG
TTTAACCACGTGAGCAGCCCAAACTTTTTCCGCTAAGGTCTTAGCcat
>gnl|DORA|GKFG-1638 mcu:HMPREF0573_11190 "GKFG-1638-MONOMER" (complement(77795..77127)) Varibaculum cambriense dora dora20.1
ctaTGGCTGGTTAAACTCGGGTATTCTCAGGGGCACTTCGCGCGCAGAAACTACCTCTCG
AGGGGGTAAATGTTTCGCCGGCAGGGTGCAGGGATAAAACTTAGGCCGCGCCGTTTCGAA
AGCAGTAATGGCGTCCTCATCTCGCAAGGTGAGATCAATATCGTCAAGCCCTTCCATCAG
GCGCCAGCGGGTATAGCTATCTATTTGGAAACTGCAGAAAAAAGCCCCGCAAGTAACGCT
CTGTTCCGCTAAGTCGACGGTAACAGTGCTCCCCGGTTCTTCCTCTAGCAATTTCCACAA
AGTCTGGCAGTCTTCCAGGCTAATAACCCCGGCCACCATGCCATCTTTTTCGCAGTTTCC
CCGAAAAATATCGGCAAACTTGGGAGCTAAAACCACTTTGAATCCATAGTCCCGTAGCGC
CCACACTGCGTGTTCTCGACTGGAGCCGGTACCAAAGTCGGGGCCAGCAACCAAAATAGA
TGCCTCCCGGAAGGGAGCTAGGTTTAGCACGAAGTCTTTATCTTGCCGCCAGGCCGCGAA
AAGACCGTCCTCGAACCCCGTTTTGGTCACCCGTTTTAAGTAAACGGCAGGAATTATCTG
ATCGGTATCAACATTCGAACGGCGCAACGGGGCAGCAATACCAGTATGGGAGATAAATTT
TTCCATcat
>gnl|DORA|GKFG-1649 ske:Sked_11120 "GKFG-1649-MONOMER" (complement(79303..77984)) Varibaculum cambriense dora dora20.1
ttaTTTTTCCAGCTTGACTTGTGCACCTAATGCGCCCAGTTTAGTAAGGAAATGCTCGTA
TCCGCGGCTAATCATATCGATTCCCCGCACCGTAGATTTTCCTTCAGCCGCCAGAGCCGC
GATCAGATGGGAGAATCCTCCCCGCAGATCAGGGATGGTAATATCAGCGCCATGCAGCGG
GGTCGGCCCCGAAATCGCCGCCGAATGGTAATAGTTTCTTTGCCCGAAACGGCAGGCTAA
CCCGGTTAGGCACTCCCTATACAGCTGAATTTGGGCTCCCATTTTATTTAGAGCCTTAGT
GAAACCAAACCGCTGCTCATAGACGGTTTCATGTACAATTGAGAGGCCTTGCGCCTGGGG
GAGAGCGACCACCATGGGTTGTTGCCAGTCAGTCATGAAGCCGGGATGCACATTGGTTTC
TAGCACAATCGGCTTTAGTTCTCCTCCTGGATGGTAGAAGCGTATCCCGTCAGGTTCCAC
CGAGAACGCGCCCCCCACCTTACGGAACATGTTCAGGAAAGTGATCATTTCTGGTTGAGA
GGCGCCCTCGACAAAAATGTCTCCATGAGTGGCCAACGCCGCAGACCCCCAAGAGGCTGC
TTCAATCCGATCTGCCAGGGCGGTGTGGGTGAATCCTTCCAGATTTTCTACCCCTTCGAT
CTGGATAGTGCGATCAGTATCTACGCTGATAATCGCGCCCATTTTTTGTAGCACATTGAT
CAGATCCATGATTTCCGGTTCAATGGCGGCGCCTCGCAGTTCCGTGATCCCTTCGGCTTG
GACTCCTGCCAGCAGGGTCTGTTCAGTTGCTCCGACTGAAGGATAGGGCAGTTCAATAAC
CGCTCCCTGTAGACCCTGGGGAGCCGCGATATGGATCCCCGATTCCAGTTTGTCTACCTG
GGCGCCGAAAGAGCGCAAAATCGACAGGTGGAAATCGATCGGACGATCACCAATCACGCA
TCCCCCCAGATCCGGGATGATGGCTTCTCCGAGGCGGTGCAATAGCGGTCCGCAAAATAG
AATCGGGATTCGAGACGATCCCGCCAAGGTATCGATACTTGCTACCTGGGCAGCCTCTAC
ATTAGAGGGGTCGATAAGCAGCTGGCCACTGCCGGAGTCGTAATCGGTTTTCACTCCATG
CAGTTCCAGTAAACCGCAGACGATATCTACATCCCGAATTAGGGGAACATTTTTCAAAAT
AGAAGGGGTAGTGCCTAGCAGCGCCGCCACCATCGCTTTGGGGACAAAATTCTTTGCCCC
GCGTACCTTAATACGGCCTGTCAGCGGATGTCCGCCTTGCACTTCTAGAACCGGTTCcac
>gnl|DORA|GKFG-1660 phospholipid/glycerol "GKFG-1660-MONOMER" (complement(80167..79313)) Varibaculum cambriense dora dora20.1
ttaGCTATCCTCCTGCGTTGAAGGGTTGGTACTCTTAGATACACTTTCTAAATAGGGGTC
GAGTTCTCCGAGGCTACGCGCGGTTACCAGCTTTCCCGGATGATCTGCTCGCCATGCTTT
AGCAGCTACCCCTAACTGTTTCTTAGAAGGCAGCTGGGCAGATTTGCGATCTAGAGGACG
GTGCGGCATTTTTGTTCCCCGGATCTGTTCCAGGCCGCGACAAATCACCTCTTCGATCCT
CTCTGTTGCTTGATACCAAGCTTCGGGTTCTTCAGCCCGGTCATACAGATCCGATAGGTC
TACTGCAGGCAAGGCCTTCACCCAGACATCCTTTTTTCCCTTCAGGTTTGGACGGCGAGC
GTAACGATCGAGGACGTCTTGCGCCCCCCATTGCACCACTGGCACTAGCGGAACCCGGGC
ATGCAGCACCATCCGCACTGCCCCAGTTTTCATGCGCATCGGCCAAAAGTCGGGGTCACG
GGTAAGGGTGCCCTCTCCATAAACCGTGATACATTCTCCGGCTTGCAATCCTTTGATGGC
GGCAGACAGCGCATCCCGAGAATGGCTTGATTCTCGATAAACCGGGATTTGTCCACAAGA
ACGCATTATCGAACCCAGAATGGGCACTCTGAACAGCTCTTCTTTACAAAGGATCCGGAT
CGGATACCCGGCACTAGTCATAAAGTGCATCATGGTCATGGAGTCGAACTCGGAAATATG
GTTGCCTACCGCTACAAACCCGCCTTCTTTGGGCAAGTTTTCCTGCCCCTCCCAATGCCG
GCGAGTAACTGCCCCTACCGGGATACGCGCCACGCGCACACAAAACTTATAGAAGCGCGA
AAACTGTCCGGCcat
>gnl|DORA|GKFG-1671 xce:Xcel_2292 "GKFG-1671-MONOMER" (complement(81195..80170)) Varibaculum cambriense dora dora20.1
ctaTACCATTCGCGCACTGGGTCCATCAGTTACCCGCGGCCCGGCACTCAAAGATACTAA
CGCTTCTTCTAAGCTTTGTTTCCCGCTAATCACCCGATAGGCAGCCGAGTTGATCGGCAT
TGACACTCCATGTTTATGCGCCAAATCGCGCACTACCGGGCAAGATCGTGCCCCCTCAAC
CGTACCGGCCGAGGCCTCTAACGCTTCGGCAACGCTCATCCCCTTTCCCAGGCGATAACC
AAAGGAAAAGTTTCGTGACGAGGACGATGAACAGGTAGCTACCAGGTCGCCGAGCCCAGC
CAGTCCCAGGAAAGTCTCTGACTTCGCGCCCATCGCTACCCCCAGTCGCACCATTTCGGC
CAGGCCGCGAGTAATCAGGAAAGAGCGGGAATTAACCCCTAATCCGAGGCCGTCAGCCGC
TCCCACTGCCATGGCGATAACGTTTTTTACCACTCCCCCGATTTCTACGCCTACTATGTC
TTCAGCCACGTAGGGGCGGAAATAATGGGTGTGGATCCGCGATGCTACTAGCCCGGCGCG
CCAGGAGTCTTCCCCCGCAACCGCTGCTCCTGTCGGTTCGTGATGGGCGATCTCACCGGA
CAGGTTCGGCCCGGACACCGCCACTATTCGGGACGGGTGAATCTTGCCCGCCTGCGCGAT
TACTTCGGTCATCGTTTGCAAAGTGCCAGCTTCTAGCCCTTTTACCAGGGAAATTACGGT
GGCGTTTAGAGGGAGGAAGCCACGAACCTGTTGCAGTAAAGTACGGACTCCATTAGAGGG
GATGGACACCACTACCATTCCGGCGCCCTCACATACCCATTGCAAGTCGCTGGATGCTTT
AATACCATGCAAAGCTGTCCCGGGCACGTAGCGGGGATTCTCCCCCTCGTTGATTTGGGC
GGCTAGCTCTGGTCGCCGTGCCCAGATCCGTACTTCGTTACCGGCATCCGCTAAAATCTG
TGCAAACACTGTTCCCCAGGCACCTGCGCCCAGCACGGCGACTGTGCGAGCCGAGGAGGT
CGCcat
>gnl|DORA|GKFG-1682 D-alanine/D-alanine "GKFG-1682-MONOMER" (complement(82363..81680)) Varibaculum cambriense dora dora20.1
ttaTCTCAATCCCACTGGACGCGATAGCGCTAAAGAAATCAGTTCTTCCATCAACTGGGA
ATACCCAATTCCCATATGCTCCCACAGCTTAGGATACATAGAAAATGGGGTGAACCCGGG
CATGGTGTTAACTTCGTTGATTACTACCGATTCTTTTTCCGGATCGACAAAAAAGTCCAC
TCGCGCCAGGCCTTCACACCCGAGCGCCTCAAAGGCTTGTCCCGCTATCTGGCGTACTTG
AGTAGCCAAATGCGCAGGTATTTTCGCCGGTATTTCTAAACGGACGGTATCTTCCCCGAA
GTATTTGGTTTCATAGTCATAAAACACCACGTCATCATCCATAGCGATTCGTCCCGGTTC
GCTGGTACGAGGACGCCCGTCTGCTCCCTCCAAAACTGCGCATTCGACCTCGAAACCGGT
GAGTTCTTGCTCCACTATTACCCGCGGATCTACCGCTTGCGCCTTGGTGATCGCCGCTTC
CAGGTCGCCAGCAGCGCTAACCTTGGTGATCCCCAGGGAAGAGCCAGCCCGTGCCGGCTT
GACAAAAACCGGCAGTCCCAGGTTCTCTATACGTCCCATTGCCTCAAAACGGTCATGCTT
CCACTGCCTTGCGGTCACGGTTTCCCATTTGCCTGCTGGTAGCCCTGCCTGGTGTAACAA
TACTTTCGTAGTGGGTTTATCcat
>gnl|DORA|GKFG-1694 mcu:HMPREF0573_11195 "GKFG-1694-MONOMER" (complement(83344..82430)) Varibaculum cambriense dora dora20.1
ttaCCAGAAAACGCGGTTACAAATTGCGTCCGCGAAAGTACCGATCCCGTCCTCGCGAGT
ACGTAGATATAACGAACCGTCTACCGGGGACACTTCCATCAGGTAATAGGATCCTTTCCC
ATCAGGAACAATGTCAATCCGCAAGAACAGCAGATGCTGATCGTGTCCCAGGCGCTGTTT
TATCATGCGATGAATCGCCGAACGTACCTTTTCTCCAAAAATCCATTCTTCGGAATTTGG
CTGCCGGTTACCGGTTACTGTTTCTTGCGCCTGCACCTCAGTGGTATTGGGGTTGGTGAG
CATAGCGGCCTTTTCTACCGAGTGCGATAACACCCCGTTCATATAAACCAGAGAGTATTC
ACCGTGCTCATCAACTTCTGATAGGTAACGCTGCACCATAACCGAACGCCCCTCTTGTAG
GAGACGATTGGCGTGGGTTACTGCTGCCATTCGTGCCATACCGTTATTGGCATCATAACG
CCCCATTTCCCTGCCTCCGGAAGAGACTGCCGGTTTGACTACGAACTCTCCATAAGCAGG
GAATCGGGTGTGCACCTGGTGTTTATTCAGATGCTGTTCCGGTTCTAACCAGGTAGTAGG
GATAACGGGAACGCCTTGTTCTTGCAGGTTAAGTAGATAGTGTTTATCGGTTGCCCACTC
GGTCACATCCGCCGGATTCAACAAACGCGGAACCTGGTGCGCCCACTGCACGAATTCTTC
GCGGTTGGCGGCGTAATCCCTCACGGCGCGGATTACACACACCCCCGCTTCTTCCCAATC
CACGTGGGGATCATTCCAAATCGCGATCCGAGCATCGACCCCCCGCGAGTTCAATTCGTC
AACTAGCCCGGCCTCGTCCTCGGATAGATCCGGATACTGCGCACAAGTTACTAAGGTAAC
GCGTTTTTTCGCcat
>gnl|DORA|GKFG-2042 His "GKFG-2042-tRNA" (complement(83539..83467)) Varibaculum cambriense dora dora20.1
GGTGGCTGACGGGGCTCGAACCCGCGACCTCCTGGACCACAACCAGGCGTTCTACCAACT
GAACTACAGCCAC
>gnl|DORA|GKFG-1705 ribosomal "GKFG-1705-rRNA" (complement(84066..83728)) Varibaculum cambriense dora dora20.1
TTAGGCGATCTTAGTGATCTTTACCTGGGTCAGCTTGGCGCGGTGGCCCATGCGGCGAGT
GTATCCGGTCTTGTTCTTGAATTTCAGAATCCGAACCTTCGGTCCTTTTGTCTGTTCTAA
GACCTCTGCCGTTACCTTGATTTTCTCTAGATCAGCGGCGTCGGAGGTGACTTGGTCACC
GTCAACTACCATCACTGGCTGGAAATCGACGGTGTCGCCAACTTCTGCTGCCAGCTTGTC
GACGACGACTACATCCCCGACGGAGACCTTTTCTTGACGGCCGCCCGCCTTGACGATCGC
GTAGACCACTTTGCTGCTCATTTCCTTAGTCACGTACAT
>gnl|DORA|GKFG-1716 50S "GKFG-1716-rRNA" (complement(84342..84091)) Varibaculum cambriense dora dora20.1
TTAAGCCGAAACTACGTTTACGACTTTACGACCGCGTTTGCGACCGAACTCAACGGATCC
GGCGGCCAAAGCAAAGAGGGTGTCATCTTTGCCCATTCCCACGTTAGTCCCGGGGTGATA
CTTGCTTCCCCGCTGACGAACCAGGATCTCCCCGGCGTTGACGTTTTCTCCACCGTAACG
CTTGATCCCCAGGTACTGCGGGTTAGAGTCACGGCCGTTAGAAGAGGAACCTAGCCCTTT
CTTATGTGCCAT
>gnl|DORA|GKFG-1727 ahe:Arch_1069 "GKFG-1727-MONOMER" (complement(85977..84457)) Varibaculum cambriense dora dora20.1
ctaGTCCGTAGAAGGATCCGTCCACAACCCCTGTTCTGCTTCTCGCCGCAAATTCTGGCG
AGCTGCTTCTTTCCCATCCATCATCTGATGGTATTGCTCGCGCCGCTCCTGGTTAGTACG
CCGGCTAGATCCCCCTAAACGTAAATCTTGTCCGCGAGCACCCAACAGTTCGGCGCCGGC
AGATTGCATAGGTTCAAAGTCGAAGATCACTCCGCCTTCCATCTCGCCGATGACCACTGT
ATCTCCGCTCTTAGCGCCCGATTGGAGCAGCTCTGTTTCCACCCCTAAGTTATAGAGTCG
GTCTGCCAGGAAGCCGATCGCCTCATCATTGGCAAAATCAGTCTGCTTGACCCAACGTTC
GGGTTTTTCTCCCCGCACCTGATAAACCAGTCCTTGCCCAGTTTTTTGCTTCGTAACCGT
AAAGCTAGAATCCCCCACGGCCTGTGGTCGCAACACCTGCACCGGCTGGACTTCGCGTTC
TGGCTCCGTTTTACGCAGCCGCAATACCATGTCTGCCAAGGCGAACACTAAAGCCTCCAG
GCCGCGGCCGGTAACCGCGGAAACTGCATACATGGGCCAACCAAATTCGGCTAATTGTTC
TGCTTGTAGTTTCGCCATCTCTGCGGCATCGGGAATGTCCATTTTATTCAGAACAATTAC
TCGAGGCCGCTCGCCCAAAGGCACATATCCCGAAACTTCGTCCAGGTCGCTTTCATAGGC
CGCCAATTCGGCCTCTAGAGCTTCAATATCATCGATCGGGTTGCGCTCGGACTCCATATT
TGCACAATCCACCACGTGCGCAATCACTGCGCACCGCTCGATATGGCGGAGGAAGTCCAG
TCCCAGTCCTTTCCCCTGCGAAGCACCGGGAATCAGACCGGGGACATCTGCCACTGTGAA
ACGTTCGTCTCCGGCCTGCACCACCCCCAGGTTTGGTACCAAGGTAGTGAACGGATAATC
CGCAATCTTCGGTTTTGCCTCGGAGATAGCTCCGATCAGGGAAGATTTACCGGAGGACGG
GAACCCTACCAACCCCACATCGGCTACCGACTTTAGCTCTAGGATAAGGACACGAGACTC
GCCCTCCTCACCCAAGAGTGCGAATCCGGGAGCTTTCCGCTTGCGGGTAGCCAACGCAGC
GTTTCCTTTACCGCCAGTTCCCCCGCGTGCAACCTCCAAGCGTGAGCCGGCTCCTTGCAG
ATCCGCCAGAATCTGGCCATCTTCAGATTTGACTACCGTCCCGGGAGGAACCGGGAGTAC
CAGATCTTCTCCGTTCGCGCCCTCGCGATTGTCTCCCATCCCGGGAGTGCCGTTAGTGGC
TTTACGATGCGGTAAATGGTGGTAATCGAGCAGGGTATGCGACTGCGGATCTACCTCTAA
GAACACGCTGCCGCCGCGTCCCCCATCGCCTCCATCGGGGCCGCCCAGCGGTTTATATTT
TTCGCGCCGAATACTGACACAGCCATTACCGCCATTACCGGCAGTCACATCGATTTTTAC
TCGATCAACAAAACTGGCcat
>gnl|DORA|GKFG-1738 nicotinate "GKFG-1738-MONOMER" (complement(86738..86121)) Varibaculum cambriense dora dora20.1
ttaGTGGTTATCCTCCAGATAAAGACCATATTTCGCGATGTATTGCACAACCCCATCCGG
AGTCAAGTACCAGATCGGAGCCCCAGATGCCACCCGCTGACGGATGTCGGTCGAAGAAAT
AGCCATGGCCGGAACCTCTAACAAAGACACCCGCTCGGCAGGTAGTTTTTCGGTGTCACC
CCAGCGGTGACCGGGGCGGGTTACCCCCACGAATCGCGCCAGTTGGAACAGTTCGTCCGC
GTTTTTCCAATCCATGATTTTACGCAAAGCGTCCGCCCCAGTAATAAAAAACAGGTCGCA
ACCAGGACGTTCCCGCTTTAAATCCCGCAAGGTGTCTACCGTGTAGGTGGTTTCGCCCCG
TTCAATATCCACGCGAGAAACGGTAAAACGCGGATTGGAAGCGGTAGCGATAGAGGTCAT
TAAGTAGCGATGCTCTGGCACTGTAACCCGCCGCCCTTTCTTAAACGGCTGGGTAGCTGT
CGGCACGAAAATAACTTCATCGAGGTCGTAGCGGTGCTGCACCTCAGATGCCGCCACCAA
GTGGCCATGATGAATCGGGTCGAAGGTACCACCCATGACTCCGATACGCCTGCCCGTGAC
GCCAATGCCTACCGCcat
>gnl|DORA|GKFG-1749 seg "GKFG-1749-MONOMER" (complement(88062..87919)) Varibaculum cambriense dora dora20.1
atgCTAGTAGCGGCCGGCACTGCCGGTACTGGCCCGGCTGGAGCCATCGGAGAAGTTACC
TGTGAACGAACGTCTCTTTCCTGTCCCCTAGCCTGGGAGGAAGCAGGGGTGGAGGGCGCC
GGGGCAGTATTGGCAGGCAGGtga
>gnl|DORA|GKFG-1760 hypothetical "GKFG-1760-MONOMER" (complement(89727..89284)) Varibaculum cambriense dora dora20.1
ctaATCTAGCCCTACAATCAAACTCGCAGCGTCCCCACGCACCCCTTGAGCAGCTACCCG
AGCCTGCTCCGCCTGGGCTGCTTCCTCCAAATCGGGCAATTCGATGCGTGGGCAGTCATT
CCATAGCCGTTCCAGCCCGTAATATTCGCGCTCTTCAGCCAGGAAAATATGCACGATTAC
CCCCGGTAGCTCCATGAGTACCCACCGGAATTCGTCATTACCCTCAATAGTGGTCGGATC
AGCGCCTGCGTCATGGCAGGCATGATCAATTTCATTCATAATCGCTCGCGCTTGGCGCGG
ATTATCGGCCGAACAAATCACGAAAATATCCGTAATGATAGTTTGTTCGTGAACATCAAT
CGCCACCACATCAGTCGCCAGTTTACTGGCGGCAGCCTGGGCAGCGATTTCAGCTAATTG
ATGCGGGTCAAGCTTTTCGACcaa
>gnl|DORA|GKFG-1771 putative "GKFG-1771-MONOMER" (complement(90379..89735)) Varibaculum cambriense dora dora20.1
ctaAGCCAGGGAAGGTAGCGCCGAACCGGGAACCTCGGGTGCTCCAATATTGTGCGAAAC
CAGACGCCACCCTGGTTTCCGAGAATAGGGAATCATTGTAGACCAGTGGCAATTATCTAA
ACCCCGTAACCCCTGCCAGGCTAGGGGATCCAGCCCCAATATCTTCACCAATCCCTGCGT
CAAAGCTGAGCCATGAGAAACCACCACTAAGACGCCCTCTACCTCGGCAAAATGGTCACT
TACGCATTCGGCAACCCGCGACCCGACTTCACCGCGCGACTCTACACCCGCCAGGGGACA
TTCCCCGGTTGCCCGCCATTCTTCATAGCGTGCCGCAAAACGATCTTGCAGTTCTTTCAC
CGAAAGACCCTCAAAATCCCCGAATGCACGTTCACGTAGGCGCTCGTCAACCCCAAACTG
AGCGCTCTCGCCACACAGATCAGCCAGAGCCTGTCCCGTATCCTGAGCGCGCCCCAAGTC
AGAACACACAATCCGCTCAGGCTTAAGCTTAACTAGCTCTTCCGCGGCCGCCGCGGCCTG
GGCTACCCCCGTCTGATTAAGGGGAATATCCACCTGTCCTTGTACCCGTCCTTGCAGGTT
ATAGTCAGTTTGACCGTGTCGCCAAAGGACAATCTTCTTCGCcat
>gnl|DORA|GKFG-1782 90482..90994 "GKFG-1782-MONOMER" (complement(90994..90482)) Varibaculum cambriense dora dora20.1
atgCAAAGCGGATGGACGAAGATACTGTGTGACGGTCAGGATGTCGCATCAGGCATCCAG
CAAATCACGCATGGTCGATTCAATTTTTTCCGTCGTCTCCCCCATACCGAGAATCAGATT
CGACTTGGTCACCAGACCAACCTGTTTGGCGGCGTTGGTGACGCTGAGGAACCGATCGTA
TCGAAATGCAGGCCGGATCGTCTTCATCAGACGCGGAACTGTTTCCAGGTTATGCGCGAA
TACCGGGTTAATACCCCAAAGGGTATTGACCCCAAATTTTGGAGCAAAATGACAAAACAA
AACCTGCTGGCGCGAAATNNNNNNNNNNCCCCCAAATTTTGGAGCAAAATGACAAAACAA
AACCTGCTGGCGCGAAATTGTATCAATACCAGCAGGCAGTTAGTGGAGCTAGCGGGAATC
GAACCCGCGACCTCTTCCATGCCATGGAAGCGCGCTACCAACTGCGCTATAGCCCCGAAA
GCTATGTCCTACCTTCACAAGCCTGTTCGGtag
>gnl|DORA|GKFG-2043 Ala "GKFG-2043-tRNA" (complement(90591..90519)) Varibaculum cambriense dora dora20.1
TGGAGCTAGCGGGAATCGAACCCGCGACCTCTTCCATGCCATGGAAGCGCGCTACCAACT
GCGCTATAGCCCC
>gnl|DORA|GKFG-1793 lipA; "GKFG-1793-MONOMER" (complement(91393..91058)) Varibaculum cambriense dora dora20.1
tcaACGCGCGTCCTGTACTGGCTCATCGAGCCCCCAGGGCGCGCGTTGGAGTTTCCAAGC
TCTAGATTGCCGACACGAGTAGCGGGCGTCCCACCAGCGAACCGGATGCGGGAATGTCAG
ACTCAGCCGATGCGGAGTGAGCACATTCTCAGGCGACATACGGTCCAGAACAGCTGATGC
TTCCTGACGCGCAGCTCCAGCTGATGCTAGTTCAACCAAGCCGGTAAACTCAGCGGGGAT
CTCGCGGCCAAGGTTCTTCATCGCTTCGGCCCACAGCTTGCCTGAGCGATACGAGGAGCG
TACCAACGGAACCGACCTGCAGGCAGGGAAGCCcat
>gnl|DORA|GKFG-1805 bde:BDP_0224 "GKFG-1805-MONOMER" (complement(92568..91561)) Varibaculum cambriense dora dora20.1
atgTTGTTTCAAGTTTATGGCGACACCGCCGCATATCAATGGCTTGGCTGGTTATTGGTG
TTCACTGGCCTCCTAGTGGCCAATGAATTTGCCCGACGCACCAAGACAGGCGGAATTATC
TGTTTCCTTATTATTCCCGCAATACTGTCGGTTTACTTCATCTCAATTTATATTGGGGCA
GCCGTAGGCGCGGACTGGGCTCTCACCAACCCAACCTATGTCCACATGACGTCATGGTTC
CACTACGCCAAGCTGTACGCTGCAACGGCCGGATGTATCGGCTTCATGATGCTGAAGTAC
AGGTGGGGAGGAATTGGCAAATCTGAATGGTTCAAGTGCTTCCCCTTTGTTATTGTGGCG
ATCAATATCCTGATTGCTGTAGTCTCTGACTTCGAAAGTGCATTCCGTGCCTGGGGAACT
ACCTGGGTGTCAACTGAAGGTGTCACCTTGATGGGTGGATGGCACAACGTCTTCAATGGC
CTTGCTGGCCTGATCAACATCGCCTGCATGACTGGGTGGTTCGGCATCTACGTGTCAAGG
AAGAAGCAGGACATGTTGTGGCCCGACATGACGTGGGTCTTCATCGTTGCCTACGATTTG
TGGAACTTTTGCTACACATATAACTGTTTACCCACACATGCATGGTATTGCGGTCTGGCA
TTGTTACTGGCTCCGACGGTGGCAAATCTGTTGTGGAATAAAGGCGGCTGGATTCAAAAC
CGGGCATTTACGCTCGCCTTGTGGTGCATGTTTGCTCAGGTTGTTCCCGCCTTCCAAGAT
TATTCTGTGTTCTCCACGCAGTCGGTCAATAACCCGAACACCAATTTGGTCGTGTCGATT
ATCGCGTTGATCGCCAACATTCTCGCCTTCGCCTACATCATGTACCGGGCTCGCAAGCTC
AGAGTCAATCCTTGGCTGCACGAAGTATTCCAAGGCACTCGAGACTTCGAGAAGGCAATG
TCTCGCCGTGAGGACGCGAATCAGGTTTCCAACGTCAAGGCACACtag
>gnl|DORA|GKFG-1816 transcriptional "GKFG-1816-MONOMER" (complement(93207..92599)) Varibaculum cambriense dora dora20.1
atgTCAGATAGGTCTGCACCAACAGGCGCCAAACGGGATTCCATCGTGCGCGCCGCATAC
GACCTCGCCCAGGATAAAGGGTTCGCACGCCTGACAGTGGGTGAGATTGCACGAAAAGTG
GGGATGACGCGGTCATTGTTTTATCACTATTTCCCTGATCGCAACGCTCTGGCTGACGCA
GTTCTGGACCTCATCATTGATTCAATCGTGGACGAATTGACGTCATGGAATACCGGCCGA
GAAGAAGGCAATATTGACCACGCGCTCGATGATTTCATCACGCTGATGCACACCATCGCG
CAGCGCGAAAGTATTTTCACTCGTCAGCTGATTCGTGGCGGCAATGCAGAATTATATGTC
CGCTTTATTTCACGTGCTGCGGACCGCGCCTCTGACTACATCGGACGCACGACTGTTCAG
GATTACATTTCCCGCCACGGAGCTCCCATTACGGATATCCATGAGACGTTCTATATACTG
CTCGTCGGATCAATGTCACTCATGCGTACGCATCCTGATGTCTCGCACGAAACTCTCAAG
CGCATCGTCGCGCAAATGCTCCATATTGAAAATGGCATCATGTCCGCTTCCTCCCCGCAC
TCCAACtga
>gnl|DORA|GKFG-1827 AMP-dependent "GKFG-1827-MONOMER" (complement(93624..93307)) Varibaculum cambriense dora dora20.1
gtgACCACGGTCAACACCGGCGGCGAAAAGATACTCCCCCACGAAGTCGAGCAAGTGCTG
GCCAGAATGGAGGGAGTGCAGTCGGCGTATGTGGTGGGCGTACCCGATATGAAGTGGGGT
GAGGCGGTGAATGCGGTACTGGTGATGGAGGATGGGTACGCGACTCCGTCGCTGAGCGAG
GTGCGCGCTTTTGCCGGACGGTATCTTGCTCGGTTCGAAGTGCCTCAGCGTGTGTCCGTG
GTCGATTCGCTACCGGTGTCTTCGAACGGCAAAGCCACTGTTTCCGCGCTTCGAGCCGTA
TTTACACACCAAGATtga
>gnl|DORA|GKFG-1838 Putative "GKFG-1838-MONOMER" (complement(95369..94674)) Varibaculum cambriense dora dora20.1
ctaTAGCCGTATGAAGTTGTTTTTTCGACGGGAGAGCATGAACGCGCTCAACCAGACAAT
GATTCCCAGGAGCATATTCGCCGCGATGAAGAAGAAAGCACTGTTCACTTGATCCCCGAG
CCCGATAACAGTGACGGGGAGACTAGCTGAATATAGGTTGACTATCGAGTCGCTCGAGGT
CACTCCTAATAGCCATTGAGCCTCTGGCGCAACCTTTTTAAGTATCTGCACACAAGCAAT
CACCGCGAGCAGTATGGTAACCGAAAAAACAAACCAAGCCGATAAAAGATAAGGAAAACG
GGTGCGAATATTTTTCAATGTGTACGATACGAGCAGCATCAAACCAAGGCCAGTGAATAT
CGAAACGATATATCCGAGAAGATTAGCTAACTGCACCATCCCATCAACCGATGAAGACTT
TGCTAATGGTAGGAACGTAGCACCATAGCTGCATAGGAGGTACAAGGAGAGCACGAGCAT
ATTGCAAACAGCTAAACGCCAGCGCGACAAAGGAGAAAGCAAGAGCAAACGATCATCACA
AGCGCCAGTGAGCCGAAGCACAGCATCTAACGCATACAGCGTTATCGCAATTTCGAGAAG
CATAACGCCAATACCGTATATTTGCTGCACCACTAGCTCATCGGACACAACCCGAACGAT
TGCTAGAGCGATAATGACCATGATTAACGGAATcat
>gnl|DORA|GKFG-1849 death-on-curing "GKFG-1849-MONOMER" (complement(96391..96008)) Varibaculum cambriense dora dora20.1
atgAACGGATTTGCGTTTTCGCAGCAGGATGTCCTCGCTATTCATGCTGCGGCAATCGCT
CGGTTCGGCGGAATCGGCGGAGTTCGCGATGAGGGAATTTTAAAGTCCGCGCTCGCACAG
CCTTTCCAAACCTTCGGTGATAAACATTTGTACCCTGACCCAATTGAGAAGGCGTGCAGA
TATGCGTTCGGAATTATCTCCGGTCACCCATTTCTAGATGGAAACAAGAGAACTGGTGCC
GCACGCTTAGGCACATATCTCAGAGTATCCGGTATAGATTTCAAACCTGATCATGCTTCA
TTTCTCGAGACCATTCTGGGCGTGGCGGATGGTTCTGTTGGATACGATGAGCTCGTACGC
TGGGTGAGAAATGCAGTGGAGtga
>gnl|DORA|GKFG-1860 96994..97164 "GKFG-1860-MONOMER" (complement(97164..96994)) Varibaculum cambriense dora dora20.1
ttaGTTGACTAACATCCGACTGGAAGCGCGAAGAAACAGGACCCCTCGTTCAAAACCTAA
TGAGCGGGAAAGATACGAAAATTCGTCGGCAATATCCAACTTTCGCCCATCACTGGCAAG
AAAATCCTCCGCCCATCCCTTGATCTGGAATTGCAAAGAATGAAACCGcat
>gnl|DORA|GKFG-1871 hypothetical "GKFG-1871-MONOMER" (complement(98196..97153)) Varibaculum cambriense dora dora20.1
gtgATTTTTTTGAATAATTTAAAACGGCTACTACCAGGCATAGCGTATGCGTGCGTGATT
GCCGGAATCGCTTGGCTAATAAACCTGTTTATTCCCCTGCTGTCATCGATGCTGGTAGCA
ATCCTACTGGGAATAGCCGTCCGCAACACGAAGTTGATTCCTGTTGTCTGCGAACCCGGT
ATCGGTTTTTCCGCGAAGACTATTCTGCGCTCCGGGGTGGTGCTGCTTGGTTTTCGACTG
TCGCTACCGGCTATCGCTGCACTCGGTGCCGGTACCATCGCGACCATCATCTGCACGGTG
GCAGTCACTATGGTGGCGGGTTACCTGTTGACTTACTTGATGCGGGTCAGTCACGCCACC
GGGATTCTCACCACCTCAGGTACGGCGATTTGTGGAGCCTCTGCCGTTGCGGGGATATCC
CCGGTGGTCTCTGCCCGCAGTCGCGAGGATGCCGATGACGCGGTCGCGACTGCTATCGCT
TGCGTTACCCTATTCGGGACGCTCTCACTCGTCGCTTTACCGGCTGCCGCCCACGGGCTA
GGGTTATCCCCCACGCAAGCAGCCGTCTGGCTGGGAGCTTCTATTCACGAGGTCGGCCAG
GTAGTGGCGGCCGCTAATATTTACGATCCGGCAATCTCTGATTTGGCTACCGCCACCAAG
CTGGGACGCGTGGCCTGCCTAGCGATCGTAGTGGCGATTGTGGGAATCATTGAGCGACGC
GTAGTGCAAGTACGCCACGAACAGGCACAAAAAGCCAGCTCCGGCAAGCGCCCGCCCTTG
ATCCCGGGATTCGTTGTGGGATTCCTGATCGCAGTAGCGCTGGCCTCCGTGCTTTCCGGA
TTTTCCACTGTCAATAGCATTTTCAGCACCCTAGGAGGCATGGTAGCTACTTTACTCCTG
ACGGTAGCGATGGGCGCGATGGGAGCCGGGGTAAACCTGCGCAACGTGATTAAGTCCGGA
GGGCGCGCCCTCATCCTCGGAATAATCCTGAGTGTCCTAATCGCGGCAGTCTCGTTGGGA
ACGGTACTTCTTTTAGTTGACtaa
>gnl|DORA|GKFG-1882 pcn:TIB1ST10_03215 "GKFG-1882-MONOMER" (complement(99336..98293)) Varibaculum cambriense dora dora20.1
atgCGGGCAGCAACTTTGAATGCACCGGAAGATCTACGGCTGGTCGAAAAGGAAAAACCA
ACCCCAGGCAAAAATGAGGTCTTACTGAAAATCGAGGCCAACACCATGTGCGGCACCGAC
TATCGCCTCTATACCGGGGCGAAAACCTCTGGGGTTTCCTATGGTACGGTTCCCGGGCAC
GAGATTGCAGGCAGGATCGTGGAAATCGGCGAGGGCGTCGAGCAGATTCAACCCGGCTTG
CGCATTGGGCAACAGGCGACGGTTTCGATCGTGGTATCGTGCGGTGCCTGCCCCAACTGT
CTACAAGATCGTGAACACCTTTGCTCAAATCTAGAGCTGTTTGGCTACGCCATCGATGGG
GGTCTCCAGGAATACCTGCTGGTGCCGGAACGCGCCCTACGTAGAGGCAACCTAATCACA
ACTAGTAAAGAGCTTGACCCCAAAGCTCTTTGTCTAGCCGAACCTATCTCTTGCTGCTTA
AACGGCCTCGATCAATTCAAAGTTAATCTTGGGGAGGTAGTAGCTGTTCTGGGAGCCGGC
CCGATCGGACTAATCCACACGCAGCTAGCACTTGCCAGTGGGGCTAGACAGGTTTTTGTT
TCTAACCGTTCCCCGGAGCGCCGCCAAGTGGCAGACCGGCTAGGCGCGATTGGGGTCAGC
CCTGAAGAACTTGAGGATCGGGTCAAGGAGGTAACCAACGGTGCGGGAGCCGATGTAGTA
ATTGTGTGCATCGGTGCCTCCGAACTCGCTCAAGACGCCTTAGAGCTTGCCCGGGATGGG
GGACGAGTAAACTACTTCGCGGGATTCCCGAAGGGTTCGATGACTCAAATGGAACCTAAC
CTGATTCACTATAAAGAATTGCAGGTTACCGGGGGTTCCAATGCTCGCCGTCGCGATGTA
AAACGGGCGATTCAAGTGCTCGAAGCGGGGGCTATAAATGTGGAGGAAATCGTGACCCAC
ACCTTCCCGCTTTCACAAGTGCACGAAGCGTATCAGGCAGTACACGATCGCATCGGCGTA
AAAATTGCGGTAATACCTGACtaa
>gnl|DORA|GKFG-1893 seg "GKFG-1893-MONOMER" (complement(99936..99712)) Varibaculum cambriense dora dora20.1
ttaCGCCCGGCGTCGTAGCAGCACTAACGCACCTAGAACACTGCTGGCTCCTGCAAGTAA
CAGCAGCTCTAAGGGCGAGGAGCCGGTATTTACCATTTCTTCTTTGGGCTCAGCATTGGG
GCTAGCTTTCGGCGTGGGAGTCTTTTCGGAATCAGCAGTTTTAACCTTGCTGGTGGTAAC
GGATTTCTCCCAGGTACCAGTTAAAGTAACTTCCAGCGGATTcaa
>gnl|DORA|GKFG-1904 gvh:HMPREF9231_0153 "GKFG-1904-MONOMER" (complement(101143..100166)) Varibaculum cambriense dora dora20.1
ctaTTTACCTTGTTTCTTTTTCGTCAAGGCATGTAGCTTACGAGCCGTTACCGTATCTAT
AACTAACCGGTTAGCATAACCACGTAGCAATGCCGCATAGACTACTTGCAACTTATCGGA
TCCTCCGGCTACCAGGATCTTTTGCTCGTTACGCCGTAAATCTGGCAAGGAAATTCCCAA
AGTGCGGTTATTAAGATCCGGCAGACAGACCCTGCCGTCTTCATCGATGAAGTGCGCACA
TATTTCCCCCACCGAATGTTCGATCAAGAATTCTCTTTCGTCCTCATTAATGAGCGGACT
ATGCAGCAGAGTTGCCACGGAACTAACTGAGCCGACCGAATAAAGCACGATACGTGCTCG
ACGCGCAAGTGCCATAACCCTACTGACACTCTCTTCTCGTTCAATCGCTAGCTTCGCACC
TGCCGATTCCAACACGATTGGATGCCCTATCATGTGCACCTTGGCCTGCAGAGATTCTCG
TAACTCCCGGAAACTGGTTAGAGTGGATAAATCCAGGGACGGCATCCTTAGATTGCCACC
GACCTGGACTACATCGACCCGCTGTAAAGATTTCCGCTGTAAGCTCGCAGTCAATGCCTG
AATGGTTCGAGACCAGTAAACTCCAACAGCGTCTCCATCACGCACCATCCCCATAAAAAG
GTCTGCCCCCGCCTGTCCCAGAGCCTTGCGAATATCAATGTCGCGTCTTCTAGGTGGAGA
CACTAAACGTACCTCGTCAAGTGAAAAAGCAGACCGTAAAGAATCGATGAGCTCTCTGTC
TTGCTCTCGTGGATCATCTATTCGAATTTTCACGAACCCGCGCGCCTTCGCATGAGTGAG
CAATTTGGAAACATTTGGTCGTGAAACATGCAGTATATTAGCGATTTCGCTCTGAGATAG
GCCGCTATAGTAGAGCTTTGCCACATCCAGGGATTGATGATCCCTGCGGGTCATTCCCAA
GCGATCTTTTTTCACcat
>gnl|DORA|GKFG-1916 deoC; "GKFG-1916-MONOMER" (complement(101909..101256)) Varibaculum cambriense dora dora20.1
tcaTTTGTTCCCCCCCAACAGTGTCATTCCGGCAGAGGCACCAATACGGTTAGCTCCTGC
GGCTATCATTTCGTCCATGACGGCAGCGGTTCGAATCCCGCCAGATGCTTTAACTCCCAT
ATTCGAGCCAACAGTTTTACGCATAAGCTCCACCGCATGCGCACTTGCACCTGATTGTGA
AAAACCTGTAGAAGTTTTTACAAAATCTGCGCCAGCCTGTTGTGCGCATTCGCATGCATT
CACGATTTCTTCATCCGTTAGCAGGCAGGTTTCCAAGATGACCTTCACTAGAACCCCAGT
ACCAGCTGCTTGGACAACACCAGCAATGTCCAGCTGAACTGCGCGCCAATTCCCATCTTT
GACTGCCCCCAGGTCTATTACCATGTCGACCTCTTGCGCTCCGTCTGCAACGGCATGGGC
AGTCTCAAATTTTTTCACCTCTGTGCAATGCGCACCAGAAGGAAATCCGATTACTGTACA
TACTTTAATATCACTACCGGAAAGCTCACGCTTAGCCAGCGAAACCCTATTGGGGCTTAC
ACACACCGACCAGAATCCTGCGGTTTTAGCCTCTTCGCAAAGCTTTTTTACCGCTTCAGC
TGTTGCATCTGGCGCAAGCAGGGTATGATCAATTAGTTTTGCTTTATTGGTcat
>gnl|DORA|GKFG-1927 gvh:HMPREF9231_0151 "GKFG-1927-MONOMER" (complement(103335..102430)) Varibaculum cambriense dora dora20.1
ttaGATTTCACCCTTTGGAGAAGTTTTATAAGAGGAATAGAAGTACATCAATACGGCACC
GAAACAAAAGAGATTAACGGCAAAAGAAATCTGCATCGAGCCAGTCAGGTCAGAGACCAG
CCCCTGTACTGCAGGAATAACCGCCCCACCAATAATAGACATTACGATTATCGCTCCGCC
GGTTTCGGTATAGCGTTTATCTTCGATCGAATCTAGCGTGCGCGAGTAGATAGTTGCCCA
ACAAGGCCCGAACAAGAACGAAACCAACACCGCAGCATAAACTGCTGTCATATTAGGAAC
CAAGATTACATACGCTAACGCACCCAATCCACAAAGAGAGTAGCCGACGAGGACTAAGTC
TTGATTAAACCTGGTCATCAAAAGATTTGCTAGGAACTTTCCTAAAAAGAACCCAATAAA
CGCAAAGATCATGAAGTTAGAGGCTGTTCTCTCATTGAGGGAGTGATCCAGATTTAGCGC
GAGCCTAATCGTAAAGGACCAAACCGCTGTCTGCATGCCAACGTAAAGGAACTGCGTCAG
AATACCAGCTTTAAATCTACGGTTTCCGGCCAAGTATTTTAGGGTCTGGAATATGGTTGC
CTTCGTGGCCTCTTTCGCGTTATTTACCACAGGCTTACACTTTGGGAACTGCGTAATCAT
CACCAGAATCAGGATTACCAGCAAGATTAGAATGATTACCCGATAGGGATGCAGAGTGCG
TTGTAGCATTTCCCGAGCAAACTGTTGCGACTCTGCAGCAGTAAGATTTGCCATCTGCTC
ATGCAGCGCGGCACCTTCGGAAAAAATCAAGTACTTGCCCAGCAAAATTCCCCCGATAGA
TCCGAGAGGATAGAAAGTTTGGGAGATATTTAGTCGTAGCGTGGAATATTTTTTCGGTCC
AATcat
>gnl|DORA|GKFG-1938 gvh:HMPREF9231_0150 "GKFG-1938-MONOMER" (complement(104357..103335)) Varibaculum cambriense dora dora20.1
ctaGTTCTCCTTAATGCCGGTAGTTACTTGGAAAGTGCGAGCTTCGCCAGGGGCAAGTTC
AATTAAGGTTCCAGCTTTACGAGCCGCTTCGCGCCCTTCTGGACGTGATGTCCCGGGAAG
CGCAAACGCAGCAACTTTTTGATCTTCGTTATGCAATATCCACCGCGTTATCACTGGGAA
ACTCTCGGTACTAAAACGGGTTTCAAATACCGTTCCGTCCTGGCAGGTCATTTCTAAAAT
TGCTTCTTCGGTCAGTTTGTCTACTCCATCAGCGAAATACACAATCTCCGGATCGAACTC
TTCAGCCCCTTCCAAGGAATTAGCGTCCCGATTACCGGCTTTTATATCTGCGTTCAATTT
CACCCATTTTTCAGTTGGTTTAACATGCGCCGGCACAGATTCACGCAATTTTAACGCATC
TGCAGGCAAGTTTTGGGTAATTTTTCCGCTTGGTACGAACGCGTAGTTCATATGGCACAT
GTATTGCAGAGGCATAGAGGCGTACTTAGACATGTTTTGCACCCGTAGCTCAATATCGAA
CATGGATGAATTCTGGTGCAAAGTCACCGAGGGATTGGCTACATAGTGATCACCAAAACC
CTTCAAGTACTCGCGGCAAGAAACTACGCGAATGGCATTGTTTGAAACAATCAATTTCGC
CGAGTCCATGGGAGCGCATGCAAATTCACCATGCAACGGATGGTTATCCCCTTCGCCGGG
GCAACCAGCGGCAAGCAGCCCCGAATGGAAAGCAAAGCAGCCGTAGGTGTCCTCAATCAA
GGTCGCCGGTTTAGGCTCTGAAAACATGTTTTCCATGCGCAGGCTGTGACCGCAAAACTC
TGCGTCCCAGATAATTTGCCCCATGAAGGGTAGAACCTCAACATATCCGAGCGAGTTACG
GATAGTTAGTGAAGCAACTCCGGATGAGTAAGTTTTCGTGGTTACCGACCACTGCTCTGA
ATGCAGTATTTCCGTCTCTAACTGCGTAAATAGGGATCTTGGTAAATTCATTTCATATTG
cat
>gnl|DORA|GKFG-1949 gvh:HMPREF9231_0149 "GKFG-1949-MONOMER" (complement(105262..104360)) Varibaculum cambriense dora dora20.1
ctaACGGAGGTTTAGCTCTTCAGCCGTAGCATAGGAAGTTTGCGTACCCCGCTTAGTTAC
CGCATCGCCCGCGTAGATATTAGCCTTGCGAATCGACTCAGCAATGTCACCAGTCTGCGT
CCAACAATGGCTAAAGCAACCAATGAAAGCGTCACCTGCCCCGGTAGTGTCAACTGCCCT
GTCAGAGGTTCCTTCAATTAACTGTTCTCCGGCTTCACTAATCCACAAGGCGCCCCGTGA
ACCCAAAGTGACAATCACATTCGGAATTCCCGAGTGAGTAAGCACTTGCCCTGCAGCACG
TATATCTTCTTCGGATTCTACCGGCATCCCAGTTAGTAAAGATAGTTCACTCTCATTTGG
CACGATGAACTCTACGTTTTTTACCTGCTCTAACGATAGTGAGGGATCGGCTGGAGCTGG
GTTCAACAGAATCGGAATACCCAATTCATTGCCTAATCGTATAGTCGCATATACCGTTTC
TAACGGAATTTCCAGCTGCATCACGATCAGTTTACATTCGGCAATTTGTGCCTTGGCACG
TTCCACATCACCGGGAGTTAACAATGCGTTTGCTCCCTTGACGATGATGATTGAGTTACG
GGATTGGGGATCCACAAAAATTGGGGCGACTCCCGAGGTAGCATCCGTACGCATAACAAA
TTTGGTGTCGATACCGTTCTCAGCAAAGTTTCTTATGGTGTTGTCTGCAAACATATCGTT
GCCTACTCTGGTGACCATCAAAACTTCCGAGCCCATCCGAGAAGCTGCTATGGCTTGGTT
CGCACCCTTACCGCCACAACCCATTCGAAAATCTGGAGCCTCTACGGTCTCGCCTTCATG
GGGCATTCGATTGATATAGGAGATTAAATCGACCATATTCGAGCCAACTACTGCAATATC
cat
>gnl|DORA|GKFG-1960 mcu:HMPREF0573_10477 "GKFG-1960-MONOMER" (complement(106696..105650)) Varibaculum cambriense dora dora20.1
atgACACAGGTAAAAGCATACGCGATGGATTCGGCCACTTCGGATTTCCATCCCGTAACC
TTAGAGCGGCGCGAACCAGGACCAACCGAAATCTATTTCGAGATCAAATATGCCGGGGTC
TGCCACTCCGATATTCACACCGGGCGCGCGGAGTGGGGAGAGGTAATCTACCCCCTCACC
CCTGGTCATGAAATCGCCGGAATCGTCACCAAAATTGGCTCGAAAGTAACCAAGTTTGCC
GTTGGTGATCGGGTAGGGGTCGGCTGTTTCGTGGACTCGTGCGGCAAATGCAAGGCTTGC
CAAGCGGGAACTGAACAATTCTGTAATGGCGAAGGCGGGACTATCTGGACTTATAACTGC
ATTGGGCGCGACGGCGTCCCCACAGCCGGTGGTTATTCCACCGGGATCACCGTGGAGCAA
AACTATGTTTGCCGGATTCCGGACGCGATTCCTCTGGAAAAAGCCGCCCCCATTATGTGT
GCCGGGGTGACCTTATATTCCCCGCTGAAACGCCTCGGGGCAGGCCCGGGCAAGAAAGTC
GCCATCGTGGGCATGGGAGGGCTCGGTCATATGGGGGTGCAGATTGCCGCCGCCCTGGGA
GCCGAAACCCACGTCATTTCCCGCACCCGCGCCAAGGAAGAGGACGCGAAGCGCTTTGGG
GCAGTTGCACTGCACCCCACTTCCGAGGAGGGAACTTGGGACAGTCTGCACTCCCAGTTC
GACCTGGTGGTATCGACTCTGTCTGACGGAGTGGAAATCGATCAGCTGCTAGATTGCGTA
AAACCCGAGGGGATCGTAGGGATTGTGGGTCTTCCCGAGAACCGCCAATCCTTCGCCATG
GGTAACTTGGTGGGCAGGCAAAAGATGCTGGCCGGCTCGAATATCGGTGGTATCGCCCTC
ACCCAGGAAGTGCTAGATTTTTGTGCCGAGAAAAATATCGGTCCCCAAGTGGAGATCATT
TCTGGCGATCAAATCAATCAGGCCTGGGATAACGTGGTAGCCGCTAAGGTGCGCTACCGC
TACGTGATCGACACCGCCACCTTCtag
>gnl|DORA|GKFG-1971 hypothetical "GKFG-1971-MONOMER" (complement(107453..107049)) Varibaculum cambriense dora dora20.1
tcaAGTTGAGCAACGTTTTTGGGAGGAACGACCCCGCTCATACAGAACTTCCTTAGCCTT
GAGTTCCTTTGCGGTAACAAAATCTTTACGGTAGCACTCGTGCACTAAGGCCAGCCATTT
TTCATTTGGTAGTTGGGGAAAAACATCTGTCAGTGCCTCATTAACCGAGGTGGATGGCAG
ATTGCAGTACTCAGTAATATCTGTTTCCACAATGTCAACGCGATCGGTAAGCTGCATCCA
TTGCGGTAACTTTCTACGTACCCGTCTACGGGTAGCAACCCGGATCGAACGCGGATTAAA
ATCCCCCAGTTCCAAAAGAGAAAAGACCGCATCTCCCCATAAAAACCCGCCTTTACCAGC
TAGCGCCACCGCTATGGCGAACTGGGTAAAACGCGTGAGCGGcac
>gnl|DORA|GKFG-1982 hypothetical "GKFG-1982-MONOMER" (complement(108324..107413)) Varibaculum cambriense dora dora20.1
tcaTTGAATTCCATCTATGGTGCGAATAGTTTGTGCTAGACACTGTCTCGCATCGGAAAG
TGAGGACAGCATGTCCGTAGCTTCATTGACCTGAGTCTCAGCGCGCGCTTCCAGGTATGC
ACTTTCCCAACCGCTCATATCCCGCAAAGGTAGAGGTGGCCAGGCTTGCGCTTTTCTCCA
TGAAAAAGTTCGTACACATAATTGCTTAAGTTCCGCCAAGTCCAGCTGCATGCGCCACAG
CACCTGCAGATCTACCAAATCATGGGCTCTGGAATATGTCAGATCAGTAACTGCATGAAG
CTTCTGCGCAAACTGAGCTTCAGGAGAAATCAAACTTACAGGCCTCAACTCCCCAAAGCC
GAAACGGGCATTAAAATCATATAAATCACTATCTATGCGAGTACCCTCATACGTACTCGT
CTCAATCTCTTGAGCTGACACTTCCACCTTGAGCGCAGACCACTGCTTCCCAAGAAATTT
CAATGAAACCCGGTACGGTTGCACCAAATACTGAGGGAGCTTCACCCCAGGGTCGTGAAT
TGGTAAAGCAACCAAAGCCCCCGTGAAAGCTGTTCGGGGCGCGCTGTTTGGATTATTGTG
TAGCTGTGCTTTTGATGGTGGGACGAAACCCCAGCCTTTCATCAACTTAACGCGCAGCGC
TTCTTCGAATCTGCGGGTTTGCTCAGAGATAAAAACATCAAGATCCGAGGTCGCGCGAGT
TCCAGGCTCGCCCGCGCGCAGCTTCATACCCATACCACCTTTTATTACTGTGAACTCTGG
AAGCATCTGGGATACAACCAAGGTAGACAGCATTAACCGGGAGCGCGCAACCGTAATCCC
CCGAGCAGCGGACACTTCTTGCAGGCGTTGCTCAAGTTGAGCAACGTTTTTGGGAGGAAC
GACCCCGCTcat
>gnl|DORA|GKFG-1993 xylulokinase; "GKFG-1993-MONOMER" (complement(110069..108552)) Varibaculum cambriense dora dora20.1
atgGGCAGTTTAGTAATCGCAGTAGATTCCTCTACCACCAGTACCAAGGCGATAATTGTC
GACAGTGCCGGGTCGGTACTTTCACAGGCGAAGGTAGAATTTGCAATGTCCACCCCAAGA
GTGGACTTTTATGAACAAGACCCTCGCGACTGGTGGAAGAGCACCAATGAGGCGGTAGGG
CAGGCAGTTGCGCAGCTTAGCGACACTGATCGTAGTCGCATCGAATTTCTCTGCGCTACC
ATTCAGCGCCAATCATTCGCTTTGGTGGATTCAGAAGGAGTCCCTCTTCGTCCCGGGATT
TTATGGCTCGATGGCAGAGCCGCGGAGCAAGTTAAAAAGATTGGTAGCCGGCGAGTACAT
GAACTTTCAGGGTTCCAACCCGATACCACTCCCTCGATATACAAGATCGCCTGGTTAAAA
GAACATGAACCCGAAAAACTAGCTGCTGCCCACAAGATAGTAGGGGTGCACGGCTATCTA
ACTCATGCCTTGACCGGTCAATGGGTGGATTCGGTGGCAACTGCTGATTCCTTGGGATTC
CTGGATTCCGCGAAGTTGGATTACTCGCCGGAACTGCTCGATCTAATCGGAATCAAACGT
GACCAGCTAGCCGATCTGGTTCCCGCAGCCTCGATAATCGCCCCGATCAAGAAATCGGTG
CTAGCGGATTGGGGAATCAAACAATCAGTTGAACTGGTAGCTGCCTGCGGGGATGGGCAA
GCGGCAGCATTGGGAGCCGGGTCTACCGGAATGGAAGAAGCCTACCTAAATATGGGGACT
GCCCTGGTAGCCGGAGTGCACTCGCCTCGCTATCAGATAGCCGATGTGTTCCGCACCGAC
GTGGCAGGCATTCCCGGCCAATACGTGCTGGAAATCGTACAAAATTCTGGTGCCCACTTG
GCGGGTTGGTTCCGTAGCGAACTGGGCAATCCGGCACTTGCGGGGCGCCCCGATCCCGAA
CTAGAAAAAGCAGCCTCTCAGGTGGCGACCGGATGCGGCGGGCTGGTAACCATGCCCTAT
TGGAATGCAGTACAGTCACCTTTCTGGGATCCGATTGCTCACGGCGCCATCATCGGGCTG
GCAGGAGCCTATGGGAGAGCGGAAATCTACCGCTCGATTCTGGAAGGTATCTCGTTAACT
ATGGCTACCAATCTGCATACCCTTGCCGACACTACCGGGGTGCCTTTGCAATCGGTGCGG
GTAATGGGAGGTGGGCAACGCTCTCCCCTGTGGCGCGCGATTATGACGGACTGTATCGGG
CTGCCTCTCACCAGCTGCGAAACCGAAGAAATTTCGGCTATGGGCGCCGCGGTGATGGCG
ATGGCACAAACTGCTGCTTACGCTTCCGTAGAAGAGGCCGCAAAAGGGATGGCTGCCTTG
GGAGACACCTCGGAACCGAACCTTAAGAACCATGAAATCTATCTGGAACTAGCGGAGCTG
CAAAACCAGGCATATCCGGCCTTGAAACCGATTATGGATAAGCAGTATCAGTTCGCTTTA
CGTCACCCCTTGCACtag
>gnl|DORA|GKFG-2004 hypothetical "GKFG-2004-MONOMER" (complement(111303..110623)) Varibaculum cambriense dora dora20.1
ctaGTTAATCAACCTTGGTTTTATTGTTGGTTTAACTTTAAGAACATCGTCTAGCCTCAG
CGTGTCATCGAACCATATCAAGGCTTCCGGATCTACCCACCGCATCAAGCATCTTGCCTC
TGCGATATCCCGGGCGATATTGCGCCGGAAAACTGGTTCCAGGTGAGCGGCACGATTCCT
AAGGAAATTCATATTTCCTAGCAATCTGGCTGTTTCTCGCTGGCGTTTGCGCAGGTCTGA
ATCCCCAAAAGAGAATGCCTTGTGAAGTGCGGGAACCCATATTGATGCGTGATACCTGCG
GCTTGTCAGAAATCGCCAAAAACCAAAGGACAGTTCGGCCACGATTTTATCGTGATTAGG
CGTTGAACCGTTGCGTTCTATACGAGCGCGAGCTTTATCCACGTCTTCTCTAGCCCGAGA
ATCGAGAGCAGGGAGAGCGAACCAGTCATCATATCCGTGCCTCGTCGCATTCCAGGCAGT
CAGGGTGCGGTCGATTGAGTTGCGCACCACCACCTCAACCATCGCAGTAGCACTTAGCAT
CGCCCCAGCCAGTTGAGTATTCCAGGCATAAAGCTCAAATGCAGTGTCAAGGACACCATC
GGTAGCTGCGAGATATGTGCTCAAACGCTTCTCAGAAAGAAGACCGACCATAATAGTTCG
ATCCCATTCCTTGTTGTGcac
>gnl|DORA|GKFG-2015 seg "GKFG-2015-MONOMER" (complement(112135..111833)) Varibaculum cambriense dora dora20.1
gtgAACTTACGCTCCGTCCAGCTATGGCAAAAACCAGGTAGCACCATCCCACCCTTTGCC
GCCGCCTGGCTCAACAAAAAATGGGACATCATGCTAAAACGCATCGAAACCGCCCTAGAC
GTATCCGACCTAGACACAGTAGGAACCCCTGTGCGATTAACGCTCTCGCGTACTCCCTCG
CAGCTAGAAGCGAGCGGGCTTAAAGACCTGACCCCGGTAGAGGCCGCCGCAATGGCAGGC
ATATTAGCCGTATCTNNNNNNNNNNNNNNNNNNNNNNNNNNNNNNNNGAGATGTGCAGAT
tga
>gnl|DORA|GKFG-564 seg "GKFG-564-MONOMER" (complement(113348..112347)) Varibaculum cambriense dora dora20.1
ttaCCCCTGTACCGCTTCCCAAAATGCTCCGCTGCCTGGCTTCTCTACGCAGTATTTGCC
GTGCTTGTCTTTCAGAATTAGGCGCTGAGCGATTTCGTCAATATCTAAATCTTCGTAATT
CTCCAAGTAATCCTCCGCGTAATCGTAAAGTATATCTTCGATTTGATACTTTTTAGCTTC
CTCAAAAGTATCGTAGCTACCACCACGGTCGTATTTTGGTAGAAGTTCATAGAATAAATC
GGGGGATTTTTCATAGTAGTATCCGCACCCCGCGTTATATCCGAGGGCTTCGTCCATTAG
TGCGTCTAAATCAAATTCACTTCGTAAGAAAGGTCCCGTCTCTATGAACTCGGCTAAGCC
TTCCCATGCCTCGTCAGAGGTTTTGTAAATCCAACCGAAAGACGAGCACCAGTCGTTTAT
GCGTTCCTCGTCCCGGCTTGCCCAGACGGCGTAGCGCTCAAGATTTTTTAGGAGTCCTTC
AGGAGTAGAAACGTTTTCGGTTTCATATTGGATTTCTTCGATAATCTCGTCGCATTTAAA
TTGCTGCCTGGACTCGTTAAAAGCGGCAAGGCTGTTTTTGAGCCAGTCGCACAGGTCGCA
GTAAACCTCATCCGCAATACCATCAGGGAATGTGACGGCCAGGAGTTTATCGAAGCGGTT
AAAAATCGTTGTGATCGCGTCGCTAATAGCCGTATCCTCGTCGCTGTCACCGTCGGCAAG
TTCGCGGATTAGCTCTTTTTCTTGTACTCCCGCCCCGTTGGGATAGCCCGGATTTTCTTC
ATTGGTTGTTGCCCAAGTATCCTCAACTTCTTCGGCTTTCCCGGTCAGCGCTGCCGCTAG
GCTTGCCTTTTCTTCAGCGAGCCTTGCCTTTTCTACAGCTGCCCAGTACTCATCGTCTTC
TAGCAGTGCTTCATCTTCTTCTCGCCATGTTTGCAATTGTGCTTGCCATAGCCGTTCTTC
TTCTAGTAATTCTGCTTCTGACAGCTGGTTTTCCTCGTAcat
>gnl|DORA|GKFG-575 seg "GKFG-575-MONOMER" (complement(113561..113355)) Varibaculum cambriense dora dora20.1
ttaTCGCCTATCGTGCACCACTCGCTGCACAGTAGTAGCAGATACGCCAATAGCTTTAGC
GATTGCGTATGCCGATACGCCGCGATCTGCAACCTCACGCCAAACTTGATTGCGCGCCGC
GATAGCGTCATCTGCTGCTTTTTTCGCGTCCTCAGCCTGCTGATGCGCCGCGCCCGCTTT
TGCTAGTAAATCTTGCTCAATACTcac
>gnl|DORA|GKFG-586 seg "GKFG-586-MONOMER" (complement(113882..113685)) Varibaculum cambriense dora dora20.1
ttaGATTTCGTTAGCTGCTACGATTTCCCAGAACTCGTCTGCGTCGACTTTCTGGTAGTA
GCGCCCTCTTTCGTCTACGTCGCTGATTGCATCCGCGATTGCGTCTATATCGTACTCATC
GCGGGTGGTGACCCCGTTTTCAATGGCGGGAAGAATGGCGTAGTCGATGAGGTCTTTTTT
AGTGGTGAAGAATTCcat
>gnl|DORA|GKFG-597 hypothetical "GKFG-597-MONOMER" (complement(114829..113981)) Varibaculum cambriense dora dora20.1
ctaGCGTCTCCACACAAAAACCGTCTCCGACGATTTCAGGGGCGCGTCCTCCGGTCCTTT
CAGATACGGGGCGACATATACGGGGCGGCGTTGCCCTAGTTTCTCCCCGCAGGCTTGATT
TCTCCAGTGGCCTCGCACCATGAAACGCACCGAAAGCCCCCATTTCTTTTCTCCCTCGCT
TGGTTCTTCTGTGGGTAAGCGTGTGGCATTTTCCCGTAATGACACTAGGTTTACGCCTGT
GGGTATATCGCCGGGACCGGGAGGGATATACCGCCGCCGTCTAGGTGTCGAATCGTGCTG
GGTTATTTGCCCTATCCGTGGCTGAGTAGCTAATAAAAAAGTGGCGGTTAGGTACGCTTC
GAGGTCTTTTTTCAGCTGCCCAATGTACAGATAAGCGGTAAAAGGCATATAGCAAAGGTC
TTCCGCGCCGGGGGGATCATAGATTAGAGTTCCTACTTCTACCCCGCGCGCCGTCACCTC
CCAGGTAACCCCGTGGATCGGGGTATCGCGCTGTTCATCCCAGTATTTCGAGGTGAGAAG
CACGCCAGACACTAGCGGGGTGCCTTCCCATACTAGGATGCCTTTCGGGGCAGGGATAGC
CTCTAAAAGACGGGTATTTTCTGGGAGGGTCTTGGCCGCATCCCATGCTAGGCGCGCCAT
ATCGGGACGTACCCACCATAAAGTAGTATCGACCGGATTGAACGGCCGCACTGTTTTGGC
CATGACCTGGTCAGAGGGGTCAAAAGTTGCGACCTCGCGTGCATAATCTGCCGGGGAAAA
ATCGTCGAATTGTTTTTGTAGCGTATCGCGTAGGCGCGGCATTTTCGACGCCGTGAGCTT
TTTCGTcat
>gnl|DORA|GKFG-608 integrase "GKFG-608-MONOMER" (complement(115680..114817)) Varibaculum cambriense dora dora20.1
ctaATCTTTAAGCCAGTCGCTCAGTCTGTGGGAAGCATTACGGCGAATAGCGGCATGAGC
CCGGTCATAATAAGCCACCATCGACATATCAGCATGCCCCGTCGAGGCCATCACGTCCCG
ATATGGCACCCCGGCATCTAGCGAGAGGGTCACGAATGTGGCACGCAGCTGATGCGGCCT
CACCGGCGTATCTAGCCCGCAAATCGCGCTCATCTGATTGCATAGCGTATAAACCCGCGA
CGGGGTGAGGACACGCCCCCGATCTAAAAGAATCCGCCCATGCTTGCGTTTCCCAATACA
GTCGCCAAGAACTTCGACGGTCGCGGCGGGCAAAGTGACTGTATCCATGACCCCCATTTT
CCGGTTCGGGAGGGTGAGGGCGCTCATGTGATCTATTGTGGATAAATCTTCGATTCTTGC
CTCTAAAGTCTCACCCAGCCGCAACCCATTTAATAAAAGCAAATGTATTAGCCCGCTGGT
AGGCTTCCCCATCTCGATCGACGCGGCAAGAATCCGCTTTGCTTCTTCCCGCGTATACCA
TTCGAGGCGTGAGCGGCGTGGCCTGGAATAGCGCCTAACGTATGCCCCATGATCCGTGAC
AGTTAGCCCCTCTTGGAAAGCCCAGCGGTAAAATCCACAGATAGGGACTAGATAGCCCGA
CACGGTGCTTTTAGAAAGCCCGCTTTTTCTTTTCGCTGCCGCGTACTGCTCGATAAAAAC
CCGGTTCACATCCAGCATGTGGATGCGGGCGTTGATGCACCAGCCGAGAAAATCCAGCAT
AATCCGGTAGTAGCGCTCTAGCGTTTTACCCGTGTAAGGCGCTAAATACTCAGATATTAG
AACCGTCTCGTCTAGCGTCTCcac
>gnl|DORA|GKFG-619 (db=HMMPfam "GKFG-619-MONOMER" (complement(116114..115677)) Varibaculum cambriense dora dora20.1
ttgCATCAGATTTTTACCGCCCCGGAAGTCATCGCCGCCCTCACAGCCCTCATAGTCGGT
GTCCTCACCTACGTGCTCGCTAAAATCAAAAAAGCCACCGAAGACACCCGCCGCCAAGTC
ACAAATACCCACAAGACCAACCTTCGCGATGATATCGACGCTAATAAGCGGATCATGCTA
CTGGGACAAAATGACACGCGCGCCGGGCTAGGGCAAATCTTAGGAGAGCTAGAGGATTTT
AAGCGGGTGAGGGATCAGCAGGCAGCAGAATCGCGGGAGCGCGCCGCTTTTATCCGCCGC
GATATCTACCAGCTACGCGAATCAGTAGAAAACCTCACCACTAGGATGCAGGACGCAGAG
CAAAACGCAGACCGCGACCACCGCGAAATCTGGGACGCCATCCACACACGCACACAAACA
CCCCGCAAAGAGGACtaa
>gnl|DORA|GKFG-630 seg "GKFG-630-MONOMER" (complement(116472..116200)) Varibaculum cambriense dora dora20.1
atgGATAAAAACTACACCTACACCGATACCCCGCGCCTCGTAGAATGGCTAACCCCCACA
GTGCGGGCATGGGCATACAGTGTCGTAATCGCAATAATCGCAATCCTAGGCGGGTACGGG
GTCATTACCGATACCCTAGCCCCGCTCTGGGTCGCACTCGCAGCAGCTTTGCTAGGCCAA
GGCGCGGCTTTAGCTCATACACCTAAAAGAGTTATTGAGCCTGATAGCGGGGATTCTTAC
GCTCCTGCTCATCGCCTAGACCCAGAAGCCtag
>gnl|DORA|GKFG-641 RTX "GKFG-641-MONOMER" (complement(117272..116490)) Varibaculum cambriense dora dora20.1
atgGCTACCGCAAACGATATTTTACGAATCGCCCGGTCTCAGCTCGGCTACACCGCCACC
TCGACCAGCGGCAAATTCTGCGACTGGTACGGACTCAAAGGCTATTGGTGTGCCATGTTT
GTGTCGTGGGTAGCGGCGCAAGCCGGAGCAACCTCGATTATCCCCCGCCATTCCTACACA
CCAACCGGCGCAAACTGGTTCAAAAGACAAGGCCGGTGGCATTCTGGGACGCGCGGCCTT
GCACCCGGCGATATTGTGTATTTCGATTTCGGGCTTGGCAGGATTTCGCATGTAGGGATT
TTTGAAGGCTGGAACCGCGGCCGCGTGGTCACTATCGACGGCAACACCGGCTCTAGTGGT
GGGCGTTCTGGTGGTCGTGTGCTACGCCGCGCCCGCGCCCCGCGTTACGTAGTCGGCTAC
GGTCGCCCCGCATACGCGACCCAGTCTGCCGCTTCCGGTATCGCTGTGGATGGGTGGGCA
GGCCGCGCTACTATCCGCCGCGCCCAGCAACTCGCACGAACCCCTCAAGATGGCTATATC
TCCGGGCAATGGCGCGGCAATAAAAAGACTCATTGGGCGGTCGTAGTCATGCGGTACGGG
CGCGGAGGGTCAACCCTCGTGCGACGTATCCAAGCCACCTGCGGGGTCAGCCAGGACGGG
CATTGGGGCAAGGCCACCTCCCGCGCTATGCAACGCCGCCTAGGCATCACGGCTGATGGG
TATTTCGGGAATCAATCAGTCAAAGCCTGGCAACGCTGCCTAAACGCCGGAAAACTAATT
taa
>gnl|DORA|GKFG-652 117275..117427 "GKFG-652-MONOMER" (complement(117427..117275)) Varibaculum cambriense dora dora20.1
atgTCAGAAAACCTAGACCCCTGCGAGGGCTGTGAGGAAAGCGCGGAAATCTTGGAGCCG
TCCCCGCTACCCGTAGATGACGAAGAAAACGCCGCCGACCTACCCCAAGACCCTGATTCC
GTGGCGAATCTCGACCAAGAGGAGGCCGAAtaa
>gnl|DORA|GKFG-663 117897..118286 "GKFG-663-MONOMER" (complement(118286..117897)) Varibaculum cambriense dora dora20.1
atgACTCCCCCCCCCCCGCTGATTCACGCCATGGCGTCTAACTCTAAATATGAGGTCGAA
AAGACCTGGCAGCTTATAGAACCGTCTGGTGGCTTTAAGGGTTTGCGGATCGAAAAGCGC
GGCGATCAGTACCGCATCCCCGGCTCCTGTTTCGTGGGCTTAGATATGCAAAGGCCAGGG
GCCCGGGAGGTTGCGAAACTCCCCGCAGACGTCCCATGCCCCAAAACCGCCACCCCAACT
ATAGGATTATCGACCTTTAATAACGGCGTACGGTACAGCTACGCCATGTGGGTCACTGAT
GATAGACGAATCATTATCTACACTAACTCCGGCGGTGTCGCTAATTTTTATTTTCCGGAT
ATCGTCTGGTACGCGGACGAATGCGAAtag
>gnl|DORA|GKFG-675 118301..118669 "GKFG-675-MONOMER" (complement(118669..118301)) Varibaculum cambriense dora dora20.1
atgACTAAACCGTTGGCGCATGTGGACACGGAAACTAGGGAGCCTTTTATTATTATTGAC
GGGCGAAAATACCCACTATCAGGGGCAATTAAGAACCCCGGCGGGTGGAAACTCACCGCT
AATTATTCTGGCAATTGGAACGGTACTATAAAACTGCCAGTACCCTACCGTGCACCTGAG
GGTTTCACATTCCAGCTATTTTGTCTGGAGTCCAGCGGTTTTACTCAAATATCGACCTGC
GTCTATAACCGTGAAACGGGTTTTATTGAGGGGCGCGTGTATCAAGGTGGGAACTCCGAT
CAAAGTTTTATCCAAACGATCGGTTGGCGGCTCGTGTCGCTGTCTACTGATCCTAACCGT
CTCAACtaa
>gnl|DORA|GKFG-686 118694..119344 "GKFG-686-MONOMER" (complement(119344..118694)) Varibaculum cambriense dora dora20.1
ttgTCTAATATTCCGCTACCGTCTGGGATAGACGCCGCGCAGCGTCGCTTCCGCGAAATC
CAATCCGCGATAGATACGACCGGGACACGTACCCTAGAGGCTGCCACAATCTCCCAGGGG
AATCTAAGGGTTAGGCACGGCGGCAATATTATTATTGGGGATGGGGGGACGCTCAATATT
TCGGGCGGTAATCTCAAACTTGGCAAGGGGATTATTGAGGGCTCGGCCTTAAAAGAGCAG
ATGGAAGCGACACCTATCAGTGCGCCGACCTCTCAAGATTCCACGACAGTGTCTAGAAGT
TGGAAAACCATTCGCTCCGTGTCTATCCCTGTCCCTGCATGGCCGGATAAAGCCTTGCTG
ATTATTACGGGGTCAGCCTGGATTAATCAATCTGGCTATGACACTGGCACGGGAGCGTGC
CGGATTCTGATCAATGGTGCGCCATATGGTGAGGCTGGTATGGGGTTTTCTTATGAGGCT
AGCGTCCAGAATAACTTGTCGTACACTTACGCGATGCCTATCGCCACGCAAATCAATTTA
GCTGGGGCAACGGCTCTGAAAATCGAGTTGCAGAATTATTTGAGCCGGTCGGCTAATTAT
GTGCGTACCTCGATTATGGGTGCCGCGATCTGGACACGTACCACGCAAtaa
>gnl|DORA|GKFG-697 119351..120019 "GKFG-697-MONOMER" (complement(120019..119351)) Varibaculum cambriense dora dora20.1
atgCTTGGTGATGGCGCGCCGCTGCCGGTGACGGCTGAAACCCCCGCCCGGATTCTTCGG
ACGGTCGAGAAAGAGAATTCTTACGGGGGCAGGCGCTTATCCTCAGCCACGATTAGCAAG
GGTGGTGTGACGGTACGCGGCAGCGGAACCCTGGAAGTCCTAGACGGCGGCAGTCTTGAG
ATCGTCACCGGGAATCTAAAATTGCTTGCTGGTACTCTCCCAGCTTCAGCGCTTAAAAAT
CATATCTGGGTCACCATGAGCCAAACCGTACGCGTCCCAGTGACGGCGCAAAAAGGCTGG
AGGATCGGGCAATGGCACAAAGTCGGGGGCGTGGAGGTGACCGCCCCGGAATGGGCTAAA
ACCGGGATCATTTTCGCGGTGGCACTGTATAAAGCCCACGTAACGCTAGATGTAGCGGGA
TCGGACTACATAGAAGCACGGACGCGCTCCGTGATTGGCGGCATTTCATGCCCGGAATAC
CCTGCGTTTATAAGGGCTTACGGCGATTTTCAGTGGATGCATGTAGGGATGATGGACTGC
CAGGCTATCTCAGTCACGCCCGGGCAGACTATCCGGGTCAATCTTGAGCACACGCTCGCT
GGCGAGGACTATCTTTTCTATGATCGCGGGCAAGCTGAGATAACCGCTTTCACAATCTGG
ATGGGGtga
>gnl|DORA|GKFG-708 120023..121090 "GKFG-708-MONOMER" (complement(121090..120023)) Varibaculum cambriense dora dora20.1
atgTTTTTTTTGGCGTGTGATATACAGACCGGGCAGATACATGCCGAATTGCCGCTTGCG
TCTGGCAATAGTTTCGAGCGGGCGATGCAAACCATCTCGACCGCTAACTTTTCCCTACCG
GTTTATGACCCGGCATGCCCACGGGACTGGGAAGCGTTGACCGCGCCGTGGCGCTTCTGG
ATTGCGGCTGTCCTGGATGATGGAACTATTGCTTGGGGTGGGATTATTACCGGGCGCAGC
CGGGACGCCACTAGCGGGGTGGTGTCGATCTCGTGCTCATCCCCGGAAGATTATCTAGAC
CGCCGCTACACGCCCGCGAAAAGGTTTGACAAGGTGGATCAGTCCGATATTGCGGCGTGG
CTGGTACGCCAGGCTATCCCGGATGGGCTTCCATTTCTGATTGACGCACCCCTAAGCGGG
GTTAAGCGTGACCGGGAATATAATGACGACGACGCCGCGACTTTATACAAGCGCTTATCT
GACCTGTCGGGGGTTATTGGCGGCCCCGAATGGCACATCAGTATCGAGTGGCAAGACCGG
CAAAAACAATCGGCGATTATTCCGGTCTTTAAATGCGGCACGCCCCGAATCGGGATTGCT
ACGGATTCCCCGCAGGCGGTTTTTGAGCTACCCGGCGGGCTAATCGAAGCCACCCTAGAA
GAACGCTTTGGAGAGTCGGAATATGCGACCCACGTTGTCGCGGCGGGTGGCGGTGAGGGC
GAAGATCGCCCCCTATCGTCTCCGATGATTGACGCCGCGCGTGAAAACGCCGGTTATCCC
CGCGTTGAGGTGCGGAAAACTTTCGACTCAGTCACCCAAAAACCGACCCTAGATACTCAC
GCTAAAGGGCTATTAGCGGCGCTATCGGGCGGTGTCCAGGTCTTTACATTGACGCAAAAA
CTTGATGAGTATCCCCGGCTCGGTGTGGATTGGCACATGGGGGACGATGTGCGGCTAGTG
ATTGATACGGACAGCCTAAAAATCGATAGGAAGATTAGGGTTGTGGGTTGGTCGCTAGAC
CCAGCGAAAGAGCTGGTCAAGCCGTATGTCGCACAAATCGGGGGGtag
>gnl|DORA|GKFG-719 121097..121906 "GKFG-719-MONOMER" (complement(121906..121097)) Varibaculum cambriense dora dora20.1
atgGCTGAGGCTAGTAAAGATTTGTTGATTCCGTGGGCGCTTGATGCGGGGACGGACAAC
GCGCCGGAATATACCGGCAGGGATTTGCGGGATTTGTTCGCGGTATTTTTTGAGCCGCGC
TCGGAGTCTGAGCCTTTCCAGGCCGCGCCCGGTATCCTGCGAGGCTGCGCCGTGTCCGCG
TCCTCAACCGAGGTTAATGTGCAGCCGGGGCATTGCATAGTGACCACCGCCGGCGGGTCG
TACCTGACCGGGGTCAAGAACCCGGTCACGCTGCCTTTATCTGCGCCTAACGCAACTTTT
TCCCGCATAGACCTAGTCGCTCTCACGATCGAGGAGACCGCGGATACGGGGCGAGGCGCT
AAAATCCAGGTCATAGAGGGGACACCGAATAGCAGTCCTCGCGAACCGCAAGCCCCCGCC
GGGGCTCTAATCCTTGCGACTATCCGGGTATATGTATCAGGCGCTCCCCGCGTAACCCCC
GGCGCGGAGGCATCCCTAGCGGGGGCATCGAAAAAAGAGGACGAGCAGGTTACTAACTAC
CCATTTGCTCCGGCGGTGGAGTATGGGCAGGTGCAAGGCACCACGCTACCGGGTGGAGCC
GTCCTAATCACTGTAAATGTCACAATGAGCGGTTACGGGAACGACATAGCGACCGGAATG
TCAGGGCTTACGCCCTGGCACGGGCCTTTAGGGGACGGCGAAAATATTTGGTGGTGCCAG
CTATATAGAAACGGCCTCTCGGTGCTGGGTGATACCCCGCCACAAGGTACTGAGCTTATG
GGGTCTTTTGTTGTGAAACGGCAGGACtag
>gnl|DORA|GKFG-730 121921..122823 "GKFG-730-MONOMER" (complement(122823..121921)) Varibaculum cambriense dora dora20.1
atgCCTAGCATAGACAAGCCTTTGCAGGCTGAGCCGGTCACGCGGTGGCAAGAAACCGCC
GCTAAGCTAGGGGGGCTGACTTTCGGGGTACGCGATAGCGACGGCATATTTTGGGTGCTC
AATGGAGCACCTAAAATCTATGATGTGACCCTAGAGGGAGAAACCGGGGCGCGGGCTTGG
CGGGATGGTGACTGGATAGGTCGCACCTGGATACGTGCCACTCGCATGAGCCTTAATGTC
GGGGTCAGGGTGCCACCTAATCGCCCCGGGCTGGTCAATGTCGCGGTGGATAAGATCAAA
AACGCGCTGCCGCTCAGGGAATCCGATATTTTGCGGATACGGGATTACCGGGATTACCCG
CTCGGCTGGCAAGTCAGGTGCGAGGATAAAATCCAGGTGAAAAAACACCGGGTCGGGGCG
TCTCTTGAGATTCCGCTAGTGGCGGCGTCGCCTTTCGCTCACCCCGTGGATTGGGACACG
GGCGCGACCGTCTGGGATGTGTACGAAACCGGGCTACCTAAGAAGAGTGGCGGACTGCGT
ATCCCGTTTACGGTGCCATTTATTATCAAGTCGGCTGTGGTGGCGGGTGAACTGAGGTTT
ATAGTGGGTGGCTCGGCTCGTCCCCTCTCGCAGATTATTATTAGCGGCCCGGTGAGAAAT
CCGGTTATTCGTGACGCGGTGGCGGGGTGGCGTGTCGCTGTGAACCTGGACATTCAAGAG
GGTGAGCGTCTCGTGATTGACCCGGGGTCTAGAACGGTGGAGCTTAACGGGGCATCCCGG
CGCGGCGCTATTAGCGGGGGTTTCCCGGTCATCGATGTCGGGGAGCATTTAATCACGTGG
TCTGCTGATGGCTACACGCCGGAAGCGCGGTTGAAGATTCGGGTCGCGGAATCCTACCTA
taa
>gnl|DORA|GKFG-741 hypothetical "GKFG-741-MONOMER" (complement(125794..122816)) Varibaculum cambriense dora dora20.1
gtgTCGGGGTCGCTCGGCGGGTTCGTAAATAATGCGCTGAAAAAAGCCGGGGGTCTTGGG
ACGGGTTTCGGGAAAGCCGCGACTTTCACGTCTCAAGCCTGGTCTAAGGTTTTCCAGGGA
GCGCCGCGCTGGCTCCAACCCTTCACCGGTGCAATCGGTAAAAGCCTAAGCGTTTCGGCT
AGTGCCGCCACCAAGATGGGCGGGCTATGGGCGGGCGCTTTCGGAAAGCTAGGCGGGGTT
GCGGATAGTGCTTTCGGAAAAATCGGGGGGCTTGCCACTAAAGCATTTAGCCTAGTGGCT
CCCGGGATTAGCAAAGCGGGCGCGGCATTCGGGCGGCTCTCTGCTATGGCTTCCCCAGCA
GTTTCCAGTATTAAAAGTTCTTTCTCTAGTCTTGCCCCTCATTTCCAGGCAGTGGGCGGG
CGGATTCACGGGACGATGTCGGCGTCTTTTTCTAAGATGCGCGCCGCTGGGTCTAAAGCA
TTCGCGGGGCTGAAATCGGTCGCAGCCTCGGCGGGGCTTGCTATCGCCGCCGTCGGTGCT
GTGGCGCTTAAAAAAGGCTGGTCGCGTGCTACTGGTATTGAATCCGCGCGCGCCTCCCTC
AAGGGGCTGGGATTCGATGCTCAGCAGACCGAGGGCATGATGAACGCCGCCCTTAAATCG
GTAAAGGGGACGGCTTTCGGGCTTAATGATGCGGCACAGGCCGCGGGTAAGCTCGGCGCG
TCCATTCGAGATACCGACAAGATGGAACGCTCGCTAAAGAATATTGCGGCGTCGGCTCAG
ATTTCGGGTAAAGACTTCGGGCATATTTCGACTATTTGGGCAAAAATGGCTGGCCAGGCC
AAAGTTACCGCTGCTGATTTGACCCAGCTTTCTAAAAATGGTGTTCCTGCCGCGTCGCTT
TTGGCGCGGTCTATGGGGGTCACTGAGCAAGCTGTCCGCGAAATGGCATCGAACGGCCAA
TTGGACTTCGAAAAGTTCGATAATGCTATGCAGTCGGTGCTAGGCAAGGCGGCGGTTGAA
GCCGCTAACACTTCGACCGGTGCCATGAAGAACTTCGGGGCGGCTCTTGGGCGTCTCGGT
GCTTCCGCTATCGCCCCGATGCTACCCGGCCTCAAAGAACTGCTAAAACACCTGATTGAT
GTCGCCGATGCCGTCACTGAACGGCTACAGCCCGTCTTTGAAAGTATCGGTAAAAAGTTT
GAGGCATTCGGTAAAGGCGGACTATCGGGGATCACGTCCACGCTAGGCAAGTTCGCGCCG
CTAATCGGTGCCGCTGTCGGGGCATTCGCGCCACTACTCGCAAGGATTCCGCTAGTCGGT
GTCGCTTTCAAGGGACTCACCGGGCCGATCGGGTTAGCTATCGGGATTGTCGGGAAGATT
ATCCAGTCCTCCCCGGCTTTGCAGTCCGCGCTTGGGGGGCTTTTCTCGAGTATAGGCGGG
ATGGGTGACGGCCTTAAAGGTGTGTTTTCCCTGATAGGGTCGTTAATGGCGAAACTTGAA
CCGGTATTTAAGACGATCGGGGACACTTTAGCGGGGGTAGTAAATCAAATCACCCCGATA
GTGTCTAGCCTTGTCCCTATTTTCGGGCAGGTTTTTGCCGCGCTAGGTGGCGCGTTGCAA
AGTATCATGCCCGCGCTAGGAAACCTGGTTAGCGCGTTAGTGTCTGGGCTTGCCCCTATC
CTCCCAATGATTGGGGGGATGTTGCAGCTTGTGGCGGCGCAGCTTGCGGGGGCGCTTGGT
GGCGCTTTAGCAATATTATTGCCGGTATTGTCGCAGGTAGTGTCCGCGTTGATAGACGCG
CTCGCACCAATCCTGCCGCAGATCGGGGCGGTGTTGCAGGCGGTGACGCAAGTGGTTTTC
TCGCTAGTCTCCGCTATCGCCCCGCTCTTGCCCATGCTCGCTGAGATTATCGGGCAAGTC
CTCGCCGCGATAGTCCCGGTGCTACCTAGTATTGGTGAGCTTATAGGGCTACTAGCTGGG
ACGATAGCGACCCTAGTGACCGCGCTTGCCCCGATAGTGGAGATTATCGGGAATATTCTT
GCCGCTGTCATGCCGCTAATCTCCGCTATCCTATCCGTGCTAGCCCCGATACTATCCGCT
ATAGCCTCAACCATCGCGACCGTCCTAAACGTTGCGTTAGCGCTGGTAGTGCCGCTAATA
ACCGGAATAATCCAGGTTGGCATGGGGCTAGTGAATTTCTTAACCGGTGCGCTTTCCGGG
GCAATACAATTTATTGCCGGGATTTTCTCGACCGTTTTCGGGGGTATCGCGTCCCTAGTC
TCGGGCGTGTGGTCTGGGATTATGGCTGTGATTTCGTCTGTGATGGGCGGAATCGGGCGG
ACGATTAACGGCGGATTGCGGACAATCCAGAATATTTGCTCCTCAATATGGGGGACAGTT
AAAGGAATTTTCTCGGGCGCGTGGAGCGCGCTTCGCTCTATCGTGACTGGCGGGGTCGGC
GCGGTATTATCTACAATCCGCTCTATACCGTCAAAGATTCGCAGCGCTTTTTCTAGTGCA
GGGTCGCTACTGTCCGGGGTGGGTCGCAAAATCATTCAGGGCTTGATCAATGGGATTAAG
TCGATGTTTTCCAGCGTGAAAAATATTCTCGGTAATCTGACCTCGAAGCTCACAAGCTGG
AAGGGGCCGGAATCTGTAGATAAACGGCTGCTTCGTCCTCAAGGCCGCTGGATTATTGAG
GGCTTCGATAAGGGTCTGCAGGATCGGGTAGCGAATGTGAAAGCCACCCTAACCGGGCTA
ACGTCTGACCTGCCGGGGATGATTGCTGAACCGGATTACAGTCAAGCTAACCGCGTAACC
GGGTCAGGCACGGGCGTGGCTAGTGGAAGCTCTGGCGCTCCGGTCACGATTAACAACACT
CTCCGCTCTGATGATCCGGTCAAAATGATGTCGATGTTGTCCCGCCGCTTACTGGCTGTC
CCTGAAACCGCTAATGCTCTTGGAGGTGCTTATGCCtag
>gnl|DORA|GKFG-752 coiled-coil "GKFG-752-MONOMER" (complement(126450..125767)) Varibaculum cambriense dora dora20.1
ttgGCGGGTTTCGCTTCGACTGCATGGATCACGATAGCTCCCTCTTTTAAGGGTATGCGC
GCCGGGGTTGCGCGTGAATCGGTTCGGGCTGGTAAACAGTTCGGCGGGGCTTTTAATAAA
ACCTTTTCCGCTGCAACTAAGGGCTTATGTAAGAACTCTTTTAAGGCGCTCGAAAACTCG
GTTAAAGTCACCTCCAACGCTTTAAAGCAGGCGAAAGCGGATCAGGCAGCGGCTTCTCTA
AAGCTCACGGTGGCAGAGAACAGGGTTGCGGACGCGGCGGGGCGTGTCAAGGTTGCTCAG
GCTCAGTACGCGGCGGCGGTTAAAAAGTTTGGGGCTGATTCCCCGCAAGCCATAGCGGCA
TCTGAAAGGCTCGCTAAAGCTCAACGCGACCACGATGTCGCTACTCAGAAAGCAGCAGCG
GCGCAAAAGGTTTACGATGCGGCGCTAGTCAAGACTGCTGAGGCTTCCAAGCTCGCAGAA
GCGGCACAAAAGAAGCTAGCGGCTTCTACTAGCCTAGCCGGGGGCGCGTTTAAcNNNNNN
NNNNNNNNNNNNNNNNNNNNNNNNNNNNNNNNNNNNNNNNAGCCTCTCAGGTGGGCGGGG
CGTTCAAGACCGCGTGGGCGGGCAATAGTGAAGCCGCGTCTAAGTCGTTTTCTCAGGTGT
CGGGGTCGCTCGGCGGGTTCGtaa
>gnl|DORA|GKFG-763 126480..126776 "GKFG-763-MONOMER" (complement(126776..126480)) Varibaculum cambriense dora dora20.1
gtgTCGTATGCGATAGCGGCAGCGGTCGAGATAATCACCGACCCGGCTAGCCGGGTTTTT
GCGTCCGTCACCGGTTGGGACTACCCCATGAGCCGCACCGAAATATGGGAGGCGCGTGGC
TGGGAGCGGGTGATGAACGCGCTCCGGGGCGAAAAAGAAGACCCGATTTTATTTGAGTGG
CCGTGGCCGAAAAATAGCGCGGATCAGGCAGAACGCGCCTTAATCGCGGGTATGGATCCG
GAAGAAAAAACCTGGTTCGAGGACACGCTGAAAACGTTTTCAGCAATACCAGATtag
>gnl|DORA|GKFG-774 126881..127231 "GKFG-774-MONOMER" (complement(127231..126881)) Varibaculum cambriense dora dora20.1
atgAGCACCAGCAAGCCAGCTTTTAAGATTCCAACCCGCGCAGACCTAAAACCCGTTGTA
CGTGGGCAATATATTACTTTTCAGACTTCCGGCGGTGTCCTAAAACTACCGCTCGACATT
AAAACCAAGGTTTTCAAAAAAGTCCGCGACATTGAAGACCAGACCGAAGCGTTTTTTGAA
TTATTGGAGGCGCTAGGGGATGAAAAAGCGTCCGCGATCATTGAAGAAGTTGGCATGACC
GAATTCATTGTGATCATTACCTGCTATTTCCAAGAATTTACCAAGTTTGCGGATGAAATC
GGGGCGCAATTGCCGTCCTCAGATATTTTGGGGGATGAGCCGGGGGAAtag
>gnl|DORA|GKFG-786 127479..128087 "GKFG-786-MONOMER" (complement(128087..127479)) Varibaculum cambriense dora dora20.1
atgGCAGCTGACGCACAAGGCAACGACCTTAAAGCTGTAAATATCCCCGTGACCGGCGCA
ATCGCTTTCGCACCGTACGGGACTAAGATCCCCACCCCCGAGGAGGGAGGGAAAAAAGAA
TACAAACTACCCGCAGAGTTCAAGCGGCTTGGCTTGATTACTAGCGACGGCGGCCCGGAA
TGGACTTTGGAGGCTGACGGGGACGCGCAGGAGTTTTGGCAGGAGGGCTATTCGATGCCG
TCCGGTCTCGCAAATTGCACCCTGACTTTCACCCTCGCACAAACTGACCCGGTCACGGTG
GAGTTTATCCGCGGCATCAAACCGGACGCCAACGGCTTCTTTGTAGTGGACGCGGGCGGG
AATCCTAACCGGTACGCCCTCTACGTCGAGGAGATTTTTAAAAACACCATGATCCGCCGC
CGCGCCGGCGCAAACGTCCAGATTCAAGAGGTCAAGGAATCGAAGTCGGAACGCGGCTCG
ATTCTTGGCTATGAGGTGACCGTAAAGTTCGGGACTGACCCGCAGCATGAGGGCGGGCAG
TTCGGCGAATGGAATATCTTCCCCGATGGAGTGAAAGGCGACGTAACGCCCGCAGCTATC
ACTAGCtaa
>gnl|DORA|GKFG-797 128077..128508 "GKFG-797-MONOMER" (complement(128508..128077)) Varibaculum cambriense dora dora20.1
atgCAGATCCCGCACTATGAAAACCCGACACCCTGGCTCATCCAATATTTTAGGGAAAAC
CTGCTACACCACCCGCAACCGGAGTTTCTCGCGGCATGGCCAGAACCAGACATGCGCGTC
CCGCCCCGCTGGATAGTAGTCCGAGACGACGGAGGCACAGACCTGTCGGATGGGGTGCAG
CAAGCCCGGGATATCGCTTTCACAGTCTCAGCCCCTACCCGCTGGAAAGCCGACCAGGAC
GCCGAAAACCTGTGCACCCTAATACGTGCCTTACCATACGCAAAAAACACGCCCGTAACC
CACGTTTCTAGCTTGGTCGGACCGCAACCAATCACCGACCAGACATATCCGCATTTGCGG
TACATAACCTGCTCCCTATACATCACGGGGGCTCCGACAATAATAGGAGGAAATAATTAT
TATGGCAGCtga
>gnl|DORA|GKFG-808 Putative "GKFG-808-MONOMER" (complement(128818..128525)) Varibaculum cambriense dora dora20.1
atgTCTAAAGCCGTGAATGTTGAGGTCGAAATAAACGAAAAGTTTTTCAACCATATCGGC
CACGACCAGGCGATATCACAACTAACGCACTCAATCGCCGAAGCCGCCGCGATCGAAGCC
CGCGCAACCGCACCCTACGACACCGGCGATTATCAACGCTCAATCCACACCCGCAAAGTC
AAATCTAAACGGCGGACGATGTGGCAAGTCGTCGCGGATGATTGGAAAGCCGCAATCCTC
GAAGCCAAAACCGGGAATCTACGTAAAGCCGTGAACCGCGCTAAAAAATACtaa
>gnl|DORA|GKFG-819 128833..129201 "GKFG-819-MONOMER" (complement(129201..128833)) Varibaculum cambriense dora dora20.1
gtgTTTTTTAATTACCACAGCCAAGAAATCTACAGGCTACGCCGCCGCCTTGTCACTGAC
AGGTATGACGGGACTAGGAGGCTAGCAGACTGGGACGACTATCCAGAGCGGGAAAGAATA
AGCGGATTTATCGCCCCCGGCTCAACCCTCTCAACCGACCAGGTCGGGCGCTTGCAAGTG
CAAGACGCGTGGACGCTCTACATGCCAGACGGAACCGCGGATATTATGCCCGACGACAGA
ATAGAGGCGCGGCTATGGGATCGCGACCGGGTTTTTGATGTGGATGGGCATCCGGAATAT
TACGAAAACCCGTTACCAGGCGCGAGCCTACGCGGAACCGTCGTGCATTTGAAAGCCTCA
ACAGGCtaa
>gnl|DORA|GKFG-830 Putative "GKFG-830-MONOMER" (complement(129751..129206)) Varibaculum cambriense dora dora20.1
atgGGGCTAGACCGGTATTCCATACCAGATACGCCGCCAGCCGGTAATAACGATACCCGG
GGCGCAGCATGGGGGGTTATTCGCGCCTACGCCCGCTGGCACATCTGCCCGATCATCACC
GAAACCCTCACCCTAGACGCGACCGGGACACGCACAATCAACCTCCCGACCCTGCGCCTA
CTAGATGTGGAGCGGTTAGAGTATGCGGGGCAAGAAATCACGCCGGAAAATATCGAGTTT
TCAGACGCGGGGCTAATCCGTGTAGGGAAAACCGCGCTACCCTCCCGGCTCGGAGGCATA
AAAGCCACTATTAGGCACGGCTACGACCCGAAAGAATGCGTCGAAATCTTCCAAATCGCG
CGAGCCCTCGCAGATCGTATGCAAACCGGGAACGCCTCCCAAGGCGTAGTGCAGCAAACG
ACCGGGCCATTCTCAATGCGCTTCGGGACACTCACGGGCGGTATGCCACTATTCCAAGCG
CTACTACTAGAGCCAGAAAAACAGGCATTAGCCCGGTATCGCCTGCCACTAGGTCCAGGG
TGGtga
>gnl|DORA|GKFG-841 seg "GKFG-841-MONOMER" (complement(129938..129774)) Varibaculum cambriense dora dora20.1
atgGAGATTGTGACAATACGGCGCGCGGGGCAACCGATACGGATACAGGTAAACCCGGAC
ACTGCGGCGGATTTACGCGCTAAAGGTTTATTGATTGAAGAACCTAAGCCGCGCCGTAAA
GCCGCTAGACCGGCTAATAAAGCCGTTAAACCAGCAAACAAAtaa
>gnl|DORA|GKFG-852 putative "GKFG-852-MONOMER" (complement(131308..130109)) Varibaculum cambriense dora dora20.1
atgAATTTGAAAGAAATGTTAGCCGCCGCCCTAAAACGCCTTGAGGCGGCACAGACCGCG
CTAAATACCGGGGTCGGCGACGTTGATACCGTAAAAGCCGCCTCCGCCGAGGTCAAGGAA
CTATCCGCAAAGCTCGAAGCATTGCAGGAATCCGAAACCATCACTAAGGCATTGGGAGAT
AAAAAGCAGGAGGCTAAGGACGTCCCGGCTAAGTCACTGGGTGCTCACGTGGTGAAAACT
TTAGGCGCGCGGCTCAAGGCGTCGCGGAATTCTCGGCAAATGACCGACATGTCTATGACC
GCCCCCGAGTACAAGGCTGCGACCGACACCCACGTAACCGGCACCCTGCCGGATCACCTA
AAACCCGTCACGATTGACCGGAACATTATCCGGGAATATGAACCGCCCCTACGCGTCGCC
GATTTCCTCGGCGCAGGCGCGCTTGACTCCCCGACCCTGGTCTATTTCACCGAGCAGCTA
GGGGCTGCGGTTGAGGGCGCTTTTACTACCGTCGCTGAGGAGGGCAAAAAGCCGCAGCTC
CACTTCCCCAGCTACAAGGAACTAACCGAGACTGTCCGCAAGATCGCGGGTTATATCAAG
CTCTCGACCGAAATGCTAGAAGATGAAGCATTCCTGGTAACCGAGATTAATAACCGGCTT
TTGCGCGAGCTAGCGAAGTTTGAGGAAAACCAGCTTTTGCACGGTGACGGGCAGGGAACT
AACGTTCTCGGGCTTTTGAAGCGCGAGGGGCTGCAGAAAATGGAATCCAAGGCCGACCTG
GTGGACGATATTTACCGGGCATGCTCCAAAGTCGCCGAGACTACCGGGCTTGAGGCTGAC
GGGATTCTAATTAACCCCGCCGATTATCAAGAAATCCGGTTAAAGAAAGACCAGAACGGG
CAATATTACGCGGGCGGTCCATTCACCGGGCAATACGGTGTGGGCGGTATTCTCCAAAAC
CCGCCTTTATGGGGTAAAACCACGATCGTAACCCCCGCTATCGAAAAGGGCAAAGTCCTT
GTCGGTGCTGGTAAACAGGCTGCGACCGTCTACCACAAGGGCGGGGTCGCGGTGCGGACT
GCGTTCCAGAATGAGGACGATTTCGTCCACAACCGAGTAACTATCCTGGCTGAGGAACGG
CTCGCTTTGGCGGTTTATATGCCGTCCGCTTTCTGCCTGCTCGAAAAGACCGCCGCAtaa
>gnl|DORA|GKFG-863 putative "GKFG-863-MONOMER" (complement(132544..131318)) Varibaculum cambriense dora dora20.1
atgAAAACGCTCATTATCGGCGCGCCATGTGCCGGGAAAACCACGTATGCGAGGCAAAAC
CGAAAGGCTGGCGACCCGCTCATTGATTTTGACCGGCTAGTCGAAGCCGCAGGCGGTATA
GCACACCAGCGGGGGCAAGACGATATTCGCCGAGTGGCGGAAGCTATGAGGAAAGCCGGG
CAAGGTAGGGGCTTTGCGGACGATATTAGCGCGGATGTGTGGGCAATCCATACCAGACCG
TCTAACGGGGCGCTCGCGGATATGGCAGAGCGCGGGATTCGGATTATTTGCCTAGACCCC
GGCAAAGATATTTGCCTAGAACGCGCCGCTAAAGAAGCCCGTTCGGAATCTTCAATAAAC
GCAATAAAAGCATGGTATGAGAACCCCCCGGTGCTCCCGGCGGGAGCAGAAAGGAAAAAA
GCGGTTATGAAAACCAAAAAGCTAGACCTAAAAATTGACCGGATCGGAGCAAAAGATAAT
CTAGTCGCCGGGCAGTTCACCGGATACGCCTCAGTCTTCGGAAACGTGGACTCCGTGGGC
GACAAGATTGTCAAGGGCGCTTTTGCGGAATCGCTAAAAGACTTCGGGGACGGCGGCGCG
GGTATCCCCTGCTATTGGTGTCACGAGACTTCCGACCCTGAGATGAACCTCGGCAGCACC
CTAGAGGCTACGGAGGATGAGCACGGTTTATTCGTGAAAGTCCAGCTCGACCTGGACAAC
CCGAAAGCCGCTTACGCCTACAAGTTGCTGAAAGAGCAGAGGGTGCGGCAAATGTCTTTC
GCCTACCAGGTGACGGATGGGGAAAATAAGAAAGATTGCTTTGAGATTACAGGCTGCAAA
ATCTTCGAGGTGTCCATCGTGCCAGTCGGGGCGAATCAAGCGACCTCGATTGAATCCGTG
AAAGCCCTCCAAGAAGAAGACACCCCGGAACCTAGCGGGGATGAAACCACCGAAGACACT
AGCGAGGAAGAACCGGAAACGGATTTAACCGCTGACCTAGAGACCCTAGAGGATCAACTC
GCAAAAATCGTTGACCTAGTAGCAACCATGATCGAAAAAACCCAAGGGGAAGAAAACCCC
GACCCAGAACCTACTGATGATGAACCCGGCGGAACCGGGTCAGAGACCGAAGATTCGGAG
ACTGACCCGCGTAAGGGCGGCAATGTGTCAGTGAAAAAAGAAGCGGACAAACTCATTGCC
CGCGCAAACCATTTACTAAACCTTtaa
>gnl|DORA|GKFG-874 rer:RER_18960 "GKFG-874-MONOMER" (complement(134070..132541)) Varibaculum cambriense dora dora20.1
atgAGCCTAATGGATAGCCTTAAAGCCTATACGGGGCGGATTAGGTCGCGGCAGCCCTCC
AAAATGGTGTCAATCTGGCGCGGCATCCCCCTAGAACTCCAAGTGCTTGAAGCCCCCGTG
GATGATTCCGGGCTTATCGGTAAAAGCGTCGCCGATATTTGGCGCACAGAACCGCACCTG
CGGACGGTTGTGGACTATATCGCCACTAATGTTGCGCAGCTTGGGATTCATGTTTTTGAA
ACTAATCAGGCGGGGGATCGCGACCGGGTACGGCAAGGGGTTTTAGCGAACGTTTTTAAG
CGTCCGAACCCTAACCAGACTCTCGGCGAGTTTTTGCGCGCCCTAGTGACCCAGATCGCG
CTTTATTCGGATTCTTACGTGTGGGTCACTATCGGGAAAGATGGGCAACCCGAGCTGCGT
CTGCTCCCTAATGAGTGGCTGACCGTGGAGATGGACGCTTTCGGCGCGCCTAAAACCTTT
TACGCCGCTACCGGGGATAACCCGCAATCGGTAGAAATACCAGCCGACCAAGTTTTGAGC
TTTCCCGGCTGGTCTCCGGACGGGATGGATGGGAACGCCTCACCAGTAGAAGCACTCAGA
ACCACGCTAGAGGAACAGTATCAGGCGCGGAATTTTAGAACCCAAATATGGAAATCCGCG
GGACGCTTCAACGGCTATTTGACACGCCCTAAGGACGCCCCGGAATGGGACGACGCGGCG
CGCCGCAAGTTTTACCAGATGTGGCTAGACTTCACCGGGACGAACGGGAAAATGGCAGGA
GCTAACCCGCTGCTTGAGGACGGGATCGAGTTCAAGCGGACTGCATTTTCAGCGAAGGAA
GAGCAATGGGCAGAAGCCACCAAGCTCTCACTAGAAACCGTCTGCCAGGTCTACCACGTC
CCGCCCGTCATGGTCGGGATTACGGACGACGCTAACTACTCCAACGTGACCGCATACAGC
CGGCAGCTATACACGAACACTTTAGGGTCGTGGATCGTAGCGCTAGAGCAGCGGTTTAAC
ACTTTCCTAGCCCCAATGATTGGCGCGCCACCGGAACAGTTCGTGGAATTTAACGTTGAA
GCTAAATTGCGCGGCGATTTCGCGGAGCAATACCAGATTCTACAAACTGCCGTCGGTGCT
CCGATTCTTACCCGGAACGAAGCCCGCCGAATGCTCAACTATAAGCCCGTAGAGGGCGCG
GACGAGCTAATAACCCCGCTAAACGTCCTAGAGGGTGGTTTAGCGTCGCCGACTGACGGC
GGGGAGGGACGCCCTGAGGAAATCGGAGGACAAGCCGCGCTAGAAATAGTAGCTAAGACG
GCGGATAGGTTGAAGCGACGCACCGACGCCGGCGGCAGCGTGGATTGGGGGCGCTGGGTT
AAAGAGCTAACCCAAGACCTCACCAAAACCGGGACACCTATTAAGGACGCGGGCGCTATC
GCGGAACGCTTCAAGGGGATCATCACCGAGCACCACGCGAAAACCGGGGAAACCCTAAAC
GGGGCGGGACTTGTCGAGGTGTGGGAAtga
>gnl|DORA|GKFG-885 srt:Srot_1167 "GKFG-885-MONOMER" (complement(135620..134067)) Varibaculum cambriense dora dora20.1
atgGGGGAACCTCGTTTTGGGGTTACTGAGCCGCGTATCTGGACACGCCCCCTAAGACCC
CTCACCCCGGAAACTACCCTCGGTTTTGACGTTATTGATTTCGCGAAAGAAATCCTAAGG
GTTGAGCTTTTGCCTTGGCAGAAGTGGGCGCTAGTCCACATGCTCGAAATAAAAGAGAAC
GGCGAGTACCGGTTTAGGCGGGTTTTGATTGAGGTCGCCCGCCAGAACGGGAAAACGACG
CTCGCGGTTATCCTCACGCTTTGGCGCATGTATGTAGACCACTCAACCTACGTGCTAGGC
ACGGCGCAGAACTTGGATACCTCGCGGGAGACCTGGTTAGAAGCTGTGCAATACGCGCAG
CATACCCCGGAGCTTGCCGGGGCGGTTGAGCAGGTGCGTCAGGGCAACACCGGGCTAGAA
CTCAAGTTAACGAATGGCGCGGTCTATAGGGTCGCTTCCGCAAGCCGCCAGGGCGCTAGG
TCGAAATCTGCGGACACGATCATCATGGACGAGCTGCGCGAGCATTACAATTGGGACGGC
TGGAACGCGGCGACTAATACCGCGATTGCGCAACGCAACTCGCTAACCCTATGCCTATCC
AACGCCGGGGATCATAAATCCGTTGTCCTCGCTACGCTACGCAAGCAGGGGATAGCGCAG
ATTAAATCCGGCGGGTCTTTCGCTTATTACGGATGGTCGGCACCGGAAAAAGCCAAAGTT
GACGACCGGGACGCGTGGGCGCAAGCCAACCCGGCACTAGGCTACACGATCACGGAAGAT
GCGCTAGCGGCTCAGCTTGCGGATGTCGGGGACGCTATCGAGGGTTTCAGGACTGAGAAC
CTTTGCCAGTGGGTTAAGGCGATTCGTGAACCTTATTTGCCGCGTGAGGCTTGGGGTAAA
TGCCTAGACGCTGATTCCCAGATTATGGAGGGCTCGCCGCTTGCTATCGGGATTGATACG
GCAGTGGATCGGTCTTTCTCTGCCGTTGCCGTGGCTGGGTGGCGCTCGGATGGTGTGCCT
CATGTGGAGGTTGTGGCGGCGCGTTCCGGCATGGTTTGGGTGCCGGACTGGGTGAAAGAG
TTCGTGGAAAAGCACGCCCCCGGCTCTGTGATGATCCAGGCGCGGGGCTGCCCTGCCTCT
GAACTCACCGAACCACTCGGACGCTTGCAGATTAAGGCGCGGCTAGTGCAAGGCACGATG
CTGGGGGCTGCGACTGGGCAATTTAAAGACCGTGTGCTCGCGGGAGAGCTGCGCCATATT
GGGCAACCCGCCCTGGATGTCGCGGCGGGCGGTGCTTTGGTGCGGTCAGTTGCGGAGGCG
CAAGCATGGGCAAGAACCTTGTCAAAGCCGGTAGATATTTGCCCTCTAGTGGCGGCGTCT
TGGGCGCTTTATGGGCTGGTGAATCCAGTGGAGACAGATAAGAGGCTTTCGGCGTATCGG
GAGATGCCGGGCGATTGGTGGCTAACCCTCCCCGCGACTAGCGGAACTAGGGAGGAGGGG
GAACCCACTGGGGACGCTGATGAAGAAAATCGGGATTGGTGGGAGGATCTAtga
>gnl|DORA|GKFG-897 coiled-coil "GKFG-897-MONOMER" (complement(136348..135623)) Varibaculum cambriense dora dora20.1
atgAATAGTGCGAGCGATAAAAACCGCAACGCTGAAAAGCGGCGTGAAAAGAAAGTTTTA
GAGACTCAAGCGCGTAAGCTGGCTAAGGCTGGTGCTAACTTTGACGAAATCGCCGACAAT
CTAGGGGTTACCCCGGCTAGGGCTCGACAGATTACGACTAAAGCGCTTACTAGAAAAGCG
CCAGCGACTACTGAACAGCAACGCCAGCTCGATTATGAGGTTTTGCGGGTCTTGTCGTTT
AGGCTGCAAAAAGCCGCACTGGGAAAACCAGATAAAGATCCAGATAAAAACGTGCCGGTT
AATGTAGCGGCAGGCAAGCTACTTTTAGAAGTTCAAGACCGGATGGCGGCACTTTCCGCC
CCTGTGGGTGATTCCCCGGAGTTAGAACCTCATTTTGAAACTACTGTTACCGCTTGCGCA
GGTAAGAAAGGGCTACACGCTAACGGGGAAGATGCGGCACTAGTCGCATCTGGTCGCAAG
ATCGCCCACCATATTGATGAAGTTTTCAGGACTGGCAGCCAGCTTGAGAAAACTAAAGCG
CTTTATTTAATGCCGCATTTGAAAGGCATCCTAACCGATATGCTGGCTACTCCGGCGGCT
AGGGCTCAGGCTGAGGCTATCGCGAAAGATAAGGGTGAGGCTGCGGAGGCGACGGCGCTT
GGGAAGATGCGGGCGTCGCGTGACCGTATCCGGCTAGTCAAGACCGATAGCGAGCAGGCG
GGCtaa
>gnl|DORA|GKFG-908 hypothetical "GKFG-908-MONOMER" (complement(136810..136520)) Varibaculum cambriense dora dora20.1
atgGCTAACCGCTCCACTCGCCGCCACATCCAACAACGCCGCGCCTTTCAAGACCACGCA
AAAAAACACGACCTCCCCTGCTGGATATGCGGCCAACCAATCAACTACGACGCCCCATAC
AACAGCACCAACCCCGACCGCCTGCAACTAGACCACCTGCTGCCCGTATCAACCCACCCA
GAGTTGCTAGAAGACCCCGCCAACTTCCGCCCCGCCCACGCCTCATGCAACCAAGCCAGA
GGCAACAAAGCCCCACGCCCCGGACTCGGCCACACATCACAAAACTGGtaa
>gnl|DORA|GKFG-919 136803..137807 "GKFG-919-MONOMER" (complement(137807..136803)) Varibaculum cambriense dora dora20.1
atgTCCGCCGCAAACGCGAATAACATTAACCTCCCCGAAAACCTCCAAGTTGCAATAATC
AGCGGGGGAAGACCAAAACTAAAACAACGCCCGACCGCCCGCCTACTCGCACCCCTCAAA
GACGCGGGCATTAAAAACATTGCGTGGGTCGTGTCAGAAAAAGACGCCCCCCAATATGAG
ACAGACGAGTATCCAATCGAAACCTACAGCACCGAATGGGCATACAACTACGCCGCCACC
CACTGGATGAAACCCACCAAACCAAAAACCGGGGACTTCCTCGGAGCATTCCCCGGGCGA
GAATGGGCATGCCACCTAGCCGCGCGAAACCAATGCCGCTACCTACTCCAACTCGACGAC
AACATCCAGCGCCTATCTATAGGCAGCAGAGACACCGCCGCCGGCGCTGAAACCGCGAAA
CAACTAAACGGACTAGTCTTCTACGCGCAAACCCTAACCAACATAACCGCCGCCACCAAC
ACAAGAATGTGCGGTGCACAACTAACAGCCGTCGCCGGAAACAAGAACCCCATCCTAGCC
CGCACCGGCTTCCCCTACTCCCTATTCATCGAACAAATCGACCACAACCGCGAACCCTGG
TTCGGGCCATTCGAAGACGACATAACGCACGCCTACCAGTACGGGACAAGAGCAGACGGA
GCGACAGCGACCCTAGTCCCCCTATTGAACTACCGGAAAGAATCAAAAGCCAAAACCGGG
ATGCGCTCAAACTACCAGCACGACCGGGCAAGATACCTACAGCAAATCTTCCCCGAAACC
GCCGGCGTTACTTACATAGGCAGCACAGCCAACGGGGCAGGAGGCGGGCGAATCTTCCAC
AAAATGAAAACCGGAGCAATCCGCAACCCCCTTACCATCACCAACCCCGAGCTATGGGAA
ACCACCCGCAAACAAGTCGCCGACGCCCTCAACCTATGGGGCAAACTCGAAGCCGAAAAG
GCACGCGAAAAAGTTGTTAAAAGAACCAGGGGGAATAATGGCtaa
>gnl|DORA|GKFG-930 seg "GKFG-930-MONOMER" (complement(138941..138540)) Varibaculum cambriense dora dora20.1
atgCTTTATCTGCATCATGATGATCTGCCGCTACTACTAGACGAAATTGGCACAATCTGG
AAGCGAATCCGGCGGAATGTTGAACCCGCCGCCAAATCCTACACATGCCCCAAATGCGGC
AACCCCACCTTTTTGAAATACGGGTTGAAAGGCTGGGACGAGAAATACACCTGCAAAACC
TGCCGCATCGCCTGGAAACCCGCCGATCTCTACACTGCGACCCGCCAAAAAATCGCGCGC
TCCGACCAATGGATAGACACCGCCCACGCCCTTGCAGCATTCCCCGGACTAACCCCCGAC
CGGCTCTGGCAATGGGCACACCGGGGACAAATCGAGGTTAGGAAAAATAAAAAAGGCAGG
AACCTTTATCAGGCGTCCCAGATAAGGGAAAAGCTGCTAtaa
>gnl|DORA|GKFG-941 seg "GKFG-941-MONOMER" (complement(139321..138902)) Varibaculum cambriense dora dora20.1
atgAGCACCGACCCCGCCACTAATGAAGATAAGACGATTAGCCCCGCCCAGGCACACGAC
TACCTCGACAGAATCCAAGAATGGGACGGCAAATATTTAACCGTAATTGATCTAGCCACC
ATGACCCTAAACGCCGACATAGGCAGGCGCGGCAAAAACTCTAGACTCTACGCCCTACCA
TTCCACGCCGAACGCTGGCTAGACGAGCCACAAGACGGGGCAGACGGCGCGAAAACCTGG
GACGCCATGCGCGCCACCCTCGACGATTGGGCAGCAACCCTAGCCGACACGCTACAACTC
GACCgNNNNNNNNNNNNNNNNNNNNNNNNNNNNNNNNNNNCGCCGACACCTGGGACACGT
TGCATGCCGCCATTGATGAAATGCTTTATCTGCATCATGATGATCTGCCGCTACTACtag
>gnl|DORA|GKFG-952 139334..139609 "GKFG-952-MONOMER" (complement(139609..139334)) Varibaculum cambriense dora dora20.1
atgACCGGAAAAGATTGGGCGCTAGACGCCGCATGCGCAACCCCCGCCGGTAGAGCCTTA
ATCGACCTACTGGCCGACCACCCCTCCCACTGGGAAAACTGCCACGTCTGGGAAAGAATC
CGCACCCTCTGCAATGACTGCCCCGTCAAAGCTGAATGCCGGCGCTTAGGGGAAGAAAAC
GCGCGAGGCACCACAGACCGATACATGCGCCTAAACCAAGGCATGCCCTACGCCGGACAC
CCCCTAAAACACTACAGACAAGAAACCGCCGCCtag
>gnl|DORA|GKFG-963 seg "GKFG-963-MONOMER" (complement(140133..139606)) Varibaculum cambriense dora dora20.1
atgATCCTTGTAGATACCCTAAAATTTCTTAAAACCGCCGCCGAAAAAACCGCTGAAATC
GGCTGGAATCTAGAAGCCCGCTACGACAAAGACACCACCCGCTACTATTCCCGCCACGTC
CACGAAATCGGGCTACTAGCCTGCCTACTAGGTAATCTCATCTCTACACTAACCAACAAC
GCTATAACCAGGATTACCACGCGCCCCGGGGAATACGACTACATACAAGCCGAATTCGAG
AACGCCCTCAGCTACACCGAAGCCGTCACCGAAATAGTCCGCCAATGGTACAACTACACG
CTCGACCTACTCCAATGCGCTGAGCCAGAAAGATTAGTCGAAACCTGGCGGATGGACGGA
TACGATTCCCCTTATCTGGTGGACTATCGCGAAGCCTGCGACATGCTAAAACTCGCAATC
GACCTCGATAAAACCGTAGAGTCCGAGATGACTTTTTACTCGGAGAAAGTCGAAAGACTA
GCGCGCCTAGCCGCCGCATACGAAGCCCAAACGAAAGATAAAAAAtga
>gnl|DORA|GKFG-974 seg "GKFG-974-MONOMER" (complement(140429..140130)) Varibaculum cambriense dora dora20.1
atgCGAGACCCGTTAGACCCTCCGGTATGGGCGAAAATCCTGTTAATCCTCACAGCCGCG
GCGCTGATTATTATCGGGCTAGCGACACTAACCGCCCCGTCCTGTGATCCGGTCACTAAA
CCCGCCGCCCAAGTGACGAGCGAAACCTGGTGCCGAATCCTACAAGACACCGGCTCGGTT
ATGTCATGCGACTGGGAAGATTCGACACTACCCACCAGGGCGCTCGCCGAATACCAAACC
AACCCTGGCATCAGCGCTGAGCAAGCCACAATCAACGCAGCAAAAGAGGGGCAAAAAtga
>gnl|DORA|GKFG-985 140414..140605 "GKFG-985-MONOMER" (complement(140605..140414)) Varibaculum cambriense dora dora20.1
atgAACACCGAAAAACACCCAGACCTAACCTTTCTAGGACCGTTTGTAAGACGGGGCCAG
CAGGAGCTAAAAGAATTTGCCGCCATTTGCGCCAGGAAGCGGAGAGAGCTTTATGAGCTA
GTCAATCGCGATTGCCAGAAAAGTTTGGACGACATAGAAAAAGAGGAGGCTACTAAATGC
GAGACCCGTtag
>gnl|DORA|GKFG-996 seg "GKFG-996-MONOMER" (complement(141294..140602)) Varibaculum cambriense dora dora20.1
atgCTGAGAAATAAAGACCGGCAACTCACCCGCAAAACCCGCCGGCTATCAACCTGCCTA
GAAAACTTTTCCAACCTCTCAAAAGCCGCCGCCGCCGACCTGGCATCCCGTGGGGAAGTT
TTCAACGCGTGGACATCTGGGCTCACAGATGAGGGAATAACCGACGGTACGGACGCACTA
GACCACGACCTTGACCACATTACAGATGTAGCGCTTGAGGTACAGAAAAACGCCGCCGCA
ACGATCAGTAGCGCTAGCGAGATCAGGCAGGCACTAGGCAGGCTCAAGACCCGGCGAATC
AACCGCGAAAAACAAGACGGAAAGAAAACTTGGGAGCGACTACAAGTAGAGGGGGGGCGG
GGAATGCTAGACAAAACCCAAAAAAGAGCCGTCGCGAATCTGAGAGACGCAGCCAAATAT
CTTGCTCAATCCACGACAGAGCTAAACGCCATAGTCTACGACTACATCCGGGCATGCCAG
AACTTCAACCGCCAGGTTTTCGAATCCAGCGATGCCCGGCTCATGGACTGGCTACCAAAA
ATTCAAGAGAGCCTAGATTGGCTCGCATACCTAGCCTCTAGCCTGCAAGTCACAGCCGCC
GAACAAGTAATTGATCTTTATAGGGCGGGGACACCGGTCAAGATTCTAGAAATCGCCAAA
GCCCAAGAGAAAAAGAGGAAAAAACAAAAAtga
>gnl|DORA|GKFG-1008 141281..141610 "GKFG-1008-MONOMER" (complement(141610..141281)) Varibaculum cambriense dora dora20.1
atgGTTAGTCGCGAATATATGGACACCCTGCTAGACATACCGACGGCCGCGATGGGTCTT
GGGAATGCTGTCGATTACGCGCAAGACCTCGCAAAACAGCTTGGCTACACGTTAGGGAAA
AGCGAGGGTTATCTGCGAGCTGCCACCCCTGAATTCCTAACGAAATTCCCGATGCTCATA
GACGAGCCAATCGATAAATCGTTTATTTTAGCGGGCGACCTAGAGACCATAGCCAGCCAG
CTAGGCAAGCAAATCACCACGATTAAAAAGCTCATCGCAACCGCCCGCACCCTCGCTAAT
AGTGAGGAGGCCGGAAATGCTGAGAAAtaa
>gnl|DORA|GKFG-1019 141603..141941 "GKFG-1019-MONOMER" (complement(141941..141603)) Varibaculum cambriense dora dora20.1
atgAGTAAAAAACGAGGCTCTCGCATGGATACCCCGCAAGACCGCATATGGCACACGCTC
ACCTATACCGCCGGGGCTATCCAAACCGCGCAACACCTGCTAAGCCTTGCTCTGGAAAAT
GTGCACACCGCTATGGAAACCTGCACCCCCTACGCCGGGAAAGACGGTACTTACGATTCG
ATTTTTACCGACACGGATGACATAGAAAATGCGCTCAGCTGGATGAACGACCTGTCCGCG
CAGGCACAAGTCGAGATAGCCAGCATCCCTAAATCTGTGCTCGATATTAGGCATCTACTC
ACAGAACTAGACAAGAAGAAGGAGGCTAAAAATGGTtag
>gnl|DORA|GKFG-1030 141934..142215 "GKFG-1030-MONOMER" (complement(142215..141934)) Varibaculum cambriense dora dora20.1
atgACTGACTACGAACTAGACCCCGAAATCACCGCTACCGCGCGGCAACTCGCTAAAAAC
GTTTACGAGCACGCTCAAATCACGCTACGACTTTCAGCCGCCAGTTGGGCAATTGAGGAT
TACTTCGACAACCCGGGATTGAAAACTATCGAGGGGTTAAAAGAACTCGTGGGCAAGGTA
GGAGCAGCGGCAAGACTAACCGCCGAAACCTCCGACCGAATCCGGTACTTGTCATACCAG
CTCAGAGCACTACTAGACGGAGAGGTGGTAGACGATGAGtaa
>gnl|DORA|GKFG-1041 coiled-coil "GKFG-1041-MONOMER" (complement(142513..142208)) Varibaculum cambriense dora dora20.1
atgATTACCGATAAAACACCCCTAAAACGCATTTGGTCATGCCTGAGGGCGATTCGTTGT
GGTGCTGGCTCGGCACAAAATAACTGTTCGAACATCATGTATGAACTTCCCACCATACTC
GGCTCCCTGACCCCATTAAGCAGGCAAAAACCGATTACCGATGACCTCGAAACGTTTGAG
AAACAAATCGAAACATTAGAATATGCCGCCGCCAACGCTGCCGATGACCTCGCAGATATA
TCCCTCTACACGCGGTTAATCAGAGACACACTAAACGAAATACGAAAAGAGACCCAAAAT
GACtga
>gnl|DORA|GKFG-1052 142523..142807 "GKFG-1052-MONOMER" (complement(142807..142523)) Varibaculum cambriense dora dora20.1
atgACTACTAAGAAGAAATTGCTAGATGACGCGTGTGACCAACTTTGGTTTATCGAAAGC
TATCAAAACGAAATCATTAGTTCCGTTCACGATGCCGGATTCTCCTTATACGAACTAAAA
GACGTTCTCGAAGATTCTCCCCGTGAGTTTGACGAGAGCACAGAAAAATTAAGCGACCTG
CTAGAAGCCGCTTACAGGCTGGAAGGCTGGGCGATAGGTCATCACCAGATCATCCAGGAG
CTGGGTGAGATTATGACGAAAATCGAGAAAACCCAAGAAATCtag
>gnl|DORA|GKFG-1063 seg "GKFG-1063-MONOMER" (complement(143129..142797)) Varibaculum cambriense dora dora20.1
atgAGTAACCCCTCTGAAACCCCCGCCCGGATTATCACGGAAGCCGAAGCCCGGATCATC
GCCCAGAAGCTTGAATATTGGGATGACGGAGTGACAGATTTCGCGCTGCAAGCGTCCCAA
ACTTTGCGAGAGCTACAGGAAAAACTCAAAAATCCCACCCGCGACAATCTACCTGCTATC
CGCGCCGATATTAACGCGATATTCGATAGCTACAGCATGATCTGCGATGTGAGCACTAAC
TATCACGCGTTTTTGCGTGAGCTAAAAGGCCGTTTTAATAAAACTTTCACCCTCGTGGAC
AGGCTGATAGGAGACCCCGAAAATGACTACtaa
>gnl|DORA|GKFG-1074 coiled-coil "GKFG-1074-MONOMER" (complement(143463..143122)) Varibaculum cambriense dora dora20.1
atgAAAACGAAAACAAACCGCACAGAACGCATCATCGCCACGAAGCGGGTAAAAGCGCAA
AACCTTGCCAAGGGCATAGAAGAAATGCTCATCGCCCGGGCGGAAGAAATCCGCCAATAT
TCCCTAACCGCCGGGCTAGTAAGAATCGAAATCGACGACTATATCGAATCCGACGGGAAA
CTCTCGCCAACTACCGCGTGCAAACCCGCCGACGACATCAGGGACTTCGGATACTGCAGT
GATGATTATTTCGACCGAATCAGCAGTGACACCCACGACCTGCTAGATCTGCTGCGCGAA
CTCGAAAAACTTGAAAATGAAAGGGCAACCGAAAATGAGtaa
>gnl|DORA|GKFG-1080 ssb; "GKFG-1080-MONOMER" (complement(143981..143478)) Varibaculum cambriense dora dora20.1
atgAGCGTTTTAATAGATACCGGACACCTCGGAGCAGATCCGGAACTGCGCTACACAAAA
GACGGGGAACCAGTACTAAATTTTAGAATCTGCGTAACCCACTACCAAAAGAATCAAACC
ACCGGAGAATATACCCCCCGGGGCATCCCGAAATGGTACAACGCCGCGATCTTCGGGCAA
AGAGCCGATGACCTGTCCAAAGTCCTAAAACAGGGCTACAAGGTAGATTTTTACGCTCTC
TACGCCTACGACGTGAAGTGGGAGAGCAACGGGCGGCAAGGCGTAAGGACGGAACTTCAT
AAACCTCAGATTCTCAATTACGCGCCACCTAAGAATCAAGGCAACCCGCCCGCTAATACA
GGACAGGGGCAATGGGGCGCGCCCACTGATAACCCCTGGGCACAACAACCTGCTCAACCA
GCGCAGCAAGCCCCGGCGCAACAGCCCGCCGCCGATGACCCGTGGGTAATCAACAACAAC
GACGACAATAACCCGCCATTCtaa
>gnl|DORA|GKFG-1081 144179..144490 "GKFG-1081-MONOMER" (complement(144490..144179)) Varibaculum cambriense dora dora20.1
atgAAAGCCACCTGCAAATGCGGAAAAACTTGGATTCAGCACGGAAACTCTAGCGGGCAT
TGCGCAAAATGCCATGAAACGTTTTACGGCATTGATGCGTTTGATAGGCATTTTAGCCAC
TATGACCAGGGCAAACCGATCTGCCTGCCGGTCAAGGAGTTACTGCCGACCTTGGAGCGG
CGCGGCTGGCTCGCAGACGAGGAGGGGCAATGGCACTGGGCGACAGTGAAAACCGATGCC
CGCACCTGGAACGAATACAGGCAGCAGCACCCTCACCCCCTGGCACGCCGTGAGAGCTGT
CCCCAATCGtga
>gnl|DORA|GKFG-1082 144487..144945 "GKFG-1082-MONOMER" (complement(144945..144487)) Varibaculum cambriense dora dora20.1
atgATTACGAAAACTTTAGCCGCTGAGATTATCGGGTATCTTGCCGGGTGCGGCGTCCTC
AACGTCAAAGGCGAGAATCAGGCGCTCATCTGGGCGGATTACCTGAACCACGCCGGGGAA
AACATTACCGAAGCGCTTAAAAGTGACGTTGAGGCAGCGACCCGAAACCTTGTTCTGACC
TGGCAAAACTCCCGGGAATACGCCCCGCGTATCAGCCCCGAAGCGTTAGCCCACGAGATT
CGGAAAATCCAGGCGGCACGCCTAAACGCGGTGGAGAACGCTAACCCGGAGCACTCACGA
ATCAACCCTCCGGAAAATCCGGATAGTTACGTGACCTGGGAAAAAACCCGCAGATTCTTA
ATCTCGGTGAAAGCGCTACCGGTGGAGACCGCAGAACGCGAAGCCCTCACTAAAGCTAGG
CAAATATCGAAACTACCAGCGCAAAGGAGCGAAAAAtga
>gnl|DORA|GKFG-1084 hypothetical "GKFG-1084-MONOMER" (complement(145934..144942)) Varibaculum cambriense dora dora20.1
atgGCAGACACTCGGAAATGGATAAAAATATCCCTAGATTTACCGATGCACCCTAAAATG
TTGGCGGTATCAGTACCGGCGCGCTGGCTTTTCCTCGAAATGCTTTGCTACTGCTCCGAG
TACATGACCGACGGGGTTGTCCCGGAAGTTGTAGCTAAGCGACTTGCTGCCAATACGGCA
AGCGACACGCTAAGCAACTTGCTAAGCATAATGCTAAGCAATATGCCAAGCACTGAGCTA
AGCAAAGAGCTAAGCAAAATGCTAAGCACGGTGCTAGATGCTTGCTTGCCGGATTTAGCG
AATCAACTACTAGAGGAACTGACTAGCAACGGCGACCCCGCGACACTTAGCCGCGATGGT
GACGCTTACATAATTCATGACTATCTGGATCACCAAGCGAGCCGAAAAGATGTTTTGGCA
CGTAGAAAGCATTTGCGGGAGGCTGGGAGGCGTGGAGGTCTAGCAAAAGCCAAGCAAAAT
GCTAAGCAAGATGCTAAGCAAAACCCTAGCAAAATGCTTAGCAAAACGCTTAGCAAAGGC
TCTAGCAAAAACGTAGCAGATAAAGATAAAGATATAGATAATTACCCCCCTACACCTAAC
GGTGTATCCCCCCAAGGGGGGAAGAGCGAGCGAAAGAAGCCGCGCAAAACTTCCAGACCG
CAACCGCTACCGCCCGATTGGGTACCGAACCCAACCCACGCTCGTATCGCCCTAGAAGTC
GGAGTTGATCTTGACGGTGAAGCCGAGAAGTTTCGGGATTACCTGAAAGCCAGCGGGAAA
ACCTACGTGGATCACGACGCTGCGTTCCGCAACTGGCTAAGAAGCCCCTACCGCAATAAC
GCAGTTCACGCCACGCCCCGATACCGGAACCAAGAAGACCAGCTCGAGCGCATGTTCCAG
GTCGCGGCAGCCTCAGACCTAGCGGATCAAGCCGCCACCGATAGCGCGGAAATCTTCACG
CTACCAGCACCAACAGGCGGTGATGCGGCAtga
>gnl|DORA|GKFG-1085 145879..146106 "GKFG-1085-MONOMER" (complement(146106..145879)) Varibaculum cambriense dora dora20.1
atgGAGGAATTTAATGTTAATGACCTTGATGAGGAAACCCGGAAAGATATTAAAGAAATA
TTGAAAGCACTTATTAAAAATGGGCTTTTAATGCCGGATATTGCAGACCCTGATTATTGC
TTAATATCTACTGATTTTTTGAATGTTTTGGAAGAAGTGGGAGGAGGAAAAAATGGCAGA
CACTCGGAAATGGATAAAAATATCCCTAGATTTACCGATGCACCCtaa
>gnl|DORA|GKFG-1086 Holliday "GKFG-1086-MONOMER" (complement(146590..146093)) Varibaculum cambriense dora dora20.1
atgAAATGGATTGACTGGACGGCGATGGACGGGCTGGCTTTCACGGTGCTAGGCGAACCA
GTATCGCAGGGGTCTATGAAGGTTAACCGCCGAACCGGAAGCCTGTATCACGTGAAAAAC
GATGCGCTGGCGCTTTGGCGTCACCGGATACTTCAAGAAGCATTTTTACAGGCTCACGCT
CACCGCTGGATTCTCCCAGACGACGGCACGGGGCTAGATGAGCCGGTGTTGATCTCAGCC
CGCTTTTATCTGAAAAAACCCTTGCGTCCCCGTTTCCTATATCCCGCCGTTAAGCCCGAC
CAGGACAAGCTGCTGCGTGCTGTGCAAGACGCTCTAGCACCCCGCAAGGGGCGGCGATTC
TTGTTTGATGATTCCCGGGTTATCGGGTCGAGGGTGCAAAAGGATTACGCGAAATCGCGG
CGGGTTGGGGATAAAGACGGACCGCGTTTAGAGTGTGCGGTTTATAGATTCCCGAGGCGT
AGTAATGGAGGAATTtaa
>gnl|DORA|GKFG-1087 146999..147151 "GKFG-1087-MONOMER" (complement(147151..146999)) Varibaculum cambriense dora dora20.1
atgAGCAAGACCGTGACTCGCCGCTGCTGGATATGCAGAAAACCTATCGAAATGACCGAC
ACCAACTCGCTATATAAACCTGACGGTGAGCCGTACATGATTTTTTGCGACACGTGCTGG
CACGACCACATGGAGGGAAAGGCACCAGCAtga
>gnl|DORA|GKFG-1088 hypothetical "GKFG-1088-MONOMER" (complement(148005..147148)) Varibaculum cambriense dora dora20.1
atgAGTAGTCAGGCGCTTTCGGTCTATTCCCAGCCGCTAGACCAGCAAATCAATTATGCA
AAGGCAATGGCAGTTTCTAATCTGCTGCCGGTGGCTTACCAGAACCACCCCGAGAACGTC
CTGGTGGCACTTGAGCAAGGGCGGGCGCTAGGCATTGCGCCAATCCAGGCAATGAACCAA
ATCAATGTTATTAAGGGTAAACCCGCGCTTTCTGCTGACCTGATAGCGGCATTAGTGCGG
CGTGCAGGGCATCGACTACGGGTTGAGGGTGACGATACTTACGCGCAAGCAACTGTTATT
CGCGCTGATGACCCGGACTATATTCCTAAGCCTGTCCGCTGGGATATGGAGCGCGCGAAA
CGCGCCGGGTTATTGGGTAATCCGTCGTGGCAGAAGTACCCCGCCGCAATGCTTAGGGCG
CGGGCGATTAGTGAAGCCGCTAGGGCATGGGCTAATGACGCGCTTTACGGGTTTATTTAT
ACGCCGGAAGAACTCGATAATAACTGGCTACCGGATTCTGACCCGGACACGGGCGAACCC
GTCCACAACAGCCCCGCGCCTGTCCCTGTGCAGTCGCAAGTACCGCAACCGCACCCAACA
GCCCCTAAACCCGACTTACTAAATCAGGCACAGGTAGACGGGATACAAGCGGGAATGTCT
GAGCTTGGATTAACCGCTGTGAAAGCCGCCGAGGGTATCCGCTACTACACGAAAGGGCGC
ACCTCAAAACTCTACGAAATGACAGTTGAGGAGGGCAAAGCCTTAGCGCGTCATATTAAT
GAGCGGTTGCAGCAGGCACAGGAAGAACCCCCTGTAGATGAGCCGCCGCCGCTTGATGTG
GAGGTAGTCGAGCAAtga
>gnl|DORA|GKFG-1089 147998..148516 "GKFG-1089-MONOMER" (complement(148516..147998)) Varibaculum cambriense dora dora20.1
atgGCAAAAAACAATTTCCCGAAACCTGAGACCACCCAAGATGCCGCGCGGCAACTCGCG
GTGTGCAAGCTGGTGAAAGACCAGGTTAAGAAGATTGAGACCCCCGCGCGTGCTTTCATT
GAGGACGCTTTGAAGCCAGGCGACCGGCTATATGCGCGCGGCATTGATGGAGAGAAAGAA
ATCGCCGTCCTAGTGCGCTCCAAGCCAAAAGGCGGGCGGTACAAGATTAAAGACCCTGTG
GCTTTCGCTAAATGGCTTAGCGAGCATGACCCGGAGCTTGCGCCCTACCACGTGGAAACC
ACTATTAAAAAGAGTTCCCGCATGAATGACGCGGATTTTCTTGAGGGATATATGGAAAAG
CAAGCCGGGGAAATCCCGGACGGTGTGGAGGAAGCGCCCCCCGCCTGTTCCACTCTCACT
GTGCGCCAATCATTTGAGCAGGCAGAAAACCTACTAGATGACGCGACCGCAAGGGGCGGC
ATATCGGGGCTACTGGAAGCGGTGACTGAAAATGAGtag
>gnl|DORA|GKFG-1090 transmembrane_regions "GKFG-1090-MONOMER" (complement(148680..148540)) Varibaculum cambriense dora dora20.1
atgAGCGTTCTAAATATCGCGTTGTGTATCGTCGCGATCCTGCTTTTCGCGGGAGGTATC
GCAACCATGATTCTTGCTGCTCAAGAATACTTCCGTCTGCGCGATCACCAGCCGCAAGGC
CGTCATTTGAAAGTCGATtaa
>gnl|DORA|GKFG-1091 seg "GKFG-1091-MONOMER" (complement(148905..148705)) Varibaculum cambriense dora dora20.1
atgAACCGTAAAATCCCGTGCGCCGTGTTTTGGGCGCGCAGAGCAGGGCTAGCACTAACG
CTAATCGCCGCTGCTATGTATGTCGCGTTCTTCTTCTCACCCGAGACCGAAAGCGAAACC
GTAACCGCTGCCGCCGCGTTTTGGGGAATGGTAAGCGCTTACCTAATCGGCATCGCACTG
CTTTTTACTCCCACTAAAtaa
>gnl|DORA|GKFG-1092 seg "GKFG-1092-MONOMER" (complement(149110..148931)) Varibaculum cambriense dora dora20.1
gtgGCTAGAATCCCGCTTTGCGAACTACTCACTAAGAAGGAAGCCGCTGAGGCGGCGAAA
GTATCCCCCAAAACTATTGAGCGCCGCGTTAATGCTGGGAAACTTCCGAAGCGTAATAAA
TCGGGGTCGCCGCGTTTTTGGGTGAAAGACCTAGAAAAAGTTTTTGGCGAAGTCGCCtaa
>gnl|DORA|GKFG-1093 149103..149555 "GKFG-1093-MONOMER" (complement(149555..149103)) Varibaculum cambriense dora dora20.1
atgCAGGGCACCCTATTTGATACGGCCGATACCGACCTGGCAAGCACCGGGTACAGCGGG
GAGCAACTCGCGGGCGTAGACCGGGACGCTTTAGGCAATCTCGCGTTCCTATATACAGCC
AGCGAAAAAGGCAACTCATCCGGAATAAGATTCGCCGCCACTATCGAGGACGCGCAAAAA
TGGTGTTCTTCCCCGGTATCGCGCGGGCAACTCCACGGCGTGCGATGGGCTTATTTTTGG
ACTTCCGCCGCCAATTACATTAATTGCCACTGGGATATTAAAGACGCCCGGCTTGACCTG
AAAGGCTTTACAGATTCGGGAGAGTGGGACGAGAGAATCGCCGCGACTGGGTGCAAAAAA
ATTGCGCTTTGGGAACTTCCCTCCGTGCTTTCTAAAGCCGGGATTGAGGTGCTTAACGCA
CCGGCTAAGCCGGGGAGGTTTTCCCGTGGCtag
>gnl|DORA|GKFG-1095 149558..149800 "GKFG-1095-MONOMER" (complement(149800..149558)) Varibaculum cambriense dora dora20.1
atgGACAACATCGAACCTAATAAATGGATCGCTCACCAAATCGAGTCAGCCATCCAAGAA
GAGCACACAAGTTCTCACGCAGTCGCAAAGGCTGCCGGCATTGCGTGGACTACATTCCAG
CGTCGCCTTATCCCCGTCGGCAATTTCGACTGGGACGAACTAATGCGGATCGCGACCGCG
CTAAACCGTAGCCCCGACTACTTCACCCCGCCCCAGTTCCAACACGCAAAAGAGGCAGCG
tag
>gnl|DORA|GKFG-1096 lambda "GKFG-1096-MONOMER" (complement(150271..149909)) Varibaculum cambriense dora dora20.1
tcaCGGCTGATTTTCCGCTTCGCCCTCGAGCTGGTCGTTGATTGTGTAGCCGGGATTCTT
AGCGGCGAGTTTCCAGACGGGGATAACGCGCGGGTCAAGTTTTCTGCCGGCTTCGAGGTC
TAGCAGGTCTTGATAAGCGCGGTCTACGATTTCGGCGGGGTCGTGGTCTATGGCGGTGCA
GATACGGGAATAAAAATCAGTAGGCAAAATCCGTATGCCATTTAGATACATATTGACCTG
CTTGGCGGTTGTGCCTGTCGCTGCTGCTAGTTTCCGCTGAGTAATTTCCGTATCTTCAAC
GGCTTCTTTTAGTCGTGCTGCTAGGAGTGTCGCAAAAAGTTTTCCGCGCTTTTTTATGTC
cat
>gnl|DORA|GKFG-1097 seg "GKFG-1097-MONOMER" (complement(150693..150268)) Varibaculum cambriense dora dora20.1
ttaTAGGGTCGCGGGGTGGGTTTGTGCGAGTTTGCGGCGATACGCTTCGACTGTCCAGCG
GGGCAGGTTGAGCGCGGACGCGATCCCGCCAGTTGACCAGCCGTATTGCGACTCCCAGAA
CTCATAATCGGCGGGGTCTATGATTGCGGCGGCTACGGCTTCATCAATCCTGGCTTCTAT
CGGGGCAGCTTGGTGACCATCGTGGTGTGCGGCGGCGTGGAATGTTTCATGCGCTAGGAC
GGGCAGCACCCAAGACGCAGGGGTGCAGCGGTTTATATAGATCGCGCGGAGATCATCTAT
ATATATGCCCTGCCAATCGCCCGGCATTTCTACATCCATAAATAAATCTACCTGGTGCTT
GTCGCACCAGGCGGTTAAAGATTCTAGGGAGGGCGGCGATTCTTCCCACCAGTCGGGGTA
TATcac
>gnl|DORA|GKFG-1098 hypothetical "GKFG-1098-MONOMER" (complement(151486..150737)) Varibaculum cambriense dora dora20.1
ttaTTTCCAGGCGTCCCATGTGGGCTTATCTGTCGTGGTGAAATTCGTGTTAGTGCCGTC
CACATATGTTTCGCCGTCCATCTCATAGACTGAGCATTTCACGATTGCCAAAGCCGGCTC
CTTTATCCCCTGCACAATAGCCTTGCCCTTGGCTTCAAGAATCAGCCCGTAGTCGCCTTG
CTCGGGGTCTTTATTTTCCACCTGCACCCACGGGGTCTTTTTCATGGTCGCCCAGTCGAT
TTCGAGACGCCCGGCATCGCCCTGTTTGCGTTCGAGTAGTTCGTGGCAGCCCTGTTGCCC
CTGCTCGATGTTGATTGCAGCAATGTCGGCTTTAGCTTTATTAGAGTTTAGCGGGTCTGC
TTTCGCTTCCTTTTCTGCCTCCGCTGCTTTTTCCTTTTTCTCGATGTTAGCGCGGGAAAT
TGTTAGCTTTATTTGGGTCGTGACCTTGACGGTCGCCCCGGGTTGTGGGTCTTGGGCTAC
TACTTCGGCGGAGGATACCGCAAGGATTATTTCACCGTCTTTAGGCTGCGGGGTGACCGA
GCTAAAACCCGCGTCGTCTAGGATTTTTTGCGCCTCCCCGTAGGTTTTACCTACCACGTC
CGGCACCTTTTTTGAGGGGGCTAGGAGCATGGCGGCGACCCCTATTAGGGTTAATGCCAC
GATGATGATTAGGAGGATTCCCCACCACTTTTTGTAGAACGGTTTTTTGGGTTTTGTGCG
TGGTGGTAGTTGCGTGGCGGGTGTAGTcat
>gnl|DORA|GKFG-1099 integrase, "GKFG-1099-MONOMER" (complement(152606..151488)) Varibaculum cambriense dora dora20.1
atgGGACGCACAAGATCATTCGGCTACATCAGGACGCGCAAGCGGGAGAACGGCAATTCT
TATCAAGCCTCATATATTGTCCCGGCGACGGGCAAGCGACGCACTAAGACTTTCAGAGCG
AAAAAAGACGCGACCACTTACCTAGCTAAGACCGCGCTATTGATTGACGCCGGGAAAACC
CTAGACGCGCCTAAGCCGCGCCGCGTGCCGACGGTGAAAGATTGGGGCGAAGAATGGCAA
AAACGTTTGAAAGATTCGGGGGCGTCCCCTAATACTCTGAGGTCTTATAAATCTGCTTTG
AATCGCTACGTGTACCCGGCTTTCGGGGATCGCGCGCTCTCATCTATCGCCCGCCCTGAG
GTCATAGACTGGTACTACAAGACCGCGCCGGAGCATCCGGGGGCGCGCCGGAACGCTTAT
CGCAGTTTTTCCGGGCTTATGAATGCTGCGGTAGAAAATGAATTTATTGAGGTTTCCCCC
GTGCATATTAAGGGTGCTACATCTAAAAAGCGGGTGCGTGATGAGGATAGGGAGCGGGTG
GCGACTGATGAGCAGGTGGAGAAAATCGCGGGGGCGATGCCGGGGAGGCTCGCTATTATG
ATTTATTTGGCGGCTTGGGCGGGGCTACGCTATGGAGAGATTGCGGCGCTACGCCGGCGG
CATATTGACCTAAAAGAGCGGCGGATTATGGTGAGGGGTGCGGTGAAGCGCGGCGAAACC
GGGAAGCTTGTCGAGGGTGTGCCTAAGACGGCGACGGGGCGGCGTGATGTGCCTATCTCA
GACCCTTTAGCGGCTAGGTTGAAAAATCATCTAGCCAAATATGTGGGCAAGAGCCAGGAC
GCTTTAATTGTGTATTCGAGGGCGGGAACGTTCCTATCTAATAAAACGCTGCATAACAGC
TATAACCCTGCTGTAGCCGGGGCGGGGCTACCGGGCTTCAACTTCCACCAACTCCGCGCC
ACCTGTGCAACGATGCTTGCGCGCGTGGGCGCTACGGAGGCAGAGATTCAGGCGATTCTA
GGGCATTCTACCTGGTCGATGTCGCAGATTTACCAGCGGGCTACTAGTGAACGGTTAGTG
GAAGTAGTAAATAAAATGCACGACGCGGGGGAAGAAtaa
>gnl|DORA|GKFG-2068 Ser "GKFG-2068-tRNA" (complement(152879..152795)) Varibaculum cambriense dora dora20.1
GGAGGTATCGCCTAGTGGCCTATGGCGCTCGCTTGGAAAGCGGGTTGGGTGCAAGCCCTC
GGGGGTTCGAATCCCCCTACCTCCG
>gnl|DORA|GKFG-1100 ahe:Arch_1646 "GKFG-1100-MONOMER" (complement(155868..153220)) Varibaculum cambriense dora dora20.1
ttaAATACCCGCTTTCCCGCTGCCGCCAGAATTATCTACCGTCTCAATTATCTTGCCACC
AAGCATAGATTTTGCGACCTCGACCCCCCAACGTCCGCCGCTTTCATCGAGCGAAACATC
AGGATCGGAGAGATCGGGGATATCTTCATCTTCATAGCTGGGAGGTGCGCCCGGTGCTGG
GGAAGCACTTTCATCGTCCTCGCTTGATGCGGCCGACCCCCGCGGAGCAGCCGGGATATC
CGGCTCGAAAGTCTGCTCACGCGGCGCTGCTAGGGGCGCAGAGTGACTAGCTTCAAAGGG
TACCGAGGATTGGTTTGCTCTGGGAGCGACTAGTTCCTCGGCAAAGTCACGGGGTGCCGC
CATCACTGTGTTTACGCTGCCAGGTGCCGGCGAAATAGAGGTTTCGGGGCGAGGCGCTGC
CATTTCTGCCGCTGGCGCCTCGAACGGTGAGGGCGCTGCCGCAAGTGGTGTCACAGGCTC
CGACATTGTCGGATGCGCCGCGTCCTCTGCGCCCTGATCGTTTTCCTTAGAAACGGAGTC
TGACGCTTTGGGGTTAGCGATGATCCAGTCGGCATTTTGGGGTGCCGATTCACTTTCTTG
CCCAGGTTTATCCCCGGGCTTATCCGCTGCTTTTTGGTCTTCACCTGTAGTTTCAGCAAT
TGCGTTTGCGGCGTCCGCGGAGGTGCTAGGGACGGGAGCAGGGTTTGCTTCACCACCCAC
TGGTTCTGGATAGGAAATCTCTTCACTGCCATCTGCCGGATCCGCGTCTTCGGGAGGATA
TTCCTCTTCTTCCGGGGGTGCCTCCTGGGGCAGAGTTTTCTCTACTTGCGAGGAAGCATC
TAGTTTGAACCGGGATAGCACCTCGCTCATAGCGGGAGCGCGGCGATCGTCACTTCTCGG
AAGTACCTGCACTGTCCAGGAATCTGACAGCTCCTCCTGTAAGCATTTCTCTATCGGGGC
CAGCCGTTCCTTCAAGTATGCAACGGTCTGCGGAGTATCTGCCAACAAGGTAACTTGCTG
GTTTCGGGCACCTCCAAGCTGCAGATGGCGATTGCAAGTTGACCACAGGCGCTGATCAGA
GTCCCGCAAACGCGCAGAAACCCTACCCCAAGATTCCAGTAACTGCCAGTATTGTTCCCC
TTTTTCTACTTCCGGCACCTCGCGCAGGGAAACGCTAGCCGCCGCCTCTTTGGGAGAGAG
TTCCTGCTCCGCTACTTCATTGCGGGGAGCCTGTTCTGGTTGGGCAATCTGCTTTCCAAT
AACTGGAGCAGACTGTTTACTATCAATAGTTTCCGGGCGCGGAGCAGCCAGTTCTGGGGC
CCCGCCACCTGTAGGGGAAGCCGCCGGAACCGGGTTCGCGCGAGGAGCCGCGGGAGCCGG
TTCAGTAGGAGCTTCAGGGGCTCTAGGAGCCACGGCATCTGGTCGGGCATTTGCGGTATT
TTGAGGACGCTTCCGTCCCGGACGATGCAGAGCGGCCATTGCGGCCTCAGCCCCGCTCAA
AGACCCAGAAGAGGCAGAATCGTGTCCACCTGCAGCTACCTGGCTCTGTTCGGGCAATAA
AAGCCGCGCAGCCAGTAGCTCAACTTGCAGGCGCGGAGCGGTAGCTCCCGTAAGCTCGGT
TAAAGCAGTATTGGTGAGATCGCTGGCGTGGGAAATCCCGGCGGTTCCCCAACGCTGCGC
TTGGGTTTGCATCGCCGCTAATTGATCGGCGGGGGTTCCCGCTAGTACCGTCTGAGTATC
CTCAGCGGATGAAACCGAGAGTACCAGCAGATCCCTAAGATGTAGCAGTAAATCTTCCAG
GTAGCGGCGAGGCTCATGCCCGCCCTCCACCATTTTGGCGATCACCTCGAATAGGGCGGC
TCCGTCACGGTCAATAATGGCGTCTACAGAACGCTCTAAAATCGCACTGTCTGTGTATCC
GAGCAGCGCGGCGGCAGTCCCATACGCTAGTTTGCCGTCCTCGGCACCTGCCATCAGCTG
GTCAAGCACCGAAAGTGAGTCGCGTACTGAACCCGCGCCTGCCCTCATCACTAGCTGCAG
CACTCCCGAGTCAGGTTCGATATCTTCGGCCTGGCAGAGCTTTGCCATATATTGTTCCAT
TGTTTCCGGCGGCACCAAGCGGAATGGATAGTGGTGGGTGCGGGAACGGATAGTACCGAT
TACTTTGTCAGGTTCGGTGGTCGCAAAAATAAACTTTACGTGTTCGGGGGGTTCTTCCAC
GATTTTCAGCAGGGCGTTAAATCCTTGCTGGGTAACCATATGAGCTTCATCTAGGATAAA
AATCTTAAAACGATCCCGCACCGGGGCAAAGCCTGCCCGCTCTCGCAGTTCTCGCGCGTC
ATCTACCCCGTTGTGGCTGGCGGCGTCGATTTCTACTACATCGAGGGACCCTGAGCCCCC
GGTCGCTAAGTCTTTACAGGATTCGCATTTTCCGCAAGGAGTGTCGGTAGGGCCTTCTAC
GCAGTTCAGACAGCGCGCCATGATTCGCGCCGAAGTGGTTTTGCCGCATCCGCGCGGCCC
AGAGAAAAGATACGCGTGGCTAATCCGCCCAGAGCGCAGCGCCGCCATTAACGGTTTGAC
CACATGATCTTGCCCAATCACGTCTTGGAAAGTGTCTGGCCGGTAGCGGCGATAAAGTGC
GATGCTcac
>gnl|DORA|GKFG-1101 recombination "GKFG-1101-MONOMER" (complement(156470..155874)) Varibaculum cambriense dora dora20.1
ctaTTCGGCCGAACGCCTTCCCTCCAAGGCACGCCCTAAAGTAACTTCATCAGCGTATTC
CAGATCTCCACCTACCGGTAGTCCCGAGGCCAGGCGGGTAACTTTTAACCCCAGGGGGGA
GATGGTGCGGGTCAGGTAGGTGGCCGTAGCCTCGCCCTCAATATTGGGATTAGTGGCAAT
AATGATCTCTTGTACGCTGTCACCCGACAGGCGGGTTAGCAGCTCCCGCAAACGCAACTG
TTCGGGGCCAATCCCGTTTATCGGATCGATTGCCCCTCCCAGCACATGGTACAGACCGCG
ATAGCTGCGGGTGCGTTCAATCGCCCCCACGTCTTTGGCTTCTTCAACTACACAAATAAC
CGCCTGGTCTCGTTTTGGATTGCGACAGATAGAACACAGTTCCTCTTGGGCAATATTGCC
GCATTTAGTACAAAAGCGGATCTTTTCTTTCGCATCGATTAAGGCCTGCGCCAATAGTTC
TGCTTCGGCTTTCGGGCGCGACAGCACATAGAACGCGATGCGCTGTGCTGATTTTGGTCC
AATCCCCGGCAGTCGCCCTAAAGCATCGATTAGATCTTGCAAAGCGCCGTCATAcat
>gnl|DORA|GKFG-1102 mcu:HMPREF0573_10651 "GKFG-1102-MONOMER" (complement(157963..156656)) Varibaculum cambriense dora dora20.1
tcaTCGTCCGGTACCTCCATAGACCACGGCTTCAGTTTCTTCGGAATCTAAATCGAAAGC
TTTATGGATAGCCAACACTGCATCATCCAGGCGATCTAAATTGATCAGCACGGAGATACG
CACTTCTGAAGTAGAAATAATATCGACGTTGATCCCGGCATCCGATAACGCCTGGAAAAA
GCGTGCCGAAATTCCCGGATTGTTGCGCATACCTGCCCCAACTAGGGATACCTTCCCCAC
GTTGGTGTCGTGGTCGATGCGGATGAAGTCCAAAACACTCTTTTCGTGCTGCAGTTCTTC
CATCACTCCCGGAATATCTTCCGCCGGCATAGTGATCGAAATATTAGCCCTACCAGGGCG
CGCCTCGGAAATGTTTTGTACGATCATGTCGATATTGGCACCGACTTTTGCCACCGCCGC
AAACAGGTCAGCAGCCACCCCCGGGCGGTCAGGCAAACCCACCACCGTCAGCTTTTCCTG
GGAACGATCATGGGCAATACCAGAGATAATGGGAGCTTCCACGTTTTCCTCCTCAAGGGC
TTTAGCAGGGACAATCCCCCGCAATGATTTCGGGGCCGGACCTTGGGCAATCCAAGTGCC
ATCTTTATCGGAAAAACTAGACCGCACATGCAAGGGCACCCGGTAGCGCCGAGCAAACTC
TACTGCTCGTAGGTGCAAAATCTTGGCGCCATTTGCTGCCAGCTCTAAAGTTTCCTCATA
GTCGAGGGAGTGCAATGCCCGGGCAGTCGGCACCAGGCGCGGATCAGCGGTGAACAATCC
GTCAACATCGGTATAGATTTCACACACGTCCGCATGAAGGGCAGCTGCTAGCGCCACCGC
GGTAGTATCAGAGCCACCACGCCCCAGAGTGGTCACATCTTCGGCATCGTTAACGCCCTG
AAACCCGGCTACAATCGCCACATTATTGTCTCGGATTACGCGGGCGATTCTTTCCGGAAC
CATCCCGACAATCTGGGCTTTACCGTATTTAGCGTCGGTACGAATACCGGCTTGTGCGCC
GGTAAAAGCCATCGCCGGTACTCCTTGCGCGGAGATGGCCATAGACAGTAAAGACATAGA
GATACGTTCGCCAGCAGAAAGTAAAATATCCATTTCCCGGGCGGGAGCATGAGCATTAAG
TTCGGCCGCCATATCAATCAGGTCATCGGTGGTATCTCCCATAGCGGAGACCACGACCAC
CACTTGATGCCCGGCTTGACGGGTTTGCACAATTCTGCGCGCAACCCGTTGCAACGACTG
GGTGTCGGCAACCGAGGATCCGCCATACTTTTGCACAATCAGTGCcat
>gnl|DORA|GKFG-1103 asd:AS9A_0235 "GKFG-1103-MONOMER" (complement(159009..157960)) Varibaculum cambriense dora dora20.1
ctaGGCTTCCAAAAGTTCTCGCGCAACCAATTCTGCGATCTGGATGGCGTTAAGTGCCGC
CCCTTTACGCAGGTTATCAGCGCAACAAATGAACGCCAGCCCCTTTCCATCCGGAACCGA
TTGATCAATACGCAAACGTCCCGTAAAAGTACCATCCCGGCCAGCAGCATCCAGGGGATT
CGGTACCTCTACTAGTTGTACTCCCTCAGCCTGCTCTAATGCCGCCTGTGCTTGTTCTAA
ATCTACCGGGCGAGTAAAACGCGCGTTTAGGGACAGTAGATGCGCGGTCATCACCGGGAT
CCGCACGCAGGTACAGGAGGCCGCGAGCTCCGGCAGGTGCAGGATCCGCCGCGACTCATT
ACGCAGCTTTTGCTCCTCATCGGTTTCGGCAGAGCCGTCATCAACAAAGTTTCCGGCCAC
CGGCACCGCGTTGAAGGCGATCGGACGCACATAGGTTTTCGGCTGCGGGAAATCGATAGC
CGCCCCATCTAAAGCTAGTTCTTCGCAGCGCTCTACGCTCGCTTCCAGCTGGGAAGAAAG
CTCTTGCACCCCAGCTCGCCCCGACCCGGATACTGCCTGATAGGAGGAAGCCACTAAGGT
TTCCAGTCCGAAGAGATCATGGAGCACTTTCACCGTAGGCATTGCTGCCATCGTGGTGCA
ATTAGGGTTGGCAATAATTCCTTTGGGACGATTCTTAATATCTTCCGGGTTGACCTCGGA
AACTACCAGGGGAACCTCGGGGTCTTTGCGCCAGGCGGAGGAATTATCGACTACCACTGC
CCCGGCAGCGGCAAAACGAGGAGCATAGGTACGCGACGCTGACCCTCCGGCGGAAAAGAT
CGCAATATCGATCCCCTCCAGGTTCGCGCCCTCCACGTCCTCTACAGTTATTTGCTGACC
GCGGAAAGAAAGCTGCTTGCCCGCGCTACGCGAGGTAGCAAACAGGCGAATGTTAGCGGC
GGGAAAGTCTCTTTCTTCCAGCAGAGTACGCATTACCCGGCCGACCTGTCCGGTTGCTCC
GACTAAGGCTACGGTTAGTTCTTTCATcat
>gnl|DORA|GKFG-1104 hypothetical "GKFG-1104-MONOMER" (complement(160391..159141)) Varibaculum cambriense dora dora20.1
atgAGCACCGACCCGGTTCAGCGGGCAAGCGACCCGGCGACGCCCCTGGAAGAATTGCAG
TATTTAGCTCAAAACCATCCCTCCTTGCGGCCTCTCATCGCCGAAAATCCCTCCACTTAT
CCGGAACTTCTAGAGTGGTTAGGCGAGTTTTCTGATCCGGAAATTGCCGCCGCGTTACAG
CGCCGGCAAAACCGGATGGATCGGGAAGCTCGCGCAAAAACCCGTTCCCCTATCCCGGTA
TCCTCTCCCGCTCCCCAGAAGGCACCAGCAGAAGAGCCCCAGAGCGCTTCCCCGCTGACT
CCTACTAAAGCCAGCGCAGCTGTAGACCCGGTTAGCAGTAAAGACACCCAAGATTTACCT
ACCACTCCCCTCGAAGCAACCGCGGAAACGACAACCGCGAAGCCAGCGGATAAACCGGAA
AATGCAGGTACCGCTGAAACTCAGGTAGCCGGAAAAACTAAATCGGAGAAACTTAAACTT
GCAGACGAGGAAGATTTAGAGGACTTTTCACCAGTCGAGGAAAAAACTGCCTCCCGAAAA
AGCAAGATTTTCGTGATCGTGATTGCCGTGTTGATCGGTTTAATACTATCGGTCGGAGGT
AACTTAGCAGACCGCCTAACCGGCGGTGACGGCTCGAAAAGCTGGTACGGGAAGGACGGA
GTGATCGCGCGCATCTTCGGAGATTCCGATCTAAATCGCGACCACAACAATAATGGGATT
CCCGATGATCAAGAAAATGGGGCAAACGGTACCGGCAGTAAGAACGCTGGTGGCCAAGAC
ACTAAGCAAAAAAACAGTAACGCCGGCGCCCAACTGGACGTGAAAACCGAGGGACGCCAG
ATAGCTCCCGCTCCCACCAACCAGATTGGGCAAGCAAAAGGGCTACCCAACGGCGCCTAC
CAGGTCGCTGAGTTTTCACTCCCTGATGCCCCCATCAAGTGCACCATCGGTAATGAAGTA
GTTTGTAACGTCTTTAGCTTCACCGGAAATATCGGGCAAAACCCGGGGGCAACCGTCAAG
TTCACCCTGGGAGCAGATGGCGCAAAGCCGCCCGAAGATTTAGGGGTTAAAGATAACGAA
GTTTCACAGACCGTACTCGCTAGCGGTGCTGCGGCAGCCTCAGGAGCCTACGCCTGCGAG
TCCTCTGGATCGGGGGTTGACTGTTGGAATCTACAGACCGGATTCGGGCTAAAACTAACG
GTTAATAGCGCTGAAGCCTATCAACCTAAAGTTAAAGCCCCCGGCAACtag
>gnl|DORA|GKFG-1106 TetR "GKFG-1106-MONOMER" (complement(161275..160556)) Varibaculum cambriense dora dora20.1
atgCCTAGGATTATTGGGGATACCTTGGAAGAGCATCGCAAGAAAACTCGCCAACAGCTC
TTTGATGCGCTCTCCCGTCTCCTCCAAACCAGCACGTTTGAATCGCTAACCATGGCGAAG
ATTGCTCAAGAGGCGGGAGTGGGACGCACTGCGGTCTATAACCATTTCCAAGATAAAGAA
GCACTGCTCCTGGCATTCATTGCCTATGAAACGGGACAGTATTCGGAGCGCTTAAACCAC
GCTCTGGCGGGGGTGTCCTCCCCTATTAAAATGCTGCGAATTTACATCCGGGAACAACTC
ACTCTTGGATCTTCTTACCACCTAGCGCCCGGGCTAGATCTACGCCGGCAAGTATCAAAT
GAAACTAGCAGCGAACTACGCCTTCACGCGCAGATTGTAGAAAATATACTGCGTCAAATC
TTACGAAAAGCCATTAACGAAGGCACGCTCCCTCCCCAAAACCTACCCATAGCAATCTCG
ATGGTGAATGCGTCTCTAGCAGGCAGATCTCTACCCAAAGACCCGATTCACCGAGAATAT
CTGATCCACTGTATACAGGCGTATGTACTGCGTTCCTTGGGCGCGAGCCACACCTTGGCT
CCGCTACCCAACGCAAAACGTTTCTTGGGACGCCGGTTAGATCTCGACGATAATCCGTTT
GCTTCCCGCGAAGGCGAGGGAATGGTGATCTCCGCCTGTCCAATCCATCGAGCCAGCtag
>gnl|DORA|GKFG-1107 bpo:BP951000_0356 "GKFG-1107-MONOMER" (complement(162718..161528)) Varibaculum cambriense dora dora20.1
ttaGTAACGTATAGAAGCCAAGCGGCGCTGCATCAAGGCGAATACTCCCAGAGACAGAGC
CAGGTAGACAGGTAAAAAACCGACAGATAAATACTGCGCTATCAGGCCAAATAGTGGCGG
CATCACGAAGACCCCCAAGTTACAGCTAGCCATCTGCACGCCGATTACTGCGCGCGAGCG
ATCCCTCCCAAAGATTTGGGGAGTTGCGTGAATCATCGCAGGATACATCGGCGAGCAACC
CAGACCAATCGCCATAAGTCCGCAAATCGTGATAGTTGCCGATCCCGGTATTAACAACAG
AACTACTCCCCCCGCTACCAGACTTATCCCCAAACGGATTAATTGCCGGTCAGAGTAACG
GATCGACAAAAATCCGCTCGCTGCTCGCCCTAGGGTTATCCCCAGGAATAACATTCCCGC
AAAGGAGGCCGCGCTCGCGGCATCCATACCTTTAAATAACTTAAGGTAGGTCCCACCCCA
GACCCCAGTTGCTTGTTCCAATACGGCATAGCAGAAGAAACATGCCATTACCTCTTTGAC
ACCTTTAACCCGCACTGTCTGTGAAAGCTTGAGAGGGCGCTGGTTAGCTGCAGAGGAATC
CGATTCGGGCAACTTCTCACTACTGGCAGGAGAGCTTTCCTGTTCGTGGCGTTTCCAGAG
CGGCAAACTTAAAAATAGAATCGCGGTAATTACCAGCTGTATCAAGGCTATATACCAGTA
TCCGCTCTGCCAGTTACCTCTCCCAGAAAGTGCTACCCCCATCACATAAGGACCAATCGT
GGCACCAACCCCCCAGGAGCAGTGCAGCCAGTTCATGTGGGTACTCTTGAAATGTAACGC
TACATAGTTATTGAGAGCCACATCCACGCTGCCTGCTCCCAGTCCGTAGGGAATCGCGCA
CACGCACAGCACCCAAAAGTTAGGGGCAAGGGCAAAGCCTAGAATAGCCAAAGCAGTCAA
CAACCCCGAAAGCACGGTCACTTTCCCAGCACCTAGCCGGGAGATTATCCGATCCGATAG
AAGGCTAGAAGTAACTGTTCCCAAGGAGATAATCATAGAGATGAATCCCGCATAGGAAAC
CGGCACCGCAAAATCTGGATAAATCTCTGGCCAGGCAGAACCTAGCACGGAATCGGGTAA
GCCCAGACTAATAAAGGCCAAATAAATCAAAGCCAGCAGTAGGTTAGTcaa
>gnl|DORA|GKFG-1108 cation "GKFG-1108-MONOMER" (complement(164007..163021)) Varibaculum cambriense dora dora20.1
tcaGTCAACTGCAACTGACGTTTTGGTCTTGTTACTTGTTTCCACTGTTGCCGCAGCCTC
ATCGGACAGGTTAGCCTCCCCCTTGCTTCCCGCGTTAGCTACGGCCTTTTCTGGCGCACC
AGCAGCTTGTTGCTGCGGCCTTTTGACCGCTAAAAACAACTTCTTATTGCGGTTGTAAAA
ATAGAACAGCGTGCCCACTACCACCAGGTAGATCAGCCAGCTAAAGAACTGCAAGGCGGT
GGGGCTAGGTGAGAACTGGAAAATGGCTACCAGCACGTCATAGAGACCGCCGTTATAAAC
CAGGGCGGGAATATAAGTGGTGATATCGAACAGGGGCGCGGTCATGGGGATAACCCCGGC
TTCTTGTAAATCGTGGAAGCCGTAGGAGCAGACCCCGGCAGCCACAAAAATCAGTAAATA
CCCGGTTACCTCAAAAAATATCCGCAAGTTGATACGCGCTACTCCCCGATAAATCAGGTA
TCCCAGCGCGATGGCGATTGCTATCCCCACCATCATTCCGACAACCAGGCTGGTGCCATT
TTCATTGTCGCTGGCATTCTTGAACATCGGCCAGATAAAAATCGCGGTTTCCAGTCCTTC
TCGACCCACGGTAATCAAGGCGATTACAAACAATGACCAGCCGGCTCCGCTACCTTTCGA
GAGAGCTTCCTTGACTTGGGATTGCATTCGAGCCACCATTCTGGCGGAATGCTCGGCCAT
CCAAAAAATCATCCAGGTGATGAGGGCGACCGCGAATAGAGAAAGAAAGCCTCCGAGCGC
TTCTTGGGCTTGGGTGGTAAGGGTATAGGTACCCCAAACCAGGTAAGCACCTACGCTCAT
GGGAACTACCGCCCCCACCACTATCCCTAGCCATAGTTTTGGCAGAAGATCCTCACGCTC
AACTTTCTTTATATAGGCATAAAGAATGGAAACTATTAAAACAGCTTCCAAACCTTCCCG
TAACGCAATTAGCAAAGCGCCGAGcat
>gnl|DORA|GKFG-1109 lxx:Lxx16270 "GKFG-1109-MONOMER" (complement(165308..164070)) Varibaculum cambriense dora dora20.1
ttaTTTCAGGATAGATTCCGTTAGCTTTGCCAAGGGAGCACGCAAAGCATTTACCTTATC
GGAAAGCTCTTTTTGCTTCTTGGTGTACTTCTCGGGAGTTTTCTCCAAACCGATGGCTAC
AGTCGCAATATCGGTGTAGGGCGGGAAATCCCACTGATTATCGCCACTGGCCCGGTTGTA
CGAGGCGATGGTGTCTTCCAGATCTTTCATCTTGGCGTCGATCTTCTTCGCCAGTTCCGG
ATCTTTCTTTTCGGCTAAAGCCTGGACGTTACCGTAAGCTACCCGAGCGCCCTCCAAGTT
GGCCTGGAAATCATAGAGGTCGGTGTGCGAGAAGATCTCTTCTTCCCCCGTAATCTTGGT
GGTGGCTACCTCTTCTAGCAGACCAATAGCGCCATTGGAAATATCGTCGAGCTTCAGTTT
GAAGTCAGCAGCGTAAACCGCTTTATGCAGATCCTGGGTGTCTTTCATCAGCAGATCAGC
GAACTTGGTGCGATCTGCGGCAGATAGCTTCTGATCGGTCCACAGGTCTTTTTCTAAGCG
GTGCCAACCGGTCCATTCCCGCCCGTCAGCATCATCAGCTTGCTGGTAGTCAGCTTCGCG
CTCATCCAGCTTGGGATCCAAATCGCCGAAAGACTCGGCAGTCGGCTCAATGCGTTCGTA
ATGCATACGTGCCAGCGGATACAGCTTCTTTGCCTTTTCGTTATCGCCCGCTTTGTAGGC
ATCCACAAATTCTTGGGTGGCCGATACCAACTGGCCAGCCTGATCCTTGACGTAAGCGGT
GTACTTGGTAACCGCCTCATCGTGCAGTTTCTTGTCATCGGCGCTGATCTTTACGCCTTC
ACCCTTGGTTACCTTGAACTCTTTTAGCCCCACGAGTGATCCGACCATGTTTTTCTTGCA
GGCGGTGTAGTAGGTACCCTCCTCTAGCTGCACGGTGAAGTCGCGTTTATCCCCGGCAGC
CAGATTTTCCATCTCTCCCATAATTTGCAGCTTGTCTTTGGCAAGCACTTCAAACTCGTT
GCGAGCCGGCCCCTCGTTACTTAGGGAGAACTTAATGGTGCCGGAAGGAGCGGTGTTAGC
AGATAGTTCGCACTTGTCGTCAGCGATTTTCACCTCGATTGGTTTAGCGCTGCCCGCCGC
GCCATCCCCCGCGGCGCTGCTGTCATTCTTTACACAACCAGTCATAGTGACTGCCAGCGC
CGCGCCCACGAAAGCAACGGCAATCTTACGCATATGcat
>gnl|DORA|GKFG-1110 mph:MLP_51590 "GKFG-1110-MONOMER" (complement(166716..165514)) Varibaculum cambriense dora dora20.1
ttaGGCTTCAAAGAGTTTTTGCCCCACGTAGTCTTCTCCTTGCCCCACACCGGGCGGCAT
TACCCACATACTGGTGGCTATATGCTGCAGGTATTCGGTCATGGCGTCCCCAGACATTTT
CTTCAGAATAGGAATGAAGTTGGTTTGCGGGTTACGAACATAGGCGATAAACATCAGCCC
ACCTTCTAGCCGCCCCAAACTGTCAGTCCCCTCCATATAGTTGTATCCGCGTCTAAGCAT
CCGGGCTCCCCCGTTATGATCGGGATGCACCATCGCTAAATGCGAATCCAATGGAATCAA
GGGTTCCCCGTCTTCTCCCTTCTTCTCAAAGTCGGGATCGGTGAATTCGGTTCCCCCGGA
TTGCGGGGCTCCTTCTAGTTTGTCGCGTCCAATGGTGTCTTCTTGCTCTTGCAAGACCAG
TTCGTCCCAAACTTCCATCATCTGCTTGATTTTACGGGTGCACAGATAACTGCCGCCTGC
GAAGTATTTCCCACCCGAATCACCGGGCTGAATCCACAGATGCTTATTTAGTTCCGCGTC
GGAGTCTTCCTTTTTAATATTAGAAGTTCCATCCTTGAAACCAAACAGGTTGCGGGGAGT
TTTCTGGCCGGTAGAGGTAGAGGAAGTACGCCCATATCCCAGTTGCGTCCAGCGAACGGT
GGCAGTACCGAACGCCAGGCGGCTGAGGTTGTGAATCGCGTGCATGGAAATCATGGGGTC
TTCCGAACAGGCTTGCACCACGATATCCCCGTAGCACTGATCCGGGTCCAGTTTCTCTGC
CGCCATCCGGGGAATCCCACCCTTTAGGGGTTCCGGCATTCTATCGGCAATCCCGAGGCG
ATCTTTTCCATCTTTCAGGAAGAAACTTTCCCCAAAACCAATGGTGATCGTGAGGGCGCC
AGGTCCGAGATCATAGGCTTCGCCGGTATCATCCGGGGGTGCCAGTTTGGACACTTTCGG
ATCATTGACCGGATTACCAGCCATCATCCGTTCCGCCGCCAATGACCAGTCTTTCAGCAA
CTGAATAACCAGATCTCGATTTTCAGTGGTCAAATCATAGGCAGCCATCATCATCTGCTG
TTGCTGCGGGGTGAGAATTCCCGGCTGATGCTTACCTCTGAAAGGATAGGAAATCTTCAT
CACGTCGGAAGCCGCTTGCCCGGCGGCCTCGCCTTTGGATTTACCATAAGCGAAGCCTCC
cat
>gnl|DORA|GKFG-1111 UniRef90_B1R0P7 "GKFG-1111-MONOMER" (complement(168251..166935)) Varibaculum cambriense dora dora20.1
ttaGTGAACCATTCGGCGAACTAGCCGATATTGCATAAACGCCATTACCCCTAAAGCAAT
ACTCAAATACACTGGCAGCAACCCCACTGATAAACGATCCGCCACTATCCCGAATAGTGG
TGGCATAATCAGGACTCCCACAAAGAAACAGGACATTTGTACCCCGGTGATTGCCCGCGA
GCGCTCCCTCCCAAAAATCTGCGGGGTGGAATGGATCATCGCCGGATAAATAGGAGAACA
CCCAAGTCCAACCGCCATTATCCCGCACACTGCCAACGCGGCTGACCCGGGTATAAGCAG
CATTAGCAGCCCCAAAGCTGTAAGTATCATCCCCGAGCGGATCATCTGTTGATCTGAGTA
ACGCATTGCCAAAAAACCGCTGACGGCACGCCCTAGGGTGATTCCTAAGAACACCATGCT
AGCGAAGGCAGCAGCCGCAGCTGCATCCATGTTTTTAAATAACCGCAAGTAAGTTGCCGC
CCACAGCCCGATGGTGTGTTCTAACGCGGAATAACAGAAGAAACAGACCATCATGGCTTT
CACTCCCGGAATTTGCACCACTTCGGAAAGTTTCAGATGCCGAGGGCGCGCGGATTGAAC
TTTCGGCTCCGGGATTTCCTTAGCATTTACGGAGTCAGCATTTTCTGCTCCCCGGTCAGG
ATCGTTGCTGGAAACAGTGGCGGAGTCGGCCTGCTCGCTGCGTTTCCACAAGGGCAGACT
TAGAAACAATATCGCGGTTATTCCCAGCTGTATGCAGGCGGCATACCAGTAGCCCCCGCG
CCATCCGCTGCCTCCCGCAAGGGCGGCTCCCATAATGTAAGGACCAATAGTGGCACCAAT
CCCCCAACAGCAGTGCAGCCAGTTCATATGGGAACTCTTAAAATGTAGTGCCACATAGTT
ATTTAGCGCCACATCTATACTGCCGGCTCCCAATCCGTAGGGAATCGCGCACACACAAAG
CACCCAGAAATTGGGAGCCATTCCGAACCCCAGGATAGCTACCGCGGTTAGCCCCACCGA
AATGGCGGTGATTTTTCCGGTGCCTAGCCAGGAAATCAAACGATCTGAGAGCAGGGAGGA
AATAATGGTTCCTAGGGAAATAATCACCGAGACAATCCCGGCGTAGGAAACCGTTACCAT
AAAATCTGAATAAATTGCTGGCCAAGCCGACCCCAGCAGGGCGTCAGGCAGCCCTAAGCT
GATGAAAGCCAGATAAATCAGTGCCAGTAGTAAGTTAGTCAAGAGCGCCTCCTGAAATAA
AACTATCAGTTTTAGGCACCCATTTACCGCGCCCAAAATCAGCATTTCAGTGACcat
>gnl|DORA|GKFG-1112 jde:Jden_1798 "GKFG-1112-MONOMER" (complement(171164..168537)) Varibaculum cambriense dora dora20.1
ttaAGAAACGAACTCTTCCCCGTAATAGCAAGCCTTAAGCATATTTTCTATTTCCGCCAT
GGTAGCTTTACGCGGCGTACCCGAGTAAGACTCGCGATCGAAAGTACGCTGGGCTAACTC
GGGCAGCTGCTCCAGGAAATCGGCCTCCGAAATCTCGAAGTCTTGCAGCTTTAAGGGCAC
CCCAAAGGTGGAAACCAAGTTTTCCAAAACCTGGGCAAGAGCTGCACCGGCATCCTCTTC
CCGAGCTTCGATTCCGAGCCGCCGACAAATCTCGGCTAGCTGCTGGGGAGCCTGGAAACG
CAGATAGTTCGGGGATGCCACAAACTTGCGCGGCCGTCCTCCTAAGAACCTCACCACATT
GGGCAGTACTGCCGGGAAATATTCCTGATTACTGCCTCCAAAAGCGGCGGCAAAAGTCTT
GGTCAGCGAACCTGCCAACCCCATTGCGGTATTACCCTGGGCGGTAGAAATCAAGAATGC
CCCTTCGATCACCTTTTCTCGCTGGTCAGACAATTCTTGACTCTCTTCTGCGGCACTAAC
TATCCGGGGCAAAGTCTTATATACATTCTCTAGGCCGTGCAGCGCCAAAGAATCGGTATA
TTCACTGGCTTGGGTAGAAGTATAGGCTTCGATAGCGCAGGCGACACCCTGGAAACCGCG
CCGCAGAGTATCTTTTCGGCTATAGGGAGCCAAGGTAGTATCCATAACCACGATTTGCGG
CAGGAATGCAGTCGATTTAACTGGACGAGCAAAACCAGTATCCACATCGGTAATAGCAGC
CGAGGGTGCGACCGCAGCACGCCCTCCGGTAATAGTAGGAACACAGATAAGCTGCGGCGA
ATTAATGTGAGCTGGTAAGGAGATATGCCCGGCACAGACCTCCTTAACCGATAACTCGGG
GCACGCCGCGAACAAACGTAGGAATTTAGCTGCATTGATAACGCTTCGCTCCCCCACCGC
AATAACCGTATGTGGTCCGTAACCAGCGATTTCACGTACTTTCTTCTCTAGATATTGGGT
AGTGAAATGCCTTTCCGCATCATCAATAACCTGAACAGATATTTTATTGCTGCGGACATA
CAGTAGTTGCATCACCACATCCAATTGCCCGCTACTGGCGGCACCTTGATTGGTAATCAC
CGTAATTTTAGTGCCCAACTCCAAATTAGCTAGCTGCCGAATATAGCCAGACCCGAGATA
AATTTGATTAGGTACTTGGAAAGGCATCATTACCGGGTTCCTCCTGGCTAGCCGTTTGAC
ATTAAGCAGGTTAACTGCACTGATATTGTTCGACACCGAGTTATGGCCATAAGAACCACA
ACCAAGAGTCAACGAGGGCACCATCGCGTTATAAAGCCCCCCGATAGCACCGAAAGCACT
CGGGGAATTTTCAATAATCCGCACGGCGTTAACTTCTTTGGCGAACTTGTCAATAACTTT
CCATTCGCGGCAATGAATGGCCGCACTGTGTCCCAGCCCGTCTTGTTCTACCATCTGGCG
GGACAAATCAATGCCTTCCGTGGCATTTTTCGCCCGCAATACCGCCAAGATTGGGGAGAG
TTTTTCCCGGGTCAATGGCTCGTCGTAACTTACTTCCGAGCAGGGCACTAGAATAGCTGG
GGTATCTTCGGGAACGCTAAAGCCGGCCATTTCTGCTATCTTCGAGGCTTTCTGTCCCAC
AATCGCCGCATTCAATTTGGCGGTCTTGCACTCTTCACTTCCCGCACGCACCCCGAACAG
CAGCTCTTCTAGCTTCGCTTTCTCCTCCGCGTTTGCCAGGTAGCATCCGAGAGATTCAAA
CTCTGCCAGCGCCTCGTCAGCAATAGCTTCGTCGAGGATCACCGCCTGCTCGGCAGCACA
AATCATGCCGTTATCAAACGACTTAGAAATGGTGACGTCATTTACTGCATTTTTGACCAC
GGCGCTTTCGTGGATATAGGCAGGACAGTTTCCGGCTCCCACACCTAGCGCCGGTTTTCC
ACAAGAATACGCACTCTTAACCATGGCGTTACCGCCGGTAGCTAAAATAACTGCTACTCC
CGGATGGTTTATTAGCTCCGTAGTAGCCTGCATTGAAGGAGCGGTAATCCATTGTACGCA
TCCCTTAGGCGCCCCAGCTTCTAGCGCGGCCTCGTAAACTATTTTGGCGGCATGAGCAGA
ACAGTTCTGCGCAAAGGGGTGGAAGGCAAAAATAATCGGGTTGCGAGTTTTAAGGCAGAT
CAGGGCTTTAAAAATAGTGGTGGAGGTGGGATTAGTTACCGGGGTTAGACCCGCCACCAC
CCCGACTGGTTCGGCAACTTCCACAATCCCCGAGAACTCGTCACGGGAAATCACTCCTAC
GGTTTTTTGTCCCTCTAAGTCTTGGGCAATAACTTCGGAGGCGAAAATATTTTTTACGGT
TTTGTCTTCAAAGTTGCCACGTTTGGTTTCGGTTACCGCCTCGGCGGCCAGCACCGCATG
GGCTTCCCGCGCCTTGTGGGCTGCGGTTTCTACAATAATATCTACGGTACGCTGATCAAG
ATTCTCAAATTTTGCCAGTGCCTGCTGGGCATTTGCTACGAGTGCATCGATGGCTGTTTC
GTCGGCAGCCTGTTCGATTGGGGCCGCACTCAACTCTTTTTGGGAcat
>gnl|DORA|GKFG-1113 mcu:HMPREF0573_11505 "GKFG-1113-MONOMER" (complement(172214..171249)) Varibaculum cambriense dora dora20.1
atgACCGATATGAAATCAACTGAGTGTCCCGTACTTTGCCTGGGAGAAGCCCTGATTGAC
GTTATTAAACGTGCAGGTAATGTGGAAGAGAAAGTGGGGGGCAGCGTCTTTAACGTGGCT
TGCGGAATCGCCAGTTTAGGTCACTCCACCTCTTTGGCTTCCTGGTGGGGCGAGGACGAG
CGCGGTAAGAGCCTAGAAGAAAAGCTAGCCTCCGCCGGGGTTAGCGTAGTTCCGGGCAGT
TCTAAAGCCGCGAAAACTCCGATAGCTAACGCTCAAATCGACGATAATGGGCAAGCAACC
TACAGCTTCGAGCTGGAATGGCAAGTCCCGCCCCTGCCGAAGGCCAGTAGCCTCAGCCAC
CTGCATACCGGAAGTTTCGCGGCTACTTTGACACCCGGAGCCTCCGCCGTGATCAAGGCA
GTCAAGGCCATGTCGGCTGGGGGAACCGTAAGCTATGACCCCAATGTACGCCCCTCGTTA
ATGGGCAGTCCCGAGGAAGTACGCCCGCGGATCGAAGAGCTAATCAGCCTCGCTGATCTG
GTTAAAGCCAGCGATGAAGACATTGCCTGGCTCTACGGTAAAGATACTCCGATTGAGACC
GTGTTACACAAGTGGAAAGACCTGGGGCCAGGCCTAATTGTGGCTACCCGCGGACCGTGG
GCGTCCTATGCGCTTTGCGCCAATGACCGGGATATGCTGGCGGTAGATCCCCTAAACATC
AAGGTCAAAGACACGGTGGGCGCCGGAGATTCCTTTATGGCCGGCCTGATTTCGGGACTG
TTAGATGCAGGCCTGCTGGGTTCGGCGGAAGCCAAACAGCGGCTACGGCAAGCTCGCCTC
AGCGATATCCAAGGTGCTCTCCACCGGGCAACCATCACCTCGGGAATCACGGTAAGTAAG
GTGGGAGCCTATGGTCCTACCCAAGCTGAGGTAGCAGAGATACTTGCCGCTGACCCCACC
CTCtag
>gnl|DORA|GKFG-1114 UniRef90_C0VY75 "GKFG-1114-MONOMER" (complement(173338..172475)) Varibaculum cambriense dora dora20.1
atgAGTTTTGTACTTGCAGCCTTATTACTAGCAATTACTACCTCGGTAACTTGCGCTCTG
CCCGGCACCTTCTTGGTGTTGCGTCGTCAATCCATGCTGGTGGATGCAATGAGCCACGCA
GTCCTACCCGGAATCGTGCTGGGAGCGTTGCTTTCTGGATCCACTTATTCTCCGATAATG
GTGGTTCTTGCCGCTGGTTTTGGGTTGATCGTAGTTTTGGGAGCTAACTATCTGCAATCC
ACCGGTTTACTACCTAAGGATGCCAGTCAAGGAGTTATCTTCCCCCTGCTATTTTCGGGC
GGAGTAATTTTACTGTCCACTGCGCTGGCACATGTACATATCTGCGAGGATACGGTACTG
ACCGGCGACCTGAACCTGCTGGCTTTAGATACCGAAAGGTTGATAATCAGCAATTATGAT
TTTGGTCCGCGCGCCATGTGGATGCTGATGATAATTTTCTTAGCGAACGCACTATTTTTA
CTGCTCACCTATAAAGTTATGCAGCTTGTGACTTTCGATAGGGAATCAGCTCGAGTCATC
GGGTTTCCCATCCGCACGGTGGAAACTATATTCATGGTTCTGGTGGCCTTAACTATTGTG
GTGGCTTTTTCTACTGCGGGCGCCATTCTAGTGATTGCCCTACTGGTTACCCCCGCAGCC
ACTGCGATTCTACTTTCTAATTCTCTCCCGAAAATATTTGCTTTCACCCTGATTATTGCG
GTAATAAGCGCAATTATCGGTTTTATTACCGCTTGGCATTTCAACCTTGCCACCTCGGCG
ATGATGGCATTTACCGATGGGGTCTTATTCCTAATAGTTCTACTGATCAGCCGGGCGCGC
GCCCGTGTCAAGAAGCACGCTtag
>gnl|DORA|GKFG-1115 UniRef90_G4CWJ5 "GKFG-1115-MONOMER" (complement(174480..173335)) Varibaculum cambriense dora dora20.1
atgAAGCTCACCCTCACCAACCTCTCTATCCTTTTCCCCCAGGAACTAATCTCTCTAAGT
GATTTTTGGGGAACCTACAGTTTTCGCGTGATGACCGCGGGAGCAATCCTGGTGGGTTTC
TTCGCCGGAACCCTCGGATCCCTACTTTACGTGCGTAAACAATCCCTAGTTTCTGACGTT
ATTGGACATAGTTCCATTGCCGGGATTGTGGGAGCCTTCGTAATTGCTTCGCTAATGGGA
GCAGATGGACAATCGATCCTGGTTTTGACGATTGGAGCCACAATTTCCGGCTTGCTGGCT
GTTGCCACCACCAATCTAATTGCAGAAAAATCCAAAGTGGGAGTGGAAGCCGCCATGGCA
ATTTCTCTGGCCATCTATTATGGCGGCGGCATGGTGGCCTTGAGGCTATTATCCTTTTCC
CATTTCTCCGGACGCTCTGGTATTGCACAATACCTGTTCGGCAATGCCGCCACTATGCGT
CAAATCGATGTACTCATCGTTGCTATCCTGGGTTTTACCGCTCTATTGATCGTCGTGATT
TTCTGGAAGGAGATCGCGCTCTTTGCTTTTGACCCCGTAGGCGCCCAGGCAGCTGGTTTT
TCCGGTAACCTTTTGATCGCCATTGTCACCTTGTGCACCACCGTAGGTATCGTGATTGGG
GTTAAATCTGTAGGGGTAGTATTGATGGTTGCTTTTGCGATTATCCCCGCAGCTGCCGCC
CGGCAGTGGACCGATCATCTACCGATGTTATTCCTACTGGCTGGAGCAATAGGTGCACTT
AGTGGCGGTTTTGGTTCTTATCTGGCAGTATCCATCGGTAAGGTGCCTACTGGACCGGTA
ATCGTAGTCATCCTTTCGCTGGTTCTAGCTATTTCTTTAGTTTTCTCTCCGCACCGCTCT
TTGCTGGCTTACCGATATCGCCGCCGCCGGCATATCCAAAATTTAAAGCACGAGCAGGAA
GATAATGCCTCCCTCGCTCAGGGTAATTCCTGGAAAGAACAGTCTACTAATCCTGCGGCA
ATAGCTAACCATCTGTGTTTCTCACCGACAAAGGTGGAGGAAGGGGGCACTCCCTACGCA
GTTGTCCAATCAGCCGGAACATTAAGTCACAAGTCCCAGCTAGACCCCGAGGTTAATCTG
AAAtga
>gnl|DORA|GKFG-1117 ABC "GKFG-1117-MONOMER" (complement(175265..174477)) Varibaculum cambriense dora dora20.1
atgACTTCCAAGAACACTTCTCTAGCCATATCCTCCCAGCAGCAGAGCGCGAATTCTTCA
ACCAGCATTCCCCCTTGTGTGGTGGAAAACATCAGCGCCGCGTACCGAGATCGTCTTGCC
CTCTCCGGGGTGAGTTTTACCGTCCCCAGCGGAGAAATCATGGCGATTCTTGGCCCTAAT
GGAGCCGGAAAATCTACCTTAATCAAAGCGATGCTGGAACTGATTCCCCGGGTCAGCGGG
AAATCTGAGTTCTTTGGGAAAAACTTGAGCCGAGTACGCAAACGTATTGCCTATATGCCG
CAGTCTGCCTCAATTGATTGGGATTTTCCCGCGCGAGTAAAAGACGTGGTGTTAATGGGA
ACCTACACCCACTTGGGATGGCTGCGCCGCCCGGGGAAAAAAGAGCATCAGGCGGCGCTA
GCCGCTATGGAGCAACTAGATATCTCCGATCTAGCGAACCGCCAGATTTCTGAGCTTTCC
GGAGGACAAAAACAACGCACCTTCGTGGCGCGCGCCCTGGCCGCCGATGCTGATTTATTA
GTTATGGATGAACCCTTCGCGGGGGTTGATATGAAGTCCGAAAAGACGATTTTACAGGTA
CTACGTTCTCTAGCTAGCTCAGGAAAAACCGTACTCCTGGTACACCATGATTTGGCTACC
GTAAGAGAGTTTTGTTCCTCAGTATTGCTACTTCGCGAAGGAAACTTGGTGGCCTCCGGT
CCTCTAGACACTACCTTTACCGCTAAGAACATCTCCCAGGCATACGGACTCGAGGGAGCG
CTGGCAtga
>gnl|DORA|GKFG-1118 cdz:CD31A_0171 "GKFG-1118-MONOMER" (complement(176319..175381)) Varibaculum cambriense dora dora20.1
atgAAACTGAAAGCCGTGGTCTCCGGAATCTGTGCGCTAGCCCTGGCAGCTTCCCTGGGA
GGTTGCACCAAAAATGGTGCCACCGATAATGCGGATGGAGCTAATGGAAAGCTAAAAATT
GTTGCCACCACCGGTTATCTTGCCGACGCGGTTAAAAACATAGCCCCCGACGCCGAGATT
ACTACCCTGGTAGCCCCCGGAGGCGATCCCCACACTCAAGAACTCACCACCAAAGACACT
GAAAAAATCCAAAAAGCGGACCTGGTGGTTTGGACCAGTCACGACATGGAACACAAAATG
ATGGGTCAGTTCGATGGTCTGGGTGATAAATCCTTGCCCGCCGCAGAAGCCATTCCGAAA
AAAATGCTGCTGGACTGGGAAGAAGATGGCAAGATCGAAGGCCACGACCCTCACGTGTGG
AATGACCCGATCGGATGGCAATACGCCGTAACCGCAACTGCCGAAAAAATTGCGAAACTA
GATAAAGCTAACGCCGACAAATATCTCAAGAACGGCAAAGAATATAACGCTAAGATTCAG
GACATGCATGAAAAGGCCAAGGCCGCATTGGAAAAGATTCCTACCAATCGTCGTACTCTG
GTGACCGGTCACGACGCCTTCAACTACCTGGGACGCACCTACGGACTAGACATTATGGCT
ACCGATATGGTTTCTTCCGAATCGGAAATCTCTGCGGTACAGCTGGAAGAACTGGCAAAC
ACTATTGCTAGTAAAAAAGTTCCGGTTATCTTCTACGACAACCTGAAGAGCCCGGAAGTA
GTAAAGCACCTACAAGAAATGGTGAAGTCCAAAGGTTGGGAAGTTAAACTCTCCGACACC
GAGCTCTATGCAGACACCCTCGGTGAGAAAGCCCCCACCAACACCTACCTGGGAGCTTTC
CAGCACAATGTGGAAGCCATTGTAAAGGCACTCTCAtag
>gnl|DORA|GKFG-1119 176503..176706 "GKFG-1119-MONOMER" (complement(176706..176503)) Varibaculum cambriense dora dora20.1
ctaGCGGTTCAGCCAGGTTCTACTGGACGTTCGCGCGGTTACATAACTAGCGCGAGACCT
TAGAGAAGTTACCAAGAAATCTAATCCCTCAGCAAAGATTTTGCCGGACTTTCCCACATA
GGAAAGTCCGGCAAAATTAATTACTAACTCAGGACCCCCTAAATCTATACCCCTCCAGCT
ATTCACCCCACACCCGAGATTcac
>gnl|DORA|GKFG-1120 kse:Ksed_07190 "GKFG-1120-MONOMER" (complement(178160..176703)) Varibaculum cambriense dora dora20.1
atgTCGACCACTAACATAGCCAGCCCAGCTACCTCCTCGCGCGCACAAAACCTAAACTGG
TTAACCTTTCATCTCACTAAAGCCCGTTTCCGCTCTCACCAGGGCGAATCTCTACTTTAT
TTAGCCTCTATCCTGGCCTATACGGTGTGTGCCGGGTTAGCGTTAACGGTTGCTGGCGGC
ACCTATATGTTTTATAACCGCTGGCAGACCCCCACGGGAATCGCCGCCCAGCTACTTAAA
GCGGACGCAAGTTTCCAAATCATGCTAAAGTTCTATTTCCTCTTAGCCATTTTGGCCTGC
GCTCTAATAATCCCATCTTTAAGCTCGCTCGCCACCAAGGCGGCAGTATTGGGGGCACGA
GGACGCGAAAAGCGTTTAGCTTCCCTACGCCTGTTGGGTGTGTCCTCTGCAGAGGTAACC
AAAATGACCCTGTTAGATACCTTGATCCAAGCGGCTATCGGTTCCCTGATCGGTACTGCC
CTTTATTTAGCTACTCTTCCCGCCTGGACTTTTCTTGAAATAGAAGCCAAATATATAACG
GTTAAAGAAATGCTGCTGCCCTGGTGGCTACTGTTGATAGTGCTGGCAGTTATTATTTTA
CTGGGACAGATTTCTTCCTGGTGGGGTATGCAGCAGGTAAGAGTTTCTCCCCTGGGAGTA
ACCCGCCGGGCGAGCCAACCGGCACTGCGCATTTGGCGCCTGGTAGCTGCCTTAGCTATT
TTTATCGCCGCTTTTATTGTCAGCCAGGCGACCTTGGGGTTATCAAAAACCAGGACGATA
GCGATAGTCTCGGGCATTATCCTGGTAGTTATTTTGGGGTTCAATTTACTAGGCCCCTAC
CTGTTGCAACTAAATGCCCGCTTGCTGGCAAAAATCCCGATTCCCGCGATGGTACTGGCG
TCTCGGCGGATAGTGGCTGATCCCAAAACTACTTGGCGGCGCGTCAGCGGCATGGGGTTC
CTAGCTTTTATCGCGGGTTTCATGGCTATGTCGCCAGTGTTAGTAAATAGTGAAGGTTCC
GATCGCCTTGCTGACAACTTTATTACGGCCACTCGTTGGGATTTCCAAACTGGCACCATG
ATTACCTTGGCAGTCAGTTTCGCGCTGTGCGCCTGTGCCATGTTGATTACTCAGGCGGCA
ACGGTGATCGAAAATGCTGAGCAGTCCCGGGCCCTGGCGAAAATGGGTGCCCCGCGCGGA
TTTGAATTGCGCGCGATGTGGCTGGAAACCCTGGGTCCACTAGTGATATCCGTGCTGGGA
GGAGGCGTCTTAGGGCTTGTAGCCGCCATGCCGATGGTGCTAATGCTAAAGGAACATACC
GGGCAGACTCCAGAGAATTCGGTAATCCAAATGAGCCTGTTAATGCTGGCAGGTTTAGCG
GTTACGGCCGCCTCGATTTTCGCTAGCCACCCGCTGCATCGACGTTTACGTCTGCTACAG
CAACGCGCCAACGACtag
>gnl|DORA|GKFG-1121 UniRef90_H5UW39 "GKFG-1121-MONOMER" (complement(178871..178161)) Varibaculum cambriense dora dora20.1
atgAATCAAGATAAAGAAAAAGAGGTGCTCAGCACCGATAACATCACAAAAAGTTTTGGA
AACGTACACGCTCTCGCCGGGGTTTCTCTAAACATTCACGAGGGCGAGTCGGTGGCAATC
ATGGGGCCATCGGGGTCAGGAAAATCGACCCTGCTGCATTGCCTATCCGGCGTCCTCGTT
CCCGAATCCGGCAAGGTCTTATTCCAGGGAGAGGATATCGCGGCACAAAAAGACGTGAAG
CGCTCCCGGCTGCGGCTTAGCCAGTTCGGGTTTGTGTTCCAAGACGGGCAACTCATCCCC
GAGCTGCCTGCTCGCGAAAATGTGGCACTCCCCCTTATTTTGACCGGCACTCTGCTCCCG
AAAGCTTTAAAGCGCGCAGATCAACTGCTCGCCGAGCTGGGACTTTCTGAGCTGAAAAAG
CGGCGTCCCGGAGATATGTCCGGGGGTCAGGCACAGCGGGTAGCAATCGCTCGCGCCCTC
ATCGGCAACCCGAAGGTAGTTTTTGCTGATGAACCTTCTGGCGCCCTCGATCAAGCTACC
GGATATGAAATGATGGAAACCTTGACCCGGGAAACACAGCGCTGCGGGGCAGCATTAGTA
CTGGTAACCCACGATATTAACGTAGCCAAATGGTGTTCACGTCTGATTGAAATTCGGGAC
GGTAAAATCCACTCCGATTGCGCTCTAGCGCCGCAGTTTAGGAGGGCGtaa
>gnl|DORA|GKFG-1122 mcu:HMPREF0573_10567 "GKFG-1122-MONOMER" (complement(180828..179194)) Varibaculum cambriense dora dora20.1
ttaGTGCCTATTCAAGAGTTTTCCCTTTCTACCTTGCCAGTGGTTGATTAGCCACCGGTC
ATGGCTTGCTACGATTAGCGTCCCCTCCCAATCATGCAAAACTTCTTCCAGCGCTTGCAT
CGCCTGCAAATCCAGGTAGTTGGTGGGCTCATCAATTATCAGCAAAGAGGGCGAGGTAGC
CAGCGCTAACGCAATTTGGGCTCGCCGCTGGTTACCGGCCGAGAGCTCCGGGATAGGCTT
AGCCCACAGAGAAGGATGGAGGACGCCCTTGCCGACCTCGCCAATACCATTTTCCCAAAC
CGTGGCAGTAAATCCCGGGTCGCCCTCCTGAGGAAGCTGCTGAGGTACCAGCCCAACCTT
CCGCTCAGCGCAGATACTACCGCTACTTTTCGCACCCTCGGGTGGCTGCCCGCGATAAAT
CCAAGTCAAAAGGGTGGATTTTCCAGAACCGTTAGCCCCGGTAACCAGCAGATGCTCACC
ATAGAACAAATCGAAACTGAGCGGCGCCAGACGACCGGAAACTGCGGCATTACGCGCAGC
TACCGCGATTCCGGTGCTTGCAGCGGGTTGATTGAGCTCAAAAGACAGGTCGTAGCTACG
GGGTTTTCGCACTTCCTTTTCGCTAAGGCGCTCGCCTCGCATATCGTCATTTCGCATTCG
GCGCTGCGCGGTGGCAGCAGCGCGATCCGCAAAAAACTTTTTGGCTTTACCCTCAGCGCT
CGCCAGGCGTACGCCCCCGCGAGCTATCTTGCTAGCTTCCTGGCGATGTTTTCTCAGTAA
CCGTTTCTCGGCTTGTTGCGCGGTGTGCAACTCCCGGTGCTTACGGCGGGCACTCATTTT
TTCGGCCAAATATTTAGAGTAGGTGCCCGCGCAGCGATAGAGACCGGTCACCTGACTACT
AGCAGTAGCTTTAGCCAGTTCATTCCATACAGCAGCGTCCATATCGTAAATAACCGTGGC
GGTGTCCTCGATGAACGCCCGGTCGTGACTCGACATCAAAACCGCGCCCTTCCAGTCATT
AACAGTTCCCACGAGGAAATCGATTGCACGCGCGTCTAAATGATTGGTGGGTTCATCCAA
AATCAACACTTCGGGCCTCACGATTAGCGTGACCGCCAGTTGCAGTCGCCTCCGCTCTCC
CGGGGACAAACTGTTTAAACTGCGCTCACGTCCTGATCCTGTGAGCACCCCCAAGCCCAG
CCTCGCCAAAACCTCGGTGAGCCGCGCCTCGAGCGACCAAATATCAAAACCGCTCATCAA
AGAAAGCAGCTGGTCATAGCGCTGCTCCGCCTGGACAGCAATAACTTCCTGGCTAATTTG
ATTGGTCGCGTCCTGAAACTGGGTAGCGATATTTCGCAGAGGACGCAAAGCGCAGCCGAG
GTAATCTCTGGCACTTCCACTAAAATGTTCAATCGCCGGCACCTGGAAGAACTCAGTGTT
TGTTCCCACGATCTTAACCTTGCCTTGTTCTGGCAAAAGATCCTGGGAAGCGATGCGAAG
CAGGGTGGTTTTCCCGCAACCATTGGGACCAATCAAACAGGCACGCTCACCCTCCCCTAC
CTGCAAATTGATGTTTTCGAGCAGCGGTTTAGAGGAGTATGAAAAAGAAATATTTTCGAG
AATGATGGCAGGcat
>gnl|DORA|GKFG-1123 RelB/DinJ "GKFG-1123-MONOMER" (complement(181167..180871)) Varibaculum cambriense dora dora20.1
ctaTTCGCTAGAAAGCTTATGCTTCACATTGCGCGCTGCTTCAATAACATCCCGACCACT
TACATAGGTTTGCCCTTCACCGCGCGCAATCATCTGCTCGGTTTCACGAATAGCTTCCAG
ACTCTCGGCATTAGGTCGCCGGTAATCGAAGGATAGCGGGATGGACTCAGTGCTCACTAT
TTCAGTGAAAAATGCGCGGATCACCGACGACAAATCAAGACCGTAGTTCTCCACCACTTT
CGCTGTTTCTTCTTTTAACCCGCTATCAATTCTGACAGTTAAAGTGCTAGCTCCcat
>gnl|DORA|GKFG-1124 transmembrane_regions "GKFG-1124-MONOMER" (complement(181393..181184)) Varibaculum cambriense dora dora20.1
ttaGTTTTCATCTGAGTCATGTGCATAACGTTTGAAGCGGTAGCACAAGACATAACAGGT
AATCGCGAGGGCTAAAGTAGAAAGAATATTAGCTACACCAGTAATAACACTGACTGCACC
GCAGAACATTAGTACCGCGAAAACTCCGCTACAACCCGCTAAGCAGCAACCAATAACCCA
GTACAAATCGGGATTCTCGTACCACTTcat
>gnl|DORA|GKFG-1125 hypothetical "GKFG-1125-MONOMER" (complement(181691..181407)) Varibaculum cambriense dora dora20.1
atgAAGCTAACTAGAGTCTTTCGCACCTCCCAGTTCAAACGCGACGCGAAAGCACTATTC
AAGAAGCATTATGATCCGTCAAAGTTGGCACGCGCAGTTGCAGCCCTAATGGCTCAGGAT
CGCGACGAGTTACGAACCCGCTATCGGGACCACGCGCTGCAGGGACAGTGGAAGGGATAT
CGCGAAATTCACCTCGAGGGAGATTGGCTACTGATATACCGTGTCGAGCGAAGCGAGCTG
CTTCTGGTACTCACCCGAACCGGATCTCACGATGACCTCTTCtaa
>gnl|DORA|GKFG-1126 hypothetical "GKFG-1126-MONOMER" (complement(181932..181678)) Varibaculum cambriense dora dora20.1
gtgGCTAACATATCGTTCCGAACTGATGACCAGACCAAGACTCAGGCAGCGGAGCTCTTC
CGCGACCTGGGGTTAGATATGAGCACTGCAATCAACATGTTTTTGAGGCAGTCAATTGCC
AGCAACGGCATTCCGTTCACACCGCGCCGGGAAAATTCAGCCAACCTACTCGCTCGCGCT
GAAGCCGAATCCCGCACCGGAGCTTCCTTTGATAGTGTCGCTGAGTTAATGGCAGATCTT
AATGAAGCTAACtag
>gnl|DORA|GKFG-1128 RelE/StbE "GKFG-1128-MONOMER" (complement(182482..182216)) Varibaculum cambriense dora dora20.1
atgGTATGGAGAATTGATTTTACCCGGCGCGCAGAAAAGGCTCTTAGTAAAATTGACGCC
ACCTCCGCGAAGCGAATCCTAAAAGAACTCCACATTGTTAGCCAGCTAGATAACCCCCGC
TCAAAAGGTAAAGCCCTGAAAGGCGAACTAACCGGCTACTGGCGTTATCGCGTGGGAAAC
TACCGGGTTATCTACGACATCGTGGACTCACAGCTGCTGATCCTAGCGATCGATTTAGGA
CACCGCCGCGATATCTATGGAAGAtaa
>gnl|DORA|GKFG-1129 hypothetical "GKFG-1129-MONOMER" (complement(182741..182466)) Varibaculum cambriense dora dora20.1
atgAAATCAGCAACATCAAATGTTAATTTTAAGCTCGATACTGATGTCAAAGAATCGATG
GAAGATGCTTGTAAAGCGATGGGGTTGACTCTTACCGCCGCCTTTACGATTTTTGCAAAA
AAAGTTGGGACTGAAAGACGTATCCCCTTCGAAGTGGCGGCGCCAGTATCAGATTACGCG
CGCGCTTTACATCGAGATTCGGCAGCCTACCGAGCAGGACAGCTCGACACCGTTAGCTTA
GAAGAATTGATGTCTCGCTATGGTATGGAGAATtga
>gnl|DORA|GKFG-1130 Putative "GKFG-1130-MONOMER" (complement(185112..183058)) Varibaculum cambriense dora dora20.1
ttaGCTCTTTCCCGGCAGCCAACTAGCGGCTTCTTTCTTAACTAGGACGTACATGAGAAT
CGCTTGGGTAAGAATAAAAACTAGGTAAATGATTCCCATACTGATTATGAACATCCAGGG
GAAGAATTCACCAAACTTAAAAAAGAACTGGCTAGCGAGGAAGATGCCTACCCCTATGGA
GGCTATTCCTGTCACCAAATTAACTACTGTGTTACGCATCGCCATGGTTCGGGCAATAAC
GGCAGATTTTCCAGTCAATGATGCCATAGAAGCGAATTCTCTGGCACGAGCGGTTGTTTC
CCGCGCGTATTGCATCCACACTGAGGTCATTGCATAAATGAAACCAAGCACAGTAAAGAA
CGTCAACCAGCTTGTCTGCTGTCTATAGGTCTCCGCTATCGCCCTATCACTTTCTCCATC
AATAATTGACAGCGGGGTTATAGGGGTATCGAACTTAATTCCCTGGATTTGTGATAACAA
ATCCTCTTCTTGCTCAGAAATCGTGTAAATCCAGGCCCACCGAGAGGATAACGATATTTC
ATCGAGTTGCGCACCATATTCGGGAACTAATCTATGCTGGACATAGTCTTGAAGATGATT
CGGGTTCACTTGCCCTGCACTTATTTCTGCAACGCCTTGATTATAGGTCGCTACATAAAC
AGCCAGTTTAGGGTCACTAGAAGCTATATTAGATGCCGCATTGGCTAAACATGACGCGTA
ATCTCCAGAACAAGTCAGTGATGTCTTCACAACTTGGATACCTTCCGGAGGTCTGGGTGG
AGGATCTTGAGCTCCCGTGATGATTCCAAACAAAGCTACGAGAATAACTCCAACAGCAAC
GAAACCTCCTGCCAAAGCACCAGTTCGAGAAGCTTGATAGGGATGGTTAATTATCCAGCG
AAAAAATACGCCAGTTCGCAGATTTATACCTCGTTTTTTCGTTACAAAATTCGTCACGAC
AGTGCACAGAACTGCGAGAGTTGAATGTAACCCCAAAATCACCAAGAAAACTATAAGCAA
CATAAGAGGAAGCACAAGGATATCGGGAATCTGCAACCAGAACAGCCCCATGACAGTTGT
AAGAACAATTCCAAGCCCGAAAAGCAAAAGTCTCGTTCCCGTACCGAAAGACCAACGCAT
ACCGGAGTGGGTGCGGGTATGGCGCAAATTTGGCCAGGCTAAGTAGGAAAAGGTGATACT
TGTTGCTAGTACAAGATATGCGATTAATCTTAAGGACGCATCAAGATAGATATCGGAGTG
AAGCCGAAAACCCGTGAAAGGTAAACGCACATATCCCATCACCAGAACAAAGATTAGTAA
CGCAGCTAGACTCACCCCCAGCAAATACGGCTTATAGAGGTAGGCAAGCGAGTGCCTAAT
GAGTTGACGACGTGGAGCACCGATACTCTCGAGCACAAATTGTTCTCCAGCAAGCAACTC
CGCTACTGATTCACGGGTAGCCCGCAGGTTGAGGATAAGGGGGAAAATAAAAATTAAAAG
AGCCACCGGCAATAAGTACTTTGACCATTGCTCATAGTTCACGTCTCCAAAGAGGGCACC
TTCACGAGTATCTTTGGCAAAACCTGAGGAGAAAAACACGCCCTCTTCATTTCGTGCCAA
ATCAATAAAAGCTTTCCCATTGCTCGGTCGATAATAGACGACAACTTCGCCATCTAGAAT
CACCGCGTCATCAATTACCGCTTGAATCGGTCCAAACTGGCTCTCCAAAATATCTGAATA
TTGTTTTGCAGCCCTAGACACTGCGATTGTCCCTGGCTCGAGCCATTTTGTTACTCCTGC
AGGCAACTCACTGTCAATGCTCAGCGGTTCAAGCTCTAATACCCCTACAAGGTGAGAATT
AATATAGGTATTATCCACTCGATAAGCAAAGCTCGCGTTCTCTTCATCGGAGATATATAC
CGGCGAACGCGAGTTTGCTATCGATCCTCTTGAATCGAGCTCAGCATGAATCGCCGCTAA
GGCGAAAAAACACATAACCACAAAGAATGAGGTTAGCCCGACAGCCACCCGCTGAATCCG
GTGTGGATATGCcat
>gnl|DORA|GKFG-1131 ABC "GKFG-1131-MONOMER" (complement(185758..185114)) Varibaculum cambriense dora dora20.1
ctaCACCTGTTTACCGACTAGCGTAATCGTTCTATCCGCTTTTGCAGCAACAGAAGGATC
GTGGGTGACCAGCATGAGGGCGCAGTTACGCTGGCGAACCTGGGTAAGCAGTAACTCCAT
AGCTTCGTCGCGTAACTCTGTATCAAGTGCGCCAGTGGGTTCATCTGCCAGTATCAGCTT
GGGGTTATTGATGAGGGCGCGCGCGAGTGCTGTCCTTTGACGTTCACCTCCAGATAGCTG
TTCTGCCATTCGAGATTCTTCCACGTCGAGATCACTTAATAGTCGTGACGCTTCATCGTG
AACGGTCGAATCGTTCTTGTCCCAAAGTAAGCGTGGCAACATAACATTATCGAGTGCGGT
GTATCCGCTCATGAGTTCACCGTTTTGAAACACGACACCAATTGTGGTTGAGCGCATACG
CGCTAGCTGATCAAATTTAAGATTATGGAGGTTCGTGCCATCAACTAGAACACTTCCTTC
CAGCGGACGGTTCATGCCAAGAATTGTGGTCAAGAGGGTGGTCTTACCAACACCAGAACG
ACCCATAATTGCCACGGTTTCTCCCGCATCAATCTCAAGATTAAGCGCAGTAAACAGCGG
GTTTTTATAACCACACGAAAGATTACGACATTCTAGTATGCTcat
>gnl|DORA|GKFG-1132 seg "GKFG-1132-MONOMER" (complement(186445..186197)) Varibaculum cambriense dora dora20.1
atgGTGAAGTTAATAATTGAGTTTATTTTGTTTGGATGTTTAGCGGTATTTTTCTGCACT
GTTTCTTGGCTTGAAATGCCTAATGCTAAAGATAAAAAAACTGGACGAAAACGTACTCTA
TATCAACGTTTACGTTTAGCTAATAGGCAACTACGCTTGCAGCTTTTCCTGGGAATTGCA
GCGGCACTAGTTACGGTATTAGCTGCGCTTCAGCTACTAGGTATTATTCCCTACCTCGAC
ATTGTTtag
>gnl|DORA|GKFG-1133 hypothetical "GKFG-1133-MONOMER" (complement(187528..186926)) Varibaculum cambriense dora dora20.1
gtgGTTTTTATAGAAGACGCGCATGTCATAAATGCTACTCAAGGAGAATCTGTTCATGTG
AGCTCCAAAGACAATCTCGAATTCTTTCATAAAGTTACCTCTTCAGAAGAGCAAGTCATC
GCGATTCTTAAATCTAGAGAATCTTCCCATGAGCAGAAATACGATCTTGCTTTACCTGAG
AACATGAGTCTTAAGCTTCAGAATGATGGTAGTGTTGCGATTCTAGAGACAGTCACAGAG
GATGTTGTCCTACCTGGTGAGAGCGAAAGAGTGGAAACTGCGGTAGAAAATATCGTTGGC
AAAAATGAAGTGACATTCGAGGACATTGACAAGCTATCTGAGGATCAAATCTTGAAACTT
GCTGAAATTCCCGATGAAGCTACAGACAGGAAAGTTTCAACTGAAATTGTTGGCATGGTT
GAAAAACCGTGGGCTATTGACGCTAATGGCACTCCATTGGAAACTCACTTCAAAGTTAAC
GGCGATCAATTAACGCAAGTTATTGCAACCGATGAAAATACCACTTACCCTGTAGTTGCT
GATCCAAAAATTGGCTGGTGGCTATGGAAAGCAGCTANNNNNNNNNNCCCCTGTAGTTGC
tga
>gnl|DORA|GKFG-1134 seg "GKFG-1134-MONOMER" (complement(187869..187555)) Varibaculum cambriense dora dora20.1
ttgAAAAGAATCACGCCTTTATATCGGGCGGTAACGGCTGCTACAGCGGCTTTGTCGCTA
GTGCTTACCTCTATGGGAGTTGCTCATGCAGCCGAAGTATCTAAACCTCATACAGTTCTC
ATACCTGACACCTCAGTTGCATCGCTATCAAATGGGAACAATGCGCAACTAGATGCAAGT
GAGATAGAAGAATCATTTAGTCAAGCTGTTAATAATCATCAACCAGGAAAAACTGAAAGC
ATAAAAAACTTGCTATTGCGGCAAACCAGCTTTCTAATCTTCAAGAAGAAAAGAATACAG
AATCTCCCGCAGtaa
>gnl|DORA|GKFG-1135 bacteriophage-type "GKFG-1135-MONOMER" (complement(188586..188290)) Varibaculum cambriense dora dora20.1
tcaTGCTGGGAGCGTGGACATCAGCTCGCACGCGTCAGTCACGGTGAAGCCAGAATCTGT
GGGCTCGTCGATGACGATTTCGTCGTGCACATGCATCACAATCCGACGCCTAGCCTTAGT
AACGCTAAGCATAGCGTGGACGAGGAGGTCACGAGCGATCGCCTCCACGATATTCTCGAC
AAGCTTCCCACCGTAGGTCTCTAACTGTCCCCAGCGGCGTGCTGTGGTGGTTCCGGTATA
GGTGATGGACGTCCCGCCCCAACGATTCTCACCAAGACGCGGCTGAACATACGCcaa
>gnl|DORA|GKFG-1136 UniRef90_C2KNZ3 "GKFG-1136-MONOMER" (complement(189587..188643)) Varibaculum cambriense dora dora20.1
atgTTTTTGGAAGCGGGTGGGCTGGTGGTCGATAAACCGTGGGTCAGTATCGATGAGCAG
ATCAATATCCTCACTCGTCGTGGCCTATTGGATGCCGGTGATTACCGCCGCGAGTTATCT
ACTGTCGGCTATTACCGGCTTTCGGGATACTCCTACCCGTTGCGCCAGTCAGCTCCCGAA
GGCTCACCTCGGCGGCGTTTAGATCGTTTCGTTCCCGGCACACGTATGCATCACGCGGTT
GAGCTGTACGAGTTTGACGAACAGCTGCGTCTTGCTGTGTGGCGGGCGCTATGCAAGCTG
GAGGTGTGCCTGCGAGTTGACGTGGGGCACGTGCTGGGTGAGATCGATCCGTTCATTCAC
CTCGACCTCGAACGGATTTGGCCGTCAGGCGCAATGCATCGCCGCGCAGTACTGTTTACG
CAGAAGCTAGCCCAAACGCAGTCGCGCTCTACAGAAGATTTCGTCACGCATTACAACCAG
ACCCACGACGGTCGTTTGCCGGTGTGGGTGGCCACCGAGATCCTCGAATTCGGACAACTC
GTGACCCTGTTTTCGTTGGCTCCCTTCGAACAGCGTCGTCGCATTGCTGACAAGTACTTG
GCACGTGCCGACGAGTTGGAATCATGGATGCGCACTGCGAATTTCATTCGTAACGTATGC
GCCCATCACGCCAGACTATGGAACAGGCAACTCGTTATCCGTCCACTGGTCAGACACCGT
CGCAGCGACCAAACGCTATCGGCCACGACACATTCTTCAGGACGCATGTACACCGCGTTG
GTGCTCACCGCATTCCTCTTGCGACGAGGAAATTTCACCGCTGAAATACAGGCCATCAGC
GACGTCCTAGACAGTTTCCCCACCGAAATTCCTGGCGTCGATCTAACGCACATAGGTGCC
AGCCCCAGCTGGAAACAAGATCCCATCTGGACAATCAACAGCtaa
>gnl|DORA|GKFG-1137 pac:PPA1598 "GKFG-1137-MONOMER" (complement(190832..190068)) Varibaculum cambriense dora dora20.1
tcaTGCTTGCACCTGACCTTCACGCTCAATGACCGGGAGGATGCCGAGCTTGTTCTTGAG
CAGGTCGTAGATGAACAGACGTCCCTTCTGGGTCCAGTACATGTGGGTGCGGGTCTGTCC
TTCGCCGTATTCGTGGGTCTTGGACTGGGTGTATCCCTGCTCGGCGTACTTCGCGTAGAG
GAACCACCGGCCAGACTGATGGAACTGCACGTGAGCATCACGCAGGATCCGGTTGAGCTT
CTTCGCGGAAAGTCCGTAGTCCTTCGCAATCGCCGTCGTCGTCAACAACGAATCGGACTG
CAGCACGAGGTCGTAGTACGAAACTTTCGGTGCCGCTTCAAGCAAGGCTTGCTCTGCTGC
CAGGCGCTTGGCTCGCTCGGCACGCAGCGTGGCGATGGCATGCTCAAGGAACTCATCATC
AGCCAGCAGCTCGTCGATCGCGTAGAGGCCGTGGCGGCGAATCGTCGGCAACACCTCATC
GAACACCCAGGCTTCGAACTTCTGCGCTGCCGGGAGCTTCGAGGAAATAATGAGGCGATA
GAGGTCACCTTCGGTAATGAAACGAACCTGCTGGATTCCACCAGCGGTCTCAAGGGGGTG
GTAATTTGCCACCCCCTTGCAGTGCAGCTTCACCGCGTTCGTCGGATCCTGGTAACCGAG
CGCGGTCGCCACGTCCTTGCCGCAGAAAAGGATCTGACCATCAGTGGTGATAGTGCGGAT
GGTGCCGAACACGTCGTTGGTGAATGTTTGAATCTGGTTTCCcat
>gnl|DORA|GKFG-1140 phage "GKFG-1140-MONOMER" (complement(191296..190829)) Varibaculum cambriense dora dora20.1
tcaTGGGGTGACCTCCTTGAAATCAGAATCGAAAAACTTAATCGGCAACTCGAGGTCTCG
CGCCCAGCCGATCTCCAGGCGCATACCAGGGCTGACGTGACCGACGTATGCCCATAGGGC
TTCGCATTTAGCGAGCAGCACTCGGTTGAAAAACATCGCCAGCTCGCGGGTGTCCGGGTC
GGAGTCGTCCATGAACTGTGAAAATAACAGATGCGGGGCGAACGGGATCTTGCCTGCCGC
TACTGCGAGCTCGCAGAATTGGCGGGcNNNNNNNNNNNNNNNNNNNNNNNNNNNNNNNNN
NNNNNNNNNNNNCTCGGTGTCGCCCGAATGCGGTGAGCAGATATAAACCAAGGGCCGGTA
GCCGAACTGTTCGCGCTGCAGCTTCTTGAGCGCGTGGTAGCTCGTTAAGTCCAGATAGCC
TTCGGTGTTCTTTTTCGAGAATCCGATATCGAGTGTCGTGGCGGTcat
>gnl|DORA|GKFG-1141 pac:PPA1596 "GKFG-1141-MONOMER" (complement(193554..191293)) Varibaculum cambriense dora dora20.1
tcaGCTGTTGAATTCGCTGGTCAGAGCCAGCCCGTAGACGCGGATACCGGACTTGGTTTT
CTTGCGCTCGAATCCTGCTTGTTCGCATGCGGCGTTGAAGTCGACCATCGGGCGCGCCCA
TCCTGAGGTGTTTTGCGCCCACGCCCGATACGTCTGATAGAGGTCACCAGCCCTCTCCGA
TAATCCGTCCTCGACGTCGCACGAGTCCTCAAGGAACTGCGAGAACCAGTCGTTATCCTC
CTTATATGCTTGCGAGGCTTGAACGACCTGAGGTGGGGCTTTGAGCTTGTAGCCCTCGGC
GTGGATGAGGTGCGCGCCCTCTATGATCCAGGAAAGGATTGCTCCGCCCGCGTTTTCGTA
GAGGTGGTCGGCGTAGTTCTTCACATCCGTGTCGCCTTCGATGGTGGCGTTGAACGGGAT
GACGATCAGACGCCGCCAGATGCCTGCGTCCATGGCTCCCACACGCGGTAGATGGTTCGT
GTAGAGCACGAGGGTGTGGGAGGGGGTGAAGGCGAAGGGGTCCTTGAACTTTTTCTCTGC
CGAGATTTGATCGGTTGAGGCCAGCTGTTTGACGTTCGAGGTTGATAGGCGCATGCCTTC
TTCGGTTTCAGCCGCGATCAAGAGACGTTTGCCTCTGGCTTCGGCGAGTTCGGGTTTGAC
GTTGCGGCGCACCCCGACCGTGAGCGCATCTGCTGAGATCGTGCCCGAATACGTCCCCAA
CACGCGGGCGATGGTGTTCCAGAAGGTGGATTTGCCGTTTCGTCCGTCCCCGTAGGCGAT
GATGAGGGCTTCGACGAAGACTTGCCCGATAGCCGCCAGGCCGACAATGCGCTGCACGTA
ACCAATCAGCTCAGGATCTCCTTGGAAGAACACGTCTAGGGCGTCGGCCCAGATCTGTGC
ACCCTCATCGTTGGGGCCGACAGCGGTCTGCTTGGTCAGCAGATCGGCGGGATTGTGCTC
GTGGCTACTACTGTCGCGTAGATCCCAGGTACCTGCCGGGGTGTTGAGCTGGTAGGGGTC
GACGTCAAGGTCGCGGACACGTACCTGCAAGATCGGCCCGGCTTCTTTCAACGTGGCCGT
GATATTGCGTGACAAACGCCTGGAGAGAACGAACTTGTGATAGCTTTTGGATTCATCCCA
CGCCTTGAATGCTGCGACTTGGGCGGGGTTGAGTTTTGCTAGGCCGCGGGCTTTCGATGA
AGCCGATGCCATCACCACGTCAGCACCGGTAGAAACCATGTCTTGCCATGTTGTGGCGAT
AAGGTGTTGTGCTTCTTCAAGTTGACGAGAAGTCAGTTCTTGAACCACTCCTTGTGCGGA
CAGGTCGTTCTCATCCCACACGCCATGGTCGTAGACAAGCCACTTGGTAGCCAGTGAGTA
GCGGATCTTGTTCGCGTATTCGCCAGCTAATGTGTCTGCCTGACCGACATCGGAAAAATC
ATCCGGACGCAAACCTGCTAACGCCTCATACGCCTCTGGTGGCAGATAGCTCGGGTCAGA
GGCGACCTTCGAAGCGAACCTGCATGCCGAGTTCCAGATCGTCTGCAGTTCGCCCTCGTT
GAGCGGTGGTTCGCAAAGGTTGGCTTTGCGATCGAAGAGGTCTCGTGCTTGATCGGTCTG
CCCGTAGCGGATGAGGACCCTGCCTGCGAAGCGAGAGAGCGTGGCATTACGGGAGCCTTC
ACCAATGACCAATGTTGAGGCGTCGAAGGCGGCGAACACGTCGATCTCGTCAGCGTTATC
GAGCCAGTCGTCAAGAAACTGATCGCCCTCATGCACCATCACTACAGCGTTCGATGTGCC
GTAGATGAACCTTCCTGCATCCAGAGCATTGCGATCAAAGAACGCGAACCGTGATGCGAG
GCGGTGCTTGAGCCCCGCGTATTCGTCAGCATCTTGCACGTTGTGGATTGGGAAGTAGAC
GTGGAAACGCGGCCTCGCCGAAAGCACGCCCTTCGGCTTCATGTGGTTGCGGGAGGTGGC
GGTCATGAACTCCACGCCAGACATGAGCTCAGCGAGCTTTTCTGGTGTGATCCAGTCAGT
TTGGGTTTCGGTGTGATCGTTATCGATATCCATCACCACGCAATCCGAAGACATGAACGC
TGCAGTTGAGCGGCGGTCATTGACATACGTGGCTGCCACGTGATCAAAGCCAGCGACCAC
GCTTAGGGATGCCGCGTCAATGACCTGATGTGGGTTCGGGTAGTGGTTATTGTTCTGCAC
ACCGGTAACCGCGGCAGCAAACAAGGTGAAAGGCGTGGTcat
>gnl|DORA|GKFG-1142 hypothetical "GKFG-1142-MONOMER" (complement(193973..193695)) Varibaculum cambriense dora dora20.1
ttaTGCGGCTGATAATGCATCAAGCACCTCCCGTATGCCGTCAACCGAATCGACAACGAA
GGTCTGGAATCCCTGGTCGCGCAGTTGGTTCATCCGATGCTGCTGGATTGGACGTGGCTG
TTTGCCTGGTGCTTTGAGCTCAACGAAGACAGCCCGGTTTCTCATCAGGCATATCCGGTC
AGGTACGCCACTGGTTCCAGGGCAGACAAGCTTCCAACACAAGCCGCCAGAGGCTTCAAC
GGCTTTCTTCAGTTGGTGTTCTATGGTTCGTTCGTTcat
>gnl|DORA|GKFG-1143 pcn:TIB1ST10_08175 "GKFG-1143-MONOMER" (complement(195327..193954)) Varibaculum cambriense dora dora20.1
tcaCATGCATGAGCTTGTCCTTTCAGTGGTTGTGATTTCTGCTGTGACCGCGTCAATCAA
CGCAGCCTGAGTAGCGTCTTTCGCATCTAGTGCTTTGAGAACGGTTTGATCGAGCGTCCC
TTCCGCAACAAGATGCGTGATCGTCACAGGTTCGGATTGTCCTTGCCGATAAAGCCGTGC
GTTGGTCTGCTGGTAAAGCTCCAAGCTCCACGTGAGCGAGAACCACACCAGCAGGTGCCC
GCCTGATTGGAGGTTCAGTCCATGACCGGCCGATGCGGGGTGGATCAGCCCAAGCGCAAT
CTCGCCTCTGTTCCACGCCTCGATATCCGCGCTCGTTTTGAGTTCGCGAGCCTGCGGGAA
GCGGGCGGTGATACGTTCGCGGTCGTGAGTGAACCAGTAGGCCACGAGCAGTGGATTGCC
GTTGGCAGCCTCGACGAGGTCTTCGAGGACGTCGAGCTTCCGCTCGTGAACCGCCGTCCA
CTGACCGTCGCTGGTGTAGATCGCGCCCGACGCTAACTGCAGGAGCTTGCCAGAGAGTGC
GGCGGCGTTCGCAGCATCAACCGTCGCCCCATCAAGGTCGAGGACGAGGTCAGCTTTGAG
TTGGTCGTAGACCTTGCGTTCTTTCGGCTCCAACGTGACGGGCGTGGTCGTGACCGTCAA
GGGCGGGAGTTGGAGGTGGTCGGTGGTTCTCATCGACAACGTCATGTCACCAATCGCCGC
ATAGATCTCATCCTCAGCACCCACGCGTGGCTTATAGGTGAAGACCTGCATCCCATTACG
CTTATCCGGCGTGAACCAGCGCTCGCGATAACGGGTAATGAAACGGCCCAAACGCTCGCC
GCCGTCAAGCAGACGGAATTGCGCCCAGACATCCATGAGCCCGTTCGACGCGGGCGTGCC
GGTGAGCCCGACCCAGCGCTTGACGAAGGGTCGCATTTTCACCAATGCCGTGAACCGTTT
CGCGCGGTGGTTTTTGAAGCTGGAGAGTTCGTCGATGATGACCATGTCGAACGGCCAGCT
ACCGCCCATCTGGTTCACGAGCCATGGGATGTTTTCGCGGTTGATGATGGTTACCATCGC
AGACGCCGTGAGAGCGTTCAGCCGGTCTTGTTTGGTGCCAACAGCGACCGCGACGGTGAG
CCCGTCAAGGTGATCCCACTTCGCTATTTCGGCGGGCCAGGTATCGCGGGCTACCCGCAA
TGGTGCGATGACGAGAACGCGGTGGATGGTGAAGTAGTCGAGCATGAGCTGCCAGATCGC
CGTCAACGCGATCACTGATTTGCCCAAACCCATGCCGAGGAAGATCGCCGCCTCGTCGTG
GTCGATGATGAACTGGGTCGCCTGGCGTTGGTAGTTATGCGGCTGATAATGcat
>gnl|DORA|GKFG-1144 UniRef90_E0N3W5 "GKFG-1144-MONOMER" (complement(195776..195318)) Varibaculum cambriense dora dora20.1
ctaGAGCTGTCCGTATAAGGCGGTGGCGAACCTGTCGAGGGCCCGGTTCTTGCGCCGATA
GACCGTGTCACGCTCGACGTAGAAGTGATCGGCGATCATCGATACCTTCTCATCTTGTGT
CCCCTCGCTGAGGAAGAAGCCTTCGAGGATGAAGCGGTCGTCTTCAGCGATGACTTCCCA
CGCAGGCAAGAACCAGTCCATGTACTGGCGGGCCTGTAGGTAGCGAGCCTTGTAGGCATC
GATTCGCTCAATGCTCGCCACGATCCTGTTCTCGGACGCGTGCAGATCACCCGAGGGCGG
TGTGCCGTCCATGCGCGGTGATGCTGGGCTTGCCGCGTCAGCGTAAGCGGCCTTGATCTG
CTCGTCGGTACTCTCGATGATCTGTTCCATCACCGCATAATCCTGCAGGGCTGCGATCGC
GGCTTTCCTTGTGTCGAGGTATTTGGTCATCACATGcat
>gnl|DORA|GKFG-1145 putative "GKFG-1145-MONOMER" (complement(196293..195916)) Varibaculum cambriense dora dora20.1
tcaGTAGGTGTAGACCCGAGGTTGTTGCCTCCACCGGTCGTCATCCAGCGCGCTCTGGCG
CGAGTGGCAGGGCTTGCACAGCGAACGGAGGTTGTCGAAGTTGTGGGTGCCGCCGTGTTC
GAGCGGGAGCACGTGGTGGACTTCCTGCACGGGCGTGTACTTGCCTTGTTCGAGGCAGTC
TTCGCAGAGCGGGTGGGCTGCGATGTAGGCGGCGCGGATCTTACGCCAGCGTGAACCGTA
GCGACAGTTGATCTTCGGATCCCTTTGGTAGCGCCGGTAGCGTGCGTCCTCTGCTTTGGC
ATGGGTCTCGCAGTAGCGTTCGTGGGTGAGCTCGGGGCAGCCGGGGTGGGAGCACGGGTG
GGCTGGTTTGACCGGcat
>gnl|DORA|GKFG-1146 pcn:TIB1ST10_08160 "GKFG-1146-MONOMER" (complement(199191..196702)) Varibaculum cambriense dora dora20.1
ttaTCGGTAGATGAATTCAGCTAGCTTTCGGCAAGCTGTCAAACGAATCTCTTCCTTGAC
GTATCCAGCCAGGAACCATCCTAAAACGGCGCTATCCAAGTCGGCATATTCACTTATTTT
CTGATATGCCTCAGTGGAATTATTCGCCCCCAAGCTCCAGCCAATCTGCTTGAATCTGTT
GGCAAGTTTGCTGGAATTGTTGTAGTACTCTCGCAATGTTGCTGACAGAAGATGAGCGTT
GGAGTCGTTGCCGTTTTCTAGCGTGTTAGCGATAACGATGGCGTCTCCGTCACAGCAGAG
ATCGTCACGGTTACAATTGTTTCCTACCGATTCCCACTGTCCCTTGTCGTTTTTCTTGTC
AAGTACTAGCCCCTTCAAGCCAGGATGCTGACGGTAATCGTTACCTTGACCGACTAGAGC
TGTGGCCACCTGATCCAAGTTCGCACTGGGATTCCAGTCAAGAGTTTTCTGAATATTCTC
CATGGCAGTAGCTAGGTCTCCGGCCCAGCCAGTCCACGCATCAGGGATAACATTCCAGTT
GGTGTATCCAAGCGTTGTTGCCGCCAGATGCGCCAGATCAACCGATTCTCCGGTCTTGTC
GGTCATGGATTGCCGCCACGTGTTATCAATATAGCGATTCAAGGCAGCGATGATCTTCTT
GCCTACAGCGTCCTTCTCGAGTACGCTCGCGTCAGCACTCCTGAAACTTTCTGCAGACAC
GGACCAATTCACCGCAGATCCACTACCACCGTCACGCAGGTAGGCTTTTGCTAAATAGTT
GAGGATGCAACGCCAAGTCGGAACGGCAATCCGCGTTCCCGCACCATGAGAACCCGCAAC
GTAGTCTTTTCCAACCTTGCCACTGGCACGAAGTTCTTCGAAGCGTTTCTCTAAATGCCA
GATCAGATCAATCGGAGCCAGCTTGGTGTAATCAATGCTGGTGTCGGGCGCAGCGCCACC
GGCACTTGAGGGTGCAACATGATCAACTGCCGCTGCTTGTCCTGAATAGGCGACTCTGTC
TAGGTCAAAACCAGCACCCTTGTAGTCACTGATTTCAGTGAACTGGTCATAGTTCCAATC
GTCAGGAATAGGGAAGCCAAGGTTGCCAGAAAATCCTGTGGACATGTCAGATACGAACGC
GCTTCCAGCGTAGCCGGCTTTAATGATGCGGCTACAAATGTTACGCGAGGCGTAGATGCC
TACTTTGTATCCGCCTCCCAGGCTTCCACGCACACCCTGGAAATACGGAAGAATGTGACT
TGTGACCTCGGGGTCGGTCGCGTCGAAATCAACTGCGAAATAGATATACGTTCCCGGAAT
ACCCAGTCGCTGGGCTGCTTGCCTTGCGAGCGTCGCGTGCCGAGCGCCGTTTTCCCGCGT
GAAGTGTCGAAGCTTGGTTGAGTACTCCTGGAAAATCGGGAAGAACTTCATCCCTCCGTT
GGTGATGCGTTCAAGTTCTCCGGGGCGAATTGCTTTGAAATAGTCAGACGGATCTTTTGA
ATCCTGATTCGGCTCAGTCAGGTAACGTCCTACGATCTCATAGCCGTTCGCCTTAAGTAG
GTTGAGTCGCTCAGCCGTAATCTCGAAGCGTGTATCGCATGCTTTGCAGGCACGATTCGG
ATCACCTTTCGAGGTCAACAGGCTCATCCATGTAGTCGAGTCGACCACCCCGCTTCGTGG
GAGCTGATACTTTGCTTGGAATTGCGGAACGAACGTTGACAGTGCGGTTTGTGCAGAAGG
ATAGATATCGGGAGAAATCCGGTTACACACTAGAGCAACCTGAGCTAGCCAAGCCCACTT
CGGTAAACTTGCCGCATTGCTGGGTGTAACTATTGTTAGACGCGCTTTGGTGCCATTGCC
GAAATTACCTGTGGCTTCCGCAGGGCTAAATCCTTCAATGGCTTGCAAGACCTGAATCAG
AGCAGTGTTCATTTCCCGACCGTAGAGTCCATCGGTAGGGATGATTCCGGTATAAGCGCG
ATACTGTTGGTTGATTTGTTGCTGTGCTTGCCGAATCGCTGAAATGCCCCCATAAGAGCG
AAGCAGGACGAATTGCTGCATTGACAACAGCGCTTTCATGACGTCGAGCGTCACAGTGGA
ATCTCCACCAATGCCCATGTCGCTCTTAAGCTGTTTGATGGCCTTTCCAGTTCCGCTGTA
GAAGTGAGTCGTGATATCGCTGGCACCAGCAGAATATCCCTTACACCACAAAGCGCCTTG
GATAATGCCGTACACATTAGAAGTCTCCTGTGCGCCGTCATCCTGTTGGTGGATGCCGTT
AGGCCACCGAGACTGGAAGCGACTGATAGTTCCCGGTCCGAAATTGTTCGCCGTTGTCGT
AATACCCAGCTCGATTTGCAGGGCCCGAATCAAAGCGTTGACCGTGCCCCAGCCGGTATA
TCCGTCCTCTACGACTGAACCGAATCCAGCCTTGCTCCTATAGGTGCGATTGAGCCATTG
CTGTGTTTTTAGCACCATTTGATCTGTcat
>gnl|DORA|GKFG-1147 Putative "GKFG-1147-MONOMER" (complement(199640..199182)) Varibaculum cambriense dora dora20.1
atgTGTAGCGAAAAGTTGAAGGGACTGGTCATCAAAAAAATATCTGTGTTTCTTGTATCC
GCTCTGGCATATTTTGTCGGCGCGTGGCTTTTCGCCGCCATCTTTCTACGGTGCAAGGAT
CAGGATCAGAGATTTTTTGTGGTCTTCTTATTGATGCCAATCATGTATGTGTGTTTCACG
ATTCTTCTTCTTCTTCTTCTGCTTTTTAATAAGCATTTCATCGGTATTCAATCTGCCCGC
GCGTTGCAACTTTCAGCAGGAGCCTTTATCGGACTCTCAGCTTTTCTCTTTTCACTCGAT
GGTGTCGGCTCGTTAGTTCATAGTGATTCTTTTTCTCAACTGCTGAGCCAGTTTTCCGTT
CCCGCCATCGGCGCTCTTGTTGCTGGTGGTGTAGCGCTTGGGTTTAGCGTTTTTACCCAA
GCGCCACACCAAGGAAAAGACCAAATCAATTATCGGtag
>gnl|DORA|GKFG-1148 hypothetical "GKFG-1148-MONOMER" (complement(200226..199633)) Varibaculum cambriense dora dora20.1
atgTTGCTTGGCTTCGTCGACGCCAACCGCCAGGGTCAGCCTCGACCGTTTCTTCCGTTT
CCTCACACGTGGCGAACCACGCCAACGCTCAACCAAGAGATTTGGACTCAATATCAGGGC
ACTGAGCTTGAGGCTATCCGCGAGAACCTCGCTGACAGCCACACCGCAGTAGTGGCTCTC
ATCGGCGAGTTCACCAACGAGGAGTTATTCACCAAGGCGCATTTCCCGTGGACGGGCACA
ACCTCGCTCGGCTCCTACTGCGTGTCAGCCACATCAAGCCACTACGAATGGGCAATCAAA
AAGCTCCGTGCATTCACCAGAAAGCCGCCAGAACAACCCCATAACCAAGCCGCCCCCCCA
ATAGCTTCTTACCACGCTGTACACCACAGACAGATACTCGGGAGCCTCTGGTATAGGCGC
TCCCGTGCGCCTTTTCGTGACTGTCGGGTTCAACGCACCAGGCCTCGTGCCTGCATTCAC
GCGACATCCGCCCGATCAGCGCTATCCTTAGCAATGCAGGGAAACCCTTCTTGTAGAATG
AGAACTTATTGGGGCATACAACTCCTGATGCCGTTGCCGTATCAAAATGTGtag
>gnl|DORA|GKFG-1149 pac:PPA1589 "GKFG-1149-MONOMER" (complement(201043..200471)) Varibaculum cambriense dora dora20.1
ctaCGAGCGAGCTTTCAATAGCTGCTCCATAACCTCATCACCCGGGGTCGCGCCCGAGTA
GTCGGTGGTGCAGGTGGCGCGGACGATCTCGTAAATCTCGTACCAGTACACGTTCGCTTG
CTTCCCGAAAGACTGGGACATAGCAACGAACGGGGATGCGATCGCAGCCCCTGTGGTTGG
GTGTTTGCCGAGCAAGCCGAACTTGGAGATCGCCTGTTCACACTGCACATAACGCGCGAA
CGCCTGCGCATAGGATTCGATCAAGCGCGGTGCGACGAACTGGGAACAGCCACGTTGATC
GAGCCATTGCCATGTTTCTCGGTAGACGAGGTCAGCGCCGAGGGGTTTACCATCACGCTG
AATCTCCGACAGATACTCGGCAGGCTCCGGCATCACCTCACCAGCAAGCACCGCACCATC
CCCGATATCTGAGCCTTCAAAGTCAAACGGCTCACCCAGCGGATCATCAAGCCGCGTGGC
TGGGCGGCCAGCTGCGAGCTTCGCATTCAGCGGATCGGGTTTCGCACCTGCCCGCACACG
GCGGCCACCCCGGTTCGTTCCGTCTTTCGCcat
>gnl|DORA|GKFG-1151 mcu:HMPREF0573_11248 "GKFG-1151-MONOMER" (complement(202577..201387)) Varibaculum cambriense dora dora20.1
tcaGCTATTGGCATTGTTTTCATGAGCATGCTTCTTCACCGCCTTCCCTAAAGCATTAAC
GTGAGCGAACGAGTTCTCCCAATACAGACCGGCATGGCCGAAGTGACCGTAGGTTGAATA
CTGTGTAAAGCCAGGCTTGCGAAGATTCAAGACGTCGATGATCGCTCCGGGGCGTAGCGG
GAACACCTCGGCTGCGGCCTTAGCGAGGATCTCGTCAGAATATTCCCCGGTGCCGAGGGT
GTCGATGGTGAAGGCGAGCGGGTCAGCCTTCCCAATCGCATAGGAAATGCTCACTTGGCA
TTCGAGTGCGAGCCGGGCGTCGACGATGGTCTTGGCAATCAGACGCGCCATATATGCACC
CGAGCGGTCCACTTTCGAGGCGTCCTTGCCTGAGAACGCACCACCACCATGTGGGGCGAG
ACCGCCGTAAGTGTCGACCATCAGCTTGCGACCAGTGAGCCCCGTGTCTGCTTTTGGACC
ACCCACCGTAAACAAGCCCGAGGGATTCACCAGAATCTCGGTGTCAGCGCTAATCGGCAG
GTACGGTTTGCACGCGGGTGCCACGATCAGTGTTTTGACCTCTGCCCCAAGCTCGTCCAG
AGTCTTCGTGGCGTCGTGTTGGATCGACACCACCACCGTCTCAACCGCCACGGGCCTACC
AGCAGCGTCGTAACGAACTGTCACCTGCGCCTTACCATCAGACTTGATCCCGGTGATCGT
GCCGTCCTTGCGCGCCTTATCGAGGCGGGCGCAAATCTCGTGTGAGAGCACAAGCGGCAA
CGGCAAACGCTCCTGGGTCTCAACCGTGGCGTAACCGTAAACGGTGCCTTGGTCACCTGC
TCCTTGGAGGGCGAATTCGGTGTCATCCCCAAAACGAGCCTCGAGCGATCGGGTGACTCC
TGCGTTGATGTCTGGAGACTGCCTGCGAGTCCAGACGAAAACGCGGAACTTCCACGGCAC
ATACCCCGCCTTCACCAACGCATAACGTACCGACTCACGGATACGTGGCCGGCAGGTAGT
GCTGATTTCACCTGTGACGATGATCCGATGCCCGGAGGCCATCACTTCTACTGCGACGCG
TGCGGATGGGTCCTCGTAGAGAATGTCGTCGAGAATGGTGTCGCCGATCAGATCGCAGAG
CTTATCGGGATGGCCGATACACACTGCTTCAGCGCTGCGAACCATAGTcat
>gnl|DORA|GKFG-1152 pcn:TIB1ST10_08140 "GKFG-1152-MONOMER" (complement(203799..202549)) Varibaculum cambriense dora dora20.1
tcaCGATTCACCCCGATCAACATCGCGCACGAAATCCAAATACGCGTATTCTTTGCCCTC
ACGCAAACACGTGATCCCTGCTGCGTCTCCACTTGCTTCGGCATAGCGGCGCACAATCAC
GGAAGCGTATTTCTCATCCAGCTCCATGCAATAGCAAGTGCGGTCTGTGGCTTCTGCAGC
CATTAGCGTGGAACCAGAGCCAGCAAACGTATCTAGCACTATCGCGTTGGTTTGGGTGGA
GTTACGAATCGGATAAGCCAACAGGTCTAGTGGCTTGGAAGTGGGATGGTCGCTGTTTTT
GCGGGGCTTGGCGAAATTCCACACCGTGGTCTGCTTGCGATCCGCATACCAGCGATGCTT
ACCGGTCTTTACCCATCCGTAGAGCACGGGTTCGTGTTGCCATTGGTAGGGAGAGCGTCC
GAGAACAAGGGAATCCTTGACCCAGATGCAACATCCCGACAGGTAGAAACCAGCATCTTG
GAAGGCGCGACGAAAGTTCAACCCCTCGGTATCGGCATGGAACACATACGCGGACGCGCC
TTTCTCACACACACTAGCCATCTGGGTGAACGCGGCGTGGAGGAAGTCGTAGAACTTATC
GGCTGTCATCTTGTCGTTCTTGATGGACAGGCCATCTGAGGATTCGAAGGCGACGTTGTA
CGGCGGATCGGTGAGTACGAGGTTCGCGAGCTTCCCATCCATCAAAGCCTCAACGTCGGT
TTGTGAGGTGGCGTCGCCGCACACGAGTCGGTGGCGGCCAAGCGTCCAGATGTCCCCGCG
CTCCACGAACGCGGCTGCTTCGAGTGCGGCGGTGAGGTCGAACTCGTCATCCTCCACCTC
ACCCTCGTCGAGTGAGCCGATGAGTTGGGCGATTTCGGCGTCGTCAAAACCCGTCAGTTC
AGTATCGAAATCCGAAGCGTCCAGATCAGCAATCAGCAGGGCGAGCTTGTCCTCGTCCCA
CTCGCCGCTAATCTTGTTCAACGCGACATTCAAGGCTTTCTCGCGGGTCTCGTCCAACTC
CACCACAACACAGTCGACGTTGGTTTCCCCGAGGTCTTCGAGGATTTTGAGGCGCTGGTG
ACCGCCGACGACGTGGCCGGTGGTTTGGTTCCAGATGACCGGTTCGACGTAGCCGAACTC
GGTCAAGGATCGCTTGAGCTTCTCATACTCGGGATCACTGGGCTGGAGGTCTTTACGCGG
ATTGTAGTCAGCGGGCTTCAGCTCAGCTATTGGCATTGTTTTCATGAGcat
>gnl|DORA|GKFG-1153 UniRef90_E0N2I2 "GKFG-1153-MONOMER" (complement(205290..204121)) Varibaculum cambriense dora dora20.1
ttaTCCAGTTGTATTGGCTGCTTTTTGTAGTCTGTTTAGGACGTATTTCACTACTGGTAA
TGCCACCCCATTTCCCCACAGTTTGTACTGTGCTGAATCAGTTGGCGCGGTTTTCAGCCA
AGTAGTGATTTGGCTGCGAGTTTTCGGTTTCACGCCCCGTCCTAGGTTCCAGTTCTTCCA
CACGCCCTCCCAGTATCTGATTTCGTCTTCGTCTGGGTCGAGGTTTGTGAGGTTGTCACA
CCAATAGTCCGGGAAGCCTTGTAGACGAGAACATTCGAGGGGTGTGAGTTTGCGTGGGCG
AAGCATCGTATTAGCGACAATAGGTGGCTGGTGTGAATCACTTGCCAAAAGTGCACCTGA
AACATTTGTGGTTGCCCTCGTGAAATGATCAGATTTCGAAGAAGCATAGATCGGTTCGAG
AATGACCATTCCGCCTTGATTGCATGCGGGATTACCGCCAGCTAAATCAAGAGTTTTTGC
CACAGTGGTTTTGTAACCGCATTCACCACCATATTTACGGTTGTCGTGGACGGAATTTAT
ACCGTATACAGGTTGGTCGAGTAGGAGTGGAACATTTCCACCTCCTGTTCCCATTCGTGA
AGTTAAGGTTTGACTTGTTACCTGGTCGCCAATTTCGATGCGTGAATCATTGGGATGGTA
ATCAAGCATCACCTGCATGCTAGGTTCAAATAAGACTTGGTCAGCACCAGTTCCTAATGT
GCCTGAAAGGTCATGCTGAATCAACGGCCCTTTACCACAGCCTGGCTTACCGGCACGCAT
ACGAAGAGTTAACGCCCCGCACTGGTTGCCTGTAGTGCTTGGGTTAATTGCTCGGGCAGG
GNNNNNNNNNNNNNNNNNNNNNNNNNNNNNNNNNNTCAAATAGAATCTCGGGTGCGGATT
GTCCTGCAAAATCTGCGACAAGGAAGATACGACGACGACGTTGGGGCACTCCGAAAAATT
GAGCATCGAGCACTCGCCATGCAAGTGATGCCCCATCTGCCAAGACGTATCCGCTGGTTG
CCCAGCTGGTTTCAGGAACAGGAATGCGTGGCGTTTGCTGGCAGGACACCTCGATAAACG
CTTGCAAGACCGCGGCAAAGTCGGCCCCGTGGTTTGAGGAGAATACGCCCGGCACGTTTT
CCCACACAGCATATCTTGGGTAGGCACcat
>gnl|DORA|GKFG-1154 phage "GKFG-1154-MONOMER" (complement(205548..205366)) Varibaculum cambriense dora dora20.1
tcaTCGGGTCACCTGCTCAAACCAAGACTCGACCAGTTGCAGGTAGCCGGTTGCGTCGTG
TTCGATTGCCCCGGCAACCAGCGGGAAGTTCCACTTTCGTGCAATGTCGTGGGCTTCTTC
GACGTCCCAGATATTGATACCTGCCTCGAGCATTTCGCTGATCTCGATATGTAGATCGCT
cat
>gnl|DORA|GKFG-1155 UniRef90_E6M3E4 "GKFG-1155-MONOMER" (complement(206192..205545)) Varibaculum cambriense dora dora20.1
ttaTTCGGCCGGGTGTGGCGCGGTTTTCCACGCCGCATTACCTTCCAAATTCGCAAGTAA
CACCCGGCGGGCGTTCTTGTATCCCTCGCCAATCATTCCCAGGCGTAGGAGCCAGCAGCG
CATCGCATACTTATCATTCCCTGGTTCAGGTGGTTTCGGTGAGATGCGGGTGGAGGTCTT
CGCGTGCTCGATCATGAGCTGAAGGAGCACACTGGCTGCCTCGATCACCTCCGCGTCAGG
AAGTTGTTCGAACCAGGCAAACTCAACCGTCCCCTCCACCGCATTCAAATTCATCGGAGT
GGCCGGAATGCCGAGTGCCTTAGCGATGAGTGCGCCCTTGGAGGCGAGCAGGGCTTCGAG
CTTCGCGGCTGTGTCCTCGCCCCACCCGGTCGTGGGGAAAGCAAGCGTCAGCCCGTAGTC
TTCGCCTGTGGGCGCAAAACCAGCAGCTTGTGCGCCTTCAGTGACTGCCTCGGTGTCGAC
GTCTTCTGGGAGGTGGAGCACCCAATCCCGATCAAGGCGTGCATCTCCGATCTGGTAGTC
GAAGGTGGGCGCTCCCGCGTAGACGGCTTTGACTCCAAGAAGTTCTGCGATGGTGTTGGC
GAGTTTCTTACGCCCCGCAACGCTTGCGTTGAACTCGATCATGTTcat
>gnl|DORA|GKFG-1156 Nucleotidyltransferase "GKFG-1156-MONOMER" (complement(206587..206315)) Varibaculum cambriense dora dora20.1
ttaGAGGGCGTTGATCATGCCGATCGCCCAAGCAGTTGCGTGGCCTTCGTCGGTGAAGGC
TTCATCGGATTCGGTAGCGAGCATCACTGAGGCGTTCTTGCCCTCGCCTAGGATCTGGAA
GATCGCTACGAAATGTTCGTAGGCGCCCAGGGAATCGTTCCAGATGCGGTTGGTGGCGAT
CAGGAAAGTGCCGTAGCGCATCGCGTGTCCCAGGATCTTGTAGTGCTTGGCAACCGCTGT
GGTGGTCTTCAAGGCTGTAAGTTCGTTGTTcat
>gnl|DORA|GKFG-1157 Putative "GKFG-1157-MONOMER" (complement(207003..206809)) Varibaculum cambriense dora dora20.1
ttaGATCAGGGCGTCGAGCGCGGCATATTCAGCGCGACGCTGGTCGAGCTGGTGGGCGAT
GATGGAGGAGCGGAAGCCGTTCTTCTCCCGTCCCAGCTTGTTTTCTAGGGCGGTAATCTC
GGCCTCGCGGCGTTTCATCACCTCGATGGTGTCACCGCCCTGGATTGCTTGCTTGTCGCG
TTCGAAGCTGTTcat
>gnl|DORA|GKFG-1158 ahe:Arch_0521 "GKFG-1158-MONOMER" (complement(208709..207108)) Varibaculum cambriense dora dora20.1
tcaTAAACACTGCCGCTGACACGCCCGCTGCCGTTTCGGATGGCGCGGGCGNNNNNNNNN
NNNNNNNNNNNNNNNNNNNNNNNNNNNTGCGACCACGCCATCGATTTTCTCCGTGGACTT
TTGTTTGTCGGGTTTGATGTTGCCTGCTGGGTCGGTGCGTACGTGAATGTTGTCAACCAT
CCACGACAGGACCGGGTGCCCACCATGAGCAAGGCGTCCTTCAAGCGCCAGCTTCATCAA
TTCCTTCGAGGGCGGGCTCATGTCTTTGAAGCCTTGCCCGAAGGGAACGACGGTGAAACC
TAAGGCTTCGAGGTTTTGGCTCATTTGGACTGCGCCCCACCGGTCGAAAGCAATCTCACG
AATATCAAAGCGCTGCCCGAGTTGCTCGATGAAGGCTTCGATCGCGCCGTAGTGGACGAC
GTTGCCCTCCGTGGTTTGCAGGAAGCCTTGGCTCTGCCATAAGTCGTAGGGCACGTGATC
ACGGGAAACCCTTAGTTTGAGGTTGTCTTCGGGTATCCAAAACCATGGCGCGACCGTATA
TTTGTCATCGTCCCCGTAGGGTGGGAATACGAGAACGAAAGCAGTGATGTCCGTCGTGGA
AGCCAAGTCGAGGCCGCCGTAACACACCCGCCCCTCCAAATCTGACAGGTCGACGGGTGC
GTTGTTTTGGTTCCACACGTGCATGGGCATCCACCGCACGCTTTGTTTGACCCATTGGTT
GAGGCGAAGTTGTCGGAACGTGTTCTCCTCAGCCGGATTCTGCCTGGCCGAGGTGCAGGC
TTGGCGGACTTTCTCAATCGGAACCGTGATCCCCAAGCTCGGATTAGCCTTATGCCACAC
TGCTTCGTCGGTCCAGTCATCCTCTCTGTCAGCACCGTAAATGACCGGGTAGAACGTCGG
GTCATGTTTCTTGCCTGCGAGGATGTCTTCAGCTTTCTCATGCTGCTCATAACAAATCGA
ATGCGTGTCGGTACCCGCCGTCGTGATGAGGAAGTACAACGGCTGCGTGCGAGCATCACC
CGAACCCTTGGTCATCACGTCGAACAAGGCACGGCCCGGTTGGGTGTGCAGCTCGTCGAA
GACGACACCAGAAATGTTGAACCCGTGCTTCGAATACGCCTCAGCGCTCAACACTTGATA
GAAGGAGTTGGTGGGCTTGTAAATAATCCGCTTCTGCGAGGCAAGAATCTTGACACGCTT
GGACAGCGCTGGGCTCATGCGCACCATGTCGGCCGCCACCTCAAACACGATCGAAGCCTG
CTGGCGGTCTGCCGCGCACCCATACACTTCAGCGCGTTCTTCACCATCCCCGCAGGTGAG
CAGCAGCGCGACCGCTGCGGCAAGCTCTGACTTGCCCATCTTCTTCGGAATCTCGACATA
GGCGGTGGTGAACTGGCGGTAGCCGTCTTCTTTGACGGTGCCGAACAGGTCGCGGATGAT
CTGCTCTTGCCAATCAATGAGCTGGAAGGGTTTGCCTGACCAGCGGCCCTTCGTGTGCTT
GAGCGCTTGAATGAAGGCCACCGCATAGTCGGCTTTGCGCTTGTCATAGCGTGAGCCGTC
AGCCATGAACCGGGTTGGCGTATAGGTTTCTAGTTGACGcat
>gnl|DORA|GKFG-1159 ahe:Arch_1550 "GKFG-1159-MONOMER" (complement(210407..209106)) Varibaculum cambriense dora dora20.1
tcaTATCCTCCTCCTTACAGAAGATTCACTCATAGGTTCCTCAGCCGGTTCAGGCTCCGA
TTCAGACTCGGTTGTCTGCGCGTATGCCCCTGCGAGACTGAGCGGGAGCATGTTCCCGTT
GACTAGGTAGAGGTCGCCGCCAGCCTCGGGACTGATGCGGTCGAGGTTTTCTAGTTCGCG
GATATCGTTGGCGCTCATCCAGCCGTTTTGCCTTGCCACCGCATAACCATTCATTCGGGA
TTCGTAATCCCCACGTAGCAAGCCTTCGAGGTTGAACTTCACGTAGATCTGTGGTTTTTC
ACGCGGGCTGAGGAGTGTTTTGGTGATGGTCTGTTCCCACCGGATCACCCACGGATCAAG
CGTGTACTTCACAAACTCCAGCGACTGCTGCTCAATATTGCTAAAGGAACTCTTTTCGAG
GTCGCCGATCATGTGCGGGGGTATGCGGAAGATTCGAGCAATTTCGTTGATCTGAAACTT
TCTCGTTTCAAGGAATTGAGCTTGTTCTGGGCTGACGGAGATGGGCGTGTATTTCATGCC
TTCCTCGAGCACAGCGATCTTGTTGCCGTTCCTCGCTCCGCCGAACGTGGACTGCCAGGA
CTCCCTGACGCGCGCGGGGTCTTTGATCGTGCCCGGGTGCTCGAGCACACCACCAGGGGC
GGCACCGTTAGCGAAAAAGCTCGCCCCGTAGTCCTCGGTAGCCTGCGCCAAGCCGATGGC
GTTCTTTGCCATTGCAATCGGGCTATAACCAACCAGTCCGTCAAAGCCCAGACCTGGAAT
ATGCAACACGTCGCGGGCGGCCAGCGTGACGGTTTCGAACCTGCCGGTTGGTTCGTCCCA
TGTCCGCTGATACTCGTAGTACAGCCGCCCAGCCTCATCACGCCCCACCGTCATGCGGTT
TGGCATCAACGGATACAAGCCGATGATTTCGTCGCGGCCGTTGCGGATCACTTGCGCAAA
CGCATTACCCCACAGGAGAAGGTGGGTCATGAGGGTTTCTCGGAACACGAAGGATGTCAT
CTCGGGGTTAGGTTCATCATGCAACAGCGGGTATAAGGGGTGGTCGAGGGCTTTTTCCTT
GCCGCCACCGTCCTTGTAACGGTATACGTGCAGTGGTAGCCCGGCTATCGCCTCAGCCAA
AATCCGCACGCACGAATACACCGCCGTCATCTGCATCGCTGAACGCTCAGTCACCGGACG
ACCAGACGAGGTCGCTCCGAAAAAGAAGCTATAGCCCGTACCGATTGCATGATCGGTGGC
GTTGCGAGTGGTGTCGCCACGCAGCCAATTCAGAAAACCcat
>gnl|DORA|GKFG-1160 mcu:HMPREF0573_11238 "GKFG-1160-MONOMER" (complement(211267..210404)) Varibaculum cambriense dora dora20.1
tcaGTGGGGTTGATTGATCAATTCGGCGTACAAATCACAAACCCGCCGACCAACAGGCGC
GGCGGGCGTAGTGGTTGGGCGTGGTGGTCGCACCGGTCGCGGCGGTGATGTGGCGGTCAG
GTGTGCGACGAGCTTTTGTTCGGCTGCTCGGCGGGAAAACACCGTGCCTTGTCCTGCGTT
CTTGGGTGGGAACGGCGGACGCTTCAACTCTTCGCCCTCGTCATCGGGTTCGTCTGGGGA
GTCGACCTCGTCCTCATCGTCTTCTAGTTCTTCGTCCGGCTTAACGTTGAAGGCCGGGCT
ACGTTCACCTGTCAAGAGTTCGTCGGCAAATCCCATTTCGATGGCAGCTCGTGCGTCCAT
CCAGGTTTCTGCGTCCATGAGCTTGGACAGCTTCGCCCGACTCAGGTTCGTCTTTTCCTG
GTAGGCATTCAGGATCGATTCTTTGACCGAATCAAGCATGCTCATCGCACGTGCGAGTTC
GTCCTTATCGCCAACCGCCATCGTCGCCGGGTTGTGAATCATCAACATCGACACAGGGCT
CATGGCGACCTTCGTGGCGGCCATGGCGATCACGGACGCAGCAGATGCGGCGATACCATC
GATATTGACGGTGACTGTGCCTGGGTAGTCGATGAGCATGTTGTAGATCTGCGCCGCCGC
CACCACGTCACCACCAGGCGAATTGAGCCAGATAGTCACCGGCCCAGCCCCAGCATTCAA
CTCACTAGCGAAGATTCCCGGCGTGACATCGTCATCGAACCAGGATTCTTCAGCGATCGT
GCCGCTAATACGCAAAACCCGGACACTACCTGCGTCCGGGTCAGTTGATGGCTCTGGTGT
GAGCCAGTTCCAAAAACGTCTcat
>gnl|DORA|GKFG-1162 crd:CRES_1563 "GKFG-1162-MONOMER" (complement(212532..211282)) Varibaculum cambriense dora dora20.1
ttaTGCGGATGCCTTTTGGGTGAGCAGCTTGACTGCTTCGGGTAGGACGAGCTTGCCGTC
CAGTCGCTGGGATGCGAGGAATCCGACCTGTCCGGTGGTGGCGAACAATTCGTTGAGCCG
CTTAAAGGAGCGGCCCTGTCGGTCGGCGATCCAGTAATACGACAGGTCACCGAAGGCTAC
GCTCTTAGCCCCCGACTTAATCTCCGGAATGAACGTGGACGTGTGGACCGGGCGGCCAAG
AACCAGATCCGGCGTTCCAGCAGTCAACGCTGGCTGCCACAGATACTGGCCGTTGCNNNN
NNNNNNNNNNNNNNNNNNNNNNNNNNNNNNNNNNNNNNTTTTCACGGTCGAGTCGTTCAT
CAGCCATACCGCGTTCTTGCGGTACGGGCCGCGCAGGCTATAGTGCAGGTCGATGAGTTC
ATCAGCCGTAATATAGGTCGCCTTGCCCGTAGTCACTGCCTTCTCACCACCACCAGTGGC
ATTGAAGATACCGGTGGGTTTGCCCTTTCCGTCTCCGGTGAGGAAGGCTTCTTCTTCAGC
CGCGCCGATACGGCGAGCAAACTCCGCCGCCAAGTACTGCTCGACATTAAACGCCGCATC
ATTCAGCAGTTCTTCCGAGATTTTGAGGAAGGTGCCGAGCTTAAACGCACTCAATGTGAC
CTGCGTGAAGGATTCGTCCGACTCGGTATACGGCTTGCCCTCGTCCAACCAGCCTGCGGT
GCCGTGGGTGGAGACGACCGGGATCTTCCGATCCCCGCTGGTGGTTTGGATGACCTTCGC
CAGGGAGCGCATGATGTTTTGATCCTGCAAAGACTGGATCAGCGTGCGTTCGAATTCGTC
CGGGACGAGGTAGCCGCCCTCGGTATCGACGCCCTCGGACAGGGCGTTGCGTACTTCCAT
AGGAGAAGCGTTGAGCCGCATCGCATCCCAGAAGGCTCGCTTATAGGAGACTGAAGCGCG
TGGAGTTGTGGGCTTGACCTCGTCATTGTCGGGGTTGATGCCTGGCATTGAGGTCAGCGG
TGTGTTGGTTGCCTTAGCGAGGTCGGCGTCGCGGCGCAGGGCGCGCTCAGAGCGTGCGAT
CTCGTTGGTGAGCTGGTCGATTTCGGCTTCCATCTTCGCGTAAGCCCGATCATCTTCAGC
AGACAGGCAACCAGATGTAGCATCGCGGCGTTCATCGAGGAAGGCCTTCGCGCGTTCCCA
TACGTCGGCGCGCTTGGTGCGAAGGTCAGAAACAGTCATAGGGGTTGTcat
>gnl|DORA|GKFG-1163 phage "GKFG-1163-MONOMER" (complement(212885..212568)) Varibaculum cambriense dora dora20.1
ctaCACCTTCCAATCCCGGTCCAGGCGTAGCAGATTGTTCACCGCGTTCCATACCGCCCG
AGCCGCATCCGGTTTATCGGCCCAAAAGCCTGCCGTCGAACCATCACGCGACTCATAAAG
ATGGGAGGCGAGCATGACAATGCCCTGCCTGGTTGCCCAGCTCATTTCATTCTTTTCGTA
GTGGTTTTCGGGCAGGTGCTGGAAGGAGCAGGCGTAGGAGGTGGCCGCATTCACCAATGC
GACAAGCAGCTTGTCGTCATCGTCGAAGGTGATGAGCAGGTTCGCCTTCACCTGCGAGGT
AAGCTCTGTTGTGGTcat
>gnl|DORA|GKFG-1164 phage "GKFG-1164-MONOMER" (complement(213219..212890)) Varibaculum cambriense dora dora20.1
ctaTCTCCCTTCAGGGGTTATCTGGTGGGCGAGAATCTCGACATACCTGCCGATCACCTC
AACTGCGTCAATCACATACTGCCCATCCGGGCCACTGATCTCCATATCAGTGGTCACGGA
CAGTCCGGGAAAAGATCTGATGCGGAAGAGGGCGTCGGCCTTTGAGTACGCTGCCCGGTT
CACCCACGCGCTCGATGCGTGCCGCACCTCGATCTGCGCCCGCACCGTCGCCTTCACTTC
ATCGCGCGTGGTGGTGAACCCCGCCTTATCCCGAACAACCGTCGGCTGGATGAGGTCGAT
GGTGGTGCGCATGGATCCCAAAGAAGCcat
>gnl|DORA|GKFG-1165 phage "GKFG-1165-MONOMER" (complement(213659..213222)) Varibaculum cambriense dora dora20.1
tcaTGGCCCCACCTGCTCAATGCGCGCTGTGAGCGCCGCCTTCATGGCTTCGATCGCACC
ACGCCTTGTTTGCGACCGTGTGGGTGCAAGAAATGGGCGCGCGGGCTGATTACTACGGCC
GTGTTCGAGGACGTTGGCGATCAACGCATTCGCTCTGCCGTCGCGGCGGTTCTCAGCGAA
GCCGACCTTAATGTTGTGATCACCTTTGTTGTTTACTTTCACCGAGGTCGTACCAAGCGC
GCTGAGTAGTTGCCCTGTTGACCGCGATGCCTGCTTGGTGGCACGTCCGATCGCGCCCGT
GAGGTTTGCTCGCATGCGCGGCTCAACCACCGCGGCTCCCGCCTCAAGCACCTCATCAGC
CGATGTTTCTAGCACACGGCTCGCAGCATCAAGGGAATCAATAAACGCGTTCGGCAAGCG
AATCTGCACTCGAGCcat
>gnl|DORA|GKFG-1166 hypothetical "GKFG-1166-MONOMER" (complement(214000..213656)) Varibaculum cambriense dora dora20.1
ttaTCTGTAGGTGTGGTGGGTTGCGACGTCTATCGCGTAATGGTGGAATCCGGTATCAGC
TTCAAAGCCAACATAGCTACGGCCAGTGATGGTTAGTTCTGCGTCGAGCAGGGCGCGAGT
AATGAGGTTGCGCAGGTCGAGATAGTTAGATTTCGTGAAAAGTGCGAGGCGAACTTCCTC
AACCTCGATACTGGGTTGATTGTCTGCGAACACGTCGAACATGTCTGTCAGCGGGGTTGC
CACCAGGTACGTCTGCGGCACAGGCGTCGTCGTGTAGAGGCCGACTTCGAACGGCAGCCC
GAGCTTGTCAGCGATCATCGAGAGTTGTTCCAATAATGTGTTcat
>gnl|DORA|GKFG-1167 mcu:HMPREF0573_11231 "GKFG-1167-MONOMER" (complement(214597..214013)) Varibaculum cambriense dora dora20.1
ttaGCTAGTGGCGGGTTCGTAGACTTGGGCATACCAGTTCGTGATCGTCTCAGGCTTGAC
CCCGGTTGCGCCCTCTAGCACTTCGGCCTTCCACGGATGACGCCCCTTCGCATCTGGCTT
GTTACGCCGCAAAATCGTGCCCTCAATGCTCGGGGTCGAGAACGTAATCGAGTCGGCTTT
GGTGGCCAGCGTTTCTGTTGGGAGGGCGAACTTGACCCGGTAGAGCCAAAAATACTGATA
CTTACCGTTGGAGCGTGCTGCGCGGAAACCAATCGCCACCGGAGCCCCACCATCCTCGGA
GGCAGAGATGAGCACGCCGTTGGAGTCCACGGTCGCACCCGTCAGCGCGGCTGCCGCTTC
GCCGCCGAGGTCGTCGACGCCGAGGGTCAGGGTGCCGGATTTGAATTCTTTGACGATCTC
ACTCGGCCCGTCATCGGCGTACAGGATCGCTTCAGCCACCTCAACGGAGAGCTCGGCCGA
GATGGCTTTGGCCAGCGGTTTGGGTTTGGCGTAGGTTTCCTCACCCGTATCGGGGTTTTC
GGTGATGGTGGCGTAGTAGAGCTTGTCTAAGCCAATAGTCGCcat
>gnl|DORA|GKFG-1168 phage "GKFG-1168-MONOMER" (complement(215034..214618)) Varibaculum cambriense dora dora20.1
ctaTCCGTCCGCTTCTGGTGCTTTTGGGGCTGGCTCGGTAAGGATGTCTCGGCGTGTGCC
GCGCTGGAGAGCTTCGGCGATCGCGCCACGATAGTCCGCCAGATCGGCAGGCACAGTGAG
TAGTTCGACCTCGTCCTCGGTCAGCTCTGGGCGCTTGTCGTCTGGGTGGCGGTGGTTGTG
GATCTGGATGGACTGGTTGGCCAGCAGCGTGATCAACCAAATCACCTCACCGAGCGTCTT
GCCCAAATCATCAGACGTTTCGAGGGCGTTACCCAGGTGTTCGAGGCCGCCATAGCGCTC
GGCGATCAGACGTGTGGCTTTCGTGGTGAGAACGAGCTCGTAGTCCTCCCCGCCAATGGT
GACAGTGGCGGAGCGCCCTAGTTCCACAACAGATTCAGTTTTCTTCTTGCAGGTcat
>gnl|DORA|GKFG-1169 UniRef90_E6M3C9 "GKFG-1169-MONOMER" (complement(215893..215225)) Varibaculum cambriense dora dora20.1
atgTGCGATCGGGCTTGCAGCGTGGCACCTTGCCACTCGTGGTTTGCAGCGATGAGCACT
CCGGTACTTTTCCTCCACGGACTCGGTGAGACCCCGCAAGCCTGGAATGGTGTCATCAAC
GAGTTCGAGAGCATTGACGCGCTCACGCCCACTGTTGTCGATCAGCCATCAGGAACGCCA
TGGTCGTTACATGAGCGCACGGACGAACTCGCCGCATCACTGAATGATCCAGTCGACGTG
GTTGGGCTATCTCTTGGCGCGGTGATGGGTCTTGATCTGGCAATTCGGCACCCGCACATG
GTTCGCTCCCTGTTTCTTTCAGCTCCTCAAGCACGCCCGCCTAAAGCATTGATGCGCATT
CAAAGCGTTCTAATGCGAGTCTTGCCTGAGCGTCTCGTGTGCCCATCACAGATTTCCAAG
CAACAGTTGCTGGAAATCCTGCGTCAAATATCAGCCATTGATTTCGAGCCAGAGCTTGGA
AATATCACGGTTCCAACGACGATTGCGTGCGGCTCGAAAGACCGCGCGAATCTTCCTGCC
GCCCGCACCATCAGCCAACAGATCCCACATGCCCGCCTCATCGTTGTGCCAGACGCGGGT
CATCAATGGCATCAATTAATGCCCACACAATTCGCTCACGAACTAAAAGCCCACTGGAAC
AGTATCtaa
>gnl|DORA|GKFG-1170 transmembrane_regions "GKFG-1170-MONOMER" (complement(216039..215839)) Varibaculum cambriense dora dora20.1
gtgTGGGCCAATGTTGTAACTAATCGCCGGTGGGTATGGCCGTTGTTTGCTTTACTCGTC
ATCGGTACGGTCGTTTTCGCTGTTTTGTGGATGAGCGGTGTCGTGCATCCCGTCACGGGC
ATCGCTAATGCAGCAGGTTTCGCAATATGTGCGATCGGGCTTGCAGCGTGGCACCTTGCC
ACTCGTGGTTTGCAGCGAtga
>gnl|DORA|GKFG-1171 crd:CRES_1569 "GKFG-1171-MONOMER" (complement(218774..216099)) Varibaculum cambriense dora dora20.1
tcaGTAGCCTCCTGCCATCACGGTCTGCCGCCGATCGAGGCGTGCGAGTTGTTTGTCAAG
AGCAGGTGCGAGTTTGCCAACCAGCGTCCCATCCGAGAGCTTCACGCTAATGTCCAGCGA
GGACAGGATGCGTTTCGCCGTTGCGTCCACGATCCCAGCGGCATCCACACGCTCTGCCGC
TTCATCAGTACTTCGCTGAGATACAGTCACGGGTTGTGGGGTGAGGTCAACGCTCGGCAC
TTGCAGGTCTGCCACCGCCTCGATCGGCACGGCCAGCCCGTCCTCAAGGTCGGCGAAAGC
GTCTATCGTGTCGCGCGCGAGCCCTGAAGCTGCGGTGACAGCCTTGTTGCCGTCCGTGCG
GATGGAGCCTGCGAGGCCTTCGACAAGCATCCGTCCTGCCCAGGCCATCTTGCGTGACGG
TGAGTGGATGCCGAAGAAGCCAGTGATGGAGTCCCAAATACCTGATGCCCAGTTCGAGAC
CGAATTCCACAGCCACCCCGCTAAGGATTGGATACCGTTCCACAGGCCGTAGACGAGGTT
TTTGCCCGCCTGGGCCATCGCTGAGACGCCCTGACCAACAGCAGACACAATCCCAGAAAT
AATCGATGGGATTGCTGCGACGATTGTGGAAATAATCTGCGGCAGGTTTCGTACCAACGC
GGTCAAGAGTTGGATGCCTGCTTGGACGAGTTGCGGGATCGCCCCACCAATCGCCGACAC
AATAGCTCCGATAATCTGCGGGAGCGCGGCCACGATAGTCGTAATGATCTGCGGCAACGC
CCCAATCAAAGCCGTCAGTAGCTGGATCCCTGCGTCGATGAGTTGCGGGATTGCGCCGAC
CACGCCGCTGACGATCGCGGTAATAATCTGTGGGAGTGCTGCGACAATCGCTGTGATGAT
CTGAGGCAATGCACCGATCAGAGCCGTTAAGAGTTGGATTCCTGCTTCGATGATCTGCGG
GATCGCCCCCACAAGGAACGTGACAATCCCGGTGATGATCTGTGGGAGGGCTTCGATGAT
CACGGGAATGGCAGCGATCAAGCCTTCGGTAAGTCCGGTGATGAGCTGCAACGCCGCATC
AAGAAGCAACGGGAGGTTATCGACCAGACCCTGCACTAAAGCCATGAGCATCTCCACCGC
CGCAGGAACCAGTTCCGGTAGTGCTTCGCCGATACCAGAGACCAGTGTGGCGATGATCTG
TATTGCCGCCTCCAACAGGGACGGCAACGCTTCGATGATTGCCTCGACCAGAGCGATAAT
CAACGTCACCGCCGTCTCGGCCACTTGTGGCAACACCTTGATAATGCCTTCAAGGAGCGC
GGTCAAAATGCTCATGCCGGTCTCGACCACCATAGGTAGTTGCTCAGCAATAAAACCAAG
TGCTTCTTGCAATACGCTACCGAGAGTGTCGATGAGGGCGGGTGTTCCGCCTTCTTCAAA
AGCTGTCGTGAGTTCGTCGATCCAGCCGTTCACCATCGGCAACACCGACCCAGCCAACGC
CTCAGAGAATCCGCCTGCGAGGAGGCCTTTGAGGTTCTCGACCCCATCCTGCATCGTCGC
CAACTGGCCGCTAAAGGTCTTGGATTGGGCGTCCATAGCCCCGTAGAAACGCCCGCCCTC
GCTAGTGGCAGACGCAAAGGCGTCAGCGACCATATCAGCCGAAATAGCACCCTTCGCCAT
ATCTTCTTTGAGTTCACCAATACTCTTGCCGGTCTTACGCGAGATTTCTTCTAAGGGGTT
GAATCCGGCGTTGATCATCTGCAGCAAGTCCTGCCCCGTGAGCTTGCCGGTCGAAGACAT
TTGGGCGAAGGCGAGTGTCAAGGACTCCATCTTCACCGCGTCACCTTGGCTAATGTCGCC
GATTTCGTTCAGGTGCTTTTTCGCATCCTCCAAGCTCATGCCAAAGCTCAGGAGGGTTTG
CATGTTGCCCGCAAGATCCTCCATACCAAACGGAGTCTTTGCCGCCTGTACTTTCAGATC
ATTGACGAGTTTTTGGGCTTTGGCTTGATCGCCGAGCATCGTCGTAAACGACGTCGAGTA
TTGCTCCATGCGGGCGTTGTACTCCACGCCCTCTTTGAGGGCTCCGGCCATGCCGCGACC
GATCGAGGCGATCGCACGCCCGATACCCTTCACCCCGGCGATGATGGCTTCGGAGGCGAG
GTTGGCTTTCAACACGTCGCCGAAGATGCGGGTTTTGGAGCTGGTGGTGTACATCTCGTC
TCCGAGATCATCGACCGCGCCCTCGAGTTTGCCCGCGTCCTTGGCGGCGTCTTTAGCATC
GTCACCGGCACCGTCTGCTTCGTCCCCGAAATCCGACAGGGCGTCATTATTCGATTTGAG
TTCACTTTCGAGCCGGTTGAGCTCCGCGCCTGCGTTGTTGAGCTGGATCTGCCAATTCTT
CGTCCGCGAATCATTCTCACCAAACGAGGAAGCGCTGTTTTCGAGGGCTGCACGCAGGGT
CTCGATCTTGGCTTTCTGAGCTTCGATTTCTTTGCCAAGCACTTGGTTACGGGCTGTGAG
GGCTTCGGCGGACTTGTCGTTCTTATCAAACGAGGACGCCACAAGCTTCATCTCACTGCC
AAGCACTCGCATCTCACGGTTAATATCCGTAATCGCGCGCTTTAACTCACGCTCACCCTC
AAGCCCAATCTTCAAACCAAACGAACTGTCAGCcat
>gnl|DORA|GKFG-1173 UniRef90_C2KNW0 "GKFG-1173-MONOMER" (complement(219469..218777)) Varibaculum cambriense dora dora20.1
ttaGGGGTTGCGCCAGTTCGGCGTGATCACGATCTTCGAAATACCCGCGCCGAGCGTGAG
GCGATTGATCCCAGGCTTGAAGGTCGGGAAGGTTTCGGTGAGCGCATCGGTCTGGACTTT
CCCGTGGGCGTGTGCGACGAGGCGTTCGCTGTCGAGCGTGACGGAACCTGCTGGCGAATT
CACGTGATAGACGCGCGCATTGATCGTCAAAGACAACGTTCCGGTGCCAGTAACGGTGAT
GATCGGATCCGCATCGAGTAGGCCGGGGTTCGTGATCGTCCCAGATGCAGTGAGCGTTAC
TGGATTCAATCCCTCGGTCAGGTAAGTGAAGGGCTGGCAGGTGAGCCGCGCGGTGAAGAA
CCCCCACCCCGATAGCTCCCGGCGCAGTTCGCTCACTTCGCAGTGCTTAACCTTGCGGTA
AACACCAGGCTCGGCAGTCAACTCAATCGTCGAAGAGCCCGTCAGCTCGTGAGCAGCCTG
CCGATACTGGTGGAGCCCGTCACGAACAGGAACGGCGAGCTCAAGCTCGATCTCGGTATC
CTCCCAGCCCGTGAAGCGCGTGAGGGTTCCTGCTCTGCCTTCGACCTCAATATCATCCAC
CGCACGGACGGCTGCGGGAATCGCCACCGGCGCCGTGAGTCGCAGACCGAGCGACGCCGA
AGTCTCCGCGCTGTTCAGCGTGAAACCAAAcat
>gnl|DORA|GKFG-1174 219654..220100 "GKFG-1174-MONOMER" (complement(220100..219654)) Varibaculum cambriense dora dora20.1
gtgGTTGGCTCCGCGCATGGGCGTGTGATGGATCAGCCAATTATTACGCGTAATCTCGCC
GCCCCAACGCGCAGCGAACGTGTTGTCCTCGCCCGCATCCATGAGAGCGGCGGCGATGGG
CATGCGCACTATCCGCGCCGATGCCCTGGTCACCGTATCCGAGGAGGTAGCAGTAAACCC
GTGCTTAGTGTTTGCCGCCCCAAGGATCTGGGTCAGTGCGCCTTTCGCGGTTTTGTTGAC
CACGTAGGTGTCGGCGATGAGGTTCGCCGCCAGATCATAGAACACGTGAAACGCCGTCAC
TTCGAGCATGCCGTCAAGCGTGGTGGCGATCTCGCTGATGCGGAACCCCTGCCGTTGCTC
CAGCCCTGGCACGGGCGCTGCCACAATGTTCTCAAGCGTAAGGTTCTGTGCTGCAGGACC
GTCTGCTGGGTAGGTGAAGGTCAGtga
>gnl|DORA|GKFG-1175 Phage "GKFG-1175-MONOMER" (complement(221204..220983)) Varibaculum cambriense dora dora20.1
tcaCTCCGTCGACGCGCACTTGCCACAGCGCACCCTCCGGTCGGgNNNNNNNNNNNNNNN
NNNNNNNNNNNNNNNAGCCGCGTCCGCTACGCTCGGGTCAACAACGGCAACCGTGATCCG
CCCATCCGAGGTTACCGCGATGTCGTGGGCGTCCTGCGCCAGCTGGGTAGCACCAGCGGC
TGCGGTCTTGGCCTGGTCAATCTCCACCTGCGCCGACGCcat
>gnl|DORA|GKFG-1176 crd:CRES_0871 "GKFG-1176-MONOMER" (complement(222421..221186)) Varibaculum cambriense dora dora20.1
ttaTGCGAGGTTGGTGGACATGGCTGATAAGCCGGTGTTGGAGAAGTACCGCCACGTGAT
GTTCGATCCGGTTCCGGAGATGGATGTGATCCACCCTTGATTGAGCAGGCTGAGGATCGC
GTTCATCCGCGACATCAAATCTTTGGTGCGGTCGAATAGGCGGGTCATGTTGTAATACGA
CCCATTGGTGACGACCATGACGTCGTAGGTGTGGAAGACGATCTTCGCCAGCCCATTGCT
CGACGCCCACCCGGCGTAGGTGCCTTTCCCGGTGAGCGTGCAGTCTTGCAAGGTCACGTA
GCGCGAGCCGGTGGTGTAGAACTTGTAGCCGTTGGTGCGCAAGTCAGCACCGAGATGAAT
GCCGGCCTTGCCGTAGAAGCGTCCCTTCGGATCCAGGGTGAGGCAGGTGTAGTAGGTGCC
GTCGGAAACCGTCTGGTATGTCCAGGCCACATAGTCGCCTTGATAGGCGACCTGGTTGAC
GACGCCTTGCACGTCGGGCTTGTCCTTGTGGGCACGGCGTGCCATTTCCCCGATGTAGCG
GGTGCCGTACCAGAATTTCATCCCGGAACTGGAGATTGTCCCTTCCAAGGTGGAGCCGTT
GTACCAAGCGATCTGATACGGGGTGATGCGGATAGATTGCGTCCAACCTGCTAGGCCTAC
TTGGATGGCGTTGGCTGCGAGCTTGTCTGCCGTAATCGAGCGCGCCCCAATCCGTGTCGC
CGACAACGTGCCGGTGGTGATCTTGCCCGCATCCAGCGAAGCAATCTTGGCCGATGTGAC
CGCAGCGTCCTTGATCATCGCGGACTGGATAAAACCGTTAGCGATCGTCAACTTGTCCGA
GGTAATGGACCCTGCTGCGATGCGTGCAGCCGACAAGGTACCGGTCGTAATCTTCGACGC
CGATAGACTGCCAACCTTTGCGTCCGTGATCGCGGCGTTGGCAATCATTGCGGTGGTGAT
GAACCCACTCGCGATCGTCAGCTTGTCGGAGGTGATCGAGCCGGCAGCAATCCGTCCAGC
AGCGAGATAGCCGCTGGTGATCTTGGTTGCCGACAGTGAACTGATTTTCGCGTCGGTGAT
CGCGGCATCAGCGATGTGTGCGGTGCCGATGGCGGCGTCTGCGATGTGTGCTTGGCTGAT
CGCTTTCGGCCCGATCATCGCAGCCCCCACCGGTGTTTGTTCCCATTGGTTGTTGGTGAG
GATGTATTGGCGGGCGATCACTCCGTCGACGCGcac
>gnl|DORA|GKFG-1177 hypothetical "GKFG-1177-MONOMER" (complement(222860..222438)) Varibaculum cambriense dora dora20.1
tcaTGTGTTGTCCTTGGTGATCGCGTCGTAGAGAACGTCGTAGGCCTCGGCCGTTTCGCC
AGACAGCTCACCGTCATAGCCATCAAGAAGTGTTTTCACGTCATTGTCGTGGCCGTCGTA
GGTCGGGCCAGATACTTCAGCGATCGACGCGAGCAGGGCTTGGCGAGCTTCGAGGAATTC
ACTCGCTTTATCTGGGTCAGCGAGAGCAAAGGTGCCGTCGTTACCAAAGACTGGGCGACC
CTGATCGTCAAGTGTTGCGAATTGGGTGACGAGGTCGTATTCGTCCTCCCCGAACCGAGC
AATCGCCTCCCTCACCAACGTTAGAAGTTTCGAGCGGGCACGGGACTGTGTCGTCTTCAA
CGGCATATTGGTGAGTAGGTCGGCGACGGGTTGGAGGTGCTGGTTGGCGATCTTGATCTT
cat
>gnl|DORA|GKFG-1178 Putative "GKFG-1178-MONOMER" (complement(223078..222857)) Varibaculum cambriense dora dora20.1
ttaCATAGTCGGGTCAGTCAAGACCTCCAAGATCGGCAGGCTCAAGTCGAAGGACGCCGC
CTTGGGTGCTGGGAGTTCGTGGGTTTCGATGGCCTCTGCTGGTGGTGCAGGCGTTGTATC
GGATTCAATTGGGACGATCGGCAACTGCACCTCATCGTCAGGCGTTGACTCATCAGCGGA
GACTTCGGTGAGTTCTTTGCTCTTTTCTTCTTCGGCGCTcat
>gnl|DORA|GKFG-1179 holin "GKFG-1179-MONOMER" (complement(223628..223170)) Varibaculum cambriense dora dora20.1
tcaGTGAATCTCCTTTGTGTTTTCAGTGGTCGTTTCGGTGAGTGAGGGTCTGGTGTCGGC
GCGGTTCGCGATCGCATCCAAAGCTCCACGCATCTGGGCAGGCACAGGCAGACCCAAGCG
GGTGGCGTTCTCAATCAGGGAGATGCCTTCGTTGGACAGGTAGAAGAAAATGACCGCCGC
ACGCAGCACGCCGGGCGCTCCGAGAATATGGACGTCGATCAAATGGGCGAGCCCGACGAG
GGTGAAGATAAGGATCTTGCGGCTGATACCCCTGAAACCAACTGCGCTGGAGAGGCGGCG
CTCTGAGATGGCGGCGAGCACCCCGGTGATGTAGTCGGCGATAGCGAAGACGATCAGGGC
ATAGACGAGGCCGTCGAGGCCTCCGAGGTAGGCGGCGAGCCATGCGCCGAGGCCTGCGAG
GCCTGCTTGGGTGGTGTGCCAGATAGCGTGAATAGAcat
>gnl|DORA|GKFG-1180 cde:CDHC02_1634 "GKFG-1180-MONOMER" (complement(224446..223628)) Varibaculum cambriense dora dora20.1
ctaGTAGCCGAGCTTGGCGTTCACTCGCGCTTGCACCGCGCCGTAAAGGTTTCCGAGACG
TCGTTTACGTTCCTCACCATTGCCGTACTCGCCACGGATCACGGCGTCAGCCAGCGCATC
GATGTTGGGTGCGGCGGGCTTCGTGGGCGTTCGGCCAGAGAGCTTTTCGTTGACTCGCTG
TTGGATGGCGGCGTAGTTGGCTCCGAGGCGACGCTTACGTTCTTCACCGTTCCCGTAGTC
GCCACGAATCACTGCATCGGCGAGAGCGTCGATGTCCGGTGTGGCTGGTGCTGGTGCTGG
TGCTGGGGTGTTGCCGGTCATCTGGTCATACCAAGACTGTGCGCGAGCCATATAGGCGGC
ATGCTGACTGCCTGCCAGCGAGGCGGGGCATTCGGTCGAGGAGAAGTTCTTGTGCCCGAA
CACGTTCTTCCCCCAGACCGGGCGGCCGAGACCGTAGAATTTACAGATTGCGGCCACGAG
GTGTGCTCCGTTATCAAGGCACGCCTCGGATACAGTCCATGGATCACTGGTCATGTCGGC
GTGTTCGATGCCAATACTGGTGGTGTTGGCTACCCAGTTTCCTGCGTGCCAGGCGGTGTC
GCGGTCCCACACCAACTGACCTATGCGTCCGTCGGATTGGACTTGGTAGTGGGCGGAAGC
TGGGCGGGTTTGCCAGACGTCGTAACATCCCTTGATGGTAAGGTTTCCGGCGTTGTGGTG
GATGATGACCTTATCGATCCGTCTACCGTTCCTGCCGGGTGTGTAGTGCTTGTTCATGAT
GAGGTCGATGTCAGCCTCAAGCGCGAGCCAATTCTTcat
>gnl|DORA|GKFG-1181 Putative "GKFG-1181-MONOMER" (complement(225199..224990)) Varibaculum cambriense dora dora20.1
ttaTCCAGTCGTTTCGCCCACAATCTGTGGTTGATAGATCGGCGTCCACGCCTGGAACAA
CAACCGATAGACACGCCGATACTCTGCGGGGGTTAGCACTCCTCGACCTGCCAGCATGCT
CAACGTGTGAGCGTCAGTAATGAAGGCGAGTTCTCGGGCGAACACCTCGGGCCTTGTCAT
CTGATCGACCGTGGTGGCGAGCGTGTTcat
>gnl|DORA|GKFG-1182 pak:HMPREF0675_3130 "GKFG-1182-MONOMER" (complement(226496..225246)) Varibaculum cambriense dora dora20.1
tcaTGCCAACCTCCCCTCACTGGTTAAGCCCACCGGCGTCATAGTTCCATCCGCGAGGTG
GAATGTGAGCTGGTGCGGGAAGGCTTCAATCATCACGATCTGCTCGCCAACCTGGACGGG
GTCGAAACTTTGGGTGCCGAGCATGTCTGCGCAGGCGTGTTCGAGGAGTGTTTCGCGTAG
GTTGTGCCCCCTACAGGGGTTGCCGTTCCCGGTGCAGGCACTCCAGCACCGCCAAAACTT
ATACGAGGTTCCAGACTTGTAGGTGCGGGTTTTGCGTTGATAGTTCTTCCCACACGCGCC
ACAACAGATCCGTCCAGTGAACACGCCCGTGTTCTTTGACGGGGTCGCAGCCGGACCAAT
CTCACGCCGATAGGCGATTTCTGCTTGCACCGCGTCAAACACAGACTTATCGATGATGGG
TGGGAGGGCTTGCTCAACCCAGTATCGCGGCAGCTCCCCGTCATTGAGTGCACGGTTGGG
TGCTTGGATCGCAGGGCGGTACATTTTCTGCAGCATCTGGCAGCCCTTGTAGCGCTCATT
TTCGAGCATGCGACGAAACACGGACCCATAGAACCGTCCCCCTCCCCGAGAGCGTTTACC
TTGATCATTGAGCATCGTCGCGGTTTTCTCCGGGCTAATCCCATCGAGATAATTGGCAAA
CAGTAAGCGCACAATCTTGGCTTCATCGTCAATGATGGTGAACTCGCCGTCTGCCCAGCT
ATAGCCGTAGACGACGAAGGAATTCGTGCCCCCGTTCTTGTACCGGTTACGGATCGCCCA
TTTGACGTTCTGGGACAGGGAACGGGATTCTTCTTGAGCAAACGACGCCAACAAGGTCAG
CAGGAGTTCCCCGTCAGCGCTGAGAGTGTCGATACGTTCCCGCTCGAATCGCACAGCCAC
ACCAAGGTCTTTCAGCTCACGAACCGTAGCGAGAAGGTCGACAGTGTTGCGGGCCAGGCG
CGAGATCGATTTACACAACACAAGATCGATCTTTCCTGCTCTGGCAGCGTTCATCAGGTC
GGCCAGGCCTTGCCGGGATTTCATCGAAGTGCCAGTAACCCCTTCGTCAGTGAACACGCC
CGCATAGGCCCATCCGGGCGTGGACTGGATCAGGCGCGAATAATACGAAACCTGCGCCGA
CAATGACGCTAATTGCTCCGCACCGTTGGTCGAGACCCTAGCGTATGCTGCCACGTTGAC
CAGTTTCGGGGCAAGCGGCCGAACCGGTGTCACCACACTAACTTGTGCcac
>gnl|DORA|GKFG-1184 ahe:Arch_1578 "GKFG-1184-MONOMER" (complement(228070..226493)) Varibaculum cambriense dora dora20.1
tcaCCCTTGCAGGGTCATGCTCACCTGTTCACCGGTGCGGAATACGAATCGGATCGTATC
CTCGTCTACGATGGCGTGGTCGATGAGTGCGCTCCACTGGGCGGGGCGGAACTCGCTCAC
AGGTTCGCCTGCCAGATCGTCTAGGGCTGTGGTGACGGCGGCGTGCTTGGCGGTGTTCGC
TGCAATATCTGCCTCTAGGCTTGTTTTGCGTGCGAGTGTCTTACGGTAGGCAGTATCGAG
CTCTGTGTACTTGTTTTGGTAGGCGTCTTGGTCGAGCGCGCGTTGCTGGTTTTCGGCTAT
CAGTGCTTCGATCTGCTCAGTGAGTTCCACGATTTTTGTTTGGCAGGCGGCGGCTTGTTC
TTCCATACGGCTCGTATCAAGCATGGAGTCAAAGATTTGCAGTAGGTGGCTTTGCCGTGG
CTGGCGGGCGATCAGTTGGTTGAGTGCTTGGACGAAAGCATTCTTGATATGTTCGTCTTT
CACGGTCGCAGTACTGCAAGGGTGCTCGCCTGCGTATTTGTGGTTGCATTGCCAAACTGT
GTACTTATATTTCGTGTTCGACGCCCACGTTTTACGCCCATACCACGACCCACACTGCGC
ACACTTGAGCCTGGTGGAGAATAAGCCGACCTTGGCTGAGGATATGTTGCCGTGTCGGGT
AGTGAGCTCGTATTGCACCTGATCCCAGATGCGCGGAGCAATAATCGGCTCGTGATTGCC
TGTTACGTAGTATTGGGGTACTTCGCCTTCGTTGACCTTCATCTTTTTAGTAAGGAAATC
GGTGGTGAACGTCTTTTGCAGCAGGGCATCGCCCTTGTATTTTTCATTCGACAAGATAGA
GCGCACTGTCGACGTTGACCACACTTCTTTCCCGCGCGGGGTGAGGATCTTGCGGGCAGC
GAGTTCGGTTTTGATCTCACTGATAGCCATCCCGTCAAGGAAAAGCTGGTAGATCAGCCT
GACGGTTGGTGCCTGGGTTTCATCGATGACGAGACTGCCGTCCTCGCCTTTCTTGTATCC
GAGCAGGGATTTGTAGGGCACCATGACTTTTCCATCTTGAAAACGTTTCCTGTGTCCCCA
GGTGACGTTTTCGGAGATAGAGCGGGATTCTTCCTGGGCCAGGCTGGACATGATCGTGAT
GAGTAATTCGCCTTTGGCGTCAAAGGTGTAAATGTTTTCCTTTTCGAAGTAGACCTCCAC
GCCTGCGTCTTTGAGCTTGCGCACGGTGGTCAAGGAGTCGACGGTGTTGCGAGCAAACCG
GGACACACTCTTGGTGAGGATCAGGTCGATTTTGCCTGCCAGGGCGTCATCGATCATGGT
TTGGAATCCCTCACGGCGCTTCATAGAAGTGCCAGAGATACCTTCGTCGCAGTACATGCC
CGCGAACTGCCAATCATTACGAGAGCGAATGTAGGTGGTGTAGTAGTCGATTTGAGCCTC
ATACGAGGAGGTTTGTTCTTCCATCTCGGTAGAGACTCGCGCGTAGGCGGCGACCCTTCT
GCGCGCCGGTACCCCAGATGAGGCTGCGGCAGATCGAACCTTCTTTGTTGCGGGTATCGC
AGTGACCGTGCGACTcat
>gnl|DORA|GKFG-1185 ele:Elen_1490 "GKFG-1185-MONOMER" (complement(229942..228155)) Varibaculum cambriense dora dora20.1
tcaTCGTGTCATCTCCTCGCATGCACCTTGGGCAAGAAGTGCCTGATAGTGCGCATTACC
CAACAGCTCATCGTGTTTACCGACCTCAGCAATGCGCCCGCGTTCCATGACGACGATTTG
GTCTGCCCCTCTGATCGAGGCCAGTCGGTGGGCGATCACAATCACGGTTCTGCCTTTGGC
AAGAGTCGAGAGAGCTTGTTGGATTTTCGATTCCGATTCCGGGTCCGCCATCGCCGTCGC
CTCATCCAGCACCAACACTGGAGCATCAACCATGAGCGCCCGGGCGATCGCGATACGGGC
TGCCTGCCCGCCCGAAACGTGGGTATCCTCCCCCAACACGGTGTCGTAACCATCTGGCAG
GCTCATGATGAACTCGTCGATCTGCGCTGCTCTCGCCGCCTGCCGCACCTGATCCAAGGT
TGCGTCTGGCGCGCCAAGAGCGATGTTGTTGTGGATGGTGTCACGAATAAGCTGTGCATC
TTGCAGGACGAATGCAACCGTCGAATACAACACATCCTGGGAAATGTTCTTTAGATCAAC
CCCGCCGATAGTGATCATGCCAGCGTCCGGGTCATCGAAGCGGGCCATCAAACTCGCCAA
CGTCGACTTCCCCGCACCCGACGGGCCAACCAGCGCGGTCACCGTGCCTGCCGGAATGCT
CAGGCTTACCTCGTCTAATGCCTGGGTGTCGTCATAGGCATACGACACACCCCGAATCTC
GATATCATGACCGTGTGGTGTCTGTGGCGCATCGGGCTGACTCAACGCCGGTAGCTCCAT
GACGTTCACCAGCCTCACTGCCGCAGACCCTGCGAGCTGGTACGACCAGGCGATGGTTGC
GACTGCCATCAACGCTCCCGGCAGCACCAAGGCAATCAACGTCGTCGCTATCACCTCGTA
GATGCTCACCCAACCGGCGTTCATCATCAACGCGCCCCCGCCAAGGTTCACGATCAACAA
CACCGGGATCGACACCCACGAAAATGAGGCGACCGACATCGACACCAGCGGCATACACCA
CGCCCGGTAGAACTTAGAAAACTCGTTAGCTGCATCTAAATAGGCTTTATGTGCTTGGCC
AACCTTGCCGAACGCTTTCACCACTGAGATACCGGCAACGAACTCGGCCATCGTTGCCGA
AACCTGAGCGAGCTTGGTATCCATTTGCGCGGTCTTCTCATTCATCCCACGCATCGACAT
GCCATACATGCCCACATAAATCGGAATCGTCGCAATCGACAGCAACGCGAGTCGCCAATC
CACCACAAACGCATACATCAACAAGGCGAGCGGGGATACGATCGCGTTCAGTTTCTCGAT
CGGCCCGTGCGCGATCACTGTGTGCACCGTGGCCGTATCATCCTGAATGGTCTTGCGGAT
CTTCCCCTCACCCTCGCGGGTAAACCACGACAGCGGAGCAGTCGACATTCGGGCGGCAAT
TTGCCGGCGCATCTGGTTACGCAACGACAGGTCAATAAAATGCGTCACGCCCAATGCAAC
AAAATATAAGGTCAACCGGGTCATGTATGCGCTGACGAGGAGTATGACGATCCAGTTCAC
TCGCGCCGGGTCCACCTGGTCTTGCATAAGTTCTCTGCCAAGCTCCACCAGAGCCACATA
CGGGGCAATGGCCAACACCCCGGAGGCGAACGCTAAGACCTGCGCGACGAACAGTTTGCC
TTTCACCGGCTGCGATAGCTGACGGATCGCGTTCTGGCCAGCGACAGATTTTTCCTTCGC
GGATCCATACTCGCCTTCAACAACCTGATCTGTTACACTATCGTTcac
>gnl|DORA|GKFG-1186 ele:Elen_1491 "GKFG-1186-MONOMER" (complement(231687..229939)) Varibaculum cambriense dora dora20.1
ttaGACGAGTTGCCATCCGGCTGCGTTGATGCGTTCTTGCCAGAAATCGCGGTATTGACC
TGGCTGGTTGACCAGCTCGTCGTGAGGCCCGCGCTGAGCGATACGCCCACCGTGGGAGAG
CACAATGATTTGGTCAGCTTGGCGAATGGTTTCAAGTTTGTGGGCGATGACAATCAGTGT
GGAGTGTTTGCGTAGCTCATTCATCGCCGCAACAATGTTGGCTTCATTTTCCGCGTCCAA
CGCGCTGGTGGCCTCATCGAACAGCACGATCGGGGCTTTCTTCACCAAGGCGCGAGCGAT
GGACACTCGTTGGCGTTCCCCACCTGACAGTGCACGCCCGCCAGCACCCGCCAATGAATT
CCAGCCGTCTGGGAGCCGGTTGACGATTTCCGTCACGCCCGACAGGTCAGCCGCCCATCG
AATCTCTTCATCGGTGGCTTCGGGGTTGCCAAGGCGAATGTTGGCTTCGAGAGTGTCGTT
GAATAAGTAGACGTCTTGGAAGACGAGAGACACCTGGCGCATCAGGTCTTCGATGGTTTG
CTCGCGCACGTCCACTTCGCCAACGCGCACGCTGCCGGACTGCACATCCCAGAAACGTGC
AACCAACCGGGCGATCGTCGTCTTCCCGCACCCAGATGGACCAACCAGGGCACACATGCC
GCCTTGCGGGACATGGAAGGAAATATCACGGAGAACCGGGGTGTCCGGATCGTAGCTGAA
GGTGACGTCCTCGAAACGAACATCACCAGGGGCGTTTATCGGTGTGGAGGCATCGGGTTC
GGACAGTTCGGGGGCATCCATGACCTTGTCGACGTGGTTCATCTGCTGGCGGCGTTCTTC
CAGCCCGGTCATGCAGCCACCGATGTCTTGGAGCATGGTGGTGAACCGCAGGCACATGCC
GATTGTGACCACGGCGTTCAGCGCATTCATTTGCCCGCCGAGGGCGAGTTGGGCGGTCAG
CCAGATCATCACCACAATGAGCGCTTGGACGAACATTCCATTAATCAGGTTCGCTAATGT
TTCGATCCACAATGCTTTGCGGCTTTTGCGGTCAGCCTGTTTGAATGCCCGATCAAGGGC
CGGGTAGTCGTCGGCGACATGGCAGGAGCGCAGCGCGCCTTGGCAGGTGGCGAATTCGAC
CATGCGAGCCGCCAACTCTGACTCGGCTGGTTCGGAAACCTGCTTACCTTTATCAAGAAG
CACGCGGGAGATATGGAGGAAGGCGAGCATGATCGGGAAGGCGATCGTCAAGGTCAGTCC
CAGTCGCCAATCCCAGAACCAGGTTCCCACAGTGACTACGAGCACGGCTGAGAGTTTTTG
GACGAGGGAGAAAATGAAATGTGCCGCCGACTCGCCCAAGTTCATCATTTCCTGGGTGAC
CATGCGCGACAGCCGTCCAGAGCTACCCGAATCGAACACTCCCAACGGTAGGCGGGCTAC
CTTGTTGCCGACCGCTTGGTGGACGTCGTGAATGAATCCGAGCGCGCCGATATAGCCGGT
GCGCATGCCATAAAACTCCGTGCCCACGCCCAGCATCGCGATCACCGCCAAGGCGATGAG
CCAGCCCGAAAACGACAGCCCCCACACCGGCATTCCGGTTGCTAGGGCACTTGCTGCGGG
AAGCAGAGTCAGCAGGGCAAAGCCGTGACACAGTCCTGAGACCGCACCCCACGCTTGACC
AACCGAAAGGTCTCGCCACGAGGCGGGTTCCATCAAACGCTTAAAGCGTGGCAGCAATAG
TTGATTcat
>gnl|DORA|GKFG-1187 UniRef90_C0W5F7 "GKFG-1187-MONOMER" (complement(232319..231723)) Varibaculum cambriense dora dora20.1
ttaGACAAGACCGGCCCGTTCAAAGTGTTTGCGCGCGACCCTGGTTCCCAACAGACCAGC
AAGCCAGCCCACGATGAGCATCACGCCGAAGAAGCCCAGCAGAATCGGAATCGTGACGAC
CTGTGCCATCTTGGCGGCATACTCGGCACCCATTTGTTCGGCGATTTGCGACATATATGC
GTCTTGGTTCATAAATAGCGGCATCCACGGTGACACGTAGATCGGCAGAATAAACAGTGC
GTATGCCAGCGGAACGCGAACCTTAACGTTCTTCGGTCCCTTGGTGATGACTAGGTCGGC
GAGCAGGCCGAATACAGCGGCCACCGCGACGCCGCCCACCCAGTGGCCGGTCACGAAAAA
GAGGATTTCGATGATAATCAGCATGATTGTCAACGCCCCCATCTTCGGAGTGCGTGCTGT
GAACAGCGCAAAGACGATGCCGTTAACGAGGATAGAAAGCAAGAAACCGGCATACATGGC
GGCGGGGATGAACCCGAGCATTCCGAATGCAAACACGATGACGAACATCAAAGCGGTGAA
GACGCCAATGTTGATGAAGTCGCGCGCGTTGAGGCGCGAAGATGTGGGTGTGGAcat
>gnl|DORA|GKFG-1188 UniRef90_C0W5F8 "GKFG-1188-MONOMER" (complement(232998..232297)) Varibaculum cambriense dora dora20.1
tcaTAGGACGATTCTCCATATCGCGAAGCCGATAACGACGAGCAGAATGACTGCGTCGAC
CACCCGGAATTTTACGACCGTGACTGAGGTGGGCTTTGCGGTTCCGCCCAGTCCGCGCAC
GAGGGCAGCAGATGCCAGTTCGTCCCCGCTGCGTACCACGGTCGATAGCAGAGGGATTGT
GAAGTATTGCGCCGCACGCAGGGAAAGCGCGGACATGCCGCGTAGTTTCATGGCATCTGA
GATCGCTTTAACCTCGTGGCCGATTACGGGCAGCACACGTAAGGCAACCGAGATTGGGAT
TGTGAAACAGGTCGGGATCCGTGAGCTGGCGAGTGCTTTTTGCAAGGTGGCGGGTCGGAT
TACGCCGATCGCGTAGGCTCCCATTCCTGCGCTGACACTGAATCGCCACATCCACTGCAG
AAACAGCATGAGGAACGCGCTGGCTGTTGATTTCCACACCAGTGGTATCACGAAGACGAG
CCCGCTGAGGACCGCAAACGTGGCCAGGTAGACGGCCACCCAGCTCGGGCGCACGAGCGT
GTTGGGGTTGATCGCAGCGCTCGTCAGCATCACGGCGGCGAATCCGCCCAGAGTACACAC
GAACCACGGCGAGTAGGCACTGTAGATCGTGGTGGAGACGATGACGAGCGCTGCGATAAT
GGTGCGCGGGTCGGGAAGTTTAGACAAGACCGGCCCGTTcaa
>gnl|DORA|GKFG-1189 car:cauri_0786 "GKFG-1189-MONOMER" (complement(234386..232995)) Varibaculum cambriense dora dora20.1
ttaGCAGGCGTTGATTTGGTCGAGGCGGACGCTGTGGTCGGCGACCTCGGTAACGAGTTC
GGCGTCGTGGGTGATGACAATGACGACGGCACCGGTGTCAGCGAGTTTACGCATTACTCG
GGAAATCGCGACAAGGTGCTTGTAGCCAACACCTGATGTCGGCTCGTCAAAGATGTAAAC
TTTCTTGTTCGCGGCAAGCGCTGTAGCAATAACCAGACGTTGGCGTTGCCCACCGGACAG
AGCCTGAGGATGATCGGACTCGTGCTCCGCAAGATCGAGTTCTTCAAGGATCGCGTGGGC
ATCGATGTGCTGCTTTTCGGCTTTGGTCGTGCCGAGCGTGACTTCGTCGATGACTGTGTC
CGAGAATAGCTGCCGGGTTGGGTCTTGCATCACAAGGTAGGCGTCACGGCTGGTGAATTT
TTGTCCGCCGAGTGTGATGGATGCATGTTTGGCTTTTTCTAGTCCGCAAACAATGCGTGC
CAGAGTTGATTTCCCTGAACCGCACGGGCCAAGGAGTGCCGTGATTTTCCCTGCCGGAAA
CAACACGTGGTTAATATTGAGGACTGTGTTTCCGTGGCGGTAGGCAAAGGTGAGGTTGTC
GATCGTGAGCCCGTTCCCTGCCGGTGGTGGGAGTTGTGGCATGGGCACGGTCACTAGGGA
TCGCAGTCCAAGCTGTTTGCGCTCCTCATCCGAGGTAGCGTAGAACTCTTCGCCGGTTGC
GGTGAGGGCGATCTTGCCTTTGTCGAAGCAGTAGACACGGTCAGCGATCCCGGAAAGGAA
ACTTAGCCGGTGTTCAGCAATGATGATGGTGTGTCCATCGGCTTTGAGCCTGGCGATGAG
TGTGGCGAGTTGGTCGATAACGTCAGCGGACAAGTTCGCGGTCGGCTCGTCAAAGACGAT
CAGCGACGTGTTGTTGCACATGGCGACGGCGCAGGCCACGCGTTGCATCTGCCCACCCGA
CAGTTGTGTGACGCGGGATTCCAACAGGTCGGCAATACCTAACTCGGCTGCAACCTCGTC
AATGCGGGCACAGATCTCCTGCGGGTCGCGGCCGAGGTTTTCTGGGCCGAAGGCGAGTTC
TTGGCGCACGTGAGTGGTGTAGAACTGGGTGCGCGGGTTTTGAAACACTGTCGAACAGTG
GTGGGCAAGCTCTGATAGATCTACTCGTGCCACGTCAATGTCGTCGACTGTGACGTTTCC
GGTAAGGTCGCCGTCGTGAAAGTGTGGGATGAGCCCGTTAAACAGCCGTAGCGCAGTGGT
TTTCCCTGACCCTGACGCGCCACACAGCAAGGTGACGGTTCCAGGTGTGATGGTGATGGT
TGCGTCGTTGATTGAGGGGTGGTCTGCTCCTCGATAGGTGAAGGTGACCCTGGTGGCTTG
GGCTGTTGTcat
>gnl|DORA|GKFG-2067 Gly "GKFG-2067-tRNA" (complement(234599..234529)) Varibaculum cambriense dora dora20.1
GCGGGTGTAGTTCATCGGTAGAACGACAGCTTCCCAAGCTGTAGAGGCGAGTTCGATTCT
CGTCACCCGCT
>gnl|DORA|GKFG-1190 NUDIX "GKFG-1190-MONOMER" (complement(235143..234733)) Varibaculum cambriense dora dora20.1
ttaTTTCAGGACACGACTTAACGCTTCGGCGATAGGTAAGTCGGGTTCTAGCCAGTCTAG
CTGCGTTACTTTTTCTACCGGACTCCACTGCAGGTGGAGATGCGAATCCCCTGTTTGCAG
GACTGGTAGCTCACGGGGATAGTAAAGCATTACTCGCATTTGGGCGCCTTTTAGTAGCGG
CCAGTTCCCCGTCGGGAGCGGACCGGGCAAGATTTGTTTCAGCTGCGAAGACGGAATCTC
CCAATCGAGCTCTTCTTTTATTTCCCTAACTAACGCTGCTACCGGTTCCTCGCCCTCGCG
CACTTTCCCGCCGGGTAGCTCCCATTTGCCGCGTAGTTTTTCGGGGTAGGAGCGCTGCGC
ACAGAGTAGTTTGCTATCGCAAATGGCCGCTAACGCTACTACGAAAGTcat
>gnl|DORA|GKFG-1191 pfr:PFREUD_12970 "GKFG-1191-MONOMER" (complement(236457..235210)) Varibaculum cambriense dora dora20.1
atgACTAAGGATTTACGTAATAAACCCGAGTTTAATCCGTTAATGCGCGCCAGCTTGGAT
GCTTGCGTCAAATGCACGATTTGTGAAACTCAATGCCCGGTGGCAGCGGTCACTCCCCTG
TTCCCCGGTCCGAAATACGTGGGACCACAAGCAGAACGTTTCCGCAAGGGAATGTCGGTT
GACCACACCATTGATTACTGCTCCAGCTGCGGTACTTGCACCTTAGTGTGTCCGCAGGGC
GTGAAGGTGGCTGAGCTAAATAACGTGGCTCGCGCCGCGATGAAGCAGCAAAATGGACGC
CCGCTGCGCGACGTGCTCATCTCCAACACCATGTTTATGGGCAAGGCGATGACCCCGGTG
GCGCCGCTGGCGAACTGGGCACTGAAGCAAAAACCGATTCGTCAGATTGTAGAGAAGACT
TTCGGGATTCACCATGAAGCGCCGATGCCGGTCGCTGACGGGTTTAGTTTTGAAAAATGG
TTTAAGAAGCATACCCGCACTGCTCCGGCTCCCACTAAGGGCAAGATCGTGTTCTTCCAC
GGTTGTGCGGGTGAGTTCTTTGAAACTACTACCTCGATTCGCTCGGTACAGATTCTCGAG
CACCTGGGATACGAGGTACTGGTACCTCCTCATGGTTGCTGTGGATTGGCGCAACAGTCT
AATGGCCTTTACGACGGGTCAAAGAAACTGATTCGCAAGCTGGCGCATGATTTGAATGTC
CCCGGGGATGACCTAACGATAGTTGGTTCTTCCGGTTCTTGCGTGGGCATGGTCAAGCAT
GAGGCTCGCGAGATTCTGGGAGTCCAAGACGAGGAGCTCACGCAGGTGTCGCGGCGTATC
TGGGATATTTCGGAGTTCCTGCTGGATTTGTATGACCGGGGCGAACTGGATCTGGATAAC
TTGGAGCCGATGAACCTGACGGTTACTTATCACGCGCCCTGCCAGCTAAAATCCACGGGG
ATTGGCACCCCCGGTAAGCAGTTACTGGATAAGATTCCGGGACTGACGGTTCACGAATCA
GGCGCTACCTGCTGCGGGATTGCCGGCACTTACGGGTTGAAACGGGAAAAATATGACATT
GCGCAAGCAGTAGGCAAGACCGCATTCGATAAGATTAAGAGCACCAACTCTGACCTGGTA
GTTTCGGATACCGAGACTTGCCGCTGGCAGTTAGAGAAGGGGGGCGGTAAGCCCGCTGTC
CACCCAATCTATCTGTTGTTTGAGGCCATGGGGCTAAAAGATAGCtaa
>gnl|DORA|GKFG-1192 pfr:PFREUD_12980 "GKFG-1192-MONOMER" (complement(237697..236450)) Varibaculum cambriense dora dora20.1
gtgAGAGACGTAGTAGTAATCGGTGCTGGCCTTTCCGGTCTTAGCGCTGCAGTTCGGCTA
CTTAAGGCCGGACGGGAAGTTGATTTAATAACCAAGGGCATCGGGGGCATCCAGCTCGGT
CAAGGCACGATTGACCTGTATGGATACAGCCCGGAGCGGGTAGATAATCCTCTCGCGGCG
ATCGACAAGTTACCTCAATCCCACCCTTACGGGAAACTGGGATCCCAGGCAGTTGCCGAT
TCTGCTAACTGGCTGAAAGAGCAGCTAGGGGCAGATTTACTGGCCGGCAGCCCAGATAAG
AACGTATTCTTGCCCACCTGCCTAGGTGCTTGGCGCCCCACCTGCCTACCCCAACCGTCA
ATGCTGGCGGGCGCGCCTGAGGACGGTAAGAAATACGTAATCGTGGGGCTGCGCCGCCTC
AAGGATTTTTATCCGCAATTGGTAGCCGAAAATCTGGAAAAACAAGAAATTCCCGGTGGA
GGTAAAGTTTCGGCTCGCCACATCTGGATAGATATCCCGGTACGCCCGGGCGAGGCCGAC
ACTTCCGGTTTGAACTTCGCCCGCGCCCTCGACACCGAGGATTTCCGCGCCAAATTCTGT
GACGAGGTTAAACGCTATTTGAAAGACGGGGAGGTAGTTGGTTTCCCCGCGGTGTTGGGA
TTGAAGGATCTGGGCGCCTGGAAGGACATCTCTCGTCGCCTGGGGCATGAAGTGTTCGAG
ATCCCGATTCTGCCGCCCTCGATTCCGGGGATGCGCCTCAATGAGGCTCTCACTCAAATG
GTGCGAGATCTGGGGGTACGCTACATTATCGGCAGTGAAGTGACGGGGCTAAACGTTAGT
GATGGCCGGGTTGAATCCGTGACCTTCGATTCTGCTGGCTCGGAGACGACCCTTAAAGCT
AAGCACTTCATCTACGCTGGTGGCGGCTTTGAATCCGGTACTTTACATGTGGATTCTTAC
TGGAACGTTACCGAGCGAGCCTTTAATTTACCGCTCGCAATCCCGAGCGGACCGCTGGTT
CACGAAGACTATTGGGGGCCAGACCAGCCCTTGTTCGAAGTGGGGGTACAGGTCGATTCG
CAGATGCGGGTACTGGATGCTTCCGGGAATGCGCTATATCAGAACCTTTATGCGGCTGGC
GGATTGCTGGCGGGAGCCACTCGGTGGCGGGAAAAATCCGGTGACGGCATTGCTTTAGCT
TCCGCTTTTAGGGCTTGTGAGACGATTTTGGGGGATACCAATGACtaa
>gnl|DORA|GKFG-1193 pfr:PFREUD_12990 "GKFG-1193-MONOMER" (complement(239340..237694)) Varibaculum cambriense dora dora20.1
gtgAGAAAACTAGAAGTCGATGTGGTGGTGATTGGTGGCGGAGCCACCGGCAGTGCCGTA
GTACGCGACGTTGCCATGCGCGGATTCAAAGCCGCACTGGTAGATCGGGTGGATTTAGCC
CAAGGTACCACTGCTAGGTTCCACGGATTACTGCATTCGGGAGGACGCTACGTAAAATCG
GATCCCGAATCCGCAACTGAATGTGCAGAAGAGAACGATATTTTACGTAAAGTCGTTCCC
CACGCCATCGAAGATACCGGTGGACTCTTCGTTACTACCTCAAAAGATAGCGAAGAGCAC
GCAGATATTTTCCTGGAGTGTGCTAATAAAACAAAAGTTCCGGCCTACGAAATTTCGGCG
GCCGAAGCGCTAAAACGCGAGCCTCGTCTCGACCCGAAACTCAAGCGAGCTTTCGCGGTG
CAAGATGCCACTATTGATGGCTGGAAAATGGTTTGGGGGTTTGCCCACTCCGCTAAAGAG
TATGGCGCAGAAATCCTCCCCTACCACTGGGTTACCGGTATTGAAGTCACCAATGGAGCA
GTCAGCGCTGTCACTTGTGAGGATCACAAGAACGGTGGGGAAAAAGTCCGCATCGACTGT
AAGTTCATCATTAACTGTGGCGGCCCTTGGGCCGGCGAAATCGCCGCTATGGCAGGTTGC
CATGATGTGAATGTGGTTCCGGGCGCCGGGATCATGATCGCCATGAATCACCGCATCTGC
CAACACGTGATTAACCGCTGTATTTATCCTTCGGATGGGGACTTGATTGTTCCTGCCCAT
CAGGTAGCAATTATCGGTACTACCGACCAGGTGGCGCCTAGCGCTGACTTCCTACAGATA
AAAGACAAAGAAGTACAGCAAATGTTAGACGCAGGGGATGCTCTGTTGCCAGGGTTCCGT
CATTCTCGTCCTCTGCACGTATGGGTAGGGGCTCGTCCGCTGGTTAAAGACAACCGGGTG
GCAGCTACCGATTCGCGCCATATGTCCCGCGGTATGTCAGTTATGGATCACGAGGAACGC
GACGGGGTCAAGGGCATGCTTACCGTGGCGGGTGGCAAACTTACTACCTGCCGCTTGATG
GCCGAACGTGCTGTAAACATTATGTGCGACATTATGAAGGATGAGCGTCCTTGTCGCACC
GCCCAGGAAGCGGTTCCCGGGCAAGAGAACTCCCGGCAACATCGACTCACCGATCGCCTA
CAGGCACGGGAAAAAGAGTGGAATAAAGATCAGATTATTTGCGAATGCGAACTGGTTTCG
CGGCGAATGGTGGAAGAAACCATTCAAGAATTCCCGAATGCTTCTCTCGATGATCTGCGC
CGTCAGCTCCGCATTGGGATGGGGCCGTGTCAAGGCGGATTCTGCTCTATGCGTTGCGCC
GGCATCGTTAACGAACAGGGCGCCGCCTCAGTTGAGCGGGCAACCAATATGATTTCCCTA
TTTATGAAGAATCGTTGGATTGGTATTAAACCGATTCTTTTCGGGGAGTCTGCCCGCGAA
ACCGCCCTCGATAGCTGGATTATGCAGGGCATTTTCGACCTGGAGCATGCGCCTGGAAAA
GGCCAGCTGAGCGAGGTCGCCCTCAATCCGGTCGAACAAGAACGCGATAAACAGGAACGT
GAAGCCGTAAAGGAGGCACTAGCGtga
>gnl|DORA|GKFG-1195 UniRef90_E3B8B0 "GKFG-1195-MONOMER" (complement(240817..239696)) Varibaculum cambriense dora dora20.1
ttgGCTAGCGTGACTTTCGAAAATGCATCCCGCCTGTTTTCAGGGGCAGCTAAACCGGCG
GTTGACTCCCTGAACCTCCATATTGAGGACGGTGAATGCGTAGTTTTAGTAGGACCGTCT
GGCTGCGGCAAATCCACATCGCTGCGGATGGTGGCCGGCTTGGAGCCGGCCACCTCCGGG
CGCATCCTGATCGGCGGCAAAGACATGACCGGGGCGCGCCCGCGCTCGCGGGACGTGGCG
ATGGTATTCCAAAGCTACGCCCTCTATCCCAATATGACAGTCGCTCAAAACATGGGTTTC
GCCCTGGAAAATAAGGGGATGCCCAAAAATAAAATTAAGGAACGGGTGCAGTGGGCAGCC
CGGCTTTTGCAGCTGGAAGATTTGCTGGATCGCAAACCTGGTGCCATGAGCGGAGGGCAA
CGACAAAGGGTCGCCATGGGACGCGCCATTGTCCGCAAACCCACCGTATTCTGCATGGAT
GAACCGCTATCAAACCTTGATGCAAAATTGCGGGTTTCGATGCGGGGAGAAATTGCATCT
TTACAAAGAGAACTGGGAGTAACCACCGTTTATGTCACCCATGATCAAGTGGAAGCCATG
ACCATGGGTCATCGCGTAGCGGTGATGGAGTCAGGGGTCCTCCAACAGGTAGCTACCCCC
ACTGACCTTTACCGCAAACCGGTAAACACTTTCGTTGCTTCCTTCATCGGTTCCCCGGCG
ATCACCTTGTTCACTCTGCCTATTAACTCTGAAGGTCAAGCTCTGTTGGGGGACTTGCCA
GTACCAATTCCTAGAACGGTGCGCGCCCAGGTAAAAGAGCAAGTGGTATTGGGAGTGCGC
CCCGAATCCTGGTTGCCCGCCAGCAGTGGGGAGACAGCGCTTTCCCTGACTACCCACATC
ATCGAACGTTTAGGCAGTCAGGCCTTCCTTTACGGGCAACCCCCGGAAAAGGTAGCTGCC
ACCCCGGATAGAGTTGCGGTGTTATTGCCGCGAGGGGTATTCCCCGATCGGGGCGAGATC
TATCGAACCAAGCCCAATTTAGAAGAACTTTATTTCTTCGATCCGGCTACGGGACAGGCA
GTGTCACAGGGGGCATCTTTGGCGGTTCCGGAAGTTAGCtaa
>gnl|DORA|GKFG-1196 rha:RHA1_ro05116 "GKFG-1196-MONOMER" (complement(242157..240856)) Varibaculum cambriense dora dora20.1
atgAATCGCACACGGAAACTGCTCCTGACCGGAGCCGCAGTTGCATCCCTAGTACTGTCG
GGATGCGCCGGCACTTCCTCCTCGGGAACTATCGAGCAAAATGACCCGAAAGGTAAGGTA
ACCCTGGATGTTTGGTCTAACCACCCGGCTAACTCCAAAGATACCGAGAAAGAGATTATT
GCCGCTTTCGAAAAGGAAAACCCCAATATCAAGATTAAGCTCACCGACGCCGGAAAAGAT
TACGAGGAAGTGGCGCAAAAGTTCAACGCCGCCCTCACCGGTGGACAAACCCCGGACGTG
GTGGTTGCTTCCGACGTAACCTGGTACAACTTCGCACTAAACGATAATTTTGCTCCCCTA
GATGACTTGATGAAAAAGGTGGATGCAAAACCCGATGACTACGTAAAGTCGCTTTACGAT
GAATACACCATTGATGGCAAGCACTACGCGGTTCCCTATGCGCGTTCAACTCCGCTTTTC
TACTACAACAAAGACCTGTTCAAGAAAGCCGGTGTTCCCGACCGCGGCCCTAAGACCTGG
GAGGAATGGAATAAAGATTTCGCACCTAAGCTAAAGGCTTCCGGAGTGCTGCCCTTGTCC
ATTCCTGACGGATCCAACTACTTGGATTGGTACTTCCAGGGCATGATCTGGTCGATGGGT
GGTTCCTATTCCAAAGATCTGACCGTCAATGTTGCCGATGAAAAAGGCGTGGCTGCTGGC
AAGTTCCTGCAAGACCAGTTCAAGAACGATTACTTTAAAGCCACAAAAGATGCGACAGTT
CCGTTCACTACCGGACAAGCAGCCGCGATGCTGGAATCTACCGGCTCGCTGCAAGGCGTT
GAGGAAGACGGAAAAGTTAACGTAGGTACCGCTTTTCTACCTACTCCCGAGGGCGTACCC
GGGGTGTCTACCGGTGGGTGCGGCCTAGCAATCCCCGCCAACTCTAAGAATCAAGAGGCG
GCTGCTAAGTTCATTGCCTTCCTCACCAATACCGAGAACACTGTAAAGTTCTCGCAGGCT
ACCGGGTATATGCCGGTAAGAACCTCTGCGGTTGACTCGGATGAAACTAAGTCCTATATC
AAAGAACACCCGAACTTCCAGACCGCTCTCGATCAGCTACCCAAGACCAAAGCGCAAGAT
GCTGCCCGCGCTTATGTTTCGGGGGGCGGTCAAAAGATTGGTGCCGCTTTAGACAAGATC
GCGCAAGGCGAGGACGTACAGTCCACTTTCGATGCTTTGCAAAAGGATCTGCAAAAGATC
ATTGACAGCCAGATCAAACCAAAACTCGATAAGAAGAAGtaa
>gnl|DORA|GKFG-1197 rer:RER_49670 "GKFG-1197-MONOMER" (complement(243068..242181)) Varibaculum cambriense dora dora20.1
atgAGTAAAAAACTGGCTTTCCGCAAACAGAAAGCGGAAGAGTATGTCCGCGAAGACACG
GTGACTACCTCAGTCGCATTCAAAATAATCGGTTATATCGCGATGATAATCGCCTTTCTG
GGAATCATGATCCCGATTTATTGGATCGTGCTGACCTCATTTAAAACTCAAGGCGATATT
TACACTCATCCGGCAACCTATATCGCCAACCCCTTTACCACTGAGAACTACCGGGCAGTA
AGCAGTGAGATTCCCTTGCTCACCTACCTGCGGAACTCGTTGATTATTACCATCGTGCTC
TCCGCGGTGAAAATCCTCCTGGGGGTGCTTTCGGCTTATGCCTTAGCGCTACTGCGCTTC
CCCGGCCGCAACCTGGTTTTCATCTTGATTATCGCCTCCTTACTGGTACCTAACCAGATC
ACCGTAATTTCAAACTATTCGCTAATCGCGGGTATGAACATGCGCAATACCTTTGCCGGG
ATTATCTTGCCTCTGGCCGGTACCGCTTTCGGTACCTTCCTCATGCGTAACCATTTCCTG
TCGCTACCTACTGAAGTGATCGAAGCGGCTCGCATGGATGGAGCCGGCCCTCTAAAGCTG
CTGTGGCGAGTAGTGTTGCCGATGTCCTGGCCAACTTTATCCGCATTCGCCCTGATCACC
ATCGTTAACGATTGGAACGAATACCTGTGGCCATTCCTAATGTCAGAGGACGAACGTACC
GCTCCTATCCAAATCGGATTGACTTTCCTTCAAAACAACGAGGGTCTCACCAATTGGGGC
CCGGTCATGGCTGGCACGGTGCTAGCTGTGATTCCCCTCTTGATCGTGTTTTTCGTATTG
CAGAAGAACATGATCAAAGGACTTACTACCGGGGCAGTTAAGGGCtga
>gnl|DORA|GKFG-1198 gpo:GPOL_c35380 "GKFG-1198-MONOMER" (complement(244048..243065)) Varibaculum cambriense dora dora20.1
gtgTCAACTGAAAACTCTAAACGGGTCGGCTCTGTTTCCCCACCGGCCTCTCCCCCGGTT
CCCACCAAAGCAGGAAAAAATCCAGCGGGTCCGGCGAAACGCTCCGACCGCCCAGACCGA
GCGGAAGGCTGGCTCGCAGCAGCGTTACTTATCCCCAACCTGATATTGCTGATGGTTTTT
ACCTACCGGCCGCTGGTAGACAATATTCGCCTGTCTTTTAGGGACTGGAACATTTCCTCT
CCCCAAGCCACCTTTATTGGACTAGCGAACTACATCGAATGGTTTCAAGCTGATTCCACC
GTGCGCATCGTACTAAACACGGTGATTTTTACCTTCGCCACCGTGGTTGGATCACTAGCC
CTGGGACTGATGATGGCGATGATCCTGGATCAAAAACTCTTCGGCCGTAACCTAGTCCGC
TCCGTGGTTTTCGCGCCCTACATTATTTCCGGAGCCGCCATTGGAGTGGCATTTCAATTC
GTTTTCGACCCCAGCGTCGGACTCATCCAAGACATTATGACTCGCCTCGGCTTCACCGCT
ATCCCCGACTTCTACCAAAATCCCAACTGGGCGCTCTTCATGGTGACCGTGACTTACATT
TGGAAGAATCTGGGCTACACCTTCGTAATCTATCTAGCTGCTCTCCAAGCTAGACGGATA
GATCTGGACGAGGCGGCAGAGATAGATGGAGCCTCCCCGTGGCGACGTTTCACTAAAGTC
CTATTGCCGCAACTACGTCCTACTACGTTCTTCTTGTCAATCACCGTACTTCTCAACTCA
ATGCAAGTATTCGACATTATCAATGTAATGACCCACGGCGGTCCGCAGGGTACCGGCACC
ACCACGATGGTTTACCAAATCTACCAGGAAACATTCGTTAACTCCCGAGCAGGATATGGA
GCCACCGTGGCCACCATCATGTTCTTAATACTGCTGGTGATCACCCTGCTGCAGGTGCGA
GTTATGGACAGGGATAACCAAtga
>gnl|DORA|GKFG-1199 mcu:HMPREF0573_10559 "GKFG-1199-MONOMER" (complement(244833..244237)) Varibaculum cambriense dora dora20.1
tcaCTGCATTTCTTCCATTTCCGGCACTTCACTACGGTTAAAGCCCAGGTAAGAGCGAGA
GGCGGTGGGGCCGCGTTGACCCTGGTAGCGAGATCCTCGCTCCCTAGAACCATAGGGTTT
TTCGGCTGAGGACGATAATTGGAAGAAACATAATTGACCAATTTTCATACCTGGGTAGAG
CAGGATCGGCATAGTGGCAGTATTAGATAGCTCCAAGGTGACGTGACCGTTAAAACCGGG
ATCAATAAAACCGGCAGTGGAGTGAGTAAGCAGTCCCAGGCGACCTAGAGAGGACTTGCC
TTCCAGGCGAGCCGCCAAATTGTCCGCTAGCTGTACCCGCTCCAGGGTCGATCCCAGCAC
GAACTCTCCGGGATGCAATACGAAAGGCGCGCTCTGCCCCACATCTACCAGGTGAGTCAG
GTCATCTTGTGGCAAAGCCGGATCGATCACCGAATATTTATGGTTATCAAAGAGGCGGAA
GTAGCGATCCAGGCGCACATCAATAGAGGCCGGCTGAATCATCTGCGGATCGTAAGGATC
AATCTCAATTTCCCCGCTGGCACACAGTTTCGCAATGTCACGGTCAGATAAAAGcat
>gnl|DORA|GKFG-1200 Putative "GKFG-1200-MONOMER" (complement(245981..244830)) Varibaculum cambriense dora dora20.1
ctaGTTCCAGGTAACTAAGAACGAGTCTTCGTCTACTACGGTTCCCTCAGCGGCTTCCGC
TAATAGGCGGGCTGCGTCCTCAAACGCATGAGTCACTTTCATCCGTGCCACCCTTTCTAC
CCGGTTAAGACGCCGATTCCCCTGAGGCTGCCCTAACCATTGCAGCTGATAGATAGCAAA
CGGTTTCCCTGAATGGGGATGAAACCGTAGCACCGACGGCACCTGCAAACTTGCTTCCAC
CCCGAGGAAGAAATCTGCCCCCATCCCTAGCGAGCCGTATAGGGCGTAAGCATCGCCATT
AGTTAGTTGGTTACCCATCTCTTGATCAAAGGCGGCGGCCTCTGCCGCTATCCAGTCCAG
TTTCTCTTTGCCCAATTGGGCGGTAACTAAAGATTCAGCTTCTCGCTCCAGGCGCCGCTG
AGAGCGACTAGGGCGTTCGCGGGCTCCCGGGTCTAGATTTAACTCTCCCAATACTGACTT
TAGCAGTTCTTGAATACTGGTTTTTTCTATCCAATAGGGCGAGTACACCGCCAGATTAAC
CGCTGAGTCCGGGTCGGGGGAAAGGATCTGAGACGGAGCGTCTTTGGCGCTACTACCCGC
ACCCACCCGCAGGCTCCCCCCGAGGCGCCGGCAGATAGCCAACAAGCCGTTAAGTGCTTC
AAATTCCACTCCGATGGGCTCACTAGCAGCAAAAGCATCACTAAGTAGGTCAACTCCGCG
CAGTTCTTCCGTTAGCTGTCCAGAACGCATGGGCGGACAGTCCAACCGGAAGGCAATTTC
ACTATACGCAGGAAGGTTCAGGGCTTCGCGGACTGACTGGTCAAGCTGGAAAGGGCCGGC
AAGTTCTGCCTGTCCGCTAAGCCGTAATCTGCCGGGAGCGAGCCATCCCGCGTCCTCCCA
AAGGGAAACCGCTAGTGCTTCCACTTCATCCGGGGTAACTTCTGCAGGGAAAACCACCAG
TTGCGGGCAACCGATTTCGGTAAAGTCGCTAGCTGGCAACAATCCCCGAGAGCGCATATA
GGATGCTCCCGGGTCAATAGCGGCCGCTTGTTTTTGGGCTTGTAATCCCTGCTCGGTTAT
CCTGACTGCGCGAATTTTTCCGGTATCTATTCGCGCGAAGGTCGAGGTATCCGTAAGCGG
GCTCTCGCTcac
>gnl|DORA|GKFG-1201 bcv:Bcav_0466 "GKFG-1201-MONOMER" (complement(247831..246107)) Varibaculum cambriense dora dora20.1
ttaGTTACTCTTTCGGAGATGATCCTGGTCTTCACTCTGATCAGGGGAATCATCTTCGGT
CTTAGCTGAATCTTTCTGCTGCTTAAGTTGCGCAAGCTCTCGACTTATCTGATCCTTCTC
AAGGGCGCGGCGTACCAGCTCTCGTTCCCGTTCCGTTGCCTGATGATTTTGCGCTTCATG
CTCGGCATATTCCGAAATCAGCTCACTGCCTTTCATGAGGCAGACGCAGACTAAGCCGAT
CAGGGAAAGTACCAGTAGCGGCACAAAAATATCTCCGAGGGCGCTCGCATAGGCATCTCG
GACAACCTGTTGCTGCGCAGCTGGCAGTTTATCCAGTTCCAGGGTAGATAGATCCGCCAT
AGCGGCACCTTTCTTCCCTAGCTTTGCCATCCCAGAGCTGACCGCACGCGCAATTTCCCA
AGTGAACACGAAACCGCAGATTTGTATCCCGATCGCGCCGCCCATAGAACGGCAGAAAGT
AACTGTCGAGGTAGCGGCCCCCATATCGCGCAGTTTCACCCCGTTTTGTACCGCTAAAAC
CAGGTTTTGCATACTGGCACCTTGTCCGGCTCCCAATAGGAACATTCCCAGGGCGCAGAA
CCAGTAGGGACTATTTTTATCAATCAAGGTAATGAGGAAAATCCCGAGACACATCACCAC
GAAACCGCCGACCACAAAGCGTTTCCAGCGCCCTATTCGAGAAACCAGCACCCCGATCAA
AGTAGAGGCAATAAAAGTACCGACCATCCCGGGCAGCAACGCCATCCCCGCGAGTGCCGG
ATTCATACCCTTGGCGATTTGGAAAAACTGGGTGAAAAACAAGGGCGGAGCATTAAGTGC
GGTTCCTACCGATATTGAACCTAAAATTGCCAGCAGAGTGGTGCGCTGAGTAAACATCCA
CATGGGCATGATGGGCTCGGGGAAATGCCGCTCCCACAAAACGAAAGCCACCAGGAAAAG
TGCCGCTAAAACCAGCATCACCGCCGTTTGCCACGAGGCAAAAGCGAAGGTTTTGCCTGC
CAGGGATAACCAAATCAGGGCGGCTGATACCGCCGCAGTTATCAGACCAGTTCCCAGGAA
ATCGATACGCGGTTTACTAATCTGCGCGACTGGAACCTTCAAAAAACGCCACAGCACCGC
CATAGCTGCCAGAGAAAAGGGGATCGAAACCCAAAGACACCACCGCCACCCTAGCCAAGG
GGTGGCCACGATAAACCCTCCCACCAGAGGACCGGAGATATTGGAGATGGCCATGACTGC
CCCGATATACCCGTTATAGCGACCGCGTTCACGAGGCGGAATAATCAGCGCCATAACCAC
TTGGGTCAGCGACATGATTGAGCCCATCCCTAAGCCCTGCACAATGCGAGTGAAAATCAG
TTGCCAAGCCTCGGTAACCGCCCCTGAAAGCAGGGATCCTAAAGTAAACAGCCCGATTGC
CCCCATTAAAAGTTTCTTCGAGTCATACATATCGGCAAGCTTGCCGGACACCGGGGTGGC
TACCGTAGAGGCCAGCATCATGGCGGTGACGATCCAGGTGTATTGAGATTCAGTGCCATG
CAGCGCCGACATCATAGTCGGCAGCGCAGTCCCGATGATGGTTACTGACATTACTGCCAC
GAATAGCACCATTAGCAGTCCGGATAATACTTGCAAGACGTCGGAGGATCTATTGGGCTG
AACGGCTTGGATTTTACGATTCATATATTTCTTCACACCCCTcat
>gnl|DORA|GKFG-1202 Putative "GKFG-1202-MONOMER" (complement(248168..247899)) Varibaculum cambriense dora dora20.1
ttaGTTACCTAGGTCGAGGACGTCTTTATGACGCCCTCCATACCAGCTATTTGTGCGACG
CATCGCGGCACGCTGGATAAGGGTGACGGCCACTCCCGAAATAGCGGCAAACAGCACTAC
CTCTAGCAACGAGGACTGGGCTGCTTCCTCCCCATCTTGCGGAGGTTTGTGCCCGGTAAC
TAGTTTCCAACCGGTGTTAATCGCCAGATTCGCGATCAAACCCGCACCCGCCAAGCTGGC
GGCACTTGCTACTTTCCAGCCAATATCcat
>gnl|DORA|GKFG-1203 ahe:Arch_0155 "GKFG-1203-MONOMER" (complement(249439..248384)) Varibaculum cambriense dora dora20.1
ttaTCCTATTACCGCCTGCACCTGGCGAATCCACTCGCCGCGGTTTTGCTCAATCTGCGC
CGGATCTAGTTGTTTGTCATTTTCAGGCCGGGGCGCGAACTTCTCCAGCTTCGGATCTAG
TTTTACCTGTTCATCAATGGGGTAGGTAATGTTTTCATTCATAATGGCGCTCTGGCCTTC
TTCACTGTATAGCCAGTCCAACACCTTTTCTGCGCCAGCGGCGTTCTTCGCCCCCTTAAG
CACCACCCCATATTCGACCGCCGGATAGCAGGTGCCGGCGATATTGGCAGTCGGAGCCGA
ACTGCCGTCCTCGGAAACCGACCAATAGGGGGAAGAAGAATATGACATTACGATCGGGAA
TTTCCCTTTCCCTTCCCCCTGGGTGAATTCTTGGTTATAGGCTTCGTCCCAAGTGTTTAC
CGCTTTGGTTCCATTAGCCATCAAGTCTTTCCAATAGTTAACGAAACCGTCTTTCCCCTT
TTCCTGCACCGTTGCCAAAAGCATCCCCAAGCCAGTATCAGATTTGGCGGGATTTTCGAT
TACGGTCAAGCCTTTATATTCTGGTTTCAGCAGGTCATCAAAGTTTTCTGGTACTTTCAG
ATTGTGATTTTTGAAGTAGGCAATATCGTAGTTGGCGCACACATCGGAGCGGTCTAAGGG
CAGCGCCCCCTCTGCTTCCTTAATCAAATATTTTTCCGCCGAGGACGGAACCTTTACTGT
AGAGGGCGCAATCACCCCCGCTTTGGCAACCTTCACCACGTTATTGGCGGTCAATCCCAC
CGCCATATCTCCTAACGGAGAGTCTTTACGCAAGATCAACTTGGAATCGAGGGTTCCCGA
TTCTTCCCCATTGACCAGCTTAATTTCCTGTCCGGTAGCGGCCTTAGCTTTCGCCAAAGA
TTCTTTTCCTAGCGTCCAGCTACCATTGGTAACCATAGTTACCGTATTGCTATCCCCCTT
GGTGGGGGTAGAACTTTTATCGTTTCCACAGCCACTTAGCCCCAGAGCCAAGGCTCCAAC
GGCTAGGCATGCGGTAAAGCGCGCGAGTTTGCGcat
>gnl|DORA|GKFG-1204 iva:Isova_2823 "GKFG-1204-MONOMER" (complement(251117..249447)) Varibaculum cambriense dora dora20.1
tcaGTATTCACCAACTTTTCTTCTTCGCAGCGCTTCTACTGCGCTCATTACCAGGGAACA
GGTTAAACAGAGGATAACCGCCGCGGCCATCGCCATCCCATTTTCAGCGGGTCCCGCGCT
GCCCGAGAGTTTATAAATCATCACCGGCAAAGTTAAGGACTCTGGCATCACCAGGAAAGA
GGCCGCCCCAAACTCACCAAAACAAACTGCGAAGGCAAAACCAAAAGCCACGACTAGCGC
TCCCCAAATATATGGACCATCTATGGTTAAAAATATCCGGGAAGGAGTCGCCCCCAAAGT
GGCAGCGGCTTCTCTTTGCTTAGGGGTAACAGTTTGCAGCATGGGACGCATTAGCCGGAT
AACCAGCGGGGAGGCTCCCAGAGCTTGTGCTATTGGCAGTAGGAAGGGGCTATCAGCCAG
GTTCCAGGGGGGAGCGGCAAGGGTGATCAAGAATCCTAGGCCGATCACCACACTCGATAC
CCCCAGTGGCAGCATGTTTAGGGAATCAAAGATCTCGGCGGCACGAGAAAGGTGAGGATT
GCGATAGTGGCGACTGGTTACGGCAGCCACCAAAGCTCCCAGCAGGGTGGACAAAATCGC
CCCGATGAACGCCGCCCGCAGGGAAATCCCCAGAGAATTGATTACCGGTTGCTCGATCAA
TATCGAGGCATCCGGGCGGGTCAGGTCAAGATAGTTTTGCAGCGTCCACTGACCGCGCCG
GCGAAATGAGCGCGTCACTACCTGCGCCATTGGCGCCACTATCAACAGCGCAATCACCGC
GGTAGCTCCCCAAATCGCCAGGCGCTGGCGGCCACGAGCGGGTTTTGAGTTCTCGACGGT
AGCAAGTTTTACCCCGCCACGCGCCTTACTTTGAAAATACTGCGATCCAACTAGCGCCAC
CGCCACTATCACTACCTGCAGCAATGCCAAGACTGCCGCAGCTGCCAAATCTAAATCCAC
CGAGGTGGTTTGGTAAATCTGGCTTTCTAAAGTAGCTACCCCGATGCCTCCTAAAACCAT
TACCAGTGAATAGGACGAAGAACAATACAAGAAAACTAGGGAGGCGGCAGAGGCAATAGC
CCCCAGCAGCTGCTGCATGGTGACTGTAAAGAACGCACGAGTCCGGGTAGCTCCTAAGGT
GCGCGCTGCCTGGTAGGCACGCTGATCGATACGCGCCCAGACCGGCCCTACAGTCCGGAC
TACCAGGGAAACATTATAGAAAACCATCGCTAAGATGACAGCCCCCAAGGTGCCATCTAG
CCGCAATACAGCCAGCCATCCGTCCTCCGAAAATAACGCTTTAAAAGCGGCTGCCACCCC
GATAGTGGGTAGAACAAACGGGATGGTTACTAACGTGCGCAAGACAGTTCGAAAACGAAA
ATCTAAACAGTACAACACCCAGGCCAGGGGCAGACCCACCAGGGTAGAAAAGAAAGTTCC
CCCCAATGCCAGGATTAAAGTATCCCGGATTGCCCTCCAAGTGAGGCTATCGGATAACAC
TCGCCCTAAAGTTGAAAAACATCCGGTTTCCCCGGCTTGGCCTACCCCCAGCCAGGCAAG
AGCCAATACCGGATAGAAAAAACAGATCCCTAAAAAGACGAGCGGGATACCGGCCGCTAG
GACGAGAAACACTCGTCCTAGCGGCCAAGTACGAGCAAAGGTAGGGCTcat
>gnl|DORA|GKFG-1206 ABC "GKFG-1206-MONOMER" (complement(252160..251117)) Varibaculum cambriense dora dora20.1
ctaAAATATCTGCCCTGTGTACCGGCCGGGTGGCTTCAGGCCGCTAGGTACTATACAGGT
TTCATCTCTCTGAACCTTTAACCCCACCTTTTGCTGAGACTGTTTCTTAGATAGGTGAAT
TCCCAATCCTGCCTCTGCCTGTCCGCTATATTCTTCGCTGCCCAGGCGCCAAGAGACTTC
AGCCAAGTATTTTCCACGTCGCACCCGCAAATACCGGGCAGTAGCCGCAATCCCTTGACC
CGCGGGACACATTTTCAATCCTCCTGGCGCTATTGCCAGTTGCGATCCCTCCGGAATCTC
TATCCCAAACTGCGCGGCGGCCTCAGCGCTAAGGAAAGGACGATACCCCAGGAAAACAGC
TGCAGCTTTAGAACCGGGATGAGTCCAGATTTCCTCAGCACTATTTACCGCCAAGATTTT
CCCTTCATCCATAATTACAATCTGGTCTGCCAGGGAAAATGCTTCATCTTGATCATGGGT
TACATAAACAACCGTCAATTGCAGGCTCCGAATAAGGTTACGCAAAGTAATCACCAATTC
TTCGCGCAGCGCCCGATCTAGGGCAGATAAGGGCTCATCCAGCAACAGCAGTTCAGGCTC
AGGCGCCAAAGACCGCGCTAGCGCCACCCGCTGGGCTTGCCCGCCCGAAAGAGTATCAAT
AGTGCGATCTTGATACCCCCCTAAACCTACACTGTCAAGCAGTTCTGAAACTTTTTCTTG
CCTTTGCGCTTTAGTAAGATGCGCAATCCCATAGGCAATATTGCCGCTTACATTGCGACT
GGGAAACAGTTGTCCATCTTGGAATAACATTCCGAAGCGACGCTGGTGTACCGGCACCTG
TTCCATATTGCGTCCGCGCCAAGAAATAGTGCCTGCCGTTAAAGGTTCCAGTCCCGCAAT
CGCCCGCAATAACGAAGATTTACCACATCCCGAAGGCCCCAGGAGCGCGGTTACCGTACC
TGTGGGAACCTCGATACTAAGATCTGTTACCGCTTGCACCTGCCCATATTGCACCCGCAC
CTGGGAAACAGTTAAGCCGTCcat
>gnl|DORA|GKFG-1207 no "GKFG-1207-MONOMER" (complement(253802..252114)) Varibaculum cambriense dora dora20.1
gtgGCTGGCTCCAGGCGCATAAAACGTCGGCTTTTCCGGCTGGTCATAGTAATTCTCACT
CTCGCGTTATTGGCGATAATCGGTGGTGGAACCTTCTTATGGTGGCGTTACACCTCCAGG
CAAGCACAATCAACTGGTTATTTTAAGGTTCAACCGGTACTGCAAGAGGATTTCCGGGCT
CAAGACTATGAGATTGCGTCCTTTATTCCTCTATGGGGACAACAATCTTCCATTCGCCCA
GTAACCTATGGAGATTACCGCATTGGTGCCGGTGTCACTGGCGATGGTAGTGGCGTGATC
CTGCAATTAGCCGCCGATGGAACCTCTTCTTGGTCGGTAAACTTAGGGGCCCCCTTAGCT
GCCTGCGCTCAGCAAACACTCGGAGGCGCCGATGGAGACCATCGCCAACTACCGTGTCTT
TATCATTCGGGTAATGGTTCGGGGATAGCAATAGTGGATTTGAAAATGGGGACTGCCCGC
TGGATATGGGAATCTACCGATTCCTATGCCAATATCGCTACCCAAGGAGCCCAGATCGTC
CTCGTTGGGGAAGATCTTTCCCTCCTACGCCTATCGGATCAAGGCGAACAGCTAGCGGAA
GGATTAGTTTCCCAGAAAGCTTCCGACCCGCAGCTACAGCCAGATCCCGGTAATTGCAAC
CTTGACGGTAAACCTACAGAGCAAGCACCAGAAACTTTTGAGACTTTCTCCGATACCCTC
TGGGTTATCGGGCATAAAGGAATCAACTATTTGGTGGATCCCGAAACTAACCAGATTCAG
GCTGCCAGTCCCGGCAGATTGATCCGTAACGCTGACGATACTGCTTGGGTGCTCAGCCCC
GCAGATGGCTGCACTCACTCCCTATTTATTCAGCCGCAACGCACCCATATCACTACCCTC
CCGCAGGGAACTACAGTTCCCACCGACAACTCTGGGCAGCTATTAGACCTGGTGCAAAAG
GGAGGAAAGCTTTTCCGCATGGATTGGGAAAAGTTACGGTCCCTTCGCACCCTATTTGAC
GAAACCGAAATGAAACTGGGAGAAGGAACCCAAGTGCTCCCAACAACCAATTCTTTGTAT
GTTTCCAGCAACAACCAGCTGAGCTGCTATTCACGAAAGAATGGGAAAGAGCTCTGGTCC
TTTAGCGAGAAAGTAAAACAAATGCGTCTACACCAGGACGTTTTGCTTTACACCACTGAG
GAGGGACTGCTTAAAGCCGTATCCACTGCTGATGGCATTGAGCTATGGAGCGTTAGTGCT
GTAGACAACGGCTTTTTAGAATCCATAAAAGACAAGAAGCTACAAATCCTGTCTCCGGCG
GGATTGCAAACTTGGGGGCGGCAAGTCGGGGAAAATCAAACCGTAGGTCGCGGAGCCGCC
AACCCCATGACCACTGCGGAACCCGGTTTCACTGTCCCGATTGATTCTTGCATCCGCGTA
AGTGATACCAATGGTTCTGGCAGTTCCTACCAGGTGCAATTCAATCGGGTATCCTGCCAG
CTAAAAGGAGCAGAAAAAGTTATCCGGGTAATCGATACCGGGCAAATCGATCGCGGAAAA
CCCGCGTCAGACTATCTTAAGAAGTGTCTAGAAGATCCCCAAGCCACGAGCGCAATCACC
GTTACCAGCGCGATCGCCGACCCTAAAATATCTGCCCTGTGTACCGGCCGGGTGGCTTCA
GGCCGCtag
>gnl|DORA|GKFG-1208 glycosyl "GKFG-1208-MONOMER" (complement(254938..254096)) Varibaculum cambriense dora dora20.1
ttaCTGTTCGGCACTCTTTGCGTCTTTACCCGGAACTTCGCGGGGCTTAGCTCGATAGAC
TCTGCCGGGTTGTTGTTTGACCGCTGCCTCTAAGAACTTATGGGGTTTAACATGTACCCG
GCGGGCGCGCAGCCTGCCTAGGGCTTTCGCCACGTCAATAAACTGGTGCAGACGATGCAT
CTGGGATTTGAAATCCCGCCGGCTAACCCGGTGGGTAAAGTTTACCGGCACCTCTTTAAC
CGAAAAACCTGCACTAAGCAGGCTAATCGTCATATCTGTTTCGACTCCCCAGCCGGCAGC
CAGGGGGAGGGCGGCTTGGAAAGCAGCGGTGGTTAGACAGCGTTGCCCCGACAGAGGAGC
CTGCGGATTCCACCCGGTAGTACGTCTAATTGCACATCTGGATAAGCCCAGTACAAACCC
GTGACCGCCTGCCCCAGCCGGCTTAGGTAAAACCGCAATACTACAGTCGGCCTCTCCGGT
AATAACGGGCTCGATTAGCGGAGCCGCTTCAGCAGCGCTATCAGCCAGATCAGCGTCTAA
AAATAATAACAGTGGTGGTCTTTCTCCTTTGATAGCCCGCATCGCTACTACCTTAGCGCC
AGTTTCCATGGAGGAAGCTTTGCCGCGATTTACGGTGTGACGGACGGTTACCGCCCCGGC
TTGTCTGGCCACTTCGCGAGTATCATCTGAGGAACCATCATCTACCACTACGATTAAGTC
CAGGTCGACAAATGGTAGCGCTTTTACTGCTCTAACAGTCATCCCAATACGCTCGGCCTC
ATCTTTTGCGGGAATAATTACCGCCACGCGCTGATCTGCCTGCCCACCGGGATCTACATG
cat
>gnl|DORA|GKFG-1209 hypothetical "GKFG-1209-MONOMER" (complement(259482..254881)) Varibaculum cambriense dora dora20.1
atgGCTGTGGCAAAAACAGTAAGGCACCTTTCCCGTATAGGCAGCGCCCTCCTGTTTAGT
TTTTTCTTTACATTACTGGTATTACCGGTAGAGCCAGCGGCGGCAACTACTTGGGAACCA
GAACCCGCCCCTAAAGCTCTAACGCAACAGCAACGTCTCTACTACCCTAGTCTGGATACC
TATACCACCCCGCGGGTTAGGGATCCTCTGCTGCTAGTGCTAACTCGGGATCTTTCCTGG
CAAAAAATGACCCCCCAATTCGAGAAATACCCGCAGCTAGCAAAATACGCCTCGGCGGGC
GCAGTCGGCACTCTAAATACCTCGGGATGCCTTAGCGAGTCCGTGCTAACCATACAAAAT
GGCTATCCTGCCCACTTGGCGCGCCCCTGCCCTAGAGCTGCGGTAGCGGCCGGGAAAATA
GCGGGAATTGACGCAAGTTACTGGCAAGAAACTCAGCAGGCAAGCCCGGGACAATTAGCA
GGCGTTTTAGAAGCCTTCGGGATTAAAACGCGCGCAATCGGCTCCCAGGCGGGCTTATTA
TTGGCTGACGGTAACGGCTCCGTGAAAAATTATGCCGCACTACCCGAATCCGTCCCGGAA
CTGACGGCCAAAGTAAAAACCGGTATTTCCGAGGGCGGGCTCACCGTAGTAGATCTAAGT
ACACTGTCTTCAGCGGAGCGGCAACTACAAATGTTGGAGGGGGCACTAGCGGGGTTAAGC
CCCAAGTCGGGGCTGATTTCCCTGTCCCTAGTGGCCGATGCAAAAAACACTGCGCCCTAT
TTGCTGAGTTATTCCCCAGCTAGCGGTACCGGCCTAGCCACCTCCGCGAGCACCAATGCT
GCCGGTCTAAGCACTTTAGCCGATACTAACGCTCAGATTCTTTCGCATTTCTCCCTGCCG
GTGCCTGACGGAAACCGAGGAAGGGCTCTAAGTGCTCACAGTCTGCCCGGGCAGTCACAA
TCGTTAATAAACTTAGACAATACTGCCAGCAGTTCCGCAGAAAAAGACCTGCAACAGCGT
TTAGATTATTTACAAAACCAGGTTCAACTTTCTACTGTCAACCTCGACGTTAAAATCTGG
CTTTATCTGGCTATTACTTGCTGTCTCTTCTTGAGTTTTGGAGGATATCTGGGGAGCAGG
AAGCGCGGACAGCTAAAGCGGCGCCGCATCCGAATTCCCCTGAGCGCCGCTGCAGTTTTC
GCTGCCTTCCTTTCTCCTGCTTCTTTCTGCCTCTACTACCTATTAGGTGCTGACTGGGCA
GTATCGCCCGCCTGGGCTGGCGGCGCGATAGCTCTAGTTGCCTCACTTTTTACCGTCCTG
TTAGCGCTTTTAGTTTCGACGCTGCGACAATCTTTCGCTTTTTCTCCTGCCCAACTGGCG
CGCGGGGCAGGGATAGCTACGAGCGCCTTCACCTTGGGGATTATTCTCTGGACGCGCAAA
CAGGCTGAATATACACAAGTGGGAACCCCTTTGGGTTATAGCGTTTTAGACGGCCCCTTC
TTGTGGCAACTATCTGCCGAAGCCGCCGCCTTGACGCTTAGCTGCATCCTACTAGCCGTG
GTTTGCGCGCTTGCCTCATTACCGCCTATAGATACTTTCTGGCGTCGAAACCGGGTTAAA
TGCCGAGCAATAACTGCGGTAACGGCGCTAGCCTTATTCACTGGCTTGTGGCTGTGGGCA
GGAGTTTCGGCTCTGATCTGTGCCGTACTTTTCCTCGCTCCTTTAGCTGTGGCATTTTTG
ACTTATGCCTCTCCACTTGTTGCTTCGCCCTGCGCTTCGCGTTCGAGTTCGCATTTTCGA
GCGGTTTCAGTAGTGGCAGTGCTGGGGGCACTATCCCTGGGGTGCGCCGGAATACTCGGG
ACCTTTGGAGTAAGTCCCGATGCCCCGGCCACCAAGATCGATGCCTTATCCCAGTCCGCA
GATACCAAAGTGGCGGTGGTTTTCACTTCGGGTCTTTCCTGGGAAGACCTAGTGGCGGCA
CAGCCGGAACTGGCACACCGCTCCTCGGCAGTTAGAAGCGGGGCTCTATTTACCTTAGCC
CCCTACCCTTTTAAGGCTATGGCTTGTCCCCAGGATGCTTGGTTAACCTTTTCTGCTGGC
CGCCCCTTGTCTCGATATTCGCTGGCGGGCCGGAATCTTTGCCTGGAGCCAGAGCCTTTG
AGTGACGGTAAACGGGTACAGATGTGGGATTACTACCAGCGTTCAGCTATTGCTAGCTCC
TTCGCCGCCAAGCCTGGAGTATTTGCTGAGCAGCTGCGGGAGGCGCAAATCTCTGCAGGA
GCTATCGGAAATAGTGCCGCTTTGGCGCTAGCAGATCCCGAAGGAATTATCCGCGGAGAG
GTAAGCGATATTGATCCTCTGGCTCCCGGCTACGCTCAGGCAGTACAGAGTATGGTTTCC
TCTCACGCTCTGACCCTGATCGATGTGCAAACTGGATCCCAAAACCTTAATCCGGATCGG
CTAAGCCGCGAGGTAGGTGCACAGCAGCAAGATATCTTCTACTTCCTGGATCCTGCCACC
GGAAAATCACAATTGGAAAAATCGGATATTTGGGATCCGATTTGGCTATTGCAAAATGGT
GGTTCCCTCTCGGGAAACTCTTTGCAAGCGGGAACGCTAGTTACTGACTCAAAAAATGCC
CGGCACCAGCTGCAAGATAGGAATAATCTGCGCCGCTCCGAAATGAACCCGCAGGTAAAT
CCAACTCCCGCAGCCTCTGTGGAATTATTCGGCGATTCTGGCAGTACTTTTGCTCCAGGC
GCCTTACACTTGGTAGATCTTTCCACGGTGCTAAGTCAAGACCCCGGACTAGATCCGGAC
TACCTAACCCAGACCCGAAAACAAAATCACCGGCTGTTTCCTACGGTAGCTACCTATCCG
GATCTGAGAGGAAAGCTACCGGATCGTATCAACCTAGCCCAACAGGAAAAACAGATTACC
GCCCTCAAGCACACCTTAGCGGCGTTGCCAGAAAATACCCGCGCCCTGGTGGTATCAGCT
AACCCCGATTCTGCCCAGCAAGGTTTACAAGCCGCTATGGTCTACGGGAAGGGAATCTCG
GAGGGGATCATCTATTCTCCCTCTACCCACCAGATGGGGATTGCCCAAACTGCGGATTTA
CCGACCACGGTTCTGGACTGGTTAGGGGCTCGCAACCCCAAACTGAGTACCTCAGGTTCT
CCCCTAATGATTAGTGCTAATGCGGCTACTAGTGCTGACCGCTTAGAACGTCTAGTGAGT
ACTTCCCAGCGCGCCGATGCTAGCTATGCGCGCCTGGGACTTCCGCCAAGCAAATTCGTT
GCCTTCGCTGCGGGCGCTTTGCTAGTGCTAGCCTTATCCCTGGTTTCTTTGCTAGTCATA
AGACCGAATCCGCGGCGTCCTCATTTGCAGATTCAACTCGGCATGCTCGGACAGTTCCTT
TGCCTAGCGGTGGCTTCCTTACCCGCTGCTTGCCTGGGAGCTGCCATGTTACCGTGGTGG
GAAGCTGAAGCGCCCACTAGCTTTTTCACTTCCGTAAGCATCTTGATTGCTACTTTACTA
GCTCTAGTTGCCTGCACTGGCCCCTGGCGTGATCGCCCCATTGGACCGGCGTTAGTGATT
GCCGCTTTCAGTACCCTTTTCATTTGTTTAGATGTCGCCACCGGTTCCCACATTTCCATG
GATTCGCCCTTCGGATCGTTTTCTCTGTTAGGAGCCCGCTTCTTTGGGTTTGGAAATGTT
TATTACTCAGTATGTGCCATCTGGACATTACTGCTATGCGGATGTGTTACCTCCCTGGGG
CGCCCCGCAGCTTTCAGGGGTAAAAGAAATTCACGACTACCAGTCTGGTTAGCTAACCTA
TTTATCGCCTTCTTAGGGATAGCTTTCATGGTGGTAGATGGCCTCCCGCGTTTTGGCGCC
GATTTCGGAGGGCCGATCTCCTTCTTGCCCGGCTTCTTAGTACTGGTGCTCTTGCTTAAT
GGCAAACGGATAGGAATAAAGCGGATGCTCGTGGTGCTCATGGTGGCGGCGGGAGCATCC
GTTGGACTGGCATTTGCCGACTGGATGCGTCCTGCCGCTCAAAGAACCCATCTTGGAAAC
TTTGTACAGTCTATTATTAACGGTGACCTTCAGGTGATTATTACCCGGAAACTCCTAGCT
AACCTGGCCAGTTGGGGATCAATAACGTACGTTTGGTCACTACTGTGCTGCCTACTAGTT
TTCGTAATCCTAGTATTACCCGCGCTGTCACTAACCCCGATGCCGACTAATCTTTTCCTT
CCCGATAATTTTGCTGCAGCGCCCCTTACTCCCCCACTTAGACAAGAGGAATCGGCCAAG
AAATACTGGCAGCGCGGTCGCAGCTATCTGCGAGATTTAGCAACCTTTGCCACCTGGTTA
TTTGCACGCGTGCGTCCTCAGCTGGGAGAAACCCCGCTGGCAAAGAAAGAAAGCACCCTG
AGGATCACGCTGTTAGCAATCGGGATCAACCAGTTATTCGCGTATTTACTCAATGATTCC
GGTACTCAGCTGCCCGCCACGGGACTGTTACTTACTGCTTTGGCTTACTGTTCGGCACTC
TTTGCGTCTTTACCCGGAACTTCGCGGGGCTTAGCTCGAtag
>gnl|DORA|GKFG-1210 cfl:Cfla_3187 "GKFG-1210-MONOMER" (complement(260487..259555)) Varibaculum cambriense dora dora20.1
ctaCTTTTGTAAAATCGAATCCACCCAGCCGCGGGCACGCTGAAAATCACGGTCTCCCGT
GCGGGGAGCATGATCATTTCGCACCTGGTCGGCACGCGTATAGGAGCCTAAGAACCGTAA
GTCTTCACTGATCCGGTACAGCCCGCGCAGCGCGGATTGCACTCGCTCTTCCCTCACATG
TCCATCCAGATCAATACTGAACACGTACCGTCCCGGATGCCCGGCTAGGGGACGCGACTC
GATACGGCTCAAGTTGATTCCCCGTGCCGAAAACTGTTGCAGCATTTCTAGCAGCGCCCC
CGAACGGTAATCATTAGGTAAACGTACTTGAATAGTGGTTTTATCAGCTCCGCAGGGCTG
AGGTACCTGACCGGGATTCGCCACTTCCACGAAACGGGTAACTGCTCCGGGATTGTCGGC
TACGTCCTCGTAAAGAGGCGTAAGCCCATAGGTCGTTACTGCTGCTCCCGAGGCGAGTAC
CGCTTGAAAACCCGCATCTCCCTCAGAAAGCATCCGGGCTGATTCCGCGGTAGAGGTAGT
GGCCACATGAACCGCCCCCGGCAAATGATCGGCTACCCAGTTGCGGCATTGTGCCCAGGC
ATGAGAATGGGTGCCGATGTGAGTAATCTCGGAAAGCTGCGTCCCTTCGCGTACCGCTAA
AGTGAACCCGACCGGGACAATCATTTCGGCTACTATTTGCAGGCGTTTGTCCCACCCCAG
GGAATCCAAGGTGGCGCTAACTCCTCCTTCAATGGAGTTTTCGATAGGCACCACTGCCCG
CTCCGCTTTACCCTCCCGCACCATATCCATAGCGAGGCGTTCCCCGGCACAGGGGATCAG
CTGGGCGCCCGCCGGTGCCACTTGCAGCAATGCCTGATGACAAAAAGTACCTACCGGTCC
TAAAAACGCGTAGTTATTAACTGCAGTATTcat
>gnl|DORA|GKFG-1211 diacylglycerol "GKFG-1211-MONOMER" (complement(261618..260533)) Varibaculum cambriense dora dora20.1
atgACCACTGTGCTCTGGATTCTGGTAATCGCGGCGCTAGCCTTAGGGATTATTGCTTTG
TCGTGGGCGATTAGTGCCCGCCGGATTGCAACCCGGGCAATGAAACTTGCGATTAAACAA
GGATTTTCGGCGCCTACCACTACCTGCAGCAATGAGTCTTCAAAACGGGTGGTGGTGATT
TATAACCCCATGAAGATTGCGGATCTTAATGAATTCCGCCACGTCGTTACCCAGCGCGCC
CAGGCCACCGGTTACGAGGAACCGGTGTTCTTAGAAACCGACCAGGACTCTTTAGGGGCT
AACCAAGCTAAAGAAGCGATCCGGCAAGAAGCCGGGCTGGTTATTTCTGCCGGTGGGGAC
GGCACTTTACGGATCATCGCGGCTACCTTATCCGAAAGCCGAATTCCGCTCGGGATTTTG
CCGCTAGGAACCGGGAATCTTTTAGCCCGCAATCTCAATATCCCAATTGATTCTTTACCC
CGTGCCTGTGAAATTGCGTTTACCGGTAAGAACACCGGCGTTGATTTGGGGATTTTGAAA
ACTGAAACTGAAGAGGAGTTTCCATTTCTGGTCATGGCGGGGATCGGCTATGACGCAGAA
GTGATGAACCGAGTCTCTAGCAAACTTAAAGAGTCGATCGGCTGGGGTGCCTATGTCGTT
TCCGGGATCGCCGCTTCAAATAAACCCCCGATCACTATGGATGTTGCTTTTGGAGACCAG
TCGCACCCACGTACTCGGAAAGTCAATACCCTACTGTTTGCTTCCTGCGGGGAGCTAGTG
GGGGGCATCCCCCTCTTGCCGGAGGCTAACCCGCATGATGGCTGGTTAGAAATATTAATG
CTGAGTGTACGCGGCGGATTAATTGGGTTTTTAGAGGTAATTAGTGGAATATTCCGCGAC
ACTTTAGGGGTTAAAAAACTCACCGCCGGATTGGTATCCAAAACCGATGTGATCCGCACC
CGGACAGCCAGCGCCAAAGTGCATGGGGAGCCGCGGATGATTCAAGTCGATGGCGATACG
GTGGGCAGTTACCGGGAGATTTCAGCATCTTTAGATCGCGGAGCAGTAGTAGTACGCATC
CCCtag
>gnl|DORA|GKFG-1212 ahe:Arch_1752 "GKFG-1212-MONOMER" (complement(263087..261780)) Varibaculum cambriense dora dora20.1
ttaGGCGTTCGGAACTGGCTCCAGGATTTCTTTTCCACCCAGGTAGGGACGCAGCGCCTG
CGGTACATACACGGAGCCATCCGCTTGCTGATGGTTTTCCAGGATAGCTACCAGCCAACG
TGTACAGGCTAAAGTGCCGTTCAATGTCGCTACCGGTTGGGTTTTCCCGTTTTCGTCACG
GTAACGGATTCCCAAGCGGCGAGCCTGGTAGGTGGTGCAGTTGGAGGTAGAGGTTAGCTC
CAGGTAGCGTTCCTGGCTGGGCAGCCAGGCTTCACAGTCGAACTTGCGGGCTGCTGAAGT
TCCCAAGTCCCCAGCGGCGGTATCGATTACCCGGTATGGCAGCTCAACTTTTTGCAACAT
TTCCTCTTCCAATGCCAATAGGCGCTGGTGCTCGTCCTGCGATACTTCGGGCAGGCAGTA
AGAAAACATCTCTACCTTATTGAACTGGTGCACCCGAATAATTCCGCGCACATCTTTACC
ATGGGAGCCTGCCTCCCGTCGATAACATGCTGACCAGCCGGAATAACGTAAGGGCTCTTC
CCCTAGTTCCAAGATTTCCCCGCCATGGTAACCGCCGAGGGCGACCTCGGAGGTACCTAC
CAGGTAGAGGTCATCGGCGGGTAGGTAGTAGATTTCTTCGGAATGCTCGGTCAAGAATCC
GGTTCCCCGCATGGTGTCGGGAGTGACCATGGTGGGAGTGGTCATGGGGATAAATCCATG
CTGCTCTGCCAAATCCCAGGCGCAGGTGAGCAGAGCCAGTTCCAGGCGCGCCCCGATGCC
TCGTAGATAGTAGAAACGGGAGCCAGATACTTTAGCGCCTCGCTTAACGTCGATTGCCTG
CAGCATCTCCCCGATTTCCAGATGGTCACGTACCTCGATGCCCTCGGCTGCAAAATCGCG
AATCTTCGCGCCGCGGTGGGCAAGAACTGCATAGTCATCCTCACCGCCCGAGGGAATCCC
GGGAATGATGATATTGGGCAGTGCCGCCAGCAGATCCTGTGCTTTTGTGGAAGCTACTCC
CGCCTCGGCCTCGGCTTCTTTAACTTTTCCCGCgNNNNNNNNNNNNNNNNNNNNNNNNNN
NNNNNNNGCTTTGGCAAGTACTTGAGGCCGCTCACTGGGATCAGCTCGCCCGATGCTCTT
AGACAGCGCCTTTTGCTCCGCGCGCATCGCTTCGAATTCTTGCTGTTTTTTTAGTCGGAG
TTCATCTGCAGCCAGTACTTCATCGATCCGCGCGGGATCATCCCCGCGGGCAATTAGGGA
ATCTTTTGCTGGCTGCGGATCCTCACGCAACTGACGAATATCAATcat
>gnl|DORA|GKFG-1213 nicotinate-nucleotide "GKFG-1213-MONOMER" (complement(264030..263170)) Varibaculum cambriense dora dora20.1
ctaAACAAATTTCATCTGGTGACGCAGGGGGGTAACCGCGTCAGTTAGAGCGGGCACCGC
CAGATAATCCACCCCGGATTCGCCATAAGCACCAGCGTCTTCCAGGTCTATATCTCCCCT
GACTTCCAGCAGGGTTCCGGGATTAATCGTCTGGCGGTGATCAGCGGCCAGGGTTGCTTG
TTCAGGGGTAAATCCCTGCAGAGCTACCAGATCAACCTTCATTTTCAACAGCGGATCCAG
GTCTTGCAGGTGATCTATTTCTACCTCGATCGGTTTACCCTTGGCCGCCGTACGTACGTG
ATTAATAACGTCTCCCAGCCCGGTTCCCAGTTTCAGATGTTCCACCGTTACCTGCGGGAA
AGAGCCGACACCGAGGCGAGAAGTCATACCATCCCCCACTCTAACCGCATATTTTTCAAG
CTCGCCTAAGCCGGGAGTAACCGAGAGAGTGTCCCTGACTACCAGTTTCGTCTGCGAAAG
TGCCTGCGCCAACTGCGCGGTCTTTGTTGCAATCCCTGACAGATGCGATAAGAACCACAG
ACATAGATCCCTGGCTTCTAAGAGGCCGCGAGTACTACCGCTCAGTTCCAAAACTGGAGT
TCCCGCAGCTACCGTGGTGCCATCCGCAATTCGTAAGTGCAAGTCATAGTCTCCCAGCAC
TTGCTTTAGTACTTCGCGAGCAACGGGGATCCCACAGATTCGACCATCTTGGAGGGAAAA
AAATTGCACGCGGGCACGATCATTCTCTGGAACTACCGCGGCAGTAGCTATATCTTCTCC
ATAGCTTCGGCAGCTCTCCAGGGCACGCTCTACTACTTGAGGCACATAATCTCCCTGAGG
ATACTGCAGGTAATCAGCcat
>gnl|DORA|GKFG-1214 bfa:Bfae_19630 "GKFG-1214-MONOMER" (complement(265401..264076)) Varibaculum cambriense dora dora20.1
ctaAAATCCGCCAAATCTTTTCTTACGACTTGGCTCCTCAGGCAGCGGTTTATCCAGCAA
CCCCTGCGCCAGAGCCATCGCGAATACCGGAGACAAAGGCAGACGGGGCAATAGCACCGC
CTGCACGGCATGGTAAACACTGTCCCGTAACTTTTGGTTCTCTAAATCTAGAGGCTGATT
TTCAGGGGAGAGCCGATGTACGATTCTTCCGCCACGCACCAGAAAGTGCTCATAGGCGAA
ATCAAGCCAGGCACGATAGCAATGCTCATAATGGTCTACTACTTCTGCTGAGGCTCCGTC
TTGTTGGGCAGCTCGCAACATCGTGACTGCCGCACCGATTGCCTCAAATTGCACCCAGGC
CTGGCGATCCCGGATCACCGGTTTGCCTTCCCAATCCACGGTGAAGGCAAAACCAGGAGC
CCCATCACGCCTCCAGGCATCTTCTCGCGCCCGCTCAAATATTTCGGTTGCAGCTTCACT
GAGCCATTCAGGTACTTCTTTGTTGGTAGTTTTCAACATGGCTCGTGCCTCTAACATTAG
ACGCGAGAACATGAAGGAGTGACCTACATCAGAGCCGTAAGCCCGATGGGTTTCCTGCGG
ATTATCCCGGTTATATCCCAGTAGCGGCTGCCAGTCACTGTCATAATGCTCCGGGATTCG
CCAGTTATATTCACGAGATACCCGGGCAACTCGCTCTAGAATCCGTATAGCCCGCTCCGT
CCATCTACTGTCATTAGTAACCTGGGCTACCAGCATATATGCCTCTACCATATGCATATT
AGAGTTCAGACCCCGGTAATCTTCGCAGACAGAATAGTCACGATTGAAGCTCTCGCAGAC
CATTCCTGCTTCCTGATCCCACCAGTGCAGATCGTTATCGCGAATAGCTTCTTGCATCAA
TTCATGGGCACCGATACGATCCGCAGCAGTTGCCGAGGCCGCTCCCAACAGTAAAAATGC
GTGGGAGTAGGAACGTTTGTCGTCACGTCCTTGATAAGGGATCGCCTTTCCATCCTGGTC
AAGTTCATGCTCAATGGCATCGAACCATCCGCCATTATCAGGGTCACGGAAATACTGGTT
GAGGCAACGAATCCCGTGCTCTACCAGGCGGCGACATCCGGGCACCCCCAACAGCACCCC
AAGAGAAAACACGTGAACCATCCGGGCGGTAAGATACAACTGAATCGGCTGTTCTAGGTC
AACTTCGCCGTTCCGATCTAGGCAGGCAAATCCCGTTTTGACCTCTGATTTACGCCCGTA
ATCCAGCAAGTCCTGCAAACAGGCAGACAGCCAACGGTTATGTTCGATTGAGTCGAACCA
AAAcat
>gnl|DORA|GKFG-2044 Ser "GKFG-2044-tRNA" (complement(265544..265458)) Varibaculum cambriense dora dora20.1
CGGAGAGTAAGGGATTCGAACCCTTGATACCCTTGCGGGTATAACGGTTTTCAAGACCGT
CTCCTTCGGCCACTCGGACAACTCTCC
>gnl|DORA|GKFG-1215 265472..265687 "GKFG-1215-MONOMER" (complement(265687..265472)) Varibaculum cambriense dora dora20.1
ttaACCGGCAGCTGCAGGGGGAAACCAATAACCTTCATCTGACGATTCCAACGGAGCTAA
TAGTGCGTGCAACCACTGCTCCACCCCAAAGATAGGTACACAGGAAAAATACTCTACTAA
ACCTGCAGGTAAACAATACTTTGCGGAGAGTAAGGGATTCGAACCCTTGATACCCTTGCG
GGTATAACGGTTTTCAAGACCGTCTCCTTCGGCcac
>gnl|DORA|GKFG-1217 ske:Sked_04300 "GKFG-1217-MONOMER" (complement(266612..265593)) Varibaculum cambriense dora dora20.1
gtgACGGGAAATAAGGCACGCGGTACTAAATCTGCTTCTATCTACGATGTAGCTAGAGAA
GCAGCGGTATCCGCACAGACTGTTTCCCGAGTGGTACGCGGGCACCAAAACGTGTCACCA
TTGACCCGGGAACGAGTGCTGCAAGCAATTTCCGACCTCGGATATAAACCTAACCGCACC
GCGCGTGCTTTGCGCACCGGTTCCTATGGCGTTATCGGGTTACTCACACAAGAAATCCGA
CGTACCGGGGAAGCACATACCTCCAACGGGGTTTTCGACCGAGCTCGCCAACTAGGCTAT
TCAGTGAGCCTGGTGCAGGTGGAGTATCCTCATACTCCACAGGTGCACCGGGCTATGTCG
CTACTTTCCCAAGAAGATATTGACGGATTAGTGATTGTACAGGCCGGAGATGCCAATGCC
GAGCAGCTCACTCTCCCCAAAAATTTGCCGGTTGCTTCTTCGGATTCCAATCTGGTTGAC
GTTTACCCATCTGCTTCTGCTGATCAAGTAGGAGGAGTCCGCGCGGCAATGCGACATCTA
CTAGATTTGGGGCATCGCACCATTCATCACGTGAGCGGCCCAGAACATTCACGCTCTGCG
AGGGTACGAGAAGAGATTTGGCGTGAAATGCTGGCTGCAGAAAACCGGGAAATCCCGACG
GTAATTCCCGGAGATTGGTCAGCAAACGCTGGTTACGAAGCTGGAAAACAACTAGCGAAA
AACCCGGAAGTTACCGCAGTTTTTTGCGCCAACGATGAGGTCGCCTTAGGACTGATCCGA
GCGCTAAACGAAAGACAGATCCGTGTACCGCAGGATGTGTCCGTAGTGGGCTTTGACGGA
ATCGAATTATCTGAGTTTTCATTCCCACCGCTTACTACCATAAAGCAGGACTTTTATGCT
GCCGGAGTGGAAATGGTGAACCTGATTAACCGGCAGCTGCAGGGGGAAACCAATAACCTT
CATCTGACGATTCCAACGGAGCTAATAGTGCGTGCAACCACTGCTCCACCCCAAAGAtag
>gnl|DORA|GKFG-1218 mcu:HMPREF0573_10985 "GKFG-1218-MONOMER" (complement(269825..266760)) Varibaculum cambriense dora dora20.1
ttaGTTGGAAAGACGGATAGTGAAAGAGAATTGGGTGGTCTCGAAATCAACCCGATATTT
TTCCAGCAGTTTCGGTCCGCAGCTTTGCGAACCGATTCCTGCCATCAGGTGATCTAGGCA
CAAGATGGTGCTATCAGCTTCCGTTAACTGATAGTCATGAGGTTTAGTTGTAAGCTCCTC
TTGACAGTAATAACTGGCGTTAAAGGAGAATACGTCCTCGCTGACAACCTCGATCTTCAG
GTCCTTTCCGGCAAGACACAGATAGTCGCAATCTGAGCGAGATCCGTTTTCTTGCGGACG
TAAATAATTTTGGAACAAATCGGAAACTGAGGATTCGAAGCGTCCATGCCAGCTAGAACG
ACGCTTGTCGATATAGCTTTCATGCGGTCCCAACCCTGCCCAAGTGGCCTGCTGCAAAGA
TTTATCCAGGAAGAAACGCAGCCCCAAGCGAGGCAGCTCGGGGAATTGGGTATCTCGGCA
CACCTTCGCGTTTACCTGTAAAGTTCCGTCTGGCCTAATAATCCACTCGATATCGGCCTT
CAGTAGTGGCTGCAAAGTTTTTGCCACCAGTGCCACTTTGGCGCTTATCACCGCACCTTG
AGATTCGCTATTTACGTGAACCTCATAAGCGTGCGGGTAGGCACGGTCGTAGCGCGCTCG
CTCCCAGAGGGCGCGAATATACATATCGTTATCAGTGGGAGCACGCCAAATATTTAACTC
CGCCGGCTGCTTTAATAGTTCTTTTCCACCTAGCTCAATCCCAGTCAGCATCCCGGTATG
ACGCGAGAAGTGGTAAGTGTAATCCGCACTAACAACGCATATTTCTAGGGGATCTTCCGT
TATCGTAGCTGCACCCTCGCCCTCGACAGTAGTAACGGCCTTTACTAGCTCTAGGGCGCG
GGGGGTGTGGGGGCTTTGATTCTTGAGGGCGAACTCGTCAAAACCCAGTAGATCTCCGGA
TTCCAAGAAGGCTAAGGGCTGGGTTAAGTAGGCTTCTACCCGCAGGTAGCAGCGTCCTTC
CGCAGGCACTTCTAGCTGCAAAGGAATCTCCACGGTTTCGTGAGCGGGCAAATTTGGTAC
TTCCAAAGTGCCGCTTTCTTCTTGTCCGTCTACCACTTTCACCCAGCGCAAGGCAGTGTA
ATCAGCGGCGTTCAGATGGTCGACAGTATTAGTGACCTGTAGCGTTCCACCCGCTTGATC
ATATTGGCAGCGCAAGGGCCGGTAGACATTTTTGGCTTCTAGCAAACCAATATGAGGTAC
GCGTTCAGGGGAAACTAAACCGTCTACACAGAAGTTTCCATCGTGGGGATCTTCGCCACT
ATCGCCGCCATAGAGTAGATGCCCATTGCTGTCCCGGACTGCGTGGTCACACCACTCCCA
GATGAAACCGCCGCACATGCGAGCATCGGAACGCACTTTGTCCCAGAACTCTTCGAGATC
ACCCGGGCCGTTACCCATAGCGTGACAGTACTCGACTAAAAGGAAAGGTTTGTCCCCTAG
ATTTTCTAGGTAATCGTCAATATCAGATAGCGGCGGGTACATCCGCGAATACAGGTCGAT
ATTTTGGTAGTCATATTTGCGGTCGGAAGAGCGATAGAACGCGCTTTCGTACTGAGTTAC
CCGGCTAGGATCGAATTGTTTTACCCAAGCCAACGATTCTTCGAATGTGCAGCCATAAGC
GCATTCGTTACCTGCTGACCAGGAAAATACACTGGGACGATTCTTTTCCGAGTGAACGCA
CAGTTGCATGCGATCCATCGTGGGCTCGATCCAATCGGGATTATTGGAAATCGGATGGTT
CCAATGTTCCTCAATGTTTTCTTCAGATTCGTCCTGTAACAGACGATTGCGAGTACCGTG
GCTTTCATTATCGGCCTCGCTCATCACATAAAATCCCGCTTGGTCACAGAGGTGATAGAA
CTGGGGACAGTTGGGATAATGGGAAGTTCGCACCGCGTTGATATTGTGCCGGCGCATCAT
CCGCAAATCCCGCTTAATATGCTCGATAGACACTACCGGACCGGAATCGGGATCGCTATC
GTGGCGATTAACCCCTTTGATTTTGATGGGGCTGCCGTTGAACTTTAGAACCGCGTCCTC
GATAGTAACTTGTCGCACCCCCACTTTCTCGGCGATTACTTCGCCCTCGCTGACCATAAC
CAGGTCATATAAGTAGGGGTCACCCGGATGCCACAGCCGAGGATTATCGACAGTAAAGCG
GGCGCAGTGGGTGTAAATACCTTGCGGATCCGCAAAGGGTTCGAGGACGCTGGTGGCTAT
CTCGCCCTCGGGGTCACAGAGCCTGGCGGTAATGTCCAGCGCTTCTCCCGTAAAGTTGGC
ACGCAGGGTTACTTCTGCCCGACCATCCTGCAAATCGGTAGTAACGAAATAGTCATTCAG
ATGTGAGAGCGGCCGTTTCAACAGGTAAACGTCACGAATAATCCCGGAAGTGCGGAATTT
ATCTTGGTCTTCGAGGTAGGATCCATCAGACCATTTGAAAACCAGCACCGCCAGAATGTT
TTCCCCTTCCTTTAAATATTCGGTGACATCAAAAGTGGATTGGGAGTGCGTGACCTGGGA
ATAACCGACGTATTGTCCGTTTATCCACAGGTAGAAGCAGGAATCTACTCCCTCGAAAAT
CAAAGTGGCCTCGGGAGCTTGCGAGTCTTTTTCATAGTTAAAGGTATGGCGATAGGCTCC
CGCAGGGTTGTTATAAGGAACATGGGGTGGATCGAAGGGGAAGGGGTAGTTAATGTTGGT
GTATTGATGCTGATCGTAACCGTGATGCTGCCAGGATCCAGGAACCGGGATACGCCCGGG
TAACGCCACGGGCTCACAGGCGAAAAAGTCGGCAGGCACCGCCTCTAAGTTCGGATAGAA
ACCGAATTCCCAGTCTGCATTCAGTAGCTGGAAACGATCAGAGGCCTCACGCTCTAGGTT
AAAGTTACGTCCTCGGTTTTTTTCTTTGGCCGCCTGTAGCGGCGAGAACGGAATATAGTA
GGCGCGCGCCGGGAGAGTATTTTCGTGTAAGACCTGCAGGTCTTGGTGGTGAATTTCCAG
TTGcat
>gnl|DORA|GKFG-1219 pfr:PFREUD_02360 "GKFG-1219-MONOMER" (complement(271438..269846)) Varibaculum cambriense dora dora20.1
tcaGTCACCTTTCTCTATTACCTGGTTCTGGGAATCCGCGGTCTCGCTATCTTCCAGATT
CGGTATGTTCTCTACATCAGGCAGTTTCTCCGCATCGAGCTCAGCTAGCTTAAGGCCAAG
AGATTCTTTAGCACCAGATCCTCCCATAGCGTGACCTTGTACTACCTTTTCGGCAGTACT
CTCATTGGCGCTAATGCCAGGAACTGCGGCTTTAAGTGCCTGCGCATCCTGGTCATCAAG
TTGCGCCCGCAACTGTTCGTTCTTCTTTTCCACGTCCAAGAAGAACAAGAGCACCAAAAT
CAATAGGTTGGCAATCGTAGGTACCCACAGGTACATGAACTTGATCATCTGTAGAGCCGA
TTCCACTTGTACCTTGGCTCCGCCTACATAACCCCCTACCTCAAGCAACCAACCGGCGAC
TGCGGTACCTACCCCACTGCCGACCTTGACCCCTAAAGAAGAACAAGAGAACATCATGCC
ATCAATGCGCTTCTTAGTGCGCAAGAAGGTATTTTCGCTGATCTCAGCAATCAGGGCGTT
AAGGGTTCCCTGGAGCGGGCTCATTCCCAGCGAAGCTAATCCGGAGAAAAATAGCATCAA
CGTGACTGAGCCCATCGACGCACCCAGAACTACCCCTAAGCGTCCGAGGACGGCCACTAT
GTAACCTACGATTGTAACCGGCTGCATCCTCCCGATCTTCGAAACCACCAGTGGGGTTAT
CAGTAGCCCCACAATCAGCGGAATGTTAATGGCCCAGGCAAATACGCCCAGTAATTTAGC
GTTCCCCAGAATGTAGGTCATAAAGTAAATTCCCATATTTAGGGTGGCGGTGAAGAACTG
CATCAAAATAAAGCAAACTACGATAATCACGTAGTAACGGTTGCCCATCAGCTTCAACGC
TTCCAGGAAGGTAACATCGTCATCAGTCTTAGCTGCTTCCTCATCCCCCTCTGCCAATTC
GGTGGGAGAAAGCTCTTTGACCGAGAACACCGCCAAGGTGTTAGACAAGATACCGATTAT
CGCGTAAATAATCGCCACATTTCGCCAGGCAGCCGCACCGCCACCCATTGCTTGCACTAC
GCTGACGGTGATGGTTTGAATCGTGAGATTAGTGCCAAAGGCGAACATGAAACGGATCGA
CCCCATCTGCACCCGCTCGGAGCGATTCTTAGTAATTAACGCGGTCAAGGCAGCATAGGC
AATGTTATTTGCGGTGTAAAACACCGCATTCAACAGGGTATAAGCGATGAAGAACCAGGT
GTATTGGGCGGTTTTACCCATAGAGGTGGGGATGGCATAAATCGCTATCAACATGGCGGC
ACATCCAAAGAATGCGTAGAACATCCAAGGCCGTGCCTTACCCATTTTCGAATGGGTTTT
GTCCATTAAGCGCCCAAAAATGATATCCGAGAAACCGTCGAAGAACTTCGACAGCATTAT
CAGGGTTCCTATGACTCCAGCGCTCAGTCCTAGGGTATCCGTAAGGTAAATCATTACGAA
CGCCGAAAGGAAAGCGTAGACCACGTTCCCGGCGATATCACCAGAGCCGTAACCTACTTT
GTTGTACCACTTAAGGTATTTCTTTTCTTCcat
>gnl|DORA|GKFG-1220 mcu:HMPREF0573_10904 "GKFG-1220-MONOMER" (complement(272866..271565)) Varibaculum cambriense dora dora20.1
atgAAACCAGATTTTATCCCCGCATATGATCCCCAAGAGGGCGCGCTCAGAGCTAGAGAG
CTTTTCGAGGAAACCTTTGCAGCGAAACCAGAAGGAGTCTGGCGGGCTCCTGGTCGGGTC
AATGTAATCGGGGAACACACCGATTACAATGGCGGGAAGGCGCTACCTCTCGCCCTCCCC
CACGCTATCTATGTGGCGCTGCGGGTACGGGAGGACGATCAACTAAAAATTATTTCGGAA
GACTTCCCACAGCTAAGCGTTCACAGCCTTTTAGAGTTAGCAAAAAACTATCCCGCTAGT
GGCCCTGGCGCTTTTGTTGGGGGCGTTATCTTGGGGTTGAAACAGGTACTTGAAGATAAC
GGCCACCCGGAAAAAGCGCAAGCACTAGCGCAGAAAGTACCGGGACTGGAAGTAGCGATA
GCTTCCAGCGTTCCCTTAAGCGCCGGTCTGTCTTCTTCCGCCGCTTTAGAATGCGCAATC
GCGGTGGGTATTGACGACCTGGCTTCGCTGGGGTTGGCAGGCAGCTTTGAGGGAAGAAAA
CTGCTGGTAGAGGCAGGAAAGGTAGCTGAGAACCGCTATGTGGGGGCTCCTACCGGAGGT
TTAGATCAATCTGCATCGATGCTTTGTGAACAAGATCGAGTCCTGGAACTGGATTGTGCC
ACCTGGCAAACTCGTTCCCACCCCTTTGATTTGCCAGCTTTGGGACTGTCCTTACTAGTG
ATAGATACCTGCACTTCCCATGATCTTGCGGACGGACAGTACGGGGCACGCCGAGCTGCC
TGTGAGGAGGCGGCTCAGGTTTTGGGGGTGAAAGAACTTGGTGAACTGATACCGAAAGAT
ATTACGCCCTCCGATAACCTGACCGACTTAGAAGCTGCAGACTATCCTCCCTCTTGGGTG
CAATCGCAGTTGGACAAATTAGAGGACACGGAGCAGGTTTCGCGAGTACGCCACGTACTT
ACCGAGATTGCTCGCTGCCAGCGGCTGTGTGAGCTTTTAGAGGCAGGCGCGGATCTAGAT
CAATGGCGCGAGCTGCTAGACGCCTCCCACGAATCCTTGCGGCGCGACTACGAAGTTACC
TGCAAAGAACTAGATGTTGCGGTGGAGGCAGCCCGGGGGGCCGGCGCCTATGGAGCCCGG
ATGACAGGAGGAGGCTTCGGAGGGTGCGCTATCGCCCTGGTTCGCAGCGACCAGCTAGAG
GCAACTGCCGATGCCATACTAGATGCTTTCACCAAAGCTGGTTTTAACCAGCCCCGCTTC
CTTAGCGCCTTGCCCTCCGCCGCAGCCGGCAGAGTGGAAtag
>gnl|DORA|GKFG-1221 thioredoxin "GKFG-1221-MONOMER" (complement(273868..272942)) Varibaculum cambriense dora dora20.1
ttgGCACAAACACATGGAGCAGTTGATCTATCGCAATTTGCTGCTAAGACTGCAACGGAT
TCTCAACCAGGATTGGCAGATAATCCTGCCGTAAGCGAAGCACCAGCTAATGCCGGAAGC
AGGCGACATCAAAGTAGCGGTGCTGTAGTTGCCGGTCCTTTTATTCGCGACGCTGACGAT
GGCACTTTTGAGGAAGTCACTGAAACCTCGCTTAAAGTGCCGGTAATCATTGACTTGTGG
GCTCCCTGGTGCGGACCTTGCAAACAACTCGGCCCGATTCTAGAGGAACTGGCGCGCGAA
TATCAGGGGCGATTCCAATTGGTGAAAATCAATGTGGATGATTCTCCGCAGTTAGCGCAG
GCATTCCAGGCGCAATCCATTCCCATGGTGGTGGCGCTGATCGGGGGTAGACCCGCACCT
CTTTTCCAAGGGGCGCAGCCCAAAGCCCAGATTAAACCGCTTATCGATCAGGTCTTACAG
ATCGCCGGACAGGCAGGACTAACCGGCGTGATGGCAGGAGAAGCGGACTCGAGTCAGGAA
GATCCGCGAACCGAAGAAGAAAAAGCGGTGGAAGCTTTGGTAGAAGCAGGAGATTACCCA
GAGGCTATGAAGCAGGCGCAAAAGCTATTGCGGAACCGCCCCGAAGAATCCTCCCGCTAT
CAGGCACTGGTAGATAAAGTATCGATTGCGCAGCGTTTGCAGACTGAAGAAGGCCAAGAT
GATTCCGATCCCCTGGTTTTGGCGGATCGTTTTTTCCAAGCCGGCAATGAACCGCAAGCT
TTCGATCTACTGTTATCCCTTATCGCAAAGTCTGCTGACGAGGAGCGCGACGAGTATCGC
CAACGTCTGCTGGAGCTATTCCGCCTGTCTCGCAACCCCGAGGCAGTGAAATTGGCGCGA
CAGCGCCTGTCTAGGCTGTTATTTtag
>gnl|DORA|GKFG-1222 hypothetical "GKFG-1222-MONOMER" (complement(274888..273881)) Varibaculum cambriense dora dora20.1
atgAGAAAAATGCGAGTACTATTGTCCGTCACCGCAGCTAGCTGCCTGGCAATAACCAGC
CTGGCAGGATGCACTAGTGCCGCTGAACGCAAAGAGGTACCAAGTTCTTCTCCCACCGAG
ACTTATCCAGCCCTGCAAGTCGAACAGGTAGACCCCATCCTTAAGGCAGTTAACTCCGCT
TTAGCCGCCGGAGACGCCAAATTTGATGCCGGAGCCCTAAAACCCAGAGTGGCCGGTCCT
GCACTGGCCATGCGCACCGCGCAATACCAGATGCATCAAAAGAACGACCGGGCGGTCCCA
ACTGCGCTACCTGCGTCCTCGGAAATCACTACCGTAACCTCTGGAAACAAGTGGCCACGC
GCTTTGCTTAACGTGACGGGGGCAGATAGCAGCGGGGCAAAATATGTGGAAATAATCCGG
CAAAACCAGGCAACCAGCCCCTATCAACTATGGCAGTGGATGCAGCTACTGCCCAAGGCG
TCTTTGCCCGAAACTGACGTGGTAGCCCGGGGATCGAAAACTTTAGATCTGGCTAGCGAT
GCAAACCTGATGTTTTCTCCGGAAGTAGCGGTCAACACTTGGGCGCAGACTGTCTTTGAT
GCGAAAGCAAAAAATGCCGACAAAGTGTTTGTGGATCCCCTCATGGAGGGTAAACGCGCA
GAATTGAAGGCATTGACCGAGGGAGTAGGAAATGCCGGTAAGGTAGCATCCACCGTAGCT
CCTACTGATTTTAAAAATAACACCCTGGCGATTAATCTGCCCGCGAAAAATGGGGCACTG
GTGGCGACCACCTACACTCAAGAAGTTAAGCTGACGGACGTAGCTAAAGATAAACCGATC
ACCCTCAGCGGTGATGTGGTTAATCTGCTGGACAACGGCAAGGTCACCAAACAAGCTTCC
TGGAGCCGAGTTATCTGCGTGCTACTGCAGATACCACCCAAGGGCACCAAAGATGGCAAG
GTGCGGGTAATCGCGGCTTCTGAAGTTTTAACGGCGGCCGCTAAGtaa
>gnl|DORA|GKFG-1223 hypothetical "GKFG-1223-MONOMER" (complement(276375..274885)) Varibaculum cambriense dora dora20.1
gtgAACATTTTCTTACGTAGATATTGGCTTCCACTACTTCTAGTAATCGTGGGGGCTCTG
GTTGCGCTATCTGGAGTAGCAAGCGCCACCATTTGGAAACCAACTCCGCAGGTCTCGGCA
TCTTTGCCTAGTAATAGCCAAAAACAAACTTTGGCGATTACCCGACCGGGAATGTTTGAA
CTCTACGACTCCCCCACCAAAATCACCGTCTCCGGTCAAGGAAAAGTAGCCTTAGCCATC
GGCCGCTCGACCGATGTCACTGCCTGGGCAGCTGACCAAAACTATGTAGAAGTTACCGGA
CAAAAAGATGACACTACCCTATTGACCAAACCGCACCGGGGCAAAGCTGACCCCCGCCAA
CCCGGAGAAGCTGCCGGGAAAGATATGTGGGTCAAATATAAAGAGGTAGATACCGGCCGC
ATCAGCGAAACCTGGGATCGTTCTGAGGGCGCATGGTCTCTGATTGCTTGGTCAGAGGAA
GGGAACGTCCAGCTGACTTTACAGTGGACACAGCCAGTTTCTACCCCTTGGTTCTGGCCA
CTGCTGATCGCGGGACTGCTATTGATGCTAATCGGAGCAGTCGTTTCTGTGGTAATCAAT
CGCCTGGCCATAGCCGCAGCTAAAGAAGAAGCAGAAATACGTAAGCGCCGTGAACAGCGC
ACACAGGAAGCCGCGGCTCAAGGAGAGCAAACCGTGCAGATACCTGCACTCAATGCGGTT
ACTAAACCCCCCTCGCGTTCCGAATTACGCAAAGCCCGCGAACGCGGAGAAGCCACCATC
GAAGTGGAAGGGGTAAAGTTCCCCACCGGTTTGGTGCCAGTAATCCACACTGATGCCGAC
GGACAAGCGATCAATCCCGAAGCCGCGGATTCGCTGACCCCAGAAGTTCCGGCTACTGAG
GAAGTTTCAGCTCCCACGATGCCAGCGGCAGAGCTGGCGTTACCTGCGCAAAGCCCTCAG
CCGACGGCATATTCTCCGCTCCCTGAGGTTGCAGCCGAGGCATCTTTTAACCCGGCTGCC
TCGCCGCAACCGGCACAGCCCTACCAACCGCAGGCCTCCTACAACCCAGCTGCCTCACCA
CAGCCAGCACAGCCCTACCAGCCACAGGCTTCCTATAATCCGGCGGCCTCACTACAACCA
GAGGATTCTTACCAGCCACTGTCCTCCTACAGTCCAGCTGCCTCACTGCAACCAGCAGAC
TCATATCAACCACACGCATCATATAACCCAGCTGCCTCACTGCAACCTCAGGCTGCTTAC
AACCCAGCTGCCTCACCACAGCCAGCACAGTCCTACCAACCGCACGCCTCCTACAACCCG
GCAGCCTCCTATCAACCTCCCGCAAACCAAGCGGCGGTAACTCCTGAGCACACCGAAGAA
TGGTACGAGGACGACGATTTTGACCTGGACGGATTAGGCGATGGTCCTGATATGGCAGAT
TTCGAAGGCGAATCCACCTTTGACCAGAGCCAAGGAGGTAGCAACCGAtga
>gnl|DORA|GKFG-1224 mcu:HMPREF0573_11111 "GKFG-1224-MONOMER" (complement(278027..276612)) Varibaculum cambriense dora dora20.1
ttaCTGTTCCTCGCTGGTGAACAGATCGGTAGCCGCCGATTCTTCATCGGGGGTTACCGG
AGATACCGGCGcNNNNNNNNNNNNNNNNNNNNNNNNNNNNNNNNNNNNNNGAGCCGGCTG
TTCACTCTCTACCTCTTCAGTTGCCTGAGCTAGTACTGCCGGCAGCTGCTGCATGGGGGT
GAGGCCTTCGAGACCAGTAGCGGTCTCCGAGCCCAGCAAGCCCCGCATTTCTTCGAGGTA
AGCGGCGATGGATTCGCGCTGCCGTTCCAAACGCTCCACTGTACGTTGCGCAGCAGCCCG
CTCTGCCTGGGCTTCGATCCGGGCAGCTTCGCGCACCTGCTCGGCTTCGCCCTCGGCGGC
CGCAATGGTGGCTTCAGCCGCGCGGCGCGCATCTTCCTGACGGCGACGTACCACTGCATC
AGTATCGGTTAGCAAGCGCTCTGCCCGCTGCAAAGTTTCACCCAAGTGCTTCTCGGCATC
GGCAACCTGAGCCTTAGCGGCAGCCACCATAGCGGAGGTTTCGGAGCGAGACTGCTCATG
AGCCTGGGCATCGGCCTCGCGAGCGGCGGCACGAGCGGCCGCGATCTCAGTTTCGGCCTC
TTGGCGCATCTGCTGGATCTCGGCACGAATGGTATCCGCGCTTTCCCGCGCTTCCTTCAA
AATACTTTCAGACTGGGTACGCGCATCCGCCAAGGTCTTTTCTGCCTGTTCCTTGGCTTC
TTCCCGAGTCTTAGTGGCTTCACTCAAGGAGGATTCCCGCAGTGCCTGCGCCTCTGCAGT
GGCGTCATTGCGCAGTTGGGAAGCTTCCTGCTCGGCCTTAACCCGCATTTCCACGTAGTC
TTTTTCTGCCTGAGCACGCTGCAATTCGGTTTCCCGATCAACGGTTGCTTTCAAGTCAGA
AACCTGGGTGTTCGTCTCTGCCCGCAGCGAGGAGGCTTCCCGTTCTGCCGCTGCTACCAG
TTCGTCTGCCCGATGCTGCGCATTGGTCAACACTGTTTCTGATTCGGTGGCCGCGGTAGT
GGTACGTTCTTCAGCTTCCCGGCGTGCCTCTGAAATCAGGGAGGCAGCTTCCGCTTCTGC
CCGCTCGGACATGTCCTGAGCGTTCTTGCGGGTCTTCTCCATCAGCTGCTCGGCTTCAGC
ATTGGCCTTGTTAATAACCGCGGTAGATTGTTCTTCCGCGCTGCGCAGCAATTGCTCGAT
CCGCGCGCCGATCCCCGTGTAAGAACTGCGATCAGAAGAACGCAACTGCTTTTGCGCTTC
CGCGAGTTGTTCCCCCAAATCCACATTGCGCTGATCAACCGTGTCCAGCTTCTGCTGCAA
CTCGGTAATCTGGTTATTCAAAGTTTGAATCTGCAAATCGACCTGAACGCGATCATAACC
GCGCATTACGATCGGGAAATCAGTTTGTTCTTCcac
>gnl|DORA|GKFG-1225 mcu:HMPREF0573_11305 "GKFG-1225-MONOMER" (complement(279546..278182)) Varibaculum cambriense dora dora20.1
atgGGACTGGATACCACCGGGGAAATCCTGGAAACCATACAGATGATTGCCGAGGACAAC
CTGGATGTACGCACGGTTACTTTGGGGCTTTCCCTACTGGACTGTGCCGATGCGGATATC
GAGCGCGCCTGCGAACGGATTGAAGAACGGATTATGGGCGCCGCCTCCCGCCTGGTTGCC
ACCGCCGAGGAAGTCGCGGGTGAATTCGGGGTACCCATCATTAATAAACGCCTCTCAGTA
ACCCCAATTTCTCTGGTGGCAGCGGCTTGTCGTACCGACGACCTCCTCCCCTTCGCTCAG
GTGCTCGATCGCGCCGGTAAGGCCGTGGGCGTAGATTTTGTAGGTGGATATTCCGCGCTA
GTGCAAGCCGGTGCCACCCGCAGTGACTTAGCGTTGATAGAGTCCATTCCCGAGGCCTTA
GCTTCTACCGATATCGTGTGTTCCTCGGTAAATATCGGTTCTACCCGCAGCGGAATCAAT
ATGAGTGCGACCGCAAAAATGGGTCAGCAGATACTCGCCGCCGCCCATAAAACTGCCGAT
AAAGACGGAATCGGAGCCGCAAAACTGGTAGTGTTTGCCAACGCGGTAGAAGATAACCCC
TTTATGGCGGGTGCTTTCCATGGCGTGAGCCAACCCGATGCGGTGGTATCGGTAGGCATT
TCGGGCCCGGGAGTAATCGAGCGGGCGCTTAAGGGGATGCGCGGGCGTCCTTTTGAAGAA
TGCGCGGAGGCCATTAAAAAGTCAGCTTTCAAGATTACCCGCATGGGACAGCTGGTAGGG
CAAACCGTAGCGAAGCGTTTGGGCGTCAGTTTCGGAATCGTGGATTTATCGCTTGCCCCT
ACCCCGGCAGTAGGCGATTCCGTGGCCGCGATTATAGAAGAACTGGGAGTAGAAGCGGTC
GGAGCTCCCGGCACTACTGCGGCTTTAGCTCTGCTCAACGATGCGGTTAAAAAGGGCGGC
CTGATGGCTTGTTCCCTGGTAGGGGGACTGTCTGGTTCGTTCATTCCAGTTTCCGAGGAT
GCGAATATGATTCAAGCGGTCCAGCGCGGCTCCTTGAACCTGGCGAAGCTAGAAGCTATG
ACGGCTATTTGTTCAGTGGGACTGGATATGATTGCGATTCCCGGGGACACGCCTGCGGCC
ACTATTACCGGATTGATTGCCGATGAGGCCGCGATTGGGGTTGCCAACGGGAAAACTACC
GCGGTGCGTGTGATTCCGGTGCCGGGTAAAGGGGTAGGCGACCAAGCTAATTTTGGAGGC
TTGCTAGGTTGGGCACCGGTTATGGAGGTATCTCCATTTTCTTCGGAAAAGTTTGCTGCC
CGCGGCGGTCGCATCCCCGCCCCGGTCCATTCTTTTAAGAACtag
>gnl|DORA|GKFG-1226 hypothetical "GKFG-1226-MONOMER" (complement(279853..279596)) Varibaculum cambriense dora dora20.1
atgACGGTTACCGGGATTGATCACACCGGGATTATCGCGGCGGTTTCTCAAGCGCTCGCT
CAAAACCAGGTGAACATCATCAATGTGTCGCAGACCTTGATGGATGAATATTTCACCATG
ATTATGCAGCTAGAATTTGAGGAGACTCAAATCGCCTTAGCGCAGGTGCAGCAGGCGATG
GCAACAGTAGAGAAAACGCAAGGGCTGGTTATTAAAGTGCAGGCGGAATCCCTGTTCAAC
GCCATGCACAAACTCtaa
>gnl|DORA|GKFG-1228 cadmium "GKFG-1228-MONOMER" (complement(280573..279866)) Varibaculum cambriense dora dora20.1
ctaAAGCAGATCCACGAGGATTAGTACTCCTAGCAGGATAAGTACGCTGGGGAAAATAAT
CGCTTCAAAACGTTCCAATACCTCTGCCAGCCCCATACGTCCAGTGATGAAACGGGCAAG
AGCAAGCAGCACCCCAGCAAGCGCTAAGAACACTGCACAAAACAGGGCGATTTGCCACCA
GGTAGAGAGGGCAAAAACTGGTAGATAGGCGGCTACTTCATCGCCCCCATTAGCCATAGT
CACCAGGGCAACTGCACCCACACTGACCTTTTTCCCCTTTAGTTGCGCCTCGCCCTCGTC
CTCGTCGTCATCCTCTTCTGCAGACAAGCGCTCGCGGATTTCTCCGATCGCCGCTTTTAT
CCCCAGTGCCAGGGGTATCAGCCCCAAGAAACGCAGGTACTCCTGCGGGATTACCAAACC
AGAAATTGCGCTTAAGACTACGGTTACTGCCAGGATCACCCCGAAACCTACATATTGACC
GGCACAGATGCGCGCAGTGGTTCCCGGACGATTCTGGCCGTGTACAAACCACAAAGCCAG
TAACGCCAAGTGGTCAATATTGGTGGCTACAAATAGCACTAGCGCTTGCACGAGGGTCGA
AAAAATCAAACTAGAAGTCACTCCGCCATTATTACCTAAGAGTGCAGAAGTGAAGAAACC
GGGGCGAGAAATCGCAAAAAAGCTGCAGAAGAACGTAAGCTGAAGcac
>gnl|DORA|GKFG-1229 hypothetical "GKFG-1229-MONOMER" (complement(281968..280820)) Varibaculum cambriense dora dora20.1
atgACAGTCTTTAAAGGTTTCCTGCAGGTACTGCTCCGCAATATTGCTTTCGTTATTCTC
TTTACCACCATCATGGTGGTTATGGGACTGACTGCTTTCCACACCAGCCCTGGCTCCTCC
GGTGATTTCACCGCTTCCAAACCTACAGTTTTAGTTATCAACCGCGGCAACGATACTGCC
CTCACCCGGTCTTTTAACTCCTACTTGGCCGGACAAACCAAGAAAGCAGACACCGGCACT
AGCGAACGCGAAATCGACGACGCCCTCTATTACCAAACTTTGTCCTACGTCGTTTACCTG
CCCCACGACTTCACCACCACCATCCTCAAAGGCGAAAAACCGGTGGTAGACGTAAAATCT
CGCCCCAGCTCCGAGAGCGCCTCGGCCGAGGTATTAGTAAGTCGTTTCCTGCGGCTGGCT
ACCGGATATGGGCAATATTTAACGGACGAGGACGAGCTGGTCAAAGCGGTAAACTCTAGC
CTGAAACTGGATAGTAAAGTCAGTCTCACTTCCCATTTAGATCAAAAAACACTCCACAAC
GTGACCGCCCTGTATAACTTTGGCAGCTACACCCTAATGGCCGGCGCCACTTATGTAATC
ACTATGGTGCTAGCGGCCTTTTCGGTAATAAACGTACGTAAACGTACCCTGGTTTCCCCC
GCCCATCCCTTCCGGATTGACCTAAGCCTAATAGCCGGCTGCGCCCTAATCGTAGCGTTC
CTCGTGGCACTCAATGTGCTCTTAGTGCGACTGCTACTGCCCGGCATCGCCGATACCGGA
CGACAGGGACTCTATGCGCTTAACATTGTGGCTTTTGGGCTGCCGGTACTAGCCTTAGGC
TTCTTAATGACAAAAATTACCAATAACAAGGAAGCCCTCAGCGCCATCGTAAACGTGGTG
GCCCTAGCCAGTGCTTTCCTGTGCGGGGCGTTTATTCCTCGGGAACTAATGCCAGATGCG
GTGGTAGCCATCGGGAGAGCGCTACCCAGCTTTTACTACATCGACAATAACAATGCGTTA
GCCGAAATGACCAGCTTTAGCGGCGCCGCCGCCTCACAGTTCTGGGTAAATATCGGAGTG
CAGGTAGTTTTCACGCTGGCGCTATGGGGCATCGCCATGCTAATCACGCGCCTGCGGAGA
CGTGCCtaa
>gnl|DORA|GKFG-1230 ABC-2 "GKFG-1230-MONOMER" (complement(283204..282122)) Varibaculum cambriense dora dora20.1
atgGGGCACCTAATCGGATACAACCTAAAGCTACTGCTTTCCAACCGCACCTTGGTTTTT
TGGACGCTCGCCTTTCCCCTCCTGCTGGGCTTGCTGTTCAAAGGGGCACTCAGTGACATT
GTCAATAAAGAAGCCTTCGATACCGTCCCGGTAGCGGTAGTAAACTCCCAGGTCTACCAA
GACAGCACCTTCAAAATCGCTTTCGATGATTTAAGCAAGAAGGACTCCTCCCCCGTCAGC
TCGGAAACCCAACCCCTGTTGAAACTGCGTATGGTCAAGACCTTAGAGGAAGGAAAATGG
CTTTTAGAGGACGAGGAAGTTTCCGGAGTAGTCGAGATTACCGGCTCCTCGCAAGCAGGT
ATCAGCAGGGATGCCAAAGCTCATTTGACGCTGGCTTCCAACGGGGTGGAGCAAACTATC
TTGAAAGCGATTCTTGACGAGATCACCCAACGCACCGATATGATCAGCCAACTGACGCAG
CGAGAGATGGCAGCAAAAGTTCGCGCCCACTCTCCGCCGGATTTTCAAAATATTCCGCCC
GGCCAGCCTCCTGCCTTTGATCCTTCCCAGGTAGCGGCCTCGGTTCAAGACAAACTCGCT
AAGAGCGACTTTACTTTGCGTGACCGCAGCCCCAAATCTATGGACTTGCTGATGGCAGAG
TTCTTCTCGCTGCTAGCTATGGCTGCCCTGTATGGGGGGATGTTCTCCATGACAGTGATG
AATAATGCCCAGCCACCCCTGGGGGTAATCGGCAGACGAGTAGCGGTGGCACCGACCAGC
AAAACCAAACTGATTATTTCCGGGATTATTTCCAGTTACCTACTGCAATTGGTGGGACTG
ATTTTACTGGTGGCAGTGTGCCACGTCCTGTTCAATATCGATTTTGGCCCCAATTGGGCA
TTAACCTTCCTGCTAACTTCCCTCGGAGCCCTGGTCGGATTGTCCTTCGGGGTAGCGATT
TCCGCGCTCGTGCCCGGCGGGGAAAACATGAAAATTGGAGTCTTGATTTCAGTCACCATG
TTGGGGGCNNNNNNNNNNNNNNNNNNNNNNNNNNNNNNNNNNNNNNNNNAGCGCCCCTGG
taa
>gnl|DORA|GKFG-1231 fma:FMG_0239 "GKFG-1231-MONOMER" (complement(284145..283207)) Varibaculum cambriense dora dora20.1
gtgACCAACGTAATCGAAGTAGAGGGTCTATCTAAGGACTACCAGCAGTTGCGCGCCCTC
AATAAGTTAACTTTCCAGGTGCGTCAAGGCGAAATTCTGGGGCTGCTCGGCCCCAATGGC
TCCGGTAAATCAACCGCTATCAACTGCATGCTGTCCCTGCTGCGTTTTGGCAGCGGGAGC
GTGAAGATTTTCGGGAAAGAAATGCGTCCCGATGCTTTTGACATTAAACGGCGCCTAGGG
GTGGTCTTCCAAGATGTAGCAGTATTCGATGAGCTAACCGTGGCGCAAAATCTGGACTAT
TTTTGCGGGCTCTATATTTCCGACAAATCCGAACGCGCGAAAAAAATTGAAGCGGCAGTA
AAGTTGGTGGGCTTGCAGGAGTACCTAAAGTTTCGCCCTAAGCAGCTCTCCGGAGGCCTG
TTGCGCCGCTTAAACCTAGCGTGCGGTATCGCCCATCAACCAGAGCTGATTTTCCTGGAT
GAGCCGACCGTGGCAGTCGATCCCCAAAGCCGCAACAATATCCTGGACGGTATCGTCACT
TTGCGTGACCGCGGAGCCACGGTGGTTTACACCACTCACTATATGGAAGAAGTAGAGCAG
ATTTGCGACCGCATCATCATTCTTGACAAGGGTGAAATCATTGCGCAAGGCACCATTAAT
GAGTTGAAACAGTTATCTGATATAGAAGAAAAAGTTACTTTGCAGGGGGTGGAGCTGCCT
CCAGAACTTAAAGAAAAGCTGGAATCCGATCCCCAAATTGAGTCAGTTACCACCAGAAAT
CGCACAGTCCAGCTAGTTTACCGGCACGGACAAAACCACGTTTCCACTCTCATCGCCCAG
TTGAGCCAGGCCGGCATAGCTTATGAGTCGATTTACTCGGAGCGTCCCACCCTAAATGAC
GTTTTCTTGCAGCTAACCGGCAAGGAATTGCGAGACtag
>gnl|DORA|GKFG-1232 transcriptional "GKFG-1232-MONOMER" (complement(284875..284366)) Varibaculum cambriense dora dora20.1
ttaGGGCGTTCGAGTGCCATGATTTAGGGGGCGCGAAATCTCCCCTCGCTTTGCGCTAAT
CACCCTCTGTAAATCTGCTGCCGCCACCAGAATCTGATAGCCGCGCTTACCTGCAGAAAC
ATAGATTTTTTCTTGCGAAAAAGCAGATTCATCGATTACCGTTGGAAAATCTTTCTTCAT
TCCCAGGGGCGAACAGGCCCCTTTCCGGTAACCGGTAAGCGGGGTTAACTGTTTTAAGGG
CAACATTGTCAAATGCTTTACCCCAAAGCACCTGGCGGCAGCCTTCAAATCTAACTCGTG
CGTAGCCGGTACTACCGCCACGAAATGTTCTCCGGGGCCGCCCTCTAAAACTAGGGTTTT
ATACACCAGATTCGGATCCACCCCCAGCGCCTGGGCAACCGTGAGCGCATCTAAAAACTC
CCCCTTGGAAGAAACCTGAGTCATTTGCGCTGCAATACCCGCATTTTCGAGGGCGCGCAT
GGCGTTAGTTTTCACATGTTTCTTCCCcat
>gnl|DORA|GKFG-1233 tpr:Tpau_0858 "GKFG-1233-MONOMER" (complement(286296..285031)) Varibaculum cambriense dora dora20.1
ttaTACGTCAACTCCCACGAAAGTGAGCACCACCAGCAGCAGATTCAGGGCGATTATCAA
GCCCGCGATGGCGCCCATCGTCCAACGCATTGCCTGGCTATCGGTGTAGCTGCCCATCAG
TTCTTTCTTACGGGTATAGACAGCAAGCGGCACTACCGCCAGGGGAATCCCGAAAGACAG
CGCTACCTGGGAAACAACTAATGCCCAGGTGGGGTTGGGGTAGAGCCACAGAATCAGCAG
CGCGGGAATCAGGGTGATTAGACGGCGCAAGAAAAGTGGTACCCGCACATGCAGTAGCCC
GCCCATGATTTCCGAACCCGCATAAGCACCTACCGAAGTGGAAGCGAGACCGGAAGCTAG
CAGGCCAATCGCAAAAATTACTCCGATTCCACTGCCCAGAGCATTTTCGATAGCGGCATG
TGCGCCCTCGATAGTATCGGTGCCGCTCTTTCCAGCGAGCGCCGAGGCGGCCAGCAATAA
CAGCGCAATATTGACCGCTCCCGCGACAAATAGCGCATAGGCCACGTCATGTTTGGAGGC
ACGTAACAGGTGGGGAATATCGCGAGAGCCTCGCTCCGGGAAACGGTGATTTACCAGCGA
AGAATGCAGGTAAATAGCGTGCGGCATAACCGTTGCCCCCAGCATGGAGGCCGCGATCAG
CACGGTGTCGGTGCCGGCAAAACGGGGCAGTAATCCCCCCAACATTCCCGCAGGATCAGG
CGGGCTAATCACCAGCCCCGACAAGAAGCCTACGGTAATGATTACTAGCAAACCGACCAC
GATAGTTTCGAACTGTTTTTGCCGGCGTTCATTCTGAAAAACTAGCAGCGCTAACGACAC
ACAGCCTACGATAAAGCCCCCTGCCAACAGCGGCAGCCCAAACAGTAGCTGCAGAGCGAT
TGCGCCCCCCACGATTTCGGCGAGGTCGGTGGCGGCGGCGATAATCTCCGCTTGGATCCA
AAACGCGATGCGTTTACCTTTGGGAAGCCGATCCCCCAAAATCTCCGGTAGAGATTTCCC
GGTTACTAGCCCCAGTTTGGCGCTTTGATATTGAATGATTACCGCCATCAGGTTGGCAAG
CACCAATACCCACACCAGCAGGTAGCCATAGCGGGCTCCAGCAGTGATATTGGCGGCTAC
GTTCCCGGGATCAACATAGGCTACTGCCGCTACGAAGGCTGGTCCTAGTAACGGAACCAG
CCCTTTCTTGGCTGCTGATTTAGCGTCGGGAGCATTCTGAGAATCTGGAGTCGGATGCTT
TTCcat
>gnl|DORA|GKFG-1234 mcu:HMPREF0573_11119 "GKFG-1234-MONOMER" (complement(288648..286465)) Varibaculum cambriense dora dora20.1
atgAACGCAAAACCTGTACCTGTAGATCCAGACGTCCTTGCTAACGTTGCCCACGGACGC
TATTTTGACCCCCATTCGGTGCTCGGCACCCACGTGGGGGAAGATTCCGTAACTATCCGC
ACCGTTGCCCACCTGGCAGATGCGGTAGAGATCATCACTCCCAAGGGCACATTCCCCGCC
ACCCATGAGCAAGATGGCATTTGGGTGACAGTCCTTGACGGCACCGAAATCCCTGATTAC
CGGGTGCGCACCACCTATGGGGAAGAAACCACAGAGCTAGATGACGGTTACCGTTACCTG
CCCACCGTTGGCGAATTCGACCTTTACCTGATTTCTGAGGGGCGTCACGAGCGACTTTGG
GAAGTGCTGGGAGCTCACCTGCGCACCTATGAAACCGAGATGGGGCAAACCAAGGGGGCA
TCCTTCGCAGTCTGGGCACCGAACGCCCAAGCGGTGCGGGTAGTGGGTGACTTTAACTAT
TGGGACGGGGAGACCTCCTCGATGCGTTCCCTCGGTTCTTCCGGGGTCTGGGAATTGTTT
ATCCCGGACGTAGAAATTGGGGCTCGCTACAAGTTCGAGATTTTAAGACCGGATGGCACC
TGGCAACAAAAAGCCGACCCGATGGCGCGCGCCTGCGAGATTCCTCCCTTGACGGCCTCG
GTAGTTACCGATAAACACCACCAGTGGGAAGACCAAGAGTGGATGGACAAGCGGGCAAAA
ACTAATCCCCATAACTCCCCCATGTCGGTCTATGAGATGCATATCGGATCCTGGTCTTAT
GACACCCACTATCGGGATTTGGCTGACGATCTGGTTACCTACGTCAAAGATATGGGCTTT
ACTCACGTAGAAATGATGCCAGTTTCCGAGCATCCCTTCTATGGTTCCTGGGGTTACCAG
CAGAGCGGCTACTATGCGCCCTCGTCCCGCTATGGTACTCCCGATGATTTCCGCTACCTG
GTAGATAAACTGCACCAGGCGGGAATCGGGGTGATCATGGACTGGGTTCCCGGCCATTTC
CCCAAAGACCAGTTTGCGCTCGCCGACTTTGATGGCACCAAACTCTATGAACATCCGGAT
CCCACCCGCGGGGAACAACCCGATTGGGGGACCTTGATTTTCAACTTTGGTCGCAACGAG
GTACGAAACTTCCTGGTGGCCAACGCTCTTTACTGGTTGGATGAATTCCATATCGATGGT
TTGCGGGTCGACGCGGTGGCCTCCATGCTTTACCTGGATTATTCCCGCGAAGAAGGCCAG
TGGCATCCAAACCAGTATGGCGGACGCGAAAACCTGGAAGCGATTTCTTTCCTCCAGGAA
ACCAATGCCACCTGCTACCGCCTATATCCGGGCATCTGCATGATTGCAGAAGAGTCTACA
GCTTGGCCAGGGGTAACTGCTCCTACCGATGCCGGGGGCTTGGGCTTCGGTTTGAAGTGG
AATATGGGTTGGATGAACGATACTTTGCGTTACCTGCGTGAAGACCCAGTAAACCGGTCT
TGGCACCACGGCGAACTCACGTTCTCCCTGGTGTATGCGTTCTCGGAGCACTATATTTTA
CCGCTGTCTCATGACGAGGTCGTCTACGGCAAGGGTTCGATTCTGGCCAAGCAGCCAGGT
GACTACTGGCGGCAACTGGCGGGGGTACGTTCCCTTTACGCCTATCAATGGTCACACCCA
GGTAAGCAGCTGCTGTTCATGGGCGGCGAGTTCGCCCAAGGCGCCGAGTGGGATGCGAAT
CGTTCCCTAGATTGGTTCTTGCTAGATGACGAGCGCAACCAAGGGGTGCAAGCACTGGTA
CGGGACTTGAACCAGATCTACACCACCGATCCGGCATTGTGGGATGACGAACACACCGGG
TTTGAATGGATCGAATCCAACGATTCCGAACACAACGTGATCTCTTATGTACGCAAGTCC
CGTGATGATCGCGGACGCGAACACAAGATGGTGTGTATCTGTAACTTCGCAGGTAATCCC
CACGAAGGCTACCGAGTAGGACTACCCGACGGCGGGGAGTGGGAAGAAATTATTAACACC
GATGACGCCAAGTATGGCGGCTCCGGGGTCACCAACTTAGGTCAGGTATCTGCCGAAGAT
ATGGAGTGGAATGGCCGCCCCTATTCGGTAGAGCTAAGGGTACCGCCCTTGGGGTGCCTC
TGGTTGCGTCCTAAAGAAGACtag
>gnl|DORA|GKFG-1235 msm:MSMEG_0582 "GKFG-1235-MONOMER" (complement(290621..289152)) Varibaculum cambriense dora dora20.1
atgGATAGCAAGAAATTAACGCAGTACGTAGCAGACTTGGAACCGCAAAGAGCAATTTGG
ATTAACAACTCGACCCGGCCAGCCGCGAGCGGGGAAACCTTCCCGGTAATAGATCCCGCC
ACCACTCGCGCGATTACTGAAGTAAGCTCGGGTACCGCCGCCGATGCCAGTGCTGCTCTC
GATGCTGCAGCCAGCGCTCAACCCGGGTGGGCTGCCCGCGCCCCCCGCGAACGCGCCGAG
ATCCTGCGCCGCGCCTGGGAGCTAATGATTGCTTGCTCCAAGGAACTCGCTAGCTTAATG
AGCTGGGAAAACGGTAAAGCCTACACCGATTCTCTGGGCGAAGCCTCCTATGCCGCCGAA
TTCTTCCGCTGGTTCTCCGAAGAAGCTGTACGCTCTGACGGAGATTATGCGATTCCGCCC
GCAGGCGGCTCGCGCACCCTGGTCACTGCCCGCCCGGTCGGGGTATGCGCACTGATCACG
CCCTGGAATTTCCCGGCCGCCATGGCGACCCGGAAAATCGCGCCCGCCCTCGCCGCCGGC
AACGCGGTAGTGCTGAAACCAGCCTCCGAAACCCCCTTAACCGCCCTGGCCATTATGCGC
ATCCTAAAAGAGGCCGGCGTGCCAGACGGGGTAGTAAACCTGGTGCCTTCGCGCCACTCT
GCCGAAATATCCAATACCTGGCTAGCCGATCCTCGAGTACGCCTAGTGTCCTTCACCGGC
TCTACCCCGGTAGGACGCACCCTGCTGGGGCTGGCCGCTCCCCGGGTAGTGAACACCGCT
ATGGAACTAGGCGGAAACGCGGCCTTCGTAGTAGGCGCTACCGCCGATGTAGACGCCGCT
ATCGAAGGGCTGATGGTTGCCAAGTTCCGCAACGGCGGTCAAGCCTGCACCGCCGCTAAC
CGGATCTACCTGCACAAAGACATTAAAGAAGAGTTCACGAAAAAGCTATGCCAGCGGGTA
GAAGCTCTGAAAGTAGGCGCGGGACTAGATCCAGAAACCGAAATCGGCACGGTAGTTAAC
GAAAAAGCAAAGCAAAGGATGAACGAGCTACTCTCGTCCGCCCAAGACCAAGGAGCAAAA
GTCCTGGCGCAAGCACCCCTCCCCCAGGATCTAGCCGGATACTTCGTGGCACCCACAGTG
ATCGAAGTACCCCGCGCCGACTCTCCCCTACTACAAAACGAAATCTTCGGGCCCCTCGCC
CCCATTAAGGAATATGCAGACGAGGATGAACTCCTCAAAATGGTAAATGGCACCGAAATG
GGACTGGCCTCCTACGTTTACGGCGACCTGAACTGGGCGCTGCATTTAGCGGAAAGAATC
GAAGCCGGAATGATCGGAGTAAACCGCGGCCTGGTTTCCGATCCCGCCGCCCCCTTTGGG
GGAGTAAAGCAATCCGGGATTGGTCGCGAGGGCGCCCGCGAAGGGATTAGGGAGTTCCAA
GAGGTGCAATACTTCAGCCTCGATTGGtaa
>gnl|DORA|GKFG-1236 mlu:Mlut_00880 "GKFG-1236-MONOMER" (complement(292045..290789)) Varibaculum cambriense dora dora20.1
atgTCCGAGGATTACAAACCGAATCCCTATGAGGACGCGAAGAATCAGCTGCGGGAAGCC
CAGAAAATCCTGGGATTTTCCGAGGGCGACTACGAGATGCTTGCTTCGCCGCGCCGTGAA
ATGAGCGTTTCGATTCCGATTCGTCGCGATGACGGCACCCATGAGGTACTGCACGGCTAC
CGGGTACAACACAACTTGACGCGCGGACCAGCCAAAGGCGGCATCCGCTACAACGAACAC
GTCGATATTGACGAAGTTCGCGCCCTATCCATGTGGATGACCTGGAAATGCGCCCTAGTG
AATTTGCCCTATGGCGGAGCTAAAGGCGGGGTCACTATTGACCCCAGCAAGTATTCCCAG
GCCGAACTAGAGCGGGTAACTCGCCGCTATATTTCCGAGATTCTGCCGATTATCGGCCCA
GAAAAGGACGTTCCCGCCCCGGACGTAGGCACTAACGAACAGACCATGGCCTGGATCATG
GACACCTATTCGCAGTTCCAAGGCTACACCGTCCCCGGGATTTGTACTGGTAAACCGGTT
TCTCTCGGCGGATCTTTGGGGCGCGCAGAAGCGACCTCCCTGGGCGTAGTAATCATGGTA
GAAGCCGCTCTGAAGAAAAAGGGCATTAAATTCGCGGACGCCTCCCTGGCGATCCAAGGC
TTCGGTAAAGTTGGGCGCGGAGCTGCCGAAATCGCGCAGCGTCGCGGCGGCAAAGTAGTC
GCCATCTCCGATATCTTCGGCGCCATCTACAACGCCGACGGTATCGACACCAAGGCTCTG
GGCGAATACGTTGACGAAAAGGGCAAAGTCGTAGGCTTCCCCGGTGCCGAACCCATGGAT
GCCTCCCAGCTGCTACTGCTGGACGTCGACGTAGTGGTACCGGCCGCCATTGAGGGCGTG
CTCACCAAGGACAATGCTCCCGATGTGAAAGCCAAGATTATTGTCGAGGGCGCCAATGGC
CCGACTGATTCCGCCGCCGACAAGATCCTAAACGAAAAAGGCGTCATGGTAGTTCCCGAC
ATTCTGGCGAACTCCGGTGGTGTAATCGTGTCCTACTACGAATGGGTACAAGGACGCGAC
AACTTCTTCTGGCCGCTAGAGCGGGTACAAAAAGAAGAAGAACAGCGGATCACCGCCGCC
TGGAAAGACGTTGAAGCCTACGCCGAAGAAAAGGGCGTGACCTTGCGGGTTGCAGCTACC
GTATTGGCGGTGGAGCGCGTCTTGCAGGCGCACAAACGGCGCGGTCTCTACCCGtga
>gnl|DORA|GKFG-1237 PucR "GKFG-1237-MONOMER" (complement(293758..292247)) Varibaculum cambriense dora dora20.1
ctaGGAATTGCGTCCTTGGAGGGCTACCCAGGCGGAGGCTTGGGCACCGGCTTCTGCCAG
GTTAACGCCTAGTTTGCTTTGCAGTTTTTCTAGCCGCTTAGCCACGGTGTTGCGGTGTAG
TCCCAGGGTCTTGGCCATCTGCTGCCGGTTACCTTTAGTGGCAACATACTGTTCCAGCAG
CGCCAGCAGGTCTGCTTCTCCCCGTAAGGGCAGCAGGAACTGCTGAGAAAACGCCGCTAC
CGTTTCTCTCCCCATTACCTGCAATAGTCCGGAACGGGAAATCTCCTCCCACCGGGCTAC
CGGCTGGGTATTTCCGGTGTGCCGCAAGGCTTGCCGTGCCCCCGCTAGGCCGGCATTAAA
CCGCGAGATCGGGTAATCCTGCCCCACCCCCGCCCGCAGAGCCGAAAATTCTTTGCGAGA
GAAGTTCGACAAAGTTAGCGGCAGTGCCGCTACCGGAATCGCCATTTCCAGATTTTCGGC
GCCAAAACGCCACAGCGGCGGAGGCATAGTTTTAGTGACTGCCCGCTCCACTCTGGCAGC
TAAAGCCCGCAGGGCTCCCTCCTCCCCGGCCACTACTACCGGCACATAGCGTCCGCTCAG
CGGGCGAGAGAGCGGAAACGCCATCTCGGTTAGAATCTGCGCCGCCCCCAGCTCCCCAGA
AAGTAACAGTTCAAATGCCCGTTGCAATAGGCGCCCATGATAGGAGGCAACAAAGCGGAA
ATTAGCTAACGCCGAGGCGACTAACAGCCCCGCCTGCGAAAGGGCCTGCTGCTGCCACGG
CTGGGGAAACACGCTCCAACAGGCTTGTAGCCAAGCGGTTTCCTGCCCGAGGGCATTTAT
CGGAGTGAAAAGACAGTAGCCTTCCTCAGTTTCAAAGGAAAGCTGCGCCGTATTGGCGGA
AAATCTCTCCCAAGACTGTTCTGAAAACTCCCCTAAATCGGCAGGCAACGTGGGTGCGGC
CGCTTGGGCTACTACCCTGCCCACCTTATCTCTGATAATTACCCGCGCGCCAATCCCCCG
CGCTAGCTCCCTGGTAATCGTGTCTATACTGCGCGGCTGCGCAGATGCTTGGATCAGGCG
CTGCTGCAAAGCCGTCAGTTTATATTTCCCCGAGGTGGCTTCGACCTCGATCATCTGCGC
GACTTCTTGCGAAAGTGCGACAAAAGATTGATCGGGGGCAACCTCAATCAGATTAAGACC
AGTTTTTCGGGCTGCCTGTACCAGTAGCGGAGGAACGGTATCGTGGCTGACCCCCAGGCC
AAATCCTAGGGTAGTAATCCCCCCAGTCACCAGGCGCTGGGCATACTCCAACCAGCCCGA
TGCCCCTTTCGGATTCCCCGCGGAAGTGGTCAGCAACAACTCGTTTCCCTCTAAGAAAGT
AGCGGGATTTATCTGTTCCGAGGTCGCCACCCAGCGCAGCTTCGCCGAGGGATTCGGACA
CCACAGGGATTGAATGTGTAAATGCGGCCGCCCCAAGAGCGCCTGCACGGTAATCATATA
TACATTATGcac
>gnl|DORA|GKFG-1239 (db=HMMPfam "GKFG-1239-MONOMER" (complement(298896..293755)) Varibaculum cambriense dora dora20.1
atgCGCAATCCCTTAGCTAAGCGCCCCACGGCGCTAGTCCTCACCCTCTCCCTAATCGGA
TACATGATCGCCCTGATCGGTCCGGCTTTAGCGGTAGGTGTCGCTAACGCCGCCAACGGT
AAGGTCATCAAATCCTGGAACCAGCTGGGTACCGTCCTCACCGAGGACATCGACCTCAGC
GATTCTGCTTTGCCTGCCGACGCCTCAAAGCGCACCATCACTGTTGGGGGCAACGTCACC
GTAACCGGCGCGACTAATAAGACTTTTAAGGGACTGTCTTTCCTGGTCACCGCAGGTCAT
ACCCTGACGGTAAACAACCTCAATATCGATAACTCCTCCCACCCAGACTTGGCGATGGTT
ACCGCTGGGGACAACAATGCCCATAACCGCCTGGCTTTTAGCGGGACAAACACTTTCACC
CGCCAGGACGCCTCCTCGGAAAATGCCACCAAGGAATACCCGGTTCCACTCCCCTTGGTG
CAGGTAAAGGCAGATACTACTTTGAATGTCGGCCAGGCGGGATCGGGTGTCTTGAACCTG
AACAATCCCGGCTCTCCCCGCTCTCAAGCAGCCCTGATTGGAACCCAATACTTTTCAACT
TTCGGCACCATTAACATTGCTGGCGGCACCTTAAACCTCAAGGGGTCTTCCGAAAGTGCT
GCCCTGATTGGTTCCGGTGGTGCTTACTACGAGGTGAACCCGAATACTAATCCCAGCTGG
CTCAACAACTACGATCAAACCCCCTGGAGCGCTGGGGGCACTATCAATGTCAAAGGCGGG
TCTGTCAACCTGGCAAAAGTAGGCAACGGGTCGTACGGAGGGGCTTTCATCGGTACTGGT
CGCGGCGCGGTTAAACTTCCGGCAGGTGCACAAGCCGATTGGGCACAGAAAAACGCGGCG
GTCACTATCAACGTTAGCGGCGGACAGATTAACGCTACCGGGAACCACACCGCCCTGGGG
GCAGGTAGTTTCACTACCCCCATGCAAGATTCTGAGGGACACATAAAGAATGCTTTCACC
CAGCCGTACCCACGGGTAAATATTTCCGGTGGCCTTGTCCAGGTCAGCCCGGCTAGTGGC
GACACCGGCAATAGCGCGATGAATATTGGTTGCCGTGGGGTGGGCAACTGGAACGAAAAC
TTCGCTAATCTCGGCTGGCCAAAGGCTCCTGGCTGTGAAGTAGCTATTAGCGGCGGCGAA
GTCGCAGTGGGCTCCGCGGACTCTAACCTCGATCAGGCCGGGGATATCGCGGCTATTGGG
TCTGGCCCTGACAGCGCCAACCTAGACGTAAAAATCTCTGGTAATGCCCAGGTAACCGCC
TATTCTAACGGTCGCGGCGCCGCGATTGGTGGGGGTTACGCCTCGGGAGCTACTAAGGTC
ACCATTACTGATAGCGCCCAGGTTGATGCCCTCGGGGTAGTTCGAGAATCCCCCGCTATT
GGGGCTGGCGGTCTCCCCCCAGAACAAATCTTTGCGGGCAACTCCCGTTTGAACGAAGAC
ACGATTCGCGGGGCCGAGCAAAACCAGGTGGTTATTTCGGGAAATGCGCGAGTGAATGCG
GAGACTGCCCGGGATTCTGCCGAAAAGTACACTGCGGTTAACGGAGCTATTGGCGCTGCC
GCTAACCGTTCCGGGCGGGTAAGCCTCACTGACCAGGCAAATGTGACTGCGAAAGTCTTT
GGACGCCGCGATGGAGCAGTAATCGGCAGTGCCGGGTTTATAGATACCTACGTATCCGAC
CCCTTCCAGGTCACTATTTCTGACTCTCCCACAGTGCAAGCCTCCGTGCAGCCAGTATCG
CAGCAAACTCAAAAATTAGGTTACGGTTTCGGAGCAGCAATTGGCTCCGGGTATCAGACT
AAAGTTCCCGCTAAAATCACTCTTTCCGGCAGCCCCAATCTGGATTTGATTGGCGGACAG
GCCAGCTCTGGGGTAGGACTCGGCTACCAAAGTACCGGTGGCGGCAACACCGTTACCGCA
AACTTGGACGCCGGCGCTAAGCTCCAGGTCACCTCGCCTGAGGGTGCTCCCCGTACTGAT
GGCAGCGCGCAGCGTACCTACCCGCTTGCCGACAAGGAAAATATGCCCCTAGACACCAGC
TCCGGCAAGGGGCAGGTACTAAACTTGCGTTTTGCTGATGGAAAAGCTGACGGCGCCGGC
AATCCGCAAACTTTGGGTTTGAGTACCGCGGTAGCTAAGCTCACCCAAAAGAAACAGTCA
GTACCTTTCTCCCTGGTCACTGCCGAGGGCGAAACTGTGCTTTCCTCCGCTCTGACCAGC
ACTCTTTACAATAATCTGGCACTGTCGGTTCCCAAGGCCGGTAACTATTACCTGCAATCG
CGAGTGACCCCCTCACTGTTCGCCTATCACGGCGATAAGAACGCGGCGGATGCCTTTATC
TTCCCAGTTAACGGCCAGATTTACACCCAGGACGGGTTGCTGTGGGCGCAGGGTTACTCG
TTGAAGTACCAGGTAGCTGGCGAGGGCGGTTCCCTCCCCCAGGCGTATACCACTGCGCGT
TATCTACCCCCGAATACTGTTATCGGATCGCTACCGGCAGTAACTTTACCCTCGGTTTCG
GGTAAGACCTGCGCGGTGGATCATTGGGAACTCAACGATGCCCCGGTAGCGGAGGATCAG
TTAATGCAGACGAAGCTGAGTGCCGATACGGTGGTGAAAGCGGTAACTAAGTGTGAGGAC
ACGGTTACTCCCCCGGATCCGAAGCCGGAAACAACTGCATTCACCTGGCAGCTGCAGGAT
GATAAGGGCCAGCCATTAACTGGCGGACAGTTTACTTTGACTGAAAAAGACGGTGCGGCA
GTTACCATCCCGGATTCTGCTTCCGGTACTTTCACCGCCAGTGACTTAGATCCGGCAAAG
AGCTATGTGCTCACCCAAACCGCTGCTCCAAAAGGCTACGACTTGCCGCAGCAAACCAGT
CATACCGTTACTTTTGAAAAGACCTCCCAGGGCTACCAGGCAAAAGTAGACGGCAAGGCA
GCAAGCGGGGAAGCGTTTGTAATTACTAACACCAAGACTCCGCTGCCTCCTCAGCCGGTA
GTTTTCAACTGGAAACTACAAGATACCGCCAATAATCTGCTGCCTGGTGGCAGCTTCAAA
CTGGTTTGCGGCTCTGAGGAGGTAGCACTTCCTGCTGCAGGTAGCGCCTCCGGTACCTAT
AGCGTTTCTTTGGATCCCACTAAGGACTCCTGCACCCTCACCCAGACTGCCGCCCCCGAA
GGCTACAAGCTGGGTGACGCTACCTCCTATCAAATAAGTTTCGTAGAAAAAGATAACGCC
AATGGGATTTGGGCTGCGGTGGTTGCCGGTAAGGAAACCAGTGAAGTTACCTTCACCAAC
GTGGCTCTACCGAAGCCTCCGGCTACTACTTCCTTCTCTTGGAAGCTGACGGACACTGCC
GGCAAGAACCTTAATGGAGCTACCTTCACCCTGAGCGGTGGGGAAGCCCCGTTGACGGTT
ACCTCCCAGGACGCAGCCGATCCCGGGGTATATAGCGCTTCGAATCTGGATCCCGCCAAG
ACCTACACTTTGACCGAAACTACTGCTCCCAGTGGTTATAAAGCCGATACCGCCAGCTAT
ACGCTCACTTTCGTTGCCAAGGGTGACACCTACCAGCCGCAGATAAATGGTAAGCCTTTG
GCAGATCAGGGTCTGGTTATTAAGAACGTTAAACTTCCCACCAAGGCAGAGATTCGTTGG
GAAGTAGTATCCAGCGCGGATGCTAAGCAGTATGTGCCCGGCACTTCCTTTAAGGTGACT
GCCTTTAAAGCTGATGGGCAGAACTTGGATACCACGAAGTCTTTCATCGTATCTGATGCC
ACCGCAATCGCCGGGGATCGGGATCTGAATCCAAATCTGGGGCAATACCGGGTAGAAGTT
CCAGATGGTTCTCTTAAATACCAGGTGGAACAGCTAACCGCTGGCGCTGATTTCGTTCCC
AAGACCGGCGCCCAGGTGGTCACCTTCAAGCTGCAAACTGATGGACGCTACAGCCAAATC
GTTGATCTGGGCGGACTCAAGTTTGAAAACACTCCAGTGATTAAGACCGCGCAGTTTACT
TGGAAACTGGTAGATAAGGATTCTAAGCCCCTAGCGGGCGGCAGTTTCGCCCTGAAAGAT
GGTAGCGAAACCGTTCCGGTCACGGAGAATAAGGCGGATGCCTCTTTCCAGGCCACTTTG
AATCAAGCTAAGACCTATAAGTTGCAGCAGACCGCTGCCCCGGAAGGTTACGACAAAGAC
ACCAAGATTTACACCATCAGTTTTGAGGGTGGAAAAGTTCAGGTTTCAGTAGATGACACC
GGGGTTGACCTTACTGAGGGGACGCTGGTGATCAGCAATAACAAGCAGGCCACCGATCCC
ACCCCGGATCCCAAACCGGATCCCACAGACGAGCCGACCCCTGATCCCAAACCGGTCAGC
GGGGAACTCACCTGGAAGGTGGTTGATGGTAAAGATCAGCCAGTAGCCGGAACTTCTTTC
CAGGTCACTCCCCTGGGCAAAGATGGTAAGCCCAATACCGCGGCTGCCTTTGAAGTCGCT
GATTTTGTCAGTGGCACCACCACCTTCGCGGTACGCACTGACCAAGATGCTGCGACCGGT
GCCTATAAAGTAAAGGTTGACGACGTAAGCTTGCAGTACCAGCTAAAGCAGCTAACCACT
GCCAAGGGTCTGGAACTGGCAGCGGAGCAAACGCTTTCTTTCAGTAAGGGAACGGATGGC
AAATGGTCACAAAACGCTGCGAAACCCTTCGTTAACCTGGCGGGATCGGAAGATAAACCG
ACTCCCGATCCCACGGATGAGCCGAGCACCAAGCCTAGCGACGAACCTACTTCCCAGCCG
ACTGCGCCCAGTACTGACCCTACCTCTGAACCCCATCCGGGTGACAACGGTGGAGCAAGC
ACTACGCCACCGTCAGCTGACCAAAACGGTGGAGCTGTCGAGGCACCTGCCGGTGCGTAT
ATGACCGGTGGTTCGAATGCCTCTGGCACTAGCGCGGGACCGGCGCCCTCGTCACTGAGA
ATTACCGGTGCGAACGGAGCCACCTTGGCTTTGATCTCCGCGATCCTGGCACTGGCTGGA
GCCGGAGTGCTCACGGCTCGCAAACTGCGCCAAGACCGCtag
>gnl|DORA|GKFG-1240 hypothetical "GKFG-1240-MONOMER" (complement(300348..299014)) Varibaculum cambriense dora dora20.1
atgACCGCTGAGTCCCCCAATAGCCAGCTTAAATGGCCTGGCAGAGACGCTATTATCGAC
ACTATCTGGGAGTATCTGATCCAGCGGCGTTGGTTTCCCTCTAACCTGGAGCGCTCCCAG
GTGCGGGTTTTAGATTATCGGGAACTTGAAGATCCGAATTTCCGGCTCTTGATTTTGGAA
GCGCAGGGCATCTGGTATCACCTACCCTTGGCGTTGGTGGCAGATTGGAACGGAGCAGGG
ATAGCCGGACGTACTTCCTACCCCAAGGAAAATCCCGGATACCTGGTAGACGGCCCCTAC
TGCCCGGCATACGTACAGCATTGGATCCGCTCTACCCACCAGGCGGGCACTTTGCCCCTA
TTGCCAGAAGCTGACGATCTGTTGTCTAACCTGCTAGCTGCCAGTTTGGAAAGCAAAGTT
TTATCTGGGGAACAATCTAATACTTCGGTGCTGTTGGGCGGAAAATACCCCACGATTATT
AAGTTTTTCCGGGTGCTCGTAACCGGGTCGAACCCGGAGGTGACCGTACCCTTGGCGTTG
GCGCGTACCGGCTGGCAGGGAGTGCCACAGCCCCGCGGTTACTCGCAGCTTAGTCTTTGG
GATCAAGAGGGCCAACCCCAAGAGGTCACTACCGCAAGTGCGGCGATCTGCCTAGATCAG
GCTCAAGATGGTTTCAAGCTGATTTGTTCCCTGGCCGCGAGCGGCGAAGACCCCACGGAG
CTAGCTCACCAGCTAGGAGCGTTTACCGCCGATATGCACCGCCACCTTTTGGAGGCCTTT
GGGCAGGGCGAGGATCCGGCCTCAGGAACTATGCTCGCTACCCGTTTGCGCAACCAGTAT
CAGCAGGCGGAGGCCGCTTATCCGCAACTGCGAGACCATTTAATCGGGGAGGAAGTCGCT
CGCCTCGCTCAGGCACTTACTGGCCTGGGAGGATTGCCACCTACGCAGCGAGTACACGGA
GACTATCACCTAGGTCAGTGCCTGTATAGCTCGAAGAGTTGGTATGCGATCGATTTCGAG
GGCGAACCTTTACGCCCCCTAGAAGAACGTACCGCTCCTGATCAGGTAGAGCGGGATATT
GCCGGGATGCTGCGTTCATTCGACTATGCCCGCGTAGAGGGCGGGGCGGATGGAGACTGG
CTTAACCGTGCCCGCCTAGCCTTCCTGTCCGGATACTTTGGAGAAGAACAACTTCCCGGC
CCCGCGCTAGTGGTTTTAAGAGCCTTTGAAGTGGAAAAAGCTCTCTATGAAGTGCGCTAC
GAAGCCGAGCAACGTCCCGACTGGGTAACCATCCCCTTAGAAGCGTTGATGCTACTTCTA
CCACAATCGGCCtaa
>gnl|DORA|GKFG-1241 ahe:Arch_0385 "GKFG-1241-MONOMER" (complement(302277..300568)) Varibaculum cambriense dora dora20.1
ttgAGCGAAGCCATAACTGAGGAATACGACAACCTGGGCAAACTATTGCTGCCGCGCCGG
GATTGCCAGGCGGTTCCCTCCCCTGCGGAAACCCCGAACTGGTATCGCAGCGCCGTTTTC
TACGAAGTGCTGATCCAGGCGTTTTCGGATTCTAATGGGGACGGCGTGGGGGATTTCCAG
GGGCTGATTTCCCGTCTGGATTACCTGGCCTGGCTGGGAGTGGATTGCCTGTGGCTGCCT
CCCTTTTATCCTTCGCCGATGCGCGATGGTGGCTACGACATTAGCGCCTACACCGATGTG
AACCCGGCTTTCGGTTCGATGGAAGACTTCACTGCCTTAGTGGAGGCCGCTCACGAGCGC
GGCATCCGCATCCTGGTCGATATTGTAGTCAACCACACCTCTGACCAGCATCCTTGGTTC
GAAGCTTCCCGGAAGGATCCCGAGGGCGAATACGGGGATTTTTACGTTTGGCGAGACAGC
GACCAGGACTACCAAGATGCCCGCATTATTTTTATCGACACCGAAACCTCTAACTGGACC
TATGACGAGGTACGCGGACAGTACTATTGGCATCGTTTCTTTTCGCACCAACCGGATTTG
AACTTTGAAAATCCGGCGGTGCAAGCGGCAGTAATGAACGTGGTGCGCTACTGGTGCCGC
ACCGGGGTGGATGGTTTCCGCCTGGACGCGATCCCCTACCTATTTGAAGAAAACGACACC
AACTGCGAAAACCTCCCGAAAACTCACTGGTTTGTGAGCGAACTGCGCAAAATGGTGGAC
GCAGAGTTCCCGGGAACGTTAATGGTGGCCGAAGCCAATCAGCCCCCCTTGGATGTGATT
GACTATTTCGGCAGCGAAACCGAACCCGAATGCCATATTTGTTTCCACTTCCCCCTAATG
CCTCGGCTGTTTGCGGCGCTGCGCACCGGCTCTTCCAAGGGGCTGCGGCAAATCCTAGCG
GAGCTACCGGAGCTGCCGGCGGGTGCCCAATGGGGAACTTTCTTGCGTAACCACGATGAA
CTCACCCTGGAAATGGTGACTGACCAGGAACGTGAAAACATGTATTCCTGGTATGCACCG
GAATCGCGGATGCGGGCGAACGTGGGGATTCGCCGCCGCCTCGCGCCGCTTTTAGGGGGT
TCTCGCCGCAAAATAGAACTCGCCCACGCCCTCTTGCTTTCTATGCCTGGTTCGCCCTTC
CTCTATTACGGGGACGAAATCGGCATGGGCGACAATATTTGGCTCCCTGACCGGTTCGGA
GTGCGCACTCCCATGCAATGGGATACTTCGGCGACCGCTGGCTTTTCTTCCGCCGACCCG
GAGTCTTTCCTGGTTCCCCTGATTGACTCTCCCGGTTGGGATAACCGCACCATTAACGTG
CAAGAATCTCTGGGGCGTCCCACGTCGTTGCTGCACTGGTTGCGCGATGCTATCCATTTG
CGCCGCCGCCTGACCTGCTTCGGGCAAGGGTCATTGTCACAGGTAGGCTCAGATCAGGAC
TCGGTATTGGCCTTTATTCGCCGGGACCAAAACTCCACAGTGCTTTGCATCTACAATCTG
GGCGAGGGCGCGGTAGCGGCGCGGCTAACCTTGCCCGGGATGGCCACTTGGTGTTTGCGG
GAAGCTTTCGATGGCGGCTGGTTCCCAGCAGTGGGCGCGGATNNNNNNNNNNNNNNNNNN
NNNNNNNNNNNNNNNNNNCCGTCCCCGtaa
>gnl|DORA|GKFG-1242 cfi:Celf_2761 "GKFG-1242-MONOMER" (complement(304601..302304)) Varibaculum cambriense dora dora20.1
atgGCCGGCGATACGCCTCGTTCTCGCAAAACTCGCTCAACTACTAGGTCAGCTGGTCAG
GGGGCAAAATCTTCTAAGGTGAGCGCCACCAGTTCCCGTAAAACCGCGGTTCACGCCAAG
GCCGCCACCACTACTCCCCCGGCGAGTACCACCGCGAAAGCCAAGACGGCCTCCGCTAGT
AAAGCTAAAACTACTACCAGCGCTCCTCCCCGGCGCGCTAGCCGGGCGAAAGCAGCCTCC
CCCAAAGCAGCTGCCGCAAAGCCTTTAAACCTTATTTCTCCCGAGGCTCGCCTGGCACGA
ATCCCGGTCACCGAAGTTGAACCGGTTTTCGAGGACGGGCTGTGGCCCGCCAAAGCAGTC
GAGAACGAATCTTTCCCCGTGCGCGCCACGGTGTTCCGGGAAGGCCACGATGCTTTAGGG
GCAGAAGTGGTATTGATCGATCCGCAAGGCAAAGAAACTATGCGCTCCCGGATGTACGAT
GTCGCTCCCGGTTTGGATCGTCTGGAAGCCTGGATTAAGCCCACCGGCGTTGGGGACTGG
AGTTTTAGGGTCGACACTTTCTGCGACCCCTATCAGACCTGGGCAAAGGAAGCCTCCATT
AAGGTGCAGGCAGATCAAGATGTGGAGATGGAGTTTGAGCTAGGCGCCAGGCTTTTTGAA
CGTGCCGCCGGCGGGGAAGCCGTAAATAATCCCACCCAGCAGGCACCGGATGCCAAGAGC
GCCGCTCGCCTCTTGGATGCCGCCAAAGCTATGCGGGATCAGTCGCGTCCGGTGCAAGAG
CGTCTGTCGGTGGGGCTTCATTCTTCGATTCGAGGAATCTTCCGGACTCATCCCCTCCGG
GATCTGCTGGAGTCTTCCCGCACCTATCCTTTGCGGGTTGACCGCGAACGCGCCCTTTAC
GGTTCCTGGTACGAGATCTTCCCCCGTTCTATCGGCGCCTATAAAGATCAGGAAGGGCAT
TGGCATACGGGAACCTTGCGCACTGCCGCCGCTGATTTGCCGCGCATTGCCGCTATGGGG
TTCGACGTCGCCTATTTAACTCCGGTTCACCCCATCGGAACTACTTTCCGTAAGGGACGT
AATAATTCTTTGGAGGCTACCCCGGAAGATCCCGGCTCACCCTACGGCATCGGCAGCCCC
GAGGGGGGACATGACGCTATTCACCCTGATCTGGGCGATTTTGACGATTTTGATTACTTC
GTTAAGAAAGCGAAAGGTCTAGGTCTAGAGGTAGCGCTGGATTTGGCGCTGCAATGCTCC
CCGGATCATCCCTGGGTAAAGAATCATCCCGAGTGGTTTAAGCACCGCCCGGATGGCACG
ATTGCCTATGCGGAGAATCCTCCCAAGAAATATCAAGATATTTATCCCCTAGTTTTTGAT
CAAGACTATCGCGGCTTATATAACGCGGTACGCGACGTGATTCAAAAATGGATTGATCAT
GGGGTAACGATTTTCCGGGTGGATAATCCCCACACCAAGCCGGTACAGTTCTGGCAAGAA
ATCTTAGCGGAGTTCCGCAACAAGCATCCCGAAGTGTTGTTCCTGGCGGAGGCGTTTACT
CGCCCCGCTATGATGCGCACTTTGGCGCAGGTAGGTTTCCACCAGTCCTATACCTATTTC
ACTTGGCGCAACACCCGTAAAGAGATTGAAGAATACTTCGACGAGGTGGCTTGGGAATCC
AGCCCCTATATGCGGCCTTCTTTCTGGCCGACTACCCACGATATTTTGACCCAGGTCATG
GTAGATGGCGGGATCCAGGCTTTCAAAATGCGGGCAGTTTTGGCAGCTACTGGTTCCCCT
AACTGGGGTATTTATTCCGGCTATGAACTGATTGAAAATGTGCAGCGTCCCGGCTTTGAG
GAGCAAATCGATAACGAAAAGTACGAGTACAAGCCACGTGATTACTCCGGGGAAACCGCG
CAAGAAATGATGGGCTTGCTAACTACTTTGAATGGGATTCGCCGCCGTCACCCGGCTTTG
CAGCGTCTGCGGAATTTGAAGATTCATGAAACTACCCATCCGGGGGTGGTCTGTTTCTCC
CGACACCTAGATGCTTGGGAATCTCCTACCGGGGTGGCTGACACGGTGATTGTGGTAGTC
AATCTGGATCCGCACGATACCGCGATTGGCGCCATTCACCTGGATCTGTCGGCGCTAAAG
ATCAGTGGATCTTCCTCGTCCTGCTTTAAAGTACGCGACGAGCTAGATGGGAAAGTCTAC
GATTGGGGCTCGGCTAACTATTTCGAGCTCAACCCCTACGATCGTCCTGCCCATATTATG
TCTATCGAAGCTTCCtag
>gnl|DORA|GKFG-1243 hypothetical "GKFG-1243-MONOMER" (complement(305395..304730)) Varibaculum cambriense dora dora20.1
atgCGTGCTTTACGTGGCCTGATCCGGCTAGTGATTACCCTGGTGGTGATTGCCGCTATT
GTGGTGGCGGGAACCAATATTTATGTTTGGCAGAAAACCAAAGATCAGATTGTTTCGTTA
TCTGACGCTAAAGATCAGGATGCCCAGGTGATCTTGGTTTTGGGGGCGGGGGTAAAGCCT
AATGGCTCGCCCTCGCCGATGCTTACCCACCGTCTGCAAACTGCTTTGAATCTGTATCAG
GCCGGAGCGGCGAAGACAATCTTGATTAGCGGTGATCACGGACAGGTTCACTATGACGAG
ATCAAGGCGATGCGCCAGTGGCTGATTAAGCATGGGATTAGCCCCCAGGTGATTTATGCT
GATCATGCCGGTTTTTCTACCTATGAATCGGCTTATCGCGCGGAAGCGATTTTTTCGGTA
CAACGCGCGATCGTAGTGACTCAGCCCTATCATCTGCCCCGCGCCCTCTACGATTGTCAA
AGCCGCGGTATCGAGGTTTGGGGAGTAGGTGCGGCCGGTAATGCGTATCGGGGGCAAGTA
GAACGTAACCTCCGCGAATATTTGGCGCGCACCAAGGATGTTGCTTGGGTGCTTACCGAG
CAAAAACCCACCTATCTCGGTCCGAAGATTTCCTTAGACGGCCCGGCCTCGGATACCGAT
GGTtaa
>gnl|DORA|GKFG-1244 ahe:Arch_0389 "GKFG-1244-MONOMER" (complement(306551..305400)) Varibaculum cambriense dora dora20.1
ttgCACCCGGTTTTCCGGGAATATCCTTGGCACCGTAGACTGGGAACCATGAGCGATAGC
GGCGAGAAACTAGAAAATTCCACTGATGCGGCTTCTTTGAAGCGGGCAGAGCTGAAATCT
CAAGAGATTGAGGCAGCGATTGATAAGGATCCGTCCAAGTTCCGGGTACTTACCGGGGAT
CGCCCCACGGGCGCCCTCCATTTGGGGCATTATTTCGGGACAATTAAGAACCGAGTCACG
ATCCAGCAGCGCGGGGTGGAAACCTGGATTCTGATCGCGGACTACCAGGTGATTACCGAT
CGGGAGGGCACTGGCCCGATCCGTGAGCGCGTCCTGAATATGCTGGCAGACTATATTGCT
TGCGGCCTAGATCCGGAAAACACCACGATTTTCACGCACTCATCGGTGCCGGCAGCTAAC
CAGTTAATGTTGCCGTTCCTGTCGTTGGTGACTGAGGCGGAGCTACACCGCAACCCCACG
GTGAAGGCAGAGTTGGAGGCTTCGCAGCGTCCCATGTCGGGATTATTGCTGACTTACCCG
GTACATCAGGCGGCCGATATTTTGTTCTGTAAAGCGAACCTGGTGCCAGTGGGTAAAGAT
CAACTTCCTCACTTGGAGCAGGCGCGGGTGATTTCGGATCGTTTCGAGCGGGTTTTCCGG
CGTAAGTCTTCCTTGGAACATCGGGTGTTCCCCCGTCCGGAAGGACTGCTTTCTGGTGAT
GGCGCCCTGATTTTGGGACTCGATGGCGAAAAAATGTCGAAGTCGCGCGGTAACACGGTG
GAACTGGGAATGACCAGTGACGAAACTGCGAAGTTGATTAAACGCGCGAAGACGGATGCG
CAGCGCCAGATTACTTATGATCCGGAGAATCGCCCCGAGGTTTCGAACCTGTTACGGCTG
GCCGGCCTGGCTAGTGGACAGGATCCGCACGCGTTGGCCGAGGAAATCGGAGATCAGGGG
GCAGGAAAGCTAAAACAGGTGCTCACCGAGGCTTTAGATGGCGCTCTGTCCCCGATTAGG
GCGCGGCGCGCGGAACTCTTGGCTGACCCTGGTTATTTGTGGCAGGTACTAGAGCGCGGA
AATCAACGCGCCAATGAGGTAGCTGACCAGACCTTGTCAGAGGTTCGCCAGGCGATGAAC
ATGGTTTACtag
>gnl|DORA|GKFG-1245 UniRef90_C2KU17 "GKFG-1245-MONOMER" (complement(307972..307160)) Varibaculum cambriense dora dora20.1
gtgTACGTCGGGTATTTCGATGAGTTTGGGCATAACGGCGCATACGTGAGCCGATTCGAC
CCGTCCTACAAGACTCACCCGGTATTCGGACTCGGCGGTTTTGTGATCCCAGCCCAGAAC
ATTCGCAAGCTGTCTGGTATTTTCCGTTTCGTTAAGGAGCATGGGCTACGTGAAGAAATT
GAGGCGAAAGTAATCTCGGCAGGTAAACGCGTGGAGCATTGGGAAAAGAAAGGCTCAGCG
TTGCTCACCACGAAGAATATCGAGAAGTATCGGGAAACTCGCCGCCTCATTTTCAGGGTT
TTAGACACGCTGGAATCATTGGATGCTCGCGTGGTGTTTTATGGGCAGGAGAAACTGCGC
GGTACTCCGAGTGAGGCCCCTGAGACGAACGCTGAGCGTTACGACCATGCGATGAAGCAG
CTGATTCAACGAGTGAATTGGGATTTGCCTGATGCTGAGAATCTGTTGATGGTGCTCGAC
AAACAGGGCGAGAAGGAACGACTGGAGATTTTCGCTGGCGCAGCAGCGTTCATGTTCAGC
AGTGAAGATGCTACGAAACTTGTGGAGCCGCCGATGGAGGTGGAGAGTCATCTGTATCAA
ACGGTTCAATGCGCGGACTGGATATGTGCAATCCTTGGCCGTATTGCTGCATACAAATAT
GATTCGGATTTTGCTGAATATAAGTGGGCACTCAAGTATTTTGGTAACCGGCTCAGTGGG
ATCACGAGCGAACACTCCAAAATACGCGCCGCAAGCAGCACCACGAAAGACCTCTACCCG
AAATTCCTCGGCAACTACGCCACCTGCTACtag
>gnl|DORA|GKFG-1246 asm:MOUSESFB_1050 "GKFG-1246-MONOMER" (complement(309513..308350)) Varibaculum cambriense dora dora20.1
atgAGCCGCATAGCAGACCTAATCTCCCACCACTGCCCCAACGGCGTGGATTACTTGCGT
ATATCCGACCTGGGTGACTTTATTTCAGGTTTGAAGGGCAAGACCAAAGCAGACTTTGCA
GATGGTAATGCGAAATTCGTTTCATATAAAAATGTTTTCGATAATATCGAAGTCGATTTT
TCAGATCTTAAATCTGTAAGAATCAATGTTGGAGAACGCCAGACGAGTCTACGAAGAGGG
GATTTAATTTTTACATCCTCCTCAGAAAATTTAGATGAGTCCGGGATGACCTCGGTTGTG
ACCACAGATTTAAAGGAAGACATTTTTCTAAATAGCTTCTGCTTTTTTGTGCATCTCCCA
GAGAGCATTAAACCGGAATTTGCTAAGTATTTATTCCGTTCTACAGGCATGCGAAAACAG
ATAATAAAATGTGCGAATGGTGTAACTAGATACAATATTTCTAAAAAAGCTCTTGCAAAA
ATAAAATTTCCGGTGCCGCCACTGGAAGTGCAAAATGAGATCGTACGGATTTTAGATTCT
TTTACGGAGCTAGAAGCGGAGCTAGAAGCGGGGCTAGAAGCTCGTCGCAAGCAGTACGAG
TACTACCGCGACTCGCTTTTGAAGAACGTTCGCAATTCGGAGGAAAAATCCATTGCGGAT
CTCATTATTGATGTTAAATCTGGGAAAAGTAAAAAATCAGACTGGGCAGAGGATGGATTA
TTTCCTTTATTTGGGTCAACCGGAAAAATCGCTACAACGAATCGGTCTCTTTATTCAGGG
TCGGCAATACTAATCGCTCGTGTGGGCGCATATGCAGGGAAGGTTTATGTAGTAGATGGT
GATTACGGAGTTAGCGACAATGCGTTGATAATGCATCCAAATCCCAGTTGGAATCTGCGT
TATGCTTTTCACCAACTTACTGCAATTAATTTACGCAATCTAGCTAAAGGAGGGGGACAA
CCTTTGGTAACTGGTGGTGATCTAAAAAAGATGGTTATTAAAGTGCCGCCTTTGTCGGAG
CAGGAACGGATTGTTGCGATTCTGGATAAGTTCGATGCTTTGGTAAATGATCTTTCTTCT
GGTTTACCGGCAGAAATCGAAGCTCGGCGTAAACAGTACGAGTATTACCGCGACCGACTT
CTGATTTTCACCCCCAGCAATtag
>gnl|DORA|GKFG-1247 hypothetical "GKFG-1247-MONOMER" (complement(310110..309868)) Varibaculum cambriense dora dora20.1
atgGGTAAAGCAGTGAATTCTGTGCCAACAGTGGTTCGGTTACCGGTAGATTTAGTGAAG
CGTTATGACGATCTGGCTAAGAATACTGGACACAGCCGCAACTATTACTTCACGAAAGCA
CTCGAGGAATCAATACCGAATCTCGAATACCAGTATGGGCTCCTCAAAAAAGTTGACGAG
TACCGAGCAGGACAACTGGACACTATATCGATTGACCAGCTACAAGATCACCTTTGCTTG
tga
>gnl|DORA|GKFG-1248 cfi:Celf_2759 "GKFG-1248-MONOMER" (complement(312588..310339)) Varibaculum cambriense dora dora20.1
gtgTCAAGACGAGTAATAGACGACTTTTTTAGGCCGTCCAGCCCCTATGTACATGACGGT
GCCGCTGATACGACCCGCCTGGGGGTGCACCTAGAAGGCAACGGGGTGGATATCGCGGTG
GTAGCCCCGAATGCCTCGGCAGTGGAGATCTGTTTTTTTACTTCTGCGGAACCAACCGCT
CCCGAAACTCGTTATCGTCTCTTAGGTCCGGTGGATGGTATCTGGCATGGCCATGTTTCC
GGGGTATTAGCCGGCACCTACTATGGTCTTCGCACCTGGGGCGCTTGGAATCCGGAACGC
GGACACGTTTTTAATCCCTATAAACTCGCCCTCGACCCCTATGCTCGCGCTATCAGTGGA
AACGTACAGCTTTGCAGTCAAACGTACGCCCATAAAACCGATGATCAGCTCTACCCGCTG
CATCCTTTCGAGCTAGACCCCACCAACTCGGCTCCCTATACCGTGCGCGGAGTGGTCACC
GGTAAAGAGTTTGACGTAGCGCCTGGCCCGGCCACCCCTTGGGAAAACACCGTTATTTAT
GAGGCGCATGTCAAAGGGCTTACCAAACAACTTCCGGGAGTACCCGAAGAGCTACGAGGC
ACCTATGCGGGACTGGCACACCCGGCCACTATCGCCTACTTAAAAGATTTAGGGATCACC
GCAGTCGAACTATTGCCGGTACACGCGAAACTATCGGAAGCGTTCATAAACGAGCGAGGC
TTAAGTAACTATTGGGGGTACTCCACCCTGTCCTATTTCGCGCCCGAGCCTTCCTATGCT
ACTAAGAATGCCCGTATGCTCGGGCCAACGGCAGTATTAGATGAGTTCCGAGGCATGGTT
TCGATCCTGCACCAAAACGGAATCGAACTGCTGCTCGACGTGGTTTATAACCATACTTGC
GAGGGCGGAGGCGACGGTCAGGCACTGTCTTGGCGCGCCCTCGATAATGCTATGTATTAT
CGCCTGGATTCCCAAGGTGGCAGTATCGACTATTCTGGTTGCGGCAATACTTTAGATACT
TCGCATCCGCGAGTGATCCAAATGATCATGGATTCTTTGCGGTATTGGGCAGGCGATGTG
GGAGTCGACGGCTTCCGTTTTGACCTGGGTGTTACCTGCGGGCGGGGCGAGGAACATTTC
ACTCGTTTCCATCCTTTCTTCCAGGCCTGCCTAGATGATCCGGTGTTGCGAACCAAGAAA
ATGATCGCCGAGCCTTGGGATGTCGGTCCTGACGGTTGGCGTACCAGTGATTTTCCGTTA
CCGTTCTCTACTTGGAATGATCGCTATCGCGACAGCGTCCGCGGTTTTTGGATTGCTGAT
GGGCGCGCCCAGTCGCGGGGAGAATCTCGAGGTGCTCCCCCCTTTGAACTAGCTTCCCGG
CTTTCTGGTTCCCAAGACATGTATGGGGTTGGGGATGTCCCGGCTGTGCGCCCTCCCCGC
TGCTCGATTAACTTCGTAACCGCTCACGACGGCTTCACCTTGGGGGATTTGGTTAGCTTC
GACCATAAACATAACGAGGAGAACCTGGAGAATAACCGGGACGGATCCCCCAATAACTTG
TCTTGGAATCACGGTAGTGAAGGGCGCGCCTTCCAACTTGGTATTGAAAAGGAACTGGCT
TTAGATGGTGACTCTCCACTGGCAGAACTGCTAAACGCCCGGGTACGGTCTGCGCTTAAC
CTGTTTACCACCATATTTATTTCTGCGGGTACCCCGATGATTTTGGCTGGTGACGAGTTT
GCCCGCACGCAAGGGGGTAACAATAACGCCTATTGCCAAGACAATGAAACTACCTGGCTG
AACTGGGAACTGGTGGATTGGCAAAAAGATTTTTATGTGGCAGTACGAAAGCTGATTACC
CTGCGGCGCGAACATCCAGTTTTCCGGCCTAAGAACTACCTGACCGGCCAGCGTCATCCG
GGTGATAGCATCCCTGATCTTTCCTGGTATAACCAGGTGGGACTGTTAATGGGCGATCGG
GCCTGGCATGATCCGGCCAGCCGAGTTTTCCAAATGCTGCGTTCGGGACGCCCCTACGGG
GATCAGGATTTGCTAGCGGTTTTCAATGGAACACTCGACCCTAAGCATGTGCGCCTAGCT
CCGGGACGAGGAACCGCCTATCACGAAATCTGGGATTCTGCGGTTTCTGAACCGGAAGAG
GAAGCTCCCCCCTTCAACCTTGCCGGTGACGATGTCTTCCTGGAGCCGTTATCCATCAAA
CTGTTCCTAGCCGACTCCAGCGGGGATtag
>gnl|DORA|GKFG-1251 Electron "GKFG-1251-MONOMER" (complement(313518..312730)) Varibaculum cambriense dora dora20.1
ctaCTTCTTCTGTGCGAAACCGGATTCAACCAGGTAGTTCGCTAATGCTTCGCCAGCGTT
TGCCGAGTCGGTAACAATCGTTCCCTGGTTCTTTTCTTGGCTATAGAGCTGGGCATCCAG
CACTTCGGTGCCAGAATCAGCTGCCCCTACTTCTTTAGGGCTAAGCTCTAGCTGCGCCAA
GTCCCATTGCTCTACCGGTTTCTTCTTTGCCGCCAACATTTCTTTAAACCCGGGATAGTG
TGGCCGGTTGGCTTCATCATTTACCGAAAGCACCAGGGGATATTCTGCACGCAAGGTCAA
AGCCGTGCTCACCTGATAACAGGTGGCTGCCGCCGCCTCGGCGCTGAAGCTAACTTCGGA
AGCATCGGTGATCACCGGTAACTGCAGGGTAGCTGCTAGCGCTCCCGGCAGCATAGAAGT
CATCCCATCGAGGGAGGAGGTTCCGCAAACCACTAAATCCACGTCCCCGATTTTTTGGAT
TGCCCGCGCTAGCACCCGGGCAGTCACCGTTACATCCGAGCCCGCTAAGGCCGGGTCGCA
CAGGTGATATGCCCGGTCTGCCCCCATTTGGAGGGCGCGCAGCAGGGCTTTCTTTGCCCC
TTCCGGCCCCATAGTAAGGGCAATAATCTCGGCTTCCGGTACTGCCACTTTCGCGCTGAG
CGCCGCCTCAATGGCGTTTTCGTCCAGGTCGTTCAGAGTATCTTCTTCTCCGCGCACCAC
GTGACCGTTTTCGATTCGCCGCTCAGATTGCGGGTTGGGTACATGTTTTACAGTTACGAC
AATCCTcat
>gnl|DORA|GKFG-1252 Electron "GKFG-1252-MONOMER" (complement(314511..313528)) Varibaculum cambriense dora dora20.1
ctaTGCGTCCAGCGGTTTGATTCTAGATAGGGCATCTGGAACCACGGTGAACAGGTCGCC
AACTACCCCAAAGTCTGCCATTTCAAAAATGCGTGCCTCGGGATCATCACAGATGGCCAC
GATTTTCTTGGCGCCGCGAATCCCGCACACATGGTGATGATCCCCGGAAATCCCCATCCC
GATATAAAGGTTGGGGGCAACGCTAATCCCGGATTGTCCGATTTGGGCGGCACGGTCAAT
CCAGCCTTGCTCGCAGGCCACGCGGGTGGCGCCGACGGAGCCTCCCAGCACCTCGGCTAA
CTGTTCGGCTGGCTCAAAATCGCCATTAACGCCGCGACCAGCACATACTACTACTGGCGC
TTCGGTTAGTCCCGCGTGTGAAGATCCGGTATCTTCCCTAGAGACTACTTGGATCCGTTT
TGTGGATTCGCGTAGCTGAACCGGCAGACTCTCGGTCTCTACTTCGCCGGCTTCAGCTAC
CGGTACCGCAGAGAGCGCCGTAGTTCGCATGGCGACTATGGGGATGCCGCGGCGAATGTA
ATAGCTGGTTTCCCAGGTGCCATCGAGTACCGATTTACCGGCAACCAATTTCCCGTCAGC
TACTTTCAGACTGGTCACGTCTACGCTGGCTCCGGAACCTAAAACAATCGCGCTCTGGGC
AGCTCCGTCACGTCCCCAGGCGGTGGACGGCAAGAGTACCGCCCCGAAGTCTCCGGTACG
AACCGCCGAAACCACCAGGTCAGCCAAGATGGCTCCTACCTGCCAGGTTTCGGTTTCTTC
CGGATCAAAATAGCGTACTTGCGCCACCCCGACCTGGGAAAAATGGTGCGGGGCAATAGA
AGAGGGCGCGAGCGCGACTACCTTGCCGTCCGTAATTTCGCGTGCCAGGGTAATTAGGCG
CGCGGCCGCTACCGATAAATGTTGTGGCCGAGCCGCATCTGGGTGGGCAAAAACCAGGAC
GTCTTTTGCTATTTTTTCGCTcac
>gnl|DORA|GKFG-1253 cysteine "GKFG-1253-MONOMER" (complement(315789..314788)) Varibaculum cambriense dora dora20.1
ttaTTTCCTCTCCCGCTCTGCTAGTTTCCGGGAGGCACTTAGGGCGCCCGGTAGTGCCTG
CAATAACCGGTCTACGTCCTCGCGGCGCGTAGACCAGCCGAAAGATATCCGTAAAGATCC
GAGGGCGTCCTTTTCGCTGTAGCCTTGCGCCAAGAGTACCGGGGAGGGGCGGGCTACCCC
GGTGTGACAAGCCGACCCGGCAGAAGCGCAGATTCCCGCCTGATCCAGGGCAAATAGCAG
CCCTTCTGCTTCTGCGCCCTCAAGCGCAAACTGGACGATGCCGGGTACTGCCAGGGCTTC
GCTGGTCAGTTTTACTCCCGGTATTGCTAGCGCTCCTTGTAATAGTTTTTCCCGTAAGTG
TTGGTGGCGCCGGGTAGTTTCTGCTAGTTCCTGCTGAGCGGCTGTGAAGGCGGCTGCTGC
CCCTACGGCGGCGATCACGTCTTGAGTGCCAGCCCGCAGCGCCCGTTCTTGGCCGCCTCC
GCGCCGGTCACTCGCGATATTTACTTCCCGGCGCGCCAACAATACCCCCAGTGCTGCTGG
CCCGCCCACTTTGTGGCAGGCTAGCGAAATGGCATCTACCGGAGAGTCGGCAAAGTTTAT
TTCTTGGCGCCCGGCAGCGGCAATCGCGTCAGTGTGAATAGCAAACTGGCTAGTCTGACC
GCTTCCGGCACCTTGAGCAGATGCCGTACTATCGCCTTGCCGCACCCGCGTATCTGTTGC
TTTTTCGCGCAGCAAGTGGCACAGCTCGGCAAGAGGCTGCACTACTCCGTTTTCGTTACA
CACACTCATCACGGATACCGCCGCTATTTGGGTGGTGTCCAGGGCGGATACGGCTGCTAG
CTCGACTACCCCGCCGCCATCTACCGGCAGCACTTGCACCTGGAAGCCGGCATCCTGTAA
ATCACGGGCATTAAGCCCAACCGCATCATGTTCTACCTGGCTAACTACTATTTTGGTGCG
GCGGGGATCTTGGCGGCGCGCTGCCCTCGCCAGGCCGCGcaa
>gnl|DORA|GKFG-1254 iva:Isova_2216 "GKFG-1254-MONOMER" (complement(316896..315790)) Varibaculum cambriense dora dora20.1
ctaCTGCCCCTTTTCCTGCCGAAACGCCTCTTCGATAGTTGCCTCACAGATTGCGCGATC
TCCGGCATAGACCACCAGGGATTGTCCGGAGGCGACCGCGCGGGTGGGCTCTAGCAGCTC
CGCTCGCAAGGTACCGTCTGCCTCTAAATAAACTTTCGCCGGGACTTGTTGTCCGTGCGC
GCGATACTGCAAAGTTACTTCTGCCTGCCCGGATAGTGTCGGATCATCTGGCTCAGTCAG
TAGCACCGCGTCGGTCGCGGTGATTGCATCTACGCTCAGTAGCTCGCTGGCACCGACGAC
TACCGTATTGGTTTTCATATCGGTACCGAGCACGTAGCGGGGACGTCCATCGGCAGCTGG
CCGCCCCAGGTTTAGTCCTTTGCGTTGCCCGATAGTGTACTGGTAGGCGCCGGAGTGGGT
TCCCACTTCCTTACCCTCTGTGTCTACGATTTTTCCGGCTTTGCTGCCCAGGTGGGAACT
CAAAAATCCGCGAGTGTCCCCATCAGCGATAAAGCAAATATCGTAGGAATCTGGTTTGGC
GGACATGGGCAGGCCGCGCCGTTCGGCTTCTGCGCGCACTTGGCTTTTCGATTCATACTC
CCCTAGCGGGAATATCACTTTCTCGAGAGCTTCCCGGCCCATTACCGCCAATACGTAGGA
TTGGTCTTTTTCGATGCATTTAGCGCGGTGTAGCTCCACTCCGCCCGGTCCGTTCAATAC
GCGAGCGTAATGCCCGGTACACACCGCATCGAATCCCAGGGCATCGGCGCGGGTAGCCAG
TTCCCTAAACTTTACGAACTCGTTACAGCGCACGCACGGGTTGGGGGTGCGTCCCTGGCG
GTATTCATTCAGGAAATCTTCTACTACGGTTTCTTCGAAGGTTTCCGCCATATCCCACAC
GTAGAAGGGTATGTCCAGCATGGAGGCGGCGAGACGGGCATCGGAGGCATCTTCTACCGT
GCAGCATCCGCGCGAGCCGCAACGGTTTTGGGCTTGGTTAGCGCTTAGCGCCATATGTAC
GGCAGTTACGTCATGTCCGGCCTCTTTAGCGAGGGCGGCGGCGACCGCGGAGTCTACCCC
TCCAGACAGGGCTGCTAATACTTTcat
>gnl|DORA|GKFG-2045 Leu "GKFG-2045-tRNA" (complement(317031..316950)) Varibaculum cambriense dora dora20.1
TACGCGAGGCGGGACTTGAACCCGCACGTCGTAAGACACTAGAACCTAAATCTAGCGCGT
CTACCAATTCCGCCACTCGCGC
>gnl|DORA|GKFG-1255 alkyl "GKFG-1255-MONOMER" (complement(317614..317138)) Varibaculum cambriense dora dora20.1
ctaATCGATTCCCAGTTCTTTGCGCAACCGCGCCACATGGCCTTTGGCGCGTACCCGATA
TTTCGCTAACACCACTTTTCCGTCTTTGCCTACTACTACGGTGGTACGGATTACCCCTTT
TACCAGGCGCCCGTAGGAGTTCTTTTCCCCGTAGGCTCCCCAGGCGCTCATTACTTCGCG
TTCTGGATCGGAGGCTAAGGGAAAGTTTAGTTCTTGCTTGTCCCGGAACTTTTCTAGGGC
TGGCATTTTATCGGGGCTGATCCCCACGACTGCGTATCCGGCTGATTTTAAGGAGTTTAA
TGAGTCCCGGAAATCACAAGCCTCAGTGGTACAGCCCGGGGTGGAAGCCTTGGGATAGAA
ATAAATAACTACCCCTTTTTCGGATTCTTCTAAGAGTCCTTGCAAACTGACTTCCGAGCC
TTGATCAGTAGGCAAGGTGAAATCTGGAGCCTTTTGACCTGCGGTTAACTCTGAcat
>gnl|DORA|GKFG-1256 hypothetical "GKFG-1256-MONOMER" (complement(318040..317795)) Varibaculum cambriense dora dora20.1
ttaGCTATCGGCACAGGAGTTGGAATCGCGCTGAATATCGCTTAAGTATTCAGAGGGTTC
GGGCATCACCTCACCAGCAAGCACCGCGCCCGCGCCAACATCTGCGCCCTCGAAATCGAA
AGGGCTCGCTAGCCAATCTTCCAAGCGAGTAGCAATCAAACCCTTAGCGAGTTTCTCACT
CAGCGAGCCTGGTTTCGCACCAGCCCGCACCTGGCACCCACCACGATTGGTTCCGTCTTT
CGCcat
>gnl|DORA|GKFG-1257 minor "GKFG-1257-MONOMER" (complement(318318..318166)) Varibaculum cambriense dora dora20.1
gtgTCTGATAGCTCGCTTGGCCTGCGTATTGGCCTGGAGGGCGAGCGGGAGTTTAAGCGC
GCGATCACGGATATTAACCGCTCCATGCGAGTACTGGGTTTTCAACTCAAGCTGGTGACT
TGTTCTTCCAGGTCTGTAGAGACCCGAGCGtaa
>gnl|DORA|GKFG-1258 ABC "GKFG-1258-MONOMER" (complement(319138..318449)) Varibaculum cambriense dora dora20.1
tcaGTAGGCTGTCGCAGGCGCGAGCTGTTTTTCACGCAAGCGATAATCGTTCACTTCCAC
TACCCGGTCAGCAAGCGCGGCTAAAGCAGGATCATGCGTGACTACGACTAAACAAACGTT
TAACTCATGCGACAATTCACGCAGTAGAATACCGATTTCATGAGAGTTTTTCTCATCCAA
AGCCCCGGTAGGTTCGTCTGCGAGCAAGACTTGTGGAGAATTAATCAAAGCCCGCGCAAT
TGCTACTCGCTGTGCTTCGCCTCCCGATAGATTATCCACCGGATACTCCGCTAAGTCTTT
AACCCCAAGACGCTCTAAATACTCCAAAGCTAAAAGCGGATGGCTACGTAAGCTACCGGC
TGCCTGCTGTGCTAGGCGCACGTTATCCACCGCACTCAAAAAGGACACCAGTCGATAATC
TTGATAAATCCGAGCCAACAAGCGTGAACGTAGCTCGCGTCGTGAATACGATTCGACGGG
ACGCCCAGCTAGCATAATCGTTCCGTAATCGGGAGCAAGGGAACCATCTAGCAAACTCAA
CAGAGTGGTTTTACCCGAGCCAGACGGTCCCATCACCGCATGAAACATTCCCGTATCAAA
AGACGCAGTCATCTCGTCGAAAATGACCCGATCAACCCTAGCTCCTGGAAACTTAAACGA
AACCTCAGAGCAAGAAATCATCGTGTTcat
>gnl|DORA|GKFG-1259 seg "GKFG-1259-MONOMER" (complement(321472..319148)) Varibaculum cambriense dora dora20.1
ttaTCCCGGATTTTTTACTGTTTTAGGGACGAGGGTAAGGCCAACGACAGCCGCGATAAT
AATGGCTGGTAGAATCCATGTCCAATCTGGGGAAATGTTTTCGGGTACTGCACGGCCGGC
AACAACTGGTCTTAGCATTATTCGGCCGATAAGCGAACCAGCCACCACTGCGGCTAGATA
GGGGGCTATTTGAGTTAAACGTATGGCGGCTAGTTTATGAGGCGGGTAACCGTAGTCTCT
CAGGGTGCTAACTAGGGCATGACTGTTTTGGGTAGTGATGGTGGTGCCGATATAGATAAG
TAGTAGGCAGAGAGCAGTTTCGATGGACAGGATTAACCAGTTGATGATGTCTAGGGTTTG
GCTGTTGGTGCCGAGAGGTTCTGATAAGGCCAGATCGGATGAGAGCTGTTGAGCCACAGA
TTTGAATCGTTGTTGCTGGTCTGCGGGGTAGTGTGAAAAGTCCGGGATGTATAGGCGTCT
TTCTATCCCGATAGTAAATCCTTTATTGCTAAAGATTGGGTCTTGAGGGTTAGCTACCCA
GCCAGGTAATTCTGCATAGTCGAGGCGTTCATCTACCTTTTTGGGCAGTGTAACGGGAAT
GGTTTCTTCTGGCTTATCCAGATTGGAACCAAAAATAACCAGGGCGTATTCGGCGGAGTC
TTGGATGTCGGCGAGTTCTGGAGAGATTTTTCCGGTTAGCTCTTTGCCGTTTTCGGATAG
GACAAAGCCCACCAGCGTCATCCACTGGTTACACCTGTCGCTATTGGAGTTTTGATGGAT
GCAGGATGCGTAGGCACCTTCTGCTACGCGCAAAGAGTGTTCTGATTTTTCCGGGAACCC
AAATATGATGGCATGGGTCATAATCTGCGGGAAACGAGTTTTCAGATAGGTTACGTCTGC
ATCGTTAATAAACGAAACTGTGAGGTAGCTGTCAGCGTTAGGTTTACCGACGGTGAGGGC
TCTTTGCTGCATGGTAGCGTTAGTGGCCCCGAGAGTGGCGAGGATGCAAAGCAGACAGAT
GATGGGCCCGAGAATAAAACTATGTACGCTAGCGCGGTAGGCGGCTAGACGTAAAGGGGA
TTTATAAACGTAGAAGGGCAGCGCACATCCGAGCAGTGCAACCCCAATCCCGATTGCGGC
TAGCGCAATGTAATACAAGACAGCGACATTTGAACTAGCTAAGAAGCTGCATAAAACTCC
CACACCTAGCAAGGCGAGACCTGCGATAAGCTCGGCTTTTAACTCGCGATTACTAGATTT
AGATGCCCTAGTTTTAATTGAACGATAAGCGCTTAAATAAAGTGCAAGCACATATACCGC
TAGTGCGCTCACGAAATAAGTGACTAGTTCGAGTAAAGCCCGATAATCGCCGCTTAGCGA
TAGCGCATCCCAAACTTGTTCAAAACGAAGCGCAATCTGATCTCGCCAGGTAAATAGCGC
CAAATAACCGCCTAAAGCTCCAAGAAGAACCCCGCTAAACAGGGACAGGAAAAGAGGCAC
GAGACTATGCAAGCTTGTTTTCAGGCTGCTAAAACCGGCTGCCAGGAGTGCCTGCCGCAA
TTTTGCAGTAGACCGTCGAAATGCTAAAAATCCTAGCAGTAGCACAATCCCGACAGTTGC
GAGCAATAGATGGGAGATAATCAGAGCGTTAGCAACAAATCCTTGCTCTGCTGATTCCTG
TGCATAGCGAATCGCGTAATCTAGCGAGACTTTACGCAATTCTCCGCGATCAAAAAGTGG
ACGATAATTTGAATTAGCTATATCGGTATTAGTTACCCAGTTGGTGACGTTAGCCGAGTC
GGTTGAGGAATCCAGGCGGGTTGATAAATAGACTTCTGACCGGCGCGCTGGTAAAACACT
AATGCCCACTACCTCAAAGCGCCTACCATCACAGTTAATCTCACCTCCCAGCCCAATATG
GCTGCGCGCGGCAAGGGACTGGGAAATTTCTACTTCATTATTAGTGGTGGCGCGTTTTCC
TGTCAGTAAGCGTCCATAATCAAAGCCGGCTCCGGAACGCTTCCACTCCGCATCTGCCCT
ACTCTCACCGTAGTCAAGCTTACAGGTGGTGGTGATAACCGGCACCAGATTTTGAGCAGA
GGTCGCGGAGTGTAACAGTTGTTTGGCATTTTGGGTGGTAGCCCCGATACGGTAGGCAAA
CCCTCCATATGTGACTCGCGTATCCTCGGCTACCGTTTGACGATAAACAGTGGCGATATT
ATTCAAAAAAATCGCGGTGAAAGACAGCGCAAGCAGACAAACAAAAAAGCCTCCCACTAG
CTTGAGGTTCGCTTTTACGCAGCCCCAGGTTAGACGCCATCCcat
>gnl|DORA|GKFG-2066 Lys "GKFG-2066-tRNA" (complement(321791..321718)) Varibaculum cambriense dora dora20.1
GCGCCACTAGCTCAACTGGCTAGAGCATCTGACTCTTAATCAGAGGGTTCGGGGTTCGAG
TCCCCGGTGGCGTA
>gnl|DORA|GKFG-2065 Lys "GKFG-2065-tRNA" (complement(321889..321816)) Varibaculum cambriense dora dora20.1
GCGCCACTAGCTCAACTGGCTAGAGCATCTGACTCTTAATCAGAGGGTTCGGGGTTCGAG
TCCCCGGTGGCGTA
>gnl|DORA|GKFG-1260 jde:Jden_1086 "GKFG-1260-MONOMER" (complement(325563..322015)) Varibaculum cambriense dora dora20.1
ttaTTTCCGCTTTTCTAGACAGTGCAGGCCGAGTAGGGTTTTTAGCTGGCCGGCTAAACC
GGAGCCGCGATTTACCCGCAAATCATCACCCAGCTGCACGATAGTTACGCCTTTAGAACC
ACGCAGATGCATCCGGACTTCGCTTTGTCCCGGACTGGAACCCAGGATGTCTCGCAATTG
CTCCGCGATATCTTCGGTAAGGCGATTGGCGGCGATATAGATATTTAACGGACCGTTAGA
GACTTGGCTAATATCGGGCAGCGTCATTTCTTGCGCATAGAGGGAAGCTTCTTCGTCTCG
AATCCGCACCCGCCCGCGCACACTCACGATTTCATCCGTCACCAAATCTTGGGAGTACTT
CTGGTAGGTCTGCGGAAAAAAGAGCACATCGGTGGAACCAGAAATATCTTCGATAGTGGC
GATCGCCCACAGGTTCCCGTCTCGCTTGGTGGTTTTACTTTGCACCCCAGTTATCAGGCC
ACATATTTGAATCATTTGGCCATCCCGGACTCCATCTTCGGTAGAAAGATCCACGATTTC
AGTGTCACTATTGTGGGCAAGGATCGTCTCCATCCCCTGTAAGGGGTGGTCAGAAACATA
AAGCCCCAACATGTCGCGTTCAAATTTTAGTTTTTGTTGTTTATCCCATTCGGGAAGATC
GGGGATTTGCACGGTGAAGGTAACTCCTTCATCGGCATCCATCATCCCGAAGAGATCTTC
TTGCCCCATGGCGGCGTTGCGTTTCACGTCGATTACGGAGTCGACGGCCTCGACATGGAT
AGACTCGAGGGGGCGGCGAGCGTGCCCTAAGGAATCGAAAGCCCCCGCTTTAATCAAGGA
TTCGACTACTCGTTTATTGCAAACCTCGATGGGCACTTTGTCCAGAAAATCATGGAAGGA
AGTGTAGTCGCCTTTTTCTTTGCGCGTTTTAACGATTTCGGCAACCACGTTGACACCGAC
ATTGCGCACCGCCGACAGGCCGAAACGGATAGACTCGCCAACCGCCGTGAAATCCGAGGC
GGAGGCATTAACGTCCGGAGGTAACACCGCAATATTCATCCGACGACATTCTCGCAGGTA
AAGCCCCAGTTTATCTTTGTTGTCTTTGGTGGAGGTCAGCAGCGCCGCCATATACTCGGT
GGGATAGTTGGCTTTTAGATACGCCGTCCAATAGGAAACCAGGCCGTAGGCGGCAGAGTG
CGATTTATTGAAAGCGTAGGAGGAGAACGGCACCAGGATTTCCCATAGTTTACTGACTGC
GTCCTCGGGGTATCCGCGTTCGATCATCCCGTCATGGAAGCGCGAATACTGTTTATCCAT
CTCCTTTTTCTTTTTCTTGCCCATGGCGCGCCGCAAAATATCTGCTTGCCCCAGGGAATA
GCCAGCGACTTTTTGGGCGATTGCCATTACCTGCTCTTGATAGACGATTAGGCCGTAGGT
TTCGTCCAAAATGTCGGCTAGGGCTTCCGAGAGGGCGGGGTGAATGGGCTCGATTTCTTG
GCGTCCATTTTTACGCAAAGCATAGTTGGTGTGCGAGTTCGCCCCCATAGGGCCAGGACG
ATACAGGGCGCCGACCGCGGAAATATCGGAGAACTCGGTGGGTTTCATTAGCCGCATCAG
CGACCGCATCCCCGCAGAATCTAGCTGGAATACCCCCAGGGTTTCCGCCCGGGAAAGTAG
TTCATAGGTGGGGCGGTTATCTAGGGGAACTTGCTCTAAATCTAGGGCTTCTTTCCCATT
GGCCACGATATTGTCGAGGGCGTCCGAGATTACGGTCAAGTTGCGTAGCCCCAGGAAATC
CATCTTCAACAGTCCCAAGGTTTCACAGGTGGGATAGTCGAATTGGGTGATAATCGCCCC
GTCAGCGGGTCGTTTCATCATCGGCACGATATCGGTTAAATCATGGCTGGACATGATTAC
CGCGCAGGCGTGCACTCCCCATTGCCGGGTGATGCCCTCTAGCCCCTGCGCCATTTTGAT
AACTGGCTTTACCTCGCCCGCGTTATCGGAAACGTATTGGCGAAACTCGCTGGCTTCCCC
GTAGCGCGGATGCTTGTCATCGTAGATTCCCGAGAGCGGAATATCTTTACCCATAATCGC
GGGCGGCATTTTCTTGGTGAGCTGATCGCCCAGCGCATAGGGCTTATCCATGATCCGGCA
AGAGTCTTTTAAGGCCTGTTTGGCTTTAATTTTGCCGTAGGTGACTACCTGCGCGACCCG
GTCTTTCCCGTATTTTTCGGTCACGTAATCGATTACTTCTCCGCGCCGGCGCTCATCGAA
GTCTACGTCAATATCGGGCATGGATACCCGCTCGGGGTTAAGGAAACGTTCGAACATTAA
CCCATGTTCGAGGGGGTCAAGTTCGGTAATCCCCATCGCGTACGCCACGATGGATCCGGC
TCCCGATCCGCGCCCTGGCCCTACCCGGATTCCTTGCGCTTTCGCCCAGTTAATATAGTC
GGCTACCACCAGGAAGTATCCGGGGAATCCCATCTGGGTGATGATCCCGCATTCATAGTC
GGCTTGTTTTTGAGATTTTTCGGGTATGCCTTGCGGGTAGCGCCGGTGCAGGCCACGTTG
GACTTCTTTTACGAACCAGCTGGTGGTGTCCTCTCCGGCAGGTACTTCAAACTGGGGCAT
ATAGTCGGCGCCCTCGGCAGTGGTTTTGAAATGCACTTCGCACATTTCCGCGATTTTCAG
GGTGTTATCACAGGCTTCAGGGAATTCGGAGAAGAGTTCGCGCATTTGCTCTGCTGTTTT
CAGGTAATACCCGGAGCCTTCGAAACGGAAGCGGTCAGCATCGTTGAGACGCGAACCTGA
GTTGATACACAGCAGAGCATCTTGGGTGGGTTGGTCACTTTCGAGGACGTAGTGGGAGTC
GTTGGTAGCTACCAGGGGGGCATCGATAACTTTTGCCAGTTTTAGTAGCTCGTTGCGCAC
CCGCCGTTCGATTCGCAGCCCGTGATCCATCAGTTCGATAAAGAAGTTTTCTTTACCGAA
AATGTCTTGTAGTTCCCCTGCGGCTTTTTTGGCTTCTTCCCACTGTCCTAGGCGCAGGCG
GGTTTGGATTTCTCCCGAGGGGCACCCACTGGTTCCGATTAACCCGGTGGAGTAACGTTC
CAGCAGGTCTCGGTCAGCGCGCGGCCACTTTTGCATCTGTCCATCGATGGAGGCGAGCGA
GCCTAAGCGGAACAGATTGTGCATCCCCTCGGTGGTGCGCGATAGCAGGGTCATATGGGT
GTAGGCACCGCGTGCTGATACGTCATCTGCCCGCTGACTTTCTTCTCCCCAACGCTGCCG
GGTCTGGTCAAAACGGGAGGTTCCGGGGGTGATATAGGCTTCGAGGCCAACTATGGGTTT
TATTCCTACTTTGCGGGCAGCAGCATAGAACTCGTAGGCGCCAAAAAGATAGCCATGGTC
GGTGATGGCTACGGCTGGTTGGCCTATTTCTACCGCCCGCTCCACTAGTTTTCCGATCCG
GGCGGCACCATCCAACATGGAATAGTCAGTGTGAACATGAAGATGAACAAAATCATTCGC
TGGCGCcat
>gnl|DORA|GKFG-1262 RNA-binding "GKFG-1262-MONOMER" (complement(326349..326107)) Varibaculum cambriense dora dora20.1
gtgGCAGATAATAACAGCGTGTCTTTTCCGACGATTCCAGTGCGAGGAACCATAAAGCTA
GGACAGTTCCTGAAGCTAGCGAACCTGGTAGAGGACGGTGCCGAGGCGCGCATGCTCATC
CAAGCCGGTGAAGTTACGGTCAATGGCGAGGTAGAAACCCGACGTGGCAGTGCCCTCTCC
CCTGGCGATATCGTGCAAATAGATCTGCCCACCGGTACTACCGGAGCCCAAGTCTCCCGT
taa
>gnl|DORA|GKFG-1263 seg "GKFG-1263-MONOMER" (complement(327181..326411)) Varibaculum cambriense dora dora20.1
ctaCTTCTGGTGCTTCTTCTGTAGGTTCCGCATTATCCAATCCCGGAAACCGCGATAGGT
CAAATAAAGGAGTACCGCACTTACCAGCCACAGCACCCAGGGATACCAGGCAGGAATCGG
GGACACCAGATATAGGGAGGCAGCTACCACGATCAGCCCAGCTAAGAAGCCACAAACCAC
CCCCAGCAGGGTGCTGGTAAGGAAGGCGTTCGACTTTTCTTGGGCGTCCCCTTGATACCA
AGTCACCAGAATCAGGGCGATCACCATCGCGATCAGCGAACCGATCCGCAGCCCCATCGA
CATTCCGAAACCGTTGAAAACCATTACTCCGGCCAAGGACAAGGCCATCAAGGCATCCAA
CCACCACGGTGTCAAGGCCTGCTGCTGCAAAGATTGCTGAATCTCTGCAGCAGAGACCCG
GGAATCATCTTCCGCACTTACGCTTCCCGCACCGGTTTTAGCCGGCACGGCGTCCTCATT
CGCGGACGCGGGAAGCGGATTCTCACTGGCAGCCTGCGGAACCGCTGCCTCTTCAGAAAG
CGGAGCTGTTTGCGCCTGCACAGGTTGCACCGGTGCTGCCGCCTGCGGGAACTGCTGATT
ATATTGGGGAACCTCTGGCGCCTTGGGTGCACTAGGAGCCGGGAAAGCCGGTTGCGGCTG
GGATCCAACCGGCTGGCCGACCGGTTGTGCCTGCTCAGATCTTAGAAAAGGCCAGTTTGC
TCCGCTTTGCTGGTCTCCTTGCGGGAATCCGTGCGGTTCGGGGTTGCTcat
>gnl|DORA|GKFG-1264 bcv:Bcav_2396 "GKFG-1264-MONOMER" (complement(328585..327260)) Varibaculum cambriense dora dora20.1
ttaACTAAATCGGCAGTTCACAGCTTCTTCGTGTGCCGGAAGATCTTCGGCGTCCGCAAA
GGCAGTCAAGGGACGTGCCATGGTTTCTAGCGCGGCGCGCTGGTATTCAATTTGTTGCAT
CGGCTTGAGATACGCCATTACTGACAACCCACCTTCATAACGGGCAGTACCTCCTGTGGG
GAGTACGTGATTGGATCCCGCCAGGTAGTCTCCGAGGGGAACCGGGGTGTAGGAACCGAC
AAAAATCGCGCCAGCATTACGGATCTTTTCCGCTACTACCTTTGCTTCTACGGTATGAAT
CTCTAGATGTTCAGGCGCATAGGCATTGACGGCCGCAATCGCGCTATCGATGTCGGCTAC
CAGTACGATTCCCGATTGGGGGCCACTTAGAGCTTGGCAAACCCGCTGCGAATGTTCAGT
CCGCTGCGCTGCCGGAACAATCTCTTTTTCTACGGCACTAGCCAGCTGGGGCGAGTCGGT
AAAAAGCACCGAGGCCGCATTGGGGTCATGCTCGGCCTGCGAAATCATATCTGCGGCCAC
CAAGGCAGGATTGGCGCTTTGATCGGCGATAATTCCGATTTCCGTAGGGCCGGCTTCGGC
ATCTATTCCGCAAACTGCGCGCACTAGTCGTTTAGCCGCCGCCACATAAATATTCCCCGG
CCCGGTAATCACATCTACTGGCTGGCAAAGCGGATCGGGGTCTACGCCCTCTTCCCCGCT
AGCCCCATAGGCAAACATGGCGATCGCTTGTGCCCCGCCCACCGCGTAAACCTCTTTAAC
TCCGAGCAGCTGACAGGCAGCCAAAATAGTGGGATGTACTTTTCCCCCGAAACGGGTTTG
CGGCGGGGAAGCTACTGCTATCTGGCTCACTCCGGCTTCCTGGGCGGTTACCACGTTCAT
GATTACCGAGGACGGATAGACCGCTAACCCGCCAGGAACGTAAAGACCTACCCGCTCAAC
TGGGATCCAACGCTGCCTAACGATCCCTCCGGGCATTATCTCGGTTACTCGCTCACTGGG
AACCTGAGCGCGATGTCCGGCGCGATTGTGGGCGATAGAAATATCCATCGCTTCACGTAC
GGCAGGATCCAGCTGCTCCAACGCTTGGGCGAGCTCCTCTCCTGGTACCCGCAGATTCTT
TGGCCTAACCCCATCGAACTCTTCAGAAAGATCCCTCAGGGCAGCGGCGCCGCGCTTTTT
CACGGCCTGCATAACGGGACGAATCTTTTCTGCCGCATCCTCAATATTCATTTGGGCGCG
AGGTAGCGCCTGCCGCAGTTCCATCCCAGTAGGCATGGTAGTGCGGAAATCAGTAATTGA
CAGcat
>gnl|DORA|GKFG-1265 ahe:Arch_0471 "GKFG-1265-MONOMER" (complement(329852..328602)) Varibaculum cambriense dora dora20.1
ttaGTCAGAGGCCGAAACCATGGTTTCGGCGGTGGCCATGGCTTTACCTTTTTCATTACC
CAGCGAGCCACCCGCCAGCTTATTCACCACTATGGCGATCGCGCCATCCCCGGTCACGTT
AGTGGCAGTACCGATCGAGTCAATTGCCACGTACAGCGCAACCATCAGCGAATACAGTTC
GGGAGAGAATCCCAAGAAGCCCATTAAAACGCCTTGCGCAGCCGCGATTGCGCCGCCGGG
AACCCCCGGTGCCGCCACCATGGTAATCCCCAAGATAATGATGGCCATCGCCATTTTGCC
GAAGGAAATAGGCTGCCCCGTCATCTGCATAACTGCCAGAGCAAAAGCAGTGATTTTAAC
CGTGGAACCACCCAGATGGATGGTGGCGCACAGCGGAACCGTGAAACCAGCGATTTCTTC
AGAGACCCCGTTGTTGCGGGCACACTGATAGGTCACCGGAATGGTGGCTGCCGAAGAGGC
AGTACCCAGCGCGGTGAAATAGGCTTTCGCCATCCTACCTAGCGCCGTAAAGGGGTTAAT
CTTCGCAATCGCACCTGCTATCGCATATTGGATTAGCAGTAGCACCACGGTCAGAATCAC
CGACACCAGAATCACTTTGATCATCACTTTGATAACCAAGGCAATCTGCCCCGAATAGGA
CATGTTTAGGAAGGTGCCGAAAATAAATAGTGGTAGCAGCGGAACAATCGCCCGTTTAAT
CATCAACATGGTAATGTCCCGGAACTCCGCGTAGGCGCGATGCAAAGTGGGAGTGTTCAG
AGCCGCCATGCAAATACCAAGAATAAACGCCAAAATCAACGCACCGGTAACGTCTAGCAC
CGGGGTAATGTTCAGGTTATCGCCTAGCAGGGATCCTACCGCGTTCTTAGGTTCTTTTAG
TTCAGGAGCCGATTCGGTCAGGATCCGCGGGAAAACCACCGACGCAATCCCGTAGGTGCC
GAACCCCGCAAACAGGGTTGAACCGTAGGCGATCGCGACTGTGGCCAGCAGCCATTTACC
GGCTCCCCGCCCCAGGTCTGCTAAAGCCGGCCCTACCAGCCCCAAAATGATCAAAGGAAT
ACAAAAACTCAAGAATTTACCAAAAATATCGTTAAAAGTGGCGAAAGGAGAAATAAATCC
TTTAGGAAGTCCCGGGATCAGACCGATGAACGCCCCGGCCACGATCGCCACCAACACCCA
AAACAGCAGTTGTTTAAACACGCTGGGGATACGTTCTTTAGAGTCAGCcat
>gnl|DORA|GKFG-1266 bcv:Bcav_2393 "GKFG-1266-MONOMER" (complement(331108..329984)) Varibaculum cambriense dora dora20.1
tcaTTTGGTTACCTCCTCGAATGCTTCACGAAATGCTTGATCTTCTGTGGCGGTGCCAAT
ACTTACCCGCAAGAATCCTGCCGGACCTACCTCGCGGATCAACACCCCGCGCTCCAATAA
ATCACTGAACACTTGATGTCGATCCGGGAAGGGACCAAATAGCACAAAGTTAGCCTGGGT
TTTAGGTACCGTGTATCCTTTACCCTCCAGCCATGACGCCAAGTTATCGCGGCGCTCACG
CAACTGCGCTAACTGTTGGAGCTGTTCTTCGGCATGCCCCAAGGCCGCAATCGCCGCCGC
CTGAGTAAGCGCAGACAGGTGATAGGGCAAACGCACCCGCATAATATCGGCGATTACTTC
CTTGGCCGCCACCAGGTATCCTAGGCGCAGTCCCGCCATCCCAAAAGATTTCGACATAGT
GCGCGATACCACCAGGTGTGGAAATTCCTTTAAGAGGGCGAGGGCGCTGGGCTGATCCGG
ATCCCGGAACTCCCCGTAGGCCTCGTCAACTACCACCACGGTAGCAGTGGACCTACCGGA
AATCACCGGCCCGGTTTCTTTAGCTTTCTGCAAAATCTGCACTAGTTCAGCTTGGCTACT
GGCAGTCCCGGTCGGATTATTGGGATTCGCCAGCAGTAATACGCTGGGACGGACTTCTCG
CAGTCCCTGAAGCAGGGCAGCAACATCAATATTCCAATCACTTTGCCGGGGCACCGTCAC
ATATTTCGAGTGTGCACCCCGCACGTATTCCGGATACATCGAGTAGGAATAATCGGTTCC
CAACACTGTGCGCCCTGGCCCCGCATAGGCTCCCAGTAGCTGCGACATCACTTCATTGGA
GCCATTAGCTGCCCAGATTTGTTCTACCGGAAAGTCCAGACCAGATTCGCGCTTTATATA
GCCGCCTAGAGCTTTCCGCAGGGCAGTGAAATCTCGATCGGGGTAACGGTTGAGACCTGC
CGCCGCTTCGCTAACCGCGCGAGAAATATCGGCGATCATCTTAGAACTGGGAGGATAGGG
ATTTTCGTTTACATTTAACCGGGCAGCCACATCCAATTGCGGCGCCCCATACGGGGTGAC
CTGCGCAAGTTCTTCCCGCAGTGGCAGCAAGGGAGCCTGTTCcat
>gnl|DORA|GKFG-1267 bcv:Bcav_2392 "GKFG-1267-MONOMER" (complement(331704..331105)) Varibaculum cambriense dora dora20.1
tcaCAGCGCACCCTTAGTGGAAGGAACACCGCTAACCCGCGGATCGGTTTCTACCGCGCC
CCGCAGCGCCCGCGCTACTGCTTTGAACTGTGCTTCTACAATATGGTGCGGGTCGCGCCC
CGCAAGTACCTCCACATGTAGACAGATCCCGGCATTATAGGCAAAAGACTCCCACACATG
GCGGGTCATCGAACCGGTGAAATGTCCGCCAATCAGGTGATATTCCTGGCCAGCTGGCTC
TCCGCGGTGCACACAGTAGGGGCGTCCGGCCACATCAACCACTGCCCGCGCTAGCGCTTC
ATCGAGGGGCACGGTGGCATCAGCGAAACGGCGGATCCCCGCTTTATCCCCCAGAGCCTC
ACGCAGAGCTATTCCCAGGCAAATAGCGGTATCTTCCACCGTGTGATGCACATCCACCTC
AATATCGCCGCGAGCAGCAATATTCATATCTATCAAGGAATGCTTGGAAAGCGCGGTGAG
CATATGGTCATAGAAAGGCACGCCGGTACTAATCTGACTTTTTCCAGTGCCATCTAGTTT
TATTTCTACCGTGATATCTGATTCCGCGGTTTTCCGGGTGACTTTCCCGCTGCGGCTcat
>gnl|DORA|GKFG-1268 hypothetical "GKFG-1268-MONOMER" (complement(332468..331701)) Varibaculum cambriense dora dora20.1
ttaGTCACCGCCCTTAGCCTCCCGCCTATCGGGGTCTTCCCCGCGATTAGTATCTTCTTG
CAGTCCCCGTAATTGTCGCAGCAAAATCCCCGGTAAATCACGCAGGCGGGGGGGACGGAT
CTCGGGATAATCTTCGGGGGAAGTCCGCCCGAGTAGCAGATCTTCTACCCGTTCATCAGC
GCAAGAAACTAGCGGGCCGGCTGGAATAGTACGGTCAAACCGTCCGTCATAGTACACGCG
CGCGGTAATCTGCCCCTGTACCCCCGGGTCATCATCACGATCCGAACGCAAAGTAGAAAC
AAACAGGACTGCTCCATAGGGAGTAATTTTTGAAACCGCGAGGGCGAGTTCCTCCGCCTC
TGGGCAAACTGGCCGCTCCTCCCCTAGGAGCGCTTCTAACTCATCATCGGGAGTAGGAGT
CAGGCGTTTCCACACTACACACCCGGACTCAGTTTCCACGATCCGGGCATCAATCTCGTG
AGCGGCCATCATCGTGGCTAGCGGTACTGCCTCTAGCAGGTTGGTGAGCACTAGCGCCAC
ATCTCCGGCCTCCGGAGGGAGCGCCTCTAAATGCTGCCAGGCCTGCAGATCCTGGTCAAC
TTCTTCGCTGAACCCATCGAGCTCTTCCCCACTAATGCCCGATTGCGCGATTACCTGGTC
AAAGTAATCCTCTGGCTTAGAGGAGGATTCATTATCGCCCGCCAAATTTTCCTCGCGGGG
TTCTTTATCGCGCGGATCATCCTGATTGGGAAAGTTCGCGGCGTTcac
>gnl|DORA|GKFG-1269 hisH; "GKFG-1269-MONOMER" (complement(333099..332461)) Varibaculum cambriense dora dora20.1
ttaGAAGCTTTGTGTCCAGTTACGAAGCAGTTCCATGCCGGCGTCGCCGGATTTTTCGGG
ATGGAACTGAGTAGCCGAAAGGGGACCGTTTTCAACCGCGGCGATAAAAGGGGTTCCGTG
GGTGCCCCAAGAAAAAATCGGGGGTTTCATCCGCGAGGATTGCCGATAATGCCCGGAAGG
ATCAGCCGTTACCCCGTAGGAGTGCACGAAGTAAAAACGCTCATCTTTAATCCCGGAAAA
AAGCTGCGAACCCTGACCTACCTTGATCTTTGACCAGCCCATATGGGGCAGAATCGGGGC
ACGTAGTTTTTCTACGATTCCTGGCCATTCCCCCATCCCGGCGGTGTCTTCGCCGTGCTC
AAGGCCGCGTTCAAATAGGATTTGCATCCCCACACAGATTCCGAGCACCGGACGCCCGCC
CGCTAAGCGCCGGTCAATTAGGGTGTCACCGCGGCGAGCATGCAGATCCTTCATCACTGC
CGCAAATGCCCCTACCCCGGGAACAAGTAACCCATCAGCCTCCAGGCAGGTAGAAAAGTC
GCTGGTCAGGATAACCTTGACCCCAACGCGCTTTAAGGCGTTAACCGCCGAGCGCACATT
GCCGGAGCCATAGTCGAACACCGCTACCTGTTTAGTcac
>gnl|DORA|GKFG-1270 jde:Jden_1096 "GKFG-1270-MONOMER" (complement(333834..333109)) Varibaculum cambriense dora dora20.1
ctaGGCTCTCCCGCTAGCAACCGCCAGGGCTTGTTCTATGGTGAACTGCCCGGAATAAAG
CGCTTTGCCTACAATCGCGCCCTCCACCCCGATACCGGTGAGCTCGCGCAAAGTACGTAA
ATCATCCAGGGTGCTCACTCCCCCACTGGCTACCACTTTCGCGGAAGTTGCCTCGCACAC
TTCGCGCAGCAATTGGGTATTCGGGCCGGTCAAGGTGCCATCGCGCATTACATCAGTGAC
TACATAGCGGGTGCAACCGGCCGCATTGAGCCGTTCAATCATTTCAAAGAGGTCACCGGC
GTCTTTGGTCCAGCCATGAGTCGACAGCGTATGTCCGCGCACATCCAGCCCCACCGCAAT
CTGGTCACCGTATTTGGAGATCACCTGGCAAGTCCACTCGGGGTTTTCAATCGCGGCGGT
ACCCAGATTTACCCGGCGGGCTCCCGCCGAAAGTACCCGTTCCAAAGATTCGTCGTCACG
GATCCCCCCGGATACCTCTACCTGCAGATTCACCTGTTCAACGATTTCTTGCACCACTTG
GGTGTTATTCCCCCGCCCAAAGGCGGCGTCTAAATCCACCAGGTGTAGCCAGCGAGCTCC
GGCCTCTTCGAAGCTGCGGGCAGCTTCTAAGGGCACCCCATAAACTTTTTCGCTGCCCGC
TTTGCCTTGATGTAGGCGTACGGCTTGGCCAGAAACTATATCTACTGCCGGTAAAAGTTC
TAGcat
>gnl|DORA|GKFG-1271 seg "GKFG-1271-MONOMER" (complement(334624..333836)) Varibaculum cambriense dora dora20.1
ctaGTTTCCACCACGAGCTGGCACCGGAGTTACTTCCAATAAATCCGCGGCGGCCTCTAA
ATTGTCTAAGGCGTTTATTCCTCTTTGCAGCGCTTGAAAAGCTGCCGCCAGCCCCGGGCG
ATTAGGGTCTACTGCTAGCAATAGTCGATCTGGCCCAGCGATTTGCGGAACAATTTCCCA
ATCGGCTCCCGGCAGCACCTGCCCGATCACCCGGGAGATTCCAGCCAGTAAAGCGGGATT
CTCCCAGCTGGGAACCCAGGTATCTGCACAGGCCAAAGCATTTAGCAGTGGGCGCGGCAA
CAGGTAAGTTTCATCTAGCAGCATTCTTCCGGGAGAATCAAGCGCAGCAATCGCGAGGGC
GCGGGCGCCCACTGGTAAGGGTCGCGGCAGTTTCTCCGTGCCCGCCGAGGGGTCGAGTTT
GCTGCCCAAACCCGCAGCCACGGCCTCATTCATAGCTGCAAGCGACGAATAAACGGGAAC
TGCCAGCGCAGCGGAGGTACCTTTTAGGTGAATCTGGGGCAGCTGCCCGCTGGGGCAATC
GCCCTCCGAAGAGGCTGCATGGGGTAATACTGGCAAGATTACGCGTCCATCCCCTAAAGC
CGCCGCTATTGCTACCAGGCGCTGCCTTAGACCGCTAAGCTTCAAAGCCGCGGCCATAGC
CGGTTCTATCTCGCCTTTATCGGCGGAATTATTATTACGAGCCAGGGCACGTAAAATCGC
GTTTTCTTGTTTGGCGGGCAGAGATTTGCTGCCGCTAGATTCCGCGTTGGCGCGGCCTGT
AAGCTCcaa
>gnl|DORA|GKFG-1273 cfi:Celf_2327 "GKFG-1273-MONOMER" (complement(335673..334654)) Varibaculum cambriense dora dora20.1
atgATTACTGCCACCACCAGTATTTCTTACCCGGCTCTAGCCTCCTCCAGCCTGCAACTT
AGTTTCGCGCCCTCCGCCAGCCAGCTTGCGTCCTCCGCTAGCCGCGGCGCTCTCGCGCCC
TTACCGAGCTTTGAAGCCGATTGGGCAAGTCTATTGGCCTCTCCTTTCTTTCTCCGTTCC
CTAATCGTGGCCGTACTGGTGGGACTGAGCGCCCCCATTATCGGCACCTACCTGGTGCAA
CGCCGCCTATCGTTACTAGGGGATGGGATCGGACACGTAGCTCTTACCGGAGTGGCGCTA
GGTTGGGTAGTGGGTAATCTAACGGAAATTGCGGGCGGAGATACTTTAGCGATCCCGGGG
GCAGTAATCGCCTCAATCGTAGGCGCGGTGATTATTGAATTGGTACGTGCCAAAGGTGGA
GCCAGCGGAGACGTGGCGATGGCTTTACTTTTTTATGGAGGGATCGCTTCCGGGGTGCTG
GTGATTTCCCTGGCCGGGGGCACCACCAACCAATTAAATTCCTACCTATTTGGCTCAATC
GCCGCCGTTTCTTGGTCAGACGTTTACCTCACGATCGCCCTGTCGCTGCTGATCCTAGTG
TTTGGCCTGGGGATGCGCCGAGAACTCTTCTCTATCTGCAACGATGAGGAGTTCGCCCTC
GCTTCCGGGATTCCGGTAAGACTGCTGACCACCTGCTTAGCGGTAGTTAGCGCCCTGACG
GTATCGACTGCGATGCGGGTAGTGGGAGTGCTCCTAGTTTCGGCGCTGATGATCGTGCCG
GTAGCCATCACCCAGATTTATGCTCGCTCTTTCAGCGCCACTATGGGATGGGCAATGCTG
CTGGGGGTAGTGATGTGTATTGCGGGGTTAGTCTTTTCTTACTTCACGGCCGCCGCCTCT
GGATCGGCGATCGTGATGGGGCTGATAATCCTGTACGCACTGGCGGCAGCGCTGCGTCCC
CTGGTATATCGCCGCCATCTTCAAACCCCGCAAGAACCCGCTGACTGTGGACATCATtag
>gnl|DORA|GKFG-1274 ABC "GKFG-1274-MONOMER" (complement(336407..335670)) Varibaculum cambriense dora dora20.1
atgTCAGTAACTGAGACCAAAACATCTCTACCTTTTAGGGCGACGGATTTATCTGTCGCC
CTACAGGGCAATTTGATCCTGGAAAATATCAATTTGCAGATCACCCCCGGAACTACCGTG
GCGCTGTGCGGGGAAAACGGCTCCGGAAAATCCACTTTGGTGCGCGCCGCAGTGGGACTG
AATCCAGTCAGCTCGGGGAGCTTAGAGATTTTTGGTGCCCGAGTGGGCGATAAAAACTAT
GCGAAAGCCCTCGCAAAAGTGGGGTACGTTCCTCAACGCAAAAGCGCCCTCGGTACCGTT
CCGGCTACTGCCCTAGAAGTAGTCCGCTCCGGGCTATTGCGAAAAGGACGAGTAGGCCCC
AAACGCTCCGACCGGGAACGCGCCCGCCAGACGCTAGCAAAAGTGGGGTTAGCTGGATCG
GAGAACAAAAAGTTTCAGTTTATGTCGGGCGGCCAGCAGCAACGGGTTTTAATTGCCCGC
GCCCTAGTGCGCGATCCGGAGTTTTTAATTATGGATGAGCCCTTGGCCGGGATTGACCGG
CAAAGCGCAAAGAGTCTAGCTGCAACCATTGCGGAGGCAAAAACAGCCGGGAAGACTATG
TTGATTGTGCTGCATGAACATGGATCCTTAGCTCCCTTGATCGACCGCACCATAACTTTA
GTTTCCGGACAGATCGCCAGCGATAACCCCAGAGAGGCTCTGTCTCCGCTTCCGGGAGCA
GAGGGGAACGAAGAAtga
>gnl|DORA|GKFG-1275 metal "GKFG-1275-MONOMER" (complement(337360..336398)) Varibaculum cambriense dora dora20.1
atgAAAAAAATAGTTTGCGCCGCAGCGATTGCCGCTCTAGCTCTGGGCGGATGCTCCACG
AGCGCAAAAAGCGGGAAAGAGGACGGCGGGAAAGTCGAGGCCGTAGCCTCCTTTTACCCC
CTGGCTTACGTAACCAGCCAAGTTGGTGGAGAGCAAGTGGACGTAACCAACCTGACGCCC
TCGGGTGAAGCCCACGAAGTAGAGCTATCCGCGAAAGACCTCACCACCATCTCGCAGGCG
GATGCCCTAATCTACCTATCGGGATTCCAAGCCGCCGTTGACGACGCGGTAAAAGAAGCA
GCCCCGAAGAACACTTTGGATGTAGCCAAGGCCGCCAAGCTGAAGAAACTATCTGCCGAA
GAAACGGCGGAGCACGAATCCGAACACGAAGCAGAACACGATCACGAGGGCGAACATAAA
GAAGCCGCTCACGACCATCATCACGGCGGTTTCGACCCTCACTTCTGGCTAGATCCTCAG
CGGCTATCCCAAGTGGTACCGCAAGTAGTTGCCACCCTTACTCAGGCCGATCCGGATCAT
GGCGACACTTTCCAGAAAAACGGGAAAGCGCTGCAAGACAAACTAGCTGACCTGGATAAA
AAATATCGCGCTGGCCTGAATAAATGCGCCACCCCTACCGCAGTTACCGCTCACGAAGCC
TACGGCTATCTGGCAGATCGCTACGGATTCGAACAAGTAGGGGTAAAAGGGGTGGATCCG
GAAGCGGAAACCTCACTGACTCGCCTACAGGAAGTGGCAAATATTGCCAAGGACAAGAAA
GTCAACGTATTGTTTTCGGAGAGCGCCCTCGGAGATAAAGACACTAAGACTTTAGCCGAG
CAACTCGGGATCAAATCTGAAGTACTCGACCCCTTGGAAATCCAAGTAGATAAGAACCGA
GATTACCTGCAGGTAATGCAGGATAACCTGGAAAAATTGAGCAAAGCGATGAAATGTCAG
taa
>gnl|DORA|GKFG-1276 mcu:HMPREF0573_10234 "GKFG-1276-MONOMER" (complement(338997..337603)) Varibaculum cambriense dora dora20.1
ttaGCAGCCCACCAAGCGGGTCGCCAAGTAGGAGGTAAGCTCCGCGATCTTTACCCGTTC
TTGCTCCATCGAGTCCCGTTCACGCACAGTCACACACTGGTCATCACCGGATTGGAAGTC
ATAGGTGATACAGAACGGCGTGCCGATTTCATCCTGACGGCGATATCTGCGGCCAACCTG
TCCTGCCTGGTCATACTCGACATTCCAGTTCGCCCGCAGTTCCTGGGCAATCTCTTGCGC
CGGGCCGGTCAGTTCGTCTTTACGAGAAAGCGGCAACACCGCAGCCTTAACGGGAGCGAG
GCGCGGATCTAGGCGCAGTACTGTCCGCTTGTCGACCCCTCCCTTGGCGTTGGGAGCTTC
GTCCTCGTTATAGGCCTCTACCATAAAGGCCATTAGCGAGCGAGTAAGTCCCGCAGAGGG
CTCTACCACGTAGGGCGTCCAGCGCTCACCTTTTGATTGATCAAAGTAATCCAAATTCTT
GCCCGAAGCCTGCTGGTGAACGCCCAGGTCATAGTCGGTACGGTTAGCAATCCCCTCAAG
TTCGCCCCACTTCGATCCCTGGAAGCCGAAGGCATACTCGATATCGACAGTGCGCTTGGA
GTAATGAGAGAGCTTTTCTTGCGGATGCTCATATAGGCGCAGGTTATCTTCGCTTATCCC
CAAGTCCTGATACCAAGCTAGGCGTTCATCAATCCAGTACTGGTGCCACTGCTCATCGGT
TCCCGGTTCTACGAAGAACTCTAGTTCCATCTGTTCGAACTCGCGGGTACGGAAAATAAA
GTTTCCGGGGGTGATTTCGTTACGGAAAGATTTCCCGATCTGCCCGATCCCGAAGGGCGG
TTTCATCCGGGCAGAGGACATCACATTTGCAAAATTGATGAAAATCCCTTGCGCGGTTTC
CGGACGCAGGAAGTGCAATCCTTTTTCATCGTCAACTGGCCCCAGGAAAGTCTTTAGTAG
CCCGGAGAAGGCGCGCGGCTCGGTCCACTGTCCGCGTTTACCACAAGCCGGGCACGGCAC
ATCTTCCATGGACACCTCATCTGCTGAAGGCAACTGGTGTTTTTCCGCGTATGCTTCCTG
CAGGTCATCTTCACGGTGACGGGTATGGCAGGCGGTGCATTCAATCAACGGGTCAGTGAA
AGCCTTCAGATGTCCGGAGGCTTCCCAGACTTTTGACGGTAAGATGACCGAAGAATCCAG
GCCGACCACGTCGGAGCGTGAGCGCACTACCCGGTTCCACCACTGCCGTTTAATATTTTC
TTTCAGCTCTACCCCTAGCGGGCCGTAATCCCAGGCAGAACGGGTTCCACCGTAGATTTC
CCCACAGGGGTAAACAAAGCCGCGTCGCTTTGCTAGATTGATGACACTATCCAACTTCGA
GGGCGTTTCAGCcac
>gnl|DORA|GKFG-1277 bcv:Bcav_1777 "GKFG-1277-MONOMER" (complement(340356..339010)) Varibaculum cambriense dora dora20.1
ttaGTTGGCATCCCGACCGCCTCCTTTAAGCGTTGTTGTTACCGTATCCTCCTCTACTAG
ATGCGCACCTACCTGCTCATCTAACTTTAGATTTTCCGCGGAAGCGGAGGGAGACCCCAG
GGACGGGGAGGAAGTCCGCACGAATTTTACAAGGAAGGTTCCCACCGCCGTAGTTGCGGG
AATCGCCAGTACCAACCCGATCGAGGCCACCAGGGTGCGCACGATTTCCTCGGCAATCTG
GGAAACTGTGAGCAGCTCCAGGAAAGGCCGCTGCGATAACATCGCCAAAATCAAAGTTGG
CAACGCCGTGCCCACATAGGCAAAAGCCAGAGTATAAACCGTAGACGCAATATGGTCACG
CCCAATCCGCATCGCCCGTGAAAACAGTTTTCTTCGCGGCATTTGCGGATCAGTCTCATC
AAGTTCCCAAACGGCAGAAGCCTGTGTAATGGTCACATCATTTAAAGCCCCCAAACCGGC
TACCACGATCCCGCAAATAAATAACGAGGGCAGCGCCAGGGCGGGTAGCTGGGTTCCCAA
GATCAGGGCATCCTCGTCACTAGCTCCACTTAGCCCGGCTGCCCGAGTACCGGCATAGGC
GAGTAACACCGTCACTATCAGCCCTAAAAGCGTGCCCAAAAGCGCGGTAGTCGTGCGGAT
AGTAATCCCGTGCGCTAAGTAGACCGAGAGGAACATAATCGCCCCTACCCCCACTAAGGT
CACCAACATGGGCGGTTTTCCGGCCATTAGGGATGGGAGGATAAAGAATACGATTACCAG
TGTCGAGGCCGCCAGCCCCAATAGCGCTAGGAAGCCACGTTTGCCTGCCACCGCTACCAC
GATGATCACGTAGAGCAGCCCCATAATAGCTAAGGCGTTCCCCCGTTTTATATCGGTAAA
CAAGAATGGGGTACCAGTAGCCATGGCATCGGTGTCATAGATCATCCACACCGCGGTGCC
GATTCGGATCGCAGATTTAGACTCTTCGGGAACTCTAACGGGGACAACCTTGCCCTTCCA
CTGTCCTTCCAGCACTTTTACGCACACCAAAGGTTGGCGTTCTGGTAAGCCATTAGTGGG
ATCAGCAGCCCCTTTGGGCATTTTCAGTCCCGCAATCAGACATTTTTCCCCGTTCAAGCC
CGTCACCTGACCGCTCAAACGGTTAGGTGCTTGCTCAGACCAATCCTGCTGGGCATCCCC
TATAGGTTTCGGGCTGTAAAGAGCGAAAATACCGATAATAATCGCCAGTAAAACTGGTAC
TATCAGCGCGGTTAAAATCAGTCTAGCCCGACGTAGGGCTCGCGAGTCCGGGCGAGCCCT
ACGAGAAGAACTTAGGTGCTGATGcaa
>gnl|DORA|GKFG-1278 ahe:Arch_0694 "GKFG-1278-MONOMER" (complement(341560..340346)) Varibaculum cambriense dora dora20.1
ttaATATCCGCCCTGATCTAGAGAAGTATCGAGTTTAGCTGCCTGAAGGACGCGGGCAGC
CGCCGCATCTACCTCTCGGGTGGCTAACCACCCTTCCGGCAAATGAGTCTTGCGGGGGTT
ACCCCGCCGCCCGCGTTTGCCCTCGGCGGCCGGGGGGTAAGGCAAAGACGGATCCAGGGT
AGAAAACAATTGCTCCAGCTTTTGGATACTATTAGCACTGGTGAGGGCGCGGCGGAAGTC
ACCTCCGACAGCGAAGCCTCTAAAATACCAACCCAAGTGTTTACGCATATCCCGTAGGGC
GCGCTCCTGGTTGCCCATCCAAGAACTAAGCATCTGCGTGTGCCGCAGCGCCATTTCACA
TACCTGTCCTAGGTTAGGGCGAGCGCGATTAGCTGAGCCGTTAAGCGCACTGGCCAGGTC
ATAGAATAACCATGGTCTCCCCTGGCAACCACGCCCAATCTCTACCCCCGCACAATCGGT
TTGCGCCAGCATTGCTAGGGCGTCCTCGGCAGAAAAAATATCGCCGTTACCCCAAACCGG
GATTTCTAAATCTTGTCGCAACTGGGCAATGGCTTGCCAATTGGCGCTGCCCGAATAGTA
TTGGTTAGCGCTGCGACCATGCAGCACCACGGCACTCGCTCCCACTTTTTGCGCCAGTTT
GCCGGCTTCCCGATAGGTTTCGTGTTCGGCGTCGATCCCGATGCGAATCTTGGCGGTGAC
CGGCACAGGAGTATCGCGCGGAGAATCTTTTTCGCCGGCCTCAGCTCCAGCGACCACTGC
CGCCACTATCTGTCCAAAACGCTCTATTTTCCAAGGCAAAGCTGCCCCAGCGCCCTTGCG
GGTCACTTTAGGGACCGGGCAACCAAAGTTAATATCCAAGTGATCTGCCAGGCCCTGACG
CACCAACATCCGGGCACCTTGATACATAGTTTCCGGGTCTACCCCGTGCAGTTGGACGGA
GCGAAAGGTCTCTTCCGGGTCGGGTTTGATCAAAGCTAGAGTGCGCGAATTGCCTTCCAC
CAGGGCGCGGGCTGTAATCATTTCGCAAACATAGAGCCCACTGGCTGCCCCGCTCGTGGG
GGTGATCCTTAAGTCCTTTAATGCTTGAACGGCCTGCTCACGACACAGGCGCCGAAAGGG
AGCGTTAGTTACCCCCGCCATCGGCGCCAGGGCGATGGGGGTGCCAACCGTTACTTCCCC
TAGTTTAGTTGGcat
>gnl|DORA|GKFG-1279 cfl:Cfla_2171 "GKFG-1279-MONOMER" (complement(342849..341596)) Varibaculum cambriense dora dora20.1
ttaCAGCGAACGGAACATGCCGCACAGGCGGGCATGCCACTGGTTAGCAGTAGTGTCGGT
CAAAGAAGCGATTTGATCAACTAGCGCTCGCAACCGGCCGTCATCTCCCGAGGCTTCCCG
CCAAGTACTGAGATGTGGTTCTTCCAGCTCCTCCGGGCGTTCCCAGAGGGCGTCGGCAAG
TTCATAGATAGTGGTACGTTGCGCTAGATAAATAGGTTCGGTTTCTCGCGGCGCCATCAT
GTAGGCGGCAGCTATCCCCTTCAAAAGTTTAATTTCGGCGAGGGTCGCATCCGGAATAAC
TAAATCAGCATCATAGCGGCGCAAGGGACCGGTTCCTGCCGCTTGCAAAGTAGCGGACGA
AACCGCAGAACAGAAACGTCCGATCAATTGGGACGTCATATTCTTTAGCCGCGCCATATC
CCGATAGGAACCATCGAAACTAGCTAGCCACTGGGGCAGGGAACGAATCCGTTCCCAGGC
GTCTTGAAGCTCATTGCCCGGGGCATCTCCGTACCAGGTAACTGTAGTTTCAAACACCAG
CTCTAAAGATTTATTTTCCCCCAAGGTGGCCGGATCTAGCTCTCCGGTTTGGACACCGTC
CTCGATGTCATGCACGGAATAAGCGATGTCATCGGAAATATCCATGATTTGTGCCTCTAG
GCAGCGTTGATGCGGGGGAGAAAATTTGCGCATCCAGTTAAAGACCGGGGCATCTTCGCG
GTAGCAATTGTATTTTTTACGCGAATATTCACTGTTCGCCCCCTGTCCTTTTAGCCAGGG
ATATTTACACACCGCGTCCAAAGTGGCACGGGTCAGATTTAGTCCCAGAGGGCGCCCCTC
GGTGCTCATAACTTTAGGTTCTAAGCGGGTCAGCAACCGGAAAGTTTGGGCGTTCCCCTC
GAAACCGCCAATATCTTGGGCAACTTCGTCGAGGGCGCGCTCCCCGTTATGCCCAAAAGG
GGGATGCCCCAGATCATGGGCTTGACAAGCGGCATCAACGATATCGGGGTCACATCCCAT
TTCTTGCGCGATTGACCTGCCTACCTGGGAAACCTCTATCGAATGGGTCAGGCGGGTACG
AATAAAAGAATCGGTGGCCGGCCCGAGCACCTGGGTTTTAGCCCCCAGACGCCGCAGCGC
CGAAGAATACATAATCCGGGCGCGATCCCGAGCAAATTCGGTGCGATGCGATGATTTGGG
CGGCTCTTCCTGACAGCGTTCGCGGTCACGGGGAGAATAGGGCGCGGTTTTcat
>gnl|DORA|GKFG-1280 bcv:Bcav_1788 "GKFG-1280-MONOMER" (complement(344917..342899)) Varibaculum cambriense dora dora20.1
ctaGTTTTGGGTTAACTGGCGACGGCGATTTTCTAAGCTCATTAATTCGGCAAAAATCTG
TTGATAGCGTTCATCTTGCGGATCACAGCGTTGCAGCCGTGCCTTAGTATCAGCGATTTG
GCGGGCAAGATCACCGCGAATCATCGCCCCCCACACCCCGCGGGCGTAGTCATTTAGGCG
CGCGGGATCATCTTGCGGAAGCGGCGAAACTACCAGCGCCGACACCAAACTTTTTAGTTG
CGCAGAGACACTCGATCCCACAAGTTCCACCCACCGTTTATTCGCTAGCAGGATCGCCCG
CTGCCCTTTGACCCCCAGCTCGTCCTCGGCTCCTCGCCAAAGCTCCGCATATTTATCTAC
CCCCCCCAGGGAAGATAATGCCGCAAAAAGAGCGCTAAACATGGGTACCCGAAAAGCAAC
AGGAGACACCGTTTCCACTCCGAGCCCAAAAAGACTGGCTGGCAGTTGTAATAAGCACTC
CAGAGCTTGTCTTTCCAGATTGGCAACTGGATCGGAGCTGTCCGGCAAGCTGATTGCCCC
GGGCACACCGGACGCGGCAGAGTCCCCGCCTTGTCCAGATCGGGCGGCTCCGCTGACTCC
ATAAGGGCTGGCAGCCAAGCTATTTCCTGCACCTGGCATGCTTCTAGTTTGAGCCCGGGA
AGCATTATGCACAATCTGGCGCACCTCATTCTCTGGCATCCCCACCCACCCAGCTAGGCG
GCGAGTATATTCCGAACGCAATGCCACATCCCGGATCCGTCCCACTATCGGGGCCGCCGC
CCGCAAACCGGCCACTCGCCCTTCAGAAGTATCCAAGTTATGGGCTTTCAAAGTGGTGCG
CAAAACAAACTCAAAAAGGGGACGCCGCGAATCCACCAGGGCTCGCACCGCACCGGCTCC
CTGTGCTTGCCACAAATCGCAAGGATCTTTCCCCGAAGGTTCAATCGCCACGAAAGTTTG
GGAAGCGAAAGCCTGGTCTTCCCCAAACGCATGCAGAGCCGCTTTTTGCCCCGCCTCATC
ACCATCGAAAGTAAAAATCACTTCCCCGCCGCGTGCCTTGCCCGAAGACAGCAACACCCC
GGCTGCCGGATCAGCATTATCTCCTAGAAGGCGACGCACAATCTGCACATGATCAGAGCT
AAAAGCAGTACCACAGGTCGCAACCGCGCATTCGACTCCCGCGAGGTGGGCAGCCATCAC
ATCGGTGTAGCCTTCGACCACCACAATCCGGCGCTGCTTGCTGATTGCTTTCTTTGCTCT
ATCGATCCCGTATAGCACTTTCGATTTCTTATAGACCGCAGTTTCGGGAGTATTCAGATA
CTTCGGTCCTTTATCGTCCTCACCTAGCCGACGCGCCCCAAAACCTACTACTTCGCCCGT
CAGATTGGAGATAGGCCAGATCAACCGACCGCGAAAACGATCATAGGGGCCGCGCTGTCC
CCTAGAAAATAGTCCCGATGCCGCCAATTCGGGCTCGGTGAAACCCTGTTTACGCAGAAA
AGATAGCAGCGCATCCCAGGAGGCAGGCGCGTATCCCAACGAGAACCTGGCCGCTACGTC
GGCATCGAAACCGCGGGCACTCAAAAACTTTTGTGCCCCGACTGCCTCTTCACTGCCCAG
CTGGGAACGGAAAAACTGGGCGGCGTTACGATTGGCTTCCAATATCCGCGAGCGCGAAAC
CCGGTTCGGATCCTTCTTTTCTGCAGCTCCGGTGTCTTCGTAATGCAAGGTGACACCGGT
TTTATCTGCCAGGTATTGCACCGCTTCGGTGAAAGAAAGGTGATGAACATCTTCAACGAA
CTTAATCACGTCCCCACCTTGACCGCATCCAAAGCAGTGATAGTACCCCTGTGCGGGGCG
CACATGAAAAGAGGGGGTGCGTTCATCATGGAACGGGCAAAGCCCCTTTAGGGCGCCGAC
CCCGGCGGGGCGCAATGCTACCTGTTCGCCCACGATTTCATCAATGCGGGCACGCTCGCG
CACCTGATCGATATCTTCGCGTCGAATTAACCCAGCcat
>gnl|DORA|GKFG-1281 bpb:bpr_I0298 "GKFG-1281-MONOMER" (complement(345996..345022)) Varibaculum cambriense dora dora20.1
atgACTATAAAAGTGGCAATTAATGGATATGGCAATCTAGGACGCGCGGTTGAAAGAGCA
GTTAATACCGCTGAAGATATGCAGGCGGTGGCGGTATTTACTCGCCGAGATCCTAAAGAT
TTAGAAACTGCCGGCACCCCGGTTTATTCTGTCTCGCAGATGGCGGATTTTTCTGGAGAA
GTTGATGTGTGCATTTGTTGTGGAGGCAGCGCCACGGACCTGCGCACCCAAGGACCGGCA
GCGGTTAAATACTTTAACACTGTTGATTCTTTTGATACTCACGCCGATATTCCCGCCTAT
TTTGCCGATATGGACGCTGCCGCCAAGGAAGCGGGACATTCTGCCCTGATTTCTACCGGC
TGGGATCCGGGTCTGTTCTCGATTGCGCGCACCCTCACCGAGGCGGTGCTCCCGGCCGGC
TATACCCAAACTTTCTGGGGGCGCGGAGTATCTCAAGGACACTCGGACGCGATTCGCCGG
ATCGAAGGGGTCGAGGGCGCAGTGCAATACACTGTCCCCAACCAAGCGGCAATCAAGGCG
GTAGAAAGCGGAGAAAACCCCCAGCTGAGCACGGCAGATAAGCACTCGCGCCTGTGCTAT
GTAGTTGCCGCTGAAGGCGCCGATAAAGAACGGATTACCCGCGAAATTAAAGAAATGCCG
AAATATTTTTCGGACTATGAAACCACCGTCAACTTTATTTCTGCCCAGGAACTGGCACGC
GATCACGCCGGCATGCCCCACGGAGGGCAAGTCCTCCGTCTCGGTCACACTCAAGAGGGC
GTTAAACATCTGGTGCGCTTCCAGCTGCAACTAGATTCCAACCCCGATTTCACCGGGTCT
ATGGTGGCTGCTAGTGCCCGCGCGCTAGTTCGCCTACACCAGCATGGACATACCGGAGCC
GCCAGCGTCCTCGACCTGCCTCCCGCTTGGTATTCCCCGTCCTCCCCTGAGGACTTGCGT
GCCCAATTGTTGtag
>gnl|DORA|GKFG-1282 glucosamine/galactosamine-6-phosphate "GKFG-1282-MONOMER" (complement(346884..346099)) Varibaculum cambriense dora dora20.1
atgCATATTGCGATTACCCCCACCCCCGAAGATGCCTCTAAGCTAGCGGCAAAACTGATT
ATTCCCCAAGTAAAATCGGGATTTAGGTTGGGGGTAGCAACTGGCTCTACCCCGGAAGGA
CTATACGCTGAGCTACGCGCCGCCCATGCGCAAGGACAGTTCAGTCTGGAAGAATGCACC
GCCTGGGCTTTAGATGAATATGTAGGAATCGCTCCCGACCACCCCGAACGTTACCGTAAC
GTATTGCGCCGTGAACTGGTTGGCAGCGAAAAGACCGGGCTAAAGGACGAAAATCTGCAC
ACCCCCGATGGTACTGCCTCCGACCCACACCAGGCAGCACGTGATTATGAAGCAGAAATC
GCTCCCGGAGTTGATTTACAGATTCTCGGTATCGGTGCCGATGGCCATATCGGTTTTAAT
GAACCGACCGGCAGCCTAGCTAACCCCACAAATGTGGTGACCTTGACCGCCCAAACTATT
ACCGACAACGCCCGCTTCTTTGATAACGATGAAGCTAATGTCCCCAAGCAGGCAGTCACG
CAGGGGCTATCCACCATTATGAAATCGGGTCAAGCGGTTTTGTTGGCTTTCGGCTCCCAA
AAAGCCGATGCCGTTGCCGCAACGGTAGAGGGCGCGGTCAGCGCTTTTTGGCCTGCCTCT
ATTTTGCAGTACCACCTAAACGCATTCATCATCGCTGATGAAGCTGCCGCCAGCAAATTG
CAACTGACCGATTACTATCGGCAAACTTGGCAAGCCGAATACCCCGATTTGCCGCTCAGC
TACtaa
>gnl|DORA|GKFG-1284 LacI "GKFG-1284-MONOMER" (complement(348100..347057)) Varibaculum cambriense dora dora20.1
ctaGTTCTGCAGGAAGAAAGCTGTACCGGTAGAGCGCCTAATTACCAAAGAACTCTCCAC
AGTGAGCTCTTGCGCCGCTACCACCTGACCGGAAGCTCTTCTAATCGCCAGCGAAGTCAC
GTGCTCAGCAACTTTCGCCGCCCCCCTATCCACAGTGGTTAAATTAAAAGCCAGGGAGGA
CGCCCCCAGAGAGTTATCGAACCCGCTCACCGAAATATCAGCGGGAATAGAAAAACCAGC
TCGATATAAAGCCACCATAGCCCCCTGCGCCACCTGATCGTTATAACAAGCCAGCGCGGT
GACCCCCAATAAAGCAACCCGGGTTAAATCATTACGAGATTTTTGGCAACTCCAAGAATC
AGTCAAAAGTTGCTGCACGACTTTAAAGCCATCATCGACAGTGTTACCTGCCAAAATCGG
ATGGACTTTTAAGCCCGCTTCCTCGCCAGCTCGCATTAATGCCTGGCGACGAATTTTAGA
TGAATAGCTTTTTGGACCATCCAAGTAAGTTATTTCTGCATGACCTAAAGATTTTAGATG
CAAAACCAGTTCATGCAGCCCGCTATAGTTGGAAGAACGCACCAAGTCAGCGCCCGCCAG
AGCGCTTTGCCCCACCACTACTGCGGGAGTTAAGTTTGCCGGGAGTTCCTCACCGCTAAA
AACAGGATTAATCGCTACACAAGTGTTAATCCGCAGCTGAGACAGAGCCTCTAATCCCTG
CCGATAATCATTAAATAGGGAAGCGTTTTGAGTGATCGTACGATAGCCAGCTTCTTGGGC
GCAACGGTTAATATTCTCGACATATTTGTTATGTAACTCCTGATCTAGCTGGGCAACTAT
TCCAATTATCTTAGGTTTAGAACTGCGAAGCATCGCCCCCGACAAATCCACTTGATACCC
CAAACGGTGGGCAACTTCCTTAACCCGTTCACGCACCGGTTCGGAGATTCGCGAGTCATT
ACGCAACGCAAGCGAAACTGAAGATATTGATAACTCAGTTTCTCGTGCAACATCTTTTAA
CGTAACTCTTTTGCGCTGCGCcat
>gnl|DORA|GKFG-1285 gan:UMN179_01454 "GKFG-1285-MONOMER" (complement(349172..348285)) Varibaculum cambriense dora dora20.1
ctaCCAGAATCGTTGAAANNNNNNNNNNNNNNNNNNNNNNNNNNNNNNNNNNNNNNNcAA
CATACGCAAGCCGATTACGGTAGTTGCAAACACGGCGGCAGCCACTGCCGAAGTTCCGTA
TCCGGCTTGTAAGAAGCGGGCAAAATAAGTTCCGGCAGCTACGAAAGTGCCATAGATACA
AAAAACGTTGATACCGGTGAGCCAGACTATCGGCAGTTTAGCTACTTTCCCAACCCCTTT
GATTGCCTCTACAGTGTTAGCTGCTTGGGTGTCTTCACTGCCGACTTTTTGCCCTTTTGG
TACTGCCCAGAACACCATTAGCCCGGCTACCAGGACGATTATCGAGGAAGTGTACATGAT
GGTTCGAGCACTGGCTCCCGATGCCAGCATCAAGGTCCAAAGCAAAGAAACTAGGAACGC
GAGCAGACCGCGTCCAAACTCGAAAAAGCCAAATGCAGTGCCCTGATGTTCTTCAGTGGT
TGAGAGGCTAACTGCTTTGAAGTTGGCTGGTTTGAATAATACCTCGGTAAACAGCAGCAT
CAAGAAGAAGCATACGAGCAGCGTCCCCAAGGAGAGATTAGGTGAGAATACTGTGATGAA
TAGGGAAATCCCTCCCGCACCCAGAGAAGAAATCAGCATGATAGTACGAATCGCGAAACG
ATCGCCTACCCAGCCCAAGGCAATGGTTCCCAGGATAATAACTAAACCTTGCATTGAATA
TAGGTTCCCTGCCTGAGCGTCGGTGACCCCCATAGCGGTAGGAAAATCTTTGGGAATGGT
GTTCCTAATGTCCCAAAAAGCATAAATTAACTGCGCATTTACTGTGATTAGCACCAGCGA
CAGGAATGAAGTCGCCGTGAATCCCAGGTTATTCAACTTTGAACGcat
>gnl|DORA|GKFG-1286 major "GKFG-1286-MONOMER" (complement(349681..349211)) Varibaculum cambriense dora dora20.1
tcaGTTCATTTGTTTTTGGCGGCGCTGCATTTTCACCATGAGGTGTGACATTACCGCTGC
AACCAGAGCTAAAGCTGCCAATCCTAAGAATGCAGACCCCAGTACATTGGTGGAGGTTAG
CACTTCGGTTATTACTTTTCCGTTGCTATCAGTAATGGAGGGGGTAATCAGACCACCGAG
CACAATGGGGGCTAATAACGCCGGTATATATCCGACAGTGATTGCGAAAGACATAGCAGC
TGAAGAATTCTTCTTGGCAATGCCGAACTCTCCGATGGGAGCGTAGTAGACACCTCGAAT
CATAAAGGTGGTGGCAGATGCCAAGAGCATCATCACGATTAGCGCCCAGAACATTCCAAT
AGATATCAGGTTCCCCGGTACTTGACCAGCTGGATAAGAGCTGATAGCTGGGCTGTTAGT
GAAGAAGATTGCCGCAATCAGCGACAGTAGAAATACCAGAACTATCTCcat
>gnl|DORA|GKFG-1287 phosphatidylinositol-specific "GKFG-1287-MONOMER" (complement(350534..349689)) Varibaculum cambriense dora dora20.1
ctaGTTCTGGCAGTTACTTAGCCCAGCATCTATCAAAGTTTGAGCAATCTCAGGGGTAAG
ATAGTCAAAAATTAGCACCTGCGCCCTTTGCTTGCATCTAGCTTCATCCTTGGTATAAAT
ATCGAAAATCCACGGATTTAGCTGAGCGGCATAGGCATCGGGGAATCCTAACTGTCCATT
GGTAGCGCTAATATGATTTAAACGTAGCACACCAGTTCCAGATTTTTCCCCTAGTTGCAA
GATTGCCTGCTGTTTAGCTTCTAGACTGGGGCCATCCCATAAGTCTTGTAGCCGTATTCT
CTCGGCTTCATGCCAGGGATAGGCCCAAACACAGTCTGGTAAATACGTCGATTCATACTG
GCTGGGGGCACATTCCAATGCCAAGATTTTTCCGCGTAACTGCCCCAAAGTTAGCTCACT
GATGGGAATCTGATTTTCTTTCTTCCATAGGAAGAATAAATCTCGATTTTCAGCAATCAG
TTTCGTAATTTGCTGGCAATACTGCGGAAAATCATCCTTATTTTCATTTGCGTTTTGGAA
TCTAACCAAGAGGAACTCTTGGGGATGATTCTTTAGAAACTCTCGGATAGTTTGCAATAT
CTCCGTAGCTTTAATCGTGCTTATCCACTCGCGGTGAGCTGCAACCAGGCTAGAGCGAAT
CCGCAAATCTAAAAACCTGACCCCTATATCTAATTGTTCTGCAAGCAGGAGAGTCTGAGT
TTTATAGTATCTTTGCGGACAAGTTGCGGTCATAGAATCATGAGTTCCCGGGATAGTCAG
GTTACCGATGGGAACTGAATCTGGATGATGAGCCATCCAATCTGCTTGTTTAACAGCTGC
TTTcat
>gnl|DORA|GKFG-1288 ahe:Arch_0546 "GKFG-1288-MONOMER" (complement(351323..350544)) Varibaculum cambriense dora dora20.1
ctaGGCAGGAGCTTGCACCAACCGATACAGCAGCCCGGAATGTACGGTAGGCCATGCTGC
CAAAACGGAACCTTTCTGGCGCACATCCATGCTGGTACCATCAAAGCGGGACACTATGCA
TCCACTTTCCCGACAGATTAAAGTCGCCGCCGCTATATCCCAGGGGGATACCCAAAGATG
AATAAATCCCCCTGCCCTACCGGCTGCTACTTCCACCATTTCTAATGCGGCAGAACCGTA
TCGGCGATGTCCCCGTGATTCCTCTAAGACTTGAGCTAAGCGAGGAAGCGCTCGGATTTC
CTTTAAATCGGTTAGCAGAACTACCTGGCGGTAATCTATATCCGAATTCACTGCCCCTAA
GGAAAGGTCATTGCAATAAGCCCCTCCCCCTAAAGTCGCGGTATAGGTCTTATCAGCCAC
CACATCTTGCACTACTGCCAGAACCGGGATCCCGTTTTCACATAATGCCAAGGAAATTGC
GTAATCTCGCTTGGTTTCTATGTAATTCATCGTCCCATCAATGGGATCTACCAGCCATAC
CCGTCCCTCGAAAGAATCAACCTGGTGTCCTTCCTCTCCGAGCACTGGGTAGCCACTAAA
TTCCAGTAGTTGATTCGCAATAAATTGCTCTATTGCTTTATCAACATCGGTAACTAAATC
ATTACGGCTGCTTTTAGCGGTAATATTTAGTTCCATTCCCGGTTCAAGCGCCATAGCTGC
GGCTTTTTTAACGGTAGCTACTGCATAATCCAATAGTTTCAGCAATTCCGGCTTTTCcat
>gnl|DORA|GKFG-1289 cpg:Cp316_1400 "GKFG-1289-MONOMER" (complement(353851..351482)) Varibaculum cambriense dora dora20.1
atgGCAGACAACCTTACCCATTCTTTAGGTTCATTTACTCGTTCTATTTCTGGACGCCGC
GCCGAAGACTCCACCCCTATGGAGTTTTGGACAGGAATGTCGCAAGCGATTGTAGAACGT
ATCGCAGAAAACTGGGAAGCAACCACAAAAAAGTATGCCGCGGGACGCCAAGAGCATTAC
TTCTCGGCTGAGTTCCTAATGGGCAGAGCGCTGCTCAACAACCTGGATAACCTGGAACTG
TTAGAACAGGCGAAAGAAGCTACAAACGCCTTCGGCATGAATCTCACCGACGTTCTGGAA
GCTGAACACGATGCCTCCCTCGGTAATGGAGGCTTGGGACGCCTAGCTGCCTGTTTCCTA
GATTCTTGCGCCACTATGAACCTGCCAGTGCGCGGATACGGAATCTTGTACCGCTACGGC
CTATTTAAGCAGGCCTTTGAAAACGGTAACCAACGTGAGCATCCGGATCCGTGGATGGAG
GAAGGTTATCCTTTCGTTATTCGCCGCGAGGAAGAGCCCCGCTTTATTAACTTCGCAGAT
ATGCAAGTGCGGGCGATTCCCTACGATATGCCGATTACCGGTTATGGCACCGATAACGTA
AATACTTTGCGCCTGTGGAAGTCAGAACCGATGGAAGAGTTCGACTATGAGGCTTTCAAT
TCGCAGCGGTTCACCGATGCTATTATTGAGCGGGAACGGGTGGCTGACCTGTGTCGGGTT
CTGTACCCCAATGACACTACTTTCGAAGGCAAAGTGTTGCGGGTACGTCAACAGTACTTC
TTTGTATCTGCCTCTCTGCAGGACATGGTAGAGAACTACATCAACCATCACGGTGATGAC
CTGCGTGATTTCGCGAAATACAATTGTATCCAGCTAAATGACACCCACCCGGTATTGGCG
ATTCCGGAATTGATGCGGATTCTGCTTGACGATCACGGGATGGATTGGGAAGATGCCTGG
CAAATCGTACAGAACACTTTTGCCTACACCAACCACACGGTGCTCGCTGAAGCTCTAGAA
ACCTGGGAATACGCAATTTTCCAGCGCCTATTCCCCCGGATCCTGGAGATCGTAGCCGAG
ATTGACCGTCGTTTCCGGATGGAACTAGAGGCACTGGGCTTTGACGCTGCCCGGATTGAC
TATATGTCTCCGATTCATGGTGGCCGTATCCATATGGCTTGGATTGCCTGCTACGCAGCA
TTTTCGATTAACGGGGTGGCTGCCCTGCACACCGAAATCATTAAACGGCAGACCTTGAAA
GACTGGTACGAGATTTGGCCACAAAAGTTTAATAACAAGACTAATGGGGTTACGCCCCGG
CGCTGGCTTAAACAGTGTAATCCTCGTCTAGCTAACCTGCTTACTGAAAAGCTGGGTTCT
ACTGATTGGGTTACCGATATGGATCAGCTCAAGAGCCTACGTAAGCTGGCTGATGACTCG
GATCTAATGGCGCAGCTACTGGGGGTAAAGGCCGATAATAAACGGGACTTTGCCCAGTGG
ATGGAGCAACGCTCTGGACAAAAGATTGATCCGTCTGCGATTTTCGATGTGCAGATCAAG
CGTTTGCACGAATATAAACGGCAGCTGTTAAACGCGCTGTATATTTTAGATCTGTATTTC
CGGATCAAAGATAATCCGCAAAAGCCTTGGCCACATCGAGTATTCATTTTCGGGGCTAAG
GCTGCTCCCGGATATGTGCGAGCCAAAGCGATTATTAAACTGATCAACACTATTGGGGAA
CTGGTCGCAAGTGACCCTGAAGTTTCTAAAGTTATCCAAGTAGTGTTTGTCGAAAACTAC
AATGTTTCCCCGGCGGAACATATTATTCCTGCTGCCGATATTCACGAACAGATTTCTACT
GCTGGTAAAGAGGCATCGGGAACTTCCAATATGAAGTTCATGATGAACGGAGCACTTTGC
CTGGGTACTCTAGACGGTGCGAATGTAGAGATCGTGGATTCAGTGGGGGAAGAAAACGCC
TATATTTTCGGCGCGAAGGAAGAGGAACTACCGGAGCTGCGCCGCACTTACGATCCGCGC
AAGCTCTATGAGACCGTGCCGGGACTAAAACGGACTCTGGATGCGTTTGTTGATGGCACT
TTAGATGATGGCGGTACCGGCCTGTTCCATGATCTTTTGGGTTCACTACTAGATTCCAAC
GGATACGAACCTGCGGACGTCTACTACGTACTGGGTGATTTCGCTGATTACCGGGAAGTG
CGTGATCGCGCTGCCCTCGAATACGCTGACCAAATTGAATGGGCGCGTAAATGCTGGATC
AACATCTGTGAATCTGGACGCTTCAGCGCTGACCGTACCATAGCTGATTACGCTAAAGAG
GTTTGGAAGATACAGGCGCAAAAAATCtag
>gnl|DORA|GKFG-1290 vma:VAB18032_29276 "GKFG-1290-MONOMER" (complement(355756..354023)) Varibaculum cambriense dora dora20.1
atgAACCGCGTTCAGCGAGGTGACTGGGATCAGTGGTGGCGTAGTGCCGCTATCTATCAG
ATTTATCCCCGTTCTTTTTCCGATTCCAACGGTGATGGGATCGGCGATCTGGCCGGGGTG
TTAGAAAAAATTGACTACCTAGAAAAACTGGGAATCGATGCCGTCTGGTTTTCCCCTTTC
TATCCTTCCCCTCAACACGACACCGGTTACGACGTAGCCGATTATCTGGATATTAATCCC
GAATATGGGGACTTACAGACTTTCGATAAAGTTCTCGCTGAGCTGCATGAGCGCGGAATG
AAAGCCATCATCGATGTGGTTCCTAATCATTCCTCTTGGGATCATCCACTGTTTAAACAG
GCGCTAGCGGCAGAACCCGGGGATCCGGCACGCGATATGTATATGTTCCGCAAATGCGCG
GATACCACTCCCAACAACTGGGGGTCTATGTTCGGCGGATCTGCCTGGTCAAAAGTGGAG
CCCCTAACTGGTAAAGCTAGCGACCGGGACTGGTGGTACCTACATATTTTTGATGCCTCT
CAACCCGACTTCAACTGGGAAAACCCGAAAGTTCACGACTTTTTCCGGTCCTACCTACGT
TTTTGGTTAGACCGCGGCGTAGATGGTTTCCGAGTGGATGTGGCTCACGGCCTGGTCAAG
GATCCCGCGATGCCCGATGACTTGGTGGGGCCGGATCGCCTTAACTATGAAGGCCCAAAT
AGCGATAATGGACGTGCCCTCGATGTGGGACCGTTCTTTAACCAGCCGGGGGTGCACGAT
ATTTATCGCGAATGGCGCCAGGTGCTAGATGAATATGGCCGTGACCGGATGCTAGTAGCC
GAGGCCTGGGTCAATACCCCAGAACAAGAAGCTATGTATGTGCGCGAGGACGAAATGTCC
CAGGCCTTCAACTTTTCGGTAGTTAACTGCCAGTGGGAGCCAGCCGCTCTGCGGAAAGTA
ATCCGGCGCACCCAAGAGGCCTCGGCCTCGGTGGGCGCTCCCCCCACTTGGGTACTGTCT
AACCACGACAAAGTCCGTCATGCCACCCGTTTTGGCTACCCCAACGGAGCGAATACCGAT
AACGGGATCGGGGCAAGTGACCCGCAACCGGATCGAGAAATCGGTTTAACTCGGGCGCTA
TCGGCAACCGCGTTCCTCGCGGGGCTGCCCGGCTCTATCTACCTGTATAACGGGGAAGAA
TTGGGGCTACCTGATGCCACTAAGCTTCCGGATGAGGCACGACAAGATCCCACTTGGCAG
CGTTCCGGTTTTAGAGTACGAGGACGCGACGGCTGCCGAGTACCGCTCCCCTGGTCGAAT
GAGCCCGTCTCTAACTTTGGATTCTCCCCTGCAGGCGCTAGCCCTGCCTGGTTGCCACAA
CCGGATGATTGGGGCGAGCTGTCGGTTAAGGCACAAGATTCAGACCCGAACTCTCCGTTA
AACTTTTACCGCAAAATGCTTGGCCTTCGCCGCGACCTCGGCCTGGGAATGGGCGAATCT
ACCTGGTTAGAAAGCGATCCGGAGGTACTGGCTTTACAGGTTACCGGAGCGAACGGGCGC
CAAGTAGTGGTAGTAACCAACCTGGGGGCGGGTTCGCGTCCCTTACCGGAGGTCGCAGTA
ACAGATTCGGCAAAAACCCTCCTGTCAACCCCAGGAATCGGTTCCTCCCATAACTTGGGT
GACAGTAGCGAAGATAAAATCGCGCCCGAACAAACTCTCTGGATCGAAATCtaa
>gnl|DORA|GKFG-1291 ahe:Arch_1234 "GKFG-1291-MONOMER" (complement(357391..355787)) Varibaculum cambriense dora dora20.1
gtgAAAGGTATTCGATTGACAACTGAAGAAAATACACAAGCAACCAGTGGAATTGCTGAC
ACTTCCGCAGCACACGAGCCACAGATTGAGCAGGCGCAAGCCGATGTAGTGGGCGATTCC
TCTATAGATCTTTCCGAAAAAACTTTTGCTGATTTCGGGGTCTCTGCTCCGCAATGCCAG
GCTCTTGAAGATGCCGGAATCATCCACCCCTTCCCGATTCAAGCCCTCACTTTGCCGGTA
GCGCTCGGGCGCCACGATATTATCGGCCAAGCTAAGACCGGTACTGGTAAAACTTTGGGG
TTTGCGCTCCCGGTTTTGGAGGACGTGGTGGCTCCGGATGAGGACGGCTACGAAGACCTG
CTAGATCCTGGCCATCCGCAAGCCTTAATCGTCTTGCCCACCCGGGAGCTCGCCATCCAG
GTAGCGAGGGAAACCGCGCAGGCAGCTGCCCGCCGCAAAGTGCGTATTTGCGAAATCTAT
GGGGGACGGGCTTTCGAGCCCCAAATAGCGGATCTGAAACGAGGAGTCGAAATTGTAGTC
GGCACCCCCGGTCGCCTGATTGACCTCATGAAACAAGGGCATTTGAGCTTGTCGTCAGTG
CGCACTATGGTGCTAGATGAAGCCGATGAAATGCTAGATTTGGGATTCCTTCCCGACGTA
GAGGTACTCCTTTCGCGCACCCCCGCCAATCGCCACACAATGCTGTTTTCCGCCACTATG
CCCGGAGAAGTTGTGGCGCTAGCCCGCCGCTATATGGAACATCCCACCCATATTCGGGCG
CAAGATCCCGATGATCAAGGCGCCACGGTGAAAACCACTCGGCAAGTGATTTACCGCTGC
CACGCCCTCAATAAGATTGAGGTACTAGCGCGGATTTTGCAGGCTCGCGAACGCGGCCTC
ACCATTATTTTCACGCGCACTAAACGCACTGCTGCCCGGGTAGCAGAAGATCTTGGCAAA
CGCGGCTTCGCAACCGCAGCCTTACATGGCGATTTAGGGCAAGGTGCTCGCGAACAGGCG
CTGCGAGCTTTTAGACACGAGAAAGTCGATGTCCTGGTAGCCACCGATGTGGCAGCGCGC
GGCATTGATGTTGATGATGTCACCCACGTAATCAACTATCAGTGCCCTGAGGACGCCAAG
ATTTATATTCACCGCATCGGGCGCACTGGCCGCGCCGGGAATTCGGGAACCGCGATCACC
TTCGTGGACTGGGATGACGTTCCCCGCTGGAAGCTGATCAACAAAGAGTTATCGCTGGGG
GCGGACGAACCGGTGGAAACCTATCACACCAGCCCGCACCTTTATACCGATTTGGATATT
CCCGAGGATGCCGGCGGGCGCTTACCGCGTTCGATGCGTAAACGCGCCGGACTAGCCGCC
GAAAAACTTGAAGATCTCGGGGAGACCGGAGGTCGCGGTCGGGGGCGCGGACGTTCAGGG
CGCGGAAATAATTCTCGCGGACGCTCAGGAGGCGGACGGAGTAAAGGCTCTCGGGGCGGA
CGGGATCGGCGTCGGGAACGCGATAGTCACCAAGGGGCGGGTACCCAGCGTCAGCCGCGT
CCTCGGCGTGCGCGCCGGCGTCGTCGCAAAGGCAGTGAAGACtag
>gnl|DORA|GKFG-1292 hypothetical "GKFG-1292-MONOMER" (complement(358273..357668)) Varibaculum cambriense dora dora20.1
tcaAGCCTTCAGTCCGGTACGCTCCATCCGAGCCCGGTGATGTTCCTTGATCGCCTCGGG
AATATCTTCCCCGTCCTCAGCCGTTAATTCGGGATAGCCCACAATGGCCTGACGGAAAGT
AGAACGCACATCTCCGAGCACCCGCCGTCCCCACAGAGACAGCCTGGCCGGTACCGTCAC
CTGAGTAGCACACGCCTGAGTGATTACCGGCGCCGCCCAAGCTTCTTGCCCGCAGTCCCA
GGAGACCTCGGAAAGCTCTGCTTGTGCTGACGAAGAGAGTCCCCCAGTTAAGCTGCGGTT
GAAATCGGCCATGGCTCCAATCGTTACGTAACTTTTGACGAGGCGTTCATACCAGTCAGT
AGGGCGTAAACGTTCCTCTAACTGGACGGTCAGCCCCATATATTGCTTCATCTCTTCTGT
CAGATCAACCCCGAGGCTTTGACTAACCTGGGCTACTTTTTGATAGTTTTCCCAAGCCCG
AGCCGACATGCCCCCTAAGGCGATTTCTTGATCCACCGTGGGGCATAGCGAAGCGTCTTT
TGCTAGCCGTTGCTGCATAGCCAGGGTGAAGTATCCGATAAGTCCCAGTCTCTGTGCGTC
ACTcac
>gnl|DORA|GKFG-1293 (db=HMMPfam "GKFG-1293-MONOMER" (complement(358538..358311)) Varibaculum cambriense dora dora20.1
gtgAATATCTCACTGGGACTTAAAGGTGTAGCTAAAACTTTAGAGCTGGAAGTAGCTATG
GATGCTGACCAGATTAAAACCACTTTACAGGCAGCTTTAGATAAGCCCGAAGAGTTGCTA
TCGCTAACTAATAAGCAGGGTCAGCAGGTACTGATCAACCCGCGTCTAATCGCCTATTGC
CAGATAAGCGAAACACAACCGCAGCGGGTGGGTTTCGGAATCGGCtaa
>gnl|DORA|GKFG-1295 ATP-dependent "GKFG-1295-MONOMER" (complement(362079..358798)) Varibaculum cambriense dora dora20.1
tcaTAGCACTTGTTCTCCTTCAGCCTTTAGGGGACAACTAGAACGCAGGGAGCAACGATC
ACATCGTGGGTTTTCCACCGCCCGAAATACCGACCCGGAAACCACTTTTGCCGCCTGGAT
AATATTGTCGAGCAATAATCCTTTTTGCTCATCAGTTAACGGCGATTGCACCATTTCTTT
CGCGATTTCTTCATAGTCAGTTTCTCCCCTAGCTTTCCGTTTATGCTTGGAAAGATAGAT
CAAACTTGCGCTTTGAATCTGCTCTGGTGACCTGGCTAGCACTGGTGCCAGCATCTGGCG
GGACCGGCTATCTCCACCTAGCAGCGCAGCTTCTAAAACCAATTGGTAGCAGGCAAGCTG
CAAATGTTCCGCTAGCTCTTTTTCACTAGGAACCGTCTTGCCCGTCTTAAAATCGACTAT
TCTTATCCCGTCCTCGCCAGCTTCTAAACGATCTAGTCGGGCGGCCACCATCGCTGCGTC
GGATACCACCGCATAGGAGCTAATTTCGGTTACCGCCGGCATTTTATGATCATCTAAATA
GCGGCTGAGGCGGCGCACCATTTCTTCTCGTTTTTTCCCGTCTTGGCGCGAAAAGAAGGC
TTCTGTTTCTTGGGGCCAGTGGGCGTAGAAGAAGGCCAGGCGCTCGGACAAACTACTGTC
TGTCATTTCTTCGGCAATCTGGTGCACGAGAGTTCCCCAAGCGGCGTGACCGGTAGCCTC
GACTTTTTCCCCTCCCCGCCGTGAGAGCAGCCAGCGAAATTCGCATTCGTTCAGATTTTC
TAAAGCAGAGGGCGATATTACTGCCCGGCTACCAGTAGATTTTAGTCCGGCGGGATTCGT
CCACCAGTCATTATCTATTCCTACCTGACGCCAAGTATCAGGATTGGCGAACCGAGCTCC
TTTAGAAGCTAGAAACGCTAAAGTTTCCACTGCTTTTTTACGAGTTTCCCCATCCGTCTT
GCTGGCGAGCACTCCCCTTAGGTGACCCACCAGGGAACGCAATGAAGGGAATAACTGATG
ATCACCGCGGTTTTCGGTTTGCAGATTCCCGCCGGCTCCCAGCTGTTGATCCCAATCACT
GCCCAGGTATTGCGCGACAGAAAAACTGCTAGTTTCCAAGCGGGCATGCAGATTATCAAA
AAATATTGAAGGGTTTTCCTCAGCGTCGCTGCGCACGGTAACCAACATTTTGCTGCGAGC
CCGACTGAGGGCGGATCTTGCCAGGCATCGTTCCCTCTCCAAGGCACGACTGCGAGATTC
CCCAGGAGCAAACTGTAGCTTTCCAGTGGGACTAAGCAGAGCCGTGGCATGGAGCAGATC
CGAGATTTCCCCAGAGCGCAGCAGGGAACCGCGCTCGGAAATAGCTGGCCATTGCCCGTC
CTGCATTCCAATGATTGCGCAGGTATCCCAGGTGCGTCCGGCCGCAGAAAACACGGTTTC
CAAAGCTACCGCCGAACCTATCCCATGAGTGCCGGTTAGCACGTCCTCGGCTTGGGTTTG
TCGCAAGAGCACCTGGCAGTATGCCCGCATATCGGCATTTAAGTGGCGCTGTGACCAAAT
CTCGGCGTGGCGAACCAAGGCAATAACCGCATCTAAGGCTTGATCAGCAAACTCGTCTCC
AGAAAGGGCGCGCTGACACCAAGAATCTTCAAGATTCAGCAAATCCCAAATTTTTTCTAG
AACCACTAGCGGAGGCACTTCCAACTTGGATAATGCTGCAGTTAAAACTTGGTGACAGAG
AATAAAGATCTGTCCGCCCTCTACCATTTCCACCTGGGTAAGCGGGAAACGGGGGGTGCC
GATGGAAGCATAAAAGTCTTCTATTTTTGCTTCTACAGCGATATCGGCGCCCACTAACGC
GCGTTCCAAGCGCAGCATCTGCAGGGAATCCAAAGCGAAAAGCGGAGAGCGCAACAGGTG
TCGAATTGCTTTACCTCGCGGAGAAACTAGCTTGTCATCAAGTAGATACTGCGAGGTAGA
CCAAGAAGTATTATCTGAGCTGGAAGGAGTGGGGCTATCTTTACTCCACTGTTTTGCGAG
CTCGCTTTGTCCCGGCAGAGTAAAAAGTGACAATAAGGCGCCCGTAACGTGGTTAGCTTT
GAAAAGTATCGGCCTTTGCCGCTCATTTACGGGAATCTCCAGGCCCCGTAAAAGCGAAAC
TATTTCGTCTAGCTGGGAGCGGTTCCGCGCAATAACCGCCATATCTGCCCACGGGACTTG
CCGAATTAGGTGCTGATAGCGGAGATATTCCGCGATCGCCCGAGCTTGGGAGGAAACGGT
AGAAAACTCCGCAAATTTTTGTTCGCGCTTACTATCGCAGTCCGCCTTAGCGCTGAGGGG
ATCTAAAAGCTGCAACCCTCCCGAAGTTTCCCGGAAAGACTCTTCTAGCGTGACCAGAGG
GCATTTCAACTGCTCGGCCAGGTAACTACCGCCGTGGGGGTAACCCCCACGGAAGGTTTC
CACCGCCACCTCCGGATTGTAGAGGGCGAAAACTTTCGTGCCTCTCTTTCCCATTTCTGT
TAGCAGACGCACAGTAGAGGCCGGGCAATCTTGCAGGTCGTCAACTACCACCCAGTCAGG
AAGCTGGGGCGGTGATAGTAATGCGGCGTCGCGCTCCCAGCCGTTTAAGACTTGACCAGC
GCGATCTTGCATCCGCGCCGCATCCCAGCTGTTGTCTTTATAAGAGGGCTCGTATTGACT
AAGCAATACCGCTGCCGCCTGCCACTCGGCAACCGCGAGTTCGCTACCTAACTCATCTAG
ACGTTGCGCGCTGATTCCCCAATGGGCACAGGTGGCAAACAGGGCACGCATTTCTGAACA
AAAATAATCAGTTTGCCTAACCTCGGGGGTGATATATTTCGGCCAAGGCGCATCTACCTG
CTTTAATAGTTCCTGAATCCGGGCGTCTTCTTGTGATCCGGTCAGCAATACCGGTTCGGG
GAGTTGTTCGCGCCGCGCGCTAGCAAAATCTGTAAGTACCTGGAAAGCCAAGGCAGTAGG
GGTAATGAATGGACGAGAGATAGGAAGTTTTCGACTCGCCCGCGCGGTATTTAAGTATTC
TGCTCGCGCGCGGGAAGGAGCTATTCCTATTATCTGTTTGTGGTGGCGGTGAAGTAACTC
CATAGCTGCCAGAGCCAAAATGGTTTTCCCGCTGCCAGCTGGCCCCCGCACTATTAGCGA
ACTAGGCGATTGCAGCTGTTCAAGTAACTGCTTTTCCTTTTCTCCTAGCTTCGGAATCTC
CAATTCGGCAGGGAAAGGAACGGCGTGCAGACTAAAAGAcat
>gnl|DORA|GKFG-1296 bcv:Bcav_2901 "GKFG-1296-MONOMER" (complement(365561..362076)) Varibaculum cambriense dora dora20.1
ttaGACCAGATGTGGGAATAGCTCTTCAAGTTTTTGGGGAAGGCTTAGGCGCTCACTCCA
TTCGTCCAGGTTGCATACTAAGTCATAGCGCACAAAATAAAGTGCTGCCTCTACCTCTTC
CAAGTTCAGTCCCAGCGAATCGGCGTAAACCAGGCGATAAGTATTGATTTGGCGCATATA
GTTCGCTACCGCATCTTCGTGTTCTGCGCTTATATTGCCGGAACTATCAAAGGTTAAGGC
ATCGGTTTTCCAGTCAATAATCGTAGGCTTGCCGGTAGCGGGATTGCGCATAATCGCATC
GATGCGTGCCACTAATTTGGTCGCCATCGGCGCCGCGAATTCAATCTCGGACTCCAGATA
CTCCCAACCGCGATCAGGGTGCACGATTCCAGATTTCCATTTTTGCTGTAGTCTCTGCAG
CGATTTAAGCAGCCCTTTATCTAGATCCTGGGGAACCGAATACACACAACCGCGCAGTTC
TTGATCAACCCACTGGTGGAACAAGGTACCTACCGTAGCGCCTCCGGAAGGAAATGCTGG
CAGTGGACGCCGTTGGCTCAACGCAAACCCCTCCGGATCCTCCTGTAATTTGCGCGCCCG
CGTAACCCCACTTGAAACCGGAAGCTCCACTTGACCCTGCTTTTCCTTTTCCGCTTGTTC
ATCCCGAGTTAGCTGTACTGCTTGGAGCATCCAATCGGAATGTTTAGCTGCGATAGTTAG
TAGTTCTTCGGGATCTTCGGCAGACAATAAACTATGGAGCCAGCGATCATCTTGCGCGCC
TCCTATTAGCGTCCTCAGCTCATTTGCGGCACTGGAAAGCCGCGATAGCTGTACAGATGG
AGGCGTCGGCCAGAGGACTTCGCTGGGGACTGGCATCCAGTCATCATCTTCCGCCGGTTC
CCGGTTCCGCAATTCCCGCATTTTCCCACTGGAATCTATCTCCACTAAGAACTGGGAGGG
TACCCGTTCAGTGCTGGTGGTAGCGGTGTGCGCGCTGCCGCCAATTAATAGTTCCGACTC
TGCGCGAGTAAAAGCCACATAGGCCAGGCGCCGGTCAGCTAACTGCGAGGTAAATCCCAA
AGCACATTTATAGCTTTCTATAACTTTGGGATTATCGGAATAGGCCTGCCCGGCAAAGTC
ATAACCACTTTTTTCCAGGCCACGCTCAATAGTTGGTAGCACTTCCTTATCTGGACGTAA
GTCATAGGGAATCATAGCGACATCGGTAATCCAAGATGATTCACTGCATTTACCGTTCCC
CGCTTTAAAGGGAGCTTTGGGAAGGTTTCCCTGGTGGGTGCGGCTTTCATCTAGGCCCGG
AATTGCGACCCAAGTCCATTCCAGGCCTTTGGCGGCGTGAATAGTCATTAGTTGAATAGC
GTTCGGATCAGGCTCCTGTAAGGGCATGTCGAGGCCAGAGCCTTGTTCATCCGCGAGCCG
GAGCCAGTCTAAAAAGCTGTGCAGATTCGCGCTGACTCCACTGGATTCATATTCGCGGGC
GATTTTGACAAAGCTTTCTAGGCAACGCTCGGACACTCCCCCGTCTGGGCGGATTTTTAC
ATCCAAGTCCAGGCGTAAAGCAAAAATTGTGCGTTGTACTAGCAAACCGAGGGGGTCATG
GATATGACGACGCACAGTAGCCAACTGGGTGCGGAGAATACTCAGGCGCCGATGCGCTTC
GGCGCTAAAGGCGCTGCCAGCTCCCGGGCATGTCCATCCCACTTCCGGGAGTTTATCTAG
CGCATCCATTAGGAAGGCTTGGGGATTAATATCTGGATTATCCTCCGGGTTAGCCAAATG
CCTTGCACATCTCCACAGCAGGTCAATATCTGCCGGGCTTATGCCGCACCCGGTAATTAG
CCGCATCAGGTAATCCCCTTGTCCGGCATCTGCGGATACTTGCAGTGCCGCAATCACGTC
GGCAACTGCCGGATCATAGATGAGTCCTGCCACCCCGGTGACCTCTACTGGAAGTCCCCG
TCGGCGTAGCGCCTGAGTGATTAGCGGACCTTGGGAATGCTTGCGCAGTAACACTGCCCC
CGTAGGCAGGCTTTCCTGCTTTTGCGGTGGAAGCTGCTTATTTTTGAGAGCTATCTCATC
GCGCTTCCTCCAGCGCTCAGCAAAAAAATCCGCCACCAGTTCGGCTTCTTCTTCGCAGTC
TTTTGCAAAGTAGAGATGGACTTTTCCGGCCTCGTCCCGCTTTTGCGGACAGGTAAGGAG
TTCTTTAGCTTTTACCGAGGACGCGGGAGCGGCAAAAACATCGGGAGCAGGAGCGGGATC
TAGCTTATATTCCGGGTTAGGAACCTGAGTCAAGAAGCGGATTTGCTGCTCAACTTGCTG
GGCGCTTTCTCCGTCCGCAAGTTTACTTAAAGGCAGTACCACCTGATTTGCTACCTTTAA
AACCTCTTCCCGGTTGCGATAGGTAACCGGCATATCCTGGATATGATTGGCCATTTCTTG
AGGGGCAACCCCGAATTCGGTTAAGAAATTTTGCATTGAAAGCTCAGAGGCACCCCGCCA
GTCGTAGATAGCCTGGTTAGGGTCACCTACTGCCATCGCGCCTTTACCAGTAAAAATAGT
AGAAAATAGTTTTAGCTGCGCTACGGAAGTATCTTGAAACTCGTCCAGCAATATCACGTC
ATAGCGTTGGCGCAGCGCACCCCGTATATCGGGGAAACGGGAAACTAACATAGCCGCATA
GTAGATTTGATCAGCATATTCGAGATAACCGTTTTCTTTTTTGTATTCCTCGTAGCTTTC
AAAAATATTTAGTAGCTCACTGCGATGAGTTAATGAATCCAAGAATTCTTGCATCTTAGC
ATTCGGTTTCTGCGACCTTCCTTTCGGCTTGCCTAAGCTATAAAGTTCCCGCATCTGCTT
TAACCCGGCTCGCACCTTTGCGATGTCTAATAGCTGGTCACGTACCTGGGAACCGATAGC
TAAAGCCCTACCCGCCGTAGTGGCCACAGTTTTATCAGTAGTTAAATCTCCCGGCCAGGT
ACTGACAATTTCGTACATAATCTGCCAGCGACGCGCCTCATCTAATAGCATGCTTGCCGG
AGAAATCCCCAAACGCGAACCATATTGGCGCACAATCTGGTTCGCAAAGGCATTATAGGT
AGAGGTTACCGGCAGGATCGTCCCGCCGGTCTCCGGATCGGTTAATACCTCTGCTACCTC
AGAAAAGTCGGGGTTAGCTGCTAAGACCTGCAGGTTATCTCGCAGGCGGCTAGCCAGTTC
TGCATCCGCCTTATTTGAAAAGGTAAGCCCCAGCACCCGATCGGGAGCGACTAAGCCGTT
GGCCACCAGATATACTACTCGAAACGCCATGGTGGCAGTTTTTCCGGCACCGGCACCAGC
AATAGCCATCATTGGTTGATCAACAGGGGCAGTAATAACTTTTTCTTGATCTTCATTCGG
CGAATACTGCCCAATGGCTGCCGCAATCTGCGCTGGAGAATAGCGAATATTTGGGGTATC
ACTcat
>gnl|DORA|GKFG-1297 aminoglycoside "GKFG-1297-MONOMER" (complement(366669..365575)) Varibaculum cambriense dora dora20.1
gtgAATGACACGGATAATTTCCTTCCCTTAGCTGCAATGGCCGCTGCCGCGCTACCCGAA
ACTGACTTCGTTTCGCTATGCTCGCCTCGATTTGAAACCGAAGATCTGCGCGTATGCGCA
GTCAAAGATACCGCTGAACGCAAGTGGCTAGTGAACTGTCCTACCACTGAACACGCGGAC
AAGCAGCTACTAACCCAAACCCAGATTATGCAGGAGCTCTCCCACGACGGCGCGCGCCTG
CCCTTCCACCTCCCCTGGCCATCCCACACAGTGCGAATAGTGGGAGGAAAACATGCCCTC
GTCCATCCCGCTTTCCCCGGAAGGCCTGCTCGATCAGAAGATTTTACGGTTTCCGATAAG
CTTGCTGCCTCCCTAGGGGAAGCGCTAGCTGCGCTGCACGAGTTACCCGCCCGGGTTTTA
CAAGCCGGTGAGCGTCCCACCTTTTCTGCCGACCAGATTCGCCGGCGTTGGTTAAGCCTA
CTCGATGAAGCTGCCCCTACCCAGGCCGTACCGCCCCGGCTGTGGCAACGTTGGGAGGAA
CGCTTAGAAGATATTTCCCTCTGGCGTTTCGCCAGTGCCTTTATCCACGCAGATTTGCAA
GAAAGCTACCTATATATAGATAAAGAAACTATCAGTGGCATCACCGGGTTCGGACAGGCT
CGATTTGGTGATCCTGCCCGTGACTTAGCCTGGGTGGTTTCCTCATCCTCCGATGAGTTC
GCCAAAGCAGTCCTAGAGCAGTATCGAAAACTCCGGCTTTACGAAGACCCGGAACTTAAC
ACGCGAATTGAGCTTAATTCGGAGTTAGTACTCTTGGAATGGCTAATGCACGGGGTACAC
CAAAACAGTAAAGAAATCATCACTGATGCTCGCGAGTTAATTACCCAGTTAGCAGACACC
CTAGATAGTACCGGGCTGCTACCCGCCCTCCGGGATGACTCAACCCAGAAGCATCATGAC
TCCCGCGAAGAAGGCGCCACCGCTAATCCGGGAGATTCCTCTGCCAGCGAGCCACTAGCG
ACTAAGGAAGAATCCGTAGCCGAGGACGAGGACGGGATAGTCACTGATAACTCAGTAGCT
AACGAGGACGCGtag
>gnl|DORA|GKFG-1298 seg "GKFG-1298-MONOMER" (complement(367494..367171)) Varibaculum cambriense dora dora20.1
ctaCCCGATCATAAAGGAACGTGTAAGGCTGATAGCACCGGCTGCACCGATGCCACCCAA
GATAACGATTCCGGCGAGGGAACCGGCGCCGCCCATGCGGTCAATCGCGGAGAGATTGTT
GGCCGCATAAGCCGTAGCATCAACATCGTTAGCGGTTAGGTTGCCGCTAACTTCGGTCGT
ACGAGCCTGAATCTGAACGGTGGTCTGAACGCCCTCATTGGACAGCCCTTCGGCAGCCTG
TGCGGTCAGCACGCCAGCAGGAATCAACGCTGCCGCAGCGATTCCGCAAGCGGCCATCTT
CTTGATCGAAGTTCCCTTGTTcat
>gnl|DORA|GKFG-1299 membrane-flanked "GKFG-1299-MONOMER" (complement(368256..367756)) Varibaculum cambriense dora dora20.1
ctaAATACCCTCAAGATTGGTTTCAGCAAGTTCCGAAATTTCTTCCCGCAATTGCGCGGC
CTGTTCGCGAGGAATTCCCGGCAATTCTGCGTCCGTCGATGCGGAGGCAGTATGCAGTTT
TACCTGTGCTATCCCGAAATGACGAGCAACCGGTCCTTCTTCTACGTCCACATATTGCAG
CCTGCCCAAGGGAACCACAGTTAAGGACTTGAACATTATCCCCTTGCGAATCTGCAAGTC
AGTTCCGGTAACTGCCCAGCCCATAGCGCGCACTTGTCGCGGAATTAGCCATAGCAGCCA
AAGGGCTATTCCCAGCACCAGTGCGATCACCACCAGACCGATCCATTTTTCGGGGAGGGC
TAAAAATAGAATTATCGCTACTGCTGCGAAGCAAAGTAGGAAGAATGCGACCGCTGCCAG
ACGTACCTTAATAAGTTCCAGGGAAACCGGACGAAACTTCACCCCTGCCGGTGCGAATGG
ATCTAACTGAGAGGAAACcat
>gnl|DORA|GKFG-1300 membrane-flanked "GKFG-1300-MONOMER" (complement(369942..368257)) Varibaculum cambriense dora dora20.1
ctaCATGCTAGGACGCAGGGTTTGCAGCATGCGCTCTGCCCACTGGGCATTCGGCTCCAC
TTGGGAACGCACTTTCGAGGCCGCCAGTTCATCACTGGCGAGCTGAGCTGCCACCTGTGC
ATCTAGGTGCGGAACCTTCATGGTGGCAGTGCCGGGTACCAAATCTAGGCGCACCCCTGC
CAGTCCCAGATGCCGCTGCAGGGGACCGGCACTGGTAGTCACCGATTGTGCCCTTTCATG
TGGGGCAAGGGTAACTTTGCGCCGTAGCCACCCATCGCGGTAGATTAGCACGGTGTCGGT
GGCCGCGAAGGCGCGGCGAGTACGGGCAAAAGGATCTAGTATCTGGGCTTTTTTAGCAAT
GGCAGTGAAAAATCCAACCGCTTCCGAATCCGAGTTCGTACCGTCAAAAGCCTCCTGCAG
CAGCTTTTCCCTTTCTGCGTCCTCGTTAATCCCTAGATCTCGAATCGCCATGTCTAAAAT
TATTTTTGCTTGCTCCAAAGTTCCTACTGGTAACAGCAGGTTATCGGCAGCTTGCTTCTT
TTGGTCGCCACTGGTTTCCACCCCATGCCCGGCGAGGGTAACTTCGGCTTGCCACCAGCC
GAAGGGTCGCCACAGTAGCGGTTGGATAAACCGGATGGCGTGAATCCGCCCCGGCGGCAA
GGTCTGGGATTTGAGAGCGAGCAGACCCGAGGTGACCCGGATACCGTCGTGCGTAATATT
GGCACTGAAATTGAAACCGGAGTTAAAACGCGACCAGGCATAAGACAGTATCATCAGGGG
AATAATTCCAATGGAAATAATGGTGGGGATAATGCTTCCCGCGACTAGCCCCTGCACAGT
TAGATCCGCCATGATGAACAGTACGATGGCGCCAACCGCCACGATCAGCGCCATTAGTAG
CAACCAGACTGTTTGGGAAGTCAACAGCACAGAGGCGATCAGGCGTCCTGGGGAAACCCG
ATAAACTTCATACTCGTCCTGGTCTAGATGGTAATCGTCCTCGGCAAAAAGCGCAGTCCC
CGCCAAACCTTGGCCACGCTGCTGTGGGGAATGCTCATTAGGGAGGGTGCGCCCCGCGAT
CCGGGCTACTACTTCCCGGCGTGCCCGATCTAAATATTTATTCGCCAGGAACTGGATTTC
TACCCGCGAGCCTTGCCCCCCTGCCGACTCCACACGCAAGGCTCCCAATCCAAATATACG
AGCAGCTAAGGGTCGATAGACATCTACTGATTGCACGCGATCTAGGGGAATCTTCCGGTG
TTTTTTAAAGAAAATCCCGCGGCGATACTGCACATCGGTAGCGGTTACTATCCAAGAGGT
CGCTCGCCAGGCGAAATACAGGTAGATGATTAACAGCGCTAGCATCGCCAACGGCACCGT
GATCACTAACAGCAATATTCCCGGATGCCCCGGCACGTTTTCCCGGAGGTTCTTGATCAG
CATGATCACGTTATTAAGCGACTGGGTTAGGACGACTACCACTATGATCACCAAAGCCTG
CCACACTTGCAGCAGCGGGGTGAGCCAGTGTACTCGCCGCCAAGCAGATTCTGCTACCCG
AGCATCCCGGGCACTAACAGCATCGGCCACGGTCAGGGAATACTGTCTGTCAGCAGTTGT
AGCAGCGGTCTCCTCGGAATATCCCGAAGAGTTTTCATTTGTTACTTCGTGGTATTGATC
GCCcat
>gnl|DORA|GKFG-1301 mcu:HMPREF0573_10206 "GKFG-1301-MONOMER" (complement(371370..370483)) Varibaculum cambriense dora dora20.1
ttaGAGTCCTAAAAACTCTTTGACCTTTGGGAGTTCACTTTGCATCTGCTGGTAGCCAGC
GGAAAAATTCTCTTCCAGCTTGGCGGGATTATCTTCAAAATTCGCCACCCCCATATGCTG
CGGATAAAACACATAAGCTTTACCTTCCGATTCCAACCTCTCTAGTTCGGCTCGGGTCCG
GTTGTAATTGATAGGGCGTTCAATGACCGCCTTAGCAGCCTTCGGGTAACGAGTTAGCAA
GCAGCGGTATGCCAAATCAGGTAAGCGGTTTTCTTTAACATATTCCCGCGGACGGGTCAG
CAGAACCAGGAACTTTTCGTATCCATCTGCCTGCGCCACGTCCAAAGGAATTCCGCAACT
GGGACCTATTGCCCCGTCCATGCAGGCCTCACCGGCAATATAAGTAACTCGGGTAGCTAT
AGGCATCGATCCCGAGGCCTTGCATACGTGGGTCAGCTTTTGCTCCGAATCCACCTGATT
GCGTGAGAAATATAGTTCCTCTCCACGCTGCGCGTTATATACCCCTACCCGCCATTCGGC
GGGATTTGCTGTAAAACGCCCGTAGTCCAGCTCGAGCATTCCCCCAGGTTCGGTCAGGTC
GTAGTACATGTGGTGAGTGTCGAAAACCCCTTTACCTTTTATTGCTGTTTTCCATCCGCC
AAAATCGGGGTCGGTGCTAATATCAATGAAGCAGCGTTTAGAACGCTGTGGAAGACGCGC
CAAATAGTTCACCAAGTTGGTAGCACCTGCGGAAATTCCGGCGACATAATTCAAGTAGAT
TCCTGACTCCAAGAGCATATTTATTGCCCCCGCAGTGTAACTACCCCGCATTCCCCCACC
TTCGAGCAGCAATGCAGTGTCAAAGACATTATTCTCAAACTGTTCcat
>gnl|DORA|GKFG-1302 mcu:HMPREF0573_10205 "GKFG-1302-MONOMER" (complement(374177..371523)) Varibaculum cambriense dora dora20.1
tcaTCGTGTCTCCTCGCTACTTGCCGAGGCATCGGTTTCGCTCGCCGACCTGTCTCCGCT
TTGATCCGTCGTCTCTGCCGCTGGTGTTGCTCTTATGAGGCGATGTTCCCCGCTACCCCA
GTTTTTTCCGCCGCTCAGACCCTTGGAGCTACCCGCAGTTCTACTTGCGCTTACTTTTCG
CTGGCGAGCCAGAGATTCGAACAGTTCATCTTGCGTCAAATGCGACAGCCTCTCTGCTCG
TTCTATGGAGCTTTTCAGCACGGCTACGCCAACTAAGGTTCCAATAATAGCGACTCCCCA
AATAGCTAGTATTCCCAGGAGCACGGACTTACTGGCGGAGGTTATCCAGGAAATCATCCC
TAGTACCACCAGTCCTAATATCCCCACGATACTCAGCCCATTAATCAAAGCGGGATAACG
GGCATTGAACCCCTCTTGCCGCAGCTTAATCCGGGTGGAAAACTCTTTCCGGTTAGCCAG
AAGCGCAATGATGTTACTCAAACGGTAACCGCGACTTTGCAGCTGAACGTCTTCATTCAC
TACCAGTTCAGTGCGCGCCAAATCATCGTAGAACAATTGGGTGAAGTAACCGAAACGCCG
CCTGCCCAAATACCCCAGGAGGAACATCGTGACGCTCATGAGTAATAGAACGGATATAAC
ATGCCAGTAACGCCCGTGATAGAACCCGCCGATAGTTTCTCGGATTGCATCAATGCCGTA
AGAAAATGGGAGTATCGGGGAAAGCTGGCGGAAGAATCTGGGCATGAGCTCGATCGGATA
AATACCCGAGGCACCGGGAATCTGCAACACTACCAGCAAGATTGCCAGCGCTCGCCCCAC
GTGACTGAATGCAGCGGCCAAGGCATAGATAATTGCCAAATAACACGGCCCAATCAGCAT
GGAGGTAGCAATGAACGCGGGAGCGCTGGACGCTTTCACTCCCAACAGTAAACTGCCCAC
GCTAACAATCAACCCCTGCCCGATAGACAACGCACCGGAGAGCATAAATCGTCCCAGATA
AGCCGAGCGCAAACTCAACCAGTCAAAGCCGTCTTTATCGACTTCTACTCGGAAAATAAT
GACCAGAATAAGTGCACCAATCCACATAGAAAGATTGATGAACATAGCTGCCATTCCCGA
GCCATAAGAGTTGATGGGGAACAGTGTCTTTTGGTCGAATTTCACCGGCGCGGTCAGGTA
GCGCCCAATATTAGTTGAATCCAGGCCTATAACTGTTTTCAAAGTGCCTGTCCGGAGGGC
GGTTGCCAGCGCGGCCACATCGGTTTGCGCTCCGCGAGCCGTAGTAGACAACCCGTTTAG
GTCCCCCTGCACCTGGTCAAGCACATTTTGCGTGTTAACAATCTGCTCATCAACGCCGCG
GGTCAGCGCCGAAATCTCTCTAAGAGAAATCCGCGCAACACTCACCGCGGATTTAATGGC
TCCCAGCTGTTGTGACAGCTGCGTCACCCGGGCATTTAGCGCAGAGGCGGCCTTAGCGGA
CTGTTCACGTAGACCAGTGGCGTTGCGTTGCGCATCGGATAGAGACTGGTCAAAGGATTT
CATCAGCGTTTTTAAATCCTCGGCGGTCGTTGCCGCATCTGACCCGGTTTTCCCGACCAC
AGCGAGCAGATTCTCCATCTCATCCAGCTGGCTTTTCAGCTTGGTAGCAAGCTTTTGCGT
CTGCGGGAATCTTTCCAAAACCGCAATCTGATCACGCATTTTGGTTATTGAATCATTCGC
CCTCTTAATTCCTGACTGCAGCTGCGAATCCATTTCGGTGAGTTTATTCGCTGCATTAGA
CACCGCTGAATTAGCCGCCGCCGAGGACTCAGTGAGCGCCTTTTGAGCGTTAATACTGGC
TTGTCCCGCCTTTACAGCAAATTCGGAAGCATCGGATACCACCGTTCCTAGAATGCCTTG
GGCATCCTGCAAAGCCGCCGAAACATCAGCCAATGCCGGATCAGCTGCAGAAAGCGCAGA
CCGGACTTTTTTCATAGTCTGTAAGGAACCCGCCAAAGAGGTATTGGCGGAGTCCAAGGC
ACCTTGCGCATCATTGAGATCCCGGTTGATACCGCCCAAGGCATCCAGAGTGCTTCCTTC
AGCGCCAAGAATACTCGCGTCGATCTCTAAACCACCCTCACGCAGAGCCTGCGCAATGGC
TTCACCGACTTTTCCCCGGAAAGCTGAGGTGACTTGAATATCGAGTTCGTTTGCTCCGGC
GTCGGTAATTTTGGGCGCAATAGCGCCTTTCTTTTCATTAACGCGGTATTCGACAGTCGG
CTGGTTACGTTTGCCGCTAAAAATATCGACTAAGTCTTTGCTAAAGGTTTTCGGGATAAC
GAAAGTTGCATACACTTCCCCGGTTCTGATTTTGTGATCGGCAGTGTCTTGATCGGTAAA
TTGCCAGCCGAGCTGGTCATTGTCTGATAATTGTTCGACTACGAGGTCACCAACATTGAG
CTTACCGGTCAGCGCAGAGGAGGCTCCCGCATCGTTATTCACTACCGCAATAGGCAGATT
TCCCGTTTCCACATAGGGGTTCCAAAAAGCCAAAATGTTCAGCCAGGTATAAAGGGCTGG
GGTAACCAAGATACCGAATACGATAATCAGGGAAAGCGGAACCGCAATAATCCGCTTCAA
GTCCCGAGTGAAcac
>gnl|DORA|GKFG-1303 mcu:HMPREF0573_10204 "GKFG-1303-MONOMER" (complement(376525..374174)) Varibaculum cambriense dora dora20.1
ctaCATGACTTTCGTTTTTTCGATCTTCTGGGCGGTGTCGTGGATCCGTCCCGCAATCGT
ATGTCGCGAAACCACCCCGAGAGCCAGGTTTGGAACTAGGAATATCAGGATTATCAGCAG
GTTATAGGCAAAGTCCCCTGCATAAATCCCAGCGATAGCCGAACGCATCAGGTTAATCGC
ATAAGTGGCGGGCAGCAAGGGGCTGATGTTTTGAAACCATTGCGGCAAAAGTTCCAGCGG
ATAAGCTCCGCCAGCAGCCGAAATCTGTAGCACTAGTAATAAGACTGCTAAGGCTTTACC
GGCATTGGCAAGTGCTACCACCAGGGTATAAACGATATTGGTAAAGACGGTAGAAATTAC
CCATCCCGCCATAATCAGCAGGAAGGGGTGCGCTGGTTCGATTTCCACGAATACAATCAG
CCCGAGCATAAGCAATGTGGATTGAGCCATCCCAATCATCCAGAACATAAAGTAACGTCC
CAAGTACTCTTGAGCTCCGGTGAATAGAGGTTTTCTTGCGGTGGCTTTCGTGGTCGCTTT
CGCACCCGAAGTCGGTTTTGGTTCGTCAGGTTTCGTGTCTGCCTCTTCTGAGATAGCTGT
TTCGTCCTCGTTCGTTTCTGCATCATCGGAAGTATCTGCAGGTTTTCGGGCTGCAATCGT
GTCCAGGTAGCGTTTACCTACATTCGCAGAAACGTCAGTGCGCAGAAAAACCCCGGCTAG
GAGCGCCCCCACCCACAGGGCGATCACGGTAAAGAGTGGAGTCATACCCACCCCAAAAGT
GGCGACTGGGAACACCGCCTTACGTTCTACCGCTACGGGGGAAGAAATCAAACGGGCAAA
ACCTTCGGGGTCAGCTCCCAAGGTGGTGGCTATTTGGTTCAAGCCTCCTTTTGCCTGGGC
GGACGTAATCTGCTCATGCGCTTGGTTCAAGCGACTGGCACCGTCCCGCATCTTTTTAGC
GGTATTGTCCAAAGTTTTTTGGGAGCGGCGCATAGTCTCGATCATCCCGTCTGAACTTTC
CGACAGGTCGGCTTGCACCGCCCGCAGATGCGAACGGAAAACCTCCACATTCTCTCCGGC
AGATTCTAGGTTCTCCCGTAGGCTTTTTATTTTTGGCTGCAAGTTTTTCTCATAATTGGA
TCGAGCGGTGTCAATAGCCTGTTTTGCTTCTGCTATGGAACGTTTAGCCGTCTGCCTCAG
CTCCCAATCGCGAGTTCCTCCTCGACGCAGGTCAGCGGCTATAGCGCCCAGCTGTTCCGA
AAGTACTTGTTGGCGCGCAATCGCCGCGTCCATATCTGCCAGCAACCGGTCAACCGCAGG
CTTGTCCCCCTGCCAATCTGCCCCTCCTGGCCTCAGTACCTGCTCAAGGGCGTCCCGCGT
ACGTTGGAAGCCAGCGATTTGTTTATCTAGCAGAGTCTGCAACTCTTCGATGGTGGCAGC
ACTGCTTTGGGTGGTGCTATTGGCGGAATCCAGCAATTTATCCAACTGTTTTTGCAGGTT
GGCAAGATTACTTCCTGCCAACTTCACCGCATCATCCAGCTCAGAGGAGATGGCCGCGAA
GGGATTGGCGCTGCCCTGGGCACTTTTGCCCCCGGAATCGAGGGTGGACCCTATTGCCCC
CTCGAAAGAGTCTTGTACCCCCGCAGCCAGTTGTTTGGCTCCGGTAGCTAGCGGCACTGC
CGAACCTATCAAGGTAGACAAAGAACTGAATGTGTTCGCCCCCGAATTTAACTGTGCAGA
AAGGGTTTCGAGGTGGTTGCTCAACCGATCCAGAGCTACCTGAGTGTCGGCAGTCTCTAG
GTAATCGGACACGTCCTCAGCGATCCCTACGGTTATTTCAGCCAAGGTTTGCGAAAAAGT
TGTGTTAATTTTCGCGGTGACGCCTTGCGCGCCTTGGTTAGTGAGATTTGCTGAAAGCGG
GTTCTTCTTTTCGTTGGTGTACAGCGTGATATTTGCGGGGGCAGCCCCGCCAGCATAGAA
CGTGAACATGGAGTGAGAAAAATCCTTGGGCAATACAATTGCCGCGTAATAATCCCCCGA
GCGTGCCCCTTCCAATGCCTTATCTTCGCTGGTTAATACCCAATCAAACTGGTCATTTAC
CGCCAGCTCCTTGAGTACAGTGTCTCCCACATTGACTTTTACGTTCAGAATTTTGCTGGT
GTAACCCTCATCGGTGCTCGCAACGGCAATCTGCAATCTTCCCGAGTTTGCGAAGGGATT
CCAGGTGGCTAGCACGTTGAACCAGGTGAAGAACAAAGGCACGGTAATCAATAGAACTAT
GGAAATCCGAACCATGATACTGCTGCGAATCTGACGGAAGTCGTCACGAATGATAAAAAA
TATTTCGTTcat
>gnl|DORA|GKFG-1304 UniRef90_UPI000051013A "GKFG-1304-MONOMER" (complement(379282..376991)) Varibaculum cambriense dora dora20.1
atgGGGAAGAAATACCGTTGGAACACTCTTTCCAACATAGTGGTGATTCTCGGTATCCTG
GTGATCCCGTTGATGTATTCCGGCCTGTTTACCTGGGCATACGAGGATCCAATGCAGCGG
GTCAACCTGCTGAAAGCCGCAGTGGTAAACCTGGATCAACCAGCCGACGCCATCGGCGCT
AATGGGGACAAAACTCTGAAACTGGGTGAAAGCCTAGAAAAAGAACTCTATAAAGATGAT
GCTCCCGGCTTCGACTGGACCAAAGCATCTCTGCCGCAAGCTAAATCCGGGCTAAAGGAT
GGCACCTATAAGGCGCTACTGCTCATCCCCAATAATCTTTCTAGTTCTTATTCAAAACTC
GCTGACCCCGAAAATAAAGTCCCCGCAAAAAAGGCTCAATTAGAGTTGCGAACCGATGAC
TCGGTGAACTATTTGCAAGGCACGATGGCCACCTCGGCGGCATTAGCTCTCCAAGCGGCG
CTATCTAATGAGGGCGCTGCCGGATATATCGATCAGCTGTTGCTTTCTACCGGCTCGCTT
AAAGAGGGGTTCCTCGATGCGGCCTCTGGCGCCGGGCAACTTAGCGAGGGCGGAGATCAG
TTAGGGAGTGGTGCCGATACCCTGGTGGTGGGATTAGGAGAACTAGCTGATGGCAGCGTT
AAAATTCGTAACGGTTCCCTGAAACTAAAGGATGGAATCACCGCCTATACTGGCGGAGTT
TCCAGCCTCAATTCCGGTCTGGGGCAGCTAAATCACAATATGCCGAAGCTAGCGGCCGGA
GCCAAACAAGTTGACGGCGGAGTGGCCCAGATTCACCAGCAGATAGCCGCTATGCAACCG
GAAGTTAGCAAACTGGCTAAAAGTGGAAACGACCTGGTTGACCTGTTAACCCCGCTTTCG
CAAGCCAATATCGACACCGCCAAAATCAATGAGTTGTTGAATGAATTAAAGCAGGCGGCG
GACAAATGCGCACAGGTTCCCCCGGCGGCGCTTCCTACCTTCCCCCAATGCCAGCTGCTC
AGTGAACTGGCCAAGAAACAAGGCATATCCCTTAAAGAACTGTCCGAAAATATCAGCAAA
GGTCAAGGCCTACTGACCATGGCGGACAAACTTTCCCAGGTTGATCCGCAAGAGTTAAAG
CACAAATTGAACGCCGCTGACCAGGGAGTAAAGGAACTGAGTAGGCAAACGGCTCTGACT
ACAAAAACGAAGAGCGGACAGCAAAAGCCTACCTTACGAGATGGTACATTCGCCCTCGCC
AACGGATTAGAACAGGCACAACAAGGGATACAAAAGCTTTCTGCTGGAGCGGCTACCCTA
GACAAAAACTCCGCGCAGCTGCGTACGGGAGTGAACGCTCTCAGCGGCGGATTGGATTCC
CTAACCGCCGGAGCTGGAAAAGCCGCCGATGGCGGAAAACAGTTAGCGGGCGGAATCGAC
CAGTTAACCACCGGCGCTTTTAATCTAAAAGAGGGATTACGCGATGGTGCCGAGCAAGTA
CCCACCGTAGACCAGACACAGGCTAAAAAAGTCTCTGAAGCGGCAAGCGGAGTTGCTGAT
GTGGAATCGGTACGGCAAAACCCGGTACGCCATAACGGTGCCGGATTCGCCCCCTTCTTT
ATGGCGCTATGTCTGTGGATCGGCGGGATCGCCATCTTCTTGATCTTCCCCGCCCTAGAT
TTACGGCGCCACCCCGAAGAGAGCTTCTGGAGTTGCGGTTTCCGCTCCATGTCCATCGGG
ACACTCTTCGGTACTCTGCAAGCGGTTACGGTAGTAACTGGCATGCAACTATTCCTAAAG
CTAGATGCCCAAAATTTCGGGGCATTATTGTTAATAGCAGTATTAGCCTCTATCGGATTC
GTAGCGATCAACCAAGCCTGCGTAGCCGCTCTCGGATATCGAGGACGCGCCCTTTCAGTA
ATCCTGCTGTGCCTGCAAATCACCTCCACCGGTGCAACTTTCCCGGTAGAAACCGCTCCG
AAGTTCTTCCAGTTCCTCAGCCCCCTGTTGCCCATGACCCATGTGGCACGCACTATCCGC
GCCGCGATTGCCGGCGGAGAGCTACATTTCGGCAAAGCATTACTGGTGCTAGCGATCTGG
ACGCTCCTGGCCTGGGTGGCAACCGTCATTTCCACCGCGCGCCGCAAAGGCCAGCGCCCC
ATGCCCTACGATCCGGCCTTGACTTTCAAGAAGGTTCCCTTGGTTTCCTCCCCGTTGGGG
GAAGATTCTGTCAACAGCGTGGAGGATTACGACCAACGCACTCGCCAAGCCAAAGAAAAC
CTGCCTAGCtga
>gnl|DORA|GKFG-1306 putative "GKFG-1306-MONOMER" (complement(379875..379351)) Varibaculum cambriense dora dora20.1
atgAAGATTGGCATGATCTGGGCGCAGGCCGCGCACCGCGTAATCGGCAATGGTCAGGGA
ATGCTCTGGCATGTTCCGGCTGACTTTAAACATTTCAAAGCCACCACTATCGGAAGCCCG
ATTATTATGGGGCGCCGCTCCTTTGAGGCTTTAGGGAAACGAGCCCTGCCGGGGCGATTA
AACATTGTGCTAACTAGCAAAGAGAACTACCAGGCCAGCGGAGCAAAAATTGCGACCTCG
ATTCCGCAAGCACTCGCCCTCGCTCAGGCAACGGGCGCACAAAAATGTTGGATCACCGGG
GGCGCTCGCCTCTATGAGGAAGGAATGGAGATAGCTGACGAGCTAGTCGTCACCTACCTG
GATTTAGATGTGGGAGACGACCCCAGCTACGCCCATGCCCCCACTATTTCTCCGCAGCTA
TGGGCAGTAGATCCAGATCGTTCCGACAGTCAGTTCCGTCCTATTTCCGGGGAGTGTCGC
TGGAAGGTTATTTACTATCAGAAAACCGAAAATACCGATAGTtaa
>gnl|DORA|GKFG-1307 cfl:Cfla_1527 "GKFG-1307-MONOMER" (complement(380708..379884)) Varibaculum cambriense dora dora20.1
atgGACAAACAACTAGCGAAAGGTAAGGGCGTGGCAGATAGACAATACGAGGACTTACTG
GCCAAAATCCTAGATTCTGGCAACGAGAAAGCAGATCGCACCGGAACTGGCACCCGCTCA
CTTTTCGGAGCCCAGCTGCGCTATAACTTGGCGGATTCCTTCCCCCTGATTACCACTAAA
AGGGTATTTATGCGAGGAGTTGCGGAGGAACTGTTCTGGTTCTTATCCGGAACTTCTAAT
GTCCGTCCTCTGCAGGAAAAAAAGGTTCACATCTGGGATGATTGGGCGGATGCCGAGGGC
GAGCTAGGGCCAGTTTACGGAGTGCAGTGGCGTTCTTGGCCCAGCCCGAAAGGCAATATC
GATCAGATCGAAAACCTGCTTTCTACCATTAAGAACGACCCGTCCTCGCGCCGGATGCTG
GTATCTGCTTGGAATGTTTCTGAGCTGGACAAAATGGCATTAGCCCCCTGCCACCTGCTA
TTCCAAGCCTACGTAGCCGGCGGACGCCTGTCCTTGCAGGTATATCAGCGGTCCTGCGAT
ATGTTCCTGGGGGTTCCCTTTAATATCGCTTCCTATTCTTTACTCACCCATATGCTCGCT
CAACAAAGCGGGCTGGAAGTCGGGGATCTGATTTGGACGGGCGGGGATTGCCATATTTAC
AACAATCATGTGGAGCAGGTGCGCGAGCAGCTATCCCGTGAGCCCTACCCCTTCCCCACT
TTACATTTGCGTCCGGCCGATAATCTTTATGCCTATAAGTGGGAAGATGTCGAGATTGAG
AACTACCGCCATCACCCGACTATTAAAGCTCCAATCGCGGTTtag
>gnl|DORA|GKFG-1308 hypothetical "GKFG-1308-MONOMER" (complement(381626..380796)) Varibaculum cambriense dora dora20.1
atgTTTGATTTTAAAACTCCCCAGTTTTTTCGCTCCGAGAATCGCGCCTCCCAAAAACAG
CTGGCGGCGGCGCTGCGCGAGTCGGTGACCAAAGTTCGTCACGCCTCTAGTTTTGGGGAA
GTAGTGGATGCAGTCCTCGACATTCCTGGTGAACATGTTGACCACAAATTGTTACAACTA
GCCAAGGCTAATCCGCAGGCAGATGCCGGTGATCTGGAAAAGATATTAACGAAGCAATAC
ATTAAACGCACCGCCTACGCTTCCTCTGCAGTGGGAGCGGGAGCGGCTCTGCCGGGGGGT
GGCACCGGGGTGGCGTTGGGGCTAACTGCCGGGGAACTAGCGGCCTACGCCGTGCAGACC
ACCATCTATATTTTGGGGGTCTCCCGCCTGCACGGAGTGCGTCCTGCCGATCGGGAACAA
CGCCGAGCCCTAGTGCTATCTAGCCTGCTAGGTGAAGAGGGCGCCGCGATTGTTTCCGAT
CAGTTGGGGCTCAGCACTCTAGCTTGGGCACGCACCTCCCTGAAGAACCTTTCCTCCCCC
ACCTTGGGGCAGGTAAACAAAGCCCTGATGAAATACGCATCTAAGAAACTATACCGGCGC
ACTGCCGGCCGGATCGCCGGACGCCTAATTCCTTTCGGGATTGGTGCCGGGGTAGGTTAT
CTGTCCGGCAAGGCGGTAGCGCGGCGAACTGCCGAAGGTCTGAAGGCCGCCTTAGGACCG
GTACGCGATATATCCGCCCAGGATCTAATGGTAGAGCTGGCACCGGTGATAGATCTAACT
TCAGATCCTGCTACTTCCTCCAGTGAAAAAATAGATTTCTTCGCTGATtaa
>gnl|DORA|GKFG-1309 (db=HMMPfam "GKFG-1309-MONOMER" (complement(382278..381760)) Varibaculum cambriense dora dora20.1
ttaGCCAGCGTTATTAGCCAGCCAAAGTCGCGCAGCTGCTTCTTCTCCCCCAGAAAAAAT
CTGCAGATGCGACAGAAGTTCCCGTTCGACTTTCCCCCCGATAAGCGGCATATTCACCTG
GAGCGTTCCGGAAATCTCTCGCAAGGTTTTCTCCGCCCCCTGCGGGGAAGCCTCCAGAAG
ACTCTTGGCTTTTACCTGCACCGGAACCTTGCCGAAACGCACTTCAAAGTCGCCGTGAGC
AATACGGTCGGGGCAGGGGCTGCTAAGCCAGTTCTCCACCACTTCGATCTCTAGCTGGTC
GGGAAGTAACCGCGCGTAGGCAGCTGGAGTTTTTAGCTCCGCCAGGTCAACTTTTGCTCG
GGACACAAAAGTTTCACTACCGGCCTGTTCCACCTGGACTTCACATTTAACCTGCGAGAT
TTGCCTCCAGCGAAACTCCAAGAACTGCGGATCAGTGAGCATTTGACAAACCCGTGCTGG
CGAGGCCGGATACTCAACTTCTAGCTCGAAATCCCGcaa
>gnl|DORA|GKFG-1310 bcv:Bcav_2829 "GKFG-1310-MONOMER" (complement(383814..382366)) Varibaculum cambriense dora dora20.1
ctaATTAACCGCCTCCTGAACTAGGGCGTGGATATGAACCTGGGTACCTTGTTCGGGACA
ACTCCACTCAATAGTGCCTTTCAAATTACCGCGCACCAAAGTGCGTACAATCGACGTCCC
AAGTCCGTTTAGAGGCTCATCCCCCAGACCGCATCCATCATCTCGCACCCACGCATCCAG
TTGGTTTCCATCTCGTTTAGCCTCCAAGGTTACTTTGCCACCGCGCTGGCCTAAGCCGTG
TTCTACCGCGTTGGCCACCAACTCGGAAATCACCACCGCTAACGCCGAGGCCGCATCGGC
ATCCACCATCCCAAAACTGCCGGTAAAAGCAGTTTCCACTGCTTGGTCGGTAGTCGCCAT
GGCGGCCGCCATCCGCAACAGCCGAGAGATCATATTGTCAAACTCGACGGTTTCATCCAC
GGTTTGCGATAGTTCTTCATGTACGCGGGCAATCGCCGCCACCCGCCGTTCAGCCTCCCC
CAGTGCAGCTTGCACCTCTGAGGATTCCGACCGTCTAATCTGCATACGCAAAAGCGCAGA
AACCGTCTGGAGATTATTCTTGACGCGATGATGAATCTCGCGAATAGTGGCATCCTTAGT
CATCAACTCACGTTCGCGGCGACGCATCTCCGTTACGTCCCGACACAGCAATAGTGCGCC
GATCCGTTTACCATCCTGTTCTAGCGGCAACGCCCGAAAAGAGATAATCCCGGAAAAAGA
TTCTACTTCTGATACCCAAGACGCTTTCCCCATAACCACCACGGGTAGAGCCTCATCTAC
CTCAGTCTGCTCTTGAATCACTTCGGTGATTAGTTCCGCCAGAACCGCCCCATTAACCTC
TTCACGTACCCCCAGGCGGCGCAGACAGGATCGGGCATTCGGGGTAAGATCCAGCACCCG
CCCTTCAGCATCCAAATTAATGGCACCATCGATTAAGCGTGGCATCCCGTGAGTCGTAGC
CGGCGGAATAGCAGTGTTAGGGAAAACTCCATCAGAAATCATTTCACACAAGAGATTCGC
GGTTCTGTGAAACCACTGTTCTTGCTGTTCAAAAACCCGCAAAGATTGAATGTTTACCTC
TTGAGTAAGTGCCGCCACCACTCGCCCGTTATGGCGTACCGGAAGGGCGCTGGCGATCAC
CGAATAGGATCCCGCCCACCGAACTTCGGGCACCGTTGGCCCAGAATTAGGGGCAAAAGC
TGCAGCTAGCATCGCTGAACGTTTCGGAGAAGCTGATAGCCCGACCACATCATCAAGATG
GATAGTAAACCCCGATCCGGGTCGAGCATGTGCAATCGCTACAAAACGCCCCTGGTCATC
AGGTATCCATAAAATCAGGTCAGCACTGCCAATGTCAGAGAGTACCTGCCAGTCCCCAAC
CAACATATGTAGATGGTCGATATCGCTTTCTGATAGATCCTTACCGTATTGGCGGATCAA
TTCTCGcat
>gnl|DORA|GKFG-1311 UniRef90_E6KRL9 "GKFG-1311-MONOMER" (complement(384753..383815)) Varibaculum cambriense dora dora20.1
ctaATCAGCGAAATCCGTGACCGCCCCTCCATAAACCTCGCGGGTATTATTTAGCAGCTG
CTGTGCCATATCGATTTCCGTAGAACCAGTGATTTCTGCCAATTTGCGCACCGTCCACAC
CGTCATATAGGAGGCATTCGGCTGCCCGCGATGCGGATGGGGCGTTAAATAGGGAGCATC
GGTTTCTACCAGCAAAAGCGAAGAAGGCATCGCCCGCGCCGCCTCGCGCAGCCACTCATT
GGCGTTATAGGTAACCGGTCCGGCAATCGAGGCATACCAACCATTGTCGGTTAGCACCTG
CGCCATCTCACTATCTCCGCTAAAGCAGTGAAACACCGTCCGTTCCGGGGCGCCTTCCTC
GAGCAGAATCCGAATAGTATCCGCGTGCGCCTCCCGGTCATGAATCTGCAAGGGCAATCC
CAGTTCTTTCGCTAAAGAAATATGCATTCGAAAACCCTGTTGTTGCGCCTGTCTGCCCTG
CGGGGAAGTACGGAAATAATCTAGCCCGCTCTCCCCAATAGCTACCGTTTTAGTTGAAGA
AGTTGCGGCCTCATATACCTGCTCAACCGCTTCTTCAAGGGAATAATGTTCGTGCCAAGG
CTGCAGCTGATAAGTTTGCCCATCGGGGGCGGTAGCTACCACCTTCGCATGTAAAGCCGC
CTCATTAGGGTGAATTGCCAAGGAGCAAAACACCTGGGGATGATCCTGACTCACCCGAAT
GGTAGGAGCTAGCTCATCTACCTGACAGCCCGAGGTGATCAGGGCGCTTACCCCCACTTT
TTGCGCCCGCTCCAGTTGTTCTTCCAGACTCAGCCGCACCCCCTCTACCAGGGGAATCTG
CTCTTCCCACAGGGGCAAATGGGTGTGGTTATCTACAACTTTGCCCGCCAAAGGCGCGGG
CAGCTGGGGCCAGCCCCGTCGTTTACGTGATTTTCCcat
>gnl|DORA|GKFG-1312 G5 "GKFG-1312-MONOMER" (complement(386017..384926)) Varibaculum cambriense dora dora20.1
ctaGTACCAGTTGACCCGTTCTGAATGCTGCCAGGCGCCGCAGGGGTCACCGTAGCGTCC
CGCGATATAACCTAGTCCCCACTCGATCTGGGTGGCGGCGTTCGTACGCCAATCGGCACC
GGCAGAAGCCATTTTGCCCGCTGGCAGAGCCTGGGGAATCCCATAGGCACCGGAACTGGG
ATTTCGCGCGGCAGCATTCCATCCCGATTCCCGGTTCCATAGCTTAACTAGGCAGGTAAA
CTGCCCTTCAGACCATCCGCGAGCAATTACCTTTTCATGGGCGATCTCTTGTGCCTGACC
TGCAGGTACTACCGGTCCATAGTCAGTTTCTTCTGAGGTAGAAGTATCTGCCGGCCCCAC
CCGCACGATCTTCGGTTCGGCTTTAACCAGGGTAGTTACTTGCTCTGGCGATTGGAAAGC
CACCGCACCATCAACTTTTTCGACGAAAGTACTTTTCGCAGTGACTTCTTCTTTGCCTTC
ATCCTCTACGACTTTGGTTCCGGGCGCTAAGGTTTCATCTGCTACTTCTTTAACGGGAGG
AGCTGAAACCTGTTCCTGCTTAGTGATCCCGCGCTCCACGCGAGAAACCTTGATAGTGGC
TGCATCGGAGCTGGTTTCCTCCACGACTACCCGATCCAGAGCGGCTAATTCAATCCCGGC
GGCCTGCGCCGCTACCCGCGGATCTGCGCCCTCTTGGTAGGTACCGTTAACTTCCTTGCC
GTCAACCCGGAAAGTTGCCTTTAGCTTGGGAGAATCGTGGTCGTCTACTCCCCAATCAAT
CTTCGCGTCCTTGGTTCCTTGTAACACCACCGGACGAGCATGGACAATTTTGATCTTTTG
GTTACGAGACATCTGAGTATCGAGGGCGGGAACCACCTGGTCGTATTGACCAACTTTGAT
TCCCATATCCGAAACCACCTGTTCCACAGTCCGATTCATGGTTTGTACTTGGCGGCTAGC
CCCATCAACCGTAACCGTGACCGTCTTGTATTCGCTGGCCACGGCGACACCCCCACCCAA
GACGATGACGGCGGCGATACCAGCAAAGATCGCCGTCATTTTCGCGCTGGTGCGTCGATG
TTTCCTGCTcac
>gnl|DORA|GKFG-1313 ispE; "GKFG-1313-MONOMER" (complement(388156..387656)) Varibaculum cambriense dora dora20.1
tcaCGCTAACCACTGCTTTCCAGCTATATCGGGGTCACCAGCGCTAAAAGCCAGCGGCAA
GGCATAGGCAACCTGCTCTAGCTGCGCCAGTGAGGTCGCCAATTTAGTTGCCTGATCTGC
GGTTTCTACCAGACAGGCCACGCTGGGGCCAGATCCAGAGATAAAGGGCAACGCCCCTTG
CTCTTTCGCCGCCTCTAAAGTTGCGGTTAACTCGGGAAGCAGTTTCAACGCCGGCAGTTG
CAGATCGTTGAAAACTAACTCACTTAAAGCCGCAAAGTCCCCGGTATAAACTGCCGTTAG
CAGCGCAGCTAAATCCGCTAGTTTTGGAAGCGAAGCGCGCGCCGCTTCCTGCTGGTCAAA
TTGTTTAAAAACTTGTGGGGTAGGCAGAGTTTGTGGGGAAACCGCGACCACTAGGTGTAA
GGGTTTTGCGGGCGGCAAGGGGGTAATCCGATCCCCATGACGATCCCCAAAACAAGTTCC
CCCATAAAGACCAAAGGGcac
>gnl|DORA|GKFG-1314 ahe:Arch_1586 "GKFG-1314-MONOMER" (complement(390024..388144)) Varibaculum cambriense dora dora20.1
ttaTTCCAAAGTTTCTGACAGGCGCAACCAGGCCTCTTCCAGCTCTTCGGCTTCGCTGAC
CAATTGGCCGCGGCGCTGATTAAGTTTTTGCAGGTGCGCTAATCCCTCCGGGGAAGTATC
GGCTGCCCCTTCGCTTAACTCATGATCTAATCGCTTGAGCTGTTGTTGCAGCTTATCCAG
TTTCTTTTCAGTCGCCGAAAGCTCTTTGCGTGCCCGATAAATCTCAGCCCCGCTTTTTTG
CGCCTGCTTGTTAGTTGCCTCGCTATCCTCACCGCTGGTCTTATTGGCGTTAGTCCCCTT
ACCTGCGTCTGCGGTTTTCTGGGCGGTGGCTCGCAGCTGCAAATACTGTTCCACCCCGCC
GGGCAGCGCCGCTAAAGTACCGTCTGCCAGCAGCGCCACTTGGGAATCGGTCACCCTTTG
CAGCAGGTAGCGGTCGTGACTGACCACCACCAGGGTACCGGGGAAAGAATCGAGCAGATC
CTCTAACTGTGCCAAAGTGTCGGTATCCAGGTCATTAGTGGGCTCATCCAGGATCAGCAC
ATTAGGTTCTGCCAGCAGCTGGGAAGCAATCTGCAACCGCCGCATTTCCCCACCGGAGAG
ATCACTTACCCGCGTCCAGGCGCGCTCTTTACTAAACCCTAGTTTTTCTACCAGTTTGGC
GGCAGTTATTTCTTGTTCCCCCCACTGGATTCGCTCTTTAATCTGGGAAATTGCTTCCAC
GACTCGTAAATCGGGATTCATACCAGGGATTTCGGGAGTTTGCTCTAAGGTGGCCAGCTG
TACGGTTTTTCCGCGTTTAACCTTGCCGGCGCTAGGGGTAAGTTCTCCGCTCATTATCCC
CAGCAAAGTGGATTTACCCGCTCCGTTAACCCCGATTACGCCTACTCGCCCTCCGGGATT
TAGTCGCCAAGTAACCTGATTCAAGATTTTTCGCTTTGATCCGGGATAGGAAAAAGATAC
GTCCTCTAGCTCGATCACTCGCTTACCCAAGCGTGCGGAGGCCAAGCGCACTAACTCTAC
GCTGTCACGCAAAGGGGGAACATCGCTAATCAAGGCTTCAGCAGCGTCAATGCGAAACTT
CGGTTTCGAGGTACGCGCCGGGGCTCCCCGCCGCAGCCAGGCTAACTCTTTGCGCAACTG
GTTTTGGCGTTTTTCTTCCGCCACTTGGGCTTGTCTGGCCCGCTCCATTCGGGCAAGCAC
ATAGGCAGCATAGGAGCCTTCATATTCCTCCACGTGGCCGGGAATCTGCTCCCGGCCATA
TCCGGGATCAACTCCGGGAACTACCTCCCAAATCCGGTTACAAACTGCATCCAAAAACCA
ACGGTCGTGGGTAACCACCACTAGTGCTCCGTTTGCGGATCCGACACGGTTATTGAGGTA
GTCAGCTAGCCAAGCTACCCCCTCTACATCTAAATGGTTAGTGGGTTCATCTAAAGCCAA
AATGGGGGCATCTTTGCCCAGGGTACGTGCCAAGGCTACCCGGCGTTCCTGTCCCCCAGA
CAATTCCCCACATTTGGTCTCCAGATCTATATCCGGCAGGATTCCCTCATCGATTTGCCG
CAAATGCGGTTTAGATGCCCACTGGTAGTCGGGTATATTGCCGTGAACTGCTTGTTTCAC
TGTAAGAGCGGGATCGAGCCTCTGCTGTTGAGAAAGGCTCGCAAAACTTACCTCAGGGGC
ATAGGTAACACTGCCACTATCGGGTTCTTGAGTTCCGCTAAGCAGACGCAATAGCGTCGA
TTTTCCCGCTCCATTAGGGCCTAGAATCCCGATGCGATCCCCGGGAGACAAGCTGACAGT
TATTCCCTCCAGGAGACGGCGGGGTCCGGCGAGGGCGCCGGCTTCATGGGTTCCGGCTAG
AAAAACGCTCACGCTAACcac
>gnl|DORA|GKFG-1315 MarR "GKFG-1315-MONOMER" (complement(390638..390102)) Varibaculum cambriense dora dora20.1
gtgATTTCACAGAATAATTCCTCCGATGCCACTGACGAAGTCGACCGTATCGTCCTTGCT
TGGCAGATTGAACGTCCCGATCTGGATGTATCTCCTATGGAGGTTTATTCGCGAGTTGCA
CGTTTAGCTCGCCACTTGGATTTGGCGCGTAAAGAAGCCTTCAACACTCAAGGTATGGAA
CCGTGGGAGTTCGACGTTTTGTCGGTACTGCGCCGCGCCGCCGCGCCCTATTCTTTAACC
CCGGGCACCTTGTTGCAGGAACTCTTGGTTTCTTCCGGCACGATGACTAACCGGATTGAC
CGCTTAGAAAAAAAGGGGCTAGTCAAACGCACCCCTTCCCCGCATGATCGCCGGGCAGTG
CTGGTAACTCTTACTGAAGAGGGGGTTACGCGGGTCGATTCGGCTCTCAAGGAACTCCTC
CAGCGCGAGTCCGAGTTAGTAGCTCCTTTGGACGAGGACGAAAGAAAAGAATTATCTGGC
CTGTTGCGGCGATTATTGCTACCTTTCGAGGGCACCCCGGTGCGCCCTCTGCGCtaa
>gnl|DORA|GKFG-2046 Gln "GKFG-2046-tRNA" (complement(391007..390936)) Varibaculum cambriense dora dora20.1
TTCCGCCCCCAGGATTCGAACCCGGCTCTCAAGGCACCAAAAGCCCGCGTGTTACCTATA
CACCAGGGCGGA
>gnl|DORA|GKFG-1317 bfa:Bfae_13380 "GKFG-1317-MONOMER" (complement(392082..391063)) Varibaculum cambriense dora dora20.1
ttaGAGATTGGTTTCGCATGTGTGGTTGGAACCGCTGGCAAGATTTACCGCCCGTAAATC
ACACCTACGCACCCGCGCGCCCTCCCCAACTTTTACATCGGTGAGGGAAGTAAACGGGCC
AATCTCCGCTCCGGGAGCAATCACCGTGTTTCCATGCAAATCGCATCCGGGCAAAACCAG
GGCATCGGCAGCAATCTTGACGCTTTTTTCAATCCAAGTGGTTTCGGGGTCAACGATGCT
CACTCCCGCTTTCATCAGCTGGTTAAGGATCCGCCGGTTATATTCGCGGTGCAATCCTGC
TAGCTGAGCCCGGTCATTACAACCCTCGGCCTGCATATAGTCAGTGATCAGATAGGCTCC
TGCCCGCCCGTTACTAGCCGCCAGAGCGATAGTGTCAGTCAGGTACACCTCGCCCTGATC
ATTATCGGTACCGAGGCCAGAAAGTGCCTGGTTTAAGAACTGGGCGTCAAAGGCATAGAT
CCCGGCATTAATTTCTCGGATACTGCGTTGGTCTTCATTGCAGTCACGATCCTCGATAAT
GGCGGTTACTGCGCCCGAATCGGAACGGATTACCCTCCCGTATCCGCTGGGGTCTGGTAC
CTGGGTGGTTAGCACCGTCACCTGATTACCGGATAGCTGGTGGCTTTCCAGCAATTTTTC
CAGGGTAGAACTTTCTAGCAGGGGCACATCACCCGAAGTGATAACGACAGTACCTGCCAG
TTCACCCTGCTGCGCCAGTTTATCCAGAGCGCATTGCACCGCCCGCCCGGTTCCCGGAAT
TTCATCTTGATCAGCTAAGACTGCCTGTGGATAATACTGGTTAACATACTGGGCAACCGC
CTGCCGTTCATGGCGGATTACAACACATAATGAGGTGGGATCCAAGGCAGCAACTGCATC
CAAAGCATGCCCCAATAGTGCTTTACCTGCCAAGGGGTGCAAAACTTTTGGACGAGTAGA
TTTCATCCGAGTACCTTTACCAGCTGCTAAAACAATCGCTGCAGACGGCGTATTTTCcac
>gnl|DORA|GKFG-1318 bcv:Bcav_0987 "GKFG-1318-MONOMER" (complement(393149..392154)) Varibaculum cambriense dora dora20.1
ctaTTCCTGATCGAAGAGGGCGGTTACGGAGCCGTCATCGAACACGGTGCGAATCGCGCT
GGCCAGTAGGGGCGCGATTGGCAGGATCGTTAGCTGCGGGAAACGCTTATCTGCTGAAAT
CGGCAGAGTGTCGGTAACAATAATTTCGCGAGCCCNNNNNNNNNNNNNNNNNNNNNNNNN
NNNNNNNNNNNNNNNNgCAGGCGGAGAAAGTACCCCGTGTGTGGCTGCCACAATCACATC
TTTCGCCCCCGAATGGAGTAGCACTTTCACCGCTTCCGCGATAGTGCCGCCAGTATCAAT
CAGATCATCAACCAGAACGCAGGTGCGTCCCTCAACCGTACCTACTACCCGGTGAGCTAC
CGCCACATTGGGACGGGTGGTATCCCGAGTCTTATGAACGAAAGCTAGTTCGCATCCTCC
TAGCTTATTAGCCCATTTTTCTGCCACCCGAATCCGCCCGGCATCGGGAGAAACAATCGT
CAGATTGGTTTGGTCTACCCGCCGTTTAACATAATCAATCAGCACCGGCTGCGCATAAAG
GTGATCCCACGGACCATCAAAGAATCCCTGCTCCTGGGCGGCGTGCAGGTCGACACTCAT
CAACCGGTCAGCACCAGCAGTTTTGAATAGGTCGGCGATTAGGCGGGCAGAGATTGGTTC
GCGTCCCTGATGCTTCTTATCTTGTCGCGCGTAGGGGAAGAAGGGTGCTACTACAGTGAT
GCGCGCTGCCGATGCCCGTTTGAGGGCATCCACCATAATCATCTGTTCCATTACCCACTT
GTTCAAAGGTGCAGTATGGGATTGCACCACGTAGCAGTCCGCCCCCCGGACTGACTCCGA
GAAGCGTACGTAAATCTCGCCATTGGCAAAGTCATAGGCAACGGTCGGTAGCACTTCAGT
ATGGAGCTCTTCAGCAATTCCTTGGGCAAGTTCGGGGTATGCCCGTCCCGGTACAATCAG
AAGGTGTTTCTGACCTGCAGATTTAATCCCCGTcat
>gnl|DORA|GKFG-1319 rplY; "GKFG-1319-rRNA" (complement(393966..393343)) Varibaculum cambriense dora dora20.1
TTACTCTTCGGATTCTTCCTTAGCTTCTTCCTCAGCAGCCTCTTCGCCTTCTTCGCCCTC
TTCAGCAGCCGGCTCCTCCGGCATTTCTTCGGGCAGAGTAATCGAGAGTACGTCGTGATC
GTCATCCAACGTGGTGACTACGTCTGCAGGCAGCTCTAGCTCGCCAGCGCGTAGTACGTG
GCCTTCTTCCCAGCCTTCGACGTTGATAACGATTTCTTCGGGAATCTCCAGCGGAGATAC
CTGTACCGGCAGGTCGAAGATTTCCAGGTTGACCACGGTGCCCGGGGCAGGCTCGCCCGT
AACCGTAACCGGAACTTCCACTTCCACTTTTTCGTCGCGGCTTACCGCTAGCAGGTCAAT
GTGCAGAATATCGCGGCGTACCGGGTGACGCTGGATTTCCTTTAACAGTACCAGGTGCTT
TTCCCCGTCAATGTCTAGGTTAATAATCGCGTTCGGGTTATCTTTTACGATCAGGAAAGT
GTCGTGTCCCGGCAGGTTAAGGTGCAGGTTTTCTTCTACGGTGTGCCCATAGAGTACCGC
CGGAATCTGGCCGGCGCGACGAGCACGACGCGCTGCGCCTTTACCGGTTTCATTACGTAG
TTGTGCAGATAGCTCTGAAGCCAT
>gnl|DORA|GKFG-1320 aminoacyl-tRNA "GKFG-1320-MONOMER" (complement(394678..394082)) Varibaculum cambriense dora dora20.1
ctaAATAGCGTGAGAGTTCACACGCTGCTGCGCCCGGACAAAACCCTGGGTCACCACTTC
GGTTATCGCTTGTCCAGCGCGCTCTAAAGCCTCGTTAAGGGATCCTTGTTCCCCGCGGGG
AAAACGGGAAAGCACATAGTCAGCGGGATCTTGCCTCGGATGAGGACGACCGATCCCGAT
CCGCAGGCGTGCATAGTCTTTAGTTCCCAGGTTCTGACTGATGGAGCGCAGACCGTTGTG
TCCGCCTTCACCTCCTCCGCGTTTAAGCCGTAAATCGTAAGCCACTAAATCGAGTTCATC
GTGGACTACCAGCAGATTTTGGGTAGGATCGATTCCAAAAAAATTCACCAGTTTAGCGGT
GGGAATTCCTGAGGTATTCATATAGGAATCCAGCTTCGCCAGATGCACCGTAGGTCCAGG
ACTGCCTGGTATGCCCAGATGTAAGCTTGCTACCTGGCAGCCAGTTTTATGGCGTCGTAG
CTGTTCTCCTTGGGATTGCGCCAAGTGGTCAATCGTCAGATGACCGGCATTATGGCGGGT
TCCCACGTATTTTTCTCCTGGATTACCCAGGCCAATCACCAGCCAAGATGACTCcat
>gnl|DORA|GKFG-1321 394701..395837 "GKFG-1321-MONOMER" (complement(395837..394701)) Varibaculum cambriense dora dora20.1
atgTTACCCGTGGCAAACTTAACTTTGATGAAGAAAACCTGGATTGTTCCCCTTACTGGG
ATATTAGTTGCTTCGCTGAGCCTTTCTGGCTGCGGGGTGCGGATTGATGATGGTTCCGGC
GACGCAGTGAACGCAAGCCTAACCCAGATGGCACGCTATCGTGCCAGTTACTGTCAAGAA
GCGATTGCTAGTGGCATCGAAACTGTTTTTAGCTCTGACCCAAAGTTAGCGGCTTTTAAA
AATCACTTCACAACCCGCAGTAAAGTCCTGGGGCAACGCTGGCCCACCCAGGAAGTGAAA
CTTTCGGGCAGAGAAAAACCAGAGGCCCTGCCAGAGCCTGCCGACTATCGCGTCCCCGGA
AATGGGCAAGCTTTAGTCCATAAACTGGCTAATTGCCAGGCTGATATCTTAAATGACGCC
GGGGCACTTACTTTACTGTCGCGCCAGCAGCTAGCAGCTAGTGAGGGCGACAAGGAGGAT
ACCGCGCGTGCTAAGGAAACCGAGGACTTAGCAAAAATACTATTCGCTACCGGGGTGGCG
ATGGAGCGAGAAAATAAGCAGATCGCGGCAGCTTCTTCTCTTACGCTACCGCCTGCCAAA
ACCACCCCGCTGGAGGCGAAAAGCTACCGAGAAGGTAAGTGGCATCGCGCCACCCCAGCC
GCCAAAAACCCACAGAAGCGGGCCAAAACACCCTTAAGTCAGCAGGAAAAAAACCAGATT
TCCCGCAGTATTAAACAACTAGATTCCCTGCGATTTAATATCGAGAAAAACGTTGCGCAA
AGCCAGGATGTGCAGTTAAAAAACCTGGTTTCTAACGTGGTCACTCCCCTGCTGCTGCGC
CAGATACAACAACTTGTTGCCCAGTTAGATTCTGATCCTCGCGAAGCAACTTATCAGCCC
TACTCCGGTTTTAGCGGTGCCGATAAGTCCGCAATTGCGAAAGGGTTAGGGCTTGCCTGC
CAGGTGCAGATGGATTTACTGCCCCTGGTTCCGGATGTGCAAGAAGCTCTACTATCTCCC
ACCCTGGCTAGTTTGGTTGATTTGCAAGCCCAATTAGGGCATGATGCGGGGCCGCTGCCG
GGCTTGGACGCGAAAGAAGCGAAGGTAAAGATCAGCCCGGCCTCAGCCGATAACtag
>gnl|DORA|GKFG-1322 hypothetical "GKFG-1322-MONOMER" (complement(396349..395885)) Varibaculum cambriense dora dora20.1
ttaGAACTGCACCACCATTTGGGCGTGCGCAATATCTGTTAGAGCGATAGTGCGCCGGCC
AGTGGCAGTTTCCAATTCGATGTCTTCAGTTGTTGTATCCACCAGCTTACCCTCTTCGCG
GGTACCATCACATTTTTTCACTTTTACCCGATGTCCAATTGCCCTAGAAAATTGGCGTTC
CTCCTCTAAAGGCCGCTCAATTCCGGGGGTAGAGACCTCCAGGTTATAGGTTCCTTTAAT
CGGGTCAGCTTCATCTAAATGCCGGGAAATCTCCAAAGTTACTTGTGATAGCTGTTCTTC
ATTTACCGCGCCCGGTCCGCGCGGTAAATCTACCGTTACCACCAGGCGGGTGTATTTTCC
GGCTCGCTTTAGCGATACTTCCTCTAGGTAGAGGCCGGCCGCTTCGCAATCTGGGCGCAG
CAGATCAACAAGTTCATTTTCCAACTTGGTTCTAGGTTTAGTcat
>gnl|DORA|GKFG-1323 nca:Noca_3192 "GKFG-1323-MONOMER" (complement(397359..396367)) Varibaculum cambriense dora dora20.1
ctaTTGCACTTCCTCACTGGCGGTTTCAAGATCCATATCAGACCTAATATCAATCTTCGC
TCCCGTTAAACGAGCAGCTAGACGCGCGTTTTGTCCTTCTTTGCCGATAGCTAAAGATAG
CTGGAAATCTGGAACCACCACATGTGCCAATACATGCTCGGCGGGTTCTACCGTGACAGA
CGTAACATGCGCAGGTGAGAGCGCATTAGCGACGAAAGTAGCCACGTCCTCGGAATAGTC
GACAATGTCGATTTTTTCGTGGTTAAGCTCATTCATCACGGCTCGTACCCGCCGTCCCAT
CGGCCCGATACAAGCCCCTTTAGCATTGATATTAGGACGAGTAGAACGCACCGCAATCTT
GGTACGGTAGCCAGCTTCTCGCGCCACCGACTCGATCACCACATCACCCGAGGTAATCTC
GGGGACTTCCCGAGAAAATAGCCCCCGCACCAGATCCGGGTGGCGACGCGAAACCTCGAT
CCGTGCCCCTTTTTCACCCATCATAGTTTTTACTACTACTGCCCGGATCCACTGCCCGTG
GCGATATTGCTCGCCTGGAACCTGCTCGGCTTTCGGCAAAACCGCCTCGAATTCGCCAAC
TTTTACCACCACGACATCTTTATCTCGGCTCTGCTGGATAATCCCGGAAACCACTTCGCC
CTTTTTATCCCTAAAAGAGCCCAGTACCTGCTCATCCTCGGCTTCCCGCAGCCGCTGCAT
AATAATGGAGCGGGCAGTGGTAGTAGCGATCCGTCCGAACCCCGAAGGAGTGTCATCGAA
TTCGCCGATCTTATTGCCATCTTCATCGATTTCCGCTGCCATCACCATTACATGGCCATT
TTTGCGATCGACTTCTACTCGCGCGTCCTCAAGTGCTCCCGGGGCATTGTGGTACGCCTT
TAGTAAAGCGTCTTCGATAGCAGCCATAAGGGTATCGAGACTGACGCCCTTCTCCGCCTC
TACCATCCGTAAAGCGGCCATATCAATATCcat
>gnl|DORA|GKFG-1324 translation "GKFG-1324-MONOMER" (complement(398620..397664)) Varibaculum cambriense dora dora20.1
ttaGCTTTCGAGGATCCGCCGCGACCGAATGCCCCTTGAGTGNNNNNNNNNNNNNNNNNN
NNNNNNNNNNNNNNNNNNNCCGCCGCGACCACGGTTATTCATCTTGTGACCGCCGGGACG
ACCCGGACCGCCCGAACCACCAGGACCGCCTTGCCCGCCTCCGCCGCGGCGCTGACCACG
GGAGGGAGCCGGTTGATCCATCATCGGATCCGTCGCGGAATGCGCCGGCATCACATTCGG
AGTGGCACTGGAGCCACGCCGATTTCCCCGCCCGGGACGACCCCGACCGGAGTTCTTACG
TTGCCCAGAGCTGCCGCCGGGACGCGGCATTCCCTGTGAAGAGGCGAAAGGATTATTGCC
TGGGCGCGGACCGCCCGGTCGTGGCATTCCCTGCGCTGAAGCAAAAGGATTATTACCCGG
GCGCGGACCGCCCGGACGCGGAGCTGGTTTAGGACCAGGTTTAGCGCCTGTCTTACCGGG
TTTAGGACCGGGACGCGTCGACTTCTCTGATGCCTTCGCCTTGGCTGGTTTCGCAGCCGG
CTTAACAGCCGGCTTCGGCCCTGGTTTAGGCGCCGCGCTAGTGGCAGGTTTTTTAGCAGG
TGCAGGCGCTTCCGTCTTATTCTCCGGCTGTGCCTTATCCGCCTCACTTTCCGGCTCGAC
CCGATCCGCCGGTTTGGGGGCAGCTGGTTTCGCATCCTTTGCCGCCCGCGCCTTCGCGAC
TTTGGTTTTAGCGACGGAACTAGCGACTTTCTTCTTTGCCGCTTTCACCTTGGGTGCTGC
CGTTTCGACCTCTTCCGCTAGCTTGGCAAAATGCTCTCGCATTTTCCGCGCCACCGGAGC
CTCAATAGTCGAGGACGCGCTTTTAACGAACTCCCCCGACTCTTTTAGTGCCTGCAGCAC
AATTTTCGAAGTGGTTCCGAGCTCTTTCGCTAACTCATGAACTCTAAGTTTTGCcac
>gnl|DORA|GKFG-1325 mcu:HMPREF0573_10136 "GKFG-1325-MONOMER" (complement(400508..398688)) Varibaculum cambriense dora dora20.1
ctaATCGCGCGGTTTCTCCACCATTTCCCAGGTTTCGATTTGGTCTCCGACCTTGATTTC
TTTGAATCCGAGCGAAATACCGCATTCGAAGCCTTCGCGAACTTCGGTGACATCGTCTTT
TTCGCGCCGCAAAGAAGAAATCTGCAGTTCCGGTTCCACTACCACGCCGTCACGCACCAA
GCGAGCTTTCGCGCCGCGCTTGATCAGACCATCACGCACCACCGAACCGGCGATATTACC
GAACTTGGAAGAGCGGAACACTTGCAAGATTTCTGCCATCCCCATTTGCTTTTCTTCGTA
GATGGGTTTGAGCATACCTTTCATAGCGCTCTCGACATCTTCAATCGCCTGGTAAATAAC
GTTGTAGAACCGCATATCAACGCCTTCAGAATCAGCGTATTCGGCTACGCGCTGTGCCGG
GCGAACGTTGAAGCCGATAACTACCGCGTTGTCCACGCTGGCCAGGTTGATATCGTTTTG
GGTGATAGCGCCCACGCCACGGTGAATAATCCGCAACTGCACTTCCTCACCCACATCGAT
[truncated: 1,881,105 more chars]
