# Supplementary material for: Genome resolved analysis of a premature infant gut microbial community reveals a Varibaculum cambriense genome and a shift towards fermentation-based metabolism during the third week of life
Source: Microbiome. 2013 Dec 17;1:30. doi: 10.1186/2049-2618-1-30 (PMC4177395; doi:10.1186/2049-2618-1-30)
Supplement: Additional file 5 — KEGG annotations. [file 2049-2618-1-30-S5.zip › af5_V_cambriense_pathway_tools/1.0/data/dora-GEN-EL279331.fsa]

>DORA20.01 DORA20.1 (NODE_274_length_252149_cov_55.212299.1.104178)
CACCGCTACCGCAAGGAAAAAATTCCCCAAGCGCTTGCGCTTGTGGGCATTTTTGACGCAGCGGTATGTAAAGCCGCGTAGCGGTTTTACATACCGCAATGTGATGTCCCGCGACATATGTCCGCATATGTCGCGGGATTTTTAGGATTTTGGGGTGTCTCGGATGCAAGGAGGATTGGCGCACGCGGATAATTTCGGTACGTCGCGCCAGGCAGAAGGAAGTAGAGATTTATGAGCAAAACATTTGATACCTTAACCGCCGAGGCGATTGATAAAAAGTTTGACGACGGTGAGGACGTCCTCGAATGTTTTGATCTAGAAAACCCACAGGTAAATACCCCGCTGCGTTCAATCGAGCAGAAGCGGGTAACTCTCACAATGCCGGAGTGGATGATTCAGCGACTGGATAAGCAGGCAGCCGACCTGGCTATTTCTAGGAATGCAGTAATAAACACTTACCTGGCAGAAAAGCTTACTAACCAAGCACTGAGTTGATCTCCATATTAGGTTTTACTCGTAGCTGGGCGCTATAGCGTGGAAGCTACGCCGAGCGCTTGCGCTTGTGGGCATTTTTGACGCAGCGGTATGTAAAACTGCGGAGCAGTTTTACATACCGCGTAATCTAATGGTTCAGGATCAATGTCCGCACATGTAACGGAACTGTGCAATGTCATGGTTGGATTTATCTCGACTTGTAATTCAGGGTGAGCTGCTAATTTTTGCCATCTATTATTGTCTCTAAATCTAAATTGCGCATCTTAATAAGAATTATCTGCGGTTGCGACTGTCTAAGGGCAAGTGAGTGGTATACAAAAGCTGAAACTCAATTATATGTACATATATACAGGTAGGAAGTGAACTCAAATGCTGTACATAAAGGCTGTACAGCAAAAGTGTTGACTTGTATATTGGCTGGAAGTATTTTCTTTACAACACGGTTTTTGTAAAGGGGCAAAAATGCTTAATAGTTCACCACCAGTTTATGAGCAGATTGCTGAGATAATACGTAGACAGATTCATGATGGAGACTATCTTGTAGGTGAGAAACTACCTTCAGAAAATGATCTTTGTGAAATCTATAATGTTGCGCGGGGAACCGTACGAAGGTCTATAAAAGGGCTAATTGCAGAAGGTATCCTTGAATCCAAAAAAGGTAAAGGAACTTTTGTGTCCTCGCCAGAGAGCAAAACTCTCTTATGGAATTTTGGATCTTTGACTGATCGTTTAAAAGGTACTGATGAACGCGCGCTCGCTAAGGTGCTAGAGCAGGCTGTCATAGTGCGTGAGAATCGGCGAATGTTGCGGTTGAAGAGATTACGAGCGATGGAGACTCCTAGCGGCGTGATACCTATCAGTTTGGATATTTCATTTCTTCCTCTCGATTTATTTCCAGCCATTGATACTTATAATTTTAATGACGAATCTATTTATGAAATTCTGCGCGAAAAATATAATAGAAATCCCACCAGGTCCGTTGTTTCTCTTAAATCAAGAACAGTAGATAGAGAAACAAAAAGAATCCTAAAAGAATTGCCAAGTACCCGTTGCTTATTACATGCAAGTGGAACTACTTATGACGAACACTACGCCTGCATTGAAGAAAGTGAGATAACTTATTCATCTCGTGTGCAGGCCATTATGCAAATTGACCATATTAACGGATACACCAAACCATTAGAAAAAGGAGTTAAATGATGTCCACAAAAAGTATGAATAAAATGACGGTCTATTTAATACCGGTTGCAATCGCATTAAATATTGTGGTTTCGCAGATTGTGTTTGCCCTGAAGCTTCCTATTTGGTTGGACTCAATTGGAGTGGTACTTACTGCGGTAATCGCTGGTTTTTGGCCGGCAACTGTTGTGGGGCTACTAACAGGAGCTGCCTCCTTGATAACTAATCCATCTAATATTTTCTATATTCCGTTGTTTATTGTAACGGCAGGTGTGGCAGCGCTATTGACCCGTAAAAATGGCTACTCTTCTTTCCTGCGGTCGTTGCTGTCAGGAATCATTAATGGTTTAGCGACCGGAATCACTGGATCCTTAATTACAATTATGGTTTATGGTGGTCTTTCCTCTACTGGAACTGGGATTATCGCCGGGGTGCTACGGCAGCTAGGAGCTCCGAACTGGTCTGCTGCTATGGCGGCAGGAGTGTCTGGTGATATTACCGATAAAATATTAACTGCTTTGATCGTTTTTTATATTTTGATTGCTCTGCCGCAGCGTACTCTTGCAAAATTCCCTCGGGGGGAAGCCTATCTTCTTACCCGCGAAAAAAAGCAATTAAAAGGCGATTTGAAATAGGTTTTAGTGATGGGACAATCTGAAGAAATCGAAAAAGATATTAATAGGTTTGTGTTTCACCCGAGACAAGATCGACGTTATCAGAGAATCAATCCCTTAGTGAGATTTACTGTCCCACTGATCCTGATGCTTGGAGTTCTTGCTTGTGGAAATGCCACGATCTTCTATGCCTTCACAATCGTTAACTTACTTGTAGCGGTTGTTCTCCAAGTGTTTAAGGTCTTCTGGTCGCGTTTCTGGAAAATTGGATTAACGGTATCGATATTTACTCTGGGGGTAAGAGCTTTTTTCGAATATGGAAGTCACATAGTTTTCACTGTCGGGCCTCTGTCGGTTACTACGGAAGGGTTGATATCAGCTAACTGGTATATAGCAATGCTGCTAGCTGTATGTGCTCCTCTGGTTCTGCTGACTTCAACTCTGTCTCTACAAGACCTGTCTAACGCTTTAGAACAGTTGGGTGCGAGGCGGCAGGTATGTTACGTAGTTATGAATTCAGCAAGGTTGATTCCTGAACTGGCTGATAGAGGTAAAGCAGTTCGTGATGCTCAACGTTCCCGAGGGATTCAAGTAGAGGGAAATCGTATCGTTAAACTGAAAGCAGTTCTCCCGACTGTTGCCCCTCTGGTCTTGTCGTCGCTTTCTAGTGTTGAAGAAAGAGCTGTCGCGATGGAAGTTAGAGGAGCCAGTATCACCGAAATAAAAGGTACGCGGTTAATCCCTCAGCAAACTCTCTCATGGCTGGGTTATGGTGTTATTTTCGTCGCGGCTTTTCTTTCAATATTTATAGGAATCGGAGGGCGATTTCTTTGGTAGCAGCAATAAAGACTTTAAATTTAGGGGTTAAACATCCTCTGGCAAAGAGCTGGGCCCTGGAAAACGTAAATCTCAGTTTAGAGTCTGGGAAAGTCTATGGGTTGATTGGAGCTAATGGGTCAGGGAAAACGACTCTATGTAACACTCTCAAAGGTCTGATTCCAGGGGTTCTCGGAGGCGAGCTTAAAGGGACGATAGAGATATTTGGAAAGAATATTGCGGAGTTCTCACAACGAGAACTTGTTGAAAATGTTGCCTTGGTATTCGAAAATCCTTACACGCAACTAACTGGAACCTGTCAAACTGTAGTTGAAGAAATTGCTTTTGGGCTTGAGAATTTAGGTTGGCAACGGGATCGTATAATCAGCAGAACCGCACGTGTAATTGACGAAATGGATCTGAAAGATTTAGCATTTCGCGATCCATTGGAGTTGTCTGGTGGGCAGCGACAGAGGGTGTCAGTAGCGTCAGTTATGGCGATGGATACGCCAATTATTGTGATTGATGAACCAACTTCACAACTTGATCCCGCGACTACGGAAATGATTTTCGCAGCTATTACAAAAATGAAGCAGGAAGGGAAAACTGTTTTAGTAAGCGAAAATAAAATTGATCAATTGGTGGAAATCGCAGATGAACTAGTGGTACTCGATAACGGGAAAGTCTATGCGGTGGGTAATGCTAGAGATATCCTTACACAAGCTCAAAATGATGAAATTCGCTGCGGATTTCCTGAGCTTTTTACCCTGTCAAACTGGTTAAATTTGGATCCTCGATGGATAACGTTTGCTGAGGCTAAAACCACTGTTAATACAATTTTAAAGGGAAAAAATGATAACTTGCGATGAAGTCGAATTTGAGTATCCAGGTGGAACGACTGCTCTTAGAGGGGTGTCGTTAACGTTGGGGCAACAAGAACGCGTAGCACTGATAGGGCAAAACGGAGCTGGGAAAAGCACTTTATCAAAGTTACTTAATGGACTGCTAAGGCCTACGGCGGGATCTATTCTCTTAGAAGGTAAAGATACAGCGGAGTTTCGAACCGATGAAATAGCGCGGCAAGTGGGATACGTGTTTCAGAATCCTGATGATCAGATATTTTCAAAAACTGTTAAAGAAGAATGTGAATATGCGCTGAAACGTATCGGACTTAGTGAGACAGAGAGAAATAGAAGAGTAGAGGAAGCTCTATCAGTCTGCGGATTGTTGAATCAAACTGAGACTAATCCGTTGGACTTGCCGCTTGCACAACGTAAGTTTGTTGCAATCGCTGCTGTTCTAGCTATGAATCCCAACTATGTGATCCTAGACGAACCTACTGCAGGGTTGGATGAGGTTGGCCGGGAAGATCTGACAGCAATTATGGAATGGGCTTCAGACTCAGGGAAAAGCGTTATTGCAGTTTCCCATGATATGCGTTTTGTAATTGAGAATTTTTCCCGAATAGTAGTGATGAGTCAAGGAACGATTATCTGTGATAGCTCGGTTTCAGAGGCCTTCTTAGATGACCAAGTATTGGCGGAAGCTAAGTTAAATGTTCCTCCGGCGGTAGCGCTTGCTCGATCTGCAGGCGCACCCAAAGGCTTATTGAAAATGAACCAGATTAAACATTGGTATAAAGAATTTTTAAAGTAATGAATAGTTATGTTTTGGAGAAAGTGTTTATAAAATGATGAAAGACAGTAATAATCTACTTAAAGGTTGGCCGGGAAACGGCGAGAAACTACTGCTGGGTATGATCCATCTTAAAGGTGACGGAATTGAGGACATATACTCCCGAGCAATAAGGGAATGCGAAATATATTCTACCGGCGGCTTCGATGGAGTGGTGGTTGAAAACTATTTTGGCTCTCTTGAAGACGTGCGATATTGCCTTCCACGATTAAAGGGCAAATTTCCAGATTTGTTTGTTGGTGTGGATGTTATTTGGGATAACGATAAAAGTTTCGATTTAGCTGTTGAGCACCAGCTGCCTTTTATTCAACTAGACTCGCTTTCGGGACAACTTTCGCCAGAAGACGAGCCAGCTTTTGAAAAGCGCATCCGCTGGTGTCAAGAGAACACATCCACGGTTATTTTAGGTGGAGTGCGATTGAAGAACCAACCGGTGCTAAGCGGAAATTCTCTCGAAGTTGATTTACAACTAGCTAAAAGTCGCGGTGATGGGATCATCGTTACAGGGGTAGATACCGGCGTGGAGACTGACCTAAAAAAGATAAAGCAGTTTCGAGAACTTATAGGAGATTTCCCTCTGATAGTAGGTGCTGGAGTCAACGAGAATAACTGCGCTCAACAGCTGTCAATAGCTGATGGTGCGATTATTGGATCTTCTCTTAAGCATGGCGGAATAGCTAAAGGAGATTTAGAAATAGACAGGGTAAGGCGATTGGTGTCACTAGTGAGGTCTTTGACGGGAAAGGAGAATATCAATGACTAAGAGACTGGTCGTGGGACGCGATGATATTTCTGCATGGGGTACGGCACTAAGCTTTAAGGAGGAAAGCGAGTCTGTCGTAGTAACCAATGGTGATGGTTGGAATGACTACAAGAGTGCGAAAAAAATTTCCGATACTGCAGTAAATCTAGCTATGACACAGGTTGATGTCTTACCTAAACAGATTGAAAAAATGGAGCGGCACGATCACACTCAGGAAACTCTGTGTCCGACGGACCACCCAATAGTGCTGGGTGTATGCGCAAAGGAATTTGAGATCCCGGTGGCTGCTGAATGTGTGTTATTGGAAATTCCCTGTGGTACTTCTCTAGTTATGGATAAGGGCACCTGGCATTCTCCATGTTTTGGGATAAGGAAAGCAACCCAGTACTACTGGATCGCTACCTCTGATCCACGCTTCCCATCGGAGTGGGTACCGTTAGCAGGAGGCGGCTTAGAGACTCACGCAGAGACGGAAAGTAACCATAATGTCTTTTAGCGAGTTAAAGGGGGCGCCTGAACCTGATTTAGAGAACCAAGTTGATATCTGTTTCATTGGGGAGCCTGTTCTTGACGTATATGTAACCCTTGACCATTGGCCAAAACTTGGAGACAAAGCGTGCTTGTTGAATCAAGAAAACCTTCCCGGGGGAACCGTAGCTAACATGGCGGTCGACACTTCCTGGCTGGGACTGAAGACTTGCATGGTTGGCAGGTTAAAAGCTGGAGAAATCAGCGAGCAACTTGTAGCTGATTTAAGCGCACACGGCGTTAGCGCAAATCTTATCGACATGGTTCCTGATGCTCCTGAGCCGCTATGCTACGTATTTTTAACTGAAGGTAGTAACGTCGCAGTGTATCCAGATCGTTCAACGGAAAAGTTGTTACTGGATCAGGAAAGCCTTGAAAGTATTTCGAGGTCGAAAGTTGTGTGTTCAACACCTGAGAAGCTACGAAGGATAAGTAATAAGGATGATTTTCTCAGAGTAATTCGAAAACTGAAGTCTTCTGGAGGGCAACTGGTACTTGATATAGATACAGGTGCAGAGTTCAATCCGGGTAATCCTCTAGAACAAGCCGCCAACGTGATAATCATGAACGAGTTCGGGGTTGAGCGTTTATTCGGTATGAACTGGGAACAGCTATCTGCGCGACTGCCGAACCAACCACTAGATGTTTCATCTTTTTTTGCTGATTCAGATATTACGTTAATTGTCACCGGGGCAGAAAAGGGGGTATGGACTTACCGAGGTGGGTGGCGCCTGTGGAAAGTAACTCCAGCTACGGTTGTGGATCCTACGGGAGCAGGCGATGCTTTTATCGCAGGATTAGTAGCTGGTTTAGCGAAAAAGTATTCTTTCGAACAGTGCATTTCCCAGGCGTTAGACTGCGGTGCGCGGGTTGTCGGAGTCAAGGGTGCCCGATTGTGCTGACTGAGTATGCATACCTATAACAGAAAAGAACATGCGTACAGGTGCGATATACAGTAGGGGGGCTGACGGAAAAATCTCGGAGATAGGCGGGGTGTGGTGGGAAGACGTAGGAAGCGGAGGGCGGGGACACGTCCGCCTGCGCGGGGCGGAATTGATCCGGTGGGGTTTGTTTCTACTGGTCAGAAAGCTTTATCGCGGCAGTTGCAAGCCCAGCTGGAACGCAAACTATCACTGTCTACCAGTGAGATTGCGGATTTTGTAGTGAACGCGTTCGCGGCGGGGGATGTGGTGTCTCCCTTAGGGATCGCTTTATCCCCGGACAGCGAGCTTTTTGAGGGGCAACGCTACTACTTGCATCGAGTAGCTCCCGATGAGGACGCTGCTTTACCAAAGTTGCAGGTGCTTTGGGAGGGCGAGGGGGCAATCGTAGTTAATAAACCCGCTAGCCTGGCAACTATTCCCCGCGGCTCCTGGGTTACCCGCTCGGTGGTGGTAGCGGCTCGCCGCCAATTTAGAAACGACGAAATAACCGCTGCTCATCGCCTAGATCGCCTCACTACCGGATGTTTATTGCTGACCCTAGATCCGAAATGTCGGGCGCGTTACCAGCAGCTATTTGACCGCCGGCAAGTAAAGAAAACCTACTTGGCGCGCAGCCGCGGCGGTGGCGATAGGGGAGAAGGGGTGACTCCCCAGGTGGGGGAGTGTTTTGACTTCCAGCTCCCTATGTTTAAGGAAACCGGCTCGCTCACAGTATCGATAGGAGCGCCCCCGCGCGGGAAAAAGGTGGCGCGCTGCCAAAGCCGTACCCGCGGCCTCGTCCTCGGAAAATTCCCCCTCCCCGAAAAGGCAGAAAAGCCGGAGGGAGAGGGAAACGTAAACCCGGACAGCCAGGGACACGTGCCAGAAGAAGAATTATTGTGGCAGTTAGAGCCAGAAACCGGGTTTACTCATCAGCTGCGCGCCACCTTGGCGCATTTCGGGTATCCCCTGTTGGGCGACCCCCTCTATCCGGAAGTTTTGCCTGCAGATACCCCAGAAAATGTTGAGCCCCAGCTGTGCCTGCACGCCCAAGAGCTACAGTTTCCCGATCCGGAAAATCCTGCTAACACCGTAACCGTCACTGCCCCCACTCCCACCTGGGCAAAAGGCTATGAAAGTGCTAACAGCCCGAAGGGTTTGGCATGACGGATGGCGCGCTAACCCGTAAGCTATAACCCATGCGAGAAAGGCTGCCGTTTTTATTTATCCAATGCCGTCCCGCCGGAAAAATAGCGCGTGACGAGCTGCAAACCATTGCCGAGGTCACCGGACTAAAGATTGGCCAGGAACTACATTCTTACCTGCTGCCAGAAGAAACTGACCTTGACCTGGTGCGCGACCTTGACTTTAAGAACCGGTACAGCGCAGTCATTATTTCCGGTTCTCCCTTTCGGGCGCAGCCACCAACTGGCTCCGATAATCCCCTACAAAGGCAGCTATATAACCAGCTAATGCCACTCATGCATTACCTACTAGACCAGGATTTTCCCACCTTGGGGCTGTGCTACGGGCTGCAAATGTTGGGACAGGCGGCTGGCGCCACGTTAACCGACCGCACCGGCGAAGACCTGCAGGCGGTGGAAGTTACTTTAACCGCGAAGGGGCAACAAGACCCGGTGACCGGGCAGCTAGATCCGGTAATCCGCGGTTACACCGGGCATGGGGATTCCCTGGCGGAACTTCCGGAGGGAGCAACTTTGCTGGGCAGCGGGAAACACTGCCACTACCAGCTACTTCGATTACAAAATAATCTGTACGGCACCCAATTTCACCCCGAAATCACTACTGCGGGAATGCAGATCCGCATCGACCAATATGGGGACGCCTACTATGCGGCCGCCGAACGCGAAGCAGTCATTGCCCGCTGCATGAGTCAAGATGTAACTAGCTCGCACCGGTTGCTATCAGCCTTTACCGAGCATTACCGCCGTTAGGAGGCAGGCGATGAGCATAAAGTTTTCTCGTTCTGAACGATCCACCATTGGGATCGAATGGGAACTACAACTAATTGATAAAGACTCTTTCGACCTGCGGCAATGCGCTAGCGCGGTGATGGAGGAAGTGGAGCGGCTCCACCCCCAAAACCCCCTGGTACATCGGGAAATGCTGCTGAATACGGTAGAAGTAATATCCCGTCCTCGCCACAGCGTTCGTGACTGCATCATGGATCTGAAAGAGGGTATCAATCTGGTGCGTCCGGTTACTTCGGCGCTGCGAGTAGAGCTAGCATCTGCCGGATCCCACCCCTTCGCTAACCCCAGTTATCAACAGGTCACCGATTCTAAACGTTATGAAGAACTGGTCAATCGCACCCAGTATTGGGGACGCCAGATGCTACTTTTTGGCACCCACGTGCATGTGGGGGTAGAAGACCGCGACAAAGTCTTGCCGATCCAAAACTATTTGACCAGCAAACTTGGTCATATGCAGGCGCTATTTGCGTCCTCGCCCTATTGGGCGGGAGTCGACACTGGATATTGCGACAATCGGGCAATGGTATTCCAGCAGCTACCCACCGCCGGCAAGCCCTATCAGTTTGAAACCTGGGAGCAACTGGAAGATTTCACAGCGGGGATGCTCAAAACTGGGGTGATTGATTCTTTCGATGAGGTGCGTTGGGATATTCGCCCCTCGCCCAAGTTTGGCACCATTGAAGCGCGGGTAGCCGATGCCTCCTCCACTATTAAAGAGGTCGCCGCCGCAGCCGCACTCACCCAATCCCTGGTAGAAACGGCTTCCCGTCAGCTAGACGCCGGTAAAGAACTACCGGTTATGCCGGATTGGTTCGTGCGCGAAAACCGTTGGCGTGCAGCCCGCTACGGGATGGATGCCATCTTGATCGAGGACGCACACGGGGAAGAAGAACTGTTAACAGATTCCCTACCCGCGTGGTTAGAGGAACTGACGCCTGCCGCCGAAGATTTAGATTGCGCAGAAGAACTCTGGTCAATCCTGGAAATGGTGAAAATCGGTGTCGGCTATCAGCGGCAACGCACCATTTTTGACCGCACCAATTCTTACGAGGCAGTAGTAGCCTTCCTAATAGCCGAAATGGAGGCCGGCGAACCCTTAGACCCAGGGTGTTTTGTCGACAAATCCCTGCATAAGAGCGGGGTCAAAGGCTGGAAAGCCCGCGCCCGCTAATAGTGCCAGACACCAATAGCAGTAACGCTCACGGACAGCGCGGGGGAGAGTTTTATCCGAGCAGGCTAGGTGGGCGCAAAATTTGGAAAACGTCGCTACGTTTTCCAAATTTTTGGGCAGGAGGAAAAACTCTCCTCCGCGCGTAGCTCTAGGATTCCTCAGCGTGATAAGGGCGCACTTAGCGAGGGAAGGACTGTGATCTAGCGGGCGCGCTGGACATAAGAAATCGGGGAGAGACTAGGTCTCTCCCCGATTTCTTGGGCGGGAGGAAAAACTCTCCCCCACGCTTAAGTGTTACTGGTTATCGCTTGCTCCGGTCTCGGCGGGTGCGTCAGCAGTAAACATGTCATGGTCAACGTGGTTACGCACTATGAGCCAAGCCAGAGCCAGGGCTACGGTTACGCACGCGAAAGCGATAATCGCGGTTGGTCCCAGTCCGCCCTCGAACCACATAAGCACAATCATTGCTCCCAAAACTGCTAATACCAGGTAGTTAGAGTAGGGAGCGAGAGGCACATGGAACTTGGGGCGTTCAATACCATTCTTACGGCAGTGACGCACAAACAAAATATTTGAAATCATGATCGATCCCCACATGGCACAGATCCCAATCCCCGCCATATTGGCAATCACGTCAAAAGCTTCATTGGGGTAGAACAGATTCACCATCACGCCTACTAAACCGATAGTGCCAGCAGCGATAATAGCCGCATAGGGAACCGCGTTCCGGTTCATACCGGACAAGAAACGAGGAGCAGACCCGGACACCGCGAGGGAACGCAGACCCCTTCCACAAGTGTAAAGTTCCGCGTTAATAGCGCTAGCGGCAGCCAGCAATACCACCAGGTTCATGATGTGACCAGCAGCGGGAATCCCCAGACCGCTAAAGAAAGTCACAAACGGCGACTCGTTACGGTTATATACGTTATAGGGCAACAGCAAAGTAAACAGGACAATACACCCTACGTAGAACAACAAAATACGCCACATCATCGAGTTAACTGCCCTTGGCATTTCCTTTTGGGGATCCTCGGCCTCACCAGCGGCAGCCCCCAAATATTCAGAGCCCCCGTAGGCGAACAAAATCCCTAAAGAAAGGGTCACCATAGTGAATGCACCCTTAGGGAATAGTCCTCCATGCTCGGTGATTGCGTGCACGCCGGGAGTGTAGCTATTGCCATTGACCGTTAAGGAAATCCCGAAAACAATCGCTATTACCGCCAAAATCATGAAGATTACGATCGCAGCGACTTTAATCATCGCGAACCAAAACTCGAATTCGCCGAAAAACTTTACGCTGGCCAGATTGACAATCACCATTAAGGCCAAGGCGATAAAAGCCCACGCCCACAACGGGACAATCTGGAAGGGCTTCCAATAATGCATATAGTTAGCGATTGCGGTGATATCCGCCATCAAAGCAGAAGAATAAGTAATAAAGGCAAACCATCCGGTGAAATAGGCGCCGCGCTCGCCCATAAACTCGCGAGCATGAGAAATAAATCCTCCAGAAGAGGGGCGATACAGGCTAAGTTCTCCGAGGGCGCGAAGCATTAAATAAGCTATCCCCCCACAGATTGCGTAAACAATAGCAACTGACGGTCCCCCGTCAGCGATACGTCCAGATGCGCCATAAAACAGGCCGGACCCGATGGCCCCGCCCAGCGCAATCATGCGCATGTGGCGAGACTTTAACCCTTTGCGGTAGCCCTCATCGGATTTATCACGATGCGGGGTACCGCTAATCGGTTTTTGAGTTTCGCTCATTAGATTTCTCCTAAGTTTTACCTTTGATGCTCGATATCAGAGCACATAGGGAGTATAAGTTAGGGCAGTGACAGACATTTTAGGTAGTCAGCATGTGGAATCAGATATTTATATCAGGAAATATTTAGGTAAAAGTCCCCTCGGTCACGGTAGACTTAGGGCGTAACCGTGACTGGCGTAGGTGGGATACCACCGGGGAACAAGTGGTCAATCAGTCGCTCGCCTGGGCTGATTTGGCACTACGAAAATAAGGAAAACTCAATGGGAGACAAGCTTCTTATTCAATCCATTTCACAAGTAGATCCCGAGATTGCAGCGGTGCTAAACCAAGAGCTAGAGCGGCAACGCGGCACTTTGGAAATGATCGCTTCCGAAAACTTCGTGCCACGCGCCGTGCTGCAGGCGCAAGGATCCGTCCTCACCAATAAATATGCGGAAGGCTACCCAAGCCGACGTTACTACGGTGGCTGCGAGGCGGTCGATGTAGCCGAGAACTTGGCCCGGGATCGCGCTAAGGAAGTATTTTCCGCCGAGTTCGCTAATGTGCAGCCCCATTCGGGTGCGCAAGCCAACGCAGCAGTGCTATCGGCACTGGCTAAGCCAGGGGACACCATTATGGGGCTGGCGTTAGATCACGGCGGGCACCTTACCCACGGTATGAAAATCAATTTCTCCGGTCAGCTCTATAACGCCACCGCCTACCAGGTGGATAAAGAGAGCAACTGGGTGGATATGGATCAGGTGCGCGATGCGGCCTTGAAGTATCGTCCCAAAGTTATTATCGCGGGCTGGTCGGCATACCCCCGCCAGGAAGACTTCAAAGCTTTCCGGGAGATCGCGGACGAGGTCGGAGCCTACCTGTGGACAGATATGGCGCACTTTGCGGGGCTGGTAGCTGCGGGATTACACCCGAACCCAGTGCCGTATTCCGATGTGGTTTCTACCACCGTCCATAAGACTTTGGGCGGGCCGCGCTCCGGGATGATTCTGTCGCGCGATAAGGAACTCGGAAAGAAAATTAATTCCGCGGTTTTCCCCGGCCAGCAGGGCGGCCCGTTGATGCATGTAGTTGCGGCGAAAGCAGTCGCCATGAAGATTGCGGGCAGTGACGATTTCAAAGACCGGCAAAAACGCACTTTAGAGGGAGCGAAGATTCTGGCCAAGCGGTTAACTCAAGCAGATGTGGCCGATTGCGGGATTTCCTTACTGACTGGAGGAACCGATGTGCACCTGGTGATGGTCGATCTGCGTAACTCCCAGCTAGATGGGCAACAGGGCGAAGATTTGCTGCATGAAGCCGGAATTACTATTAACCGCAATACGGTGCCTTTCGATCCGCGTCCTCCGCGGGTAGGATCCGGGCTGCGGATTGGCACCCCGGCGCTCGCTACTCGCGGTTTCGGGAAGAAAGAGTTCACCGAGGTAGCAGAGATTATCGCCGGAGTGCTGGTGGATGCTTGCCGAGGCAATGTCGATAAGTCCAGCTATCGCGAGCGCGTAAATGCTTTGATTAAACGTTTCCCGTTGTATGTGGGGCTCAATCAGATAGCGTAAAGCGCAATCAATAGTCGATGGGGGAGCGGGCAGACTGGTAGGGTCTGCCCGCTCCGCAAACTAAGGAGAATAAATGCGTAAAGGTTGGAGCGGGGACGCGGTGCTGCTGGATGGGGCGGCGCGGGCTCGGCAGTTGAAAGAAGAAATGCGTCAGCAGGTGGAACGCCTGCATGACCAGGGAATTAAGCCGGGGCTCGGTACTATTTTGGTGGGAAGTGACCCGGGTTCGGTTTCCTATGTGGCCGGTAAACATCGTGACTGTGCCGAGGTAGGAATCGAGTCGATTCGGGTAGAACTGCCCGAGACGGTTTCCACTGCCCAGGTTTTAGCCGAAATTGAAAAGCTCAACGAGAATCCGGCTTGTACCGGCTATATTGTGCAGCTGCCGCTGCCACGCCAAGTTGACGTTAACCAGGTGCTAGAGGCGATCGATCCCGATAAAGATGCGGACGGACTACACCCCATGAACCTGGGACGGCTGGTGCTGCGGGTTAAAGAGCCGGTAACCTCCCCGCTGCCTTGCACCCCCAGAGCCTGTATCGATTTGCTGCAGCAATACCAAGTGCCACTAGAGGGCGCGCAAGTGTGCGTAGTGGGACGGGGAACCACGGTGGGACGTTCCCTGCCGCTAATGCTTACTCGCAAAGATATTAATGCCACCGTCACCTGTTGCCATACCGGAACCCGGGATTTAGCTGCCCATACGCGCGCAGCAGATGTGATTGTTGCCTGCGCGGGATCCGCGGGAATTATTAAACCCGAAATGGTTAAAGAGGGCGCAGCAGTACTGGATGTGGGGGTTTCCCGCGGCGCCATCAATCCTAAAACCGGGAAAGCCCGGCTAGAGGGCGACGTGGCAGAAGGCGTCGACCAGGTAGCGGGCTGGCTCTCGCCGAACCCGGGAGGAATCGGTCCGATGACCCGCGCTAATCTGCTGCTCAACGTGGTAGAAACCGCGATGCGGCACGCCAACTAGGTGGAGAATTCCCTATGCGGATCTGGAAAGTTTCGACTGCCATAACCTGGGCGGCAACTTTGGTGCTAACTCTGGGTGCTTGTACTGCCAAGCCTCAGGCCACTCCTAGTACCTCGTCACCGGTAAACACTCAGGTAAATAAAGCGTTTTGTGTGGTAGAAAAACAGAATTCGCAAGATATAAGAGCCGTGGCGTTAGGGAAAGAAATGGAGGAGGCACTGGCAAAGCCGGAGAATAAGCAGATAGCCAAGGTCGTTAATCTCAGTGTGAAAACCGCGGAAGAAATCGCGGGAAAACTCCAGGAAAAGAAATGCAAAAATGTGCTTTCTTTAGAACCCGGATTTGCGTGGGCTCTGTTGCAGATCGCTAGAGATAACGCAGATATGAATTTTGCGGTCATGGGAGCGGTCGGGAAAACGGAAGCGTTAACTAATGCCAGTGGGATCGATTTTGATTTGCGGGAACCAGCTTTCCTTGCTGGATATGCCGCTGCCGGCGTCACGAAAAGTGGATTAGTGGGAGCCGTAAGTGACCTTGAGGCAGATAAAACCGCTAAAGAAGCAGGCGGTTCTCCCGGTATCTATACCCCATCTTCCTGGGCAAATAGCTTTCGTCTGGGGGTGGAGTACTATAACCAGTTTAAAGGTTCGGGAGTAAAACTTGCCGCTTGGGATCAAAACTCTAGAGAGCCAGTTCAGGTGACAAGTGTGCAGCTGCGCGACCAGCTACTCAAACTAGCGGATAAAAAGGTGGACATTATTTTTGTAATGGCACCCCCGGGTGAATCTGGAGTGGTAGAGGGACTCGCGGCGAAAGAGGCCACCGTCATCTGGAACGGGCAGGATTTGGCCGCCGCCTCCCCAAAGTTACAGAGCAACGTGCTCACTTCGACAGTGGTTGATCCTTCCGGGTGCGTAAAAAAGTTGCTTAAGCAATTGCAAACCGGTTCGATTGCCGGGAACGATTACCGGGGAACTCTCAAGAACTCCGGAGTTAAACTCGCTGGTTGGGGTGAATATGCTCCTAGGTTTTCTGATAGTCTTACCGCCGAATTGGCAGGGATTCGCAGCCAAATCGACAGCAAAAAAATTGATATCACCAAACTTGCAGCTCACCAAAGATAGTAGCGGGCACCAGGTAAGGGAGAAATATGCTCAAGATAGCCACAGTTAATGTAAACGGGATCCGGGCAGCGTTCCGAAAAGGAATGGATACCTGGCTGGAGCAGGCAAATCCCGATGTAGTGTTGGCGCAAGAAGTACGGGCTAGCGAAGAAATCACGCAGGAACTTTTTGGGGATGAATGGCAGGTGGCAGTAAATGCCTCGCAGCTCAAAGGGCGCGCGGGAGTAGCGGTCGCGGTGCGTAAATCCTCGCCCTGGCACTTAGAAGATTCTAAAGCCGACACGGTACCGGTCGAGGTTCCCCAAGATGGCGGTCGCTGGTTAGAAGCCTTATTGGTAAAAGAAAATGAAACCGGGGGTGGTGAGGATGCGCGGTTGCGAGTAATCTCTGCCTATTTTCATTCCGGGGAAGTGGGATCTGAAAAACAAGACCATAAAATGGGACATCTAGAGCGAATCGGGCACCGGCTAGAGCAGCTGATGTGTGCGGACGCGTCCTCGGATAATACCGAACCCTTAGTGCTGGTGGCCGGGGATTTTAACGTGGTACATACGGAGAGAGATATAAAAAACTGGAAACCGAACCACAATAAACGCGCCGGAGTCTTAGACGAAGAAATCGCTTTCTTGGATCGTTGGCGCGAGCAGGGGTGGGTAGATGTGGTGCGTACCCTAGCCGGTGAGGTGCAAGGGCCGTATTCCTGGTGGTCGTGGCGGGGGAAAGCCNNNNNNNNNNNNNNNNNNNNNNNNNNAAAGCCTTCGATAATGATGCCGGGTGGCGTATCGACTATCACTTAGCCACCCCGCGACTGGCGGAGGCGGCGCGCAGCCAGCAAGTAGATCGCGCCGCGGCCTATGACCAGCGGTTTTCCGACCATGCCCCGGTGGTAGTTACTTACGAAATATAAAATCGCGCTTGCCAGTGATAACAACTGGCAAGCGCGACCTAGTTAGTAGTTAATTACTTGCTGGCTTTCGGGTGAGTCATATCGGCAACATTTAGAGCTTTATCTAAATCTTCCTCACTGATTTCCCCGCGCTCAACAAATCCCAGATCCAGAGCCGATTCCTTGACCGTCATCTTCTCTTTCACCGCGTGTTTAGCGATCTTAGCGGCATTTTCATAGCCGATGTAGCGGTTCAGCGGAGTAACAATCGAAGCCGAGGATTCTGCCAATTCTAGGCAGCGCTCCGGATTAGCCACGATGCCATCCACGCAACGCTCGGCCAGCAGACCGGCGACTGCTCCCAGGCAGTTAATCGACTCTAGCAGGTCGACTGCCATTACCGGCAGCATCACCAGCAGGTCGAAGTTGCCTTGGGCACCCGCGAAAGCGATCGTCTGATCGTTACCGATTACCTGGGCAGCTACCTGCACGGTGGCCTCCGGCAATACCGGGTTGATCTTGCCAGGCATAATCGAAGAGCCAGGCTGCAAATCTGGCAGGGTGATTTCGCCGAGTCCGCAACGAGGCCCAGAAGATGCCCAGCGCAGATCGTTGGCGATCTTCACGAAGGAAACTGCTACTACCCGCAGCGCCCCCGACATTTCTACTAGGGAGTCTTGCGCGGCTTGGGCTTCGAAATGGTTATCTGCCTGACGGAACGGTAGATCCATATTCTCGGCGATCAGGGCAATCACTCGCTCGGAGAAACCTTCGGGAGTGTTAATCCCGGTACCGACGGCAGTTCCGCCCAAGGGTAGCTCTGCCAGGTTCTTTTCCGCGTCCTTTACCCGGTCAATGCCTTTGCGTACCTGCGCGGCATAACCGGAGAACTCTTGCCCCAGCATAATCGGGGTGGCATCCATTAGGTGGGTGCGCCCCGCCTTGACGATGTTTGCAAACTCGTCAGCTTTCTTTTCTAGGCTGTTAGCCAGCTGATCCAGTTTCGGAAGTAGGGCGTGCTCTACGGCCTCGTAAGCGGCGATATGAATGGAGGAGGGGAACACGTCATTAGAAGACTGGGAAGCGTTCACATGGTCATTGGGGTGAACTTTGCTGCCCTTAAATCCGGTTGCCAGGGTAGCGACGACCTCGTTGGTGTTCATATTCGAGGAGGTGCCGGATCCGGTTTGGAAAATATCGATCGGGAACTGGTCGTCATGTTTGCCAGCGATAACCTCTTCGGCGCCTTTAACAATGGCGTCACGGGTTTCGGTATCGATTACCTCTAGTTCGGCGTTAGCAATTGCTGCGGCTCGTTTGATTTGACCGAGGGCTGCAATATGGTGGCTGGAAAGAGTGCGACCTGAAATCGGGAAATTTTCTACCGCCCTTTGAGTTTGGGCTGCGTAGAGGGCGTCCTTAGGTACCCGAACTTCCCCCATGGTGTCATGTTCAATCCGATATTCTTCGCTCACGTGTAGCTCCTTTGATGTTAGTGATAAACGATTACTTAGCTACTAGCCTACCTGGGTTAGGTGCGAAGAACGTCCTAAAAATCCGGGGAAAAGTCTTGAAATTTGCTGCAGGTGTGATTTTAGAGGTGGTAGCCCCTTAGACTGGAAGTAACGACAGAAAGTGGGAGCACCATGAGCAAAGATGCCTCAGACGATAAACCTACCGAGTACCTACCGGGGGGAGCGATGGCAAACGCCTACGTTCCTCGGGGACGTCAGACTAATCGACGGATCACTCGGCAGGTAGCTCAGCCTGATGTTGACAGCGGCGCGCAAAGAAAAATCTCGGTACCGAATCCGCCGGCAGGCGCGCCCTCGGCAGTTCCTGATGCCGCTGCCTTAGCCGCCAATGCTCAAACGGAAGCGATTCCTAAAGCTAATGCTCCCGCCGCAACCAGCAGCGGCTATGTTCCTTCCCATGCGGCAGGTACCCGGGTACTTGACGGATCCGGGAATTCCTATCCGGATTCGGGAGCAGCTACTACCCAGCTGCCTCCGATTGATCCCGCTGCTGCCACCCCGCAGGTAGATTCTTATCCGCAAGGGGTTCCTCCCGCCTACGATCCGCAAGTCGACGCAGAAAAACTACGTGAAGAGCAAGAATACGAGGAAGAACGCGCCGATAAACGCCGCCTGTTGAAAGTAGTGGGAATCGTGACTGCAATTGTGGCGCTGTTAACGGGAGCGGTAGTCGTAGTGGCGCTAATGATTTCCTCTCGACAAGTCTTACCACCGGCAGAGCAAGAAACCACCACTTCCCAAAGGGCTACTACCAGTTCTTCAACTCCGGAAACTACCCGTAGCCAGCCCCAGACGCCAGAGCCAACCTCCAGCGAGCCTTCACAAACTCAAACTACCAGCCGAGAGCCAACGCCTACGAAGACTACTGGCACCACCCGGCCTACTGCGGAAAATCCAACCCCACCAGCCGAACAACCCACCGGAAGTCAGCAGCCTAGCGAGCAGCCTAGCGAGCGGCCCGACCCCAGTGAGAGCAACTCCCAATAAAAGCGAGAGGACGCGCCCGCCTTACCCAAGTAGTTAAAAATAATTGGTAAGGCCGGCGCGCCCTAAGGTACGACGGTTTTACTTAGCGGCTTTACTGGCGCTAACCGCTGCCCCTACAATCCCGGCGGTGTTACGCAGTTCCGCCGGAACAATCGGAGTTTTAATATCCAATAGCGGCAAGAACTTCTCGTGTTTACGAGAAACGCCCCCACCTACTACAAACAAATCCGGACTAAATAGTTTCTCGAGTTCCTGGTAGTACCGGGTCAGGCGCTTCGCCCATTTCTTCCAACCCAAATCATCACGTTTACGCACCGAAGCAGCTGCTCGAGTTTCTGCGTCATGACCATTAATTTCTATGTGACCGAGTTCAGTATTAGGCACCAGCACCCCGTCAATAAACAGGGCAGTTCCAATCCCGGTTCCTAAGGTAGTAAAAATAGTAACCCCAGGTTGATCTTTGAAAACGCCGTATGCTTGCTCTGCCACCCCGGCAGAATCAGCATCGTTTAGAACTGTAACTGGGCGCCCGAACGCATTAGAGAACACTTCCGCTGCGTCACAACCTACCCATTCTTGATCCAGGTTAGCGATGAAAGGAACCAGCCCTCCCGGAAGGGGAGCCGGGAAACAAACCCCCACCGGCACGTCCTCGGGAAGGTCGAAATGAGCTAGGACATCCGCCGAGGTTTTTGATACCGCTTGCGGGGTTGCCGGGTAGGGGGTTTCTATCCGGAAACGCTCCTGGGTTAGCTCGCCGGTCTCTAAATCGACCGGCGCTCCTTTAACTCCAGATCCGCCGATATCGATGCCAAATGCGATAGCCATTTGTTACTCCTTACTAGGCAGAGTCAGTATTTCTGCGCCGTATTCAGTTACCACAACGGTGTGTTCAAACTGGGCAGTTCGGGAACGATCCTTAGTTACTACTGTCCAGCCATTGTTCCATTGTTCCCACTCGATTGTACCTAAAGTGAGCATCGGTTCGATAGTGAACACCATTCCCGGCTCCATTACGGTGTCATAGGAGGGTGCGCAATCATAATGAGGGACAATCAGACCGGAATGGAAGGCCTCTCCCACGCCGTGCCCAGTAAAATCGCGTACCACTCCGTAACGGAAACGCTTCGCGTAGGCGCTGATTACCCGCCCAATAATGTTGATTTCGCGTCCCGGTTTCACCGCTTTAATCCCGCGCATCATGGCGTTATAAGTGCGCTCTACCAGCAGCTCAGATTCTTTATCTACCTGACCCACGCTAAACATGGCGCAGGTATCTCCGTGTACCCCGTCCTTGTAGGCGGTGATATCCACGTTGACAATATCGCCTTCCTGCAGCGGTTTATCATCCGGGATCCCGTGACAAATAACTTCATTTACCGAGGTGCACAGGGATTTCGGGAAACCCATATAGTTTAGGCAAGAAGGGTAGGCTCCCTGAGAAACAATATACTCGTGACCGATTTTATCGAGTTCATCGGTAGTTATACCGGGTCCAATCGCTTTACCTACCGCGGCGAGGGCATCGGCAGCGATCTGTCCGGCCGCGCGAATCTTTTCGACCGTTTCGGCGGATTTGGTATCGGAAGCAGTTACCTTTTCGGGGCCGTCATGGAAAAGGTATTCTGGGCGTTCAATATTTTTAGGTACCTCAAGCTCGGGGCTAATCTGTCCGGCTTCTTGATGCCCCAGCGGGGCACGTTCGGCAAGTTCTTTAAGGCTAAGTCCTGGATATTCATTCATACCGCTATTCTACGCGTTCAGGTAAATGTTCCAGATTTCGAATATCGGATTCCGTGGTTGGGGTAGCTGGGGTGAGGGCGCAGGCAGGCATAGCAGAGGACGCGCAGAAAATGCAGACCAAGCTAGTGAAACTGCATCCGTAGCAAACAAAAATAACAGCAGTGAAAACCCTAGACAGACTCGCGAGCCACGTATTGCAAAATCTGACCGCTGGGGGCTTTGCCTAAATCTAGATCGCCGCCCTCGCGCTGTGCGATATGTATTAACTCTTGATAGGCCAAAGCCGGGGTGTCTACCACCACCGACGCTAGGGGAGGACGGGAAACCTGCCCCGAGGGCGAATCGAATCCCCCAACTACCGAAGCGTCCTGGGGAACCATCTTTCCGCATTCACGCAGGCCATGAACAACCGCCATGGCGGCCATATCATCAATAGCGCAAAACCCATCTAAGCTCGGATGTTTTTGCAGCGCCCCCAACAGATAGGAAGGAATGTTCTCGAGATCTTGGGGAAGCACCAGTTGGGTGGGGGCAGAAAGTCCCGCCGCCTGGCAAGCCATTTGTGCAAAGAAGTAGTAAACGGTTGCGCCCTCTTCCGGATGTTTTCCGCGCCAATGCACGAAAGCCAAGTTACGCCGATTACGGGATGCCAGGGCATCTACCTGGATTTTCACCATTTGGAAGGTCATTAAACTGGTTGGATTTTGCCGATCCTTGCCCTGCGTTAAGGAGTCAAGAACCGTAGCCCCACACTGTTCTAGCTGCTTTAGAGTGTTCTGATCTAAAGGCAGGAGCGGTAAAACTGCCGCGTCGGTTTCCTTAATCGTGGAAATCAGATTTTCCGGATGATCTTCGAGGTGAACGGTGCAAACTACACTAACCCCGGCCTGGGCTAGCAGCACCGTCATGTCGCGCAGCAAAGCAGAGTTAATGGCGCCGATATCAACGCAGGGCACAACGAGATCAACTTTCGTTTTTCCAGCCAGGGTCGCCAAAATGCCTCCTCAATTACAAGTGTGATTCCATTCTACATATTAATGGCGTTCATACCGATAATCTTGGGTTTTTAATGTGCCAAAAGGCGTGAAATCTCTAGGGGGTTCGCTTAGTGGGCGGAAATTAGCCCTGAATTTGCTCGGCAACTAGAGTGTAAGACAAAAGGGAAAGAATTATTTAAGAAAGGTGAACCAGTGTCTGAGGCGACCACACCTATTTCTCCGTTAGATCAAGAGGGGATAGCTCGGGCAGTTGAGGCCGCGAAAGCGGATTTCTCTGCGGCGGGCTCACTAGACGAATTAAAGAGGGCGCGGGGAGCGCACCTGGGGGATAACGCCCCGATCATCCTGGCTAACCGGGAAATCCGCAACCTCGAAAAGAAAGACAAAGCCCAGGCGGGAAAGAATCTGGGCGGCGCCAAGAAACAGTTGCACGCCGCTTATGACCAGCGGCGCTGCGCCCTCGAAAAGGAAAAAGAAGCCCAAACCCTGGCGGCGGAGGCGCTAGACGTAACCCAAGTGGCAAGCCGGTATCCGCAGGGAGCGCGCCATCCCCTGGAAACCTTGATGGAAGATATTTCCGACTTTTTTGTGTCTATGGGTTGGGAAATCGCGGAAGGCCCGCAGGTCGAGCATGAATGGTTCAACTTTGATTCCCTCAACATCGATCCGGATCACCCGGCGCGGCAAGAACAGGACACCCTATATGTAGATGGGCGTTCCTTGGGAGGAGAAAATCCCGGGGATGGCAACTTGGTGTTGCGTACCCACACTTCGCCGGTACAGGCGCGAGTGATGCTTTCGCGAGGAGTCCCGGTCTATATCGCTTGCCCCGGGAAAGTTTTCCGCGCCGATGAACTAGACGCCACCCACACCCCGGTATTTCACCAGGTAGAAGGCCTGGCGGTGGATAAAGGTCTGACTATGGCAGATCTGAAGGGTACCTTGGATCATTTCGCACAATCCATGTTCGGGATGGAAGCGAAAACCCGGCTGCGCCCCTCGTTTTTCCCCTTCACTGAACCCAGCGCGGAAATGGACTTGTGGTTCCCGCAAAAGAAAGGCGGGCCGGGCTGGATCGAATGGGGCGGTTGCGGCATGGTTAACCCAAATGTGCTGGTAGCGTGCGGGATTGACCCTAATGTGTATTCAGGGTTCGCCTTCGGTATGGGCATTGAACGCACGTTGATGCTGCGGCATGGAATCACCGATATGCACGATATTGTCGAGGGCGACGTGCGATTTTCTAAACAGTTCGGTACTACCGGAAGGGGTAACTAGCAATGCCATTTGTAGCGCTTGATTGGCTCAAAGATCACGTCGAGGTAGTGCCGGGCACGGACATCAAACAGCTTTCATATGACCTGGTGAAAGTAGGTTTGGAAGAAGAAGCCATCCATCCCGCAGCAGTAATCGGTCCTCTGGTGGCAGGGCGGGTTTTGACCCTGGACGCCAAAGAACAATCCAATGGGAAAGTCATTAACTATTGCCGAGTAGATGTAGGCGAGTTTAATGACCGTCCCGGGGAAGGCAAAGAGCCCTCCGAACTGCCCAGTCGCGGAATTATTTGCGGCGCCCATAACTTTAAAGTTGGGGATTTAGTGGTGGTGTCGCTGCCGGGAGCTGTTTTGCCGGGTGATTTTCAGATTGCTGCCCGTAAAACCTATGGACATGTTTCTGACGGAATGATTTGTTCCCAGCGGGAGCTGGGGATTGGTGATGACCACAATGGCATTATTGTCCTGGAACAGTTGCTGCCGGAAAAGGCAGCGGCCGGGGAGCTGCCCGCTCCCGGAGAATCGGTGATTGAACTGCTGGGATTGGGGGAGGAAACCCTAGAAATCAATATCACCCCTGATCGCGGCTACTGTTTTGCAATGCGCGGGGTGGGGCGTGAATACGCGCATTCCACCGGCGCGAAGTTTACCGATCTGGGGTTGGCGGAAAACCTTCCTTCCGGGGCAGTCCCGGCGGTCACTGAGGACGGATTTGCGGTTAAAGTCGCAGATGAGGCTCCGGTAAATGGCAATGTTGGGTGTGATCGGTTTGTCACCCGCATTGTGACCGGCATTGATGCCCAGGCGGCGACTCCCGATTGGATGGTGCGCCGTCTAGAACAGGCAGGCATGCGTTCCATTTCTTTGGCAGTCGATGCCACCAATTATGTGATGCTGGATTTGGGGCAACCCCTGCACGCCTACGACTTGGAAAAAGTGTGCGAACCGATTGTGGTTCGCCGGGCTAAAGCCGGCGAAAAGCTAACTACCCTTGATGAGGTAGAGCGCACCTTAGATTTCGAAGATCTGCTGATCACCGACTCCCCGCAGGGTCAGGAAGGCTCCCGCGTGCTGGGTCTGGCCGGAGTAATGGGGGGTGCCTCCACCGAGGTAACCGCCGATACGGTGAACGTGCTGGTAGAAGCGGCGCATTTCCAACCTACCTCGATTGCGCGTACTGCGCGGCGGCATAAACTACCCACCGAAGCCTCTAAACGTTTTGAACGTGGCGTGGACTTCGAGCTGGCGCCGGTAGCTGCCCAGCGGGTAGTGGACATTTTGGTGGAATATGGCGGGGGCACCGACAGTGGGCGGGTCAGCGACCTCAATAACACCGAGCCTTTCCCGGAAATCGTAATGCCGCTGCATGAACCGGCACGGCTGACCGGGGTGGAATATGATCAGGAAACCATCACCCGCCTCTTAAAAGACGTGGGATGTGAAGTACGGGTGGAGGACGGCAAAGTCATTGCCCAGCCGCCCTCTTGGCGCCCAGATTTGACCGGACCGGCGCATTTGGTAGAAGAAATTGCTCGGTTGGCCGGCTATGACACGATTCCTTCGCGCAGGCCGCGCCCGATTGCCGGCCGCGGATACACTCCCAAGCAGCGGGCTCGCCGTGACGTGGGGCGGGCGCTCGCACAAGGCGGCCTGGTGCAGGTGCTTTCTTACCCCTTTATTTCCGAGGACGTGTTTGATAGCGAACTGTTAGGAGAAAAGGATGTGCGCCGCCAGGCGGTGCGGGTCGCGAATCCGCTGGCGGATGATCAACCGTTGCTGCGCACCTCGCTGCTCGATACTTTGCTGGGGGTAGCCCAGCGTAATATCGCGCGTGGTAATGAGCAGTGCGCGATATTTGAGACCGGTTTAGTGACCCGAGGAATGGGAACTGAACTTACCGGTTCCTTCGGGGTGGCGCAAAAACCGGATCCTGACCAGCAGCACGCCCTCGAAAAAGGAGTCCCTTACCAGCCAGAACATATTGCTGGGGTGCTAGTGGGACAGGCGGAACTAGCCGGCGCGCTGGGTGCAGGCCGCTCCTATGATTGGGCGGACGCAGTGGAGTTTGTGCGGACGGTGGCGCAAACTTTGGCGGTACCGATGCGCGTGCAAGGCAAAGATGGACGTCAGCGGGTAACTAACGACAATATGATGGGGGAGCCGAACTCGCCAGAGGCAGTCGCGCCTTTCCATCCAGGGCGGTGCGCCCGGATCGTGGTGCGGGGTGCCTGCGTTGGGTTGGCCGGCCAGCTGCACCCGGCGGTTTGCCGCAACTTTGGCTTACCGGAATCTGCTTGCGGCTTCGAGATCGACTTCGAGAAGTTTACGGCCGCGATGCCGAAGAAAGATTTGCAGGTGAAGCCGGTATCGTCCTTCCCACCCGCAAAAGAAGATATTGCGCTGGTAGTGGAGGCAGATATTCCCGCGGCTGACGTACAACAAGTGATTGAGAAACAGGCGGGAGACCTGCTGGAAGAAGTACGTCTCTTCGATGTTTTCAGTGGCGAACAGCTGGGAGAAGGCAAGAAGTCACTGGCGTTCTCGGTGAAGATTCGCTCCAGGGAAGGCACGCTTAGTGCTAGCGAAATTCAGGCGGTGCGCACCCGGATTATTAAGGCTACTGCGAAGAAGTTTAAGGCGACTTTGCGCGCCTAAGGGGATACTCGTTGGTGGTGATGAGGGTGCAAACGCGCCCTCATCACCGCTAAATATAGAGGCCGAGGACGTTGGAAACAGGGAACACAGGGGTGCCCCGTGCGGGACTTGAACCCGCGACCCACGAATTATGAGTTCGCTGCTACTAACCAACTGAGCTAACGGGGCGAATCTAGCCTACCGGATGGTGGGCAGAATAATGAATTTTGTTTAGGGTGGAGAACGTGACCAACATTTTGCGAAAGTTGCAGGGGCGTAAGCTTCCGGACGCAGTAAAAGCCGTCCTCACCTCCTCGGATAGAGTTTTTGAATTCCTGGAGGTAGCGGAGGATCGTTTCCTGGTTGTGACTATGCAGGCATTAACCGAAGTGGAATCCGGGCAGGTAAAGTCACGTTTTGGCTGGGATGAAGTTTCTCACGTCCGTTGGGATAGTGAAGCTGGCACGCTGCGGATCGTTTTTCATGAGGGCGAAGATTTGGTTCTTACTCCGATTGAAGCTCCCAAACACAACTTTATGGACATTATCCGAGAGGCACTGAGTGAGGCGCAGGTGTTTATTACCCCCCTAGAGCTGCCTTCCGGACAGAGAGTTAGCGCACAGATCTTGCGTGACGATAACCGCAATTTACGTTTACATCCGCCGATATCAAGCTTCAAAAACCCTGATGACCAGCAGTATTTGCGTTCGGTAGTGAGTGAGTGGGAACAAAAATTGGGGATTGTTCTGGGGCAGGAAGATTAGGAAGTTTTCGCCCTCTCACGGTAGGCTTATTCAAGTCGATCCCCCATAGCTCAACGGTAGAGCATTCGACTGTTAATCGAAGGGTTACTGGTTCGAATCCAGTTGGGGGAGCTCAAAACCTCAGTGCTTACCGGCACTGAGGATTTTTATTTTAGCGGCACGTAGGGGTGTTCGAGGTTAATAGCAATAGAACGTAGTTTCCTCATAGCGCATGAGACTTACGTCCATTGAGGGATGCTGCTCAGTCTGATAAGATTTTAATCGTTTGCCCTGGTGAGTTTGGTCACCGCTAGTGGGCACTCCAAATTTCAAAGTTGAGGGTTGAGATAGGTCATTGAGGGGTGACCTAAAGGAGATTTACGAGCAATGAAGCAGCATGCCGCAAAACTAACTGCTACCGGATTCGCTTTGGCGTTGGCGGGAACTCTGCCGGCCACGGGGATCGCGCAAGCCGCTCCCGAGCCTACCGGGCCCGCTGATCGCACAGGTACTGAACAGCAAAACCAGCAAACCAATCCGAAAATTCAATCGGAAAAAAACCTGGAAGCCGCGAAGAATAGCGCCCAAGAGAGCGCAAATAAGGCCGCGGATGCGGAAACTAAAGCGCAAGTAGCTGCGAAGAAAGCGCAGGAAGCTGCCGAGCAATCCGGAGAAAAGTCTGCGGCCAGCGAAAAGGCGAAGCAAGACGCCCTCGATGCCCTAGCGAAAGCGCAGAAAGAGAGCGCGCAAGCGGCAAGTGATGCAGCCAGCCTGCTTGAAAAAGCCAATGAGAAGAAAACGGCTGCCGAGAGCGCCGCAAAAGCTGCGGGTGAAGCCGTAACCAAAGCCGAGCAAGCAAAGGCGGAAGCAGATAAAGCAGTCGCGGATAATCCTGCCCCCGATGCTGGACAGCTGCAGGCAGCCAAAGACAAGGTAGCTGCCGCCGAAAAAGCCAAGCAAGAGGCAGACGCCAAAGCGGCCGCAGCACAAAAAGCGCTGCAAGACGCACAGGCAAGCGCGCAAACTGCGGCTACGAATTTGCAATCCGCCACGGAAACGGTCAATCAGACTACCCAAGCAAAACAAGATGCCGAAGCTGATGTACGCGCCAAGGAACAAAAAGTTAGCGAGCTAGAAGCCAAAGTTAAACAGCTGAGTGAGGACGCCGAGCAGGCCTTAAAGGACGCGCAGGCAGCGGTAGAGGCAGCTAAAGCACAGGTGACGGCAGCTAAGAACAATGTTGAGCAACGGCAAATAGAGCTAGAAAAAGCGCAACAGGCAGTCCCGGCTGCGCAAAACGAGCTGCAATTGAAACAGGCAGCAGTTGAGCAAGCTCAGAAAGATAAAGTTGCGGCAGACCAGGCAGTGCAGGCTGCCGGGAAACAGGTAAAAGCCGCGCAAGCAGAGCAAAGTAAAGCTGAGGCGGTTTTTGCGACCCGCCAGGGTGAAACTGCGGCTGCCAAGAAGGCTGCGGATGAGGCTAAAGCTGCACAAACTAAAGCAGAAAAAGATCTCGAAGAAGCGAAGACTAAGAAACAGCAAGCCGACGCAGCGGTAAAAGCCGCCGAAGCCGAAGTAGCGAACGCTGAAAAAGCGGTGAAAGAAGCTGCAGAAAAATTTAAGAAGGGCAGCTTTGGGTTCTTTGAAAGTGTAGGGGCAACGGATGCTCTTGAGATATTGAATGATAAAACCACTACCGCTGACGATGGCACCTTGGTGAACGGCACTTTGAAACCCGGAGCCGCCAATGACACCACCAACTTAGACAATATGAAAGAGGCCATTGCCTGGGTGCGAGTAGTTAATCAGTATCGCGCCAAAGGTGGACGCAATGGTGAAAAGCTTGATGATTACGTGATTACTGACCGTTTAATGGCGATTGCTCAGGCGCAAGCTAACTGGTCGAGGTACCAGATTGAGCACTCTAGTGCCTTTGGAGTGGCAGAAAACCTGGCATGGGGCAAGAGTGATCCGGTATTTAGATGGTACGACGAGAAATCCATCTATGAAGAAGCTTTGAAACAGCACCCCGATATGGCGAATATGTCCTCGTATCAGATTTATCAGAAGTACCCCAGCATATATTTCGATGTAGGGCATTACCTCAATATCGTGGGTCACTCTACTGCCACCGGTTTTGCGGGTGCGGCAGGTGAGGGGATTAAATATGGAGCTGTTTGGGGCGAGGTATATAGCGGAGTCCGGCAAGGAGAAAAAACCTATACCGTTGATGAATACGAAAAACGGTTTATGGAGTACTACAACTCGGTGACTACCGAGGGCGCAAAGCAGAAGCTAGCGGATGCGAAAGCAAAACTGGCAGCGTTGCAGGCAGAGGCTAAAACTGCAGGCGAAAAAGTAACGGCAGGCGAAAAAGCTGTAACCAACGCTCAGGCAGAGGCTAATACCAAGGACGCGGCTTGGAAAGCTGCCCAAAACAAAGAAGCTGACGCCGCTGCGGCGGTAGAAAGCGAAAAAGAAAAGGTTGCGGCAGCGGAGAACAATAAGAAGACTGCCGAGGGTATGCTCAAGGAAAAAGAGCAGGCAGTGCAGGCAGCTACAGAGGCGGCTACTGAAGCTAAGAGCGCCCTCGAAAATGCCAAGGCAGAATTAGCTACCGCGCAGAAAGCCCTGGAAACAGCAAAGCAAGATGTTAAGGCCAAAGAAGCAGCGCAACTAGAGAAGGAAAAAGAACTAGAAGAGCTGGCTAAAGGCACGGCGTTAGGAAATGCGCAACAAGAGTTGGCCGAGACCAAGACAGCTTTGACCCAGGCGAAAGCCACAGCTCAAGCAGCTGCCACCCAGCTAGAAACGGCCACCCAGGCACTCCAGCAGGCACAGGTAGCTAAAGCGGCAGCAGATAAAGATCTGGAGGACGCAAAGTCAGCAAACCAGCAGGCTGCGGAGACAGCCAATCGCGCTGAAAGTGAGCGTGCTAACGCACAAAAGGCACTAAATCCGCTTGTTGAACAGCAGGTAGCTCACGATCAGGCAGCTGGAAAAGCTCAAAAGGCAGAGCAAGACCTACAACAGGCTGAAGCTGTCGCCGAAAAAGCTAATACAGAATTGCAAGCTGTCACTAAGGTAGCTGACGACCTGCAAAAACAAGCGGAAGCCAAGCAGTCACTAGCAGATAAACTTGCGGCTATCGACGGGCAGAATGCTCTGGACAATGGCCTGGATGCAACCGATAGCGATCTCAACAACCTGGGATTGCCCGCTTCCTTTACTGCCTATCGTGACGCAGCTACCGCCGCCGAGCAGGCGCAAAAAGAAGCAGATGAACTCGCGAGACTGGTTCAAGCTGCGCAGGATATCTTGGAGGAAGCCACCGCAGTTAATCGGGAAGCACAAGACAAGCTGGCAGCTGCCCAGGCAGAATACCACCTCTACCATCAGGTACAGGTAGCCAAATCGGCCAATGGGCAGAGCAAATTCCTCCCCGGTACTACGTTCCAGGTACGTTTCACTGGATTTAGTCCTAGCAGTCAGAACCAGGTCACTATGCATTCAACCGTGGTTGATCTGGGGGTACATCCGGCGGTAGGTAAAGGCGAATTCGTGGTGTCCGTGCAGGCACCACGGGAGCTAGGTGTCCACACCATTACCGCCACTAACGAATGGGGAGAGAGTGCTAGCTTCAAATTCGAAGTAGGCGAGAAACTACCGGCGAAACCCAAGGGAAAGAAGACCATCAAAACTGTCGTAGTTAAACAGGTCAACACCGGGAAACCGGCGGCCGGCGAGCAAATGCCGGTAACCGGAGTATCGGTAACTACCTTGTTGGCGTTGAACTCGCTAGCGGTAATCACCGGAGTAGGGCTGGTGGCCGCCAGCCGCCGTCGCCGTACTCAAGAAATCTAGGGAACCACTTTCCCGTAAGTAATTTAATATCCCCGGGGCTGGAGCAGTAGCCCCGGGGATATTTTATGTCCGCTCAGGTGCGGTAAGAATAAAGATTGGCTCCCGTCCTCGGCTGAGCTGCAAAGGCAAAACCGTAACCACAACTCGAACTACAGCCTTCTTCTCTTGTACCGGTAAAACTGTACCCGTGGAGGAGGTTGGTGTACTCAAAGAAACAGCTGAGATCTTAGCTTTCCCCAAAAAACTTTTGGCTACCTCCTGACTGTGCAGCCAAGAGGTAGCCAAAAACGAGTGATGAAAAATGGGTTGTTATCTTAGAAATTAGTTGAATAGCCAGGTTGCCGCGGCTTCTTTTTCAAAAAGATTCCCGAAATAGGAAATGCTGGCTGCGTCAGTTTTAACTGGAACAATCCCGCTAACAGTGCCGCCGGGTTTTAGAGTTCCATTGCTCAACGGTTCTTTGTCAAGGATAGCGATTTCCGGATCTTCCATATTCCCTGACGAAGAGGTCTGTTTCCAATCGTAACTGGCGTAATCTACCGGTTCGGAACCGGTGTTTTTGTAACTTACCGTCACCAGTAGGTATTTATTACCTGCCTGATCAGTTTTTTCGGTTTTAGAATTTACCGATACTTGTAAACCATTGTCTAAAGTAACGGCATTTCCGACAGCCAGCTTGCTGTTGTCTGCATTTTTATCGGTCTTCTTGGAGTCTCCGGTGTCTGCTTTCTCGCTGGTAGCGACAACGGTAGACCCAGCATTGAGGTCTTTCGTGGCCTCATCAAGCGCTTTTCCGAACACCCATTGTGTACAAATAACGATTACGATCGCAATAACGTTAATAACAACGGCAGCAATCGTAAGACCTTTACCTCCCACTTTTCCTTTGCGGATAGAGAAAATCCCTACGATTCCCAGGATTAGACCGATAATGGCTAACAAGAAAGAAATGTTATTAAGAATTGGAATCCAAGAACCGACTATCGCAATAATTCCAAGAACCAGAGACGCAATTCCTAGCCCCGATTTCTTCTGCGGAGTTGGTGCTGGCTGCGTAAACTGTCCCTGAGGATTCTGAGCTTCCAGAGGCTGATTTTCAGACATGAGTACTTACTTTCCATAGATGCGGATACTAAATCAATCTGCAGGATTTGTGGTTAATTCGAACCCTGCAAATCAATATCTGAAACACGAGAATAAAGCGGTTGTATTGCCAAAAACTGGTCAATAATTCCCCGCATTATTTTCACTGTTCATTACATTTGATTCTCGCGGGGGGGGGNNNNNNNNNNNNNNNNNNNNNNNNNNNNNNNNNNNNNNNNNNNNNNNNNNNNNNNNNNNNNNNNNNNNNNNNGGGCAGGACACCAAAGCACTCTCTAACATTCCGGCCACACACCCTTTTGAGTATTAACCCCAAAAACAATACGCACCCCCATTCGGGTATTAACCCTATTAACCCGCCTGGTGGGTTCTAGGGCAGAGGGAGCAACTTGGGAAATGATAGGTGACTATCTAGGAATGACCCGAGCGGGGGCATACAAAAAATTCAAATCTTTGCAGGTCGCTTAATCTGGGGAATGTTTTCTACAAAGCGTGCCCTCTTGCCTAAAGAGTGCGCGTTAGCCACTAGCAAGTGATTAAATAGAGTGTTTGTCCCGGGAACGTTTCTTGGACAAGAATTATTAGCTGAGCAAGCTGACAATGCTAAACCGTATTCACCAGCGGAGATGGAGGGATTCGAACCCTCGAGGGGCTATCCACCCCAACTCCCTTAGCAGGGGAGCGCACTAGGCCACTATGCGACATCTCCAATGTCAAAGCACCCCCATAGTTTAACGGACAGCAAGGTTAGCGGCAAAAACCATTCGCGTGCATCCGGTCACTAGTTGCTCTACCGCAACTGTTGATAGCTTCAAAACAATCCGAGGCTAACGGCAAAACCCTCATTTTGATTGCCTCTATTTACCGTAGCCTCTTTTCCAGGGTTTAAGACCCCCGGCAGACAAAAAGCAGAAATGCCTAACATGAGGAACATGTACCGTGACAGCTGACCGCCCGGCCAGCAACTGCCAGGGGATCCCCGAAACCCAGCGTCTCCAAAGCGATTAGTCCTGAAACAAGCCGCGCGGTTAACTGGTCCGGTCGGGGAAAGCATCGAGTTTAGCTCCCTGAAACCCGCCCGGAAATCCGTCCTCACCACCGCGGCTACGCTTAAAGCGTGGAAAGCTGCGGACAGTATTCCAAGAGGACTAGGGTGAATAAGCAGGGATATAGATTGCAAGGTTTGAGGAGGTAGATTTGTCGCGCACATTTACCTCCTTCAAATACCACAACTACCGGCTCTGGTGGATGTCTAATATTTTTGCTTCCACCGCCACCTGGATGCAGCGAGTCGCCCAAGACTGGGTAGTGCTGATGGTACTCACCGACCAGTCCGGATTCGCAGTCGGGGTAGTCACTGCGCTGCAATTCCTGCCGCAGTTATTGCTGTCGATACCGGCCGGAATGGTGGCTGACCGCTTCAATCGGCGCCGCATTATCCAGATCTGCCAATGCATAGTTGCCCTCTGCGGCCTCCTAACTGGGATTTTGCTGCTCACGGGAGTCGCCGCCCTCTGGCATATTTATATAATAGCCCTGATAACTGGGGTAGCGGATTGCCTAACCTCTCCGGCACGGCAAGCTTTCGTGTCGGAACTGGTCACTAAAGAAGACCTGCCTAATGCGGTGGGGCTAAACTCGACTGCCTTCAACTCGGCACGTCTGATTGGCCCGGGACTCGCCGGGTTTGTGATCGCTGGCATCGGTCCGGGCTGGGTTTTTATCGCCAACTTTGTCCTCTTTATCGTTCCGGTTCTCGGCTTGTCGCTGATGGATCCTGCCCGGCTTTATCGTCCGGAAAAAACTTCGCGCACCAAAGGAATGATGCGCGAAGGACTGCGTTATGTGCAAAACCGTACCGACATTAAAGCGATTATCGCCATCCTTACGGTAGTGGGCGCCTTGGGGCTAAATTTCCAGCTGACCCAAGCGGTCATGGCCACCCGAGTATTTGGTAAAGGTGCAGGTGAATATGGCTTATTGGGCTCGATTATGGCGATCGGTGCCCTAGCAGGAGCTCTACAAGCTGCCCGGCGGCGTCAGCCTCGAGTGTTCACGGTGGTGGTTTCCGCCGTCCTATTTGGAGTTTTAGAGGGCGCGCTGGCGCTAGCTCCCACCTACGAAATCTTCGCCCTTTTGCTGATCCCCACTGGATTTGTGATGTTAAATCTGCTTACCAGCGCTAACGCCACTATCCAAGTTTCTACCGAGGAAGAAATCAGAGGGCGGGTACTGTCTATTTATTTCCTCTTCTTCCTGGGAACCACCCCGATAGGAGCGCCAATAATCGGTTGGGTAGCCGAACATTGGGGGCCGCGTTGGTCACTAGGGGCGGGCGCCATCGCGTCCTTACTGGTTGCGCTGATAGTAGGCATTTGGCTGTGGCGGCATTGGAAAGTAGACGTTACCTTGCGCGCCTCCCGCCCCTTTGTCAGCATCGAAGGACCGCGCGAACGAGCGATGCGGCGTCGGAAGGAACGCGCGGAGCGTCAGCGGATTATGGATAACCAGTCGCGCGACACCGGAACCTAGGGGATAACGGATCCTCGCAGGCGGATAAAAACTGCAGAAAAGCGGGGAAAATCCCCAAAAAAATTTAGGAATCCTCTCGCCTATTTTTACTTTTTTTACTTTCCCCACCGTTTTAGCTTTGTTAACCCACAGGTAACTTTAGATTGTTAGCTTCCAGGTGAAAGTTAAAATTTCTCATCTGGAGGGAGTTAATCCCGTGACTAAAACTGATATGCCCCCTACAGAGGTGGAAGCACCTTTGGGACAACTGACTTTTTTCCAAAAACTGGCGAAAAAAGATGTGTACTGGCATTTGGCTTTCGGTGGTCTGCTCTTGGGAAGTGCCATCTGGTTCATTTTTTGGGCGTTCGATTATGTAGGAGAAACTGACCAAGCGTTACTGCTAGTAATAACTATCGCCTTCGCCGTATTCATGGCCTTTAACATTGGTGGTAACGATGTAGCTAACTCCTTTGGAACCTCCGTCGGTGCGGGTACCCTGTCAATGAAACAAGCCCTAGTAGTGGCCGCGATTTTTGAGGTATCCGGGGCAGTAATTGCCGGGGGAGAAGTAACCGATACGGTGCGTTCCGGAATCGTAGACCTATCGGCCATCTCGAATCTGCAAGCTATAGACTTTGCGCTAATCATGGCGTCTTCCCTGCTAGGAGCGGCAGTATGGCTGTTGGTAGCGACCCGCATGGGGTGGCCGGTGTCTACCACCCACTCGATCGTAGGTGGAATCGTCGGTGCTGCTTTGACCGTAGGCTTTACCACCCACACCGGGGGTTGGAGCATGGTGCAATGGGGAGGCATCGGGAAAATTGCGATCTCCTGGGTACTGTCCCCGGTATTGGGAGGGGTAGTGGCCTATATTTTATTCAAATCTATTAAATCCTCGATCCTGGTTTACAACGAACGTGCTGACCAGCGTTTACGTGAAATTAAACAGGAACGTGCAGATCTGCGCACTCGTCACAAGGCCTGGTTCGAACGGCTAAATGAAATCCAGCAGGTTTCCTACACCAACGCGATGGTACGGGATGCTACCACCATGAATATGGGGGACTATGATCCCTCTGATCTGGAATCTGACTACTTCAAAGAGCTCGAACGTATCAACCGAGAAAAAGATGATGTCAACGCCCATAAAGCTCTAGATACTTGGGTGCCATTGTTGGCGGCATTTGGAGCCGTCATCATCGGCTCCCTCATGTTGTTCAAAGGGCTAGATAACCTGGATATCAACTTATCTATGTTGGGTAACCTGCTTATCCTGACGATGTTGGCGGCAGCAGTGTGGATGGCAGTCTTTATTTTTGCGCGTTCCCTCAAGCGGCGTGATCTTTCCCGCTCAACCTTCCTGTTGTTCTCGTGGATGCAGGTCTTTACCGCATCCGCATTCGCTTTCTCGCATGGGTCGAACGATATCGCCAACGCTATTGGCCCGTTCATCGCGGTGCTAGACGTCTTGCGAACCGGGGGTATTTCCACAGAAAGCGCTGTCCCGGGAGCAGTCATGCTCACCTTGGGGATTGCACTGATTGCCGGGCTGTGGTTCATTGGCCGCTACGTTATTAAGACCGTAGGATCTGGGCTTACCGAAATGCATCCGGCCTCGGGATTCGCGGCAGAACTTTCAGCTGCGGCGGTAGTTATGGGATCTTCGCTGCTGGGACTGCCGGTTTCTTCCACCCACATTTTGATTGGTGCGGTGCTCGGGATCGGGATCGTTAATAAAGCTGCCAACTGGTCATTAATGAAACCGATTGCATTGGCTTGGGTGATTACCTTGCCGGCAGCGGCGGTTATTTCCGCGATTACGGTCAGCGTATTGCGGGTGATGTTCTAAACCGGTAGTTACCCTTACTTGGCCAGGTAGCTCGAGGCTCGTCCTCGCGGTACCTGGCCAAAGCGGTTTTTAGAGGAAGAAGACGCCGTAAATACCGCCGTCAAATGGTGCCCCCGAGACGATTCGAACGTCCGACACCCGCTTTAGGAGAGCGGTGCTCTATCCCCTGAGCTACGAGGGCGCAAGGCGGCCGTCAGCGCCTCAGCCAGTCCAGGATAACATTGGTTTACTAGCCTCAAAATTGCAGTCAGACTTATCGAGGGTGAACCGAGACGTGAGAATTGTCGTTTTCGCTATCTTAGGGCATGGCAACCAGGGCAAACCCCTACATTCGCGTATGGTGGCATCGTGAGCTTTAACCCGGAAACTGAGATGACCACAGCGGAAGACGTTACCAGCGAGGCAGCCGCGGAACCAGCGGCGCCCAAAAACCGTAAACAGCTGGTAGAAGAGATGCTCTCGCGTTGGAATGCCAGCTTGGAGCATACGATCACCCAGGAGACCTCCTCCGGTTACCTAGAGCTGTCTGCTGCCCATCCCGGAGGTTTAGCACAGTTATATGGAGGGCGTCCGACTCGGTTATCTAATCTGGTACGCGAACCGCGTGCCCTGTCCCATTGCCGGATTCGGGCTCGCGAAGTACTGTCTGCTTCCCGAGACCGCGAATCCCGTTATGGTAGCGCGCCGGTGTATCTGGCGATCGGGACTGCCTCCTGGCGACAAGGCGGCACCTTAGGAGCCGCCTGGGAACGCGCCGCGAGCAAATCCGCGTCCTCGACCACGAAAATGTCGGCAACCGCTGCCACGGCAGTGAATGCAGAAAGTGACCTCTCTAGCAGCGAAGATACTGCTCAGGAGCAGGCTGCAGACAGCGCGGTTTACGATATTGAAAAAGTACGTGCCAGTGAGTCGCGCACTATCACCGGACCGGCATTACTCTGCCCGGTAGAGCTGTCTTTAACCGCTGATGAGGACGTGCTGATTACTCTAGATAGTGCGGTAGAAGTCTGGCCGCCGCTGGAAGCAGCGCTGCGAGAAAAGGGCGAGCAGGCGGAAATCGTTTCCATTCTGCAAGGTCTGCAAGCAGAAGTAGCTTTTAGCCCCACCAATGCGCTACACGAATTGCGACGCCTGGGATTGCGGCATCTGCTGGGATTTGACCTCTACGATTCGCTCACCGTAGGGCAATACCTGCATCCTCTCTCCAATCTGGTCAAAGACTTTGCGCTCAATCAAGATCTACTGGAACAGTCAGACGTGACAGCCGCCCTTTGCGGAGATGTAGAAGCCGCTGGAAAGGTGCTTTCTCCGCTACCGCAACCCGTGTTGACCGACCGGGATCCCCTGGCCGAGCATGGGATAGGGGATTTGGATCCCGCGCAGCATAACGTGCTAGATGCGGTGGCTTCCGGGGCAAATCTACTTCTAGATGCACCTCCGGAATCGGAAAAGACTTCCACGGTGGCAGCAATATTAGCTGACGCTGCCAGTGCGGGGCGCACCATTGCCTATGTGCCAGGCGCGCGGCGTCGTCTCCAACAAGTGTTGGGGTATTTGAATCGTCTGGGGCTAGAGAGCCTCACCCTGGATTTGTCCAGTCGCAGCCGGTGGCGCGACCTCATCCCCGCCAAGTTACTGGAATCTCTAAACGCTCCTGAAGAATCAGAAGATCCGGCAGCTGACGAAGCCACTATAAAGATGCGTAACGAACTAACGCAGGTGCGCTCTCAGCTGGGTGGCTATATGGAGCAGCTGCATCGTAAACGCGACCCCTGGCAGGTGTCCGCCTATGATGCCTTGCAGGTGCTGGCAGATTTGACTTCTATGAAGCCCGGGCCGCGCACTAAAGTACGTTTTGACCTAGAAACTTTGCATCGGATTGCCTCCGATGGTGCGAAACGTGCCCAAGAGTTACTGGCACAAGCTGCTAAAGAAGGAATCTTCTCCCAGACGCGGGCAACCAATCCGTGGCATTCGGTGGTAATTTCTTCCCCCGAAATGGTTGACACCGCAGTAGAGGGGGTCAACCAGTTAGCGGGACGAATGTTGCCGCAGGTGCGTGCGGATATTGATCGCGCCCAGAAAGAAACCGGCCTGCTGCGTGCCAAGAACCTGAACCAATGGCATGACCAGTTACGCATGTTAGATGGTCTGCGCGAAGCCATGGATGTGTTTAAGCCCCAGATTTTCGAGCGCTCAGCTGCTGATATGGTGATCGCCACCGCGACCAAGAAATGGCGTAAAGAACGCGCACTCAATATGAAGGAATCCCAGCGGCGACGCCTGATAAAACAGGCCAAAGACATGGTGCGGCCAGGACGAAAAGTAGAAGACCTGCATCGGGAACTGATTCGGGTGCAACAGCAACGCCGGATTTGGCGCGAATACTCTCCCGCTGGCGGCTGGCCGGTATTGCCGGGGCGCCTTGACCAGATGCAAAAAGCTGAGGAAGCGCTGCGCGGCCATATCACGCGCTTACAGCCGTTCTTCTCCACTGGATTCGGCGATCTAATGCAAATGCCACTAGACGAGTTAGCCAGTTTGCTTGATAACTTGTCCCAAGATGAGCAAGGAGCCGAGCGCCTGCCGCAACGGGTAGCGATCCTGAAAGAGCTTCACGATTTAGGTCTCGACGAATTGGTTGATGACCTGCGAGAACGGAGAGTTCCTTTCGATTTGTTGCGTGCAGAGCTTGACCTTTCCTGGTGGGCATCAGCATTGGCAGAAATGCTACGTCTAGATGACCGTCTGGCTCATTTTGATGGAGAACGTCTCGCCGAGTTATCTGCGCGGCTACGGGAACTGGATCTTGCTCAGGTGAACTCGCTGTCGGAACAAGTCTTGCGCCAGGTGCGTCACCAGGTAGCCAAACTGGTAGGCACCCAGTCTGAAACGGTCTCAGACCTAGAGCAAGTGTTGAAAGATGCCCGCAGCGATCTGCCGGAAGTGATCGGGCAGTTCCCGATTGTGGAGCGCCTGCGCCCGATTCGCGCGATTCCTCCGGTGCTGGTACCGCAGATTCTTGGTAATGATCACCCCGTGGATTTACTGGTACTGGACGGAGTGGAAAACACTGACTTGGCGGAAGTCATTCCCGCGATTGCGAGAGCCAAACAAGTGGTAGTCGTAGGGGATGTGCGCCGCAGCGAGCAAGGCACCATCTCGGAGTTTGCGGGGATATTCCCGCAGCTCACCGCACCTCCTACCCGATCTCGAGTAAATGAGTGGGTGGCATCGTTCCTGGCCGATCACGACTATGGGCGAGACGTAATGCCGGTGACCGTACCGCGCCCCTCCCGCCCGGTGACTTTGACAGTAGTCGATGGACGTGGAATGCCTGCCCCCGGTGCCCAATGCGTCGAAACCTCTTCCCAAGAAGTTGAAGAGGTAGTGCGACAGGTTTGCTTGCACGCCCAGACCCAAAGCAAAGAGTCTTTGGGGGTGGTAGCTTTGACGGTCAAACATGCCCGGCGAATCAGTGCCGCGATCATGAGTGAAGTCGCTCGTAACCCACAGTTAGATAAATTCTTGGGTAGTCAGCAAGAAGAACCCTTCGTGATAGTAGACGCAGCTGGTGCAGCAGGTTTGCGCCGTGACCACGTGATTTTATCGGTAGGGTTCGCCAAGACTCCTCACGGCCAAGTACTTCATGACTTCGGAGTAATCTCGGCAGCAGATGGTACGGCGCTACTGGTAGACGCGGTTTCAATGGTGCGTAAAGAACTATCTCTGGTGTCGTCGATGGCACCGGAAGCGATCGATCCGCAACGGCTGCATCATCCGGGCTCCCAGATGCTATACGATTTGCTGCAGGCTGCCCGAGCCGAAGCCCAAACTGTAGGGCCAGTTGAGGCCGCGCAGGCGATGGGGGAGGAAGAATCTCAACCTGATCGGTTACTACTTGATCTCGCCGAACGGCTCTATTCAGTGGGGCTGACCGTGATTCCCAACTTAGGGCCCAAGAACGGTATGAGGATCCCCCTAGCCATCGGACACCCGGACTATCCCGATGAACTGCTGGTGGCGGTGCTGACCGACAACCCCGACTATGTCGCCGAGAAATCTTTACGGCGGCGGGAACGTCATTGGCGGCAACGACTCAAAGAATACGGATGGGTGGTTAGCATCGTCTATTCCACCGCGGTATTTATGGATCCGGCCGTACAGGCTCAGCAGCTACTAGACTTGGTGGTGGATGTGGTTGAGGAACGCAAAAAAGCGCAGGCACAGCGCCAAGCAGTGGCAGCTCCCGCGCCAGCTGCCTCCTCTGCGCCCGCGGTAGTGGTAGCGCCACTTCCGGCTTCCTCTCCCGTTTCGCACGAGGCAACAGGTGAAGAACAGCGTAGTGTAAAGCGTCCCGCCATCTCCCGAGGATTGCCTCTAACCGCCTACGGTGATGACCAGCTAGATGATCTGCTCGCCTGGATTCGTTCGGACGATAAAACTCGCAGCGTGGAGGAAGAAGTAGATCTGCTGTTTAATGAGCTAGGTTTGCAGCGCCGAGATGGTCAGGTGGAAACGATACTGAAGAATGTCGTCACCCGGAACGCTTAACCATGAAACATCCGGCCGCGCGTAGCTACTCCGAGGTTGACCGGCAGCGCATCCGCGAAGGTAAACCTACCTCCTGGCAGGAAAGCTCTGACCCCATCCCCGATCAAGGAGGCGGCCAGGAACCCGCTAATCAGCACTCCGAGGTAGATTACTTTTCGGAACTCCCGCCTCATTGGCGCGAGCATAACCAGTAGACTCGATTCGGGGCTGGCTCGGTAAAAGCACTCCGGGGACCCGGTGAGCCTCGCAGGGGCTCGGCTCAAGCCCCGTTCGTATCTTTTACCGGCCGCGCCCCTGCACGCTCAGTGCGTACCTTACGGGAATCTTGTACCAGCTGTACCTCTTGCGTGGGGGAGAAGTTTTATCCGAGCAGGCTAGGTGGGCGCAAAATTTGGAAAACGTCGCTACGTTTTCCAAATTTTTGGGCAGGAGGAAAAACTTCTCCCCCACGCTTGACCCCGAGCGCTTTTACGGCCCGACCCATGAGGGGGTTAACTATTTTGGGAGGCGGATTTTTCGGATTGTAGGAGGTCGCGGATTTCGGTTAGCAGTTCCACTTGGGGATCTGCTTTGGGTTCTTCGGCTTCTTCATCGGCTTTAGCTTTAGCGTCACGCATCCGCATGAGCTTATTCATCGGCACAATAATGCAGGTATAAATCGCCAGGGCGACTAGCAGGAAGTTAACCAGGGCGGTAATAATCGCTCCCGGTTGCACGGTAGCGTTACCGAGATGGAACTCTAAAACATTATCGAAGTTAGGTTTACCCACTAGCCCTGCAATTAGCGGGTTAATGAATTTGTCAACGATGGCGGTGACTACTGCGCCAAAAGCGGCACCAATAACAACCCCAACTGCTAGGTCGATGGCGTTTCCACGGGAAATAAATTCTTTGAATCCAGCAATGAAACCAGTATTGTCTTTACTCATCATTCCTCATTTTTTTGTAATTAACCTGTCCTGGCCAATTGTAGCGGTTCTGATTTGCTGGCTTCTACCAGGCGTCCAGCCTCACTGGGTTTAACCGCAACCTCAATGGTGGCGGTTTTTTGCCCGCCCGTCAAAGATCCGCTAGCGGCGCTGACTGATAATACTTGCGCCGTGATTTGCGCGGAGAGTCCCGTATTCTCCGCAGATTTTCTCGCCCCGCCCTCGGGAATAGTTTGCGGATTAGTAGTGTCCGGGCTGGTATCGGGGGCAGAGCTACTATCTTGATCATTTGCGAGGAAGAAAATCACTTCATCACCGGCGCCGGCCAGGCCTTGATCGCTTTCTCGCAAAGGTAGTGCCAAAATCACTTTCCCTCTATAGGATTGTCGTGAAAAAGGAGAAGAAGAAAATAAGGCCGGAAACAGGGTAGTGCCGGCAGCGATGGGAACGGCTGTCCGCTGACCGACTGCCTGGGAAGGTTTCTTATAAGCCTGAGGTGGCAGGGCGGCCACGGGAATCTCTTTCACAGTTACTTGGCCAGCGTCAATAATGGTTCCTGGTGGAATATCGGTGGCGGCAATTAATAGTGGTTTCGTGACCACTTGGGGCAACACTAAACGCAGTAGGCTGACGGCTACTGCAACTGCGGCTGCTAGGGCGATAGTGCGTCGCCAACGCCAAAGGAACTCGCGCATAACCAGATTTTTGTTGGTTTCCTGACCGTTAGGGAAAGCCGAGATAATCCGCCGGAAAACATTGCGGCTATTACCCCTTGGGGACAGGGAAAACCATAGCTGCAGAAAACCATTAACCGCCGGGTCATCGACGGCTTTTAAGAACCGCTGAAACCTGGGACAAGGTAGACCGAGAAGAAAGCCGTATTTTTGCGCCTCGTAGGGGAAACGCTCAGAACGGAACCTTGGTCACCGCACTAACCAGAGAGTTACTCGCTGCCTAGTTTTTGCAAACGCCCCGAGGAAGTAAGTACCTGATCAACTAACTGGTCATGCGGTTCATGAGGCAGCGTCCCCGCCTGTAAAACTTCCCAGTCATGGGTTAAGGCGATCAACTGGGGGCGAGTGGAACCAGTCAAATCGCAGTGCGCCAAAGCCTGGTCGTACCAACCGGCTCCTCGTCCCAGACGTACCTGCGTCCTATCTACTGCTAAAGCCGGTAAGAAAATCACCTTTAACCCCAGTTTTGCCAGGTGATCGCACTGCATTTCTCGAGACACCAGTGGTGGGTGGGGGTTGAAACGGCGATATAGGGCGCGGGTGTGTTGCACCGGATCTAATTGTCCCCAACGGGGCTGCTCCAAATCGCAAGGGACAACTAGTTTCAACCCGGAATCCAAAATGGCTTCGTTGAGTAAGAAGGTTGGAACTTCGGTGTCGAAAGAAATATAACTGGCTACGACCTCGCCGGGTTTTAGGGAAGCTAATAGTGGCCTGGCAGCCTGGAGCACTTGCGATTCTGCCTGGACACGTTGGGTAGGGGAAAACGTTAAGCGACGCCGGTCAAGAAATTTTTTTCGCAGTTCCGGCTTACTGTTCACAGAACCCATGAGTCAATGATAGTCGCTCGTTTAACCACAGTCGGCTTTTCGCCATCGCGGCAAAGACTCCGGCAGGTAACCTGGTAATAGTACTAGACTTTGGAGGGGTAATGCGCACGGTTGCGGAACATTTGAATACTTGTCTTTCCCTAGTGGCTCCGCTGGATCCCCTAGACGTGTTGTTGCCAGACGCGGTGGGGTGTGTCCTAGCTGAGGACGTGAGTGCACCTTTCGATTTACCGGTTACCGACCAGGCGACTTTGGACGGTTATGCGGTGCGTTCCCAAGACGTGGGGGGAGCCGGCAAAATGCGCCAGGTCTTCCTGGATGTGATCGCTGAGGTGAAAGCCGGGGATGCAGAACCGTGCACATTGGTGGAAAACAGTGCAGTCCGGATAGCTTCGGGCGCTCCCTTGCCGGTGGGAGCCGACACGGTGGTGCCTTTGGAGGAAACTGACCAAGGTCCGGCGCGGGTACAAATTTTATCTGCCTGCGCCAAGGGAAAAAACATTTTGCGACGCGGCCAAGACGTAAGTGCGGGCACCCCCATTTTACGTGCCGGATCGCGTATTGGGTCGCGGCAAGTAGCGTTACTGGCGGGAGTAGGACGCCTACGGGTGACGGTGCGTCCCCGTCCTCGGGTAGTGATTTTGTCTATCGGAGATGAACTTATCGAACCGGGCAAACCGATCCGCGCCGGGGCAGTCTTCGATGCTAATGGGCACGCGCTTTCGTCTGCGGTAGCCGATGCGCGCGCTGACACTTTCCGAGTGGCGgNNNNNNNNNNNNNNNNNNNNNNNNNNNNNNNNNNNNNNNCAAAAGGCGCTCTCGGAAACTATTGAAGACCAGCTAGTTCGGGCAGATATTATTATCACCACCGGGGGACTTTCCTACGGTAGCGCCGACACGGTGAAAGAGGTGCTAGCTCCTTTAGGGACTGCCCGCTTCGACAATGTGGCGATGACCCCCGGTAAACAACTCGGTTATGGCACTGTCGGGGAGGGTACCCCGATTTTTTGCCTCCCCGGAAATCCGGTAGCCGCCCAGATCAGCTACGAGATTTTTGTGCGCCCCTGCCTGCGGCATATGGCTGGTTGGGATGAACTGTATCGTCCTTCCTTGCGGGCGCGAGTAGATCGCGGTTGGCGTTCCCCGGCTGGTAGGCGCCAGTTTGTGCCCGTGAAAATCGTGGGTGCACCCGATAGTGGTTATCGCGCGCGTCTAACTGGCGAGCCAGAAGATCTTTTACTCTCTACCATGGCGAGGGCGAATGCACTGGCGGTTATCCCCGAGGCGGTAACTTCCGTCTCGGAGGGCGACTATTTCCACTGCATGGTGCTAGATTAGGGCACCGTGTTGCTTTACGAGCGTTTAACTTTTAGGCGCAGGCCGCGTTACTATGCGCACTTGGATAATCCGGTAGCTCGCGGCCTGATTAAACCGGGTGATCCGCCTGTAAATCGCCTGTCCATTAAAGAAATGGTGGCGCGGGATCATCGTCAGGCGGCGCAGGTAAGAGCCGATAATGAGCGTTGGTTAGCGCCTTGGGAAGCCAGCATTGCTCCCGGCTATCCCCCAGACGATATGGAGCTGGAAGCGTTCATTCGCCGTAGTGCCCGCCTGGTGCGTCAGCGCCGTTACTATCCGTTTGGCGTTTATGCTGATGAGCAGCTAGTGGGGCAGGTTACTATCGGGGATATTGCCCTGGGAGCCTCGCACTCGGGAAACCTGGGCTATTGGGTAGCGGAGGAATATAGTGGTCGCGGGGTGATTACTACGGCGGTGGCGATGGTGTTGGATTTATGTTTAGGGGCTCCCCGCCTGCACCGCGTAGAAATAAATATTCGTCCCGAAAATAAAGTGTCTTTGCGGGTAGTACAGAAACTGGGGCTGCGGTTTGAGGGGCGAAAAAACAGTTTCTATTGCATTGCGGGAAGCTGGGCTGATCACCTTGGATATGCGGCTACCGCTGAGGAAATCCCACCGGGTGGATACCTGGCGCAACTAGAAAACAGGGCGTGCCTTAAACGAGGGGAGCCGGTAGCTATAGCCGACGAGGACGGGAGGGAGCTGAACTGTCCTGGGTTTTGCTCGGCTTTTGATGCGGGGGTCAGTCAANNNNNNNNNNGCAGTCAACTGACCCCCGCATACTCGTACAACACCGTTGAACTATCCTTTCAAACTTGGTGTTGCAACCATCACTAGAACCTAAGAACTCGCGTGAGATTACTTAAACAATAGGTTTCTTCCGCGGGTAGCTGCGAGCCAAAATAAAGAAAAAATGTGGCTATTGGTGTGATTGTTATAGATGTTGCGATTTGCTAAAGATTTAATAACTTTCCCTGCTCAACACGCCTTTATGAAGAGAGAATCTGGCGCCTAAATCCCCTATTTTTGATATGTGGAGTTTATTGGATTGGCTTTGCCGATATTGGTCTTAATTTTGGGGGGTATCTACCTACCTCTCTTGATTGACTCCAAGCGGCGGCAAACCCAATCTCATGGCGATGACCGTTTTAGCGCAAATTTGCGGGTACTTAACACGCAGCAACCGGCGCAAAAGCGGCAACGCTACAGCGTAAACCCCCCAGTATTAGGAGGAACCATGCAGCGACCAGTAGCACCAACCCAGCGTGACCACAGTGAACTGATGTCCGCTCGGCTTACCCGGGCTCGGCAGATTGAGCGGCGATCACAAGCTGCGCGTCGCCGTCTCACCTTGGTTACGGTACAGTTCGCGATAGGTATGGTGCTGGTTACGGCGGCCGCGGTAAGTCTGCTTTCCTGGTGGTGGACACTTATTCCGCTCGCTACCATTGCGGGAACGCTATTTCTGGGGGCACGAGCTGCCAAAGCCGGCCGGGAAAATGATCAGCGAGCCCAAGAACTTATTCACGCCCTCGAGACCCGTCCCGCAAAAGGACATCGCGTAAGTGCCAGCGAAAAGAAATTCGCACAAATGCACGCTGAGGCCGAAGCTAGCGAGGCTGCTGCCAGCACCGAAAAACATCAAAAGAGCACTACAGCTACAGGTAACGAACTGAAAGCAGAATCGGGCGGGGAAAACCGGGGACAGACAGCACTCGGAAAGCTGGCTGCTGCTGCCAGGCGCGCCGCCACCTTGCGGGAATACTTTGTAATTCACGAGGACGAGACCGCAGAGCAAGCAGAAGAAACGGCTAAGGAAACTCCTCGGGAAATGGCATCCAGCCATTCGCAGAGCCACTTAGAAACAGGCGAAGAAAGCGCCGCAGTTACCTTAGTAGAAGAAAAAGTCAGCGAGGATAAAGAGCCCGTTGCCGCCGCTGTAGCCGAGAAAGAAACCACTACGTTAGCGGAGATTACCGAAATCTCGGCTGAGGACAGCAGCGCGGATGCTACCGAGAAAGCGGAGACCGCGGCAGTTACAAGTCATACAGAGGAGGCAGCAGAAAACCAGGCAGAAGCTGACCATACTTGGACGCCAACGCCGATGCCGAAACCAATCTACGCCCTCAAACCGCGACTAGCGCGCCGTGACGTAGATGCCTCTGAGCTACTCGCGGAGCATTTGGCGACCCAAAACAAGGCTCCTTATCGTCCTTCGCGTCCGCATCCGCATAGCGAAGAGTCTTTGACTACCGCGCAGCTGGTGGCACAAAGCAAGCCAGTAGATGTGGAAGCAATCCTAGATAACCGGCGGATTGCAAACTAACCGACTGCGGATTGAGCGGCAGACAAAACCTTAACGGTAATCGCGCGCGCCGAAAACATCGGTGCCGATCCGCACCATAGTTGCGTCCTCGCTAATCGCGATTTCTAAATCCTGGGACATTCCCATCGATAGTTCGCGCGCATCTTGCCCGGGTCCTCCGGCAGCAAGCGTGCGATCTCGCAAATCCCGCAAAATCCTAAAGGACTCGCGAATCCGCTCTTCATCAGGGCTGAGCGCCCCAATGGTCATAAATCCGCGCAAGCTCAGCTGCTCCATTTGTAGCACTTGCTGGGTTAACTCCCAGGCGTCCTCGGGGTTGATTCCCTCTTTGGAGGCTTCGCGTGAGCAATTCACTTCGATAAAGCAGGGGAGAACCCGCCCGGGATAGTTGGCCTCGAGGCGGCGCACCAGACGCTGGGCAGTTTTCAGAGAATCCACCGTTTCGACCAGGTCACAGACCTTGAGGGCGGCAGTAATTTTATTGCCCTGCAGGCGACCGATCATATGAACTTCCGCGCCCAGATCTGCTGCCCGCACCGCCTCATTGGTAGCTTGGGCTTCCTGGACATGGTTATGCCCCAGCACTACCGGCAGTCCGCGTTTTTTCAGCTCCTTAGCGGCCGCAATAATCTGCTCACTGGTGCGGGTTTTCACCGCCAGCTCTAAAGTAACTTCGCTGCGCTCCCGTCCCGCCTGCTCACAGGCTTTAGAGATCCGCTGGTCTACTTGTTCAATCCCGGTTGCGATATCCATAACTCCACTCTACTGGGCGTGGCAAATCACTGACAGGGTGCTAGCGCCAGCAGCGCCCTAGGTGATATCTCCGTAGGCCACCAAGTACGGTTGTAGCCGCCCACTCTCATCAGTTTCCGCGATATCCAGGGCAAATAACATTCGCCATTCCCATAGCCCGCTGCCGTCATCCACTTCTTGCAGTAACGCCCAAACCTTCCTGCCGTCCAGCAAGTTGCTATCGGCAGGAAGGTAGCGAGAAAGCAGCTCTCGCGCCTGGTCGCCCTCCCTAATCACCGCGTGGCTACTGGCGCGCGCCCCCTGATCTAGTGGCAAGTCATCGTAGCGTTCCCAATAATCATCCAGGAGAGCCCCGCGCTCCTCATCCGACCAGGCACTCCCATCGGGATGTAAATCTTGGCAAGCCGCAAGGCGCGGCAAACTGTCGAAGGCTATGGCTTNNNNNNNNNNNNNNNNNNNNNNNNNNNNNNNNNNNNNNNNNNNNNCAGACGACGTTACGGAACTGGCGGCGCAAAGCGAAGGGATTAGCGCTAGGCAGCTGGTTTTCTCCGCTGCCAAAGGCGGGTTCCTCCTGGGCGTCCTCCGCGGGGCTTTCCCGGCGTTTCCCGCTGGCTAGCGCCTCCCATTCGTCTAGCAGCGAGGAATCCACGCCCTTAACCGTGTTGCCCAGCCAGATCAATAACTGGTCGAAGTCATCATTGCGCTTCTCCGGCGGCACGATTTGTCCCAGGGCGCGATAGGCGTCGGTCAGGTAGCGCAGTACCACGCCCTCACTGCGGGCAAGTTCGAAACGAGAAATAAACTGGGTAAAGGTCAGCGCATTTTCTACCAGATAGCGCACCACCGATTTGGGGGAGGGCTCAGAGCCATAAACCCAAGGATTAGAATGCGCGAAAGTCTTAAATGCCCCGGCAATCAGTTCTTTGAGAGGCTGCGGCCAGGTGGTTTCCTCTAGGATTTCCTGACGCTGGTGGTATTCCACGCCCTCGGAACGCAACTTTTGATAGACCTGGTCGCGCTGCGCCTTTTGCTGGGCAATCAGCACCTGGCGGGGGTCCTCCAACACCGACTCCACAATCGAAACTAAATCAAGAGCGTAATCGGGGCTATCGGGATCCAATAGATCTAAAGCTGCCAGAGCGAAAGGCGATAACGGCTGGTTAAGGGCAAAATCTTCCGGCAAGTCATGGGTGAGCACTAGGCGTCCGCGGCTGCCCGCCTTTTCAGCAGGTAAATGTCGAACCACTTCCGCCTGTTTTAATGAGGAATAAACTTGCCCTAAACGGCGCAAATGAGGGTTGGCCTCTTGCGGAGCGTCATGGTTATTGCGCGCCAGCCACAGCAAATGTTCCCCGGAGTCCCGCCCACCGGAAAGGACGTTAAGCGCTAAGGAATGGTCAATCCGGAAATGAGAACGCAGCGCTTCTGGCTGGGCAGCGACCAGGCGTTCAAAAGTAGAACGTCCCCAGGACACCTTCGGCTTTTGGCTATTGGAAGAGGACGTTCCCTTACGCTTTTGCCCCTTCGCCGCCAATTTCTTGGCCTCAATCACCTCGAGCGGCGCCTGCACCACCACAAACCCCATAGTGTCGAACCCGGCGCGCCCGGCTCTGCCGGCAATCTGATGGAACTCCCGGGCCGTGAGGTGCCGCTGGCGGCGCCCATCGAACTTGACTAGGGAAGTAAACACCACAGTGCGGATAGGGACATTTATCCCCACCCCTAAAGTGTCCGTCCCGCAAATCACCGCTAGCAGTCCCCGCTGCGCCAATTGTTCCACCAACAGGCGGTAACGAGGCAACATACCCGCATGATGCACCCCCACCCCTAGGCGTAATAGCCGCGAGAGAGTCTGCCCGAATCCCTTGGTGAAATGGACTCCTTTTAAGTGGGCAGCGATTTTTTCCCGCTTTTCGCGGTCTAGCAGATTAGCAGACGCCAACCCCGCCGCGGTTTTCACCGCGTCATTTTGGGCAAAATGCACTAGGTAGATCGGCCAGCGTCCCGCCTTTACCAGGCTTTCTAACAGGTACTGGGAGTCGTCCTCGCTATATTCCATTTCCAGAGGAACCGGGCGGGAGGCTCCGTCAACGAGCGTCACTTCCCGCCCGCTGCGCGCCTGTAAGTCCCGGATGAAGAAATCGACGTTCCCCAAGGTCGCCGACATTAACACAAACTGGACTTTCGGCAGTTCCAGCAGCGGGACCTGCCAAGCCCAACCGCGGTCAGGGTCGCCGTAAAAGTGGAACTCATCCATGATGACTACCCCGGCATCTAGCTCAGCGCCATCACGCAGTGACTGGTTAGCCAAGATTTCCGCGGTGCAGCAAATAATCGGGGCTTCCGCATTTAGAGAAATATCGCCGGTAATCATCCCCACGTTGCGGGCTCCAAACAGCTCTACTAGGTCAAAGAATTTCTCTGACACCAGGGCTTTTATGGGGGCGGTGTAGTAGGAACGTTGATCTTTCGCCAGCGCCGCTAAATGTCCCGCTAAGGCGATCATGGATTTTCCCGAACCAGTAGGAGTCGCGGCAATTACGTGGTGACCGGCAAAAATCTCGGTAGCGGCTTCCTCTTGATGGGGATATAAGGCTCGACGGGTAGAGGCTGCCCAATTGCTGAACCCCGCCAGGACTTCTAAGGGGTCATCCAGCTTACCCGCGTCCTCTAAATCGTCCAGTAGCTGATTTAGGGGCGCAATACTCATGCGGCTATTGTAACCAGCTTCCGCAGTGTGGACACGTTTGCGTAACCTCATCCTGCCGGATTGTCCTAATAAGGACGCCGAAAAGATTTTTGGGCGGATGAAAGGAAAAGAATAGCGTGGATCAAGCCGCCGCAATCGTTAAACAGATAGCCGATGCCATCGCCCTCTACGGCGAAATTTGGATCCTAATCGGCCTGGGGATTTTCTACACGGTGATTACCCGGGGAGTGCAATTCCGGCTCTTCCGCCATATGTGGCAGGTAGTGTTGTCCTCTCGTAAAGATTCCCGCGGAGGAATCTCCTCCTTCCAGGCTTTCACTATTTCCCTGGCGGCTCGCGTGGGAGTGGGCAACGTCTTCGGGGTGGCGGCCGCCCTCATCATCGGCGGGCCGGGCGCGATCTTATGGATGTGGATAGTAGCGCTAGTGGGGATGGCTACCTCCTTTATGGAATCCACCCTGGCACAGATTTTTAAAGTCCAAAACGAGGACGGTACTTTCCGAGGAGGTCCGGCCTACTATATGTGGTTGGGGCTGCACAAACGTTGGTTTGGTTCCATCTTTGCGGTGATCGCTATCATTACCTGTGGTTTCGTGATCACTTCCGTGCAATCCAATGCCATTGCCGGCTCGGTTATGGCCACCCTCGGCACTACCGAAGCCCAGCAAGGCACGCATTCGGCGATTATTGCGGTGATTCTGTTCGTGTTTGCGGCTCCGATTATTTTAGGAGGAATTCGTTCGGTAGCGCGGGTAACCGAATGGATGGCTCCCATTATGGCCGTGGTTTACGTGATTATTGCGGCGATTATCCTGGTGATGAATATTGGGCAGATTCCCGCGATCCTAGCTTTAATCGTAAAAAGCGCTTTCACCGGTGGGGCGCTTGGGGGAGGCGTCGGGGGAGGAATCTTCGCTGCCTTGATTAACGGGGTGCAGCGCGGTCTATTTTCTAACGAGGCCGGGCAAGGAACCGCCCCCAACGCGGCTGCGACCGCTACGGTTTCCCACCCGGTGCGCCAAGGGCTCATCCAATCGTTAGGGGTTTTCGTAGACACGATTATCGTGTGTTCTGCCACCGCCATTATCATTTTGAGTGCGCCTAAAGAGGTGCTTACCGGTACCGATCCTTCTCAGGCGGCATCGTTGACCACGGTGGCGGTAGCCTCCCAGCTGGGGGATTGGTCAACCTATTTAATGTTGCTGATTATTTCGGTACTGGCGTTTTCTTCAATTATTGCCGCCTATGTCTATTCCGATGTGAATATGTCGTTTGTGACTACTAAACCCTGGGCATCTTGGCTGGTGCGAATGGTTTCCGTGGCGTCGGTGGTGCTAGGAGCAGTGGTATCCCTGCCGCTAGTGTGGAACGCGGTCGATATCGCCATGGCGGTTATGACCATCACCAATCTGATAGCGATTACCCTGCTGTGGAAGTGGGCAGTGGGCGCCTTAAAGGATTATTCGGCATCGCTTCGGCGCGATAAAGAGGCGGTACCGGTGTTCGTAGCTAATAACAATCCCTATCTGCCGGCAAAGTTACCCACCGATGTATGGAGCGGCGAGCCGGGCAAAGCCCTGTCTACTGAGGGCTAGGCGCCCTCGCTCGTTATAAGAAACAAAGAGCCAAGGTTTCACAGGTTTTTATGTATTTGAAAGCCTAAGGCAAAATAGGGACTATGGAACAGATCCCCGCGACAGTTGATTCTCAGTTCACGCGCAGTGACTATCTAAAAGCTTGGGCAGTTCATGTCTTTACCGCCTCTGGGGTGGTCTGGGCTGGTTGTGCGGTACTTGCCTTAATGCGCCACGACTACCTGCAGATGTGGGGATGGCTGGCGATTAGCTTGATTGTTGATGGCTTGGACGGCACTCTGGCGCGGCGCTACCGGGTGAAGGAGGTAATTCCCTGGTTTGATGGTTCCGCTCTCGATTTGATCGTAGACTATTTGACCTGGACGTTTATCCCCGCGATTTTCATGTCCCAAACCTTAGTGTTCGCTCCGGGAATCCCCGGTAAGGGAATGGATCTAGTGGTGACCGAATTGCTGATGGTAGCGGTTTGTGCCTCCTCTATGTTCTGTTACTGCAATAAGAAAGCCAAAAGCTCCGATAACTATTTCGTGGGATTCCCGGCAGCCTGGAATATCGTAATCCTCTATCTCTATCTGGTGGCACTGCCCTGGTGGTTCAACCTGACCATCGTGCTGCTCTTTATTGTGCTAACGCTATCTCCGCTTACTTTCTGCCATCCTTTCCGGGTAGAAAAACTGCGGTGGCTAAATATTTTGTCAGTGGTGATTTGGCTAGCCTGCATTATTTGGCTCACTATTTATTTCCCCGAACGTAACCCCTTGGTGTGGTGGGCATGGTGGATTAGCGGCGTTTACTTTATTGGCAACGGTGTGATCCGTACTTTTGTAGGTCCGCAAGCCCCACGCAAGCAGACGCAACTAAACCATAAAAATGTCAGTTAGTGCCGGTTTCTTGTGGTTTTTGCAAAAAATTCACCAGGTAACGTTCGCGTAGATATTTCGAGCCTTCTACAAAGAACCCCGAAATAATAAACAAAATAACGATTACTATCACGTAGGTGGGGTAGTCTTTGCCGGTCATAGCGAAATATACGTAGGGAGCCGCGAAAGTAATCGCGGTAGTAAACGTACCTATGATGCGCACCAATTGGCGCTTGGCGGTAAACATGGCCAGTACTCCCCAGGTGTAGGGGATAGCGGTAACAATATCCATGGTCCACAGCACCAGCAGAGATCCATGAAACTCTTTTACCAGACTCACCGGTAAAACTCGCAGGCTGGAATAGGTAATTACCACCAGGTAGGCCAACACTTTGGGGTCAGTTAACCATTTTACTAGCGGTGAACGCCGAGTCTGGATAATCCCGCAGGCATTCAGGCCGCTGGCGATCTTAGGAGGAAGATGGGTAGCGTCAATTCCTAAGAATGCGCGACGTATTCGCTGCCGGCTGTGGACACTCAAATCTTCCCAACGCTCAATAAGGGCTTCCACCAGGTCGTCAGGATCGAGCAGCCAGGGGATTTTGGTATCTTCTTCCTGCTCGCAGGCAAGAATCGCTCCCACTAGTCGCTGGGGATAATCCCTGCCCTCAGGATATTGCGCGGTATCTAAGATTCTTCCGGTACCTAGCATCCGCGAGAAACGTTCGGCTTCTTCTCGGGTGCCCCCTCCCAGCCACACCTTTAGCGGCCGCTGTAAAACCGCACGTAGTTGCCCTAAGAATCGCTCGCCCTCTTTAGAGGCCAGGAAATGGTCAAGGCGTTGTTCTGGAAGGGAAAAAAGCCAAGAAATATCGCGGGTACACCCGCGCCCCAGTTCAGAAACGCGATGAAGGCCGGCACTACGACAAATAACTACCGGATCCAGGGCATATTTGGATACCACAGCGAGATCGGTGAGCTTTTGCCCATTTTTGAAGGAAGGATCGACCATCGCCATGGTTTCAAGTCTATGAGAATTTTAGGAATTCCGGTCTTTTCGCGACAAGAAAGAAAAAAATGGTCATACTAGAGACATGAAGGTTTTAGTGACTATCGCCTCCAAGCATGGAGCGACTGAAGAAGTTGGAAAAGTTATTGTAGAGGAACTGGAGAATGCCGGTCTGGAAGTGGACCTGGAAAAACCAGAAGAGGTCTACAGCCTAGATGGATACGGGGCAGTCATTATTGGCTCAGCGGTTTATCTAACCAAATGGATGGATACTGCCAATGATTTTTGTCGCCGCTTTGCTTCGGAACTGCGCCGCACTCCGCTGTGGGCATTCTCGGTGGGGCTGTCGGGGGTTCCCGAAGACAAGGTGCAAGATCCTTCGCGGGTAGGACCGGTGCTGTTGAATATTGATCCGCAAGAATATGTGACTTTCCCGGGCAGATTGGATCCAGAGGAGCTATCTTTGCGGGAGCGCACGGTGGCTCGCCTAGGGGGTGCAGTGGAGGGCGACTTCCGCGATGACCAGTTAGTTCGCGACTGGGCACAGAAAGTCATTAAAGAAATCAAGGCATAAATCTTTCTTTCATTACTGTCCGCAGGTTGGCTCCTGGCGAGGGATCCCTCGCCAGGAGCCAACCTGCGGGCAGTAATGCTTAAGGGGGCGCTTAGTCACCGTTTTCGTGTCTGGCTGGTTGTAGTTCAAAAAGAAAGCGCTTATCGGGAGCTTCATCTGCTGTTAGGTAAGCCAGTGGCGGCTCCGATGCCTGGGCAAATGTTGAGGACAGACAGCCGGGTTTCTCGTTTGTCGGGTGTAATTACCGATGCCGGGATTCTGCCAATGGAGCTGGAGCAGGTAATAGATATCTGACCGGTGATCGGCAGGGAGGTAATCTCCCTGCCGATCATTTTTATAAAAGTATCTCTGCTCACAACCGGGTCTTAAAGTTATGCATAGTTATTCATAACTTGATATAAATATGCACTATGAAGGTTTCAATTGTTGGTGCCAGCGGATTTGCCGGAGGAGAAATCCTGCGGATAGTAGCTGCCCACCCCAATTTCGAGGTCGATCAGCTATGCGCGTCCTCCTCAGTAGGAAAAAAGCTAGGGGAGTTTCATCCCCAGCTTCCCCAATTAGCCAAGCAAGAATTAAAAGCAGTAGATCCGGAGGCGCTACAAGAAAGCGCCGCTATTTTCTTGGCGCTACCCCACGGACAATCCGGGAAAATAGCAGCGCAGCTACGCGCAGCCGGGGTAGAGAGCCTGTTAGTAGATTGCGGGGCCGATCATCGGCTTACCTCTAAAGCAGCCTGGGACAGTTATTATGGCGGTGAATACTGTCCGGCCTGGACCTATGGAATGCCGGAGCTTAAATGCGCTTGCGGGTCTTCGCAGCGTGAGCAGCTGGCGTGCGCCCAGCAGATTGCGGTTCCCGGATGTAACGTAACTGCGGTTACCTTCGCTTTTCAACCGCTGGTAGCAGCCGGATTGATTGATCCAAACGATATTGTCGCTACTTTAGCGGTGGGGTATTCAGGAGCTGGAAAATCCCTAAAACCGCACCTATTGGCCACCACTGCCCTGGGGAATGCCCAGCCCTATGCGGTAGGCGGAACCCATCGCCATATCCCTGAAATCGCGCAAAACTTTGCAGTTAGCAGCGGAAACAACCCCGAGGACTATAAAATCACCCTCACTCCGGTGTTAGTACCCATGTCGCGGGGAATCCTGGCAACCGTAACCGCCGGGGCTACCGAAAAAACTTCTACGAAGCAGCTGCACGCCCTCTATCAGGATTTTTATCAGGAAGAAAACCTGATACAGGTACTTGATCCCGGCGTCTGGCCACAAACCCAAGCCGTGACCGGCAGCGCAAACGTGCAGGTACAGGTGGCGCTAGATAAGCGGTCTGGCAAAATAATTGCCCTCAGCGCCCTCGACAACCTAGGAAAAGGAACCGCGCAAGCCGCCGTGCAATCAGCCAACCTCGCCCTCGGATTAGACGAATATACCGGCATCAACCAGATTGGAGTTGCCCCGTGAAAAAAGATAAAAGCCTCCAAGGCGTAACCAGCGTACCCGGATTCAAAGCCTGCGGAATCGCCTCCGGAATGCGCCGCAAAGGACGCAAAGACCTAGCGCTCGTCCTCAACACCGGGAAAAACCCGGTAGCCGCCGGGGTCTTCACCTCCAACCGTTTCGCCGCCGCCCCGGTACTCTACTCGCGGGCTGTCCTAGCAAAAGGCGCCACTGGAATGCGCTCGGTGGTGTTAAACTCGGGCAGTGCCAACGCCTGTACCGGGGAAAACGGCCTTAAAGATACGGTGGCCAGCGCCAAGGCAGTCGCTAAGGCTCTAGAAATCGATCCGCGGCAAGTCCTAGTGTGCTCCACCGGAATGATTGGCACGCCCCTGCCGATGGACAAAATGCTCTCCGGGATTGAAACCGCTGCCGCGAGCCTGTCTGAAGAGGGCGGAGCAGATGCCTCCTGGGCGATTCTCACCACCGATAACGAACCTAAAACCGTTCACTTGCACGCAGAAGATTATGAAATTGCCGGGATGGCGAAAGGAGCCGGAATGCTTGCTCCGGCTCTCGCTACCATGCTTTGTGTAATCACCACTGACGCCTTCCTCGATGCGGAAACTGCCCAAAAGGCTCTAGAGCTTGCCTGTGCGAAAACCTTTAACCGGCTAGATTCCGATGGCTGTATGTCCACCAACGACACTGTGCTTTTGCTGGCCTCTGGGGAAAGTGGAACCGTTCCCAGTGGATTTACTGAAGCGCTCACTCAAACTTGCGCCCAGTTGGCGCGCAAACTAGCTGATGACGCGGAAGGCGCGCAGCATACGGTAGAAATCGCAGTCACCGAGGCCGAAAGCGAAGCCGGGGCTTTAATCGCCGCGAAAACCATTTCCCGCTCAAACCTGGTGAAAACCGCCATCGCCGGATGCGACCCCAACTGGGGAAGAATCGTTTCCGAACTGGGAACCGTACCCGAAAGCGTCTGCCCCTACGACCCGAGCGCAGTATCGGTGCTGTTCAACGGGGTGCAAGTATGTAAAAACGGTGCCGCTTGGGGAAACCGGCAAGACGTTCCCTTTGAAAGCCGCGACGTGCATCTGGAGGTACGCCTAGGAGCCGGAAACGCCCAGGCCAGCGTACTGACCAATGACCTTACCCACGAATATATTCATATCAACGCGGACTATTCATCATGAGCACAAAAGAATTATCAGCCTGGGACAAAGCCGGGGTACTGCTAGAAACCTTGCCGTGGCTGCGCGAATACTCCGGCTCGCGGATAGTGATCAAGTACGGCGGAAACGCCATGATTTCAGAAGAGTTAAAAGCCGCTTTCGCCCAGGATGTAAGTTTCCTGCATGAATGGGGGATTGAACCGGTGGTGGTGCATGGGGGTGGCCCGCAAATCAACTCCATGCTGAAAACCCTGGGGATTGAAGCTCCCTTTGTTTCCGGTCTGCGGGTCACTAGCCCAGAAGTAATGAAAGTCGTGCGCATGGTGCTTACCGGGACAGTGCAGCGCGAGCTGGTTTCGCTACTCAACGAATCCTCCATCGCGGCAATCGGGATTTCTGGCGAGGACGGGGCGTTTTTGCGTGCCCAAAAACAGGGGGCGACCGTTGATGGAAAACCCGTAGACCTGGGGCTAGTGGGTAAAGTAACTGCCGTAGATCCTGGGCCGATAGAAGATTTACTGCAATCGGGACGGATTCCGGTGGTTTCCTCCATTGCGGTAAACCAAGACAACCCTACGCAGGTATTAAATATCAACGCAGATTTGGCGGCCGCGGCAGTCGCAGGCGCCATTGGGGCTAAGAAACTAATCGTCCTCACCGATGTGAAAGGACTCTATCGCAACTGGCCAGACCCGGATAGTCGGATTTCGCAGCTGCGGGCGAGCGAGGCCGCCCAAATGCTGCCCACCTTGGAAGCGGGAATGCGGCCCAAAGTGCAAGCCTGTATCCAAGCCTGTGAGCAGGGAGTACCTCGCGCCACCATTATTGATGGGAGGGTGCCGCACTCGATGCTGCTAGAAATCTTCACCGATACCGGATTTGGAACTATGGTGATGGGAGATAGCCATGACTAACTCTGAATGGATCAGCGTCTACCAGGATAATCTGTTAGGGGTGTTCGGGCAGCCGCAGGCCTGTTTTACCCACGGCCAAGGCACCCGGGTGTGGGATACAGACGGCAAGGAATATCTAGATTTACTGGGTGGAATCGCGGTAAATGCCCTCGGATATGCTCACCCAGAAATCGTGAAAACTATTCACGAGCAAGCCAGCCGTTTTACTCACGTATCGAACTTTTTTACTACCCCTCAGCAGGTAGAGGCCGCGGGCGCCGTAAAAAGGGTTTGCGCCGCCGGCTGGAGTAGCGAGGTCGAGGCGGAAATCGCCTCCCAGGCGCGAGTGCTATTTGTAAACTCGGGCACCGAAGCCAATGAAGCCGCCTTGAAAATGGCGCTAGCTGCCCAGCCGGGAGGGCGCGCGATTGCGGTAAAAGGGGCATTTCACGGGCGCACCTTGGGCTCACTATCGCTAACCTATAAAGCTCCCTACCGCGAACCCTTTGCTCCCTTTGTGGGGCCTACCGAGTTTGTGGAGGCGTCGGTAGCAGGCATTGAAGCGGTAGACCCCGAGGGCGTATCCGCGATTTTCCTAGAACCCCTGCAAGGAGAAGCAGGCGTAATCCCCCTAGCACCGGAAGTTGTAGCGGCAGCACGCCAGCTCGCTGACCAAACCGGCGCCCTGCTAATTTTTGACGAAGTGCAAACCGGGATGGGCAGATGCGGAAAATGGCTTGCCCACCAGGGAATCTGCTTTGACGGGAAAGAAATAGTTCCGGACGTGGTGACTTTAGCTAAAGGCTTAGGGGCGGGAGTGCCGGTCGGAGCGTGTGTAGCCATGAACGAACGCGCCGCCAGTGCCCTAAAACCGGGAAGTCACGGCACTACCTTCGGGGGAAACCCGCTGGTAACTTCAGTAGTGGCGCGCACCATCTCCCTGATGGAGGAACTGGATTTACCGGCGCACGCTAGCGCAATTGGGGACGCCTGGATGCAGGCGATTGCCGAGGCCCAAATCCCAGGGATAAAAGAAACCCGGGGGCAAGGGCTGCTGCGCGGCCTCGTCCTCGAAAAAAATGTTGCCCCGCAACTGGCGAAGGCTCTGTTTAAGGCGGGATTTATCGTTAATGCTCCGGCAGCGAACATAATTCGCTTGGCGCCGCCCCTAATTATTGAACTTGACGAAGCAAAAACCCTGATACCGGCGTTAAAAGAAGCGCTCGCGCAGGTAGAACTAGACCTAGAAAAAGGAGAATAACCATGAGTAAAGATCGGGTAGTACTGGCATATTCGGGCGGATTGGACACTTCGGTGGCCATCGGCTGGATTGGGGAACAAACCGGTAAAGAGGTGATCGCCTGCGCCGTTGACGTAGGGCAAGGCGGGGAAGACCTGGAGGTAATTCGCCAGCGTGCCCTGGATTGCGGGGCAGTCGATGCCTACGTGGCTGACGCTAAGGACGAGTTCGCAGAAGAGTATTGCCTACCGGCAATCAAAGCCAACGGCCTATACATGGATCAATATCCGCTGGTATCGGCGCTTTCTCGGCCGCTGATTTGTAAGCACCTGGTGAAAGTGGCCAATAAATTTGGCGCCGACACTGTGGCTCATGGTTGTACCGGTAAAGGTAATGACCAAGTACGTTTCGAGGTGTCGCTCACCAGCCAAAACCCGGAGATAAAATGCATCTCCCCGGTACGGGATCTGGCGCTCACCCGGGATGTGGCGATTAAGTACGCCGAAGAACACGAACTGCCGATCGAAACCACTAAACACAATCCCTTCTCTATTGACCAGAATGTGTGGGGGCGCGCGGTAGAAACCGGATACCTGGAGGATCTATGGAATCCGCCCACCAAAGACGTCTATGTTTACACCGATGACCCCGCCTATCCGCCGATCCCGGATCAGGTAGTTATTAGTTTTGCAGAGGGCGTGCCAGTAGCTTTGGACGGGCAAAAAATGTCGCCCCTGGAAATCATTCAAGAAATGAACCGCCGGGCAGGCGCCCAAGGGATAGGTCGCCTAGACATGGTGGAAGACCGCCTAGTAGGGATTAAGTCGCGGGAAATCTATGAGGCTCCCGGCGCAGTGGCGCTGATTATTGCCCACCAAAACCTAGAAAACCTGACCCTAGAACGCGAACAAGGACGCTTCAAACGGCAAGTGGAACAACGCTGGTCAGAACTGGTTTATGAGGGGCAATGGTATTCGCCGCTCAAAGGGTCGCTCGATGCCTTCGTAGAAGACAGCCAAAAATACGTCACCGGCGATATCCGGATGATTCTGCACGGCGGGCGGGCAGTAGTTGATGGACGGCGCTCCGAAGTCGGCTTGTATGACTTCAACCTGGCGACCTACGATTCAGGAGACAGCTTTGACCAGTCCCTCTCGCGCGGATTCATCGGAATCTATGGGCTCTCAACCCAGTTGGCAGCCGCGCGGGAACAAAAAGAAAGCCAGAAATAACTATGAGCGAACAGGTATCGCTATGGGGAGGACGCTTTACGGGCGGCCCTTCCCAGGCTTTAGCGGCACTTTCAGTATCCACCCATTTCGATTGGCGCCTGGCGCTCTATGATCTAGCCGGCTCGCGCGCCCACGCCCGGGCACTCGCCGGAGCCGGTCTGCTAGACGCGGAAGAACTATCGCAAATGCTGGCGGCTCTGGAGCGGCTGGAAGAAAAAGTTAAAAGCGGTGTCTTCACCCCGGACCCCGCTGACGAGGACGTACATACCGCCTTAGAGAGAGGACTATTAGAGGAGGCTGGATCGCATTTAGGGGGGAAACTGCGCGCTGGACGCAGCCGCAACGACCAGATCGCCACCCTCATCCGGATGTACCTGCGAAACCAGGCGCGCGCCCTATCTGAGCGAATCATCGAAGTAGTCGAGGCGCTTTTGAGCCAAGCGAAAGTGGCCGGGGATACCGTAATGCCGGGACGCACCCATATGCAGCATGCCCAACCGGTATTGCTAGCCCACCAGTTACTCGCCCACGTGTGGCCGCTGCTGCGAGACATTCAGCGTTTTGAGGATTGGGATCGGCGCGCCGCCGCCAGCCCCTATGGTTCCGGGGCGCTCGCGGGCAACACCCTGGGGTTAGACCCGGAGCAAGTAGGGGCAGACCTAGCCTTTGACCGGGTAGTAGAAAACTCCATAGACGGAACCGCCACCCGCGACGTGGTAGCCGAGTTCGCGTTCATCTGCGCCATGACCGGGGTCGACGTCTCCTCGCTCGCAGAAGAAATCGTTATCTGGAATACCAAAGAGTTTGGTTATGTCACCTTAGATGACGCGTTCTCTACCGGTTCATCAATCATGCCGCAAAAGAAAAATCCGGACGTGGCAGAACTGGCACGCGGTAAAGCCGGTCGCATGATTGGGGATCTAACCGGTCTGCTCGCGGTGCTCAAAGGTCTGCCGTTTGCTTATGCTCGTGACCTGCAAGAAGATAAAGAGCCAGTCTTTGACCAGGTTGATACTTTAGAGGTATTACTTCCAGCAGTCAGCGGCATGATAGCCACTATGAAGATTGACTACGCTCGCCTAGAAGAACTCGCGCCGCAAGGGTTCTCGCTCGCCACCGATATTGCCGAGTGGCTAGTGGCGCGGGGAATGCCGTTTAGGCAAGCACATGAAGTATCCGGAGCCTGCGTGCGCAAATGCGAAGAGGACGGGATAGAACTAGCGGATTTGAGTGACGAACAATTCGCCGCTATCGACCCGCTATTAACCCCTGAAGTGCGGGAAGTGCTCAGCCCCGCCGGTTCCGTGAGCGCCCGCGCCGGACGCGGAGGAACGGCGCCCGTACAGGTCGCCCGGCAGCTAGAGTCCGCCGAGCAGCAGATCGCGCGCATCCGCACCGATTTCGCCGGCAAACATCTGGAATTTAAATAATCCCTTGCCTGTTTCCGCGCGTGCGTGCGGATTTTACCTCGCCCTTGCTGTAGGTTGCTGCCTGTTGCAGGGGGAAAGTTTGTCCTCCTGCCCAAGAATTTCGGAAAACGTGGCGGCGTTTTCCGAATTCTTATGCCCGCCGCACCCACTCGGATCAAACTTTCCCCCTGCATTTTCGACTAGTCGCGTCTTTTGATACTCGACTTTCGGCCCTTAGACATAAAATCGCCTCTATATTTGCGCTCTGTCGCGCCCTAGGGTGACGTTTTCGCCCTCCCGAGATGGGAATTGTGGTCGATAATGGGACGCTTTGGCGGTATTGGGAGGGTGTTTTTGTCTGTGAAGGGCGAAAGTGAATCACAGGGGGTAAGTAGATTTCTCTTAAGGGTTGTACGTAGAAAATAAGTCTTTGCTCACAAAACTGATTTACGTCGGAAAATAGCCTATAATGGACTTTTAATGTCACCCCATTGGAAACATAAGAAGTTGAGGTGAAAACATGAAGCAAAAGGTTCAGGGGTTTAGACCCTCTCTCCGGTTTGGGCTCGCTGCGGTAGTCTCTTTAGCAGTCACTTTTAGTGGAGCTATGGTAGGGGCTGCTGATGCGAATGCTGACGAAGCTATAATTGACGACACTGCTAGTACTTCCCAATCAGAGGTAGCTAAGCAAGAAGTGCCGTCCCCCCAGCCTAAATCTACGGTTGAGTCTGCCTCCTCGCAGTCAAATACTGTGGCTGAATCCAGTTCCCCTCAGCAGCATGAAGTGGAAACTGAGCCCCAGCAAAAGGAGACTACTGTTGTTCCTGCCCCTGCTAGGGCTCCGCAAAACCTCCCAGAATGTACCGCAGAGCAATCTCCGAAATGGAAAGTAACCCCTGGGGTGACCACCGATAGTTGGAAAGATAATGCTGTAATTGACTACAATGCAGCCGATAAAAAAGCTCGTTTGATGGTGCAGTATTCGTTGCTACGCGAAGGCGGAGCAGCCTCGGGACCGCTAGCTTTCACCCCCTATGTCAGCTATCTAAAACCAGGCACTGACACCTGGACAGATTTACAGGAGATTAAACTTTCTGCATATAGTATGCCGAAGTTTTTACCTCCGGAAGATTCATTAGATAAAACAAAGGACGGCTGGCCGGCAACCGTCAAACTGGTTTTGAAACGTACGGACGGAGCCTGCGAGATTCCCGCTGATAAAGCCGCTTATACTTTTGAGGTTCCAGGTGGCGAGTTGCTTTCCGATGTTGAAGTAATGAGTTTTGAAGCTCAATATGACGAGGGAGAAGATCCCAAGCCTGGTAACGATACTTGCCGTAACAACAAGGGAGATTTAATCTGCCTGTTTCCGACGGGGGCAGGAACTCTCAAAGACGCAAAAGCAGTGGCAGACAAGCTGGTAGCAGAAGACAAATCTGTAAACGTCCTCTGGGTTGATGGCAAATGCGCAGACGTAGCTGCTGACGGTGTTACCTGTAAGGATATTACCTATGCGGGGAAAGGCTACGCAGAAATTGAGGTTAAAAAATACTTTAATTATGTGAATGAAGTACTGAAATATACCGATGGTAAAACTGCCGAGGTTAAATACTGGGGCGCGAAACCTCGCCCTGGCTATGCTTATAAAGGAGAGGTTCAAAATCACTACACCATTAATGGGGTGCCGGTAAAATATGTATCTGATTTGAACCGCATACGGCTATATAAGGATACTGAGTTTTCAAATAAGGCATTTTGGTATGGGAATATTGAGCCGCCAAAGCCCACAGCTGCCGATAACGTTGGCGAAAGTAATGACACTTTCCAGATTCCCGATGATAACCGGCTAAAGTATTACCTGGTTTCCGATGATGGTAAAGTCGCCTATGAAGATCAGGTTTCGGGTACAAATAAAGTATCTGAAGTTACCAAATATGTTGATGGGAAAGCCACTGTGAAAGTGCGTGCCCATGTCAAAGACTACTGCAATTTAAATAATGACCCGCCTACTTCAGCAAAGTATTCTGACTGGTATTCCATTGACAATAGCTACTGCGGCTATCGAGAGTGGACCTTCACTTTCTACGGTTCGCAGAaggttaaggtggttCCTCCTACTTTTGATGATGAGACTGGTACTTTTACGGTTCCGAATATTCCTGGTGTGAAGTGGATGATTGATGGGAAAGAGGTTACTCCTGGGACTCATGATTATCCGGATAAGCATGGGAAGATTTCGATTACTGCGGTTCCGGGTACTCCTAAGGATCCGAATGTTCCGATTGAGTTGGTGGATAATAATGGTCCGTATGAGCATGAGTATGATTTGCGCCTTGAGGTTGTTCCGCCGGCTCCGGTGGTGGAGCGGCTTAAGTGTGGTGTTGCGGGTAGTGTGAAGTTGCCTGATTCTGAGGTGTTTGAGTATAGCTCGAAGGTTGAGGGGGATAAGGCTGTGGTTGAGGCAGTGTTGAAGAATGCTGCTGATTTCAAGCTTAAAGATGATGCTGTGGTGACGTGGGAGCTAGATTTAACCGCCGAACCCTGTCCCCCGCAGCCCGACAATCCGACAAAACCAGACAATCCGACTAAACCCGACACGGGCGATAAACCTGGAAAACCTGGCGTTGAAAAACCGGGTCAGGTAATCCCTGGCAAAGGTAAGCCGGCAGCTAATACTTCCACTAAGCAGGTCGTGAGGACGCAGACGCGGGTTACTACTCCGATAGCGCAAACGGGTGCCTTGGGTACTACCGCTGTTCTTGGCGCTTTGCTGCTAGCAGCAGGGATAGGGATAACTTCTCGCCGATACCTGCTGCAAAGGCAGTAAGTCGCTGTCGAGCAGAATATAACCATAGAACATAATAACGGCTGGTAGAAAAGCGTAAAGCTTTTCTACCAGCCATTtNNNNNNNNNNNNNNNNNNNNNNNNNNNNNNNNNNNNNNNNNNNNNNNNNNNNNNNNNNNNNNNNNNNNNNNNNNNNNTAGGAAGAAAAACCTCTTCCCCGGGCTTACGTGCAGATTTTGCACTTGTTAGGAAGGGCGGAGGATGGCGAAGGGGTCGGTTACCTGCAGGCAGTGATTAGTGAAGCGGAAACGGCGAGCGGGGCGCCCGCCTTTGGTGCCGGGCGCTTTACGTTGACCGGTGGGGGCGAGTTGCCCGCGGCGACTGAGCACCCGCTGCAAGTTGGTGGGGGAAACTTCATGCCCCAAGGCAGCCTGGTAGAGGCGGGTTAGTTCCGCCATAGTGAAATCCGGAGGCGCCAAGGCAAACGCAATATTGGTGTAGGAAAGTTTCGATCGTAACCGGTCTACGCCCTCGGAAATAATGTCGGCATGGTCGTAAGCCATTTGTGGCAAATTGTTTACCGGCACCCACTGGGCGTAAGCCGGAATTGCGGTAGTAACGTCGGCAGGTACTAACCCTAAATAGGCGGTGGCCACAGTGCGTTGACTGGGGTCGCGGCGGGGATCAGAACGAGTACCTAACTGTTCCATATAGGAAAGCGCGCCAATATCCATCTTTTCGGATAGATGGCGAAAAGCGCTGGCACCCAGGGTTTCTTCTGGTTCTAAAGGACCGGAGGGCAGGGCGGGCAAACCCTGAAAGGGGGAGTGTTCACGGCGCGCCACCAGCACCATTAGCTGCGGGGAATCTCCCCGGATTTGCAAGACTACACTGAGTGCCTCATGCCGGTAGACGGCAACATCTTCGGCGTCTCGCAATTGGGGTCTCACAAAACCTTATGGTAGCTTAAATTTTAGTTTTCGACTATTAGGCGAAAACTAAAAGAGATACCTCGACAAGGAAAGTTTCCAAGATGAAACAACGGATTAAAGGCTGGCTATCGCTATTTTTTATTGACGCAATGACCGGTATGGCACACGGGCTATTCGCTTCCCTGATTATTGGCACCATCATGGTGCAGGTAGGCGGTTTTATCCCCGGAATAATCGGGCGGGGACTGGTGTTAATAGGTTCGGTGGCCTCGGTCCTTACCGGAGCCGGCATCGGGATGGGGGTAGCGCACCGCCTGCACGCCTCTACCTATGTAGTGGTAGGAACCGGGCTAGCCGGAATGATCGGAGCCCATGCTGCCAAAATCTTGAGCGGGGGAATCGTGGACGGTCTTTCCATGCAGCTACAGGGGCCGGGAGAACCGTTGGGGGCATTTATCGCTTCTTTCGTGGCGGTCGAGTTTGGCCTACTAGTTTCCGGTAAAACCCCAGTAGATATCTTGGTTACCCCCTTCGTGACTGTTACCTCTGGAGCCATTGTGGGGCTGCTAATTGGACCGGGAATCTCGCAGATGATGACCGCTCTCGGATCCATCATTAACTGGGGAACTGAGCGGCAACCCTTCCTAATGGGCATTATTGTGTCGGTACTAATGGGGATGATTTTGACCCTCCCGATCTCGTCGGCGGCCCTGGGAATCGTCTTGGGGCTATCCGGCCTGGCAGCCGGGGCGGCGACCGTGGGGTGTAGCGCGCAGATGGTAGGTTTCGCAGTCGCGTCCTATCGAGAAAATAAAGTTTCCGGCCTAATCTCGCAGGGTATCGGTACTTCCATGCTGCAGGTCCCCAATATTATGCGACATCCCTTAATCTGGGTTCCCCCCACTTTGGCTTCTGCGATTCTAGGTCCCATTGCCACTATGGTTTTCAAAATGGAATCGAATGCGGCCGGCTCCGGAATGGGAACTTCCGGTTTAGTGGGACAGATTATGACCTGGAATGTAATGGGGTCAACTACATCTTGGCCAGCACTTTTGGGAATGATCTTGCTGCTGCACTTTATTGCCCCCGCCGCCCTCTCTTTGCTATTTGCGGAGTTTATGCGGAAGAAAGGTTGGATTAAGGCCGGGGATATGCTGCTCGAAAAATAGGCAGCATTCCGGATAGGAAGCAAACCCCCAGCTGCGTCCGCAGGTAGGTTAGACTAAGCCCGAGAAGAATATAGACGTGTTCACCCCGAGGGGGATCACGAGTTTAACCTGCATAAGAAAGGAATATCGTGGCCGATATTATTGATGAGCTGGAATGGCGGGGCCTACTTGCCCAGCACACTGATCTCGCGAAACTGCGGGAAGCACTTGCCAATGGACCGGTCACTTTCTATTGCGGTTTTGATCCTACTGCTGCTTCCCTGCATCACGGACATTTGGTGCAGGTGCTGATGATGCGGCATTTGCAAAAGGCAGGGCACCGTCCTATTGCTCTGGTTGGGGGTGCTACCGGCTTGATCGGGGATCCCCGGATGACCGCGGAGCGCCAGTTGCAACCTAAAGAAGTAGTTGCGGGCTGGGTAGAGCGCCTGCGCGGGCAAATCAGCCGTTTTCTGGATTTCGAGGGCGATAACCCGGCAATCATGGTTAACAATATGGACTGGATCCAGGATCTAGGAGCGATTGAACTCCTACGTGACTTGGGTAAAAACTTCCGGATGGGAACCATGCTGTCTAAAGATGCGGTGGCGCGGCGTCTGAAGTCTGAAGAAGGAATTTCCTACACGGAGTTCAGCTACCAAATCCTGCAAGCCTATGATTTCCTGCAGTTATACCGCCGTTACGGCTGCACCCTGGAAACTGGCGGCAACGACCAGTGGGGCAACCTGGTGGGTGGCATGGATCTAATCCATAAGGTAGAGGGCAAAGATGTCCATGTTATGACCACTCCTTTGATCACCAAGGCGGATGGCTCCAAGTTTGGTAAATCCGAGGGCGGGGCAATTTGGCTAGATCCAGAGATGCTTTCGCCCTATGAGTTCTACCAGTTCTGGCTGGGTGCCGAAGATGCGGACGTAGTTCGGTTCTTGAAGGTGTTTACTTTCCTGTCCCGCGAGGAAATCGAAGCGCTGGCAGTCGAGGTAGCTGAGCGTCCTCATAAACGCGAAGCTCAAAAGGCGCTGGCCGCGGAGGTAACCCGCCTGGTTCATGGCCAAGAGGCACTGGATCAGGTTTTGGCAGCTACCGAAGCCCTGTGGGGTAGTGGGGATCTGCATCAGGTGGACGGCAACACCTTGAAGGGAGCGACTGCCCATTTGCCCAGCGCCAAGGTAGAAATCGGGAAAACTAACCTGGTGGATCTGCTGATAGCAGCGGGCTTTGAGAAGGGGCGGGGCGCGGCGATGCGCACCATTAAGAACGGTGGCGCTTATCTGAACAATCAGAAAGTCACCGACCCGGATCGGGTTATCACTTCCGAGGACGTGCTGCCGGGTTCTTTGGTGCTTTTCCGGAAAGGCAAGCGCAACCTAGCTGTCGCTTACCTGCAAAAATAGCTTATTTTTGGCGGTGTGTGAGAGGTCACCGCGTCTCAGTTTGAAGTTTTCTAACTGCAGTAGGTAAGTTAATACCTGTTGCCCCGGCAGAGAGCTTCGGTTCTGGGTCAGTGGGCTAGATTGTTTGACTTAGTACTTAACAGATAAGAACTGGTTTTATGGCCTGTTTCACTTAGAAATAAGTTGAAAGCCAAAAACCAAATCTGTTAGACTGAGACTCGCGCGTTTTTCGCGCAGCGACCTTTACTGATCGTTTTTGGTTGGTTTGTGGTTTGGTTGTTTGTGTTCTCGATAGTGTGTTTTTTTGTTTTGTTTGTGTGGGATTGACTGGGGTGCCTGGCTGTTTGGTTGGGTGTTTTGGTTTTTTCTGTTTTTTGTTTTTTTTGATGCTGATGATTTTGGAACGTTTTGTTTTTTGATTGTTGGTGTTTGTTTTTGCTGGATTGTTTTCTGGCTTGAACCATTTTGGTCTGGCTTTTTTGGTTGGATCGTTTTTTTGCCTGCTGTTTTTTGGTGGGTTTTGTTTTTGGTTTTTGTTGGAGAGTTTGATCCTGGCTCAGGATGAACGCTGGCGGCGTGCTTAACACATGCAAGTCGAACGGGATCCAAGGAGCGCTTGCGTTTTTTGGTGAGAGTGGCGAACGGGTGAGTAACACGTGAGTAACCTGTCCTTTTCTTTGGGATAAGCTCCTGAAAGGGTGTTTAATACCTTATGTTCTGTCTGCCTCGCATGGGGTGGGTGGGAAAGATTTTTTCGGTGAAGGGTGGGCTCGCGGTCTATCAGCTTGTTGGTGGGGTGATGGCTTACCAAGGCTTTGACGGGTAGCCGGCCTGAGAGGGTGGTCGGTCACATTGGGACTGAGATACGGCCCAGACTCCTGCGGGAGGCAGCAGTGGGGGATATTGCACAATGGGCGCAAGCCTGATGCAGCGACGCCGCGTGGGGGATGAAGGCCTTCGGGTTGTAAACTTCTTTTGCTCTGAACAAGGCGCACCATGGGGTGTGTTGAGTGTAGGGGTTGATTAGCGCCGGCTAACTACGTGCCAGCAGCCGCGGTAATACGTAGGGCGCGAGCGTTGTCCGGAATTATTGGGCGTAAAGGGCTTGTAGGTGGCTGGTTGCGTCTGTCGTGAAAGCTCATGGCTTAACTGTGGGTTTGCGGTGGGTACGGGCTGGCTTGAGTGCAGTAGGGGAGGCTGGAATTCCTGGTGTAGCGGTGGAATGCGCAGATATCAGGAGGAATACCGGTGGCGAAGGCGGGTCTCTGGGCTGTTACTGACACTGAGGAGCGAAAGCATGGGGAGCGAACAGGATTAGATACCCTGGTAGTCCATGCTGTAAACGGTGGGAACTGGGTGTGGGGGGCTTTTTTGTCTTCTGCGTCGTAGCTAACGCGTTAAGTTCCCCGCCTGGGGAGTACGGTCGCAAGGCTAAAACTCAAAGGAATTGACGGGGGCCCGCACAAGCGGCGGAGCATGCGGATTAATTCGATGCAACGCGAAGAACCTTACCAAGGCTTGACATGCACTGGACTGGCCCAGAGATGGGTTTTCCTTTTTGGCTGGTGTGCAGGTGGTGCATGGTTGTCGTCAGCTCGTGTCGTGAGATGTTGGGTTAAGTCCCGCAACGAGCGCAACCCTTGTCCTATGTTGCCAGCAAGTTGTGTTGGGGACTCGTGGGAGACTGCCGGGGTTAACTCGGAGGAAGGTGGGGATGACGTCAAATCATCATGCCCCTTATGTCTTGGGCTTCACGCATGCTACATTGGCGTCTACAGAGGGTTGCGATACCGTAAGGTGGGGCGAATCTCTTAAAGGGCGTCTTGGTTCGGATCGGGGTCTGCAACTCGGCCCCGTGAAGGTGGAGTCGCTAGTAATCGCAGATCAGCAACGCTGCGGTGAATACGTTCTCGGGCCTTGTACACACCGCCCGTCACGTCACGAAAGTTGGTAACACTCGAAGCTTGTGGCCTATCTCTTTTTGAGGGGGAGCGGGTGAAGGTGGGGCTAGCGATTGGGACGAAGTCGTAACAAGGTAGCCGTACCGGAAGGTGCGGCTGGATCACCTCCTTTCTAGGGAGAATTTTTATTTATTATTGCGCAAGCGGAACGAGAAAACACTTTCCCCCCAGGGCTTAATCGTTTTGGGTTTGGTTTTGGGGGCTGTCGGGTATAGGAACAATCAGGCTTCTTGGGTTTGTTTGTTTGGCTCATTGACTCTTGAAGGTCTTTTGGTTTTTTGGGGTTTTTTGGGTTGGTTGTTTGTTTTTTGGAGAGTGGATGTGAGTGTCTTTGTGATGCTTTTTTTGTGAGAATCTTGTTCGTTGACCGCTCCTTTTTTTGGGGTGGTTGGTGTTTTTTGTTTATTGGTTTGTTTTTTGTTTTGAGCGTTTGGTGGATGCCTTGGCATCGTGTGCCGATGAAGGACGTTGTGGCTGGCGATAGCCTCGGGGAGTTAGCGAGCGTGCGTTGATCCGGGGGTTTCCGAATGGGGTAACCTGACCATAGTTGTGTGTGGTTGGCGCGCATCGAAGTTTTGATAGGTGTGTGTTGGTAGGGTGGGAAGTGAAACATCTTAGTACCGCCTTTTGTGAGATAGTCCGTGTGTAGTGGTGAGCGATAGCGGGTGTTGGCTAAACCGTTTGCGTGTGATACTCGGCAGGGGTTGCGTAGGCGGGGTTGTGGGACGAAATCGTTGAGAATCTGCCGGTTCTTGGAGCGTTTTTGTGTGTGCGAGGTGAACAGGTTGGGATGCCTGGCCGTAGACCGTGAGAGTCGGGTAGCTGGTTGCGTATGCGTGGCGTTGGGTTTTGTTCCCGAGTAGCGCGGGGCTCGTGGAATCTCGTGTGAATCTGCCCAGACCATTGGGTAAGCCTGGACGGGCATGGTGACCGATAGTGGATTAGTACCGTGAGGGAATGGTGAAAAGTACCCCGGGAGGGGAGTGAAATAGTTCCTGAAACCAAGCGTTTTTAAGCCGTCAGAGCCGCGGGATCCTTTCGGGGGTTGGTGTGGTGGTGGCGTGCCTATTGAAGAATGAGCCTGCGAGTTATGTTGCGTTGCGAGGTTAACCTGTTGTGGGGTAGTCGTAGGGAAACCGAGTCCTGGGGGCGTAATAGTAGCGTGGCATAGACCCGAAGCGGGGTGATCTACCCATGGCCAGGTTGAAGCGGCGGTAGAACGTCGTGGAGGACCGCACCCACCTAGGTTGAAAACTGGGGGGATGAGTTGTGGGTAGGGGTGAAAGGCCAATCAAACTCCGTGATAGCTGGTTCTCCCCGAAATATATTTAGGTATAGCGTTCCATTTTTTGCTTGCGTGTGGTAGAGCTACTGGTTGGTTGATGGGCCTTGTTGGTTACTGAGATCTGCTAAACTCCGAATGCGCGTTAAGTTGGTGGGGCAGTCAGACAGCGGGGGATAAGCTTCGTTGTCGAGAGGGAAACAGCCCTGATCATCGGTTAAGGTCCCTAAGTGTGTGCTGAGTGGAAAAGGATGTGTAGTTGCGTTGACAGCCAGGAGGTTGGCTTAGAAGCAGCCACCCTTGAAAGAGTGCGTAATAGCTTACTGGTCGAGTGATTGTGCGCCGATAATGTAGTGGGGCTTAAGCATGCCACCGAAACTGTGACTACAATGCTTTTTGGTGTTGTGGGGTAGGGGAGCGTCCTGCATTGTTGTAGCGGCCTGGTGATGGGTCGTGTGTGGTGTGGGAGTGAGAATGCAGGCATGAGTAGCGAGTCCAGTGTGAGAATCGCTGGCGCCGATAAACTAAGGGTTCCAGGGGAAGGTTTATCCGCCCTGGGTTAGTCGGGTCCTAAGGCGAGGCCGTCAGGCGTAGTCGATGGTTGAGCAGTTGATATTCTGCTACCGGGATCAGACCGTATATAGCGCTCATTTCTTTGAGCTTGACGCCCTTTTCAGTTGTTGTTCCCTTTCGGGGGTTTAGCATCTGTTGGGTTTTGGGTTTTTGGTTTGAGTGTTTTAGCTTCGTGGTGACACAGTGAGATTGCCTGGCGCGGTGGTGGTTTACCGTGTTCAAGCCTGTAGCCTGTCTTCTAGGCAAATCCGGAAGACGCATATGGTGAGGGGTGATGGTGAGGCCCGTTTTTGGGTTGATAACAGGGTTGGTCTGTACTGTCGAGAAAAGCTGCGTTGTGAGGTGTGTTTCCGCCCGTACCCTAAACCGACTCTGGTAGTTGGGTAGAGAATACTAAGGCGAGCGAGTGAATCGTGGTTAAGGAATTCGGCAAATTGCCTCCGTAACTTCGGGAGAAGGAGGCCCCACCCCTTGAAGAGCGTTTTCTGTTCTAGGGGGTGTGGGGTGCAATAGCAAGATGGAAGCGACTGTTTATCAAAAACATAGGTGCGTGCGAAGCTGTAAGGCGAGGTATACGCACTGACGCCTGCCCGGTGCCGGAAGGTTAAGAGGAGCTGTCAGCCCTTTTTGGGCGAAGCGGTGAATTTAAGCCCCGGTAAACGGCGGTGGTAACTATAACCATCCTAAGGTAGCGAAATTCCTTGTCGGGTAAGTTCCGACCTGCACGAATGGCGTAACGACTTCTGTGCTGTCTTGACCGCGAACTCGGCGAAATTGCATTACGAGTAAAGATGCTCGTTACGCGCAGCAGGACGGAAAGACCCCGGGACCTTTACTATAGCTTGGTATTGGTGGCTGGTTGTGTTTGTGTAGGATAGGTGGGAGACGTTGAAGCAGTCACGCTAGTGGTTGTGGAGTCGGCAAGTGAAATACCACTCTGATGTTGCTGGTTATCTGAACCTGGACCCATTATCTGGGTTAGGGACAGTGCCTGGTGGGTAGTTTAACTGGGGCGGTTGCCTCCTAAATGGTAACGGAGGCGCTCAAAGGTTTCCTCATCCTGGTTGGTAATCAGGGTTCGAGTGTAAGTGCACAAGGAAGCTTGACTGTGACACTGACGGGTGGAGCAGGTACGAAAGTAGGAACTAGTGATCCGGCAATGGCTTATGGAAGCGTTGTCGCTCAACGGATAAAAGGTACCCCGGGGATAACAGGCTGATCTTGCCCAAGAGTCCATATCGACGGCATGGTTTGGCACCTCGATGTCGGCTCGTCGCATCCTGGGGCTGGAGTTGGTCCCAAGGGTTGGGCTGTTCGCCCATTAAAGCGGTACGCGAGCTGGGTTCAGAACGTCGTGAGACAGTTCGGTCCCTATCCGCTGCGCGCGTTAAGACTTGAGAAAGTCCTGTCCCTAGTACGAGAGGACCGGGATGGACGAACCTCTGGTGTGCCAGTTGTACCGCCAGGTGCATGGCTGGTTGGCTATGTTCGGAAAGGATAACCGCTGAAAGCATCTAAGCGGGAAGCCTGCTTTAAGATGAGGTCTTTTAGGTTCCCAGCAGACTACTGGGTAGATAGGCCAGAAGTGTACACGTTGTAAAACGCAAAGCTGACTGGTACTAAACAACCATTAAAAAACAAACACACAAAACACACCGTGTGTTCAAGCATTCCACACAAAAATGTCGTCACGAAGACGCTCACACCCACTCTCTCTTAACCGTCAACAAGAACGGAACCCCCAAAAAAAAGAAGCTAACCAAAACAAGATAGCAACAAGCACGGGGGTTGAACATATAGTCTTGTGGTGGTCATAGCGCCTAGGACACGCCCAGTCCCATCCCGAACCTGGAAGCTAAGCTAGGCAACGCTGATGGTACTACGCCCCAACGAGCGCGGGAGAGTAAGAAACCACCACAACCATTTTAAAAAGGAGGCCAAGCCCTAGATGGGCTTGGCCTCCTAACTATATGTAGAACTTTTTGCAGACCGTTGGTAGCTAGGCGTGGTCAAGACTGGTCGTAAACGAGGCGATAACTATAGGTAGGATAAAGGCATGCGTATCGGGATAGTTACAGACTGCTACCCGCCACATATGGGGGGAATTGAAACTCAAACCTACAATTTAGCGCAGCGCCTGAAAGGAGCTGGACATTTACCAGAAGTAATCACTGCCACCCGAAACGGATCCTTCGTCGGGCGTCGTATAGAAGATAACATTCCGGTGCATCGTTTAGGCATGCCCACCCTTGGGTTTACACCTATGAATCCCTTTGCTGCCCCTCTATTTCGGGCTATTTTTCCCCGCTTCGATCTCTTGCATGTACATGTGGGAGTCTTGTCGCCATTTGCACACTTGGCTCTGCAAATTGCGGCCGGAAGCCAGATTCCAACCTTAGTTACCTTCCACTGCGAACTGGCCGCTTGGGCTCCGTTAATGCGCAACAGCGGTTTCTTCAACCGGTGGGTAGAGGCTGGAGTCCTGTTCTCTGGAGTTTCCTCGCTAATGAACTCCCAAATTAACCAGTTACTAGCGCCCCAAAATCGGCAGTCTTGGCCGATAACCCCAAACGGGGTCGATACCGACTATTGGTCATCGCCAGCACCTGCCTTGGGATCTGCGTCCGGGCACGAAAATATAGATAGACCAGGCTCGCCGATAACAGCTAATGACCCAAATTTAGAGGTTCCCGCTAATAACACTTTTCACGCAGTCAGTGCTATCCGTTTAATGCCCCGCAAACGACCACTGGCGCTTATTAAATTTACCGAAAGAGTAAACCGAATCCTGGGTAGTCAAGGAAATTTGCAGCTAAAAATTTTTGGGGAAGGGACGCTGCAACCCCTGCTGCGTCAGCAGCGGCAAGTTAGCCAGGGACAAGTTATCCTACCAGGTAGGCAGGATCCCTCTGGTCTGTTAACCGCTTACCGCCATGCTGACTTTTTTATAACCTTATGCCTGCATGAAAGCTTTGGGATCGCGGCCGCGGAAGCGCGAGCTAGCGGGTTACCGGTAATCGTGCGGTCACAAAGCCCCATAACCGACTTTATTACCGAGGGCGTCACCGGTATTACCGCTGACACTGACCAGAAACTAGCGGAAAAAACCGCCGCCGCCCTCTTAAATGGAAAGCTGAAGAATCTGCGCGACAACTGCAAGCGGCAGCCTAGCCCAGTCTCCTGGGAACGGTGCCTCCAGGCAACGCTGGCGGCCTATGAGCAGGCAATAGAGTATCGCCGAAAAAAGTAGCTTCACGCTGCAACAAACTTAAAACAAATAGGGACGATCCCTAGCAGAATTGATTTGCCCCAGGACGCGATAGAAAGAACCGCGATCAACCCCGGGCCCTGTCCCTGGAGTTGCGGGCACGCCCTCGGGAAAAATAAAGCTAGTTGCCCTTCGCTTGTTTCTTTGCTGCCATAATCCCTTCTGCGCGGCGCATAAAATCCGAGAGCCTACTGGCAGCAGCCACCACCGCCGGGCCGTGAATCCTGCCGGGCTGGCGTCCCATGCGATCAATGGGACCAGAAACACTCAAAGCCGCCACCACTTTTCCCGAGGCTAGCCGTACTGGCGCAGAAACGGAGGCCAATCCGGGTTCGCGTTCTCCGATAGATTGCGCCCAGCCCCTGCGGCGGACTACCGACAGTTGGGTGGCCGTGAAAGAGGCTCCTTGAAGGCCGCGATGCAAGCGGTCAGGTTCCTCCCAGGCTAGTAGAATTTGCGCAGCGGAACCCGCCTTCATGGACAGTGCCGAACCGGTGGGAGTCGAGTCACGCAACCCCAGAGGAGACTCGCAGCTAGCGACCACAATTCGCTGATCTCCTTGGCGGCGATACATTTGCGTCGATTCTTGAGTGTGATCGCAAAGCGCTTTCAAAATTGGGCGAGCTGAAGCTAGGAGACGATCTTCCCCAGCTGCCGACGCTAGTTCCCCAATTCGCGGGCCTAAAATAAAACGGCCATGTACATCTCGGGCTACGAAACGGTGATACTCCAACGCGACCGCTAGACGGTGTGCCGTCGGACGCGCCAGACCAGTACTGTTCACCAGCTGAGCCAAGGTGCCAGGCCCTGCTTCTAGGGCGCTTAGGACGAGAGTGGCCTTGTCGAGAACCCCGACCCCACTGCCTTCACTTTTATTGTCCATGTATTGATATTGCCATCTTACAGCGTGGAATTCCAACTACACTTTCGAAAAGACATTACAAATCCATCGGGACGAGATCGAGGAGGCATACATGGCTAAGACCTTAGCGGAAAAAGTTTGGGCTGCTCACGTGGTTAAACACGGCGAAAATGGGGCGCCCGACCTGCTATATATTGACCTCCATCTCTGCCATGAGGTGACCAGCCCGCAAGCCTTTGCCGGGTTGCGAATGGCGGGGCGAAAAGTACGTCGCCCCGACCTGACTATCGCCACCGAGGATCACAACACCCCCACCGTGGATATTGATCTACCGATTAAAGATCAAACCTCCGCTACTCAGATTCGTACCTTGCGGGAAAATGCTAAAGAGTTCGGAATCCGGCTTCACTCCCTGGGGGACGCCGACCAAGGCATCGTGCATGTAGTTGGCCCCCAGCTGGGACTTACGCAACCGGGGATGACAATTGTTTGCGGAGACTCCCACACTTCCACCCACGGAGCTTTCGGGGCGTTAGCTTTTGGGATAGGCACTTCCCAGGTGGAGCAGGTCTTAGCTACCCAAACTTTGCCGCTTAAACCTTTTAAAACTATGGCGGTTAACATTCCCGGGAAGCTAGCTCCCGGAGTTTATGCGAAAGATATTATCTTGGCGATCATCGCCAAGATCGGCACCGGAGGCGGGCAGGGCTACGTGATTGAATATCGCGGTGAGGCCATCGAAAACCTCTCTATGGAAGGGAGGATGACCATCTGTAATATGTCGATTGAGGCGGGGGCGCGCGCAGGAATGATTGCCCCTGACCAGACCACTTTTGACTATATTAAAGGGCGTCCTCATGCCCCTAGCGGTGAGCAGTGGGAAACCGCTACCCGCTATTGGCAGAGTTTGCGTACTGATCCAGATGCCCACTTTGACCGGGAAGTTACGATTCCCGCCGAAAGTATCGAGCCTTTCGTAACCTGGGGCACCAATCCTGGGCAAGGGGTGCCGCTGAGCGGGCAAGTACCTGATCCCGAGCAGCTGCGCACCGATAGTGAGCAAGATGCTGCCCGGCGGTCCCTAGAATATATGGCTCTAACCCCGGGTACCCCGATGCGTGATATTAAAGTGGACACGGTTTTTATTGGCTCGTGTACCAATGGAAGAATCGAAGATTTACGCACCGTAGCTAAGGTTTGGCGAGGACGTAAGAAAGCTGAGGACGTGCGAGTACTAGTGGTACCGGGATCTGCGCGGGTGCGACTGCAGGCCGAAGCCGAAGGATTAGATAGAATCTTCACCAGCTTCGGGGCCGAGTGGCGTAACGCTGGCTGCTCCATGTGTCTAGGAATGAATCCGGATAAGCTGGGAGAGGGCGAGCGTTCGGCTTCTACCTCGAACCGAAACTTTGAAGGCCGGCAAGGTAAGAACTCACGTACCCATTTGGTTTCCCCGGCGATCGCGGCCGCCACTGCGGTGACCGGGCATTTATCAAGTCCGCGAGATCTACCAGAAGTAACCACCAGGAAAGAGGACTAAATGATGGAAAAATTTATCTCCCATACTGGTATTGCTGCCCCGTTGCGCCGTTCGAATGTTGATACCGATCAGATAATTCCTGCCGTTTACTTAAAACGGGTGACCAAAACGGGGTTCGAGGACGGTCTTTTCGCGGCCTGGCGGCAAGATAAAGACTTCGTGCTAAACCTAGCTCCCTTCCGGGAGGCATCTATTTTGGTTGCTGGCCCCGACTTTGGTACCGGCTCCAGTCGAGAACACGCAGTGTGGGCGCTACGGGACTATGGATTCAAAGTGGTTTTAGCTCCCAAGTTTGCCGATATTTTTCGGGGAAACTGCGAAAAAGATGGCATGGTGGCCGGGGTTATTAGCCTGGAAGACTGCCAGACTTTGTGGAAATTGCTAGAGGAAGAACCGGGGAGCACTGTTACCGTCGACTTAGCGGAACAGAGCGTTACTTGCGGGGCTTTTTTCTGCAGTTTCCAAATAGATAGCTATACCCGCTGGCGCCTGATGGAAGGGCTTGACGATATTGATCTCACCTTGCGAGATGAGGACGCCATTACTGCTTTCGAAACGGCGCGGCCTAAGTTTTATCCCTGCACCCTGCCGGCGAAACATTTACCCCCTCGAGAGGTAGTTTCTGCGCGCGAAGTGCCCCTGAGAATACCCGAGTTTAACCAGCCATAGTTGCGTGCTGCTATCCGGCTAAAACGCCCAGTAGCCACCGAAAGAACTTTCACCTGCTAATCCTGTTCGCTATCCGACAGTTGCTGTGAATCCCCTCGCCAAAAGCGCAATTACTGCCAGGTGACTACCTGCAACTGCCAAGGCGGGTACACTAGGCATATTGAGGAAAGCGGAAAGGGAAATAACAGGTGGAACCGGTTCTAGAAGTGCAAGGCGGACATCCGCTGACAGGCCGTATTAAGGTACGCGGGGCAAAGAATTTTGTCCCCAAAGCGATGGTGGCGGCGCTGCTAGGCACTACCCCTTCTATTTTGAAAAATGTTCCCCTAATTCGGGATGTAGATATCGTCTGCGGTTTACTGGAACTGCATGGAGTGAAAACCGATTACGACTCCGGCAGTGGCCAGCTGCTTATCGACCCCTCTAATGTAGAGGCTGCCCAGGTAGCAAGTATCGATACCTTGGCGGGATCGTCTCGAATCCCGATTCTATTTTGCGGACCGCTATTGCACCGCCTCGGAGAAGCCATCATCCCGGATCTGGGGGGATGCGTGATTGGTGATCGTCCGATCGATTTCCACCTGTCGATTTTGCGCTCTTTCGGCGCCCAGGTAGACAAACTGGAATCGGGGATCCATATCGCGGCTCCCCAGGGTCTACAGGGAGCGGTTATTGAACTGCCCTATCCTTCAGTCGGAGCAACTGAACAGACCCTGCTGGCAGGAGTCCAAGCCGAAGGGATCACGGAACTGCGAGGCGCCGCCATTGAACCGGAAATCATGGATCTGATCAATGTGCTACAAAAAATGGGCGCGATTATCAGCGTAGATACTGATCGCACTATCCAGATCGAAGGGGTAGAAAATCTGGAAGGATTCACCCACACCGCCCTGGCAGATCGGATTGAAGCAGCCTCTTGGGGGTCTGCGGCGTTGGCCACTCATGGAGACATTTTTGTCGAGGGCGCCTCTCAACCAGAAATGATCACTTTCCTGAACATGTTCCGTAAGGTGGGGGGCGCGTTCTCGGTGGAACCTGACGGGATACGCTTCTACCATCCAGGAGGAGAACTAAAGCCGATTGTGCTAGAAACCAATGTGCATCCCGGCTTCATGACTGACTGGCAACAACCCATGGTGGTCGCTCTCCCCCAGGCGCAAGGCCTCTCAATTGTACATGAAACCGTCTATGAGCAGCGGTTTGGTTTCACTAAGGCTCTAAATAAAATGGGAGCCCAAATTCAGCTGTATAGGGAGTGCCTAACCGGGTTAGCCTGCCGTTTCGGGCAAAGAAACTATTACCATTCGGCGGCGATTTCGGGGCCGACCCCGCTGCATGGCGCTGATATTACCATCCCTGATCTGCGGGGAGGATTCTCCCATCTGATCGCGGCTCTGGCGGCTGAAGGAAAATCTACGGTGCGGGGAATCGATATGATTAGCCGCGGATACGAGCATTTCCTTACTAAACTGGGCGCATTAGGTGCACAAGTCAAGCTGGAAAAATAAGGGGTAAATATGGCCGGACAGTTTTCGCGCTTCTATAAGTTTTGTGTGCGCGTGGCGCGTATCCCGGTAGGGGCAGTTACTCGCCGGCATTGGGAGGGGCAGGAAAACTTGCCCAAAGAAGGCGGGTTTGTAGCGGTAGGCAACCATATTTCCGAGTTCGACTCCATGACCATGATGCACTTTATGACTAGTGCCGGGTATCCGATCCGGATCCTTTGTAAAGAAGAGCTGTTCAGAGTGCCCATTCTGGGTTCGATAATGCGTTCTTGTGGACAAATCCCGGTTTATCGAGAATCAAGCCATTCTCGGGATGCGCTGTCTGCCGCCATCAAAGGATTGCAAGCCGGAGAATGTATCACGGTTTATGGAGAGGGCACCCTTACCCGTGACCCCGACTTTTGGCCGATGCGCATGAAAACTGGGGCAGTGCGGATGGTGCTGCATGCCCGGGTTCCGCTAGTGCCAGTGGTGCAATGGGGGGCGCAAGACGTCCTCGATCGTTACGCTCGCCGTCCAAACCTGAAGGGAAAAAAGGATGTCTGGGTGAAGGCCTTGCCTGCAGTAGACCTATCGGATCTGTATGACCGGGCTGAAGAACCCGAAGCTTGGTATCAAGCAACAGAGAGGATCGAAGAGGTGATTTGTCGCGGCCTGGAACAGATCCGGGGAACAAAAATGCCGCACCGTCCTCTAGATCGCAAATCTGCCCAGCTGCCTTCTAAGAAACAGTTAGGGGTAGCTGCTAAAGCATGGCGAGCAGATCATCCGGGAAAGCTGGTAACCGCGCGTAGCCTCGGAGAACTCGACCCCTATTTAGAAAGTGTATCTAAGAGTACCAACCCTTCAACGCAGGAGGATAGCTAATAATGGCGACCTCCTCGGCTCGCACAGTCGCCGTGCTGGGCGCAGGTGCCTGGGGAACAGTGTTTGCACAGATTTTAGCGGATGCCGGTAACGAAGTACGGATCTGGGCACGGCGACCAGAGCTAGCCGCCCAAATCAACGAGGGGGAGAATCCCCGCTACGTGCCCGGGACAGCTTTGCATGGTATTAAAGCATCCAGCGACTTGCAATGGGTATGTGAGGGCGCCGGAATGGTAGTGGTGTCCATCCCCTCTAATGGAGTCCGTACTTTACTGCAACAGGTTCGTGGCTTCCTCCCTCTAAACGCCACCGTAATTTCCCTGGTAAAAGGGCTAGAAGCTGGCACTTTGCAAACGATGACCGAAGTAATCGCGCAGGCGGGCAAGATTCACCCGTCCCGAATAGTGGCGGTGTCCGGGCCGAACCTGTCCGGTGAGATCGCCCATCACGAACCGACAGGAGCAGCGGTTGCGGGGGAAGACTCCTGGCGCGCCGGGCTAGTAGCATCGCGGATCCACACCCATTATTTCCGCCCCTACGTGGCTGAAGACATAGTAGGCGTAGAAATCGGGGGAGTGGTAAAAAACGTTATCGCCATGGCAGTGGGAGCGGCTGACGGCCTCGGATTAGGGGTTAATTCCCGCTCTTTCCTGATTACTCGCGGCCTGGCCGAAATGGTGCGACTGGGGGTAGCGATGGGCGCGAAGTCAGAGACTTTCCTGGGACTGGCTGGGCTCGGCGACCTGGTAGCTACCTGTTCATCGTCCTCGTCACGAAACTTTTCCTTTGGTTATCGCCTGGGAAAGGGGATGAGCGTTGCCGAAGCGTTAGAGGCCTCGGCCGGTACGGTTGAGGGGGCACGATCTTGCCCGGTAGTGCGCGATTTGGCGCATAAACATGGAGTGTCAATGCCGATCAACTCGGCTGCCTATCGGGTGATTAGCGGGAAACAAAGCTTAGAAGAAGCGTTAGTATCTTTGAGTGCCGGGCCGCGGGTAACTGATGGACCCAGTGCGCGAATGGTATAGAGAGGACAGAGAGTGACGCAAAATAATCAAAGTAAACCTCGGGTATTGGTGCTGTTCGGGGGAGAATCTGGGGAGCATGGGATTTCTTGTGCGACTGCTGCCGGGGTAGTAGAAGCCATCGACCACGACCGTTTCGAGGTAGTTACCGTAGGGATTACCCCGCAAGGTCAGTGGGTGCCGGTAGATTTTAGCTCCGACCAGTTTCAGCTATCTGATACCGGCGTAGCGGAAGTTCCTGCCGCCAATCGCCAGTTATTCCTATCCCCCGGAGGTGGGCACGTGGTGAGTCTGCCCACCCAACTGGGGTCAGAGTTCTCCCTAAGTGATCTAGGCAGTTTTGACGTAGTGTTCCCGCTGCTGCATGGACCTTTCGGTGAGGATGGAACGATACAGGGACTGCTAGNNNNNNNNNNNNNNNNNNNNNNNNNNNNNNNNNNNNNNNNNNNNNNNNNNNNNNNNNNNNNNNNNGGCATCGGCAGCCGCTATGGATAAACCCACTACGAAAGTATTGTTACACCAGGCAGGGCTACCAGCAGGCAAATGGGAAACCGTGACCGCAAGGCAGTGGAAGCATGACCGTTTTGAGGCAATGGGACGTATAGAGAACCTGGGACTGCCGGTTTTTGTCAAGCCGGCACGGGCTGGCTCTTCCCTGGGGATCACCAAGGTTAGCGCTGCTGGCGACCTGGAAGCGGCGATCACCAAGGCGCAAGCGGTAGATCCGCGGGTAATAGTGGAGCAAGAACTCACCGGTTTCGAGGTCGAATGCGCAGTTTTGGAGGGAGCAGACGGGCGTCCTCGTACCAGCGAACCGGGACGAATCGCTATGGATGATGACGTGGTGTTTTATGACTATGAAACCAAATACTTCGGGGAAGATACCGTCCGTTTAGAAATACCGGCGAAAATACCTGCGCATTTGGCTACTCAAGTACGCCAGATAGCGGGACAAGCCTTTGAGGCGCTCGGGTGTGAAGGCCTGGCGCGAGTGGACTTTTTTGTCGATCCGGAAAAAGAATCGGTAGTAATCAACGAAGTTAACACCATGCCCGGGTTCACCCCATTTTCTATGTATCCTAAGCTGTGGGAGCATATGGGAATTGGGTATTCCCAGTTGATGGAAGAACTGATTTCTTTAGCGCTATCGCGTCCAGTGGGATTGAGATAAGTTATTTCAGAAGAATAGGGATCATTTCTTAGGCTAATTACGAGCAGAACAATTAGGGTTGGAGATATGGCGAAAAAACGCGTTACCTTAGTAACTTGTGCGCAGTATCCGGATCTATCCGAGGACGAGGCCGGGCTAGTTGACGAATTGAACTCGCGGGGGGTCGATGCTCGGATCGCGATTTGGAATGATCCCCACGTGGATTGGGAAGAAGCGGGGGTGTGTGTAATCCGCGCCGTGAGGGATTACGCCGCCAACCGCGAAGAATTCGTGCAGTGGGCGCACCAGGTTCCGCGTTTGTTGAATCCGGCGGATGTGACCGAGTGGGCAACCGATAAACACTATCTACTTAACCTGCAAGAACAAGGCGTTCCCGTTATCCCTACTACCTGGTTAGAACCGGAACAGCATCTGAATAAACACCAGGTGCACACCCGATTCCCTGCTTATGGAGAGTTCGTAGTCAAACCGGCAGTCTCTTCCGGAGGCAGGGAAATGGGGCGTTATGATGCCAATAACGGTATGGCACGAATGGCAGCAGTAACCCACGCCAATCGTCTCCTACAAGAGGGGCGTTCGGTTATGGTGCAGCGTTACCTATCAGAAGTTGATGAGCACGGTGAATACTCTCTGGTTTATATGAACGGGGTGTTATCGCACTCGGTAGAAAAGGCCGCTATGCTCACCAACCCCAATACCACTGAGGTGCAGGCGCAAGAAACAGTAACCGGTAACCGGCAGCCAAATTCCGAAGAATGGATTTTTGGAGAAAAGGTACGTTCGGCGATTCATCGCATGATAAAACAGCGCCTGGGACACGATCAGCATCTGCTGTTCTTGCGGATTGACATTGTTCCTGATGGGAAAGGATCCTATTACCTGATGGAAGTGTCCCCGGTAGACGGTTCGTTATATCTACGTACTCGCGAGGACGGGATCGGTACTTTCGCGGACGCAATTTGTAACCGCGTTTTCTGGTAAAGCTCCATTCTTACCTGCAAGGATAGTAGGTGTGAGCGGATACATAGCTCGCAAGTGTCGCAATAATTTCATCTGAAGCCGCCGTTTAGATAAAGTGGGTATTCGTCGCTATGCGATAAATGGTGGCTGTAGTTCAGTTGGTAGAACGCCTGGTTGTGGTCCAGGAGGTCGCGGGTTCGAGCCCCGTCAGCCACCCCATACGGCAACTGTCCTGCAGTTTGCCGCATAGGCGGTTCAAATAGTTCCTTGAACTTGCGGTGGCAGATAACACACTGTCTGGACAGGGATTTTGTTTGAAAATTGCCGCCGGTATCGACTACCCTGGTTAGTCGGTGCTGGTTGTTTGGAAGGCCGGCGGGGTTCGGTTTTCCGGACACAAGAAAATGTACGTGACTAAGGAAATGAGCAGCAAAGTGGTCTACGCGATCGTCAAGGCGGGCGGCCGTCAAGAAAAGGTCTCCGTCGGGGATGTAGTCGTCGTCGACAAGCTGGCAGCAGAAGTTGGCGACACCGTCGATTTCCAGCCAGTGATGGTAGTTGACGGTGACCAAGTCACCTCCGACGCCGCTGATCTAGAGAAAATCAAGGTAACGGCAGAGGTCTTAGAACAGACAAAAGGACCGAAGGTTCGGATTCTGAAATTCAAGAACAAGACCGGATACACTCGCCGCATGGGCCACCGCGCCAAGCTGACCCAGGTAAAGATCACTAAGATCGCCTAACCTCAGGCAAGAAAGGAAAAGAAAATGGCACATAAGAAAGGGCTAGGTTCCTCTTCTAACGGCCGTGACTCTAACCCGCAGTACCTGGGGATCAAGCGTTACGGTGGAGAAAACGTCAACGCCGGGGAGATCCTGGTTCGTCAGCGGGGAAGCAAGTATCACCCCGGGACTAACGTGGGAATGGGCAAAGATGACACCCTCTTTGCTTTGGCCGCCGGATCCGTTGAGTTCGGTCGCAAACGCGGTCGTAAAGTCGTAAACGTAGTTTCGGCTTAAAGCAAAGCAAATACTTTTATAGGTAGCGGGGTCGGGTTACGACCCCGCTACACTTGTATAGTGACCAAAGGGCGGTTGCTAGTGACTTTTCCGCCGCACCTCTAAGGAGTAAGCATGGCCAGTTTTGTTGATCGAGTAAAAATCGATGTGACTGCCGGTAATGGCGGTAATGGCTGTGTCAGTATTCGGCGCGAAAAATATAAACCGCTGGGCGGCCCCGATGGAGGCGATGGGGGACGCGGCGGCAGCGTGTTCTTAGAGGTAGATCCGCAGTCGCATACCCTGCTCGATTACCACCATTTACCGCATCGTAAAGCCACTAACGGCACTCCCGGGATGGGAGACAATCGCGAGGGCGCGAACGGAGAAGATCTGGTACTCCCGGTTCCTCCCGGGACGGTAGTCAAATCTGAAGATGGCCAGATTCTGGCGGATCTGCAAGGAGCCGGCTCACGCTTGGAGGTTGCACGCGGGGGAACTGGCGGTAAAGGAAACGCTGCGTTGGCTACCCGCAAGCGGAAAGCTCCCGGATTCGCACTCTTGGGTGAGGAGGGCGAGTCTCGTGTCCTTATCCTAGAGCTAAAGTCGGTAGCCGATGTGGGGTTGGTAGGGTTCCCGTCCTCCGGTAAATCTTCCCTGATCGGAGCTATCTCCGAGGCAAAACCGAAGATTGCGGATTATCCGTTCACTACCTTGGTACCAAACCTGGGGGTGGTGCAGGCCGGAGACGAACGTTTCACAGTGGCAGATGTCCCCGGTCTGATTCCCGGTGCTTCGCAGGGGAAAGGACTGGGACTGGACTTCCTCCGCCATATCGAGCGGTGCGCAGTGATTGCGCACGTGGTGGATTGTGCAAATATGGAGTCCGAGCGCAACCCGATCGATGATATTGAAGCTCTAGAGGCCGAATTGGCGGCCTATGAAAGCGACCTGGACGAAGTTTCGGGATATGTGCCTTTGGGCGAGCGGCCTCGAGTAATTGTTCTGAATAAAATGGACATTCCCGATGCCGCAGAGATGGCGAAACTACAAGCAGAACAATTAGCCGAATTTGGTTGGCCCATGTATGCAGTTTCCGCGGTTACCGGCCGCGGCCTGGAGGCTTTAGTGTTCGCCTTGGCAGACATGGTATTGCGGCTGCGTAAAACGGAGCCAGAACGCGAAGTCCAGCCGGTGCAGGTGTTGCGACCACAGGCCGTGGGGGATTCTAGCTTTACGGTTACGAAGCAAAAAACTGGGCAAGGACTGGTTTATCAGGTGCGGGGAGAAAAACCCGAACGTTGGGTCAAGCAGACTGATTTTGCCAATGATGAGGCGATCGGCTTCCTGGCAGACCGACTCTATAACTTAGGGGTGGAAACAGAGCTGCTCCAATCGGGCGCTAAGAGCGGAGATACAGTGGTCATCGGCGAGATGGAAGGCGGAGTGATCTTCGACTTTGAACCTATGCAATCTGCCGGCGCCGAACTGTTGGGTGCTCGCGGACAAGATTTACGTTTAGGGGGATCTAGCCGGCGTACTAACCAGGAGCGGCGCGAGCAATACCATCAGATGATGGATGGGAAAGAAGCAGCTCGCCAGAATTTGCGGCGAGAAGCAGAACAGGGGTTGTGGACGGATCCTTCTACGGACTAGCTGGCTAGCGAGTCGAGATAGTCGTTTTGTCGACAAAATATTTACTTCCGTCACGAAGATCGGTAAAGGATATTAGGACTCGCTCACCTTTGGTAGGATTGAAGCTACCGGTCTAGCAGCAAAGCTGGCAAGAAGGGGTATTAATGGCGGTAGGCATTGGCGTCACGGGCAGGCGTATCGGAGTCATGGGTGGTACCTTCGACCCGATTCATCATGGCCACTTGGTGGCGGCATCTGAGGTGCAGCACCGCTACGACCTCGATGAAGTTATTTTCGTGCCGACAGCTACCCAGCCGTTTAAGAAAGGGCGGCGGGTTACAGTGCCAGAGCATCGCTACTTAATGACCTCTATCGCTACCGCTTCCAATCCGCGTTTTACCGTTTCTCGCGTGGATATTGAACGGGGCGAAACCACCTACACGGTAGACACCTTGCGGGATTTAAAGCGGGAACGTCCTGGTTGCGACCTGTTTTTTATTACTGGGGCGGACGCTTTGCGTAAAATCATGGATTGGAAAAACGCGGACGAACTGTTCCAACTGGCGCGATTCGTGGGGGTAACCCGCCCCGGTCACCGCTGGGGTGACACCGAAAAACTACCTGCCGAGCGGGTGTCTTTGTTAGAGGTTCCGGCCATGGCTATTTCTTCGACCGACATCCGTCAGCGGGTGGCATCTGGGGCTCCGATCTGGTACTTGACTCCGGATGGGGTTGTGCAATACATCGCGAAATATGGTCTTTATCTGGAGGATAACCACTAATGAGCGAAGCAGACTTTCCGAATCGCCCTGAGGGGCAGACCTATTCGCCGATTTCTAGGTACGGCCAGATTTCGATTGCGGAACAGTTAGCTCGCCTGGAGGAGATCCGCACCGGAGGGCGACGTCCAACTTATCGCGCCCAGCCGACTTCGCAAGAGTCCCAATGGGGACAGATCCAAGAAGGATTTAGCCAGGTTGAGGGGGATATTTCTTGGCAGCTACGCCAGGAGTCATTGGCAGCTACGCAGCAAACACATCGCAATCTTAGCCCGGAACAGGATGGGCGCAGTTGGGTACAAGACTATCGAGAAAAGCAACAGATGCGTAAAGTTGCGCGAGAAGCGCGAGAAAAGGCAGAGGCGGATTTACAGCGGCTATTAAAGGAACGGGAGGAAGCTCAAGCATACGCCCGGGAACAGGAACGTTTAGCGGCTCAGGCTGCGGAGCGTTTACGCCAATTAGAGGATGCCGAGAAGGAAGCTTTGCGTACTGCCGCCCGTCAACAGCAGCAGCGGGAACAACAAGTTTTAAACACGCAGGTCGCGGAAGAAAAAACTGAAGCCGAAAAAATGGCAGAGCTATTGGCTTCGTTTCAAAATCTACAGGCGGGATCTGGGCAACCACCTGCAAGTGCCCCGGCAGCTCCAGCTGATGCTACGCCGCGGGCAGCACAGGCTATCCCCAAAGAGTTACAACCGGTTTCGCAAGGGACGAGGCAGTCTCTGCCGCGAGACTCACTAGCCGAACCGCGTCCTCGCGATGTCCCGCAAAAGCCGGCAGTCCCGGTCACGCCACTTCCACAATCAAAAACTCCCCGGCAAGCTCCTGCAGCTGGGACGAGGGCGCAGGCAGGGGTAACTTCTGCTCCGGTAGATCTAGGGGAGCGGAAACCGCAGGCACCTTCACGTATATTTGCAGATGGCACCAGCAGGGTCACTAAACCGGTTTATTCTCCACCAAATGCCGGCGAAGATTTTTCTGTCCCTACTCCGGGCGCAGCGCCGGTTCTTGATACCGATACTACCCAGCCCGTGAGAGTAAGTCCGATTGACGCTCTAGCTGATAAGGCCGACGACCGGGCGCTCGCCGATAGTTTAGCTTTTGCAGCTACCAGTAAGAATCTTGCGGAAACTAGGTCAGCTCCGGCTCCGACTTCGGCGCGGGCTCCGCAGATGCCGGCTCACCTGCCTGCCAATACTGCCCCGGCGCCCTCCACCCCTGCTTCCTCCCAGGCTAGGGGACAGGAAAGAGACGTTCGTTCACAGGTAACTTCTCCGATGGCTCCAGCCGGGCCAGTACCGGCAGTGCCGGCCGCTACTAGCATGCAGAATCCCCCGCAAACCTCTGCGCGGGGATTAGCGCCCAACGCGGCTAACTTATCTCCATTAAATATAGCCGCTGGTGAAGCTGGTTCCGCTGCTGAGCTATTCCAACAGGCCTTGGCGCAGAGTAAATTGGGGGTANNNNNNNNNNNNNNNNNNNNNNNNNNNNNNNNNNNNNNNNNNNNNNNNNNCCAACCCGGCTGCAGCCCCTTCCGCTTCGCTCGCCTTAGCGGGGCATACCGGAAGTCAGGCATCTGTGCGTCCAGCTCCGGCGCCCCCGGCCGTTACTGCAGGGCAGCGTCAAGTTTCAGCTTTTCCCGCTGCTACTCAGGTCCAACCGCAAGTTTCGCGGGTGCAGGCCGCTCCCGTTTCAGCTCCTGCTCCTGCTCCTGCTCCTGCGCCCAGCGNNNNNNNNNNNNNNNNNNNNNNNNNNNNNNNNNNNNNNNNNNNNNNNNNNNNNNNNNNcCAGCCCGCCTCTCCAGCTCCCGCTGTTCCCGCTGGGGCCGATGTTGCTGCTCAAGCTAACGTGGCGCTGCCCCAGCCTGCTTTGGCGCGGCCAGAAGCAGCGCCTCAGACAATAGGTGCTACGCAGCCAGTNNNNNNNNNNaCCGACGGCACAGCCCGCGCAGCCAGTGCAGCCAGCGCCTGCGTCAGGTACAGGAGCTGTACCAGGAGCGACTGCAGTGTCGTCAGCTAATGTGCAGCCACTCTCGCCGGTTATNNNNNNNNNNNNNNNNNNNNNNNNNNNNNNNNNNNNNNNNNNNNNNNNNNNNNNNNNNNNNNNNcCCCCCGCGGCTACTGCCACAAGTCCGCTAGCGGTTCCGGCTACGGCTGACAGTCCGACACTAGCGCCGGTAGCCGATTCCTCGGAAGCTAAACCGAGCGATGCCTCGCCCGTTTCCGCCGAAAGCGAGTCTCCTCAGGAGGAGAAAACCCGGTGGTGGCAGCGGAAAAGGAAAGCAAAAAAAGCTGAGGCCCCGGAGCAGGAAGACACTCGCGCCGGGGCGTGGCAAGAATCCGCTGACGAGGAGGGCGAGGAAGAGCCACTAACGTTTATCCAAACGTTCTTGCGTTGGGTGCTTAGGCTATCTATCTTGCTGATTATTGCTTTGGGAATGGTGCTTACTATGGATCGACCAGTGATTTCTCAAACAATGGGGCAGGATATCTTCCAAGCCGGTATCGTAGATAATGTAACCGTTACTCAAATATAGGAGTTCTTCTTGGTCGAAAAGCTTGACCCGCATCAATTAGCTGAAATCGCTGCCCAGGCTGCCGCCAGTAAACTGGCGACTGATGTGGTGGCGATTGATGTTCACGAACAAACTATCATTACGGATATTTTCGTGATTTGTTCGGCCGATAATCCGCGCCAAGCGCGAGCGATTATGAATGAAATTGATCATGCCTGCCATGACGCAGGCGCTGATCCGACCACTATTGAGGGTAATGACGAATTCCGGTGGGTACTCATGGAGCTACCGGGGGTAATCGTGCATATTTTCCTGGCTGAAGAGCGCGAATATTACGGGCTGGAACGGCTATGGAATGACTGCCCACGCATCGAATTGCCCGATTTGGAGGAAGCAGCCCAGGCGGAGCAGGCTCGGGTAGCTGCTCAAGGGGTGCGTGGGGACGCTGCGAGTTTGATTGTAGGGCTAGATTAGGCAACTCATGGCGAAGAAGATTGTCCTTTGGCGACACGGTCAAACTGACTATAACCTGCAAGGACGGGTACAAGGACAGGTGGATATTCCCCTTAATCAGACGGGGGTAGCCCAGGCCGCGGCGGCCGCGGAAGAGCTAGTTAAGCTTAAGCCTGAGCGGATTGTGTGTTCTGACTTGGGGCGCGCTCAGGATACGGGACAGGCTCTGGCTGATCTGTGTGGCGAGAGCGCTCAGTTTGGGGTTGACGAGCGCCTACGTGAACGTGCATTCGGGGATTTTGAGGGTCTTTCGGTGAAAGAACTGCAAGATCGTTTTGCGGCACGCTATGAAGAATGGCGGGCAACCGGGGAATGTCCCCTGGCGGGTGTAGAGTCGCGCGGTGAAGTCGGGTCGCGGGTTGCCGAATGCGTAAGTGACCATTTTGCCGAGGTAGAGGGCGTCTTAGTGGTGGTTTCTCATGGCTCAGCTTTGACGCAGGGATTGGTGAAGATATTGGGGCTGGATCCCCTAGCCTGGCAGGGGTTACGGGGTTTAGATAATTGCCACTGGTCTACAATGATTCCCTATTCTCGGAAACCAGGGTGGCGTCTGGTTTCGCACAATATTGGAGCACCCGAGGTTCCCGGTTCGGCGCTACCTTCCCTGGCTTAGGGCGTGTGGCAGGGTGCGAGCTGTGGTAATAACGACTATGTCGGAATGCACAGACGGGCGATTTGAAGTAAAGGCTCACTGTTAGTTAAAGTTGTCTGGTGCCTACCGAACAGGCTTGTGAAGGTAGGACATAGCTTTCGGGGCTATAGCGCAGTTGGTAGCGCGCTTCCATGGCATGGAAGAGGTCGCGGGTTCGATTCCCGCTAGCTCCACTAACTGCCTGCTGGTATTGATACAATTTCGCGCCAGCAGGTTTTGTTTTGTCATTTTGCTCCAAAATTTGGGGGNNNNNNNNNNATTTCGCGCCAGCAGGTTTTGTTTTGTCATTTTGCTCCAAAATTTGGGGTCAATACCCTTTGGGGTATTAACCCGGTATTCGCGCATAACCTGGAAACAGTTCCGCGTCTGATGAAGACGATCCGGCCTGCATTTCGATACGATCGGTTCCTCAGCGTCACCAACGCCGCCAAACAGGTTGGTCTGGTGACCAAGTCGAATCTGATTCTCGGTATGGGGGAGACGACGGAAAAAATTGAATCGACCATGCGTGATTTGCTGGATGCCTGATGCGACATCCTGACCGTCACACAGTATCTTCGTCCATCCGCTTTGCATCACCCGATTGTCCGCTGGGTCAAACCATAAGAATTTGTCCGTCTGCGCAATCTGGCATATTCGATGGGCTTCCCTGCCTGCAGGTCGGTTCCGTTGGTACGCTCCTCGTATCGCTCAGGCAAGCTGTGGGCCGAAGCGATGAAGAACCTTGGCCGCGAGATCCCCGCTGAGTTTACCGGCTTGGTTGAACTAGCATCAGCTGGAGCTGCGCGTCAGGAAGCATCAGCTGTTCTGGACCGTATGTCGCCTGAGAATGTGCTCACTCCGCATCGGCTGAGTCTGACATTCCCGCATCCGGTTCGCTGGTGGGACGCCCGCTACTCGTGTCGGCAATCTAGAGCTTGGAAACTCCAACGCGCGCCCTGGGGGCTCGATGAGCCAGTACAGGACGCGCGTTGAGCAATCGGTTAACTGATTCGATCAGGACTTGGGTGAAAAGGCGTACTCAACGTGGTGGTTGCTGGAGATGACTGGCACGTTGCTGGTGCCTGCGGGCTCTTCCTCCACGTCGAATATCGGAATCGGTGGCAAGAGGGCGTCTTGTGTCATCGCGCCCCATGCCGTCCCTAGTGTGCCTTGACGTTGGAAACCTGATTCGCGTCCTCACGGCGAGACATTGCCTTCTCGAAGTCTCGAGTGCCTTGGAATACTTCGTGCAGCCAAGGATTGACTCTGAGCTTGCGAGCCCGGTACATGATGTAGGCGAAGGCGAGAATGTTGGCGATCAACGCGATAATCGACACGACCAAATTGGTGTTCGGGTTATTGACCGACTGCGTGGAGAACACAGAATAATCTTGGAAGGCGGGAACAACCTGAGCAAACATGCACCACAAGGCGAGCGTAAATGCCCGGTTTTGAATCCAGCCGCCTTTATTCCACAACAGATTTGCCACCGTCGGAGCCAGTAACAATGCCAGACCGCAATACCATGCATGTGTGGGTAAACAGTTATATGTGTAGCAAAAGTTCCACAAATCGTAGGCAACGATGAAGACCCACGTCATGTCGGGCCACAACATGTCCTGCTTCTTCCTTGACACGTAGATGCCGAACCACCCAGTCATGCAGGCGATGTTGATCAGGCCAGCAAGGCCATTGAAGACGTTGTGCCATCCACCCATCAAGGTGACACCTTCAGTTGACACCCAGGTAGTTCCCCAGGCACGGAATGCACTTTCGAAGTCAGAGACTACAGCAATCAGGATATTGATCGCCACAATAACAAAGGGGAAGCACTTGAACCATTCAGATTTGCCAATTCCTCCCCACCTGTACTTCAGCATCATGAAGCCGATACATCCGGCCGTTGCAGCGTACAGCTTGGCGTAGTGGAACCATGACGTCATGTGGACATAGGTTGGGTTGGTGAGAGCCCAGTCCGCGCCTACGGCTGCCCCAATATAAATTGAGATGAAGTAAACCGACAGTATTGCGGGAATAATAAGGAAACAGATAATTCCGCCTGTCTTGGTGCGTCGGGCAAATTCATTGGCCACTAGGAGGCCAGTGAACACCAATAACCAGCCAAGCCATTGATATGCGGCGGTGTCGCCATAAACTTGAAACAACATTGTTTCGAACCTTTCTGTGTTGAGTGTTTTTCAGTTGGAGTGCGGGGAGGAAGCGGACATGATGCCATTTTCAATATGGAGCATTTGCGCGACGATGCGCTTGAGAGTTTCGTGCGAGACATCAGGATGCGTACGCATGAGTGACATTGATCCGACGAGCAGTATATAGAACGTCTCATGGATATCCGTAATGGGAGCTCCGTGGCGGGAAATGTAATCCTGAACAGTCGTGCGTCCGATGTAGTCAGAGGCGCGGTCCGCAGCACGTGAAATAAAGCGGACATATAATTCTGCATTGCCGCCACGAATCAGCTGACGAGTGAAAATACTTTCGCGCTGCGCGATGGTGTGCATCAGCGTGATGAAATCATCGAGCGCGTGGTCAATATTGCCTTCTTCTCGGCCGGTATTCCATGACGTCAATTCGTCCACGATTGAATCAATGATGAGGTCCAGAACTGCGTCAGCCAGAGCGTTGCGATCAGGGAAATAGTGATAAAACAATGACCGCGTCATCCCCACTTTTCGTGCAATCTCACCCACTGTCAGGCGTGCGAACCCTTTATCCTGGGCGAGGTCGTATGCGGCGCGCACGATGGAATCCCGTTTGGCGCCTGTTGGTGCAGACCTATCTGACATGGCAACTCGATTCGTTGCAGAAAACTCTCACAGCCTCGTGAGGAATGTTGACACCGTGTCAACGCTCAATATAAATATTAATACAAGGTTGACATAGTGTCAATCTTGGTGTGTAAATACGGCTCGAAGCGCGGAAACAGTGGCTTTGCCGTTCGAAGACACCGGTAGCGAATCGACCACGGACACACGCTGAGGCACTTCGAACCGAGCAAGATACCGTCCGGCAAAAGCGCGCACCTCGCTCAGCGACGGAGTCGCGTACCCATCCTCCATCACCAGTACCGCATTCACCGCCTCACCCCACTTCATATCGGGTACGCCCACCACATACGCCGACTGCACTCCCTCCATTCTGGCCAGCACTTGCTCGACTTCGTGGGGGAGTATCTTTTCGCCGCCGGTGTTGACCGTGGTCACTTGCGTCCCACGATGTGAACAAAGCCTCCCTCGTCAATGAAGCCCAGATCATTGGTGCGCAGCCAGGATCCGCGGAAAGAAGCCGCGTTGAACTCCTCGTCATTCCAGTACCCGTGAGTGACCGACGGGCCGGCGCAGATGAGTTCGCCGATCGAGCAGGCCGGGATGTCCGCCTCACACGAGGTAGGTGGCAGGACGCAGTCGATGGACGAGGGTGACTCGTTAGACGGCGCGCCCACAGTCGGGGCGGCATTTGGGGTTAATACCCAGTACGCTTGATTATTGCTGCTGGGGCAATTGTTCTTCGTTTTTGGCTCAGTCTGGTTTTACTGTTTCGAGTTGGGTGAGGTCAATGGATGCTGTGGTTAAAGCGCAGAACTTGGTTGTGAGCTATGGCAAGCATGTTGCGCTACGTTTGGATGATTTTCGCATTGGCGCCGAGGCAGGAGTGGTGGGGCTTTTTGGTTCGAACGGAGCCGGTAAAAGCACGTTGCTTCGCACGATTGTGGGGGATATTGCTAGGGTTCAGGGGAGAATCGTGGCTCCTCATCGTGTAGCGGTGAGCTATCTTCCCGATGAGCCTTTTTTGTATCCGTGGTTGCGAGTATCGCAATGCGTTGATTTGTTGCGTAGCCGATACGATGATTTCAGAACTGGTGCTTTTGAAGAGTTTCTTGAGGGGGCTTCTTTCTCGTCATTAGCCAAAGTGAGTGAGCTATCAAAAGGGATGAGTGAACGCCTTCATCTTGCGTTGATTATGTCTAGGGCTCCTAAGCTTTATGTGTTGGACGAGCCGCTGGCAGGGGGNNNNNNNNNNNNNNNNNNNNNNNNNNNNNNNNNNNNNNNNNNNNNNNNNNNNNNNNNNNNNNNNNNNNNNNNNNNNNNNNNNNNNNNNNNNNNNNNNNNNNNNNNNNNNNNNNNNNNNNNNNNNNNNNNNNNNNNNNNNNNNNNNNNNNNNNNNNNNNNNNNNNNNNNNNNNNNNNNNNNNNNNNNNNNNNNNNNNNNNNNNNNNNNNNNNNNNNNNNNNNNNNNNNNNNNNNNNNNNGGTCATGATTCCGTTAATCATGGTCATTATCGCTCTAGCAATCGTTCGGGTTGTGTCCGATGAGCTAGTGGTGCAGCAAATATACGGTATTGGCGTTATGCTTCTCGAAATTGCGATAACGCTGTATGCGTTAGATGCTGTGCTTCGGCTCACTGGCGCTTGTGATGATCGTTTGCTCTTGCTTTCTCCTTTGTCGCGCTGGCGTTTAGCTGTTTGCAATATGCTCGTGCTCTCCTTGTACCTCCTATGCAGCTATGGTGCTACGTTCCTACCATTAGCAAAGTCTTCATCGGTTGATGGGATGGTGCAGTTAGCTAATCTTCTCGGATATATCGTTTCGATATTCACTGGCCTTGGTTTGATGCTGCTCGTATCGTACACATTGAAAAATATTCGCACCCGTTTTCCTTATCTTTTATCGGCTTGGTTTGTTTTTTCGGTTACCATACTGCTCGCGGTGATTGCTTGTGTGCAGATACTTAAAAAGGTTGCGCCAGAGGCTCAATGGCTATTAGGAGTGACCTCGAGCGACTCGATAGTCAACCTATATTCAGCTAGTCTCCCCGTCACTGTTATCGGGCTCGGGGATCAAGTGAACAGTGCTTTCTTCTTCATCGCGGCGAATATGCTCCTGGGAATCATTGTCTGGTTGAGCGCGTTCATGCTCTCCCGTCGAAAAAACAACTTCATACGGCTATAGACAAGCTAGTAGACGGGTAATACTCCGCTCTGCAAGACTTACCGGTAATACCCTGTTTGCTTCCAAGATTTTGCACGCGAGGGGCCGAGCCCGCTGTCCAGTGCATCATGTCGTAGAGATTCGACCATCCCTACCCAAGATGCTCGCGCTTGACTGACCTGCCATTTCGCCAACGATCACTGTCAAGAGCGTAGATACGCTAGTAGCAAGGCTTGCACAAAGCCATCAAATTACCAAAGTCATGCGCGCCACCCCGGCTTAGTGGGAGGATATGGTGGACTTTCTGCGTTGGGGTGAGCCTGTCTTCTTTCTGGCGCTGCTCGCATAGCGGGTGTTCGGCGACGTAGCGGGCGCGAATTCTCCACCACTGGCGTCCGTAGCGTTTGTTGATAGCTGGGTCGCACTCGTACGTGCGATAGTGGTGTTCGGCGAGTTTGGCGTGCCCATCGCAATACCTGTCGTGCGTGAGGTGCGGGAATCCNNNNNNNNNNNNNNNNNNNNNNNNNNNNNNNNNtTAGGAGCAGGGCGTTGAAGGCTTGCGCAGCACCGCCGATTCCCGCTAGCTCCACTTCGTTGGCGTAATCCCGTCAGGGATTAGTGGCACTAAATAGAAGCCCCTGGATAAACCTGAGGTTTGGTCACTCCACTGCATTTCTCACCCAGCGTACGAGCTCATCGTATCCAACAGAACCATCCGCCACGCCCAGAATGGTCTCGAGAAATGAAGCATGATCAGGTTTGAAATCTATACCGGATACTCTGAGATATGTGCCTAAGCGTGCGGCACCAGTTCTCTTGTTTCCATCTAGAAATGGGTGACCGGAGATAATTCCGAACGCATATCTGCACGCCTTCTCAATTGGGTCAGGGTACAAATGTTTATCACCGAAGGTTTGGAAAGGCTGTGCGAGCGCGGACTTTAAAATTCCCTCATCGCGAACTCCGCCGATTCCGCCGAACCGAGCGATTGCCGCAGCATGAATAGCGAGGACATCCTGCTGCGAAAACGCAAATCCGTTCATTTGGCCAGTTCTTGGAATACGTCGGCATATTCATCCATGAAGTCGACTGCAACGTCGGCTACTTCGGTCGTACCGTGTGCCGGTTGGATAATTACCCACGGCCGGTTATTCTTCAAAATGGTGAGGGGTTTCCCGTCCTGTTCACTTCGGCTGTGACCCGGGAAAAATTATTTTTAGCTTCCGCTAGCCCCATTGTAAATGCAGGCATTGACATTCCCGTTCTTGACTTAGCAAAATTATGGCTAATATTTGATCCAGAGTCAATAGGTATTTGCACCTCTCCGGCTTCGATGTGGCTGCTTGCCGCGCAGGATAAAAATAAATTAAAAAGGTTTCTCCTCTAGCGCTAGATGGTTTCGGTGGCGGTGCGCCATGGTGGGTGCGATTGCTATCGCAGGCATGACAAGGGAAAGGGAGGAAAAACTTATCCCCGCGCCTCAGGTGCGTAGGTCAAAAAACTCTACAATCCACATGCTTTCAGAGCATATTTAAAGTACCAGAACCTCTGAGCAAACCCCCAAAAACAACAAATTTATACACATAATTCAGCTATTGACTCTTTTTAGAAGACTTAAAATGGGCGCTAGGAGAGGGGGCAGCTAATGCGGTTTCATTCTTTGCAATTCCAGATCAAGGGATGGGCGGAGGATTTTCTTGCCAGTGATGGGCGAAAGTTGGATATTGCCGACGAATTTTCGTATCTTTCCCGCTCATTAGGTTTTGAACGAGGGGTCCTGTTTCTTCGCGCTTCCAGTCGGATGTTAGTCAACTAAAAGAAGTACCGTTCCCAACGAGACTGCCGCGATTAGGACACTCAGGATTATTCCGAGGATGAGGGCGCGCCCTCCGGACTTAATCACGTTGCGCAGGTTTACCCCGGCTCCCATCGCGCCCATCGCTACCGTCAGGAGTAAAGTAGCTACCATGCCTCCTAGGGTGCTGAAAATGCTATTGACAGTGGAAAATCCGGAAAGCACGGAGGCCAGCGCTACTGCGATCAGGAATCCCACAACGAATCCCGGGATCAAGGGCGGGCGCTTGCCGGAGCTGGCTTTTTGTGCCTGTTCGTGGCGTACTTGCACTACGCGTCGCTCAATGATTCCCACAATCGCCACTACGATCGCTAGGCAGGCCACGCGTCCCAGCTTGGTGGCGGTAGCCAAATCAGAGATTGCCGGATCGTAAATATTAGCGGCCGCCACTACCTGGCCGACCTCGTGAATAGAAGCTCCCAGCCAGACGGCTGCTTGCGTGGGGGATAACCCTAGCCCGTGGGCGGCAGCCGGTAAAGCGACGAGTGAGAGCGTCCCGAATAGGGTAACGCAAGCGATAGCAGTCGCGACCGCGTCATCGGCATCCTCGCGACTGCGGGCAGAGACCACCGGGGATATCCCCGCAACGGCAGAGGCTCCACAAATCGCCGTACCTGAGGTGGTGAGAATCCCGGTGGCGTGACTGACCCGCATCAAGTAAGTCAACAGGTAACCCGCCACCATAGTGACTGCCACCGTGCAGATGATGGTCGCGATGGTACCGGCACCGAGTGCAGCGATAGCCGGTAGCGACAGTCGAAAACCAAGCAGCACCACCCCGGAGCGCAGAATAGTCTTCGCGGAAAAACCGATACCGGGTTCGCAGACAACAGGAATCAACTTCGTGTTGCGGACGGCTATTCCCAGTAGGATTGCTACCAGCATCGATGACAGCAGGGGAATAAACAGGTTTATTAGCCAAGCGATTCCGGCAATCACGCACGCATACGCTATGCCTGGTAGTAGCCGTTTTAAATTATTCAAAAAAATCACTTGCCATATATACCACAAGGCCAAGACGGTTAAGCAACGAGAACGCTAAAGTTGCCTGTCTAGTGCCTTACTGATTGCCTGGTAACTACTTCGAACTTAGTCAGGTATTACCGCAATTTTTACGCCGATGCGATCGTGTACTGCCTGATACGCTTCGTGCACTTGTGAAAGCGGGAAGGTGTGGGTCACGATTTCCTCCACATTTATAGCCCCCGCTTCGAGCACTTGAATCGCCCGTTTTACATCGCGACGGCGAGCATTGGAACCCCCGGTAACCTGCAATTCTTTATAGTGAATCAGGTTAGGTTCCATTTGAGTCATCGAACCCTTCGGGAATCCCGCGAAGTAGTTTACTCGTCCCCCATCCCGGGCAAGCTCTAAGGCGTCTTGAGCGAGTTCGGAGGCACCGATGCACACAATTACTACATCGGCTCCCGCACCGTTGGTTACCTCCTTGACCCGATCCTCAAGTTCTTCAGGGCTGACCCCAATCGCGCCTAGCCGGTCTGCCACTTGGCGGCGCTCCGGGGAACGGTTAGAAACAAAAACCTGTCTAGCCCCACTGGCAAGTGCTAGCTGCGTGTGGATTAGTCCGATCGGGCCGGCTCCCAGAACAGCTACTACCTCCCCAAGATTAACTTTGAATTGATCGAGGCCGTTTAAGCAGCAAGAGATAGGTTCGGCTAGACAAAGAGCTTTGGGGTCAAGCTCTTTACTAGTTGTGATTAGGTTGCCTCTACGTAGGGCGCGTTCCGGCACCAGCAGGTATTCCTGGAGACCCCCATCGATGGCGTAGCCAAACAGCTCTAGATTTGAGCAAAGGTGTTCACGATCTTGTAGACAGTTGGGGCAGGCACCGCACGATACCACGATCGAAACCGTCGCCTGTTGCCCAATGCGCAAGCCGGGTTGAATCTGCTCGACGCCCTCGCCGATTTCCACGATCCTGCCTGCAATCTCGTGCCCGGGAACCGTACCATAGGAAACCCCAGAGGTTTTCGCCCCGGTATAGAGGCGATAGTCGGTGCCGCACATGGTGTTGGCCTCGATTTTCAGTAAGACCTCATTTTTGCCTGGGGTTGGTTTTTCCTTTTCGACCAGCCGTAGATCTTCCGGTGCATTCAAAGTTGCTGCCCGCATGGCTTCTCCTCTCCTTAAAGACATATCGGAACCGCGCCCAAAAGTAACGTGAAGAAAGTAGCGCGTGGATCAGGGGCTCCGATGCCCAGTGAGTCTAGTGTCTCACGAATCTAGTAGCGGCTACTGTCATCAGTAACCGTAAATTGGTTCCTCACCCGTCACGTGAATAGTTCTTCCCTTTACTGTCACCTTAAATGACGGGGAAGATTGATTGTCTAAGGGATGCTAAGTGGTTTACTCACCGTGCGAAGATGGCTCCTTCTGTGCGGTCGCCTAGCGGTAATCAAAGACATTTCCCTGGGATCCGGCGAGTGATCTTCCTAAGCGAGGTGTCAGGAATGTGAACTGCCAATAAAAGTTAGGTACGCCGCTAGGTTGAATCCGCTGGAAGTTACTTTAACTGGTACCTGGGAGAAATCCGTTACCACCAGCAAGGTTAAAACTGCTGATTCCGAAAAGACTCCCACGCCGAAAGCTAGCCCCAATGCTGAGCCCAAAGAAGAAATGGTAAATACCGGCTCCTCGCCCTTAGAGCTGCTGTTACTTGCAGGAGCCAGCAGTGTTCTAGGTGCGTTAGTGCTGCTACGACGCCGGGCGTAACGCGAGTATGAGGTTTTGGCTGGAGGGCGGGTGTATGTGGTACCGCCGCGAAGCGTTTAATGCGGCTTGTGTTGTAGCTGCTGCAGCATTTCTGATTAGTTCAACGCCTGACGATAGCTTCACCCCGAGGAGTGTAACGTTTAGTTCTTGAAAACTTTGTAACTGTATTTTCTGAAAGGCTGATTTTCAGATTTCCTCAGACTAGACTCCAGACTGATTAGATAGTCTCATGGTGAAAAAAGATCGCTTGGGAATGACCCGCAGGGATCATCAATCCCTGGATGTGGCAAAGCTCTACTATAGCGGCCTATCTCAGAGCGAAATCGCTAATATACTGCATGTTTCACGACCAAATGTTTCCAAATTGCTCACTCATGCGAAGGCGCGCGGGTTCGTGAAAATTCGAATAGATGATCCACGAGAGCAAGACAGAGAGCTCATCGATTCTTTACGGTCTGCTTTTTCACTTGACGAGGTACGTTTAGTGTCTCCACCTAGAAGACGCGACATTGATATTCGCAAGGCTCTGGGACAGGCGGGGGCAGACCTTTTTATGGGGATGGTGCGTGATGGAGACGCTGTTGGAGTTTACTGGTCTCGAACCATTCAGGCATTGACTGCGAGCTTACAGCGGAAATCTTTACAGCGGGTCGATGTAGTCCAGGTCGGTGGCAATCTAAGGATGCCGTCCCTGGATTTATCCACTCTAACCAGTTTCCGGGAGTTACGAGAATCTCTGCAGGCCAAGGTGCACATGATAGGGCATCCAATCGTGTTGGAATCGGCAGGTGCGAAGCTAGCGATTGAACGAGAAGAGAGTGTCAGTAGGGTTATGGCACTTGCGCGTCGAGCACGTATCGTGCTTTATTCGGTCGGCTCAGTTAGTTCCGTGGCAACTCTGCTGCATAGTCCGCTCATTAATGAGGACGAAAGAGAATTCTTGATCGAACATTCGGTGGGGGAAATATGTGCGCACTTCATCGATGAAGACGGCAGGGTCTGTCTGCCGGATCTTAATAACCGCACTTTGGGAATTTCCTTGCCAGATTTACGGCGTAACGAGCAAAAGATCCTGGTAGCCGGAGGATCCGATAAGTTGCAAGTAGTCTATGCGGCATTGCTACGTGGTTATGCTAACCGGTTAGTTATAGATACGGTAACGGCTCGTAAGCTACATGCCTTGACGAAAAAGAAACAAGGTAAATAGCCAAAATGGCACATATGTGCCAAAAATTCGTTCTGTAGGCTAGGGCAGCAAAGTAGCGTGAGACCAGTGACAAGTCAGCCAAGACTTGCATGAAGTCGAAGGAGACGTAGACATGACCAATAAAGCAAAACTAATTGATCATACCCTGCTTGCGCCAGATGCAACAGCTGAAGCGGTAAAAAAGCTTTGCGAAGAGGCTAAAACCGCAGGATTCTGGTCGGTGTGTGTAAGCCCCAATAGGGTTTCGCTGGCTAAGCGTGAGCTTTCCGGTAGTGATATTAAAGTATGTACAGTAATCGGATTTCCTTCTGGTGCGCATTGCACAGAGGTGAAAAAATTTGAGACTGCCCATGCCGTTGCAGACGGAGCGCAAGAGGTCGACATGGTAATAGACCTGGGGGCAGTCAAAGATGGGAATTGGCGCGCAGTTCAGCTGGACATTGCTGGTGTTGTCCAAGCAGCTGGTACTGGGGTTCTAGTGAAGGTCATCTTGGAAACCTGCCTGCTAACGGATGAAGAAATCGTGAATGCATGCGAATGCGCACAACAGGCTGGCGCAGATTTTGTAAAAACTTCTACAGGTTTTTCACAATCAGGTGCAAGTGCGCATGCGGTGGAGCTTATGCGTAAAACTGTTGGCTCGAATATGGGAGTTAAAGCATCTGGCGGGATTCGAACCGCTGCCGTCATGGACGAAATGATAGCCGCAGGAGCTAACCGTATTGGTGCCTCTGCCGGAATGACACTGTTGGGGGGGAACAAATGAGTATAGATGTGGAAACTTCGCCAAAGCAATCATTGCCTGGGCAAAAAACACCCGAAGGACAAGTAAATAACAGCCGAGGGTTGATAAAGGATAATACGCTGCAGTTAGCCGACGGTTACCTTTCGCGAACCCCTATTTTTCAGTATCTCTTACTGTCGATTTGCTTCCCCATGTGGGGGATAGCTGCCAGCCTCAACGACATCTTGATTACACAGTTCAAGTCAATTTTTACTCTTTCTGACTTTGCTTCCGCGTTTGTGCAGTCGGCATTCTACGGTGGGTATTTCATTATTGCTATTCCTGCCTCCCGAGTAATCCGCTCCACCTCCTACAAAGTTGGAATCATGGTTNNNNNNNNNNNNNNNNNNNNNNNNNNNNNNNNNNNNNNNNNNNNNNNNNNNNNNNNNNNNNNNNNNNNNNNNNNNNNNNNNNNNNNNNNNATTCAGTATTCCTGTTTTCACTGTTTGCGATTGCAATTGGATTATCGTTCCTTGAGACGTCCTGTAACACTTACTCGTCGATGATTGGACCGAAAAAATATTCCACGCTACGACTAAATATCTCCCAAACTTTCTATCCTCTCGGATCTATCGGGGGAATTTTGCTGGGCAAGTACTTGATTTTTTCCGAAGGTGCCGCGCTGCATGAGCAGATGGCAAATCTTACTGCTGCAGAGTCGCAACAGTTTGCTCGGGAAATGCTACAACGCACTCTGCATCCCTATCGGGTAATCATTCTAATCTTGCTGGTAATCCTGATTCTGGTGATGATTACGCAGTTCCCAAAGTGTAAGCCTGTGGTAAATAACGCGAAAGAGGCCACGAAGGCAACCATATTCCAGACCCTAAAATACTTGGCCGGAAACCGTAGATTTAAAGCTGGTATTCTGACGCAGTTCCTTTACGTTGGCATGCAGACAGCGGTTTGGTCCTTTACGATTAGGCTCGCGCTAAATCTGGATCACTCCCTCAATGAGAGAACAGCCTCTAACTTCATGATCTTTGCGTTTATTGGGTTCTTTTTAGGAAAGTTCCTAGCAAATCTTTTGATGACCAGGTTTAATCAAGACTTAGTCCTCGTCGGCTACTCTCTTTGTGGATTGGGTGCGTTAGCGTATGTAATCTTGGTTCCTAATATGACAGCAGTTTATGCTGCGGTGTTGGTTTCGTTCTTGTTCGGGCCTTGTTGGGCAACTATCTACTCGCGCACGCTAGATTCGATCGAAGATAAACGCTATACCGAAACCGGCGGAGCGATAATCGTAATGTCTATTATTGGTGGGGCGGTTATTCCTGCAGTACAGGGGCTGGTCTCTGACCTGACTGGCTCGATGCAGATTTCTTTTGCCGTTAATCTCTTTTGTTTCGGTGCCGTATTGATGTACTTCTATTCCTCTTATAAAACTTCTCCAAAGGGTGAAATCTAATGCAATATGAAATGAATTTACCAAGATCCCTATTTACGCAGTTAGAGACGGAAATACTGCATTCAGAGCAGTGGTCGGTAACCACGAAAACTTACTCATCCGGAGTTGCTTCACTAACTATCCGTAACTCGCTCGGATATGTTGAGGTTCTACCCTTCATGGGGCAAATTATCTGGGACGCAGAGTTTTGCGGTCACAGCCTGCGCATGGAAAACATGTTTTCAGAGCCTAAACCGGCGACCTTGATTGAGGACACCTACGGCTGCTTTGCTTTCCATTCGGGGCTGCTTGCCGCTGGTTGCCCCGGCGAAGGGGATAACCATCCGTTGCATGGTGAATTTGCATGCGCTCCCATGGACTCGGCGAAATTGATTGTTTCAAACAATGCCATTCGCGTAGTTTCTTGCCGCGAGTACTTGAAGGGTTTTGGTGATCACTATGTAGCCAATCCCTCGGTGACTTTGCACCAGAATTCATCCATGTTCGATATTGAGCTACGGGTGCAAAACATGTCTAAGTACGCCTCTATGCCTCTGCAATACATGTGCCATATGAACTACGCGTTCGTACCAAGCGGAAAAATTACCCAAAACTTGCCTGCAGATGCGTTAAAATTGCGTGAATCTGTGCCGGCGCATGTTAAACCAACTGAAAAATGGGTGAAATTGAACGCAGATATAAAAGCCGGTAATCGGGACGCTAATTCCTTGGAAGGGGCTGAAGAGTTCGATCCGGAGATTGTGTATTTCGCTGATGGAGTAGACAAACTGACCGAAGAAGCAATTTTAGAAATGACCTGCCAGGACGGAACGGTATTTGAAACCCGTTTTAGTACCGAGAGTTTCCCAGTGATAACGCGGTGGATATTGCATAACGAAGATCAAAAAGTTGCTGCGTTTGCGCTTCCCGGGACATCACGTCCAGAAGGGCGCGAAGCGGCTCGTAAAGCTGGAACCTTAATTGAACTTGCCCCTGGCGAAGCTCGCACTTTCCAAGTAACTACCGGCATTAAGGAGAACTAGAAATGGATATTGCAGTAGTTGGCTCGAATATGGTCGATTTAATCTCCTATATCAATCGAATGCCCCATGAAGGCGAGACCGTAGAGGCTCCAGATTTTCGAATGGGTTGTGGCGGTAAGGGTGCGAACCAAGCCATAGCAGCTTCTCGGATGGGCTCGGAAGTTTTGATGGTCACCAGAGTAGGCAACGATATGTTTGCAGACAACACCATAAGAAACTTTGCTGAGAACGGTATCGACACCAAATTTGTTATGCGTACGGATGCTACCTCGGGAGTCGCCCCAATTTTTGTGGATCCCCAATCCCGTAACTCAATCATCATCGTCAAGGGAGCAAACGCATTGTTAACTCCCGGTGATGTGGAACGTGCCAAGGCACAAATTGCCGAATGTAAACTGATCGTGATGCAGCTGGAAATTCCGTTAGAAACGGTATATGCGACTATACGATTAGGCAATGAATTGGGTATTCCGATTCTGTTGAACCCAGCTCCAGCCGATCCCTCACTATCGTTAGAGCAGGTAAAAAACGTAGAGTTCATCGTGCCAAATGAGAGTGAACTATCTTTACTAACTGGGATGCCGGTAGAATCCGAAGAAGATATACGTGCTGCAGGGCAAGTGCTTACTCACTCGGGAATTCCGAATGTGATTGTCACTTTGGGTTCACGGGGCGCCTTGTGGATTAGTGAAGCCGGAGAACAGTTAATTGAAGGAACCTCTGACAGGGCAGTTGACACTACCGGGGCAGGTGACGCTTTCATTGGTTGCTTTAGCCATTGTTGGACGCAGACTGGTGACATTGCTGAGTCGATTCGCAAGGCTAATATCTACGCGGGCGATGCGGTAACTAAGCGGGGTACGCAAACTTCCTATGCTACGGCTGAAGAGCTAAACCTCCGTTAGTCCACCGTTTTCCTAGGCTCAGTGTGGCTGGCATGAACAGTGTATATGCGCATTCGCATTAGATTAGCGCACGCAGCATCAAAACTACGAGGGCATATTATTCGGTTCCTTGCCAGCCAGCTTGATAATGCCGTTACCCTTTCTCCACGGGGTAGGAAGGGTAACGGCATTATTGCCATCACGGTGAGTGAAAGCTGAGAGTAAGAAATCTGGGTAAAGCTGAGCGCTCCTTAGAGCGTACTGTTTATTATCCTGGCGGTTTGTACTGATTAGGCTTCAGATTCTGAAGAGTTTATCGCTGAGCGTACTTGTTTTCATCAGGTAGTTTCGGACGACAATCAAGTAGTACCGAGGCATCGGCATCGAAAACCAACGCAACTGCCCGCTCTAGAAGGTGGCGGTGTCGATCACGTAGCGGTAGCGCACCTTAGCGGCTACCACGTTATCCCAGGCCTGATTGATTTGATCGCCAGAAATGATCTCCACTTGGGGACCGATATTTTTCTCGGCACAAAAATCTAGCACTTCCTGGGTGAGGGCGATACCACCGATATTCGAGCCGGCCAGCATCTTTTGCCTGCCCACCAAGTTACCCATGGCGAAGGATTGGCGGTTCTCGGGAAGACCCACAATCCCTACGATCCCCTCGGGTTTTACGCAATCTAGCAGCTGATCGATTTCCACTCCGTCAGACAGAGTCGATACCACCAGGTCGAACTGGGAGTGCAGACTGTCCCAAGTTCCCTCCTCGGAAGTGGGGTGCAGTGCAACTGCCCCAAAGCGCTTCGCGTCCTCTTCCTTGGCGCGGGTGCGGGAAATGACGTGGGTTTCGGCTCCCAGGGCGGCGGCAATCTGCACCCCCATATGACCGAGCCCTCCCATGCCCACGATGGCGACTTTCTTGCCCGGGCCTGCCCCGAGGCGTTTCAGCGGGGAATATAAGGTCACCCCGGCACACATAATGGGGGCGGCTTTTTCCAGAGGAATCGCGTCCGGAATCCGGCAAACATAGTTTTGCTCCACGGTGATCCCGGTGGAATAACCACCGGCTGTGGGGACGCCGTCGCGCCCAATGCAGTTATAAGTCCAGATAGTCCCGCCTTCGCCATTACAGAATTGTTCAGTTCCCGCTTGGCAAGCCTTGCATTTGCCGCACGAGTCCACGAAACAGCCGACCCCTACCCGATCACCAACGGCAAACTTGGTTACTTTCGAGCCAATTTTGGTGACGATTCCGGCGATTTCATGACCAGGGGTGAGGGGGTAGATTACCTCTCCCCACTCCGCGCGCCCGGTGTGAATATCGGAGTGGCAGACCCCGGCATATTTGATCTCGAAATAGATTTCGGTTGGTCCTGGTTCGCGCCGCTCTAAGGTTACGGGATGGAAATCCGAAGTGGCCGAATCCATCGCGTATGCTTTTACCTGTGTCATTGCTGCTCCTTGTAAGCGAGAAGGTTATTACCCTCAACCATAACCCGCCACCCGACCTAGCGCAGGGGTGGCAAGTAGGAANNNNNNNNNNNNNNNNNNNNNNNNNNNNNNNNNNNNNNNNNNNNNNNNNNNNNNNNNNNNNNNNNNNNNNNNNNNNNNNNNNNNNNNNNNNNNNNNNNNNNNNNNNNNNNNNNNNNNNNNNNNNNNNNNNNNNNNNNNNNNNNNNNNNNNNNNNNNGGTATTAACCGTTTCGGAGGCGATTTCTGTCGGTGTACCTGCTGTTGAGGTACGAAAATTAGCTTATAGAGGCACGCTGCGTAGCTATGGTAACGGGGTATACGTACATCATGGGGTGCCGCTCACGCGTTTTACCCAGTTCGCCATAGCGGTGGCGCTAGCTGGTAAAGGCGGGTTTTTATGGGGAGATGCGGTCTTTTCTCTTTTGGAACTGGGGGATTTTAATCCGCGTTCGATCCGGGTTGCTACCCGTAGACGGGTACGTAGAAAGTTACCGCAATGGATGCAGCTTACCGATCGCGTTGACATTGTGGAAACAGATATTACTGAGTACTGCAATCTGCCATCCACCTCGGTTAATGAGGCACTGACAGATGTTTTTCCCCAACTACCAAATGAAAAATGGCTGGCCTTAGTGCACGAGTGCTACCGTAAAGATTTTGTTACCGCAAAGGAACTCAAGGCTAAGGAAGTTCTGTATGAGCGGGGTCGTTCCTCCCAAAAACGTTGCTCAACTTGAGCAACGCCTGCAAGAAGTGTCCGCTGCTCGGGGGATTACGGTTGCGCGCTCCCGGTTAATGCTGTCTACCTTGGTTGTATCCCAGATGCTTCCAGAGTTCACAGTAATAAAAGGTGGTATGGGTATGAAGCTGCGCGCGGGCGAGCCTGGAACTCGCGCGACCTCGGATCTTGATGTTTTTATCTCTGAGCAAACCCGCAGATTCGAAGAAGCGCTGCGCGTTAAGTTGATGAAAGGCTGGGGTTTCGTCCCACCATCAAAAGCACAGCTACACAATAATCCAAACAGCGCGCCCCGAACAGCTTTCACGGGGGCTTTGGTTGCTTTACCAATTCACGACCCTGGGGTGAAGCTCCCTCAGTATTTGGTGCAACCGTACCGGGTTTCATTGAAATTTCTTGGGAAGCAGTGGTCTGCGCTCAAGGTGGAAGTGTCAGCTCAAGAGATTGAGACGAGTACGTATGAGGGTACTCGCATAGATAGTGATTTATATGATTTTAATGCCCGTTTCGGCTTTGGGGAGTTGAGGCCTGTAAGTTTGATTTCTCCTGAAGCTCAGTTTGCGCAGAAGCTTCATGCAGTTACTGATCTGACATATTCCAGAGCCCATGATTTGGTAGATCTGCAGGTGCTGTGGCGCATGCAGCTGGACTTGGCGGAACTTAAGCAATTATGTGTACGAACTTTTTCATGGAGAAAAGCGCAAGCCTGGCCACCTCTACCTTTGCGGGATATGAGCGGTTGGGAAAGTGCATACCTGGAAGCGCGCGCTGAGACTCAGGTCAATGAAGCTACGGACATGCTGTCCTCACTTTCCGATGCGAGACAGTGTCTAGCACAAACTATTCGCACCATAGATGGAATTCAATGACCAGGTAAACGCAACAAAGGTAACACCGTGTGGCAGAAAGTCCCCAAGACTGGTTCCGCGGGGATTCCGGCGCTGGCGCTAGGGTTACTAACCGTTGGCGCGGGCGCGGTCTTGGTTCGCCACCGTAAACAGCAGTAACCATTAAGAATAACTAAATAACAGTTTTGGGTCGCCCCGCAAAAGGGGCGACCCAAATTTATTGCTTTTCTCGCACCACGTCCTATTACCTAGTGCAAGGGGTGACGTAAAGCGAACTGATACTGCTTATCCATAATCGGTTTCAAGGCCGGATATGCCTGGTTTTGCAGCTCCGCTAGTTCCAGATAGATTTCATGGTTCTTAAGGTTCGGTTCCGAGGTGTCTCCCAAGGCAGCCATCCCTTTTGCGGCCTCTTCTACGGAAGCGTAAGCAGCAGTTTGTGCCATCGCCATCACCGCGGCGCCCATAGCCGAAATTTCTTCGGTTTCGCAGCTGGTGAGAGGCAGCCCGATACAGTCCGTCATAATCGCGCGCCACAGGGGAGAGCGTTGCCCACCTCCCATTACCCGCACCGATTGCAAAGGCACCCCGGTAGTGTCGGCAAGGGTATGCAGATTGGTAGCCATAGTTAACGAGATACCTTCCAGAATCGAGCGGTAGATTTCCGCTCTCCCATAGGCTCCTGCCAGCCCGATGATGGCGCCGTGAGCAATCGGATCCCAGAAAGGTGACTGTACTGCATTCCAATAGGGCATGGTTACCAGCCCGCCGCATCCGGTCGCCACCTGAGAGGCTGCTTTTTCTAGTTCGGGATCGGGGCGCCCCGCAAGTGCCGGATTGCCCAGTTCGCTACGGAACCAACCCGCCAAGTGGGCACCAGAATTTTGTACGATTTCCAGCACGTATTGGCCGGGAATGCCTGCCACGTCGGTGCGGAACACATCGGCTATCTGATAGCGAGGCGAGTGCACTCCGGCTACCAGGGCAGTCCCCATATTTAGGTAGGCTTCTTCCATTCCGGTAGACCCGGCTCCCAATGCTGCCGCTTGCCCATCCCCGCAGGCAGCTACCAGTTCAACTGATTGTTTGATTCCCCAATCCGCTAGCACCGATTTCTTGATCGGGGCGATTATCGAGGCTGCGGGAACCAGATCGGCTAGCTGGTCACGTTTGATTCCGATTAGATCGAGCAGTTCCGGCGAGTAATCCAACTTCGCGGAATCCAGGAATCCCAAGGAATCAGCAGTTGCCACCGAATCCACCCATTGACCGGTCAAGGCATGAGTTAGATAGCCGTGCACCCCTACTATCTTGTGGGCAGCAGCTAGTTTTTCGGGTTCATGTTCTTTTAACCAGGCGATCTTGTATATCGAGGGAGTGGTATCGGGTTGGAACCCTGAAAGTTCATGTACTCGCCGGCTACCAATCTTTTTAACTTGCTCCGCGGCTCTGCCATCGAGCCATAAAATCCCGGGACGAAGAGGGACTCCTTCTGAATCCACCAAAGCGAATGATTGGCGCTGAATGGTAGCGCAGAGAAATTCGATGCGACTACGATCAGTGTCGCTAAGCTGCGCAACTGCCTGCCCTACCGCCTCATTGGTGCTCTTCCACCAGTCGCGAGGGTCTTGTTCATAAAAGTCCACTCTTGGGGTGGACATTGCAAATTCTACCTTCGCCTGTGAAAGTACCGACCCGGCACTGTCGACAATTATCGCCTTGGTACTGGTGGTAGAGGAATCTACTGCGATTACTAAACTGCCCATGCTGATTGAACCTCCTCGTTCCAATGCGTATAAAGGTGATTTTACTTGGCCGTGGTTAAGGATAACTGGTTACGGCTAGTTCACCAGAGAAATAAGTCGCCGAGGAATGCTGCGATCCACTTTTTCTATGATTTCGCTACTGAAGCTAGTTGTCTGTTGGGAGCAGAAAACTTTGAGGAAATCATGGGGCGGTGCGTAGGGGGATGGTTATTCCGTACTGATCTTCTTGAGCACATTCTTTCCTGGCGTTTCAGTTTTAGAAGACCGAATGCTAATATCCCACAGAATACTGCGGGATATTAGCATTCGCATTCCTCACCAGATCCTGTAATGGTGAGGTTAACTTTCGGGCATTAGCCCTATTTTTGAACAGCTTCAGATTGCCCTGAAGTGAGTATGCTGCATCAAGGTGAGTTTTCGGGTATTTAGCCCTATATTCGAGTACTAATCCGTAAAATAGGAGGTATACATAACCCCGGCGATTCAGCCTAGGCTGGGGATCGTTCCGGGGTCTTCGATATTGAGTTTACCACAGGGAGCAGGGGTGTCACAGGTGCACAACAAGGAATGGGATCGAACTATTATGGTCGGTCTTCTTTCTGAGAAGCGTTTGAGCACATATCTCGCAGCTACCGATGGTGTCCTTGACACTGCATTTGAGCTTTATGCCTGGAATACTCAACTGGCTGGGGCGATGCTAAGTGCTACTGCGATGGTTGAGGTGGTGGTGCGCAACTCAATCGACCGCACCCTGACTGCCTGGAATGCGACGAGGCACGGATATGATGACTGGTTCGCTCTCCCTGCTCTCGATTCTCGGGCTAGAGAAGACGTGGATAAAGCTCGCGCTCGTATAGAACGCAACGGTTCAACGCCTAATCACGATAAAATCGTGGCCGAACTGTCCTTTGGTTTTTGGCGATTTCTGACAAGCCGCAGGTATCACGCATCAATATGGGTTCCCGCACTTCACAAGGCATTCTCTTTTGGGGATTCAGACCTGCGCAAACGCCAGCGAGAAACAGCCAGATTGCTAGGAAATATGAATTTCCTTAGGAATCGTGCCGCTCACCTGGAACCAGTTTTCCGGCGCAATATCGCCCGGGATATCGCAGAGGCAAGATGCTTGATGCGGTGGGTAGATCCGGAAGCCTTGATATGGTTCGATGACACGCTGAGGCTAGACGATGTTCTTAAAGTTAAACCAACAATAAAACCAAGGTTGATTAACTAGGGTTATTATAGCCGAACGAGAGTGAAACAACTTAGTTAGTATGGACGATTATCCCAGCTAAGTGGGAGTTCCTTCAACGTTCGGTGCTGGGTTAAATGGTGAAGCGACGAAAAACCTCACTGATTCGCCACTGGCAGCATTCAAAACAGCTCATGTGATGCCGCAGAGATATTACATGAAATGATAATTGCAAACTCGATAGTTGCATTATTGCTGTTCAAAGATTATCTAATGGCGGAGGTAGGGGGAATAAACGCCATCCCCGTGACTACCTGCGCAAACGTAGGTAAATAGGTGGTTTGTACTATTACAGTACTATATAGGAAAACAGCCCNNNNNNNNNNNNNNNNNNNNNNNNNNNNNNNNNNNNNNNNNNNNNNNNNNNNNNNNNNNNNgCCCGATTATTGGGATAGTCAGCGATTGCAAGCCGTATCGGCTAGGGTCGCCGGCTCTTTGGCGGTGATTAATGCCTAGGCACTTTAATAATATCAGAGGTTAAGCCGGGTAGGTGGGTTATTCTTACGCGTACTCAATCTGCACATCTCNNNNNNNNNNNNNNNNNNNNNNNNNNNNNNNNAGATACGGCTAATATGCCTGCCATTGCGGCGGCCTCTACCGGGGTCAGGTCTTTAAGCCCGCTCGCTTCTAGCTGCGAGGGAGTACGCGAGAGCGTTAATCGCACAGGGGTTCCTACTGTGTCTAGGTCGGATACGTCTAGGGCGGTTTCGATGCGTTTTAGCATGATGTCCCATTTTTTGTTGAGCCAGGCGGCGGCAAAGGGTGGGATGGTGCTACCTGGTTTTTGCCATAGCTGGACGGAGCGTAAGTTCACGTGTAGCTCGTCGGCGCATGTTCGGTTTGATAGCCCTAGGGCTTGTCTGTAGACGCGGAATTGTGCTGGTGTCATGTGCTTATGCTATCAACTCTAGCAAACGTGACACATATTACACTATATAGGCTAGGTGTTGGCGGTTGGCTATGATAGAATAAGAGTGTAATCAAAAGACAGCGATATAGATCGCTTAGATTGAGAGGAGCTAGAAATGTACGAGGAAAACCAGCTGTCAGAAGCAGAATTACTAGAAGAAGAACGGCTATGGCAAGCACAATTGCAAACATGGCGAGAAGAAGATGAAGCACTGCTAGAAGACGATGAGTACTGGGCAGCTGTAGAAAAGGCAAGGCTCGCTGAAGAAAAGGCAAGCCTAGCGGCAGCGCTGACCGGGAAAGCCGAAGAAGTTGAGGATACTTGGGCAACAACCAATGAAGAAAATCCGGGCTATCCCAACGGGGCGGGAGTACAAGAAAAAGAGCTAATCCGCGAACTTGCCGACGGTGACAGCGACGAGGATACGGCTATTAGCGACGCGATCACAACGATTTTTAACCGCTTCGATAAACTCCTGGCCGTCACATTCCCTGATGGTATTGCGGATGAGGTTTACTGCGACCTGTGCGACTGGCTCAAAAACAGCCTTGCCGCTTTTAACGAGTCCAGGCAGCAATTTAAATGCGACGAGATTATCGAAGAAATCCAATATGAAACCGAAAACGTTTCTACTCCTGAAGGACTCCTAAAAAATCTTGAGCGCTACGCCGTCTGGGCAAGCCGGGACGAGGAACGCATAAACGACTGGTGCTCGTCTTTCGGTTGGATTTACAAAACCTCTGACGAGGCATGGGAAGGCTTAGCCGAGTTCATAGAGACGGGACCTTTCTTACGAAGTGAATTTGATTTAGACGCACTAATGGACGAAGCCCTCGGATATAACGCGGGGTGCGGATACTACTATGAAAAATCCCCCGATTTATTCTATGAACTTCTACCAAAATACGACCGTGGTGGTAGCTACGATACTTTTGAGGAAGCTAAAAAGTATCAAATCGAAGATATACTTTACGATTACGCGGAGGATTACTTGGAGAATTACGAAGATTTAGATATTGACGAAATCGCTCAGCGCCTAATTCTGAAAGACAAGCACGGCAAATACTGCGTAGAGAAGCCAGGCAGCGGAGCATTTTGGGAAGCGGTACAGGGGTAAGAAAAAGTGAGTATTGAGCAAGATTTACTAGCAAAAGCGGGCGCGGCGCATCAGCAGGCTGAGGACGCGAAAAAAGCAGCAGATGACGCTATCGCGGCGCGCAATCAAGTTTGGCGTGAGGTTGCAGATCGCGGCGTATCGGCATACGCAATCGCTAAAGCTATTGGCGTATCTGCTACTACTGTGCAGCGAGTGGTGCACGATAGGCGATAACACTACCCCTAACTGTGGCATAGATTACAGGCTAGAGGCTTGCTAGTTTATAGTTGTTTTGGTATACTATAAATGTAATCAAAAGAAAGCGAAATGGTTCGCTTGGATTGAAAGGAAAATAAAATGGAATTCTTCACCACTAAAAAAGACCTCATCGACTACGCCATTCTTCCCGCCATTGAAAACGGGGTCACCACCCGCGATGAGTACGATATAGACGCAATCGCGGATGCAATCAGCGACGTAGACGAAAGAGGGCGCTACTACCAGAAAGTCGACGCAGACGAGTTCTGGGAAATCGTAGCAGCTAACGAAATCTAAATAAGATACCCCCCCGTCACCCCGGCGGGGGGAAACTCATATCCCTTCAACTTGTCGAAATTCTCGACAAGTTCCCCCTATACCACTAGGCGGTTAGCATGACGAAAAAGCTCACGGCGTCGAAAATGCCGCGCCTACGCGATACGCTACAAAAACAATTCGACGATTTTTCCCCGGCAGATTATGCACGCGAGGTCGCAACTTTTGACCCCTCTGACCAGGTCATGGCCAAAACAGTGCGGCCGTTCAATCCGGTCGATACTACTTTATGGTGGGTACGTCCCGATATGGCGCGCCTAGCATGGGATGCGGCCAAGACCCTCCCAGAAAATACCCGTCTTTTAGAGGCTATCCCTGCCCCGAAAGGCATCCTAGTATGGGAAGGCACCCCGCTAGTGTCTGGCGTGCTTCTCACCTCGAAATACTGGGATGAACAGCGCGATACCCCGATCCACGGGGTTACCTGGGAGGTGACGGCGCGCGGGGTAGAAGTAGGAACTCTAATCTATGATCCCCCCGGCGCGGAAGACCTTTGCTATATGCCTTTTACCGCTTATCTGTACATTGGGCAGCTGAAAAAAGACCTCGAAGCGTACCTAACCGCCACTTTTTTATTAGCTACTCAGCCACGGATAGGGCAAATAACCCAGCACGATTCGACACCTAGACGGCGGCGGTATATCCCTCCCGGTCCCGGCGATATACCCACAGGCGTAAACCTAGTGTCATTACGGGAAAATGCCACACGCTTACCCACAGAAGAACCAAGCGAGGGAGAAAAGAAATGGGGGCTTTCGGTGCGTTTCATGGTGCGAGGCCACTGGAGAAATCAAGCCTGCGGGGAGAAACTAGGGCAACGCCGCCCCGTATATGTCGCCCCGTATCTGAAAGGACCGGAGGACGCGCCCCTGAAATCGTCGGAGACGGTTTTTGTGTGGAGACGCTAGACGAGACGGTTCTAATATCTGAGTATTTAGCGCCTTACACGGGTAAAACGCTAGAGCGCTACTACCGGATTATGCTGGATTTTCTCGGCTGGTGCATCAACGCCCGCATCCACATGCTGGATGTGAACCGGGTTTTTATCGAGCAGTACGCGGCAGCGAAAAGAAAAAGCGGGCTTTCTAAAAGCACCGTGTCGGGCTATCTAGTCCCTATCTGTGGATTTTACCGCTGGGCTTTCCAAGAGGGGCTAACTGTCACGGATCATGGGGCATACGTTAGGCGCTATTCCAGGCCACGCCGCTCACGCCTCGAATGGTATACGCGGGAAGAAGCAAAGCGGATTCTTGCCGCGTCGATCGAGATGGGGAAGCCTACCAGCGGGCTAATACATTTGCTTTTATTAAATGGGTTGCGGCTGGGTGAGACTTTAGAGGCAAGAATCGAAGATTTATCCACAATAGATCACATGAGCGCCCTCACCCTCCCGAACCGGAAAATGGGGGTCATGGATACAGTCACTTTGCCCGCCGCGACCGTCGAAGTTCTTGGCGACTGTATTGGGAAACGCAAGCATGGGCGGATTCTTTTAGATCGGGGGCGTGTCCTCACCCCGTCGCGGGTTTATACGCTATGCAATCAGATGAGCGCGATTTGCGGGCTAGATACGCCGGTGAGGCCGCATCAGCTGCGTGCCACATTCGTGACCCTCTCGCTAGATGCCGGGGTGCCATATCGGGACGTGATGGCCTCGACGGGGCATGCTGATATGTCGATGGTGGCTTATTATGACCGGGCTCATGCCGCTATTCGCCGTAATGCTTCCCACAGACTGAGCGACTGGCTTAAAGATTAGTCCTCTTTGCGGGGTGTTTGTGTGCGTGTGTGGATGGCGTCCCAGATTTCGCGGTGGTCGCGGTCTGCGTTTTGCTCTGCGTCCTGCATCCTAGTGGTGAGGTTTTCTACTGATTCGCGTAGCTGGTAGATATCGCGGCGGATAAAAGCGGCGCGCTCCCGCGATTCTGCTGCCTGCTGATCCCTCACCCGCTTAAAATCCTCTAGCTCTCCTAAGATTTGCCCTAGCCCGGCGCGCGTGTCATTTTGTCCCAGTAGCATGATCCGCTTATTAGCGTCGATATCATCGCGAAGGTTGGTCTTGTGGGTATTTGTGACTTGGCGGCGGGTGTCTTCGGTGGCTTTTTTGATTTTAGCGAGCACGTAGGTGAGGACACCGACTATGAGGGCTGTGAGGGCGGCGATGACTTCCGGGGCGGTAAAAATCTGATGCAAAGCGTTTTCCTCCATATATGGGAAAAGCGCCCCGCCCCTCTTGCAGGAAAAAGGGACGGGGCAAGCCTTAAATAAATATTTTCGTCTAGGCTTCTGGGTCTAGGCGATGAGCAGGAGCGTAAGAATCCCCGCTATCAGGCTCAATAACTCTTTTAGGTGTATGAGCTAAAGCCGCGCCTTGGCCTAGCAAAGCTGCTGCGAGTGCGACCCAGAGCGGGGCTAGGGTATCGGTAATGACCCCGTACCCGCCTAGGATTGCGATTATTGCGATTACGACACTGTATGCCCATGCCCGCACTGTGGGGGTTAGCCATTCTACGAGGCGCGGGGTATCGGTGTAGGTGTAGTTTTTATCCATCATGTCCTCCAAAATCGTTAAATTAGTTTTCCGGCGTTTAGGCAGCGTTGCCAGGCTTTGACTGATTGATTCCCGAAATACCCATCAGCCGTGATGCCTAGGCGGCGTTGCATAGCGCGGGAGGTGGCCTTGCCCCAATGCCCGTCCTGGCTGACCCCGCAGGTGGCTTGGATACGTCGCACGAGGGTTGACCCTCCGCGCCCGTACCGCATGACTACGACCGCCCAATGAGTCTTTTTATTGCCGCGCCATTGCCCGGAGATATAGCCATCTTGAGGGGTTCGTGCGAGTTGCTGGGCGCGGCGGATAGTAGCGCGGCCTGCCCACCCATCCACAGCGATACCGGAAGCGGCAGACTGGGTCGCGTATGCGGGGCGACCGTAGCCGACTACGTAACGCGGGGCGCGGGCGCGGCGTAGCACACGACCACCAGAACGCCCACCACTAGAGCCGGTGTTGCCGTCGATAGTGACCACGCGGCCGCGGTTCCAGCCTTCAAAAATCCCTACATGCGAAATCCTGCCAAGCCCGAAATCGAAATACACAATATCGCCGGGTGCAAGGCCGCGCGTCCCAGAATGCCACCGGCCTTGTCTTTTGAACCAGTTTGCGCCGGTTGGTGTGTAGGAATGGCGGGGGATAATCGAGGTTGCTCCGGCTTGCGCCGCTACCCACGACACAAACATGGCACACCAATAGCCTTTGAGTCCGTACCAGTCGCAGAATTTGCCGCTGGTCGAGGTGGCGGTGTAGCCGAGCTGAGACCGGGCGATTCGTAAAATATCGTTTGCGGTAGCCATGATTATTCGGCCTCCTCTTGGTCGAGATTCGCCACGGAATCAGGGTCTTGGGGTAGGTCGGCGGCGTTTTCTTCGTCATCTACGGGTAGCGGGGACGGCTCCAAGATTTCCGCGCTTTCCTCACAGCCCTCGCAGGGGTCTAGGTTTTCTGACATTTGTTTTCTCCTTTTGGGTATGAAAAAAGCCCCGACACATGCGGGGCGTTAAAAAATTATTGGGGCTAGTTTTCGGCGAAATAATAGATGCCGTTCACTGGCACCCACGCGCTTTTAGCGTTGTCCTGACCATAGATACATTGCAGCTCGCCATTAGGCCATATTGCGAAAAGGCAATTGCCTTTTTGTGAAGCCAGATTGAACCATTGGCTTCCGCTAGGTCTCCATCCCTCAGGGAGAGGGGACGCAAAAACGTTCATGGACACGGTAGAGCCACACACTAGCATTCCGGTGAAATACACGAGCCGCCCAATCTTTCGGATTCGCAATTTTTCGTCATTTACAGGGTTTTTCCATTGCCCCGCAAACGCNNNNNNNNNNNNNNNNNNNNNNNNNNNNNNNNNNNNNNNNNNNNNNNNNNNNNNNNNNNNNNNNNNNNcGGGGGGGGTAGACATTACTAGAGTCCTTTCTATTCGCATTCGTCCGCGTACCAGACGATATCCGGAAAATAAAAATTAGCGACACCGCCGGAGTTAGTGTAGATAATGATTCGTCTATCATCAGTGACCCACATGGCGTAGCTGTACCGTACGCCGTTATTAAAGGTCGATAATCCTATAGTTGGGGTGGCGGTTTTGGGGCATGGGACGTCTGCGGGGAGTTTCGCAACCTCCCGGGCCCCTGGCCTTTGCATATCTAAGCCCACGAAACAGGAGCCGGGGATGCGGTACTGATCGCCGCGCTTTTCGATCCGCAAACCCTTAAAGCCACCAGACGGTTCTATAAGCTGCCAGGTCTTTTCGACCTCATATTTAGAGTTAGACGCCATGGCGTGAATCAGCGGGGGGGGGGGAGTCATTTTAAGCCTTCCTATTAGTTGAGACGGTTAGGATCAGTAGACAGCGACACGAGCCGCCAACCGATCGTTTGGATAAAACTTTGATCGGAGTTCCCACCTTGATACACGCGCCCCTCAATAAAACCCGTTTCACGGTTATAGACGCAGGTCGATATTTGAGTAAAACCGCTGGACTCCAGACAAAATAGCTGGAATGTGAAACCCTCAGGTGCACGGTAGGGTACTGGCAGTTTTATAGTACCGTTCCAATTGCCAGAATAATTAGCGGTGAGTTTCCACCCGCCGGGGTTCTTAATTGCCCCTGATAGTGGGTATTTTCGCCCGTCAATAATAATAAAAGGCTCCCTAGTTTCCGTGTCCACATGCGCCAACGGTTTAGTCATAATATAACCTCCCTAAATCGTGTTTTATTGCGTGGTACGTGTCCAGATCGCGGCACCCATAATCGAGGTACGCACATAATTAGCCGACCGGCTCAAATAATTCTGCAACTCGATTTTCAGAGCCGTTGCCCCAGCTAAATTGATTTGCGTGGCGATAGGCATCGCGTAAGTGTACGACAAGTTATTCTGGACGCTAGCCTCATAAGAAAACCCCATACCAGCCTCACCATATGGCGCACCATTGATCAGAATCCGGCACGCTCCCGTGCCAGTGTCATAGCCAGATTGATTAATCCAGGCTGACCCCGTAATAATCAGCAAGGCTTTATCCGGCCATGCAGGGACAGGGATAGACACGGAGCGAATGGTTTTCCAACTTCTAGACACTGTCGTGGAATCTTGAGAGGTCGGCGCACTGATAGGTGTCGCTTCCATCTGCTCTTTTAAGGCCGAGCCCTCAATAATCCCCTTGCCAAGTTTGAGATTACCGCCCGAAATATTGAGCGTCCCCCCATCCCCAATAATAATATTGCCGCCGTGCCTAACCCTTAGATTCCCCTGGGAGATTGTGGCAGCCTCTAGGGTACGTGTCCCGGTCGTATCTATCGCGGATTGGATTTCGCGGAAGCGACGCTGCGCGGCGTCTATCCCAGACGGTAGCGGAATATTAGACAATTGTTTTCACCCCATCCAGATTGTGAAAGCGGTTATCTCAGCTTGCCCGCGATCATAGAAAAGATAGTCCTCGCCAGCGAGCGTGTGCTCAAGATTGACCCGGATAGTCTGCCCGGGCGTGACTGAGATAGCCTGGCAGTCCATCATCCCTACATGCATCCACTGAAAATCGCCGTAAGCCCTTATAAACGCAGGGTATTCCGGGCATGAAATGCCGCCAATCACGGAGCGCGTCCGTGCTTCTATGTAGTCCGATCCCGCTACATCTAGCGTTACGTGGGCTTTATACAGTGCCACCGCGAAAATGATCCCGGTTTTAGCCCATTCCGGGGCGGTCACCTCCACGCCCCCGACTTTGTGCCATTGCCCGATCCTCCAGCCTTTTTGCGCCGTCACTGGGACGCGTACGGTTTGGCTCATGGTGACCCAGATATGATTTTTAAGCGCTGAAGCTGGGAGAGTACCAGCAAGCAATTTTAGATTCCCGGTGACGATCTCAAGACTGCCGCCGTCTAGGACTTCCAGGGTTCCGCTGCCGCGTACCGTCACACCACCCTTGCTAATCGTGGCTGAGGATAAGCGCCTGCCCCCGTAAGAATTCTCTTTCTCGACCGTCCGAAGAATCCGGGCGGGGGTTTCAGCCGTCACCGGCAGCGGCGCGCCATCACCAAGCATTCACTACCCCCCGATTTGTGCGACATACGGCTTGACCAGCTCTTTCGCTGGGTCTAGCGACCAACCCACAACCCTAATCTTCCTATCGATTTTTAGGCTGTCCGTATCAATCACTAGCCGCACATCGTCCCCCATGTGCCAATCCACACCGAGCCGGGGATACTCATCAAGTTTTTGCGTCAATGTAAAGACCTGGACACCGCCCGATAGCGCCGCTAATAGCCCTTTAGCGTGAGTATCTAGGGTCGGTTTTTGGGTGACTGAGTCGAAAGTTTTCCGCACCTCAACGCGGGGATAACCGGCGTTTTCACGCGCGGCGTCAATCATCGGAGACGATAGGGGGCGATCTTCGCCCTCACCGCCACCCGCCGCGACAACGTGGGTCGCATATTCCGACTCTCCAAAGCGTTCTTCTAGGGTGGCTTCGATTAGCCCGCCGGGTAGCTCAAAAACCGCCTGCGGGGAATCCGTAGCAATCCCGATTCGGGGCGTGCCGCATTTAAAGACCGGAATAATCGCCGATTGTTTTTGCCGGTCTTGCCACTCGATACTGATGTGCCATTCGGGGCCGCCAATAACCCCCGACAGGTCAGATAAGCGCTTGTATAAAGTCGCGGCGTCGTCGTCATTATATTCCCGGTCACGCTTAACCCCGCTTAGGGGTGCGTCAATCAGAAATGGAAGCCCATCCGGGATAGCCTGGCGTACCAGCCACGCCGCAATATCGGACTGATCCACCTTGTCAAACCTTTTCGCGGGCGTGTAGCGGCGGTCTAGATAATCTTCCGGGGATGAGCACGAGATCGACACCACCCCGCTAGTGGCGTCCCGGCTGCGCCCGGTAATAATCCCACCCCAAGCAATAGTTCCATCATCCAGGACAGCCGCAATCCAGAAGCGCCACGGCGCGGTCAACGCTTCCCAGTCCCGTGGGCATGCCGGGTCATAAACCGGTAGGGAAAAGTTAGCGGTCGAGATGGTTTGCATCGCCCGCTCGAAACTATTGCCAGACGCAAGCGGCAATTCGGCATGTATCTGCCCGGTCTGTATATCACACGCCAAAAAAAACATTATTTTCTAGTCCTGCCGTTTCACAACAAAAGACCCCATAAGCTCAGTACCTTGTGGCGGGGTATCACCCAGCACCGAGAGGCCGTTTCTATATAGCTGGCACCACCAAATATTTTCGCCGTCCCCTAAAGGCCCGTGCCAGGGCGTAAGCCCTGACATTCCGGTCGCTATGTCGTTCCCGTAACCGCTCATTGTGACATTTACAGTGATTAGGACGGCTCCACCCGGTAGCGTGGTGCCTTGCACCTGCCCATACTCCACCGCCGGAGCAAATGGGTAGTTAGTAACCTGCTCGTCCTCTTTTTTCGATGCCCCCGCTAGGGATGCCTCCGCGCCGGGGGTTACGCGGGGAGCGCCTGATACATATACCCGGATAGTCGCAAGGATTAGAGCCCCGGCGGGGGCTTGCGGTTCGCGAGGACTGCTATTCGGTGTCCCCTCTATGACCTGGATTTTAGCGCCTCGCCCCGTATCCGCGGTCTCCTCGATCGTGAGAGCGACTAGGTCTATGCGGGAAAAAGTTGCGTTAGGCGCAGATAAAGGCAGCGTGACCGGGTTCTTGACCCCGGTCAGGTACGACCCGCCGGCGGTGGTCACTATGCAATGCCCCGGCTGCACATTAACCTCGGTTGAGGACGCGGACACGGCGCAGCCTCGCAGGATACCGGGCGCGGCCTGGAAAGGCTCAGACTCCGAGCGCGGCTCAAAAAATACCGCGAACAAATCCCGCAAATCCCTGCCGGTATATTCCGGCGCGTTGTCCGTCCCCGCATCAAGCGCCCACGGAATCAACAAATCTTTACTAGCCTCAGCCATAATAATTTTTCTCCTTATAGGTAGGATTCCGCGACCCGAATCTTCAACCGCGCTTCCGGCGTGTAGCCATCAGCAGACCACGTGATTAAATGCTCCCCGACATCGATGACCGGGAAACCCCCGCTAATAGCGCCGCGCCGGGATGCCCCGTTAAGCTCCACCGTTCTAGACCCCGGGTCAATCACGAGACGCTCACCCTCTTGAATGTCCAGGTTCACAGCGACACGCCACCCCGCCACCGCGTCACGAATAACCGGATTTCTCACCGGGCCGCTAATAATAATCTGCGAGAGGGGACGAGCCGAGCCACCCACTATAAACCTCAGTTCACCCGCCACCACAGCCGACTTGATAATAAATGGCACCGTAAACGGGATACGCAGTCCGCCACTCTTCTTAGGTAGCCCGGTTTCGTACACATCCCAGACGGTCGCGCCCGTGTCCCAATCCACGGGGTGAGCGAAAGGCGACGCCGCCACTAGCGGAATCTCAAGAGACGCCCCGACCCGGTGTTTTTTCACCTGGATTTTATCCTCGCACCTGACTTGCCAGCCGAGCGGGTAATCCCGGTAATCCCGTATCCGCAAAATATCGGATTCCCTGAGCGGCAGCGCGTTTTTGATCTTATCCACCGCGACATTGACCAGCCCGGGGCGATTAGGTGGCACCCTGACCCCGACATTAAGGCTCATGCGAGTGGCACGTATCCAGGTGCGACCTATCCAGTCACCATCCCGCCAAGCCCGCGCCCCGGTTTCTCCCTCTAGGGTCACATCATAGATTTTAGGTGCTCCATTGAGCACCCAAAATATGCCGTCGCTATCGCGTACCCCGAAAGTCAGCCCCCCTAGCTTAGCGGCGGTTTCTTGCCACCGCGTGACCGGCTCAGCCTGCAAAGGCTTGTCTATGCTAGGCATAAGCACCTCCAAGAGCATTAGCGGTTTCAGGGACAGCCAGTAAGCGGCGGGACAACATCGACATCATTTTGACCGGATCATCAGAGCGGAGAGTGTTGTTAATCGTGACCGGAGCGCCAGAGCTTCCACTAGCCACGCCCGTGCCTGACCCGGTTACGCGGTTAGCTTGACTGTAATCCGGTTCAGCAATCATCCCCGGCAGGTCAGACGTTAGCCCGGTTAGGGTGGCTTTCACATTCGCTACCCGATCCTGCAGACCCTTATCGAAGCCCTCAATAATCCAGCGGCCTTGAGGACGAAGCAGCCGTTTATCTACAGATTCCGGCCCCTTCCAGCTTGTGAGCTTCGAGGTCAGATTACCGAGAATATTTTTCACGCTGGAAAACATCGACTTAATCCCATTGATCAAGCCCTGAATGATTTTGCGACCCACCCCGGACAGTAGCGACCCTGCACTAGAAAAAGCGCTGCGAATCTTTGACGGTATAGAGCGGATTGTAGATAATACCGCGCCGACCCCGCCAGTCACGATAGAGCGAAGCGCGCTCCACGCGCCCGAGAAAATTCCTTTAACTGTCCCCCATATTGAGGAGCAAATATTCTGGATTGTCCGCAATCCGCCGTTAATCGTCCGCCCGATTCCGCCCATCACAGACGAAATCACAGCCATAATCCCAGACCACACGCCCGAGACTAGGGACGCGATACCCCCGAAAACGGTCGAGAAAATCCCGGCAATAAATTGTATTGCCCCGGAAAGCGCACCGGTTAAGAAATTCACTAGCCCCATGCCAACCTGGATTATTCCGGTTATTAGCGGCACTACCAGCGCTAACGCAACGTTTAGGACGGTCGCGATGGTTGAGGCTATAGCGGATAGTATCGGGGCTAGCACGGATAGGATAGCGGAGATTAGCGGCATGACAGCGGCAAGAATATTCCCGATAATCTCCACTATCGGGGCAAGCGCGGTCACTAGGGTCGCTATCGTCCCAGCTAGTAGCCCTATAAGCTCACCAATACTAGGTAGCACCGGGACTATCGCGGCGAGGACTTGCCCGATAATCTCAGCGAGCATGGGCAAGAGCGGGGCGATAGCGGAGACTAGCGAGAAAACCACTTGCGTCACCGCCTGCAACACCGCCCCGATCTGCGGCAGGATTGGTGCGAGCGCGTCTATCAACGCGGACACTACCTGCGACAATACCGGCAATAATATTGCTAAAGCGCCACCAAGCGCCCCCGCAAGCTGCGCCGCCACAAGCTGCAACATCCCCCCAATCATTGGGAGGATAGGGGCAAGCCCAGACACTAACGCGCTAACCAGGTTTCCTAGCGCGGGCATGATACTTTGCAACGCGCCACCTAGCGCGGCAAAAACCTGCCCGAAAATAGGGACAAGGCTAGACACTATCGGGGTGATTTGATTTACTACCCCCGCTAAAGTGTCCCCGATCGTCTTAAATACCGGTTCAAGTTTCGCCATTAACGACCCTATCAGGGAAAACACACCTTTAAGGCCGTCACCCATCCCGCCTATACTCGAGAAAAGCCCCCCAAGCGCGGACTGCAAAGCCGGGGAGGACTGGATAATCTTCCCGACAATCCCGATAGCTAACCCGATCGGCCCGGTGAGTCCCTTGAAAGCGACACCGACTAGCGGAATCCTTGCGAGTAGTGGCGCGAATGCCCCGACAGCGGCACCGATTAGCGGCGCGAACTTGCCTAGCGTGGACGTGATCCCCGATAGTCCGCCTTTACCGAATGCCTCAAACTTTTTACCGATACTTTCAAAGACGGGCTGTAGCCGTTCAGTGACGGCATCGGCGACATCAATCAGGTGTTTTAGCAGTTCTTTGAGGCCGGGTAGCATCGGGGCGATAGCGGAAGCACCGAGACGCCCAAGAGCCGCCCCGAAGTTCTTCATGGCACCGGTCGAAGTGTTAGCGGCTTCAACCGCCGCCTTGCCTAGCACCGACTGCATAGCATTATCGAACTTTTCGAAGTCCAATTGGCCGTTCGATGCCATTTCGCGGACAGCTTGCTCAGTGACCCCCATAGACCGCGCCAAAAGCGACGCGGCAGGAACACCATTTTTAGAAAGCTGGGTCAAATCAGCAGCGGTAACTTTGGCCTGGCCAGCCATTTTTGCCCAAATAGTCGAAATATGCCCGAAGTCTTTACCCGAAATCTGAGCCGACGCCGCAATATTCTTTAGCGAGCGTTCCATCTTGTCGGTATCTCGAATGGACGCGCCGAGCTTACCCGCGGCCTGTGCCGCATCATTAAGCCCGAAAGCCGTCCCCTTTACCGATTTAAGGGCGGCGTTCATCATGCCCTCGGTCTGCTGAGCATCGAATCCCAGCCCCTTGAGGGAGGCGCGCGCGGATTCAATACCAGTAGCACGCGACCAGCCTTTTTTAAGCGCCACAGCACCGACGGCGGCGATAGCAAGCCCCGCCGAGGCTGCGACCGATTTCAGCCCCGCGAATGCTTTAGACCCAGCGGCGCGCATCTTAGAAAAAGACGCCGACATCGTCCCGTGAATCCGCCCGCCCACTGCCTGGAAATGAGGGGCAAGACTAGAGAAAGAACTTTTAATACTGGAAACTGCTGGGGAAGCCATAGCAGAGAGCCGCCCGAATGCCGCGCCCGCTTTGCTAATCCCGGGAGCCACTAGGCTAAATGCTTTAGTGGCAAGCCCCCCGATTTTTCCGAAAGCACTATCCGCAACCCCGCCTAGCTTTCCGAAAGCGCCCGCCCATAGCCCGCCCATCTTGGTGGCGGCACTAGCCGAAACGCTTAGGCTTTTACCGATTGCACCGGTGAAGGGTTGGAGCCAGCGCGGCGCTCCCTGGAAAACCTTAGACCAGGCTTGAGACGTGAAAGTCGCGGCTTTCCCGAAACCCGTCCCAAGACCCCCGGCTTTTTTCAGCGCATTATTTACGAACCCGCCGAGCGACCCCGACACCTGAGAAAACGACTTAGACGCGGCTTCACTATTGCCCGCCCACGCGGTCTTGAACGCCCCGCCCACCTGAGAGGCTNNNNNNNNNNNNNNNNNNNNNNNNNNNNNNNNNNNNNNNNNNNNNNgTTAAACGCGCCCCCGGCTAGGCTAGTAGAAGCCGCTAGCTTCTTTTGTGCCGCTTCTGCGAGCTTGGAAGCCTCAGCAGTCTTGACTAGCGCCGCATCGTAAACCTTTTGCGCCGCTGCTGCTTTCTGAGTAGCGACATCGTGGTCGCGTTGAGCTTTAGCGAGCCTTTCAGATGCCGCTATGGCTTGCGGGGAATCAGCCCCAAACTTTTTAACCGCCGCCGCGTACTGAGCCTGAGCAACCTTGACACGCCCCGCCGCGTCCGCAACCCTGTTCTCTGCCACCGTGAGCTTTAGAGAAGCCGCTGCCTGATCCGCTTTCGCCTGCTTTAAAGCGTTGGAGGTGACTTTAACCGAGTTTTCGAGCGCCTTAAAAGAGTTCTTACATAAGCCCTTAGTTGCAGCGGAAAAGGTTTTATTAAAAGCCCCGCCGAACTGTTTACCAGCCCGAACCGATTCACGCGCAACCCCGGCGCGCATACCCTTAAAAGAGGGAGCTATCGTGATCCATGCAGTCGAAGCGAAACCCGCCAAAACAGCCCCCTTATTTAGTTTTTTGTTGTCTAATCTGGTATTGCTGAAAACGTTTTCAGCGTGTCCTCGAACCAGGTTTTTTCTTCCGGATCCATACCCGCGATTAAGGCGCGTTCTGCCTGATCCGCGCTATTTTTCGGCCACGGCCACTCAAATAAAATCGGGTCTTCTTTTTCGCCCCGGAGCGCGTTCATCACCCGCTCCCAGCCACGCGCCTCCCATATTTCGGTGCGGCTCATGGGGTAGTCCCAACCGGTGACGGACGCAAAAACCCGGCTAGCCGGGTCGGTGATTATCTCGACCGCTGCCGCTATCGCATACGACACGCCCCAATCCATGACAGTGGAAAGGGGCGTGTGGTAGCGGGCTAATAAATCGAGATTGAAAAGCTGGGGACGCTCAAGGCAGAGGGAGAGTGCCGCGACCGCGACTATTCCCCCGGCTCATCCCCCAAAATATCTGAGGACGGCAATTGCGCCCCGATTTCATCCGCAAACTTGGTAAATTCTTGGAAATAGCAGGTAATGATCACAATGAATTCGGTCATGCCAACTTCTTCAATGATCGCGGACGCTTTTTCATCCCCTAGCGCCTCCAATAATTCAAAAAACGCTTCGGTCTGGTCTTCAATGTCGCGGACTTTTTTGAAAACCTTGGTTTTAATGTCGAGCGGTAGTTTTAGGACACCGCCGGAAGTCTGAAAAGTAATATATTGCCCACGTACAACGGGTTTTAGGTCTGCGCGGGTTGGAATCTTAAAAGCTGGCTTGCTGGTGCTCATGATTATTTCTCTTTCAAATAGGTGTTTTTACTGGTATTGCTGGCGGTTTTGGTATAGGGAAGCCCCGGCCGGAGAGCCACCAGCAAGAAAAACCCAAAATCCCTTTAGCAAAACCCCCGCGCGGCGCGTGTGGTAAAGGAAACCCACAAAAAATCCACACACGCAGGCGCTAGGGGGGTACGAAAGGACGCTAAAAGGCCGGTTTTTCTTCTCTCCAACCGGGGCAGTCTAAAAATCCCCGGGGCGGTTAGCTAGTGATAGCTGCGGGCGTTACGTCGCCTTTCACTCCATCGGGGAAGATATTCCATTCGCCGAACTGCCCGCCCTCATGCTGCGGGTCAGTCCCGAACTTTACGGTCACCTCATAGCCAAGAATCGAGCCGCGTTCCGACTTCGATTCCTTGACCTCTTGAATCTGGACGTTTGCGCCGGCGCGGCGGCGGATCATGGTGTTTTTAAAAATCTCCTCGACGTAGAGGGCGTACCGGTTAGGATTCCCGCCCGCGTCCACTACAAAGAAGCCGTTGGCGTCCGGTTTGATGCCGCGGATAAACTCCACCGTGACCGGGTCAGTTTGTGCGAGGGTGAAAGTCAGGGTGCAATTTGCGAGACCGGACGGCATCGAATAGCCCTCCTGCCAAAACTCCTGCGCGTCCCCGTCAGCCTCCAAAGTCCATTCCGGGCCGCCGTCGCTAGTAATCAAGCCAAGCCGCTTGAACTCTGCGGGTAGTTTGTATTCTTTTTTCCCTCCCTCCTCGGGGGTGGGGATCTTAGTCCCGTACGGTGCGAAAGCGATTGCGCCGGTCACGGGGATATTTACAGCTTTAAGGTCGTTGCCTTGTGCGTCAGCTGCCATAATAATTATTTCCTCCTATTATTGTCGGAGCCCCCGTGATGTATAGGGAGCAGGTTATGTACCGCAAATGCGGATATGTCTGGTCGGTGATTGGTTGCGGTCCGACCAAGCTAGAAACGTGGGTTACGGGCGTGTTTTTTGCGTATGGTAAGGCACGTATTAGGGTGCACAGGTTTTCGGCGTCCTGGTCGGCTTTCCAGCGGGTAGGGGCTGAGACTGTGAAAGCGATATCCCGGGCTTGCTGCACCCCATCCGACAGGTCTGTGCCTCCGTCGTCTCGGACTACTATCCAGCGGGGCGGGACGCGCATGTCTGGTTCTGGCCATGCCGCGAGAAACTCCGGTTGCGGGTGGTGTAGCAGGTTTTCCCTAAAATATTGGATGAGCCAGGGTGTCGGGTTTTCATAGTGCGGGATCTGCATCAAAACCCCCTATTTTTTAGTATTTTTTAGCGCGGTTCACGGCTTTACGTAGATTCCCGGTTTTGGCTTCGAGGATTGCGGCTTTCCAATCATCCGCGACGACTTGCCACATCGTCCGCCGTTTAGATTTGACTTTGCGGGTGTGGATTGAGCGTTGATAATCGCCGGTGTCGTAGGGTGCGGTTGCGCGGGCTTCGATCGCGGCGGCTTCGGCGATTGAGTGCGTTAGTTGTGATATCGCCTGGTCGTGGCCGATATGGTTGAAAAACTTTTCGTTTATTTCGACCTCAACATTCACGGCTTTAGACATCTTTCACCCTCCTCTTAGCCTGTTGAGGCTTTCAAATGCACGACGGTTCCGCGTAGGCTCGCGCCTGGTAACGGGTTTTCGTAATATTCCGGATGCCCATCCACATCAAAAACCCGGTCGCGATCCCATAGCCGCGCCTCTATTCTGTCGTCGGGCATAATATCCGCGGTTCCGTCTGGCATGTAGAGCGTCCACGCGTCTTGCACTTGCAAGCGCCCGACCTGGTCGGTTGAGAGGGTTGAGCCGGGGGCGATAAATCCGCTTATTCTTTCCCGCTCTGGATAGTCGTCCCAGTCTGCTAGCCTCCTAGTCCCGTCATACCTGTCAGTGACAAGGCGGCGGCGTAGCCTGTAGATTTCTTGGCTGTGGTAATTAAAAAACACTTTGTCACCACCCTGGACCTAGTGGCAGGCGATACCGGGCTAATGCCTGTTTTTCTGGCTCTAGTAGTAGCGCTTGGAATAGTGGCATACCGCCCGTGAGTGTCCCGAAGCGCATTGAGAATGGCCCGGTCGTTTGCTGCACTACGCCTTGGGAGGCGTTCCCGGTTTGCATACGATCTGCGAGGGCTCGCGCGATTTGGAAGATTTCGACGCATTCTTTCGGGTCGTAGCCGTGCCTAATAGTGGCTTTTATGCCTCCGAGCCGGGAGGGTAGCGCGGTTTTCCCTACACGGATTAGCCCCGCGTCTGAAAACTCGATATTTTCCGGCGTGATTTCTTGCCCCGCATACTCTAACCGCTCCACATCTAGTAGGCGCAGGGTCGGGAGGTTGATTGTGCGTGTCCCGGTCGCGTCTAGGGTGAGGGTTTCGGTGATGATCGGGCAGATGTGCCAGCGGGCGTAGGCGCGAATAACCCCCCATGCTGCGCCCCGGGTATCGTTATTACCGGCTGGCGGCGTATCTGGTATGGAATACCGGTCTAGCCCCATCATTACCCCCTTTTTTTTCGTTTTATTTGTTTGCTGGTTTAACGGCTTTATTAGCCGGTCTAGCGGCTTTACGGCGCGGCTTAGGTTCTTCAATCAATAAACCTTTAGCGCGTAAATCCGCCGCAGTGTCCGGGTTTACCTGTATCCGTATCGGTTGCCCCGCGCGCCGTATTGTCACAATCTCCATGTTTTCCCCCCTTGTTAGGTGGTGCTATTGCCCGCCCCTCGCTGGATAGTTCCCCCCGGTTTTCTCACTGATATTTATTTAGTGACTATCAGCCGCAGACTTTTTGAGAGCCCCGGGAAAACTACCCGCCAAGGGCGGGCAATAGCACCTAGATTATTTGCCGCACTGGCTTATGCGGCGGTCTTTTCGAGCAGGCAGAAAGCGGACGGCATATAAACCGCCAAAGCGAGCCGTTCCTCAGCCAGGATAGTTACTCGGTTGTGGACGAAATCGTCCTCATTCTGGAACGCAGTCCGCACCGCGACCCCGCCCTTGTGGTAGACGGTCGCAGCCTGTTTACCAGCACCGACAAGGACTTTGCCCTTTTCGATAGCGGGGGTTACGATCGTGGTTTTACCCCATAAAGGCGGGTTTTGGAGAATACCGCCCACACCGTATTGCCCGGTGAATGGACCGCCCGCGTAATATTGCCCGTTCTGGTCTTTCTTTAACCGGATTTCTTGATAATCGGCGGGGTTAATTAGAATCCCGTCAGCCTCAAGCCCGGTAGTCTCGGCGACTTTGGAGCATGCCCGGTAAATATCGTCCACCAGGTCGGCCTTGGATTCCATTTTCTGCAGCCCCTCGCGCTTCAAAAGCCCGAGAACGTTAGTTCCCTGCCCGTCACCGTGCAAAAGCTGGTTTTCCTCAAACTTCGCTAGCTCGCGCAAAAGCCGGTTATTAATCTCGGTTACCAGGAATGCTTCATCTTCTAGCATTTCGGTCGAGAGCTTGATATAACCCGCGATCTTGCGGACAGTCTCGGTTAGTTCCTTGTAGCTGGGGAAGTGGAGCTGCGGCTTTTTGCCCTCCTCAGCGACGGTAGTAAAAGCGCCCTCAACCGCAGCCCCTAGCTGCTCGGTGAAATAGACCAGGGTCGGGGAGTCAAGCGCGCCTGCGCCGAGGAAATCGGCGACGCGTAGGGGCGGTTCATATTCCCGGATAATGTTCCGGTCAATCGTGACGGGTTTTAGGTGATCCGGCAGGGTGCCGGTTACGTGGGTGTCGGTCGCAGCCTTGTACTCGGGGGCGGTCATAGACATGTCGGTCATTTGCCGAGAATTCCGCGACGCCTTGAGCCGCGCGCCTAAAGTTTTCACCACGTGAGCACCCAGTGACTTAGCCGGGACGTCCTTAGCCTCCTGCTTTTTATCTCCCAATGCCTTAGTGATGGTTTCGGATTCCTGCAATGCTTCGAGCTTTGCGGATAGTTCCTTGACCTCGGCGGAGGCGGCTTTTACGGTATCAACGTCGCCGACCCCGGTATTTAGCGCGGTCTGTGCCGCCTCAAGGCGTTTTAGGGCGGCGGCTAACATTTCTTTCAAATTCATTTTTTCTCCTTAAAGGTTTAGTAAATGGTTTGCGCGGGCAATGAGTTTGTCCGCTTCTTTTTTCACTGACACATTGCCGCCCTTACGCGGGTCAGTCTCCGAATCTTCGGTCTCTGACCCGGTTCCGCCGGGTTCATCATCAGTAGGTTCTGGGTCGGGGTTTTCTTCCCCTTGGGTTTTTTCGATCATGGTTGCTACTAGGTCAACGATTTTTGCGAGTTGATCCTCTAGGGTCTCTAGGTCAGCGGTTAAATCCGTTTCCGGTTCTTCCTCGCTAGTGTCTTCGGTGGTTTCATCCCCGCTAGGTTCCGGGGTGTCTTCTTCTTGGAGGGCTTTCACGGATTCAATCGAGGTCGCTTGATTCGCCCCGACTGGCACGATGGACACCTCGAAGATTTTGCAGCCTGTAATCTCAAAGCAATCTTTCTTATTTTCCCCATCCGTCACCTGGTAGGCGAAAGACATTTGCCGCACCCTCTGCTCTTTCAGCAACTTGTAGGCGTAAGCGGCTTTCGGGTTGTCCAGGTCGAGCTGGACTTTCACGAATAAACCGTGCTCATCCTCCGTAGCCTCTAGGGTGCTGCCGAGGTTCATCTCAGGGTCGGAAGTCTCGTGACACCAATAGCAGGGGATACCCGCGCCGCCGTCCCCGAAGTCTTTTAGCGATTCCGCAAAAGCGCCCTTGACAATCTTGTCGCCCACGGAGTCCACGTTTCCGAAGACTGAGGCGTATCCGGTGAACTGCCCGGCGACTAGATTATCTTTTGCTCCGATCCGGTCAATTTTTAGGTCTAGCTTTTTGGTTTTCATAACCGCTTTTTTCCTTTCTGCTCCCGCCGGGAGCACCGGGGGGTTCTCATACCATGCTTTTATTGCGTTTATTGAAGATTCCGAACGGGCTTCTTTAGCGGCGCGTTCTAGGCAAATATCTTTGCCGGGGTCTAGGCAAATAATCCGAATCCCGCGCTCTGCCATATCCGCGAGCGCCCCGTTAGACGGTCTGGTATGGATTGCCCACACATCCGCGCTAATATCGTCCGCAAAGCCCCTACCTTGCCCGGCTTTCCTCATAGCTTCCGCCACTCGGCGAATATCGTCTTGCCCCCGCTGGTGTGCTATACCGCCTGCGGCTTCGACTAGCCGGTCAAAATCAATGAGCGGGTCGCCAGCCTTTCGGTTTTGCCTCGCATACGTGGTTTTCCCGGCACATGGCGCGCCGATAATGAGCGTTTTCATTCCCACACCTCGACAAGTCCCGCCCCGTTTAGGGTTTCCCCGGTTTTCGCGTGGTGCTCGGTGATGATCCCCTTGAAGCGTTCCGCGATAGCGCCCGCGTCCTTAATAGGTGTCCCGGTTTTGGTGAGGTCTTGGGTTAGCTCTTTAACCCAGCGCCCCCAATCCACGCTGCCGCCGGCGTCGGTGCGTCGCTTCAACCTATCCGCCGTCTTAGCTACTATTTCTAGCGCGGCTTGTCCTCCGATTTCCTCAGGGCGTCCCTCCCCGCCGTCAGTCGGCGACGCTAAACCACCCTCTAGGACGTTTAGCGGGGTTATTAGCTCGTCCGCGCCCTCTACGGGCTTATAGTTGAGCATTCGGCGGGCTTCGTTCCGGGTAAGAATCGGAGCACCGACGGCAGTTTGTAGAATCTGGTATTGCTCCGCGAAATCGCCGCGCAATTTAGCTTCAACGTTAAATTCCACGAACTGTTCCGGTGGCGCGCCAATCATTGGGGCTAGGAAAGTGTTAAACCGCTGCTCTAGCGCTACGATCCACGACCCTAAAGTGTTCGTGTATAGCTGCCGGCTGTATGCGGTCACGTTGGAGTAGTTAGCGTCGTCCGTAATCCCGACCATGACGGGCGGGACGTGGTAGACCTGGCAGACGGTTTCTAGTGAGAGCTTGGTGGCTTCTGCCCATTGCTCTTCCTTCGCTGAAAATGCAGTCCGCTTGAACTCGATCCCGTCCTCAAGCAGCGGGTTAGCTCCTGCCATTTTCCCGTTCGTCCCGGTGAAGTCTAGCCACATCTGGTAAAACTTGCGGCGCGCCGCGTCGTCCCATTCCGGGGCGTCCTTAGGGCGTGTCAAATAGCCGTTGAAGCGTCCCGCGGATTTCCATATTTGGGTTCTAAAATTCCGCGCCTGATACTGTTCCTCTAGCGTGGTTCTGAGTGCTTCTACTGGTGAGGCGTTCCCATCCATCCCGTCCGGAGACCAGCCGGGAAAGCTCAAAACTTGGTCGGCTGGTATTTCTACCGATTGCGGGTTATCCCCGGTAGCGGCGTAAAAGGTTTTAGGCGCGCCGAAAGCGTCCATCTCCACGGTCAGCCACTCATTAGGGAGCAGACGCAGCTCGGGTTGCCCATCTTTCCCGATAGTGACCCACACGTAAGAATCCGAATAAAGCGCGATCTGGGTCACTAGGGCGCGCAAAAACTCGCCGAGAGTCTGGTTAGGGTTCGGACGCTTAAAAACGTTCGCTAAAACCCCTTGCCGTACCCGGTCGCGATCCCCCGCCTGATTAGTTTCAAAAACATGAATCCCAAGCTGCGCAACATTAGTGGCGATATAGTCCACAACCGTCCGCAGGTGCGGTTCTGTGCGCCAAATATCGGCGACGCTTTTACCGATAAGCCCGGAATCATCCACGGGGGCTTCAAGCACTTGGAGTTCTAGGGGGATGCCGCGCCAGATTGACACCATTTTGGAGGGCTGCCGCGACCTAATCCGCCCCGTATAGGCTTTAAGGCTATCCATTAGGCTCATAGATCCTCCCACCAATCCCGATTTTCTTCATCAGCGTCCCCAGTGGGTTCCCCCTCCTCCCTAGTTCCGCTAGTCGCGGGGAGGGTTAGCCACCAATCGCCCGGCATCTCCCGATACGCCGAAAGCCTCTTATCTGTCTCCACTGGATTCACCAGCCCATAAAGCGCCCAAGACGCCGCCACTAGAGGGCAAATATCTACCGGCTTTGACAAGGTTCTTGCCCATGCTTGCGCCTCCGCAACTGACCGCACCAAAGCACCGCCCGCCGCGACATCCAGGGCGGGTTGCCCAATATGGCGCAGCTCTCCCGCGAGCACACGGTCTTTAAATTGCCCAGTCGCAGCCCCCAGCATCGTGCCTTGCACTAGCCGCGCCTTAATCTGCAAGCGTCCGAGTGGTTCGGTGAGTTCAGAGGCAGGGCAGCCCCGCGCCTGGATCATCACAGAGCCGGGGGCGTGCTTTTCCACGAACTCTTTCACCCAGTCCGGCACCCAAACCATGCCGGAACGCGCCGCCACAACCTCCACATGAGGCACACCATCCGAGCGCCACCCAGCCACGGCAACGGCAGAGAAAGACCGATCCACTGCCGTATCAATCCCGATAGCAAGCGGCGAGCCCTCCATAATCTGGGAATCAGCGTCTAGGCATTTACCCCAAGCCTCACGCGGCAAATAAGGTTCACGAATCGCCTTAACCCACTGGCAAAGGTTCTCAGTCCTGAAACCCTCGATAGCGTCCCCGACATCCGCAAGCTGAGCCGCTAGCGCATCTTCCGTGATCGTGTAGCCTAGTGCCGGGTTGGCTTGCGCCCACGCGTCCCGGTCGTCAACTTTGGCTTTTTCCGGTGCCGACCATCCGTAATAAGCGAAAGACCCGCCGGATTTAATCTGCGCTATCCCCTGCTTGCGTAGCGTAGCGAGGACAACGGATTTATGATCCCCGGCGTTGGATAGGCATAGGGTTAGCGAGTTGCGTTGCGCAATCGCGGTATTAGTCGCCGCGTTCCAGCCGTCCCAATTGTAATGCTCGCGCAGCTCGTCCATGATGATCGTGTCCGCAGATTTCGACCTAGCGCCCTGGCGGCTTGCGGAAGCGACCCTATAGACCGCGCCATTCGTTAACTTGAGTTCTAGCCCGGTGTTGCCCTGACGCACCTGCTCAACCGCCCCGGCAAGCTCCGGGGTATGCTGCGCGTATTGCACAGCTTCTAACCAGGTCTCCCGCGAGGTATCCAAGTTCTGCGCCGTGCCTAGCACGTAGGTTGAGTGGTCTACATACATGCGCCAAAGCGTGAGGATAACCGCGAGCGTCGTTTTCCCGTTCTGGCGGGCGACCTCAATCAAAACCCGCCTAAACCGGTACTCGCCGTTCTCTTTTATTTCGAGCATGTGGACTAGCGCCCACTTCTGCCAAGGCAAAAGCTCAACCCTTAGGATTTCTTTCGCGAAATCAATAACGTCAAAACCGAGGGTAGTTTCCGGGGTGAGGGGTCTTAGGGGGCGTGTCCAGATACGCGGCTCAGTAACCCCAAAACGAGGTTCCCCCATTATTAGCCCGCCTGCTCGCTATCGGTCTTGACTAGCCGGATACGGTCACGCGACGCCCGCATCTTCCCAAGCGCCGTCGCCTCCGCAGCCTCACCCTTATCTTTCGCGATAGCCTCAGCCTGAGCCCTAGCCGCCGGAGTAGCCAGCATATCGGTTAGGATGCCTTTCAAATGCGGCATTAAATAAAGCGCTTTAGTTTTCTCAAGCTGGCTGCCAGTCCTGAAAACTTCATCAATATGGTGGGCGATCTTGCGACCAGATGCGACTAGTGCCGCATCTTCCCCGTTAGCGTGTAGCCCTTTCTTACCTGCGCAAGCGGTAACAGTAGTTTCAAAATGAGGTTCTAACTCCGGGGAATCACCCACAGGGGCGGAAAGTGCCGCCATCCGGTCTTGAACTTCTAAAAGTAGCTTGCCTGCCGCTACATTAACCGGCACGTTTTTATCTGGATCTTTATCTGGTTTTCCCAGTGCGGCTTTTTGCAGCCTAAACGACAAGACCCGCAAAACCTCATAATCGAGCTGGCGTTGCTGTTCAGTAGTCGCTGGCGCTTTTCTAGTAAGCGCTTTAGTCGTAATCTGTCGAGCCCTAGCCGGGGTAACCCCTAGATTGTCGGCGATTTCGTCAAAGTTAGCACCAGCCTTAGCCAGCTTACGCGCTTGAGTCTCTAAAACTTTCTTTTCACGCCGCTTTTCAGCGTTGCGGTTTTTATCGCTCGCACTATTCATATTTTCTAGCTCCGTGGTGGTTTCCTCGCGCGCGCACGCGCGCGCACGCGATAGGGGTGGGGTTTTACTAGGGAGAGGAACAGCACCACCCGGACAGTGTTACCTGGTCAGGGGGTTTTGTGATGTTATCCCCCCTTCCCCCTCTCGTGGTGTTTGTGCTGGTCTAGGGGTTTACCAGTTTTGTGATGTGTGGCCGAGTCCGGGGCGTGGGGCTTTGTTGCCTCTGGCTTGGTTGCATGAGGCGTGGGCGGGGCGGAAGTTGGCGGGGTCTTCTAGCAACTCTGGGTGGGTTGATACGGGCAGCAGGTGGTCTAGTTGCAGGCGGTCGGGGTTGGTGCTGTTGTATGGGGCGTCGTAGTTGATTGGTTGGCCGCATATCCAGCAGGGGAGGTCGTGTTTTTTTGCGTGGTCTTGAAAGGCGCGGCGTTGTTGGATGTGGCGGCGAGTGGAGCGGTTAGCCATTATTCCCCCTGGTTCTTTTAACAACTTTTTCGCGTGCCTTTTCGGCTTCGAGTTTGCCCCATAGGTTGAGGGCGTCGGCGACTTGTTTGCGGGTGGTTTCCCATAGCTCGGGGTTGGTGATGGTAAGGGGGTTGCGGATTGCTCCGGTTTTCATTTTGTGGAAGATTCGCCCGCCTCCTGCCCCGTTGGCTGTGCTGCCTATGTAAGTAACGCCGGCGGTTTCGGGGAAGATTTGCTGTAGGTATCTTGCCCGGTCGTGCTGGTAGTTTGAGCGCATCCCGGTTTTGGCTTTTGATTCTTTCCGGTAGTTCAATAGGGGGACTAGGGTCGCTGTCGCTCCGTCTGCTCTTGTCCCGTACTGGTAGGCGTGCGTTATGTCGTCTTCGAATGGCCCGAACCAGGGTTCGCGGTTGTGGTCGATTTGTTCGATGAATAGGGAGTAGGGGAAGCCGGTGCGGGCTAGGATGGGGTTCTTGTTTCCGGCGACGGCTGTTAGTTGTGCACCGCACATTCTTGTGTTGGTGGCGGCGGTTATGTTGGTTAGGGTTTGCGCGTAGAAGACTAGTCCGTTTAGTTGTTTCGCGGTTTCAGCGCCGGCGGCGGTGTCTCTGCTGCCTATAGATAGGCGCTGGATGTTGTCGTCGAGTTGGAGTAGGTAGCGGCATTGGTTTCGCGCGGCTAGGTGGCATGCCCATTCTCGCCCGGGGAATGCTCCGAGGAAGTCCCCGGTTTTTGGTTTGGTGGGTTTCATCCAGTGGGTGGCGGCGTAGTTGTATGCCCATTCGGTGCTGTAGGTTTCGATTGGATACTCGTCTGTCTCATATTGGGGGGCGTCTTTTTCTGACACGACCCACGCAATGTTTTTAATGCCCGCGTCTTTGAGGGGTGCGAGTAGGCGGGCGGTCGGGCGTTGTTTTAGTTTTGGTCTTCCCCCGCTGATTATTGCAACTTGGAGGTTTTCGGGGAGGTTAATGTTATTCGCGTTTGCGGCGGACATTTAGCACTCCTGGGGTATGTGCGAGGGTGTATTCGATTTCGTCGCGGCTATCCTCGTCTAGGCATTCGATGGTTAGAATGTATTGTNNNNNNNNNNNNNNNNNNNNNNNNNNNNNNNNNNNNNNNNNNNNNNNNNNNNNNNNNNNNNNGCGGGCTGAGAACTCGCGGGCGCGGTTTCTTCGTCTAGGTTCAGGGGTTCGGGGTCGGGTATAGATTCTAGGACGGTTGCCCAATCTTGCACGTCGAGAACATCGTTGAAGTCGTCGAGTTCATTTATCTGTTGGATTAGTTCGGGGTAGTCCCAGGTGGTGTAGTCGTGGGAGCGGTTGTCGGCGATGCGGTAGGCGTGTGCTTGCTTGGGGGTTAGGTGGGTGGCTTTGATGCATGGCACGGTTTTTAGACCGAGTTTTTTCGCTGCCAAATAGCGGGTGTGTCCCGCGATTATCACCCGGTCTTTATCGGTTACTAGGGGTTGTTGCCACCCGAACTCTTGGATGGATTTAGCGACTTGTTCAACGGCTTTTTCGGGTATTTTCCTAGGATTATCCGGGGCGGGCTTTATTAGATTGATCGGGGTTTCTAGGGCTTTCCCTAACGGGCGGGGGGTTTCGGTTTTTGGCATCGTTGCGGGGTTTCCTGTGGGTATAGTGAAACCCCGCTAACCGGGAAAGGCTAGCGGGGCTGGTTTAAGTCTAGAGTTTTTAGGCGCGCGAAATACGCCTACTGCCTGACATTATAGCAGCTTTTCCCTTATCTGGGACGCCTGATAAAGGTTCCTGCCTTTTTTATTTTTCCTAACCTCGATTTGTCCCCGGTGTGCCCATTGCCAGAGCCGGTCGGGGGTTAGTCCGGGGAATGCTGCAAGGGCGTGGGCGGTGTCTATCCATTGGTCGGAGCGCGCGATTTTTTGGCGGGTCGCAGTGTAGAGATCGGCGGGTTTCCAGGCGATGCGGCAGGTTTTGCAGGTGTATTTCTCGTCCCAGCCTTTCAACCCGTATTTCAAAAAGGTGGGGTTGCCGCATTTGGGGCATGTGTAGGATTTGGCGGCGGGTTCAACATTCCGCCGGATTCGCTTCCAGATTGTGCCAATTTCGTCTAGTAGTAGCGGCAGATCATCATGATGCAGATAAAGCATTTCATCAATGGCGGCATGCAACGTGTCCCAGGTGTCGGCGNNNNNNNNNNNNNNNNNNNNNNNNNNNNNNNNNNNcGGTCGAGTTGTAGCGTGTCGGCTAGGGTTGCTGCCCAATCGTCGAGGGTGGCGCGCATGGCGTCCCAGGTTTTCGCGCCGTCTGCCCCGTCTTGTGGCTCGTCTAGCCAGCGTTCGGCGTGGAATGGTAGGGCGTAGAGTCTAGAGTTTTTGCCGCGCCTGCCTATGTCGGCGTTTAGGGTCATGGTGGCTAGATCAATTACGGTTAAATATTTGCCGTCCCATTCTTGGATTCTGTCGAGGTAGTCGTGTGCCTGGGCGGGGCTAATCGTCTTATCTTCATTAGTGGCGGGGTCGGTGCTCATGGCTTGATCCTCCTAGGCGGCGGTTTCTTGTCTGTAGTGTTTTAGGGGGTGTCCGGCGTAGGGCATGCCTTGGTTTAGGCGCATGTATCGGTCTGTGGTGCCTCGCGCGTTTTCTTCCCCTAAGCGCCGGCATTCAGCTTTGACGGGGCAGTCATTGCAGAGGGTGCGGATTCTTTCCCAGACGTGGCAGTTTTCCCAGTGGGAGGGGTGGTCGGCCAGTAGGTCGATTAAGGCTCTACCGGCGGGGGTTGCGCATGCGGCGTCTAGCGCCCAATCTTTTCCGGTCATTTTTTATCTTTCGTTTGGGCTTCGTATGCGGCGGCTAGGCGCGCTAGTCTTTCGACTTTCTCCGAGTAAAAAGTCATCTCGGACTCTACGGTTTTATCGAGGTCGATTGCGAGTTTTAGCATGTCGCAGGCTTCGCGATAGTCCACCAGATAAGGGGAATCGTATCCGTCCATCCGCCAGGTTTCGACTAATCTTTCTGGCTCAGCGCATTGGAGTAGGTCGAGCGTGTAGTTGTACCATTGGCGGACTATTTCGGTGACGGCTTCGGTGTAGCTGAGGGCGTTCTCGAATTCGGCTTGTATGTAGTCGTATTCCCCGGGGCGCGTGGTAATCCTGGTTATAGCGTTGTTGGTTAGTGTAGAGATGAGATTACCTAGTAGGCAGGCTAGTAGCCCGATTTCGTGGACGTGGCGGGAATAGTAGCGGGTGGTGTCTTTGTCGTAGCGGGCTTCTAGATTCCAGCCGATTTCAGCGGTTTTTTCGGCGGCGGTTTTAAGAAATTTTAGGGTATCTACAAGGATCATTTTTGCCCCTCTTTTGCTGCGTTGATTGTGGCTTGCTCAGCGCTGATGCCAGGGTTGGTTTGGTATTCGGCGAGCGCCCTGGTGGGTAGTGTCGAATCTTCCCAGTCGCATGACATAACCGAGCCGGTGTCTTGTAGGATTCGGCACCAGGTTTCGCTCGTCACTTGGGCGGCGGGTTTAGTGACCGGATCACAGGACGGGGCGGTTAGTGTCGCTAGCCCGATAATAATCAGCGCCGCGGCTGTGAGGATTAACAGGATTTTCGCCCATACCGGAGGGTCTAACGGGTCTCGCATTTAGTAGCCTCCTCTTTTTCTATGTCGTCCAAACTTTTCTGGCAATCGCGATTGACTAGCTCATAAAGCTCTCTCCGCTTCCTGGCGCAAATGGCGGCAAATTCTTTTAGCTCCTGCTGGCCCCGTCTTACAAACGGTCCTAGAAAGGTTAGGTCTGGGTGTTTTTCGGTGTTCATTTTTGTTTTTTCCTCTTTTTCTCTTGGGCTTTGGCGATTTCTAGAATCTTGACCGGTGTCCCCGCCCTATAAAGATCAATTACTTGTTCGGCGGCTGTGACTTGCAGGCTAGAGGCTAGGTATGCGAGCCAATCTAGGCTCTCTTGAATTTTTGGTAGCCAGTCCATGAGCCGGGCATCGCTGGATTCGAAAACCTGGCGGTTGAAGTTCTGGCATGCCCGGATGTAGTCGTAGACTATGGCGTTTAGCTCTGTCGTGGATTGAGCAAGATATTTGGCTGCGTCTCTCAGATTCGCGACGGCTCTTTTTTGGGTTTTGTCTAGCATTCCCCGCCCCCCCTCTACTTGTAGTCGCTCCCAAGTTTTCTTTCCGTCTTGTTTTTCGCGGTTGATTCGCCGGGTCTTGAGCCTGCCTAGTGCCTGCCTGATCTCGCTAGCGCTACTGATCGTTGCGGCGGCGTTTTTCTGTACCTCAAGCGCTACATCTGTAATGTGGTCAAGGTCGTGGTCTAGTGCGTCCGTACCGTCGGTTATTCCCTCATCTGTGAGCCCAGATGTCCACGCGTTGAAAACTTCCCCACGGGATGCCAGGTCGGCGGCGGCGGCTTTTGAGAGGTTGGAAAAGTTTTCTAGGCAGGTTGATAGCCGGCGGGTTTTGCGGGTGAGTTGCCGGTCTTTATTTCTCAGCATTTCCGGCCTCCTCACTATTAGCGAGGGTGCGGGCGGTTGCGATGAGCTTTTTAATCGTGGTGATTTGCTTGCCTAGCTGGCTGGCTATGGTCTCTAGGTCGCCCGCTAAAATAAACGATTTATCGATTGGCTCGTCTATGAGCATCGGGAATTTCGTTAGGAATTCAGGGGTGGCAGCTCGCAGATAACCCTCGCTTTTCCCTAACGTGTAGCCAAGCTGTTTTGCGAGGTCTTGCGCGTAATCGACAGCATTCCCAAGACCCATCGCGGCCGTCGGTATGTCTAGCAGGGTGTCCATATATTCGCGACTAACCATTTTTAGCCTCCTTCTTCTTGTCTAGTTCTGTGAGTAGATGCCTAATATCGAGCACAGATTTAGGGATGCTGGCTATCTCGACTTGTGCCTGCGCGGACAGGTCGTTCATCCAGCTGAGCGCATTTTCTATGTCATCCGTGTCGGTAAAAATCGAATCGTAAGTACCGTCTTTCCCGGCGTAGGGGGTGCAGGTTTCCATAGCGGTGTGCACATTTTCCAGAGCAAGGCTTAGCAGGTGTTGCGCGGTTTGGATAGCCCCGGCGGTATAGGTGAGCGTGTGCCATATGCGGTCTTGCGGGGTATCCATGCGAGAGCCTCGTTTTTTACTCATCGTCTACCACCTCTCCGTCTAGTAGTGCTCTGAGCTGGTATGACAAGTACCGGATTCGGTCGGAGGTTTCGGCGGTTAGTCTTGCCGCTGCTCCTACCTTGCCCACGAGTTCTTTTAACCCCTCGATAGTTTTCAATCCCGGGTTGTCGAAGTAATCCTCAATTGCCCAACTGGCGGCTGAAAGTCGTAGCGTGATTTGAGCGTGCTCGTAAACGTTTTTAGCGAGTTGCCGCGCGGTAGCGGTGATTTCGGGGTCTAGTTCGTAGTCAGTCATTTTGGGTCTCTTTTCGTATTTCGTTTAGTGTGTCTCTGATTAACCGCGTGTAGAGGGATATATCTGCGAGGTCATCGGCAGCGTTGGCGGCGGCATATTCTAATGTTTCGATTTGTTTCTCAAACGTTTCGAGGTCATCGGTAATCGGTTTTTGCCTGCTTAATGGGGTCAGGGAGCCGAGTATGGTGGGAAGTTCATACATGATGTTCGAACAGTTATTTTGTGCCGAGCCAGCACCACAACGAATCGCCCTCAGGCATGACCAAATGCGTTTTAGGGGTGTTTTATCGGTAATCATTCTCGTCCTCTAGATTTCTTGGGTTTTCTCGATTTTCGTCATAATCTCACCCAGCTCCTGGATGATCTGGTGATGACCTATCGCCCAGCCTTCCAGCCTGTAAGCGGCTTCTAGCAGGTCGCTTAATTTTTCTGTGCTCTCGTCAAACTCACGGGGAGAATCTTCGAGAACGTCTTTTAGTTCGTATAAGGAGAATCCGGCATCGTGAACGGAACTAATGATTTCGTTTTGATAGCTTTCGATAAACCAAAGTTGGTCACACGCGTCATCTAGCAATTTCTTCTTAGTAGTCATTTTCGGGGTCTCCTATCAGCCTGTCCACGAGGGTGAAAGTTTTATTAAAACGGCCTTTTAGCTCACGCAAAAACGCGTGATAGTTAGTGCTCACATCGCAGATCATGCTGTAGCTATCGAATATCGCGTTAATATCGGCGCGGATAGCAGGTAGATTGTCGCGGGTGGGATTTTTGAGTTTTTCCTGTAGCTCTCGCAAAGTTTGGGACGCTTGCAGCGCGAAATCTGTCACTCCGTCATCCCAATATTCAAGCTTCTGGGCGATGATCCGGGCTTCGGCTTCCGTGATAATCCGGGCGGGGGTTTCAGAGGGGTTACTCATTTTCGGTTGCCCTTTCATTTTCAAGTTTTTCGAGTTCGCGCAGCAGATCTAGCAGGTCGTGGGTGTCACTGCTGATTCGGTCGAAATAATCATCACTGCAGTATCCGAAGTCCCTGATGTCGTCGGCGGGTTTGCACGCGGTAGTTGGCGAGAGTTTCCCGTCGGATTCGATATAGTCGTCGATTTCGATTCTTACTAGCCCGGCGGTTAGGGAATATTGGCGGATTTCTTCCGCCCGGGCGATGAGCATTTCTTCTATGCCCTTGGCAAGGTTTTGCGCTTTTACCCGCTTCGTGGCGATGATGCGTTCTGTGCGGTTTGTTTTCGTTTTCATTGTTGGTCTCCTTTTTAGAATGGCGGGTTATTGTCGTCGTTGTTGTTGATTACCCACGGGTCATCGGCGGCGGGCTGTTGCGCCGGGGCTTGCTGCGCTGGTTGAGCAGGTTGTTGTGCCCAGGGGTTATCAGTGGGCGCGCCCCATTGCCCCTGTCCTGTATTAGCGGGCGGGTTGCCTTGATTCTTAGGTGGCGCGTAATTGAGAATCTGAGGTTTATGAAGTTCCGTCCTTACGCCTTGCCGCCCGTTGCTCTCCCACTTCACGTCGTAGGCGTAGAGAGCGTAAAAATCTACCTTGTAGCCCTGTTTTAGGACTTTGGACAGGTCATCGGCTCTTTGCCCGAAGATCGCGGCGTTGTACCATTTCGGGATGCCCCGGGGGGTATATTCTCCGGTGGTTTGATTCTTTTGGTAGTGGGTTACGCAGATTCTAAAATTTAGTACTGGTTCCCCGTCTTTTGTGTAGCGCAGTTCCGGATCTGCTCCGAGGTGTCCGGTATCTATTAAAACGCTCATTGTTTTCCTTTTCTTTTCGCTTTTTATTTCTATTTATTTTTGTATTTACTAAATGCTTTTTGCCACTTTTTTCGCGCGGTGCTAGTTGGTCTGGTGGGTTAATGCCTCCTGTCTGGCGGGTTGCACATTCGCTGTTTTAACGGGTTGAAAACCGTCCACCCTAGCTGGGGTAGGGTTGCGGGGTTTTCGTCCGTTCCTCACGATTGGGGACAGCTCTCACGGCGTGCCAGGGGGTGAGGGTGCTGCTGCCTGTATTCGTTCCAGGTGCGGGCATCGGTTTTCACTGTCGCCCAGTGCCATTGCCCCTCCTCGTCTGCGAGCCAGCCGCGCCGCTCCAAGGTCGGCAGTAACTCCTTGACCGGCAGGCAGATCGGTTTGCCCTGGTCATAGTGGCTAAAATGCCTATCAAACGCATCAATGCCGTAAAACGTTTCATGGCATTTTGCGCAATGCCCGCTAGAGTTTCCGTGCTGAATCCAAGTTTTTCCGCATTTGCAGGTGGCTTTCATTTTTCGCTCCTTTGCGCTGGTAGTTTCGATATTTGCCTAGCTTTAGTGAGGGCTTCGCGTTCTGCGGTCTCCACCGGTAGCGCTTTCACCGAGATTAAGAATCTGCGGGTTTTTTCCCAGGTCACGTAACTATCCGGATTTTCCGGAGGGTTGATTCGTGAGTGCTCCGGGTTAGCGTTCTCCACCGCGTTTAGGCGTGCCGCCTGGATTTTCCGAATCTCGTGGGCTAACGCTTCGGGGCTGATACGCGGGGCGTATTCCCGGGAGTTTTGCCAGGTCAGAACAAGGTTTCGGGTCGCTGCCTCAACGTCACTTTTAAGCGCTTCGGTAATGTTTTCCCCGGCGTGGTTCAGGTAATCCGCCCAGATGAGCGCCTGATTCTCGCCTTTGACGTTGAGGACGCCGCACCCGGCAAGATACCCGATAATCTCAGCGGCTAAAGTTTTCGTAATCATGCCGCATCACCGCCTGTTGGTGCTGGTAGCGTGAAGATTTCCGCGCTATCGGTGGCGGCTTGATCCGCTAGGTCTGAGGCTGCCGCGACCTGGAACATGCGCTCGAGCTGGTCTTCTTGGTTCCGGTATCGGGGCGTGGCGTGAACTGCGTTATTGCGGTAGGGGCTTCTTAGCCAGTTGCGGAACGCAGCGTCGTGATCCACGTAGGTTTTCCCGCTGGCTTTCAGGTAATCCCGAAACTTCTCGGCTTCACCGTCAAGATCAACTCCGACTTCTAGGGCGATACGAGCGTGGGTTGGGTTCGGTACCCAATCGGGCGGTAGCGGTTGCGGTCTGGAAGTTTTGCGCGGCTTCTTTCGCTCGCTCTTCCCCCCTTGGGGGGATACACCGTTAGGTGTAGGGGGGTAATTATCTATATCTTTATCTTTATCTGCTACGTTTTTGCTAGAGCCTTTGCTAAGCGTTTTGCTAAGCATTTTGCTAGGGTTTTGCTTAGCATCTTGCTTAGCATTTTGCTTGGCTTTTGCTAGACCTCCACGCCTCCCAGCCTCCCGCAAATGCTTTCTACGTGCCAAAACATCTTTTCGGCTCGCTTGGTGATCCAGATAGTCATGAATTATGTAAGCGTCACCATCGCGGCTAAGTGTCGCGGGGTCGCCGTTGCTAGTCAGTTCCTCTAGTAGTTGATTCGCTAAATCCGGCAAGCAAGCATCTAGCACCGTGCTTAGCATTTTGCTTAGCTCTTTGCTTAGCTCAGTGCTTGGCATATTGCTTAGCATTATGCTTAGCAAGTTGCTTAGCGTGTCGCTTGCCGTATTGGCAGCAAGTCGCTTAGCTACAACTTCCGGGACAACCCCGTCGGTCATGTACTCGGAGCAGTAGCAAAGCATTTCGAGGAAAAGCCAGCGCGCCGGTACTGATACCGCCAACATTTTAGGGTGCATCGGTAAATCTAGGGATATTTTTATCCATTTCCGAGTGTCTGCCATTTTTTCCTCCTCCCACTTCTTCCAAAACATTCAAAAAATCAGTAGATATTAAGCAATAATCAGGGTCTGCAATATCCGGCATTAAAAGCCCATTTTTAATAAGTGCTTTCAATATTTCTTTAATATCTTTCCGGGTTTCCTCATCAAGGTCATTAACATTAAATTCCTCCATTACTACGCCTCGGGAATCTATAAACCGCACACTCTAAACGCGGTCCGTCTTTATCCCCAACCCGCCGCGATTTCGCGTAATCCTTTTGCACCCTCGACCCGATAACCCGGGAATCATCAAACAAGAATCGCCGCCCCTTGCGGGGTGCTAGAGCGTCTTGCACAGCACGCAGCAGCTTGTCCTGGTCGGGCTTAACGGCGGGATATAGGAAACGGGGACGCAAGGGTTTTTTCAGATAAAAGCGGGCTGAGATCAACACCGGCTCATCTAGCCCCGTGCCGTCGTCTGGGAGAATCCAGCGGTGAGCGTGAGCCTGTAAAAATGCTTCTTGAAGTATCCGGTGACGCCAAAGCGCCAGCGCATCGTTTTTCACGTGATACAGGCTTCCGGTTCGGCGGTTAACCTTCATAGACCCCTGCGATACTGGTTCGCCTAGCACCGTGAAAGCCAGCCCGTCCATCGCCGTCCAGTCAATCCATTTCATGACGCCCGCCGCCTTTCGGCTTTCCATTCCTGCTCGGTCTTAGCGCGGTCTAGCGCTNNNNNNNNNNNNNNNNNNNNNNNNNNNNNNNNNNNNNNNNNNNNNNNNNNgGGCGGCAAGCCCGCCCCGTACTAGACACACCGTCCCGGTCGGTGACTTTTATCCACCCATGCCGGATAGCCTCCGCGCGCCGTGAGCGCACGGATTGCTCCGTGAGCGCCCAGCCGTGCATGTGTAGGTAGGTGATTAAATCCGCATCAGTGAAAGGCTCAGGGCTGATATATAGCTCACGCGCTGCCGCTAATACATAGCCCATGTGCCGGTTTACCGGGACGGTTTCAGCGGCAAGACTGGAAGTGCTTGGGTCAGTCGCCCGCGAGTGGGCGGTTTCCATCGTCAACAGTTTTTCGCTCATGCTGGTGCCTTTCCCTCCATGTGGTCGTGCCAGCACGTGTCGCAAAAAATCATGTACGGCTCACCGTCAGGTTTATATAGCGAGTTGGTGTCGGTCATTTCGATAGGTTTTCTGCATATCCAGCAGCGGCGAGTCACGGTCTTGCTCATTGCTCGACTACCTCCACATCAAGCGGCGGCGGCTCATCTACAGGGGGTTCTTCCTGTGCCTGCTGCAACCGCTCATTAATATGACGCGCTAAGGCTTTGCCCTCCTCAACTGTCATTTCGTAGAGTTTTGAGGTGCGCCCTTTCGTGTAGTAGCGGATACCCTCGGCGGCTTTCACAGCGGTTAATCCAAGCTCAGACATTCCCGCTTGTATCCCGTCTACCTGTGCCTGATTTAGTAAGTCGGGTTTAGGGGCTGTTGGGTGCGGTTGCGGTACTTGCGACTGCACAGGGACAGGCGCGGGGCTGTTGTGGACGGGTTCGCCCGTGTCCGGGTCAGAATCCGGTAGCCAGTTATTATCGAGTTCTTCCGGCGTATAAATAAACCCGTAAAGCGCGTCATTAGCCCATGCCCTAGCGGCTTCACTAATCGCCCGCGCCCTAAGCATTGCGGCGGGGTACTTCTGCCACGACGGATTACCCAATAACCCGGCGCGTTTCGCGCGCTCCATATCCCAGCGGACAGGCTTAGGAATATAGTCCGGGTCATCAGCGCGAATAACAGTTGCTTGCGCGTAAGTATCGTCACCCTCAACCCGTAGTCGATGCCCTGCACGCCGCACTAATGCCGCTATCAGGTCAGCAGAAAGCGCGGGTTTACCCTTAATAACATTGATTTGGTTCATTGCCTGGATTGGCGCAATGCCTAGCGCCCGCCCTTGCTCAAGTGCCACCAGGACGTTCTCGGGGTGGTTCTGGTAAGCCACCGGCAGCAGATTAGAAACTGCCATTGCCTTTGCATAATTGATTTGCTGGTCTAGCGGCTGGGAATAGACCGAAAGCGCCTGACTACTCATTTTCAGTCACCGCTTCCAGTAGCCCCGATATGCCGCCCCTTGCGGTCGCGTCATCTAGTAGGTTTTCTGCCTGCTCAAATGATTGGCGCACAGTGAGAGTGGAACAGGCGGGGGGCGCTTCCTCCACACCGTCCGGGATTTCCCCGGCTTGCTTTTCCATATATCCCTCAAGAAAATCCGCGTCATTCATGCGGGAACTCTTTTTAATAGTGGTTTCCACGTGGTAGGGCGCAAGCTCCGGGTCATGCTCGCTAAGCCATTTAGCGAAAGCCACAGGGTCTTTAATCTTGTACCGCCCGCCTTTTGGCTTGGAGCGCACTAGGACGGCGATTTCTTTCTCTCCATCAATGCCGCGCGCATATAGCCGGTCGCCTGGCTTCAAAGCGTCCTCAATGAAAGCACGCGCGGGGGTCTCAATCTTCTTAACCTGGTCTTTCACCAGCTTGCACACCGCGAGTTGCCGCGCGGCATCTTGGGTGGTCTCAGGTTTCGGGAAATTGTTTTTTGCCATTTTGGTTTGTCCTCTCCGGTAGGTTAATCGACTTTCAAATGACGGCCTTGCGGCTGGTGATCGCGCAGACGGAAGTATTCTTGAGCAGCAAGAATCATGGTTGCGATACCTCCCGCGAAAAGCAGGATCGCGACGATACACAACGCGATATTTAGAACGCTCATTAGTGGTTGTCCTTTCTGGTGGGTTTATTTAGTGGGAGTAAAAAGCAGTGCGATGCCGATTAGGTAAGCGCTTACCATTCCCCAAAACGCGGCGGCAGCGGTTACGGTTTCGCTTTCGGTCTCGGGTGAGAAGAAGAACGCGACATACATAGCAGCGGCGATTAGCGTTAGTGCTAGCCCTGCTCTGCGCGCCCAAAACACGGCGCACGGGATTTTACGGTTCATCGCGGGGTTTCCTTTAGGTAGTGGGTTAGGCGACTTCGCCAAAAACTTTTTCTAGGTCTTTCACCCAAAAACGCGGCGACCCCGATTTATTACGCTTCGGAAGTTTCCCAGCATTAACGCGGCGCTCAATAGTTTTGGGGGATACTTTCGCCGCCTCAGCGGCTTCCTTCTTAGTGAGTAGTTCGCAAAGCGGGATTCTAGCCACGGGAAAACCTCCCCGGCTTAGCCGGTGCGTTAAGCACCTCAATCCCGGCTTTAGAAAGCACGGAGGGAAGTTCCCAAAGCGCAATTTTTTTGCACCCAGTCGCGGCGATTCTCTCGTCCCACTCTCCCGAATCTGTAAAGCCTTTCAGGTCAAGCCGGGCGTCTTTAATATCCCAGTGGCAATTAATGTAATTGGCGGCGGAAGTCCAAAAATAAGCCCATCGCACGCCGTGGAGTTGCCCGCGCGATACCGGGGAAGAACACCATTTTTGCGCGTCCTCGATAGTGGCGGCGAATCTTATTCCGGATGAGTTGCCTTTTTCGCTGGCTGTATATAGGAACGCGAGATTGCCTAAAGCGTCCCGGTCTACGCCCGCGAGTTGCTCCCCGCTGTACCCGGTGCTTGCCAGGTCGGTATCGGCCGTATCAAATAGGGTGCCCTGCATGACTACGCTGCCTCTTTTGCGTGTTGGAACTGGGGCGGGGTGAAGTAGTCGGGGCTACGGTTTAGCGCGGTCGCGATCCGCATTAGTTCGTCCCAGTCGAAATTGCCGACGGGGATAAGGCGACGCTGGAATGTAGTCCACGCAATGCCGGCAGCCTTTGCGACTGCGTGAGAACTTGTGTGCTCTTCTTGGATGGCTGACTCGATTTGGTGAGCGATCCATTTATTAGGTTCGATGTTGTCCATGTGAACAACTATAAAGGGTTAATGCTGGTTGTTCAAGTGGACGCCACGTAAGATAGGTCACACCTTATGTTATCCATTTGGGTAATAAAATAAGGTATAGTTATCCATATGGACATAAAAAAGCGCGGAAAACTTTTTGCGACACTCCTAGCAGCACGACTAAAAGAAGCCGTTGAAGATACGGAAATTACTCAGCGGAAACTAGCAGCAGCGACAGGCACAACCGCCAAGCAGGTCAATATGTATCTAAATGGCATACGGATTTTGCCTACTGATTTTTATTCCCGTATCTGCACCGCCATAGACCACGACCCCGCCGAAATCGTAGACCGCGCTTATCAAGACCTGCTAGACCTCGAAGCCGGCAGAAAACTTGACCCGCGCGTTATCCCCGTCTGGAAACTCGCCGCTAAGAATCCCGGCTACACAATCAACGACCAGCTCGAGGGCGAAGCGGAAAATCAGCCGTGATATACCCCGACTGGTGGGAAGAATCGCCGCCCTCCCTAGAATCTTTAACCGCCTGGTGCGACAAGCACCAGGTAGATTTATTTATGGATGTAGAAATGCCGGGCGATTGGCAGGGCATATATATAGATGATCTCCGCGCGATCTATATAAACCGCTGCACCCCTGCGTCTTGGGTGCTGCCCGTCCTAGCGCATGAAACATTCCACGCCGCCGCACACCACGATGGTCACCAAGCTGCCCCGATAGAAGCCAGGATTGATGAAGCCGTAGCCGCCGCAATCATAGACCCCGCCGATTATGAGTTCTGGGAGTCGCAATACGGCTGGTCAACTGGCGGGATCGCGTCCGCGCTCAACCTGCCCCGCTGGACAGTCGAAGCGTATCGCCGCAAACTCGCACAAACCCACCCCGCGACCCTATAAAATAAGCCTGAAACAACCCACAAAAGAGCGAGGAAAACCCAAAATGACTACACCCGCCACGCAACTACCACCACGCACAAAACCCAAAAAACCGTTCTACAAAAAGTGGTGGGGAATCCTCCTAATCATCATCGTGGCATTAACCCTAATAGGGGTCGCCGCCATGCTCCTAGCCCCCTCAAAAAAGGTGCCGGACGTGGTAGGTAAAACCTACGGGGAGGCGCAAAAAATCCTAGACGACGCGGGTTTTAGCTCGGTCACCCCGCAGCCTAAAGACGGTGAAATAATCCTTGCGGTATCCTCCGCCGAAGTAGTAGCCCAAGACCCACAACCCGGGGCGACCGTCAAGGTCACGACCCAAATAAAGCTAACAATTTCCCGCGCTAACATCGAGAAAAAGGAAAAAGCAGCGGAGGCAGAAAAGGAAGCGAAAGCAGACCCGCTAAACTCTAATAAAGCTAAAGCCGACATTGCTGCAATCAACATCGAGCAGGGGCAACAGGGCTGCCACGAACTACTCGAACGCAAACAGGGCGATGCCGGGCGTCTCGAAATCGACTGGGCGACCATGAAAAAGACCCCGTGGGTGCAGGTGGAAAATAAAGACCCCGAGCAAGGCGACTACGGGCTGATTCTTGAAGCCAAGGGCAAGGCTATTGTGCAGGGGATAAAGGAGCCGGCTTTGGCAATCGTGAAATGCTCAGTCTATGAGATGGACGGCGAAACATATGTGGACGGCACTAACACGAATTTCACCACGACAGATAAGCCCACATGGGACGCCTGGAAATAACTTATTCTTCCCCCGCGTCGTGCATTTTATTTACTACTTCCACTAACCGTTCACTAGTAGCCCGCTGGTAAATCTGCGACATCGACCAGGTAGAATGCCCTAGAATCGCCTGAATCTCTGCCTCCGTAGCGCCCACGCGCGCAAGCATCGTTGCACAGGTGGCGCGGAGTTGGTGGAAGTTGAAGCCCGGTAGCCCCGCCCCGGCTACAGCAGGGTTATAGCTGTTATGCAGCGTTTTATTAGATAGGAACGTTCCCGCCCTCGAATACACAATTAAAGCGTCCTGGCTCTTGCCCACATATTTGGCTAGATGATTTTTCAACCTAGCCGCTAAAGGGTCTGAGATAGGCACATCACGCCGCCCCGTCGCCGTCTTAGGCACACCCTCGACAAGCTTCCCGGTTTCGCCGCGCTTCACCGCACCCCTCACCATAATCCGCCGCTCTTTTAGGTCAATATGCCGCCGGCGTAGCGCCGCAATCTCTCCATAGCGTAGCCCCGCCCAAGCCGCCAAATAAATCATAATAGCGAGCCTCCCCGGCATCGCCCCCGCGATTTTCTCCACCTGCTCATCAGTCGCCACCCGCTCCCTATCCTCATCACGCACCCGCTTTTTAGATGTAGCACCCTTAATATGCACGGGGGAAACCTCAATAAATTCATTTTCTACCGCAGCATTCATAAGCCCGGAAAAACTGCGATAAGCGTTCCGGCGCGCCCCCGGATGCTCCGGCGCGGTCTTGTAGTACCAGTCTATGACCTCAGGGCGGGCGATAGATGAGAGCGCGCGATCCCCGAAAGCCGGGTACACGTAGCGATTCAAAGCAGATTTATAAGACCTCAGAGTATTAGGGGACGCCCCCGAATCTTTCAAACGTTTTTGCCATTCTTCGCCCCAATCTTTCACCGTCGGCACGCGGCGCGGCTTAGGCGCGTCTAGGGTTTTCCCGGCGTCAATCAATAGCGCGGTCTTAGCTAGGTAAGTGGTCGCGTCTTTTTTCGCTCTGAAAGTCTTAGTGCGTCGCTTGCCCGTCGCCGGGACAATATATGAGGCTTGATAAGAATTGCCGTTCTCCCGCTTGCGCGTCCTGATGTAGCCGAATGATCTTGTGCGTCCCATGTCTGCCTGCCTGCGTCGAAATGTACCATTAAATGTACCATTAGACGCCCGCGTTTTGTCTTTTTCTGTCTCTCGCTGTCTTTCGATGTCTCAGAATGGCGCAAAGGGCAAATATGTTACCACCAGGCAAAACACCTAGAAAAACAGTAAAAGCCCTCACCAGAAATAACTTCCAGCGAGGGCGTTGGCGGAGGTAGGGGGATTCGAACCCCCGAGGGCTTGCACCCAACCCGCTTTCCAAGCGAGCGCCATAGGCCACTAGGCGATACCTCCAGGCACAAGTTTGAGTTTACCTAAATGCTCTCGCTAATGTCGATTCTGGAAATGAGGAGTCGAACACAGCCCGGTAATAAGAGTCGACGTTACTTCCGTAGAAACCGCGCCCGCGTCCTCGGAAGTTACCTTCTCGCCTCGGTGCTGACCGCACCGTTTCCAGTTAGCGCCCTCCTAAGCTAAACTGGGGGAGATCCTTCACGCGGCGATATCATTCGAACCTCCCCAGGGCCGGAAGGCAGCAAGGATAAGGGTGCGCTATCGGGTGCGTGAAGGGTCTTTTTTATCGCATTCCTCTCCAGGCACCCCGCTTATCGCTGGGCTTTAGTACAGTAGAGCCGTGAGCATCGCACTTTATCGCCGCTACCGGCCAGACACTTTCCAAGACGTGATTGGGCAAGATCATGTGGTCAAACCGTTAATGGCGGCGCTGCGCTCTGGGCGGATTAGCCACGCGTATCTTTTCTCTGGGCCGCGCGGATGCGGCAAAACCACTTCGGCGCGAATCATGGCGCGCTGTCTGAACTGCGTAGAAGGCCCTACCGACACTCCTTGCGGAAAATGCGAATCCTGTAAAGACTTAGCGACCGGGGGCTCAGGGTCCCTCGATGTAGTAGAAATCGACGCCGCCAGCCACAACGGGGTAGATGACGCGCGAGAACTGCGAGAGCGGGCAGGCTTTGCCCCGGTGCGGGATCGTTTTAAGATTTTTATCCTAGATGAAGCTCATATGGTTACCCAGCAAGGATTTAACGCCCTGCTGAAAATCGTGGAAGAACCCCCCGAACACGTAAAGTTTATTTTTGCGACCACCGAACCTGACAAAGTAATCGGTACTATCCGTTCCCGCACCCACCACTATCCATTCCGCTTGGTGCCGCCGGAAACAATGGAACAATATATGGCAAAGCTCTGCCAGGCCGAAGATATCGAACCTGACTCGGGAGTGCTGCAGCTAGTGATGAGGGCAGGCGCGGGTTCAGTACGCGACTCACTTTCGGTGCTTGACCAGCTGATGGCAGGTGCCGAGGACGGCAAACTAGCGTATGGGACTGCCGCCGCGCTGCTCGGATACACAGACAGTGCGATTTTAGAGCGTTCTGTAGACGCCATTATTGACCGTGACGGAGCCGCCCTATTCGAGGTGATCGCCAAAATGGTGGAGGGCGGGCATGAGCCTCGCCGCTACCTGGAAGATTTACTGCTACATCTTAGGGATCTGCTGGTACTCTCGGTTTCATCCGCTGAGGATACTCAGACGGTACTAGCGGGAACCCCCGCCGATCAATTAGCGGCGATGCAAACCCAAGCGCAGCGTTGGGGAACCGCCGGGATTTCCCACGCCAGCGATCTCACCAATACTGCTTTAACCGAGCTTACGGGAGCTACCGCTCCGCGCCTGCAAGTTGAGCTACTGGCTGCGCGGCTTTTATTGCCCGAACAGAGCCAGGTAGCTGCAGGTGGACACGATTCTGCCTCTTCTGGGTCTTTGAGCGGGGCTGAGGCCGCAATGGCCGCTCTGCATCGTCCGGGACGGAAGCGTCCTCAAAATACCGCAAATGCCCGACCAGATGCCGTGGCTCCTAGAGCCCCTGAAGCTCCTACTGAACCGGCTCCCGCGGCTCCTCGCGCGAACCCGGTTCCGGCGGCTTCCCCTACAGGTGGCGGGGCCCCAGAACTGGCTGCTCCGCGCCCGGAAACTATTGATAGTAAACAGTCTGCTCCAGTTATTGGAAAGCAGATTGCCCAACCAGAACAGGCTCCCCGCAATGAAGTAGCGGAGCAGGAACTCTCTCCCAAAGAGGCGGCGGCTAGCGTTTCCCTGCGCGAGGTGCCGGAAGTAGAAAAAGGGGAACAATACTGGCAGTTACTGGAATCTTGGGGTAGGGTTTCTGCGCGTTTGCGGGACTCTGATCAGCGCCTGTGGTCAACTTGCAATCGCCATCTGCAGCTTGGAGGTGCCCGAAACCAGCAAGTTACCTTGTTGGCAGATACTCCGCAGACCGTTGCATACTTGAAGGAACGGCTGGCCCCGATAGAGAAATGCTTACAGGAGGAGCTGTCAGATTCCTGGACAGTGCAGGTACTTCCGAGAAGTGACGATCGCCGCGCTCCCGCTATGAGCGAGGTGCTATCCCGGTTCAAACTAGATGCTTCCTCGCAAGTAGAGAAAACTCTGCCCCAGGAGGCACCCCCGGAAGAAGAGGAATATCCTCCCGAAGACGCGGATCCGGCAGATGGCAGTGAAGAGATTTCCTATCCAGAACCAGTGGGTGGTGAAGCAAACCCTGCTCCCGTCCCTAGCACCTCCGCGGACGCCGCAAACGCAATTGCTGAAACTACAGGTGAAGACCAAAAAGCAGCGGATAAGCCCGGGGATAAACCTGGGCAAGAAAGTGAATCGGCACCCCAAAATGCCGACTGGATCATCGCTAACCCCAAAGCGTCAGACTCCGTTTCTAAGGAAAACGATCAGGGCGCAGAGGACGCGGCGCATCCGACAATGTCGGAGCCTGTGACACCACTTGCGGCAGCGCCCTCACCGTTCGAGGCGCCAGCGGCAGAAATGGCAGCGCCTCGCCCCGAAACCTCTATTTCGCCGGCACCTGGCAGCGTAAACACAGTGATGGCGGCACCCCGTGACTTTGCCGAGGAACTAGTCGCTCCCAGAGCAAACCAATCCTCGGTACCCTTTGAAGCTAGTCACTCTGCGCCCCTAGCAGCGCCGCGTGAGCAGACTTTCGAGCCGGATATCCCGGCTGCTCCGCGGGGGTCGGCCGCATCAAGCGAGGACGATGAAAGTGCTTCCCCAGCACCGGGCGCACCTCCCAGCTATGAAGATGAAGATATCCCCGATCTCTCCGATCCTGATGTTTCGCTCGATGAAAGCGGCGGACGTTGGGGGGTCGAGGTCGCAAAATCTATGCTTGGTGGCAAGATAATTGAGACGGTAGATAATTCTGGCGGCAGCGGGAAAGCGGGTATTTAACTTATATGTATGACGGCGCTTTGCAAGATCTAATCGATGCTTTAGGGCGACTGCCGGGGATTGGACCAAAATCAGCACAGCGCATCGCGTTCTATGTGCTGTCGCGCCCGAAAGCCGAAGCAGAACTATTGGCGCAGGCCTTAATCGATGCGAAAGAAAAGATCCGCTTTTGTACTAAATGCGGCAATATTGCCCAAGAGGAACTGTGTTCTATCTGTCGCAATCCAAAACGAGACCAGGCGGTTATTTGTGTAGTTGAAGAAGCCAAAGACGTGGGGGCGATTGAACGCACCCGCAGCTATCGCGGTCTGTACCATGTGCTGGGAGGGGCAATCGATCCGATAAACGGGATTGGCCCCGAACAGTTGCGTTTGCGGGAGCTGCTAACCCGCCTGTCGGGTGACAGCGTACAAGAGATCATTATTGCCACTAATCCCAATATTGAGGGCGAGGCTACGGCCACCTACCTGACCCGCACCATCTCCCCCCTGGGGTTAAAAGTTACCCGCCTGGCCTCGGGACTACCGGTAGGTGGAGATCTGGAATACGCTGATGAAGTTACTTTAGGGCGTGCCTTGGAGGGAAGGCGTTCGGCCGAATAGAATTTCCGCGAGAAAACGCAAACCGCTTAATGGTGGCAAAAGTCCCAGGAAGAACCCGGGCGGGGTGCCCGATTTTGTGTGTTTGCTTACCTACCAGCAAATTTGAGACGCTAAAGCCGAGATTGCGCCAAATTCTTACAATAATTGCAGAAGACAGCTAATCGCTAGGCATACAAGGGGAACAAATGGCACTGATTGTGCAAAAGTATGGCGGATCCTCGGTTGCCGACACCCAGTCGTTGCAACGGGTTGCGCGCAGAATTGTGCAAACCCGTCAAGCCGGGCATCAAGTGGTGGTCGTGGTCTCCGCTATGGGAGATACCACCGATGACCTGATTGATATGGCGGCCGAACTTAATGCTCATGCTCCCGCCCGGGAAATGGATATTTTACTTTCTGCTGGCGAACGTATCTCTATGTCTTTACTGTCTATGGCCATCTCCGCGCAAGGAGTACCGGCGATGGCTTTTACCGGCGCACAAGCCGGTATTCGTACCGACGCTAAATACGGTAAAGCCCAGATTGTCGGGATGGTTCCGGAAAGAATCGCCCGCGTAATCCGAGACAATAATGTGGCGATTGTAGCCGGGTTTCAGGGCGTTAACGATGCCGAAGATGTGACCACTCTGGGGCGTGGTGGCTCTGATACTACCGCGGTGGCGCTAGCAGCTGCCCTTCATGCGGACGTGTGTGAAATCTATACCGATGTTGACGGATTGTTCACCGCTGATCCGCGCCTGGTGCCGACTGCCCGGGCATTGCACTCCCTCGACTATGAGGAAACTTTAGAGCTGGCAGCAAATGGCGCCAAGATTTTGCACCTACGAGCAGTAGAGTTTGCTCGGCGCTACCGGGTGCCCTTGCATGTGCGGTCTAGTTTTTCCGATAAAGATGGCACTTGGATTGCCCAAGGTCCGGCCCCGAAATCATTGCGGGGGATTGTCCCTGCTAAAGCCCTTGAGGAGGAAAACGTGGAAGCTCCCATTATCTCTGGTATTGCCCATGATCGTTCCCAGGAAAAGCTGACGGTGGTGGGTTTGCCTGACCGCCCGGGGGTGGCTGCTGACCTGTTTGCGGCGGTGGCAAAAGTCGGTGCCAATATCGACATGATCGTACAAAACATTTCCGAGGCGCGCCCTGGTAGGGCTAATATTTCGATCACTATGCCGGCGGAAGATATTCCGGGAGTGATGGAAGAACTGCAGCACGAAAAGAGTGTTTTGGACTTCATCCGCATCGACCACGACACCAACGTGGGGAAGGTATCCCTAGTTGGGGCAGGTATGCGCAACAATCCGGGAATTTCGGCACGCTTTTTCCAGGCGTTATCGGATGCCGGGATCAACGTCGATATTATTTCTACTTCAGAAGTGCGTATCTCCGTGCTGATCAATTTAGATCGCCTGGATGATGCAGTGTTGGCTATCCATAAAGCTTTCGATTTAGATTCCGAAGAAACTGAAGCCGTGGTCTATGGAGGTACCGGACGATGATGAAAGAACTAACCGTAGCCTTAGTCGGAGCAACCGGACAGGTCGGCCGGGTAATGCGTACTCTGCTGGAAGAAAGAGACTTTCCCGCCGCTAACATTCGCCTGTTTGCTACCTCGCGTAGCGCGGGCAAGCAGCTTTCTTTCCGCGGTCAGCAAATAACTGTAGAGGACGTGGAGGGCGCGAACCTGGAGGGGATCGATATTGCGATCTTTTCCGCCGGAGGGTCAGCGTCGCGTACCTATGCTCCTCGTTTTGCCGCTGCCGGGGCAGTGGTAGTCGATAATTCCTCCGCCTGGCGCAAAGACCCCGAGGTTCCCCTGGTAGTTTCCGAGGTCAACCCGGAAGATATTAAGAATCGTCCCAAAGGAATTATTGCCAACCCTAATTGCACCACGATGGCAGCAATGCCTACGGTGAAAGTGCTCCATGATCTCTTCGGACTGGAAACCTTAGTGGCTTCCTCCTATCAGGCAGTATCCGGGTCGGGGCGAGCTGGGGTGCAAGAGCTTTCTTCCCAGCTGGAAGCGAGCGTAGAGCGCTGCGAAGAACTAGCTTTAGATGGGGCGGCTATCGATTTCCCGCAGCCGAAAACCTATGTGCGTCCGATCGCCTTCAACGCGGTGCCGGTGGCCGGAAACTTTGTTGATGACGGCTCTGCCGAAACCGATGAGGAGCAAAAGCTGCGTAATGAGTCGCGGCGGATCCTGCACCTGCCGGAGCTCGCGGCCTCCTGTACCTGCGTGCGGATCCCGGTGATGACCGCGCATCTACTGTCCCTAAACGCGCGTTTTACTCGCCCGGTAGATTTAGAACAAGCACAGGCGGCATTAGAGCAGGCTGAGGGAGTACAACTAGTAGAGGTACCGAATCCCCTGGATGCTGCTGGCCGGGATGGTACTTTTACGGGACGTTTGCGTATTGATCAATCGGTTCCGGATGGAAAGGGGCTGGCGTTCATTTGTTGCGCTGATAACCTGCGTAAAGGGGCGGCACTTAACGCCATCCAGATCGCAGAATTGGTTGCGCGAGAACTTTTGGAAGCCTAGTTCCGGCTACCTGCGGGTGTCAGGTTGGCTGCTTGCCCGCTAGGAGGAGAAAGCTAATAGATTTCACTGGCGCTGCCGCGTTCGAGGACGCGGTGGCGCCAGATACCCTGCCTCCCGGGGTAATGGAAAGGCTAGTTGCCGGGGGCTTTAACTTTAGGTTGATAGGCTTCAGCGCTATTAACCGTTAGTTTTAGCCCGAATCCGGTCTGTAGATTCCAACAGTCAACCCCCGATCCAGAGGACTCGCAGGCGTAGGCTCCTGAGGCTGCCGCAGCACCGCTAGCGAGTACGGTCTGTGAAACTTCGTTATCTTTAACCCCTAAATCTTCGGGCGGCTTTGCGCCATCTGCTCCCAGGGTGAACTTGACGGTTGCCCCCGGGTTTTGCCCGATATTTCCGGTGAAGCTAAAGACGTTACAAACTACTTCATTACCGATGGTGCACTTGATGGGGGCATCAGGGAGTGAAAACTCAGCGACCTGGTAGGCGCCGTTGGGTAGCCCTTTTGCTTGCCCAATCTGGTTGGTGGGAGCGGGAGCTATCTGGCGTCCCTCGGTTTTCACGTCCAGTTGGGCGCCGGCGTTACTGTTTTTTTGCTTAGTGTCTTGGCCACCAGCGTTCTTACTGCCGGTACCGTTTGCCCCATTTTCTTGATCATCGGGAATCCCATTATTGTTGTGGTCGCGATTTAGATCGGAATCTCCGAAGATGCGCGCGATCACTCCGTCCTTCCCGTACCAGCTTTTCGAGCCGTCACCGCCGGTTAGGCGGTCTGCTAAGTTACCTCCGACCGATAGTATTAAACCGATCAACACGGCAATCACGATCACGAAAATCTTGCTTTTTCGGGAGGCAGTTTTTTCCTCGACTGGTGAAAAGTCCTCTAAATCTTCCTCGTCTGCAAGTTTAAGTTTCTCCGATTTAGTTTTTCCGGCTACCTGAGTTTCAGCGGTACCTGCATTTTCCGGTTTATCCGCTGGCTTCGCGGTTGTCGTTTCCGCGGTTGCTTCGAGGGGAGTGGTAGGTAAATCTTGGGTGTCTTTACTGCTAACCGGGTCTACAGCTGCGCTGGCTTTAGTAGGAGTCAGCGGGGAAGCGCTCTGGGGCTCTTCTGCTGGTGCCTTCTGGGGAGCGGGAGAGGATACCGGGATAGGGGAACGGGTTTTTGCGCGAGCTTCCCGATCCATCCGGTTTTGCCGGCGCTGTAACGCGGCGGCAATTTCCGGATCAGAAAACTCGCCTAACCACTCTAGAAGTTCCGGATAAGTGGAGGGATTTTCGGCGATGAGAGGCCGCAAGGAGGGATGGTTTTGAGCTAAATACTGCAATTCTTCCAGGGGCGTCGCCGGGTCGCTTGCCCGCTGAACCGGGTCGGTGCTCATGTTTCCTCCTTTGACTCTCTTAAGCGATTATAGATTACTGGGACTTCAAAATGATTTCCTCGGGTCCATAGTTGCCGGCTCAGCAAATAAATGCCGGCACTGCCTCCTGGCTTACGGCCTAGGAAGATAAACGTGCGGCTTGCCAGATAGCAAGAAAGCTGCGTCTAGCTGGCTCGATGGATTGGACAGGCGGAGATCACCATTCCCTCGCCTTCGCGGGAAGCAAACGGATTATCGTCGAGATCTAACCGGCGTCCCAAGAAACGTTTTGCGTTGGGTAGCGGAGCCAAGGTGTGGCTCGCGCCCAAGGAACGCAGTACATACGCCTGTATACAGTGGATCAGATATTCTCGGTGAATCGGGTCTTTGGGTAGAGATCTGCCTGCTAGAGACGCATTCACCATCGAGATTGCTATGGGTAGGTTTTGGGGAGGGAGCGTGCCTTCGTTAATGGCTTTTCGTAAGATTTGACGCAGTATATTTTCTACAATCTGCGCGTGAAGGCGTAGTTCGCTGCTAGTTTCATTTGATACTTGCCGGCGTAGATCTAGCCCGGGCGCTAGGTGGTAAGAAGATCCAAGAGTGAGTTGTTCCCGGATGTAAATTCGCAGCATTTTAATAGGGGAGGACACCCCCGCCAGAGCGTGGTTTAAGCGCTCCGAATACTGTCCCGTTTCATAGGCAATGAATGCCAGGAGCAGTGCTTCTTTATCTTGGAAATGGTTATAGACCGCAGTGCGTCCCACTCCCGCCTCTTGAGCAATCTTCGCCATGGTTAGCGATTCAAACGTGCTGGTTTGGAGGAGACGGGAGAGCGCATCAAAGAGCTGTTGGCGAGTTTTCTTGCGATGCTCTTCCAAGGTATCCCCAATAATCCTAGGCATGTAGACATTCTTTCATTTAATGACATTTTTAGTCTAATTGTCTCGAAAAATTGGTGGAGGGAAGATCTAACGCAGTGAAGGAAATGATTTTTTCGAGGCGATAACGAGAGAATTAGGTTAGAGGAAGCGCTTATTTTTGACTCGAGAAGCAAGCGGAATCAAGCGGTAACACCCGGCATTTGACGCACTAAGTTATTGACGATAGTAGTAGCCTGAATAGCGATATTCCTAGTAGCTTTGACGGGGGAACATTTGACTAACCTACTGCTGGCTTTGATTTATTTGGCCTTTATTAGTCTGGGCTTACCCGATTCCGTGCTAGGTTCTGCCTGGCCAGAGATTTATCCAGATTTTGCGGTGCCGGTTTCCTATGCGGGATTCATCTCTATGATTATCTCCTTGGGAACAGTTACTTCTAGCCTTCTATCGGATCGGATAATCTCCCGGCTAGGTGCTGGGAAAGTGACCGTGCTTTCGGGGTTGTTGACTGCTTTGGCTATTCTAGGCTTTGCCCTTGCCCCTAACTTTTGGGTGCTGTGCGTGTGCGCGATTCCCTACGGACTGGGAGCAGGCAGCGTGGATGTGGCTCTCAATAACTATGTAGCGTTACATTTCAAGAGTACCCACATGAACTGGCTGCACTGCTCCTGGGGGGTTGGTGCCACGATTGGTCCTTATGTGATGGGGGTAGCACTTTCTGGGAGAGGTAACTGGCAGAGCGGATACTGGTATATAGCCTTGATACAGCTGGTAATTACCGCGATTCTATTTTTAAGTTTGCCGCTCTGGAAACGCCACGAACAGGAAAGCTCTCCTGCCAGTAGTGAGAAGTTGCCCGAATCGGATTCCTCTGCAGCTAACCAGCGCCCTCTCAAGCTTTCACAGACAGTGCGGGTTAAAGGTGTCAAAGAGGTAATGGCATGTTTCTTCTGCTATGCCGTATTGGAACAAGCAACTGGGGTCTGGGGTGGGACCTACCTTAAGTTATTTAAAGGTATGGATGCCGCGAGCGCGGCCTCCTTTGCGGGAATGTTATTCCTGGGGATAACCCTAGGGCGAGCAGCGAGCGGATTTTTGTCGATCCGTTACTCTGACCGGCAATTAATCCGTTTGGGGATAAGTCTGGTAGCGGGGGGAGTAGTTCTGTTGTTAATACCGGGATCGGCAACTATCACGATTTGCGGACTTATGGCGATTGGTCTGGGTTGCTCGCCGATGTATCCTGCGATGATTCACGCAACTCCCCAAATCTTTGGGAGGGATCGCTCGCGCGCAGTAATCGGCGTGCAGATGGCTAGCTGTAACTTGGGGGTCTTCGTGATGCCGCCACTATTTGGCCTGATAGCGCAGTATTTATCTGTCGGTTTTTTACCTGTCTACCTGGCTCTGTCTCTGGGAGTATTCGCCTTGATGCAGCGCCGCTTGGCTTCTATACGTTACTAAAAGTATCTTCCCTGCTGGAAGACAGCTGATAACGCATTTCCCCAATTTAGTAATAGCCGTGAGCGCCTGCGAGCTTGCCGATCGCAATAAGAGGTAATTGGATAGGTGGACCTACTTTATCTGCGAGAGCTTAAAATCTAATAAGCTAAGTTAGTTAACTACATAATGCATTAACCAGTTGTTTTAGTGAAATTTCATGAGAATAAATCTGCTTGACAGGACGGAATGAATTAAATAAATTAGATTTGCCTTAGCTAAGGAATTATAGGTTTTAGCTAACTGATTCGCGAACTGGAGAGAAGATGCTCGGCGCTTTGCTAATTGCGTTACGGGAAGGTTTGGAAGCTGTTTTAATAGTTTCCATTCTTTATGCCTATATAAAGAAAGTTGAGCGTGAGGATCTTCTGCCAAAACTATGGCTAGGGATAGTGGTGGGGGCGGTAGTTCCCATGAGCGTAGGTGCTTACCTGGTTTGGGGTACCTATACCCTTACCACCCAAGCCCAAGAAGCGCTCGGAGGCTTTCTTTCTCTATTCGCGGTCGCCCTCATCACCTGGATGATTTTTTGGATGGCCGAGCATTCCGCCAGAATGGTGGCTCGAATGCAATCCCAAGTCAAGGAAGCTCTCTCGAAAGGTAGCGGAGCCGGCTGGTCATTGTTTGTAATCGCCTTGATTACCGTGGGTCGAGAAGGACTGGAAACCGCGATTTTTATCTGGCCGATGTTCAAGAATGCCAGCGACAATGAAAATGGCACCAGCCTGGTTGTCGGAATGATGGTGGGGATAGCAATCGCCATCGCGCTGGGATACCTGATTTATCGGGGAGTAGCGCGTATCAACTTGCGGATATTTTTTGAGGTAACCGGGTATTTACTGATTTTTGTGGCTGCCGGGGTCTGCTCCTACGGCTTCCACGATTTACAAGAAGCCGGGGTTATCCCCATGACCGCGCCCCTGTTCGATATCACCACTTATATTCCCGCCCTGGTTTATAACGGCGGTCTCTATGACGTGCTGGTAGCCATTTTCCAGTTCTCACCTAGCCCCACCGCCTTGCAGTTCTTTAGCTGGCTGATCTACCTGGTGGTAGTGGGCACGCTGTTCTATTTTTACAACCGCAATAAGAAGTTGTTTTTAGCGGTCAAAAGGCCGCAGCAACAAGCTGCTGGTGCGCCAGAAAAGGCCGTAGCTAACGCGGGAAGCAAGGGGGAGGCTAACCTGTCCGATGAGGCTGCGGCAACAGTGGAAACAAGTAACAAGACCAAAACGTCAGTTGCAGTTGACTGAACGTTTTCCCGAGGGCGCGCTCGCGTCCTCGACGCAAAAATGCACACCTAAGGAGACAAATAATGCATATGCGTAAGATTGCCGTTGCTTTCGTGGGCGCGGCGCTGGCAGTCACTATGACTGGTTGTGTAAAGAATGACAGCAGCGCCGCGGGGGATGGCGCGGCGGGCAGCGCTAAACCAATCGAGGTGAAAATCGCTGACGACAAGTGCGAACTATCTGCTAACACCGCTCCTTCCGGCACCATTAAGTTCTCCCTAAGTAACGAGGGGCCGGCTCGCAACGAGTTTGAAGTGCTTGCCAAAGACAAGCTGCAAATTATGGGAGAGATGGAAAATCTGGCTGCCGGGGATAAACGCGACTTCACCGTGCAGCTAGAGGAGGGTACCTACTACACCGCCTGCAAGAAAAACATGGTCGGATCACTCGTGGGGCTAAAAGAGTTCAAGGTAACCAAGGGTGAAGGCGTAAAGATCAGCGCCGATGACAAGAAACTGCACGATGAGGCGGTTACCAAGTACACCGCTTACGTCAAGGATCAGGCTGGCCAGTTGGTATCGGCCACCCAAGAATTTGTGGATGCCTACAAAGCGGGCGATAACGAAAAGGCAAAGAAGCTGTATCCGCTGGCACGTATGCATTACGAACGCATTGAGCCGACTGCCGAGTCTTTCGGCGATTTGGATCCCAAGCTGGATGAGCGCGAAGCTGACTACCAGCAAGCTGATGATGCTGACGGGCGGGAATGGACCGGTTGGCACCGCTTAGAAAAAGACCTGTGGACCGATCAGAAGCTATCTGCCGCAGATCGCACCAAGTTCGCTGATCTGCTGATGAAAGACACCCAGGATCTGCATAAAGCGGTTTACGCTGCTGACTTCAAACTGAAGCTCGACGATATTTCCAATGGCGCTATTGGTCTGCTAGAAGAGGTAGCCACCACCAAGATTACGGGGGAAGAAGAGATCTTCTCGCACACCGACCTCTATGATTTCCAGGCCAACTTGGAGGGCGCTCGGGTAGCTTACGGTAACGTCCAGGCTTTAGCCGAAAAGAAAGATCCGGAACTGGCGAAGAAGATCGACGCCAAGATGAAAGATCTGGAAGACACCATCGCCTCGTACAACCGGGCCAGTGGCGATAATCAGTGGGATTTCCCGCCCTACACCGATATTGCGACTGTAGCCATCGGTTTGGAGAAAACTCCCGAGAAGTACACCAAGAAGCAAAAAGAGCTTTCCGATAAGGTAAATGCTTTGCGTGCTCCCTTGGCAAAGCTAACGGAATCTATCCTGAAATAAGGTGAATATTCATTGAGTAAAGACTCTGTTAACCATCACTCCGAGGAGGTAACCGACGAGGCCGCCTCCTCGGAGGAAACTCCGAAAAATACTGCTAAGGTTCCGGGGNNNNNNNNNNNNNNNNNNNNNNNNNNNNNNNNNNNCCCGCCGTAATGTCCTGATCGGCGGGGGTATCGCTGCCCTCGCAGGTATTGGCATCGGGGGAATGGGAGGCTTCGCTTATGGTAAATCCAAAGGCGAGGCCGCCGGGCAAGCGGCTTCCGACGTGATGAAGATTTCCTATCCTTTCAGAGGTAAGCATCAGCCGGGAATTCTCACCCCGCAGCAACAGCAGATGATGATGGCTGCCTATGATTTGACCACTGAAAATCGAGATCTGGTTATTCAGTTGCTGAAAGACTGGTCATTGGCGGCGGAACGGATGATGGCTGGTAATCCGGTCAATGATCCGAAAGTGTCCAAACTGGCACCCCCGGATGATACCGGCGAAGCCTATGATCTCGGACCTGGCGCCCTCACGATCACCATTGGTTTTGGGGAAAGTTTCTTCCTGAAAGATGGAAAAGATCGCCTCGGGATTGCCGATAGAATGCCGGAACCCCTAAAGGGTGGGATTCCCCGGATGGCGGCAGAGAAACTGGACCCGGATCAGTGCTACGGGGATATCGTGGTGCAAGCCTGTTCGGAAGACCCCATGATTTCCATGCACGCGATTCACAACCTCAGCCGCCTGGCGTTCGGTACTGCCACCGTTCGCTGGACGCAACTGGGATATGGGCGTACTTCCTCTACCTCTACCGGCCAGAAAACTCCCCGCAACCTGTTTGGTTTCAAGGATGGAACTTCTAATATTAAAAAGGAAGACTCCGACGCGGAACTAAATAAGCATCTGTGGATTCAGCCCGGTGATTCGGGTGGGAAATACTTCGCAGGCGGCAGTTATCTGTGCACCCGTAAAATCAAGCAGATGATGGAAGTTTGGGACGAACTGGTCTTGCAAGAGCAAGAAGACACCATTGGACGCGACAAACTAGAAGGAGCCCCGCAATCCGGGGGAACCGAATTCACCGATCCCGACTTTGAGAAGAAGGGAGAAGACGGGGAACCCTTGATTCCATTGGATTCGCATTTAGCGATGGTGCATCCCGATCATAACGGGGGAGCCCGGATGCTTAGACGCGGATACAACTATATGGAGGGGACTGACAGTTTGGGGCGGCTAGAAGGTGGGCTGATGTTTATCGCCTATGTTCGTAACCCGCAAACCAACTTCATTCCTATTCTGAAGAAAATGTCTGGGGACGCCATGACCGAATACCTGCAGCATATAGCCACCAGTATGTGGGTAATGCCGCCCGGTGTGGGGCAAGGAGAAGACTACGTGGGGCAAAAACTCTTTGAAGCCTAAACTGTTACCTCCAGAAAAATAGGTTTTGGGGAAACCTAAAACCGGGAGCGGGTCTTGCTGATTGCTTTCAGCAAGACCCGCAACTTTTTCTGCCGCTTACTAAAGCTAAAACTTAGCCACTGTTTTACCACTAGCTGTAAAAATGGTATTTTCAACTGCCCCCGTTTTCCCGTAAAGTTTCCGTCACCGCCTGTTAAATTGATGCCTCCTCAAATTTTATGGTCACTGAAATGCTGATTTTGGGCGCGGTAAATGGGTGCCTAAAACTGATAGTTTTATTTCAGGAGGCGCTCTTGACTAACTTACTACTGGCACTGATTTATCTGGCTTTCATCAGCTTAGGGCTGCCTGACGCCCTGCTGGGGTCGGCTTGGCCAGCAATTTATTCAGATTTTATGGTAACGGTTTCCTACGCCGGGATTGTCTCGGTGATTATTTCCCTAGGAACCATTATTTCCTCCCTGCTCTCAGATCGTTTGATTTCCTGGCTAGGCACCGGAAAAATCACCGCCATTTCGGTGGGGCTAACCGCGGTAGCTATCCTGGGGTTCGGAATGGCTCCCAATTTCTGGGTGCTTTGTGTGTGCGCGATTCCCTACGGATTGGGAGCCGGCAGTATAGATGTGGCGCTAAATAACTATGTGGCACTACATTTTAAGAGTTCCCATATGAACTGGCTGCACTGCTGTTGGGGGATTGGTGCCACTATTGGTCCTTACATTATGGGAGCCGCCCTTGCGGGAGGCAGCGGATGGCGCGGGGGCTACTGGTATGCCGCCTGCATACAGCTGGGAATAACCGCGATATTGTTTCTAAGTCTGCCCTTGTGGAAACGCAGCGAGCAGGCCGACTCCGCCACTGTTTCCAGCAACGATCCTGACCGGGGAGCAGAAAATGCTGACTCCGTAAATGCTAAGGAAATCCCGGAGCCGAAAGTTCAATCCGCGCGCCCTCGGCATCTGAAACTTTCCGAAGTGGTGCAAATTCCGGGAGTGAAAGCCATGATGGTCTGTTTCTTCTGTTATTCCGCGTTAGAACACACCATCGGGCTGTGGGCGGCAACTTACTTGCGGTTATTTAAAAACATGGATGCAGCTGCGGCTGCTGCCTTCGCTAGCATGGTGTTCTTAGGAATCACCCTAGGGCGTGCCGTCAGCGGTTTTTTGGCAATGCGTTACTCAGATCAACAGATGATCCGCTCGGGGATGATACTTACAGCTTTGGGGCTGCTAATGCTGCTTATACCCGGGTCAGCCGCGTTGGCAGTGTGCGGGATAATGGCGGTTGGACTTGGGTGTTCTCCTATTTATCCGGCGATGATCCATTCCACCCCGCAGATTTTTGGGAGGGAGCGCTCGCGGGCAATCACCGGGGTACAAATGTCCTGTTTCTTTGTGGGAGTCCTGATTATGCCACCACTATTCGGGATAGTGGCGGATCGTTTATCAGTGGGGTTGCTGCCAGTGTATTTGAGTATTGCTTTAGGGGTAATGGCGTTTATGCAATATCGGCTAGTTCGCCGAATGGTTCACTAACTGGGATTGCATACTGATATTAATTCTTTCCTTCCCAGCAGCTGGTGCGAGATAAGAAAAGTGTCTGCGGGATACTAAGGGCTGTGTATCTCTGGGTTTAGGCATATGCTTCATAGGTGTGCATAAATGTGCATAAAGGCTTAGGGGCCTGAAAACCTATGCTATGAGCCAAATTTAATTTTATTCAAGTTAATGTTTTTATTAGGTAAATTTTTCTAAACAGAGTTGTTGGCCGTAGTAAAGCAGATCCAGTTTATTTAATCGGTGTACAGAAAAGAGTTAACCATGTCCCAAAAAGAGTTGAGTGCGGCCCCAATCGAACAGGCTGCCGACGAAACAGCCATCGATGCACTCGTAGCAAATGCCCAGCAGGCACTGGCAAAATTTGAGAATCTTGATCAGCGTACCGTAGATATTATTGTAGAAACCGCAGCCCACAAGGCGCGGGAAGCCCATGCGGTGCTGGCCGCCGAGGCGGTAACCGAAACCAAACGTGGCAACTTTGAAGACAAAACCGTAAAAAATATTTTCGCCTCCGAAGTTATTGCCCAAGACTTAGAGGGACAAAAAACCGTAGGAGTGATTTCCCGTGACGAGTTCTCGGGGATTGTGGAAGTTGCCGAACCAGTCGGGGTGGTGGCGGGTCTAACCCCGGTAACTAATCCCACCTCCACCACTATTTTTAAAGCCCTGATCTGCCTTAAAACTCGCAACCCGATTATTTTTGCCTTCCACCCCTTTGCGCAGAACTGTTCTGCTCATGCCGCCAAAATAGTTTACGAGGCCGCGCTAGAAGCTGGGGCGCCTAAGGGATGCGTACAATGGATTACCGCTCCTTCAATGCAGGCTACTACGGAGCTAATAAACCATCCGGGAGTAGCAGTTATTTTAGCTACCGGCGGTAACGCCATGGTTAAGAGTGCGTATTCTTGTGGAAAACCGGCGCTAGGTGTGGGAGCCGGAAACTGTCCTGCCTATATCCACGAAAGCGCCGTGGTCAAAAATGCAGTAAATGACGTCACCATTTCTAAGTCGTTTGATAACGGCATGATTTGTGCTGCCGAGCAGGCGGTGATCCTCGACGAAGCTATTGCTGACGAGGCGCTGGCAGAGTTTGAATCTCTCGGATGCTACCTGGCAAACGCGGAGGAGAAAGCGAAGCTAGAAGAGCTGCTGTTCGGGGTGCGTGCGGGAAGTGAAGAGTGCAAGACCGCCAAATTGAATGCGGCGATTGTGGGACAGAAAGCCTCGAAGATAGCAGAAATGGCCGGCTTTAGCGTTCCCGAAGATACCCCAGCTATTCTAGTGCCCTGCTCGGAAGTAAGTTACGACGAGCCATTGACCCGGGAAAAACTCTCCCCAATCTTGGCGGTATTGCGGGCGAAAAATGCCACGGAAGGCATTGATTTGTCCCGCCAGATGGTAGAACAAGACGGGCTGGGACACAGTGCGGCCATTCATTGCCGCGAATGGAAAGTTATTGACAAGTTCGCCAAAGAAGTTAACGCCGTGCGGATTATTGAAAATTCCCCGAGTGCTTTCGGTGCTATCGGGGGGCTTTATAACGCGATGGTGCCCTCGTTGACTCTTGGTTGTGGTTCTTATGGCCATAACTCGGTGTCGAACAATATCAGTGCAGTTAACCTGCTTAATGTCAAACGGCTAGCCAGGAGGAACCCGGTAATGATGCCTTTCCAAGTACCTAATCAAATTTATCTCGGGTCTGGCTATATTCGGCAGCTAGCTAATTTGGAGTTGGGCACTAAAATTACGGTGATTACCAATCAAGGTGCCGCCAGTAGCGGGCAATTGGATGTGGTGATGCAACTACTGTATGTCCGCAGCAATAAAATATCTGTTCAGGTTATTGATGATGCGGAAAGGCATTTCACTACCCAATATCTAGAGAAGAAAGTACGTGAAATCGCTGGTTACGGACCACATACGGTTATTGCGGTGGGGGAGCGAAGCGTTATCAATGCAGCTAAATTCCTACGTTTGTTCGCGGCGTGCCCCGAGTTATCGGTTAAGGAGGTCTGTGCCGGGCATATCTCCTTACCAGCTCACATTAATTCGCCGCAGCTTATCTGTGTTCCTACTATTACCGGAGGGCGTGCTGCGGTCGCACCCTCGGCTGCTATTACCGATGTGGATACTGGTTTTGCTCGTCCAGTTAAATCGACTGCATTCCTGCCGCAAATCGTGGTTATGGATACTACCTTGGCTCCCTATAGCCGAAAAGATACTCTGCGGCGCGGTTTCCAGGGTGTCGCCTGCGCTATCGAAGCCTATACTTCTACCCAAGCCAGTGAATATACCGATTCTTTGGCGCTGCACGGCCTAGAGAATGTATATAAGACTTTGCCCCGGATAGTTAGTGCCGCAGAAGAGAGTCAAGAATTGTCTGACCAGCGAGAAAAGGTGATCGAAGGGGCATTCTTGATTTCTACCGCCCAGGGTAATACCGCAATGGGGTTGGCAGGTTCGCTGACCAAGACTTTTGCCGCCGCTTTTGGAGGCAGTAATCAGGAATATTTCCCGGCAGTACTGCCCAATGTGGTGAGGTTCTTAGGAGGACGGCCGCGCAAGTTTGTGGCATCCCCGAACTATCTGCGTTTCCAGGCTCCCCAGCAGCTAGCCGAGATTTGTCGGCGGCTCGGAATCGAAGCTCGGGAAGAGGATGCCGGTGCAGCTCTTGCCCAGGTTTTGGAAAACTTGGTTTCCACCTTTGGGGTGCCCTTAAAGCTGCAAGACTTCGAGATTTCGGAGGCCGATTTCCTGGAGCAGCTGCCCGAGTTAGCCCAGCGTACTTTCGATCGCGAGTCTTACTCGGGTACGCCGCGTAAAGCTACCATGGCGGAAATAGAAAATATGCTTAAGGCTTGCTATTACGGGGAAGAGTTCGTTTCTTAATCCCCTAACGAGTAGGTCGGCGGGGCGTTATGACAGTGCCCCGCCGACCTATGTCTTTTATCGTCTCTAACGTGTTCGCTCTAGCTAGAGGGTGGGGTCAGCGGCAAGTATCTCTGCTACCTCAGCTTGGGTAGGACCATAGGCTCCCACCTTACTTACCGTGATTCCCGAGGTGATGGTTGCCCGGTGGAGAGCACCTTGGATATCGCTGAGGCGAGCTTGCCGTAGCCGCTGTTTGGCTTCCGCCGAACCCAGCAGGCCTGCATCTAACAGTCCCGAAATCAGGCCGGCCATAAAGGAATCTCCGGCGCCCACCGTGTCTTTGACCTTGATGTTTAGGGGATCTACCGCCAGCATATCCCGGTCATTGGCGCAAAGCGCATAGGACGCCCACGGTCCGCGGGTAGCCACAATTAGGCCTGGCCCCAGGTCTTTCCACTTGTGTAACACGGTCTCAATCGGAGTATCTTTACCGTAGAGCCAGGCAATGTCTTCATCGCTGGCTTTAACCAGATCAGCGAGGCTGATTAGCTCTTCGATCCGCGGGCGTACTTCCTCGGGACTGCCCATTAACGAGGGGCGTACATTGGGGTCATAGCTTACGGTTCCCCCAGCCGACATGGCCTTGACTGCCTTGATCACGGCGGAGGCTCCGGGTGTCAAAGTAGCCGCGAAACTTCCGGTATGCAGGTGGCTGAGGCTACTGGCCTTCGGCAGGGGCGGGACTTGCCATTCCAGCTCGAAGCTGTAGGTTGCTTGCCCATTATCGTCGATTTGAGCGTTAGCTATCGGAGTTTTCGCGGCTTTAGAACTGCCCGGAACTACGCTAACCCCGGCGGAGGCTAGCTTTTCTTCTAGGCTCTTACCGCGCTCGTCCTCGCCCCACCAGGAAGCCAAAGAGGTGGAGTGACCTAAACTGGCGATTCCGCAAGCCACGTTAAAGACGCTGCCCCCCACTTTCTCTTCCACATTACCTGCACGTTTAATAACGTCAATCAGGGCTTCTCCCAGGCAAAGTACGGGACACTCAGTTGATTTCATATCGGTCATGATAACTACTCCACACCTAGTTTCTTGGACATTTTTTCAAGGGGAATCCCCTTGGTTTCCGGCATGACTTTCAGTACCCACAGCAGCTGACCGCACATGCACAGGAAGAAGATTAGGAATGACCAGCTTTGCTTATCTTAGCAAATGCAGTTAATACCTGGATGGAGGTATTCGGTCAGTAAGGGCTGTCCCGATAACCGTCATTGGTTACCGGGACAGCCCTTAGCAACTATTTGGAGAAGGTAGCAGCTGGGATAGCTCTAAGCGTGCTTCTTGACACGGGCGCGCGCCCGGCTGATCAGTAGAACTATTAGGAATAAGACCCCATCGGTAAATGCCATCATCGCCGAGGTGGCAAGGTTGAAATGCCAAGCGGTAATAAAACCGATAATTGCGCTTATTACCGCAATAATCAGGGTGAAAGCAAATATTTTCGGGAGAGAATTAGAAAGTAGAATCGCAGTGGCTGCGGGGGTAACCAGTAGGGCAATCACTAGAATGGCGCCCGCAGTAGAAAAAGCCACCACAATAGTTAAGGCCACCAGAACCATGAATATAGTTTCCACCGTGCGGATGGGAAACCCGATGACTCGAGCTGATTCCCTATCGAAAGTCACAAGCTGCATAACTTTATAGGTGAGCAGTAAAAATAGTGCGTTCGCTAAGAAAATTATCATCAGCATCCACATGGCGCGCGGACCAAAATCATAATTGCTGATTATCAACCTTTCGGTATCTAAAGCCAGCAGGTTCAGGTCGCCGGTCAGTACCGTATCCTCGCAGATATGTACATGTGCCAGCGCAGTGGACAGTAAAATTACTCCGCCCGAAAATAGCAGGGGGAAGATAACTCCTTGACTGGCATCCTTAGGTAGTAAACCGGTGGATTGCAGATAGTTAGCTCCCAAAACTACGATCAACCCAAAACCAGCGGCAAGAACCACCATTATCGGAGAATAAGTGGATCCAGAAAGCAACGCTCCCAGCACGATTCCGGGTAGGACTGCGTGGCTCATTGCATCCACCAGCATGGATTGACGACGCAACACCAAGAAGGTGCCGGGCAGAGCGCAAGTTACCGAGGTAGTAATTGCTAGTAATAAGGCTGCAAGTACAAAACTCATTTCAGATTAACCTCGGGGTCTAGCTGGGACTTGTGACTTAATGTTCCGGCTGATTGGACAACTGCGTAGGGAGTGCCCCCTTCCTCCACCTTTGTCGGTGAGAAACACAGATGGTTAGCTATTGCCGCAGGATTAGTAGACTGTTCTTTCCAGGAATTACCCTGAGCGAGGGAGGCATTATCTTCCTGCTCGTGCTTTAAATTTTGGATATGCCGGCGGCGGCGATATCGGTAAGCCAGCAAAGAGCGGTGCGGAGAGAAAACTAAAGAAATAGCTAGAACCAGCGAAAGGATGACTACGATTACCGGTCCAGTAGGCACCTTACCGATGGATACTGCCAGATAAGAACCAAAACCGCCACTAAGTGCACCTATTGCTCCAGCCAGTAGGAATAACATCGGTAGATGATCGGTCCACTGCCGGGCGGCAGCTGCGGGGATAATCGCAAAAGCAACCATCAATACTACCCCTACAGATTTAACCCCAATCACGATACCTACGGTGGTGCACAAGGTGACAATGGCGATCAAAAGGTTACCGGAAAAACCAGCTGCCTGGGCGCCTACGGGGTCAAAAGCAAAGAGCGCGATCTCCTTCCAGAAAATCACGACGATCAATAGAGCGGTAAAACCCAGGATAGCAACGATGAGTACATCGATTTGACGCATAGTGGCGGCATTGCCGAACAGGTATTGTGCAATACCAGAGCGTCCGGAGAAATGGGAAAAGGATAATAGCCTCAAGGCCACCATGCCGCCGCCATAATAGATGGCCAGAGAAATTGCCATGGCGGCTTCCACTCCCACTTTGGATTTTTCTGCAATTAGATTGGTGGTGGCAACAGCCAGCAAGCCGGAAATTGTGGCTCCAATCGTCAAAACCAGGATCGATTGTCCATCTGCTCCCATTAGCGAAGCAATTACGAAGGCTCCCACAATCCCGGCAATGGAACTATGTCCAATAACGTCAGAAACTAGGGATTGTTTACGCACGTAAAGTAGGGATCCGAGGGTTCCGGCGAAGAAACCCACCAGGATTGCTCCCGCGGTCATCACGCGAAAACTGTAGGTTCCCCAAAAATCACTTAGAGAGATTAGTTCCTGGGGGAAAAGGATAGAGAGGTTGGTGAGGGTGAGCTTCATGCCAGCGCTCCCTCGAGTCCGTATGCCTGGGAGATGTTCTTAGCGGTAAAGGTAGTGTCTAGAGGACCGGAGGCCACCAAGTTTCCTTCGCGAAGTAGCAATACTGAGGAACAAAACTCTCTTACGGTAGCCAAATCATGGTGTACCAGGAGTACGGTTTTTCCTGAGCTAGCTAGAGAACGTAGTACCTGTAAAATCGTCTTTTCGGACTTCATATCAACCCCCGCGAAGGGTTCATCCATAACTAATAAATCAGCATCGGCGGCCAGGGCGCGCGCCACGAAGGTGCGTTGTTTTTGTCCTCCGGAAAGCTCAGAAATCTGGCGGTTCGCTAGATCGGAGATATCTAGTTGCTCCATAGCGGCTAGCGCCGCCTGATGCTCTTTTTTCCCCGGGCGGCGCAGCCATCCCAAGTGGGTGTAGGTTCCCATTAACACCACGTCTTTTACTCGCGCGGGAAAATCCCAATCAATTGAGGCAGACTGCGGCATATAGGCAATACGTTTGCGTACTCGGCTCAAGTTTTTCCCAAAGAACTCAGATTTCCCGCTGACCCGGGGAATCAGTTCCAGCATCGCTTTGATTAAGGTAGATTTTCCGGCTCCATTAGGGCCAAGAATCGCCATGATTTCTCCGCTGGGGACGGTAAAACTCACCCCGGAGAGGGCAAGACGATCTCGGTACGCGGCGCTGATGTTTTCCACCACACAAGGGGGAATGCTGGTTGAAGAATTCGCGCTCTGCTGCTGGGAGGATATGGCTAGAGAAGTGTTCTTGGAAGTCATGAAGTTAATACCTTTAACGAAGATAACTGAATGATTTGGGAAGAAAGAGGATGGGCGCTAGGAAACTTGGAGACGGCGAAACCTAGCGCCCATCCTGGCACTCAGATCGCGTTCTCTATGAGAGTGCCTTTACAATGGCTTCCACATTGTGCTGGAAAGCTCCCAGGTAGGTGTTGGTGGGGGCTTTCTCACCGAGGGTGTCTGCATAGAGCTCGGTGTCGGAGAGTTTAACTTCCCAACCTTTGGACTTCACCATTTCTTGTAGGTGCTTTACTACTTCCGGGCTCTTCAGGTTGTCGTAGAAGATAACCGGAACTTTTTTACTAGCAATAGTGTTTGCCAGTTCTTCCAGCTGTACCGCAGAGATTTCCGATTCGGAAGAAACCATATCGGTAGCCATAATGTCTAGTCCGTAGGTGCGTCCCAGGTAGTTGAAGGCGTCGTGACCGGTCACCAGAGTACGACGATTGGTAGGAATCTTTTCCAATGCGGCCTTGGCCTTTTCATGCATGTCCTGAATCTTAGCGTTATATTCTTTGCCGTTCTTGAGATATTTGTCGGCGTTAGCTTTATCTAGTTTCGCAATTTTTTCGGCAGTTGCGGTTACGGCGTATTGCCATCCGATCGGGTCATTCCACACGTGAGGGTCGTGGCCTTCGATCTTGCCATCTTCTTCCCAGTCCAGCAGCATTTTTTTCGGAATGGCTTCTGCGGCGGGCAAGGATTTATCACCCAGACCATCGAACTGACCCATCATTTTGTGTTCCATGTCGTGACTGGTCCAAACCACCAGGTCCGCTTTTTGGATTTTTTCAGTGTCTTTGGTGGTGAGTTCTTGAGTGTGGGGATCGCCTCCGGGGGCTACCAGGGTAGTAATCTCGGCGTCGGGGGCTATGTTTTTAACCGCGTCGGCAAGATAACCGGTGGTGGCAACAATTTTTAGCTTTCCATTAGCTCCATCCGCATTATCGGTGGCACCATTTTTGGTGCAACCTCCCAGGGAAGCTGCCAGGGCTAGCGCACAGATTCCGGAGACCACGGCTTTCAGTTTCATTTATCATCCTCTTTCATATTATCGGTTACCCGAAATATTAGTTTAGGTTAGGTAAACCTGATAATAAAGATAGTTATCAATTGAGAAAAAGAAAACTGACGTTTGTCCTATAGGGGATACTTGTGGTGTTGATCTTCATAAAATCCCTGTTCTATGAGGTTTTTCGTAAACTAGGGGGTTCTGGTGAATCTCGGGTGTGGGGTGAATAGCTGGAGGGGTATAGATTTAGGGGGTCCTGAGTTAGTAATTAATTTTGCCGGACTTTCCTATGTGGGAAAGTCCGGCAAAATCTTTGCTGAGGGATTAGATTTCTTGGTAACTTCTCTAAGGTCTCGCGCTAGTTATGTAACCGCGCGAACGTCCAGTAGAACCTGGCTGAACCGCTAGTCGTTGGCGCGTTGCTGTAGCAGACGTAAACGTCGATGCAGCGGGTGGCTAGCGAAAATCGAGGCGGCCGTAACCGCTAAACCTGCCAGCATTAACAGGCTCATTTGGATTACCGAATTCTCTGGAGTCTGCCCGGTATGTTCCTTTAGCATTAGCACCATCGGCATGGCGGCTACAAGCCCTAAGACGCCTCCTCCCAGCACGGATATCACTAGTGGACCCAGGGTTTCCAGCCACATCGCGCGCAATTCAAATCCGCGCGGGGCACCCATTTTCGCCAGGGCCCGGGACTGCTCAGCATTTTCGATCACCGTTGCCGCCTGAGTAATCAACATGGCACAGGCGCACAGCGCGAAACTGACTGCCAAGGTAATCATGGTGCCAGTTTGGAAATCCCAACGAGTGGCCGTAATAAAGTTGTCAGCAAGGCGATCGGAACCTTCACTATTTACTAACACTGGCGACATAGCCATGAAACCCGCGATAAAAGCTAGGAACCCCATGCCGCTGACGCGCCGCCAAGTAGTTTTGGGATCAGCCACTATCCGCCGAGACGCCAGTACCATCGCGGGAATCGGGATTTTTGCCAGCAAGCGGGCATTTAGTTGCAACAGGTAGGGGCCTAGTAAATTGAACCCCAAAATAACTACCAGGATAATGCCCGAGACTATCGCTATCGTCCTGGTTTTTGATAACCCCAAGGTCGCCTGGCTGACAATAAAAGCGGCGATAAAAATAGCTAAGGCAGCTACCAGGCGCCAAATGCGCAGTGCCGGTTGGCTCGCCCGGCGGGTTACTCCCAGGGGAGAAACTCTTACCTGCTGCATACCCCACCAGGAAGAAATCTGTCCCAGTAAAATAATAACTGCCAGCACTATCAACAGTAGCCACCAGGGCAGCAGCATTTCTTTAACCGTTATATATTTGGCTTCTATTTCAAGAAAAGTCCAGGCGGGAAGAGTAGCTAAATAAAGGGCAGTACCGATCAGGGAACCGATAGCCGCTTGGATCAAGGTATCTAACAGGGTCATTTTGGTTACCTCTGCAGAGGACACACCCAACAGGCGTAGGGAAGCTAAACGCTTTTCGCGTCCTCGTGCCCCCAATACTGCCGCCTTGGTGGCGAGCGAGCTTAAAGATGGGATTATTAGAGCGCAGGCCAAAATGGCTAAGAGGAAATAGAACTTTAGCATGATTTGGAAACTTGCGTCCGCTTTAAGTAGCTGGGCGGCGATTCCCGTGGGGGTCTGCCAGCGGTTATAAAACATATAGGTGCCGCCAGCAACCGTTAACGCTAACCCGGCACACACCGTATAGGCCAGGATAGAGGCTAAATAAAGTAGAGATTCGCCCTGGTGAGAGCGGAAACGGGCTTTAGTGAGATGAAAGGTTAACCAGTTTAGGTTTTGTGCGCGCGAGGAGGTAGCTGGGCTGGCTATGTTAGTGGTCGACATTTACGCCCTCCTAAACTGCGGCGCTAGAGCGCAATCGGAGTGGATTTTACCGTCCCGAATTTCAATCAGACGTGAACACCATTTGGCTACGTTAATATCGTGGGTTACCAGTACTAATGCTGCCCCGCAGCGCTGTGTTTCCCGGGTCAAGGTTTCCATCATTTCATATCCGGTAGCTTGATCGAGGGCGCCAGAAGGTTCATCAGCAAAAACTACCTTCGGGTTGCCGATGAGGGCGCGAGCGATTGCTACCCGCTGTGCCTGACCCCCGGACATATCTCCGGGACGCCGCTTTTTCAGCTCAGAAAGTCCCAGCTCGGCGAGCAGTTGATCTGCGCGCTTTAAAGCTTTCGGGAGCAGAGTGCCGGTCAAAATAAGGGGGAGTGCCACATTTTCGCGAGCAGGCAGCTCGGGGATGAGTTGCCCGTCTTGGAACACAAACCCGAACTGGCTAAGCCGCAGCCGGGAGCGCTTCACGTCTTTTTGTGCCGCGATATCCTCTCCCTGGAATAAGACCTTGCCGGATTCGGGAACGAGGACGCCGGATAGGCAATGCAGCAGGGTCGATTTTCCTGACCCCGATGGCCCCATGATTGCCACCGACTCGCCCTCGTGAATGTTTAGAGAAACCCCGGCGAGAGCGTGTACGTTTCCAAAACTTTTTGTGATGTTATCGGTGCTGAGCACCTCTTTTTCTTTATCTTGATTCATACTCTCTATTTCAGTCCGCCGGCCGGGCGTGGGGAACAGTGCTGAAACTGATTTTTAGGTATTGCTAAAAACTAGCCGGAGGTAGAGCTGCCACTACCTAAAGGGGAGAGCGCGCCCTCTTTAAGTAGCTGGAAGCCTGTAGCTTACCTGAAACGGGTAATAAGCTGTAGCTATTAGGCAAGGGATTGACTAAAATCAAGGTAGGTAACGGGCTGGGTGCTCGTTATGTTATCCAAGCGAGGAGCTAGTTTCCGATGACATTGTAATCTCTACTCAGCTCAGCTGAGACGCCGCCCTTAATCGTTGCGTCCTGGAGATTATTATGCCTGCCATCATTCTCGAAAATATTTCTTTTTCATACTCCTCTAAACCGCTGCTCGAAAACATCAATTTGCAGGTAGGGGAGGGTGAGCGTGCCTGTTTGATTGGTCCCAATGGTTGCGGGAAAACCACCCTGCTTCGCATCGCTTCCCAGGATCTTTTGCCAGAACAAGGCAAGGTTAAGATCGTGGGAACAAACACTGAGTTCTTCCAGGTGCCGGCGATTGAACATTTTAGTGGAAGTGCCAGAGATTACCTCGGCTGCGCTTTGCGTCCTCTGCGAAATATCGCTACCCAGTTTCAGGACGCGACCAATCAAATTAGCCAGGAAGTTATTGCTGTCCAGGCGGAGCAGCGCTATGACCAGCTGCTTTCTTTGATGAGCGGTTTTGATATTTGGTCGCTCGAGGCGCGGCTCACCGAGGTTTTGGCGAGGCTGGGCTTGGGGGTGCTCACAGGATCAGGACGTGAGCGCAGTTTAAACAGTTTGTCCCCGGGAGAGCGGAGGCGACTGCAACTGGCGGTCACGCTAATCGTGAGGCCCGAAGTGTTGATTTTGGATGAACCCACCAATCATTTAGACGCGCGTGCAATCGATTTCCTCGTGGGAACTGTTAATGACTGGAAGGGCGCGGTTTTGATGTCGAGTCACGACCGGGCGTTCATCGAGGACACCGCCACGGTTATTTACGATATGGACGCTGCTGTATGGAATGAACTGGCTAAAGCTACTGCTAGTAGTCAGGTGACCGGTCTCTATCGCTGCGCGGGCACCTACTCTAAATATTTGGCCGAAAAAATGAGTGCCCGCCGTAAGCACCGGGAGTTGCACACCGCGCAACAAGCCGAGAAACGGTTACTGAGAAAACATCGCCAGGAAGCTAGCAAGATAGCTCGCGGGGGCGTACGCCTGGCGAGCGCTGAGGGTAAAGCCAAAAAGTTTTTTGCGGATCGCGCTGCTGCCACCGCGCAGCGCCGAATGCGAAATGACGATATGCGAGGCGAGCGCCTTAGCGAAAAGGAAGTGCGAAAACCCCGTAGCTACGACCTGTCTTTTGAGCTCAATCAACCCGCTGCAAGCACCGGAATCGCGGTAGCTGCGCGTAATGCCGCAGTTTCCGGTCGTCTGGCGCCGCTCAGTTTCGATTTGTTCTATGGTGAGCATCTGCTGGTTACCGGGGCTAACGGTTCTGGAAAATCCACCCTTTTGACTTGGATTTATCGCGGGCAGCCACCCGAGGGTGCGAAAAGTAGCGGTAGTATCTGCGCTGAGCGGAAGGTTGGGCTGGTACCTCAGCAGCTTCCTCAGGAGGGCGACCCGGGATTTACTGCCACGGTTTGGGAAAATGGTATTGGCGAGGTCGGCAAGGGCGTCCTCCATCCTTCTCTGTGGGCTAAGCCTATCCCGGAGCTCTCGGCCGGTAACCAGCGGCGAGCCCAAATTGCGTTAGCGCTGGCTACCTCGCCCTCTTTGCTGATAATTGATGAGCCCACCAACTACCTGGATTTGCAGGCGATGCAAGCGCTGGAAGAAGTTTTGCATGATTGGGAGGGGACGCTAATCGTAGCAAGCCATGACCGGTGGCTAATCAACCACTGGCAAGGTAGAAAGGGAAAACTCTTGAATAGGCACTAACAATTATTTTAACATGTATGTGCAAACGTCAAGGAGGGGCTGATGGGAGCTAGCACTTTAACTGTCAGAATTGATAGCGGGTTAAAAGAAGAAACAGCGAAAGTGGTGGAGAACTACGGTCTTGATTTGTCGTCGGTGATCCGCGCATTTTTCACTGAAATAGTGAGCACTGAGTCCATCCCGCTATCCTTCGATTACCGGCGACCTAATGCCGAGAGTCTGGAAGCTATTCGTGAAACCGAGCAGATGATTGCGCGCGGTGAAGGGCAAACCTATGTAAGTGGTCGGGATGTTATTGAAGCAGCGCGCAATGTGAAGCATAAGCTTTCTAGCGAATAGAGTGAGGGAAACGGATATGAAGTGGTACGAGAATCCCGATTTGTACTGGGTTATTGGTTGCTGCTTAGCGGGTTGTAGCGGAGTTTTCGCGGTACTAATGTTCTGCGGTGCAGTCAGTGTTATTACTGGTGTAGCTAATATTCTTTCTACTTTAGCCCTCGCGATTACCTGTTATGTCTTGTGCTACCGCTTCAAACGTTATGCACATGACTCAGATGAAAACTAAGTAAACTGTGCTATTAGAAGAGGTCATCGTGAGATCCGGTTCGGGTGAGTACCAGAAGCAGCTCGCTTCGCTCGACACGGTATATCAGTAGCCAATCTCCCTCGAGGTGAATTTCGCGATATCCCTTCCACTGTCCCTGCAGCGCGTGGTCCCGATAGCGGGTTCGTAACTCGTCGCGATCCTGAGCCATTAGGGCTGCAACTGCGCGTGCCAACTTTGACGGATCATAATGCTTCTTGAATAGTGCTTTCGCGTCGCGTTTGAACTGGGAGGTGCGAAAGACTCTAGTTAGCTTCATTAAGATCTGCCATTAACTCAGCGACACTATCAAAGGAAGCTCCGGTGCGGGATTCGGCTTCAGCGCGAGCGAGTAGGTTGGCTGAATTTTCCCGGCGCGGTGTGAACGGAATGCCGTTGCTGGCAATTGACTGCCTCAAAAACATGTTGATTGCAGTGCTCATATCTAACCCCAGGTCGCGGAAGAGCTCCGCTGCCTGAGTCTTGGTCTGGTCATCAGTTCGGAACGATATGTTAGCCACCAAAAACACCTCTCTCCACGCAATTGCTACTACTATGTATCTACAATAGCATTAATTTTGCGTGATATTAAGAGCTTTAAAAGTATCTTTACTGCCTGAATCTTCCCGGTCGAGGGCTAATAGCGTGGATGAATTGCTGTCGGAATGGCATTCAAATAGAGCTGCTAGTCGTGACCGTGGCCCCTTCTCTTCTTGCTGGTTAAGTGGGCATGGGGTGATGTAGAGGCGGCGGAATCATAACTAAGTGGGATTGGAACCTTGGAAATGTAGATTGCTGCAATTTTTATCTTCCATAGATATCGCGGCGGTGTCCTAAATCGATCGCTAGGATCAGCAGCTGTGAGTCCACGATGTCGTAGATAACCCGGTAGTTTCCCACGCGATAACGCCAGTAGCCGGTTAGTTCGCCTTTCAGGGCTTTACCTTTTGAGCGGGGGTTATCTAGCTGGCTAACAATGTGGAGTTCTTTTAGGATTCGCTTCGCGGAGGTGGCGTCAATTTTACTAAGAGCCTTTTCTGCGCGCCGGGTAAAATCAATTCTCCATACCATAGCGAGACATCAATTCTTCTAAGCTAACGGTGTCGAGCTGTCCTGCTCGGTAGGCTGCCGAATCTCGATGTAAAGCGCGCGCGTAATCTGATACTGGCGCCGCCACTTCGAAGGGGATACGTCTTTCAGTCCCAACTTTTTTTGCAAAAATCGTAAAGGCGGCGGTAAGAGTCAACCCCATCGCTTTACAAGCATCTTCCATCGATTCTTTGACATCAGTATCGAGCTTAAAATTAACATTTGATGTTGCTGATTTCATTATGTAGCCTCCTTGTTTGTAGTTATTATCAGTGTACTTCATTATCAAATATTTGTAACTCATTATTTTAGCGGCTGTCCCAACTGTAGGGGTCAATAAAATAATTTAGAAAACTTCCGTGAATTGCTCAGCGTCCGAAATTGTCCTGGGGAAATCGTGACGTGATAGAGGGCGCGTCTACTAGGATAGGGATGTGAGGTGGCATACTTTTCTTAGGTGTGACACTTACTCGCGTTCTCAGAAAATACTATCAACTCTTCTATAAAAGGAAGTGAGAATAGTGTGGAGCTTGGATTTTCTAGTTCTCGGAGTGTAAATGGCATATCCACACCGGATTCAGCGGGTGGCTGTCGGGCTAACCTCATTCTTTGTGGTTATGTGTTTTTTCGCCTTAGCGGCGATTCATGCTGAGCTCGATTCAAGAGGATCGATAGCAAACTCGCGTTCGCCGGTATATATCTCCGATGAAGAGAACGCGAGCTTTGCTTATCGAGTGGATAATACCTATATTAATTCTCACCTTGTAGGGGTATTAGAGCTTGAACCGCTGAGCATTGACAGTGAGTTGCCTGCAGGAGTAACAAAATGGCTCGAGCCAGGGACAATCGCAGTGTCTAGGGCTGCAAAACAATATTCAGATATTTTGGAGAGCCAGTTTGGACCGATTCAAGCGGTAATTGATGACGCGGTGATTCTAGATGGCGAAGTTGTCGTCTATTATCGACCGAGCAATGGGAAAGCTTTTATTGATTTGGCACGAAATGAAGAGGGCGTGTTTTTCTCCTCAGGTTTTGCCAAAGATACTCGTGAAGGTGCCCTCTTTGGAGACGTGAACTATGAGCAATGGTCAAAGTACTTATTGCCGGTGGCTCTTTTAATTTTTATTTTCCCCCTTATCCTCAACCTGCGGGCTACCCGTGAATCAGTAGCGGAGTTGCTTGCTGGAGAACAATTTGTGCTCGAGAGTATCGGTGCTCCACGTCGTCAACTCATTAGGCACTCGCTTGCCTACCTCTATAAGCCGTATTTGCTGGGGGTGAGTCTAGCTGCGTTACTAATCTTTGTTCTGGTGATGGGATATGTGCGTTTACCTTTCACGGGTTTTCGGCTTCACTCCGATATCTATCTTGATGCGTCCTTAAGATTAATCGCATATCTTGTACTAGCAACAAGTATCACCTTTTCCTACTTAGCCTGGCCAAATTTGCGCCATACCCGCACCCACTCCGGTATGCGTTGGTCTTTCGGTACGGGAACGAGACTTTTGCTTTTCGGGCTTGGAATTGTTCTTACAACTGTCATGGGGCTGTTCTGGTTGCAGATTCCCGATATCCTTGTGCTTCCTCTTATGTTGCTTATAGTTTTCTTGGTGATTTTGGGGTTACATTCAACTCTCGCAGTTCTGTGCACTGTCGTGACGAATTTTGTAACGAAAAAACGAGGTATAAATCTGCGAACTGGCGTATTTTTTCGCTGGATAATTAACCATCCCTATCAAGCTTCTCGAACTGGTGCTTTGGCAGGAGGTTTCGTTGCTGTTGGAGTTATTCTCGTAGCTTTGTTTGGAATCATCACGGGAGCTCAAGATCCTCCACCCAGACCTCCGGAAGGTATCCAAGTTGTGAAGACATCACTGACTTGTTCTGGAGATTACGCGTCATGTTTAGCCAATGCGGCATCTAATATAGCTTCTAGTGACCCTAAACTGGCTGTTTATGTAGCGACCTATAATCAAGGCGTTGCAGAAATAAGTGCAGGGCAAGTGAACCCGAATCATCTTCAAGACTATGTCCAGCATAGATTAGTTCCCGAATATGGTGCGCAACTCGATGAAATATCGTTATCCTCTCGGTGGGCCTGGATTTACACGATTTCTGAGCAAGAAGAGGATTTGTTATCACAAATCCAGGGAATTAAGTTCGATACCCCTATAACCCCGCTGTCAATTATTGATGGAGAAAGTGATAGGGCGATAGCGGAGACCTATAGACAGCAGACAAGCTGGTTGACGTTCTTTACTGTGCTTGGTTTCATTTATGCAATGACCTCAGTGTGGATGCAATACGCGCGGGAAACAACCGCTCGTGCCAGAGAATTCGCTTCTATGGCATCATTGACTGGAAAATCTGCCGTTATTGCCCGAACCATGGCGATGCGTAACACAGTAGTTAATTTGGTGACAGGAATAGCCTCCATAGGGGTAGGCATCTTCCTCGCTAGCCAGTTCTTTTTTAAGTTTGGTGAATTCTTCCCCTGGATGTTCATAATCAGTATGGGAATCATTTACCTAGTTTTTATTCTTACCCAAGCGATTCTCATGTACGTCCTAGTTAAGAAAGAAGCCGCTAGTTGGCTGCCGGGAAAGAGCTAAAATGAGCATACTAGAATGTCGTAATCTTTCGTGTGGTTATAAAAACCCGCTGTTTACTGCGCTTAATCTTGAGATTGATGCGGGAGAAACCGTGGCAATTATGGGTCGTTCTGGTGTTGGTAAGACCACCCTCTTGACCACAATTCTTGGCATGAACCGTCCGCTGGAAGGAAGTGTTCTAGTTGATGGCACGAACCTCCATAATCTTAAATTTGATCAGCTAGCGCGTATGCGCTCAACCACAATTGGTGTCGTGTTTCAAAACGGTGAACTCATGAGCGGATACACCGCACTCGATAATGTTATGTTGCCACGCTTACTTTGGGACAAGAACGATTCGACCGTTCACGATGAAGCGTCACGACTATTAAGTGATCTCGACGTGGAAGAATCTCGAATGGCAGAACAGCTATCTGGAGGTGAACGTCAAAGGACAGCACTCGCGCGCGCCCTCATCAATAACCCCAAGCTGATACTGGCAGATGAACCCACTGGCGCACTTGATACAGAGTTACGCGACGAAGCTATGGAGTTACTGCTTACCCAGGTTCGCCAGCGTAACTGCGCCCTCATGCTGGTCACCCACGATCCTTCTGTTGCTGCAAAAGCGGATAGAACGATTACGCTAGTCGGTAAACAGGTGTAGCGTGCCTTGTTCCCCGCTGCTAGATGCTTCTATTGCTCGGTTTTTAGCGCGCCCCGGCGCGCGAGGGTGTAATTGTTAAGTTCCGTTAGCTAGTTCAACACTAAGGGGCTACAACACGAAACCCGCCCACGAGAAAACCTCCGGAACGTTTTATTAGATTTCCTTTACTTCCTTTCTGAAATTGATATTTATGCTTTCAATCAAACAAGGGTTTAGATGGGGCTTAGCTCCATTAGAGACTAGATTTTCAGGGGAATTAGTTCGAATGTAAGCGGCGCTTTCGCGCGTGAATCCGAGACGTAAAGCATAACAGTTTCACGTTTCATAGTTCCGTATTCAACGTATTCACACCAGCAGTAATACTAACGACCTAACATACAGAAAAAACTATCAGTCAATTCTACAGCGGATGTATTTTCTTTTACTAACATGCGTGACCTAAACAATGTCGAGGTAGGGAATAATACCTAGTAGCTGAAGCGCAGCTAATACCGTAACTAGTGCCGCTGCAATTCCCAGGAAAAGCTGCAAGCGTAGTTGCCTATTAGCTAAACGTAAACGTTGATATAGAGTACGTTTTCGTCCAGTTTTTTTATCTTTAGCATTAGGCATTTCAAGCCAAGAAACAGTGCAGAAAAATACCGCTAAACATCCAAACAAAATAAACTCAATTATTAACTTCACCATTTAAGTATTTTCCTGTAAGCCCAGCCATCTAGAACGCCTGTTTAGCCATGTCTACACAACTCTTTATTCCGATTATGTCTGCAACGGCACTTCCTCCAAATTTAAGGAAATTTAGCGAGTTAGCTCCTGATTTGTAAGACATCGACTTACGGTATGCCCTCTTTATGTTTCGCATTGATTTCACATTGCTTGCGAATTTCTTTACTTCTTTTATTATCATCCAAAAGCGTGCCTTATTTGTGCCACCAAGTCTTAACCAGGATCGGAATGCGTTTTTAAGTTGAACGGTTTTCCCAAACTTTAAAACCTTGTAGATCTTTGATGAAACAAACGCAATTTTTGCTGGACCGAATGCAGCGAGAGAAGCAACANNNNNNNNNNGATGAAACAAACGCAATTTTTGCTGGACCGAATGCAGCGAGAGAAGCAACCggttggcacgtaaatcCTGCTTTCCATAGCCACCAGCCAATTTTTGGATCAGCAACTACAGGGGNNNNNNNNNNTAGCTGCTTTCCATAGCCACCAGCCAATTTTTGGATCAGCAACTACAGGGTAAGTGGTATTTTCATCGGTTGCAATAACTTGCGTTAATTGATCGCCGTTAACTTTGAAGTGAGTTTCCAATGGAGTGCCATTAGCGTCAATAGCCCACGGTTTTTCAACCATGCCAACAATTTCAGTTGAAACTTTCCTGTCTGTAGCTTCATCGGGAATTTCAGCAAGTTTCAAGATTTGATCCTCAGATAGCTTGTCAATGTCCTCGAATGTCACTTCATTTTTGCCAACGATATTTTCTACCGCAGTTTCCACTCTTTCGCTCTCACCAGGTAGGACAACATCCTCTGTGACTGTCTCTAGAATCGCAACACTACCATCATTCTGAAGCTTAAGACTCATGTTCTCAGGTAAAGCAAGATCGTATTTCTGCTCATGGGAAGATTCTCTAGATTTAAGAATCGCGATGACTTGCTCTTCTGAAGAGGTAACTTTATGAAAGAATTCGAGATTGTCTTTGGAGCTCACATGAACAGATTCTCCTTGAGTAGCATTTATGACATGCGCGTCTTCTATAAAAACCACAGGTTTAATGGGTTTTTCCTGATTTATTACTGCGGGAGATTCTGTATTCTTTTCTTCTTGAAGATTAGAAAGCTGGTTTGCCGCAATAGCAAGTTTTTTATGCTTTCAGTTTTTCCTGGTTGATGATTATTAACAGCTTGACTAAATGATTCTTCTATCTCACTTGCATCTAGTTGCGCATTGTTCCCATTTGATAGCGATGCAACTGAGGTGTCAGGTATGAGAACTGTATGAGGTTTAGATACTTCGGCTGCATGAGCAACTCCCATAGAGGTAAGCACTAGCGACAAAGCCGCTGTAGCAGCCGTTACCGCCCGATATAAAGGCGTGATTCTTTTCAACGTGATTCCTAAACCGAATTGTCTATTGATTTGTCAAGCATTTTACACAAAGACAATATGAAAAAGGTAAATGTATATTCCTAGATGAGATTCATTGAGAGGCGGTCATCATTGAATGGTGCTGTTATCACTCACGACATGTAACGATACTTAGACGTCGAAAATGATAAAAGTTGCTTGAACCCTTAAAACCCTGTTGAACAGGGGTTTTGTTGTTTCTGGGGTTGTTTTTTGGGGGCTAATGCCTGAATGGGGGTGCGGACGGATTGTTGGAGAGTGTTTTATGAATGTTTCGTATTCTTTGGAGCAGCGTCGGCAGGCGTTGAGGGTGTATAGGCGTACGGGGTCGGTGACTAAAACGGTTTTGTTGCTGGGTTATCCCTGGGCGTTGGACGTTGCATAAGTGGATTCGGTAGGCGGTTGGCGTATGTTCAGCCGCGTCTTGGTGAGAATCGTTGGGGCGGGACGTCCATCACCTATACCGGAACCACCACAGCACGCCGCTGGGGACAGTTAGAGACCTACGGTGGGAAGCTTGTCGAGAATATCGTGGAGGCGATCGCTCGTGACCTCCTCGTCCACGCTATGCTTAGCGTTACTAAGGCTAGGCGTCGGATTGTGATGCATGTGCACGACGAAATCGTCATCGACGAGCCCACAGATTCTGGCTTCACCGTGACTGACGCGTGCGAGCTGATGTCCACGCTCCCAGCATGAGCCGAAGGTTTGCCGTTGGATGCGGATGGGTATGAGTGCGCCTATTACCGTAAGGATTAGCTGTTGATTGTCCAGATGGGATCTTGTTTCCAGCTGGGGCTGGCACCTATGTGCGTTAGATCGACGCCAGGAATTTCGGTGGGGAAACTGTCTAGGACGTCGCTGATGGCCTGTATTTCAGCGGTGAAATTTCCTCGTCGCAAGAGGAATGCGGTGAGCACCAACGCGGTGTACATGCGTCCTGAAGAATGTGTCGTGGCCGATAGCGTTTGGTCGCTGCGACGGTGTCTGACCAGTGGACGGATAACGAGTTGCCTGTTCCATAGTCTGGCGTGATGGGCGCATACGTTACGAATGAAATTCGCAGTGCGCATCCATGATTCCAACTCGTCGGCACGTGCCAAGTACTTGTCAGCAATGCGACGACGCTGTTCGAAGGGAGCCAACGAAAACAGGGTCACGAGTTGTCCGAATTCGAGGATCTCGGTGGCCACCCACACCGGCAAACGACCGTCGTGGGTCTGGTTGTAATGCGTGACGAAATCTTCTGTAGAGCGCGACTGCGTTTGGGCTAGCTTCTGCGTAAACAGTACTGCGCGGCGATGCATTGCGCCTGACGGCCAAATCCGTTCGAGGTCGAGGTGAATGAACGGATCGATCTCACCCAGCACGTGCCCCACGTCAACTCGCAGGCACACCTCCAGCTTGCATAGCGCCCGCCACACAGCAAGACGCAGCTGTTCGTCAAACTCGTACAGCTCAACCGCGTGATGCATACGTGTGCCGGGAACGAAACGATCTAAACGCCGCCGAGGTGAGCCTTCGGGAGCTGACTGGCGCAACGGGTAGGAGTATCCCGAAAGCCGGTAATAGCCGACAGTAGATAACTCGCGGCGGTAATCACCGGCATCCAATAGGCCACGACGAGTGAGGATATTGATCTGCTCATCGATACTGACCCACGGTTTATCGACCACCAGCCCACCCGCTTCCAAAAACATGAAGACCGGCTCTGACCTGTCTCGGAAACCGATACAAGCGAGCCGGTACTAGTGGTAATCACTATACATCGAAAACAGCGACAGAATCAAGAACTCGGCGAAGTATCACCATCAGAGAAGAAAGCTTATCCAAGACCGCTAAGAAACGAGAACCGACCCTGTGCTCCCACCGAGGCGGGCAGCGGAACCGGTCATGTTGTCTAAAAGACCACCGTGTCGGCACCGCTGTAGCAAGAGAACGATGGTTCTTCCACACAGAGCACTCGAGAAATTTGTCTATGCCCCGGCGAGAATACCTGCCAGATTGCTCTAACAGATAGCGCTCCACCGGGGCTTCAACACCAATCGTGCCAGAACGAGAAGCGATTGAGTACCCGTGATTTAACACTTTCTGGTTCGTCGGCAGTGGGGTGAGGCCCTTAACCCTTGTGCCGACCGGCACGACTTTTTCTCGACGGGGTCTCGGGAAGGAACCCCGCCATGGGAAACCAGATTCAAACATTCACCAACGACGTGTTCGGCACCATCCGCACTATCACCACTGATGGTCAGATCCTTTTCTGCGGCAAGGACGTGGCGACCGCGCTCGGTTACCAGGATCCGACGAACGCGGTGAAGCTGCACTGCAAGGGGGTGGCAAATTACCACCCCCTTGAGACCGCTGGTGGAATCCAGCAGGTTCGTTTCATTACCGAAGGTGACCTCTATCGCCTCATTATTTCCTCGAAGCTCCCGGCAGCGCAGAAGTTCGAAGCCTGGGTGTTCGATGAGGTGTTGCCGACGATTCGCCGCCACGGCCTCTACGCGATCGACGAGCTGCTGGCTGATGATGAGTTCCTTGAGCATGCCATCGCCACGCTGCGTGCCGAGCGAGCCAAGCGCCTGGCAGCAGAGCAAGCCTTGCTTGAAGCGGCACCGAAAGTTTCGTACTACGACCTCGTGCTGCAGTCCGATTCGTTGTTGACGACGACGGCGATTGCGAAGGACTACGGACTTTCCGCGAAGAAGCTCAACCGGATCCTGCGTGATGCTCACGTGCAGTTCCATCAGTCTGGCCGGTGGTTCCTCTACGCGAAGTACGCCGAGCAGGGATACACCCAGTCCAAGACCCACGAATACGGCGAAGGACAGACCCGCACCCACATGTACTGGACCCAGAAGGGACGTCTGTTCATCTACGACCTGCTCAAGAACAAGCTCGGCATCCTCCCGGTCATTGAGCGTGAAGGTCAGGTGCAAGCATGACCGCCACGACACTCGATATCGGATTCTCGAAAAAGAACACCGAAGGCTATCTGGACTTAACGAGCTACCACGCGCTCAAGAAGCTGCAGCGCGAACAGTTCGGCTACCGGCCCTTGGTTTATATCTGCTCACCGCATTCGGGCGACACCGAGNNNNNNNNNNNNNNNNNNNNNNNNNNNNNNNNNNNNNNNNNNNNNgCCCGCCAATTCTGCGAGCTCGCAGTAGCGGCAGGCAAGATCCCGTTCGCCCCGCATCTGTTATTTTCACAGTTCATGGACGACTCCGACCCGGACACCCGCGAGCTGGCGATGTTTTTCAACCGAGTGCTGCTCGCTAAATGCGAAGCCCTATGGGCATACGTCGGTCACGTCAGCCCTGGTATGCGCCTGGAGATCGGCTGGGCGCGAGACCTCGAGTTGCCGATTAAGTTTTTCGATTCTGATTTCAAGGAGGTCACCCCATGACCACGCCTTTCACCTTGTTTGCTGCCGCGGTTACCGGTGTGCAGAACAATAACCACTACCCGAACCCACATCAGGTCATTGACGCGGCATCCCTAAGCGTGGTCGCTGGCTTTGATCACGTGGCAGCCACGTATGTCAATGACCGCCGCTCAACTGCAGCGTTCATGTCTTCGGATTGCGTGGTGATGGATATCGATAACGATCACACCGAAACCCAAACTGACTGGATCACACCAGAAAAGCTCGCTGAGCTCATGTCTGGCGTGGAGTTCATGACCGCCACCTCCCGCAACCACATGAAGCCGAAGGGCGTGCTTTCGGCGAGGCCGCGTTTCCACGTCTACTTCCCAATCCACAACGTGCAAGATGCTGACGAATACGCGGGGCTCAAGCACCGCCTCGCATCACGGTTCGCGTTCTTTGATCGCAATGCTCTGGATGCAGGAAGGTTCATCTACGGCACATCGAACGCTGTAGTGATGGTGCATGAGGGCGATCAGTTTCTTGACGACTGGCTCGATAACGCTGACGAGATCGACGTGTTCGCCGCCTTCGACGCCTCAACATTGGTCATTGGTGAAGGCTCCCGTAATGCCACGCTCTCTCGCTTCGCAGGCAGGGTCCTCATCCGCTACGGGCAGACCGATCAAGCACGAGACCTCTTCGATCGCAAAGCCAACCTTTGCGAACCACCGCTCAACGAGGGCGAACTGCAGACGATCTGGAACTCGGCATGCAGGTTCGCTTCGAAGGTCGCCTCTGACCCGAGCTATCTGCCACCAGAGGCGTATGAGGCGTTAGCAGGTTTGCGTCCGGATGATTTTTCCGATGTCGGTCAGGCAGACACATTAGCTGGCGAATACGCGAACAAGATCCGCTACTCACTGGCTACCAAGTGGCTTGTCTACGACCATGGCGTGTGGGATGAGAACGACCTGTCCGCACAAGGAGTGGTTCAAGAACTGACTTCTCGTCAACTTGAAGAAGCACAACACCTTATCGCCACAACATGGCAAGACATGGTTTCTACCGGTGCTGACGTGGTGATGGCATCGGCTTCATCGAAAGCCCGCGGCCTAGCAAAACTCAACCCCGCCCAAGTCGCAGCATTCAAGGCGTGGGATGAATCCAAAAGCTATCACAAGTTCGTTCTCTCCAGGCGTTTGTCACGCAATATCACGGCCACGTTGAAAGAAGCCGGGCCGATCTTGCAGGTACGTGTCCGCGACCTTGACGTCGACCCCTACCAGCTCAACACCCCGGCAGGTACCTGGGATCTACGCGACAGTAGTAGCCACGAGCACAATCCCGCCGATCTGCTGACCAAGCAGACCGCTGTCGGCCCCAACGATGAGGGTGCACAGATCTGGGCCGACGCCCTAGACGTGTTCTTCCAAGGAGATCCTGAGCTGATTGGTTACGTGCAGCGCATTGTCGGCCTGGCGGCTATCGGGCAAGTCTTCGTCGAAGCCCTCATCATCGCCTACGGGGACGGACGAAACGGCAAATCCACCTTCTGGAACACCATCGCCCGCGTGTTGGGGACGTATTCGGGCACGATCTCAGCAGATGCGCTCACGGTCGGGGTGCGCCGCAACGTCAAACCCGAACTCGCCGAAGCCAGAGGCAAACGTCTCTTGATCGCGGCTGAAACCGAAGAAGGCATGCGCCTATCAACCTCGAACGTCAAACAGCTGGCCTCAACCGATCAAATCTCGGCAGAGAAAAAGTTCAAGGACCCCTTCGCCTTCACCCCCTCCCACACCCTCGTGCTCTACACGAACCATCTACCGCGTGTGGGAGCCATGGACGCAGGCATCTGGCGGCGTCTGATCGTCATCCCGTTCAACGCCACCATCGAAGGCGACACGGATGTGAAGAACTACGCCGACCACCTCTACGAAAACGCGGGCGGAGCAATCCTTTCCTGGATCATAGAGGGCGCGCACCTCATCCACGCCGAGGGCTACAAGCTCAAAGCCCCACCTCAGGTCGTTCAAGCCTCGCAAGCATATAAGGAGGATAACGACTGGTTCTCGCAGTTCCTTGAGGACTCGTGCGACGTCGAGGACGGATTATCGGAGAGGGCTGGTGACCTCTATCAGACGTATCGGGCGTGGGCGCAAAACACCTCAGGATGGGCGCGCCCGATGGTCGACTTCAACGCCGCATGCGAACAAGCAGGATTCGAGCGCAAGAAAACCAAGTCCGGTATCCGCGTCTACGGGCTGGCTCTGACCAGCGAATTCAACAGCTGAAAGTTATGAGGGTGCAGACCGGTGCAACCCGTTTTCCTACCTTACGCATGTGAAATTACATGGTGTTTTTCTCTATGTAAAAGGTTAGGAAATACCCTGCACCACTCTGCACCCCTTGAGAAACCATTCAAGGAGTGATCATGAACGAACGAACCATAGAACACCAACTGAAGAAAGCCGTTGAAGCCTCTGGCGGCTTGTGTTGGAAGCTTGTCTGCCCTGGAACCAGTGGCGTACCTGACCGGATATGCCTGATGAGAAACCGGGCTGTCTTCGTTGAGCTCAAAGCACCAGGCAAACAGCCACGTCCAATCCAGCAGCATCGGATGAACCAACTGCGCGACCAGGGATTCCAGACCTTCGTTGTCGATTCGGTTGACGGCATACGGGAGGTGCTTGATGCATTATCAGCCGCATAACTACCAACGCCAGGCGACCCAGTTCATCATCGACCACGACGAGGCGGCGATCTTCCTCGGCATGGGTTTGGGCAAATCAGTGATCGCGTTGACGGCGATCTGGCAGCTCATGCTCGACTACTTCACCATCCACCGCGTTCTCGTCATCGCACCATTGCGGGTAGCCCGCGATACCTGGCCCGCCGAAATAGCGAAGTGGGATCACCTTGACGGGCTCACCGTCGCGGTCGCTGTTGGCACCAAACAAGACCGGCTGAACGCTCTCACGGCGTCTGCGATGGTAACCATCATCAACCGCGAAAACATCCCATGGCTCGTGAACCAGATGGGCGGTAGCTGGCCGTTCGACATGGTCATCATCGACGAACTCTCCAGCTTCAAAAACCACCGCGCGAAACGGTTCACGGCATTGGTGAAAATGCGACCCTTCGTCAAGCGCTGGGTCGGGCTCACCGGCACGCCCGCGTCGAACGGGCTCATGGATGTCTGGGCGCAATTCCGTCTGCTTGACGGCGGCGAGCGTTTGGGCCGTTTCATTACCCGTTATCGCGAGCGCTGGTTCACGCCGGATAAGCGTAATGGGATGCAGGTCTTCACCTATAAGCCACGCGTGGGTGCTGAGGATGAGATCTATGCGGCGATTGGTGACATGACGTTGTCGATGAGAACCACCGACCACCTCCAACTCCCGCCCTTGACGGTCACGACCACGCCCGTCACGTTGGAGCCGAAAGAACGCAAGGTCTACGACCAACTCAAAGCTGACCTCGTCCTCGACCTTGATGGGGCGACGGTTGATGCTGCGAACGCCGCCGCACTCTCTGGCAAGCTCCTGCAGTTAGCGTCGGGCGCGATCTACACCAGCGACGGTCAGTGGACGGCGGTTCACGAGCGGAAGCTCGACGTCCTCGAAGACCTCGTCGAGGCTGCCAACGGCAATCCACTGCTCGTGGCCTACTGGTTCACTCACGACCGCGAACGTATCACCGCCCGCTTCCCGCAGGCTCGCGAACTCAAAACGAGCGCGGATATCGAGGCGTGGAACAGAGGCGAGATTGCGCTTGGGCTGATCCACCCCGCATCGGCCGGTCATGGACTGAACCTCCAATCAGGCGGGCACCTGCTGGTGTGGTTCTCGCTCACGTGGAGCTTGGAGCTTTACCAGCAGACCAACGCACGGCTTTATCGGCAAGGACAATCCGAACCTGTGACGATCACGCATCTTGTTGCGGAAGGGACGCTCGATCAAACCGTTCTCAAAGCACTAGATGCGAAAGACGCTACTCAGGCTGCGTTGATTGACGCGGTCACAGCAGAAATCACAACCACTGAAAGGACAAGCTCATGCATGTGATGACCAAATACCTCGACACAAGGAAAGCCGCGATCGCAGCCCTGCAGGATTATGCGGTGATGGAACAGATCATCGAGAGTACCGACGAGCAGATCAAGGCCGCTTACGCTGACGCGGCAAGCCCAGCATCACCGCGCATGGACGGCACACCGCCCTCGGGTGATCTGCACGCGTCCGAGAACAGGATCGTGGCGAGCATTGAGCGAATCGATGCCTACAAGGCTCGCTACCTACAGGCCCGCCAGTACATGGACTGGTTCTTGCCTGCGTGGGAAGTCATCGCTGAAGACGACCGCTTCATCCTCGAAGGCTTCTTCCTCAGCGAGGGGACACAAGATGAGAAGGTATCGATGATCGCCGATCACTTCTACGTCGAGCGTGACACGGTCTATCGGCGCAAGAACCGGGCCCTCGACAGGTTCGCCACCGCCTTATACGGACAGCTCTAGCGTTAGCCGGTATCCGAAACATGCGATAGAAAACCGCATATCGGTGTGAGAACATGTAAGTGGTTGAAAACTAGGAGAAGCCCCAAGAACCCACACGGGAACTTGGGGCTTCACCACATCCAGGGGGAAGGAGCCAGCGATGCCGGTCAAACCAGCCCACCCGTGCTCCCACCCCGGCTGCCCCGAGCTCACCCACGAACGCTACTGCGAGACCCATGCCAAAGCAGAGGACGCACGCTACCGGCGCTACCAAAGGGATCCGAAGATCAACTGTCGCTACGGTTCACGCTGGCGTAAGATCCGCGCCGCCTACATCGCAGCCCACCCGCTCTGCGAAGACTGCCTCGAACAAGGCAAGTACACGCCCGTGCAGGAAGTCCACCACGTGCTCCCGCTCGAACACGGCGGCACCCACAACTTCGACAACCTCCGTTCGCTGTGCAAGCCCTGCCACTCGCGCCAGAGCGCGCTGGATGACGACCGGTGGAGGCAACAACCTCGGGTCTACACCTACTGAATTCTTCGCCACGTTCCGCCCTGTCGCGGTTGTCGTCACGCACTTCAAAGTTGCCTACCCGCCTGGCGTTTGCCGAACACGAGCCACCGTCGAAAGCCTGACGAGGGGTAGGGCCGTCGAATCTCTACAGCCTTGGCACAGGTCAGCGGGCGGGGCCAACCGTGCGCAAAGTCCCCGAATCAAACAAGGTATTAACACTTCGGGCTTCGTCGGCAGTACCAGTGAGGGATGAAATCCCGCTGAGTGTTGCTCGGTTTTCTTGCGCTTTGTCCGTCCGGATTTGGGTTTCCCAGGGACGTACAGGTGAGGGCAAAAAACTCGGAGCTTCTCATCCGGTGTTCTGGATCCCTCCCTGGCAGGTGTTCGCCTGTCTTGAGTTAACAAACTGGTTTCTAAAAAGGAGGAATCATGACAGATCAAATGGTGCTAAAAACACAGCAATGGCTCAATCGCACCTATAGGAGCAAGGCTGGATTCGGTTCAGTCGTAGAGGACGGATATACCGGCTGGGGCACGGTCAACGCTTTGATTCGGGCCCTGCAAATCGAGCTGGGTATTACGACAACGGCGAACAATTTCGGACCGGGAACTATCAGTCGCTTCCAGTCTCGGTGGCCTAACGGCATCCACCAACAGGATGACGGCGCACAGGAGACTTCTAATGTGTACGGCATTATCCAAGGCGCTTTGTGGTGTAAGGGATATTCTGCTGGTGCCAGCGATATCACGACTCACTTCTACAGCGGAACTGGAAAGGCCATCAAACAGCTTAAGAGCGACATGGGCATTGGTGGAGATTCCACTGTGACGCTCGACGTCATGAAAGCGCTGTTGTCAATGCAGCAATTCGTCCTGCTTCGCTCTTATGGGGGCATTTCAGCGATTCGGCAAGCACAGCAACAAATCAACCAACAGTATCGCGCTTATACCGGAATCATCCCTACCGATGGACTCTACGGTCGGGAAATGAACACTGCTCTGATTCAGGTCTTGCAAGCCATTGAAGGATTTAGCCCTGCGGAAGCCACAGGTAATTTCGGCAATGGCACCAAAGCGCGTCTAACAATAGTTACACCCAGCAATGCGGCAAGTTTACCGAAGTGGGCTTGGCTAGCTCAGGTTGCTCTAGTGTGTAACCGGATTTCTCCCGATATCTATCCTTCTGCACAAACCGCACTGTCAACGTTCGTTCCGCAATTCCAAGCAAAGTATCAGCTCCCACGAAGCGGGGTGGTCGACTCGACTACATGGATGAGCCTGTTGACCTCGAAAGGTGATCCGAATCGTGCCTGCAAAGCATGCGATACACGCTTCGAGATTACGGCTGAGCGACTCAACCTACTTAAGGCGAACGGCTATGAGATCGTAGGACGTTACCTGACTGAGCCGAATCAGGATTCAAAAGATCCGTCTGACTATTTCAAAGCAATTCGCCCCGGAGAACTTGAACGCATCACCAACGGAGGGATGAAGTTCTTCCCGATTTTCCAGGAGTACTCAACCAAGCTTCGACACTTCACGCGGGAAAACGGCGCTCGGCACGCGACGCTCGCAAGGCAAGCAGCCCAGCGACTGGGTATTCCGGGAACGTATATCTATTTCGCAGTTGATTTCGACGCGACCGACCCCGAGGTCACAAGTCACATTCTTCCGTATTTCCAGGGTGTGCGTGGAAGCCTGGGAGGCGGATACAAAGTAGGCATCTACGCCTCGCGTAACATTTGTAGCCGCATCATTAAAGCCGGCTACGCTGGAAGCGCGTTCGTATCTGACATGTCCACAGGATTTTCTGGCAACCTTGGCTTCCCTATTCCTGACGATTGGAACTATGACCAGTTCACTGAAATCAGTGACTACAAGGGTGCTGGTTTTGACCTAGACAGAGTCGCCTATTCAGGACAAGCAGCGGCAGTTGATCATGTTGCACCCTCAAGTGCCGGTGGCGCTGCGCCCGACACCAGCATTGATTACACCAAGCTGGCTCCGATTGATCTGATCTGGCATTTAGAGAAACGCTTCGAAGAACTTCGTGCCAGTGGCAAGGTTGGAAAAGACTACGTTGCGGGTTCTCATGGTGCGGGAACGCGGATTGCCGTTCCGACTTGGCGTTGCATCCTCAACTATTTAGCAAAAGCCTACCTGCGTGACGGTGGTAGTGGATCTGCGGTGAATTGGTCCGTGTCTGCAGAAAGTTTCAGGAGTGCTGACGCGAGCGTACTCGAGAAGGACGCTGTAGGCAAGAAGATCATCGCTGCCTTGAATCGCTATATTGATAACACGTGGCGGCAATCCATGACCGACAAGACCGGAGAATCGGTTGATCTGGCGCATCTGGCGGCAACAACGCTTGGATACACCAACTGGAATGTTATCCCTGATGCGTGGACTGGCTGGGCCGGAGACCTAGCTACTGCCATGGAGAATATTCAGAAAACTCTTGACTGGAATCCCAGTGCGAACTTGGATCAGGTGGCCACAGCTCTAGTCGGTCAAGGTAACGATTACCGTCAGCATCCTGGCTTGAAGGGGCTAGTACTTGACAAGAAAAACGACAAGGGACAGTGGGAATCGGTAGGAAACAATTGTAACCGTGACGATCTCTGCTGTGACGGAGACGCCATCGTTATCGCTAACACGCTAGAAAACGGCAACGACTCCAACGCTCATCTTCTGTCAGCAACATTGCGAGAGTACTACAACAATTCCAGCAAACTTGCCAACAGATTCAAGCAGATTGGCTGGAGCTTGGGGGCGAATAATTCCACTGAGGCATATCAGAAAATAAGTGAATATGCCGACTTGGATAGCGCCGTTTTAGGATGGTTCCTGGCTGGATACGTCAAGGAAGAGATTCGTTTGACAGCTTGCCGAAAGCTAGCTGAATTCATCTACCGATAATTGATTTGGTCTTTTCCTTGGTGTGGCGCTTGGGTAAAAACGCTAAACCCAAGCGCTACACCACCAGCAACAAGAGCGCCGATGGCGGGAACGGAAAACTGGCTCAGCAGTTGAGAAAAAGAATCACTATGAACTAACGAGCCGACACCATCGAGTGAAAAGAGAAAAGCTGAGAGTCCGATAAAGGCTCCTGCTGAAAGTTGCAACGCGCGGGCAGATTGAATACCGATGAAATGCTTATTAAAAAGCAGAAGAAGAAGAAGAAGAATCGTGAAACACACATACATGATTGGCATCAATAAGAAGACCACAAAAAATCTCTGATCCTGATCCTTGCACCGTAGAAAGATGGCGGCGAAAAGCCACGCGCCGACAAAATATGCCAGAGCGGATACAAGAAACACAGATATTTTTTTGATGACCAGTCCCTTCAACTTTTCGCTACACATTTTGATACGGCAACGGCATCAGGAGTTGTATGCCCCAATAAGTTCTCATTCTACAAGAAGGGTTTCCCTGCATTGCTAAGGATAGCGCTGATCGGGCGGATGTCGCGTGAATGCAGGCACGAGGCCTGGTGCGTTGAACCCGACAGTCACGAAAAGGCGCACGGGAGCGCCTATACCAGAGGCTCCCGAGTATCTGTCTGTGGTGTACAGCGTGGTAAGAAGCTATTGGGGGGGCGGCTTGGTTATGGGGTTGTTCTGGCGGCTTTCTGGTGAATGCACGGAGCTTTTTGATTGCCCATTCGTAGTGGCTTGATGTGGCTGACACGCAGTAGGAGCCGAGCGAGGTTGTGCCCGTCCACGGGAAATGCGCCTTGGTGAATAACTCCTCGTTGGTGAACTCGCCGATGAGAGCCACTACTGCGGTGTGGCTGTCAGCGAGGTTCTCGCGGATAGCCTCAAGCTCAGTGCCCTGATATTGAGTCCAAATCTCTTGGTTGAGCGTTGGCGTGGTTCGCCACGTGTGAGGAAACGGAAGAAACGGTCGAGGCTGACCCTGGCGGTTGGCGTCGACGAAGCCAAGCAACATGCGCTGCCACTCGTGCAGGTGGGCAAGGACGTCGCGCAGGTTTTTGTCCCGCGCCCAGTGGGCTTCTTTACCGATTTGAGTGATGCTGGGATCAAAATTCGTATGCTGATCGTCGGAAgagtaagggagttactccgacagCAGTTTCGCATACTGCGCCTCGGCGGCATCCAATAGTTCAGTTTTCGTCTTCGGTCTCGGCACGCCACTAATTGTCTCACAGCAGGAAAGCAGATGAAAACCTATGGCGAAAGACGGAACGAACCGGGGTGGCCGCCGTGTGCGGGCAGGTGCGAAACCCGATCCGCTGAATGCGAAGCTCGCAGCTGGCCGCCCAGCCACGCGGCTTGATGATCCGCTGGGTGAGCCGTTTGACTTTGAAGGCTCAGATATCGGGGATGGTGCGGTGCTTGCTGGTGAGGTGATGCCGGAGCCTGCCGAGTATCTGTCGGAGATTCAGCGTGATGGTAAACCCCTCGGCGCTGACCTCGTCTACCGAGAAACATGGCAATGGCTCGATCAACGTGGCTGTTCCCAGTTCGTCGCACCGCGCTTGATCGAATCCTATGCGCAGGCGTTCGCGCGTTATGTGCAGTGTGAACAGGCGATCTCCAAGTTCGGCTTGCTCGGCAAACACCCAACCACAGGGGCTGCGATCGCATCCCCGTTCGTTGCTATGTCCCAGTCTTTCGGGAAGCAAGCGAACGTGTACTGGTACGAGATTTACGAGATCGTCCGCGCCACCTGCACCACCGACTACTCGGGCGCGACCCCGGGTGATGAGGTTATGGAGCAGCTATTGAAAGCTCGCTCGTAGACGCGTCCTAGTTGCTTACCGGGGTTATTTTGAGCGTTTTGTTGCGCTGAAAGCTGCCCCTAGCGCGATTCCAACTCCGGTGCCGATAGCTAACGCTGAGGCGTTATCGTCCATAATGAACCTAAAGATAATGCTGGTCATTATCCCGGCAATCATTCCATAGGCCACGGCTTTACCATCGCCGCCGGAAGGTTCTGGCGGATTAGGCTTACTCGTTTCGTCTTTCACGTATTCCAGTATCACACACGATTCGGGTTCGCCTGTCTATCTTCGCTCCCCACTCTTGGCTGACAAGGCGGGGAGTTTTTGTTTCTTTTGATTTTTCTACTGAAAGGGCATTCCTATGACTATGGTTCGCAGCGCTGAAGCAGTGTGTATCGGCCATCCCGATAAGCTCTGCGATCTGATCGGCGACACCATTCTCGACGACATTCTCTACGAGGACCCATCCGCACGCGTCGCAGTAGAAGTGATGGCCTCCGGGCATCGGATCATCGTCACAGGTGAAATCAGCACTACCTGCCGGCCACGTATCCGTGAGTCGGTACGTTATGCGTTGGTGAAGGCGGGGTATGTGCCGTGGAAGTTCCGCGTTTTCGTCTGGACTCGCAGGCAGTCTCCAGACATCAACGCAGGAGTCACCCGATCGCTCGAGGCTCGTTTTGGGGATGACACCGAATTCGCCCTCCAAGGAGCAGGTGACCAAGGCACCGTTTACGGTTACGCCACGGTTGAGACCCAGGAGCGTTTGCCGTTGCCGCTTGTGCTCTCACACGAGATTTGCGCCCGCCTCGATAAGGCGCGCAAGGACGGCACGATCACCGGGATCAAGTCTGATGGTAAGGCGCAGGTGACAGTTCGTTACGACGCTGCTGGTAGGCCCGTGGCGGTTGAGACGGTGGTGGTGTCGATCCAACACGACGCCACGAAGACTCTGGACGAGCTTGGGGCAGAGGTCAAAACACTGATCGTGGCACCCGCGTGCAAACCGTACCTGCCGATTAGCGCTGACACCGAGATTCTGGTGAATCCCTCGGGCTTGTTTACGGTGGGTGGTCCAAAAGCAGACACGGGGCTCACTGGTCGCAAGCTGATGGTCGACACTTACGGCGGTCTCGCCCCACATGGTGGTGGTGCGTTCTCAGGCAAGGACGCCTCGAAAGTGGACCGCTCGGGTGCATATATGGCGCGTCTGATTGCCAAGACCATCGTCGACGCCCGGCTCGCACTCGAATGCCAAGTGAGCATTTCCTATGCGATTGGGAAGGCTGACCCGCTCGCCTTCACCATCGACACCCTCGGCACCGGGGAATATTCTGACGAGATCCTCGCTAAGGCCGCAGCCGAGGTGTTCCCGCTACGCCCCGGAGCGATCATCGACGTCTTGAATCTTCGCAAGCCTGGCTTTACACAGTATTCAACCTACGGTCACTTCGGCCATGCCGGTCTGTATTGGGAGAACTCGTTCGCTCACGTTAATGCTTTAGGGAAGGCGGTGAAGAAGCATGCTCATGAAAACAATGCCAATAGCTGAGCTGAAGCCCGCTGACTACAATCCGCGTAAAGACCTCCAGCCCAGTGATCCCGAGTATGAGAAGCTCAAGCGATCCTTGACCGAGTTCGGCTACGTCGAACCGGTCATCTGGAACCAAACCACCGGCCACGTCGTCGGCGGTCACCAGCGCCTCAAAATCCTCGAAGACCTCGGGGAAACCAACGTCGACTGTGTTGTGGTGGAGTTGGACGAGACCCGCGAGAAAGCCTTGAATGTCGCGTTGAACAAGATTAGCGGCGAGTGGGACGAGGACAAGCTCGCCCTGCTGATTGCTGATCTGGACGCTTCGGATTTCGATACTGAACTGACGGGTTTTGACGACGCCGAAATCGCCCAACTCATCGGCTCACTCGACGAGGGTGAGGTGGAGGATGACGAGTTCGACCTCACCGCCGCACTCGAAGCAGCCGCGTTCGTGGAGCGCGGGGACATCTGGACGCTTGGCCGCCACCGACTCGTGTGCGGCGACGCCACCTCACAAACCGACGTTGAGGCTTTGATGGATGGGAAGCTCGCGAACCTCGTACTCACCGATCCGCCGTACAACGTCGCCTTCGAATCCTCAGATGGCCTGTCCATCAAGAACGACAAGATGACAGCCGATAAGTTCTACGACTTCCTCCACGCCGCGTTCACCCAGATGGCTAGTGTGTGTGAGAAAGGCGCGTCCGCGTATGTGTTCCATGCCGATACCGAGGGGTTGAACTTTCGTCGCGCCTTCCAAGATGCTGGTTTCTACCTGTCGGGATGTTGCATCTGGGTCAAGGATTCCCTTGTTCTCGGACGCTCTCCCTACCAATGGCAACACGAACCCGTGCTCTACGGATGGGTAAAGACCGGTAAGCATCGCTGGTATGCGGATCGCAAGCAGACCACGGTGTGGAATTTCGCCAAGCCCCGCAAAAACAGCGACCATCCCACTTCCAAGCCACTAGACCTGTTGGCTTATCCGATTCGTAACTCCACCCAAACCAACGCGATAGTGCTAGATACGTTTGCTGGCTCTGGTTCCACGCTAATGGCTGCAGAAGCCACAGACCGCACTTGCTATTGCATGGAGCTGGATGAGAAATACGCTTCCGTGATTGTGCGCCGCTATGCCGAAGCAAGTGGAGACGCAGCAGGGATCACGTGTTTGCGTGAGGGCAAAGAATACGCGTATTTGGATTTCGTGCGCGATGTTGATCGGGGTGAATCGTGAGTGGTTTAACGTTGGGTTCCTTGTTTGATGGTTCGGGCGGTTTCCCTTTAGCTGCCAAAATGGTTGGTATCAAACCGATGTGGGCATCTGAGGTAGACCCCTTTGCTATCCGGGTAACTAGGAAAAATCTGCCTGAAGTTTGCCATGTTGGCGATATTAATTTGTTAGATGGTGGCCGGTTACAGCCGGTGGATGTGATCACGTTTGGTTCACCTTGTCAGGATTTATCTATCGCAGGTAAGCGGAGCGGGATTGATGGGTCTCGCTCCTCACTGTTTTACCAAGCTGTGCGAATTATTGAAGAAATGAGGCAAGCAACTCATGGTGCCTACCCAAGATATGCTGTGTGGGAAAACGTGCCGGGCGTATTCTCCTCAAACCACGGGGCCGACTTTGCCGCGGTCTTGCAAGCGTTTATCGAGGTGTCCTGCCAGCAAACGCCACGCATTCCTGTTCCTGAAACCAGCTGGGCAACCAGCGGATACGTCTTGGCAGATGGGGCATCACTTGCATGGCGAGTGCTCGATGCTCAATTTTTCGGAGTGCCCCAACGTCGTCGTCGTATCTTCCTTGTCGCAGATTTTGCAGGACAATCCGCACCCGAGATTCTATTTGANNNNNNNNNNNNNNNNNNNNNNNNNNNNNNNNNNCCCTGCCCGAGCAATTAACCCAAGCACTACAGGCAACCAGTGCGGGGCGTTAACTCTTCGTATGCGTGCCGGTAAGCCAGGCTGTGGTAAAGGGCCGTTGATTCAGCATGACCTTTCAGGCACATTAGGAACTGGTGCTGACCAAGTCTTATTTGAACCTAGCATGCAGGTGATGCTTGATTACCATCCCAATGATTCACGCATCGAAATTGGCGACCAGGTAACAAGTCAAACCTTAACTTCACGAATGGGAACAGGAGGTGGAAATGTTCCACTCCTACTCGACCAACCTGTATACGGTATAAATTCCGTCCACGACAACCGTAAATATGGTGGTGAATGCGGTTACAAAACCACTGTGGCAAAAACTCTTGATTTAGCTGGCGGTAATCCCGCATGCAATCAAGGCGGAATGGTCATTCTCGAACCGATCTATGCTTCTTCGAAATCTGATCATTTCACGAGGGCAACCACAAATGTTTCAGGTGCACTTTTGGCAAGTGATTCACACCAGCCACCTATTGTCGCTAATACGATGCTTCGCCCACGCAAACTCACACCCCTCGAATGTTCTCGTCTACAAGGCTTCCCGGACTATTGGTGTGACAACCTCACAAACCTCGACCCAGACGAAGACGAAATCAGATACTGGGAGGGCGTGTGGAAGAACTGGAACCTAGGACGGGGCGTGAAACCGAAAACTCGCAGCCAAATCACTACTTGGCTGAAAACCGCGCCAACTGATTCAGCACAGTACAAACTGTGGGGAAATGGGGTGGCATTACCAGTAGTGAAATACGTCCTAAACAGACTACAAAAAGCAGCCAATACAACTGGATAAGCGGGCGCACCTATGGCTGTATGTACATGACCAAACAAGATCCCTAACTGAGGAAACACGAATTGGAGGATGGTCATGAGCGATCTACATATCGAGATCAGCGAAATGCTCGAGGCAGGTATCAATATCTGGGACGTCGAAGAAGCCCACGACATTGCACGAAAGTGGAACTTCCCGCTGGTTGCCGGGGCAATCGAACACGACGCAACCGGCTACCTGCAACTGGTCGAGTCTTGGTTTGAGCAGGTGACCCGATGAACATGATCGAGTTCAACGCAAGCGTTGCGGGGCGTAAGAAACTCGCCAACACCATCGCAGAACTTCTTGGAGTCAAAGCCGTCTACGCGGGAGCGCCCACCTTCGACTACCAGATCGGAGATGCACGCCTTGATCGGGATTGGGTGCTCCACCTCCCAGAAGACGTCGACACCGAGGCAGTCACTGAAGGCGCACAAGCTGCTGGTTTTGCGCCCACAGGCGAAGACTACGGGCTGACGCTTGCTTTCCCCACGACCGGGTGGGGCGAGGACACAGCCGCGAAGCTCGAAGCCCTGCTCGCCTCCAAGGGCGCACTCATCGCTAAGGCACTCGGCATTCCGGCCACTCCGATGAATTTGAATGCGGTGGAGGGGACGGTTGAGTTTGCCTGGTTCGAACAACTTCCTGACGCGGAGGTGATCGAGGCAGCCAGTGTGCTCCTTCAGCTCATGATCGAGCACGCGAAGACCTCCACCCGCATCTCACCGAAACCACCTGAACCAGGGAATGATAAGTATGCGATGCGCTGCTGGCTCCTACGCCTGGGAATGATTGGCGAGGGATACAAGAACGCCCGCCGGGTGTTACTTGCGAATTTGGAAGGTAATGCGGCGTGGAAAACCGCGCCACACCCGGCCGAATAACCCGAGCAGAAGCGAGAGAGTAGAATCTCTATTTTCCTCGTGAATACGCGGAAGACGACTGGATATGTGCGGCGACGTATGGCTGTATGTACATGACCAAACAAGAGATAAAGGAGAAGGTCATGAACAACGAACTTACAGCCTTGAAGACCACCACAGCGGTTGCCAAGCACTACAAGATCCTGGGACACGCGATGCGCTACGGCACTTTCCTGATCGCCACCAACCGCATCTGGAACGATTCCCTGGGCGCCTACGAACATTTCGTAGCGATCTTCCAGATCCTAGGCGAGGGCAAGAACGCCTCAGTGATGCTCGCTACCGAATCCGATGAAGCCTTCACCGACGAAGGCCACGCAACTGCTTGGGCGATCGGCATGATCAACGCCCTCTAACCACCGCCAGCCCCGACCAGACCACGGCCGGGGCACGGCTCTCTAAGCCTGCCACTCACACACCGGGAGCGGATTCTCCATCTTGTTTGATCACATGACAGCCCCACGTGTGTGAGTGACGATCATCGCTAAAATCCTTTGAAAATAAGCCAATAATGACTGGATATAGTCGCGGGTCTATGGCTGTATGTACATGACCAAACAAGAGAAGGAGCAAGGTCATGAACAGCTTCGAACGCGACAAGCAAGCAATCCAGGGCGGTGACACCATCGAGGTGATGAAACGCCGCGAGGCCGAGATTACCGCCCTAGAAAACAAGCTGGGACGGGAGAAGAACGGCTTCCGCTCCTCCATCATCGCCCACCAGCTCGACCAGCGTCGCGCTGAATATGCCGCGCTCGACGCCCTGATCTAAACCCGCACACTCCTGGACCTGCCGGTTTAGGCGCTGTGCTCTGAGAACTTTTCGCCCCGCTTGTTGGGGCTTTTCTTATGACACTGGAGAGGAGGTGGGACACGATGCGTCAACTAGAAACCTATACGCCAACCCGGTTCATGGCTGACGGCTCACGCTATGACAAGCGCAAAGCCGACTATGCGGTGGCCTTCATTCAAGCGCTCAAGCACACGAAGGGCCGCTGGTCAGGCAAACCCTTCCAGCTCATTGATTGGCAAGAGCAGATCATCCGCGACCTGTTCGGCACCGTCAAAGAAGACGGCTACCGCCAGTTCACCACCGCCTATGTCGAGATTCCGAAGAAGATGGGCAAGTCAGAGCTTGCCGCAGCGGTCGCGCTGCTGCTCACCTGCGGGGATGGTGAAGAACGCGCTGAAGTGTATGGGTGCGCGGCAGACCGCCAGCAGGCTTCGATCGTGTTTGAGGTGGCGGCCGACATGGTGCGCATGAGCCCAGCGCTGTCCAAGCGTGTCAAGATTCTTGCCTCGCAGAAGCGGATTATTTACAAGCCCACCAACTCCTTCTATCAAGTGTTGAGCGCTGAGGCGTATTCGAAGCACGGGTTCAACATTTCTGGTGTCGTCTTCGACGAGCTGCACACCCAACCGGGCCGTGCCTTGTTCGACGTGATGACCAAGGGTTCGGGTGATGCTCGCACGCAGCCGTTGTACTTCCTCATCACGACGGCGGGTACCGACACGCATTCGATTTGTTATGAGCAGCATGAGAAAGCTGAAGACATCCTCGCAGGCAAGAAACATGACCCGACGTTCTACCCGGTCATTTACGGTGCTGACAGAGAGGATGACTGGACCGACGAAGCAGTGTGGCATAAGGCTAATCCGAGCTTGGGGATCACGGTTCCGATTGAGAAAGTCCGCCAAGCCTGCACCTCGGCCAGGCAGAATCCGGCTGAGGAGAACACGTTCCGACAACTTCGCCTCAACCAATGGGTCAAACAAAGCGTGCGGTGGATGCCCATGCACGTGTGGAACCAAAACAACGCACCCGTCGACCTGTCAGATTTGGAGGGGCGGGTGTGTTACGGCGGCCTCGACTTGGCTTCCACGACGGACATCACTGCTTTCGTTCTCGTATTCCCACCCTACGGGGACGATGACAAATATACGGTCGCGCCATGGTTTTGGATACCCGAAGACAACCTCAAACTAAGGGTTTCCCGTGATCACGTGCCCTACGACTTATGGCAGAGCCAAGGCTTCCTGCAAACCACGGAGGGCAACGTCGTCCACTACGGCGCGATCGAAGCCTTCATCGAGCAACTCGGGCAGCGCTTTGATATTCGTGAGATTGCTTTCGACCGGTGGGGCGCAGTCCAAATGAGCCAAAACCTCGAAGCCTTAGGTTTCACCGTCGTTCCCTTCGGGCAAGGCTTCAAAGACATGAGCCCGCCCTCGAAGGAATTGATGAAGCTGGCGCTTGAAGGACGCCTTGCTCATGGTGGGCACCCGGTCCTGTCGTGGATGGTTGACAACATTCACGTACGCACCGACCCAGCAGGCAACATCAAACCCGACAAACAAAAGTCCACGGAGAAAATCGATGGCGTGGTCGCANNNNNNNNNNNNNNNNNNNNNNNNNNNNNNNNNNNNCGCCCGCGCCATCCGAAACGGCAGCGGGCGTGTCAGCGGCAGTGTTTATGACGAGCGCGGCCTACTCGTGCTGTGAGCACGCTCATGGATGAACGCGCCGATGCCTGTGCCGATCAGTCCCAAGATCGAGTAGGCGACGCCGTAGATGAGGGCTGAATCGTTGTAGTACACGAACAGTGTGGTCAAGAACCCTGCGAACGGGGCCAGTAGCCACCACCAGCCGAACCCGTGGCGTGCCCCATCGATAACGCTCAAAACGATGGTGAGTAGTGGAAACGCGAGGAAGAGCAACGCGATGAACCACTTGGCGTTGGGATCGCTCAGCCTGTTGATCCACATGGAAATGAGCGGCAACAACCAAAATGCCGCTAGCAGGACACTCATCAGTGCCCACGACTGTTTTGAGGGCGCTTTCATATTCCAATTTTACATGTGAAAGGACACCGCATGGGTTTTCTGAATTGGCTGCGTGGCGACACCACTCGCAACGCCACCGATCATGCAATCGGTACGGGCTATAGCTTCTTTTTCGGAGCGACCTCGTCTGGTCGTCCGGTGACTGAGCGTTCAGCGATGCAGATGACGGCGGTGTATTCGTGCGTGCGGATTTTGGCTGAGGCGATAGCCGGGCTACCACTGCACGTATACCGTTACAAGGACGGTGGCGGCAAGGAAAAAGCCCTCGACCACCCCTTATACCCGCTGTTGCATGATGAACCTAACCCCGAGATGACATCCTTCGTGTTCCGAGAAACCCTCATGACCCACCTTCTCCTGTGGGGTAATGCGTTTGCGCAAGTGATCCGCAACGGCCGCGACGAAATCATCGGCTTGTATCCGTTGATGCCAAACCGCATGACGGTGGGGCGTGATGAGGCTGGGCGGCTGTACTACGAGTATCAGCGGACATGGGACGAACCAACCGGCAGGTTCGAAACCGTCACGCTGGCCGCCCGCGACGTGTTGCATATTCCAGGTCTGGGCTTTGACGGACTGGTTGGTTATAGCCCGATTGCAATGGCAAAGAACGCCATCGGCTTGGCGCAGGCTACCGAGGACTACGGGGCGAGCTTTTTCGCTAACGGTGCCGCCCCTGGTGGTGTGCTCGAGCACCCGGGCACGATCAAAGACCCCGCGCGCGTCAGGGAGTCCTGGCAGTCCACGTTCGGCGGAGCGAGGAACGGCAACAAGATCGCTGTGCTCGAGGAAGGCATGAAATACACGCCCATCTCCGTCAGCCCAGAACAAGCTCAATTCCTTGAAACGAGAAAGTTTCAGATCAACGAAATTGCTCGAATCTTCCGCATACCCCCGCACATGATCGGCGACCTCGAAAAGAGTTCCTTTAGCAATATTGAGCAGCAGTCGCTGGAGTTTGTGAAGTACACGCTTGATCCGTGGGTGATCCGGTGGGAACAGACCATCACCAAAACACTCCTCAGCCCGCGTGAAAAACCACAGATCTACGTGAAGTTCAACCTCGAAGGCTTGCTACGTGGGGATTACGAATCCCGAATGAATGGTTATGCGGTGGCAAGGCAAAACGGCTGGATGAGCGCCAACGATATCCGCGAACTAGAAAACCTCGACCGCATCAGTCCCGAGGCTGGCGGCGACCTCTACCTAGTCAACGGGAACATGCTCCCGCTCAGTCTCGCAGGGGCATACGCGCAGACAACCGAGTCTGAATCGGAGCCTGAACCGGCTGAGGAACCTATGAGTGAATCTTCTGTAAGGAGGAGGATATGAGACGTTTTTGGAACTGGCTCACACCAGAGCCATCAACTGACCCGGACGCAGGTAGTGTCCGGGTTTTGCGTATTAGCGGCACGATCGCTGAAGAATCCTGGTTCGATGACGATGTCACGCCGGGAATCTTCGCTAGTGAGTTGAATGCTGGGGCTGGGCCGGTGACTATCTGGCTCAATTCGCCTGGTGGTGACGTGGTGGCGGCGGCGCAGATCTACAACATGCTCATCGACTACCCAGGCACAGTCACCGTCAATATCGATGGTATCGCCGCATCTGCTGCGTCCGTGATCGCCATGGCCGCCACGAAGGTCGCCATGAGCCCTGTGTCGATGTTGATGATTCACAACCCGGCGACGATGGCGGTTGGCGATAAGGACGAACTCGCACGTGCGATGAGCATGCTTGATTCGGTCAAAGAATCGATCCTGAATGCCTACCAGGAAAAGACGAACCTGAGTCGGGCGAAGCTGTCCAAGCTCATGGACGCAGAAACCTGGATGGACGCACGAGCTGCCATCGAAATGGGATTTGCCGACGAACTCTTGACAGGTGAACGTAGCCCGGCCTTCAACGTTAAGCCGGACGAAGAACTAGAAGACGATGAGGACGAGGTCGACTCCCCAGACGAACCCGATGACGAGGGCGAAGAGTTGAAGCGTCCGCCGTTCCCACCCAAGAACGCAGGACAAGGCACGGTGTTTTCCCGCCGAGCAGCCGAACAAAAGCTCGTCGCACACCTGACCGCCACATCACCGCCGCGACCGGTGCGACCACCACGCCCAACCACTACGCCCGCCGCGCCTGTTGGTCGGCGGGTTTGTGATTTGTACGCCGAATTGATCAATCAACCCCACTGAAAGGACCAACACCCATGACAACCCCTATGACTGTTTCTGACCTTCGCACCAAGCGCGCCGACGTATGGGAACGCGCGAAGGCCTTCCTCGATGAACGCCGCGATGCTACATCTGGTTGCCTGTCTGCTGAAGATGATCGGGCTTACGCGAAGATGGAAGCCGAAATCGACCAGCTCACCAACGAGATCGCACGCTCTGAGCGCGCCCTGCGCCGCGACGCCGACCTCGCTAAGGCAACCAACACACCGCTGACCTCAATGCCAGGCATCAACCCCGACAATGACGAGGTCAAGCCCACAACTCCACGCGCTTCAGTCTCCTATAAGCGAGCCTTCTGGGATGCGATGCGGCTCAACGCTTCTCCTATGGAAGTACGCAACGCCCTGTCCGAGGGCGTCGATACCGAGGGCGGCTACCTCGTCCCGGACGAATTCGAACGCACGCTGATCCAGTCTTTGCAGGATCAAAACATCATGCGCTCCCTGGCGAAGGTCATCCAAACCACCAGCGGGGATCGGAAGATCCCGGTCGTCTCCACCCACGGCACCGCAGGCTGGTTGGACGAGGGCAAGCCGTATACCGAGTCGGACGAATCCTTCACGCAGGTCACATTGAGTGCGTTTAAGCTCGGCACCTTCCTCAAAATCTCGGAAGAACTGCTGAATGATGCGGCGTTTAATGTCGAGCAGTACTTGGCGGCGGAGTTTGCTCGCCGTATCGGCGCGGCTGAAGAAGAAGCCTTCCTCACCGGAGACGGAAAGGGCAAACCCACCGGTATCTTCAATGCCACTGGTGGTGGTGAGAAGGCAGTGACTACGGGCAAGGCGACCTATATTACGGCTGATGAACTCATCGACCTGCACTATAGCCTGCGCGGCCCGTACCGCAAGAACGCGGTATGGCTGATGAACGACTCGACCGTGAAAANNNNNNNNNNNNNNNNNNNNNNNNNNNNNNNNNNNNNNNNNNGCAACGGCCAGTATCTGTGGCAGCCAGCGTTGACTGCTGGAACGCCGGATCTGGTTCTTGGCCGCCCGGTCCACACGTCCACGTTCATTCCGGAGATTAAGTCGGGGGCTAAGAGCGTAGCCTTCGGTGACCTGTCGTATTACTGGATCGCCGACCGACAGGGCCGCTCCTTTAAGCGGCTCAACGAATTGTTCGCCACCACCGGACAGGTCGGATTCCTCGCATCCCAGCGACTGGACGGCAAGCTCGTCCTACCCGAAGCAGTCAAGCTGCTCACCCAAAAGGCATCCGCATAACCAGCGGTTCTACACACTGAGAGGAGGTGGCCGCAATGACCACAACAGAGCTTACCTCGCAGGTGAAGGCGAACCTGCTCATCACCTTCGACGATGACGACAAGCTGCTTGTCGCATTGGTGAATGCGGCCACCTCCTACGCCTGCTCCTTCCAGCACCTGCCCGAAAACCACTACGAAAAGAATGAAATGAGCTGGGCAACCAGGCAGGGCATTGTCATGCTCGCCTCCCATCTTTATGAGTCGCGTGATGGTTCGACGGCAGGCTTTTGGGCCGATAAACCGGATGCGGCTCGGGCGGTATGGAACGCGGTGAACAATCTGCTACGCCTGGACCGGGATTGGAAGGTGTAGACCAATGGCTTCTTTGGGATCCATGCGCACCACCATCGACCTCATCCAGCCGACGGTTGTTCGGGATAAGGCGGGGTTCACCACCACGCGCGATGAAGTGAAGGCGACGGTGCGGGCGCAGATCGAGGTGCGGCACGCATCGAGCGCGTGGGTGAACCGGGCAGCGTACTCAAAGGCCGACGCCCTCTTCCGCATCAGATCTTTTCCCGGACTGTCCGTGACCACTGATATGGAGATCAGTGGCCCGGATGGGCAGTATGTGATTGACGCAGTTGAGGTGATCGGCAGGTATGTCGAGATTCTCGCCCACCAGATAACCCCTGAAGGGAGATAGTCATGGCTCGAGTGCAGATTCGCTTGCCGAACGCGTTTATTGATTCCCTTGATGCTGCGAGCCGTGTGCTAGAAACATCGGCTGATGAGGTGCTTGAGGCGGGAGCCGCGGTGGTTGAGCCGCGCATGCGAGCAAACCTCACGGGCGCGATCGGACGTGCCACCAAGCAGGCATCGCGGTCAACAGGGCAACTACTCAGCGCGCTTGGTACGACCTCGGTGAAAGTAAACAACAAAGGTGATCACAACATTAAGGTCGGCTTCGCTGAGAACCGCCGCGACGGCAGAGCGAATGCGTTGATCGCCAACGTCCTCGAACACGGCCGTAGTAATCAGCCCGCGCGCCCATTTCTTGCACCCACACGGTCGCAAACAAGGCGTGGTGCGATCGAAGCCATGAAGGCGGCGCTCACAGCGCGCATTGAGCAGGTGGGGCCATGAACACATTATTGGAACAACTCTCGATGATCGCTGACAAGCTCGGGCTGCCGTTCGAAGTCGGCCTCTACACGACGACGCCTGTGCCGCAGACGTACCTGGTGGCAACCCCGCTGACAGACATGTTCGACGTGTTCGCAGACAATCAACCCAGTATCGAGGTTGAGGAAGTTCGCCTCGCACTTTTCACGAAATCTAACTATCTCGACCTGCGCAACCTCATTACTCGCGCCCTGCTCGACGCAGAACTAACCATCACTGGCCGTAGCTATGTTGGCTTTGAAGCTGATACCGGATTCCACCATTACGCGATAGACGTCGCAACCCACCACACCTACAGATAAGGAGCATTACTCATGGCGACTATTGGCTTAGACAAGCTCTACTACGCCACCATCACCGAAAACCCCGATACGGGTGAGGAAACCTACGCCAAACCCAAACCGCTGGCCAAAGCCATCTCGGCCGAGCTCTCCGTTGAGGTGGCTGAAGCGATCCTGTACGCCGATGACGGGCCGAGTGAGATCGTCAAAGAATTCAAATCCGGCACCCTGACCCTCGGCGTCGACGACCTCGGCGGCGAAGCGGCAGCCGCGCTGACGGGTGCGACCGTGGACTCCAACGGCGTGCTCATCTCTGCCTCCGAGGATGGTGGGGCTCCGGTGGCGATTGGTTTCCGCGCAGCACGCTCCAACGGTAAGTATCAGTATTTTTGGCTCTACCGGGTCAAGTTCGCCCTCCCAACAGAAACGCTGGCCACCAAAGCCGACTCGATTACGTTCTCGACCCCGAGCATTGAGGGCACGATTTTGCGGCGTAACAAGCCAGATGCGAAGGGGCGTCATCCGTGGAAGGCCGAAGTGCTAGAGGGCGCAACCGGGGTCAAGCCTGAGACGATCACGAACTGGTATGCCCAAGTCTACGAACCCGCCACTAGCTAACGAGCAAGGAGTACCAAGCGATGACCTGCAAGAAGAAAACTGAATCTGTTGTGGAACTAGGGCGCTCCGCCACTGTCACCATTGGCGGGGAGGACTACGAGCTCGTTCTCACCACGAAAGCCACACGTCTGATCGCCGAGCGCTATGGCGGCCTCGAACACCTGGGTAACGCCCTCGAAACGTCTGATGATTTGGGCAAGACGCTCGGTGAGGTGATTTGGTTGATCACGCTGCTGGCCAACCAGTCCATCCAGATCCACAACCACCGCCACCCAGACGACAAGCGCCCAGAGCTGACCGAGGACGAGGTCGAACTACTCACTGTGCCTGCCGATCTGGCGGACTATCGTGGCGCGATCGCCGAAGCTCTCCAGCGCGGCACACGCCGAGACATCCTTACCGAGCCAGCCCCAAAAGCACCAGAAGCGGACGGATAGTCGACAACGATCAGGCTGTGTTCACGCGGCTGACGTATATCGGAATGGCCCACCTTCACCTATCACGGGTAGAGGTGGGCTTAACCGTGTTCGGGGAACTGTTGGATCTGGTCGACTGCTGGCGACTCGAAACCGGCAGAGCACAGCCGCTACGTCAATGGTTCATCGACGACGTGATTCCTGCCGGGATTTAGATACTGTTCCAGTGGGCTTTTAGTTCGTGAGCGAATTGTGTGGGCATTAATTGATGCCATTGATGACCCGCGTCTGGCACAACGATGAGGCGGGCATGTGGGATCTGTTGGCTGATGGTGCGGGCGGCAGGAAGATTCGCGCGGTCTTTCGAGCCGCACGCAATCGTCGTTGGAACCGTGATATTTCCAAGCTCTGGCTCGAAATCAATGGCTGATATTTGACGCAGGATTTCCAGCAACTGTTGCTTGGAAATCTGTGATGGGCACACGAGACGCTCAGGCAAGACTCGCATTAGAACGCTTTGAATGCGCATCAATGCTTTAGGCGGGCGTGCTTGAGGAGCTGAAAGAAACAGGGAGCGAACCATGTGCGGGTGCCGAATTGCCAGATCAAGACCCATCACCGCGCCAAGAGATAGCCCAACCACGTCGACTGGATCATTCAGTGATGCGGCGAGTTCGTCCGTGCGCTCATGTAACGACCATGGCGTTCCTGATGGCTGATCGACAACAGTGGGCGTGAGCGCGTCAATGCTCTCGAACTCGTTGATGACACCATTCCAGGCTTGCGGGGTCTCACCGAGTCCGTGGAGGAAAAGTACCGGAGTGCTCATCGCTGCAAACCACGAGTGGCAAGGTGCCACGCTGCAAGCCCGATCGCACATATTGCGAAACCTGCTGCATTAGCGATGCCCGTGACGGGATGCACGACACCGCTCATCCACAAAACAGCGAAAACGACCGTACCGATGACGAGTAAAGCAAACAACGGCCATACCCACCGGCGATTAGTTACAACATTGGCCCACACGATTCCTCCTCATCCTCTAGCCAATTTTAAGCCCCAGCAACGCGAAGGAATACAGACCTATGGCTGACAGTTCGTTTGGTTTGAAGATTGGGCTTGAGGGTGAGCGTGAGTTAAAGCGCGCGATTACGGATATTAACCGTGAGATGCGAGTGCTTGGCAGTGAGATGAAGCTTGTGGCGTCCTCGTTTGATAAGAACGACAAGTCCGCCGAAGCCCTCACAGCCCGTAACCAAGTGCTTGGCAAAGAAATCGAAGCTCAGAAAGCCAAGATCGAGACCCTGCGTGCAGCCCTCGAAAACAGCGCTTCCTCGTTTGGTGAGAATGATTCGCGGACGAAGAATTGGCAGATCCAGCTCAACAACGCAGGCGCGGAGCTCAACCGGCTCGAAAGTGAACTCAAATCGAATAATGACGCCCTGTCGGATTTCGGGGACGAAGCAGACGGTGCCGGTGACGATGCTAAAGACGCCGCCAAGGACGCGGGCAAACTCGAGGGCGCGGTCGATGATCTCGGAGACGAGATGTACACCACCAGCTCCAAAACCCGCATCTTCGGCGACGTGTTGAAAGCCAACCTCGCCTCCGAAGCCATCATCGCCGGGGTGAAGGGTATCGGGCGTGCGATCGCCTCGATCGGTCGCGGCATGGCCGGAGCCCTCAAAGAGGGCGTGGAGTACAACGCCCGCATGGAGCAATACTCGACGTCGTTTACGACGATGCTCGGCGATCAAGCCAAAGCCCAAAAACTCGTCAATGATCTGAAAGTACAGGCGGCAAAGACTCCGTTTGGTATGGAGGATCTTGCGGGCAACATGCAAACCCTCCTGAGCTTTGGCATGAGCTTGGAGGATGCGAAAAAGCACCTGAACGAAATCGGCGACATTAGCCAAGGTGACGCGGTGAAGATGGAGTCCTTGACACTCGCCTTCGCCCAAATGTCTTCGACCGGCAAGCTCACGGGGCAGGACTTGCTGCAGATGATCAACGCCGGATTCAACCCCTTAGAAGAAATCTCGCGTAAGACCGGCAAGAGTATTGGTGAACTCAAAGAAGATATGGCGAAGGGTGCTATTTCGGCTGATATGGTCGCTGACGCCTTTGCGTCTGCCACTAGCGAGGGCGGGCGTTTCTACGGGGCTATGGACGCCCAATCCAAGACCTTTAGCGGCCAGTTGGCGACGATGCAGGATGGGGTCGAGAACCTCAAAGGCCTCCTCGCAGGCGGATTCTCTGAGGCGTTGGCTGGGTCGGTGTTGCCGATGGTGAACGGCTGGATCGACGAACTCACGACAGCTTTTGAAGAAGGCGGAACACCCGCCCTCATCGACACTCTCGGTAGCGTATTGCAAGAAGCACTTGGTTTTATTGCTGAGCAACTACCTATGGTGGTCGAGACCGGCATGAGCATTTTGACCGCGCTCCTTGAAGGCATTATCAAGGTGTTGCCACAAGTGGCCGAGACGGCGGTGACGTTGATTATCGCTCTGGTCGAGGCAATCATCGAAGCGTTGCCGTCCCTGTTGGAGGCGGCAATACAGATCATCGCCACACTGGTCTCTGGTATCGGCGAAGCACTACCGGAACTGGTTCCTGCGGCGGTGGAGATGCTCATGGCTTTAGTGCAGGGTCTGGTCGATAACCTCCCGTTGCTTCTTGATGCGGCGTTGCAGCTCATCACCGGACTTACCGAAGGCTTGATCGCTGCCATTCCCGTGATCATCGAAGCCCTCCCACAGATCATCACCGGGATTGTCACGTTCCTTGTGGGGGCGATCCCGCAGATCATCGAAGCAGGAATCCAACTCTTAACGGCTCTGATCGGTGCATTGCCTCAGATCATCACAGCGATTGTCGCAGCACTCCCACAGATTATTACCGCGATCGTCAGCGGCGTGGTCGGCGCAATCCCGCAACTCATCGACGCAGGGATCCAGCTACTGACGGCTTTGATTGGGGCGTTGCCGCAGATCATTACGACTATCGTGGCCGCGCTCCCGCAGATTATCGGAGCTATTGTGTCGGCGATTGGTGGGGCGATCCCGCAACTCGTCCAAGCAGGCATCCAACTCTTGACCGCGTTGGTACGAAACCTGCCGCAGATTATTTCCACAATCGTCGCAGCAATCCCATCGATTATTTCTGGGATTGTGTCTGCTGTTGGTCAGGGCGTCTCAGCGATGGCCCAGGCGGGCAAAAACCTCGTCTACGGCCTGTGGAACGGTATCCAATCCTTAGCGGGGTGGCTGTGGAATTCGGTCTCGAACTGGGCATCAGGTATTTGGGACTCCATCACTGGCTTCTTCGGCATCCACTCACCGTCACGCAAGATGGCCTGGGCAGGACGGATGCTTGTCGAAGGCCTCGCAGGCTCCATCCGCACGGACGGCAACAAGGCTGTCACCGCAGCTTCAGGGCTCGCGCGCGACACGATAGACGCTTTCGCCGACCTTGAGGACGGGCTGGCCGTGCCGATCGAGGCGGTGGCAGACCTGCAAGTGCCGAGCGTTGACCTCACCCCACAACCCGTGACTGTATCTCAGCGAAGTACTGATGAAGCGGCAGAGCGTGTGGATGCCGCTGGGATCGTGGACGCAACGGCGAAACGCATCCTGTCCTCGCTGGACATTAGCGTGAAGCTCTCGGATGGGACGCTGGTTGGCAAACTCGCACCTGCTCTTGACAAACAACTCGCACGCCTCGATCGGCGGCAGACCGTGATGGCAGGAGGCTACTGATCATGTTTGGTTTCACGCTGAACAGCGCGGAGACTTCGGCGTCGCTCGGTCTGCGACTCACGGCGCCGGTGGCGATTCCCGCAGCCGTCCGTGCGGTGGATGATATTGAGGTCGAAGGCAGAGCAGGAACCCTCACGCGCTTCACGGGCTGGGAGGATACCGAGATCGAGCTTGAGCTCGCCGTTCCTGTTCGTGACGGGCTCCACCAGTATCGGCAGGCTGCTCACGAGCTGACGGGCTCTTCGACGATTGAGTTGACTGCCGAGCCTGGTGTTTACCGCAAGGTTAAGCACTGCGAAGTGAGCGAACTGCGCCGGGAGCTATCGGGGTGGGGGTTCTTCACCGCGCGGCTCACCTGCCAGCCCTTCACTTACCTGACCGAGGGATTGAATCCAGTAACGCTCACTGCATCTGGGACGATCACGAACCCCGGCCTACTCGATGCGGATCCGATCATCACCGTTACTGGCACCGGAACGTTGTCTTTGACGATCAATGCGCGCGTCTATCACGTGAATTCGCCAGCAGGTTCCGTCACGCTCGACAGCGAACGCCTCGTCGCACACGCCCACGGGAAAGTCCAGACCGATGCGCTCACCGAAACCTTCCCGACCTTCAAGCCTGGGATCAATCGCCTCACGCTCGGCGCGGGTATTTCGAAGATCGTGATCACGCCGAACTGGCGCAACCCCTAACACCCAACTCACGCAAGTTCCGATGGCCATCCCTTCGTGGGGTGGCCAAATTGTTTTGTTTGGAAGGCCTCTCATGATTACGGTTCACGACCGCACCGCCACGACATTCACCACCACCGGACTCGGCGTGCTCGACCGGGAAATCATCAACCCGATCGTGGTTGAGGAACTAGGTGGCGAATTCTCACTGACCTTCACCTACCCAGCAGACGGTCCTGCAGCACAGAACCTTACGCTTGAGAACATTGTGGCAGCGCCCGTGCCAGGGCTGGAGCAACGGCAGGGGTTCCGCATCAGCGAGATCGCCACCACGCTTGACGGCATGCTCGAAGTGACGGCGTTTCACGTGTTCTATGATCTGGCGGCGAACCTCATCGCCGACACCTACGTGGTCAACAAAACCGCGAAAGGCGCACTGACCCAGATCCTTGGGGCGGCAAACACTAAGCACGGGTTTACTGCTACCTCCTCGGATACGGTGACCAGGGCATCGGCGCGGATAGTGCGCATGCCCATCGCCGCCGCTCTCATGGATGCGGGCGAGGACAACACGTTCGCTGCGCGTTGGGGCGGCGAGATTACGCGTAATAATTGGCTGATCCATCACACGCCCATGCGCGGAGCCAACCACGGGGTGGTCATCCGTGATCGGAAGAACCTCACCGGCTTTGAATCATCCATTGACTTCTCAACAGTGGCGACGCGGATTCTGCCAGTCGGATACGACGGCCTACTCCTACCCGAACTGTATGTCGATAGTCCGAAGTTGGGTGATTATGTGGTGCCGCGTATCCGCGTCATCCGCTACGGACAAGTCAAAGCCATCACCGACAAAGACAACCCGCGTGAGGGTGAACTCCCACTCGACCAAGCCCACTCTGAGCTGCGCCGACTAGCTGCAGCAGAATTCAGCGCAAGACATGTCGATGAGCCGTCGGGCTCGTATAAGGTGCGGTTCGTCGATCTCGCCACCACCCGTGAATACGCTGATCTTGCACGCCTGGAAACCGTCGAAATTGGCGACACCGTGACCGTCCGCCACACTGATCTTGGGATTGCGCTCACGGCACGGGTGGTCGCTTACGAATACAACCCGCTCACGCTCCAGTACATCTCCGTTGAGCTGGGTTCTACTGCTCGGAAGTTCACGTCTGTCACCCGGCAGGTCAAAANNNNNNNNNNNNNNNNNNNNNNNNNNNNNNNNNNNNNNNNNNNNNNNNNNNNNNNNNNNNNNNNNNNNNNNaCAGCGGATGGGAAGAACACCAACCACTACGGCAGCATCCAGCCCGCCAAGGCCAAGCTGGGTGACACGTGGTTCCGGCAAAATGGCGAACAGGTCGAGATCTGGATCTACCGGCTCACTGATACCGGGCAGCCCGGCTGGATAGCACTCGCCACCGATCTGAATCATGCCCAGCTCGGTGCGGAACTCGATGCCGCCCGCACACAAGTCGGCCACGCCCTGCTTGCGGCCCAGAATGCACAAAACGCCGCCGATGCTGTCGCCACTCAGATGGCGTCGGCGCAGGTGGAGATTGACCAGGCCAAGACCGCAGCCGCTGGTGCTACCCAGCTGGCGCAGGACGCCCACGACATCGCGGTAACCTCGGATGGGCGGATCACGGTTGCCGTTGTTGACCCGAGCGTAGCGGACGCGGCTNNNNNNNNNNNNNNNNNNNNNNNNNNNNNNcCCGACCGGAGGGTGCGCTGTGGCAAGTGCGCGTCGACGGAGTGATCGCCCGCCAATACATCCTCACCAACAACCAATGGGAACAAACACCGGTGGGGGCTGCGATGATCGGGCCGAAAGCGATCAGCCAAGCACACATCGCAGACGCCGCCATCGGCACCGCACACATCGCTGATGCCGCGATCACCGACGCGAAAATCAGTTCACTGTCGGCAACCAAGATCACCAGCGGCTATCTCGCTGCTGGACGGATTGCTGCCGGCTCGATCACCTCCGACAAGCTGACGATCGCGAGTGGGTTCATCACCACCGCAATGATTGCCAACGCCGCGATCACGGACGCAAAGGTTGGCAGTCTATCGGCGTCGAAGATTACGACCGGTACCTTGTCGGCTGCACGCATCGCAGCAGGGTCCATTACCTCGGACAAGTTGACGATCGCTAACGGTTTTATCCAGTCCGCGATGATCAAGGACGCTGCGGTCACATCGGCCAAGATTGCTTCGCTGGATGCGGGCAAGATCACCACCGGCACGTTGTCGGCGACACGGATTGGGGCGCGCTCGATTACGGCAGACAAGCTCGCAGCCAACGCCATCCAAGTAGGCCTAGCAGGTTGGACGCAATCTATCCGCATCACCCCGTATCAGATCGCTTGGTACAACGGCTCCACCTTGGAAGGGACAATCTCCAGTTCCGGGATGAAATTCTGGTACGGCACCCGCTACATCGGGGAAATGGCACGCCGTGCCCACAAGGACAAGCCCGACGTGCAAGGCGTCGTCAACCAGGTCGCCTATCAAGGCGACTATGTGGCCTGGACATACCAGACGGTTTCCGACGGCACCTACTACACCTGCCTCACCCTGGATCCGAAGGGACGCTTCTACGGCAAGGCCGGCATTCATCTCGGTGCTGACTTGCGCACCAACGGCTACAAGTTCTACACCACCGGCTCGCGCTACGTGACCTTGCAAGACTGCACGCTCACCGGGAAAGGCACCTACGCCGGGTGGGCGTCGAGCAATGGGCTGGCGAAGATCGTCTTCCACACCTACGACGTCATGGTCGTCACCAATGGGTCGTATTACAACATGACCCGCCTATTCGACCGCACCAAAGATTTGATGTCGCGGATGAACGCGATCCTCAGCCTGCTCAATCAAGGGTGGATCACATCCATCTCCGGAACCGGATCGAACATCACGTGGCGGTACTTCTCCAACACCGGCTTATCAGCCATGTCCACCAACCTCGCATAAGTAAAAGGAAACACTGATGAAGATCAAGATCGCCAACCAGCACCTCCAACCCGTCGCCGACCTACTCACCAATATGCCGTTGAAGACGACACAGTCCCGTGCCCGCTCGAAACTTCTAACGTTGGTGAGGGAGGCGATTGCTCGGTTCGGGGAGGACGAATACGACCTCGTCACCCAATTCGCAACACTTGACGATCAGGGTCGCCCAGTCTTTGGTAACGACGGCACCTTTGCTCTCGCTGACCCAGATAAAGCGAGTGAATTCCTCGAAGCTCGCCAAGCCCTGCTCGCGTCGATCGCTGAAGTATCTGGCCCGACCTACGACGGCCACGACAATGACGTGAAAACACTTCTTGATGGCTATGACGGTGAGCTGTCTGGCGAAACGGCCGAGGCCTACGACGTTCTCTACGACGCGATCACCAAGGACAACACATGAGCGCCGAAGAAGAAAAGAGCAAAGAACTCACCGAAGTCTCCGCTGATGAGTCAACGCCTGACGATGAGGTGCAGTTGCCGATCGTCCCAATTGAATCCGATACAACGCCTGCACCACCAGCAGAGGCCATCGAAACCCACGAACTCCCAGCACCCAAGGCGGCGTCCTTCGACTTGAGCCTGCCGATCTTGGAGGTCTTGACTGACCCGACTATGTAAATCGCTGCGCTACACCAATTTTTGATGCCTTCACCCCAGATGGGTGGGGGTATTTTTCATTTGCCCACCCACCCTGGAAGGAACACGCTTTATGTCTATTCACGCTATCTGGCACACCACCCAAGCAGGCCTCGCAGGCCTCGGCGCATGGCTCGCCGCCTACCTCGGAGGCCTCGACGGCCTCGTCTATGCCCTGATCGTCTTCGCTATCGCCGACTACATCACCGGGGTGCTCGCCGCCATCTCAGAGCGCCGCCTCTCCAGCGCAGTTGGTTTCAGGGGTATCAGCCGCAAGATCCTTATCTTCACCCTCGTCGGGCTCGCCCATTTGATCGACGTCCATATTCTCGGAGCGCCCGGCGTGCTGCGTGCGGCGGTCATTTTCTTCTACCTGTCCAACGAAGGCATCTCCCTGATTGAGAACGCCACCCGCTTGGGTCTGCCTGTGCCTGCCCAGATGCGTGGAGCTTTGGATGCGATCGCGAACCGCGCCGACACCAGACCCTCACTCACCGAAACGACCACTGAAAACACAAAGGAGATTCACTGATGAAGAATTGGCTCGCGCTTGAGGCTGACATCGACCTCATCATGAACAAGCACTACACACCCGGCAGGAACGGTAGACGGATCGATAAGGTCATCATCCACCACAACGCCGGAAACCTTACCATCAAGGGATGTTACGACGTCTGGCAAACCCGCCCAGCTTCCGCCCACTACCAAGTCCAATCCGACGGACGCATAGGTCAGTTGGTGTGGGACCGCGACACCGCCTGGCACGCAGGAAACTGGGTAGCCAACACCACCAGTATTGGCATCGAACACGCCGACATGACCAGTGATCCATGGACTGTATCCGAGGCGTGCCTTGATAACGGAGCACACCTCGTGGCCGCAATCTGTAAATTCTACGGTCTCGGCCGCCCGGTCTGGGGGAAGAACGTGTTCGGGCACAAGAACTTCTCCTCGACCGAATGCCCCGCCTCGCTGGCAGGCAGTCAGCATGCCGCCTATATGGCTCGCGCACAGTCTTGGTATGACCAGATGACCGGCAACACCCCAGCACCAGCACCAGCACCAGCCACACCGGACATCGACGCTCTCGCCGATGCAGTGATTCGTGGCGACTACGGGAACGGTGAAGAACGTAAGCGTCGCCTCGGAGCCAACTACGCCGCCATCCAACAGCGAGTCAACGAAAAGCTCTCTGGCCGAACGCCCACGAAGCCCGCCGCACCCAACATCGATGCGCTGGCTGACGCCGTGATCCGTGGCGAGTACGGCAATGGTGAGGAACGTAAACGACGTCTCGGAAACCTTTACGGCGCGGTGCAAGCGCGAGTGAACGCCAAGCTCGGCTACTAGCCACACGCGCTCCTGTGGCGTATTGAAGCCCCGTCATCACTGTGACTTCCCAACTTTCGGGGAGCCGGTGGTGGCGGGGCTTTTCGTCATTTTACGGGCGGATTTAACACATACGGGTTTGTCGGCAGTGGGGTGAAGGGAGTGACCCCACTGTGAAGAACATTGAAGAAGAACGTATCCGTAACCTGCGCACAGCAGGCTGGGGATATAAAGCGATTGCCGAGTTTTGCGCCTTGACCCGTGACCAGGTNNNNNNNNNNNNNNNNNNNNNNNNNNNNNNNNNNNNNNNNNNNNNNNNNNNNNNNNNNNNNNNNNNNNNNNNNNNNNNNNNNNNNNNNNNNNNNNNNNNNNNNNNNNNNNNNNNNNNNNNNNNNCCGCCTGCAGGCATAAAGCGTGGCGGGAACGGCAGAAAACCGAGCCAGTGCGCGAGCAGACCTGTGCGCACTGCGGGCACCGCTTCGTGATCGTGGACAAGCCAGGTCAAAAGTTTTGCTGTCACGCCTGTTATGTGCGTGCTCGCTTTGGCACCCGAGGTGGGCGCTCATGAACACGCTCGCCACCACGGTCGATCAGATGACAAGGCCCGAGGTGTTCGCCCGAGAACTCGCCTTCATTACTGACGCTCACACGTTGAGCATGCTGGCAGGTCGAGGAGTGCTAACCCCCGCAGAGTATCGGCGTGTCTATCGGTTGTTGTTCCAGGCGTGGACGCCGATCTATCAACCACAGATTGTGGGCGAAACGACTGGATAAACACCTGGTTTAGAGCGTGTATAGACCTAACGCGAAAGGAGAAAACGTGGCACAAGTTAGTGTGGTGACACCGGTTCGGCCGCTTGCCCCGAAACTGGTCAACGTGGCAGCATACGCTAGGGTCTCGACCAACGGTGCGGAGCAATTAGCGTCATTGTCGGCGCAGGTTTCGTATTATTCGCGCCTGATCCAGTCCACGCCCGGATGGGCCTATGCGGGCGTGTTCACTGACGAAGGGGTTACTGGCACTTCGATGAAATCCCGGCAAGGCCTGGCCGACCTGATGAACGCTGCCAGAGCAGGAAAGATCGATCTTGTGTTGTGTAAATCGATCTCGCGCCTGGCCCGCAACACTGTCGACCTTCTCGCTACGGTTCGTGAGCTGAAAGACCTTGGTGTGGCTGTGCGATTCGAGCGGGAACGTATCGACACTCTCAGCGCTGACGGGGAACTCCTGCTGACCTTGTTGGCGTCGTTTGCTCAAGAAGAATCCCGTTCCCTGTCCCAGAACGTCAAATGGGCGATCCGTAACCGGTACAAGAACGGGGGCACGAATTCCTTCGTCGTCTACGGCTATAGCTGGGCAGACGGCGAGTTCACCATCATTGACGATGAAGCCAAGATTGTGCGCTTACTGTTTGCCAATTATCTCGATGGGATTAGCCCGGAGAAAACCGCGACGATGCTCAATGATCAAGGTAAACGCTCTCGGGGAGGGGGACGGTTCTATGGGTCCGTGTTTCGTCGCATGCTCGAAAATGAGCGCTACAAGGGCTGCCAGATGCTGCAGAAAATGTACCGCCCTGCGATCCAAGCACCCAACCGTGCACTCAATGACGGGGAGCTGCCGCGATACTGGGTTGAGCAAGCCCTCCCACCCATCATCGATAAGTCTGTGTTTGACGCGGTGCAAGCAGAAATCGCCTATCGGCGTGAGATTGGTCCGGCTGCGACCCCGTCAAAGAACACGGGCGTGTTCACTGGACGGATCTGTTGTGGCGCGTGTGGGAAGAACTATCAACGCAAAACCCGCACCTACAAGTCTGGAACCTCGTATAAGTTTTGGCGGTGCTGGAGTGCCTGCACCGGGAACGGCAACCCCTGTAGGGGGCACAACCTACGCGAAACACTCCTCGAACACGCCTGCGCAGACATGCTCGGCACCCAAAGTTTCGACCCCGTCCAGGTTGGCGAGCAGATCGTGATGATTGAAGCCTTCCCGCACCAGCTCACATTCCACCTCGCGGATGGAACTATGACGCCGGTGGGCTTAACCAGTGAGGGGAGGTTGGCATGAGTCGCACGGTCACTGCGATACCCGCAACAAAGAAGGTTCGATCTGCCGCAGCCTCATCTGGGGTACCGGCGCGCAGAAGGGTCGCCGCCTACGCGCGAGTCTCTACCGAGATGGAAGAACAAACCTCCTCGTATGAGGCTCAAATCGACTACTACACCACCTACATTCGCTCTCGTAATGATTGGCAGTTCGCGGGCATGTACTGCGACGAAGGTATCTCTGGCACTTCTATGAAGCGCCGTGAGGGATTCCAAACCATGATCGATGACGCCCTGGCAGGCAAAATCGACCTGATCCTCACCAAGAGTGTGTCCCGGTTTGCTCGCAACACCGTCGACTCCTTGACCACCGTGCGCAAGCTCAAAGACGCAGGCGTGGAGGTCTACTTCGAAAAGGAAAACATTTACACCTTTGACGCCAAAGGCGAATTACTCATCACGATCATGTCCAGCCTGGCCCAGGAAGAATCCCGCTCTATCTCCGAAAACGTCACCTGGGGACACAGGAAACGTTTTCAAGATGGAAAAGTCATGGTGCCCTACAAATCCCTGCTCGGATACAAGAAAGGCGAGGACGGCAGTCTCGTCATCGATGAAACCCAGGCACCAACCGTCAGGCTGATCTACCAGCTTTTCCTTGACGGGATGGCTATCAGTGAGATCAAAACCGAACTCGCTGCCCGCAAGATCCTCACCCCGCGCGGGAAAGAAGTGTGGTCAACGTCGACAGTGCGCTCTATCTTGTCGAATGAAAAATACAAGGGCGATGCCCTGCTGCAAAAGACGTTCACCACCGATTTCCTTACTAAAAAGATGAAGGTCAACGAAGGCGAAGTACCCCAATACTACGTAACAGGCAATCACGAGCCGATTATTGCTCCGCGCATCTGGGATCAGGTGCAATACGAGCTCACTACCCGACACGGCAACATATCCTCAGCCAAGGTCGGCTTATTCTCCACCAGGCTCAAGTGTGCGCAGTGTGGGTCGTGGTATGGGCGTAAAACGTGGGCGTCGAACACGAAATATAAGTACACAGTTTGGCAATGCAACCACAAATACGCAGGCGAGCACCCTTGCAGTACTGCGACCGTGAAAGACGAACATATCAAGAATGCTTTCGTCCAAGCACTCAACCAACTGATCGCCCGCCAGCCACGGCAAAGCCACCTACTGCAAATCTTTGACTCCATGCTTGATACGAGCCGTATGGAAGAACAAGCCGCCGCCTGCCAAACAAAAATCGTGGAACTCACTGAGCAGATCGAAGCACTGATAGCCGAAAACCAGCAACGCGCGCTCGACCAAGACGCCTACCAAAACAAGTACACAGAGCTCGATACTGCCTACCGTAAGACACTCGCACGCAAAACAAGCCTAGAGGCAGATATTGCAGCGAACACCGCCAAGCACGCCGCCGTCACCACAGCCCTAGACGATCTGGCAGGCGAACCTGTGAGCGAGTTCCGCCCCGCCCAGTGGAGCGCACTCATCGACCACGCCATCGTAGACGAGGATACGATCCGATTCGTATTCCGCACCGGTGAACAGGTGAGCATGACCCTGCAAGGGTGATATTGTGGCGGTTGGCGTGCACGGTTAGACACACTTCCCAGAAATAAAGTAAGGTTAGACTTACCTAATAAGGACGGTGTTTACGTGAACGATAGTGTAACAGATCAGGTTGTTGAAGGCGAGTATGGATCCGCGAAGGAAAAATCTGTCGCTGGCCAGAACGCGATCCGTCAGCTATCGCAGCCGGTGAAAGGCAAACTGTTCGTCGCGCAGGTCTTAGCGTTCGCCTCCGGGGTGTTGGCCATTGCCCCGTATGTGGCTCTGGTGGAGCTTGGCAGAGAACTTATGCAAGACCAGGTGGACCCGGCGCGAGTGAACTGGATCGTCATACTCCTCGTCAGCGCATACATGACCCGGTTGACCTTATATTTTGTTGCATTGGGCGTGACGCATTTTATTGACCTGTCGTTGCGTAACCAGATGCGCCGGCAAATTGCCGCCCGAATGTCGACTGCTCCGCTGTCGTGGTTTACCCGCGAGGGTGAGGGGAAGATCCGCAAGACCATTCAGGATGATACGGCCACGGTGCACACAGTGATCGCGCACGGGCCGATCGAGAAACTGAACGCGATCGTATCCCCGCTCGCCTTGTTGATGTATGCGTTTGTGGTGGATTGGCGACTCGCGTTGCTGTCGATTGCGACGATTCCGATTTATGTGGGCATGTATGGCATGTCGATGCGTGGGATGAATGAGAAGACCGCGCAAATGGATACCAAGCTCGCTCAGGTTTCGGCAACGATGGCCGAGTTCGTTGCCGGTATCTCAGTGGTGAAAGCGTTCGGCAAGGTTGGCCAAGCACATAAAGCCTATTTAGATGCAGCTAACGAGTTTTCTAAGTTCTACCGGGCGTGGTGTATGCCGCTGGTGTCGATGTCGGTCGCCTCATTTTCGTGGGTGTCGATCCCGGTGTTGTTGATCGTGAACCTTGGCGGGGGCGCGTTGATGATGAACGCCGGTTGGGTGAGCATCTACGAGGTGATAGCGACGACGTTGATTGCCTTGGTGCTGCCGGGAGCGTTGATGGCAGTCGCAACCATCGCCTGGTCGTACCAGCTCGCAGGGTCTGCGGCAGTGAGGCTGGTGAACGTCATGGAGCTACCGGCGTTGAGTCAGCCCGATGCGCCACAGACACCACACGGTCATGATATCGAGATTCGGGGTGTGTCGTATGCCTATGACGACACCCAGGCATTAGACGAGGTAAGCCTGAGCATTCCGGCAGGCACGGTGACCGCGCTGGTTGGCCCGTCGGGTGCGGGGAAGTCGACGTTGGCGAGTTTGATGGCCCGCTTCGATGACCCGGACGCTGGCATGATCACTATCGGCGGGGTTGATCTAAAGAACATTTCCCAGGATGTGTTGTATTCGACGGTTGCATTCGTCCTGCAAGATGCACAGCTTATTCGTGACACCATCCACAACAACATCGCTCTTGGCGCGCCAGACGCAACCTTGGATCAGGTGCGGCAGGCGGCGAGAGCAGCGCAGATCGACGAGTTCATCATGAGCCTGCCAGATGGTTACGACACCGTGTTGGGGGAGGATACCCACGTTTCGGGCGGGCAGGCAGCCCGTATCGCGATCGCCCGGGCGCTCATGGTTGATGCTCCAGTGTTGGTGCTGGATGAGGCGACGGCGATGGCGGACCCGGAATCGGAATCGAAAATCCAACAAGCTCTCTCGACTCTTGCCAAAGGCAGAACCGTGATTGTGATCGCCCACCGACTGGCCTCGATCAGAGGGGCAGACCAAATCGTCGTCATGGAACGCGGGCGCATTGCTGAGGTCGGTAAACACGATGAGCTGTTGGGTAATGCGCACTATCAGGCACTTCTTGCCCAAGGTGCATGCGAGGAGATGACACGATGAATCAACTATTGCTGCCACGCTTTAAGCGTTTGATGGAACCCGCCTCGTGGCGAGACCTTTCGGTTGGTCAAGCGTGGGGTGCGGTCTCAGGACTGTGTCACGGCTTTGCCCTGCTGACTCTGCTTCCCGCAGCAAGTGCCCTAGCAACCGGAATGCCGGTGTGGGGGCTGTCGTTTTCGGGCTGGCTCATCGCCTTGGCGGTGATCGCGATGCTGGGCGTGGGCACGGAGTTTTATGGCATGCGCACCGGCTATATCGGCGCGCTCGGATTCATTCACGACGTCCACCAAGCGGTCGGCAACAAGGTAGCCCGCCTACCGTTGGGAGTGTTCGATTCGGGTAGCTCTGGACGGCTGTCGCGCATGGTCACCCAGGAAATGATGAACTTGGGCGAGTCGGCGGCACATTTCATTTTCTCCCTCGTCCAAAAACTCTCAGCCGTGCTCGTAGTCACTGTGGGAACCTGGTTCTGGGATTGGCGACTGGGACTGACCTTGACGATCGCCTTCCCGATCATGCTCGCCTTCCTCCATATCTCCCGCGTGCTTCTTGATAAAGGTAAGCAGGTTTCCGAACCAGCCGAGTCAGAGTTGGCGGCTCGCATGGTCGAATTCGCCACCTGCCAAGGCGCGCTGCGCTCCTGCCATGTCGCCGACGACTACCCGGCCCTTGATCGGGCATTCAAACAGGCTGACCGCAAAAGCCGCAAAGCATTGTGGATCGAAACATTAGCGAACCTGATTAATGGAATGTTCGTCCAAGCGCTCATTGTGGTGATGATCTGGCTGACCGCCCAACTCGCCCTCGGCGGGCAAATGAATGCGCTGAACGCCGTGGTCACAATCGGCATGTGCCTGCGGTTCACCACCATGCTCCAAGACATCGGTGGCTGCATGACCGGGCTGGAAGAACGCCGCCAGCAGATGAACCACGTCGACAAGGTCATGGATGCCCCCGAACTGTCCGAACCCGATGCCTCCACACCGATAAACGCCCCTGGTGATGTTCGTTTCGAGGACGTCACCTTCAGCTACGATCCGGACACCCCGGTTCTCCGTGATATTTCCTTCCATGTCCCGCAAGGCGGCATGTGTGCCCTGGTTGGTCCATCTGGGTGCGGGAAGACGACGATCGCCCGGTTGGTTGCACGTTTCTGGGATGTGCAGTCCGGCAGCGTGCGCGTTGGCGAAGTGGACGTGCGCGAGCAAACCATCGAAGACCTGATGCGCCAGGTGTCTCTCGTCTTCCAAGACGTCTACTTATTCAACGACACTCTCGAAGCCAACATTCGCCTTGGCAACCCCGAAGCCACCGATGAAGAGATTCGATGGGCGGCTGACCTGTCGGGCGTGACGGAAATCGTCAACCGGCTCCCAGACGGCTGGAATTCATTGGCGGGTGCTGGCGGGCGTGCACTGTCAGGTGGGGAACGCCAACGAGTGTCCATCGCTCGCGCCTTGGTGAAGAAAGCCCCGATCGTGCTGTTCGATGAGGCCACCAGCGCGTTGGACGCGGAAAATGAAGCCAACATTGTTGCGGCGATGAATGAGCTACGCAAACACTCCACACTGATTGTCATCGCCCACAAACTTGAAACCATTCGCCAAGCTGACCAAATCATTGTGCTCTCCCACGGTGGGCGTATCGCTCAGCGCGGGCCTCACGACGAGCTGGTCAACCAGCCAGGTCAATACCGCGATTTCTGGCAAGAACGCATCAACGCAGCCGGATGGCAACTCGTCTAAAACACAGTACGTATAAGCACATGAAAGGAAAAACTATGTCCACACCCACATCTTCGCGCCTCAACGCGCGCGACTTCATCAACATTGGCGTCTTCACCGCTTTGATGTTCGTCATCGTGTTTGCATTCGGAATGCTCGGGTTCATCCCCGCCGCCATGTATGCCGGTTTCTTGCTTTCTATCCTCGTTAACGGCATCGTCTTTGCGCTGTTCACAGCACGCACTCCGAAGATGGGGGCGTTGACAATCATGCTGATTATCATCGAAATCCTCTTTTTCGTGACCGGCCACTGGGTGGGCGGCGTCGCGGTGGCCGCTGTATTCGGCCTGCTCGCCGACCTAGTCATCACCAAGGGACCGAAGAACGTTAAGGTTCGCGTTCCGCTGGCATACGCACTGTTTATTCTGCCGATCTACGTGTCACCGTGGATGCCGCTATTTATGAACCAAGACGCATATATGTCGCAAATCGCCGAACAAATGGGTGCCGAGTATGCCGCCAAGATGGCACAGGTCGTCACGATTCCGATTCTGCTGGGCTTCTTCGGCGTGATGCTCATCGTGGGCTGGCTTGCTGGTCTGTTGGGAACCAGGGTCGCGCGCAAACACTTTGAACGGGCCGGTCTTGTCTAAACTTCCCGACCCGCGCACCATTATCGCAGCGCTCGTCATCGTCTCCACCACGATCTACAGTGCCTACTCGCCGTGGTTCGTGTGTACTCTGGGCGGATTCGCCGCCGTGATGCTGACGAGCGCTGCGATCAACCCCAACACGCTCGTGCGCCCGAGCTGGGTGGCCGTCTACCTGGCCACGTTTGCGGTCCTCAGCGGGCTCGTCTTCGTGATACCACTGGTGTGGAAATCAACAGCCAGCGCGTTCCTCATGCTGTTTCTGCAGTGGATGTGGCGATTCAGTGTCAGCGCAGGAATGGGAGCCTACGCGATCGGCGTAATCCGACCCGCCACCTTGCAAAAAGCACTCGCCAGCTCACGGATCCCGACCTGTTTCACAATCCCAATCTCGGTTGCCTTACGTGTGCTGCCCGTAATCGGCCACGAGGTTAAAGCGATCTCAGATGCCATGAAACTACGCGGCATGTCCGCGCTTTCCCTGCGTGCGGCGCAATACTTCACAATCCCTCTGCTATCGACCGTGGTACGCAGCGGGGACGAACTGGCATCTGCTGCCCTCGTGCGCGGACTGGGCGGAACCGCAAAGCCCACCTCAGTCACGGTCGTAAAATTCCGGGTGGTCGACGCAGTCATTCTGCTCGTCGTTATCGGCTTCGCGATATGGAGAATCGTCCTATGACAACAGCCCAAGCCACCAGGGTCACCTTCACCTATCGAGGAGCAGACCACCCCTCAATCAACGACGCAACCATCACCATCACACCTGGAACCGTCACCTTGCTGTGTGGCGCGTCAGGGTCAGGGAAAACCACTGCGCTACGGCTGTTTAACGGGCTCATCCCACACTTTCACGACGGCGACCTTACCGGAAACGTCACAGTCGACGACATTGACGTGGCACGAGTAGATCTATCAGAGCTTGCCCACCACTGTTCGACAGTGTTTCAAAACCCGCGCACCCAGTTCTACACCACTCACGTGCGCCAAGAACTCGCCTTCGGCCCAGAAAACCTCGGCCGCGACCCGCAGGAGATCTGTGCCCGCATTGACGAGGTTGCAGCCGAGTTAGGTATTGCCGACCTGTTGGAATCCCGCGTCACACAACTGTCGGGTGGGCAGATGCAACGCGTGGCCTGCGCCGTCGCCATGTGCAACAACACGTCGCTGATCGTCTTTGACGAGCCGACCGCGAACTTGTCCGCTGACGTTATCGACCAACTCGCCACACTCATCGCCAGGCTCAAAGCCGATGGACACACCATCATCATTGCTGAACACCGGCTAAGTTTCCTTTCCGGGATCGCTGACCGTGTCTACTGCTTCGACAAAGGCAAGATCGCCCTCACCGCAACCGGCGAAGAGTTCTACGCTACCTCGGATGAGGAGCGCAAACAGCTTGGACTGCGATCCCTAGTGACCGTGCCCATGCCACAACTCCCACCACCGGCAGGGAACGGGCTCACGATCGACAACCTCACCTTTGCCTACCGCCACGGAAACACAGTCCTCAATATTAACCACGTGTTGTTTCCGGCAGGGAAAATCACGGCACTCCTTGGCCCGTGCGGTTCAGGGAAATCAACTCTGGCACGCATTGTTTGCGGACTAGAAAAAGCCAAACATGCATCCATCACACTCGGCGGACAAAAATTCACCAGCCGTGACGCCTACCTTGTGATGCAAGACCCAACCCGGCAGCTATTCTCGGACACAGTCATCGACGAAGTCACGCTCGGCACGACCAAAGCCGAAAAGCAGCACATCGATGCCCACGCGATCCTTGAAGAACTCGATCTTGCGGAGCACGAGTCCGATCATCCTCAGGCTCTGTCCGGTGGGCAACGCCAACGTCTGGTTATTGCTACAGCGCTTGCCGCGAACAAGAAAGTTTACATCTTTGACGAGCCGACATCAGGTGTTGGCTACAAGCACCTTGTCGCGATTTCCCGAGTAATGCGTAAACTCGCTGACACCGGTGCCGTCGTCATTGTCATCACCCACGACGCCGAACTCGTTACCGAGGTCGCCGACCACAGCGTCCGCCTCGACCAAATCAACGCCTGCTAACGCAAACGCTCGCTCAACCAAAAGAGAGGAAAGCATTTCCGCAGGTCAGGGAAAACGCGCTATACACTCGCTAACGCTTTGACCCCCTTGGGGCATACTCGCTAACGCAAACGCCTACTTATCATTTTCGACGTCATAGTGGAGCGGGTGACGAGAATCGAACTCGCCTCTACAGCTTGGGAAGCTGTCGTTCTACCGATGAACTACACCCGCGTTGGCATCTAGCCGCCTTTAGAGTATAACCAGTAGCGGCGCTCCACTCAAAACGAGCGGTTACAGTAAGAATAAAAAGACCGGGCACGATGAGCTAAGCGGCTAAGTTCGACTCAACAAGAGGGAGGGACGAATGACTTTCGTAGTAGCGTTAGCGGCCATTTGCGATAGCAAACTACTCTGTGCGCAGCGCTCCTACCCCGAAAAACTACGCGGCAAATGGGAGCTACCCGGCGGGAAAGTGCGCGAGGGCGAGGAACCGGTAGCAGCGTTAGTTAGGGAAATAAAAGAAGAGCTCGATTGGGAGATTCCGTCTTCGCAGCTGAAACAAATCTTGCCCGGTCCGCTCCCGACGGGGAACTGGCCGCTACTAAAAGGCGCCCAAATGCGAGTAATGCTTTACTATCCCCGTGAGCTACCAGTCCTGCAAACAGGGGATTCGCATCTCCACCTGCAGTGGAGTCCGGTAGAAAAAGTAACGCAGCTAGACTGGCTAGAACCCGACTTACCTATCGCCGAAGCGTTAAGTCGTGTCCTGAAATAACCAGCCCAGCTGCGTCCTCAAAACAGATAACAAGCCAGCGGAGCCTAAACTCCAACTAACCCAGCATTAGCTATCTTTTAGCCCCATGGCCTCAAACAACAGATAGATTGGGTGGACAGCGGGCTTACCGCCCCCCTTCTCTAACTGCCAGCGGCAAGTCTCGGTATCCGAAACTACCAGGTCAGAGTTGGTGCTCTTAATCTTATCGAATGCGGTCTTGCCTACTGCTTGCGCAATGTCATATTTTTCCCGTTTCAACCCGTAAGTGCCGGCAATCCCGCAGCAGGTAGCGCCTGATTCGTGAACCGTCAGTCCCGGAATCTTATCCAGTAACTGCTTACCGGGGGTGCCAATCCCCGTGGATTTTAGCTGGCAGGGCGCGTGATAAGTAACCGTCAGGTTCATCGGCTCCAAGTTATCCAGATCCAGTTCGCCCCGGTCATACAAATCCAGCAGGAACTCCGAAATATCCCAGATACGCCGCGACACCTGCGTGAGCTCCTCGTCTTGGACTCCCAGAATCTCGCGAGCCTCATGCTTGACCATGCCCACGCAAGAACCGGAAGAACCAACTATCGTTAGGTCATCCCCGGGGACATTCAAATCATGCGCCAGCTTGCGAATCAGTTTCTTTGACCCGTCGTAAAGGCCATTAGACTGTTGCGCCAATCCACAGCAACCATGAGGAGGTACCAGTACCTCGTATCCCAGGTGCTCGAGAATCTGTACCGAGCGAATCGAGGTAGTAGTTTCAAAGAACTCACCCGCACAACCGTGGAAGAACACGATCTTGCCCTTAGTGGGAGCCGGAGCAGTGCGGGTATGCTTCTTAAACCATTTTTCAAAACTAAACCCGTCAGCGACCGGCATCGGCGCTTCATGGTGAATCCCGAAAGTCTTCTCTACAATCTGACGAATCGGTTTTTGCTTCAGTGCCCAGTTCGCCAGCGGCGCCACCGGGGTCATCGCCTTGCCCATAAACATGGTGTTGGAGATGAGCACGTCGCGCAGCGGGCGTCCATTTTGCTGCTTCATCGCGGCGCGAGCCACGTTATTTAGCTCAGCCACCTTCACGCCCTGCGGACACACTAAGGTGCAAGTACCGCAGCTGGAGCAGTAATCAATGGTGTGGTCAACCGACATTCCCTTGCGGAAACGTTCTGCTTGTGGTCCCACGTATTTCGGACCGGGGAACAGGGGAGTGACCGCTGCCACCGGGCATTGAGTTTCACAAATCGTGCATTTGACGCAAGCATCCAAGCTGGCGCGCATTAACGGATTAAACTCGGGTTTATTACGTAAATCCTTAGTCATTGGTATCCCCCAAAATCGTCTCACAAGCCCTAAAAGCGGAAGCTAAAGCAATGCCGTCACCGGATTTTTCCCGCCACCGAGTGGCTCCCGCCAGCAATCCGCCAGCCGCATAAAGGTTCTGATATAGCGCATTCCCGGAAGCATCCAGTACCCGCATCTGCGAATCGACCTGTACCCCCACTTCGAACAAGGGCTGGTCTGGCCCCCAATAGTCTTCGTGAACCAGCGGTCCGCTCGGGATTGCGAGCGGTAAATTAAAGGCTCGCTCGGTAACGTTCCAGTAAGAATCCACATGTAAAGTACCGGATTCAAAGCCGCCACCAGCGTAGATGAAGTGCTTAGCTTTAAGGGTCGTCTCCGAGCCAGCAGAATCGAAGGTCACGGATTCAACCCGGCCATCACTAACGTTTAGCCCCGTCACTTCACTGCCGATAATGTAGCGTACCCCCAGATCTCGCACCATTTGAGTGAGAGCCTCATTGAGGCGCATCCCCGGAATCGAGGGCGGCAGAATCGGGATCTCGAACACTTCATGCCCCAGGCGACGAGAGATGTCCTTCCAGGCGCCCAGATCCTTCAATCCCAACACCGCGGGGAAACCAACTACCTCCCCGTCTTTCAAATAGCGTTTAACCTCGTCACAGAATTTGGCGCGGAAATCCTCGGTGTCGAGGGCGCGGGCGAAGTTCAAACCGGAAGTGTCGGCCTCGCCCGGGCGTACCGGGATATCTATCCAGATGTGGCGAGCCGAAACTTTACCTCCACCGGGAATTTCTTGTTTTTCCAGATTTTCGGCTACCAATTGCGGATAAAAATCCTTGAGGCGGCGCAGCCCCACGATTACGTATTTCTTACCGTCCTCAGGCGCGCCCGCCAGCATTGACGGTTGGGGTAGGCAGGTGGGGCGCCAAGCACCTAGGCAGGTGGGCAAGAATACGTTCTTATCTGGGCTGCCGGCCAGTAAATCTGCCCCTAGCTGCTCTTTCAGCCAGTTAGCAGAATCGGCAACTGCCTGGGATCCCAGTTTCCCGTAAGGGTGGGATTGAGGTAACTTGTCGATCGCCGCGAGAGGATTATCTACCCGCTCCGGGCTGTATCCATACAGGTCAATCGTGCCTTGACCGAGCTGGATGCCCCCGATGCCCTTGGTTATTAAATCAACTTCCCGTCCGGCCTTAAGTAGCCGAACTGCAGCGCTAAGACCGGAAAGGCCAGCACCGATTACTACTACGTCTCTCACGCTAGTGCCTCCTTTACGGCTTCACGTTCCTGTTTATCGCGTTCTTGTTCGACCGGATTGAGGGCGACCTCGCTCAGCTGGCCTTTTCCAGGCGCATGCTCCAGGTCGAAAATGCCCTGCATAATCCAGCTATCGAGGGCGGTTTCGCGGGCAGACTCCCCGAAAAGAATCGGTTTAATACCAATCCAACGATTCTTCATAAATAGGGAAATCATATTGGTTGCCCGCTCAACTGAGGCGGCGCCCTGTTCGTTAACGATGCCGGCGCAACGCATAGAGCAGAATCCGCCTTGACACGGCCCCATCCCAATGCGGAGCTGACGGCGCAGATCATCGAGAGAAGCATTCGGGAATTCTTGAATGGTTTCTTCCACCATTCGCCGCGAAACCAGTTCGCATTCGCAAATAATCTGATCTTTATTCCACTCTTTTTCCCGTGCCTGTAGGCGATCGGTGAGTCGATGTTGCCGGGAGTTCTCTTGCCCGGGAACCGCTTCCTGGGCGGTGCGACAAGGACGCTCATCCTTCATAATGTCGCACATAATGTTTACAGCACGTTCGGCCATCAAGCGGCAGGTAGTAAGTTTGCCACCCGCCACGGTAAGCATGCCCTTGACCCCGTCGCGTTCCTCGTGATCCATAACTGACATACCGCGGGACATATGGCGCGAATCGGTAGCTGCCACCCGGTTGTCTTTAACCAGCGGACGAGCCCCTACCCATACGTGCAGAGGACGAGAATGACGGAACCCTGGCAACAGAGCATCCCCTGCGTCTAACATTTGCTGTACTTCTTTGTCTTTTATCTGTAGGAAGTCAGCGCTAGGCGCCACCTGGTCGGTAGTACCGATAATTGCTACCTGATGGGCAGGAACAATCAAGTCCCCATCCGAAGGATAAATACAGCGGTTAATCACGTGTTGGCAGATGCGGTGATTCATGGCGATCATGATCCCGGCGCCCGGAACCACATTCACATCATGGCAACCTGCCATAGCGGCGATTTCGCCGGCCCAAGGGCCGCCACAGTTAATGATGAACTTACAGTCGATGCGGACTTTTTCCCCACCGTTCTTGTGATCCTCACAAGTGACAGCGCTGACTGCTCCATTGGTGACTTCAATACCGGTAACCCAGTGGTAGGGGAGGATTTCTGCGCCATACTCTTTAGCGGAGTGGGCAAACCCCCAAACCATTTTCCAGCCATCAATAGTGGCATCTTGCACCGCGAAAGCTCGCTTGAGTTTCGGGTCGAGACGAGGCTCGCGTTTTAGCGCTTCGGCCGCCGAAATTTCGTAGGCCGGAACTTTTGTTTTATTAGCACACTCCAGGAAAATATCTGCGTGCTCTTCGCTATCTTTTGAGGTAGTAACGAAGAGTCCACCGGTATCTTCGATGGCGTGGGGAACGACTTTACGTAAAATATCGTTCTCTTCTGCACATTCAGTTGCGGATTCGGGATCCGATTTTACGTAGCGTCCTCCCGAATGCAGTAATCCGTGGAACCTAGCAGTGGTACCTTGGGCTAAATCCACCCGATCTACCAGTGCGGCTTTGAATCCGCGCATGGCAACGTCGCGTACTACGGCACTGCCGGTGGCTCCGCCACCAATCACCACCACATCGACTTCTAGTTTTCTCACCCTTTGCCTCCAGAATCGAACGCAGCCTCGCTGCCGCGCGTCAATAACTACCCCAGAATCTGCTCCTGCGGCTCTTTTTTAGGTTATCGCTCACGCTTAAATCTCGTGCGGATAGTGAAGAGTTTGCACATATTCGCGCTCGGTTTTTTTATAAATACACGTCCTCTCATAAGCCGAAAGGCTTTTAGCTGCAATTAGTTTCCCCGATGGTTTTGCACAGATTTGCAAAACCATCGGGGGAAGGGATTATTTTCTGAACTGATCGTTACCTAGAGGAGGAGATCGCTAAATTTAGCCGTCTCCCGGTCTGCTTTTCGTGACCGTTTAAGTTAACTGTCCGGTTTTATTGCCCTGATTAGCTAACTTCCGGAACCGCCAAAGATGCCCCCTGTGACACTGCCTGTCCCGTAGCCGGATCGAAGAAATAAAGTTCTTCTAAATTGGGCTTGGTTCGATAGATCTCGCCCCGATCGGGGAATACCCCTCGCGGCAATAACACCGCAACTCTATCCGGGGTGGCAGCTACCTTTTCCGGGGGTTGCCCGTAAAGGAAGGCCTGACTGCCTAAACGTTCGATGATGTGGGTAGTCAGGGAAAGCGCTGTCTCCCCACTGCTGGCGGGCAACCAGGATTCGGGGCGCACTCCCAATACCACTTGCTCTTTTACCTGGGCGCGCACCGTTCTAGGAATTGGTACTGGCAAGTCCCCCAACAGAGCTTGACCTTCAGAGTTAATAGGCAGAGTGAACAAGGTGATCGCCGGGGAACCGATGAAGGAAGCAACGAAAGTGTTTACCGGTTTGCGGTAAAGGTCAGTGGGGGTAGCTACCTGTTGGAGGACCCCTGACTCCATCACCGCTACGCGATGACCCATGGTCATGGCTTCCACTTGATCATGGGTGACATAAACGGTGGTTACTCCCAGTTCTCTTTGTAAAGATGCAATTTCTCCCCGCATCGAAACCCGCAATTTTGCATCAAGGTTTGATAGCGGTTCATCCATGCAGAATACGGTGGGTTTGCGGACAATGGCGCGTCCCATGGCGACCCTTTGTCGTTGCCCTCCGCTCATGGCACCAGGTTTGCGATCCAGCAAATCTTCCAGCTGCAAAAGCCGGGCTGCCCACTGCACCCGTTCCTTAATTTTATTTTTGGGCATCCCCTTATTTTCCAGGGCGAAACCCATGTTTTGAGCGACTGTCATATTGGGATAGAGGGCGTAGCTTTGGAATACCATCGCCACGTCCCGCGAGCGCGGGCGCGCCCCGGTCATGTCTTTGCCGCCGATCAGGATGCGCCCGGAGGTGGCCGGCTCCAAGCCGGCCACCATCCGCAGCGATGTGGATTTGCCGCAGCCAGACGGTCCTACTAAAACTACGCATTCACCGTCCTCAATATGGAGGTTCAGGGAGTCAACCGCCGGTTTAGCTGCCCCTGAAAACAGGCGGGATGCATTTTCGAAAGTCACGCTAGCCAAGGCATTTCCTTTCCTTGTGGCGCCAGGCGCCCTAATAGTTACTTCTTCTTATCGAGTTTTGGTTTGATCTGGCTGTCAATGATCTTTTGCAGATCCTTTTGCAAAGCATCGAAAGTGGACTGTACGTCCTCGCCTTGCGCGATCTTGTCTAAAGCGGCACCAATCTTTTGACCGCCCCCCGAAACATAAGCGCGGGCAGCATCTTGCGCTTTGGTCTTGGGTAGCTGATCGAGAGCGGTCTGGAAGTTCGGGTGTTCTTTGATATAGGACTTAGTTTCATCCGAGTCAACCGCAGAGGTTCTTACCGGCATATACCCGGTAGCCTGCGAGAACTTTACAGTGTTCTCGGTATTGGTGAGGAAGGCAATGAACTTAGCAGCCGCCTCTTGATTCTTAGAGTTGGCGGGGATTGCTAGGCCGCACCCACCGGTAGACACCCCGGGTACGCCCTCGGGAGTAGGTAGAAAAGCGGTACCTACGTTAACTTTTCCGTCTTCCTCAACGCCTTGCAGCGAGCCGGTAGATTCCAGCATCGCGGCTGCTTGTCCGGTAGTGAACGGAACTGTCGCATCTTTTGTGGCTTTAAAGTAATCGTTCTTGAACTGGTCTTGCAGGAACTTGCCAGCAGCCACGCCTTTTTCATCGGCAACATTGACGGTCAGATCTTTGGAATAGGAACCACCCATCGACCAGATCATGCCCTGGAAGTACCAATCCAAGTAGTTGGATCCGTCAGGAATGGACAAGGGCAGCACTCCGGAAGCCTTTAGCTTAGGTGCGAAATCTTTATTCCATTCCTCCCAGGTCTTAGGGCCGCGGTCGGGAACACCGGCTTTCTTGAACAGGTCTTTGTTGTAGTAGAAAAGCGGAGTTGAACGCGCATAGGGAACCGCGTAGTGCTTGCCATCAATGGTGTATTCATCGTAAAGCGACTTTACGTAGTCATCGGGTTTTGCATCCACCTTTTTCATCAAGTCATCTAGGGGAGCAAAATTATCGTTTAGTGCGAAGTTGTACCAGGTTACGTCGGAAGCAACCACCACGTCCGGGGTTTGTCCACCGGTGAGGGCGGCGTTGAACTTTTGCGCCACTTCCTCGTAATCTTTTCCGGCGTCGGTGAGCTTAATCTTGATATTGGGGTTTTCCTTTTCGAAAGCGGCAATAATCTCTTTCTCGGTATCTTTGGAGTTAGCCGGGTGGTTAGACCAAACATCCAGGGTTACCTTACCTTTCGGGTCATTTTGCTCGATAGTTCCCGAGGAGGAAGTGCCGGCGCATCCCGACAGTACTAGGGATGCAACTGCGGCTCCGGTCAGGAGCAGTTTCCGTGTGCGATTCATTTTTACCTTTCTGCTTGTTCGGGTCAGCCCTTAACTGCCCCGGTAGTAAGTCCTTTGATCATGTTCTTCTGCAATACGAAAAACACGATCAAGAGGGGAATCACAGCTAGCACCGTGCCAGCCATGACCGGGCCCCAATTGGTGAGACCCTCGTTGTTTTGAAGGAAAGTCAATCCGATTTGGATAGGAGCGGTACGTTCGTCCTCTGACATTAGGAATGGCCACAGGTATTCGTTCCAATCGTTAACGATGGTGATCAGGGCGAATGCGGATAAAGTTGGCCAGGACATCGGCAACACTACTCGCCACAGCAGCTTTAGAGGGCCGGCTCCATCCATGCGAGCCGCTTCGATCACTTCAGTAGGTAGCGACAGGAAATGGTTACGCATGAGGAAGGTACCGAAAGCGGTACCGGCCAGAGGCAAGATAATCCCGGCAAAGGTATTGCGCATGTTCATACCCGCGATTAGCGAATAGTTTGAAATTACGGTGATCTGGTTAGGTACCAGTAAGGAGGCGATAATCAAGATGAAAACCAGGTTGCGGCCGGGGAAGCGCAGTAGCGCTAAGGCATAAGCCGAAAGCACCCCCAGGAGGATTTTCACCGCGGAGAGCACGATGGTAATAATCAACGAGTTCCGCAGGTAGGTGAGCAAGGGAATCTCACTGCTTACTGCCCGGTAGTTCTCAGTGGTAAAGGGGTTGGCGATATAGGTTGCCGGATGAGTGTAAATATCGCCTTGAGTTTTAAATGAGGTCAGCACGATCCAATAAATCGGGATCATGATTCCCAGAAAGGCGATTATCATCGCGATATAACCGATTATTTTGAATGCGACTGAGGTAGTCACCGTGTCTTCGCGGACATACTCTTCCGCTTTCTGTTTGCGGAAAGCCAGTTTTTTACTCATTGGTTATCCCTGTCCATAACTCGCACCTGCAGCAGGGTGATCACCAGCAGTATTAAGAACATGATGGTGGCCACGGTGGCTCCATATCCTGCTCGGGAGTTAACGAATGTTTCCTGGTAGATTTGGTAAACCATCGTGGTGGTGCCGGTACCCTGCGGACCGCCGTGGGTCATTACATTGATAATGTCGAATACTTGCATTGAGTTGAGAAGTACGGTGATTGACAAGAAGAACGTAGTAGGACGTAGTTGCGGCAATAGGACTTTAGTGAAACGTCGCCACGGGGAGGCTCCATCTATCTCTGCCGCCTCGTCCAGATCTATCCGTCTAGCTTGGAGAGCAGCTAGATAGATTACGAAGGTGTAGCCCAGATTCTTCCAAATGTAAGTCACGGTCACCATGAAGAGCGCCCAGTTGGGATTTTGGTAGAAGTCGGGGATAGCGGTGAAGCCGAGGCGAGTCATAATGTCTTGGATGAGTCCGACGCTGGGGTCGAAAACGAATTGAAATGCCACTCCAATGGCGGCTCCGGAAATAATGTAGGGCGCGAAAACCACGGAGCGGACTAGGTTACGGCCGAAGAGTTTTTGATCCAGGATCATCGCCATCATCAGTCCCAGGGCTAGTGATCCAACCACGGTGGCGAAGGTAAAAATCACCGTGTTTAGTACGATGCGCACGGTGGAATCAGCTTGAAACCATTCGATGTAGTTCGCTAGTCCAATAAAGGTGGCTTGGGGAGAGGAAATGTTCCAGTCCCTAAAAGACAGGCGAATATTGTCTACCAGCGGCCGGTAGGTAAAAACCATCAGCAATATCAGGTTGGGGATAAGTAACGCTGCTGCGAGCCAGCCTTCCGCTCGGTCTGGGCGGTCGGAGCGTTTCGCCGGACCCGCTGGATTTTTTCCTGCTTTGGTGGGAACCGGGGGAGAGGCCGGTGGGGAAACAGAGCCGACCCGTTTAGAGTTTTCAGTTGACACGTCTCATTGATAAGCCACCAGTATTAACGGTTAGGAACTAAAAGTTTAGGAGTAGGCGTCCAAGTAATAAAGGTTTTATGACTGAAAAGTTAATGGCCGATGACTTCTGCGCTTTTATCTTGCCGAGTTTGCTGCTTTAAGACATGAAGTTTTCCGAACCGAGCTGCCGGCTGCGCTAGACTGGGGGCATGCTTTTATCTGACCGTGACATTGCGAAACTGTGTGCCAGCGGGGAAATTGAGATTGATCCTTACGATCCGCAGATGATTCAGCCGGCCTCTATTGATGTGCGCCTGGATCGCTACTTCCGCCTCTTTGATAACCATAAATATTCGGTGATCGATCCGGCTTTGCCACAAGATGACCTGACTCACCTGGTAGATGTGGGGCAGAGCGCGCCTTTCGTATTGCATCCCGGAGAGTTCGTGCTGGGATCGACCCTGGAGCGGGTACAGCTAGCGGACAATTTGGCGGCTCGCCTGGAAGGCAAGTCCTCTCTAGGTCGCCTGGGACTGCTTACTCACTCCACTGCCGGTTTTATTGATCCCGGTTTTAACGGTCACGTCACCTTGGAGCTATCTAATACTGCCACTATGCCGATCCTGCTCTACCCAGGTATGAAAATTGGTCAATTATGTTTCTTCCAATTATCGTCCTCAGCCGAAAAACCCTATGGTTCTAGGGAGCGAGGATCTCGCTACCAGGGTCAACGCGGCCCCACCGCCTCTCGCTCTTACCTGGGCTTTAACCGTAGTGAAGTGCCGGAAATGGAAGAAATGCAGTGAGCGAGAGCCCGCTTACGGATACCTCGACCTTCGCGCGAATAGATACCGGAAAAATTCGCGCAGTCAGGATAACCGAGCAGGGATTACAAGCCCAAAAACAAGCGGCCGCTATTGACCCGGGAGCATCCTATATGCGCTCTCGGGGATTGTTGCCAGCTAGCGACTTTACCGAAATCGGTTGCCCGCAACTGGTGGTTTTCCCTGCAGAAGTTACCCCGGATGAAGTGGAAGCACTAGCGGTTTCCCTTTGGGAGGACGCGGGATGGCTCGCTCCCGGCAGATTACGGCTTAGCGGACAGGCAGAACTTGCCGGCCCTTTCCAGCTTGACCAGTCAGTCCGCGAAGCCCTGAACCTTCCTGCGTATAGTGAAATTGCCTTCCGGTTGGACTGTCCGCCCATGCGTTCTGGACAGCTAACGGAAGAACTGCGCGGAGTTGACCTACTTAGTGATGCTTTTGCTGCTAGTGAGCCCATCGGAGTGGAATTTGAAGCACTTAACGGCTTGTTGGCTATCTGCCGGCGCCTCGGGGGGAGCCTGCGGGTGGGTGCGGGTAGTAGCGCCAAAGACGCTCCGTCTCAGATCCTTTCCCCCGACCCGGACTCAGCGGTTAATCTGGCGGTGTACTCGCCCTATTGGATAGAAAAAACCAGTATTCAAGAACTGCTAAAGTCAGTATTGGGAGAGTTAAATCTAGACCCGGGAGCCCGCGAACGCCCTAGTCGCTCTCAGCGGCGCCTGGAGCGAGAAGCTGAATCTTTAGTTACCGCCCAATTGGGCAAAGAGAAACTGGACTGGATAGCGGCAGAGGCCGCCGCCTTTGATCAAGAGATGGGTAACCAACTAACTAATGGCGATGCTTACGCCCTATACGGCTCGCTAGGGATGGGGGCAGATTTCTTCCTCGGGGTGGAAGCAAGTTTGCAGGTGCCGTCGGTGCTACGGTTTCATCCCCATTCAGGGAAACCGTTTGCTATCTATCAGCTGCAATGGTTAGGGCAGCCTCAGGGGAATCGGCGTCTTAACCGGGTAGAAAGGGTGGCACGGATGAAAGTGACTCATGCGTTTGAGGACGCAGCCCGCCTATTAGCGGAAGCCGCTGAGGGAACCGTAGTAGACGAAGACTCGTTCTTAGTTACCTGGAACTAGCATCTTTTAGCCCCTAGCTACTATCAAGGACTACAAGCCAACAGCTGTAAACGCTGACCTGGAGAAAACAGTTCTCTTTTTTTAATAGCGAGTTTTTTCTACCGGTGACTAGAATTAAACGGTAAATGAGGGGTGTGAAGAAATATATGAATCGTAAAATCCAAGCCGTTCAGCCCAATAGATCCTCCGACGTCTTGCAAGTATTATCCGGACTGCTAATGGTGCTATTCGTGGCAGTAATGTCAGTAACCATCATCGGGACTGCGCTGCCGACTATGATGTCGGCGCTGCATGGCACTGAATCTCAATACACCTGGATCGTCACCGCCATGATGCTGGCCTCTACGGTAGCCACCCCGGTGTCCGGCAAGCTTGCCGATATGTATGACTCGAAGAAACTTTTAATGGGGGCAATCGGGCTGTTTACTTTAGGATCCCTGCTTTCAGGGGCGGTTACCGAGGCTTGGCAACTGATTTTCACTCGCATTGTGCAGGGCTTAGGGATGGGCTCAATCATGTCGCTGACCCAAGTGGTTATGGCGCTGATTATTCCGCCTCGTGAACGCGGTCGCTATAACGGGTATATCGGGGCAGTCATGGCCATCTCCAATATCTCCGGTCCTCTGGTGGGAGGGTTTATCGTGGCCACCCCTTGGCTAGGGTGGCGGTGGTGTCTTTGGGTTTCGATCCCCTTTTCTCTGGCAGCTATGGCGGTGCTGTGGCGTTTTTTGAAGGTTCCAGTCGCGCAGATTAGTAAACCGCGTATCGATTTCCTGGGAACTGGTCTGATAACTGCGGCGGTATCAGCCGCCCTGATTTGGTTATCCCTGGCAGGCAAAACCTTCGCTTTTGCCTCGTGGCAAACGGCGGTGATGCTGGTTTTAGCGGCACTTTTCCTGGTGGCTTTCGTTTTGTGGGAGCGGCATTTCCCCGAGCCCATCATGCCCATGTGGATGTTTACTCAGCGCACCACTCTGCTGGCAATTTTAGGTTCAATATCGGTAGGAACCGCACTTAATGCTCCGCCCTTGTTTTTCACCCAGTTTTTCCAAATCGCCAAGGGTATGAATCCGGCACTCGCGGGGATGGCGTTGCTGCCCGGGATGGTCGGTACTTTTATTGCCTCTACTTTGATCGGGGTGCTGGTTTCTCGAATAGGGCGCTGGAAACGCTTTGTGGTCGGCGGTTTCGTGGTGATGTGTCTCGGGATTTTCCTCATTACCTTGATTGATAAAAATAGTCCCTACTGGTTCTGCGCCCTGGGAATGTTCCTATTGGGAGCCGGACAAGGTGCCAGTATGCAAAACCTGGTTTTAGCGGTACAAAACGGGGTGAAACTGCGCGATATGGGGGCCGCTACCTCGACAGTTACTTTCTGCCGTTCTATGGGCGGCGCGATCGGGATACAAATCTGCGGTTTCGTGTTCACTTGGGAAATTGCGCGTGCGGTCAGCTCTGGGATGGCAAAGCTAGGGAAGAAAGGTGCCGCTATGGCGGATCTATCTACCCTGGAACTGGATAAACTGCCAGCTGCGCAGCAACAGGTTGTCCGAGATGCCTATGCGAGCGCCCTCGGAGATATTTTTGTGCCGCTACTGGTACTTTCCCTGATCGGCTTAGTCTGCGTCTGCCTCATGAAAGGCAGTGAGCTGATTTCGGAATATGCCGAGCATGAAGCGCAAAATCATCAGGCAACGGAACGGGAACGAGAGCTGGTACGCCGCGCCCTTGAGAAGGATCAGATAAGTCGAGAGCTTGCGCAACTTAAGCAGCAGAAAGATTCAGCTAAGACCGAAGATGATTCCCCTGATCAGAGTGAAGACCAGGATCATCTCCGAAAGAGTAACTAAGATTTGGGAACAGATAATGTCCACCTAGGGTAGGTTAGTAGTAACTATCGAAGTGGAAAGGCGAACCATGGATATTGGCTGGAAAGTAGCAAGTGCCGCCAGCTTGGCGGGTGCGGGTTTGATCGCGAATCTGGCGATTAACACCGGTTGGAAACTAGTTACCGGGCACAAACCTCCGCAAGATGGGGAGGAAGCAGCCCAGTCCTCGTTGCTAGAGGTAGTGCTGTTTGCCGCTATTTCGGGAGTGGCCGTCACCCTTATCCAGCGTGCCGCGATGCGTCGCACAAATAGCTGGTATGGAGGGCGTCATAAAGACGTCCTCGACCTAGGTAACTAACTTCCCTAGGACACCTTTTCCCGGTTCAGGCTAGTGGTGTAGAGGCAACAGATTTACCGGTGATAGGCTCTAGGAGACCATAACGACAGGGGAGCCGAATAGGCTGAGAGTGTCCCGGTGGACAGACCCTCGCACCTGAACCAGGTAATGCTGGCGCAGGAAGTCGAGTCTCTTACTTGCGCTCGCAAGTCCCCTCCTGACAAATGGAGGGAAAAATGCGCAAACTCGCGCGCTTTACCGCATGCCTAGCCGTTGGAGCCTTGGCTCTGGGGCTAAGTGGCTGTGGAAACGATAAAAGTTCTACCCCCACCAAGGGGGATAGCAATACGGTAACTATGGTTACCAATGGTAGCTGGACGCTAGGAAAAGAATCTTTGGCGAAAGCTAAGGCCGCTACCGGACAGGAAATTAAGCTGGTCAATGGGGAAGAATCGGGAACCCTCGATTCCAAGTTGATCTTGCGTAAAGACTCTCCGTTAGGAGATATGGCGGTGGGATTGACCGCCAATAACGTGGTGAAGGTTGCCAAAGCGGGGGTGATTGCGCCCTCTACAGTAAAGGTTCCGTCCTCGGCGGAAAAATATTTGATTAAGGAAGCAGAGGGGGCGCTGCCCTTAGACCGCTCCGATGTGTGCGCCAACTACGATATTGCCTACTTCAAAAATCACAATCTGAAAGTACCAGAAAACTTTGATGACCTGCTGAAACCAGAATATAAAGGCTTGACCGTAATCGAAAATCCCGCCAAATCTGATACTGGCTTGGGGATGCTTTTGGCAACGGTGCAGGAAAAGGGGAAAGACGGTTTCGTTAACTATTGGAAAGACTTGATGGCTAATGGAACCAAAGCGGTAAACACTTGGGACGAAGCCTATAACCAAGAATTCACCCAGGGGGAAGGGAAAGGGAAATTCCCGATCGTAATGTCATATTCTTCTTCCCCCTATTGGTCGGTTTCCGAGGACGGCAGTTCGGCTCCGACTGCCAATATCGCCGGCACCTGCTATCCGGCGGTCGAATATGGGGTGGTGCTTAAGGGGGCGAAGAACGCCGCTGGCGCAGAAAAGGTGTTGGACTGGCTATACAGTGAAGAAGGCCAGAGCGCCATTATGAATGAAAACATTACCTACCCCATTGATGAACAGGTAAAACTAGATCCGAAGCTGGAGAAGTTCGCGCCCCGGCCTGAAAATGACAAACAACTAGATCCGGCGCAGATTGAGCAAAACCGCGGCGAGTGGATTCGCCAGGTGCAGGCGGTAATAGGATAACCCTTCGATGAGCCCTACCTTTGCTCGTACTTGGCCGCTAGGACGAGTGTTTCTCGTCCTAGCGGCCGGTATCCCGCTCGTCTTTTTAGGGATCTGTTTTTTCTATCCGGTATTGGCTCTTGCCTGGCTGGGGGTAGGCCAAGCCGGGGAAACCGGATGTTTTTCAACTTTAGGGCGAGTGTTATCCGATAGCCTCACTTGGAGGGCAATCCGGGATACTTTAATCCTGGCATTGGGGGGAACTTTCTTTTCTACCCTGGTGGGTCTGCCCCTGGCCTGGGTGTTGTACTGTTTAGATTTTCGTTTTCGAACTGTCTTGCGCACGTTAGTAACCATCCCGTTTGTTCTACCCACTATCGGGGTGGCAGCCGCTTTTAAAGCGTTATTTTCGGAGGACGGATGGCTGGCTGTATTGCGGCTAGATGGCACCTTGGGGGCTGTCATCTTAGCGATGGTTTTCTATAATGTTTCCCTGGTAGTCCGGACTGTAGGGCCGGTCTGGGCGCGTATCGATCAGCGTGCCTACCAGGCAGCGCGCACCTTAGGAGCTACCCGGACTCGTGCGTTCTTTACAGTCACCATGCAGCAGCTGCTGGGGGCTATTGCCTCTGCCGCCTCCCTAGTTTTCTTGTATTGTTCTTCGTCCTATTCACTGGTAATGGTTTTAGGAGGCATCGGGGTAGCTACTTTAGAAAGCCAGATTTACCAAACCACCTCGGTGGATTTAGATTTGGCAGCTGCGGCAGTCTTGGCATTGCTGCAGGTAGTGATAGTGGCGGTGGCGCTAGTTGGATCGCAGTATTTTCAAAGTAAGGCGCGTGGCGGGGTAAAACTTGCTACCGTCGAGAACTCAAAACCCGCTCGTGGCCGCCAGCGCCTGGCGATTTGGGGAGCTACCGCGGTGATTGCGCTGTTGATAGTGGCGCCAATGGCGCAGGTAGTGACGCGCTCATTTCGCCGGCGCGGTCAGTGGACGCTGCAAAACTATCTTGACCTGACCCGCCCGGATGCCTCGATATTGATCGAGCAACCGGTAATCAATTCTCTGGGGATTTCCCTGCGGGCGGCGTTCATCGGGGCGATTTTGTCCACCCTGCTGGGAGCTTTGGTGGCTGCCGTAACCAGTCGCCACTATCGCAATCCTCACCTTTCTCGTGCCGCCGAGATCTTTGATTCCCTAAACATGCTGCCACTGGGGGTATCGAGTGTGGTGATCGGCCTAGGATTCTTGATCACCCTTGCCGCTCCCCCCTGGAACCTGGCTGATAGCCCCTTCCTACTGCCAATAGCACAAGCTCTGGGAGCCTCCCCGCTGGTTATCCGGCTAATGCGTCCCATGCTGCAAACTGTTACCCCTAAGCAAAGAGAAGCCGCTGCCACTTTGGGGGCGACTCCTTCCCGGATATTTTTAACCATAGATGGTCCATATATTTGGGGAGCGCTAGTCGTGGCTTTTGGTTTTGCCTTCGCAGTTTGTTTTGGTGAGTTTGGGGCGGCCTCTTTCCTGGTGATGCCAGAGTCCTTAACTTTGCCGGTGATGATTTATAAACTCTCGGGCAGCGCGGGACCCGCTGAAAATGGGATGGCGATGGCCGCGGCGGTTATCCTCTGTTTAACCTGTTCCCTGGTAATGAGCGCAGTAGAAGCGCTGCGAAGAAGAAAAGTTGGTGAATACTGATGGACGGCTTAACTGTTTCCCAGGTGCGGGTGCAATATGGGCAGGTGCAAGCGGTAACAGATCTTAGTATCGAGGTTCCCACAGGTACGGTAACCGCGCTCCTGGGGCCTTCGGGATGTGGTAAATCTTCGTTATTGCGGGCGATTGCGGGACTGGAACCTTTAACGGCAGGCACTATTTCTTGGCGCGGACGCAATATGGAACAGGTGCCGGTACACCAGCGTCGCTTCGGAATGTTATTCCAAGATGGACAACTGTTTCCCAGTCGCAATGTAAGCGGCAATATTGCCTATGGGATTGCGCATCTTACTAAAGCGCAAAGGCAAGAAAAAGTTTCAGAACTGCTTGACAGTGTAGGTTTAGGGGGGTATCAAGATCGCACTATTGATACTCTTTCGGGCGGGCAAGCCCAGCGGGTGGCGCTAGCGCGGTCTTTGGCGCCTGAGCCTGAACTGCTGTTGCTGGATGAGCCCTTATCTGCCCTAGATCGGGCGCTGCGCGAAGAATTGGTGATTACTTTGCGTAACCTTATTCGGAGCCTGCAATTGACGGTTGTTTATGTAACCCATGATCAAGATGAAGCATTTTCCCTGGCAGACCAGATTGTAATTATGGATGAAGGGAAAATCTTGGCGGTAAATAGTGCTGAGGAAATCTGGACTCATCCCGGTTCTAAAGCTGCAGCTGTTTTCCTGGGGTATCGTCCTTTCCTTAGCGCTGAGGCCGCCGCGCAGTTTGGGATAGAGATTCCGGAGGGATCGCAACTGGCAATAGCGCCAGGAGGATTGAAAATGTGTCCCGCGGGTCAAGGGATTGCGGCTACTGCCCGGTATTTGCGGGTGCGACGTGGAAAATACTTGGCTGAAGTCTCTTGGCGCCTGGGCAGCGAAGAATATAGCGGACAGGCAGAGGCAGGATTGGGAATTCACCTATCTAAGAAACAGTCTCAGCAAAAGGTGGGGTTAAAGGTTCAGAGAGATGAAACCTGTATAGTACCTAGCGGCCTGAAGCCACCCGGCCGGTACACAGGGCAGATATTTTAGGGTCGGCGATCGCGCTGGTAACGGTGATTGCGCTCGTGGCTTGGGGATCTTCTAGACACTTCTTAAGATAGTCTGACGCGGGTTTTCCGCGATCGATTTGCCCGGTATCGATTACCCGGATAACTTTTTCTGCTCCTTTTAGCTGGCAGGATACCCGATTGAATTGCACCTGGTAGGAACTGCCAGAACCATTGGTATCACTTACGCGGATGCAAGAATCAATCGGGACAGTGAAACCGGGTTCCGCAGTGGTCATGGGGTTGGCGGCTCCGCGACCTACGGTTTGATTTTCCCCGACTTGCCGCCCCCAAGTTTGCAATCCCGCCGGAGACAGGATTTGTAGCTTCTTGTCTTTTATGGATTCTAAAAAGCCGTTGTCTACAGCACTAACGCTCCATAGCTCAATGCCATCAGCAGTGGATACGGCTTTAAGCAGTCCCTCCTCAGTGGTGTAAAGCAAAACGTCCTGGTGTAGACGCATTTGTTTTACTTTCTCGCTAAAGGACCAGAGCTCTTTCCCATTCTTTCGTGAATAGCAGCTCAGCTGGTTGTTGCTGGAAACATACAAAGAATTGGTTGTTGGGAGCACTTGGGTTCCTTCTCCCAGTTTCATTTCGGTTTCGTCAAATAGGGTGCGAAGGGACCGTAACTTTTCCCAATCCATGCGGAAAAGCTTTCCTCCCTTTTGCACCAGGTCTAATAGCTGCCCAGAGTTGTCGGTGGGAACTGTAGTTCCCTGCGGGAGGGTAGTGATATGGGTGCGTTGCGGCTGAATAAATAGGGAGTGAGTGCAGCCATCTGCGGGGCTGAGCACCCAAGCAGTATCGTCAGCGTTACGGATCAATCTGCCGGGACTGGCAGCCTGAATCTGGTTAGTTTCGGGATCCACCAAATAGTTGATTCCTTTATGCCCGATAACCCAGAGGGTATCGGAGAAAGTCTCAAAAGTTTCTGGTGCTTGCTCTGTAGGTTTACCGTCAAGGTTGCAATTACCGGGATCTGGCTGTAGCTGCGGGTCGGAAGCTTTCTGGGAAACTAATCCTTCCGCTAGCTGTTCGCCTTGATCCGATAGGCGTAGGAGGGAAAGATCTTCCCCAACGAGGACGATCTGGGCTCCTTGGGTAGCGATATTGGCATAGGAATCGGTAGATTCCCATATCCAGCGGGCAGTCCCCATTTTCAAATCCACTATTGCTATCCCCGAACCATTACCCGAATGATAAAGACACGGTAGTTGGCGATGGTCTCCATCGGCGCCTCCGAGTGTTTGCTGAGCGCAGGCAGCTAAGGGGGCCCCTAAGTTTACCGACCAAGAAGAGGTTCCATCGGCGGCTAATTGCAGGATCACGCCACTACCATCGCCAGTGACACCGGCACCAATGCGGTAATCTCCATAGGTTACTGGGCGAATGGAAGATTGTTGTCCCCATAGAGGAATAAAGGACGCAATCTCATAGTCTTGAGCCCGGAAATCCTCTTGCAGTACCGGTTGAACCTTAAAATAACCAGTTGATTGTGCTTGCCTGGAGGTGTAACGCCACCATAAGAAGGTTCCACCACCGATTATCGCCAATAACGCGAGAGTGAGAATTACTATGACCAGCCGGAAAAGCCGACGTTTTATGCGCCTGGAGCCAGCCACTGTATCCTTCCTTCCGCTAACTTCAAATCAACTTAGTTAAGTCTAACCCGCACTGGTTGTTTCTCGGTCATGGCGTGGCGGATATGCCAGTTAGTGGATAAGGCGGAGGGGGATAATCCCAAATAATCAGGACATTATCTAGGAAGGAAGGCCAGGTTAAAATGGAATTATTACTGATAGCTGTCCGGAAACAGGCTGCCGTGGCCGTCAAATAGGTTCGCAAGTTTCCTATTTATGGTTAGAATAAAGTTATAAGTTTGGGTCTAAAAGAATAGGTAAAGCTGAGGCAAAACATGCATGTAGATCCCGGTGGGCAGGCAGATCAGCGCGTGGCGGTAATTATTCCCGCAAAAGATGAGGCCGAGCGTATTGGGATGACTGTTAGAGCAGTAAAAGCGCTACCATTTGTCGACCTGGACTTAATCGTAGTGGTAGATGATGGTTCCTCAGATGATACTCGCGAAGTGGCCAGACAAGCCGGGGCGGTAACCGTCCGTCACACCGTAAATCGCGGCAAAGCTTCCTCCATGGAAACTGGCGCTAAGGTAGTAGCGATGCGGGCTATCAAAGGAGAAAGACCACCACTGTTATTATTTTTAGACGCTGATCTGGCTGATAGCGCTGCTGAAGCGGCTCCGCTAATCGAGCCCGTTATTACCGGAGAGGCCGACTGTAGTATTGCGGTTTTACCTAAGCCGGCTGGGGCAGGCGGTCACGGGTTTGTACTGGGCTTATCCAGATGTGCAATTAGACGTACTACCGGGTGGAATCCGCAGGCTCCTCTGTCGGGGCAACGCTGTCTAACCACCGCTGCTTTCCAAGCCGCCCTCCCCCTGGCTGCCGGCTGGGGAGTCGAAACAGATATGACGATTAGCCTGCTTAGTGCAGGTTTTTCGGTTAAAGAGGTGCCGGTAAACTTTACCCACCGGGTTAGCCGGCGGGATTTCAAATCCCAGATGCATCGTCTGCACCAGTTTATTGACGTGGCGAAAGCCCTAGGCAGGCTGCGCGCCCGCCGGGTACATGTTAAACCCCATAAGTTCTTAGAGGCAGCGGTCAAACAACAACCCGGCAGAGTCTATCGAGCTAAGCCCCGCGAAGTTCCGGGTAAAGACGCAAAGAGTGCCGAACAGTAAGCCAAAGCAGTAAGTAACAGTCCCGTGGCGGGCAGCTGAGTACCGGAATCATTGAGTAAATACGCGAATAACTGGTTGATCCCGATTGCTAACAGCGTGATCCTCAGGGTGCTTTCTTTCTTTGCCAGCGGGGTTTCTCCCAGCTGAGGACGCACGCGTGCAAATAACCAGGTGGCAAAGGTTGCTAAATCTCGCAGATAGCTGCGACCGCGCTGCCAGTATTTCTTGGCCGATTCCTCTTGTCTAAGTGGGGGAGTAAGGGGCGCTGCAGCAAAATTATCGGGAAGGAAAAGATTAGTCGGCATCGGGGTTAGTGACAGCGCGGGTAATACTAGGATTACGAAAACTAGTAGGCAGCACAGTAGTGACCAAACGTACGTTATTGATCCCCAACTGGCCAGGTTAGCTAGGAGTTTCCGGGTAATAATCACCTGAAGGTCACCGTTAATAATAGACTGTACAAAGTTTCCAAGATGGGTTCTTTGAGCGGCAGGACGCATCCAGTCGGCAAATGCCAGTCCAACGGATGCTCCCGCCGCCACCATGAGCACCACGAGCATCCGCTTTATTCCTATCCGTTTGCCATTAAGCAAGAGCACCAGTACTAAGAAGCCGGGCAAGAAGGAGATCGGCCCTCCGAAATCGGCGCCAAAACGCGGGAGGCCATCTACCACCATGAAAGCTATCCCTAAGAAGGCGATAAATAGGTTAGCTAACCAGACTGGTAGTCGTGAATTTCTTTTACCCCTGAAAGCTGCGGGGCGCCCCAGGGAGGTAACACATCCGCATAGCAGTAATGTCCAGATGGCACATACTGAGTAATAAACATTTCCAAACCCAAAGAAGCGGGCTCCTAACAGAGAAAACGATCCGAAGGGCGAATCCATGGAAATGTGGGAACCGGTGGCGACATCTAAACAAATGAAAAGGGTACTGAAAGCGGCAATCACTAACGCCGGTCCAATGGGGCGATCACGCCAGGGGCCAGTGCAGGCAACTAGAGCTAGTAAAGTAGCAATCAAGATGCTTACGGAAGTGAAAAAGCTAGTGGGCGCTTCAGCTTCCCACCACGGTAACATGGCAGCTCCCAGGCAAGCAGCGGGTAAGGAAGCCACCGCTAGGCAAAGGAACTGTCCGAGCATGCCGAGTTGAATCTGCAAATGAGGACGCCGCGGATTCGGTCTTATGACTAGCAAAGAAACCAGGGATAAGGCTAGCACTAGCAAAGCGCCCGCAGCGAAGGCAACGAATTTGCTTGGCGGAAGTCCCAGGCGCGCATAGCTAGCATCGGCGCGCTGGGAAGTACTCACTAGACGTTCTAAGCGGTCAGCACTAGTAGCCGCATTAGCACTAATCATTAGGGGAGAACCTGAGGTACTCAGTTTGGGGTTGCGAGCCCCTAACCAGTCCAGAACCGTGGTCGGTAAATCCGCAGTTTGGGCAATCCCCATCTGGTGGGTAGAGGGAGAATAGATGATCCCCTCCGAGATTCCCTTCCCGTAGACCATAGCGGCTTGTAAACCTTGCTGGGCAGAATCGGGGTTAGCTGATACCACCAGGGCGCGGGTATTTTCTGGCAACGCCGCTAAGGTGTGCTTGAGGGCGGTAATCTGTTTTTCCTGTTGGGCTAGGTTGATACGATCCGGTAGCTTTCCTCTCAGATCCGGATAGGTAGCTACCGTAGGAAACAGCCGGTGATTTTGTTTTCGGGTCTGGGTTAGGTAGTCCGGATCTAGTCCGGGGTCTTGACTTAGCACCGTGGAAAGATCTACCAAGTGTAAGGCGCCTGGAGCAAAAGTACTGCCAGAATCGCCGAATAATTCCACAGAGGCTGCGGGAGTTGGATTTACCTGCGGGTTCATTTCGGAGCGGCGCAGATTATTCCTATCTTGCAGCTGGTGCCGGGCATTTTTTGAGTCAGTAACTAGCGTTCCCGCTTGCAAAGAGTTTCCCGAGAGGGAACCACCATTTTGCAATAGCCAAATCGGATCCCAAATATCCGATTTTTCCAATTGTGATTTTCCGGTGGCAGGATCCAGGAAGTAGAAGATATCTTGCTGCTGTGCACCTACCTCGCGGCTTAGCCGATCCGGATTAAGGTTTTGGGATCCAGTTTGCACATCGATCAGGGTCAGAGCGTGAGAGGAAACCATACTCTGTACTGCCTGAGCGTAGCCGGGAGCCAGAGGATCAATATCGCTTACCTCTCCGCGGATAATTCCTTCGGGATCTGCTAGCGCCAAAGCGGCACTATTTCCGATAGCTCCTGCAGAGATTTGCGCCTCCCGCAGCTGCTCAGCAAATACTCCAGGCTTGGCGGCGAAGGAGCTAGCAATAGCTGAACGCTGGTAGTAATCCCACATCTGTACCCGTTTACCGTCACTCAAAGGCTCTGGCTCCAGGCAAAGATTCCGGCCCGCCAGCGAATATCGAGACAAGGGGCGGCCAGCAGAAAAGGTTAACCAAGCATCCTGGGGACAAGCCATAGCCTTAAAAGGGTAGGGGGCTAAGGTAAATAGAGCCCCGCTTCTAACTGCCGAGGAGCGGTGTGCCAGTTCCGGCTGTGCCGCCACTAGGTCTTCCCAGGAAAGACCCGAAGTGAAAACCACCGCCACTTTGGTATCTGCGGACTGGGATAAGGCATCGATCTTGGTGGCCGGGGCATCGGGACTTACTCCAAAGGTCCCGAGTATTCCGGCGCACCCCAGGGATAGTGCCCCCAGCACTGCCACTACTGAAACCGCTCGAAAATGCGAACTCGAACGCGAAGCGCAGGGCGAAGCAACAAGTGGAGAGGCATAAGTCAAAAATGCCACAGCTAAAGGAGCGAGGAAAAGTACGGCACAGATCAGAGCCGAAACTCCTGCCCACAGCCACAAGCCAGTGAATAAGGCTAGCGCCGTTACCGCAGTTATTGCTCGGCATTTAACCCGGTTTCGACGCCAGAAAGTATCTATAGGCGGTAATGAGGCAAGCGCGCAAACCACGGCTAGTAGGATGCAGCTAAGCGTCAAGGCGGCGGCTTCGGCAGATAGTTGCCACAAGAAGGGGCCGTCTAAAACGCTATAACCCAAAGGGGTTCCCACTTGTGTATATTCAGCCTGTTTGCGCGTCCAGAGAATAATCCCCAAGGTGAAGGCGCTCGTAGCTATCCCTGCCCCGCGCGCCAGTTGGGCAGGAGAAAAAGCGAAAGATTGTCGCAGCGTCGAAACTAAAAGCGCTAACAGGACGGTAAAAAGTGAGGCAACTAGAGCTATCGCGCCGCCAGCCCAGGCGGGCGATACTGCCCAGTCAGCACCTAATAGGTAGTAGAGGCAGAAAGAAGCAGGAGAAAGGAAGGCAGCGAAAACTGCAGCGGCGCTCAGGGGAATTCGGATGCGGCGCCGCTTTAGCTGTCCGCGCTTCCTGCTCCCCAGATATCCTCCAAAACTCAAGAAGAGACAGCAAGTAATAGCCAGATAAAGCCAGATTTTAACGTCGAGGTTGACAGTAGAAAGTTGAACCTGGTTTTGTAAATAATCTAAACGCTGTTGCAGGTCTTTTTCTGCGGAACTGCTGGCAGTATTGTCTAAGTTTATTAACGATTGTGACTGCCCGGGCAGACTGTGAGCACTTAGAGCCCTTCCTCGGTTTCCGTCAGGCACCGGCAGGGAGAAATGCGAAAGAATCTGAGCGTTAGTATCGGCTAAAGTGCTTAGACCGGCAGCATTGGTGCTCGCGGAGGTGGCTAGGCCGGTACCGCTAGCTGGGGAATAACTCAGCAAATAGGGCGCAGTGTTTTTTGCATCGGCCACTAGGGACAGGGAAATCAGCCCCGACTTGGGGCTTAACCCCGCTAGTGCCCCCTCCAACATTTGTAGTTGCCGCTCCGCTGAAGACAGTGTACTTAGATCTACTACGGTGAGCCCGCCCTCGGAAATACCGGTTTTTACTTTGGCCGTCAGTTCCGGGACGGATTCGGGTAGTGCGGCATAATTTTTCACGGAGCCGTTACCGTCAGCCAATAATAAGCCCGCCTGGGAGCCGATTGCGCGCGTTTTAATCCCGAAGGCTTCTAAAACGCCTGCTAATTGTCCCGGGCTTGCCTGCTGAGTTTCTTGCCAGTAACTTGCGTCAATTCCCGCTATTTTCCCGGCCGCTACCGCAGCTCTAGGGCAGGGGCGCGCCAAGTGGGCAGGATAGCCATTTTGTATGGTTAGCACGGACTCGCTAAGGCATCCCGAGGTATTTAGAGTGCCGACTGCGCCCGCCGAGGCGTATTTTGCTAGCTGCGGGTATTTCTCGAATTGGGGGGTCATTTTTTGCCAGGAAAGATCCCGAGTTAGCACTAGCAGCAGAGGATCCCTAACCCGCGGGGTGGTATAGGTATCCAGACTAGGGTAGTAGAGACGTTGCTGTTGCGTTAGAGCTTTAGGGGCGGGTTCTGGTTCCCAAGTAGTTGCCGCCGCTGGCTCTACCGGTAATACCAGTAATGTAAAGAAAAAACTAAACAGGAGGGCGCTGCCTATACGGGAAAGGTGCCTTACTGTTTTTGCCACAGCCATATTCTACGGTCTCAGTACGGGTAATGGGCATTTTTCCTAGTATCGTGAAAATAGTTGATAAAGGAAGCGGAGATGAATACTGCAGTTAATAACTACGCGTTTTTAGGACCGGTAGGTACTTTTTGTCATCAGGCATTGCTGCAAGTGGCACCGGCGGGCGCCCAGCTGATCCCCTGTGCCGGGGAACGCCTCGCTATGGATATGGTGCGGGAGGGTAAAGCGGAGCGGGCAGTGGTGCCTATCGAAAACTCCATTGAAGGAGGAGTTAGCGCCACCTTGGATTCCCTGGGGTGGGACAAACGCCTGCAAATAGTAGCCGAAATGATTGTCCCGGTCGGGTTCACTTTAGCGGTACGCGAAGGGACGCAGCTTTCCGAGATTACTCACATCGGCACCCATTCTCATGCCTGGGCACAATGCCGCAACTGGGTAGCCGATCATTTGCCGGGGGCGGTTCATGTGGCCACTACCTCTACCGCGGAATCAGCCCGGATGCTTTCTGAGGGAGATGCGGGTTTTCAAGCGGTACTCGCCTCGGGAGCAGCAGTAACGACCTATGGGCTTACGCCTCTTTACGAGGACGTAGCCGACAATCCCGGAGCAGTTACCCGTTTCGTGGAAGTGGCGAATCCCGGTCAGGTACCTCAGCCCTGCGGAGCTGATAAAACCACTATTCAAGTACGTTTACCTAATGATTACCGTTCGGGGGCGCTGCTAGAAATGCTGCAACAGTTTTCGGCACGGGGAATCAACTTGAGCCGTATCGAGTCGCGTCCCCTAGCCGGGCATCCGGGACGGTACGTGTTCAGTATTGATCTGGATGGACATGTGAGGGAAGAGCGAGTGCAATCCGCGCTGCGCGGGCTGTACCGGATCAGTGAAGACTTACGGTTCTTAGGCTCCTATACGCGTGCCGACCAGGTGCGAAATGATCATGCTCCCCGCACGGGAGACCGTGATTTTCAGCGTGCCCGCGGCTGGGTGGATTCGATTTTACAAAAGTAGGTCACGAGTTCGCGATTAGGGGCTATGCAGACCCCTTGGAGTTTCCTAGGGGATGCGTACTACTACTGCTCCGCGATCTAAAGATGCTGAAATCTCCCGGTAACTGCCCACCGTATCGCCATCGACTTGAATCATCCGCGGCTCCCCATGCACTTTGGCGCTGGCTGTCCGGGTGCGGATCACATCGGTTTTGGATACCAATCCGGCGGTGAGTTTTTTAACCCCTAAAGTGTCGCGGAATATTCCACTAATTACCTCTAAAAACCCAATTAATCCGCCGCGTACACTCAGCATTAATATTTCTAACCAGCCATCATGCGGGTTAGCCTCCGGCAAGAGGGGGATGCCCCCCACTAGCTCCCCGCAGGAAGCAAACAGTAGGGTATTGACTTTCCGAGTACGTGGGTGCGACTGGTCTCCAAAAGCAACATCCATAGTGATCGGGGGTTTATTTGAAGCGGCGATCCCGGAAACGACATAGGCACCCCAGCCGATCGACTCTTTAAGTTTGCTAGAGACTCGGTTCATCACTTCTGCGTCATAGCCGATCCCCGCCATGACCAGAAATGGAAACTCCTCTTCAGTTTCAGTTTTCAAAATCCCCAAATCAACGCCGGTGTTCTTACCGGTAAACGCAATTTCACAGGCACGGGGTAAAGAATCAATTGGGATATTGAGATTGCGGGCTAAAAGATTCCCGGTTCCTAGCGGCAAAATCCCGAGCGGAATTCGGCTTTCGGATAAGGTAGCCGCGATGATCCGTAAAGTGCCGTCCCCACCGGCAGAAATAACCAGCCCGGCTTCTTGCCGGATCGCTTCTTTAGCTTGGTTAGCCCCTAAAGAGTCCTGGTCGGTTTCTAAGAACACCGGTTCCTCGTAACCGGTGGCCTGGGCGCGCTGGGTAACGACGTGGCGGAATTCATTAAGATCCGCAATCTTCATGGGGTTATAAATCACCACCACCCGTTTTGAAGACTCATTGCTGCAGGTAGTGGTAGGCGCCGAAAATCCTTGTTTAATCGCAAGTTTCATTGCCCGGGTTGCAATCCGGCGGGCACTAATCGCCCACGACAAAGCAATAATCCCTAAGGCTAGCGCCGCGATTACCAGAATCCAGAGCACAGTGGTCATGGCTGCTAGTTTAGAACATTTGCAGTGATCTTAGAGCAACGAGGAAGCAAGCTGAGGATTGGCGGGACGCAACTGACCAATACTGCCAGGCATTCCGCCACCAGTTACTCGATCGGAAAGGCGATATGAGAAGGGGTGCCCAGTAACGATATGATAAAAACATGATTGATATTCGTCAGTTGCGTGAGGATCCGCAGCCAGCAAAAGATTCCCTAATTGCCCGCGGGGATGATCCCGCGCGGATCGATGAAGTACTGGCTGCAGATGAACTCCGACTAAAAAAACAGCAAGAATTCGAAGCGATGCGCGCGGAGCAAAAGGCGCTGTCTAAGAGCATCGGGCGAGCTGATCCCAGTGAGCGGCCTCAAGTACTTGCCAAAGCNNNNNNNNNNNNNNNNNNNNNNNNNNNNNNNNNcGCGGGAAAAGTTAAAGAAGCCGAGGCCGAGGCGGGAGTAGCTTCCACAAAAGCACAGGATCTGCTGGCGGCACTGCCCAATATCATCATTCCCGGGATTCCCTCGGGCGGTGAGGATGACTATGCAGTTCTTGCCCACCGCGGCGCGAAGATTCGCGATTTTGCAGCCGAGGGCATCGAGGTACGTGACCATCTGGAAATCGGGGAGATGCTGCAGGCAATCGACGTTAAGCGAGGCGCTAAAGTATCTGGCTCCCGTTTCTACTATCTACGAGGCATCGGGGCGCGCCTGGAACTGGCTCTGCTCACCTGCGCCTGGGATTTGGCAGAGCAGCATGGATTTATCCCCATGACCACTCCCACCATGGTCACTCCCGACACCATGCGGGGAACCGGATTCTTGACCGAGCATTCCGAAGAAATCTACTACCTACCCGCCGATGACCTCTACCTGGTAGGTACCTCCGAGGTCGCCCTCGGCGGTTACCATGGCGGGGAAATCTTGGAACTAGGGGAAGAGCCCTTACGTTATTCCGGCTGGTCAGCATGTTATCGACGGGAGGCAGGCTCCCATGGTAAAGATGTGCGCGGAATTATTCGGGTGCACCAGTTCAATAAGGTAGAGATGTTTTCTTACTGCCTGCCCGAAGTATCGCAGGACGAGCACCAGCGCCTATTGGCATTGGAAGAGGAAATGTTGCAAAAAGTTGAGCTGCCATACCGGGTAATCGATACCGCCGCTGGGGACTTGGGAACTTCAGCAGCCCGCAAGTTCGACTGTGAAGCCTGGCTGCCCAGCCAGGAACGCTACCTGGAGCTAACCTCTACCTCCAACTGCACCACCTACCAGGCTCGCCGCTTGGGAATCCGTTACCGTGACGAAAACGGGAAAACCCAACCGGTAGCGACATTGAACGGCACTTTAGCCTGTACACGTTGGCTGGTAGCTATCCTGGAAAACCATCAGCAAGCGGATGGCTCCGTGTATGTACCGCAGGCGCTGCGTCCCTACCTGGGTGGAAAAGAAATCCTGGAGCCAGTTCCGAACGCCTAAATCTGAGCGCAAAGCGTGAAAGGATTAAGCCAGGGCGCCCTCGCGCATTCGGAGATAGTTGTTTAAAGGACGGAGAGATTCGATGGCTGATTACCTGCAGTATCCTCAGGGAGATTATGTGCCTCAAGTAGTAGAGCGTGCCCTGGAGAGCTGCCGAAGCTATGGAGAAGATATAGCTACTGCCGCGGTAGTTCCAGAGAATGATCGTGCCCGCGTGCAATTTTTTTCCCTCCAAGATGGTCGAATCTGTGGGATCCCCGTTGCTCGCGAAGTACTAAAGCAAGTGCTGGGAGACTATGACTTGCACTTACGAATTGCGGATGGCACCACGGTAGCTGCGGGAACTCCAGTTTTGGAACTGAGCGGTAGTACTCGCGGCCTCTTAGAAGCCAGGGATCTATGTCTGTGGTTCTTATCGCATCTGTCAGGGATTGCAACAAAGACCGCGCAGTTGGCGCAGGCACTTTCGCAGACGAAACTGGTAGTCAGGGACACTCTCTCGGTTACTCCCGGCTTAGGCGAGCTTGAAAAATATGCGGTTAGAGTGGGGGATGGTATGACTTCTCGCCTCGGTGTCGGCTCTTTCCCGCAGGTAACGGTGGAACATCTGAAACTGGGAACCGGGCTGGGAGACGTTATTAATCACGTACGTACGGCGGCCAAGGGTAAACCGATCGAGGTAGAAATAGATCACCTGCAAGACCTGGATCCGCTGTTGAAAATGAAGGTTGATCTGGTAGCTCTGCAGGGATTTACCCCTGAACAAGCAACCCTGGCCGCTGATCACCGCCAGACGATTAATCCCGGAACCCTGCTGGAAGTCAGGGGAGATATAGACCTGGAAGACGCTGGTGCTTATGGCGAATCCGGGGTGGATTATCTGGCGGTGCCCGCTCTAACTGACGCGGTTACCCCCCTGCGTCACCAGATGAAATTTGTTTAGTCTTTTTACCTGCCCCAAAGAAAACATCAACAAAGGAGCTGAACAATGTTTTGGTTCGACTCAATCGAACATAACCGTTGGCTGTCTGCCTGTTTGCAGGACTTGCTGGATTACGGGCGTAAATCAGAGGTCAAAACGGGATTTGCCTGCCTAGATCGGAACGGCGAAGTTGACCTAGAACAGCCGATTCAGTTGTATCTTACCGCCCGGATGGTTCACGTGTTTTCTCTTGGGGTGCTGTTGGGGGTGCCCGGATGTCGCCGCCTGGTAGAGCACGGGATTCGTTGCCTCAACCAGTATTTCCGTGACCCTGATAATGGCGGATGGTTCGATGCCATTGAGCATGAACTTGACCAGGATGGAAAGGCGATCCCTTATCAAGGACGTGACGACAAACGTTCCTACTCCCACGCATTTTTACTGTTGGGAGCGGCCTCGGCAACTGCTGCGGATCGTATCGGTGCCCATGAATTGATGCAAGAAGCTATTCGCGATAACGATCTGCACTGGTGGGATCAGGAAGCAGGAATGGTCTGCGAGAGCTTCAATCGTGACTATTCTGTCTGCGAAGATTACCGGGGTCTGAACTCTAATATGCATATGGTAGAGGCATATATGCTGGTAGCCCAGGTTACTAATGACAGTAGATGGACGGAGCGGGCTATACGGATTCTAGAGCGAGTTGCCCGGGTATCTCGTGAATATAACTGGCGAATCCCGGAGCATTATGACAGTGACTGGCAGCCGCTACTGGGATATAACCGGGATAATCCGCAGGAAACCCATCGGGCTTACGGCTCTGATGTAGGTCACTCCTTCATGTTCTCGCGTCTAATGTTAGAGGCACGAGCCATGTTGAAAACTACCAACAAAGAAGTACCTGAATGGCTCAGTGAAGCTGCAACCGAAATATTTGAGCGGGCGCGAGAAGATGCCTGGAGGCGTGATGGGGCTCCTGGTTTTGCCTTCACCGTGGATTGGGAAGGCAAACCGGTGATCCGGGATCGCCAGGCCTGGGTGCAATTTGAGGCAATCGGTGCGGCAGTCACGATGTTGCGAGCTGCCCAACAAGACGGAGCCTCAGCAGAAGTAGTAGACCATTATGAGCATTGCTATCGTGCCTGGCTTGATTTCGCCTATGAGCACTTTCTGGTGCGTGGCGGAAGAATCGTACATCGGCTCTCCCCTGAAAATCAGCCTCTAGATTTAGAGAACCAAAAGTTACGGGACAGTGTTTACCATGCCGTGCAGGCGGTGCTATTGCCCCGTCTGCCTTTGTCTCCGGTATTCGCGATGGCTCTGGCGCAGGGGTTGCTGGATAAACCGCTGCCTGAGGAGCCAAGTCGTAAGAAAAGATTTGGCGGATTTTAGCTCTGGCGGTTAGCAACTGTAACATGGGGTTTGTCCGTACGCTTTAGCGTAGGCCAGGAGAGTTGTCCGAGTGGCCGAAGGAGACGGTCTTGAAAACCGTTATACCCGCAAGGGTATCAAGGGTTCGAATCCCTTACTCTCCGCAAAGTATTGTTTACCTGCAGGTTTAGTAGAGTATTTTTCCTGTGTACCTATCTTTGGGGTGGAGCAGTGGTTGCACGCACTATTAGCTCCGTTGGAATCGTCAGATGAAGGTTATTGGTTTCCCCCTGCAGCTGCCGGTTAATCAGGTTCACCATTTCCACTCCGGCAGCATAAAAGTCCTGCTTTATGGTAGTAAGCGGTGGGAATGAAAACTCAGATAATTCGATTCCGTCAAAGCCCACTACGGACACATCCTGCGGTACACGGATCTGTCTTTCGTTTAGCGCTCGGATCAGTCCTAAGGCGACCTCATCGTTGGCGCAAAAAACTGCGGTAACTTCCGGGTTTTTCGCTAGTTGTTTTCCAGCTTCGTAACCAGCGTTTGCTGACCAATCTCCGGGAATTACCGTCGGGATTTCCCGGTTTTCTGCAGCCAGCATTTCACGCCAAATCTCTTCTCGTACCCTCGCAGAGCGTGAATGTTCTGGGCCGCTCACGTGATGAATGGTGCGATGCCCCAAATCTAGTAGATGTCGCATTGCCGCGCGGACTCCTCCTACTTGATCAGCAGAAGCAGATGGGTAAACGTCAACCAGATTGGAATCCGAAGAAGCAACCGGCAAATTTTTGGGGAGAGTGAGCTGCTCGGCATTGGCATCTCCGGCCTGTACAATCACTAATCCGTCAATATCTTCTTGGGAAAGTAGCGACATAGCCCGGTGCACCTGTGGAGTATGAGGATACTCCACCTGCACCAGGCTCACTGAATAGCCTAGTTGGCGAGCTCGGTCGAAAACCCCGTTGGAGGTATGTGCTTCCCCGGTACGTCGGATTTCTTGTGTGAGTAACCCGATAACGCCATAGGAACCGGTGCGCAAAGCACGCGCGGTGCGGTTAGGTTTATATCCGAGGTCGGAAATTGCTTGCAGCACTCGTTCCCGGGTCAATGGTGACACGTTTTGGTGCCCGCGTACCACTCGGGAAACAGTCTGTGCGGATACCGCTGCTTCTCTAGCTACATCGTAGATAGAAGCAGATTTAGTACCGCGTGCCTTATTTCCCGTCACGCGTGAAGCGTACCAGGTGAAAACCTAATTCATTTAGGACTTGCCTGGCTTCTACATGTGTTATCGTTATCAGTATTGTTGACATCGATAACACCAAAGCAGGTGTAGGGTACAAGCAATAAAACTCCCATTCATTAGGAGAAGCAGATGCAACTGGAAATTCACCACCAAGACCTGCAGGTCTTACACGAAAATACTCTCCCGGCGCGCGCCTACTATATTCCGTTCTCGCCGCTACAGGCGGCCAAAGAAAAAAACCGAGGACGTAACTTTAACCTAGAGCGTGAGGCCTCTGATCGTTTCCAGCTACTGAATGCAGACTGGGAATTCGGTTTCTATCCGAACTTAGAGGCGGTGCCTGCCGACTTTTTCGCCTGTGAGCCCGTGGCGTTACCCGGGCGTATCCCGGTTCCTGGATCCTGGCAGCATCACGGTTACGATCAGCATCAATACACCAACATTAACTACCCCTTCCCCTTCGATCCACCCCATGTTCCTTATAACAACCCTGCGGGAGCCTATCGCCATACCTTTAACTATGAAAAAGACTCGCAAGCTCCCGAGGCCACTTTGATTTTCGAGGGAGTAGATTCCTGCTTCTACCTGTGGATAAACGGACAATACGTCGGTTATTCCCAGGTCACGCACTCCCAATCCACTTTTGATGTCACCGAATATTTAAAGGAAGGGGAAAACATTCTGGCGGTGCTGGTTTTCAAATGGTCTGATGGATCCTACCTCGAAGACCAAGATAAATTCCGCACTTCCGGGATTATTCGTGACGTTTACCTGTTGAAACGGCCGCTCTCACATCTGAATGACTATTTCGTTACTACCGATTTGCAGGATGGTCGGGCAGAAGTAACCCTGCGTGCCAACTTTACGGGAGAAGCGCTGGACATTACCGCCAGGCTCTGTGACCCCGAGGGCGAGATAGCCACCAGCGTCCTCGAACCCTTTGCGGATCCGCAAGGTATTTACACCCACTGCGCCCGCTTTACTGTCGATAATCCTCGGCTGTGGCATCCGGGTGACCCCTACTTATATGACCTGGTTATGGTCAGCGAGGGCGAAGTAATCGCCGAGAAAGTGGGGGTGCGACAAGTTACTATCGAGGACGCGGTTCTAAAGTTCAACGGCAGCCCCATCAAAATCAAAGGGGTTAATCGCCACGATAGCGATCCCGATTCCGGTCCGGTAGTGTCTATCGAGCATATTAAGCGGGATTTGCGGATGATGCGCCGGCACAATATCAACGCGGTGCGAACTTCCCATTATCCCAACTGTCCCCAGTTCTATCACCTCTGTGACCAAGCGGGATTTTATGTGATGAGCGAGGCCGATAATGAAAGCCACGGTACTCGCAATCGTCTGTTACAGGACGAATCTGAAGAAAACATTGAGGAACATTGGAACCATCCGATTTCCAATAATCCCGATTGGATCGAGCCCACGATGGATCGCATGCAACTGTGCGTTCACTCGGAAAAGAATCGTCCCAGTGTATTTTCCTGGTCAGCAGGTAACGAATGCGCTTATGGCTGCACATTCGAAGAATCGTTGGCTTGGGTAAAACAATTCGATCCTAGCCGGGTAACTCAGTACGAAAGCGCGTTCTATCGCTCTTCCGACCGCAAATATGACTACCAAAATATCGACCTGTATTCGCGGATGTACCCGCCGCTATCTGATATTGACGATTACCTAGAAAATCTAGGGGACAAACCTTTCCTTTTAGTCGAGTACTGTCACGCTATGGGTAACGGCCCGGGTGATCTCGAAGAGTTCTGGGACAAAGTGCGTTCCGATGCTCGCATGTGCGGCGGTTTCATCTGGGAGTGGTGTGACCACGCAGTCCGGGACAGCAATGGGCATCTACTCTATGGCGGCGATAGTGGCGAAGATCCCCACGATGGAAACTTCTGTGTAGACGGTTTAGTTTCCCCTGAACGCGTACCTCATATTGGTTTGCTAGAAGCCAAAAATGTCTACCGGCCCTTGCGCTGCCAATATGATCAAGCGGGTGGAACGCTACAGGTCACTAATACTGTCGACCATCTGAACGCCGCTGATTACACTGCCTTGCGCTGGGTGAAAGTGGTAGACGGACAAGAAGAAAGCGGCACTTTGGAAGTACCAAATTTGCCCGCTCACGAAACCGTGGAGATTCCTTTGCAGCTAGAAGTGCCTGCGGAAGGACGCTGCTACCTGCGGGTAGAAGCCTACTTAACCCAGCCCTTAGCCTTCTTGGAATCCGGAGATCTACTGGGTTTTGACGAGTTCGCCCTCAAGAATCAAAGCCCCCACACCCCCCGCGCCCTAGAGCTAGTAAAGGCCGTTACTACTGTCGAGGGCGAGGGTGCAGCTACGATAACGGAAGATCCCCTAGAAATATGCGTTGTTAGTGCGGATTACACTTACCACTTCTCGCGTCATACCGGGATGCTGACTGGGATTGAGCTAGGTGGAAAAGAACTATTAAAGCAGCCGGCGGAGTTAAATATTTGGCGTGCTCCCACTGATAACGATATGTATATTCGCGCCCTCTGGGAGCGAGCGCGCTACGACCGTGCCTACCCGCACGCTTATGAGGTTCACGTAAATAGCGAATCTCAAGGTGCGGTGATAAGCGCCAAAGTGGCACTGGTGGCAAAAACTTTGCAGCCACTACTGAAGGCCGATATCGAGTGGATTATTAGGCCAGACGGAACTTTACAGGTAAACGCGAAGGTGTGCCGAGATACCCAATTCCCCGAGCTGCCTCGCTTGGGGCTGCGTTTCTTCCTGGATAAATCTTTGCAGCAGGCCACTTGGGCAGGGTTGGGACCGCATGAAAGCTATATCGACAAGCGTCGTTCTAGCTGGCATGGACGCTTCGAATCCTCAGTTTCCGATTTGTTCCAAAATTATTTACGTCCGCAAGAAAACGGATCTCGCTCAGATTGCGACTATCTGTGTCTTGCCGGAAAGGACCTGAAGATCGAGGTTGTCAGCGAGGACGTATTCTCCTTTAACGCCAGTTATTACTGTCAAGAGGAGCTTACAACTAAACCTCATGACTATCAGTTAACGGAAGCTGATAGCACCATCTTGTGCCTAGATCACCTGATGGCAGGAATCGGTTCGCAAAGCTGCGGACCGAAACTGCTGGAAAAATATCGGGTTGATTTCGAGACCACCCAATTCTCTTTCACTATCCGTCTTTCCAACTAATTCAAAGGACAAGATACCCCATGGAAGAAAAGAAATACCTTAAGTGGTACAACAAAGTAGGTTACGGCTCTGGTGATATCGCCGGGAACGTGGTCTACGCTTTCCTTTCGGCGTTCGTAATGATTTACCTTACGGATACCCTAGGACTGAGCGCTGGAGTCATAGGAACCCTGATAATGCTGTCGAAGTTCTTCGACGGTTTCTCGGATATCATTTTTGGGCGCTTAATGGACAAAACCCATTCGAAAATGGGTAAGGCACGGCCTTGGATGTTCTACGCATTCTTTGGATGTGCCGCCATGTTGATAGCGATTTATGCCATCCCCACCTCTATGGGTAAAACCGCCCAATACACCTGGTTCTTCATCGCTTATACCCTGTTGAATGCGGTGTTTTACACCGCAAATAACATTGCCTATGCTGCCTTGACCGCGTTAATTACTAAGAATCGCTCCGAGCGGGTGCAGATGGGGTCGATCCGTTTCATGTTCGCCTTTGGCACTAATCTCACGATTCAAACCATCACCGTCAGCGTAGTGCAAGCAATGGGTGGCGGTGCGGCTGCCTGGCGAAATGTGGCGATTATTTACGCGATAATCGGTATCTTGTCTAACACCTTGGCGGTGTTCTCGGTCAAAGAGCTTTCTCCCACCGAATTGGCAGAGGGGGATGAGGAAGCAGCTAAGACTGATGACGATGTTACCTTCCTGGAAGCGTTGAAGCTGATGGGCAACCGTTACTACGTGATTATCGTAGTTTGCTTTATTTTGATGCAGTTCTTCACCGCCACCCTAAATATGGGAATTTACTTTATGACCTACATTCTGGGGAACGCTAAATTACTGGGCGTATTTGCCTGGGCCATTAACATTCCGCTGATTGTGGGGCTACTGATAACCCCACTGGTGGTTTCGAAGATCGGGAGGATGCAGCCGGTTACAATCGTAGGTTACATAGTGGCCGTCCTCGGACGCTTAGGGGTAGTTCTGGGTGCGTCGATGGGCTCAGTCACGTTGATGCTATTTTTCTCCGGATTAGCTTCGCTGGGAATGAGCCCGCTCCAGGGAACCCTTAACGCCCTGATTGCTGAGATCAGCGAAAATACCTTCTTGCGCACTAAGAAGCGCATTGATGGCATGATGTTCTCTTGTTCTTCTTTAGGGGTCAAGGTCGGCAGTGGGGTAGGTACCGCAGTCGCCGGTTGGTTGCTTGAGGTAGGGGGTTATGTAGGCGGAGCCAAGGTACAAGTGGAATCGGCTCTACAGATGATCAAGTTCATGTACCTGTGGGTACCTACGATTGCCAACCTATTGATTTTGGTGCTCTTGTTCTTCTTGGACGTGGAAAAGAAGAACGAACAGTTGCGGGCGCAACTTGATGACCAGGATGCGCAGGCACTTAAAGCCGCAGTTCCTGGCATTAGCGCCAATGAGAGTACTGCCGAAAAGGTAGTACAAGGTCACGCTATGGGAGGATCTGGTGCTAAAGAATCTCTTGGCCTTAAGCTAGCTGAGCTCGATGCGGAGAAACTGCCTGATGTAGAGAACATACCGAATCTGGAAGATAGCGAGACCGCGGATTCCCAGAACCAGGTAATAGAGAAAGGTGACTGAACAGTTGCAAACAAGCACTATCTATAGTGTTGGGTTAGCTGCTGATTTTTAAACCGCAAAGTTCCGCCGGGTAAAGCTAAAAGAGTTTGACCCGGCGGAACTTTGCGGTTTAAAAAATGGTCACGACTATTCCACTCTGCCGGCTGCGGCGGAGGGCAAGGCGCTAAGGAAGCGGGGCTGGTTAAAACCAGCTTTGGTGAAAGCATCTAGTATGGCATCGGCAGTTGCCTCTAGCTGGTCGCTGCGAACCAGGGCGATAGCGCACCCTCCGAAGCCTCCTCCTGTCATCCGGGCTCCATAGGCGCCGGCCCCCCGGGCTGCCTCCACCGCAACATCTAGTTCTTTGCAGGTAACTTCGTAGTCGCGCCGCAAGGATTCGTGGGAGGCGTCTAGCAGCTCGCGCCATTGATCTAGATCCGCGCCTGCCTCTAAAAGCTCACACAGCCGCTGGCAGCGAGCAATCTCGGTAAGTACGTGGCGTACTCGCGAAACCTGCTCCGTGTCCTCTAATTTGTCCAACTGCGATTGCACCCAAGAGGGAGGATAGTCTGCAGCTTCTAAGTCGGTCAGGTTATCGGAGGGCGTAATATCTTTCGGTATCAGTTCACCAAGTTCTTTCACCCCCAAAACCTGAGCCGCCTCCTCACAGGCAGCTCGGCGTGCCCCGTACTGTCCGTCCGCAAGATCATGGGAAGTGCAGGTATCTATCACTAGTAAGGACAGTCCCAAAGCTGGCAAATCAAAGGGGTGGGAACGAGTTTGCCAGGTGGCACAATCCAGTTCCAGGACTCGATCTTGTTCACAAAGCATCGATGCAGATTGATCTAAACCTCCGGTAGGAGCCCCCACATAGCGGTTCTCAGCTACCTTTCCTGCCTCTACCAGCAGTTTTCTTCCCTCAAAGCTGCCTGCCAACCCCAGCGAAGCCAGGTCGTCAATACCCACCGCGATTGCGCATTCTAAAGCGGCGGAAGAAGACAGACCGGCGCTTAAGGGAACGCTGGAAGCTATCGCTACTTCCAGTCCCGGTACTTTCTGCGCTAGTGCTTGCGCTTTTTCCGGGTGGCCGTTATCTTCAAGTACCTGTTTCAACCCCAAGATAACGCCCCCAACAAAAGCGCCAGGGCCACTAGCGGGATAGTTTTTTGCTAACTCTAAAAGGCTGTGAACGCTTAGCTGTGGGAAGTCTTCCGAAATAATTTTTAGTTGATCGTCCTCCCGTACCCGCAGCGCCACATAGATAGCGTGGGGGAGGGCGAGAGGTAGCGCCTTCCCGCCATTGTAATCGGTGTGTTCCCCGATTACATTGACCCGACCAGGAGCCCGCCAGACTCCTTCTGGTTTCGCTGCAAAGGTTTCCTCGAAAAGCTCTCTAGCTCTGAGCGCGCCCTCTTGGGGATCATATGCGGGGATAAAATCTGGTTTCATGGTTACGTTAGAACCTTTCTATTTGGCCTGGTGTCAACCAGTCTACCTTGCATTTATCCCCCGCAGGGAGGGTTTCTAAAATAACAGCCTAGACAGGCGCTGTCGCGCCAATTTCACTGCCTCGGGGTTGCGAGACAGGCGGAATAGCTCCAGCAGACGTTGGCGATACTCGTCGCGCTCCTCGTCAGCAGACTTTGCGATAAGGGATAACAGTAGATCGAAAGCTTGCGGTTCATTGCCGGCTTGGAAAAAACGATCCGCCAAAACCAGGGGATCGGAATCATCTTGGCCTTCTTCAGTCTGCAAACGCTGCGCAATCGATACTTTATCTACCAGTGCCTGATAGCGGGAGGATTCTTCGGGGCGGTTCCGCAATAGCTTTTGCGCCTGCTTCATAGCCTCTGGGTAATCTCCTGCTTCTACCAAAGCTTCCACCGCTTTTTCTTCTTCGGTTCGCGGATCTTCCTGACTCGAGTCCGCTTCTCCTGCCATCACGCCGGTTAGTCCTGCCTGTCCGGCGATCTGTAAGACCTGATCGATAAGCGGTTTAATCTGGGCTTTGGGCTGCGCCCCTTGGAAAAGAGGTGCGGGTCTACCCCCGATCAGCGCCACCACCATGGGAATGGATTGCGCCTGGAATGCCTGCGCTAACTGCGGAGAATCATCCACATTGATTTTCACCAATTGGAATCGCCCCTGATATTCGCGCGCCAGTTCCTCTAGAATCGGGCCGAGTTGTTTGCAAGGTCCGCACCAGGGAGCCCACAAGTCAATGATTACCGGCACTTTAAGCGAGGTTTCAGTGACTTCCTCAAAAGTGCCATCGTCAGCGTCGCGAATAAAAGGACCGGCAACTACAGCACCGCTACTTTGATGTCGCCTGCTTCCGGCATTAGCTGGTGCTTCGCTTACGGCAGGATTATCTGCCAATCCTGGTTGAGAATCCGTTGCAGTCTTAGCAGCAAATTGCGATAGATCAACTGCTCCATGTGTTTGTGCCAATCGAAACCATCCTTACTTAGCGGCCGCCGTTAAAACTTCAGAAGCCGCGATTACCCGCACCTTGCCATCTTTGGTGCCCTTGGGTGGTATCTGCAGTAGCACGCAGATAACTCGGCTCCAGGAAGCTTGTTTGGTGACCTTGCCGTTGTCCAGCAGATTAACCACATCACCGCTGAGGGTGATCGGTTTATCTTTAGCTACGTCCGTCAGCTTAACTTCTTGAGTGTAGGTGGTCGCCACCAGTGCCCCATTTTTCGCGGGCAGATTAATCGCCAGGGTGTTATTTTTAAAATCAGTAGGAGCTACGGTGGATGCTACCTTACCGGCATTTCCTACTCCCTCGGTCAATGCCTTCAATTCTGCGCGTTTACCCTCCATGAGGGGATCCACAAACACTTTGTCGGCATTTTTTGCTTTCGCATCAAAGACAGTCTGCGCCCAAGTGTTGACCGCTACTTCCGGAGAAAACATCAGGTTTGCATCGCTAGCCAGATCTAAAGTTTTCGATCCCCGGGCTACCACGTCAGTTTCGGGCAAAGACGCCTTGGGCAGTAGCTGCATCCACTGCCATAGTTGATAGGGGCTGGTTGCCTGGTTTTGCCGGATTATTTCCACATATTTTGCCCCGCTGCTATCTGCCCCCGTCACGTTAAGCAAAGCGCGTGGCCACTTGTTTCCAGAGGTTACGGTAGTGATTTCCGAGGACGCAGGTAGCGCAGTTGGGACCGCCCGGTCGTTCTTTTGATGCATCTGGTATTGCGCGGTGCGCATGGCCAGTGCAGGACCGGCCACTCTGGGTTTTAGGGCTCCGGCATCAAATTTGGCGTCTCCGGCGGCTAAAGCGGAGTTAACTGCCTTAAGGATGGGGTCTACCTGTTCGACTTGCAGGGCTGGATAAGTCTCGGTGGGAGAAGAACTTGGTACCTCTTTGCGTTCAGCGGCACTAGTGCATCCTGCCAGGCTGGTTATTGCCAGGCAGCTAGCTGCGGTGACGGACAATAGTACTCGCATTTTTCTCATCGGTTGCTACCTCCTTGGCTCTGGTCAAAGGTGGATTCGCCTTCGAAATCTGCCATATCAGGACCATCGCCTAATCCGTCCAGGTCAAAATCGTCGTCCTCGTACCATTCTTCGGTGTGCTCAGGAGTTACCGCCGCTTGGTTTGCGGGAGGTTGATAGGAGGCTGCCGGGTTGTAGGAGGCGTGCGGTTGGTAGGACTGTGCTGGCTGTGGTGAGGCAGCTGGGTTGTAAGCAGCCTGAGGTTGCAGTGAGGCAGCTGGGTTATATGATGCGTGTGGTTGATATGAGTCTGCTGGTTGCAGTGAGGCAGCTGGACTGTAGGAGGACAGTGGCTGGTAAGAATCCTCTGGTTGTAGTGAGGCCGCCGGATTATAGGAAGCCTGTGGCTGGTAGGGCTGTGCTGGCTGTGGTGAGGCAGCTGGGTTGTAGGAGGCCTGCGGTTGGTAGGGCTGTGCCGGTTGCGGCGAGGCAGCCGGGTTAAAAGATGCCTCGGCTGCAACCTCAGGGAGCGGAGAATATGCCGTCGGCTGAGGGCTTTGCGCAGGTAACGCCAGCTCTGCCGCTGGCATCGTGGGAGCTGAAACTTCCTCAGTAGCCGGAACTTCTGGGGTCAGCGAATCCGCGGCTTCGGGATTGATCGCTTGTCCGTCGGCATCAGTGTGGATTACTGGCACCAAACCGGTGGGGAACTTTACCCCTTCCACTTCGATGGTGGCTTCTCCGCGTTCGCGGGCTTTGCGTAATTCGGAACGCGAGGGGGGTTTAGTAACCGCATTGAGTGCAGGTATCTGCACGGTTTGCTCTCCTTGAGCCGCGGCTTCCTGTGTGCGCTGTTCACGGCGCTTACGTATTTCTGCTTCTTCTTTAGCTGCGGCTATGGCCAGGCGATTGATTACCACAGAAACGACTGCTCCGATTAGCATCAATAGCAGTCCCGCGATCAGCAGTGGCCAGAACCAAGGGGTAGAAACTGGCTGTGTCCACTGTAAAGTCAGCTGGACGTTCCCTTCCTCTGACCAAGCAATCAGAGACCATGCGCCCTCAGAACGATCCCAGGTTTCGCTGATGCGGCCGGTATCTACCTCTTTATATTTGACCCACATATCTTTCCCGGCAGCTTCTCCGGGTTGGCGGGGGTCAGCTTTGCCCCGGTGCGGTTTGGTCAATAGGGTAGTGTCATCTTTTTGTCCGGTAACTTCTACATAGTTTTGGTCAGCTGCCCAGGCAGTGACATCGGTCGAGCGGCCGATGGCTAAGGCTACTTTTCCTTGACCGGAGACGGTGATTTTGGTGGGGGAGTCGTAGAGTTCAAACATTCCCGGTCGGGTAATCGCCAAAGTTTGTTTTTGGCTATTACTAGGCAAAGATGCCGAGACCTGCGGAGTTGGTTTCCAAATGGTGGCGCTTGCTACTCCAGATAGCGCAACCAGAGCCCCCACGATTACTAGAAGTAGTGGAAGCCAATATCTACGTAAGAAAATGTTCACCAGTTTCCCCTCAAGTCGTAGCTGAACAACTATAACTACACTGTACTTTCTTTGCTGCGGTGATGCTTATACCCGGTTAGGGGTGTGACTAGGGTCAATTTTACCTTAACGTTTGGTTTCAGGCTTAAATAAGTGAAAGACTAGGCAGTGATACGGGGTTTCGCACTACTTGATTAATGGAATAAAATGTTCCGAGTAATGCCTAATCTCAGCGGCTCATCTTCAGGGAGGACCAGGTGGAAGAACAAACTGATTTCCCGATCGTAATGCGCGGTTATGATCGCGTTCAGGTCGATTTGCAGATTCAAACTTTGAATAACCAGATTACCGAGTTGCAGCAGAAGCTGGACACGGTTGATCAGCGCAATGTGGATTTGGGGGAACAACTCGCGGAAGCGCAAAAGCAGTTGCGTTCTTCTGATCGCAGTTCTTACACGGGGATCGGCGCGCGGATCGAGCAATTGCTGCGCAGCGCGGAAGAACAATCTACCGCGGTTATTAACAAGGCCAATGCTGAAGCCGAGCAGCTGATGGAGAAGACCCGCAAGAACGCTCAGGACATGTCCGAGCGGGCAGAAGCGGAAGCTGCCTCCCTGATTTCAGAGGCACGCCGGGAAGCTGAAGAACGTACCACTACCGCGGCCACCGAATCAGAAACAGTGTTGACCAATGCGCAGCATCGGGCAGACGAACTGGTAGCAGCGGCAGAACGGGAAGCCTCCTCGCTGCGGGCAGAGACGAACACCCAGGTTTCTGACTTGAAAGCAACCGTTGATCGGGAAACCGAATTGCAGCGTGCTCAGGCAGAAAAAGACTACGTGGAAATGCGGGTTAAGGCCGAGCAGGAAGCTTCCCAACTGCGCAATGACGCCACTGCAGAGGCGCAGGCACTGCGGGAATCCTCCTTGAGTGAAGCCACTAAGACTCGGGAAGAAGCCAAGGAACAGGCAGAAAAGACCTTGGCGGATGCGCGTACCCAGTCTGAAAGTATTTTGAAGGAAGCGCGGGAAAGCGCGGATACCATTCGTGCCGAGATCCAGCAGATGCGCCAAGAGGCCGAAACTGAGATCGCGGCCGCTCGTGCCGCCGCTCGCGAGGCCGATGCCCAGGCTCATGAGCAGTCTCGCTCCGAAACCTCCGCTATGGTGGCTGCCGCTAAGGCTCAGGTTGCCGATGCCGAGAAGCACTTGGGTGAAACTTTGCAGCGGGCAGAGCGCTTGCTAACCGATACTGATGCAGTGGTACGTCGCCGTCAGGAAGATGCGCGCCGCGCGGCTGAAGCCACCATTGCGGCCGCCGAGGGCGAAGCCGAGCAGGTGCGCGAAGCTGCCCGGATCGAAGCCCAGGCAGAGCGGGCTGCTGCGCAACGTACAGTGGAGCGTTTGGAACGGCAGCGCGAATCCATCGCCGCTTACCTCGAAGAAATGCGGGGCTTGCTGGGCTCGGAGACCGCTACTGGTCTCGAAGGCCTCACCCCCATGCAGCAGCTGCCGGCAGTACTAGCTCAGGCAACTGAAGAGGTAGAGAGTGAACAGCCGGCTCNNNNNNNNNNNNNNNNNNNNNNNNNNNNNNNNNNNNNNgCGCCGGTATCTCCGGTAACCCCCGATGAAGAATCGGCGGCTACCGATCTGTTCACCAGCGAGGAACAGTAACTTCAATAAGCTCGTTTAACTAACTTTGGGCGCGTCTTTGGAATATCAAAGACGCGCCCAAAGTTAGTTGCAGCTGCGATCAGGTAATTGTTTGTCCGCTCTGGTTGCGGAAACTATTCCGGGGTGCCGCAGCTGTCGAAGATCTGGGTCGCTGCTAGTTCTTAAAAGAATGGACCGGGGCGGGGATGCGACCGCCGCGGGCAGCAAACTTTTCCGAAGAAAATGGAGATACCTCCATAACCGGTGCCCAACCTAGCAAGCCTCCAAAATTAGCTTGGTCGCCTACCCCTTTACCCGGCACCGGAATCACACGCACCGCGGTAGTTTTCCCGTTGGCAACCCCAATCGCGGCCTCATCGGCAATCAATCCGGTAATAGTGGCCGCAGGCGTGTCCCCGGGAATCGCAATCATATCCAGTCCCACTGAACAAATAGCCGTCATAGCTTCTAGCTTCGCCAGGTTCAAGGAGCCGCGCTGGACCGCTTGAATCATATTCGCATCCTCGGAAACTGGAATGAACGAACCAGACAGTCCCCCTACCAGGGAACAAGCCATCAGGCCGCCCTTTTTAACCGCATCGTTGAGCAGAGCTAAAGCCGCAGTAGTGCCGGGAGCTCCGACCGCTTCTACTCCCAGTTCTTCTATAATCGCGGCCACGGAATCGCCTACTGCCGGGGTAGGGGCAAGCGATAAATCCACGATTCCGAAACTGACGCCCAAACGCTTCGCTACGGTTTGCCCTACCAGCTGTCCCATGCGGGTAATCTTGAAAGCTGACTTTTTAATGGCCTCCGCGCATTCTTCAAAAGGACGCCCGCGCATCCCCTTAAGCGCCCGCTCGATTACTCCCGGGCCCGAAATGCCTACCGATACCACCGCATCGGGTTGGCTCACGCCATGGAAAGCACCCGCCATAAAGGGGTTATCTTCTACCGCGTTGGCAAACACTACCAGTTTTGCGGCTCCGATTCCGTCTTTATCGGCAGTTTTATGGGCGGCGGCGAGTATCTGCTGACCCATTTTTGCGGTCGCACTCATATTGATTCCGCTGCGGGTAGAACCGATATTTACCGAGGAACACACGATATCGGTAGAAGCTAAGGCCTCGGGAATGGACTCTATCAACGCTAAGTCACTGCGGGTGGCACCGGCTTGCACTAGCGCGGAATATCCACCTACAAAATCTACGCCCACGGCCTTACCGGCGCGATCGAGCACCTGAGCGAAGGGGAGGAGGTCGTCGGTACGACAAGCCGCTGCCACCAGAGAAATTGGGGTTACTGAGAGGCGTTTATTAATGATGGGTACCCCGAATTCACCCGCGACTTCCTCGGCGGTGGCAACCAGGCGGGAGGCGGCGCCCATAATCCGTTCTTCAATCCGTTCGCAGGCGCGCTCGATATCCGCATCGGCACAGTCCAGTAGGGAAAGCCCCAAAGTAACCGTGCGTACATCCAGGTTGTCCTCGGCAATCATCTGTATGGTTTCCAGGATTTCCCCGGTGGTATCCAGTCCCATTATTCTCCCTTGCGTTTAAGGCTCCCTGCGTAGTTTTACGGTAAGTAGTTTAGAGTTTGTGCATGGCGTTGAACAGGGATTCCGCCTGCACTTTAATAACCAGCCCTTGCGTTTTCTCTACTGTTGCCATCGCCTGCTGCACCTGCGCTAAGGCGATTTGAGTCTCCTCAAATTCTAGCTGCATAATCATGGTGAAATATTCATCCATCAAGGTCTGCGACACATTGATGATGTTCACCTGGTTTTGAGCGAGCGCTTGAGAAACCGCCGCGATAATCCCGGTGTGATCAATCCCGGTAACCGTCATAATTGCTTTCACGTGCTTCAGCTTACGTTCTTCTGCAGCTTTTTTGCGATTTCTCGCCCCGGTTTCTTCACTTCTGCACTCTTAGGTAATAATGGCGGAGTGACTTCTAGTTTGATTTTTTCGACCCTCGTGCAAGCGCTAGTGCTATTTGTAGCCACCAATATTGACCACTTGGCGTTACTGGCTTTGTGGTTTGTACACGGCCAGAATCGTCCGGGAACCACTGCGCGCATCTGTGCCGGTCAATATGTAGGTTTCGGGGTGATCCTGGCAGTAACCGTAGTCTTAAGCGCAATTTCTGGTTTGGTAATCCCGCAGGAGTACCTGCGTTTCTTGGGGCTGATACCCCTGGCACTGGGGATAAAAGCGGCGATCGGAGAAATCCGCGAGCGCTTGTCTGCAGAAGAGGATGACGACGAGGACGAGGGCGAGGCGCAACTAAAGGGGAAAAAGGTCAGTGTGGGTGCAGTTGCCCTGGTGACTATGGCTAATGGGGGCGATGAAGTAGCCGCCTATCTACCAGTTTTTGCCCTCTCTACCTGGTGGCAAATCGCCCTGTTTTGTGCAGTGTTCTTAGCGCTTGCTGGGGTGCTGCTTGCTCTTGCCCGTTTCATCACTGGACGTATGGGGCTGGCAGAGGTATTGGAACGTTTTGAAGCGATTATTTTCCCCAGCGTACTTATCCTGCTAGGAGTACTAATCCTCGTGGATCTGCTTTAGGGNNNNNNNNNNACTTATCCTGCTAGGAGTACTAATCCTCGTGGATCTGCTTTAGGTGGATTCCCTAGCTGGGGGAGATAGCAAACACGAGCTGACGCTAAGAAAGAAGCGATTACCAATAGCGTGGGAGTAGGTTTTATCCGAGTAGGCGCGGTGGGCATAAGAATTTGGAAAATGTCGCTACGTTTTCCAAATTCTTGGGCAGGAGGAAAAACCTACTCCCGCGCGAACAGACGCCGCTTTCTTTTAGGCACGTCTCCGCAGGCGCGTGATTAGCATGGCGATGCCCCATAGCGCCAGCGTGAAAACTACCTGCACTCCGATATTTACCCAGAACTGTGAGGCGGCGGCGCCGCTAAAGCTGGTCATTTCGGCTAACGCATTGTTATTGTCGATGTAGTAAAAGCTGGGTAGCGCTCTCCCGATGGCTACCACCGCATCTGGCATTAGTTCCCGAGGAATAAACGCCCCGCACAGGAAAGCACTGGCTAGGGCCACCACGTTTACGATGGCGCTGAGGGCTTCCTTGTTATTGGTAATTTTTGTCATTAAGAAGCCTAAGGCTAGTACCGGCAGCCCAAAAGCCACAATGTTAAGCGCATAGAGTCCCTGTCGTCCGGTATCGGCGATGCCGGGCAGTAGCAGTCGCACTAAGAGCACATTGAGTGCCACGAGGAACGCTACGATTAGGGCGCAGCCGGCTATTAGGCTTAGGTCAATCCGGAAGGGATGGGCGGGGGAAACCAGGGTACGTTTACGTACGTTTATTACCGAAAAGGCCGCTAGCACCATAGTGATTACATAAGTGGCGCCGGCCATTAGGGTGTAGCTGCCAAAGTTATACAGGGCGGTCACGTTGTGGAGTGTTTTTTGATCTAAATGGGAAGTGAGACTGACTTTACTATCCAGTTTCAGGCTAGAGTTTACCGCTTTGACCAGCTCGTCCTCGTCCGTTAAATATTGCCCATATCCGGTAGCCAGCCGCAGGAAACGACTTACTAATACCTCGGCCGAGGCGCTCTCGGAGCTGGGGCGAGATTTTACGTCTACCACCGGTTTTTCGCCTTTGAGGATGGTGGTGGTGAAGTCGTGGGGCAGGTAAACGACGTAGGACAAAGTTTGGTAATAGAGGGCGTCGTCGATTTCGCGTTCGCTAGTGCCGGTGTCTGCTTTCTTGGTTTGTCCGGCCAAGTAGGAGTTAAAAGACCGGGTGAGGGCAGTATCGTTGCCGCGGTTGATAACTAAAACTGTAGGTTTGGAAGCGGTGAAATCACCGGAGGAGCCAGGGCTGGTGTGGAAAGCAGTCAGTCCCATAACCACCATGATGGTGGTAAAGAGAATAACGAAAGCAATATTGCGGAGCAGTACCTGCAGGAAACCTTTAAAGACTGTCATAGCGTTGCTTCCTTAGGACGAACAGGGAGGCACCCAGGAGCACTGCTGAAATAATCAGCAGCAAGGTGACGTCTTGCCAAAAACCATCGAATCCGGGGTGATAGTAGAGGTTATAGAAACCGTCCGTGATTAGGGCAGTGGGATTTAGTTTATTTACCAGGGGCGCTNNNNNNNNNNNNNNNNNNNNNNNNNNNNNNNNNNNNNNNNNGCCCCCAACATGGTGACTGAAATCAAGACTCCAATTTTCATGTTTTCCCCGCCGGGCACGAGCGCGGAAATCGCTACCCCGAAGGACAATCCGACCAGGGCTCCGAGGGAAGTTAGCAGGAAGGTTAATGCCCAATTGGGGCCAAAATCGATATTGAACAGGACGTGGCACACTGCCACCAGTAAAATCAGTCCCACCAATTGCAGTAGGTAACTGGAAATAATCCCGGAAATAATCAGTTTGGTTTTGCTGGTCGGTGCCACCGCTACTCGTCTGCCGATTACCCCCAGGGGTGGCTGGGCATTATTCATCACTGTCATGGAGAACATCCCCCCATACAGGGCAGCCATAGCTAGCAGCGAGAAGAACTCTGCCATCAGCAAGTCCATAGATTTGGGGCTGCGGTCACGCAAAGTAAAGTCGCTCTTAGCGAGTTTGTCTTGAACCGAGGCCGCTACCTGGGAAGGATCAAAGGCAGGAGGCTGGCCGGGCGGAATATTTTGAAAATCCGGCGGAGAGTGGGCGCGAACTTTTGCTGCCATCTCTCGCTGCGTCAGTTGGCTGATCATATCGGTGCGTTGGGTGATCTCGTCAAGAATCGCTTTCAAGATAGTTTGCTCCACCCCGTTGGAAGCCAGCGTCAAATGAGCTTTGGCATCCCTGCTGATACCTGCTTGCGAGGAGCCGGTAATCTCGACTACTCCGGAAACTTCCTCGTCCTCTAAAAGCCATTTTCCTTCCTCTAAGGTCTTGACCATACGCAGTTTCAACAGGGGTTGGGTTTCCGAGCTGACGGGGGAGGAGTCCTTCTTGCTTAAATCATCGAAAGCGATTTTGAAGGTGCTGTCTTGGTAGACCTGGGAGTTTACTACCGCTACCGGGACGGTATCGAAGGCTTCTTTATTGACAATGTCACTGAGTGCCCCTTTGAACAGCAAGCCCAGCAGGAGGGGAAAGGCGAGCGTCCAAAAAACCAAGGTGCGGTTGGAAAGCAGTAGCTTTAGGTTGTATCCGATTAGGTGCCCCATAGCTAGTCTCGCAATTCCTTGCCGGTTAGCTGCAAGAAAACGTCATTTAGGGTGGGACGCTCCGAGTAAATCGACTCATAAGCTATGCCGGCCTGGCTCAACTGGGCGATGAGAGTGGAAACGTGGTTTTGTCCGTGCCGGTAAACTAGCTGGACTGTGCGATTTCTGGTGGTAACTGACTCAATTTGGGGATCGGATTCCAGCTTTTCTTTAAGTTCTGGAGGCAGCTCCACCCCCTGCAAAGTAACTTTTTCTTCTATATCAGATAACTGTTTCAACTCATTAATGGTGCCTTGCGCAATGATTTCACCCTTGTCAAGAATGATGATGCGGTCGCAAATCTGCTCTACTTCTTCCATATAGTGAGTGGTGTAAACCACCGTGGCTCCGCGGTCACGCAAAGTGACGATACCGTCCAGGATATTGTTGCGGCTTTGGGGATCGACTGCCACGGTCGGCTCATCCAGGAAAATCAGCTCTGGTTGATGGGCGATACCGCACGCTAGGTTTAAGCGGCGCAACAGGCCTCCGGAGAGCTGCTTAGGGCGAAACTTTAGGTACTCCTGCAAGCCCACCAACTTTACTGCCGCTTCAATTTTTTTCGCGCGTTCGGATTTGTCGGAAATATAGAGCCCGCAAAAATAGTCCAGATTTTGCGCCACGGTTAGCTCATCGAATACTGCTACATCTTGGAAGACCACCCCTAGGCGCCGTTTAATGTCAAAAGCATCGGGACGCATTTCTTTCCCGAAAATCTTCACGCTCCCGCTGCCAAAACGCAGCAGGGACAGCATGCAGTTGATAGCGGTTGATTTACCGGAGCCATTGGGGCCGAGCAGCCCCAGAATTTCGCCTTGACGCACCTGGAAAGTTAACTTATTGAGGGCGCGCAACTGCTGGTAGTCCTTAGATAGACCCTCTACTTCGATTACGTTGGTCACGACGGTTCTCGCGTTCTTAAAGTGGCTATAGATGTAGCAATTTTAACAAGGCTAATCCCTTAGGTACCAGTAAACAGGGGTGTTAATCAAGAATTACCCTAACTTTACAGCAGCTTTTAGATAGATTTTCGAGATAGAGGAAAGAAGAATTTTTCCATCGTAAATTTATGGAGTCGGTTAAGCTGGCAGACAAAGCAGATATCAAAGGATGGGTGAGCTTATGGGGAAGAAACATGTGAAAACTAACGCCATGCGCGCCCTCGAAAATGCGGGTATTGCAGCGCAAATGACTCAGGTTTCTTCCAAGGGGGAGTTTTTAGATGCGCTCACGGTTGCCCAGGCGCTGGGGGTGGATCCGAATCTGGTGTATAAAACCCTAGTTTTAGAGGGCGGCCCCGGAGAACATTTCGTGGCGGTAGTACCGGCTACGCACGAGTTAGATTTGAAGGCTGCCGCCAGGTGCTTTGGGGTAAAGCATTTGACAATGTTGCCCTTAAAACAGTTAACCCCGCTTACCGGTTACCGGAAAGGGGCCTGTTCGCCCCTGGGAATGAAGAAAGATTTTCCAACGGTAATCGATGAATCTGCTTTTTCGCAAGAAAAAATCTATGTTTCTGCAGGTAAGCGCGGCTATCAGATTCTGGTGGCGGCAGCAGATTTACAGAGGGTGATTAGCGCAAAGCGAGGGGAGATTTCGCGCCCCCTAAATCATGGCACTCGAACGCCCTAACGGCATTGTTGCGTGGTTTTTATCTTCCGAAAAATCAAGGTAAAGTTTCGGGTATACGAAACTTATCTAAGGGATACCCGAAAAACGGCTAAGGGAAAGTATAAGTCTAGCTAGATGAAGTAGTTTCCCCGATACAGAAAGGTGAAGCTGCGCAGATGGAAAAGCATCCGACTCCAGATTCTCAGAATGCTCCCGACGCTAAATCAGCAGCCAAGAAAGGGCTGGTTCCGTTACTAGGACCAGCCTTCGTAGCGGCAGTAGCCTATGTTGATCCCGGGAACGTAGCCGCCAATATCACTGCTGGAGCCCGCTATGGCTACCTGCTGGTGTGGGTATTGGTGCTTGCCAACCTGATGGCGGTAATCATTCAATATCAAAGCGCCAAACTGGGGCTAGTAACCGGGAAATCTCTACCGGAGATTTTGGGGGATCGGCTTCCCAAAGGTAAACGCATCGCGTTTTGGATCCAAGCGGAGATTATCGCCGCCGCCACCGACCTCGCCGAAATCGTGGGGGGCGCAATCGCTCTGCAGCTACTGTTTGGGCTGCCGCTGTTGGCAGGGGGCTTTATCGTAGGCTGTGTGTCGTTAGCGCTGCTAGTTTTTCAGAATGAACGCCGGCAAAAACAGTTCGAAACTATCGTGGTCGGTTTGCTAGTAATCATTACCGTAGGCTTCTTGTCGGGGCTGGTGATTAGCCCGCCTGATCCTGCGGGAATGTTGGGGGGATTACTGCCCCGTTTTGCCGGCACCGACACCGTGCTGATCGCGGCCTCCATGCTGGGGGCAACGGTTATGCCGCACGCTATTTACCTGCATTCTTCGCTGGTAAATCACCGTTTCCCGGAGCGAGGCTCTCGCGATATTCCCCACCTGTTACGTGCCTCCAAACATGACGTGGCCTATGCGCTATTTGTCGCGGGAGCGGTCAATATTGCGCTGTTATTGCTGGCCGCCTCGGCGCTCGCTGGAAAGAGCGGCACCGATACTATCGAGGGCGCACATGCCGCTATCGAAAATGCTCTGGGCAGTGGAATCGGAGTAATTTTTGCGATTGGCCTGCTAGCTTCCGGTCTCGCTTCCACTTCGGTAGGTGCTTATGCGGGTTCGGAAATCATGGGCGGGCTACTGCATGTGCGGGTACCACTTTTCTTGCGCCGTCTAATCACCCTGATTCCCGCGCTGCTGATTCTGTGGCTCTACCCCAACCCCACCTGGGCATTAGTTGTTTCCCAGGTAGCGCTGTCTTTCGGGATTCCCCTGGCGGTAGTGCCGCTTGCTGTCTATACCCGTAAGAAAGAACTGATGGGCAGCTACACCGATAGCCAGGCAATGCGTTGGACGATGGGCGCCATCGCGGGCTTGATAATCGCCCTGAATCTGCTGCTGGTGGTGCTCACTTTCGTGGGAGTTGACGTATAAACCGGTGTCTGTAAAGAGCTAGGTTATCTCGGGAAAGCAGCCTGCGTCCTCGCGATTGGTTTTGGTATCCGGGAGAGTAGATCTAAAAGTATTAAGGGTGCGTCCTCGAGAACGAACCATTCTCGAGGACGCACCCTATTAAGCCATTAAAGTGGCTAAGCTAGTGATCTAGTCTTCTTTAGGACGCAACCAGAGGCACCCCAAGGGCGGTACCCTTAGCTCTACCGAATAGGGGCGGCCATTCCACTCCATATCTTCGGCAGATACCTGACCTAAGTTGGTGACCCCGGAGCCGCCATACTTGGCGTCATCGGTGTTAATAATTTCTTCCCACTCCCCGCCGTCGGGTAGTCCTACTCGGTAGCCTTCGTGGGGATTACCTGCGAAGTTACAGATACACACCATCTTGTGTTCGCGTCCGCGATCATCACGGGACTTGCGTACATAAGAGATCACGTTGTGTTCGGAATCGTTGGATTCGATCCATTCAAACCCGGTGTGTTCGTCATCCCACAATGCCGGATCGGTGGTGTAGATCTGGTTCAAGTCCCGTACCAGTGCTTGCACCCCTTGGTTGCGCTCGTCATCTAGCAAGAACCAATCTAGGGAACGATTCGCATCCCACTCGGCGCCTTGGGCGAACTCGCCGCCCATGAACAGCAGCTGCTTACCTGGGTGTGACCATTGATAGGCGTAAAGGGAACGTACCCCCGCCAGTTGCCGCCAGTAGTCACCTGGCTGCTTGGCCAGAATCGAACCCTTGCCGTAGACGACCTCGTCATGAGACAGCGGTAAAATATAGTGCTCCGAGAACGCATACACCAGGGAGAACGTGAGTTCGCCGTGGTGCCAAGACCGGTTTACTGGGTCTTCACGCAGGTAACGCAAAGTATCGTTCATCCAACCCATATTCCACTTCAAACCGAAGCCCAAGCCCCCGGCATCGGTAGGAGCAGTTACCCCTGGCCAAGCTGTAGACTCTTCTGCAATCATGCAGATGCCCGGATATAGGCGGTAGCAGGTGGCATTGGTTTCCTGGAGGAAAGAAATCGCTTCCAGGTTTTCGCGTCCGCCATACTGGTTTGGATGCCACTGGCCTTCTTCGCGGGAATAATCCAGGTAAAGCATGGAGGCCACCGCGTCGACCCGCAAACCATCGATATGGAATTCATCCAACCAGTAAAGAGCGTTGGCCACCAGGAAGTTTCGTACCTCGTTGCGACCAAAGTTGAAAATCAAGGTCCCCCAATCGGGTTGTTCCCCGCGGGTGGGATCCGGATGTTCATAGAGTTTGGTGCCATCAAAGTCGGCGAGCGCAAACTGGTCTTTGGGGAAATGGCCGGGAACCCAGTCCATGATCACCCCGATTCCCGCCTGGTGCAGTTTATCTACCAGGTAGCGGAAATCATCGGGAGTACCATAGCGGGACGAGGGCGCATAGTAGCCGCTCTGCTGGTAACCCCAGGAACCATAGAAGGGATGCTCGGAAACTGGCATCATTTCTACGTGAGTAAAGCCCATATCTTTGACGTAGGTAACCAGATCGTCAGCCAAATCCCGATAGTGGGTGTCATAAGACCAGGATCCGATATGCATCTCATAGACCGACATGGGGGAGTTATGGGGATTAGTTTTTGCCCGCTTGTCCATCCACTCTTGGTCTTCCCACTGGTGGTGTTTATCGGTAACTACCGAGGCCGTCAAGGGAGGAATCTCGCAGGCGCGCGCCATCGGGTCGGCTTTTTGTTGCCAGGTGCCATCCGGTCTTAAAATCTCGAACTTGTAGCGAGCCCCAATTTCTACGTCCGGGATAAACAATTCCCAGACCCCGGAAGAACCGAGGGAACGCATCGAGGAGGTCTCCCCGTCCCAATAGTTAAAGTCACCCACTACCCGCACCGCTTGGGCGTTCGGTGCCCAGACTGCGAAGGATGCCCCCTTGGTTTGCCCCATCTCGGTTTCATAGGTGCGCAGGTGAGCTCCCAGCACTTCCCAAAGTCGCTCGTGACGCCCCTCAGAAATCAGGTAAAGGTCGAATTCGCCAACGGTGGGCAGGTAACGGTAACCGTCATCTAGCTCTGTGGTTTCTTCCCCATAGGTGGTGCGCACCCGGTAATCAGGGATTTCGGTGCCGTCAAGGACTGTCACCCAAATGCCATCTTGCTCATGGGTGGCGGGGAATGTGCCCTTGGGAGTGATGATCTCTACCGCATCTGCCAGGTGGGCAACGGTGCGGATAGTTACGGAATCTTCCCCCACGTGGGTGCCGAGCACCGAATGGGGGTCAAAATAGCGTCCGTGGGCAACGTTAGCAAGGACGTCTGGATCTACAGGTACAGGTTTTGCGTTCATGCCTCTAGCGTGTCACGAATCGCCCAATAATTCTTTAGAATAACGCCCCGATTTCCAATTATTTTTTCACCCCGAGTTCCAGCAGCGTGCATAGCTTAATGTCATCTGGTTTTATTATTCGGGGCTGGCTCGGTAAAAGCACTCCGGCTAAAGCGCGGGGGAGAAGTTTTTCCTCCTGCCCAAAATCTAAAAAGCTGTGGCTTTTTAGATTTGCTTATTAAGCCCGGGAAAAGTTCTGATTTATAACCAGGTATCCGAAAATTAGTCTTGCGATTACTAAGCTGTCTAGCCTGCTCGGATAAAACTTCTCCCCCACGCAAGGGGCACAGCTGGTACAAGATTCTCGTAACGTACGCACTAAGCGTGCAGGGGCGGATTTATGTCGCAGGGTAGGCTCCGGGCACTAAATCCGTGAAAATGCCAGAGCATTTTCCGGATTTCGGGGCGAGAGGCAAAATCCGCCCCTGCGGTCGGAATCTAGTGGTGACGTAGGTGGGGAAAGGTTACCAATCGAGGCTGAAGTATTGCACCTCTTGGAACTCCCTAATCCCTTCGCGGGCGCCCTCGCGACCAATCCCGGATTGCTTTACTCCCCCAAAGGGGGCGGCGGGATCGGAAACCAGGCCGCGGTTTACTCCGATCATTCCGGCTTCGATTCTTTCCGCTAAATGCAGCGCCCAGTTCAGGTCGCCGTAAACGTAGGAGGCCAGTCCCATTTCGGTGCCATTTACCATTTTGAGGAGTTCATCCTCGTCTGCATATTCCTTAATGGGGGCGAGGGGCCCGAAGATTTCGTTTTGTAGTAGGGGAGAGTCGGCGCGGGGTACTTCGATCACTGTGGGTGCCACGAAGTATCCGGCTAGATCCTGGGGGAGGGGTGCTTGCGCCAGGACTTTTGCTCCTTGGTCTTGGGCGGACGAGAGTAGCTCGTTCATCCTTTGCTTTGCTTTTTCGTTAACTACCGTGCCGATTTCGGTTTCTGGATCTAGTCCCGCGCCTACTTTCAGAGCTTCTACCCGCTGGCATAGCTTTTTCGTGAACTCTTCTTTAATGTCTTTGTGCAGGTAGATCCGGTTAGCGGCGGTGCAGGCTTGACCGCCGTTGCGGAACTTGGCAACCATCAGCCCTTCGATAGCGGCGTCTACATCGGCGGTAGCGCCTACTACGAAGGCCGCGTTTCCGCCTAGTTCCATAGCGGTGTTCACTACCCGGGGAGCGGCCAGCCCCAGCAGGGTGCGTCCTACCGGGGTAGAGCCGGTGAAGGACACTAGGCGTACTCGAGGATCGGCTAGCCAGGTATTGGATATTTCGGCAGAGTGGCGCGAAGGCACCAGGTTTACTACCCCGTCTGGCACGCCGGCCTCTTTTAGGATGCGCATAATGGCCAGGGCGGTTAAGGGGGTTTCGGAGGCTGGTTTCAGCACTACCGCGTTGCCGGCGGCGAGGGCGGGCGCGATTTTCCGGGTCGCCATGGCGGCCGGGAAATTCCAGGGCGTGATCAGTGCGCATACCCCGACCGGGCGGGCAGTGACCAGGGTGCGCGAGCCGCCTGCGGGCGGAATCGCATAATCTCCGTCAGAGCGTACAGCTTCTTCGGAGAACCAGCGGAAGAATTCGGCGGCATAGGAGGCTTCGCCCAGAGAATCGGTGTAGGCTTTACCGTTTTCCCAGCTCATTAAGCTAGCGAGTTCCTTGGAGCAAGCAATCATTAGCTCCCAGGCGCGGCGCAGGATCTCGGCGCGTTCGCGGGGGGCGCGGGCAGCCCACCCGGGTTGAGCGCTGGCTGCAGCATCGAGAGCAGCACTGGCATCGGCGGCGGTACCCGAGCTTACTTCAGTAATCGCGCGAGTGGTGGCGGGATCTATTACCGGGAAGGTTTCCCCGCTCGCGGCTGGCCGGGTCGAGTTGTTAATCCAAATTGCTCTTTGCGGTTCCAAGTCTGCTACGTACTGCGTTAATTTCTTGCTATCCATAATCTCTTCTTCTCTTTTCGTTCAGATACCGCTTTTTCTGCGCCCTCGCGCATATTCTATATTCCTATTATCAGAGGTGGCAGGAAAAGTATCTCCCCCGAGCGGCCGGCCCGCTCGGGGGAGATATGGTTTCACCTCAACGGGCAGATTTTCTGCCTAAGCGTCGATCACGGGTAGAGACCGCGCCGTTTGTGCGCCTGCAAGACGCGCTCCACCGCCAATACGGTAGCTGCAACCCGCAAGGTCACGCCCTTTTCTTCGGCGTAGGCTTCAACGTCTTTCCAGGCGGCGGTGATCCGCTGTTCTTCTTCTTTTTGTACCCGCTCTAGCGGCCAGAAGAAGTTGTCGCGTCCTTGTACCCATTCGTAGTAGGACACGATTACACCACCGGAGTTCGCCAGAATGTCGGGAACTACCATGACGCCTTTTTCGTTTAGGATCTTGTCGGCGGCGGAATCAGTCGGGCCATTGGCGCCCTCGACAATAATCTTGGCTTTCACATCGGGAGCATTGTCCTTGGTGAGCACGCCCTCAATGGCGGCCGGTACCACTACGTCGACGTCCAGCAGTAGCAGCTGGGAGGCATCCATGGGTTCGGCACCGGGGAAGCCTACGACTTTGCCCTTTTCGTCAACGTATTCGCCCAGAGCCTTGGTGTCGATACCGTCGGCGTTGTAGATGGCGCCGAAGATATCGGAGATGGCGACTACTTTGCCGCCGCGACGCTGCGCGATTTCGGCAGCTCCGCGCCCAACTTTACCGAAGCCTTGGATCGCCAGGGAGGCGTCCGCGAATTTAATGCCCTTTTTCTTCAGAGCGGCTTCTACCATGATTACTACGCCCAGGGAGGTCGCTTCTGCGCGCCCCAAAGATCCGCCGAGAGAAACCGGTTTACCAGTACAAATCCCGGGGACGGTGTAGCCTTGGAACTGCGAATAGGTGTCCATGATCCAGGCCATGGTCTGTTCGTTAGTGCCTACGTCCGGGGCGGGAACGTCCTTTTCTGGGCCGATAATCGGCAGAATCTCGGAAATATAGCGGCGAGTTACCCGCTCTAGTTCGGCCTGGGAATACTTGCTGGGGTCAATAGTGACCCCGCCTTTAGCTCCGCCATAGGGCAAATTCACTAGGGCGCATTTCCAGGTCATCCACATGGATAGGGCGCGAACTTCGTCAATATCGACGTGTTCGTTGTAGCGGATGCCGCCTTTGGCTGGTCCGCGCGTCAAGTTGTGTTGTACCCGGTAGCCGTGCAGTACCTCATGGGTGCCGTCATCGCGACGAATCGGAATCGAAACGCTCATTTCACGGCGCGGCGAAGCAAGCATCTCGTAGTCGCCCTCGGAAAATCCCAGGATTTTCTGGGCTTCCCGCAGCTGATTCTTCGCGTCCTCATAGGGATTCGGTTTGTAATCCTCGGACATATGTTTTGATCTCCTTTAAGGTTTTCAATTGGGGACTGACCTTAGATTTTCCTGACTGACAGGAATCATATAGGACGATTGTCGTCATTGCTAAGGTAGTCAGCGCCCCATCACCTCCGTTTTGAGCGGCGGTAACTGCAGTCTATCTAGGACGAAAGTCAGGGGTAAATATGCAATATGCATAAATTGTGGAGGCATAATGTGCATAATGTATATATGATTACCGTGCAGGCGCTCTTGGGGCGGCCGCATTTACACATTCAATCCCTGTGGTGTCCGAATCCCTCGGCGAAGCTGCGCTGGGTGGCGACCTCGGAACAGATAAATCCCGCTACTTTCTTAGAGGGAAACGAGTTGTTGCTGACCACTTCCGCGGGGAATCCGAAAGGGGCATCGGGCTGGTTGGAGTATGCCCAGCGCCTGGTGACTGGGGGGATTACTACCCTAGGATTTGGCCTGGGGGTCAGCCACGATACCGTTCCTCCGCTACTGGTACAGGCAGCCCGAAAAACTGGTCTTAATCTGATTGAGGTTGCCCCCGATCAATCTTTTGTCGCACTTTCGCAAGAAGTCGCGCAGATGATCGAGGTCGAAGCCACCTCGGGGAAATATAAACTGACGGCTTTGCAGCAGCGCCTGATCCAAGCATCTGCGCAGCCGCGCAGTATAGACACGATTACCAGGGAGCTAGCGCGGGGGATTGGCGCGCGGGTAATTATCAGAGATAAGGTGGGCAGGGTAGTAGCCCAAGCGGCCGCACCCACGTTGCCTGCCGATTTAGGGGAGTTTTCAGAACAGTCTTGGGAGAGATTTTCCGCCAATACGGCGCAGCTTTCCTTTGAAACTGAGGAAGGCTACTGTCTTTTCACTCCGATAAATGCCCTCGGGCAGGAAACCGCTTGGCTACAAGCCTGTTGGAGCGTGTTTCCCCAGCCGTGGCAGCAGCAGGCCCTTTCGCAGGCGGGGCTGTTAGTCGCCTCGGCGTTAGCTAATTTCCGCTTTGTTGCCTCCTATCATGGGCGCCTATTGCAACGGGCATTTGAACTGTTACTTTCTGGGGAGCTGGGGGCGGCGCAGATTCTAACCGAGATGGCGTTTCCGCTCTCTCGCCCGCTGAGCGGACGCTATGTGCCGGTAGTAGTGGCCGGGGAGGAGGGAGCCCTGCGGGCTTTAGCTGCCAGAGTGGAGCGGGCAGTCACTAAAACTATGCCTCCGCCGCTGTGGCGTTTTGGCGCCGAAAATCTGGAAATGGCGATTCCGGTAGCGGCACTGCCGCTAACTTTGTCGAACTTCTCTCGCAAAGAATTTTCGGCTCTGCGGGCGGGGGTGGGGCAGGATTACCCGATCTCGCGGTTTAATGCCGGCCTAGCGGGGGCACGGCAAGCCTTGCGGCACACCGGAAATACCCAGCCGGTAGCCCGGTGGGAGGAGATTTCCCGTTCCGGACTATTGCAGGTAATGGGGAGAGAAACGGTAGCGGCGTTTTCTCAGCAGTTCCTGCTGCCCTTACGGGGAGAAGCAGACCTGCTGGCGCTGCTGGAACAGTATGTTGCCACTAAAGGTAACCGGCAGCAGATGGCCAAGACCCTGGGACTACACCGCAACACCGTGGCTAAGCGGCTAGAAAAACTGCAAAGCAAACTAGGCGTTAACCTGGCAGAAGCCGGTGCCCAAGCCTCCGCCTGGGTAGCCCTCCAAGGACGCAATTCCTAGCGGTCTTGGCGCAGTTTGCGAGCCGTGAGCACTCCGGCTCCAGCCAGTGCCAGGATCGCGGAGATCAAAGCCAAGGTGGCTCCGTTCGCACCGGTAATTCTCAGTGACGAGGGCGCCGGTCCCGCGCTAGTGCCAGAGGCATTCGAACCACCGGTCATATACGCACCGGCAGGTGCCTCGACAGCTCCACCGTTTTGGTCAGCTGACGGTGGCGTAGTGCTTGCTCCACCGTTGTCACCCGGATGGGGTTCAGAGGTAGGGTCAGTACTGGGCGCAGTCGGCTGGGAAGTAGGTTCGTCGCTAGGCTTGGTGCTCGGCTCATCCGTGGGATCGGGAGTCGGTTTATCTTCCGATCCCGCCAGGTTAACGAAGGGTTTCGCAGCGTTTTGTGACCATTTGCCATCCGTTCCCTTACTGAAAGAAAGCGTTTGCTCCGCTGCCAGTTCCAGACCCTTGGCAGTGGTTAGCTGCTTTAGCTGGTACTGCAAGCTTACGTCGTCAACCTTTACTTTATAGGCACCGGTCGCAGCATCTTGGTCAGTGCGTACCGCGAAGGTGGTGGTGCCACTGACAAAATCAGCGACTTCAAAGGCAGCCGCGGTATTGGGCTTACCATCTTTGCCCAGGGGAGTGACCTGGAAAGAAGTTCCGGCTACTGGCTGATCTTTACCATCAACCACCTTCCAGGTGAGTTCCCCGCTGACCGGTTTGGGATCAGGGGTCGGCTCGTCTGTGGGATCCGGTTTGGGATCCGGGGTGGGATCGGTGGCCTGCTTGTTATTGCTGATCACCAGCGTCCCCTCAGTAAGGTCAACCCCGGTGTCATCTACTGAAACCTGAACTTTTCCACCCTCAAAACTGATGGTGTAAATCTTGGTGTCTTTGTCGTAACCTTCCGGGGCAGCGGTCTGCTGCAACTTATAGGTCTTAGCTTGATTCAAAGTGGCCTGGAAAGAGGCATCCGCCTTATTCTCCGTGACCGGAACGGTTTCGCTACCATCTTTCAGGGCGAAACTGCCGCCCGCTAGGGGCTTAGAATCCTTATCTACCAGTTTCCAAGTAAACTGCGCGGTCTTAATCACTGGAGTGTTTTCAAACTTGAGTCCGCCCAGATCAACGATTTGGCTGTAGCGTCCATCAGTTTGCAGCTTGAAGGTGACCACCTGGGCGCCGGTCTTGGGAACGAAATCAGCGCCAGCGGTTAGCTGTTCCACCTGGTATTTAAGAGAACCATCTGGAACTTCTACCCGGTATTGCCCCAGATTTGGATTCAGATCCCGATCCCCGGCGATTGCGGTGGCATCAGATACGATGAAAGACTTCGTGGTATCCAAGTTCTGCCCATCAGCTTTAAAGGCAGTCACCTTAAAGGAAGTGCCGGGCACATACTGCTTAGCATCCGCGCTGGATACTACTTCCCAACGAATCTCTGCCTTGGTGGGAAGTTTAACGTTCTTAATAACCAGACCCTGATCTGCCAAAGGCTTACCATTTATCTGCGGCTGGTAGGTGTCACCCTTGGCAACGAAAGTGAGCGTATAGCTGGCGGTATCGGCTTTATAACCACTGGGAGCAGTAGTTTCGGTCAAAGTGTAGGTCTTGGCGGGATCCAGATTCGAAGCGCTATATACCCCGGGATCGGCTGCGTCCTGGGAGGTAACCGTCAACGGGGCTTCCCCACCGCTCAGGGTGAAGGTAGCTCCATTAAGGTTCTTGCCGGCAGTGTCCGTCAGCTTCCAAGAGAAGGAAGTAGTAGCCGGAGGCTTCGGTAGAGCCACGTTGGTGAAGGTAACTTCACTGGTTTCCTTACCGGCAACCACCGCAGCCCAAATCCCATTGGCGTTATCTTTTTCTACGAAACTTATTTGATAGGAGGTAGCGTCACCCAGCTTGTAGCCTTCGGGGGCGGCAGTCTGGGTGAGGGTGCAGGAGTCCTTAGTGGGATCCAAAGAAACGCTATAGGTACCGGAGGCGCTACCTGCAGCAGGAAGTGCTACCTCCTCAGAGCCGCAAACCAGTTTGAAGCTGCCACCAGGCAGCAGATTATTGGCGGTATCTTGTAGTTTCCAGTTGAAAACTACCGGCTGAGGAGGCAGCGGAGTCTTGGTGTTAGTAATTACAAACGCTTCCCCGCTTGCTGCCTTGCCGTCTACTTTTGCCTGGTAGCCCTGGGAGGTCTTTTCAAAAGTAACGGTATGACTGGTTTGCTGCGGCAAGTCGTAGCCTTTTGGAGCAGCGGTTTGGGTGAGCACATAGCTCTTTGCCGGATCTAAGTCACTGGCGGTGAAAGTACCGGAAGCAGAATCCGGGATGGTAACTGCCGCACCGTCTTTTTCAGTCAAAGTAAACTGTCCGCCAGTTAATGGCTGGCCCTTATCATCCTGCAGCTGCCAGGTGAATGCAGTTGTTTCCGGCTTCGGATCCGGGGGAGTAACCGTGTCCTCACACTTAGTTACCGCTTTCACCACCGTATCGGCACTCAGCTTCGTCTGCATTAACTGATCCTCCGCTACCGGGGCATCGTTGAGTTCCCAATGATCCACCGCGCAGGTCTTACCCGAAACCGAGGGTAAAGTTACTGCCGGTAGCGATCCGATAACAGTATTCGGGGGTAGATAACGCGCAGTGGTATACGCCTGGGGGAGGGAACCGCCCTCGCCAGCTACCTGGTACTTCAACGAGTAACCCTGCGCCCACAGCAACCCGTCCTGGGTGTAAATCTGGCCGTTAACTGGGAAGATAAAGGCATCCGCCGCGTTCTTATCGCCGTGATAGGCGAACAGTGAGGGGGTCACTCGCGATTGCAGGTAATAGTTACCGGCCTTGGGAACCGACAGTGCCAGATTATTGTAAAGAGTGCTGGTCAGAGCGGAGGAAAGCACAGTTTCGCCCTCGGCAGTGACCAGGGAGAAAGGTACTGACTGTTTCTTTTGGGTGAGCTTAGCTACCGCGGTACTCAAACCCAAAGTTTGCGGATTGCCGGCGCCGTCAGCTTTTCCATCAGCAAAACGCAAGTTTAGTACCTGCCCCTTGCCGGAGCTGGTGTCTAGGGGCATATTTTCCTTGTCGGCAAGCGGGTAGGTACGCTGCGCGCTGCCATCAGTACGGGGAGCACCCTCAGGCGAGGTGACCTGGAGCTTAGCGCCGGCGTCCAAGTTTGCGGTAACGGTGTTGCCGCCACCGGTACTTTGGTAGCCGAGTCCTACCCCAGAGCTGGCCTGTCCGCCAATCAAATCCAGATTGGGGCTGCCGGAAAGAGTGATTTTAGCGGGAACTTTAGTCTGATACCCGGAGCCAATTGCTGCTCCGAAACCGTAACCTAATTTTTGAGTTTGCTGCGATACTGGCTGCACGGAGGCTTGCACTGTGGGAGAGTCAGAAATAGTGACCTGGAAGGGGTCGGATACGTAGGTATCTATAAACCCGGCACTGCCGATTACTGCTCCATCGCGGCGTCCAAAGACTTTCGCAGTCACATTTGCCTGGTCAGTGAGGCTTACCCGCCCGGAACGGTTAGCGGCAGCGCCAATAGCTCCGTTAACCGCAGTGTACTTTTCGGCAGAATCCCGGGCAGTCTCCGCATTCACTCGCGCATTTCCCGAAATAACCACCTGGTTTTGCTCGGCCCCGCGAATCGTGTCTTCGTTCAAACGGGAGTTGCCCGCAAAGATTTGTTCTGGGGGGAGACCGCCAGCCCCAATAGCGGGGGATTCTCGAACTACCCCGAGGGCATCAACCTGGGCGCTATCAGTAATGGTGACCTTAGTAGCTCCCGAGGCGTAACCCCCACCAATCGCGGCGCCGCGACCGTTAGAATAGGCGGTTACCTGGGCATTACCAGAGATTTTTACGTCTAGGTTGGCGCTGTCAGGGCCAGACCCAATAGCCGCGATATCCCCGGCCTGATCGAGGTTAGAGTCCGCGGAGCCCACTGCGACTTCGCCGCCGCTAATAGCTACTTCACAGCCAGGAGCCTTTGGCCAGCCGAGATTAGCGAAGTTTTCGTTCCAGTTGCCCACCCCACGGCAACCAATATTCATCGCGCTATTGCCGGTGTCGCCACTAGCCGGGCTGACCTGGACAAGGCCACCGGAAATATTTACCCGTGGGTACGGCTGGGTGAAAGCATTCTTTATGTGTCCCTCAGAATCTTGCATGGGGGTAGTGAAACTACCTGCCCCCAGGGCGGTGTGGTTCCCGGTAGCGTTAATCTGTCCGCCGCTAACGTTGATAGTGACCGCCGCGTTTTTCTGTGCCCAATCGGCTTGTGCACCTGCCGGAAGTTTAACCGCGCCGCGACCAGTACCGATGAAAGCCCCTCCGTACGACCCGTTGCCTACTTTTGCCAGGTTGACAGACCCGCCTTTGACATTGATAGTGCCCCCAGCGCTCCAGGGGGTTTGATCGTAGTTGTTGAGCCAGCTGGGATTAGTATTCGGGTTCACCTCGTAGTAAGCACCACCGGAACCAATCAGGGCAGCACTTTCGGAAGACCCCTTGAGGTTTAAGGTGCCGCCAGCAATGTTAATGGTGCCGAAAGTTGAAAAGTATTGGGTTCCAATCAGGGCTGCTTGAGAGCGGGGAGAGCCGGGATTGTTCAGGTTCAAGACACCCGATCCCGCCTGGCCGACATTCAAAGTAGTATCTGCCTTTACCTGCACCAAGGGGAGTGGAACCGGGTATTCCTTGGTGGCATTTTCCGAGGAGGCGTCCTGGCGGGTGAAAGTGTTTGTCCCGCTAAAAGCCAGGCGGTTATGGGCATTGTTGTCCCCAGCGGTAACCATCGCCAAGTCTGGGTGGGAGGAGTTATCGATATTGAGGTTGTTTACCGTCAGGGTATGACCTGCGGTGACCAGGAAAGACAGTCCCTTAAAAGTCTTATTAGTCGCGCCGGTTACGGTGACGTTGCCCCCAACAGTGATGGTGCGCTTTGAGGCGTCGGCAGGCAAAGCAGAATCGCTGAGGTCGATGTCCTCGGTGAGGACGGTACCCAGCTGGTTCCAGGATTTGATGACCTTACCGTTGGCGGCGTTAGCGACACCTACCGCTAAAGCCGGACCGATCAGGGCGATCATGTATCCGATTAGGGAGAGGGTGAGGACTAGCGCCGTGGGGCGCTTAGCTAAGGGATTGCGCATCAGGACTCCTGCTGGTTTCCTCAAAGTTACAAAGATTACAATTCTGTAACAAGTCTACCAGAATTTGAGGTTGATCCGCTAGTGAGTTCGCCCTTAAAAACTTATTGTTTATGCTGGTTAGGCCGATTGTGGTAGAAGTAGCATCAACGCTTCTAAGGGGATGGTTACCCAGTCGGGACGTTGCTCGGCTTCGTAGCGCACTTCATAGAGAGCTTTTTCCACTTCAAAGGCTCTTAAAACCACTAGCGCGGGGCCGGGAAGTTGTTCTTCTCCAAAGTATCCGGACAGGAAGGCTAGGCGGGCACGGTTAAGCCAGTCTCCATCCGCCCCGCCCTCTACGCGGGCATAGTCGAATGAACGCAGCATCCCGGCAATATCCCGCTCTACCTGATCAGGAGCGGTACGTTCTTCTAGGGGGCGTAAAGGTTCGCCCTCGAAATCGATCGCATACCAACTCTTCGAGCTATACAGGCACTGACCTAGGTGATAGTCTCCGTGTACTCGCTGCGTAGGTGGCAATCCTCCCAGGCCAGTAAGTGCCTGAGCGAGGCGAGCGACTTCCTCCCCGATTAAATGGTCTCGCAGTTGCGGATAAGCGGCCTCCGCCTGCTGATACTGGTTGCGCAAACGGGTAGCGAGCATAGTTCCTGAGGCCGGATCCTCGCCCTGCCCAAAGGCCTCCAAAAGGTGGCGGTGCATATCGGCGGTAAACGCTCCTAGCTGGTGAGCTAGCTCCGTGGGGTCTTCGCCGCTCGCGGCCAGGGAACAAATCAGCTTGAAACCATCTTGAGCCTGATCTAGGCAGATCGCCGCACTTGCGGTAGTGACCTCTTGGGGTTGGCCCTCTTGATCCCAAAGACTAAGCTGCGAGTAACCGCGGGGCTGTGGCACTCCCTGCCAGCCGGTACGCGCCAACGCCAAGGGTACGGTCACCTCCGGGTTCGACCCGGTTACGAGCACCCGGAAAAACTTAATAATCGTGGGGTATTTTCCGCCCAACAGCACCGAAGTATTAGATTGTTCCCCAGATAAAACTTTGCTTTCCAAACTGGCAGCTAGCAGGTTAGACAACAGATCGTCAGCTTCTGGCAATAGGGGCAAAGTGCCCGCCTGGTGGGTAGAGCGGATCCAATGCTGTACGTATGCCGGGCAGTAGGGGCCGTCTACCAGGTATCCGGGATTTTCCTTGGGGTAGGAAGTACGTCCGGCTATCCCTGCTCCGTTCCAATCTGCCACCAACGCCAAGGGTAGGTGATACCAGATGCCCTGCGCTTCCAAAATCAAGAGCCGGAAATTCGGATCTTCAAGTTCCCGATAATCTAAAACCCGCACCTGGGAGCGCTCCAGGTTAGAGGGAAACCAACGCCGCTGGATCAGATACTCCCAGATAGTGTCGATAATAGCGTCTCTGCCAGGCCATTTAAGCTGGCTATTGGGGGACTCAGCGGTCATCTTGGTTCTCCTTTAACACCGAGAAATCTAGCGCCGGGTAAGGATAGGCGGTAGTTTCGGCATCTGTGTCGGGTTGTGGGGCAGCTGCCGAGGTGGCGCTATGGGCGATCACCGGAACAGAGGTAGTAGTGGTTGGGGGCTCATTTTCTTTATCTTGCAGGTCTTGTGCCTGGTCAGGAGCAAAAAGTTCTAGCCAATAAAAACCGTGGCGGTTCAGAGTTACGGGGACGGNNNNNNNNNNNNNNNNNNNNNNNNNNNNNNNNNNNNATCCGCGCCCACTGCTGGGAACCAGCCGCCATCGAAAGCTTCCCGCAAACACCAAGTGGCCATCCCGGGCAAGGTTAGCCGCGCCGCTACCGCGCCCTCGCCCAGATTGTAGATGCAAAGCACTGTGGAGTTTTGGTCCCGGCGAATAAAGGCCAATACCGAGTCCTGATCTGAGCCTACCTGTGACAATGACCCTTGCCCGAAGCAGGTCAGGCGGCGGCGCAAATGGATAGCATCGCGCAACCAGTGCAGCAACGACGTGGGACGCCCCAGAGATTCTTGCACGTTAATGGTGCGGTTATCCCAACCGGGAGAGTCAATCAGGGGAACCAGGAAAGACTCCGGGTCGGCGGAAGAAAAGCCAGCGGTCGCCGAAGTATCCCATTGCATGGGAGTGCGCACTCCGAACCGGTCAGGGAGCCAAATATTGTCGCCCATGCCGATTTCGTCCCCGTAATAGAGGAAGGGCGAACCAGGCATAGAAAGCAAGAGGGCGTGGGCGAGTTCTATTTTGCGGCGAGAACCCCCTAAAAGCGGCGCGAGGCGGCGGCGAATCCCCACGTTCGCCCGCATCCGCGATTCCGGTGCATACCAGGAATACATGTTTTCACGTTCCTGGTCAGTCACCATTTCCAGGGTGAGTTCATCGTGGTTACGCAAGAAAGTTCCCCATTGGGCACCCGCCGGCAGCTCCGGTAGCTCCGCTAGGATTTGCCGCAGCCCCTTGGAAGAGCCGGTGCGCAGCGCCGCAAACAGCCGAGGCATTAGGGGGAAGTGGAAACAAATATGGCATTCGGGTTCGGTTTCGCTGCCGAAATAGTCAATCACATCCAAGGGGGGCTGATTGGCTTCGGCCACCATTAACGTTCCCGGGAACTCTGCGTCCACCATTTTGCGCAGTTCGCTCACAAACCAGTGAGTTTTCGGGAGGTTTTCGCAGTTGGTGTCGTTTTCTTCAAATAGGTAGGGGATCGCGTCCAGGCGGAAACCATCCACCCCGGTGCGGCACCAGTAGCGCACCACGTTCATTACTGCCGCTTGCACCGCCGGATTTTCAAAGTTCAAATCCGGTTGGTGCGAAAAGAAACGATGCCAATAGTACTGTCCGCGTACCTCGTCATAGGTCCAGTTAGAGGTTTCGGTGTCGATAAAAATAATGCGGGCATCTTGGTAGTCCTGGTCGCTGTCTCGCCAAACGTAAAAATCCCCGTATTCGCCCTCGGGATCCTTCCGGGAAGCTTCGAACCAAGGATGCTGGTCAGAGGTGTGGTTGACTACAATATCGACCAGGATGCGGATGCCGCGCTCGTGAGCGGCCTCCACTAAGGCAGTGAAGTCTTCCATCGAACCGAAAGCCGGGTTCACATCGGTGTAGGCGCTAATGTCGTAGCCACCATCGCGCATCGGCGAAGGATAAAAGGGAGGCAGCCACAGGCAATCCACTCCCAGCCAGGCCAGGTAATCCAGACGGGAAATCAGCCCCTGGAAATCCCCCACGCCGTCCCCATTAGAATCCGAAAACGCCTGGATCAGCACTTCGTAGAAAACGGCGCTGCGATACCAGTTCGGGGTTTCCGCAGGGGAGGGAACCGCCTGGCAATCCCGGCGCGGCAGCAATAGTTTGCCCAGGTTGTCGTATTCCTCAGTTATGGCTTCGCTCAACAAATACTCCTCTTACATGATGCAGTCTAGGAAGCTTCGATAGACATAATATGGGCAGGACGATCGTAGGGGTTGAGCTCGAAATAGTTAGCCGAGCCCCAATCGTAGACTTTCCCATCTAGCTCGTCGCGTACTTTAAAGCAGGACGAGGAAGATCCACTGATCTTTAGCGCCGACAGATCCAGGTGAATGGCGCCAATCGCGGTATCGTGCGGATCCAGATTGACTACCACAATCACCGTGTCAGCCACCCCGGTAGGAGATTCCCAAGCATCTAGGTGTCGGGAGAAACAGACCACCCCCGGATGGGTAGTTTCATGAATCTTCAAATTCCGCAGACGCTGCAAAGCCGGGTGACGGCGGCGAATCCCATTCAAAGTAGTTAGCAAGCCCATCATTTCTTGCGCGGTTTCCCCGGAGTAATCACGTGGCTTGTACTCGTACTTTTCGTTATCGATTTGCTCCTCAAAGCCGGGACGCTGCACATTTTCAATCAGTTCATAGCCGGAATAAATACCCCAGTTAGGGGAACCAGTAGCTGCCAAAACTGCCCGCATTTTGAAAGCCTGGATCCCGCCATCTACCATGACCTGGGTCAAAATATCGTGGGTAGTCGGCCAGAAAGAAGGCCGCATATAGGGGCTGGATTCCCAAGCCACCTCGTCGAAGTATTCTTCAATCTCTTTACGGGTGTTGCGCCAAGTGAAATAGGTATAGGACTGGTGGAAACCTACCTGCGCCAAAGTGCGCATCATAGCGGGGCGAGTAAACGCCTCCGCCAGGAACAACACTTCGGGATGCTTGTTGCGGAACTCCGCTAAGATTTCTTGCCAGAACTGTACCGGCTTGGTGTGGGGATTATCCACCCGGAAAATCGTTACCCCATGATCAATCCATTTTTGAATCACGTCGCGTACCGCGTTATATAAGCCGCGATAGTCTTGATCAAAAACTAGGGGATAAATATCTTGATATTTCTTGGGAGGATTCTCCGCATAGGCAATCGTGCCATCCGGGCGGTGCTTAAACCACTCGGGATGATTCTTTACCCAGGGATGATCCGGGGAGCATTGCAGCGCCAAATCCAGCGCTACCTCTAGACCTAGACCTTTCGCTTTCTTAACGAAGTAATCAAAATCGTCAAAATCGCCCAGATCAGGGTGAATAGCGTCATGTCCCCCCTCGGGGCTGCCGATGCCGTAGGGTGAGCCGGGATCTTCCGGGGTAGCCTCCAAAGAATTATTACGTCCCTTACGGAAAGTAGTTCCGATGGGGTGAACCGGAGTTAAATAGGCGACGTCGAACCCCATAGCGGCAATGCGCGGCAAATCAGCGGCGGCAGTGCGCAAGGTTCCCGTATGCCAATGCCCTTCCTGATCTTTATAGGCGCCGATAGAACGGGGGAAGATCTCGTACCAGGAACCGTAAAGGGCGCGTTCGCGGTCAACCCGCAAAGGATAGGTGCGGGAAGACTCCAGCAGATCCCGGAGGGGATGAGTCCGGAAGATTCCTCGAATCGAAGAATGAAGCCCCACCGACAGACGCTCTTGCACCGGACGCGACTGATCCCGCATAGCTTTGGCGGCATCCAAGAGGCGAGCGGCGCTCTTGGCATCCGGTGCCTGCTGGGTGGGATTATTTACGGCTTCCCCGCCGGCGGCACGTTCAAAAAGCCTGGCGCCTAGCTCAAACTCCATCTCCACATCTTGATCTGCCTGCACCTTAATGGAGGCTTCCTTTGCCCAGGTCTGATAGGGGTCGCAGAAAGTGTCGACCCTAAAACTCCAGTCCCCAACGCCGGTGGGCTTAATCCAGGCTTCCAGACGATCCAAACCGGGAGCGACATCGTACATCCGGGAGCGCATAGTTTCTTTGCCTTGCGGATCGATCAATACCACTTCTGCCCCTAAAGCATCGTGGCCTTCCCGGAACACCGTGGCGCGCACGGGGAAAGATTCGTTCTCGACTGCTTTGGCGGGCCACAGCCCGTCCTCGAAAACCGGTTCAACTTCGGTGACCGGGATTCGTGCCAGGCGAGCCTCGGGAGAAATAAGGTTTAAAGGCTTTGCGGCAGCTGCTTTGGGGGAGGCTGCTTTCGCCCGGCTAGCGCGCCGGGGAGGAGCGCTGGTAGTAGTTTTAGCTTTACTAGCGGAGGCCGTCTTGGCTTTCGCGGTGGTACTCGCCGGGGGAGTAGTGGTGGCGGCCTTGGCGTGAACCGCGGTTTTACGGGAACTGGTGGCGCTCACCTTAGAAGATTTTGCCCCCTGACCAGCTGACCTAGTAGTTGAGCGAGTTTTGCGAGAACGAGGCGTATCGCCGGCCATGGTGTCTCCTTATTAGACGGACTGCTTCCCCTCCAGCCTAACAAGAGGTAGTGCGCCTCGCGTCCTTTCCGCTGTCAGCAAGCAATAAAAGTGAGCGTAAAGTACGGCTTCTTTGGAAAAAAACGGTTTTAACCATCGGTATCCGAGGCCGGGCCGTCTAAGGAAATCTTCGGACCGAGATAGGTGGGTTTTTGCTCGGTAAGCACCCAAGCAACATCCTTGGTGCGCGCCAAATATTCGCGGAGGTTACGTTCTACTTGCCCCCGATACGCATTACCGGCCGCACCTACTCCCCAAACCTCGATACCGCGGCTTTGACAATCGTAGAGGGCGCGGGGCAGATGATAGGGCTGAGTCACTACGATCGCGCGTTGTACCGAAAAAATCGCTTCCGCGCGATAAGCCGATTCATAGGTAGAAAAACCGGCATGATCAGCATAAATCACCTGGGGGCTAATCCCATGCTTAATCAGCCACTGGCGCATCGCCTTGATCTCGTCATAGTGAACCTGTCCGTGATCACCGCTAATCAAGATTGTCTTCGCCGCTCCGGCCTGATACAGATTCAAAGCAGTTTGCAGACGGTGGGTAAGCATCGGCGAGGGCGAGCCATTAGGCTTTACCCCCGCCCCCAAAACCAAGATCACCTGGGCATCCTGATCTTTAGCGTCAGATAACGAAACAATCTGATCTTTGGTTTTCTGCCAAACATAAATATTGGTTCCCGCCACCACAATAGCGGCAATCACCACCAGGGTAATCACTAGCCGGATCAGGCCACGTAAAGCACGCATGAGGCTAGTAAACCATGTTCATCGCCTGGCGAACCTCTGACAAGGTCTGGTCAGCTACCTCATTGGCGCGTTGATTTCCGCGCTCTAGTACCTGCCACAAATAACCAGGGTCAGCCAAGAGTTCCGCGCGCCGCGCCCTAATCGGGGACAGAGCGCCATCTAAAGCCTCGGTGAGCACCTGTTTTAGCTTTCCTGCCCCCTGATCTCCGATTTCCTCGGCCAACGCGTGCGGATCCTGTCCACTAGCCAGGCCGGCCAGCCGTAACAGGTTCGAAACCTCGGGGCGATTCTCCGGATCATAAGTAATCTGGCGCTGCGCATCCGTCTTCGCGCGTTTAATCAACTTCGCAGTTTCGTCACTGGTCATTCCCAGTTCCACCGTGTTACCGCGCGACTTCGACATTTTTTCGCCATCGAGTCCCAAAATCAGGGCGCCATCACCAGAAAGCAGTCCTTCCGGACGGGGGAACACCCGATGTTCCAAGGAAGACTTACGCCGGAAAACCCGCTCGAAACGATCCGAAATCACCCGCGCCTGCTCCAAGTGAGGAAGTTGATCTTTACCCACTGGCACCAGGTTCGCTTTACAGAACAAAATATCGGCCGCCTGATGTACCGGGTAAGTCAGCAATAATCCCGACATGGGACGCTGCGAAGCCTCCAACTCTGCCTTCACCGTGGGGTTGCGGTGTAGCTCCGCCTCAGTCACCAACGACAGGAACGGCAACATTAACTGGTTAGCTGCCGGCACCGATGAGTGCGTGAAAATCGTGGTGTTTTCCGGATCTAGGCCGCAAGCAATATAGTCTGCCAGCATATTCAGGACGCGCTCACGGATCGGGCCAGTGCCCTCCCGATCGGTAATCACCTGGTAGTCCGCGATCAGAATCCAGGTTTCCACCCCGCGCTGCTGGATCGTGACTCGGTTCTTAATTGTCCCGAAATAATGCCCCAAATGGAGGGCGCCCGTGGGGCGATCCCCGGTAAGTACCCGGAACTTGGACGGATCCTTATCAATCGCTGCCTCAATCTCTTGAGATTTCAGCTCTGCCCGCTTCAAAGAAGCCGCATCAGTGGAATTTTCTAGTTTCTCGCCGCTATCGCTCATGGTTCCCAGTCTACGGTGCCAAGGATATTCCCGGAAAACCGGGTGCAACTGATAAGTCTCTTTCTTGTTGTTAGGTGTGCGCGGGGTAAAAGTTTTTCCTCCTGCTAATCACCCGGGGGCGAGATTTTTCCTCCTGCCCAAGAATTTGGAAAACATAGCCACGTTTTCCAAATTCTTATGCCCACCGCACCTGCTCGGATAAAATCTCGCCCCCGGGTTTACTCGGAAAACTTTTTCCCCACGCTTAGCCAATACATGTAAGCTGCTAGGTCTGGTTGGACCCGGGTTTTCGGGAATGGAGGTAAGTAAGAGGAGCGTGTCCCTGTTAAGTTGCGCGTGCAGTTGATTATCAGGTGCCTTGAAAATTGGTGGTAGTTCCGCGCGTGTGGATTGTAATTATTGCTCTTGGTATTCTTCGACCGGTATTGCCGGAATCATTATTTGACATTTGAGTTATATGAAGGGGATCTTTTTCGTTTTCAGGTGGTCTGTTAACGCAGAGGTTGTCATTGACGAACCCAACAATAACGGCACCACGGCTGCAGACATCTGCTCCCTAATGCATGAGCTACCAGCCTGGACTAACTGTTTACCGATTGATGCTGTCGGATGCGAGTGCGGTTTTTATCAGCAGGATTGAGTGCATGGCTCGCGGTCTAGTAGCAGGTGGCGTAGTTGCCGAGGAATTTCGGGTAGAGGTCTTTCGTGGTGCTGCTTGCGGCGCGTATTTTGGAGTGTTCGCTCGTGATCCCACTGAGCCGGTTACCAAAATACTTGAGTGCCCACTTATATTCAGCAAAATCCGAATCATATTTGTATGCAGCAATACGGCCAAGGATTGCACATATCCAGTCCGCGCATTGAACCGTTTGATACAGATGACTCTCCACCTCCATCGGCGGCTCCACAAGTTTCGTAGCATCTTCACTGCTGAACATGAACGCTGCTGCGCCAGCGAAAATCTCCAGTCGTTCCTTCTCGCCCTGTTTGTCGAGCACCATCAACAGATTCTCAGCATCAGGCAAATCCCAATTCACTCGTTGAATCAGCTGCTTCATCGCATGGTCGTAACGCTCAGCGTTCGTCTCAGGGGCCTCACTCGGAGTACCGCGCAGTTTCTCCTGCCCATAAAACACCACGCGAGCATCCAATGATTCCAGCGTGTCTAAAACCCTGAAAATGAGGCGGCGAGTTTCCCGATACTTCTCGATATTCTTCGTGGTGAGCAACGCTGAGCCTTTCTTTTCCCAATGCTCCACGCGTTTACCTGCCGAGATTACTTTCGCCTCAATTTCTTCACGTAGCCCATGCTCCTTAACGAAACGGAAAATACCAGACAGCTTGCGAATGTTCTGGGCTGGGATCACAAAACCGCCGAGTCCGAATACCGGGTGAGTCTTGTAGGACGGGTCGAATCGGCTCACGTATGCGCCGTTATGCCCAAACTCATCGAAATACCCGACGTACACGTCACCTCCCGCTACGAACACGAAAGCCCGCGAAATCGCGGGCTTCGGAAGTGGAGCACCGAAATGCGTCCACAGGTAAATATACCAGAGCCCTACCGCAACCAGCAATAGCGGATACTAGGGTCAAGGGTTAATGGCTAAACCACCCCGACACGCCCGGGAAAAGACACACATTTGGGCATTAGCCCAAAATCTTCTGGTCTTTTGCCGTTGGCAGTGCTGTGTTTCGTCAATGTTTGCGCGAATCCTTGGGGTGAACGAAAGCCGCTGTCATCGGCACTCTCCTGATAAGTGGAGGGTCAACGGCAGGAGTCCTTTGCCATTAGATACTCCTATTTTCGTTATGACGCAGCAGTGCTGGACAGGTTTTACCGGCGCTAATTGCTGGGGGTGAAAATCAGAAGTCGGTCGCGGTAATACTCGTACTGTTTACGCCGAGCTTCGATTTCTGCCGGTAAACCAGAAGAAAGATCATTTACCAAAGCATCGAACTTATCCAGAATCGCAACAATCCGTTCCTGCTCCGACAAAGGCGGCACTTTAATAACCATCTTTTTTAGATCACCACCAGTTACCAAAGGTTGTCCCCCTCCTTTAGCTAGATTGCGTAAATTAATTGCAGTAAGTTGGTGAAAAGCATAACGCAGATTCCAACTGGGATTTGGATGCATTATCAACGCATTGTCGCTAACTCCGTAATCACCATCTACTACATAAACCTTCCCTGCATATGCGCCCACACGAGCGATTAGTATTGCCGACCCTGAATAAAGAGACCGATTCGTTGTAGCGATTTTTCCGGTTGACCCAAATAAAGGAAATAATCCATCCTCTGCCCAGTCTGATTTTTTACTTTTCCCAGATTTAACATCAATAATGAGATCCGCAATGGATTTTTCCTCCGAATTGCGAACGTTCTTCAAAAGCGAGTCGCGGTAGTACTCGTACTGCTTGCGACGAGCTTCTAGCCCCGCTTCTAGCTCCGCTTCTAGCTCCGTAAAAGAATCTAAAATCCGTACGATCTCATTTTGCACTTCCAGTGGCGGCACCGGAAATTTTATTTTTGCAAGAGCTTTTTTAGAAATATTGTATCTAGTTACACCATTCGCACATTTTATTATCTGTTTTCGCATGCCTGTAGAACGGAATAAATACTTAGCAAATTCCGGTTTAATGCTCTCTGGGAGATGCACAAAAAAGCAGAAGCTATTTAGAAAAATGTCTTCCTTTAAATCTGTGGTCACAACCGAGGTCATCCCGGACTCATCTAAATTTTCTGAGGAGGATGTAAAAATTAAATCCCCTCTTCGTAGACTCGTCTGGCGTTCTCCAACATTGATTCTTACAGATTTAAGATCTGAAAAATCGACTTCGATATTATCGAAAACATTTTTATATGAAACGAATTTCGCATTACCATCTGCAAAGTCTGCTTTGGTCTTGCCCTTCAAACCTGAAATAAAGTCACCCAGGTCGGATATACGCAAGTAATCCACGCCGTTGGGGCAGTGGTGGGAGATTAGGTCTGCTATGCGGCTCATGCGGTTACCTCGTTTTTGGGGGTGCTGCTGGCGCTTTCGGGGATTGGTGTTTGCGCTGTTGCAGCTTGCAAGATGGACCTCCCGATAATCGCAGCCTCGCCCTCTATAGTACAAAGTTAGTAACCGCCTAGCGATAAACTTGCCGCCGGTGATCTACTTCAAGACAGATATTTATACGTTCGCGCGGGGGAGAGATTTTATCCGAGTGGGTGCGGTGGGCATAAGAATTTGGAAAACGCCGCGACGTTTTCCAAATTCTTGGGCAGGAGGAAAAATCTCGCCCCCGCGATATACACACCGGCAGAAATTTGCCTATTGTGCAGGGATTCTTCCGATTTGATCAGCAACTTATTCTCACAAGCAAAGGTGATCTTGTAGCTGGTCAATCGATATAGTGTCCAGTTGTCCTGCTCGGTACTCGTCAACTTTTTTGAGGAGCCCATACTGGTATTCGAGATTCGGTATTGATTCCTCGAGTGCTTTCGTGAAGTAATAGTTGCGGCTGTGTCCAGTATTCTTAGCCAGATCGTCATAACGCTTCACTAAATCTACCGGTAACCGAACCACTGTTGGCACAGAATTCACTGCTTTACCCATATTCATCCTCCCTGGTTCGGCACTTGTAAACCTTGCTAACAATGTACTACGAAAATACTTCTAGTTACGCGGGGGAGAGATTTTATCCGAGCAGGCGCGGTGGGCATAAGAAATAAGATATGAGAAGTATCAGCATCGGCTAGACAGTGGGTTTCCGATATTCTAAGTCAAGGATTGAAAAGCGTGCCTCGCCCCCGCGTTCCATATGCGAAAGCTACAAGATGTGGGCTAATCCCCGCTGGAGTCGGCTAGGAACAGTTTGATGGATAACGGCTCCAGGAAGACATCGTCACCGGCAAGGTTGAAGGGGGGAGCTTCCTCTTCCGGTTCAGAAACCGCAGAATCCCAGATTTCGTGATAGGCGGTTCCTCGTCCCGGAGCTAGGCGCACATGCTTAGGGTCGAGTGTTCCATTGAAAACCGCTAGCAAATCCTGATCCCCGTAGGGGCGTCCCGAACGCAGCATTTGGAAAACTCGGCTGGCCGGATCATGCCAGGCCCGATCGCCCATTAACAGTCCCACCTGGTTATACCAGGAAAGATCAGGGATGCTATCACCCGGATGACGCTGGCCGGTCAGGTAGTTCTTAGGCCGGAAAACTGGATGTTCGCGCCGCAGGGTAATCAGCTTTCGTACTGCCACATAAAAATCTTTTTGCCAATCCACCAGTTCCCAGTTCAGCCAGGTAGTTTCATTGTCTTGGCAATAGGCGTTATTGTTACCCCCTTGCGTGCGGGCAAACTCGTCACCAGCCAAAATCATCGGGGTACCCGCAGAAATAAATATGGTGGTAAACAGGTTAAGCGCAGACCGTACCCGGGCGTTTAGCAGTTCTGCCAGTGGAGAGTCACCATCTAAAGCCAGTTCCTTTTCAATACCAAGTTGGAAGGCGCGCCCTTCACTACCGTGATTCCAAGACAAGTTATTGGGGGATCCGTCCCGGTTATTCTCCAGGTTCTCCTCGTTATGTTTATGGTCGAAGCTAACCAAATCCCCCAAGGTGAAGCCGTCGTGAGCGGTTACGAAGTTAATCGAGCAGCGGGGAGGGCGCACAGCCGGGACATCCCCAACCCCATACATGTCTTGGGAACCAGAAAGCCGGGAAGCTAGTTCAAAGGGGGGAGCACCTCGAGATTCTCCCCGCGACTGGGCGCGCCCATCAGCAATCCAAAAACCGCGGACGCTGTCGCGATAGCGATCATTCCAAGTAGAGAACGGTAACGGAAAATCACTGGTACGCCAACCGTCAGGACCGACATCCCAAGGCTCGGCGATCATTTTCTTGGTTCGCAACACCGGATCATCTAGGCAGGCCTGGAAGAAAGGATGGAAACGAGTGAAATGTTCCTCGCCCCGCCCGCAGGTAACACCCAGGTCAAAACGGAAGCCGTCGACTCCCACATCGCCTGCCCAATACCGCAAAGAATCCATGATCATTTGGATCACTCGCGGATGCGAAGTATCTAAAGTATTGCCGCAACCAGAATAGTCGATACTGCCACCTTGGGAATCCAGGCGATAATACATAGCATTATCGAGGGCGCGCCAAGACAGTGCCTGACCGTCGCCTCCGCCCTCGCAAGTATGGTTATAAACCACGTCGAGCAGCAGTTCGATTCCGTTTTGGTGCAGGATCGAAACCATGCCTCGGAACTCATCTAATACTGCCGTTGGCCCGAGCATACGGGCATTCTTAGTAGCATAGGAAGGCTCGGGCGCGAAATAGGACAGGGTGGAGTACCCCCAATAGTTACTTAAGCCTCGCTCGTTTATGAACGCTTCCGATAGTTTCGCGTGTACCGGCAATAGTTCGACTGCGGTGATCCCTAAATCTTTTAAGTAGGCGATAGTGGCCGGGTGTGCCAGTCCCGCATAGGTGCCTCGTAGCTCTTCGGGTACTCCCGGAAGTTGTTTGGTAAGCCCTTTGACATGCGCCTCATAAATAACGGTGTTTTCCCAAGGGGTGGCCGGGCCAGGCGCTACGTCAAACTCTTTACCGGTGACCACTCCGCGCACGGTATAGGGAGCCGAGTTGGTGGGGTCTAGCTCGAAAGGATGCAGCGGGTAGAGCTGATCATCGGTTTTATGGGCGTACGTTTGACTGCAAAGCTGTACGTTTCCACTGATAGCGCGAGCATAGGGGTCGAGGGCGAGTTTATAGGGATTAAAAACGTGTCCGCGTTCCGGATTCCAAGCGCCCCAGGTGCGAAGACCATAGTAGGTGCCGGCTAATACCCCGGAAACATGGCCATGCCAGATACCATCCACCGGACCTAAGAGACGATAACGAGTTTCGGGAGCGGTTGGTTCCGCAGAAGTAAAAAAACAGATCTCCACTGCCGAGGCATTCGGGGCTACCACCGCGATATCCACCCCGTTGCCTTCTAGGTGCACCCCCAGGCGGGTCGTATCAGCGGCACCGTCATGTACATAGGGGCTGGACGGCCTAAAAAAGTCGTCTATTACTCGTCTTGACACGTAGCCAATCCTATCGGCTGGGGTTCGATAGAGCTATTCCGCTAGTTAGCTGGGGCTTAGACAGATGGTTATTTTACTCCCTTAGCTAAGGGGTAGGGCTTCTCACTTTTTCACTGGGAAAGCTTGTGGCAAGGTAGAAGTATGAGGATTGTCGTAACTGTAAAACATGTACCCAACCCGCAATCTGAGCGGCGAATCGAAAACGGTCACGTGGTGCGCGGAGAAGAAGATACTCTGAACGACCTGGACGAAAACGCCATTGAGGCGGCGCTCAGCGCGAAAGTGGCAGTACCGGAAGCCGAGATTATTGCCCTTACTATGGGGCCGGAAGGGGCAAAGAAAGCCCTGCTGCGCGCCCTCCAAATGGGGGCAGACCGGGCATATCACCTGTGCGACCCGGCCTTAGCGGGCTCGGATGTAACGGTGACTGCCCGGGTGCTAGCGCGGGCAATCCAAAAAATCGGGGACGTGGATTTAGTGGTTTGCGGAACCTCCTCCCTCGATGGGATGACTTCTATGCTGCCGGGAGCGCTAGCAGCTACCCTGCAGTTACCGGTGATCACCGATGCTTCCGAAGTTAGCTTCAGCGCCGAGGCGGCGGCAGCCACCTGTTATCAGGTGAGCACGGCTTTGACCTTGCGTGCAGAATATCCCCTGGTGCTTTCGGTAAATGATGAAGCCAACCGGCCACACTATCCCGGGTTTAAAGAAATGTTGGCGGCAAAGAAGAAACCGGTAGAGCAATGGGACTTGGCGCAGCTAGAGCTTAGCCCTAAAGAAGTAGGGGCAGCTGATTCTGGCACCGAAGTGCTGGATGCCCAGCTCTATAGCCAAGAAAAGAACCAGGGAACGATTGTTACCGACTCGGCAAACGCTGGCGAAGCATTAGCGAACTACCTGGTTGAATCCGGTTTCGCACAGAAGAAGTAGGAGGAAATCGTGAGCGAAAAAATAGCAAAAGACGTCCTGGTTTTTGCCCACCCAGATGCGGCTCGGCCACAACATTTATCGGTAGCGGCCGCGCGCCTAATTACCCTGGCACGCGAAATTACGGACGGCAAGGTAGTCGCGCTCGCGCCCTCTTCTATTGCCCCGCACCATTTTTCCCAGGTCGGGGTGGCGCAAGTACGCTATTTTGATCCGGAAGAAACCGAAACCTGGCAGGTAGGAGCCATCTTGGCTGACCTGGTGGTTTCGGCGGTTCGTACCGGAGACTTCGGGGCGGTACTCTTGCCGTCCACCGCCTGGGGACGTGACGGAGCTGCCCAGAGCGCGATTGTTTTAGGTTCCGGAGCCAGCGTAGACGTGACCAGTCTGAAAGTAGCTGACGGGAAATTGGTTGCCGGTAAATCGGTACTCGATGGCACCTGGGAAACCAGCTATTACATTCGCCGCGGCATCCCCATAGTCGCCATGCGAACTACGGCGCTCTCTGCGGTACCGGTAGCTGAAGCCGGCGAAGTAGAGACCGAGAGTCTGCCGGTTCAGCTACGCGAATCCACAAAACGGATCCAAGTAGTCTCTAGGGAAGATACCGGATCTTCACACGCGGGACTAACCGAAGCGCCAGTAGTAGTATGTGCTGGTCGCGGCGTTAATGGCGATTTTGAGCCAGCCGAACAGTTAGCCGAGGTGCTGGGAGGCTCCGTCGGCGCCACCCGCGTGGCCTGCGAGCAAGGCTGGATTGACCGTGCCGCCCAAATCGGACAATCCGGGATTAGCGTTGCCCCCAACCTTTATATCGGGATGGGGATTTCCGGGGATCATCACCATGTGTGCGGGATTCGCGGCGCCAAGAAAATCGTGGCCATCTGTGATGATCCCGAGGCACGCATTTTTGAAATGGCAGACTTTGGGGTAGTTGGCGACCTGTTCACCGTGGTTCCAGATGCCCTATCTAGAATCAAACCGCTGGACGCATAGTGCAGCTAACCTACCTCGATAACGCGGCCTCCGAGCCGCTACGCCCCGAAGCGTTAGCGGCGANNNNNNNNNNNNNNNNNNNNNNNNNNNNNNNNNNNNNNNNNNNNNNNNNNNNNGCTTTCCGGGATCGGGGCTAACCCGTCTTCTGCGCATGCGGCGGGACGTAAAGCGGCCGCGCTCCTAGAAACTGCGCGCGCCCAGGTAGCGAGGGCGCTGGGAGCCGAACCAGCAGAAGTTATTTTCACCGGGGGCGGCACTGATTCTTGCGCCCTTGCCTTGCGCGGCCTGGCGAGGGCAGCGCGCCGCCAAGATCCCCGCCGCACCAAAATAGTAGTTAGCCAGGTAGAACATGATGCGGTTGGGCTTAATGCCCGTGATTTACAGGATGCCGGCTTCCAGGTGCAAGTGCTGCCGGTAGATGGCGGCGGGGTAGTCGAGCTAGCAGCCGTATCCGCCCTGGACACCACCCAAATAGCGGCGGTATCCGTGATGAGTGTGTGTAACGAAAACGGAGTAGTGCAGCCTCTTGCCGAGCTGTGCCACTTGCTGCGCGAAAAAGCAACAGATACGCGGGTGCGGCAAGGCGATAGTACGGCATCTGCTCAAGGTGCCGGAAGCGGTCAGACTAGCCAGTTTGCTATTCACACTGACGCGATTGCCGCTGCCGGGCGCCAAGAAATAAACTTTGCCGACTCTCCGGTAGATGCCATTTCGCTAGCCTGCCACAAAGTGGGCGGGCCAGCAGCACTGGGGGTATTGTTGGCGCGCCGGGAAGTAAATATCGCGAGTGACCGGCGCGGAGGCGGCCAAGAACGGGCGCTGCGGGCTGGCACTCAAGACGTGATCGCCGCCGTAGGGGCAGCAGCCGCCTTCACAGCCGCTCAGCAGGAACTAGCAGAAACTACCCGGCGCCACCAACACTTACGGGAAAAACTATTACAAGGAGCGCTAGCAATACCGGGAGTAAAACTGACCAGCGAAGCCCTGGCAGTACCCGGCATCGTCCAGTTTGCGCTTGAGGGCGCAGAAGCAGAAGGGCTGCTATTTGCCCTGGATCAGGCGGGAATCTGCGCTTCTGCCGGGTCGGCTTGTCACACCGGGGTAGCCCGCCCCTCCCCGGTACTCTTGGCGCAAGGCTACAGCGAAAAGGACGCCCTCGGATCTTTACGGATATCTTTCGGCTGGTCTACGCGCCGCGAGGACGTAGACCGGTTATTGCAGGCACTACCGGGCGCCCTAAGTGCCTCCCGGAAACTAGCAGAGCGGGAGAGGAAATAAATGAAAGTATTAGCAGCCCTGTCTGGAGGGGTAGACTCCGCGGTCGCCGCCGCCCTCGCTAAAGAGGCCGGACATGACGTAACTGCCGTACATATGGCGCTAAGCGCTAACCAAGCCCAAAACCGTTGCGGCTCGCGCGGATGCTGCACGGTAGAAGATGCCTCCGATGCCCGTCTCGCCGCCTCCATGCTGGACATACCCTTCTACGTGTGGGATATGGCGGAAACCTTCGAAGAAACCGTAGTAGAAGATTTCCTGAATGAATACCGCCAGGGACGCACCCCCAACCCGTGCGTGCGCTGTAACGAGTTCGTAAAGTTTAGGGAACTGGCTACCCGCGCCGATGCCCTGGGATTCGATGCGGTGTGTACCGGGCATTACGCTCGCGTATTGAACGGACCGGGCGGAGTGGAGCTACACCGCGCTAAATGCATCGAAAAAGACCAATCCTACGTATTGGCGGTAATGGGCCGGGAAGCTCTCGAGAAAGTGATATTCCCGCTAGGGGAGTATGAATCGAAAAGCCAAGTGCGCGCAGAAGCCGAACGGCGCGGCCTGCCCATGTCCGCCAAACCAGATTCCTACGATATTTGCTTTATCGCTGATGGGGACACTCGCGGATTTTTGAGTTCCCACCTGGGCAGCAAAGCCGGAAAAATCGTAGACACAGAGGGTAAGGAAGTGGGAACCCACTCCGGCGCCTACCAGTACACTATCGGGCAACGCAAAGGACTAAACCTGGGGCGGCCAGCTGCCGATGGACGTCCCCGCTACGTGCTCGGTACCGATATGAAAACCAATACGGTAGTCGTCGGTGCCAGCGAGCTACTGAGCGTAGATGCAATCACCGCGACCGACGCGGTGCTACTGACTGAGCCAGATGATCCGACACTATCCGGGCAGGCAGAAGTAACTTTGCAGTATCGCGCGCACGGACAACAAGTCCCGGCGAAAGTTTATTTAGAGGCAGACGGTACCTTGCGAGCGGAGCTGCTAGAGCCCACCCGCGCGGTCGCCTCCGGACAATCCCTGGTGGTCTATGCCGGAGATCGCGCAATCTGTGAGGCAACTATCGAAGAGGCGTTTCGGCAGGAAAAGGGGCAGTAGCCAATTCTGGGACTGGAAAGGGCGGTGCTCCTTAGGTTAATATATTCAAGCCAGCGCGAGTGGCGGAATTGGTAGACGCGCTAGATTTAGGTTCTAGTGTCTTACGACGTGCGGGTTCAAGTCCCGCCTCGCGTACCAGCTATATCGGCTCTGACCAGCTTAAATAAAATGGTAGAGTTTAAAACAAAACTGCGCTTCGGCGCTAGTATCTCTACGTTTAACTATTTAAGAGGGAGTGTCCATGTCAGAGTTAACCGCAGGTCAAAAGGCTCCAGATTTCACCTTGCCTACTGATCAAGGCTCGGAAGTCAGTTTGCAAGGACTCTTAGAAGAATCCGAAAAAGGGGTAGTTATTTATTTCTATCCCAAGGCTTCCACCCCGGGCTGTACCACTGAGGCTTGTGATTTCCGGGACTCATTAAACTCCTTAAAATCAGCCGGATACGCAGTCGTGGGGATCAGCCCCGATAAAATGCCAGCCCTAGAAAAGTTCCGGGACAAGCAAGAACTAAACTTTCCCTTAGCCTCCGATCCAGAACGCGAAGTAATGAGCGCCTGGGGAGCCTACGGGGAAAAGAACTCCTACGGGCGCCTGGTAAAAGGGGTAATCCGTACCACCGTAGTAGTAGGCAAAGACGGAAAAGTGGTGTTAGCGAAATATCGGGTACGCGCCAAAGGCCATGTGGCGCGGTTGCGCAAAGAACTGGGAATCGATTAGCTCTCGGTAGAAGGCGAGGGGGAACTTTAGGGTTAATACCTGATTGAGGCGCGGATCTCTACGAAGGTCTTGCTCCTCAGCGAGCAGGGTCAACCGTACGTAAAAAGACCGAATCAAACAGGGTGTTAACCCGCAAGCCTTCCATCACCGGGCTAACCGCCTGGAAGGAGGCGAGATTTCATGGCGAAAGACGGAACCAATCGTGGTGGGTGCCAGGTGCGGGCTGGTGCGAAACCAGGCTCGCTGAGTGAGAAACTCGCTAAGGGTTTGATTGCTACTCGCTTGGAAGATTGGCTAGCGAGCCCTTTCGATTTCGAGGGCGCAGATGTTGGCGCGGGCGCGGTGCTTGCTGGTGAGGTGATGCCCGAACCCTCTGAATACTTAAGCGATATTCAGCGCGATTCCAACTCCTGTGCCGATAGCTAACCCCAAGGCAATATTGTTCATAATGAACCTGAAGAACGCGCGCAGCGTTACCGCTATACCCGCTACCAAAAACCAGGCCACAACGTTACCGCCTGTAACCCATTGTTCAAACGGAAAGTCGCAGCTTACGCTCGGGTCTCTACAGACCTGGAAGAACAAGTCACCAGCTTGAGTTGAAAACCCAGTACTCGCATGGAGCGGTTAATATCCGTGATCGCGCGCTTAAACTCCCGCTCGCCCTCCAGGCCAATACGCAGGCCAAGCGAGCTATCAGACACGTGCTTTCACCTCCTTACAACGTGGGCTAAAATCCCTTGACGCAACTGCAGGTGTAAAAGTAAATTCTGAAATGAAAATGGGTTTGGTCACTTTTTGACCCATTACAACGACGTAAAAAGAGTAACACAGATGAACACGATGATTTCTTGCTCTGAGGTTTCGTTTAAGTTTCCAGGAGCTAGGGTTGATCGGGTCATTTTCGACGAGATGACTGCGTCTTTTGATACGGGAATGTTTCATGCGGTGATGGGACCGTCTGGCTCGGGTAAAACCACTCTGTTGAGTTTGCTAGATGGTTCCCTTGCTCCCGATTACGGAACGATTATGCTAGCTGGGCGTCCCGTCGAATCGTATTCACGACGCGAGCTACGTTCACGCTTGTTGGCTCGGATTTATCAAGATTATCGACTGGTGTCCTTTTTGAGTGCGGTGGATAACGTGCGCCTAGCACAGCAGGCAGCCGGTAGCTTACGTAGCCATCCGCTTTTAGCTTTGGAGTATTTAGAGCGTCTTGGGGTTAAAGACTTAGCGGAGTATCCGGTGGATAATCTATCGGGAGGCGAAGCACAGCGAGTAGCAATTGCGCGGGCTTTGATTAATTCTCCACAAGTCTTGCTCGCAGACGAACCTACCGGGGCTTTGGATGAGAAAAACTCTCATGAAATCGGTATTCTACTGCGTGAATTGTCGCATGAGTTAAACGTTTGTTTAGTCGTAGTCACGCATGATCCTGCTTTAGCCGCGCTTGCTGACCGGGTAGTGGAAGTGAACGATTATCGCTTGCGTGAAAAACAGCTCGCGCCTGCGACAGCCTACTGAGGTGAGATTATGGGATGGCGTCTAACCTGGGGCTGCGTAAAAGCGAACCTCAAGCTAGTGGGAGGCTTTTTTGTTTGTCTGCTTGCGCTGTCTTTCACCGCGATTTTTTTGAATAATATCGCCACTGTTTATCGTCAAACGGTAGCCGAGGATACGCGAGTCACATATGGAGGGTTTGCCTACCGTATCGGGGCTACCACCCAAAATGCCAAACAACTGTTACACTCCGCGACCTCTGCTCAAAATCTGGTGCCGGTTATCACCACCACCTGTAAGCTTGACTACGGTGAGAGTAGGGCAGATGCGGAGTGGAAGCGTTCCGGAGCCGGCTTTGATTATGGACGCTTACTGACAGGAAAACGCGCCACCACTAATAATGAAGTAGAAATTTCCCAGTCCCTTGCCGCGCGCAGCCATATTGGGCTGGGAGGTGAGATTAACTGTGATGGTAGGCGCTTTGAGGTAGTGGGCATTAGTGTTTTACCAGCGCGCCGGTCAGAAGTCTATTTATCAACCCGCCTGGATTCCTCAACCGACTCGGCTAACGTCACCAACTGGGTAACTAATACCGATATAGCTAATTCAAATTATCGTCCACTTTTTGATCGCGGAGAATTGCGTAAAGTCTCGCTAGATTACGCGATTCGCTATGCACAGGAATCAGCAGAGCAAGGATTTGTTGCTAACGCTCTGATTATCTCCCATCTATTGCTCGCAACTGTCGGGATTGTGCTACTGCTAGGATTTTTAGCATTTCGACGGTCTACTGCAAAATTGCGGCAGGCACTCCTGGCAGCCGGTTTTAGCAGCCTGAAAACAAGCTTGCATAGTCTCGTGCCTCTTTTCCTGTCCCTGTTTAGCGGGGTTCTTCTTGGAGCTTTAGGCGGTTATTTGGCGCTATTTACCTGGCGAGATCAGATTGCGCTTCGTTTTGAACAAGTTTGGGATGCGCTATCGCTAAGCGGCGATTATCGGGCTTTACTCGAACTAGTCACTTATTTCGTGAGCGCACTAGCGGTATATGTGCTTGCACTTTATTTAAGCGCTTATCGTTCAATTAAAACTAGGGCATCTAAATCTAGTAATCGCGAGTTAAAAGCCGAGCTTATCGCAGGTCTCGCCTTGCTAGGTGTGGGAGTTTTATGCAGCTTCTTAGCTAGTTCAAATGTCGCTGTCTTGTATTACATTGCGCTAGCCGCAATCGGGATTGGGGTTGCACTGCTCGGATGTGCGCTGCCCTTCTACGTTTATAAATCCCCTTTACGTCTAGCCGCCTACCGCGCTAGCGTACATAGTTTTATTCTCGGGCCCATCATCTGTCTGCTTTGCATCCTCGCCACTCTCGGGGCCACTAACGCTACCATGCAGCAAAGAGCCCTCACCGTCGGTAAACCTAACGCTGACAGCTACCTCACAGTTTCGTTTATTAACGATGCAGACGTAACCTATCTGAAAACTCGTTTCCCGCAGATTATGACCCATGCCATCATATTTGGGTTCCCGGAAAAATCAGAACACTCTTTGCGCGTAGCAGAAGGTGCCTACGCATCCTGCATCCATCAAAACTCCAATAGCGACAGGTGTAACCAGTGGATGACGCTGGTGGGCTTTGTCCTATCCGAAAACGGCAAAGAGCTAACCGGAAAAATCTCTCCAGAACTCGCCGACATCCAAGACTCCGCCGAATACGCCCTGGTTATTTTTGGTTCCAATCTGGATAAGCCAGAAGAAACCATTCCCGTTACACTGCCCAAAAAGGTAGATGAACGCCTCGACTATGCAGAATTACCTGGCTGGGTAGCTAACCCTCAAGACCCAATCTTTAGCAATAAAGGATTTACTATCGGGATAGAAAGACGCCTATACATCCCGGACTTTTCACACTACCCCGCAGACCAGCAACAACGATTCAAATCTGTGGCTCAACAGCTCTCATCCGATCTGGCCTTATCAGAACCTCTCGGCACCAACAGCCAAACCCTAGACATCATCAACTGGTTAATCCTGTCCATCGAAACTGCTCTCTGCCTACTACTTATCTATATCGGCACCACCATCACTACCCAAAACAGTCATGCCCTAGTTAGCACCCTGAGAGACTACGGTTACCCGCCTCATAAACTAGCCGCCATACGTTTAACTCAAATAGCCCCCTATCTAGCCGCAGTGGTGGCTGGTTCGCTTATCGGCCGAATAATGCTAAGACCAGTTGTTGCCGGCCGTGCAGTACCCGAAAACATTTCCCCAGATTGGACATGGATTCTACCAGCCATTATTATCGCGGCTGTCGTTGGCCTTACCCTCGTCCCTAAAACAGTAAAAAATCCGGGATAAGGAGATAAACCATAAAGCAATACAGACACCACTACGAGGCGGTAATCTAAAACTGTCCAAAAAACAATCCGCACCACCATAGTAGTAGGTAAAGACGGAAAAGTAGTGTTAGCGAAATATCGGGTACGCGCCAAAGGACATGTTGTTCGCCTGCGCAAAGAACTGGGAATCGATTAAAAACAGTTAGCGCCTTCGGATTAGGGGTAAAACCTAGAAGTGGCTGGTAACAAGGGAAACAAATCCGGTACGCCACCGGGGACTCGAACCCCGAACCCTCTGATTAAGAGTCAGATGCTCTAGCCAGTTGAGCTAGTGGCGCAGGTAAAAGCCAAAATGACTTTCGTACGCCACCGGGGACTCGAACCCCGAACCCTCTGATTAAGAGTCAGATGCTCTAGCCAGTTGAGCTAGTGGCGCATCGCTGCTAAACGCAACGAATAAACTCTAACCCGCCAGGTGCGTCCTCGCGAAACCAATACCGGCATTGGGAGCAGTTTCACACGTGGAAGAAACAAAGTTGGCGCCAGGCTAAACTGGGGGACATGGCGCCAGCGAATGATTTTGTTCATCTTCATGTTCACACTGACTATTCCATGTTGGATGGTGCCGCCCGGATCGGAAAACTAGTGGAGCGGGCGGTAGAAATAGGCCAACCAGCCGTAGCCATCACCGACCATGGCTATCTTTTTGGCGCCTACGAGTTCTATGCTGCTGCCCGCAAAGTAGGAATAAAACCCATAGTTGGCCTCGAAGCCTATATCACCCCCGGAACCTCCCGTTTTGACCAGACCCGGCAGCGTTGGGGAGAAGAAAGTCAGCGGGCAGATGACGTATCAGCACGCGGTGCCTACACCCATATGACCCTGCTATCGCGCACCACCGAGGGGATGCACAATCTGTTCCGCTTAGGCTCGCTCGCCTCCATCGATGGACAGATGCAAAAGTGGCCGCGCGCTGACCGAGACCTGCTGGAACGTTACTCCACCGGGTTAATCGGAACCAGTGGGTGCCCCTCGGGAGAAATCCAAACCCGCCTGCGCCTAGGACAGTGGGAAGAAGCCAAAAAAGCCGCAGGGGAACTACAAGACATTTTCGGTAAAGAAAACTTCTTTATCGAACTGATGGATCACGGGCTGCGAATCGAACGGCGGGTGCGCAACGAGCTACTAAAACTGGCAAAAGTTATCGATGCCCCCCTGGTAGCTACCAACGACTCCCACTACGTCCTCGAAAGTGACCAACCCACCCAAGATGCTCTGCTGTGTATCAACTCAGGTTCGCGTCTCAACGATGCTGACCGCTTCCGTTTCGAAGGCTCCGGGTATTACCTGAAAACAGCAGAGCAAATGCGCGAACTCTTCTCCGAATTCCCTGAAGCCTGTGATAACACCCTGAAAATCGCGGAAATGTGCGAAGTGCATTTCAAAACCACTGCCGAGGGCGCCGACTATATGCCCCAGTTTGAAGTACCTGCCGGAGAGGACACCACCAGCTGGTTCGTAAAAGAAGTCCAACGTGGCCTGCACCGGCGCTACCCGCAAGGCATACCCGAAAAATCTCAAAAACAAGCCGACTATGAATGCGGGATCATCACCCAGATGGGATTCCCCGGATACTTCCTGGTGGTAGCCGACTATATTAACTGGGCGAAAGCGCAAGGAATCCGGGTAGGGCCAGGGCGCGGATCGGGAGCCGGATCCATCGTGGCGTACGCGATGGGGATTACCGAACTTGACCCCCTCGAACATGGGTTAATGTTCGAACGTTTCCTTAACCCCGAGCGGGTATCCATGCCCGATATTGACGTAGACTTCGATGAGCGCCGGCGCGGAGAAGTAATCGATTACGTGACCGAAAAATACGGGAAAGACCGGGTCGCGCAGGTAGTCACCTACGGCAAAATTAAAGCCAAACAGGCCTTAAAAGACTCTTGCCGGATCATGGATAAGCCCTATGCGCTGGGCGATCAGCTCACCAAGAAAATGCCGCCCGCGATTATGGGTAAAGATATTCCGCTCTCGGGAATCTACGATGACAAGCATCCGCGCTACGGGGAAGCCAGCGAGTTTCGCCAATACGTTTCCGATAACGCGGGCGAGGTAAAGCCAGTTATCAAAATGGCGCAGGGGCTAGAGGGCATCACCCGGCAATGGGGAGTGCACGCCTGCGCGGTAATCATGTCCAGCCATGATTTAACCGATATCGTGCCGATGATGAAACGACCCGCTGACGGGGCGATTATCACCCAATTCGACTATCCCACCTGTGAAACCTTGGGACTGTTGAAGATGGATTTCCTGGGGCTACGCAACTTGACCGTAATCTCGGACGCCCTCGACAATATCGTGGCCAATGGGAAAGAAGCCCTAGATTTAGAGCAAGTTCCCCTAGATAACCGCCCCACCTATGAACTACTTTCCCGGGCGGAAACCCTGGGGGTATTCCAGCTAGATTCTGCGGGGATGCGGTCGCTGATGCGGCTAATGAAACCCACCGAGTTCTCCGATATTTCCGCGGTCGGCGCCCTGTATCGTCCTGGCCCTATGGGGGCGAACTCGCACACCAACTATGCTTTGCGTAAAAATGGACGCCAAGAAATCGAGCCCATTCACCCCGCCCTCTCGGAAGCCCTAGCCGACATTTTGGACGAAACCTACGGCCTAATCGTCTATCAAGAGCAGGTAATGGCAATCGCCCAAAAAGTCGCTGGCTATTCCCTGGGGCAAGCAGATATTTTGCGGCGCGCCATGGGCAAGAAAAAGAAAAAGGAGATGGATAAACAGTATTCGCGCTTCCATGACGGGATGATCGAACGCGGATACCCCGAGGACGCAGTCAGTAAACTATGGGAAATCCTGGTGCCGTTCTCCTCCTACGCTTTCAATAAATCGCACTCTGCCGCCTACGGCCTGGTTTCCTATTGGACGGCGTATCTAAAAGCCAACTATCCCACCGAGTATATGGCGGCGCTGCTGACCTCCACCAAAGACAACAAAGATAAACTGGGGCTTTACCTGCGAGAATGTCGTCGGATGAATATTGCGGTGTTACCTCCGGACGTTAATGCCTCCGCCTCGGATTTCACGGCGGTTGGCGAGTCTATCCGTTTCGGCCTGTCGGCGGTGCGCAATGTCGGTGTCAACGTGGTTGCCGAAATCGTTAAAACGCGCAAAGAAAAAGGCGACTACACTTCCTTCCATGATTTTCTGGACAAAGTGCCCATCGAGGTTTGCAATAAACGAGTAGTCGAATCCTTGATTAAAGCGGGGGCTTTCGATTCCTTAGGGCACGCTCGCCGCCCCCTCGAGTCTATCCATGTCGAGGCCGTCGACTCCGTAATCGACGTGAAACGCAACGCCGCCATGGGGCAAGAAGATCTCTTCGGGATGATGGATGCCGATGAAGGAGTTACCTTCACCGTGCAAATCCCCGATCTTCCCGAATGGGATAAACAACAAAAACTAAAATTTGAACGCGACATGTTGGGGCTTTATGTTTCTGACCACCCCTTACAGGGGATGGAGACGATCCTTGCCCACAATAGTGACACTGAAATCGTGGATCTTTCTACCGAAGATGGAGTCCGGGATGGCCAAATGATTCAAATATGTGGCCTGATAACTGGGGTGCAAAGTAAAACCACCAAGCGAGACGGGAACCTGTGGGCGATCGCCACTATCGAAGATATTTCTGGTTCCACCGATGTGCTCTTTTTTCCGCAGACCTACCAGAAGTACTCCCAAGATTTGGTGACGGATGAAATCGTGAGTGTGCGCGGGCGGGTGCGGATTCGAGACGAAGAAGCTTCCCTCTATGCGCAAGAAATGACGCTGCCCGATATTAGCCAAGTCTCTAACGGTCCGTTAAATATCTATATCGCCGCCAATCGCCTTACCGAAGATATCGCGGAGCAATTGCGAGACATCCTGGGTTCCAGTCCGGGACAAAGCGAAGTCCGGATGCATCTGCGTGGTTCTAAAGGCGTAACTATCGTGCAGCTGGGTGATGATTTGCGGGTAAATCGCGGCTCCGGTTTAGCCGGCCAGCTAAAAACCCTACTCGGCCTGCACTGTCTAGAAAAGCGGAAATAATCTAAATAATCTACCGTGCGGGTCGGGCGCGGGGAATTATTTTTTCCTCCTGCATTCGGCCGCGTACAGGGGCGGATTTTACCGCCCGCCCCGAAATCCGGAAAATGCTCTGGCATTTTCACGGATTTAGTGCCCGGAGCCTACCCTGCGGCATAAATCCGCCCCTGCACGCTAGTTGCGTACCTTATGGGAATCTCGCAAAGCTGTCCCCCCTTTGCGTGGGGGAAAAGTTTTTCCTTCCACGCTCGTTGGCATCACCTACGTAAGGGGCGCCTCCCAAACAAGAGTATCGCCAAGCAGGTGCTAAAAGCGCACCAGCGGATTTTTACCGAAATAATAAAAATTCATTATTGAGAGCATCGGATACTCACCAAACAGGTGACCCACTGAATAGTCTTTTTTTCAAGGTGATGCGGAAATGGCTCCCGCTTACGGGTTGGGGGCGGTAAAAGATGCGAGAGGGGGCTTGAGCCGAGCGAAGCAAGGCTCACCGGGGTCCCCGGAGCGCTTTTACCGCCCCCAACCCGTCATTCGCGGGCAAGATTAACGGGAGACTTGGGCTCCGGTAGTACCGGTGGGCAGATCTATTTGCACGATATCGCCAGGGGAGAGGGCACTGCCACGTCGGGTTTCTACCTCGCCATTGACCGTAACTTCACCGGCTTGGATGAGCATGCGCGCCTCGGCACCGTCCTCTACCAGGTTCGCTAGCTTCAGGAACTGTCCTAGCTTTATGGTTCCTCGCACTGGAATCGTCGGAAAAGACACGCTGTTATTATCTGCCACGCGATAAATGATACTAAACTGTTAGCAGTATGGCTTTATTGACGCACGTTGGAGGAGCTAGATGAGCAACCCCGAACCGCACGGATTCCCGCAAGGAGACCAGCAAAGCGGAGCAAACTGGCCTTTTCTAAGATCTGAGCAGGCACAACCGGTCGGCCAGCCGGTTGGATCCCAGCCGCAACCGGCTTTCCCGGCTCCTAGTGCACCCAAGGCGCCAGAGGTTCCCCAATATAATCAGCAGTTCCCGCAGGCGGCAGCACCGGTGCAACCTGTGCAGGCGCAAACAGCTCCGCTTTCTGAAGAGGCAGCGGTTCCGCAGGCTGCCAGTGAGAATCCGCTTCCCGCGTCCGCGAATGAGGACGCCGTGCCGGCTAAAACCGGTGCGGGAAGCGTAAGTGCGGAAGATGATTCCCGGGTCTCTGCTGCAGAGATTCAGCAATCTTTGCAGCAGCAGGCCTTGACACCGTGGTGGTTGGATGCCTTGATGGCCTTGTCCTTGGCCGGAGTAATGGTTTTCAACGGTTTCGGAATGTCGATGGGGCTGCGGATCGGTTCGCTGATCGCGATGGTGATCGCCCTGATTCTGGTGACTTGGTATCAAGGGGACGCCCAAGAAAAGTCGAACGCCTTCCTTACCAGCACCCTGCTGGGGGTGGTTTGTGGCTTCTTAGCTGGGCTGATCGTGGTAGCTGCCTCCCTATATCTGGTGTCCCCGATTCCTGCCTGGTATCCCTGGGTGCTGTGGCTGGTAAGTGCGGTACTCCTTTATTTGACCTATCGCGGTTTCCGGGATTGGATAATGCGGAACCTACAGAAGAAGCACCAGAAGTAGTTTCACAATATAAGTCAATAGGTTTTATTTACTGGACTAGTCTGCGGTTTATTTTCGCAAAACTAATAACATATCCCCATGCTGTCAATTACTGATTTCCGCACTACCATGCCTACTGGGATGGAACTGCGGCAGGCGCTACCTCGCGCCCAAATGAATATTGAGGATGCGGCAGAAAAGATTCGTCCCGTTATGCAGGCCGTGAAAAAGCGCGGCGCCGCTGCCCTGAGGGATCTTTCTGAAGAGTTCGATGGGGTTAGGCCAAAGAATCTGCGGGTACCAGGAGAGGAGCTCGCCCAAGCGTTGGAGCAGCTGGATCCTGCCGTACGTGAAGCGATGGATATTTCTATCGCCCACAATCGCGCCGGACATCGCGCTCAGGTTCCCAGTGAGCGAGTAACCGAGATAATGCCCGGAGGGATCGTTAGGCAGCGTTGGATCCCAGTTGAGCGGGTAGGTCTTTACGTTCCTGGCGGGTTAGCGGTCTATCCGTCCTCGGTAATCATGAACGTGGTAACCGCCCAGGAAGCCGGAGTGAGCCAGATAGCAGTAGCTTCCCCGCCGCAAACCCGTTTCGGGGGAAAAGTACATCCCACTATTTTGGCTGCCTGTCAGCTGCTCGGAGTTAAAGAGGTTTACGCGGTGGGCGGGGCACAAGCGATCGCCATGTTTGCCTATGGGGCTAGCGGGGAAGAGGGCGTAGACCCCGATCCGCTTTGCCAGCCAGTAGATGTGATTACCGGGCCGGGGAATATTTATGTGGCGGCGGCTAAACGACTAGTGCGCGCAGTTTGCGGAATAGATGCCGAAGCCGGCCCTACGGAAATCGGAATTATCGCCGATCAAAGCGCCAATCCTGCCTTGGTGGCCGCAGATATGATTTCGCAGGCCGAGCATGACCCCAATGCGGCCTCGGTGCTTTTTACCGACTCGCCCCAGCTGGCTAGTGCCGTAGAAAAAGAGATTGTTCCGGCAGCGCAGCGGACTGAACATTCGCAGCGGGTTTGCCAAGCTCTAAGTGGCCCCCAATCGGGAATCGTACTGGTAGCCGACATCGATAGCGCGATTGCGGCCGTCAATGCCTATGCGCCTGAACATCTAGAGATTCATACCGTAGAAGCAAAGGTAGTAGCGGAAAAGATCCGTAATGCTGGCGCGATTTTTGTCGGTTCCTACACCCCGGTTCCCCTCGGAGACTACCTGGCGGGATCCAATCACGTACTCCCCACAGGAGGTACTGCCCGTTATGAAGGTGGGTTGTCAGTAATGGCGTATCTCAAGCCGATGCAACAAATTGAATACCAGCGCGCCGCGCTAGAAACCATGGCACGTCCCTTGACTGCCTTTGCGGACGCCGAAGATCTTCCGGCACACGAAGAAGCTGTGAACTGCCGATTTAGTTAAAAAGATAGGAACAAGTATGGCTGACTCTAAAGAACGTATCCCCAGCGTGTTTAAACAACTGCTGTTTTGGGTGTTGGTGGCGATCGTGGCCGGGGCGTTCATCGGTCTGATCCCGGGACTTCCTAAAGGATTTATTTCTCCTTTCGCCACTTTTAACGATATTTTTGGTAAATTCTTGAGTTTTTGTATTCCTTTGATCATTTTGGGGCTGGTAGGGCCGGCTTTAGCAGACCTGGGGCGGGGAGCCGGTAAATGGCTGCTGGCCACAGTCGCGATCGCCTACGGTTCAACCCTGTTTGCGGGGTTCGGCACCTACGGGATTGCGTCGGTGGTTTTCCCGCGGATCCTGACCGAATCGGCTCCTGAACTAAAAGAACCTAAGAACGCGGTAGGATCCCTGCTAGGCGATAACCTGAACATTACCCCGGTGCTAGACGTTACCGGTGCGTTGATTTTGGCGTTTATTCTTGGTATTTGCATGGCGGCTCTGAACACTCCCACTTTGCATCGCGCCTACGCGGAGTTCCGGGACATTACCATGTTGATGATTAAACGGGCGATTGTTCCGCTGCTACCACTATTTATTTTCGGCACCTTCCTAAACATGTCCTATTCGGGGCAGATTGCCTTGGTTATCAAAGTGATGATCAAAGTGATTCTGGTGTCGGTGATTCTGACCGTGGTGCTACTGCTAATCCAATATGCGATAGCAGGTGCGATTGCGAAGATTAACCCCTTTACGGCGCTAGGTAGGATGGCGAAAGCCTATTTCACCGCGCTGGGTACTGCCTCTTCGGCAGCCACCATTCCGGTGACCTATCAGTGTGCCCGCAACAACGGGGTCTCTGAAGAAATCGCTGGTTTCACGGTTCCGCTGTGCGCCACCATCCATCTGGGTGGTTCCACGGTTAAAATCACTGCTTTTGCTCTGGCAGTTATGCAGATGACGGGGCAGCCTATTTCCTTCGGCAAAATGGCGATGGCCATCATTATCTTGGGGATTACCATGGTGGCGGCACCGGGGGTTCCCGGCGGCGCAATCGCGGCTGCGCAAGGCGTTTTAATGGGCTTCTTGGGATTCTCTCCCGAACTGTATTCGCTGATGGTTGCGCTGTACGTGGCAATTGACTCGATCGGTACTGCCACTAACGTGACCGGGGATGGCGCGATCGCCATAGTGGTGAATAAGCTGGCGGGTGGCTCGCTGGGTAATGAAAAAGGTAAAGCCATGGCCACCGCCGAAACCATGGTTTCGGCCTCTGACTAAGTAAGTGCCTATTTTGCCCTCGCTGTTATTGGTCGGTTTCGTCCTTAGAAAACGAAATCAGCTAATCGGCGAGGGCAAAGCATTATCTGGGTATTGCCTTTAGAATGGGAGCCAGAAAGGAACGATTATTTATGGAACAGGCTCCCTTGCTGCCACTGCGGGAAGAACTTGCGCAGGTCACCCCGTATGGGGCGCCGCAATTGGATGTGGCTGCCCGGTTAAATGTAAACGAAAATCCCTATCCTCCCAGTTCTAAGATGATCGCCGATATTTCTCGCGCGGTTAGCGAAGCGGCGGCAGGTCTCAACCGTTACCCCGATCGAGATTTCACTGCCCTGCGGAAAGCTCTAGGCGGCTATATAAAGCGCGAATCTGGTCTGGACTTTCCGGTAGAACAAATCTGGGCAGCTAATGGCTCCAATGAAGTGATGTCGCAGCTACTGGGAGCCTATGCGGGGCCAGGGCGCACAGTGTTGGGAACCGATTATTCCTACTCGATGTATCCGGAATACGTGCGGGGTGCACACTCGAAATATGTGACGGTGCCCCGGCAAAGTGATTGGAATATTGATGTTGCTGCCCTGCTTCAGGGACTGCGAGAAGTCCGTCCCAGCGTATTACTGCTGGCGAATCCCAATAATCCGACCGGGACTGCCAGTAGCCAAGCTGAACTAGTGCAGATTTTGCAGAAAGCTAAAGAAACCGGGCCGGTGATTTCCGGTAGGTCCACTGCTACCGTGGTGGTAGTTGACGAGGCCTACGGGGAGTTCCGGGATCCGGATCAGCCCAGCGCCCTCGCCCTCTTAAAGGAATTTCCACACCTGGTGGTATCGCGCACTATGTCGAAATCTTTTGGGATGGCGGGACTGCGCCTAGGATACCTGGTGGCGGCCAAGGAAGTAATCGCCGATATTATGCGGGTGCGTTTGCCCTATCACCTGTCTGCGCTTACTCAGGCGGCGGCGATTGCGGCCTTGGGGCATGCCGAAGAACAGCTCCAACAGTTAGCGCAGTTGCGTGAGCGCCGCGATAACTTGGCGTCATGGCTGGAGGGTAAAGGATACACGGTACCTAAAACCCAGGCTAACTTTGTGCTATTTGGTCCCTTCCCGGATCGACATCAAGTGTTCAGTGATTTATTGGAGCGCGGGGTGTTGATCCGCGAGGTAGGTCCGGCAGGATTCTTGCGGGTAAGTATTGGCACCGCCACAGAAGATCAAGCATTTCGTGAAGCATTCGAGGAGGTAACCAAATGAGCCGCAGCGGGAAAGTCACCCGGAAAACCGCGGAATCAGATATCACGGTAGAAATAAAACTAGATGGCACTGGAAAAAGTCAGATTAGTACCGGCGTGCCTTTCTATGACCATATGCTCACCGCGCTTTCCAAGCATTCCTTGATAGATATGAATATTGCTGCTCGCGGCGATATTGAGGTGGATGTGCATCACACGGTGGAAGATACCGCTATTTGCCTGGGAATAGCTCTGCGTGAGGCTCTGGGGGATAAAGCGGGGATCCGCCGTTTCGCTGATGCCACCGTGCCCCTCGATGAAGCGCTAGCGCGGGCAGTGGTTGATGTGGCCGGACGCCCCTACTGTGTGCACCGCGGAGAGCCAGCTGGCCAGGAATATCACCTGATTGGCGGACATTTCACCGGTTCGATGACCCGCCATGTGTGGGAGTCTTTTGCCTATAATGCCGGGATCTGTCTACATGTGGAGGTACTTGCGGGGCGCGACCCGCACCATATTGTAGAAGCACAGTTCAAAGCAGTAGCGCGGGCGCTGCGGGGCGCGGTAGAAACCGATCCGCGGGTTAGCGGTGTTCCTTCCACTAAGGGTGCGCTGTGAACGCCGCGAACTTTCCCAATCAGGATGATCCGCGCGATAAAGAACCCCGCGAGGAAAATTTGGCGGGCGATAATGAATCCTCCTCTAAGCCAGAGGATTACTTTGACCAGGTAATCGCGCAATCGGGCATTAGTGGGGAAGAGCTCGATGGGTTCAGCGAAGAAGTTGACCAGGATCTGCAGGCCTGGCAGCATTTAGAGGCGCTCCCTCCGGAGGCCGGAGATGTGGCGCTAGTGCTCACCAACCTGCTAGAGGCAGTACCGCTAGCCACGATGATGGCCGCTCACGAGATTGATGCCCGGATCGTGGAAACTGAGTCCGGGTGTGTAGTGTGGAAACGCCTGACTCCTACTCCCGATGATGAGTTAGAAGCGCTCCTAGGGGAGGAGCGGCCAGTTTGCCCAGAGGCGGAGGAACTCGCCCTCGCGGTTTCAAAAATTACTCCCTATGGAGCAGTCCTGTTTGTTTCTACTTTGCGTTCGGATCGTGATGATGACCCGGGGGTACAGGGGCAGATTACCGCGCGCGTGTACTATGACGGACGGTTTGACCGTACTATTCCAGCCGGCCCGCTAGTTTCTTGCGCTGATGAACGGGTAGAAGATCTGCTACTCGGGCGGACTTCCCCCGAAGATTATCCCGAGATCCGTCCCCCCCGCCTGCGTGATTTACCGGGGATTTTGCTGCGACAATTACGGGGACTGCAAGAAGATACTAATCGCGGGGAAGACCCCGATAGGCGGGAGGCTAAGGGCGGTGACTAAACAGGTAGCGGTGTTCGACTATGGCTCCGGCAATGTGCGCTCGGCGGTTAACGCCTTAAAGCGCGTTGGGGTCAAGGTTATCCTGACCAGCGACTTTTCTACCTGCCTGGAGGCTGATGGGTTACTTGTTCCCGGGGTAGGGGCATTTGCGGCAGTGATGAAGGATCTGCATGCTCGCCGCGGTGACACCCTAATTGACCGGCGCTTAGCGGGCGGGCGTCCGGTGCTCGGAATCTGTGTGGGGATGCAAATCCTATTTGAACGCGGCCTTGAGCACGGCGAAGACACCGCCGGGATGGGGGAATGGCCAGGAATCGTAGAAAAACTACGTGCCCCGATTCTGCCCCATATGGGCTGGTCAAAGATCAAGGTAGGTCAGGGTTCGCAGCTTTTTTCCGGGATTAAAGATGAGCGTTTTTACTTCGTGCACTCCTACGGGGTAACGGCTGATCCTTCCGGGCATTATCGGCAATCCTCGCGGATGAAACCCCCGATTTTTTCTTGGGGCACCCACGGAACCCCTTTTATCGCCGCGGTTGAAAACGGTCCCCTTTCGGCTACTCAGTTCCATCCCGAAAAATCCGGCGACGCCGGCATGGAACTGCTTCGTAACTGGACACAAAGCTTCTAAGGGAGAAAAATGCTAGAACTTTTACCGGCAGTAGATATAGTTTCTGGCCAAGCCGTACGCCTACATCAAGGCAAAGCGGGCAGCGAAAAAGTTTATGGGGTGCCCTTAGAAGCTGCCCGCAGCTTCGAAGAGGCCGGAGCTCGCTGGCTACACCTGGTGGATTTAGACGCCGCCTTTGGGCGGGGGAATAACACCCAAGTGGTGCAAGAAATCGTTGAACAGGTGAATCTGCAGGTAGAGGTATCCGGGGGGATCCGTGACGACGAATCTTTGGAACGGGTACTTTCGGCGGGAGCCCGCCGGGTAAATCTGGGTACCGCCGCGATTGAAAACCCCGAGTGGACTTGCCAGGTGATCTCCAAATACGGTGACCAGATTGCGGTGGGGCTGGATGTGCGCGGACATACGCTGTCGACTCATGGCTGGACCAAAGACGCCGGTGACCTCTTTGAAATGATTGAACGGCTCAATGCGGCCGGTTGCACCCGCTATGTAGTCACTGATGTAATGCGCGATGGCACCTTGACCGGCCCGAATACCCAATTGCTGCGCGAAGTGTGCGAGGCAACTTCCGCGAAAGTGGTAGCCAGTGGGGGAGTGAGCACCCTGGATGATTTACGTACTTTGCGCGAGCTCACCGGTATCGGGGTGGAGGGCGCGATTGTAGGCAAAGCGCTTTATTCCGGGCAGTTCACCATAGAACAAGCCCTGGCGGTTGCTAGCGGGAGAGCCTAGCTTGGAGCTTACAGGCCGCGCCAACGCGGAATCTAGCGGCAGCAAATCTCTGCCCGCCAAACAAGAAAACGCGATTTTACGTGCCCTGGCTCGTAATAATAATTCCGCCGATAAAGGCGAGATAGAACCGGCTATGGCCGCGGCTTTGAAGCTTAGCGGTCTAAGGCAGCGCCTGGTAGCAATAGCGGCGGCTTTAGGGGATGGACGCGTAATCTTGCCAGTATTACCCCATGCAGCCTCTTCGGAGGGCGATTGCCCCAGCGGGCAGCTGCCCCAGATTCACCTAAAAGGTACCTCCGCTGCGCTGGCAGTTCCCGTTTATTCGTCGCTTGCAGCTATGAATGAGGCCGTGGCTGCGGGTTTGGGCAGCAAACTCGACCCCTCGGCGGGCACGGAGAAACTGCCGCGACCCTTACCAGTGGGCGCCCGCGCCCTCGCGATTGCTGCGCTTGATTCTCCCGGAAGAATGCTGCTAGATGAAACTTACCTGTTGCCGCGCCCACTGCTAAATGCTTTGGCCTGTGCAGATACCTGGGTTCCCAGCTGGGAGAATCCCGCTTTACTGGCTGGAATCTCCCGGGTGATCGGGCAGGTGCTGCCGGGAGCCGATTGGGAAATTGTTCCGCAAATCGCTGGGCCAGATCGACTATTGCTAGCAGTAGACCCTAATCGCCCGGGGCTGGCGGCAGCTTTTCAAGCGCTGCAAAGAGGAATAAACGCCTTAGACAATTTAGAGGCCGCCGCGGATTTATTGGAAGTAACTCCGGTGCCAGCTCGTGGTGGAAACTAGTTTAGATCCCAGGTATTGACCTGGCAGGACTAATGATGTCCACAGTCAGCGGGTTCTTGCGGGGTTTGAAGATGGCGGCGATATACCAGGGGACGCAGCGCTGCCGCCAGTGCGTACAGGATTATCAGCCCCATCACGATCGCCGATCCAGAGGCGGCGGCCGTGAAGTAAGAAAAGACTAACCCCGCAATACACATCACTACCCCCAGCAGCATTGCCCATCCCATAGTGGCGCTGAAAGAGCGAGCATAAATCTGGGTGATGGCTACCGGCACGATCATCAGCGCCGAAACTAGGAGCACTCCCACTACCCGCATCGCAGTCGATACCGTCAGGGCGCTAACTACCGCTAAGCAGGTGGTCAGCAGTCTTACCGGAATCCCGGAAGCGAGGGCGAACTCCTCATCGTTGCAGATAGAGAAGAGTTCTCGGCGCATCCCCAGGCCAAACACTAGGATCAGCAGCGACAGGGCGATCGTGAGGTAAACGTCTGACCAAGAAACGGCGGCGATTGAGCCAAATAGGTAGGAATTTAATTGGTTGGTGGTGCCCCCGGCCAGGGAAATCACCAGCACCCCGGAAGCGATCCCTCCATAAAAAAGTAAAGCCATCGCCACGTCTCCGCTGGCTCCACCTTTGGCACGTACCAATTCAATAATCACCGCGCCTACGATTGAGGCGATTACTGCCCCCGGGATCGCTAAAGTATCTCCGCCCGCAATTTCCGTTAGATTACCCACTACCCAACCTAGCGCCACTCCGGTAAGAGCTACGTGTCCGATCCCATCCCCTAGTAACGATAGGCGGCGTTGCACCAGGTAGGTGCCGATAATGGGGGCGCTCAGTCCCACCAGTACGGCCACGATTAGGGAACGGAGAAAGAAAGGAGAGGCCAATAGACTTGCCCAATCGGCTTCAAAGCTCGGTAAGGGCGCGAGAGCGCCGCGGCTAGCGGAGGACGCAAGCTGGCTGGCGGAGGGCGCGAAACTAAGTTGCAGGCTGGAGGAGGCTAGAGCCGGGTAAGAAATACTGGTGGTGGCAGTAATCATTCTTCGTTCCCCTCTGCTCCCGGAAGCGGAGACAGAGCCTCTCTGGGGTTATCGCTGGCGATCTGTCCGGAAACTAAAGTTATGGTGCGGTCGATCAAGGGAGCTAAGGATCCATGTTCATGCAGCACAATCAACATAGTCTTCCCGGCTGTTTTTGCCTCCGCAATGGTTGCAGCTAGACTCTTTGCGCTTTGCCGGTCAATCCCGGCCAAGGGCTCATCCATAATTAAAAACTCCGGATCGCGCACTAGGGCGCGGGCAATTAAAACCCGTTGCTGCTGGCCGCCCGACATAAACTGAAACTTTTTGTTCTCCGATCCAGCTAACCCCACTTTTGCTAGCGTCTGGCGGGCGCGTTCCCGGTCGGAGCGTTTGGGGCCTACTCGTCCTTTTCGCAATAGCCCGGAGCGGACTACTTCTAGGGCAGTAGCCGGAACGGTACCGAGGGCGCTTTTGCGTTGAGGAACGTACCCCACTTTTGCGAGGGCTTTCGCATAGTTTTTATCGCCCACTCGGGCACCAAAAATCTCTAAGCTCCCCGAGCTGACTGGATTCAGTCCCACTGCGGCGCGCACCAAAGTGGATTTTCCGGAGCCGTTTTCCCCGCACAGCGCCACGGTAGTTCCGGGGGTGATCTGCAAATTGATATTTTCCAGGATCAAATTGCCCTGTAGGGCGACAGATAAATCCGTCGCCCTAAAAGGTAGAGATGTTTTGGTCTCAGTTACTGACATTTCATCGCTTTGCTCAATTTTTCCAGGTTATCCTGCATTACCTGCAGGTAATCTCGGTTCTTATCTACTTGGATTTCCAAGGGGTCGAGTACTTCAGATTTGATCCCGAGTTGCTCGGCTAAAGTCTTAGTGTCTTTATCTCCGAGGGCGCTCTCCGAAAACAATACGTTGACTTTCTTGTCCTTGGCAATATTTGCCACTTCCTGTAGGCGAGTCAGTGAGGTTTCCGCTTCCGGATCCACCCCTTTTACCCCTACTTGTTCGAATCCGTAGCGATCTGCCAGATAGCCGTAGGCTTCGTGAGCGGTAACTGCGGTAGGGGTGGCGCATTTATTCAGGCCAGCGCGATATTTTTTATCCAGGTCAGCTAGTTTGTCTTGCAGCGCTTTCCCGTTTTTCTGGAAAGTGTCGCCATGATCCGGATCGGCCTGAGTAAGGGTGGCAACTACTTGCGGTACCACTTGGGATAGCCGCTGAGGATCTAGCCAGAAGTGAGGGTCGAAACCGCCGTGATGATGGTCGTGAGCGGCTTCTTTATGTTCGCCCTCGTGATCGTGTTCTGCTTCGTGTTCGGATTCGTGCTCCGCCGTTTCTTCGGCAGATAGTTTCTTCAGCTTGGCGGCCTTGGCTACATCCAAAGTGTTCTTCGGGGCTGCTTCTTTTACCGCGTCGTCAACGGCGGCTTGGAATCCCGATAGGTAGATTAGGGCATCCGCCTGCGAGATGGTGGTGAGGTCTTTCGCGGATAGCTCTACTTCGTGGGCTTCACCCGAGGGCGTCAGGTTGGTTACGTCCACTTGCTCTCCACCAACTTGGCTGGTTACGTAAGCCAGGGGGTAAAAGGAGGCTACGGCCTCGACTTTCCCGCCGTCCTCTTTCCCGCTTTTTGCGCTCGTGGAGCATCCGCCCAGAGCTAGAGCGGCAATCGCTGCGGCGCAAACTATTTTTTTCATTCTTTGCTGCATAACTCATAATATAAACGATAACCGTTCTCAAGACCAAGGTGCGCGAAGCTAGCCTAGAGTGCTAAAAACTCCAGGTAAAAGCAAATTTCTGGGATTTTTCGGCGGATTAATCCAGCTTTTAGAGTTGTAAGTCACGCTCTAGCGCTCCGGTTCTGGAAAGTGCAGGCAACCCGGTAGAATCTGGGGTGGTAGCGCCTTGGCGCAGCAAGTTGAGCTTAAGGAGAAATATAGTGGCTGAAACGCCCTCGAAGTTGGATAGTGTCATCAATCTAGCAAAGCGACGCGGCTTTGTTTACCCCTGTGGGGAAATCTACGGTGGAACCCGTTCTGCCTGGGATTACGGCCCGCTAGGGGTAGAGCTGAAAGAAAATATTAAACGGCAGTGGTGGAACCGGGTAGTGCGCTCACGCTCCGACGTGGTCGGCCTGGATTCTTCGGTCATCTTACCGTCAAAAGTCTGGGAAGCCTCCGGACATCTGAAGGCTTTCACTGACCCGTTGATTGAATGCACCGCCTGCCATACCCGTCACCGTGAAGATGACCTGCAGGAAGCATACGCGGAAAAACACCAGTTGCCTTCAGCAGATGAGGTGTCCATGGAAGATGTGCCGTGCCCGGCTTGTGGTAAACGCGGACAGTGGACCGAGCCGCGCGCCTTCTCCGGGCTACTAAAGACTTTCCTGGGGCCAGTTGACGATGAAAAAGGATTGCACTTCCTGCGTCCGGAAACCGCGCAAGGGATTTTCATCAATTTTGCAAATGTGATGTCCTCTGCCCGGATGAAACCGCCCTTCGGGATCGGGCAGATCGGGAAATCTTTCCGTAACGAAATCACCCCCGGAAACTTTATTTTCCGTACCCGCGAGTTCGAACAGATGGAACTAGAGTTCTTCGTAGAACCGGGAACCGATGAGCAGTGGCACCAGTACTGGATTGATGAACGCCTAGCTTGGTATCAGGACTTGGGGATAAGCGAAGATAACCTGCGCCTATATGAGCATCCGCAAGAAAAGCTCTCTCATTACTCCAAGCGCACTGTCGATATCGAGTATGCCTTCGGCTTCCAGGGATCGAAGTGGGGCGAACTTGAGGGGATTGCTAACCGTACCGACTATGACCTGGGCGTTCACCAGCAGGCTTCGGGCAAGAATTTGGATTACTTTGATCAATCAAAAGGTGAGCGCTGGACGCCCTACGTGGTAGAGCCCTCTGCGGGACTTACTCGCTCGCTAATGGCCTTTATGGTAGAGGCCTATAACGAGGACGAAGCTCCCAACGCCAAGGGAGGGGTCGACAAGCGGACAGTACTGCGCCTAGATCCGCGCCTCGCTCCCGTTAAGGCTGCGGTGTTGCCGCTTTCTCGTAAAGACGAACTGACCGGCCCGGCGCAAGAGATTGCCCAGGAACTGCGGGCGAACTGGAATGTCGAGTATGACCAGGCAGGACAGGTTGGCCGCAGATATCGCCGTCAGGATGAAATCGGCACGCCGTTCTGTATCACCTATGACTTCCAATCCGGTGATGACCAGTGTGTGACTGTGCGTGAACGGGACTCGATGGAGCAAGAACGGGTAAAGATCGCGGAGCTTACCTCCTACTTGGCGACCCGCTTGGTGGGCTGCTAAGGCAGGACGCGTTTGCATCAGCACCTAAGTTCTTCTCGTAGGGCTCGCCCGGACTCGCGAGCCCTACGTCGGGCTAGACTGATTTTAACCGCGCTGATAGTACCAGTTTTACTGGCGATTATTATCGGTATTTTCGCTCTTTACAGCCCGAAACCTATAGGGGATGCCCAGCAGGATTGGTCTGAGCAAGCACCTAACCGTTTGAGCGGTCAGGTGACGGGCTTGAACGGGGAAAAATGTCTGATTGCGGGACTGAAAATGCCCAAAGGGGCTGCTGATCCCACTAATGGCTTACCAGAACGCCAACCTTTGGTGTGCGTAAAAGTGCTGGAAGGACAGTGGAAGGGCAAGGTTGTCCCCGTTAGAGTTCCCGAAGAGTCTAAATCTGCGATCCGAATCGGCACCGCGGTGTGGATGATCTATGACACCGATGCCATGGCTACTGGTACCCCATTCTTGTTTACCGATATAAAACGGGGGAACGCCTTAGCTATTATGGGGCTGCTCTACGTGATCATCGTGGTAGCGGTGGCAGGCAAACGTGGCTTCCTAGCGCTATTGGGGCTGGCGGCCTCGACACTGGTAATCGTATTCTTTATCCTCCCATCCCTAATGGCCGGAAAACCGCCCATGTTGGTGACCTTAGTGGGGGTAGGGGCGATTATGTTCCTCTCGGTCTACTTAGCGCACGGGATTACTATCCGCACGACTACCGCGCTTTTGGGCACGCTTTTAGGGCTGATAGTGACGGTGTTACTCGCCTATGCCGGTACTCGGGCAGCCGGGCTAAGTGGAGCTAGTGACGAGGATGCCCTGATCTTGGGAACCCAGCTACCCGCCCTGGCGCTGCCCTCGTTATTTATTTGCGGGATCGTGGTAGCCGGTTTGGGGGCTTTAAATGATGTGACCATTACACAGGCTTCTGCCGTTTGGGAACTTGATGAGACTGATCCGCAAATGCCGCGAAGAAAACTGTTTTCACGGGCGATGCGGATTGGGCGTGACCATATTGCGTCTACGGTTTATACTCTGGCTTTTGCCTATGTGGGCACGGCGTTGCCAACTTTGATTTTGGCGATGTTATCGCAGCGGCCTTTCCTGGAGCTGCTCACAGTTTCCCAGATTGCCGAGGAAATCGTGCGCACCCTGGTGGCCTCGATCGGGTTGGTACTGGCGATTCCCGCAACTACGGCGGTGGGAACCTTCCTTGTAAAATTCGTGCGGACTTCCTCCCCGTCCCTGGGGTCTCCCTCCGCTTCCGCGGAAAATCTAAAGTTAGATGAGCAGGTAGGTGCGCATCTAGTAGAGGAGGATACGGTAACAACAACGCTTAAAGGAGGCGGTCGGGATGCCAACTAAACTAGGGGAAGTAACGGTTGGCACCCCCATCGCCCTGGCGCCGATGGCGGGGGTAACTAACGCTCCCTTTCGGCGCCTGTGTCGTGAGCAGGCCGTTCAAGCATTAAAGGACTTAAGGATCACCCCCACGAGCGGGGCAGCCAGTGGGCTCTATGTTTGCGAAATGATTACAGCCCGCGCCCTGGTGGAAGGCAATTCGCGCACTCTAGCTTTGATCAAACCCGACCCGGAAGAGACCTTTCGCTCCGTCCAACTGCACGGGGTAGACCCGGAAACTATGTATCAAGGTGCCCGGATGTTGGTGCGTCAGGGCCTGGCAGATCACTTGGATATTAACTTTGGTTGCCCGGTCCCTAAAGTGACCCGCAAGGGCGCTGGGGCAGCTTTGCCTTGGAAAATAGAGCGTTTTGGACAGATAGTGGCGGCAGTGGTCGCTGGAGCTGAGGCCGGCGAAAAAGATTCTCCGCGCGATACTCCTGTGCCGGTCACCGCCAAGATTCGCATCGGGATCGACGCCGAACACGAAACCTATCGGGAAGCCGGCAAACTGGCGCAAAAAGTGGGAGCGAGTGCCGTGGTGCTGCATGGTCGCAGCGCTAACCAATACTATTCGGGCAGCGCCAATTGGCAAGCCATTGCCCAGTTGCGACAAGATTTAGAAATCCCGGTTTGGGGTAACGGCGATATTTTTTCTGCCGAGGACGCCCTAGCAATGCTGGCGCAAACCGATTGTGCGGGGGTAGAGATTGGGCGTGGTTGCCAGGGGAGACCATGGTTATTCTATGACCTGGCCAGTGCGCTTAACGGCTCAGCTAATCGCGCTCGCCCTAACCTAGGACAGGTATGTGAAATGGCGCTGCGGCACACGCAGATGCTTAGTTCTTGGATGGGCAACCAGGAGCGCGCCCTACGGGATATGCGTAAACACTTGGGTTGGTATTTTAGAGGCTTCGCTGTCGGAGGTGACTTCCGCCGCGCCCTCACCAGTGCTAATAGTATCCAAAAGCTGGAGCAATTGTTTTCTACCCTGGATCCGTCTTTGCCTTACCCCCCGGCCGCCGAGGGCAAACGCGGGCGGCGGGGTAACCCCCGCAAGACTCATTTGCCGGAAGGGTGGTTAGCCACCCGAGAGGTAGATGCGGCGGCTGCCCGCGTCCTTCAGGCAGCTAAACTCGATACTTCTCTAGATCAGGGCGGATATTAAACGCAAATACTTGCGCACAGGCTAGAGTGAAATATATGAAAACCGCGCCCTATTCTCCCCGTGACCGCGAACGCTGTCAGGAAGAGCCGCCCAAATCATCGCATCGCACCGAATTTGCTCGGGATCGCGCCCGGATTATGTATTCTTCGGCGCTGCGGCGTCTGGGGGCTAAAACCCAGGTGCTCGGGCCGGCCACCGATTCTTTTATTCGTACCCGCCTGACCCATTCGATAGAGGTTTCCCAGGTAGGCAGGTCAATCGCGCAAGAAATGGGATGTGACCCCGATATCGTTGATGCCGCTTGTCAAGCCCATGATCTGGGGCATCCCCCTTTTGGGCATAACGGGGAGCGCGCCCTCGACGAAGTTGCCCAAGATATTGGCGGTTTCGAGGGGAACGCCCAAACTTTCCGGTTGCTGACCCGCTTAGAACCTAAAGTTATGAGCACCGAGGGGCGCCCTCTGGGACTAAATCTGACCCGTGCCACTTTGGACGCGGTGTGTAAATATCCCTGGCTAAAAGGACAGGGGGCGAACAGTGAATATTCGCGTAAAAAATACAATTGCTACCGCGAAGATGCCCCGGTCTTTAACTGGATGCGCAAATTTTCTCCCCCGCATCAACGCTGCCTAGAGGCACAAATCATGGATATTTCCGATGACATCGCTTATTCCGTGCATGACATCGAGGACGGTGTCCAAACCGGAGAGCTAGATCCGGCCACCTTGGGGGAAAATAAATCTTTAGAGCTGGTGTTTGAAACTACAGTTACCTGGTACGGAGATGCCCCGGGCAATGAGCTTCAAGACGCCTGGGAACGGATTCGTTCCCTGCCCCAGTGGCTAGCTAGTTTCGATGGTTCCTATCGGGATATGGCGCGGCTAAAGAATATGACGTCCCAATTGATCGGACGTTTCTGTTCTGCGGTTTCGTCCGCTACTTTGCAAGCGGCAGGAACCGGTCCCTTGCGCCGCTATGATGCTGATTTAGTTATTCCGGATGCGACCCTCGCCGAAATTAAACTTTTGAAGGGGATAGCTGCCGCCTACATGATGGCGCCGCGAGAAACCGAACCTATTTATCTAGCGCAACGTACCACTATCTATGAACTTGCCGACGCCCTCTGGGAACGCCCGGAGGAGCTGGAAGAACCACATCTCAGTACTTGGCGGGAAGCCTCGGGAGATGACGGCCGGTTGCGAGCGCTAGTTGATCAAATCGCTTCTTTGACCGACACTACTGCTAACCAGTGGCATGCCCGCCTGTGCGGCATGTTCCGTTCGCTGTAAGATTCGGAACCCGTATCCCGGCCGCGCCGCCCTCGCCTATGATTAAGACATGGCTGGGTTAATTCGACGCGAAGATATCGATCAGGTGCGCGAGCGTGCCCGCATTGATGAAATCGTGGGCGAACAGGTAGCATTGCGCCCCGCCGGGGTCGGCGCCCTAAAGGGGCTTTGCCCGTTCCATGATGAACGCACCCCCTCTTTTCATGTGCGCCCCGCACAGGGGTACTATCACTGCTTTGGATGCGGTCAAGGTGGGGACGTGATTAAGTTCGTTGAAGATGTTCATCACCTTTCTTTCACCGAAGCGGTGCAATACCTGGCAGATAAAACCGGTGTCACCTTGCATTACGAAGACACCGGAGCTGCAGAAAAGAAGGATCCGAACCGGGTTTCGCGCTCGCGGATATTGGAAGCCAATCGTAACGCCGCCCAGTTTTTCCGTTCCCAGCTGGGCAGTGAAGAGGCAGTCGGGGCACAAAAGTTTTTGAGTGCCCGCGGTTTCGATGCCGACGTAGCGGCCAGGTTCTCGTTGGGATACGCGCCTGCCTCCTGGGATGCGCTGCTATCTTTTCTGCGTAAACAGGGTTTCACCGAGCCCGAATTGGCGGCATCGGGACTATTTTCTAGGGGACAGCGCGGCCCCTATGATCGTTTTCGCGGTCGGTTGATCTGGCCTATCTCCAATCTGACGGGCGAAGTAGTAGGTTTTGGGGCGCGTCGGCTAGGTGAGGACGATAAAGGACCGAAGTATCTGAATACTCCCGAAACTGCGGTCTATAAGAAATCGAAAGTGCTATACGGGATCGATAGAGCAAAGAAAGCAATCAGCAAGCAGCGCCGGATTGTGGTGGTCGAAGGCTACACCGATGTGATGGCTGCCCACCTCGCGGGAGTCGAATGCGCGGTTGCGACCTGTGGTACTGCTTTTAGCTCTGATCATGTGCAGATTGTGCGTCGCCTTCTAGGAGATAATGCTGATCCGGCAGCCGGGGTGTTGCTGTCTTCGGGCAAGGCACGCGGCGGGGAAGTGATTTTTACTTTCGATGGTGATGAGGCGGGGCAAAAAGCGGCTCTGCATGCGTTTGGGGAAGACCAGGCTTTCGCTTCCCAAACTTTCGTGGCGATTGAACCTTCGGGGAAAGATCCTTGCGATTTGTGGCAAGCACAGGGAGCCGGTGCGGTGCGAGCCCTGGTGGATTCGCGGCGTCCCCTTTTTGAGTTTGTTTTGCGCACCACTTTGAAAGCCCATAACTTGGATACTTCTGAAGGGCGAGTGGCCGGTTTGCGGGCGGCGGCCCCGATAGTGGGACGGATCCGGGATGTGGCATTGCGTTCGGAATATACTCGCCGCCTAGCTGGGTGGGTGGGGATGCCAGAGAATGAGGTGCGCCAGATTGTGCATAATGCTTCCCGGGCTCAAACTAGAAGCATGCCAGGTGCAGGAAATAGCTTGGCTGCCAGCCCTTATGGAGTCAGCGGAGCCGCCCGATCTGGACAAGGCGGGGACTCTGCCGCGTCCGGTGTGCCCGGGGCAATCAGCTTGCCGGACAGCTCCGATCCAGTTGCCAATCTGGAAAGACAAGCTCTGGAGTGCTTATTACAACTGCCAGCCAGTCTTTTTGGGCTCGGAGTGGAAACGGTGTCTCCTGTTGCTTTTCGGGTACCCATGTTTAGCGCTCTTTTTGCGGCATTATCTTCCCTGGGGGGGGTAGATAAATATGCGGAGCTTTGGCGAGGAGCCGAGGACGAGCTGGGGGTCAAAGGGCAGCGGGCGATCCTGCTAGCGAATAAACGGTGGGTGGAACTTGTGGGATCGAGTGTCTCTGCGCAACTAAAAAGTTTGGTGTCGGCGCTGGTAGTTTCGCCGCTTCCGCAAGATGATCCCGCGCGCCTAAATGACTACGCCCGCGGGGTGTGGGGGGCGATGATTCGCGGTGATCTTGCCCGCCAAATCGCTGATACTAAGGCACGGCTGCAACGCTGTGATCCGCAAGATGAACGCTATCAACAGATTTTTGCCGAATTAATGAGCTTAGAAAATCGCCGTCGCCAGTTAACCCAAAACTAGTAGCCGGCTGCTGCCCGCAGCGGAAGTGATGTGGTATCGCTGCGGGCAGCACCACTTAACAGTGCTGCCCGCAAAGCTGACTGCAAATAATTTGCTGTCTGAATCTACAACAATTGGGCACGCAAGTCCTCAGGGGAGGACGGGGAATACCAAGCGGGAGGCAGGTCGAGGACGCTGGCGGCTCCGGTATGTCCATGCTGGTGTAGGCGAACTAGCGCGCGGGCACTAGCAGCCACCATAGACCCGGTGAAATCGGGGTTGGAATCTAGTTGCAGCTGGAAGCGCACCAGATGTTTAACGCCCTCTTGAGTGTGACCGAGACGGAGGACTTGCCCTCCGTGGGGCATGCCGGCGTGATCGCGTGCCAGTTCCTGGGCAGAAATAAAGTTGACGGTGGTTTCATAGTCCGAAAAATATTTCGGCATTTCTTTAATTTCGCGGGTAATCCGTTCTTTATCGGCGCCTTCAGCGGCAACTACATAGCACAGGCGCGAGTGCTTATCTGCCGTGCTCAGCTGGGGGTTTTCTCCGCTTTCTACCGCCTTGATTGCCGCTTGGTTGGGGACAGTGTATTGCACTGCGCCCTCGACCCCTTCGATCCGGCGAATCGCGTCCGAGTGTCCTTGAGATACTCCGCGCCCCCAGAAAGTTTGGGTATAGCCGGCCGGGAGCACCGCCTCGGTGAGGGTGCGCGCAATCGAGAACAGACCCGGATCCCAGCCGGTAGAAATCAGGGCAGAATGTCCCGCTTCCTTGGCGGCAGCGTCCATATCGGCAAAATAGGCGGGAATATCGGCGTGAGTATCAAAAGAATCAACAGTGTTAAAGTATTTAACCGCTGCCGGTCCTTGGGTGCGCAGGTCCGTGGCGCTGCCTCCACAACAAATGCACACATCAACTTCTCCAGAAAAATCCGCCATCTGCGAGACAGAATAAACCGGGGTGCCGGCAGTTTCTAAATCTTTAGGATCTCGGCGAGTAAATACCGCCACCGCCTGCATATCTTCAGCGGTATTAACTGCTCTTTCAACCGCGCGTCCTAGATTGCCATATCCATTAATTGCCACTTTTATAGTCATAGCCAGATACTACAAGTTGCACCCTGTTAGATGTGAAAACTGCCCAAAACCTAGACAGGGAAGCGTCTAGGTTTTGGGCAGGACGGCAGTTAGGTATGTCGCTTAGTAGCTGAGCGGCAAATCGGGGTATTCGGCTTGCCAAGTTTGCCGATAGTAATCGGTCAGTTGCAATTTGCTGGCGGCAGCTTCATCAGCGATGATGAATGCGTTTAGGTGGTACTGCAAAATAGAGGCAGGCCAAAAAGCGCTGACCGCGCCCTCTACCGTTGCGGCAACGGCATCGGCTTTTTGGGAGCCGAAAGCCAACAAAACCGCTTGACCCGATTTCATAATGGTGGATAGCCCCTGCGTGACTGCCTGCTTGGGGACATTAGCTTCATCGTTATCAAAGAAGCGGGCGTTGTCGGTAATAGTTTGGGCGGTCAAGGTCACCACATTTGTGGGGTTAGCTAGGCTGCCGGTCGGTTCATTAAAACCGATATGGCCATCGGCACCGATACCGAGAATCTGTAAATCAACTCCGGGAGCGATTTCTGCTTCATAATCACGTGCTGCCTGGTGTGGGTCGGAGGCAGTACCATCGGGGGTGTGCAGATTTTCGTCCTTTAGCCCGGTCTTTTCGCTGCCAACCAGTTCACGGCGCAATACGTTACGGTAACGTTCGGGGTGGTCGGGAGCGATTCCTACATATTCATCTAAAGCCCAGGCGGTGCATTCTTCCAGACTGAACTGTCCTTGCGCATGGGCGGCGCGTAGCTCAGCGTATAGTCCTTCCGGGGTAGAGCCAGTTGCTACCCCCAACCTAAATCCCGATTTTACTTGGGGAATAATCAGTTTTGCCGCTAGCTTAGAGGCATCTTCGGGGGTGGGGGTAATCGCAATATGCATGTAGATCTCCTTTGGTAGGACTACTCCATCGTTGGCTATTGAAAGTCCCTTCCATTATTTCACACCTGCTAACTCGGAAAGGATTGCTAGCGGCTAAGGTTAAGATTTCCGGTTTTCCTGTTAGCGAGGTTGAACGTGAGAAAATAGGGTTAGACGCTAGTAGGAGGGCGAAATGGCGCAGCGCAAAAGAGTTACGTTAAAAGATGTTGCACGAGAAACTGAGTTATCAATATCTTCAGTTTCGCTTGCGTTGCGTAATGACTCGCGAATCTCCGAACCGGTGCGTGAACGGGTTAAGGAAGTTGCCCACCGTTTGGGGTATCAAGTGGATTTGTCGGGGGCGATGCTTCGCAGTTCTAAACCTAAGATAATTGGAATAGTTGCCCAGCTAGATCAGGAGTTACATAACAAATATGTCGAGAATATTAACCGTTGCGCCCAAGAAGCTGGCTATCGTACGATCACTCAAAACGCTTCCCTATTTAATGATTATCGGCAGGGATTAGAGGCTCTGTCTCAGCTGCGGATTAACACTTGTGTAGCGATTAATCCTGTTTTTAGCGGTGAGGAACTCCCGGCAAACTTAACTCCCGCAGTAGTGGTGGGGCAAAGCGCTCTGGCGGGCGCTGACTTGGTGCGTTCTTCCAACTATAGCGGGCTGCATGAACTGGTTTTGCATCTAAAATCTTTAGGTCATGCAGAAATAACTTACTTGGATGGTCCAAAAAGCTATTCATCTAAAATTCGTCGCCAGGCATTAATGCGAGCTGGCGAGGAAGCGGGCTTAAAAGTCCATCCGATTTTGGCAGGTAACACTGTCGATGATGGCTTTAAAGTCGTGCAGCAACTTTTGACTGATTCTTGGAGTTGCCAAAAATCTCGTAATGATTTAACCCGGGTTGCTTTATTGGGGGTCACCGCGCTGGCTTGTTATAACGATCAGGTGGCGCAGGGGGCTATGGTGGCTTTATATCGAGCTGGTTTTTCTATTCCCGCTGATATTTCGGTGAGCGGGTTCGATAACTCTCTGGGGGCGTCCTCCCTGGCTTTTAATTTAACCACTGTGGATAGGGGGGCGGCGAAAGTTGCTGAGCACGTGACTTCGCTGGCGATTAGAAGAGCTTCCGGTCAGGTGGTAGCGGCGCAAGAGCTCACTGTGGAGAGTTCTTTGGTAATTAGGCGCTCTACCGGTACAGCTTTCTTCCTGCAGAACTAGGAGGGGAAAAGATGTTAAAACGTTAAAGCAAAAAAATCTAAAAATAGCGCTTTTGTACTCTTTTGGAAATTAAGACTGCTGATAAAACTTATTCAAACGTTTGACTTAATGTGAGGGGTATTTTATTGTAGGGCTATGTGTTAAAGCACATCTAGGAATTATTTGCAGCAAAGGAGCTACGAATATGCGTTCAAAGTTGAATAACCTGGGATTCACGGCGACTTCATTCCTGTCGCTGGTGCTAATCACAGTAAATGCGCAGTTAATTTATGCTTTTTGGGACATTAGGAACACCATTCCCAAAGATTTTCCTACCGCTATGGGGGTCACCGACGCTCAGGCAGGGAACCTATATTCAATGCAAGGTTTAGTTATTATCCTGGGAACCATTGCCTTGGGCTGGGTAGGCGATCGTTTCGCGATTCGTACTATCATGCTGATTTCTTCTCTGGGTGCGGGAGGGATTTCCCTATTCATCACAGTATTCTCACCTAATCTCTCCTTGGGGACGCTGCTCGTATGCTTCTTCTTGATGCTGCTGTTTACCGAGGTATTATTCAAACCAGCCAACTTCAAAGCAGTTAGCCTCTCAACCACTGAAGAACATCAGGGCACTGCATTTGGCTTTTTCGAGTTTGGACGCGGTCTGCTCGCGTTCCTAGTTTCTTTGCTTTGGACCTTGATGCTGGCATCGGGAGCCAGTGCTCGAACCATCATGTACACTTCCTCGATAATCGTCCTGGTAGCCGGGCTAATGGTGTTCTGGGCAGTACCAAAAGGGCAAAAAGTCGGCAGTGAAGACACCCAAGCAGCTAACACTGTAGAGGCAATCAAAGGGGTTGGGAAAGTAGCTAAACTGCCGATAGTCTGGCTCACCGGTATCAACGTTTTTTGTATCTATGGCACTTTCGTAGCTGCCGGAACTTATTTTGCCCGCTTCTTACAAGCCGGATACGGAACTTCGGCAGTGGCTGCCGCCGTGTTTGCAACTACCGTAATCGGCTTGCGTATGTTgNNNNNNNNNNNNNNNNNNNNNNNNNNNNNNNNNNNNNNNTTTCAACGATTCTGGTAGAAAAAGTATTTAAATCAACGGTAAAGTTCATGAGAACTATGGAGATAGTTCTGGTATTTCTACTGTCGCTGATTGCGGCAATCTTCTTCACTAACAGCCCAGCTATCAGCTCTTATCCAGCTGGTCAAGTACCGGGGAACCTGATATCTATTGGAATGTTCTGGGCGCTAATCGTGATGATGCTCTTGGCATCTGCCACCACCTTTATGATTCGAGGTGTCTACTACGCTCCCATCGGAGAGTTCGGCATTGCCAAGAAGAATTCTTCAGCTGCTATGTCTTTCGCAATCACTGTCGGATATATACCGGCGTTATTAGCCCCCATTGTGCTCGGTGGTCTGATTACCCCCTCCATTACTGATAGCAACGGAAAAGTAATAACCGAAGTGCTAACCTCCACCAATGTACTGGGGTCTGCATTCTTAGGATTGGCAGCTTTAGCTCTGGTTGCAGCGGTAATGTCACACCTCATGGTGAAAATGCAGCGCCGCCAAAAACAAATGAACTGAGGGCAAAATGAAAGCAGCTGTTAAACAAGCAGATTGGATGGCTCATCATCCAGATTCAGTTCCCATCGGTAACCTGACTATCCCGGGAACTCATGATTCTATGACCGCAACTTGTCCGCAAAGATACTATAAAACTCAGACTCTCCTGCTTGCAGAACAATTAGATATAGGGGTCAGGTTTTTAGATTTGCGGATTCGCTCTAGCCTGGTTGCAGCTCACCGCGAGTGGATAAGCACGATTAAAGCTACGGAGATATTGCAAACTATCCGAGAGTTTCTAAAGAATCATCCCCAAGAGTTCCTCTTGGTTAGATTCCAAAACGCAAATGAAAATAAGGATGATTTTCCGCAGTATTGCCAGCAAATTACGAAACTGATTGCTGAAAATCGAGATTTATTCTTCCTATGGAAGAAAGAAAATCAGATTCCCATCAGTGAGCTAACTTTGGGGCAGTTACGCGGAAAAATCTTGGCATTGGAATGTGCCCCCAGCCAGTATGAATCGACGTATTTACCAGACTGTGTTTGGGCCTATCCCTGGCATGAAGCCGAGAGAATACGGCTACAAGACTTATGGGATGGCCCCAGTCTAGAAGCTAAACAGCAGGCAATCTTGCAACTAGGGGAAAAATCTGGAACTGGTGTGCTACGTTTAAATCATATTAGCGCTACCAATGGACAGTTAGGATTCCCCGATGCCTATGCCGCTCAGCTAAATCCGTGGATTTTCGATATTTATACCAAGGATGAAGCTAGATGCAAGCAAAGGGCGCAGGTGCTAATTTTTGACTATCTTACCCCTGAGATTGCTCAAACTTTGATAGATGCTGGGCTAAGTAACTGCCAGAACTAGGTGAGGAACATGGAAAAGCCGGAATTGCTGAAACTATTGGATTATGCAGTAGCTACCGTTAAAAAAGCCGCAGCTATGGCGCTTGAACCGGGAATGGAACTAAATATTACCGCTAAAAGCAGCCGTAATGATTTAGTTACCGATGTTGATAAAGCAATAGAGCAATTTATTGCGAATCAACTACTGGAATTTAGTGGCTACCCAGTGCTCGGAGAGGAAGGACACCAGGTTGATTCTTTCGAGGGACGGGTATGGCTGGTAGATCCCATTGATGGGACGATGAATTACATAGAAACCAAGCGAGATTACGCAATTTCCTTGGCATTATGTGAAAACGGGATCCCGGTTCTGGCAGTAGTGCAAGATGTGGTGGCTGATAAGACCTATACCGCGACTTTAGGGGGAGGGGCTTATTGCAATGACCTTTCCTTAGGGGCAGTGAATTCGGATATAGATTACCGCCAGGTAGTTCTGCTAACCGATTTAAAGGAAATCCGAGCGCTTCCTCGCTTAGCTCAAGTCTTAGAGGAATCACGGGGACATCGCCGATACGGTTCTGCCGCATTAGAAATGGTGGAAGTAGCAGCCGGTAGGGCAGGGGGATTTATTCATCTTTGGGTATCCCCCTGGGATATAGCGGCGGCGACTTTAATCTGTCGGGAAAGTGGATGCATAGTGTCCCGCTTTGATGGTACCAGCATGGATGTGCGCCAGAAAGGTTCCGTTTTGGCAGCATGGCCTACCGTACATTCCGGGCTGCTGTATCGGTTGGTGCAAGCTCCTGCCTAGCGGCTTAGCGCAGCCGAATGCCAGGGTGAAACCGCGGGGCAGAGCAGCGGATTTGTCCTAGGAAAACCGGATATAAAAATAGTCGCGGGGTGGAAGAATCTTTTTTCCACCCCGCGACTATTAGCTATTGACTTATCGCCAAGAATCCGCTTCGGCAGCTAGATTTTTTGCGCCTGTATCTTCCAAACCTCTTTAGCGTAATCAGCTATGGTACGGTCAGCGCTGAAGCGTCCAGATTCACAGATGTTGATCCAGCATTTACGCGCCCATTCAATTTGGTCAGCGTATTCGAGGGCAGCGCGATCACGCACTTCCCGGTAATCAGCGAAATCACCCAGTACGTAGTAGACGTCCGCAGGTTCGTATCCGTTGGAATCTAGTAGTGAACCCAAAAGATCATGGAACAGGCCGGTACCGCCATCATCTAAAGTGCCATCAACAAACGCATCCAGAGTCCGTTTTAGTCCCGGCACGGTCTCATAGAGCTTGCGCGGATCGTAAGTGCGGCGCAGCTCCGGTAGTTCCTCTTCCTTCGCGCCGAAAATATAGGCGTTTTCTTCCCCCACTGAATCCACGATCTCTACATTCGCACCGTCTAGAGTACCCAGGCAAAGTGCTCCGTTCATCATGAACTTCATATTGGAAGTTCCCGATGCCTCTTTACCAGCAGTAGAAATCTGTTCGTGAATATCGGCAGCAGGAATAATATGTTCCGCCGGGGAAACATTGTAGTTTTCGACAAACACTACTTGGATAACTTTAGAAACTTCAGGGTCACTTGCGACCAGTTCCCCAATAGTGTTGATCAGTTTAATAATCGCTTTGGCTCGCACATATCCGGGAGCAGCCTTAGCCCCGAAAATGAATACTCGATGTGGCCAAGGCTTTTGCGGATTATCTTTGATCCGGAAATACAGATCTAAAATATACAGCGCGTTTAACAGCTGCCGTTTATATTCGTGCAAACGCTTGATCTGCACATCGAAAATCGCAGACGGATCAATCTTTTGTCCAGAGCGTTGCTCCATCCACTGGGCAAAGTCCCGTTTATTATCGGCCTTTACCCCCAGTAGCTGCGCCATTAGATCCGAGTCATCAGCCAGCTTACGTAGGCTCTTGAGCTGATCCATATCGGTAACCCAATCAGTAGAACCCAGCTTTTCAGTAAGCAGGTTAGCTAGACGAGGATTACACTGTTTAAGCCAGCGCCGGGGCGTAACCCCATTAGTCTTGTTATTAAACTTTTGTGGCCAAATCTCGTACCAGTCTTTCAAGGTCTGCCGTTTAATGATTTCGGTGTGCAGGGCAGCCACCCCGTTAATCGAAAATGCTGCGTAGCAGGCAATCCAAGCCATATGGATACGGCCACCATGAATCGGAGACATATAGTCAATCCGGGCAGCGTCAAAGCCCAGTGCCTCTAGTTCCATCCGGAAACGACGGTCAATCTCGGCTACGATCTCCAGGATCCGGGGGAATAGGCGCTGGAAAATTGCGTATTCCCAGGTTTCTAGAGCTTCAGCGAGCACCGTGTGGTTGGTGTAGGCAAAAGTGTTCTGTACGATTTGCCAGGCATCTTCCCAATCCATCCCGTGATCGTCAAGCAGAATCCGCATCAATTCCGGAATCGCCAATACCGGGTGGGTGTCATTTAGCTGGATACAATTGTATTTCGCGAAATCACGCAGGTCATCACCGTGATGGTTGATGTAGTTCTCTACCATGTCCTGCAGAGAGGCAGATACAAAGAAGTACTGTTGACGTACCCGCAACACTTTGCCTTCGAAAGTAGTGTCATTGGGGTACAGAACCCGACACAGGTCAGCCACCCGTTCCCGCTCAATAATAGCATCGGTGAACCGCTGCGAATTGAAAGCCTCATAGTCGAACTCTTCCATCGGTTCTGACTTCCACAGGCGCAAAGTATTTACGTTATCGGTGCCATAACCGGTAATCGGCATATCGTAGGGAATCGCCCGCACTTGCATATCTGCGAAGTTAATAAAGCGGGGCTCTTCCTCGCGGCGAATAACGAAAGGATAACCTTCCTCCATCCACGGATCCGGATGCTCACGTTGGTTACCGTTTTCAAAGGCCTGCTTAAATAGGCCGTAGCGGTACAAGATTCCGTATCCGCGCACTGGCAGGTTCATAGTGGCGCAAGAATCTAGGAAACAGGCAGCTAGGCGTCCCAAGCCTCCATTACCGAGGGAGGCATCGTGTTCAGCTTCCAGAACGTCGGTGAGATTCATGCCGAAGGCGTTTGTAGCTTCTTTCGCCTGTTCTAACAGTTCCAGGTTATCCAGGTTGTTGAGCAGCGCTCTGCCCATTAGGAACTCAGCCGAGAAGTAATGCTCTTGGCGTCCCGCGGCATACTTTTTTGTGGTTGCTTCCCAGTTTTCTGCGATACGTTCTACAATCGCTTGCGACATTCCTGTCCAAAACTCCATAGGGGTGGAGTCTTCGGCGCGGCGTCCAGAAATAGAACGAGTAAATGAACCTAAAGAATGGGTAAGGTTGTCTGCCATATTCAATCTCCTTACAAGGCTTACGATTCCAAGGCTATCGGTTAAAGGGAAAATGACCGACTTAAATCCACTATTTTGTCAGTGGCATTAGTTACACCGGTTTCATGCGGATAAATGGCCCGGTTTTCCCAGCTTTTCGGGGAAGTTGGCGCAGTTAAGTCCAGAAAACCCTTAGATTTCGATCCAGAGAGTTTGTTCGGGCGCGATTTTATCTTCGCTACTGTCACCCAAGTTATGGGAGGAACCGATTCCTGGGGTTGACAGGAGGGTTTTTGCCGAATCTGTTACTGCGACCTCCGGTAAGGGACGCGAACCCGCCCCCAGGTTGGTTACTACCACTACTTGGCGCCCGTTCGCTCCGGTAACCTGTAAAGCCAGTACCTCCGGATCGCTTTCTAACCAGGTAGATTCGCCCATTCCCAGGCCGAGGTCGCGGCGAAGGCCAAGCATTTTGCGGTAAAAGTTTAACGGAGAGTTCGGGTCTGAATCTTGTGCCTTAACCGACAGCTCGCCCCAATCATCCGGTTGTGGCAACCAGGCAGGGCTAGCGCCTGCAGGGGAGAATCCAAAGTTAGAGACGGGCTCATTCGACCAGGGGAGCGGTACTCGGCAGCCGTCGCGTCCTCGTACTCTAAAACCGGAACGCTGCCAAGTGGGATCTTGTCGTGCCTCATCCGGAAGCTTAGTGGCATCAGGTAGCCCCAATTCTTCCCCGTTATACAGGTAGATAGAGCCGGGCAGCCCCGCGAGGAACGCGGTTGCCGATAGCGCCCGAGTTAAACCGATTTCTCGATCCGGTTGCGGGTCACTTGCCCCGATCCCGTTATCGGTATTCGCTCCGTTGGGGTAGCCAAAACGGGTGGCATGACGGACTTTGTCGTGGTTAGACAGTACCCAAGTGGGGGGAGCGCCCACCGAGGCCGAGGCCTCTTGGGTGCGCCGGATTACTTTCCGCAGAGCGGCTGGCTCCCACTGGCAGTTAACTACCGAAAAGTTGAAGGCCTGGGACATTTCGTCCTCGCGCACATACATAGCTTCTTGTTCTGGGGTATTGACCCAGGCCTCGGCTACTAGCATCCGGTCACGGCCATATTCATCTAGCACCTGGCGCCATTCGCGATAAATATCGTGCACCCCCGGCTGGTTAAAGAACGGTCCCACATCGAGGGCACGTCCATTATCGCTATTTGGGCCTTCATAGTTAAGGCGATCCGGCCCCACCAAGTCATCGGGCATCGCGGGATCCTTGACCAGGCCGTGAGCCACATCCACTCGGAAACCATCTACGCCGCGGTCTAACCAAAAACGTAGGTAGGACCGGAAAAAGTCGTGAACTTTCGGGTTTTCCCAGTTGAAGTCGGGTTGAGAGGCATCAAAAATATGTAGGTACCACCAGTCCCGGTCGCTAGCTTTACCAGTTAGGGGCTCCACTTTTGACCAGGCAGATCCGCCGAACATAGACCCCCAGTTGTTGGGAGTGGTATCCGCGCATTTGCGGAACATATACATATCGCGTGCCGGATCCCCGGGTTCTGCCGCTAGCGCCTGTTTAAACAGTGGATGATCCCAAGAGGAATGATTAGGAACCACATCGATGATGGCTTTCATTCCGCGCTCATGCAGCTCAGCGAGAACTTTATCGAAAGTCTGTAAGTCCCCATATTCGGGATTAATATCCAGATAATCGGCTACGTCGTAACCGGTGTCGTGTTGAGGGGAAGGATAGAAAGGGGAAAACCAGACGGCATCGATTCCCAGTTTTTCTAGGTAGTCAATTTTTTCTAACACCCCGGCCAGATCGCCGATCCCATCACCGTTGGAATCGGAAAAAGAACGGGGATAAATCTGATAGATAGCGGCACTACGCCACCACTGATCCCAGTCACCTCGCTGAACGCGGTTCATCTATTTCTCCTTCGTGGTTGTTTAAATAGCCTAGTCTTCACTGCCTTTGCGACGACGCCGGCGCGCACGCCGAGGACGCGGCTGACGCTGGGTACCCGCCCCTTGGTGACTATCGCGTTCCCGACGCCGATCCCGTCCGCCCCGAGAGCCTTTACTCCGTCCGCCTCCTGAGCGTCCGCGAGAATTATTTCCGCGCCCTGAACGTCCGCGCCCCCGACCGCGACCTCCGGTCTCCCCGAGATCTTCAAGTTTTTCGGCGGCTAGTCCGGCGCGTTTACGCATCGAACGCGGTAAGCGCCCGCCGGCATCCTCGGGAATATCCAAATCGGTATAAAGGTGCGGGCTGGTGTGATAGGTTTCCACCGGTTCGTCCGCCCCCAGCGATAACTCTTTGTTGATCAGCTTCCAGCGGGGAACGTCATCCCAGTCCACGAAGGTGATCGCGGTTCCCGAATTCCCGGCGCGGCCAGTGCGCCCGATGCGGTGAATATAAATCTTGGCGTCCTCAGGGCACTGATAGTTGATTACGTGGGTGACATCATCAACATCAATGCCGCGCGCTGCCACATCGGTGGCTACCAGGACATCGACTTTCTCGTGTCTAAAAGCTCGCAGCGCCTGTTCGCGAGCACCTTGCCCTAAATCGCCATGTAAGGCTGCGGTTGCGAAGCCGCGTTTGCCAAGATCTTCTGCTACCCGGGCAGCAGTGCGTTTAGTGCGCGTGAAAATAATGGTGAGGCCGCGTTCGCGAGCCTGCAAAATCCGCGCTAGTACCTCAATCTTATTGAGGGCGTGGCAGCGGTAAATCACTTGCCGAGTGGTTTTCACCGTGGCGCCTTGATCATCGGGATCTTGCGCCCGAATATGGGTGGGATGTTCCATATAGCGGCGGGCTAGCGCCACAACTTCTCCGGGCATAGTGGCGGAAAACAGCATTGTGTGGCGATTGGCGGGGGTGCGCGAAAGGAGTACCTCTACGTCGGGAAGGAATCCCAAATCTAGCATTTCATCGGCTTCATCTAGCACCATAGTGCGCACTGACGACAAGCTCAAATGCCCTTGTTTCATGAGGTCAATCAGGCGACCGGGGGTGCCGACTACAATTTCGACTCCTCGTTTCAGATCCGCTATTTGGGGCTCGAAAGCCCGTCCCCCATAGATTTCGCAAATACGCACTTTGCGGCGGGCAGCTGCCTGCGCGGTTTCCCTCGCTACCTGGATGGCGAGCTCCCGGGTGGGCAAGACGATTAAGGCTTGCGGATGGCCAGGATCTAGCAGGTCTTCGTAGCCGTCCTCATCCGGAGCCACCACGTCCTCCAAAACCGGGAGCGCAAACCCCAAAGTTTTACCAGTACCGGTCTTAGCTTGGCCGATAATATCGTGGCGCCCGAGCGCTACCGGCAAAGTGAGGGCTTGAATCGGGAAGGGGTGGATGATTCCGGCATCTTCAAGAGCCTGGCATTGCGGAGCAGAGACCCCGAAATCAGCAAAAGTTTTTTCGGAAAGATCTATAGAGGAATCGCCCACTACATCGGCTTGCGCCTGCTCAATCTGTGGCTCGTGTGCTGCGGAAGTGTCAGCAATTCCACTGGTTGCTTGTGTATTTTCTTCAGTTGTCAATCGAATACCTTTCACGGGGATTGTCCCCTGGAACTATGGAGGTAGCCGATCGCAAAAAATCTTGGCTCTGCACATGAGAGGCCGGGGCGCGATGCCCTATTAAAAATACTTCGTTTACGAAAACGATCGGTCAACCCGTCTTCTTCTCTTCCATCCTAACCCACCGTCTGGGAGGGGAAACAATATGGGTAACGCAACTTACAGTTATTTAGAAGCAACTTTGAACGCTAGAAGCGACTGGAGCCTGTTCAAAAGCGAGAATCAAACCCCAAGGCGCGTTAGTCTAGGAGGGTGAGTGACGCACAGAGACTGGGACTTATCGGATACTTCACCCTGGCTATGCAGCAACGGCTAGCAAAAGACGCTTCGCTATGCCCCACGGTGGATCAAGAAATCGCCTTAGGGGGCATGTCGGCTCGGGCTTGGGAAAACTATCAAAAAGTAGCCCAGGTTAGTCAAAGCCTCGGGGTTGATCTGACAGAAGAGATGAAGCAATATATGGGGCTGACCGTCCAGTTAGAGGAACGTTTACGCCCTACTGACTGGTATGAACGCCTCGTCAAAAGTTACGTAACGATTGGAGCCATGGCCGATTTCAACCGCAGCTTAACTGGGGGACTCTCTTCGTCAGCACAAGCAGAGCTTTCCGAGGTCTCCTGGGACTGCGGGCAAGAAGCTTGGGCGGCGCCGGTAATCACTCAGGCGTGTGCTACTCAGGTGACGGTACCGGCCAGGCTGTCTCTGTGGGGACGGCGGGTGCTCGGAGATGTGCGTTCTACTTTCCGTCAGGCCATTGTGGGCTATCCCGAATTAACGGCTGAGGACGGGGAAGATATTCCCGAGGCGATCAAGGAACATCACCGGGCTCGGATGGAGCGTACCGGACTGAAGGCTTGATAGCTGCAGAAATATGACGCCCGGGTAGGCCGGGTGTTTAGCCGATTCCGAAACCCACCCGCTGCGGTTGTGTTTCGCTTATCTGGCAATAGGCGATTAGACGCGGGTTGATCAGTACCTGCTGACCCTGCTTATTAGTTAGCGATAGCAACTCTTCGGGCTTATCTAAAGCTGCCTGTAAAGTGGTTTTAATCTGGTCAGCATCCATAGCTACTTCCAGCTCTAAAGTTTTAGCTACACCTTTAAGTCCCAGTGAGATATTCACGTTTTCCTCCGTTTTACAATCGTCTAGCCTTATCCTACCTGCTTGCCACCGGGCGCTGCCCGCTTGCTAGCTAATAGCTAAAGCTTTCGATAAGTTTTCCAATCCTAGCTGCCACCTACTACGCAAAATCCTGCCTGCGTGTTGGGAGTTGAGGGCGAGTTTCCGGGGTACCTGCAGTGGATCCGAATCGGGTAGCGGGAAATCGCGCCAGAGCAACCAACCCACTACCGGAACTGAAGTTTTTCCTATAATTATTTGTATGTCTTTTAGTCTGCACGCCGTTCCTTTCCCTGCCGAATTGGAGATTCCGAAGCTAGGAGAAAAGGAAAAGCAGTTACTTGAACAGCTGCAATCGCCTAGTTCGCTAATAGTGCGGGGGCCAGCTGGCAGCGGGAAAACCATTTTGGCTCTGGCAGCTATGGAGTTACTTCACCGCCACCACAAACAGATAATAGGAATAGCTCCTTCCCGCGCGCGAGCAGAATACTTAAATACCGCGCGGGCGAGTCGAAAACTTCCTATCTCTCGTCCATTCATTACCCCTACTGCCTTGGCTTTCCAGGTACTTACAGATTTTGCTAGCGCGCGGCGCGAACAACTCCCCGAACCGGTATTGCTGACCGGATCACAAGAAGACGCCCGGATTCAGGAACTATTAAAGCAGGTAGATGCGCCTTGGCCGAAATATATCACCCCCGAGGTTAGGCAAACTGATTATTTTTGTTCAGAAATGCGTGCCCTGTTTGCCACCTGTGCCCATTGGGGAATCAGCGCGCAACGTCTAGATGAGTTAGGTAGCGAACTCGCGGTTGCCGAGTGGCAGGCGGCAGCGGTATTGCTTAGTCAATACGAGCCCTCTTATAAAGACAACAGCTGGGATGCGGCGCGGATGCAAGATCGCGCTGGTCAAGTCTTAAACGGCTGGGAGCGCGACGCCGCATTACTATCACCGCCCCAGCTTCCTGACTGGGTGGTAGTTGACGACCTGCAAGATTGCCCGGCCTCTACTGTGCGTCTGCTAACAGAAATGGGAAAGAGAGGCACGAAAGTTTTCGCCCTCTACAATCCGGAGGTGGCGGTGGAAACCTTCCGTGGGGGTTACCCCCACGGCGGTAGTTACCTGGCCGAGCAGTTGAAATGCCCTCTGGTCACGCTAGAAGAGTCTTTCCGGGAAACTTCGGGAGGGTTGCAGCTTTTAGATCCCCTCAGCGCTAAGGCGGACTGCGATAGTAAGCGCGAACAAAAATTTGCGGAGTTTTCTACCGTTTCCTCCCAAGCTCGGGCGATCGCGGAATATCTCCGCTATCAGCACCTAATTCGGCAAGTCCCGTGGGCAGATATGGCGGTTATTGCGCGGAACCGCTCCCAGCTAGACGAAATAGTTTCGCTTTTACGGGGCCTGGAGATTCCCGTAAATGAGCGGCAAAGGCCGATACTTTTCAAAGCTAACCACGTTACGGGCGCCTTATTGTCACTTTTTACTCTGCCGGGACAAAGCGAGCTCGCAAAACAGTGGAGTAAAGATAGCCCCACTCCTTCCAGCTCAGATAATACTTCTTGGTCTACCTCGCAGTATCTACTTGATGACAAGCTAGTTTCTCCGCGAGGTAAAGCAATTCGACACCTGTTGCGCTCTCCGCTTTTCGCTTTGGATTCCCTGCAGATGCTGCGCTTGGAACGCGCGTTAGTGGGCGCCGATATCGCTGTAGAAGCAAAAATAGAAGACTTTTATGCTTCCATCGGCACCCCCCGTTTCCCGCTTACCCAGGTGGAAATGGTAGAGGGCGGACAGATCTTTATTCTCTGTCACCAAGTTTTAACTGCAGCATTATCCAAGTTGGAAGTGCCTCCGCTAGTGGTTCTAGAAAAAATTTGGGATTTGCTGAATCTTGAAGATTCTTGGTGTCAGCGCGCCCTTTCTGGAGACGAGTTTGCTGATCAAGCCTTAGATGCGGTTATTGCCTTGGTTCGCCACGCCGAGATTTGGTCACAGCGCCACTTAAATGCCGATATGCGGGCATACTGCCAGGTGCTCTTGCGACAAACCCAAGCCGAGGACGTGCTAACCGGCACTCATGGGATAGGTTCGGCGGTAGCTTTGGAAACCGTGTTTTCTGCGGCCGGACGCACCTGGGATACCTGCGCAATCATTGGAATGCAGGACGGGCAATGGCCAGCTATTTCCGAGCGCGGTTCCCTGCTGCGCTCTGGGGAAATCTCGGATCTGCTCCATGCCACGGCTCTGCTTAGTCCCACTGGAAAGCTACAGTTTGCTCCTGGGGAATCTCGCAGTCGTGCCTTGGAGAGGGAACGATGCCTGGCAAGATCCGCCCTCAGTCGGGCTCGCAGCAAAATGTTGGTTACCGTGCGCAGCGACGCTGAGGAAAACCCTTCAATATTTTTTGATAATCTGCATGCCCGCTTGGAAACTAGCAGTTTTTCTGTCGCGCAATACCTGGGCAGTGATTGGGATCAACAGCTGGGAGCCGGCGGGAATCTGCAAACCGAAAACCGCGGTGATCATCAGTTATTCCCTTCATTGCGTTCCCTGGTGGGTCACCTAAGGGGAGTGCTCGCCAGCAAGACGGATGGGGAAACTCGTAAAAAAGCAGTGGAAACTTTAGCGTTTCTAGCTTCTAAAGGAGCTCGGTTCGCCAATCCTGATACTTGGCGTCAGGTAGGAATAGATAATGACTGGTGGACGAATCCCGCCGGACTAAAATCTACTGGTAGCCGGGCAGTAATATCGCCCTCTGCTTTAGAAAATCTGAACGAATGCGAATTTCGCTGGCTGCTCTCACGGCGGGGAGGGGAAAAAGTCGAGGCTACCGGTCACGCCGCTTGGGGAACTCTCGTGCACCAGATTGCCGAAGAAATGACAGACAGTAGTTTGTCCGAGCGCCTGGCCTTCTTCTACGCCCACTGGCCCCAAGAAACAGAAGCCTTCTTTTCGCGCCAAGACGGGAAAAAACGAGAAGAAATGGTGCGCCGCCTCAGCCGCTATTTAGATGATCATAAAATGCCGGCGGTAACCGAAATTAGCTCCTATGCGGTGGTATCCGACGCAGCGATGGTGGCCGCCCGACTAGATCGTTTAGAAGCTGGCGAGGACGGGATAAGAATAGTCGATTTTAAGACGGGCAAGACGGTTCCTAGTGAAAAAGAGCTAGCGGAACATTTGCAGCTTGCCTGCTACCAATTGGTTTTAGAAGCTGCGCTGCTAGGTGGAGATAGCCGGTCCCGCCAGATGCTGGCACCAGTGCTAGCCAGGTCACCAGAGCAGATTCAAAGCGCAAGTTTGATCTATCTTTCCAAGCATAAACGGAAAGCTAGGGGAGAAACTGACTATGAAGAAATCGCGAAAGAAATGGTGCAATCGCCGTTAACTGATGAGCAAAAAGGATTATTGCTCGACAATATTATCCAGGCGGCAAAAGTGGTTTCCGGGTCGGTATTTCGGGCGGTGGAAAACCCACGATGTGATCGTTGCTCCCTGCGTTCTAGTTGTCCCCTAAAGGCTGAAGGAGAACAAGTGCTATGAGTGATACCCCAAATATTCGCTATTCTCCAGCGCAGATTGCGGCAGCCATTGGGCAGTATTCGCCGAATGAAGATCAAGAAAAAGTTATTACTGCCCCTGTTGATCAACCAATGATGGCTATTGCTGGTGCCGGTGCCGGAAAAACTGCCACCATGGCGTTTCGAGTAGTATATCTGGTGGCCAACGGCTTAGTCGCTCCCGATCGGGTGCTGGGGCTTACCTTTTCAAATAAGGCGGATGCAGAACTGGCTAGCCGCCTGCGAGATAACCTGCAGGTCTTAGCAGCTAACCCCGACTTTTCTGAGGTAGCAGAGGTATTAACCGATCCGGAGACCGGCGGGACGATCCTGCCGGTAACCTCTACCTATAATGCCTTTGCGAACCAGATTGTGCGCCAATATGGTTCGCGTTTGGGGATTTCTCCGGCAAGCATGCTATTAGATGAGGCGCGTCGCTGGCAGATTATGTACGAAATTGTCAGTACCTGGCCGGGAGATTTAACTACTGATAAAACTGTGGCCACTACGGCGGGTAGGGCTTTAGCTATCGGTTCCCAGGTACGTGACCAGCTATTAGACATCGCAAAGGTGCGAGCCGGGTTAAAGCAGATGCGGGAACTTTATAGCTTAGGCAAGCCGAAAGGAAGGTCGCAGAAACCGAATGCTAAGATGCAAGAATTCTTGGATTCATTAACTCATCGCAGTGAGCTACTAAATATTTTTGAAAGCTACGAGGAATACAAAAAAGAAAACGGTTATCTCGAATATGCTGATCAAATCTACTATGCGGCTATGTTAGTTTCCCGTTTCCCCGATATACGGGGTGCGCTGCGCCAACGCTATGACGTGATATTGCTGGACGAGTTTCAAGATACTTCCGTAGCGCAGCTAAAACTATTTTCTACTATTTTTACTGGTAAAGGCGCGATGGCAGTAGGTGACCCTAACCAGGCTATCTACGACTGGCGGGGTGCCTCTGAGCTTTCAATGCAAAATTTCTTAACCGAATTCGGGGTTGCCCCTCAAGAAATGGCCAATCATATCCAGGATATGCCGGTTACCTATCGCAACCGGGAAGAGGTTTTAAAGGTAGCAAATCAGGTGGTACTGCCTTTAAGTAAACTTGCGGACGGAGAAAGCGCCCAGCAAGTTGAGCAGCAAATCCGCTTCTTGACTCAGGTTCCTAACCCGGAATATAAGCTAGATCCCGCTCCTGCTCCCGATGTTTTTGCCGCTCCCGCGTCCTCGGTAAAAGCTAAAGAACTCCTTACCTGTCCGCAAAAGCGGGACGAGGCCGGAAAAGTCCATCTCTACTTTGCAAAAGACTGCGAAGAAGAAGCCGAACTGGTGGCGGATTTTTTTGCTGAGCGCTGGAGGAAGCGCGATGAGATAGCTCTCAAAAATAAGCAGCTTCCACCGCAAAAGCAGGAAAGCCTGCCTACGGGGGCAGTGTTACTGCGCAAGCATTCCCAAGGTCCGCTAATCACTCAGGCGCTACGCCGACGGGGACTTCCAGTAGAGGTCACCGGGGTGGCAGGACTCATCTATGATCCGGCAGTTGCCGACGTGATTGCGGCACTGCAAGTATCCGCAGATGCCGGACAAGGGGATTACCTGATGCGGCTAATTACCGGGTGCGGCATAAGCCCGGCAGATATTGACCTGCTGTGGAGATGTGCAAGGCATTTGGCTAACCCGGAGGATAATCCAGATATTAATCCCCAAGCCTTCCTAATGGATGCGCTAGATAAACTCCCGGAAGTGGGATGGACATGCCCGGGAGCTGGCAGCGCCTTTAGCGCCGAAGCGCATCGGCGCCTGAGTATTCTCCGCACCCAGTTGGCTACTGTGCGTCGTCATATCCATGACCCCCTCGGTTTGCTAGTACAACGCACAATTTTTGCTTTACGCCTGGACTTGGATGTAAAAATCCGCCCAGACGGGGGAGTGTCCGAGCGTTGCCTAGAAAGCTTTGTCAAAATCGCCCGCGAATATGAATCCAGTGGAGTCAGCGCGAATCTGCACAGCTTTTTAGACTGGCTCCGGCTCGCGGATGAACAAGGCTCTGGCCTCGACATGCCCTTACAGGAGCCTGATCCGAACGCTATTCAACTAATGACTATTCACGCCGCCAAAGGCCTGGAATGGACTTGGGTCGCAATTCCGGGCCTAGATGAAAGCCGCACCCACCAGGGAAACCTTCCCAAAGCTCCCTTTAAAGCGGGGAACGGTAAATGCAGTGAATCATCTTGGATTACCGATGTCGCTATGATTCCCTATGACTTACGTCCAGATAAGGAAGTGCTACCAACTATTGAGCGTGGCCTGGAAAAAAGTGGTTATGACTTTGCCGGGCAGGCCTATTCCGATAATCCCAAAGTTATAGAAAGCTATAAATGTGCTTTGGGATTTACCTCGCAGTTAGCTGACCGGCGCCTGGCCTATGTGGCTTTTACTCGCGCAGAGTCGGAACTATTAATTGGCGGCAGCGCGCACACCGCTACCACCAGCACTGAACGGGTACCCTCCCAGTTCTTAGTGGAGATAGATTCCAGTGGGAAAATGCGGGAATTGCGGAACCGGGAACCGGCGGAAGATGATGACTGGATGCCAGTCCCCAGCGAAGTCCTCTGGCCGACGCCTCCATCTGTACAGCTATCGCGGCTTTCCAGTGCCGCAAATGAGCTGAGGACGCTAATAGGAGGCGCGCAAGATGATCGCTGGCTCCATAGTTTATTGTCTGCCGAAGATCCCGAAGAACTACTAACTATCGCAGCTAAACATTCCGATTGGATGCTCCAAGCAGTACAGCTAACTCGGGATGAACAAGCGGAAAAGGAAAAGCAGGGTCAAGTGGAGCTTCCGGTTTCAAGTGGGGTTACGCGGGCGCGCAAATTACAGGAGGATCCGGAGGGGTTTGCGTTGAGCCAACGGCGTCCACTGCCAGCATTTCCTTCCGGAGGCGCTACGGTAGGTACCTTGTTCCACCAGTGGGTTGATCAAGAACTGCGCGGTTGTGTGTATTCGGTTCCCCAGGATCTAGATAAAGGGCTGCTTAAATCGCTGCAGAGACTACAGCAAAAATGGAAATCTGGAATCGTGCACCCTGATCGCGGTTGGGAGTATCTGGAGTCCGAGATTGAATTCGCGGCGCCGATGGCGACCAAATTAGTGGCACGCATCGATGCGATTATGCGCAATCCCGCTACCGGCAAGCCTACGATTATTGACTGGAAAACCGATGCCTTAACCTTTGATAGTTCCGGCAATATAAGCGCAGAACACGAAGATGCGGTAGCGAACTATATGCGCCAAATCAATACTTATCGCCTGGTTTACGCCGATTCGCTGGGACTGAACTTGGAAGAGGTAGAGGCAGCACTTTATTTTGTGCGCTATGACTTAGTATGCAACCTGGACGAATGGAGTGAGCGCCTAAGCCTTCCCCAAAAACTTGAAGAGCTATTCCCACATCTGGTCTAAGTATTTTCGATACCTACGCGTCCTCGTTAGCTACTGAGTTATCAGTGACTATCCCGTCCTCGTCCTCGGCTACGGATTCTTCCTTAGTCGCTAGTGGCTCGCTGGCAGAGGAATCTCCCGGATTAGCGGTGGCGCCTTCTTCGCGGGAGTCATGATGCTTCTGGGTTGAGTCATCCCGGAGGGCGGGTAGCAGCCCGGTACTATCTAGGGTGTCTGCTAACTGGGTAATTAACTCGCGAGCATCAGTGATGATTTCTTTACTGTTTTGGTGTACCCCGTGCATTAGCCATTCCAAGAGTACTAACTCCGAATTAAGCTCAATTCGCGTGTTAAGTTCCGGGTCTTCGTAAAGCCGGAGTTTTCGATACTGCTCTAGGACTGCTTTGGCGAACTCATCGGAGGATGAGGAAACCACCCAGGCTAAGTCACGGGCAGGATCACCAAATCGAGCCTGTCCGAACCCGGTGATGCCACTGATAGTTTCTTTATCTATATATAGGTAGCTTTCTTGCAAATCTGCGTGGATAAAGGCACTGGCGAAACGCCAGAGGGAAATATCTTCTAAGCGTTCCTCCCAACGTTGCCACAGCCGGGGCGGTACGGCCTGGGTAGGGGCAGCTTCATCGAGTAGGCTTAACCAACGCCGGCGAATCTGGTCGGCAGAAAAGGTGGGACGCTCACCGGCTTGTAAAACCCGGGCGGGTAACTCGTGCAGCGCAGCTAGCGCTTCCCCTAGGGAGGCAGCAAGCTTATCGGAAACCGTAAAATCTTCTGATCGAGCAGGCCTTCCGGGGAAAGCGGGATGGACGAGGGCATGTTTTCCTCCCACTATTCGCACTGTGTGGGATGGCCAGGGGAGGTGGAAGGGCAGGCGCGCGCCGTCGTGGGAGAGCTCCTGCATAATCTGGGTTTGGGTTAGTAGCTGCTTGTCCGCGTGTTCAGTGGTAGGACAGTTCACTAGCCACTTGCGTTCAGCGGTATCTTTGACTGCGCATACGCGCAGATCTTCGGTTTCAAATCGAGGCGAGCATAGCGAAACGAAGTCAGTTTCGGGTAGCGCGGCAGCGGCCATTGCAGCTAAGGGAAGGAAATTATCCGTGTCATTCACGGTTTTAGATTATCAACTATGCCGCGCTTGTGGGTTGAAGTAGCCGGGCAAGCTCGGTTTTGTGCGCACTCTATATATACGTAGAGAGCGAATCCCGAGAGGATGTACTTAGGTGCCTGGGCGAGGGTAGCTCTTCTGGTGGAAGTAATGCGGTAGGTGCATAGAACACTTTATGTGAGCGCGGGCACTAAAAGATTTGAAGTGATGAAAAAGTTATTAAATCTAGGTCACAGTTCAATGATTTTTAGGGAGGAAACCCTGAAAATTGTCAATATTTACCGGATGGTAAGTATTGGCGTTATCAGGTTGTTACAATCCATAAAGTGTCTATAGCTGCTGGTAGAAACATTAATTCGAAAACTGACCTACTTTCCACTACATAAGTTTTTGCGAATCGTGATGTAGATCACGCATAAATTAGGGCAATTAGCTTGCTTTCATTTGACCGGGTGGTAATATTAATACCAACAAGAAAGAATTCAGGTCGTGAGGGAGACTGAAATGAACAAGGGAACTTCGATCAAGAAGATGGCCGCTTGCGGAATCGCTGCGGCAGCGTTGATTCCTGCTGGCGTGCTGACCGCACAGGCTGCCGAAGGGCTGTCCAATGAGGGCGTTCAGACCACCGTTCAGATTCAGGCTCGTACGACCGAAGTTAGCGGCAACCTAACCGCTAACGATGTTGATGCTACGGCTTATGCGGCCAACAATCTCTCCGCGATTGACCGCATGGGCGGCGCCGGTTCCCTCGCCGGAATCGTTATCTTGGGTGGCATCGGTGCAGCCGGTGCTATCAGCCTTACACGTTCCTTTATGATCGGGTAGATCCTCTTACTACCTGAAAAAACCCCGGGCATCCCTCAACTGCCCGGGGTTTTTTGTGCCCAAAAATGTGTTCAAAATAAGCAGACACTAAAAAGGACAGTAGTCCTTAACAAATGGGCAATAGCCTGACGGTATCTATAGGTCTTCTGCGAGGGCAAGTGTCAAAGGGGGCGCTGGCTCCGTGTCAATGGGAGAGACTAATGCCCCCGCTCTGAGTGCTGAGAATGGTGCTGATAGGATAAAAGCAAAAAAGGACATTAGATGGTTTCCTCTCAGTTAGATCCATTCGCACCGGCAGGGGTGAAGTTTCGTCCGGTTTCCCTGGAACTTATTAAGGTACGTCTGGCAGCGGTCGCATTCTTCCTACTTTGCTTCGCAGCAGTAGCGATAATTCTATTTTTAGCCCTCCCCGAAAAATGGATCGGTCTGGTGGTGATCGCACTGGTGCTGGGAATAGCCCTTTGGCTGCTATGGCTAATTCCGCGACAAGTGCGCGCTATGGGCTGGGCAGTTACCGGAACTGACTTGCAGATTCGCAAGGGGATAATGTTCAAGTCCTTAACTGTGGTTCCCTTGGGCAGGCTGCAATATGTGGACGTAGAAGAAGGACCGGTTGCTCGTCATTTCGGGATAGCACAGGTAAAACTGCATACTGCCTCCGCATCGACGGACGCAGAATTGCCGGGAATTCCTCGCGAACAGGCCGCGCAATTGCGGGAAGAAATTTCGGAACTTGCTGAAACCAATCTTGAGGGTATTTAGATGGGCGATCAATACCACGAAGTAACAAATGAAAACTCTTCGGGATATTCCGAGGAGACCGCTGCTACAACTGCTGACAGACAGTATTCCCTGACCGTGGCCGATGCTGTTAGTGCCCGGGATGCTCGGGTAGCAGAATCTGCTTGGCGGCGAGTACACTGGCTCACCCCGCTGCTGCAAGTGTGGCAGGCTTTGGTGATCATAGTGGTAGTCGTCCTAACCCAGTCGCTTAATAACGTGATCATGCTGATCAAGAACCTCCGGGAAAACGTGCCGGGGCATCCGGGAATATTGCTGTTAGTGATCACGGTGCCGTTGGCGATGCTAGCGCTGTTAATCATCTACCTGTATTTCGCCTGGCGAGCGACCTCTTGGATAGTAACCGCTACCGATGTGCAGTATCGCCGCGGGATTTTCTTTAAAAAACACCGGAAGATTCCCCTAGATCGCGTGCAATCAGTAGATGTCTATCGACCCTTAGCTGCTCGTATATTTGGATTGGGAGCCTTGCGTGTGGAGTCGGCAGGGGGGCAAGGCTCGCGGGTAGAAATCCAGTTCCTGGCGAATAAATATTTAGATCGGGCACGCCGGGAAGTAGTAGCCCGGATCGCGGGGCGCACCCTCCCTAATGAGCATTCCCCACAGCAGCGTGGCCAAGGTTTGGCGGGGACTGCGCTTTTTGCCGAGGACGATTACCATCTAGACCAGGACGAGTATGAAGTTTATCGGGTTTCCCCAGGACGCCTGATCGCCTCTGTGCTGTTGACTTCCCAAACAGTCTGGTTGCTACTAATGGCGCTGATCGTGGCGGTTGGCGCCATCGTACTGTTCATCATGGCGGATCTAACTGTGCAGGGGCTAGTCGCGGGAAGCATTATCCCCACCATTATTTCCATTGGAATTATTCCCCTGATGATACTGTCTTATGCCTGGTCGCGTTTTAACTCCGGTTTCAATTTCAGTGCCAATATTACGCACGACGGTATCCGGGTCACCTCGGGTCTGCTCGCTCTCAAATCCCAGACCTTGCCGCCGGGGCGGATTCACGCCATCCGGTTTATCCAACCGCTACTGTGGCGACCCTTCGGCTGGTGGCAAGCCGAAGTTACCCTCGCCGGGCATGGGGTGGAAACCAGTGGCGACCAAAAGAAGCAAGCTGCCGATAACCTGCTGTTACCAGTAGGAACTTTGGAGCAAGCAAAAATAATTTTAGACATGGCGATTCGAGATCTAGGGATTAACGAGGACGCAGAAAGGGAAAAGCTGCTGCAGGAGGCTTTTGACGGTACGAACTCGGATTCGGAAGCGGTTGGATTTTTCACTGCCATTGCTAAAAAAGCCCAGATACTAGATCCTTTTGCCCGTACTCGCCGCGCCTTCGCGGCCACCGACACCGTGCTAATCTACCGCGATGGGTGGCTACGGCGCAAAGTTACCCTTGCCCCACATGAAAGGGCACAATCGGTGACTACCAGTGCCGGTCCCCTGCAGCGGCATCTGGGACTGGCAGGGGTGCGCCTAGATTTGGTACCCGGCACTGCCACCATGAAGGTTCCGCACCTAGATGCACAGGTGGCAGCTCAGCTCGCCAGTGATGAACTGGCGGCCTCGAAAGTGCGTTCCCAAGTGGAGCCGAATGCCCAGTGGGCAGAGCGCATGCTGCAAACCCTGCGTCCTAGCATGTAGCACGTTTGGCAAATGTGGGCAGGGAGGCTAGGTTTTTCCTCTCTCCGCCCAGCACGGGAATAAGTTTTTCCTCCTGCCCAAAATCCGAAAAGGCGTTGCCTTTCCGGATTTAACGCCCGCCTAACCGACTCGGATAAAACTTATTCCCGTGCATAGTGGTGGGGCGGGAAAGTTTTCAGGAACCGATCTTATTTCGCGTTTATTACCTGCGCGCCGAGCGCTGACAGTGACATCGCGGGGAGGCTGGGTTTTATCCGAGTGGGTGCGGTGAGCATAAGAATTCGGAAAACGTCGCTACGTTTTCCGAATTTCTTGGGCGGGAGGAAAAACCCAGCCTTCCCGCACACCGGACTAGCCTAGGCAGGCGGAAAAACTTTTTCCCCGACCTAAATCGGGCAGGAGGGAAAATCTAGCCTCCCCTCAAAGTGAGCGGTCTTTGCTAGTCGCTTAATCGAGCGAAAGGTGAGGCAGGTTTGGCGCTAAAGTTCCCGGAATCAGGTACTATGGCAAGCCGTATGATTGTTTTTGGGGTGAGACGGTATGGAACAGTTTGAGAATAATGTCTTTGACACTGCATTGCTGCTCGAAGGTGGGGGAATGCGGGGTAGTTACACTGCGGGGGCAATAAATATGCTCTTGGAGTCAGGAATCTACTTGAATTATGTCGCCGGAATTTCCGCAGGTGCTACCAACTTGGTGAACTATTTGGCGCGTCTTCCACAGCGTTCTAAACGCTGCTTCATTGATATTAGCACCGACCCCGATTTTGGCGGATGGAAAACAGCAATAAAAGGTAAAGGGGTTTTCGACACTCACCACATGTACTACGACCTGACCGAACCTGGGGGAATGCTCGAGCTGGACTACGGGCGTTTTACAGCAAATCCCGCCGAATGGCGGGTAGGGGTATATAACGCGCAGCGTGGAGAGGAACTATATTTCTCACGCAATCAGGTGGATTCGGAGCAAAAGCTGACCCACGTATGCAAGGCCTCGGGATCGATGCCTATAGCTACCCGAGTTACTTATATTGCCGGTGAGGCCTGCATGGACGGGGCAATAGGTCCCAGTTGCGGAATTCCTTTGGACGTGGCGCAGGCAGATGGATACGAAAAGTTCCTGGTTCTGCTGACCCGTCCGCGGGAATATGTTAAAGAAAACCGCTTACCTGATTTGGCATACCGCTGCTTGCTAACTCGTTACCCGAAGGCTGCTAAGGCGGTCATTGAACGCCCTATCAATTACAACCGGACCCGAGCCGAACTAGAGAGGTTGGAATCGGAAGGTAAAGCTTATGTGTTTTATCCGCAGCATATGGGGGTGGCGAATTTTGAAGATAATCCCGCCAAGCTGGAAGAGAATTTTTCCGCTGGCTACCAGCAGATGCAAAGTGAACTCCCAAAGGTCAAAGAGTTTTTAGGACTCTAAAATCGGGCAGGTTTACTGACCTAAATCTGGTGGTGAACGCGCAAAACTCTGTGGCACCGGGATTCTTCCAGGGGCGAATACTAAGGGGCGCAGCGGGAACTGCCAGAATTCTAACGTGAGGTTATGATTAGACGGTGAGAGATAGTTGGCGGGTGTTCACTCGGGACTTGAAGCGGATTATTGCGGTTCCGCTTTCCCTGATTATCGTATTCGGTATCTTGGTTACCCCAGCCCTTTATACCTGGCTGAACATTTTGGCTTTTTGGAACCCCTATGTGGAAACGGGAAATCTGCCTATTGCGGTAGTGAATAACGATGCGGGAGCCTCCTCTGCGCTGACCGGTAAGCTCAATGTTGGTGACCTCGTAGTCGAACAATTATCAGACAATGACCAGCTCGGCTGGCAATTTACCGATCAAGACACTGCCGATCACAAAATCAGAACCGGGGAAGTGTATGCAACTTTCGTTATCCCGAAAACCTTTAGCAAAGACTTAGTCGATATTTTTAGCGGCAAACGTAACCAGCCGACTGTCGAATACCGCGTTAATGAAAAGAAAGGCGCTATTGCGCCCAAAATTACCGACGCCGGAGCAAACGAACTCGATATTCAAGTCACCTCAGCTTTCCGGGGAAAAGTCGGTGAAGCCATTGCGCAGGCTCTGCGTGAGGGTGGTTTAGAGATCGACGCGAGTATTCTTGGCGCTGAAGGAAGCACTCTGGATGCCTTGGGCGGTATCAACCGGGATCTCAATGATGCGCAAGGTGCCTTGGACTCCGCCAATACCTCTTTGGCGGGTTCCTTACAGACTATGAAAAAAGTCCGGTCTGCGCTTTCTGCAGCTGATCCGGCATTGGCTGATGTTTCGGCGGCTTTGCAGGATGCCCAAGGCATTCTAGGAACGGTGGTATCCGATGCTTCCGAATTTGCTGTAAAGGCGGGACAAGCCAGTATTAACGCTCAAAAGGCGCTCACTGAGTCCTCGGCGGCGGCTAATTCAGCGGTGTCTAATGCAGCGAATAAACTCACCGAAATGGATTCGCAGCTGCAGTCAGGAATTAAGAGGGCGAATGATTCAATAACCAAAATGCGTGATCAGATTGCGGTTTTGGAAAGATTCCCGCAGACGCAAAAGCTTGCTACCAAGCTGAAAAGCCAGCTGGATGAGATGGAGAATCTGCTCGCTGTGGTCGGGAAAACCGGGTCAGATGCGGCAACGACCGCCGAGGATTTAAAAACGCTGATGAAATCCTTTGACCAGTCTCTATCCGATGCGCAACGCAACGCCACTGGTCTACGTGAACAGTCCGCTAAGGCCGCCTCTGCGCTAAATGCCCGGGTGACGCAGCTGTCACAACAGCTGGGAGCCATTAAATCCGCGGTGAGTGTTGCGCGGATTTCTCTTAGAGAGATTTCGGCGCTGACCCGCGGCGTTGATGAGCAGATTGTTAACACGCAAAATGTGCTTGACCAGGTGCAGGGGGACCTAAACGGGTTGTCTACTACGGCTCGCGGAGCGCAAACCGATGTGGCCGCGCTGGCAACCGCCCTCCGGACAGGCACTTTGAAAACAGTTATAGGCCTGGATTCAACTAATATTGGGCGCTACCTGACCGCGCCGGTGAAATTCGACCAAAAGACACTGTTCCCCATCAACTCTTATGGCTCGGGAATGGCAGCTATGTTCATCAATCTTTCTATGTGGATTGGTGCACTTATTCTGGTCATTATTTTCCGAGTAGAAGTCGATAAAGACGGCTTTGACTGGTTGAGTTTGCGCTCGGCTTATCTGGGACGATTTATGCTCTCCGGTGCGTTGTCTATCGGGCAGGGGTTGATTGTTAGCGTGGGCAGTTTACTGTTGGGAGTGAAAGCGTCCAGCGCTCCCGCGTTCATTGCTACCTCCATGCTGATTGGGCCGTGTTATTTGGCAATTATCTATGCCTTGGCCGCTGCATTCAGTCACGTGGGGCGAGCGCTGGCAATCTTGCTGGTAGTGTTGCAGATTCCCGGTGCCTCGGGTATTTATCCGATCGAGCTCATGCCCAGATTCTTCCGCCAGCTTTCCCCGATACTCCCATTTTCTTACGGCATTGATGCAATCCGAGAAACTATCGGCGGGTTCTATCACGGGCGTTACTGGCATGTTATATCCGTTCTATTACTCATGAGCGTCACGATGTTCCTCCTGGGGTATTTGGGCAGGCGGCGTTTCGGTTACTTCACCCAATTGTTCTACGATGATTTGGCGCGCACTGAACTGGTAGTGAATGAAGACGTTCAGCTGCAAAGTCGCGGTTACCGTTTGAGTAACATCATTGCGCTTCTGGCTAACCGGAAAGAGTTTTCCACCCGGATTAAGCTGCGGCAAGAGGGGTTCAATGCCCGTTATCCCGCTTTGATTAATGGGCTGAGTATCGTGGGGATATTAGGACTGGTGGTACTAGGGATGATTTCCTGGATAACCTCCGCCAGTAAGTCCGTGCTCCTGGGAATACTAGCTATTTGGGGAGTCGCTATTATTGGAACCTTAGTTGGCGTAGCCGTGCTGAAAAGCTCCATAGAACGAGCAGAGAGGCTGTCGCATTTGACGCAAGATGAACTGTTCGAATCTCTGGCTCGCCAGCGAAAAGTAAGCGCAAGTAGAACTGCGGGTAGCTCCAAGGGTCTGAGCGGCGGAAAAAACTGGGGTAGCGGGGAACATCGCCTCATAAGAGCAACACCAGCGGCAGAGACGACGGATCAAAGCGGAGACAGGTCGGCGAGCGAAACCGATGCCTCGGCAAGTAGCGAGGAGACACGATGAACGAAATATTTTTTATCATTCGTGACGACTTCCGTCAGATTCGCAGCAGTATCATGGTTCGGATTTCCATAGTTCTATTGATTACCGTGCCTTTGTTCTTCACCTGGTTCAACGTGCTAGCCACCTGGAATCCCTTCGCAAACTCGGGAAGATTGCAGATTGCCGTTGCGAGCACCGATGAGGGTTACACCAGCAAAATTCTGAACGTAAAAGTCAATGTGGGAGACACTGTACTCAAGGAGCTGGCGGTAAATGACCAGTTTGATTGGGTATTAACCAGCGAAGATAAGGCATTGGAAGGGGCACGCTCGGGGGATTATTACGCGGCAATTGTATTGCCCAAGGATTTTTCTCACTCCATGTTCACGTTCTATGCTGGCGGGGCTGCCCCCGCAAATATCACGCTGTACACCAACGAAAAGAAGAACCCGCTTTCAGCAAATCTCACTAACCAAGGCGCGCAAGGCGTCACCGCGAAAATTAACACAACTTTTTCGCAAACCTTGGCTGAAATAACCGTAGGGATCGCTGAGGACGTGTCCGATTACCTAGAGACTGCCGACACTCAGGTAGCTCTGGATCGGTTGAGCAACCACCTCGAAACCCTTTCTGCACAGTTAAATTCGGGGGCGAACACATTCAGTTCTTTGTCTACCTTGATAGGTTCGGCAGTGCCGCTAGCTACCGGAGCCAAACAACTGGCTGCGGGGGTACAAGACTCTTTCGAGGGGGCAATAGGGTCCACCCTCGATTCCGGGGGCAAAAGTGCCCAGGGCAGCGCCAATCCCTTCGCGGCCATCTCCTCTGAGCTGGATGATGCGGTGAAGTTGGCAGGAAGTAATCTTGCCAACCTGCAAAAACAGTTGGATAAATTGCTGGATTCCGCCAATAGCACCACCCAAAGCAGTGCTGCCACCATCGAAGAGTTGCAGACTCTGCTAGATAAACAAATCGCTGGCTTCCAACGTACGCGGGACGCCCTTGAGCAGGTACTGAGGCCAGGAGGGGCAGATTGGCAGGGGGACAAGCCTGCGGTTGACCGGTTGCTGGCAGATATGGACGCGGCGATTGCGCGCCAACAAGTACTTTCGGAACAGCTGGGCGCTATAGCCGCTGACCTGCGTCGAGGAGGAACTCGCGATTGGGAGCTGAGGCAGACGGCTAAACGTTCCATAGCAGAAGCAAAACAGGCTATTGACACCGCTCGATCCAATTATGAGAAAAACTTGCAGCCAAAAATAAAAAGCCTACGGGAGAACCTAGAATCTGCCGGAGAGAATGTGGAGGTTTTCCGTTCGCATCTGCGGGCGGTGCAAGCCGACCTGTCGGAAAGTTCAGACGGGATGATCGAGACTATGCGCCGCTCCCAAAAAACTTTGGACAATACCGCTAAAAAGATGCGGGACGGTGCCAGTCGCTTGAACCAAGCGCATGAGCAGATTACGTCCGCCCAGGCAAAAGGAGGCTTGAACCAAATAGCCACCACCTTGGGAGCTGACCCCGAAGGTTTTGCCCGTTTGATTTCTTCCCCCGTAGCGGTAGAACGTAAGGCGGTGTTCCCAGTCGCCACTTTTGGGGTGGGTATGACTCCACTCTTTACCGTGATCGCCCTGTGGGTGGGGGCGCTCCTAGCCGGGGTTTTTCTGCGCACTGACGTTTCTGCGAATGTAGGTAAACGCTACCTGGACACGATTGCAGCCCGAAAACCTGCAGATACTTCCGATGATGCAGAAACGAACGAGGACGAAACAGCTATCTCAGAAGAGGCAGACACGAAACCTGACGAACCAAAACCGACTTCGGGTGCGAAAGCGACCACGAAAGCCACCGCAAGAAAACCTCTATTCACCGGAGCTCAAGAGTACTTGGGACGTTACTTTATGTTCTGGATGATTGGGATGGCTCAATCCACATTGCTTATGCTCGGGCTGATTGTATTCGTGGAAATCGAACCAGCGCACCCCTTCCTGCTGATTATGGCGGGATGGGTAATTTCTACCGTCTTTACCAATATCGTTTATACCCTGGTGGTAGCACTTGCCAATGCCGGTAAAGCCTTAGCAGTCTTATTACTAGTGCTACAGATTTCGGCTGCTGGCGGAGCTTATCCGCTGGAACTTTTGCCGCAATGGTTTCAAAACATCAGCCCCTTGCTGCCCGCCACTTATGCGATTAACCTGATGCGTTCGGCTATCGCTGGGATTTATGCAGGGGACTTTGCCTATAACCTGCTGATAATCCTGATATTCCTAGTTCCAAACCTGGCTCTCGGGGTGGTTTCGCGACATACGATTGCGGGACGGATCCACGACACCGCCCAGAAGATCGAAAAAACGAAAGTCATGTAGCCCGGACGCAGTGAGCAGGCAGGCGAGGTTTTTTCTCCCTACGTCCAGCGCGGGAATAAGTTTTTCCTCCTGCCCAAAATCCGAAAAGGTGTTGCCTTTTCGGATTTAACGCCCGCCTAGCCGACTCGGATAAAACTTATTCCCGCGCATAGGGGTGGGGTGGGCAAGTTGTACAGGAACCGGTCTTTCGTCCCGCTTAATACCTACGCGCCCAGCGCGCTCGGCTAGCTATAGAACCGTGTGAAAGGTATAGCTGAAGCGAGATGATGTGCCAGGTGGGAGCGGGGCGCGGCTGGGCACTGGCGGTAACATCGCGGGGAGGCTGGGTTTTATCCGAGTGGGTGCGGTGGGCATAAGAATTCGGAAAACGCCGCTACGTTTTCCGAATTTCTTGGGCGGGAGGAAAAACCCAGGCTCCCCGCGCCCTGCTAGGCTCCCTACGTCCAGCCCCGCGCCGCCGCACAATCAGCTAGGCAGGTTTTCTTTGGCTTGGCGAGTGCGTTGGTCGTAATCCTCCACGCTGTTGACAGAATCTTCCCCCAACGGGGAGGAAACCAAGGGAACCTTCTTGAAAGTCAAGGCCGGATCGTAGGGCATGGGGCGCTGGCCTTTGCGGCGCGCGGTGGAAATGACGGTTGCCACCCAGGCCAGGAGCGTCCAGATCGCTAGCACCAGTAATGCTTTGCCGAAATGTAGCTCTCCGCCGGCAATCGCGGCGCGGATAGTGCGTGCCACATGGGTCATGGGCAACAGGGGGCTGAGGAACTGGAAGAACTTCGGAGCGGTTTCTACCGGGAAAGTTGCACCGGTGGAGGTGATTTGCAGGCACAGCAGGATTACTGAAAGGGCGCGTCCTCGATATCCGAGAGCGGCTACGCAGGCTTGGTTGATCGCTACGAATCCGATAGAGGCTAATACTGCTATTAACAATAATGCCCCGAAATTTTGGGCATCTAGCTTTAGGAATAGTTGCATGCCAGTTACTACCGTAACCGCTTGCAGAGTACCGAAGAGTGTCCCGATGGACATGGAGCGGAAACCGCAACTCCAGAAGCTCTCTTCGGGGTGGCGCCGTAAATCTAGGGCGGGGAAGATCAAGAAGATGGCGATCCCGCCGATCCACAGACATAGCGCCATAAAGAAGGGGGCGAATCCGGCACCGTTATGGCGTACCGGGTTTTGCCGTACCGATTCCACATCAGCAACTCCGCTTGCCGCTTCAGAGACTTTTTTAGCCTGTGTCTGGTCTACGGTGGGTACTTGCTCGGCACCATCGCGTAATCCCTCTTTTAGATTAAAAGCGCCGGTGGTTAACTGGTCGATTCCGCCCGCTAACTGTTTTCCGCCATCGGCGGCTTTTCCAGCTCCGGCGGTTAGGGAATCCAATCCGCCGCTGAGAGCGTTCACTCCCGTACGCAGCTGCGCGGAGTTTTTGTCTAGGGTAGCCGCTCCAGCAGAAAGCTTTTGTATCCCTTGTTGTGCCTGTTCTAATCCGTTGGCGAGGGCGAATGTACCATCTCGTAAGGTAGGCTTTTGCTGTCCGCTCTTCGTTTTTGTAGTCAGAGCCGTTTGCCTACTCAGTTCCTTTACTCCCTGGTCAGCGGCGTTCAATTTGTGCTTTAACTCTTGCGGATCAACCTGGGAAAGTTTGTCCGCCATGGTCAGTAGGCCTTGACCTTTGCTGATATTTTCGGACAGTTCTTTAAGGGATATGCCTTGTTTCTTGGCCAGTTCACTGAGCAGCTGGCATTGGGGGAAGGTAGGAAGCGCCGCCGGGGGAACCTGTGCGCATTTGTCCGCCGCCTGCTTTAATTCATTCAACAACTCATTGATTTTGGCGGTGTCGATATTGGCTTGCGAAAGCGGGGTTAACAGGTCAACCAGGTCGTTTCCACTTTTAGCCAGTTTGCTAACTTCCGGTTGCATAGCGGCTATCTGCTGGTGAATCTGGGCCACTCCGCCGTCAACTTGTTTGGCTCCGGCCGCTAGCTTCGGCATATTGTGATTTAGCTGCCCCAGACCGGAATTGAGGCTGGAAACTCCGCCAGTATAGGCGGTGATTCCATCCTTTAGTTTCAGGGAACCGTTACGAATTTTAACGCTGCCATCAGCTAGTTCTCCTAATCCCACCACCAGGGTATCGGCACCACTCCCTAACTGATCTCCGCCCTCGCTAAGTTGCCCGGCGCCAGAGGCCGCATCGAGGAACCCCTCTTTAAGCGAGCCGGTAGAAAGCAACAGCTGATCGATATATCCGGCAGCGCCCTCATTAGATAGCGCCGCTTGGAGAGCTAATGCCGCCGAGGTGGCCATCGTGCCTTGCAAATAGTTCACCGAGTCATCGGTTCGCAACTCTAATTGAGCCTTTTTTGCGGGGACTTTATTTTCGGGGTCAGCGAGTTTTGAATAAGAACTAGAAAGATTATTGGGGATGAGCAGTAGCGCCTTATAGGTGCCATCCTTTAGCCCGGATTTAGCTTGCGGCAGAGATGCTTTGGTCCAGTCGAAGCCGGGAGCATCATCTTTATAGAGTTCTTTTTCTAGGCTTTCACCCAGTTTCAGAGTTTTGTCCCCATTAGCGCCGATGGCGTCGGCTGGTTGATCCAGGTTTACCACTGCGGCTTTCAGCAGGTTGACCCGCTGCATTGGATCCTCGTATGCCCAGGTAAACAGGCCGGAATACATCAACGGGATCACCAGGATACCGAGAATCACCACTATGTTGGAAAGAGTGTTCCAACGGTATTTCTTCCCCATTGTGCCTCCGATTTTTCTGGACTCACCTTTTATCTGACCACTTACGATATGTTGGCGTGCTTGCGGCGTTAACTATCGGTATTTTCGGTTTTCTGATAGTAAATAACCTTCCAGCGACACTCCCCGGAAATAGGACGGAACTGACTGTCGGAACGATCTGGATCTACTGCCCATAGCTGCGGAGAAATAGTGGGGGCATGGGCGTAGCTGGGGTCGTCTCCCACATCTAAATCCAGGTAGGTGACGACTAGCTCGTCAGCTATCTCCATTCCTTCCTCATAGAGGCGAGCGCCCCCGGTGATCCAACATTTTTGTGCGCCCGTTGCCTGAGCGAGGGCGAGTGCTTGCGGAATCGAGGTCGCAATTTTTGCTCCGCTGGCCTGGTAGTTCTCTTTGCTAGTTAGCACAATGTTTAATCGCCCCGGCAGGGCTCGTTTCCCTAAAGCCTCAAAGGAGCGGCGCCCCATAATAATCGGGCTTCCGATAGTGGTGGCTTTGAAATGTTTAAAGTCAGCCGGAACATGCCAGAGCATTCCCTGACCATTGCCGATTACGCGGTGCGCGGCCTGCGCCCAGATCATGCCAATCTTCATTTTGCCTCCTAAACCGCGATTGGAGCTTTAATAGTCGGGTGATGGCGGTAGTTCTCAATCTCGACATCTTCCCACTTATAGGCATAAAGATTATCGGCCGGACGCAAATGTAAAGTGGGGAAGGGGTAGGGCTCACGGGATAGCTGCTCGCGCACCTGCTCCACATGATTGTTGTAAATATGGCAATCCCCGCCCGTCCAAATCAGATCCCCGACTTCCAGCCCGCTTTGTTGAGCGAGCATATGGGTGAGTAAAGAATAGGAAGCGATATTAAAGGGAACCCCCAGGAACATATCGCAGGACCGCTGATATACCTGCAAGGACAGGCGTCCGCCGGCTACGTAGGCTTGGAATAGCAGGTGGCAGGGGGCTAATGCCATTTTGTCCAGCTCAGAAACATTCCAAGCAGATACCAGCATCCGGCGCGAGGACGGGTCGTTCTTAATGGTAGAAAGCAGGTTTTCGATCTGATCGATATTGCCTTTCGGGCTGGGCCAAGAACGCCACTGCACTCCGTAAACTGGCCCTAGCTCGCCCTCGGCATCCGCCCAATCATCCCAGATGTGAACCTTTTTTTCCTGCAGAGGACGGACATTAGAAGTTCCGGATAAGAACCAGAACAGTTCCTCCGCAACTCCTCGCATAAATACCCTTTTAGTGGTAATCAGGGGGAAGGAATCCGCCAAGTTATAGCGCAGCTGGGCTCCGAAAAGTGAGCGGGTGCCAGTTCCGGTGCGATCTGCTTTCTCGTTGCCAGAATCTAGGATTTTGGCCAGTAAGTCCTCGTATTGTCTATCTGCCACGCCCTTACCTTTCGCTAGTTGTTTGTCCATATTCTAGCCGGTTACTAGGCAATCGCGCTCTAGGGTTATTTGCGGGCGGGAACGAGGCGAACAGGCAATCCCTAAGACAATACCGCTTTAATCAGCGAAGAAATCTATTTTTTCACTGGAGGAAGTAGCAGGATCTGAAGTTAGATCTATCACCGGTGCCAGCTCTACCATTAGATCCTGGGCGGATATATCGCGTACCGGTCCTAAGGCGGCCTTCAGACCTTCGGCAGTTCGCCGCGCTACCGCCTTGCCGGACAGATAACCTACCCCGGCACCAATCCCGAAAGGAATTAGGCGTCCGGCGATCCGGCCGGCAGTGCGCCGGTATAGTTTCTTAGATGCGTATTTCATCAGGGCTTTGTTTACCTGCCCCAAGGTGGGGGAGGAAAGGTTCTTCAGGGAGGTGCGTGCCCAAGCTAGAGTGCTGAGCCCCAACTGATCGGAAACAATCGCGGCGCCCTCTTCACCTAGCAGGCTAGATAGCACTAGGGCTCGGCGTTGTTCCCGATCGGCAGGACGCACTCCGTGCAGGCGGGAGACCCCCAAAATATAGATGGTGGTCTGCACGGCGTAGGCCGCTAGTTCCCCGGCAGTTAGCCCCAACGCCACCCCGGTGCCACCCCCCGGCAGAGCCGCTCCCGCTCCCACTGCAGAGGAAGCGTAGGCGGTGCGTTTAATGTATTGCTTCGTTAATATCTTTTCCAGATCACCGGCATCTGCCTGCGGATTAGCCTTGGCTAGTTGTAACAATTTGTGGTCAACATGTTCACCAGGAATGTCGAGGACTGCATCCACTACTTCCCCAAAACTAGAGGCGTGACGAACTTTGGTCACCGACTCGCGCAGCGCCGCCGCCAGCTGTTTTTGGGAGGCGCGATTCTCGGAGCGAAAAAACTGGGGAGTTTTAAAATCAAACATCTAGGGGTTCTCCTGGATAACTTAGTAGTTGAAGCGGATACGATTGAAATAGCTTATGGTTATTTAGGGTAGTCGCCTGTGAGGGACGTGGCGAGCCTGAATGCAAATTAGGTACCGTAGAAAGGAAGGACGCTTGCGGGATTTCGAGCTAGAAGTTGAGTATCCGGCCTCGCCAGCACGGGTTTGTCAAATGCTCACTGATCCGCAGTTCTTGGAGTTTCGCTGGAGGCAAATCTCGCAGGTTAAATGTGAAGTCCAGGTGGAACAGGCCGGTAGTGAAACTTTTGTGTCCCGAGCAAAAGTTGACCTGGCGGAGCTAAAAACTCCAGCTGCCTACGCGCGGTTACTTCCCGACCAGCTAGAGATCGAAGTGGTGGAGAACTGGCTTAGCAGCCCCTGCCCCGACCGTATTGCTCACGGCGACTTTGAAGTGCGTTTCGGCAAGGTTCCGGTGCAGGTAAAAGCCAAGAGTCTTCTGGAGGCTTCCCCGCAGGGGGCGGAGAAAACCTTGCGAGAGATTTCCGGAACGCTCCAGGTGAATATGCCGCTTATCGGGGGGAAAGTCGAACGGGAACTTCTGTCGCATCTGCAGATTTTTTCTGGGGGAGAAGAAGCAGCTGCGCGACTTTGGCTGGCTAATAACGCTGGCTAAGAGGCTTTCAGTCAGCTTAAAGGCTTAACAAATAGCTCCCGGATTACGTAAGCGGGCACCTATCATAGACTGGTAGTCGTGAGTGGGATGCGAGAATTGATCCGCCAATACGGTAAGGATCTATCAGAAAGCGATATCGACCATCTACATATGTTGGTTGGGGACTGGCAGGTACTCTCTGACATTGGCAGTGCTGACCTGATTTTATGGATACCTGATGACCAGGGGCGTTTTGTAGCGATTGCACATGCTCGACCCGGATCGGGGTTTACTATCCATCTTGATGATGTGGTCGGGCTATCAGCTTCTCCGAAACGTTCAGCGATGCTAGCTGCAGCTTTTGCCCCTAATTCTGGGCCAACGGTGCCCGAAGTTCGGTGGGCGGGATCCTATTCGGTGATCGCCAGCGCCCTTCCGGTACGCCATAACGGGCGAGTGGTGGCGGCACTTACTCAAGAGGTAAACATTCAATCTTTGCGGGTTTTTGAACAGCAAGAACAGTGGTTTCACAGAACCGCGAATCTCTTGTGTGAAATGATTTCTGATGGAGTTTTCCCTAACACTGCTATTCCGCCGGCTACGACTCACGGGATGCCACGCTTAATCGATGGTGCCATTAATTTGGATGCTGAAGGGCGGGTGCTGGATCTTACCCCGAATGCCCGATCCTGTCTGCGCCGCCTGGGGGTACGTGAAGAGGTTAATGGGGCGGTTCTGGCGGAACTAATCACCGAAGTGATTCAAGAGCAGACTGAGGTAGATGAGGCTCTACCCGTGGTGGTTATGGGGAAAGCGTCTTGGGTATCAGAAGTAGAATCTTTTTCCGGGATTATCTCTTTTCGGGCGTTGCCGCTAGAACAGGATGGTAAACGGATCGGCGCACTATTGCTGTGTCGGGACGTAACGGAGATGCGTCGCCGCGAACGTGAGTTGATGACTAAGGATGCCACTATTCGCGAGATTCATCATCGCGTCAAGAATAATCTCCAGACGGTTTCTGCGCTTTTGCGTATGCAGATTAGACGGTCGGAATCCTCAGAGGTGCAAGCTGCACTGGGGGAGGCTGAACGGCGGGTGGCGGCGATTGCCCGCGTACATGAAGAACTATCGCAAACCGTGGATGAAACCGTCGAGTTTGACAATATGATCTCTCGGCTGTTGCGGATGGCGGCCGCCATGGCGACTACCGACCAAGCAGTGGAAACTGCTTTTACCGGCAGTTTTGGGATGGTGGATGCCGATGCGGCCTCGGCGTTAGCGGTGGTGATTTCCGAGTTGGTGGCCAACGCGGTAGAACACGGCTTAGGCCAGCGCGGTGGCAAAGTAACCTTGGAGGCTAAACGAGATGGAAACCAACTGGATGCGTGGGTGCGAGATGATGGATGCGGTCTGGGGGATGAGCCTCTAAACGGACTTGGGACGTCGATTGTACGCACTTTGGTGCGCGGTAATTTGAAAGGCACTATTGAGTGGAGTTGTCCCGAACAAGGTACCCAGGTTCATATCCACGCCCTAGTTCAGGAGGCGGTTAATTAGATGGGAAAATCACGTAAACGACGGGGCTGGCCCCAGCTGCCCGCGCCTTTGGCGGGCAAAGTTGTAGATAACCACACCCATTTGCCCCTGTGGGAAGAGCAGATTCCCCTGGTAGAGGGGGTGCGGCTGAGTCTGGAAGAACAACTGGAGCGGGCGCAAAAAGTGGGGGTAAGCGCCCTGATCACCTCGGGCTGTCAGGTAGATGAGCTAGCTCCTACCATTCGGGTGAGTCAGGATCATCCCCAGGTGTTTTGCTCCTTGGCAATTCACCCTAATGAGGCGGCTTTACATGCGAAGGTGGTAGCTACCGCCCCCGATGGGCAAACTTATCAGCTGCAGCCTTGGCACGAACATTATTCCCTTGAAGAAGCGGTTGAGCAGGTATATGAGGCCGCAACTTCTTCAACTAAAACGGTAGCTATTGGGGAGAGCGGGCTAGATTATTTCCGTACTTCCCCGCAGGGCAGACAGGCGCAACAACAGGGTTTTCGAATGCATATTTCTTTAGCGAAAGAACTGGGATTGCCCTTGCAGATTCATGACCGGGAGGCGCACGCGGATACTATTCGGATTCTGCTCGAGGAAGGCGCCCCGGAACGGACGGTGTTTCACTGCTTTAGCGGAGATAGTGAGATGGCGCAGGTGCTAACCGACAATGGTTGGTATGCCTCGATTGCCGGACCGGTTACCTATAACGCCAATGAGTGGCTGCGCGAGGCGGCGCGGGCGATGCCTTCTTCGCTTTTGCTGGTAGAAACCGATGCTCCCTATTTAACGCCCCATCCGCATCGCGGGCAGCCGAATGCCTCCTATATGACGGTGTGGACGGTGCGCAAATTGGCAGAAATCACTGGTTCTACGGAAATCGATATGGCACAGCAGCTGCTAAATAATACCCGCGAGGTTTATGGAGGGGCGGTCACGGATTTCGCTGATTAGGGGACGATTAAAGCATCTTCACAAACCTGGGTTTAGGTATTAAAATAAGTGCTGGTATTCCGATAGCTGTAGGTCACAAACAGGTAGTAATTTTATAACGATCAGGTTACAGTTAGAGGGAAGTTAGAGATATTACCGAGTTATCGGTACCAGCGACACAGTGAGGAACCACGTGAGCAGGAAACATCGACGCACCAGCGCGAAAATGACGGCGATCTTTGCTGGTATCGCCGCCGTCATCGTCTTGGGTGGGGGTGTCGCCGTGGCCAGCGAATACAAGACGGTCACGGTTACGGTTGATGGGGCTAGCCGCCAAGTACAAACCATGAATCGGACTGTGGAACAGGTGGTTTCGGATATGGGAATCAAAGTTGGTCAATACGACCAGGTGGTTCCCGCCCTCGATACTCAGATGTCTCGTAACCAAAAGATCAAAATTGTCCATGCTCGTCCGGTGGTGTTACAAGGAACCAAGGACGCGAAGATTGATTGGGGAGTAGACGACCACGATTCTCCCAAGCTAAAGGCAACTTTCCGGGTTGACGGCAAGGAAGTTAACGGTACCTACCAAGAGGGCGCAGATCCGCGGGTAGCGGCGCAGGCCGCCGGGATTGAATTAGCCGCTCTGGATCGGGTAGTCGTGGAGGAAACCAGCTCCGATGCAGCCACTATCAAGGTTTCTCGCGTGGAGCGCGGGATCACTAAGCAGGAACAGGTTTCAGCTCCTCCCGTTAAAGAAGTAGCAGATGAAACCTTAGCGCCCGGAACCAAAGTCGTAGAGGATGAAGGCAAAGAAGAAGTCACTGCGAAAAGTACTTTCGTCGAAAAAGTTGATGGTGCGGTGGCTTTCCAATCGCCAGAGCAAGTAACTACCCTGGTTAAAGCCGAACCGAAGATCGTGCGGGTGGGGCCGGCAGATACTTCTACCTCAGAAGAAACTGACTATGGACCGGTAGTACCTGCAGGTCAGGCACAAGAGATCGCCCATGAAAAGGTAATTGCTCGCGGATGGTCTGAAGGGCAGTTTACCTGCCTAGTTAAGCTATGGAACCGGGAATCGGGATGGAATGCTGCCGCGCGAAATCCCAGTTCCGGTGCCTATGGGATTCCCCAGGCTCTGCCAGCGGGCAAAATGGCTTCTGCCGGTGCCGATTGGCGTACGAACGCCGCCACCCAGATCGAGTGGGGACTAGGTTATATCGCGGGACGCTACGGTGACCCCTGCGGCGCCTGGCAGCATTCAGAACGGGTCAACTGGTACTAGTAAGCTAGAGGGGTGGAAAAAACCCTCCCCGTTAATTTGCTGACCGCCAGCGTGATCCATCAGCTGTGCCACAAGCTTGATATCCGTCCAACCAAACAGTTGGGACAAAACTTTGTTACTGAGCCTAGCGCTATCCGTAAGATCGTGAGGGAAGCGGGCATCCAGCCTGGCGACCAAGTGCTGGAAGTTGGCCCGGGATTAGGATCGCTAACTTTAGGTCTGCTAGAAGCCGAAGCCCAGGTAGTGGCCTGCGAGATCGATTCGCGGCTCGCCAGTTTTTTACCGGCAACTATTCGCGCTCACGCCCCGAGCGCTGCCAATAACCTGTACTTGATTCAAAAAGATGCGTTAAAACTGCTCCCGGCGGATTTAACAGGATTATCAAGTATCGCGGAGGGGGCTAAGGAAGCTGGCAATGAGCGCGAGGGGAATGTCTCGGATGCGTCCTCGGGATTGAGCAGAGATTTTTCCCCCACGGTTTTGGTATCTAATCTGCCCTATAACGTAGCAGTTCCCGTATTGCTGCATTTATTTGCGACTTTCCCCAGCATTGAACGCGCCTTAGTGATGGTGCAAAAAGAAGTAGCCCAGCGTCTTTGCGCCCGCCCCGGCACAAAGATCTACGGGGTGCCGAGCGTGAAAATCGCCTGGTACGGTAGGGCGCGGATGGGATCCGATATTTCTCGGCGCGTTTTTTATCCGCAACCGAACGTGGATTCGGCGCTGGTAGAAATTACTCGAAGAACCCAACCCGGCTTGCCCTCCCCAGGAGTGAATAAGACCGAGGACGTGTCAAGTGAGGCAGCATTAGGGACACAGGCGGGGTTAACAGCGCCACAAGCAACTGAGCGGGAAGCAGTTTTCAATCTGATTGACCAGGCATTTGCCTCCCGGCGCAAGATGCTGCGGGCAGGACTCAAAACTTGGGCTCAGCCCTTAGCGGCGGTTCCCCTGCTAAAAGCCGGGGGAATCGATCCTACCCAGCGCGCAGAAAACCTGGAGATCAAGGATTTTGCGGTACTTGCCCGGCTGCGGAAGGCGCTAATTGCAGGTTTTGAAAATCTAGCGGAGAGCGTGGCAACTCCCGGCGAGCAAATCCCTACAGAAGCAGTAACCGCGCCTGATGACACGCCTAATTGCGACGCTAACGCCAAAGGGAAAACCAGCATTGCCAGCGCGAACGGTAAAATCAATCTGGCTTTGGCTTGCGGTAAGTCTCTAGATGGCTACCACGACCTCACAACGGTATTCCAAGCGGTGAACGTGCGAGAAACCGTGAAGATTACTTTGCGGCCCCGTGATATTGAGCTGCAGACGTTTTTTAGCGCGCCCCCCGGGGCGGTGGGGTATGACAGTGCTCGTGATCAAGAGGCGCTTGCGGACTTAGATCCGCTTAACAATCTCGCAACCCGGGCGTTTTTGCTGGTAGCCTCCCGTTGTGGTTACCAAGGGGGAGCTCGAATCCAGGTGACAAAACAGGTACCGGTAGCAGCCGGTATGGCGGGCGGATcNNNNNNNNNNNNNNNNNNNNNNNNNNNNNNNNNNNNNNNNNNNNNNNNNNNNNNNGCTAACCAGGTACTGCAAGCCGGACTTAACCGAAAGGAATTAGCCGAACTAGGAGCAAGCCTGGGAGCGGACGTGCCCTTTGGTCTTTATGGGGGAACTTGTTTTGGGGATCGTCATGGGGATCGGATTACCCCCTTGCCGCCCGCAAAACCCTTACACCTAGTGGTCGCGGTTTCCCCACAAACTCTGCCTACCCCACAAGTTTTTAAACAATTTGACCAGCAGGAAGCGGCGCGCGCTTCGCTTCCAAAACTAGCGGATTTAGCTGCGCTGCTAACGGCAGTTTATACCGGGGACTTTGCGGCTTTAAGTGAGTTAGTTTTCAACGATCTGCAACTGCCGGCGTTGAAACTGCTTCCCGAGTTAACCGCAACTTTAGAGGCGGCGAAAGAGCAAGGGGCGTTGCCCTTTATCTCTGGATCTGGCCCCAGCGTGGCCTGTCTGGTAGAAACCGCAGATCAGGCAACTAAATTGGCGACCTCACTGGCGCAGCTAGAGCAGGTTGCCTATGCCTTGCCGCTGGCTTTTAGCGCTGGTGACCCCGATATAGCTGGAAAGCAGTGGTTAGCGTGAGCGTTTTTCTAGCCGGAACCCATGAAGCCGGCGCCCTCGCCGGACCCCGCCGTCTCCTGGAGGGAATAACTGTCAGCTTGTCTCCCGGGGATCGCATCGGGATTCTAGGCCCTAATGGAGCGGGAAAATCGACGCTATTGCGTCTGCTTAGCGGAACTCAAGAACCCGATAGTGGCAGTGTTACCTATGCCCCTGAGGTAAGTTTTGCGAGCCTTTCTCAACAGCAGAGGCTCGATCCCGCTCTTACAGTGAAACAAGCAGTTCACGGCAATATACCCGACTACCAGTGGGCATCTAAACCGCATTTGCGGCAAATCGATGAGGGAATCCTGCCGGATATAGATCTGGAGACCAAATGTGGGGAATTGTCTGGGGGACAGGAACGCCGGGTAGCCTTGGCACGTACCCTGGGCAAAGATGCCCCCATTTTGGCTTTAGATGAACCCACTAACCATTTAGATGTAGAGGGGGTAGCTTGGCTAGCTGACTACCTCAATAACCGTGTCGGATCCGCAAACGGAGCACTAGTGGTGGTTACCCACGACCGTTGGTTTTTGGATGCAGTTTGTAACCGGATTTGGGAGGTAGTTCCCGGAGTTGATCCCGGATATGGCCGGGAGCAGATTCCCGGCCACGTGGAGGAATATGAAGGCTCCTATGCTGCCTATGTGCTTGCCCGAATGGAGCGGGCCAGACAAGCCCAAGTGGCGGAAGAAAAACGCCAAAACCAGTTGCGCAAAGAGTTAGCCTGGCTGCGGCGGGGAGCCCCGGCGCGTACCTCGAAACCGAAGTTTCGCATTGACGCTGCTGAAGCCTTGATTAGCGATGTTCCCCCTTTGCGTGACAGCGTAGAGTTAGTGCGCTTGGCCTCCGCACGCTTGGGTAAGCGAGTGATCGAGCTAGAGGACGTATCTTTTTCCTATCCCGGATCAAAGCGAAAAATCTTGAATCAGGTTACTTGGCGACTAAATCCCGGAGGGCGAGTAGGCGTAATCGGGGTTAACGGAGCGGGTAAATCCACTTTGCTGGGGATAATGAGCGGAGAACTTACCCCTAGCGCCGGCAAGGTTAAACGCGGAAAAACCGTACAGCTGGCCACCTTAGAGCAAACTCCCGAAATCCCTGGTATGAATCCCGATTTACGAGTCGTGGAAGCAATTTCCCAGATTAAAGAGCGAATCCAGTGGGGGGAACAAGAAATAACTGCCGCCAAACTGGTAGAAAAACTAGGGTTTAGTAAAGAGCGCGCCTGGACGCGGGTAAGTGATCTCTCCGGTGGGGAAATGCGGCGGTTGCAGATTGCTTCCCAGCTGCTGGCAGAACCTAATGTGCTGATCCTGGATGAGCCCACTAATGACCTGGATACCGACACTTTGGCACAGTTAGAGGATCTGCTCGATTCTTTCCCCGGTACCCTGGTGGTGGTCAGTCACGACCGCTACCTGCTGCAAAGGGTGACCGATTCCCAAGTGGCGCTGCTGGCAGACGGTACTTTAGCGGCGCTGCCCGGCGGGGTGGAACAGTATTTGCAGCTGCGAGCCACCGCCCAGAAAACCGCAGACGCAGGTAAGGGGACTAACGCCAATAAGACCAGCGGTGAGGATAGCGAGGCAACTAACAAGCAGGCGCAAAAAAGCGGGGCTGAGATTTATCGGGCACGCAAAGAGCTTTCGGCGACTGAAAAGAAACTGGATAAGCTGCAACAACAGCTCAAGCGATTAGATCATGAGTTAAGCGAAGGGGCAGCCGATACTTCCCCGGAGGGATTAGCGCACCTGCAAAAACTTAATCAGCGCCGCGGCCAATTGGTCAGCGAAGCCGAAGAGCTGGAAGAGGCCTGGTTGCGCCTGTCAGAAACTTTGGAATAAGCCGGGGTTGTCCCGGGTGCCCCAGCTGATAGCTAGAAACAGCCCGTAGGGGGAGAGGTAGTTGAAAAGTCGCCGGCTTAGCGCAGAGGGCGCACCGGGGTGCCCTCGAAAGGTAGCAATAATCGCCGCAACAGGCCAGATAATTCTTTTCTTTCGTCCTCGTCCAAAGGAGCTACTAACTCGGACTCGCGCTGGAGGAGTTCCTTGAGAGCCGAATCGACCCGCGTAACCCCCTCTTCAGTAAGAGTTACCAGCACTGCCCGGCGATCATGCGGGGAAGGGGTGCGTTTGACTAGCCCCTTTTTTTCTAAGCGGTCAATCCGGTTAGTCATCGTGCCGGAAGAAACCAAGAGTTCCTGCAACAAGGTGCCCGGGGTTAAAGAATAGGGCGCGGCGGCGCGGCGCAGTACCGACAAAACGTCGAACTCCCACGGTTCCATACCTTGAGTGTTGAAGGCTTCTTTACGCGCCAAATCCAAGTGGCGAGCTAAACGTGCAACTCGCGAATAAACCTCCATAGGAGATACATCCAGATCGGGACGTTCAATCTGCCAAGCAAGGACGATACGGTCGACTTCGTCAGTGGCATCGGAGGAATTATTCTGTGAAATCACAAGCTAAGTTTACTTGAAGTCGAGACAATGGTCTATGTCTGATTGCCATGAATATGGTCACGAAGTTAGGTTTACCTAAAATATGGATCTGGACACAGAAAATGGGTGCTTTTGCCGCGTTTTTTATTTTTACTCCCTGGGGTTCTAACGCCGGTTAGCTCTCGCTTTTCCTGCTGGCGTGGAGTTACTTCCCAGAGCTGGGGTGGTAGAAAGATCGGCAAAATAATTCGGAACAGCTACAGGGGAAGGGGCGCGGTTTTAGGAAACTTTTTCGAATGTGTAAGATAGAGGAAGTATTCCGCCCTGGTGTATAGGTAACACGCGGGCTTTTGGTGCCTTGAGAGCCGGGTTCGAATCCTGGGGGCGGAACTGGCATTTCGAGTGCCTACTATTTCCAATCCGGCTACCTGTAAGGGGTCAAATCGTGGAAAATACGCCGTCTGCAGCGATTGTTTTAGCAGCTGGTAAAGGTACTCGGATGAAATCTACTCGTCCAAAAGTTTTGCACCCCTTGGCAGGTAAAGCACTATTGGGGCATGCTTTGGATGCAGTTGCTGCCTTGGATCCCACCTCATTATGTGTTGTAATCCGCCATGAACGGCAGGCGGTTGCCCAGTATGTTAACCAGTATTATCCACAGGCAGTCTTAGCTGATCAAGATGAAATTCCGGGAACCGGGCGGGCGGTGCAATGCGCTCTGGATAAACTGGCGCAGCAGGGTGAACTGGCAGGTACTGTCGTTATCACTTCGGGTGATGTGCCCCTGCTAGAAAGTTCTACCCTGGAAAAATTGCTGGAAAGCCACCAGCTATCCGGTAATCAGGTGACGGTGCTAACCACCCAGGTACCAGACCCCAGCGGATACGGGAGGGTAATCCGTTCCGATTCGGGCGCAGTAACCGCCATTATCGAGGATCGTGACTGCAATGAAGACCAACGCAGTATCCGAGAAATTAATGCCGGGATCTATGCCTTTGACGCCCAGTTCTTAAACCAGGCACTTTCTGGCCTCGGTACCGATAATGATCAGGGCGAGGTGTACCTGACTGACACTATCGCTCTGGCGGCTAGTAACGGGCGGGCAGGAGCCTATCTGATCACTGACTATATGCAGGCCGAGGGTTGTAATGACCGGGCTCAGCTAGCAGGATTGCACCGCGAATATAACCGGCGGATCCTTAACCAGCTGATGAAAGCGGGAGTGAGCATCGTTGACCCCGAAACCACTTGGATTGAAAAAAGCGTCAAGATTGCTGCCGATGCCCTGGTTTTGCCCGGATGCGATTTGCATGGAAACACGGTGATTGCTCCCGGAGCGGAGATTGGCCCGTTTACTTCCCTCACCGATGTAAAAGTTGGGGAGGGCGCGCGGGTGCGTAGGTGTGATTTACGGGCGGTAAATCTTGCCAGCGGTTCCAACCACACATGCGAAACCAATCTCTAAGACGCATGAGGACTTGTACAATCAAATTAACGGTATGGCGAATTTTAACCGAAAGTGAAAGGTAACACTCAATGACGGGGATTAAATCTGCAGGTCAGAAACACCTTCTGATTGTACCGGGACGGGCATACCCCGAACTTGCCCAAGGAATTGCTGAAGAGCTCCATACTGAAGTGCTACCGACCGTTGCCTATGACTTTGCCAATGGCGAGATTTACGTACGCTTCTCGGAGTCAGTCCGGGGGGCGGACTGCTACGTGGTGCAATCCCATACTGCACCTTTGAACAAGTGGGTAATGGAACAGATGATTATGGTGGATGCCCTCAAACGGGCATCGGCAGCGCGCATCACTGTAGTAGCACCCTTCTTCCCCTACGCGCGACAAGATAAGAAGCATCAGGGACGCGAACCAATCTCTGCCCGCCTAATCGCCGACCTATTCAAAACTGCTGGTGCTGACCGGTTGATGAGTGTCGACCTGCACGCCGCCCAGGAGCAGGGATTCTTTGATGGTCCGTGGGATCACCTTTATGCGCAGCCGGTGCTGATTGATTATGTTAAACGGCGGGTAGACCAAACCAATCTGACGATTGTTTCTCCCGATGCCGGGCGGATTCGGGTGGCAGAAAAATGGGCTAATAAGCTAGGAGGATGCGAACTAGCTTTCGTTCATAAGACTCGGGATACCACCCGTCCCAATGTGGCGGTAGCTCACCGGGTAGTAGGTACGGTTGAGGGACGCACCTGCGTTCTGGTTGATGATCTGATTGATACTGGCGGCACTATCGCGGAAGCGGTGAAAGTGCTACTCCATTCGGGGGCGAAAGATGTGATTGTGGCAGCCACACACGGGGTACTTTCTCCGCCTGcNNNNNNNNNNNNNNNNNNNNNNNNNNNNNNNNNNNNNNNNNGGGCTCGCGAAATTATTGTTACCGACACTCTGCCGATTTCAGCAGATAAGCGTTTCCCGCAGCTAACGATCCTGCCAATCGCGCCCCTACTGGCCAGCGCGATTCGCACCGTGTTCGATGACGGCTCCGTAACCGCCCTCTTCGATCAGGAATAGAAATCCTCTGGCAATAAATGTGAGTTGCCAAACCTTTTAGTCCTTCCGAGTTTACCTGACCGGTTGGGGACTATATCCTAAAGCTAGGTTGCCTCGGCGAGGGCGCATCTGCGCCGTTATCGACGTGGCCGTGGGGAAACCCACGTCCTCCGGGGTTCCGCAAATATCTGTAATCCTAAGGAGGAGCGTAAATATGGCTTCAGAGCTATCTGCACAACTACGTAATGAAACCGGTAAAGGCGCAGCGCGTCGTGCTCGTCGCGCCGGCCAGATTCCGGCGGTACTCTATGGGCACACCGTAGAAGAAAACCTGCACCTTAACCTGCCGGGACACGACACTTTCCTGATCGTAAAAGATAACCCGAACGCGATTATTAACCTAGACATTGACGGGGAAAAGCACCTGGTACTGTTAAAGGAAATCCAGCGTCACCCGGTACGCCGCGATATTCTGCACATTGACCTGCTAGCGGTAAGCCGCGACGAAAAAGTGGAAGTGGAAGTTCCGGTTACGGTTACGGGCGAGCCTGCCCCGGGCACCGTGGTCAACCTGGAAATCTTCGACCTGCCGGTACAGGTATCTCCGCTGGAGATTCCCGAAGAAATCGTTATCAACGTCGAAGGCTGGGAAGAAGGCCACGTACTACGCGCTGGCGAGCTAGAGCTGCCTGCAGACGTAGTCACCACGTTGGATGACGATCACGACGTACTCTCGATTACTCTGCCCGAAGAAATGCCGGAGGAGCCGGCTGCTGAAGAGGGCGAAGAAGGCGAAGAGGCTGCTGAGGAAGAAGCTAAGGAAGAATCCGAAGAGTAACCACTGCTTTTATGGTTCGGGGAGGGCGGTAGCCCTCCCCGAAACCAaNNNNNNNNNNNNNNNNNNNNNNNNNNNNNNNNNNNNNNNNNNNNAGGACGTTAATTTGGGGGTTGAAATGGAGTCATCTTGGCTGGTGATTGGCCTGGGTAATCCAGGAGAAAAATACGTGGGAACCCGCCATAATGCCGGTCATCTGACGATTGACCACTTGGCGCAATCCCAAGGAGAACAGCTACGACGCCATAAAACTGGCTGCCAGGTAGCAAGCTTACATCTGGGCATACCAGGCAGTCCTGGACCTACGGTGCATCTGGCGAAGCTGGATTCCTATATGAATACCTCAGGAATTCCCACCGCTAAACTGGTGAATTTTTTTGGAATCGATCCTACCCAAAATCTGCTGGTAGTCCACGATGAACTCGATTTAGTGGCTTACGATTTACGGCTTAAACGCGGAGGAGGTGAAGGCGGACACAACGGTCTGCGCTCCATCAGTCAGAACCTGGGAACTAAAGACTATGCACGCCTGCGGATCGGGATCGGTCGTCCTCATCCGAGGCAAGATCCCGCTGACTATGTGCTTTCCCGTTTTCCCCGCGGGGAACAAGGATCCCTTAACGAGGCTTTAGAGCGCGCTGGACAAGCGATAACCGAAGTGGTGACCCAGGGTTTTGTCCGGGCGCAGCAGCGTGTGAACTCTCACGCTATTTAGTACCGTTAAATTGGCAGCTAACCTAGTTATCGGCTGAGGCCGGGCTGATCTTTACCTTCGCTTCTTTCGCGTCCAAGCCCGGCAGCGGCCCCGCATCATGCCCTAATTGGGCTTGCAAATCAACCAAACTAGCCAGGGTGGGAGATAGTAGAGCTTCTTGCACATCCGGAACCAGGGGCAGTAAATCCATCTGCACCTGGCAGGCAAGCCCTAACCCTTTCGCAATTGCGGACTTATCGGCACCGCTAAAACCGGAGTAGGGCTGATAAGTTGCTTCGCGAGGATCAGAATCTAACTGGGCAACAAGTTGTTGTATCTGGCGCAGCAGCAGGGGAGTGACCACGTTAGAAACCAGGTTTTTTAACTGCACATCCTGGCTTTGCGCAACGTTTTTCTCGATATTAAATCGCAGGGAATCTAGTTGTTTAATACTGCGGGAAATCTGGTTTTTTTCCTGCTGACTTAAGGGTGTTTTGGCCCGCTTCTGTGGGTTTTTGGCGGCTGGGGTGGCGCGATGCCACTTACCTTCTCGGTAGCTTTTCGCCTCCAGCGGGGTGGTTTTGGCAGGCGGTAGCGTAAGAGAAGAAGCTGCCGCGATCTGCTTATTTTCTCGCTCCATCGCCACCCCGGTAGCGAATAGTATTTTTGCTAAGTCCTCGGTTTCCTTAGCACGCGCGGTATCCTCCTTGTCGCCCTCACTAGCTGCTAGCTGCTGGCGCGACAGTAAAGTAAGTGCCCCGGCGTCATTTAAGATATCAGCCTGGCAATTAGCCAGTTTATGGACTAAAGCTTGCCCATTTCCGGGGACGCGATAGTCGGCAGGCTCTGGCAGGGCCTCTGGTTTTTCTCTGCCCGAAAGTTTCACTTCCTGGGTGGGCCAGCGTTGCCCCAGGACTTTACTGCGGGTTGTGAAGTGATTTTTAAAAGCCGCTAACTTTGGGTCAGAGCTAAAAACAGTTTCGATGCCACTAGCAATCGCTTCTTGACAGTAACTGGCACGATAGCGTGCCATCTGGGTTAGGCTTGCGTTCACTGCGTCGCCGGAACCATCATCAATCCGCACCCCGCAGCCAGAAAGGCTCAGCGAAGCAACTAATATCCCAGTAAGGGGAACAATCCAGGTTTTCTTCATCAAAGTTAAGTTTGCCACGGGTAACATGTTTTTTGAAATGATAAAACGGTAAGGCGAACAAGAGACGAGGAAAAATGACTAAACCTAGAACCAAGTTGGAAAATGAACTTGTTGATCTGCTGCGCCCAGATTGCGAAGCGGCCGGCCTCTACCTAGAGGAAGTATCGCTAAAGCGAGCCGGAAAATACACCCGCCTGGTGGTAACGGTAGATTTACCGCGCGGACCGGGCGCGGTAAATGAAGAACAGCTATCACAAGTAACTTTGGAGATTTCCCGGCATTTAGATGAAGCTGACCCGATTAAAGGAACCTATAACCTGGAGGTCTCTACCCCCGGAATTGAGCGGCCTTTAGAGGAGGAACGCCAATTTTCTAGGGCAATTGGACATCGGGTAAAAGTGAAAAAATGTGATGGTACCCGCGAAGAGGGTAAGCTGGTGGATACAACAACTGAAGACATCGAATTGGAAACTGCCACTGGCCGGCGCACTATCGCTCTAACAGATATTGCGCACGCCCAAATGGTGGTGCAGTTCTAAAGCTCGTAAGGAGCATCATGGATATTGATATGGCCGCTTTACGGATGGTAGAGGCGGAGAAGGGCGTCAGTCTCGATACCCTTATGGCTGCTATCGAAGACGCTTTACTAAAGGCGTACCACAATGCCCCGGGAGCACTTGAGGACGCGCGAGTAGAAGTCGATCGCAAAAATGGCCATGTAATGGTGATGGCAGCGGAAATCGATGAAGATGGCAATAAGATCGGCGAATTCGATGACACTCCTTCGGGGTTCGGACGGATCGCTACTACCACTGCCCGCTCCATTATTATGCAGCGGCTGCGGGAAGCCGAGGATGAGCAGGTACTGGGCTCTTTTAGGGATAAAAAGGGCGAAGTGGTTTCCGGGATTATCCAGCAGAGCCGAGATAAAGATGTCGTGGTGGTAAAAGTTGGCGAATTCGAGGCGGTTTTGCCGAAAGCCGAGCAGGTTCCAGGCGAGCAATATCGCCACGGGCAGTGGATCCGGGCAGTAGTAGTAAAAACTATGATGGGTGAAAAAGGGGCACGGATCGAGGTTTCGCGTCGCCACCCGGATCTGGTGCGGGGGCTATTTTCTCGGGAAGTCCCCGAGATTACCTCGGGTGATGTGGTGATCGAGTCGGTGGCGCGAGAAGCTGGCTACCGTACCAAGATTGCGGTGCGTTCTACTCGTCCTAATATCAATGCTAAAGGGGCTTGTATCGGGCCGATGGGACGGCGGGTACGAGCCGTGATGAATGAGCTTAACCACGAAAAAATCGACATTGTCGACTATTCCGAGGACGTGGCTACTTTCGTCGCTAATGCGCTCTCACCTGCGCATGTTACGTCTGTCACGGTAGAACCCGCCGAGCATGTATTGGCACATGTGGTGGTTCCAGATTTCCAGCTATCTTTAGCTATCGGCAAAGAAGGACAAAACGCGCGTCTAGCTGCTCGTTTAACGGGAGCGAAGATTGATATTAGGTCTGATATGGATCTTGAAACCGCCAGTGAGGAAGTGCAATAGCCGATTTCTATGTGCTCGCCCTACTGTAGGTGGCTTCGGCTTATTGCAGTCAAGGCGCTAGTATAGATATCGGAACCTAACTTTGGTTGCAATGGACGCACCGGTTCTAGGCCTTGCCTGACCGGTGCTTTCTTGTGGCTAGGCTAGGGTCGTTTAAGTAAGGTTACCGGCATCTACCCCCCAGTGGATGCCCGATACAGGAAAGCAGGGTTGGAAGCTGATGGTCACCCGATGAGCAACCAGCGATGATCTGCCAATTTAAGCAATAGCCTGCTCCATGCTGGGCAGGCCAGCAAGGAGAATTGTGGCAAAACTTAGAGTTCATGAGTTAGCGAAAGAGCTCGGAACCACTTCGAAAATTGTGCTGCAGGCACTAAAAGAGTCGGGGGAGTTCGTTAAAAGCGCGTCCTCGACTATTGAGGCTCCGGTGGCGCGGAAAATGCGAGAGCATTTTGCCAAGCTAGCGGAAGAGGTCGAAACGGCAGCACCCAAGGTGAAAGCGGCAAAGAAGAAAGTCGCTAGTTCCGTCGCTAAAACCAAAGTCGCGAAGGCGCGGGCGGCAAAGGATGCGAAACCAGCTGCCCCCAAACCGGCGGATCGGGTCGAGCCGGAAAGTGAGGCGGATAAGGCACAGCCGGAGAATAAGACGGAAGCGCCTGCACCTGCTAAAAAACCTGCCACTAGCGCGGCGCCTAAACCAGGGCCGAAGCCGGCTGTTAAGCCGGCTGCGAAACCAGCCAAGGCGAAGGCATCAGAGAAGTCGACGCGTCCCGGTCCTAAACCCGGTAAGACAGGCGCTAAACCTGGTCCTAAACCAGCTCCGCGTCCGGGCGGTCCGCGCCCGGGTAATAATCCTTTTGCTTCAGCGCAGGGAATGCCACGACCGGGCGGTCCGCGCCCAGGCAATAATCCTTTCGCCTCTTCACAGGGAATGCCGCGTCCCGGCGGCAGCTCTGGGCAACGTAAGAACTCCGGTCGGGGTCGTCCCGGGCGGGGAAATCGGCGTGGCTCCAGTGCCACTCCGAATGTGATGCCGGCGCATTCCGCGACGGATCCGATGATGGATCAACCGGCTCCCTCCCGTGGTCAGCGCCGCGGCGGAGGCGGGCAAGGCGGTCCTGGTGGTTCGGGCGGTCCGGGTCGTCCCGGCGGTCACAAGATGAATAACCGTGGTCGCGGCGGNNNNNNNNNNNNNNNNNNNNNNNNNNNNNNNNNNNNNCACTCAAGGGGCATTCGGTCGCGGCGGATCCTCGAAAGCTAAACGCCGTAAGTCCAAACGCGCTAAACGCGCCGAGTACGAGCAACAAACCGCTCCCAAGATTGGCGGCGTGCAGGTTCCTCACGGGGATGGCTCTACGCCTTTGCGTCTGCGTTCGGGGGCTTCACTAGCGGATATGGCCGATCGGATCGATTGTGATCCCGCATCCTTGGTTACCGTGCTGATGACCTTGGGGGAGATGGCTACCTCTAACCAGTCTTTGGACGAGGATACTTTGATGACCCTCGGCTCGGAACTGGGCTATCAAGTACAGGTAGTTTCCCCCGAGGACGAAGACCGCGAACTGCTGGAATCCTTTGATATTGACCTGAAAGAGGAAGAGCAAAGCGATGAAGAGGACGCCTTGCCGCGTCCTCCGGTGGTTACGGTTATGGGTCACGTTGACCACGGTAAAACCAAGCTTTTGGACGCGATTCGCGATACCGACGTGGTGGGCGGAGAGCACGGCGGGATCACTCAGCATATTGGTGCTTACCAGGTAAACATTGATATGGATGATACTCGCCGCGCGATTACCTTCATCGACACCCCCGGTCACGAGGCGTTCACCGCTATGCGTGCGCGCGGGGCGGAGGTTACCGATATTGCGATTTTGGTGGTAGCTGCTGATGACGGGGTAATGCCTCAGACAGTGGAGGCAATCAACCACGCTCAGGCCGCTAATGTGCCGATTGTGGTCGCGGTCAACAAGGTTGATAAGCCGGAAGCCAACCCGGATAAGGTTCGGGGGCAACTGACCGAATACGGTTTGGTGTCTGAGGAATACGGCGGCGACGTAATGTTCGTGGATGTTTCAGCTAAACAGCGTAAAGGAATCCACGAATTGTTAGAAGCGGTGCTGCTGACCGCGGATGCTGCTTTAGAGCTGAAAGCTAATCCGGATGCGGCAGCCCGCGGGGTAGCGATCGAAACTCGCCTGGATAAGGGACGCGGCGCGGTGGCCACCATTTTGGTGCAGCGCGGTACCCTGCGCGTGGGCGATTCGATCGTGGTGGGCTCGTCTCATGGACGCGTGCGCGCTATGCTCGACGAATACGGTAACCAGGTTGAGGAAGCCGGCCCCTCATTCCCCACGGCAGTGCTGGGACTTACCAGTGTCCCGGGAGCAGGTGACTCTCTGCTGGTAGCCGAAGATGAACGTACTGCCCGCCAGATTGCCGATAAACGTCAGGCACAGCAACGTGCTGCTCAACTGGGCAAACGCCGCAAGCGGATTTCGCTGGAAGATTTCAATGCTGCTTTGGAGCAGGGCAAGGTAGATACTTTGAACCTGATTTTGAAGGGCGACGTCTCT
[truncated: 1,248,638 more chars]
