# Supplementary material for: Genome resolved analysis of a premature infant gut microbial community reveals a Varibaculum cambriense genome and a shift towards fermentation-based metabolism during the third week of life
Source: Microbiome. 2013 Dec 17;1:30. doi: 10.1186/2049-2618-1-30 (PMC4177395; doi:10.1186/2049-2618-1-30)
Supplement: Additional file 5 — KEGG annotations. [file 2049-2618-1-30-S5.zip › af5_V_cambriense_pathway_tools/1.0/data/dora-GEN-EL279334.fsa]

>DORA20.02 DORA20.2 (NODE_353_length_428521_cov_48.529972.186081.361610_0-1526173 NODE_353_length_428521_cov_48.529972.1.182414 NODE_274_length_252149_cov_55.212299.127407.252199 NODE_274_length_252149_cov_55.212299.104190.127393 NODE_353_length_428521_cov_48.529972.186081.361610_154015-end)
TTAAAACCCCAACCCCCAAGAAAAACGGACACATCTCCTGAAACCACACAGTGTACTGTAACCAGGAAAACACGCCTGTTAGAGTTACAAAGGGCAAGACTTCATTGTTGGTTTAAGGGCGATAGGCTGGGATTAAAACGCGCTGCCCGCGAGGAAGCGGCTGGAAGTAAACTAGCTGTTTTCTACCGAAATATCGAAAAGTATTCTGATGAGGGCATCGGACTCGGGCTTGGTTGTTTCAACGATATCGATATTGGGTGAATCAACTTCGTTGAACCATTTGACCGCGCGCTTTCGGGAGTATCCTGCAGCCATTTGCCTTTCAATGAGCCTATCTTTAAGTAATGAAACATCAGTATCCAAATACCATAGGATATCTAGCATTTTCTTAACATTTGCCCAATCACCATTTTGGAAGGCCAAATAGTTCCCTTCAGTAACAATAACTTGAGTGTCTGGTTTTATTTCGATAGCAGCAGCGATCGGCTCGTGTAGCCTGCGGGAATAGGTTGGGACGAAAAGAGGGTAGTCTACTAATTCCCGCAACCGTTGCAATACATTGAGGTATCCGTTCACATCAAAGGTTTCCGGAGCCCCTTTCCGATCTAGTAGCTGCTTTTGCCGCAATACGGCATTCGAAAAATGAAATCCATCCATTGGCAGGTATGCACTGTGAATGTCCATAACATGCGTTAAATAATCAGCAAGTTTCTGCGCTAACGTAGATTTTCCAGCGCCAGGAGCTCCGGCGATACCGACAATACTGCGACCGGGACGCAACTTGTTGCATAGATCTCGCGCAAGATATTCCAGGCATCCAAATTCATAAAACTTCACTCAAAATCCTCCTAAAAGGAATTTTACTCCTTTGATTTTACTGACATAGAAAAAGTTATGAGCCATTCGTTGCAAACGGTTAACCTTTTCTGTACTTTGTTTTTCTGCCTCTTCCGTCCTGATAGATCAAGCCGTCTGTAATCATGCGTTTTAGAATACGGCTGGCCGTTGTTTGGCTGACATCCAACAGTTGATCCACATCGCTACGTACTACATAGCCGTTTTTGTCAATCAGATCCAGAATTTTTTCTTCATTGGATTTGCGTTCGTTAGACATGGTAGCCATTGTCTTAGCGGCATTTCTATTGGGAAGTGTAATTTTGAAAGCATTGTTTGTTACTTCAATTTTAGGCTCTAACCCTGTGCCTGCGTATGCTTTCATGATTTTGGGCATACCGGTTCCGTAAGCTTCAATCAGCTTTAAGCGATAGAAGATAGCTGCTAATTTCGGATTTCTGCAAACGGAGAGTCCGAGCATAATGTCATCCAAAGTGATTCCGGCAGGCAGACCGCCCACGGATACAAATTCGATTCGATCATCATAGATACTGACAAGGGTGCTGGCACTAAAAGAGTAATCTCTATGCACCAGAGAATTCATCAATGTTTCTCTCAGAGCGTCCTCTGGATAATCTCTGGTATCAGTTCGGTATAGTCCCTCAAATGTGGCCTTGGTTTGATTGTGCAGATCGAGATAGGCGTACAAATCCTCCATCTGCTGAAACAGCGAACCAGTAAACTCACGTCTATCTTGGAATACGCTCTGATCAACACCGGCAAAGGTTGCAGCCTTGATGGTATCCGGACATTGTTCGGACAGAAGCAACGCTACATTGGAGTAAACGCCGTCCGAGGAAACCATTCCCAAAGTCTGCATCTTAGCAGCATCATAGGGAACCTTCCTCTTGGCAAACTGTGCTTCAGCTGCCTGGAATGACAAATTCTGTTCCAAAGAGCGCATGGTTTCAAAACTGTCACCATCGGTTTCTTTAATCATTTTTCGGATGGCGGTATCAGAGGCAGGATCTGTAGATGTACCATTGCGGACATACACGCCACTGGGTTTTAATCCCTTGCTGCCCAGATAATAAGGACGGTCTGTACCCTCCTGAACGGTCACGGCAATAATTCGTTTATCATCTATCACCTGTGTCTCATAGTGGACAAACATCGTAATATCAGGTTTGATGGAATCCCGAACCATGTTATTAATTTGCGAGGTAACACGGTCGGTACTATCTAGACCAATCACCGTACCATTGTCCTCAACACCAATGTAAAGAGTGCCGCCTTTGGTGTTAGCAAAGGCAATCACCTCTTTGCAAAGGTCTGCAACAACCGAAGACTTGAGTTCGATAGTTTCGCTCTCACTAAATGCCATAAGGCACCTCCTGTAGTTTTCTTAATCACCATTATAGTTATACTAGTCATTCTTGGGGCTAAGTAACATTTTGTGTGTCTTTATTTTGGTGTTTTTGCTGGTGGTATTGCGTAATTTGGGGTTTGGTTAGCTTTTTGGGCTTATTTTGTGACCGTGCTTGACATTTGCTAGAGGTGTGCTACGCAGCGGGTTTTGCTTGGTTTATGGCTCGTAAACCAAGTAGAAGAAAGTGTCCTACCTGCGGCGAGGTGGGTGTTAAGAAGAATGGTAGAACCAGCAAAGGCGCTATCCGCTATAGATGCACCCATTGCGGGGCATCCTATTGCGCTAACAGGCCAGATATCACCCGGAACGCTCAGATGGACAGGTTCGTGCAATGGCTTACTGGAAAGCATTCCATCAGCGAGACCACGGACCAGTCCCGTATGTCTTGGAACAGGCAAAACTACTGGTGTTGGAGGGTTGACCCGGTAATCGAGCCAACCGGGCAAATCTATGACTATATACAAATAGATGGCACCTACCTGCCTTACGGCTGGTGTCTTCTAACCGCGGTAAACAACGGTAAAGTCCTTGCCTGGCAATGGTGCAACCAAGAGAACAAGACCGCCTATAAACAACTGTTAAAACGCTTACCAGAACCCTTAATGGTTATAACCGACGGACAAGCCGGAGCGTTAAGCGCCATCAAAGACCAATGGCCAAACACGCGCATCCAACGCTGCCTAGTACACATAAAACGAAACATCCGCACCCTTACAACAACCAACCCTAAAATCCCACCACACAAAGCACTATGGGGCCTAGCAAAACGCCTAGTAACAATCGAGAACCTGAACCAAGCAGACCAATGGATAGGACTACTACAAGCTTTCCATGATCAATGGGGAAAATGGTTAAACCATAAAACCTATAAAAACCAGATACCACCAGAGCAAATACCCTTTTGGATTCGACCTAACCAGCAATGGTGGTACACCCACCAAAAAGCCCGCAGAGCCTACAATCTGCTCGCCAAACAAACCAGGAAAGCAACCCTGTTTACCTTCCTAGACCCGACCCTAAACAAGCAAGCCACCACCGCTCCGCTACCGGCCACCACTAACGAGCTAGAAGGCGCTATAAACGCCGCCATCAAATCCCTGATCTACAACCACAGAGGCCTATCCGAGCCCCACATGAAAAAAGCAGCCCAATGGTGGTGCTACCAACACAGCGAACACCCACTCAAACCCCACCAACTAATCCAGCCCCACCACCTAAAACCCGACCCCAAACCAGCAGCCAAACAAGTAAAACCAGGCCCGAAACTATGGGACAGAGCCATCGACCAAGACCCCAAATACCAAGACGGATCCCTACACATCCGCAAAGGCTGGGCAGGACACTAAACCACCCCAACACGCCCGGCAAAAGACACACAAAATGTTACTTAGCCCCATTCTTGTTGATTTGTATTCGTGTAGTGATTAGAAAAACAAGAAGAGGGTACGAATCCATATTTTGGGTATTAACCCGAAAACCACTGGCGCGGGCGAACGCTCAACCCGCGTTCGCTACCTCCCCGCGCCAGCCCTCGCGGGTTCTCGTCCCTAAGCTCATAAAATGTTGAAGCCCCAGGATAAACCTGGGGCTTCAACATTTTAGTGGAGCTAGCGGGACTCGAACCCGCGACCCTCTGCTTGCAAAGCAGATGCGCTACCAGCTGCGCTATAGCCCCTTTAGAGCAGGAAACCCCCTACAGGTACTTCCATACTCCCGGATCATTGCGAAGGTCATTTGCCGCATTCGCCAGCCAGGCGAAAAACACCCCGATAAACAACAGTTTGAAAGTCTTTTTCAAATCTACCTACCTGGCCGATTGCTGGAACAAACTTCCCTTGCAGTGGGCCTAGCTGGGCTCGAACCAGCGACCTCAGTCTTATCAGGACTGCGCTCTAACCAACTGAGCTATAGGCCCATCGTGTCCATCGCGAACACCATTGCAGATTACAACATTCCTAACCCGGCTTTCAAACCCGTCCTAGGTGCGTTCCGTCACGCCACCCTCGAGATCCCACAGCCAGCGAAGAATACGGTGCTGCTACTCGTCGGTCAGCGCCAGCCTGATCCCACCAACCAATGATGTCACCAAGTTATAGATAAGCGCCCCCACCGTTGAAAACGCGGTCATTAAGATCACGTTCGAGACTGCGATAATAGTGCTCATCGCCATTACCCGCGGCAAGCGCAAATAATCAATAATCGACGCAATCGAACCAGTGGGATCAATATCGTTAATAAAGTTTTCCACCGAACTAAACACGCTCATCGAATTTAGCAGCAGCCAGACCAACAATCCTGCCAGCACCATGGCGATCCCGAGCGCCACCGATAACAGGAAGGACACCTTCATCACCGACCAGGGATCAATCCGGGATACCACCAACGAGATTTGACGCGGCTGATATTCGCCAATCTTCTTTGCCGAGGACGCAGCCGCGGCCTCGGTCTGTCCCGCCTTGTCTGCAGAAGAAGACACTTCCGGAACCTGTGGAATCGCAGAGCTGCTACCTCCCTTAGAAGCAGACTTACCAGCGGTCTTTTTGCCCGCTGCCTGAGGCGATTTTCCGGCCTTTTTCACCTGGCTGTCCCCACTATTAGTTTGCGGGTCAGCAGCTTGCGGTATTTCATTCTGCGAAGACTGGTCGGCGCTATTATCTTCGCTAATAGTAGAGGCTTCGCTCTCCCGCGAAACATCATCAACGCTTTGCTCTGAGCGAGCCTTATCTTGATCTTTGCCATCAGTTGTCATTGGTCAGCCTCTCACTAAAGCTCAGTTGTTTCGGTTTCTAACGCGGCCACTTCTTGATCGAGATCCTCATCCGTAGCCTCTGACGATTCATCATCTTCTGATTTCTCATTATTTAACGCCACAGCCAAAACCGCATCCCCCGGGGCCGGACGAGTGAAAATTACTCCCTGGGTGTTACGTCCCGTGCGAGGAACCTCATCCACGCGAGAGCGCTGCACCTTACCAGAATGCATAATCACCATGACTTCATCATCGTCATTAACAATCAAGGCGCCCACTAGGCCGCCCCGCTCAGCCACCAGGTTCGCTACCTTGATCCCGAGGCCGCCGCGACCTTGTACCCGGTATTCCTCTACCGAAGTGCGTTTCGCGTATCCACCCTCGGTCACCACCAAAAGGTCACTATCGGGGCGAATAACTGTCATCGCCAACAGGTGATCCCCTTCGCGGAACTTCATTCCCCGCACCCCGGAGGTGGCGCGCCCAGTAGGACGCAAAGCTTCATCACTAGCTAGGAACCGCAGGGATTGTCCGCGGTGCGAAACCAGCAATAGCTCATCGTCACCGTTAACCAGTTCGGCAGAAACCACCTCGTCAGGGGCACCATCTTCCATTTCCCGCAGGTTAATCGCAATCAAACCCCCGGTACGATTGGAATCATATTCGGTAAACCGGGTCTTTTTCACTAGCCCTGAACGGGTAGCCAGCGCCAAATACTCGGCCTCGTCATAGGAGCTGAACGTCAGAACCTGGGCGATTTTTTCTTCCGGCTGGAACGCTAAAAGGTTAGCTACGTGCTGCCCCTTGGAGTCGCGTCCTCCCTCGGGAAGTTCGTAAGCTTTCGCCCGATAAACCCGGCCCTTATTAGTAAAGAACGCCAACCAGTGATGAGTAGTGGTGGTAAAGAAGTGATCCACCACGTCATCTTCACGCAGCTGCGCTCCCTTAATGCCCTTGCCGCCACGTTTTTGGCTGCGGTATTGATCCAGACGGGTGCGTTTGACATACCCCGAACGGGTAATAGTGACCACCACGTCTTGTTCTTCAATCAGGTCTTCCATCGACATTTCCCCGGCGAACGGCATTATCTTGGTGCGCCGCTCATCGCCGTATTTATCGACAATCTCGCCCAGCTCGGTGGAAATAATGCCCCGCTGCCGTTCCGGACGAGCCAAAATATCTTGTAGATCCTTTACCCGTGCCTCCAACTCGGTATGTTCATCCAGAATCTTTTGCCGTTCGAGGGCGGCCAGGCGGCGCAGCTGCAAAGCCAAGATGGCATCCGCTTGGACTTCGTCCACCCCCAATAGTTCCATAAGGGCGGTGCGTGCCTCATCAACTGTTGGTGATTGGCGAATAGTAGCAATCACCGCATCCAGCGCGTCCAGCGCCATCAGGTAGCCTTGCAAAATATGGAGGCGATCCTGCGCGCGCTTGAGGCGGAAATTGGTGCGACGCACGATTACTTCTAGCTGGTGATTAATCCAGTTAGAGATAAACCCATCGATAGAAAGCGTCCGCGGAACCCCATCTACCAGCGCCAACATATTGGCGGGGAAGGAATCCTGCAACTGGGTACGCTTATAGAGGTTGTTCAAAACCACCTTGGGAACCGCGTCCCGCTTGAGCACAATCACCAGGCGCTGTCCGGAACGATCCGAGGATTCATCGCGAATATCTGCGATGCCCTCGATCTGCCCATCTTTCACCAGTCCGGCGATTTTTGCAGCCAGATTGTCCGGATTGACCTGGTAGGGAAGTTCGGTAACTACCAGGCAAACCCGAGAATTGATTTCCTCTACGTTTACGATTGCTCGCTGTACGATAGAGCCGCGACCGGTACGGTATGCCTGTTCAATCCCTTTCCGTCCCAAAATAGTGGCGCCCGTGGGGAAATCTGGCCCCTTAATCCGTTCGATCAGGGCTTCCATTAGTTCTTCACGCGAAGCCTCCGGGTGCGCTAAGGCCCATTGCACCCCGTCAGCGACTTCCCGCATATTGTGGGGCGGAATCCGGGTAGCCATCCCCACTGCGATTCCCTCTGACCCGTTAAGCAGCAGGTAGGGCAGGCGGGAAGGCAAAACCGTGGGTTCTTGGGTGCGTCCGTCATAGTTGTCCATGAAATCGACAGTGTCTTCATCGATGTCGCGCACCATTTCCATCGACAAAGGCGCCATTTTACATTCCGTATAACGCGGAGCTGCCGGCCCTAGGTTCCCTGGGGAACCAAAGTTACCTTGACCAGCCACCATCGGGTAACGCATTGACCAGGGCTGCACCAGGCGTGCCAAGGCGTCGTAAACCGCGGCGTCACCGTGGGGGTGGAAGTGCCCCATCACGTCGCCGACTACGCGCATACATTTGGAGAACCCGGCGTTGGGGCGGTAGCCACCGTCATACATGGCATACAGAATCCGCCGGTGTACCGGCTTNNNNNNNNNNNNNNNNNNNNNNNNNNNNNNNNNNNCGTCCCGCACCTCGGGCAGGGCGCGCCCTACGATCACGCTCATTGCATAATCCAGGTAGGAGCGCTGCATCTCGGTTTCTAGGTCAACCTGGTTAATATGACCTTTAGCCTGGAAAAGACCGGAATTATTATTTTCGAGGGCGTCTGAGGAAATGCTGTCCCCGCCTCCGAAAGCTGCGCCGGTATGCTGATTCTTTTCCGGGGAGTCTGCTTGCTGGTTTTGATCCTGGTTGTCTATATCGCTCATGTTTTGCCTGTCCCTTAAATATCCAAGAATCGTACGTCAGTGGCATTGCGTTGAATGAAAGCTCGCCGCGACTCGACGTCCTCACCCATTAGCATCGAAAAAACTTCATCTGCGCTGGCAGCCTCGGATAAGGTCACCTGTTTAAGCATCCGGTCTTCGGGGTTCATAGTGGTTTCCCACAGTTCCTGGGGATTCATTTCTCCGAGCCCCTTATAACGCTGCACCCCGCCCTCTTTCGGAAGGCGTTTACCATCAGCTTTGCCGTCCTCTAAATATTCGTCGCGTTGGCGATCGGAGAACACAAACTGGTGGGGAGCATTTGACCATTTCAAGCGGTAAAGCGGAGGGCAAGCGATAAACACGTGCCCTTTTTCAATCAGGGGACGCATATAGCGGAACAGCAAAGTCAGCAGCAAAGTAGCGATATGCTGACCGTCCACGTCCGCGTCTGCCATAATCACGATGGCGTTATAGCGCAGCTTGGAGATATCGAAGTCTTCCCCAATGCCGGTACCGAAAGCAGTAATCAAAGACTGAATTTCTTGACTGGAGAGGGCGCGATCTAGCCGCGCTTTTTCTACGTTGAGGATTTTGCCGCGGATCGGCAAAATGGCCTGGTGAGCCGGGTCGCGCCCCTGCACGGCCGAACCACCTGCCGAGTCGCCCTCTACAATGTAGATTTCGCATTGGGAGGCATCGCGGGAAGAACAATCCCGCAGCTTACCGGGCATTGAGACGGATTCGAGGGCGGATTTGCGCCGGGTTGCTTCCCGGGCTTTACGCGCTGCTACCCGCGCGGTGGCCGCCTGCTGTGCTTTAACCAGAATCGCTTTCGCGTCCATGGGATGGGCGTCTAACCAGTCACCCAGTTTGGAATAAACCTGCTGCTGGACGAAAGTACGTGCCTCGGTGTTTCCCAGTTTGGTTTTCGTCTGCCCCTCGAACTGGGGCTCGGTTAGTTTCACCGAGATTACAGCGGTTAAACCTTCGCGAATATCATCACCGGTTAGGTTTTGATCTTTGTCTTTGAGGATGCCTTTATCGCGGGCATATTTATTCATCAAGCTGGTGAGGGCGGAGCGGAAACCTTCCTCGTGGGTGCCGCCCTCGGTGGTGTTAATAGTGTTCGCGTAAGTATGCACGGACTCGGAATAAGCGGTGGTCCATTGCAAGGCGATTTCTAGACTGATCGAGGCGTCTTCATTAACCGACTCAAAATCAATGATGTCAGGGTTGATAACCTCAGATTTCTTGGAGTGGTTGATGAACTCTACATAGTCGCGCAGACCATTCTCGTACATAAACGAAACTTGGCGGAAACCGGGAACCGGATCATCCGCGGTGCCTTGCACATCGCCAGTAACCAGATCGCCAGCATCGGTAGCCTCGGGGCGTTCATCGGTTAGGGTGATGCGTAGCCCCTTGTTCAGGAAGGCCATCTGCTGGAAGCGTTGCCGCAAAATCTCGAAACTAAAAGTAGTGGTCTCAAAGATTTCCGGGTCTGGGTAGAAAGTTTGTTGCGTGCCGGTTTCTTCGGTTTCTTCGCCGCGTTGTAATTCGGTGAGGGGATGCCCCCCGTTACCGAAAGACTGCCGCCAGGCGTAGCCTTGCCGTTTCACCACGGTATCCATCCGGGTTGAAAGCGCGTTTACTACTGATACGCCAACCCCGTGCAGACCGCCGGAGACTGCGTAACCGCCCGAACCGAACTTGCCGCCCGCATGCAGAATAGTCATTACCACTTCGACCGTGGGGCGTTTTTCGGTGGGATGCATATCTACCGGGATTCCGCGGCCGTTATCACTAACCCGCACCCCGCCATCGGCCTGAAGGGCGACCTCAATATGGTCACAATAGCCGGCCAAGGCTTCATCAACCGAGTTATCGACTACCTCGTACACCAAGTGGTGCAGACCGCGCTCCCCGGTTGAACCGATATACATGCCGGGACGCTTACGTACTGCCTCTAGCCCCTCTAAAACTGTGATGTCGTCCGCGCCGTATTCGTGCTGGACTTGTTGGTCACCCAGATCAGCCACCTGCTGGATCTCCTTGATCTAGTTCGCTGGCCCCGAGCCGGATATTTCCAGCCGTTGGGCACCGTCTGCCCCAGGGCATTCACGCCGAAAATCCGGCGCTCACTAGCTCTATTGTACCGTGAAAGCCTCAAGAACCCACATTTTACGGCCTCACCCCACTTTTCGGGGGAAAGTCACTTTTTTGCTTTCGGTGCGTCAGGCGCAAATTTTTTCCGAGGGCGGGCAAGGGAGACGGACAGGGATGGGCATTAGCCCGGCATTGTAGAAAAATACCGGGGTACCGCTTGGGAAAAACGCGGATAACGATTGGAAAAAGCGGGTGAAACTCGCAGAACAAATCCGCAAAGTTCCAAAACTAAATAGGTACTATTTCGGATCCATGATCCGGTAGCCGAGCCCGCGCACCGTCACGATAATCTTCGGTGAGTGCGGGTCGTCCTCAATCTTAGAACGCAGTCGTTTAACATGTACGTCTAGAGTCTTGGGGTCACCGAACCAGTTTTCGCCCCACACCCGATCCATAACCTGTCCGCGAGTAAGTACCCGTTCGGGGTTGCGTAAGNNNNNNNNNNCCCCCCGATCCATAACCTGTCCGCGAGTAAGTACCCGTTCGGGGTTGCGTAAGAAATATTCCAGCAGTTCAAACTCGCGTAGCGGTAGCTCTTTAAGTTCGCCATGTACCCGCACTTCGTGGCGGTCAACATCCATGGTTACCGGGCCGACCTCTAAAACGTTGCCTAGTTCCGGTAGCTCTTGGGTACGGCGCAGTACCGCAGTAATTCGAGCCAAAAGTTCGCGGAATCGATAGGGCTTAGTTACATAGTCGTCCGCGCCCAGCTCCAAACCGATAACCACATCGACCACATCATCTTTCGCGGTAACCATAATGATGGGGGTGTCGTAGTTCTCGCGTACCTGGCGGCAAACTTCCGTACCGGGGATTCCCGGGAGCATCAAATCTAGCAAAATTAGATCTATACTGTTGCCTTTCACCGCTGAAAGCGCCTGATCACCGTCTTCTACCCCAATAACTTCATAACCTTCCCGTTTGAGGGAATACTCTAGAGGTTTGCGGTAGGCTTCCTCGTCCTCCACTACTAATATGGTGGTCATTTCTATTCCTTTGTCAGAGCTATTTGATCAGTTTGCGTAGTCTGTGGGAAGTGGCGTGGCAAAGTGATGGTGAAAGTAGCGCCCTCGCCTGGTTTAGAGTTCACGTGGATGGAGCCATTAAGATCCGAAACCACATGTTTTACGATTGACAGCCCCAGCCCAGTTCCGCCAGTAGAACGAGAACGAGCGGGATCTACCCGGTAAAAGCGTTCAAAAATTCGTTTTTGGTCTTCCTCAGAAATCCCGATCCCATTATCAGCAACTTCGATAACCACATTGTCGTTTTCTCGTAAGGTGATATCTACCTGACCTCCGGAATCGGAATATCGAATCGCGTTTTCCAACAGGTTTTGCAGGGCGGAAGTCAGCAGTTCCAAATCGGCATAGACCAAAATATCTTCACCCTGCGGGAAATGGGTATTCACTGTAATATTTGCGTCTTCCGCGGCGGTAGTCACCTGGTCGAGAGCATCGTTAATAGCTTCGATTGCCAACATGGAACGCGGTTTAGAGGGCAAACGCCCATCTTGCAAGCGCGCTAAGGAAATAATTTCGTACACCAGTTTGGTGAGTCGACGCGATTCTTTAACTAGCTGAGTTGAAAAAGTTTCCACTGCCTGCACATCATCGGCATTGTCGTGGATCGTTTCCGCCAGCAAGGAAATCGCTCCCACCGGGGTTTTTAGTTCATGGGAAGCGTTAACTACGAATTCGCGCCGGGTAGCATCAGCTTGGAGGACGCGGGTGCGATCCTCTAGTAACACCAGGGTGTGCCGCAAAGATATGGGAGCCACCCGCACTCTAACTGACCAGGGAACGGCGGCATCTGGATGCACCAGATCGTATTCTTTTTCTACGATTCGTCCTGTAGCACGAGCCTTATCAATCTGCTCTAGCAGCTGCTCATATTCGATTTTCCCATTGTGGAAAAGAGGAATTAGACGCGCCAATTGTGAGCTATAGGCAAACGAATTATCGGGATTAAGTACCACCGAGGCTTCCGGGAGGGCGTCAAGGATTGTAGAGAGATCTTCAACTCTCCAGCCAGAGCCATCCCAATGCTGCTGCTCACTTTGGCTTTCCATAATTCATATATTAAGGGGGCAATATCTGAGAGACTAATTGTGCAGACTGCGTTAACCAAACGTTTACCGTGGGTAACAAGTATTCTACCTCCAGCAGGTAAAAGACATCTTCCTGTTCTATGCCGTTACCCGCGCCCTTGTTTGCAGCCGTCTGCTGGCGCCCGCTAAAACCCACTACTATTCCCTAACCAAAACGCCCCGCAATATAGTTTTCGGTCACCTTTTCATGGGGGGTGAGGAAAACGGATTCGGTCGGTCCGATTTCGACCAGTTTTCCAGGTTTGCGCGGCCCGGCGATATTAAAGAACGCGGTCTGATCCGAGATCCGGGCTGCCTGCTGCATATTGTGAGTAACAATCACAATCGTGTAGGTCTCTTTCAACTGGGCAATCAAATCCTCAATCGCCAAGGTGGAGATGGGATCCAGCGCCGAGCAAGGCTCATCCATCAAGAGTACCTCTGGTTTAACCGCAATCGCCCGCGCGATACACAGCCGTTGCTGCTGGCCACCTGAGAGGGAAGCGCCCGGTTTATCTAGGCGATCCTTGACTTCTTCCCACAGGTTTGCGCCCTTGAGGGATTCTTCTACGATCGCCTCGCCCTCGGATTTGCTGATTTTCACCCGATTTAGGTGCAAGCCGGCGAGCACATTGTTCTTAATCGACATAGTGGGGAAGGGGTTTGGGCGCTGGAACACCATCCCGATCATCCGCCGTACCTCCACCGGGTCGACATCTTTGCCGTAAAGGTTGTCCCCGTTCAGCAGCACTTCCCCTTCGATGCGTCCTCCGGGAGTGACTTCATGCATCCGGTTTAAAGTGCGCAGCACCGTGGATTTACCACACCCAGACGGCCCAATCAGCGAAGTTACCGTTTGGGTTTCAATCGTCATATTTACGTCCTCTACGGCTTTGAAATCTCCGTAGTAAACGTCTAAATGTTTAGTCTCTAAACAGATTGCCATTTTCTTTTCCTATCTGCTTTTGCTTCTTGCAGCCCTGCCCCAGGCGAGGGCGAGTTAACTATTTACCGATCGAGAGTTTTTTGGCTACGAACCTGGCTCCCAGATTCAAAACCAATACCGCGAATACCAGCACCAAGGCCGCACCCCAGGCGCGATCCACATTGATAGTGGGGTTACAGTTCACCGCGTGGGCAGCACACGAAACCGTGGAGGTGTACTGCTGATAGATATAGACCGGCAGAGTTTCCATGCGACCGGAAAACACATTGCTATTGATGGCGTCAAACATGCCCGCAGTAATCAGCAAAGGAGCCGTCTCCCCCACAATACGGGCGATCGCTACCACCACTGAGGTCACCAAACCTGCCGCCGAGGTACGTAGCACAATCGAGACTACGGTGCGCCATTTAGGAACCCCCAAGGCGTAGGATGCTTCCCGCAAATCATTAGGTACCAGTCGTAACATTTCGGCAGATGAGCGCACTACCAGGGGAATCATTAACACCGAGAGGGCAACTGCCCCCATGAGACCGGAGCGGTAGGCTGGGCCAATCACTATGGTGAATAGCGCCGCCGCGAACAGGCCGGCAACAATCGACGGAATACCGGTCATCACATCTACCAGGGTGGTAGTGAGCTTGGCGAACTTGGTGTTACCCGCATATTCGGTCAGGTAGATGGCTACCAGCAACCCCAGGGGAACAGAAATAACCGCTGCTACCAGGGTGATCAGTAAGGTGCCGACCATCGCGTGATAAATCCCGCCAGCCTGCATCCCCCCGTACACGCCTTTCATCGACACGCTCAGGAAGTAGGGGGAAATAATCCCAATGCCCCGGCTGATCAGTTCATATCCGATCGAAACCAAAATCGCGAGCACTAGCAGGCCGCACAGCCACATAGAAGCCCCGATCGCGGTATTGGTGAACCGGCGGCGAAAACTTAGCGCTTTATCACCGCCCATCCGGGCAGGCTGTACCTTCGTTTTTGACTCTGGGTTTTCTGGTTTTTCCTGATACTTCAGCTTTCGCTCTAGGATTACTGCCTGCAGGGCAGAGGTATTATCCGAGGAAGATAAAGCCGCAAGCTTTTCGTTTTTACCTCGGCTAACTGCTCCGGTGCTGGCGGCATCTTTGCCGATGCCTATAGATTCTTGCTTTAGCTTCAGGTCGCCCTGATTCTGATTTTCTTCCCTCATTTATTTCCCCGCACTTTCTTTACGGGCCACCAACCAACGTGCACCCGAATTGACCAGTAATGTCAGTACGAACAGCACTAGACCGGTGAAGATTAGCGCTGCCGCCATATTGGAATCGGCCTCCGGGAACTGCAGGGCGATATTGGAGGCAATCGTAGAGTGCGCTCCCGCCCGAAACAGCGACCATACGTAGGAGGCACCGGGAGAAAGTACCATCGCCACTGCCATAGTTTCTCCTAGAGCCCGGCCGAGTCCGATCATCGCCGCTGAGACTGTACCGGAACGTCCGAACGGTAAGACCACGGTTTTTATCATTTCCCACTTGGTAGCTCCCAGCGCTAAAGCTGCCTCCATCTCTAGGGCGGGGGCGCGCGCATATACTTCTCGGCACAGCGCGGTGATAATCGGAATCACCATAATCGCCAACACTACTGAGGCGGAAAAAATTACTCGTCCAATCGGAGAAACCGGTCCAGAAAACAACGGGAACCAGCCGAAATAGGTGGCGAGAAACTCCATAATCGGCTGCAAGATTGGTAGTAACACCAGTCCGCCCCACAGGCCGTAAACGACTGAAGGGATCGCTACCATTACGTCAACCAATCCGGCGATTATTGCCGAGATTTTCTTAGGAGCATAGAAGTTAATAAATACTGCCAGTGCCATAGAAAGCGGCATCGCAATCGCTAGGGCAACTGCCGCTGCCAGCACGGTTCCAAATAGCTGAGGCGCTACGTACTCCCAGATGCTAACCATTTCGGTACGTCCGCGCATCCGCAGACGCAGATCCGGATTAGAGATTGCTGGCCAGGCTTGCAGCGTTAGGAACATCGCTACCAGGGCTAGGACGGCGGCAATGACTACCGCTGAACCTTTAGTAGCTAGATAAAACAGTCCATCCCAGTTGAAAATTCCCTTTCGGGAGGGAGCTTGTTTCGATTCTTGTGTTTCGGGGAGGGTTTTTGTACTCACGTTTCCTCCAGGTGGTTAAGGCCAGGGGTACCGATATTTCTCCGGTACCCCTGGCCACCATTGCCCAGACTTGGGGGTTTACTTGATTGCGTCGAGAGCGGTAGTGATCTTCTTGGTGATTTCTTCGCCTAGCGGAGCAGACCCAGCTGCCTCGGCAGCTTTTTGCTGTCCCTCAGCGGATACCACATAGTTAACCCAGGCTTTCACCATTTTGGCGGTGTTGGCATCCTTGTACTGCGGGCAAACCGCGTAGTAGGAAACCAGTACCAGCGGGTAGGCTTCGGGATCATCTGGGGTCCGGTTGAGGTTCAAAGCCAGGTCGTTCTTTTCCCGCCCTTCCTCAACTTCGGCACTTTCAACGATCTTGGCAGCTGCTTCGGCAGAGTATTCCACGAAACCGTCTCCGGCCTGGAGCGCCGCAGTTCCAAAGTCACCGGCTTGCGAGGCATCGATATAACCGATCGCACCTTCAGTTTTCTTCAGGTTATCTACTACTCCAGCAGTTTTATCTCCAGATTCGCCCCCTGCTACCGGCCAATCCTTGGAAGGATCATCCGGCCAAGCGCTAGGAGCTGCCGCGTGCAGGTAATCGGTAAAGTTCTCGGTGGTACCTGACTGGTCAGCGCGGTGAATCGCCACGATCTTGGAGTCAGGAAGTTTCGCATCCGCATTATCTGCGGCGATGGCCGGATCATTCCACTTGGTGATTTCTCCCCGGAAAATCTTGGCGATAGTTTCCGGTTTCATGTTCAGCGTCTTGATTCCCTCCAGGTTGAAAGCAACAACCACTGGAGATACATAAACCGGCAGGTTAATCGCCTTGGAGTCTTTACAAACCGCAGCGGATTTATCGACCTCTTCGCTGGAAAGCGCCTCGTCAGTGCCCGCGAAGGCTACGCCTCCCTGTAGGAAGGTAGTAACCCCCGCTCCGGAACCAGTCGGGTCATAGGTTACTTCCACATTTTTAGCTACATCCGCAAACCCGGCTTTCCAGGCTTCAACTGCACTTTTTTGGGAGGACGCGCCCGCACCTGCCAGCTTGCCAGAAATATCGGTGCTCTCTACTTTCTGGGTGTTTTCAGCTGTCCCCGTGGCGTTATCAGAGCCACAGGCGGCCAAGCTAGTTGCTGAAAGGGCTAAACCAGCTATTACAGCTAAAGATTTAATGCTCTTACGCATATCTTTCCTTCAATTCTTCTTGATCTTTCATTGACACTTGCAACGTAAAGCAAGAAGTTAACGCCTCTCTGAAGCCAGCGTTAATTTTTGGTGAACATTGTTTCAGGTCCTCGAAACTAAGCAGCTGAACCGCCTCTACCTGCAATAAGGCAGATATCTAATTAGCCACCGGGGCAACCCACACCAGGGTGTAATAAGGCAAAGTTACGGTTTGCGAAGGGGTTAATGCCAAGTCATCAAATAAATAAGAACGCAGATTAGCCTGCAGATGCCGCTTTCCGTTTACGCTGGCTCGCAGATAGGATGACCGGGTTTTCGCCAAGGTGAACAGGGCAGCTACCGGCAGCGACATCCCCCATTGGAACAGCTGTAACTGCGGTTTTTCGAACCACTTCCCCAATGGAGGTATCCGGTCAGGATGATGCACATCCCCCGAACGCATCACCCTAGAAAGCCGCTTTACCCAGGGAAAAGACACATTCATTTGGTTATAGATAATAACTAGCCGCCCGCCGGGTTTAAGTACTTTAGCTGCGGCCGTGCAGGCTGCCTCCTTCTCGACCCAGTGCCAACATTGTGCAAAGCACAACGCATCGAAGGTTCCGGGCGCAAATAATTCGGCCACGTCCTCGGCTTTGCCCGCATATAGCGGGATTTGGGGGAGGGATTCGCGGAACATTTCCCGCATAGCTGCCGCGGGCTCTAGAGCGCTAACCGTTACTCCCCGCGCAGCTAACGCCCGCGTAAATTTGCCGCTACCAGCCCCAACGTCAAGTATTGTCGGGTTTTTTAACCCAGAAAGCACCGTGTCTACCGCGAGCGGCGGATAGGTGGGACGGTAGCGTTCGTAATCAGTTCCGGCCAAGGTGTAGGGGTTTCCCCCGCTCGCTGCGGATCCTACCTGCCACCTGTCGGTAACACTTCCGGGAGGCGGACCTAAATCAACCATAGGTATCGCGCGGACCGCGCCCTTTTACCGAACGCGGCCCATATTTCCACGAGGGCGCCTTCGGACCTAGCACAATCAACCGTTTGATCACTACTGCCCCCGCATGATCTTCGATCAGCCCCATTAATTGGGGAGTCAGATTGCGTAGCTCGCTGGCCCAACGGGTAGAGTCGCAACGCAAAATCACGTCTCCATCTTTAATAGATTCAATTTGGGCGTGTTGGGCTACCTGAGGGCCAACTATTTGTTCCCAATCGGCTTTTAGTTTGCCTTCATCAAGTAGCTTCCCGAGCCCAAAATTTCGCACATAAGTTTTCCAAACCGTACCTAAGCTGCGTGGTTCTCGGCGTGACCATCTGCCACCATTTCCTGCTCCCGCAAGTCCGGGAGAGGGCTGCAATTGCGCTAATCCCGGAACCTGCTGGCGGGCGTAGCTGTCATTGATAGCTTTAACTCTTCCTAAAGAAATCTCCCCAAACTCGGTGGCGGATGCGTCCTCGGCCATAGGGGAGGTAGCGAGCCCATCCCAGTTTCGTCTTCCCCGAAAGCGCCGCAGCTCGCTGGCAGACATGCGGATCAAACCCTGCGAAAAAGCATGCTCTTGAGCCGCCCGCAGCATGCGTTGGGTGTAGGTGGGGTTTTCCTGAGGCTGCTCACTCACGAAGCATCCCCCCAGTCATTTTCCGAGTCCGCATTACCATTCTCCTGCTCGGGCAGGGGTGCGGCTTGAATCCGGGTTCCTTGGCCTCCGCGTAAAACTTCAAAGAATTGTCCTTTGATTTCGGCAGGCAAGTCCTTGCGGTTGGTAGCGGTAATTAGTACCTGATCAGCGCGATCCATAAAATCCAGGAGAGCGGCTCGTCGGGAAGGGTCTAGCTCCGCGAATACGTCATCCAGAATCAAAATCGGAGTTTCCCCCACCTGCCGTAACAGCTCGAACTGTCCCAGACGTAAAGCCAGGGCAGCGCTCCAAGTTTCCCCGTGAGAAGCAAAGCCTTTCACTGGCAAAGCATCCAGCATCAACGCCATATCGTCACGGTGCGCACCTGCCAAATTTACTCCGCGAGTAAGTTCTTCTTGGCGGCGAGCCGCGAAAGTCTCCTGTAAGGCACTGGCTACCGCcNNNNNNNNNNNNNNNNNNNNNNNNNNNNNNNNNNNNATCTGCCAGATCAGCGGGCGGATTAAAAGACGGCAGGTAAGACAGTCCCAAAGTTTGCGAGGAGTTCGCCAAGTGTTCTTCCCCGAGCACCAGCAAATAGGCCTGCGCCGCATAGGGGGCAAGCGCCTGCAAAGCCCGAACTCTGCCTGCGATAAGACGCGCTCCCACCTGGGATAATTGGTTATTCCAAACATCAAGCGTGGACAGTTCTAACGAAAGGTCTGCCCCGCGACGCTTCTTTTTCGCCGCTTGTTTTAACAAGGCTCCGCGTTGGCGCAAAATCTTTTGATGCTGAGTGATAGTACCGGCCTCTACCGGCCATAATTGCACCAGCAAATCATCTAGAAAACGGCGCCTAGCTGCGGGGTCACCCTGCAAAATATCTAAATCTTCCGGTGCGAACATAGTGGTAGCCACCAGGCCGCGCACTTGTTTTATAGGAACCGGGCTGCGGGCTAGGCGCGCCCGATTCGCCCTCCCAGATCCGATCTCCAGGTCAAGCAATACTTCTCGCTCTTGCAAATGAGCTTTCACCCGAATAACTGCTGCCGCGGAAGTGCCAGTATCAACGGTATTACCCGCCGCGGTCTCCGGGACTTCTAAATCTTCATCCTGGTCGGCTGTGATTTGCGAGCTTTCGCGCTGGGCCAACGCCGCCGACTGGGGGGCAAACCGAACCAGGGCACTATCAGCGCTAGCGCGATGGGAATGGAAGTTAGTTAAATATCCAATCGCCTCTACAAAATTGGTTTTACCTTGCCCATTCGGACCAACCAGGATATTTACCCCCGGCGATAACTCCACCACACACTGATGAAAACTACGGTAATCATCAAGAGCAATACGAGAAATATACATAGCCGGGGGTGCGCTCTGCCCTGTCCTTTAGGATGAATAGCGAATCGGCATCAGCAGGTAGCGGAAATCTTGGGAGTCATCGCCATCTATTTCTTCCTGCCCGGTGATTACCGCCGGTTTGGTGGGATGGGTAAAGGACATGCGCACATAGTCGGAATCCAAGGCTCCTAAACCATCCAATAAATACTGGGAGTCAAAGACGATCATCATCGGTTCATCAGCAATAAAGGTGCAGGTCATTTCTTCATGAGCCTGTGCGTCATTACCCTGGCCAGCCTCTAAAGTGAGATTACCGTCCGCAAAATTCATGCGGATCTGGGCGCTGCGATCGGTAACCAAAGAAACGCGCTTGATGGCCTGTTCTAGTTCTTCGCGGCGAATAACCGCTTTAATTGGCGCTTCTTTAGGGAAGAGACTGGTCACCGGGGGATAATCACCTTCCGTTAGCTGAGAGGTAATCTTGCGTCCTCCGGCCTCGAGAGCAATAATCGCTCCCCCTTCGGAAGAATTCTCCAGACCTAGGTGAATCTCGCCGGAACCAGACAGCGCTTTGGCCATTTCGGAAAGGATCCGCGACTTCACCAGGGCATCGGCAGAAAAATCGGTTTGTTTCGGTTGCCAATCCATTTGCCGTACTGCCAGGCGGTACCGGTCAGTAGCCATCAAGTTCAGGTGGGAATCTGATAGCTCCATCCGAACAGTTGCCAATAGGGGTAAAGCCTCATCAGAGGAGGCCGCGCGGGATACTTGCGCAACCGCCCGGGCAAACTCGCCCGAGTCTACCTCTCCGACCGCTTCGGGGACTTGGGGCAGTGCCGGATAGTCATCGAGGGGCATTACTGCCAGCTGGAAACTGGAGGCGCCGCAAGAAATAATCACTTTGCCCCCCTCCATCTCGACAGTTACTGGTTTCTTGGGGAGTTGCTTACAAATGTTCGCCACCATTTTTCCAGAAACCAGAACCTCGCCCTCCGATTCGATGTCGGCCTCAAATTGGTTCCGGGAAGAAACTTCATAGTCGAAGCTGGAGAGAGTTACGATACCCGCCTTGGCGCTCATCCACACCCCACCTAGTACTGCCACTGCTGGACGTGCCGGCAAAGTGCGGGCGGTCCAACTGATCGCGTCCTCGAAAACGTCGCGCTCGACTACGAACTTCATGCGCTGCCCCTTTATCTTCTTGACCATGGTTTATGGCGCGGAATCTGCAAAATTCAGCCAGTAATTGTCGGGCTGAATCATTTGTTCAGTCTCCCATTATATGGTTTCACATCCCGAATAGCACCAAAGTGATCAAAACTGGGGATAACGCGCCGATTCTGGCGCTAGATCAGGATTTTAGCTATAGATTTTCAGCGCTGCCCAGGGGGCGCTTTAAGGGTAAGCGGGGGGCAGCCGCGATCAGTTCGCGAGTGTAATCTTGTTGCGGATCCGAAAATACCCGCTCAACGGAGCCGGCTTCCACGATTTTTCCTGCGCGCATGACCACTACCCACTGACATAGGTGGCGCACCACCGCCAGATCGTGACTGACAAACAGCAAGGTCAAGTTATCTCGCTGGGCGATCTGCATGATCAGGTTCAGTACCTGTGCTCTTACCGAAACGTCTAGTGCCGAGACCGCTTCATCAGCTATTAGCACCTCAGGACGGGCCACAAGGGCGCGCGCCAAAGCAATCCTTTGACGCTGTCCTCCTGAAAATTGGTGAGGATATTTGAGGGCGTCCTCGCTGTTTAAACCGACTTCGGTCAGCACTTCTTCTAAACGCGCCGAGGTATCGGTAGGCACCCCTTCCCGTCCGCGCACCCAGGGAGAACGTAAGGGTTCGGTAATAATTGTTCCTACCCGCATCCGGGGATCTAGGGAACTGAGCGGGTCTTGAAACACGATCTGTACTCGCGAACGCAGATTTCCTAACTGCTTTTCTTTTAATCCCGTAATCTTTTGCCCCGCGAACCAGATTTGCCCGCTGGTAGGGCGGGAAAGAGCGCATAGCATCCGCACGAGGGTAGATTTTCCGGATCCAGATTCCCCCACGATTCCCAGCCGTTCTCCGGCATGAATTTCCAGGTTCACTCCTGCTACCGCGTTTACCTGGCCATTAGAGCGCGGATAGATTTTCACTAAATTTTGGGCGATAAAAATCGGTTGCTCACTCATCGCTCCCCCTAAAGAAATCGCTCAGGATCGGCAGACGCTCCCCCGGTTTTACTGCCGCGATATCGGCGGTTGCCAGTAGGCCGCGAGTATAGGGATGTTTAGGTTGTTCAAGCAGTTGCCGCAGGGGGCCGCGTTCTACGATTTGCCCCTGATACATCACCAGCAGATAGTCACAAATCTGGTTAACCACCGCTAAATCATGGCTAATAAACAGACAGGCCGCAGCGCTACCAGATAGTTCTTTATCTAAAAGCCGTAGCACTTTCGCCTGCACAGTCACGTCCAAAGCAGTGGTGGGTTCATCGCAAATCAACAGCTGGGGGGCATTTATCAGCGCCATCGCCATCATGACTCGTTGTCGCTGCCCTCCAGACAGCTGATGAGGGAAAGCATTAGCGCTTTGCTCCGGATCGGGCAGACCCACCCTCTTCAGCATTTTTATTACTTCCTTGCGTTTTCCCCGTTTGCCGTGTTGATGCAGCGCTAAAACCTCAGCCACCTGTTTACCAACCCGCATCGTGGGGTCGAGGGCGGTCATGGGTTCTTGGAAAATCATCCCGATTTTCTCGCCTCGCAACTGTGCCAACTGTCTATCTGTCAGCGACAATAGTTCTTCGTCGTCAAAGCGAATGGAACCGGAAACTCGCGCGCCCTCATCAAGCAGACCCATAAGCGATAGGGCAGTCACCGATTTACCGGAACCAGATTCTCCAATCAGTCCCACTCGTGCCCCGGGCGGGATTTCAAAACTGATTCCTTTTACTGCCTGGCGGTCGCGAAACGACACCTGCAGGTTATCTACTTTTAGTCCCTTATTTTGTCCCTTCATTGCCGCTCCCGAAGTCGCGGATCCAGTACTTCACGCAGCCCATCCCCTAATAGGTTGAACCCCAGGACAGTCAGGGCGATCCCCAGCGCCGGCCACAGCGCCAACTGCGGGGTAACCAACAGTGATTTTTGGGCTTCAAATAGCATTAACCCCCAGGTGGGAGTATCCGGGCGAGTCCCTAACCCCAGATAGGATAGGGCGGCCTCCGCCAAAATAGCGAGGGCGAAACTCACCGAGGCCTGCACGATTATCGTCGGCATAATATTGGGTAAAACATGGGTGATAGTTGAGCGATACCGGGGGGTACCCGATGCCCTGGCCGCCACCATATAGTCCTGCGACATTACCCCCAAGGTAGCTGCCCGCACGTTACGGGCAAAAGCGGGAATCGAGGCGATCCCGATCGCCACCATGGCGGTCCAAGTAGACCCGGATCCGCGCGCCGCCGCCAACAGAATCGCCAGGAGCAAGGCGGGGAAAGCGTAAAGAATATCGAGGCCGCGTTCAATAATCTTAGCTGGCCAGCCTCCGCGCTGCGCCGCATAAACACCCAGCGGAACCCCGATCAAGGCTCCAATACTGACCGACACTATCCCCACTAATAGACAGATTCCGGCTCCCGAGAGCATCCGAGAAAATACGTCGCGGCCAAAATCATCAGTACCGAAAATATGGGTTGCGGAGGGCGCGCTTAACCGCTGTTCACTAACTTCCGTAGGATCGAAAGGCAAATAAAGGAAGGACACGATTCCCATCAGCACTATCAGGCTCACGAGGGCGATTCCCATCCACAGACTGGGGTGGCGCCGTAGCGATATTTTCTGATCGGTCTTCACCGTTCCACCCCCTGGCGAATTCTTGGATCCAGCAACTGGTAGACCACATCTACCAGGGCATTAATCACCAATACTGCCGCCACTAGCAGCATTACCACCGCTTGCACCACGGTTAAATCTCGCTGCCCGACTGCCGCGATCAGATAGGTGCCCAAGCCGGGGATTGCAAACACCTGCTCGACCACAATCGCCCCTACCAGCAGGGTGGATAGTTGTAATCCCAGAACCGTGATTACCTGTAACGATGCGTTCCTCACCCCGTGACGCAGTAATGCTCCCGGAAAACGCCAACCAATCGCCCTCGCCGTACGGAAATAATCCTGCTTGATTACTTCGATAAAAGCCGAGCGAGTGTAACGGGTTAGTACCGCTCCTTGCACTATCGCTATCGAAAGCGCCGGTAAACATAGATAGCGTGCCCATGCCAGGGGATCTTCTCGAAAAGAAACATAGCCGTTAGCTGGTAAAACTTGCAGTTTCACTGCAAAAACTATGGTTAGTAGCATGCCCGCCAAGAAAGCCGGAACCGCCATTCCCAGCTGGCTGAGGGCGGAAACCACGATCCCGCTCTTGCGGTTTCGCCACAGCGCCCCCACCATTCCCAGGGGAATGGCCAGCAGCAACGCCAACAGCATCCCGGCAAAGACCAATGAAAATGTGGCCTCGAGGCGGTGAGGAAGCTGCTCGGAGATTGCCTGCCCCGTGAAAATCGAAGTACCGGGATCTAGGCGAATCATCCCAGATAGCCAGCTAAAATAGCGCAGAATCAGGGGCTGATCTAGTCCCATGACTGCCCTCAGTTGTGCCACCGACTCCGGGTCGGCATTCGCCCCCAAAATGACACCGGTAACGTCCCCGGGCAGCAGATTTATCAGCAAAAACACCACCACAGAGGCCACTATTAGGCTAACTAATAGGGTCACAATCCGTTTAAGGATGGCTTTTGCTGGCGCTTTCATTTCAGCTTTGGTAGCTAATGGAAGACAAATCGAAGGACAGTCCGGTTACGTTCGCGGCCAAACCGGAAATATCTGCCTTGGTAACAATCAGGTTAGGCAATAGCCACAAGAACCCCGCAGCGGCATCATCAGATAGTACCTTTGCTGCCTGCTTCATGTATTTGACCTGTTCTTCCGGGGAACCTTGATCTGCTTTTTGATACAAATCCCGGAACTGCTCGGAATCGTAATGCCAATAATAGTCAGTGTTGGTAAAGCGGGAAATATCGCGCGGCTCCATATGGGCAACAATAGTCAGGTCGTAGTTAGATTTGACCATCACTTCATCAATCCAACGCGCCGGGAACTCTAACTGCTCAATCTCCAAGGTAATCCCCACTTTGGATAGCTGGCTCTTGATATGAGTGGCAGCACCCGAAGCATAGGGCAAAGTCGGAATCCGCATTTTTAAGGTGAGCCCGTCTCCATATCCCGCCTCTGCCAGTAATTTCTTAGCTTTTTCCCGATCTACCGGGTAGGCAGTCGCCAGATCTTCATACCAGGGATCCGTGGGGGGTACCATCGATCCGATCATCAGACCTTTCCCTGCCCACACGGCGTCCCGCACCGCTTTACGGTCAAGGGCATAGTTTATAGCTTGGCGCACTCGCTTATCTTTGAGGGCTTCGCGCTGCTGGTTCATGCCCATCACTACTTCACCGTTAGTATGTCCCTCTAGCACCTTAAACCGGGAATCACCAGTGAATTTATCGAGAGCCTGGGGGGCAGCCAAGTTAGAAATAATATCGAGCGAGCCAGACAGCATCGCGGTATTCATAGCATTAGGGTCAGAGAAATAACGGAAAGTAGCTCCCTTGACCTTGGGTTTATCTCCCCAATACTTTTGGTTAGTGGCTAACTGGATTTCTTCCCCCTGCCGCCACTCTTTCAAGGTGTAAGGGCCAGAACCAGCTGGTTTAGTAGCTAAGTCTCCCTTATCAAGCGCCTGCGGATCGTAAATAATCCCAGCGGTAGAACTCATGTAATACAGCCACGCATTCGAGGGGTGGGAAAGCTCAAACTGGACTTTGTTTCCCCCGAGATCCTTAACCGCCTTCAGGGCTTCCATCTCTTGTTTGCGCGTGGGGCTAACGGTCTTATCGTTGAGGAGGTAGTTAAAGCTTTTCGCGACTGCTGCCCCATTGACGGGAGCGCCGGAAGCGAACTTCGCGTCCTTCAAAGTAAACGTGTAGGTCTTCCTATCCGGCGAAACCTCGTAGCTCTTCGCCAGCAACGGCACGATCTTGCCTTTACCGTCTACCCGCAACAGAGTTTCATACACGTTATAGAGCAGCGCATAGGTGATCGCTGCCGCATCGTTATGCGAGGGATCTAAAGTCGAGGGCGTGGCATGCACCCCGATCGTGAGCACTCGCTCCGATTTATTACTGGAAGAATTGTTGCTGGAACAACCAGCTAATACCAAACCGGCAACCGCCAGTATGGCTAAAAGACGCTTACGCAAGGATCTCCCCTTTGTCGACAATGGGTCATGATCGCTTCAATCATAGTCGCTAACCCGCCTCACCCGAATTCCCTGCCAGATACCAGCTACGAGGAGGTATTCCGTAAAGCCTGATAGTTGGAGGTACGCGGGGGGAGAAGCTTTTCCTCCGGTAGTCGTCCGCGCACAGGGGCGGATTTTGCCTCGCGCCCCGAAATCCGGAAAATGCTCTGGCATTTTCACGGATTTAGTGCCCGGAGCCTACCCTGCGGCATAAATCCGCCCCTGCACGCTCAGTGCGTACCTTACGGCACTCTCGCGCCAGCGGTACCTTTCCTCTCGCGAGCATCTTGGCGTCCAGACTTATCACTACATACGCGCTGATCAAGAGGATGAAAGATCCTTCGCGCCGAAGAATCGGGGTTAATACCCAAATTGTGTGTACAGAATCGCTGTTTTTCTTGGTTTGACTAGGGATTTTAGGGGTTTGCACATGCCTTCACGAACTTTGAACCCGAGGTGCGGAGGCTAGGTTTTATCCGAGTGGGCGCGGTGGGCATAAGAATTTGGAAAACGTCGCTACGTTTTCCAAATTCTTGGGCGGGAGGAAAAACCTAGACCCCGCGCCAGCCCTCACGGGTTCGACTCCCCGCTTGTACTAAAAAATGGGCTGCGCCAACAGGCGCAACCCATTTTTTAGTACGCCCGCAGGGGATCGAACCCTGGACCCACGGATTAAAAGTCCGTTGCTCTACCAACTGAGCTACAGGCGCCTACCTTAAAGGCACGTTTTATTGTACAAGGGCAAAGGGGATTTCCCCAAGTTACATTTTGGTTGCTTCCGTCACTAAAGAACCCGTAAAGTAGTACTCAAATCCCTATATACCAGGCGGAATTGATTATTAGGAAAGGGTTTTTATGTTAACGCCAACTACCTTCGGAACTCCTCTATCAAAATCCTCACTCCGGGTTCTCCTGCTCGGTTCCGGAGAATTAGGTAAAGAATTGGCGATCGCATTCATGCGCCTGGGGGTAGAAGTTCACGCCGCTGACCGCTACCAAAACGCACCGGCGCAGCAGGTGGCGCACTATTCCTACGTCCTAGATATGACCGATGGTAAACAGATCGATTTCCTGGTGAAAAAGGTGCGTCCTCATTTCATTATTCCGGAAATTGAAGCTATCGCTACCGACACTTTGGAAGAAATAGCCGCTTCTCGCCAGGTCACGGTAATCCCGACTGCCCACGCTACCCGCCTAACTATGGATCGCGAAGGGATCCGCCGTCTGGCCGCGGAAGAACTAGGTATCCCTACTTCCCGCTACGTGTTTGCTTCCGGGGAAGAACAGATGCGTCAAGCGGTAGAAAAAATTGGCCTACCCTGCATAGTCAAACCGGTGATGTCATCTTCCGGCAAGGGGCAGAGCCTGCTGAAAACCCCAGAAGATATCACTCCCGCCTGGCATTACGCCCTCGAGGGCGGACGGGGCGCTAGTCAGGGCAGAGTAATCGTAGAAGGACTCGTAGATTTCGACTATGAAATTACCCTCTTGACGGTGCGTTCGCGTGATCCCCATACGGGAGAAACCATCACCAGTTTTTGCGAACCAATTGGCCACCTGCAGGTAAATGGGGACTACCACGAGTCTTGGCAGCCAGCCCCGATGGATAGCGCGGTGCTAGAAAAGGCGCAAGCTATCGCCGCCAAAGTTACTTCCGCCCTGGGCGGACGCGGCCTATTCGGAGTGGAACTGTTTATTTGTGGTGACCAGGTTCTGTTTTCCGAGGTGTCTCCGCGCCCTCACGACACCGGGATGGTGACAATGGCTTCTGGTTACCTGTCAGAATTTGAACTCCATGTCCGCGCTATTTTAGGTTTGCCGGTTGATACCCGTCTGCGCACCCCCGCGGCCTCGGCAGTTATTTGTGCGAACCTGCAAACTGAAGGGCCGGTATATCGAGGTTTGGATCAGGCTTTATCAGTGCCGGAAGTGGATTTGCGGCTTTTTGGTAAACCTGAATCTCGGATAGGGCGGAGAATGGGAGTGGCCTTAGCCCGCGGAAATGACATTGCCAAAGCCAGGGAGCGGGCACAGAAAGCCGCCGGATTAATTACGGTAGCTGACGCCTAAAATGGTTGCAAAAACCAATCTCTTAGAAAGCCGTAAGTTTCTATATTTTTAAAAACCTCATTACTGCTACTCTTAGCTAGTTGCGGTATTCGCGTGCTGAAAAAATTAATATTTTTACCGCCATTATTGCCTGCGAATATTTGCCTAGTAGGCGTTTAACTATCTATAGAAAAGTTTGTTTAATAGCGTTAACATAAAAAGAAATATTCACTTTTAAAAAATGGAAAGGCAAAATCTTGGCCAGGAAAACTAGAATTGTTCTGATTGACGATATCAATGGGGAACTCGGGGAAGAAACCATTAAGTTTGGCCTTGACGGTATTGATTACGAAATTGATTTATCTACTGAAAATGCCGCCAGGTTGCGCGAAGATATGGATCCGTGGATTCAGGCAGGCCGACGGGTAGGAGGACGCCGGATTGCCGGTACTGATACCCGTCGGGTTTCCGATGCCTCCAAGATTCGGGCTTGGGCGCGGGAACAGAATATGCAGGTATCAGAAAAGGGACGCATTTCTGCGAAAGTACGATCCGCCTACTACCGCACGCACTTAAAATAAAAAAGGGACTTACACCCCGGGCATTTTCACCTAAAGAATGAGACACTGAGGATATGACTTACAAACTTATATTGCTCCGTCATGGGCAAAGCGAATGGAATGCTAAAAATCTTTTCACCGGTTGGGTGGATGTTCCGCTCTCCGATCAAGGTCGCCAGGAGGCCGTCCACGGTGGCGAACTAATGAAGCAAGAAAACATCTTGCCAGATGTTGTTTTCACTTCTTTGCTACGCCGGGCGATTATGACCGCTAACCTGTCGTTAGATGCGGCCGATCGCCACTGGATTCCGGTTAAGCGCAGTTGGCGTTTGAATGAACGCCACTATGGCGCTTTGCAGGGCAAAGACAAGAAAGCTATCCGGGACGAATACGGCGATGAACAGTTCATGTTGTGGCGTCGTTCCTACTCCACTCCGCCTCCGGAAATCGAGCTGGGATCAGAGTTCTCGCAAGATCAAGATCCTCGCTACTCCGGGGAACCGATTCCGCGTACCGAATGCCTAGAACAGGTATTAGAGCGCCTACTTCCCTATTGGGAAGAAGCGATTGTCCCTGAGCTCAAGAGCGGTAAGACGGTTATGGTGGCAGCACACGGTAACTCTCTGCGTGCCATCGTTAAACATCTTGATCAAATCAGTGACGATGACATTTCTGGTTTGAATATTCCTACCGGGGTTCCCTTGTACTACGAGCTAGACGAGAACCTGCAACCGGTAAAGAAAGGCGGAACCTACCTTGATCCGGATGCTGAAGCCAAGATTGCGGCAGTAGCCAACCAGGGTAAGTAGTTTCTTTTCTTGACAGTCCCCGAGGTCGACCTCGGGGACTTTGTCATATTTAGCCCCAGTTGTTCTCGGCTTTGGGAGCGGCCTGGCTGCGTCCTCCGCAAATAAAAATAGCAGGTTCCTGGCTTTGCTGAGCCGGCGGGAGGTAAAAAGTTAAGAATTGGCGCAACTTTGGGGTATCTCACTACCGTAATAGCGATAAATATGGCAGACTGAGTTCAGGCGCAATCAGCGCTTGTGTCGCAGGTGACACGTGGGGAAGATATTTCCCGCAGTTACAATAGACACTCCACTCGGATCGTCGGGCACGTACCTGCCCGTGGAGGAGAGATATTAATATGGCAAAAATTGTTTTTGATTCCGTTACTCGGGTTTACCCCGGTTCAGATCATCCGGCTGTAGACAGGTTGAATCTGGAAATTGCTGATGGCGAGTTTCTAGTTTTGGTTGGTCCTTCTGGTTGCGGAAAGTCCACTTCTTTGCGGATGCTTGCTGGGCTAGAGGATGTTAATTCTGGCAAGATTTATATCGGCGATAATGATGTCACCGATATGGCTCCCAAGGATCGCGATATCGCCATGGTTTTCCAGAACTATGCGCTTTACCCGCACATGACGGTGCGTCAAAACATGGGTTTCGCCCTCAAGATCGCTAAGGTTCCGCAAGAGGAAATCGATAAGCGGGTGGAACAGGCTGCAGAGACTTTGGATTTGACCGAGTATTTGGATCGTAAACCGAAGGCTCTGTCTGGTGGTCAGCGTCAGCGGGTAGCGATGGGACGCGCGATTGTGCGTAAACCCCAGGTGTTCTTGATGGATGAGCCGCTGTCGAACTTGGATGCGAAGCTGCGTGTGCAGACCCGCACCCAGATTGCCCAGTTGCAGCGCACTTTGGGGGTCACTACTTTGTACGTGACTCACGACCAGACCGAAGCTCTGACTATGGGGGACCGGATCGCGGTGATTGCTGGCGGCGTTCTACAGCAGGTGGGCACACCGCGGGAGCTGTATGATCGCCCCGCGAATGCTTTCGTGGCGGCCTTCATCGGTTCGCCGGCTATGAACATTGGTACCTTCAAGGTGCAGGATGGTTCCGCAGTGCTGGGCGGAGCGAAGATTCCTTTGGCGCAGGCTACTTTGGATGCGATTAAGCCAGAGGATAACGGTGAAATCATTGTTGGTTTCCGTCCGGAGGCACTAGAGGTACAAGAGGGCATGGTTGACCCGGAGCACACTATTCCGATCAAGGTGACCCATGTGGAGGAACTTGGTTCTGACGCCTATGTTTATGGCACTTTGGATGGTCATGACGCGGTGGAGCATCGTAAAGATGGTCGTCCTTCTTTGAACCAGGTAACTATCCGGGTGGCTCCGCATTCTGCGCCGCCAGCTGGATCGGTAATGCCGGTGCGGATTAAAGAGGGCGCGCGTCACCTGTTCGCGGCCGCTACGCAAGAACGTCTACCGGAGTAATCTAATCAAACAGCAACTAAGTTGGGGGGCAGGCACAATGCCTGCCCCCCATTGCTACGTCTCCACTGCTAATCCTCGTTAATATCCAAAAGGGCATTAGCCCCTAATCCTGGTATGAACCTTCGTTTTGGTGATCAGGTGTTAAACCTGTTAACCCGTATTAGCTACCGATTTAGAACTTATAGCTGAATTTATGGTGGGGTCAATGCTTGTTCGGGCATTGACCCCACCATTGGTCGTTTCTGTCAGATTAAGACAAGTTTCTAGCGCGCGTGCTTTGGCTGGCGCCGCCGGGCAACCAGGTAGGCACCGGCTCCTGCGCTGATTGCTGACAGCCCTAAAATAGTGGACAAGTCAGCGGCGCCGGTTTTACCCAAGCCGGAACTGGAGGCTTTACCCGGTTCACCTGTTTGCTTGCCGGTAGAGGCTGACCCGGGAGCGATGCAGTCTTGATAAAGCTTCTCATAGGAGGCTTTTGCCTTATCCAACTGAGTATTAGCCTGCTGCAGGGCTGCTTCGAATGGCGCTAGCGCGGCTTTAGCTTCTTTATAGGCGGCCTCTAACTGCTGTACTTTCTCGGTAGCAGCATCTGCTGCCTGCGCGGCCTCCAGATAAGCTTGATACTTCGCGAGGACATCAGCGATCGCCTGCTGAGTTTCGGCACTAACGCTGGTAGCTGCCGGTGCCCGCAGCGCCATCATGCTCAGCGGAGCCACCGGAGCAGGGTTACTTTCTGGCTGCTCCTTGACCCAGGTGTCGAGGTCGGGTACTTCCTGTGCGGCTTCGTTGTCTACCGCAGCCTGATCTTTAGCTTTCTGGGCAGTATCTTTGGCCATGTTGGCATCTGCTGCTGCTTGATCGGCGGTGTCTTTAGCTTTCTGCGCATCCTCGACTGCTTTCGCTGCGGCATCTGCTTTAGCTTGAGCCTCATCGGCAGCTTTTTGGGCGGCGGCTTTATCTGCGTAATCCTTGGCTGCCGCCTCGTTTTCTGTCTTGGCGTCCGCTACTTCTTGATCAGCTTTGTCTTTAGCTGTCTTTGCCGCAGTTTCCTTGTCGGTAGCTTCGGCAGCTTTCTGCTGCGCTTCGTTTAGCTTGGTTTCGGCATCGGCTACTGCCGCATCGGCTTTAGCTTTTTCGGCTTTAGCAGCATTCAGAGCGTCTTCTGCCTGCTTTACTGCATTTTCTGCCTCATCCAACTGCTTCTTAGCGTCAGCCTTGGTGGCAACTACTGCGTCATAATTCTCTTTGGCGGCATCTAAAGCTTTTTGCTTTTCATCTACTGTCTGTTGCGCTTCATCGGCAGCCGTTTGTTTGGCGTTAACGTCCTCTTGTGCCTGGGTGACTGCTTCCTCTGCTCCGGCTTTATCCTTTTCCGCGTTTACCAGTTCCGTGGCTTTCTTTTGAACTACGCCGTCTTGATCTTTAGCAGCTGCCTTGGCGGTTTCTAGGTCTTGCTTTGCAGATGTGGCAGCTTCCTCAGCTTTCTTGAGTGCTTCTTTAGCTTCCTCAAGTTTCGCTTTACAGGCCTCGCATTTCTTAGCTTCTGCCTCAGAGGCGGTTATTGCCTCTTGCAGTTTTTGTTCGGCTTCAGCTTGCTTAGCTAGTTTTTCTTGCAATCCCGCGTTTGCCTCAGCTTTAGCCAGTGCATCTCGCGCCTCCTGGGAACCATTAGCAATGGCGTCCTGCAATCCGTTGTAATACTTCATGAAACGGTCAAGATATTCCTCGTAAGTGTACGCCGTGTCGGTGGTGCCACCCCAGAATTCTTGGGCATGTACAATCCCATAGGAGGCATTTTTTTGACCGCTTGCGAATCCCGTATACAAGAAATCTTTGTCCATTAGATTGGTATAGTGTCCGACCACACCGCTGTTACCCGAGGGATCTTTGTCGTAAATTGCTTTTTCACTGGTATACCAGGAAGCCTGTGAACGCGTATAGGGGCTCCCCTCAGCCCAGGAGAGGTTCTCACCAACGGAGTTTACAAAAGGACCAAAATTACCCGAATGCCCATTTTTAAAAAGCGCTGAATAGTTTGCATTAACTTGAGCAAGAGCCATTAATTCATCGGTTATTTTAAGAGCTGACATTGCAGCAAAGTTATTATCACCCTTAACCCGCAGCTCATTTCCCTCTTTCATGGTTTCGAGAGCAAGCTTCATATTCTCAAGGGAAGTAGCATCTTGAGGGTTTCCTACGGTGGTGTAAGAAGTAATCTTTTTTCCATTTACAACAAAATCTGTATTCAGCTGAGCTAGAGCCTTACTGGATTTATTCTCTTGGAAAAATCCCTTTGAACCCAAGTTCCACTGCTCCTGAGCTTTGGCTTTGGAGGCCTCTAGGGCTTCTTTGGCTGCTTGAACCGCTTTTTGTGCTGCTGCAACTGCGGCATCAGCATCTTCCTTGGCCTTCGTTGCGTCATCTACCTTTTTCTTGGCGGCTTCGCACTTGGGAGTCTGCTCGTCCAGAGCTTTTTGCGCGTTATCTTTATTGGTTGCAGCCTCTTGTTGTGCCTTGACGGCTTCGTCATAGGCGGTTTGCTTTTCCTGCTGCGCCTTATTTAACTTACTTAGCTCACTCTTTGCATCTTCAAAGGCTTGGTTCGCTTGCTTTTCTGCCTTGTCTTTTTCCGCTGCTTCCGCTTGCTTTTGTTTTAGTACCTCTTTGGCGGCAGCCAAATCTTTAGCTGCCGCGTCCTTAGTAGTAGTTGCGGCATTAAGTTCCTGCTGAGCCGCATCGACCTTATCTTGTGCTTCTTGCAGTGCTTTGTCGTTTTTCAGAACATCTTTAACGTCCTGCAGTTTCTGCTTTGCGTCAGCTAAGGCGGCTTCTTTATCTTTTACCTTATTCGCAGCGTCTTTAGCTTTTTGCTCTGCGGTTTGCTTCGCGCTTTCAGCCTGCTTTACATCCTGGTTCGCCTTTTCAGCAGCCTGGGTGGCTTCATCTAGTTCAGATTTAGCCTGATTGGCTTTTTCTTGCGCCTCATCCAGAGCCTTGGCGGCCTCATCGGCAGCTTTCTTAGCTTCAGCTACCGCCTCAGCTCCCGGAGCGGCGGCCTGAGCCTGGTCATTCTCCCGATCCGCCGCCTCTTTATTCGTCTTCGCGTTATGGAGGTTCTCTTCGGCCCGCTTCTGCTACTGCTTAGCCTGCTCTAAACTCTTTTCAGCTTTCCCAAGATCAGCAACTGCCGCCGCCAGGGCTTGCGCTGTCTTTTCTTGCATCTGCTGGTGGGCAGCGGTGGCATCGGCGCGTTTCTCCTGCTGGCCAGCTTGTGCCTTCCGCAGGCCGTCTTGGGCACCCGCATAAGCCGCGAGGGGCTCGGCAATCTCAGGCTTGGACTGTTCAGCATCCAAATTTGCGGCCGCATCCTGGGCTTGCTGCTGGGCGCGCTGATAATCCTGATAGGCCTTGTTGACCGCAGCCACGTCAACTCCGACGCGGCACTGCGAAACAGAGCCCGGAATATTCAACTTGCCCTGCGGTTCTGCTTGATTAATCCCGAAAGCCGAAGCCGCCGGAGCCACCAGTGCGATCCCGCTGCCTGCTGCAATCGCTACCTTTGCAACCTGTTTGCGTGCCATAAGATATCCCTCTATATCGTGTTAATTATGCTCGTTTTATCAAGCCTTAAGTTCTTTATAATTTTCCCGTATTTAATGACAAAAGTCCAGCCCATACCCGTTTTGATGGGATCTATTCCGGATCGTGGACAGCTTCAAATATGAGAGCGAAGATAACGGAAAAAACCGCCCGGAAAACGCTGCACCCTCTAACTCATCAACCCCCAAAAATAGCGCTGGCAAACGCTAAAACCGAAGCCAAGCTATAGACATTAACCAAAAAATTATCTGGCTCCTAGACTGGGAACGTCCTAGGAGCCAGATGATTTCTTTTCAGTTATTGAAGCCAATCAACCAGGTAACGACTGGATTCTTTTTTGAGGAGCCGCGTCCTCGTCCCTAAGGACGCGACCCTCTTTGGGACCGTTAGGTTTAGAAAACGCAAGTTACCCAACGGAGTATGCGGGCAGCTTCAACTCGTAGAGAGAAGCTGACATGAACGAGGTAAGCCAGAACTGCACGGTGGGGCGGATCTGCTTGCCCTTCATATCGGGGGTTAAAGTCAAAGTCTCACCGGTTCCGACCTGCTTACCGTTTTGGTCTTTCCAGATCACGTCACTGAAACGCTCCACCGAATCGGAGTTACCCTGCAAGCTAACCTTCGCGATTAGTTTGTCGCCCTGGCGGATGACCTGATCCTGATCGAATCCGTAGTATTCCAGTTTCAGCGGTTCAGAGATCGAGGTGCCGACCGGGTTGGTGACCTTCAAGCGGAAGCGCAAGGACTCGGCCTCTGCGCGATTAGCAATCGGAGCCGACCGCAGCAGTCCCCACTTGTCTTCAGTGCGAGCACCAGGGGCGTAGTCCAGATCGTTGGCAGTTCCATAGAAGCTATGATCAGCAGGAACCCGGAACTTATCCTTCACGTCCTCCCAAGTCTTACCGGCATCCTTGGAGCGCTGCCACTGGTATTTCATACCGGTCGAACCCTGCACGGTGATCTTAGCCGGTTCAGCGTATCCACCCTGGGCTACTCGGGGAGCGGCATTTACCTTGATCTGGGGAGCCATCTCGGAAGAGGAGATCATCGGATCGAACAGTTTCACGGTGTAGGTGTAGGAGGAACGAGTCGCACCCTTAACCCCGGAAACGCTCACTTTGTAGTCGCGCGAACCGTCGGTGCCCACCGGAAGATCGGTAATCTTCGGCATCTTGATTAACAGGGTGCTGTAGTAGTTCCAGGTTCCCGGGCCTTTGCCATTGAGCTTGTTGTTCAAAATGGTGGTGGGAACTTCCGCGCCATTAGGGCCGGTCACTCGCACCCGGGCACCCGACAGGTCGGGACGCTCCGACCTGCTTTCGCCGCGGAAGGAGATGCTCCAACGTTCTACATCCTCGCGGTCATCGCGATTAGTGGTCAGCAGCTGGTAGGGGAAGTATCCCGCTGACGGCCAAGTCATAACTTCCGGCTTGTAGGCGGCTTCATTGATGATCTGCTTGTTATTGAAGTCCGGAGTGCTTACCAGCCGATCTCCGGTGACTACAATCGCGTTATAACCATTTACGTTTCCGTAAGAAGTGGTGGACAAGGTGGGATCCATTAAAGCAATGCGGTGTCCCAAGCGGTCGTTAGTGCCAACCTTCGTCATCGTGGAACCACCCAGGCTGGAAGGATCGATGAAGTACCACAGAATCTGTTCGGCCGGAGTTTGCCCCGCGCTATCGGAAAGGTTAGAAATGGCTGCGCCCTGTTGAGCTTTAAAGCTAAAGCATTTGGAGTCGTTTTGTACGGTGTGTGAAAGACGCCCATTGGCAGCCATATTGAGGGCGGCCTGCTGAGTGTAATCTTGCAGCGGAGAAGTAGTATCCATCTTGACCGCTTCAGCTCCATTGAGGCCGCGGAAGTAGTTAAGGGCGCGAGCTACCGAGTTAGCGGTGGTGGGGTTGACCACGCCGGCGCGGCAGTTTTTGTGGTCCGCACCGTTGTTAGGGCTTTCGGGGTAGTCAGTATCGGCAATATCGCTTAGGTAACGGGTGCGAACCTCTTCACGGTTGTTGGTGTTGATCGCGTTAGCAGTCACTGCGCTGGAGGCAGCGGAAGCAGTACCGGTAAAGAAAGTAGCCGCATCGGCCAGATTTACACCGGCAGCGACAACCCCAGCTACTAGAACACCTGCAACCAGGGTCTTGGCGTGTTCTTTCCACGTTTTCATCGTAGATCCCGTTCCTTGCGTTTTCCTCTTATGGAAACCAAATCCTTCGATTTCCGTGAACGTCACGATCCTTCGCTTCGTTCATTAACTATTATCCACGAAAACGAACATGAAGAAAGCGAATAATGTTTGAAAATGAAAGTTTTACNNNNNNNNNNNNNNNNNNNNNNNNNNNNNNNNNNNNNNNNNNNNNNNNNNNNNNNNNNNNNNNNNNNNNNNNNNNNNNNNNNNNNNNNNNNNNNNNNNNNNNNNNNNNTCTAACGATAGTGGCACCTTGGATGTAAATTGTGAGTTCTCTCACCCCTAATTTTGACCATTTGAATGAGTTAATGTTCAGTTCTACTTAAAACTAGCTTTTGCCTGCGTATATAAACTCTCGATTGCGTTTTTCTCATGAAAACTAGAAAAAGCACAAATTTTTCATTGCGTCATTTTTGAACCTGATTTTTCACTCACCAACCATTGAGTTTTTACTCATCTAGCAAATCTAACAAGCAATACTAGAAACATTTGAGCCTGCTCATGTTTGAACAATGTTGATACAACACTTCTCCCGGGTTGTATTGGTTTTTCCTAACGGACGACCTCATTAACTAGTCAGCCCTCGCGGACGGCTCCAACCACCTGGCCGAGATAGCTCATTTGTTAGCCTTTCAAGTTTGCGAGATATATATAAGGTATAAAGGTAGATCGTTAACCCAAGGGAAGAGGAAGTCTTGAGCGCTAAGAAACTGGTAATCGTCGAATCTCCAGCTAAGGCTCGCACTATCAGCGGGTACCTGGGCGCTGACTACCAGGTAGAAGCCTCGGTGGGGCATATCCGGGACTTGCCGCAGCCATCTGCCCTACCCGAAAAGCTCAAACAGTCCGGATACAAAAAGTTCGCGGTAGATGTGGACAACAACTTCCAGCCCTACTATGTGGTTAACCCCGATAAGAAAAAAACCGTAGCGGGACTACGTAAGGATCTAGCAAAAGCCGAAGAGCTCTACCTCGCCACCGATGAAGACCGCGAGGGCGAGGCGATTGCTTGGCACCTGCTGGAAGTATTAAAACCCAAGGTTCCAGTAAAACGGATGGTATTCCATGAGATTACCCGAGAAGCCATTGATCGCGCCCTGGAAAACACCCGGGATATTGACACTGACCTGGTAGAAGCCCAAGAAACCCGCCGGATTCTAGATCGCCTCTACGGGTACGAGGTTTCCCCGATTCTATGGCGCAAAGTTGCCCGGCACCTGTCAGCTGGACGAGTACAGTCAGTGGCCACTCGCCTGGTAGTGCAACGCGAGCGGGAACGGATCGCTTTCATTCCCGCCAACTACTTTGATCTAAACGCCACCTTCAAAGCTGATGGCGGGGACTTTAATGCCCGTGCCTTGGAAATGGATGGAGTGCGTTTTGCCGTTGGCCGGGACTTCGATGACCGCGGCCAGTTAAAACGCGAAGCCACAGTGATGGATGAAAAGCTGTGGGAAAAACTGGTGCATGCTTTAGAGGAACAGGCTCACTGCCAGGTGACATCAGTAGAGTCAAAACCCTATACGCGCCGTCCCGCCCCTCCTTTTACTACCTCTACCCTGCAGCAAGAGGCAGGAAGAAAACTACGCATGTCTTCGCGGCAAACCATGGCGCTCGCGCAATATCTGTACGAGAACGGCTACATCACCTATATGCGTACCGACTCGACCGCGCTGTCTAGCCAAGCTATCTCGGCGGCGCGGCGCCAGGCTACGGATCTATATGGGGCAGACGCTGTCCCCGAAAAACCCCGCTTTTACGCGAAGAAAGCCAAAGGGGCACAAGAAGCACACGAAGCAATCCGGCCCGCCGGTGATAACTTCCGCACCCCCGATCAGGTGCACTCCGCCCTCACCGCGCAACAAGCCGCGCTATATGAACTGATTTGGAAACGCACCCTAGCCTCACAAATGAATGATGCGCGCGGCACTACCGATACCGTGCGCCTTAACGCTCAGATCCAGGTAGAAGGCGAAGCCCACGAACTGGTGTTTACTGCTTCGGGAACCGTGATCACCTTCCGCGGTTTCCTGGCCGCCTATGAAGAGGGTAAAGACAAATCCCGCTACGCCAGCAGCGACAGTTCCACGGCGCTGCCGAAACTAAACGAAGGGCAAGAAGTAGCGTTTAGCGAGGTAGACAGGGACAAGGCAGCGCATGTCACCAGCCCGCCTCCGCGCTATACCGAAGCCTCCTTGGTGAAAACCTTAGAAGAAAAGGGAGTAGGGCGACCCTCCACCTATGCCTCCACAATCGGGGTAATTATTGAACGCGGGTATGTGCGCCGCGCCGGGCAGGCTCTGATTCCTTCTTGGCAGGCCTTTTCCGTGGTTCGCCTGCTAGAAGAGAACCTGGCATCTCTGGTGGATTATGATTTCACCGCCACAATGGAAGGCGATTTGGATCAGATTGCCGCCGGGCAACGGGACGGCAAAGAACTATTGGCACACTTTTATTTCGGGGGCGGAACTGGCGGAGAGTTTTGGACTCGCGGCCTCAAAGATACGGTGGAGGGTCTAGGCGACATTGATGCCCGCGCCCTGAACTCTATCGAAGTGCTACCCGGGGTAAACGTACGGGTAGGTCGCTATGGCCCTTATTTAGAGGACGCAGAGGGCAAGCGCGCCTCGGTACCTGAAGAGCTAGCTCCCGACGAGATAAATGCCGAAAAGGTAAAAGAACTGTTCACGATTTCGGCTGATACCGGTCGGGAACTGGGCAATGATCCCGAAAACGGGAACCTGATTTTAGTAAAGAACGGACGCTACGGTCCCTACTTTACCGAAGTACTCCCCGAGGACGCCCCTAAGGGGACTAAACCCCGCACGGCCTCCCTATTTAAAACTATGTCGATTGAGAGCGTCAGTTTGGATGATGCCTTGAAACTGCTTTCGCTGCCGCGAGTAGTGGGGCAGGATCCCGAAAGCGGAGCCGATATTACCGCGCAAAACGGCCGGTACGGCCCGTATTTGAAGAAAGGGACGGATTCGCGCTCCCTAGAGACGGAAGACCAGATTTTCTCCATCACTTTGGAGCAGGCTTTAGAGATTTACGCCCAACCGAAAACCCGCAGAGGTCGCACCGCGAAACCGCCCTTAAAAGAGCTGGGAACCGATCCTAACTCGGGTAAACCGGTAGTAATTAAGGATGGGCGTTTTGGCCCCTATATTACGGACGGCACCACCAATGTGACCGTGCCCCGCGCTAGCACTATCGAAGATATTGACGCTGATCAAGCCTATACTTTACTGGCAGAAAAGCGGGCGAAAGGGCCGGCGAAGAAACGCGGGACTCGCAAAGCTACTAAGAAAACCGCTGCGAAGAAGACCACGAAGAAAACTGCAGCCAAGAAAACTACCACCAAGCGGGCGACCGCCAAGAAAACCACTGCTAAAACCACTAAGCAGTCGGCAGCGAAAAAGTAGGTAATACTCTTGCTGCTATTGCGGTACATCTCAGGTTGCTAATTAGGTGTCTGTCAGGACGTAATCCGACCGCAGGCTGGTTTACCACCGGGATCGCTAACCGTTAGCGGGCTTTAAATAGCCACCGGGATATGTGCGCAGTAGGACGCGAAGATGCTCCCCCAACAGAGGGGCATTACTGAAGTCTAGTAGGTGGTGTGGTCGGCCTGGCGCATAGTGAAACCACGGCCAGTCTTAGAGTTCCAGCAGTTAACGCCGGTGTATTTACCCACTTCACAGGCATAGTCACCGTTATAGTAGACGGTGCCATAAGTGGCTTGGGTCTGGGGATCACCACCAGCATCATCGGTATCGCAGTAGCTGCTAGTTCCGCTGCTATCTACTTCGCTAACCCAATCTCCATCGCAGCCCTGTTCCCATTGCCGCTGGTAAATTTCACAAGAGACCCCATCGCCTCTCATCATGCAGCCAATATTTCGGGTAGGGGTGAAAAACCCATGACCTTCGTAGACCGCTCCGGCGGGGATCGGTTTGCCAGTTTCGACAGGAGTTTCCGTAGTGGTAACCGTGGTTTCCATTACCGTAGCGGTTCGAGTGGAATCACTTTGGGACTCACTGGCGCTCGCTTGCCCTTTGTTGTCCCCCCGGGAAGAAACAATCCAGGTACCCACAATCGCCAAGCCGATTAACGCCAACACTAGCAGTACCGTCAATACAATAATCCCCCAGCTGCGCCGGGATTTTTCCGGTTGCGAACTCTCCCCTGCCGGATTTTGGTAGGCCGGGAAAGGGGAATAGGTAGCCGGCGGCGCACTCATCATTGGTTGGCGGGGTGGCTCCGGATAGGCAGGCTCCGCATACGCCGGAGAAGCATAAGCGGGAGGCATGGCCGCGGGAGCCGCCATCACCGTCGGATAATCCTCAGCTGTTTGCCCAGAAGAACCGGGATTTTCTACCGGCAGGCTTCCCAGGCGAGTAGCATCATCGTCATTTTCTTCGTCACTGCCGGAGATTTGGGGAGAGTTTGCGCTTTCGCTGGGAATTTCGGGACTATCTCCCGCTGCCTCCGCGTCCGCACTGGCCACCGGGCTTTCTGTTATCTCTGCGGTTTTGGCTTCTGCGCCCTCAGCAACCGGGTTTGTTTCCTCTAGCTGCCCAGTTTCCGCTGCTTGGTCGGTAGTTTCGATTTTCTCGGTAGCTGCCACTTCGCTTTCCGAATCGGTAGGGGGAGCAAAGGCTAGGGTCGCAGAGTCTGTGGAGCCAGGTTTCATCTCTTCCTGGTCGCCGCCCGGATGGCTATCTTTTTCGCCGGAAGCTGCCTCCGGGTTCTCTTCCCTGCCTTTCGCTAGCGCTTCGGTGCCAGAAAGGCCGTGTCTACGTGCAGCCACCACTGCTTTTACGCGGTCATCGCCTACGTTTTCCAACCAATCAAGCAGATCCGGATAGGCATTCGGGTTCGCCGCGACTTCCGCATAAGCCTCGGGATGTTGCGCAGATATCTCGAACAGTTCATTAGCGTTAGTTTCCGGAGCTAACGCGCGCTCGCGCAATTCCTTTAAATCATCACTATCAGTCATGGCTTACCTTTGAGGTTGGGACAACACTGTTCTTATTCTAACTGGCAAGGCTCGTCCGTGGCTCAAATCTGTAAAAACCAGTCTGGTAGAAAACTCCTGCTACCAACTACTGATGAAAGTGAAACCACAGCGCACCTAAGTTACCAGCGTCCTCAAGCGGGCCGGAAAGAAAATTGTTCAAACCCCAAAGAGTCAATTTCTTCAGCCCAGGTCTTAACTTGGCTATCCCAGCCTTGAGCCTCGGCCTTAAAATCTGGGGACGCTCCCAGCTCGCGTGCCTGTTGTAGGGCAAAGTTTTTGACTCCTCGCGCCGCTAAATCTCGCGCTAACTCCACCACTTTTCCGGGGTGTCCAGGGTAAACAGTTAGGCGTACCTCGTAGTCGATGCCGCTGGCCAACACGGCATCTAGACAGGTAAAAGCCTTATCTGCGCCCGCTACCCCGGTGACTTGGCGGTAGTCAGTGGGCAAGGCTTTAATATCTAGCCCCACCCAATCGAGCAAACCTGCCGCCAATATTGCTTGCAGGCGCGAAGGATAAGCGCCCGCCGCGTGCAACCCCACCTGGAAACCCTGCGCCTTCACCCAGCGGGCAGCGGGAATCACCGCTGCTTGCGCGAGCGCTTCCCCGCCGGAAAACACTACCCCATCGAGCAGGCCTTTCCGGCGTCCTAGCAACTCTTCTAGCTCCGCAAACGGTACTGCCCCGGGCACTTTAAAATCTAAGATTTCATAGTTTTGGCAATAGGCGCAGCGCCAAGGACACCCCTGGCAAAACACGCTGGCCACGATCTTCCCTGGCCAGTCCACGGTAGAAAACGGGACTAGACCCGCGATGTTAAGCTGCCTGGCCTGCCCCAGCAGGCTGGGCTCCCCGTTAACTGCCAAAAAATCAGACACCGGCTAACTCTTGCGAGAAAGTAGTGCGCTCAGCGTACTCGCTCTGCTTACCGGTATTGAAAGAGGTCACGGGACGGAAGTAGCCCATTACCCGCGTCCACACTTCACAGGGCTGCTCGTGGTTGCCTTCGGCGGCACACTTGGGACAATCGAAATGTTCACCCGACAAATACCCGTGGACTGGGCAGATGGAGAAGGTGGGGGTGATTGTAATATAGGGCAGCTTGAAGTTCGCGAGCGCCCGGTGCACCAGGGTCTTGCAGGACTGAGCGGAGTTCATCGCCTCCCCCATATATAGGTGCAATACAGTGCCCCCAGTGTATTTACCTTGCAGTTCCACCTGTTCTTCTAAGGCTTGGAAGGCATCTTGGGTGTAGCCTACCGGCAGCTGCGAAGAGTTGGTGTAGTAGGGAGCGTCCTTAGTTCCCGCCTGAATAATCCCGGGGAAACGTTTAGCGTCCTCTTTCGCAAAGCGGTAAGTGGTACCTTCGGCCGGAGTGGCCTCTAGGTTATAGAGGTGCCCAGTTTCTTCCTGCAGCTGCACCATCCGCTCGCGAATGTGATCGAGCAAGTCGGCGCACATTTTATGCCCCACTTCGCCGGTAATATCTTCCGCGTCCTCGGTAAAGTTGCGCACCATCTCGTTCATTCCGTTTACTCCGATCGTGGAGAAATGGTTATCGAGAGTGCCCAGGTAACGGCGGGTATAGGGGAAAAGACCGGAATCCATATGCCAGGAAATAACTTCCCGTTTCTTCTCTAGGGACTGGCTGGCCAGGTCAATGAGGTGATCAAGCTGGCGGGTGAGCCCGTTCAAATCGCCCTTATAGAGGTAGCCGAGGCGCGCCATATTAATGGTCACTACCCCCAGGGAGCCAGTTTGTTCCGCCGAACCGAACAAGCCGTTGCCTCGTTTTAGCAGTTCGCGCAGGTCTAGCTGCAAACGGCAGCACATGGAGCGAATCATATGGGGATCCAGATCCGAGTTCAGGAAGTTCTGGAAGTAGGGCAGACCGTATTTCGCGGTCATGGCGAATAGGCGCTCGGTGTTGGGGGAATCCCAATCAAAATCGGGGGTGATGTTGTAGGTGGGGATGGGGAAAGTAAACACCCGTCCATCGGCATCCCCGGCAGTCATCACTTCGATGAATGCCCGGTTAATCATCTCCATTTCTTCGGCCAGATCCCCGTAGGTGAAGTCCATCAGTTCCTCCCCAATCAAGGGGTATTCATCGACAAGGTCGTCGGGGCAAGTCCAGTCGAACGTGAGGTTAGTGAAGGGACACTGGCTACCCCAACGGCTCGGCACGTTCAGGTTGTAAATCAGTTCCTGCATGCACTGGTGAACCTGCTCGTAGTCCAGGTTATCTTTGCGAATAAACGGCGCCATATAGGTGTCGAAACTAGAGAAAGCCTGCGCCCCTGCCCACTCGTTTTGCAAAGTTCCCAAGAAGTTCACGATTTGCCCACAGGCGGAGGAAAAATGGCGAGGCGGATTGGAGGCAATCGCCCCCGGAACCCCATTAAAGCCTTCCTGTAACAGTTGTTTTAGGGACCAGCCCGCGCAGTAACCGGCGAACATATCCAGGTCGTGAATATGATAGTCGCCCTCGCGGTGCGCCTTCCCAATTTCGGGAGTGTAGATTTCGTTTAGCCAATAGTTGGCGATCAGTTTGCCCGAAGAGTTAAGGATTAGTCCCCCCAATGAATAGCCCTGGTTCGCATTAGCATTTACCCGCCAATCAGCTTTTGATAAATACTCATTTACGGTCTGAGCGGGATCAACCAGGTGTTTCATTTTCGTTTGGGGTGCCATTTTTATCCTCTTTTGGTTCCTTCAAGTTCTTCTTGTTTGTCTACGGCTTCGTAGCCACCGCTATCGACTATAGGCATACCCGCCCAGAAACAGGTAAAGACACACGAGATATAGTAGGTTTCCTAAATGTTAACCACTAGATATTGTGTTTGCGTTTATTCTTCTCATATTTGCTGGCGGGGGCGGAAATAACCTGAAGCGCTCCCTATTGGGGGCGCTCGAAGTGCCAAAAACCCTTTGGGGCAAAAGACCTAGGCGGGGGCAGAGGGCGATTTTAGGGTGCGCATTCCGGCTCGCGCGACCTCGAAAATGAAAATCCAGCAGGCTCCGGCGAGGGTGAGCACGGTGCCTCCTGCCAGCAAGAGGGCGAGCTGGTGACGCGAAGCCGCGAGTTCCCGCAGGTCACTGCTGGCGCTGGCGGCAGAAAAATAGGGGCTGCCGGCACCTAGTTGAAAATAACAGTAGGTGACCATCACGGTTCCTACTAAAAACAGGGTCACCGCCAAGAAAGTGACGATCCGTCCTCGCCGCAACGCTCGCTGTCCCCGCTCTCCCCCCAGCTCCAGGGGAGACAACAACAGAGAAAACACGGCTACTACGCAAATGGCGGCGAAGACATCAGAGGGGCGATGCCAACGCGCTACGATTACCGCTAAAGCCACTAACCAGAGCACCAGTGCCGATAGGTAGGTGGCCACTTCCCGCCAACGATCAGCCGCTACCATCACCAGCGCTACCGCGGCAGCTCCGGCGGNNNNNNNNNNNNNNNNNNNNNNNNNNNNNNNNNNNNNNNGTGGTGTGACCAGAAGGAAACGAGTTCGTCATATAGTAGGTGATTCCTAGGGCAGGGCGGGAAAGTACCAGATGCTTTAGGATCTGGGTGGTTACCGTGGCTGCCCCCACCATCACCAGCATCCGTGCCCCCAGGGCAAAACGCCTTCTTACCAGGGCAACTATCACTGCCGCGGCGATTAGTGGAACCAAAACAAATAAATACCATTCCCGCAGTAACGCTTGATCCCAAGGGGCAAAAGAACTATTGAGGTTAGATAAAGCGAACATGGCGAGCGTATCGGTAGCCTGCCCAGCGCGGGTGCACACAAAAATCAGGTAGCAGGCAACAAAGAACCCGGCCGCAAATAGCGCGACCGAAAAACGACGCACGTAACCGGCAGTTAGTCCTCTTCTCAGCGTGCTAGTCATGCTTTAACCTTAATTTGTCACTCCCGTGGTTTCCACAACCACGGGGATTTGGAAGCAGGCTCTAAACAGTAATATTTTCGCGTCAACAAGGGAGATTCCGGTGAGTATCGCTAACCTGGCGGACGGATTGCGTTCCTTTAGCAGCGACCAGTTGCTTTACGAAACCGTGTTACCTGCGCGGCGCGCCAGTTTTGCGCCTTGGCCGAGTTGGGTAGGCAAAGATTTACAGGCGGCTCTGATAGCCGATGGGATTGAACGCCTCTGGGAACATCAAGTTAGCTGCGCAAATGCTTTATATAGTGGCAGGGACGTGATTCTTACTTCCGGAACCGGTTCCGGTAAATCTTTGGCAGCTTGGCTGGCGTTCTTGGCGCGCGGACATAAATCCCTGGTGGGTACCCGTCCCACCGCTCTCTATTTAGCACCAACCAAGGCCTTGGCTCGTGACCAGGCAACCGCTTTAACCCATTGGGCAAGCTTGGCCGCACTGGATCTACAGGTCGCCCCGGTCGATGGCGATAGTCCGGCGGAAGTTAAAAAGTGGGCGCGCGCAGGCGCCGATGCGGTGCTGACTAATCCCGATTTCCTGCATTACGCATTGCTACCCCATAACGAGCTTTGGCGACCCTTTTTGCGGGGATTATCGCTGGTGATTGTGGATGAGGCGCATTATTACCGGGGGGTGCTGGGGGCAAATGTGGCCTTGATTTTACGCCGCCTGCGTCGCCTGGCTCGTAAATATCAAGCTGACCCGGTCTTTGCTTTACTGTCGGCTACTACCGCTAATCCGGCAGCTCATGGGGCTAATATGTTGGGGCGAGGACGCGAACTCGAGGTTATTGACCGCGACACTTCCGCCAGTGGTGCCCGCACAGTTTTCGTGTGGCGTCCGCCGTTAATCGAGGATAGTGACCCCGCTTCCTGGGAAGACGAAAACCTGTGGGAAACCAGCGAGGAGGGAGGCTGGGACAGCATCTCGGCAGGAAAAGAGCTAAAAGAATCTGAAGAAGCCACAGGCCAGAGGCAAGGTGAGGTGGCAGAAGGGCCGCGTTACCCTGCCATTTGGGAAGGCGGACGCCTGTTGGCGCAGCTAGTAAATAGCGGAGGGCGAGTTTTGACCTTTGCGCCCTCGCGGCAGGGAGTAGAAACTATTGCCCAGATCGCCCGGGATCAACTGAGTACCCGTAACCCGCATTTAATGTCGCGAGTGGCCGCCTATCGCGGGGGTTACCTGCCCGAAGAGCGCCGAAAGCTAGAAAAAGAATTACGTACCGGCACGCTACAAGGCTTGTCAGCAACCTCTGCTTTAGAACTGGGGATTGATATTTCCGGACTGGATGCCACCATCACCTGTTCTTGGCCGGGAACCCGCGCCAGTTTCTTTCAGCAACTTGGTCGCTCTGGTCGCTCCGGGCAAGAAGGCTTAGGTATCTTGGTGGTTTCCGATAATCCTTTAGATGATTTTCTAGCGCACCACCCGGAAGAGATTTTTCGCTCCGCCGAGCAAATAGTTTTCGACACTGAAAATCCGTTTGTGCTGGCGCCTCAACTACTTTGTGCCGCCGCAGAACTTCCTTTAACCAGTGAGGATACTGCTTTATTTGGGGAAGCTAGCACTGAAATCATGTCGCAGCTTCGCCAGCAAGGACTCCTGGTAGATCGGCCGGGGGGGCTTTGTTTCGATATCACTAAACGATTTTCGCCCTGGCAGGCAGTAAAGCTNNNNNNNNNNACTTTGTTTCGATATCACTAAACGATTTTCGCCCTGGCAGGCAGTAAAGCTTCGCGGAGATAGTGGCCAAGTACAAATCATCGAATCGGAAAGCGCCCAGGTAATAGGCACGGTTGATAGTGGTCGGGCGGACAGCGTGTTGCACCCGGATGCTATTTATGTACATCAAGGCCGTATCTGGCAGGTTTGTCGCCGAGAAGACGATATCGCGGAAGTGGTTCCCGGTCCGAAGAAGCTACGTACCCGCCCCAACACGGATACCAGCATTTCGATTTTGTCAGAAGAAGCTGCCCCGCTGACCCCTTCGCCGGCAGTTAGCTGGCATTACGGGCGGATCGAAGTGCAAACCACGGTTACTTCTTTTGACCTATTGCGCCTGCCGGGTCATGTTTATCAAGCTACTTTCCAATTGGATTGCCCCACCCGCACGCTGCAAACTACTGGCACCTGGTTCACGCTTACAGAGCAGGTAGTTAAACAGTTGCAGCTAAACGAAGAACAGCTATTAGGCGGGGGATTACACGCAGCCGAACACGCCCTGATTGGTTTGCTTCCCTTGGTGGCTACCTGTGACCGTTGGGATCTGGGGGGTTTATCTTTAACCCAGCATCCCCAAACCGGACTGCCAACGGTGTTTATTTACGATGGCACCCCCGGGGGTGCCGGTTTTTCCCGGCATGGTTTTAAGCAGCTAGAAACCTGGCTAGATTTAACCTATCGGCAAGTAAACGCTTGTCCCTGCAAGCAGGGGTGTCCGCGCTGTATCCACTCCCCCAAGTGCGGGAATGGAAACGAAATGCTGTCCAAATCTGCCGGACGGGATCTATTAGAGTTCTTACTTAGCAGCTTTGGTTCGGCCGGCACTGCCGCCTAAACCGGTGTTTTTAAGGGGGATTAATGGCGGGACCGGCTCGGGAATGAGCTTTAAGCTGCCAGTTGAAAACGGTTTTTATCCGCACCGAAACTTGTACGTCCCTAGCGGACAAAATACAAGAATCTAAGGACGCCGCATTTTCCTGGGCAACCTGAGTAGCCACGGCACAAGGAGCGTTCGCGGTGCCATAAAAGTGAGCCTGGGCGGCGGCTAGAGCCGCAAAGTCAGCCCCGGTTTGTGCCCGTGCCTTCGCGCTTAAAGCTCCCCCCAATAATCCAATCCCCACCGCCAACGCCGCTAATAAACAGATCAATCCCACCGCCCAAATAGTGGCCGACCCCGCCTCTGCCGCTGTGGGAGAAAGCTTGGTTCGACTCTTCCCGATTTTCATGGCTCTATTCCCATCGCCAACTCTGGTTCCTTTAGCGTGCTAGCTTTGCAAGTCACCGCGGGTAAAAGTTTTGCTTTCCCTACCAGGTTTTTACTGGCCGCGGCGCGCACCCACTGCCCACTACTGTCTACGCTGACCTTGATGGTGCCGCCACCTGACCACGATTTTCCGATGCTCACCGCGCGCGCTGCCGTGCGCGCTGCGTCACAGGTTTGCACCTTGGCGGCGCCAGCTGCCCCAGCACCTAAACTCATCACCGCTACCGCCACCAAGGCCGGAAGGGTCAAAGCAGTTTCGACAGTGGCGTAACCGCCCTGACTATCCCGACGCATTTGCCACAGTCGGCGCAGCCATCCTATAAACTGCGCCGACTGCGGATGTTTCCTAAATAATGTTCCCACTTTAAATTGAGAGTGCTTGTTTAATAATTGCAGTTAACGCGCTTTTTATCCCTCCTCCCTTAATGACTGCCATCAACAAACCAGCGAAGGCGGCTGCCGCTAAAGTTCCGATGGCGTATTCGGCGGTGGTCATCCCGTCCTCTTCGGTTCTTAGCCGCGCAATTGCCTGCCGGGTTTGCGCCCAAACCAAGGCGCGCAATGCGAAATCTTTCATCCCTTCCCCTTTCCTGTTCCCCCAGCCGGTGCGGCGGGAGGTGGTATCAGcNNNNNNNNNNNNNNNNNNNNNNNNNNNNNNNNNNNNNNNNCGTACAGGCAGAAAAAGATAGAAATCCCTAAATAATGTTCTGTGTAAAGGTCGCAATTATCGCCTCTTGGGGACTTGTGGGCGATAATAGGCGCATGAGTGAGCACAAACCCCGCACCGATAAAGAACTATTTGCCCAAGCCAGAAAAGCGATTCCCGGGGGAGTTAACTCTCCGGTTCGTGCCTACGGCTCCGTGGGCGGAACTCCGCATTTTATTAAAGAGGCGTTCGGAGCGTATGTACGTGACGAGGAAAACCGCACTTTCGTGGATTTGGTGGGATCTTGGGGGCCGGCGCTACTGGGACATTCTTGCCCCCCGGTCGTACGCGCAGTGCAAGAAACTGCCGCAAAAGGGCTTTCTTTTGGAGCGCCCACGGTAAACGAAACCAAGTTGGCGCAGGCGATTACCGCTCGGATGCCTGCGTGCGAACAGGTACGTATGGTTTCTACCGGTACCGAAGCCACGATGACCGCGATTCGTTTGGCACGCGGGGTAACCGGACGTGACCTCATCATTAAGTTTGCCGGTTGCTACCACGGTCACTCCGATGGGTTGCTGGCCGCTGCTGGTTCCGGAGTCGCCACCCAAGGACTCCCCGGCTCTGCCGGCGTCACTGCCGCAGTCGCTGCGGAAACTATCGTGCTTCCCTATAACGACTTTGAGGCTCTCACCGAAACCTTCGAGCGCAAAGGCGAACAGATCGCGGCAGTTATTTGTGAATCCTGCCCCGCCAATATGGGAGTCGTTCCCCCACTCCCCGGCTTTAACCAGCACATTCGCGCGCTAACCAGCAAGTATGGGGCGTTGATGATTACCGATGAGGTACTAACTGGTTTCCGGGTTGGTCCTTCCGGATACTGGGGGCTGCAAAATGATTATTGGGTCGATCTCCCCGCTATACTTCCCGCTTTCTCCGACGAGGACGAGCTAGCTAGCTGGAGGGCAAACGAGCTCGAAAAAGCCGAGTTCGTGCCGGATCTCTTTACTTTCGGCAAGGTTATCGGAGGAGGAATGCCGCTAGCGGCTCTAGGCGGCTCCCGCGAAATTATGGAGCAGCTTTCACCGCTCGGTCCGGTTTACCAGGCAGGTACTCTTTCGGGGAACCCTTTGGCTACTGCTGCCGGGCTAAAAACTTTAGAATTGGCAGATCACACGGTGTATGCCCGCACTACGGCAGTTGCCGATGCTCTCATCGGAGCAATTGAGCACGAGGCCGCACAAGCGGGGGTTGCCCTGAAAGTAAACCGGGCAGGTAGTTTGTTCTCCGTGTTCTTCGGGCAGGCGCCGGCAGAAAATGGGGTAACCAATTTTGAGGAGGCAAACGCGCAAGAAACTTTCCGTTACCGGGCTTTCTTCCATGCGATGGAAGAGGAAAACATTGCCCTGCCGCCTTCAGGTTATGAAGCTTGGTTCGTGTCTTCGGCTCACGATGATCGGGCAGTAGGACGGATTTTGGAGGCCTTGCCTTCCGCGATGCGAGCTGCGGCCGAAGCTGAAAGCAATGATAGTTAAGTTAAAACTGTTCACATTGTTGTTCTAATCGAAACCTCATCACCCCAGGACTTTAGTCGCTTTTGATTGAATTCGATTAAAAATCTATCGCTATGCTTTAATGTTGTGATACACTATTGAATATATTAATAGGTTGGGTAGGAAAGTTCCGATTACTATGAGCATTCTGCGCAAGATCAGCAGTTTTGCTGCCACTACCCTAGTGGCAGCGGCGCCGCTGTGCgNNNNNNNNNNNNNNNNNNNNNNNNNNNNNNNNNNNNTCTATGCTCTGCTCCTTTCGCGCTTGCCGCCCCTTCCGACACGCCGGCCACCAGCACTTCTTCTGCTACCCCAGCTAGCCAAACCCAGGATCTTACTAAGTGGGCAAAAGATAATTGTCCCGGTGGGGAGCAGTTTGTTAATGACGCTCAGAAAAACACCCCGATTTATTTAGGGTATGCGGACGGAAAAACCTACTTGGGGTACACCAATACCACCCATGCAAGTGGTGCTAACTCCAAAAATTTATTTAATGATACTCGCTCAGATGACAAGTTTAAAGAAAAGTTTGGGACTTGCGTGCGGGTAGCACCGAACAAAACTGAGCAGCCTACTGCTAAGGTTTTTTACGGAGCCCTATTTAAGGCAGACAAATCTGCCCTTGCCGCCTCCGGTTTTAGTGAAAAAACTCAGACCATTTTTCAGGTAACAAAAGTAAAACCATGGGATTTGGGGACAAAGGTAAAATCACGACCTGGCAAGTCTAGTGACAACTACCAAGAAATGCCCTACTCCGTTTCCACTGGGAAATCCGATAGCGGCTTTGTAAACACAACTGTGCGCACGGAAAACTCAATTGAACTGAGCTTTACTCAGTCCGGGTTTTACACTATCCATCTAAAAGCCATCACTACCGACCCGCAGAATCCCGATAAGTCTTACCAGGCCGAAATGGCCTACACTTTTATCGCCGGGAAGGAAGCCTCGGTTCCTAAAGATTTACAGGATATTGTTGATGGAAAGGACGAGGGAGGATCAGGTATTAATCCCTCCCCCGATCCGGGGGAAACCACCCCTGATACTCCCGATCCGGAGCCCGGTGATGAGGGTGGAGGCACCCATCCGGGAACCGATCCCACCCCTAACCCCGGAAAAACTACCCCTGGCACTTCCACACCCGGTCACGGGGATCAGGGTGGAACCTCAAATCCGGGAACTAGTCCCACCTCGAAACCTACAAACGGGCATAATGGTGCGGAGCGTAACCCCAACCTGTCTGCCTCTTCGCGACTACAAGCAAGTTCGCAGCTAGGAGGAACTAACTTGGCGCGTACTGGCGGCTCGCTAAGTCGCGCCCAGCTACCGCAACCTCCAGCAAACGCCTTCCCCACCCTGCCCGATCCGGCAACTAGCTCTGCAAAGACAGGAGACACCGCGGGAACTGCCTCGGACTCCGATACTAACCCCGGCTCTGCCGCTGATAGCGACTCCAATTCAGGCAGCCAAACTGGTAACGACAATCCCTTAAAGTTCCAGGCAGATAGTACTTCCACCGATCTGGTTACCAAGCAGTGGATTCGCTCTTCCTCTTTAGCCGTATTTGCCCTAGGTCTGGGAGCTGCCGGGCTAACCGGTATCGGATTACTCATTTTTTCCCGCCTACACCCCTAAATGAAAAAATCCTTCCGTAACCGGGTGCGCGATTACCGGTTAAAGAGAGAAAAAGATCAGCCGCTGGATCAAGCCATATATATGACGATAGCTACCGGCAGGTTGGAACCACTGCTTCGCGCCCTCGCGATCTACCCCGTATACAGCAGTGGCGAACTGCGCTGGCAGGGAAATTCCCAGTTTTTACTCGCCTACGCTACCCGCCTGCGCTCCCCTGCATCCGCTGAAGTTAACGCCGCCCTCTTAACTGAACATCTCGATGCGATCCGCGAGGACGCCGAAGACTCTCAGCCAATAGGTGCCCTCCTTAACCCGGGGGGACAATTTGAGATCACTTTAGAAGCCCATGATCTTCCCCGTTTAGCATCCCTAGTAGCGGGGATTCCCACCGAGGACGCCCTCACCCCGATCGCTTCGGAATCCTTAGAGGTCACCCCGGCAACTAGCGAACATTCTGGGCTACTGGTTTCTTTAGCACCCAGCCTGGCGGTACCAACCGGACTAACGCTGCGGGCTTTAACCGCCAGCTTTCAAGGCTTTAAACCTGGTACTTGGCCGGTAGTTTTTCTGGTAGACAGGGAGGGAGCTCCCCAAGCGATACCAGTGCCCCTGAAAGACCAACTCACCCTAGAGCTTCCCCAAGCCATCCTGATAGATCCAGCCGTAGCTGATTGGCGGCGCGACCTATTTTGGGGCTACCGGGAATTACTTACCTGATACCTACTTGCTCAATAACGCGAGGCTTGAGCAAAAAGCTATTTAACAGGGTTTAAGGCTGCTAATAGCCGCCAGGAACTGATCATTTTCTGCCCGGCTACCAATAGTTACCCGCACGCCCTCGGGAAATCCCCGCGTTTGAACCCCTTGGGAAAGCGCCGCCGCCTGAATTTGCTCCCCTACCTGCCCGGCAAACCAGATAAAGTTGCCGCCTGCCTGCGGAATTGTCCAACCAAGATTACGTAGTTCACTAAGTAATCGCGCTTTCTCTTTACAGACCTGGGACACCTGAGAGCGCATAGCCGCTTCATCTGCCAGTGCCGCCAGGGCGCAAGCTTCCGCCACCGCCGAGAGTCCAAAAGGAGTAGCCACTTTGCGGATCGCTTCCGCGAGGAAAGAGCTAGTTAAACCGTAGCCACAACGCAGACCAGCCAAGCCGTAGGCTTTCGAAAAAGTGCGCAGCACCAGCAGATTAGGAAAGTCCGCGAGTAAAGTCACCCCGTCAACGTGACCGGGAGAAGTATCAAACTCGAAATAGGCTTCATCCAAAACTGCCAGCACCTGGGCAGGCAAGGCCGCCAAAAACTCGCGAACTTGGGTTTGGGTCAAAGAAGGTCCGGTGGGATTATTCGGGCTACACAGGATAACCGCGGCCGTGTTCTCGTCTACAGCACTTAAAATCGCGTCCAGGTCATGGCTGCCGTCACTATTGAGCGGAATCTGGCGCGACGAGGCGCCAGTGATTCCCACTAGAATCGGGTAGGCCTCAAATGAACGCCAGGCATAGACCACGTTATTTCCCGCCTGAGCCACCGCGCTTAACGCATTCGCTAACACCTGGATAGATCCGGGACCAACCACCACTTGGCAGGGATCCAAATGGTAATGCGCCGCCAATTTTGCTACCAGATTGCCCCCAATGGCATCCGGGTAGCGGTTAGTGCCCACCAAGGCCTGCTTGCCGGCCTCGATAATCGGCTTTGACGGCGGAAAAGGCAGCTCGTTACTGGATAGTTTTACTACTTTCCCGGCATCGCCTTTTCCGGCAACGTAGGCGGGCAGGTCGGAAAGTACCTGCCGTAATCGAACCTGACTCATAACTTAAGTTTGCCTTTTTTCTACCGACTACGCTTTCTGGTTTCAAAATTGTCCGCGGATCACTGATTGCGCCAGGCCACCTCTTTCTAGCTTCGCCCTAGCCTTAGGAAAGAACCTGCCCCGCCGGTTTCAAAATTCACCCGGGCCTCCGCTGAAACTTTGCCGCGCGGCCTCGTGCCATAATAGTAGTTATGCAAACCCTTTTTGATGACTGCTTTGATTTCGCCAAAACCGATATTGCTTTAGGTCCCTTAGATGGCCGCTACCGCTCCCAGGTCAGTGCGCTCACCAATTATCTATCAGAACCGGCTTTGAACCGCTCCCGGTTATTAGTCGAGGTAGAGTGGCTAATTTTCTTGGCAGAAAACCGGGTATTGAAGGGGGTAAGCCCCTTTAGCGAGGACGAAAAACGGGATTTGCGCTCGCTGATCACTACTTTTGGTGAAGCCGAAGTGGCTGAGCTAAAAGAAATCGAAGCAGAAACTAAACATGACGTGAAAGCAGTGGAGTATTTCCTGCAAGCCCGCCTGCGCGGCGCCTCGGAAGTGCTGGGGGAAACTTTTCTGCCTAACTACCTGGCAGCGGTGCATATTTTTTGTACTTCTGAGGACATTAATAACCTGGCCTACGGAATTGGGATTAAGGCAGCGGTGGAACAGGTTTGGATACCGCAGGCGCGCCAGCTTGTTGAGCAGCTTGCGCAACTAGCTTGCCAGGCGGCCACAGTTCCTATGCTGGCACATACTCATGGGCAACCGGCCACTCCGGTGACTTTAGGTAAAGAGATGGCAGTGTTTGCCCACCGGTTACGTCGCCAACTTTCCCGGATTGACAACACCGAATACTTGGGCAAGATTAATGGTGCTACCGGTACTTGGGCGGCACATAAAGTGGCGGTGCCCGGCGCTAACTGGCCGCAGTTATCTAAGGCGTTTGTGGAACATTTGGGTCTTGCTTGGAATCCGCTTACTACTCAGATTGAATCGCACGACTGGCAAAGTGAGCTTTATAGCGACTTGGCGCGCACTAACCGGATCCTGCATAACCTGGCCACCGATTGCTGGAGTTATATTTCGATGGGTTACTTCCACCAGAACCTGGCGGCACAGGGTTCCACGGGGTCTTCTACGATGCCGCATAAGGTCAATCCGATTCGCTTTGAAAATGCGGAAGCTAATCTAGAGATTTCCTGTGCGCTGCTAGAAACTTTGGCGCAGACTTTAGTGACTTCGCGCCTGCAGCGTGATTTAACGGATTCTTCTACCCAACGCAATATTGGGGTTGCTATCGGCCACTCCCTGCTTGCCCTATCCAATCTTCAGGGTGGTTTGCGGGGATTGGATGTGGCAAGCCAGGTAATGGCGCGTGACCTTGACCAGAACTGGGAAGTACTGGGCGAGGCCGTGCAGCAGGTGATGCGGGTTGAAGGACTGGCCGGGACTCCCGGGATGGATAACCCGTATGAACGGCTGAAAGAGCTGACTCGGGATAGCAAAGTTGATGAGGCAGCGATGAAAGAATTTCTAACTTCATTAGGACTTTCTGAGGAAGCTGAGTCTCGTTTGCTGGCACTAACCCCCAAAACCTACTTCGGATACGCTAGTGAACTTGCCACCGGGGAAGCATTAAAAAACTAATACTTACCAGGCGGTAAGTATTGAAAACCGCCTCTATTGAGCCGAATTCCCGATATTTGAGGCGCCATAAGCAGAGTGTTTAGCCTGATACCAGCTGTTTGTGTGGTATATCACCTAAATGAGACAATTATCAGCTGGCAATTTATTAACCAAGCGGTAAGATTAGAACTGGTACCACAGAAATGGAGCGTTCCCAATAACGGCTCCGCAATAGATGAGGGATTTAATCATGAGGCTTAAGAACTTCGCCAAGACCCTAGTTTCCGGGGTTTGCGCAACGGCATTAATACCTGCCGGTCTCTTAGCGGTCGCGGCGGCCGGTAACCTGGCAGAGGAATCGCCAGCCGGTAACCTTACGGTATCTACCTCGGTAGCGAACACCCCCAAGTTTTTAACCGGATGCATTGGCTCAGATCAATTGGGCTATGAAAATGTGCGGATTAATAAACTTCCCGCTGGCAAAGACTGGTTTTTGACGGTTTCTGACTCTGATCAAAGCCCGTTTGCCAGTCGCGACAGCTACACAAATCCCAATGCTGGCGGATACATGTACACCTTTGATCCGGCCGCTAACGATAGCGAGCGAGCCTTACAAGGTTCGGTAGGAAGCTCGGGTCTCGGACTGGCAGGCACCTACCACTTTAAGAACTCGGTAAAGGATCTACACCCCTGGGTATTCGTGCAACTAGAGGACGAGATCTACGGTGCTTTGAAAGTAACCACTGGCTGCGAATATGATTTCAGCACCATTTTGGAAAACAATACTTTTGATAAGTACCTGGAAATCAAAAAGTTCCTAGTAAATCCGCAGGCAGTAAAGCAGGATTGGAATCCGCTACTAACATTGCACCAGTTCCGGGCACCGGAAGCAGCCGATTTCAAGGTGCTGGACACTCCTCCCGCCCCGCAGCCGTCAACCGACCCGGATACTGAACCCAGTCATCCGGATGTTCCCGAAGTTCCTGATACTCCCGAGACTCCTAAACCTGCTGAAACTCCCGATGCTTCCGGAGCACCGACGGTAGATCGCCAAGCACCTACCCTTGACGCTGCGTCCAAGAACAAAGGCTCTAAAGACAGCAAGCAAACCGCTCCGTCTGCCGGAGCGACCACTGCGCCTAGCGCACCTGCGCAGCAGGCTGCTCCCGGTCAGCGGCAAGCAGCCGACCCGGCTCCTGCACAGACGACTCGGGTACGCACCGTTATTCAAAATCGGGAACATACTCGCACCGTAACCGTTCCTGGTCCGATTCGTTACCGGGAGGCTCCCGCAACTTCCTCTAATAACGCAAGTAATAACAACTCTTCTACCACCACGGACAACTCCGCGAAACCGGCTCAGGAAGGGTCCGGTAGCGCGCAGGAAGCAACTGGCAATGGGACCGCCAGTCAAGTTCAGGGAGTAGAAGAACCCAAGGCAGCGCCCTCGGCGCCCGCCGCGGCTAGAGATGCCAATGTGAACCCCAGCGTGGTTGACCGCATGGGCGGACTCGGTACCATTGCCGCGATCGCAGTTCTTGGGTTAATCGGCGCAGGTGGCGCCATAGCCCTGACCAGATCGTTGATGAACGGTTAAGTCCACTGGGAACTGGACTTAACGGTTTCTAGACTGGTCAGGTACGTGGCAGGAGATTCCCTCAATCTCCTGCCCCGTATTGCTATCTCTAGGCCTTATTCAACACCTAGCATTGCAAAGTTGATACAAGAGATTAAACTTTAGGCTAAGTAGGTTCAATAGAGAAGAGGATGCACCATGCGGTTTTTCCCATCAAAACGACCCGGTAAAAAAGCCAATGATCGCACTATCGATATTTTGGTTACCGGAATGACTTGCCAAAAATGCGTAGAACATGTCACTGAAGCTCTAAAAAGTTTAGAAACCGTCAAGCGGGTGTCAGTGTTGCTGCGCAGTAACGAACCTAGCCAAGTCACCATCCTCACGGATTACGAAATCGAGGATGATACTATCCGCGACTGCATCAAGAATGCTGGCTACGAAGTAGTAACTATTGAACGTGATGATGACTAATTGTTATCGCATGCAGAGATCTTAAACCGTACTATTTGGCGGCTTTTTGCTTGCTGGATCGAGTTTTAAAGAAGCTAAACACCATCGGTAGTACCGAGATAGCCACAATCGCAATCGCAATTACCTCAACGTTATTGGCTACCACCGGGATATCTCCCAATAGTACCCCCGCCAGCATAAAAGCCCCGATCCAGAGGGCGGCACCCACCATATTCCAGATCAGGAACAAGCGGTAATTCTGTTTGCCAATCCCGGCAATGATGGGGACAAAGGTACGAACAAAGGGTACAAACCGGGCTAATACTAGTGCCACTCCACCGTAGCGGCGAAAGAAATCCTCAGATTTGTGCATGTTTTCAGTTGATAAATAACGGGCATTATCTTTAAAAAGCCGCCTGCCATATTTACGTCCTAACCAGTACCCCACCATATTTCCGCAGATAGCAGCGATAAAAAGTATTAGGAAGGTTAACCATTCCGGCACCCCGGGTATCCGGTTATGCAAAATACCGAGGGCGAAAATCATTGAGTCACCGGGAAGCACCGGGAATAAGACCCCGGACTCGATGAAAACTATTAGCGCTACCGCAGCCACCATCCAGCCACCAAGTTCCGCTAGCAGGGTGTTGAGCAGGAGATTAGGGTCGGTAAGATAATCTAAAGCTCCCGCGGCTACTACAGACGCAAACATTCGTCCTCCTGAGAATAATTCATGATCATTTCTCATCCTAGACGAGCGGGACCAGAGGCTAATAGGCTAAAAAGCAGGCTGGGCGCAAGCTCACATCTAGGTATGTACCTTGATTGCACATAGAATCAAGACATGAGTTTTTCGGGAGAGACGGCTAGTCCACTGCTAGATCGACACCTCACCGAAATTGTCGATGCTAAGAACTCCCGTTTGCGGCGCATCGATGACCTGGCTCGTGCCGGGATGTACCTAGTGGTGATCGTGTTGGTATTGCTAATGGCTATCTACGCCCATGCCACTACCCAAGCAGTTGCCCAGGATCTGACCAAAGTATTCGTAAACACCACTTTGGCGCAGATTCTGCTGCTTCCCCTTTCAATGTTGCAAAACTTATTTATCTTGGCAGCCCCGATCGCTTTAATAGCTATGTTGGCTTTGCGCCGGCAATGGGTCCGCACTTTCCAAGCCGCTTTTACCGCTGTAATCGGGGGAATGGTAGCTTTAGGCGCCTCTACTTTGATCTCTGCTCTTCCCTATGTATTTTCAAATGCTTTGAAAGTATGGTCAGTTGACGGATCAATAGTCGCGATAGCTATTCCTCTTACTTCGGTAGTAGCGATGATGACGGTGGCAGGTGAACGTCGCCGTGACCAGTTATTACGAGTGCTGTGGGCAGTAACCTGGTTCATTTTAGTCTTAGCGGTCTTACAGGGACGTATGACCTTGCCTTCCGCGCTAATCACCGTATTTTTAGGCACTCTAACCGGTTGTCTGGGACGTTACCTCTGGGGGGTACGCAACTATCGCCCGACAGGACAAGCCTTAATTACTGCCCTTATCCAAGTGGGAATAACTCCCCGCATGATTTTACGTCTAGATCCCCCCACGGAAGGTGACCTGCTAAGCGTAGAGGAGGTTACCTTCACTACCGAAAGTGACTCCCTGGTGCTAGTAGGGGATATGGAAAGGAAGCTGCTCGACGTTGATCCAGTTCTAGAACTAGCTACCTTTGTCGCTAGCGATCTTAAATCCTTTACGGAAACGGTAAGACCCGGTGAAAGGGTTTATAGCGTACTTGCTGAAAACAATCGTCGATACCGCATGGTAGCAACTGACGGGGATTCCCGTCTTTCTACCTGGATCACTGGAATCTGGACTAATCTGCGGCTACGTTCCTTTTCTAAATCAACCGCTGCCACGGTGCGCCAAAACGGAGAATATACGGCGCTTATGGGAGCTATGACCACCCGGGCACAACTTAATACTCGGCCCTACCACGGTCTGGCTCACTATGGAAGCACCATGCTCAATATTTTCGAGGACGATGTTTCCTTACGCCCCTTTGCTAGCCTCTCTCCCGCTGATATTTCGGAGGAACAGTTACATTCTGCCTGGTCACAGCTGCTAAAAGCTCATCAAAACGGCCTGGCTCACCGTAATATTAATGCGGAAAACTTGTGTTTAGGCTCTGATGGATCTTTATACTTTCTAAACTGGTCTGACGGGGAAGTCGCAGCCTCCAAAATGTCAATTCTAATTGACCAGGTACAGTTGCTAGTTCTAACTAGTCTTTACCTCGGAAAGGATCGGGCGGTCGCCGCAATGCGAGCAGTGCTACCATCTTCCCAAATCGAAGCGATGGTGCCAGTACTGCAAACTTTGGCCTTGCCGTCTGCAACTAGACAAAAACTTCGTAAGAACCCGTTACTTTCAACCCTGCGCCAGGAACTGCTCTCCAAAGCCGACACTGATCCCACCACCGTTCCCCGGGCTCAGCTACGTCGCTTTTCCTACTCCTCCTTGCTATTTACTGCCTTGGGAGTTATGGCAGTACTGATTGTTTTAGGTTCTTTAAACTTCAAAGAAATCTATGCCACTATTTCTACCGCCAACGCCTGGTGGATTCTCATCGGCGCTTTCTTTGCCCTGGCTATGAGTAGCGGGCAAGCACTTTCCTTGCAGGCGGTAACCCCGAACCGCTTAGGGTACGGCGAACTTTTTTTACTACAGTTGGCAGGCTCGGTAACCTCCTTAGTAGTGCCCGCAGGGGTGGGAGTGGGCGCCCTTAACCTGCGTTATTTAACCAAGAAAAATATGACCGGCGCCCTCGCCCTCGCTACCGTTTCCCTAATGCAGCTGTTCCAGTTTGTGATTACGGTAGCGCTGCTAGCAGTCATGGTGATGTTTACTGGTACCTCTATGAACGTGCGTCTGCCTTCTTCGACGGTATTGGCAACTGTCTTGTTGATAGTGGCACTGCTAGTGGCAGGATTTGCTCTCCCGAAGGTGCGTAAATGGATCTGGGCGAAAATCCAACCCACTTTTCACCAGGTTTGGCCGCGCCTAATCTGGATTACTTCTAGTCCGCGCCGCATGGCTCTAACCACCCTGGGATGTTTAATGCAGACTGGCCTGCAGGTAGCAGCCTTTTATTGTGCCCTGGCGGCCTTTGGCTACCATTTGCCGATAGCCACCATTACGGTTACATTCCTAGTATCAAACACTTTGGGTTCTATGATTCCCACCCCTGGCGGACTCGGTCCGGTGGAAGCAGCCCTAACTGGTGGTTTGCAAGTGGCAGGGGTACCGGGCGCGATCGCCCTATCAGGAGCCTTGCTGTATAGGTTACTGACTTTTTGGATGCGTGCTCCGATTGGTTGGCTCGCCATGCGTTACCTGCAACGACGTGACGTGCTATAACTAACTAGATCGCTTCGCCTAATCTACCTTAGGCTAGAGGTGAAGAAAGGTAATAAGTTTTATGAGTGACTCCCGGAAGGCGGCGCCTAATAAAAAGAAACCAGCCGCCGTAATGATACTTACGCTGCTGGCCATCTCGGTGCTGGTGTTAGTTTTTTTCATTGCCTACTATCTAGGTTCTAACAGTGATACTGCTGCTAGCCCCAGTCAGACTCCCGCAGCTACTCAAAGTGGACAAAGTGCCCAGTCTACGGAGCCTCACAGCCAGCAGCTTCCCGAAGGAGTTACTGCCGTCAGCGAGGAACAGGCAAAAAAGGTAATTAAATCTTTTTATCGCAACGATAAGGCAGATCCGCGGGCAATCGGTGATCCCAAAGCTCCAGTAACTATGATTCAGTTCTCCGATTTTTCCTGTCCCATGTGTTACCAGTATGAATCAGCCGTTTTTCCGCAGCTGAAACCGTATATCGACAACGGTACCTTACGTATAGAGTTCAACAACTTTTCAATTTTCGCCTCGCAATACCATTCTGATCTCGCAGCTGCCGGATCAATCGCGGCGGCAAAGCAAGGAAAGTTTTGGGAGTACGTCGCAGCTGCTACCAAACTAGCAGCTCAAGATGGTAATGGCCATATCAGCTGGAACAAAGAACTGGTTACCCAGGCCGCTCAAGCTAGCGGGGTGGGCAACCTTTCTCGTTTTAACCAAGATCTAGAGGCCGATGACACCGCCACCACGGTCAAAAATGAAACTTCTGCCGCGCAAGCAGTCGGGCTCAGTGGCACTCCCGCATTTTTCATCAACGACTATGTAATTACCGGCGCTCTGCCCGCCGACAGTTTTATTCAAACTATTGAAATTGCAGCAAAGACAGCTAAGACGCACTAATGTCCATTAACTTTACTATCGCCTACCTCGGGGGGTTAGTTACTTTCCTAGCTCCCTGTGGTGCCTTTTTACTGCCCGCCTTTTTTGCCTGTGCTTTCGAGGATCGTTCGCGACTACTGCAACGAATTTTAGTATTCCTGGGCGGGCTGATTATCGCCTTAGTACCTTTAGGGTTTGCTGCGGGAGGACTTGGCGGGTGGTTACTTTCTAACTCGCATCTGCTCACCCTAATAGTCGGGGTGATAATTACTCTTTTAGGTATCGCCCAAGTATTAGCGCTGCCCTTACCTAAACTACCGTTGCCTCGGGCTTTAGGAGGCAGAACCCGCCCTAGCGTCATTGGTATTTTCCTGTTTGGTATTTCTTATGGGCTAGCTGGCTCCGGTTGTACCGGCCCTATCCTGGGGGCAGTACTTTCAGCCGCCACCTTAACCGGTTCTAGTTTGCGCGGCGGCGCGCTGATGTTTTGGTACGCCCTAGGCATGTTCACTCCGGTTGCATTACTTTCCCTAATCTGGGGTTCTTTAACTGCCCGGCAACAGCGCCTATTTCATCCTCGTCCCCTAAAGTTCTTAGGCCGGCAAACCACTTGGGGTTCTTTAATTTCGGGATTGGTGTTCACGCTAGTGGGCGTGCTGCTAGTAATCACTGGGGGAACTAACGTTAGCTCCGTACTTACCCCCGATCAGCAAGTAAGCTTGGAAACCAGGATTACCCAGCTAGCGGGGACGCTTCCTGACTTCCTTTTGCCTTTGCTTGTGGTTTTATTGGTGTTATTTTTATGCACCTTGGTCTGGTATTTACGCAGTCAAAAGCCGGAATCTTCTGAGAATACCGATTCGAAATCCTCTGTCCAGTAAAGCGGTTTTACTCGATTTTTGCGCTTTTTATGACCTTGGCTTTGGTCACCTGGCTGCTTCGTGCCAAAATAGCAATTAATCTAGTAAAGGAGACGTAAATGAGCGCGCATAATCATGGAACCCATCTCGATCTTTGGCAGGATTCCTACGCAGCGCGAGCTCATAATCTCCGCGAATCTGAAATTCGGGCTTTGTTTTCGGTGGTTTCTCGTCCCGAAGTGGTTTCTCTGGCGGGAGGGATGCCCAATATTCACGATCTTCCGCTAGCAAAACTAGCTAATAGCGCCCAGCAGTTGGTGCTCGAGCATGGCGAACAGGCAATGCAATATGGTGGCGGTCAAGGATGGGCGCCTTTGCGCGAATCTATTACCGAAGTCATGGCCGCTGAAGGTATCCATGCCAACCCGGATAACGTAGTGGTTACCACCGGATCTCAGCAGGCATTAGACCTGGTAACACAGCTTTTTATTGAACCAGGGGATGTCATTTTAGCCGAATCACCCTCTTATGTAGGAGCGCTAGGGGTCTTTAAAGCCTACCAAGCAGATGTTCGCCATATTCCCATAGACGCTGATGGTTTGATTCCGGAAGAGTTTGCCCGGATCGTAGAGCAGGTTCGCGCAGAAGGTAAACGGATCAAGTACCTCTATACCATCCCTAATTTCCATAATCCCGCTGGTGTTTCCATGTCCCCATCCCGGCGGAAAGAGCTTATGGAGCTGTGCCGCCAATATGGGGTTTTAGTTTTAGAAGATAATCCCTATGGCCTACTAGGCTTCGAGGGGCAAACTATGACTCCCTTAGTAGAGCTTGCGCCTGACCTGGTAGTTTACTTAGGTTCTTTTTCTAAAATATTCGCTCCCGGTTTTAGGATTGGTTGGGCTTATGCGCCACCAGCGGTAAGAGACAAACTAGTGGTTGCTTCAGAATCCGCGATTCTATCGCCCTCGATGGTCGGCCAGATGGCGATTCATGCCTACCTGCGCGATTATGATTGGCGCGGACAAATCGATGCCTACCGGCAGATGTACCGGGGTCGTCGCGACGCCATGCTAACAGCTTTACATGATTACCTGCCCGAATGCTCCTGGACAGTACCCGAAGGTGGTTTCTATACCTGGCTGACCCTACCGGATGGCCTAGATTCCAAAGCTATGCTAAATCGGGCAGTTAGTGAACTGGTTGCTTATACTCCGGGAACCGCTTTTTATGCCTCGGACCAGGGACATCAAAATGTTCGACTCTCATTTTGTTATCCAACCCCAGAAGAGATTCGCGAGGGCGTGCGCCGGCTAGCGAAAGTGGTTCATCGGGAAATGGAACTGGTTAAGCTATTCGCTTCCCAGCAGAAAGGTAAGAGCAATGACTAATGACGCTACCTTAAAAATCGCGATTATTACTGGTGGTCAGCTGCATGAACGGGAGGTGTCTCTGCGCTCGGCGAATCGAGTAGCGACCCAATTACGGCGCTTTGGACACGAGCTAATAAGTTTAGAACTTGACCGCGATTTACTTAATTCTTTAAGAGACTTTGAACCAGACGTGGTGTGGCCAATTATCCACGGTCGCGAAGGCGAAGATGGTTCCCTGCAGGACTTACTAGAGTTAAGCGGGCTAGCATATGTTGGTTCTGGGCCTAAGGGGTGCCGGATTTCCCTTTCGAAACCGGTTGCTAAATCGGTGGTAGAGAAAAACGGTCTGCCTACACCGCTATCAGTAGCGCTTCCTCAGATCCTATTTCGCCAGGTAGGAGCAGATACTTTGCTCAAGGAAGTCGCTAATCGTTTGGGATATCCTCTAATGGTGAAGCCCTCTCGGGGCGGTTCTGCTATGGGAATAACTTATGTTGAAGATGAGGGCGCATTACGTACGGCGATGGTCAATGCCTTTGCCTACGATGATGAAGTGTTGATTGAGCGCTTTATTAAGGGGCGTGAGATTTCGGTATCTATCGTAGAAGATTGCGGCACTGCCCGGGCGCTTCCGCCGGTGGAAATCCGTACCGATGTAGGTCGTTATGATTTCGATGCCCGATATTTAACCGGCCGGACTGAGTTTTTTGCTCCGGCTCCTTTAGAGGTCGATTTAGACCAGTCCGTAAGAGCCTTGGCATTAGAATGTCACCGCGTGTTGGAGTTAGAAGATTTTTCGCGGATTGACTTAATTGTTGATGCTGACTCGAATCCCTGGTTTATCGACGCTAACGTGGTTCCGGGAATGACCGATACTTCATTATGGCCCCTAGCAGCTGAATCTGCTGATGGATTTGGAGAATTGGTTAATACCATTACCCTCCAGGCTGCAAACCGCGGGCAACGCAGTTAGCAAACCAGGATTACCTAGCTGCGAATAGTGTTGATAGTTGTGAACCCTACTTACTGGCTTGTTCAAGTAGCTGGGTCAGGCGTTCCAAATCAGCCTCGTCAGCATACTCAATAACTAGTTTGCTTATTTTCTTGCCAGGTTTAAGCGATACTCGGGTATCGAGAATCTCTGTCCAACGTTCCTGAGTGGCTGCTTGAGTAGGGGAAAGCACAAATTCGCGACGTTTTCCACCCTTACTTTTACGTACTGAGGCTCCGCGTACATTTCCCAGAGCCACAATTTCTTCCGTAGAACGTACTGATAGTCCTTCAGCTATGATGCGCTCTGCCAAGTATTCTTGATCGCGTGGATCAGTTACCGCGAGCAACGCTCGGGCATGACCGGCGGAAAGAACGCCCGCGGCCACCTTAGGTTGGACGCTGGCTGGCAGTCGCAATAACCGTAAAGCATTAGTAATCGCGGGACGAGACTTCGAAACTCGCTTAGATAACTCCTGCTGAGTACAACCGAAATCTTCCATCAATTGCTGGTAGGCGGCAGCTTCCTCCAAGGGATTAAGCTGTACTCGATGCAGGTTTTCAATCAGCGCATCCAACAACATCTTGTTATCGTTGGTCTCGCGAACAATAGCTGGAATCTGAGTAACCTTTGCTAACTGACACGCCCGCAGACGCCGTTCCCCCATTATAAGTTGGTAGGCATTCTTATCAGTGGGATCAGTGCGCACAACAATTGGCTGTAATAAACCCACTTCTTTTATAGAGGCAGCTAGTTCGGCAATTTCGTCCTCATCAAATGTTTGGCGAGGCTGGGAGCGATTAGGAGTTATCTTACTAACCTTTATTAACTCCAATTTTGCGCCCGGCACCGGTACTAGCGATGTTTCACGTGAAACATCGCTAGTACCGGCGGAATGCTTTGCCTCAGGTTTCTGTGCTTTCTTAGCAGATACAGACTTCCGGCTTTTCGAACTCTCTATTTTGCGGGAAGTCTTTAAGGTTTCACGTGAAACATTTTTTCTGGGTTCCAATAATTCCTTGACGGAACCTCCCTTAGGGGAATGCCCATGTCCTCCAAAAAAAATATCTGCCGGCCGGGTATTAGCATGGCTTTCTGTTTCTACTCTATTCTCCGTAACCGGATCGGTAGGAATCAGTGCGGACAGCCCTCTCCCTAAATGAGCTTTCTTGGCCATTACGATTTCACCTCGCGACTAACTAATTCATACGCAGCGTCTAAATAACATTTTGCACCTTTAGAAGCCGGTTGGTAAGTCAGAATTGATTCTTCGTGAGAGGGCGCTTCCGCTAAGGCAATATTACGAGGAATAATTGTCTCCATCACAATGTCACCATAGTAATCTTTGACTTCTTCTAATACACCCTTACTGAGCAGGGTATTAGTCGTTACCATCGTAGGTAATATAGCAGTGAAACGTAAGTCAGGATTAAGCCGAATCACCAGCATATCGATGGTTTTCGTCAATTGGGTCAGGCCTTCCAGCGCCAAGTACTCTGCCTGCAGAGGAACCAACACTTCTTTAGCAGCCACTAGGGCATTGACAGTCATAATTCCCAACGATGGGGGAGAATCAATAAAGATGTAATCAAATTGTTCGCCGCTACTCAATAGCTCATCTAGAGCAGTAGCTAAGATCTGTTGGAAATTGGTTCTCTCATTAAGTTCGAGTTCAATCCCGGCCATATTCATAGAGGCCGGCACCACCCAAAGATTAGGGATCTGCGCATTCTGTAACAGAGCTTGGCGCAGGGGTACCCCCTGGGTCATAACCTCGTATAAAGAATTCTGGTCATCCGCTAGATGACGAAATCCCAGGGAAGAAGAAGCATTTCCCTGCTGGTCGGCATCAATTACCAGTACTTTAAGTCCCCCTAAAGCCAAAGCCGCAGCTATGTTAACTACCGTAGTGGTCTTGCCAACCCCACCTTTTTGGTTCGCAACCGCGATTACTCTGGTACTTTTCGGATGAGGCAACGGCTCTAAATCACGCTTAGAATCAAGACGTCCTTTTCGGGAAGGCTCTTCATGGGTATCTGCCTGTTCGACCATCGCGGCATCAGCTAAACGATGCTTGCTCATTATGCCTCCAAAATGCAAAATAGGTAGCCACTAAGGGAGTTTGGTTGCCATAATAATCCGGGTAATCGAATCGTCCATCAGGGACGGCACTTCCTCTATATGGGCACTATCAAAATTAGCTGCCCGCAACTCAGCCACCGCCGCGGACAATTCTAAGGGAGCACGCTCCCCTTTAATCGCTAGCATTCGTCCTCTAGGTGCCACCAGCTTCCCGGAGATGCGAATCAGCTTCTTTAAATTAGCTACCGCCCGCGACGTAACCGCTGTAAAGGTCTGTCCACCGGGGAGATCTTGACTGCGAGAGCGCAAAACCTCTACATTATCCAATCCCAACTCTTGCTTTACTTCTTCTAGCCAAATTACCCGTCTAGCCAAAGGTTCAATCAAGAAAAATTGAAGGTCTGGTCGCATTATAGCCAAGACAATTCCAGGCAGTCCTGCACCTGACCCCACATCGGCGACGGTTACATTACGCCCTAGTGGTAAGAACCTTTCTGCCGCTGCACAATTCAATATATGCCGCGGCCAAATCCGAGGCAGCTCTCGCGGCCCAATCAGACCGCGCAGCTCCCCCTGTTCCGCCAGCATATGCGCATAAGCCTGTATCTTCTCATAGGAAGATGCAAAAAATGCCTCAACCTCAGCTCCGGGTTGAGCTACCTCAAGGTGTAGTTCCGGTTGCATTGCCAAATTCTTAGATACCAATCAGACAATATCGCTTAAGATAGCGTCGATCTCCTGCAAGTTATTCTTCTTCTGCTTCCGGACCGGAGGCATCAGGATAAATAACCACTGCCCGGTTAGGAGCTTGACCTTGCGAACCGGAATACACGCCCTCTTCGGCGGCCACATCGTGGCAAACTTTACGCTCGAAAGGATTCATGGGCTCCAGACGTACCGGCTCACCCGTAGTTTTAGCCTTGGTGATGGCTTCTTGAGCGATAGAGCGCAGCTCCGCTTTACGTTCTTGGCGGTACCCGGCGATATCCAGCATTAATCGGGAATGCTCCCCCGTTTTTTGGGAAACCGCCAGCCGGGTTAAGTCCTGTAGAGACTCTAAAACTTCGCCTTCTTTGCCGACTAAGCGTTGCAAATCATTTAGATCTTGCGCATCAGCCACAATATCGACACTCGCGCGATCGTGCTCTACATCAATCTCGAGATCTCCACCCAGATCCGCAATATCGAGCAGTTCTTCTAAGTAATCAGCGGCGATATCGCCCTCTTCTTCCAATGCGGCAACCCGCTCGGGAGATGCTTCTTCACTCATGGCACCTATTCCTCTCTTAGCTATCTGCAATGATCCTATCGGTTCTTACGCCGATTTGTATTCGCATTATTCTTCCTGCGCGCCTGCCGGCGTTTCGCTTTTTCTTGCTCACTTAACCCCTGGGCTTGCCGCCGCCGTTTAGCCTGCGCATCACGCTGAGCCCGGGTTAGCCTTTTTGGTTGCGCTTGGGCATTACGGGTACTTGGCCTCATGGCAGCCTGCTGTTCTTCGGCCTTTTTCTGTAGCGCCGTCATCATCCGAGATTGTTTTACCGGCTTCCTTGGTTTTTCTTCTAGCTCAAGGTCTTGGGCTTTCTTATGCAGCCGATCTTGAGTTTCCTTGTGGAGCTCCACCCCTTGGCGCAATTGCTCCCCATTATCTAATCCGGAGAAGGGATCATCCTTGCCCTTGCGATTAGCTTTAACTTCAAGCCGCATTCCTTTAGCTACGTCTTCACCGCTTAAGCCCAACTCCGAAAGCTTCTGGTTGTATTCCGTTAGCGTTTCTTCTTTAAACTTGTCATATTTTTCCTGGTGACGCCGCATTTGTGCATCGTGAGCGGGAGAGCCAGGGGTGGGTAGATAATGCATAACAAACAGCTGTTGAATGAAGCTGACTACCATGGTTACTACCAGATAAACCAGTACGCCAATCTGCACAATGAAACCAAACCAGGCAGTCATCAACGGCATTACATAGACCATCATCTTCATCATCCGCATTTGTTGCGGATTGGAAGCATTCATATTCCGCCGCATGTTGATGAACTGTTGTAAGAACATCAAACCGGCATACAGCACTACCGCCGTGATGATCAGGATTTTTGTGGTCGTAGGGTTAGAGGCACTGTTGGTGAAAGTATCAGATAGATAAACCCCGAAAACGGTAGATTTATCCATTTCCGAAGCTAACTTAGAATCAAAACCACCAATATGGGCTCCCGGATTCTTGGCAATTAGCGGCATTTGCCAAAGCACCCGATAAAGGGCAGCCAAAATCGGCAATTGAATCAGCAACGGGAAACACGAAGCCATGGGATTAACTCCGTATTCTTTATATAAAGCCATGGTTTCTTGGCTCATCTGTTGCTTAGAAACCTGGTCATTGCGACCCTTATATTTTTCTTGGATCTCTTTGATCTGCGGTTGGATCGCACTCATGCCCCGCGTAGACTTTATCTGCTTAATAAACAGCGGAATAATCAGTAGCCGCACAAAAATGGTTAGCACCACGATGGATAGTACCCAAGTAACCCCGGGGCCTTCCGGTAACCCCAGAACGGTTAATCCCTTATGAATCCCTACCAATACCCAGGCGGTCACCCATTTGAACGGGTATAAAACTGTGTCATACCATCCGCCCGAAGTGGGTTGATTAGCTGCCGCCAACAGCTGCGCACTTAGCATCATTAATATGCTCCTTTACTTATTATCCCCGAGTAGGCATGGTGGCGTTATCTATTTTTGCCCAATGTGCTTGAAGTTCACTTAAAGTCATCTGATGATAGGGCCCGCTCTTCCAGTTACCTTTTTCTGGCGGATAATCCACTCCACCATTGGAAAAAGGATTACAACGCACCAGCCGGAAAGCCGAAAGTAGCGTCCCTTTGATGGCGCCATGCGTTTTTAAAGCCTGAAGCGCGTAAGTGCTGCAAGTGGGATAGTACTTACAGCGCGCGGGAAACAGGGGGGAGATATAGCGCCGATAAAGGCGAACTAAATAAACTAAACCCGCTTGCCCCAGATTTCTGCTCACTTTTTCCCTTTCGCTTGCGCCCTCGCCAAAGCTTGATCCAAAGCCACCCCAAGCTGCGCATAGGAAGCAGTTTTAGCTTTCCCGAGGGCGCGCACTACCGTTTTGCTTCCGTTACCTAAGTTCTGTATCCGGCCGGCACTAAGTGCTCGCAATTGCCTCTTGATACGGTTCCTATCTACCGCCCGCGGTAGATTTCTTTTTGGTACAACGAAACCGACCAGCGGCTTCGCAGTGCCAAACTGGTCGGGTAGGTGGTGCACCACCATTAGTTGGTTTCCAGCGCTATTGCCACGCCGAAAAACTTGGGAAAAATCGGCTGATTTTTTCAGGCGATTGGCCTGGGGCAACATGCTTTAGGCCGAAAGATCCTTGCGCCCTTTGCGCCGGCGATTAGCAATAATGGCGCGGCCTGCGCGGGTACGCATTCTTGCCCGGAATCCGTGTTTCTTGGCTCGGCGACGGTTATTCGGCTGAAAAGTCCGCTTTGTCACTGTAGTTCTCCTGAATGTTATTCACCAACCGGATACGATTCCGGCATCTTAGTTTCATTTAGCCTGGAATAGACAACATATGCAAGCCTACGCATAGCGCTTTGCCAGGTCAAATAGTTATTGAGTGGTTATGAACACTATTTTTTTCTCAACATATTTAAAGCTGTGGAACTTAGAAAAACTACAAAGCTGTAAGATGTGAATTTTTATTTTTTAAAAATAAAAAATATTTCTAGTTTTTGCACGCCGCAAGGGATTCGGAGTTAAAACTACAACTACGTAAGTTATCCACAGTATTTTCCCCAGATTGGGGATAACCTGTTTTTATCCTAGAATCGTTGCTATCCCCATCGTTGGGGGTGGCCGGTCACATTGCTGTATAGAAGTTTTGGAGAAACTGATGTCAAGTTCGCTACAGTCAGTCTGGCAAGACGCGATCCGACAGTTAAAACAAAATCCCCAGGTAGGTCAAGCCGATCTGGCCTTCGTAAGAATGTCAAAACCCTTAACCACCTACGAAAACACCATTATCATTGCCACTCCCAATAACTATTCAAAATCAATTATTGAGACCCGGCTAGCTCCTTTTTTACGGCAATCACTTTCTGCAGCTACCTCTCGCGACGTAATTTTGGCGGTTTCGGTAGATCCCTCTTTGGATACTGGACAGACCGTTAATCCTTCCGAACACCAAACGGTTGCTCCCCTTCCTCAAAAAAGTGAAAGTACCACTACTAAAACCACTACCGCTTCTCGAGAAAAAAAGCCGTTTGAAAGCCGTTTGAACTCAAAATATACTTTTGAATCCTTCGTAATTGGAGCTTCCAATCGCTTCGCTCACGCGGCGGCTATCGCAGTCGCCGAAGCTCCCGCTAAAGCCTATAACCCCCTCTTTGTGTACGGTGGTTCCGGGCTGGGAAAAACTCACCTGCTTCACGCCATCGGCAACTATGCGCTGAACCTTTATCCCCATATCAAAGTGCGTTATGTTAACTCTGAGGAGTTCACCAACGACTTCATCAATTCGGTATCAGAGGGCAGTGCCCACGAATTCCAAAGGCGCTATCGCAATATCGATATTTTGATGATTGACGATATCCAGTTCCTACAGGGAAAAGAACAAACTATCGAGGAGTTTTTCCATACTTTTAACTCCCTACATAATGACAACAAACAGGTAGTTATTACTTCCGATGTTCCTCCCAAAAAATTAGAAGGATTCGAGGAACGACTACGGTCTCGTTTTGAGTGGGGACTATTAACTGATGTGCAGCCTCCGGATCTCGAAACTCGAATCGCTATTTTGCGTAACAAAATCCGTCAGGAAAAAGTGGAGGCGCCCTCGGAGGTCTTGGCCTATATCGCTTCGCGGTTTACTATCAATATTCGCGAACTGGAAGGTGCCCTGCTTAGGGTTACTGCTTTCGCTTCCCTAACTAAGCAACCCTTGACCCTACAGCTAGCAGAGATGGTGCTTAAAGATATTGTTTCTGACCCTAATGATCAGGAAATCACCCCCGCTCTGATTAAGGCACAAACGGCTGGATATTTTGAAACCACCGTTAATGACTTATGCTCGCCTTCGCGTTCGCGTTCGCTAACCGAGGCACGCCAGATAGCCATGTACTTGTGCCGGGAACTTACCGAGCTATCATTACCGCAGATTGGCAAGGAGTTCGGAGGACGTGACCACACTACGGTAATGCACGCCAATAAGAAGATCACCCAACTGATGAAGTCGAAACCGCAAATTTTTGATCATGTCAATGAATTAACCAACCAAATTCGACAGGCCGCTCGCCACGCAAAGTGACTTAGCCAATAAAATCACGACAACACCCGCTTGTCTAAGGAAAGTTTTGGCTTCTTTTTTACCTTTATTTTTGAATACTTCTACCTGCAAAACTACAAAAATGTAGTTCTCATGATTACAGGTTAAAGCTGGTTTCTCCACACCTGTGCATAACCCTGTGTATAGCTGGGGATCGTAGCTATAAAATTGTTCATAAACCGGGCATCATTTGCTCGAAATTTTTCTGTCCCCAAAACGATCCCCAGAACCATAGCCAGCAATTCACAGGCTTAAAACCCTTATAAACTGCATGTTTAACTGATAATCCCGATAATTCTAGGTAGTGATGACTATTAGAGAGATAAAAATAATTTCTAAACAATTCACCATTGCAGCGGCAGAACACCAAATGAAAATTGCCATTAGCTTTGAAATCTAAGTAATTCAATCCTTTTCCTAAGCTAACCTGTATTTATGACCGAACAGCACTCATCGCGTGGCAATAAAGCTGGAGAACATAAGTTTTCCTCTCGGGCTGAACGCCGCAAACATGAAAAAGCGCAATTTCAGACACGGGCACAAGCGGGGGATCAACGTATTTTTGCCCCTATTAACCCGGATCAGTACGGTAGTTCTTCTAAACCAGGTGCTAGTGCTGCCCGCAAAAAACAAAATGTTCCCTACAGTGCAGTTAAGTCCCGGTATGTGCCAAATAAAAAATCCACCGCGCCCTCTTCCCAAACTAAAAATAGAGTTAAGACGCAGGCAGCTGGTAAAGGTGACAACAATAAAAAGTCTAAGACAGCTGTCGGTAATAAAACTTCCAAACAAAAGCACCCAAAGAGCAAGAACACTTCGGGCCGCAGTAGAGTCGGACTTTGGGTAAAAAGAATCTTAGGATTGATAACTGGCTTAGTTCTGGTGGCAATTATTGCCGGATGTATAACTTTCTTAATTGCCTACTATCGCCTGGAAGTACCTGAGGCACAAAAATTTGCAAACGCCCAGGTAACTACCGTTTATTGGGGTGATACGAACAAGATGATGGGAAAGTTTGCTGAACGTAACCGTACCATCGTAGACACTAAGTCTTTCGAAAACTCCTATATTCGTGATGCCGTAGTAGCCAGTGAAGACCGCACTTTTTACGAAAACAGCGGGATTGACATTAAAGGTATCGCCCGCGCCTTGTGGAATAACGTGCGAGGGCGTCCCACCCAGGGCGCTTCTACACTCACCCAACAATATGTAGAAAACTACTACACCGGAAAAAACACGGGGTATACCGGAAAATTTAAAGAAACCATTTTGGCGTTAAAGATAAATAGACAGGTACCGAAAGAAAAAATTCTTAATGACTACTTGAATACCATCTATTTTGGTAGGGGAGCCTATGGGATCGAAGCAGCAGCTAACGCCTATTTTGGTAAGAGTGCTAAAGATCTGAATTTGTCAGAATCAGCCTTACTTGCCGGGATTATTCCCGCCCCTAATGCTTGGGATCCACTAGTTAGCCCCGAAAAAGCTCAGCAACGTTGGCAGCGGGTATTAAACCTCATGGCTGCCGACAATATGATCAAAAAGAATGAAAAAAATGCCGCAGAATTTCCTCAGGTACAAAAGAAAAAGCAGGAAGGAACCTATTTTAAGGGCACCACAGGATATCTGCTCCAACATGTACGCCAAGAATTAGTAACGCAAATCGGCTATACCGAAGATGAGATAGATCGAGCGGGGATTCGGATTTATACGACTATCGATCCAGAAAAACAGAAGCTGTTGGAAGAGGCAGTCGGTACCCTCCCGGAGAATAGACCTGAAGGATTAAGGGTAGCAGCCACCTCGATCGATACCGCTACGGGAGCGGTAATCGCTGAATATGGGGGACCGGATTATCAAAAAGTTCAACGCAACGCGGTAACTCAAGACGTAGCCCAAGCCGGGTCGACCTTTAAACCATTTGCGCTCCTAGCAGCCCTCGAGCATGGTCATAAACTATCGGAGCAAATCAATGGTTCCGGCCCGATGAAAATAGGGGATGCATGGGTAGGTAACTATGGAGGTGCCTCCTACGGTCAAGTAGACCTGATCAAAGCTACAAAATACTCGATTAACACCGCCTATGTCCGGCTTAATAGCGAAATCGGTATGGATGCCACCCGGCAGGTGGCGATTGCGGCTGGATACTCTAAGAACACGGTGGGGTTGGATAAAAATTCAATCGTGGGGGTATTAGGAACTAGTTCTCCCCATAACTTAGAGATCGCGGAAGCTTATACCACTTTCGCTACCGGAGGTATCAGGCGAACAGCTCATATCATTGATAAGGTTACCGATTCGTCTGGCAATATTCTCTACGAAGCTGATACTGCTGGTATTCGCCAGTTTGAAGAAGAAAACATTTCAGAGTTGACTAAAGCGTTATCGGCGGTAGCTGAGACTGGAGGTACCGGTGATACTGCCGGAAAACTCGGTCGACCGGTAGCGGCGAAAACGGGATCTTCAAACGATAACCGCTCTGCACAGTTTGTGGGTTATGTACCGCAAATGGTGACTGCAATTTCCATGTATCAGGTAGGAAAAAATGGGGCAGAAGAATCCATTACCCCCTTTGGTGGGGTAAGGGAAGTAACCGGTGGTACTTGGCCGGCTAAACTATGGTTGGCATATATGAGACCGGCGGTTAAAGGCCTGGAGCCGCAGCCCTTATTTTCTTCTGAAACTAGCAAATATCGGGTGAGACCGAAAGAAAAAAATACCCCCTATAAGACTGCGGAAGTGCCTTCAGCTCCTCCGCCAGAAACGGTAGGCAATCCGCTCACGGTTCCTAGCAGCTCTGCTCCTGCCAGTTCGCCGCCTCCGCAATCCCCAGAGGCTTCGGAATCGTCTTCTCCAGCTGCTCCTCCTAGTCCCTAGGGAGAGCGAGGTATTAGGGACTGCTTTAACGCACCCTGCTCGCCCTGCTACCCGCGAGGTGAAGGTGGGTTTTATCTGCGGAGGTTAAAAAAGAGCGTTTCCTAACAATGTTTGAGAACGGCTAGAAATAGCGCTTTAAACTAAGTTATCCTGTAGTGCGACCTTCGGGTCGTATGCATAAGCCCTCCTGCCGCGGAAGGACCGTGGCCGTTAGACCAAAGGAGGTGGGTTGAGATGCGTAAATATGAGATGATGGTGATCCTGAATCCCGAAATCGACGAACGCACCGTAGCCCCGGCATTGGAGAAACTGCTAAATGTGGTTTCTGCTAATGGGGGAAGCGTAGACGCGACCGATATTTGGGGCAAACGTCGCCTGGCATATCCGATTGAAAAATACTCTGAAGGGATCTATGCGGTCATCGAAATGACCACTGCCCCGCAGATTGCTGAGGAGCTAACCCGGCAGCTGTCGCTAAACGAATCTGTTTTGCGCACTAAGTTGTTGCGGCGCGATTAAGTTCGCGGAGAGGAACAAAGATGGCTGGAGAAACCCAGATAACGGTTATTGGGAATCTGACTGCAGATCCCGAGCTGCGCTATACCGCGCAATCGGTGCCAGTGGCTTCGTTTACCGTGGCCTCAACTCCCAGAACCTATAATCGCGCCTCCGGACAGTGGGAAGATGGCACTGCCATGTTTCTGCGTTGTTCAGCGTGGCGGGAAATGGCCGAAAATATCGCTGAATCTTTAACCAAAGGCATGCGAGTGATTGTTCACGGTCGCTTGCAGCAACGTAATTGGGAACGGGATGGACAGAATCGTTCCTCAATAGAGATTCAAGTCGACGAAATCGGTCCTTCCTTGCGTTATGCGCAAGCCCAAGTTACCCGGATTCCGCGCTCAGGTGCAGGCGGATTTAATCAGGGAGGACAGGGCGGCTTTGGCGCAGGTGCTCCAGCCGGCAATTTCAATCAAGGTGGGGGATTTAACGGAGGCGCTGCCCAGAACTTGGGAACAGGTTCTATGGCGGCCGCGCAGCCGGCGGGGGATGACAATCCCTGGGCTGCTCCTGCCACCAGCGATAACGGCGAGGACAATGAACCGCCGTTCTAAAGTTTCAGGATAAGACCTTAGGGTCACACCATTAAGGAGTAAATATGGCGAAGAAAGTTCTTCGCGCGAAGCCGATTAAGAAAAAGGCTAACCCGCTACGTAATATGCCGGTTGAAAAAATCGACTATAAAGATACCCCGTTCTTGCGGAAGTTTATTTCCGATCGCGGAAAGATTCGTTCGCGCCGGGTTACCGGAGTTAGCGTTCAGCAGCAGCGCGCTATCGCTAAGGCAGTTAAGAATGCCCGCGAAATGGCGTTGCTTCCCTACACTAGTTCTGGTCGCTGATAGGAGGGTTTAGTCATGGCAACAGCCAAAATTATTTTGAATATGGATGTACCGGGGCTGGGTTCCTCCGGGGACGTAGTAACCGTAGCTCGCGGATATGCCCGCAACTACCTGGTACCGCGGAAAATGGCGCACCCTTGGACTAAGGGCGCCCAAAAGCAGATCGATGAAATGATTCGCGCGCGCCGCCGTCGGGAAATCTCCAACGTAGAGGACGCCCGGGCAGTACGCGATGCTATCGAAGCCCACAATACCGTGGTAGTTTCCAAGCGGGCCGGACATTCCGGTCGCCTCTTTGGAGCAGTATCCACTCAGGATGTGGTGGCAGCGGTTAAAGAACAGATCGGGCAGACCGTAGACCGGCGCAAAGTTATTATTCAAAAGCCGATCAAAGCGGTTGGAAAATATCAGATTCAAATCAATTTGCATGAAGATATTAGCGCCAAACTGTTTGTAAACGTTGAGGGCGGCAAGTAGGTAAGTTCTTACCTGGCAGCACTTAGCTAATAAAAAGTAGGGTGAGCAAGAGGTTAATCTTGCTCACCCTACTTTTATCTGTAGATGAACTAGGGTTCTACCAGCAGTAACCGGCTCAATTCATAGTAGCTAGAGCCAAGCGTCGGTGCGGATACGCAGCCACAGCGAGGCCGCCCTCCCGCCAATAAAAACCAATCCGTAGATAGCCCATAAACCAGCTAAACCCCAGGCTCCTTCAGGGAGGAGGCCAGCTAGTAAAATCGCCGGTAGATAGATAGCAAACACTATGGCCATCGCTTTTGCCAGGTATTTAGTATCATCAGCGCCGATCAAGTAACCGTCGTAAATGTAGGTTAAGGCTGCCAGTGGTTGCATAAGACCCACCACGATGATGGCGGGGACACAAACGGATAATAGCTCAGGATCTGCCGTAAAAAGGTGTGGCGAAAAGCTAGAGGTAGCTGCAAATACTAGACCAATCAGGGTGCCAAAACCCAGTGCCCAGCGGTTTAACTGGGCGATTAGCACCCGTATTTTTCGCTCCTCGCCCTCACCGAGAGCGTTGGCGAGGAGAGCCTGAGCTGCGATCGCTAATGCGTCTAGCCCGAATGCCGCTAGGGTCCACAGAGTTTTTAGAATCTGATAGCCCGCCAAAGTTGCTGCCCCCAGGCGGGCCGCCTGCCAAGTCGTGACTACGATAGCCGCCTGTAGAAAAAGCGAACGGAGAACTAAAGGTAATCCGTGCATACCGGAATGAAAAATTAGTTGTATATCAGGGCGAGCCGATACTCGTTCCGCTCGAAGTTTCTTAACTACCACTATCCACAGCCAAATAGCCATGAAGAACTGGCAAATCGCGGTGCCAGCGCCCGCCCCCGCCACCCCGAGAGAGCAGCCGAAAATTAAGAATGCGGAAACCGGTACGTTAAGAATAGCTGCGCTGGTAGTTACCAAAAGAGGAGTGCGAGTATCTAATAAGCCCCTCAAAACCCCGTTAGCAGCTAATACAGACAGCATGGCGACAAGTCCGGGAGCCGAGACTATTAAGTAGCGACGCGCCAAATCCGCAACTTGCTTCTCAGCTTCGAAAAGGCCAATGATTTGCGGGGCAAAAACAATCAAGACTATTGCCAAGGCGCCACCCAACAGCGCCCCCAACCACATTCCCTGAATACCTAAACGCAGACCTTCAGCGCGTTTACCTGCCCCAATGGCTCTGCCGGTCACCGCAGTAGTGGTGTAGGCGAGGAATACACAGATTCCCACTACCAGGGTAAGTACCGTCGAACCGATAGCTAATCCTGCCAAATCTGGGGTTCCTACATGCCCGACCAGGATGGAGTCAGCCATCCTTAACACCGGCTCGGCGATTAAGGATCCGAGGGCAGGTAAAGCCAAAGCCAAAACCTGGCGGTTAAGACTGGTTTTCTTAGGCTTTTCCACGAATCTTCCTCTATTTTCTATACACAATCTGTGAATAACTCTGTTAGTAGTTTCCCAGTTTGTAACTGGTTTATAAACTTGGGGTTACACACTACCCACATATTCCCCGATATTTCCACAGGTTATTAACACTGTCTGCACCAAATTTTACGAGTTTTCAACAGGGGCTTTTCTGGTTATACCTGCGGGATGTGGCACAATCAAAGAGTTTGTAGTTCTTTCCAGGAGGTAGCGATGGCAGATTTTGATCGGACACCTCCGCAAGATATTGCCGCAGAACAATCCGTATTGGGAGCGATGATGCTCTCCAAAGATGCGATTGCCGATGTCACCATGACGATCAGGGGAGAAGACTACTATCGTCCGGTGCATCAGACTATCCACGAAGTAATCTTGGATCTATTTGGTCGCGGGGAACCGGTAGATGCGGTGACCGTAGCTGGGCAATTAAAGCGCCGCGGTGACTTGGAGAGAATCGGGGGCGCTCCCTATTTACATCAACTAATCTCCGGGGTTCCTACCGCCGCAAACGCGGGATATTATGCCCGGATCGTGCGGGAGAGGGCGCAGCTGCGTTCCCTGGTGCAGGCGGGCACCCGGGTGGTGCAACTAGGTTACGCTGACGATGGCGGTGACGTAGATGAGCTGATAAACCAGGCACAAAGTGAAATCTATGCAGTCAGTGAACGCGGAGATAGCGAAGACTACCGCCCGATCACCGAATTTTTAGATGAAACCGTAACTGAACTGCAAGAACTACAAAAAAATGGGGGTATGTCTTCGGGGGTTCCTACCGGTTTTTATCAATTAGATAACCTTACCCATGGCTTGCACCCCGGGCAGTTGGTGATTGTGGCCGCTCGTCCGGCAATGGGTAAATCTACCTTGGCACTGGATTTTTGTAGAAACGCCGCTATTCATAACGAAATGACTTCCGTTATTTTCAGTCTAGAAATGGACGGGACTGAGATTTCCCGGCGCATGATTTCCGCCGAATCAGGGGTGTCAATGTCTCGGCTCAGCTCGGGAGATTTAGAGGACGCGGATTGGACAAAAATAGCGCAGGTACTGTCTCGCTGTTCCCAGGCTCCGTTATATATCGATGATTCTCCCAATATGACCATGCCGGAGATCCGTTCAAAATGTCGCCGCCTCAAGCAGCAAAATGATTTAAAACTAGTAGTGGTGGACTACCTACAGTTGATGAGTTCCGGCAAGCGGGTAGAGTCGCGGCAACAGGAAGTAGCCGAGTTTTCTCGCTCGCTAAAACTACTAGCTAAAGAACTTGAAATCCCAGTGGTGGCAGTCGCCCAGCTAAACCGCGGACCAGAACAGCGAATCGAACATAAACCAATGCTTGCTGACCTGCGTGAATCTGGTTCTTTGGAACAGGATGCGGATGTGGTGATGCTGCTAAATCGCCCCGAAGTTTACAATCAGGAAGACCGTCCCGGAGAGGCAGATGTGATTGTTGCGAAACACCGTAACGGTCCGACCGCAACTATTCCTCTAACCTTCCTCGGACGGTTGTCAAAGTTCGGTAATCCCGCCCGCGAGTAAAGGTTTCTGGGGGCTTCGCTTGTTCGTCCTCGAATCTTATTAGTGCCCGGGAAGAGGCAGCCGCGAGTGGACGGAGCGCAGCCATTTGGGAGCCCACCAGTTAGCTTTCCCGCAGATCGCCATAATGGCGGGTACAAGTCCCATGCGCACTAAAGTAGCGTCAAGCGCCACCGCCACCGCTAAGGTAAATCCGATCTGTTTGATCGCTTGGATACCTCCGGTGGTAAAGCCGAGGAATACCACTAACAAAATTAATGCTGCAGAAGTAATCGTGGAGGCCGAATGGGTAAGTCCTTCCCGCACTGCCCGTTTATTATCTGCGGTTTCATCCCAGATTTCTTTCACCCTGGATACTAGGAACATTTCATAATCCATTGATAAGCCAAAACCGAAGCAGAACACGATCGCTACTACATAAGATTCCACCGCGCCTAGAGAAGTGAAACCTAGCAGTTTTTCTCCATGACCATATTGGAATACCCATACCGCCACCCCGAGAGAAGACATTAATGACACCATATTTAGTACCAGGGCTTGTAGCGGTAGCAGCAGCGCCCCGGTCATCAGGAACAGCATTAAATAGGTAGTTAGGGCGACTGCCAGAAAAACGTAGGGAGCATATTCGTAGAGAGTGTCTTGGAAATCGGTTTGCAGGGCAGCTTCCCCGGTCACCCAAATTTTAAAGGGGGCAGGTAACTGGCGTACCTCTTGCATTTCTTCTTTTACCTGCGCGGCGAAAGCGTCTTTTTCTTTAGTGTAAACATCGAGGGAAGCGTATTGTTTGCCGTCAATTTTCAGGTCTTCGGCGGGGCGGATTCGTTTCACGTGGGATAGTGGTTGTACTTTTTCTTCTGCCCAAGTCTGCAACTGTTGCGGGGTGGTTTTAGCTACCAGACGGATTTGCGGGTTAGCCGAGTCGGGGAAACGCTCCCACATATCCCATAAGGCTCCGATTTGCGGGATTGACCGGGGCATAGATTCCACCGCGGAGGAGCGCATTTTCATCTGGTAGAGGGGAAGGGACATTACCACTAACACCAGGGTCACCACTATCAGCACTGGCCAGGGACGGCGGGTAACAAAAGTTGATACGGAGCGAAAAACTGGGGAAGGATCGTCTTCGCTGCGCTCGCGGGAACGGCGCAGTAAATGGCGGCGCACCCAGTTCATCCAGTGGGAAAACTTGGAGGGAGAAGCCAGGCTCGGTCCGAACAGCATCATCAGGGCAGGCAAAAACGTCATATTAGAAATCATTGCCAACATGGTTACAGCTACTCCGCCGATACCCATTAGTCGCAGTAATGGTAGCGGGAAGATACATAGCCCCAAGATCGCGAGGGAAACAATTAGAGCCGAAAAGAAAACCGTGGCTCCGGCAGTGTCCATAGTTTTATCTAGAGCCTGAAGATAGGGCTTGCGGGCATTAAGGAGTTGGGTACGGTAATCTTTGCGAGTAGCAATAGAGGTTTTCCTATCTCCTGCCCGGCGCGATCCAACCAATAACTGCAGGAAACGTGGGTAAAAAATAAAGGTATCTTCCTGGCCATAAAGACCGCGTTTATGCAGTTCATGTCGATAGCGAGAAACGATTAGTAACCCGTAGTCAATCGATAACCCCAGGCCGAGGAAAGAAACAATATTGACTACGAATGATTCCACGGTGATCAGATAGGTCAGTGCCAGGATCAGCATTAAGGTGATCCCAATGGCAGCCCCGGCTCCGATTAGGGGCAGCAAGGCAGCTAACATTCCCCCGAAAACGATGGTCATAATGAGCAGAGAAATCGGAATCGAAATTCCTTCCCCGCGGAGCATATCGGCTTTCACTTGCCCATTGGCAGCATTTTGCAAACCGATATTATCGACTACATTAACGGTGGCAGTAACATTTGAACCGGAAAAATAGTCGGGTAGTTCTTCTAAAATCCGGGCTACCTGATCCCGGGCATCCGGATCCACTTGGTCATAGCCATTGGCAGTTAACTGCACGTTGATCAGGAAAGTTTTCCCGTCCTTAGCAATCATCTGCTGGAGTTCACTGGACTGGATAGTTTCCCAAGCCGGGGGTAACTGACTGGTGAAAGCTTTTTTAACTTCCCTTTCGGCGCGTGCTCTAGCTTTTTCTAGTTGCTGTCCGCTGGCGCCCTTGGCTCTTGCAAGCTCCTCTGCCTGAGTTCTGCCTTGTGCTAAAGCCTGCATTAAGGCTTCATCGATTTTTTCTTGGGCTTTTTTCCCGGCGGGTAGCTGGGGGTCGAAGGCTATAAAGGGATCGTCAATCTGTGTTACCTTTGGTACCTTTAACAGATCCGCGTGTAGCGGGCGGAGCATTTTTGCGATCTGGTCAGCATGTTTTTCTAAATCCGGTATTTCTACTACTGCCGTTACCGGATAGGTATCGCCGTGGGCTTGCTCATACAGCTGCTTACCCACGGCTGATTCAGAAGAGGGACTGGAAGGCTGGGGGGTAATGAGCCTTTCGAATAGCGGTTTTCCCCCCAAACCCGAAAATACGGAAACGACCGCGAGCGTTACGGTTACCAGCCAGATGGTCACGATGAAGCCGGGGTGTTTTCCCCACCAAAAGCGCTTGATCCGGTTCATAGTTTCAATTGTGAGGGTTCTGGCGCTGAAGTTCAGCCAAATCAGCAAAGGATTTTAAATCGGGAGCCGATAATGTCCGGTACTGGCAGTTGCATACTGTCTTCTGGGTAACTATTGCTTTTGCTAATTGGGAAAGAACTGCCCGCGGCTGGAAAAGCGCCTCTAGCTTCGTAAAATGCAGGTATATCCCGGGTTTTAGTAACCAAAATCCTCAAACCAGGAAGCGGAAGGCATCCGAAAATTGCTACCTCCCCGTTTTTTGATCTGCTTTATTAGGGAATCACTATCTTTTGCTACCCGCTTCAAACTGGCAGAAACCTTACTAGTAGCGGGAGTACCTCTCTCCAGTTTCCAGTATTTTTGGCGAGTTTTTAAAGCTTTTTGATCACAGTAAACCAGTAGGCGAGAAGCTTGGGTTAAAACATCGGTGGTTTCTACTTCCTCACTGGTTTTTATCGTCACTAAAGCTAGGTTGTAGTTCACCTGGCAACCAGCCAGTACTGCCTGGGGTTCAGTCATCTTGGTTTCCAGGATGAACGGCATTTTCTTGCTAGCGCGAGATAAATATTTATGGGCATTTTGCAGGTCGCCGGCGTTTAGATAGGTGGTTCCCAGGTTATAGTTCACCAGCCACCGATCGGCTAGTAGGCGGGAGTCGGCTTGGCGTAGACGCAGATCTTGCGCCAAGGAAGGATCCCCCTGTCGGTCTGCGCGGACTGCCTGTTGTTCTAGTGCCCAACTTTGGGTTTGCAGCCCGGAAATAACTAGCAGACAGAGCACGGTTAAGGTTACTGGCGCTATCCAAAACCGGGATCTGCGAGGAGGTTTGATTACCAGATCCTGGCGGGTATTTAGAGCGTGGGCGTGGAGTTGGCTGCGATAGCTAATCTGGGAGAGCGCGGCCGTTAGCGTGGCAGTGTCGCTAGGAGAAACCTGGGCGCTTCCTCCCCAGGGAGTTTGTCCGGGGAATTGGTCGGGATGAGACAGCGTCGAAATCAGGGTAGCCAGTTCTGGCCAGTCAGTGGCTACCAGCTGTTGCGGGGGNNNNNNNNNNNNNNNNNNNNNNNNNNNNNNNNNNNNNNNNNNCCCCAACCGGCGGTGCGGTAATACTGCTTGCTCAGGTTTCGTAGGATTTTTCCGAGGACGACTTGGCGAGCGTTAGCCTCTAAAGCTAGGTAACGGGGATCAGCTCCTAGGGCTGTTAGCCGCTCACGGTAAGCAATAAGTAGGTGGCATAAATTCTCTTGGCGGCGTCCGCTAAAAGTCAGAATCGGGGAGCGGGAAGCGCTTTGATAAAAAACCACGGTCCATACCACCAGCAGCGCGGCCACCACGATCATGGCGGCCGCACCTACCAGCGCCATAAAGGAATGCTCCATTAGGGGCTGAATAGGTAAGTTGACTGCGGAGTATGGGAGCATAGACCCCTTTCAATACCTTAGTGACTTAGTGGTGGCCGCGGATTTGTCTGCGGCAGATTACTGGGCGGATAGGGATAATTTGGGGACGACATTTTTCTCCCGACTCTCTTGGCAAATCGTTAAGTAAACTTCTTAAATAAAGCTACCAGTGCCTTCAAGTTTAGGGTCGCGTCCTACTTCAGGCAATAATAGTAGGTGGCTGGGGTGGAAAGCGCCCCCTAGAAAGCGGAGGGTTCCGGGTGCCCGGTAAACCTAGACGTCTAGCATTAAATCCAGTTCTTCTCCACAGCCGGCGGGCTTAATCTACAATGACAAGCAAGAATCAATAACAGGAGGAAGCGCCATGACCTATCGGGAGCGACAGGTGCCCAGCGATCAAGAGCTGGAAGCTCTGCTCGCTGATACTCGCGCCCTCCTTGCTGAAAAATCCCGGTGGGAAAATGACCAGATAAATCGGGACCTCGACGGGTTACTACACCGGGTACGCGGGGCAAAGCGGGTCTCTTACTGCCAGGTACTGCGTCAGCGTGGCCAAAGTTGGCAAGAGAATCTGGATAAGACTGCCGCGTCCTTAGAGCTGGAAAACTCCCCGCATCTAGACTCGCTTGAGCCCCCCTACCCAGGTCACGAACAGGCTCCGGACAAACTGGCTGATCAGCTAGCCCGCTCAGAAGCAGCGATCAGTAAGCAGTCCCGGAAAAAGCAAAGCGAAGATTTAGATAACCCAGAAGATATCCTGGAATCTTTTGATGAGATTCCTCCAGAGGCAGAACATAATTTTTAATCACTATCTAGGAGGCAAGCAAGGATGCTAGTACTAACCCGCAGACGCGGAGAAGAGATTGTGGTCGGAGACCAGGTAGTAATCACCGTGGTGGAGTCGCATAAAGACTCGGTGAGACTGGGCATTAGCGCCCCTAAAGACTTAACTATTCGGCGGGGTGAACTGCTAGAGCAACCCGACAGAGAACGCCTGGGATTGGAAGGACCAGAACCTGGATCTAAGCAGGCCGCGCCGGAAAAATAGTTTTTATCTGCCTGGCTGGCAGGTAACATTCCTATTAGCTGGACTTAGTGTGCGCGCCTGATAGGTGCCGCGTAAGCTAAAAATAAGCTATCCACCAGTAAAACAGGTGGATAAATATTGGTATTTAAAAAGCCAAAACTATAAGGAGTAACTGTGCGAATTGGAGTTCCTAAAGAGCCCACGCCAGACCAAACCTTGGTCGCCGCCACTCCGGATACGGTAAAAAAACTCATCAAACTAGGATATGAAGTCCTGGTAGAACAGGGGGCAGGCGAAAAAGCCGCCTACCTGGATGAGCAGTATTCGCAAGCCGGAGCGCAAATCGTGGACACTCAGGCCGCCTGGCAGGCCGATATTGTCACCGTCCTAGATACGCCCCCCACCGACTACCTGAATTTGGTTAAACCCGGAGCGCTCTTAATCGCCCGGATGGCGCCAGGTCGCCACCCTGAGACCGTAGATGCACTGGTAGAACGGGGCATTACTGGATTTGCGATGGATACGGTTCCGAGAATCTCCAGGGCGCAGTCCATGGATGTGCTCTCCTCGATGTCCAACGTTTCCGGGTATCGCGCTGTTATCGAGGCCGCCGAAAGTTTCGGTCGCCTCTTTACCGGTCAGGTGACTGCCGCTGGAAAAATCCCGCCCGCCAAGGTTTATGTGATCGGCGTAGGGGTAGCCGGCCTGGCTGCTATTGGCACCGCCAACTCGATGGGAGCCCAGGTTAGTGCCACCGACGTACGCAGTGAAACTGCCGAGCAAGCAGAATCGGTAGGGGCAACTTTTGTGCCTATTCCGATTGCGCAAGAAAAATCCGATGATGGTTACGCCAAAGAAATGAGCGCGGATCAAGCGGACGCTGCCACCAAGCTCTACACCGAGCAGGCAGCTGCAAATGACATCGTGATCACCACCGCGAATATTCCCGGTCGTCGCTCGCCACTGCTAATCACCAAAGAGGCAGTAGCGGCCATGGCGCCCGGTTCAGTCATCGTGGATATGGCCGCAGCTGGTGGCGGTAACTGCGAACTGACCCAGCCCGGCGAAAAAGTGGTTACCGAAAACGGGGTGACCATCATTGGATACACCGACCTGGCTGGCAGGCTGCCGGGACAGTCCTCACAGCTTTATGGACAAAATATTGTTAACCTGTTTAAGCTGATCACTCCGGAAAAAGACGGCAACTACGTCCTCGATATGGAAGACGAAGTAGTCCGCGGGATCACGGTTGCGAAGGATGGGGAAAATATGTTCCCCCCGCCCCCTATTCAAGTACACGCGGCGCCTGCTGCCCCCGCCAAGACGGAATCGGTAGAGGACGCTGCAGCTAATGTCCGCCAGAAAGCTGAAGAGGCGGCGTCGAAGAAACGTAAACGTTTGCTGTGGGCAACGGTAGGGATAGTTTTAGGGTTGGCCTTGATTGCCGCCACCCCCAAGCCGTTGATCCCTTACTACTTCATTTTGATGCTGGCGATTGTGGTGGGCTTCTATGTGATTACTGCGGTTACCCACTCGCTCCACACTCCGTTAATGAGTGAAACCAACGCCATTTCCGGAATTATTCTAGTGGGCGCAATATTGCAGGTAGGAAGTGCAAAACCAATCGTGTCCGCGCTGAGTTTCTTAGCAATCTTGGTGGCTTCAATCAACATCTTTGGCGGCTTCTCGGTAACCCACCGAATGCTGACCATGTTCCGGGGGGAGGAGAAGTAAGAAATGAGTAACCTTCTATCTGCGGCAGCCCCCACCCTGGTTGCCAGTGCAACAACTAGCGAATTTTGGATTAGCCGAGGACAAAACATTGCCTATCTGATTGCGGCGCTGCTGTTCATTTTGGCGCTCGCGGGTCTATCAAAAAATGAGACTGCCCTGCGGGGTAACCGTTTCGGGGCAATCGGAATGCTGGTAGCGGTGGTCGCTACTATTGCGGTGGCGCTCTATAACGCGGGGGCTCCCGGTTATCAATCAACCTTGGTAACTGCGCTGCTGATTGCAGTAGCGATGATTGCCGGCGCGATTATCGGACTGTGGAGAGCCAAAACTATTCCCATGACCGGCATGCCGGAACTGGTAGCCATGCTGCACTCCTTTGTAGGTTTAGCGGCAGTGCTGGTGGGCTTTAATACCTTCATCCACCTGCCTTGGGAATTCAATAAGGCAGGAGCCGATGCGGCAACTGCGATTAATCCGGCCACCGTAGGGTTCCACCTAGGCGAGGTGGGAGTGGGCATCTTTATTGGTGCCGTTACCTTCACCGGTTCTATCGTTGCCTACCTGAAACTGTCGGGGAAGATTAAGGGCGCGCCCCTTACTTTGCCGGGACGTAACTGGCTGAACGCTATCGCCATTATTGTGTCCATCGGGCTCATTGGGGTGATGATACGCGGCTCGCACCTGAGCGCTACCACTATGACCTTGACCTGGATGCAGTGGGTAGCCATCATTGTGATGACCATAATCGCCCTGTTACTGGGGCTACACCTGGTGGCCGCGATCGGCGGCGGCGATATGCCAGTCGTGGTGTCCATGCTGAACTCTTATTCTGGTTGGGCAGCGGCAGCCGCGGGCTTCATGTTGGGTAACAATATGTTGATTATCGCGGGGGCCTTGGTGGGCTCTTCCGGTGCCTACCTGTCCTACATCATGTGCAAGGCCATGAACCGCTCGTTTGTCTCCGTGATTTTGGGAGGCTTCGGCTCTGACGGTGGACCGGCGAAGGGGGCAGATACCGATTACGGGGACTACACCGAAACCAGTGCGGCCGAGGTCGCGCAAGCGTTAAAGGATGCCTCTAACGTGATTATTACTCCCGGTTATGGGATGGCGCAGGCACAAGCCCAGTTCCCGGTCGCGGATCTGACTGCCAAGCTGCGCGAGGCGGGGGTAAACGTGCGTTTCGGGATTCACCCGGTAGCCGGACGGATGCCCGGACATATGAACGTGCTGCTGGCAGAAGCTAAAGTACCCTATGACGTGGTGCTAGAAATGGATGAGATTAACGATGACTTCCCCGATACCGATGTAGTACTGGTGATTGGAGCGAACGATACCGTTAATCCCGATGCCACTAAACCGGGCAGCCCGATTGCGGGAATGCCGGTGCTGGAAGTGTGGAAAGCCCGCCAAGTGGTGGTGTTTAAGCGTTCGATGAATCCCGGTTATGCCGGGGTGCAAAATCCGCTGTTCTTTAACGACAACACCGATATGCTCTTTGGTGATGCGAAAACCTCGGTAGAAGAAATCGTGCGCAGCCTGTAGCCCGGTTCCCAAATAGGGGATTCCGTACCCGAAAGCTAAGGGCGGGGTCGAAATAGCTACTTTCTATTTCGACCCCGCCCCGTTTTTACATTTGCAGGTACTAGCCGGTAATCACCCTGGGATTAACCGGTAAACCCAAAATCAGGAGAGAGAATTCTTTTGGAGTGGGATATTCTTCCCGGTCAACTTAAATTTGAGGTGATCGGCTTTAACCTCTACTGCGCTCAGCTGCACATTGGCGGGCAAGCCGGTGATTGGGATATTGATCGGGGGTAAAAACTCTGGCAGCTTCAGGCGAGCCTGTAGGTAGCGGGGTAGCTCAGTTTTAAGGGCGGTGGGTTTGACTACCAGGGTGGGGGTCAAACCATCAGCCCCGCCAGCTAGAGACAGCTGCCCCTCAGCTAGGATTTCTTGTCCCCACTTTTGGGTAGCAAAAACAAGTTTCCCGGCCTCTAGTTTTACTTTTACTCCCGGCACTTTCTTTGCCACTAGCTGCGCAAAAGCCTCTTGGCTGAGATTGCCTTCAGCGCGCACTTGGCCGATTTTATCGATATTTAACCGGCTGGCAGTCAGGTCTAGCTGGTTGATCTGGGCGCGAACCGCGGTTATGGGGATGGCGCCACCTTCTGCGGCAATATCTAGGCGCGGAATAGTCACGTCCACCTGGTTAATACTGCCGCCTATGAGGGAAGTTAAGAAGGGTAAGTCATTTACTTTAACGGTGGCGTTTTCTGCGCCCCGCTTCTCGAGAACCCCAGTCCCCTCATTTTCCGCCCACCAGCAAGCAACCCTATCTAGCACTCCCAGTAGGAGTACCAACACGGCTATTACTATTAAAAAACGCTTTAGACTTCGCACTCATTCAGTATAAGGTGCGCAGTATAAGGCGCTAGCGAAAACTCCTATGCACCCCTTCTAGAACCCGCCAAGGCAGACAGCCTCGCGGCAGCGAGCAGAGACGAAACTACTTGTCGATTTCTTGCTGCAGCGGTCCTAGGAGTTCCCGCTTGGGGTTGGCGCCCAGGATGCCCCGGGTAATCTCCCCCTGGTTGAACACCATAAACATGGGGATCGAGTTAATCCCGTATTTGGCGGCCAGCTGGGGGTTTTCATCAATGTTGACTTTGACGACTTTAGCTTTTCCGGCAACCTCGGCGGCTATTTCGTCTACTATCGGTCCCATTTGGCGGCAAGGCCCGCACCAGGGAGCCCAAAAATCTACCAAAACCGGGATCTCTGCTTTCAATACTTCCTGGTCAAAGTTCTGTTCGGTTACTTCTGACGGTTTAGTCATCTCTTATTTTCCTCTCTAAAAATGGTAAAAATACGGTCTTTAATCGGCTAGGGAACGTTCGGCATCCAGGGCGGCGCGGCACCCTGAACCCGCGGCCGTAATTGCTTGGCGATAAGTGTGATCTACCAGGTCTCCGCAGGCGAAAACGCCTTTCAGATTAGTGGCGGTTCCCGGTTCATTAACCCGTACGTATCCGGCCTCATCCAAATCCACTTGTCCGTTTACTAGCTGCGAGCGCGGTTCGTGACCGATCGCCACGAAAACTCCGGTGGCGTCCAACGTGCTTTCGGTGCCGTCTACCGTTGACTGTAAAGTCAACGATTCAACTTTATCTTCCCCATTAATTTGGGCAACAGTACTGTTCCAAGCGAAATCAATTTTGGGGTTAGCCGCAGCCCGTTCAGCCATAATCTGGGAGGCACGCAATTGGTCGCGGCGGTGAATCACCGTCACCTTCTTGGCGAACTTGGTTAAGAACAGTGCCTCTTCCATCGCGGAGTCGCCCCCGCCTACCACTGCCAAGTGTTGATCTTTGAAGAAGAAACCATCACAGGTGGCGCAATAGGAGACCCCGCGTCCCGATAGTTCGGCCTCTCCCGGCACGTTAAGTTTGCGGTATTCCGAACCCATAGACAAAATCACGCGGCGTGCCGAATACTTTCCCTCGGAAGTAACCACTGTTTTCTCTTCCCCGGCCAGAGAAACCTCTAGGGCGTCCTCGTAAAGAATCTCGCATCCGAAGCGCTCGGCCTGAGCAAGCATATTCGCCATTAAATCTGGGCCCTGAATCCCCTCAGGAAAACCGGGAAAGTTCTCTACCTCGGTGGTATTCATTAGGGCACCACCGGCGGTTACCTCCCCGGCGATTAGGAGGGGGTTAAGTCCCGCGCGGGCAGTGTAGATCGCTGCCGTGTAGCCGGCCGGTCCAGAACCGATAATGATAATGTCGCGTACCGACATGGAGCCTCCTAGGTCAGGGTCTTAACCGTTATTACCAAAGCTATTTTCGCAGGTAAAAAGTTCGCCGTGCAACCAGTTAACGCAGTGAGCGAAACCGGGCAGGCAGGGCTGACTAGGAAACCGTGATTTCAGAAATGGTTGCCCGGTTGTTTCCAGTGTTATCAAGGGGAAGTTCCGGGAACCACAAGATCAGCGCCTGGGTATTAGCTTTCGGGTTTAGTTTTAAGTTAACCGTATCGGAGAAAGTACCAGTAGCTAGGACTTTACCATCCCGCGGCAGGCCAGATTCCGGTAGGGAACGAACCTCGATTTTTCCGCCTTGGGCATTAGTTTTTAACTTAATCTCAGAAACATTAGCGTGTTCCTTGAAAGTTACTATCACCCCAAAACCGCTGCGATCCCCCAGCTTCGGGTTGCGGAAGAAACGCGAACGCCACCAGGTATTTTCATCACCATCAATCATCCGGTCAGCGAGTTCCGGATGCTCGGTGTCATTACCTTCGGCATCGATAGAAGCCACTCCCGCGATTTCGGCAGGGNNNNNNNNNNNNNNNNNNNNNNNNNNNNNNNNNNNNNNNNNNNNNNNNNGCAACTTTTTGGGTTTGGGTTTGCGAGGCAGTTGGTTTGGCTACCGGCGGGGTGTGACGCGGCCAAAACGCTAACACCATCACCGAAAGAACTAGTACTATTGCCATCCCCACCAGGCTAGAAACGATCAGCCGCCGGCTGACGTTCATCGGCTCTAAATCTTTAGGCGATAGCTGGGAAATCCGTTCTTGCCGGCGCTGTTCGCGCTGTCGGCGCCGTTCATCTTGGCGAGCAGCTTTTTGAGCGTCCCTATTTATTTTTTCTGCTAGTTTCGCTTTCTGTTTCGCGGCCTTTTTCGGATTTTTAGAAAATTTCGGTTTCTGGGGTGAGGATTTCTGAGCAGCTTGCTCGGGGCCTAAGCCCAGTTCTCCGGGGGTTTTCATTTTTGAATCTAAAGTAGCTAGCGTAGGTATCTGTCCCACCGAGTTCGCGGATTTACCTGACCCGAGGCGACCCAAGAAGTTTGGTGGTTGCGGACGGGATCCCTGACGGGCTTGCTGTGCACTTACTGCTTGCGGCACCCAGGCGCCATCGCCTGCCTTTTCTTCCTGCGGGTTAAGATTCATTTCCTGCATCTCGGTTAACGGGATTGCCTGGGTTTTTGCAGATTCCTGATAGGGCTGGTGGCGGTGTCCCGGGATTTTAGCTGCTGGAGGTAATACCGGTTTAATAGCCCGGGCAGAAGTAGCAGCCTCCATAGCTAAAGTGGTGTCCCCCGGCTTTACCTCGCTAGCGTTTTCCTCCGCTTTTTCGCTATCAGTAGTGGTTTCGGAGGTATCGCTGCTGGAAGAAACCGGTGAGGATACGTCCTCGCTATCATTTTCCGAAGGGTTACCTTCCTCTTCGCTATTATCTGTAGCGCTCTTTTGGGGTGAGGACGAGCCGTCTTGATTGCCCAGGTCATTAGGATCGCTGGCTTCTTCATTCAAATTATTATCCTCAGGAGCATCCCCACTATCGGAAGCCGCTGGTGCGTCCGCAAACGCTGAAGGATCTTCTGGAGTAGGCGCGGATACCTGCGGTGACTTTTCCCCGTCAGCTTGGCTTTGCTCATCCCGGGCGGTTAACCAGTTAGCTACCGGGCCTAGTTCGCCCATTCCCAGTTGCTCCCAGATAGCCTGGCATAGGCGAGGAGAAGGCATCGCCGCCCCCGCCAGGGCTACCGCATCTAAATCCACATCGCTGCCGTGATGGAACTTCGAAGGCGGGAGTAGTTTTTCACCAGCTTTTGCTTTCGAGAACTGGTCACGATTACCGCTAGTCAAGAAATAGAGCAGTTCTAAAACCCGCTGTCCGTCTCGGGTTTGCGCCACGGTTAAATCAGCGGAGGCATTTTGATCGGCTACATCTAGGCGGATAAGCACTTTTCCGTCAGCTGACACCAAGATATGGGCGGGATCGATAGCCCCATGCGCTAAGCCGGCCTCATGAAGTTGAGATAATCCCCCGCTCACCTGCGAAATCAAAGAGTGGATTACCGGTGCCGGCATACCGGATCCTACAATCTCGTTCAGCGGTAGATCCGGGGTGGCCTGTAATAAAATCGCATCCACGGGATCAGAGGAAACCCAAATAAATTCCTGGAAACCTGGAGCCTTAACTTGCTGCAGTTGTGCATAGTATTCGCGGGTTTTTTCCCGTTTGCCCTGCAGTACCAGCAGCTCGGCAGGTTTACCGGTTTCATCACTAACTGCCCAGGCATCCTTTTCCGGCAAGAATTCTCCCGCCAGACGCTGGTTAAGGTTAAGCACAGAAAAATGTTTCTGACCGGGGAAATGCAATGTCATACCGGATTGCAGGTTAACGTATCCGTCGGCGTTATAGCTGATAGCTGTCACCTCGGGTTCAAGATGTTCACTGGCCACTTGATCCTCATCTTCCTTGCTTAATTCATTTTCAGGCTGCACATAGGAATCATTTCCGGTTTCACTGGGATGTATTGCCGCCTTAACCTGGGTTTGCGCGTTTTCGTCCTCCCCTAAGGTTGCGAGAGCGGGATCATCTTCCCTAGAGTTTATCGCCTCTTGCTCGCTGACGCCCTCTGGGGACTGTGAGTTAGATGTCAGCTGAGTCTCGCTGGGAACGTAGGTTAGTATTTGCGGCAGAGGACGTCCTTTGCTCAGCTTGCCCCAGATGGGCGCTGCCAAAAGGGAAAGCGCCGGACAGCGCCAAACTAATAGCAGACCGAGGTACAGCCCAGTCATTACTAGGGTGACTACCAGTACCCTGGCCAATGCCCCCGTCATATGTACCAGCGCCGGATCGCTTGGGGAACCAGCCAAAGGTCCCCAGTAATGCAAAATCAACCAACCCGCACAGCCGGCACCGAGAGTCGCTAGGGTAATAGTCACCAGCGAACGCCCCAATTGCGCAGTGAACTTTAAAGGCAGATGTTTCTTGTGCAAATGCCAAATCGTGAGGACGGATCCCACCAGGTAGGACAGCTGCATACCGGCGGAGGCTCCCATTACCCAATATTTGACTGGTAGCAGCAGCACCGTTAAACCACAAACAATTAGGGTACAAATAGTCATCGGAATTTGTACCAGGAAAGTACTGCGGGCATCGGCAAAAGCCAAAATTAGCCGCTGCGAAAGGTTAAAGAATCCCAGGAAGGGAATCCCGAGCGCCATTACCGCCAACACTTGCGCAAAGGCCTGCACAGAAGCGGTAGGGGTAGTGGGCATGATGAACTGCATAATTGGCAGCGCCAAAACCACGATTAGTACCGCACACAGGCAAGTGATTAAAGAAACTCCCTGCTGGGTGTTAAGGAATTGGGTGCGCAGGCGCGAGAGCGCTCCGACGGCCACCATAGCGCTCATAGAGGTAAACATGGCGGTAACTACGGAAGTCACAATCATTGATTGCGGGATCATATAGACCGTAAAGGCAGTGTTATAAGCCGTAGTAGTAGCGATAGTTACCTGATGTTTGGAGGCGTAGCCGTTAGCTGCGGCCGCAATATTAGAAATTGCCAAAAAACCCAGCTGGGCTACACATAAAGCTGAAAAAGCCCAGATGGCAGTGCGGGATACTTCTCCTAGGCCATGGCCGCGAATCCCCCAAACGGGACGCATTTTAAAACCGGTGCGGCGCAGCGGAATCAGCAAAATCAGGGCTTGCACCACGATTCCTAACGTGGAAATACCGGCCAGTAAAACTACCGGTTCCCCGGTCCAGACGCTGGGGTCACCCGCCCAATCGGTTTCGGTACCCAGTACCCGCCAGAAAATAAATATTCCTGCAATCCCTACCACGTTGTTTACTACCGGTGCCCACATATAGGGACCGAAAGAGCCTTTAGCGTTAAGGAATTGTCCCCACAGGGAATAAAGACCGTAGAAGAACACTTGGGGGAGTGACCAATAAGAAAAAGTAATCGCCAGCTGTTTCCATCCCGGATCCAGTTTTGCCGCAAATAAAGTAACGAATACCGGAGCCAGGGCTACGCATACCAGAGTTAAAAGTAGCAGTCCGGTAGTAAATAAGGTAAGCAGCCGATTAATGAACTCATCAGAGTTTTTGCGTTGCAGGGCGCGCACAATCTGGGGAACCAGCACCGCGGAAAGAATAGAGGAAGCTAGCAGATTATAAATAATATTGGGAAGGCTATTAGCGGCCTGGAAGGCATCATTAGCCCCAATCGAACCGATAAGCGCGATTAGCAGTGCCGCTCGCACAAAACCCAGCAGCCGGGAAACCATGGTTCCAGCTAGCATGATTCCCGAGGCACGAGCTACATTAATTTTCTTGATGCCCTTAATTTCCGGGTCGGTTTTTTCGTCCTCGCTGCTCACTGCCTCCTCCTTCGCTTTATTCTTGTTCCATCCGGGTGCCCCGGCGGAAATTAACAATCAAACCAACTATAAAGATCGCTGCCGCGCTAAAGATAAAACCAAGAAAAATTCGATCCTCCCACCCGGTACGAATCCGCAGGTCAATTTGCTGTTGCTGATCAAGAACTAGATTACCGGTCTGCGGTAAGATTGCTACTTTCACCCGGACGTTACCGTTGCGTACCGCAGTAATTGGAATCTTTACGGTTCTTGATCCTTTGGGAGCTAAGCTCACCGCTACTGTGGAGTCGGCTCGCAGACGCGAATCAGTTGGCTGTAGCTTTAAGCGTACGTTCACTTTAACTGGGAGTCGATTTAACACCTTAATCGGTATTTGGGAACTGCTGGCAATCAGATTTATTTGCGAAGAAGTCTGAATTTGTACCGCCCGCGCCAAAAGATCCAGTTCACTTCCCGCATTAGTGATCGCCTGGTTACGTTCCGCACTAGTCATTGCCCGGGAAGTGGAAAGCAAAAGCTGCTGATATAGGGGGGTAGTAATGCGCTGGTGATCCTGAGCTATCTGCTCTAACGACGGCATTACGCGCCCGCGGGCAGAATTAAGCGATTTGGTGGAGCTATGGTAAGAACTCCCGGCGACTCCTAAAGTTCCGGTAGTATCTGGCGCCAGATTCTGGATTTTGGGATCGGTACCTAAAGTTACCGAGGTAGGGTCGGCGCCTAGCGCTTGCGGTAAAGCGGTACCCTTAACCCACGAGTCGCTAAGAATCTTGCTTATACGCTGTTGGGTTACCGCCGCCTCTATGGCTCCATTAGGTAAAACTGCGTTAATGAGTCGGGGTTGTGAAGGACGTTCGCTGGCGATTGCGGCCAGCATGGCGCGAGCTACCTGGGTATTAGTGAAAGCGTCCTCGGTAGAAGAAGAAGCTAAAAGTGCCGATAAAGTCCCATGATCTGCCAGGAATTGACGGGTTTGATCCCCGGTTTTAGCGTGCCCTAGCAGGTCTGGTTGATAGTTGTAGCTTTGCGTTAAGGGTAACTGATCTCCGCCGGTAACTAGGACGCAGCCCTCGCTCAATCGATTTTCGGAGCTGCCGCAGATAGCATCTGTCCGGCCTGCCCAGTGGGGATTAGCCAAAAAAATGGTACTGGGAGCTAGGGTTAGCTCCTTTTCCAGTAATGCTCCCAGTTGGCGGTTTCCTTCTGCTGCTTTAGCCAGCGCGTCTTTATCTAATTGCACTAGGTCGGGTGCGCCCCATAAATCAAGTGAGACACTAGCGCCTTTAGCTTGCGCAGTTTTCAGAGCCTCAAGCATTACCGGTTCAAGACTTAAAGGGTCAGGTTTTTCCGGTAAAGGAGCAAAACTACCGGTTAAGAGGGGAGAGTTAGTGTGCAAGAGGGCAGGATCCACCACCCAAGTAATCCCGGTAGTTGACAGGTTGCTCAAGAGTTTTGCGTTTTCGCCCACGCTTTTCAATGGCTCGTCGACTCGACTGGACGTCTGGGTACTGGCAGTAGCCTGACTGCCTATTCCATCCCTAGCCAACCATTTGGCGATTTCGGGGGAAGAGGCCGAAAGGGGAGCTATGATCGCCAGGGAACTTTTTGCCGGTGATTCTGTTTGCGGAGCATACAACAGTAGGGACCGGTCACCCCGGGTATTTTTTCTTTTCACCTTGCTAGCGGAAACGCTAGCCTGAACCCCCAGGCTCCCCAAACTGTTCTTACTTAGGGCAGGCAGGGTACTGGTGGGAATCTCTATTGCAAACTTAACGGTTTTTTTCGCTGGCACCTGGGTTAAAGTTTTACTTTGCCGAAGGCGTAAAACCCCCATCCCCCTGTCGGATTCCCCTTTAACCCAGGTGCGGATAGTCTCGGCGTCCCCTCCCAATCTGGAAGTAGTAGACACCTGCACTATTACATTATTTACAGTGGCGTCGGTGTGGTTGCTGACGCTTCCGGTCACCGTAATCTTTTCTGTTCGCCCCTGCTCATCCTCTTTATAGGAGAGGGTGTCGGGGCTAATCGCAGTAATGGCAGCAGTTAGCTCCGAGGACGGCGCAGATGGGGCAGCTTTAGCTGCCGGGGAGCCAACGGGATTAAGGGTGCAGGTAATAGCGAGTAAAAAGGTAACTAATACCCCGAAAACCCTGCTTTTCAGCCGCGAGATAGCCACCCTAATCCTCTATTTCTAATAGTTCCAGGGCAGTGGCTACCACTTTGCGTTCATTTGGGTAAACCAGCACTTTGGAGACCATGTCTAGGGGAACCCAAGCGGCGGCCTCCGCTTCATGGTCAGGATCATTATCGACGGTAATCGCGCCGCCCGTAGCCTCTAATAGATAGTGGTGTACCACTTTATGGATCCGCCTGCCGGCTCCCGCGAACCAGTAATCGATAGAGATCAGCGGGGCAATCACTTTTCCTTTGATCCCGGTTTCTTCAAAAATTTCTCTCCGCGCAGCTTGTTGCGCGGTTTCGCCCGGTTCCAAATGACCTTTAGGCAGGCACCATTCGATATTGCCATTGCGGTTACGACGGGCGATTAAAGCCACGAAAGCCTGGCGGTCTTCAACTTTTACTACCAAGCCGCCGGCAGAAGTCTCGTCCACAATTGGTAGCGAGGCAGCGCGGCGCGACTTGGCGCGGTGACGGCGACGATACGAATTGCGAACAGACATATCTTTAATGCTACCTTGCCCCCTTGTCAGCGGGCTAACAACTTGCCACTTGGAAGACGGCTAGGCTTTCTGGCAATCTGTAAACAATGAATAAGAATCTAAAGTTAGCTAATGATCCTGCTGGCCTGAACGCTAGCGAGGTGCAGTTGCCAGAAAATGCGGCCGTCGCCCTCGCGAATATGCTGCAGGCGCTTTCTAAACTACCGGCAGTGGTGTTAGAACTCGCGGATCTATTTACCGCCAAAGGCCAAGAGCTTTCCTTGGTAGGCGGGCCGGTTCGGGACGCCATGTGCGGGCGCGAACCTCACGATTGGGACTTGGCAACTTCAGCGCGTCCAGATGAAACCGAACAGATTTTGAAAGACTGGGCGGGAAACGTGTGGACCATGGGTAAAGAGTTCGGCACTATTGGAGCCCATAAAGCAGGTTTAACCGTAGAAGTAACTACCTATCGCAGCGATAAATATCAAAAAAATAGCCGCAAACCCGCGGTAAAGTTTGGGGATACTTTAGAAGGCGACCTAACGCGTCGGGATTTTACGGTGAACGCGATGGCGCTGCGGCTACCAGATTTAACCTTGGTGGATCCCCATCAGGGGATAGCCGATTTAGTTGCCGGCCAGCTACGTACCCCGGTGTCTCCGGAGCAATCTTTCGATGATGATCCGCTGCGAATGATGCGAGCTGCCCGGTTCGCTTCTCAGCTTGACCTGGACGTGACTATGCCGGTGATGGCGGCTATGGAAAATATGGCGAGTCGGATCGAGATTGTTTCCCCCGAGCGGGTGCGCTCCGAACTGGAAGCCCTGATGGTGGGGAAAAATCCGCGCAAAGGCCTAGAACTATTGGTTTATACCGGGCTGGCAGCGATAGTGCTACCGGAAGTGGCAAATCTGCGCGCCACCGTTGACGAACACGGCCGCCACAAAGATGTCTACGAACATACCTTGACCGTAGTTGACCAGGCAATAGCTTTAGAGACCGGCCCCGAGGGGGAGGTGCCGCGTCCCGATTTCATTCTGCGTTTCGCCGCTCTGATGCATGACGTGGGCAAACCCGCCACCCGCCGTTTCGAAAAAGATGGGACGGTATCTTTCCATCATCACGAGATCGTAGGGGCAAAACTTACCCGTAAACGGATGCACGCCCTCCATTTTGATAAACAAACCATTAAAGAGGTAACCCAGTTAGTTGCTTTACACCTGCGCTTTCACGGCTATGGGGAGCAGGCTTGGAGTGATTCGGCGGTGCGCCGCTACGTGGCCGATGCCGGGCCGATGCTGACCCGTCTGCATCGCCTGACCCGCGCTGATTGTACGACCCGGAATCGGCGCCGCGCCGCCCGCCTAGAGCACGCCTATGATGACCTGGAAAAACGCATTGCCCAGCTGGCCGAAAAAGAGGAACTTTCGCGGATTCGACCCGAATTAGACGGGGAAGAAATTATGCAGATCCTCCAGCTAAAACCCGGTCCGCAGGTGGGGAAAGCCTATAAGTATCTGCTGAATTTGCGGCTAGAAGAGGGCGAAATTGGCAAAGAGGCGGCGCGTGAGCGACTGCTGGCATGGTGGGAAAGTGAGTCTGCCTAAGGAACCTAGAGGATGCCCGCCGCTTAGTGAGGTTTTGCCGGGCTAGTGCCCGTTTTGTCACCGGAGGCAGAGCGGTGAGCTAACTAAGTTCGGTAAGCTAAGCACATGAATGCCGCCACGCCCTACCCTGGTTTCTTTATCTCCTTTGAAGGAGGGGACTATACCGGGAAATCTACTCAGGTGAAACTGCTCATGCAGGCTTTAGTGGCACGCGGGGCAGCTGCGATCGCCACTTTTGAACCGGGCGGCACCTCCTTGGGGCAAAGACTGCGCCGGGAAGTGATGCATGGTGAAGACCTTGACCCCCACACGGAGGCGCTGCTTTATGCGGCAGATCGGGCTTGGCATGCGCACACTATAATCAAACCGCATCTGCAGGCGGGCGAAGTAGTGGTATCGGATCGTTACCTGGATTCTTCCCTGGCCTATCAGGGAATAGGACGCCGCCTAGGGTTAGAAAAAATTGAGGAGATTTCTCTGTGGGCAACCAGAAATCTGCTCCCGGATCTGACTATATTGCTCGACGGTGATCCGGAAGTATTAGCTTCGCGGCGCACCGAGCGTCCCGACCGGATGGAGTCGGCTGGCCTGGCTTTTCACCAGGCAGTGCGGCAAGCCTTCTTGCAGATTGCCGAGCGCGATCGGCAGCGGATAAAAGTGCTGGATGCTACCCGTGGGGTAACAGAAATCCATCAGCAAGTGTTATCACTAGTCAGCGCGGCCTTTGCGGCGAGGGCGAAAATGCCTTCTGGCCAAGAGCAGACCGAAAACGCGTTGTCGCTATCGGATTTAGGTGCCAGCGAGGCGGATACTCCGGCCGGTGATAGTCTCCAAACCGGGTTGCAGCAGTTATGAGCGTTTGGGATCAGATTGTCGGACAAAAGACGGCGGTAAAAATTTTTGAGACCGCTGCGCACTCCGCGCGCGCCCTACGGCAGCCGAATGAGCAGCAGACAGAGGACTCGGCTTTAACCAGGCAAATGTCGCATGCCTGGTTGGTTACCGGTCCTCCCGGTGCGGGACGGTCGGTAGCGGCGCTCGCTTTCGCGGCCGCTTTGCAATGTGAAGATCCGCAAACTCCAGGCTGTGGGCAGTGTGGGGAGTGCCGCCGCGTACTTAAAGGTACCCATCCGGACGTGAAAGTGGTGACCACCGAACGCCTCATTATCAAAATGGAGGAGATTGCTTCCCTGGTGACGCTGGCACAGCAGGCGCCTGCCGGAGGAAAATGGCGAGTGATATTGATGGAGGACGCCGATCGGATGGTGGAGCGTACCTCCAATCTATTGCTGAAAGCGATTGAGGAACCACCCCCGCGTACCGTGTGGCTCCTGTGCACCACTCAACCTGGCGATGTGTTACCCACGATTCGCTCCCGCTGCCGCCACGTCAGCTTGGTTACTCCCAGCGTGGAGGAAGTGGCGCAGTTGCTGATTGAAAAACATGGGGTCGCCCCGGAAACTGCCCGCCAAGCAGCGGCGATGTCTCAATCCCATATTGGGGTGGCGAAATCTTTAGCTCGCGACCCGGCCGAACTGGAGCGCCGCCGAAAAATTTTATTGTCTGCCACCACTACTTCCAGCGTGGGCGAAGCGGCGCTGCTAGCACAAAAATTGGTGGAGGCAGCAAAAACCGATGCTAGTAAACGGGCGGAAGAAAAAGATCAGCAAGAACTGGCGCAGTTGCGTCGCGCTTTGGGATATGACCAGGAGGGGACGCGGCTGCCGCCTGCCTTAAAAGCCCAGGAAACTGCGCTAAAAGCGGATCAAAAACGGCGCTCTACCCGCTACCTACGCGATAGTCTAGATCGAGTATTACTTAATCTTCTGGGGTTTTATCGCGATGTTTATCTGCTGCAAAGCGGGGCGCAGGTACCGCTAATTAACGTTGACCTGATGGAGGCGATTAGCAGATTGGCGAAAGGCTCTGCGCCGCAGCGTACCGTACAACGTATGGACGCGATTCGCACCGCCAGGCGGCGCCTAGCAGCAAATGTGACGCCGCTACTTACGATGGAAGCAATGATGATGGATTTGAGGCAGTAGTTAATGGTTAAACACAAACTGTCAATGCTGGTAGCAATAGTTTTTACCGCTTGCTTGATGCTGTCGGCCTGTAGCGTTGGCTCTAAATCTGATACCCGGGTGACCCCGTCTACGTCCTCAGAAACTAATTCCTTAGATGGTGAGGACGCCGTTATTCCCGCCGGGCTGGAACGCTACTATCAGCAAAAAGTTTCCTGGGCGCCCTGCCAGGAAAGCGACTTGAAGGATTATCAATGCGCGCGGGTGAAAGTACCTTTGGACTATAGCGACACCCAGAAGGAAGATATTGAGTTGGCGCTGGCGCGCAGCCGGGCGAGCGGAAAACGCTTAGGGAGCCTGCTGATCAACCCAGGCGGACCGGGAGGATCAGGGGTTGACCTGATAAAAAACTCGGAAGATATGTTTTCGGAGCAGGTGTTTTCCACCTTTGATGTGGTGGGATTCGATCCGCGGGGAGTCTCCCGCTCGCATTCCATAGAGTGCACCACCGATGCGCAAAAGGATGAGTCCTTGGCCGAAAGCCTCGATCTGGGTACGGCCGCAGGCCGGGAGACTTCCATTACCGATATGAAAGAATTTGCCCAGCGCTGTCAGGAAAAGAACTCCGATTTGGCACGGTATCTAGATACCGTTTCTGTCGCGCGAGATTTAGATATTCTGCGAGCCGTCCTCGGAGATAAAAAACTCTCTTACCTGGGCTATTCCTATGGTTCGTTCCTGGGGACTACCTATGCGCAACTATTTCCCAAAAATGTGGGACGCCTGGTATTAGACGGGGTTTTGGATGGGTCTTACTCCTATGGGGAAGTCTCGCTGGCACAAGCCAAAGGTTTCGAGGCGGCGTTTAGTAACTTTGCTGCCTGGTGTGCACGCGAAGGCAAGGATTGCCCCTGGAAAGATACGCAAGCCGGTATAAAACAGTTGAAACAGTTTTTTTCTGCCGCCGATACCTCGCCGATTCCCTCTAATGATTCTGCCCGCCCCCTAAATGGGGCTTTAGCTTTTGGGGCAGCGGTCGGGATGCTCTACTACGAAACTTTGTATCCCTCTCTGCTAGAGGGACTGCAAGCCGCGTTGAAAGGTGATGGTGCGCCTCTATTGAAAATCTCTGATTTATTAAATCAACGCGGCGTAGACGGCAAGTTTGAGAACAATGCTTTAGATGCTTTTATTGCGATTAACGGCGCCGATTATCCGGTGGAAGGTACTCAAAAAGAGTGGGATCAGCGCGGGCAAAAACTGGTGCGAGATTTCCCCTTGATGGGTTCCTCCATGGCGTATGGAGAGTATGCGCTCGCGGCCTGGCCGTGGCAGTCTACCGCGAAACGGGAAAAAGTGAAGATTGTGGGGGCGCAACCCATTTTGCTGGTGGGAAATACTAACGATCCAGCCACGCCCTATGAAATGGCGCAATCGGTTCACCGGCAAATCCCGAATTCGCGGCTGGTGACTTGGAAATCCTATTCCCATACGGCTTACGGTTTAGGGTCGGAGTGCGTAGCGGAAACGGTAGACAAATACCTGGTGGCGGGAATTTTACCTGAAAATGATGTTACCTGTGATGATTAAGGCCGAGGGGATAGCCGATGGATAAACCCCGTGATGTGGCTAAGCATCCTGCTCGGCGAATAGGGGTGGATGCGGTCGCTATTTTTATTGGCGGTATGGCGGGAACTTTGGCGCGCTGGGGGCTAGATACCTGGACTTTACCGATTTCAGAAAGTTATTTTACCTGGTCGGCGGTAACTTTTGGAGTGATTGTCGCTAATTTGTTGGGGGCTTTCCTGCTGGGATATGTAAAAACGCGTGCTAATCGGAAAGGGACTGGCCTGCATCGTTTGGGAACTCCGGTAAAACTGGGGATCACCACCGGGTTCTTAGGGTCTTTCACCACCTTTTCGGCTTTTGGAATCGCGGCGGTTAGCGGCGGGGAAACCTCTTTGCATAGTGAGTTTTGGGCGCTGGGGGGCAAGTTTTATCCCGCCGCAGCTTTAGCGATAATTCTCCTGGTAATCGGGGTGGTGCTTGCCGGTGTTGGGTACCGGCTGGCGACTAAAGATGCCCCGGGAGGACGCGCCAAGAGCGGACGGGGGCAGGAGCGTTAATGGGTGGAATAGGTTTTGTGTTGGCTCTGGGGGCGAGCGGCGGAGTGGGGGCACTTTGCCGTTGGGGAATCGACGTGACTTGGCTAAAGCTAGAAAAACGTCACCCAGCTGGAGGGATTGCCCTGGTGAACGTGTTGGCTTGCCTGTTGGGTGGGATGCTGATTGCCGCGGTGAGTAGTGGCGGCCTGCATTCTGATAGCCGGGTCTATGCCCTGTTAGCTACCGGGTTTTTGGGTGGGTTTTCGACTTTCTCTACTTTTGTGCTCGATATTTTTTCGGTGACGGAACGGGGAAATTGGCGCCGCGCCTGGGGGGCGTTGCTGCTGGTATGGTCGCTCTCACTACTGGCAGCGGCCGCCGGGCTCGCCCTCGGTAGTTTCCTATTCTGATTTTTACTTCCAGATAGGATTTTCTGGTTTCAGGTCTGATTTTGTGTGACATCCGCCGAAATCTAGGCAGGTGATTTTTAGATTTACCGAGGGTCTGCCTACAATATGGGAGTTACGCGGGGTGTGGCGCAGCTTGGTAGCGCGCTTCGTTCGGGACGAAGAGGTCGCAGGTTCAAATCCTGTCACCCCGACCATTGTGATGTCCCGTGACATGTGTCCGCATATGTC
