# Supplementary material for: Genome resolved analysis of a premature infant gut microbial community reveals a Varibaculum cambriense genome and a shift towards fermentation-based metabolism during the third week of life
Source: Microbiome. 2013 Dec 17;1:30. doi: 10.1186/2049-2618-1-30 (PMC4177395; doi:10.1186/2049-2618-1-30)
Supplement: Additional file 5 — KEGG annotations. [file 2049-2618-1-30-S5.zip › af5_V_cambriense_pathway_tools/1.0/data/dora-GEN-EL279335.fsa]

>DORA20.03 DORA20.3 (NODE_353_length_428521_cov_48.529972.361621.428538 16S-23S NODE_513_length_211812_cov_39.612358.43.211862 NODE_353_length_428521_cov_48.529972.182427.186062 NODE_131_length_310846_cov_37.751343.1.303675 16S-23S NODE_224_length_1051313_cov_40.711136.537570.1051353 NODE_224_length_1051313_cov_40.711136.191212.537358 NODE_224_length_1051313_cov_40.711136.1.190918)
CAATCTCGGTGCGCCAAGAGGCGCGCTGATCAGCAGCAGGAACACATAAAACCTTATCGTCACCACCGTTCTCATCGCGCATCCGGAACATCCCCAGTGGCCGGCAACGGATCACGCAACCGGGGAAAGTGGATTCTTCTAAGACCACCAGGGCATCCAAAGGATCTCCGTCCTCGCCCAAGGTTCCATCAATAAAGCCATAGTCATCGGGGTAGCGAGTGGAAGTAAAAAGCATACGATCCAGACGGATGCGGCCTGTACCGTGATCAACCTCGTATTTATTACGGTTTCCTTTCGGAATCTCAATGGTCACATCAAATTCCATGTGTCTTTCCCCTTCCCGCCCAAATAGGCTAAGTGTGCGACAATCGGGGCAAAAGTATTACCGCCGAAGTCGTGGCATCTGCTTTATATTTAAGAATACGTGGAAAATTCATAAACGAGGGGAAGAATGCGAAAATCTGTACTTTTACCGCTAATTCTCCTGGTAGCAATGGTGGCAAGCGGCGTCGGTTATGGCGTTTTGGACGCCTACAACCTAGTGCCAGGGATTCTAACCTTAGAAAATGAATCGGTAGACATGCCCGAAACCGTGGAGATTAGTCTTACGGATGCCGGCAATAAGGAAGTAATAGGAATAAATGAACACGCTGCGAAAATTACCGCGGCGCAAGTTCAGCCTCTAATGCAACAGCTGGTCGCCCAAGCGCAAAACGGTTTGCCCCCAAATCCTGATAGCAACGACCCGGCCGCCAATATGCCGGTGGCGACGGGAAGCAGAGTCGGCGCGATAGTAATAGACACCGCCAGCGGGAAAACTCTTGGCCAAGTAAACGCCGACCAGCTAATGACCCCCGCCTCTTCCAGTAAAATCGTGGCAGCGGCAACTGCCTTGAAAACTCTCGGACCCGATTACCGTTTCACTACTTCGACGCACTTGGCAGGCGAAAAACTATTCTTACGAGGAAACGGGGATCAGCTATTATCGGCAGGTTCTGGAAATCCCGCTGCCACTGCCGGACATGCCGGACTAGCAGACTTGGCGGCCCAAACCACGCAAAAACTCAAAGACAAGAAAACTACTACGGTGCAGTTATTCTTGGACGAGAGTGCTTTCGGGGATCAAAATCCGCTTGCGAACTGGCAAGCCCAAGGCAATGACAATTACGAAACTAAGCCCACCCCCATCGCGATCAACAACGGATTAGCTAACCCCGAGCTGTCATACGGATACTTGCCCGACCCCGGACTTTCGGCAGCGGAACAGTTCGCGGCACGACTAAAAGACCAGGGTATTAAGGTGGGACAGATCCAGCGTGGTGCTACCCCCAACGATGCCCGCAAAATTGGGGAAGTAAAAAGCGCTCCCTTGCATGAAGTTATGCATGAAACCCTTAAAGAATCGAACAATATGCTGGCAGAAGTGCTGTGCAGAGCTTCGGCAGCGAAAGCCGGAACCGGTACGAACTTTTCCGGGGAAATAAAAATTGCCCAAAAGGTCTTAAATGATCTAAAACTCGAGGGTGCAGCTTTTGCCAATCATGATTGCTCGGGACTATCCACTGAAAACCAGATCAAACCGCAATTATTAGCCGCGCTAATGCAACAAGCTGCTCGCGGCGACGATCCCCAGCTGCGGCCGCTGGTCGCCTCCCTTCCTGTTGGAGCCCTAGATGGCACCTTGCACGATCGATATTTGCAAGCAAACGGCGCCGGTAATGTACGAGCAAAAACCGGGTCTTTGCAGAACTCGCGGGCGCTCACTGGTCTCGTGACCACTAAATCCGGTAGAACTCTCACTTTCTGTGTGATTGTTGATTCCTTCAAAGAGGGAACCGGCACAATCGCGCGCGGCGCCATCGATAACTTCGTAAACGGACTGGCAGGTCTGTGACCCGGCAACCGCAAGGCGCGCGAGGACGGATAGAAAGAGCCGTCCTCGCGCAGCTAAAACATCTAGAAAAACACCATGCGCGGGCAACCTTAGTAGTGGCTTGTTCGGGCGGCGCCGATTCCCTCGCCCTCGCTGATGCTATTATTCGTCTGGCACCTTCGAGGGAATTTAAACCAGTAGCAGTCACCGTTGATCATGGTTGGCGCGCAGAATCGGGTGCGCAAGCACGAAAAGTGCAAGAAATACTGACGGGCTTAGGGTATAGACAAGTGGAGCTACTCACCCTTCCTGATGCGCAAATAGCCGGTAAAGGCAAAGAAGGTGATGCCCGCAAAAGGCGCTACCAGGCTCTAGAAGAAGCCGCCAGCAGGTACGGTTCTTTGGGTGAAAATGTTTTTATCCTTTTGGGGCATACCCGTGACGATCAAGCAGAAACTGTGCTTTTGGGGCTGATACGTGGCAGTGGCGCGCGCTCGATTGCGGGAATGCGTAGCTGGGATGAGGGCGCCGGAGAACACAGTGCTAGACGCGCCGGCTATCTGCGACCACTCCTGGCGCTGCCCCGCCGCGACACCGTAGCTGCTTGCCACGAAGGGGGACTGTCTTTTATCGACGACCCTTCCAACTATCCCGAAGGACCAGTTAGAGCTGCAGATGGTACGGCTCTGCGGCGGTCAGCCCTGCGGTACCACGCCTTACCCGCCCTCGAAAAAGCCCTCGGGGTAGATCCGCGCCCCGCCCTCGCCCGCACTGCCGCCCTGTTGCAAGCAGACTTGGATGCCTTAGACAGCCTAGCTGCCGATTGGTTTGCCAAGACTCAGCGGGGTGAGGGAGAGAATGTAACGCTGGAAACCAAGGGGCTACTTGCGCAACCAGCGGCGATCCGCAAGCGGGTGTGGCGCCTGGCGGCGCTAAAGGCCGGGGCGCGAGCCTCAGACCTGCGGAAAGTTCAACTAGATGCCGTGGATTTTATGGCTACCCACCGCCGAGGTACCGGCCCGATCCAACTGCCTGGGAAAGTGACCTGCACCCGAGTGACAGGAACCTACGAACTTTACTTTCACGCGCAATCGAGAGGATAGACTGGGAAAATGGACGCAAATGATATGGGCGATGCGCTGGAGCGGATATTGATCAGCGAGCAGCAAATCGCGGACAAACTGCAAGAAATGGCCACCCAAATCGATCGCGACTATCGCGGCCGAGAAATCTTATTAGTCGGGGTGCTCAAAGGAGCCACGATGGTGATGGCGGATCTGGCTCGCCTCATTCACACCCCCCTAGAAATTGATTGGATGGCGGTTTCCTCCTATGGGGCTTCTACCAAATCCTCTGGAGTGGTGCGGATTCTCAAAGACTTAGATTCCGACCTGGGGGGACGGGATGTGTTGATAGTAGAGGACGTGATTGATTCCGGCTTAACTTTGGATTGGCTCACCCGCAACCTTTCTTCGCGGGGCGCGGCCTCGGTAGAAATTGCTGCCCTGCTGCGCAAACCGGAGGCGGCGAAAGTTGCAGTTGACGTGAAATACGTGGGATTTGATATTCCCAATGATTTCGTGGTGGGGTACGGCCTGGATTACGCGGAAAAGTACCGGAATCTCCCGTTCGTGGGAACCCTCGCCCCGCATGTTTACCAATAGTGGGTCAAGCAGGTTCACTGAACCGCGCACTGGGAAGAAACGGTACCTCGCGAGGGTAAAATTCGGCTGAGGGTGACCAAAATAAGCAATTGGAGCCCAAAGCGTTTAGGCTTGTCTCTATGAAATAACGCCGCCTGGCGGCACCGGATAATAGGGTATGAAACCGATAAATGGCGAAGAAGAAAAAAGAAAATAAGAAATTTTGGCTGAAATGGGGGATCCCGGCGATAGTAATAATCGCTGTATTTTGGGTGATCTCCCTGGTAATGGCGCCTACCGTTATTGACACCTCCGAGGGGATAGCGCTACTAAAAGGCAAAACCGTTGAGCGGGCGATAGTCAATGACGGCACTCAGCAGGTAAAGCTAGAATTATCGAAGAAGTACACCCCCAAAAACTTGGGGAAAGATGCCCAGATGATTCCGCAAGGCGCCACGAAAGAGGTCACTTTTACCTTTGTGCAATCCCAGGCGGAACAGGTAAATGAACTAATCCAGGACGGGAACCTGAAGAAGGGATATAACTCGATTTTCCCGACCGGTTCTTGGTGGTCAGCGCTTTTACAGATGATGATTCCGCTGCTACTGTTCTTTGCCCTGATCTGGTGGGCGATGTCCCGAATGCAGGGCGGCGGCATGATGGGATTTGGGAAATCCAAATTCAAAAAGTTTGACGCCTCCGCTCCCAAGATTACTTTCGCCGATGTAGCGGGAGCCGATGAAGCGGTAGAGGAGCTCCGCGAAATTCAAGAGTTCCTGGCCAATCCCGCGAAGTTCCATAACCTGGGGGCGCGGATCCCTAAAGGCGTATTGCTGTGTGGTCCGCCCGGAACCGGTAAAACTTTGCTGGCCAAGGCGGTAGCCGGGGAAGCGAAAGTTCCCTTCTTCACCCTCTCCGGCTCGGAATTCGTAGAAATGTTCGTGGGCGTGGGCGCCTCGCGGGTGCGCGACCTATTTAGCCAGGCTAAAGAGTCCGCCCCGGCGATCGTGTTCGTTGACGAAATCGATGCGGTGGGGCGTCACCGCGGCACCGGTATGGGCGGTGGCAATGATGAACGCGAACAAACCCTAAACCAGTTGCTGGTAGAGATGGACGGGTTTGACGAAAACACCAACGTCATTTTGATCGCCGCCACCAACCGTCCCGATGTACTCGATCCGGCGTTGCTGCGACCGGGACGTTTTGACCGGCAGATAAACGTAGATGCCCCCGATATCAAGGGGCGGAAAGCAATTCTGCAGGTACACGCCAAAGGCAAGCCGATGACTACCGATGTGGATCTAGAACAGATCGCGAAACGTACTCCCGGCTTTACCGGTGCTGACCTGGAAAATGTGCTTAACGAAGCTGCTTTGCTAACCGCTCGTTCTAATGCGGATCTGATCGATATGCGGGCAGTTGATGAGGCTATCGACCGGGTAATTGCCGGGCCACAAAGACGCACTCGGGTTATGAATGACCACGACAAATTGGTTACCGCCTATCATGAGGGCGGACATGCGCTTTGTGCGGCTGCCTTGCGATATACCGATCCGGTTACCAAGGTTACGATTCTGCCGCGTGGGCGCGCCCTGGGGTACACCATGGTGATGCCGGTTGAGGATCGCTATTCGCGCACCCGTAACCAGCTGTTAGATGAACTGGTTTACGCCATGGGAGGGCGAGTAGCTGAAGAGCTAGTATTCCTGGATCCTTCCACCGGTGCCTCTAACGATATTGAAAAGGCCACCGCTACTGCTCGCCGCCTCGTAACCGATTTCGGTATGTCCGACAAGGTAGGGCCGGTGAAGCTCGGTAAAGATGATAGCGAACCTTTCTTGGGACGCGATGGTATCTCCAGTAGAAACTATTCCGAGGCAGTGGCCAGCACTATCGATGAAGAAGTACGCAGCTTCCTAGATACTGCCAATCGTGAAGCCTGGGAGATCCTTACTCGCAATCGCGGGATTCTCGATGATTTAGCTGCCCGACTAATTGACAAGGAAACCCTGCTAGAAGAAGAACTAGAAGAGATCTTCTCTCCGGTTCAAAAACAGGCAGAACGCACCGTTTGGTCCTATGGTCAAGAAGGGGCAGTCCCCGGAGCGGTTTTTGGTAAACCGATTGCTGGTTCCCAAACTCCGGCTACGGCTCCGATTCCGGAAAATCTAGCGGTAGAGGGCGAGTAACTCGTGGGTTACAACCAGGATGGAGTAGAAAAGGCGATTCGCGATTTGCTGATCGCGATCGGTGAGAACCCCGATCGGGAGGGACTGCAGGAAACCCCGGCACGGATGGGTAGAGCCTGGAAAGAAGTAATTTCTGGGATGCACTCAGATCCGGCAGCGCCCCTCGAAAAACAGTTTCACGTGGACGATGAGGAAATGGTGATGGTGCGGGGGATCCCTTTCTACTCCCTGTGTGAACATCATCTGTTGCCCTTCTTCGGGGTAGCGCACGTGGCCTATATTCCCCGTGAAGGCCGGATTACGGGACTATCGAAACTAGCGCGAGTAGTAGAGGGATTCTCTCATCGTCTGCAGGTACAAGAAAGACTCACAGCACAGGTCGCCGATGCTTTAATGGAGAAACTGGATCCGCGGGGCGCCGCGGTAGTTATCGAGGGAGAGCATCTTTGCATGTCCATGCGCGGAATCAAGAAGCCGGGGGCGCGTACCACCACCTCAGCGCTGCGCGGGGTCATGCGTTCTGACCCGCGCTCGCGGGCGGAAGTGCTTTCCCTAATACGCTCAAACTAGTTAGTCTAGGCGTTTTATCGGGTTGAAGAATGGAGAAATGCTACTTTTGCCCGCCTCCAGACCAAAAGCACGTTTAATGCCAGGTAGGCTAGAATCATGACAATCCGCCAGATTCCTGACTTTTTAACGCCCGGACGCACCAGAGTTATGGGGATCATTAACGTCACTCCAGATTCTTTTTCTGACGGTGGCGATTGGTTCAATCCTGAAAAAGCGATTGCCCACGCCCTCGAGTTGGAAGCCGCGGGTGCCGATATCCTCGATATTGGGGGCGAATCCACCCGGCCGGGAGCCGAGTCTTTAAGTCCCGCGCAAGAACAACGTCGAGTGCTGCCGGTGATTGCCGGTTACTTAAAAGCATCTCGCAACCCGCTGCCAATTTCTTTAGATACTGTCAATGCGGAAACCGCTGCCGCTGGCATAGCTGCCGGAGTACAGGTCATTAATGATATTTCTGGGGGAACCCTAGATCCGGGGATGCTTAAGGTGGTAGCCGAAACCGATGCCTACTATATTTGCCAACATATGCGCGGTAACCCCAAAACTATGGATAGCCTGTGTGACTATGGCGGGGACGTGACCGGCGGGGTTTGTCAAGGGCTGAAAGAACGCATTGAGGCCTGCGAAAGTGCCGGAGTTAATCTGACGCGTCTGATTTTAGATCCTGGTTTAGGGTTCGCAAAAAGCGCTGAGCAGTCTTGGGAGCTGTTGGGTAACCTAGAGCAACTGGCAAAGCTGGGATATCCCTTGCTCATTGGGGCTTCCAGAAAACGGTTCTTAGAAATGGCAGTTCCCACCGGCTGGGACAATGCTTTGCCCGCGGGGATTAAGGCGGGAGCCAGACGGCGGGAGGACGCTACCACCGCGGTGAGTGCGCTTTGCGCCGAGAGTGGAGTTTGGGCAGTTCGGGTACACAATGTTGCGGCTTCAGCTAGTGCGGTCGCAGTGGGGCAACTGTGGAGGGAAGCAGCATGTCGCTAACTCAAGAAGAAATCAGTGAACGTTTGCAATACCTCGACCACATTAGTCTGGTGGGGATTGAGGAACGCGGACGGCATGGGATGCTCGATCATGAACGCCAAGACGGTCAACTATTTCTAGTTGACGCCGATATTTACTTAGATCTGCAGGGTGCCGGGGCTAGCGACCGGATCGAAGATACCGTCGACTATTCGCAGATATCGGCGCTGATTAGCCGGATTATTACTGGCCCCCCCTGCGACCTGTTAGAAAAAGTTGCTACCCAGATTGCCGAAGAAACTCTGGAACTGGAAAACGTCCAGGCAGTGCGGATCTGTTTACATAAACCTGAGGCGCCTTTGGGTCTAGAAAAACAAGACGTAAAGGTAACCATTTGGCGGGGTCTGGAGAATCTACTTCCCGAGGAAGAAGAACCTTTGGAAGAGACCGCTCCCTTATCCCTGGCAGAGATCGCGGCGGAGGGTGCCGCCGAACCGGGAGACACTTCCCCCGAGGAAGCAGATAATCCTTTAGAACAGGCTCCCACCTCCCCTAGGCAAGTGGTTGTGGCCATGGGAGGAAACCTAGGGGAAGTTTCTGCTACCTTCCGAGAAGTAGTTGCGCAATTGTCGCAAACTAGTGGGATCGGGGTAGTTGAAGTTTCTCCTCTGGTGAGGACGGCTCCGGTACTTAGCGAACACCAGGAAGAGCAACCAGATTACTTAAATGCGGTAGTAATCCTCTCCACTATGCTTTCTCCTTTAGCGCTTTTGCAGGTATTGCAAAATCTTGAGGACGAGCACGGCCGGGTGCGAAGCGAGCGCTGGGGGGCACGCACTCTGGATTTAGACATCATTGATTATCAGGGCGTTACCAGCAAGGATGAGCGTTTGATTCTGCCGCATCCGCGGGCTAGTCAGCGCGCTTTTGTGCTCTTACCCTGGTCGCTGGTAGCCCCGGCAGCCGAACTTACCGGGGTAGGCGAAGTGGTAGTTTTGGCAGACTATGCCCCGGATCGGGATGGAATAAAAGAGATCTACCCCGATTGGATAGACAATAACCATCCGCTAACCGAAGCGGGGACGGGATCAATCCCCTTACCGCGTTGGTCGGCAATTTCTCGTCCTGCGGTTCCGCCGCGAGTATTAGACGATGCTCGAGAGTTGCATCCTACTGGAGAAGTATCGCAGGTGGATAAGCTTAGTTCGCCGCTTCCTGCAGCTGCCGAGGAGGCGCCTTCTGCGCAGGATCCCCCGCTTCCACTTCCTCCTACCTCCTCCGCGCAGCCCACTCCTCCCGCCCCCTCTTTACCCCTGCCGCACCTGGGTAATGATCGCCCCCAAGCAACAGTGATCTTAGATGAGGAACCAGAAGAAGTATTTGAGAAGCAAGAAAGGATAGCGCCAAAGCCTAAGAAAAAGAGCTGGTGGCAGCGGATTAAAGCTTTCTTTGTAGGGGAGAAAGCAGATCCCGAGCAATTTATGCCGGACTTTGAGCAAGCCGACCACCTGACGGAAATTGCAGTCGGATCTGAGCATTCCTGGCAAGCGCTGCCTAATCCTCCCGTACCCGCTCCGCCCTCCTCGCCAACGCAGACTGAAAGCGCCAAGACGGGCGCCGACGAGGAAAAAAATCCGGCTGCAGCGCAGAATACCGTCCCAGAAGCGGGAACTACTAGCGAAACTAGGGAAGCTAATGACAGTCAGCAAGAAGATGCTGGTGACGCCTCCCAAGTTATGGAGGCAACCGAGGGAGCGAGCAACGAACAGCCAACTGAAACCATGAAGCGGGGCAGTGGCCGTCACGCCGGCAGGCTGGTTACCGGTCCGATTCCAGCTCCGNNNNNNNNNNNNNNNNNNNNNNNNNNNNNNNNNNNNNNNNCTCCCCGCAGCCGCTCCCGCTAGATATTGAGGCGGGTAAAGTTAACGATAGTAGCGATGCTCGCGGGGAAGACGAATCTAGAGTGGAACGCAAATCGATTCTGCGTCCGACTACTACCGGAGCGATCCCGGTGGTTAAGCCGGAAACAGACCGAACTGCACAACCTACTGCAGTTTTCGATCCGCTAGCGGATTCCAAGTAATAATATGCGGCCACTGCGAAAAGTTAGCCTGTTAGCCCTGGGGGCAACGGCGTTATTGGCGGGATTCTTCCTCAGTGATTTGGCAGTGAAAATGGGGGGCACGCCTTTGCAATTCAGCCCCATTCTCACGGTGCTGATCTTTTGCGGGGCGGTGGTACTCGCAATTTTTGGGCAGGCCGTCAAGCGTTTGCGTGACGGGAAACCCTCCTGGATGCAGCTAGCGAAAGCCCCGATTGTAGCGCTGGTAGCCCAAGCCTCCGCGGTGTGGTCAGCTTTGTTCTTGGGGTACTTACTGTCCCAGTTGATCTTGGCGTTCCAGTTGCGTCATGCGGAAATAGCGGGTTCGTTTGCGGGAAACACTATTGCTTTAGCGCTGGTGAATCTGGCGCTACTAGTGGTCGCGCTGCTAGTTGAATCCTGGTGCATTATCGATGACGGCGATGACGGCTCACCGGGGGCAAATGTTGCTCCCGGTGGCGTTAATCCGGCTTCCCCCTAGCGGCTTGGGGTAACCTAAGGGCATGAGTCCAGACCAACGCCGACGCTCTCCCGAGCGGGTACGCCCTTCGCAAGCAACTTTTTGGGTACGCCGGCTAGTAGCAGTGCTAATTTTGGCGGTGTTGATTGCTCTAGTGGCATTAATTGTTCGTTTCGCCTGGTCGTGGATGCAGGCTGCCGATGATAGCAAGCAGCGTGCGCAAGCCGAACAAGCCAAAAAAGAGGTCGTAACGCAACCCACTACCTGTAAGCTGGCAAATATTAGCTACAAATTGGAGCCGGAAAAGACTGAAAACCAGGTGGGAGCGGGCGTTAACTTCAAAATAGTTTTACATAACACCAAAGGTAATCAGCCTTGCACTATGAATGGGGCTATAGACAAGGTGGGCGTAAAAGTTATTACCGGTGAAGACACGGTGTGGGAATCTTGGAAATGTCAGGGGAAGGTTCAAGAACAGCCACTGCTGCTGGGAACCGGCATGGAATATGACACCACCCTCAAGTGGGATGGGAAAACTTCAAACGGTTGCGAGAAGGGCGATATGGCGCAGGCCGGCACTTACCGGGCTATTCCTGTTCTCTATGGGAAAGAAATCACCGACGCGAAAGCCGTCTTTACTTTGAAGTAGCCTCCCCCTCGGGCAGGGCGATCATTACTGCTTCTGCCAGGTTAGTTACCGGATGTAGTTTCATCCCTTTGGGGGCAGTAACTTCATCGGCTCCCAAGCGAGGTATCAGAGCGTGACGAAAACCTAGCCGCGCGGCCTCGGATAGGCGCTGCCCCACGCCCACGGTAGCGCGGATTTCGCCGGTTAAGGATACCTCCCCGATAGCCACCATTTTTTCTAGGGGAGGACGTGACTGGGTAGCGCTGGTAATGGCTAACGCCACCGCCAGATCTACTGCCGGTTCGCTGGTTTTGGCGCCTCCCACGGTGGAAACATAAACGTCACATTGGGAAAGGGCGAGGCGCAGGCGGGCTTGCAATACCGCTAGGGTCATTGCCACCCGCGAATAATCCAGTCCCGAGGTGGTGCGCCGCGCTGACCCCCCAGACACCAGTGGAGACACTAAAGCCTGGATTTCGGTAGGCATCGGGCGTCGTCCCTCGAGGGTTACGGTTACGCAAGTCCCGGGTACCCGCGAGGAAGTCTGTGACAGGAATAGTCCCGAAGGGTCTGCTAACCCGATAATTCCTTTCTCTACCAGTTCAAAACAACCAACTTCATCGGTGGCGCCATAACGGTTCTTGACTGCCCGCAGCAGCCGCAAGCGGGTATGACGATCCCCCTCGAATTGGGTAACTACGTCAACTAGGTGTTCCAGGACGCGCGGGCCGGCAATCCCGCCCGATTTGGTTACGTGCCCGACTAGCAGAATCGGGATTCCGCGGCTTTTGGCAACCTCGATTAAAGCCGAGCAGACCGCGCGTACCTGGGTGACATTCCCGGCTTGCCCGCTGACCTGTCCGGAGGCAATAGTTTGTACCGAATCTGCAATCACCAGTGAAGGGGAGCATTGATCGATGTGCCCCAGGACACTTTCCAATTCGGTTTCCGCAGCCAGTAAGAGATTATCGGTCAGGGCGCCGATCCGCTCTGCTCGCAGACGCACCTGTGCGGCAGATTCCTCTCCGGTTATATACAGTACCGATTTGTTTGACCAGGTGGACGCCACTTTTCCGGCAACATCCAATAAGAGGGTAGATTTGCCGACTCCCGGTTCGCCCGCCAATAAAACCACTGATCCTGCCACTAGGCCGCCGCCGAGAACCCGGTCTAGTTCCCCGATCCCCGTGGGGATGAATCTAGCGTCAGCAATATCGACTTCACTGATGGGCAGAGCCTTATTTCGAGGAGTTTTGCCTGCGATCTTATTGCGAGAGGGTGCGGATTCCTCAGCCGGGACGCTTTCCTCTAGCGTTCCCCAAGCTTTACAGTTACGGCATTGCCCCAGCCACTTGCTAGATTGCCAGCCGCATTCGGAACATTGATAGCTTGTCTTTACCTTGGCCATGCCCTAACTTTAGCGCGCCAAGCCTAGGAAGTATTCGAGCGGGGTAGGCTGGAAGCAGAACGCTTGATTATCTACAGTTGGGGATAAAAGGAGGACGCAGATGGCGAAACGGGATACTGGCGCATCTGGAGTGCTAGTTATCGGTTTGGGGCGTTTCGGTTCGGCGGTTGCCGCCTCATTAGAGAGCCTAGAGCGTGAAGTGTTGGCGGTAGAAAAGTCTCCGCGGATCGTTACCCAATGGCAGTCGCGCCTACCGGTGGTGCAGGCCGATGCTACCAGCGCTGAAGCCTTAGAGCAGCTGGGCGCCACCGATTTTCAAGCCGCCGTAGTGGGAGTTGGGACTGCCCTAGAAGCATCGGTACTGATCACCGCGAACTTGGTGGATCTGGGGATCGGGTCGATCTGGGCTAAAGCCACTTCCTTAGAACATGGATCGATCCTAAAACGAATCGGTGCTCACCACGTGGTTTACCCGGAATATGATGCCGGGGTGCGCACCGCGCACCTGGTAGGGGGCAAGATGCTGGACTATATCGAGATGGATCGTAAGGGCTTCTCGGTAGTGAAAATGCGTCCGCCCAAGGCCTGTCACGGCTTTACTTTGGCGGAACTAGATACTCGCTCCAAATATGGGGTCACGGTGATTGGGGTGCTCTCTCCGGGCGAGCCTTTTGAATATGCTTCTCCCCAAACCCGGGTAGATGCTAACGACATCATTATTGTTTCTGGGGACGCCGAACTTTTGGAGCAGTTTGCGCAAATGCCTTAACCGGCTTTTGGGGTCAAAATCGAGTTTCGAGGTCTTTAGACGATTGCAGAGGGCGCGGGGCGGCTAATCCCGCGCGGGTTTCTAGCGTTTCTGCTACCCGGATTAGGAAGGTAAATCTTACGATCGGTGTAGTTAGGTTCTGACGCCAGAACTATCCGATGATGGGGCGTTCTTCGGGCATTCTGATTACCCGGCGGCGCTCGCGCAGCGCGAGCGCCGCCGCCACGGTCATAGTGCCAGTTCTGCCCGCAAACATGAGCAGTACCAGTGAATACTTGCCGATAATCGGTAAATCGGGGGTGATTCCGGTTGATAATCCTACGGTGGCGAAAGCAGAAATCACTTCGAATCCGACAACGTCCATCGAATAGTCCGTTACCGATAGCAGGAAGAAGATAGCGGTCACCACTAGGATGGCGCCCAGACCGGTCACGGCCACTGAGAGGCGCACTACCGAGGGGGGAATGCGGCGATGGAAAGCTTCTACGTCCCGATCCCCGCGCGCCTCAGCCATTATCGCCAAGATCATCACCGCCAAGGTAGAGACTTTGATACCGCCCGCGGTAGAGGCGGAGCCCCCGCCGATAAACATCAGCACATCCAGCAGGAACCAGGAGCCTCTGGTCATTTGTCCCACGTCAATGGTGCTAATCCCGGAGGAGCGGGAGTTGACTCCGAACAGAATCGAGGTTTGTAGGGATTCGGAGGTGCTCATGGACGCGAAGGTCCCCCGGTTGTTCCATTCCGAAAAGGCGATTACTACTGCGGTAAATAACCAAACGGCCAGGTAGGTGGTGATAGTTAGTTTTGAGTGCAAACTGAGTTTGTGGGGGGAACGCCAGTTTTCTTTGAGGTCTAACATGACTGGGAATCCCAAGGCTCCCAGGAAAGTTCCCAAGATCACGGGACTGATCATCCACCAATCCCCCAGATGGGCATCGATGCCCTCGGGCAGGTTGATAAAACCCGCGTTGTTAAAGATCGATATTGATTGAAATAGGGCGTGCCAGATCGCGGAGCCAACGGACTCGTTTAAGGTTAAGAAGCGCGGTAATAGCGCAATGAAAATAATTGATTCGCAAGTCAGCGAGGTAACGATAACCGTGCGGATCAGGGCGCCGACTTTGCCGAGGGAGGCGGTTTTTTCGATGGCAGCCAGCATTCTTTGGGTCAGTCCAATATGGCGCGATACCGCTAATGCCAATATCGATGCCAGGGTCATCACCCCCAGGCCACCAATATGGATACCCAGTATGATTACGATTTGTCCAAATAAAGACCAGTAAGAAGCGGTGTTGACTACGGTCAGACCGGTTACACAAACGGCTGAGGTGGAAGTAAAAACCGCATCGACCAGAGGAGCAGGTTTGCCGGTGGTGGTGGCAATCGGTAAAGAAAGCAGTAGCGTCATCACCAGGATGATTGCTGCGAACACCAGTACTACCAGCCGTGCGGGGGAGGTGCGGGCAAGATGGTCTAGCGATTCTCTGACCTTCGCACGCTTGGAAACGCGCCGCTGTTTTGCCATTGCACCCCCTTTAGGTAGAAATATTTCCTGCCTTGATATTAACCCGCTGCCTCTACTTTCGGTTAGGACAGGTAGGCAGGAATATTTCCGCGGCGCCAATACCGGAAAATATAGCTTCCAGTAGAGTAAAACAGTATAAAAATAAATAAAGCAACTCTAAAAAATAACGAAAATTTCCGGTTTTTTAGGTACTTTCCTGTGGCAGTTGAGAAAAGTGGGTCTCTTGGGGTATTTTTAGACATGGATGCCTGAAACTCTAGAATTTTTCTAGGTCAACGGCTTAAGCTTATAAATAATCCCTAACCGGCATGGATTCGAAATTAGGACGGAACATTATGGCACAGCAGCAAGCTCCGCGCTTCGTAACAGTGGCAGAGGTCGCGGAACTAATGCGTGTGTCCAAGATGACGGTCTATCGGATGATCCACGCCGGTGATATCCCCGCAGTTCGAGTTGGTAAGTCTTTTCGGGTACCGGCTGCGGCAATCGACCAGATGATGGGTCAGGGTTTTGGTGACTGGGAACAGTCTTCAGGGGTAGCCAATAGTTAATCGCCGCTTAAGTTGTTGTATAGTAGGGCGAGAAAAATACCTTAAGGTAATATCTGCGCCGCGCGCGCACCAAGAAGCAAAAGGAGAACCTAGTGGGCTCGGTAATCAAAAAGCGCCGCAAGCGCATGTCCAAGAAAAAGCACCGTAAGCTGTTGCGTAAGACTCGTCACCAACGCCGCAACAAGAAGTAGCGGGCAATAATGCAAAATGGATCCAGGCATAACCTGGATCCATTTTTTATTTAACCGTCCCCGCTAGCTGCTGCTACCCGGCAACCGGTTTTGCTGGGGAGGAGCTAAGCGGTAAGCCGCTGGGCTTCCTCGCGACTTTGCCTAATCAGCTCACGCCGTTCCTCTTGGGTAAGACCGCCCCATACTCCGTAGGGTTCTTGCGCTGCCAACGCATATTCGCGGCACTGTGCGATCACCGGACACTTGGCGCAGATAGCTTTGGCGGCATCATCTCTCCTGCGGCGAGTTCCCCCGCGTTCGCCCTCGGGATGAAAAAACTGTTCGGTGTCTAGGTTGCGGCAAGCTCCCTGATATTGCCACTCCCATAAATCAGCCACCGGTCCGGGAAGTCGCGAGATGTCGCTCATTCGATACTCCTTTTTATCCCTGTTAGTTATCGCTCAGTATGGAGGAGATATCTTACGGTTCTCTGAAAAATAGACCATTCTGCGGTGAATAAAATGTAAACAGTAGATTAATCTGCAGCTCAATAGGGTAAAGATTGCGGGTTAGCGCTCAGCGAACAGTAAAGTCGGGTGCAGGCACAATGCTCTAGGCGGAGTAAAAAGCATTCGAGGCGAGCGGCAATCTTTCAAGTTTTCATCCCAAGGTAAAACGAGTCACATCTAATGGAAAAATTGCTGGAATTGGGGTTAATAGCCGAAAGAAAGTGGCGGGAGCCCGGCTCTTCGCGCTAACCTTAAAAAGGTGATTATCGAACACCTGGATGCCCTCGACGGGCTAACTTATGACGACGTTCTGTTACTTCCCGAAACTACCGATGTTATTCCCTCCGAAGTCGATACCTCCAGTAGGCTAACCAAACGGATTACCTTACACACCCCGGTAATATCTGCAGCCATGGATACGGTTACCGAAGCTAATATGGCGATCGCGATTGCGCGCCAAGGGGGAATCGGAATCGTCCACCGCAACTTGCCGATTGCGGAGCAAGCCGCGCAGGTGCGCCAAGTCAAACGGTCTGAATCCGGAATGATCACCGATCCGGTAACTATCGGTCCGGATGCGACCCTGTTGGAACTGGATAAAGAATGCGGACACTACCGGGTGTCCGGACTGCCGGTAGTGGATGAGGATCGTAAACTCAAAGGAATTATCACCAACCGGGATCTACGGTTCATTCCCGCCGACAAGTGGGCCACGGTAAAGGTTCGCGATGCTATGACCCCGATGCCGCTTACTACCGGGCGTAAAGGAATGCCCCGCGAGGAAGCTCGGGCACTACTAGCAGAAAAAAAGATTGAAAAACTGCCATTAGTCGATGATGAAGGTCGCCTGACCGGCCTAATCACCGTAAAAGATTTCGTGAAAACCGAACAATACCCCAACTCTACAAAAGACGAAGAGGGACGCTTAAGGGTAGGAGCCGCCCTCGGATATTGGGGAGATACCTGGGAACGCGCCGAAGCCTTGGCGGAGGCGGAAGTAGACGTGCTGGTAGTAGATACCGCCAACGGGGGCGCAAAGCTCGCCCTGGAGATGATTAAGAAGCTGAAAGCCTCTCCCACTTTCTCCGATATCGACATTATTGGGGGAAATGTGGCTACTGCCGAGGGTGCGCAGGCACTGATTGATGCCGGGGTAGATGCGGTGAAAGTCGGGGTAGGTCCCGGTTCGATCTGTACCACCCGCGTAGTTGCCGGAGTGGGGGTACCCCAGATTACCGCGATTAACCTGGCTGCCCAGGCCTGTTCGAAAGCAGGAGTGCCATTGATTGCCGATGGTGGTTTGCAGTATTCCGGTGATATTGCCAAAGCCATGGTGGCAGGCGCCGATACCGTGATGCTGGGTTCTTTGCTGGCAGGCTGCGAAGAATCACCAGGTGAATTGGTGTTCGTGAATGGCAAACAGTATAAGCATTACCGCGGCATGGGCTCGCTGGGGGCAATGAGTTCGCGCGGACGCAAATCCTATTCCAAGGATCGCTATTTCCAGGCGGAAGTAACTAGCGATGCCCAAATCGTTCCGGAAGGAATCGAAGGGCAGGTTCCGTTCTCCGGTGCCCTCTCGGCGGTGCTCTATCAGCTAATCGGGGGACTGCGGCAATCCATGTTCTATACCGGTTCTCACGATATTTCCACCCTGAAGAAGCGTGGTCGTTTCGTAAAGATTACTGGTGCTGGCCTGCGGGAATCCCATCCGCACGATGTGCAGATGACCGCTGAAGCTCCCAATTATCATTCAGCAGTTAAGTAACCACGTATTATTTGAACAACAGGTGCAGTAAGTATAGCGCGAGGCAAGGAGTAATTGGTGGGTTGGAGTGAAGGGCCATTTATGGGTTTCGATACCGAAACCACGGGAGTAAAGCCTGCCAGTGATCGGATAGTTACCGCCGCCTGCGTGGAATGGCGGCACGGACAAACCCGAGAACAAACCTGGCTGGCCGATCCCGGGGTTCCTATCCCAGAACCAGCCCAACAAGTGCACGGGATTTCCACCGAGTATGCCCGCGAACACGGACGCCCCCTAGAGCAAGTGGTGACAGAAGTTGCCCAGGTGCTTGAGGCCTGCGGTCAGGCACAGATCCCGGTGATTATCTATAACGCCTCTTTTGACCTGCCGCTGCTAGATCATCATCTGGAGCGTCTGGGACTACCCACTATGCGCGAACGGGTAGAGTTTTTGCCGATAATTGACCCTCTGGTACTAGATCGGGCTTTGGATCGCTACCGTAAGGGGAAACGCACCCTAGGGGCACTAGCGGAGTTTTATCAGGTGCGCGGGACGGATAGCCTGCATGATGCCCTGGTGGATGTGCGGCAAACAATCGCGGTTTTACGAGCACTTTGCGCTGTCTATCCCCAACTAGAGCAAATGGATTTGCGACAACTGCAAGACTACCAGCGCGATCAGTATCGCGAATGGGCGCAGCATTTCAACCAATATCTGCTGTCCAAAGGACGCAGCGCCGATGTGAATGAGGAGTGGCTAGCGTGAGTGAGCAGCCCGGTTACGGTTATCGCGGCGAGAGCGAGCCGCAGGTGAATCCGCACGCCCCGGAAGCGGGGCAAGGCCGCTATTTCCCTCCCCGCTCTACCAGTCAACAATCACAGCCACCTGCCCAGCTGCCGCATGCTGTGGGTGGGATTCCCCAGGTTCCCCTGCCGGCAGAGCCGGATCCCAACCTATACCAGCAGGTACCCCCAGCTCGGGCAGGAGACCCTCGTCCAGCGGAGCCTTCGTATCAAAGCGTCCAGCCGGCCCTAGAGCCTTCCCAGTCTGCTGAAAACTATCCGCCAGCAGATCCCGGCTCTCTTCCGCGCCCGGCCACACCTTATCCTGCTTCAGAGCAGCTGAGCCCGCGTGCGGACTCTTCGGCAGCAGCGGGGGACTATGATGCGCCTGCTGCGGTTTATGGCACAATGCCCAGTAACCTGCCGGCACCGCAAAATAACCGCACTTCCCCGCAGCCTCAGGCAGTTACCCCTAGCGGATTAACGCCAACTAGCTCCGAGGCAATCGCTTCCTCAACTTTGAACGCTTCAAGCTCTGGCGAAGCAGAAGGGAATTCTCCGCAAGTAACCTCCTCGCGGCGATCCCCGTGGTGGTTACTATATGGACTGGTAATCCTGGTTTTAATTGCTTTAGTTAGTTGGCAGATAGTGCGGCTTAGTACCGGAAAGGTGCCCTCAGCGGTTCCTCTGGGATCTCAGGCAGGCACTACTGAAACCGTGGCAGCTCCCGAGCCTAAACCGGTGTCCACTACCCAAACTGAGCAGGTCAAGAAAGTGTTAGCGGCACAACCAGTGACTCCGGCACAATTGGGAGGGGATAAAAAGCGAGTAACTTTCCGCTCCCAATCCGGGATTGTGGTTTGTACCATTGCGGAAAAACTTGAGGATGGCGTGCCGCCACTAGTTCCCTTAGCAGCCGATGGTTCGGGTGCTCTCGCAAGTGGCAGCGGCGTGGTCTGTGCTACCGCCAGTAATTTTGAAGCTGCCGGTAACGTCGGAAAGTGTAAACAGGGTGATCTTCGCCTGTCCGTGCTGGGGGTGTGGGATAGTTCCTCTGGTATTGGTGGGTGCGTAAATGGCACTACTCCGCTGTATCAAGACGTGAAATCTGGTCAAAAGGATAACAGTGGTAAACGCTTTGATCTGCAGCCACTGGGAACCGGTCAATACACTCAGCTAGGTAAATATGCCTGCACTTTCGGCGGCACCGATGCTACCTGTGTAAACGTTTCTACCGGCAAAGGATTCACCTTTACTGATCTGGAAGGTTATAAGTTCTTTTAACCCTTAAGCGGGATCCAGTAAACCGAAGCGTTCAAAGGCGGCCGCCACTCCGTCCTCTTCAATCGGGGGAGCGACCCAGTCGGCAATCTTGCTAAGTTCTTCTGCCCCGCCTGCCAGGCACACCCCGATGCCTGCTTCGCGCACCATTTCATAGTCGTTTGCGGAATCTCCAATCGCGAGTGCCTGAGCTGAGTCTGTGCCAAAGTGGTGGAGTACTTCCCGCATGGCGCTGCCTTTATTAACCCCTTTTACGCCCAGTTCCACCACTTCTCCTACGCGTACATCAACTGACCCGGGGATCACCATATAGCGATCCCCGAACAGTCGGTGAGCTTCTTCAAAGCTAGAGGGCGTTTCCGGGGATAGGTAGAACATGCATTTTCCGGCAGAAGTGGGGATTCCACTGGCTAGGTAAGGCGTGATCTGTTCTAGGTAGGCAGACCAATCCCCAGTGGCGGCACGGTCAGATTTGCCGGAGAGACGGAAAAAATCCAGGAATGTTTCGGAGGGATAAAAATGGTCTTTTCCTTGCCAAATCCAGGTGGCGCCGGAGCGGTGGAAATAATCTGTCCACTCGGCGATGGCGGCTTGATCTAGCGAATGATCGGCCAGTACTTCGTCTCCCAATTCTACGTACGCGCCGTTGGCGGTAATCAGGCCGGAAAAGGGCAGGGAAAATAGGAAGGGGTAAAGCTCCGGATAGGAACGCCCGGTGGCGATAAAAACTTTGTGCCCGTTCGCAGTGGCGGTGGTGATAGCGTCCTTTACCTTTGGGCTAATCACCTGGTTGTGGTCGATTATGGTTCCGTCTAGATCCAAAAAAGCGAACTTGCGCATTGCTGCTCCTTGTAGAGGACACCTGCCGGGGGAGGGTTGGGCAGTTTCCGGGCTACTTCCACTCTATGGGAAAACTCCAGCTAACGCGCGCATACCCGGTTCTCTATAACAAAAGTGCATTAGCTGCTTTAGCTAGACAGTGCCTTATAGGTGAGGGCGGGGAAAGGTTTTTCCTCCTGCCCAAAATTAGTATTTGCCCGTAGCAAATACTAATTTTCAACGCAAAGCCCGAAAAACAATTCTGATTTATAACCAGGTATCCGAAAGGGAAAAAATGCGATGGCAGGCGTGTATAGCCTGCTAGGATAAAACCTTTCCCCGCACGACCTCAGGATGAAAAGTCTCTAAAAGAAATCTCCGCCGAATTGATTGATTAGTTGTGTTAGTGATGCCAGTTTCGATAAAATGAAACTGGTGGCTGTAAGCTACCTCCAAGTGCCGGGGGAGTCCCCCGGCTTTTTAACTAGGAGTGCGATGATGCGCGAGCTAAGCATTTTCGTAGATGAAAGCGGAGATCGAAACGCTAATTCTCGCTATTACTTATTGACTCTTGTTTTTCATGAGCAAGTAGAAGACATTAAACAGTGTATTAGCCAATATGAATCTCGGCTTTTATTTGCGGATTTGCCTAATATTCCATTTCATTCCGAACCCTTGCTAAATGGACATGGGCAATATCGATACTTGGATATACAGCAGAGAAAGAAGATTCTTACCTGTTTTGCAACATTAGTTCGCCATTTGCCAGTATCCTATGTAACTTTTCGATATCGAAGTAAAGATATTGTGGATGATAAGCAATTAGAAACCCGTATGAAACGGGATATAACAGAATTTTTACGCGAACATTTAGACTACTTTCAATCCTTCAAGGTTATTAAAGTTTATTACGACAATGGTCAAGACGTTGTTAGCCAGTCTTTGGATCAGGCAATATTGGCTATGCTCTCAAAACATACGGTTCAACGCCGGAAAACTTCTATGACCGATTATCGCCTGGAGCAGGTTGCTGACTATCTGTGCACCATTGAGCTGGCAGTAATAAAATACAAAGCGAAAGAAAATGGCGGAACCTACAATAAGTTCTTCGGCGGTATTGGGAAGTTTAAGAAGAACTGGCTCAAACAAATTAGACCTAAAAAAATCTAAATCATTAGTACATAACCGTGACTAACGCGCTATCGACTGTTGGCTCATTTGGCAAAGTTTTGTCCTGTCTCGAGTTCACAGAGCGTTGACTAGACGACGTGCTTTAGTGAGTGCGGGAAAAGGTTTTATCCGAGTAGGTTGGGCGGGCGTTAAATCCGGAAAACCTGGGGTTTTTCCGGATTTTGGGCAGGAGGAAAACCTTTCCCCGCACGACTCCAGGTTCTGCACGCGTCCTAGAAAGAAAAAGATAAGCAACTGGCAGTTTTCAGCTAGTTTAAGCAGTTAGCTATGCAGTAAGTAGGGATGGCAACTAGCAGATGGGGGAATAATTTCATAGAAAATCATTTGGTGCCCCGAACAGTGTGTGGTTTCAGGAGATGTGTCCGTTTTTCTTGGGGGTTGGGGTTTTAAGATCTTTCAGGACTTGTGTCCGCTTGTAATAGGGAAAAACTCTTTTGATGTCCCAGGTCATTTGTCCGAAAACCTGTAATCTCAAGCATGTCATATTCAAAGAATCGTGCCATTGTCCTTGCAGTGACGGAAGGAGCAATGACCACCAGCCAAGCCGCCACACACTTCAACACCTCACCACGCCACATCCGCCGCCTTTTAGCCCAATACCGACAACACGGACTAAAAGGCCTAGAACCCAAATCAAGAAAACCCCACCACAACCCCAACGCAACAAATCAACAAACCATTAACCAAATCATCAAACTACGCCACAAACTACAAAACGAAGGACTAGACAACGGACCCCAATCAATCTGGAACCACCTACCAAACGACAACCGCCCCTCACCAACCACCATCTGGCGCATCCTAAAAAGAGCCAACCTAATAACACCCCAACCCCAAAAACGACCCAAAAACTCCTACCACCGATTCCAAGCAGATCTACCCAACCAAACCTGGCAATCAGACTTCACCCACGTCCAACTAAAAAACGGCACCGACACAGAAGTAATCACCTGGCTAGACGACCACTCCCGCTACCTCCTACACGTAAGCGCCCACCCCCACATCACCTGCCAAACCGTAGTCCAAACCTTCACCCAAACCGCCAAAATCCACGACCTACCAGCCTCAACCCTCACAGACAACGGAATGGTCTACCCCACCCGACTAGCAAGAGGAAACAACACCCGCAACAACCAACCCAACGCCTTCGAACAACTACTAGACGAACTAAACATCACCCAAAAAAACGGAGCCCCAGCACACCCCACCACCCAAGGAAAAATCGAACGCTACCACCAAACCCTCAAAAAATGGCTCAACGCCCAACCACCAGCAACCAACCTCAACGACCTAAACACACTCCTAAAAGACTTCCAACACATCTACAACACCAAACGCCCCCACAGAGCACTCAACAGAAAAACCCCCCACCAGGCCTACCACAACAAACCAAAAGCACACCCCACAATCACCATCAACAAAAACGACTGGCGCGTACGACTAGACACCGTAGACCAAAGCGGCACCATCACCCTCAGATACCACGGAAAACTCACCCACCTAGGCATCGGACGCGCCCACAAAAACAACCCCGTAATCGCCCTAATACACGGACCACACACCATAATCATCAACAAAAACACCGGGGAAATCATCGCCGAACACACCATCAACCCCAACAAAACNNNNNNNNNNNNNNNNNNNNNNNNNNNNNNNNNNNNNNNNNNNNNNNNNNNNNNNNNNNNNNNNNNNNNNNNNNNNNNNNNNNNNNNNNNNNNNNNNNNNNNNNNNNNNNACCCAAAAAATCCCGCGACATATGCGGACACATGTCACGGGACATCACATTGCGGTAGCGGTGGGATTTGAACCCACGGTGGGTTGCCCCACACAGCATTTCGAGTGCTGCACCTTCGGCCGCTCGGACACGCTACCAGGTACTGTATTCAGTTGTTGGTGCGGTTACTCGCGGCCGAAGGCACCGAAGGTACCTGAGGCGAAAAGCGAGAAAACGCCACCTATTCATTGGTTGCGGAATCTCGCGAAGCGCGAGGAACCGCTACCAGCATCTGAGTTAACAGACCTTCAAAAGTTTAGCGGATTTGTCCGCCAGAACTAAACTTNNNNNNNNNNNNNNNNNNNNNNNNNNNNNNNNNGTGATCACTCCCGCGGCTAGACGCTTCGCGTTGCCGCCGCGACAAAACAATCACCGCCGCGTAACCTCGCCAAGCCTCGCCAAGCCTCGCTACACAGCGTCACCAGCACGCTGCCACGCAACCGCGCTCGACGACCATACGCGCTACTACTGATCTACGATCCCGTATAAACGATCGCCAGCATCGCCCAGACCCGGGCGAATATAAGCCTGCGGGGTAAGCCCTTCATCCAGAGCCGCCACTACCACGGTAACGTCCGCTCGCTGGCCGATATGCTCTTCTACGTGCTTAACCCCTTCTGGCGCCGCCACCAAGCAGATGCAGGTAACATCCCGCGCGCCTCGCTCCAGAGCGTAATCTATGGCCGCTACCAAGGTGCCGCCGGTAGCCAGCATGGGATCAACCAGGAACACTTGCCGATCAGTTAAATCCTGGGGCAGACGATTCGCATAGGTTTCGATCGCCAAAGTTTCTTCGTCCCGCTTCATCCCCAGGAAACCGACCTCTGCCGTGGGTAGCAAGGCAGTCATGCCAGAGAGCATCCCCAGTCCGGCTCGTAGAATCGGAATCACGATTGGACGGGGAGTCGAGATTACCTCGCCTTCCATGGGTTGAATCGGAGTTTCGATCTGCTTGGGAGTTACCCGCACATGCCGAGTTGCCTCATAGGCAAGCAGGGTAACTAGTTCATCAACCAGTTGCCGAAACACCGAAGAGGGGGTGTCTTTATCTCGCAGAATGGTCAGTTTATGTTTCACCAGCGGATGGTCAATGACTTTAAATTCCATACTTTAAAACTAGCTTGTTTTCACTTCGCCTGCCTACTCTTTACCACTCCTGCCCTAAAAATATTCTTCCCGTTTTACCTCCACACAGCGCTCCCCTGCTCTACGCTAAGAATTACCGCCAAGCCAGGAGATATCGATGAATCAAAGCGAACATGGGATTAGTGAAGCTGACGAAATCAAGGTACAGAAAATCCCTAATAAAGTTTATGAGGCCGAGCTCTACCGTTTACAGGGAGAACTCGGAAAGCTACAAACGTGGGTGAAAGCTACCGGCGCCCGGATCGTAGTTATTTTTGAAGGACGCGATGCGGCCGGTAAAGGCGGCACTATTAAACGGATGACCGAATATCTCTCCCCGCGGGTGGCTCGGATCGTGGCGCTACCTAAACCGACGGAGCGGCAAGAAACCCAATGGTATTTCCAGCGTTATATCGAGCATCTGCCCGCAGCCGGCGAAATCGTCCTCTTCGATCGTTCTTGGTATAACCGGGCGGGGGTGGAAAAAGTGATGGGATTTGCCCGCCCTGACCAGGTGCAACTGTTCATGCGCCAATGCCCCATCTTCGAACAAATGCTAGTCGAAGACGGGATCTACCTGCGTAAATATTGGTTCAGCGTGTCAGATAAAGTACAGTACAAGCGTTTCAAATCTCGACTCGGTGATCCTTTACGCCAGTGGAAACTCTCCCCCATGGATTTAGAATCCATCACTCGCTGGGAAGACTACTCGCGTGCTAAAGACGACATGATGGTACATACAGATACTTCGGTGGCTCCCTGGCATCACGTGCTTTCTGATTCCAAAAAGCAGGCGCGACTAAATATGATCCACCATTTCCTAGAATCTATCCCCTATACGGAGATTCAAAGCGATGCGGAGCCGATCAAGCTACCTCCGCGCCCTAACTCCAGTGGATACGTGCGCCCCTCGGTGGCGGTTTCGAAGTATGTTCCAGATTTTGCGGGCGAAGTTGCCAAACAACACAAGAAAAAGAAGCTTGAGGGAACTGAGGAAGATTTAAAGCAGTACCGCGATAACGAGAATTGATTTCCAACCACTGGGCGTTTGGGTCACCTCTATCCACCCCGGGCGAGTCGATACCGATATGCAACACGTTTTGCAAGAGGACGCTGGCTACTATGATCCCGCCGATCATATGACGGTGGAATCTATCGCCAGAGCGGTTCGTTTCGCTATTGATTCTCCCGAAAATGCGATGGTGGAAATGGTATCGATTCGCCCGGTGCGGCAGGTGCGGCGCTAGGCCGCTGCCACCCCAGACGGACGCGGCACTAGACCGGTTTCTTCCTAGGCGCTCTGCGCGGCGATCAGGTTTTCTGCCCCGAGGCGGATGCCTTCTAACTGATCGTAGGCGGCATCCTCGTGCTCGATGTTGATGTTCATTTCCGGATCGATCTTGGCGATCGCCGCTAGGAACTCACTCCACCAGGGCACGTCGTGACCTTCACCGATGGCAACGAAGCGCCAGGCGGGATCAGAGGGCCAGGAGGAGCAGTAGTGATCCATCCCTACGGGGGTGCGCGCGGATTCGTCCTCGGGAACCGGCTCGAAGGAAGGATCTAGTACCCCGCGAGTGGCTACCCCGGGCTCGATCTTGGTGTCTTTGGCGTGCACGTGCACGATCTTGTCACCGAGCAGTTAAATCGACTTCATAATGTCCATCCCCTGCCACATCAGGTGGGAGGGATCCATATTTACCCCAATGTTCTTGAAGCCTCCGACCCGTTCGTCGAACTCTAGGAACTGGGTGGGGGTGAACACGGTGTTGGTGGGATGCAGTTCCCAAGCCAGTTTCACGCCTGCATCTTGGGCGCGCTGGTCCATTTCTTTCCAGAATTTTTCTAGCACCGAGTACTGGTATTCCAGGACTTCTAGCTGTTCACCGTTCCAAGGGTTAACTACCCATGCCGGATATTTGGCGTCCGGGTCGGTGCCGGGCAGCCCGGACATACATACGATTTCCCCGACCCGAGTTTTCCGGCCAGTTCGATGGCGCGTTTGAGGTCATAGGTGTGGCGCGGCCCCACATCGGGCAGCGGGTCCAGTACGTTACCGGAGGTGTTCAGGCCGGCGAGCCGCATTCCTTTTTCTTCGAAAATCCCCAGGTAATCTTCGCGGGCGGTTTTTGAACCGATCAGCAAATCAACCGGGCAGTGCGGGGAGGGAATGAAGCCCCCCACATTTACTTCCGCGCCGGTCAGCCCGAAGGATTTCAAATGATCGAGCGCCTCAGGCAGAGTGAAGTTGTGTAGACAAGCGGTGTAAGCACCTAGATTCATAGCCATGGTTTTTCTCCTTTTCGTTATTTTGGTTATTTGATTTCCATTTCGGCGCCACCGTTGGCTGCGCATTTAGCAATAGTGTCGAGGATTCGCATGGAGCGGTATCCGTAGGCAAAGTCCGGGGTGGGAGGCAATCCGTCTTTAACCCCGGCTACCTGCTCTAAGAAAGCATGTGCCTGGTAAACGAACTGCTGGATTTGCGTAACACTCACTCCCCCGAAGTCCATAGAAGATCCGCCCTTGAAGTAAGGGAAGTCAGGGTTGACGAGGACGCGGCGCGGCCCGCCCAATCCGGCAGGAGCGGTTTGGTCATCAACCATGATTTCGCCGGCGCGCGCCATATCGAAGGACACCATTCCTTTGGTGCCATTAACGGTGATTTGCATGGAGTTCGGAGATCCGAACGCTACCCGGGAAACCGAGAAAGTCCCAATAATGCCATTTTCAAATTTTAGGGTACAGGTGGCAACGTCATCGTTTTCTACGATTTCGGTCGCTTCTGCCTGCGAGGAGGCTCCGCGTCCTCCTGCAACTCCTTCTAGAGCCGGGGGACGCTTCTTAATCACGGTAGAAAGCTGGGCACCAGCGACCGCCTTCAGAGGGCCACAAATAAATTCGGAGGTATCAACTAGAAGGCTGCCCACATCTCCGAGAGCGCCCGAGCCCATCGGCCCCTTATAGCGCCATGCGATCGGAGTGTTCGGGTCACAGCCATAGTCACACCAGTAACGCGCGTCAAAATGGGTAATTTCCCCCAGCTGGCCGCTTTGCACCATTTCTGCGATTTTTGCCAGACCGGGATTGCGGCGATAGCAGTAGCCCAGACCGGTTACTACTTTGTCGGTTGCCCCAAACTCTGCCATCGCCTTGGCGTCCTCTAGGTTATCGGTCAAAGGCTTTTCGCACAGGACATGTTTGCCGGCTTTCACCAGCGCCTCGGCCATTTCGCGGTGCAACTTGTTGCCCACCACAATGGAAACGATGTCGATATCGGGGTCATCTACAATGTCTTTCCAGTTATCAGTAGCTTTTTCATACCCGTAGTCACGGGCGGCAGCCTCCGCGAAAGGAAGATAGGCGTCCGCGATAGTAGCTAGACGCAGCCGAGGTAGCTCTGACGCGAATANNNNNNNNNNNNNNNNNNNNNNNNGGTATTGGCTCGCCGCCAACCATCTGCGTGGGTCCGCCCGGCCATACCCGCACCGATCACCGCCACCGATAGAGTTTCTTTAGTCATTTTTTCTCCTCTTTGAGTTCCGTTAGTACCGAGAACGCTTGGACAGCCGCCCCAACGAACCGGCATTAACACGTGTTAACTGCTGTCCATAGTAAAGGACTTTTTTCTACAAATCAAGAGCTATTTTCCAATATTTTCTAAAATCTTTTTTAATCCCGCTCCCGTTGATTCTGAGAGGAATGATTCCTAACTATGTCCCCAAGTCAACCGAATTTTTCACACGCGTTACTTATATACTTAAGGCATGAGTTTTCGCCCCACGCAAGCAGATGTAGCCCGCAAGGCGGGAGTGTCACGCGGGTTAGTTTCCCTGGCGTTATCTGATTCCCCGCGGGTTAATGCGGAAACTAAAGCCAACATTCTGCGCGTTGCCTCTGATATGGGATACGTGCGCAATCAAAATGCCGCGTTTTTATCGACCTCCGGAACCGATCTCCTCGGGGTAATCCTGCCCGACCTGCAAAACCCTTTTTTCGAAGAGGTCGAGGACGCGCTGCGGCTTTCAGCAGAAGAAAACAAACTTTTGTCTTTGGTTTCTACTGCGCGCCAGGATCCGGAAAAAGAATGGAACCTGATAAACCGCTACCAGGAAATGCAGACTATCGGGGTCATCCTCATCTCCCCGGCCTCCTCCCAAGAGCGCCTGGCGCACCTATCGGAAACCTTCCCCCTGGCGGTGCTGGGGTTAAAGTACGTGGCAGGAAAAATAGACTCTATCCATATGGACGAGGAAGCAGCAGCCAGGCTAGCGATCGCTCATCTAGCCGAGTGCGGATACGACCGTATCTTTTCCCTATCCAGTCCGGAAAGCGTTGATCAAGCAGTAGCTACCCGCCGCAAAGTGCAGCGAGCTGCTTTTGAATCTTTACGAAAAAAGCACAAAAGTTTCCCGGGTTTTCAAGCTCTGGTACCAGATCTGGAACCGGGGGAACAGATTCGCCAATGCCTAGAAGGATCGGTGGCCAAGCGGCCAGCGTTTATTGCGCACAACAATCTGATCGCGATTGAAGCTTGTACCGCGCTGCGCGCCCTCGGAATGGAACCAGGTAAAGACTGTGGGTTAATTACCTATGACGACACCTATTTGGGACAGTTAGAAGAGTTTTCGATTACTTCGATCGACCAACATGCGGATCAGTTGGGTGAACAGGCCGTTACCGCCTTGGCTAAGCGCTACGCCGCCTCGGGGGGGCCCGGACAAGAAATCGCGATTCGTCCCTCGCTGCTGCAGCGCGCCACCACCTGCAAAAAGTAGCGCTAAAAGACCGCGAAAGGCAGCGGACACAAAGCCCCGAGCTCCCCCTCTCTCAGGATGAAATATTAGATCCTAAGTCTTAGTTTTATCTACCGTGGCTACAAAGCATCAATAAGGTCGCGTACCAGATGGCTGGGGGTAGTCCCGAGTTCCTTGGCTATAGTAGTAATCTTGGTTCGACGTGCTTCGTCTAGGCGGATCGTAAAAGGTTGAGCATTTTTCCCGACGCTAACCGGCCGACCAGGCATCGCGGGGGTAAGGTGTTTGCCGCTGTATTCGGCTTCACTTTCCTGCGCCTTAGCCCACTGCTCGACTTGTTCGTCACTGTAGCTTGTTCCGTTTGCGGCCGTCCATTTCATCGCTCTAGCCCTACCTCTCTTAACGTCTTTTTACTCGCTTTCATGGCATGGAAAATATGCCAGGTTTCATCGTTATTTTCGATGGCAATATATTCGATTAGCTTCCCGTCCGCGATGCCAACCCCTACCCATTGGACGGGATCAGTATCACGGGGAATGCATCTTAGGGTGGTATTCCACGCTTCCCTCACCATTGCCGGGCTCATATCTGGGTGGCGTGCTTGGATTCTAGGATTTACATATATTTCCACTTCAATTCCCACTCGGGTTTATTTTTAGATAATAATTATATATTTGTAGTACATAATTACACAAGGGTTCGAGCTAATCCCTTACCCGGATTATAGAGAAAGCGCCCCAGCTGAGCGCATCGAACCTGCCCCCCTCCGAGAAACTCGCGTGCGCCCTCGTAAATTTGGAAATAAAGCCAGATAATAAAAACCCTGGCCTGCCAGCGAACTAACGAATAGTTTGCTGACAGGCCAGGGCGATAGCTGGGTATATAGCTATTACTTGGAGTACTTAGCCTCCAGGTTCTGTTCCACCTCTTCCAAGGTGTAGATCTTGGTTTCCGGAACGAACTTAATGTAGAAGCACAACGCAATCACGTTGATGATTCCGAAGACCAGGTAGGTGCCAGAGCCACCCAGGTTCTCAATCATCCAGGGGAAAGTTCCCGCAACAATCGCGTTGAAAATCCAGAGGGCGCAAACCGAGATTCCCTGCGAGACCCCGCGGATCTTCGCCGGGAAGATTTCAGACAGCAGCACCCAGTGAATAGTTCCCGACTGTTTGATGAACAGGAATACCGACACCAAAATCAGCACCAACCACGGCAAGAAGTTGGGAATATCGCTGGCCACGTTGCCGTGGGCATCCATATGGGGCTCAATACCCCAGTAGAACACTCCGGCCAGTACCAAGAGGGAAATCGCGACCCCGGTTTCCTGGTAGATACCTACCGTACGGCGGTAGAGTTTTGCAATCAGCAAGAAGCCAACTGCGGACCCAACTGCAGAGAAAGTACCGGTGACCACGTTGAGCATAATGCCCTGGCCAGTATCAAAACCGGCGGCCGTTAGAATCTTGGGCATGTACCACATAGCGGTGTTAATCCCGGTGGTCTGATCGAAGATTCCCAGGAATACCCCGATGATTAGCACTTTACGGGTCCAGGGGGTACTCCAAATCCGGGAGAAGTTCCACTGTTCTTCTTCCTCTTCTTTACGGTGCAGTTCGATCATTTCGTTGGTTTCGAACTCTACTTCTTCATCGGTGTCACGCACGCGTTTCAAAGCACCAATGGCTTCATAGTAACGCTGGTTAGCGGCATACCAACGCGGAGATTCCGGCATGACCCGCATACCTACCCAGAGGCACACGGCGGGAATAGTAGCGATTACCAGCATCCAACGCCAGGCGTTACCGTTACCGCCAGAGAGCACCATCGTCTCGCGTACGGTATCCGAAAGGCCAGACAGACAGTCCCAAGTGTAAGTGCCACCGGCCTGCACGGCCTTACCGGCATCCGGGGCACCTTTAGGACAAACAGCGCCTGCGCTAATAGCTTTCACGGTTGCTTCAGGTGCGTTATGCGCCTGCGAGAGGGCGGCGTTACAAATATAGGCAACTAGCTGCCCAAACACGATCATGAACTGGTCTACTGCTACCAGCGGACCGCGGATTCGTTTCGGAGCAGTTTCCGCCAGATAGAGCGGAACCGAGGAGGACGCGCCGCCTACTGCCCAACCGAGAATGAAGCGGAAGGGGTAAATCACCCACACGTTGGGGCTGAAGGTACAACCCAGGGTGCCAACCAGGAAGATGACCGCCAAAATCATGATGTTGGTACGTCGTCCTAGCCGGTCGGTGAGCCAGCCGCCAATCAAGGCGCCGAAGGCTGCCCCGATGGCGAGCATGGCGTTGACCCAACCCTCGTGCAGGGCATCTAGCCCCAGGCCTCCGGCAACATTGTCCATATACATATAGGGCAAAGCGCCGGCGATTACTCCGGTGTCATACCCAAATAGCAGCGACCCGAAAGTGGCGGTAGCAGCCAAAATTACGGTGCCGCGATGTGGCCCGGACATGGGGGTATTGGCCACCATCTCTTTAACTTTTTCGGGAGAGGGCGGGGTTGCCAGCTTCTCCTTATAAGCATCATTGCTCATATTATTTTTTCTCCTTTAAGAGCGATCCAGGTTATTTGTAGAACTCGGGCTGTTCAATTAATTCCACGGAGACCAGTTTGGACTCACGTGATTCTAAGGATTCCAGGGCGGCATCCACCACGCAGGTGGCCGCGTATCCGTCCCAAGAGCTGGAGCCGGTGTGGCGATCCTCGCTGGCGGCGTTAATCCACTGCTGCACCTCGCGGTTGAAGGCATCGTGGAAACGGTCGATATGGGACTGGCAGATGGCGTTGGCGCGTTCCTGGCTAGAGCGCACATACACTTTTTCTTGATCCCCCAGGTAAGCGGTGCCCTGTTCCATTACCGCTTCGCACTGAATGTCGTAGCCGTAGCCAATGTTGACATTTACTTCGTCATCGATGCGGATCCCGGATTCGGTGTACATGACCACTACGATCGGGTCGGTCAGCTGCTCAAACTTGTAGCTGGTGGAGCGGGGAATATCTACCCGCACGTTCACGATTTCTTCACCGGTTAGCCAGCGGCAAGTATCGATTTCGTGAATGGCGGTGTCATCAATCGCCATGGAAGACAGGTAGTTTTCCGGAACAGTGGGGTTACGGTGACGGCAGTGCACCATGGTGGTTTCACCCAGCTCTTTGGAGTCCATCTTGGCTTTCAAAATGCCATAAGACTGGTCAAAGCGACGCATAAACCCAACGGTTACCAGTTTCTTCCCGGCTTTTTGTTCGGCCTCCATAATTTCGCGACAGTCTTCTGCCGTGGTTGCCAGCGGCTTTTCGCAAAGCACGTATTTTCCAGCCTCAATCGCCCGGATTACATCGGGCTTGTGTACCCGACCGAAGGTGGCGATCAAGACGGCATCTACGTTCGGATCCGCGATTAGTTCTTCGCCGGAGCCGTAGGCTTTGCCGCCAACTTTGTCCGCTACTTCTTTCGCGGCATCTAGGTTTAGATCGGCGACCGCTACAATTTTGCCGCCGGTCAGTTCGTTTTCGATCCGTTCCACGTGAGCACGTCCCATGCCCCCCGCACCGATCAAGCCAATATTTAATGTCATTTTTCTCCCCTATGAGTGATTTGCCTGGTGGCCTCAGTGCGACCANNNNNNNNNNNNNNNNNNNNNNNNNNNNNNNGGCGCGACTTCACAGCCGCTGAATGGAGACGCCGGCGGGAGCGGAATAATCACTCCGCTCCCGCGGCATCAGGTAAGTGGTGGATAGTTACTTCAGACCCAGTCCGCAGCTGGCCAGGTATTCCCGCATGTTGATAGCGTTCTGCTTCGGGAATGAGGGCTCGCACGGGTAGCAGTCCTGCTCGCAAATACAGTAGATTTCGCGATCTAGTTCCGCGAGTGCGTCCACGAACTCATGCATTTCCGGCAGTCCCTTTGGAGGACATACCGATGCTCCCTTAGCCACGGCCTCGCCGAAGGGCCAGTCCTTTTCGTGTGCCTCTTTGGTGATGGCTTCATCGAAAGCCTTGATGTGTACGTAGGTGATCCGCTCCGGGTATTTCTTGATCAGTTCTACCGGGTCGCCGCCGCCGTAAACTACGTGACCGGAATCCAGGCAGAGGTTTACGTACCTGGGGTCGGTGGCGTCAAAAATACGCGCGATTTCCTCTGGAGTTTCGATATGGGAATCTCCGTGGGGGTGCAGTACCATCTTCAAGCCGTATTCATCCAGCAGCATTTGCCCGAGGGCGTTGGCGTGCTCCACATAGAGCTTCCAGGCATCATCGGACAGGACGCGATCATCTGTCCATTCCCAAGTCTTGTCATCACGGTAGAGCGGAGGAAGATGCACGATGTATTCGGCGCCGACTGCCGCATGAGTCTCGGCGATGGCGCGGAAGGTCTTCAAAGTTTCCGGCCAGGCTTCGGCCTTGTGGAGAATCCCCCAGCCAGTACCGGCGACTACCTTCATCCCGAATTCATCGCACCATTTTTGTAGTTCTTTAGGATCGGTGGGGAAATAGCCGAACGGCCCGGTTTCGATAATTTCGAAGCCGGCTTCTGCCATTTCTTCCCAAGCTTGCCGGGGATCCATTTGCTTTTCGTCCTCGGGGAACCATACGCCCCACTGGTCGGGGCAAACCCCGATGGACAATTTGGAATATTTGGGATCGTTGGTATTTATTGCTTTACTCTGCGCCATCGCAGTGTCCTTTCCTCCGCCTTACCAGCTGCTCCGCCGGCGTATTGGCTGCAGGATCGCCGATAGTGCTACCGGTTTCCCGCTATCTACTCATTTACCGAAAACCTTACCGAATCGGTTCGGTATTGCCACGATAGCCGACATGATCGTTTCGGTCAAGAGGTTTCGGAAAATTGTTACAACAATTATTTAAGCAGGTGAACTGACATTAGGGCGCCTTTGTAAGCTTGCGTAGGTTGCGAGGGGTGGATTGGGGCCGTTGGTGGCTCGCCGGTTTAGGGGTGGGAAATGGGGGCGGGAGGGGTTAAATAGAAGCGGGCGGACGGAATCAATATTTTTGTGGATCCCTACCGGAGCGGTAGACCAGATTTACCCATTTAGCTTTGTTCATTGGCGTTAGCTGTGTTCGCTTGGCTGCTGAGGTGCGCCATCACCGCTGACGTTGGAAATGGATTCAGTGGGATTACCACTTACAGCGGAGGGAACTCGTTTCTCGTCCTCCCCGAGGACAGTATGGGTGATTGCTACTTCCCGGGCGAGTTTTGTAAGGCGCCGCTCCGCGGCATTACGCTGCTTGGCCTGCATCAACATATTGTAAAGAACCACTATTACCAGTCCATACAAGAGGAGGTCGGCGCCGCGTCCAACCCCTACAAAACGTGCGACCGTGGTGGTAATCCCGGGAAAAATCACCACTACTACTGCGGCAACCGCAAAAGCTAATATCCCCAGGCGCCGCCAGGCGGTCTGTTTTGCTCCCAAGTTGGCCTTAAACATATAGAGGGAAAGAAGCAACACCAAAACAATCAGCAGGATTTTTATTAGCATCATTCACCCCTATTTGATCAGCAATTCGGTGAGGATATTTATGGAGTTAAGCAGAGATTGTCCCTTGGCTTTGGAGTAATCGGTATAACGGATAAACACACTATGCTCTGTCCAGGGCAGTCCCGTCCGCGCCAGTTGCGCCACTATCTCCGAGGCGTGCGCCATCCGATTTTGCAGCAGGTTTACTTGCTCGAAGGCATCCCGGCGGAGTACCCGCAACCCGTTATGAGCATCGGTGAGTTGCAATCCGGTGCGGCGGGCAGTCACCCGCGCCGCAGTTTTTAGCACCAAACGTTTCGACCAACCCACCTGGGTTTGGGAAGATAAAAATCGCGACCCGAAAACTATCGCCAAGTTTTCTTTTTCGGCTTGCTCCACCATCGCCAGGCCGTCCTCTACCCGGTGTTGCCCGTCGGCGTCGAAAGTCAGCAGGTATTTCGCCCGGGTGAATCCCCGCACGTATTCGATCCCAGTTTGCAGCCCNNNNNNNNNNNNNNNNNNNNNNNNNNNNNNNNNNNNNNNNNNNNNNNNNNNNNNNNNNNNNNcATAACGGTAGCACCGGCAGCCGCCGCGACCGCAGCTGATTTATCCCGGGAACCATCATCTATGCAGACCACATGGGGAAAGGTGGGGAGCAGATCTTTAACTACTTGCCCGATCACCTGGTCTTCGTTATATACGGGAATGATGACCCAGGTGTCATCTCTAGCTGCCATAGTCTGCTATTACCTTTTCCGTGCCAATTGCTTTCTTTTCCTAGAATAACAAGCAATCAGCACTTTTCTTATAGGCGCCGGGTACTCTCGCACTTATAATGGTGATGAAACAGGGAAGCTGACTGAAGATCATCAGACTTGAAGGGCTATCCCGCACCAGACCCAGGAGGTTACTTAACTAATGACTGCAGAGTTTATTCCCGCCGCAAAACCCATTATTGGCGATAAAGAACGCACCGCGGTAGATGCGGTTCTAAAATCCGGCATGGTGGCACAAGGCCCGCGGGTTGCAGAATTCGAAGAAAAGTTCACTGCTCAGATGGCTAGCGGCGATGGTCAGCAGTCAGTAATGGTTAACTCGGGTACTTCCGCTTTGCATGTGGGGCAGCTGGCTGCCGGGATTAAACCTGGTGACGAAGTAATCGTTCCCTCCTTTACTTTTGCGGCCACCGGAAACTCGGTAGCGATTATCGGCGCTACCCCGGTTTTTGCCGATATCGAGGACGACTACTTCTGTCTGGATCCCGAATCGATTGAAGCCTCCATTACCCCGAAAACCCGCGCTATCTTGCCGGTTCACCTTTACGGACACCCGGCGAATATGACCGCTATTATGGATATTGCTAAGCGTCACAACCTCCTAGTTTTCGAGGATGCCTGCCAGGCACATGGCGCTACCTGGAACGGACAGCAGGTTGGCACCTTCGGGGCTTTCGGGGCTTTCAGCTTCTACCCCACCAAGAATATGACCGCCGGAGAGGGCGGGGCGATCACCACCGGGGACGAGGAACTCGCACGTGAAGCCCGGATGATTCGTAACCAGGGTATGGAAAAGCGCTACGCTAACGAACTAGTGGGTCTGAACAACCGGATGACCGATATCAATGCCGCCATTGGCCTGGCGCAGCTGTCTCAGGTTTCCGATTGGATGGAAAAGCGCCGCGCCAACGCGAAGTTCCTAAACGAAAATCTGCAGGGAGTTAAGGTTCCGCCGGTGGCTCCAGAGGCCGAGCACGTTTACCACCAGTACACTATCCGGGTTAGCGAAGACCGTGATGGTTTTGCCGCTGCTCTGAAAGATGAGTACCAGGTTGGTTCCGGCGTGTACTACCCGATTCCTAACCACCGCCTACCCTCCCTCGCCCCCTACGCCAAAGGTCTGGAACTGCCCCACACCGAAAAGGCCGCAAAAGAATGCCTATCCCTACCGGTGCACCCCTCCCTCTCGCAAGGCGATTTGGAGCGGATCGTGGAAGCAGTCAACAAACTAGCCAAGGCGGGTGCATAAAACATGGCGAACCTGCGTTACGGAATTATCGGTATCGGCTCGATGGGCCGGCACCACGTACGTAATATCCGCGAACTGCCCGGAGTTGACCTGGTAGCGATGGCTGACCCGGCTGGCGATAAGTTTGGGGTTTCCAAGGGGATGGAAGTCCTCCCCGATATAGACGCCCTGATTGCGCAAGGGCTGGACGCTTGCGTAGTAGCAGTCCCGACCGTTTTCCACGAGGAAACCGCGTTGAAACTGGCCGAAGCCGGGGTACATACCCTGGTAGAAAAGCCGCTGTCTACCGATGCGGAATCCGGAGAACGGATTGTGAAAGCGTTCACAGAGGCCTCTTTAGTCGGAGCCGTCGGGTACGTGGAACGCTGCAACCCCGCCCTCCTGGAAATGAAGAAACGGATCTCTGCGGGACAATTGGGTGAGGTTTACCAGATTTCTACCCGCCGCCAGTCTCCGTTCCCGGCTCGGATTTCGGACGTGGGGGTAGTCAAAGACTTAGCTACCCACGATGTTGATTTAACTGCTTGGGTAGCCGGATCAAACTATGCGTCAGTTTCGGCGGTAACCGCTTACCGATCAGGCCGCGAAAATGAGGACATGGTCAATGTGGTCGGCAAACTGGAAAACGGAGTGCTGGTAAACAACCTGGTGAACTGGCTGTGCCCCTTCAAAGATCGCAAGACCATTGTGATTGGAGAAAAGGGTGCCCTGGTGGCCGATACTATGATGGGTGACCTCACCTTCTATCGGAACGGATCAATTCCGGTGGAGTGGACCCAGGTCGCTAACTTCCGAGGAGTTTCCGAGGGCGAAGTGACCCGCTACGAGATCCCCAAGCGCGAACCACTGCGAGTAGAGCACGAACACTTCCGGGACGCGATTTTAGGCAAAGGCAGTGAGCATGTCTCTATGTCCGAGGCGCTGCAAGCCCTGAAGGTAGTGGAAGAAATTCTGGAGTCGGCAAAATAGCACCGGCTCTTCCACCTGGCAGCTCCAATCCCCATGAGCTAAGGCGGTTCCAGTGACTAGGGTCGACACCTGATTACAAATTCCTTAGCTCATTCTAGGAGGGAATTTTTTATCGCCCCATCTGCGCATTCTTTTCTCTATAGGTTTTTCGATTGCAAGGTGCAGTAATCCTGCAGCCAGTAGAGAAAGAAGAAATACCCCAATCCAAAGTGGAATAGTGTACACACCCCAGGGCACCACCCCGGTGAGGCTGCGCACTCCGTAAAGAACTGTAGCGTGTACCAGGTAGAAAGCATAAGACCACTCACCTCCAGTAACCAATAGGCACCTTCGAAATGGTGAGCGTTTTTTATCCAAGTCAGCGGTTGCGCAAATCCCAATTGCTAAGGTGTACAAACTGGCTAGAATCACCGGGGTAAAAATGCGTAGGCTGGTGAAAAGGATTCCGGTGGCTTGCCCAAAATGCGAGTTAAGAATCCAATAGTAGGCAACTACGAATCCTAGTAACCCGTAGACTGTCCAGGCAGGAAATCGTATTCGGGTACCTTTTCGCATAAGATGCGCCAAAGCCATCCCAAGGAAAAACTCCCAGAGCCTTTCAAGGGGTGGCGGCAGGATTACTCCTTTGCAACGAAGTAGACAAAATGTTATTCCTACCAACAGTGCTACTCCCAGCATTAAAACAGAGTGCTTCTTATGCATACCCGCGCGAGGACTGACTAGCGGATGTAAAAAATAGAAAAACATTTCACAGGACAGTGTCCAAGCAGCTGGGTTTCCGGAAAATAGAATCACCGGGTTGGTGAAGAAACCCTGGAGAAGAACCACGGATAGCAAAAGAATCGGAACTGAAAATTCTTTTACCCAGGGACTATTGGGATCGGGGTGAAAGGAATAAAAGATGACGACGCATGGCAATAAAGCACAGATGTGAGCCGGCCATATCCGGGCAAAGCGACGCCACCAGAACTGTCTCACACCAGTGGCGGGTGTTTGTGACCAAGTTAAAACGAATCCTGAGAGCACAAAGAAAAATGAAACTCCTGTGTATCCAACGTTAAAAAAATTTTGATGTCGAAGCGGGGCTAGATTCGCCATATGATAGGCAAATACCCCGAAAGCAGCCCACCAGCGCAAACCCGTTAATGAGTCCAGGCGAGGACGTTTTTTCACCGCCGAAGATACCATTGCTTTTCCTTTCGGAATCCGTGAGATTTGCGAGCCTGCTTGTTTTGATCTCTCCCGTTATATCAAAAACGAGAACGGAGGCTCAGCACCCGCGGCTCTATTCATCAAAAAATGCGAGAAGAACATAGTTTTCTAATAACTCATTTTCCTAGAAATATCCGCAAGCAATAGGAAGGGAATTCCAGATTTTGATTGATGGTCGTCTAAATTTGAGGTGTACACCAGGTATGAAACAACGTAGGAGGATTAGTTGCGCAGATTTTGGGGTCTTAACCCAAAAACGCTGATGAGGAAAGTAGGTTTGTCTGTCGAATCCCTGCTTTGTATTGCGATTACACCCTTAATCTCGCATCCGGGAAAATAACGTATTTACATTTGAAAGATTCCCGATATTCTCCCCCGCCCTGGAGCGTTTGGAAATAAACTGTACCGCTATTACTAAGACCGCAAATAACGACACCCCCAGATCGCGGTACACAAAAAATGAATGAATGGCAGAGTGGTTGAGTACCAGGAGATACCAGATGAAGGGATACATCGCAATTATAGCTATACACAGATTGTACCCACTGGCGAAAGCTGTTGAACGATCGAACTGTATTACTCTTAGAATGATCAATAATAACAACAGTAAAAGAACAATCAGGGCTACTAAAATTATGGGTGAGCTTTAAGTAACTTCATTTACGTTATTCTTAACACCGTCTAAACGGTTGAAGGCGTACCGATTAGCAAGATCTTCTCCCCGTCCCGAACTATCCAATCTGAACAGTATATATTCCTTAACGCTACTAAGCGGTTTACCAGCAAAAATTGCACCTAGAATCCACTTGAGGGACCAAAATCCGATATAGCCAGCAGCCCAAGAACAAGAAAGTCCGATGATTTTAAGAATACCGGCTTCTTGGCGAACTATTACATACATAACGAGAGGGATACCTAACGCTAAGACCGGATAGGTTAAAAAATCTAAAAATGAAACCGCCATTCCTAGAATCATGAAAAAGTCCGGCCAAAGTTTATGTTTTTGAAAATAATTGTGACCTACCAAAACCGCCAACGTTCCCAAGGTCGTGCAATAAAAACACTGTTATATTGAAAACTTAATGGTGTCGCTATTGGATTCAAAAGTACATAAGGACTTAGAAAGGCCAATGCCATTTTGGGCTTATTTTTTTTAGCTATAAGAGCGCAGTTCATCCCAACCAGGACTAGTTGAAACACGAGATTAAGAAATCTAATCTCTGCTGTATTTAATATTAAAAGTAGAGACTTTAATGGCACCAAATAACCATGCCAATATCTGGAGTAGGTGTCTGCCTTGGCAACATACTTAGGATCGTCTAGAATTAGATAACGCATATTTAAGACTTACTACTCGAGCCGTGTCTACTGACGAGGCGGGGTCTCCTGCAAGTAGATGACTAGATAGTGCATTCTGGAAAGGGCTATTGGAACTGGGATATATAGCCATATTTAACATAATTGCTTCAGTAAAGTTATCGCGCACGCGTCCTGGCGATCCTGGTACTTCGCTCGGATAATCCCCTTCATGAATATACATAGGAATGGACTCGGTAACGTGTGCAGCCATTCTGCCGGTAGGCAACGAGTTAGCCATGATTAGAAGCAGTACGGCCATCACAGCAGCGATGACGCCAATCCCCGTGTTTTTAGTGCAATTAATAAAAAAGCCTGCAACGCTTACCTGTACCCATATTCTTACTATAATCGTTGACATTCACATTTAAATATTTACATGAATTATCTGTCGTTCAACTTTTTGACCGAAGGTTCTCCTGCCTAGCAAAAAGAATTGCCGCGCAGTATCTATCTAATAGTTAGGCGCAAACACCCCCTCAAGAAAGTTTTTGCAGCAAATCTATTACCACAGAAAATCACAACGCCTGGAAACTATGTCGTATACAGCCTTCTCCCATGTGCTTAGCAGCAAGCTACAAAGTTTTTCTCGAAACCAGGTAGCAAACTGACAGAGAGTTACATAACATTCCAAAAGCTTGAGGCTGCATTGATAATAATGAACACAAAGATACGGCGGGGTATTTAGCATGAAGTTTTGTACTTAGCGCCAAAAATTCCCGGTTTTAAGAGATGCTCGTCTAGATTTGGGGTATACCTCAGAATTACAGAATCGAAAGGAGGAATAGTTGCGAAGGTTACTTGAAGCAATCCTTGGTCCCCTGCGGCGAAACAAGTTTATTAGTCAGGTACTAACTCTGGTCACTGGAACCGCTGTAGCCCAAGTAATAGGAATTGCATTATCTATCCCTTTAGCCCGCCTGTATACCCCTAACGATTTCGGACATTTTGCAATATTTTGTTCAATAACCGCATTGGCCGCGACAATAGCCTCGTTACGTTATGACCTAGCAATAGTTCTTCCAAAATCGGATACAGTAGCTAAGCAAATCCAACGTTTAGCACGTAGATGCATTGTTTTTATCTCAATAATAACTTCTCTGTTATGTATCGCGAGCGCGGGATGGATAGGGAAAACCTACCACTCCCAGCCTCTAACTATTTGTCTCTTTTTTTCTGGTATTTCCGTCTACGAGATAGCAGAACTAGCGAATCTGCAGTATTGGCTCACCCGAAAAACCAATTACCAGCTAATCGCAATAAATAGAGTTATCCAAACCACTGGGGTTGCGATGCTACAGCTGGGATTCTTTTTTATTTTTCCTTCCGTGGTGGGGTTGTTCTTAGGAACAATCACCGGTCAAGCTTTCGCTTTATTCATCTTGCTGTGGAAATCTCGCGAAGAACTACGTTTTAATCCATCAGAAGAAGTTCCTCCTATGCGTACCCTTGCCATTCGCTACCGAAAGATGCCGCTACTAAACGGCCCTAACGCACTCGTGGAAGGTGTCCGCAACAATGGAATGAGTCTTATAGTTGGCCTAGCAGGTGCTGGGATTTTGGGGCAATTCACCAAAGCACAGGGAATCCTGCAAGTCCCAATGGGGTTTATAACCGCTTCAATAACTCAGGTGTTTTACCAACGTTTATCTACTGCCAAGCCTGGAGAAATGACACCTCTGGTAAGGACAGTCAGTAAAAAACTAATACTTTTTGCTATTCCGATTTTTGCCCTCGTTTTTCTACTGGCACCGTGGCTATTCGTGTTTCTCTTCGGTCCGCAATGGGATCAAGCCGGATACTATGCACGTGCCCTTACCCCTTGGATCTTGGTAACAGTAGTTACTTCTCCTGTCTCTAATATCTATTTGGCAACAGAAACTCAGGGACGAATGTTAGTTTTCTCCATAGTTTATTGCACTATTCCCTTATTAATTTTAGCTTTCTCTCCTCTCCCCATGCTGCAAACCGTAACCATCATGAGCTTAACTATGGCCGCGATGTTGCTCTTCATGCTGGGAATGGCGTTTGATGTTGCTAAGAAGTTTGATCGCGGCATGTTGAAAACTAAACCCGCCACCTAAGCTAGATTCTTTCCTGTGGCAGTTAAACATAGAATGACCCTATGAAGGTTTTATCTGTAGTTGGTGCGCGCCCCCAGTTCGTTAAACTTGCCCCGATCGCGAAGGCGATGCAAAAACAGGGGGTGGAACACATCATTGTCCACACCGGGCAGCATTATGACCCGATGCTATCGGACGTGTTCTTCCGTGACCTGGGTATCCCCTCCCCAGATGAGCATTTGGGGATAGGCAGCGGAAGCCATGGAGAACAAACCGGAAAAATGTTGATCGCAATCGAACCGGTCTTGCAGAAATATCAACCGGATTGGATTTTAGTCTATGGGGACACGAACTCTACCCTGGCCGCCGCAGTGGCAGCTGTGAAACTGCATCTACCGTTAGCCCATTTAGAGGCTGGGCTGCGCTCGTTTAATCGGCGAATGCCCGAAGAACACAACCGGGTATTAACCGATCACGCCGCTGACCTGTTACTGGCTCCCACTGCGGTTGCCGCCGAACATTTACGTCACGAAGGCCTAGCGGAGCGCACCGTAGTCGTCGGAGACGTGATGACCGATGTGGTCTTACAGGTTAAGGAACAGGTTAAGGATAAGCCCTCCCCGATCATGGAAGAGTTTGGTTTTTCTGAGGGCGCATATCGGCTGGCCACCATTCACCGCCCTGATAACACCGACGATAAAGCCCGCCTTGAACAGATCCTCAATTCCTTAGCTGACCTAGATTTACCGACAGTTATATTGGCGCACCCACGGCTGGTGGCAAAGTGTAAAGAACACGGTATTGAACTGGGACGCAGGAACCTACTTGCACATCGCCCTCTCGCCTATCCGGAACTGGTAGCCTCCGCCCTACACTCAGCAGGAGTAGTAACAGATTCGGGGGGGCTACAAAAGGAAGCGTTCTTACTGGGAACCATGTGTACCACGGTGCGTCCGGAGACCGAGTGGGTTGAAACCGTAGAACTGGGCTGGAACCAGCTAGTTGAGCCCGGTGCTCCCCTGATAAAGGCCGCACAGCGGCCTCAAGCTGAAACTACAAGCGCAACGCCCTACGGGGATGGCAAAGCCGCTGAGAAAGTTGTGGACATGCTGTTTAGTAGTTATTCTGCATGAGAAGCCCCCCATCGCGAGGAACCTGTCCTTAGCTAAAATTTAGGCGTAGGAATGTGCTCCTTATTATTTTTAAGAGATAGCTTTGTTATGGAATTGTAGAACGGGGAAATCCCCTACTGCGGAGAAGCTGGAAAGAGCGTGATTATCCGCCAACCAATAAGTTCTAGCCTGCATCTTATAGGGTAGGCAATAAAGGAATTCCTAAGTGCAACACGCGATCTGACTGGAAGAAAAAGTGCGAAACACCGAGCTCATATTAAAATCTCCACATTGGCACACTACAAACGCTGGCAAACGACATGTTTGGTCGATGATTGCTCCTACCCAGGAGCAAGTTGCAGCGCTCCCCGCGAAACTCACAGAAGATTCATTAATTGGTTTACCGGGGCATTGGACGATAGTTGAAGAGCTCGATGAAAAAGTATCAATAGCAACCGACCGCACCCGCTCCCACCCTCTATGTTTCACCTACCAAGATGGGCGTTGGCTGATTACCGACGACATAGAAACTTTTCGTTACCAAATTCCCTGGGAAAGCGACCGTGAGCAAAATACTGTCTTTGAGTGCGCCGGTTTCACTCTAGGATCGTCAACTCTTGTGGCTAATGTTTCAGCTACCCAGGCAGCCGAATGTTTATCTCTCACCCCAGATGGGCAGGTAAAGCGCAGGCCTTTATTTTCTTATCATTACTCAGAAAATCCGACATCCACTCCGGCAGAGTTGGAGAAGACATTTTCCGATTCTCTGGATACAGTTTTAACTCGGTTACTTGAAAATTCTAAAGGACGCCAACTGGTTATTCCCCTATCTGGTGGACTTGACTCGAGACTATTAGCAGCATGGCTGAAAAAGTTAAAAGCCCCAAACATAAAAACCTTTACCTATGGCAAGCCTGACTCCCCCGAAACCTCTATTTCTGAGCAGGTAGCAAGTGCTCTAGGAATTGAATGGTTCAACGTGGTACTGAATCCACAGAAAGTTCGCCAGGCTTGGCGCAGCCACTCAGCTGATTTCTTACGTGCCACCTGGAAGGGCACTTCACTCCCCCACATTCAGGACTGGTACGCCCTATCGGTTATGCGTAAACAAGGACTAGTCGATCAGGACGCAATCTTCCTACCTGGACATACTATCGTAGGAAACACTCATGACGAGGAATTGATTACCACTCACGCTGACTTTACCCAAATCCAGCAGGCATTGCTTGCTCATCACACCTTTCTTCAAGGACGCAGCTCTAAGGTAGGCAAGACTAGCGCTTGGAGAGATGCCTTACAGGAAGCAATTGAGTATGTAAATTACCCAAAGGACGCACGCAGCATTCAGGAACTCATTGAGTGGTTCAACCTTAAAGAACGGCAAGCCAAATATATAAACAATTCAATGTGCAGCTATGAGTATTTCAATTATTCCTGGGCTCTACCCATGCTAGAACCCGAAGTATGGAATGCGCTGTTACAGGGAAGTGAAACTCTAACCATTGACCGCAAATGGTATGCCGACTTCACCAATAGGATTTATGCTGAGCAATCAGGTAAGGAAGTGAACTACTTTCACGCTCCTGCAACCCAGATGAATGCCCATTTCAAAGATGTTCTTTTGAAAATTATGCGCTACATCCGCGCAGATAAAGTTCTTAACCGATACCGCTCTATTCAGGTAATGCTTGATCACCCAATGGCTTTTGAAGCCCTCACTCCCTCTCGAAAAACCGGGCAGCTATGCAAGATGCTAAGTGGCGCTTCCACCTTAGGCCTGTGGACAAAAGCGTTTACTAGCGGAAACTGGGGGGAAGACACCCTCATCCCGCCAAGATGTATTGGGTAATTCATTATTAACTGTTTCTTCCAACAGCAAATGTAGCGGCAGGATTGCTGTTAACAGCTATCTAATACCTAACAAGCATATTGGTTCGATATATTTGAGGGTATGAGCGAAAAACAAATACTGGTGATTTCCTTTTCGAATATTGCCAAGGATGCTCGGGTACTAAGGGAACTAAGTGCAATCAGTCCTTTCGGTCACGTGACCTCTATCGGTTATGGATCGAAACCAGCCTTTGTAGATGAGCATTTACAGATAGCTGACCGTTATCCCTCGCTGCCGCAAACGCCGCTAGGCGTCTTAAAATTAGCCTTACATATGCATAAAGCGGCCGAATTAGCGGCTCCCGGCAATAAAGAAGCAATCCGTCTTTTAGGGGATCGCACGTTCGATGCTGTAGTCGCCAATGACGCTCGCGCGCTACCTTTAGCCTTTCACGTGGCTCGGGGAAAGCCTATTTGGGCGGATATGCATGAGTGGGCGCCCGCAGAACGCACGCACGTTACCTCTTGGCGGTTGTTAGTTGCTCCCTTAATGACTCATATTTGTAAGACTTATCTTCCCAGGTGCCAGGCAGTAAGCACTGTTGGCAAGGAGATCGTTAAGTTATACGACAAGAATTTCGGAGTACGACCGACCTTAATTCGAAACGCGGCACCTTTTGCAGACTTAACTCCCTCACAAAACCCGAACGATGGTCCGATCCGGCTGGTTCACTCAGGAGGTGCGGTTGCCGGACGAAACATCGAAAATATGATTGCTGCAGTCAAGGCTGCGGGGGAACGTTTTACCCTAGACCTCTATCTAGTACCTGGCAACGATAGAGGAAAGTATCTTTCGCAGCTAAAGGAACAAGCGAAAGATTGCCCACGGATAAAATTCAATTCCCCAGTAAAACCGGCTGCGCTTCCCACAGCACTAAATCAATACGATGTGGGGATCTATTGGATTCCCCCCTATTCCATCAACGCCGAACTGGCATTGCCAAATAAGATTTTTGACTTCATCCAGGCACGCCTGGCTATTGCAGTTGGTCCGACAAAGGAAATGGCAAACATCGTAGAGGAATTCCAGGTAGGGGTAGTATCTTCCGGGTTCTCCAACGAAAATATTGTTGAGACACTCCGTTCGCTGGATAGAGATCAAATTATTGGGTTTAAACAAAATACAAATAGTGCCGCCCAGAAACTTTGCTTCGAAAATGAGGCGAAAAACATTGAACAGATTATGAAATCGCTCATCTAGGCATATCTAAGGATATTTATATATGACTTTGCAAACCGTAACTCAAAAAGATTTACTCACGACGGCGGTTTTCACCTATTCACTAACTTCTAATCCCGACTCAGAGTTTTCATGTCACCAAACAATATCCAATAAAGCAGTCCTAAATTACACGTCGAATACTTCGGTATTGAAAGGTGCGGATGAAAAAAACGGAATACAGGTTTTCATCGTCGGGTTATGTATTGATTCACGTGCGCAGCTTTCGCGTGAAGAAATTCCTGGCTACCTTGCGAAAATTTCTTCCGAAAAATCAGTAGCGAAAATATATGCTGCTGCGGGTCGCTTCGCCGGTAAATACATTGTTATCGTAAAAATTAACGACAGGCTGTGGCTGTGGGGAGATGCCTCCTGTACGCTGGCTACCTACTATTCCACTGATCCCAAGTTTTTATCTATTGCAGTTACTAAACCATTAGTGGAGCGACAAGTGGTGGCATTAACTGATGAAAGATGGAATAAACTTTCCGCTGGTGTTCCATCGGGTCAGCCCTATCCTGCGGATTCCACCGCTGCGAAGAATATCAGGGTGCTGTTGCCAAACCACCTACTAGATTTACAAACTATGCAGGCACGGCGTCAACCCTGGCCGCATAGGCCACACCAGAATAACGCGGAAGAAATAATTGAAGACACCTTTATAACTGCACAGAATATTTTCAAGGAATATTCTCATTACTACGACCTGGTATGTCCTTTGACTGCTGGCTACGATAGTCGACTAAATATGGCGATAGGGAAAACGGTAAATCCAGAGCTTCCATGTTTTACTTTCCGCCATGATGGATTCAGTGCAGAAACCCCAGATCTGTTTAGGTCACAACAGTTATGTGCCACTTACGACTTATCGCACACGGTTCTGCACGATGAAGATATGCCGGTTGAACAACGTGACACTATAAGTAGCCTTATAGGATCTGATGCCAACGACTATGTCCTTTCTTTGGCTCACACCTATAGGAAGCACTTTGGTTCCAGAGCCCTAATAAACGGCAATATCATTGATCAAGTTGGTAAAAGCGTAACCGGTAACGCCATTCCTACCCGTTTAGCAGGACCTTGTTTTATTCGCGCTCGTATTTACAATTCGAGCAAAATTAGTCTACAAATTCTTAAAAACTACCTAGACGGTATTCCGCAGTCGATGCGAAAATACACTTTCGATTTAGTAGCTCTGGAGAATGATTGCTGCCGCTGGGGAGTGCAAAGCGATATTGCCTACGGACTCGCCGGAGTCAATATGCTAAATATCTTTAACTGCCGTGATCTAATCGCATCATGGTCGGGTATTCCCCGGAAAATGCGGATAACTAAATTGATACACACCGGAGTATTAGCTCGAATAGATAAACAACTGCTGACTATTCCGTTCACTCCCGAAACCACTGCAAAACGTCTAGTAAGGACACATTGGCCGCTGTTTTATGTGGCTTCCTTCGCATATGCCCTTTATACGCGACATAGATAGATATTTAAACTGCCTAAGAGGGAAATTAAACTAGAGAAAGGGCCTAGCTAATGTCGAAAGTTATGATTTTTCACGCTCCCTATCCCATGGAAACGAACCCGACTTCGGCCTCACGTCTGCGTCCTTTGCGGATGAGAGAAGCATTTAAGACCCTCGGCTACGATGTCATCGACGTTTCTGGAACTACTCCGCAAAGGAGACAGGCCTTAAAGTCCTTACGAAAAACTCTCAAGTCAGGATTGCGCCCAGATTTTTTTTATTCTGAGAACTCCACCCAACCAAACCTCTTTGCTACCAGTATTAAAGATGGCTTTGCACCAACGCTGGATTATCGAATAATGCGTCAGGCTCACCAGCACAACATCCCTATCGGGGTCTTTTATAGAGATATTTATTGGCGTTTCCCCCAGTTCGCGGCAAAAGATCTAATCGGTCGAATTTCGCCGCTATTACACCGCCTAGATATGTGCGGATATCAACGAAATAACGCTCACTTATTCTTGCCGTCTCTAAAAATGGCGGAGGTAATGGGGCTGGATGCGGCCCAATCATTCAGTGCTCTACCCCCGGCCGGAGACGATGACAGCGTCCTCCCCCTTCCCGAGCAACTTCACCCATTGCGTTTGTTTTATGTCGGAGGCATAGGAGGTCACTACCGCCTAGATAAACTGATAAAAGCTGTCGCGGGTAACCCCAACATAAACTTAGAGCTGGTTACCAGAAAACCACAATGGAAGACAGCTATCCAGACTGATTCGAACCTGAAATCAAAAAATATCCATCCACATCATTTGGATTCTTGGCAACTGGCACCTCTGTACGCACAATCTCAGATTGCGGTGTTATTGGTTGAGCCTACCCCCTATCGTGACTTTGCAGCCCCAGTAAAGTTATTCGAATATATTTCCCGAGGGCGACCTATTCTGGTCAGCGCCGGAACCGAAGCGGCTCGGATAGTCAGTAAATACGATGCCGGCTGGGTAGTTGACTATGAGGACGAAGCTATCGCCAACATTTTGAGGCATTTGCAAGAACATCCAGAAGAAATAGCAGAAAAAGCAGCTAAAGCAGCTGCTGCAGCCATGGAAAATACTTGGACAACCCGTGCTCGCCAGGTTGCACAAACCTTATGTCCTCCTGGAGCTGCTGAATATGTAGGCGCGAAAACAGGAATCGACTGATGGCTATCAATATCACCAGAATTAGGGAAAAACTTATCTCAAAACTTCCGGCTTCATTTATATTTGAGGTTGTTAAGACCGCTGGCCCCGGCTCCTACTTATTCCCGCTGGCTACAAGGTTGCGTGGTTATCGCGCTGAACAGAACCCAAAAACTGTTACTGTTCCTAAAGCTCCAACCCGTGTCCTTATTGCCCCTTTTAATCTTGCTGGGCAAGGATGGGAGCTGGCTCGAGCGTTAGAAGACAACCTTAGTGATGTGGCAGCTCATGCGATGACCGTTGATTTTGGGGGAGTCTTGAGTTTCAATGCAGATAGCAAGGTAACTTATGGAACCTACGCGCTATCTAAAGAATGGGCCAAGAAACAGTTTGAGCAAGTATGCGGGTTTACTCATGTATTGATAGAGGCAGAAAATTCGCTATTTGGTCGGCTTTTCAATTTCAACGTATACCGCGAAGTCCGTGCGTTGCAGGAAAGAGGTATAGCGGTTGCCTTTCTATCTCACGGATCTGACACTCGCAACCCGAGTGGTCACGCCAAACGCCATGAGTGGTCGCCTTTCGCAAATACAAATCAACAAACCGTTTTGCTGCAACGCAAAGCAGACGCCAATCGCGAATTAATCGAGTCCCTAGGGATACCGATTTTTGTGACTACTCCCGATTTGTTGGACGATCTCCCAAATGCCCACTGGTGTCCCTTGGTAGTAAAACCAGAACAATGGATATCTAAGCAACCTGTTCCCAAAGTGCACCCAACCCTCAGAGTTGGGCACATCCCCAGCAGACGATGGTTAAAGGGTACCGAGTATATTCATCCTATTTTTGATGAATTTTCAGGTTCTGGGTTAATCGAGCCAAAGCTACTTGAGGGAATTCCACGAGCAGCTATGCCCAAGATTCTCTCAGGTTTAGATGTCTTAGTTGAGCAATTAACTTTAGGCTCCTATGGGGTAACCGCACTGGAAGCTATATGTTCAGGGTGCCTAGCAGTTGCAAATGTTAGTCCGCATGTGCGAGAAGTTATTAAGCAACAAACTGGCATTGAATCACCTATCGTCCAAGCAGATCCAGACACTCTTGTCGAAGTATTAAAGTCACTCGCGGATGATTCCATGCGAGAAAACTTGCTGAAAGCCCAGAAAGAATACGTTTCCAAGATTCATACTGGGGCTATGAGTGCTAAAGTATTGGAAACTGAGTGGCTGAAGCGCTGATAGGTTTTAACTAAAATTACTTGCCAGAGTTATTTTTTAAAACTTGAGCAACTTTCTGGCTGCTCTTAGCTAAAGATTTATTTTCTAGCACCCATTGTCGCAGTTCTGCGAAACTTACGACATTAGACCGTAAATTAATGATTTCCTGAAAGACCTTTGCCACGCTGATAGCAGAGTAATCTACGCAAATCCCGAGGCAATGAGCTCCAATATCTTCACGTGCCGGTCCGGGCCCCGCATAAATCACCGGAGTTCCACACGCTAAGGTAGAGAGCACTTTCGTAGGGTAGGCATGGTCGTATCCAACTCCGGCTTTTATAGATACAAGCCCAGCATCCGCACCCGCTATCCAGCGGGCAGTTTCACCTGGAGGAAGTGTTTCCAGGACGTGCACCCGCCCTTTTAGTTCCGGTTTTGCTGCCTGTTCTTTAAGTAAATCCCAGTCACTGCCTTTACCGAGGAACACTAGATGGTGAGGAATTTTGTCTATAACCTGAGCCAGAGCAGAGATAAAGATGCTGGCACCTTGCCATTCGGATGCGGTACCGGTGTAAATAAAATAGGGCGCGTCCCCTAAACAAATATTTTCTCTCTCAACGCGAGATATCGGTTCAACTTCATCGGTAAAGGTATCAGTATCTATTCCATTAGGAATCAGATGCACCGATTTTGCACCCATTGCTCGCGCAGTCTCAGCAATCTCTTCATTAACTGCGATGACAGCCGCTGCTCCCCTAACCGCAAATGCCTCTAAAGCTTTTACCACTTTAACCACTATTTTTGGGGCGAAAGACGCACTGGCTGCCCCCCACAGATCTGGCAGGTAATACACATAGGGAACACCCAGGAGTTTACTGACAATCCGCATGAAAAATCCGGTGGTAGGGGGAGGCTCAACCAAAGTCACGGTAGCGCGAGGCGAAAATAAAACTCGAAAAAATGCGGTAATATCAAAACTGAGATACTGCAGGTACCCGCGTACATATCCTTCTTTATCGCGCAGTACCGGGAAACGCCGTACCCGATCTTGATCGGCAACTTGCAGACCCGATGGCGCTGTAGTGGTCACTACCTCAACTTCTATGCCCTTTTCCCGTAGAGCCTTGGCTACCCCCGCCAAGCGAAAAGAGGCAGCAGCAGCCTCAGGCAAATAGATCCGAGAAACTATCCTAACGAAACCGCGACGCATGCCCACCGCAAANNNNNNNNNNNNNNNNNNNNNNNNNNNNNNNNNNNNNNNNNNNNNNNNNNNNNNNNNNNNNNNNNNNNNNNNNNNNNNNNNNNNNNNNNNNNNNNNNNNNNNNNNNNNNNNNNNNACTCCGGCTGGCCCTACCCAGCCAATGCGGCGGGCTGGAACCCCGGCTACTAGGGCATATTCGGGAACATCTTTGGTGACTACTGAGCCGGCCGCCACCAGTGCCCAGGCGCCGACGGTTACTGGAGCTACGCACACTGAACGCGCACCGATTGCCGCACCTTGCTTAATAGTGACCCCCACCTGTTCCCAATCGGAAGCAGACTTAATCGAACCGTCCTCGTTAATCGCCCGGGGGTAATGATCATTGGTCAGCACCACTGCCGGCCCGATAAACACTCCGTCCTCTATGGATGCCGGCTCATAAACCAGGGCGTAGTTTTGCACTTTGCAGTTATCGCCCATATGTACGCCTTCGCCGATATAGGCTCCGCGCCCTATGATGCAGTTTTTCCCCAGCTTGGCATTCTCACGCACCTGCGCCAAATGCCAAACGCTGGATCCCTCCCCAATCTGAGCTTCGGGGGAAACATCTGCGCTGTCAACTATACGGGTCATAACCATACCTTTCACCAGTTTCAATAAAACTCAGTTTATTGGCGAACATTAGCGAAAACACAATTGGCTATCCAAAAAGAACTGGCCACGTGGGCATACACCAGCTAACCTGATCTAGCAGTTTATCTAGTTGTTCTGACTTCTTAACATATTCTGGGTTCTGTTCGGGAGTTTTACCCTCTTCAAGCTGGCGTTGCGCCGCCGGCCCGTCGGTATATTCGGGAATCTTTCCCGTAATTAGTTGCGGTTCCAGGTTGACAATCTCGCGCATATTTCTTAATGCCTTGTTAGCAGCGTCATCTTTACCTGCAGCAGTTTCAAACTCTGAGTAGTGCTCCGGAAGAATCTGGAGAAATTTCGCCCACTCAGGTGCTGCATTTTCAGTTCCAGAGTCAGGATCCTTTTGCTGAGACTGTACCTGGGCAACGCGCCCTGTGAACGCTTTCCCCTGTGGGGTTTGCTGCAACAGATCACTCAAAACCTTATCCAGGGCAGCGCCNNNNNNNNNNNNNNNNNNNNNNNNNNNNNNNNNNNNNNNNNNNNNNNNNNNNNNNNNNNNNNNNNNNNNNNNNNNNNNNNNNNNNNNNNNNNNNNNNNNNNNNNNNNNNNNNNNNNNNNNNNNNNNNNNNNNNNNNNNNNNNNNNNNNNNNNNNNNNNNNNNNNNNNNNNNNNNNNNNNNNNNNNNNNNNNNNNNNNNNNNNNNNNGGGAAATATACTTAGCTCGCCAAGGGACGGACAACATAGGGAGCTATACTACCCCAGTTATAGAGACCTCGTTGCCGGGCATGACCATAGTTAGACTCTATAATCTGGTTCGATCCCACATAAATTGCGACATGGTAGATGCCACCTCGTCCTTGCCAAAACACCAAGTCGCCTGGCTGTCGGGAACCAAACCCAACTTTTTGCAGGCGAGGATGCGCGTAGAGTTCTTTCGACGTGCGGTATGTTGGCGCCGCATGGGAAATAACATTTATAGGTTGCGGATCGATACCCGCCCTGTATAGAGCCTGTAACGCAAAACCGGAGCAATCATAGCCATCGCCATAGCCTCCGGCACCGCCCCAAGTGTACGGGCTTCCAGTTTGTCCTCTCGCGAATGAAATCATCGCATTCACGCGTTGGCTACGATTGGCTCTCAGAGGAACCGGATTCAATTGGAAATTATCCATAGTCCAAGAGCGAGAAGTCATACTTACCCATGTCCGATGATCGACAACTCCGTTGGCGCTTACCCCAATTTTTCGTTGAAAACGTTTGACCGCATTTTCGGTACGTTGATCAAAAGTCATTCCCGCATTCAGTGGTACCCCCACACCCATACGAGCCCGCACTTCCCGCACCTTCGTGCCATTCCAGCCGCGGCGCGGAACCACCGTTGTTCCCGGAGCGCGAATTGCGCTAACGGGCTGCAAATAACGAGCCGGGGGACGCCAGCCAGCGGCAGATGAAGAACCTATCAGGGGGTACCGATGCAAAAGTCCCTTATGGTCAATCGCCATTATTCCACCGCCTAGTGAAATATCAATTGGCATAATTTGGGACATAACATTCCAACCGTTCCCCACCAACCCTGAGGAAAATGCAGTACCACCGCCACTAGCCCTGTATAAGTACAAATAGCCTGAAGAATCAGTTGCTAAGAAATCTGATTTTCCATTTTGATCGACATCACCGGTGCTCATAACTCTTGTTATGTTGTTCCACCCAAATCCAAGCCTTACCGGCGCGTCAAATCTACCTCGCCCATCTAGGAAAGGATAGATATGCATCTGTCCCGCACGATCTACCGCTAAGATTCCTGTCTTGTTGCCCACGGTTCGCGACATAAAGGTAAGAAAACGCATACTAGACCAGCCGTTGCCAATTTTCACGCCGGAATTAAAGCAGTAAGAACTTCTGCAAGCCAGATATAAATAGAGGTCACCATTATTTTTTCTAGCGATTAGATCAGTCTTACCATCGTGATTAACGTCTCCTGATGTTATCGAATCGAAGGCTCCCCAGCCTTGTCCAATATCCCCTATCGTTCTGAGACCTCCGCCCGATGTACCTTCATAAAGGCGAAAAATAACATTGTTTTCTTTCTCGAGAAAATAAAATAAATCGGCCCGGCGATTACCTGTGTAATCATTCATGGCCAGAACCCCGTCTTTCCCCCAACCATTTCCAATTTGCCGGGGCTGCCCGAAACGCATTCCTGTGTACCACCGGCTAGTCAACGGCCGGTTATTACTTGAAGCCAACGAACCCGGCGCTACTGTAGACCCTGTGTAGGGGATTTGAATGGAATTCTCCGCCGCTTGGGGGGTAGAGGTTTCTGAGCCGGAATCTTGGATTTCCAAACCATCGTTACCAGTGTTATCGGCGACATCGTTAGCATCTTGGGCTGGATTCGGAGTATCTAAACCGTCCGTACTAACACTTTCTGTAGATGTAGGAGACTGCGGAGATGCAGGAGTCGTAACTTCCTCAGCATAGGCNNNNNNNNNNNNNNNNNNNNNNNNNNNNNgCTCAGCATAGGCAGGCCCCGTTGCCAAAACTAAACTGGCGGCTGCCGTGAAACACGTCAGCCCTCTAATCATTCTGCTTTTACCAGTCATAACTGAGACCTCACTCCACGATCTGTATGGGGACAATTGCAGTATATAAGGATTAGATTAATATTTTTACATCATTAAAAGAAACAGGGACTACGTGAGCAGCGAAAACCTGGATAAGTTATTTTCTCTCAGCAGGGAATGTGAACTGTTTGCCCATTCCCGCGTAAAATAGACTCACAGTTTGTTGAGTTGTTGAAGACCTCAAAGGAGTTTTTCATGCGCGTAGCAGTTGTGGCAATGGGAAAGATCGGCTTGCCCCTGGCAGTACAGTTTGCCTCCAGCGGACAGGAAGTGATTGGGGTTGACGTTAACGAAAAAACTGTTGACCTAATTAACCAGGCTAAAGAGCCTTTTCCTGGGGAAGCTCACCTGCAAGACAAACTCTCTGAGCTGGTGCCTGCGGGAAAGCTGCGCGCCACCATCGACTACGCAGACGCTATCCCAGATGCAGATGCCATCGTTTTGGTGGTTCCGCTCTTTGTTAATGACGAAACCTGGCAGCCAGATTTCGGGTGGATGGATCAAGCTACTCGTTCCCTCGCCGAACACCTAACCCCCGGAACCTTGATCTCCTATGAAACCACTTTGCCAGTAGGCACTACCCGAGGCCGCTGGAAGCCGCTGATTGAAGAGATTTCTGGTTTGAAAGAGGGCGAAGACTTCCACCTGGTGTTCTCTCCTGAACGGGTACTAACCGGGCGGGTATTCCAGGATTTGCGTCGCTATCCCAAGCTGGTCGGCGGGCTAACTGAGACGGGTACCCAGGCAGCAATCAAGTTCTATGAAAGCGTGCTGCAATTTGATGAGCGCCCCGACCTGCCGCGTGAAAACGGAGTTTGGGACATGGGCAATGCCGAGGCCGCTGAGATGGCGAAACTGGCAGAAACTACCTACCGGGACGTTAATATCGGGCTGGCGAACCAGTTTGCCGTCTACGCGGACAAAGTCGGTATTGACGTGCAAAAAGTCATCGATGCCTGCAACTCGCAACCATATTCTCACATTCACCGCCCTGGGATTGCGGTTGGCGGACACTGCATTCCGGTTTACCCGCGCCTGTACCTTTCTACCGATCCCGATGCCTCCGTAGTTCGTACCGCGCGTACATATAACGCTGGGATGCCCGAATACGTAGTTTCCCGCGTAGAGGAAGTGCTAGGGAATCTCGAGGGTGTCAAAGTGGTTGTACTGGGAGCTTCCTACCGGGGGGCAGTTAAAGAAACCGCGTTCTCGGGAGTGTTCACTACCGTTGACTCCTTGCGCAAGCGGGGAGCGAAGGTGCTGGTTCACGACCCCATGTTTAGCGATGAGGAACTAGCGGGCTTCGGTTGGGATGCCTACCACCTAGGCGAGGAAGTTACCGCCGCGATCGTGCAGGCTGACCACGCCGAATATAAAACCATCAGCGCGAAGGATCTGCCCGGTATCAAGCTGTTATTTGATGGTCGCCGGGTCACCGATCCGCATCTGTGGAAAGGTACCCCGCGCATGGTTATTGGGGATCAGGCTTCCCACTAAAACTTCGCCCCGAGCTCCATGGATATTTTTAGCCCGGCTACTCCGGAACAATTCTTTTATAACTGGTGGCTATTTCCACTCCCATTATTGGTTGCCTTAGCGACAGTATTCGTTCCTGGGCTAGCTGTTGGTCGTCTTGTAGGCCTGCGGAATAAATGGCTTTGGGCTTGGGCACCCGCGGCTTCTGTCGGGATCGCGTCTGTGACTGCGATCGCTGCAGGAAAAATTGGTGTCACCTGGGGATTTTTACCACTGCTAGCGGCTACCCTATTGCTCCTATTGGTCTGCTGGATGGGAAAGTCGGTACATAACAAACTTCGTGCTGCTCCGGGTGATTATCAAATAGATGTTTCCGCGCAGGCGGTAACTAGCTCAAAGAACAAGTGGCAGATTCCTGCCGCTGTAGTAACGGTTTTTATTCTTGCCACTATCTGGTTCGCTACCGTCATTAAACTACCGGGAGCATTTGCTCAGAGCTGGGATAATGCATTTCATCTGAATCTGGCGATGATGTTCACCCAAAACGGCAACGCTTCTACCCTAGCTACGAACCTTGTCGGAACTGACCCCAGTGGTTATTATCCCGCTGCTTGGCATGGCCTTGTGTCCTTGATAGCTAGTGCCTGCAGTAGATCCGTGGTTGTGGCTACCAACGCATTAACGGTTGTAATTGCTTTCTTGGTTTGGCCACTTAGCATTTACACTTTTACTTCGGAGGTCACCCGAAATAAGGTTGCAGCTACATTATCGATTCCTCTATCACTGGCTTTCCCCCAATTTCCCATGGGATTCATTGGATATGGGACTTTGTACCCGAATCTTTTGGGCTATGCTTTTATCCCTCTTTGTGCCGCACTATTAATTAACTGTTTACGAAAATGGCCTAGCCAGATTACCTATAAGTTATTTTTAGCGGTAATAGCCATAACCGCAGCATCTGTCAGCCATCCCAATTCTATTTTCGTAATCGCAATATTCTTCGTGGTTATTACCTGGTGGTTTACGCTTCACGCAATATTGAAAAGATTAGCTAGCGCGGAAAAAAATAGAGTAATACAAGCTCTATTCGTATTGGGCTGGTCCCTGCTTTGGTTTGGAATATACGTTTCCTGGGATAGATTCTGTTACCATATAGGTTTCATTCACGCTATGCGAGGTCCGGAGGCACATAACTTCAACCCGGTATCTGGAACCTATAGACAAGGTGTACGAGATCTGCTCTTATTAACCGGCGGCACCGGTTTCAACAACTCTTTCCAGTACACATTACTGCTCTTAGCGCCTTTAACTATTTTAGTTTGGATGGGATTCTTTAAAATTTCTCGTTTTCCGAGGCAGTGGCTACTGTGTTTTACTTGGGTACCTCTAGCGTTCTACTACCTAGTAGTCACCGGTATGCAAAATATCAGTTTGCGACGCTACTTCGTCGGGGTCTGGTACAACGATGCTCCGCGAGTATTTGCGCCTCTCGTATTTGTCGCGGTTCCTCTCGCCGCAATCGGAGCCGCCTGGATTTGGAGTTTAATCCTCAAGTTTGTTCCTAAAATCCGTTCCGTTAAGACGAGGGTAATGGCATTTCCTCTTTACATGGCATGCCTATCTCTTTTTGTCATTTGGGGACCACCCTCTCTTAAATCTACAGGACCGTGGATATTCTCGGCTTTTGAGATTCCGAAACCTAGTACTAATGGATATCAACTAATCGACACCGACGAGCTAGAACTGCTTTTTTCTCTACCAAAGTACATCCCAGATGATGATGCCGTGCTGGCAAATCCCTGGGAGGGCGGTACTTTCACTTGGGCAATCGGAGAGCGCAGAGCGGTGTTTCCAAAGATATCTGCGAATGTTTACCCAGAAAACCGAGAGATATTGGCGAAGATTCTAGATCCCCAGGAAAACCCTCAGGTATGCATAAATGTCAAAGCCACACACGCAGGCTATCTACTGGATCTTAAAAACCAGTACCTGTGGAGAGGAAGCGGCTGGGGAATCGAACACCAGTATCCAGCTCTCGATGTTAACCACTTGTCCTATTTCAAAGTTGTCAAACAAATTGGCGATGCTAGATTGCTACGCTATGACGGATGTGAGCGTTAAGCCCGTTCTGATCAAGAACAATCGTATTCTTCCTTTGGAGGCGTTAACCCCCGACTTTTCGTTAACGATGACTCGTTTATTAACCGAATATAGGCTTGCGCATCCTCGATAGCATTGTAAGTCGTATCGTGTGCTCCTATGATTCTCCAGTATTGAGTTAGACTGCTTGCAGGGATAATACGTTTCGCGATTGCGCGCAGCAAGTGAATAGGGGCTAGCTTCCCGAACTTATCAACAGCCAGCAAGGTGTTGGTGGCCGGATTTTCTTTGATCCTGGCCGCCAATACAGCCAGATTCCTCAGATACCTTAAGGGATCTTTTGGATCTCGCAAGTTACGCAGAGCCATTCTAGAGGGCATATCCAGAGAGAGCTTAGTGGGATTTCCAAAGTTTTTGTATACCATCTCCCTTAGCTTCTGGAGCGCCTCAACAGAATTTTTTGCGTGGAACGCATCATAGGACACGAACCCCAGGAACCATCCCAATAATTCAGCTTTATATTGAGAGAATAGCCCCATCTGGTTCCAATGTTGAAATACCTTTTTAGCTAGCAGAAGATGCTTCTCAAACATCTCAGAAGCATCTTGTATCTGCCAAAACATGGCAGATCCGGTTCTTTCAGCTCTATAGGTATAGAGCGTTTTTTCGATAGTAACCGTCAACTCTGCTCTAGCGTATGCGTCTAAATAGAATAACTGATCTTCCCCAATCGCCAACTCCTCGTCAAAGCGTAAAGAATGCTTGTCGATGAATGAACGGGAAAAAGCTGATAGCCAAATATAGGGTCTTTCTCTAGCCTTTTTAAACAAGTTTTTATCAAACCCGTGCGCCACTGACTGCTTGGGGGAAAGAGCGTTCCTTAACCAGGGCGAAGGTTGCCCAAAGGTAATCCCGCTGGCGCCGAAGGTTAAAATATCTGGTTTATTATTGGCAAAGGCTTGTGCCACCACTTTGCAGGCACCGGGTACCAGAAAGTCATCAGCATCCACAAACATGATGATCTCACCAGTTGCAGTGTCCAACCCCCGGTTACGAGCAGCAGATACACCACTATTCGGCTGGTTAATAACCGTAATCCTTGGATCTAGCTGCGCTGATATCTCTAACAGAGACGATGATGCGTCTGAAGAACCATCGTTAATACAGATAATCTCTAAATCAGAAAAATCTTGTTTCCGGATAGATTCTAGGCATCGGGGTAGATATTTCTCAACGTTATAAACGGGTACGATTACAGATATCCTTGGCACGATTTAAAAGTCCCTTCCCTTTATTGAATACTTTTACCCCACCGGCATAGGCAAAGCCTACAAAGCCGCGATCTTGAATTACTCTACCAACTCGATGGCTTAAGGCTTCCCCCCGATTCCTATCATGGTGGTATTTTTCCGGAAGAATCATAATTTTTTGCATATCCAGCAACTTCCAGGGCTCGAACAACCGAATGTCCACGTTTCCCTGCGTAAAATCGTCCAGGAACATTGCACGTCCTTTACGCAACACCTCCACCTTGTGCTCCGCGGCGACTCTTTCATAGTTCCAGATCAACGCATCGTAAAGCATCTTGACTTTTACGGGTGAAAACGTCTTCTGCTTTTCAGGATCGGTTTCCAGCCAACGGCTAATCTCCCGATATTCATTAAACAGAGCGTCCACTTTACCAGGAGAGTTTACTGAAGAGTTTTCGTTATCTTGCCGGTAATGCACAAATGCATCATGCAAATAGTAGACCTTGTGGGTGGAAGCCCAAACTTTAAAAGTAAAGCTGGTGTCTTGGAAAGAAGCACCGGGGGTTTCTAAAAACGAGATTTTTTCTGTATCCAGGAAAGACTTACGATAAATCGCAGACCAAATCGAAGGCTTAGTATAAAAAATAAATGGATCGCTGGCGGGATCAGCTATTTTCTCGCTCTTCCTTCCCGGTATCGCCTCAAAAAACTCGTTACGCTTTATGGGAATAGACCAGTACATCCAGAAGTTAGCTTTAACCACATCTGCTCCGGTGCTACTAATAGCCTGGTGTAGTTTGCTAAGCGCATCCTCTTCCATGAAATCATCCGATTCCAAAATCGCTACATAATCGCCCTGCGCTGCTTCCAGCCCGCGGTTCATGGACGCGCCGTATCCAGAGTTTTCCTTGTCAATGACTTTAAAACGGGAATCCTTATTCAGGAAATGCTCGATGATGTCACGTGAGCCATCTGTTGATCCATCATTAATACAGATAAACTCAGCTTGTTTGAAGTCCTGTGCAGCCAAACTTCCCAAACATTCCGACAAGTACTTCTCTACGTTATATATAGGAACCAATACTGATACCAATGGTTTCATCGATATTCCCCTCTAAGCTTCTCGTCTAACTTCCAGGCAAATGACCGTCATTATCAACAGTTATTCCAGCATTCAACCCCGATGTATTCGAATTAAGTTACCGTCACTGCGACAACTGTCTGTTTTACTATTAACAGACTATCCAGTTTCGAGTACTTTTGGAGTCAGACTAGCCTGAAACGTGAATTTCTTAGACAGCTTTCAAAGGCATCAGCGGTAGCTAAGAAGTTGCATATCTCTTCCTCCGCCCTCATCTTTGCGAAACTAGTATCATGTCAATTGACAGTACAATTACTTTTGGAGGAGATAATGTACCAGGTTAAGGGCACGGAACTTTCAGTTTTTGAACTGGCTTTAGGGGCTAACACTTTTGGTTGGACTAGCGATAAGGATGATTCCTTTGCGGTAATAGATGCGTACCGGGAAGCAGGCGGGAACTTCATTGATACTGCCGATGTTTATTCTGCCTGGGGCGAAGGGCTAAAAGGCGGAGAATCCGAGACCGTAATTGGCGAATGGCTGCGCGAGCGCAAAGCACGTGACCAGGTTGTTATCGCTACTAAGGTTAGCCAACACCCCGATTTTCCCGGTCTGTCCCCCGAAAATATTCAGGCTGCCTGTGAGGCTTCCCTCAAACGGCTACAGACCGACTACATCGACCTGTATTACGCGCATTTCGATGACAATAAGACCCCTATCGCCGAGATGGCGAGGGCGTTCGATGCGCTAGTAAAAGCGGGCAAGATCCGTTACGTGGCCATGTCAAACTTTTCCCCTGCCCGGATGCGCGAATGGTTCCAGGTTGCTAAAGAGGAGAACCTGTCAGCACCAGTCGCGATCCAAAATCAATACAACCTAGTCTACCGTAAAGAGTTTGAAGAAAACTACCAGCCTATTTGCAGCGAGTTCGGGGTTGCCGAGTTCACTTACTTCTCGCTGGCTTCCGGCTTCCTCACTGGAAAATACCGTAAAGCAGAAGACCTGGCCGGCAAAGACCGCAGCGATTTCCTATCGGAATACAATCGCCCTGAATCTTTTGCACTGGTAGATACCCTGGTGAAGGTGGCTGAGGAACTCGGTTCTACCCCCACTGCAGTCTCGCTCGCCTGGCTGCGCGCCAAGGGCGTGGCTGCCCCGATTGCGTCCGCACGTAATCCGGAGCAGCTAAAGGATCTGGTGGCTTCCGTCAGCCTGAACCTACCAGCAACAGCGATTGCGACCCTAGACGAAAAATCACGACCTTTCGCCTAAATACATAGAAAGTAAAAAATTANNNNNNNNNNNNNNNNNNNNNNNNNNNNNNNNNNNNNNNNNNNGCTTGGGTGAGGATGCACCTCACCCAAGCCGGTTTTTATATGACAGTAGATTGCATATATTTATCGTGCTGCAATAGCATCCTTAGCAGGTTCACCTAGCGAAAGATCACCGATATGAGTTCTCCTGCCAATGCTGTAAATGACAAGACCCGGCGCTTCCGCCCCGAAATTCAAGGATTGCGCGCCCTCTGCGCCTTGCAAATCATAGTGTTCCACGCCTGGCAGGTAGGCTCCCCCATCGGGGTGGATGTATTCATCATGGTCTCTGCTTTCCTTTTAGCAGATTCCTTTATCCGCGGATCCGATGCTGGTAAGAGTTATTCCGTATGCAAACGCTGGATTCAAACATTCCGCCGCCTGCTTCCTCCCTTGGTGGTCACCATCCTCTTAGCGATCGCGTTAACCATCAAGTATCTACCGAAGACCAGGTGGATGGAGATCATCAACCAGTCCTGGCCATCCTTGTTTTACTACCAAAACTGGTATTTGCAGTCAGAGTTAGTCGACTATTTTGCTGCTGACCATTCCCTGTCCTCTCCGCTAATGCATATGTGGTGCATCGCAGTCCAAGGACAAATTTTCTTAATCTTCCCGGTAGTCTTCGCGGTAACCGCCCTGCTCTGCCGCAAATTAAAAATCTCCGTCCGCAAAGGGATTTTCACTGTTTTTTCTCTCTTAGCCCTGACTTCATTTGCCTGGTTACTAGTAAAGTTTTTCGACGGTACCGCTTCACAATACTATTTCGACACTCGCATTCGATTTTGGGAGTTCGCGATCGGAGTTTTAGCGGCTCTTGCTATGAACAGGGTTAAGGCCGGATCCAAATGGCATGACGCCCTGGGGTGGTTTTCCATCGCAATCATCGTGGTTTTCGGTCTGCTCTCCGTGGGCACCTACCCCGGTCCCATCTGCATCCTGCCCATAGTCGCAGCATGCCTAGTAATGCTATTTGTTCGCAGTGATTCGAACTCCAGCTCGGCACGGCTGTTGTCTTGCCGTCCTCTGGTATATATCGGGGACAATTCCTACGCCCTTTACCTGGTACACTGGCCAATCTTCGCGGTTTATATGGGTGCGCGTCAGCAGGCTAACCTTTCTCTTTTCGAGGGCGGATTCTTATTCCTAGTTTCCTTAGGGCTAGCAGTCCTTCTAACCGAGCTGGTTGATAACCCGGTACGTTCCCTGAAACTATTCAATAAGACCTGGCTGCATAAAGTCAGCGTTATTGTCTTGGCTTTGGCGGTTGGTGCCGGTGGCATTGCTACCGCCTCTTGGCAGATAAACAAGCGAATCTCTCCCGCCAAGCACGTCACAGTTTCTAGTCACCCCGGCGCGCGAATCCTCCTACAGAAAAATNNNNNNNNNNNNNNNNNNNNNNNNNNNNNNNNNNNNNNNNNNNNNNNNNNNNNNNNNNtAACAGTGGGCAAGCCTGCCGTACCAATGTGACAGCGCATTTGCTGGGGCACCAGATTTTGGAGAAGCCGCCGGTCATAACAATTCTTGTCGTCAGCTTCACCAGGAAGGTNNNNNNNNNNGGAGAAGCCGCCGGTCATAACAATTCTTGTCGTCAGCTTCACCAGGAAGGGACTGATGGTGCTAATGTCCTGGTATTTGGTGATTCCCATGCCGAGCAGTATCTGCCCGCTATCCAAAAAACGGCAGAGAAACGCAACTGGAATTTAGCCGCGCTGCTAATGGGAGGCTGCAAGATCTCCCGTGACTTTGACGGCCATGACGATACCTGCAAAAAATGGGTACAAGCCGGATTGGATTGGGCGTTAAATAAGGCAAAACCCGATGCGGTGATTATGGTTTCCACGCTTACGCAACCTGGTAGCCCTGATCAAGTATTACCTGGTCACCCCGATGTCGTGTCCGAGTTCCTGACAAAGGGGATAAAGGTAATAGGGATGCGCGACACCCCTAATTATTCTCAAAATATCTATGAGTGCGCTGTGTCAGTCCCTAATCCCCAGTCCTGTGGCGTCCCCTATGGACAGGTGTATTCGAAGACTCTTAACGGTCTGCCTGTAGAAAACCCTGGTTTCCATTTCGTGGATTTATCGCCGCAGATATGTCCCAACGATGCGTGCAGTCCCTTGGTCGGTAATCTTTACGTTTATATGGATCATGACCACCTAACTAAGTATTATTCCCAGTCCTTAGAAGATTTCTTCACTCAGCAAACCAAGGGGATCCTGGAACCCTAGCGCTGCGAAAACCGCATCTTTAAGCCAGACTGAACTCGATAATCCCCGATAGGGGCTATAAACCCTCCTCATAAAAAACTCCCGGGACGGGGAGTTTTGGGAGTTATCCCCAAAGGCTCTCTGCCCCGGGAGTTTCGGGCGTTAGCCCGACTCATTCACTATTAGATTTGCCAGATACTATTGGCTACTGCTTCCAGTAGTGACGCTGATCCATCAGCGCTTCCTCGTATTCTTTCCGAGCCTGCTGCGTGGATTCGATGCGAGAAACTTCCGGCACCGCCACGTCCCAGTAGGAACAGTTCGGCGGGTTCGGACCAAACAGGTTAGTCTCGATATGAATCATCACTGCCTGTTCAGATTTCTCCGCCTGGCGATAGGCATCCCGGAACTCTTCGATAGTGTGCACTTTCAGCACTTTAATTCCCCAAGATTCCGCGTTCTTGGCGATATCTACCGGCAGCAGCTCCCCGTCCTCGTTATGGGGATTGCCATCACCCATCCGGTAGCGAGTACCGAAACGCTGAGAGCCGTGAGACTCCGAAAGCGAACCGATCGAAGAGAACCCGTAGTTTTGCAACAAAACATAGATAACCTTGATGTTTTCTTGCACCACGGTGGCCAGTTCCATAGGTAACATCTGGTAGGTACCGTCACCAACAATCGCCACCACTTCCGAATCCGGCAACGCCATCTTGACTCCCATAGCCGCGGGAATCTCGTATCCCATGCAGCTAAAGGCGTACTCTACGTGGTATTGCACCGGAGTCTTCGCTTGCCACAGGCACTGCAAATCACCCGGCATTGACCCGGCGGCGTTAATCACCACATCGTTGTCGCCCATCATGTCATTAAGCGCCCCGAAAACTTCGGTTTGCGCCGGCAGCTCTTGATCATGGGCACCGTAACATTCGGCGGTCTTTTCAAACCAGTCCTCACGCGCGCTGGCAATCTCGCGGCTGTAATCTTCAGAAACCCGGTAATCTCCGAGTGCCTCTTTCAAAGCAGCCAGCGCCAACTTGGCGTCAGCCACCACCATTTCACCCGCGTGCTTAGCCGCATCGAAGGCTTTCACGTTGATGTTTACGAACCGCACATCCGGGTTCTTGAACTGGGTGTGGGAAGCAGTAGTGAAGTCCGAGTAGCGAGTGCCCACCCCGATCACCACATCTGCTTTATCCGCCAAATGGTTCGCGCTATTAGCCCCGGTAGAGCCCACGCCCCCCACGGCGCATTCATGGTCAAAGTTGATGGCACCTTTACCTGCCTGGGTATCGGATACCGGAATTCCGGTAGCGCTCGCCAAATCGCGTAGTTCCTGGGAGGCTTCCGCATAGATCGTGCCCCCACCGGAAACAATTAAGGGTCGCTTCGCCGACTTAATAATCGCGGCTGCCCGCGCCATCTCGGTTTCCGATACTGCGGGACGGCGCACATGCCAAACCCGCTTTTCAAACATTTCTACCGGCCAATCGAAGGCCTCGGCCTGTACGTCTTGCGGCATTGCCAGTACTACTGCTCCGGTTTCTGCCGGATCAGTCAGTACCCGCATGGCATTCATCAAAGACGGCATTAGCTGTTCGGGACGGTTAATCCGGTCAAAGAACCGTGATACACAGCGGAAAGCATCATTAACGGTTACGTCTAGGGAACGCGGATCCTCCAACTGCTGGAGCACCGGATCCGGGTAGCGGGTAGCGAATTGGTCAGAAGGCAAAAGCAATACCGGCACCCGGTTAGTGGTGGCCAGCGCGGCGCCAGTCACCATATTCAAGGCGCCCGGACCAATCGAAGTGGTAACCGCGAGCGTCTGCAAGCGGTTCTTGGCTTTAGCGAAAGCCGCGGCCGCATGGACTGCGCCCTGCTCGTTGCGCGGCATATAGTATTCCATTACTCCCCCATCGGGGGTGGAATCGAGTTCGTTTTGTAGTAGCGCCTGCCCGATGCCACACACGTTTCCGTGTCCGAAAATCCCGAACGTGCCCGGGATCAGACGGTATTCTTTTCCGTCGCGCTCGGAATATTGGTTGATTAAGAAGCGGATTGTCGCCTGCGCGGTAGTTAGGCGAACGGTCTCAAATTTTGTCATCCTTAGTCCTCCTTGATGGTGGCGTTGGTCATGGGCAGACGGGGATCGGCTTCGCCGCCACCCCAATCCTCCGTGAGCCAGACATAGTCGGGATCAATAGTTACCAGCCAGGTAGCGTCCTCAGCCGGGCCAGCCATTACATTCAAATAGTACAGGTGGTATCCGGGCGCGGCTACGGACGGGCCGTGCCAACCGTGCGGCATTACTACTACATCCCCGCTGTGTACCTCGGCGCACACATCAATAGTGTGTCCTTTAGAGGGGTAGATCCGCTGCAGCGCCATCCCAGTAGTTCCGTTTGCGGCTGGTTTTACCTGGTAGTAGTAGATTTCTTCCAAAATCCGTTCAGTTTCGGAATGTTCATCATGTTTATGAGGAGGATAGGAAGACCAGTTGCCACCGGGGGTAATCACTTCGGTGACTAGCACGTGGTCGACGTCTACCGGATTACCCATCGTGTAGTTGTGAACTTCCCGGGTACAGTCGCCCTTACCGCGAATCATGGAGATGACTTCATCCTGGGGACAGTAGCGCAGCGGTTTTTCGTTCTTGGCTACCGAGCTGGGTAGCGCGAACCGCCCGCCTTTTTCGCTGCTCACCGTAAAGGTGGTGTTAATCGGTACGTACAGGTAATCGGTGATTTCACTCCAGATATCTTTGCGGCCTTTGATTTCGAAGGTTTCGCTGCCAACCTTAACCGTGCAGCCGCCCTCGAGAGGTAAAACCAGCAGTTCGGAGTTACCGGAGGTGACCTCTTGGCTGGCTCCCGCCGGCAGATTCAAGACTTTCAGTCCCGAGAACTGCCAACCGGCTTTTTCCGGGGTTAAATCCAATTCGAACTGGCCATTTTTTAACTGACCGTCGCGGAATAAATAGTTTTCGTTATCACTCATAGCAAACCTNNNNNNNNNNNNNNNNNNNNNNNNCCTACCGTCTCGTCTACGGCCTGCGCCACGTCGCCGCCGGCCGGGAATAATAGTGAACGACCGATGACCAACCCGAGTACATTGGGCAGCCGCAAAGCTTTACCCCATGACTCCCTGGCGGCATCGGGATCCTTAGATACCTCTCCCCCTAGGATCAAAGAGGGAAGTGTAGTGGCTTCCATAACGCGTTCCATCTCGGCAACGCAGGGGAGTTTCAACCAGGTATAGGCACTGGTACGTCCCAGTCCCGCTGCGATCGCCATCGATTTAATGACTGCTTCCGGGGTGAGGACGTTGCTGACGTTTTCCGCCGGGCCTTCCGAAATAAACGGCTCGACCATCGCCATCAGTTTTCGCTCTGCCAGTTCATCTATGGCGCGGGCAGTCGCCTGCAAAGTGGAGACGGTACCCGCATCTGCATAGTTGATCCGGGTTAGCATTTTTCCCCCGGCCAAGCCAGCATCTTCTATCCCCTGGGCGTCGTAGCAGTTGAAACGGTCATCCATTCCAAAAGTAGCCCCCGCTAGTCCGGCGCGGTTCATGGATCCGAAGACGACTTTATTATCGAGGGCGCCCAGCAGCGCCAAGTCCTCGATCATATCGGCGGTTCCCAAGAAACCGTTTACTCCCGGTCGCGAGAGCGCCTCACAGCAGCGCGCCAGCAGCTCTTCCCGGTCGGCCATGGCGGAGGGATTATCTCCGGCTGCCAGCGCCCCGCGTGCCGGGTGATCGCAAGCAATGACCATCAGTTTTTCAGGTTTACCGTCTTTTCCTTGCAGCGCTTCTTTCAGGCTGGGACGAGGACGATTTTCCAGAGTTTTCGCTATCCGTTCCGGTTCAAAGGTACGGATTTCTGCCAGTTTTGAGATTAGCTGCCCCATCGTCCTACCTCTTAGTAACAATCGGAGCGGACTGCGGGTTCTTGGCGATCATGTCTAAGATTTCCGGTTCCGAGGGCATCGCCGTGGAGCATTCCAGACGGGAACTTACAATTGCCCCGGCGGTGGAGGCCGCCGAAATAATCTGCGGTAGCTCCCAGCCGGAGAGCAATCCGTGACACAGCGATCCTCCGAATGAGTCGCCCGCGCCCAGTCCATTAGTGACTTTCACCGGGGTTACCGGAACTTCAATCCGTTCTTCCCGGGTCTTACATAAGGTTCCCAGGGGGCCTTGCTTAACGACTGCGATTTCTACTCCCCGCTCCAGGAGGGCGTCGGCAGCGCGATCCGGCTCGGTTTCTCCGACTGCGATGCGGCATTCTTCTTTATTGCCGACCGCTACCGAAACTTTCTCTAATATTCGTTCCACTTCGCGGTGAGCGGTTTCTTCGTCGCTCCAGAAAGTCGCGCGGTAATCTAAGTCCGCAATTGTCCATTTGTCTGTCTCTGACAAATCCCGCAGATCGAGGGCGTGATGATGAGCGCTACGCGAGGGTTCTTCGGATAGGCCGGTAACGGAAATCCAGAAAATCCGGGCGTCTTTCACGGCGTCCTCGGGAATATCTGCCTCCGTTAGCTCCAGGTCGGGGGTGGAGGGCTCCCGGTAGAAGTAGAGAGGGAAATCGTCGGGCGGGAAAATCTCGCAAAACGTTACCGGGGTGGCAAAGTTGGGATTATCCACCACATAGGTGTCATACACCCCCAAAGAGCGCATCTCGGAACGCACGAATTTGCCGAAAGGATCTTTGCCCACTCCGGTGATAATCGCGGAAGAGTGACGCAGCTTTGCGGCTGCTACCGCGACGTTCATGGGACTGCCACCCAAGAATTTTCCGAATTGTTCAACTTTTTCTAGCCCCACCCCGGTCTGCAACGGATAAATGTCTATCCCTGAGCGCCCGATGGTGAGCACGTCTACGGCCGGCATCTTGAAACTGTTCATACCAGCGATCCCCTTTTTTACATCGTTGTCGACTGCATCGTCAGCGCCGCTTGCCTGGCTATCGCAAACTTGCAACGCTTTGTAATGACATTCTACCAAAGTTCTGAAGCGAGGGGAAGCCTGAAATTCAAATTTCGAGACTTAGAATCACTGTGCGGGTGACAAAAATCAATTACATACCGTTAACAAAGGGGATCTCAAACGTTAATTTTGGGTGTATTCTACATTAATGTAATAGCCATATAACAATAAGCGCTATTGTAGCCTCAACGCACCTAGGAAGGAGTTCCCCCATGGCAACGCTCAAAACCTACGTAACTGATATTGAGCTCGACCATTCCTCTCCCGTTCCCCTGTACCACCAGATTTCTGAACCCATTAAGGAGTTAATCCTAGACGGCACTATCCCGCCGGGAGCAAAACTTGAAGATGAGTTATCGATGGCCTCGCGCCTGGGAGTATCGCGCCCTACTGCCCGCCGCGCCCTGCAATCGCTAGTTGATTTACGCTTGGTGGTACGCAAACGCGCTGTAGGCACTATCGTTGCCCCTAAAGAAATTCACCGTCAGGTTAAACTCTCTTCCCTCTACGACGATTTAAAAGACTCGGGACAAAAGCCCACCACCAAAGTTATTTCTTATGAGGAGATCGAGGCTAGCAAAGAGATAGCAGAGGAGCTGCGCCTAGAAGAAGGGCAAACAGTTATCAAAGTTGTCCGCTTGCGTCTTGCCAACGGTGAGCCGCTAGCGATTATGACTAACTATCTTCCCTCGGAAGTAGCCCCCACTGAAAAAGAACTACGTTCAGGTGGCCTTTATGACGCAATGCGTAGCCATGGGCACGAAGTGGTTAGCGCCTCGCAAACCATTTCTGCCCGCAAAGCCAGCAGCGAGGAAGCGGAAACCCTGCAAGAATCGCGCGGAGCCGCAATTTTGAGTATGCGACGTGTCTCTTACAACCAATCCGGGGTTCCCATTGAAATCGGAGACCACGTTTATCGCGCCTCTCGATATCACTTCACCGTCAGCCTTTAGTGATGAAGCTCACTCTATCTTTGCTCTATTGTCCTGTCAAAGTGTTGACGCTCTAGGTTTTTCCCCTTAACCTGGAAGGGAACCGGCACCGAAGGCGGTGTCCATTGAAGAACGAAGGAGACTCAATGACCGAGATTAAGATGACCCCCGGTCCCCTGCTAGATGCAGCCAAGAATTCGAAGACCGCACTGTGGAACGATTCTTCCGATCTGGAAGAACTACGTCAGTCAATCTCTTGGGGCGGAGTAGGTGCGACCTGCAACCCAACTATTGCTTACACTACTATTTCCAAGCACCTAGACATCTGGGCTCCTCGCATCAAAAAGATTGCCGAGAACATGCCCACCGCCACCGAATCCGAAATCGGTTGGCAAGCTGTTAAAGATATGTCCATTGAGGCCGCTAAGCTGCTAGAACCAGCCTTTGAAGCCTCCAATGGCCGTAACGGTCGCCTCTCGGTGCAGACCGATCCGGCGAACTACCGCAACGCCAAGGCACTAGCCGACCAGGCAGTCGAGTTCTCCGAAATGGCCCCCAACATTGTGGTAAAAGTACCTGCCACCAAGACTGGGATTGAAGCTATCGAAGACGCCACCTACCGTGGCGTCTCCATGAACGTAACCGTATCCTTCTCCGTTCCCCAGGCAGTTGCCTCCGGGGAAGCCATTGAGCGCGGTCTGAAGCGGCGCGAAGCTGAAGGCAAAGACATTTCCCAGATGGGTCCGGTCGTAACCTTGATGGTTGGCCGTCTCGATGACTGGCTGAAGATTTGCGCCAACCGCGACAAACTGGTGCTAAACCCTGGACACCTCGAATGGGGCGGAATCGCTGCCGTCAAGAAAGCTGCTGCCGAATTCGAAAAACGGGGCTTGCGTTCCCGCATGCTAGTTGCGGCCTTCCGTAACACCATGCAGTACACCGAGCTAGTCGGTGGCGACATCGTGATTTCCCCGCCTTTTGCTTGGTCCAAGCGGATCCAAGAGTCCGACTACCAGTACGAGCCCCGCTTCGAAGAACCGGTAGCAGACGAAATCATGGAAACCTTGATGAAGGTGGAAGATTTCCGTCGCGCCTACGAAGTAGATGGCATGAGCGTCGAAGAGTTCGACACCTTCGGCCCCACGGTGCGTACCCTACGCGGGTTCCTCAAGTCCAATACTGACCTGCAGGAACTGGTACGCGACGTGATTTTGCCGGCGCCGAAAGAAAAGTAGTTCTCCGTCGTCAAATAACAACTAAATAGCCTTAACGGCCGGGGACGAGTTTTCTCGTCCCCGGCCTTTTTACCACCGCAACGCTACCTTACGCAGCGGCAAGGGTAGACAAAAGGCGGGGTCGGAATTCTCCGACCCCGCCAATTGCTTTATGGCTCAATTGCGTGAAAAGCGCGCAGCCACGTTAATGCTTAACGCTCAACCTTTGCCAAAATGTCGCGCGCGGAAAGAATCAAGTATTCTTCTCCGCCGTACTTGACCTCGGTACCGCCATACTTGGAGTAAATCACGCTGTCGCCCTCGGCAACATCCATCGGAACCCGGTTACCCTGGTCATCAACGCGACCTGGTCCCACCGCGATTACTTTACCTTCCTGCGGCTTTTCTTTAGCAGCGTCGGGGATAACCAGACCCGAAGCGGTCTTTTGTTCCGCTTCTGCCTGCTGAATCACGACGCGATCTTCTAACGGCTTAATGGAGACTGACACTGCAGACCTCCCTTTCTTTTTCCAAAAACTTTTCGGTTTTAGTACCGGAACTTTGACGTCGCGGGTTGCCAGATTTCCGGTGCCAGTCTGGAGTCTTACAACTCCAAATGCACTATTTAGCTTAAGTGTATTCTGGCACTCAATCAAGCTGAGTGCCAGATTTAGCTTACGCCCTGGGCGAATCCGATTCTTGTCCCCTTTAGCATTGCGAAACCACCAGGACACAAGCTCGGTTAGACTAAAAATGTCAGAGGAGNNNNNNNNNNNNNNNNNNNNNNNNNNNNNNNNNNNNNNNNNNNNNNNNNNNNNCCGCTACTAAGTTACCCGCAGCTGCGGCAGCTAATCGCGCATTTTCCACCAGTAGAAGATCCGATGGTGGCAGCACTTACCACCCAAACCGGTTGGCAGCTTTTAAAAGAAAACCCCGCGCCAAGCCCCTCCGAAGCAGCTGCTCTCGCTAAGCACCTGCGTAGGCGCTACCCGGCGAATCTAGTCTCTTCTTTGCAAACCCAATGGAAACTGCGAGAGAAAGCCCAGGAAAAAATAGGGAGCGCAGAGGCCAGGAACTGTCTCTTTACCCGCGACGGACTCGAACAGGCTACCCGAAAGAATGTGGCCATGCAGCGAGCTAAACGTTTTGCAGCCGCCGGCGTCACCAGCCTGATAGATCTCGGGTGCGGGATTGGTGCCGACTCGCGGGAACTGGCACACATCTGCCCCGATTTTCGCGCAGTCGACCAGAGCCCGGCAGCTGCCACCTGTGCGGCGATCAACCTTTCTGACCAGCCAGGAGCCCAAGTTCTATGTACAAGTGCAGAACAGGTTGTCACCCAGAAAAATCTTCCCGCCCTGTTTGTAGATCCGGCACGCCGCGCCGCTACCGGACGCGTCCTCTCCCCTGCCGCCTGGTCCCCGCCCTTAGGGACAGTGTTGGAATGGGGAAAGCGCGCGCCCTATCTAGCAGTAAAAATAGCGCCCGGCATTGATCTCGCTAACCTGCCAGCTGGCTACCACGCCCAATGGGTGAGCGTAGCGGGCGACCTGGTGGAGTGCGCCCTCTATTCGCCCGGGCTTGCTCCGGAAGGAGCTGGACGCTCGGCACTAATCATTTCCCGCGGCGGGGTTACCCAATTCCGCTGCGCTAGTGCCCGCAATCCGTCAGACAGCCACGTGCAGGTTCCGCAGGCAGCTAGCTTGGGTAACTATCTTTTCGATCCCGATCCTGCGATTATCCGCGCCGGAATCTTGCCTGACATTTGCGACCGTTTAGAGGCCGCGCCAGTATCTAGCAAAATCGCTTACCTGACCGGAACAACTCTTCCTACCAGCGAAGACACCCCGGCACTGCGCTGCTACCAAATAGCGGAAAACCTGCCTTTGAAAACCAAGATGGTTAGCTCGTACTTACGCTCCCGCCAGGCTACCCGCTTGGATGTCCTGAAGCGGGGAGTCGCCCTCGATATTGCTACCTGGCGCAAAAAAGTAATGCCCAAAAAGCAGCGGGACTGGACTCCGCTCACCATAACCGTAGCGCTAACCCGGGTAGGCGGAGCGCACCGGTGCCTAGTGTTAGAGGAAGCGGGGATAACCTTAGGACGATAGCCCGGCTCGTTCTGCCGACTGCCCGCTCAACCCCTATAGGGTTATCGGCGGGGTTCCACATCATCGGGCGGCTCGACCGTCACGGACGGTTCATCCGGATCTGACTTTTTCGCCTGCGAACGCTCGTGTAGACGTTGCTGTGCTTGCTTGGCGTATTCGCGTCCCTTTTCTACTGCCTGCTCGGCGTATTCACGCCCTTTTTCCGCCGCCTGTTCCATATAGGGACGCGCTTTCTCTAGGGTTTCTTCCGCATACTCGCGGCTTTTTTCTGCCGCCTGCTCTACGTAGGGGCGAGACTTTTCTACCGCTTGCTCTACGTAGGGACGCGCTTTCTCTAGGGTTTCTTCCGCGTATTCGCGTCCCTGTTCTACTAAAGGTTTAATCCGGTCGGCGGCTTTTTCAGCAGCTTTTTCAAATTCCGGGCGCATCTGGTCAAATGATTTCGCCATGTTTTCTTTCACCTTTCGATAGATGCTTTCCGTTTCTACCTGCTTTTCTTGGGCAATACTGGTTTTAGTCGCTGGTTTTTCCGCATCGCTGGGGCTCGGAGCCATGTAAATCTGGGTGAGCGCCATCTGAGAGTCAGGGCCAAAATCTGTCGGCGAGGGCGCCATTCCCGCTTTCACTAGCGCCTCACCTAGGGCAGCGATCTGAGCGCCATTGTCGGTACAGAACCGAATCGGAGGAATCCGTACGGTAATCCCCGCCGATTCGGCGCGCTGGGCAAGGAGTTCGCGCAGGCGCGAGTTAGCGGAAAAACCGCCTCCTACTACAATCTCCCGGCAATCAAAATCTTGAGCCGCTTGTACCGCTTTCTTGGTCAGGGAATCATTTACTGCTTCGGAGAATCCGGCACAAATGTTTTCCCGCTTAATAGTTTCCCCGGCAGCCTCTAGCCCCTCGATATAGCGGGCAACCGCGGTTTTTAGACCTGAGAAAGAGAAGTCGTAGCGGTGACGCTCTTTGTCTTTACCAGCTGCTAGTCCCCGCGGGAAACGGATAGCTTTCTTGTCCCCCGCCTGCGCCAAGCGGTCTACGTGCGGACCTCCTGGATAGGGTGTATTCAGTAGACGCCCTACTTTATCGAAAGCTTCCCCGGCGGCATCATCAAGTGTGCCCCCCAGTTCCGTAATATCGGTGGCGAGGTCGCGCACCAGTACTAGGTTCGAGTGTCCCCCCGAGCAGATCAGCCCGATAAAGGGTGGGTGAAAGTCCCCCTCTACCAGGGCATCTACCGCCAGGTGTCCGATTACATGGTTTACGCCGTACAGCGGTTTATCTAGCGAAAGCGCCAGGGCTTTAGCCGCCGAAATACCCACGGTTAGCGACCCCACAAGTCCGGGACCTGCCGCACAGGCAATCGCGTCTACCTCGCTTAACGCTACCCCGGCCTCTTCACAGGCAGCCTGCAAAGTGGGCAGGAAAGATTCCAGGTGCGCCCGGGACGCAATTTCGGGAATGATTCCCCCGTAACGAGCATGCTCGTCCATCGAGGTAGCAGTGCGATCTGCCAGTAGTTTTCCCCCGCGCACCAGCGCCACGCCGGTTTCGTCGCAGGTAGACTCGATTCCCAGGATCAGCGGTTCACTCATAGTCCCCATTTTACCCATACCCCAGATTCTCGGCCTAACGATATCGCCTCTAGCTGTAGTAACTCTCTTCGAACAGCATCCGGACATGGCTTCTTCAAGGCATGGGGCTTCACCAAAAAACAGGACATTGAGGTCAAAAATCAGGACATTAGATTAAAAAATCAGGACATTGCCTGGAAGGGGCTCAGTCCAGTCTCGGCTCGGCACGCCCAAAAACTCTACGATTTCTTCGGGAACGAGGACGTTTTCTCGCGTTCTCAGGTAACGGAGATATTGGGGATAACCCCCTCCCCGGCCTCTGAACTTTTGCGAAAACTCCTGGGTGCGTCCCTAATCACCAAAGTGAAAGGCAAAGGAAAAGGTAAGTACCGCTTCAGCTGCAATATAGGAGGACGGTCAGCTAAGTCAGGTAGCTAATAGTATACGGGGCTAAAAGATGCAGCGATTTTACTGCTAGCTACAGGGNNNNNNNNNNNNNNNNNNNNNNNNNNNNNNNNNNNNNNNNNNNNNNNNNNNgGGGCTCGGAGAAAATCTCCGAGCCCGCCTTGGCCATGCAAAAGAACGGCTATTTAACTGTTAACTGCAGATTTAAACTCCAGATAGAACAGCTTTGCCGAGCTGCCGGTTTAGCACCGCGATAAAGTCCAGCGGAACCTGCTTGGGGCATACCGCCGAGCATTCACCAAAGTTGGTGCATCCACCGAATCCTTCAGCACCCATCCGGTTAAGCATCTGAGTAACCCGCCGGAGATTCTCCGGTTTACCTTGCGGCAAAAGACCCAGGTGAGTCACTTTCGCAGCGGTAAATAGCATCGCCGAACCGTTCGGGCAAGCAGCCACGCACGCTCCACAACCGATACAGGCCGCGGCCTCGAAAGCCCGATCCGCATCCTTCTTGGGAACCGGGGTGGCATGTGCATCCGGAGCGGCGCCGGTATTAACCGAAATGTATCCGCCCGCCTGAATAATACGATCCAAGGCGTTGCGGTTAACCACCAGATCCTTAATGATCGGGAATGCCTTAGAGCGCCAAGGCTCAATGGTAATAGTGTCCCCATCCTTGAAGGAACGCATATGCAGCTGGCAGGTAGTGGCGTTATCCTTCGGATCCGGGGAATGGTTTCCATGCGGAACCCCGTTAATCACCAGGCCACACATACCGCAAATTCCCTCGCGGCAGTCCGAGTCAAAGGCGACCGGCTCTTCCCCGCGGGCAAATAGATCCTCGTTGAGGATGTCCAGCATTTCCAGGAAAGAGGAATCCTCGCTAACTCCGTGGAGCTGATATTCGTGGATAGCTCCCTCGGCGTCTGGGCCAGCCTGACGCCAGATTCGCAAAGTGATGTTCACTTGTAGCTCCTTGTCTTGACCTCGATATTGTTGTAAATCAGATCCTCCTTGTGCAGGACAGGGGGCTGATCCTCACCTTTCCATTCCCAAGCGGCTACGTACATGAAGTTTTCATCGTCACGCATAGCCTCTCCTTCCGGAGTTTGGTGTTCTTCCCGGAAGTGACCGCCACAGGATTCTTCACGATGCAGCGCATCGATACACATCAGCTCGCCTAGCTCTAGGAAGTCAGCCAAGCGGCCGGCGCGTTCTAGCGACTGGTTCATCTCGCCGCTCTTCTTGCCCGGGATCCGTACATTGGTCCAGAACTCGTTACGCAGGTTCCGAATCAAGCCGATAGCTTTCTGCAGCCCCTCACGGGTACGGGACATCCCGCAGTACTCCCACATAATGTGGCCAAGTTCCTTGTGGATAGAGTCCACCGAACGAGTACCCTCAATCGCCATCAAGCGGTCAATGCGCTCTTGCGCCTGGGCTTTCGCAGCCAAAACATCAGGATGATCTTGCGGAAGATCTTCCCAATCCAAGGTATGAGCCAGGTAGTCATTTACCGTATTCGGCAACACGAAATAACCATCAGATAGACCCTGCATCAAAGCAGAGGCACCCAGACGGTTAGCACCGTGATCAGAGAAGTTAGCTTCCCCGCCGACATACAGCCCCGGGATAGTGGTCTCTAGGTCGTAGTCAACCCAAACCCCACCCATGGTGTAGTGCACCGCCGGGTAAATCCGCATCGGAACCTCATAAGGATCGTCATCGGTAATCCGCTTATACATATCGAACAGGTTGCCGTACTTGGCAGAAACAGCTTCCTTGCCCATACGCTCAATCGCATCCGCGAAATCCAAGTAAACGCCGCGAGCAACGCCGTCAATCTCCGGCCCTACCCCGCGACCCTCATCGCACATATTCTTGGCTTGCCGCGACGCAATATCGCGCGGAACCAAGTTACCGAAAGAGGGATAGATACGCTCTAGGTAGTAGTCACGATCTTCTTCCGGGATTTCCCGCGGGTCTTTCTTGCAATCCTCTTTCTTCTTGGGAACCCAAATACGTCCATCGTTACGCAAGGATTCACTCATCAAAGTGAGTTTAGATTGCTGATCACCATGCTGCGGAATACAGGTCGGGTGGATCTGGGTGTAGCAAGGGTTAGCAAAATAGGCACCCTTACGGTGAGCCCGCCAAGCAGCAGTACCGTTACACCCCATAGCGTTGGTGGACAAGAAGAAAACATTCCCATAACCACCGGTCGCCAAAATAACAATCGAGGCAGTGAAAGTTTCCAGTTCACCAGTTTCCATATCGCGAGCCACAATCCCGCGCGCCCGACCGTCCGAAACGATAAGTTCTACCATTTCGTGACGGGAGTGAGATACCACGGTGCCCGCGTTGACCTGACGCTGCAGCGCCTGATAGGCGCCGATCAACAGCTGCTGACCCGTCTGACCCCGCGCATAGAAAGTACGGGAAACTTGCACCCCACCGAATGAGCGGTTATCTAGCAGGCCGCCGTATTCGCGGGCAAAAGGTACTCCCTGCGCTACACACTGGTCAATAATATTGGCAGATACTTCCGCCAGCCGGTAAACGTTAGTTTCCCGAGCGCGGTAGTCTCCGCCCTTCACTGTGTCATAGAACAGGCGATAGTCAGAGTCGTTGTCGTTGCGATAATTCTTCGCCGCGTTGATCCCGCCCTGAGCCGCAATCGAGTGCGCCCGACGAGCAGAATCCTGGTAGAAGAAAGCATCGACGTGGTAGCCCATTTCGCCTAGCGAAGCAGCAGCGGCGCCCCCTGCCAGGCCGGTGCCTACCACGATCACTTTGATTTTACGACGGTTAGCCGGGTTAACCAGCGCCGCATTGAACTGGCGCTGCTTCCAGCATTTTTCAATCGGCACCTCAAGCGGTGCCTTCTGGTCAGCAATCGGTTCGCCAACGGTGTACAGACCGTCGACTAGGTTTTGTTGTTCAGTCATCTTACGCATCCTTCCCTAACTAACACGCCACCGGAGCGGGGTTGGTGATTACCAGATACAGCGGTGGGATGGCGAACATGGCGAACAGCAATAGCCCCACGATCCCGGAAATATAAACGGTCGCTTTATGCGTGTTTTCCCGGATCCAACCCATAGTTTGCAGGGCGGACCAAACGCCGTGCCCCACGTGCAGCGCCACAATCGCTACCGCACCCAGGTAAATGATCAGCGTCCACCAGTTAGCTGGCGAGAACGTGGTTACCATCATGTTCCACGGTGCTACCGGAATCATTTCCCCGTCTACCTTGCAGGTGGCAGAGCTGTATGCATCAGCTGCGCCAATCTGCACCCACTTGGTGGTGAAATGGAAGATGTGGAAGAAGATAAACAGCACTAACAATACGGATCCGACACGTACGGTTCGGGTCGCGTAGTTGTTAACCACGTTCTGTTTGACTACGTACTTCTGAGAGCCTCGTCCCTTGCTGGCGCGATGCCAGAGGTAGAAGGCACAGATCATATGGATAACAACGCAAGCAAGTAGCAGTACGCGCAGAATCCAAAGCAGACCTTCATAAGGCAGGATAGGGGCACCGAAGACCCGTAGATGGTGGGCATAGCCGTTGTAGGCATCAGGCCCCGCCAGGATCTTCAGGTTGCCGTAGGAATGCATTAACACAAACAGTACAAAAAATATGCCGGTAACAGCCATGCACTGTTTCGCGAAGACCAGGGTGTTCCAGCTTCGCCTCTTCTGAATTTCTTTTGTATTGGCCACGATTCACAGGCTAACCCACCGGTTTTCTAAGACTTAGGAATTTGGGGCTAGATAGAGAAAAAGCCGCGAAAAAACCAAATAAGAACTAGCACCCTATTCCGGGTTTACCTGCAAAGATCGGGGAATAATCGACGGGGTGAGGAAGGAAAAACCAGGTGGGGATTTCCAGCAACAAAAAAATAGAAGCAGGGAATTTTTAAACAATTGAGAAAGCTTGAAGTTGTTAAATACATTTCCCTGGTGCTTAAGGGGAGGTTATTTCTACGCCGATCGGCCCGGGAGACGGGCTCGCTAAGCGCTTACGCATTACCAACGCATCCTCGCGGGGATGGGTATAATATCCGCGGCGCACACTCAAGGCCGCAAAACCGGCGCGTTCATAAAGTGCGATCGCAGCCTGGTTAGAGCGACGCACTTCCAAAAACATTTCAGTTGCTCCCCGTTTGCGGGCAGCGCTGAGAGCAGATTTTAAGAGGGCGGCTCCCAGTCCGCGGCGACGCTTTCCGGGCAACACTGCCAGGGAATGTAACTCAGATTCGGGAACTAGAACTTCCAGAAGCGCTGCCCCCACCAACAGAGAATCCTCCCAAATCCCCATGGCTAGCCCGTAACGGGCCGATAACATTTGCCGCAGTTGCGTGTCAGTAAAAGCCTCTCCCCCAAAACAGGCTTTCTCCAGGGCGAGCAGCGCGGGCACGTCCTCGAGACTTAAAGAAACGCAGCTACTCACAAAACCCCTATTTTCCCTTATTTGGAGGCTGCACGTCCGGGCGGCGCAAATACAGGGGAGATACCGTATCGAGTAACTCATCAGCTGACTTCCCAGCCAAGCGTACCTGCGCGATCCGGCCGAGGACTGCCGCCTCTACCTCGGTAGGGAGCCCGGGATTTAACGCCAAGTCTTGGGGATAAAGCCTCGCGCCTGCTCCTGCCACAATCAGCTCGGGAGTCGCCGCTCGGTTAGCGAAAGTAGCGGGTCTGCCCACTTCCGGTCCCCACAGGCAGCAAACATCATCGGGGCCGTCCGCGCGATACTGGGCGCAATAAACCTCTTTACGGCGCGCATCGGTAGCCACAAAGACTTCCTGCGTGGGCGGAACCAGATCTAATACTGCGCGTGCCAGGGCATCTAGGGAACTAATTCCGATCACCGGAACTCCCAGCGCATAACCAATCGTGCGGGCAGCAACCAACCCGGAACGCAATCCGGTAAAAGGAGCCGGGCCGCGTCCTACTGCCACCGCCTCAATACCGGCTTTCGCGAGGGCGCACCCGCAAGCTTCTTGCACTACCTCACTTACCAGTTCGGAAAGATGCTCAGCATGAGACCGGGAATCTTGGCTAGAGCGACTAGCTAACACCGGGGGCTTGGCTTCACTATCCCACAGGGCAACCGAAGCACCCAGCGAAGTATCAATACATAAAATCCGCATACTATTACCTACTTTTCTTGTCCGTCCTCAAACGCGGAAAAAATCTGTTCCCAGTCCGTTCCTTCCCAGCGCTTCCCCAGCGGGCGGATAGTGATTGTCCGTTTCCCATCATCCATTTCCGCCAGATCTACTACCCCATCACTGCTGGTAGCGATCCCTCCTTGTTCCCGGTGAATCTCGATCTCCAGGCGATCAGCCGACAGCTGTTCGGTTTTGCCTTCTCCCCATTCGATGACGGTAATCGCCTGATCCAAAGTGGAGTCCAAATCGAGGGTTTCTAGATCGGTTAAATCTTTGATCCGATAGGCGTCGGCATGAATCAGATCCGGTCCTCCCACCAGGGACGGGTGTACTCGCGCCACAATAAAAGTGGGGGAAGAAACCCGCCCTTTAACCTGCAATCCAGAACCGATCCCCTGAGTAAAAGTAGTTTTACCGGCTCCTAGCCCTCCGGAGAGCATCACTAAATCACCACGCCGGAGGTGTTTGGCTAAGAGCTCTCCCGCGGCGCGCGTCTGCTCGGAAGAATTAACGGTGATAGTAAAGGACATGTTTCCTCCTAGATATAGACTCGCGGCACCCGAGGATTAAGACCAGTAACAATCGTATAGTTTATGGTTTCGGCGGCCTTCGCCCAATCATCGGCGGTGGGTTCCCCTTGGGAGCCATCTCCCCACACCCGCACCGTCGCCCCCGGTACCAGCGGCGGTTTGCCCTCCTCGCCGCTACCTAAATCCACCATGAATTGATCCATACAAATCCGGCCTACCTGTGGGTATTTCTGTCCGTTGGCGGCGACCCAGATTTTTCCCGAGGCATGGCGGTCAATTCCATCCGCATATCCCAACGGCACAATCCCGATATAGGTATCCTGAGGCGCCACCCAAGTTCCCCCATAGGAAACCGGATGCCCGGCAGGCAGTTTCTTGACGCTGATCAAATCGGCCTCTAAACGCATAATCGGGGTGAGCTGCAAGCTGGCAGTAGTGGCACGTTCCGGATTCGGGGTGAGGCCGTACATGGCGATCCCATAGCGCGCCAGGTCAAAATGTGCCTGCGGATGCCACAGCAGTCCCGAAGAAGCCGAGAGGTGATGAACTAGCTGCGTAAAACCGCGTTGGCAAGCAAGTTCGCACGCCTGCTGGAAGGTAGCAAGCTGGCGCGCAGTTGCTTCTTCTCCCGCTCCTGCTTCGTCTCCGCGCGCTAAATGCGACCAGATCCCGCTAACTGCTACGGTGCCTTCTTCACTGGCGAGCGCTGCCGCCGAAAGTAAAGGAGCGAGCTTTTCAGGCAGTGCCCCCTCGCGTCCCATCCCGGTATCCACCGCCAGGTGAATGCGGGCTTTCTTACCCGCAGCCCGGGCGGCACTGGCCACGCGCAGTAGGGTTTCAGGGTTAGAAACCGCAATATCCAGCTCCGCTTTAATCGCGGCTTCCAAATCCGCATCGGGACTGAAAATCCAAGTAAAAATGCGGGCTTGCGGAAAATCTTTCAGTGCCTTGCGCAATTGCATAGCTTCCGCGAGCTGCGCCACCCCAAACCATTTGATCCCGAACTTAAGGGCGGCAAGCGCAATCTGCGCGCCTCCATGCCCGTAAGCATTGGCCTTTACAATCGCCATTGCCTGCACATTCGGGTCACATTTGCCCAGCTGTTGCAGATTTTTTTCCAGTGCCGACAGGTCAATAATCGCGCGCGCCGGAAAATCAGTATCCATGACCATGACTATACCGCTCTAGGCTTGGCTCAAAGCATAGGCGATAGCCCGGGGAACCTGGCGGGCAATATCGGTAGCCACTATCGGTGCTCCCAAAGACGCCCCGCCGGACAGATCGTCACCGGTAAACGGAAGTCCCGCCGCTTTGCGGGCTGCCATGGCATGTACCCAGGCAGCCGAGGCAACCGCGGCTGACATTTGGGAAGGAGTCAGGCGGCGCCCCGATTGCTCTGCGCGGGCTTGGTGTTGGGCTAATACTGCCGCGGTGATGCCCGCAAGTACATCACCTGAACCGGCAGTGCCCGTCCAAAAAGGCGCCCCGGCCTGGCTAAACATAGTTTCTTCGGGACTGGCAATCACAGTTACTGCCCCTTTAAGCAATACTGTTGCCCTGGTTTTATCCGCTAAGAACTGCGCCCAGGCAGCCGGAGAGGCCTCCACCTCGGCGCGAGTAACCCCGCCACGTCCTCCTCCGGCTCCTAGGGTAGAAAGTAGACGCGCCGCCTCCCCCGCGTGCGGGGTAAGCACCGCACGGTGACTAAGCTGCCCCCCGGGAACTTGCGCCACAATTTGGGGATAAAAATCAATAGCGCCCGCGTCCAGCACCAGGGGAATTCCGCTGGTAGCAGCCTGTACCGCTTGGTTAATCGCTTCGCGTACCCGGGCAGAATCTTTAGGGTCAATACCTGGCCCTGCCAGCAGGCATTGATGCTTGCCGGCACCGGAAACTGCCTGCGGGAAACGAGACAATATTGCGAAGGCCGCATCCTCGGGCCCCACATAGCGCACCATCCCGGCACCGGCTCTGCCCGCGCCCTCAACACACATCACCCCGGTTAGGGGGAAGGCGGAAGAACCGGCAACTACCTGTACTACCCCGCGAGTATATTTATGGTCTTCGGCGCCAGGAACCGGCCACAAAGCCCCCACGTCACTTGCCTCCAGGCGGGCTAGCCGCGCCTCTTTCATTGGCAAACCCAGATCTACCAGCCGGACTTGCCCGAATTGATAGGCGGCCGGAGGAAGCAGGCAGGAGGATTTGCGTCCTCCCATAGTTACGGTCACGTCAGCTGCCAGGAAAGGACCGGGCAGGCGCCCGTCATCGGTGAAAATCCCGGAGGGAATATCGATCGCCACCCGCAGCACTTTTAAACGCCGAGTTTCATATAAGCGATTCAATTCCTGCGCTACCTGCGCTAAGGGTTCGCGTAATTTACCGTTTACCCCGGTTCCTACCAGGCCATCAATCCATACCTGGGCGGCGCGGGCGCGGCGGGAAGTAAGGCGCGCAATCTGGCGGCTACTGCCCGCTAAATCCACCCGCTCGATAGTTACTTCCGCTTTTTCTGCCGCTGCCAGCGCTTTTTCATGCGGCTTGTCTGTCAGCAGTAACGCGAGGCAGGGATACCCCAGTTTCGCCAGATAGGACAGAGCATAGAGACAATCGCCCCCGTTATCGCCGCCGCCGACTAAACCCAGAATCCGGGTCTCCTCAACTTTGGCACCGCGGGCAAGTAGAAATTCGACAGTAGTATCACTGACTTCGCCAGCCGCCTTTTTCATCAGTGATCCTTGTGGATGCTCGGCTACTACTTTGGCTTCAGCTTCCCTTACTGTCTGTTTCTCGAATGCCTCAATCATGCCGCCAGATTTCCTTCCTGCTGACTATTCCACGGTCACCGATTTGGCTAGGTTGCGCGGTTGATCTACGTCGTAGCCCTTGCTCTTGGCTACTTCACAGGCAAATACTTGCAGCGGAATCACCGTTAGCAAAGGCAGATAGAGGGTGGGAGTACTGGGAACCCGGAAAATATGGTCAGCGTATTTGTCGACTTTATCGTCGCCCTCTTCCGCTACTACCAAGGTTATCGCGCCGCGAGCGCGTACTTCCTGCAGATTCGAAAGCACTTTTTGGTGCAGCTCGGGACGGCGCGGGGTAGGCACTACCACAAACACAAACTGTCCCGACTCAATTAGGGCGATAGGGCCGTGTTTGAGCTCTCCGGCGGCGAAGCCTTCCGCATGTACATAAGCGATTTCTTTAAGTTTTAGCGCCCCCTCCATAGCTACCGGATAGCCCACATGCCGCCCTAAGAAAATCGTGGATTTAAGTTCGCTGCCATAGCGTTTAGCGACCTCTACTACCGGTTCTATTTGATTGAGCAAAGTTTGCATCTTGTGGGGCACTGCTGCCAGTTTTTCCAGGTAATCCGCGATTTCATCAATATATTTATTGCCGCGTACCTGCGCTAAATACAGCCCCAGCAGGTAGCAGGCAGTGATTTGAGCAGTGAATGCTTTCGTGGAAGCCACCGCAATTTCTGGGCCGGCATGGGTTAGCAGCACCGCATCGGATTCGCGAGGAATCGTAGAGCCGCGGGTGTTCACGATCGCCAGCACTTTCGCGCCCTGTTCGCGCGCGTGCCGCACCGCCATAATGGTGTCCATGGTTTCCCCGGACTGGCTGATCGCCACCACCAAGGTTCGCTGGTCAACAACCGGGTCACGGTAACGGAACTCGCTGGCCAGCTCGACCTCTACCGGAATCCGGCACCAATGCTCAATCGCATAGCGGGCAACCTGTCCAGCATAGGCGGAAGTGCCGCAAGCAATAATCACCATTTTGTTTACTTGCCGCAACACGTCTTGACTGATACGCAGCTCATCTAGCGTCAAGTAGCCTTGCGCATCGGTTCGATCCTGCAAAGTGGCAGTAACTGCCTGAGGTTGTTCATGGATTTCTTTTTCCATGAAAGTACCCCACCCGCCCTTAGAAGTGCGGTCTACTGAAAAATCCACGGTGAATTGCTTGGGAGTAACCTCTTTGCCGGCACTGTCGGCTACCCGCACCTGTTTGGCGGTCACCATCACCAGTTCGTCTTGCCCAATTTCTAGGCAGTCTTTGGTGTGATCGGCGAAAGCTAAAACGTCCGAACCGAGGTAGTTGCAGTCTTCGTCTACCCCGATAACCAGTGGCGAGGAGCGCCGTGCGGCAACCACCATGCCGGGGGCATCCCGGTGAATCGCCAAAATCGTAAAAGTCCCTTTCAGCTGCGCCATAGTCTTTAGTAGCGCCCTTGATAGCCGCGCCGCCGCCAAGTGCGCCCCGCCAGCGACCTCCGCGGAAACTTGGGCTTTATCTAGCACCGGAGCAGGTACCTCAGCTGCGCCCTCCCCGAGAGACGTACCCGCGCCCTCGTCAGCTAAATAGGATGCTGCCAGCAGATTCGCGATTACTTCCGTATCGGTTTCAGAAACGAAACTGAAACCCTGATTTTCGAGGACGCGACGCAAGTTATCGGCGTTTTCGATAATGCCGTTATGTACTACCGCGAGTTGCCCGTCGGAAGAAGTATGGGGATGGGCATTAATATCTGTCGGTCCGCCGTGAGTAGCCCAGCGAGTGTGCCCAATCCCCGCGAAAGCCTCCGGCAGGGGATTTTCCTGCAAATCTGCCCGCAAATTCGCGAGCTTTCCGCTCTTTTTACGAATCTCGATACCACCGGGGGTAGCTAGTCCAATCCCCGCGGAGTCATATCCGCGATACTCCAGGCGGGACAGACCCCCCATAATCACTTCTTCTGCATCTTTAGTGGGCTCTCGCCCTACCATTCCTAAGATTCCACACATGAGATAGATTTTTTCACGAGTTGTTCCTCATTGCTATCTCGCGCGCCTAAGCAGTGTAAATACGAATTATCGCCGACAGTTGGTTGCTTGACAAAACCATCCCGGCTTGGTGGGGTAGGCTGAGAAAGTCAGATTCTGCTAGTTGAAAGACAGGTAAAATGGGCAGACTTTTTGGGACCGACGGAGTGCGCGGCCTAGCAAATAGAGATTTAACCCCAGAATTGGCTTTGGAACTGGGACGAGCCGCTGCAAAACAGGTACGCAAAGATGCGCCGAAGGGCAAAAAATTGCGGGCAATCGTTGCCCGGGACACTCGCATGTCCGGCGATTTTCTGGACCACGCGATCTCGGCGGGTCTAGCTTCCGAGGGCGTGGACGTTAACCGCATCGGAGTCGTAACCACTCCTTGCGTCGCCTACCTGACCGCGAAAGCTGACGTCGACTTGGGAGTCATGATTTCTGCGTCTCACAACCCGATGCCAGATAACGGGATTAAATTTTTTGCCCGGGGCGGCTATAAACTCCCGGACGCAATCGAGGATCAGATCGAACAGCTGCTGGGTGAGGATACTGACCGCCCCATCGGCGATAAGGTCGGAGAGATTGAAGAAGAGCGGGAAAGCGCCGAAAAGCTTTATATTAAACACTTGGTGCGGGCAGTGGGGGATCTTTCTGGCCTGCGTGTAGCCGTGGATTGCGCCAATGGTGCGGCTTCCCATCTAGGTCCCGAGGCACTACAAGAGGCCGGAATCGACACCGTGGTAATCAACGCCTCCCCTGATGGACGCAATATTAACGACAATTGCGGTTCTACCCACCCCGAACAGTTACAGAGCCAAGTGGTAGCTGCCGGATGTGACTTCGGGGTGGCTTTCGATGGTGACGCCGACCGCTGCCTGGCAGTTGACTCCCAAGGAAACCTGGTCGATGGCGACAAAATCATGGGAATGTTAGCCGTCTACTTCAAGGAAAAAGGCGAGCTAACCGGAAACACCCTAGTGATCACGATTATGTCGAATCTGGGGCTGATTTTGGCGATGAAAGAAAAAGGCATCAACACCGTACAGACCGCTGTTGGTGACCGTTACGTCCTCGAAAAAATGCGCGAGCAAGGATTCGTCCTGGGCGGGGAACAATCTGGTCACGTGATTAACGGTAACCACGCCACCACTGGGGATGGGATTCTGACCGCGCTATGCATCGCCCGGGCAGTTAAAGACGCTGGTCAACCTTTAGAGAAGATTTGCGAGTTCGTAAAACGCTTACCGCAGACCCTGATTAACGTACCGAACGTGGACAAGACCCGCACCGATGATGCCGGGTTGCGGGCAGAAATTGCTAAAGCCGAGGAAGAGCTGGGCGATACCGGGCGGGTAGTGCTGCGCGCCTCGGGAACCGAACCGCTGGTGCGGGTAATGGTAGAGGCCGCTACCCAAGAACAAGCCGATGCGGTTTGTGAACACCTAGCTGGGGTGGTAAAAGAGCGCCTGTCTTTGTAAGTTTTATGTTCTGCGTCTCGCCAGGGCTTTTCCTGGAGGCGCTGGCGAGATGCAGGAAACACCGAATCGACGCAAGTTTTGAGCGGATCCAACCTAGCGGAGCCTAATAGTTATGCCAGCAAAATCCATTTATGAACAATTTGATCGGGACGCTTGGCGCGCCCTCGCCGCTAAAACCCCGATGCCGCTTACCGAGGCCGATTTGCGTTCCCTGGCAGCGTTGGGTGACCCGATTGATTTGGAGGAGGCAGACGCAGTATATCGCCCCCTGTCAGCGCTGCTGCGTTACCGGGTTTTACATTCTCGCGCCCTGGGACGCGATCAGCAAGAATTCTTCGGGCGGCCCCGGAAGCGAAAAATCCCTTTCATTATTGGGGTTGCTGGTTCCGTGGCTGTCGGGAAATCCACCACTTCCCGGATTCTGCAAAACCTGCTTAGCCGCTGGCCGGAAACCTCGCGGGTCGCTTTAGTAACGACCGATGGATTTTTGTATCCGAACGCAGAGTTGGAGCGGCGGGGGCTAGTAGCCCGGAAAGGATTCCCCGAGTCCTATAACCGCCGCGCCCTCCTGAATTTTGTTACCCAGGTAAAAGCTGGGGAGCCGGAGGTGAAAGCGCCGGTATATTCGCACGTCACCTATGATGTGGTGCCGGATAAATACGTGACTGTTGCCAGCCCCGATATTTTGATCCTAGAAGGGATCAACGTGCTGCAGCCCGCTTGGTTTTACCGGGGACATCAAGATCTGCCTAACCTGGAGAAAAAGCTGGATCAAGATGATGGACGCAGCGGGTTATATGATCACAAATCCCTGGCCGTAAGCGATTTCTTTGATTTTTCGATTTATGTTGATGCCCGCACCCGGGATATTGAACGGTGGTTTGTGGAGCGTTTCTTGTCGTTAAAGGAATCGGCCTTCTCTGATCCCAACTCATATTTCCAGGTTTATGCCGGCATTTCGGATTCGGTGGCGCGCCAGATCGCCCTCGATATTTGGACCTCTATAAACCTGCCCAACCTGGAGCAACAGATTCGTCCCACCCGAGGGCGAGCGACGTTGATCTTGCGTAAAGACGCCCAGCATCGCCTAGAAAACGTCTACCTCCGCAAAATCTAAGTCATCCGGACGGCTGTCGAATATAGCTCTGAATATCTCGTTTACCGTAGAAGACACGAACAATCTGAACTGCGGGTTGGGTATCGTCGATGGTATAAAAGGCAATGAAATTATCGACCGGCATCTGTCGCATTCCGATACTGCGCCAGGGTTCCCAGACGACCTTTTTATTGCGAGCAGGGAAATGTCCAAGACTACGTACCTGCTCGCGAATCCGGTTTATTTGAGCAGCCGCTATCGCCGGTTCCCGCAGCTCTCCAGCAATGTACTCAAAGATTTCTCTTAAATCTTGCAGAGCCTCATCTGAATAAATGATCAGATAGTTAGCCATTAGATTCCGTACTCTTTACTTAAGAGCTCATCTACTTGCTCTGCGGAATAGGATTTTCCCGCGAGAAGAGAATCGTAACCTTTCTGCAACTCGGCATTTAGCTGCTCAGTAGTGAGTTCCACCAGCGAAAGAGGCGCTTTTGCAGGAAGTTTTATCCCGAACGGAATACTTCTAGTTAGTTTGATCTGACTGTAGAGCATTTGTACCACCGAAGAGGGCGTGACCCCTAGGCGTGAAAGAATGTCGTCTACTTCTGCTTTAAGCTCTGGGTCTATGCGAGCATAAACAGCTGCTGTATTCGCCATATTTCTACCTTCCTATTCTCGAGTCAAAGATTAACATCAGAACCTAGAAATGTATAGCGTCTAGCAAACATTAGCAAGCATTAGTGAGTTTTCAAAGAATCTACGTCCCGGTAGCACCAGCATCTTCAGATATAGTTTTGCCCGGTAAGGACGGAATAAACCGCCTTTACCGGGCAAAATATATAAGCGTGAAAGCTTAGCGCTTGGAGTATTGCGAAGCCTTACGTGCCTTCTTGAGGCCGGGCTTCTTGCGCTCAACAGCGCGTGAATCGCGGGTTAGGAATCCTGCCTTCTTTAGGGCAGGACGGTTCGCTTCCCGATCGATTTCATTTAGTGCGCGGGCAATGCCGAGGCGCACCGCTCCGGCTTGACCGGAGGTGCCGCCCCCAGAGACTCGAGCAATAACGTCAAAACGTCCCTCGAGATCTAGCAGGGTAAACGGAGCCCGCACTAGCTGCTGGTGCAGCTTGTTCGGGAAATAGTTCTCCAAAGTCCGGCCGTTAATCTTCCATTCGCCGCTGCCCGGCACCAACCGGACACGCGCAACTGCGCTTTTACGGCGTCCCAGCCCAATGCCGGGAGCGGTCACGGACTGTCCGGAGCCGGTCGACTCCGACTGGGTTTCCGTGGTGTAAGAGCTGGGGGCATTCTCCTCCAACAGCTCTTCGTTTTCGGTGGTATCAGCCACAATTCTCCTCAGGGTTTTGGCTCAGGGCTACTGGGCGATTTTCTTAATTTCGTAAGGTTCTGGCTGCTGCGCCGCGTGGTTGTGTTCTGCACCCGCGAATACATGCAGCTTCTTCATCTGGGCACGTCCCAACCGAGTGTGGGGAACCATGCCGCGCACCGCTCTTTCTACCGCAACTTCCGGTTTCTTAGCTAACAAGTCACCGTAGGTTACAGATTTCAAGCCACCCGGATATCCGGAGTGACGGTAGGCGCGTTTCTGCTGACGTTTGTTGCCGGTAAGTCCGACCTTGGCGGCATTCACGATAATTACGTGATCGCCCATATCCTCGTTGGGAGTGTANNNNNNNNNNNNNNNNNNNNNNNNNNNNNNNNNNNNNNNNaTGCCACGCAGCAGCTTGGCGGCTACGGCCGCCAGTCGTCCGAGAACGACGTCTTCAGCGTCGATGACATACCATTTCTTGTCCTGGGTGTCACCGGCTTTCGGATTATAAGTTCGCACGGGCTTAAGCCTTCGTTTCTTCTTTGGGGGCGAGAACTTTGAGAGCGCGACAACAGAATGGCAGGAACTGCCTAAAAATGTTGCGGACGCCGCCGAAGTGTCTTCACCCGACTTCGTATTTCTTTCCGTCTAGCGTCCTGTTTTTGCCAAAACCCCAGGTAGAGCACCCGTGTTTGGATTGTTCCAGGACACACAACATTTAGTATTTTACGGAACCGCGGCTACCTGGTCAAAGTAATACCCTGTTGAACTGCACACATAGGCATAGGTTGATGACGTCATGTACAGTTTGCACAGCTATAAGCCATAGGCTCTTTGGATTTCCAACCAACATAAGCCGTCAGGAGGATTTCACTTTGACAGGAGATCCTAAAACTCACTCTATCGCTTGCGTAGTACCGTGAGTTGCGTCAAATCGGGAGCGTAATCTTGCTTGTTATAGAATCGGACAGAATTCCAACCCGCTTTTAGATGCGTCAGAAACTCAACGGAAGCAGGTCTTCCGCTGAAACTACCGCTAGCTAGATTTGTTAGTTCAGCGACCGGATGCCCATTAACATCAACTGATAAATCTCTGTGTTCTTCACTTCGATATTGCAAATTTAGCCAGTATTCTCCATCTGTAGGGGCATATACATGAGGAAGGGTTACATCATTCCGATCCAGTCCAACCCAACGCACAGTTTCTTCTTTGGCACAAATAGATTTACCTCGTACGACACCATCACATAATTTATATTTTTCAGGCAGTGACTTTGGAATTCTCTGGTATGCACGAAAGTAATCAATTTCGAAGGTCTTCGGATATGGCACGCTATTATCAAACGGTCCAGTCCAAGAAGAAGCATCCTGTTTCTCATACACACCCAAGTAAGTCATCATGGGATAATTTGGAGACGCTTTCTTAGCTAAGACTTGCTTGCCATCCATATAAACTTTTATAAAATCTTCATCCCATTCAAAACCATACACGTGAAAGCTTTCGGCAAGATTAGTTTTACCATCGTCAAAACGGGATGTGTAAGACCATAGATTCGGCCAGTCTCCCCATGGATGTATTGCCGTCTGGGCAGTAGTAGCACCATTTCGACCTAGTATTTCGAAAATATCTATTTCTCCTGTCTCCCTAGATTTCGCATTTTTTCCCTCGGGCTGATCTTGATTTACACCCGTCATCCACCATGCGGAATGAACTCCTCCACCTAGAGCAGCTTTAGCCTTAATTTCGAAATAACCATATTTTTGAATAAATCCTCGGAATGGGGGGACGGACTGTGCTATGTCTTTGTAATCCGTCCATTTGTGAATGTAGTCCTTCTCGTATGTCTGCAACGAAGAAACTTTAGTATCGGAATCATAGGTTGGATCCCATGGTTGCTGATCAGGCAAGATCTTTAACTTCAAAGTTCCATCACTAACTTCATATTTTGCTTTTGTCCCTGGCGATTTTGACCAATGTTCCAAATATTTATCAGCAAAAAGTCGACGATTAATATCGTCATTATTAAACTCATCTGATGCAGTCAATAAGTACCCAGGTTTTGACGGAGTATCTGGATCTGTCACCTGCGTAACCTCAGCCGGTAAATCCGTATCAGCCACAGCCGGTAGAGCAGCGTAGCATGTAAGTGCCATCATCAGCACGAAAGTTAGAAAAATCTTCATTGATTTTGCAATCATTAGTGCTCCTTATTTAAATTATTGCCAAAATTTATCGGAATCAACAGCTGGGAAATAATCAGAGTTCAGTGCATGTACCCTGATCCGATCCCAAACACCATCTAGGGCGTATCGAATTCCCCCAAGAGCTACAGCCCGCCTCCCTAATGTGGATACCACAATCGAGGGCGCAAATGGACACAGTTTTCTGATGGTCTGCTCCATTTGCGGCAAAAACAGATCCGCATATTCACAAAATTGCCCCCCTAGCACCACACACTCAGGGTCAATAACCGCAATCATACTGGCAGTTCCCAGCCCTAATATCTCACCGAATTTCGCTGCGCCGGCAATCGCTAGTTTATTGCCTTCCCGAGCCTGTCTAAACATGGTTTCTCGATCGGGAGGCTGGTTAGGAGTGTAAATACTTTTTGCGAAACTTTCCGCTTCTAGCTCCCGCCACCTTAGTTGCGGAATTTCTCCAATTAAACCTGCGGCTCCCCGACTCCCCGCCCGCACCCTTCCGTCAAGGACACTTGCCGCACCAGTGCGAATTCCAGCTAGGATAAACACTACGTCGTTACGTTTGGCAGCCGCACCAACCCAGGATTCCCCACGAGCCCCTAGGGCACAGTCCCCAACAGTAGTGACTTTAACTCCAAGTTCCTCAGAAAGTACCTGATCAAGTTGCAGCCCCTGCCAGCCCGGCATTCCTTTGCCGCCAAAATAGGCAACTTTTCCCTGGTACTGAACGCCCGGGCTTCCGGTCACACAAACCCAGGTTTTACCACACTTGGTATCTTCCAAAGTTTTTTTACTAACAGTTAATGCAGCTGCTATACGCGTTTTGGTAGGGGTGTTCTCAGCTAAATCTTCTGTATTTTCAGCAAGAATATGCCCACTTAAATCTGCTGTGAGCGCACTGACGTGATGAGCTCCAATATCTAAGGAAAGGACATGCCCCGCTTGAGAAGAGAGTTTATAGTAGGTAGCCGGTCTACCCATTGCGATTACCCCTTCAGGGGCGGGCATATCTTCTACCCATCCCAGTTTAACCAGGTCAGAAACAATTGATTCAGCCGCTGGGCGAGTTACTCCAATTTGTTTTGCAACATTGGCAACGGTATCTGAGCAGCCTGTCAGGTAACGTAATGCAGCCTCCATATTGGTACGCCGCTGAATTCTTCGTTGAGCATTCACAATGGTAAACCCCCATTTACTGAAAATGCTTGACTTACTAAAGAAACTAACGTAATAATTGCTGTGACGCAAGTCTTACTAGCTGAGGAGTCGCGGATGACTGCTACCGGATTAATAAATAGCAAGGACGCTGCAGAGACCAGTACGTCTGAAACAAAAGAGACTAATACCCTGAACTTTTCAGGTAGAAAGCCTAGCAAGTTAAAGCTGGCAGAGAAGCGCGCCGGATACCTTTTCATAGCCCCTGCCGTAATCGGATTCCTAGTTTTTTATCTAGTTCCCATGATAAGAGGTCTAGCCATAAGTTTTACAGATTGGGATTTAATTTCTCCTGCAAAGTTCGTAGGATTTGCGAACTATCAAAAGTTACTGGGCGACCATCACTTTGCTCATGCACTGGTAGTGACTGTCATCTACGTCCTCGTCAATATCACTACCCAAACCATAGCTGGTTTAGGAATAGCGGTACTAATGCAACGTATCAGCAAATCCAGCTTGGTTCGTTCGCTCTTACTGGTTCCCTGGCTAGTACCAAACGTTACTATTGCGGTAATCACCTTGTTTTTACTAGACCCCAATGTAGGTCTCGTAAACCATCTATTGACTTTGGTTCACAGCGAACCCATCGCTTTTTATGGCAATCCTGATATCGCTATCTTTACGGTTGCACTCGTTAACTCCTGGCGAAACATGGGATATACAGCCCTACTGATTTTCGCGGGAATGCAAATAGTTCCAAACATGATTTACGACGCCGCAAAAATAGATGGAGCTAGCACTACAAGAAGTTTTTTCTCGATAACTTTGCCACTGATACGCCCCATCCTCGTGATGGTGATAGTGGTTTCTATGATTGGCTCATTCCAGATTTTTGACACTGTAGCCGTAGCAACTAAGGGTGGACCACTGGATTCCACTCGGGTTATCTACTTTTACATCTACGAGAAAGCCTTTCAACAAGGCCAAATGGGATATGCCGCTGCAATGGCCGTCATCTTACTAATCATCATTTTAGTTATGACTCTCGTCCAATTGCGTTTAACGAAAGCTAGCGAATCGGACTTGGGATAACTTGAGGGGAAAACAATGGAAAACAGAAATATATTGCGCAAGCTGAGCACGGAAAAGGTACTCGGATGGACGACCTTAATACTTATATTGATAGTCACCTTACTCCCCTTCGTATGGGCAATCCGCACAGCCCTAACTCCAAACTCCCAAATTTTCAACGGCGACTATTCTTTGATCCCGACCGATGCCAGCTGGATAAATTTCAAGCGGGTACTCGGGTTTGCGACCACTGAAGAAGACTTAGCCGCGGGAGGATCGGGAGCAAAGATATATTTTTGGCTCTACCTGCGTAACTCTTTGATATTCACCGCCATCCTGGTGCTCGGCCAGGTAGTAACCTCCACAATGGCCGCATACGCGTTCGCCCGTTTACATTTCCCCGGAAGAGATAAAATCTTCGCAATCCTACTCACAGGAATGATGATCCCCCCGATTTTTATCGTGCTACCGAACTTTGTATTAATAAAAAATCTGGGACTTCTAAACACTTTCACCGGCCTCTTGGCACCCTATGTTCTAGTTTCACCTTTCGCCATTTTCTTTTTGCGACAATTCTTTCTATCGATTCCTCGCGAGGTAGAAGAAGCTGCCCTTCTGGATGGGGCGAACCGATGGACGATATTTAGCAAGGTAGTAGTCCCTATCTGCAAATCACCCATCACTACAATTGCAATTATTCAGGCAGTTTTTGCGTGGAACGAATACTTATGGCCACAACTGGTCGGTAAAGAACACGCCGTTCGACTACTCAATGTCGCTCTGGCTACCTTTCAACAAGCTTCCCCCTCTACTAAACCAGACTGGGCGGGTCTCATGGCAGCTGCAACCTTGCAGACAATCCCTATGTTGATCTTACTTTTAGTAGTCGGGAAGAAACTAGTTAATTCAATCGGTCTTACTTCGGCGAAGTAGAGCCGTCCCTAAGGAGAATGAAATGAAAAAAACAATCGCATTGACCTGCGGTGTAGCTATATTTGCCACAGCAGGTCTAGCGGGGTGCGCCCCACAGGAAACAAAGGGAAACGACACAGATAATAGTAAGGTCACCTACAGTTTGTGGGATCCCAACCAAAAACCAGCTTACGAGGCTTGTGCTGCCGAGTTTAAAAAGAAAAGTGGGATTAGCGTCGACATTCAGCAAACCGGGTGGGACGATTACTGGAAGAATTTGACTGTCCAATTATCTTCAGGAGAGGCGCCGGACGTCATTACCAATCACGTAGCTCAATACCCTGAACTAGCAGCTAAAGGGGTCTTGACCGATCTTAAACCATATATCCAAAAAGATAAGATTGACATGAGTCAATACACTGGCGATTTGGCATCCCTGTGGAATTACGAAGATAAAACTTTTGGGATTCCACAAGACTGGGACACTATAGCTCTCGTCTATAACGTAAAGGACGTTAAAGACGCCGGAATTGATGAAGCTAGTTTGCAGAAATTAGATTGGAATCCCCAAGATGGCGGTAGTTTTGGCAAAGCTATAGCTCACTTGACTATAGATAAGAACGGAAAACGCGGGGACGAGGCCGGGTTTGACAAGAACAATGTTGAAACTTACGGCTGGGGACTGGAAACTAATTCTGGAGTAGTTGGTCAAGGCCCGTGGTCATGGTTCGCCCTTTCTAACGGTTTCAACTACTTAGATAAGAATCCGTTTGGTCGCCATTACAACTTAGATTCTCCCAAACTGATTGAAGCCATGAAATGGTGGCAGCAGCAGATTCAGGCCGGATATGTTACCCCGGTTGAGAAGGCAGGCGACCTTGGTCTAGAACCTATGATGGAACAAAATAAAGCAGCTATAGTACCTGACGGCTCCTGGAGAATTAATACTTGGTCTCAATCAAAGACTCAAAAGTTCAAGTTCGCTCCTCTTCCCAAAGGGCCTATGGGACAAAAAACCATAATCAATGGTCTCGCGCCCTCTATAACCAAGAATGCCAAAGATAAAGACAAAGCGTGGCAGTGGGTCAAATTCTTAACATCTACGGAATGTCAGAGCATTGTTGCGAAGAAAGCAATAGTGTTCCCCTCAATTACCAGTCAATCAGAGGCAGCAGCTAAAGCCCATGAAGCCAACGGAGTCGACGTCAGCGCCTTCTTGAATATCACCAAAGACCCCAAGAACCTGGTCTACTATCCGATCACTTTTAAGGCTGAAGAAATTAACTCTGAAGCAAACAAGGTTTTTGAAGGAATTGAGCGCGGAAGCGAAGACCCCGCTAAAGCGCTTCCAGAGTTGAACGAGAAAATAAACGAGCTCTTAGCAGAAAAGTAAAACACTACTCCCCCACCACGAGGAACGGGATCATGAAGATAAAATACCAGCACGGAAAATTTATTTTTCCGGAACAGATTTCTAGCTCAGCTGCCAATATCTCTTGCGGACAAGTTGGTGACGCAACTAATCAACAGCCTCCCACCGGCAGCGGTGTCTCAGTAACCTGCGCGGAAATTCAGGTATCCTATCCTGACCTTAAAAATGTTGAGTTCTATCGACATGGCTGGAATTCTTGGTCCCCGACCTCGTGGTGGTCGGTAACTAAACCTCCTTACCGGGTTTGGAACAATCCCCCTCGCTCACTAACAGCCGAAGACGCGTATTCTGATGATCCCAAAGTTCATCAGTCGTATCTATTAACTGCAATCAAGGTAGATCCGGAAAAGGAACTCATCATGCTTATCGGATCCTTAGGAGGGAAATCTGGATATTTTGAGATTGGAGAACATCTATTAACCGCAAGAAAGTTACCAGACAAAACCGACAATTCTGCGCATCCTGCCCCATCAAAATGCGATAAAGATAGCTACGTCTCGTGGTGGGTTGGGATTGGTACAGAACTGAGTGTTTTTCAGGCCTATGCCGCTGCCCTTAGAAAATCTCTAGGTAGTAAAGACAAACGACTCAACCGTTACCCAGGGACTATTTGGTCGTCTTGGTATTCCTGGTTTGAAGAGATCAGCGAAGAAACTATTGAAGCCGAAATCATTCCAGCTGGACGCAGCGGATATCAGGTACTTGAAATAGATGACGGGTGGGAGAAAGGGATAGGAGATTGGCAACCTAACGCAAAATTTCCCTCCGGCTTAGAGGCTTTGGCAAATAAGATAAGAAACAACGACCTGACACCCGGAATCTGGGTTTCACCTTTTATTGCCTCAGGTAATAGTGCAATCGTCCAAGAGCACCCAGAATATTTCATTCATGATTTTTCCGGAAATTTGGAACCTGCTGGCTACAACTGGGGAGATTACTACTACGGATTAGACTGCACCCACCCAGGGGCGAAAACTTGGCTCAAAGAAATCCTTACAACTATTTATGAGTGGGGATTCAGGTATTTCAAACTGGACTTTCTGAACGCTGCTGCAATAGTAGGACGGCGTTATCGAACAGTTTCAAGGGAATACGCCTACCAGGAGGGACTGAAAACAATACGTGAAGCACTCCCAGATGCGTACCTAATGGCCTCAGGCGCACTGATCGGACCGTCTTTAGGGCTAGTCGACGGAATGCGGGTTGGACCTGATACCGCTCCTTATTGGGATAACACTGAACGTAAACAAGATCCCTCCGGGCCAGCTGTCCGCAATGCGGCTTTAAACTCGCTGTCTCGCTATTGGTTGAAGCCCCTGGTAGCGCTAGATCCTGATGTGGCGTTTACCCGTTCGCGAGGTTCTCTCCTGAGCCCCCAAGCGAATGAGTTTACCCAGAATCTAGCAAGAGTATGCGGTAATTTTAGCTGTTCTGATCCATACTCTTGGCTAACTGATTCCGAAAAGAACCAGGTAAGAGAAATTTGCACGGAATTTAGGATGCCGCTCTCAGTCAAACAGATATCTCGCTTCAAATTCCGTAGCGGAAATGAAGTGGTTGATTTTGCCCCCTGGCTCTACCCAACAGAGCGAATTTCCGATCGTATTTTAGCGAAATAAGGGCAGCTGTCTTTAGCTTGGTACCTTACGGCTTTGGGTCACTTAAGAGGGCGAGTTTTCGGGCAGGGTACGGACTACTTTGGCTTTTTGGGCTTGCAAGGCGTATTCGTCCTCCGGAGGATAGGCTACCTCCCAAAGAGTCAGCCCCCGCCCATCGGCAAGCGGAACCCGCTGGTCACGTACTCCGGCAGCCAGCAGCTCCCCTACCCAGTTAGGTTCGTATTTACCCCGCCCAATCTCGATTAAAGCTCCCATCATGAACCTGACTTGGGAGTGACAAAACGCGTCGGCGCGAATCATCGCTTGCACGATTCCGGCACCAGGACGGGAAATATTAAAGGAATGAAGCGTGCGCACTGTAGTCGCGCCCTCCCGAGGTTTCGCAAAAGGTAGAAAATCATGCTCGCCACATAACGCCTGCGCTGCCACCTGCATTGTTGTCTCTTCCAGGGGCGAGGAGGTGCGGGCGATATCCAAGCGGCAAGGATCTTGGGCACGGGGATCATCACAAATCAGATAGCGGTAGGTGCGAGAAAGCGCCGAAAAACGAGCATCAAAGTCCCTAGATACCACCCTGACCTGTTTTATTGCCAAAGCTCCGTTCAAACCGCGTCCCGCGAGGCCTTCTAGACGAGCCCGGAGCCGTTCCCCTCGCACCTGGTCGTTTTCCTCGCGCCCTCGGGACAGGGAAAGCCAAAAGTCTTTCGTCACGTCCAAGTGGGCAACCTGTCCGCGGGCATGCACCCCCGCATCGGTGCGCCCGGCGACGGTAAGCTGCGCCGGCTGGCGGGTAATCAGACTCAGCGCTTCTTCCAGGCGACCTTGCACGGTCAGCAAACCCGGTTGGCGTGCCCAACCGTGAAACGGTGCGCCGCGATAGGCCAGGTCTAGGCGCAAACGAATCGAGCCGTCCATCAGGTGGTCAGCCCCCAAGCCCGCACCCCGCCGCGAATACCGGCATCATTAGGCACGATCACCACTTCTTCACCGAGGGTTTTGCGTACCGATTCCACAATGTGCGCCGAGTTTCCTCCTCCTAGGTAGAGCCGATCCCACATAATTGCATCGCGTAGCACCCCTACTACGCGTCTTACCCGCCGTGACCAGTGGGCATCCCCCATGCGTACCCGTTCGGGCTCTCCCACGTAATCGTCGAAGAGCAAGCCCCAGCGGGCGACCATATGGGAAAGTTCCATATGGGGAGCCAGGCGTCCTCCATCCCAAATTGAATTCCCGAGCCCGGTTCCCAAGGTAATGATCATTTCCATGCCGGTACCAGAGATAACCCCGGCTCCCGCCACTTCCGCATCGTTTAAAACTAGGGAGGGCAACGAAGTTTGTTGTTCTAACGCACCTGCCAGGTCAAAGTTTTCCCATGCCTGTACCATTTCGGGTAATACCCGGGTACGCGGCCCAGACCGGCACACATAATGGGGGGTGGAAATGACTACTCCGTGGCGGATCATGCCGGGCATACCTACGGTGATCCGATCGGTTTCCGCCTTAAATTCAGTGCGGAAATCCTCTACAATCTGGATTAACTTTTCCGGAGGCAACGGGTAGGGGGTGGGAACTCGCAGGGAAGGCGCCACCATGGTGCCGCGTTTATCGAGTACCGAGGCCTTGATCCCGCCTCCGCCACAATCAACAGACAAGGTCAGAGGGGTTCTCATCTCTTTTCCCATGTTCTAAGCTTACCGGCAGATTATTACTTGCCGATCTGGTTGACCGCTAAGATTCAGTACCAGGTCTTAAAATCTGCTACCAATAAATAATGCGGGCAGTTGGCATTATCTATGCCAACTGCCCGCATCAAGTTATCACAACTTACCACGTCAGCTAGTGACGGATAAGTGCAAAGAACTATTCTTCAGAATCTGCCGCTTCGTCCGCGTCTTCAGCTTTTTCAGCTTCCGCGTTCTCTTCGCTGGCGTCCGAAGTTTCGACTGCCTCTTCCGAAGCAGTTTCTTCGGCCTTTTCAGCCTCTTTGGATTCCTCCGGCTGTTCAGGCTTATCAGCTTCGTCCTTGGTCGGCTGCACTTTGGCTTTCGACTCTACCTTTTCGGTGACCAAAGAAATCTCGGCCATAGGCGCATTATCGCCCCGACGAGCAGGCAGTTTTACAATCCGGGTGTACCCGCCCTGACGGTTGGGATCCAGATCCGGAACTACTTCATCAAACAGGGTATATACCGCATCGAATCCGCGGGTGTACTTATCTACCTGGGTGCTCAGCTTGCGGGCAACCATACGGCGATTGTGGATATCACCCTTCTTCGCCTTGGTGATCAGCTTTTCAATGTAGGGCTGTAGGCGGCGAGCCTTCGCTTCAGTAGTGCGGATCGAACGGTGTTCGATCAGCGATTTCGCCAGATTCGCCAAGATTTTACGCTCATGTGCCGGGCCGGCTCCTAGCCGCGGACCTTTAGATGGCTTAGGCATGTTTCTTCCTTTACTTTCCTAAAAAACTTTATTGTTTCAGCGCCGAGAAAACCCGACTTAGTCGTCAGAGAACTGCAACGAACTGGAGTTGGTCAGATCATCTAGATTGACCGAGGAGGGCAGCGGAGAATCCTTTAACGCCATCCCCATTTCCGCCAGCTTCGCTTTAATCTCTTCGATTGACTTAGCGCCGAAATTCCGGATATCCAAAAGATCGGCCTCGGAGCGAGCAACCAGTTGCCCCACCGTGTTGATTCCTTCCCGCGTCAAAGCGTTGTAGGAACGAGACTGTAGATTCAGGTCATCAATAGACAGGGCCAGATCTTGAGCCAGCGCCTGATCCGTTTGCGGAGCGCCAATCTCAATCCCTTCGGCCTCAATATTGAGTTCCTGACACAAACCGAACAGCTCTACCAGGGTTTTGCCCGCCGAAGCCAGCGCATCCCGGGGTGCTAGTCCCGGCTTGGTTTCCACATCCACAATCAAACGGTCAAAGTCCGTGCGCTGCTCTACACGAGTAGCCTCTACCTTGTAGCGGACTTTAACCACCGGAGAATAGATGGAGTCGATGGGAATCCGAGAAATCTCGTGCCCATCAGACTTGTTCTGATCAGCAGAAACGTAGCCGCGACCGCGTTCTACCGTCAGCTCAATTTCTAGCTTTCCAGAATCGTTCAAAGTGGCCAGATACAAATCCGGGTTGTGGATCTCTACGCCTGCCGGAGGGGTAATGTCCCCAGCGGTAACCTGCCCAGCACCTGCTTTACGCAGATACATAACTACCGGTTCGTCATTCTCCGAAGAAAGCACAATCTGTTTAATGTTCAGAATGATCTCGGAGACGTCCTCCATTACTCCCGGAATAGTGCGGAACTCATGCGGCACCCCCTCGATACGGATCGAGGTGACTGCGGCTCCCGGAATGGAGGAAAGTAGGGTACGCCGCAAACTGTTACCTAGAGTGTGTCCAAATCCGGGTTCTAGGGGTTCAAGAGTGAAGCGGGAACGCTGATCGTTAACCGCTTGTTCTGATAGCACGGGTCGCTGTGAAATAAGCAACGTGTTGTCCTTTCTGTCGCCCAGCCCGCCATATGACTGGAACGGACGTCCTGACCAAAGGTCAGCCTTAGAGACAAGACTGCGAAATCTCCCAAATGACGGCCTGGAGACTCACAGAAGTGTTTTACTATCTTCTTTTTTCTACTTCAGTTAGGACGCGCCTTATACGCGACGGCGCTTGGGAGGACGGCAGCCATTGTGGGCATGCGGGGTAACGTCCTGAATGGAACCGACTTCGAGGCCGGTAGCTTGCAGGGAACGAATAGCGGTCTCGCGACCCGACCCCGGTCCTTTCACGAACACGTCAACTTTCTTCATGCCGTGTTCTTGAGCCCGCCGAGCAGCAGCTTCAGCAGCCATCTGTGCAGCGAAAGGAGTGGATTTACGGGATCCTTTAAAGCCCATCTGGCCAGCAGAAGACCAGGAAATAACGGCTCCGGACGGATCGGTAATCGAAACGATAGTGTTATTGAATGTGGACTTAATGAACGCTTTTCCCTGAACAACGTTCTTACGCGCAGCCCGACGCGGCTTACGGCTCTTAATAGAACTAGCAGCCATATCTTCCTTCTTTTCTCAGATCCAGCAGGTGGTGCCTGCGCTTACTTATACAGCCTTCTTCTTACCGGCAACCGTGCGCTTAGGTCCCTTGCGGGTACGCGCATTGGTCTTGGTCCGTTGACCGTGCACCGGCAAGTGGAAACGGTGACGCAGACCCTGGTAGGAACCGATCTCAATCTTGCGGCGAATATCGGCTTGGACCTCACGACGAAGGTCACCTTCTACTTTGTAGTTCGATTCAATGAAGTCGCGAACTTTAATCAGATCTTCTTCAGAAATATCTTTTACGCGTACATCCGGGCTAACCCCGGTTTCTTGCAGCGTTTTTTGAGCGCGAGTGCGCCCTACGCCGTAAATGTAAGTAAGTGCCACTTCCAGCCGCTTCTCGCGGGGAAGATCAACACCGGCAATACGTGCTGCCATTAATTTTCTCTCCACATTGTTTCCGGAGGCCGTCGCGCCACCTTCCGTTTTCCCGGCCCAGGCCTCCGGACCTGGGGTCACCTTCCGTATCTGAAAGGTGCTGGTAGCACGCTTATTATTGTTCTCGGCTAGCCTTGACGCTGTTTATGCCGAGGGTTTTCGCAAATCACCATGACAACGCCGTGGCGACGAATCACCTTGCATTTTTCACAGATCTTCTTAACGCTGGGTTGAACCTTCATAACTTCCCTCTAGCTGCGACGAATTTCTTCGCTGTCCGCTGCTTTACTTGTATCGATAAACGATTCGGCCGCGCGATAAATCGTAGGGACTGAGCTCTACTACCACACGATCCTCTGGCAAGATCCGGATATAATGCTGACGCATTTTGCCCGAGATGTGCGCTAACACCTTATGACCGTTTTCCAGTTCCACCCGAAAATATGCATTCGGGAGTGCCTCTGCTACGGTACCTTCGACCTCTACAACGCCTTCTTTTTTAGCCATCTATCCTTCACTAACCTTGTTCACATAGGATGACTAGCGGGTATACTATTCCCCTCTAGTCACAAACCCAATAGTCAACTTTACGTTAGTTGCGGGACTAACCTAAAGCTGATACGGGGTTAGATCGGTCACGCCTTTACCTTTTCTACTGTTATCAGCGTGTCGCAGGTTGCAAATCCTGTCCTTAATAACTAAGTTCTGCGCCCTCTCGAAACGCCCCTTGTCTGCTCCCTACTATTTCAGTCTTTGCTGTTTGCGGATAGCCGCGGCTACCTGGTTAAAACGTTCGCGATCTAGCCGAGCCCCTTCCCGGCGTACTTCCCGGCGAGGAATCAGCAACAACCGATCCAAGCGGGCTTCAGATTCCCTCCCCTTAGAATCCCAAGCACCAGCGCCGATATCCATCCAGTAACGTCCCCAACGCGCCTCTTGCTCGGCATCTTTATCATGATCTTTACTGGTCAACTGGGATCCAATAACTGCATCTGCTAACGCCGCCATGACTAGCACCGGGCGATCTTTACCGCGCCCATCCTCTTCCTCATAGGGAACCCAACACCAAATCACTTCACCAGGGTCGGCGGCTCCATTCCCGGTATCCGGGTCATAGGCAAAGGGAGGAATCTTATCGCCTTTGTTCAGGTAACGTGCCCGCCCAGCCGGACGCACATATTTTTGCTGCTGGCGCCGGCGATTGGGGTGGGAAGTAGCTTGTTCGAGCTGACTGCCCCCGAGCAGCGATATCATCCGGGTTAGTTTGCGGAAGGGAATACGCATGGGCTCGCCTCCTTTTCAAAACCGACTCTATCAGGCACCCAGGGGGTAGCGCTCAGTAAAAGGTATCCCCAAAAGCGGGGCAAAAGGATTTTCGAGGGCGAGCGCGGCGGAGATATTTCCGGTAACGATCTATAGTTTGACCGGTTTTATTCCGAAAGGTGCCAAAGCCGCCTGCCCAAAATCCGGCTGGTTGAGGACGCAGATTCCCTCCGGCAATACCGCAACTTGCGCCTCCCAATGACAGGCGAGGGCGTGATCTACGGTTTTCACTGTCCAATCATCGGCCAAGGTGGTAACCCGATTAGATCCGCGCGTCAATATCGGCTCCACGCACAGCACCATTCCCGGTTTAATCGCCGCTGACCGGCCGGCCTCCCGAAAGTTAAAAACATCTGGTGCCTGATGCATGGCAGTCCCGATCCCATGTCCGGTGAACTCTTCTACGATTCCCGCCGTCCAACCAAAACGTTCGCTGAAGGATTCAACTGCGTCCTCGATCGCGGCGCCAATATCATTTACGCGGGCTCGCGGACCAGCTATAGCCGCCACGCCTGCCCAGGTGCTGTAGCGAGTTATCTCTAAAAGTTGTTCTTTTTCTGAGGACGTGGGGTAGGCGTGTGCGGAAATCGATGGATCCGGCTTGGGCGCTGGTTCCTCCCCAATAATCACCGAGAACGCCGAGTCTCCGTGCCACTGTTTCCCGTCTCGCTCCAGATAGCAGCCACAATCGAAACTAACTAAGTCTCCGACCTCGAAAGGAACGTCACCGGGGATGCCGTGAACTACGGTGTCATTGACCGAGATGCAGATGGTGGCGGGGTAATCAAAATATCCCAGAAAGTTGGAGTGAGCGCCTCCATCGGCGATTACCTGCGCCGATATTTCATCTATTTGCCGGGGAGTGACCCCGGCTCGCGCATTCTCCCAGACGGCCTCATGAATCTGATTAACGATGAGGGCAGCCTGGCGTATATAACCCAATTGGGTCCGGTTCTTTAGTTCGATGCCTCGCCCAAATAGCATGGCTACCTATCTTCTTCCCGATGCGGTTAACTGATTACTGCAGCTGGGCCGCAATATTTTCCCAAACCTGTTCGATAGAGCCGTTACCGTCAATATTAATCAGCAGACCGGCCTCGCGATAATAGCGCACTAGCGGCTCGGTTTGTTCATGGTAAACCTGCAGGCGGCGACGAATCACCGGTTCGGTATCATCGGAGCGGTGTTCAATCTCGGCGCGCTTTAGTAGCCTGCCCACCACGTCCTCTAAATTGACGTCCAGGTTGATAACCGCATCCAGCTGGGTTCCCATATCTTTGAGCACCTGATCCAGGAAATGTGCCTGCTCCAGGTTGCGGGGGTAGCCGTCAGCCAAGAAACCGCCGCGGTAACGACCAGTTTTGAGTTCTGCTTCTACCAGGGCGCTAATCACCGAATCGGGAACTAGCTCTCCCCGGTTGATTAGTTCTTTCGCTTTATTACCGAGCTCGGTGCCTGCTTGCATTTGCGCGCGCAGCATCGCGCCGGTTGAAAAAGTGGGAATATCCAGCAGTTCGCAGATCTGGTGCGCCTGGGTGCCCTTTCCAGCACCGGGGGCGCCCAGAATCACCAGGCGTTTTTTCATTTCAGGAATCCTTCATAGTGGTGTTGCTGAAGCTGAGCATCGATCTGCTGTACGGTTTGCAGACCCACACCCACCATAATCAACAGGGTAGTCCCCCCGAAGGGCATCTGAGTTACCTTCAAAGGAATCAACGCTACGATCGGCACCATGGCTACCACTACCAGGTAGATCGCGCCCGCAGTGGTAATCCGGCTGATTACGTAGTGCAGATAGTCTGCCGTGGGAGCCCCCGCTCGAATCCCGGGAATAAATCCGCCGTACTTCTTCATATTGTCAGCGATTTCCTCCGGGTTGAAGGTGATTTGAGTGTAGAAGAAGGCGAAGCCAAGCACCAGTAGCGCATAACAAATCAGATACAGCAGGGAGTCGTGTTGGAAGTTATCGTTTATCCATTTGACCCAGCCGGCGGTTGGTTTACCGAAGCGGGAAATCATTTGCGGCATGGCTAGTAGCGAGGCCGCGAAAATCACCGGGATAACCCCGGACATATTGATTTTCATGGGGATATAGGTGGTAGAGCCACCCACCATGCGCCTGCCTACCATCCGTTTGGCGTACTGTACCGGGATTCGCCGTTGGGCTTGTTCCACGAATACGATCGCCAGGGTAATCAATGCAACCAAAGCAATGATTACCAGTACTTTCCAGACTCCGCCGGAAGCCCCGATCGATTGCAAGTGGGCGGGCATGTTCGCCACGATCCCGGTGAAGATCAGCAGGGACATGCCGTTACCGATGCCGTTTTCGGTGATGAGCTCGGCCAGCCACATGATTAGTCCGGTGCCAGCGGTCATGGTGACCATCATGATCAAGTAGTTGAGCGCTGACTGGTCGGGGATAATCGGTTTACTGGGGGCGCAGCCTTGCAGCAGTTGCCCTGAACGCGCCATATAAATAATGGTCACTGACTGCAATACCCCGAGCCCGATGGTCAGGTAGCGGGTGTATTGGGTCATTTTAGCTTTTCCGGCTTGCCCTTCCCGGTGCAGGTCTTCGAAACGAGGAATCACTACCCGCATCAGCTGGATAATAATCGAGGCCGTAATGTAAGGCATGATCCCCATGGCGAACACTGACAGGGACAGCAGGGCTCCCCCGGAGAACAGGTTCACCAAGTCGAGCAGACCATTCTGTTCATTATTCTTTAGGCAGGCCTGTAGGTTCGGATAGTTAACCCCCGGTGAGGGGATATGGGATCCGACCCGATATAGCGCCATAATCGCCAAGGTGAACAGGAGCTTTTTCCTGAGATCGGGCGTTTTGAACGCCTGTACGAATACGCTTAGCAAGCTGCCTCCAGCAATCTGTGTTGTTTACGGCAAAAAAGATAATTCTTTAACCCTTAAAAGCCTACACAATTTAGCTTCGCAATAGCACATGCAGATACTTTTTGGGGTAATGTTCACGCGGGTTCAGCGATTTTTTGTCTTCTCCCCTGGTTCCGAGGACGTGCCTCGGGTCGTCAAGGTGAAGCGCCCTACGCACCTGTGCACCAGACGCGGCTTACCTTTGGGGCGCGGCCGCGGCGTGATTGCGCCTTGGGGTTCCCAAGGGGCGGTGTCTACAGGCAGCGGCCGGATCCGCTGTTGAAGCTGATGTGTACGTGATCGAAGTGGTTGGCGGTAATCGAACCGCGATTTTCCATACCTTTCCAGCTGCGCCCGGGCATCCAGATTTTTTGTTTCCAGATCACGTATTTAATGTTTAGATCCCCGCTATTGGCGATTGCCCAATTGGCGATGGAATCTCCAAGTCCACTGGATACCGGTACCATTACGTCCAAAGCTTGGCCTTTACCGTGATCGCGCGGATCTCCGGGACGCAAGCCGCCAATATTAGTTACCCCGAAACGCTGAGTAATCATAGTGCGTACCTGACGCGGCCAGGGCTGCACCCCGCTATCCCCGCTGGGAGGGGCACAATTGGGAGTTTCGGCGGCCGCAAGCGGAGAAGCATCTTCGCTCTTCGCGGAGGTAACGGGGGAAGCGCCTGCAGAGAAAGCACTTACCTTATTCGTAGCTACTTTTACCTGTTCATCAACCGATACTGCCTGGTTGTAAAGATTTTCTTGCAGCATATTGTTAGCTAACTGGGAAACGTTAACTGTAGGTACGTTTGCTGCTACTGAGGGATGTACAGAATCTGCAGCTACTAGCCCAAATGCTGCCATAACCACGATTGGTGCCATCAACCAGGTTTTTCTCACGATATCTCCTGAGCTTTGGGGACGGATATCACTGTAAAGACACCCGCATATAACGTTTTTGTAACAAATCTATTATGAGTATAGCGGTTTGCCGACGTTTAATGTCAAACCTGGTGACCTAATCCACTTGAAAACCGAGTTAGCTGCAATATTGTGGTGGCTATAAATGTAAAAGTCTCGGGCGGGGAGATTTCCTCCCCGCCCGAGATTTTCTAGCTATCTAGATTTTTCAGCTGCAGTCAGACTGCTGGGTGCAAACTAGTCTTGCTCCCGCTTGCTCAGCGAACCGCCGGCAGCTTCAATCTTCTCTTTAGCAGAAGCAGACCAAGCGTCTACGATCAGTTCCAGTTTCACCGAGATTTCCCCGGTACCTAGAACTTTCACCAAAGAGTTCTTGCGAACTGCTCCCTTGGAAACTAGATCATCAACCGTGACCGTTCCGCCTTCGGGGAATAGTTCTTGCAGGCGATCCAGGTTCACTACCTGATAGACGGTAGCGAAGGGGTTCTTGAATCCGCGCAGTTTCGGCAGACGCATATGCAAAGGCATTTGCCCGCCCTCGAAACGAGGATGAACATTCTTGCGAGCGCCGGTGCCTTTAGTACCGCGACCGGAGGTCTTACCTTGCGATCCTTCACCGCGACCCACGCGCTTGCGGCGCTTATTGGAGCCGGGAGCCGGACGCAAATCATGCAAGCGGATTACGTCCTCTTTAGCAGTGTCTTCTGCTTCGGTTACCTTAGTATCTTCAGCCATTAACCAATCTCCTCTACCTGCACCAGGTGGGAAACCTTGCGGATCTGCCCGCGAATAGCCGGGTTATCCTGGTGTTCCACACTCTGGTGAATCTTGCGCAGACCCAACGACTGCATAACGCGGCGCTGATTCTGGTTGGTATTAACCAGGCCTTTAACCTGGGTGATCTTGAGCTTACTCATCAGGCATTCACCTCTTCAGCGACACCAGCGGCGGCTTTCTCCGCTTCGTCTTTCTTCGCTTTCTCGGCTTTTTCTGCCCGTGCCTCCGCTTGAGCCCGCAGCATCGCTTCCGGAACTACCCGCTCAACGGGCAGTCCGCGGCGCGCCGCGACCTCTTCCGGACGCTGCAGCATCTTTAGAGCAGCTATCGTGGCCTGCACGATATTCAAAGCGTTGGCGCTACCCAAAGATTTGGTTAGCACGTCATGAATACCGGCGCATTCCATAACTGCACGCACCGGGCCACCGGCGATTACCCCGGTACCGGGAGAAGCCGGACGCAAAAGTACAATACCGGCAGCTTCTTCACCCTGTACCAAGTGGGTGATAGTCCGCCCAATCATCGGTACTTGGAAGAAGTTCTTCTTCGCGTCCTCCACGCCCTTGGAAATAGCCTGGGGAACCTCTTTAGCCTTGCCGTATCCGACACCGACCATACCTTCACCGTCACCGACTACTACTAGTGCGGTGAAAGCGAAACGACGTCCGCCCTTAACTACTTTAGAAACACGGTTAATGGTAACTACGCGCTCTAAATACTGGTTCTTTTCCTGCTCACGACGATTGTCGCGGCGGCCCTTACGCCCCCGGTCTTCGCGGCCTTTGCCACGGGATTCCCGGGAATCGGCGTTTTTATTTTCTTCAGCCATTATTTTCCCTCTCCTCTACAGCTTCAGACCGCCATCGCGGGCACCTTCAGCCACCGCGGCAACGCGACCATGATATTTGTTGCCACCGCGATCAAACACGACAGCCGTGATGCCTGCCTCTTGGGCACGCTTCGCGATACGTTCACCTACCAGGCGAGCCGCATCAACTTTCTTCATCTTCTCGCCTCGCTGCTCCGCTTCCAAGGTGGAAGCTGAAACCAAGGTGTGCCCCAAGTCGTCATTGACAACCTGGGCAACCATGTGGCGGTTAGACCGAGTAACCACCAGACGAGGGCGCTGCGCCGTACCATATACGCGTTTACGAACCCGAATATGGCGGCGTTTGCGAGCGACGAATTTGCCTTTACCTTTAGGGGTATACGACATTTACTTACCCGCCTTTCCGGCCTTGCGACGAACGAATTCGCCCTTGTAACGAATACCTTTGCCCTTATAGGGTTCCGGAGGACGAATCTTACGGATCTTCGCAGCGGTTTCGCCCACTAGCTCTTTGCTAATGCCAGAGATAGTGAAAGATAGCGCGCTATTAACCTTAAATTCGATACCTTCGGGAGCTTTGAACGGTACCGGGTGTGAGAAGCCCAGCTGCAGCTCAATATCGCTGCCGCGGGTCAACACGCGGTAACCGGTACCCACGATTTCCATTTCTTTGGAGTAACCGTTGGTTACGCCCTCGATCATATTGGAAATCAGCGAGCGGGTAAGGCCGTGCAAAGAGCGAGCTTCCCGGGATTCTACTTCCCGCTCCACTAGGATTTTGCCGTCCTCTTCCCGAATCTTCAGCGGTCCGGTAAAAGTGCGATCCAGCTGACCCTTGGGGCCTTTAACTGAAACGTTCAGACCGTCGATCTTTACTTCTACTCCGGAGGGTAGGGAGATCGGGTTCTTGCCAATACGTGACATCCTTATTCCCCCTTACCAGATGTAGGCTAGGACTTCCCCGCCTACACCCTTGTCTTGTGCCTGACGGTCAGTCATAAGACCGGAAGAGGTGGACAGAATCGCCACCCCGAGGCCTCCCATGACCTTGGGCAATTGAGTAGATTTTACGTATTTACGCAGACCCGGTTTGGAAACCCGCTTGCAACCGGTGATTGCCCGTTCGCGCTTGCTTCCATATTTTAGGGTCAAAGTGAGGGTCTTGCCCACGCGGGCATCACTGACTTCACTTTTGGCAATATAGCCTTCGGTTTCGAGAATCTTCGCGATTCCCGCCTTCATTTTCGATGAAGGCATAGACACTTTGTCCAGATGCGCCGCATTGGCGTTACGCAGACGTGTCAGCATGTCTGCGATGGGATCTGTCATAGTCATTTTGGGGTTCTAACCCTTCCTCGCTGCGGTTTCTGTTTCAGACCTGCAACGTAGTAGTTTTACCAACTGCTCTTAGTGACGCCCGGAAGTTCGCCCCGCAGAGCGAGCTCACGTAGGCAGACACGGCAAAGTCCGAACTTGCGATATACCGAATGAGGACGGCCGCACCGGTTGCACCGGGTGTAGGCACGCACCTTGAACTTCGGCTTACGCTTCGCTTTATTCTTAAGCGCCGTTTTCGCCATTAACGTTCCTCCTTAAACGGGAAGCCCAGCGCGCGCAGGAGCGCCCGCCCCTCTTCATCACTGTTCGCAGTGGTAACCAGGGTAATATCCATGCCCCGCACGCGATCGATCGAGTCCTGATCGATTTCGTGGAACATGGCCTGTTCGGTTAAACCGAAAGTGTAGTTCCCGCGGCCATCGAACTGTTTGGGGCTTAGTCCCCTAAAGTCACGGATACGCGGCAGAGCGGTCGAGATCAGACGATCTACGAACTCCCACATCCGGTCTCCGCGAATGGTCACATGCGCACCGATCGGCTGGCCGGCACGCAGTTTGAACTGCGCGATAGATTTACGTGCCTTAGTGACAACCGGTTTTTGCCCGGTAATCGCGGTCAGGTCACGAATCGCGCCCTCCATCAGTTTGGAGTCGTGCGAGGCTTCACCGACACCCATATTCACAACCACTTTTTCGAGGCCGGGAATCTGGTTTACGTTCTTGTATCCGAACTCTTTTTCTAAGGAGCTACGGATTTCTTCCTGGTAGCGCACCTTTAGGCGCGGAGCCACAGTTTTTGCTTCAGCCATTAGATGTCCTCCCCGGAACGCTTCGCGTAACGCACCCGAACCGTACGGAGACGGCCGCCACGTTCTGCCTGTTCCTCACGGAACCCAACTCGCGTAGGCTTCTTAGTCTTGGGATCAACCAGCGCCACGTTGGAAACGTGAATCGGTGCCTCGCGGTATTCGATACCGCCAGTTACCTGTCCCTGCTGGTTTTGCCCCTGGCGAGAGTGGTGGGTACGAATGTTTACGCCCTCGACCAGTACCCGGTCACTGGAGCGGTATACCTCTAGTACCCGACCTTGTTTGCCCTTGTCCCCCGGTTTTAGGGCGGGCAGGCCTTTTTCGGCGCGACGTTCGTTGCGCTTGGCCAGTTTCTTTTCGTCACTGGTGCGGCCAGCAATGACCTCTACCAGATCGCCTTTCTTTATTTTCGCTCCCATTTACAGCACCTCCGGAGCCAGAGAGATAATGCGCATGAATTTCTTGTCACGCAGTTCCCGGCCGATGGGGCCGAAGATACGCGTGCCACGCGGTTCTCCACTGGGCTGGATAATAACTGCGGCGTTTTCATCAAAGCGGATGTAGGAACCATCCTGGCGGCGACGCTCTTTACGAGTGCGCACGATTACCGCTTTAACAACTTCGCCTTTCTTGACATTGCCGCCGGGAATAGCGTCTTTTACAGTGGCGACAATGGTGTCACCGATACCTGCAAAGCGCCGCCCGGAGCCGCCCAACACGCGAATGCAAAGCAGTTCCTTTGCACCCGTGTTGTCGGCGACCTTCAGTCGCGACTCTTGTTGAATCATCGTGTTCTCCTAAAACTGGGCACAATGCACCCCTTAGGTTGTTTCTTCCTGTTGCCCGGCGAGGCCGGCTCCCCAGTTGGCCACGAAAGTGGCAGACTCAAAATGCTCTGCTTTTGCAGGTCACCAGGTCTCTGCCGTGACTTTCCAGGGCGGAACGCAACCCCTTCAGCTTAGTGCAAAGGTGCAGGCAAATGAAAGTTCGCACCCCTATTTGTGCTGTAAGTTTCCTCACCCGCCCGGGCGCTGAGCTCAATCTTCCAGGCCAAGTTCCGCCTTCACTTCCTCAAGGGAGTAAGTTTTCGCTTTACCAGCGCGAATTTCTTCGACTTCGTTTAGTAAGGTGTACTCATAGAGCAACTGGTCAATGGAGGATTCAATAGCCTCACGAAGATAATACGACTTTGAGCGTCCAGTTAGGCGCGATAACTTATCAAGCTTTTCTGCAGTCGTATCGCTCATGCGAACCGAAGTAGCGACCATTATTACCCCCCCCTCCTTCCTCCAGCATAGCAAAATGACTACAAGTAGTCACCCCTTATTTTCCAGCTCATACCGAGGTAGCGTCCGGATTGGTTCTTATCTAAGCTACGCCCAGAGTACGCAGTCGCCTAGTTGTTTTCGGATTTTACTAGGCGGGTTACTATTTGGCTGCGGCCAGAAAAGTTGGGGGTAATGATTGCCGCGTCCCATCTTTCCCGGTGGCGGGAAATTGCGGATAACTTGCTGCTCGGAACAGTTTCTACGGTTGCTAGCTGGTAGCGGTATTCGTGTCCGGAAATATCGGTAAACACTACTTCGGAGCCGTCTGGCAGATCTTTGAGTCCTGAAAACTGCTGGTTGTCGGCACCATCGGCAATCACCAGATCCCCGCTGGCGGGATTGCCCCCATAGATGCTCGGGATTTTCGCGGTCGCCGCCGCATCGCCGCTTGCGATAATCGGCCAGCTGCGGTTCAGATCTGGGATCTGCAAGATCCCGGTTACCTCATATCCGGACAGGTTCACTGTCTCGAGGTAGGGGCTGGCACCGCCCGGGGCAGTGGTATCGGCAGTACCGCCCTGCCCCTTACCAGCTGCTTTCCCCGAGGACGCCCCGGATTCTTTCGCATTTTCCGGGGTTTGGGTAGCGATTACTCCCACCTGGCGGGAGCTGGGGATAACCTCCTGGGTTTTAATCAGGAGGCCATCTATTTCGCTATCACCGGTACGCCCCTGCCACCAGGAGTATCCCAGCAGCGCCACTAGCAGCAAGCTCAGCGCGATACAAATGACTTGTATCCACCGCACCCAGCGAGCCCGGCGGGTTTTACCCGCGGCGGCGATAACGCATCCAGCCATAGACTGCTACCCCACAGATCATTAGGCCGAACAGGGTGAAGGGCAGGGTACCGACGCCTCCCGCCTTCGGCAGCTCATAGGGCTGGTAGTTCTTGACCGTGACCGGATGCTCGGCACTGCCTGGCTGTTCACCAGCCACGCCGGGAGCCGGCTTTTGGAATAGCTGTCCGTTCCAGGTGGCGGTGTAGTTGTCGGGAGTTTTCAGTTCCTTTACGAAGTATTCCGCTTCACTTAAGTCCGGGAACACAACTTTGCCGTTGTCAGTAGTCTTAACTACGCGCGACAGGTAATAGGTCTTCTCTCCCTGCTTGACCGTCTTATCACTGTCAGCTAGGCCTGCGAGGCCGACCTCCTGCAGCTTGTCGGCGCTGATCTGCTGGGACTGATCCGGGGAATACAACCCGAATACCGCTCCAGCAAGCCCGTTTGTGCAGGCACCATCTTCGCCGCAGTTATCTCCATCTGCTTTAAACAGGTTGATTTCCCACTTGCTGCGGATGTTTATACCGATAACGGTAAGGTTTTCGCCAGAGTTATAGCTGAAGGAATATTCTCCCTGGTGTTCAACCGGGTTCTCAGTGCTGCCCGTGGCCACCTGGTACTTAGAGAACTTCGTTCCGTCGGTGGGAGGTAGCTCCGCCAGGGTGTAGCGTTCCCCGTTCTTCCACGTCCAGGTTCCCGAGGGACTGGCGGGTTTGCCTGCCAGGGCGGTCAGGGAAATCTTTTCCGAGGACGAGGCGCCTTTGGCTACCGGTACCTTCACCTCAATATAGGAGCGGCCAGCTTTCTTGAGGTTTTCGATCAAGGTTTTCTCGGTCATTTCTTCGGGGGTTAGTTTTTCCCCGGTGTAGACCACGAAGTTATATACCGTTGCCTTGCTTAGCTGCAACGGCTCCTTATTTTCGTCTTGTACCTGCTTTAGCAATTGCATTTCGGCTGGTACTTTCACCCCAACTTTGAGCGGGATGGCCTCTAAGTCCAAGTCTCCGGCTCCGGGTGCACGGTAGTTGTAGCCGAAAGTGTTCCAGGCAATGTCGCCCGGCTTGGGGTTTGCCCCACCGGCGATCTTGGCGTCAAAGCGTACCCGCAGGGAGGCGCCTCCCTTGAGGATATCGGTGCTGTCCTTCAAATTAACGCGCAGGGAACGGGAACTTGCCTTTCGTTCAGTTCCCCAATCGCTAGTGGCACTACCGTTCCAATCTTTTTCGGTGAACCCGATAGCTTTATCGGAGTATTCCACCGTGTATTTACTGGGATCTACTGCTGTCCAGGTTCCATTCGCGTCCTTAACCTCTACCGTCAGATTGGGCTCATCCGCAAAACCTACCTTAAACTGTGATCCCCGCTCGGGGGCACCCGTAAAGGTGTAGTTATCGTTAGTTTGCGGCAGGTTATCGATCAGGGTGATACGCGGAATCGAGTCATCCGTATTGTTCTTCACCTCTAAGGTATAGGTGAATAATGAGCTTTGACCGGGCAGCGAAATATAGTTCTTCTCGTCCGTGGAAGTAACTTTGTTATCCGGCTTCGCCTTTTCTTCTACGCTCTTTATTGAGGAGGTATAGGCATCTTGGGCAATCGGCACAAACGCGTCAGCCTGTACGCTGGGGAGATTAGTCTTGTTCTCGCTAGCACACACGTCGCCTTTAGCATTGTCCTTCCAGCAATAATAGGGATTAACCGTAGAATCGGGCTGTCCCGGATCATTAAGGTTTTCACTGGTAGTGGTGGATAGCTTCAGATCTTGAGTAGCGTTCGAACCATGCTTAAGAGCTCCCTGGTCGAAAGATTCGCCAATCGGAGTCACATAGGCATTGTTGAACACCATCCGATAATCACCCGTTTGTTTCGGATTCTTGCTCGAAAGCTGCAAAGTAGCGGTGCCTTCCGGCAATAGGGGATTACCCGGAACTGAATATCTTGTTTGCCCAGGGGTCTTTTGCCCATCGGTACCGGGAACAACCCGTACATTAAGCTGCAGCTTCCCGTCTTTCGAGGTGAGAGACACATGGAACACGGTTCTATTCCCCAACACAGCCAGAGGCTCACCGTTGACTGTCAAAGTGTTTGTAGTCGAAAAATAAGCGGGATTCCGGTATCGAACGGTTACGCTCTGGGGGTTCCCCTGTGCGTCATATTTCCAGTCGTCGAGGAACGTAAGCAGCTGGTATCCTTCATCGCAGTCATTGCTTCCCCAGCCGCCACCGCTAGTGTTGTCCAGCTTCGGAGGATGACAAGTGTAAGTAACCGTACCGGTAAAGACATAGTTGGGATCCAGACGGTCACTGATTACATAGTCGGTGATCGGTTGTTTTCCGTCATTGTGGGCGGTTACTTCCCAAGTTAAAGTATCCGGGTATCCAGCGGCCTTGGGATCTTTAGTAGTGGTACCAGCCGCATTCTTTTTAGCGACTAACTTTTTAGAGACTCCCGGCAAGATTGCTCCGCGAGTCAGATCCACTTGGGAGGATAGCCACTGGGTATTATCGTCTCCACCTACAAAACCCTTTTGGTTAGCGTTGTTGGTGTCAATTATCTGGCGATCCCCGTCATTGGCTGGTGCCTGCCCTAAGGGCTGTGAGGTGATCTCAATGTCGGGATTGACTTGTATTTTTTGCCCCTGTTGATTGTCATAGGGCATAGCGATCTGGTTACGACTTAAATCTTCGGTTTTGACTTTTTCGGCAACTGCTACCAGGTAGCTATACCCCACGGTTTCCCCGGGGTTCAAATAGTATTTATCCCGTTCGGCGTCATATCCCAGATTGGAACCGGCCTTAGAGTTATCTAGGCGGAAAGTTACATGGCGCGGATTTTGCGCATCTACTATCGCCCGCAAAGAAGCTACTTTGGGTTTTTCTCCCGGGAAATCCACGGGAGTGTTTTCAGCGCTAGATCTCCAGGTTTTGCGGATTGGCAACCCTTCGTCTCGGGGCTGTTCTTCGGGGAATAGCCCGGTGTAATAGACGTCATCTCTGAATTCCAGCTTGATACCAATCCCATCTGGCACCGGTTTACCGGTATCGTAGTCTTTATAGGTGGTGCAGACGTCGTTTCCTTCTTCATTCTTGTGGCACTGACCATTTTTCATATATGACTGGTCATCAATACCGGCAAAGAAATGGAAGCCTTCAGGCAAGACGTCTTGAATGTCATTAATGTACAGGCGCGATTCCCCGTCGTTATGCAAAACGTTATAGTAGCGCACATATTTGTACAGGTTAGTTTGTTCATCTTGCGCCGAGTTGGTGTAAGTAACCCGGCCGCTGGCAGTATCATCGGGTCGGAGTACGGTGTAATTATCTGAACCGCTGCTGGTACCGATACCGCCCCACGGATAACGGGTCTCTTTTTCGTACTTATATCGTTGTTTCGCAACTACCCCGGTGTCAGCTACGCCTTTTTGCAGGGTAGCTCCCGCTTTTCCGCCCAGGTAGTGGCTTACCGAATAGGAGTCATTCTTTACATGCCAAGTGTTAAATAGGGTGTCTGACTGGTATTTCTTGCGATAGTTATCCCAGTCGGCTCCCTCAGGTAGCTGCCAGGTTACATACATATATACCGAGCCGGATACTTCCAGTTGCAGATCCTGATCCCAAACAAGGTATTGCTGGGTGTCACTGGAAGAGGCATCGGCCGGGTTCGTATCGGTAATCTTCCAGTTCTTGAGGTCGCCGGCAGTGACCTTTAGCCCGTTTTGCCCCTCTGGAATCTCCAGGGATAACTGGTCTTTGGTCCAGGGTTTACCCGGCAAACTGGGGGGCAGCGCATCATATATGTCCTTGCCAGTTACTATAAAAGGATCATCCCCAAACACTGACAGAGCCAGGCGATAGGTAACCTTCTTCCCGGCATTCAGGGGGCTTTGGCTTAGTAAAGAGTCTTCATCAAAAGTAGCGCCCCGCTTGGTGACTATCCGCTTGTCTGCCCCCAGCTTGGAGATACTCATCTCGGTCTTATCGGTAATGCTGTATTTCGGCGACTCGACTCCCCCAATATTTAGCGCATCGGGGTGCCCGTCTTTAACCTTGGTATATCCGGTCTTTTCCGGATCGGTGAGGGTCAGGTAGTCCACGCTAACCTTAGACGGGTTGGCAAAATCTTGGCTGGCCATATACCAATAGGTCGAGGTGGCGATACCCGCCCCGTTATCAAGTTTCTTCACTTCGATGCGATCGGCAATGAAGTCTTTGCTTGAAGAGGAATCGCCTACCTTTTCGGTAGCACTGAAATGAACATTTTTATAAGTCCCTGGTTTATCTAACAGGTAATAATCTTGTCCGTCATAGTTGTATTTCTTCAGCCCTTGCAGATCCGGGTTAGTTGCGTTATCCCCTTTAACTGGCACTAACAGTACTTGCGCTCCCGAGAGCTTATCGGTAAAGGGCAGGGCGTTATATTCGGCTTTCCCGCCTTTACGTTCTAGGGAGAGTTGATATTTAACCACGGTTCCCACTGGAATTGGCTTTCCGTTTTGTTCTACCTTCTCATTTTTCACATAGGCGGCTTTTTTAACCTCGAAAGAGTTGACCGTAGTTACCGTATCTGGAACGTCTTGATCGTTCAGATTCACTTTGTTAGTGGTTTGCTGCTCGGTAAAATCTTTCCCGGCCATAAAGTCATCTTTAACGGTCGCCCTTACCACGTGTTTAATGCTGTCTCCACCGTAAATCACGTGGTTCGGTACTTCCCAAGCCACTTGATAGCGAGTAGCTTGCACTACTATCAAGTCTTTTAGGGCATCCTGCAAGGCGGCCGCAGTGCTATCAACTGTCTTAGTCGCTCCCGCCTGGGTAATCGCTATCTTCCCATCGGCTTGTTTCTCTAGTTTCAAATCTGCGGGCTTAGCCTTAGCGCAATCTAGATGCACCTGCCCCGTACCCTCTTTACCGCTGGTAGTGGTGTGTTTTGCGGGTACATAGTTTTCACAGATCTGGGCGCCGGTGATGTTAATCGTGAGGCCATCCCCGTCCTCACTAAACATTTTGGCCATTTGCGCGGGGGCAAGGTAGTAGGCTTCGGGCAGGTGATCGGCAATAATGCCTTCGTCATCCTTACCTTCTTTAATCTTCCAGGGGCCAGATCCCTTGTTAGTGGCAGTAATCGTAAAGTCAATGGGGTCGCCCCGATAGAAGCTTTGCCCTTTTCCGCCTTCGTGGGTCTTAGTTACCTCGGGAACCGGGCCTTGCATGGTCACCGGGTTGGTGACTGCTGCCTTAGATGAAGCGCGATCAGTGTGGGTGTACTCGGTGGTTGCCGCAAACTCATTGTGCAAATTGTAGGTTTGATTCGGCTTTGGATCCTTCACCAGCAAGAAGTTGTCACCAAACCGAATTTTTACATTTCGATCAACCAGATTTGGTTTATTCTGTCTTGCCCCCACATCGTAGGTAATTTTTAGAGTGCGCTTCGCAGGATCGAACTGGTAACTAAGGGAACTTAGGTAAATATTGGAACCGCGCAGGGCGAATAACGGGACTGTTTCACCATTATTATCAATATTTAAGGTTATATATTGGCCGTTGCTATCTTTGTCCCCTGGTCTGATTGTCCACCCTGGGATCTGGGTATACCAATCGCGAATTGAGCCAGTGTTCCCCACCTTCTTTAGGTATTCGGGGTTAAACTCCACCCCTTCGGGCAGGGTAAAAGTATCTACATAGGTAGAATCAACAGCGGGATCCTGACCAACTTTGGCTTTGGGCATTCCCTCGGTGGTTACCGGGGTATTGCGGAAAGTGTAACGCAGGTTCTTAATATAATAGTTTCCGCTTTGCTGGTCATAGGCAATACTGGGGTCAGTCGCCGATCCCCAAACCACGTCTGGTATCGGTTTATCCAACCAATCAAGCGGGTCTTTGTTGAGCAGCTCTTTCTTAGCTTCATATTTTTGCCGAATAGTATCCCAAGTATTTTCCTGTACCTGGCAGCTGGGTTCTTGGCCTTTCTTGCCCAGTGCTGCTTTGTCCTCGGGAGTAAGTTCCTCGATCCAAACTTTCAGATCCCCACCGGCGGAAGTGGGAGAATCATGCTTGGCTTTCACCGGGAGTGTGAATGCATCCCCAATTTCAGAACCGGCAATCTCGATGTAATAGTAGCCAGCTACCGCTTTACCGTCATCATCTTGCACCTGATTAAAGGTGTAGGGGTTCTTATCCCCCTCCGCCTGATAGTAGGTCTTGCCTACCTCCAGTTTGGTGTCAGCTTCCCCGCCCAAAACATAGCCGGGAGCGGCAGGGGGGTTTTTGGCGGTAAAGCGGAAATAGACCCGATAAACTTTGGCTTTAGCGGCTGCCGTGTTGGAGATCCCGATGTTTTGGCTAAAGGCTTCCCCAGTCCAACGCTGGCTAACGTTCTCCGAGGTAATCGCCTCGGCCTTTTCAGTCTCGGGATTATCTTCGCCGGGCTGGGTATTTACTATCGCTACCTTTCCATCGCCGGCCTTTAACAGTTCAGTAGTTACCGTACCGGGTTCAACCTGGCAGGAGGTCGGCGCCCGCATCGGCCGCGAAACGTTAGTTGCCCCCAGATTATTGGCCTCTTTAATGCCTAAAGAGTAGGAAGGAATCGCCAGTAACAGCGTGGTTACCAGGAAAGAAAGCGCCGCCAGGATAGCTAGCAGCCGAGTGCGGTCTTTATAGAGTTGATTAAACACTATTTCGCCTCCCTATCTGCGCGGTTTTGCTTAGAATTGGTCGCGCTTTCCGATTTGAAATCACTGCTGCCTGCCGTCGCTACTTGCCGACGCCGCGCAGCAATTCCGCCTGCCCCTAAAACCATCAGCAAGGGGGCTAGCCATAAGTAATTTAGATTCGCGCCCGTCTTTGATAACGGAGGACGCTTGGGGGGATTTTTGGGAACTAAAGTATTGGTAACTGTGAAAGCCTGGCCAATCTTTTCGTAGCTAACCGTGTAGGGGCTGTTTCCCAGCTGTTCGGCTACTGCCCAGCGATGTCCTTCGCTGTCTTCCCAACGGTAAGTCCAGTTATTTGCGTTGTTTAGCTCGATGGTTTGGAATAGTTTTTCGTCCCGCAAAATCTGTATTTTTACTGCTTTAGGACGCGCGGTTTGGTTGCCGCCGTCCTGCCAATGTTTAACCACCTGGTATTGCGCCGGCTTGGGCAGTACTTTTTCTAGCTTCGCCACTGCGTTTACGTCGTATTGCAGTTTTCCGTCAACTAGGCTCGGCACAGTAACTAGCGAGGGATTAAAAACATAGGTTTCCCCGCTGGCACCCGCATTGGTAAAGGGATCCGCCAGCAACAGATAAACCCCTACCTTCAGGTTATTAAAGGTGGCTTTCCCATTGCTATCCGAGGTCGCCGTCGCCTCTGGCGCTACCTGGTCAGCATGGATATGGTTAGCGAGGTTGCCCGCGAAGTCCGCCCATTTACTGGCGTCAACGCTACCCGCGGGAATCGCCCCGCTTTTATCTTGAAAGTCATTCCACTTTAATGCTTGTAAATACTGCTGATAGGCCGGCAGTGCAGGGAAATGCCGCTTCACCTCGGCTATCCGATAGGCGGAGACTTTCACCCCCGCTAAAGGCGCGCCCTCGTAGTGAAAATCGAGAGTGATAGTGCCTTTTGCGTTTTGATCAATCTTTTCTAGATTTACTAAATCCAGAGAGGTAGTGCCGGAGGATGCACTGGTTTCGCCACCAGTGCCTGAGGGACCAGCCGGGGGTGCAGCGTGCGCGGCGGCGGGAGTGAGCATCCCAATTCCCAGCAGCGTGGCCAAAAGCGTCGCAGCCAGCGTCCCTAATAAGCGGTTGAAACTAATTGCTTTGCTCATAGTGCTTCCGTCTTTCCTCCCGCTTGATTTCGGCGACGCCGCAGATGCGTCACGGTGATCGCCACAATGATTCCTAACACTGGCACCGAGATGGCTAACGAAACCATCACCGGATCCATAGCGACCGCATCGGCAGCCACATAACCGGCGTCCCCTCCATAGGGAACCCGGTGACCGCGAACGAGTAGCCGGTGGGTATTAATCGCATAGGGCGTGCAGGTTACTAAAGTCGCGTAGTCTTGCCCAGGAATAATTTTTAGATTCGATAGTTCTTTGGGTTCGACTACCCGGATTTGGTCAACTTGATAAGCCAGGTCACGATCTAGTACGTGTAACACGAAGCGATCGCCCTCCTCTAGCTCGTCAAGATTGGTGAATAGTTTGGCACTGGGCAATCCTCGGTGCCCAGACAAAATCGTGTGGGTGCCGGCTCCGCCGGTAGGTAGCGAACTGCCGGGCACATGCCCTGCCCCTACCTGTAGTACCGAGTCCTCGGTGCCGTGGTAGATGGGTAGATCTACCCCTAGTTTTTCGATTTCGATATGACCCATCATCCCGGTTTTCCCCACATCTAATAGGGAAAGGTAGCGTTGCATTTGCGAGTGGGACAGATGGTAGCGCGCCGGGTTGGACAGCAGTTCCCGGTTATAGGCTTCGGCCTCATCCCAGGTCTGCTGGATTTCTCCGGGGCGCATCTTATTTACGGTTTGGGTGTATTCCGCGATTGCGCGGCCTTGTTGCAGGGTGTTCCAGTAATTACTGATAGTGGGGTAAAAGAACACCAACATGCCGCCCAAGAATACTGCTATGAAGGCAAGATCGGGGATTCGTGATCGCTTAGCACCCTCCGGGGTGCCGGTTGCTTGGCCAGATGCGGAGGCCGAGTCCTGACGGCGCGAAGTTCCCTGAGCATCCAGGTTCTGTTCTTTGGGGTCAGAATCGGATTTTAGGTGCCGTTGATCCAGGTCATCAGCGGCCGAAGCCACTTGCTGATCTACCGGGAGCGGTTGCACTTATTTTTCCTTTCCTAGCCCTGCCGGGGAGCCTTGGATGGGTTACGCACTAAAAAATGGAATTGGCGCTGGTCGTGTGACCAGAGAAAAGATTCTCTGGTCACACGACCATGCTTGCCTTCATGATCGGATGATTATGCTATTTAACTGTTTTGCTTGCGCCGCCAGACGAATGCGCCTGCCGCGCCGGCCATAACTAGCAAACCAACTACCGTAAAGATGGCAGTACCGATACCGCCGGTTTCAGGCAGAGTGGAACCGGAGGTGTTAGTAATGTTCATCTCGACTTTACCGTTGGAAATATCACCATCGGCAGCCTGTCCTTTACCGGGGGTGATGGTCAGAGACTCGATCTTGCCTTTACCATCATCGCCCACAGTCAGGTTGGCAGCGATAACGAACTTGAAGTAGGCATCGTCCCCTGTCGGCAGGTTGTAGCCCGCAGGAGCCTTGATCTCTTTCAAGTAGTAGGTGTCGGCATCCAGACCAGCGATATTGAAGACGCCACCTTCGGGGGTGGTGATTACCGTGCCCGCGTCGCCGTCAACCCATTTAACAATCTTGTTATCCTTGATCTCGGCGCTCTTGGTCTTGTCGGAGTTGTAGAGACGGAACTGCGCATCCTTTAGCTTGGTTTCGGGATTAGCAGAGTCAACCTTGGTGGTATCCAGCTGGTAGGTGAAAGCCCAGACTTCGTCTTCCGGGGTTTCTCCCAAGCCATCACCATCGGTAACGTCCTTTTGATAAACAACCAGGGACTTGTTGGGGTTACCCTTACCACCAATCACGGCCTGTTCGTTAACCTTCGCGGTGTATTCCACGGTGACTTCCGAGCTTGCGGTTAGGTCAACGCCCGCGGCTTTCGCTGTGGCTTTCAGATCGGTGAACATAATTTCGATCTGCTTACCGCCGTTGTATTCAGCGCCGTGGGTATCATCGGTGATATCAGTGACGTTTACCGTATCCGGAGTTATTTTTTTATCTCCGATTTTTACGGTGAGATCTGTAGCGTCAAAGCCCTCCCGCAAAGTAAAGCCCTTAGAAATGAAGTCTTTGAAACCATATTTGTAGGTAGTGAAGTCCGCAATGTTGCTGGGCATAGTACCGGTCAGTTTGAAGGGAGCTTCCTGTCCCACATCGAGATCAGCGGTATCGCCCCATTTATCAGTGGAGTCTTCCTTAATCTTCTTAGTAGAAGTAGGAACCGAGCCCTTAGCCTCAACGTTGACAGTACAACCCGCGACCTTCAGAATCGGGGAAGTGAGCGCTGCAGCCTTATTATCGGTATCTTTCACCAGGTAGTAGCCGTGATCAGCTTCGCCCAAGGTTGCTTTGTAGGAGAAAGGAGCAGCCTCACCAGATTTGGTAAAGGTTTTTGCAGTCCCCGTAACATGCTTCGTGGCGATCTTGGAGAACGCGATAACCTTGGAGCTCTCCAGCTTCGATAGCTTCTCTGCTAACTGCGGAGCAGTAGTTACCGCCTTCAGCTCGTCAATGGTGCTGGTTTTTAGCTCAGCCAGCAGGGCAGCAGAATCAATCCCGGTGCCCCATTTAATATCGGTTAGTTTTCCGCCGGAAACATTACCATCAAATAGTTGATAAGCGCCGTAAGTATGGTCGCCTTCTTGTGCGGTAATAGTAATTTCCGGGGCGCAGGTCTTATCAAGGTTTTTGCCGGCAGGACGCAGAGGAGATGCCGACGCTAACTGAGCAAAGGACAGCGACAACGCTGCAATNNNNNNNNNNCCCCCCCCACGTGAATAATTTCTAATAGGAGTGCCCATTATTCCTCACTTCCCGTGCTTTCTGCACTTAAAATTTTCAAACAGGGACACAGCTGCATTAACCCTCTTAAATTAAAGCAACATGAACATGGTATCAGTTTAATATTTTTTTCGCATAGGAACCGAAGTCCCATTTGCCTGCCTCCCGCAATCTGCCAGGCTGCGCTGAACACGAATCAACTCTTGCAAGTAACTGTCAGGCTGTAAACTAAGAAATTCCTGCCCCCGCGACTAGCAATCCTTAAGTTTTAGGGGATATTGCAGGGGCAGCAGTAAAGATGCCATACCATTACAGAAACAAGCGCTAAAGTACACTAAGAGGCAGCAAAGCAAGCGGAGGTATTTAATGGGCGATTTTCAACCCGCTTCTGGCCTGCCAAAACGCTCTGAACGCCGAAAACGTAGCGAAACTAGCGACATCGTTTCCTCCTACCTTAAAATCCCGACCGAGAACCCAGAGGAGAATCAAAGAGAGCCGCTGATAGAGGCAGAACCCCCAGCCAAACCCCGGCATTTTGAGCCGCGTCGCGCCCTTAAGGAGGATCCCCGCAAGCTCTCAGATAGCGAGACTGCGGCGGTGAATCATAGCCGGAAGGGGCAGGAAAATAGCGAGGAAAAGGAGTTATCGCCCGCCCCTCGTCCTCCTCAGGAAGATAAAGCCTCCCCGCAGACTGAGGCTAAGTCGACTGCTGCAAACCAGGGTCAGAGCGAAAAAATAGCCAACGCCACCTCTAAAATAAAAACCCAGTGGGAAAAGCTGCGTGCCCGCCCCGCCTTTCGCCTGCTGGTGCGGATAGCGGAAGTGATCATAGTCGTGAGCGCAGTCGGGATTCTGGTCGCGACTTTCTTTATGTCGGTGCTGCAAATCCGGGGTGAATCGATGACCCCTACCCTGCGAGACGGGGATTTGGTGGTCGCCAGTCGCCACTCCAGCTTCCAAAGCGGCGACATTATCGCTTTTTACTACAACAACAAGGTGCTGTTGAAACGGGTAATCGGGCAACCCGGTGACTGGATAGATATGCGCGAGGACGGCACTATCGTGGTCAACAAGAAGCCCCTGCGGGAAAACTATGTCAAGGGCAGCAAAATCGGGAAAACCGATATTAAATTCCCTTACCAAGTGCCCGAACACCGCTACTTCGTGCTGGGCGATCACCGCTCCATTTCACTTGATTCCCGCACCAAAGCCATCGGTACCGTCTCCGAAGATCAGGTTGTTGGTAAAGCCATGCTAATCGTCTGGCCCCTATCCCACTTCGGCGGGGTTCGTTAGGGCTGCTGCTCGGGGATCAGCCTTTTCCGCCCTCACACTAAGAGTAAATACACGTAGAATTAACAGTAACCTCTGGTAGGGACTATAATTAGTTTGCAGCATTCATCGGGGAATGGAGATAAGTCATGCAACTAACCAGACGCGGAAATGTTACCAGAGCCATCCATTCCGCCGAGCTTGAAGATCAGACAGTATCTTCTGATTTCTTGGATGCTGCCAACGAATATATTAAGGGAACTATAAACGCTGACGAATTGGTCGAACGCACTAAGACTCGGATCATGAAAAGAGATTCAGAGAGCGCAGCCAAGTGACCAATGTTGACGGTTAGCATCCTCGCTAGAGATGTAGGTATCAGAAAAATATGCGTCCACAAGACAGAGAGCCCCAGCCGGAATCCGGTCAGGAAGATCAGCTAACCCCGTACGTTGAGGTCGCGAACTGCTCTAACCCGGCAGAAGCTGCGATTGCATTTGCTGACGTTGCGATGAATCTTGCCGATATGCCGGTAACTGACCCTAGAACCCGCGACCTAGTCCGCCAGGTGGCAGAACAATCCCTCAGTGCCGATGAAGCAGTAAAAATTCGTTTATCCGAGATTCTGGACAAGCAACATTAGTCGCGGCAGGGATGAGCATTATGCTTGGGCAAGTGATTTGGCTAGCGTGATACGCACCAGTTCACTGGTAGTTAGTTGCTGTCTTTTCGCGGTTGCGATCAGCGCTCTTTTCATGGCTACCGGTATTTTTACCGATAGGGTTTCACTTCCCTCTCCGCTTAAAGAGCGCGGTGAGCCGTGGATGACCTGGCTCAGATTCTTTTCGCCCTCCGGGAACGTACCTTGTGCGTATTCCTGTTCCCAGGCCGCTAGCTTCTGATCGGTGATTCTTTTGCCATCTATGGCAGTAAAATCGCTCATCATTGTTCCTTACATCCCTAGTTCTTTAAGAAAGGCTTTGGTAGGCGGGGTCATAGCATGAAATATTCGCCACCTACCTTGGTCGTCCTCAACTGCAACCATTTGCGCGAGCCTGCCAGGTAAGGTAGTCATCCCAGCCCTCCTCGCTCCACACAATTCGCATGATTTTATTCTTCAATCAGATCATGCGGAACCAGCTGTTTCCTGCCTGCTTCGACCTCGTCAATCGCCTTCTTGAGACGGGAAAGATTCTCTTCAGAGTAAAAGGGGTCAGCCGAGACCTCAAACGGTATCCGGCGCTCACGACCAACTTTTTTTGCAAAAATTGTGAACGCCGCACTCATGGACAATCCAAGTTCCCGGCAGGCGCTTTCCATCAGACGTTTATCGTCTGCCTTAAGTTTGAAATTGACATTAACGGTGTTGGTAGTCATCTCTATCCACCCCTTTCTCTAAACTATTTTATGAATAAATAAATAAAAAGACAAGAGATTTAATTTATTGTTTATGGTGTTTTTATTTATTAAACCAGGCTTGGGGCGTGCTTTAGGAATTGAAAAACCCCGTCACCGCTGGATTGCGACCAGGACGGGGATTGGCGCGCCCAATATACGTAAGATACGCCGTTCACTTGAAAATACCAGCACAGTTAACGGATAATGAAAGTGGTCTTTCTTAGGAAGGGCTTCCAGGAGCCGGGGGTTGTCCCCCGGCATTTCCTTAATACCAGAGGAATCATGCTTGAGATTAGTGTGTTCGCAGACGAATCAGGTGAAGAAGGCTCCGAGTCTAAATACTATTTGCTGACACTGGTTTTCCATGAGCAACGCAGCGACATAGCTACTCCTATAAGGCTTTACGAGCAGGATTTGATAAATAAGAAACTTCCCGACATTCCCTTGCATGCTTCTCCTTTGATGAACGGCAAGGACGAATATAAGGGATTGGATATCCAAGAGAGAAAACGTTTGTTGCAATCATTTTTCATTATGTTGCAGCATCTCCCTATTAGATATTGGACGTTAGCTTACGAAAAAACCCAGTTCTCCAGTCACGAGAATCTCATGGCGCGAATGCGCAGAGACCTCATTAACCTCATTTTTGACAATCTTGCATATTTTCAACAGTTCACTACCGTCAAGGTTTACTATGACGATGGACAAAGCACTGTTACACGCGTTTTGCATGATGCGATTGAATACGCACTCTACACGAATGCCATTACCTACCGAAACGCCGGACCTAAAGAATATCGGCTGGCGCAAGCCGCTGATCTCATCTACACATTCGAGCTGACCGCAATAAAGTATTCCGCACGCGAGCAAACGAACACCGATACGAGGTTTTTCGGAGCGCTAGGAAGCTTTAAGAAAAACTATTTGAAAAAAATTAGGAAAAAACTACTCTAAGACTTCAGATATTAATTCCGTCTTTTACGTTTATGATCTGTTTTAGCAATTGAAAAACCCCGTCACCGCTGGATTGCGACCAAGTAAGGGAGATCACGAGGTCTGGACGAAAGGTCAGATAAAATCGGTAATCGTCAGAACCAAACAACTATTGCCGGGAGTGACAAGGAGCGTTCTTAAAACACTAGCAAGGAGTAAAAATGAAAATCTCCGTTAAGGCAACTCCATGGGAGAACGGCTGGGAGTTGAAAATAGCACCTGACCAGTACACTCAGGTTGAAAAACTAGCTGACGCGAAAAAGCAAGTTATTGACTACCTAGACACCGTAGACCCCACCCAAAACCACTCGGATTGGGGAATTCACCTTTCACCTGAGGGATGAACTCCCCAATCCCGCAGCACAGTTAGTTACCGCTTTTCCGCAGATTTGCGTCTACGGATAAGCAGCAACGCGCCCGCGGTGCTGAGGGAAGCGAGAAGTGCTAACGCGGTCAGTCCCACAGAACCGGTATTAGATAATGCCGGTTTCTTCCCTGCCGTTGCCGGAGCGCTCTGACCCGGTTTAGGCGAGGAAGCACCCTCACCCGCAGGTTTAGTTTCCGGTTTACCGGTATCAGGGTTAGGGGTGGTTCCAGGCATATCTCCACCTGGCTTCGTACCGGGTTCAGTAGGATCGGTACCTGGATGCTCGTCAGCCTTCACTATCACTTTCACGGTGATGTCTTCACTGCTACCATCAGCATAAGTAACTGTGATGATTCCCTTGATTTTACCGACTGTGTCCGTGCTGGGGGTCGGCGCTTTCCACGCGAACTTCACTTTATCCAAATCGATAGGCATCTGACCGGGAGTATCCGGGAACTTAACTACATCTTTAGGCAGCGGAAGCGTATCTCCCACTGTCAGGGAAATCGGGTCAGCGAACGGCTCGTACCGTTCTTTGTCGCTCACGCGGGTAAACCTAAATTCCCACGAGGACGTAGCGGAGGGTTTCAGGCTATAACCATCCTTTGCCCTGGCGGTTACGGTAACCGTCACCGGAGCGTTCACATCAGCCTGATTGGGACTGACATTTACCTTTCCGGTAACTACTTTCCCGTCTACCAGGTATTCAACGCCCTCTACCTCAGGCAAGGTGTAGCTGCCGATATATTCATTCCCGCCTTCAGTAAAGTCTTCATCTAGACTGCTGGGGGCTTTCGGGGTCACATAGGCAGTGAAAGTCCAGGTACCAGTAACCGTTTCATCTTTAGCAATATTAGTGATGGTCTTAGGTTCCCAGCCCTTGAAGTCATAGATCCCCTTATCGGTAATCACTTGCTTCTTCCCTGGTTGAGCCAAGATCACACTGCTACCAGCAGCAATATCGGTTTGCGGGGTTGGTAGCAGCTTTTGCACGTCCTCGGGGAGGGCGTCGAAATCTTTAAAGTTATAACTGACCGTGTAGGTCTTGGGCGCGTCTTTATAGATGTTGGTAGCAAACTCGTTGGTGTTAGTTTTATACGCTAAGAAAATTGCACTCTTTAACTGTTCCACCTTTGTTTTCGTGGGCAGTTTGCTGTACCAGCCAGATGGGAGCAGGCGATTATTTTTGAGGTCGTCCTCCACAGCAGCATCCATCAACTCTTTGAGCTGAGCGTAGGTGGTAATCTGCTGGGTCTTTCCCTCCCAATTAATAGTGATTGGTTTTAGGGTATCTTTCTTAGCGATCCGCTCGGCATATTGAGCTTTTTTGAAAGCCGCCATAGTGGGGTAAGTACCGCCGCTCACCTTAGAAATAATCACGTCGTCGCTAAACTGAGTATTTTGCGCGACGTTGCCTGGTTTTAACTGATTAGACAGGTAGGGAACCATACCCTCGTAGTAGCCGTATGCCGCAAGCATTTCCCAGCTTAGGCGCTTAGTATGGATATCTCCGCTCATCCCATTGGGATTATGGGGCGCTCCATAAATCGGGGTAAATAGGGGAATCGCGTAGTAGCCGTTATATTTAGCGGTCCCGGTTACCTTTTGCCCCTCAACCATGAATCGGTAGGCAACCGCGTTCATATCTACCAGGTCGTTGATTGTTTTAAGATTTTTTGCCTCATCGACAGTGATATTGTCAAACTTTTCGTTCTTGTCGACCAAGGTGGCTTTATTGAACAGCTTTGCTTTGGTGGCGTCATCTTTGGATAAAGCTACCTCAGCTTCTAAATAATCCAGGGTATAGATTAAATCCATCTGGTTGCCGTAATAGGTTTTCAAATCATCGGGCGTCTGGAAACGATCAGGGGTTTTATTGCCGTAAGGGTTTTGATCGCTGCGGTCAAAAATTTGGTTGAGGTCGAAGTTTGCCCCTTTATCAGTGGGATCGTTCTGATGCCAAGGCTCGAACACGCCTCGAGTAATCAGTTCGGCACTCGCGCCGGAACGCTGACCATATCCCGCAAAATGAACTTGATTCGCCATTTGGTGGGTGTGTTCATGGGCATAGGTAGTCAGCCCGCGATCATCTAGACCATTGGCTAACCAGTAGTGAATCTGCCCGCTATTGATGTCGGCCACTCCATCTGCCTGCGTGAAAGTAAAGTAGTAGCCTAACGGTGTCATAAACTCTTTAACTCCGCTGGCAACCCCAACACCCTGTTTAGGCGACCACCGTTTTGCAGCAGAATTCTCATTCGGATTCTTAATCTGCTGGTTGTCCCATACGCGGCGGTTACCTACCAGTTGGGCGCGTTTATCCTCTTTTGCTAGGCGATACCAAAAATCCAAATAGTCGGCTTGGCGTTCAGCAGCATATTCGACTTTGTTTTCAAAAGCTTCTAGTTCTGCATGATAGGCATCGGGATCAGCGTCTTTGAGCGCGCGATTTACATAGGTATCGGTCAGACCATACATGATGGACTCGACTGTCGAAACCACATACAGAGAGTTTTCTGACACGTTCAATAGGGCAAGTAGCTCCGCCTGACCGTTTGCTTCGCTCTTGAGCTTATCGAATACCCGATAGGGAGCAGTAGGGTTTGCCTTTGACTTCTTTTCAAAAATTACTGCTTTAGAGGTTTTCCAAAACCAATCGGCAGGTTTTTTACCGGTCTTGGCCACCTGGTCATTTAGGAAAGTCCCTAAATCGGTTTGGTCAGCTATCTTCCCACCCAAAACCTCTTTAAACAGTTTAGGAGTAGACAGCATTTTGCGCTGGTCGGCGCTCTGCTGCCCAATAGCTTTGACTACATCCAGAGGAGCGTATTCTTTCCCGAAAGCATTATTTTCCGTCATCAGCTGGCGGGCAACCGTCGCGCCCTCTTTTATGTTGAAACCATAGTTACGTTGCAGATAGGCAGCGCCAATCAGGAAACCAGCAGTATCGTTTTTAATGGCGTCCACATAGTAGGCGACGTCTTTATTCTTCCCGGCAGCAGCTACCTGGGAATCTGCTTTTATCATTAGCGGGAGGATTGTTGGTAAATCCTTTTTGATCTGGTTAAATGCGCCCTCCATATCGGAAGCAAGCAAGTACTCTTCTTGTAGCGCCTGGAGCACTACCTCTTCCGGGACATCGTTAAGGGAAGGATACTTATCTTTATTGTCCTTCCAAATCGCAACTTTTTTGTTTAGTTTCTCGGTTCCCGTGAAATTGGTCTTTGCAAGTTTGTCCCTGATGGCTTTGTCGCGAAAATCAACTTGCTGGAGGTCAGCGAGAACCTGCTGCCCTACTTGCTGAACCTGTTGATCCCCTAAAGCATCTGCAGCATAAGCACGGGAAACATTCACCGAACCCGCGATGGTGAGGGTTAAGGCGGTTGCAAAGGCTAAAGCCAATAGTTTAGCTACGCTCTGCGCGAGCTTTCCACGGAATAGAACAGAATAATCCCTCATGTTTCCCCAATACTGTTCGACGTGACAATTTCAATCCATAAAGACTTTTTACTTACGCAAGTATCCCCCAGCGACCTTGGGTGATGCAATAAATTGATGGACAAAAACCTAAAACTGTTAAAAACAGCTCACTGCCATGGATCTGAGCATTAAACAGTTTCTGGCATTAGGGCTAATACCTCAGATAACCACCCAATAATCACAGTCAGATAAAAGAAAATTGGAAAAACCCCGTCACCGCTGGATCACAACGAGGACGGGGTTTGGCGCGCTCGACAGGATTCGAACCTGCAACCTTCTGATCCCAAGTACCTGAACATATTAGCTGCTCACATTATGTTTGCTGTTGAAGAATCGACAAAAGTTCACATTTTTTTACCCCTATTGCCAGCAACTCTGGCACTGCCAGCTACGCCGGTACTGCCATCATTACCCGCCACGCCCGCAAAGCCAGTAACGCCTGTAACGCTGGTGTTGCTGTTCATTCTGGTTATTGCTGGTGCATCCACTTTCGGATGTACCCGTGGATACAGAAAGGGCTTTATCAAATGAGCGAGAAAATGATTTACGAGTGGGGCGTAACCATGAAGGCCGAAGGACTGTCCCCACGTACAGTAAAAGAGCGTGTAAGGTTGCTGAATCAGTTTGAGCGGCAAACCGGAGCCTTAGTCGAAACTGCTAACGCACAAGTAATAGTGCAATGGTTGGCCAGGTTTGAAGATCAGGGCACTAAAGCCTGCTACTTCACCCATCTTTACGCTTTCTATGAGCATCTTAAACGAATTAAGTTCAGGCTCGATCCGCCAACTGACCAGATTAAACGCCCGAAAGAACCAATCAAGCGTCCTGAGGCGATAACTCCTAATCAGTTAAAGCAAATACTTGACTACCCGCTACGTACCGATACCCGCTCAAAGATTCTTTTCGCGGCCTACGCCGGGTTGCGGGTATCAGAAATAGCTAGGTTACACGAGAACTGGTTCAACTTTGCTGACGGGCTAATAACTATCCACGGAAAAGGAAACAAAACCGTAACTTTGCCGCTACACCCCATGCTGTTAGAGAGAGCGAAAATCCATGTAGGCAACGGCTACTTCTTCCACCATCCCGATCATCCTGGCCAACCGCAAGACTCTCACGCTGTGTCCCGGTGTATCGCAACCAATATGCGGCGCGCCGGGGTAAACGCTACCGCGCACCAGCTACGACACTACTTCGCTACCCAGCTATTACAAACCGGTACCTCGATGTTCGTGATCCAGACCCTCATGCGCCACGAGTCAGCAAACACTACCGCCAGGTATATCCATGTTTCTCAAACAGACCAGGTCGAAGCATTAAAAGCCCTAACCGCTACGCCTTTACAGGCCGATCAACTACTGAAAGAAGCAATCAAATGATCCGAATAGACAATAAAACCCATGACAATATTCAAACCCAAATCACCGCTTGGCTATCTAGTACAACCCGCCAGAAAAAAGCTAACGCCGCGCGCGACCTATATCAAGCCTTAACCTACGCCAAAGCAGCCAAAGCGGAGAGCACAACCGGTTGGGAAATATCAGCCAACCTGCTACAACAAGCGCTAACAAATAATCCCGCCACGGCAGAAATGAAAGAAAGATTCGCAGCGGAGGCACGCCTAGTAAACGCTGCACGAAAAGTAATCGCAATATCCAAACCATCACCAAGGAGGAAACCACGAAATGACTACTAAAAAAATGGCTACTAAGAAAAAACTGATAGATGACGCGCTTTCCAACCTTTGGGGTATAGAAAGCTATCAGAACGAAATCATTTCTTGTCGCGAAGAATCCGATGTTGCCTTAGGCGAGCTAAAAGGCATTCTCGAAGATTTTCCTCGGGATTTTCAGACGGGCATAGAAAAATTAAACGCCTTGCTAGATGCGGCTTACAGACTGGAGGGCTGGGCGATAGCTCACTACCAGAATATCCGGCAGCTAGGCGCGATTTTGACGCAAATCGAGAATATCCAAAGCATCACCAAGGAGGAAACCAAACATGAAATCGAAAACGCCACACCGATTGGAGGACAACCGTAATGATTACTATCGCAATATGTAACCAGAAGGGCGGAGTCGGTAAATCTACCACCACGTTCCACCTGACCCGCACCGCTATTTTAGCTGGCACAAAAGTGTTAGTGGTTGATTGTGACCCGCAAGGAAACCTAACCAGCGCCCTCACGCCAGACTTACTGGCTGAGGACACTATCGGCCTTGCAGACGCGCTTTCAACCCGCACCCCGCAAACCCTGCCCGAGGTCATCACCCACACCATCTGGGAAGGCGCTGACCTGGTACCCACAGTTGGGGACGCGCTAGGAGTAGTCAGAGATGAAATCCTGCTATCCCGGATCGGGGGTGAAAACCGCCTACGCAAAGCCTTAGATAGCGTGCGCGAAAGGTACGACCTGTGCCTTATTGATTGCCCGCCATCCCTAGACTCCCTACTGATAAACGCCCTAGTAGCAGCTAGCACAGCCCTGATCGTGACCCACTCAAAGCAATGGTCTACTAACGGGCTTGCCAGCCTGCTAGAAACCATGAACGCGGTACGGGAAACTCAAAATCCTGGCCTAGAACTGGCGGGAGTGCTGATTAACCAGCATGAAGCTAGAACCCGTGCCGGAACCTATTGGGTGGACGCGCTGCGCGAAGCCTCCAACAAGGGAGGGTTTAAAATCCTGCAACCCCCAATCCCTAAACGGGCTGTCATATCCGACTGTGTGGAGTGCGGAGCAGGACTCGACCAGTGGGCAGCAAACACAGCAGACCTACAAGAAAAGTACCAGGAAATATATCAACAAGTGAAAGGAGAACACCATGAATAACGCGCCCAGGCGATCTAAACTCGCTGGACTAACCCCCGCCAAACCGGGGCAGGCAGCCGAAATGCGCCGCACAGAACCGCAAGCCGCTAAAGCGGTCAGGCAAACCAAGATCACAGTGCGGCTAGATGCTGAAATCGTGGGACGGGCTAGGCAAGCGTGGCTGCAAACCCTGCCAATCCACCAGTTATCCTGGGCGAAATGGATTGAGACAGCTATTAAAACTCAAACAAACCAAGTAGAATTAGAACATAACAATGGAAGGGTTTATGAGCAGCTACCCCCAGGTAGTATTCCTCCCGGTCCCATAAACTCTGACCCGACCAAGTAAATAAAGGAAAGATAACCATGAAAACCAAGACCACTAAGCGTATCCTGGCGGCGCTAATCACGATCCCTATCGCGATCAGTCTAACCGGGTGCGGCGGTACAGATGCTAAAAAGTCTGAACCAGTAAAACCTGCCGTAACCAGCAGCCAAAGCGTTAAAGACGAGAAAGCGGCTAAAGAAAAAGCCCAGGCTGAGGCAAAGGCCAAGCAAGAAGCGGAGGCCAAGGCGAAGGCAGAAGCCGCCGCTAAAGCGCAACCGGCAGCGCCTACACCGCAAAAACCAGCCGTCAAACAGGTACAAAAGCCTGCGGTGCAACAAACGCGTAAAGCTGCCCCATCGCGTTCCGTGGCGAAAAAACCGGCAAAGAAAACTCAGACCGGGAACAACAACTCCGGATACAAACTCCAACCCGGTGAGAGGGAGTTTGATAAGAATAGCATTGACAAGAATGGGAACATTACCGGTGGTGGTGATTCCGAGGGTAATGTTTGGGATAATTGGTGATGAAGAGGGCAACGTTATCAATACGTGGTGCTAGTCTTTAGCCGGGCTAACCGATACAGCAGACCCCTATCCTCTGAGGAGTATAAGTGATGTTGTCTAAGTTGAGTTGTCGTGTGCTTACCGGTGTTATTACCATCCCGGTGATGTTGGGCTTGACTGCCTGTAATGGTCAGGACGTTAAGAAGTCTGAGCCGGTAAAACCTGCCGTAACCAGCAGCCAGGTAGCTGAAAGTGGTTCAAAAGATACTACCAAGAACGCTGAGGACGCTGGCAATACCAGTAATGCTGGTGACGCTAGCAGGACTGGTAACACTGGGAATGCTGGTAAGGCTGCTAATAGTTCTAGCCAGCAAGCCGTGAAAGGTAAGACCACCAGCAGTGGTAAGGGAAACGTTAAGAGCCCCACCACTCGGAAGCCGGTCAAACAACAAACCAGCAAGAGCGGTAAAACTGGTACGAGTAACCCTGGTAGCTCTAAACCAAAAACCAACACCGGTAAGAGCACCAACGGATACAAGCTCCAACCTGGTGAGGTCAGTATTGATAAAAACAATATGGATAAAGACGGCTCTATCACCCTAGGTGGAGACGAGGACGGAAACGTATGGTAAATACTTCTTATTAAGGATGAATACCATGAAAACTAAGACCACTAAGCGTATCCTGGCAGCGCTGGTTACGATCCCGATTGCGATCAGTCTAACCGGGTGCGGCGGTACAAATGATAAAAAGTCCGAACCTAAAAAACCTGCGGTAACCAGTAGCCAAAGCGTTAAAGACGAGAAAGCTGCGAAGGAAAAAGCCCAGGCTGAGGCCAAGGCGAAGGCGGAGGCCGACGCTAAGGCACAAGCTCAGGCAACGCCCGCACCGCAAAAACCAGCCGTCAAACAGGTACAAAAACCGGCGGTGCAACAAACGCGTAAAGCTGCCCCATCGCGTTCCGTGGCGAAAAAACCGGCACGTCAATACCGGGCACCCGCCAAACCAGCAGCCAAAAAACCCGCACCGCAAAAACCTGCCAATAGTAACTCGGGATACAAGCTAAAACCCTACGAAAAATACTTTGATAAATCCGATATGGATAAGGACGGGAACATTACGGGCGGAGGCGATGAATTCGGCAATACCTGGTAAGCACTGTTAGTTAATAGTTTCTGGCAGCGAGCCAGGGCGCATCTGTTGCGCCCTGGCTCTTTTTTTGCCAGTTTTTGCCAGGACTTCTTTATAGACATGGGAACGTGAAGGGTTTCCACTGTCTCCTAATAGATACAAAAACCTGTACCCCCGGCCAAAAGGCCGGGGGTACAAAACCGCTAAGAGACAGATACCCTGCCACGCTCCCTTGAATCTATCGGTAGATAAAAGGAGTAACAGTGAACACTGGTACCAAAAAACGAAGCGCAATCATAGCGCTACTAGCCCTAATCGTAGGGTTAGTAATACCCCTAACGAGTCCTACACCCGCCCATGCCGCAAAAACGGGACCAGGCTATTTAGTGCCGTCTAACCAGAGCTCAATTAAGCACTGGTTAGGCGCTCACCAATCAGTAACCGGAGACGGAAAACTCGCCTGGTGTATCGAAATGGGGCCGCTGGCTATTGCCCCCGGCCAAACGGTGACCAAGGAAACCCTCACCGGAGCGGGCGCGATGACTAACTACGGTGGAGGAGATATCGACCTCACCAACGTTGCCCAAGTAGCATGGATTCTCGACAAATACGAAAACGTGAATACTAACGACTCCAGGGCAGCAATCTCCATGATTATCCACTTTAACCTGGAAAATAACAAAAACTCCGCAGCAAGCAAAGCGGAAATTTACCGGGTATGGGGTTGGCTACAAGCCAACCATCCTGCCGCTGTTAACCTTGCCCGTAAATATGTGCAAGAAGCTAAAGCCTCCGGGGTACACTCTTACACCTCCACCTCCCATACCGGCGAGGGAAAACGCGAGGGTACGATCACAAACATCGGAATTAAGAACCAGGCAGGGGGCAACATTGCTGGCATTCCTTACACTCTGACCCTTAAGGGGCCGGCAGTATTTACTGCCAGTGGTAAAAATACTCTTTCGGGTAAAACCGCAAATAAGCCGATCACGGTTAACTGGCGAGCCACCGGAAACGGGAAAGTCTCTTTCACCTACGCCTACACAGTACGAGACGCTTTAACCAAGCTCACCGGGCCAGCCGGAAAACAGCGCATGATTGCTAACCGAGCAGACCCAGAAGTGAGGAAAAACCCTGGTGGTTCTTGGGATGTTATCTTTGATTTTCAGCCTATGGCTACCTCTAAAGTAACTGAGCCTTCGGTGGCCGCTACTAAGGGTGAAATCAGCGACACGATTAAGGCTTTTGCTGATCCGAAGTATGCTAACCCTGAATGGATTAAAGATACTGAGGTGACCTATAAGGGCGAGGTCTACTACATGGGCGAAACTCTGCCCGCTAAAGCTCAGGCAGTTCCTGCTGGCGCTAAGCCAGTAGCTACTACTAGCTTGAAGTTCACCGCGCCTGGCGAGCAGACCGCGACCGTTAAGGCCGATAAGCCCGGCTTTTACACTTGGGTATGGTCAGTAGATAAAAAGAGCCAGAAAACTCCCGACTTGATTCACGCTAACTGGACTGACGGCTACACCGTAGCCACCGAAACCCAAGCTAAACGGATTATCGGTAAAATCAGCTCTAAGAACAATGTTATTAAGGTACATTCCGGTTCGGACGCTAAGTTCTTCCTTAACGACTGGGTAAAGGTTGAAGGATTCCCTGGCAACCACACCACTTTTGCAGGTTACGGGGATATTAAGGCCGATCATAAGACCATTGACCAGCACCTATACTGCGTACCTTCTACGACCAAGCTGGCCGAAGGTGTAACTAAGGGCATGACCCCGGTTAAGTCTTGGACTATCCCGGCAAAGAACGGTGATTACCGGATTGCGGATCACTTCCCGGAGGCTCCCGGCGAGCATATCCAAGATATTGACTGCCGAGGCACCCTTGTGTTCGTGTCTGAGTTTGCAGGAGATGACCGGGTAGAGCCGCTGCGTACTAGCGAGCTAGACCCGAATGAGTCTTTCGTACCGGATCAGCCTGGTATCCACACCACCGCCACCGACAAGGCAGACGGGGACAAGTTCCTGCCACTAACCGGTATGGTGACCATTAAAGATAAAGTAACCTATCGCGAGCTGGCAGCAGGCAAGGAATACACCTTGCAGGCCACCCTAATGGATAAAGCCACTGGTAAGCCTTTCCAGGATTGCAACGATGCTGCAACCGTGACTGACTATTCCGGAAAAATCCAGAAGGTAGTCACCGATTTTGCTAACAAAATCAAAATCGATGGTACTTACGATTACCTAGTTAGGGACGGGAAAATCTCATCTAAGGCTTTGAACTCTATTGTTCCTGGCTTTGGGGAAGGCCGCGAACTTAACAACATAATCGAAAACGCTGGATACAGCCTAGAAGATATTCTAGGTATTGGCGCGGTCGTAAACGCTAAATCTCATACCGGCGCTGGCGTGTCAGAAAGCCGAGGAGTTGTCTCGATGACCAGCCCGAAGAAAACCGTTGATGAGGAAAAACTGGCTAAAGCTATCTCTAGCGAACTGGTTAAGTACCTGAAAGATCATCCTCAAAAGACTGAGGGCAAGGATTGTAAGCCAGTGACCGCGACCAAGAAGTTCACTCCCACGCACCGCAACGGCATCGTGGAGATTGATATTCCGGTCAAGGCCGAGCTACTGGCCGGTAAAACTACCGTTGTTTTCGAGGACGTGCTGCGCGAAGGTAAAGAACCTATCGTGCACCACGACATCAACGATAAAGACCAGACGGTTTACTCCCCGAAGGCTAAGACCACCGCAACTGACGGTAAAGACGGAGATAAGATCGTAAACGATGGCAACGTTCAAATTAACGATGTTGTTGAGTACACTTCTTTGATCCCTGGTGAAACCTACACCGTAACCGGCAAGCTCATGAACAAGGAAACCGGTGAAACGGTTGATTGCATGAAAGGCAAACCGGTAACCTTCAAAGCCGATAAGTCCGGTAACGGTAAAGTTTCTGTATCGTTCTTCGGTAACTGCAAAGTTAAAGCAGATACTCACTGGGTAGTGTTCGAGGATATTTACACCGGTAAAACCCCGAAAGGCACCCACGTTGTAGAACACCACGACATCAACGATGTTGATCAAACCGTAACCGTTGTGCCTACCCCGGTACTAGCAAAGACCGGTAGCGCTAGCACCATCGCCCTGCTGTTCGCCCTGGCACTCACCGGAGCAGGAGCAGTAGCGCTTTACTCCCGTAAACGCGCACGGCAATAACAACAAATAGGAACACAGGCCGCGCCAAGATAATCTCCCATTTTTCTTGGCGCGGCCACCCTTAAAGGGTCGAGAACTATGCATTACCCGCCTAGATCAACAAATCGTAAAGAACGGGCAGACCGTGCAAGGACAACCGCAAACCGCGTGCCCTGTCGGCCAGCCCCGCCTCCGCTGCCAGAACCGCCATCATGGCACGCAATGCCAGCTACGCCAGCAACACCAGCGGTGCCGGTAAATCGGGATAAGTCCCAACCGCGCTTTGACCCGGTAACCGCTATCGGGGAAGTAATTCTTTTACTTGGCATTTTCGTGGCCGCGTTTACGCTATGGAACCTGTACGTAACTGACCTGCAAGCAGAACGACAAACAGCGCAAGCGGTTGAAGATTTTAAAGCCCCCTGCCCTGATATAACTTCCCTCGATGAACGAACCAGCCCGCCACCCGAAATAGGGGCAGTAACTGCGGGGGAAGTGTTCGCGACCATGCACGTTCCCGCCTGGCACTTCATGACCATCCCCATTAAAGAAGGAACCAGCCAGGCAGTGTTAAACACTGGCGCGGCAGGGCATTATCTTAATACCGCTATGCCAGGCCAGATCGGTAACTTTTCCGTAGCCGCGCACCGGCGCACCTACGGCTCGAACTTCCGCCGCGTAGACACCCTGAAACCGGGCGATCCGATAATAGTGGAAACCAAAAGTGCTTGGCTCATCTACAAAGTAGAATCCACCAGGATTGTCAGCCCGAAAAACCTGGACGTTATCAAACCCAACCCGATAGATGACTCCAAACCATCCCAAGCGTACCTGACAATGACTACTTGCCACCCTGAATACGGAAACTCTGAACGTTTCATAGTCCACAACATTTTCGATCACTGGGTACCCAAAGACACGGGAATCCCGAAAGAACTAGCGGGGAAAAATCCATGCTCAAAATAATCTGGTCACGCCTGCCCGGCGGGCTAATCCTAAAATCCCTACAAACACTAATCCTGATAGCCATCCTCGCTATCATCTGCCATTTCTGGCTCTTTCCTGCCATCAGTGCCTATATCAGCCAGCCAGAAATCTAAAGGATACACACAATGCTTGACCCGATTAGCCAAATCACCGCCCTCATACCTAGCAGGAACTATGAGGACGCAAGTTGGGTGTGGAACTGTCTTTGCCGCTTCGGCTACACCAGTAGCGACCTAGCCAGCGGGAAAATCCGTGTCGGATTGATCCTCGATCTTGCCCAAAGCATAAGGAGCGAAAAATGAGCCTTCTCAAAAAATATCCCATAAGCATGGCCACTATGCTCATTGTTTTCCTATCCTTTGCCGGAGCAGTACCCGCCACAGCCGCTCAATACTGCCAAACCCAAAACGCATCCGGCATTACCGGAAATGCTAGCGGGGCTATCGCGGGACAAACCCCCACTAAAGCGATACCTTGGGTCAAAGCCGCCTACGAAGGCGCAGGACACCGCCTACCCGCGAACTTTTTTGCTGGAATGATGTACTACGAGTCCTCTTTCAACCCCACCATCCGCAACTCACTAGGATATATGGGGCTATGCCAAATCGGCACGGAAGAATGGCGACACCTCACCGGGGGAACCCCCAGTTCACCAAACATTTATGATCCGATCATTCACGCACAAAATTGCGGAAAACTCTCAGCAGAAAACCTCGACAAAGTCCTAAAAGCCCGCGCCACCAACCTGCCAGCCAACCTGAAATCCCTACCCGATTGGCAACTAGTAATCCTCGCACACAACGCCGGACCGGCCTATCTAACCCCTAAAAAGAACGGGCGAATCCCTAATGAGACTCGCCGCTCGATCCAACGCATGATGCCCTACATGAACGCTACAACCACTAACAATAGTGTCACCGTAGCAAGCGGCGGCGTGCGCGCGGGCGCGGCCACCAACCCCCGCGCCCTCAAAGCTGCCATCCAAAAAGCCATAAAACCCGCTGCCTGGGATGGTAAATTCGATGCTCCCGCACCCGGCAAACTTCACGTCACCAGTCCCTACGGGCCGCGAAAACATCCCGTCACCGGGAAGATGCAATCCCTTCATGCTGGAACCGATTATTCCCAAGCGGCAGGAAACCCGCAATACGCTACCGCGCCCGGCACCGTAATATCTACTAAATACGAGGGCACCGGCGGTAACACCGTGTGCATCAACCACGGCGAATACGCGGGAGCAACCTGGAAAACCTGCCACCGGCACCTGTCAAAGTTCTTGGTAAAGCCTGGCCAACAAGTCCAAAAAGGCACCCCCATCGGATTAACCGGAGCTACCGGCAGGGTAACCGGGGCACACATCCATTACGAGATTTACCAAAACGGCAAACCCATAAACCCTGAACCCTTCATGAAAGGAGCAACCGCCACCCCCACCAGCGAAGCAGGCAGCGACCTAGGCACTACTAGCGGCTTTTGCTCTTACCTACCCGGCGGTGGCGGCGGCCTAGCAGGTGATGACGCGCCGCTTAACCCGTCAGGAAACAAAGTCGTTGAAGCCGCGCTACGAGAGCGCGGAAAACCCTATGTTTGGGGAGCTGAGGGGCCGAACAGTTTCGATTGCTCTGGGCTAGTCAAATGGTCATATGCGAAAGGAGCAGGAATCAACCTACCCCACCAAAGCGGCAAGCAAGCTAACTCAGGCACCCAACTACCAGTAAGCGAAGCACAGCCAGGTGATGTGCTCTGGAAACCCGGCCACGTAGGAATCTTCATAGGCGGCGGGAAGTTCGTACACGCACCTCACGCAGGTGACGTTGTAAAAGTAGCGGATATGAAATACGGCAAATGGCAAAAAGCCATCAGAATAACTAAGGGTAAATAATGGATCGGATCGAAATCTACGATAACGGACGCGCGGAAATCCACACCGGTGATGACACCATCACCGTGACCAGCCCCAACCAGGCCGGGCTACGCACAGCTGCGATCATAAAAGCCCGGGCACTAGGATACCGGCCAGCCCGGCAAAATCGGCTGAAAAACCTACCGATAAAACGCATCGCGGCCACCGTGCTAGTCCTGGCCGCTACCTGCGCGCTAGGCGTGGCAAGCGGTTGGATAGTACACGGCGCGGCAGCCACAAAACCGGCAGCACCTATAAAACCACCAGAACCGAAAATAATTACCCGCACCATCCATTCTTCTCACCTAGCCGGAGCTAACGTATTTACCTGCCGGGCAGGAACAGACGGAAACGGTATTACCTGTACCGGGCTGAATGATACTGGGCAGTTAGGCACGCTCTCGGCGGAAATAACCAGCTATGAGATAGATGAGCTTAAGAATAAACCTATTAGCATCATCGCGACCGGGCGATCCACTACCTGCGCCGCCACCGGAGATAGCGTGTATTGCTGGGGAAAAAACGATACCGGGCAAGCAACCGGCAAGGCAAGTAGCACGCCTGCTACCCCAACAGCCGTGCTCACCGGCAAAGGTGAAATCACGGCCTTAACCATAGGTGCCGCCCACACCTGCGCCGCCACAGTGACCGGGCTGTACTGTTGGGGAGATACTTCAAATGGCCAAATAAAAGATACTGGCCAGACCCTTACCCCCACCAAAATGAGCCTTCCGAAAAATATCAAATACCAGATCACCGCGCTGGAAAGCTCAGGTTACGTCACCTGGGCACAAACCAAAACCGGGCAGCGGGTAGCGTTCGGGAACAACCGGGCAGGAGAAATACCCGGAGCTGAAAAAAGCGCCCACATCGAACCTACCGAAATAAAATAACCATGCGAAGAACACTAATAAGAATTGCGGTACTGATCCTAGCCGCCATGAGCCTATACACCATCGCCCGCCCTCACATCCCAAACATCGCCCGCCACGAAACCCTACAAGCGGAAGTATGCGCCCGGCTGCAAGAACAAGACCCCACCTTCAACTGCGAGAACCTAACCGAAAAAAGCGCCCGGCAAATTAACAACCTACTAACCCAAGGGAAAAGCCCCGCGCAAATAATCCAAGAAATCCAAAACCCCACGCCCCTAGACCTACCCGGCAAAAAATAACTCAAAAGTAGCTACTAAATAATAGATAAAACCAGCTGATACCTGCTATAATAGTAGGGAAGGTCAGGGAATAAGTCCCGGCCACCTGGAGTAAGGAATTAAAAATGGCTGGATATTTTAATCATTCAATGAGCAACAATGCACTAGCTGCATATACAGACGGGTTACGCCCCATATCCAAATGGACTAAAAAAGACTTGATAACTCAAGTTCTAGGCTATGAAGATTGCGTATTCACCCGCGCCGAGCTAGAAAGTTGCAGTCTTAAAGCGTTAAAACACTACCTGCTGCAATATGAGGAATGGCACCACACCTCTAAACACTTCAACCGCACCAGTTTCTACGGTATCAACCTGGAAAACATCGCAGACCAAACCATTCTTGAAGCAATGAAAGCCTATAAGCCATGCGAGTCCACCAAACCAGACAGCTACAAAGGCGAAATAAAATTTGAGGAATGGATCGGAACCAGACATAACGGGCGTTTCCACACCCGCACAGCGTTAGCGATAGTAAAAAATAACTGGGCATACACCCTTAAAGGGAAAAAACTGGTCACAGGTAACCACGTTTTAGGTATCGAACGCTACAAGCGCGCCCCCAAGGGCACAAGCACCGAATTTGCCGCAATCGTCAAGAAATACGATTTATAGGAGTATCCATGTTAGCTGACTTTTCTTTACAATCTTCACTACTAGGACTTAACGCAGCCGATCTGGCACGAAAGTTCGAAGTACAAGAACGCACCGCCCGCAGGTGGCTAACAGGTAGAGCTATGCCACCAGAACCAGTAATCGAACAGGTACAAGAATCCTTTGAGTCCTTCCTTCAATCACTTGGTAGCATGATCGAACTACTTGATGACAACGAGGAAATATATGCCCACATCCTTGACCCGGAACAAGCCGAATACAAACACATGAGGCCACTAGTCCAAGCCATATATCTACTTTGCAGCCTTTACCAAATCGAAACAGAGATAACCTTCAAGCAATAAAAGTAGTCACGGCGACCGGCACTATAACTAAGCGAAAACTAGCAATAACCCCTGGTAAATGCTATAATTACTCATATAGTTTCCACCGAATAATCAGGATAAATTATGCAACTACAAGCCAGCGAAACTAAACCTGAATACCGTCAGGAAGATCAGCTAACACCATACGCCGAGGTGGCTGACTACCCAACCCCAGCAGAAGCGGCGATAGCATTTGCTGACTTTGCTATGAATCTTGCTGATATGCCGGTAACTGATCCTAGAACCCGCGACATCGTGCGCCAGGTGGCGGAACAATCCCTCAGCGCCGATGAAGCAGTTAAAATTCGTTTATCTGAAATCATGGGCAAGTGGCCAAGTGACTGAAACCAGTCAGTTCAAAACCTGGAATGACTACTACATACCTGGCACCGCTACACTCAAAAACAAGTTCACCAGCCCAGGTAATCCATACGGCCAAACCGATCCAGACCTATTAGAAGAGGCTGAGCAAACGGCAACAAACATCCGTATTGCGCAACTGGCGCGATCTCCAATTCCAGGCCATTTTAACTATGATCACATGAAACGTATACACCAGTATATCTTTCAAGATGTCTATGAGTGGGCAGGGCAAGAACGTGTAGCGCCAACCAATGCTCACATGACGAAATCCTGGGCAGATGTTGTACATTATCCGCTAGGCGATCCCGCCGCGCCCCAAATCGCGTACTTCTACTATCCAGCAGGACAAGCTCTCACAGATGCGGCTAACGCACAATACGAAAAACTTGCCGCTAATAATTACTTGCGCGGACTCCCACGCGAACGCTTCATCGTTGAACTAGCTGAAATATGGGGTGAAATTAATACCATTCATTCCTTTAGAGAAGGCAACACCCGTAGCCAATTTGTCTTTTTCTCCCAACTCGCCATTGAGGCAGGATGGAATATTAACACCTCCACATATGTCAAGAATCCCAACATAATGAACGAATTTAAGGCCGCACGGTTTTACAGTCAGGCAACCGGATCCAACCAACGAATCGCAAACGTACTAGCAAAACACCTAACTGAAAGCAAGAACACAGGACAACCAGCCAGGCCAAAAATTCGCGCGCAAAGCCCGCAGCCCCGCCGCACCCACCGAAACTATCAAGTACGACCACCCATAAATCCAAGAAGAAACAGCCAGCAGGGCTACTCTTTATAAAACATTTATCAAATGTACCCAAACTGTTTCTAAAGTAAAATGTTACGGCCGTAAACCGTATTGCCAAACATTAACCATACTTACGTAACATTTTAGCAATGAACGTCCCGCCACCTGGCCGCTGAAATAACGCTATCTTATCTGCGCGCGGCTGGGGTTTTTCGGGCAGGCGAAGCGTCCTTAACGGTACTTATCTGGCCTGCCACTTAAAACCCCAAAACATACCACCCCTAACGGGGCAGGAAAACCCGCTACGCGGGATGCTGCGAGGCGAAAACCACGCAGCACAATCGCCGCCCTACCGGGCGCAACTAGGCAGGATTCACGCCGCTACGCGCCTTAGAACCCCCGCCAAACCCGATATTTTTTCCTCACCGGGAACCCAATTATAACGTTCGCTACGCCTCGTCAAGCCGCGCAAAGCGCGGCCACCAGTACGCAAATATGCGCAAGGTCACCGCGCTACGCGCCCTGACCTTCCCCACATTTACTCCCCTAAGCCCTACGGGTTGACAAGACTACGCTCCCGTTCACTGCTACGCAGTGCCCGGTGAGGCAAAAACAAAGTCAAAGTCCTAACCAAAGGAGACACCATGAGTAAGGAACTAGCAAAAGATTCTGATCTTTCATTAACCGCCGCAAAGCCTTTTACTCCGCCCGATACCCCAGAGGGTTGCGAGCGTGGGAAAGTTATTGTGGGGAAAGTGAAAAAACGTCAGCCCTACACCAGGGGCAGTGCAGGGATCGAATACGAAGCCCCCAGCCATGCCGAAATTCTAAATGGTGCCTGGTGGCTGGTAGAAAAATGGGAGAGCATAGATGGCACCTTACTGCACTACCGCACACCTACCGGCTATGTATCCGAGAATTACAACGAGGACGGAATTCTTCGCGCTCAAACCTTCCTAGATAAAAACTTTAGACCAATCCAAGACCTAGAGAACTGGGCTGGCAAATCCTGGCACATTAACGGCAAAATATGGAGCCGCGAGAAACACGTGATACCCGACAATGGAGAAAACCTTGATTACCTTAAGGATTACATTGGAGCAAATGGTGAAAAACTAACCGTTTATGAAGTGTTTGACGAGCAAGAACGACTGACTTGGGAGCGCTACTTTCGGGTAAAGGATGGGGAATTCTTTGACGTAAGAGAAAACTATCGCCCGAGAGTACCTTACTGGCAAACAAAAAACATGATCTCTTATAGCTTTGATGGCATTGAGTGCGCACCTGAAAACGAGCCTTGCTATCTTTCTTATAATCAAAGCGCTTTGCAACAAGCCTGGTACAAAGTAAAACGTGGAAGTAAAAGCGTTTATCACCGTACCGATGGACCGGCGATAATCGACAAAAACGCACCAAAATGTAGGCAGGAGCGCTACTTCCTAGAGGGAGTCGAATACACCAGAGCCGCGTGGGAAAAGAACGTAAGGCAGCTACAGTCAGGACGAGCCTAAAGAACTCACCACATACACGGCCTAAGCACGCCGTAACAACATCTATTCATGCCGGTAAATCTTAATAGAAGTGACCAAGAAAATTATCTACTCTAAGGAGAACTCAAAATGAGTAAATATGGACCGAGAATTCAAACTCTATCGTTCCTAGCTAAAGACCCCGAAGTTCGCTATAAACCGGACGGAACAAAAATTATTAACCTGCTTGTGAACGACACCCCGATAAGACCGGGAACCAGAATCAAAGATAAGAACCATTACATTGGTGAGCAAATCTGGCTAGTAGCCGAAGCGTGGGCAGAAAAAGCCGAACAGATCGAAGCGTTGAACTTGAAAAAAGGCGACTACGTTTCTATTACCGGAAGGCTTTACATTACCCGTTCAGAATACCGAGATAAGGACGGGATAAAGCGGGTACGGTTTGAAAAACGGATCCGGTTTATTGAAGTCGAACTGAAAGACCCCGAAAACCCACCGAACAAAGAAAGCTAGACCCGAAAAACCAAAGCCACAATCCAGCAACCCAACACCAAAAGGAGACAAGCAATGTATCAGGACCACCAGTTGCCAGAAAAAACATGGCTAGCGGAAGTGCTTACCGGAACAGCCGAAAAGGTTGAGGATACTTGGGCGACAACAGATGATGAAAATCCAGGCTACCCTAACGGTGCGGGCGTACAAGAAAAAGAGCTAATCGAAAAACTTGCTAATGGTGTAAGTGATGAAGACACCGCTATTAGCGATGCCATCACAACTATATTTAATCGCTTCGATAAACTCCTGACCGTCACATTCCCCTGCGGTATAGACGATGATGTTTACTGCGACCTGTGCGATTGGCTAAAAGAAAACCTAGCGGCTACTGGTGAACCCAGGCGGGAATTTAAATGCGGCGAAATTGTCGGAGAAGTCCAATATGAAACTGAAAACGTTTCTACCCCCGAGGAACTCCTTAAAAATCTTAAGCGCTACGCTATGCGGGCAAGCCGGGACTAGGAACGCAAAAACGATTGGGAGGGAGCCTTATAAGAATTACCGATAAAGGGAAGGCGGGCGCGATCCCAGGACAAGATCGCGCCCGCTGGTTGTGTTCCCTTGTTCCATGAGTTTTATCGAATAATTTCGATGCACTCTTACCGGATCGTTACCCATCCGATAAGCTTATTTTTCCCCTCCCCTGTCCCGGTATTACACCAGAACTTTAGGGGAGGGGATTAGCCGTTAAATATAGTCAGGGAGTAGCTTCATTTAACGGTTTATTTATCGCTACCCACCCCAGGCGTAGAGGTTAGTTTTTCTGGAGTGTTTTTGCGAAGTTTACGCACTAAAATAGTGCCACCGCCACCAACTACTAGTACCAAGGCGCAAAGCCCCCCAGTCATTGCCAGCGCGCCGGTTTTAGCAAGCTCACCTTGACTCGAAACATTTTGAGTTTGGATAAAGCGTTTACTGCTACGCGGGCTTGAATAATTTCTAGCTTTGCTGACTGGTTTTTTCGCGCCAACCGAAACGGATTTACCGCTAGTGGTACCGGCAGGCTTGGTTGGAGTAGTTGGAGTTGTTTTTGTAGGCTTCGGTTCCGGCTTCGGTTCCGGCTTAGGATCGGGCTTCGGTTCGGGTTGCGGATCAGGCTGCGGTTCGGGTTTAGGATCAGGCTTTTCCGTGACTGTTGGTACCGGGTCAGGTGCCGGGTCAGTATCAGCCGCGAAAGCAGGTAATGCCGTTCCTACACAGCACAGCGTGGCCGCGAATAATCCCGCGCATCCTTTACGCATCTCCGCATTAATAGTTTTTCGTTTACCCATTGGAAAATCCTCCCTAATTGTCGCCGTTATTTTCCAGGTTTGGTTGTCCATATTCAGTCGAAACTGTTACTGCAATTCCCGTTGGCTCAAGCTCGCGCGTAAACGGCGGTTTGATAAATCCAAGCGGCGTTAACAGCCGCGCAGCGCCAGGAAAAGATTTCCAGATATGCAAGTAACGATTACTTGCCTCTACTAACGCGATTTCTGCCTCTTTTAATGCTCTAGTTGTTTGAGCTAATTCTGTTGCAGTAAAGCTTTTCCTTGCCATACTCCAACCCTCACCCACTCGATAAAGCACGGTCAATAAATAAACGGCGCTCAGTCGCAAAAAACTTTCCGGTAAATCCCAGAACCAGAACCGGTAACTACCGGCAAACAAAAATACCTGCCACTGTTAGATCAATCGGCTTCACCGCGCGGGGTAAATAATAAATACCGGATCCCTTCTCTATTACTGTAGGGAAGATAACCAGAACGTCTTTCGGTTTTACTATCCGGCAGCAGTAGCCGGATAGTAAAACCGCCCTGAACGCGGCGCAGGCGTTGCCGGTAAAACTTCTCCCCCGCGCTGCCCTTACTCCCAGACTAAAAATTACGGGATAAAAACTCGAACTGTACGCCTCAGTTTGCCGCGAAATTTTCCGGAACTTTTCCCGGAAAATTTTCGGTACAAGAACGCAAACTTTTACTGAAAAGTTTTGAAAAAATTTTGGGAAAATTTCTGGTACACGTACCCGAAATTGTTCCGGTACAAAATCTGATCACAAATCACGCCCTTAGAATCCTCTCATAACGTGACCTGCGTCATATTTTGGAAATTCGCCTCCGGGAGTCCCGGACGCAAGATGTGTTCCCATGTACCCATAGGAACCTTGTAGGACTTACATCCTAAAGTGCGCTTCGCTGGGAAACCGTTTGTTACATGGCTTGTTACATGGTTTTGTACCGGGCTTAGTACCGGGAAATTTTCCGGTACACGTTCGCAAACTTTTACTGAAAAGTTTCGAAAAAAGTTTGGGAAAATTTCCGGTACACGTACCCGAAATTTTTCTTGAACTTTTCCGTGAACTTTTCGCGTTCACGTCAGTGATTTGCTTAGCGCTGGGGAGGGTTTGCCGGGCGGTCTTTATATAGGCGTGGAAGAAGATAAGAGCAAGGCCGTCCTATGAACCGTAGACAACCGAACGCGCGCGGTAGCTACACGCGGACAGTAAAAGCGAAAGTAACTCAAAGTGACTATGAAAAAATTACTAGCGCGGCTCAGCAAGCCGGTATGAGTATTGCTGCCTGGATAGTGCGCCGCGCGGCCACCAATCCCAATGCCTTAAAAACTATTGATGTTGAAGGATTAGCTGATGCTGTAACTCAGCTTAGAATCCAGCAGAGAACATTGGCGGGAATGGCCAATAATCTGAACCAGTTAGCGCACTGGGCAAACGCTAACGAAAACTTCCCTGCAACCGCTATCCAGTTCACTCAAGTAATAGATACGCAACGCCAACGCTGCGCCGAAGTAGTGAAAAAAATCAGGGAGCTTTTGCCATGATAATAAAGCTCATTCCTGCCAGAGATGCAACCAGTCTATTTGAGTACCTGGCAGGGGAAGGAAAACACAACGAACACGTAGACCAACGAGTCATCTATAACAACCAAGCATCCCCTGCCGAAGCAGCGGTACCGATCACGAAAAAGGACGCTAAAAATCTAGCTACCGATTTTGAAACCTATATCAAACAGTACGGATCAACCCGCACCTTCAAATCCAACCGGAAAGGGGCAAAAAATAACAGTAGGGACAAGCTAAACCTTTATCACGGGGTAATGTCCCTGGAACCGGATGAAACCCCGCCAAGTGATGAAACCTGGGCAAAAATAGTAGACCGCTACTCAACCCTAATGGGATGGCAACAACCAGACGGAAACTATGCACCCGTAATCGCTATCGCACACGGCAAATCAGCCGGGGGAAGTCCTCACATTCATTTCGCGGTCTCAACCGTGATGGCCAACGGGCAAATGCTCCCGGACTCGAACTGGAAACGCCGCTCAATAAAAGCCAAAAGAAAAATCGAGGACGAGTTCGGTCTAAAACCAATAGAATCCGAACGGGCAGGATACTCTAGGCGCGATTGGAAACAAGCAGAAGAAAAGCGCCGCAAAGTACGCGGACGCACCGTAAAAGAATCCCGCTATCTACAACGCGCCGTAGCCTCCGCCGCACTAGCAGCAAACAATGAGGCCGAGTTCGCGGCGCTACTCCGCGCCAGCGACCTAGACATTAACCCGCGCTTTGGAAAAGGCGGGAAAGTAACCGGGTACTCAGTAAAAATAAAAGGCGATAACGAGTGCCCCTGGTACGCTGCCGGAAAACTCTCACGACACCTCACTTTGCCCGCGCTCCGGCAAGACCAAGGATGGGAAAAAACAACCAATACCGAAGCCGCACGGTTGCAATGGGAAAAAGGCTACGCAATCTCTTTCGGAGCACCCCCACCGCTATCAAAAATAATGCCCGACTACGCCCGCCGCATACGCGCTTTTTCTCGCACCGCACCCACCTCACCGGCATGGGCAACTAGAGCTAGAGAAGCAGGCGCAGTTCTAGCAGCAATGAGCATGAGAATCGAGAAAAACCAACCCGGAAAATTATGGCAAGCAGCCCTGACCCTATACCGGGCAGGAGAAACCGCGCGTAGACAAAACCCAACCCAAGTAATGCGTGAATCAAAAATGCTTGCCCGCACCCTACTAATATCGTCCAGGCTCACCCGCTCGAACACTTCCCGAATCCTCGCCGCCTCAATCATCATGGCCGGACATTTACGCGCACAAAAACAGCTACAAGAACAACAACTTGCCGCCCAAAAAATCCATGAAGTAATCCGTCAAACCTTAACCGAACTACAAGCCAACCCACCCGAACCAGGCGCTCCCCTAACTGCCCGCCCGATAGCGGACTTAGTGCCGCAAAGCGAACTAGATAAAGCAATAGATGCTGGAAGAATTATTTACACGAAAGGCAAGGACACGTGGCTAATAAAAGGAAAGAACCTAAACCCTGGACAAACCGTTACCGTAACCCGAAACGATGGCGAACAAGACCAAGTGAAAGTTGGCCAAGTAACCCGCACAAACAAGCACGGCCACAACTGGGCAACCTTCACCAACATTCCCACCCCCACAACGCCGCGCCCGGCAAGCGGCGGACAGGTAACACCAAAGCCCCGCGATACCTCTCATGACCTTGAAATCTAAGGAAGGAAAAATAATGGAAACAATCTTTGAAAACGCGGCAGATTTTACCGAACGCTACATCCGATACAACTGGGATCGGAACCTACGCGATGACACCTCTAGGCAATGGTGCCCGAAATGGTGGTGCCACCCCGAAGCGTACACGCGAATAACCTTCCTTTGGGCATGGTACGAGTTCGCGTTCACTTCCGACTCTTATTCCGAAATGGCGCAATGGCTACAGTTCTTTGAATACGAAATGGACGCCCTCACCCAACCCGGCGGATGCTTCCGTCATTGCGTAGGAGGACACAGCGATGCGGTAGCCTACCAAGCCGAAGAATTCCCCCTCACCCCTGCCATAGACGCACTCGCTTTCCAAAGCGAAGAAAACAAACAACAGTAAAGGAAAAAATCACGATGAATGACATGAACCTTTTAATCGGATCTTTAGCCGAAACCGTAGACCAACTTAAAGCCGACCTCGCCGGTGCTTTAAGCCGAATCAGTGTCCTTGAACAACAACTCGCAACCCCCCTGGAAGAACCCGAAAATGAGTGAACCAATCTGGCAAACCTTATGCGCCCTGGACGACCAGGTAACCTGGGCGCAGCTATTAACCTCCCTGCCACGCTTTTACCATTACTCCCCTGCCAACGCCTACCAAATCGCAGCCTGGCAGACAGAACTAGCAAAAACCAACGCGAGCCTAGCAATAGGAGAACTCGCTCTTACTAGAGCAGGCTGGAACTACCTCACGGCAGGCGGTAGAGGCAGAGCCATCAAAAAAACCGCCCAGCCATTAACCTTGACCTTCCTAGACTTGGAAGGCCAAGAACAAACCTGCCAAATCTACACCTACTCCCAAACCTACGGCCGCAAAATCCGTAAAGAAGCCCTACCCACACCACTAGCGCCGCCCGCGCTCCAAGACCGGCTACACACCCTACTAGCCCGCCGCTCCCTGTCGGTAACCCGCAGCGCCACCGCACCGTCTGGTGGCCGCCTAAGCGAAAACCGATACTCGATAGAGCTGCCCGAAAAACCACTCACCCCGCCCTTAATCCACGCCACCTGTCACATCATTGACCAAACCGGAAACCCGCAAATCAACCATGACGGTAGCGGGGAAATCGTGGCACAAGCCGTCACCTACGCCCTGTGCAAGCACATAGGTGACCCGGACTCGCCACCCCCGCCAAGCCCGCCTGCCCGCTGGGCTGGCGGTGACCAAATCCTGGCCGCAGATATTTACTCCCGCGCCATATACGCAATCCGGAAAATCCTAGCTGGACTAGAAGATGACCCCAAACCCTTACTAGGTAAAGCCGCGCTCCGCAGAATCGAAAACGCCAGAACCGCTGCCCTCAAGCCATCACCAGTTACCAGCACCCCTGGCAATGCTGACAATGCCAGCACTACTGGCATTGCTGATATTCCTGGCAGCCCCGATCCCAGACCAATAATCCCAGTAGTACCCCTAAGCCTATTCACCCCGAACAGAAAAGGACAAGATTTAAATCTCACCATTGCTGCCAACCCGCCAGACAACGAAGCAGAAAAACTCGCCTCCCGCCTACGCACCCTCAAAGTCGCGTTCAATACCTGCCGCCTAGACCAAAACCCCGACCTAGTACAAGCCGGGGAAAAAGCCGGATACAAAACCGGACCGATCCTTTTCGCCGGAACCACGCCGCTCATGGAAGGGGCAGGCTGGCATGACATCATGAAAGCCACCAAGAAAGCCCGCACCCTACTACCCGTAGAAAAACGCCCAGACTCGCGCGTAAGAGGACAAAAACCCTACCAGCTATCCAGGACACGAACGCGGCCTGAAACCGCGTTAAAACCCCAATAAACATGGTTAAGCGTGTACCCCCAGCTACTCCCTGGGGGTACACGCTTACTTTCTTATATGCCCAGACCTGCCTGCGGTATCGGGCGCGGACGCACCGGATTGGGCGGCCTATTCTTACGCACAGGCGGCGCACCAGAATAAATCATTTTGCCCTCACTCCACGATTCGATATAGATCGCTTTACCGCGATTATCGTAGCGTTCCACACACCGTGCGCCATCGAGTACCCCGTTCTTGGTACGCCGAACTTCTTTCAACGTGCCATCAGGGTGATACGCATATGATTCTTCCCGCCAATTGCCATCCTCATAAAACACCCGCTCATCCAGGACAGTTCCATGATTTACGTGCTGCTCCTGAAAAAGTTTCCCGTTTCCATAGAATTGTTGAAAGGCGGCACCATCCGAGTTGTGAACCCTGCCCTGACTATCCTTCCAAATGCGGAAACGGGGCACACCTCCCGTCCAATACCATTCAGTAAGTACCGCGTCATTATCGCTAGGCTTAAACAAGGCAGGCACAGATTTCAACTGGTCAGGCCGGTAACCACTCCATGCCTTGATCTGGTCACCACCCTTGTTTACCATCACCACTGGTACGGAAGAAAACCCCTGCGCTTTCAGCTTTTCTACCGCGCTAGACGCATCCGCACTGCGATACGGGATATTATTCTTCTCCAGCCACCTAGTAGTCGATTTACACTGCATACAGCCCGGTTTTTCGTAAACTACTACCTCAATTTCGTTTTCCATCGCCCGCCCCTGTCTATGCCAAGCCCGGGGCAACGCTAGGTGTAGTGCGCACAGCAGGCTTTACCACGTTGTTAGGGTTATGACTGGTGGCTGTACCGGCCTGCTGGCTGGCGGGCTTGGCGCTACGGGCAGTGCCAAGGGCTTTATCCATGTCACGCAACCGGGCTTTTTCACCCTCCGAAACCCCGCCTCGCGCGGCAGCTTCTTGACCGTAACCGCGTGGCCACGACCTATCCGAATAATTCACATACCTGCCGGTGGTGCGCTCAAACTCCCTATGTAGCCGCCCATTACCTGTGCCGCCCAGCAAATCTTTATCAATCACGTCATAGCCCAGCCCGCCTCTAAAGGTATGTTGGCCTGCACTATTTATCCGGTGGTTACGGATATGATCTGCCGGGTTCAACCCGCGATCATGATAAAACTTCTCCACCAATGGCCAATCCTTGCGGTGGATAGCAAACGTTCTCACCCCCGTCATCGGGTTCTCTCGAAGTATTTTCAGATGCATCCGGTCACGCCAGTAATCATCCATAAAAAGCTCACCACTCAATCATTTATAGAAACTGCACCCTCAACGGGGTCTTGCATCTCTATAAAGATTGAGTGGCAAACCAGATACTATTTAGTCATCGATGCTGCCCGCTGACGGCGAGCCTGCCGCACCCGCACCCGCCTTACTTGTTTACCCTTCGGCTGCATCGGATCAGGGGTGCGCCCGGCGATAGGTTTACCAAACGCTGCGTGCTGATCCGCAATACCCGCCGCCTCAGTTTTACTAGCGCCACTAGAGTGCAACCCATTAGCGACCTCGCGTTTATGGTCACTCGACCCATACAGCACCTCACTAGATGAGGCATCCTCCAGGCTCTCAGTTTGAGCCTGGCGGGAATCAGCTTGAAGATCATCTACTAGCTGCGAATCGGCTTCAATATCCCTCGCGTCCTCATTAGCTATAACCTCGCGTGCCTGCTGATCAAGACTATCCGCCACTTCACCGCGATCTATACCGGAATCTTTGAGCCGATCTGCCTGTGCCTCTAGCGCGTTGGCTTCAGCAATCAGGGCTTCTAACTCACTATCAGAAACCCCGTCAATAATATTGGCCAACCGAACACTATCCCCTCCGGATTGAGCCATCATTTTCTCAAAATTACCGGGCGACCAGGACGCATACTGCCTCATAATAATCGTTTCTCTAGCAATATCGCTCACCCTAGCGGCCACCTGCCCAACCCTTTGATTACCAGAATGGACAGCTCGAAGGACTTCGCCCCACGTTTCATCACTTTCGTGCATTAACCTCACCTTTCCTCAAATTGTTGCGTATCAACTGCGAAAACCTGTGTATTAACCTGGTCAGGATTGACTGGCTCTACCCAGTCCTCTACCTGCTCGCCGCTAAGCAAATGAATAGTTTTCATTTCCTCTAAACCAGGCAAGGCAGGAACATAGCCACGCTGCCAATACGGAATCGGGTTAATCAGCACCGGACGCATACCTGCCCCCATAACCACTGCCCTACCCGTAGGAAGTGCCGCCAGATCAGCCACCGGCAAAATCTGTTCGCGCGATACCTGCTTAGAAGTTGATACCCCCGCGCCCCGGCCATAAGAAGTCGATACGTGAGCAGTCCAATACTCACCCACCAGGTCTGATACCGCTTTAAGAAACTCTGTTTCCGATACCCCGCCCCCATAAACCTTAATCGTGGCAGCAGACCAAAGTTTTCGCATACCCTCTTTACCCCACACCGCTTCACCTTGGGAATAGGACTGCAAAATCGTGTCCACAATAATGCCGCGCGACCCATAGTGGGAATACATATCGGGTAGCCGCGACCATTTACAAACGTTCGCGGCCTCATCGAGCACCAGCATCATCGGTACCGCAAGCCTCCCACGCGCCTGCCTTTCAGCTTCACGCTCCGCCGCCTGCGCCACCGCCACCGTTAACGCGGTAACCAACGGACCTGCCGTGCCCTCGCCCTCCTTAGAAATCATGAACAAGCTTTGCTTATTTTCCCGCCCTCCCTGCCGGTTAGCCGCGCCCTCTTTATGCCAGGTAGACACAAACTCTGCCACGCTAAACCGGCGGGCACCCGGACTCGGGGTAACCCAGGCCATAGCGGCAGCATTTAGCATGACAGTGCAAAACCCGCGCGCGGTCTGAACATACCCGTCACGCTGCTTCGGGTTGACCGCATACATACCCGCCACTAGCTCACCCAATGCACCATCGCCGGGATGCTCCGATGCTTTAAGCACCGATACCGGCGATAAGTCGTTCGGGTTTTGCAGCCACGACCACACCTGCGACATCGCGAACCCGCCCCTAGCAGCCGCTAAAAATAGGCCAGCCAGCAAATCCTGCCCGGCCGGGTCAAAGTGAGGATCAACCCGCGCGTCAGCAGACCTGGTGGCAGACGCGAAAATTTCTGCTAATTCCTTCGCTTTCACCGCGTCCGTGACAAACGTGAGCGGATCCCAATACCAAGAGGGGTTTTCGCCCACAATGCCTTGTGGGTCAAACACCCACACCTTATCGCGCCTCGCCCGATACCGGCGGGTAATATCTACCAGGTCACGCTTGTTTGAGGTAGCGACCACCACGCCTGGTGCATCGCAAATAAGAGGTACCGCCCGCGCCGTAGTTTTCCCGCGCCGAGGACCCCAAATATCAACCATCACATCCTCAAACCCGGCATAAACACCACTTCCCGCACCAATAGCGCGGCCAATAAGCATCCCCGGCGCACTAACGCCTAGCGCTTTCGAGGACTTACGGGTATCAGCCAGGCTCGCCCTACCTACCCCGCGCGGAGCCATCACCCGCGCCATATCATCCACCATTTCCCGCTTACCACGCCGGGCTTTACGCCAAAACAAAAACCCAACTATCAGGATAAACGTCACCACAAACAGGGCAGCGGTACATCCAATCTGCATACTTGTCCATACCCGCTTACCTAGCAGGGTCTCAAGAACCAGTTGGACTGGAAGAAACCCGCCCATACGGGAACCAGAAAACATCCCGCCCAGCTCATATCCTGCCCAAACCAGCACCGCTAAGGCGAACCCGCCGCAAATAGCGACAATGAGTCCCCACTCGTGCCAAAACGTGGAAGTGCCACGCGCCCCCGTAGTACGCCTATTCATCACGATCCTCATGCCGGTTAGCCCAAAGCTGGTTAGTGTCATTAAGCGCCAGTTCATGCCTGGTTAACTGTACTTTTATTGGGATACCAGGGCGCTCAGCCACCTTAATTAAGAACTTCCCCTGACCGGGGGGAGCCTGTTTTTCACCCGCTGTGATCTGCCAAGAAGGCGGGGACTGCCAGGAAACCAGCATCGCTTTTTCCTGGCTAGAAAGCGGAATAACCCTCGCTACTTTCTCAGTTTCTTCCGCACTCAACCCCCCACACAGCACCATCCCAGAGCGAGCAACAAATCCTTTAGCCTTGGCCACATCCTCCGGATTAGGCAAAGCCTCAAGATCATTCAGGGTGTGAGTAATCATGGCCTGACCAACCCCGCGCGCCCGGTTAAGCCGGGTGAGTTCATCAATCCGGTTCACCATCCCCACACCTGCGCGAAGAATCCGCCACAGCTCATCCATCACAATGAAATAATGCCTACGCGGAGTAAGACCAGCATTAGCTAATGCCTGGGCAACATTTACTTGTGCAAACCCATAAGACCAACAGGTAAGCAGCACCGCGCCTTGAATATCCTGGGCAGCGCGATCCAGATCGGAAACATCGAACACCACCGGACGATCCAGCCGCATCGCGGTCGTGGTAGCCTGCCCAAACACTTGACCCCACCTACCCACAGTAAGAGCCGTAAGGGAGGCTTCTAAAGCCTCCGTAGTCTCCTCATAACGGGCGCGATCACCCCTAGACAGTGCCACGTCATCCAAGGCCGGTGGCATAGCGCGAATAACCTCTAACACGTCCCCAATAACTGGAATCTTGCCAGGGTTAGTCTCATCAAACACGCGCAACGCCTCCGACAAAATGGATTCATCACGATCCCCGATACCGCCCCGGCGCACCAGCTCAATAAGCGCACACACCATCTGCACCTGCCTAGCACGCGCCTCCCCAGCCAGCAACGCCCCTTCCTGGCCGCCAATACGGCGCGCCGCCTGCATCGCGCCTCCCGTATCGAGCGGGTTAATCAGATCTTTTCCGGCACCAATCGAGACAACCTGCCCATCTAGAGCAGCCACTAAATCCACATAGTCTGGTTTAGTATCACCCAGCACCAGTGGCACCGTACCCTGCCCGGCCAGGCCAAGCGCCATGCGGCGAATCAAAGTCGATTTACCCGTACCCGGATTAGCCAAGCAAAACACCGACGGGTTAGAAATAAGACTCGCGCGCTCGAACCATGAAATCGGGTCACAACAGACCGTGGACACGGTACGCAGATTAAGCCCCAACGGCACCCCGATCATCGGGGCAGACGTACCCGAACAAAACGGATACAACCCGCACACTTGCACAGACGTGCCGCGCCACACTGGCAATTGCGGAACCCGCATCATGCGGCCAGAAAACTCCGCTGCCGGGGCACCCCACTTATCTAAGCCCTTAACCCGCCGTTTCTTGCTCGCCAACGCTATCCCTCCATTACCGCAGGAAGAAGGGAATACTCGCTAGGAACAATCCCTAAGGGTAGACAAACCGCGAAACCCGAATCCTGCAACCCCCAACACCGGCGAAGCCTAATCCTCGCGGCAGAAGCGAGATTATCTACCACCGCCGCCACATCATCTACCGAACAATCCCACGCACCAGTGGCGGTAACGAACATTCCAAATTCTTCCAGACCCGCGCCACTTGCCTCCTCCGAGGCAGTTTGAGCCGCGTTCGCGGCCTCCAAAGAAAGCCGCGCCACCTCCTTCTTATTACCCTGCAAACGCTTAGCCGCATTCCGATAATCCTTATCAACCACCGTGGCAGTTTTACCTGCCGGGATAGGACGATAAACCAGAGTTACCCGCTTGCGGCGAATCTGGGAGGAAGGCTCAAGCAGTGAACTTAAAACATCCGATCTGACCACGCCACGCGGGGCATCACACATCGCCCACGTAATAGAGGTCGCACCCTCATGACGATACCGATCCCAATACGCTTTAGACGCGCCAGGACCGGCATCCTTCCACCTAATCTTCGGAGCCTTACCAGCCTCATAGGCAGCACGCGAAAACACATCCTGCGAGTCCGGGTCATAAGCCACCCGCACCAGCGCGGCCACCCCTGCACCATCCAAGGGACGCACATTACCCGCGCCAGCCCCCGAAAGCATTGAAGTTAAACCCGGCAGTTGGCTTGACAGCTCGTGACACATCTCTTTAACCCCGCGCGCCCGCGCGGTTGAACGCGCCTGTCCGGCGTAGGTTAAAGTCACGAAACCGGCTATCCTAGCCGCGCCCACCGGGTAAGAATCCGCTACCTCCTCAAGCATCGCTTTAGCTAACGGGTGCGCATCACGTGCCATATTCCCCTCAATTTCGGCGCGCAAACCGAAACCGGAATCCGGGGCAGTTTCTATACACGCCTGAGCCTGCACCAAGCCCACTTGGTGACCCAGTTCAGCTAAAAACTGTCCCCACTGCGCCACCCAGTTATCAATCACATCCCTATCCACCAGCGCCATACCATCGGGGGATACCTCCAAGATCACCGAGTAATACCCGGTCTGCTGGTGATGCAAAACCGCAAACAAGCGACCATACGCATCCCGCGCCTCATACAAGGCAGAGGCCGCAAGAATCCCAGGAAGTCGATAAGAACCCCGCGAAGCAACATTAAGCAGCCCCGAAACATACTTATCCGTACCAGCCCTACGGGAGCGAAAAAAACTCATCCTATCTCCTAATACGTCACCAACAGACCTGCCAGACCGGCCACGAATCGAGAAAACCCCTAACGCGGTAGCACCTACCGCAAGCAGTGACCCACCAACACGAAGCGAGTTAGTAAACAAAATAATCAGCATACTTACCGCGAATAACACCACGAACGAATACGTAGTAAAAGCGGAAAACTTCCACACACCAGCCGAAGCTGGCCTGCGCCAGTTCCCATAACCAGGAACCTTGCGAACCTCGCTCACTTATACTCCACCGCACCCTCAGCAGAAGAACGAGCAGCATCAGCAGNNNNNNNNNNNNNNNNNNNNNNNNNNNNNNNNNNNNNNNNNNNNNNNNNNNNNNNNNNNNNNNNNNNNNNNNNNNNNNNNNNNNNNNNNNNNNNNNNNNNNNNNNNNNNNNNNNNNNNNNNNNNNNNNNNNNNNNNNNNNNNNNNNNNNNNNNNNNNNNNNNNNNNNNNNNNNNNNNNNNNNNNNgGCACCACCACTACCAGCAGCACCAGCCCCGCCAGCCTTGCCGGCACCGCTGGCCTTACCAGCATCACCGGCATTGCCAGACCCGCTAGCAGAAGCAGAGGAACCACCAGAATCGCTGGCCTGGCCAGCATTACCAGCGTTACCAGAACCACTACCAGAGGAACCACCAGAACCACTAGCAGAAGCAGAGGAACCACCAGAGCCGGTAGCCGAGGAACCCATCACCTTTGACATCATCTTGAACTGAGCAATACCGGCTCCACCCGCAAGCGCTCCACCAAACATTCCAGCAGCCATACCACCTGCCGAAGAATCAGAAGAACCCAATGCGCTTGCCGTGGCGGGCATGACCAATTTCATAAGGGCTGGCATCGCAAACACGCACCCGAGCAATAATGCTAGAGGCGTAAGAGCAAATGCGGTAACCGAATTTGCATCATTTATATCCGTAATCGGCGTGTTAGACAACGTAAGGGCAGCAGACCAAATAAGCGCGCCCACCGGCTTAAATAACATGAATGCTACCGTCCAGGCAACGATTTTTTGGCACCATTCCCAACCAATCTTGGTGGACGCAAAAGAGCCAGCAATCGGTCCCATACCAGCCAAAATAAGAAGAATCCCGCCACGCAAAGCCAACTGGAACATTAAGATCAGCGAAATAATTAGTACAAAAATAATCAGAAGAAACGACATTAACCCGAAAGTGAGTGCGCCCCCGGGGCCATTACTGGCAGCTAAATACCCAACCATCTTTGCCAGCCCATCAGGCTTAACCGGACCGGCAATCCAGCCAGCTAAAGCGTCCGTACCAGCAAGACCAAGAACACACACAGATACCCAACCCGAGGACATTAACACAAACGTCCCCAGGCCACGCCCAATATCGCGAAGTGGCTCCCCACGCTGAGTAATAACAATCTTCCCCGCGCCAATCATCAAAGAACAAACCATTAACAACCCAGCTAAAGCAGCAAATGAGCTAGTAGTCTTGTTAGTTACTTTTGACCCCATCGCCGAATCCGGCAGAATCGGGGTATAATTAATCCACATCTTTCCTAGCGTTGCTAACAGCCAAGAAAGCGGTTTAGTAATAATACCAATAACCCCATCAAATGCTTGCGCCGCTAACTGCCCGAACCCGTCAGTGAACGCATCAGTGACAGCACTAGCCATCATTTCAGGCAAAGACGTTTCTGGGAGCTTCGCAGCCGCCTGCACCGCCCCCGTTGTCGCGTTAATCGGATCGGCTAACGCTTCACCAGTAGCATTTTTGGTTTTGTCAACAAGATCTTGAACCGGTTTAGAAATAGCCTCCAGCTGTTTATCTTTATCATTAGAGGGGGCAGCATTAGCCGGCGCGGGCACAGCAAGACACCCCAGGACTAATAGAAATAAACAAACAATGCCTACAAGAGCACGCTTCGCCATTAGTCGTAATCTCCTTCGCGGATAAACGTCCAGGAATCGTCCAAGTCAAGCTGATCTAAAACCTTAATGTGGGCATCATCGAACACCATGCGCCAATGCCAATCACCATTCGTGAACTCCATAGTCATCTTTATCCACATGGTCGTACCCATCGGAGTATCGGATAGCAACTCAACCGCACCGTTAACTTTGCCGTAACCAGTAACCCGATAAGCAAAGACCTTACTGCCCCCACGCACCGCCAAATTATCCAGATCGGCTTTTTCAAAGCCGGTAGTGATCTGGCGGGCTTGCGCCAGGTAGGGACCAGAAATAGAAAACTTGACCACATCCGGACGCGCCGAGCTATCCCACGCCTGCCAAATATCAATCGCAGCAAGTGCCATACCGGCACGGGAACGCTCAAAACAACGCGGCGCACCCGCCTTCGTAACCAGGCCGGGACCGACACTCTTAACGAATCCAAGATCAGTACCAGAACTAACCGACCGCCAGTCAATCCCGCTCCCAGAATCAAGAACTTCTCTATCAGAAGCACCCATCTTGCACGGAGAATCCGAGGCAGGAACCGTTACTGCCTGCCCAGATTGATCCTTCGACTCAAAAATACCTGACAAATAGCTCCAAGCAACTACCGCCACCGCAACCAGTACCAGCCCGGCCAGGCCAAACGCCCATATCTGCCAAGTTTTACGGCCAGAGTCAAGCCTCCTACTTCTTCTACCCACAACGCGCCCCCTACATGAGCGCGGAAACTATCTGCGTGGCCACACCAATAATCACGCAAGCCCCCATAGCCAAACCAAGACGCTTCGTAGCACCAGCAGAACGATTCTCATCCTGCAAAGCCAACATCGCGCCCGCAATCAAGAACCCAATAACCGCAAGCAAAGTAACAATAGACTTAACCCACCCACCCAGGGTTAAGAACTTATCCCAACCCGGAGGATTAACCGCCGGAACATCCGGAGCCGCAGCACCAAGCACGCTCGCCACGTGAGTAACCATGTTGATACCATCAACAATCATTATTTTTTCCTTTCAATCAAATGTTTGATCTTCAAAACCTTCTTTGGTGCCGCCAGCCCCTCTACCGAGGCCACCGAGTAACACTCCTCAGAAAATGGCACCAAAAACGCCTCACTAAAAGCGCCCCCAACCAGCTTGAAAAGAGCTTTAATCTCCCTGGAAACCCGGCCAGGAATCCCGCAGGTGGCAACCAAGTACAACTCACTAACCGCCCCTCCACGCCCAGATGACCACACCTGCGCCGCCTTTGAAGCCCTCTCCAGGCCATAAGCAGAAGCACTGCACGCCACCAGCCCTATAACCGGCCAGGCACACGAGGGAAACACTCCCGGATCAAGCACCGGCAGGCCAAGCCAATACCCAAGAGAAGAAGAACGCGACCCACCATGAGCCGCTAACACCACCCCCGGCGCGGTAACCGCCTCAAACCGGGAAGGACCGACCTGCGCCGAGTGCGCCGGATCAGGCAGCAAAAACCTGCCCGGCTCCTCCTGAACAATCTCAGAAGGCACCGGGCTAGGTGCCGGCGGCTCCAACGCAAAAGCAATCTCCGCTGGAAGCCCTGAAAACCCTTCTTCCACACCTATATAAAGAAGCTCCGGCACCCCACCTATATAAAACCAGCAACCCTAAACTAAAAGGAAGGAAAAATAATGGAAAACGAAAACCAGCACCCCGCTGACATTCAAATCCAGCCCGCAGGCCACTACACAACTAGCCTGCGCGGCATCACCAAAACCCACGCGACCCTCAAAGAAGCAATAGCAGAAATACAAAACAAAGCCAAAGCCTGGGACAGTCCCATCCCCTGCACCATCACCACCAAGGAAGGAACCTGGCCAGCCATAATCCCACAAGAAGGAAACCCGAAACCCACCAGCACCCCCACACCTGAGCAAGCGCCAGCACCTGCCGCACCCCCGCACATGGGTGGCGGGAAAATCGTGGAAACCATCCCACTAAAACCCCTGTGACCCATCACACTCACAGTCAAATATCAGGGTGTCATAGTGACACCCTGATATTACAAGCCGCTATGACCTCCCTCACAACAGACCGGGAGGTCATACTAAAAGACTTATTTTTCCGGCTCCGCCTTAACAATCCCTTGCCCACTGCAAGTCATCGACTCTCCGGGCTTTAATATTGCTTTGGGACAAGTGACCTTTACGCCTTTGGAGTCAAGCACGGCGATAGAGTTAACGTCCCGCTCTCCAATGTTTGTGACATCGTAAGTGAAGTTCACGCTATGCCCGGTGAGGAACCTTTGCCCTGCCTCTAACCCGTTGCCCTTTTTGACGATTTTAAGTTTTCCAGGTGGCAGTTCAGCCCCGCCGGTAGTCGGATTAACAACGAGGTGCTTATAGACCGGGCCTATCGTGCCTTTTTTGTTCCACACCGCATTGTCTGCACTGATTTGATAAATATCGGCAGATACTTTGATCACCGGCTTACCTCCAACCTTTTGCAGGTCATCCACTTTTGACCCGTCCGGATAGATAGCAGTGCCTACATAGAAACGGTCGTAGATGCTGGCGTATCCAAGCTCGAAGAACGCGCGCTTAGGGTTATTCCCATCACAATACGCCCGCACCTTTCTTGAAGCCGGTTTAACTACCGCCCCCGGTGTGGCCTGGGTGGCTGCGTGATGGAAAGTGTTCCGGTTTCCAATGTAATACCCGTAAGCGGCATAGGTTTCAGTGGGCAGGTCCTCGCATTTGAAGTTCCAACCTTTTCCAAGGTTCACATATACTCGCATGATGTTTTTGACGTTTGTGATCCCGTAAGCTCGTGGCTCTAGGGTGAAGAATGTTAGACGGTTGCCGCCTGTTATGTACCCGTTTTCATCCGCTTCAAAGTTGTAAGCGTTAATAAAGCTGCCTAGTGGATCAAAAATGATCTGCTTGTTTATGACCCTGGTCTTTGACCCGTCGCATCCGGTAAGGCCAAAACGGACGGTTGGTTTCATTCCTGGACGCACTGTATCGCCGCGAGAAGTGGAAAAGCCAAATGACTGCCTGACCGGAATCTGCACCCAAGCATCCTGCTTGCTGGCCGCATAGGCAGTCCAAGTGACTCTTAAGTATGGCTCGCCATCGTCTGATATGTAATTTACTTTGGCAAGTACGTTTTTGGTGCCATTCTCGTGGGCCAAGAACTCACTGCGCCCGGCGTAATAAACATGATTCCTATCTCCCCATCCGCCATATATCCGATAACTGTCCCCAGCATTTACCTGCTTTGGTGCTGTGATCTTAACGGTGGTAGACCCAACCGGTGCACTGTTGCCAATCGCCAGACTCTCTTCCTGGTTCACTAAATCCATATAGGGGAAGGTCATGTTGTGGAAAGGTGAACCATCGAAGCTAGACCCCTTATCCTCCATTGTTCCCGCACACTGGTTTAAGTCAGCGGCCTGAGCCTTAGGGGCAAGCGAGATGAGCGAGAGGGCAATAAGCGCGGCGCTAAACAATGCCGCAAGCAACGTCTTAACCTTGGCCATAATTTCCTCCTAAACTCTTCCTTTACCAGTGCAGATCATTTTTTCTTTCGGCGCCAGGTTGTACTTCGGGCAAGTAACCTTGACCCCTTTAGAATCGACAACAGTAATATCGGAAACTTCCTGACCACCGATATTGGTTACTTCGTAGGTGAAGTCCACGTCCTGACCGGTATAGAAGGTACCGCCAGGCTCTAAGCCATTACCTTTCTTTATCACCGTGAGCTTGCCGGGCTGAGCAATAGATGACCCGCCCGCATTTACTACTTTGGGAGCGATAGCAGTCAAGGTTTTAGGAGCAAAGTAAACCCTGCCATTACTCCAGACAGTAACGGTATAAGGCACCGTGACATTCCCGCTGTTGTTACGTGGCAACTGATCTAGCTTTTTCCCATCACCAACCAATGGGAAGTAAGCATACTGAGCATCGGCAGCCCCTTGGGATCGGTAATAAATATCCACAGTTTTTCCATCCGCAGAACACACGATCCCAAAAGTTCCCGCCTTCGGGTTAGTTTCCCCCTTCACCACGGTGGTGCGTCGGAGGTTATCTTGGGTCGCCCGAGGATCGGCATTATTCCACCGGTTAAAATGAGCAAACCCGAAATTATTTTCCGGGTTTTGATCTTCCGATATAGCTAGGTCACAGTCAGCTTTCATCCCGTCCCCGATCTGGTAACGGGTGCGATAGAACGTGTTAGCCGTGCCCACATCGGAGGTGGCGCTGGCCGCAGAGTTATCGCCATGTAAAATCACGTAGCCCTTTAGACTATCTCCGGATTCTTGAGCAGCCATTCCTTTTACTACCCCCGCAAACCCTTGATAACGATACACGGTTTTATGCGGGTCAAGATCCCCGCTGCAAGAAGTAAGCTGGTGATTTACGGTAAGCGTCCTACCGGGGGCGTTAAGTAGTTCCTCAGATTTAAGGGCGTAGTCCACTATTACTTGCAGGTTCGCGGTCACGTTTTGGCGAGAGGCCGCGTAAGCCGTCCAGGTAACCTTGATCGCGCCGTTTTCATAGGATACGTAGGCTACTTTCCCGCCTGACTTATCGGTAATATACCCGGTAAGTACATTACGAATCCCGGTTTTACCTTTAGCGCTAATGGTTACGAAGTCGCCCTTTTTAATGCCGTCTGCTGCCGTGATTTTAAGGTCTATCGAACCTACCGGCCAGGAATGACCAAAATACCCTTCCGGGTTAGCCCCGTTCTTGTCTAGCTGAGCAGAAAAAACGATGTTCTTAGCAGGGGTCAGGTTATTGCCGGTTTCGGTTATCGAGCCTGCGCACTGATTTACTTCTGCTGCACGTGCCTTTGGGGCAGCCACCACCAGGAAAGCGAAGATCAAAGCCAGGGCAGGTAGCAGCAAAGCGAGTTTTCGTCCGATAGTTCTCATTTTTTCTTTTCTCCTGCCATAACTAGCACTGCCACTAGGATTGCTATTCCGGCAACCCCAAGTCCGGCAGATACATAGAGCTGATCCATTAGCAGCATTACGGGGCTTACGACAAGCGCCGCCAAGGCCAAGAACGTTAAGACTATTTTTCCCACTGTTTCTCCTCCATCCTTGCTGCAAGAACGATTAACACTGCCCAACCGGCACCCGCAAGCCCGATACTTAGCGGCACTTTCCCTGCCATGAAGCAAACAGGCGAGGCAAGAATCATCATTAAGGCAGCTATTCCGGTTATTGCTTTAGTCATTGACCCGCCTCCTAAGCGCTCCGCCACTAACAATTCCTGCCCCGGCAATAATGATTGCCCCTATAACCCCGGCGCCAGTGATAGCAAGCTGCCTAGGCGCTGGTGGTGCAGGTTTTTCTGGCGGGGCAGGCTGCGCTATTTCTTCTGCCTCTATGCGGATTTCTACTACCGCTTTTTGCCTTCCCGCATTGGCGCGGTTTCCGCTCACTGCTTCAAAATCGAACTTGTAATCTAGCGGGGTAGTTACCGCGTCTAAGGCTTTAAGCTCAGCCCCGTCAATATCTTTTAGCGGCAGCGGACTAGTCATGTCACGCACCGGCGTGCCATTAACCGTCAGGTCTTTGAAGAAGTCATCTGTTCCGCCATTCAAAATAGATTTCTGGGTAGCTTTCAGGCGAATCTTTTTACCCGTCCTATTGCAGACCTGAAAGGTTTTCTTCTCCTCGATCCCTGGCGCAATGGTGCCGCCCTCCAGAATCGGTACCCGCGCGATATAGGCTCCGCCATCACGGGTAAAGTCGGTGACCGTACTTTTTACTCCCTGGTCAGTAAAGGCCATGTCGTAATCTGCCCCGCCGCATCCGCCAGCAGCTAGTGCGGTAGATAATAGGATTGCGCTAAGCATCTTTTTTATGCCTGCCTTTCTTCGAGGTTTTTAATAAGGACAAGCCAACTAGGCAAAGTGAGAAAATACCTGCCCCGATCTGATAGGGACGGTGATAAACCCCGTACTGACTAAATACGTCCGCCACAACCCCGCGCACCTGGGACCGGTCGATGGATGCATCTTCTGTGCCGTTAGCGTCCCCTCTGGTAGTAAGGCTCTTCCCTCCTGCATTAATCGCTACCACCCGGTGCACGATTGGCACGGGATAGCCCACTTTGTCAAACATGATGACTTGTCCGGTTTTGATTTCTTCGGTGGGGCGAATAAGTACGTATGACCCGGTTTTGATAGTCGGTTCCATTGATCCGGTTTGGATTTGATAGATTTTTCCGCCCGTCACTATCGGGTAGAGGTTTACCAGCAGTATCCCGATAATCCCGAGGTAACCGACAAGGCCGCATAGTTTCTTGAAGATTTTCATTTACATCTCACGTCCTCGCGGTAAAGATTCACCTTCGCGGTAATCTCCTCGCCATCCCGGTATTTCTCGATCAATTTCGCGCTCCAAGTATCCTCAGCCTTTACCTCGTTTCCGGATTCGTCCATGCCGGTAGCCGTGCCTACATTGGAATAAGTGCCCGCGCCTTTCTCTTTGGTAATACCGGTAACCTTGGCTACCACGCAGGCATACTTGGCGCTGGAAGGTAAATCTTCTTGCTTGCCGCTAGCACTGGTACATGAACATTTAGCCGGATCATCTACGGCGCTCACGCTATATGTATAGCCCGGCAATTTCGGGGAAATATCCAGGTTCACCTTAAAAGGCTTACCCGAAGCAGTTTTAGCTTCCATCGGCACGGCCAAGGCGTTACATTCACGCCCGTCCACATCCGCCTTAGAGATTAAAGTTTTTTGCTCCCCGTTTTCTTTCACGCCCATAGCGCTGAAAGTTTCGGTTTGAACTTTGATACCGGGGGCGCTGGCCGCGTCTTTCCATAGCGCCATAGCGCTAAACGTGCCTGAGAAAGATAAGGCTATGGTGAGCGCAAGGGCAAGAATATAACCGCGTTTGTTTGTAGCTTTCGCGTGTTTACCCATCTCGCACCTGCTCTCCGGTAATCTTCACGTCCTCTAAGACTTTTGCCGGGGGTGCTTCGCTACCGATCAGCCCGCCCAAAGTAGTGTCCTTTTCTCCGTCAGCCTTAACGGACTTAATCAAGAATCCCTCGGTAGTGCCATGCACTACGCCCAGCTTCTTGCCGGATTTGTCCGTTACTTCGCCGGTTCCGGAAGTCTTAACCGCAATGTTCTTGCCCTCAGCAGTGATTCTTACCGGGTAGGTGACTTTGTAGGCTTCACCTGGCTCTACAAACGCTGTCCCACCCTTTACCGGCTCTGCTTTACCGTCGCAATCGTGCGTAATAGTAGGCAGCCCTGTGATTTCGACTTTCAGGTCACCGGCGGTGATGGAACTGGCAGTCGGGGAGGGGCTATCGTGCCAATAAGCACTTGCTGCCCCTGCCCCGCCGCCAATAAGGAGGCCAAGTAAGCCTAGGGTGCTAAGTATCCCTAAACTTTTCTTGTTCGCCACTTCGTCTCTACTTTGCCTCTCGAATCTGGATCAGCTGCCCGCCAATACCGGCAAGGTTCGCGGTAGTCTTAACCCGCACCTGGTCGGGAGTGTCTTTATCGAAGGTCGCTTTTACCCGCAAAACGTAATCGGCTTTACCATCAGTATCGGCAGAGACATCGGCGGGAGTCAGCTTTACCTTGGTTGAAGCTAGAGTTCCGGCAGCCAGAGCATCCCCGGTGGGTGCACCGGAGGCATCAGCTTTGAAAATCTCGGTTTCAAATTTCACGCCCTGGGTGTCGGTTACTAGGTCGCCAGCGCCTTTAGCTTGCGGGTCAATCCCGAACTCCGCAATCATGTTCTTACCATCCAGAGCAACGTCTAGGGCAATATCTTTAGCCCAAGTATCGCCCGGTACGATCTTGTCCTTAGCAAGGTCAACCACGGTTCCATTCCGGATACCGTCTTGAGATACGTCACGGACAGCGCTTTGGGCGGCAACCTCGTTCACGTCCAGATTACCGGCAGTAATGGCAACTTCGGTTGCCCCGGATGCGTCTTTCCAAAACGCTCCCGCACCGGCGGTAAGCCCTGCCCCTAGTGCTAGTGCCACCCCTAGCGCGGCAGCAGAAGAGGCAATCTTCTTTGTCTTAGTTTTCATACTTGTTCCTTGTTATTGGCCATCTCATTCTTGTGAAAGCTGATTTTTGGCTCCCACTATCGGTAATGCGTAAACGGCAAATTCTTTGCTGGAAGCCCTGAAAACTCTTCTTCCACACTCATATAAAGACCGTCCGGCAAAGGCGACCCACTATCTCTCGAAGTAGCCCCGCGAGAGTTCGATCTTGCACACCAGCCCCCTAACAGCGGTGTGACCCATCGCACTCACCGGTAAATATCAGGGTGTCACCATGACACCCTGATCTTAAGGGCGTTATGAACTCTCTCACACCGTTTTTAGGCTGCTCGAACCTGGCCTAGCCAGGTGGCAAGCCCGCTGGCTTCTCCTGCCCCATCGGGCACCAGTGTTCTACTATTCGCACCGCGCGCACCTACCACTAGCCGCATCCACTCCTCTGCCTGTTTAGGCATAACACCCATCCCGGCTAAGAGCCGATCTTCTTTTACCTTTTGGTAGCGGTGAGCGGGTTTATTCGCTGCCGCGATCTGCACTATCCTGAGCGTGCCTGACCAGGCAAGGGGTGCGGGCGTGCCGCCCTCGATTAGCACCAGCACTAGTGCTACTAGCGGGCGTGAAGCCAGTAACACCTCGAAATCTACCAGGTCGTTAGCATCCAGGCCGCTCGCTACTGGTACTGCGACCTTGCGGGCAAACGCTAGGTCAGAAAGTTCCACATCTCCCAAAAGTAGCGGGGTGCGTTTTTGGGAATCTTTTTCTGCCTGCATCTTCCGGAAAGCATCCAGTAGCACGATCCGCCAAGGATCGGATGAGTTGATAATATCTGCGCGAAGTACCCTAACTGACTCCCATGCCTGCGCCAAAAGATTAGCCGATACGAACTTGCACCTCTCAGCTAGGCCGCGAGATAGTTCATTAACCACTGTTGCGCGGGCAGCATCATCCCAGCAGCGTTCATGCGCGATTCGCAGCGCGAGTTGTAGCGGGTCACGCTTAGTTACCCCGATAAACTTATAGTCCTCTACCGGTAGCACCAATGCCGGCTCTACCTGCGGCAGGATATGCATTCCCATACGGGAAACCGTGATCGAACCCTTGAAACCGGAAACCCAAGTTTGGGATGTTTCAAGTAATCCCTCGCCTTGTAACCATACCCAGGCGCGCGAGATGGAACTGACTGAGTAACCGGTGGCTTGAGCCACGTATTCCTTGGAAACCCCAAGGGCTACCCCGCGTGAGTCCACCCAGCGGGCAAGCTCGAATAGGCCAGCTCTAGCATGCTTGGATAAGCCCTGCTGCAAGCTAACCCAGTTTGCTGCCTGCACAGACATTCACGCCACCTCGCTCTGCCCGCCGCGCAGCCGTACCGCGCCGAACCTCAAACCGAACTGCTCAACCACGCCTGCACCTACCAGGCGGGAAAGCACGCGTTGCACGGTGCGCACGTTATACCCGGTAATCTCGGCCACCCGAAACACTGGCTGCTCCACAAAACCCGACTTATCTGCTAAAACAGATAAAACCAAGGCCACGAACCGCGCTGTGGGAGCATCCTCCACTTCCCATACAGCGCGGCGAAAGCCTCCCGGCTTAAACCTTTTTTCAGCCACGGCCATCACCGGCCCGCACGGCTTTTCTAAGCGATCGCGGTACCGAATCGCCCGCTATAATCGCTTGGTCAAATACGTTTCCGTGGTCGGCCAGGATTCGTTTTGCCTGTTTGCGCCAATTTTTTTCGTTACCAACGGCTGACTTGTTGATCCCTAACGCGGCCGGGGTAAAAAACCAGGCAACCTCCCGCGCATCCGCAACACTCAACGACTGCCGGAATTCAGAACCTCCCTCATCCACAAACACCGCCACCTCGAACAACCCGGCTTCTTCTGCTCTCTTATATGCGGGGTCTTTACCAACCCGCCGCCGCCAGTTCTCCATCTCATTCTTATTCCTGGTAGCATCCACGCATAAGGAGCACTGCGCTGGATTGTATTCACCATGTGGACAAATGTCCGGTAGGCGGTCAAGGTGAGCTTCTGGCATAGGTGGCAACATTCCTAACTCCTCATAATTGCTAACAAAATCTTCTATACTTGCAGGTGACAGCGCCGAAGAACTATCAACCCGATTAACCGACGCGCTAAATAGATCAAGCGCTTCGCGCTTGTCCTCATCTGGTGAGCGGAATAATCTCTTTCTTACGCGGGTTACCCGGCCAGCCGGGTACCCTCCTAAGGATTTAGAGGGGCTAGCAGTGGCTTCCGCATGGCGCGAACAGGCAGAACGCGCCTGCAAATCATTAGTCTTAACACCACCCCGCCCCCGTGAGGGCACCCGAACACTATCTGGAGTACGCGCCTCCCCGTCCTTACCACGACGCCGCCGCAAAATATCCGCAAGCCGGGCAATAAACTTATTACGGTTCTCCTCATCAATCCGCTTAGAACGCGGCCGCGCAAAAGTAATCAGGTCTACTAACCGTTTCTTAATCACGACAAACAAGGACGAAGTAGGATTACCGGCAACGATCATGCCCCGCGTCCACCGAATCACCCCCATCTCCTCCAGGGTTTGCAAAGCAATCCTGGTCCACCTTTCGCAATACCCCGAAATCCTTTGCAACTGGGTAGCGGTAGTAAATACCATGCCCGCGTCATCAAACTGGTCAACCTCTTTCTTAGAGGACGGAGCCAGCGTGAACGCCTGCAACATAGACCGGGCAGCTCTCCACTCCGGACCATCCAACACGCCCCAGTAAGAACGCGCTAAGGACGAAATCAACACAGACGTTGGAGCCCCGGCCGTCAGCCTCATGACACACCGCCCAGGCAACGTGCGGTTGGGCACGGGGAAACCACGCTCACCAGCGGGCCGAAAACGCCATCAGCCACGCCCTGTAATATCTCGGCAGCATCCCTAGCCATATCCGCAGCCACTAACACCTCGCCTTGACCCGAAACCGCTATTTCCCCGCGCACCAGCGCGCGGGCAGCTTCTTCCAGGCCTTGAGCAAGCTCAACAACGCCACAATTTTTACACACGATAAACTCCAAAAAAGACAACAAAAACCTAACCCCACCAGCTAAAACACTGCTGGCCAGGTGAAATAAAAACGAGAAACTAAACGGGAAATACCCTTAAAAACAGCAAAGACAGTTAACCTATAAACACCACCCCCTCGCGGGGTGGCTTTACACACAAGAACAGCCGGTACCGGGGAGAAAGTGCAAAATACCCGGTACCGGCCAGGCGTACCTCAGCACGCCGATCCCTTCCCACAAGAAAGGGAAACTCAAAACTCAAACTCCGCCAAGACGGCTGGTGAACCTCAACACCACACATTAGGAAAACCATCCTTTTCAAGCCGCTCTACCGGCAACAACCGGTACGAAACAGCCTCCCAAGCACACCGGGCAGAACAAACACGGGAAAACTCAGCAAAAAACTCCGAAGCCGGAACCGATACAAGCCCGCTGGCCGCTTCACGCCACACCAAATAGCCAACCCGATAGCTTCGCACGCCACCATTTCGCCAGGACAGCCCCACACGGCCAGGCTCACTAACAACACTCAAAAACTCAGCAACATCGAACTCGGGAGCCTCCCGCACTCCACTAGCAGGCCAAGAAGGAGAAGCAACCTCGATATAGAACTCGCCCGTATTACAGGAATCATCACTCGGGCAAAAAAGAAAACTAAAACAATAATCAGACACCCACACCACCCCGCAAGGCAGATAGTGGGCACCAGCAAAAACGCCTCATAGCGTCCCCCACACAACTTAGGAAATTCGTTCTAGGACACTGACTGGCCTGTTCAGAGCAAGTCAGCGCCGGGTACTTGAACACCTGTCCTAAGTCAGGCCTCCCGCCTTCCCCCGGAGGGTCTTGTATAGCAAGGACGCTACCCGGCTTGGCACGCCAAGTCGATACAAAAAAGCCGCTCTCACGGGAAAGCGGTTGACCGCTTAGGATGGTGTGTTCAGCACCTACTGTGAGCCTACCACGACACACAGTCGCAACACCACACCCCTCAAACGGCTTTACACACAAGAACAGCCGGTACCGGGGAGAAAGTGCAAAACACCCGGTACCGGCCAGGCACACAAAGGCGCGCCTAAACCCCTCCACCACAGAGGGGAAACTCAAAACTCTAGCCAACGATCCCAAAACTACTCAGAGCCTCGCTTCGGTAGCACTTCAACAAGTCCTTTTGGTAGATCTTCGGGCAGAAAATACAACCGCCCATTCAGACTGTCGCGGAAATGACGCACTTTTCTTTTATTCGCGTTTTTCCTGAGAGTGCCCGGTGTAACTCCAATCAAGGCCGCAGCCTCACGAACCGTTAGATATTCTGTTTCTTGCGTATTATGCATACTCATGCTTTAAGTAAAAGATGAAATTATCTAAAAGTCAATTGCTTAACTTGCGTATCTTGCATATTTTGCTATAATAGAGCTATGAGCAATCAAGGTACCGCAGTTGATGCGGCAACTCTTACCGCAGATCAGGCCGTAGGTCTGACTGTTGGGCAATATATGCAACTAGCTGGAAAAACTAAATCAGCGTTGGCTAGTTTTATAGGAATTAGTCAGCCAACCATGTCGCGGAAAATTTCAGGCAAAATCAGTTGGAGCGTTTCAGAACTGGTTGATGTATCTAATTTCCTAAATCTCGATATTCAAGATTTAATGCCTTTACAGACGGGATATAACACTTGGGTACCTGCGCCTTTTAACCCTGCGTTCCTAAGTCGGGGAATTGGAAAAACCCCGTCACCGCTGGATCGCAACGAGGACGGGGTTTGGCGCGCTCGACAGGATTCGAACCTGCAACCTTCTGATCCGTAGTCAGATGCTCTATCCGTTGAGCCACGAGCGCATTTGCCGTTGCCTTAGCAACTACCCCAGTTTAAGACAGAGCCAATAAGCCCTCCAAATTAGCGACAGCTTATTTAATATGATTCACACCCCGGCTCACTCCGAGGAAAGCTACGCGTGGGGTCTGGGTTTTTCCTCCCGCCCAAGAATTTGGAAAAGGTAGCGACGTTTTCCAAATTCTGATGCCCACCGCACCCACTCGGATAAAACCTAGGCTCCACGCTCGCTGGTACCGGTATCGCATCCGTAAGGGTTACACGCAGAACAGGAGTCTCGCGAGATACGCAATGAGCGTGCAGGGGTGGGCGTGGGGGAGAAGTTTTTCCTCCTGCCCAAAATCTAAAAAGCTGTGGCTTTTTAGATTTGCTTATTAAGCCCGGGAAAAGTTCTGATTTATAACCAGGTATCCGAAAATTAGTCTTGCGATTACTAAGCTGTCTAGCCTGCTCGGATAAAACTTCTCCCCCACGCAAGGGGCACAGCTGGTACAAGATTCTCGTAACGTACGCACTAAGCGTGCAGGGGCGGATTTATGTNNNNNNNNNNCTGTCTAGCCTGCTCGGATAAAACTTCTCCCCCACGCAAGGGGCACAGCTTGTGCGGGATTTTCGCAAGGTACGTACTGAGCGTGCAGGGGCGGATTTATGCCGCAGGGGAGGCTCCGGGCACTAAATCCGTGAAAATGCCAGAGCATTTTCCGGATTTCGGGGCGAGAGGCAAAATCCGCCCCTGCGCGGCACTTTTAAGCGACTAATACCGGCAAACTAATCGGTGACGAACTGCATGAACAGCTCATTTAAGGCCTGGGCGTCCTCATCGGTTTTGCAGATAACCAAGATAGTATCGTCACCGGCAATGCAGCCGAGCACCGCATCAAACCAGGCCATATCGATCGCCCCCGCGAGTAGCTGAGCTCCTGCCGCGGGGGTGCGCAGCACGACCTGGTTATGTACCACTGCAGACGATACCAGCAGGTCTTGGCACCATTTAGCCAGCTTTTCATTACCGGGATCTTCTTGTCCTCGCCGTACTCGCACCGGATAGGGTTCGGGCAGCATGTAGATAGTTTTCCCACTGCTAGCGCGCACTTTGGTGGCACGTAATGCTAAAAGATCCCGCGACAGGGTGGCTTGGGTGGTGGGGATTCCCCGTTCAGCCAAGTGGGTTAGCAGTTGCGACTGGCTAGAGATTTCCTGTTGGCTGAGGATTTCGCGAATCGCTTCTTCGCGCGCGGCCTTAGTGGTCGGTACGGTTGCCATGCTCCTATCTTCTCATTACATCCGCTCGGGAGCAGTAACTCCGCAAAGATCCAAACCATTTTCCAGCACTTGCCGCACGGCCTCATTCAGGTGCCGGCGCGCTACGTGCGCGGCGGTTATTTCTTCACCGGAGCGAGGAATCACGCGGCACTGGTTGTACCAGGTGTGGTAGCCGGCCGCTAGTTTCTCTAGGTAGCGAGGTATCCGATGGGGTTCGCGTTCTTCCGCGGCCAGTTTGAGCTCTGCCGGGTATTGCGCCAAAACTCCGAGCAAATCCTTATCGGCCTGGCTAGAAAGTGCAGAGGCCTCATATTCACCAGTGGCTTTCACTCCGGCTTCATCGGCGTTACGGCCTACTGAACAGGTGCGGGCATGAGCATATTGCACATAGTAAACCGGGTTTTCATTGGTGTGGGAGCGCAGCAAATTCAGGTCAATATCGACAGTGGAATCCATCGATACTCGCACCAACGAATAGCGGGCAGCATCGACTCCTACCGCCTCTACCAGGTCATCTAGAGTAATCACCGTGCCGGCGCGTTTCGACATTTTTACTTCCACGCCGTTTTCTTTTAGATTCACCATCTGCCCGATAATGATCTCTAGGCTCTCCCCCGGGTTACCCCCGAAGGCCGCGCACATGGCATACATCCGGTCGATATATCCGTGGTGGTCAGCCCCCAGAATCAAAATTTCGTGGGTGGCTCCCCGGCGCTGTTTGTCCCGATAGTAGGCAATATCGGCTGCGAAATAGGCGGGATCGCCATCCGATTTCAAGATCACCCGGTCTTTATCGTCCCCGTATTTAGTGGACTTTAGCCAGGTGGCGCCGTCTTGCTCATAGATTACGCCGCGGGAACGCAGCTCTTCGATCGCGTCAGTGACTGCCCCGGAAGTGTGCAGCTCGTCCTCGTGGAAGAAAACATCAAAATCAGCGCGGAAATCATGTAAACAATCTTTGATCTCGCCAAACATCAAGGTGGTGCCGGCTTCCCGGAAGTATTCTTCCGCCTGCGCTTCCGGCAGCTCCGCTAGTTGCACGCCCTCTGCTTTAGCGCGCTCAGCCACTTTAGTGGCAATATCGAGGACGTACTGCCCGCCGTAACCATCCTCGGGCACCTCTTTGCCCTGCCAGCGCGCCAGAAGCGATTTGGCGAAGCGGGTGATCTGGGCGCCGTGGTCATTGAAATAGTATTCGCGAGTAACTTTTGCCCCGCTGGCCGCCAGGATCCGGCTGAGGGTGTCGCCGACGGCTGCCCAGCGTCCTCCCCCTAAATGGATGGGGCCGGTGGGGTTGGCGGATACATACTCTACGTTGATGTTTTGCCCGCTCAAGGCGTCGCAGTGTCCGTATTGTTTACCGGCCTGCAAAATCGTGGAAACTAGTGCCCCGGCCGCGGCTGCTCCCAGCCAGATATTTACGAATCCCGGCCCGGCCACCTCGGTTTTCGAGACGCCTGCTACCTGGTCAAGCTGGGCGGTAATTATGGTGGCGAGGTCGCGCGGAGCCATACCTGCTTTCTTTGCCAGCTGCATAGCCACGTTAGTTGACCAATCGCCGTTATCGCGTGAACGGGGACGCTCAACTTTCACGGTTTCCGGGATAACATCCGGGTCTAAACCGATTTCGTCTGCCTGGGTGACAAGAATCTGGCGGATTAGGGCACTTAGTTCTTCTGGAGTCATGCTTTAAGCCTAGACTGCCAGGCGTATTTCTCGCCAAATCTGGCGAGCTAGCCCACAATGGTAGCCAGCTGGCACAATGGGGGTATGAGTGAGCAGGTTTACCACAAGGTTGATAATCGCCATCCCGAGGCTCTGGAGCTTGAAGAACTAGGGCTAAAGTGGCTGGCAGAGCCGATGGATAAAGGCGGGGCGCACGTAGCACGGGTTGCGGCTTCTGGTCGCGGGTTTTTAGACACCGAACTAATCCCCTCTACCGCTATCACCAGCGAGGCGGCGCGGGCTTTCGGGGCAGCACTAGCGATTACCCACGCGGGCGGAGCCGATTGGTACGGGCAGCCCCCTCTAGGCTATTCCGGCCCCGGCTACATGGGTCGCTCCCGCCTAGAATTAATTTATGAGGACGCCGGGCAAAACTGGGGTGAGTTTTTCGCTGATCACCGGATTATGCCGAACCTGCCGCCCGCTCTCGATAATGGTTCGATCGATCCGGCCGGAGCTGCAGTTTTAGAGCGGCTGGCAGAGCGGTTGCGGGACGGAATCTTCGACGTTCCCCAACCGGCTCTCGTAAAAACTATGGCCGCCAGGATCCACGGTGACCTGTGGACCGGGAACGTAATGTGGGCGCCCTCGGGAGCTTTAAAGCGTTTTCCAGCTAGGGTGGGACGGGGCTCGCACCTGGATCAGCCCCTTCCCGAGGTAGTGGGGGTACTTATCGACCCGGCTCCCTCCGGCGGACACGCGGAGACTGATTTGGCGGCGCTGGGAGTATTCGGCCAGCCCTATCTGGAGGAGATCTATCAGGGCTACAACCAGGTCTCTCCCCTGGCTTCCGGGTGGCAAGAACGCATCGGCCTGCACCAGATTCATATGCTGGCGGTACACGCTAACCTGTTCGGAGGATCTTACGGCCCCCATACTGTGCAGCTAGCTAGCCAATATTTGTAAAACCGGAGAGCGCCGCGGCGTGGCCGGCGGATTTTTTTGCTTACCGAAAAACGCGGGGACGATTTCGGGCGCGATCTTTGCGTAGCTGGCAAACGGGTTAGGCTAGTTTCATGAATCACATTGTTGCCTTAGTTATGGGAGTGCTACTGCTAGCCGGTTCTGCCTGGATACGTCATGGCAGTGCGAGGGCGCGTTTTTGGATACCGAAGAAAAAGAAAGATGTTTCTCGCTCTGGCATCCTGATTATGGATGAACGGTGGGTATTAGTGTTCCTACCGGCACTGGGGTTATTCTTTTTGGCGATCGGAGCGACCCTGCCCGCAAACGCCACCCCGAAACCTGTCAACTACCTGCTACTGACAATCTGTCTAATCAGTGCATTAATCGGACTGGTGGGGATTATTTGGGGGTTAACCAACCTGTATTATCCGCAGGGGCTGCGGCCAGCTTGGCTGCGCGCCTACTATCGTCAGCTGGGATTTGCGCCTTCCCGCGGTACTCGTTTGGCACCGGCCTGGTACCGCGAACAGCTGCAGGATGATAATTTCGAGAATCCCCGCGAGAATCAAAAAGACCAAGACCGGATAATTACGAGCGAGGAAAAACCGAAAAAATCTCACCCCAGCCAGCAGAACCGCAAGAAACGGCGCCCCCACTAAAACCGCTGACTGCGGCCGGTAGTTAGATGACGGTAGCTAAATCAAAACCAAATTGGCATCCAGAAAACATCCAGAAAACATCCAGAGTGGGAACAGTTGCTGGTGTCAATATGGGGACACAATAGATAAGAGGAGATCGAGATTCATGACTAATAGCAATGATTCGACCCAACCCCAAAACGGTAGTAATCCGATTGACGACTGGGAAATGGACGATTGGCAAAGCGCCGGCTGGCCCGGCGAAATCCCAGAACCTAGCGGCGACAGTTTTCCGCCGCAGGATTCCGGGAACGCCGGCAGCTTTTACGCTAGCGAGGCCGAGAAGGCGCGTCCCGAATTGACCGGCAGGATCACCGATATTCAACCTGGCACCCCAGCTGTTAGCGGCGAGGCGACCTCCTCGTACAGGGGGATCAGTCCCCAAACAGATCAGGCTTTCTCCCCTGGGCAGACTGCTTCTGAGGATCACTCCTCCCCTTACAGCTTCGGGATTAACGAGTCCTCCCCCTCGCAAACCACCAGTTCCTTCGCTAATGACTTTGGCGGGCAACCGGCGGCAGATACCGCTGATTACCCCTACTCCCCCTCCCCCCAGGGATCATTTTTACCCCCCGAACAGCCCGCTTGGGAACCATCCCCCATGCCGGCTAAACGCAAAGAAAAAACTAAGCGGGGCCCNNNNNNNNNNNNNNNNNNNNNNNNNNNNNNNNNNNNNNNNNNNNNNNNNNNNNNNGTAGCCGCTGCCCTGTGTGTATGGCTGCTGCCTTCCGATTGGGGTTCACGTACTACCTCTCTGGGTAAATCTCCGGTGAAAGTGGCGACCGAGGCTCCGGTCACCCAAGCCAGCGCCAAGAACACCAACTGGGAGGCAGTAGCTAAAGCAGTCCAGCCCTCAGTGGTAGCTATCCAGGTAGCTTCCGGTAATTCTGGAGAGACCGGATCCGGGGTGATTTTTGATGAGGCCGGACATGTGATTACCAACTACCACGTAGTAGCCTCCGCGATTTCGGGCAACGCAAAAGTCCAGATCGAGCTATTTAACGGGAAAATCTATGACGCGAAAGTTTTAGGTTCTGATGCTTCTACCGATTTGGCGGTACTAGAGTTCGTGAGTCCTCCCAAGGATTTACAGATGGCAGCGCTCGGTAGTTCCACCGGTTTGCGGGTAGCTCAGCCGGTAGCGGCCATTGGTTCTCCGCTAGGACTAGAAAACACCGTTACTACCGGAATTATTTCTGCCCTCGACCGTCCAGTAGTAGTCACCCAATCATCAGAATCAGAAGGTTCGGGGATACAGATTCCTGGCCTGAATGACCGTTCTGGTGCTGGCCAGCAGGTAGTTACTAACGCTATCCAAGTCGATGCCGCGATCAACCCCGGTAACTCTGGCGGCCCCCTTTTCGATGCCTCCGGGAAGGTTATTGGGATTACTTCCTCGATTGCCTCCCTAGGATCCTCCAGTGGCGGTCAGGCGGGCTCGATTGGGATTGGTTTCGCGATTCCGGTGAATCTAGTTCGTAACGTTGCCGACCAGATCATTACTTCCGGAAAAGTTACTCACGCGATGTTGGGAGTCACGATTGACACCGCGGTTGCCAAGATCGGGGGCGAGTCCCGGATGGGAGCGCGGGTTTCCTCGGTAGTTCGCGGCTCGGGCGCTGATCGCGCCGGCTTAAAGGAAGGCGATTTGATTACCAAGATCGATGACTTCCAGGTGGGATCCGGAGTGGCGCTGACTGGCTATGTGCGCTGGTACAACCCGGGAGACAAAGTTAAACTCACGGTGCTACGCCAAGATGGCACCCATGAGATTGAAGCCGAACTGGGAGCACAAACTAGCGATAGGAAGTATAGACGCTAGCTAATGACAAAAGTTGAGCCCGCCGGAAATCCGGCGGGCTCAACTAATATCTAGAACTCTAGGAGAAGATGGAGCGGAAGAATCCGCCGAACCAAGAGAATACTCGCACGAAAAATACTCGCACTTTCACTACAAAGCTATCGGAGTTATCGCCTTGCTCATCCGGCTGGGTAGTCGGCTCTGGCACCGCAGTAGGCGGCTCATCCGGAAGCGGAGCCTCCGTAAAGGTAGGTTCCGGGGTAGTAGGTTCTACGCTCGGCTGCGGATCCGTGGTGGGCTCGGGAGCCGGAGTAGTCGGATCCGGGGTTGGCTGCGCAGTTTCACTGGGAACCTCCGGCTGAGTCGGTTCGCTCGTAGGTTCGCTGGTGGGCTCTTCGCTGGGCTCAGGAACAGCGGTAGTCGGATCCTGGCTGGGTTCAGCAGTTTCACTAGGATCTGGATCCGCAGTCGGCTCGGGTGCCTCGGTTGTCGGATCCTCGCTGGGCTGAGGTGCCTCCGTAGTGGGATCCGGTGTCGGTTCAGCCGGTTCCGATCCCGCCTGGTATCCGAGATGCTTTTCCAAACCCTGCAATGCCAAGGCAACGTCAGCATCACTAATCGGGTTATTGAAGTCTTTAACCCCTGCCATACCGGCGGCCATTAAATCACCCTTACAAGTATGGTCAATCCCCAAAAGATGCCCCAGCTCATGGGCAACCGTAGACACCTGGGTAAGCCAACCGCTGCGATCTAAACGCAGATACAGCAGCCGCTGCGCGGCATAAGCGGTACCAATCGCTTTGCCTTCAGAATAGGGAGAGTCAATTACCCGCACTGGGCGATCAGCCATCGAGTCCACGTATTTAAACTTGATTTTCCCACCGCTACGTTCGGTCCACATCTTGGTGGCGGCGTCAATCGCCGGCCGGAACTTGGTGTTACCCAAATACAGCGACAAAGTATAAGAGTCGGCGCTGGTAGCCCCAATCAAAAAGGTATCCAGATTGCTGATCGGCTGTCCCTTTGCCACCTGATTATGCATTACCCGGCATTCGCGTACCGTAGGAGTGCGGTCCGCCGCCTGCACGTTCTGGCTCCCCGAGACTGCAAATAGTCCCCCCAGTGCCAGACCCACCATCGTTAAGGTGGCTACCAAAATGTTCTTTTTTCGACTCATACTCATACTGAAATCTTACCAATCGGTAAGATTAAAGCAAGGTGATAATCTCATTTTTGTTGAGAACTTGGCCATAACTGACTGTTGGTCTAGTTTTATACTCTAAACCCCCAGCTAAAAGCGGCGGGGGCTTGCCTGGCTAAACTAGTCAGGCAAGCCCCCGGAAGGAACTCAACTATTTAGATTAGAGATTCAGACCAAAAGAGTCTTCGAAATTAATGCCCGCCAAAAAGTCGTCATCAATATCGGGAATCTTAAAGTCATCAGCAGACCAACCCATCTTGGCCATCGCTTCCTCAGTAGGCTCCACACTGGCATCACGGAACATCGACAGACCGGTACCAGCCGGAATCAGCTTACCGATAATCACGTTCTCTTTCAGGCCTACCAGCGGATCCTTCTTCGCCGCCATCGCGGCATCAGTTAGCACCTTCGTAGTCTCCTGGAAGGAAGCTGCCGACAACCAAGAATCGGTAGCCAGCGATGCCTTGGTAATCCCCATCAGTTCCGGACGAGCCGCAGCTGGCTCTCCGCCCTCGGAAACTACCTTGCGGTTAATCGAGCGGAACCGAATCGAATCCACCAAAGTACCCGGCAACAGGTCAGTATCGCCGGACTTCAGCACGGTTACCCGCCGCAACATCTGGCGCACAATCACTTCAATATGCTTGGAGTGAATATCTACGCCCTGCGAACGGTAAACCTCTTGCACCTCGTTGACCAGCTGTTTTTGGGTGGAGTTAACGCCCAAAATCCGCAGTACCTTCTTCGGATCTAGACGACCCTCAGTCAGCTGCTCGCCTACCTCTACATGGTCACCATCAGAAATAATCAGCTTCATCCGGCGCGGAGCGTCAATAATCAGATCATCTTGACCATCATCACGCACCACTACCAAATGGCGCGGTTCACCCGGTTCGTCAACTACCTTGACGCGCCCGGCGGCCTCGGTAATCAAAGCTTCACCCTTGGGGGTACGAGCCTCAAATAGCTCCTGTACACGTGGCAAACCCTGAGTAATATCCGCAGCACCCGCGGCACCACCGGTGTGGAAGGTACGCATCGTCAGCTGGGTACCGGGCTCCCCAATCGACTGGGCAGCAATAATCCCCACGGCCTCGCCAATATCAACCCGTTTACCGGTAGCCAGTGAACGTCCGTAACAAGACGCACAAGTGCCGGCTTCGGACTCGCAGGTCAAAACGGAACGCACCGGAATCTCAGTGACTCCCGCCTCGATCAAAACGTCAATCTCGGCGTCACCCACATCGGTGCCCTTAGCAAACACCAAGTTGCCGTCCTTATCGGTAACGTCCTTAGACAAGGTACGTCCATAGGCGGTGGTCTCTACGATATCCAGCTTGTAAACCTGGCCGTTCTCACCGGCGTTACCAATGGGCAGTACCAGGCCGCGGCGAGTACCACAGTCCTGTTCGCGCACAATAACGTCCTGAGAAACGTCCACCAGACGACGAGTCAAATAACCCGAGTCTGCCGTACGCAACGCGGTATCAGCCAAACCTTTACGAGCACCGTGAGTAGCGATGAAGTATTCGAGCACCGACAGACCGGAGCGATAGTTCGATTTAATCGGCTGCTCAATCAGCTTCTGCTTCGGGTCAGCCACCAGGCCACGCATACCCGAAATCTGCCGGATCTGATCCCAGTTACCACGAGCACCAGAAGAAACCATCCGGTTCACCTGGTTACGAGCCGGGAAGTTCTCCCGCATTGCCTCGGCAACTTTAGCCGTACATTCGGTCCACAAATCCACCAGTTCGTTATAGCGATCCTGGGCGGTAATCAAACCGAGATCGGCGTCCTCTTGAACCTGGGTAGCCTTTTCGTCATACTCGGCTAGAATCTTCGCTTTGACCGGTGGTTCTACCACGTCAGCGAAACCGATAGTAGTACCCGACCAGGTTGCCCAGTGGAAACCGGTCTCTTTCAAAGCATCCAAAGAAGCTGCTACATTACCTTTGTCGTAACGCTCAGCCAAAGTGTTGACAATCCGGGATAGCCCCTTCTTGTCCACCTGCTCGTTTACGAACGGGTAAGAAACCGGCAGCGCCTCGTTGAAGAAGCAACGCCCAATGGAGGTTTCAAACTCTACCGGATCGCCCTCTTCGAAGCCTTCCGGAGCCTGCCAATCCTTGGGCGGGACTGTGCCCGGCTCAAAACGGATCAACGCCTTAGCGTTAATGTCCAGGCGATTCTGGTCATAAGCCATAATGGCTTCACCCAGCGAAGAGAACTTGGGGGTAACCGGGTTTCCGTCCTCATCGGTCGGAACCGGTAGCGACGGATCCGGATCCGAAGTCAAGTGGTAAATACCAATCACCATGTCCTGCGAAGGCATAGTAACCGGGCGGCCATCAGCCGGCTTCAAAATGTTATTCGAAGACAGCATCAAAATCCGTGCCTCCGCTTGCGCTTCCGCTCCCAGCGGCAGGTGAACAGCCATCTGGTCACCATCGAAGTCCGCGTTGAACGCGCCACAAGCTAGCGGGTGCAACTGGATAGCTTTACCCTCAATCAGGATCGGTTCGAAAGCCTGAATACCGAGACGGTGCAAAGTAGGTGCACGGTTTAGCAACACCGGATGTTCGGTGATTACCTCATCGAGTACGTCCCACACCTGCGGACGCTGGCGTTCCACCATCCGTTTAGCGGCCTTANNNNNNNNNNNNNNNNNNNNNNNNNNNNNNNNNNNNNNNNNNNNNNNNNNNNNCTACCAGCCGTTTCATTACGAACGGCTTGAACAGCTCCAAAGCCATCTGCTTAGGCAGACCGCACTGGTGCAGCCGCAGCTGCGGGCCTACCACGATAACCGAACGACCAGAATAGTCAACCCGCTTACCCAGTAGGTTCTGACGGAAACGTCCCTGCTTGCCCTTGAGCATATCGGACAGGGACTTCAGCGCGCGGTTACCCGGGCCAGTCACCGGACGTCCGCGCCGACCATTATCGAACAGGGCATCCACCGATTCCTGCAGCATCCGCTTTTCGTTATTCACGATGATCTGGGGAGCACCCAAATCCAGCAGCCGTTTTAAACGGTTATTACGGTTAATCACCCGGCGGTACAGATCGTTCAGATCCGAGGTCGCAAACCGGCCTCCGTCTAGCTGCACCATCGGACGCAGATCCGGAGGAATCACCGGGATGCGATCTAGCACCATCGAATCCGGTTTATTCCCGGTCTGCAAGAAAGCAGAAACCACTTTCAGTCGTTTCAGGGCGCGAGTCTTGCGCTGACCGGTTCCGGTCTCCACTTCCTCTTTCAGCTTTTCAGCCTCGGCCTCTAAGTCAAAGTCCTGCAAGCGTTTTTGGACTGCTTGCGCGCCCTTATCGCCCTTGAAGTAAATGCCATAGCGCATCTCCAAGTCGCGGTAAAGCCGCTCGTCGCCCTCCAGGTCGCCTACCTGCAGTTCTTTGAAGCGGGTGAAGACCTCGTCCCGGCGAGTCAGCTCGCGATCCAGTTTGCGCCGCATCTGAGTGACCTCTTTATCGGCGGCTTTACGGATCTTTTCCTTTTCGGCGTTCTTGGCATCTTTAGCTTCTAAGGCCGCCAAATCCTTTTCCAGCTTCTCCTGGCGAGCCATGATTTGCGCCTCGAAGCGTTCATTCAAACGCTGTTTTTCCAGGCTGAGCTCGTTTTCTAGATTCGGTAGATCCTGGTGACGGGCGTCCTCGTCGACCTCGGTAATCATATAGGCCGCGAAATAAATGACCTTCTCCAGGTCTTTCGGCGCTAGATCCAGCAGGTAACCCAAACGGGAGGGCACGCCCTTGAAATACCAAATATGGGTAACCGGGGCAGCCAACTCAATATGTCCCATGCGTTCGCGGCGCACCTTGGAGCGAGTAACCTCTACCCCACAGCGTTCACAAACGATGCCCTTATAGCGCACCCGCTTGTATTTACCGCAGGCACATTCCCAATCCCGGGTAGGACCGAAAATGCGTTCACAGAACAGGCCATCCTTTTCGGGCTTCAGGGTGCGGTAGTTAATAGTTTCCGGCTTCTTGACTTCCCCGAATGACCATTCAGCCACGCCCTCGGCGGTCGCCATGCCGATATGTAGTTGATCGAATTTATTTGCATCCATAATCGACTCTTACCTTCTCTTCCCTGCTGCCTAGATTTCTTCCAAAGAAACATTGGGGTTTGGCCGCGAGCCAATATTGATCCCCAACTCTTCGCTGGCACGCTCAGCACCGTCATCGTCTTCAGCCAGGGACACCACATTATCTTCGGCGTCTAAGGCCTCCACATTCAGGCAGAGGGAGCGCATTTCTTGTATGAGGACGCGGAACGATTCCGGAATGCCAGGCTGCGGAATATCCTCGCCCTTAACAATCGCCTCATAGACCTTCACGCGGCCGGTAATATCATCCGATTTCACGGTGAGCAGTTCCTGTAGCGAATAGGCGGCGCCGTAGGCCTCCATCGCCCAAACTTCCATCTCGCCGAAACGCTGGCCGCCGAACTGGGCTTTACCGCCCAAAGGCTGCTGCGTAATCATCGAGTAAGGGCCGGTGGAACGAGCGTGAATCTTGTCGTCTACCAGGTGGTGCAGCTTCAGCATGTACTTGTAGCCCACCGAAATCGGGTAGGGGAACGGTTCCCCGCTGCGTCCATCAAATAGTTGCGCTTTACCGTCTTCGTTGATGAGGCGATCCCCATCCGCGTTCGGGCGGGTGCAACTGAGCAGACCGGTCAGCACGTCNNNNNNNNNNNNNNNNNNNNNNNNNNNNNNNNNNNNNNNNNNNNNgGAATACCGGGGTGGCCACCTTTTGACCGGCGGGAGCCGATAGCCCTTCCTTGGGGAGTTTCTCAATCCACTTGGCGCCTTCTTCTGCCAGCAGGGAAGTATCCCAACCCTGGTGAGCGATCCAGCCCAGGTGGAACTCCAGAACCTGCCCGATGTTCATACGACCAGGCACACCCATGGGGTTCAAAATAATGTCAACCGGAGTTCCGTCCTCTAAGAAAGGCATATCTTCGATCGGCAGAATCTTGGAAACCACACCTTTATTACCGTGACGACCAGCCATTTTATCGCCAATGGTGATCTTACGGCGCTGCGCGACATAGACGCGCACCATGTGTTTTACCCCGGGAGGTAGTTCGTCGTCTTCATCGTTAAACTCGCGAACCCCGATTACAATCCCGGTTTCGCCGTGCGGCACGCGCAGTGAAGTGTCTCGCACCTCGCGGGCTTTCTCACCGAAGATGGCGCGCAGTAGGCGCTCTTCACTGGTCAGCTCGGTTTCACCCTTCGGGGTTACTTTCCCGACCAAAATATCGCCAGCCTGTACCTCGGCACCGATACGGATAATACCGCGCTCGTCAAGGTCAGATAGGGCGTCCTCGGAAATATTAGGAATATCGCGAGTGATTTCTTCTAGCCCCAGCTTGGTTTCGCGGGCATCGATTTCGTGTTCTTCGATATGGATCGAAGTGAGCACGTCGTCTTGGACTACCCGGCGGGAAAGAATAATCGCGTCCTCGTAGTTGAGGCCTTCCCAAGACATGTAGGCAACCAGCAGGTTCTTACCCAAGGCCAGTTCGCCATGATCGGTTGCCGGGCCGTCAGCGATCAGATCCCCGACCTCTACCCGGTCACCGGCAGCCACCCGAACATGCTGGTTGTAGCAGTTACCGGGGTTGGAGCGGTGGAACTTGTCTAGGTTATAGGTGAAGTAGGAGCCGTCATCGCACATGAGCTGGACGTGCGCCGCATCGGCCTCTACTACTACCCCGGCATGGTCGCTAACGATGGCTTCGCCCGCGTCCATAGCGGTGCGCCGTTCCATACCGGTACCCACTAGCGGAGCTTCGGTGGTTAGCAGCGGAACTGCTTGGCGCTGCATGTTTGCACCCATGAGGGCGCGGTTGGCGTCATCGTGTTCCAGGAACGGAATCAGAGCGGCGGCGACTGAAGTCATTTGCCGCGCTGAAACGTCCATGAAGTCTACTTCGTCGCGGTGCATTTCCTGGGGGTCTTCCCCAGCAATCCGGCACAGTACCAGCTCTTCAGCAAAAGAACCGTCATCATTTAGCGGAGCCGAAGCCTGGGCGATATTGTAGCCGGCCTCTTCATCCGCGCTTAGGTAGTGAACTTCGTCGGTTACTTTTCCGTCTTTAACTACCCGATAGGGGGTTTCAATAAACCCGAAGGAGTTTAAGCGAGCATAGGTTGCCAGCGAACCGATCAGACCAATGTTCGGGCCTTCCGGGGATTCAATCGGACACATCCGGCCATAGTGGGACGGGTGAACGTCACGAACTTCCATGCCCGCCCGGTCACGAGACAGACCGCCCGGACCTAGCGCGGACAGGCGCCGCTTGTGGGTTAGCCCCGAAAGCGGGTTGTTTTGATCCATGAACTGGGACAGCTGCGAAGTACCAAAGAATTCTTTGATCGCGGCCACTACGGGACGGATGTTAATCAACGACTGCGGGGTGATAGCCTCCGCGTCCTGGGTGGTCATGCGTTCGCGTACCACCCGTTCCATCCGGGAAAGCCCGGTGCGAATCTGGGCTTGGATTAGTTCGCCAACTGCGCGAATCCGGCGGTTACCGAAATGGTCGATATCGTCGGTTTCTACCCGCACATCAATGATTTCGCCGTCCTCGTTGGTGGCCGACACCGTCTGGTCGCCTTTTTGCAGCGCCAATAGGTATTTGAAACCAGCGATAATATCGTCCAGCGTCAAAGTGGAGGCGTGGATATCACTGGTAAGCCCCAGTTTCCGGTTGACCTTGTAGCGGCCAACTTTGGCCAGGTCATAGCGCTTGGGGTTGAAGTAGAAACCTTCAATCAGGTTACGACCGGCTTCTGCGCTAGCCGGCTCTCCGGGGCGGATCTTGCGGTAAATATCTGCCCGGGCATCATCGGTGGACTGAATGTTATCCGAATCCTTTTCCAAGGTGGAAAGCATGATCGGATAGTCTTTGAACTCTTCGCGAATTTCTTCCGCCGTCATCCCCAGGGCACGCAGGAAAATGGTGCCGGACTGTTTGCGGCGCCGGTCAATACGGATGCCTACGTTTTCCCGTTTGTCGATCTCTAGTTCTAGCCAAGCCCCGCGGGAGGGAATGAACTTGCAGCCGTAAATATCCTTATCGGAGGTTTTATCGGCTACTTTTTCGAAATAGACGCCGGGAGAGCGCACCAGCTGAGAGACCACTACCCGCTCGGTACCGTTAATAATGAAGGTTGCCCGCGGAGTCATCAGCGGGAAATCCCCCATAAACACGGTCTGCGATTTAATTTCGCCAGTGTTTTCATTCATGTATTCCGCGGTCACGAAGATGGGAGCCGCATAGGTGTAATCCTTGGCTTTGCATTCTTCGATGGAATACTTGGGGGGCTCAAACTTGGGGTCGGAAAACGACAGCGACATGGAGCCAGCAAAGTCTTGGATGGGGGAAATTTCTTCAAAAACTTCCTCTAACCCAGACAGTACCGGATCGGTGCGATGGGTCGCTTGTGCTTTTTCTTCTGCACTCTCGCGCCACTGGGTGGTGCCTAAGAGCCATTCAAAAGATTTCCTTTGAATGTCCAGCAGATTCGGAGGAGCCATAACTTCCTGCAGTTTTGCAAACGACAGGCGAGAGGGCTTATTGGCGGATGCGGTTTCAGCAGCCAAAAGGATTCCTTTCGGACGACGTAACTTCGCGCGAATTTCTGGTTTCCGGCCCCTTCCAGGCGCTGGTTGTTCTTCCGATCGCCTTGCGCATTTTTAGGGCGAATCAACAGACCAGACCACATCGGGCTACGGCAAACGCAAGTATTAATGCTAGTTTGAAAGCGCTCATTATGCCACATGTCAGGTGAGGACGTGCGCATTTTCACAGCTTTTTCCATTGTGGGCTGCTTCGGGCTAAGCGGGAGAAAAATACTATTTTTGAGGCTCCGCGTGGGGTGTCTGGTAGCGCGCTGTCCCCGGTTTTCGGGGTTCCGGTCTACAAGGTAAAGGCTGCTTCCTTTTCGTGGGCATATAGCTTCGCCAGTTCCCCGGCCTGCGCGAGCAAATGCTCCGGATCTCCCTGCTCCGCCAGCTTGCCCCCAGAAAGCACCAGCACCTGGTCGGCCTCCTCTACCTGCCGCAAGGTATGGGTGATTTCAATAATGGTGGCCTGCGGACGCTTCTCCCGCACCCGATGGCGGATCCGCGCTGCTAGCGCGGACTCCAAATGCGCGGTGAACTCATCTAACACCAAGACCGGAGAGTCGTTAAGTAACGCCCTCGCCAAAGAGAGCCTTTGCCGTTGTCCCCCTGATAACGCCCCACCATATCTGCCCACGCGAGTATTTAAACCTGCAGGTAAAGCTGTAACTACCTGGTCGAGTTCTACGACTTTCAATACCTGCCAGAGCTGTTCCTCACTGGCATCGGGTTTACCGAGCCGCAAATTATCGGCAATCGAGGCCGAGAAAATATGAATCCGCTGGGTAACCAGAGGAATCGAGCGGCGAATAGCCTGCGGATCTAGCTGCGGCAACGGGGAATCTCCCAGCAAGATCTGCCCGCTATCGACATCCCAGTAGCGCAGCAGTAACCTCGCCAGAGTGGATTTTCCACTCCCGGTAGCGCCACAGATAGCAGTCCAGGAACCGGCGGGAATAGTAAAGGAAACATCTTGCAGGGCTTCCCCAGAGGATATTCGCTGCCCGCTTTGGGGATAGGTAAACGACACGTCCTCGAAAATAATCGGGAAAGGCTGCGTAGGCAGGTTCTTTCCGCCGCTAGCTACCTGAGGAGCCGAGTTCGCGACCTGCCAAACCCGGCGGGCGGCAGCGAAGGTGTTATCCAGGTGGGTAGAGAAATCTTCCACCCCGCGACATACTTCCCAAGAACGCATTACCGCAAAGATGGCGGCCAGAGCGGCCGGAATCGCGGTCAAATCGGCTGGCGAAGGCATTCCCACCCAGATAACCGCCAGCGCCGCTAGGTACATTCCGCTTTGGCTCAGCGCCCGGCGCAAAGCCTGCAGCGAAGTCAAAGGGCGCGCGCCGGCTCCCACAATCGACATATAGCGCTCAAGTTGAGTAATGCGCGCCCGCTGCAAACCGTAGCAGGTCACCTCACTAATCCCGTTTACCGAGTCGGTCACCGATTGGGCGACTTGCCCCTGAGCTTTCCCAACTGCATCCGCAGCCCGGTTACCTTCCCCGCCCCCTAGCAACATCAAGCACAACAAAGTCACCAGGTAAACCAGGAATAATAAAACGCCGCTAAGGGGAGAAACCAAAAATCCGGCCAGCATCGAGACCGCGAGGGGGATAACCAGAGCGCTAAATGCAGGAACCAAGGTGTGTGCAAAAAATACTTCAATGCGATCAATATCGGCGGTGATGCGAGTCAGCAGATCCCCGCTTTTGGCCCCCACCATACAAGCCGGGGATTGCGGCACCAGGCGCTTAAACATTTCTTGCCGCAAAATCTCTAGCGCTTTAAAGGCCACATAGTGTCCGGCGAACTGTTCTAGGTAACGGAAGACTGCTTTCAGTAACGCTAAAACCGCCATCACCCCTACGCTCACCCACAGGTAAGCCGAACTCAAGGCGGTGCCGCCAGTGATTTGTACGACTGCCGCGCCGATACGGTAAACCCCAAAAGCAATCAGCGCGATACCGAAAGCCTGATCTAGCAGGCGTGCCACCCCCGATAAATATAGGGGTTTAAGCACGGGGCGAGCCAACTGCAATAGCCAGTTGATCAATTGGCGGGTTCCCACCTCCGGCGCACTAGCGTCCTCCCTGGTTTTTTCCGGTGGACGCGGATTTTCACCGTCCTCTTTAGCCGGGCGCAGGTACTTTATCAGCTCCGGTAGTTTCTTCACCGCACTACCTCCTTTAAAGCGCCATCTTGGAGGTACAGCACCCGGTCAGCAAACTCCAGGGCACTGGCACGATGGGTGAGCAGCACGATAGTTTTTTCTTTCGCAACTTCCGCGAGTGCCTGGGTAATCGCCGCCTCGGACTCTAAATCTATCTGTGAAGTTGGCTCATCCAGCAGTAGTAACTCTCGCTGGGACAATAGTGCCCGGGCTAAAGATAAGCGCTGGGCTTGCCCTCCCGATAGGGCATAGCCGTCCTCGCCTACCGGGGTATCTAGTCCTTGCGCGAAAGCGCGCACTTCTGCGGCCAGTCCCACTGTTTCCAGGCACTCCCAGAGGCGGTCTTCACTGGCGCGGGGAGCTACCATCATCAGGTTGGAGCGGATCGTACCGGTGAAAATCCAGGTGTGCTGTTGTACTAGCGCCGATTGATCTGCAAACCAGGCGCTACTGTTAGCGTCGAGGGCGTGTCCCTGTAGATAATAGGTACCTTGGCTGGGTAAAAGGTTACCTTTAAGCACTTCAATCAGGGTGGATTTTCCGGCTCCGGAAGGGCCGCAAATTGCCACCCATTCTCCTGGTTTTATTTCTAGATCCAGGTTTTGGAGGACGGGATCTCCGTCGGGGTAAGCAAATGTCAGATCCTGTAGCGAGAGGAAAGAATCAGACTGGTGCGGCGTTACCGGTGTTTTATCGGGCCTGGCGTCCCCGCCTTGACCCTGGGAGGGGGCTTTGCCACTTAAAAAGGCGCGTACTAGACGTTGATTCGCCATTCCCGCCATTCCCACGTAGAAGAAGGATCCGATTTTGTTCATCGGCTCTAGGAGCAGCAAAGTTAACCCCAACATGGAAACCACCGGAGCGATCACCGTAATATCGCTGCCCCATGCACCGTTGATTACCTTCCACAGGGTGAGCGCAAACCCGGTGGTAAGGAGCAAAAGATTGAATCCCAGGTCGATGACCAGCAAGATTAGTTGATTTGCGGCCAGCAGTCGCATAGTGGAAAGCCGGTTTTCTTCCCCTATCTGGGCTAGTTGCTGACCTTTTGAGTCAGCGGCTCCCAGTAGCGTCAAGGTTTCTAAACCTGAAAGCGCATCCAGGTAGGAGGCCGCGAGCTGATTACGCCGCCGCCGGGAGCTGCTCGAAACTTTCCGGGTTAGTTTCGAAAATCCAAAAATAATTGCCGGCACTAGCGGCACAAACCCCAGTAACACCAAGGCACACCAAGGGTCGACAAACAAGGCCATTATCGAAAGCACCAGTAACGGACTCACCATCGCCCCGATCATGGAACCTAGGAAAGCCTGGCGGTAGCGCTGAATTTTCTCCGTACCGGAGGTCATCATATCGATTAGGGATCCGGCGCTGCGGGAAGCTAATACCCCCGGTCCCTGCCGGAAAAAATCTAGCAACAACCGAGACTGCAAAGCCTGCTGTTCTTTATAAATAGAATGTTGCTCGATACTAATCCGGGTTGCTTCACATCCCCCCAGCATCACAGCTACAAAGATGAGCCCGCCCAACATACCCGAAAGGCTCTTCCCGGAAAACCCCTGCGACAAGGCGTAACCCAGCAAAACTATGAAACCGGCCGCCAATGCCACCGAGATCAAGGTGAGAATCACACTAGCGATAATCGCTACTGTCCCCGCCGGACGGGAAAGTGACAGTTTTTTCGCCATATGATCCTCTAGCTCAGTGGTTTTCTTGGCTTTACTTTACTAGTTTTAGCGTCTAAAACGTACCCGCCAACGGTGCCTGAACGCTAAGGGAGGTAAAGTAACAACCATGAGTAAAACCCAGGTGAGCCCCGACAGCGGTCAAGACGCGAAACAGCCAGATCTGGCAGCAAATCCTGAAAACGTAGACCCGCTGGCAGACCTTACCCCCCATCAGCGCTATGTGCGGCGCCGTCAACAACGCGAAACTATGGTTTTCACCGTTATCGGTTCGGTGATGGCCGGACTGCTGGTGCTATCCATCTTGATTGGGTTCGGGATTTTACCCTTCCCCTTCTTCAACGACTTTAAGCAGGCTCCCCAATACGCCCAGGCGGGAGACGTTCCCTGCCCGACCTCGGAAAAAGCGGTTCCCTTAGACAAAATGGAGATCCATGTGGTCAATGGCACCGATGTTTCTGGCCTGGCCGGCAAAGTTGCCAAGGGGCTTAAAGAACGCGGAGTTCCGGTTAAAGATACTGGAAATATCAGTTCCGGTTCCTATGAAGGCAATATTCGGATCGTTACTGGTCCTACTGGGGTTAACGTGGCCTACACTTTGGCACGCGCCTTTGAGGATGCAGAGGTTATTCTAGATCCTCGTCCTACTTCGGATGTGACCGTGACTATTGGTTCTCGCTACACCGATATGGTTAGCCCCGAAGAATTTAAGGAAGAGGCGCATAACGATCTTGACAAGATGGAAGGCTGCAAACTAGTGCAAATCGCCTAGGATCTAAGCCTGCTGCTTGCCCGATTCCTCGCCTGTTGTTGTATTTAGGGTTTCTGACAGGTGCGCGACTCGTTTTTCATAGGAGCGGGACTCTAGATCTGTACCTGCCGGTACCGAGGCCGGGGATGCCTGCTCGAGGAAGGTACCGCGCGCCTTCGAAATACCCCGCATCACGTGGTAGACCACGATCGCGGCGGCCGAACCCAAGGCAATACCGTTGAAGGTGAGGGAGCCGATCTGCCAAGTGTAGTCGGCGATAGCGATAATCATGGCGACCGCGGCGGTATTGAGATTTACCGGATCCGCGAAATCAACTTTATTTTGCACCCAGATACGCACGCCCAACATCCCGATCATGCCGTAGAGGACGGTAGCAGCCCCGCCAAGCACCCCGGGGGGAATGGTGGCGATGGCTGCCCCAAACTTGGGGAACATGGAGAGGGCCAGCGCCACGAAAGCAGCCACAATATAGGCGGCAGTGGAGTAGACGCGGGTAGCGGCCATTACCCCAATATTTTCCGCATAGGTAGTGGTAGCGCTACCGCCTCCGCAACCGGCAAATACGGTGGAAACCCCGTCAGCAAAGAGGGCGCGCCCGGTCAGGTGGTCAAGATTTTCCCCAGTCATGGCGGATACCGATTTCACGTGACCTACGTTTTCAGCAATCAAAACCAGCACTACCGGGATAAATAGCCCCAAAGTAGAAGGTTCAAACGAAGGGCTGTGGAATTCGGGGAGCCCAATCCAGGCGGCCTCGCCGATGGCTTTGAAATCTACTTCATGCTGGATTACCGCTGCTACGTAGCCCACGCCCACGCCGATCAGGATGGACAGGCGGCCAATGATGCCTTTGAACAGGACGGTGATGAGCACGATCGAGGTGACGGTAATGACTGCGGTGACCGCGCCCTCTTTAAACCAGTTCCAGGCCGCCGGGGCCAGGTTAAAACCGATCAGAGCCACAATACATCCGGTTACGGTAGGCGGCATGATGCGGTCAATCCAGACGGTACCCGCAAAATGAACGATTACCCCGATCAGTGCCAAAGTAACCCCGACGCTGATCACTCCGCCGAGCGCCGCCGATTGCCCGTACTGGGCAGATACCGCGGTGATCGGGGCGATCAGCGCAAAGGACGACCCCAGGTAAGAAGGGAGTTTACCCGCGGTTACCAGCGCGAATAGTAAGGTGCCAATGGCGGTGAAGAACAGGGTGGTGTTGGGAGGAAAACCGGTTAGCAGCGGCACCAGGAAGGTTGCTCCGAACATGGCGACTACGTGTTGGGTTCCGATACCGATGGTGCGCGGCCAAGAGAGCCGCTCGCGAGGCATTACCACTTCACCCGGGCCAATCGAGCGGCCATCACCGTGAAGTTTCCACAAACCTAGAAGCGGTTTCTTCGGGGATTGTTGGGGAGAGATTGGTTGGGGATTCTGATCGTTATTAGACATTTCGTCCCTATCAGCTAGGAGACTCTGCCCTTTTGCGGGCTAGGGTCTACTTGAGTTTTACGGTCAGAACTTAACTTTATTCCTCTGAGGGTACTTAAGAAAAGTTTGCCCAAAATTCGCCCTCCAAAACCATTGAAAAACAAAAAGTCTGGTTTTATAGTTATCTAGTTAGCGTATTGATTCATCGTTAACCAAGTTAGGAGATTCCTATTCCGCTCCCAGCTGGGCAGGCATTTTCTACTTTCCATTCCAGATATATTGAGGATCCGTATGAGAACCAAAAAGAGGCTGAAATTCTTACAAATACTCTGCGGAATTTCACTGGTTAGCTTTATGACGGCGTGCGCTTCACAACCGGTTGATGATAGCGCCGAGTGGACTCCTAGTAAATCTGCTGTAAATAGCCACATTTATCTAAGCGAGACCAACGCTATTCTCTATCCCCCACAGGCAGAAACTAACCAGTTGCGTAACGCATATTATGCGGCAGTTACATCTTGTATGCAGAAGCAAGGATTTTCCTATACGCCCACAGACGCCAATTCCCCATCATTAGATTTGATTTCAATGAACGAAAAGGCAATTGAAAATGTTTATGAATACGTCTCAGAAGAAGACGCGGTAAAATACGGCGTCGCAGTTCCAGGATGGTATGACCAGAATGCTAAAGCTGCAGACGATAAAATTTTGTCTCCTGAAGATCGGGCGCTCTACGGAGACGAAAACAGTAAAAACCCTTCAGGATGTGCAAACGAAGCAATGAAGGCGGTACTTCCAAAATATAAACGCATGGTCGAACTAGAGCAGGAAGCAACCAACATTTCATTACAAGCCACAGACGCAATCTCCACAACGAAAGACAAAGCTGCAGCAGCTTGGAATAAATGCATGAAAAACGAGGGTTACACTCAGTTTTTATCTCCCTCTTCCCTGTCTAGCCCGAAGGGGGATGAGGCTCCCGACATGTCCTGGCCAGCACCAAATCCCGGTATAGAAGAAATAAAGGCAACTCAGGCCGCTTCTCGCTGTATGTTAAGCACCAGGTATCTTGAAAAAGTTTCCAAAGCGGAGGCACTGGCGGTGCATAAGATATTAGCGAAGAAACCAGGGCTAATCGCGGAGTGGCAAGAACTACGCCAAGATAGCCTAAAAAAGAGTAAAAATATTTCCGGAGAAAACTAATATTTTCGTCCCACCACATAGGATGCTATAACTTGAAATTCTTGAGCCGCGGTAAACGCCGAGTTGCATGGAAAACAGTCATTTTTACTGCTACTGGAGCAGCTATATGTCTGGGTTTTGTTTTACTTCTGACGCTGAGTTTCTTATCCCCCTCCAAGGCGCGTCCTATCTCTAGTGCTCACCCGGTCGCTACCGCGAAAGTAGAAGCTGGAAAACTATCTCGCACGCTAACAGGAACAGCTAACATTTCGTCCTCTAGCGAAAGAGAAATTCCTCTTTCAGTTAGCAGCGAGGACGAAGTAGGGGTGATCTCGGCGTTGCCAGTCAGCGCTGGAAAACCTGTTCCCTACTGTCATGCTTTGCTAGAAATATCAGGGCGTCCCCTTTTAGCGTTAAACGGATTAATACCTGCCTACCGCGACCTCCATATCGGCGACAGCGGCAAGGATGTCACCCAGCTGCAAAAAGCTTTGAAGAGCTGTGGCTATTCGGTTGCAGCAGATGGACATCTAGGTAAATACACTGCCCAGCTCGTCGCGAGGCTCTATCGAAACAACGGTTATGCTCCGGCTCAGAACCCGAATAAGCGAAATAGCAGTCAGGATCNNNNNNNNNNACGGTTATGCTCCGGCTCAGAACCCGAATAAGCGAAATAGCAGTCAGGATACCTCTGATAATAAATCCCAGCCGGAATCAGATGCCAAAAGCACTGACAACGAAACTGGCTCAGATGATTCATTAGTTATCCCCCGCAGTGAAGTCGCCTATATCNNNNNNNNNNACTGGCTCAGATGATTCATTAGTTATCCCCCGCAGTGAAGTCGCCTATATACCTGCCAATTCCACTATTACCGCGCTGCCTGATTTGGGTAGCTATCTGGGTGAGAAATCTAGTGTGAAAATCGGGGTAGGCGCCCCCTTAGCAATCCTGAAATTAGACGCAAAACAGATACTGAAGCTGCGTGAAGGCTTACCAATAAAGCTGGAGTCTGGTCAATGGAATAACGAGACCACATTACCCGCAATCCCCAACTCTCCCGACTCCAATGATAGTGATGAAGAACAAAGCTCAGAACCAACATACACTTTGCGGATCCCCTTAAATAATCCCCCAAATAACGCCCTAACTACTTGCCAATGGAGCGTAACCATCGGTTCTAACACTACTTATCCGTTCACTGTGCCCGAGGCAGCAATCCGAGAGGATAACAAAGGGACTTATGTGCAAAAGAAGACCGGAGACTCTACCCAGAAAACTTATGTTGAAATTATCGAAAGTGGCGATGGAGCCGTAGCCATTAAAGGAGCAGTAAAAACTGGAGAAATTGTCTTGCTGGGAGATAAATAAGTGGACTCTAACGCTCAGGATAATACCTTTGATATAGCCCCTCCGACTAATGAGCCCCCTATCCTAGAAATGCATAACTTAAACCGTACCTTCGGGACAGGGAATTCTACTGTTTATGCCTTAAAAAATGTGAATCTAAAAATAAAAAAAGGGGAATCAGTAGTAATTACCGGTCCTTCTGGGGCGGGAAAATCAACTCTCCTAAACATCCTGGGGTTATTAGACCCCAACTACGAAGGCACGTTAAAGATACAAGGGAAGGATTGCAGCAAACTAAAACCAGCACAAATTGATCAATTACGGGCTGATCATATTGGTTTTATTTTTCAGGATTTCGGTTTAATTCCTTACCTGAATGTAATACAAAATATCGAGTTGGGTTTTACCTACAGTAATCTCGGAAGGGACATACGAAAAGAAAAAACACTCTTTTGTTTATCGGCAGTGGGGCTAGAACATCGAGCAACCGCTCGTATTAGCACCTTATCTGGGGGTGAAAAACAACGGGTAGCCATTGCTCGAACCTTAACTAGGTCACCCAGTCTACTGTTAGCTGATGAACCCACGGGGAATCTCGATCAAGATAATTCTCAAAAAACTATTGAACTCTTATTGCAGGTACAACAGAGCAGTGGATGCGCTCTGGTAGTGGTCACGCATGAGCCGGAAGTGCGCGACCAGTTCGGCCACGGTTACTTGGTCATAGACGGAAACGTGGAGCAGATCAATTATGACAAGAGTTAATTGGGGACTGCTACTACAGCAATCTCTTGGCGCCATCTGGGGCAGAAAAATGCGCTCCGTCATGACCGCGTTTGGGATAACCGTGGGGATTCTAGTTTTTCTGGTCACCTTAGGTTGGTCTCTCTCCGCCAGTGCCGACATAAACGCAACTTTCGATGAGCGTACCGCGACTACCATAACCGTTACTGCCCGTGAAGATGCTGAGCAAATACTAGATAAAAACTTCACTGACAGGGTAACGAAAATGCAGGGGGTAAAAGCAGCAGGACGTTACAGCAGCGCCCCCCAAGCCGATTGCCGCACTCACCCCGGCGAAACTCAAGCCACCCCTATAATCGTGGCTGATCCCGGGTTTTTACAAGCCAGTGGCATGAAAGTAAAAAGCGGGAGATTTTTCGATAAAAGCATCGAGAGAATTCCAGGGCCGGTCGCCTTGTTAGGGCCGACTGCTGCTAACAACTTGGATATGACCACAACTGACGGCACCACAAGAATTATTTGCGATGGCAAATCTATTCCAGTATTTGGGGTCTTGTCCTCCACCGGCCAGGCCGCGGGTGCAAGTTCAGCGGTAATTATTTCCAAGAATCTAGACGGCAGTGATCTGTCATATCAAGCTGGAGAGGGACTTGCTGGCGTGGTTGAAACCGAGTTAGGAGCCACTAAAAAAGTGGCAGCTGCGCTTCCATATACAGTATCTGCCAGGCATTCGGAGCTAGTCGCAGTCAGAATGCCACCAAGTACCGAAGAACTCCGAGGTAAAGTAACAACTTCATTAAACACAATGGCAATCGGGGTTTCTATTCTTTCCCTAGTAGTGGGTGCAATAGGAATTATGACAACTACGCTAACCTCGGTTATTGAACGCACTACAGAAATAGGGTTGCGTCGTTCTCTTGGGGCACGTCCGCGTCACATTGCATGCCAGTTTATTATCGAAGGAGTGTTTCTTGGCGGCATCGGCGCTTTTTTTGGAGTACTTCTGGGCTTAGTTTCACTGTTAGTGTTAGTCAGACTCCAAGGGTGGACGCCAGTAATGTACCCGCTAATACCGGTGCTATTGATTCCCGGAGGAATGATCATCGGAATACTCTCATCCCTGGTTCCTGCCTTACGTGCTGCTAAAATTCCTCCAGCAGCCGCCTTAAGACACTAAAGAAATGGAGCCTCTGAAATAGCAATCTAGCCATTTACCCTCTGCCGCCAGCAATAGTATGGGGGTATGCAAAAAAAACTGGTTTACCGCGATGAAGTTGACGACCCGATTGCTTTGCCGGATTTGACCGACCCGGAACAAACCTCGCGGTTCTTGCTGTCTCTGCCGGATGTTTCCGACAAGTGTCCCTCGGCTAAGGCACAGCTTATTGAGGCGATGGGGATCCGTTTTCACCACTTGGGCGCGGATTTAATGGTTTGCTCCATGCCGGTAGAGGGTAACCGCCAGACCCTGGGCGTACTGCATGGCGGAGCGAATGCGGTGTTGGGGGAAACTACCGGGTCTTTGGCTGCCAACTATGCGGCTCCGGAAGGCAAACATGCGGTGGGGTCTAATATCTTTGTCACCCACCATCGTCCGGCTATCGGGGGGCGGGTCTATTGCGTGGCGACTTTAGCGCAAAGCGGGCGCACCCTCGCGACTTATTTCTTAAAGATTTTTTCCGAGGACGGGAAGCTCACTGCCTCCGGCACCCACACCTGCGCCTTTGTAGATGACTAACGGTGCGCAAGGGGGGACTTGAAAGCCCCTTAATCGCCTGACCTGGAAAAATAAAAAATAAGCCCCTACCAGCGATAAGCCCCTCTATTTGCGCTGGTGAACGTATTGTTTCCGCTGGTTGCTAGACTTCACCTAAACGCATTTGATATCATTTAACTACGTTTCATCTGACAACGTTCTGACAACGTTCTGACAACGAAAACGCGAGCCGAAACAAGGGGGAAACATGGCAACGTCACATTTTGGGCGCATACTACGGTTAAAATCTGGACGTTATCGCGCTGATTACCAACGCCCCGATATGCAGGGGATAGAGACGCGCGCCGCGCGGATCACAGCCCCTCAAACGTTCGCGGTTAAAGAAGCGGCGGTTAGCTGGCTCGCAAAAGAAAAAGCCGCTATTGATTCTGGAAACTGGAAAAGCCCGGAACAGCTCGCGGAAGAAGCAGAAGAAGCCGCCCGCCTAGCAGAAGCAGACGCGCTAACCTTTGGAGAGTTCGCAGAATTATCGCTTGCGGCTCGCAAAGACCGACACTCAACCGAAACATATCGAAAAGAACTAAGCAACTACAACCACTGGATTAAACCCTATTGGGGGGATAAACCTATTAAGGCGATCACCCCGCAACAAGTGACCGCCTGGCTTAACACTTTCGACCTGACCCGCCCGGGCTATAAACGCCCGCTAGAGTTGTTTAACGCCATGATGAACGAAGCGGTTAAAGATTTTGAGGTAATCGAAAAGAACCCAGCAGAGCGCCCGATCTACCGGCTAAGAAAATCCGGCAAGAAAATCCATGCCACCAAGTCCCAGCGACACGAAGCCGCCCCGCTAACCATGAACGAACTAATAGCGCTCGCGGACAAGATAACCCCGCCATGCTTGCGTTTGTGGATATTGCTAGGCGGTCTGCTAGGTTTACGCGCTGGCGAACTTAGAGGGCTAACCCGATCATCTTTCGATTGGGATAAACAGTTATTGACCGTGGACAGGGCAACTACCGGCGTTGGTAAGACCTTAGACGCGGACGCCGCCCCGAAAACTGCAACATCTTTCCGAGTGCTACCGATACCGCCCGCCTTGGAAAGCGAAATAAAACGACACTTGGAGGCTTTCGCGGCGTTTGGTAAAGATGGTTTATTGTTTCCTTCCCCGCGTGATCCAGAACGCCCCCGCGATACAACCGGCATAGGGCAAGCCATGCGCCGGGCGTGTAAACGGCTAGGGATAGAGCCACGCACGAGCCACGACCTGAGACACAGCGCCGCTAGTCTGCTGGCAGAAGCCGGGATACCGGCGGTTACTGTTCAAGCGATTCTAGGACACGCCGAAAGCTCAATAACCAGGCGTTATACTCACGCTTTCCAAGAGCAGACCGCGAAAGCGCTAAACGGTTTAGGGGACGCCTTCACAACCGCCGCGAGCGGACGCGATAACGTGCTAAAGTTACCAACCCAGAAAGGGCTAAGCGCATGAGCGAAAACGAGAAGCCGCGAGTGCTTAAAGTCTGGTGTGGCCGGCGCGATGAAGCACACCGAAACCAAAAAGGCGGGGTAAGAACCCCGCTTGCATATATTGAACCGGTCAGGTCTGGAAAGCCTGACAATATCCCTTTTAGCATAGATGGCGTTATCAGTTGCTCGCTAAAAGTTCGCTCATACTGGAAACTTAAAACGGTTGGAACAAAGAGCACCCGCCCCCTTAGACAGCTGAAACGCATCCACGAAGAACAAGAAAAAAATAAAGCTAAGTTTAGTAATGATGTTATTGATAAAACTTATAAAGCCCTTTGGCATGCAGAACATCAACGCAATTCCGGTCTAGTGATGAACTACCTACCCGGTAAAGTTATTTTGACGTGCCCAGTGTGCGACACCACTTATTTTTTTCTGTTGTTTAACGATGTTGCCGAATGGTTAGATAGCCAGATTGGTAAAAGCCGTTACATATCCGCTGAAAGGTTGGAAATACTATCTGACGCAATGACAAACAAGTTAAAAGAACAGCACGGAACGCATTAGCGTTCTTTCTGGTATATACTGGACTTGCTAAGACCGGTTATTATCGCGATCTTGGAGAGAACGCCCGTTCACCATCGCGGCAAGAATTGGCATGACTGTTTAACATCATGTCTTTCTGAGAGGCTCAGACCGAGATTAAAATTTACTTGCAGGTGGTCAGTGTACTTAATCGTGCATTGACCGCCTTTTTCATACCCCGGCGGGAAATGCACAGCTAACCAGAAAAGGGAAAGCTATGCGAACAGAATATAACCACCAAGAGGAACAGTTACCGCGCTACCTGTCGATTAAGGAGGCCGCGCGATTTGCAGGCGTTGCTACTAACACGGCGCGTCATTGGGTTTACCGTGACGGTTTACCGGCTGTGAGACGTGGCCGCGTTGTCCGTATTGAAACCGCCGCGCTAATCGAGTGGTTGCAGCCGAATATTAACCCCGTTAAAGGTAAGGGGGCGGCGTAACCCATGAGGCTAAACGAAACCCCCCGGCCATATAGGAAACAACCGGGGGAAAACGAGCTAACCAACCCTAACCCGATTCTATCAGCCGCGTTGCGTTATGCCGCTTGCGGCTGGCAAGTGTTGCCATGCCTAGAACAAGACGGCAAACAGGCAGGGAAACCCGCTAAAGCGCCTTATTACTCGCGGGCGCTAGAGCTAACGCATGGCGCGAAATCTGCCAGCGGAAACCCGGAGTTAATCCGGCAATGGTGGAAGGAATGGCCGCGCGCGCTCATTGGGCTAGCCGTACCGCCTCACATAGCGGTTATTGATATTGACCCGCGCAACGGTGGCACACTCGAAGCGCTAGAGGCTGCTATCGGGGGAAAACTTACCCGGTGTCCTATCGTGGTTAGCGGGCGCGGTGATGGCGGGTGTCACCTGTATTATCAACGCCCGGCGCGCCTGGAAGGGTTTACCCCGCTATTTGGTCAGGTTATTTGCGATGACGGAACAGCCTTGCCCGGTGTGGACGTTAAAACGCATGGCGGTTTCTGTGTCGCGCCGCCATCGCTTCATCCTGAAACCGGCAAGCCGTACCGTTGGGAGGGTAACGAGTTTTTCACCCCGCCGCCGTACCCGCAAGCGTTAGGGAAACTGATAGAGCGCCCCCCGCGCCCGCAACCCTTACCCGGCAAGCGTGTTAGCCGCGCGGGCTTTAACCCGATAGCGGGTGCGAACATGGTTAGCGGTCTGCTGGCAACCGTTGCGCAAGCAAGGCAGGGAACGAGGAATAATGCCCTTTTTTGGGCGGCGTGTCGTATGCAGCAAAACGATCTAACCGGCGCGGCTACGGACTGGCAAGGCTTGCGACAGGCCGCGTTAGCTACTGGCTTAACCGCGTGGGAAGTAGATAACACGATTCATTCAGCCCGCCGCCGGATTGGGGGACACCATGCAGCCTAACCAGAGAAGGCGCAAGAACCAGATTATCGCCCCGCCCGAGTTTGAACCGCTTATTTATGAACGGTCAGCGGCTCACTCGCGGTTAGATTTGCGACAGAATACCGGCGATCTATTGCGCGGCGCGTCTGGCCTATTAACCCCGCCCGCCTATATGTTGCGGCATTATTTAACGGCAATGTGCCTTGATAATGATTTGGACGGTTATGTTCCGGAACAATGGCTTGACCCTACCGACTACCTTATTAAACGTTTCAGACAAGACGCGGTTAGCGAACTACTTAAAGCCGGCGATCTTGAACAGTTGGATAACGAGGACGGCTACCGGCTGGACTGGTCAGCGCAAACCCTATATGCCGAAAGAGAGCGAAGGCGGCAATATAACGCCCGTAATCAAGCCCGGCATAGGCAGCGGCAGAGAGGCGAAAACCGTGAAATCTGACCAGCGCAAACCGTAAGCGATTACTAAGCGATTAGTAACAGCTTAGTAAGAGCTTAGTAAGTGATTTAAGAAGGCGCTAACACCTTGTGAACAGGGCAAAGCGTAAGCGATTACTAAGCGCTTACTAAGGGATTACTAGGAATAGGCAATTAGGAAAGATAGCCCCCTTTAGGGCTATCACCGTTAGTTATCACTCGCGGGTGTTCGCGAGCGAGATTTTAGAAAGGATAAAGATAATGAACGATGAAAACGAAACACTGGATTATGAGGCTTACACGGCGCGCGAGATTGAACGCCTTGAAACTGTGCTAGACGGTCTGCAAGAGCTATTCAAGTCCCAGGCTGATCCGCGCGTGTCTGACGCGATTTTGAAAGCGCAAACCAAACTAGATGCTTATCGCGGGTTTGAGGGTGCGCCCCGAATGCGCACACCAGAGGATGAAGGGAAAGACTGGCTAGAAACTGTTGCCGCCGCTTATAGCTTTTAGTCCTGATTGGTGGCTGTGCGTACTTGCTTAGGGTGCTTTCCCTGTTGCGGGTGCGCACGGCTACCCGGCAAGAAAGGAAACCTAACCGCAAGTTATCCACAGCCCCCCGCGCCGCTAACGCGGTTGCGGTAAAATAATAATCAACGCCCATTAAGGGACGCTCGCGAACAACTCAACACGCAAGCCTTGCACCGTCAAGAACGCAACGCGTCAGACATTCCGGCTTTAATCGAGATAACCGCGACCGTACCACTTGGCATGGCATAGAGGGCGTTTTAATCACTACCCGGAACCCGCCCGGCTCACTGTTCGGGTGGTGCTGTTTCACCCCCCGGCAAGATAGCCCCCCCTATCGCGCGCCCGCGCGCACGCGCGCGCGTAGAACCAAAGTTTTAAAGGTGGCGGCATTTTGCCACCCCCCTTAACGGGGTAAGTGGTGAGGTGGTAAACCGCCACCCCACGCCCTAGCTATGGGGTAGCGTTTCACGCCCCCGTCTCTCGCGTGTCCTAGGCATGCTAGAAGCCACTAACAGCCCTTCCCGCTACCCAGGTACTAGAACCACGCTAAAACCGTTAAAACACGATATACGCGCCCACCCCTGTCGCTTACTGAAACCCGCTTTATTTTGCGCTCGCGGGCTACCACACCCCGCCCCCTTGGTGTTGTGCGCACCGACAGTTTAGCGATTTATCCCCCCGGCATTTTTTATTTTTCGCCCCTTGGTCTGTTTTACGTTGTAACCACCAAGCAGGGAGGGGAGACCCCGCCCCCGGGGTATCTCGCGCGCACCTGGGAGTGCTGTTGATTTTATTTTGTACAGGTCTGGAGATTTTAGAAAAACGTATCCGCGAGCGACCCGCCAGCGGTGGCAGTAGCAAGAACAAGCCCGCGCGATCCACGCTAGGGAGGGAACGAAATAGACCCCCCTTAACCCGCCCGCGAGCGATCCGCGAGCCTGAAAATAGTTAGCTAACTGTTTTCATCTGACAACGTTCTGACAACGCGGAGACAATTTTTATTTTAACCCTTGCGTTCTTGCTGGTCAGAGCCTTATTTTTCGGTGCGCAAGGGGGGACTTGAACCCCCATGCCCGGTAAAGGGCACACGGACCTGAACCGTGCGCGTCTACCAATTCCGCCACTTGCGCTCGGGTTTAACGCTCAGACGCGTTAACCAACGAATAGAAATCTACCCCGAAACCAAAGGCGGGAGCAAGCCCAGGAGCAAAAGGCGTTACGTTTCACAAGTAATAATTCTGTTTTTCCTATACTAAGCAAGAATCTACCGACTGTCAGTAGCTGCTAGCCCCTAATAAGTTGCTATAAATTCGCCCTATTAACCCTGGGATAATACTTATTAGCGAATTTTCGATTAACCTTGAACTTAGGTATGTCTACTGCGCGCAGTTAGCACCGGCAATGTCCGGCTGCTTATAACAGCGAGCCGCAGGCACTGACCGTAGATTCTACGATTTACAGGAGAGGACGAAAATATGGGAGTGGTTGACCGCTTCGAAAAAGCCGTTTCTTTAGGGGTAAACGCCCCTTTTTCGAAGATGTTCGCCAGCTCGATTAAAGCCGTGGATGTAAAAACGGCTATACGTGAGAGCATGGATAACTCCCGCGCCACTTTGAGTGACGGCCGGGTGGTGGTACCGAACGAATACCAGGTGTTGCTCAACCAAAAAGACTACGAATCGGTGATGGCGGCTAACTCGCAGGTGCTTTCGCAAGAACTCGCCCAAGACGCTACCGCGTATGCCACCGAACAAAGCTACGTGTTTGTCGGGCCGGTAGAAGTAGTATTCTCTGCCGGTGACCACCCGCTAGGGGAGCTGAAAATCGATAACTCGATCCGCCGCGGGCCGGCCGCACCGGTAACTACCGCCGNNNNNNNNNNNNNNNNNNNNNNNNNNNNNNNNNNNNNNNNNNNNNNNNNNNNNNNNNNNNNcCTACTGACCGAGCCGGTCACGGTGATCGGTCGCGGATCGGAAGCCGATATCGTAGTCCACGATCCGGGAGTATCCCGACGTCACCTAGAACTGCGGATTACTCCCCAAGGGGTAATCGCCACCGATCTGGGATCGACTAACGGATCCTATGTGGAAGGACATCGCATCAGTGCCGCCACTCTCTTAGACGGTAACGAACTAACGATCGGCCGCACCCACCTGCTATTTTGGACTTCAAGCGCGGATGAATAGTAGGCGATAATCGTGGCAGTTGGACTTTTATACACTATTTTACGATTCGGTTTCGTAGCCCTATTGTGGCTGCTAGTTATCGGATTAGCGGTAGTGTTACGCCGCGATATTTCCCTGGCCGCCACCGCCTCCGCAAAAACCCCAACCAGTCGCTCCCGGAAAGCTAGCCGGCAACCTGAAAAATCTAAACCTCGTAAAAGCAAACGTGGGGGTCGCCCTCGCTACTTAGCTTTCACGGGGGGTGCCTTAGCCGGCAATCGGTTAAAACTGGATGGACAACCAATCCTTTTAGGGCGCTCCGGGGACTGTACGGTGCCTCTGCAGGATTCTTACGCCTCCAATCGACATGCCCGCATCTATTACCGTGACGGGCAATGGTTTATCGAGGACTTAAACTCAACGAACGGAACGTACCTTGGCAACAACCGTCTCACCAGTGCTCAGCTTTTAGAGCCGGGAATGGTAGTGCGGATTGGACAAACAACAATGGAGCTAACTAGATGAGCATCGGATTCAACTATGCCGCCCTGTCTGATATCGGCAAGATCCGCCAATCTAACCAGGATTCCGGTTACGCCGGACCTAACCTGCTGGTATTAGCAGATGGGATGGGTGGGCCTGCCGGGGGCGATATTGCCTCCTCGATTGCGATTGATCATTTACGTTCCCTCGACACCGAAGCAGATACCCCCGAGGAGGCTCTCGAAAGCCTGCGGGAAGCAATAGCCCAGGCACACCAGGAACTGTGCGAACGCTCCACCCAAGATCCGGCATTAGCCGGCCTGGGCACTACTTGTATCGCGATTCGTCGCAGCCAAAACGCTATCACTATGACCCATATTGGGGATTCGCGTGCCTACCGTTTGCGCGGCGGAGAATTGCGGCAAATGACCAATGATCATTCTTTCGTGCAATACCTGGTAGATACGGGACAGCTAACCCCTGAACAGGCTGAGAATCATCCTCAGCGCTCCGTGCTATTGCGAGTGCTGGGAGATTCCCAAGAGGACGTGAATCTTGACGAATCCCAACCCGACTTCACAATAGGTGACCGCTGGTTGCTTTGCTCTGACGGACTATGCGGCTTTGTTTCTGGCCCCACCATTGGCAAGATTCTTTACCGGAGCAAAACTCCGCAACAGGCCTGTGAAACTCTAGTAGAACTGGCGCTAAAAGCGGGCGGACCGGACAATATCACTTGCGTGGTTGCCGATATTGTTGAGGATCCGCAAGATAAAGAACCTCAAATAGTGGGGGCGGCCGCTACCGACCGGCTGGCTGAGCTCCGTAGCCAACAAACAGAAAACCCCGGCGACGAAGCGGTCAGAGACGACCAGGACGCATCCGATCCTGCCATTCAAGATCAAACAGATAACGAGGACGAGGATGAGGACGATTCTTTTAGTCAGGCGCGGGCGGCAATACCGACGGAATCTTTAACTGAGGAAGACTCTGCCCCCAAATATCGCTGGGGAAGAATCATCGGCGTGATTGTGGGACTGATCGTCCTGCTAGCCCTATTTGCCACTGCTGTGTGGTACGGAATGTCGGAACGCCCCAACCCCACCCCGCCGCCCACGTCAACTTCGATTTCCGAAACTAAATCCCCGGCTACTACCGCAGAGGAAACCACGCAAGAATCGGAAGCATCTTCAAGCGCTGAACCTTCCTCATCAAGCTCAGCTAGTAACTCCTAACTAACCATAAGCATCAAGAATTCGAACCACCAAGATGAGAGAGCAGATATAGGAAGGGGGTAATGTACTGGTGCCAAAGATAAAACACCCTACTGGCCGGCTGGCGGAACTATTGCTAATAGTGATCGCCCTGGCGATGTGTTTCTTGGGGTATTTCTCGATTAATGTTAACCGCACTGGGGCACTGCCCACTTCCTTCGTATTGCATATGTGCGTACTGGGAGCCTTCGCCCTCGCCACTCATCTAGCGGTTCGTTTCCTCGCGCCCTACGCTGACCCAGTACTTTTACCTGCAGTTTTGGCTTTAAATGGTATCGGGCTGGTGATGATTTACCGCCTAGATTTGGCATATGGCCCAGATTCGATCCTGTATATTGGATTCAAACAAGCATTATTTACCCTGATAGGCGTAGTTTTGATGGTGATTACGCTGGCAGTAGTTCGTGACTACCGCAAGCTGCGTAACTACACTTATCTGTCGATGCTGCTGGCAATTGTACTGTTACTGCTGCCCTTAGCGCCGGTTATCGGACGCAGTATCAATGGTGCTCGCATCTGGATTAACATCGGGTTTTCCATCCAGCCCTCCGAGGTAGCCAAGATTTGTTTAGCGATTTTCTTTGCCGGATATTTAACTACCCGGCGCGAAGCCTTAATCCAAGGTGGAAAATCGCTGCTGGGAATGCACCTGCCGCGCCTGCGGGATCTCGGTCCCCTCTTGGTGGTGTGGGCAGCCTCCATTTTGATTTTGGTATTCGAGCGGGATTTGGGTACTTCTCTGCTAATCTTCGGTTTGTTCGTAGCCATGCTGTATGTGGCCACCAATCAAACTTCCTGGCTGCTGATCGGAGCGATCCTGTTCGCGCCCGCAGTGTTCTTAGCTTCTCGTCTGTTTTCGCATGTGCAGGCACGTATCGATGTCTGGCTGCACGCCCTCGATCCAGAAATCTATTCCCGCCCCATCGGGGGATCGGGACAGTTAGTCTCCGGGCTATTTGGGATGGCTGACGGCGGTATTCTCGGTACCGGTTGGGCGCAAGGTTCGCCCTCCCTAACCCCCTTCGCGAACTCGGACTTTATTTTTGCTTCCCTCGGGGAAGAACTGGGTCTAACCGGCTCCCTTGCTCTGCTCACGCTTTATCTTATTTTCGTAGAACGCGGGCTGCGTACTGCCCTGATCGTGCGCGATAGCTTTGGAAAGCTTTTGGCTACCGGGTTTGCTTTCACCATCGGATTTCAAGTGTTCGTGGTAGTCGGAGGATTAACCCGCGTAATCCCTTCTACCGGACTCACCCTGCCTTTTGTGGCCGCGGGCGGATCTTCACTGGTCGCCAACTGGGTGATCTTGGCATTGCTGCTGCGCCTATCTAGCGAGGCGCGCCAGCCGGTTAGAACCGAGAGCGGAGTTATCGATACCGCCGAACTAGAAGCAATCATTGCTCGCCAGCAAGAGAAACGCTCTGCCTCGCTGGAAGCTAAGACTGCTAGCCGCACTAACCAAGCCTCCCCCGCTACTTCCCATCCCAGCGGACAGCCAGCGAAACGTGCCTCATCGGTGCAGTCGCTTTCCAGCCCGGCAGCCCCTGAAGCCGCTTTTCCTGCGCGACCAGTTCCGGGAGGTGAACGTCATGAATCCACAGATTAAACGGCTTTTCTTCGTAGTTTTTGTCATGTTTTTATCGTTGATGGTGGCGTGCACCTATATCCAGTTCCTGGGAGCCGATTCTTTGAACGCCGATGGGCGGAATTCTCGCGCCTTTTACCGTTCCAAATATATTGAACGTGGCCCCATTATGGTGGGCGAAAATGCGGTTGCGGCTTCAGAGCCCACGAAAGACTCTACCGGTTACCGCAAGCGCTACCACCGGGTTTACTCCGAGCAGGCACCGCTGTACTCAAACCTGACCGGTTATCTTTCCCCGGGAGGTAACGCTACCGGGATGGAACGGCTGCAGAACTCGGTGTTAATGGGAGAAGCCTCCAGCCAGGCCTTATCCCAGTTACTAAAATATGCAGCTGGCGAGAATCAAAAAGGTGGAGGGATTCTCCTTACTATTGATCCGCAGATTCAACAGGCCGCCGCGCAGGCACTCGGCAATCGTAAAGGTGCGGTAGTTGCCCTTAACTATCAAAGTGGGGCAATCCTCGCAGCAGTTACTACCCCGCGGTTCAATCCCAGCTCTTTAGCGACCGGCAGTGAAAAACAGTCACAACAGACCTTGAAGCAGCTGCAGGCAGACCCGTCAAAACCCATGCTAGATCGGGCTTTGCGCGGAGAATATCCTCCCGGTTCGGCTTTTAAAATCATTACTGCTGCTGCCGCCCTAGAACAGCAAATCCGCACGCCTGAGGACGCCGTGGATGCTCCCGTCTCGGTGCCACTACCCGGCTCGCGAGCAAAGATTTCCAATATTGAATCCACGAGATGCGGAAATGGCCATCCCACTTTCACCTATGCCTTTGCGTATTCTTGTAACACGCCTTTCGCTAAGATCGGTCAAGACTTGGGGTATCAGGCATTAAAAGACAAAACCGAGGCTTTTGGTTTCAATCCCAAGAGCGATTTAAAGATTCCGCTGCCAGTCCAAAAATCTTATTTCCCTTCCTCCGATCCGGGGATAGCTTCCACTATGATGAGTGCGATCGGGCAATACNNNNNNNNNNNNNNNNNNNNNNNNNNNNNNNNNNNNNNNNNNNNNNNNNtTGATGGCTACCGTAGCCGCAGCGGTAGCCAATCAGGGAACTCAGATGCGTCCCTTCCTGGTGGCTGCCGAGTTGGGATCAGATGGGAAAGCCACCAGAACTTATCGTTCCGGGGGCAAACTCGGAAAACCGATCTCTAAAGAGGTCGCCGCGCAGCTGAGACAGATGATGATCGCCACCGTTACCGAGGGAACCGGAGAAGCTGGCCGGGTTGCCGGCGTAGAAATGGGCGCTAAAACCGGAACTGCCCAAACCGGTGGCAACAAAACCGATGCCTGGTATGTGGGCTGGGCAGATACCCCTAATCTGCCTCTGGCTTTCGCGGTAGTAATTGAGGGCGATAACTCCAACCCCACCCCTCACGGCGGACCGGTTGCCGGACCGGTAGCAAAACAAGTGGTACAGGCGGCGATGAATCATGACTGATAGTCACGTATTACCTGTCCCGCCGCGCGCCGGGGAAGCCGAAATGTCAACTCCTTTGGAACCGGCAGCGACTGCTACTGGACAAGCCACCAACGCGCAAAAAGCGGTTGCTTCCTTAAAAGTGGGGATGAAGATTTCGGGGCGTTACCTGCTGCTTTCTCGTCTTGCGATCGGCGGTATGGGAGAGGTTTGGCAGACGCTGGATGAAAAAACTGGCGAAAGGCTGGCGCTTAAAATTCTCCGCCCGGAACTGGCGGGCAAAAAGCTTTTCCTGTCCCGGTTGCAGATTGAAGCCTATAACGCTTCTCGGGTTCATCACCCGAACTTAGCGGAGGTACACGCCTCAGGAGAGGACGCCGGTCTGGGCTGGATCAGTATGGAACTGGTCGATGGGGTTTCACTAACCGAAATCCTGGATCAGGAACACATTTTAGAGACTGATTTCCTGTTATCAGTTTTGTACCAGACCGCTGATGCTCTCAGTGCAGTACATGGTGCCGGCATTGTCCACCGGGATATTAAACCAGGCAACATTATGGTTACTCCTACGGGAGAAGTAAAACTAACCGATTTCGGGATTTCTAAGGCTCCGGGGCAAGTTAACTTAACACAGGCGGGGATGGTTATGGGTACCGCGCAGTATCTGCCGCCTGAACAAGCGATGGGACAGCCAGCTACTCCCGCAGGTGACCTCTATGCCCTGGGGGTTATCGCGTATGAAGCTCTAGCCGGCAAGCGCCCCTTCAGCGGTGACAAACCGGTAGATATTGCTTTCGCCCATGTCAACAAACCGGTGCCTGCCCTGCCTGATTCTGTGGCTCCCAGTTTGCGTGAACTGGTGATGGAGCTGCTTGAAAAAGAACCTCAAAAACGTCTGGCCAGTGCAGATGCCTTAATGCAACGTTTAGAGGAAGTACAACAGGCGCTTAATTCCGCAGGCGATTCGCTGCCTGCTCCCGCTGCGGAAGCCAGCGTTCCTGAGGCCGGGGAGCTAGCCGCCAATCTAGCAGAACCTGCAGAATCCGCAGAGGTGGCAGACAAAGCGGCAGATCAGATGGCTGCCGAACCTGCCGATCTAGAAAATCTGCAAGAGGATCTGGAAGAAATAGCGCAACTAGATCAGGCAGTACAGACACCTTTACCTGCCAGCACCTCCGGTAAGGAGAGCCTTGCTTCCCGGCAANNNNNNNNNNNNNNNNNNNNNNNNNNNNNNNNNNNgCGATATTGATGAGCCGGCAGCAGCTGCCGCGACCGCGAAAGACGCCACCTGGCAGCCTCGACCCGCCGCTAGCGCTCCAAGAGAAGAAGATGGCTCCCCCATGCTCTATCTTTCCGGAGGGACGGTTCCGGCTCCCCAGATCCTACCGGATTCGGTGCCTTTGCCCGAGAAAGCCTGGCAACAACGAGTGCGCCTGCGCGAACGTCCTCGCGAGTTCGCGGCGCTGATACCTCCAGTTTCTGCTTCCCGGCCCCGCTCGCAATTAGAACGTCTGCGTTCCTTGCCGCAAGCGCTTAACTGGCGTAAAACGAGTGCGCCCCCTCGTTATGCCAAGCTACCTTCNNNNNNNNNNNNNNNNNNNNNNNNNNNNNNNNNNNNNNNNCCCCAGCCCCTGCTCCCTCCCTAACGGCACCTTTAGCGGCTTGGAGTCGCCGGCTAGAATCCCAGATAGGCATAAGACCGGTTGACCCCTTAGCGGCGCAGGTAGCTAGATTACGTCGCCCTTACGAAAAAGCGCCCTTCTTGAGCCGGAAATGGTGGAACCAAGATGTTTCCAGAGCTAGACATGGAAACGCCACGCCTCGTTCTCCGCTATATCTGGTATTAGTAACCCTGATTTTGTGGATGCTGGTAACCGCTTTAAGCCTGGGGGCTAGCCTGGTTTATTCCGCTGCCCCCGCACCGGTGATCCCTAAACAAAAAGCTGTAATATTGGTAGTTTCGGAACAAAAGGAAGACCCATGGCAGAATCTCCATACCGCATAGGCGGAGGACGCTACGAAATCCGTTCCCTCATCGGCAGAGGGGGAATGGCGGAAGTACACCAGGCCTACGACACCCTGCTGTCGCGGGTAGTAGCGATAAAAATGCTGCGTATAGACCTGGCGAAGGACACGGTATTCCTGACGCGTTTTCGGCGCGAGGCCTTGGCGTCTGCTTCCCTAAATCATGAAAACATCGTGCAGGTCTATGACACTGGCGAACAGGTGGTGACTGCCCCTGACGGCACCGAGGTGCACGTTCCCTATATCGTCATGGAGCTGGTAGAAGGACACACAGTGCACCAACTCCTTACTGATGGCCAACCGGTACCCATTAACGAGGCCGTCGAAATCATGTCGGGGGTACTCAATGCCCTTGAGTATTCCCATAAACGCGGCCTGGTACACCGGGATATTAAGCCCGGCAACGTGATGCTTACCAATAGCGGAAAAATCAAGGTTATGGATTTTGGGATTGCCCGTGCCTTAGAAGACTCGGGACAGACCATGACCAGCACCGATGCGGTGGTGGGAACCGCGCAATACCTATCCCCCGAGCAGGCACGTGGTGAAACTGTAGATACCCGCTCTGACCTGTACTCTTGCGGTTGCATGTTGTTTGAACTGCTGACTGGACGGGCACCTTTCAAAGGAGATTCCGCAGTTTCGGTTGCCTACCAGCATGTGGCAGAAATGCCGCCGCTGCCTTCTGCTATTGCCGCCGATATTAGCCCCGAACTTGACCGCATGGTGATGAAGTCACTGGCTAAGCGACCCGAGGAACGCTATCAGGATGCGGCTTCCATGCGTTCGGATATGGTGCGGGCGGCCGCCGGAGCTGCTATTTCTGCCCCGATGCTGCCACCACTACCAGTTACCACGCCGACAGAAGGCATTGCTGCCCCCCACACTTCCTATGCTCCCGCCCAGTGGTCACAGGTTCTGGGAGAGGATCTGGATAACGAGGACGAGGAAAAGGAGATTGCCCAAAAGAAAAAGAAGAGAAAAACTATTTGGGCAGTAGTCATTGGGATATTAGTGGCAATCGCCCTCATCGCGGTGGTTTGGTGGCTGATCGCTTCCAATAAGAACCAGGAACCCGAACAAGTGGCCATTCCCGAGAACATTATCGGAATGAGCGCTATCGAGGCGCAACGCAGCTTAGCAGACCTGGGTTTGGTTATGGAGCAGGGGCAAGCTATCGCTTCTGAAACCGTAGACAAAGGTAAAGTCGCAGCTACCGATCCTAAACCGGGATCGATGGTGGATCCAGGTTCAACGGTGACTATCCAGCTGTCTTCAGGTGCTGCCGAAATTACTGTCCCCGATGTTTCGGGACAAACCCAAGATGCAGCTAGGAAGACCTTAGAGGATGCGGGTTTGCAGGTCGGCTCGGTCAAATACGAGGACGATTCCAAAGTTGCAGCCGATCGGGTTATTCGCACCACTCCGGAAGCGGGCTCTTCTGCCAGCAAGGATGAAGAAATTATTCTGGTACTTGCTTCCGGTTACGTATCGATCGATTCCGGGCAGGTAGTGGGTAAATCTCAAGAGCAGGGACTGAAGTACCTAGCTGATTTAGGTTTGCAGACGAATACGGTCACTGAAGAAACCACTGCGGCTCCTAATGGGCAAATCATTGCGGTGGATCCTTCGGGACGGGTTAAGGTAGGCAGCTCGGTCACGGTTAAAGTGGCGAAGACGCCGCCTGCGCCCTCACCAGGTCCTTCGTCTTCCCCGTCTACCTCGCCAACGGGAGATAATGCCAGCTCGGAGCCTTCCGCGAGCAGTTCTACCCCTTAGGTTCGCCATCCCCTGGCCGCTAGCTGCGAGTATACCCAGTTAGCGGCAGGTGCTGTGTTGCCAGCTTATAACCAGCTTGCCTGGCTAGTGCTGTATCCTTGGGGGCTACCCACGGTGGTACCGGTTAGATCCAGGGTCTGGGAGATCCAGGGGAATAGCCACCAAAAGCAGGCCATAATGATGAGGGCGATTATCAGCACTACCTGTAGGAATTTCAGCCACCTCGGGCCGGGCAGTAGATACCAGATTAGCCCGCACATGCGTTGCCTCCTTCTGCCAGTTCCTTAGGGATACCGCTATCTCTGGGCACCCAGTGATTGAAAGTTAGATGCACGATATAACGCTCCCAGTTGCCATACTCCGGGTTGCAGGTGGTCATAGTCATTAATCGTTCGCTGGGCTGCTCCCCCGGTTTTTCTGGCACCGGTAAGATCACATCCGATTGGGTGGGGAGCACAATCTTATGGTCTCTGACCTTATAGATTAGCCACTCATTTGCGGTCTCCATCACCACGGTGTCCCCGGGTTTTAACACATCGATCCGGCGGAAGTTAGATCCAAAGGAACGACGGTGGGCGGCAACCGAGAAGTTTCCGATTTGTCCTGGCAGCGCGGTCGTTTCATAGTGTCCGGCAGCCCCGGTATTCAAAATGGTTTGCGTAGTTCCTTCTTTAACTGGAACCACCATATAGTTCCATTTTGGAACATGCAGCGCCCCTAGGGTTTCATTCTCTTGCTTGATTCCCCCGCTGGGAGGGGCGCTAGTGCGTTCGTCCTTCGAAATACGATTGGGACAGGACTTATTGGCCTGTTGGAACGAGGTTAAAGCTTTCTGGTTATAACTGGCAACCTGCCAGTCGGTGACAAAAACGTCCCAGAACGCGAAGAGCCCTGCCAGTAATCCCGTGATAATTAGCAGCTCGCCGAAAGCTGCAATGGGATCAAAACGGTGCCGACGGTTATTGGTCGTTGACCGCGCTTGCTTGGTTTTCCTACTCATATTCTTCCGAGTTCGCTTACTGTGGGTTCGGGACCTGATGTCCTGGTATCATCCTAGATTAATTTACCGGAAAACGAATCTAACTAGGTCTGCAGCGCCAATAACACTAGAATGAACCTAGCTACTAAAACCCTACTTTTGGAGGTCACCTCGTGCCGGAGTCTCGTAAGCGTAAAGGCGCTAAGGCCCACCGCGAACAACAGCCAGAGGAATTAAATAAGTCTTGGGCTGCTGATATGAAGCCTTCCCCCAGTTGGTGGGCACCGCTTTCGGTAGCGTTAATGCTGGTCGGCCTGGTACTGGTGGTTATTTACTACATTTCTTCGGGTTCCTACCCCATCCCCAATGCCGGTAACTGGAATCTAGCTTTGGGTCTGGGCGTGGCTTTCGGAGGCTTTTTAATGCTACTGCGCTGGAAGTAGCGTTTTATTTGAGTTTTTCCCTAGGAGGGCGTGCGCGTCCTCCTATCTGATGCGGCTACCTGTATCTCCGTAAGCGCGACGGGTGCCGCTATACATAGCAAACTGGTGATCGGTTTTACCGAAATATTTTTGTTTATGTATTTACATTCGTGTTTTATTCCTTTATTCTTGTTTATTGTAAGGACAAAGAAATGGGAGCTAGTTACTCCCCTGCAGAGAACAGAGTTGTTTTATGTTGAAATTTGGATTACTGGGTGCCGGACGAATCGGGCACGTTCACGCAAAAACCCTAGCGGCCAACCCCGATGCTTCTCTAGAAGTAGTTTTTGATATCCGCCAAGAAGCGGCTGACGAACTCGCTAAAGAATACGGGGGACGCGGAGTAACCGACGAAAAAGAAATTTGGGATAACCCCGATATTGATGCCGTGATCATCGGTTCTCCCACTCCGCTGCACGTTCCTCATATCATCGCTGCTGCTAAATCCGGTAAAGCTGCGCTGTGCGAAAAACCCGTTGCCATGGAAACCGCGAAAGTTGAAGAACTGCGCGAGGCGCTCAAGGGGCTAGATCCCACGGTGATGATGGGCTTCAACCGCCGTTTTGACCCCTCTTTTGCACGGGTAAAAGAGCTGATGGATAAGGGCGAGATCGGTGAAATTGAGCAAGTAACCATTATTTCGCGCGACCCGGCGGCTCCTCCGGCGGACTACATTAAAGTTTCCGGGGGAATCTTCAAAGATATGACTATCCATGATTTCGATATGGCTCGTTTCTTGCTGGGAGACATTGACACCGTCACTACCATCCCGCAGAACCTAGATCCCGAAATTGCAGCTTGCAACGACTATGACGCCGCGGTGATTGTGCTAACCGCCAAGTCGGGAGCAGTAGCCACCATTATCAATAATCGTCATTGTGCCACTGGTTACGATCAGCGCCTAGAGGTAACCGGCCATGATGGACAACTAAACGCCGATAACCAGCGTCCTACCACGGTCTCGCTTTCTAAAGACAGCTATTCTCTGTCCCGCGAACCGTACCTGGATTTCTTCCTAACTCGCTACGCCGACGCCTATGCGGCTGAGCTAAACCAGTTTATTTCCATAGTTAAGGAAGGCGGCAGGCCTACCCCCTCTATCGAGGATGGTGCGCAGGCTTTGCTGCTAGCAGAAGCAGCGGAAAAGTCCGCTCGCGAGCAACGCCCGGTGAAGGTTGGCGAATAGGCTACCGGGCAGGGATCCAATACATATTNNNNNNNNNNNNNNNNNNNNNNNNNNNNNNNNNNNNNNNNNNNNNNNNNNNNNNNNNNNNNNNNNNNNNNNNNNNNNNNNNNNNNNNNNNNNNNNNNAGAACAAACCCTATTTACCTGTATAAATATCAATGGAGGATAATATGAAGATTGCGGGAGCTCCTATTTCTTGGGGTGTATGTGAGGTTCCAGGCTGGGGATACCAGATGAGCCCTGAGCGCGTGTTGACCGAGATGAAGGAAATCGGTTTATCCGCTACTGAGTTCGGCCCCCAGGGCTGGTTGCCGATTGAGGCCGCCGCTCGCGCCGAAGAAGTTAGCAAATACGATTTAAAGCCGGTGGGGGCTTTCTTCCTGGCGATTATGCATGACCCCGAAATTGACCCGATTCCGGCGGTCAAGAAAGAGCTTGAAGCCTTTAAAGTTGCCGGTGGCGAGTACCTGATTCTGGCAGCTGATTCCGGCCGTGACGGTTATGATGATCGCCCGGTACTTGATGACGAAGGATGGAAGACTCTGTTCGGGAACTTGGATCGGATCAGCGATGTTTGTGCAGAAGCCGGGGTAAAAGCCTGCGTGCATCCGCACTGGGGAACCATGATCCAAAATGACTCCGAGATCCGCAAGATGCTGGATGAATCCAAGGTAGCCCTATGCCTGGATACCGGACATATGATTTGTGGTGGCTGTGATCCAGTGGCAATCGTTAAGGAATACCCGGGTCGCACCGTGATCGTGCACGCCAAAGATGTACACAAGGAAATGACTGACAAGTTGCTGCCTGGCGAAATCACCTGGTCGCAAGGTGTTAAGGCCGGCATGTTTGCCCCCATCGGAGAGGGCGACATTGATTTCGGTACCATTGTGTCTGAACTGGACAAAGCCGGGTTTGACGGCTACTACGTGCTGGAACAAGACATCATGATTGATGAGGAGCCTCCGGCCGGTGGCGGCCCGAAAGCCAATGCCCAAAAGTCTTTGCAGGCGCTGCAAAAACTGGCTGGATAGGGAGCTAACTACTAGGGGTTGGGGTAATCCCAATCGCGGGATTACCCCAACCCCTAGCGCCGAACTGAAATAGTAAATGGTTGGGGGGCGCTTAGCAGCGACCCCCAACCATTTACTATTAAGCCTATACGTTTGGCATTATGCCTAAACTTTATGCGATTATCTTCATTTCTAGCTGGTTACTCCGCCGGCTTCCCTGTCCATCTGCTACTATTCCAAGTTAATGATCTGGCATAGAGAGCACAGATACGCGATAAAGCCGCAGGAACCGAGAGCAGCTAGCTAAACGATCCCGCGCTTAGCGAGTCTCTTTGTGCGAAGTCGACTTACGGCAACGCGGGCAGTACTTCATCAGTTCCAGACGATCCGGATTATTCCGGCGGTTCTTCTTGGTGATGTAGTTACGCTCTTTGCATTCGCTGCACGCCAGAGTGATCTTAGGACGTACGTCGGACGACTTGCTGGCCATTCTTATTTACCTCTATGTCTCGGGCCGCCCGATTAGCGGCATTACCTATTTTCAACCGAAATTGAAAAGTAGCGAGGGCGGGGTTCGAACCCGCGACCTCACGATTATGAGTCGTGCGCTCTCACCAACTGAGCTACCCCGCCGCTTGAGGATCTGTGAAAACAAACCCTAGAGCCCCGACAGGGATTTGAACCCTGGACCTTCTCCTTACCATGGAGACGCTCTGCCTACTGAGCTATCGGGGCAACAGCAAACATACCTGCTGGTTAAATAGATTTTACTCTGTCCTGCCAGCTAGCAGTTTACCTTATTGCCGCTAAGTCCGAAAACCTAGCACCGTGGCGGGTGAGGGATTCGAACCCCCGAAGGCTACGCCGGCTGATTTACAGTCAGATCCCTTTGGCCGCTTGGGTAACCCGCCTCGTGCACTCAGGCACCCCAAAAGACTATCAAACGGAGTTAGGCATACAAAAACTCTAGGAAGGAAAGTTACCGACTTCACCGAATTTTGATTATTTAGCCTCTAGCTTCTCGGTTTTTTGCAGTTGCGACTTTTCCTTGGCACTTAAGATCAGCATGGCATCGAGAGCCGGAAGGGTAAATAATCCCGCGCAAACTAGGATCAGAGCCCCAGAATCATTGGTTAGTGCCGCCAGTATGGAGGTAAGCAACACTCCTTTAGCAAAATAACCTGCCCCCGGAATGCGATTCAAGGCCGACAAGCCTCCACCCAACCGCGCGTGGGGACGACTTGCGTCTGCGCTGACGCCTCGTTTGCGTTTAATGAGGCACCAGATACTTACCCCTGCGCCCAGGATTAGCAAAACTGTGAAGGTGAGGGGGCCGCCGAAGGTATTTATCATGGCTTCGGCTTTACGCTTCACAATAATTCCGCCGCCTCCGTTCGCGACCTCGGAAATAAAACGCCCAAAGTGAGTGCGGGCAGGGGGACTAGCTAGCTTGTCTACCAATACAAATAAGCTCGAGGCAATAAACGCGGCGACTATCAGCGCAATTACTTTTCCTGGCCCCACCTTTTTACCTAGCACCCAGTTCAAAGTAATCCCTACCCCGAGGACCATCGCTAGTGGCCCGCCTACATCGGCTCCTAGCCAGGGGAAACCATCTAGGATTACGGCTACTGCCAGAAGAGTGAAACCGTAGATAAAGTAGCGGTGGCGCCGCTGCGGGAACCTGGCCGCTGCGGGTGCTAAAACCAGGCATTCTAGGGCTAAGACCGCGGCGAATAAGAAAGAATACTTATTGTTATTAAGGCCGTAGAAACGAGTAGCAGCAGTGGCGGCAGAAGAGAACATAGCAGAGATTTGATCTGGGGATCCCGTTAACAAGCTAACCAGCAACCAGATCAGCACGAGAGTTGCAGCAACCAGTACCGGAGCTGAAAATTCCAGCCCGGACCAGCGCCCGGCAACAACCTTTCCGGCGGCTAGACAAAACGCCGCCAAAATCGCGGCGATAGCAATCAGTAACAAGAAAAATTGCACGGTAAGGAGGGGAACCGACATTTGTAGGGCGTTACCAGTAAAGTTCCCGCCAGTTCCCCCCAAGATACCCGCCGGAATATTAGCCGCCAGGAAACTGGCCGGCCCCAGTAAGCTGGCGCTCAGACACAACAGCACGATTACCTTGCGGGAGCGCCTAGAGAACCCCAAATATTCCCGCCGCAGCAAAAATAGCAAAAGCCCCAACGCTGCTAATAAAATAATCCCGGTTAGCACGATAAAGCGCGCTTGTAGAATACTTGCCTGATCGGAACGCAGCGCTTGGTTGCGCAGCCAGTCTAAATTGCCGGCTATTCCATAGTCGCGCGCGGCGCTAAAGGTTCCTCCAACTAGATATTCAGGAGCATCAGCACCGGTGGCGTCGAGGATGCGACTGGTGAAGTCAACGGTAGAGACTAACCCCAACTGTCGAGTAGAGGAGGAACGAATTATTCCCGGCTTTTCCCCGGGTGCGCGGGTAAACGCCATCCCTAAATGGGGCGTGGCGGAATGATCGGCAACATCTAAACCAAAAACCAGATCTGCATCTTGAGCGGCTTTCAGGGCGGCAGTAAGAGAGGCTAAGACCTGTTTACTGCGGGGTTTGTCCGTTCTATCTGCTCCCGGTAACCCATCGGCGGGAGTGGCGTTTAACGAAGTGGAGGAAACTTTAATAGCGCTATTCGGGCTCACCGCTCCGACATCGACAATAGTGACTTCGGCGTCCTCCAAAGTCGCTTTTACCTGGGAAGTAAGCCCCTCGCTAGTTGCTTGCGGACGATAGTTAGCTACCTTTCCAGCATTATCCATAGCGGCCACGCTGGCTCCCGGACCGATAGCCACCACTTTTTTACCCTGTTCTGCAAGACTTTCCCCTAATGTCCCGGGAACGGCTTGTTCGTTTTGCCGAGCGGCATCTTTTTGCCATTCTTTTAGCTCAACTGCGGAGAATACACCGTCATCAAAAGCAGGAATTTCGGGGCAATGTCCCTGGGCACGGGCGTTAGTGGGGGTTACTCGCATGCCGGTCGATAAAGTTAGATACCCATCTAAGGGACAGGTAGTTTTAGCCGCGTTATGGCGCGTCAAGTTGGCTACCCTAGCTGTTCCTAGGGTGTCCAAGAATTCCTTACCCTCTTTTTCTGCCGGATCTACGTCTGACCACGATAAACCGGAGGAAATAAGGACGAGGACGCGAGGATGTTCGCGCGCCTGTGCGTTAAGAGGGTAGATCAGGGTCACCACCAAGACAATCAACAATAGGGAGATGACCCGCCCAGACCTGCGGGAGCAGTGTTTGTTCACGCCCCCAGCATATCGGGGTTTTGCTGCGATGAGCACGCAGAGCGTTGCCCGTCGAAGAAATTTAGGCCTTGAGGCACCCGCAATATTGCAGTCAAGAATCAGCCGCAAAGAGATACCCACCACAGACCTCCCGCAGGATTTTGCATAATTATTCGTAACAATGCATACTTTCTACAGACCTACTGATTGGAGATATCATGAAACGCACACTTNNNNNNNNNNNNNNNNNNNNNNNNNNNNNNNNNNNNNNNNCTCGCCGCCATTTCCCTCACCTCGCTAGGATTAGCGGCTTGCAGCTCCGGTAGTGAGGCAACCGGCTCCACGGACGATCCGGGTGAAAAAGGCTTTGACGTATCAACTATTAAAGCCGATCCCGCAGTAGAAAAACTGGTGCCGGCAGAGATCAAGAAAGCCGGAGTTCTCAAGAACGGGGCTTCGGTAGACTACGCCCCCGCCGAATACATGAAAGCCGACAATAAGACCCCTACCGGCTACGACGTTGACATGGTCAAAGCCATTGCCAAAGTGATGGGACTAAAAGACGGCACCACTGCTCACGGTGAATTCGACTCCCTGATTCCGCAAATTGGAACCAAATATGACATCGGAGTTTCCGGTTTCAGCATCACCAAGGAGCGGGAAGCCGAGACTCAAATGGTTTCGTATGCGGAACTCGGATTCTCTTACGGAGTAGCTAAAGGCAACCCCAAGAAGTTCGACCCGAAGAACCCTTGCGGCAAAACCGTGGGGGTGCAGACCGGCACTGCCCAACAGGAAACCATTAAAGAGATTTCTAAACAGTGTGAGGCGGATGGAAAACCTGCAGTCACCGTAAAAGAACACAAAATGCAGACTGAGATTGTCCCCAAGGTTACCGGGGGTCAATATGACGCGGTACTCGCCGACTCGCCAGTCGTGGGATACGCAGTCAAGATGAGTGGCGGCGAACTGGAAATTGTCGGTAAAGCTTTCGAAACCGCCCAGCATGGCGTAGTGGTTAATAAAGATAACGAGCAACTGGCGAAAGCGGTACAGGCAGCTCTACAAAAACTAATGGATGACGGAACTTTGGAGAAAATCTTCGCCCTTTACGGTGCCGATAGCTTCATTCTCGAAAAAGCTGAGATTAATCCAAAAGTTTCCGAGTAACTCCCTAGGACATAACCTTTAAATATGAATAGCCAAAAATTGAAAGATGGCGCCATGCTGACCAGGCCGCGCCCGGTGTTTTCGCCGGGCCGCCTGGTTAGTGCGGTTGTAGTACTGATTCTGGCCGCCATGCTGGTGCATGGCCTGGTCAGTAATGAAAAGTTCCGTTGGGATCAGGTAGCCACCTACATCTTCCACCCCACGGTGCTGCGCGGCATCATGTGGACGCTGATTTTGACCGTAGTTTCCATGCTTATCGGGGTGATCCTCGCGGTGACTATGGCGATTATGCGCCAATCCCCTAACCCGATTATGAAAGGGGTTTCCTGGACCTATATTTGGTTCTTCCGCGGAACCCCTATCTACACGCAGCTACTATTTTGGGGAATGCTGCCCACCCTCTATTCCACCCTGTCACTAGGGGTTCCTTTCGGCCCAGAGTTGCTGACTTTTGATACCAACACGGTAATTAGCCCAGCGGTAGCAGCGATTTTAGGGTTAGGACTTAACGAGGGCGCGTATTTGGCAGAAATCGTGCGTTCCGGTTTGAATGCGGTAGATTCCGGGCAGGAAGAGGCCGCCCGCGCCCTCGGAATGCGACGCAGTCAGATTCTGCGGCGGATTATTCTGCCCCAAGCCATGCGGGTAATCATTCCGCCTACTGGCAACGAAACCATTTCCATGCTGAAGACCACTTCCTTGGTCTTGGCTGTGCCGTTTACTTTGGAGATTACTTTCGCCACCCAAACCATTGGGCAGCGCCTATTCTTGCCGATCCCCTTACTGCTGGTGGCAGCTATCTGGTATTTGACAATTACTTCGATTTTGATGGTAATTCAAAGCCATATCGAAAGTTACTTCGGTCGGGGTTTCGATGAACGTACCGGTGGAGATAAGAAATCCGCCGGATCCCGTAAAATGCGCGCCATGACCGAATCCGGCACCACCAAAGACGATCCTTTCTTGGAGTACACCCCATGACCTCACAAACAGAAAATCAACCCCTGATGGTGGATATGCAGCACGTCCACAAGTTTTTCGGGAATCTCCACGTACTGCGGGATGTAAGTTTGCAGGTAGCTACCGGTGAAGTGTGCGTGCTGCTAGGCCCGTCCGGCTCGGGCAAATCTACCCTACTGCGCTGCGTAAACGAGTTAGAACAGGTGTCTGGAGGACGCGTTTACCTCAACGGAGAACTATTAGGGATGGAAGAGGGCGCGCCCTCGAAAAATCCTTTCCGCGCGTATTTGGATCGCCGCCGCGGTTCACTTACCGAGCAGGGAACCGTGCTGCGCCGCTTGACCGATCAGGAAATCGCGCGCCAACGTTCCCAAGTGGGCATGGTATTCCAGCGTTTTAACCTGTTCCCCCATAAGACGGCACTAGAAAACGTGATGGAAGCGCCTACCCAGGTGAAAGGAATCGGCAAAGAGAAGGCGCAAGCTCAGGCTCTAGAGTTGTTAGCGCGGGTTGGGCTGGCAGATCGCGCTGACCATTACCCGGCTCAGCTTTCGGGTGGGCAGCAGCAGCGGGTCGCGATTGCCCGCGCCCTCGCCATGGAGCCAGAACTGATGCTGTTTGACGAGCCCACTTCCGCCCTCGATCCCGAGCTAGTAGGGGAAGTACTGTCAGTCATGCAGGATTTGGCAAGCGGAGGGATGACCATGATTGTGGTTACCCACGAGATTGGTTTCGCCCGGGAAGTTGCTGACCACGTAGTGTTTATGGATGAAGGCAAAATCTTGGAGCAGGGCACCCCTGACCAGGTAATTAACCACCCCCAGAATCCTCGCACCCAAGACTTCTTCTCCAAAGTGCTTTAGGTTTCCCGCCCTTATAATCCCAACAGAGGTAGCGGAACCACCAGAACTCCGTCTGGACGCACCAGAGAGTAGGTACTGTTGGCGGTTAGCACCATACGGAAGCAGGGGGCAGGCATTTTCGTAGTATCGATAAGACCGGAGAGCTTACTTAGAGAATCAGCCCCTTGGCTAACTAAGTCTTCCCCTCCTAGCTTTATCTCTATCAACCCATAACGTCCATCCCGTTGCACCATAACTGCATCGCATTCATTCCCGCTTTTGTCGCGGAAATGATATAGCTGCGCATCTAACGCACTGGCGAAGGCACGTAAGTCTCTAATACACATGGTCTCAAACAGTAAACCTAGGGTGCGCAGGTCACGCAGCAGTACCCCACTGCCCGCACCCATAGCTGCTGCCGCCAAAGAGGGATCTACGAAATGCCTAACCGCGGTAGTTCTAATCGCAGCTTTTGATCTGAGATTAGGGTTCCAGGCTGGCAGTTCTTCAATCACAAACAACTGCTGTAATGCGTTCAAATATTCCCGAGCCGTAGTTTCGCTAATATCAGTATCTTGTGCGATATTAACCAGTGTGGCGGAGGTGGCGCTATGTCGGGCGTAGCTGCGCAAGAAAGCGCGCATCTTGTCAGGATTACGCTCATTTCCACTGTTGAGGGGAATTTCTTCTGCTATTAAAGCATCCAGGTAATTTATTGCCTGCCGATTATCCATTCCGGTATGGGTCGCCGCCCCCGGCCAGCCGCCACGGCATAGCAACTCGGTAACCTGCTCTAGTGAATAGTTATTTTTAAGAACCGGAATTTTCTTTCCCGAGAACAAGTCACTTATAGAGACGTATTCTTGGGGGCACTCTGATTCAAACAGGCTCATAGTACGCATCCGCATCCTTGCGATCCGCCCAATCCCAGAATGCAGCATTTTAGACCGCTCAACTGGAGTGGCCGAACCCGTCAGGATGAATTGACCAACCGCTTGCCTTTCATCAACCGCAAAACGAACCGCGTCCCAAAGCTGCGGAGCTACCTGCCATTCGTCCAAAAGACGTGGCGTTTCCCCCGCTAAAAGAGCAGTAGGGTCGAGATCTGCCGCCACTAAATTCTGTTCCAGATCACGAGGGTTAGCCATATAGAGGGCGCTGGCAGCATGGTGAACCGCACTAGTAGTTTTTCCGCACCATTTTGGTCCTTCTATCAAAACCGCTCCACTTGATTCCAACGCACTCTGAAGCTGATGGTCGCTAAGTCTTTGAAAGTACTGCACCCTGCAAGTATAGCTCATACTGGTGGTTTTGGCGCCATTTCACTGGTGGAATTGGCACGATTTGACTGATGGTTTTGGCGCTATTTCGCTGATGGAATTGGCGAAATTTGATGATTGTAGACCCGATACTGCTAGGCACGGAGGGTAGATTTTTCCTCCTGCCCAAGAATTCGGAAAACGTAGCGACGTTTTCCGAATTCTTATGCCCACCGCACCCACTCGGATAAAATCTACCCTCCACGCCTAAAAGCAACAGGAGCCTAAAGATCACTCGCCAGTAATAAGACCAAAACACAGACATCAATGGGGGGATGAAAGCGCTGAAACTAGGTTTCCCCGAGTCGGCTAGGCGGGCGTAAAACTCGGAAAATGCCTCAACATTTTTCGAGTTTTTGGGCGGGGCGACGGGGGCGCGGCCGGCAAAAGATACGAGAGGGGCTTGACCTGCGAAGCAGGTCACGGGGTCCCCGGAGTGCTTTTGCCGAGCCAGCCCCTGCCCTGCGCGATTCAATCACGCATCAATGTCACCTTTGGTGAACTGTGCGTTGTAGAGGCGGGCATACGCACCTTTGGTGGCGAGTAACTGTTCATGGGTACCGAACTCGACAATATCGCCATGTTCCATCACGAATATCACGTCACTGTCACGGATAGTAGACAGGCGATGGGCAATCACGAACGAGGTACGTCCCGCCGTAGCTTTGGCTACTGCTCGCTGAATTAGCTGCTCCGTGCGGGTATCGACCGAGGACGTAGCCTCATCGAGAATCAGCAAGGGCTTATCGGCAAGCATGGCACGAGCAATAGTCACCAATTGGCGTTGCCCGCTAGAGAGGGCAGAATCTTCCCGAATCTCGCTATCGAGACCGTGAGGCAGCTGCGCAACCAAGTCACTGAGCCCGACTGCTTTTATCACCTGCTCCAGGCGTTCCCCGGATACGTCCTGCCGAGAATAAACCAGGTTTTCCCGCAAGGTTCCTTGGAACATCCAGCTGTCTTGGAGCACCATCGCGAACTGTGAATCCACGTCCTCGCGGCGCATTGCAGATAGCGGGGTTCCGTCCAATAGGATTTCCCCACTGTCCAGTTCATAAAAGCGCATTAACAGGTTTACCAGGGTGGTTTTGCCGGCTCCGGTCGGCCCCACTATCGCTACGTTTTGTCCCGGTTTTACTAGGGCAGAGAAGCCGTGAATGATTTCTTTACCCCTCTGATAGGAGAAGCGGATATCCCGAAACTCGACCTCGCCCTGGGTTATTTTGCCGGTCAGCGCTGGTTTTTCAGATTCGTCCGGTAGCTCGTCCTCTTCCAGAATTTCAAAAACGCGCCCTCCGGCAGCGGCTGCTGATTGGAAGGAAGCCGCGGCAGAAGCTAGGTTCGATAGCGGCTGGGTGAAAACTCGGATATAGAGCATGAAGGCGGCGATTACGCCGATAGTGACATGGCCTTTCACCACCAGGACTGCACCGAGTACGCATACCACCACGTAACCGAGATTTCCCACAAACCCCATGACGGGCATCATCAGCTGGGAGAGGAAATCGGCGCGCCAAGTCGCATTAAATAGTCGCTGGTTACGACGGTTAAACTCGGCAGTGGTGGCGGATCCCGCGTTATAGATATTGATGATTCCTTGCCCGGATAGGGACTCTTCGATATGCCCGTTTAGGCTGCCCAGATAGGACTGCCGGCGGATAAAGAAACGCTGGGAGAACACCATAATCACCGCGTTGAGGACGAACCCCAATAGGGTTACCCCCATACCGGCTAGTGCCATCCGCCACTCGGTGTAGAGCATCATAAATGCGGCTCCCACCAGGGTGACTACTCCGGTAATGATAGTGGTGATTGCCGAATGCAAGGTTTGCACCAGGGTGTCAATATCGTTGGTTACCCGGCTCATAGTGTCGCCGTGACTGGTTTTGTCGAAGAAAGACAGCGGCAGGCGATCGATTTTCCGGTCAATCGCAGAGCGCATCCGCTGCCCGGTGCGTTGGGTAACCATCACCATAATCAGCGATTGCCCCAGGTTAAAGCAGAACCCTAAGGCGAGGACGAGGGTAGCCATCCGCAACAGGGAAAAGATCCTGTCCATATCGATACTGCTACGCAATCCGGCGGCAATTTCATCGGTTATCAACCCTAGGAACATCGGCGTGACCGCAGTCAAAAGCGATCCGGCAATTGCCAAAACTACCGCTACCAGGATAGCTACCCGGTAGCGTCCTAAAAATTGGGCAAGACCGCGCACCGATTGGGAGAACTGTCCTTTCCCCGCTTTCTCATAAACGTTCCCGCCGTGGCGTCCTCCCGCGCGTACTGGTGACATTTTTTCTGCGACTGGTTCTAGGCCGCGCCGCGCCGACTCGACTCGCCGCTCCCACCTGCTCATTTCTACGTCTTTCATGCCAACTCCTCCTCAGAGAGTTGGGACAGCGCAATTTCTCGATAAATCTTTGAGGAAGCCAATAGCGACTGATGAGTTCCCCGCTCCACGATCTTGCCGTGATCGATCACTAGGATCTGGTCAGCTTCTCGCACAGTTGCGATCCGCTGCGCCACAATGATCTGGGTTTTGCCGCTTGCTTTCGTCGATAATTGCCCGCGAACGTCCCGGTCGGTGGCATAGTCGAGGGCGCTAAAAGTGTCATCAAAAATCAAGATTTGCGCGTCTCTAGCCACTGTCCGGGCAATCGACATCCGTTGTTTTTGCCCGCCGGAAAAGTTACTGCCCCCTGGGGCTACTTCCGCCGCGAACTCGCCCTCTTTATCGGCAATAAAATCACAGGCAGCGATGTCACCGGCCTCAACAATATCGGTGGGGGTAATGTTTTTCGGCCCTTTTCCGAAAGCAATATTGGAAGCGATAGTGCCGGTGAATAGCGTGATTTTTTGAGGTGAATATGCGATTTGGTTGCGCAGATCTAGCAAAGGAAATTCCCGCACGTCTTTGCCGTTAATCAAAACCTGTCCTTCTCGGGGATCATAAACCCGAGGAATTAGGTTCACCAGTGAGGTTTTTCCGCTGCCGGTGGCTCCAATAAGGGCTACGGTCTGTCCGCGAGCAATCTTTAGATTTATCTGGTGGAGGGCGTCGTCTTCGGCTCCGGGGTAACGGAACGAAACGTCTCTAAACTCAATCGCCGGTTCCTGCCGGTCTGGGCAGGTTTCTTTCCCGAGGACGTGGGCGGATCTATCGCCGGTAGCTGCCGAGTCAACTAGGGAAGGTTCGCAATCGAGCACCTCCCGGATACGGCGATTTGCAACGATTGCTCGGGGAGCAAATACGAATACCATTGCCATCATCAAGAATCCGCCAATCGCCTGGGTGGCGTACCCCGAAAATACAATCATCTGCGAAAACAAGGTTATTTTTTCCGGGCCGGCAGCCGCGTTAATCATGAAAGCACCCAGAACATAGATCGCCAGGTTAAGCCCGGATATCACCGTGTTCATCACCGGCATCATGAAGGAGAAAGTGCCGGATACGATTAGGTGCGTGTTGGTTAGTTCGGTGTTGGTGGCTTCAAAACGCTGCTCGTGGAAATCGTGGGAGCCGTAGGCACGGATAACCCGCACCCCCTCCATATGTTCGCGGGTTACTCGGTTCAGGTCGTCAGTGATCCGCTGCATCCGCATCATCCGCGGCATCACGATTCGCCAAATGATGAAAATCATGACCAGCAGTATTAGCGCCGCCACCCCGGTGGCGGCGGTCCAAGTCAGGTTCTTCCCGGCGATTTTTATGATTGCCCAGATGGCGAGGATGGGGGCTTTCACCATCATTTGACACCCCATCACCACAAACATTTGCAACTGAGTGACATCGTTGGTGGAGCGGGTAATTAGCGAGGGCGCGCCGAAACGGTCAAAGTCTGCTTGCGGGAGGGAAATCGCTTTTGTAAACACTGCTTGCCGTAGGTTGCGGGCAACGGTGGCGCCAATCATGGCCATGCAATAACCGGTGACTATGGCTACTACCATGGATCCGGCGGCGCAGCCGAGCATTTTTGCGCCTTCCGATAGCACCCCGCTGACGGTAGCACCTGGTTTCACAATCATTTCGGTGATGGTTTGCATGAAATCAATCAGGCGCAAATCTAAGAAAACCTGGCAAATAATGGTGATAATCGCCAGCGCGCTGAGCAGCCATTCTTTTTTACCTAGGTGCCGCACTACGGTCATTATCTAGCACCTCCCTCTTGTTAAGATTAGCTTCTTTATAAAAGGGCGGTGCGGGGAAAATCTCCCCGCACCGCCTTTAAAAGTAAGAGACTAACTAGCCTTACTTCAGAGTGACAGAAGCACCCGCGCCTTCCAGATCAGCCTTGGCCTTTTCAGCGTCTTCCTTGGAAGCGCCTTCCAGGATGGTGGTCGGAGCGGAGTCAACCTTCTCCTTGGCTTCTTTCAGAGCCAGTCCGGGCTGCAGGGCGCGCAGAGCCTTGATTACAGCGATCTTCTTGTCGCCAGCGCCTTCAAGCACTACGTCGAATTCGGTCTTTTCTTCGGCTNNNNNNNNNNNNNNNNNNNNNNNNNNNNNNNNNNNNNNNNNNCGCCACCGGCAGCACCGGGGGCAGCAACAGCGACAGCAGCGGGAGCTGCGGCCTCTACATCGAAGACGTCCTCGAATTCCTTAACGAACTCGGACAGTTCCAACAGAGTCATTTCTTTGAAAGCATCAATTAGCTCTTCTTTGCTGAGCTTAGCCATATTGGCATTCCTTTCTTTTTGCCCACGCGAGGCAGATTTTTTCTTGTCGATCTATGCGGCCTTACTAAGCCGCTTTTTCCTGCTTTTCGCGCAGGGCGTCCACGGTGCGAACCGCCTTGGAGGCGGGCGCCTTGAACATAAAGGCAGCCTGTACCAGTTTGCCTTCCATTGCTCCGGCCAGTTTGGCCAGCGTAGTTTCGCGATTGTCCAGTTCAGCGAGTTTCTTGACTTCATCTGCAGACAAGAAATTCCCGTCGAGGACACCGCCTCTAATAACCAACTGCTCGTTATCCTTGGCGAAGTCGCGCAGCACTTTGGCCGCATCCACGGCCTCTCCGGTTACGAACGCGATTGCGGTCGGGCCGGTTAGCTCCTCGTCCAGGAAGTCAATTCCCTGGTTCTTGGCGGCAATCCGGGCCAGCGTGTTCTTCGTGACGGAATATGTAGCCGTTCCTGCCAGGTTTTTGCGCAGCTCAGTCATCTGAGCCACGGTCAACCCGCGGTATTCGGTGAGCAGCAGGGCCGATGCGGAGCTGATTTTTTCTTCCAGCTGAGCGATCATGGCTTGCTTATCAGCTTTCGCCATTAGGCCCTCCTTCCGTTTATCCGTGCCGGGGGCCAGAACAAGAAAACCCCGTGCAGATTGCACGGGGCGAAAATAAACCTACCGATCCTAGCTGCTGCCCTCCCGAAGGGGAAGGACGTCCTCTTTTACGAGGGCGCGCAACTATTTTCGATACGTTACGCATCGTTCAACCTACACAGGCTTCCGATCTGGAACTTAAACCCACTGGTGTGGGCACCGGCGATCTTGGGCAATAGCCAATTTAACAGCCCCTTTCCCGGCAGGTCAAAGCAGAAGGGCAGGATATGCCCTTTTGTGGGTTATTTAACGAGTAGCCGATTGGTTTACGAGACAGCACCGCTTAGCCACAGGTAGCGCTTACGTAACCCACCCCCGCAAACCTCAACCCATTCAAGCTCTCAACTCAACTCTCAACTAAGCTCTCAACTATATGAGAGTTAAGTTGAGAGCTTAGTTGAGAGTTAGTAAAATAGCTTTCGTGCAGGCACCAATAAATCGCGATGAGCTGGACATACTCATAGAGGAAATTCGCCTCGGCGGTCAAGACACCCAACAGGTGGAAGTTAAAGAGGCTGCTGGCGGACTCCCCAAATCCATTCTTGAAACCCTTTCTGCGTTCAGTAATGGCGCTGGCGGGATTATTATTCTGGGATTACAAGAACAGAACAACTTCGCTTACAGCCCTCAGTTCAAAGCGAAAGCAATCTATGACGCGCTCGCAGGAGCTTGCAACGAAAAACTAACTCCCCCAGTGAGAGCGGAAATAAACTTACTACCTTATTCCGGTAAACAACTGGTGGTAGCAACTGTTCCCGCCCTGCAGCCACGCGATAAACCCTGCTACGTAACCAGCAAACACATTTACGGCGGTTCATTTATTCGTACCGGCGATGGTGACCGCCGGCTGTCTGCATACGAAATTGACCGGCTTCAAGAAAATAAAGCTCAACCTAGTTGGGACAGTGAAGTCATCACCGAGAGCAGTCTGGACGATTTGGATTCTCAGAGCACAGCAGCCGTGTTACGTCGAGAACGGGAAGCTCATCCTCGGATTTTTGGCAAACTTGCTGACGAAGATGCAATGAAGCAACTCAAGATTGTTGGAATGGGGACAGATAAAAAGCTCCACCCCACTTTGGCAGGTTTGCTGGCTTTAGGCATTTACCCGCAACAGTATTTTCCCCGCTTAACCGTTACTTACGCGGTTTATCCCGGGTCTACCAAAGCGGCAGCGCCTTCAGGGCAGCGACATCTTGATTCGGGAACTCTGGTGGGATCTATCCCCGCACTGGTTGCGGACGGAGTGGAAGTGGTGGCAAAAAATATGCGCATCGGAGGAGTCATCCAGGGAGCATTCCGGCGCGACCTCGTCGATTATCCTTTAGTCGCAGTACGAGAGGCGCTAACTAATGCGCTGATGCACAGAGATTATTCCCCGGTAGCGCGCGGAACCCAGGTACAGCTAAACCTGTATGCAGATCGCCTGGAAGTATTAAACCCCGGGGGACTATTCGGCACGGTCACGCTAGATTCTTTGGGAAAACCGGGGCTATCTTCCGCTCGAAACCAATTCTTATCACGCCTTTTAGAAGTAACCCCTTACGAGGACGGTGGCTTCGTTGCCGAAAACCGCGGTAGTGGCTACCAGGAGATTCTCTCTCAGTTAGAGCAGGACATGCTGCCACCACCACGTCCGGTAGATAGGCTAGACAGTTTCAGCCTAACTTTTGAACGCCGCCAAATGACCCTTGCCGAACGCGGAGCAGCAGCCGGTACTTCCTCAAGAGGGCGCATATTGGACTACCTGCGCACCCACAAGACCGCTAGCAGTAGAGAACTGGCAGCCGCAGCTGGCATCAGCGTAGGCGGTACCAGAGCGATTATAAATTCGCTGGTCAAATCCGAAACTATTGCCCGCACCGAACCGGCAACCAGCCCTAAACAACGATATCGGTTATTAAGCAAAGAAGATTAAGGGGAGGATCTCACCCCATTCAAGCTCTCAACTCAAGCTCTCAACTTAACTCTCAACTATATGAGAGTTGAGTTGAGAGCTTAGTGGAGAGTTCAGTCGCCGGGGCAGCAATCACGCTACCCTGCCGACTATCGCAATCTGATTTTCATAACCGCTCACATAAACTTCACCCCAAGATTGAAGCTCCGAAAAACCAGTATGTGCGCAACCTCACAAACAGGCTTTCACGGCCTAGGATAAAAGACCTACGGCCAAAATATGGGGAAAAGCAAAATATTGATTTTGCATCAAGAGTTTAGTGGTTATAGCCTACTTTCACGCTTCGCTGGAAAGATAAACTTTTATTTTCCTCCTAGTCGTTTAGTCCCAGATTTTGTAACCATCATTATTACAGGAGTTCCTCTATGGGTATGCGCAAACGCAATAAGAATACAGGTGAAGTAATTCCCAAAACTAGCCCCCAGGTCACTGAGCTAACCGCTAGCAAACCTTATGTACCCGAAAGTAAAAAGCCGAAGAAAGATAACACTCACTGGCTATACATCGGTGTGATCATTGCCGTCATCGCCGGGATTGTTTTCGGAATAGCCGCTCCCGATGTAGCCAAAGAATTCAAGGTTGTCGGCACTACCTTCGTCCGACTCATCACCATGATGATTGTGCCCGTCATCTTTTGCACCATCGTCCTCGGAATCGGCTCAGTACGCGCCGCAGCCTCGGTAGGAAAAGCTGGCGGAATCGCTCTCGCCTACTTCCTAACTATGTCCACATTTGCTCTAGGCATCGGCTTAGTAGTAGGAAACATAATCGAGCCCGGTAGCAACCTAAATATCGAAGCCACCAAAGATGCCGCAGCCCAGTTTACTTCCGGTAACAAACAAGAAGGCGAGGGGATCGTTGGCTTCATCCAATCGATTATTCCCGACACCTTCTTCTCTTCTCTCACCTCCGGCTCGGTACTGCAAACTCTGTTTATCGCCCTCTTAGTAGGATTCGCCGTACAAAGCCTAGGCAAAACCGGGGACGGAATCTTGCGCGCTGTCTCCGCCATCCAAAAACTGGTTTTCAAAGTGCTCTACATGGTTCTATGGCTAGCTCCCATCGGTGCTTTTGGCGCTATGGCCGGAGTAGTCGGTTCGACCGGAGCCAAAGCGGTAGGTCAAATGCTGCTACTGATGGTGGCCTTCTATATCACCTGTATCCTGTTCATTTGCGTGGTATTAGGTTCCGTCCTAGCGATATTTACTCGCTTCAACATCTTTAAACTAATGAAATACCTGGCAAAAGAATACCTGCTGATCGTAGCGACTTCCTCCTCCGAATCGGCGCTGCCAAACCTAATGCGGAAAATGGAACACCTGGGGATTCACAAAATCACGGTGGGGATTGTGGTTCCTACCGGCTATTCTTTCAACCTGGACGGAACCGCTATCTACCTGACTATGTCGGCTATCTTTATCTCCGACGCCATGAACAAGCCCATGGGATTGGGTGAACAAATCGGCTTGTTGATCTTCATGATGATTGCTTCGAAGGGCGCCGCTGGGGTTTCTGGAGCCGGGATCGCTACCTTAGCTGCCGGCCTACAGTCCCACCGTCCGGAACTCCTAGACGGTGTCGGAGTGATCGTCGGTATTGACCGCTTCATGTCAGAGGCACGCGCCCTCACCAACTTCACCGGGAACGCAGTTGCTACCCTATTGGTGGCCACCTGGACAAAAACCATTGATCGCCAGCGCGTTCACGATGTGTTAAACGGGAAAATACCTTACAACCCCCAGGAAGACGACACCGACATTGATCTAAAGAACCCCTCGGTAGAGATCAATAACAATCTGCCGCATACTCCGCAGCCAGATGTGGCCGCGATCGAAAAGTTGGCTTCCCAAGAGCAGGACGCTGCCCATAAGTAAATAGAAAAACGCTTTCACTGCCACCCAGAGAGCAAAAATTAAGCTCAGATTGGGGATCCTCCTCGGGCGGTGAATCCCAGTCAAGCTCTCAGCTAGGCTCTGAAGAAGAGACTCCCATTGAGTTTTCAACTGAAGTGCCTAACTGAGAGCTGACTTATATGCTCAATTCCCCGGAATAATGGGCTAAGTAATAACTTTAGGGACAGATGGCGTGGGCGGCGGGCTCACCAATTTCATTTATAGGACGAGCTTGCCCCGGCAAGGCTTGGGCAAGCCAACGGTGAACGCCGAACCACACCTTTTGACGCACATCAGGGAAAGATAAGAATAAGTCATGTTTGCCAGGGTAACGTTCCAAGGTCACGCGACGGGATAACCGCCAGGCATTCTCGCACATGGTGTGCACATTTAGCACCGAATCGGTGAACATCATTTCCCGTTTACGTTTTCCACTAGAAGAAGCAGTAGAAGTCAGGAAATAGGTCGGTACCTCGGTGGCCTCCCCCGCTAAAAGCTGCTTTTGGGCGATAGTAATCGCTCGTACCCAGCCAAAGCGTACTATCGCATCCGGGGCACCTTTCCAACTTGAAACCAGAGGCCACCCCTGCAGGGAGGGATCTTTCAGCCAGGGTTCCAGGCGTTTAGGCAGGGTACCGTCAACCTTTCGATCCCACCCCATTAAAGAATCTACATAAGCGGAGTCAGCTGACTGCAGCGGGACCTCTTTCTTAGCTGCCCGCCGGGAGAATATTTCTGCGAGGGCGCGAGCCCCGAAACGCTGGGAAGTTCCCCCCGCCATTTCAATCCAGGGGGAATCAAGCAATAGTCCTGCGACTTGATCTCGGTGCCGGTTCACCCAATAGGCCGCCGTCAGACCCCCGGTAGAATGACCGGCCATAACTAACGGCAAACCTGGATGCTCTTCTCGCATGACCTCGAGAGCGGCGTAAATATCTAGATCATAAGACAGCAGGTCTTCGGTCCAGCCAAACGTCTGCCATTTCCGCCATGATCGTCCATATTTACACAGATCAATTGCGTAAAATGCGCCGCCCGCTAAGGAAATATGGCGAGCCAGCTCCCGTTGGAAAAAGTAATCATTCCAACCGTGAATGAACAGACAGGTAAAGGTAGGCTCTTCGGGGGTATTTGAGATTGCCCAGCGATCATCCTGGGGACGGTGACGCACCAAAGTGGCACACAGTTCGCCCTCATCATCGCGGGGTAGCTCTAGAGTACGAGCCTCAAATCCCGGCCCTAAAATATCTGGTACCCACCGACCTACCGGGGCGGGTACCGCCGGAGGCTGAGTCGGTAAAGACGCGGCAGATGAATTCTTTTTCCCCATTTTCGTCTCCTAGTTACCGTGTTTTTTCTCGTGGGAAGACGCATGGCGTTCAATCTCTGCGTTAACTTCCGCAATGGCTTCCGCTAAAGTGGGCCCGTCCAGGTTTCCAATCCGGAATGCCTCCCAGGCATCCAGGTCGCTATTTCCCCCGACCTGCTCAAACACTGCCTGCACCTGATCGGTGAGCTGCCCGTCTCCCGGGTCAATCACGCCCTCTTCCTTCAAGAGAGCTTCGCATATCCGTCCGCGATCATCCGACCATAGTAAGACGGCATCTTGACCAACCAGCGAGGAAATAGAACGCAATCCTTCAGCATCTTTTTGCAGCAGCTGCGGTACGGCAGGACTGGCGGCAGCATCTGCCTCCTCTGCGGTTTCGGCTAAAGATTCTGGAGCTACATCCTCATCTTCTCCCGCCGGAGCTTCCGGCTCTGCAACCGCTTCTTCCTCCGGATTATCCTCCTGAGGTTCCATGTTTTCCCCGGTTTGAGCGGCCTCTTCATTTTCAATAGCTGCTGCTTCCGGGTCAGCAGGCGGTACCTCCTCGGGAACCTCGCTCGCAGCGGGTGGCGCCGGAGGTGCAGGCGGTACCGGAGAAACTTGTGCCTCCTGTGGAGCAGAATCTTCATCTACATGCCAAGAAATCTGGGGAGCCGGAGCTCGATGCCCTCCGATTTGCGGGCGTGAATAATTAATAGAACTGGAGGTAACCTGCGACACTTCTAAGAAACGACGGCCATTCGACATCTGGCGGGCAGAAATTTGGTGAATCTCAATTCCGGAAGCAAACAGCACCCCCAGCGCAGAGTAACACCCCTCATCAATTTCCCCCACTACCAGGAATAACCGCGGCCCCGGTTGAGTGGTAGGCGGCATGGCTTCCCGGAACTCTGCCCAACCGGTTTGAAAAGCTTGCACTCCTCCCGGATATTGACTGGCTAAATCCATCCATCCCTGCCCGGAAACCTGCCCCAGACGAGAAATTGCGGCCACCAGGCTCACCGGATCAAGACGGGAAAGCACTTCAACCGAAACTACCTGCCCTGAAGCATCCAGAGCAGTTAGCGAATGCGGGCCGGTTCCCGATTCTCCACTGTCCCCCGCCCAAGCCACTGGGAAAAGGGGGCGGTCAATTACCTCCAACACCTGCGAGCGAATGGACTCGAGCACATCCATCTCTAATCCATGCCCTACCGGGGTACCAAACTGTGCCGGTATTAGGCGACCAGATTCCAGTTCAAAAAGTGCCATCGATTTACCGCTCCCTGCTTTTCTTAAGGATGTTTACTCCATTGTGTCACGGATATTCGCCAGGGCGCCGGTTTTAGCGCCCATGGCGCTGTTAAGGATTATTTTTCCCTGAAGCTATCCGGATTAGCCAGCAATTCCGCTAAATGCACTCCTCCTCGGCCAGCCAAAGTCTCGGCCTGTGTGCGGCAAGAAAACCCATCCGCCAAGAAAACCGCGTCCGGGTTGGCTTTTAGCTGTGGTAGGAGGGCGTGCTCGGCTACCGCCAACGACATCTGGCGGTGCGAGGCTTCCATCCCGAAGTTACCGGCCATCCCGCAGCATCCTTGCAGTTCCACCAGCTTAGCGCCAGTTTTCTCTATTAGGGCGCGATCAGCTTCCCAACCCATCACTGAATAGTGGTGACAGTGCGGTTGGGCGACTACTTTCATCCCAGTGAGATCAGGTAAGCGCAGGTCAGGACAGTTGGCATTAATGAATTCGGCGAGGGTAAAGGTTGCTTCCCTAACCATTAGGGCGCGGGGATCTGCGGGGAGGAGTTCTAACAGGTCATCGCGAAGCACTGCCGTACATGAGGGCTCGATTCCCACAATGGGGATACCGTTGGCAGCTGGCGGCGCCAGTCGCGCCAATAAATTTTCGAGGTGTCGCCTGGCTCCTTTAAGTTGCCCGGTGGTGATCCAAGTCAGCCCACAGCAAGTATCTGGCGGTGCCAAAAACACCTGCCATCCTGCCTTGCTCAGCAACTGAATAGCGGATTTGACTCCGCGTTGATCTAGTCCTCGGGAAAAAGAATCCGCCCAAATCACCACGGATTTAGAGGCCGAAAGCGCCACCTGCCGAGTTCTTTTTCCGGCTTTAGCTTCTTCGGTAGGCACTGTAGCTTCGATCGTGCGGGATTGCTTTTGCCGCCAGGGCGAGACTGCTGATTCTTTCGGCCAAAGTAGCTGGTTCGGATATTGACTCTCTAAAGAGTGAGTCGCGAAACGAGGAAGCGTCCGGGCGGTATCCAAGTGGAGCAGCTTTAGAGCAGCCCGGGTTAGCGGGCGAATCTTAGTAGCCAAATTTGCTAGCTGCCTGGCTCCCGGTATTTTTGCCATTAGGCGCAGCCAACGCGGCAACCATCCCAGGGCATAATGGGAAAGCGGACGCGGCCGTCCCTGGTAGCGCCGGAATAAGGTTTCGCTGCGCCACTTGGCCATATCCACCCCGGCAGGACAATCTGCTGAACACGCCTTACAGGCCAGACACAAATCGAGTACCTGCCAGATTTCGGGGTCTGACAATCCGTGAATTAGTCCCCCATTGGTGGCTTCTTGCAGGATACGCGCCCGGGCGCGAGTAGCGTCCTGCTCCCGCTGGCTTGCTTGGAAAGAAGGACACATAAACCCGCCGGCTCCGCTGTTATCGGCACGGCATTTTCCCACCCCGGTGCAGCGATGGAAAGCATCGGTAAGGCTGCCGGCGTCCTCGGAAAAAGCGAAACCTTCCGGGTGGGCTTTCAGGGCGTGTGCCTGGGTACGCCGCATATTTACTTCCACTCCATCCGGACCTGCCGGGCCGGTCAACACCCCGGGATTCATCAGATTTTCAGGATCAAATAGGGCTTTCACCTGCGAAAATAAATCTACTGTCTGCGAGGAGTACATTTTGGGCAGCAGCTCAGAGCGCGCCCGTCCGTCCCCGTGTTCTCCGGAAATCGAGCCACCGTATTTTCCGACTAGCTGCGCGGCGGCAAATAAGAAATCTCGCGATTTGCCGAGTCCTGCGGCGCTGCCCAGGGGCATATTGAGCCGTACATGTACGCATCCGTCCCCGAAATGCCCATACAGCAGTCCATCCAACCCGAACTTTTCTAGCAGCTTTTGGAAATCCTGCAGATAGGCGGCCAAATTTTCAGGTGGTACTGCCGCGTCCTCCCAACCTGGCCAGGCCTGGTCACCTTTAGGAGTGCGTCCCCCCAGTCCCGCTCCATCTGCGCGAATCCGCCAGAGAGCAGCCGCATCGGCGCCGGGGGGATAAATCATCACTGCATTCCCGCTCGCTCCGGAGGCTGCCGCGAGTTCTCGCGCCCGTCGCATAGTCGCGTCCTCATCTATACCTCCTCCGCCGACCTCACACAGTAGCCAACCACTACCGTGGGGTAAATCTGGGACTGCGCCCGGACCTTTATGCTGGCGCACTACTTCCACTAGCCGAGCATCCATACCCTCCACTGCCAGGGGCTTTAAGGGGAGGATTTTAGGTACGGCGGCGGCAGCGGCAATCATATCGGGGAAACCTAACGCTACCAGCACGGGAGCTTTGGGAATCGGTACGAGGCGCACGGTTGCCTGAGTGAGAACCCCCAAAGTACCCTCGGTTCCGGTCAGGAAAGGGGCGAGGGCGCAGCCATTTTCTGGTAGCAGATGTTCCAGGGAATAACCGGATACTTGTCGCCCAAAGCGTCCAAACTCGGTACGAATCGTAGCTAGATTGGCTTCTACCAGGGATTTTAAGCCGGGAATTTGTTTGATTTGTTCGCTGTGCGAGGACGGGTCATGCGGGGGAATTGAGTCGGCATTTTGCGGGGTCTGCCCGGCGATAATCTCGCGCCCTAGCCCATCAATTAACCGCAACTCTAAAACGTTATCGGAGGTGCGCCCATAGGCGGTGGCGTGGGGCCCGCAAGCATTGTTACCAATCATGCCGCCGATAGTGCAGCGAGAAGAGGTGGAAGGATCGGGCCCGAATCGTAAGCCGTATTCCGCGGCCGCCTGCTGTAACTGGGATTGGACTACCCCTGGTTCTACGATGGCATAACGCTTTTCGGGATTAATTTTTATGATTCGATTCAAGTGGCGCGAGTAGTCGATTACTACTCCCGGGCCAATCGCATTTCCTGCACACGAGGTACCTGCTCCTCGCGCCGTCACTGCTACTCGGCATTCCCGAGCAGCCTGCAGCAGTATCCGCAGATCGTCTTGATCTAATGGGCAGGCAATAAGTTTGGGAGGAATCCGATAGTTCGAGGAATCCGTGGCATAGACGGCACGGTCAGCGCGGGAATCTAGGAGTTCGCCGCGAAATTTTTCGCGCAAGATAGAGCGAAATCTATGGTAGTCACCTGCCTTGATACCCATGATTCGCCTTTCGTTACTTCTGTGCCCAATCCTATCGGTTTCCGGCTTAACCCCTAAAGCCTGTCCCATTCCCAGCCCCCTGGCGCAGTGCGTTTTTCAACAGCCAGCAGCTTTCTTGCACTATGCGCGAATAGCTGTAACGTAAACGAAGTGAATGAAGTGTCAGAAATAATCATTTCTGACACTTACGGGCGCCAAGGCTGACACTCAGAGCATTCCCCCAGGTAATAACCCTCTTCTAACTGTCAACGTGATCATTGGCGCCCGAACTAAGCGATTTTTGCCACCCCGGTACTACCCGCCAAACAACCCAGCGGCCTTTGCGTCCTCTACTTAAAAACCCCATCTCTTCCAGAGAACTTAAGTCACCATGCCCGCTAGGACGAGATACCCGGAATCGCTCCGCCACCATCTGCGCCGTCCATAGTTTTTCTGGCTCCCCCCGAGATTCCAACAAGATATCGATTTGCCGATTATTTAAGTCGGCGCGATCTTTTAACCTGCCCTTAAGCTCCGCTACCTGACGGAGATCATCCGCTAGATACTTCTCCAGTTGCTCCACTGCTCTGCGGAGGATTTGCAGCTGATAAATAAGAAAATAGGTAAGATCTCCGCCGTCGTATTCTACATTCAAGAAAGCCCGCGCATACTGGGCGGGAGCTTTCTTTAGCAGCGAGGAAACCACCAAAAATCTGGCTGCCGGAAAATCTGCTTTCAATAGCATCCAATAGAACAGGGACCGCGCAGTTCTGCCGTTGCCATCAGCAAAATAGTGATCGTAGCCCACCATGAAATGTACAACCATCGCTTTCAGTAGCGGGTGCATCCACGGATCAGAATTATTTATGAAGTCACACAGCTCCTGTATACGGGCAGGTAACTCACTTGCCGGCGGCGGAACATAAATAATCTGGTTTGAGTCTCCAAATATCTTTACCCGGTCATTCTGATCAGACTGTATCGTGCCCGCATCACTTGCTATCTCTAAAGTTCCCTCCGTAACGGTGCGGTGCAGGTCTTTAATGAAATCGGGAGTAGCCTTACAATCCAGCAAGCCCTGTAGATTCTCCATTGCCAAATAGTTATTAACTATCATTCTTTCGCTGACATCTTTAGGCTCACGGTTTTGTTCCAGCAGCTGCCGGGCAACCCGCCGCGAGGTAGATGCCCCCTCTAGCTGGGCAGAATAAATGGCTTCATCGGTCAATCCGTTGTAAATGAACTTGTCACGCTGATACTCAGATACGCTCGTGTCCAAACTAGATAACTTTTGACTCAAGAAGTAACATTCTCGAGAAATAAAAGCGGGAAGGCAATAATGGAAGGGTTTTCCCGACTGCTGCTTGAGGTCAATCGGAATCGCATTATTTTGCCGCTGCAACCGAACGATCCCCCACCATTGAGAAATACTTAAATCAAAGGGAGGGGTTTGGTGGCGAAACTTATCCCAAGGATCATAGGGCTCAAGAGAGCTTTGCCCCAAGGCTGCAGCAAGATCACCGCCGAGGGTTTTTGCGGCACCGGCAAACTCCTCAATATAGTCCGGAGGCATCGCGGGAGTTTTCATATCTCCACCCTAGCAAATAAAGTGTCAGAAATAATTATTTCTGACACTTCCGGGCGTCAAGGCTGACACTTAGATTATCTATCCAGGTAAACGCTGTCCGGAACTGTCAGCACGAGTAATACCCGATAAAACCCGACGCAGAATTTTTGTCACCAGTAGGGCGTGGAAGCGTCAGGACTAGCAGAGCTAATGGAGGACAAGAGAGCTAGTAGAGCTAATGGCGAAAAATGAAGGGAGTCGGCGGGATAATCCCGCCGACTCCCCGGGGTGTTATCAAAATAGCTTATGAACTAGACCAGTGGGTCAGCAACATCCATCACGATAGTCCCAAGAGTCAGTAGCTATCACCGACTCAACCGGTCAACCTATCTGGTTCCCTCCCCTTGTTGGGAACCAGATAGGTACACCCAAGCGTCCTCTTTAGGCAGTAGCATCCTCTCCGGAACCCTCGATATTTTCCAAAGCCACTACGCGTCCAGCCTCCAGGCGGGCAACTGCTACCCGGAACGGCGAGCAGGACACGTAATTCAAACCGGTCTTGTGGAAGAAATGAATCGATTCTGGATCGCCACCATGCTCACCACAAACACCCATCTTCAGCTCTGGTTTAGTAGAGCGACCGCGGCCGACACCTTCCTTGACCAAACGACCCACACCATGAGTATCAATCGTTTCGAAAGGAGAAGTTCCAAATACGCCCTCTTCAATGTACTTGGGGAAGAACACACCCTCACAATCATCGCGAGAGAAACCCCAGGTAGTCTGAGTTAGGTCATTGGTTCCGAAGCTGAAGAAATCAGCTTCTTTAGCCATAGACTCGGCGGTAATCGCAGCGCGCGGAAGCTCGATCATACAACCAATCGGGATATCCAATTCCACACCAACTGATTGAGAAATCTCGTCAATAATCGCCTGAGCGCGGTCACGGATAATTCCCAGCTCAGTAATCGAGCCCACCAAGGGCACCATAATCTCCGGGCGCGGATCCCGACCCTGCTTCTTCAACTCTGCGGCGGCAGACACTAATGCATGAATCTGCATTTCAAACAGACCCGGCATCCACATGCCCAACCGCACCCCACGCAAACCTAGCATCGGGTTAGCCTCATGCATCTTTCGCACTGCAGTGAGCATCCGCTGGTCATCCGGATTTACCTTGCCTTCAGCTTTTTGCAGGGCAACTTTAACCTCTAGACCAGTCAAATCTGGCAGGAATTCGTGCAGCGGGGGATCAATCAACCGCACCGTCATCGGCTTGCCGTCCATAACCTGCAGCATTTCCACAAAATCCTGCTGCTGACGCTGACCCAACTGACCGAGAGCGTCTTTACGGTCAGCCGAACCCGGCTCCGAAAGGATAGCGTGTTCAACCAGCGGACGGCGATCGCCTAAGAACATGTGTTCCGTACGGCAAAGCCCAATCCCTTTAGCTCCAAAATCTACTGCTAGCTGTGCGTCCTGCGGATTATCGGCATTAGCGCGCACCTGCAAGCGGGCACGCTTATCTGCCAGTTCCATCATCCGGTCTACGCAACGCACCAAATCTTGCAAATCAGCATCGTTGTCACAAGCTTCAAGACCCGCAGTTAGACCGCTCTCCAAATAGGTAGTTACCGGGGAGTCTTGAACCGGAACCGCACCCTCGAACACTTCACCGGTTCCGCCATCAATCGCGATCATGTCGCCTTCGTGGAAGGTCTTGCCTTCAACGGTCAAAGTCCCGGCTTCTGCATCAATCTCTAGAGATTCCGCGCCACAAACACAGGTCTTGCCCATACCGCGAGCCACTACCGCGGCGTGAGATGTCTTACCGCCGCGCGCTGTAAGCACGCCCTCAGCAGCGACCATACCTGCCAAATCGTCAGGATTCGTTTCCCGCCGCACCAAAATACAGGATTTACCGGCATTCTTTGCGGCCTCGGCCTGTTCGTTATTAAATGCAACTCCGCCCACGGCAGCCCCGGGAGAAGCCGGCATACCGCGAGTTAGCCGTACCCGCACGGCATCAGTATCGAACTGGGGGAACATCAACTGGGTGAGCTGTTCACCGGTGACGCGCTCTAGCATCTGATCCTTGGTGATTAGACGTTCCTCGTTCAGTTGAACCGCAATCCGGAAAGCAGCCGCTGCTGTCCGCTTACCCACGCGGGTCTGCAGCATCCACAGCTTGCCTTTCTCGATGGTGTACTCAATATCGCACATATCCTGGTAGTGAGTTTCCAGTTTGCGCATAATTTTGATTAGCTGATTGTAAACCGGCTCATTTACCGTCTTGAGGTGAGAAAGAGGCTCGGTGTTCCGGATACCGGCAACCACGTCCTCGCCCTGAGCGTTCATCAAGAAATCACCGTAAACACCTGATTTCCCAGTTGAAGGATCCCGAGTAAAGGCCACACCGGTACCCGAATCGTCACCCATATTCCCAAAGACCATGGTGCAGATATTCACCGCGGTCCCCAAGGAATTCGGAATCCGTTCGCGGCGACGATAAATCGCTGCCCGCTCGGTATTCCAAGACCTAAATACGGCTTCAATCGCCATATCCATTTGGGTGCGAGGATCTTGCGGGAAATCATTCCCGGTCTGTTCTTTAACGATCTGTTTGAACTGTGCCGTCAGATCTTGCAGGTTTTCGGCAGTCAAATCCACATCGGCTCGCGCGCCAACTTTTTCTTTCATGGAATCGAGTGCATCGGCAAATAAATCGCCATCAATATCTAGCACTGTCTTGCCAAACATTTGCACCAGACGGCGGTAAGAGTCCCAAGCGAAACGATCCGAGCCTGACATCTTCGCCAGCCCGTGCACCGACTCGTCATTAAGTCCCACGTTGAGGACGGTCTCCATCATGCCCGGCATCGAGAACTTCGCACCTGAACGCACTGAAACCAATAGCGGCTCATCTTTGTCTCCGAGGGTGCGTCCGATCTGATCTTCCACCCCCCGCAAAGCCTTGGTAACTTCCGGAACCAAGCTTTCGGGAACCTCGTTATGTTTGAGATATGCCCGGCAAGCATCAGTAGTAATGGTAAAACCAGGGGGAACGGGCAAACCCAGATTGGTCATTTCTGCTAGGTTGGCACCCTTGCCACCCAGCAGATCCTTCATATCCTTGTTGCCCTCGGCGAACGTGTAGACATATTTTGCCATAGGTTAATGGCCTCCATATTGAATTTCGACTGCGCTAAAAAGCGATACTTCCGTACCTAATCCTAACAGGTGGAAGCCAAATCCTAGGCCTTGGGTCCCGAAACTGAAACCAAGGCTACTTTACCTGCAGGAAACACGCCGGCAACAGACAAAGTTTTCTGCATTTATCACCGGCACTGTGCTAGTCATTCCTCACCAATGACCACCTCCACAGCGAGGCAGTAAAACTGACTCCGGGTATCGCTTAAACTATTGAGTGTGTCAGAGTATCCCCCAAGGAGGCAGCGCCTGCAGTCTCGAGCCAACCGTTCACGTAGGCGCTCGGACTGGAATTTGCTTATTCGCGCCTCCTCCCTCGCGATTGCACTGACTATCACCTTTATTCTGATCATTTCCGCAATGCCGCGGGCTCCTAAGAATGCCGAGGCAGTCCAAACCGCGCCCACTTTACGCTGGACTGCGGTTCCGCTGGTTAATCCCAAACAGCAAGCTAAAGAGCCGGCGATCGCCTTGCAGGTAAAAGGGGACTTACCGGGGGGAGAAACTTCCAAAGACGTCCCCCCCTCGGCTTCCGGAAACACCTCGGTAGTACCCGGAACCTGGCAAGGACGCGGCACCGGCAAAGTCTACTTTTATCGGGTAGAGGTAGAAAACGGACTACCTATCAACGGTGAAACTGCCGCAAAAAGCATTCACGCTATCTTGAATGATCCGCGCGGGTGGGGTGGAAAACAGGGGGAAATCTCTTTTACCCGCACCGATGGGCAAGCTGATTTTCGGATAGTTATCGCCAGCCCCGCCCTAACCGACCGGCTTTGCGCCCCCCTGACCACCAATGGGGTTTCCAACTGTCGCAATGGCGATAATGTGGTGCTCAATGCCCACCGGTGGATTGGAGGCGCACAGATGTGGTTCCAAAAGGGTAAAACCATCACCGATTACCGCATCTACGAGGTTTCCCACGAAACCGGGCATTGGCTGGGACATGGACATTTGTTCTGTCCCCAGCCAGGGGGCTTAGCTCCGGTAATGCAACAGCAAAGCTCAGATGGCGGGCAAAATATGGGATGTATTCCCAACGGCTGGGCGAATCCCTAACCCCCTGGTAACAACTTATTTTCAGGTCGTTTTCAGGACTACTTCAGGCCGGGATGAGACAATCTGCGCATGAGTGTTTTATTGACGATCGGTTTTGTTCTGTGTGGAGCCGCGTTAGTGTTCCTGGTGGCTCGCAACGTGAGAGGTCTAAATGCTCGTGACCGTGCTCGCAAATCGCATTTCGAACAAGAAATCGGCAGCGTAGATAATCTGCTGGCAACCTCGCAAGCTGATCGCGATAAGTTACGCCAGATGCGCGATCAAGGACGCCTGCAACGCTGGGACGCGATCCGGGACGTGATGCGCGAAGAGGGCGTCCCCGAAGACGTTGCCACCGAATTTATTGACCGCCTCTAGTGCTCTGTTAGCTTCAACTTTCGAGGACGGTTTTACCTTCACCCCGGTTGTTAGCGTTGCTGGAATTCGCTTGCTGGTTTTACTGGAAAATTTTCCAGTAGTTTTCAAGTAGATTTTCCAGTAGGCCATTTATGCAGATAGACAGGATATTTTTTTGAGCTACTAGAAAAAGAAACTTTCCAGTAGATTTTCCAGTAGCTAGAACGACGCTCCGGGCAAGGGAAGTTAGCACTTTTAGATTTAGGTAATCTGCGCGCCCTCCTCTAGTTCAAATGCCAAGTTGCCCGCGGGTCACGCACACTTTTCCCTTGCCAAGAAACTAGCCCCAGATCTTTCAAATCTTTCAAAGCTGCCCGCGTTGTTGGTCTGGTAAGCAACGCAAACTGCGCGATACCGCCGGTTCCTCCGGAACCTCCGAGAGCTTGCAAAGCTGATAGAACTGCTGTTGCACTGCGCGATAGTCCCGTCCCCACATCAGCAAGTCGCGGCTGATAGCGCAAAGTTAGGACTACATGCATAGGCTCTTGCCGATATTCCGGATCAGATAATCCGGCCTCATCCATTTGTGCAAATATACGCTTAATCCCCTCCCCCAGCTCCTGGGCATACCCCAGGTCGCAACAAGTGCGAGCAATCCTAGGATTTATTGCGTACCTGGCTATCTCTAGGGGTGCTTTAGCGGCGAGCTTTCTATCTCGGAAACTACCAGGGTTGCTAATTTCAATCCGATTATCAAATATTTCAACCCTAATCCCATCCCCCATCAGGTCATAGGCACGATGTATCACCGCATTAACTAAACCTTCTAACCAGGCACCTCGAGGAATAACCGGCATATCAGCGAATTTGCCGTCTTGTCCCAAGGCGCGACGTNNNNNNNNNNATAGGCAGTTCGGATCGCTGATCGAAAACGATATTTTGGCTTTCTCCAGTCAAGCGCTCATTTCCCTGGAAACGACACACCCGGACATAAGCTCCTGGTAGGAGTGCAAGTGGAGAATCAGCGAACAGTAAAAATGCCGCATTATTGATGCGTCCATCTTTGTCGCAAAGTGCACGTGAACGAAGCAGGTGCTTTTTCCCGCGGGTAGCACCAGTAGCTTCCAGGAAAGGGGCAATATTTTTTTGAGGTAAATCATCGATGGTGAGGTCGCGGACAGTTTCCGCTTCGAATTGCCTAGCTCCTCGGTCGTACTCTAAACGGCGAATTTCCTCCGAGCTCAGACGCAACGAACGGTCTCCACGACGTAGGTAGCAACTATCGTCAGTACCGTGATGCACCTGGCCACTAGGAGTTACTAAAAAAGCTAAAACAAATTTAGAACCACCATCTTGGAGAATTGTGGCTACTTCCTTTACCTCGCAATCAATCGGCGGACTGCAAAACTGCGCACTGGGAGCAAGGCGTAGCTCGTTAATCTTTTTTGTGTACCTACTTAAGTCTTGAATGTTCTGGTCTTTAACTCCCACTATTGCCGTACCGCCCTCGGCGTTGGCGAATGCAATGAGAGTGCGAGCCAACATTTTTGGGGATACTTCTATCGCTTTACGTTCAAACCACTGATCTTCGTCCCGCAAACATAACTGTCTAGTGCGGTCCTCGATATTGGAAGCAAGAATGGCGTCTATATTGTTCGGCGACATACCTAGAGTATAAACCTGCTGAATATATTTTACTGGAAAATTTTCTAGTAGTTTTCTAGTAGATTTTCCAGTAGGCAGCCAGTGCCTTCTAGGTCAGCCGCGCTAAGGCACTCGCCACACTTAAGCGATACGATCAACCAAAGTGTCGGCAAACTTTTCCAGCGCGGCTTTAACTTCGTTATCTTCAAGAAATGCAATCGCTGCTTTCGCGTCCTCGCACCAAGAAAAAGCCAATTGTCGGGTACGTTCCAGCACCGCGTGCGCTCGCAGCATTTGCACTACCTGCTCCAGTGCCGCATCATCGCTAACCAAGGTGCCTCGGCTAAGCTCCGCCAAAATCTTTTGCCCGTCCTCATCGAGAACCCCGCGCGCCGCATCCTGCCTCAGCAGCAAAATCGGCATAGTATCTACGCCCTCACGCAAATCCGTGCCGGGAGTTTTACCGGAATCGGCACTGTCAGAGGACAGATCAATAACATCATCTGCCAACTGGAACGCTACCCCGATCTTTTCGCCGAACTGGACTACCGCTTCCGTCACGGCCTCCGAGGCTCCGGAAAGCTCCGCGCCAAAGCGCGCCGACTGCGCTACCAAAGAACCAGTCTTATCCGCCAGCACCTGGATATAAAACTCCACCGGATCTTGACCGGATTCCGGGCCAAAAGTTTCGTTCAACTGCCCGCGACATAGGCGATCAAAAGTTACCGCGTGCTGCAACACTGCGTCCGGCCCTAAAGTGGCAACCACTTGTGAGGCGCGAGCAAAGACTAAATCACCTGCCAGTACCGCACGGTTATTACCCCACACGCGTTGCACCGCGTTCACCCCGCGCCTGGTGGGAGCCGAATCCATTACGTCATCGTGGTACAAAGTAGCCAGATGGGTAAGCTCGACAACCACGCAGGCACGCAGAATCTGTTCAGAGGAAGGACGCTCACCCAGATGGGAGCACAGGAGCACCAAACCGGGACGCATTCTTTTGCCACCGGCTTTCGCCAAGTGCCCGACAATATCGTCAAGCACCCCGCGGTCATCTGATAGTACCTGGCTCAGGCGCTCCTCCACCTGAGCCAGGCCATCGGAAATCTGATCTTCGAGCTCGTCGATACGCGACTGGGACAAGTTACTCACGGGATAACAATAGCGGTATTTTGTAAAATATCGAGAACTGATCCCGGGAAAATCCCCAGAAGCACTGTCAAGAGAGCACACATACCTATCGCCACATAAGTGATCTCGGCATGGGGAGCTACCGTAGTATTCTCTGCCACCGGATCTAGGAACATGATCTTACCCAGGCGGAAATAGTAGAAGGCAGTAATCGCAGAAGCAATCACCGCACAGATAACCAGCGCAGTTGCCCCGCCTTGCACACCAGCACTAAAGGCTAGGAATTTACCTACAAACCCGGCAGTCAGCGGAATCCCTGCGAAGGACAGCAAGAACAGCATCATGCAGCCAGCTAAAACCGGGTGAGTCTTCCCGAAACCAGCCCATGCGGACATGGAATGTTGCTCTGCAGTTCCGACCCCGTCCTCATTGCTAACCCGAACCAGGTAGATGATCGCGAAGGCACCAATGGTGGCGATCCCGTAGGTCAACAGGTAGAACAGGACTGCCCCATTAGCGTTTAAGGCTCCCTTAGTGAAGGCAATCAAAATAAAGCCGGCATGGGCAATCGAGGAGTAGGCAAGCATCCGTTTGATGTTATCTTGCACCAAACCGAAGAATGTCCCTACCGCCATGGTCAAAATGGCGACTGTCCACAAGAAGGGCTTGAAGTTCGCCTCGAACTGTACCACCACCGTGGAGAAGAAGCGCAGCATCGCGAGGAATGCCGCCGCCTTAACTCCCGCAGCCATGAAACCAGTCACCGGGGTAGGCGCACCTTGATACACATCCGGGGTCCAAGCGTGGAAGGGAGCAGCACCAATCTTGAAGAGCAAACCTACCATCATCAATGCAGCACCAGTCATCAGCAGTGCCGGAGAAGCTACTCGATAAGGAATCGCTAATGCTAGCTGATCCAACAGCAGGGACCCGGAGTAGCCGTATAGCAAAGACATACCCATGAGCATGAATCCCGAAGCGAAGGCTCCCAGCACGAAATACTTAAGCGCAGCTTCCTGGCTGAGGAGGCGACGGTAACGCGCCATGGCACTCATCGCATATAGGGGCAGCGAAATTATCTCTAGTGCCACAAACAAGGTGAGCATCGAGTTTGCCATGGGGAACAGCATCATTCCCCCTAGGGAGAATAGGCTGAGCGGCAGCACCTCGCTGCGCTGATAGCCACGTCTCTCAGTCTGTTCTTCTTGGAAAGAACCGGGAATATCTGAGGGCTGTCCGGCGAAAGCAGAAACCCGATTTCCGGTACGATCAATCATCGGAAGCAGCGCCAGCAAACCCACAATCAGCATCACCAGCTGGGAGAACATGGAGAATCCATCCACGATTAGCTCTCCGCGTACTAGCCGCTGACCAGTTTGCAGATCGAAGGCCCCGAATGAGGGCGCAAACGCCAGCAAGGCAGCCGCAACTACTGCAACTGACCAGGCACATTGCACGCCCCAGCGCTGTTTTGCGGGTACGAATGCCTCTAGCAGAATCCCGATGATTGCCCCAAAAAGCCNNNNNNNNNNTTGCGGGTACGAATGCCTCTAGCAGAATCCCGATGATTGCCCCAAAAAGCACCACCAATACCGGAGCCATTAGCGCCCAGTTAAAACCGAGCTCGCTAAAGTCATTAATCACGGTAGCGTTCATTAAGCTCACTTTCCGGTCCCTTCTACTTGAAACGCCACATCCTGGGTGACAATCACCTGATCGGCAACCTGTGACATTGGATCAACCAGCGGTTGTGGATGCAAACCAATCACCAGCATCAGCACGATCAACGGGGCAGCGACTCCCCAACGTTCCCGGTTATCCAAATCCTTAATCGACTTGCGATGTTCCGGAGCCTTTCCGGTGAAAATCTTTTGGTAAGGCAAAAGCACATAAACCGCGCCCGCGACTACTCCCACCAAGCAGAGCACTGCTACCCACTGGTAGAGGCGGAAGGTACCAATCAGTACCATCAGCTCCGGCACGAAACCAGAAAGACCGGGCAAGGCAATGGCAGCTAATCCAGAGATTAAGAAGGTACCGGCAATCAACGGAGTCACCCGCTGCATACCGCCGTAAGCCTCAATGTCTTGGCTATGTCCGCGCTCAGTGAGGAACCCGCCAATCAAGAACATACCCGCGATCGAGAGGCCGTGCGCCACCATATAAACCATGGCACCAGCCAGCGCCACGGTGTTGCCAACATAGATACCCAGCACCATCAGACCAAAGTGCGCTACCGAGGTGAAGGAAATCAGGCGCATTAGATCCTTTTGCGCCAAAGCCGTCAGTGAACCCCAGATTACGGAGATCACGGCCAGAATAATGAAAGCCAAGGCGGCACGCCGGGAGGCATTCGGGAAGATGGTCAAACATAAAGTGATCATCCCGAAGGTACCGATTTTATCCAGGATTCCTACCAGCAGAGCAGAGGTTCCCGGACGGGCGTTCTCGGCGGTGTCTGCAAGCCAGGTGTGTACTGGCACCATCGGCGCTTTGACCGCAAACGCGATAAAGAAGCTGATCATTAGCGCCATTTCTACCCCGGGGCTAGCTTGCAGCTTTCCGGCCAAGTTCTCTATGAGGTACAGGCGAGCGTGCTGCTCATTAGAGGCCGCAGCCAGCGGAGAGTAAACATAGATTCCCACGATGCCGATTAGCATAACCAGTCCGCCTGCCAGGGAATAAAGCAGGAACTTCATAGCTGCGGCTTTCCGTTTTGCCCCATTTCCGTAGCGGCCAACCAGGAAGAACATCGGTACTAGCATGGCTTCAAATGCCAGGTAGAACACGAAGACGTCACGAGCTGCAAAAATCAGCATCATAAATGCCAGGGTGGCTAAGGTAAGACCCACATACCCGGCGTCATCGTAAGGTTTGTTCTCGCCTTCTACATCATGCGCCGAAGCAATCAGCACGATCAAAGTGAGCAGTGCCGAAAGCACTAGCATTGCCAGTCCGAGGCCGTTTACACCCAGCGCCCAAGAAACTCCCAGGGCGCGAATCCAACTGTGGGTTTCTGCGAACTGGTACGCGGCCGCTTTACCGTAGTCAAAATTCAGCGCCAGGTAGATGGTGCCCAGCAAGACCAAGGCGGATACTGCGAGACCGATCTGCCGCGCGGCAATCCGTGTTGGCTTTATCAGCCACAGCGCCAAAGCCGCCAGGGCTGGCAGCACTACTAGCAGCGTTAGCACCGGGAAAGTTGAGTTCAAGACTGTAATTTCCATTTATCTTTTCCTCCTGCCCCTAAACCAATTGGCTTCCGACAACCAGGACCAGGGCTAAAAGCACGCCGCCCAGAATGTAACTGGCGTATGCACGGATGTAGCCATTTTGTACATGGCTAAGGGCACGTCCTAGAGCCCCAGCACACCAGGCGATCCCCCGAACGATGCCATCTATGAGGCCGCGGTCAGCGCCCCCAACTCCGACAGTAAGTAGCTGTGCCGGTAGCATGGCGACCGACTCGTTAACCGTGTCCTGATACAGATCCACTCGAGCCGCTTCCACCAGGGCGTTGGAGGCCGGAGCAACTTTCGGTACCGGCTTGCGAACGTACATTACGAACGCCAAAGCCAGCCCGCAAAGAACCAGGATCAAAGTGATTACCGAAATCGCGACGTGGGATAGCACGGAAACCGAAGCGTTTTCCGTAGCAGCTGCAGTGCCAGTAACTGGCTCGAGCCACTGGGGGAACTTATCGGTGAAGCCTAACACCATCCCCATGGCCAGAGAGAACACTGACAGCACCACGATCGGTCCGTTCATCAACCAGGAAGCTTCATGCGGATGCACATCGCTGCCACCGTCAAACTCGGTTGTCCACCGCTTTTCGCCATGGAAAATCATGAAGAACAGCCGCGACATGTAGAACGAAGTGATTCCCGCGCCCACCATGGCGATCAATCCGAAGATCCAAGCCCCAGTGGTTCCAAAGGCCGCCGAGTTAAAGGCAGCTGCGATAATCGGTTCTTTGGAGAAGAAACCCGAGAACGGGGGAATCCCCAAGATCGCCAACCAGGCAATACCAAAACAGATCCAGGAAACCTTCATTACCGTACGCAGACCGCCGAACCGACGCATATCTACCTGCTCGTTCATCGCATGCATTACCGAGCCGGCGCCCAGGAACAACTGGGCTTTGAAGAATCCATGTACGAACAGGTGGAAGATAGCTAGTGTCCAGCCGATGGGCCCCAAACCAGCGCCGAGCATCATGTAGCCAATCTGGGACATAGTGGAGGCAGCCAGTACCTTCTTCATATCATCCTTGGCGCAACCCACGATTGCTCCGAACAGCAAGGTGATCGCCCCGACGATTGCCACACAGAGCTGGGCAGTCGGAGAGGCCACAAAGATATCCCCGGAACGCACAATCAAGTACACACCGGCGGTAACCATGGTGGCCGCGTGGATTAGTGCCGACACCGGGGTGGGGCCGGCCATAGCGTCGCCGAGCCAGGCTTGCAGCGGGAACTGCGCGGATTTACCGCAAGCAGCCAGTAGCAAGAACAGCCCGATGGCAGTAGCCCAGCCGCCGGTCATATCCCCCGAGCGAGAAGCTCCCAGTACATCGACGAACTTCATGGAATTGAATTCCGCGTACATGGCCATCATGGCCAGCAGCAGACCCAGGTCACCGACGCGGTTCATTACGAAGGCTTTCTTGGCGGNNNNNNNNNNNNNNNNNNNNNNNNNNNNNNNNNgTACCGCATTGGCTAGTTCGTGATTCCAGAAGCCGATCAACAGGTAGGATGCCAGGCCGACGCCCTCCCAACCGAAGAACAATGCCACATAGGAATCCGATAGCACCAGCGTCAGCATCGAGGCCACGAAGAAGTTCAGGTAGGCGAAGAAACGTCGCCGATCCGGATCGTGTTCCATATAGGCCACGGAATAGACGTGGATCAGAGAACCCACAAAAGTAACCAGCAGTACGAAGGTCATCGAGAGCGGATCCAGGAGCAGATTCCAGGAAAGCTCAATGGTCTCATTTCCGCCTCCGGCCTTAAACCAGGTAAACACCGGAGCTAAAATCGATCTTTCAGCTGGCGCCTGCCCGATCATTTGGCAGAAAATAATAAAGCCGATCAGGAAAGAGCTCCAGGAGGCAGCAACTGCCAACCAGTGTCCCCATTTATCGGTAACCCGACCACATACCAGCAGGAAAGCGGAAGATAACAGTGGAATTGCCACCATCAGCCAAGCGTATTCCGCTAGTCCCGTAGCCGACACATTTTCCATTTGTTCTGCCGCGGTATTTAGCAACAACGAGTTCATTACTTTCTATACCCCCTAGCGTCCCATCAAACGCACTTCATCGACCGAGGTCGAACGACGCGTCCTAAAGATCGAGACGATGATCGCCAGGCCTACCACCACTTCTGCGGCGGCTACCACCATGACGAAGAAGGCCATCACTTGCCCTTCAATGTTCTGGTGCATATTGGAGAAAGTCACCAGCATCAAGTTACAGGAGTTAAGCATCAACTCCACTCCCATCAGGGCGATTACCGCCGAGTGGCGGGTTAAAACGATCACCGCACCGATGAAGAAGAGGATGACTGCCAATACTAGATATGAAGTCAAAGACATTATTCACTGACCTCCGTTTGTGAGGCATCCAGGTTGGATGCGGCCGGCGGATCGCTGGGGGGCGTTCCCTCAATCTTGGGGGTGACTACCCGGGTCTTAGGGGCGTTCAATCCACTAGGAGCGTCTTGGCCGGCCATCCCCCAGGCTCCAGATTTAGCAACTGCTTTCGAGGCCGCAGTGGAGTGTACCCCTTGCGCGGGGTTCGCTCCGAGGTCGGCGCGAATCTTCTCTACCAAGTGAGGTGCCGCTTCTCCCAGCGAGCGGTCAGCGTTGCGGGCACGCAGCGCCGGGGAAACCGAGTTGACGATCGGGCGTTGATCCTCGCCTGAAATGTTGGGAGTGTCGGTCGCGTTAGTAGTTTGGTAAACACCTGCGGCGGGCTGTTGACCGGGATGAATACCCCGTTTAGCATAATCTTCCATCCGCGCCTGCGCCGTCTCGGGCTGCTTAAACAGCTTATGGAGACGATCGCCGTGAGTTAGCGACACCGCCGCGACTACCGCGATGATCAGCAGACAGCCGATTACTTCCATAGTGTAAATATGCTCGGTGAACAGGCTCATCGCGATCTTGACCGGGTTAGAATCGGTGGTACCTTGGGGTGAGCCAGTGGGCATATCCGGAACTTGACCAAACTTTGGTAAATACGCCTTGACTAGCATAACTGCCACGAAAATCGCTCCGAAAGCACCGGAACAAATTGCACCCCAGCGGAGGAAACGACGGGTACGCAAGTAGTTATCCGAGGCAGCGACCCCCACCATCATGATAATGAACAGTATCAAGGTCATGACGGCGCCGGTGTAAACCACGACTTGCACTACCCCAATAAAGTAGGCCCCCTGCGAGGCGTACATCATCGCTAGGCAGAGCATTACCCCTACCATGCAGATCGCAGAGTGTACTGCGGTTCTGCAAAACAGTACGCCGAGCGCTAGCGCCACCATGATTACTGCCGTGACCCAGAAGAATACGGTTTGTCCCGTACTAAAATCTGTAGCTGCGGCTTGGGCTAGCAATGTCATTGCTGAACCTCCTTAACCAGCGACTGTTTAAGAGTCGGATCGTCTGGACGGTGCTCGGCGACCCAATCACGTTGCGCCTGGGTCACACCGGTCACCTTCCCTCGGTAATAATCACCATCGGTGGTTCCTTCCACCATCGGGTGCGGAGCCGAAAGCATCCCGTCCTCAAGAGGAGCGAGGATCTGATCTTTCTCGTAAATCATAGTTTCGCGGTGATAATCCGCCATCTCAAAATCATTGCTCATGGTAAGAGCTCTGGTGGGACAGGCTTCAATACACATTCCGCAGAAAATACAACGCAGATAGTTGATTTGGTAAACCCTGCCGTAACGCTCCCCGGGTGAATACTGTGCCTCGGGAGTATTAGCCGCGGCCTCTACATAGATGGCATCCGCGGGGCACGCCCAGGCACAAAGCTCACATCCGATGCATTTTTCCAAACCATCGGGATAGTGGTTCAGCTGATGGCGTCCGTGAAACCGTGGTTGCACATGCGGCGCCTCATAGGGGTATTGCTCAGTTACCGTGGGACGGAAGAAGGAGCGAAAAGTAACTCCGAATCCGGCTACGGGAGCGAAAAACTCGCCTAGCGCGCCCTTTTCATCGGGCTCAAAGCTCATATCTTCCCTGGTGGGATTGCGTTTACTCATTTGATTCCCCTTCGTTGGCTACCAGGTGATCTTCCCCGGCACTCGCCCGCACCAAGGAGCGCGGACTGGGAGGTAGTACTTGCCCTGGCAATGGTGGCACCGGATATCCGCCTTTGAAAGCGTCAAAGGGCTCGCTGGCTGCGGCATCCTTTTGTGCTTGCTTTTCCAGGGCTTTGCGATCGGCCTTGCCCCCGGTTATCCAAATAATGATGAGGGCAACTACGAAGACGGCCGCAATCGCCATCATTCTTTGCGAAATACTGCCGATTCCGTAGACGGTAACTACCCGCATCACGACTACCACTACCATCCAGGCGATCGATACCGGCAGCAGAATCTTCCAACCGAGCATCATTAACTGGTCATAGCGAACCCGCAGCAGGGTACCGCGTACCCAAATCATGAACCACATGACCGCCCAAACTTTGATTCCAAACCACAGGAATGGCCAAAGTCCGCTGTTGAGCGCGCCCCCGAGAATCGCATCCCCACCGGGGAAACGCCAACCACCCAGGAACAGGGTCACGCAGATCCCCGATACGTTAAACATGTTGATGTATTCCGCCAGGTAGAACCAGGCGAACTTCATCGAGGAGTACTCGGTCATATGCCCAGCGACGATCTCACCTTCACATTCAGGCAAGTCGAAAGGCAAACGGTTAACTTCACCCATCATCGAAATCACGTAGATTACGAAAGCGGGGAAGAGGGCGACGCACCACCACATGGGGCTCTGTGCAGCCACAATCTCCGAGGTTTTCATGGAACCGGAAACTACGAATACTGATACCAGAGACATTCCCATTGCCAGCTCGTAGCTAATTACCTGCGCCGCGGAGCGGGTTGCACCATAAAGCGGCAGGTGCCCATTGGACGCCCAGCCGCCGAGGATAATACCGTAAACGCCCAGACCTGCAACGGCGAGCATATAAAGCACCGCCACATTAGAATCGGTCAGCTGTAAGGGGGTGGAGAAACTTCCAATATGCAGATCGGGTCCGAAAGGAATCACCGCGTAAATGCAGAAGGCACAAGCGGCGGTAATAACCGGTGCCAGTAGATAAAGCACCTTGTCTACATTCCGTTTAAAGATATCTTCTTTAGTTAGTAGCTTGATGGCATCGGCTAGCGCCTGGAAAAGCCCCAGTGGACCGTGCACATTCGGCCCCGGTCGGGTCTGAATCCGCCCCAGGCCGCGCCTTTCCACCCACAGGGCCATGATCACACTGATAATCAGCCATGCCACGATGAATACTGCCTTTATCAAGGTTATCCACCAGGTGTCATTACTGAAATCAGCGGCACCAGTACTACTTGCGCTTAGCAGGATTGTGGTATTCACTGCTGCACCTCCGCATTGGGCTCTAACTGGACTAAGGCGCCACTGGTGACGCCCAAAGATTCATACACGTGTGAGCCGGCTGAACATTCGGGCACCCACACCACACGCTGCGGCATTTTGGTTAGTACCACGGGCAGCTGGATTTGTCCCCTGTCCGTTATCAGGCTGATAGCGCCGCCATCTGTTATGCCAAACTCTTGCGCAGTTTCCGGGCTGATACGCGCAAACGAGGCGCGCCCAGCCGCTTGCATATCGGTGGCTCCCACCTGCAAAAGACCTTCATCGATCTGAGTCTTATGGCAAGTGATCACCACTTGCTTATCGGGGGGAGTTACCAACTCGGCAGGGGTGTCACCTGCAAACGTTACCCGTTTGCCATCCCAGTCCATAAGCTCATTAGCTTCCGCGTAAAGGGACTTCAGAGAATCAATCCCCAATTCCACTCCCATCACTTGGGCTACCTTGCCCAGCACTTCCCAGTCCGGCATGTCATGGGAAACCAGGGCCTGTCCGAAGGGACGCAACCGGCCTTCCCAGTTAATAAAGGTACCGGGTTTCTCCGAAACTGGCGCCACCGGGAATACTACGTCCGCTGCCTGAGCAGCCGGCGTGAGATTCACTTCCAGGGAAACTATGAAGGAGGCCGCAGCTAAGGCTTTTTGCGCTAACTCCTGATTTGGCAGGTCGCGCAAGTCTAGACCGCCGAGCACCAGGGCAGACAGTTCCCCAGAGCATGCGCCCTCTAGAATCTTCTGCGTGTCACGGCCAGGAGTATCTGGCAGTTGCGCATTCCAGGCGGCCGCTAGATCACTGCGGGCTTCCGCGTCCCGCGCATCGCGTCCAAAGGGCAACAAGCCGGGTAAAGTGCCGGCTTCTACTCCCCCGCGTTCGCCGCTGCGGCGAGGAATCCAAGCTAGCCGGGCTCCACTGCGAGCTGCCAAATCATTAACTGCCGCTAGTAATCCTGGAACGGTACCGGCGCGTTCGCCAACTACGATTACTGCGTCCTCGCCTTTAAGCCCGGCAAAAACTGTACCGAAGTCCCCTTCGGCCTCTGCTTTTACATTGGCTACTACTTCCGGCTCAGTTCCGGGAGCTGCAAACAGTACGGTGGCGGCAGTTTTTACCGAGGAGGGAGAGGCGAAAGGTGCCACTGTGGCTACCTTTACGCTTCCGGAGCGTACCCCTTTACGCAACCGCAGGAATACGGCACCGCATTCGTCCTCAGGTTCGAAACCTACCAATAGCACTTGACCGGCTTTTTCGAGGTCAGAGTAGGTTACTGGCATTCCTGCACCCGCGAAATAGGCGCCTAAGAAAGTTTCTTCTTCCCGGCCAGCCGCGCGGGTGCGCTGATCAATATCATTAGTTCCGCAAACAACGCGAGCAAACTTTGACCAGGTGTAGGCGTCCTCGAAAGTTAGCCTGCCACCGGGGAGGAAACCAACTTTTCCTTTCCCAGCTGCTGCCAGTCCCTTCGCGGCGCGATCAAAAGCATCCGACCACGAGGTAGGAACCAGTTTCCCGTCCTCACGCACCAGCGGAGTTTTAATCCGGGAAGACTGGAATTGCCACTGGTAACCAAAGCGATCTTTATCGGTGATCCATTCTTCGTTTACCTCCAGATCCTTTTGCGCTAGGCGTCGGGTGATGGTTCCGCGACGAATATCGGTGCGCAAAGCAGAACCAGAAGCGTCCTGTTCGGTGACTCCCCGGGTGGAAACCAAATCGAAAGGCCGTGCCCGGAACCGGTAACGTTTAGAGGTCAGTGCCCCTACCGGACAGATTTGAATGATATTGCCCGAGAAGTAGGAGCTAAACAGCCTGCCTGCCTGGTCTTTCTCGTCCACGCCGGCGCCAATGGCGGCCGGGGAAGAAAGCGGAGCAGGTTTGCCGTGAGAGTCCGAAAGCGCTTCAGCACCGGGATTGAGGCGAAGGCTCGGGTGAGAACCGTCAGAATCGGAAATCCCCAAGACCTCCTGGTCAAAGGCGCCAATGTTTTCACCCATGAAATCGTGATCGTCACGGGGAGAGGAACCGCCCCCGCGTCCTTGCAAAGCGATGAAAGAGTCGCCCGCAATCTGGTTAGCGAACCGCACACAGCGCTGACACAGCACGCAGCGTTCCCGGTCAATCAAAATCTGGCTAGTAAGCTCTACCGGTTTTGGCCACAGTCGCTTTTCATCACTAAAGCGGGTATGCAAAGTGCCATGCGACATGGCTTGATTTTGCAGTGGGCATTCCCCGCCCTTATCGCAAATCGGGCAATCCAGGGGGTGGTTAATCAACAGGAATTCGGTAATCCCGTGCTGAGCTTTCTGCGCTACTTCCGAAGTCGCGGCAGTTTTTATCTCCATCCCGGCCATCGCGGTCATCGTGCAGGCTGGCTGAGGCTTGGGCATGGGACGAACTACCCCATCACGTCCCGGCATCGCCACCTCTACCAGGCATTGCCGGCAGGCTCCTGCCGGGTCTAGCAGCGGATGGTCACAGAACCGCGGAATATGAATTCCCAGTTTTTCGGCTGCGCGAATTAGCAGTGTACCTTTAGCGACCTCAATGTCCTGGCCGTCAATATTGATTTGGACTTGCTCACTCACAGGGCGCCTCCTTTATTAAAAACCTCCGAGGCGGCGGGCGGGAATGCCTCCCACCAGGGAGTCGTATATCCGGCCTCGAACTCTTCGCGGAACTTGTCGATTCCGCTACGCACCGGGGTGGCCGCTGCATCACCGAGGGCGCAGAAGCTGCGTCCCGCAATATTGCCGGCAATATCGTAAAGCAGGTCTACATCGCCCTCTTGGCCTTTGCCGGCCTCTAAGCGGTGCATTATCTGTTTCATCCAATAGGTACCCTCACGGCACGGGGTGCATTTACCGCAAGATTCATGCTGGTAGAAATCAGTCCAACGGCTAATTACCCGTACTACGGAAGTAGTTTCATCAAAGACTTGCAGGGCACGGGTTGCCAGCATGGATCCGGCGGATGCCACGTCCTCGTAAGTTAAGGGGACATCTAAGTCATCGGCGGTAAATAGCGGAGTCGAGGATCCACCCGGGGTGTAGAACTTTAAGGTGTGCCCCTCGCGAATCCCGCCGGAGTATTCCAGCAGTTCGCGCATGGTAATTCCAAACGGTGCCTCATAAAGACCCGGATGTTTAACGTGTCCAGACAGGTTAAACATGCCGTAACCTAGAGATTTGTCTTGTCCCATCGAGGCATACCATTCCACCGAATTACGGAACACCGTAGATACCTGGGCAATCGTTTCAGCGTTATTGATTACCGTAGGACGAGCATAAAGCCCCTTCACTGCCGGGAAGGGCGGTTTCAAACGGGGGTGCCCTCGCTTGCCCTCTAAGGAATCCAGCAGTGCGGTTTCTTCACCGCAAATATAGGCACCAGCACCGGCGTGGGCAATCAGCTTCAGATCACCCAATAACCCGGCATCTTCGGCCTCTTTAATTGCCACTAGCAGGCGATTATAGGCGTGAACGACTTCGCCCCGGATATAGATAAAAGCGTGATCGCAACCGATAGCCAAGCAGGTGATGGCCACCCCTTCGATAACCGCGTGCGGATTAGCCAAAATCATCGGGATATCTTTGCAGGTACCCGGCTCGGATTCGTCGCAGTTCACGGTCAGGTAACGCGGACCGCCGTCATCAGGCGGTAGGAACGACCATTTCAGACCAGTACCGAAACCGGCACCACCACGTCCGCGCACGCCTGCTTGCTTGACTGCATCCAGAATTTGCGCCGGTTCCATTTGCTTGGCTTTTTCCAGGCCGGCGTACCCGCCAGTTTTCTGGTAGGCCTGCAGCGTCCAGCTCTCCGGCTCCCGATACTGTTTAGTGATAATCGGGGTCAGCGGAACCCGGCGGATCTCAGACTTTCCGTTTTCGCTCACTTGTCCGCCTCCTTATGATCAGCAGAGGAATGCTCCTTGCCGACCGGATCTTTTCCGGCCTCATTAGCAGCACCGCCCGAAGCTGTATCCCCAGCCTGAGCAGCTTCAGGTTCTCCAAACTGCCCGGGGTCAGGGGCTTGCATACCTTGTTCTTCGGCTACTTTTAGTCCCCACAAACTGGCGGGGCCGGCAGCCACGCCCTGATTTGCAGTCTCGGGATTAGGGAATCCGGCCAAGATCCGGCTGGCCTCTTTGAAAGTAGGAGCCACGTCGGATCCTCGCGTGGGATGCACCGGTTTTCCAGCTTTAATATCGCGCACCAATTGCACCGCTGATTCGGGAGTTTGATTATCAAAGAACTCCCAGTTAACCATAACTACCGGCGCATAGTCGCAGCCAGCATTGCATTCCAGTGCCTCAAGAGTAATCTTGCCGTCAGCGGTAGTTTCATCATTTCCGACCTCTAGTTCTTTTTCTAGAGTCTCCATGATGTTATCCCCTCCGAGGACGGCGCAGAGGGCGTTGGTGCACACCCCCACGGTGTATTCACCGTTAGGGTGCCGTTTGAACTGGGTATAGAAGGTGGCAACCGCGCTGACTTCCGCCCGTTGGCAGTTAAGAATATCGGCGATTAGTCCGATACCGTTGGAGGTGACGTATCCGTCGATGCTCTGCACTAGGTGCAGCAACGGGATCATAGCACTGCGTTCGTGCCCCTGTGGATAGCGAGCAATAATTTCCGCTGCTTCTGCACGGAACTTTTGCTCGACCTCAAAATCGTAAAAACTCATTAGCGATCGACACCTCCCAGGACGGGATCCACACTGGCCAGCGTGACGATCAAGTCAGAGATCGTACCGCCTTGTGCCATTAGGGATAAGGACTGCAGGTTAGCAAAGCTGGGGTCACGGAAGTGCGCCCGATAGGGACGAGTGCCCCCATCTGAGACCACGTGTACTCCCATTACGCCTTTAGCGTGTTCCACCAGCTGCGTGGCCTGGCCAACCGGTGCTCTAAAGCCTTCGGTCACCAACTTGAAATGTTGAATCAGGGATTCCATGGAGTTACCCATGATCTCTTTAATGTGTTCGGGAGAGTTACCTTGCCCGTCGGTACCTACGCTCAGCTGTGCCGGCCACTTGATTTGCGGATCGGAAATCATCACCGGTTCTCCCTCGGTTTCATCCAGGCGATCCAGCACCTGGTAGATAATCTTGAGGGATTCGTAGCATTCGTCGAAGCGAACCACAGTCCGGTTATAAGCATCGGACTGGTCAGCTACGGGAACATCGAACTCGAAGTTTTCGTATCCACAATAGGGCTGCATCTTCCGCATATCCAGGGGATATCCAGCTGCCCGCACGGAAGGACCGGTCATAGACATCGCCATGTGTCCCGATAAAGGCAAAACCGCTACATCGCAGAAACGAGCCTTAAAGATCGGGTTCTGCAAAGTTAGATCCTGCAGCTCGTTGATATCACGGCGGGTCTTGGGGAGCAGATCACGAATATAATCGGTGCACCCAGGCGGCAAATCTTGTGCCACCCCACCGGGACGAATATAGGCGTGGTTCATACGCAAACCGGTGATCTGTTCGAAGATCCGCAGGATTTCTTCGCGGCCTCTGAACCCGATAGTCATCATGGTGGTAGCACCGAGCTCGTTACCACCGGTGGCGATGGCCACCACATGCGAGGCAATCCGGTTTAACTCCATCATTAGGATGCGGATTAGGTTAGCCCGCTCAGGGATCTCAGCGGTTTTCTTTAGAAGTTTTTCTACTGCCAAGCAGTAGGCGACTTCCTGGAAGAAGGGCGCTACATAGTCCATTCGGGTGCAGTAGGTAACGCCCTGCGTCCAAGTACGGTATTCCATGTTCTTTTCGATACCGGTATGCAAATATCCGGTTCCCACCCGTACATCGCGAACGTATTCTCCATCGAGTTCCACAATCAGGCGTAACACCCCGTGGGTCGAGGGGTGAACCGGTCCGATATTCATCACGACCCGCTCATTAGCGAGTTTTTCGACTTCGGAAGCCATCTCTTCCCAGTCTCCGCCATGCAGATCGTATTGCGGAGTGTCCTCGGTTACTAGACTGTCGAGGGCGGGACCGGCAGCTCGGAGCAGGGGGCTGTTCTTTTCGTCAGTGTATTTCATTTAGCTGTATGACCTCCGAGAATCGGCGGGCGGAACTGTCGCGCCCTTAAATTGCACCGGGATACCGCCTAACGGATAGTCTTTCCGCTGCGGGTGTCCTACCCAGTCGTCGGGTAAAGCAGTTCTGGTCAAACCGGGATGACCGGTAAAGATAATCCCCATCAGATCCCAGGTTTCGCGCTCCCACCAGTCATTTCCGGGATAGGTAGCTACCACCGAGGGAATCCGAGGATCAGATTCCGGGCAGGTAACTTCTATACGCAGCTGGCGGTTATGGGTTGCGGAAAAGAGCATATAGGCTGCGTGCAGCTCTTTCCCGGTGTCATGCGGATAGTGCACGCCGTTAACACCCAGGCATAGCTCAAAACGCAGATCTTGATCGTCGCGGAGCCATCTGGCGACCTGTGGCAAGTGCTGGCGGGCGATAAAAATAGTCAGTTCATCATTGTCGACTACCACTCGCTCGATTACCTGCGATATTTCCAGGTCAGACTGTTCGATAAGCTCTTCTAAAATATCCACCACTTCATCGAACCAAGAGCCATAGGGGCGTCCGCTTTCAGCCGGCATCTGGCGACGCAATTGCATTTCAGTGAAACCGGTGGTGTCACCGTCATCGTGTACCCCGAATAGACCATGGCGGGTACCCATATCCGAGCCGGCCGTAAAACCGCGCGGAGCGGTTACCTCGACTGCTACTGGCCCGTCCTCAACATCGGAATGGAGGACTACTGTCTTGTCGTCTTCGCTCACGCCAACAGTCCTTTCATCTGGGAGGTAGGAGTCGCTTCCAAGGCCGCCTTTTCGGCTTTACGGGCGATCTCCAGCCGTTCTTTTTGCGTAATAGGAGTACGGTAGTGGATCTGATCCCACAGCACCATAATCGCGTGGATCAGGGCTTCGGGACGCGGGGGGCACCCGGGCAGATAGACGTCAACTGGAACTACGTGGTCGCAGCCTTGCACTACCGCATAGTTATTGAATACCCCGCCGGAGGAAGCGCAGGCACCCATGGAAATAACCCATTTAGGCTCTGGCATGGCATCGTAGCAATTGCGGATAATCGGCGCCATCTTCCAGGAAACCCTGCCCGATACAATCATCAGATCTGCATGCCGCGGAGAGGCGCGGAAAACTTCCATCCCGAAACGAGAAATATCGAAGCGCGGGGTGCCGGTGGCCATCATTTCGATAGCGCAGCAGGCTAGCCCCATAGTCACCGGCCAGACACTAGCTTTACGGTTAAGACCCATAAACTTGTCTAGGCTGGTGAGGGCGACTCCTGCCGGCAGCTCATTATCAAAAGACATGCTGTACCTCTCTCTTAATAGTCCAGTCCGCCGCGGCGCCACTCATAAATATAGGGCACCAGCACCAACACAATGAACAGTAGGATGTCGATCAATACCGGAATGGCCATCACCTGACCAAAATGCCCAATTGATACTGCGAACGGGTATAGGAACACCATTTCCACGTCGAAGACAATGAACGTCATCGCAATCAAGTAGTACTTAATCGGGAAACGCCCGCGAGCGTCCTCGTGAACATTGGGATCAATCCCGCATTCATAAGTCGCCAGTTTGGTGCGGGTCTTGCGTCCCGGGCCGAGAACTGCCGACAGTACCAGACCTCCGACGGCCAGCACAATCGCGACCGCACCCATGATTAACAGTGATGCCGATGGACTCATTTGGCCTCCACATCCTTTTTATCCGCTCCGCTAGCTTTAGCGAAGTTACTGCTGTAGTTTCCGGTTAGATTCCGGATTAGTTGTTCTTTCTGACCGATGTTCTTCATGACGGTATTACCACCTTAGTCAGAATTCGCAGCATCTTGTCGGAGGCTACTCCGCCGCGGCGTTCATAACCATCAGAAAGCATCTTATGGACAAAGCGCATCAGCGCCGGTTTATCCAACCCGTACTTCGTACAGGCATGCATAATTTTGGGATTCTCGATCAGGCGCACAAACACACGACCCAAACTGTAGTAACCCCCGTATTGATCTTGCAGGTCACGAGGGTATTCCCGGAGGGCGAGTTCTGCTTGTGCGCGCGTGGTACGTCCCAGCGCCTGGATTAAAGCGTCAGCGGCGCGCCGTCCGGCGAACATCCCCGGGGCGATTCCTTCCCCGTTGAAAGGAGATACCATTCCGGCAGCGTCACCGACCAAAAGTAGTCCATTTTCGTAAGCCGGTTTGCGATTAAATGCCATTGGTAAGGGGGCAGACCGCAGCGACCCCACCATATTTTCCTCGGTCAGTCCCCATTCCTCGGGCAGATTAGCGACCCAGCGCTGGAAGATCTGTTTGTACGGCAACTTGGTGGATTGGGCTCCCGAGGATACTGACCCTAATCCCACGTTGACCAGCCCATCCCCCATCGGGAATAGCCAACCGTACCCGGGAAGCAAATTGGATTTACCGGGTTTGCCATCCCACAGCTCTAGATGCGATTCCATCATGGTTTCATTGCCCCGGGGAGAGCGGAAATACGCCCGCGCAGCTACCGCTAGCGGACGATTCTTGAGGGGGCTACGCCCTTGCCGCGAAGCCAGCCGGGCATTCGCTCCCGAACAATCCACCACGTATTGCGCGCTGAAACTGACTTCCTGTTTGTTGCGAGTCTTAGGATCGCGCTTTATGGCGCTGACCCCGCGGGCATATCCATCACCATCGGTGAGTAAGTCCTGAACCACGGTATTTTCCACCAACCGGGCACCCGCGGACACTGCCTGTTTAATTAGCCGGTGGTCTAGCTGGGTGCGCTGGCGGGTAAGACCATAGGCGGGCAGGGATCCGTTTTTCGGCCACGGCAAAGTAATCCGATGTCCGCCCCCGATTACGCTCAACCCGTAATTGGGCTGCCATCCTTCTGCTAAGGGATTAATCCCCATCGCCAAAATTTCTTTAACCGCTCCGGGGGTTAGACCGTCACCGCAAATTTTGTCCCGTGGGAAAGCAGATTTTTCTAACACGAGGACGTCAATGCCGGCTTTAGCTAGGTGATAGGCCGTGGCAGCCCCTGCCGGGCCGGCACCCACTACCAGCACCTGACAGCGATCTCCTGCAAGCTGATCCGCCATGCCTGAACGCCCCTCCCGTGCCATGTTTCATTCCTGCCTCTACCTTGATGTCGGTAGGCAAACCGAGGATTTTAGGCAGCCTCCTCACGCCTGTCCTAGGCTAACCTGCTTTTTTATTTGCCTAAAGCCACAGGGGTTTACGCTGGCAAACCTAATTTCTCCAGGACCTAAGTCCATGACATATTCTAAGTGATTAAGCAAGGGATTTATTACTTAATTAGATACGACTTTCAGGAAATCTCCATATTTCCCGGTCATAGCCATTCGTAGTTATCCGAGTAATCAGCTATTAGTTCTCTTTAAATGCGCGATGAATCGCCACCGTTCCTAACGTTAGATTGCGATAAGAGACCTCACCCCAACCATTTTCTTGGATTAGGTGCCCCAAAGTCTCTTGGTTTGGCCAATCCAAAATGGAATCAAACAGGTAAGTGTAGGCATCTGAATCTGAGGAGACCAGGCGTCCGGCAGTGGGCAATACGTTGCGCATATACAGCTCGTAGAGCCGGGCAATCAGGGATGAGGGCGGGGTCGAGAACTCCATAATCGCCAGCTTGCCTCCCGGCTTGGTTACTCGCGCCAGTTCCCGCAGTGCCTTCGCCGGATCATGCATATTCCTAAAACCGAAAGAGCAGGTAACAGTGTCGAAAGACTGATCCGCGAAAGGTAGGTCGTGGGCGTCACCGACCACGAAGTTAAGTTCGCGGTGACGTTTTTTCCCCTCCGCTACCATGCCTGCCGAAAAATCGCAGCAGGTAACTTCGGCGCCTGCCCGGTGAAAGCTCAGGGAAGAAGTACCGGTGCCAGCGGCGATGTCTAGAATCTTTTGCCCTGGTCGCGGTGCCACCACTTGCTGCAGACAGCGCCGCCAAATCCGATGCTGCCCGAAAGTCATCACATCATTAGTCAAGTCGTAACGGGCGGCCACCTGGTCAAACATTCCAGATACTTCTTCGGGCTGCTTATCTAGACCAGCGGCTGCCGGCGGTTTCTTTTCGCTCAAAATGGCTCCTTCTCAGTAGGCATTTGCCAGGTTACTCAGAAACGTTGCCCCAATCCAACCAGGTTAAAACCGCGCCGCTTGGCCTTGGCTTTTTGCAGGGATTTACTGATCCGGGAGCGACGGCGAAAATCGATCACCGGCCACCCGCGCTGCAAGGCGCGCACCCGCAACCAAATATCAGGATTAATAGCCGAAGGCTTGCCCACCAGGGTTAGTAGCGGCATATCGTTATCGGAATCTGAATAAGCAAAACAGGATTGAAGGTCGTAGCCGCGCTCTGCCGCCAGCGCCTCCACCCGATCCCGCTTGCCTTGGGCGTGCATAAGTTCGGATGCTAGCCGCGCCTCGTAGATCCCATCTTTCACCGCAACTTGGGTGCCGATGCCTCCGGTAATCCCCAGCCGCTCGGCCAACATTTGGGGAAGTTCCGAGGGCGCGGCGGAGATCAACCAAATATCGTGCCCGGCTGCCTGATGACGTTTTATGAGTCCTTGTGCCTGCGGGAAAAGCTTTTTCTCTAATCGGTCGCATACCCGCTGCGAAATGGCCATAATCTCTTCGCAAGTATGCCCGGCCATCACCTGTAAAGCCCGAGTTTTTACCTGTTCGATACGCTTTTGATCTTCTCCCAACACCACATAGAGAAAGGCGTGACGCGCGGCAAAGAATAGGTCGGAAATCCCAAAAAACCCGTGTCTAAAAAGCTCGCGAGTGAGTATCCAGGAACTAGCTCCCCGAATCACGGTTTCGTCAAGATCGAAGAAGGCTGCTACCTTCGGTTCTGCGCTCACGCCTCTAGCCTAACGGTCTAGCTAGGTTTTGCGCACCCTAGTCAGCAAAACCGGTTTGCTAGGGTGGAGGATATGCAGAACCTAACCACGATTCACCTAATGCGTCACGGCGAAGTTGATAATCCGGATGGGGTTTTATATGGACGCCTTCCCGGCTATCACCTAACCGATCTCGGCAAGCAAATGGCGCAGATGAGCGCGGAATACCTCTTGGAAAAGGGCGCCTATTTAGAGGCTATCGTTTCCTCGCCCCTGGAGCGCGCGGTCGAGTCTGCTACTCCGGCCTCTAAGCTATTCGATCTGCCTATTCACACCGATAAACGGCTTTTAGAGTCGATGAATATGTTCGAGGGCGAAGTGGTTAACGGTAACCGCGCCGCCCTGTTTCACCCACGCAATTGGCCGCGCTACCGTAATGTTTTCCGTCCTTCCTGGTGCGAGCCTTACGCCGTCCAGGCCAGCCGGGTTACCGAAGCGGTGCGTTCTGCTCTCCACCTGCCGATTACCGATCCTTCCCGCCTGGGCCGCTCCGCCGATGGCGCTGCGATTCGCGAAATCTTGGTGGTGTCTCACCAGCTGCCTATCTGGTCTTTCCGCCTGTTTGTGGAAGGTCGCCCGCTCGCGCATATTCCTACTCGGCGCCAATGCGCTTTAGCTTCGCTTACTTCTCTGACTTTCTTAGGAAACACCCTGATCAGTTTGGACTACTGCGAACCGGCGGCTCCGCTATTAGCTCAGGCTTCCGATATGGTACCGGGAACTTCCGCCGCCACTTTAAATCAAGGAAACTAAACGCCGGCCGAGCCCATAATGCGCAGAGTATTTGGCTGAAAATGACCCGGCCAGTGCAGTTACTGTGGCTACGCAGAGCACTGGTCGCGCTTTAATCGTGAGCGGAAGGCTTTTCCGGAGGGTTCGCGTCCGGGTCGGTTTCGTCCTCGCCGGTGCCCTCTGTTGAGGTAGTTTCCCCGTTTCCCCAGGTATTTTTCCCGCTGCCAGCGGCGTCATGCCCATTATCGCGATTCTGCTGATTTTTCGCAGCTCGCCGCTGCGCCTCTTCTTCGGCTTCCCGTGCCAGCTTCTCCCGCCGCATCTTTGCCTCTAAAGAAAACAAGAAATCGGGGTTATCGTCTGGCGCCTGAGGTATCTCCGGTTCCTGCGAGCGGGAACCCTGCCCGCTTCCTCGGAAAATGTCCAGCGGATTGCGGGGAATCTCTATCCTGCCGTCAGCGCTTTCGGCTTTGCTCGCCCAAGAAATCACGATCCATGCGAGCGGACCAAAAAGCGGTAAGACAATGATAATTAACAGCCAAAACGCCCGCGGAAGTCGCCCGGGGAGATCAGATTTATCCGTGCGCAAGCAATCTACTAGCGCGTATACCGCTAGCAGAATCTGTACGAGGGCAATAACTACCGCAGCCATGTTCCCAGCCTAACAACTATAAATTTTTTGGTCTGTCTAAATACCGTGGAAAGCCCACTGAACCGCGATAGCCAGCCCATACCCCAAGGTGATTTGCCCCACCTGTTTTAAGGTTTTTATCAGCTCTTTCCCGCGCGCTCCCTGCAACACTTTCATCTGCGGATAACTCACCCAAATCACCAGGGCTAGGCCAAACACTAGCGCTTCCCAACGGACGCTGAAGGATACTACCCCCAGCACCAAAGCCACATAAAGATAGGCAACAAACAGGTAGCGTGAGCCTTTATCCCCTAACTTCACCGCTAGCGTATTTTTTCCGCTCTGGCGGTCTCCGGGAATATCACGCAGATTATTTATTAACAATAGGGCGCAAGAAAGTAGCCCGATACCACTGGCCGCTGTCCAGGTGCGCCACGGCAACATATGGGCATGCACCCAGATAGTTCCCTGCACCGCCAAAAGACCGAAAAAGGCGAACACCATCACTTCGGATATCCCGGGCAAATAGCCGTATGGATGTTTACCTCCGGTGTAGAACCAAGCCGCCAAGGCAGCCAGCACCCCGAGCCCAATCAAGCCGTAGCTACCTGCCCAGATACACAGGGCAATTCCACAAATCCCTCCAAAGGCGTAGCAGCTCAAGGCTGCGAGTAACACCGTGCGGGGGGCAGCTAATCCCGCACCGGTCAGGCGTTGGGGCCCTACCCGTTTTCCGCTCGCATCGGTGCCGCGGATTCCATCGGAATAGTCATTAGAGAAATTCACGCCTACCTGGAAGGATAACGCCACTAACAGGGCTAATACTGATTTTCCTAGCGAGGCGTGTCCCAGGCCAATTGCCCCGCCAATCCCCATAATCACCGGCGCCAGGGAGGCGGGTAAGGTTTTCGGGCGGGCAGCTTCAATCCATTGTGAACCAGTTGCCATTACGGCTTAGATTCCTTTCTATTTGCGGTGCATTATCGCTTTTCTTCGTTTTCACAGTAATGAAACTTCTTTGACTGTCGCCAGATTATCTAATCCAAGCTTCCCCGGCTGCGACTCGCTGGGTAGCCAGTTGCCGGCAGGCGCTGCGATCAAGATTTCCTTGAAGATCAGTAGGAATTTCATTTACAAGGACGAGGGCGCGGGGGGCATGTGCCCGATCCAGCTGGCCGGTCACCAAGGCTCGCACCAGCATCGCTAAATCGGTGGATGGTTCGGATTCATCCTCGGTAGGAACCGTGGCGCTATGGGGACGGTCTCCCGCTTCGGGACGGTTGCTGCTCCCCGTGATCTCAGTTGCCGCGATTTCCATTTCTTCTAAATCGCCCTCTAGATCCTCGGGCAGAGTTACCGGGGTCGCGGGGGCAGCATCGGCAGCTGGAAAGACAATCTCTCCTTCGGAAGTGGGATTAGCGGTTCCCCGCGCCACCTCGTAGATTCCGGCCGGCAGTTCCCCGGTTTCTGCGGCGGCAACCACATCCACATCGGCTCCCCTGATCTTGGCGGCCATTGCGGCCATCGCCGCTTCCAAGGGAGTTAGTTGCGGCTTCGATTCCTCTACCTCCGTAGAAGGAAGCCCGGCCAGGTCTCGTACTTTTTTAGCATCAACTTTTATGACGGATCCGCGTGAAAGCCCTGCCGAAACGGCTGGCTTTACCGCTAAATTATGCTGAGGATTTAGCAGCTGCTCCGCGATATCTGATGCCGGCTTGATGACTGCAGTAACCAGGGAACCCCACCTCGGATCTGGTACTCCCACCACTACTACCTGGTCAACTTGCGGTAGATCCTGGATTACTCTTTCCACCAAGGAGGCTTGGATATGAACTCCCGCAGTGGCTATTACATCGCGCATTTTTCCGTCCACGACTAGACGCGACCCGCGCATATGACCCGCGTCTTTGCTACGCATCCAACGCCGCCGTCCTCGCGTAACCCACTCCACCTGTCCAGGTTTACCCAGATAACCGGCCATCATGCAGATCCCAGAAAGCCAAATCCGATCCCCAATAGTAGCTACGTGCACTCCGGCTACTGGTTTGCCATCCAGCACGCATAGTCCACACGATTCAGGGATCCCGTAGCCGGGAATAATATCTATTCCCGCTTCTCTCGCGGCGCGCCTTAGACGATCGTGACTAGTTAAACCGGTAACTATCAGTACTGATACCTCGCTCAGAGCGCTGCGCTGTGCAGGAGGAATTTCCAGGAGCTGAGTGAGTTGCTCCTTAGTAATCTGCATATAGATAGGTGCCTGATCTTTGTCGCTGCGATCCTTCGCTCGCTCCACGGCCCTCACAATCTCGAGGGCGCTAGCCGGTGCGGTTTTGGCGGCAATAATCGGAGGAATATTTACCGCAATGGCTCGCGCCAGGATCATCATGCCGTCAATCTCGGTGACTGGAGCGGTAAGAATCCAGCGTCCCGGCCTACCTACCGCGGAATTTACTGCTTCCGCCATATTTTTAATACTGAGCTGCGAGTAACAAATAACGGCACCCCCTGCCGGTGCCGGCAAGGCTAAGACAGCGGATTCTGGCACTTGACGCTTACGGGTTTCATAGTCTGCCAGTCCCTTCGGGCGACCCGTACTCTTGGGGAAAGGGAAAAGTACTTGCGATTTTTTCAGGCGAGTGCGATTTAGATTAGGAGGGAGATCTGCGTCCCCAGTCATTTGTTTAGCTAGCGCAGAAAGCAAAGTGGAGACATCTGCCGAAGAATCTGCTACCGGCAGGTAATGAAAAGGAGAAAAGATTTCCATCGCGACTTCCTGAAAGTTAATTAATGTCGAATGCTATTGTAGCCTGTCATTAGCTTAGAGTTCTTAAAACTCCGTAACCTTAGCGACGGATAAAGCTACAGGGTGTAGCATTTTATGACTTGTAGCACATGAAAAAGATTAGGCTTCTTCCATCTTTTTGCTATACTTATACAAGCCGGTCGCTCCGGCTATTTTAGGGGAACGTGTGTCAAGATAACCCCTAAACTACAACCTAGAGTCGGTTCCGCATATGCGCAGGAGGGAGCGCGTGGAACCGGCTCTAGGCATTTAAGCTCCCTTATCATTTCGCCGGGGGGGCTCCCTGTGGACTTCCGATCAGGGTGCACTTGCTGGGCGTGCGCCTTTCGACATTAGCCCACAGATCACGACAGTCGACCTGTGGTTACTACTGGCTCTGCGCTAATCCAGCAAGATCTCTGCTACTTGGGTTAGTACCTGAGAGGCGCCGCCAGATACCCGCACGTCGGCGAGGGAATCTGCAGCCGTAGGTCCCCGGTTAATCACCGCCACTTTGGCGCCGGTTCCCCAGGCTTCCCGCAACACCCACAGCCCCGTAAGCACCGCCAGGGAAGTTCCTACCGCCAGCACCACGTCAGCTTCCCGTGCCGCCGCGAAAGAACGATCCATGGCCTCGCCGGGCAGGGATTCTCCGAAAAACACGATTCCCGGTTTAATGGTCCCGCCGCAACGCGGACANNNNNNNNNNNNNNNNNNNNNNNNNNNNNNNNNNNNNNNNNNcAACTGGCAGGCACGCGCTGCCTGCTCATCGGCTGCCGCTAGCACTGCCACATTTTTAGGATCGGGATCGTCTTTTACATCCGGATTAAGTTTGCGTAGCTCCTGGTCAATATGGTCACGCGAAAATACTGCTCCGCACCCTAAGCATTGAACCTCCTCAAAACTGCCGTGCAGCAGCTGCACATTCTTACAACCCGCTTTCCGGTCTAAGCCGTCTACGTTCTGGGTGGCGATGCAGTTAATCAGCCCCGCCTCCTCTAGCCGCGCTAAAGCCTGATGCCCCGGGGTGGGCTGCAGCCGCGCTACCGTTTTCCAGGTTTCTTGATTACGCCGCCACACCCATTTTTGCCAGTACAGCTCACCTAAAAACTGATCCATATCTACGGTGGGCATACCCGACGAACCAGTTCCGCGATAATCCGGGATCCCGGCATCGGTGGACATGCCGGCTCCCGCCACCACAATCGTTTTCTTCCCCGCCATCAAATCCGCTACGGCCTGGGCTCCCGCTATTTCTTCCTCAATGAACTCGCTCACGTTTTGCCTCCCGCCCTCAGATTACCCCGTTTAGAGGACGATTATCGCGGAGGTAAACAGCATTAACCTACCTAGCGCTATTTACCCCTTAAATTTGCTGGTTAACCGGGGAAGTTTTAGCTATTGTCGATAGGAGTCACCTATTTGCCGGCGAACCCCGCTACAATTGGGGAAGGCAATTATCGATGCCGTCTGCAAGAAAGGAAGGGCATCCCTGTGAGACCGACACACATTCTGATTCTGCTCCTGGTGTTAATCCTCGTTTTTGGAGCTTCCAAACTGCCCGATATCGCCCGCAATATCGGCAAATCGGCGAAAGTCCTCAAGTCGGAACTTTCAGATCTCAGCGAGGACGACAATCCCAAGCAGGTAACATCTGAAACTCCGGCACCACAAATTTTGACTTCTTCTCCGGCGCCCACGCAGAACACACAGGCTTCCTCTCCGGAAGTGGCTAGCGGGCAGTCCGAGACCGCGGATTCGCCGGAAACCAAATAGTTCTCTAACCCCCGATGCCGGGACAAAAAAAGAACAACCCGCAAGCCCGCATGCGGGTAAGCGAACACCTGGTAGAACTACGAAAACGCCTACTGTTGGCGCTGGCCGGGATACTTATGGCCTCGATTGGTGGCTGGTTCTTAGTTACTCCTACCTTGAACTGGATGCAGGCACCACTACTGGCCGTCAGTGAGCAAGCTCCGCAACTTAACTTCCAAACGATTGGCGCCGCCTTTGATATGCGGATTCAGGTTTCTCTGTGGCTGGGAGTATTGATTTCCGCGCCCTGGTGGATTTTCCAAATTGGCGCTTTTATCGCCCCGGGATTGAAGCGCAAAGAAAAAATCTATATCGCCAGTTTTGGTTTAGTAGGGGTATTACTTTTCAGCGGCGGCGCCCTGTCTGGGATATGGGTAATCCCCAAGGCAGTTGCTATCCTTAACTCTTTCACTCCCGACGGAGCCTTAATGCTGCTAAGGGCAGATTCCTATATCACCTTCTTTATGCGCATGGTGCTGGCCTTCGGTCTGTCCTGCCTGGCGCCCGAAATCTTGGTGGCGCTGAACTTTATGGGGGTAATGACAGCAAAAACCATGCTCAAAGGCTGGCGGTGGGCAGTGGTGATTGCCGCTGTTTTCTCGGCAGTCGCCAATCCCCTGCCTACGGCCTGGCCGATGATCGTCCAGATGTCAGCTTTAATCGGGCTTTACCTGTTGGCAGTGGGGATCTCCGCTATCAATGACTGGATTAAAGCCGGAGGTAGCCTGCGCTCGCACTTCGGAAAGATTTTGCGAAAACGGAAGCATTCCGAGGCATCCTCCGCTTCTAAGCAATAATGATTGCTCGAAATCCGCGCCTATTTTCCTGACCTACGCCCTCGGAAAACAAAGCCTTAGCAAAGATTATCTTCCCTGGTATCGTTAATATTTAAGACGGATGCGCGGCCTTAATCCGGTCGCGGCAAGCGAAAGGGGGAACATGATGGCCGGCCACGGCAAGAAAGACGACCCAGAAAAGATGGCGCGGATGCATCGCTGGTTAGAACAAGTGCGCACAAACCTGCAATTGGAGGATAATCCCCTGGAAGCGGTGGAATCAGAACTGCTGTCCCTGATTGGAACCGTAGCCCATGGGCCTTCCCGCCCGGGAGCCCCTTTAACTGCCTTTCTTGCCGGATATCTTGCTGGTCACGGCGCTGACGCCAAGCAGGTTATTGCCCAGCTGCAAGAACTAGCTGACAACTGGGAAGACTAGTCAACTAGCATCACGCAGAGTAATACAGGCAGGAGGGGTAATGCGCGTCGAATCCGGAGGTGACGAGCCTTCGTCACAGCTACTCGACCATTGGGGACGGGTAGCAGCAGACCTGCGCCTATCGGTTACCGACCGGTGTAACTTACGCTGCAGTTACTGTCTTCCCGAGGACGCCGACAGCTGGATTCCCCGCCAGGATTTACTGACTCCCGCCGAGATCGGGCGACTAACCCAGGTGGCGCTGTCTCTAGGAATTCGTAAAGTTCGTCTAACCGGAGGCGAACCCCTTTTACGCCCCGATTTAGCCGAGATTATCCACCAGATTCACCAGGCATTCATGCAGGCGGGGATGCCGGCAGATATTGCCCTGACTACCAATGCTATTGGTTTAGCATCCCGGTTAGATTCATTAATAGCAGCCGGACTAGGGCGCATCAACATTTCTTTAGACACGTTGGATCCCGAACGGTATTTCGCCCTCGCAAAGCGTAACCGTTTTCCCGAGGTAGCCACGGCACTGGACAAGCTACCGGGTAGCGTCCTAAAACCCATAAAACTTAACTCGGTGATCTTAGATCAGCAGTCCTTAGAGGAAATACCGGAGCTAGTTCGCTTTGCGCTGCGGCGCGACTTCCAGTGGCGGGCAATCGAATTTATGCCCATTGGCCCCTTAGGGGATTCCGCCGCGACTCGCCCTCATGCCCGCGATATTCTCGCGCGTCTGCAGGAATGTTTTTCGCTCACCCCGATTGAAACTGACCCGGCGGCTCCGGCGCGCCGTTGGAACGTGGCGGCCGGCAGCGACCATCCTGCCGGGATTATTGGGGTTATTGCCTCCGAATCCGCGCCCTTCTGCGCCACCTGCGACCGCACCCGCCTGTCTGCCGATGGAAAAGTCTATTCCTGCCTGTTTTCTTTATCTTTTGTCGATTTACTTACTCCTTTGCGTCAAGGTGCCTCTAACGATGAGCTGGCTCAACTTTGGCTCACCGCTCAGGCAGCTAAACCAGCTGGTCACCGCGAAATAGCAGGGGCAGGACGCAGAACCTATTCTCTTTCTCAGATCGGAGGCTAAGCGTGATCACGGTACGTTTTTTCGCTGGGGCTGCCCAGGCAGCAGGTGTTGACAGCGCTAGAGTTCCGGCAACTGCCAACCAGACTCTGCGAGAAATTGCCCAAGCAGCCAGCAAGAACGATCTGGCATCGATCCTAGAGGTTAGTTCTTTCCTAGTAGATGGTGCCCTCGCCGATGGCGACACTCCCCTCGGTGAATCCGCCACTAACGGACAGTTAGATGTTCTCCCTCCCTTTGCGGGGGGCTAGGAGTTTTCAGTTCTCCGACTAGTGCGTGGGGGAGAAGTTTTTCCTCCCGCCCAAAGAATCGGCAAATGACTTGGTCATTTTCCGATTCTTACGCCCGCCTAGCCTGATCGGATAAAACTTCTCCCCCACGCAAGGGGTACAGCTTGTACGAGATTCCCGTAAGGTACGCGCTGAGCGTGCAGGGGCGGATTTATGCCGCAGGGTAGGCTGCGGGCGTTAAATCCGTGAAAATGCCAGAGCATTTTCCGGATTTCGGGGCGCGAGGCAAAATCCGCCCCTGTACGCGGACGACAGCGGGAGGGAAAACTTCTTGCTGCCCGTTAGGGTCGCGGCCGGTAAAAGATACGAGAGGGACACGCAAGCCGCAGGTACCTTGTTTAGTCGGAAACATAGCTATTTGCCTCTCCTTACAACTCCCTATCCTCGCTTAAGCGAGGAAATTGGGGTCCCCGGAGTGCTTTTACCGTGCCAGACCCGTGACACTAGGCGGGAAAAACTTATTTTCCGCGCAAGGGTCGGAACCGGAAAAAGAGACGGCAGCAATGACAGTGCCCAAGCGGATGTACCTACAGTAATTCTTCCATTAGGGGCAGATAGCGTTCCCACGCGGGATTTTCTTCTTTCGGCTGTATTTCAGCACTGAATTGTGGCTCCCAGTTTTGCCCGGGTATTTCCCCAGCAACGATTGCTGCCTGGCGGGCGGCTCCTTTAGCAACATATTCGCCGGGCTCGGGCAGGCGTAACGGAATCTGCAAAATGTCAGAAAGTATCTGCGCCAAAACCGCTGACTTAGCTGCTCCCCCTATCAGCATCGCTTTATTTACTGTGACCCCACCAGCTCGCACAGATTCAAGCGCAGCACGCATGTGGCAAGCTATACCTTCAAATGCAAGACGGGCGAAATTCTCTTTAGTCATTGCCCCGGGAGTCATCCCGAAAATACTGGCTGTTGCTTCAGGGAGATTCGGGGTACGTTCCCCGGCAAAATAGGGCAATAAAGTCATTCCTCCGCATCCGGTTTCACCCTTGGCAGCGAGCTCATCGAGTTCGAGGTAGTTAATCCCTAAGATTCGGCAAAAGTAGTCTTGTATTTGCGAACCGTTGATAGTACACGCGAGTGGTAACCACTTTCCGGTGGCATCCATGAAACCGGTAACTCCGCTTTTGGAATCCTGGAGGGGATGGCTAGAAACTGCCGCCACTACCCCGGATGTTCCTAAAGATAGCGAAGCCTCTCCCTCCTGAAGGTTTAGCCCCAAAGCCGCACCGGCGTTATCCCCACACCCGGGTCCTAAAATACCCCCACCGAACTCTGCGCTGGCGTTACCTACTTTTTCGAAGGAGTCCGCAATGCGCGGCAGAATTATTTTCCGCGCTTCTTCTTCGGATATTCGCAACGCATGCGCCAAAATGTCATAGCGATAAGATCCGTCCTCACAATCCACATAACCGGTTCCAGAGGCGTCCGAGAGGTCCGTTACTAGGTCACGTAAATCACCTGACCCCCGAATTTTCCAGGTTAGCCAATCATGGGGCAAACAAATTGCCGCGATCCGGTTTAAGTTTTCTTTTTCATGATCAGCTAGCCACCGCAACTTGGAAACCGTAAGGGAAGCAACCGGAACGGAACCTACCGCCTGAGCCCAGAAATCCGCCCCTTTTTCTTCGATTAATGCCGCTGCGCTTGCTGCTGACTTGGTGTCATTCCAAAGTTGCGCGGGTCGAATCACTTTTCCGGCTTCATCAAGTAACACCATGCCATGCTGTTGTCCTCCAACCGCGAGCGCAGCGACATCATTGAGACCGCCAGCTTGGGTAGATGCTTCACGAAATGCTTCTAACCAGGAACTAGGTGCTACTTCAGTCCCTTCGGGATGAGGCGTTTTCCCTTGTCGGACAATTTTCCCAGTTTCTACTTCGATTACCAGAACTTTACAAGATTGAGTTGAGGAATCTATCCCGGCTACTAAAGTCATTTTTCTCCTATATAGCATGGAGCGTACTTATTCACCCTTCGCTGGGCTAGACAACTCCGTCGATGCTTACTTTGTTTTATTCTCAAACATAGGCTATTGAGCCATTAGTGATTAGTCAAGGTTATTTTCGCAGGATATATGCGTGATATAACTCACTTTGATAATTGTTTTATCTCCGTGCTAGGCTTTGTTTTGTTACGCAACAAATAGTCTATCTCTGGTTCAGGTGTAAAAAACACTCTTACCGATGGGCTCGTACGAGGAGGTACTTAAATGTCAGATTTATGGAAAACGGATACTATTCCCTTTGTTGGAAACGACGATCCACGACAAGGACTAGGATTCCACTACTACCAACCGGACAGGGTTGTCGCGGGGAAGAAAATGTCGGAATGGCTACGCTTCGGAGTCGCCTATTGGCACAGCTTCCAACAGCGGTTGGTGGATCCCTTCGGAGAGGGAACCGCGCAACGCCCCTACGACTCTCTAACTGACCCCCTGGAGCTGGCGTTAGCCAAAGTTGATTATTCCTTCGAGTTTTATCAAAAACTGGGTGTTGAATACTTCTGCTTCCATGACCGCGACATCGCTCCCGAAGGCGACACTTTACGGGAAACTAATCAAAACCTGGACAAGGTAGTTGACCGGATTGAAAAACGTCAACAGGAAACTGGAATAAAACTTCTTTGGAACACCTGCAACTTGTTCACTAACCCGCGGTTCCAAGCCGGGGCAGCAACTTCCCCCTTTGCAGATGTATTCGCCTACTCGGGCGCCCAGCTTAAACACAGTTTAGAAATTGCAAAACGTTTGGGTGCAGAAAACTACGTATTCTGGGGTGGCCGTGAAGGCTATGAAAACTTGTGGAACACAGATCTAAAGCGCGAACAAGACCATATGGCCAGGTTCTTCCATGCTGCGGTGGATTACGCGAAAGAGATAGGTCTTGACTCCCAATTCCTGATTGAGCCGAAACCGAAAGAGCCCACCACTCACCAGTATGATTTCGATGCCGCCACCAGCATTGCGTTCCTCAAGACCTACGGCTTGGACGACAGCTTCAAACTCAATCTAGAAGGCAACCACGCCAACCTTGCAGGACATAGCTATCAGCATGAAATCAGGGTTGCGCGTTCTGCCGGGATGCTCGGCTCCCTAGATGCCAACCAAGGCGACAAACTATTAGGTTGGGATCTGGATGAATTCCCCTCCGACCTGTACGAAACCACTGCAGTAATGTGGGAAGTACTTTCCGAAGGAAGCATCGGCCCTCGCGGCGGTCTCAACTTCGATGCGAAACCGCGGCGTAGCTCTTACACTGAGGAAGATCTATTCGCAGCACATATCGTGGGGATGGACTCCTATGCGGCTGGCCTACTGGTTGCCGCCAAGCTAAAAAAGGATGGCTTCATCGATGAAATCCTACAAAAACGCTATTCCTCCTTTGACCAGGGAATAGGCAAGAAGATTGAGGACGGTCAGTTCACTTTGGCAGATTTGGAGGAGTACTCCCTAGACAAGACGCAATCTGAACTGATGAATGCCAACGAACCTGGGGAACTAGAAACCATCAAGGCTACTTTGAACAACTACTTGGTAAAAGCTCTCGCTGACGCCTAGTTATTAACTGACATCTAGTCACGCCGGTTGGGTTCAGACATTTTGTCTGAACCCAACCCCACTCTCAATAAACGAGTTCCCAAAAGGAACTTACAAAACTAGCTCTGCAAGCTGCAAAGATGCGGCAAATAATCGGTGATAAAAATGCGAAAAAATAAAATTTCGATGACTTTCGTATACCTGTTCGGTTCCCTAGGAGGACTACTCTTCGGATACGATACCGGCGTTATTTCAGGTGCAATTCTATTTATTCAAGACCAGCTCCACCTTGATGCCTGGGGTCAAGGTTGGGTAGTTAGCTCCGTCTTACTAGGGGCAGTAGTGGGAGCCGCCGTAATCGGTCCCCTATCTGACCGCTATGGGAGACGCCGCCTCATCCTCCTGGCTTCCATAATTTTCTTCGTTGGCGCCATTGGATCCGGCATCGCATCAGGGGTTGCGGTGCTGATTATTTCCCGTCTAATCCTCGGTTTGGGAGTCGGAACCGCCTCCGCTCTAATTCCCACCTACCTATCGGAAATGTCGCCAGTTTCCAAGCGTGGTTTCATAACCGGTTCGTTCCAACTAATGGTGATGACCGGGATTCTGCTGGCATACGTCACTAACTACGCTTTCGCTAGTTTATACACCGGGTGGCGTTGGATGCTCGGTATCGCAGCGCTTCCCTCGGCCATTTTGTTCATTGGGGCATTGATCCTACCTGAAAGTCCTCGCTACTTAGTTAAAGTAGGTCGCCCTGAAGTTGCAAGGCGCTATTTGAGCGCTATGTATAAAGGTGATGAAGCCGAAGTCGAGACAAAAATTAAGGAAATTCAGCACCAAGTTGATATGGAAGAAGGTACCTGGAGCGAACTGTTTGGCAAGACTGCCCGTCCAGCTCTCATAGCAGCCATTGGCTTGGCGATTTTCCAACAGATAATGGGCTGTAATACCGTACTTTATTACGCCCCCACTATCTTCACTGATGTCGGATTTGGGGTTTCGGCAGCGTTACTTGCACATATCGGAATCGGCGTTTTCAACGTGATAGTGACCGTAATCGGAATTTGGTTAATGGACAAAATTGACCGCAAGAAAATGCTTATTGGAGGAGCTGTCGGTATGGCAATTTCTCTATTAGTAATGAGCATCGGCATGCATTTTTCCAGTCAATCACATATCGCAGCGTATATTTGCGCGATCGCGTTAACGATTTACATCGCCTTTTTCTCAGCAACTTGGGGACCGGTCATGTGGGTAATGATTGGGGAAATGTTCCCTCTAAATATCCGCGGTATCGGAAACTCCTTCGGAGCGGTCATTAACTGGGGTGCCAACTCCGTGGTGTCGCTAACCTTCCCCTTCCTACTCAACTTCTTTGGGACCGGTAGCTTGTTCTTCGGATATGCGGCAGCTTGTGTACTGGCAATTTGGTTTGTACACAGCAAGGTTTTCGAAACTCGTAATCGCTCCTTGGAGGAGATTGAGGATGGTCTACGTAAGGGCAACCTAAAATAAGACTCGCATAAACGAAATAAATTTTTATCAATCCCCACCGAACTGGCAGAATAAATATAGCTGTGAAGCAAAGTATTGCCAGTTCGGTGGCATTTTTCCTATGCTCTACTTCAAGGAGTGATAAATGAGACCTGGGAAAAACGCTCAAACAATCAGAAAAGAAAATCTGCTTCTTATTCTGGAAAATGTTTTGGGGGCAGACAGATTCGTATCACGAGCGCAGGTCGCACAAAGGACAGGATTAACTCGGGCCACGGTCTCTCGTCTAGTAGATGAGTTAATTGGTTTAGACATTCTTACTGAACTCGATCCGGTTCGCACCACAATCGGGAGACCATCTGCACCATTGGTTGCTAAAAGTGGCACTTTTTGCGTTGTGGGTATTGAAGTTGCCTTGCAATATATTTCCTTAGTGGTTACAGATTTGTCTGGCGCGGAACTCTATAAAGTTTCACAACCGATTAATGCTCGATTATCTGATCCAAAAGTAATACTAGGGCGCTGTGTGCAGATGCTAGAAGAGTGGAAAGCACCCACAGAAGTTCGTATTGCTTCAATAATAATGGCTATCCCGGGTTTAGTTTCAGACGCTAAACATCGAATTGTAACCGCGCCAAACTTGGGCTGGATTGACATTGAAATTACAGATTTCTTTACCTCCCACAAATATGCTGCTACCCCGCTAACAGTGGTAAATGAGGCGGATGCTTCCGCGTATTCAGTGCTGTATAAAAATCCTGGCCAAATTGGCGATACCTCCGATTTTCTGTATTTATCGGCTGGTGTAGGGGTAGGTGCTGCATTGATATATGAAGGTCGTTTATTTTACGGACAGCACGGATGGGCAGGAGAAATCGGTCATATGTGCGTAGATACCAGTGGACCGAAGTGTAGTTGCGGTTCCAATGGCTGCTTAGAACAATATGCCGGATTAGACGCGATGTTTACTCGCGCGAATCTCCCCTTGGATGAGTCGGTAGATCCCCTAATCGAGCAGATGGTTAGGGGAAACACTCAAGCTCGAAAGACTGTTGATTTATGCGCGAAATCCCTGGGAACCACTATCGCTAACGTATTAAATCTTTTGGATTTAAACACTGTGGTCATGGGTGGTCACTTCTCCCAGCTATTTGACTATATGGAAGTAATCCTCATGTCGGAGCTGAAATACCGGTTACTGTCCTCCAGGTGGTCCAGCATAACCGTAAAACCGGGACAGCATGGAGCTTTCACCGCCGCACAGGGAGCTTGCCTGCTGGGATTCGAGCGCTTCCTTAACCATCCGGAACTCTGGGTTAAGCCATAAAAGCTGCGCTAACAGCGCTAGCGCCCGGGCGGATTTGTGCCTCAGGACAAACAGAAAATCACATTCCCAGGATTCGGATACGCACCAGCTCACCGATTTACAACCAATTCTTTTTTCGAGACTGGTCAACCTGTCCCCACATTAGGGTCGCGGCCGGTAAAAGATACGAGAGGGGCTTGAGCTGAGCCTTGCGAAGCTCACGGGGTCCCCGGAGTGCTTTTACCGAGCCAGACCCGGAACTCAGGGACAGTTTGACCAGTGGTTACTTCCATTGGAGAAGTATTGATCCTTCCAAATCGGCACCTGCGCCTTGATCTGGTCAACGATTTCGGCGCTCACGTTGAAGGCGGCGGCGCGGTGCGGGGCATCAACTACCACTAGCAGGGCGGTTTCTCCGATCTCTAAGCGCCCGATCCGGTGACGCACAAAAACTGCATCCAAACTCTCAGCGCTACCGCCAGTACCCTCGACAGATACCGCGTCCTCGCCCTCGGAAAGAGCAATCTGGATCGCGTCCCGGACGGCTTTAACCAGAAACTTTTCGGCCTCCGGATGGGCAGAATAAATCAGGTGGGTAACTCCTTGACCGCCATCGTGGTTACGGACGCAGCCGTTAAAGACTACGCGCGCGCCACTAGTGGCCGGAATACCCGCTACCCCCATAGATGAACTCAGATCTGCCAGGGATTCTTCGGTCATTTTTACATCGAATAGCATCTGCCGCCCTCCTGAAGCACTCTACCGGTATTGTATAAGGCAGTAGCTACGGGAAAGGACGCGCATGGTTTTTGAGCGGGATCGCCTCACCGCCACCGTGGACGGGATCGGCGAACGCGGAATTGATTTTCTACAGGCCGCGCGGGTTTTAGTGGTAGGAGCGGGTGGTTTAGGTTCGCCTGCCCTGGCCTATTTGAGTGCCGCCGGGGTCGGCACCTTGGGTATTTCTGATCCCGATCGAGTCGAACAATCAAATCTGCAACGCCAAGTAATCCATCCCGCTTCTAGCTTGGGGCAAATAAAATCGGTGTCAGCTGCGGCTACTGTCCATGCTTTGAATCCGAATGTGCGAGTGCAATTGGAACCGAAGATCACTGCTGACAATGCCCGCAGTATTATCGGCGCTTATGACTTGGTGATTGATGCGACTGATAATTTTTCCGCTAAATATTTGCTTGCGGATACTTGCGCCGAGGTGGGGCGCCCGCACCTGTGGGGAACTTTGGTAGCGATGAATTTTCAGATTTCAGTATTCGCGGAGGGACTCACTTTGCGGGACCTGTATCCGGCGCCTCCACCCGCGGGAACTACCCCCACTTCTCGGGTAAATGGCGTGCTGGGAGCGGTTTGCGGGCAGGCCGGATCGATTCTGGCAACTGAAGCTATCAAAATGATCGTGGGAGTAGGCGAACCACTGATTGGAAAACTCTTAATCGTCGATGCCGCCAGTGGAAAGTGGAATGTGGTGCATTTTGGGAACGGATCCCCAAAGCCAGCAACGGTATCCGGAAAGGATAAATAATCATGAAACCGGTAGATGAGTACCTGAATCAAGTATTAGCCCAGGTAAATTCGCTTCCACCTACGGTGATGCCAGTTGCGGAGGCTTTGGGTGCTACCTTGGCGGAAGATGTTTTTGCCCGTTTCCCGGTTCCGCCTTTTACTAATTCCGCGATGGATGGGTTTGCGGTACGTTCTGGCGATCTGCCTAACGTCCTCGAAAATACGCCTATCCCGGCGGCTACCCAAACAGAAATACCCGCAGAGCCGGTGCCTGCCGGTGCGCCCAGGCCAGCCGAATTGCCCAGCGCACCCGGGGATGATGGGGCGCAAAAATCCTTGCCTTTAACCCTGCCAGTCGAGGCCGATATTGCCGCTGGCGATAACGGGGATTACCAGCTCACTCCCGGGCATGCTATCCGGATTATGACTGGGGCGCGGATGCCTGCCGGTGCCGATACCGTGATTAAAGTGGAGGACACTACCCTGCCGCCTGGCCCACTTGACCTGCCTAAAGAGGTCACGATTGAGCGTTGCCCGCGTGCGGGAGCCAATGTGCGTAAAGCAGGCGAGGACGCCGCCGTGGGTGACCTGGTACTAACGGCAGGAACAGTCCTTACTCCCGCGGCACTTTCTTCTGCGGTTTCGATTGGTTATTCAGAGTTACCGGTGTATCGCCGCCCGCGAGTAGCCGTAATCTCTACCGGATTGGAGCTGCGTCCGGCAGGCGCGAGCCTAAAGGGAGCGCAAATCCCAGACTCGAATTCGGTGCTGCTAGAAGCGTTGCTGCGCCGCCAAGAGGTAGTCGTGTCGGGGGTTTACAGTTCCGATGATGAACCGGAAGTGTTCGCGAAAACCCTGAGTCTAGCGGCCCAGGGCGCAGATTTGATTGTCACCACTGGCGGAGTGAGCGCTGGCGCCTATGACGTGGTTAAACAAGTTGGTTTATCGGGAGGTTTAGCGTTTACCAAAGTGGCGATGCAGCCAGGGAAACCGCAGGGATTTGGCACTATTCCGGCTCCTGATGGGGCTAAGGTTTATGTGGCGACTTTACCCGGCAATCCGGTCAGTGTGTTCGTGTCTTTCCACGTATTCGTGCGCCCGGTTTTGGCTGCTTTGGCNNNNNNNNNNNNNNNNNNNNNNNNNNNNNNNNNNNNNNNNNcCGTGCGGCGCTGCAGACTCGCGCCGCCACTACTAAGGTGGCCTGGAAGTCCCCTGCCGGTAAACGACAGTTCGTGCCGGTACATTTGACCGAGGCAGAGCGGGTAGGAGACACCCCCACGGTTACTCCGACTCACCGATTAGGGGCGCGTTCGCACTTTGTGGCTTCGCTACATCAGGCGAATGCGCTGGCAATCATCCCGGAGGACGTAACCGAAGTGGAGCAATGGAGTCTGGTAGATGTGTTGCCCTGTTAGGGAGACATTTATAGCACCAGAGAGCAGTCCGGGCGCCAGGAAAGAAGAAGGAGCAGTTATGGAAGACAAAGAGGCACAGCACTTACCCCACTTAAATGCGTCTGGGCAGGCACATATGGTGGATATTACCGGCAAGCAACCCACAGTGCGCGAGGCGCGGGCACGCGCTTTTGTGCAGTGCTCTCCGAAGATTATGGCGGCTTTGCGAGCCGGAGAAGTCCCGAAAGGGGATGCTTTGGCGGTGGCGCGTATCGGCGGAATCGCGGCATCCAAACGTACCCCGCTATTACTTCCCTTAGCGCACCCGATTGGGGTGCATTATTGCGCGGTGGATCTCCACCTGGCGGAGGAAGGGGTAGAGATCCTCGCTACCTGCCGCACTGCTGACCGCACCGGAATCGAAATGGAGGCACTCACCGCCGCTTCCGTGGCCGCTTTAAACCTGATTGACATGGTGAAAGGGGTCGACAAGATGGTATCTATCCGCGAGTGTTACGTCCTGGAAAAACGAGGCGGACGCTCGGGTACTTGGGTGCGCCCCAGCTGCGAGCAGGATGCTACCGGGAGGGATGTAAATCATGACTAGTTCACCGCAGCATCTCAATGGGATGATTGTGCTGGCAGGCGGGACGGGAAAACGTCTGGGTGGGCGCAGTAAACCTGATCTGCTGATTGCCGGGGATCGCCTTATCAGCTGGACACTGTCTTTCTTGGCGAAGGTTCCCACCGTGGTGGTGGCGCCCGAGGGGCTTGAGGTTCCCGAAAAGGTTTTCCTCACTATGGAGGAGCCCCCCGGTTCGGGACCGGCAGCCGGGATAGTTGCAGGCTGGCACCGTTTAGCTGACTCGTTCGTGTTTTCGCCCTCCGATATTATCGGGGTTTGCCCGGTTGATGCTCCACTTTCCGGTTTTGCTTTGCGGCAGCTGGGCAGGCAACTCCAGGAGATGAATGAGGAGGAACCGGGAAAAGAAAAAATTCTTTTAGGGCAAGTTGGAGAGGTTACCCAATATGTCCTGGGGGCGTTTACCGTGAGGGCGCTCATGGAGATGGCGCGATCTAATCCTTTAAACCGTTCAGTGCGGGGATTACTAGGTGAAATCGGTTTTGCCACTAGCGAGATTTCCCCTAACTATGCCCGCGACGTGGACACTCCCGCAGATATCGCCCCGGTAACCGAGCTGCTACGCATTTCCCGCTAGCTAGACGAGGACACCGGGGCAAGTCGAGCGGGGGAGTAGATTGTCCCTCCTGCCCAAGAATTCGGAAAACGTAGCGCCGTTTTCCGAATTCTTATGCCCACCGCGCCTGCTCGGAACAATCTACTCCCCCGCTACGGTTAGTTATCCCTCGGTACAAGCCCACCCCTGCAAGCTAAGCGTGTTTCTCCCTTTCCGGTTACTGAAGACATCTGCTGCGCGGGGAGAAGTTTTATCCGAGTCGGCTAGGCGGGCGTAAAAATAGGAAAATGCTTTGGTCATTTTCCTATTTTTTGGGCGGGAGGAAAAACTATTCCCCGCGCCTTTGGGGGCGCGCCCGAATATTTAATCCAGGGGGAAAGCTTCGGGATCTAACTGCTCTAAAAGGTGGGGCAATAACGGGCCGAGGACGCTAAGGGTGTCGCGGACTCCACCTCGCGAGCCGGGCGCATTGGCTACGATCGCGCCCGCGGCGCCACGAGCGGTGATTCCCACCAGGCCGCGCGAAAGTGACGCGAGCGGAGTGGCTTTTATACCCTGCTGGCAGATTTGCCAGGCAATCCCGTCCAGACGTGCCTCCAGCAAGGGGGCAGTTGCTTCCGGTGTCAGGTCGCGTTCGGTAATCCCCGTACCGCCGGTAGTGATTACTACTCGCGCGCCCTCGGCAATAGCGGCGCGAATTTCATTTTGCACCGACTCGATTCCGTCGCTCACTACCCGCACTCGATCAACATTGATTCCGTACTTACTCAACAGCTCTTGCGCTAACGGCCCCGACCTATCTGGACGTTCGCCGTTTTTACAACGGTCTGAAACCGTTATTACCGCACCTGCGGCACGACCGCGTAATTTTTGCAGTTTTTTCTCTTTTAAATGCGCATGCGGGTCTACTGACAAGGCGAATCCCTTCTACTAATTACGCAAATACAAGCTTGCGATTACCAGATTATTTTTCCACAAACCGGGTCACCATCATAGGAAACTATATCGCTGTAACCCGCACATACTATCGCGAGGCATCATAACACGGAAATAGCGGTAAAAATCTGAAAGGCTACAGGGGTTACCCAGCATTAAAGGAAGTTATTGGCTATGGAAGCTACGAAGAAGTCTAAATACGTACTAACCGACTGGGAACCGAACAATCCAGAAAAATGGAATTCTGGTCTTGCCTGGCGCACCCTGGCGATTTCTACCTATTCCCTAATCTTGGCGTTCACAGTTTGGTTTCTGGTCTCCGCAATCGCCCCCAAACTTAACGAGATCGGATTTGACCTTACCAAGGCGCAGCTTTATTGGCTGACCTCGATGCCTGGCCTGTCCTGCGGGTTTTTGCGTTTGATTTACACTTTCTTGCCACCGATCGTGGGTACCCGCAAACTGGTGGGCTGGTCTTCAATCCTTTATATGATTCCCATGTTGGGTTGGTTCTTCGCGGTACAAAACCCGAACACTCCCTACTGGTGGCTACTAACTTTAGCTTTCATGTGCGGTATCGGGGGTGGTTCCTTCTCTGGATATATGTCCTCTACCGGCTACTTCTTCCCCAAGCGGCTCTCGGGGACTGCTTTGGGGCTGCAAGCCGGAATCGGGAACCTCGGGATGTCAATCATTCAGCTGGTCGGCCCGATGTTAATGGGATTCTCGTTATTTGGTCTCACCTGGATGAGCCCCCAGCAGACCGCGGACGGGGCAAGTATTTGGGTTTCTAACGCCGCGATTTTCTTTGTCCCCTGGTGCATCGTCGCCGCTATCTTGTCGTTCACCCTGTTACGTGACGTACCGATTAAAGCCAATATTCGCCAGCAGCTCGACATCTTCAGCAATGCCAACACTTGGTACATGACGGTGCTGTATGTGATGACCTTCGGACTTTTTTCGGGGCTATCGGCAGTATTCGGTCTGCTCATTAACGATAACTACGGCGCCGAATCTCCCCTGAAACTGGCGGTTGCCGGCGCTTCCTTCGCCTTCCTCGGGCCGCTGATTGGTTCGGTAGTGCGTATGTTCTGGGGTCCTTTCTGTGACAAGATGGGCGGAGCGATCTGGACTTTCATTTCTGGAGTGGGGATGGCCGTTACCCTGGCTATCGCCGGCTTCTACCTAAGTAACCCCCGCGGCATGAGCGACTTTTACGGTTTCCTGGTCGCCATGCTGGTGATGTTCTTCTTCGCTGGCCTAGGAAATGCCGGCACCTTCAAACAGATGCCGATGATTATGCCGGCTCGCCAAGCAGGCGGCGCAATCGGATTTACTGCCGCAGTAGCATCTTTCGGCCCCTTCGTAGTGTCGGTAGCCCTCACCATGATTTCCCCGGCGGTCTTCTTCTATGGCTGCACCGTCTTTTGCATTATCGGTTCCGCGCTTTGCTGGTGGCAGTACGCCCGCAAGAACGCACCCTTCCCCGGTTAACCAATTATTCCCGAGGGCGCAGCGTCGTACTCGGGACCAAAACTTAGTAAGCACAAAACTCAAAGGAAAATAAAATGGCTGGTTCTTCGTTATTAAAACTAGGTGCGAAGCTTAGGCGCGGGCAGGTAAGTCAGGATGCTCGTCAAATGTTCCTGGTCGGAGGGCGCGAAGCGGATGCGTTCTACCGGCAACGTTTCAGCCATGACAAAGTGGTGCGTTCTACTCACGGGGTCAACTGCACCGGTTCTTGCTCCTGGCGAGTGTTCGTGAAAGACGGGTTAATCACCTGGGAGGCGCAAGCGGTCGACTATCCGTCTACCGGCCCAGATATGCCCGACTATGAGCCGCGCGGCTGTCCGCGCGGAGCCGCGTTCTCCTGGTACGAATACTCCCCCACTAGGATCCGGCACCCCTATGTACGCTCGGTGCTGCTAGATGCCTACCGCAAAGCAAAGCAAACCCATCCTGATCCCGTAGATGCTTTCCGGGCGGTCGCCTCCGATCCGGTAGCCTCCGCCGCCTATAAATCGGCGCGCGGCAAGGGCGGAATGGTGCGTACCAGCTGGGAAGAAGCCCTAGAAATCGTGGCCGCCGCCAATGTGTCCACCATTAAAGACTACGGCCCAGATCGGATCGCCGGATTCTCGGTGCTCCCCGCCATGTCGATGGTGTCCTTCGGGGCAGGTGCCCGCTACCTACAATTAATCGGCGGGGTAAACCTATCTTTCTATGACTGGTATGCCGATCTTCCGGTCGCCAGCCCCCAGGTGTTCGGAGATCAAACCGACGTTCCCGAGGCCGGAGACTGGTTTAACTCCTCCTACCTGCTGGTTTGGGGTTCAAACTTACCACTCACCCGTACCCCGGACGCACACTTCATGACCGAGGCGCGTTACCACGGGCAAAAGATGGTGTCGATTAACCCCGACTATTCCGATAACACCAAGTTTGCGGACGAATGGCTGCGGGTTAATCCCGGTACCGATGGGGCGCTAGCTACGGCGATGGGACACGTGATTCTAAACGAGTTCCACGTGGGTAAACAGTCTCAGTATTTCTTGGACTATATGCGTAGCTATACTGACTCCCCCTTCCTAGTAAAGCTAGAAGAAACCCCCGAAGGATTAGTGCCGGGCAAATTCTTAAGCGCCACTGATGTTTCCAGCCTGCCGGCAGAAACTAAAGAAAAACCAAAACCGGAGTTCCGTTTCCTGGTGATGGATGCCGACGGCAACGTCAAGGATCCGGGTGGCACCTTGGCTGACCGTTTCACTCCGGAAGGTAAAGGTCATTGGAACCTAAAGATGAAGGGGGTAAACGCCCAGCTCAGCCTGTATCAAGAGGGCGGGGAAAGCGCTGAAATTACCCTACCTCGCTTTGACCTGGTGGCCGGGGAAAACAAAGGTGGCTCTGTGGGTGCCGGCACTATTAAACGGGGAGTGCCGATCCGCAAGGTTGACGGACACCTGGTCACCACCGTTTACGATATTTTGCTCGCTCAATACGGAGTCAAACGCACTGGCCTTCCGGGGGCTTGGGGCAAAGACTACCAGGATCCTGCTACCCCGGGCACTCCCGCTTGGGCGGAAGAAATCACGGGAGTACCAGCTAACGCCACTATCCGGATTGCTCGCGAGTTCGCGCAAAACGCCCTCGATTCTAAAGGACGCAGCCAGATTGTCTTGGGTGCCGGCACGAACCACTATTTCCACTCTGACCAGATTTATCGCACTATCTTGGCGCTGACTTCGATGTGTGGCACTCAAGGGGTTAACGGTGGCGGCTGGGCGCATTATGTCGGTCAGGAAAAGGTGCATCCGATTACCGGCTGGACCCAGTATTCATTTGCTCTGGACTGGCAGCGTCCAGCGCGGCAAATGATCTCCACCGGTTTCTGGTATTTAACCACCGACCAGTGGCGTTACGATTCCCTAACCACCGACCGTTTAACTTCTCCTGCGAGCGCGGCGAAGGTTCCCACGCAAAACATTGCGGATTCTTTACTGGAAGCCACTGAGCGCGGTTGGATGCCCGCATACCCGCAGTTCAACCGGTCTTCTTTGGAGCTGGGACGGCAAGCGCAAGAATCCGGGCAAAAACCTGCCGACTATGTAGCCGCACAACTAGCTGCCGGAAAGCTTGAGTTCGCGGCGAAAGACCCGGATAACCCGGTTAACTATCCGCGCGTCCTCATTAACTGGCGCACCAACCTGTTGGGTTCCTCTGCCAAGGGCACCGAGTTCTTCTTGCGCCACATGATCGGCGCCGATAACGACGTTCAGGCCGAGGAAGTATCGGAAGATCAACGTCCTCGTAACGTGCGTTGGCGCGAGCAGGCCGCGAAAGGCAAGTTGGATTTGGTAGTAACTGCGGATTTCCGTAACACTTCCACCACTTTGCATTCTGACGTGGTACTTCCTGCCGCCACCTGGTACGAGAAGCACGATCTATCCAGTACCGATATGCACCCCTATGTGCATACTTTCAACGCGGCGATTTTGCCGCCTTGGCAGGCACGCACCGATTTCCAGTTGTTCCAGGATTTAGCGCAGCTGGTCTCCAAGATGGCGGGCAATCACTTGGGTACGCAACTGGATCTTCTAGCGGCTCCTTTGAACCATGACAGCCCAGATGAGCTGGCTAATCCCGCGGGGATAGTGATTCCCCGGGAGGAATGTGGCTGGGTGCCGGGAGTCAATATGCCGAAGATTATCCCGATTGAGCGTGATTACACCAAGATCGGGGAGAAATTTAACTCCCTGGGGCCGGTTATCGAGAAAATGGGGATGGGCACTAAGGGCGTGCCTTTCACCCCGGATAAAGAGCTGCGGGAAATGCGCGAACAGTTTGGAGAAATCGAGACTGCGATCGGGCCGCGTCCGCGCCTAGACACCGACCAGATTGCTGCCGAGTTCATTTTGAAGTTCTCGGGCACTACCAATGGACGCCTGGCTACTCAAGGCTTTGAGACTCTAACTGAAAAAGTGGGCGCGGCCGGAGATATGACCGAAATGTCGCGCGGACACGCTGATTACCAGATCACTTTGACCGATGTGCAACAGGCTCCTAAGACCGTGGTTACGTCCCCCGAATGGTCAGGCAGTGAACATGGAGGCCGGCGTTACACTGCGTTTAGTCAAAACGTAGAGTATCTCAAACCCTGGCACACCCTCACCGGCCGGATGCACTACTATCTGGATCACGATTGGATGTGTGCCTACGGGGAATCCCTACCCACCTATCGTCCTCCGCTGGATCTACATCACCTGTTTGGGGAACCTGCGCCGGGCATGGTACGCGGGGATGGTACCCCCAGCGCCGAGGTCGCAGTTCGCTACCTCACTCCTCATAACAAGTGGGCGATCCACTCCCAGTATTTCGACAACCTCTATATGCTAACTCTGGGTCGCGGCGGCCAAACCGTGTGGATGTCCCCGCAGGATGCCGCCAAGATCGGGGTGCGCGATAACGAATGGATTGAAGCCCACAATCGTAACGGGGTAGTTAGCGCCCGCGCGATTGTGTCCCACCGGATCCCGGAGGGCACCGTGTTTATGCATCACGCGCAAGAACGGATTACCCACACTCCCCTTAACCAATCAACCGGTAAACGTGGCGGTACCCATAACTCTCTGACCCGTATCTTTATCAAACCAACTCACCTGTTGGGCGGCTATGGGCAGTTCTCGTACGCCTTTAACTACACCGGTCCTACCGGCAACCAGCGCGACGAAGTTACCTATATTCGCCGCCGCAGCCAGGAGGTGGAGTTCTAAATGTCAGTGGCAGTTTGCATTTTCTCTAAAGGAGACCAGTCATGAAAGTAATGAGCCAAGTGGTCATGGTTATGAACCTGGACAAGTGCATTGGTTGCCACACTTGCTCGGTGACCTGTAAGCAGGCCTGGACTAACCGTACCGGCACTGAATATATGTGGTTCAACAATGTGGAGACCCGTCCCGGGCTCGGCTATCCGCGCACCTGGGAGGATCAAGAAAAATGGAAGGGCGGTTGGTGGCGCACTGCCTCCGGCAAGTTAGTTCCGCGATCGGGGGGCAAACTAGCGCAGCTGGCTAAGATTTTTGCCAACCCGAATATGCCACAGATAGGCGACTATTACGAGCCCTGGACTTACGACTATGACAAGTTATTGTCCGCTCCGGCAGGTTCTAAAGCGCTACCGGTGGCGCAAGCACGCTCCCAGATGAGCGGCAAGCCCTTAAAGAACATTGAGTGGGGGCCGAACTGGGATGACAATTTGGCCGGCTCTACCGAGACCATGCAGGATGACCCCATCCTTAAAAAGATGAACCAGCAGGTAAAAACGGATATCGAAAATTCGTTTATGTTCTATCTGCCACGGATTTGTAACCATTGTTTGAACCCCACCTGCGTAGCCGCCTGCCCCTCGGGAGCGATGTATAAACGCAGCGAGGACGGGATTGTCCTGGTCGACCAGGATGCCTGTCGCGGCTGGCGGATGTGTGTTTCCGGCTGCCCCTATAAGAAGGTTTATTTCAACCATAAAAGCGGCAAAGCTGAAAAATGCACCCTCTGCTATCCCCGGATCGAGGCCGGTGACCCCACGGTTTGCTCCGAAACCTGCGTAGGCAGGCTCCGCTACTTGGGGGTAATCCTCTATGACGCGGATCGGGTCAGCCAGGCCGCGGCAGTCAAGGAGGAAACCGATCTCTACCAGGCACAGCGCGATGTCATGTTGGATCCGACAGATCCGGAAGTAATTGCGGCCGCGTGGCAAAGCGGGATTCCCGAGTCCTTCATCGATGCCGCACAAAAATCTCCGGTCTATAAGCTGATTGTGAAATACTCCTTGGCGCTGCCCCTGCACCCCGAGTTCCGCACTCTGCCGATGGTTTGGTACATTCCCCCGCTATCTCCGGTAGTAGAGGCGGTAACCGCTTCGGGAGCCGACGGGGAGAACCACCAGATCCTGCTGACCGCTCTCGCTACTATGCGTATCCCTCTGGAGTACCTAGCAGACCTATTTGCTGCCGGAGATCCGCGACCAGTGGAACTTTCCCTACGGCGCTTGGCAGCCATGCGATCCTATATGCGCGATATTAATCTGGGCGATCAGCCGAATCCGGATATCCCCGCAGCGGTAGGCATGAACGAAGATCAGATAAAAGCCATGTACCGCCTGCTCTCGATCGCTAAATATAAAGATCGCTACGTTATTCCTACCACTCATCCGGAGACCGCCCGCACCCCCAGCGAATATATTTGCCCAGTGGGTCAGGGCGCGTCCGCGGGTAAAGTCCCGGTGGAAATCGGGAGGGCACCGCGGTGAGCGCGAAAGTTTCTTTCATTCCTACCCGGCAGGAGGCGCCCCCGGTAAACGCGGTGGCACTTGCGCCGGAGCAACGCTCGGCTGCCCTTATGGCTTGCGCGCTACTCTTGGACTACCCCGGCGATAACCTAGAAGAAATCCTTTCCCAGGTAAAGGCAGAAGCTGACCTCTTACCCGCGGAGATCGGCAGAGAACTTGGAGAGTTTTGTTCCTGGGCACGCATGCGCGGGGTACGCGGAGTCCAAGAGGACTACGTGGATACTTTTGACGGCAAACGTCGCTGCACCCTGGAACTCACCTACTATGCCACTGGAGATACCCGGCAACGCGGGATCGCGCTGACAGTGTTTTCGGATCTATTTAGCGCCGTAGGTTTCGAGCCTCCTCACCGCGAATCCCTACCTGACTATCTACCGCGAGTTTTAGAGTTAGCCGCCCGCTGCGAGGGCGAAGATTTAGCTTTAGTGCTAGGCGCAATCGCGGCTAGCCGCGAGGGAATCGAGGTACTGCACGCTGCGCTCTGCTCGTTGGATTCCCCCTGGCAGAAAGTGGTCGCCGCCCTACGTATGGTCTTGGGGGAAACCGATAGGGAAACCACCGAGCGCATGGAGCGCCTCATCCGTCAAGGTCCGCCTACCGAATTGGTGGGCTTGGATGACAGTAATAACTTGCCGTGGCCGCAGTTAGCCCCGGTTCAATCAGACACCGCGAGCGAAGGGTGAAGTAATGGACATGTTATTTTGGGGAGTATTTCCCTATATTTGCATTACGCTGCTAATTGCCGGTCTCATTTGGCGTTACCGCTCAGACCAGTATGGATGGACTTCTGAGTCCTCGCAGCTGCGGGAAGCTAAAATTCTGCGACTAGCTTCTCCCCTATTCCATTTCGGAATCCTATTCGTACTGTTGGGGCATTTTATGGGGCTATTTATCCCCGACTGGATGACCGAGTCAATGGGGATCTCCCAGCATCAATACCACCTATTAGCCACCGTGGGGGGTACCGTAGCCGGGATTGCGGCGCTAGTGGGCTTTTGTGGTTTACTCTGGCGGCGCTTCGTTAACCATTCAGTACGTTTTGCTACTACCGGTCGCGACCTAGTTGCCTATGTGTTTTTGGCGATTCCTCTAACGCTGGGGGCGATAGCAACTGCTGCTAACCAGGTCTTTGGGGCTGATGGCGGTTACAACTACCGTAAAACTATTTCGGTGTGGCTGCGATCCCTATTTATGCTGCAACCGCGAGTAGATTTAATGGTGAATGTGCCCCTCAGCTTCAAACTGCATATCATTGCCGGTTTGTTATTGCTAGCAGTGTGGCCCTTCACCCGCTTGGTACACGTCCTTTCCGCTCCTGTGGGCTNNNNNNNNNNNNNNNNNNNNNNNNNNNNNNNNNNNNNNNNNNNNNNCGATTGTGTATCGTTCCCGCCGTCCGGCTCCCGCGGCTAGCCCTGAACAGCCAGGTTGGACTCCGGTGCGGGCTACTGCTGCCGGTGGTGAGGACGCTGGCGGGGCGCCTGCACAGGGGGCTTAAATCAGATCACTTTCCCGAGGGTGCCAGGTCGCTTTTTGAGCTAGCCGGCGCCCTCGCTAGGTTTTATCATTAGATATTTCCACGTCCACCAACCGGTTTTACTTCATTTTTAATACCTGCTCACAATTTTTTCTATCAGGAGTTTTATTTTAATTATCCCCGTATAACATTTATTTCTTTGGTATTTTTTCCGTTTCTGCGGTATGCTATTTTAATGCCAAATTATCGTATATCTACTATCGCAAATCTTTTGGGGGTCAGCGATGACACCATTCGTCGTTGGCTGGATGAAAATTTAATCAAAGCAGTTTCTGGACCTGGCCCTAAGCGGGTAGACGGCGCCTCAGTAGCTCGTTTCCTGCAGGAGCGGCCTGCCGGAACCCTGCTGGGGGACGATCCCAATGAATCAATTCGTAACCATTTTCAGGGGCTAGTGGTTGCCCTTAAAAAAGGCCAGGTGATGAGCCAGGTAGACCTGCAATGCGGACCCTACCGGGTAGTATCCCTGGTTTCTACTGAAGCGGTAGAAGAACTGAACCTAGAGATAGGTTCAGTAGCGACCGCCCAGGTAAAAGCCACCAATGTTTCAGTGCAACTTCCGGAAGGAGATAAACTGTGAAAAGATTTCGTCTGGTTGCGTTAGCAGCCGGGCTCGCCCTCGCGCTGGGAGCGTGCTCGTCCTCCGGCGGCACTAAAGCCGAAGAAAGCAAAGCTCCAGCAGAAAAAACCCAGTTAACGGTCTTCGCGGCGGCCTCCTTAAATAAAGCTTTCCCGGAAGTTGTAGAGAAAGTACTAAAGAAGTCAGATCCCAATATTGAAGTAAAGTTCTCCTTCGAAGGTTCATCTACCCTGGTAGATCAGCTAAAGAACGGTGCGGCAGCCGACGTGTTTGCTTCTGCGGATGAAAAGAACATGACCAAGGCTACCGCTGCGGAGCTAGTTAGCGAGGTTAAACCCTTCGCCTCTAACACTTTGGCGTTAATCGTCCCTAAGGGGAACCCCGCCAAGATCACCGGACTCGACGCCTCTTTGGACGGTAAAAAACTAGTCGTGTGCGCCGAGGGCGTCCCTTGCGGTAATGCCACTAAAGAGCTGCAGGAAAAGCTGGGGGTCACCCTGAAACCGGCATCTGAGGAACAGAAAGTTACCGATGTGCGCGGCAAAGTGGAAAGCGGAGAGGCCGATGCGGGACTGGTTTACCGCACCGATGCCCTGGCTGCCGGTGAAAAAGTCGAGATTATCAAGGTTGCAGGCATCGAGCAGGTAGTTAACGCCTACCCGATTTCTTTGGTGAAGGATTCTAAGAACCAGGAAGCCGCGAAGAAGTTTATCGAGGCGGTGCTATCTGAGGAGGGGCTAAAGATCCTCGAAAACTATGGTTTCTCTGCTCCGCTATCAAAAGATAAGAACTAAAGCTTCCCTTGCGTAAGTCTTTCGGAGCTAATCAAGCGACGGGATCCCCAGCTTGGCTGGCCGGTCCCGCCGCCTTAGCGCTACTTTTCCTGCTGATACCTTTCGGCGCCTTAGTAATGCGAGTGCATTGGGGACAGATCCCCCAACTCCTTGCCACTACCCAAAGCCAAGATGCCCTGTGGTTATCTTTAAAAACCTGCCTGACTTCTACCGCGCTGTGTATCGTTTTCGGGGTGCCCCTGGCGCTGTGGCTTTCGCAAGTGCGAAATAGCTTCTTTCCCCGCCTGGTACGCACCATCGTAACTCTCCCCATGGTATTACCACCGGTAGTCGCCGGTTTGGTACTGCTGATTACCTGGGGGCGCATGGGGATTTTAGGTTCAAAACTGGATCTATTAGGAATTCAGATCGGTTTCACCACCCTCGCGGTGGTTATCGCCCAAACTTTCGTGGCTATGCCCTTTTTGATTACCTCTCTCGAGGGGGCGCTGCGCACTCGTGGTTTCCAATACGAGGCAGCTGCTAGGGGATTAGGGGCTTCTCGCAGCCGTACCCTAGTGCAAGTAACTTTGCCCTTATCGGCACCGGCGATTGTTTCTGCAACTGCCTTAGCGTTTTCTCGTTGTCTGGGAGAGTTCGGCGCGACGATTACTTTTGCCGGTTCCCTGCAAGCTATCTCTCGCACCTTGCCTCTGGAAGTTTATTTACAGCGAGAAACTGACACTGACCTAGCGCTTTCTTTGTCTCTAGTGATTATTGCCCTGGCGATTGTGATGGTGGGCGGCACCCAAGTGCTTTCCGACTATTGGTATGCGCGACTAATGGGACGGCATCAGCAAACCGCAAACAGCGGAACACTTGGTGCGATCAGTGGCTTGTCCAAGAAAAAGAAGCGAGACATACAAGCCGGACCGGGAGTACATCTAGATGCGAAAATCGCGGTGCGGCACCTGGACGTGAATTTAGATTTTGCTCCCGGTTCTGCCACTGCCCTGCTCGGCCCCAATGGCGCCGGAAAGTCTACGATTATTTCTCTACTAGCGGGCACCCTAGTACCTGATTCTGGCTCCCTTAAGTGGAGCCGAAATCAGCCTCGGATAGTACTCCTCGCTCAAGACCCCGCCCTATTTCCTCATATGTCCGTGCTGCGAAACGTGGTTTTTGGGCTGCGATGTCTGGGGATTGATACGGATCGTGCCGAAAAATTAGCCCGCGCTCAACTGGCGGCAGTAGGAATGCAAACTTTGGAGAAGCGGCGTCCCCACCAGCTTTCCGGGGGGCAAAAGCAGCGGGTAGCTATTGCTCGCGCGATGGCAATTGAACCCGATGTGGTGCTATTGGATGAACCGATGGCCTCTCTGGATGTGGAAGTGGCCGATCAGCTGCGATTATTGCTGCGTGAACGCATTGGGGGAGCTACCACTATCCAGGTCACCCACGACCTAACAGATGTGATTGCCCTCGATTGCCAGGTAGTAGTACTAAAGCATGGCCAGGTTACCCAGCGCGGTTACTGGCGGGATCTGTTTGAGGAAACGCAAGATCGCTTCTTGCAACAGCTCACCCGGAAAGCCCAGCTTGATAACGCCATCAAATAGGGCTGGACTTTCCCCTCCGCAAAGTTGCCGGTTAGGAAGGGGAGTGATGGAAACCGGGTAGGGACTACCTTTGAGCAATAGGTAAGCTAACAGCTATGAGCATTTCCGATCCTGCCCAGGCTCCCCAGGTAAAACCGTCTTCTTCGCAACCTTCACCATTTGTAGAGGATGCAGTCCCTACTCCAATTACTGCCGAAGATCGCTTAATCGCCGATTTTACTTCCAATTTGCATTCGCACTCCCGCGTACTGGTGGGATCGGGAGATGATTGCGCGGTTTTGACTCACCCCGATTCCCGCTCTGTGATTTCCACCGATGTGTTGGTAGAAGGGGTACATTTTCGCCGCGACTGGATGAGCCTGGAACAAATCGGGCGGCGCGCCGCCGCCCAAAACGCCGCCGATATTGCAGCTATGGGGGCGAGTGCCCATAGCGCTGTCGCCGCGGTAACCATCCCCAAGAATATGGGTAAAACCGAGATTAACGCCCTCGCTGCCGGATTGGCTACTGGCTTAGAAAGCTACGGGTATTCCCTGGTGGGCGGGGATCTATCTTCGGGGCCGTGCCTACAGGTAGCAGTTACGGTGATTGGGGATTTAGAGGGTCGCCCTCCCCTATTACGCTGCGGTGCGCAAGCCGGTGACCTAATTTATTTCGCGGGTAACCTGGGGAAGTCTGCTGCCGGTTTAGCACTGCTAGAACGCTTCCAGAGCCCCCAGGAGGCGATAGCTGCCCCTACCCTACCCACGGAGCTGCGTGCCCTCGCCATCGAGGCATTATCCTGCTACCAGGTGCCGCAGGTACCTGCCGACCTCGCGTCGAAGTTAGCTGACGCGGGAGCCCACGCTCTGATGGATGTGTCTGATGGACTTAGTCGCGATGGCGCTAAAATAGCTGCCGCCTCTGGGGTAGTGCTTAATTTGTCCCGCTCCCATTTAGAAGCATATGCCCAACGCCTAGCGGGCTTAGCAGATTTCTTGGGCGCCAACAGTTGGGATTGGGTCTTCGGGGGAGGCGAAGATCATGGCCTGCTGTGCAGCGCTTCCGCCGGGTTCGCGGTTCCCGGTTTTACTGCTATCGGTGAGGTGTTACCCGCGAAGGCCGACAAATATGCGGATAACAGAACTGGAGGTAGGAAAAATACTGACCAGGATTTGGCGAACTCGCTTAACCCGTACCTGTTAGTTGACGGTAGTCCCTATGATCAGCAAGGTTGGGATCACTTTTCTGGCTAAAACCTGTAGCGCGAAAATAACCGAAAATGGTGGCTCCGACCGGCATCGATCCGGTGACCTTTCGATTTTCAGTCGAACGCTCTCCCAACTGAGCTACAGAGCCTGGGGTCCTAATAAGACCTGCGACCCAGACGGGACTTGAACCCGCGACCTCCGCCGTGACAGGGCGGCGCGCTAACCAACTGCGCCACTGGGCCATATTCATTTATCTTCCACCTTTCGGCGGATCGTACCCCCAACGGGATTCGAACCCGTGCCGTCGCCGTGAAAGGGCGGTGTCCTAGGCCTCTAGACGATGGGGGCCTTGCGGCCTAGCCTAATGGCCTCGGCTCAGACTTGAATAAGCTTACCGGCATTGAGCAACTAAAGGCAAAGCGTTAGCCTATGAAGCCTCTCACAACTTAGATTCACCGCTGAATCTAGGAGTTTAATGACTGCATTTTTCGTCGGTGAAACGTAATCTAGATATATGCAGCTGCAACCTTTAGACACGTCCTCGTCAGATGAAACCGTCGAACAAGTTTTTGACTGGTTAACTAGTCTCGCGGGCATGGGCGTGGGGGTGCTAGCGGGTTTTGTCCTGGCTTTAATTACTATTGGGATTTTAAAACTGCTGGCTAAGCGCGAACCCTTAACTCAACTGGTACTCAATCGCGCCACCCGCAGCCTCTTTGTGACTCTGATGATCCTGGGAGCCTATCTTGGCTGGAAATACACTACTTCCGGCCTAGAGATTTCCAGCTCGACTGGCATTGGCCGCTTCAGCCAAGGACTGCTAATCGCGGTCATATTGGCTTTCACTTTCTTGACCACGCGGATTTGCTACTTGATTGAAGATGTGGCGGTTAAAGCTAAGCGCGAGAAACCCTCACGCAACCGTTCAAAAATGCTTACCCAAGCACAGGTGATTCGCCGGCTACTGCAAGCAGTTGTAGTAGTGGTGGGGATTTCTAGCGCCATCCTAACTTTCCCATCTGCCCAGGTGGCAATGAGTTCTATGCTAGCCTCGGCGGGGGTAGCCTCGATCGTGGCCACTTTGGCTGCCCAGTCAACTCTGGCCAATGTTTTTGCCGGGGTGCAGATGGCGCTTTCAGATGCCCTCCGGGTCGGCGACAAAGTTCAGGTTCCCGGTTTAGACGGGACAAAAGAGCTGGGTACGGTAGAAGAAATCACCCTCACCTACGTGGTGCTAAACCTCTACGATGAACGGCGCATGATTGTGCCTTCCACCCATTTCACCCAGCAAAAGTTCGAAAACTGGACGCGTAAACACAGCCAACAGTTAGGGGTAGTCGAATTGCAATTAGACTACTCTGCCCCCATTGACTCTATTCGAGCACAAGTGGATCTCTTACTTTCTGGAACTGAGCTTTGGGATGGGCGCAGCGCCAGCGTCGAAGTATCCGATATGACCGTCGACTGTCAGACAGTTAGGATCTCAGTGTCGGCAGCCGACAGTTCCGATTTATGGGTATTGCGCTGTTACCTGCGGGAACAATTGATTCAGTGGTTGGTGAAGGAAGTTCCCTGGGCTTTGGTTTCTCGCCGGATTCAACCGCAGCAAGTACGCTACCTAAGCCGCGACCGGTCCGATGAAGAAGTTCATCGTCTGGCTCGCAAATTGGTGGGCGAGAATAATTTTTAGAAAGGATAAGTTATGAGTGATTTCAATCCCCGCCATGCAAGTGAAACTGATTGGCGAGCCCGCCTAGATGCCAGCGAATACCATGTTTTGCGCGAAGCCGGTACTGAACGCCCCGGCACCGGTAAATACCTGCATGAGAAGCGGCCGGGCATCTACCGTTGCCGCGCCTGCGGGACAGAGCTATTCCGTTCCGATACCAAGTTTGATTCTCACTGCGGTTGGCCCGCATTTTTCCGACCCGAGGACGCCGCGGTCACCTACCATCAAGACTCTTCCCATGGCATGGAAAGAACCGAGGTGCGTTGCGCTAACTGTCAAAGCCACCTGGGTCATGTTTTTGAGGACGCACCTGACATGCCTACGGGACAACGTTATTGCATTAACTCGATCTGCCTAGATTTTCAGGCCGAATAATATGCGGATTATCAGTGCAAATCTGCAACATGGCACTCCCCCAGCGGGAAAAGCTCAATCTCGAGATCACTGGCAAATATTGGCGGAACAGTTTAGCGATTATCACCCCGATGCCATTTGCCTGCAAGAAGTCGATTTTTATCAGGCACGTTCCGGTTTTGTAGACCAAACCCGCGCCCTGGCGGATGCATTAACCGAAGTTTCTGGGAAGAAGTGGCAGCAACGATTTTTGAGTTTTTTCGCTGGCCAGATTCTGTTAGGGCTCCGCTTACCGGTAACGCTACCCAGCGAATCCCTCGGAAAATCGCGTAATCCTTTCCGCGCCGATCGCCCGTTGCTTGGAGGGTACGGGGTAGGACTGCTTACCCCCCATCCGGTGCGGCGCTGGGTAAGTGCCAAACTCGGTTCCGCCGCCCCCAGGATAAATATTTCCAGCCCGGATCCGCGTACCTGGAAGTTTTATGGCGGGCAGACCCGCAGCTTGCTTGGAGCCGAAATCACTACCCCGCAGGGACAGTTTCTAGTGGGCGACACCCATCTCGATCTCGGGGTAGACACCGCCAAACGACAACTAATCCGCTCGTGGCAGGGATTATCTCTCCTGGCCGGCAAAACAACCCCACTACTAGTCGGCGACATGAATCTGCGCCAGGAGGTCTCGCGCACCGTTTACCCCTATTTGACTTTCGCGAGTGCCCCCACTTTCCCGGCAGATCAGCCCCGATTCCATATCGACCAGCTATTTGCTCCCCCCACCTGCCAAGTTTCACAGGTGGACACTATCGAGATGCCAATCTCTGATCATCGCGCGCTATTTGTAGACTTACACCCCTAAGCGGATCAAACCATGAGCAAAGCGAGCAGGATTTCTGACCGGATTCCCGCGCCTTATTAACCGTGCCGCTAATCGGCTCTGCCGAGATTGCTACTGGTTGGCAAAGCAGTTGGGTGTTACTTTATTGCATCGCCGTGGGGGTGCTTTCTACTGCGCTGCCTTTCCCCTTAGAGCAAGTGGCGCTACGCCGTTTCGGCCCTGATATATTTTCGCTGTTAGCGTGCTTAATGCCGGAGATTAGTGAGGTGGTTAGCATGATTAGCCTACGCCACCTGCCAAATTGGGGGGAAGTAGTGGGCTTACTATGCATTTCGTTGGCGGTAGCCTTTGCGCAATACCGTCCTGGGGTGCTAAACAAGAAGCGTAAGCATTATAACTAGTAAGAAAATAACGAGGGACAAAATGGGCATCATCGGTTCGATTATTGTTGGTGGCATTATTGGGGCTCTAGCGCGCTTCTTCATGAAGGGCAAGCAGAACATGGGGATGATCATCACCATCATCATCGGTATGGTTTCCGCTGGTCTGTCTGACTGGATCCTAGCCAAGGTTATTGGCGACGGTCACGGCTTTATTAGTTTTATCGTGGCAATCGTGATCGCAGTTGGTTTGATTAGCGTCTACTTGGGAATCACCAATAAGAAGACCAAGTAACTGCTAGCCACTTCGATGTTTTGGTAGTTTAGGCTGCTAAAAGCTTTTTCTTTGGGCTGCTGCTCGGCAAAACGATTTGTCGGGCAGCAGTTTTTTCTATTGTTCCCTATTCGTTTTACCTAAAACCAGGCCGACCGTTAATCTGAAAGGGGACTCAAACCCTCAAGTATTTACTTGAGGGTTTCGTTAAGCACCTACTCACGGTCGCAGTCTCCAGTTGCTTCCCGAAAACATTCGCTGTTGAAAACCTCTCCACGACTTGGTTATTTTTCTACTTTTTAGGAGTTTTGTCACTGGTTATCCCCAGGCTACCGAGAGATCTTGCCATTGTTGCAGCTAGTAGCTTCAATACCGTTTCTACCAGTCAAAACCCTTCATACCCTCAAGGTTTACCTGAGGTTAACTAGAAATAATTTGACATTTCAGGTTATTGGGTTAGTAAAAAAATAAATATCCACAGGCAATATCCACAGGGTTGTTAACTGGTGTAAAATCGCAGCAACATCTGTGGATACTGCCTGTGGAAAATTTGCCGGCTTATTCGTTAAGAGTTCGTCCCGTCAGCGTCTCGTAGATTTCTTGATAACGGTCAGAAGTTTGCTTTACCACATCCGCGGGAATCTGCGGAGGTTCTTGCCGTTTATAGGGCTGCCACTGACACGCGTCAGAATCGACCCAATCTCGCAATATCTGGGTATCTAGCCGGGGATTACGCTTGCCAACTTCATAGCTATCGGCATTCCAAAAACGCGAAGAATCGGGGGTGAGCACCTCATCTCCTAACACCACGGCCTCGCCACCGTAGGGAAGAGCGGAGCCAAACTCGAACTTGGTGGAGCCTAAGATAATCCCGCAGTCCCAAGCAATCTTGGCCGCTCGCTGGTACAAATCCAGCGAGTACTCGATAATCTGATCTACGCGTCCACTGCCAACTAAGGACTGTAGCGCTTCCCAAGAAACGTTACTGTCGTGCCGTCCCATCTGAGTCTTTGCTACCGGATTAAATACTGGCTCCTCTAGCTTTTGATCCTGTTGCAGACCCGCCGGCATCCGTGCACCCCCGATAGTGCCTTTCGCCTGATACTCCCGCCAGGCTTCACCTGCCAGATAACCAGACACATGACATTCCAAGGGATACATATCGAGGCGACGGCAAATCATCGCTCGTCCGGCCGCCATCTCTGGTACCGAAGAAGTAGATAGAAAATGATTGGGAATCGCGTCCCCAAGCTGTTCCAACCACCAGGTAGTCAGTTGGGTAACAGCAATACCTTTACCGGGGATTTCAGTAGGAAAGACCTGACCATAGGCACTGAAACGGTCGGTAGCCAGAATCATCACGGTGTCGGAATCATGAGCCGACTGTCCCGCGGGATAGTAAACTTCTCGTTCTTTACCAGAAAACAAATGACGCCATCCACGTAGCGCCGGAGTATCACTTGACGACATATTTATCATTCTTGCATCTTTCATTTAGATTTGGGAGGGCTGTTGACAAATTTTATTGGAATTGGTGTGGTTGAGGTAGCAAAAAGTTTTTTCTTTAGGTACCCTTTAGTAAGAGGTGACGTCACCGTGCATCAACATGCTTCTACCAGTGAATCTACCCGTACGCGTCTGCTAATTGCCGCTGGTATCACCTTAGTGGTACTGCTTGCCCAGTTAATTGGCTCTATCATTTCTGGTTCCCTGGCTTTAGCAGCAGATACCGGACACGTGGCGATTGATTCCATAGGACTATTCTTAGCCGCCTTTACCGCTACCTTGATGACTCGCCCTGCTAGCGGCGAGCTCACCTACGGCTATGCCCGCCTAGAAGCAATCGCGGGCGGGATCCAGGCCGGGATGATCATAATCATCTGTACGATCATCGGATACCAAGCAGTTATTCGGCTAATTACTCCCACTGCAGTTGACGGTACTCAGATGGCTGCCTGGGCGGTGGCCGGCTTACTGGGTAATTTGGCATCAATGCTGGGNNNNNNNNNNGGTGGCCGGCTTACTGGGTAATTTGGCATCAATGCTGGTAATGCTAGGACCCCATCGCGACAATTTAAATATTAAAGCCGCATTTCTGGAGGTTTCCGTAGATGCAATTTCCTCTGTCGGAGTGATCGCCGGCGGCATTATCACCCGTTTTAGCGGCATTACCCGGGTAGACGCCATAATCTCCTTGCTAATTGCCAGCGCCATGCTGCCGCGCGGCTACAAATTGTTAAAGGACGCGGGAGCAATCCTGCTTGAGCGCACTCCCAGCGAATTGAAGATCGCGGAGATCAGGAACCATATTTTGCAGGTAAAACATGTAAGTGGAATTCATGACCTGCACGTATGGCCATTAAACTCCCAAACGGTGCTTTTATCAGCGCATATCATTATCGCCAAGGAGTGCTACCGAGATGGTCATGCATTGGAAGTGTTACACCAGGTAGAAGAATGTATGAAAACCCATTTCCCACGCAAGATAGAACATTGCACCCTGCAGATTGAGCCCGAAGGGCACGCTGCTCACGAAACATTAAAACACTAGCTGCGCAATCTGTGTAGTTAAGCAAACCGAGACTATCGCGCTACCACAGCGATNNNNNNNNNNNNNNNNNNNNNNNNNNNNNNNNNgGCGAACATAGAAGCATGAAAAGGCGGCCGGAAACTTTCGTTTCCGGCCGCCCCCTCTTATTTTCCTAAAAAGAAAAGAGGTAACTCTCCGTTAGGTGGTTACTTCAGTGCCTGCAGACGCTCACGCAGTTTAGCGAGCTCCTCGGAGATGGCCTTGGGCAGCTTGTCACCGAACTGCGAGAAGTACTTCTCGGTGTCCTCGGTCTCGGCTAGCCAGGCATCGGGATCGATGGCGAACATCTTGTCCCAGTCTTCCTGACCCAATCCGGTGCCTTCCAGGTTGAAGTCCTCGAACTTGGGGTAGTAACCAGTCGATCCCTCAATCGCGTCAACCTTGCCGGAGGCGCGGCGTACGATCCAGTCCAGAACGCGAGCGTTGTCGCCATAGCCCGGCCACAAGAAGCTGCCGTCCTCGTCCTTACGGAACCAGTTAACCTGGTAAATCCGCGGGAACTTGTCGCCGACCTTTTCTTGCATTTCTAGCCAGTGACCCCAGTAGTCAGCCATGTTGTAGCCACAGAAGGGCAGCATAGCGAAGGGATCGTGACGTAGGGATCCCACAGCACCTTCAGCAGCAGCGGTCTGCTCGGAGGCTACCGACGCACCAATGAATACGCCGTGTGCCGGGGAGTACTGCTCGGCTACCAACGGAACGTTAGAAGCACGACGTCCACCGAAGAGGATAGCGGTGACCGGAACGCCTTCGGGAGCTTCCCAATCGGGGCATACGATCGGGCACTGCGCAGCCGGAGTGGTGAAACGGGAGTTCGGATGAGCGGCCTTTTCGCCAGATTCCGGAGTCCAGTCATTACCATGCCAATCGATCAGGTGATCGGGGGTGTCTCCGTCAATGCCTTCCCACCAGACATCGCCATCGTCAGTCAAGGCTACGTTGGTGAAGATGGAGTTTTCTTTCATGGTCTCCATCGCCATCGGATTGGTCTTGTAAGAGGTTCCCGGAGCCACCCCGAAGAAGCCAGCCTCAGGGTTGATCGCGCGCAGCGTACCGTCCTCACCAGGACGCATCCAGGCAATGTCGTCACCAACGGTTTCGACTTTATAGCCGGGGATAGTCGGCTGCAGCATGGCCAGGTTGGTCTTGCCACAGGCGGACGGGAAGGCAGCGGTCACGTGGTACTGTTCGCCACTCTTTTCGTCGGTCAGACGCAGAATCAGCATGTGCTCTGCCATCCAGCCGTCACGGCGAGCCATCGTGGAGGCGATACGCAGAGCGTAGCACTTCTTGCCCAGCAGGGCGTTCCCGCCGTAACCGGAACCGAAGGACCAAATTTCATTGGTTTCGGGGAAGTGGGTGATGTACTTTTCGTCATTGCAAGGCCAGGCTTCGTCAGTCTCGCCCTCAGCCAGCGGCTTACCTACGGAGTGAACCGCCGGAACCCAGGGACGTCCCTCGTTGATGAGATCCATCGCCTTAGCACCCATACGGGTCATGATCCGCATGTTGCAGACCACGTAGGGGGAGTCACTGAGTTCGATACCCAGCTGAGAAATCGGGCCACCCAGCGGTCCCATGGAGAAGGGAATCACGTACATGGTGCGGCCAGCCATCGCGCCGTCGAACTTTTCATTCAGGGTCTCGCGCATCTGCTTGGGATCTGCCCAGTTGTTAGTGGGGCCAGCATCCTCTTCCTTTTCACAGCAGATGAAAGTACGCGATTCTACGCGCGCCACATCGGAGGGTAGCGAGCGAGCCAGGAAGGAGTTAGGACGTTTCTCCGGATTCAAACGGGTGAACATCCCGGTTTCTACCATGAGATCGGTTAGGCGAGTCCATTCCTCTTCGGAACCATCGCAAAACTCAATCGCTTTCGGTTTCGCCAGTTCTGCAACTTTAATTACCCAATCAACGACCTCTTTAGGCGCGTTCTTCGGGGCGGCAGCTAGCACATCTTTCTCAGTCACTGTCATTTATCTCTTGCCTCCTGCGGCACTCGACACGGCAACACACAGTTGCTATTGCCTTTCTATTCTCCGTCATCGCTGCCACTTTCTCTACCGAGAGCGTCTAAAAATTTCCATAAATTACTATGACCTGGCTCATATTAAGGGAAACTTTAGGCCATAGGACACCTTCCCGATTGGTTTTCAGCTAGGGAAGTGAACCTTTTACCATCGGCATAAGTAATTCTTTACAGTATGATTAAAAATAACGGTAACGCGATAACCGGGTTTATAGCCGCCACTCAAGGAGGTAGCGAGGGTGAAGGGCAAACGACTTTTAGCTCTAATTCTACTTCCCTGTGCGATATTGCTGGCGGGTTGTGAAGCTAGCACCCAAATGCAGATTTACGGCAATGATACCTATTCGTTTAGTACTCATTTAACGCAGCCGCGAACTACTCAAGATATTAAATGTAAGGATCAGATTCCGGGAATCGAGGACTACCTCAAAACTTCACAAGTCGAGATTAAAGATAAATCCACTGATCAGGTTTCAGACTGTACGATCACGGTGAAGGCACAACATATTTCCCAGGCCAAGAAGCCGTTTGTGACCATTAAACATATCGGTGACAGCTACGTGGCGAAACTTGCCCCGGTGCAAAGCTTAGATTTCTTAGATGCCCAAACCGACCAGTTCCGCCTGACAATTACCTTCCCCGGCCCAGTGTTAAAAACCGATACCTATTCCGGGGCGACAGCAGAAGGCAACACCGTCACTTGGACGACCCCGCAAGCTCTCGTCAAAGGTTTCGAGGTACGAGGACAAGATCACCCGGGGATAACGATGAACCAAAAATGGGGAATCGGATTTTTGGTTATTCTGCTAGCACTAATAGTGGCGCTAGTGATTTTCCGCAAACATCCACGCGTCGCCCCTATTTGGGGCAAGCTAGCGCAAGCGGGAAAGAGATTCGCTGGCGCCTGCCGCAAGTTACTCCTGCGCACTTTGAGCTATTTAGATCTGGGAGGATCCGCCTCTGGACATCGTTCCAAACATTCACGTAAACGCCGCGGTAAATAGGCACTTATTTGACCCCCTTCAGCATCTCCCTTTATCCGCAACACCGATAAACCCGGTGATTCCTGCCTGATGCAGCCACCCGGACTCCAATTTTTTGAGAATCCGTTACTGTCCGCACCTTTGTCTTTACTTCGCGGTTTATCCCCAGGGATCGACAGGACTCTGGTTTCCTAGGAATGCCATTTCTTTTGTTGTCTCCCCTGCTCCCCATTCACTAAATCTAGGTGTACTTCGCAAACAAACCCGCAGGAGCCAGTCGTGCAAACAGATCTACCAACACCAATGCCTGCCAGGCAAGTACCTGGTGATACCGACCCGACCTGCCTATTGTGGGGATTTAACCTGGGACAGTTGCAATTCCTATCCCAGGTACTCGGAGTGTCTAATATCCATTTCACCACCCAACTGCCGCCTCCTGCTGCCAGCTTAAGTACAGTTATCAGTCCTGCTAGCGTCAATTTAAGTTGGCTTTCCTCCCCGCTTCCCATAGTTCGCGCAGATTTTTCAGCCAGCCCACCGCCCCTGCCCCAAAGAAGCTTCACCCCTCCTGGAAGCCCCTTGCAACGCCCCGGAGTTTTTCGCCTCCCATCCCAGGTAGAAGCTTTTCTCTCGCAGGTTGATCAATACTGCTATCCTTCCCGAGGACGCATCCTCAATATCTTCGGGTTACATCCAAAAAGTGGCACCTCCACCATTGCGTTCGGGTTAGCAAACAGCGTTAAGAACTCGATTTTTGTAGATGCCAGTTGTCCTTTCTCAGACTCGATTTCGCCCCAATATTCATCAGGGTTGCGCAAACTCGGTTTTCCCGCTATTAGCAACTTTTCCTCTCGTGACCTGGAAGCAGACCTGTTAGTTTCCCGCTTACGTGAGGTTTTACCCAGGGTGCAAAATCNNNNNNNNNNNNNNNNNNNNNNNNNNNNNNNNNNNNNNNNNNNNNNNNNNNGATCTCCGCCAGCTATCACCTCTTTTTTCTTTGTTAGTTCGCGCATTTTCACTGGTAGTTATCGATTGGGGACAACTTGGTTCCGTGCAAGACCTAAACAATTTACCCGGGCAAACCCTGCTAGTGAAAGATTACTGGCAATCGGCAATTAATCGACAGGTTCTGCAACAAATCCACCAGCGCAGAATCCCGCTAGTGACCAATCGCGTCCCTAACAGAATTGTTCCCCCTAGCAGCGACAATCAAAGATATTTCGTGCCGCATTGCCGGGAACTAAAACCGCTGCAAGCGCAAGGACTGGGCAGTTTATGGCCAAAAAACTTGCAAGTAAGGTTGGCACAGCTACTGCGAAATCTGATGGCGGTAGCATGAAGGCTTTCAAAAAATGGCTACCGGTCTTAAAGCCGGCACCTCGGCATCCCGTAGCTTCCCAAACTGACCGGGACAACCGCCTGCTAGTAGCCTCGGGTGCAGCTCCGGCAGAAGTGATCCGCCAGGCAAGCGCGCCAGCAGCAGGAACCGCTCACCTGCTTGATAACTTGGCAACAATAAATGCAGAATTATCCGGGTTTGGCCCCCAGCTGGCATCCCTGCTGCAAGACCCGCAAGTAACCGATGTTTTAATCAATGGACCTCAGCAAGTGTGGGTCGATAGTGGCGGCGGTCTTTGCAAAACCAGACTGGACTTTGGTTCCAACAGTAATCTCCGTTCCTTAGCAGTCCGGTTAGCAGGAGCTGCCGGAAAGCGTTTAGATGATGCCGCGCCGATCACCGACGGCACGCTACCAAATGGCATTAGGCTCCATGCGGTATTACCTCCCCTAGCGGTACCCTCTCCGGTTATTTCTTTGCGCTGCCCGCGAGCCAAAGGCTTAAACTTTACCCAATTGGTGAAATCGGGAACCGTGTCTGCGCCCTTAGCGCCGGTGGTGACCGCCCTAGTTTCCCGGCGCGCTTCCTGTTTTATTTCCGGAGCCACCGGTTCGGGGAAAACCACGCTGCTGTCTGCCCTGTTAGAATTGGTGCCCCCCAACCAGCGGATTGTATGTATCGAGGAAGTCTCCGAGCTTTTTCCTTCCCATCCTCACTTAATTCACCTGCAAGAACGCACCGCCAATGTGCAAGGGGTAGGCGCGGTTCCCATGTCAAAGCTGGTGCGTGCGGCTATGCGGATGCGTCCGGATCGGATTGTACTGGGGGAATGCCGCGGTCCGGAGGTACGGGAAGTACTGTCTGCGATGAACACCGGGCACGAAGGCACTTGGGCAACGGTACATGCCAATGCGGTAACTGAGGTTCCTGCCCGTCTGGTGGCACTAGGAGCGTTGGCCTTAATGCCGGAATCTACCGTGGGAGCACAGGTGATAGCGGGGGTAGATGCCTTTTTACAGATTCGCCGCTTAACGGAGCGAGGAAGCACTCGGCGCTATGTATCCGAGGTCGGGGTTCCGGTTTGGGATCATTCCCACCTAGCGGCGCAACTGGCACTCAAAGTTACTCCTGCCGGACAGTTGCTTAGAGGGGCGGGGTATCAAAAACTATCACAGCTGGTAGATATGGATTTTGATTATCTTGCGGAGGCACCGTGACCTGGAAAATCGCCACCTTAGTGGGACTTTTTCTAACCCTTGCCGGCCTGCCTTGGCATTTACCGGATGCTCATCCGCCCAGAACCCGCCGCCTGCCTCGGCCTAAAATAGCTAGTTCCATTACCTACTTTGTCGGGATTCTGCAGCGTCACTTCCAACCAAAACCCCAACTAGCAGCGGCAGTTATCGAGGTAGCGAGCCGCCTAAACGCCGGTGCCGATCCCGATTCAGCCTGGGTAAAAAGTTTGCCACGCCACGGTTTCTCCCGTCCCAAAACTGCCAGCGCCACAGATATTCAAGCGGCAATAGAACCAAATCTAACTTCTTGGGAGCAGGCTTCTTTAACTGGCCTCCTGGCGGCAGTCCGTTTTTCCGAGGCAGTAGGCGCCCCCTTAGCTGAAGTGTTGGCTGGCTGCGCAGATTCGCTTACCGAAGCTGCCAATGCCGCTCGTGCCCGGAAACTAGCACTTACTGCCCCGAAGGCTTCCGCCACTATTTTGGGGCTTTTACCTTTAGGAGGAATCGCGTTGGGATCTCTGCTAGGAGCCAATCCGCTAAATGCAATATTCGCCGGAGGCTTGGGAACTATCAGTGCCTTGGTCGGGGTTATTGCCCTGTTAACCGGGATGTTTTGGATGTTTCGCTTAGTGGCGCAAGCGGAAAAGGCATAAAAATGTTTATCCTGGCAATCTGGGTTTTCTTGGGGACCTTGCCCTGGTTTTTACCTGCACTTCCTCCACACAAATCTAGCGATGAAGATACCAGGCGTGGCGCGATTGATCCGGCAGTGATGCTGGACTTGGCGAGCGCCGGACTGGCCGGCGGCGCCGCGATTCCGCGCGTCTTAACTGCCTTGGCGACTGCCAATGGAGAACCTCACCTAGCCGCGGTTTCTCGCGCGCTGATTTTCGGAGTTGAATGGAACTTAGCTTGGTCTCTGCTACAACGCGGGGATACCTGCCCCGAGTGGGCACCGTATCTATCTGCCGCCCTCGAACCTGCCTGGAAGGATGGGGTATCCCCCGAGGCGTTACTGAAAGGTGCCGGACTGCGGGTACGCGCCAGTAAAGACCAGCGTGCCCGCCAAGCCGCCCAAAAACTCTCGGTTCGGCTGGTTATTCCCCTAGGTATCTGCCAGTTACCGGCATTTATCCTCCTGGGGATAGTGCCGGTAATCTTGGCGGGAATAGAAAACCTCTAGCTGTCCGAATCAGATTTTTCGGTCGGGTTTTCCTGCGGTTTAGCGACTTCATCTAGCTCGTCCTCATTGAACGCCAAGCCGGCACTTACCAAGGATTGGTTCCGTTCCCTGGCCACCGCATCATAGTCGTATTGCTGTTTCATCCGGCCTTGCGCAAAATCGATAATCAGACCGACCAACAGCATCACCAGAGACGGAATCAACCACCCCAACCCTAGCGAAGCCAACGGAATGGTGGTGTCGATCCACTCCTCCAATACCCCAGCAGCCTTCAGGCCATCGAAAAGACCAAAGAACGCGGCTACCCACACTGAAAGCCGGTAGGCCCAGAACATATGTCCGGGAATGAAAATATCCAGGATACAGGTTACTACCAGCATGATGGTGATGGGGTAGCAGAACATCATTACCGGGATAATCACGTTTACCAGTGCCTCTAGCCCCAGGTTAGCGATTGCTAAAGAAATCACCACATGCAGAACCACCCACACCGGACGAGAAATCTGCGGGAACAATCCCCGGAAGAACTGGGTGGAAGCCTCGACTAGACCAATGGCAGTAGTTAGGCAAGCCAAAATAGCAATTGCACCCAAGATTACCCTGCCGGTAGATCCAAATAAATGCTGCGCTGCGAACGCCAGGCCTTCCCCGCCGTCTTTAACGTTGGGGTTGAGTCGTCCCACGCGCGAGCCCACCATCGACAGCCCAAAATAGACCAGACCAAGGAAGAAAGCGGCGATCACTCCCGAAAGGGCGGTAACCCCAAATAGCTGCCTGCCGGGTTGGAATCCTTTTTGCCGCAGCGCGCGAATAATCACTACCCCGAATACGAAGGAAGCGATGGCATCCAAGGTGCCGTAACCGTCAAAAATACCCTTCAAAGTGGGGGTGGAAGCATATTTTTCAATCGGAGCCGCCTCCGAAGGATCCATAGTTGCTACCGCCGCAATAATCATTACTGCTAACAGAATCAGCAGCGCGGGAGTCAGTAGACCGCCAATCCGGTCAAGCACGTTACGCGGATTCAAACACAGGTAACCGGCGATGCCGAAGAATACCAATGTGTAAATAAATAGCGCCAGGTGCGAGTCCCCTGTAGTGGCTTGGAAGGACATCGAAAAAGAAGCGGCAGCAGTACGCGGAATCGCGTATAGCATTCCGGTCGACAAAAAGATCAGCCAGCAAAACACCAGACCTGGGTAGTGAGAGATGCGTTCAATAATCCCGAGCACTCCGGAAGAAGAGGTAGCGGCGGCAATCATTCCGGCCATGGGCAGTAGCACTCCGGTAATCATAAAGCCGATGGTGGCGGGAACCTGTTCAACTCCCGATTCCACCCCAATCATTACTGGAAAAATCAGGTTGCCAGCCCCGAAAAACATGGCGAAAAGCGCCAGTCCGGTAACTAGTACATTGAGAATACGTGTCTTGCTATTCATTGTGTGAAATCCCCACTCTTATTCTTTTTACCGGTTACAGTTTCGCAAAGACCAGCTGCTATTCAAAAAGAATCTTCCATTCTGGGATACTGGGTTAACATATTTTCAACAACATGTTTACAATTGGCGTATTTTTCTGAAGCAGGTGAGGTGAGATGCTTGCAGACTGAGGCACAGCTTTCCCCACTTGAGCAGTATTTTCAAACTCTGGCGTCCCTGCTTTCATTGACCCCGGTTCTGCGCCGGAACCAAATTATTGGGGCGGTTCGGTTGGCGGTAACGGAAATGGAGGAAAACGCTTCCCTACCCGCGCCCTATACCCTAGAGCAGCTTTATGCCTATCTCGGGGATCCGCAACAGGTGGTAGCTATCGCTGATGCGGATATGACGGTAATTAAAGCTGGTAATGGCGCGCAAGTGATTCAGGCGGCAGCGGCTGCGGAAAATAGCCCAGTTCCCTGGGGGAAGGCAGCCGCCCGTGTTCGTTTCGAGGATGCCCGTCTACTGCGCAAATACGGTCAGTTGGTTGGCTGGGGTGAAACTGTGTCCGCGGCACCCGTAAAGTCGGACTTTTTAGACAGTAAAATTGAGTCACTAATTAGTTCGGAACGTATCCGACATAACTTCTTTTCCTATTTCTTGCCGATTGCCTTTGGGATCGCCTGTACTTCCACTGCCCTGCTGGTTCCTCTCGGGTTCTTCCTGGGAATCTTCGCTTTGGTCTTGCTGTTTTATCTGTGGCGCAAGAAGGTTACTCCCCTCTGGCCTCGGGTCTTTTGCGCTTTAGCGAGCCTATTTGCGATTGTTTGTACCGTGGTTGCTACCCTGCGTCTGCTGGGTTATAACTCTTGAGGAAGCGCGTGCGTTTTTTCCCGCCGCACGGCAGCCACTTCGAATAGAGCAATCCCCGTAGCCACCGCGGCATTTAAGGATTCCACAGCAGAAGAGATCTCGATTCGGGTGAGCAGATCGCAGTTTTCCTTCACCAAGCGGGATATCCCGTCACCCTCGGCTCCGGTAACTAATGCCAAAGGACCATCTGCCAGACCGGATTCGCTCACCGAGGAAGTACCGCCGCCATCTAATCCCAGCACGAAACAGCCTTGCTCTTTGCACTGCCGAATCGCATTTACCAGGTTAGACACCCGGGCAATCGGCAGACGTGCGGCGGCTCCGGCAGAGGCTTTCCAGGCAGTCACGTTCATTGAGGCGCTGCGCCTGCCGGGAATCACTACCCCGCTGGCTCCAAAGGCGGCAGCGCTGCGCACGATCGCTCCCAGGTTATGCGGGTCAGTAACCCCATCTAGCAGCACAATCAGTGGCTTAGCGTGATTTTTTTCAGCATTGTCAAAGAGCTCAGCTAAATCGGTGTATTCGAACTCGGGGACTTCCAGAGCAACGCCCTGGTGAACTGCGCCCTCGGTAGCGAGGTCCAAGTCCGAGCGGGGGACTTCCACGATGGGTGCCCCCTGCGCGCTAGCTTTGGCGAGCAGCAAGGAAAGTTTCTTATTGGCCGCCAGGTTACCCGCCACGAACACTCTGGTCACGGGGATATCAGATTCCAAGGCTTCCAACACCGGGTTACGTCCGGCAATCAGTTGATGCCCACCTCGCACCTGGATTAGGGAACGTTTGGCACGTGCCTTACGTTGGGCTGCTTGCGTTCCTTCCCGCCGCTCTTTTTGGATCCGAGCGCGATAAGCCGCGTGGTAAGGACGGTTCTCAGCTTTCGGCGTAGGGCCTTTCGCCCGCAAACCACGTTTATTGCCGCCGCTGCCTTTAGGAGCGCCTTTCTTATCACTGCGCTTCATTCTGCCGTGGTGATCTCCGCGAACTGCCATGCCAACCCCTAACCTAAATGCCAAGTGGAGCCGCCAGCTCCGTCCTCGATAATTATCCCCGCCGCGCCTAAGCGGTCACGAATCCCGTCCGCGCGCGCCCAATCCTTTTCTTTGCGCGCCTGAACTCGCTGTTCCAACTGGTCAGTGACGAGCTTTTCTAAAGCAACAGTAGCGGCAGAATCGCTACTACTGTCTGCTTCCCGCCATTGTTCCGAGAGTGGATCGAGCCCTAATATCTCTAGCATGGCGCGAATCTGGATGGCTATCTGCGCACCCTCAGCAGGTTTCCCGCCTTCAAACGCGGTATTAGCTTGCTTAATCTTTTCGTGTATCACCGCTTGAGCAGCCGCGATATTTAAATCATCGTCCATAGCTTCGCAAAAAGCCTCCGGGAGGGCGGCTGCAGCCAAATCTTCGGCACTGGCCTCCGCAACCTCGGGGGCGGCCTGAGCAAAACGCGCCAGGGAAGAAGTAAACTTATTCCAAGTTTCCCCCGCCTGTTCCAAGGTTTCCGGGGAGTATTCCACGGTGGAACGGTAGTGGGTAGTCCCTAAGGCGAGCCTCAGCACCGCCGCGGGCGTGGTTTTTAAGATTTCCGAAACCACCAGGGAGTTCCCCAGCGATTTCGACATTTTTTCACCTTTAATGGTTACCCAGGCGTTATGCATCCAGTATTTGGCGAATGGCCAACCGGCACCATGGGATTGTGCCTGCTCATTTTCGTGATGGGGGAAGCGCAGGTCAATCCCGCCTCCGTGAATATCGAAAGCTTCGCCCAGATAGCGCCGGGACATTGCCGAGCATTCTAAATGCCAGCCGGGACGGCCTTTTCCCCAGGGGGAATCCCATTTCGCAGTTTCCGGCTCGGAGGATTTTGCTGCTTTCCAGAGGGCGAAGTCCCGCGGATCTCGTTTTCCCGCCTCGGTTTGGTTATCGATTTGGCTCTCGTCCTCGGTAGTTCGCATATCGGAGAGCTTTTGCCGGGTCAGCGAGCCGTAGTCTTTGAGGGATTTAACATCAAAATAGACGTTCCCATTCCCATCACTATAGGCGTGACCCGCATCGATGAGACGCTGAGTGAGGGCGATTTGTTCAGGGATCTGCCCGGTGGCGCGCGGTTCATAGGTCGGGGGCAGCACCCCCAGGGTGCGATAAGCAGCCGCGAATTCTTGCTCGAAGCGGTATGCCCATGCCCACCAGGGCCATCCGGCCTCCGCGGATTTATTCAAGATTTTGTCGTCAATATCGGTCACGTTTCGCACATAGGTTACCTGGTAACCGCTGCGGCGCAGCCAACGAATCAGCACGTCAAAGGCGATTGCCGAACGCACGTGCCCTATATGGGGAGAACCCTGGACGGTGGCTCCACACAGGTAAATTCCTACGTGTCCGGCTTTGACCGGCTCGAAGTCCACGATCTGGTGACGGGCAGAATCATAAATGCGAAGGCTCATGTTCCCATGCTATCGGCAAGCACCCTCCTACCCGAACTTTGTCTGTGCAGTTTCCTTCGAATGCAGACTGGTCATTTCGTAACCGGACAGGTTTCACGTAATGCCCCATGGCTACCAACTTCAGGGCAAGATGGATAAACTCGGATAGTAAGTGTGCAAACGCTGCCGGGTAAATCTCGCCAGCAGCCTTGCAAAAATCCTTATTTGAGAGGAATAGTTCATGCCCGCACTGATTGTTGTCGGAGCCCAATGGGGAGACGAAGGAAAGGGTAAAGTAACCGACCTAGTTGGCCAGAGCGTTGATTGGGTAGTTAAGTTCAATGGCGGCAATAACGCTGGTCACACCATTGTAGTGGGAGATCAAAAGTTTGGTTTACATTTGATCCCCGCGGGTATCCTCTCCTCCACGGTCACCCCAGTAATCGGTAACGGAGTAGTAGTTGACCTGGAAGTCATGTTCGCCGAAATCAAGATGCTTGAGGAGGCCGGGGTCGACTGTTCCCGACTAAAGGTTTCGCTTAACGCTCATATTATTCCGCCCTACAACAAGGTAATGGACGGACTGGCAGAACGGTCTTTGGGTGAACGCAAGATTGGTACCACCGGTCGCGGGATTGGACCTACCTACGCCGATAAGATGAACCGGATTGGCCTGCGTATCCAGGATCTGTTTGACGAATCAATCTTGCGCCAAAAAGTTCGCTCCGCTTTGTCGGGTAAGAACTTTGTGATCGAAAAACAGTTCTCCGAAGAGCCTATCGATCCAGAAACTATTTCTGACCAGCTACTTTCTTATGCGGACAAAGTACGTCCTATGGTTTTTGACTGCACCACCGAGCTTAACCTGGCCTTGGATCGCGGAGAAACCATCCTCTTAGAGGGCGGTCAAGCCACCATGCTGGACATCGACCACGGCACCTACCCCTTCGTAACCTCCTCGTCCTGCACTGCCGGTGGAGCCTGCTCGGGATCAGGAATCGGACCGACCCGCATTGACCGGGTAATCGGGATCGCCAAGGCTTACACCACTCGCGTAGGGGAAGGTCCTTTCCCCACCGAACTTTTTGGTAAAGAGGGCGAAGACTTGCGTCAGGCAGGCGGGGAGTTCGGGGTAACTACCGGGCGCCCGCGCCGTACCGGTTGGTTCGATTCGGTAGTTGCTCGCTATGCTGCTCGAGTCAACGGCCTCACCGACTTGGTGATTACCAAGCTGGATGTGCTTTCCAAATATGATGAGATTCCGGTCTGTGTAGCTTATGACGTTGATGGTCAGCGTTTCGAGGAACTCCCCGCAGATCAGACTGCTTTCCACCATGCTCAGCCGATTTACGAAATGCTGCCCGGCTGGAAAGAAGATATCACCGGCTGCCAGACTTTTGCGGATTTGCCAATCAAAGCACAAGAGTACATTGAGCATCTAGAGGAGCTTTCGGGCTGCCGCATTAGCGTAGTAGGGGTAGGAGCGGATCGCGCGGCCACGATTGTGCGCCATCAGCTGCTGGACTAGGGTTTGTCCCGCTAACTTAACTCCGTATCTGACGCAAGTATTTTTACTTGCGCGGCGCGCTCTCCCGCAATATCTGCTCTCATAATCTATCGTGGCTGTTGTATAGACTACGCGATTTCGTTGGAGGTCAGATGAGCAAGAACGAGCCGGATAACGACTTCACTACCCGAACCTGGTTCGTGGGAGAAGAAGGCGAAGAAGAACAGGCTCCCGAAGATACTTTGATCCCCGGCGAGCATCACGCTACTTCCCCCTCTGATAATGATTCCCTGATAGCAGGGGAAGGTATCAGCTCGGAGGCAGATTCAGCAGAAAAAGAAAACCTACCGGCTGAGCAGCTAGAGCACACCGATAGCGCGATTGTGGGGACTGCGGAAAACACGAATGCGGACTCTACGGACGAGGATGAGTCAACGGAATGGAGCGCACCTGCCGTAAGTGAAGAGGACGCTACTGACGCCGCCTCCCCGGCTCTAGAGCGCAAGTCACTCATGGAGCGCAGCCGCGAGGTAGATGAAGACGATTCTGATATGGAGCCAGCCCCCGCTAGCGAAGTAGAAAGTACCGCTGACCGGCGCTATTCTTTGCTAAACAACTCCGAGGAGGCGAAGCAGCCGGTCGAGGAAGACTCACCGCACTGGGATTCGGTAGAGGAAACCGAACCGGAGGAAGTGCTAACTACCGCGGAGCGGCAACAAAGCTTTGAAGATACTATTTTCGATGGAGCCACGGTCAAACCGACAGTGCCTTCGCGCGCAGCAGCGCATATCTGGTCGCTATTGCTGTTTTTAGTGATGGTTCCGATTACCTGGTACCTAATTTTGGATGTCGCCACCCGGTTGCGTACCCGGGGCGGCGATGTATTGCTGCCCGCCTCCAGTTTGAACGCCGGTCAATGGGTTGAAATTGTGGTGGCGGTAATCATGGTCTTCCTGCTGGCTCTAGTAGCCCGCTTCTCTTCTCTAGGTGCTTTTATTACCGGATTGGCCTTGACAGTTGGGGGAGCGTTCTTCCTGGTAGTTCCGGAACAAACTGCCAACAGTTTGCAGCCGCTACTTACCGCCCTGGATAATGCCGGTCAACAAGACCACTTCTATCAGGCACTTCCGTCCAATATCGCGCATCACTTGGCTTGGTCAGGTGGATCGGGAATGTTACTACTGGCTGGTTTGACCCTGCTAGCAATGGCCTTCCTGGCGCATAGCGCGCGCCGCGCGGGACGCAAAGATTATCTGATCGAACGCAAGGTCAAGGCAGCGGAACAGAACGAGCCGAAGGAAAGCTAGGTTCTTAACGGGCTACAACCAGAGCCAAAGCTAAACCGCGCGAGTTGGGTAATCCCATACCGCAAATAAGGTTAGTGCGTCTAAATCTGCTTTTTTAGGGTTAATACCAGTGGGAATAGGGACGCTATCATTAGCGCTTTGTCCAGGGGTTAGGGTTTTTGCATAAGTTTTGGGGCGGCAACCTTTATGGTTGCCGCCCCAAAACACTATCAAGCGTTAGTTTTTAGCTATTTTTCCTAATCCTAGCGGGCACGCCGCGCCAAACGATCAATGTCGATCAAGGTGACTGCGCGTCCCTCCAGGCGAATCCAGTTGCGGTTCACGAACTCGGCCAAGGACTTGTTCACGGTCTCCCGCGAGGCTCCCACCAACTGAGCTAACTCTTCTTGAGTCAGATCATGCGGTACATGGATTCCGTCCTCGGTACGGATCCCGAAACGATCCGCCAAATCCAACAGGGCCTTGGCTACCCGGCCGGGCACATCCGAGAACACCAGGTCAGCTAAAGCCTCGTTGGTGCGGCGCAGGCGCTTTGCCAGCGCTTTGAGCATATGTTTCGCCAAGGAGGGGTTATCCTCTAGGAAAACCATCAGGTCACTATGGTTTAAGAAAACCAAACGGGCGGGTGAAACCGCGGTAGCGGTAGTAGAACGCTGACCCGGATCAAATAGGGTGAGCTCCCCCAGGATTTCCCCGGGACCTAGTACCGCTAGCAGGTTCTCGCGGCCATCTGAGGACTGATGTGATAGTTTTATTTTCCCCTCGGCCACGATATACAAGCGGTCGCCATCATCGCCCTCTTCAAATAGGTTTTCCCCGCGGCGCAAGGTGGTTTGTCCCATCATTGAGAACAGGCGCATCTGCGCTTCCTGATCAAGTCCCTCAAATAGGGGGACTCTAGCTAAAAAGGACGAATCCAAGCTAATCACTCCTTACAAAAATCTAGACAGACGGCGAACCATAGATACCGGTTCCACATTACTCGTTTGTTGTGACTTATGCCACCCGAGAGTTTGGGTGTGGTCACTAATTTACCCCGCTAACTATAAGTTGGCGCGGAACTGGGACTTCTTTCCGGTAGCACTCAGCTTTTAAGCAACGCTATGCTGACTATTTTTCAGTAGTTTGCCGCTGTATCCATTCGGCTAGTTCCATCCGCTTGCCGGTATAGAAGGGCGTATCCTGGCGGACATGCAGGCGAGCTTCACAGTCCCGTTGCTGACGCAGCACGCCCATAACCCGGTTAATATCATCGGATTCTAGGGTCACTGACCATTCATAATCATTAAGCGCAAAGGTCGCCAAAGTAGACACCGCTACATCCAGGTAACCAGCACCATTGCGGCCATGCTCGGCGAGCATGGCGCTACGCTTAGCCTTGGGCAGGTAATACCACTCGAGGGAACGCACGAAGGGGTAAACCGCGGCATAGGCACGCGGCGCCCAACCGCCGAAGCAGGCCGGCAGGTGGGGCTTATTAAACTCGGCAGTCATATGAGCACTCATAATGGACCACACCGGCACCAGGTGGGCGCCTAGGCGGGAGTTCAATACCGCGTGGTAGGCATCTTGGAGCTTGTCATTGGATTCGTCCAAGAACCAGAACATCAGGTCAGCGTCTGCACGGTAACCGGCAACGTCATACCAGCCACGTACGGTTACTCCCAATTCGGCGATGGTTTCCTCGAGCTCTCGCGCCATAGCTGCTCGCTCTGCTTCCTGGGCAGGTAGCGGCAAGGCTAGCTCGAAAACCGCGTGCATAGAAAAGTTATTGCGCGCATTTACTTCCTCAGGATCCACTTTATGATCGCGAGGATCGGGGGATACATCATTGGGCATCGGGTGAGCCATTATTTTCTCCTTTTAGCTTTTAGCTGTTTATTCTTTTCTGGTTTCAAACTCGACAGGCAGGTCAAGAGCATTTTTGCTGCCTCTAGAATCTCCTGGGGGTGCCCAGGCTGGCCATCGGGGTTCTAAAGCGTCTTGGGCATAGAGAACCGCGCCCCCTGCTTTTTCCCCCGCGCGCTCGGTTACCAAATCCGCGAGTGCCTCAATAAAGCCGGGATCGGTGCCTACCGTAGGCACCCGCAAATAGTTAAGTCCCAGCTGTTCAGCGGTTTCTTTTGCTTCGGTATCCAGGTCGTATACCACTTCCATATGGTCACAGATAAACCCGATAGGTACGCAGACTACATCAGTTATCCCTTCTGCTTTCAGCTGCGCTAAGCGGTCATTAATATCGGGCTCTAGCCAGGGCATTTGGGGCGGCCCAGAGCGGGAACAATAGGACAAATCCCAGTTCAAATCGCGTCCTAGCTCTTTACTAACCCTGGCCGCGACCTCGGAACATACCTGTTGGTGTTGGCGCACGTAGTCGGGGCGGGAGTTGTCGGCCGGGCCGGAGCATTCCTGCATGGCGGTAGGGATCGAGTGGGTCACGAAAGCTACGTAGGGTAGGTGTCCGCTATTTTGCTCCCGCTTTACTACTGCCTCCAATAGGAGTTTCGTATAGGCTCCTACGAAGCCTTCTGTGGTGTAGTAGGCGCGCACTTTATCCAGTTCCAGCGATAAATCTTGGGCTTGTAGCTGGGCTTTGGCGGCAGCTAAGTCTTCCCGGTACTGCCGGCACCCCGAATAACAAACATAGGCGGAGGTGAAAATACAAAGAACCCGGGTAAGTCCTCGCATTGCCAGGTCGCAGAGGGTGTCGTGGATAAAGGGATGCCAGTTACGGTTCCCGATTACGACTTCAATCTCTTCCCCGCGCCGGCTCAGTTCCAGTTCAAGGGCGCGCCGGATTTCCAGGTTACGCGCATTTATGGGGCTAATTCCGTGGAAACGTCCATAGTGGGTGGAAACCTGTTTTAACCTCTCGTCAGGAACTCCCCGCCCGGAGGTAGCGTTACGCATAAACGGCAACACGTCCTCCATTTGTCGCGGCCCTCCATAGCTGACCAGCATCACCGCATCGTATTGGGCAGAAATCTGACTCACTGTCCCTCCTCGCTGGAGCTTTCCTGTTTCAAATCATCAACGCTCAAGCCGGTTACCGGGCAAACCTGCGCCTTATCTTGGGGAGCTGGCGGAACCTCCAGATCCAATCCCCACACCTGCTGGAGGGCGTTTACGTATTCCTGCCCCATCCCTTCGCGTCCGGCGCGATGAGCGTTAATAGTGGGAATATGGGCTAGCCGAGCCGCCAGGTGTCGCAGCGCGTATTCGACTTCTTCCCGGGCAATAGCATCCCCCTTGGGCAGGCGCGCCACTTCATCGGCCAGCACCTGGCGGAAGCTATCACGCAGCGCCACCACCACCGAATCCATTTGGCGATCCGCCAGCAACGCTTCGGCTTCCTCTACGCCCTCGGCCACAATCTCTTCCGCCCGCTTAACCTGAGCTTTCCCGGCTTCCGGTACCTGGGCACTGATTTCTTTTAGGTTGATTACCCGTACCCGCTCTAAATCGGCTACTCCGTCCTCAATATCGGTTTGCAGCGCTAAATCGAGAATGGTTTTTTCACCGCTAGATAGCGCTAAAGCCCGCTGCACTTCCTCTTTGGTGAGCACCGGAGAACCCATNNNNNNNNNNNNNNNNNNNNNNNNNNNNNNNNNNNNNcCCCCGGCAGGTAACAATCAAAGTGGCTGCTTCTAGCGCCGCAACTAGCCGCTCTTTGGCCACCGGTTGCAAGTCATGGCCGTAAGCGAAACGTTCGGCACGCCCAGAAGTGGAGTACACCGAGATATCTTGCACCCCTTTGGCGCGCAGTGCTGCCACTGCTGCTCCCGCATAGGAGCCGGTTCCGATCAAAAGCGTGGGGGTACCTGCCAGCGGATCTATTCGTTCCGCCACTATTTCCAGGCCGCAGGCAACCACCGAACGACCCTGGGAAGCGATCCCGGTCAGCTGCGCGATTCGGCGGGAGGTAGTTAGCGCGCCTTGACAGGCGCGGGTAATGGTGGCGGAGGATATCCGCTCCTGGGTGGCTACTCGCAGGGCACGGCGCAGCTGTCCAGAGATTTCGCGCTCTCCTACCACCATGGAATCCAGTCCGCAGGCGACGGTAAATAAATGTTCCAAAACCTGGCGGTCACGGCGAATTTCGCAGATAGTCCCCAGGCGGGATTGGATATAGCGATCTACCGCTGCTAGTTGCTCGCTGGAGATTGCCGGCGCTGTTTCAATAACGATCTCTACCCGATTGCAAGTGGAAAGCGGTAACACTCCCATTACCTCAGGCAAGCGCTGTAAGAGATCCTCAGGCAGGCCATCAGTGGTACTGGAAGCTGCCGCCACGGCGTTAAGGCCGTGGCGGAGATGATGTACCGAATAGGAAGAAAGACCCACGGCCTCATTAGAACATTTTTTTATTTTTTGAAAAGTACCCGGCAGATCGCGCCTCCCCGCACCCTAATTATTTCCATTTTCCCAGTCCAGAACCTTACTAAAGAAAAATAATCTGCCAGAGCGTCAGCAAGAATCACTGTTTTTTGCAACAGACAGATGCGGAAAATGTGTCAGAAAAATAGTTTTGCCGGTTTCTTAGCCGCGGGGAGCCAGTCTGCAGCCGGCTGGTTACTGCACTTGCTTGCGCCAGCCGAAAATGCCATAGATGATGGAAATATGTCTGAGCAAAACTCTTTCCTCCAAGCCGTGCGCGGCCTGCGTCCCGAGAAAACTCCAGTTTGGTTTATGCGCCAAGCCGGGCGTTCCCTGCCCGAGTATCGCCGCCTGCGCGCCGGTAACGATATGCTCACTGCCTGCACTACCCCTGAACTGGCAGCGGAAATAACGCTGCAACCGGTGCGCCGCTACGGGGTAGATGCCGCGATTTTCTTCTCCGATATTGTCACCCCCCTATATCTGGCGGGTTTAAAGGTAGAGATTGTCCCCGGTAAAGGCCCGGTTTTCGCGGACCCGGTTTTATCTCCTGAGGACGTAGATCGCCTCACCAGCTTTAAAGGCTTTGATCCGGATTGTATTACCGAGGCCGCTGAAATGGTCTGCGCTGAGCTGGGCGACACTCCCCTAATTGCGTTTGCTGCTGCGCCTTTTACTTTGGCCTCCTACCTAATTGGGGATACCCGCTCAAAGAATCACCTGGAGGCGCGGGCTTTTATGCATTCTTACCCGGATGCCTGGAACCAGCTCGCCAGCTGGTGTGCGGATATGTCAGCGGTGTTCCTGGCCGCACAGATTGCCGGCGGGGCGCGCACAGCGCAGGTTTTCGATTCGTGGGTGGGCGACCTTTCGCGCGCCGATTACCAAACCTATTGCCTTGAGCATTCTCGGGTAGTGATTGATTCTGCTCATGCTAAGGGAGTTCCGGTGATTCATTTCGGGGTGGGCGCGGCCTCCCTGCTGGATTTGATGCGCGATGCCGGCGCGGAATGTATTGGGGTTGATTGGCGGCTGCCTCTTGGCGAGGCCGTACAGTTAATCGAACATGGCCCTGGTGACCGCTTTGCGGTGCAAGGAAATATTGACCCTGCCATTTTGTTCGCCCCTGCTGAGGTACGCCGCCGCCACGTAGCTCAGGTGTTAGCGGAGGGCAAGCAGGCCGCCGCGCATATCGTCAATCTGGGACATGGGGTGCCGCCGAATGCTGACCCGGCGGTTTTACAAGAAATCGTGGATCAGGTACATGAATCACGTTAAGCACGAACGACTATGCTGAAGGATTACCCGGGGCACACCGCCTCAAAAACCGCTTGTGGCAAGGAGATGCAATGCACGACCTAGCTGGATTAGCCGATTACGATGTTTTGATTATCGGAGGAGGACTGGCCGGATTGACCAGCGCCTATACTCTGCAAAAACAGGGTGCGCGGGTGGCGGTGATTGAGGAAAGAGGACGCCCTGGCGGCCTAATTTGTTCGGGACGTTTTGGGGACTTCACTTTCGATATTGGCGCTGAAGCTTTCGCGGCGGGAGCTAGCGAAGTTAAAGATTTATGCGACGAGCTAGGATTGCCGCTGGTTGCCCCGAGCGGCAAATCCTGGATTTTTCACCACGAACGCCCAGGTCACCGGGAGGGCGCGCTTCCGATTCCCCACGGAATGTTAGGGATTCCTGCCAGCCTAGATGACCCAGGCATTGTGGGGGCGCTCAGCGAAGCAGAAATGCAGCGTGCCCGTGAGGACTTAACTATGGGGCCACAGGTAGGGGCGGATGAAACCACCGTCACCGGTCTGGTAACTGCCCGCCTAGGAAAAGCGGTTTTAGAAAAAGTAGTGGCGCCTGTTGCCGGCGGGATTCACTCGGCAAGCACCGACCGCCTAAACGCCGATACCGTGTTGCGCGGACTGCGTCCCGCCCTAAAAGAACACGGCTCGCTGGTGAAAGCGGTTGCCGCTTTGCGCGGACTAAGACCCGGCAAACCCGCCGTACTCGCCCCGGAAGGGGGAATGTTCCGCCTGGTAGAAACCTTAGCGCAGCGCATCGAAGAGGGCGGGGGGCTGATTTTGTCTCATGTGCGCGGCCTCGAACTGGAACCGGCGGCAAATGACTCAAACGCTGACGCCGACGCCGTTGCCGGCTCGAATCAACCCGGCTCAGCAGGCTGGAAGGTCACCGTTTCTAACACCAAATCAGGGCCGACCCCAGGGGCGAGCCCGATTAACATTGGCGAAGCCGTAACGGTCACTGTCCCGCAGGTAGTAGTGGCTTTACCAGGATATTTAGCCGCGCCGCTGCTGCGTGAAGTACCAGGGATTCAAGTCGGTGAGCTCCCGCAGGGCGGCCCGATCGCACACGTGACTCTGTTTGTGGACTGCCCGGCGTTAGATGCTCATCCGCGCGGGTCCGGAATGTTGGTGCAACGCCCCAGCAATAAAGATATTGAAAATGGCTGCGTGGGAGCGAAAGCTATCACTCATTACACTTCCAAATGGCCGTGGGCGGAACAAGCAGCCGGTAAAGGTCGCCACCTGCTGAGAGTATCTTATGGTTGGGCAAATGGACCGGAGATTCCGGTATCGGTCGAGGGCGCGTTAAAGGATGCTTCCCGGCTGCTGGGGGTAGCGATTTCTCCAGAACAACTGCTCGGTTCGATGATTATTCACTGGGATGGCTCTTTGCCGCCTTTCACTCCTAAACATCGGGAAATGACCACCAAGCTGCTAGAAGACTTGCATGCCTATCCCGGTCTGGATTTGGCGGGGTCTTGGGTTGCCGGTTCGGGGATTGCGGCAGTTGTTCGTCAGGCGCAAACGATTAAATTGCGCGGTACCGGTTGGATTAGCGAAGCTAAGGCTGACGCTTTAGTTTTGGGTACTCGCGCTTCCCGCCTGGCGGTAACCCAATCGGAAACCGTAGCTAGCGCTTTGCGCGAACGCGGACTAAATGTGCAGCTACGACAGGTACGCACGGCAGGCGATATTTCCCGCGCCTCTTTACAAAAATTGGGAGGAGTGGGCGTGTTTGCCGCGCAACTACGCCTAGCCCTCTTGGAGGGAAACTGTCATTTAGCAGTGCATTCTTTCAAAGATTTACCTACCCAGGAGGCTCCGGGTCTAAAGGTTGCCGCGATTCCGAGCCGCGCGGATGCCCGGGACGCCCTGTGTGCGGCTCCTGGTTTAACTTTGGAGACTCTACCGCCAGGCGCCGAAGTGGGAACCGGTTCTCCGCGTCGCGCCGCCCAAATTCTGGCTTTGCGTCCCGACCTCAAAATCGTAGATATTCGTGGCAATGTTCCTACCCGCCTGGGCAGGGTGAAAGGCATTGCCGCTCCGCAGGCCGATTTTACTGATGGCCGGGAGACCCGGGAAAAAATCGTGACCGGCGCGCACGACTTGGATGCAGTGATTTTGGCGGCGGCCGGTTTGGATCGGATTGGGCTGGGCGCTTACGCCAATGAGCGGTTTGATCCTGAACAGGTGCTGCCAGCCCCAGCGCAAGGAGCACTCGCGGTAGAGGCTTCAGAGGCAACGCTTAAAGCCCACCCCGATTTAGCGGCCGCATTGGAAGAGCTTAACGACCTGGCAACTGCGCTTACCTCTACGGCGGAGCGGGCAGTATTAGCGGAACTAAACGCCGGGTGTGCTGCGCCGGTAGGGGCCTTTGCCCAGATGGAGCGGGGGATACTCACCCTTACTGCCGCGATTATTTCCCTCGATGGTACTCGCGAGGTACGCGTCAATGACTCCTTGCAGGCCGATCCGGAAAAAACCTTCGCCGAGATGCTTGACCAGGCGCGTCAGCTGGGTGAGAGCGTGGCGCGCGCCCTCCTAGAATCTGGGGGCGCCGAGCTTGCTGACCTGGGCGCTGCTAAGGCGCGCGGCTAATATCCGCAACAGGAAACTATTTTCGGAGGGCGACGATGGCATTTACGGTGGCACTTACGGCAGATCCAACGCGCCCGCTAGCAAAAAAACTACAGGCGGAATTGCCTGAGTGCCAGATAGTTGGCGCTCCGGTTACCCGTTCGCGCCCGGTTAGCGACCCGCAAGTCTCTAGCTACCTAAACAGTTTGCGGCGTGGGGAATATAGCTGGGTGGTGATTACTTCTGCCCGCACCGTGAAGTATTTACAAAAGCTATTAGCTGCCGAGCCGCCTCTTACTACCTTTCCCCAGGTAGCGGCGGTAGGCAAAGCCAGCGCACTGGCCGCAAGTAAAGCTGGCTGGAATGTTACTTTGCAGGCGGGCGGTAACGCCACCGATTTGGCGCACTGTTTCGCGAACTTAACCCCCAGTCCCTCCCGCCCTTCCCGGGTGTTCTTACCGGGATCTGCACTCAGCAAACCAGATCTACCTGCAGCTTTAAGTGAGCTAGACTACCGGGTTGATAGCTGCGCCCTCTACACCATGACCCCGGTTGGCGAGTGTCCGGAAGTATATTTCCACGCCGATGCGGTTGCGGTTACCGCTGGTTCTAATCTGCGCGCCCTCGCTGACTTCGGGATATTTAGTTCCTGCCCCACGCCCTCAGCTCGCGCCCTCCCCCGCCTAATTTGTATCGGGGAGCCGAGTGCCCAGGTGGCAGCGCAACTGGGGTTGGAAGTTGCGGCGGTTGCGCCAACCCCAGACGCGAGCGGACTGGCACGGGCGCTACGTTCTTGCCTGGCACCCTAATCGCGGGTTGGTATCGCAGATGGGAAAGCGGAAGTTAACTTTTAATAACGTTTACTAAAAATCTTGCATTCCTCGCCGGCTAGCTGGAATGTAGCTGTTAACATGAAGCATGACTTATACACCCCAACCTGATAATGCCAGCCCCGCTCCTCAGGGGTCCCCGATGCCAGACAGCCCCCAGTTTTCACCGGTGAACCCGCAAATGTCGCCGGACGCAATGCCGCCGGCTACCCCCACCAAGAAGCCCAAGACCGGTTTGATCGTCACCATCGTGATTGTGGCGGTACTGGTTGTTGCCTTGATCGGGCTATTTATCGCTAACGCTGTGGTTGCCAGCTCTGAAGAAGACAAACTTAAATCCGGTTTCACCAAGGAAGGCTTTTCCCAGGTGCAGGCAGAGATCGACTCTTCTCCGATGCTGCTTAGCTACTTAAAGAAACATTACCGGCATGCAAAGGTCACTGCCGCCGAAGGAGAGTTTAAACAAGGATCTTTAGGCAAGCAGAATACCGGCAAAAAAGGCAACCAGTCGCTGAAGATAAAGGATTTTAGGCTCGATGCTTACGGTCTGCAGGATGGGGACAACCCGCTAATTGAAAAGGGAAACCTCTCGTTCAGCCTTCCTGGGGAAGAGCTAGAAAAAGCGATGGGGGAAGACCCTACCGTAACGATGAAACGTGAAGGGAATAAAATCACCGCCGAAGGCACTGAGGGCGGCCTAAAAATCAAGGTTCTGATGAGTATGCAGTTTGAGCCCGGCAAAGACGGGCAATCTGGAAAACTGTTCCTAGTTCCCGAAAAGTTTATGGTCAACGGTAGCGATGAGTTCATGGGACAAAAGCTCAGTCCTGCTGATATGGGCATGAAAAAAGAAGAAATCCCGATGGATCTGAATAAAGCTTTCGTTCTCAAGAACGTGGATTTTTCAGGTGATGACATCAAGTTCGACATTGATTTCAAGAACGTCACCTTGAAAGACATTGGCAACTAGGAATAGCTGCTGACCCGGCTCGGCAGGTTCGAGTGCCCACGCCGCGCCCTCGGGAAATATTTGCGAAACTGCCCACGGTTTTGGGCGAGAATCTCACTGGGGTGCCCGGGCGCGGTATGCTTTTTTTAGTTTTCTTATCCGCAAGCCACATGGCTAAGCCTAGGAGGAACGATTGTTTAACTCCCACGAAGAAGCCCTCAAATTTGTCGCCGACCAGGATATTGAGCTGATTGATATCCGTTTTTGCGACCTGATTGGCACCAGTCAGCATTTCACGATTCCCGCTGACCAGTTTGCGGATGCCCTGGAAAATGGCTTGATGTTCGATGGGTCTTCTATCCGTGGTTTCACCTCGATAGACAAATCAGATATGAAGCTCATTGCTGATGTGTCGGATGCCTATGTGGATCCCTTCCGCGCCTGCCCCACTTTGGTGGTGAACTGTTCCATCGTAGATCCTTTCACCGATGCGCCTTTCCCGCGTGATCCGCGCCAGGTTGCCTCGAAAGCGGAAGCCTACCTGCATTCTACGGGAATCGCCGATACCTGCTTTATTGGTGCCGAAGCCGAGTTTTATCTATTCGATTCGGTGCGTTACCAAACCCAGCCCTACGACACTTTTGTAAAACTGGATTCTGTTGAGGGCTATTGGAATACCGGTCGGGATGAAGAGGGCGGAAATCTCGCCTATAAGACCCCGCTCAAGGGCGGATACTTCCCGGTGGCTCCCGCTGATAAGTTTTGTGACCTGCGCGATTACATGGTGAAGCTTCTCAGCGACTCCGGGCTCAAAATGGAGCGCGCTCACCACGAGGTTGGCTCCGGGGGGCAGCACGAAATCAATTATCGTTTCAACTCGCTGATGGCGGCGGGTGACGACATGATGAAGTTCAAGTACCTGATTAAGAACGCTGCGCAAGAAGCGGGAGTTACCGCCACCTTTATGCCCAAACCTATGGCGGGCGATAACGGCTCGGGAATGCATACTCATTTTTCGCTTTGGAAAGAGGGCGAGCCCCTGTTCTATGACGAAACCGGCTATGGTTCCCTTTCTGACCTGGCTCGTTACTTTATTGGCGGCTTGTTGCAGCACGCACCGGCGTTGCTAGCCTTCACTAACCCTTCGGTTAACTCTTATCGGCGTCTGGTTCCCGGTTTTGAGGCTCCGATTAACCTGGTGTATTCGGCGCGTAACCGGTCTGCCTGTATCCGTATTCCGGTGACCGGTACTTCCCCGAAAGCTAAACGGGTGGAATACCGGGTTCCTGACCCCAGCGCGAATCCTTACCTGTCTTTCGCGGCTTGCCTGATGGCGGGGATTGATGGGATTCAAAACCGCTTGGAGCCGCCAGCTCCTATCGATAAGGATCTCTATGAGCTGCCGCCAGCCGAATATCATGACATTCCGAAACTGCCTTGTTCCCTGGATGCCGCTTTAGAGGCACTGCGCGCTGACCAGGATTTCCTGACTGAAGGCGAGGTATTTACCCCGGATTTGATTGAGACTTGGATTAACTACAAGGAACAAAATGAGGTGGCTCCGCTGCGGCAGGTGGTTCATCCTTATGAATTCCAGCTTTACTACGATATTTAGGTCTGTTTGCTAAATAAATCCCGCCCCCGCGGCCTCGGAAAATCGTAGGTAGCAGCCAATATTTTTCCGAGGTCGTGGGGGCGGATTTTTAGTATTAGAACTATTACTTTTGGTCGTGATTAGTTTTAGTGATTTCTACTCCCCACAATACGGCGGCGATCACCCCGAAAATCGGGGCGGCTATCACCATGAATCCGGCTCCAAAGGGGAAACTGCTGCCAGTATCAATCACATAAAGAATCAGTGTTCCCACAGCTAGCAACACTGCACACAGGATAGTGAATATCCAGGCAAAAACTTTCAGCATCCCGCTGTTCCTTTCATGCTGCCCACAGCTTTGGTTACCCTAGCAAACGCCGTCGGCCATGAGTAGTNNNNNNNNNNTGCCTGATAGCCTTCGAGGAACTCTCGAATAATATTGATTTCTTTTAAAAANNNNNNNNNNTTTTCTAGAGATTTATTATCGTACTGCCGGGAAATTTCTGGCCGATAGCTTTCTCGGGCTCGTACTAACGCCGTACAAAGCTCACCTGCTTTTTCCTGGTATCTATTTCTTCTTATCATCTCGACCTCGGTGTCATCACCAGATGCTTCTTCCTCCTCGCTAGCAATTTGCGCTGGCGCGCCCTCTTTCATAAATGGAATGGCAAGTTTATCGAACTCGCCTAGACTTTTACGCATTTGCGCATTGGTTTCGGCTGCCTGATAGCCTTCGAGGAACTCTCGAATAATATTGATTTCTTTTAAAACCCGCATCCCCGATAAGTCATCGAGCGAGTTCCTGTATCTGACTTCTTTATTGCCAGAATTCCTCCAGGCGGAGAAATTTTCCGGTTTGAAGGCAGGTAAACGTAGCTTTTTCTGGATGTTATCAATCCAGGGTTTATACATGGTACTAAAAGCCTCGAAAGCCTTATCTTTGTTGAGATATTCCGGATACAGCAAGACCTTATAGTGTTTGTTTTGAAACTCCATAGTGCCAACTACTGGTTGATAACATTGGTTTTCGCTTCCCTCTACCCCGTAACCGGCATCGGTCGCATCTCGCAAAGTAGAAAGCGAACACCAGCTATACATGGGCAGATCCGCTACATCTTTCACAGCGGCGTGTTCCTCGGCATGACTACCCCACAGATACCCCACCCCAACTGAAGTTATACAGGTCAAAACGCCAGCTAAAACAACCGCCCCCGCCTTCTTGGTTAATTTCACTGCGTAACCCACCCTTTCTGCTGGAGCCACCTTTGTGCTTTTTTACCGGGTTCCGCCCAACCGGCATAATTCTGGGTATGCTGTGTAACTCCAAATACCCTGTAGGTAACATGGTTATACTTGCTTCTCCGATTAGACACTATATGCACATAACCTATATGAGAAACATCTCCTCTAGTATTTGATATTCCAATAAAACTCCCTGGGTGAAGTCTGGAAGCGAACGTGGCTAAACTTGTGGTTCTTTTAGTCAATCCCCAATACTTGGCGAAATCATTTGCGATTCGCCAAGACTTACTAATATTCTTCCGATAGTTATTTCTGGAGTGGTAGAACCAACCTTTAGTCATAGCTCTACCTCCCGCGCGCATAATTTGCGAGGCAAAATTTGCGCAGTCGTACTGAAATTCCTTGTAACCAGGATTTGCCTGGTTTCGCCATTTCGTAGCATAGGCGGTAGCCGCCTTGACGTTAAAAGCTGCCCGCGTTTCAAGTTCAGGAGCGTGCATTCCGTATGCGGCATCAAAAAGATTATTATCGCCCTCCAGGCTTAGCAAACTATTTGCCTCATCGAGAGCCGAATTCTCCTCGCGAGGGATACCTTGATTTAATCCTGCAACCGCCTTTTCTAGATTTCTAACAATTTCCTGGTTACAGCTATGGGCTTTAAACCCAAAAAGATACCAATTTAGTTCACTCATTTTCAGACTGGGATCTGCGTTTATCAACGATGCATCGGAAGCTTCAACCCATTCACTAACCGTAGATTTGGACAAAGGAGGCAATTTCGCATCTTTTTGCAACCAGGTAATCTCCGGCTGATAATCCCGCAGCATCAGATTCCACGCGGCTGCTTCATCTACAAACTCTTCATAAAGGGAAAGCTTATAGATCTTTTCAGGCGCCCTAAACTTGACTGACACTTTATTAATCTCTGATTTTCCATGCATCCCTGGCTCTGTAGTAACAGGTTCCAGTACATACGGGGAGGCTGAGCTATTAGCGTTTCCTTGCTTAGACTCTTCCGCATTAGTGCTCAAATCATTATTTGCTGACTTAGGCAAATCAGCGGAGGGATCGAACAATTGATCACTGGAACCATTAGGATCCGAGACCTCAAAGCTGCTTCCAGTTTCACTTTCCGATCCCTCCGGGGAATTCGCCGGGGAGGCGTACGATAAAGAACTCATCCCCAAGGGAAAAGCAATCCCTAGAAGCACTAAAACTGAACGACGACAAAACTTGTTCATTTCAGATTTCCTTTCTTGAATTCAGCCAATCTTCCATGTGACACTTTCATGTTTCCAAAGGTCAATTGGGTAATTCAATGGTCAAGTGGCTGGATATTAGCGCCAGGTGGCCAGGATTAATATCCAGGTGGCTGCCCGGTAGCCACCTCTTTGACGTAAGTGTTAGCTGCCGGCTGGTTTGCAGCCAAACTCGCGTCAAAACGTATATTCTAAAAAACAACGAGGGGGGTGACCATGAGCGAACCAGAAATCAACATCGGGCTGGTTGATGACGATCCCTTTGCGCTACAAGCACTGGAAGCGATTTTGAATACCACCCCCAAATGCACGGTTTCCTGGGCGACCTCTAATCCGGAACAAGCCCGCGAATCCTGTCACCGCGACCCCGTAGACCTGGTGTTATTGGATTACCTTTTAGGAGAGACCACCGGGGACATAATCTGCAGGCAGATCACCCAGCAAAACCCGCAGCAAAAAGTGGTAATTATTTCTAGCTTGGAAGTGGCAGATGTAGCTCGCACCGCCCTGCTCGCCGGCGCGCGGGGATTCTTAAATAAAGCCGATGTTTTAAAAGACTTGCCCAGTTTCCTCGCGGTAATCATGCAAGACTCCGTGGTGGTCTCCCACGCCGTAGTCCAAGGGCTGTTCCAAAGTATGCCTGCGCCCTCGCAAATTGCTCTTAGCCAGCGCGAGCAAGCAGTTTCCGAGCTAATTTTACAAGGAATGTCTAACCGCGAGATCGCAGAAAAAATGAGTTACTCCCTGTCCACGGTGAAAGAAACTGTAACCGTTTTGCTAGAAAAAACCCACACTTCCTCGCGAACCGCGGCAGTGGCTGTCCTGGTGCAAGACGGAGCAGTCAGCTACCCAAATAACCTTCCCTAAGGTTGGGGTAACGAGGACGCGACAATAGCTGAAGTCTACCTAGTCGCCACTCACCTCAAGCTGTAGTAGGTTCTGCCACTGGTCAGCGCGTTTACCATAGGTGAGCAGGCCGCCGATCTCTAGCATCCGTTTACTGGCCAGCCTTAACCCCATCTTCGAAGAATCCACTGTCCTGCCCCGGATCTGATTCGTGGTTTCTAGGCGGAAGCTATTTTCAGAAATCCGCGCATCGACAGTTACTGGATGCTGGGGATCGCCGTAGCGGAAAATATTTTCAAAAAGTTCTGCCACTACTTGTGTAACTGTGCCTTGTTGCTGCCGGGAACACTCAGTTTCTCCGGTTTTTTCACACTGATAAGCAACCTGGAATCCCTGCTCCTTCAGCCGCGTGACTGCGCTGGAAAGTACCTCCCCTAAACTTTGGGTCACCACCTCACTCTTTTCCGGCAAGTTTTTCTCCGAATTGATGAGGGCGCGGATAGCCTGCGATATTTCCGCGGCTTCATGCGCGGCAGTGTCCCTAAACTGCTCTAAAGGTAACAAGTCCCGCTGGCTTTGTTCCGCAGCCAGCGCAATATGAGTGCAGTGCCGCAAAACATTATCGTGGAGGCGAACATTAAGGTTCCGCCGCTCCGCCTCCCGGGCTGCCTGTTCGTCACGTCCTACCTGAAAAGAACGATCCATCCAGGTTTTTACTAAAATCCCGGCAATCGAAAAACAGGCCACATCCGAAAAAGCGCTTACCGCCTCGAAATCTACGGGGTATGCCCACACGAAAAAGAAAAACACATTGATTACGGTAGGAATCAATACTGCGGGGCCTAAGCGTTTGGGGGAGAAAGAAAAAGTATCTAAGAGGGCGATATTGGAGGCGGGAAAAATCGGCGCCCAGTAAATCTCATCTCCCCCAATCAATGCGACCGAAGTGAGCGCGTAACCTATCCAGAAAACCGGGAAACGTATCGCTAACATGGCCATGACTAGAGCCTCGATAGCCAGCAGATAGCCGATATCAAATTCTTGGGTTAATATCCCGTCATACAATAAAAATAGGCAGTCAAAAACCGCGACCGAAATAATGATGGCTCGCAGTAACAAAACCTTACGGGCAAACTTCTTCCCTAAAGTTTGCCGATCAAAATATAAATACGAGCCCAGAACCTTAAATACCGCATCCACAGGAAAATCATACTGAGAATCTCCAAACCGCTGTGGGCATTAGGGATTATTCCTGATGACGCCGCCACTTCGCCCCTAAATAACCGCATACCAAAGCGGTTTTCGTTAGGCACTATCTCCTGGCGCAAGCAGACTTTCTGAAAGCGCCATACGGGTGCGTTAGAATCGGGGCAGATATCTAGGAGAAAAAATGACAGATGACTTTATGCTGAAACCGACTATTCGTCCTCGCCGCCTGCGGGCTTTCCCCGCGATGCGCAACCTAATCGCGGAAACCCGGGTCAGTCCCGCCCAACTGATGCTGCCCGCATTCGTGCGAGACGGAATTGAGGAAGCGGTCGAGATTCCCTCTCTACCAGGGGTTTTCCAGCATACAGTGGAGTCGATTCGCGAACTGGCCGCCGAATGCGTTAAAGCCGGAGTCGGCGGAATCATGCTGTTCGGGATTCCCAATATCGCTGATAAGGATGAACAAGGCAGTCCCGCCTGGGATCCGAACGGGATTTTGAATCGCGGTATCCGCGCCGTGCGTGAAGAAGTAGGAAATGACCTGGTAGTGGGGGCAGATACCTGCCTGGATGAGTTCACCAGCCACGGGCATTGCGGGGTTCTCACCGCAGATGGGCAGGTCGATAATGATGCCACCTTGCCGCTATATGCGAAAATGGCACTCAGCCAGGCGCGCGGCGGAGCCCATATGGTTGCTCCCTCCGGGATGATGGATGGGCAAATCGCGGTGATTCGCCAGGCGCTAGACGAGGCCGGATTCACCGACACCACGATTTTGGCTTACTCGGCGAAATACGCCTCCGCTTTCTTTGGTCCTTTCCGAGATGCGGTTGCCTGCTCCTTAGAGGGCGATCGCCGCTCTTACCAACAAGATCCCCGTAACCGCCGGGAGGGCGTATTTGAAACCCAACTAGATTTAGCCGAGGGCGCCGATATGGTGATGGTTAAACCGGCTGGCTACTATCTGGATGTGTTGGCTGATGTGGCGGAAATGTCACCGGTTCCAGTCGCGGCCTACCAGGTCAGCGGGGAATACGCGATGTTAGAGGCAGCGGCCGCTAACGGGTGGATTGACCGCGAGCGTGCTATTGACGAGTCTTTGCACGCGATTGTGCGCGCCGGAGCCGATACGGTGCTCACCTATTGGGCGCTAGAGTACGCGCAGCGAGTAAAGTAACTGCTCAATGCCTGATTCTTCCCGCCTACTAGCAGTTTCCGAAGTGGCTCATGCCGCTAACTGCCAGTGGCGGCTCTGGTGCTACCTGACCGGTAATACTGAGCTGAAATCTGCCGATGTTTTCCACCGTTATATCGGGGACTTGACTGGAGCCGAGGAAGAAAAACTGGCTGCCCGCTACCGAACCGCGGGTAAGATTTTTCAAACAAATCTTTTAGCTACCAGTGCAGACCTTACGGGAATGCTTCCTTTTCTCCTTTACGAGGACGAATCTTGGGTGTTGCAGTTGCCGCGTTTTTCTGCCCATGCCCGCCTAGATTCAGTACATCTCCTGGCGGGTTTCGCCCATTTAGCTGGCGCAAATCAGCAGTTGTTAAACGCTGCTTTCCCCAAGTTGGAGGCGGAGCTCGCGCCCTTCGCCCAAATCTTGCTGGCGGACGGTAAAACCGTAGATTTTCCGTTACTCGAACTAGAGGAACTGTGGGAACCTATTGCGGAGCAGGCGCACATTTTAGCGGGCGACCAGGATTTACTGTCTGCTACCCCCGAGGACGCTTGGTGCGCCCTCGACACCGTGTGCGGAAGTTGTTCGTACTGTGCGTGGGCGCTAGCGCGTTTCGATGACCCCCTGTTAATCAGCGGGATAGGCCCGGGACTGCGCCGGGAGCTGCGATCCGAAAATATCTTTACTGCCAGCGAGTTTGCTAAAAACCCTCCAGATGGTTACAGCCCAGAACTAATCCGACAAGCCCGCTTACAGGTCAGTCAAAACCCCGCAGAGCTGCTGCTAGAAACTAATCCCCTGGCTCCGGCGCTTATGGATCTTTCCGCGCCCCAGGCGGGGGATGTGTATTTAGATTTCGAGAATGACTCCCTTTGGGGATGGACACTCAAAGACCATACCGGGCTGATTTACCTGGGTGGTTTGGTTTGTTTTGACGCAGACTATTGGGGGGAGCAAAAATCTTTAACCCCGGCGCTGCCGATTCGCGGCCAAGATGCACTACCGGCCGCAGGCAGCACAAACGTAGCGGAGGAAGTAGGGGAACTATCAAAGCGTATCGGCGGAAAATATCAGAGTTTTTGGGCGCATAACCGCGCCGAGGAACGCCAGCTGCTAATTGATTTACTGGATTTCTTGCAACAGCGTTTCCGGCGGTTTCCTGGGATGCGCATTTATCATTATTCCCCGCAAGAACGCCTCTACCTGCAACGTTTATCGTCTCGCCACGGCCTCTTAGCGGGGGAAGTGCGCGATTTACTGGCAGCTAACGGCCCGATGCGCGACCTGCAGCAAGTGGTGCAATCAGCTATTCGCACCGGTCAAGGCGGATATTCCCTGAAAGAAATGGAACCGTTCTATATGGGGTCTTGGATGCGTTCAGAGGACTTGGACAATGGCGCGGATTCGGTGATTGTGTACGATACGCTGGCGCGAAAAGGCGTCCTCGAACCTGGAGCTAAGCTTGCGGCTGAGGACGCAGAGCAGTTACGTCTCCTCGCCCTCTATAACGAATATGACTGCTGTTCAACCGCCCTTTTACATCACTGGTTAATCGCTCAACGCCAGCGCCCGCGCCATAGCGCCGTAACCGGTAGCGCCGACCCTGATAGCGCGCCAAAACCCGTCCCTAATCTACCTGCTGCACTGTAACCTGCACTTTTCGCTGAAGAAAAATTATTGCTAGCTCTACTTTCGCAGCCTCTATACCCATGGGAGAATGGGATTATGAGTGATAACCAGCCCCAATCGAGCAATTTCGGCGACCAACAGTCTCCCAGGCAACCCGAATCTTCCAACCCCTCTTTCCCTCAATATGCTTCCGGGGACGAATACCAGCCTTATCCCCCCGCAATGCCTACCGCTCCCGGTGTTAATTCTGATAGCGGTCAAGTTAGCTCCGATGAGCGCACTATGGCGATCCTGGCGCACTTAGCAGCCGTGATCGCCATGATAGTTTCTGCTGGTTGGCTGACTTTTGTGGGGCCGCTCATTGTCTGGTTTATCTACAAAGACAAAAGTGCCTTCGTGCGTAACGCTGCCGCCGGTGCTTTTAACTTTAACTTGGCGATGACCATTACTTCTGTGGTGGCCTGGATACTTTGCTTCACCGTAATCTTGATACCTTTGTCCCTCATCGCATTTGCAGTGGTTTTCATAATGACCCTAGTGTGCTCGATTAAAGGCGCACTTAAAGCCGCCGATAAAAAGTTTTACCACTACCCGTTTGGGATTAATCTTCTCGAATAACTGTCCGGGAAACCCTAATAATTGTTTGTGACCGAGGATACTTAAAGAACGATATTCCTGGTAAGCGGATTTTCCCTGCCCAATTATTCTCGTTTTCAGATTTTTCCTGTTCCTGATCCAGGTTTCTTCCAGCCCGGGTAGCAAAGCTAGCTGTTGTTTATTTGGGTTACCTAAGTTGGTCTTGGGTTGTTTTGAAAGGATCTGGACTTGTCCTTCGCGGGAAGAGCCTGGCGCTACGTTGTCAGAAAACCAGTTAGAACTATTGTTATATTCGCGGTGCTCACTTTGGTGGCCACTGTTTTAATGTCGGCAGATGCTATCGAGAGGGCGAGCGCGCGTGAGGGCGCGAAGGTAGAAGCCAAAGCGGGAGCCGGTTTCGTCCTCGAAAATAATCCCCAATTCAATCAGGGAACCCCGCGGGGAGCCGGAACTGTTAAACCTGCCGATATTACCCAGATTGCGCGACTGCCTGAGGTTAAAAGCTATGTGGCTCGGCAAAACGTCACTGCTGATTTAGTTGGGGCTCAGACCCAGAAACTGGGAACCAATGATTACGACGCCAAGAAGGAAGCCCAGTTCGGAAACGCAGTGAACGTGTGGGGAGTCAACCGCACCGATATCGACAACAACTTTCGTTCCGGGGCATTAACCTTGGTGAAAGGGCGGCATTTGCGGCCTGGTGATCACCATAAAGCAATTATCCATGAAGATTTGGCGAAAGCTAACGGCCTGAAAATCGGGGGCAAGCTAAAACTAAAAGGCAACCCCTATGACGTGGACAATTTGCGGAAATCAACCACGCAAACCGAAATGGAAATAGTGGGGCTGGTTCGCGGCTCCAATAATCGACAGGCAGCTCAGCGCAGTGAACTCTTTGCCAATACTGTTTACACGGATTTGGATACCACCCGCGCGCTTTACCAGATGAGCAAAGATAATGAGATTTACCAGGACGCTAACTTTTTCGTTGCTTCCGATAGTGATTTAGAGGAGGCAGAAAAGAAGGCTGGCTCTCTGAAGATCGATTGGCGCAACTACCAACTATCGCCCGCCACCCAGTATTTAGCGGGAATTACCGGAGCGCTTAGCGGAATAAATTCCCTGATGAGCACCACTAAAATGGTCGCTTTCGGGTTTGCGCTGTTGATTTTAACGCTGGTGCTTTTCCTGTGGATGAATGAACGTAAGAAAGAAACCGGGGTACTACTGTCGGTAGGCACTTCAAAGGGAAGTATTTTTGCCCAATACCTGTGCGAACTGGTGATTACCGCCATCCCGGCTTTCGTATTGGCGTTCTTTATTTCTGGGTCAATCTCGCAATGGCTAGGCAATTCCGCATTGGCCTCGGTGAATGATTCGCTAATGCAAGAACTGGCACAGGCCGGGCAGGCGGGTGCCGATATGGAATCCTCAGCGGCAACTAAAACCCTGGATGCTCTAGCGGTATCCCTGTCCACCCCCTCGGTGATTACTGCCGTGTTGCTAACTTTGCTGGTAGGCGTGCTTTGTGTGCTGGTAGCATCGTTCCCGATGCTACGCCGCCCCCCGCGCGCCCTCTTGGTGGATATCAAATGAGAGAGCTTAGTATTTGGCGTCGCGCCTGGTGTTCGCTTAGTCGCCGCCCCCGCCGCGCCCTGCTGCTCACGCTGATTATGGCGGTGGTCTTTACCGCCCTGATTTCTCAGTCAGGCGTGCGCGCGCAGGTGGCCGGGATTTCTGGGGCGATTAATTCCGGAGTAAACGCGGGATTCACTGCCAGCAGCGAAGGCGGCACTATCTCTTTGACGCAAGCAGAAAAGCTAGGCCACTTACCGCAAGTAAAACGCTCGGCTTTCGAAAAAGAAGCTTTGGCTAAACCCGAGGACGCGAAGCTGGTCACTACCACTTCCGGGGTGCAACTTGACGCTCAGTTTGCCGGGGATGCCGGGATTATCGGGACTACTAATAGCCAGTTGCATCCGTCTTTCATGGGTAGGTTGTATCGGTTAGAGGACGGCAAACACTTGGCGGCAAGTGGGAGCGGCGCGCTGATTCACCGCGAGTTTGCCCAGCGCAATGATTTGCATATTGGCAGTCAGCTACGCCTTCGCGCCCATGGAACTACCGTAAATATGCCGGTAGTGGGGATTTTCATCGGAAAAACTGAGAATCCCGGGGGACTTCCTGCCGGGGCTTCCGAGAACCAGATTTTTATTGATCTGGCTAACAGTCAGCGCCTGGCCGGGAAAGAACTGACTTGCGCAAGGTACTTTACCGGGGAGGCAAGCGCGCTCCCTGCCGCGTTACGTGCGGCAAAACAGATGGATTCGCAGCTGAGTTACGAATCTAATGCCGCCCAGTTCGCGGGGGTGCTCGCTACCCTGTCTGGGGTAAATAAGCTCCTTACCGCACTGGCTGTAGGTGTGGGAGGCGCCGGTCTAGCCGCCCTCGCCCTGATTATGGTCTTTTGGATCCGAGGACGCACCCGCGAAATCGGGGTGCTCCTAGCAGTAGGTAAAACCAAAGCGAATATCTTGGGGCAACTTGCCTTGGAGAGCGCTTTCTTAGCGCTAGTGGGTAGCGCTATCGGGACCACCTTGGGATTCCTACTGTCAGATAAGGTATCTTCCCTGGTATTTGCCAAATCTGCTAGTCCCTCCCTGTCCGCCCTATCTGCGAGCGGGAGCGCCGGGAGTATCCTGGCCGCCCTCTCCCTCGGATATGTGATTACTTTCGCGGCGCTACTATTAGCGACCGCTCCCCTGCTCCGTCAAACCCCGCGAGCTATTCTCGCAAAAACAAGTTAGGAAACATTATGAGCATTTTGCAATTAGATCATCTTGATTATGTTTATCCGGGAACTAGCACCCAGATCCTGTCGGACGTGTGCACCGAGTTCGAGATCGGAAAGTTTTATGCGATTGTAGGCGCCTCAGGTGCCGGAAAATCCACCCTGTTGAACCTGCTGGCAGGTTTAGATAAGCCTACCGACGGGGCGGTACGTTTCGATGGTACTGATATTGCGGAAACTGGCTATGCCCAGCACCGAAAGAAGCAGATTTCTCTGGTTTTCCAAAACTATAACCTGATTGACTATTTGACTCCGCTAGAGAATCTGCGGTTGGTGAATGGGAAAGCCGGGATTGACACTTTGACCCAGCTGGGGCTGTCTGAAAAGGAGGCGCGGCGCAGCGTAATGGCGCTTTCGGGAGGTCAGCAGCAGCGGGTAGCGATCGGGAGGGCGCTAGTGTCGGGGGCTCCGATTATTTTGGCGGATGAACCTACCGGGAATCTGGATGAGGATACCGCCCGCGAAGTAATCGAGATTCTGCAGCGAGCAGCGCATGAACAGGATAAATGCGTGATCGTGGTGACTCATTCGCGCCAACTCGCCCGCAGCGCCGACGTCACTTTACGTCTAAATCGCCGCAAGCTAGTGGTGGCGTAACCTGCCCTCAGCCCTCAGCCGGGTATTTTCGTGCCGAGCGATACCAGGAGATGCTCACGTTAACCTTGCTGCGACTATAGGCAGACCTAGATAAATGCTAACTACTAGCTCGCCTATTTACTGATTTTATGCGGTAACTAAGCTATCTGTTGCCCTAAAAGCGTTCTATAAATTGGCTGATCTTTAAGCTCCTGATGAGTCCCTTCCGCGACCACGCGCCCACCATCAAGAACTACGATATGGTCCGCGATACGAATAGAAGCCAACCGATGGGCAATGACGATAGTAGTACGGTCAGCCCTCGCGTTACGAATATTTTTGGCAATGGAGGCTTCGAGGAACGGGTCAATATTAGCGAGCGGCTCATCGAGGATAAGCATGTCGGGACGCCGAAGAAAAGCACGAGCAATCCCGATACGTTGACGTTCCCCACCCGAGAGCGTGGTTCCCCGATCCCCGACTTTCGCGTCTAATCCTCCTAAAGAAGTAATCAGCTCACTGATATCAGCTTCGGCAAGAGCTGCCCAAATATCATCATCACAGGCCTGCCGATTAGCTAAAACAAGATTGTCTCGCACAGTTCCGGCAAAAATATGGCAGTCCTGGGGAACAAGAGCCAGTCTTTCGCGATATTGGTTTGGTTGATAGGAACGAAGATTTCTCCCATCGAAACGCAGTTCGCCTTCCTGAGGATCAAGATAACGCATAGCCAGATTGGCTAGGGTAGTTTTCCCCGCCCCTGATTTTCCGACAATGGCGATTGAGCGTTTAGGAGTTGCGGTTAAGTTAACTTGGTTAATAACTGGCTTACCTGCCTGATAGGAAAAAACCGTATCATCACTAACTAAATGGTTTGTTTCTGCCTCGTATTCGGCATGATTGGTTTCGGGGATGGAGGGGATGGGATCCTTAGCGTTAAGAATGGTATTAATCCGGTGTGCGCACGCCCCAATTTCTCCTACTCTCCCCAGCATGCCCACTAGCGTTGTCGCGGGGGTTGGCACTAGACCCGCTAGCACCACCGCAACTGGTAACAAAGCTGAATCTAAATGTCCGGTCAGCACCCACCCAGTTAGAATGACTAGCAAAATCGTGGATCCGACTGTGGTTGCAATCGTAGAAAAAGCTGATTCCCAGGCTTTTCTTATCGTTTGCGAATTCTTAGTTACCTGCACTTTTCGTGTTAAATCCAAGATCTGCGCATTTTGTTTATCCACCATCCCCAATGACCGCAGTTCCCTTTGCCCTTGAATAGAATCCAGAACTGCAATACGCAACTGGGCTAGTTGATAACGTAATTTTTTACCTTGCCGGCGTTGTATGGACATAAGGGCGAAAGGGAATGCAATCATAGCTGCAGTTGGTAGCAGCATTATCAGTCCAATCGGACCAATAAAACTCACCAGCACACCGGTGAATAAAGTTGGAGTGAGAATGGCACAGATGGCAGTAGAGGCCGTATGCGCATAAAACCATTCCAGCTGTTCCGCATCATTCATGGCAGCCGATGCCACATCACCGGTACGTTTCCCTTGCAACCCTAAGGGTGCGATTCGCTCGATAGCGTTATAAATGTGCACCCGCAAGGTATGTAGAATCCGGTAAGCAACTTCATGTGACCACCAAACCTCAAAGAGGGTACTCACGGCATGCACGACCACCAGGGTAAACATCATAACGAACAGCAGGTTCAGATTATTCGTACGGTTTAATATGAATTGCGTAGATATCCATACTGAACTGACCGCAACCCCAACAACACTAATTTGGGCAAGCGCAGTCACAATAGTGGCGGCTACGAAAAGGGGAACACATTCGCGTAGCCGCTTCATCAGTGCAAGGAAATTACTGAAAACTAAGGTCATAGTCGACTAGGCTCCCATCTGTGCACTAATCAATCTTGACCAGGCATTATCTTCCTGGCTTAACGTACAGGGATTCCCGCTACAAAGCACTTTCCCATGTCCCATTACCACTACATGATCTGTTTGCTCAGCAGCGTCAATACGGTGAGTAACCAGCAATAAAGTGAGATTCGGGTACGTCTTGCGAATATTCGCCAGAACCGTTGTTTCTGTTTGGGTGTCCAGACCAGAAGTAGATTCATCGAGTACGAGGAGCGGGCATTTGCGAACCAGAGCCCGAGCGATTGCCAGTCGTTGTTTTTGTCCTCCCGAAAGATTCTGAGCATGTTCTTCAATTTCTAAATCAAGAATATTGTCACCAGAATCAGGATTGTTATCGGGATGCAGGTTTGTGGCACAGGCTAGCTTTAGAGCCGTCATCATCTCCACTTCATCCGCTTTGGGATTAGCTTCGGCCAAAATTGATCTTATAGTTCCCGGAAAAATAATCGGGTCTTGCGGAACCAGCGTGACGGTACGGGCGATATCCAAACTGTCCGCTGAAACCCCTCCCACTGTGATACTTCCACTATCAGGGTGATCGAAACCCATTAATAACCCGAGCGCGGTGGATTTTCCGGAACCTGACAGCCCTACCAGAGCGGTTGTTTTACCTGCAGGTGCTCCGAAAGTGACTTGCTCAAGAGCCGGCTCGGCAGCTCCCGGATAAGTGTAGGAGATATCCACGAAAGATACTTCGTTACTGTGAGGCATGTTTTGCGGAGATTTGCGGGTAGCGGCAGAAGTTTGCTCCTGTTCAAATAACTCGCTCATAGCCGGCAGCGCGGAAATACCAAAGAATGCTTCATGCCAACATGCCGATAGGGTGGTAAATGGGCGGAAAAGTTCGATAGCTAGCAGCGTAACCACAAATAGCGAGCTGATTGGCATCGCCTCGGAAGAAATCAAAGAAATTGCGATCACTAGCCCGAGGGCGGGACCGAGCACTTTCATCATTCCTGATAGGCCAGTTTCTCCCAATGAAAGCCGTAGCTGCCCCATAGTAGTTTTGAGCAGCTGGCTGGACTGTTTTTCTAATTGGGTGCCATGATCTTTAGCCGCCCCAAAAGATTTCAAAGTGGACATTCCCATCATAGAATCCACGAAATCGGCATTGAGATTTTCGTACGCTACCCAATGCGATTGTCCGCGATCAGCAAGAGCTCTATCCCATAATCGGGGAATAGCAATAATCGCGACTCCACAGACTAAAAGAACTCCCGCAATCAGGGGAGAAATGCTGGCAATAGCAATTGTTAAACCAATCGCGGTTAGAGCAGTGACCGCCAGTTGGGTGAAATACTTGACGAAATAGGGTTCGATCGCCTCAACCCCATCAGTGAGAACCGACTGTATTTGTCCAGAACGCCCCAGTCCTCCCCGCATAGGTCCGCGCGCATCTAGTTGCTCTAGAAGCGCCTGCCGTAAGCGGCTTTTCACCACTAGTCCCGCTCGATTTTGTAGAAGCTGTCCACTGACCTCAAGTAACGGACGGATTAAGAGCAAACCGGCAATAGCTATGATTAGTCCCACCACCGTGGAGACCCGGCGAGAGCTCAATAGCTCATTGAAAAGCATGGCGTTGCACACCGCGGTTGCAATATATAAGCAAGACACCAGGACACCCAACATCATGGCGGGGGCCAGCAGCCACACGGAGACTCCGGCGGCGCGCATAACTAAACGCTGCTTTGCGAACACAATCGCCTTTCCTTTCTCAACAACGGTATCGGTTCTACGCGTGCGGCATTGGGAAGGGGTTCATGCTACCTTCAGGTCTTAGCGAATCCACCCATCCTAACCGTACTGCTTCCTCTGCCACCATATTGCGCCCCAGGTAGGGAAATGCGGCAGGAGTATTGCCTATCGTGCCGGGAATTAATGTGCGGATCACATGCAGTCCGCAAGAAGCGACATCGCGAGAGGTGATATCAACGGTAATTACCCGCATACCCCGGGCGTGGATACGCTCTATATAACTAGCTAGTTGGCTATCTTTCAGCTGTGACACAGATGAAATACTGCGGGTTGCTGGTATATCCAACAGTGGTTTCACTCTGTCTACCGCGCGAGGATCTTGAAAGACCTCTTGCTGAATTAGTAGGTCATCTACATCTTTGAGATCCTCACGGAAATCATCCAGATAGCGGCGGTCACGGCGCCATTTCTTATATGAACGTCCAGGAAGTAGACCTTTACGGATTGCTGTCCAATGCGCCCCTTCGGGGTTTGCGAGGTCGTGAGCTCCCTCTTGTAAGGTGAGCGCTTCACTCCAAGCTTTTAAAGCGCCTTGTTCAACGCTCGAACGACAAGAAAAACCAACGTGTACCAGTTTAGAGACATCATTGTGAACTACCCCGGCTAGAACCGGAATATTGAAAGTGTTGTCTAGATTGATCAAAGCGGGGCGGAGTGGCTCTTTCGTCCCGCTAAAAAGATCTAAATATTTCTGCGGTAATTCCAGGTGCGGAAGCGGCTGGGCATTCAACCACCACACCATGGTGGCATGCCGCTCAATAATTTCACTGATACCCGACAATGTCGCCTGTTCACTGCTGGTTCCTGCAGCTACTCCAGCAAACGCAGGAAAGTTAACTTTCGGTTCTTGCCGATACTGGTTGGTATACCAGTTGACATACACCAAGGAGGCAGGAACGAAAACTGGCTCTTCATCCTCATAATAGGTACCTTCCACCCACCCTACGGGCAGTTCAGGCGTCAAAGGTACAAAAGGAAATCCGGGGTGCTGGTATTGGTTTGCAGAGAATAGCACCAGTTCTTCCGGATGAAGAAGCGGGTATCCTTTTCTCGTTAATTCCCGATAAGAACCATGTAATACCGGTTTGAGATCGATTAGGTTAGAGCAATAACGCTCGACCGATTCACCAATAGCCGCTAGTTCAGTGTCGTGGATCTGCGCTTCTTTTTCTTCTTCTCCAACCTCATTGGGGATTAACGTTGAGCCTTGGCAAAATACAGTGTTGATATAAGTTGATGTTCTGCGTAAATCACACGTTCGCGCCTGGGTAGTATGCAACGTAGGCGGCATATAGGCACTGTGATGTACCCGAGTGAGCTCTTTTACGATTCCATAGCATTTATCAACCACAAAGGTGGGAGGGTGAATCGGGGATTTAGGCTGAGGACCCATCATAAAATTCGTGGGAAGCACCGCGTGAACTTCGAGCTCCCCGTCCATGGAAATTGCCCAAATAGTGTCAAGGGGGGTTGATTTCTGGTTATCGATTTCATTGCGAGTAATAGCTTTAATTAATTCCGCTGCTTTGTGCCCCATATTTGTGGCTGCACCTAAGCGCGGTAAGAAACTTCCCCATACGGGGCTACCCATTTTTGCTTGAAATACTTCACTATTGACTGCATTTCCGGCGAGACGAGCAAGACTGTCGCTATAAGTTGCACCTTGCCCTTTAAGTACTGCTGGGCCAACCAATAGTTGGTCGGGGGTGTGATCCACCGTGATCACTGAAATATTTAGTCCGAGATTGTCTTCAATAGTTTGCGCAAATACGGGAGCAGGATCATCTCCGCGACACACCACCAGGGCGCCGCGATTGAAGACTTGGTATGCACATTCGCGAACTGACTGGGAAGACAAGCGCGCCGTGACATCAATCTTTTGGAGCTCTGAAGTTATTAAACGCGCAATTGTGGGATCGCCGCAGACAATTACCTCTGCATCGGCCATAGATTGAGGATCAGGGGTCGGGGAGACTAGGTCCTGCGTGTTGATAAAACAGCTGTGTTTTTCTAATGCTTTTTTCAACGGAGTGCCCAAAGGGTGAGTGGACTGGACATCCTGCGCCGCATCTAAGACGCGCACGATACTATTGACATCCGTTGAGAGCACCAGATCACGACCATCTGCACATGTAAGAACGCATCTATTCGTATCCAAAGGCCTTACTTGCGCACAAATCTTCCACATAACCCCTGATCCTCTTACCTATATGAAATATTGGGTAAAGTGCGTCTTAGCACTATCTTTTACCCAATGCCTATCTACTTACCTCCATGCAAAGCTCTGCTGCGTGGCACCGTGATGGCAGTGAGGAACAGTGATTTTGTCGGTGTTCACTTCCTCAATCTCTACGATTTCGAGTGTGTTCATTTCCCCTCCTTTCAAGCGATAGCAACTTCAGAGGCTAGTCTTTAACTTGTTACTTAGGTTATGCTAACCTAAACATAGTTTACATGGTTTCGTCTTTTACACAAGAGGGAAATAAAACTACGGAACAAATGAAGGAGGTTAGGTGAACCAAATATCGCAACTATCCCCGCCTAAGTGCGAAAACATTATCAAAGTGCGTGGTGAGATCCGGTTACCCGAAGGCAGTGTCTTCTACCCACAGTGGAAAACCTCTGGATCTAACCCGGTATATGGCGGTTACCAAGATGCTTGCGAAACTCTGGTTTATGACACCAAAACTTTTGATGTCATCACCCACAAATCTGGAAAATCATTCCCTCTAGGACAACACATTAAACCGATAAAAGTACTCGACCAGGAGCTCTATTTACAAGGCTCCTCCTTTATTAATGCTCCCCGCCTTTACCGCCTTGATCGGAAAACTGGAGAACTAACTTTCGTCAAGAATGACACCTCCGAAAACGCCAACACATTTACCTGCAGACAAATTTGGGCTCATAGTGAGGACGGAACCCGAATCCCTATAGACTGCTTCGGAACGTTAGCGGAAAAACAGCCGACAATCGTATTCATTTACGGGGGATTCGGGAGGAACAATCACAGTTCCTATAGTCCAGACATTTATTCAAAATGGTTAACCCTTGGTTACAGCGTTGCCGTTATTCACTCCCGAGGAGGCGCTGAATTCGGGAAAGCTTGGCATCAAGCCGGGGTTAAAGCAGGAAGACACAAAGTCAGGGAGGATATAACCTCCTCTATTCGTGAATTGCATCGTCAAGATATTTGTACCCCCGAGACTACATTTGTACACGGTATGTCTCATGGAGCATTGCTGGCAGCGATTACCACTATCTCCCACCCAGAACTCGTATCCCAAGTAATATGCCGCGTCCCGATCAGCAGCACTAAAGACCTGCCGGAAACAACCTTAGGTCGTCAATGGTTAGACGAGTACGGGGATCCTCAAACCTCTGATTGGGATAACTTTATGAAAGAAGAAGATCCCCTAGCCTGTGAAGCCACACCCCGAAGTTTATGCACCACATCTTGGCTCATTATTGGCTACTGTCACGATGCAGTCACCACTATTTCTCATGCAGATTCCCTAGTCGAACGGGTGAAAAATTTGGGAGGGGAAGTAACGTACTGGCGTTATTCCAGCAAAGGCGGACATGAAGGGGCATTTGATCCCAGCGAGAGGATAGCCCACGAACGCAGACTGTGGAGCTATCTCAGCCAAAAAGCATCTGAAACAAAACCGGAAGCAACAGGTTCACCATGTTAACGAATAGAAAGCAACGCCTAATTCTGGCAATCGTTTTAGCGATAACGCTAGCTTGCTCGTTGATAGTGGCTGTCATTGTGGGAGCTACTGATATTTCACTATCGGCCGCACTTGAGGGCATCAATGCCACGCTGAGAAGAACTGCTGCACTTGATGTTGATACTCAGATTATTGGGGAGGTCAGATTCCCCCGCGCTGTTCTGGGAGCAATCGTAGGTGCCGGCTTGGGTATATGCGGCCTGATAACTCAGTCGTTACTGCGCAACCCGTTGGGCGATCCCTATATTCTAGGTATTTCCTCCGGGGCTTCCACCGGCGCAGCAGCAGTCATAGTTTTCGGAACAACCAGCAATATCTTATCTGCATTGGGAATCACTTTCGGTGCCTTCCTGGGAGCAATGGCCTCCATCCTACTCGTTACCCTGCTAGCTTCTGCCGGAGGAAAAATCACTCCGACACGCATCATTTTTGCAGGTATGGCGGTAACTTACTTTTTCTCGGCAGTAACCAGCTTGATAACTCTGATGGCTAAAAACGCGGCTGGAACCAAATCGGTAATGTTTTGGATGCTCGGATCAATATCTAACGCCACCTGGCATGACGTCATTATCGCAGGCAGCGTGGTAACTATTGCATTAATTTGCTTCACCATCTGGGGAAGACGGGTTGACATCCTTAACCTGGGAGACGATGCCGCAATCTCACTGGGTACTAGTCCCCGCCTCTATCGAAACCTCCTATTTCTCATAGTGGCGCTCACTATAGCAGTGCTTGTCTCCCTTACCGGTGCCATCGGATTCGTGGGCCTAGTCGTTCCTCATGCTGCGAAACAACTGGTAGGTTCGACCACTCGAGCTGCGTTACCTATCTCTGCCCTGGGAGGCGGACTGCTTGTCGTCATTGCCGACACCTGTACCCGCGTGGCTATCAGACCAGCGGAACTACCTATCGGAATACTAACAGCCCTGGTAGGAGCCCCTATGCTAATGGCTCTCATCAAGAAATATTCCAAATAGAAAGGAAGAAAAGAATGATCAAGAAACGAATTGTGGCTGGCGCGTTGGGCGCATGCCTTGCGGTCGCCGCCCTCACTGGCTGCTCCGGGACAAAGGATTCTTCTAACGCTGCTGCTGACGAACCCCTTACCGTAAAGAACTGTGGGGTGGAAACGAAGTTTACTACCCATCCTAAGAAAGTTGTTTCGATGGGAGTTACCGGTTTGGCGTACCTATTTGCTGCCGGAGCAGAAAAATCCATTGTTGGTCGCGCCAATGAATGGGGTGAAGAACCACCCTCCTGGATAGGTAAAAAAGCAGACGGAATCAAAGTGCTGTCAACGGAATCCATTTCTATGGAAGCACTCATGAAACTGAAACCTGATCTTGCTTATGGTGGCGGATTCAGTTCCGAAACTACCGCTCCGAAAGCTGTAGCAGAAAAGGGAATCCCTGCAGTTGTAGATGCTACCGAGTGCAACTACTTCTATCCGGATCAAAAATCCGATGAATCGTTCGATACTACTTTGGCGGAGATTACTCAGCTAGGCAAGATCATGGGCACCTCCGAAAAAGCGGATGCCACCGTCAAGGAACTTAAAGAGAAGCTAGAGCAGATTAGTAATGAGAAAATCGGTAAAGACCGCAAAGTTTCCTACGCCTACTACTACGGAGAAGATGCCGACCTATTTAGTTACGGAAACAAAGGGGTCATGGGGGAAATAAATAAGACCCTTAACCTTGTTAGTGCTATCGACCCGAACTATCATCCGCACCAAGGTCCCATTGCGCCAGAAGCATTTGTTAAATCAGACCCCGATGTAATCATCTTGCTCACCGGAATGGGGGGTGCCACCAAAGAAAGTTCAATGCAACGACTTGAAAAGATTCCTGGCTTCAAGGACATGAAAGCGGTTAAAAATGGCAACATTATCTACGCGGAATCCGCAGTAGCCTATGCTTCCCCCACCGCGATTTATGGAACATTTGAACTGGCTGATCAGCTCAAGAAACTAGGAAAGTAAACGGATGAATGATTCTCCCCTCACGATAGACAAAGCTAGCGTCCACTTCGGTGACACCAAAGTTCTTGACAGGGTCTCCTTCGAGGTACCTCAAGGTAAAATTTTAGGTATCGCCGGCCCTAATGGTTCCGGGAAAACTACCCTCATGAGGGCTATGTTCGCTGCACAAAAACTATCGGAGGGGAGAATCCTCCTCAGTGGGCAGCCTTTAGATCAAATGCGCCCCGGTCAAGTTGCCCGACGTATCGCAGTGGTTTCCCAATTCGAGCACGACATGGAAAGAACCCGCGTACTCGATATTGTTCTTCTGGGACGATCCCCGCATCGTAAGGATATTCAAGGATATAGCGCAGCTGATCGTAAAATCTGTCAAGAGGCTCTTGCCGCTGTTGGTATGAGCTATGCGCAAGAGCGCTATGTGGATACGCTTTCCGGTGGGGAGCGTCAACGGGTTCTTATTGCCCGCGCCCTCGCCCAACAATGTAAATGTATCCTGCTAGATGAACCCACAAATCATCTAGATATCAAATACCAACATCAAATTCTTAGTATCATCAAGAATGTTAGCGACACCGCTGTCATAATCTTGCATGATCTTAACCTGGTAACCCGCTACTGCGACCAGGCAATTATTCTTAAAAATGGTCGGGTACACACTCAAGGGGTCCCGGACGATATTCTCACTCCTGAACTCATCCACGATGTTTATGGCGTAAGCGCCAAAGAAGTCCAAGACAGAAACGTCAAACAATTTATTTTCAAACCATTGCCATCCACTACCTGACAGGTGAGCTAATATCGCAGGCTCTAACGGTGTACTGTAACCAGGTGTGATGTCCCGTGACATGTGTCCGCATATGTCGCGGGATTTTTTGGGTTTTTGGGGTGGGTGTTTCGGGTCATTTGTCCGTTTTGGGTTTGGGGTGTTTCAGGACATTTGTCCGTTTTTTGGTTGGTAGTGAAGCGTGCTGGGTTTTGTTCCGCTTCTTATACTGGGGTCAGCTTGCTGACCCGTGTTTGATTATACATATCGATGATGTCGGCTGGAGTGTGGTATCCGAGCGCTTCGTGTAGGCGCTCATTGTTCCACCAGTGCACCCAGTTCATGGTGGCGAACTCAACCTCTGTCAGTGATGCCCAGGGGTGGGAGTAGATCAGCTCAGCCTTGTATAGGCCGTTGACCGCTTCGGCTAGCGCGTTATCGTAGGAATCACCCACGGTCCCCGTGGAGGGCTTGATCCCGTAATCAGCCAGTTTCTCGTTATAGGCAATACTCGTGTACTGAGATCCGTGATCTGAGTGGTGGACCAAGCCAGACAGGTGCTCTTTAGCGTTTATGATTGCCTGCTCTAACGCTTCCAGCGGTAGAGCCTCGGTTTTCATAGTCGATCTGGTTGCCCAGCCCACAATCTTCCTGGAGAACACGTCAGTGACGAATGCTGTATAAACAAATCCTGAAATGGTACGCACATACGTGATATCACCAACCCACAGCTCGTTGGGTCTACTGGCCGTGAACTGCCGATTCACCAAATCCGGGCGAGAATCTGGTACTTGAACGGGTCTGGTTGTTATTGCTGTGCGTCCCCGGCGAACACCAGCAATCCCAGCGATCCTCATGAGTCGAGCGACCTGGTCACGACCAATATCCCAGCCCGCGCGCCTGGCTGCGTGCCACATCTTGCGAATCCCGTAAACCCCGAAATTATGAGCGTGAATAGTTGCCAACTCCCTAGCAAGTATCCGATCACGAATGCTTCTGGCGCTTTCTGGTCTGCTCTTGGCTAGCCGGTAGCCGCGAGAGGTAATAAACCCTCCTTCCAAGCTAGCCCCCAGTGTCCGGCAAATCGGCTCGACCCCGAAACGACCCCTATATTCGTCAATATAAGCAATCATCATCGGGCCGGACGGTCGAGCTCCGCTGCGAAAAAAGCCGAAGCAGTTTTCAAAATCTCATTCGCCCTACGCAGCTCGGCAACCTCACGCTTGAGCCGTTTGATTTCCTCATGCTCTTCACGCGTGAGCCCCTGCCGTTCACCCGTGTTCACAAGATGCTGCTCATGCCAGCGGCGCAGTGACTCGTTTGCAACCCCCAGCTTCGGCGCGATCTCACGGACTGCCTGCCACTGAGAACACGAGCCATCACCAGCTAAGCGATCCACGAGCATACGCACCGCCCGATCCTTAAACTCCTGAGAATACCTCTTAGACATATCCCTAATCCTCTCAAAAACGAGTAGGAACAAAACCCAGGACAGTTCAGAGTCGAAATAAGAATAGTCGGAATCTGATCGGGTACTTCTTGGTGGATATCCCTTCCTGGCTGCCCCATGCTTCTGGTCGTTTCTGGCCGGGCTTCGAAGGTCTGTCGCCCGAAGAACACGACGCGAAGCTCTTCGAGGTGGCCACGCAGTACTACAAGACTGTTACTGAAGCGATCCGTCGATACGATCCGAATCACCTCATCCTCGGCGACCGCTATAACGGGAACAAGGGAATTCCTGAGGTCGTGCTGCGCGCTATGGCACCCATTGTCGATGTGCTCTCAGTACAGTACTTCACCGGGAAAACTGAGGAAGAGTACGCCGCGATGATCTCCGACCTCCGGCAGTGGCATGAAATCACCGGTAAGCCCGTGGTTATCGCCGATATCGGAAACTGGGTTCCTACAGACATGAACCCGCATCGCACCAGTGACATGCACACTCATGCCGAGCGTGGTGAGGACTATGCGCAAGGTCTTGCCAGAGTCATGGCCGAACCCTGGATCATCGGTTGGCACTGGTGTGGGTACATTGAGAACCTTGGTAGAGGCTGGGGAATTAAGGATCCCTACGATGAGTTCTACTCCGATCTCACTGACCGTATCCGGGACGCTAATGCAGCTGCCCAAGCTGTGATTAGTAAACGAATGGAGTAAAGATTAAACGAGCGACGGTTAGGTAAAGTCTGATCGCTAATTTCCGTTACTGCAGTCAGCTAGCACCCGCTAGCTGGCTGCAGTAATGCTTTGTATAGCGTTGACATCGACGATAAAACAATCTGAATGATGTACAAACCCGCAGTTCAGGGTCGACTATTCTACCTGTGTGTGGCTACGTCCATGTTCAGAAGCAGATCAACTTGGCCGTGTAAAGGTCGCTAATAGTTTCGCTAGCGCTCTATTTTTCATAGCTCATTCAAAGCATCATAATCCCTGGTAATACCCCAAAAACAACAAGTTTACATACAGAATTCAGGTGTTATTGCGAAAAAAGTTTTATAGAAGGTCTTGACATCTTGAGTGTGAACGTTCACAATAAGGATATCTGGTTCCGCCTTACGGATCGGAACTTGATAAGTCTCACAGTTCAAAGGAGAACGATTATGAAGAAAAGGGCATTGCTTATCGCTGCGGCCTTGGCAATTGTCGGAAGTACAACGGCCTGCACAGTCGAGTCTGGAAGCGGTGAAAAAGCTGACACTCAGGTTGCCAGCAAGGCAGATGCCGCCCTCAAGGAAGTAGAGGGCAAGGTGTTCAGCAAGGGGCCGAATGGGGAGACTCCCGTAACGTCTAAAGCTGTCGAACTCACCGATGAAGAAATAGCGCAGGTTAAAGCGAAGAAGGCCACCGCTGCCCTCGTTATGCACTACGCTGGCAACGACTGGGCTAATGCCCAGATCGCGGGGCTTAAAGCCGAATTCGCTCGACTAGGCATCGAGGTTATCGCGGTCACCGACGCGAACTTTAACCCGGGTCAGCAGGTATCCAACATAGAGACGGTGCTCGCCAAGAACCCGGATATTGTGGTGTCTATTCCCACTGACCCGGTGGCTACCGCCGGTGCATACCGTAAAGTCGCGGAAAGCGGCGCGAAGCTCGTCTTCATGGACAACGTTCCTAAGGGGCTAAAAGCTGGCGTGGACTACGAATCGATTGTAAGCGCCGACAACTTTGGTAATGGCGTTGTTTCCGCGCACCTGCTCGCCAAGTCTCTAGCCGGTAAGGGAGAGATCGGAGTCATTTACCACTCCGCAGACTTCTTCGTTACCCGTCAACGTTACGAAGGATTCACCAAGGTCATCGAAGAGGAATACCCGGATATCAAGATCGTTAAGAAGCAAGGGATCGCTGGCCCCGATTTCGCTGGAGACGCGCAAAAGGTAGCCGACGCGATGATCAGCCAGAACCCCAAGCTAGCGGCTATCTGGGCAGTATGGGATGTTCCCGCTGAGGGTGTGATGGCTGCCGCTCGTTCAGCCGGACGCACTGACCTCAAGATCGCTACCGAGGATCTAGGGACAAACGTGGCAATCGCTTTGGCTCAAGACCAACTAGTTGTCGGTCTTGGTGCCCAGCAGCCGTACCAGCAGGGTGTCGCCGAAGCGCGTATCGGCGCCGGGGCTCTGATTGGCAAGAAAGCTCCCTCTTATGTAGCGCTAAATGCTTTGCCGGTCTCGCATGAGAACGTGCTTAAGGCATGGAAGCAGGTCTATAACAGTGAGCCTCCAGCTGATCTGAAGAAAGCGATGAAGAAGTGACTGCCGCAGAGGACACCAAACGGGATGTAACCAACCCGGAACCCTTGGTGGCTATGAGAGGGATCGAGAAATCCTTCTCTGGGGTGAAAGTTCTCGACGACGTTGACTTTGAAATCGTCGCCGGTGAGGTTCACGCCCTGGCAGGTGGTAATGGCGCTGGAAAATCTACGTTGATGAAGATTCTCCAGGGCGTGTATTCCCTGGATAAGGGAACCATCGAGATCGCTGGCAAGCGGTGCTGCTTCGGAAATATCCACGATGCGAAGCGAGCCGGGCTGGGGATGGTATTCCAAGAGTTTAGTTTGGTGCCTACCCTAACCGTTGCGCAAAACATCTTTCTTAATGGTGAGCCTCACAGCGGGGGCGTGATCAACGACAAAGAAATGATTCGCCGTTCTCGGGAACTTTTCCAGCGTATGCAGGTCGATGTAGATCCCACGGCAAAAATGTCCTCGTTGTCGACGGCCTACTGGCAGTTGACCGAGATCGCGAAGGCTCTGGCCGAGGATGCTCGGGTACTGATCATGGACGAACCTACGGCCGCTCTTGCTCGACAAGAAGCCAAGTCGCTGTTTGAACTGATCGAACGGCTTACCGCCGAAGGTATCTCCATCGTTTATATCTCCCACCGGATGGAGGAGGTCTACCAAATCGCGGATCGCATCACGATCCTGCGCAATGGTAAGCGCCTACTCACTTCCACACTGTCGGAAATTACACCCGAGGAGATCGTCGAGGGTATTGTCGGTCGTAATGTAGCCATGGCATCTGCTCCCCATCGGGATTGTGCTGAACGTCCGGTTGTGCTCTCGGTAGAGGGGCTGGCCGCTAACAATGGGCTGCATGATGTGTGCTTCGAAGTCCATGAGGGAGAGGTTCTCGGGCTGGCTGGTCTGATGGGCTCCGGTCGTACTGAACTGGCTCGTTCCTTGTTTGGTATCGACCAGGTGACTGCAGGAACCGTGCGTATCGATGGGAGCGAGGTTAAGATCAGCAAACCCGGGGATGCACTCTCTCACGGTTTGGTGCTGGTTCCCGAGGATCGTCGCCGTCAAGGTCTCGTATTAAGGCACTCTGTCAACAGCAACCTCCAATTGCCGCACTTGGCGGAAAACTCTCGAGTTGGATGGATGAATGATCGCGCCCTCGGCGGACTGGCCAACAAATTGATCGAAGAGTTTCGCATCAAGGTGACGCGCCCCGAGGCACCTGCCTCGTTACTGTCCGGCGGTAACCAGCAGAAGATCGTGCTCGCCAAGTGGATTAGCCGTAATCCGCGAGTTCTGGTGATGGACGAACCTACAGCCGGTGTTGACATCGGAACCAAATCAGAAATCATCGAGACTATCCGTAACTTTGCAGCCGAAGGCCACGCGGTGATCGTTATTTCTTCTGAATATCCCGAACTACTCGCCATGAGCGATCGCCTGCTCCTGATGCGCGAGTCCACTGTTGAACGCGAACTCACCGCGTCCGAAACTACCGACGAGCAGGCACTAGAACTAGCAGTTCAAGGAGTGAACCATGAGTGATTCAACAGTCCCGGCCAAGGTGGCCAGAAAGCGCTTCAGCTTCGACTGGCGTCGGGATATCATCTATGTCGGTTTCGTAGCCGTCCTGCTTATTTTCTCGGTGCTGCTGCGCGATCAGGGGTTCCTGTCCACAGCTAGCTTCTGGAACATCCTCCGTCAAGCGGCCATCGTCTCGGTGATTGCCGTCGGGATGACACTGGTAATCGCAGCCGCAGAAATTGACTTGTCCGTCGGTTCGGTCGCGGGTCTGGCTTCCGTGGTGACGGCCATGGCGCTATCTCAATATGGGTTAGTGCCCGGCATCCTAGCAGGACTGGCTCTCGGGGCGGTCGTCGGTAGCATCAACGGTGCCCTAGTTGCCTTCGTCCGAATCCCGTCCTTCTTGGTGACACTAGCCATGATGGGCATAACCTTCGGTATCGCCCAATGGATTACCGACTCCGCGCCGGTACCCATTCTGGACATGAACTACGTAGCTAACTTCGGTGGCGGGAACATTGGCCCGATCCCCGGCCTGATCATCTGGATGCTGCTCTTCGTCGTGGGTGGTGCCTTAGTGCTCAAGAAAATGCGCTTCGGACGCCAAATCCTGGCGACCGGCGCCAATCCGGTAGCCGCCGAATACTCCGGTATCAGTACCTCTTGGGTACGTTTTCGGGTAATGCTGATCTGCTCCATGGGAGCAGCCGTGGCCGGCATGCTCTACGCTGGTCGCCTCATGTCTGGTCGTTTCCAGTGGGGCGCCGGTGACGAGATGAACGCTATCGCCGCAGTAATCCTCGGCGGTACCGCACTTGCTGGTGGTCGTGGCTCCGTTGTCGGCACCTTCTTCGGTGCATTACTTATGGCGACGATTAACTATGGCCTCATTTTGGCCGGACTTGATACCTCTCAGCAGCAAATCATCCGGGGCATAATCATCATCCTGGCAGTCGCCCTGGCACGCAAAGACTAGCCGCCTAACAAGCAAGAATACAGAACTCTCCGCAGTAACAGAAGAAAGGAAGAACTATGGAGAAGCAAACAGACAACCGGCCTGTGTCGGTTGGCAAGAGCGCCTTCAAGGTTGATGGCGAGACCGTCTCGCTCTACGGCGGTGCCGTACACTACTGGAGGCTTGATCGGGACAAGTGGGATCAGATCCTGGAATCCGTCAAAGGTATGGGTTTCAACATGATCTCGATCTACATCCCGTGGGAGATCCACGAAGTAGAAAAGGGAGTCTTCGACTTCTCGGGTAACAAGGACATCGACGCCTTCCTGACCCTATGTGAAGAAAAAGATTTCCGGGTAATCGTGCGTCCCGGACCGCAGATCAACTCCGAGTTGACCTGGTTCGGATACCCCAAACGTATACTCGAGAACGAGCGGTTGCAGATGCGCAACGCTAAGGGAGGACGGACCGTCCTGACCCAGGTGCCCAAGCCCATCCCCGCTGTCAACTACGCGGCAGATGAATTCTACGAGGAAACCGCACTCTGGTACGACGCAATCTGTGAGATCCTGGCACGTCACTGCTACCCCAAGGGCGGCATTGTTGCGGCTCAGGTAGATAACGAGATGGCGTACTTCTTCTGCATCAACGCTTACGCTGCTGACTACTCTGAAGAGTCGTTGGCACAGTACCGCACCTTCTTGCTTGACAAGTACGGTGACCTGGCCAGCATTAACAAGGCCTACGGCACCTCCTATGGCAGCGAGGGCGAGATTGACGCGCCGCGCCGCTTCGAAGGCAAAGACAAGCATGACATCCCGGTATTGGCTGACTGGATTGAGTACCGCGAACAGTACCTGATCATTTCGATGGATCGTCTCGCCGACATGATGCGTGAGCGTGGCCTGGATCAGATTGCGCTCTTCCACAACTACCCGCACCCACTCGGTCCGGGTGGCGCCGCTTCTGGCTTCACCACACCTTTCAATATCGCCAAGCTGGAAGAAAAACTCGACTTCGTCGGCTTCGATATTTACTCCCGCAAGGAACTTTACAGCCACGTCAAGACCGTAGGCTCGTATGTGGTGGGAACCAGTCGCTTCCCCTACATCCCGGAGTTCATCGCCGGTGTGTGGCCCTGGTACCTGAACCCAGGTGAGATTTACGACGAGGAATTCGTTACCAAGGCCGCGCTGATGCAGGGGATCAAGGGCTTCAGCCGCTACATGCTGGTGGAGCGCGACCGCTGGCTAGACTCTCCCATCCGTCGCGATGGTCGGGTTCGCGAAGACCACGAGAAGATGTTCAGCAATGCTAACCGGATGCAGTCCGAGAACAGCTTTACCTCCTTGCGTCGTGACGCAAAGGTACTGCTCCTGGCTAACCGCGAATATGACCGGCTAGAGGCGGCCTCGGTGCTGGTTTCCTTCCCCGGTGACTTCTTGGAGACCCCGTCGGGCTTCAGCGAATACGCTAACCCGCTGACCATCAGCGAAGACAATCTGGGCTTCGATGCACCAGTACAGTTGGAGAAGAGTAAGGCTTTCGGTGCTTGCTTCGAGGCACTGTCTGCCGGTGGTCACGACTTCGTGATCTCCGATACGGATCTCGATCCCGCGCGCTGGGGCGAACGCAGCATCATCGTGTTGCCGACCCTCGACTACCTGGATGCAAAGATTCAGCAGGCTTTGGTGGACTTCGTAGCCGGTGGTGGCTGCGCGGTAGTTGGTCCGAAGCTGCCCGAGCTAGACTCCCTGATGAACCCCTGCACTATCCTCAAGGATGCTGTTGAATCCGGCAAGGGCAAGTGGTTCGTTGTCAAGAGCGGAGATGACGCCGCTAGCATGCTCGATAAGGCTTGCGCTGCTGCCGATGTTGCCGCCGTAAGTAAGAGCGATTCCCGGCTTGACGTGGTGGTACATGTAGACCAATCTGACGATAAGCGTCGCGTGGTCTTCGTTGCCAACCCGACTGCTGAGGCTATCGATACCCGTATCGAACTGCCCTTCGAGATCGAAAAGGCCACGGAACTGTGGTCAGGTCAGCCGGGCACCGTCCAGGGCAGCCAGTTGATGGCTTCTATGCCCGCCTACTCAATCAATGTCTACGACTGCTCACTAAAGAACTGAAAGGAACTGCAATGCTTCACGGTGATGTTTTAATGGCCGATCTGGACGTGGACCAGTGGCGGAATGCGCAGCGCCTGCTGCTACGTTCCGCCAAGGGCGCCCGTAGGATCGTGTGTTTGCTGGAAAAAGGAAAGGTAGTCAAGTGCCGCCACACCGAAGGTAAAGAGGTGGCTCAGGCTCCGACCCAGGTTGATGATCTGCAGGCTGCTGCAGATGCGCTGTACGCCGCCAACCGCGACCAGGTCGATTTCGTCCTGGTGGCAGAGCGCGATGAAATGGACGAGTACTTCGCCGAATACCAGAATACCTGGAACGCGGACGAGGATCTCGACGTATACGTTTGCCGCTCTTGGAGCCTACTGCGTGGCCGCTACAAGTCCTCGATTGTGACGGCTCCGGAACCTGCTGACGAGACTCTGGGTCTGCAGTGGAAGCTGGGCGCCTCTCATGAGGATGTGGTGTCGGCTGCGGAGGCGTTCGTGAGCCCGGAGAGCACTGTGGTGCTAGCCGTACACGACAACAACTCTTTGTGGACCAGCCTGATCCTGCGTTTCGATCAGGACCGCAAGGTTATTTCGATTGGTACCGCCGACCCGAGCTTGATGGATATCAAGGGTGACCGGACTGCGGTTACGGAGCGCCTAGTCTCCTTCGCTAATGGTCGCGAGGGCGACGTTAAGCTGGTGGTGAGCTGTACCCGCGAGGCCGCCGAACAGTTCTTGGCTACCAAGGACAAGGCAGCGGTTATTTCTAAACTTGGAGATGACTTCAAGGTAGAGCGCATCGGCTAACCGTAATAGATAAAGGAAGTGGCCGGGATCCCAGGGATGGGATCCCGGCCACTTCATGTTACGCACCTAATATTGCCTTTAACAGTACTTTCAACCCGAATTAGGGACTTCTGTGCTCTCTAGTTAACAGGCGCCTAGCTATTGCTTTGCCGGTTATTATCACGAAATTCTCGAGCGGGGGGGGGCGGTTCAGTGCTCTTCCTGATGATGAGATCAGGGGAAATAGTGTGGCGAGCGTCAGGTTCAGAATCTTGCAGGCTACTCACACACAGGCGGCCCAGCGCCACGAAGTCCTGCCGCACGGTGGTTAGTGGGGGATCGAATTGGGAAGCGAACTCATGGTCGTCGAAACCAATGATGCTGATGTCTTGCGGTACGCGGAGGCCGCGCTCGTTAAGTGCCCGCATCAAACCGAGCGCCATCAGGTCGGAAGCTACGAATACGGCCGTGGGGCGGGGATTCAAGTCGGCTATGCGGCATCCAGCCTGGTAGCCACTTTCCCCTGTCCAGTCACCGATTAGCGGTTCTGGAACGGGTAGATCCTGAGCGAGCAGGGCATCTCGCCAGCCATTGAGTCGAACTTGTCCTTCGAGCCACTCCTGGTTGCCAGCTACATGGGCAATATCTTGATGACCGAGCCGTATCAGGTGTTGCACGGCTCGCATGGATCCCTCGTATTGGTCCTCGGACACGACTACGGCGTGTGGAAGGGGAGTAAGGTCAGCGGCGAGCACGACAATAGGTAGTCCGCTGGCCCATCCAGAGTTTTCGATGGAGTTCAAAGCGAGTTCGGCTTCCCGGATTAGCGGGGCGATGACGATCAGACCGTCAACGTAGGCATCGCGGAAAGTGTCGAAAGTTGACTGGAGTGAACCAAAAGAATCGCGATCATTGACGGACAGGATTACATTTTTTCCGACTTCTCTGGCAGCGATTTCGATTCCTCGCAAAGCTCCCATCGGGCCGTAGCGCCAGGATGAGTCAGTAACCACCCCAATGCTGCCGGGTCGGTCAGTCTTTAGAGCCGCAGCAGCGGCATTACGTCGATAGCCTACCTCAGCGATAGCGGAGAGTACTCGCTCGCGAGTATCCGGATGCACGGCTCCTTGATCATTAACCACGCGCGAGACGGTCTGATAGGAGCACCCAGCTAGACGGGCAACATCATGTAAAGTTGGGCGTCGCTTGCTAGGTGTAGTAGACATACAAGCAACTCTACTACGAAGCGGTTGCCGTCACTTTCGTAAGTTGTCCGTTTTTCATCTTGATATCGGGAAATTACCGGGTTTAGCAACCTGGTATTTTAACCTAGAGATAGAACTAGGCGTCATTTTGAAGATGGCGAGCAGACATAATACGGGATGGATGGTTTCCTATGAGCCAATCTTTAGGTGAAACCGCTAATGAACCGGCAATGCCCCTACCGGAAAATAGCCGGCAAGATGCGAAAGTTAACTTCCCGGTCTTCCTAGGTTCCTCAGTGGGGATCTTAGCCATAGCCCTGTGGGCACTGATTTCTCCCACTTGCGCCGCCGAGGTGCTGGGAGTTGCGGTCGAGGCGATCTCGAAATGGTTCGGCTGGTTTTATATTGCACTAGCTGCCATCATTCTAGTTTTCGTATTTTTCTTGGGGTTCTCCCGTTATGGGGAAACCCGCCTGGGGCCGCCTAACTCCCGTCCCGAATTTTCGACCTTCTCCTGGGCATCCATGCTGTTTGCCGCCGGGATTGGTACCGATATCCTATTTTTCTCTGTAGCCGGCCCCGTCAGCCAGTATCTGCAGCCTCCGGTGGGAAAAGGGGAAACTATCGAGGCTGCCCGGGAAGCCACGGTTTGGACGCTTTTCCACTACGGCATCACCGGCTGGGGGATGTATGCCCTGATGGGGATGGCTCTGGGGTATTTCGCATATCGTCGCAAAAAACCCTTATCGGTACGCTCCGCCCTCTACCCGATTTTTGGAGAAAAACTCCACGGCCCGCTGGGGCATACCGTTGACGGAGCCGCCATCCTAGGCACTATCTTTGGGGTGGCCACCACCCTGGGAATCGGGGTGGTGCAGCTTAATGTGGGGCTGCAAATCCTATTCGGGATTGAACAGGGAATCCCTGCCCAAGTGGGGCTGGTGATCCTTGCGGTAGCCATGGCTACCGTCTCTGCAACTACCGGAATCCATAAAGGAATCCGTTTCCTTAGCCAACTCAACGTGGTATTAGCTCTGTTCCTGGCAGCCTGGGTTTTCATCACTGGAAGAACAGATTTTCTGCTTAACGCCATCGTGATGAATATCGGGGACTTCGTGTGGTCATTCCCGCGCCGCGCCCTCGAAACCTTCGCCTATTCAGACGTAAGTGCCTGGATGTCGGCGTGGACGCTGTTTTTCTGGGCGTGGTGGGTGGCCTGGGCGTCCTTCGTGGGAATGTTTTTGGCGCGGATTTCCCGAGGACGCACCCTGCGAGAATTTGTAGTGGGCACCATGCTGATTCCCTTCTCCTACGTCCTCATGTGGGTAGCTATTTTCGGTAACGCCGCCATCGACCTGATTCGCAGCGGTGATAAATCCTTTGCCGAGGCCACCCTAAAAGCCCCCGAAATGGGTTTTTATCTGCTTTTACAACAATGCCCGGCAGCGGTATTCATTATGGGGCTAGCCACCTTCGTAGGTCTGCTATTTTACGTAACCTCCGCAGACTCGGGTGCCCTCATTATGGCGAACCTGTCCTCATTCCTCCCGACGGTACGTTCCGATGCTCCCGGTTGGCTGCGAATTTTTTGGGCGGGGGTAACCGGGCTGTTAACTATCGGGATGTTGATAGTAGGGGGTATCCCGGCGCTACAAAACGCCACCATCATTATGGGATTGCCGTTCTCGCTAGTAATGATCTTAGTGATGATTGGCCTGGCCAGAGCCTTAAAACAAGATCGGCGTGCCCGGCAGTTACGGGCGCACTCTGCTCGCAATATTTTGGCGGGAACCGGGTCTATTGCCGGACGGCTAGAAACTAACTGGCGCGAGCGCCTCTCGAAAACTTTCGGGCAAGTAACCCCCGTGGAAGCTCAAGCCTACCTGGATAAAGTGGCGGAACCGGCGTTGCGGGCCTTTGCCGCAGAACTAAATAAACAGGGGATCCCCGCCGAGGTCGTCCGGGGAGATAATGATCCCCTCGAGCAAGTAGATCTACAAGCCCGCATCTATGACCGTCTAAAATTAACCGCTTTCAAAGGTGCTGACCAGTTTGTTTACCGGATTCTGGCGGTAGATACCGCGAATACTATCTACGCGGGTTCTGCCCCCAGTAGCCCGCGATCTACTCGCCTGGAAGTACATTTGCCTGATAATGATCAAGATTATGACGTGATGGGTTATTCGCGCAGCGCTATCATCCATGACGCCTTTGACCATTTCGACCGCTACCAGGACTATTGGCGGATTAACGACGGCTAAAGCGGGAAAAATTTGTGCTTTGGGGTTTTGACGTTTCCTATTGTCGAGCGGGTTTTTCCGGTAAACTGCAAGTATAGACAGGATTTTGAGTCGCTATTGTTAGCACAGTAGACAATAACGCTCGCGGATCGGGCGATCCGTTAACTAGGGTTAAAGTTGACGCCATCGCCAGTAGTTTAGAGAGGAAAATAGATGACTATCCCGGTGCCCCTGTACAGATTACCGGAGGCTATGGCCTGTTTTAACTCGGCTTCTTTGATTACTTTGCCTTACGGCGCGCACGTAAAAGTCCATACTGTAGATCCGATCTTAGAGGACGGGCGACTGAGAATCCGCAATGCTCGCGACTCGGCCTTACGTAACGGAGCTGCCAACCCAAATGTTACTTTGATTTGGCAAAGCCCCTATCCCCATGGCTGGAGCCTGGTAGTTGAGGGTCAGGCTTGGGCAAACGGTCCAGATTTGATGATCGAGTACGAGTCGGGGATTCTGCATCGTCCTCAGTACCATAACGATGGGCCGCAGTGGATGTGGCAAGACGGGGAGTGCCCCGTTCAGTAGGGTGCCCCGTAGGCAATGCCCGCCCCGGCACGGATCAAGCGGGAGACTATTTGGCTTCTACTGGCTGAAAAGACCGTAACCGCAGGCTGTTTCCCACCACGAAGGCCGACGAGCAAGCCATAGCGGCTCCCGCCAGCATGGGGTTAAGTAATCCCAAGGCTGCCAGCGGTATGGCGGCAACATTGTAAGCGAATGCCCAAAACAGATTCCCTTTAATGATTTTTAGGGTGCGGCGCGAAAGCCGAATCGCATCTACCGCGGCCAGCAGATCCGGGCGCATCAAAGTAATATCAGCGGCTTCAATCGCCACATCGGTGCCGGAGCCCATCGCGATCCCCAGGTCTGCTTGCGTAAGGGCGGCCGCATCATTAACCCCATCACCAACCATGGCTACGGTGGCTCCCCGTCCCTGTTTGCGGAAAACTGCCACCACTTTATCCTGGGGTTTTACTTCTGCGATTACCTCTTCAATTCCAATTTGTTTACCTACTTGGCGCGCCACATTTTCGGTGTCTCCAGTCAGCAACACCGGGGTTAGCCCTAACTCTTTGAAGCGCGCGATTGCCGGAGCGCTGGTTTCTTTTACCTGGTCGGCAATCCCTAGAAGTCCTTTCACCTGGCCATCGAGGGCTACCAGTACCATAGTTTCGCCGCGGCTAGTGTGTTCCGTGATTACGTCCTCGAAAGCGGAAGAAATTACGGCACCTTGCTCGCTAATAAACTTGCGGTTCCCCGCCAGTACCGCCTGCCCTGCAATAGTGCCGCGCACCCCGCCTCCGGGGTAGCTTTGGAAATCTGCTGGTACCTTATCGCTGGTGAGCTCGATTCCTTTAGCGGTTGCTGCCCGGGTAATCGCCCCGGCAATGGGATGTTCACTGCCGCTTTCCAGGGTAGCGGCCGCCTGCAATACCCCCAGATCATCGGGAGGAAAGATGCTTACCAGTTCCATATTTCCACTGGTAACAGTGCCGGTTTTATCGAGGATAACCGTGTCGACTTGCCGGGTAGATTCCAGTATCTCCGCGCCCTTAATTAAAATCCCCAGCGAAGCCCCGCGACCGGTTCCCACCAGCAGCGCGGTAGGCGTAGCCAGTCCTAGGGCGCAGGGGCAAGCAATAATTAACACCGCCACCGCGCAGGTAAAGGCAGTAACCGGGGTTCCAATTATTAACCAGATCAGCAAAGTAAGCAGCGAAATCGCCATCACTATCGGCACGAAAACTGCGGAAATCCGATCTGCCAGGCGTTGGATCGGGGCTTTACCGGCCTGTGCTTGCTCCACTAGGCGGGTAATTTGAGCCAGTTGCGTTTTAGAGCCCACCCGGGTGGCGCGAACTACCAGGCGGCCATAGGTGTTGATGGTCGCGCCGGTAACCTGGTCACCTACTCCTACCTCTACCGGGACTGATTCCCCAGTTAGTAAGGAATTATCGACGGCGCTGACCCCGGAGACTACCACTCCATCGGTAGCGATTTTTTCACCCGGAAGAGAAATAAATTCTTCACCCTCGCCAAGTTCTTTGATCGGGATCTTTACTTCCTGGCCGGCTCGCAGCGCGGTTACCTCCTTCACCCCCATTTCGGCGAGGGAGCGCAGCGCGTCCCCGGCCCGCACTTTGGCGCGTTTCTCAAAATAGCGTCCGCCCAGAATAAACACCGTTACCCCAGAACAAACTTCCAGATAGATGTGACTGGCGGCATCCCCGGGTCGGGCGAGCAGCTGGAAATCATGGGTCATGCCTACCTGGCCAGCATCTCCTAAGAACAGGGCATATAAAGACCAAATAAAAGCAGCTAAAGTACCCAAAGAAATCAGGGTATCCATAGTGGTGGTGGCGCGGCGGGCATTTACGAAGGCCGCGTGGTGGAAGGGGTAAGCTCCCCACAGCACTACCGGAATCGTCAGAAGCAGGGATACCCATTGCCAATAGGGGAACTGCAAAGGCGGAATCATCGCCAACACAATCACGGGAGCCGCTAAAATCGCGCAAATAATCAGGCGCCGCCGCAGCCCGGCCAGTTCCTGCGAGCTGGTCTTCGGGTGTTCTTGCCCGTCCTCGTTCCCTAAATCCCCGTCCGTAAATGCGCTATAGCCGGCCTTTTCGACGGTTTTTATAAAATCTTTCGTGCCAAAATCACCACTTTGGGAAATAGTGGCTTTCTCAGTCGCATAGTTAACGGACGCGCTTACTCCCGGCATGTTATTGAGGGCTTTTTCAATATGCGCCGCACAGGCCGCGCAACTCATGCCCCCGATTGTCAGTTCGAGGTTCTGAGAATTATCGATACTACTAACCAACTGTTACCTCCTGCGCCCTATCCTAACTATTTGATAATCAGCTAGTAAGCGTTTTTTTCCAGGGCGAAAAGCAAATTTGCAGCACCTTCAGCGAGTGCGGGCTTTGAAAGAATCCCGGTAAGAGGGCGGGAAAACAGAATTAGCTAAGGAAACTAGCAGAGCCGCTAATCGGACTTGAACCGATGACCTACGCTTTACGAGAGCGTTGCTCTACCAACTGAGCTATAGCGGCAAAATGCCTTAGGCACCGTGTTAGTCTATCTAGCCTTCGCCCCGCTTTCCAAACTTTTCGACCAGGTAGAACGGTTATTTTCGCCACGCTATAGCCGGTGGCAGAGCCGGGAGATGGAAATATGAGGTTACAGCTGGCGGATGGTTTGTTTAATCATGGCGATCATTCCGGCGCGCACCGATAGCGAATCCACTCCGGCCGCAACTAACTTGCCTGCCCAAGCCGGATCAGAAGCCATATCTCCGCATACGCAAACTTCAATGGGAGCGGCGGCGTCATGGCAGACTTGAGCGATCTGGCGAACCATTTCCACCACTGTTTCCCGCACTTCATCGGCTAGGTCGGCTACCTGAGAGTTTCCCCGATCCGCGGCGGCAACATATTGACACAGATCATTGGTGCCTATGGAGATAAAATCCACGGCCCCACAAAACTCTTCCATGCGCAAAGCAGCAGAGGGTGTTTCCACCATAATTCCCAGAGGCAAAGGTATTTGGGCTGGCCGCGCCGCTTCTTCGATTCCGTAAGTATCGGCGGTGATTTCTTCTAGGAGGGAACGTACCCAATCCACTTGATGCACGTGATTGACCATAGGAATCATCACTCGCAAAAGCTTACCGAGATCTTCGGATTCTAAAGTTTGGTTAGCGTCGAGAACTGCCCCTAACTGGTCTCGTAACAGGTGCGGGAACTTACGTAGTAAACGTACCCCTCTAACCCCTAAGAAAGGATTATTTTCCGGGGGCTGCTTGGCAAAAGGCAAGGGCTTATCCGCTCCGATATCCCACAGGCGAATCGTAGTTGACCCCAGGTTGCGCGCTAGTTCTGCGTACACTTCTGCCTGCTGCAGACGGGATGGAGCCCCCTGGTAGCCCGCAAATAGAGTTTCAGTTCGCACCAGACCGCATCCTTCGGCACCTTCAACTGCGCCGGTAGGCCCGGAAACATTGACCTGGATAGGGATCTGTTTACCACTGGTGGTAATCGCCGGGGTTTCTAGCTGCTCTAAAGCTTTGGTGGCGGTAGCAACTCGCTCGCGAGCCAGCTCAATCCAGTGGGCAAAGACTCTAGCCTTGGGGTTAACTTCTAAATGTTTAGTTCGTGGATCGAAAACAATGGTGTCCCCGTCATGAACCCCCCATTTAAGACCGGCATAAACCGGGATTCCCCGCGAGGCTGCCACAATCGCACCATGCCCGGTAGTACCGCCACTGCGGGTAACTACCCCTTCGATTTCTGGAGGCAGACTGGCGGCTAGTGGGGCATCAAGTTCTTCAACTACCAGCACTGCCGGAGTGGAATGCTTTTTAATCAGTTCATCTAGATTATCGAGCTCGCCACCGATCAACGCCTTTTTTAGCAGGCGAGATACCGCAAGTAAATCGGTAGCCCGCTCCGCCAAATAAGGATCATCCAGCTTTTCCATCTTGGCAGCAGCTGCGCTATAGGCGTTGTCTACTGCGGTAAACGCATTGGTTCCCCCCGCAATTTCATCGGCGATTTCTGCGCGTAACTCGGGATCGTCCACCAGAGCGATTTGCATTTGAATAATCGAATCCGAACCCAAAGACGCTAGGTAGGCTCTAACGGCTTTGCGGGCTTCTTCTAACGCCTGCCCCTCATTGGGACTGACCCGATAAAATTCGGCGTCCTCGTGCCCCTCCAGCACCAGCGCGTATCCGATAACGATCTGGTCGCCGTTGCGCGCCGGGTCGGTGGGAGTAGACACTTCTTTAGCTAGCTGCTCGGCAATCGCATTAACCGAACTGCCCCCTGTTTCCTCGGAGCCTCCCGCAATCGCAGGGGGATCAGTTTGGGTCAAGGCCTCCCTGATAGCAGCAAAAATTTCTGGAGCTGCCGGATCTGTAGTACCTAGCTCTAAAGTCTCACCTTTGCCAATTCCCAAAGAACTCACTTGCGTGAGGGAAGCGGCATTTACTATGCGAAAAGTCCCGGCTTTGCGGGCAAAAACCGGAATGTTTCTCGCTCCGATAGCGCCGGCGAGGGCAGCGGCAGGACGGGCATGCATCCCGTGCGGATCAATAATTTCTAAAGCCAGGGTCGTGGCCTCGGGGGAGGAAAAGGAATCCTCTCCCGAGGTCGCCTCGGCAGTATTCTCGCTAAACTCCCCTTCGTCCTCGGGGTGAGGCTCCTCGGTGTCACTGAGTTGGTCAATCTTTCCCGCCAAGGCTGCTTGCGCCTGACTGGCTACCTCTTGCAAGCTCGCGCCCCCGGCGGCGCTAACTACCGCAGCTACCAGTCCTTCCACCAGGGGGCCGGCAGATATTAGGCAACGATCAGCCAGGTCGGGGTCAACGAACTCTAAGGCCATTTGCGAACTGAGCAGTGCGGAGCCCAAATCTACCAAAATCAGCACCCCCTCGGGGTTATCAGCAGCTTCGATAGCTTCGCTGATTTGCTGAGCGTCGGTACCCAGTTCCACCTGTTCGCCATCGCTAATACCCGCTGCCACCAATACTTTGGGGGCGCTGCCGGCAACGGTCATTTGCATCGCGAGTTCTTTAGCGGCAGTAGCTAAGGGCAGTGAATGAGACACCACTACCAGGGAGATCATGCCTACTCCTTATAGCCGGGGTTACGCCAAAGCCGCGGCGGCAGCTTTGAACAGCAAAGCAGAGGAAGTCGCGCCTGGATCTTGCGTCCCCTGCGAGCGTTCCCCGAGATAAGAGGCGCGGCCTTTCTTTGCGATCATCGGTTCGGTTTCGTGGGCAGCCTTATCAGCGCGTTCGCTGGCGGCCGCCAATGCGGCCTGTAGTCCTCCGGAGGCGGCCTCATCAAAAGCATCCAGAGCCGGATAGAGACAATCAAGCATGGTTTTATCACCCAGGTTGGCTTTACCCCGTGCCTTTACCCCATCGGCTCCGGCTCGCAACGCCTTCCCAATGGCCTCAGTATCCGCATCAGGGGTTAGCGCTGCCCCCATTCTCATGAAGAAGGTGCCATACAGCGGACCAGAAGCGCCCCCCACCTTAGAAACCAAGGTCATACCGGCTTTCTTTAGCAGGGCGCCGGCATCAGCGAAACTGGTGGGATCCAACTCTGCCACCGCGGTCATGCCGCGCGCCATATTGGCACCATGATCGGCATCCCCGATGCGTCTATCAAGGTCAGTCAGGTAGTCGGCGTTTTCGACGATTAACTCCTTATAGGCGGTGAGCCACGCGAAAAAGTCTTGGGTTTCTGCCACTATTAGCACCCCCAACGCAAACCGGTAGTGTTCACCGGAGCATCCCAGAGTTTGAGGAGCTCTTCGCTGCCCTGGGTTAGGGTCAGGGAACAGCCGGCCATATCTAGGGAAGTAATGTAGTTACCTACCAGGCAACGGGCTACTTTAATCCCCTTAGCCTCTAAGATCGCGGCTACTTCGCCGTACGCAAGATAAAGCTCAATCATGGGGGTGGCACCCATGCCGTTGAGCATCGCAAATACCGGTTCCCCACTAAAATCTAGGTCTGCCAAAATTGGTTCTACCAGTTCCGCAGCAAGCTCATCGGCGGTAACTAAGGGACGACGTTCGCGTCCGGGCTCCCCGTGAATACCGATACCTACCTCGATCTCGTCCTCTCCGAGGTCGAACGTGGGTTTACCGGCAGAGGGAACCGTACAAGAAGTGAGGGCAATCCCGTAGGAGCGGGAACGTTCATTTACTTCTTTGGCGATGCGTTCTACCTCGTCCAAGCTGGCTTTAGCTTCAGCGGCGGCTCCAGCCAATTTTTCTACGAAAACCGTCGCACCCACCCCGCGGCGCCCCGCAGTGTAGAGCGAGTCTTGCACCGCTACGTCGTCGTTGACCACTACCGAGCGCACATCCACCCCGGTTTCGGCGTTTGCCATCTCTGCGGCCATCTCGAAGTTCATCACATCGCCGGTATAGTTTTTGACGATATGGAGGACGCCTGCACCCCCATCTACTTCGCTGGTGGCGGCCATCATCTGGTCAGGTACTGGGGAAGTGAACACCTCTCCGCAGCAGGCGGCATCCAGCATACCGGGGCCTACGAAACCGGAATGGAGCGGCTCATGTCCGCTGCCTCCTCCCGAAATCAAACCTACTTTGCCTTTAACGGCTCCGCGGCGAGTGTAAACCACTTTGTTTTCATGATCGATACGCAGGGTATCCAAGTGAGCTAGTTCTAAACCTTTTAGCGAATCTGCGACTACATTGTCGGCAGAATTAATTATTTTTTTCATGCCCTTATTGTGTCACGTACCACTTCCGGACGCTAGCGTTTTTTGCAAAGCAACGCTAGACGCTAGCTACTTACGCCTGTTACCGGACTTTGAGAATAAGAAAAATGAAAGGAGGAAAATATTTAACGATGCTCCGGGGCTTTTAGAGAAGCCAGTAGCGCCAGCCCGGTCCCCAGCAGCAGGGTGATCCCTAAGACTCCGAAATGCTGAGAGCTAGCTCCTGCCGGCACGAAAAGTTTTCCAATCCACACAAACAGGGCAAACAGAGTGGGCGACAGGAAAGAAACTGCCCTTCCGGTGGTGGCGTAAAGCCCAAAAAGTTCGCCCTCGCGTCCTTTGGGAATAATCCGTGCCAGGAAGGAACGCGAGGCTGACTGGACGGGACCGACGAAAATACACAGCAACAATCCAAAAGACCAGAAGATCTTGGAGCCACCATTGTGGGCAAAAAAGAGGATCAGCCCCAAGCAGGTCATACAGACAAGAGAAAAAACCATTACTTTTTTCGGACCAAAAAAGTCATCAGCGACCCCGCAGGCGATAGTAGCGATTCCCGCCACCACGTTAGCGACAATCGCGAAAATCATTACTTGCCCGCCATCTAGTCCGAAAACGGTAGAGGCCAGGATAGCTCCGTAGGTGAATACTCCGGCGAGGCCATCGCGAAAAATTGCAGACGCAATAAGGAAACGCAGAATCTCGGGGGCGGTTTTTGCTAGACGCTTAATGGTTTCCCACAGCTCGATATAGGCGGCTTTAACTCCCGCCAAACCCCCAATAGGTTCTTGGTCTTGCGAATCTACCCCTGCCATAGTCACGGGATGGAGCTTTCCATCCGCTCCTCGCCGCCGTCCTGGCAGCGCCACAATCACCGGAATCGAAAACACCGCAAACCAGATGGTAGCGAACACCATGGCGATGCGGATATTTAGGAAGTTTTCACCAGCTACCCCGAACCAGCCCACTTCGGGGGAGATGAAACCAACGTAGAGCACCCCCAGCAAAATAATGCCGCCTAAATATCCCATACCCCAACCGATACCGGATACTTTTCCCATGTTTTCTTTAGTGGAAACCCGCGACAACATGGCGTTATAGTTCACGGAGGCGAACTCGAAAAAGATATTTCCAAAAGATAGCAACGCCACCCCTAGCCAGAGTGCCCCGGTTTTTCCGAGGGGAGAAGTGGGGTAGACCGCAAACATTAGCGCCATGCAGATGGTGACTAGGGCAGAAAACAGCGCCAGCATCCGGGTGCCGCGCCCCTTGTGGTCAGCGCGCTGCCCGGAAACCGGTGCTACCAGAGCGATCACCAATCCGGCGAAAGCTAGCCCAATCGACAGGTCAGTCGTGGCCTGGTTGCCGGGGGCAAATAAATCTTCGGTAGTTAGATACACGGTGAAAACAAAGGTGGTGGCCACCGCGTTGAAGGCCGCAGAACCCCAATCCCACAGCGACCAGGCTAAAATTTTACCTTTGGTGCGGTCATTGTTTTCGCCTGCCAGAGGTTCCTGTTGATCACTGGTTTCAGCCATAAGTTCCTGCCCTTATTCTTGCTCGGGATTCTCCACCAGCCAGGTGGCTAGTTTTAGATCCAAGGGGTACGTGATTTTCAAAGCTCGCATTGATCCTGCCACAAAGTATTGCTGGTAACCGAGCCTAGCTGCAAGTAGAGCATCATCTAGAGCCCCGTCCTCGGAAATGCTTTCCTTTTGCGCCTGTTCGTGAGCCGCAAAAATAACATCCCCGGCAAACCCTTGGGGGGTTTGTACGCAGCGCAGTCGTGAGCGATCGGGGGTAGCTCCTGAGGGAGTAATCTCTACCCCCGCCCGGCAGAAAGATTCGCCGGCAATTTTCCGTACGGTGTCAACCAAAGGGGTGGCGGGTACTACCGCTGGGCAACCAGAGACGACCGCTGAACAAACGCGTTGAAACTGCGCGCGAGGAGTGAGTGCTCGAGCTGCATCATGAATTAGGACGATAGCTTCCGGGTCATTGGCGGGCACTAAGGCCTCGCCAGTATCGAAAGTTAATAGCCCTTGCAGACCCTGGTAAACGGAGATTTGCCGATTTGCGCCCCCGGCTACAACTTTCCAAGGGTAGGACAGGGCGGCGGTACGGGCAATCTCGGTGAAAGTATCTAGGTAATCGCCGGGAGCTGTAATCACTACCCCGGCCAAGTCATCCAACGGCTCTAGAGAGCGCAGGGCGTGGTGTAATAGGGTGTGACCAGCCAATTCTACCACCGCTTTTGGTCCGGGATTGCCGAGACGAGATCCGGAACCAGCGGCGGTCACGACGCAGTAAACGCTGCGCCCCATAACGTATCCTTTTACCTTTATTTATCGTTAACCCGGTTGTATTCTACCTGGGCTTCTTCCATGATTTTATCGAGACGATCCGAGGCCGCCTCTTCGTCTTCTTGTTTCGCCAAAGCAAGTTCAGAAATCAGAATTGCCCGCGCTTTAGCCAGCATCCGTTTTTCACCTGCGGACAGTCCGCGTTCGTTATCGCGGAAGGTTAAATCCCGCACCACTTCGGAAACTTTTAGGATGTCTCCGGTGGCGATTTTTTCGCCATTAGCCTTATAGCGACGTGACCAGTTGGAGGGTTCTTCAATATGAGGTTCTTGCAGTACCGCGAGTACTTCTTTAAGGCCTTCTTCATCGACCACGTCCCGAACCCCAACCATATCCACATTTGCCGCCGGCACTTGGATAGTCATATCGCCATTGGTAACCCGCAGCATCAGGTAGGTGGTGTCTTCTCCCTTGAGTTTACGAGTAGTGATATTTTCGATCACCGCAGCTCCATGATGGGGATAAACAACGGTCTGGCCGATTTCAAATGTCATAACTTATAGGCTCCCAAATACAAATTTTCCGGATCCTATTCTACCGTAAATCGGCTTTACCTGCTAAAGAGGGCGTGTAGGTCACATAATTTTTAAGGAGATGCTTCTTTTCCGGTGTTTTTGCAAGCTAGGACGATGTAAAACCAAAACCTGACCCGCCTTTAGGGTATTTCGCCGGGGGCTGGCTTTTTTCTTTAGGCGCAGCCAGTAATGGTAATAATTGCGGCCTCGGGTGGGCAAGCAAGACGCACCGGCGTGAATTTGGAGGTGCCTAGTCCGCGCGAAATATGTACCCGGGTTTGCCCACCCGGCATCCAATCGGAGATTCCTGCCTGCCCGGCAAGCTTTATGAGGTTTGGTAGGGGATAGATTGTCCCTTTATTTACCCGAGGAGCCGGATTAGCTACCGTTCCCATCTTCCACAAATGCATCCCACCCGAATAGCGTAGCGGCAGATCGGTGTTGTTTACCAGAGCCCCAAATCCCGGCAGACAAACCTGGCCTCCGTGGGTATGCCCGGCTAGCACTAGGTCGGCTCGGCAAGCGGCATATTGGTCGAGAACGCGTGCATAGGGGGCGTGGGTCAGGGCGAGCCGCAAATCAGCTTTCCCCCAGGTATCCGGTACCTGCACCACCTCGTCGCGCCCGATATGGGGATCGTCGGTTCCCGTCAGTGACACGGTTAAGGTTTTCGCGCTGTGTCCTTGCCGGGCAGGGGAAGTAAGAGTGCAGGTAGCTACCTGATTATTAAGATCGCTCCAGCCTCCGGCAGTTAAGAAGTCGCGAAAATCTTCGGTTGGCAGGTCGGGAACGGTACGTAACTTGGGTTTCTTGTTCGGGAAAAAATAGTGCAACGGCACTTTGGGGATGCCCGAATAGTAATCGTTGGAACCAAATACAAAAGCCCCCGGTAGCTTCAGCAAAGGGTTGAGGGCGCGCGAGAGCATCCTCAAGCCGGAAGCATCCGCAAAATTGTCTCCGGTTAGCGCCACAAAATCTATATCCGGAAATTCCGCCAGCGAGGCTACCCAATCGGCAAGCCAGCTACTTCCTGACCAAAGATGTAGGTCTGATAGGTGTAATATCCGCAGTTGCCAGTGTGAACTGGCAACTGAAAGGCTAGAGGAATTGCTAGATGATCTTCGGTTTTCCTCGGGTCTATCTATGCGGATAGCACAGCTAGGGGCAGAATCTTCCCAGACTAGTGACGGTAGCTTCCCTGGGTTCGTCCTTAGCTGGTAGCGGCGCAGGCGCGGCGATCGAGCCTCGAAAAATGGGTACGCTATCGCGCCTGCAGCTAAAGATAACAGGGGGTGGTGTCGCCTCAAAAGCTAATCTTCCTCGTAATAAAGAGTTTGAGTGATCTGAGTGGTGGTAGTAGCCGGTGATTGCGAGGGCGAGGGCGAAGGCTCTTCGCTGGGTTTCGTACGCTTAGGTCGCGGCACTCCTTGGGAAATGGTTTTACCCTCCCCAATATTGGCGGCCGGGAAAGTCGTGGCCGGCAGGGGTTGTACTGCTGCTGACATGTATTCCCTAAATGCCATGGCGGGAACGGTGTTACCCCAAACGATCCCATAGTAAGCACCGTTAATTCTCATTCCCGTCAGGTTACGCGACCCTCCCTGGGAGTATCCAACCCAAACCGCGGTTGCCAGATTCGGGGTTGCCCCCACAGTCCAGGCAGCTTTCGGGCCGTTAGTGGTCCCGGTTTTCGCCATTACTTGGCGGCCAATATTGACCCGACCTCCATAACTATTAGCGGTAGATACTAGCACCTGAGCAGTTTTATTAGCCACGCTTTCTTCAACGGTGCGTTTACAGTTTCCCGAGGGAACCTTGAAAGATTTACCGTCGGCATCCACCACTTTTTCGAGCGCTACCGGCGAGCAGAGCATACCCCCTGAAGCAATTGTGCCAAATGCGTTCGCCATGTTCAGGGGGGTGACCGAGCCAGCCCCAATAATGAAGGACGGACCTAAATCCTGTTTTAGATTAGGATCGCCACTCACCGCCCCTAGATTCTCGCTCATTTTGTAGATATCACATAAATCGAGGTTGGTAGCCATTCCCGCATAGGTGGTGTTTAAAGATTTTTGGGTACCTTCTAAAACCGATGTGGCGTAGTTATTACCTCCGGTAGCGTTCTTTAGCGGCCAAGAGCCAGCATGTACCGGGCAGTTACCAGAAACTTTCCAATCCCGCGGGGAATAATCGGTGCGCCCTCCCACAACCGAATAGGCCGAGTAACCATTATCAAACCAGGTAGCCAAGGTTACCGGCTTATATGAGGAGCCCGGCTGGAAGCCCGCGCCTCCACCGTGAGCCTTATCCACCCCGAATGAGCTCTGGGTTGCCCGCGGATGTTCCTTCGCGGGATTACCGTAAGGAGTGTTTTGGGCGATAGCTCGAATTTTTCCCGTTCCCGGTTCGATAGAGGTAATCGCTATGGACAGTCCGGAACCATCGGCCTCAGGGATTCGGTTAAAAGCGGTATCGGTTGCCGCATTTTGCATATTGGAATCCATAGTCGTGTAGATTTTCAGCCCCCCACGTAGCAACAGGCGTCGCCGGTCATTAAGGGACTTGCCGAAAGCAGGATTATTGTAAATTTCGTTGACTGCATAGGCGCAAAAGAAGGAGGCCTTCCCGGCGGCTGCACATCCTTGTTGATCAGGAGAAACCTTCAATAATTTAGGAACCGGTACCGCTTTTGCCTCTTTATATTGATCGTAGGAGATCATTTGTTCGCGCAGCATCGCCTTTAAAACCTGGTCACGACGATTTTGGCTATAATCCGGGTGGATAGTGGGATCGTATTTCGCGGGAGACTGGGTGATGCCAGACAGCAGGGCACCTTCACTAAGCGTCAGGTCTTTCGCGCTTTTTGAAAAATAGTATCGGCTGGCCGATTCTACCCCGTAAACCGAAGTCCCATAGGGGGCGATATTTAAGTACCCCTCTAGGATTTGGTCTTTAGAAAGTTTCTTTTCGATAGCGAGGGCGTCCTTGGCTTCCCGCAATTTTCGGGAGATGCTCTGCTCGCGGGCTTTGCGAACCTCGTTCATATCTCCAGAGCGCAGACCCTTGTCTATTAGGGTGTTCTTTACTAGCTGTTGGGTGAGGGTGGAAGCGCCTTGTTTGTCTCGCCCCGCTAAGTTATTGACAATGGCGCGAGCAATACCCTCTAGGTCCACCCCGCGGTGCTGATAAAAACGGTGATCCTCGATAGCCATGGTTCCCTTTTGAACCCAGGGGGACATGTCTTTGAGCTTGACCACGATACGGTTCTCGGCATAAAAACGGGCGATTGCTTTACCGTCGCGAGAGTAAATCACCGATTGCTGTGAAGGCTGAGTGGGTTTGAATTCGCTGGGTATTTCGGTGAGGGCGCTCATTCCGGTGCGAGCAGCTAGTCCCGTTACTCCCACGACGGGCAGGGATAGACCGGCTAGGAGCACTGCGGCGAGTGCGATTAAAGCCGCCAGTGCCGCTAGGGGGCGACGAAGCTGCTGACGGGGCAGATAACGAGCGGTGCCTTTTTGCATATTCCTAGCCTACTTGGCTTCAGGCCCATTGGGCACCTTCGTCGGCAGTTAGGGGCAGATTGTGGGCAATAACTATCTATTATTCTAGGTAAAATTTTTCTCTGGTTTTCGTTTTGTGTTTTTAGCAAAATGTAGGTACGGTCACATATATAGGCAATGTCGCCGTGAGAGCTCAAGGAGTGAATAATGAGTTTTAGCCAGGATGAGACATGGGCTGCACGGGCTCTGTGTGCTGGTCAGGAACCGGATGCTCTATTTGTACAAGGAGCGGCGCAAAGACAAGTCCGCACTCGCTGTTTCGCTTGTCCAGTACGTCTTGAATGCCTGGCCGATGCCTTGCAATCAGAAGCCAACTACGGGGTGTGGGGCGGCCTGACCGAGCGGGAACGCCGCGCGATGCTGCGTCACTATGAGGACGTAACCGACTGGTGGCAATGGCTAAATGAGTCTCATGACGAACTGGCTGCCGAGCTCCGCCAACCAACCACCCCCAATGTTTTAGCGCGGGTGCGTTAGGCACCTTGCTGCCATTAGACTTGAGGCATGACTAAATGGGAATATGCGACGATTCCGTTACTGTCGCACAATACGAAAGCGATTCTTGATAACTGGGGAGAAGACGGCTGGGAACTGGTTAGTGTAATTGCCGGCCCCAATGGTTGGGAAAACCCAGTCGCCTATCTAAAACGTCCTCGCGGTGAATAGAATGTCGAATGTTTCTCACCGTTTAACCGAGGCGGGAATGCTATTGCCCCCGGTAGCGACTCCGGTGGCGGCCTATACCCCTGCAATTGCTCTTGCGGGCGAGGGCGGATTACTGGTGCGCACCTCCGGGCAGATTCCGGTAGTCGACGGAGAACTGGTGGCAACTGGTCTGGTGGGGGCAGAAGTTAGTCCTCAAGACGCTTACCGGGCGGCTCAGGTTTGCGCCCTTAATGCCCTGGCAGCTGGCGCGGAGGTTGCCGGTGGGGTAGACCAGCTAGAACGGGTACTTAAAGTGACCGTGTTCGTAGCCTCGAGTCCCACTTTTACCGGTCAGGCAAGCGTGGCCAACGGTGCCTCGGATACTTTCGGGAAGCTTTTTGACCAACCCCATATTCGCTCCGCCGTTGGGGTGGCCGCCCTCCCTCTAGGAGCCCCTTGCGAGGTAGAGGTAGAGTTTCTGGCTCGCTCTTAAAAGCCAGGTTTTAGCTAGTTTTCTTAGCGTGTACGGTGGCGACCCGGCGCGCCGACCAGTAAACGATACCGGTAAAAATCACGGTACCTAAGGTGCAAATAAGCTGCACAGACACCGCGTGTTCTCCGGTGAGGGCAGCGATAGCAAACCCGTTAATCACGCAAAGTACCGCGGTAGCCCCCAGTAGAGGAGCTGCCGCCCGATGAGCCTGGATCCAGGCGCTATCGCTGGCAGTGGTGGTGGCATTGACGATCCCCCAGCGGGAGGCGCGGGGCAGGTGGTGACGATGAAAAAGAATCAGTCCCGCCCCCAGGTAGGCTGCGAGCAGGAGGTAGCAGATGCCAATTACCAAAGCCATCATTTATTCTTTCTCTTTCTTTGGTGAATTCACTTCAAACTTTAACGGATTATCCCGGCGTTTCAGGGCATCAGCCAGTGCAAATAGGAAAGCTATGATGATGAAACCTACTACCGCGGCCATTCCGTAGCTAAATGCCCCAGTGTAGGCCGCTCGAGCAGACTCACTGCCGGCAGGGGCAGTGACGGTACCTAGCCGCAGGTAAAAAGCTAAGGTAGCGCCGGCCAGCCCGACTGCTCCTCCTACCCGTTGAGCAGTTTGGGAAATCCCCCCGGCCGCACCAGCTCTGCCGGGTGGTATCGAAAGCAGCGAGAGTGCTTGGGCGGGAGAGAAGAAAATTCCCGATCCTAAACCTGAACAGAACATGGAGACTATTAGCAGGTAGGGGATGCTCCCGGGGGAAGCAGTCCGGGTTATTAGCACGGTAACACTCAAAGAGACGATAACGAGGGCGCAGGCGATCACTAAAATCCCGCGACCCCATTTGAGGGTTAGCCGGGAAGATTGGGCGGAAGCAATTGCCGAGCCTAGCGCTAAGGGGATCTGTAAAAGTCCAGCTACCAGGGGGCTGATTCCTAATCCTTGTTGCAGATAAAGAGTGTAAATAATAAATAGCGCCGTCCAGCCTGCGCAAAATGCAGTCAGTACTATCGTACCCACCATATAGGAAGGATCTAGGAGTAGAGAGCGGGGCATTACTACCGGAATCTGGCGGTTTTCCCGGAAGTTTTCCAGTGCCCAAAACCCCAGAAAACCGAGGGCTCCGCCCGGTAGTAACAGCCAGCGCCAATTTCCAAGGCCTCCACCAGGCATAGTGGCATCAATAAAGGGATACATTAGCGCTAAAAAGGCTGCTGCCAGCAAAAAGATTCCCGGTAAATCAAGGCGAGTGTCGCTGGCGGTGCGGGTAGGATCAGAGCCAATAGTGCGGTAGGTGACGAAAATAATTACCGCGCAAATGGGGATATTGATTAAGAATGCGGCGCGCCACCCGAGATTGGTACCCAGTAGCGCGATTAGTACCCCACCCATAGTGGGACCGATGGCGGTGGCAATCCCGATAATCATTCCGAAGGATCCGTAGGCGCGGGTGCGTTCTTCCCCGTGGAAAAGTATCTGGATCAGCCCTAATACTTGGGGACTGATGATGGCGGCACCGATTCCGGCCAGTAGGCGCATCAATATTAGAATTAGCGGATTGGTAGCTAGACCTGCGCCTAAAGAAGAAATGGCGAACACTACTACCCCGATTACAAATAGGCGGCGGTGACCCCAAATGTCTCCCATTCTGCCTGCCGGAATTAGGGCAATCCCAAAAATCAGGGTATAGCCCGCCATTATCCATTGCACATCGCTGCTGGTTAACCCCAGTGCCTTGGTCATGGAAGGGATGGAAACATTGAGCATCGACACTGCCAGTAAGGTCAGGGCGGCCGCCGAAAGCAGGGTGTAAAGTGCGCGGTAGCGTTGGCGCCGGTCTGGCTGTGGATTGTGCATCGGTTATAGCCTAAGGGGTGGCGGGCTGAAAGCGTTAGTAAAGCCCGTCAGGGTGCAGTAAGTGTCGCCAGTTAGTAACTTAGGAGGCCGATTTGGGGCGAAAAATTTCTGCGGAGAATGGGCAGGCGGCTCTGGCGGCCTGGAGCAAAGGAAATGCCAGCCGGGCGGACACTGGCACCGCGGTTCGTTACAGCCTGCAAGTGTTAGCTCAGCGTCATCCGGGGCAGGCGGTAGAAGTGAGGGTGCCGCCCTTTGGGGCAGTGCAGATTGGCGCGGGAACCGTGCATCGGCGCGGAACCCCGCCAGCGGTGGTGGAAATGAATACGGATACTTGGCTCTGTCTCGCCACCGGGGCGTTTACCTGGGAAAACGCCGTAAACACCCAGAAGATTATCGCCACCGGCGTGGGCTCAGATTTAACTGCCTATTTGCCGGTGTTTTCCTCGCCGCGCCCTCGCAGCTAGGGGGTAGAGCTTAGCTAGTAGCGCATCGCGGTAGCCTGATTCGCTAAGGGGGAAACTATGCGCAACTATAGAAACTACCTATAGCTTAGAATATGGTTATTACAAGAAACAGCTCTCAGCAATGGATAGGAGCGATTTGAAAATGTCAGATTCACAGCGGCAGGTACCGCCTACTCCCGGATATCATTCGGCACCTGGAACTCCGCCGGAACACCGGGCGACTCCGGGAGTTCCGGCAACTCCCGGTTACCACTCGCCTCAAGATGGAGGATCGCCTCAGGGATCTGCCGGCTCCCAGGCCGGCGTTAATAGCACTTCAAATAGGGGCAGCGAAACCGTTCCGCGCTATGTATCTCCGCAGCTAACTGAGCGGGAAAATGCCAGCGATAAAGCGACTGCCAGCAAACCGGCAGCTTCGGCGGTGGCAAAGACTGGATCTGCCCGTCCTAATTTGGGAAATCTGGTATCGAAACTATCCGACCAGGTGCAGGCACTGGTAAAGGGCGAGATTGAACTGGCTAAAGTTAAGGCCGCAAATATGGCTAAGCGTTCCGGGCTGGGAATTGCGCTCCTAGTAGTAGCTGGGGTGCTCGCCCTCTATATGTTGGGGTTCCTGTTTGGGGCAGCAGCCGAGGCTCTGGCACTGGTAGTACCGGTATGGGCGGCGAAACTGATTGTTGCCGCTATCCTCTTGGTGCTGCTGTTGATTTTGGCGCTGGTAGGCAAGGCGTCTTTACAAAAAGGAATGTCTGAAAAGCCCGACCCTCAAGAAGGTATAAAAGAAGGTATCGCAGCAGTAAAGAAAGGCTTGGAATAATATGACCGCACGTAGCGAAAGTCAGATTAAGGCAGATCTCGAGGCTGCCCGGGCAGACTTAAGTGGCACCGTAGAGGAACTTTCCGATTATTTTTCCCCGAAAGCTAATGTAGAGCGGGCAAAATCCGATGCCCAAAAGAAGGCGCGTGCCTTAGCGGATAAAGCTCAAGATACGGTACAACAGGCCAGTACCGGCAAACCAGAGGCTCTGGGAAAGGTGGCATTAGCTGCTGGGGGAGCCTTGGCTTTAGGAGTGCTGCTGGTGCGCCGGATACTAAAGTAACTCTAAAGCCCATCTATTTAAACAGTAAGACTATTGTTATCGCCACCTGGTGTCATTAACCTCACCTGGCGGCTCAAATGGTCTTGGCGCCCGTAATGGGGTATCTTTTTATACAGAACATTTTAGAAGTTTTAGGGTGCGTTTAACGTATCCGTGATTATTGTGGAGGGGGTCACGCCATGGGGCGCGGCCGTCAAAAGGCTAAACAGACAAAAGTAGCGCGTAAGTTAAAGTACTACAGTCCCGAGACGGACTATGAAGCGTTGCAGCGTGAGCTGCAGGCTAAACAACGTGATCAAGCCGAAGAGGATAACGGCGACGATTACGAGGATTGGCGTAATCATATTCCGTCCGCGACTGATGACGATTGGTTTAATTGATAAGCTCGCGCCGGTGCTTAGTCACCGGTAATCCCCAAGGCATGCTGAAGTGAGCCTTGGGTTTCTATATTGCCTCTAGGCGCTAATCGTTAGCGGAGATCGCCTCTAAGACCGGCAATCTCCGGGCGCGGCGTGCCGGGGCTAGCGCGGCAATCGTTCCTACCAGCACCGCCAGTAGACAGATCAGCCCGAGCGAAGCCCAGGGTACCTCGATAATGCTGATCCCACGATCGGATAGGTAGCGGCAAACAAACACTGCCAGCGCGGTTCCACCGCCTATTCCCAGGAGGGTACCTGCCAGGGTTATTAGTACCGACTCGACGGTAATCATCAGAGATAGCCCTAGGGACGACAGCCCCACAGTGCGGATTAGCCCTAGTTCTCTAAAGCGCTGCTGCACCGAAAGCGATAGCGTGTTCATAATCCCTAAAGCTGCGATTATCAGGGATAATGCTAATAGTGCGTACAGGACTGACAAAACCTGATCCACCGTAGTTGCCACTCTATCTGCCGCTTCCTGATGCGTTTGCACCACCATAAAGGGGTTGTTGGAAACTACTTTTTGCACCTCGCGTTGTACTTTATCCAGGTCAGCCCCATCCTCGAGTTCAATGGAGGCACTGGTGGTAATATCGGCTGCTTCTGCACCTAGTTTGGTGGCCAGGGAGCGAGGCACCATTACATCCAGGAATATTAATTCGGTGTCGATAGTGGCGGCGATAGTAACTATTTCTTGCCCGTGAATCCCGCTGATCTCAATCTTGTCCCCGGGGACGAGCCCTCTAGATTTAGCCCAGGCGCTAGAAACAATTGCCCTAGGAGTTTCCAGTGACTGCGAGAAATAGTCTGCGGTTGAACCGCTAATTGGGGTTACCTTAATGTAGCGGTTGAACTGCGGATAGGTCACTTGCATCATGGTTTGCTCGGGTTTTTTCCCCGGAACCGTAATCCGAAAAAGCCCGATTCCAGTCATCAGGTCTACCTGTTTTACCCCAGATACCTGGGCGGCTTCGTTCAAAAGACTGGGAGAAAGCGAAACCACTGTTGGCTCCGTGCTCACCACCAAATCTGTGTTTATCTTTTCATCTATTACCGATTCGGTAGAGGCCTTGGTAGAGGCAGCCAAAGTCGCTCCCACTGCTACCAGGGCAACCCCGATCATGAGGGCGGCGGCAGTATTGGCCGTTTGCCGCAGGTTGGCAGTTAAGGTGCGCATCGCCAGGCGGGCATGAGGACGCAGCCACCAAATAAGTCCGGCTAAGACCCTAATGATTGCTGCGGATAAAGGAGTAACCAAAATTAGCATGGCCAGCAAAAATAAGGCGGCACCAATCCCGAGCCACAGGCCGTTTTGCCCGCTATCAGAAGAAGCCCACGCCAGTAGTCCCACTGCGAGCGCCAGCACCAGCGCCCCAATTATGGCTCGCGGCCATACTGGTTTTTGGGTTTGAGTATTCTGCCGCATTGCCTCTACCGGAGGCGTAAGTGCCGCTGATCTGGCTGGCCAGAGGGAACCGATTACCGTCACGATAATGCCCACTGCTAAAGCCAGGAGGCTAATCGACCAGGACCAGCTGATTTGTAAAGCTTCGAAACCGGCTTTCGCCAAGCCCCAGGACACCAGGCGAGTGAGTAGATATCCGGCTCCCACCCCGATCGCGGAGCCGAGGATACCAACTAGTAGGCCTTGTAGAGCCACAATCGAGAACACTTGTCCCCCGCTAGCTCCGATTGCCCGCAACATGGCAAACTGCGATTGCTCGGCACGTACCATCATTTGGAAGGTATTGGTAATAATAAATGTCCCCACAAATAGGGCGATTGCCGCGAATACCAGTAAAAATACGTTGACAAAATCGAGGGAGCTATTTGCTGCCGCATTTATCTCATCGTTGTATTCGGACTGGGTCATTACTTCCGCAGTCTTAGAAAACTCGTTGTTAAGCGCGGTACGCAGCTTCTGGGAGGACACCCCTTTTTCAGCGGTAATACCGATAGCATTCGTGGCTAGCGGCGGAGGTTTTTGGGTTAGAGGCACGAAGCCATCGGCATCGACAAAAACATAGTTGGTGAAAGCAACCGGGTTGGGGAATCGATAAATCCCGCTGACCGTAGCGGTTTTACCTTCGCTAGAAACGTATATTTTTAGTTTTTTCCCGGTGGTTACACCTAAACGTTTAGCGGCGGATTCTTCGAGGGCGACTTCTTGTTCACCGTGGGGAGCTTGTCCTTTTAGCAAGCGGGGTTGGGGGGAGTGACCCGGATATAGCACCTGCAAAACGGAGACTTGTCCTGCTTGCCCCAGACGTTTATTGTCCTGGTCGGCCAGCATGCACACATCCACTAAATAAGGATCAGCATACTTTACGCCTGCTACCTTTTCTGCTGCTTGCACGGTCTTTAGGGGCAGGCTTTCTCGCACGGGAGTCTGCCCTTCCCCTTTTTCACCCTGCATTTTTCCTACCAGGTAATACTGGTAAGTGTTGGTAGAGGCGATCAAAGAATCATAAGAATCGGCAAGGGTGGCGCGCAGCGCAAAAATCCCCGATAAGAAAGCCACCCCGAGCACCACTGCCAGTAGCGACATTTGGAAACGTCGCAGGTGGGCGCGCAGGTTGCGCCAAGCTATCCTAATCATGCTTTATCCTGAGGGGTTTCAAAGGAATCGATCGCATCTTGCGAGGAATCAAGCAGTGCTTCCGCCTTCTTAATCATGGCGAGCAAACGCTGTTTTTCCTGATTTAAAGTATCCTCCGGGGTGCGTGGTACCGATTTACTCGGTTTGGCCTCAATTGGCGGCATTTGATTCCCCGCAGTTTTCTTGGTTCCTGCCTTGCTTGCGGATACTTCCGGCTGGGCAGCGCCACCTGTCTGTTTGCTAGGGGTCTTTTTCGTGGCTGCCAAAGCTTCATTTGCCTGGGAATCGTGTATAGCTGTAGGTTCAGGATTTTCAGTGCGGGTAGTTTTCCTGGAGGCGGGGACATCTGCTGCGTCCTCCCAAAATCCGCTAGTTTCTGCTACCGGATTGGAAAATACTGAATAAAGTCCCGACCAGCGCTGGTTATCAGTTTTTTGGTCAGTCTTTCTAGACGCGCTAGTAGCAATCTTGTTTGCTTTAAAGCCACCGGGTGTGGAGGCAGGCGGTTTTGCCGAGGTATGGGGGCTGGGCGAGCGCGCAGGCTCCGGCTTAGGTACGTTTGTTGAGGACGACTGTGGCCTCGGTTTTTCTTCTTTAGTAGCTCTCGATCCCGGTTTGGGAGTCCATCCCTGCCAAGTAGTGCCGCGTTCATCCCGAGTTTCCCGCACGCTGCCACTTAGGCGGGTAACGGGCATTTTGGAGGCGGCGGGCTCGGCCTGTTTACTGGCGCTTCCAGGCGAGGCTACTTCCACCGGCGGGTTGCTTTTCTTTTCTGGCGGCGCCGCTTCCCGCTTCTTAGCCAATGCTCGCCGCGCGCCCTCTCGGGTACGCAATTCCGCGGGTACTACCGGTTTTCCCGCTCCCATCAGGGCGTGCAATGCCCCCGCATCTATGCCCCCAACTTTATTTGGGGCGGCGGAGCGAGGCGGTAGCTCAACTTGAGCGCCTCGAGCTAGCTGTAAGTTTGCCAGGCGCGCCTGCATTTTTTCATGATCTGGCCAGGCACCTGTTTTGGTTCCAGCCGGCAAGAATGAGGCAGATTTCTGGGTATCCTTTAAGGATCCGCTGGCAGCATTCTCGGTATTAGGTAGGGAGTGCGTGGCCATAAACGCAGGTAGTTCGGTTTGAGCCGCCAGTATCCGTTCGCGTTCTGGGTTATCGAGTTCGGCCACAATCTTGCCATCGGATAAAAACAGGACGCGATCAGCATAGGCGGCCGCCGCGGCCTCGTGGGTTACCATCACTACTGATTGCCCAAAATCATTAACTGCTTTACGCAGATAACGCAGGACTTGCTCCGAGGATTCAGAATCTAGATTTCCCGTGGGTTCGTCCGCAAAAAGCACCACCGCATCTTGGAGGAGGGCTCTAGCGCAAGCCACTCGCTGCTGTTGCCCGCCCGAAAGCTCCGAGGGGCGATGATTTAGGCGATCTTGTAACCCCAATGCCGCGACTACTTGTTCGAAGCGTTCTGCGGGAAATTTTCGACGTGAGATTTCGAAAGGCAAAACCATGTTTTCTTTCGCGCTCAGCGTGGGGATTAAGTTAAATGCCTGAAAAATAAAGCCGATATGATCACGGCGCAGCCGAGTGAGCCGGCGCTGGTTCATCCCTACGATCTCGGTGTCGTCGATTTTAATAGAGCCGGAAGTAGCGGATTCAAACCCGGCTAAGCAGTGCATAAATGTCGATTTACCAGACCCGGACGGGCCCATGATCGCGGTGAAGTGGCGGCGAGCAATCCCGATGGAAATACTATCCAGAGCACGTACCTTGCCCGCTCCTGACTCATAATCTTTGGTCAGGTGATTGACCACAATCACCGGGTCTTCAACTTTAGAAGGCAGTTTAAGACCGGATTTCAGGCGGCTGTCTTGGGAGTTCACCATGTGTTTTATGTTATCCCATACCTCTAGGAGTGTCGTTAGTGCCACTCGCATCAATATTGCACAGCCGGGATTACGAGCTGGTTTTCCTAATTTGTTTATTTGTAAACAGCTCCGCGAATTATTGCCCCGCTAGATTCGCAAATAGCTAAGGAAGGAGAGGATATGGCAAGCGAGGTGGCGATTGCGGCCGCTATTAGCGAGGATATGCGACAAGCGGCGCTGGTGGCGCACAGCGCTTCAGGACAAGTGGCCGGGATGGATTTGCGTGAACAGTGGACATCAGATGCAGCTACCGCTGCGCAAGCAACTTTAAGGCGTCAAGAACAACAGCTGATTGCGCTATCTAGAGCCGCCGTGGCGGCGGATAGCTTAGCCCAGGAAGCAATCTCGGTGCTGCTAGCCCTACAGCAGGCGGGAAAATAACTATGCCCACCGATGATAATTCCCTACCGATTAGCGTAGTTGGCGGTCACCAGCTGGGGATTAACACCGCAGTTATTCGTGCTAACGCGGCCAATTTAAACAGTATTTTAGAAAAGGTTTTACAGGTCAGACGGATTGCCAGTCAAGCAGTAAACTCTGCTGCCATCTTGCCGCGGATATCGGTAACGCAGCGACTGATTTCAGCGTTGCAGATGCTCGCGGAATCAGCGATAGATTTATCTCTCCAGATCGGATTGCTACAAAATAACTTGCTGCTGGCAGCAGCCAGATACGAAAACTGCGAGGCACGTTCGCGACAGATAGTTTCTTCGTTGGATGTGCTTTCCGGTTCAATAGACTTCGGTAGTCTTGCGGGACTTTTGTTATGGAGCAAACCTGATGATTCCATAGGTGATTCTGCGCTGTGGGTTTCACAAAACGACCGGCACCGCGATAATTCTTTGCTCGCAGCCCTAAATGAGCAGGGTGAAAACGGCAAAGGTTTCATCGTGCAGTTATTGTCTGCCCGGCTCGCCCAGCAGATTGCGGCATTTCAAGGACCGGGTTCGCTGTGGGTAGCCCCCAAAATCGATGGTAAATCTCAAAAAGTTACCGCTCCCTTAAACATTTCTGGACTGGTCAGCGAATTTAATCAAGCAAAAGCGTTTCCCGATCATGGCGAGTTGCGGGTAGTTAAATATCGTACCGGTAATCGGGTTGCTTGGCGGGTAGATATCCGTGGCACCCAGGTATGGACGGTTACGGGGGCAAATCCGCAAGATATGCGCACTAATTTGCAAACTAATGCATCGGGTCGGGCAGGAAACTCCGATATGACCAATGCGGTTACTAGAGCCTTAGATCAGGCCGGGTATCGCCGCGGACAACCGGTAGAACTGATAGGTCACTCGCAAGGCGGGGCGGTGGCAGCACAACTAGGTGCAAATCCCGCTTTGGCAAAAAAATACAATATAAAAAGCGTGGTAACGCTGGGTTCTAATACCGGCAATTTTCGTCCGGCGTCAGGAGTCCATATGGTATCACTAGAAAATTCTGCCGATATTGTGCCCCGGCTTGACGGACGGACAAATCCCAATGTTCCCAACCTGACCACGGTGCGAACCTATAAGAACTACCACAGTGTGGGAGGAAATCACGCTAAAGAACTATATGGTCAGGTAGCGAAAGCGTGGGAAGACTCCGGCGATGGAGACTATGCGCGTTTTATTGAAACTCGTAACCACAACTTGGGGATTAATAGGACTACCAAAGCCACGGCGCAATCATTTGTAGTGAAACGGATGGAAGCTCCGCGTCCTGCAAATCCTAGAACCATTAAAAGGCTAATCTCTTCCTTTTAATGGGGTTACACCAGTAAAGTAATAATGATCAGCATCGCCACCGCTATCTCCGCGAACCCTATCCGCGATACCGTAAGCGCCTGCGGATATTTCTTTTGCAATAGCGGCACCGCAATCGAGCGCGCCAGCAGCAGCGCCCAAACCAACAGATGCCACCAGGTAACCCAACCTAGAATGAAAAATGCCAGAATCACCGCAGTTAGTACTGCATGAGCCCCTATCGAAAAGAACCAGAAAGGCTGCGAATTTCGCCGGCGAACCAAAGACCGCACATAGGGAATAGTTGACCAGTAGTAAGAGGTAATGACCCAAGCTACTACCAGCATCCAGCCCCAACCTTGCAGATTCCCGGTAGGAGATACGACCCAGTCAACATTACTGGTAGCAGTATGTTCCAACCAGGGAATGGCAGCGAAAGATCGCGAAAACTGGGTGCCGATATCGTAGGAAACTAGGCTCATGACTCCAGTCGCCAAAATGGTACTGGTGCGCGCCAATAAAGATCGTTCCCGATGGAGAACCGATTCGACCACTGCGATTACGATTAGCGGGAAAAATACTAGGGTCCACTCCAGCAGCGGGGGTGCTACCAGCAGGCTGATAACTCCTAAAACTAAAGTTATAGCACCATAGATTTGTAATGGTTTGAAGTAACGATCTTTGCGGTGGGATCGCAACCACAGTCCCCCCGCATTAAAGGCGAAATATCCGCAAAGCCACAGCGTAAATACCAGCCAATGAACTGGACGAAGCGAAGACTCTATCACTCCAATCCAGTAGGGCAGTAGCGCCATCGCATAGGCACCCTCTTGAGTTGGCACCCAACCGTTGCGTGCCCATCTGCCCCAGCGGTTAGATTTTTTACCAAGCTGTTGGATGATATGGAGATCATCGTCGCGTTTAAGTGGCTTATTAATCTGCGAAAAATCGTTTTTCACTACCCGCCGAAAGCGGGAGGTGTGAGCCTTCACTCCCGGTAGCTGCAGTTTTTCCGAGGGCGAAGAAAGCTTTTCGCCCTTCCGGGAGTCTTCTGCAGATTTTGCCAGCTGGTCGCTAGGCGCGGGATTGTCAGCGTTAGACTCTCCCAGCAAGGGGGCATGAATCTTTTGCAGGTTACCGGTGTTGGGAACGGCAGTTACCCCGCCGGTGGTACTAGCGGAAACACCTCCCTCGGCGCTGAAGCCCTGGGGTTTTCTAACCAGCAGAGAACGCCGGATCGGGGGCTCGGAATTGGTGTCACGAGGAGTATCGCCCTGGCTGCCATCACTATTCAAGGGAGTAGGATCCTCGCCCGCTAAAGGTTTTGAAGAGGCGATCGTATGAGAGGAAGGCTGCGGAATTGTGCTGCGTACCGGCCTCGCCCTTGAGGGCGTCCTGTCCGGTTTGACCTCGTCTTCGCCCACTATATCTTCGGGCTGAACGGCTTCATACGCATTTTGCACATGGGCAACCGTACTATGAACACATGAGATTGTGCTTAATAGATGCTCACGAAGCGGTAGCATTTTGGTCTCGGTTAGATATAAAAGTGCCGATAAGAACGGCTAATAACACTTCGGTCACATTTTTTCTGGCGGGATAAATATGCGCTCAGGTATTTAAGATACATTTGCGTCAGGGAATCCCTTATTAGTTAGAAATCCTTATAAACTTAAATCCCCTGGTAATGGCAATTTAATATTTGGATGCCTCATAGCTGGGACCGCAGTCCTAAGGTAAAAGTATGACTGAAGTTCGAATTCATGGCAGAGGTGGCCAAGGCGTCGTAACTGCTGCTGATCTGATTGCCTATGCGGCATTCACCGATGGGCATCATGCGCAGGCGTTCCCTTCTTTCGGTTCGGAGCGTACCGGTGCGCCGGTAGTTTCTTATTGCCGGATTGCAGATAAAGAAATCCGTACCCGCGAACCCGTTCAGGAACCCGATTTGGTGGTGGTGCAAGATGCTACCCTACTGGCGATTATGGACGTGTTTTCGGGTCTGAAACCAGACGGGTTCGCGCTGGTAAACTCGGCCAAGTCGGCTGCTGAACTGGGGATAGAGGAAGTAATTGCCGCCCACCCGCAAGGACATGTGGTGATGATCCCGGCTACCGAGATCGCTAAGAAGCATCTGGGTCGCCCCCTACCGAACGCAGTGATGCTGGGGGGAGCAGCCGCCCTGACTGGGTTAGTGCGCCTGTCCAGTGTTACCCAGGCGATTCAAAACCGTTTCCACGGCAAAGTCGGTGAAGGCAATGTGGCTGCCGCGGTCGCCGCCTACGAAATGGTCAGTTCAATGAAAGAAGAGGCCAAGTAACGTGCTAAAACAGATTGAAGGTTCGCAAGCTATTGCGCAATCGGTTGCCGCCTGCAGCCCGGAAGTTGTCAGTGCTTACCCGATTAGCCCCCAAACCCACATAGTGGAGGCGCTATCTGCCCTGGTTAAAGCAGGCAAGATGGGCAGCGCGGAATATATTAACGTAGAATCCGAGTTCGCAGCCATGTCGGCCTGTATTGGGGCTTCGGCGGTGGGGGCGCGTACCTATACCGCTACCGCTTCGCAGGGGCTTCTCTATATGGTAGAGGCAGTTTATAACGCTGCCGGGCTAGGGTTGCCCATCGTAATGACGGTGGCTAACCGGGCGATCGGCGGGCCGATCAACATTTGGAATGACCACTCCGACACCATGAGTCAACGCGAATCCGGGTGGCTGCAATTGTTCGCTGAGAACAACCAGGAAGCCTCGGATCTGCATGTACAAGCGTTCAGGATTGCCGAAGAGCTTTCGGTTCCAGTAATGGTTTGTATGGATGGCTTTATTTTGACCCACGCGGTCGAACAGGTAGATGTTCCGGAAAAAGAGCAGGTAGAAAAGTTCCTGCCACCCTATACTCCCCGGGTCGTCCTCGACCCAGCAGATCCGATTACTATTGGTGCGATGGTAGGTCCGGAAGCCTTTACCGAAGTAAAGTACCTCCAACACGTCAAACAGCTGCAAGCGTTAGAGCTCATCCCCAAAGTACAAGCAGAATTCAAGAACATTTTCGGGCGCGATTCCGGCGGGCTGGTTCGTCCCTACCGGATCGAGGACGCCGAAACCGTCATCGTGGCGATGGGTTCGGTGCTGGGCACCATTAAAGACGTGGTTGATCAGCGCCGCGAAGCGGGCGAAAAAATCGGGGTGCTCGGGATTTGCTCCTTCCGACCCTTCCCCTTTGAACAGGTAGCCAAGTATTTGGGGGGTGCAAAACGCTTCGTATGTATCGAGAAAGCCTTCTCCTTAGGTATTGGGGGAATCGTAGCTTCTCATTGTCGCTCTGCTCTTTCGCGAGCCGGCAAATCAGTTCGTGACTATGAAGTGATCGCCGGTTTGGGCGGGCGCAATATCACGGAGCATTCCCTGGAGCAGGTGCTGGATCAGGTAGCGGCCGACCAGCTAGAACACCTAACCTTCTTGGATCTGGATCAAGAACTGGTTGAGGCGGAGCTGGAACGGGAAAAAGCCACCCGGCGTTCTGGTCCGATCAGTGAAAACATTCAACGTCACGCCACTCAGCGTGCCAATGCGGCGCGCGGAATTTAGGAGGCAGGCTATGTCAGCAACTATGAGTGTTCCGCTTCCGGCACCGCAGTTTCGCGAAAGCGTAGAAACTGCGATTCCGGCACGCGAAAATGTAAAGTTTTACCAGGTAGGCTCCTATGCGGTGGGTAACCGCCTCGCGGAATTAGATTATCGTTCCGTCCAGTCTGACCCGAACCGGATCAACTCGCTAACTTCCGGTCATCGCGCTTGTCAGGGCTGCGGGGAAGCTTTGGGGGCGCGTTACGCCCTCGACACCGCGATGGATGCCGCCGATCGAGATTTGGTGGCGGTTAATGCCACCGGCTGTCTGGAGGTTTTTTCTACTCCTTACCCCGAAACTGCTTGGACGATTCCTTGGGTACACTCCCTATTCGGCAATGCTCCCGCAGTAGCTTCGGGGGCGGCGGCAGCGCTTCGCGCCAAAGGCAAGAAAACCCGGGTGGTTGCCCAGGGAGGCGATGGCGGCACCGTGGATATCGGGATGGGCTGCCTGTCGGGGATGTTCGAACGTAACGACGACGTCCTCTATATCTGCTATGACAATGGCGCCTATATGAATACCGGGGTGCAGCGAAGCGGGGCGACTCCCCCCGCTGCCCGTACGGCTACCACCCAGCCGGTAGGGGAAAAA
[truncated: 127,663 more chars]
