# Supplementary material for: Genome resolved analysis of a premature infant gut microbial community reveals a Varibaculum cambriense genome and a shift towards fermentation-based metabolism during the third week of life
Source: Microbiome. 2013 Dec 17;1:30. doi: 10.1186/2049-2618-1-30 (PMC4177395; doi:10.1186/2049-2618-1-30)
Supplement: Additional file 5 — KEGG annotations. [file 2049-2618-1-30-S5.zip › af5_V_cambriense_pathway_tools/1.0/data/enzrxns.dat]

# 
#
# Authors:
#
# Please see the license agreement regarding the use of and distribution of this file.
# The format of this file is defined at http://bioinformatics.ai.sri.com/ptools/flatfile-format.html .
#
# Species: Varibaculum cambriense dora
# Database: DoraCyc
# Version: 1.0
# File Name: enzrxns.dat
# Date and time generated: July 17, 2013, 11:45:46
#
# Attributes:
#    UNIQUE-ID
#    TYPES
#    COMMON-NAME
#    ALTERNATIVE-COFACTORS
#    ALTERNATIVE-SUBSTRATES
#    BASIS-FOR-ASSIGNMENT
#    CITATIONS
#    COFACTOR-BINDING-COMMENT
#    COFACTORS
#    COFACTORS-OR-PROSTHETIC-GROUPS
#    COMMENT
#    COMMENT-INTERNAL
#    CREDITS
#    DATA-SOURCE
#    DBLINKS
#    DOCUMENTATION
#    ENZYME
#    HIDE-SLOT?
#    INSTANCE-NAME-TEMPLATE
#    KCAT
#    KM
#    MEMBER-SORT-FN
#    PH-OPT
#    PHYSIOLOGICALLY-RELEVANT?
#    PROSTHETIC-GROUPS
#    REACTION
#    REACTION-DIRECTION
#    REGULATED-BY
#    REQUIRED-PROTEIN-COMPLEX
#    SPECIFIC-ACTIVITY
#    SYNONYMS
#    TEMPERATURE-OPT
#    TEMPLATE-FILE
#    VMAX
#
UNIQUE-ID - ENZRXNKFG-1
TYPES - Enzymatic-Reactions
COMMON-NAME - glycerol-3-phosphate dehydrogenase (NAD(P)+); K00057 glycerol-3-phosphate dehydrogenase (NAD(P)+) [EC:1.1.1.94] (db=KEGG evalue=5.3e-15 bit_score=85.0 identity=67.2 coverage=80.26315789473685) (BLAST) C
BASIS-FOR-ASSIGNMENT - :EC-NUMBER
ENZYME - GKFG-2025-MONOMER
PHYSIOLOGICALLY-RELEVANT? - T
REACTION - GLYC3PDEHYDROGBIOSYN-RXN
//
UNIQUE-ID - ENZRXNKFG-2
TYPES - Enzymatic-Reactions
COMMON-NAME - pad:TIIST44_04395 glycerol-3-phosphate dehydrogenase (NAD(P)+); K00057 glycerol-3-phosphate dehydrogenase (NAD(P)+) [EC:1.1.1.94] (db=KEGG) (RBH) B
BASIS-FOR-ASSIGNMENT - :EC-NUMBER
ENZYME - GKFG-2024-MONOMER
PHYSIOLOGICALLY-RELEVANT? - T
REACTION - GLYC3PDEHYDROGBIOSYN-RXN
//
UNIQUE-ID - ENZRXNKFG-3
TYPES - Enzymatic-Reactions
COMMON-NAME - ahe:Arch_0946 hemolysin A; K06442 23S rRNA (cytidine1920-2'-O)/16S rRNA (cytidine1409-2'-O)-methyltransferase [EC:2.1.1.226 2.1.1.227] (db=KEGG) (RBH) B
BASIS-FOR-ASSIGNMENT - :EC-NUMBER
ENZYME - GKFG-2021-MONOMER
PHYSIOLOGICALLY-RELEVANT? - T
REACTION - RXN-12462
//
UNIQUE-ID - ENZRXNKFG-4
TYPES - Enzymatic-Reactions
COMMON-NAME - ahe:Arch_0946 hemolysin A; K06442 23S rRNA (cytidine1920-2'-O)/16S rRNA (cytidine1409-2'-O)-methyltransferase [EC:2.1.1.226 2.1.1.227] (db=KEGG) (RBH) B
BASIS-FOR-ASSIGNMENT - :EC-NUMBER
ENZYME - GKFG-2021-MONOMER
PHYSIOLOGICALLY-RELEVANT? - T
REACTION - RXN-12463
//
UNIQUE-ID - ENZRXNKFG-5
TYPES - Enzymatic-Reactions
COMMON-NAME - NUDIX hydrolase; K01515 ADP-ribose pyrophosphatase [EC:3.6.1.13] (db=KEGG evalue=0.0 bit_score=192.0 identity=48.1 coverage=86.02620087336244) (BLAST) C
BASIS-FOR-ASSIGNMENT - :EC-NUMBER
ENZYME - GKFG-2013-MONOMER
PHYSIOLOGICALLY-RELEVANT? - T
REACTION - RXN0-1441
//
UNIQUE-ID - ENZRXNKFG-6
TYPES - Enzymatic-Reactions
COMMON-NAME - mcu:HMPREF0573_11878 csd; cysteine desulfurase (EC:2.8.1.7); K11717 cysteine desulfurase / selenocysteine lyase [EC:2.8.1.7 4.4.1.16] (db=KEGG) (RBH) B
BASIS-FOR-ASSIGNMENT - :EC-NUMBER
ENZYME - GKFG-2008-MONOMER
PHYSIOLOGICALLY-RELEVANT? - T
REACTION - SELENOCYSTEINE-LYASE-RXN
//
UNIQUE-ID - ENZRXNKFG-7
TYPES - Enzymatic-Reactions
COMMON-NAME - mcu:HMPREF0573_11878 csd; cysteine desulfurase (EC:2.8.1.7); K11717 cysteine desulfurase / selenocysteine lyase [EC:2.8.1.7 4.4.1.16] (db=KEGG) (RBH) B
BASIS-FOR-ASSIGNMENT - :EC-NUMBER
ENZYME - GKFG-2008-MONOMER
PHYSIOLOGICALLY-RELEVANT? - T
REACTION - RXN-12587
//
UNIQUE-ID - ENZRXNKFG-8
TYPES - Enzymatic-Reactions
COMMON-NAME - mcu:HMPREF0573_11878 csd; cysteine desulfurase (EC:2.8.1.7); K11717 cysteine desulfurase / selenocysteine lyase [EC:2.8.1.7 4.4.1.16] (db=KEGG) (RBH) B
BASIS-FOR-ASSIGNMENT - :EC-NUMBER
ENZYME - GKFG-2008-MONOMER
PHYSIOLOGICALLY-RELEVANT? - T
REACTION - RXN0-308
//
UNIQUE-ID - ENZRXNKFG-9
TYPES - Enzymatic-Reactions
COMMON-NAME - mcu:HMPREF0573_11878 csd; cysteine desulfurase (EC:2.8.1.7); K11717 cysteine desulfurase / selenocysteine lyase [EC:2.8.1.7 4.4.1.16] (db=KEGG) (RBH) B
BASIS-FOR-ASSIGNMENT - :EC-NUMBER
ENZYME - GKFG-2008-MONOMER
PHYSIOLOGICALLY-RELEVANT? - T
REACTION - RXN-12588
//
UNIQUE-ID - ENZRXNKFG-10
TYPES - Enzymatic-Reactions
COMMON-NAME - mcu:HMPREF0573_11878 csd; cysteine desulfurase (EC:2.8.1.7); K11717 cysteine desulfurase / selenocysteine lyase [EC:2.8.1.7 4.4.1.16] (db=KEGG) (RBH) B
BASIS-FOR-ASSIGNMENT - :EC-NUMBER
ENZYME - GKFG-2008-MONOMER
PHYSIOLOGICALLY-RELEVANT? - T
REACTION - RXN-9787
//
UNIQUE-ID - ENZRXNKFG-11
TYPES - Enzymatic-Reactions
COMMON-NAME - kse:Ksed_06020 arginine deiminase; K01478 arginine deiminase [EC:3.5.3.6] (db=KEGG) (RBH) B
BASIS-FOR-ASSIGNMENT - :EC-NUMBER
ENZYME - GKFG-2005-MONOMER
PHYSIOLOGICALLY-RELEVANT? - T
REACTION - ARGININE-DEIMINASE-RXN
//
UNIQUE-ID - ENZRXNKFG-12
TYPES - Enzymatic-Reactions
COMMON-NAME - mcu:HMPREF0573_11902 argF; ornithine carbamoyltransferase (EC:2.1.3.3); K00611 ornithine carbamoyltransferase [EC:2.1.3.3] (db=KEGG) (RBH) B
BASIS-FOR-ASSIGNMENT - :EC-NUMBER
ENZYME - GKFG-2003-MONOMER
PHYSIOLOGICALLY-RELEVANT? - T
REACTION - RXN-9
//
UNIQUE-ID - ENZRXNKFG-13
TYPES - Enzymatic-Reactions
COMMON-NAME - mcu:HMPREF0573_11902 argF; ornithine carbamoyltransferase (EC:2.1.3.3); K00611 ornithine carbamoyltransferase [EC:2.1.3.3] (db=KEGG) (RBH) B
BASIS-FOR-ASSIGNMENT - :EC-NUMBER
ENZYME - GKFG-2003-MONOMER
PHYSIOLOGICALLY-RELEVANT? - T
REACTION - ORNCARBAMTRANSFER-RXN
//
UNIQUE-ID - ENZRXNKFG-14
TYPES - Enzymatic-Reactions
COMMON-NAME - xylulokinase; K00854 xylulokinase [EC:2.7.1.17] (db=KEGG evalue=0.0 bit_score=520.0 identity=49.4 coverage=99.01185770750988) (BLAST) C
BASIS-FOR-ASSIGNMENT - :EC-NUMBER
ENZYME - GKFG-1993-MONOMER
PHYSIOLOGICALLY-RELEVANT? - T
REACTION - XYLULOKIN-RXN
//
UNIQUE-ID - ENZRXNKFG-15
TYPES - Enzymatic-Reactions
COMMON-NAME - mcu:HMPREF0573_11586 glgC; glucose-1-phosphate adenylyltransferase (EC:2.7.7.27); K00975 glucose-1-phosphate adenylyltransferase [EC:2.7.7.27] (db=KEGG) (RBH) B
BASIS-FOR-ASSIGNMENT - :EC-NUMBER
ENZYME - GKFG-1992-MONOMER
PHYSIOLOGICALLY-RELEVANT? - T
REACTION - GLUC1PADENYLTRANS-RXN
//
UNIQUE-ID - ENZRXNKFG-16
TYPES - Enzymatic-Reactions
COMMON-NAME - ABC transporter-like protein; K02013 iron complex transport system ATP-binding protein [EC:3.6.3.34] (db=KEGG evalue=1.4e-45 bit_score=189.0 identity=52.9 coverage=96.33507853403141) (BLAST) C
BASIS-FOR-ASSIGNMENT - :EC-NUMBER
ENZYME - GKFG-1990-MONOMER
PHYSIOLOGICALLY-RELEVANT? - T
REACTION - 3.6.3.34-RXN
//
UNIQUE-ID - ENZRXNKFG-17
TYPES - Enzymatic-Reactions
COMMON-NAME - mts:MTES_3446 glnA; glutamine synthetase; K01915 glutamine synthetase [EC:6.3.1.2] (db=KEGG) (RBH) B
BASIS-FOR-ASSIGNMENT - :EC-NUMBER
ENZYME - GKFG-1989-MONOMER
PHYSIOLOGICALLY-RELEVANT? - T
REACTION - GLUTAMINESYN-RXN
//
UNIQUE-ID - ENZRXNKFG-18
TYPES - Enzymatic-Reactions
COMMON-NAME - cga:Celgi_1384 (Glutamate--ammonia-ligase) adenylyltransferase; K00982 glutamate-ammonia-ligase adenylyltransferase [EC:2.7.7.42] (db=KEGG) (RBH) B
BASIS-FOR-ASSIGNMENT - :EC-NUMBER
ENZYME - GKFG-1988-MONOMER
PHYSIOLOGICALLY-RELEVANT? - T
REACTION - GSADENYLATION-RXN
//
UNIQUE-ID - ENZRXNKFG-19
TYPES - Enzymatic-Reactions
COMMON-NAME - gpmB2; phosphoglycerate mutase (EC:5.4.2.1); K15634 probable phosphoglycerate mutase [EC:5.4.2.1] (db=KEGG evalue=3.3e-39 bit_score=167.0 identity=42.1 coverage=96.58119658119658) (BLAST) C
BASIS-FOR-ASSIGNMENT - :EC-NUMBER
ENZYME - GKFG-1987-MONOMER
PHYSIOLOGICALLY-RELEVANT? - T
REACTION - 3PGAREARR-RXN
//
UNIQUE-ID - ENZRXNKFG-20
TYPES - Enzymatic-Reactions
COMMON-NAME - ahe:Arch_1256 anaerobic dimethyl sulfoxide reductase subunit A; K07306 anaerobic dimethyl sulfoxide reductase subunit A [EC:1.8.5.3] (db=KEGG) (RBH) B
BASIS-FOR-ASSIGNMENT - :EC-NUMBER
ENZYME - GKFG-1975-MONOMER
PHYSIOLOGICALLY-RELEVANT? - T
REACTION - RXN0-5262
//
UNIQUE-ID - ENZRXNKFG-21
TYPES - Enzymatic-Reactions
COMMON-NAME - ahe:Arch_1256 anaerobic dimethyl sulfoxide reductase subunit A; K07306 anaerobic dimethyl sulfoxide reductase subunit A [EC:1.8.5.3] (db=KEGG) (RBH) B
BASIS-FOR-ASSIGNMENT - :EC-NUMBER
ENZYME - GKFG-1975-MONOMER
PHYSIOLOGICALLY-RELEVANT? - T
REACTION - TRANS-RXN0-234
//
UNIQUE-ID - ENZRXNKFG-22
TYPES - Enzymatic-Reactions
COMMON-NAME - ahe:Arch_1256 anaerobic dimethyl sulfoxide reductase subunit A; K07306 anaerobic dimethyl sulfoxide reductase subunit A [EC:1.8.5.3] (db=KEGG) (RBH) B
BASIS-FOR-ASSIGNMENT - :EC-NUMBER
ENZYME - GKFG-1975-MONOMER
PHYSIOLOGICALLY-RELEVANT? - T
REACTION - DIMESULFREDUCT-RXN
//
UNIQUE-ID - ENZRXNKFG-23
TYPES - Enzymatic-Reactions
COMMON-NAME - 5'-nucleotidase (EC:3.1.3.5); K01091 phosphoglycolate phosphatase [EC:3.1.3.18] (db=KEGG evalue=3.5e-25 bit_score=121.0 identity=33.5 coverage=91.02564102564102) (BLAST) C
BASIS-FOR-ASSIGNMENT - :EC-NUMBER
ENZYME - GKFG-1968-MONOMER
PHYSIOLOGICALLY-RELEVANT? - T
REACTION - AMP-DEPHOSPHORYLATION-RXN
//
UNIQUE-ID - ENZRXNKFG-24
TYPES - Enzymatic-Reactions
COMMON-NAME - 5'-nucleotidase (EC:3.1.3.5); K01091 phosphoglycolate phosphatase [EC:3.1.3.18] (db=KEGG evalue=3.5e-25 bit_score=121.0 identity=33.5 coverage=91.02564102564102) (BLAST) C
BASIS-FOR-ASSIGNMENT - :EC-NUMBER
ENZYME - GKFG-1968-MONOMER
PHYSIOLOGICALLY-RELEVANT? - T
REACTION - 5-NUCLEOTID-RXN
//
UNIQUE-ID - ENZRXNKFG-25
TYPES - Enzymatic-Reactions
COMMON-NAME - 5'-nucleotidase (EC:3.1.3.5); K01091 phosphoglycolate phosphatase [EC:3.1.3.18] (db=KEGG evalue=3.5e-25 bit_score=121.0 identity=33.5 coverage=91.02564102564102) (BLAST) C
BASIS-FOR-ASSIGNMENT - :EC-NUMBER
ENZYME - GKFG-1968-MONOMER
PHYSIOLOGICALLY-RELEVANT? - T
REACTION - RXN-5841
//
UNIQUE-ID - ENZRXNKFG-26
TYPES - Enzymatic-Reactions
COMMON-NAME - 5'-nucleotidase (EC:3.1.3.5); K01091 phosphoglycolate phosphatase [EC:3.1.3.18] (db=KEGG evalue=3.5e-25 bit_score=121.0 identity=33.5 coverage=91.02564102564102) (BLAST) C
BASIS-FOR-ASSIGNMENT - :EC-NUMBER
ENZYME - GKFG-1968-MONOMER
PHYSIOLOGICALLY-RELEVANT? - T
REACTION - XMPXAN-RXN
//
UNIQUE-ID - ENZRXNKFG-27
TYPES - Enzymatic-Reactions
COMMON-NAME - 5'-nucleotidase (EC:3.1.3.5); K01091 phosphoglycolate phosphatase [EC:3.1.3.18] (db=KEGG evalue=3.5e-25 bit_score=121.0 identity=33.5 coverage=91.02564102564102) (BLAST) C
BASIS-FOR-ASSIGNMENT - :EC-NUMBER
ENZYME - GKFG-1968-MONOMER
PHYSIOLOGICALLY-RELEVANT? - T
REACTION - GPH-RXN
//
UNIQUE-ID - ENZRXNKFG-28
TYPES - Enzymatic-Reactions
COMMON-NAME - ahe:Arch_0909 undecaprenol kinase; K06153 undecaprenyl-diphosphatase [EC:3.6.1.27] (db=KEGG) (RBH) B
BASIS-FOR-ASSIGNMENT - :EC-NUMBER
ENZYME - GKFG-1964-MONOMER
PHYSIOLOGICALLY-RELEVANT? - T
REACTION - UNDECAPRENYL-DIPHOSPHATASE-RXN
//
UNIQUE-ID - ENZRXNKFG-29
TYPES - Enzymatic-Reactions
COMMON-NAME - ske:Sked_20910 tRNA (adenine-58-N(1)-) methyltransferase; K07442 tRNA (adenine57-N1/adenine58-N1)-methyltransferase [EC:2.1.1.219 2.1.1.220] (db=KEGG) (RBH) B
BASIS-FOR-ASSIGNMENT - :EC-NUMBER
ENZYME - GKFG-1961-MONOMER
PHYSIOLOGICALLY-RELEVANT? - T
REACTION - RXN-12466
//
UNIQUE-ID - ENZRXNKFG-30
TYPES - Enzymatic-Reactions
COMMON-NAME - ske:Sked_20910 tRNA (adenine-58-N(1)-) methyltransferase; K07442 tRNA (adenine57-N1/adenine58-N1)-methyltransferase [EC:2.1.1.219 2.1.1.220] (db=KEGG) (RBH) B
BASIS-FOR-ASSIGNMENT - :EC-NUMBER
ENZYME - GKFG-1961-MONOMER
PHYSIOLOGICALLY-RELEVANT? - T
REACTION - RXN-12469
//
UNIQUE-ID - ENZRXNKFG-31
TYPES - Enzymatic-Reactions
COMMON-NAME - mcu:HMPREF0573_10477 adhC; alcohol dehydrogenase (EC:1.1.1.2); K13979 uncharacterized zinc-type alcohol dehydrogenase-like protein [EC:1.-.-.-] (db=KEGG) (RBH) B
BASIS-FOR-ASSIGNMENT - :EC-NUMBER
ENZYME - GKFG-1960-MONOMER
PHYSIOLOGICALLY-RELEVANT? - T
REACTION - RXN-12484
//
UNIQUE-ID - ENZRXNKFG-32
TYPES - Enzymatic-Reactions
COMMON-NAME - mcu:HMPREF0573_10477 adhC; alcohol dehydrogenase (EC:1.1.1.2); K13979 uncharacterized zinc-type alcohol dehydrogenase-like protein [EC:1.-.-.-] (db=KEGG) (RBH) B
BASIS-FOR-ASSIGNMENT - :EC-NUMBER
ENZYME - GKFG-1960-MONOMER
PHYSIOLOGICALLY-RELEVANT? - T
REACTION - RXN-10717
//
UNIQUE-ID - ENZRXNKFG-33
TYPES - Enzymatic-Reactions
COMMON-NAME - mcu:HMPREF0573_10477 adhC; alcohol dehydrogenase (EC:1.1.1.2); K13979 uncharacterized zinc-type alcohol dehydrogenase-like protein [EC:1.-.-.-] (db=KEGG) (RBH) B
BASIS-FOR-ASSIGNMENT - :EC-NUMBER
ENZYME - GKFG-1960-MONOMER
PHYSIOLOGICALLY-RELEVANT? - T
REACTION - ALCOHOL-DEHYDROGENASE-NADPORNOP+-RXN
//
UNIQUE-ID - ENZRXNKFG-34
TYPES - Enzymatic-Reactions
COMMON-NAME - hisI; phosphoribosyl-AMP cyclohydrolase; K01496 phosphoribosyl-AMP cyclohydrolase [EC:3.5.4.19] (db=KEGG evalue=0.0 bit_score=190.0 identity=79.5 coverage=81.75182481751825) (BLAST) C
BASIS-FOR-ASSIGNMENT - :EC-NUMBER
ENZYME - GKFG-1953-MONOMER
PHYSIOLOGICALLY-RELEVANT? - T
REACTION - HISTCYCLOHYD-RXN
//
UNIQUE-ID - ENZRXNKFG-35
TYPES - Enzymatic-Reactions
COMMON-NAME - bcv:Bcav_2215 pyruvate kinase (EC:2.7.1.40); K00873 pyruvate kinase [EC:2.7.1.40] (db=KEGG) (RBH) B
BASIS-FOR-ASSIGNMENT - :EC-NUMBER
ENZYME - GKFG-1950-MONOMER
PHYSIOLOGICALLY-RELEVANT? - T
REACTION - PEPDEPHOS-RXN
//
UNIQUE-ID - ENZRXNKFG-36
TYPES - Enzymatic-Reactions
COMMON-NAME - gvh:HMPREF9231_0149 rbsK; ribokinase (EC:2.7.1.15); K00852 ribokinase [EC:2.7.1.15] (db=KEGG) (RBH) B
BASIS-FOR-ASSIGNMENT - :EC-NUMBER
ENZYME - GKFG-1949-MONOMER
PHYSIOLOGICALLY-RELEVANT? - T
REACTION - RIBOKIN-RXN
//
UNIQUE-ID - ENZRXNKFG-37
TYPES - Enzymatic-Reactions
COMMON-NAME - mph:MLP_43610 putative M18 family aminopeptidase (EC:3.4.11.-); K01267 aspartyl aminopeptidase [EC:3.4.11.21] (db=KEGG) (RBH) B
BASIS-FOR-ASSIGNMENT - :EC-NUMBER
ENZYME - GKFG-1935-MONOMER
PHYSIOLOGICALLY-RELEVANT? - T
REACTION - 3.4.11.21-RXN
//
UNIQUE-ID - ENZRXNKFG-38
TYPES - Enzymatic-Reactions
COMMON-NAME - serine O-acetyltransferase (EC:2.3.1.30); K00640 serine O-acetyltransferase [EC:2.3.1.30] (db=KEGG evalue=0.0 bit_score=230.0 identity=59.6 coverage=79.65367965367966) (BLAST) C
BASIS-FOR-ASSIGNMENT - :EC-NUMBER
ENZYME - GKFG-1933-MONOMER
PHYSIOLOGICALLY-RELEVANT? - T
REACTION - SERINE-O-ACETTRAN-RXN
//
UNIQUE-ID - ENZRXNKFG-39
TYPES - Enzymatic-Reactions
COMMON-NAME - ckp:ckrop_0419 Cysteine synthase (EC:2.5.1.47); K01738 cysteine synthase A [EC:2.5.1.47] (db=KEGG) (RBH) B
BASIS-FOR-ASSIGNMENT - :EC-NUMBER
ENZYME - GKFG-1932-MONOMER
PHYSIOLOGICALLY-RELEVANT? - T
REACTION - SULFOCYS-RXN
//
UNIQUE-ID - ENZRXNKFG-40
TYPES - Enzymatic-Reactions
COMMON-NAME - ckp:ckrop_0419 Cysteine synthase (EC:2.5.1.47); K01738 cysteine synthase A [EC:2.5.1.47] (db=KEGG) (RBH) B
BASIS-FOR-ASSIGNMENT - :EC-NUMBER
ENZYME - GKFG-1932-MONOMER
PHYSIOLOGICALLY-RELEVANT? - T
REACTION - RXN-12726
//
UNIQUE-ID - ENZRXNKFG-41
TYPES - Enzymatic-Reactions
COMMON-NAME - ckp:ckrop_0419 Cysteine synthase (EC:2.5.1.47); K01738 cysteine synthase A [EC:2.5.1.47] (db=KEGG) (RBH) B
BASIS-FOR-ASSIGNMENT - :EC-NUMBER
ENZYME - GKFG-1932-MONOMER
PHYSIOLOGICALLY-RELEVANT? - T
REACTION - ACSERLY-RXN
//
UNIQUE-ID - ENZRXNKFG-42
TYPES - Enzymatic-Reactions
COMMON-NAME - cdb:CDBH8_2125 ccmA; phosphate import ATP-binding protein (EC:3.6.3.27) (db=KEGG) (RBH) B
BASIS-FOR-ASSIGNMENT - :EC-NUMBER
ENZYME - GKFG-1924-MONOMER
PHYSIOLOGICALLY-RELEVANT? - T
REACTION - 3.6.3.27-RXN
//
UNIQUE-ID - ENZRXNKFG-43
TYPES - Enzymatic-Reactions
COMMON-NAME - putative acyl-CoA thioester hydrolase (EC:3.1.2.2) (db=KEGG evalue=0.0 bit_score=210.0 identity=73.2 coverage=95.8041958041958) (BLAST) C
BASIS-FOR-ASSIGNMENT - :EC-NUMBER
ENZYME - GKFG-1919-MONOMER
PHYSIOLOGICALLY-RELEVANT? - T
REACTION - THIOESTER-RXN
//
UNIQUE-ID - ENZRXNKFG-44
TYPES - Enzymatic-Reactions
COMMON-NAME - putative acyl-CoA thioester hydrolase (EC:3.1.2.2) (db=KEGG evalue=0.0 bit_score=210.0 identity=73.2 coverage=95.8041958041958) (BLAST) C
BASIS-FOR-ASSIGNMENT - :EC-NUMBER
ENZYME - GKFG-1919-MONOMER
PHYSIOLOGICALLY-RELEVANT? - T
REACTION - RXN-9629
//
UNIQUE-ID - ENZRXNKFG-45
TYPES - Enzymatic-Reactions
COMMON-NAME - putative acyl-CoA thioester hydrolase (EC:3.1.2.2) (db=KEGG evalue=0.0 bit_score=210.0 identity=73.2 coverage=95.8041958041958) (BLAST) C
BASIS-FOR-ASSIGNMENT - :EC-NUMBER
ENZYME - GKFG-1919-MONOMER
PHYSIOLOGICALLY-RELEVANT? - T
REACTION - RXN-9628
//
UNIQUE-ID - ENZRXNKFG-46
TYPES - Enzymatic-Reactions
COMMON-NAME - putative acyl-CoA thioester hydrolase (EC:3.1.2.2) (db=KEGG evalue=0.0 bit_score=210.0 identity=73.2 coverage=95.8041958041958) (BLAST) C
BASIS-FOR-ASSIGNMENT - :EC-NUMBER
ENZYME - GKFG-1919-MONOMER
PHYSIOLOGICALLY-RELEVANT? - T
REACTION - RXN-9627
//
UNIQUE-ID - ENZRXNKFG-47
TYPES - Enzymatic-Reactions
COMMON-NAME - putative acyl-CoA thioester hydrolase (EC:3.1.2.2) (db=KEGG evalue=0.0 bit_score=210.0 identity=73.2 coverage=95.8041958041958) (BLAST) C
BASIS-FOR-ASSIGNMENT - :EC-NUMBER
ENZYME - GKFG-1919-MONOMER
PHYSIOLOGICALLY-RELEVANT? - T
REACTION - RXN-9626
//
UNIQUE-ID - ENZRXNKFG-48
TYPES - Enzymatic-Reactions
COMMON-NAME - putative acyl-CoA thioester hydrolase (EC:3.1.2.2) (db=KEGG evalue=0.0 bit_score=210.0 identity=73.2 coverage=95.8041958041958) (BLAST) C
BASIS-FOR-ASSIGNMENT - :EC-NUMBER
ENZYME - GKFG-1919-MONOMER
PHYSIOLOGICALLY-RELEVANT? - T
REACTION - RXN-9624
//
UNIQUE-ID - ENZRXNKFG-49
TYPES - Enzymatic-Reactions
COMMON-NAME - putative acyl-CoA thioester hydrolase (EC:3.1.2.2) (db=KEGG evalue=0.0 bit_score=210.0 identity=73.2 coverage=95.8041958041958) (BLAST) C
BASIS-FOR-ASSIGNMENT - :EC-NUMBER
ENZYME - GKFG-1919-MONOMER
PHYSIOLOGICALLY-RELEVANT? - T
REACTION - PALMITOYL-COA-HYDROLASE-RXN
//
UNIQUE-ID - ENZRXNKFG-50
TYPES - Enzymatic-Reactions
COMMON-NAME - deoC; deoxyribose-phosphate aldolase (EC:4.1.2.4); K01619 deoxyribose-phosphate aldolase [EC:4.1.2.4] (db=KEGG evalue=0.0 bit_score=292.0 identity=67.7 coverage=99.08256880733946) (BLAST) C
BASIS-FOR-ASSIGNMENT - :EC-NUMBER
ENZYME - GKFG-1916-MONOMER
PHYSIOLOGICALLY-RELEVANT? - T
REACTION - DEOXYRIBOSE-P-ALD-RXN
//
UNIQUE-ID - ENZRXNKFG-51
TYPES - Enzymatic-Reactions
COMMON-NAME - hypothetical protein; K01483 ureidoglycolate hydrolase [EC:3.5.3.19] (db=KEGG evalue=0.0 bit_score=281.0 identity=76.5 coverage=98.21428571428571) (BLAST) C
BASIS-FOR-ASSIGNMENT - :EC-NUMBER
ENZYME - GKFG-1915-MONOMER
PHYSIOLOGICALLY-RELEVANT? - T
REACTION - UREIDOGLYCOLATE-HYDROLASE-RXN
//
UNIQUE-ID - ENZRXNKFG-52
TYPES - Enzymatic-Reactions
COMMON-NAME - mcu:HMPREF0573_11357 putative acyl-CoA thioester hydrolase (EC:3.1.2.2) (db=KEGG) (RBH) B
BASIS-FOR-ASSIGNMENT - :EC-NUMBER
ENZYME - GKFG-1906-MONOMER
PHYSIOLOGICALLY-RELEVANT? - T
REACTION - THIOESTER-RXN
//
UNIQUE-ID - ENZRXNKFG-53
TYPES - Enzymatic-Reactions
COMMON-NAME - mcu:HMPREF0573_11357 putative acyl-CoA thioester hydrolase (EC:3.1.2.2) (db=KEGG) (RBH) B
BASIS-FOR-ASSIGNMENT - :EC-NUMBER
ENZYME - GKFG-1906-MONOMER
PHYSIOLOGICALLY-RELEVANT? - T
REACTION - RXN-9629
//
UNIQUE-ID - ENZRXNKFG-54
TYPES - Enzymatic-Reactions
COMMON-NAME - mcu:HMPREF0573_11357 putative acyl-CoA thioester hydrolase (EC:3.1.2.2) (db=KEGG) (RBH) B
BASIS-FOR-ASSIGNMENT - :EC-NUMBER
ENZYME - GKFG-1906-MONOMER
PHYSIOLOGICALLY-RELEVANT? - T
REACTION - RXN-9628
//
UNIQUE-ID - ENZRXNKFG-55
TYPES - Enzymatic-Reactions
COMMON-NAME - mcu:HMPREF0573_11357 putative acyl-CoA thioester hydrolase (EC:3.1.2.2) (db=KEGG) (RBH) B
BASIS-FOR-ASSIGNMENT - :EC-NUMBER
ENZYME - GKFG-1906-MONOMER
PHYSIOLOGICALLY-RELEVANT? - T
REACTION - RXN-9627
//
UNIQUE-ID - ENZRXNKFG-56
TYPES - Enzymatic-Reactions
COMMON-NAME - mcu:HMPREF0573_11357 putative acyl-CoA thioester hydrolase (EC:3.1.2.2) (db=KEGG) (RBH) B
BASIS-FOR-ASSIGNMENT - :EC-NUMBER
ENZYME - GKFG-1906-MONOMER
PHYSIOLOGICALLY-RELEVANT? - T
REACTION - RXN-9626
//
UNIQUE-ID - ENZRXNKFG-57
TYPES - Enzymatic-Reactions
COMMON-NAME - mcu:HMPREF0573_11357 putative acyl-CoA thioester hydrolase (EC:3.1.2.2) (db=KEGG) (RBH) B
BASIS-FOR-ASSIGNMENT - :EC-NUMBER
ENZYME - GKFG-1906-MONOMER
PHYSIOLOGICALLY-RELEVANT? - T
REACTION - RXN-9624
//
UNIQUE-ID - ENZRXNKFG-58
TYPES - Enzymatic-Reactions
COMMON-NAME - mcu:HMPREF0573_11357 putative acyl-CoA thioester hydrolase (EC:3.1.2.2) (db=KEGG) (RBH) B
BASIS-FOR-ASSIGNMENT - :EC-NUMBER
ENZYME - GKFG-1906-MONOMER
PHYSIOLOGICALLY-RELEVANT? - T
REACTION - PALMITOYL-COA-HYDROLASE-RXN
//
UNIQUE-ID - ENZRXNKFG-59
TYPES - Enzymatic-Reactions
COMMON-NAME - nca:Noca_4168 phosphoenolpyruvate carboxykinase (EC:4.1.1.32); K01596 phosphoenolpyruvate carboxykinase (GTP) [EC:4.1.1.32] (db=KEGG) (RBH) B
BASIS-FOR-ASSIGNMENT - :EC-NUMBER
ENZYME - GKFG-1887-MONOMER
PHYSIOLOGICALLY-RELEVANT? - T
REACTION - RXN-12481
//
UNIQUE-ID - ENZRXNKFG-60
TYPES - Enzymatic-Reactions
COMMON-NAME - nca:Noca_4168 phosphoenolpyruvate carboxykinase (EC:4.1.1.32); K01596 phosphoenolpyruvate carboxykinase (GTP) [EC:4.1.1.32] (db=KEGG) (RBH) B
BASIS-FOR-ASSIGNMENT - :EC-NUMBER
ENZYME - GKFG-1887-MONOMER
PHYSIOLOGICALLY-RELEVANT? - T
REACTION - 4.1.1.32-RXN
//
UNIQUE-ID - ENZRXNKFG-61
TYPES - Enzymatic-Reactions
COMMON-NAME - ahe:Arch_1100 glutamyl-tRNA synthetase; K01885 glutamyl-tRNA synthetase [EC:6.1.1.17] (db=KEGG) (RBH) B
BASIS-FOR-ASSIGNMENT - :EC-NUMBER
ENZYME - GKFG-1875-MONOMER
PHYSIOLOGICALLY-RELEVANT? - T
REACTION - GLURS-RXN
//
UNIQUE-ID - ENZRXNKFG-62
TYPES - Enzymatic-Reactions
COMMON-NAME - kra:Krad_0299 hisS; histidyl-tRNA synthetase (EC:6.1.1.21); K01892 histidyl-tRNA synthetase [EC:6.1.1.21] (db=KEGG) (RBH) B
BASIS-FOR-ASSIGNMENT - :EC-NUMBER
ENZYME - GKFG-1874-MONOMER
PHYSIOLOGICALLY-RELEVANT? - T
REACTION - HISTIDINE--TRNA-LIGASE-RXN
//
UNIQUE-ID - ENZRXNKFG-63
TYPES - Enzymatic-Reactions
COMMON-NAME - iva:Isova_2459 UDP pyrophosphate synthase (EC:2.5.1.31); K12503 short-chain Z-isoprenyl diphosphate synthase [EC:2.5.1.68] (db=KEGG) (RBH) B
BASIS-FOR-ASSIGNMENT - :EC-NUMBER
ENZYME - GKFG-1868-MONOMER
PHYSIOLOGICALLY-RELEVANT? - T
REACTION - RXN-8999
//
UNIQUE-ID - ENZRXNKFG-64
TYPES - Enzymatic-Reactions
COMMON-NAME - iva:Isova_2459 UDP pyrophosphate synthase (EC:2.5.1.31); K12503 short-chain Z-isoprenyl diphosphate synthase [EC:2.5.1.68] (db=KEGG) (RBH) B
BASIS-FOR-ASSIGNMENT - :EC-NUMBER
ENZYME - GKFG-1868-MONOMER
PHYSIOLOGICALLY-RELEVANT? - T
REACTION - 2.5.1.68-RXN
//
UNIQUE-ID - ENZRXNKFG-65
TYPES - Enzymatic-Reactions
COMMON-NAME - xseB; exodeoxyribonuclease VII small subunit (EC:3.1.11.6); K03602 exodeoxyribonuclease VII small subunit [EC:3.1.11.6] (db=KEGG evalue=8.0e-13 bit_score=78.0 identity=54.7 coverage=84.72222222222221) (BLAST) C
BASIS-FOR-ASSIGNMENT - :EC-NUMBER
ENZYME - GKFG-1864-MONOMER
PHYSIOLOGICALLY-RELEVANT? - T
REACTION - 3.1.11.6-RXN
//
UNIQUE-ID - ENZRXNKFG-66
TYPES - Enzymatic-Reactions
COMMON-NAME - mcu:HMPREF0573_10791 xseA; exodeoxyribonuclease VII (EC:3.1.11.6); K03601 exodeoxyribonuclease VII large subunit [EC:3.1.11.6] (db=KEGG) (RBH) B
BASIS-FOR-ASSIGNMENT - :EC-NUMBER
ENZYME - GKFG-1863-MONOMER
PHYSIOLOGICALLY-RELEVANT? - T
REACTION - 3.1.11.6-RXN
//
UNIQUE-ID - ENZRXNKFG-67
TYPES - Enzymatic-Reactions
COMMON-NAME - ahe:Arch_1499 hydroxymethylbutenyl pyrophosphate reductase (EC:1.17.1.2); K03527 4-hydroxy-3-methylbut-2-enyl diphosphate reductase [EC:1.17.1.2] (db=KEGG) (RBH) B
BASIS-FOR-ASSIGNMENT - :EC-NUMBER
ENZYME - GKFG-1862-MONOMER
PHYSIOLOGICALLY-RELEVANT? - T
REACTION - ISPH2-RXN
//
UNIQUE-ID - ENZRXNKFG-68
TYPES - Enzymatic-Reactions
COMMON-NAME - ahe:Arch_1499 hydroxymethylbutenyl pyrophosphate reductase (EC:1.17.1.2); K03527 4-hydroxy-3-methylbut-2-enyl diphosphate reductase [EC:1.17.1.2] (db=KEGG) (RBH) B
BASIS-FOR-ASSIGNMENT - :EC-NUMBER
ENZYME - GKFG-1862-MONOMER
PHYSIOLOGICALLY-RELEVANT? - T
REACTION - RXN0-884
//
UNIQUE-ID - ENZRXNKFG-69
TYPES - Enzymatic-Reactions
COMMON-NAME - aai:AARI_29350 hsdM; type I restriction-modification system modification subunit (EC:2.1.1.72 3.1.21.3) (db=KEGG) (RBH) B
BASIS-FOR-ASSIGNMENT - :EC-NUMBER
ENZYME - GKFG-1857-MONOMER
PHYSIOLOGICALLY-RELEVANT? - T
REACTION - 3.1.21.3-RXN
//
UNIQUE-ID - ENZRXNKFG-70
TYPES - Enzymatic-Reactions
COMMON-NAME - aai:AARI_29350 hsdM; type I restriction-modification system modification subunit (EC:2.1.1.72 3.1.21.3) (db=KEGG) (RBH) B
BASIS-FOR-ASSIGNMENT - :EC-NUMBER
ENZYME - GKFG-1857-MONOMER
PHYSIOLOGICALLY-RELEVANT? - T
REACTION - 2.1.1.72-RXN
//
UNIQUE-ID - ENZRXNKFG-71
TYPES - Enzymatic-Reactions
COMMON-NAME - aai:AARI_29340 hsdS; type I restriction-modification system specificity subunit (EC:2.1.1.72 3.1.21.3) (db=KEGG) (RBH) B
BASIS-FOR-ASSIGNMENT - :EC-NUMBER
ENZYME - GKFG-1856-MONOMER
PHYSIOLOGICALLY-RELEVANT? - T
REACTION - 3.1.21.3-RXN
//
UNIQUE-ID - ENZRXNKFG-72
TYPES - Enzymatic-Reactions
COMMON-NAME - aai:AARI_29340 hsdS; type I restriction-modification system specificity subunit (EC:2.1.1.72 3.1.21.3) (db=KEGG) (RBH) B
BASIS-FOR-ASSIGNMENT - :EC-NUMBER
ENZYME - GKFG-1856-MONOMER
PHYSIOLOGICALLY-RELEVANT? - T
REACTION - 2.1.1.72-RXN
//
UNIQUE-ID - ENZRXNKFG-73
TYPES - Enzymatic-Reactions
COMMON-NAME - pseudouridine synthase; K06178 23S rRNA pseudouridine2605 synthase [EC:5.4.99.22] (db=KEGG evalue=0.0 bit_score=250.0 identity=56.3 coverage=81.25) (BLAST) C
BASIS-FOR-ASSIGNMENT - :EC-NUMBER
ENZYME - GKFG-1834-MONOMER
PHYSIOLOGICALLY-RELEVANT? - T
REACTION - RXN-11836
//
UNIQUE-ID - ENZRXNKFG-74
TYPES - Enzymatic-Reactions
COMMON-NAME - bcv:Bcav_2151 prephenate dehydrogenase; K04517 prephenate dehydrogenase [EC:1.3.1.12] (db=KEGG) (RBH) B
BASIS-FOR-ASSIGNMENT - :EC-NUMBER
ENZYME - GKFG-1833-MONOMER
PHYSIOLOGICALLY-RELEVANT? - T
REACTION - PREPHENATEDEHYDROG-RXN
//
UNIQUE-ID - ENZRXNKFG-75
TYPES - Enzymatic-Reactions
COMMON-NAME - cytidylate kinase (EC:2.7.4.14); K00945 cytidylate kinase [EC:2.7.4.14] (db=KEGG evalue=6.2e-42 bit_score=176.0 identity=55.4 coverage=79.32692307692307) (BLAST) C
BASIS-FOR-ASSIGNMENT - :EC-NUMBER
ENZYME - GKFG-1832-MONOMER
PHYSIOLOGICALLY-RELEVANT? - T
REACTION - RXN-12002
//
UNIQUE-ID - ENZRXNKFG-76
TYPES - Enzymatic-Reactions
COMMON-NAME - cytidylate kinase (EC:2.7.4.14); K00945 cytidylate kinase [EC:2.7.4.14] (db=KEGG evalue=6.2e-42 bit_score=176.0 identity=55.4 coverage=79.32692307692307) (BLAST) C
BASIS-FOR-ASSIGNMENT - :EC-NUMBER
ENZYME - GKFG-1832-MONOMER
PHYSIOLOGICALLY-RELEVANT? - T
REACTION - CMPKI-RXN
//
UNIQUE-ID - ENZRXNKFG-77
TYPES - Enzymatic-Reactions
COMMON-NAME - cytidylate kinase (EC:2.7.4.14); K00945 cytidylate kinase [EC:2.7.4.14] (db=KEGG evalue=6.2e-42 bit_score=176.0 identity=55.4 coverage=79.32692307692307) (BLAST) C
BASIS-FOR-ASSIGNMENT - :EC-NUMBER
ENZYME - GKFG-1832-MONOMER
PHYSIOLOGICALLY-RELEVANT? - T
REACTION - RXN-7913
//
UNIQUE-ID - ENZRXNKFG-78
TYPES - Enzymatic-Reactions
COMMON-NAME - cfi:Celf_1839 DNA polymerase I; K02335 DNA polymerase I [EC:2.7.7.7] (db=KEGG) (RBH) B
BASIS-FOR-ASSIGNMENT - :EC-NUMBER
ENZYME - GKFG-1828-MONOMER
PHYSIOLOGICALLY-RELEVANT? - T
REACTION - DNA-DIRECTED-DNA-POLYMERASE-RXN
//
UNIQUE-ID - ENZRXNKFG-79
TYPES - Enzymatic-Reactions
COMMON-NAME - coaE; dephospho-CoA kinase (EC:2.7.1.24); K00859 dephospho-CoA kinase [EC:2.7.1.24] (db=KEGG evalue=1.4e-28 bit_score=132.0 identity=41.5 coverage=88.73873873873875) (BLAST) C
BASIS-FOR-ASSIGNMENT - :EC-NUMBER
ENZYME - GKFG-1823-MONOMER
PHYSIOLOGICALLY-RELEVANT? - T
REACTION - DEPHOSPHOCOAKIN-RXN
//
UNIQUE-ID - ENZRXNKFG-80
TYPES - Enzymatic-Reactions
COMMON-NAME - ahe:Arch_1786 queuine tRNA-ribosyltransferase (EC:2.4.2.29); K00773 queuine tRNA-ribosyltransferase [EC:2.4.2.29] (db=KEGG) (RBH) B
BASIS-FOR-ASSIGNMENT - :EC-NUMBER
ENZYME - GKFG-1821-MONOMER
PHYSIOLOGICALLY-RELEVANT? - T
REACTION - RXN0-1321
//
UNIQUE-ID - ENZRXNKFG-1159
TYPES - Enzymatic-Reactions
COMMON-NAME - alpha-amylase catalytic subunit
BASIS-FOR-ASSIGNMENT - :MANUAL
ENZYME - GKFG-1290-MONOMER
PHYSIOLOGICALLY-RELEVANT? - T
REACTION - RXN-12190
//
UNIQUE-ID - ENZRXNKFG-81
TYPES - Enzymatic-Reactions
COMMON-NAME - ahe:Arch_1786 queuine tRNA-ribosyltransferase (EC:2.4.2.29); K00773 queuine tRNA-ribosyltransferase [EC:2.4.2.29] (db=KEGG) (RBH) B
BASIS-FOR-ASSIGNMENT - :EC-NUMBER
ENZYME - GKFG-1821-MONOMER
PHYSIOLOGICALLY-RELEVANT? - T
REACTION - QUEUOSINE-TRNA-RIBOSYLTRANSFERASE-RXN
//
UNIQUE-ID - ENZRXNKFG-82
TYPES - Enzymatic-Reactions
COMMON-NAME - nfa:nfa2690 glutamyl-Q tRNA(Asp) synthetase; K01885 glutamyl-tRNA synthetase [EC:6.1.1.17] (db=KEGG) (RBH) B
BASIS-FOR-ASSIGNMENT - :EC-NUMBER
ENZYME - GKFG-1820-MONOMER
PHYSIOLOGICALLY-RELEVANT? - T
REACTION - GLURS-RXN
//
UNIQUE-ID - ENZRXNKFG-83
TYPES - Enzymatic-Reactions
COMMON-NAME - ahe:Arch_0813 threonyl-tRNA synthetase; K01868 threonyl-tRNA synthetase [EC:6.1.1.3] (db=KEGG) (RBH) B
BASIS-FOR-ASSIGNMENT - :EC-NUMBER
ENZYME - GKFG-1819-MONOMER
PHYSIOLOGICALLY-RELEVANT? - T
REACTION - THREONINE--TRNA-LIGASE-RXN
//
UNIQUE-ID - ENZRXNKFG-84
TYPES - Enzymatic-Reactions
COMMON-NAME - CDP-alcohol phosphatidyltransferase; K00995 CDP-diacylglycerol--glycerol-3-phosphate 3-phosphatidyltransferase [EC:2.7.8.5] (db=KEGG evalue=5.0e-44 bit_score=183.0 identity=49.7 coverage=95.1219512195122) (BLAST) C
BASIS-FOR-ASSIGNMENT - :EC-NUMBER
ENZYME - GKFG-1817-MONOMER
PHYSIOLOGICALLY-RELEVANT? - T
REACTION - PHOSPHAGLYPSYN-RXN
//
UNIQUE-ID - ENZRXNKFG-85
TYPES - Enzymatic-Reactions
COMMON-NAME - cfl:Cfla_1787 group 1 glycosyl transferase; K08256 phosphatidylinositol alpha-mannosyltransferase [EC:2.4.1.57] (db=KEGG) (RBH) B
BASIS-FOR-ASSIGNMENT - :EC-NUMBER
ENZYME - GKFG-1814-MONOMER
PHYSIOLOGICALLY-RELEVANT? - T
REACTION - 2.4.1.57-RXN
//
UNIQUE-ID - ENZRXNKFG-86
TYPES - Enzymatic-Reactions
COMMON-NAME - ruvC; crossover junction endodeoxyribonuclease (EC:3.1.22.4); K01159 crossover junction endodeoxyribonuclease RuvC [EC:3.1.22.4] (db=KEGG evalue=1.6e-32 bit_score=144.0 identity=58.1 coverage=90.69767441860465) (BLAST) C
BASIS-FOR-ASSIGNMENT - :EC-NUMBER
ENZYME - GKFG-1810-MONOMER
PHYSIOLOGICALLY-RELEVANT? - T
REACTION - 3.1.22.4-RXN
//
UNIQUE-ID - ENZRXNKFG-87
TYPES - Enzymatic-Reactions
COMMON-NAME - ruvC; crossover junction endodeoxyribonuclease (EC:3.1.22.4); K01159 crossover junction endodeoxyribonuclease RuvC [EC:3.1.22.4] (db=KEGG evalue=2.7e-18 bit_score=96.0 identity=58.5 coverage=89.77272727272727) (BLAST) C
BASIS-FOR-ASSIGNMENT - :EC-NUMBER
ENZYME - GKFG-1809-MONOMER
PHYSIOLOGICALLY-RELEVANT? - T
REACTION - 3.1.22.4-RXN
//
UNIQUE-ID - ENZRXNKFG-88
TYPES - Enzymatic-Reactions
COMMON-NAME - Holliday junction DNA helicase subunit RuvA; K03550 holliday junction DNA helicase RuvA [EC:3.6.4.12] (db=KEGG evalue=0.0 bit_score=200.0 identity=49.3 coverage=98.0) (BLAST) C
BASIS-FOR-ASSIGNMENT - :EC-NUMBER
ENZYME - GKFG-1808-MONOMER
PHYSIOLOGICALLY-RELEVANT? - T
REACTION - RXN-11135
//
UNIQUE-ID - ENZRXNKFG-89
TYPES - Enzymatic-Reactions
COMMON-NAME - xce:Xcel_1668 Holliday junction DNA helicase RuvB; K03551 holliday junction DNA helicase RuvB [EC:3.6.4.12] (db=KEGG) (RBH) B
BASIS-FOR-ASSIGNMENT - :EC-NUMBER
ENZYME - GKFG-1807-MONOMER
PHYSIOLOGICALLY-RELEVANT? - T
REACTION - RXN-11135
//
UNIQUE-ID - ENZRXNKFG-90
TYPES - Enzymatic-Reactions
COMMON-NAME - phosphoribosyltransferase (EC:2.4.2.7); K00759 adenine phosphoribosyltransferase [EC:2.4.2.7] (db=KEGG evalue=0.0 bit_score=207.0 identity=62.3 coverage=87.77777777777777) (BLAST) C
BASIS-FOR-ASSIGNMENT - :EC-NUMBER
ENZYME - GKFG-1801-MONOMER
PHYSIOLOGICALLY-RELEVANT? - T
REACTION - ADENPRIBOSYLTRAN-RXN
//
UNIQUE-ID - ENZRXNKFG-91
TYPES - Enzymatic-Reactions
COMMON-NAME - bcv:Bcav_1999 (p)ppGpp synthetase I SpoT/RelA (EC:2.7.6.5); K00951 GTP pyrophosphokinase [EC:2.7.6.5] (db=KEGG) (RBH) B
BASIS-FOR-ASSIGNMENT - :EC-NUMBER
ENZYME - GKFG-1800-MONOMER
PHYSIOLOGICALLY-RELEVANT? - T
REACTION - GTPPYPHOSKIN-RXN
//
UNIQUE-ID - ENZRXNKFG-92
TYPES - Enzymatic-Reactions
COMMON-NAME - bcv:Bcav_1999 (p)ppGpp synthetase I SpoT/RelA (EC:2.7.6.5); K00951 GTP pyrophosphokinase [EC:2.7.6.5] (db=KEGG) (RBH) B
BASIS-FOR-ASSIGNMENT - :EC-NUMBER
ENZYME - GKFG-1800-MONOMER
PHYSIOLOGICALLY-RELEVANT? - T
REACTION - GDPPYPHOSKIN-RXN
//
UNIQUE-ID - ENZRXNKFG-93
TYPES - Enzymatic-Reactions
COMMON-NAME - pac:PPA0489 UTP-glucose-1-phosphate uridylyltransferase (EC:2.7.7.9); K00963 UTP--glucose-1-phosphate uridylyltransferase [EC:2.7.7.9] (db=KEGG) (RBH) B
BASIS-FOR-ASSIGNMENT - :EC-NUMBER
ENZYME - GKFG-1796-MONOMER
PHYSIOLOGICALLY-RELEVANT? - T
REACTION - GLUC1PURIDYLTRANS-RXN
//
UNIQUE-ID - ENZRXNKFG-94
TYPES - Enzymatic-Reactions
COMMON-NAME - ahe:Arch_0835 DEAD/DEAH box helicase; K05592 ATP-dependent RNA helicase DeaD [EC:3.6.4.13] (db=KEGG) (RBH) B
BASIS-FOR-ASSIGNMENT - :EC-NUMBER
ENZYME - GKFG-1795-MONOMER
PHYSIOLOGICALLY-RELEVANT? - T
REACTION - RXN-11109
//
UNIQUE-ID - ENZRXNKFG-95
TYPES - Enzymatic-Reactions
COMMON-NAME - iva:Isova_1635 aspartyl-tRNA synthetase (EC:6.1.1.12); K01876 aspartyl-tRNA synthetase [EC:6.1.1.12] (db=KEGG) (RBH) B
BASIS-FOR-ASSIGNMENT - :EC-NUMBER
ENZYME - GKFG-1794-MONOMER
PHYSIOLOGICALLY-RELEVANT? - T
REACTION - ASPARTATE--TRNA-LIGASE-RXN
//
UNIQUE-ID - ENZRXNKFG-96
TYPES - Enzymatic-Reactions
COMMON-NAME - lipA; lipoyl synthase (EC:2.8.1.8); K03644 lipoic acid synthetase [EC:2.8.1.8] (db=KEGG evalue=1.1e-08 bit_score=65.0 identity=55.9 coverage=50.0) (BLAST) C
BASIS-FOR-ASSIGNMENT - :EC-NUMBER
ENZYME - GKFG-1793-MONOMER
PHYSIOLOGICALLY-RELEVANT? - T
REACTION - RXN0-949
//
UNIQUE-ID - ENZRXNKFG-97
TYPES - Enzymatic-Reactions
COMMON-NAME - pyrroline-5-carboxylate reductase; K00286 pyrroline-5-carboxylate reductase [EC:1.5.1.2] (db=KEGG evalue=0.0 bit_score=208.0 identity=42.0 coverage=97.79411764705883) (BLAST) C
BASIS-FOR-ASSIGNMENT - :EC-NUMBER
ENZYME - GKFG-1790-MONOMER
PHYSIOLOGICALLY-RELEVANT? - T
REACTION - PYRROLINECARBREDUCT-RXN
//
UNIQUE-ID - ENZRXNKFG-98
TYPES - Enzymatic-Reactions
COMMON-NAME - mcu:HMPREF0573_11540 ileS2; isoleucine--tRNA ligase (EC:6.1.1.5); K01870 isoleucyl-tRNA synthetase [EC:6.1.1.5] (db=KEGG) (RBH) B
BASIS-FOR-ASSIGNMENT - :EC-NUMBER
ENZYME - GKFG-1789-MONOMER
PHYSIOLOGICALLY-RELEVANT? - T
REACTION - ISOLEUCINE--TRNA-LIGASE-RXN
//
UNIQUE-ID - ENZRXNKFG-99
TYPES - Enzymatic-Reactions
COMMON-NAME - pfr:PFREUD_00770 gpsA; glycerol-3-phosphate dehydrogenase [NAD(P)+] (EC:1.1.1.94); K00057 glycerol-3-phosphate dehydrogenase (NAD(P)+) [EC:1.1.1.94] (db=KEGG) (RBH) B
BASIS-FOR-ASSIGNMENT - :EC-NUMBER
ENZYME - GKFG-1787-MONOMER
PHYSIOLOGICALLY-RELEVANT? - T
REACTION - GLYC3PDEHYDROGBIOSYN-RXN
//
UNIQUE-ID - ENZRXNKFG-100
TYPES - Enzymatic-Reactions
COMMON-NAME - pad:TIIST44_04730 xylulokinase; K00854 xylulokinase [EC:2.7.1.17] (db=KEGG) (RBH) B
BASIS-FOR-ASSIGNMENT - :EC-NUMBER
ENZYME - GKFG-1786-MONOMER
PHYSIOLOGICALLY-RELEVANT? - T
REACTION - XYLULOKIN-RXN
//
UNIQUE-ID - ENZRXNKFG-101
TYPES - Enzymatic-Reactions
COMMON-NAME - mcu:HMPREF0573_10184 putative tetrahydrofolate synthase; K11754 dihydrofolate synthase / folylpolyglutamate synthase [EC:6.3.2.12 6.3.2.17] (db=KEGG) (RBH) B
BASIS-FOR-ASSIGNMENT - :EC-NUMBER
ENZYME - GKFG-1785-MONOMER
PHYSIOLOGICALLY-RELEVANT? - T
REACTION - FORMYLTHFGLUSYNTH-RXN
//
UNIQUE-ID - ENZRXNKFG-102
TYPES - Enzymatic-Reactions
COMMON-NAME - mcu:HMPREF0573_10184 putative tetrahydrofolate synthase; K11754 dihydrofolate synthase / folylpolyglutamate synthase [EC:6.3.2.12 6.3.2.17] (db=KEGG) (RBH) B
BASIS-FOR-ASSIGNMENT - :EC-NUMBER
ENZYME - GKFG-1785-MONOMER
PHYSIOLOGICALLY-RELEVANT? - T
REACTION - FOLYLPOLYGLUTAMATESYNTH-RXN
//
UNIQUE-ID - ENZRXNKFG-103
TYPES - Enzymatic-Reactions
COMMON-NAME - mcu:HMPREF0573_10184 putative tetrahydrofolate synthase; K11754 dihydrofolate synthase / folylpolyglutamate synthase [EC:6.3.2.12 6.3.2.17] (db=KEGG) (RBH) B
BASIS-FOR-ASSIGNMENT - :EC-NUMBER
ENZYME - GKFG-1785-MONOMER
PHYSIOLOGICALLY-RELEVANT? - T
REACTION - DIHYDROFOLATESYNTH-RXN
//
UNIQUE-ID - ENZRXNKFG-104
TYPES - Enzymatic-Reactions
COMMON-NAME - tcu:Tcur_3093 2-oxoglutarate dehydrogenase, E2 component, dihydrolipoamide succinyltransferase; K00658 2-oxoglutarate dehydrogenase E2 component (dihydrolipoamide succinyltransferase) [EC:2.3.1.61] (db=KEGG) (RBH) B
BASIS-FOR-ASSIGNMENT - :EC-NUMBER
ENZYME - GKFG-1783-MONOMER
PHYSIOLOGICALLY-RELEVANT? - T
REACTION - RXN0-1147
//
UNIQUE-ID - ENZRXNKFG-105
TYPES - Enzymatic-Reactions
COMMON-NAME - jde:Jden_1475 dihydrolipoamide dehydrogenase; K00382 dihydrolipoamide dehydrogenase [EC:1.8.1.4] (db=KEGG) (RBH) B
BASIS-FOR-ASSIGNMENT - :EC-NUMBER
ENZYME - GKFG-1781-MONOMER
PHYSIOLOGICALLY-RELEVANT? - T
REACTION - DIHYDLIPOXN-RXN
//
UNIQUE-ID - ENZRXNKFG-106
TYPES - Enzymatic-Reactions
COMMON-NAME - jde:Jden_1475 dihydrolipoamide dehydrogenase; K00382 dihydrolipoamide dehydrogenase [EC:1.8.1.4] (db=KEGG) (RBH) B
BASIS-FOR-ASSIGNMENT - :EC-NUMBER
ENZYME - GKFG-1781-MONOMER
PHYSIOLOGICALLY-RELEVANT? - T
REACTION - RXN0-1132
//
UNIQUE-ID - ENZRXNKFG-107
TYPES - Enzymatic-Reactions
COMMON-NAME - jde:Jden_1475 dihydrolipoamide dehydrogenase; K00382 dihydrolipoamide dehydrogenase [EC:1.8.1.4] (db=KEGG) (RBH) B
BASIS-FOR-ASSIGNMENT - :EC-NUMBER
ENZYME - GKFG-1781-MONOMER
PHYSIOLOGICALLY-RELEVANT? - T
REACTION - RXN-8629
//
UNIQUE-ID - ENZRXNKFG-108
TYPES - Enzymatic-Reactions
COMMON-NAME - jde:Jden_1475 dihydrolipoamide dehydrogenase; K00382 dihydrolipoamide dehydrogenase [EC:1.8.1.4] (db=KEGG) (RBH) B
BASIS-FOR-ASSIGNMENT - :EC-NUMBER
ENZYME - GKFG-1781-MONOMER
PHYSIOLOGICALLY-RELEVANT? - T
REACTION - RXN-7719
//
UNIQUE-ID - ENZRXNKFG-109
TYPES - Enzymatic-Reactions
COMMON-NAME - jde:Jden_1475 dihydrolipoamide dehydrogenase; K00382 dihydrolipoamide dehydrogenase [EC:1.8.1.4] (db=KEGG) (RBH) B
BASIS-FOR-ASSIGNMENT - :EC-NUMBER
ENZYME - GKFG-1781-MONOMER
PHYSIOLOGICALLY-RELEVANT? - T
REACTION - RXN-7716
//
UNIQUE-ID - ENZRXNKFG-110
TYPES - Enzymatic-Reactions
COMMON-NAME - jde:Jden_1475 dihydrolipoamide dehydrogenase; K00382 dihydrolipoamide dehydrogenase [EC:1.8.1.4] (db=KEGG) (RBH) B
BASIS-FOR-ASSIGNMENT - :EC-NUMBER
ENZYME - GKFG-1781-MONOMER
PHYSIOLOGICALLY-RELEVANT? - T
REACTION - 1.8.1.4-RXN
//
UNIQUE-ID - ENZRXNKFG-111
TYPES - Enzymatic-Reactions
COMMON-NAME - tRNA/rRNA methyltransferase (SpoU); K03216 tRNA (cytidine/uridine-2'-O-)-methyltransferase [EC:2.1.1.207] (db=KEGG evalue=0.0 bit_score=199.0 identity=62.4 coverage=96.73202614379085) (BLAST) C
BASIS-FOR-ASSIGNMENT - :EC-NUMBER
ENZYME - GKFG-1779-MONOMER
PHYSIOLOGICALLY-RELEVANT? - T
REACTION - RXN-11865
//
UNIQUE-ID - ENZRXNKFG-112
TYPES - Enzymatic-Reactions
COMMON-NAME - tRNA/rRNA methyltransferase (SpoU); K03216 tRNA (cytidine/uridine-2'-O-)-methyltransferase [EC:2.1.1.207] (db=KEGG evalue=0.0 bit_score=199.0 identity=62.4 coverage=96.73202614379085) (BLAST) C
BASIS-FOR-ASSIGNMENT - :EC-NUMBER
ENZYME - GKFG-1779-MONOMER
PHYSIOLOGICALLY-RELEVANT? - T
REACTION - RXN-11860
//
UNIQUE-ID - ENZRXNKFG-113
TYPES - Enzymatic-Reactions
COMMON-NAME - pfr:PFREUD_01260 hsdM1; type I restriction-modification system DNA methylase (EC:2.1.1.72); K03427 type I restriction enzyme M protein [EC:2.1.1.72] (db=KEGG) (RBH) B
BASIS-FOR-ASSIGNMENT - :EC-NUMBER
ENZYME - GKFG-1776-MONOMER
PHYSIOLOGICALLY-RELEVANT? - T
REACTION - 2.1.1.72-RXN
//
UNIQUE-ID - ENZRXNKFG-114
TYPES - Enzymatic-Reactions
COMMON-NAME - type I restriction-modification system specificity determinant; K01154 type I restriction enzyme, S subunit [EC:3.1.21.3] (db=KEGG evalue=0.0 bit_score=252.0 identity=56.7 coverage=94.95412844036697) (BLAST) C
BASIS-FOR-ASSIGNMENT - :EC-NUMBER
ENZYME - GKFG-1774-MONOMER
PHYSIOLOGICALLY-RELEVANT? - T
REACTION - 3.1.21.3-RXN
//
UNIQUE-ID - ENZRXNKFG-115
TYPES - Enzymatic-Reactions
COMMON-NAME - type I restriction-modification system specificity protein; K01154 type I restriction enzyme, S subunit [EC:3.1.21.3] (db=KEGG evalue=1.4e-44 bit_score=184.0 identity=69.8 coverage=98.4251968503937) (BLAST) C
BASIS-FOR-ASSIGNMENT - :EC-NUMBER
ENZYME - GKFG-1773-MONOMER
PHYSIOLOGICALLY-RELEVANT? - T
REACTION - 3.1.21.3-RXN
//
UNIQUE-ID - ENZRXNKFG-116
TYPES - Enzymatic-Reactions
COMMON-NAME - nca:Noca_1107 HsdR family type I site-specific deoxyribonuclease; K01153 type I restriction enzyme, R subunit [EC:3.1.21.3] (db=KEGG) (RBH) B
BASIS-FOR-ASSIGNMENT - :EC-NUMBER
ENZYME - GKFG-1772-MONOMER
PHYSIOLOGICALLY-RELEVANT? - T
REACTION - 3.1.21.3-RXN
//
UNIQUE-ID - ENZRXNKFG-117
TYPES - Enzymatic-Reactions
COMMON-NAME - putative phosphoglycerate mutase (EC:5.4.2.1); K15634 probable phosphoglycerate mutase [EC:5.4.2.1] (db=KEGG evalue=0.0 bit_score=193.0 identity=47.8 coverage=94.41860465116278) (BLAST) C
BASIS-FOR-ASSIGNMENT - :EC-NUMBER
ENZYME - GKFG-1771-MONOMER
PHYSIOLOGICALLY-RELEVANT? - T
REACTION - 3PGAREARR-RXN
//
UNIQUE-ID - ENZRXNKFG-118
TYPES - Enzymatic-Reactions
COMMON-NAME - DNA-directed DNA polymerase (EC:2.7.7.7); K00961 DNA polymerase [EC:2.7.7.7] (db=KEGG evalue=2.8e-45 bit_score=189.0 identity=26.4 coverage=98.09523809523809) (BLAST) C
BASIS-FOR-ASSIGNMENT - :EC-NUMBER
ENZYME - GKFG-1756-MONOMER
PHYSIOLOGICALLY-RELEVANT? - T
REACTION - DNA-DIRECTED-DNA-POLYMERASE-RXN
//
UNIQUE-ID - ENZRXNKFG-119
TYPES - Enzymatic-Reactions
COMMON-NAME - fal:FRAAL2180 dnaE2; error-prone DNA polymerase (EC:2.7.7.7); K14162 error-prone DNA polymerase [EC:2.7.7.7] (db=KEGG) (RBH) B
BASIS-FOR-ASSIGNMENT - :EC-NUMBER
ENZYME - GKFG-1755-MONOMER
PHYSIOLOGICALLY-RELEVANT? - T
REACTION - DNA-DIRECTED-DNA-POLYMERASE-RXN
//
UNIQUE-ID - ENZRXNKFG-120
TYPES - Enzymatic-Reactions
COMMON-NAME - cfl:Cfla_1371 aminopeptidase N; K01256 aminopeptidase N [EC:3.4.11.2] (db=KEGG) (RBH) B
BASIS-FOR-ASSIGNMENT - :EC-NUMBER
ENZYME - GKFG-1754-MONOMER
PHYSIOLOGICALLY-RELEVANT? - T
REACTION - RXN-6642
//
UNIQUE-ID - ENZRXNKFG-121
TYPES - Enzymatic-Reactions
COMMON-NAME - cfl:Cfla_1371 aminopeptidase N; K01256 aminopeptidase N [EC:3.4.11.2] (db=KEGG) (RBH) B
BASIS-FOR-ASSIGNMENT - :EC-NUMBER
ENZYME - GKFG-1754-MONOMER
PHYSIOLOGICALLY-RELEVANT? - T
REACTION - RXN-6622
//
UNIQUE-ID - ENZRXNKFG-122
TYPES - Enzymatic-Reactions
COMMON-NAME - cfl:Cfla_1371 aminopeptidase N; K01256 aminopeptidase N [EC:3.4.11.2] (db=KEGG) (RBH) B
BASIS-FOR-ASSIGNMENT - :EC-NUMBER
ENZYME - GKFG-1754-MONOMER
PHYSIOLOGICALLY-RELEVANT? - T
REACTION - 3.4.11.2-RXN
//
UNIQUE-ID - ENZRXNKFG-123
TYPES - Enzymatic-Reactions
COMMON-NAME - rrp1; putative DNA-(apurinic or apyrimidinic site) lyase (EC:4.2.99.18); K05522 endonuclease VIII [EC:3.2.2.- 4.2.99.18] (db=KEGG evalue=0.0 bit_score=238.0 identity=38.1 coverage=98.95470383275261) (BLAST) C
BASIS-FOR-ASSIGNMENT - :EC-NUMBER
ENZYME - GKFG-1752-MONOMER
PHYSIOLOGICALLY-RELEVANT? - T
REACTION - 4.2.99.18-RXN
//
UNIQUE-ID - ENZRXNKFG-124
TYPES - Enzymatic-Reactions
COMMON-NAME - rrp1; putative DNA-(apurinic or apyrimidinic site) lyase (EC:4.2.99.18); K05522 endonuclease VIII [EC:3.2.2.- 4.2.99.18] (db=KEGG evalue=0.0 bit_score=238.0 identity=38.1 coverage=98.95470383275261) (BLAST) C
BASIS-FOR-ASSIGNMENT - :EC-NUMBER
ENZYME - GKFG-1752-MONOMER
PHYSIOLOGICALLY-RELEVANT? - T
REACTION - RXN0-2601
//
UNIQUE-ID - ENZRXNKFG-125
TYPES - Enzymatic-Reactions
COMMON-NAME - dpt:Deipr_1099 formyltetrahydrofolate deformylase (EC:3.5.1.10); K01433 formyltetrahydrofolate deformylase [EC:3.5.1.10] (db=KEGG) (RBH) B
BASIS-FOR-ASSIGNMENT - :EC-NUMBER
ENZYME - GKFG-1751-MONOMER
PHYSIOLOGICALLY-RELEVANT? - T
REACTION - FORMYLTHFDEFORMYL-RXN
//
UNIQUE-ID - ENZRXNKFG-126
TYPES - Enzymatic-Reactions
COMMON-NAME - nicotinate (nicotinamide) nucleotide adenylyltransferase (EC:2.7.7.18); K00969 nicotinate-nucleotide adenylyltransferase [EC:2.7.7.18] (db=KEGG evalue=0.0 bit_score=275.0 identity=68.9 coverage=91.2621359223301) (BLAST) C
BASIS-FOR-ASSIGNMENT - :EC-NUMBER
ENZYME - GKFG-1738-MONOMER
PHYSIOLOGICALLY-RELEVANT? - T
REACTION - NICONUCADENYLYLTRAN-RXN
//
UNIQUE-ID - ENZRXNKFG-127
TYPES - Enzymatic-Reactions
COMMON-NAME - cmi:CMM_1734 tktA; transketolase (EC:2.2.1.1); K00615 transketolase [EC:2.2.1.1] (db=KEGG) (RBH) B
BASIS-FOR-ASSIGNMENT - :EC-NUMBER
ENZYME - GKFG-1737-MONOMER
PHYSIOLOGICALLY-RELEVANT? - T
REACTION - 2TRANSKETO-RXN
//
UNIQUE-ID - ENZRXNKFG-128
TYPES - Enzymatic-Reactions
COMMON-NAME - cmi:CMM_1734 tktA; transketolase (EC:2.2.1.1); K00615 transketolase [EC:2.2.1.1] (db=KEGG) (RBH) B
BASIS-FOR-ASSIGNMENT - :EC-NUMBER
ENZYME - GKFG-1737-MONOMER
PHYSIOLOGICALLY-RELEVANT? - T
REACTION - 1TRANSKETO-RXN
//
UNIQUE-ID - ENZRXNKFG-129
TYPES - Enzymatic-Reactions
COMMON-NAME - cmi:CMM_1734 tktA; transketolase (EC:2.2.1.1); K00615 transketolase [EC:2.2.1.1] (db=KEGG) (RBH) B
BASIS-FOR-ASSIGNMENT - :EC-NUMBER
ENZYME - GKFG-1737-MONOMER
PHYSIOLOGICALLY-RELEVANT? - T
REACTION - RXN-9583
//
UNIQUE-ID - ENZRXNKFG-130
TYPES - Enzymatic-Reactions
COMMON-NAME - ribose 5-phosphate isomerase (EC:5.3.1.6); K01808 ribose 5-phosphate isomerase B [EC:5.3.1.6] (db=KEGG evalue=0.0 bit_score=213.0 identity=66.0 coverage=92.07317073170732) (BLAST) C
BASIS-FOR-ASSIGNMENT - :EC-NUMBER
ENZYME - GKFG-1736-MONOMER
PHYSIOLOGICALLY-RELEVANT? - T
REACTION - RIB5PISOM-RXN
//
UNIQUE-ID - ENZRXNKFG-131
TYPES - Enzymatic-Reactions
COMMON-NAME - pad:TIIST44_04415 3-dehydroquinate synthase; K00096 glycerol-1-phosphate dehydrogenase [NAD(P)] [EC:1.1.1.261] (db=KEGG) (RBH) B
BASIS-FOR-ASSIGNMENT - :EC-NUMBER
ENZYME - GKFG-1732-MONOMER
PHYSIOLOGICALLY-RELEVANT? - T
REACTION - 1.1.1.261-RXN
//
UNIQUE-ID - ENZRXNKFG-132
TYPES - Enzymatic-Reactions
COMMON-NAME - pad:TIIST44_04410 ribulokinase; K00853 L-ribulokinase [EC:2.7.1.16] (db=KEGG) (RBH) B
BASIS-FOR-ASSIGNMENT - :EC-NUMBER
ENZYME - GKFG-1731-MONOMER
PHYSIOLOGICALLY-RELEVANT? - T
REACTION - RXN0-5116
//
UNIQUE-ID - ENZRXNKFG-133
TYPES - Enzymatic-Reactions
COMMON-NAME - pad:TIIST44_04410 ribulokinase; K00853 L-ribulokinase [EC:2.7.1.16] (db=KEGG) (RBH) B
BASIS-FOR-ASSIGNMENT - :EC-NUMBER
ENZYME - GKFG-1731-MONOMER
PHYSIOLOGICALLY-RELEVANT? - T
REACTION - RIBULOKIN-RXN
//
UNIQUE-ID - ENZRXNKFG-134
TYPES - Enzymatic-Reactions
COMMON-NAME - bfa:Bfae_29510 L-ribulose-5-phosphate 4-epimerase; K01786 L-ribulose-5-phosphate 4-epimerase [EC:5.1.3.4] (db=KEGG) (RBH) B
BASIS-FOR-ASSIGNMENT - :EC-NUMBER
ENZYME - GKFG-1730-MONOMER
PHYSIOLOGICALLY-RELEVANT? - T
REACTION - RIBULPEPIM-RXN
//
UNIQUE-ID - ENZRXNKFG-135
TYPES - Enzymatic-Reactions
COMMON-NAME - dolichyl-phosphate beta-D-mannosyltransferase (EC:2.4.1.83); K00721 dolichol-phosphate mannosyltransferase [EC:2.4.1.83] (db=KEGG evalue=0.0 bit_score=261.0 identity=55.7 coverage=93.08943089430895) (BLAST) C
BASIS-FOR-ASSIGNMENT - :EC-NUMBER
ENZYME - GKFG-1728-MONOMER
PHYSIOLOGICALLY-RELEVANT? - T
REACTION - 2.4.1.83-RXN
//
UNIQUE-ID - ENZRXNKFG-136
TYPES - Enzymatic-Reactions
COMMON-NAME - jde:Jden_1309 ATP phosphoribosyltransferase (EC:2.4.2.17); K00765 ATP phosphoribosyltransferase [EC:2.4.2.17] (db=KEGG) (RBH) B
BASIS-FOR-ASSIGNMENT - :EC-NUMBER
ENZYME - GKFG-1722-MONOMER
PHYSIOLOGICALLY-RELEVANT? - T
REACTION - ATPPHOSPHORIBOSYLTRANS-RXN
//
UNIQUE-ID - ENZRXNKFG-137
TYPES - Enzymatic-Reactions
COMMON-NAME - jde:Jden_1309 ATP phosphoribosyltransferase (EC:2.4.2.17); K00765 ATP phosphoribosyltransferase [EC:2.4.2.17] (db=KEGG) (RBH) B
BASIS-FOR-ASSIGNMENT - :EC-NUMBER
ENZYME - GKFG-1722-MONOMER
PHYSIOLOGICALLY-RELEVANT? - T
REACTION - RXN-10968
//
UNIQUE-ID - ENZRXNKFG-138
TYPES - Enzymatic-Reactions
COMMON-NAME - phosphoribosyl-ATP pyrophosphatase; K01523 phosphoribosyl-ATP pyrophosphohydrolase [EC:3.6.1.31] (db=KEGG evalue=3.3e-29 bit_score=132.0 identity=74.7 coverage=97.72727272727273) (BLAST) C
BASIS-FOR-ASSIGNMENT - :EC-NUMBER
ENZYME - GKFG-1721-MONOMER
PHYSIOLOGICALLY-RELEVANT? - T
REACTION - HISTPRATPHYD-RXN
//
UNIQUE-ID - ENZRXNKFG-139
TYPES - Enzymatic-Reactions
COMMON-NAME - bcv:Bcav_2050 ribulose-phosphate 3-epimerase (EC:5.1.3.1); K01783 ribulose-phosphate 3-epimerase [EC:5.1.3.1] (db=KEGG) (RBH) B
BASIS-FOR-ASSIGNMENT - :EC-NUMBER
ENZYME - GKFG-1720-MONOMER
PHYSIOLOGICALLY-RELEVANT? - T
REACTION - RIBULP3EPIM-RXN
//
UNIQUE-ID - ENZRXNKFG-140
TYPES - Enzymatic-Reactions
COMMON-NAME - jde:Jden_1312 Fmu (Sun) domain-containing protein; K03500 16S rRNA (cytosine967-C5)-methyltransferase [EC:2.1.1.176] (db=KEGG) (RBH) B
BASIS-FOR-ASSIGNMENT - :EC-NUMBER
ENZYME - GKFG-1719-MONOMER
PHYSIOLOGICALLY-RELEVANT? - T
REACTION - RXN-11591
//
UNIQUE-ID - ENZRXNKFG-141
TYPES - Enzymatic-Reactions
COMMON-NAME - cga:Celgi_1771 methionyl-tRNA formyltransferase; K00604 methionyl-tRNA formyltransferase [EC:2.1.2.9] (db=KEGG) (RBH) B
BASIS-FOR-ASSIGNMENT - :EC-NUMBER
ENZYME - GKFG-1718-MONOMER
PHYSIOLOGICALLY-RELEVANT? - T
REACTION - METHIONYL-TRNA-FORMYLTRANSFERASE-RXN
//
UNIQUE-ID - ENZRXNKFG-142
TYPES - Enzymatic-Reactions
COMMON-NAME - bcv:Bcav_2044 phosphopantothenoylcysteine decarboxylase/phosphopantothenate/cysteine ligase (EC:4.1.1.36 6.3.2.5); K13038 phosphopantothenoylcysteine decarboxylase / phosphopantothenate--cysteine ligase [EC:4.1.1.36 6.3.2.5] (db=KEGG) (RBH) B
BASIS-FOR-ASSIGNMENT - :EC-NUMBER
ENZYME - GKFG-1715-MONOMER
PHYSIOLOGICALLY-RELEVANT? - T
REACTION - P-PANTOCYSLIG-RXN
//
UNIQUE-ID - ENZRXNKFG-143
TYPES - Enzymatic-Reactions
COMMON-NAME - bcv:Bcav_2044 phosphopantothenoylcysteine decarboxylase/phosphopantothenate/cysteine ligase (EC:4.1.1.36 6.3.2.5); K13038 phosphopantothenoylcysteine decarboxylase / phosphopantothenate--cysteine ligase [EC:4.1.1.36 6.3.2.5] (db=KEGG) (RBH) B
BASIS-FOR-ASSIGNMENT - :EC-NUMBER
ENZYME - GKFG-1715-MONOMER
PHYSIOLOGICALLY-RELEVANT? - T
REACTION - P-PANTOCYSDECARB-RXN
//
UNIQUE-ID - ENZRXNKFG-144
TYPES - Enzymatic-Reactions
COMMON-NAME - DNA-directed RNA polymerase subunit omega; K03060 DNA-directed RNA polymerase subunit omega [EC:2.7.7.6] (db=KEGG evalue=1.1e-22 bit_score=111.0 identity=58.6 coverage=93.47826086956522) (BLAST) C
BASIS-FOR-ASSIGNMENT - :EC-NUMBER
ENZYME - GKFG-1714-MONOMER
PHYSIOLOGICALLY-RELEVANT? - T
REACTION - DNA-DIRECTED-RNA-POLYMERASE-RXN
//
UNIQUE-ID - ENZRXNKFG-145
TYPES - Enzymatic-Reactions
COMMON-NAME - guanylate kinase (EC:2.7.4.8); K00942 guanylate kinase [EC:2.7.4.8] (db=KEGG evalue=0.0 bit_score=196.0 identity=54.1 coverage=97.82608695652173) (BLAST) C
BASIS-FOR-ASSIGNMENT - :EC-NUMBER
ENZYME - GKFG-1713-MONOMER
PHYSIOLOGICALLY-RELEVANT? - T
REACTION - GUANYL-KIN-RXN
//
UNIQUE-ID - ENZRXNKFG-146
TYPES - Enzymatic-Reactions
COMMON-NAME - ske:Sked_18010 orotidine 5'-phosphate decarboxylase, subfamily 2; K01591 orotidine-5'-phosphate decarboxylase [EC:4.1.1.23] (db=KEGG) (RBH) B
BASIS-FOR-ASSIGNMENT - :EC-NUMBER
ENZYME - GKFG-1711-MONOMER
PHYSIOLOGICALLY-RELEVANT? - T
REACTION - OROTPDECARB-RXN
//
UNIQUE-ID - ENZRXNKFG-147
TYPES - Enzymatic-Reactions
COMMON-NAME - cga:Celgi_1783 dihydroorotase, multifunctional complex type; K01465 dihydroorotase [EC:3.5.2.3] (db=KEGG) (RBH) B
BASIS-FOR-ASSIGNMENT - :EC-NUMBER
ENZYME - GKFG-1710-MONOMER
PHYSIOLOGICALLY-RELEVANT? - T
REACTION - DIHYDROOROT-RXN
//
UNIQUE-ID - ENZRXNKFG-148
TYPES - Enzymatic-Reactions
COMMON-NAME - aroK; shikimate kinase (EC:2.7.1.71); K00891 shikimate kinase [EC:2.7.1.71] (db=KEGG evalue=8.4e-19 bit_score=99.0 identity=37.5 coverage=89.44444444444444) (BLAST) C
BASIS-FOR-ASSIGNMENT - :EC-NUMBER
ENZYME - GKFG-1707-MONOMER
PHYSIOLOGICALLY-RELEVANT? - T
REACTION - SHIKIMATE-KINASE-RXN
//
UNIQUE-ID - ENZRXNKFG-149
TYPES - Enzymatic-Reactions
COMMON-NAME - aroM; shikimate kinase and 3-dehydroquinate synthase (EC:2.7.1.71); K13829 shikimate kinase / 3-dehydroquinate synthase [EC:2.7.1.71 4.2.3.4] (db=KEGG evalue=6.1e-43 bit_score=179.0 identity=48.0 coverage=88.44444444444444) (BLAST) C
BASIS-FOR-ASSIGNMENT - :EC-NUMBER
ENZYME - GKFG-1706-MONOMER
PHYSIOLOGICALLY-RELEVANT? - T
REACTION - 3-DEHYDROQUINATE-SYNTHASE-RXN
//
UNIQUE-ID - ENZRXNKFG-150
TYPES - Enzymatic-Reactions
COMMON-NAME - aroM; shikimate kinase and 3-dehydroquinate synthase (EC:2.7.1.71); K13829 shikimate kinase / 3-dehydroquinate synthase [EC:2.7.1.71 4.2.3.4] (db=KEGG evalue=6.1e-43 bit_score=179.0 identity=48.0 coverage=88.44444444444444) (BLAST) C
BASIS-FOR-ASSIGNMENT - :EC-NUMBER
ENZYME - GKFG-1706-MONOMER
PHYSIOLOGICALLY-RELEVANT? - T
REACTION - SHIKIMATE-KINASE-RXN
//
UNIQUE-ID - ENZRXNKFG-151
TYPES - Enzymatic-Reactions
COMMON-NAME - xce:Xcel_1694 chorismate synthase (EC:4.2.3.5); K01736 chorismate synthase [EC:4.2.3.5] (db=KEGG) (RBH) B
BASIS-FOR-ASSIGNMENT - :EC-NUMBER
ENZYME - GKFG-1704-MONOMER
PHYSIOLOGICALLY-RELEVANT? - T
REACTION - CHORISMATE-SYNTHASE-RXN
//
UNIQUE-ID - ENZRXNKFG-152
TYPES - Enzymatic-Reactions
COMMON-NAME - peptidase A24A prepilin type IV; K02654 leader peptidase (prepilin peptidase) / N-methyltransferase [EC:3.4.23.43 2.1.1.-] (db=KEGG evalue=6.6e-10 bit_score=70.0 identity=33.1 coverage=62.67281105990783) (BLAST) C
BASIS-FOR-ASSIGNMENT - :EC-NUMBER
ENZYME - GKFG-1703-MONOMER
PHYSIOLOGICALLY-RELEVANT? - T
REACTION - 3.4.23.43-RXN
//
UNIQUE-ID - ENZRXNKFG-153
TYPES - Enzymatic-Reactions
COMMON-NAME - shikimate dehydrogenase; K00014 shikimate dehydrogenase [EC:1.1.1.25] (db=KEGG evalue=0.0 bit_score=213.0 identity=45.9 coverage=95.8041958041958) (BLAST) C
BASIS-FOR-ASSIGNMENT - :EC-NUMBER
ENZYME - GKFG-1702-MONOMER
PHYSIOLOGICALLY-RELEVANT? - T
REACTION - SHIKIMATE-5-DEHYDROGENASE-RXN
//
UNIQUE-ID - ENZRXNKFG-154
TYPES - Enzymatic-Reactions
COMMON-NAME - mcu:HMPREF0573_11727 alaS; alanine--tRNA ligase (EC:6.1.1.7); K01872 alanyl-tRNA synthetase [EC:6.1.1.7] (db=KEGG) (RBH) B
BASIS-FOR-ASSIGNMENT - :EC-NUMBER
ENZYME - GKFG-1699-MONOMER
PHYSIOLOGICALLY-RELEVANT? - T
REACTION - ALANINE--TRNA-LIGASE-RXN
//
UNIQUE-ID - ENZRXNKFG-155
TYPES - Enzymatic-Reactions
COMMON-NAME - AMP-dependent synthetase and ligase; K01897 long-chain acyl-CoA synthetase [EC:6.2.1.3] (db=KEGG evalue=0.0 bit_score=379.0 identity=50.7 coverage=91.68704156479217) (BLAST) C
BASIS-FOR-ASSIGNMENT - :EC-NUMBER
ENZYME - GKFG-1689-MONOMER
PHYSIOLOGICALLY-RELEVANT? - T
REACTION - RXN-12746
//
UNIQUE-ID - ENZRXNKFG-156
TYPES - Enzymatic-Reactions
COMMON-NAME - AMP-dependent synthetase and ligase; K01897 long-chain acyl-CoA synthetase [EC:6.2.1.3] (db=KEGG evalue=0.0 bit_score=379.0 identity=50.7 coverage=91.68704156479217) (BLAST) C
BASIS-FOR-ASSIGNMENT - :EC-NUMBER
ENZYME - GKFG-1689-MONOMER
PHYSIOLOGICALLY-RELEVANT? - T
REACTION - RXN-12702
//
UNIQUE-ID - ENZRXNKFG-157
TYPES - Enzymatic-Reactions
COMMON-NAME - AMP-dependent synthetase and ligase; K01897 long-chain acyl-CoA synthetase [EC:6.2.1.3] (db=KEGG evalue=0.0 bit_score=379.0 identity=50.7 coverage=91.68704156479217) (BLAST) C
BASIS-FOR-ASSIGNMENT - :EC-NUMBER
ENZYME - GKFG-1689-MONOMER
PHYSIOLOGICALLY-RELEVANT? - T
REACTION - RXN-9673
//
UNIQUE-ID - ENZRXNKFG-158
TYPES - Enzymatic-Reactions
COMMON-NAME - AMP-dependent synthetase and ligase; K01897 long-chain acyl-CoA synthetase [EC:6.2.1.3] (db=KEGG evalue=0.0 bit_score=379.0 identity=50.7 coverage=91.68704156479217) (BLAST) C
BASIS-FOR-ASSIGNMENT - :EC-NUMBER
ENZYME - GKFG-1689-MONOMER
PHYSIOLOGICALLY-RELEVANT? - T
REACTION - RXN-9644
//
UNIQUE-ID - ENZRXNKFG-159
TYPES - Enzymatic-Reactions
COMMON-NAME - AMP-dependent synthetase and ligase; K01897 long-chain acyl-CoA synthetase [EC:6.2.1.3] (db=KEGG evalue=0.0 bit_score=379.0 identity=50.7 coverage=91.68704156479217) (BLAST) C
BASIS-FOR-ASSIGNMENT - :EC-NUMBER
ENZYME - GKFG-1689-MONOMER
PHYSIOLOGICALLY-RELEVANT? - T
REACTION - RXN-9623
//
UNIQUE-ID - ENZRXNKFG-160
TYPES - Enzymatic-Reactions
COMMON-NAME - AMP-dependent synthetase and ligase; K01897 long-chain acyl-CoA synthetase [EC:6.2.1.3] (db=KEGG evalue=0.0 bit_score=379.0 identity=50.7 coverage=91.68704156479217) (BLAST) C
BASIS-FOR-ASSIGNMENT - :EC-NUMBER
ENZYME - GKFG-1689-MONOMER
PHYSIOLOGICALLY-RELEVANT? - T
REACTION - ACYLCOASYN-RXN
//
UNIQUE-ID - ENZRXNKFG-161
TYPES - Enzymatic-Reactions
COMMON-NAME - AMP-dependent synthetase and ligase; K01897 long-chain acyl-CoA synthetase [EC:6.2.1.3] (db=KEGG evalue=0.0 bit_score=379.0 identity=50.7 coverage=91.68704156479217) (BLAST) C
BASIS-FOR-ASSIGNMENT - :EC-NUMBER
ENZYME - GKFG-1689-MONOMER
PHYSIOLOGICALLY-RELEVANT? - T
REACTION - R223-RXN
//
UNIQUE-ID - ENZRXNKFG-162
TYPES - Enzymatic-Reactions
COMMON-NAME - AMP-dependent synthetase and ligase; K01897 long-chain acyl-CoA synthetase [EC:6.2.1.3] (db=KEGG evalue=0.0 bit_score=379.0 identity=50.7 coverage=91.68704156479217) (BLAST) C
BASIS-FOR-ASSIGNMENT - :EC-NUMBER
ENZYME - GKFG-1689-MONOMER
PHYSIOLOGICALLY-RELEVANT? - T
REACTION - RXN-7904
//
UNIQUE-ID - ENZRXNKFG-163
TYPES - Enzymatic-Reactions
COMMON-NAME - fadD2; putative long-subunit-fatty-acid--CoA ligase (EC:6.2.1.3); K01897 long-chain acyl-CoA synthetase [EC:6.2.1.3] (db=KEGG evalue=8.8e-37 bit_score=159.0 identity=39.6 coverage=83.2618025751073) (BLAST) C
BASIS-FOR-ASSIGNMENT - :EC-NUMBER
ENZYME - GKFG-1688-MONOMER
PHYSIOLOGICALLY-RELEVANT? - T
REACTION - RXN-12746
//
UNIQUE-ID - ENZRXNKFG-164
TYPES - Enzymatic-Reactions
COMMON-NAME - fadD2; putative long-subunit-fatty-acid--CoA ligase (EC:6.2.1.3); K01897 long-chain acyl-CoA synthetase [EC:6.2.1.3] (db=KEGG evalue=8.8e-37 bit_score=159.0 identity=39.6 coverage=83.2618025751073) (BLAST) C
BASIS-FOR-ASSIGNMENT - :EC-NUMBER
ENZYME - GKFG-1688-MONOMER
PHYSIOLOGICALLY-RELEVANT? - T
REACTION - RXN-12702
//
UNIQUE-ID - ENZRXNKFG-165
TYPES - Enzymatic-Reactions
COMMON-NAME - fadD2; putative long-subunit-fatty-acid--CoA ligase (EC:6.2.1.3); K01897 long-chain acyl-CoA synthetase [EC:6.2.1.3] (db=KEGG evalue=8.8e-37 bit_score=159.0 identity=39.6 coverage=83.2618025751073) (BLAST) C
BASIS-FOR-ASSIGNMENT - :EC-NUMBER
ENZYME - GKFG-1688-MONOMER
PHYSIOLOGICALLY-RELEVANT? - T
REACTION - RXN-9673
//
UNIQUE-ID - ENZRXNKFG-166
TYPES - Enzymatic-Reactions
COMMON-NAME - fadD2; putative long-subunit-fatty-acid--CoA ligase (EC:6.2.1.3); K01897 long-chain acyl-CoA synthetase [EC:6.2.1.3] (db=KEGG evalue=8.8e-37 bit_score=159.0 identity=39.6 coverage=83.2618025751073) (BLAST) C
BASIS-FOR-ASSIGNMENT - :EC-NUMBER
ENZYME - GKFG-1688-MONOMER
PHYSIOLOGICALLY-RELEVANT? - T
REACTION - RXN-9644
//
UNIQUE-ID - ENZRXNKFG-167
TYPES - Enzymatic-Reactions
COMMON-NAME - fadD2; putative long-subunit-fatty-acid--CoA ligase (EC:6.2.1.3); K01897 long-chain acyl-CoA synthetase [EC:6.2.1.3] (db=KEGG evalue=8.8e-37 bit_score=159.0 identity=39.6 coverage=83.2618025751073) (BLAST) C
BASIS-FOR-ASSIGNMENT - :EC-NUMBER
ENZYME - GKFG-1688-MONOMER
PHYSIOLOGICALLY-RELEVANT? - T
REACTION - RXN-9623
//
UNIQUE-ID - ENZRXNKFG-168
TYPES - Enzymatic-Reactions
COMMON-NAME - fadD2; putative long-subunit-fatty-acid--CoA ligase (EC:6.2.1.3); K01897 long-chain acyl-CoA synthetase [EC:6.2.1.3] (db=KEGG evalue=8.8e-37 bit_score=159.0 identity=39.6 coverage=83.2618025751073) (BLAST) C
BASIS-FOR-ASSIGNMENT - :EC-NUMBER
ENZYME - GKFG-1688-MONOMER
PHYSIOLOGICALLY-RELEVANT? - T
REACTION - ACYLCOASYN-RXN
//
UNIQUE-ID - ENZRXNKFG-169
TYPES - Enzymatic-Reactions
COMMON-NAME - fadD2; putative long-subunit-fatty-acid--CoA ligase (EC:6.2.1.3); K01897 long-chain acyl-CoA synthetase [EC:6.2.1.3] (db=KEGG evalue=8.8e-37 bit_score=159.0 identity=39.6 coverage=83.2618025751073) (BLAST) C
BASIS-FOR-ASSIGNMENT - :EC-NUMBER
ENZYME - GKFG-1688-MONOMER
PHYSIOLOGICALLY-RELEVANT? - T
REACTION - R223-RXN
//
UNIQUE-ID - ENZRXNKFG-170
TYPES - Enzymatic-Reactions
COMMON-NAME - fadD2; putative long-subunit-fatty-acid--CoA ligase (EC:6.2.1.3); K01897 long-chain acyl-CoA synthetase [EC:6.2.1.3] (db=KEGG evalue=8.8e-37 bit_score=159.0 identity=39.6 coverage=83.2618025751073) (BLAST) C
BASIS-FOR-ASSIGNMENT - :EC-NUMBER
ENZYME - GKFG-1688-MONOMER
PHYSIOLOGICALLY-RELEVANT? - T
REACTION - RXN-7904
//
UNIQUE-ID - ENZRXNKFG-171
TYPES - Enzymatic-Reactions
COMMON-NAME - D-alanine/D-alanine ligase (EC:6.3.2.4); K01921 D-alanine-D-alanine ligase [EC:6.3.2.4] (db=KEGG evalue=0.0 bit_score=246.0 identity=54.1 coverage=99.12280701754386) (BLAST) C
BASIS-FOR-ASSIGNMENT - :EC-NUMBER
ENZYME - GKFG-1682-MONOMER
PHYSIOLOGICALLY-RELEVANT? - T
REACTION - DALADALALIG-RXN
//
UNIQUE-ID - ENZRXNKFG-172
TYPES - Enzymatic-Reactions
COMMON-NAME - mcu:HMPREF0573_11450 valS; valine--tRNA ligase (EC:6.1.1.9); K01873 valyl-tRNA synthetase [EC:6.1.1.9] (db=KEGG) (RBH) B
BASIS-FOR-ASSIGNMENT - :EC-NUMBER
ENZYME - GKFG-1678-MONOMER
PHYSIOLOGICALLY-RELEVANT? - T
REACTION - VALINE--TRNA-LIGASE-RXN
//
UNIQUE-ID - ENZRXNKFG-173
TYPES - Enzymatic-Reactions
COMMON-NAME - cfl:Cfla_1398 AMP-dependent synthetase and ligase; K01897 long-chain acyl-CoA synthetase [EC:6.2.1.3] (db=KEGG) (RBH) B
BASIS-FOR-ASSIGNMENT - :EC-NUMBER
ENZYME - GKFG-1677-MONOMER
PHYSIOLOGICALLY-RELEVANT? - T
REACTION - RXN-12746
//
UNIQUE-ID - ENZRXNKFG-174
TYPES - Enzymatic-Reactions
COMMON-NAME - cfl:Cfla_1398 AMP-dependent synthetase and ligase; K01897 long-chain acyl-CoA synthetase [EC:6.2.1.3] (db=KEGG) (RBH) B
BASIS-FOR-ASSIGNMENT - :EC-NUMBER
ENZYME - GKFG-1677-MONOMER
PHYSIOLOGICALLY-RELEVANT? - T
REACTION - RXN-12702
//
UNIQUE-ID - ENZRXNKFG-175
TYPES - Enzymatic-Reactions
COMMON-NAME - cfl:Cfla_1398 AMP-dependent synthetase and ligase; K01897 long-chain acyl-CoA synthetase [EC:6.2.1.3] (db=KEGG) (RBH) B
BASIS-FOR-ASSIGNMENT - :EC-NUMBER
ENZYME - GKFG-1677-MONOMER
PHYSIOLOGICALLY-RELEVANT? - T
REACTION - RXN-9673
//
UNIQUE-ID - ENZRXNKFG-176
TYPES - Enzymatic-Reactions
COMMON-NAME - cfl:Cfla_1398 AMP-dependent synthetase and ligase; K01897 long-chain acyl-CoA synthetase [EC:6.2.1.3] (db=KEGG) (RBH) B
BASIS-FOR-ASSIGNMENT - :EC-NUMBER
ENZYME - GKFG-1677-MONOMER
PHYSIOLOGICALLY-RELEVANT? - T
REACTION - RXN-9644
//
UNIQUE-ID - ENZRXNKFG-177
TYPES - Enzymatic-Reactions
COMMON-NAME - cfl:Cfla_1398 AMP-dependent synthetase and ligase; K01897 long-chain acyl-CoA synthetase [EC:6.2.1.3] (db=KEGG) (RBH) B
BASIS-FOR-ASSIGNMENT - :EC-NUMBER
ENZYME - GKFG-1677-MONOMER
PHYSIOLOGICALLY-RELEVANT? - T
REACTION - RXN-9623
//
UNIQUE-ID - ENZRXNKFG-178
TYPES - Enzymatic-Reactions
COMMON-NAME - cfl:Cfla_1398 AMP-dependent synthetase and ligase; K01897 long-chain acyl-CoA synthetase [EC:6.2.1.3] (db=KEGG) (RBH) B
BASIS-FOR-ASSIGNMENT - :EC-NUMBER
ENZYME - GKFG-1677-MONOMER
PHYSIOLOGICALLY-RELEVANT? - T
REACTION - ACYLCOASYN-RXN
//
UNIQUE-ID - ENZRXNKFG-179
TYPES - Enzymatic-Reactions
COMMON-NAME - cfl:Cfla_1398 AMP-dependent synthetase and ligase; K01897 long-chain acyl-CoA synthetase [EC:6.2.1.3] (db=KEGG) (RBH) B
BASIS-FOR-ASSIGNMENT - :EC-NUMBER
ENZYME - GKFG-1677-MONOMER
PHYSIOLOGICALLY-RELEVANT? - T
REACTION - R223-RXN
//
UNIQUE-ID - ENZRXNKFG-180
TYPES - Enzymatic-Reactions
COMMON-NAME - cfl:Cfla_1398 AMP-dependent synthetase and ligase; K01897 long-chain acyl-CoA synthetase [EC:6.2.1.3] (db=KEGG) (RBH) B
BASIS-FOR-ASSIGNMENT - :EC-NUMBER
ENZYME - GKFG-1677-MONOMER
PHYSIOLOGICALLY-RELEVANT? - T
REACTION - RXN-7904
//
UNIQUE-ID - ENZRXNKFG-181
TYPES - Enzymatic-Reactions
COMMON-NAME - chorismate mutase; K04092 chorismate mutase [EC:5.4.99.5] (db=KEGG evalue=9.7e-31 bit_score=138.0 identity=74.4 coverage=83.17757009345794) (BLAST) C
BASIS-FOR-ASSIGNMENT - :EC-NUMBER
ENZYME - GKFG-1676-MONOMER
PHYSIOLOGICALLY-RELEVANT? - T
REACTION - CHORISMATEMUT-RXN
//
UNIQUE-ID - ENZRXNKFG-182
TYPES - Enzymatic-Reactions
COMMON-NAME - mcu:HMPREF0573_11428 endopeptidase Clp (EC:3.4.21.92); K01358 ATP-dependent Clp protease, protease subunit [EC:3.4.21.92] (db=KEGG) (RBH) B
BASIS-FOR-ASSIGNMENT - :EC-NUMBER
ENZYME - GKFG-1674-MONOMER
PHYSIOLOGICALLY-RELEVANT? - T
REACTION - 3.4.21.92-RXN
//
UNIQUE-ID - ENZRXNKFG-183
TYPES - Enzymatic-Reactions
COMMON-NAME - endopeptidase Clp (EC:3.4.21.92); K01358 ATP-dependent Clp protease, protease subunit [EC:3.4.21.92] (db=KEGG evalue=0.0 bit_score=296.0 identity=69.7 coverage=95.63106796116504) (BLAST) C
BASIS-FOR-ASSIGNMENT - :EC-NUMBER
ENZYME - GKFG-1673-MONOMER
PHYSIOLOGICALLY-RELEVANT? - T
REACTION - 3.4.21.92-RXN
//
UNIQUE-ID - ENZRXNKFG-184
TYPES - Enzymatic-Reactions
COMMON-NAME - xce:Xcel_2292 glycerol-3-phosphate dehydrogenase (NAD(P)(+)) (EC:1.1.1.94); K00057 glycerol-3-phosphate dehydrogenase (NAD(P)+) [EC:1.1.1.94] (db=KEGG) (RBH) B
BASIS-FOR-ASSIGNMENT - :EC-NUMBER
ENZYME - GKFG-1671-MONOMER
PHYSIOLOGICALLY-RELEVANT? - T
REACTION - GLYC3PDEHYDROGBIOSYN-RXN
//
UNIQUE-ID - ENZRXNKFG-185
TYPES - Enzymatic-Reactions
COMMON-NAME - mcu:HMPREF0573_11610 tpiA; triose-phosphate isomerase (EC:5.3.1.1); K01803 triosephosphate isomerase (TIM) [EC:5.3.1.1] (db=KEGG) (RBH) B
BASIS-FOR-ASSIGNMENT - :EC-NUMBER
ENZYME - GKFG-1668-MONOMER
PHYSIOLOGICALLY-RELEVANT? - T
REACTION - TRIOSEPISOMERIZATION-RXN
//
UNIQUE-ID - ENZRXNKFG-186
TYPES - Enzymatic-Reactions
COMMON-NAME - mcu:HMPREF0573_11609 pgk; phosphoglycerate kinase (EC:2.7.2.3); K00927 phosphoglycerate kinase [EC:2.7.2.3] (db=KEGG) (RBH) B
BASIS-FOR-ASSIGNMENT - :EC-NUMBER
ENZYME - GKFG-1667-MONOMER
PHYSIOLOGICALLY-RELEVANT? - T
REACTION - PHOSGLYPHOS-RXN
//
UNIQUE-ID - ENZRXNKFG-187
TYPES - Enzymatic-Reactions
COMMON-NAME - cda:CDHC04_1220 gapA; glyceraldehyde-3-phosphate dehydrogenase; K00134 glyceraldehyde 3-phosphate dehydrogenase [EC:1.2.1.12] (db=KEGG) (RBH) B
BASIS-FOR-ASSIGNMENT - :EC-NUMBER
ENZYME - GKFG-1666-MONOMER
PHYSIOLOGICALLY-RELEVANT? - T
REACTION - GAPOXNPHOSPHN-RXN
//
UNIQUE-ID - ENZRXNKFG-188
TYPES - Enzymatic-Reactions
COMMON-NAME - aau:AAur_3325 gdhA; glutamate dehydrogenase (EC:1.4.1.4); K00262 glutamate dehydrogenase (NADP+) [EC:1.4.1.4] (db=KEGG) (RBH) B
BASIS-FOR-ASSIGNMENT - :EC-NUMBER
ENZYME - GKFG-1661-MONOMER
PHYSIOLOGICALLY-RELEVANT? - T
REACTION - GLUTDEHYD-RXN
//
UNIQUE-ID - ENZRXNKFG-189
TYPES - Enzymatic-Reactions
COMMON-NAME - pfr:PFREUD_17440 pyrB; aspartate carbamoyltransferase (EC:2.1.3.2); K00609 aspartate carbamoyltransferase catalytic subunit [EC:2.1.3.2] (db=KEGG) (RBH) B
BASIS-FOR-ASSIGNMENT - :EC-NUMBER
ENZYME - GKFG-1656-MONOMER
PHYSIOLOGICALLY-RELEVANT? - T
REACTION - ASPCARBTRANS-RXN
//
UNIQUE-ID - ENZRXNKFG-190
TYPES - Enzymatic-Reactions
COMMON-NAME - lba:Lebu_1535 amidophosphoribosyltransferase; K00764 amidophosphoribosyltransferase [EC:2.4.2.14] (db=KEGG) (RBH) B
BASIS-FOR-ASSIGNMENT - :EC-NUMBER
ENZYME - GKFG-1654-MONOMER
PHYSIOLOGICALLY-RELEVANT? - T
REACTION - PRPPAMIDOTRANS-RXN
//
UNIQUE-ID - ENZRXNKFG-191
TYPES - Enzymatic-Reactions
COMMON-NAME - bpo:BP951000_1113 purD; phosphoribosylamine glycine ligase; K01945 phosphoribosylamine--glycine ligase [EC:6.3.4.13] (db=KEGG) (RBH) B
BASIS-FOR-ASSIGNMENT - :EC-NUMBER
ENZYME - GKFG-1653-MONOMER
PHYSIOLOGICALLY-RELEVANT? - T
REACTION - GLYRIBONUCSYN-RXN
//
UNIQUE-ID - ENZRXNKFG-192
TYPES - Enzymatic-Reactions
COMMON-NAME - str:Sterm_2110 phosphoribosylformylglycinamidine cyclo-ligase (EC:6.3.3.1); K01933 phosphoribosylformylglycinamidine cyclo-ligase [EC:6.3.3.1] (db=KEGG) (RBH) B
BASIS-FOR-ASSIGNMENT - :EC-NUMBER
ENZYME - GKFG-1652-MONOMER
PHYSIOLOGICALLY-RELEVANT? - T
REACTION - AIRS-RXN
//
UNIQUE-ID - ENZRXNKFG-193
TYPES - Enzymatic-Reactions
COMMON-NAME - cbt:CLH_1039 purC; phosphoribosylaminoimidazole-succinocarboxamide synthase; K01923 phosphoribosylaminoimidazole-succinocarboxamide synthase [EC:6.3.2.6] (db=KEGG) (RBH) B
BASIS-FOR-ASSIGNMENT - :EC-NUMBER
ENZYME - GKFG-1651-MONOMER
PHYSIOLOGICALLY-RELEVANT? - T
REACTION - SAICARSYN-RXN
//
UNIQUE-ID - ENZRXNKFG-194
TYPES - Enzymatic-Reactions
COMMON-NAME - phosphoribosylaminoimidazole carboxylase catalytic subunit; K01588 5-(carboxyamino)imidazole ribonucleotide mutase [EC:5.4.99.18] (db=KEGG evalue=0.0 bit_score=199.0 identity=65.8 coverage=96.17834394904459) (BLAST) C
BASIS-FOR-ASSIGNMENT - :EC-NUMBER
ENZYME - GKFG-1650-MONOMER
PHYSIOLOGICALLY-RELEVANT? - T
REACTION - RXN0-743
//
UNIQUE-ID - ENZRXNKFG-195
TYPES - Enzymatic-Reactions
COMMON-NAME - phosphoribosylaminoimidazole carboxylase catalytic subunit; K01588 5-(carboxyamino)imidazole ribonucleotide mutase [EC:5.4.99.18] (db=KEGG evalue=0.0 bit_score=199.0 identity=65.8 coverage=96.17834394904459) (BLAST) C
BASIS-FOR-ASSIGNMENT - :EC-NUMBER
ENZYME - GKFG-1650-MONOMER
PHYSIOLOGICALLY-RELEVANT? - T
REACTION - 5.4.99.18-RXN
//
UNIQUE-ID - ENZRXNKFG-196
TYPES - Enzymatic-Reactions
COMMON-NAME - ske:Sked_11120 UDP-N-acetylglucosamine 1-carboxyvinyltransferase; K00790 UDP-N-acetylglucosamine 1-carboxyvinyltransferase [EC:2.5.1.7] (db=KEGG) (RBH) B
BASIS-FOR-ASSIGNMENT - :EC-NUMBER
ENZYME - GKFG-1649-MONOMER
PHYSIOLOGICALLY-RELEVANT? - T
REACTION - UDPNACETYLGLUCOSAMENOLPYRTRANS-RXN
//
UNIQUE-ID - ENZRXNKFG-197
TYPES - Enzymatic-Reactions
COMMON-NAME - str:Sterm_2106 phosphoribosylformylglycinamidine synthase (EC:6.3.5.3); K01952 phosphoribosylformylglycinamidine synthase [EC:6.3.5.3] (db=KEGG) (RBH) B
BASIS-FOR-ASSIGNMENT - :EC-NUMBER
ENZYME - GKFG-1648-MONOMER
PHYSIOLOGICALLY-RELEVANT? - T
REACTION - FGAMSYN-RXN
//
UNIQUE-ID - ENZRXNKFG-198
TYPES - Enzymatic-Reactions
COMMON-NAME - mcu:HMPREF0573_10207 ATP-dependent DNA helicase PcrA (EC:3.6.1.-); K03657 DNA helicase II / ATP-dependent DNA helicase PcrA [EC:3.6.4.12] (db=KEGG) (RBH) B
BASIS-FOR-ASSIGNMENT - :EC-NUMBER
ENZYME - GKFG-1639-MONOMER
PHYSIOLOGICALLY-RELEVANT? - T
REACTION - RXN-11135
//
UNIQUE-ID - ENZRXNKFG-199
TYPES - Enzymatic-Reactions
COMMON-NAME - mcu:HMPREF0573_11190 leuD; 3-isopropylmalate dehydratase (EC:4.2.1.33); K01704 3-isopropylmalate/(R)-2-methylmalate dehydratase small subunit [EC:4.2.1.33 4.2.1.35] (db=KEGG) (RBH) B
BASIS-FOR-ASSIGNMENT - :EC-NUMBER
ENZYME - GKFG-1638-MONOMER
PHYSIOLOGICALLY-RELEVANT? - T
REACTION - R-2-METHYLMALATE-DEHYDRATASE-RXN
//
UNIQUE-ID - ENZRXNKFG-200
TYPES - Enzymatic-Reactions
COMMON-NAME - mcu:HMPREF0573_11190 leuD; 3-isopropylmalate dehydratase (EC:4.2.1.33); K01704 3-isopropylmalate/(R)-2-methylmalate dehydratase small subunit [EC:4.2.1.33 4.2.1.35] (db=KEGG) (RBH) B
BASIS-FOR-ASSIGNMENT - :EC-NUMBER
ENZYME - GKFG-1638-MONOMER
PHYSIOLOGICALLY-RELEVANT? - T
REACTION - 3-ISOPROPYLMALISOM-RXN
//
UNIQUE-ID - ENZRXNKFG-201
TYPES - Enzymatic-Reactions
COMMON-NAME - mcu:HMPREF0573_11190 leuD; 3-isopropylmalate dehydratase (EC:4.2.1.33); K01704 3-isopropylmalate/(R)-2-methylmalate dehydratase small subunit [EC:4.2.1.33 4.2.1.35] (db=KEGG) (RBH) B
BASIS-FOR-ASSIGNMENT - :EC-NUMBER
ENZYME - GKFG-1638-MONOMER
PHYSIOLOGICALLY-RELEVANT? - T
REACTION - RXN-8991
//
UNIQUE-ID - ENZRXNKFG-202
TYPES - Enzymatic-Reactions
COMMON-NAME - rdn:HMPREF0733_10234 guaA; GMP synthase (EC:6.3.5.2); K01951 GMP synthase (glutamine-hydrolysing) [EC:6.3.5.2] (db=KEGG) (RBH) B
BASIS-FOR-ASSIGNMENT - :EC-NUMBER
ENZYME - GKFG-1634-MONOMER
PHYSIOLOGICALLY-RELEVANT? - T
REACTION - GMP-SYN-GLUT-RXN
//
UNIQUE-ID - ENZRXNKFG-203
TYPES - Enzymatic-Reactions
COMMON-NAME - mcu:HMPREF0573_10221 pta; phosphate acetyltransferase (EC:2.3.1.8); K13788 phosphate acetyltransferase [EC:2.3.1.8] (db=KEGG) (RBH) B
BASIS-FOR-ASSIGNMENT - :EC-NUMBER
ENZYME - GKFG-1633-MONOMER
PHYSIOLOGICALLY-RELEVANT? - T
REACTION - PHOSACETYLTRANS-RXN
//
UNIQUE-ID - ENZRXNKFG-204
TYPES - Enzymatic-Reactions
COMMON-NAME - ahe:Arch_1316 acetate kinase (EC:2.7.2.1); K00925 acetate kinase [EC:2.7.2.1] (db=KEGG) (RBH) B
BASIS-FOR-ASSIGNMENT - :EC-NUMBER
ENZYME - GKFG-1632-MONOMER
PHYSIOLOGICALLY-RELEVANT? - T
REACTION - ACETATEKIN-RXN
//
UNIQUE-ID - ENZRXNKFG-205
TYPES - Enzymatic-Reactions
COMMON-NAME - ahe:Arch_1316 acetate kinase (EC:2.7.2.1); K00925 acetate kinase [EC:2.7.2.1] (db=KEGG) (RBH) B
BASIS-FOR-ASSIGNMENT - :EC-NUMBER
ENZYME - GKFG-1632-MONOMER
PHYSIOLOGICALLY-RELEVANT? - T
REACTION - RXN-7958
//
UNIQUE-ID - ENZRXNKFG-206
TYPES - Enzymatic-Reactions
COMMON-NAME - ribose 5-phosphate isomerase; K01808 ribose 5-phosphate isomerase B [EC:5.3.1.6] (db=KEGG evalue=0.0 bit_score=205.0 identity=63.1 coverage=98.66666666666667) (BLAST) C
BASIS-FOR-ASSIGNMENT - :EC-NUMBER
ENZYME - GKFG-1631-MONOMER
PHYSIOLOGICALLY-RELEVANT? - T
REACTION - RIB5PISOM-RXN
//
UNIQUE-ID - ENZRXNKFG-207
TYPES - Enzymatic-Reactions
COMMON-NAME - glycerophosphoryl diester phosphodiesterase; K01126 glycerophosphoryl diester phosphodiesterase [EC:3.1.4.46] (db=KEGG evalue=2.0e-26 bit_score=125.0 identity=34.0 coverage=97.16599190283401) (BLAST) C
BASIS-FOR-ASSIGNMENT - :EC-NUMBER
ENZYME - GKFG-1630-MONOMER
PHYSIOLOGICALLY-RELEVANT? - T
REACTION - GLYCPDIESTER-RXN
//
UNIQUE-ID - ENZRXNKFG-208
TYPES - Enzymatic-Reactions
COMMON-NAME - cfi:Celf_2457 3-isopropylmalate dehydratase, large subunit; K01703 3-isopropylmalate/(R)-2-methylmalate dehydratase large subunit [EC:4.2.1.33 4.2.1.35] (db=KEGG) (RBH) B
BASIS-FOR-ASSIGNMENT - :EC-NUMBER
ENZYME - GKFG-1627-MONOMER
PHYSIOLOGICALLY-RELEVANT? - T
REACTION - R-2-METHYLMALATE-DEHYDRATASE-RXN
//
UNIQUE-ID - ENZRXNKFG-209
TYPES - Enzymatic-Reactions
COMMON-NAME - cfi:Celf_2457 3-isopropylmalate dehydratase, large subunit; K01703 3-isopropylmalate/(R)-2-methylmalate dehydratase large subunit [EC:4.2.1.33 4.2.1.35] (db=KEGG) (RBH) B
BASIS-FOR-ASSIGNMENT - :EC-NUMBER
ENZYME - GKFG-1627-MONOMER
PHYSIOLOGICALLY-RELEVANT? - T
REACTION - 3-ISOPROPYLMALISOM-RXN
//
UNIQUE-ID - ENZRXNKFG-210
TYPES - Enzymatic-Reactions
COMMON-NAME - cfi:Celf_2457 3-isopropylmalate dehydratase, large subunit; K01703 3-isopropylmalate/(R)-2-methylmalate dehydratase large subunit [EC:4.2.1.33 4.2.1.35] (db=KEGG) (RBH) B
BASIS-FOR-ASSIGNMENT - :EC-NUMBER
ENZYME - GKFG-1627-MONOMER
PHYSIOLOGICALLY-RELEVANT? - T
REACTION - RXN-8991
//
UNIQUE-ID - ENZRXNKFG-211
TYPES - Enzymatic-Reactions
COMMON-NAME - cga:Celgi_2334 2-oxoglutarate dehydrogenase E1; K00164 2-oxoglutarate dehydrogenase E1 component [EC:1.2.4.2] (db=KEGG) (RBH) B
BASIS-FOR-ASSIGNMENT - :EC-NUMBER
ENZYME - GKFG-1625-MONOMER
PHYSIOLOGICALLY-RELEVANT? - T
REACTION - 2OXOGLUTDECARB-RXN
//
UNIQUE-ID - ENZRXNKFG-212
TYPES - Enzymatic-Reactions
COMMON-NAME - tcu:Tcur_3714 3-phosphoshikimate 1-carboxyvinyltransferase; K00800 3-phosphoshikimate 1-carboxyvinyltransferase [EC:2.5.1.19] (db=KEGG) (RBH) B
BASIS-FOR-ASSIGNMENT - :EC-NUMBER
ENZYME - GKFG-1621-MONOMER
PHYSIOLOGICALLY-RELEVANT? - T
REACTION - 2.5.1.19-RXN
//
UNIQUE-ID - ENZRXNKFG-213
TYPES - Enzymatic-Reactions
COMMON-NAME - histidinol-phosphate phosphatase; K05602 histidinol-phosphatase [EC:3.1.3.15] (db=KEGG evalue=0.0 bit_score=299.0 identity=59.8 coverage=97.72727272727273) (BLAST) C
BASIS-FOR-ASSIGNMENT - :EC-NUMBER
ENZYME - GKFG-1619-MONOMER
PHYSIOLOGICALLY-RELEVANT? - T
REACTION - HISTIDPHOS-RXN
//
UNIQUE-ID - ENZRXNKFG-214
TYPES - Enzymatic-Reactions
COMMON-NAME - 3-dehydroquinate dehydratase; K03785 3-dehydroquinate dehydratase I [EC:4.2.1.10] (db=KEGG evalue=4.5e-10 bit_score=70.0 identity=27.3 coverage=87.35177865612648) (BLAST) C
BASIS-FOR-ASSIGNMENT - :EC-NUMBER
ENZYME - GKFG-1618-MONOMER
PHYSIOLOGICALLY-RELEVANT? - T
REACTION - 3-DEHYDROQUINATE-DEHYDRATASE-RXN
//
UNIQUE-ID - ENZRXNKFG-215
TYPES - Enzymatic-Reactions
COMMON-NAME - mcu:HMPREF0573_10956 gltA; type II citrate synthase (EC:2.3.3.1); K01647 citrate synthase [EC:2.3.3.1] (db=KEGG) (RBH) B
BASIS-FOR-ASSIGNMENT - :EC-NUMBER
ENZYME - GKFG-1612-MONOMER
PHYSIOLOGICALLY-RELEVANT? - T
REACTION - CITSYN-RXN
//
UNIQUE-ID - ENZRXNKFG-216
TYPES - Enzymatic-Reactions
COMMON-NAME - iva:Isova_2663 O-acetylhomoserine/O-acetylserine sulfhydrylase (EC:2.5.1.47); K01740 O-acetylhomoserine (thiol)-lyase [EC:2.5.1.49] (db=KEGG) (RBH) B
BASIS-FOR-ASSIGNMENT - :EC-NUMBER
ENZYME - GKFG-1592-MONOMER
PHYSIOLOGICALLY-RELEVANT? - T
REACTION - SULFOCYS-RXN
//
UNIQUE-ID - ENZRXNKFG-217
TYPES - Enzymatic-Reactions
COMMON-NAME - iva:Isova_2663 O-acetylhomoserine/O-acetylserine sulfhydrylase (EC:2.5.1.47); K01740 O-acetylhomoserine (thiol)-lyase [EC:2.5.1.49] (db=KEGG) (RBH) B
BASIS-FOR-ASSIGNMENT - :EC-NUMBER
ENZYME - GKFG-1592-MONOMER
PHYSIOLOGICALLY-RELEVANT? - T
REACTION - RXN-12726
//
UNIQUE-ID - ENZRXNKFG-218
TYPES - Enzymatic-Reactions
COMMON-NAME - iva:Isova_2663 O-acetylhomoserine/O-acetylserine sulfhydrylase (EC:2.5.1.47); K01740 O-acetylhomoserine (thiol)-lyase [EC:2.5.1.49] (db=KEGG) (RBH) B
BASIS-FOR-ASSIGNMENT - :EC-NUMBER
ENZYME - GKFG-1592-MONOMER
PHYSIOLOGICALLY-RELEVANT? - T
REACTION - ACSERLY-RXN
//
UNIQUE-ID - ENZRXNKFG-219
TYPES - Enzymatic-Reactions
COMMON-NAME - iva:Isova_2663 O-acetylhomoserine/O-acetylserine sulfhydrylase (EC:2.5.1.47); K01740 O-acetylhomoserine (thiol)-lyase [EC:2.5.1.49] (db=KEGG) (RBH) B
BASIS-FOR-ASSIGNMENT - :EC-NUMBER
ENZYME - GKFG-1592-MONOMER
PHYSIOLOGICALLY-RELEVANT? - T
REACTION - ACETYLHOMOSER-CYS-RXN
//
UNIQUE-ID - ENZRXNKFG-220
TYPES - Enzymatic-Reactions
COMMON-NAME - iva:Isova_2663 O-acetylhomoserine/O-acetylserine sulfhydrylase (EC:2.5.1.47); K01740 O-acetylhomoserine (thiol)-lyase [EC:2.5.1.49] (db=KEGG) (RBH) B
BASIS-FOR-ASSIGNMENT - :EC-NUMBER
ENZYME - GKFG-1592-MONOMER
PHYSIOLOGICALLY-RELEVANT? - T
REACTION - O-ACETYLHOMOSERINE-THIOL-LYASE-RXN
//
UNIQUE-ID - ENZRXNKFG-221
TYPES - Enzymatic-Reactions
COMMON-NAME - bcv:Bcav_0691 homoserine O-acetyltransferase (EC:2.3.1.31); K00641 homoserine O-acetyltransferase [EC:2.3.1.31] (db=KEGG) (RBH) B
BASIS-FOR-ASSIGNMENT - :EC-NUMBER
ENZYME - GKFG-1591-MONOMER
PHYSIOLOGICALLY-RELEVANT? - T
REACTION - HOMOSERINE-O-ACETYLTRANSFERASE-RXN
//
UNIQUE-ID - ENZRXNKFG-222
TYPES - Enzymatic-Reactions
COMMON-NAME - lipoate-protein ligase B (EC:2.3.1.181); K03801 lipoyl(octanoyl) transferase [EC:2.3.1.181] (db=KEGG evalue=5.6e-45 bit_score=186.0 identity=46.1 coverage=87.89237668161435) (BLAST) C
BASIS-FOR-ASSIGNMENT - :EC-NUMBER
ENZYME - GKFG-1590-MONOMER
PHYSIOLOGICALLY-RELEVANT? - T
REACTION - RXN0-947
//
UNIQUE-ID - ENZRXNKFG-223
TYPES - Enzymatic-Reactions
COMMON-NAME - cfi:Celf_2219 lipoic acid synthetase (EC:2.8.1.8); K03644 lipoic acid synthetase [EC:2.8.1.8] (db=KEGG) (RBH) B
BASIS-FOR-ASSIGNMENT - :EC-NUMBER
ENZYME - GKFG-1589-MONOMER
PHYSIOLOGICALLY-RELEVANT? - T
REACTION - RXN0-949
//
UNIQUE-ID - ENZRXNKFG-224
TYPES - Enzymatic-Reactions
COMMON-NAME - ogt1; methylated-DNA--protein-cysteine methyltransferase 1; K00567 methylated-DNA-[protein]-cysteine S-methyltransferase [EC:2.1.1.63] (db=KEGG evalue=1.4e-45 bit_score=188.0 identity=51.7 coverage=88.77551020408163) (BLAST) C
BASIS-FOR-ASSIGNMENT - :EC-NUMBER
ENZYME - GKFG-1585-MONOMER
PHYSIOLOGICALLY-RELEVANT? - T
REACTION - 2.1.1.63-RXN
//
UNIQUE-ID - ENZRXNKFG-225
TYPES - Enzymatic-Reactions
COMMON-NAME - 4-alpha-glucanotransferase; K00705 4-alpha-glucanotransferase [EC:2.4.1.25] (db=KEGG evalue=0.0 bit_score=245.0 identity=51.0 coverage=95.16129032258065) (BLAST) C
BASIS-FOR-ASSIGNMENT - :EC-NUMBER
ENZYME - GKFG-1580-MONOMER
PHYSIOLOGICALLY-RELEVANT? - T
REACTION - RXN-1828
//
UNIQUE-ID - ENZRXNKFG-226
TYPES - Enzymatic-Reactions
COMMON-NAME - 4-alpha-glucanotransferase; K00705 4-alpha-glucanotransferase [EC:2.4.1.25] (db=KEGG evalue=0.0 bit_score=245.0 identity=51.0 coverage=95.16129032258065) (BLAST) C
BASIS-FOR-ASSIGNMENT - :EC-NUMBER
ENZYME - GKFG-1580-MONOMER
PHYSIOLOGICALLY-RELEVANT? - T
REACTION - RXN-12391
//
UNIQUE-ID - ENZRXNKFG-227
TYPES - Enzymatic-Reactions
COMMON-NAME - 4-alpha-glucanotransferase; K00705 4-alpha-glucanotransferase [EC:2.4.1.25] (db=KEGG evalue=0.0 bit_score=245.0 identity=51.0 coverage=95.16129032258065) (BLAST) C
BASIS-FOR-ASSIGNMENT - :EC-NUMBER
ENZYME - GKFG-1580-MONOMER
PHYSIOLOGICALLY-RELEVANT? - T
REACTION - RXN-12193
//
UNIQUE-ID - ENZRXNKFG-228
TYPES - Enzymatic-Reactions
COMMON-NAME - 4-alpha-glucanotransferase; K00705 4-alpha-glucanotransferase [EC:2.4.1.25] (db=KEGG evalue=0.0 bit_score=245.0 identity=51.0 coverage=95.16129032258065) (BLAST) C
BASIS-FOR-ASSIGNMENT - :EC-NUMBER
ENZYME - GKFG-1580-MONOMER
PHYSIOLOGICALLY-RELEVANT? - T
REACTION - RXN-9023
//
UNIQUE-ID - ENZRXNKFG-229
TYPES - Enzymatic-Reactions
COMMON-NAME - 4-alpha-glucanotransferase; K00705 4-alpha-glucanotransferase [EC:2.4.1.25] (db=KEGG evalue=0.0 bit_score=245.0 identity=51.0 coverage=95.16129032258065) (BLAST) C
BASIS-FOR-ASSIGNMENT - :EC-NUMBER
ENZYME - GKFG-1580-MONOMER
PHYSIOLOGICALLY-RELEVANT? - T
REACTION - AMYLOMALT-RXN
//
UNIQUE-ID - ENZRXNKFG-230
TYPES - Enzymatic-Reactions
COMMON-NAME - N-acetylmuramoyl-L-alanine amidase (EC:3.5.1.28) (db=KEGG evalue=0.0 bit_score=354.0 identity=60.8 coverage=98.16176470588235) (BLAST) C
BASIS-FOR-ASSIGNMENT - :EC-NUMBER
ENZYME - GKFG-1557-MONOMER
PHYSIOLOGICALLY-RELEVANT? - T
REACTION - RXN0-5225
//
UNIQUE-ID - ENZRXNKFG-231
TYPES - Enzymatic-Reactions
COMMON-NAME - N-acetylmuramoyl-L-alanine amidase (EC:3.5.1.28) (db=KEGG evalue=0.0 bit_score=354.0 identity=60.8 coverage=98.16176470588235) (BLAST) C
BASIS-FOR-ASSIGNMENT - :EC-NUMBER
ENZYME - GKFG-1557-MONOMER
PHYSIOLOGICALLY-RELEVANT? - T
REACTION - 3.5.1.28-RXN
//
UNIQUE-ID - ENZRXNKFG-232
TYPES - Enzymatic-Reactions
COMMON-NAME - threonine dehydratase (EC:4.3.1.19); K01754 threonine dehydratase [EC:4.3.1.19] (db=KEGG evalue=2.5e-34 bit_score=151.0 identity=56.8 coverage=70.05347593582889) (BLAST) C
BASIS-FOR-ASSIGNMENT - :EC-NUMBER
ENZYME - GKFG-1551-MONOMER
PHYSIOLOGICALLY-RELEVANT? - T
REACTION - THREDEHYD-RXN
//
UNIQUE-ID - ENZRXNKFG-233
TYPES - Enzymatic-Reactions
COMMON-NAME - mcu:HMPREF0573_10017 tyrS; tyrosine--tRNA ligase (EC:6.1.1.1); K01866 tyrosyl-tRNA synthetase [EC:6.1.1.1] (db=KEGG) (RBH) B
BASIS-FOR-ASSIGNMENT - :EC-NUMBER
ENZYME - GKFG-1549-MONOMER
PHYSIOLOGICALLY-RELEVANT? - T
REACTION - TYROSINE--TRNA-LIGASE-RXN
//
UNIQUE-ID - ENZRXNKFG-234
TYPES - Enzymatic-Reactions
COMMON-NAME - bcv:Bcav_2897 UvrD/REP helicase; K03657 DNA helicase II / ATP-dependent DNA helicase PcrA [EC:3.6.4.12] (db=KEGG) (RBH) B
BASIS-FOR-ASSIGNMENT - :EC-NUMBER
ENZYME - GKFG-1542-MONOMER
PHYSIOLOGICALLY-RELEVANT? - T
REACTION - RXN-11135
//
UNIQUE-ID - ENZRXNKFG-235
TYPES - Enzymatic-Reactions
COMMON-NAME - NAD(+) diphosphatase (EC:3.6.1.22); K03426 NAD+ diphosphatase [EC:3.6.1.22] (db=KEGG evalue=1.4e-45 bit_score=189.0 identity=47.5 coverage=53.783783783783775) (BLAST) C
BASIS-FOR-ASSIGNMENT - :EC-NUMBER
ENZYME - GKFG-1541-MONOMER
PHYSIOLOGICALLY-RELEVANT? - T
REACTION - NADPYROPHOSPHAT-RXN
//
UNIQUE-ID - ENZRXNKFG-236
TYPES - Enzymatic-Reactions
COMMON-NAME - rdn:HMPREF0733_11743 rph; tRNA nucleotidyltransferase (EC:2.7.7.56); K00989 ribonuclease PH [EC:2.7.7.56] (db=KEGG) (RBH) B
BASIS-FOR-ASSIGNMENT - :EC-NUMBER
ENZYME - GKFG-1540-MONOMER
PHYSIOLOGICALLY-RELEVANT? - T
REACTION - TRNA-NUCLEOTIDYLTRANSFERASE-RXN
//
UNIQUE-ID - ENZRXNKFG-237
TYPES - Enzymatic-Reactions
COMMON-NAME - rdn:HMPREF0733_11743 rph; tRNA nucleotidyltransferase (EC:2.7.7.56); K00989 ribonuclease PH [EC:2.7.7.56] (db=KEGG) (RBH) B
BASIS-FOR-ASSIGNMENT - :EC-NUMBER
ENZYME - GKFG-1540-MONOMER
PHYSIOLOGICALLY-RELEVANT? - T
REACTION - RXN0-6482
//
UNIQUE-ID - ENZRXNKFG-238
TYPES - Enzymatic-Reactions
COMMON-NAME - rdn:HMPREF0733_11743 rph; tRNA nucleotidyltransferase (EC:2.7.7.56); K00989 ribonuclease PH [EC:2.7.7.56] (db=KEGG) (RBH) B
BASIS-FOR-ASSIGNMENT - :EC-NUMBER
ENZYME - GKFG-1540-MONOMER
PHYSIOLOGICALLY-RELEVANT? - T
REACTION - RXN0-6481
//
UNIQUE-ID - ENZRXNKFG-239
TYPES - Enzymatic-Reactions
COMMON-NAME - non-canonical purine NTP pyrophosphatase, rdgB/HAM1 family; K02428 dITP/XTP pyrophosphatase [EC:3.6.1.19] (db=KEGG evalue=0.0 bit_score=267.0 identity=63.5 coverage=91.81818181818183) (BLAST) C
BASIS-FOR-ASSIGNMENT - :EC-NUMBER
ENZYME - GKFG-1539-MONOMER
PHYSIOLOGICALLY-RELEVANT? - T
REACTION - 3.6.1.19-RXN
//
UNIQUE-ID - ENZRXNKFG-240
TYPES - Enzymatic-Reactions
COMMON-NAME - glutamate racemase; K01776 glutamate racemase [EC:5.1.1.3] (db=KEGG evalue=0.0 bit_score=281.0 identity=54.3 coverage=96.69117647058823) (BLAST) C
BASIS-FOR-ASSIGNMENT - :EC-NUMBER
ENZYME - GKFG-1536-MONOMER
PHYSIOLOGICALLY-RELEVANT? - T
REACTION - GLUTRACE-RXN
//
UNIQUE-ID - ENZRXNKFG-241
TYPES - Enzymatic-Reactions
COMMON-NAME - mcu:HMPREF0573_10095 pncB; nicotinate phosphoribosyltransferase (EC:2.4.2.11); K00763 nicotinate phosphoribosyltransferase [EC:2.4.2.11] (db=KEGG) (RBH) B
BASIS-FOR-ASSIGNMENT - :EC-NUMBER
ENZYME - GKFG-1533-MONOMER
PHYSIOLOGICALLY-RELEVANT? - T
REACTION - NICOTINATEPRIBOSYLTRANS-RXN
//
UNIQUE-ID - ENZRXNKFG-242
TYPES - Enzymatic-Reactions
COMMON-NAME - cdz:CD31A_0086 arsA; arsenite-transporting ATPase; K01551 arsenite-transporting ATPase [EC:3.6.3.16] (db=KEGG) (RBH) B
BASIS-FOR-ASSIGNMENT - :EC-NUMBER
ENZYME - GKFG-1523-MONOMER
PHYSIOLOGICALLY-RELEVANT? - T
REACTION - 3.6.3.16-RXN
//
UNIQUE-ID - ENZRXNKFG-243
TYPES - Enzymatic-Reactions
COMMON-NAME - ckp:ckrop_1615 arsC; arsenate reductase (EC:3.1.3.48) (db=KEGG) (RBH) B
BASIS-FOR-ASSIGNMENT - :EC-NUMBER
ENZYME - GKFG-1521-MONOMER
PHYSIOLOGICALLY-RELEVANT? - T
REACTION - PROTEIN-TYROSINE-PHOSPHATASE-RXN
//
UNIQUE-ID - ENZRXNKFG-244
TYPES - Enzymatic-Reactions
COMMON-NAME - iva:Isova_2027 malto-oligosyltrehalose synthase (EC:5.4.99.15); K06044 (1->4)-alpha-D-glucan 1-alpha-D-glucosylmutase [EC:5.4.99.15] (db=KEGG) (RBH) B
BASIS-FOR-ASSIGNMENT - :EC-NUMBER
ENZYME - GKFG-1510-MONOMER
PHYSIOLOGICALLY-RELEVANT? - T
REACTION - 5.4.99.15-RXN
//
UNIQUE-ID - ENZRXNKFG-245
TYPES - Enzymatic-Reactions
COMMON-NAME - iva:Isova_2028 malto-oligosyltrehalose trehalohydrolase (EC:3.2.1.141); K01236 maltooligosyltrehalose trehalohydrolase [EC:3.2.1.141] (db=KEGG) (RBH) B
BASIS-FOR-ASSIGNMENT - :EC-NUMBER
ENZYME - GKFG-1509-MONOMER
PHYSIOLOGICALLY-RELEVANT? - T
REACTION - 3.2.1.141-RXN
//
UNIQUE-ID - ENZRXNKFG-246
TYPES - Enzymatic-Reactions
COMMON-NAME - 3'-5' exonuclease; K03684 ribonuclease D [EC:3.1.13.5] (db=KEGG evalue=0.0 bit_score=284.0 identity=40.5 coverage=94.25) (BLAST) C
BASIS-FOR-ASSIGNMENT - :EC-NUMBER
ENZYME - GKFG-1506-MONOMER
PHYSIOLOGICALLY-RELEVANT? - T
REACTION - RXN0-6483
//
UNIQUE-ID - ENZRXNKFG-247
TYPES - Enzymatic-Reactions
COMMON-NAME - 3'-5' exonuclease; K03684 ribonuclease D [EC:3.1.13.5] (db=KEGG evalue=0.0 bit_score=284.0 identity=40.5 coverage=94.25) (BLAST) C
BASIS-FOR-ASSIGNMENT - :EC-NUMBER
ENZYME - GKFG-1506-MONOMER
PHYSIOLOGICALLY-RELEVANT? - T
REACTION - RXN0-6484
//
UNIQUE-ID - ENZRXNKFG-248
TYPES - Enzymatic-Reactions
COMMON-NAME - 3'-5' exonuclease; K03684 ribonuclease D [EC:3.1.13.5] (db=KEGG evalue=0.0 bit_score=284.0 identity=40.5 coverage=94.25) (BLAST) C
BASIS-FOR-ASSIGNMENT - :EC-NUMBER
ENZYME - GKFG-1506-MONOMER
PHYSIOLOGICALLY-RELEVANT? - T
REACTION - 3.1.13.5-RXN
//
UNIQUE-ID - ENZRXNKFG-249
TYPES - Enzymatic-Reactions
COMMON-NAME - ske:Sked_22260 argininosuccinate lyase (EC:4.3.2.1); K01755 argininosuccinate lyase [EC:4.3.2.1] (db=KEGG) (RBH) B
BASIS-FOR-ASSIGNMENT - :EC-NUMBER
ENZYME - GKFG-1505-MONOMER
PHYSIOLOGICALLY-RELEVANT? - T
REACTION - ARGSUCCINLYA-RXN
//
UNIQUE-ID - ENZRXNKFG-250
TYPES - Enzymatic-Reactions
COMMON-NAME - ske:Sked_22260 argininosuccinate lyase (EC:4.3.2.1); K01755 argininosuccinate lyase [EC:4.3.2.1] (db=KEGG) (RBH) B
BASIS-FOR-ASSIGNMENT - :EC-NUMBER
ENZYME - GKFG-1505-MONOMER
PHYSIOLOGICALLY-RELEVANT? - T
REACTION - RXN-22
//
UNIQUE-ID - ENZRXNKFG-251
TYPES - Enzymatic-Reactions
COMMON-NAME - cfl:Cfla_1647 argininosuccinate synthase (EC:6.3.4.5); K01940 argininosuccinate synthase [EC:6.3.4.5] (db=KEGG) (RBH) B
BASIS-FOR-ASSIGNMENT - :EC-NUMBER
ENZYME - GKFG-1494-MONOMER
PHYSIOLOGICALLY-RELEVANT? - T
REACTION - ARGSUCCINSYN-RXN
//
UNIQUE-ID - ENZRXNKFG-252
TYPES - Enzymatic-Reactions
COMMON-NAME - cfl:Cfla_1647 argininosuccinate synthase (EC:6.3.4.5); K01940 argininosuccinate synthase [EC:6.3.4.5] (db=KEGG) (RBH) B
BASIS-FOR-ASSIGNMENT - :EC-NUMBER
ENZYME - GKFG-1494-MONOMER
PHYSIOLOGICALLY-RELEVANT? - T
REACTION - RXN-10
//
UNIQUE-ID - ENZRXNKFG-253
TYPES - Enzymatic-Reactions
COMMON-NAME - gvh:HMPREF9231_0059 dihydrodipicolinate synthase (EC:4.2.1.52); K01714 dihydrodipicolinate synthase [EC:4.2.1.52] (db=KEGG) (RBH) B
BASIS-FOR-ASSIGNMENT - :EC-NUMBER
ENZYME - GKFG-1493-MONOMER
PHYSIOLOGICALLY-RELEVANT? - T
REACTION - DIHYDRODIPICSYN-RXN
//
UNIQUE-ID - ENZRXNKFG-254
TYPES - Enzymatic-Reactions
COMMON-NAME - ROK family protein; K00845 glucokinase [EC:2.7.1.2] (db=KEGG evalue=0.0 bit_score=262.0 identity=41.5 coverage=95.87301587301587) (BLAST) C
BASIS-FOR-ASSIGNMENT - :EC-NUMBER
ENZYME - GKFG-1492-MONOMER
PHYSIOLOGICALLY-RELEVANT? - T
REACTION - GLUCOKIN-RXN
//
UNIQUE-ID - ENZRXNKFG-255
TYPES - Enzymatic-Reactions
COMMON-NAME - bbv:HMPREF9228_0173 thiazole biosynthesis protein ThiG-like protein; K01788 N-acylglucosamine-6-phosphate 2-epimerase [EC:5.1.3.9] (db=KEGG) (RBH) B
BASIS-FOR-ASSIGNMENT - :EC-NUMBER
ENZYME - GKFG-1491-MONOMER
PHYSIOLOGICALLY-RELEVANT? - T
REACTION - 5.1.3.9-RXN
//
UNIQUE-ID - ENZRXNKFG-256
TYPES - Enzymatic-Reactions
COMMON-NAME - bbv:HMPREF9228_0173 thiazole biosynthesis protein ThiG-like protein; K01788 N-acylglucosamine-6-phosphate 2-epimerase [EC:5.1.3.9] (db=KEGG) (RBH) B
BASIS-FOR-ASSIGNMENT - :EC-NUMBER
ENZYME - GKFG-1491-MONOMER
PHYSIOLOGICALLY-RELEVANT? - T
REACTION - NANE-RXN
//
UNIQUE-ID - ENZRXNKFG-257
TYPES - Enzymatic-Reactions
COMMON-NAME - lacto-N-biosidase (EC:3.2.1.52); K12373 hexosaminidase [EC:3.2.1.52] (db=KEGG evalue=0.0 bit_score=460.0 identity=30.8 coverage=51.38813282525857) (BLAST) C
BASIS-FOR-ASSIGNMENT - :EC-NUMBER
ENZYME - GKFG-1489-MONOMER
PHYSIOLOGICALLY-RELEVANT? - T
REACTION - RXN-12626
//
UNIQUE-ID - ENZRXNKFG-258
TYPES - Enzymatic-Reactions
COMMON-NAME - lacto-N-biosidase (EC:3.2.1.52); K12373 hexosaminidase [EC:3.2.1.52] (db=KEGG evalue=0.0 bit_score=460.0 identity=30.8 coverage=51.38813282525857) (BLAST) C
BASIS-FOR-ASSIGNMENT - :EC-NUMBER
ENZYME - GKFG-1489-MONOMER
PHYSIOLOGICALLY-RELEVANT? - T
REACTION - RXN-12625
//
UNIQUE-ID - ENZRXNKFG-259
TYPES - Enzymatic-Reactions
COMMON-NAME - lacto-N-biosidase (EC:3.2.1.52); K12373 hexosaminidase [EC:3.2.1.52] (db=KEGG evalue=0.0 bit_score=460.0 identity=30.8 coverage=51.38813282525857) (BLAST) C
BASIS-FOR-ASSIGNMENT - :EC-NUMBER
ENZYME - GKFG-1489-MONOMER
PHYSIOLOGICALLY-RELEVANT? - T
REACTION - RXN0-5226
//
UNIQUE-ID - ENZRXNKFG-260
TYPES - Enzymatic-Reactions
COMMON-NAME - lacto-N-biosidase (EC:3.2.1.52); K12373 hexosaminidase [EC:3.2.1.52] (db=KEGG evalue=0.0 bit_score=460.0 identity=30.8 coverage=51.38813282525857) (BLAST) C
BASIS-FOR-ASSIGNMENT - :EC-NUMBER
ENZYME - GKFG-1489-MONOMER
PHYSIOLOGICALLY-RELEVANT? - T
REACTION - RXN-11622
//
UNIQUE-ID - ENZRXNKFG-261
TYPES - Enzymatic-Reactions
COMMON-NAME - lacto-N-biosidase (EC:3.2.1.52); K12373 hexosaminidase [EC:3.2.1.52] (db=KEGG evalue=0.0 bit_score=460.0 identity=30.8 coverage=51.38813282525857) (BLAST) C
BASIS-FOR-ASSIGNMENT - :EC-NUMBER
ENZYME - GKFG-1489-MONOMER
PHYSIOLOGICALLY-RELEVANT? - T
REACTION - 3.2.1.52-RXN
//
UNIQUE-ID - ENZRXNKFG-262
TYPES - Enzymatic-Reactions
COMMON-NAME - sro:Sros_3060 beta-N-acetylhexosaminidase (EC:3.2.1.52) (db=KEGG) (RBH) B
BASIS-FOR-ASSIGNMENT - :EC-NUMBER
ENZYME - GKFG-1487-MONOMER
PHYSIOLOGICALLY-RELEVANT? - T
REACTION - RXN-12626
//
UNIQUE-ID - ENZRXNKFG-263
TYPES - Enzymatic-Reactions
COMMON-NAME - sro:Sros_3060 beta-N-acetylhexosaminidase (EC:3.2.1.52) (db=KEGG) (RBH) B
BASIS-FOR-ASSIGNMENT - :EC-NUMBER
ENZYME - GKFG-1487-MONOMER
PHYSIOLOGICALLY-RELEVANT? - T
REACTION - RXN-12625
//
UNIQUE-ID - ENZRXNKFG-264
TYPES - Enzymatic-Reactions
COMMON-NAME - sro:Sros_3060 beta-N-acetylhexosaminidase (EC:3.2.1.52) (db=KEGG) (RBH) B
BASIS-FOR-ASSIGNMENT - :EC-NUMBER
ENZYME - GKFG-1487-MONOMER
PHYSIOLOGICALLY-RELEVANT? - T
REACTION - RXN0-5226
//
UNIQUE-ID - ENZRXNKFG-265
TYPES - Enzymatic-Reactions
COMMON-NAME - sro:Sros_3060 beta-N-acetylhexosaminidase (EC:3.2.1.52) (db=KEGG) (RBH) B
BASIS-FOR-ASSIGNMENT - :EC-NUMBER
ENZYME - GKFG-1487-MONOMER
PHYSIOLOGICALLY-RELEVANT? - T
REACTION - RXN-11622
//
UNIQUE-ID - ENZRXNKFG-266
TYPES - Enzymatic-Reactions
COMMON-NAME - sro:Sros_3060 beta-N-acetylhexosaminidase (EC:3.2.1.52) (db=KEGG) (RBH) B
BASIS-FOR-ASSIGNMENT - :EC-NUMBER
ENZYME - GKFG-1487-MONOMER
PHYSIOLOGICALLY-RELEVANT? - T
REACTION - 3.2.1.52-RXN
//
UNIQUE-ID - ENZRXNKFG-267
TYPES - Enzymatic-Reactions
COMMON-NAME - bbi:BBIF_1317 alpha-L-fucosidase; K01206 alpha-L-fucosidase [EC:3.2.1.51] (db=KEGG) (RBH) B
BASIS-FOR-ASSIGNMENT - :EC-NUMBER
ENZYME - GKFG-1486-MONOMER
PHYSIOLOGICALLY-RELEVANT? - T
REACTION - ALPHA-L-FUCOSIDASE-RXN
//
UNIQUE-ID - ENZRXNKFG-268
TYPES - Enzymatic-Reactions
COMMON-NAME - mcu:HMPREF0573_11157 leuS; leucine--tRNA ligase (EC:6.1.1.4); K01869 leucyl-tRNA synthetase [EC:6.1.1.4] (db=KEGG) (RBH) B
BASIS-FOR-ASSIGNMENT - :EC-NUMBER
ENZYME - GKFG-1484-MONOMER
PHYSIOLOGICALLY-RELEVANT? - T
REACTION - LEUCINE--TRNA-LIGASE-RXN
//
UNIQUE-ID - ENZRXNKFG-269
TYPES - Enzymatic-Reactions
COMMON-NAME - mcu:HMPREF0573_10024 argD; acetylornithine transaminase (EC:2.6.1.11); K00818 acetylornithine aminotransferase [EC:2.6.1.11] (db=KEGG) (RBH) B
BASIS-FOR-ASSIGNMENT - :EC-NUMBER
ENZYME - GKFG-1483-MONOMER
PHYSIOLOGICALLY-RELEVANT? - T
REACTION - ACETYLORNTRANSAM-RXN
//
UNIQUE-ID - ENZRXNKFG-270
TYPES - Enzymatic-Reactions
COMMON-NAME - UDP-N-acetylmuramate--L-alanine ligase; K01924 UDP-N-acetylmuramate--alanine ligase [EC:6.3.2.8] (db=KEGG evalue=5.9e-29 bit_score=132.0 identity=58.3 coverage=94.9579831932773) (BLAST) C
BASIS-FOR-ASSIGNMENT - :EC-NUMBER
ENZYME - GKFG-1481-MONOMER
PHYSIOLOGICALLY-RELEVANT? - T
REACTION - UDP-NACMUR-ALA-LIG-RXN
//
UNIQUE-ID - ENZRXNKFG-271
TYPES - Enzymatic-Reactions
COMMON-NAME - UDP-N-acetylmuramate--L-alanine ligase; K01924 UDP-N-acetylmuramate--alanine ligase [EC:6.3.2.8] (db=KEGG evalue=0.0 bit_score=258.0 identity=49.3 coverage=76.61538461538461) (BLAST) C
BASIS-FOR-ASSIGNMENT - :EC-NUMBER
ENZYME - GKFG-1480-MONOMER
PHYSIOLOGICALLY-RELEVANT? - T
REACTION - UDP-NACMUR-ALA-LIG-RXN
//
UNIQUE-ID - ENZRXNKFG-272
TYPES - Enzymatic-Reactions
COMMON-NAME - ske:Sked_22800 UDP-N-acetylglucosamine--N-acetylmuramyl-(pentapeptide) pyrophosphoryl-undecaprenol N-acetylglucosamine transferase; K02563 UDP-N-acetylglucosamine--N-acetylmuramyl-(pentapeptide) pyrophosphoryl-undecaprenol N-acetylglucosamine transferase [EC:2.4.1.227] (db=KEGG) (RBH) B
BASIS-FOR-ASSIGNMENT - :EC-NUMBER
ENZYME - GKFG-1479-MONOMER
PHYSIOLOGICALLY-RELEVANT? - T
REACTION - RXN-11346
//
UNIQUE-ID - ENZRXNKFG-273
TYPES - Enzymatic-Reactions
COMMON-NAME - ske:Sked_22800 UDP-N-acetylglucosamine--N-acetylmuramyl-(pentapeptide) pyrophosphoryl-undecaprenol N-acetylglucosamine transferase; K02563 UDP-N-acetylglucosamine--N-acetylmuramyl-(pentapeptide) pyrophosphoryl-undecaprenol N-acetylglucosamine transferase [EC:2.4.1.227] (db=KEGG) (RBH) B
BASIS-FOR-ASSIGNMENT - :EC-NUMBER
ENZYME - GKFG-1479-MONOMER
PHYSIOLOGICALLY-RELEVANT? - T
REACTION - RXN-8976
//
UNIQUE-ID - ENZRXNKFG-274
TYPES - Enzymatic-Reactions
COMMON-NAME - ske:Sked_22800 UDP-N-acetylglucosamine--N-acetylmuramyl-(pentapeptide) pyrophosphoryl-undecaprenol N-acetylglucosamine transferase; K02563 UDP-N-acetylglucosamine--N-acetylmuramyl-(pentapeptide) pyrophosphoryl-undecaprenol N-acetylglucosamine transferase [EC:2.4.1.227] (db=KEGG) (RBH) B
BASIS-FOR-ASSIGNMENT - :EC-NUMBER
ENZYME - GKFG-1479-MONOMER
PHYSIOLOGICALLY-RELEVANT? - T
REACTION - RXN-11029
//
UNIQUE-ID - ENZRXNKFG-275
TYPES - Enzymatic-Reactions
COMMON-NAME - ske:Sked_22800 UDP-N-acetylglucosamine--N-acetylmuramyl-(pentapeptide) pyrophosphoryl-undecaprenol N-acetylglucosamine transferase; K02563 UDP-N-acetylglucosamine--N-acetylmuramyl-(pentapeptide) pyrophosphoryl-undecaprenol N-acetylglucosamine transferase [EC:2.4.1.227] (db=KEGG) (RBH) B
BASIS-FOR-ASSIGNMENT - :EC-NUMBER
ENZYME - GKFG-1479-MONOMER
PHYSIOLOGICALLY-RELEVANT? - T
REACTION - NACGLCTRANS-RXN
//
UNIQUE-ID - ENZRXNKFG-276
TYPES - Enzymatic-Reactions
COMMON-NAME - cfl:Cfla_1594 UDP-N-acetylmuramoylalanine--D-glutamate ligase; K01925 UDP-N-acetylmuramoylalanine--D-glutamate ligase [EC:6.3.2.9] (db=KEGG) (RBH) B
BASIS-FOR-ASSIGNMENT - :EC-NUMBER
ENZYME - GKFG-1477-MONOMER
PHYSIOLOGICALLY-RELEVANT? - T
REACTION - UDP-NACMURALA-GLU-LIG-RXN
//
UNIQUE-ID - ENZRXNKFG-277
TYPES - Enzymatic-Reactions
COMMON-NAME - bcv:Bcav_2413 mraY; phospho-N-acetylmuramoyl-pentapeptide-transferase (EC:2.7.8.13); K01000 phospho-N-acetylmuramoyl-pentapeptide-transferase [EC:2.7.8.13] (db=KEGG) (RBH) B
BASIS-FOR-ASSIGNMENT - :EC-NUMBER
ENZYME - GKFG-1476-MONOMER
PHYSIOLOGICALLY-RELEVANT? - T
REACTION - RXN-11347
//
UNIQUE-ID - ENZRXNKFG-278
TYPES - Enzymatic-Reactions
COMMON-NAME - bcv:Bcav_2413 mraY; phospho-N-acetylmuramoyl-pentapeptide-transferase (EC:2.7.8.13); K01000 phospho-N-acetylmuramoyl-pentapeptide-transferase [EC:2.7.8.13] (db=KEGG) (RBH) B
BASIS-FOR-ASSIGNMENT - :EC-NUMBER
ENZYME - GKFG-1476-MONOMER
PHYSIOLOGICALLY-RELEVANT? - T
REACTION - RXN-8975
//
UNIQUE-ID - ENZRXNKFG-279
TYPES - Enzymatic-Reactions
COMMON-NAME - bcv:Bcav_2413 mraY; phospho-N-acetylmuramoyl-pentapeptide-transferase (EC:2.7.8.13); K01000 phospho-N-acetylmuramoyl-pentapeptide-transferase [EC:2.7.8.13] (db=KEGG) (RBH) B
BASIS-FOR-ASSIGNMENT - :EC-NUMBER
ENZYME - GKFG-1476-MONOMER
PHYSIOLOGICALLY-RELEVANT? - T
REACTION - PHOSNACMURPENTATRANS-RXN
//
UNIQUE-ID - ENZRXNKFG-280
TYPES - Enzymatic-Reactions
COMMON-NAME - UDP-N-acetylmuramoyl-tripeptide--D-alanyl-D-alanine ligase; K01929 UDP-N-acetylmuramoyl-tripeptide--D-alanyl-D-alanine ligase [EC:6.3.2.10] (db=KEGG evalue=0.0 bit_score=287.0 identity=37.6 coverage=88.4313725490196) (BLAST) C
BASIS-FOR-ASSIGNMENT - :EC-NUMBER
ENZYME - GKFG-1475-MONOMER
PHYSIOLOGICALLY-RELEVANT? - T
REACTION - 6.3.2.10-RXN
//
UNIQUE-ID - ENZRXNKFG-281
TYPES - Enzymatic-Reactions
COMMON-NAME - UDP-N-acetylmuramoyl-tripeptide--D-alanyl-D-alanine ligase; K01929 UDP-N-acetylmuramoyl-tripeptide--D-alanyl-D-alanine ligase [EC:6.3.2.10] (db=KEGG evalue=0.0 bit_score=287.0 identity=37.6 coverage=88.4313725490196) (BLAST) C
BASIS-FOR-ASSIGNMENT - :EC-NUMBER
ENZYME - GKFG-1475-MONOMER
PHYSIOLOGICALLY-RELEVANT? - T
REACTION - UDP-NACMURALGLDAPAALIG-RXN
//
UNIQUE-ID - ENZRXNKFG-282
TYPES - Enzymatic-Reactions
COMMON-NAME - mcu:HMPREF0573_11576 peptidoglycan glycosyltransferase (EC:2.4.1.129); K03587 cell division protein FtsI (penicillin-binding protein 3) [EC:2.4.1.129] (db=KEGG) (RBH) B
BASIS-FOR-ASSIGNMENT - :EC-NUMBER
ENZYME - GKFG-1474-MONOMER
PHYSIOLOGICALLY-RELEVANT? - T
REACTION - RXN0-5405
//
UNIQUE-ID - ENZRXNKFG-283
TYPES - Enzymatic-Reactions
COMMON-NAME - mcu:HMPREF0573_11576 peptidoglycan glycosyltransferase (EC:2.4.1.129); K03587 cell division protein FtsI (penicillin-binding protein 3) [EC:2.4.1.129] (db=KEGG) (RBH) B
BASIS-FOR-ASSIGNMENT - :EC-NUMBER
ENZYME - GKFG-1474-MONOMER
PHYSIOLOGICALLY-RELEVANT? - T
REACTION - 2.4.1.129-RXN
//
UNIQUE-ID - ENZRXNKFG-284
TYPES - Enzymatic-Reactions
COMMON-NAME - mcu:HMPREF0573_11576 peptidoglycan glycosyltransferase (EC:2.4.1.129); K03587 cell division protein FtsI (penicillin-binding protein 3) [EC:2.4.1.129] (db=KEGG) (RBH) B
BASIS-FOR-ASSIGNMENT - :EC-NUMBER
ENZYME - GKFG-1474-MONOMER
PHYSIOLOGICALLY-RELEVANT? - T
REACTION - RXN-11350
//
UNIQUE-ID - ENZRXNKFG-285
TYPES - Enzymatic-Reactions
COMMON-NAME - mcu:HMPREF0573_11576 peptidoglycan glycosyltransferase (EC:2.4.1.129); K03587 cell division protein FtsI (penicillin-binding protein 3) [EC:2.4.1.129] (db=KEGG) (RBH) B
BASIS-FOR-ASSIGNMENT - :EC-NUMBER
ENZYME - GKFG-1474-MONOMER
PHYSIOLOGICALLY-RELEVANT? - T
REACTION - RXN-11348
//
UNIQUE-ID - ENZRXNKFG-286
TYPES - Enzymatic-Reactions
COMMON-NAME - mcu:HMPREF0573_11576 peptidoglycan glycosyltransferase (EC:2.4.1.129); K03587 cell division protein FtsI (penicillin-binding protein 3) [EC:2.4.1.129] (db=KEGG) (RBH) B
BASIS-FOR-ASSIGNMENT - :EC-NUMBER
ENZYME - GKFG-1474-MONOMER
PHYSIOLOGICALLY-RELEVANT? - T
REACTION - RXN-11301
//
UNIQUE-ID - ENZRXNKFG-287
TYPES - Enzymatic-Reactions
COMMON-NAME - mcu:HMPREF0573_11576 peptidoglycan glycosyltransferase (EC:2.4.1.129); K03587 cell division protein FtsI (penicillin-binding protein 3) [EC:2.4.1.129] (db=KEGG) (RBH) B
BASIS-FOR-ASSIGNMENT - :EC-NUMBER
ENZYME - GKFG-1474-MONOMER
PHYSIOLOGICALLY-RELEVANT? - T
REACTION - RXN-11291
//
UNIQUE-ID - ENZRXNKFG-288
TYPES - Enzymatic-Reactions
COMMON-NAME - xce:Xcel_1329 acetylglutamate kinase; K00930 acetylglutamate kinase [EC:2.7.2.8] (db=KEGG) (RBH) B
BASIS-FOR-ASSIGNMENT - :EC-NUMBER
ENZYME - GKFG-1472-MONOMER
PHYSIOLOGICALLY-RELEVANT? - T
REACTION - ACETYLGLUTKIN-RXN
//
UNIQUE-ID - ENZRXNKFG-289
TYPES - Enzymatic-Reactions
COMMON-NAME - xce:Xcel_1276 S-adenosyl-methyltransferase MraW; K03438 16S rRNA (cytosine1402-N4)-methyltransferase [EC:2.1.1.199] (db=KEGG) (RBH) B
BASIS-FOR-ASSIGNMENT - :EC-NUMBER
ENZYME - GKFG-1470-MONOMER
PHYSIOLOGICALLY-RELEVANT? - T
REACTION - RXN-11638
//
UNIQUE-ID - ENZRXNKFG-290
TYPES - Enzymatic-Reactions
COMMON-NAME - bcv:Bcav_2424 DNA-directed DNA polymerase (EC:2.7.7.7); K02346 DNA polymerase IV [EC:2.7.7.7] (db=KEGG) (RBH) B
BASIS-FOR-ASSIGNMENT - :EC-NUMBER
ENZYME - GKFG-1467-MONOMER
PHYSIOLOGICALLY-RELEVANT? - T
REACTION - DNA-DIRECTED-DNA-POLYMERASE-RXN
//
UNIQUE-ID - ENZRXNKFG-291
TYPES - Enzymatic-Reactions
COMMON-NAME - mcu:HMPREF0573_11568 serA2; phosphoglycerate dehydrogenase (EC:1.1.1.95); K00058 D-3-phosphoglycerate dehydrogenase [EC:1.1.1.95] (db=KEGG) (RBH) B
BASIS-FOR-ASSIGNMENT - :EC-NUMBER
ENZYME - GKFG-1464-MONOMER
PHYSIOLOGICALLY-RELEVANT? - T
REACTION - PGLYCDEHYDROG-RXN
//
UNIQUE-ID - ENZRXNKFG-292
TYPES - Enzymatic-Reactions
COMMON-NAME - LexA family transcriptional regulator (EC:3.4.21.88); K01356 repressor LexA [EC:3.4.21.88] (db=KEGG evalue=0.0 bit_score=239.0 identity=57.7 coverage=91.30434782608695) (BLAST) C
BASIS-FOR-ASSIGNMENT - :EC-NUMBER
ENZYME - GKFG-1461-MONOMER
PHYSIOLOGICALLY-RELEVANT? - T
REACTION - 3.4.21.88-RXN
//
UNIQUE-ID - ENZRXNKFG-293
TYPES - Enzymatic-Reactions
COMMON-NAME - bbi:BBIF_1102 argJ; glutamate N-acetyltransferase/amino-acid acetyltransferase; K00620 glutamate N-acetyltransferase / amino-acid N-acetyltransferase [EC:2.3.1.35 2.3.1.1] (db=KEGG) (RBH) B
BASIS-FOR-ASSIGNMENT - :EC-NUMBER
ENZYME - GKFG-1460-MONOMER
PHYSIOLOGICALLY-RELEVANT? - T
REACTION - N-ACETYLTRANSFER-RXN
//
UNIQUE-ID - ENZRXNKFG-294
TYPES - Enzymatic-Reactions
COMMON-NAME - bbi:BBIF_1102 argJ; glutamate N-acetyltransferase/amino-acid acetyltransferase; K00620 glutamate N-acetyltransferase / amino-acid N-acetyltransferase [EC:2.3.1.35 2.3.1.1] (db=KEGG) (RBH) B
BASIS-FOR-ASSIGNMENT - :EC-NUMBER
ENZYME - GKFG-1460-MONOMER
PHYSIOLOGICALLY-RELEVANT? - T
REACTION - GLUTAMATE-N-ACETYLTRANSFERASE-RXN
//
UNIQUE-ID - ENZRXNKFG-295
TYPES - Enzymatic-Reactions
COMMON-NAME - cfi:Celf_1611 UDP-N-acetylmuramyl-tripeptide synthetase; K01928 UDP-N-acetylmuramoyl-L-alanyl-D-glutamate--2,6-diaminopimelate ligase [EC:6.3.2.13] (db=KEGG) (RBH) B
BASIS-FOR-ASSIGNMENT - :EC-NUMBER
ENZYME - GKFG-1458-MONOMER
PHYSIOLOGICALLY-RELEVANT? - T
REACTION - UDP-NACMURALGLDAPLIG-RXN
//
UNIQUE-ID - ENZRXNKFG-296
TYPES - Enzymatic-Reactions
COMMON-NAME - ahe:Arch_1237 peptidase M24; K01262 Xaa-Pro aminopeptidase [EC:3.4.11.9] (db=KEGG) (RBH) B
BASIS-FOR-ASSIGNMENT - :EC-NUMBER
ENZYME - GKFG-1456-MONOMER
PHYSIOLOGICALLY-RELEVANT? - T
REACTION - 3.4.11.9-RXN
//
UNIQUE-ID - ENZRXNKFG-297
TYPES - Enzymatic-Reactions
COMMON-NAME - mcu:HMPREF0573_10028 N-acetyl-gamma-glutamyl-phosphate reductase (EC:1.2.1.38); K00145 N-acetyl-gamma-glutamyl-phosphate reductase [EC:1.2.1.38] (db=KEGG) (RBH) B
BASIS-FOR-ASSIGNMENT - :EC-NUMBER
ENZYME - GKFG-1449-MONOMER
PHYSIOLOGICALLY-RELEVANT? - T
REACTION - N-ACETYLGLUTPREDUCT-RXN
//
UNIQUE-ID - ENZRXNKFG-298
TYPES - Enzymatic-Reactions
COMMON-NAME - mcu:HMPREF0573_10781 hupB; hydrogenase (EC:1.12.99.6); K06281 hydrogenase large subunit [EC:1.12.99.6] (db=KEGG) (RBH) B
BASIS-FOR-ASSIGNMENT - :EC-NUMBER
ENZYME - GKFG-1434-MONOMER
PHYSIOLOGICALLY-RELEVANT? - T
REACTION - RXN0-5255
//
UNIQUE-ID - ENZRXNKFG-299
TYPES - Enzymatic-Reactions
COMMON-NAME - mcu:HMPREF0573_10781 hupB; hydrogenase (EC:1.12.99.6); K06281 hydrogenase large subunit [EC:1.12.99.6] (db=KEGG) (RBH) B
BASIS-FOR-ASSIGNMENT - :EC-NUMBER
ENZYME - GKFG-1434-MONOMER
PHYSIOLOGICALLY-RELEVANT? - T
REACTION - RXN0-5254
//
UNIQUE-ID - ENZRXNKFG-300
TYPES - Enzymatic-Reactions
COMMON-NAME - mcu:HMPREF0573_10781 hupB; hydrogenase (EC:1.12.99.6); K06281 hydrogenase large subunit [EC:1.12.99.6] (db=KEGG) (RBH) B
BASIS-FOR-ASSIGNMENT - :EC-NUMBER
ENZYME - GKFG-1434-MONOMER
PHYSIOLOGICALLY-RELEVANT? - T
REACTION - RXN0-5256
//
UNIQUE-ID - ENZRXNKFG-301
TYPES - Enzymatic-Reactions
COMMON-NAME - mcu:HMPREF0573_10781 hupB; hydrogenase (EC:1.12.99.6); K06281 hydrogenase large subunit [EC:1.12.99.6] (db=KEGG) (RBH) B
BASIS-FOR-ASSIGNMENT - :EC-NUMBER
ENZYME - GKFG-1434-MONOMER
PHYSIOLOGICALLY-RELEVANT? - T
REACTION - RXN0-4141
//
UNIQUE-ID - ENZRXNKFG-302
TYPES - Enzymatic-Reactions
COMMON-NAME - mcu:HMPREF0573_10782 hupA; hydrogenase (EC:1.12.99.6); K06282 hydrogenase small subunit [EC:1.12.99.6] (db=KEGG) (RBH) B
BASIS-FOR-ASSIGNMENT - :EC-NUMBER
ENZYME - GKFG-1433-MONOMER
PHYSIOLOGICALLY-RELEVANT? - T
REACTION - RXN0-5255
//
UNIQUE-ID - ENZRXNKFG-303
TYPES - Enzymatic-Reactions
COMMON-NAME - mcu:HMPREF0573_10782 hupA; hydrogenase (EC:1.12.99.6); K06282 hydrogenase small subunit [EC:1.12.99.6] (db=KEGG) (RBH) B
BASIS-FOR-ASSIGNMENT - :EC-NUMBER
ENZYME - GKFG-1433-MONOMER
PHYSIOLOGICALLY-RELEVANT? - T
REACTION - RXN0-5254
//
UNIQUE-ID - ENZRXNKFG-304
TYPES - Enzymatic-Reactions
COMMON-NAME - mcu:HMPREF0573_10782 hupA; hydrogenase (EC:1.12.99.6); K06282 hydrogenase small subunit [EC:1.12.99.6] (db=KEGG) (RBH) B
BASIS-FOR-ASSIGNMENT - :EC-NUMBER
ENZYME - GKFG-1433-MONOMER
PHYSIOLOGICALLY-RELEVANT? - T
REACTION - RXN0-5256
//
UNIQUE-ID - ENZRXNKFG-305
TYPES - Enzymatic-Reactions
COMMON-NAME - mcu:HMPREF0573_10782 hupA; hydrogenase (EC:1.12.99.6); K06282 hydrogenase small subunit [EC:1.12.99.6] (db=KEGG) (RBH) B
BASIS-FOR-ASSIGNMENT - :EC-NUMBER
ENZYME - GKFG-1433-MONOMER
PHYSIOLOGICALLY-RELEVANT? - T
REACTION - RXN0-4141
//
UNIQUE-ID - ENZRXNKFG-306
TYPES - Enzymatic-Reactions
COMMON-NAME - hupA; hydrogenase (EC:1.12.99.6); K06282 hydrogenase small subunit [EC:1.12.99.6] (db=KEGG evalue=0.0 bit_score=287.0 identity=87.7 coverage=95.88235294117648) (BLAST) C
BASIS-FOR-ASSIGNMENT - :EC-NUMBER
ENZYME - GKFG-1432-MONOMER
PHYSIOLOGICALLY-RELEVANT? - T
REACTION - RXN0-5255
//
UNIQUE-ID - ENZRXNKFG-307
TYPES - Enzymatic-Reactions
COMMON-NAME - hupA; hydrogenase (EC:1.12.99.6); K06282 hydrogenase small subunit [EC:1.12.99.6] (db=KEGG evalue=0.0 bit_score=287.0 identity=87.7 coverage=95.88235294117648) (BLAST) C
BASIS-FOR-ASSIGNMENT - :EC-NUMBER
ENZYME - GKFG-1432-MONOMER
PHYSIOLOGICALLY-RELEVANT? - T
REACTION - RXN0-5254
//
UNIQUE-ID - ENZRXNKFG-308
TYPES - Enzymatic-Reactions
COMMON-NAME - hupA; hydrogenase (EC:1.12.99.6); K06282 hydrogenase small subunit [EC:1.12.99.6] (db=KEGG evalue=0.0 bit_score=287.0 identity=87.7 coverage=95.88235294117648) (BLAST) C
BASIS-FOR-ASSIGNMENT - :EC-NUMBER
ENZYME - GKFG-1432-MONOMER
PHYSIOLOGICALLY-RELEVANT? - T
REACTION - RXN0-5256
//
UNIQUE-ID - ENZRXNKFG-309
TYPES - Enzymatic-Reactions
COMMON-NAME - hupA; hydrogenase (EC:1.12.99.6); K06282 hydrogenase small subunit [EC:1.12.99.6] (db=KEGG evalue=0.0 bit_score=287.0 identity=87.7 coverage=95.88235294117648) (BLAST) C
BASIS-FOR-ASSIGNMENT - :EC-NUMBER
ENZYME - GKFG-1432-MONOMER
PHYSIOLOGICALLY-RELEVANT? - T
REACTION - RXN0-4141
//
UNIQUE-ID - ENZRXNKFG-310
TYPES - Enzymatic-Reactions
COMMON-NAME - hypothetical protein; K00230 menaquinone-dependent protoporphyrinogen oxidase [EC:1.3.5.3] (db=KEGG evalue=1.0e-23 bit_score=115.0 identity=35.9 coverage=95.59748427672956) (BLAST) C
BASIS-FOR-ASSIGNMENT - :EC-NUMBER
ENZYME - GKFG-1427-MONOMER
PHYSIOLOGICALLY-RELEVANT? - T
REACTION - RXN0-6259
//
UNIQUE-ID - ENZRXNKFG-311
TYPES - Enzymatic-Reactions
COMMON-NAME - kra:Krad_1500 tRNA delta(2)-isopentenylpyrophosphate transferase (EC:2.5.1.75); K00791 tRNA dimethylallyltransferase [EC:2.5.1.75] (db=KEGG) (RBH) B
BASIS-FOR-ASSIGNMENT - :EC-NUMBER
ENZYME - GKFG-1424-MONOMER
PHYSIOLOGICALLY-RELEVANT? - T
REACTION - RXN0-6274
//
UNIQUE-ID - ENZRXNKFG-312
TYPES - Enzymatic-Reactions
COMMON-NAME - mcu:HMPREF0573_11495 uppS2; undecaprenyl phosphate synthetase (EC:2.5.1.31); K00806 undecaprenyl diphosphate synthase [EC:2.5.1.31] (db=KEGG) (RBH) B
BASIS-FOR-ASSIGNMENT - :EC-NUMBER
ENZYME - GKFG-1420-MONOMER
PHYSIOLOGICALLY-RELEVANT? - T
REACTION - RXN-8999
//
UNIQUE-ID - ENZRXNKFG-313
TYPES - Enzymatic-Reactions
COMMON-NAME - mcu:HMPREF0573_11491 leuA; 2-isopropylmalate synthase (EC:2.3.3.13); K01649 2-isopropylmalate synthase [EC:2.3.3.13] (db=KEGG) (RBH) B
BASIS-FOR-ASSIGNMENT - :EC-NUMBER
ENZYME - GKFG-1417-MONOMER
PHYSIOLOGICALLY-RELEVANT? - T
REACTION - 2-ISOPROPYLMALATESYN-RXN
//
UNIQUE-ID - ENZRXNKFG-314
TYPES - Enzymatic-Reactions
COMMON-NAME - hypothetical protein; K09761 16S rRNA (uracil1498-N3)-methyltransferase [EC:2.1.1.193] (db=KEGG evalue=5.6e-45 bit_score=186.0 identity=44.3 coverage=95.01915708812261) (BLAST) C
BASIS-FOR-ASSIGNMENT - :EC-NUMBER
ENZYME - GKFG-1409-MONOMER
PHYSIOLOGICALLY-RELEVANT? - T
REACTION - RXN-11598
//
UNIQUE-ID - ENZRXNKFG-315
TYPES - Enzymatic-Reactions
COMMON-NAME - ribH; 6,7-dimethyl-8-ribityllumazine synthase (EC:2.5.1.9); K00794 6,7-dimethyl-8-ribityllumazine synthase [EC:2.5.1.78] (db=KEGG evalue=0.0 bit_score=189.0 identity=60.9 coverage=97.46835443037975) (BLAST) C
BASIS-FOR-ASSIGNMENT - :EC-NUMBER
ENZYME - GKFG-1406-MONOMER
PHYSIOLOGICALLY-RELEVANT? - T
REACTION - LUMAZINESYN-RXN
//
UNIQUE-ID - ENZRXNKFG-316
TYPES - Enzymatic-Reactions
COMMON-NAME - ribH; 6,7-dimethyl-8-ribityllumazine synthase (EC:2.5.1.9); K00794 6,7-dimethyl-8-ribityllumazine synthase [EC:2.5.1.78] (db=KEGG evalue=0.0 bit_score=189.0 identity=60.9 coverage=97.46835443037975) (BLAST) C
BASIS-FOR-ASSIGNMENT - :EC-NUMBER
ENZYME - GKFG-1406-MONOMER
PHYSIOLOGICALLY-RELEVANT? - T
REACTION - RIBOFLAVIN-SYN-RXN
//
UNIQUE-ID - ENZRXNKFG-317
TYPES - Enzymatic-Reactions
COMMON-NAME - phosphatidylcholine synthase; K01004 phosphatidylcholine synthase [EC:2.7.8.24] (db=KEGG evalue=0.0 bit_score=221.0 identity=44.3 coverage=85.33834586466166) (BLAST) C
BASIS-FOR-ASSIGNMENT - :EC-NUMBER
ENZYME - GKFG-1405-MONOMER
PHYSIOLOGICALLY-RELEVANT? - T
REACTION - 2.7.8.24-RXN
//
UNIQUE-ID - ENZRXNKFG-318
TYPES - Enzymatic-Reactions
COMMON-NAME - ske:Sked_18160 GTP cyclohydrolase II/3,4-dihydroxy-2-butanone 4-phosphate synthase; K14652 3,4-dihydroxy 2-butanone 4-phosphate synthase / GTP cyclohydrolase II [EC:4.1.99.12 3.5.4.25] (db=KEGG) (RBH) B
BASIS-FOR-ASSIGNMENT - :EC-NUMBER
ENZYME - GKFG-1404-MONOMER
PHYSIOLOGICALLY-RELEVANT? - T
REACTION - GTP-CYCLOHYDRO-II-RXN
//
UNIQUE-ID - ENZRXNKFG-319
TYPES - Enzymatic-Reactions
COMMON-NAME - ske:Sked_18160 GTP cyclohydrolase II/3,4-dihydroxy-2-butanone 4-phosphate synthase; K14652 3,4-dihydroxy 2-butanone 4-phosphate synthase / GTP cyclohydrolase II [EC:4.1.99.12 3.5.4.25] (db=KEGG) (RBH) B
BASIS-FOR-ASSIGNMENT - :EC-NUMBER
ENZYME - GKFG-1404-MONOMER
PHYSIOLOGICALLY-RELEVANT? - T
REACTION - DIOHBUTANONEPSYN-RXN
//
UNIQUE-ID - ENZRXNKFG-320
TYPES - Enzymatic-Reactions
COMMON-NAME - riboflavin synthase subunit alpha; K00793 riboflavin synthase [EC:2.5.1.9] (db=KEGG evalue=2.4e-43 bit_score=181.0 identity=46.7 coverage=97.47474747474747) (BLAST) C
BASIS-FOR-ASSIGNMENT - :EC-NUMBER
ENZYME - GKFG-1403-MONOMER
PHYSIOLOGICALLY-RELEVANT? - T
REACTION - RIBOFLAVIN-SYN-RXN
//
UNIQUE-ID - ENZRXNKFG-321
TYPES - Enzymatic-Reactions
COMMON-NAME - riboflavin biosynthesis protein RibD (EC:1.1.1.193 3.5.4.26); K11752 diaminohydroxyphosphoribosylaminopyrimidine deaminase / 5-amino-6-(5-phosphoribosylamino)uracil reductase [EC:3.5.4.26 1.1.1.193] (db=KEGG evalue=0.0 bit_score=281.0 identity=45.1 coverage=92.3943661971831) (BLAST) C
BASIS-FOR-ASSIGNMENT - :EC-NUMBER
ENZYME - GKFG-1402-MONOMER
PHYSIOLOGICALLY-RELEVANT? - T
REACTION - RIBOFLAVINSYNDEAM-RXN
//
UNIQUE-ID - ENZRXNKFG-322
TYPES - Enzymatic-Reactions
COMMON-NAME - riboflavin biosynthesis protein RibD (EC:1.1.1.193 3.5.4.26); K11752 diaminohydroxyphosphoribosylaminopyrimidine deaminase / 5-amino-6-(5-phosphoribosylamino)uracil reductase [EC:3.5.4.26 1.1.1.193] (db=KEGG evalue=0.0 bit_score=281.0 identity=45.1 coverage=92.3943661971831) (BLAST) C
BASIS-FOR-ASSIGNMENT - :EC-NUMBER
ENZYME - GKFG-1402-MONOMER
PHYSIOLOGICALLY-RELEVANT? - T
REACTION - RIBOFLAVINSYNREDUC-RXN
//
UNIQUE-ID - ENZRXNKFG-323
TYPES - Enzymatic-Reactions
COMMON-NAME - mlu:Mlut_12400 coproporphyrinogen III oxidase, anaerobic; K02495 oxygen-independent coproporphyrinogen III oxidase [EC:1.3.99.22] (db=KEGG) (RBH) B
BASIS-FOR-ASSIGNMENT - :EC-NUMBER
ENZYME - GKFG-1399-MONOMER
PHYSIOLOGICALLY-RELEVANT? - T
REACTION - HEMN-RXN
//
UNIQUE-ID - ENZRXNKFG-324
TYPES - Enzymatic-Reactions
COMMON-NAME - peptide methionine sulfoxide reductase (EC:1.8.4.11); K07304 peptide-methionine (S)-S-oxide reductase [EC:1.8.4.11] (db=KEGG evalue=2.7e-40 bit_score=170.0 identity=51.2 coverage=97.5609756097561) (BLAST) C
BASIS-FOR-ASSIGNMENT - :EC-NUMBER
ENZYME - GKFG-1391-MONOMER
PHYSIOLOGICALLY-RELEVANT? - T
REACTION - RXN-8669
//
UNIQUE-ID - ENZRXNKFG-325
TYPES - Enzymatic-Reactions
COMMON-NAME - peptide methionine sulfoxide reductase (EC:1.8.4.11); K07304 peptide-methionine (S)-S-oxide reductase [EC:1.8.4.11] (db=KEGG evalue=2.7e-40 bit_score=170.0 identity=51.2 coverage=97.5609756097561) (BLAST) C
BASIS-FOR-ASSIGNMENT - :EC-NUMBER
ENZYME - GKFG-1391-MONOMER
PHYSIOLOGICALLY-RELEVANT? - T
REACTION - RXN-8668
//
UNIQUE-ID - ENZRXNKFG-326
TYPES - Enzymatic-Reactions
COMMON-NAME - mcu:HMPREF0573_10004 gatB; glutamyl-tRNA amidotransferase subunit B (EC:6.3.5.-); K02434 aspartyl-tRNA(Asn)/glutamyl-tRNA (Gln) amidotransferase subunit B [EC:6.3.5.6 6.3.5.7] (db=KEGG) (RBH) B
BASIS-FOR-ASSIGNMENT - :EC-NUMBER
ENZYME - GKFG-1387-MONOMER
PHYSIOLOGICALLY-RELEVANT? - T
REACTION - 6.3.5.7-RXN
//
UNIQUE-ID - ENZRXNKFG-327
TYPES - Enzymatic-Reactions
COMMON-NAME - mcu:HMPREF0573_10004 gatB; glutamyl-tRNA amidotransferase subunit B (EC:6.3.5.-); K02434 aspartyl-tRNA(Asn)/glutamyl-tRNA (Gln) amidotransferase subunit B [EC:6.3.5.6 6.3.5.7] (db=KEGG) (RBH) B
BASIS-FOR-ASSIGNMENT - :EC-NUMBER
ENZYME - GKFG-1387-MONOMER
PHYSIOLOGICALLY-RELEVANT? - T
REACTION - 6.3.5.6-RXN
//
UNIQUE-ID - ENZRXNKFG-328
TYPES - Enzymatic-Reactions
COMMON-NAME - gatA; gata; K02433 aspartyl-tRNA(Asn)/glutamyl-tRNA (Gln) amidotransferase subunit A [EC:6.3.5.6 6.3.5.7] (db=KEGG evalue=0.0 bit_score=189.0 identity=67.4 coverage=92.51700680272108) (BLAST) C
BASIS-FOR-ASSIGNMENT - :EC-NUMBER
ENZYME - GKFG-1386-MONOMER
PHYSIOLOGICALLY-RELEVANT? - T
REACTION - 6.3.5.7-RXN
//
UNIQUE-ID - ENZRXNKFG-329
TYPES - Enzymatic-Reactions
COMMON-NAME - gatA; gata; K02433 aspartyl-tRNA(Asn)/glutamyl-tRNA (Gln) amidotransferase subunit A [EC:6.3.5.6 6.3.5.7] (db=KEGG evalue=0.0 bit_score=189.0 identity=67.4 coverage=92.51700680272108) (BLAST) C
BASIS-FOR-ASSIGNMENT - :EC-NUMBER
ENZYME - GKFG-1386-MONOMER
PHYSIOLOGICALLY-RELEVANT? - T
REACTION - 6.3.5.6-RXN
//
UNIQUE-ID - ENZRXNKFG-330
TYPES - Enzymatic-Reactions
COMMON-NAME - mcu:HMPREF0573_10005 gatA; aspartyl/glutamyl-tRNA amidotransferase subunit A (EC:3.5.1.4); K02433 aspartyl-tRNA(Asn)/glutamyl-tRNA (Gln) amidotransferase subunit A [EC:6.3.5.6 6.3.5.7] (db=KEGG) (RBH) B
BASIS-FOR-ASSIGNMENT - :EC-NUMBER
ENZYME - GKFG-1385-MONOMER
PHYSIOLOGICALLY-RELEVANT? - T
REACTION - 6.3.5.7-RXN
//
UNIQUE-ID - ENZRXNKFG-331
TYPES - Enzymatic-Reactions
COMMON-NAME - mcu:HMPREF0573_10005 gatA; aspartyl/glutamyl-tRNA amidotransferase subunit A (EC:3.5.1.4); K02433 aspartyl-tRNA(Asn)/glutamyl-tRNA (Gln) amidotransferase subunit A [EC:6.3.5.6 6.3.5.7] (db=KEGG) (RBH) B
BASIS-FOR-ASSIGNMENT - :EC-NUMBER
ENZYME - GKFG-1385-MONOMER
PHYSIOLOGICALLY-RELEVANT? - T
REACTION - GUANIDINOBUTANAMIDE-NH3-RXN
//
UNIQUE-ID - ENZRXNKFG-332
TYPES - Enzymatic-Reactions
COMMON-NAME - mcu:HMPREF0573_10005 gatA; aspartyl/glutamyl-tRNA amidotransferase subunit A (EC:3.5.1.4); K02433 aspartyl-tRNA(Asn)/glutamyl-tRNA (Gln) amidotransferase subunit A [EC:6.3.5.6 6.3.5.7] (db=KEGG) (RBH) B
BASIS-FOR-ASSIGNMENT - :EC-NUMBER
ENZYME - GKFG-1385-MONOMER
PHYSIOLOGICALLY-RELEVANT? - T
REACTION - RXNN-404
//
UNIQUE-ID - ENZRXNKFG-333
TYPES - Enzymatic-Reactions
COMMON-NAME - mcu:HMPREF0573_10005 gatA; aspartyl/glutamyl-tRNA amidotransferase subunit A (EC:3.5.1.4); K02433 aspartyl-tRNA(Asn)/glutamyl-tRNA (Gln) amidotransferase subunit A [EC:6.3.5.6 6.3.5.7] (db=KEGG) (RBH) B
BASIS-FOR-ASSIGNMENT - :EC-NUMBER
ENZYME - GKFG-1385-MONOMER
PHYSIOLOGICALLY-RELEVANT? - T
REACTION - AMIDASE-RXN
//
UNIQUE-ID - ENZRXNKFG-334
TYPES - Enzymatic-Reactions
COMMON-NAME - mcu:HMPREF0573_10005 gatA; aspartyl/glutamyl-tRNA amidotransferase subunit A (EC:3.5.1.4); K02433 aspartyl-tRNA(Asn)/glutamyl-tRNA (Gln) amidotransferase subunit A [EC:6.3.5.6 6.3.5.7] (db=KEGG) (RBH) B
BASIS-FOR-ASSIGNMENT - :EC-NUMBER
ENZYME - GKFG-1385-MONOMER
PHYSIOLOGICALLY-RELEVANT? - T
REACTION - R311-RXN
//
UNIQUE-ID - ENZRXNKFG-335
TYPES - Enzymatic-Reactions
COMMON-NAME - mcu:HMPREF0573_10005 gatA; aspartyl/glutamyl-tRNA amidotransferase subunit A (EC:3.5.1.4); K02433 aspartyl-tRNA(Asn)/glutamyl-tRNA (Gln) amidotransferase subunit A [EC:6.3.5.6 6.3.5.7] (db=KEGG) (RBH) B
BASIS-FOR-ASSIGNMENT - :EC-NUMBER
ENZYME - GKFG-1385-MONOMER
PHYSIOLOGICALLY-RELEVANT? - T
REACTION - 6.3.5.6-RXN
//
UNIQUE-ID - ENZRXNKFG-336
TYPES - Enzymatic-Reactions
COMMON-NAME - glutamyl-tRNA(Gln) amidotransferase subunit C; K02435 aspartyl-tRNA(Asn)/glutamyl-tRNA (Gln) amidotransferase subunit C [EC:6.3.5.6 6.3.5.7] (db=KEGG evalue=4.3e-25 bit_score=119.0 identity=63.3 coverage=97.97979797979798) (BLAST) C
BASIS-FOR-ASSIGNMENT - :EC-NUMBER
ENZYME - GKFG-1384-MONOMER
PHYSIOLOGICALLY-RELEVANT? - T
REACTION - 6.3.5.7-RXN
//
UNIQUE-ID - ENZRXNKFG-337
TYPES - Enzymatic-Reactions
COMMON-NAME - glutamyl-tRNA(Gln) amidotransferase subunit C; K02435 aspartyl-tRNA(Asn)/glutamyl-tRNA (Gln) amidotransferase subunit C [EC:6.3.5.6 6.3.5.7] (db=KEGG evalue=4.3e-25 bit_score=119.0 identity=63.3 coverage=97.97979797979798) (BLAST) C
BASIS-FOR-ASSIGNMENT - :EC-NUMBER
ENZYME - GKFG-1384-MONOMER
PHYSIOLOGICALLY-RELEVANT? - T
REACTION - 6.3.5.6-RXN
//
UNIQUE-ID - ENZRXNKFG-338
TYPES - Enzymatic-Reactions
COMMON-NAME - mlu:Mlut_05940 DNA ligase, NAD-dependent; K01972 DNA ligase (NAD+) [EC:6.5.1.2] (db=KEGG) (RBH) B
BASIS-FOR-ASSIGNMENT - :EC-NUMBER
ENZYME - GKFG-1381-MONOMER
PHYSIOLOGICALLY-RELEVANT? - T
REACTION - DNA-LIGASE-NAD+-RXN
//
UNIQUE-ID - ENZRXNKFG-339
TYPES - Enzymatic-Reactions
COMMON-NAME - pgsA2; hypothetical protein; K00995 CDP-diacylglycerol--glycerol-3-phosphate 3-phosphatidyltransferase [EC:2.7.8.5] (db=KEGG evalue=1.2e-36 bit_score=159.0 identity=45.9 coverage=42.78959810874704) (BLAST) C
BASIS-FOR-ASSIGNMENT - :EC-NUMBER
ENZYME - GKFG-1365-MONOMER
PHYSIOLOGICALLY-RELEVANT? - T
REACTION - PHOSPHAGLYPSYN-RXN
//
UNIQUE-ID - ENZRXNKFG-340
TYPES - Enzymatic-Reactions
COMMON-NAME - tpr:Tpau_1737 lysyl-tRNA synthetase (EC:6.1.1.6); K04567 lysyl-tRNA synthetase, class II [EC:6.1.1.6] (db=KEGG) (RBH) B
BASIS-FOR-ASSIGNMENT - :EC-NUMBER
ENZYME - GKFG-1359-MONOMER
PHYSIOLOGICALLY-RELEVANT? - T
REACTION - LYSINE--TRNA-LIGASE-RXN
//
UNIQUE-ID - ENZRXNKFG-341
TYPES - Enzymatic-Reactions
COMMON-NAME - dihydrodipicolinate reductase (EC:1.3.1.26); K00215 dihydrodipicolinate reductase [EC:1.3.1.26] (db=KEGG evalue=0.0 bit_score=261.0 identity=54.3 coverage=96.82539682539682) (BLAST) C
BASIS-FOR-ASSIGNMENT - :EC-NUMBER
ENZYME - GKFG-1355-MONOMER
PHYSIOLOGICALLY-RELEVANT? - T
REACTION - DIHYDROPICRED-RXN
//
UNIQUE-ID - ENZRXNKFG-342
TYPES - Enzymatic-Reactions
COMMON-NAME - mcu:HMPREF0573_10125 pnp; polynucleotide phosphorylase/polyadenylase (EC:2.7.7.8); K00962 polyribonucleotide nucleotidyltransferase [EC:2.7.7.8] (db=KEGG) (RBH) B
BASIS-FOR-ASSIGNMENT - :EC-NUMBER
ENZYME - GKFG-1351-MONOMER
PHYSIOLOGICALLY-RELEVANT? - T
REACTION - 2.7.7.8-RXN
//
UNIQUE-ID - ENZRXNKFG-343
TYPES - Enzymatic-Reactions
COMMON-NAME - putative ribosomal-protein-S5-alanine acetyltransferase (EC:2.3.1.128); K03790 ribosomal-protein-alanine N-acetyltransferase [EC:2.3.1.128] (db=KEGG evalue=1.6e-35 bit_score=155.0 identity=40.8 coverage=63.38028169014085) (BLAST) C
BASIS-FOR-ASSIGNMENT - :EC-NUMBER
ENZYME - GKFG-1338-MONOMER
PHYSIOLOGICALLY-RELEVANT? - T
REACTION - 2.3.1.128-RXN
//
UNIQUE-ID - ENZRXNKFG-344
TYPES - Enzymatic-Reactions
COMMON-NAME - ahe:Arch_0626 riboflavin biosynthesis protein RibF; K11753 riboflavin kinase / FMN adenylyltransferase [EC:2.7.1.26 2.7.7.2] (db=KEGG) (RBH) B
BASIS-FOR-ASSIGNMENT - :EC-NUMBER
ENZYME - GKFG-1336-MONOMER
PHYSIOLOGICALLY-RELEVANT? - T
REACTION - FADSYN-RXN
//
UNIQUE-ID - ENZRXNKFG-345
TYPES - Enzymatic-Reactions
COMMON-NAME - ahe:Arch_0626 riboflavin biosynthesis protein RibF; K11753 riboflavin kinase / FMN adenylyltransferase [EC:2.7.1.26 2.7.7.2] (db=KEGG) (RBH) B
BASIS-FOR-ASSIGNMENT - :EC-NUMBER
ENZYME - GKFG-1336-MONOMER
PHYSIOLOGICALLY-RELEVANT? - T
REACTION - RIBOFLAVINKIN-RXN
//
UNIQUE-ID - ENZRXNKFG-346
TYPES - Enzymatic-Reactions
COMMON-NAME - bfa:Bfae_00830 family 4 glycosyl hydrolase, alpha-galactosidase/6-phospho-beta-glucosidase; K01222 6-phospho-beta-glucosidase [EC:3.2.1.86] (db=KEGG) (RBH) B
BASIS-FOR-ASSIGNMENT - :EC-NUMBER
ENZYME - GKFG-1334-MONOMER
PHYSIOLOGICALLY-RELEVANT? - T
REACTION - RXN0-5297
//
UNIQUE-ID - ENZRXNKFG-347
TYPES - Enzymatic-Reactions
COMMON-NAME - bfa:Bfae_00830 family 4 glycosyl hydrolase, alpha-galactosidase/6-phospho-beta-glucosidase; K01222 6-phospho-beta-glucosidase [EC:3.2.1.86] (db=KEGG) (RBH) B
BASIS-FOR-ASSIGNMENT - :EC-NUMBER
ENZYME - GKFG-1334-MONOMER
PHYSIOLOGICALLY-RELEVANT? - T
REACTION - RXN0-5295
//
UNIQUE-ID - ENZRXNKFG-348
TYPES - Enzymatic-Reactions
COMMON-NAME - bfa:Bfae_00830 family 4 glycosyl hydrolase, alpha-galactosidase/6-phospho-beta-glucosidase; K01222 6-phospho-beta-glucosidase [EC:3.2.1.86] (db=KEGG) (RBH) B
BASIS-FOR-ASSIGNMENT - :EC-NUMBER
ENZYME - GKFG-1334-MONOMER
PHYSIOLOGICALLY-RELEVANT? - T
REACTION - 6-PHOSPHO-BETA-GLUCOSIDASE-RXN
//
UNIQUE-ID - ENZRXNKFG-349
TYPES - Enzymatic-Reactions
COMMON-NAME - putative tRNA-pseudouridine synthase I (EC:5.4.99.12); K03177 tRNA pseudouridine55 synthase [EC:5.4.99.25] (db=KEGG evalue=0.0 bit_score=244.0 identity=41.6 coverage=89.51841359773371) (BLAST) C
BASIS-FOR-ASSIGNMENT - :EC-NUMBER
ENZYME - GKFG-1328-MONOMER
PHYSIOLOGICALLY-RELEVANT? - T
REACTION - TRNA-PSEUDOURIDINE-SYNTHASE-I-RXN
//
UNIQUE-ID - ENZRXNKFG-350
TYPES - Enzymatic-Reactions
COMMON-NAME - putative tRNA-pseudouridine synthase I (EC:5.4.99.12); K03177 tRNA pseudouridine55 synthase [EC:5.4.99.25] (db=KEGG evalue=0.0 bit_score=244.0 identity=41.6 coverage=89.51841359773371) (BLAST) C
BASIS-FOR-ASSIGNMENT - :EC-NUMBER
ENZYME - GKFG-1328-MONOMER
PHYSIOLOGICALLY-RELEVANT? - T
REACTION - RXN-11839
//
UNIQUE-ID - ENZRXNKFG-351
TYPES - Enzymatic-Reactions
COMMON-NAME - molybdenum cofactor synthesis domain-containing protein; K03750 molybdopterin molybdotransferase [EC:2.10.1.1] (db=KEGG evalue=5.7e-42 bit_score=176.0 identity=54.7 coverage=98.63013698630137) (BLAST) C
BASIS-FOR-ASSIGNMENT - :EC-NUMBER
ENZYME - GKFG-1327-MONOMER
PHYSIOLOGICALLY-RELEVANT? - T
REACTION - RXN-8348
//
UNIQUE-ID - ENZRXNKFG-352
TYPES - Enzymatic-Reactions
COMMON-NAME - aminoacyl-tRNA hydrolase (EC:3.1.1.29); K01056 peptidyl-tRNA hydrolase, PTH1 family [EC:3.1.1.29] (db=KEGG evalue=0.0 bit_score=204.0 identity=50.8 coverage=98.49246231155779) (BLAST) C
BASIS-FOR-ASSIGNMENT - :EC-NUMBER
ENZYME - GKFG-1320-MONOMER
PHYSIOLOGICALLY-RELEVANT? - T
REACTION - RXN-12460
//
UNIQUE-ID - ENZRXNKFG-353
TYPES - Enzymatic-Reactions
COMMON-NAME - aminoacyl-tRNA hydrolase (EC:3.1.1.29); K01056 peptidyl-tRNA hydrolase, PTH1 family [EC:3.1.1.29] (db=KEGG evalue=0.0 bit_score=204.0 identity=50.8 coverage=98.49246231155779) (BLAST) C
BASIS-FOR-ASSIGNMENT - :EC-NUMBER
ENZYME - GKFG-1320-MONOMER
PHYSIOLOGICALLY-RELEVANT? - T
REACTION - AMINOCYL-TRNA-HYDROLASE-RXN
//
UNIQUE-ID - ENZRXNKFG-354
TYPES - Enzymatic-Reactions
COMMON-NAME - bcv:Bcav_0987 ribose-phosphate pyrophosphokinase (EC:2.7.6.1); K00948 ribose-phosphate pyrophosphokinase [EC:2.7.6.1] (db=KEGG) (RBH) B
BASIS-FOR-ASSIGNMENT - :EC-NUMBER
ENZYME - GKFG-1318-MONOMER
PHYSIOLOGICALLY-RELEVANT? - T
REACTION - PRPPSYN-RXN
//
UNIQUE-ID - ENZRXNKFG-355
TYPES - Enzymatic-Reactions
COMMON-NAME - bfa:Bfae_13380 UDP-N-acetylglucosamine pyrophosphorylase/glucosamine-1-phosphate N-acetyltransferase; K04042 bifunctional UDP-N-acetylglucosamine pyrophosphorylase / Glucosamine-1-phosphate N-acetyltransferase [EC:2.7.7.23 2.3.1.157] (db=KEGG) (RBH) B
BASIS-FOR-ASSIGNMENT - :EC-NUMBER
ENZYME - GKFG-1317-MONOMER
PHYSIOLOGICALLY-RELEVANT? - T
REACTION - 2.3.1.157-RXN
//
UNIQUE-ID - ENZRXNKFG-356
TYPES - Enzymatic-Reactions
COMMON-NAME - bfa:Bfae_13380 UDP-N-acetylglucosamine pyrophosphorylase/glucosamine-1-phosphate N-acetyltransferase; K04042 bifunctional UDP-N-acetylglucosamine pyrophosphorylase / Glucosamine-1-phosphate N-acetyltransferase [EC:2.7.7.23 2.3.1.157] (db=KEGG) (RBH) B
BASIS-FOR-ASSIGNMENT - :EC-NUMBER
ENZYME - GKFG-1317-MONOMER
PHYSIOLOGICALLY-RELEVANT? - T
REACTION - NAG1P-URIDYLTRANS-RXN
//
UNIQUE-ID - ENZRXNKFG-357
TYPES - Enzymatic-Reactions
COMMON-NAME - molybdenum cofactor synthesis protein; K03750 molybdopterin molybdotransferase [EC:2.10.1.1] (db=KEGG evalue=0.0 bit_score=227.0 identity=53.4 coverage=90.1639344262295) (BLAST) C
BASIS-FOR-ASSIGNMENT - :EC-NUMBER
ENZYME - GKFG-1316-MONOMER
PHYSIOLOGICALLY-RELEVANT? - T
REACTION - RXN-8348
//
UNIQUE-ID - ENZRXNKFG-358
TYPES - Enzymatic-Reactions
COMMON-NAME - ispE; 4-diphosphocytidyl-2-C-methyl-D-erythritol kinase (EC:2.7.1.148); K00919 4-diphosphocytidyl-2-C-methyl-D-erythritol kinase [EC:2.7.1.148] (db=KEGG evalue=1.7e-21 bit_score=108.0 identity=42.4 coverage=82.63473053892216) (BLAST) C
BASIS-FOR-ASSIGNMENT - :EC-NUMBER
ENZYME - GKFG-1313-MONOMER
PHYSIOLOGICALLY-RELEVANT? - T
REACTION - 2.7.1.148-RXN
//
UNIQUE-ID - ENZRXNKFG-359
TYPES - Enzymatic-Reactions
COMMON-NAME - cfl:Cfla_1527 thymidylate synthase (EC:2.1.1.45); K00560 thymidylate synthase [EC:2.1.1.45] (db=KEGG) (RBH) B
BASIS-FOR-ASSIGNMENT - :EC-NUMBER
ENZYME - GKFG-1307-MONOMER
PHYSIOLOGICALLY-RELEVANT? - T
REACTION - THYMIDYLATESYN-RXN
//
UNIQUE-ID - ENZRXNKFG-360
TYPES - Enzymatic-Reactions
COMMON-NAME - putative dihydrofolate reductase; K00287 dihydrofolate reductase [EC:1.5.1.3] (db=KEGG evalue=4.6e-38 bit_score=163.0 identity=53.0 coverage=92.0) (BLAST) C
BASIS-FOR-ASSIGNMENT - :EC-NUMBER
ENZYME - GKFG-1306-MONOMER
PHYSIOLOGICALLY-RELEVANT? - T
REACTION - DIHYDROFOLATEREDUCT-RXN
//
UNIQUE-ID - ENZRXNKFG-361
TYPES - Enzymatic-Reactions
COMMON-NAME - 5,10-methenyltetrahydrofolate synthetase (EC:6.3.3.2); K01934 5-formyltetrahydrofolate cyclo-ligase [EC:6.3.3.2] (db=KEGG evalue=2.2e-15 bit_score=88.0 identity=32.2 coverage=88.40579710144928) (BLAST) C
BASIS-FOR-ASSIGNMENT - :EC-NUMBER
ENZYME - GKFG-1305-MONOMER
PHYSIOLOGICALLY-RELEVANT? - T
REACTION - 5-FORMYL-THF-CYCLO-LIGASE-RXN
//
UNIQUE-ID - ENZRXNKFG-362
TYPES - Enzymatic-Reactions
COMMON-NAME - bcv:Bcav_2901 UvrD/REP helicase; K03657 DNA helicase II / ATP-dependent DNA helicase PcrA [EC:3.6.4.12] (db=KEGG) (RBH) B
BASIS-FOR-ASSIGNMENT - :EC-NUMBER
ENZYME - GKFG-1296-MONOMER
PHYSIOLOGICALLY-RELEVANT? - T
REACTION - RXN-11135
//
UNIQUE-ID - ENZRXNKFG-363
TYPES - Enzymatic-Reactions
COMMON-NAME - vma:VAB18032_29276 alpha amylase catalytic subunit; K01187 alpha-glucosidase [EC:3.2.1.20] (db=KEGG) (RBH) B
BASIS-FOR-ASSIGNMENT - :EC-NUMBER
ENZYME - GKFG-1290-MONOMER
PHYSIOLOGICALLY-RELEVANT? - T
REACTION - RXN0-5183
//
UNIQUE-ID - ENZRXNKFG-364
TYPES - Enzymatic-Reactions
COMMON-NAME - vma:VAB18032_29276 alpha amylase catalytic subunit; K01187 alpha-glucosidase [EC:3.2.1.20] (db=KEGG) (RBH) B
BASIS-FOR-ASSIGNMENT - :EC-NUMBER
ENZYME - GKFG-1290-MONOMER
PHYSIOLOGICALLY-RELEVANT? - T
REACTION - MALTODEXGLUCOSID-RXN
//
UNIQUE-ID - ENZRXNKFG-365
TYPES - Enzymatic-Reactions
COMMON-NAME - vma:VAB18032_29276 alpha amylase catalytic subunit; K01187 alpha-glucosidase [EC:3.2.1.20] (db=KEGG) (RBH) B
BASIS-FOR-ASSIGNMENT - :EC-NUMBER
ENZYME - GKFG-1290-MONOMER
PHYSIOLOGICALLY-RELEVANT? - T
REACTION - RXN-2141
//
UNIQUE-ID - ENZRXNKFG-366
TYPES - Enzymatic-Reactions
COMMON-NAME - cpg:Cp316_1400 glgP; glycogen phosphorylase; K00688 starch phosphorylase [EC:2.4.1.1] (db=KEGG) (RBH) B
BASIS-FOR-ASSIGNMENT - :EC-NUMBER
ENZYME - GKFG-1289-MONOMER
PHYSIOLOGICALLY-RELEVANT? - T
REACTION - RXN-1826
//
UNIQUE-ID - ENZRXNKFG-367
TYPES - Enzymatic-Reactions
COMMON-NAME - cpg:Cp316_1400 glgP; glycogen phosphorylase; K00688 starch phosphorylase [EC:2.4.1.1] (db=KEGG) (RBH) B
BASIS-FOR-ASSIGNMENT - :EC-NUMBER
ENZYME - GKFG-1289-MONOMER
PHYSIOLOGICALLY-RELEVANT? - T
REACTION - GLYMALTOPHOSPHORYL-RXN
//
UNIQUE-ID - ENZRXNKFG-368
TYPES - Enzymatic-Reactions
COMMON-NAME - cpg:Cp316_1400 glgP; glycogen phosphorylase; K00688 starch phosphorylase [EC:2.4.1.1] (db=KEGG) (RBH) B
BASIS-FOR-ASSIGNMENT - :EC-NUMBER
ENZYME - GKFG-1289-MONOMER
PHYSIOLOGICALLY-RELEVANT? - T
REACTION - GLYCOPHOSPHORYL-RXN
//
UNIQUE-ID - ENZRXNKFG-369
TYPES - Enzymatic-Reactions
COMMON-NAME - cpg:Cp316_1400 glgP; glycogen phosphorylase; K00688 starch phosphorylase [EC:2.4.1.1] (db=KEGG) (RBH) B
BASIS-FOR-ASSIGNMENT - :EC-NUMBER
ENZYME - GKFG-1289-MONOMER
PHYSIOLOGICALLY-RELEVANT? - T
REACTION - RXN-12392
//
UNIQUE-ID - ENZRXNKFG-370
TYPES - Enzymatic-Reactions
COMMON-NAME - cpg:Cp316_1400 glgP; glycogen phosphorylase; K00688 starch phosphorylase [EC:2.4.1.1] (db=KEGG) (RBH) B
BASIS-FOR-ASSIGNMENT - :EC-NUMBER
ENZYME - GKFG-1289-MONOMER
PHYSIOLOGICALLY-RELEVANT? - T
REACTION - RXN-12171
//
UNIQUE-ID - ENZRXNKFG-371
TYPES - Enzymatic-Reactions
COMMON-NAME - cpg:Cp316_1400 glgP; glycogen phosphorylase; K00688 starch phosphorylase [EC:2.4.1.1] (db=KEGG) (RBH) B
BASIS-FOR-ASSIGNMENT - :EC-NUMBER
ENZYME - GKFG-1289-MONOMER
PHYSIOLOGICALLY-RELEVANT? - T
REACTION - RXN0-5184
//
UNIQUE-ID - ENZRXNKFG-372
TYPES - Enzymatic-Reactions
COMMON-NAME - cpg:Cp316_1400 glgP; glycogen phosphorylase; K00688 starch phosphorylase [EC:2.4.1.1] (db=KEGG) (RBH) B
BASIS-FOR-ASSIGNMENT - :EC-NUMBER
ENZYME - GKFG-1289-MONOMER
PHYSIOLOGICALLY-RELEVANT? - T
REACTION - RXN0-5182
//
UNIQUE-ID - ENZRXNKFG-373
TYPES - Enzymatic-Reactions
COMMON-NAME - cpg:Cp316_1400 glgP; glycogen phosphorylase; K00688 starch phosphorylase [EC:2.4.1.1] (db=KEGG) (RBH) B
BASIS-FOR-ASSIGNMENT - :EC-NUMBER
ENZYME - GKFG-1289-MONOMER
PHYSIOLOGICALLY-RELEVANT? - T
REACTION - RXN-9025
//
UNIQUE-ID - ENZRXNKFG-374
TYPES - Enzymatic-Reactions
COMMON-NAME - ahe:Arch_0546 inositol monophosphatase; K01092 myo-inositol-1(or 4)-monophosphatase [EC:3.1.3.25] (db=KEGG) (RBH) B
BASIS-FOR-ASSIGNMENT - :EC-NUMBER
ENZYME - GKFG-1288-MONOMER
PHYSIOLOGICALLY-RELEVANT? - T
REACTION - RXN0-5408
//
UNIQUE-ID - ENZRXNKFG-375
TYPES - Enzymatic-Reactions
COMMON-NAME - ahe:Arch_0546 inositol monophosphatase; K01092 myo-inositol-1(or 4)-monophosphatase [EC:3.1.3.25] (db=KEGG) (RBH) B
BASIS-FOR-ASSIGNMENT - :EC-NUMBER
ENZYME - GKFG-1288-MONOMER
PHYSIOLOGICALLY-RELEVANT? - T
REACTION - RXN-10954
//
UNIQUE-ID - ENZRXNKFG-376
TYPES - Enzymatic-Reactions
COMMON-NAME - ahe:Arch_0546 inositol monophosphatase; K01092 myo-inositol-1(or 4)-monophosphatase [EC:3.1.3.25] (db=KEGG) (RBH) B
BASIS-FOR-ASSIGNMENT - :EC-NUMBER
ENZYME - GKFG-1288-MONOMER
PHYSIOLOGICALLY-RELEVANT? - T
REACTION - RXN-10953
//
UNIQUE-ID - ENZRXNKFG-377
TYPES - Enzymatic-Reactions
COMMON-NAME - ahe:Arch_0546 inositol monophosphatase; K01092 myo-inositol-1(or 4)-monophosphatase [EC:3.1.3.25] (db=KEGG) (RBH) B
BASIS-FOR-ASSIGNMENT - :EC-NUMBER
ENZYME - GKFG-1288-MONOMER
PHYSIOLOGICALLY-RELEVANT? - T
REACTION - RXN-10952
//
UNIQUE-ID - ENZRXNKFG-378
TYPES - Enzymatic-Reactions
COMMON-NAME - ahe:Arch_0546 inositol monophosphatase; K01092 myo-inositol-1(or 4)-monophosphatase [EC:3.1.3.25] (db=KEGG) (RBH) B
BASIS-FOR-ASSIGNMENT - :EC-NUMBER
ENZYME - GKFG-1288-MONOMER
PHYSIOLOGICALLY-RELEVANT? - T
REACTION - RXN-10949
//
UNIQUE-ID - ENZRXNKFG-379
TYPES - Enzymatic-Reactions
COMMON-NAME - phosphatidylinositol-specific phospholipase C, X domain containing protein; K01771 1-phosphatidylinositol phosphodiesterase [EC:4.6.1.13] (db=KEGG evalue=0.0 bit_score=244.0 identity=47.9 coverage=93.26241134751773) (BLAST) C
BASIS-FOR-ASSIGNMENT - :EC-NUMBER
ENZYME - GKFG-1287-MONOMER
PHYSIOLOGICALLY-RELEVANT? - T
REACTION - 3.1.4.10-RXN
//
UNIQUE-ID - ENZRXNKFG-380
TYPES - Enzymatic-Reactions
COMMON-NAME - glucosamine/galactosamine-6-phosphate isomerase (EC:3.5.99.6); K02564 glucosamine-6-phosphate deaminase [EC:3.5.99.6] (db=KEGG evalue=0.0 bit_score=282.0 identity=56.6 coverage=95.80152671755725) (BLAST) C
BASIS-FOR-ASSIGNMENT - :EC-NUMBER
ENZYME - GKFG-1282-MONOMER
PHYSIOLOGICALLY-RELEVANT? - T
REACTION - GLUCOSAMINE-6-P-DEAMIN-RXN
//
UNIQUE-ID - ENZRXNKFG-381
TYPES - Enzymatic-Reactions
COMMON-NAME - bpb:bpr_I0298 diaminopimelate dehydrogenase (EC:1.4.1.16); K03340 diaminopimelate dehydrogenase [EC:1.4.1.16] (db=KEGG) (RBH) B
BASIS-FOR-ASSIGNMENT - :EC-NUMBER
ENZYME - GKFG-1281-MONOMER
PHYSIOLOGICALLY-RELEVANT? - T
REACTION - DIAMINOPIMELATE-DEHYDROGENASE-RXN
//
UNIQUE-ID - ENZRXNKFG-382
TYPES - Enzymatic-Reactions
COMMON-NAME - cfl:Cfla_2171 deoxyguanosinetriphosphate triphosphohydrolase; K01129 dGTPase [EC:3.1.5.1] (db=KEGG) (RBH) B
BASIS-FOR-ASSIGNMENT - :EC-NUMBER
ENZYME - GKFG-1279-MONOMER
PHYSIOLOGICALLY-RELEVANT? - T
REACTION - DGTPTRIPHYDRO-RXN
//
UNIQUE-ID - ENZRXNKFG-383
TYPES - Enzymatic-Reactions
COMMON-NAME - mcu:HMPREF0573_10234 glyQS; glycine--tRNA ligase (EC:6.1.1.14); K01880 glycyl-tRNA synthetase [EC:6.1.1.14] (db=KEGG) (RBH) B
BASIS-FOR-ASSIGNMENT - :EC-NUMBER
ENZYME - GKFG-1276-MONOMER
PHYSIOLOGICALLY-RELEVANT? - T
REACTION - GLYCINE--TRNA-LIGASE-RXN
//
UNIQUE-ID - ENZRXNKFG-384
TYPES - Enzymatic-Reactions
COMMON-NAME - jde:Jden_1096 bifunctional HisA/TrpF protein (EC:5.3.1.24); K01814 phosphoribosylformimino-5-aminoimidazole carboxamide ribotide isomerase [EC:5.3.1.16]; K01817 phosphoribosylanthranilate isomerase [EC:5.3.1.24] (db=KEGG) (RBH) B
BASIS-FOR-ASSIGNMENT - :EC-NUMBER
ENZYME - GKFG-1270-MONOMER
PHYSIOLOGICALLY-RELEVANT? - T
REACTION - PRAISOM-RXN
//
UNIQUE-ID - ENZRXNKFG-385
TYPES - Enzymatic-Reactions
COMMON-NAME - jde:Jden_1096 bifunctional HisA/TrpF protein (EC:5.3.1.24); K01814 phosphoribosylformimino-5-aminoimidazole carboxamide ribotide isomerase [EC:5.3.1.16]; K01817 phosphoribosylanthranilate isomerase [EC:5.3.1.24] (db=KEGG) (RBH) B
BASIS-FOR-ASSIGNMENT - :EC-NUMBER
ENZYME - GKFG-1270-MONOMER
PHYSIOLOGICALLY-RELEVANT? - T
REACTION - PRIBFAICARPISOM-RXN
//
UNIQUE-ID - ENZRXNKFG-386
TYPES - Enzymatic-Reactions
COMMON-NAME - bcv:Bcav_2392 imidazoleglycerol-phosphate dehydratase (EC:4.2.1.19); K01693 imidazoleglycerol-phosphate dehydratase [EC:4.2.1.19] (db=KEGG) (RBH) B
BASIS-FOR-ASSIGNMENT - :EC-NUMBER
ENZYME - GKFG-1267-MONOMER
PHYSIOLOGICALLY-RELEVANT? - T
REACTION - IMIDPHOSDEHYD-RXN
//
UNIQUE-ID - ENZRXNKFG-387
TYPES - Enzymatic-Reactions
COMMON-NAME - bcv:Bcav_2393 histidinol-phosphate aminotransferase; K00817 histidinol-phosphate aminotransferase [EC:2.6.1.9] (db=KEGG) (RBH) B
BASIS-FOR-ASSIGNMENT - :EC-NUMBER
ENZYME - GKFG-1266-MONOMER
PHYSIOLOGICALLY-RELEVANT? - T
REACTION - HISTAMINOTRANS-RXN
//
UNIQUE-ID - ENZRXNKFG-388
TYPES - Enzymatic-Reactions
COMMON-NAME - bcv:Bcav_2396 hisD; histidinol dehydrogenase (EC:1.1.1.23) (db=KEGG) (RBH) B
BASIS-FOR-ASSIGNMENT - :EC-NUMBER
ENZYME - GKFG-1264-MONOMER
PHYSIOLOGICALLY-RELEVANT? - T
REACTION - HISTOLDEHYD-RXN
//
UNIQUE-ID - ENZRXNKFG-389
TYPES - Enzymatic-Reactions
COMMON-NAME - bcv:Bcav_2396 hisD; histidinol dehydrogenase (EC:1.1.1.23) (db=KEGG) (RBH) B
BASIS-FOR-ASSIGNMENT - :EC-NUMBER
ENZYME - GKFG-1264-MONOMER
PHYSIOLOGICALLY-RELEVANT? - T
REACTION - HISTALDEHYD-RXN
//
UNIQUE-ID - ENZRXNKFG-390
TYPES - Enzymatic-Reactions
COMMON-NAME - bcv:Bcav_2396 hisD; histidinol dehydrogenase (EC:1.1.1.23) (db=KEGG) (RBH) B
BASIS-FOR-ASSIGNMENT - :EC-NUMBER
ENZYME - GKFG-1264-MONOMER
PHYSIOLOGICALLY-RELEVANT? - T
REACTION - RXN-8001
//
UNIQUE-ID - ENZRXNKFG-391
TYPES - Enzymatic-Reactions
COMMON-NAME - jde:Jden_1086 DNA polymerase III subunit alpha (EC:2.7.7.7); K02337 DNA polymerase III subunit alpha [EC:2.7.7.7] (db=KEGG) (RBH) B
BASIS-FOR-ASSIGNMENT - :EC-NUMBER
ENZYME - GKFG-1260-MONOMER
PHYSIOLOGICALLY-RELEVANT? - T
REACTION - DNA-DIRECTED-DNA-POLYMERASE-RXN
//
UNIQUE-ID - ENZRXNKFG-392
TYPES - Enzymatic-Reactions
COMMON-NAME - alkyl hydroperoxide reductase/thiol specific antioxidant/Mal allergen; K03564 peroxiredoxin Q/BCP [EC:1.11.1.15] (db=KEGG evalue=0.0 bit_score=228.0 identity=68.4 coverage=98.74213836477988) (BLAST) C
BASIS-FOR-ASSIGNMENT - :EC-NUMBER
ENZYME - GKFG-1255-MONOMER
PHYSIOLOGICALLY-RELEVANT? - T
REACTION - 1.11.1.15-RXN
//
UNIQUE-ID - ENZRXNKFG-393
TYPES - Enzymatic-Reactions
COMMON-NAME - alkyl hydroperoxide reductase/thiol specific antioxidant/Mal allergen; K03564 peroxiredoxin Q/BCP [EC:1.11.1.15] (db=KEGG evalue=0.0 bit_score=228.0 identity=68.4 coverage=98.74213836477988) (BLAST) C
BASIS-FOR-ASSIGNMENT - :EC-NUMBER
ENZYME - GKFG-1255-MONOMER
PHYSIOLOGICALLY-RELEVANT? - T
REACTION - RXN0-5468
//
UNIQUE-ID - ENZRXNKFG-394
TYPES - Enzymatic-Reactions
COMMON-NAME - cysteine desulfurase; K04487 cysteine desulfurase [EC:2.8.1.7] (db=KEGG evalue=0.0 bit_score=196.0 identity=38.4 coverage=91.91616766467065) (BLAST) C
BASIS-FOR-ASSIGNMENT - :EC-NUMBER
ENZYME - GKFG-1253-MONOMER
PHYSIOLOGICALLY-RELEVANT? - T
REACTION - RXN-12587
//
UNIQUE-ID - ENZRXNKFG-395
TYPES - Enzymatic-Reactions
COMMON-NAME - cysteine desulfurase; K04487 cysteine desulfurase [EC:2.8.1.7] (db=KEGG evalue=0.0 bit_score=196.0 identity=38.4 coverage=91.91616766467065) (BLAST) C
BASIS-FOR-ASSIGNMENT - :EC-NUMBER
ENZYME - GKFG-1253-MONOMER
PHYSIOLOGICALLY-RELEVANT? - T
REACTION - RXN0-308
//
UNIQUE-ID - ENZRXNKFG-396
TYPES - Enzymatic-Reactions
COMMON-NAME - cysteine desulfurase; K04487 cysteine desulfurase [EC:2.8.1.7] (db=KEGG evalue=0.0 bit_score=196.0 identity=38.4 coverage=91.91616766467065) (BLAST) C
BASIS-FOR-ASSIGNMENT - :EC-NUMBER
ENZYME - GKFG-1253-MONOMER
PHYSIOLOGICALLY-RELEVANT? - T
REACTION - RXN-12588
//
UNIQUE-ID - ENZRXNKFG-397
TYPES - Enzymatic-Reactions
COMMON-NAME - cysteine desulfurase; K04487 cysteine desulfurase [EC:2.8.1.7] (db=KEGG evalue=0.0 bit_score=196.0 identity=38.4 coverage=91.91616766467065) (BLAST) C
BASIS-FOR-ASSIGNMENT - :EC-NUMBER
ENZYME - GKFG-1253-MONOMER
PHYSIOLOGICALLY-RELEVANT? - T
REACTION - RXN-9787
//
UNIQUE-ID - ENZRXNKFG-398
TYPES - Enzymatic-Reactions
COMMON-NAME - asm:MOUSESFB_1050 type I restriction modification DNA specificity domain protein; K01154 type I restriction enzyme, S subunit [EC:3.1.21.3] (db=KEGG) (RBH) B
BASIS-FOR-ASSIGNMENT - :EC-NUMBER
ENZYME - GKFG-1246-MONOMER
PHYSIOLOGICALLY-RELEVANT? - T
REACTION - 3.1.21.3-RXN
//
UNIQUE-ID - ENZRXNKFG-399
TYPES - Enzymatic-Reactions
COMMON-NAME - ahe:Arch_0389 tryptophanyl-tRNA synthetase; K01867 tryptophanyl-tRNA synthetase [EC:6.1.1.2] (db=KEGG) (RBH) B
BASIS-FOR-ASSIGNMENT - :EC-NUMBER
ENZYME - GKFG-1244-MONOMER
PHYSIOLOGICALLY-RELEVANT? - T
REACTION - TRYPTOPHAN--TRNA-LIGASE-RXN
//
UNIQUE-ID - ENZRXNKFG-400
TYPES - Enzymatic-Reactions
COMMON-NAME - ahe:Arch_0385 trehalose synthase (EC:5.4.99.16); K05343 maltose alpha-D-glucosyltransferase [EC:5.4.99.16] (db=KEGG) (RBH) B
BASIS-FOR-ASSIGNMENT - :EC-NUMBER
ENZYME - GKFG-1241-MONOMER
PHYSIOLOGICALLY-RELEVANT? - T
REACTION - 5.4.99.16-RXN
//
UNIQUE-ID - ENZRXNKFG-401
TYPES - Enzymatic-Reactions
COMMON-NAME - mlu:Mlut_00880 glutamate dehydrogenase/leucine dehydrogenase (EC:1.4.1.3); K00261 glutamate dehydrogenase (NAD(P)+) [EC:1.4.1.3] (db=KEGG) (RBH) B
BASIS-FOR-ASSIGNMENT - :EC-NUMBER
ENZYME - GKFG-1236-MONOMER
PHYSIOLOGICALLY-RELEVANT? - T
REACTION - GLUTAMATE-DEHYDROGENASE-NADP+-RXN
//
UNIQUE-ID - ENZRXNKFG-402
TYPES - Enzymatic-Reactions
COMMON-NAME - msm:MSMEG_0582 succinate-semialdehyde dehydrogenase; K00135 succinate-semialdehyde dehydrogenase (NADP+) [EC:1.2.1.16] (db=KEGG) (RBH) B
BASIS-FOR-ASSIGNMENT - :EC-NUMBER
ENZYME - GKFG-1235-MONOMER
PHYSIOLOGICALLY-RELEVANT? - T
REACTION - RXN0-5293
//
UNIQUE-ID - ENZRXNKFG-403
TYPES - Enzymatic-Reactions
COMMON-NAME - mcu:HMPREF0573_11119 glgB; 1,4-alpha-glucan branching protein (EC:2.4.1.18); K00700 1,4-alpha-glucan branching enzyme [EC:2.4.1.18] (db=KEGG) (RBH) B
BASIS-FOR-ASSIGNMENT - :EC-NUMBER
ENZYME - GKFG-1234-MONOMER
PHYSIOLOGICALLY-RELEVANT? - T
REACTION - GLYCOGEN-BRANCH-RXN
//
UNIQUE-ID - ENZRXNKFG-404
TYPES - Enzymatic-Reactions
COMMON-NAME - mcu:HMPREF0573_11119 glgB; 1,4-alpha-glucan branching protein (EC:2.4.1.18); K00700 1,4-alpha-glucan branching enzyme [EC:2.4.1.18] (db=KEGG) (RBH) B
BASIS-FOR-ASSIGNMENT - :EC-NUMBER
ENZYME - GKFG-1234-MONOMER
PHYSIOLOGICALLY-RELEVANT? - T
REACTION - RXN-7710
//
UNIQUE-ID - ENZRXNKFG-405
TYPES - Enzymatic-Reactions
COMMON-NAME - mcu:HMPREF0573_11119 glgB; 1,4-alpha-glucan branching protein (EC:2.4.1.18); K00700 1,4-alpha-glucan branching enzyme [EC:2.4.1.18] (db=KEGG) (RBH) B
BASIS-FOR-ASSIGNMENT - :EC-NUMBER
ENZYME - GKFG-1234-MONOMER
PHYSIOLOGICALLY-RELEVANT? - T
REACTION - RXN-7669
//
UNIQUE-ID - ENZRXNKFG-406
TYPES - Enzymatic-Reactions
COMMON-NAME - mcu:HMPREF0573_10904 galK; galactokinase (EC:2.7.1.6); K00849 galactokinase [EC:2.7.1.6] (db=KEGG) (RBH) B
BASIS-FOR-ASSIGNMENT - :EC-NUMBER
ENZYME - GKFG-1220-MONOMER
PHYSIOLOGICALLY-RELEVANT? - T
REACTION - GALACTOKIN-RXN
//
UNIQUE-ID - ENZRXNKFG-407
TYPES - Enzymatic-Reactions
COMMON-NAME - mcu:HMPREF0573_10985 lacZ; beta-galactosidase (EC:3.2.1.23); K01190 beta-galactosidase [EC:3.2.1.23] (db=KEGG) (RBH) B
BASIS-FOR-ASSIGNMENT - :EC-NUMBER
ENZYME - GKFG-1218-MONOMER
PHYSIOLOGICALLY-RELEVANT? - T
REACTION - RXN-12400
//
UNIQUE-ID - ENZRXNKFG-408
TYPES - Enzymatic-Reactions
COMMON-NAME - mcu:HMPREF0573_10985 lacZ; beta-galactosidase (EC:3.2.1.23); K01190 beta-galactosidase [EC:3.2.1.23] (db=KEGG) (RBH) B
BASIS-FOR-ASSIGNMENT - :EC-NUMBER
ENZYME - GKFG-1218-MONOMER
PHYSIOLOGICALLY-RELEVANT? - T
REACTION - RXN-12399
//
UNIQUE-ID - ENZRXNKFG-409
TYPES - Enzymatic-Reactions
COMMON-NAME - mcu:HMPREF0573_10985 lacZ; beta-galactosidase (EC:3.2.1.23); K01190 beta-galactosidase [EC:3.2.1.23] (db=KEGG) (RBH) B
BASIS-FOR-ASSIGNMENT - :EC-NUMBER
ENZYME - GKFG-1218-MONOMER
PHYSIOLOGICALLY-RELEVANT? - T
REACTION - RXN-12398
//
UNIQUE-ID - ENZRXNKFG-410
TYPES - Enzymatic-Reactions
COMMON-NAME - mcu:HMPREF0573_10985 lacZ; beta-galactosidase (EC:3.2.1.23); K01190 beta-galactosidase [EC:3.2.1.23] (db=KEGG) (RBH) B
BASIS-FOR-ASSIGNMENT - :EC-NUMBER
ENZYME - GKFG-1218-MONOMER
PHYSIOLOGICALLY-RELEVANT? - T
REACTION - BETAGALACTOSID-RXN
//
UNIQUE-ID - ENZRXNKFG-411
TYPES - Enzymatic-Reactions
COMMON-NAME - mcu:HMPREF0573_10985 lacZ; beta-galactosidase (EC:3.2.1.23); K01190 beta-galactosidase [EC:3.2.1.23] (db=KEGG) (RBH) B
BASIS-FOR-ASSIGNMENT - :EC-NUMBER
ENZYME - GKFG-1218-MONOMER
PHYSIOLOGICALLY-RELEVANT? - T
REACTION - 3.2.1.23-RXN
//
UNIQUE-ID - ENZRXNKFG-412
TYPES - Enzymatic-Reactions
COMMON-NAME - mcu:HMPREF0573_10985 lacZ; beta-galactosidase (EC:3.2.1.23); K01190 beta-galactosidase [EC:3.2.1.23] (db=KEGG) (RBH) B
BASIS-FOR-ASSIGNMENT - :EC-NUMBER
ENZYME - GKFG-1218-MONOMER
PHYSIOLOGICALLY-RELEVANT? - T
REACTION - KETOLACTOSE-RXN
//
UNIQUE-ID - ENZRXNKFG-413
TYPES - Enzymatic-Reactions
COMMON-NAME - nicotinate-nucleotide pyrophosphorylase; K00767 nicotinate-nucleotide pyrophosphorylase (carboxylating) [EC:2.4.2.19] (db=KEGG evalue=2.4e-44 bit_score=184.0 identity=41.9 coverage=91.98606271777004) (BLAST) C
BASIS-FOR-ASSIGNMENT - :EC-NUMBER
ENZYME - GKFG-1213-MONOMER
PHYSIOLOGICALLY-RELEVANT? - T
REACTION - QUINOPRIBOTRANS-RXN
//
UNIQUE-ID - ENZRXNKFG-414
TYPES - Enzymatic-Reactions
COMMON-NAME - ahe:Arch_1752 seryl-tRNA synthetase (EC:6.1.1.11); K01875 seryl-tRNA synthetase [EC:6.1.1.11] (db=KEGG) (RBH) B
BASIS-FOR-ASSIGNMENT - :EC-NUMBER
ENZYME - GKFG-1212-MONOMER
PHYSIOLOGICALLY-RELEVANT? - T
REACTION - SERINE--TRNA-LIGASE-RXN
//
UNIQUE-ID - ENZRXNKFG-415
TYPES - Enzymatic-Reactions
COMMON-NAME - ahe:Arch_1752 seryl-tRNA synthetase (EC:6.1.1.11); K01875 seryl-tRNA synthetase [EC:6.1.1.11] (db=KEGG) (RBH) B
BASIS-FOR-ASSIGNMENT - :EC-NUMBER
ENZYME - GKFG-1212-MONOMER
PHYSIOLOGICALLY-RELEVANT? - T
REACTION - RXN0-2161
//
UNIQUE-ID - ENZRXNKFG-416
TYPES - Enzymatic-Reactions
COMMON-NAME - cfl:Cfla_3187 Prephenate dehydratase (EC:4.2.1.51); K04518 prephenate dehydratase [EC:4.2.1.51] (db=KEGG) (RBH) B
BASIS-FOR-ASSIGNMENT - :EC-NUMBER
ENZYME - GKFG-1210-MONOMER
PHYSIOLOGICALLY-RELEVANT? - T
REACTION - PREPHENATEDEHYDRAT-RXN
//
UNIQUE-ID - ENZRXNKFG-417
TYPES - Enzymatic-Reactions
COMMON-NAME - ABC transporter-like protein; K02010 iron(III) transport system ATP-binding protein [EC:3.6.3.30] (db=KEGG evalue=0.0 bit_score=277.0 identity=43.4 coverage=97.12643678160919) (BLAST) C
BASIS-FOR-ASSIGNMENT - :EC-NUMBER
ENZYME - GKFG-1206-MONOMER
PHYSIOLOGICALLY-RELEVANT? - T
REACTION - 3.6.3.30-RXN
//
UNIQUE-ID - ENZRXNKFG-418
TYPES - Enzymatic-Reactions
COMMON-NAME - mcu:HMPREF0573_10559 dcd; deoxycytidine triphosphate deaminase (EC:3.5.4.13); K01494 dCTP deaminase [EC:3.5.4.13] (db=KEGG) (RBH) B
BASIS-FOR-ASSIGNMENT - :EC-NUMBER
ENZYME - GKFG-1199-MONOMER
PHYSIOLOGICALLY-RELEVANT? - T
REACTION - DCTP-DEAM-RXN
//
UNIQUE-ID - ENZRXNKFG-419
TYPES - Enzymatic-Reactions
COMMON-NAME - mcu:HMPREF0573_10030 pheT; phenylalanine--tRNA ligase (EC:6.1.1.20); K01890 phenylalanyl-tRNA synthetase beta chain [EC:6.1.1.20] (db=KEGG) (RBH) B
BASIS-FOR-ASSIGNMENT - :EC-NUMBER
ENZYME - GKFG-1194-MONOMER
PHYSIOLOGICALLY-RELEVANT? - T
REACTION - PHENYLALANINE--TRNA-LIGASE-RXN
//
UNIQUE-ID - ENZRXNKFG-420
TYPES - Enzymatic-Reactions
COMMON-NAME - pfr:PFREUD_12990 glpA; anaerobic glycerol-3-phosphate dehydrogenase subunit A (EC:1.1.5.3); K00111 glycerol-3-phosphate dehydrogenase [EC:1.1.5.3] (db=KEGG) (RBH) B
BASIS-FOR-ASSIGNMENT - :EC-NUMBER
ENZYME - GKFG-1193-MONOMER
PHYSIOLOGICALLY-RELEVANT? - T
REACTION - GLYC3PDEHYDROG-RXN
//
UNIQUE-ID - ENZRXNKFG-421
TYPES - Enzymatic-Reactions
COMMON-NAME - pfr:PFREUD_12990 glpA; anaerobic glycerol-3-phosphate dehydrogenase subunit A (EC:1.1.5.3); K00111 glycerol-3-phosphate dehydrogenase [EC:1.1.5.3] (db=KEGG) (RBH) B
BASIS-FOR-ASSIGNMENT - :EC-NUMBER
ENZYME - GKFG-1193-MONOMER
PHYSIOLOGICALLY-RELEVANT? - T
REACTION - RXN0-5257
//
UNIQUE-ID - ENZRXNKFG-422
TYPES - Enzymatic-Reactions
COMMON-NAME - pfr:PFREUD_12990 glpA; anaerobic glycerol-3-phosphate dehydrogenase subunit A (EC:1.1.5.3); K00111 glycerol-3-phosphate dehydrogenase [EC:1.1.5.3] (db=KEGG) (RBH) B
BASIS-FOR-ASSIGNMENT - :EC-NUMBER
ENZYME - GKFG-1193-MONOMER
PHYSIOLOGICALLY-RELEVANT? - T
REACTION - RXN0-5259
//
UNIQUE-ID - ENZRXNKFG-423
TYPES - Enzymatic-Reactions
COMMON-NAME - pfr:PFREUD_12990 glpA; anaerobic glycerol-3-phosphate dehydrogenase subunit A (EC:1.1.5.3); K00111 glycerol-3-phosphate dehydrogenase [EC:1.1.5.3] (db=KEGG) (RBH) B
BASIS-FOR-ASSIGNMENT - :EC-NUMBER
ENZYME - GKFG-1193-MONOMER
PHYSIOLOGICALLY-RELEVANT? - T
REACTION - RXN0-5260
//
UNIQUE-ID - ENZRXNKFG-424
TYPES - Enzymatic-Reactions
COMMON-NAME - pfr:PFREUD_12980 glpB; anaerobic glycerol-3-phosphate dehydrogenase subunit B (EC:1.1.5.3); K00112 glycerol-3-phosphate dehydrogenase subunit B [EC:1.1.5.3] (db=KEGG) (RBH) B
BASIS-FOR-ASSIGNMENT - :EC-NUMBER
ENZYME - GKFG-1192-MONOMER
PHYSIOLOGICALLY-RELEVANT? - T
REACTION - GLYC3PDEHYDROG-RXN
//
UNIQUE-ID - ENZRXNKFG-425
TYPES - Enzymatic-Reactions
COMMON-NAME - pfr:PFREUD_12980 glpB; anaerobic glycerol-3-phosphate dehydrogenase subunit B (EC:1.1.5.3); K00112 glycerol-3-phosphate dehydrogenase subunit B [EC:1.1.5.3] (db=KEGG) (RBH) B
BASIS-FOR-ASSIGNMENT - :EC-NUMBER
ENZYME - GKFG-1192-MONOMER
PHYSIOLOGICALLY-RELEVANT? - T
REACTION - RXN0-5257
//
UNIQUE-ID - ENZRXNKFG-426
TYPES - Enzymatic-Reactions
COMMON-NAME - pfr:PFREUD_12980 glpB; anaerobic glycerol-3-phosphate dehydrogenase subunit B (EC:1.1.5.3); K00112 glycerol-3-phosphate dehydrogenase subunit B [EC:1.1.5.3] (db=KEGG) (RBH) B
BASIS-FOR-ASSIGNMENT - :EC-NUMBER
ENZYME - GKFG-1192-MONOMER
PHYSIOLOGICALLY-RELEVANT? - T
REACTION - RXN0-5259
//
UNIQUE-ID - ENZRXNKFG-427
TYPES - Enzymatic-Reactions
COMMON-NAME - pfr:PFREUD_12980 glpB; anaerobic glycerol-3-phosphate dehydrogenase subunit B (EC:1.1.5.3); K00112 glycerol-3-phosphate dehydrogenase subunit B [EC:1.1.5.3] (db=KEGG) (RBH) B
BASIS-FOR-ASSIGNMENT - :EC-NUMBER
ENZYME - GKFG-1192-MONOMER
PHYSIOLOGICALLY-RELEVANT? - T
REACTION - RXN0-5260
//
UNIQUE-ID - ENZRXNKFG-428
TYPES - Enzymatic-Reactions
COMMON-NAME - pfr:PFREUD_12970 glpC; anaerobic glycerol-3-phosphate dehydrogenase subunit C (EC:1.1.5.3); K00113 glycerol-3-phosphate dehydrogenase subunit C [EC:1.1.5.3] (db=KEGG) (RBH) B
BASIS-FOR-ASSIGNMENT - :EC-NUMBER
ENZYME - GKFG-1191-MONOMER
PHYSIOLOGICALLY-RELEVANT? - T
REACTION - GLYC3PDEHYDROG-RXN
//
UNIQUE-ID - ENZRXNKFG-429
TYPES - Enzymatic-Reactions
COMMON-NAME - pfr:PFREUD_12970 glpC; anaerobic glycerol-3-phosphate dehydrogenase subunit C (EC:1.1.5.3); K00113 glycerol-3-phosphate dehydrogenase subunit C [EC:1.1.5.3] (db=KEGG) (RBH) B
BASIS-FOR-ASSIGNMENT - :EC-NUMBER
ENZYME - GKFG-1191-MONOMER
PHYSIOLOGICALLY-RELEVANT? - T
REACTION - RXN0-5257
//
UNIQUE-ID - ENZRXNKFG-430
TYPES - Enzymatic-Reactions
COMMON-NAME - pfr:PFREUD_12970 glpC; anaerobic glycerol-3-phosphate dehydrogenase subunit C (EC:1.1.5.3); K00113 glycerol-3-phosphate dehydrogenase subunit C [EC:1.1.5.3] (db=KEGG) (RBH) B
BASIS-FOR-ASSIGNMENT - :EC-NUMBER
ENZYME - GKFG-1191-MONOMER
PHYSIOLOGICALLY-RELEVANT? - T
REACTION - RXN0-5259
//
UNIQUE-ID - ENZRXNKFG-431
TYPES - Enzymatic-Reactions
COMMON-NAME - pfr:PFREUD_12970 glpC; anaerobic glycerol-3-phosphate dehydrogenase subunit C (EC:1.1.5.3); K00113 glycerol-3-phosphate dehydrogenase subunit C [EC:1.1.5.3] (db=KEGG) (RBH) B
BASIS-FOR-ASSIGNMENT - :EC-NUMBER
ENZYME - GKFG-1191-MONOMER
PHYSIOLOGICALLY-RELEVANT? - T
REACTION - RXN0-5260
//
UNIQUE-ID - ENZRXNKFG-432
TYPES - Enzymatic-Reactions
COMMON-NAME - cfi:Celf_1651 phenylalanyl-tRNA synthetase subunit alpha; K01889 phenylalanyl-tRNA synthetase alpha chain [EC:6.1.1.20] (db=KEGG) (RBH) B
BASIS-FOR-ASSIGNMENT - :EC-NUMBER
ENZYME - GKFG-1183-MONOMER
PHYSIOLOGICALLY-RELEVANT? - T
REACTION - PHENYLALANINE--TRNA-LIGASE-RXN
//
UNIQUE-ID - ENZRXNKFG-433
TYPES - Enzymatic-Reactions
COMMON-NAME - ahe:Arch_0727 methionine aminopeptidase (EC:3.4.11.18); K01265 methionyl aminopeptidase [EC:3.4.11.18] (db=KEGG) (RBH) B
BASIS-FOR-ASSIGNMENT - :EC-NUMBER
ENZYME - GKFG-1161-MONOMER
PHYSIOLOGICALLY-RELEVANT? - T
REACTION - 3.4.11.18-RXN
//
UNIQUE-ID - ENZRXNKFG-434
TYPES - Enzymatic-Reactions
COMMON-NAME - mcu:HMPREF0573_11238 ATP-dependent Clp protease proteolytic subunit ClpP; K01358 ATP-dependent Clp protease, protease subunit [EC:3.4.21.92] (db=KEGG) (RBH) B
BASIS-FOR-ASSIGNMENT - :EC-NUMBER
ENZYME - GKFG-1160-MONOMER
PHYSIOLOGICALLY-RELEVANT? - T
REACTION - 3.4.21.92-RXN
//
UNIQUE-ID - ENZRXNKFG-435
TYPES - Enzymatic-Reactions
COMMON-NAME - mcu:HMPREF0573_11248 S-adenosylmethionine synthetase (EC:2.5.1.6); K00789 S-adenosylmethionine synthetase [EC:2.5.1.6] (db=KEGG) (RBH) B
BASIS-FOR-ASSIGNMENT - :EC-NUMBER
ENZYME - GKFG-1151-MONOMER
PHYSIOLOGICALLY-RELEVANT? - T
REACTION - S-ADENMETSYN-RXN
//
UNIQUE-ID - ENZRXNKFG-436
TYPES - Enzymatic-Reactions
COMMON-NAME - iva:Isova_1870 polyphosphate--glucose phosphotransferase (EC:2.7.1.63); K00886 polyphosphate glucokinase [EC:2.7.1.63] (db=KEGG) (RBH) B
BASIS-FOR-ASSIGNMENT - :EC-NUMBER
ENZYME - GKFG-1150-MONOMER
PHYSIOLOGICALLY-RELEVANT? - T
REACTION - 2.7.1.63-RXN
//
UNIQUE-ID - ENZRXNKFG-437
TYPES - Enzymatic-Reactions
COMMON-NAME - bacteriophage-type DNA polymerase (EC:2.7.7.7) (db=KEGG evalue=5.6e-41 bit_score=172.0 identity=84.7 coverage=97.97979797979798) (BLAST) C
BASIS-FOR-ASSIGNMENT - :EC-NUMBER
ENZYME - GKFG-1135-MONOMER
PHYSIOLOGICALLY-RELEVANT? - T
REACTION - DNA-DIRECTED-DNA-POLYMERASE-RXN
//
UNIQUE-ID - ENZRXNKFG-438
TYPES - Enzymatic-Reactions
COMMON-NAME - ahe:Arch_1319 fumarate lyase (EC:4.2.1.2); K01679 fumarate hydratase, class II [EC:4.2.1.2] (db=KEGG) (RBH) B
BASIS-FOR-ASSIGNMENT - :EC-NUMBER
ENZYME - GKFG-1127-MONOMER
PHYSIOLOGICALLY-RELEVANT? - T
REACTION - FUMHYDR-RXN
//
UNIQUE-ID - ENZRXNKFG-439
TYPES - Enzymatic-Reactions
COMMON-NAME - putative exodeoxyribonuclease III; K01142 exodeoxyribonuclease III [EC:3.1.11.2] (db=KEGG evalue=0.0 bit_score=225.0 identity=46.6 coverage=89.88326848249028) (BLAST) C
BASIS-FOR-ASSIGNMENT - :EC-NUMBER
ENZYME - GKFG-1116-MONOMER
PHYSIOLOGICALLY-RELEVANT? - T
REACTION - 3.1.11.2-RXN
//
UNIQUE-ID - ENZRXNKFG-440
TYPES - Enzymatic-Reactions
COMMON-NAME - mcu:HMPREF0573_11505 putative fructokinase; K00847 fructokinase [EC:2.7.1.4] (db=KEGG) (RBH) B
BASIS-FOR-ASSIGNMENT - :EC-NUMBER
ENZYME - GKFG-1113-MONOMER
PHYSIOLOGICALLY-RELEVANT? - T
REACTION - FRUCTOKINASE-RXN
//
UNIQUE-ID - ENZRXNKFG-441
TYPES - Enzymatic-Reactions
COMMON-NAME - mcu:HMPREF0573_11505 putative fructokinase; K00847 fructokinase [EC:2.7.1.4] (db=KEGG) (RBH) B
BASIS-FOR-ASSIGNMENT - :EC-NUMBER
ENZYME - GKFG-1113-MONOMER
PHYSIOLOGICALLY-RELEVANT? - T
REACTION - RXN-11503
//
UNIQUE-ID - ENZRXNKFG-442
TYPES - Enzymatic-Reactions
COMMON-NAME - jde:Jden_1798 iron-containing alcohol dehydrogenase; K04072 acetaldehyde dehydrogenase / alcohol dehydrogenase [EC:1.2.1.10 1.1.1.1] (db=KEGG) (RBH) B
BASIS-FOR-ASSIGNMENT - :EC-NUMBER
ENZYME - GKFG-1112-MONOMER
PHYSIOLOGICALLY-RELEVANT? - T
REACTION - RXN-12448
//
UNIQUE-ID - ENZRXNKFG-443
TYPES - Enzymatic-Reactions
COMMON-NAME - jde:Jden_1798 iron-containing alcohol dehydrogenase; K04072 acetaldehyde dehydrogenase / alcohol dehydrogenase [EC:1.2.1.10 1.1.1.1] (db=KEGG) (RBH) B
BASIS-FOR-ASSIGNMENT - :EC-NUMBER
ENZYME - GKFG-1112-MONOMER
PHYSIOLOGICALLY-RELEVANT? - T
REACTION - RXN3O-4113
//
UNIQUE-ID - ENZRXNKFG-444
TYPES - Enzymatic-Reactions
COMMON-NAME - jde:Jden_1798 iron-containing alcohol dehydrogenase; K04072 acetaldehyde dehydrogenase / alcohol dehydrogenase [EC:1.2.1.10 1.1.1.1] (db=KEGG) (RBH) B
BASIS-FOR-ASSIGNMENT - :EC-NUMBER
ENZYME - GKFG-1112-MONOMER
PHYSIOLOGICALLY-RELEVANT? - T
REACTION - RXN-10915
//
UNIQUE-ID - ENZRXNKFG-445
TYPES - Enzymatic-Reactions
COMMON-NAME - jde:Jden_1798 iron-containing alcohol dehydrogenase; K04072 acetaldehyde dehydrogenase / alcohol dehydrogenase [EC:1.2.1.10 1.1.1.1] (db=KEGG) (RBH) B
BASIS-FOR-ASSIGNMENT - :EC-NUMBER
ENZYME - GKFG-1112-MONOMER
PHYSIOLOGICALLY-RELEVANT? - T
REACTION - RXN-10911
//
UNIQUE-ID - ENZRXNKFG-1163
TYPES - Enzymatic-Reactions
COMMON-NAME - dihyrolipoyllysine-reside acetyltransferase
BASIS-FOR-ASSIGNMENT - :MANUAL
ENZYME - GKFG-1499-MONOMER
PHYSIOLOGICALLY-RELEVANT? - T
REACTION - RXN0-1133
//
UNIQUE-ID - ENZRXNKFG-446
TYPES - Enzymatic-Reactions
COMMON-NAME - jde:Jden_1798 iron-containing alcohol dehydrogenase; K04072 acetaldehyde dehydrogenase / alcohol dehydrogenase [EC:1.2.1.10 1.1.1.1] (db=KEGG) (RBH) B
BASIS-FOR-ASSIGNMENT - :EC-NUMBER
ENZYME - GKFG-1112-MONOMER
PHYSIOLOGICALLY-RELEVANT? - T
REACTION - RXN-10781
//
UNIQUE-ID - ENZRXNKFG-447
TYPES - Enzymatic-Reactions
COMMON-NAME - jde:Jden_1798 iron-containing alcohol dehydrogenase; K04072 acetaldehyde dehydrogenase / alcohol dehydrogenase [EC:1.2.1.10 1.1.1.1] (db=KEGG) (RBH) B
BASIS-FOR-ASSIGNMENT - :EC-NUMBER
ENZYME - GKFG-1112-MONOMER
PHYSIOLOGICALLY-RELEVANT? - T
REACTION - ALCOHOL-DEHYDROG-RXN
//
UNIQUE-ID - ENZRXNKFG-448
TYPES - Enzymatic-Reactions
COMMON-NAME - jde:Jden_1798 iron-containing alcohol dehydrogenase; K04072 acetaldehyde dehydrogenase / alcohol dehydrogenase [EC:1.2.1.10 1.1.1.1] (db=KEGG) (RBH) B
BASIS-FOR-ASSIGNMENT - :EC-NUMBER
ENZYME - GKFG-1112-MONOMER
PHYSIOLOGICALLY-RELEVANT? - T
REACTION - ALCOHOL-DEHYDROG-GENERIC-RXN
//
UNIQUE-ID - ENZRXNKFG-449
TYPES - Enzymatic-Reactions
COMMON-NAME - jde:Jden_1798 iron-containing alcohol dehydrogenase; K04072 acetaldehyde dehydrogenase / alcohol dehydrogenase [EC:1.2.1.10 1.1.1.1] (db=KEGG) (RBH) B
BASIS-FOR-ASSIGNMENT - :EC-NUMBER
ENZYME - GKFG-1112-MONOMER
PHYSIOLOGICALLY-RELEVANT? - T
REACTION - R542-RXN
//
UNIQUE-ID - ENZRXNKFG-450
TYPES - Enzymatic-Reactions
COMMON-NAME - jde:Jden_1798 iron-containing alcohol dehydrogenase; K04072 acetaldehyde dehydrogenase / alcohol dehydrogenase [EC:1.2.1.10 1.1.1.1] (db=KEGG) (RBH) B
BASIS-FOR-ASSIGNMENT - :EC-NUMBER
ENZYME - GKFG-1112-MONOMER
PHYSIOLOGICALLY-RELEVANT? - T
REACTION - RXN-7706
//
UNIQUE-ID - ENZRXNKFG-451
TYPES - Enzymatic-Reactions
COMMON-NAME - jde:Jden_1798 iron-containing alcohol dehydrogenase; K04072 acetaldehyde dehydrogenase / alcohol dehydrogenase [EC:1.2.1.10 1.1.1.1] (db=KEGG) (RBH) B
BASIS-FOR-ASSIGNMENT - :EC-NUMBER
ENZYME - GKFG-1112-MONOMER
PHYSIOLOGICALLY-RELEVANT? - T
REACTION - RXN-7700
//
UNIQUE-ID - ENZRXNKFG-452
TYPES - Enzymatic-Reactions
COMMON-NAME - jde:Jden_1798 iron-containing alcohol dehydrogenase; K04072 acetaldehyde dehydrogenase / alcohol dehydrogenase [EC:1.2.1.10 1.1.1.1] (db=KEGG) (RBH) B
BASIS-FOR-ASSIGNMENT - :EC-NUMBER
ENZYME - GKFG-1112-MONOMER
PHYSIOLOGICALLY-RELEVANT? - T
REACTION - RXN-7694
//
UNIQUE-ID - ENZRXNKFG-453
TYPES - Enzymatic-Reactions
COMMON-NAME - jde:Jden_1798 iron-containing alcohol dehydrogenase; K04072 acetaldehyde dehydrogenase / alcohol dehydrogenase [EC:1.2.1.10 1.1.1.1] (db=KEGG) (RBH) B
BASIS-FOR-ASSIGNMENT - :EC-NUMBER
ENZYME - GKFG-1112-MONOMER
PHYSIOLOGICALLY-RELEVANT? - T
REACTION - RXN-7693
//
UNIQUE-ID - ENZRXNKFG-454
TYPES - Enzymatic-Reactions
COMMON-NAME - jde:Jden_1798 iron-containing alcohol dehydrogenase; K04072 acetaldehyde dehydrogenase / alcohol dehydrogenase [EC:1.2.1.10 1.1.1.1] (db=KEGG) (RBH) B
BASIS-FOR-ASSIGNMENT - :EC-NUMBER
ENZYME - GKFG-1112-MONOMER
PHYSIOLOGICALLY-RELEVANT? - T
REACTION - RXN-7657
//
UNIQUE-ID - ENZRXNKFG-455
TYPES - Enzymatic-Reactions
COMMON-NAME - jde:Jden_1798 iron-containing alcohol dehydrogenase; K04072 acetaldehyde dehydrogenase / alcohol dehydrogenase [EC:1.2.1.10 1.1.1.1] (db=KEGG) (RBH) B
BASIS-FOR-ASSIGNMENT - :EC-NUMBER
ENZYME - GKFG-1112-MONOMER
PHYSIOLOGICALLY-RELEVANT? - T
REACTION - RXN-6021
//
UNIQUE-ID - ENZRXNKFG-456
TYPES - Enzymatic-Reactions
COMMON-NAME - jde:Jden_1798 iron-containing alcohol dehydrogenase; K04072 acetaldehyde dehydrogenase / alcohol dehydrogenase [EC:1.2.1.10 1.1.1.1] (db=KEGG) (RBH) B
BASIS-FOR-ASSIGNMENT - :EC-NUMBER
ENZYME - GKFG-1112-MONOMER
PHYSIOLOGICALLY-RELEVANT? - T
REACTION - RXN-5444
//
UNIQUE-ID - ENZRXNKFG-457
TYPES - Enzymatic-Reactions
COMMON-NAME - jde:Jden_1798 iron-containing alcohol dehydrogenase; K04072 acetaldehyde dehydrogenase / alcohol dehydrogenase [EC:1.2.1.10 1.1.1.1] (db=KEGG) (RBH) B
BASIS-FOR-ASSIGNMENT - :EC-NUMBER
ENZYME - GKFG-1112-MONOMER
PHYSIOLOGICALLY-RELEVANT? - T
REACTION - RXN-5424
//
UNIQUE-ID - ENZRXNKFG-458
TYPES - Enzymatic-Reactions
COMMON-NAME - jde:Jden_1798 iron-containing alcohol dehydrogenase; K04072 acetaldehyde dehydrogenase / alcohol dehydrogenase [EC:1.2.1.10 1.1.1.1] (db=KEGG) (RBH) B
BASIS-FOR-ASSIGNMENT - :EC-NUMBER
ENZYME - GKFG-1112-MONOMER
PHYSIOLOGICALLY-RELEVANT? - T
REACTION - ACETALD-DEHYDROG-RXN
//
UNIQUE-ID - ENZRXNKFG-459
TYPES - Enzymatic-Reactions
COMMON-NAME - mph:MLP_51590 putative peroxidase (EC:1.11.1.-); K15733 dye decolorizing peroxidase [EC:1.11.1.19] (db=KEGG) (RBH) B
BASIS-FOR-ASSIGNMENT - :EC-NUMBER
ENZYME - GKFG-1110-MONOMER
PHYSIOLOGICALLY-RELEVANT? - T
REACTION - RXN-11813
//
UNIQUE-ID - ENZRXNKFG-460
TYPES - Enzymatic-Reactions
COMMON-NAME - asd:AS9A_0235 aspartate-semialdehyde dehydrogenase; K00133 aspartate-semialdehyde dehydrogenase [EC:1.2.1.11] (db=KEGG) (RBH) B
BASIS-FOR-ASSIGNMENT - :EC-NUMBER
ENZYME - GKFG-1103-MONOMER
PHYSIOLOGICALLY-RELEVANT? - T
REACTION - ASPARTATE-SEMIALDEHYDE-DEHYDROGENASE-RXN
//
UNIQUE-ID - ENZRXNKFG-461
TYPES - Enzymatic-Reactions
COMMON-NAME - mcu:HMPREF0573_10651 ask; aspartate kinase (EC:2.7.2.4); K00928 aspartate kinase [EC:2.7.2.4] (db=KEGG) (RBH) B
BASIS-FOR-ASSIGNMENT - :EC-NUMBER
ENZYME - GKFG-1102-MONOMER
PHYSIOLOGICALLY-RELEVANT? - T
REACTION - ASPARTATEKIN-RXN
//
UNIQUE-ID - ENZRXNKFG-462
TYPES - Enzymatic-Reactions
COMMON-NAME - ahe:Arch_1646 DNA polymerase III subunits gamma/tau; K02343 DNA polymerase III subunit gamma/tau [EC:2.7.7.7] (db=KEGG) (RBH) B
BASIS-FOR-ASSIGNMENT - :EC-NUMBER
ENZYME - GKFG-1100-MONOMER
PHYSIOLOGICALLY-RELEVANT? - T
REACTION - DNA-DIRECTED-DNA-POLYMERASE-RXN
//
UNIQUE-ID - ENZRXNKFG-463
TYPES - Enzymatic-Reactions
COMMON-NAME - mcu:HMPREF0573_10172 folD; methenyltetrahydrofolate cyclohydrolase (EC:3.5.4.9); K01491 methylenetetrahydrofolate dehydrogenase (NADP+) / methenyltetrahydrofolate cyclohydrolase [EC:1.5.1.5 3.5.4.9] (db=KEGG) (RBH) B
BASIS-FOR-ASSIGNMENT - :EC-NUMBER
ENZYME - GKFG-1094-MONOMER
PHYSIOLOGICALLY-RELEVANT? - T
REACTION - RXN-6282
//
UNIQUE-ID - ENZRXNKFG-464
TYPES - Enzymatic-Reactions
COMMON-NAME - mcu:HMPREF0573_10172 folD; methenyltetrahydrofolate cyclohydrolase (EC:3.5.4.9); K01491 methylenetetrahydrofolate dehydrogenase (NADP+) / methenyltetrahydrofolate cyclohydrolase [EC:1.5.1.5 3.5.4.9] (db=KEGG) (RBH) B
BASIS-FOR-ASSIGNMENT - :EC-NUMBER
ENZYME - GKFG-1094-MONOMER
PHYSIOLOGICALLY-RELEVANT? - T
REACTION - METHENYLTHFCYCLOHYDRO-RXN
//
UNIQUE-ID - ENZRXNKFG-465
TYPES - Enzymatic-Reactions
COMMON-NAME - mcu:HMPREF0573_10172 folD; methenyltetrahydrofolate cyclohydrolase (EC:3.5.4.9); K01491 methylenetetrahydrofolate dehydrogenase (NADP+) / methenyltetrahydrofolate cyclohydrolase [EC:1.5.1.5 3.5.4.9] (db=KEGG) (RBH) B
BASIS-FOR-ASSIGNMENT - :EC-NUMBER
ENZYME - GKFG-1094-MONOMER
PHYSIOLOGICALLY-RELEVANT? - T
REACTION - METHYLENETHFDEHYDROG-NADP-RXN
//
UNIQUE-ID - ENZRXNKFG-466
TYPES - Enzymatic-Reactions
COMMON-NAME - ckp:ckrop_0569 serine hydroxymethyltransferase (EC:2.1.2.1); K00600 glycine hydroxymethyltransferase [EC:2.1.2.1] (db=KEGG) (RBH) B
BASIS-FOR-ASSIGNMENT - :EC-NUMBER
ENZYME - GKFG-1083-MONOMER
PHYSIOLOGICALLY-RELEVANT? - T
REACTION - GLYOHMETRANS-RXN
//
UNIQUE-ID - ENZRXNKFG-467
TYPES - Enzymatic-Reactions
COMMON-NAME - nadE; NAD(+) synthase (glutamine-hydrolyzing) with a nitrilase-like domain (EC:6.3.5.1); K01950 NAD+ synthase (glutamine-hydrolysing) [EC:6.3.5.1] (db=KEGG evalue=0.0 bit_score=229.0 identity=41.4 coverage=93.83116883116884) (BLAST) C
BASIS-FOR-ASSIGNMENT - :EC-NUMBER
ENZYME - GKFG-1079-MONOMER
PHYSIOLOGICALLY-RELEVANT? - T
REACTION - NAD-SYNTH-GLN-RXN
//
UNIQUE-ID - ENZRXNKFG-468
TYPES - Enzymatic-Reactions
COMMON-NAME - fal:FRAAL3251 nadE; NAD synthetase (EC:6.3.1.5); K01950 NAD+ synthase (glutamine-hydrolysing) [EC:6.3.5.1] (db=KEGG) (RBH) B
BASIS-FOR-ASSIGNMENT - :EC-NUMBER
ENZYME - GKFG-1078-MONOMER
PHYSIOLOGICALLY-RELEVANT? - T
REACTION - NAD-SYNTH-NH3-RXN
//
UNIQUE-ID - ENZRXNKFG-469
TYPES - Enzymatic-Reactions
COMMON-NAME - fal:FRAAL3251 nadE; NAD synthetase (EC:6.3.1.5); K01950 NAD+ synthase (glutamine-hydrolysing) [EC:6.3.5.1] (db=KEGG) (RBH) B
BASIS-FOR-ASSIGNMENT - :EC-NUMBER
ENZYME - GKFG-1078-MONOMER
PHYSIOLOGICALLY-RELEVANT? - T
REACTION - NAD-SYNTH-GLN-RXN
//
UNIQUE-ID - ENZRXNKFG-470
TYPES - Enzymatic-Reactions
COMMON-NAME - kfl:Kfla_1242 Bleomycin hydrolase (EC:3.4.22.40); K01372 bleomycin hydrolase [EC:3.4.22.40] (db=KEGG) (RBH) B
BASIS-FOR-ASSIGNMENT - :EC-NUMBER
ENZYME - GKFG-1077-MONOMER
PHYSIOLOGICALLY-RELEVANT? - T
REACTION - 3.4.22.40-RXN
//
UNIQUE-ID - ENZRXNKFG-471
TYPES - Enzymatic-Reactions
COMMON-NAME - iva:Isova_2318 diaminopimelate decarboxylase (EC:4.1.1.20); K01586 diaminopimelate decarboxylase [EC:4.1.1.20] (db=KEGG) (RBH) B
BASIS-FOR-ASSIGNMENT - :EC-NUMBER
ENZYME - GKFG-1067-MONOMER
PHYSIOLOGICALLY-RELEVANT? - T
REACTION - DIAMINOPIMDECARB-RXN
//
UNIQUE-ID - ENZRXNKFG-472
TYPES - Enzymatic-Reactions
COMMON-NAME - bcv:Bcav_1281 Homoserine dehydrogenase (EC:1.1.1.3); K00003 homoserine dehydrogenase [EC:1.1.1.3] (db=KEGG) (RBH) B
BASIS-FOR-ASSIGNMENT - :EC-NUMBER
ENZYME - GKFG-1066-MONOMER
PHYSIOLOGICALLY-RELEVANT? - T
REACTION - HOMOSERDEHYDROG-RXN
//
UNIQUE-ID - ENZRXNKFG-473
TYPES - Enzymatic-Reactions
COMMON-NAME - mcu:HMPREF0573_10379 thrC; threonine synthase (EC:4.2.3.1); K01733 threonine synthase [EC:4.2.3.1] (db=KEGG) (RBH) B
BASIS-FOR-ASSIGNMENT - :EC-NUMBER
ENZYME - GKFG-1065-MONOMER
PHYSIOLOGICALLY-RELEVANT? - T
REACTION - THRESYN-RXN
//
UNIQUE-ID - ENZRXNKFG-474
TYPES - Enzymatic-Reactions
COMMON-NAME - homoserine kinase; K00872 homoserine kinase [EC:2.7.1.39] (db=KEGG evalue=0.0 bit_score=242.0 identity=41.6 coverage=91.3946587537092) (BLAST) C
BASIS-FOR-ASSIGNMENT - :EC-NUMBER
ENZYME - GKFG-1064-MONOMER
PHYSIOLOGICALLY-RELEVANT? - T
REACTION - HOMOSERKIN-RXN
//
UNIQUE-ID - ENZRXNKFG-475
TYPES - Enzymatic-Reactions
COMMON-NAME - ahe:Arch_1516 enolase (EC:4.2.1.11); K01689 enolase [EC:4.2.1.11] (db=KEGG) (RBH) B
BASIS-FOR-ASSIGNMENT - :EC-NUMBER
ENZYME - GKFG-1058-MONOMER
PHYSIOLOGICALLY-RELEVANT? - T
REACTION - 2PGADEHYDRAT-RXN
//
UNIQUE-ID - ENZRXNKFG-476
TYPES - Enzymatic-Reactions
COMMON-NAME - bbi:BBIF_1733 sialidase; K01186 sialidase-1 [EC:3.2.1.18] (db=KEGG) (RBH) B
BASIS-FOR-ASSIGNMENT - :EC-NUMBER
ENZYME - GKFG-1057-MONOMER
PHYSIOLOGICALLY-RELEVANT? - T
REACTION - 3.2.1.18-RXN
//
UNIQUE-ID - ENZRXNKFG-477
TYPES - Enzymatic-Reactions
COMMON-NAME - aau:AAur_1266 exopolyphosphatase (ppx); K01524 exopolyphosphatase / guanosine-5'-triphosphate,3'-diphosphate pyrophosphatase [EC:3.6.1.11 3.6.1.40] (db=KEGG) (RBH) B
BASIS-FOR-ASSIGNMENT - :EC-NUMBER
ENZYME - GKFG-1051-MONOMER
PHYSIOLOGICALLY-RELEVANT? - T
REACTION - PPPGPPHYDRO-RXN
//
UNIQUE-ID - ENZRXNKFG-478
TYPES - Enzymatic-Reactions
COMMON-NAME - aau:AAur_1266 exopolyphosphatase (ppx); K01524 exopolyphosphatase / guanosine-5'-triphosphate,3'-diphosphate pyrophosphatase [EC:3.6.1.11 3.6.1.40] (db=KEGG) (RBH) B
BASIS-FOR-ASSIGNMENT - :EC-NUMBER
ENZYME - GKFG-1051-MONOMER
PHYSIOLOGICALLY-RELEVANT? - T
REACTION - EXOPOLYPHOSPHATASE-RXN
//
UNIQUE-ID - ENZRXNKFG-479
TYPES - Enzymatic-Reactions
COMMON-NAME - putative methyltransferase; K07056 16S rRNA (cytidine1402-2'-O)-methyltransferase [EC:2.1.1.198] (db=KEGG evalue=0.0 bit_score=289.0 identity=57.2 coverage=96.14035087719299) (BLAST) C
BASIS-FOR-ASSIGNMENT - :EC-NUMBER
ENZYME - GKFG-1049-MONOMER
PHYSIOLOGICALLY-RELEVANT? - T
REACTION - RXN-11637
//
UNIQUE-ID - ENZRXNKFG-480
TYPES - Enzymatic-Reactions
COMMON-NAME - bfa:Bfae_17560 methionyl-tRNA synthetase; K01874 methionyl-tRNA synthetase [EC:6.1.1.10] (db=KEGG) (RBH) B
BASIS-FOR-ASSIGNMENT - :EC-NUMBER
ENZYME - GKFG-1048-MONOMER
PHYSIOLOGICALLY-RELEVANT? - T
REACTION - METHIONINE--TRNA-LIGASE-RXN
//
UNIQUE-ID - ENZRXNKFG-481
TYPES - Enzymatic-Reactions
COMMON-NAME - putative sialidase; K01186 sialidase-1 [EC:3.2.1.18] (db=KEGG evalue=1.4e-26 bit_score=126.0 identity=31.2 coverage=56.463878326996195) (BLAST) C
BASIS-FOR-ASSIGNMENT - :EC-NUMBER
ENZYME - GKFG-1047-MONOMER
PHYSIOLOGICALLY-RELEVANT? - T
REACTION - 3.2.1.18-RXN
//
UNIQUE-ID - ENZRXNKFG-482
TYPES - Enzymatic-Reactions
COMMON-NAME - xce:Xcel_0723 ATP-dependent DNA helicase PcrA; K03657 DNA helicase II / ATP-dependent DNA helicase PcrA [EC:3.6.4.12] (db=KEGG) (RBH) B
BASIS-FOR-ASSIGNMENT - :EC-NUMBER
ENZYME - GKFG-1046-MONOMER
PHYSIOLOGICALLY-RELEVANT? - T
REACTION - RXN-11135
//
UNIQUE-ID - ENZRXNKFG-483
TYPES - Enzymatic-Reactions
COMMON-NAME - ahe:Arch_1287 malate dehydrogenase (EC:1.1.1.82); K00024 malate dehydrogenase [EC:1.1.1.37] (db=KEGG) (RBH) B
BASIS-FOR-ASSIGNMENT - :EC-NUMBER
ENZYME - GKFG-1045-MONOMER
PHYSIOLOGICALLY-RELEVANT? - T
REACTION - MALATE-DEHYDROGENASE-NADP+-RXN
//
UNIQUE-ID - ENZRXNKFG-484
TYPES - Enzymatic-Reactions
COMMON-NAME - ahe:Arch_1287 malate dehydrogenase (EC:1.1.1.82); K00024 malate dehydrogenase [EC:1.1.1.37] (db=KEGG) (RBH) B
BASIS-FOR-ASSIGNMENT - :EC-NUMBER
ENZYME - GKFG-1045-MONOMER
PHYSIOLOGICALLY-RELEVANT? - T
REACTION - MALATE-DEH-RXN
//
UNIQUE-ID - ENZRXNKFG-485
TYPES - Enzymatic-Reactions
COMMON-NAME - ahe:Arch_1287 malate dehydrogenase (EC:1.1.1.82); K00024 malate dehydrogenase [EC:1.1.1.37] (db=KEGG) (RBH) B
BASIS-FOR-ASSIGNMENT - :EC-NUMBER
ENZYME - GKFG-1045-MONOMER
PHYSIOLOGICALLY-RELEVANT? - T
REACTION - MAL-DEH-GLYOX-RXN
//
UNIQUE-ID - ENZRXNKFG-486
TYPES - Enzymatic-Reactions
COMMON-NAME - ske:Sked_33990 UDP-galactose 4-epimerase (EC:5.1.3.2); K01784 UDP-glucose 4-epimerase [EC:5.1.3.2] (db=KEGG) (RBH) B
BASIS-FOR-ASSIGNMENT - :EC-NUMBER
ENZYME - GKFG-1042-MONOMER
PHYSIOLOGICALLY-RELEVANT? - T
REACTION - UDPGLUCEPIM-RXN
//
UNIQUE-ID - ENZRXNKFG-487
TYPES - Enzymatic-Reactions
COMMON-NAME - ung; uracil-DNA glycosylase; K03648 uracil-DNA glycosylase [EC:3.2.2.27] (db=KEGG evalue=0.0 bit_score=294.0 identity=65.6 coverage=95.02262443438913) (BLAST) C
BASIS-FOR-ASSIGNMENT - :EC-NUMBER
ENZYME - GKFG-1038-MONOMER
PHYSIOLOGICALLY-RELEVANT? - T
REACTION - RXN0-2584
//
UNIQUE-ID - ENZRXNKFG-488
TYPES - Enzymatic-Reactions
COMMON-NAME - iva:Isova_2607 integral membrane sensor signal transduction histidine kinase; K02484 two-component system, OmpR family, sensor kinase [EC:2.7.13.3] (db=KEGG) (RBH) B
BASIS-FOR-ASSIGNMENT - :EC-NUMBER
ENZYME - GKFG-1033-MONOMER
PHYSIOLOGICALLY-RELEVANT? - T
REACTION - 2.7.13.3-RXN
//
UNIQUE-ID - ENZRXNKFG-489
TYPES - Enzymatic-Reactions
COMMON-NAME - pantoate/beta-alanine ligase; K01918 pantoate--beta-alanine ligase [EC:6.3.2.1] (db=KEGG evalue=2.0e-38 bit_score=165.0 identity=36.2 coverage=95.07042253521126) (BLAST) C
BASIS-FOR-ASSIGNMENT - :EC-NUMBER
ENZYME - GKFG-1031-MONOMER
PHYSIOLOGICALLY-RELEVANT? - T
REACTION - PANTOATE-BETA-ALANINE-LIG-RXN
//
UNIQUE-ID - ENZRXNKFG-490
TYPES - Enzymatic-Reactions
COMMON-NAME - mcu:HMPREF0573_10505 lysS; lysine--tRNA ligase (EC:6.1.1.6); K04567 lysyl-tRNA synthetase, class II [EC:6.1.1.6] (db=KEGG) (RBH) B
BASIS-FOR-ASSIGNMENT - :EC-NUMBER
ENZYME - GKFG-1029-MONOMER
PHYSIOLOGICALLY-RELEVANT? - T
REACTION - LYSINE--TRNA-LIGASE-RXN
//
UNIQUE-ID - ENZRXNKFG-491
TYPES - Enzymatic-Reactions
COMMON-NAME - cur:cur_1584 hypothetical protein; K00549 5-methyltetrahydropteroyltriglutamate--homocysteine methyltransferase [EC:2.1.1.14] (db=KEGG) (RBH) B
BASIS-FOR-ASSIGNMENT - :EC-NUMBER
ENZYME - GKFG-1028-MONOMER
PHYSIOLOGICALLY-RELEVANT? - T
REACTION - HOMOCYSMET-RXN
//
UNIQUE-ID - ENZRXNKFG-492
TYPES - Enzymatic-Reactions
COMMON-NAME - cur:cur_1584 hypothetical protein; K00549 5-methyltetrahydropteroyltriglutamate--homocysteine methyltransferase [EC:2.1.1.14] (db=KEGG) (RBH) B
BASIS-FOR-ASSIGNMENT - :EC-NUMBER
ENZYME - GKFG-1028-MONOMER
PHYSIOLOGICALLY-RELEVANT? - T
REACTION - RXN-12730
//
UNIQUE-ID - ENZRXNKFG-493
TYPES - Enzymatic-Reactions
COMMON-NAME - cfi:Celf_2525 mannose-6-phosphate isomerase, class I (EC:5.3.1.8); K01809 mannose-6-phosphate isomerase [EC:5.3.1.8] (db=KEGG) (RBH) B
BASIS-FOR-ASSIGNMENT - :EC-NUMBER
ENZYME - GKFG-1027-MONOMER
PHYSIOLOGICALLY-RELEVANT? - T
REACTION - MANNPISOM-RXN
//
UNIQUE-ID - ENZRXNKFG-494
TYPES - Enzymatic-Reactions
COMMON-NAME - mcu:HMPREF0573_10409 histidine kinase (EC:2.7.13.3); K07654 two-component system, OmpR family, sensor histidine kinase MtrB [EC:2.7.13.3] (db=KEGG) (RBH) B
BASIS-FOR-ASSIGNMENT - :EC-NUMBER
ENZYME - GKFG-1018-MONOMER
PHYSIOLOGICALLY-RELEVANT? - T
REACTION - 2.7.13.3-RXN
//
UNIQUE-ID - ENZRXNKFG-495
TYPES - Enzymatic-Reactions
COMMON-NAME - krh:KRH_10210 ilvB; acetolactate synthase 1 catalytic subunit (EC:2.2.1.6); K01652 acetolactate synthase I/II/III large subunit [EC:2.2.1.6] (db=KEGG) (RBH) B
BASIS-FOR-ASSIGNMENT - :EC-NUMBER
ENZYME - GKFG-1012-MONOMER
PHYSIOLOGICALLY-RELEVANT? - T
REACTION - ACETOOHBUTSYN-RXN
//
UNIQUE-ID - ENZRXNKFG-496
TYPES - Enzymatic-Reactions
COMMON-NAME - krh:KRH_10210 ilvB; acetolactate synthase 1 catalytic subunit (EC:2.2.1.6); K01652 acetolactate synthase I/II/III large subunit [EC:2.2.1.6] (db=KEGG) (RBH) B
BASIS-FOR-ASSIGNMENT - :EC-NUMBER
ENZYME - GKFG-1012-MONOMER
PHYSIOLOGICALLY-RELEVANT? - T
REACTION - ACETOLACTSYN-RXN
//
UNIQUE-ID - ENZRXNKFG-497
TYPES - Enzymatic-Reactions
COMMON-NAME - acetolactate synthase small subunit; K01653 acetolactate synthase I/III small subunit [EC:2.2.1.6] (db=KEGG evalue=0.0 bit_score=213.0 identity=66.5 coverage=95.32163742690058) (BLAST) C
BASIS-FOR-ASSIGNMENT - :EC-NUMBER
ENZYME - GKFG-1011-MONOMER
PHYSIOLOGICALLY-RELEVANT? - T
REACTION - ACETOOHBUTSYN-RXN
//
UNIQUE-ID - ENZRXNKFG-498
TYPES - Enzymatic-Reactions
COMMON-NAME - acetolactate synthase small subunit; K01653 acetolactate synthase I/III small subunit [EC:2.2.1.6] (db=KEGG evalue=0.0 bit_score=213.0 identity=66.5 coverage=95.32163742690058) (BLAST) C
BASIS-FOR-ASSIGNMENT - :EC-NUMBER
ENZYME - GKFG-1011-MONOMER
PHYSIOLOGICALLY-RELEVANT? - T
REACTION - ACETOLACTSYN-RXN
//
UNIQUE-ID - ENZRXNKFG-499
TYPES - Enzymatic-Reactions
COMMON-NAME - mcu:HMPREF0573_11480 ilvC; ketol-acid reductoisomerase (EC:1.1.1.86); K00053 ketol-acid reductoisomerase [EC:1.1.1.86] (db=KEGG) (RBH) B
BASIS-FOR-ASSIGNMENT - :EC-NUMBER
ENZYME - GKFG-1010-MONOMER
PHYSIOLOGICALLY-RELEVANT? - T
REACTION - ACETOOHBUTREDUCTOISOM-RXN
//
UNIQUE-ID - ENZRXNKFG-500
TYPES - Enzymatic-Reactions
COMMON-NAME - mcu:HMPREF0573_11480 ilvC; ketol-acid reductoisomerase (EC:1.1.1.86); K00053 ketol-acid reductoisomerase [EC:1.1.1.86] (db=KEGG) (RBH) B
BASIS-FOR-ASSIGNMENT - :EC-NUMBER
ENZYME - GKFG-1010-MONOMER
PHYSIOLOGICALLY-RELEVANT? - T
REACTION - ACETOLACTREDUCTOISOM-RXN
//
UNIQUE-ID - ENZRXNKFG-501
TYPES - Enzymatic-Reactions
COMMON-NAME - mcu:HMPREF0573_11482 leuB; 3-isopropylmalate dehydrogenase (EC:1.1.1.85); K00052 3-isopropylmalate dehydrogenase [EC:1.1.1.85] (db=KEGG) (RBH) B
BASIS-FOR-ASSIGNMENT - :EC-NUMBER
ENZYME - GKFG-1009-MONOMER
PHYSIOLOGICALLY-RELEVANT? - T
REACTION - 3-ISOPROPYLMALDEHYDROG-RXN
//
UNIQUE-ID - ENZRXNKFG-502
TYPES - Enzymatic-Reactions
COMMON-NAME - mcu:HMPREF0573_11483 ilvE; branched-subunit-amino-acid transaminase (EC:2.6.1.42); K00826 branched-chain amino acid aminotransferase [EC:2.6.1.42] (db=KEGG) (RBH) B
BASIS-FOR-ASSIGNMENT - :EC-NUMBER
ENZYME - GKFG-1006-MONOMER
PHYSIOLOGICALLY-RELEVANT? - T
REACTION - BRANCHED-CHAINAMINOTRANSFERVAL-RXN
//
UNIQUE-ID - ENZRXNKFG-503
TYPES - Enzymatic-Reactions
COMMON-NAME - mcu:HMPREF0573_11483 ilvE; branched-subunit-amino-acid transaminase (EC:2.6.1.42); K00826 branched-chain amino acid aminotransferase [EC:2.6.1.42] (db=KEGG) (RBH) B
BASIS-FOR-ASSIGNMENT - :EC-NUMBER
ENZYME - GKFG-1006-MONOMER
PHYSIOLOGICALLY-RELEVANT? - T
REACTION - BRANCHED-CHAINAMINOTRANSFERLEU-RXN
//
UNIQUE-ID - ENZRXNKFG-504
TYPES - Enzymatic-Reactions
COMMON-NAME - mcu:HMPREF0573_11483 ilvE; branched-subunit-amino-acid transaminase (EC:2.6.1.42); K00826 branched-chain amino acid aminotransferase [EC:2.6.1.42] (db=KEGG) (RBH) B
BASIS-FOR-ASSIGNMENT - :EC-NUMBER
ENZYME - GKFG-1006-MONOMER
PHYSIOLOGICALLY-RELEVANT? - T
REACTION - BRANCHED-CHAINAMINOTRANSFERILEU-RXN
//
UNIQUE-ID - ENZRXNKFG-505
TYPES - Enzymatic-Reactions
COMMON-NAME - mcu:HMPREF0573_11178 ilvD; dihydroxy-acid dehydratase (EC:4.2.1.9); K01687 dihydroxy-acid dehydratase [EC:4.2.1.9] (db=KEGG) (RBH) B
BASIS-FOR-ASSIGNMENT - :EC-NUMBER
ENZYME - GKFG-1005-MONOMER
PHYSIOLOGICALLY-RELEVANT? - T
REACTION - DIHYDROXYMETVALDEHYDRAT-RXN
//
UNIQUE-ID - ENZRXNKFG-506
TYPES - Enzymatic-Reactions
COMMON-NAME - mcu:HMPREF0573_11178 ilvD; dihydroxy-acid dehydratase (EC:4.2.1.9); K01687 dihydroxy-acid dehydratase [EC:4.2.1.9] (db=KEGG) (RBH) B
BASIS-FOR-ASSIGNMENT - :EC-NUMBER
ENZYME - GKFG-1005-MONOMER
PHYSIOLOGICALLY-RELEVANT? - T
REACTION - DIHYDROXYISOVALDEHYDRAT-RXN
//
UNIQUE-ID - ENZRXNKFG-507
TYPES - Enzymatic-Reactions
COMMON-NAME - mcu:HMPREF0573_10303 xylulokinase; K00854 xylulokinase [EC:2.7.1.17] (db=KEGG) (RBH) B
BASIS-FOR-ASSIGNMENT - :EC-NUMBER
ENZYME - GKFG-1003-MONOMER
PHYSIOLOGICALLY-RELEVANT? - T
REACTION - XYLULOKIN-RXN
//
UNIQUE-ID - ENZRXNKFG-508
TYPES - Enzymatic-Reactions
COMMON-NAME - mcu:HMPREF0573_10302 hemL2; glutamate-1-semialdehyde 2,1-aminomutase (EC:5.4.3.8); K01845 glutamate-1-semialdehyde 2,1-aminomutase [EC:5.4.3.8] (db=KEGG) (RBH) B
BASIS-FOR-ASSIGNMENT - :EC-NUMBER
ENZYME - GKFG-999-MONOMER
PHYSIOLOGICALLY-RELEVANT? - T
REACTION - GSAAMINOTRANS-RXN
//
UNIQUE-ID - ENZRXNKFG-509
TYPES - Enzymatic-Reactions
COMMON-NAME - ssm:Spirs_0789 aldehyde dehydrogenase; K00128 aldehyde dehydrogenase (NAD+) [EC:1.2.1.3] (db=KEGG) (RBH) B
BASIS-FOR-ASSIGNMENT - :EC-NUMBER
ENZYME - GKFG-997-MONOMER
PHYSIOLOGICALLY-RELEVANT? - T
REACTION - GLYCERALDEHYDE-DEHYDRO-RXN
//
UNIQUE-ID - ENZRXNKFG-510
TYPES - Enzymatic-Reactions
COMMON-NAME - ssm:Spirs_0789 aldehyde dehydrogenase; K00128 aldehyde dehydrogenase (NAD+) [EC:1.2.1.3] (db=KEGG) (RBH) B
BASIS-FOR-ASSIGNMENT - :EC-NUMBER
ENZYME - GKFG-997-MONOMER
PHYSIOLOGICALLY-RELEVANT? - T
REACTION - RXN6666-5
//
UNIQUE-ID - ENZRXNKFG-511
TYPES - Enzymatic-Reactions
COMMON-NAME - ssm:Spirs_0789 aldehyde dehydrogenase; K00128 aldehyde dehydrogenase (NAD+) [EC:1.2.1.3] (db=KEGG) (RBH) B
BASIS-FOR-ASSIGNMENT - :EC-NUMBER
ENZYME - GKFG-997-MONOMER
PHYSIOLOGICALLY-RELEVANT? - T
REACTION - RXN66-3
//
UNIQUE-ID - ENZRXNKFG-512
TYPES - Enzymatic-Reactions
COMMON-NAME - ssm:Spirs_0789 aldehyde dehydrogenase; K00128 aldehyde dehydrogenase (NAD+) [EC:1.2.1.3] (db=KEGG) (RBH) B
BASIS-FOR-ASSIGNMENT - :EC-NUMBER
ENZYME - GKFG-997-MONOMER
PHYSIOLOGICALLY-RELEVANT? - T
REACTION - RXN-12331
//
UNIQUE-ID - ENZRXNKFG-513
TYPES - Enzymatic-Reactions
COMMON-NAME - ssm:Spirs_0789 aldehyde dehydrogenase; K00128 aldehyde dehydrogenase (NAD+) [EC:1.2.1.3] (db=KEGG) (RBH) B
BASIS-FOR-ASSIGNMENT - :EC-NUMBER
ENZYME - GKFG-997-MONOMER
PHYSIOLOGICALLY-RELEVANT? - T
REACTION - RXN-9758
//
UNIQUE-ID - ENZRXNKFG-514
TYPES - Enzymatic-Reactions
COMMON-NAME - ssm:Spirs_0789 aldehyde dehydrogenase; K00128 aldehyde dehydrogenase (NAD+) [EC:1.2.1.3] (db=KEGG) (RBH) B
BASIS-FOR-ASSIGNMENT - :EC-NUMBER
ENZYME - GKFG-997-MONOMER
PHYSIOLOGICALLY-RELEVANT? - T
REACTION - RXN-11619
//
UNIQUE-ID - ENZRXNKFG-515
TYPES - Enzymatic-Reactions
COMMON-NAME - ssm:Spirs_0789 aldehyde dehydrogenase; K00128 aldehyde dehydrogenase (NAD+) [EC:1.2.1.3] (db=KEGG) (RBH) B
BASIS-FOR-ASSIGNMENT - :EC-NUMBER
ENZYME - GKFG-997-MONOMER
PHYSIOLOGICALLY-RELEVANT? - T
REACTION - RXN-10917
//
UNIQUE-ID - ENZRXNKFG-516
TYPES - Enzymatic-Reactions
COMMON-NAME - ssm:Spirs_0789 aldehyde dehydrogenase; K00128 aldehyde dehydrogenase (NAD+) [EC:1.2.1.3] (db=KEGG) (RBH) B
BASIS-FOR-ASSIGNMENT - :EC-NUMBER
ENZYME - GKFG-997-MONOMER
PHYSIOLOGICALLY-RELEVANT? - T
REACTION - RXN-10912
//
UNIQUE-ID - ENZRXNKFG-517
TYPES - Enzymatic-Reactions
COMMON-NAME - ssm:Spirs_0789 aldehyde dehydrogenase; K00128 aldehyde dehydrogenase (NAD+) [EC:1.2.1.3] (db=KEGG) (RBH) B
BASIS-FOR-ASSIGNMENT - :EC-NUMBER
ENZYME - GKFG-997-MONOMER
PHYSIOLOGICALLY-RELEVANT? - T
REACTION - RXN-10780
//
UNIQUE-ID - ENZRXNKFG-518
TYPES - Enzymatic-Reactions
COMMON-NAME - ssm:Spirs_0789 aldehyde dehydrogenase; K00128 aldehyde dehydrogenase (NAD+) [EC:1.2.1.3] (db=KEGG) (RBH) B
BASIS-FOR-ASSIGNMENT - :EC-NUMBER
ENZYME - GKFG-997-MONOMER
PHYSIOLOGICALLY-RELEVANT? - T
REACTION - ALDHDEHYDROG-RXN
//
UNIQUE-ID - ENZRXNKFG-519
TYPES - Enzymatic-Reactions
COMMON-NAME - ssm:Spirs_0789 aldehyde dehydrogenase; K00128 aldehyde dehydrogenase (NAD+) [EC:1.2.1.3] (db=KEGG) (RBH) B
BASIS-FOR-ASSIGNMENT - :EC-NUMBER
ENZYME - GKFG-997-MONOMER
PHYSIOLOGICALLY-RELEVANT? - T
REACTION - RXN-10715
//
UNIQUE-ID - ENZRXNKFG-520
TYPES - Enzymatic-Reactions
COMMON-NAME - ssm:Spirs_0789 aldehyde dehydrogenase; K00128 aldehyde dehydrogenase (NAD+) [EC:1.2.1.3] (db=KEGG) (RBH) B
BASIS-FOR-ASSIGNMENT - :EC-NUMBER
ENZYME - GKFG-997-MONOMER
PHYSIOLOGICALLY-RELEVANT? - T
REACTION - RXN-10089
//
UNIQUE-ID - ENZRXNKFG-521
TYPES - Enzymatic-Reactions
COMMON-NAME - ssm:Spirs_0789 aldehyde dehydrogenase; K00128 aldehyde dehydrogenase (NAD+) [EC:1.2.1.3] (db=KEGG) (RBH) B
BASIS-FOR-ASSIGNMENT - :EC-NUMBER
ENZYME - GKFG-997-MONOMER
PHYSIOLOGICALLY-RELEVANT? - T
REACTION - RXN-6382
//
UNIQUE-ID - ENZRXNKFG-522
TYPES - Enzymatic-Reactions
COMMON-NAME - ssm:Spirs_0789 aldehyde dehydrogenase; K00128 aldehyde dehydrogenase (NAD+) [EC:1.2.1.3] (db=KEGG) (RBH) B
BASIS-FOR-ASSIGNMENT - :EC-NUMBER
ENZYME - GKFG-997-MONOMER
PHYSIOLOGICALLY-RELEVANT? - T
REACTION - RXN-4142
//
UNIQUE-ID - ENZRXNKFG-523
TYPES - Enzymatic-Reactions
COMMON-NAME - ssm:Spirs_0789 aldehyde dehydrogenase; K00128 aldehyde dehydrogenase (NAD+) [EC:1.2.1.3] (db=KEGG) (RBH) B
BASIS-FOR-ASSIGNMENT - :EC-NUMBER
ENZYME - GKFG-997-MONOMER
PHYSIOLOGICALLY-RELEVANT? - T
REACTION - RXN-37
//
UNIQUE-ID - ENZRXNKFG-524
TYPES - Enzymatic-Reactions
COMMON-NAME - ssm:Spirs_0789 aldehyde dehydrogenase; K00128 aldehyde dehydrogenase (NAD+) [EC:1.2.1.3] (db=KEGG) (RBH) B
BASIS-FOR-ASSIGNMENT - :EC-NUMBER
ENZYME - GKFG-997-MONOMER
PHYSIOLOGICALLY-RELEVANT? - T
REACTION - RXN-3443
//
UNIQUE-ID - ENZRXNKFG-525
TYPES - Enzymatic-Reactions
COMMON-NAME - carbonic anhydrase; K01673 carbonic anhydrase [EC:4.2.1.1] (db=KEGG evalue=9.5e-38 bit_score=162.0 identity=50.3 coverage=98.76543209876543) (BLAST) C
BASIS-FOR-ASSIGNMENT - :EC-NUMBER
ENZYME - GKFG-995-MONOMER
PHYSIOLOGICALLY-RELEVANT? - T
REACTION - RXN0-5224
//
UNIQUE-ID - ENZRXNKFG-526
TYPES - Enzymatic-Reactions
COMMON-NAME - carbonic anhydrase; K01673 carbonic anhydrase [EC:4.2.1.1] (db=KEGG evalue=9.5e-38 bit_score=162.0 identity=50.3 coverage=98.76543209876543) (BLAST) C
BASIS-FOR-ASSIGNMENT - :EC-NUMBER
ENZYME - GKFG-995-MONOMER
PHYSIOLOGICALLY-RELEVANT? - T
REACTION - CARBODEHYDRAT-RXN
//
UNIQUE-ID - ENZRXNKFG-527
TYPES - Enzymatic-Reactions
COMMON-NAME - phosphotransferase system enzyme IIA component (EC:2.7.1.69); K02777 PTS system, glucose-specific IIA component [EC:2.7.1.69] (db=KEGG evalue=8.2e-34 bit_score=149.0 identity=50.0 coverage=90.6832298136646) (BLAST) C
BASIS-FOR-ASSIGNMENT - :EC-NUMBER
ENZYME - GKFG-990-MONOMER
PHYSIOLOGICALLY-RELEVANT? - T
REACTION - SUCROSEPHOSPHO-RXN
//
UNIQUE-ID - ENZRXNKFG-528
TYPES - Enzymatic-Reactions
COMMON-NAME - phosphotransferase system enzyme IIA component (EC:2.7.1.69); K02777 PTS system, glucose-specific IIA component [EC:2.7.1.69] (db=KEGG evalue=8.2e-34 bit_score=149.0 identity=50.0 coverage=90.6832298136646) (BLAST) C
BASIS-FOR-ASSIGNMENT - :EC-NUMBER
ENZYME - GKFG-990-MONOMER
PHYSIOLOGICALLY-RELEVANT? - T
REACTION - LACTOSEPHOSPHO-RXN
//
UNIQUE-ID - ENZRXNKFG-529
TYPES - Enzymatic-Reactions
COMMON-NAME - phosphotransferase system enzyme IIA component (EC:2.7.1.69); K02777 PTS system, glucose-specific IIA component [EC:2.7.1.69] (db=KEGG evalue=8.2e-34 bit_score=149.0 identity=50.0 coverage=90.6832298136646) (BLAST) C
BASIS-FOR-ASSIGNMENT - :EC-NUMBER
ENZYME - GKFG-990-MONOMER
PHYSIOLOGICALLY-RELEVANT? - T
REACTION - FRUCTOSEPHOSPHO-RXN
//
UNIQUE-ID - ENZRXNKFG-530
TYPES - Enzymatic-Reactions
COMMON-NAME - phosphotransferase system enzyme IIA component (EC:2.7.1.69); K02777 PTS system, glucose-specific IIA component [EC:2.7.1.69] (db=KEGG evalue=8.2e-34 bit_score=149.0 identity=50.0 coverage=90.6832298136646) (BLAST) C
BASIS-FOR-ASSIGNMENT - :EC-NUMBER
ENZYME - GKFG-990-MONOMER
PHYSIOLOGICALLY-RELEVANT? - T
REACTION - 2.7.1.69-RXN
//
UNIQUE-ID - ENZRXNKFG-531
TYPES - Enzymatic-Reactions
COMMON-NAME - ach:Achl_1784 ATP-dependent helicase HrpB; K03579 ATP-dependent helicase HrpB [EC:3.6.4.13] (db=KEGG) (RBH) B
BASIS-FOR-ASSIGNMENT - :EC-NUMBER
ENZYME - GKFG-981-MONOMER
PHYSIOLOGICALLY-RELEVANT? - T
REACTION - RXN-11109
//
UNIQUE-ID - ENZRXNKFG-532
TYPES - Enzymatic-Reactions
COMMON-NAME - mcu:HMPREF0573_10620 celB; phosphoglucomutase (EC:5.4.2.2); K01835 phosphoglucomutase [EC:5.4.2.2] (db=KEGG) (RBH) B
BASIS-FOR-ASSIGNMENT - :EC-NUMBER
ENZYME - GKFG-980-MONOMER
PHYSIOLOGICALLY-RELEVANT? - T
REACTION - PHOSPHOGLUCMUT-RXN
//
UNIQUE-ID - ENZRXNKFG-533
TYPES - Enzymatic-Reactions
COMMON-NAME - putative glutaminase; K01448 N-acetylmuramoyl-L-alanine amidase [EC:3.5.1.28] (db=KEGG evalue=0.0 bit_score=215.0 identity=40.3 coverage=97.59450171821305) (BLAST) C
BASIS-FOR-ASSIGNMENT - :EC-NUMBER
ENZYME - GKFG-978-MONOMER
PHYSIOLOGICALLY-RELEVANT? - T
REACTION - RXN0-5225
//
UNIQUE-ID - ENZRXNKFG-534
TYPES - Enzymatic-Reactions
COMMON-NAME - putative glutaminase; K01448 N-acetylmuramoyl-L-alanine amidase [EC:3.5.1.28] (db=KEGG evalue=0.0 bit_score=215.0 identity=40.3 coverage=97.59450171821305) (BLAST) C
BASIS-FOR-ASSIGNMENT - :EC-NUMBER
ENZYME - GKFG-978-MONOMER
PHYSIOLOGICALLY-RELEVANT? - T
REACTION - 3.5.1.28-RXN
//
UNIQUE-ID - ENZRXNKFG-535
TYPES - Enzymatic-Reactions
COMMON-NAME - paz:TIA2EST2_02200 methylmalonate-semialdehyde dehydrogenase; K00140 malonate-semialdehyde dehydrogenase (acetylating) / methylmalonate-semialdehyde dehydrogenase [EC:1.2.1.18 1.2.1.27] (db=KEGG) (RBH) B
BASIS-FOR-ASSIGNMENT - :EC-NUMBER
ENZYME - GKFG-977-MONOMER
PHYSIOLOGICALLY-RELEVANT? - T
REACTION - 1.2.1.27-RXN
//
UNIQUE-ID - ENZRXNKFG-536
TYPES - Enzymatic-Reactions
COMMON-NAME - paz:TIA2EST2_02200 methylmalonate-semialdehyde dehydrogenase; K00140 malonate-semialdehyde dehydrogenase (acetylating) / methylmalonate-semialdehyde dehydrogenase [EC:1.2.1.18 1.2.1.27] (db=KEGG) (RBH) B
BASIS-FOR-ASSIGNMENT - :EC-NUMBER
ENZYME - GKFG-977-MONOMER
PHYSIOLOGICALLY-RELEVANT? - T
REACTION - RXN-9958
//
UNIQUE-ID - ENZRXNKFG-537
TYPES - Enzymatic-Reactions
COMMON-NAME - cfi:Celf_1658 pyridoxal-phosphate dependent TrpB-like enzyme (EC:4.2.1.20); K06001 tryptophan synthase beta chain [EC:4.2.1.20] (db=KEGG) (RBH) B
BASIS-FOR-ASSIGNMENT - :EC-NUMBER
ENZYME - GKFG-966-MONOMER
PHYSIOLOGICALLY-RELEVANT? - T
REACTION - TRYPSYN-RXN
//
UNIQUE-ID - ENZRXNKFG-538
TYPES - Enzymatic-Reactions
COMMON-NAME - pak:HMPREF0675_3964 menB; naphthoate synthase (EC:4.1.3.36); K01661 naphthoate synthase [EC:4.1.3.36] (db=KEGG) (RBH) B
BASIS-FOR-ASSIGNMENT - :EC-NUMBER
ENZYME - GKFG-964-MONOMER
PHYSIOLOGICALLY-RELEVANT? - T
REACTION - NAPHTHOATE-SYN-RXN
//
UNIQUE-ID - ENZRXNKFG-539
TYPES - Enzymatic-Reactions
COMMON-NAME - menC; O-succinylbenzoate-CoA synthase (EC:4.2.1.113); K02549 O-succinylbenzoate synthase [EC:4.2.1.113] (db=KEGG evalue=0.0 bit_score=291.0 identity=48.6 coverage=84.48753462603878) (BLAST) C
BASIS-FOR-ASSIGNMENT - :EC-NUMBER
ENZYME - GKFG-962-MONOMER
PHYSIOLOGICALLY-RELEVANT? - T
REACTION - O-SUCCINYLBENZOATE-COA-SYN-RXN
//
UNIQUE-ID - ENZRXNKFG-540
TYPES - Enzymatic-Reactions
COMMON-NAME - 2-succinyl-5-enolpyruvyl-6-hydroxy-3-cyclohexene-1-carboxylate synthase; K02551 2-succinyl-5-enolpyruvyl-6-hydroxy-3-cyclohexene-1-carboxylate synthase [EC:2.2.1.9] (db=KEGG evalue=0.0 bit_score=217.0 identity=39.3 coverage=48.484848484848484) (BLAST) C
BASIS-FOR-ASSIGNMENT - :EC-NUMBER
ENZYME - GKFG-961-MONOMER
PHYSIOLOGICALLY-RELEVANT? - T
REACTION - 2.5.1.64-RXN
//
UNIQUE-ID - ENZRXNKFG-541
TYPES - Enzymatic-Reactions
COMMON-NAME - isochorismate synthase; K02552 menaquinone-specific isochorismate synthase [EC:5.4.4.2] (db=KEGG evalue=0.0 bit_score=230.0 identity=36.6 coverage=84.88888888888889) (BLAST) C
BASIS-FOR-ASSIGNMENT - :EC-NUMBER
ENZYME - GKFG-960-MONOMER
PHYSIOLOGICALLY-RELEVANT? - T
REACTION - ISOCHORSYN-RXN
//
UNIQUE-ID - ENZRXNKFG-542
TYPES - Enzymatic-Reactions
COMMON-NAME - iva:Isova_0655 translation elongation factor Tu (EC:2.7.7.4); K02358 elongation factor Tu (db=KEGG) (RBH) B
BASIS-FOR-ASSIGNMENT - :EC-NUMBER
ENZYME - GKFG-956-MONOMER
PHYSIOLOGICALLY-RELEVANT? - T
REACTION - SULFATE-ADENYLYLTRANS-RXN
//
UNIQUE-ID - ENZRXNKFG-543
TYPES - Enzymatic-Reactions
COMMON-NAME - iva:Isova_0655 translation elongation factor Tu (EC:2.7.7.4); K02358 elongation factor Tu (db=KEGG) (RBH) B
BASIS-FOR-ASSIGNMENT - :EC-NUMBER
ENZYME - GKFG-956-MONOMER
PHYSIOLOGICALLY-RELEVANT? - T
REACTION - RXN-12720
//
UNIQUE-ID - ENZRXNKFG-544
TYPES - Enzymatic-Reactions
COMMON-NAME - pfr:PFREUD_00290 iol; myo-inositol 2-dehydrogenase (EC:1.1.1.18) (db=KEGG) (RBH) B
BASIS-FOR-ASSIGNMENT - :EC-NUMBER
ENZYME - GKFG-938-MONOMER
PHYSIOLOGICALLY-RELEVANT? - T
REACTION - MYO-INOSITOL-2-DEHYDROGENASE-RXN
//
UNIQUE-ID - ENZRXNKFG-545
TYPES - Enzymatic-Reactions
COMMON-NAME - ahe:Arch_0038 alcohol dehydrogenase zinc-binding domain protein; K00121 S-(hydroxymethyl)glutathione dehydrogenase / alcohol dehydrogenase [EC:1.1.1.284 1.1.1.1] (db=KEGG) (RBH) B
BASIS-FOR-ASSIGNMENT - :EC-NUMBER
ENZYME - GKFG-935-MONOMER
PHYSIOLOGICALLY-RELEVANT? - T
REACTION - RXN-12448
//
UNIQUE-ID - ENZRXNKFG-546
TYPES - Enzymatic-Reactions
COMMON-NAME - ahe:Arch_0038 alcohol dehydrogenase zinc-binding domain protein; K00121 S-(hydroxymethyl)glutathione dehydrogenase / alcohol dehydrogenase [EC:1.1.1.284 1.1.1.1] (db=KEGG) (RBH) B
BASIS-FOR-ASSIGNMENT - :EC-NUMBER
ENZYME - GKFG-935-MONOMER
PHYSIOLOGICALLY-RELEVANT? - T
REACTION - RXN3O-4113
//
UNIQUE-ID - ENZRXNKFG-547
TYPES - Enzymatic-Reactions
COMMON-NAME - ahe:Arch_0038 alcohol dehydrogenase zinc-binding domain protein; K00121 S-(hydroxymethyl)glutathione dehydrogenase / alcohol dehydrogenase [EC:1.1.1.284 1.1.1.1] (db=KEGG) (RBH) B
BASIS-FOR-ASSIGNMENT - :EC-NUMBER
ENZYME - GKFG-935-MONOMER
PHYSIOLOGICALLY-RELEVANT? - T
REACTION - RXN-10915
//
UNIQUE-ID - ENZRXNKFG-548
TYPES - Enzymatic-Reactions
COMMON-NAME - ahe:Arch_0038 alcohol dehydrogenase zinc-binding domain protein; K00121 S-(hydroxymethyl)glutathione dehydrogenase / alcohol dehydrogenase [EC:1.1.1.284 1.1.1.1] (db=KEGG) (RBH) B
BASIS-FOR-ASSIGNMENT - :EC-NUMBER
ENZYME - GKFG-935-MONOMER
PHYSIOLOGICALLY-RELEVANT? - T
REACTION - RXN-10911
//
UNIQUE-ID - ENZRXNKFG-549
TYPES - Enzymatic-Reactions
COMMON-NAME - ahe:Arch_0038 alcohol dehydrogenase zinc-binding domain protein; K00121 S-(hydroxymethyl)glutathione dehydrogenase / alcohol dehydrogenase [EC:1.1.1.284 1.1.1.1] (db=KEGG) (RBH) B
BASIS-FOR-ASSIGNMENT - :EC-NUMBER
ENZYME - GKFG-935-MONOMER
PHYSIOLOGICALLY-RELEVANT? - T
REACTION - RXN-10781
//
UNIQUE-ID - ENZRXNKFG-550
TYPES - Enzymatic-Reactions
COMMON-NAME - ahe:Arch_0038 alcohol dehydrogenase zinc-binding domain protein; K00121 S-(hydroxymethyl)glutathione dehydrogenase / alcohol dehydrogenase [EC:1.1.1.284 1.1.1.1] (db=KEGG) (RBH) B
BASIS-FOR-ASSIGNMENT - :EC-NUMBER
ENZYME - GKFG-935-MONOMER
PHYSIOLOGICALLY-RELEVANT? - T
REACTION - ALCOHOL-DEHYDROG-RXN
//
UNIQUE-ID - ENZRXNKFG-551
TYPES - Enzymatic-Reactions
COMMON-NAME - ahe:Arch_0038 alcohol dehydrogenase zinc-binding domain protein; K00121 S-(hydroxymethyl)glutathione dehydrogenase / alcohol dehydrogenase [EC:1.1.1.284 1.1.1.1] (db=KEGG) (RBH) B
BASIS-FOR-ASSIGNMENT - :EC-NUMBER
ENZYME - GKFG-935-MONOMER
PHYSIOLOGICALLY-RELEVANT? - T
REACTION - ALCOHOL-DEHYDROG-GENERIC-RXN
//
UNIQUE-ID - ENZRXNKFG-552
TYPES - Enzymatic-Reactions
COMMON-NAME - ahe:Arch_0038 alcohol dehydrogenase zinc-binding domain protein; K00121 S-(hydroxymethyl)glutathione dehydrogenase / alcohol dehydrogenase [EC:1.1.1.284 1.1.1.1] (db=KEGG) (RBH) B
BASIS-FOR-ASSIGNMENT - :EC-NUMBER
ENZYME - GKFG-935-MONOMER
PHYSIOLOGICALLY-RELEVANT? - T
REACTION - R542-RXN
//
UNIQUE-ID - ENZRXNKFG-553
TYPES - Enzymatic-Reactions
COMMON-NAME - ahe:Arch_0038 alcohol dehydrogenase zinc-binding domain protein; K00121 S-(hydroxymethyl)glutathione dehydrogenase / alcohol dehydrogenase [EC:1.1.1.284 1.1.1.1] (db=KEGG) (RBH) B
BASIS-FOR-ASSIGNMENT - :EC-NUMBER
ENZYME - GKFG-935-MONOMER
PHYSIOLOGICALLY-RELEVANT? - T
REACTION - RXN-7706
//
UNIQUE-ID - ENZRXNKFG-554
TYPES - Enzymatic-Reactions
COMMON-NAME - ahe:Arch_0038 alcohol dehydrogenase zinc-binding domain protein; K00121 S-(hydroxymethyl)glutathione dehydrogenase / alcohol dehydrogenase [EC:1.1.1.284 1.1.1.1] (db=KEGG) (RBH) B
BASIS-FOR-ASSIGNMENT - :EC-NUMBER
ENZYME - GKFG-935-MONOMER
PHYSIOLOGICALLY-RELEVANT? - T
REACTION - RXN-7700
//
UNIQUE-ID - ENZRXNKFG-555
TYPES - Enzymatic-Reactions
COMMON-NAME - ahe:Arch_0038 alcohol dehydrogenase zinc-binding domain protein; K00121 S-(hydroxymethyl)glutathione dehydrogenase / alcohol dehydrogenase [EC:1.1.1.284 1.1.1.1] (db=KEGG) (RBH) B
BASIS-FOR-ASSIGNMENT - :EC-NUMBER
ENZYME - GKFG-935-MONOMER
PHYSIOLOGICALLY-RELEVANT? - T
REACTION - RXN-7694
//
UNIQUE-ID - ENZRXNKFG-556
TYPES - Enzymatic-Reactions
COMMON-NAME - ahe:Arch_0038 alcohol dehydrogenase zinc-binding domain protein; K00121 S-(hydroxymethyl)glutathione dehydrogenase / alcohol dehydrogenase [EC:1.1.1.284 1.1.1.1] (db=KEGG) (RBH) B
BASIS-FOR-ASSIGNMENT - :EC-NUMBER
ENZYME - GKFG-935-MONOMER
PHYSIOLOGICALLY-RELEVANT? - T
REACTION - RXN-7693
//
UNIQUE-ID - ENZRXNKFG-557
TYPES - Enzymatic-Reactions
COMMON-NAME - ahe:Arch_0038 alcohol dehydrogenase zinc-binding domain protein; K00121 S-(hydroxymethyl)glutathione dehydrogenase / alcohol dehydrogenase [EC:1.1.1.284 1.1.1.1] (db=KEGG) (RBH) B
BASIS-FOR-ASSIGNMENT - :EC-NUMBER
ENZYME - GKFG-935-MONOMER
PHYSIOLOGICALLY-RELEVANT? - T
REACTION - RXN-7657
//
UNIQUE-ID - ENZRXNKFG-558
TYPES - Enzymatic-Reactions
COMMON-NAME - ahe:Arch_0038 alcohol dehydrogenase zinc-binding domain protein; K00121 S-(hydroxymethyl)glutathione dehydrogenase / alcohol dehydrogenase [EC:1.1.1.284 1.1.1.1] (db=KEGG) (RBH) B
BASIS-FOR-ASSIGNMENT - :EC-NUMBER
ENZYME - GKFG-935-MONOMER
PHYSIOLOGICALLY-RELEVANT? - T
REACTION - RXN-6021
//
UNIQUE-ID - ENZRXNKFG-559
TYPES - Enzymatic-Reactions
COMMON-NAME - ahe:Arch_0038 alcohol dehydrogenase zinc-binding domain protein; K00121 S-(hydroxymethyl)glutathione dehydrogenase / alcohol dehydrogenase [EC:1.1.1.284 1.1.1.1] (db=KEGG) (RBH) B
BASIS-FOR-ASSIGNMENT - :EC-NUMBER
ENZYME - GKFG-935-MONOMER
PHYSIOLOGICALLY-RELEVANT? - T
REACTION - RXN-5444
//
UNIQUE-ID - ENZRXNKFG-560
TYPES - Enzymatic-Reactions
COMMON-NAME - ahe:Arch_0038 alcohol dehydrogenase zinc-binding domain protein; K00121 S-(hydroxymethyl)glutathione dehydrogenase / alcohol dehydrogenase [EC:1.1.1.284 1.1.1.1] (db=KEGG) (RBH) B
BASIS-FOR-ASSIGNMENT - :EC-NUMBER
ENZYME - GKFG-935-MONOMER
PHYSIOLOGICALLY-RELEVANT? - T
REACTION - RXN-5424
//
UNIQUE-ID - ENZRXNKFG-561
TYPES - Enzymatic-Reactions
COMMON-NAME - ahe:Arch_0038 alcohol dehydrogenase zinc-binding domain protein; K00121 S-(hydroxymethyl)glutathione dehydrogenase / alcohol dehydrogenase [EC:1.1.1.284 1.1.1.1] (db=KEGG) (RBH) B
BASIS-FOR-ASSIGNMENT - :EC-NUMBER
ENZYME - GKFG-935-MONOMER
PHYSIOLOGICALLY-RELEVANT? - T
REACTION - RXN-2962
//
UNIQUE-ID - ENZRXNKFG-562
TYPES - Enzymatic-Reactions
COMMON-NAME - MTA/SAH nucleosidase; K01243 S-adenosylhomocysteine/5'-methylthioadenosine nucleosidase [EC:3.2.2.9] (db=KEGG evalue=8.9e-31 bit_score=139.0 identity=40.5 coverage=67.13286713286713) (BLAST) C
BASIS-FOR-ASSIGNMENT - :EC-NUMBER
ENZYME - GKFG-927-MONOMER
PHYSIOLOGICALLY-RELEVANT? - T
REACTION - ADENOSYLHOMOCYSTEINE-NUCLEOSIDASE-RXN
//
UNIQUE-ID - ENZRXNKFG-563
TYPES - Enzymatic-Reactions
COMMON-NAME - LuxS protein involved in autoinducer AI2 synthesis; K07173 S-ribosylhomocysteine lyase [EC:4.4.1.21] (db=KEGG evalue=0.0 bit_score=231.0 identity=71.8 coverage=96.1038961038961) (BLAST) C
BASIS-FOR-ASSIGNMENT - :EC-NUMBER
ENZYME - GKFG-926-MONOMER
PHYSIOLOGICALLY-RELEVANT? - T
REACTION - RIBOSYLHOMOCYSTEINASE-RXN
//
UNIQUE-ID - ENZRXNKFG-564
TYPES - Enzymatic-Reactions
COMMON-NAME - mcu:HMPREF0573_10607 nrdA; ribonucleotide-diphosphate reductase subunit alpha (EC:1.17.4.1); K00525 ribonucleoside-diphosphate reductase alpha chain [EC:1.17.4.1] (db=KEGG) (RBH) B
BASIS-FOR-ASSIGNMENT - :EC-NUMBER
ENZYME - GKFG-923-MONOMER
PHYSIOLOGICALLY-RELEVANT? - T
REACTION - UDPREDUCT-RXN
//
UNIQUE-ID - ENZRXNKFG-565
TYPES - Enzymatic-Reactions
COMMON-NAME - mcu:HMPREF0573_10607 nrdA; ribonucleotide-diphosphate reductase subunit alpha (EC:1.17.4.1); K00525 ribonucleoside-diphosphate reductase alpha chain [EC:1.17.4.1] (db=KEGG) (RBH) B
BASIS-FOR-ASSIGNMENT - :EC-NUMBER
ENZYME - GKFG-923-MONOMER
PHYSIOLOGICALLY-RELEVANT? - T
REACTION - RIBONUCLEOSIDE-DIP-REDUCTI-RXN
//
UNIQUE-ID - ENZRXNKFG-566
TYPES - Enzymatic-Reactions
COMMON-NAME - serine 3-dehydrogenase (EC:1.1.1.276) (db=KEGG evalue=2.4e-16 bit_score=90.0 identity=59.3 coverage=71.55963302752293) (BLAST) C
BASIS-FOR-ASSIGNMENT - :EC-NUMBER
ENZYME - GKFG-921-MONOMER
PHYSIOLOGICALLY-RELEVANT? - T
REACTION - RXN0-2201
//
UNIQUE-ID - ENZRXNKFG-567
TYPES - Enzymatic-Reactions
COMMON-NAME - mcu:HMPREF0573_10609 nrdB; ribonucleotide-diphosphate reductase subunit beta (EC:1.17.4.1); K00526 ribonucleoside-diphosphate reductase beta chain [EC:1.17.4.1] (db=KEGG) (RBH) B
BASIS-FOR-ASSIGNMENT - :EC-NUMBER
ENZYME - GKFG-920-MONOMER
PHYSIOLOGICALLY-RELEVANT? - T
REACTION - UDPREDUCT-RXN
//
UNIQUE-ID - ENZRXNKFG-568
TYPES - Enzymatic-Reactions
COMMON-NAME - mcu:HMPREF0573_10609 nrdB; ribonucleotide-diphosphate reductase subunit beta (EC:1.17.4.1); K00526 ribonucleoside-diphosphate reductase beta chain [EC:1.17.4.1] (db=KEGG) (RBH) B
BASIS-FOR-ASSIGNMENT - :EC-NUMBER
ENZYME - GKFG-920-MONOMER
PHYSIOLOGICALLY-RELEVANT? - T
REACTION - RIBONUCLEOSIDE-DIP-REDUCTI-RXN
//
UNIQUE-ID - ENZRXNKFG-569
TYPES - Enzymatic-Reactions
COMMON-NAME - protein tyrosine phosphatase; K01104 protein-tyrosine phosphatase [EC:3.1.3.48] (db=KEGG evalue=1.8e-22 bit_score=111.0 identity=51.3 coverage=71.42857142857143) (BLAST) C
BASIS-FOR-ASSIGNMENT - :EC-NUMBER
ENZYME - GKFG-916-MONOMER
PHYSIOLOGICALLY-RELEVANT? - T
REACTION - PROTEIN-TYROSINE-PHOSPHATASE-RXN
//
UNIQUE-ID - ENZRXNKFG-570
TYPES - Enzymatic-Reactions
COMMON-NAME - sct:SCAT_5360 hypothetical protein; K00088 IMP dehydrogenase [EC:1.1.1.205] (db=KEGG) (RBH) B
BASIS-FOR-ASSIGNMENT - :EC-NUMBER
ENZYME - GKFG-915-MONOMER
PHYSIOLOGICALLY-RELEVANT? - T
REACTION - IMP-DEHYDROG-RXN
//
UNIQUE-ID - ENZRXNKFG-571
TYPES - Enzymatic-Reactions
COMMON-NAME - Serine/threonine protein kinase PkaA (EC:2.7.11.1); K08884 serine/threonine protein kinase, bacterial [EC:2.7.11.1] (db=KEGG evalue=0.0 bit_score=206.0 identity=32.6 coverage=89.00862068965517) (BLAST) C
BASIS-FOR-ASSIGNMENT - :EC-NUMBER
ENZYME - GKFG-912-MONOMER
PHYSIOLOGICALLY-RELEVANT? - T
REACTION - PROTEIN-KINASE-RXN
//
UNIQUE-ID - ENZRXNKFG-572
TYPES - Enzymatic-Reactions
COMMON-NAME - nfa:nfa37970 hrpA; ATP-dependent helicase; K03578 ATP-dependent helicase HrpA [EC:3.6.4.13] (db=KEGG) (RBH) B
BASIS-FOR-ASSIGNMENT - :EC-NUMBER
ENZYME - GKFG-911-MONOMER
PHYSIOLOGICALLY-RELEVANT? - T
REACTION - RXN-11109
//
UNIQUE-ID - ENZRXNKFG-573
TYPES - Enzymatic-Reactions
COMMON-NAME - ahe:Arch_1354 electron-transferring-flavoproteindehydrogenase (EC:1.5.5.1); K00313 electron transfer flavoprotein-quinone oxidoreductase [EC:1.5.5.-] (db=KEGG) (RBH) B
BASIS-FOR-ASSIGNMENT - :EC-NUMBER
ENZYME - GKFG-900-MONOMER
PHYSIOLOGICALLY-RELEVANT? - T
REACTION - 1.5.5.1-RXN
//
UNIQUE-ID - ENZRXNKFG-574
TYPES - Enzymatic-Reactions
COMMON-NAME - aau:AAur_3646 inosine-uridine preferring nucleoside hydrolase (IunH); K01239 purine nucleosidase [EC:3.2.2.1] (db=KEGG) (RBH) B
BASIS-FOR-ASSIGNMENT - :EC-NUMBER
ENZYME - GKFG-890-MONOMER
PHYSIOLOGICALLY-RELEVANT? - T
REACTION - RXN0-366
//
UNIQUE-ID - ENZRXNKFG-575
TYPES - Enzymatic-Reactions
COMMON-NAME - aau:AAur_3646 inosine-uridine preferring nucleoside hydrolase (IunH); K01239 purine nucleosidase [EC:3.2.2.1] (db=KEGG) (RBH) B
BASIS-FOR-ASSIGNMENT - :EC-NUMBER
ENZYME - GKFG-890-MONOMER
PHYSIOLOGICALLY-RELEVANT? - T
REACTION - RXN0-363
//
UNIQUE-ID - ENZRXNKFG-576
TYPES - Enzymatic-Reactions
COMMON-NAME - aau:AAur_3646 inosine-uridine preferring nucleoside hydrolase (IunH); K01239 purine nucleosidase [EC:3.2.2.1] (db=KEGG) (RBH) B
BASIS-FOR-ASSIGNMENT - :EC-NUMBER
ENZYME - GKFG-890-MONOMER
PHYSIOLOGICALLY-RELEVANT? - T
REACTION - PURINE-NUCLEOSIDASE-RXN
//
UNIQUE-ID - ENZRXNKFG-577
TYPES - Enzymatic-Reactions
COMMON-NAME - bcv:Bcav_3818 monovalent cation/H+ antiporter subunit A (EC:1.6.99.5); K05565 multicomponent Na+:H+ antiporter subunit A (db=KEGG) (RBH) B
BASIS-FOR-ASSIGNMENT - :EC-NUMBER
ENZYME - GKFG-870-MONOMER
PHYSIOLOGICALLY-RELEVANT? - T
REACTION - 1.6.99.5-RXN
//
UNIQUE-ID - ENZRXNKFG-578
TYPES - Enzymatic-Reactions
COMMON-NAME - bcv:Bcav_3818 monovalent cation/H+ antiporter subunit A (EC:1.6.99.5); K05565 multicomponent Na+:H+ antiporter subunit A (db=KEGG) (RBH) B
BASIS-FOR-ASSIGNMENT - :EC-NUMBER
ENZYME - GKFG-870-MONOMER
PHYSIOLOGICALLY-RELEVANT? - T
REACTION - NADH-DEHYDROGENASE-QUINONE-RXN
//
UNIQUE-ID - ENZRXNKFG-579
TYPES - Enzymatic-Reactions
COMMON-NAME - mlu:Mlut_04270 sucC; succinyl-CoA synthetase subunit beta (EC:6.2.1.5); K01903 succinyl-CoA synthetase beta subunit [EC:6.2.1.5] (db=KEGG) (RBH) B
BASIS-FOR-ASSIGNMENT - :EC-NUMBER
ENZYME - GKFG-868-MONOMER
PHYSIOLOGICALLY-RELEVANT? - T
REACTION - SUCCCOASYN-RXN
//
UNIQUE-ID - ENZRXNKFG-580
TYPES - Enzymatic-Reactions
COMMON-NAME - ahe:Arch_1295 succinyl-CoA synthetase subunit alpha (EC:6.2.1.5); K01902 succinyl-CoA synthetase alpha subunit [EC:6.2.1.5] (db=KEGG) (RBH) B
BASIS-FOR-ASSIGNMENT - :EC-NUMBER
ENZYME - GKFG-867-MONOMER
PHYSIOLOGICALLY-RELEVANT? - T
REACTION - SUCCCOASYN-RXN
//
UNIQUE-ID - ENZRXNKFG-581
TYPES - Enzymatic-Reactions
COMMON-NAME - bfa:Bfae_24100 IMP cyclohydrolase/phosphoribosylaminoimidazolecarboxamide formyltransferase (EC:2.1.2.3); K00602 phosphoribosylaminoimidazolecarboxamide formyltransferase / IMP cyclohydrolase [EC:2.1.2.3 3.5.4.10] (db=KEGG) (RBH) B
BASIS-FOR-ASSIGNMENT - :EC-NUMBER
ENZYME - GKFG-865-MONOMER
PHYSIOLOGICALLY-RELEVANT? - T
REACTION - IMPCYCLOHYDROLASE-RXN
//
UNIQUE-ID - ENZRXNKFG-582
TYPES - Enzymatic-Reactions
COMMON-NAME - bfa:Bfae_24100 IMP cyclohydrolase/phosphoribosylaminoimidazolecarboxamide formyltransferase (EC:2.1.2.3); K00602 phosphoribosylaminoimidazolecarboxamide formyltransferase / IMP cyclohydrolase [EC:2.1.2.3 3.5.4.10] (db=KEGG) (RBH) B
BASIS-FOR-ASSIGNMENT - :EC-NUMBER
ENZYME - GKFG-865-MONOMER
PHYSIOLOGICALLY-RELEVANT? - T
REACTION - AICARTRANSFORM-RXN
//
UNIQUE-ID - ENZRXNKFG-583
TYPES - Enzymatic-Reactions
COMMON-NAME - crd:CRES_0981 pip; proline iminopeptidase (EC:3.4.11.5) (db=KEGG) (RBH) B
BASIS-FOR-ASSIGNMENT - :EC-NUMBER
ENZYME - GKFG-864-MONOMER
PHYSIOLOGICALLY-RELEVANT? - T
REACTION - 3.4.11.5-RXN
//
UNIQUE-ID - ENZRXNKFG-584
TYPES - Enzymatic-Reactions
COMMON-NAME - pmmB; phosphomannomutase (EC:5.4.2.8); K01840 phosphomannomutase [EC:5.4.2.8] (db=KEGG evalue=0.0 bit_score=274.0 identity=67.5 coverage=95.7943925233645) (BLAST) C
BASIS-FOR-ASSIGNMENT - :EC-NUMBER
ENZYME - GKFG-858-MONOMER
PHYSIOLOGICALLY-RELEVANT? - T
REACTION - PHOSMANMUT-RXN
//
UNIQUE-ID - ENZRXNKFG-585
TYPES - Enzymatic-Reactions
COMMON-NAME - mcu:HMPREF0573_11096 atpB; H(+)-transporting two-sector ATPase F(0) A subunit (EC:3.6.3.14); K02108 F-type H+-transporting ATPase subunit a [EC:3.6.3.14] (db=KEGG) (RBH) B
BASIS-FOR-ASSIGNMENT - :EC-NUMBER
ENZYME - GKFG-849-MONOMER
PHYSIOLOGICALLY-RELEVANT? - T
REACTION - ATPSYN-RXN
//
UNIQUE-ID - ENZRXNKFG-586
TYPES - Enzymatic-Reactions
COMMON-NAME - atpE; H(+)-transporting two-sector ATPase (EC:3.6.3.14); K02110 F-type H+-transporting ATPase subunit c [EC:3.6.3.14] (db=KEGG evalue=4.7e-23 bit_score=112.0 identity=78.6 coverage=97.05882352941177) (BLAST) C
BASIS-FOR-ASSIGNMENT - :EC-NUMBER
ENZYME - GKFG-848-MONOMER
PHYSIOLOGICALLY-RELEVANT? - T
REACTION - ATPSYN-RXN
//
UNIQUE-ID - ENZRXNKFG-587
TYPES - Enzymatic-Reactions
COMMON-NAME - ATP synthase subunit b; K02109 F-type H+-transporting ATPase subunit b [EC:3.6.3.14] (db=KEGG evalue=8.6e-35 bit_score=152.0 identity=46.2 coverage=91.8918918918919) (BLAST) C
BASIS-FOR-ASSIGNMENT - :EC-NUMBER
ENZYME - GKFG-847-MONOMER
PHYSIOLOGICALLY-RELEVANT? - T
REACTION - ATPSYN-RXN
//
UNIQUE-ID - ENZRXNKFG-588
TYPES - Enzymatic-Reactions
COMMON-NAME - ATP synthase F1 subunit delta; K02113 F-type H+-transporting ATPase subunit delta [EC:3.6.3.14] (db=KEGG evalue=6.2e-29 bit_score=133.0 identity=29.1 coverage=97.47292418772562) (BLAST) C
BASIS-FOR-ASSIGNMENT - :EC-NUMBER
ENZYME - GKFG-846-MONOMER
PHYSIOLOGICALLY-RELEVANT? - T
REACTION - ATPSYN-RXN
//
UNIQUE-ID - ENZRXNKFG-589
TYPES - Enzymatic-Reactions
COMMON-NAME - ahe:Arch_0365 ATP synthase F1 subunit alpha; K02111 F-type H+-transporting ATPase subunit alpha [EC:3.6.3.14] (db=KEGG) (RBH) B
BASIS-FOR-ASSIGNMENT - :EC-NUMBER
ENZYME - GKFG-845-MONOMER
PHYSIOLOGICALLY-RELEVANT? - T
REACTION - ATPSYN-RXN
//
UNIQUE-ID - ENZRXNKFG-590
TYPES - Enzymatic-Reactions
COMMON-NAME - ahe:Arch_0366 ATP synthase F1 subunit gamma; K02115 F-type H+-transporting ATPase subunit gamma [EC:3.6.3.14] (db=KEGG) (RBH) B
BASIS-FOR-ASSIGNMENT - :EC-NUMBER
ENZYME - GKFG-844-MONOMER
PHYSIOLOGICALLY-RELEVANT? - T
REACTION - ATPSYN-RXN
//
UNIQUE-ID - ENZRXNKFG-591
TYPES - Enzymatic-Reactions
COMMON-NAME - mcu:HMPREF0573_11102 atpD; F0F1 ATP synthase subunit beta (EC:3.6.3.14); K02112 F-type H+-transporting ATPase subunit beta [EC:3.6.3.14] (db=KEGG) (RBH) B
BASIS-FOR-ASSIGNMENT - :EC-NUMBER
ENZYME - GKFG-843-MONOMER
PHYSIOLOGICALLY-RELEVANT? - T
REACTION - ATPSYN-RXN
//
UNIQUE-ID - ENZRXNKFG-592
TYPES - Enzymatic-Reactions
COMMON-NAME - bcv:Bcav_1314 N-acetylglucosamine-6-phosphate deacetylase (EC:3.5.1.25); K01443 N-acetylglucosamine-6-phosphate deacetylase [EC:3.5.1.25] (db=KEGG) (RBH) B
BASIS-FOR-ASSIGNMENT - :EC-NUMBER
ENZYME - GKFG-838-MONOMER
PHYSIOLOGICALLY-RELEVANT? - T
REACTION - 3.5.1.80-RXN
//
UNIQUE-ID - ENZRXNKFG-593
TYPES - Enzymatic-Reactions
COMMON-NAME - bcv:Bcav_1314 N-acetylglucosamine-6-phosphate deacetylase (EC:3.5.1.25); K01443 N-acetylglucosamine-6-phosphate deacetylase [EC:3.5.1.25] (db=KEGG) (RBH) B
BASIS-FOR-ASSIGNMENT - :EC-NUMBER
ENZYME - GKFG-838-MONOMER
PHYSIOLOGICALLY-RELEVANT? - T
REACTION - NAG6PDEACET-RXN
//
UNIQUE-ID - ENZRXNKFG-594
TYPES - Enzymatic-Reactions
COMMON-NAME - bad:BAD_0776 icd1; isocitrate dehydrogenase (EC:1.1.1.41); K00031 isocitrate dehydrogenase [EC:1.1.1.42] (db=KEGG) (RBH) B
BASIS-FOR-ASSIGNMENT - :EC-NUMBER
ENZYME - GKFG-821-MONOMER
PHYSIOLOGICALLY-RELEVANT? - T
REACTION - ISOCITRATE-DEHYDROGENASE-NAD+-RXN
//
UNIQUE-ID - ENZRXNKFG-595
TYPES - Enzymatic-Reactions
COMMON-NAME - bad:BAD_0776 icd1; isocitrate dehydrogenase (EC:1.1.1.41); K00031 isocitrate dehydrogenase [EC:1.1.1.42] (db=KEGG) (RBH) B
BASIS-FOR-ASSIGNMENT - :EC-NUMBER
ENZYME - GKFG-821-MONOMER
PHYSIOLOGICALLY-RELEVANT? - T
REACTION - RXN-8642
//
UNIQUE-ID - ENZRXNKFG-596
TYPES - Enzymatic-Reactions
COMMON-NAME - bad:BAD_0776 icd1; isocitrate dehydrogenase (EC:1.1.1.41); K00031 isocitrate dehydrogenase [EC:1.1.1.42] (db=KEGG) (RBH) B
BASIS-FOR-ASSIGNMENT - :EC-NUMBER
ENZYME - GKFG-821-MONOMER
PHYSIOLOGICALLY-RELEVANT? - T
REACTION - RXN-9951
//
UNIQUE-ID - ENZRXNKFG-597
TYPES - Enzymatic-Reactions
COMMON-NAME - bad:BAD_0776 icd1; isocitrate dehydrogenase (EC:1.1.1.41); K00031 isocitrate dehydrogenase [EC:1.1.1.42] (db=KEGG) (RBH) B
BASIS-FOR-ASSIGNMENT - :EC-NUMBER
ENZYME - GKFG-821-MONOMER
PHYSIOLOGICALLY-RELEVANT? - T
REACTION - ISOCITDEH-RXN
//
UNIQUE-ID - ENZRXNKFG-598
TYPES - Enzymatic-Reactions
COMMON-NAME - mcu:HMPREF0573_10271 pfkL; 6-phosphofructokinase (EC:2.7.1.11); K00850 6-phosphofructokinase [EC:2.7.1.11] (db=KEGG) (RBH) B
BASIS-FOR-ASSIGNMENT - :EC-NUMBER
ENZYME - GKFG-818-MONOMER
PHYSIOLOGICALLY-RELEVANT? - T
REACTION - 6PFRUCTPHOS-RXN
//
UNIQUE-ID - ENZRXNKFG-599
TYPES - Enzymatic-Reactions
COMMON-NAME - mph:MLP_05080 pgi; glucose-6-phosphate isomerase (EC:5.3.1.9); K01810 glucose-6-phosphate isomerase [EC:5.3.1.9] (db=KEGG) (RBH) B
BASIS-FOR-ASSIGNMENT - :EC-NUMBER
ENZYME - GKFG-817-MONOMER
PHYSIOLOGICALLY-RELEVANT? - T
REACTION - PGLUCISOM-RXN
//
UNIQUE-ID - ENZRXNKFG-600
TYPES - Enzymatic-Reactions
COMMON-NAME - mph:MLP_05080 pgi; glucose-6-phosphate isomerase (EC:5.3.1.9); K01810 glucose-6-phosphate isomerase [EC:5.3.1.9] (db=KEGG) (RBH) B
BASIS-FOR-ASSIGNMENT - :EC-NUMBER
ENZYME - GKFG-817-MONOMER
PHYSIOLOGICALLY-RELEVANT? - T
REACTION - RXN-6182
//
UNIQUE-ID - ENZRXNKFG-601
TYPES - Enzymatic-Reactions
COMMON-NAME - bcv:Bcav_2581 2,5-didehydrogluconate reductase (EC:1.1.1.274); K06221 2,5-diketo-D-gluconate reductase A [EC:1.1.1.274] (db=KEGG) (RBH) B
BASIS-FOR-ASSIGNMENT - :EC-NUMBER
ENZYME - GKFG-816-MONOMER
PHYSIOLOGICALLY-RELEVANT? - T
REACTION - RXN0-1941
//
UNIQUE-ID - ENZRXNKFG-602
TYPES - Enzymatic-Reactions
COMMON-NAME - bcv:Bcav_2581 2,5-didehydrogluconate reductase (EC:1.1.1.274); K06221 2,5-diketo-D-gluconate reductase A [EC:1.1.1.274] (db=KEGG) (RBH) B
BASIS-FOR-ASSIGNMENT - :EC-NUMBER
ENZYME - GKFG-816-MONOMER
PHYSIOLOGICALLY-RELEVANT? - T
REACTION - 1.1.1.274-RXN
//
UNIQUE-ID - ENZRXNKFG-603
TYPES - Enzymatic-Reactions
COMMON-NAME - ske:Sked_35330 exodeoxyribonuclease III; K01142 exodeoxyribonuclease III [EC:3.1.11.2] (db=KEGG) (RBH) B
BASIS-FOR-ASSIGNMENT - :EC-NUMBER
ENZYME - GKFG-805-MONOMER
PHYSIOLOGICALLY-RELEVANT? - T
REACTION - 3.1.11.2-RXN
//
UNIQUE-ID - ENZRXNKFG-604
TYPES - Enzymatic-Reactions
COMMON-NAME - pyrE; orotate phosphoribosyltransferase (EC:2.4.2.10); K00762 orotate phosphoribosyltransferase [EC:2.4.2.10] (db=KEGG evalue=0.0 bit_score=258.0 identity=68.1 coverage=97.39583333333334) (BLAST) C
BASIS-FOR-ASSIGNMENT - :EC-NUMBER
ENZYME - GKFG-804-MONOMER
PHYSIOLOGICALLY-RELEVANT? - T
REACTION - OROPRIBTRANS-RXN
//
UNIQUE-ID - ENZRXNKFG-605
TYPES - Enzymatic-Reactions
COMMON-NAME - ahe:Arch_0192 fructose-bisphosphate aldolase; K01624 fructose-bisphosphate aldolase, class II [EC:4.1.2.13] (db=KEGG) (RBH) B
BASIS-FOR-ASSIGNMENT - :EC-NUMBER
ENZYME - GKFG-801-MONOMER
PHYSIOLOGICALLY-RELEVANT? - T
REACTION - F16ALDOLASE-RXN
//
UNIQUE-ID - ENZRXNKFG-606
TYPES - Enzymatic-Reactions
COMMON-NAME - ahe:Arch_0192 fructose-bisphosphate aldolase; K01624 fructose-bisphosphate aldolase, class II [EC:4.1.2.13] (db=KEGG) (RBH) B
BASIS-FOR-ASSIGNMENT - :EC-NUMBER
ENZYME - GKFG-801-MONOMER
PHYSIOLOGICALLY-RELEVANT? - T
REACTION - RXN-8631
//
UNIQUE-ID - ENZRXNKFG-607
TYPES - Enzymatic-Reactions
COMMON-NAME - bcv:Bcav_1171 UDP-galactopyranose mutase (EC:5.4.99.9); K01854 UDP-galactopyranose mutase [EC:5.4.99.9] (db=KEGG) (RBH) B
BASIS-FOR-ASSIGNMENT - :EC-NUMBER
ENZYME - GKFG-795-MONOMER
PHYSIOLOGICALLY-RELEVANT? - T
REACTION - GALPMUT-RXN
//
UNIQUE-ID - ENZRXNKFG-608
TYPES - Enzymatic-Reactions
COMMON-NAME - carbamoyl-phosphate synthase small subunit (EC:6.3.5.5); K01956 carbamoyl-phosphate synthase small subunit [EC:6.3.5.5] (db=KEGG evalue=0.0 bit_score=221.0 identity=65.1 coverage=83.16326530612244) (BLAST) C
BASIS-FOR-ASSIGNMENT - :EC-NUMBER
ENZYME - GKFG-792-MONOMER
PHYSIOLOGICALLY-RELEVANT? - T
REACTION - CARBPSYN-RXN
//
UNIQUE-ID - ENZRXNKFG-609
TYPES - Enzymatic-Reactions
COMMON-NAME - iva:Isova_1606 carbamoyl-phosphate synthase small subunit (EC:6.3.5.5); K01956 carbamoyl-phosphate synthase small subunit [EC:6.3.5.5] (db=KEGG) (RBH) B
BASIS-FOR-ASSIGNMENT - :EC-NUMBER
ENZYME - GKFG-791-MONOMER
PHYSIOLOGICALLY-RELEVANT? - T
REACTION - CARBPSYN-RXN
//
UNIQUE-ID - ENZRXNKFG-610
TYPES - Enzymatic-Reactions
COMMON-NAME - bcv:Bcav_2038 carbamoyl-phosphate synthase large subunit; K01955 carbamoyl-phosphate synthase large subunit [EC:6.3.5.5] (db=KEGG) (RBH) B
BASIS-FOR-ASSIGNMENT - :EC-NUMBER
ENZYME - GKFG-790-MONOMER
PHYSIOLOGICALLY-RELEVANT? - T
REACTION - CARBPSYN-RXN
//
UNIQUE-ID - ENZRXNKFG-611
TYPES - Enzymatic-Reactions
COMMON-NAME - carbamoyl-phosphate synthase large subunit; K01955 carbamoyl-phosphate synthase large subunit [EC:6.3.5.5] (db=KEGG evalue=0.0 bit_score=352.0 identity=69.4 coverage=99.22779922779922) (BLAST) C
BASIS-FOR-ASSIGNMENT - :EC-NUMBER
ENZYME - GKFG-789-MONOMER
PHYSIOLOGICALLY-RELEVANT? - T
REACTION - CARBPSYN-RXN
//
UNIQUE-ID - ENZRXNKFG-612
TYPES - Enzymatic-Reactions
COMMON-NAME - glutamine amidotransferase; K01951 GMP synthase (glutamine-hydrolysing) [EC:6.3.5.2] (db=KEGG evalue=6.8e-35 bit_score=153.0 identity=36.9 coverage=96.82539682539682) (BLAST) C
BASIS-FOR-ASSIGNMENT - :EC-NUMBER
ENZYME - GKFG-785-MONOMER
PHYSIOLOGICALLY-RELEVANT? - T
REACTION - GMP-SYN-GLUT-RXN
//
UNIQUE-ID - ENZRXNKFG-613
TYPES - Enzymatic-Reactions
COMMON-NAME - fsy:FsymDg_0252 phosphoserine aminotransferase (EC:2.6.1.52); K00831 phosphoserine aminotransferase [EC:2.6.1.52] (db=KEGG) (RBH) B
BASIS-FOR-ASSIGNMENT - :EC-NUMBER
ENZYME - GKFG-779-MONOMER
PHYSIOLOGICALLY-RELEVANT? - T
REACTION - PSERTRANSAMPYR-RXN
//
UNIQUE-ID - ENZRXNKFG-614
TYPES - Enzymatic-Reactions
COMMON-NAME - fsy:FsymDg_0252 phosphoserine aminotransferase (EC:2.6.1.52); K00831 phosphoserine aminotransferase [EC:2.6.1.52] (db=KEGG) (RBH) B
BASIS-FOR-ASSIGNMENT - :EC-NUMBER
ENZYME - GKFG-779-MONOMER
PHYSIOLOGICALLY-RELEVANT? - T
REACTION - PSERTRANSAM-RXN
//
UNIQUE-ID - ENZRXNKFG-615
TYPES - Enzymatic-Reactions
COMMON-NAME - putative sortase; K07284 sortase A [EC:3.4.22.70] (db=KEGG evalue=0.0 bit_score=213.0 identity=38.9 coverage=86.5625) (BLAST) C
BASIS-FOR-ASSIGNMENT - :EC-NUMBER
ENZYME - GKFG-770-MONOMER
PHYSIOLOGICALLY-RELEVANT? - T
REACTION - RXN-11146
//
UNIQUE-ID - ENZRXNKFG-616
TYPES - Enzymatic-Reactions
COMMON-NAME - afn:Acfer_0497 putative transcriptional regulator; K03655 ATP-dependent DNA helicase RecG [EC:3.6.4.12] (db=KEGG) (RBH) B
BASIS-FOR-ASSIGNMENT - :EC-NUMBER
ENZYME - GKFG-768-MONOMER
PHYSIOLOGICALLY-RELEVANT? - T
REACTION - RXN-11135
//
UNIQUE-ID - ENZRXNKFG-617
TYPES - Enzymatic-Reactions
COMMON-NAME - sro:Sros_2818 methionine adenosyltransferase (EC:2.5.1.6); K00789 S-adenosylmethionine synthetase [EC:2.5.1.6] (db=KEGG) (RBH) B
BASIS-FOR-ASSIGNMENT - :EC-NUMBER
ENZYME - GKFG-766-MONOMER
PHYSIOLOGICALLY-RELEVANT? - T
REACTION - S-ADENMETSYN-RXN
//
UNIQUE-ID - ENZRXNKFG-618
TYPES - Enzymatic-Reactions
COMMON-NAME - ace:Acel_1032 ribosomal large subunit pseudouridine synthase D; K06180 23S rRNA pseudouridine1911/1915/1917 synthase [EC:5.4.99.23] (db=KEGG) (RBH) B
BASIS-FOR-ASSIGNMENT - :EC-NUMBER
ENZYME - GKFG-754-MONOMER
PHYSIOLOGICALLY-RELEVANT? - T
REACTION - RXN-11837
//
UNIQUE-ID - ENZRXNKFG-619
TYPES - Enzymatic-Reactions
COMMON-NAME - DNA polymerase III, delta subunit; K02340 DNA polymerase III subunit delta [EC:2.7.7.7] (db=KEGG evalue=0.0 bit_score=246.0 identity=43.3 coverage=93.23076923076923) (BLAST) C
BASIS-FOR-ASSIGNMENT - :EC-NUMBER
ENZYME - GKFG-750-MONOMER
PHYSIOLOGICALLY-RELEVANT? - T
REACTION - DNA-DIRECTED-DNA-POLYMERASE-RXN
//
UNIQUE-ID - ENZRXNKFG-620
TYPES - Enzymatic-Reactions
COMMON-NAME - two-component system histidine kinase; K02484 two-component system, OmpR family, sensor kinase [EC:2.7.13.3] (db=KEGG evalue=0.0 bit_score=269.0 identity=36.5 coverage=78.71198568872988) (BLAST) C
BASIS-FOR-ASSIGNMENT - :EC-NUMBER
ENZYME - GKFG-746-MONOMER
PHYSIOLOGICALLY-RELEVANT? - T
REACTION - 2.7.13.3-RXN
//
UNIQUE-ID - ENZRXNKFG-621
TYPES - Enzymatic-Reactions
COMMON-NAME - bcv:Bcav_1600 DEAD/DEAH box helicase; K03655 ATP-dependent DNA helicase RecG [EC:3.6.4.12] (db=KEGG) (RBH) B
BASIS-FOR-ASSIGNMENT - :EC-NUMBER
ENZYME - GKFG-739-MONOMER
PHYSIOLOGICALLY-RELEVANT? - T
REACTION - RXN-11135
//
UNIQUE-ID - ENZRXNKFG-622
TYPES - Enzymatic-Reactions
COMMON-NAME - N6-adenine-specific methylase; K08316 16S rRNA (guanine966-N2)-methyltransferase [EC:2.1.1.171] (db=KEGG evalue=1.6e-34 bit_score=151.0 identity=43.2 coverage=91.54228855721394) (BLAST) C
BASIS-FOR-ASSIGNMENT - :EC-NUMBER
ENZYME - GKFG-738-MONOMER
PHYSIOLOGICALLY-RELEVANT? - T
REACTION - RXN0-6515
//
UNIQUE-ID - ENZRXNKFG-623
TYPES - Enzymatic-Reactions
COMMON-NAME - Phosphopantetheine adenylyltransferase (EC:2.7.7.3); K00954 pantetheine-phosphate adenylyltransferase [EC:2.7.7.3] (db=KEGG evalue=2.8e-33 bit_score=147.0 identity=47.4 coverage=79.47368421052632) (BLAST) C
BASIS-FOR-ASSIGNMENT - :EC-NUMBER
ENZYME - GKFG-737-MONOMER
PHYSIOLOGICALLY-RELEVANT? - T
REACTION - PANTEPADENYLYLTRAN-RXN
//
UNIQUE-ID - ENZRXNKFG-624
TYPES - Enzymatic-Reactions
COMMON-NAME - ribonuclease III; K03685 ribonuclease III [EC:3.1.26.3] (db=KEGG evalue=0.0 bit_score=257.0 identity=57.9 coverage=93.33333333333333) (BLAST) C
BASIS-FOR-ASSIGNMENT - :EC-NUMBER
ENZYME - GKFG-734-MONOMER
PHYSIOLOGICALLY-RELEVANT? - T
REACTION - 3.1.26.3-RXN
//
UNIQUE-ID - ENZRXNKFG-625
TYPES - Enzymatic-Reactions
COMMON-NAME - mutM; formamidopyrimidine-DNA glycosylase (EC:4.2.99.18); K10563 formamidopyrimidine-DNA glycosylase [EC:3.2.2.23 4.2.99.18] (db=KEGG evalue=0.0 bit_score=251.0 identity=42.8 coverage=98.01980198019803) (BLAST) C
BASIS-FOR-ASSIGNMENT - :EC-NUMBER
ENZYME - GKFG-733-MONOMER
PHYSIOLOGICALLY-RELEVANT? - T
REACTION - 4.2.99.18-RXN
//
UNIQUE-ID - ENZRXNKFG-626
TYPES - Enzymatic-Reactions
COMMON-NAME - mutM; formamidopyrimidine-DNA glycosylase (EC:4.2.99.18); K10563 formamidopyrimidine-DNA glycosylase [EC:3.2.2.23 4.2.99.18] (db=KEGG evalue=0.0 bit_score=251.0 identity=42.8 coverage=98.01980198019803) (BLAST) C
BASIS-FOR-ASSIGNMENT - :EC-NUMBER
ENZYME - GKFG-733-MONOMER
PHYSIOLOGICALLY-RELEVANT? - T
REACTION - RXN0-2601
//
UNIQUE-ID - ENZRXNKFG-627
TYPES - Enzymatic-Reactions
COMMON-NAME - mutM; formamidopyrimidine-DNA glycosylase (EC:4.2.99.18); K10563 formamidopyrimidine-DNA glycosylase [EC:3.2.2.23 4.2.99.18] (db=KEGG evalue=0.0 bit_score=251.0 identity=42.8 coverage=98.01980198019803) (BLAST) C
BASIS-FOR-ASSIGNMENT - :EC-NUMBER
ENZYME - GKFG-733-MONOMER
PHYSIOLOGICALLY-RELEVANT? - T
REACTION - RXN0-2602
//
UNIQUE-ID - ENZRXNKFG-628
TYPES - Enzymatic-Reactions
COMMON-NAME - mutM; formamidopyrimidine-DNA glycosylase (EC:4.2.99.18); K10563 formamidopyrimidine-DNA glycosylase [EC:3.2.2.23 4.2.99.18] (db=KEGG evalue=0.0 bit_score=251.0 identity=42.8 coverage=98.01980198019803) (BLAST) C
BASIS-FOR-ASSIGNMENT - :EC-NUMBER
ENZYME - GKFG-733-MONOMER
PHYSIOLOGICALLY-RELEVANT? - T
REACTION - 3.2.2.23-RXN
//
UNIQUE-ID - ENZRXNKFG-629
TYPES - Enzymatic-Reactions
COMMON-NAME - cfi:Celf_2890 2,3,4,5-tetrahydropyridine-2,6-dicarboxylate N-succinyltransferase; K00674 2,3,4,5-tetrahydropyridine-2-carboxylate N-succinyltransferase [EC:2.3.1.117] (db=KEGG) (RBH) B
BASIS-FOR-ASSIGNMENT - :EC-NUMBER
ENZYME - GKFG-731-MONOMER
PHYSIOLOGICALLY-RELEVANT? - T
REACTION - TETHYDPICSUCC-RXN
//
UNIQUE-ID - ENZRXNKFG-630
TYPES - Enzymatic-Reactions
COMMON-NAME - serine/threonine protein kinase (EC:2.7.11.17) (db=KEGG evalue=0.0 bit_score=254.0 identity=30.7 coverage=96.4349376114082) (BLAST) C
BASIS-FOR-ASSIGNMENT - :EC-NUMBER
ENZYME - GKFG-724-MONOMER
PHYSIOLOGICALLY-RELEVANT? - T
REACTION - 2.7.11.17-RXN
//
UNIQUE-ID - ENZRXNKFG-631
TYPES - Enzymatic-Reactions
COMMON-NAME - fabG; 3-ketoacyl-ACP reductase (EC:1.1.1.100); K07535 2-hydroxycyclohexanecarboxyl-CoA dehydrogenase [EC:1.1.1.-] (db=KEGG evalue=0.0 bit_score=249.0 identity=50.4 coverage=95.2755905511811) (BLAST) C
BASIS-FOR-ASSIGNMENT - :EC-NUMBER
ENZYME - GKFG-720-MONOMER
PHYSIOLOGICALLY-RELEVANT? - T
REACTION - RXN1G-951
//
UNIQUE-ID - ENZRXNKFG-632
TYPES - Enzymatic-Reactions
COMMON-NAME - fabG; 3-ketoacyl-ACP reductase (EC:1.1.1.100); K07535 2-hydroxycyclohexanecarboxyl-CoA dehydrogenase [EC:1.1.1.-] (db=KEGG evalue=0.0 bit_score=249.0 identity=50.4 coverage=95.2755905511811) (BLAST) C
BASIS-FOR-ASSIGNMENT - :EC-NUMBER
ENZYME - GKFG-720-MONOMER
PHYSIOLOGICALLY-RELEVANT? - T
REACTION - RXN1G-881
//
UNIQUE-ID - ENZRXNKFG-633
TYPES - Enzymatic-Reactions
COMMON-NAME - fabG; 3-ketoacyl-ACP reductase (EC:1.1.1.100); K07535 2-hydroxycyclohexanecarboxyl-CoA dehydrogenase [EC:1.1.1.-] (db=KEGG evalue=0.0 bit_score=249.0 identity=50.4 coverage=95.2755905511811) (BLAST) C
BASIS-FOR-ASSIGNMENT - :EC-NUMBER
ENZYME - GKFG-720-MONOMER
PHYSIOLOGICALLY-RELEVANT? - T
REACTION - RXN1G-853
//
UNIQUE-ID - ENZRXNKFG-634
TYPES - Enzymatic-Reactions
COMMON-NAME - fabG; 3-ketoacyl-ACP reductase (EC:1.1.1.100); K07535 2-hydroxycyclohexanecarboxyl-CoA dehydrogenase [EC:1.1.1.-] (db=KEGG evalue=0.0 bit_score=249.0 identity=50.4 coverage=95.2755905511811) (BLAST) C
BASIS-FOR-ASSIGNMENT - :EC-NUMBER
ENZYME - GKFG-720-MONOMER
PHYSIOLOGICALLY-RELEVANT? - T
REACTION - RXN1G-72
//
UNIQUE-ID - ENZRXNKFG-635
TYPES - Enzymatic-Reactions
COMMON-NAME - fabG; 3-ketoacyl-ACP reductase (EC:1.1.1.100); K07535 2-hydroxycyclohexanecarboxyl-CoA dehydrogenase [EC:1.1.1.-] (db=KEGG evalue=0.0 bit_score=249.0 identity=50.4 coverage=95.2755905511811) (BLAST) C
BASIS-FOR-ASSIGNMENT - :EC-NUMBER
ENZYME - GKFG-720-MONOMER
PHYSIOLOGICALLY-RELEVANT? - T
REACTION - RXN1G-717
//
UNIQUE-ID - ENZRXNKFG-636
TYPES - Enzymatic-Reactions
COMMON-NAME - fabG; 3-ketoacyl-ACP reductase (EC:1.1.1.100); K07535 2-hydroxycyclohexanecarboxyl-CoA dehydrogenase [EC:1.1.1.-] (db=KEGG evalue=0.0 bit_score=249.0 identity=50.4 coverage=95.2755905511811) (BLAST) C
BASIS-FOR-ASSIGNMENT - :EC-NUMBER
ENZYME - GKFG-720-MONOMER
PHYSIOLOGICALLY-RELEVANT? - T
REACTION - RXN1G-637
//
UNIQUE-ID - ENZRXNKFG-637
TYPES - Enzymatic-Reactions
COMMON-NAME - fabG; 3-ketoacyl-ACP reductase (EC:1.1.1.100); K07535 2-hydroxycyclohexanecarboxyl-CoA dehydrogenase [EC:1.1.1.-] (db=KEGG evalue=0.0 bit_score=249.0 identity=50.4 coverage=95.2755905511811) (BLAST) C
BASIS-FOR-ASSIGNMENT - :EC-NUMBER
ENZYME - GKFG-720-MONOMER
PHYSIOLOGICALLY-RELEVANT? - T
REACTION - RXN1G-617
//
UNIQUE-ID - ENZRXNKFG-638
TYPES - Enzymatic-Reactions
COMMON-NAME - fabG; 3-ketoacyl-ACP reductase (EC:1.1.1.100); K07535 2-hydroxycyclohexanecarboxyl-CoA dehydrogenase [EC:1.1.1.-] (db=KEGG evalue=0.0 bit_score=249.0 identity=50.4 coverage=95.2755905511811) (BLAST) C
BASIS-FOR-ASSIGNMENT - :EC-NUMBER
ENZYME - GKFG-720-MONOMER
PHYSIOLOGICALLY-RELEVANT? - T
REACTION - RXN1G-613
//
UNIQUE-ID - ENZRXNKFG-639
TYPES - Enzymatic-Reactions
COMMON-NAME - fabG; 3-ketoacyl-ACP reductase (EC:1.1.1.100); K07535 2-hydroxycyclohexanecarboxyl-CoA dehydrogenase [EC:1.1.1.-] (db=KEGG evalue=0.0 bit_score=249.0 identity=50.4 coverage=95.2755905511811) (BLAST) C
BASIS-FOR-ASSIGNMENT - :EC-NUMBER
ENZYME - GKFG-720-MONOMER
PHYSIOLOGICALLY-RELEVANT? - T
REACTION - RXN1G-481
//
UNIQUE-ID - ENZRXNKFG-640
TYPES - Enzymatic-Reactions
COMMON-NAME - fabG; 3-ketoacyl-ACP reductase (EC:1.1.1.100); K07535 2-hydroxycyclohexanecarboxyl-CoA dehydrogenase [EC:1.1.1.-] (db=KEGG evalue=0.0 bit_score=249.0 identity=50.4 coverage=95.2755905511811) (BLAST) C
BASIS-FOR-ASSIGNMENT - :EC-NUMBER
ENZYME - GKFG-720-MONOMER
PHYSIOLOGICALLY-RELEVANT? - T
REACTION - RXN1G-469
//
UNIQUE-ID - ENZRXNKFG-641
TYPES - Enzymatic-Reactions
COMMON-NAME - fabG; 3-ketoacyl-ACP reductase (EC:1.1.1.100); K07535 2-hydroxycyclohexanecarboxyl-CoA dehydrogenase [EC:1.1.1.-] (db=KEGG evalue=0.0 bit_score=249.0 identity=50.4 coverage=95.2755905511811) (BLAST) C
BASIS-FOR-ASSIGNMENT - :EC-NUMBER
ENZYME - GKFG-720-MONOMER
PHYSIOLOGICALLY-RELEVANT? - T
REACTION - RXN1G-409
//
UNIQUE-ID - ENZRXNKFG-642
TYPES - Enzymatic-Reactions
COMMON-NAME - fabG; 3-ketoacyl-ACP reductase (EC:1.1.1.100); K07535 2-hydroxycyclohexanecarboxyl-CoA dehydrogenase [EC:1.1.1.-] (db=KEGG evalue=0.0 bit_score=249.0 identity=50.4 coverage=95.2755905511811) (BLAST) C
BASIS-FOR-ASSIGNMENT - :EC-NUMBER
ENZYME - GKFG-720-MONOMER
PHYSIOLOGICALLY-RELEVANT? - T
REACTION - RXN1G-408
//
UNIQUE-ID - ENZRXNKFG-643
TYPES - Enzymatic-Reactions
COMMON-NAME - fabG; 3-ketoacyl-ACP reductase (EC:1.1.1.100); K07535 2-hydroxycyclohexanecarboxyl-CoA dehydrogenase [EC:1.1.1.-] (db=KEGG evalue=0.0 bit_score=249.0 identity=50.4 coverage=95.2755905511811) (BLAST) C
BASIS-FOR-ASSIGNMENT - :EC-NUMBER
ENZYME - GKFG-720-MONOMER
PHYSIOLOGICALLY-RELEVANT? - T
REACTION - RXN1G-384
//
UNIQUE-ID - ENZRXNKFG-644
TYPES - Enzymatic-Reactions
COMMON-NAME - fabG; 3-ketoacyl-ACP reductase (EC:1.1.1.100); K07535 2-hydroxycyclohexanecarboxyl-CoA dehydrogenase [EC:1.1.1.-] (db=KEGG evalue=0.0 bit_score=249.0 identity=50.4 coverage=95.2755905511811) (BLAST) C
BASIS-FOR-ASSIGNMENT - :EC-NUMBER
ENZYME - GKFG-720-MONOMER
PHYSIOLOGICALLY-RELEVANT? - T
REACTION - RXN1G-364
//
UNIQUE-ID - ENZRXNKFG-645
TYPES - Enzymatic-Reactions
COMMON-NAME - fabG; 3-ketoacyl-ACP reductase (EC:1.1.1.100); K07535 2-hydroxycyclohexanecarboxyl-CoA dehydrogenase [EC:1.1.1.-] (db=KEGG evalue=0.0 bit_score=249.0 identity=50.4 coverage=95.2755905511811) (BLAST) C
BASIS-FOR-ASSIGNMENT - :EC-NUMBER
ENZYME - GKFG-720-MONOMER
PHYSIOLOGICALLY-RELEVANT? - T
REACTION - RXN1G-358
//
UNIQUE-ID - ENZRXNKFG-646
TYPES - Enzymatic-Reactions
COMMON-NAME - fabG; 3-ketoacyl-ACP reductase (EC:1.1.1.100); K07535 2-hydroxycyclohexanecarboxyl-CoA dehydrogenase [EC:1.1.1.-] (db=KEGG evalue=0.0 bit_score=249.0 identity=50.4 coverage=95.2755905511811) (BLAST) C
BASIS-FOR-ASSIGNMENT - :EC-NUMBER
ENZYME - GKFG-720-MONOMER
PHYSIOLOGICALLY-RELEVANT? - T
REACTION - RXN1G-287
//
UNIQUE-ID - ENZRXNKFG-647
TYPES - Enzymatic-Reactions
COMMON-NAME - fabG; 3-ketoacyl-ACP reductase (EC:1.1.1.100); K07535 2-hydroxycyclohexanecarboxyl-CoA dehydrogenase [EC:1.1.1.-] (db=KEGG evalue=0.0 bit_score=249.0 identity=50.4 coverage=95.2755905511811) (BLAST) C
BASIS-FOR-ASSIGNMENT - :EC-NUMBER
ENZYME - GKFG-720-MONOMER
PHYSIOLOGICALLY-RELEVANT? - T
REACTION - RXN1G-262
//
UNIQUE-ID - ENZRXNKFG-648
TYPES - Enzymatic-Reactions
COMMON-NAME - fabG; 3-ketoacyl-ACP reductase (EC:1.1.1.100); K07535 2-hydroxycyclohexanecarboxyl-CoA dehydrogenase [EC:1.1.1.-] (db=KEGG evalue=0.0 bit_score=249.0 identity=50.4 coverage=95.2755905511811) (BLAST) C
BASIS-FOR-ASSIGNMENT - :EC-NUMBER
ENZYME - GKFG-720-MONOMER
PHYSIOLOGICALLY-RELEVANT? - T
REACTION - RXN1G-260
//
UNIQUE-ID - ENZRXNKFG-649
TYPES - Enzymatic-Reactions
COMMON-NAME - fabG; 3-ketoacyl-ACP reductase (EC:1.1.1.100); K07535 2-hydroxycyclohexanecarboxyl-CoA dehydrogenase [EC:1.1.1.-] (db=KEGG evalue=0.0 bit_score=249.0 identity=50.4 coverage=95.2755905511811) (BLAST) C
BASIS-FOR-ASSIGNMENT - :EC-NUMBER
ENZYME - GKFG-720-MONOMER
PHYSIOLOGICALLY-RELEVANT? - T
REACTION - RXN1G-252
//
UNIQUE-ID - ENZRXNKFG-650
TYPES - Enzymatic-Reactions
COMMON-NAME - fabG; 3-ketoacyl-ACP reductase (EC:1.1.1.100); K07535 2-hydroxycyclohexanecarboxyl-CoA dehydrogenase [EC:1.1.1.-] (db=KEGG evalue=0.0 bit_score=249.0 identity=50.4 coverage=95.2755905511811) (BLAST) C
BASIS-FOR-ASSIGNMENT - :EC-NUMBER
ENZYME - GKFG-720-MONOMER
PHYSIOLOGICALLY-RELEVANT? - T
REACTION - RXN1G-240
//
UNIQUE-ID - ENZRXNKFG-651
TYPES - Enzymatic-Reactions
COMMON-NAME - fabG; 3-ketoacyl-ACP reductase (EC:1.1.1.100); K07535 2-hydroxycyclohexanecarboxyl-CoA dehydrogenase [EC:1.1.1.-] (db=KEGG evalue=0.0 bit_score=249.0 identity=50.4 coverage=95.2755905511811) (BLAST) C
BASIS-FOR-ASSIGNMENT - :EC-NUMBER
ENZYME - GKFG-720-MONOMER
PHYSIOLOGICALLY-RELEVANT? - T
REACTION - RXN1G-203
//
UNIQUE-ID - ENZRXNKFG-652
TYPES - Enzymatic-Reactions
COMMON-NAME - fabG; 3-ketoacyl-ACP reductase (EC:1.1.1.100); K07535 2-hydroxycyclohexanecarboxyl-CoA dehydrogenase [EC:1.1.1.-] (db=KEGG evalue=0.0 bit_score=249.0 identity=50.4 coverage=95.2755905511811) (BLAST) C
BASIS-FOR-ASSIGNMENT - :EC-NUMBER
ENZYME - GKFG-720-MONOMER
PHYSIOLOGICALLY-RELEVANT? - T
REACTION - RXN1G-184
//
UNIQUE-ID - ENZRXNKFG-653
TYPES - Enzymatic-Reactions
COMMON-NAME - fabG; 3-ketoacyl-ACP reductase (EC:1.1.1.100); K07535 2-hydroxycyclohexanecarboxyl-CoA dehydrogenase [EC:1.1.1.-] (db=KEGG evalue=0.0 bit_score=249.0 identity=50.4 coverage=95.2755905511811) (BLAST) C
BASIS-FOR-ASSIGNMENT - :EC-NUMBER
ENZYME - GKFG-720-MONOMER
PHYSIOLOGICALLY-RELEVANT? - T
REACTION - RXN1G-182
//
UNIQUE-ID - ENZRXNKFG-654
TYPES - Enzymatic-Reactions
COMMON-NAME - fabG; 3-ketoacyl-ACP reductase (EC:1.1.1.100); K07535 2-hydroxycyclohexanecarboxyl-CoA dehydrogenase [EC:1.1.1.-] (db=KEGG evalue=0.0 bit_score=249.0 identity=50.4 coverage=95.2755905511811) (BLAST) C
BASIS-FOR-ASSIGNMENT - :EC-NUMBER
ENZYME - GKFG-720-MONOMER
PHYSIOLOGICALLY-RELEVANT? - T
REACTION - RXN1G-163
//
UNIQUE-ID - ENZRXNKFG-655
TYPES - Enzymatic-Reactions
COMMON-NAME - fabG; 3-ketoacyl-ACP reductase (EC:1.1.1.100); K07535 2-hydroxycyclohexanecarboxyl-CoA dehydrogenase [EC:1.1.1.-] (db=KEGG evalue=0.0 bit_score=249.0 identity=50.4 coverage=95.2755905511811) (BLAST) C
BASIS-FOR-ASSIGNMENT - :EC-NUMBER
ENZYME - GKFG-720-MONOMER
PHYSIOLOGICALLY-RELEVANT? - T
REACTION - RXN1G-157
//
UNIQUE-ID - ENZRXNKFG-656
TYPES - Enzymatic-Reactions
COMMON-NAME - fabG; 3-ketoacyl-ACP reductase (EC:1.1.1.100); K07535 2-hydroxycyclohexanecarboxyl-CoA dehydrogenase [EC:1.1.1.-] (db=KEGG evalue=0.0 bit_score=249.0 identity=50.4 coverage=95.2755905511811) (BLAST) C
BASIS-FOR-ASSIGNMENT - :EC-NUMBER
ENZYME - GKFG-720-MONOMER
PHYSIOLOGICALLY-RELEVANT? - T
REACTION - RXN1G-1247
//
UNIQUE-ID - ENZRXNKFG-657
TYPES - Enzymatic-Reactions
COMMON-NAME - fabG; 3-ketoacyl-ACP reductase (EC:1.1.1.100); K07535 2-hydroxycyclohexanecarboxyl-CoA dehydrogenase [EC:1.1.1.-] (db=KEGG evalue=0.0 bit_score=249.0 identity=50.4 coverage=95.2755905511811) (BLAST) C
BASIS-FOR-ASSIGNMENT - :EC-NUMBER
ENZYME - GKFG-720-MONOMER
PHYSIOLOGICALLY-RELEVANT? - T
REACTION - RXN1G-1053
//
UNIQUE-ID - ENZRXNKFG-658
TYPES - Enzymatic-Reactions
COMMON-NAME - fabG; 3-ketoacyl-ACP reductase (EC:1.1.1.100); K07535 2-hydroxycyclohexanecarboxyl-CoA dehydrogenase [EC:1.1.1.-] (db=KEGG evalue=0.0 bit_score=249.0 identity=50.4 coverage=95.2755905511811) (BLAST) C
BASIS-FOR-ASSIGNMENT - :EC-NUMBER
ENZYME - GKFG-720-MONOMER
PHYSIOLOGICALLY-RELEVANT? - T
REACTION - RXN1G-1050
//
UNIQUE-ID - ENZRXNKFG-659
TYPES - Enzymatic-Reactions
COMMON-NAME - fabG; 3-ketoacyl-ACP reductase (EC:1.1.1.100); K07535 2-hydroxycyclohexanecarboxyl-CoA dehydrogenase [EC:1.1.1.-] (db=KEGG evalue=0.0 bit_score=249.0 identity=50.4 coverage=95.2755905511811) (BLAST) C
BASIS-FOR-ASSIGNMENT - :EC-NUMBER
ENZYME - GKFG-720-MONOMER
PHYSIOLOGICALLY-RELEVANT? - T
REACTION - RXN0-2142
//
UNIQUE-ID - ENZRXNKFG-660
TYPES - Enzymatic-Reactions
COMMON-NAME - fabG; 3-ketoacyl-ACP reductase (EC:1.1.1.100); K07535 2-hydroxycyclohexanecarboxyl-CoA dehydrogenase [EC:1.1.1.-] (db=KEGG evalue=0.0 bit_score=249.0 identity=50.4 coverage=95.2755905511811) (BLAST) C
BASIS-FOR-ASSIGNMENT - :EC-NUMBER
ENZYME - GKFG-720-MONOMER
PHYSIOLOGICALLY-RELEVANT? - T
REACTION - RXN-9633
//
UNIQUE-ID - ENZRXNKFG-661
TYPES - Enzymatic-Reactions
COMMON-NAME - fabG; 3-ketoacyl-ACP reductase (EC:1.1.1.100); K07535 2-hydroxycyclohexanecarboxyl-CoA dehydrogenase [EC:1.1.1.-] (db=KEGG evalue=0.0 bit_score=249.0 identity=50.4 coverage=95.2755905511811) (BLAST) C
BASIS-FOR-ASSIGNMENT - :EC-NUMBER
ENZYME - GKFG-720-MONOMER
PHYSIOLOGICALLY-RELEVANT? - T
REACTION - RXN-9556
//
UNIQUE-ID - ENZRXNKFG-662
TYPES - Enzymatic-Reactions
COMMON-NAME - fabG; 3-ketoacyl-ACP reductase (EC:1.1.1.100); K07535 2-hydroxycyclohexanecarboxyl-CoA dehydrogenase [EC:1.1.1.-] (db=KEGG evalue=0.0 bit_score=249.0 identity=50.4 coverage=95.2755905511811) (BLAST) C
BASIS-FOR-ASSIGNMENT - :EC-NUMBER
ENZYME - GKFG-720-MONOMER
PHYSIOLOGICALLY-RELEVANT? - T
REACTION - RXN-9552
//
UNIQUE-ID - ENZRXNKFG-663
TYPES - Enzymatic-Reactions
COMMON-NAME - fabG; 3-ketoacyl-ACP reductase (EC:1.1.1.100); K07535 2-hydroxycyclohexanecarboxyl-CoA dehydrogenase [EC:1.1.1.-] (db=KEGG evalue=0.0 bit_score=249.0 identity=50.4 coverage=95.2755905511811) (BLAST) C
BASIS-FOR-ASSIGNMENT - :EC-NUMBER
ENZYME - GKFG-720-MONOMER
PHYSIOLOGICALLY-RELEVANT? - T
REACTION - RXN-9540
//
UNIQUE-ID - ENZRXNKFG-664
TYPES - Enzymatic-Reactions
COMMON-NAME - fabG; 3-ketoacyl-ACP reductase (EC:1.1.1.100); K07535 2-hydroxycyclohexanecarboxyl-CoA dehydrogenase [EC:1.1.1.-] (db=KEGG evalue=0.0 bit_score=249.0 identity=50.4 coverage=95.2755905511811) (BLAST) C
BASIS-FOR-ASSIGNMENT - :EC-NUMBER
ENZYME - GKFG-720-MONOMER
PHYSIOLOGICALLY-RELEVANT? - T
REACTION - RXN-9536
//
UNIQUE-ID - ENZRXNKFG-665
TYPES - Enzymatic-Reactions
COMMON-NAME - fabG; 3-ketoacyl-ACP reductase (EC:1.1.1.100); K07535 2-hydroxycyclohexanecarboxyl-CoA dehydrogenase [EC:1.1.1.-] (db=KEGG evalue=0.0 bit_score=249.0 identity=50.4 coverage=95.2755905511811) (BLAST) C
BASIS-FOR-ASSIGNMENT - :EC-NUMBER
ENZYME - GKFG-720-MONOMER
PHYSIOLOGICALLY-RELEVANT? - T
REACTION - RXN-9532
//
UNIQUE-ID - ENZRXNKFG-666
TYPES - Enzymatic-Reactions
COMMON-NAME - fabG; 3-ketoacyl-ACP reductase (EC:1.1.1.100); K07535 2-hydroxycyclohexanecarboxyl-CoA dehydrogenase [EC:1.1.1.-] (db=KEGG evalue=0.0 bit_score=249.0 identity=50.4 coverage=95.2755905511811) (BLAST) C
BASIS-FOR-ASSIGNMENT - :EC-NUMBER
ENZYME - GKFG-720-MONOMER
PHYSIOLOGICALLY-RELEVANT? - T
REACTION - RXN-9528
//
UNIQUE-ID - ENZRXNKFG-667
TYPES - Enzymatic-Reactions
COMMON-NAME - fabG; 3-ketoacyl-ACP reductase (EC:1.1.1.100); K07535 2-hydroxycyclohexanecarboxyl-CoA dehydrogenase [EC:1.1.1.-] (db=KEGG evalue=0.0 bit_score=249.0 identity=50.4 coverage=95.2755905511811) (BLAST) C
BASIS-FOR-ASSIGNMENT - :EC-NUMBER
ENZYME - GKFG-720-MONOMER
PHYSIOLOGICALLY-RELEVANT? - T
REACTION - RXN-9524
//
UNIQUE-ID - ENZRXNKFG-668
TYPES - Enzymatic-Reactions
COMMON-NAME - fabG; 3-ketoacyl-ACP reductase (EC:1.1.1.100); K07535 2-hydroxycyclohexanecarboxyl-CoA dehydrogenase [EC:1.1.1.-] (db=KEGG evalue=0.0 bit_score=249.0 identity=50.4 coverage=95.2755905511811) (BLAST) C
BASIS-FOR-ASSIGNMENT - :EC-NUMBER
ENZYME - GKFG-720-MONOMER
PHYSIOLOGICALLY-RELEVANT? - T
REACTION - RXN-9518
//
UNIQUE-ID - ENZRXNKFG-669
TYPES - Enzymatic-Reactions
COMMON-NAME - fabG; 3-ketoacyl-ACP reductase (EC:1.1.1.100); K07535 2-hydroxycyclohexanecarboxyl-CoA dehydrogenase [EC:1.1.1.-] (db=KEGG evalue=0.0 bit_score=249.0 identity=50.4 coverage=95.2755905511811) (BLAST) C
BASIS-FOR-ASSIGNMENT - :EC-NUMBER
ENZYME - GKFG-720-MONOMER
PHYSIOLOGICALLY-RELEVANT? - T
REACTION - RXN-9514
//
UNIQUE-ID - ENZRXNKFG-670
TYPES - Enzymatic-Reactions
COMMON-NAME - fabG; 3-ketoacyl-ACP reductase (EC:1.1.1.100); K07535 2-hydroxycyclohexanecarboxyl-CoA dehydrogenase [EC:1.1.1.-] (db=KEGG evalue=0.0 bit_score=249.0 identity=50.4 coverage=95.2755905511811) (BLAST) C
BASIS-FOR-ASSIGNMENT - :EC-NUMBER
ENZYME - GKFG-720-MONOMER
PHYSIOLOGICALLY-RELEVANT? - T
REACTION - RXN-11480
//
UNIQUE-ID - ENZRXNKFG-671
TYPES - Enzymatic-Reactions
COMMON-NAME - fabG; 3-ketoacyl-ACP reductase (EC:1.1.1.100); K07535 2-hydroxycyclohexanecarboxyl-CoA dehydrogenase [EC:1.1.1.-] (db=KEGG evalue=0.0 bit_score=249.0 identity=50.4 coverage=95.2755905511811) (BLAST) C
BASIS-FOR-ASSIGNMENT - :EC-NUMBER
ENZYME - GKFG-720-MONOMER
PHYSIOLOGICALLY-RELEVANT? - T
REACTION - RXN-11476
//
UNIQUE-ID - ENZRXNKFG-672
TYPES - Enzymatic-Reactions
COMMON-NAME - fabG; 3-ketoacyl-ACP reductase (EC:1.1.1.100); K07535 2-hydroxycyclohexanecarboxyl-CoA dehydrogenase [EC:1.1.1.-] (db=KEGG evalue=0.0 bit_score=249.0 identity=50.4 coverage=95.2755905511811) (BLAST) C
BASIS-FOR-ASSIGNMENT - :EC-NUMBER
ENZYME - GKFG-720-MONOMER
PHYSIOLOGICALLY-RELEVANT? - T
REACTION - RXN-10659
//
UNIQUE-ID - ENZRXNKFG-673
TYPES - Enzymatic-Reactions
COMMON-NAME - fabG; 3-ketoacyl-ACP reductase (EC:1.1.1.100); K07535 2-hydroxycyclohexanecarboxyl-CoA dehydrogenase [EC:1.1.1.-] (db=KEGG evalue=0.0 bit_score=249.0 identity=50.4 coverage=95.2755905511811) (BLAST) C
BASIS-FOR-ASSIGNMENT - :EC-NUMBER
ENZYME - GKFG-720-MONOMER
PHYSIOLOGICALLY-RELEVANT? - T
REACTION - RXN-10655
//
UNIQUE-ID - ENZRXNKFG-674
TYPES - Enzymatic-Reactions
COMMON-NAME - fabG; 3-ketoacyl-ACP reductase (EC:1.1.1.100); K07535 2-hydroxycyclohexanecarboxyl-CoA dehydrogenase [EC:1.1.1.-] (db=KEGG evalue=0.0 bit_score=249.0 identity=50.4 coverage=95.2755905511811) (BLAST) C
BASIS-FOR-ASSIGNMENT - :EC-NUMBER
ENZYME - GKFG-720-MONOMER
PHYSIOLOGICALLY-RELEVANT? - T
REACTION - 3-OXOACYL-ACP-REDUCT-RXN
//
UNIQUE-ID - ENZRXNKFG-675
TYPES - Enzymatic-Reactions
COMMON-NAME - mta:Moth_1259 propionate CoA-transferase (EC:2.8.3.1); K01026 propionate CoA-transferase [EC:2.8.3.1] (db=KEGG) (RBH) B
BASIS-FOR-ASSIGNMENT - :EC-NUMBER
ENZYME - GKFG-718-MONOMER
PHYSIOLOGICALLY-RELEVANT? - T
REACTION - PROPIONATE-COA-TRANSFERASE-RXN
//
UNIQUE-ID - ENZRXNKFG-676
TYPES - Enzymatic-Reactions
COMMON-NAME - rha:RHA1_ro01876 acetyl-CoA C-acetyltransferase (EC:2.3.1.9); K00626 acetyl-CoA C-acetyltransferase [EC:2.3.1.9] (db=KEGG) (RBH) B
BASIS-FOR-ASSIGNMENT - :EC-NUMBER
ENZYME - GKFG-717-MONOMER
PHYSIOLOGICALLY-RELEVANT? - T
REACTION - RXN-12561
//
UNIQUE-ID - ENZRXNKFG-677
TYPES - Enzymatic-Reactions
COMMON-NAME - rha:RHA1_ro01876 acetyl-CoA C-acetyltransferase (EC:2.3.1.9); K00626 acetyl-CoA C-acetyltransferase [EC:2.3.1.9] (db=KEGG) (RBH) B
BASIS-FOR-ASSIGNMENT - :EC-NUMBER
ENZYME - GKFG-717-MONOMER
PHYSIOLOGICALLY-RELEVANT? - T
REACTION - ACETYL-COA-ACETYLTRANSFER-RXN
//
UNIQUE-ID - ENZRXNKFG-678
TYPES - Enzymatic-Reactions
COMMON-NAME - rha:RHA1_ro01876 acetyl-CoA C-acetyltransferase (EC:2.3.1.9); K00626 acetyl-CoA C-acetyltransferase [EC:2.3.1.9] (db=KEGG) (RBH) B
BASIS-FOR-ASSIGNMENT - :EC-NUMBER
ENZYME - GKFG-717-MONOMER
PHYSIOLOGICALLY-RELEVANT? - T
REACTION - METHYLACETOACETYLCOATHIOL-RXN
//
UNIQUE-ID - ENZRXNKFG-679
TYPES - Enzymatic-Reactions
COMMON-NAME - mcu:HMPREF0573_11674 glxK; glycerate kinase (EC:2.7.1.31); K00865 glycerate kinase [EC:2.7.1.31] (db=KEGG) (RBH) B
BASIS-FOR-ASSIGNMENT - :EC-NUMBER
ENZYME - GKFG-715-MONOMER
PHYSIOLOGICALLY-RELEVANT? - T
REACTION - GLY3KIN-RXN
//
UNIQUE-ID - ENZRXNKFG-680
TYPES - Enzymatic-Reactions
COMMON-NAME - bpo:BP951000_0640 putative acyl-CoA synthase; K01897 long-chain acyl-CoA synthetase [EC:6.2.1.3] (db=KEGG) (RBH) B
BASIS-FOR-ASSIGNMENT - :EC-NUMBER
ENZYME - GKFG-714-MONOMER
PHYSIOLOGICALLY-RELEVANT? - T
REACTION - RXN-12746
//
UNIQUE-ID - ENZRXNKFG-681
TYPES - Enzymatic-Reactions
COMMON-NAME - bpo:BP951000_0640 putative acyl-CoA synthase; K01897 long-chain acyl-CoA synthetase [EC:6.2.1.3] (db=KEGG) (RBH) B
BASIS-FOR-ASSIGNMENT - :EC-NUMBER
ENZYME - GKFG-714-MONOMER
PHYSIOLOGICALLY-RELEVANT? - T
REACTION - RXN-12702
//
UNIQUE-ID - ENZRXNKFG-682
TYPES - Enzymatic-Reactions
COMMON-NAME - bpo:BP951000_0640 putative acyl-CoA synthase; K01897 long-chain acyl-CoA synthetase [EC:6.2.1.3] (db=KEGG) (RBH) B
BASIS-FOR-ASSIGNMENT - :EC-NUMBER
ENZYME - GKFG-714-MONOMER
PHYSIOLOGICALLY-RELEVANT? - T
REACTION - RXN-9673
//
UNIQUE-ID - ENZRXNKFG-683
TYPES - Enzymatic-Reactions
COMMON-NAME - bpo:BP951000_0640 putative acyl-CoA synthase; K01897 long-chain acyl-CoA synthetase [EC:6.2.1.3] (db=KEGG) (RBH) B
BASIS-FOR-ASSIGNMENT - :EC-NUMBER
ENZYME - GKFG-714-MONOMER
PHYSIOLOGICALLY-RELEVANT? - T
REACTION - RXN-9644
//
UNIQUE-ID - ENZRXNKFG-684
TYPES - Enzymatic-Reactions
COMMON-NAME - bpo:BP951000_0640 putative acyl-CoA synthase; K01897 long-chain acyl-CoA synthetase [EC:6.2.1.3] (db=KEGG) (RBH) B
BASIS-FOR-ASSIGNMENT - :EC-NUMBER
ENZYME - GKFG-714-MONOMER
PHYSIOLOGICALLY-RELEVANT? - T
REACTION - RXN-9623
//
UNIQUE-ID - ENZRXNKFG-685
TYPES - Enzymatic-Reactions
COMMON-NAME - bpo:BP951000_0640 putative acyl-CoA synthase; K01897 long-chain acyl-CoA synthetase [EC:6.2.1.3] (db=KEGG) (RBH) B
BASIS-FOR-ASSIGNMENT - :EC-NUMBER
ENZYME - GKFG-714-MONOMER
PHYSIOLOGICALLY-RELEVANT? - T
REACTION - ACYLCOASYN-RXN
//
UNIQUE-ID - ENZRXNKFG-686
TYPES - Enzymatic-Reactions
COMMON-NAME - bpo:BP951000_0640 putative acyl-CoA synthase; K01897 long-chain acyl-CoA synthetase [EC:6.2.1.3] (db=KEGG) (RBH) B
BASIS-FOR-ASSIGNMENT - :EC-NUMBER
ENZYME - GKFG-714-MONOMER
PHYSIOLOGICALLY-RELEVANT? - T
REACTION - R223-RXN
//
UNIQUE-ID - ENZRXNKFG-687
TYPES - Enzymatic-Reactions
COMMON-NAME - bpo:BP951000_0640 putative acyl-CoA synthase; K01897 long-chain acyl-CoA synthetase [EC:6.2.1.3] (db=KEGG) (RBH) B
BASIS-FOR-ASSIGNMENT - :EC-NUMBER
ENZYME - GKFG-714-MONOMER
PHYSIOLOGICALLY-RELEVANT? - T
REACTION - RXN-7904
//
UNIQUE-ID - ENZRXNKFG-688
TYPES - Enzymatic-Reactions
COMMON-NAME - rop:ROP_67710 ptsI; phosphoenolpyruvate--protein phosphotransferase (EC:2.7.3.9); K08483 phosphotransferase system, enzyme I, PtsI [EC:2.7.3.9] (db=KEGG) (RBH) B
BASIS-FOR-ASSIGNMENT - :EC-NUMBER
ENZYME - GKFG-693-MONOMER
PHYSIOLOGICALLY-RELEVANT? - T
REACTION - 2.7.3.9-RXN
//
UNIQUE-ID - ENZRXNKFG-689
TYPES - Enzymatic-Reactions
COMMON-NAME - bfa:Bfae_22320 PTS system IIA component/PTS system IIB component/PTS system IIC component; K02768 PTS system, fructose-specific IIA component [EC:2.7.1.69]; K02769 PTS system, fructose-specific IIB component [EC:2.7.1.69]; K02770 PTS system, fructose-specific IIC component (db=KEGG) (RBH) B
BASIS-FOR-ASSIGNMENT - :EC-NUMBER
ENZYME - GKFG-692-MONOMER
PHYSIOLOGICALLY-RELEVANT? - T
REACTION - SUCROSEPHOSPHO-RXN
//
UNIQUE-ID - ENZRXNKFG-690
TYPES - Enzymatic-Reactions
COMMON-NAME - bfa:Bfae_22320 PTS system IIA component/PTS system IIB component/PTS system IIC component; K02768 PTS system, fructose-specific IIA component [EC:2.7.1.69]; K02769 PTS system, fructose-specific IIB component [EC:2.7.1.69]; K02770 PTS system, fructose-specific IIC component (db=KEGG) (RBH) B
BASIS-FOR-ASSIGNMENT - :EC-NUMBER
ENZYME - GKFG-692-MONOMER
PHYSIOLOGICALLY-RELEVANT? - T
REACTION - LACTOSEPHOSPHO-RXN
//
UNIQUE-ID - ENZRXNKFG-691
TYPES - Enzymatic-Reactions
COMMON-NAME - bfa:Bfae_22320 PTS system IIA component/PTS system IIB component/PTS system IIC component; K02768 PTS system, fructose-specific IIA component [EC:2.7.1.69]; K02769 PTS system, fructose-specific IIB component [EC:2.7.1.69]; K02770 PTS system, fructose-specific IIC component (db=KEGG) (RBH) B
BASIS-FOR-ASSIGNMENT - :EC-NUMBER
ENZYME - GKFG-692-MONOMER
PHYSIOLOGICALLY-RELEVANT? - T
REACTION - FRUCTOSEPHOSPHO-RXN
//
UNIQUE-ID - ENZRXNKFG-692
TYPES - Enzymatic-Reactions
COMMON-NAME - bfa:Bfae_22320 PTS system IIA component/PTS system IIB component/PTS system IIC component; K02768 PTS system, fructose-specific IIA component [EC:2.7.1.69]; K02769 PTS system, fructose-specific IIB component [EC:2.7.1.69]; K02770 PTS system, fructose-specific IIC component (db=KEGG) (RBH) B
BASIS-FOR-ASSIGNMENT - :EC-NUMBER
ENZYME - GKFG-692-MONOMER
PHYSIOLOGICALLY-RELEVANT? - T
REACTION - 2.7.1.69-RXN
//
UNIQUE-ID - ENZRXNKFG-693
TYPES - Enzymatic-Reactions
COMMON-NAME - ndk; nucleoside-diphosphate kinase (EC:2.7.4.6); K00940 nucleoside-diphosphate kinase [EC:2.7.4.6] (db=KEGG evalue=4.5e-42 bit_score=176.0 identity=55.0 coverage=92.0) (BLAST) C
BASIS-FOR-ASSIGNMENT - :EC-NUMBER
ENZYME - GKFG-689-MONOMER
PHYSIOLOGICALLY-RELEVANT? - T
REACTION - GDPKIN-RXN
//
UNIQUE-ID - ENZRXNKFG-694
TYPES - Enzymatic-Reactions
COMMON-NAME - ndk; nucleoside-diphosphate kinase (EC:2.7.4.6); K00940 nucleoside-diphosphate kinase [EC:2.7.4.6] (db=KEGG evalue=4.5e-42 bit_score=176.0 identity=55.0 coverage=92.0) (BLAST) C
BASIS-FOR-ASSIGNMENT - :EC-NUMBER
ENZYME - GKFG-689-MONOMER
PHYSIOLOGICALLY-RELEVANT? - T
REACTION - DUDPKIN-RXN
//
UNIQUE-ID - ENZRXNKFG-695
TYPES - Enzymatic-Reactions
COMMON-NAME - ndk; nucleoside-diphosphate kinase (EC:2.7.4.6); K00940 nucleoside-diphosphate kinase [EC:2.7.4.6] (db=KEGG evalue=4.5e-42 bit_score=176.0 identity=55.0 coverage=92.0) (BLAST) C
BASIS-FOR-ASSIGNMENT - :EC-NUMBER
ENZYME - GKFG-689-MONOMER
PHYSIOLOGICALLY-RELEVANT? - T
REACTION - DTDPKIN-RXN
//
UNIQUE-ID - ENZRXNKFG-696
TYPES - Enzymatic-Reactions
COMMON-NAME - ndk; nucleoside-diphosphate kinase (EC:2.7.4.6); K00940 nucleoside-diphosphate kinase [EC:2.7.4.6] (db=KEGG evalue=4.5e-42 bit_score=176.0 identity=55.0 coverage=92.0) (BLAST) C
BASIS-FOR-ASSIGNMENT - :EC-NUMBER
ENZYME - GKFG-689-MONOMER
PHYSIOLOGICALLY-RELEVANT? - T
REACTION - DGDPKIN-RXN
//
UNIQUE-ID - ENZRXNKFG-697
TYPES - Enzymatic-Reactions
COMMON-NAME - ndk; nucleoside-diphosphate kinase (EC:2.7.4.6); K00940 nucleoside-diphosphate kinase [EC:2.7.4.6] (db=KEGG evalue=4.5e-42 bit_score=176.0 identity=55.0 coverage=92.0) (BLAST) C
BASIS-FOR-ASSIGNMENT - :EC-NUMBER
ENZYME - GKFG-689-MONOMER
PHYSIOLOGICALLY-RELEVANT? - T
REACTION - DCDPKIN-RXN
//
UNIQUE-ID - ENZRXNKFG-698
TYPES - Enzymatic-Reactions
COMMON-NAME - ndk; nucleoside-diphosphate kinase (EC:2.7.4.6); K00940 nucleoside-diphosphate kinase [EC:2.7.4.6] (db=KEGG evalue=4.5e-42 bit_score=176.0 identity=55.0 coverage=92.0) (BLAST) C
BASIS-FOR-ASSIGNMENT - :EC-NUMBER
ENZYME - GKFG-689-MONOMER
PHYSIOLOGICALLY-RELEVANT? - T
REACTION - DADPKIN-RXN
//
UNIQUE-ID - ENZRXNKFG-699
TYPES - Enzymatic-Reactions
COMMON-NAME - ndk; nucleoside-diphosphate kinase (EC:2.7.4.6); K00940 nucleoside-diphosphate kinase [EC:2.7.4.6] (db=KEGG evalue=4.5e-42 bit_score=176.0 identity=55.0 coverage=92.0) (BLAST) C
BASIS-FOR-ASSIGNMENT - :EC-NUMBER
ENZYME - GKFG-689-MONOMER
PHYSIOLOGICALLY-RELEVANT? - T
REACTION - CDPKIN-RXN
//
UNIQUE-ID - ENZRXNKFG-700
TYPES - Enzymatic-Reactions
COMMON-NAME - ndk; nucleoside-diphosphate kinase (EC:2.7.4.6); K00940 nucleoside-diphosphate kinase [EC:2.7.4.6] (db=KEGG evalue=4.5e-42 bit_score=176.0 identity=55.0 coverage=92.0) (BLAST) C
BASIS-FOR-ASSIGNMENT - :EC-NUMBER
ENZYME - GKFG-689-MONOMER
PHYSIOLOGICALLY-RELEVANT? - T
REACTION - NUCLEOSIDE-DIP-KIN-RXN
//
UNIQUE-ID - ENZRXNKFG-1161
TYPES - Enzymatic-Reactions
COMMON-NAME - glutamin-tRNA ligase
BASIS-FOR-ASSIGNMENT - :MANUAL
ENZYME - GKFG-1820-MONOMER
PHYSIOLOGICALLY-RELEVANT? - T
REACTION - GLUTAMINE--TRNA-LIGASE-RXN
//
UNIQUE-ID - ENZRXNKFG-701
TYPES - Enzymatic-Reactions
COMMON-NAME - archaeal fructose-1,6-bisphosphatase; K01092 myo-inositol-1(or 4)-monophosphatase [EC:3.1.3.25] (db=KEGG evalue=2.7e-29 bit_score=135.0 identity=35.3 coverage=64.1025641025641) (BLAST) C
BASIS-FOR-ASSIGNMENT - :EC-NUMBER
ENZYME - GKFG-681-MONOMER
PHYSIOLOGICALLY-RELEVANT? - T
REACTION - RXN0-5408
//
UNIQUE-ID - ENZRXNKFG-702
TYPES - Enzymatic-Reactions
COMMON-NAME - archaeal fructose-1,6-bisphosphatase; K01092 myo-inositol-1(or 4)-monophosphatase [EC:3.1.3.25] (db=KEGG evalue=2.7e-29 bit_score=135.0 identity=35.3 coverage=64.1025641025641) (BLAST) C
BASIS-FOR-ASSIGNMENT - :EC-NUMBER
ENZYME - GKFG-681-MONOMER
PHYSIOLOGICALLY-RELEVANT? - T
REACTION - RXN-10954
//
UNIQUE-ID - ENZRXNKFG-703
TYPES - Enzymatic-Reactions
COMMON-NAME - archaeal fructose-1,6-bisphosphatase; K01092 myo-inositol-1(or 4)-monophosphatase [EC:3.1.3.25] (db=KEGG evalue=2.7e-29 bit_score=135.0 identity=35.3 coverage=64.1025641025641) (BLAST) C
BASIS-FOR-ASSIGNMENT - :EC-NUMBER
ENZYME - GKFG-681-MONOMER
PHYSIOLOGICALLY-RELEVANT? - T
REACTION - RXN-10953
//
UNIQUE-ID - ENZRXNKFG-704
TYPES - Enzymatic-Reactions
COMMON-NAME - archaeal fructose-1,6-bisphosphatase; K01092 myo-inositol-1(or 4)-monophosphatase [EC:3.1.3.25] (db=KEGG evalue=2.7e-29 bit_score=135.0 identity=35.3 coverage=64.1025641025641) (BLAST) C
BASIS-FOR-ASSIGNMENT - :EC-NUMBER
ENZYME - GKFG-681-MONOMER
PHYSIOLOGICALLY-RELEVANT? - T
REACTION - RXN-10952
//
UNIQUE-ID - ENZRXNKFG-705
TYPES - Enzymatic-Reactions
COMMON-NAME - archaeal fructose-1,6-bisphosphatase; K01092 myo-inositol-1(or 4)-monophosphatase [EC:3.1.3.25] (db=KEGG evalue=2.7e-29 bit_score=135.0 identity=35.3 coverage=64.1025641025641) (BLAST) C
BASIS-FOR-ASSIGNMENT - :EC-NUMBER
ENZYME - GKFG-681-MONOMER
PHYSIOLOGICALLY-RELEVANT? - T
REACTION - RXN-10949
//
UNIQUE-ID - ENZRXNKFG-706
TYPES - Enzymatic-Reactions
COMMON-NAME - ahe:Arch_0571 tRNA (guanine-N1)-methyltransferase (EC:2.1.1.31); K00554 tRNA (guanine37-N1)-methyltransferase [EC:2.1.1.228] (db=KEGG) (RBH) B
BASIS-FOR-ASSIGNMENT - :EC-NUMBER
ENZYME - GKFG-677-MONOMER
PHYSIOLOGICALLY-RELEVANT? - T
REACTION - RXN-12458
//
UNIQUE-ID - ENZRXNKFG-707
TYPES - Enzymatic-Reactions
COMMON-NAME - ahe:Arch_0571 tRNA (guanine-N1)-methyltransferase (EC:2.1.1.31); K00554 tRNA (guanine37-N1)-methyltransferase [EC:2.1.1.228] (db=KEGG) (RBH) B
BASIS-FOR-ASSIGNMENT - :EC-NUMBER
ENZYME - GKFG-677-MONOMER
PHYSIOLOGICALLY-RELEVANT? - T
REACTION - RXN-12459
//
UNIQUE-ID - ENZRXNKFG-708
TYPES - Enzymatic-Reactions
COMMON-NAME - pseudouridine synthase; K06177 tRNA pseudouridine32 synthase / 23S rRNA pseudouridine746 synthase [EC:5.4.99.28 5.4.99.29] (db=KEGG evalue=1.1e-28 bit_score=133.0 identity=30.4 coverage=78.02197802197803) (BLAST) C
BASIS-FOR-ASSIGNMENT - :EC-NUMBER
ENZYME - GKFG-674-MONOMER
PHYSIOLOGICALLY-RELEVANT? - T
REACTION - RXN-11843
//
UNIQUE-ID - ENZRXNKFG-709
TYPES - Enzymatic-Reactions
COMMON-NAME - pseudouridine synthase; K06177 tRNA pseudouridine32 synthase / 23S rRNA pseudouridine746 synthase [EC:5.4.99.28 5.4.99.29] (db=KEGG evalue=1.1e-28 bit_score=133.0 identity=30.4 coverage=78.02197802197803) (BLAST) C
BASIS-FOR-ASSIGNMENT - :EC-NUMBER
ENZYME - GKFG-674-MONOMER
PHYSIOLOGICALLY-RELEVANT? - T
REACTION - RXN-11842
//
UNIQUE-ID - ENZRXNKFG-710
TYPES - Enzymatic-Reactions
COMMON-NAME - signal peptidase I; K03100 signal peptidase I [EC:3.4.21.89] (db=KEGG evalue=0.0 bit_score=229.0 identity=49.4 coverage=95.2191235059761) (BLAST) C
BASIS-FOR-ASSIGNMENT - :EC-NUMBER
ENZYME - GKFG-673-MONOMER
PHYSIOLOGICALLY-RELEVANT? - T
REACTION - 3.4.21.89-RXN
//
UNIQUE-ID - ENZRXNKFG-711
TYPES - Enzymatic-Reactions
COMMON-NAME - putative ribonuclease H (EC:3.1.26.4); K03470 ribonuclease HII [EC:3.1.26.4] (db=KEGG evalue=1.1e-44 bit_score=186.0 identity=47.8 coverage=71.77700348432056) (BLAST) C
BASIS-FOR-ASSIGNMENT - :EC-NUMBER
ENZYME - GKFG-672-MONOMER
PHYSIOLOGICALLY-RELEVANT? - T
REACTION - 3.1.26.4-RXN
//
UNIQUE-ID - ENZRXNKFG-712
TYPES - Enzymatic-Reactions
COMMON-NAME - peroxiredoxin; K03386 peroxiredoxin (alkyl hydroperoxide reductase subunit C) [EC:1.11.1.15] (db=KEGG evalue=0.0 bit_score=270.0 identity=66.3 coverage=98.93617021276596) (BLAST) C
BASIS-FOR-ASSIGNMENT - :EC-NUMBER
ENZYME - GKFG-670-MONOMER
PHYSIOLOGICALLY-RELEVANT? - T
REACTION - 1.11.1.15-RXN
//
UNIQUE-ID - ENZRXNKFG-713
TYPES - Enzymatic-Reactions
COMMON-NAME - peroxiredoxin; K03386 peroxiredoxin (alkyl hydroperoxide reductase subunit C) [EC:1.11.1.15] (db=KEGG evalue=0.0 bit_score=270.0 identity=66.3 coverage=98.93617021276596) (BLAST) C
BASIS-FOR-ASSIGNMENT - :EC-NUMBER
ENZYME - GKFG-670-MONOMER
PHYSIOLOGICALLY-RELEVANT? - T
REACTION - RXN0-5468
//
UNIQUE-ID - ENZRXNKFG-714
TYPES - Enzymatic-Reactions
COMMON-NAME - iva:Isova_1201 uridylate kinase; K09903 uridylate kinase [EC:2.7.4.22] (db=KEGG) (RBH) B
BASIS-FOR-ASSIGNMENT - :EC-NUMBER
ENZYME - GKFG-660-MONOMER
PHYSIOLOGICALLY-RELEVANT? - T
REACTION - 2.7.4.22-RXN
//
UNIQUE-ID - ENZRXNKFG-715
TYPES - Enzymatic-Reactions
COMMON-NAME - phosphatidate cytidylyltransferase; K00981 phosphatidate cytidylyltransferase [EC:2.7.7.41] (db=KEGG evalue=0.0 bit_score=250.0 identity=47.4 coverage=88.55218855218855) (BLAST) C
BASIS-FOR-ASSIGNMENT - :EC-NUMBER
ENZYME - GKFG-658-MONOMER
PHYSIOLOGICALLY-RELEVANT? - T
REACTION - RXN0-5515
//
UNIQUE-ID - ENZRXNKFG-716
TYPES - Enzymatic-Reactions
COMMON-NAME - phosphatidate cytidylyltransferase; K00981 phosphatidate cytidylyltransferase [EC:2.7.7.41] (db=KEGG evalue=0.0 bit_score=250.0 identity=47.4 coverage=88.55218855218855) (BLAST) C
BASIS-FOR-ASSIGNMENT - :EC-NUMBER
ENZYME - GKFG-658-MONOMER
PHYSIOLOGICALLY-RELEVANT? - T
REACTION - CDPDIGLYSYN-RXN
//
UNIQUE-ID - ENZRXNKFG-717
TYPES - Enzymatic-Reactions
COMMON-NAME - ahe:Arch_0605 1-deoxy-D-xylulose 5-phosphate reductoisomerase (EC:1.1.1.267); K00099 1-deoxy-D-xylulose-5-phosphate reductoisomerase [EC:1.1.1.267] (db=KEGG) (RBH) B
BASIS-FOR-ASSIGNMENT - :EC-NUMBER
ENZYME - GKFG-655-MONOMER
PHYSIOLOGICALLY-RELEVANT? - T
REACTION - DXPREDISOM-RXN
//
UNIQUE-ID - ENZRXNKFG-718
TYPES - Enzymatic-Reactions
COMMON-NAME - bcv:Bcav_2498 ispG; 4-hydroxy-3-methylbut-2-en-1-yl diphosphate synthase (EC:1.17.7.1); K03526 (E)-4-hydroxy-3-methylbut-2-enyl-diphosphate synthase [EC:1.17.7.1] (db=KEGG) (RBH) B
BASIS-FOR-ASSIGNMENT - :EC-NUMBER
ENZYME - GKFG-653-MONOMER
PHYSIOLOGICALLY-RELEVANT? - T
REACTION - RXN0-882
//
UNIQUE-ID - ENZRXNKFG-719
TYPES - Enzymatic-Reactions
COMMON-NAME - mcu:HMPREF0573_11422 proS; proline--tRNA ligase (EC:6.1.1.15); K01881 prolyl-tRNA synthetase [EC:6.1.1.15] (db=KEGG) (RBH) B
BASIS-FOR-ASSIGNMENT - :EC-NUMBER
ENZYME - GKFG-651-MONOMER
PHYSIOLOGICALLY-RELEVANT? - T
REACTION - PROLINE--TRNA-LIGASE-RXN
//
UNIQUE-ID - ENZRXNKFG-720
TYPES - Enzymatic-Reactions
COMMON-NAME - def2; peptide deformylase (EC:3.5.1.88); K01462 peptide deformylase [EC:3.5.1.88] (db=KEGG evalue=0.0 bit_score=265.0 identity=73.8 coverage=98.78048780487805) (BLAST) C
BASIS-FOR-ASSIGNMENT - :EC-NUMBER
ENZYME - GKFG-650-MONOMER
PHYSIOLOGICALLY-RELEVANT? - T
REACTION - 3.5.1.88-RXN
//
UNIQUE-ID - ENZRXNKFG-721
TYPES - Enzymatic-Reactions
COMMON-NAME - ske:Sked_14140 pyruvate dehydrogenase E1 component, homodimeric type (EC:1.2.4.1); K00163 pyruvate dehydrogenase E1 component [EC:1.2.4.1] (db=KEGG) (RBH) B
BASIS-FOR-ASSIGNMENT - :EC-NUMBER
ENZYME - GKFG-642-MONOMER
PHYSIOLOGICALLY-RELEVANT? - T
REACTION - RXN-12583
//
UNIQUE-ID - ENZRXNKFG-722
TYPES - Enzymatic-Reactions
COMMON-NAME - ske:Sked_14140 pyruvate dehydrogenase E1 component, homodimeric type (EC:1.2.4.1); K00163 pyruvate dehydrogenase E1 component [EC:1.2.4.1] (db=KEGG) (RBH) B
BASIS-FOR-ASSIGNMENT - :EC-NUMBER
ENZYME - GKFG-642-MONOMER
PHYSIOLOGICALLY-RELEVANT? - T
REACTION - RXN0-1134
//
UNIQUE-ID - ENZRXNKFG-723
TYPES - Enzymatic-Reactions
COMMON-NAME - ske:Sked_14140 pyruvate dehydrogenase E1 component, homodimeric type (EC:1.2.4.1); K00163 pyruvate dehydrogenase E1 component [EC:1.2.4.1] (db=KEGG) (RBH) B
BASIS-FOR-ASSIGNMENT - :EC-NUMBER
ENZYME - GKFG-642-MONOMER
PHYSIOLOGICALLY-RELEVANT? - T
REACTION - RXN-12508
//
UNIQUE-ID - ENZRXNKFG-724
TYPES - Enzymatic-Reactions
COMMON-NAME - rdn:HMPREF0733_11588 dinG; ATP-dependent helicase DinG (EC:3.6.1.-); K03722 ATP-dependent DNA helicase DinG [EC:3.6.4.12] (db=KEGG) (RBH) B
BASIS-FOR-ASSIGNMENT - :EC-NUMBER
ENZYME - GKFG-632-MONOMER
PHYSIOLOGICALLY-RELEVANT? - T
REACTION - RXN-11135
//
UNIQUE-ID - ENZRXNKFG-725
TYPES - Enzymatic-Reactions
COMMON-NAME - cfi:Celf_1585 L-lactate dehydrogenase; K00016 L-lactate dehydrogenase [EC:1.1.1.27] (db=KEGG) (RBH) B
BASIS-FOR-ASSIGNMENT - :EC-NUMBER
ENZYME - GKFG-631-MONOMER
PHYSIOLOGICALLY-RELEVANT? - T
REACTION - L-LACTATE-DEHYDROGENASE-RXN
//
UNIQUE-ID - ENZRXNKFG-726
TYPES - Enzymatic-Reactions
COMMON-NAME - cga:Celgi_1403 dihydroorotate dehydrogenase; K00226 dihydroorotate dehydrogenase (fumarate) [EC:1.3.98.1] (db=KEGG) (RBH) B
BASIS-FOR-ASSIGNMENT - :EC-NUMBER
ENZYME - GKFG-617-MONOMER
PHYSIOLOGICALLY-RELEVANT? - T
REACTION - RXN-9929
//
UNIQUE-ID - ENZRXNKFG-727
TYPES - Enzymatic-Reactions
COMMON-NAME - peptidyl-prolyl cis-trans isomerase; K01802 peptidylprolyl isomerase [EC:5.2.1.8] (db=KEGG evalue=5.3e-34 bit_score=150.0 identity=37.2 coverage=92.3076923076923) (BLAST) C
BASIS-FOR-ASSIGNMENT - :EC-NUMBER
ENZYME - GKFG-612-MONOMER
PHYSIOLOGICALLY-RELEVANT? - T
REACTION - PEPTIDYLPROLYL-ISOMERASE-RXN
//
UNIQUE-ID - ENZRXNKFG-728
TYPES - Enzymatic-Reactions
COMMON-NAME - ahe:Arch_0748 manganese/iron superoxide dismutase (EC:1.15.1.1); K04564 superoxide dismutase, Fe-Mn family [EC:1.15.1.1] (db=KEGG) (RBH) B
BASIS-FOR-ASSIGNMENT - :EC-NUMBER
ENZYME - GKFG-609-MONOMER
PHYSIOLOGICALLY-RELEVANT? - T
REACTION - SUPEROX-DISMUT-RXN
//
UNIQUE-ID - ENZRXNKFG-729
TYPES - Enzymatic-Reactions
COMMON-NAME - tbi:Tbis_1300 DNA polymerase III subunit epsilon (EC:2.7.7.7); K02342 DNA polymerase III subunit epsilon [EC:2.7.7.7] (db=KEGG) (RBH) B
BASIS-FOR-ASSIGNMENT - :EC-NUMBER
ENZYME - GKFG-606-MONOMER
PHYSIOLOGICALLY-RELEVANT? - T
REACTION - DNA-DIRECTED-DNA-POLYMERASE-RXN
//
UNIQUE-ID - ENZRXNKFG-730
TYPES - Enzymatic-Reactions
COMMON-NAME - bcv:Bcav_1904 phospholipid/glycerol acyltransferase; K00655 1-acyl-sn-glycerol-3-phosphate acyltransferase [EC:2.3.1.51] (db=KEGG) (RBH) B
BASIS-FOR-ASSIGNMENT - :EC-NUMBER
ENZYME - GKFG-604-MONOMER
PHYSIOLOGICALLY-RELEVANT? - T
REACTION - RXN-1623
//
UNIQUE-ID - ENZRXNKFG-731
TYPES - Enzymatic-Reactions
COMMON-NAME - bcv:Bcav_1904 phospholipid/glycerol acyltransferase; K00655 1-acyl-sn-glycerol-3-phosphate acyltransferase [EC:2.3.1.51] (db=KEGG) (RBH) B
BASIS-FOR-ASSIGNMENT - :EC-NUMBER
ENZYME - GKFG-604-MONOMER
PHYSIOLOGICALLY-RELEVANT? - T
REACTION - RXN0-6705
//
UNIQUE-ID - ENZRXNKFG-732
TYPES - Enzymatic-Reactions
COMMON-NAME - bcv:Bcav_1904 phospholipid/glycerol acyltransferase; K00655 1-acyl-sn-glycerol-3-phosphate acyltransferase [EC:2.3.1.51] (db=KEGG) (RBH) B
BASIS-FOR-ASSIGNMENT - :EC-NUMBER
ENZYME - GKFG-604-MONOMER
PHYSIOLOGICALLY-RELEVANT? - T
REACTION - RXN0-5514
//
UNIQUE-ID - ENZRXNKFG-733
TYPES - Enzymatic-Reactions
COMMON-NAME - bcv:Bcav_1904 phospholipid/glycerol acyltransferase; K00655 1-acyl-sn-glycerol-3-phosphate acyltransferase [EC:2.3.1.51] (db=KEGG) (RBH) B
BASIS-FOR-ASSIGNMENT - :EC-NUMBER
ENZYME - GKFG-604-MONOMER
PHYSIOLOGICALLY-RELEVANT? - T
REACTION - 1-ACYLGLYCEROL-3-P-ACYLTRANSFER-RXN
//
UNIQUE-ID - ENZRXNKFG-734
TYPES - Enzymatic-Reactions
COMMON-NAME - jde:Jden_1438 phosphofructokinase; K00895 pyrophosphate--fructose-6-phosphate 1-phosphotransferase [EC:2.7.1.90] (db=KEGG) (RBH) B
BASIS-FOR-ASSIGNMENT - :EC-NUMBER
ENZYME - GKFG-603-MONOMER
PHYSIOLOGICALLY-RELEVANT? - T
REACTION - 2.7.1.90-RXN
//
UNIQUE-ID - ENZRXNKFG-735
TYPES - Enzymatic-Reactions
COMMON-NAME - cfi:Celf_2170 phospho-2-dehydro-3-deoxyheptonate aldolase (EC:2.5.1.54); K01626 3-deoxy-7-phosphoheptulonate synthase [EC:2.5.1.54] (db=KEGG) (RBH) B
BASIS-FOR-ASSIGNMENT - :EC-NUMBER
ENZYME - GKFG-602-MONOMER
PHYSIOLOGICALLY-RELEVANT? - T
REACTION - DAHPSYN-RXN
//
UNIQUE-ID - ENZRXNKFG-736
TYPES - Enzymatic-Reactions
COMMON-NAME - mcu:HMPREF0573_11797 spk1; non-specific serine/threonine protein kinase (EC:2.7.11.1); K08884 serine/threonine protein kinase, bacterial [EC:2.7.11.1] (db=KEGG) (RBH) B
BASIS-FOR-ASSIGNMENT - :EC-NUMBER
ENZYME - GKFG-601-MONOMER
PHYSIOLOGICALLY-RELEVANT? - T
REACTION - PROTEIN-KINASE-RXN
//
UNIQUE-ID - ENZRXNKFG-737
TYPES - Enzymatic-Reactions
COMMON-NAME - geranylgeranyl pyrophosphate synthase; K13787 geranylgeranyl diphosphate synthase, type I [EC:2.5.1.1 2.5.1.10 2.5.1.29] (db=KEGG evalue=0.0 bit_score=203.0 identity=38.8 coverage=91.03641456582633) (BLAST) C
BASIS-FOR-ASSIGNMENT - :EC-NUMBER
ENZYME - GKFG-599-MONOMER
PHYSIOLOGICALLY-RELEVANT? - T
REACTION - FARNESYLTRANSTRANSFERASE-RXN
//
UNIQUE-ID - ENZRXNKFG-738
TYPES - Enzymatic-Reactions
COMMON-NAME - geranylgeranyl pyrophosphate synthase; K13787 geranylgeranyl diphosphate synthase, type I [EC:2.5.1.1 2.5.1.10 2.5.1.29] (db=KEGG evalue=0.0 bit_score=203.0 identity=38.8 coverage=91.03641456582633) (BLAST) C
BASIS-FOR-ASSIGNMENT - :EC-NUMBER
ENZYME - GKFG-599-MONOMER
PHYSIOLOGICALLY-RELEVANT? - T
REACTION - FPPSYN-RXN
//
UNIQUE-ID - ENZRXNKFG-739
TYPES - Enzymatic-Reactions
COMMON-NAME - geranylgeranyl pyrophosphate synthase; K13787 geranylgeranyl diphosphate synthase, type I [EC:2.5.1.1 2.5.1.10 2.5.1.29] (db=KEGG evalue=0.0 bit_score=203.0 identity=38.8 coverage=91.03641456582633) (BLAST) C
BASIS-FOR-ASSIGNMENT - :EC-NUMBER
ENZYME - GKFG-599-MONOMER
PHYSIOLOGICALLY-RELEVANT? - T
REACTION - GPPSYN-RXN
//
UNIQUE-ID - ENZRXNKFG-740
TYPES - Enzymatic-Reactions
COMMON-NAME - geranylgeranyl pyrophosphate synthase; K13787 geranylgeranyl diphosphate synthase, type I [EC:2.5.1.1 2.5.1.10 2.5.1.29] (db=KEGG evalue=0.0 bit_score=203.0 identity=38.8 coverage=91.03641456582633) (BLAST) C
BASIS-FOR-ASSIGNMENT - :EC-NUMBER
ENZYME - GKFG-599-MONOMER
PHYSIOLOGICALLY-RELEVANT? - T
REACTION - RXN-7226
//
UNIQUE-ID - ENZRXNKFG-741
TYPES - Enzymatic-Reactions
COMMON-NAME - mcu:HMPREF0573_11792 gyrB; DNA topoisomerase (EC:5.99.1.3); K02470 DNA gyrase subunit B [EC:5.99.1.3] (db=KEGG) (RBH) B
BASIS-FOR-ASSIGNMENT - :EC-NUMBER
ENZYME - GKFG-595-MONOMER
PHYSIOLOGICALLY-RELEVANT? - T
REACTION - 5.99.1.3-RXN
//
UNIQUE-ID - ENZRXNKFG-742
TYPES - Enzymatic-Reactions
COMMON-NAME - kse:Ksed_15900 DNA topoisomerase IV subunit A; K02469 DNA gyrase subunit A [EC:5.99.1.3] (db=KEGG) (RBH) B
BASIS-FOR-ASSIGNMENT - :EC-NUMBER
ENZYME - GKFG-592-MONOMER
PHYSIOLOGICALLY-RELEVANT? - T
REACTION - 5.99.1.3-RXN
//
UNIQUE-ID - ENZRXNKFG-743
TYPES - Enzymatic-Reactions
COMMON-NAME - mcu:HMPREF0573_11770 acnA; aconitate hydratase (EC:4.2.1.3); K01681 aconitate hydratase 1 [EC:4.2.1.3] (db=KEGG) (RBH) B
BASIS-FOR-ASSIGNMENT - :EC-NUMBER
ENZYME - GKFG-568-MONOMER
PHYSIOLOGICALLY-RELEVANT? - T
REACTION - ACONITATEHYDR-RXN
//
UNIQUE-ID - ENZRXNKFG-744
TYPES - Enzymatic-Reactions
COMMON-NAME - mcu:HMPREF0573_11770 acnA; aconitate hydratase (EC:4.2.1.3); K01681 aconitate hydratase 1 [EC:4.2.1.3] (db=KEGG) (RBH) B
BASIS-FOR-ASSIGNMENT - :EC-NUMBER
ENZYME - GKFG-568-MONOMER
PHYSIOLOGICALLY-RELEVANT? - T
REACTION - ACONITATEDEHYDR-RXN
//
UNIQUE-ID - ENZRXNKFG-1160
TYPES - Enzymatic-Reactions
COMMON-NAME - mlu:Mlut_21300 ribosomal RNA large subunit methyltransferase N; K06941 23S rRNA (adenine2503-C2)-methyltransferase [EC:2.1.1.192] (db=KEGG) (RBH) B
BASIS-FOR-ASSIGNMENT - :MANUAL
ENZYME - |GKFG-657-rRNA|
PHYSIOLOGICALLY-RELEVANT? - T
REACTION - RXN-11586
//
UNIQUE-ID - ENZRXNKFG-745
TYPES - Enzymatic-Reactions
COMMON-NAME - cfl:Cfla_1720 deoxyxylulose-5-phosphate synthase; K01662 1-deoxy-D-xylulose-5-phosphate synthase [EC:2.2.1.7] (db=KEGG) (RBH) B
BASIS-FOR-ASSIGNMENT - :EC-NUMBER
ENZYME - GKFG-566-MONOMER
PHYSIOLOGICALLY-RELEVANT? - T
REACTION - DXS-RXN
//
UNIQUE-ID - ENZRXNKFG-746
TYPES - Enzymatic-Reactions
COMMON-NAME - mcu:HMPREF0573_10585 putative ribokinase (EC:2.7.1.15); K00852 ribokinase [EC:2.7.1.15] (db=KEGG) (RBH) B
BASIS-FOR-ASSIGNMENT - :EC-NUMBER
ENZYME - GKFG-563-MONOMER
PHYSIOLOGICALLY-RELEVANT? - T
REACTION - RIBOKIN-RXN
//
UNIQUE-ID - ENZRXNKFG-747
TYPES - Enzymatic-Reactions
COMMON-NAME - histidine kinase; K07768 two-component system, OmpR family, sensor histidine kinase SenX3 [EC:2.7.13.3] (db=KEGG evalue=0.0 bit_score=265.0 identity=44.5 coverage=90.02770083102493) (BLAST) C
BASIS-FOR-ASSIGNMENT - :EC-NUMBER
ENZYME - GKFG-558-MONOMER
PHYSIOLOGICALLY-RELEVANT? - T
REACTION - 2.7.13.3-RXN
//
UNIQUE-ID - ENZRXNKFG-748
TYPES - Enzymatic-Reactions
COMMON-NAME - iva:Isova_0427 DNA polymerase III, delta prime subunit; K02341 DNA polymerase III subunit delta' [EC:2.7.7.7] (db=KEGG) (RBH) B
BASIS-FOR-ASSIGNMENT - :EC-NUMBER
ENZYME - GKFG-556-MONOMER
PHYSIOLOGICALLY-RELEVANT? - T
REACTION - DNA-DIRECTED-DNA-POLYMERASE-RXN
//
UNIQUE-ID - ENZRXNKFG-749
TYPES - Enzymatic-Reactions
COMMON-NAME - thymidylate kinase (EC:2.7.4.9); K00943 dTMP kinase [EC:2.7.4.9] (db=KEGG evalue=0.0 bit_score=220.0 identity=52.3 coverage=86.4) (BLAST) C
BASIS-FOR-ASSIGNMENT - :EC-NUMBER
ENZYME - GKFG-555-MONOMER
PHYSIOLOGICALLY-RELEVANT? - T
REACTION - DTMPKI-RXN
//
UNIQUE-ID - ENZRXNKFG-750
TYPES - Enzymatic-Reactions
COMMON-NAME - iva:Isova_3010 thioredoxin reductase (EC:1.8.1.9); K00384 thioredoxin reductase (NADPH) [EC:1.8.1.9] (db=KEGG) (RBH) B
BASIS-FOR-ASSIGNMENT - :EC-NUMBER
ENZYME - GKFG-549-MONOMER
PHYSIOLOGICALLY-RELEVANT? - T
REACTION - THIOREDOXIN-REDUCT-NADPH-RXN
//
UNIQUE-ID - ENZRXNKFG-751
TYPES - Enzymatic-Reactions
COMMON-NAME - mcu:HMPREF0573_10942 pntB2; NAD(P)(+) transhydrogenase (AB-specific) (EC:1.6.1.2); K00325 NAD(P) transhydrogenase subunit beta [EC:1.6.1.2] (db=KEGG) (RBH) B
BASIS-FOR-ASSIGNMENT - :EC-NUMBER
ENZYME - GKFG-545-MONOMER
PHYSIOLOGICALLY-RELEVANT? - T
REACTION - TRANS-RXN0-277
//
UNIQUE-ID - ENZRXNKFG-752
TYPES - Enzymatic-Reactions
COMMON-NAME - mcu:HMPREF0573_10942 pntB2; NAD(P)(+) transhydrogenase (AB-specific) (EC:1.6.1.2); K00325 NAD(P) transhydrogenase subunit beta [EC:1.6.1.2] (db=KEGG) (RBH) B
BASIS-FOR-ASSIGNMENT - :EC-NUMBER
ENZYME - GKFG-545-MONOMER
PHYSIOLOGICALLY-RELEVANT? - T
REACTION - 1.6.1.2-RXN
//
UNIQUE-ID - ENZRXNKFG-753
TYPES - Enzymatic-Reactions
COMMON-NAME - mcu:HMPREF0573_10941 pntA2; NAD(P) transhydrogenase subunit alpha (EC:1.6.1.2); K00324 NAD(P) transhydrogenase subunit alpha [EC:1.6.1.2] (db=KEGG) (RBH) B
BASIS-FOR-ASSIGNMENT - :EC-NUMBER
ENZYME - GKFG-544-MONOMER
PHYSIOLOGICALLY-RELEVANT? - T
REACTION - TRANS-RXN0-277
//
UNIQUE-ID - ENZRXNKFG-754
TYPES - Enzymatic-Reactions
COMMON-NAME - mcu:HMPREF0573_10941 pntA2; NAD(P) transhydrogenase subunit alpha (EC:1.6.1.2); K00324 NAD(P) transhydrogenase subunit alpha [EC:1.6.1.2] (db=KEGG) (RBH) B
BASIS-FOR-ASSIGNMENT - :EC-NUMBER
ENZYME - GKFG-544-MONOMER
PHYSIOLOGICALLY-RELEVANT? - T
REACTION - 1.6.1.2-RXN
//
UNIQUE-ID - ENZRXNKFG-755
TYPES - Enzymatic-Reactions
COMMON-NAME - xce:Xcel_3350 replicative DNA helicase; K02314 replicative DNA helicase [EC:3.6.4.12] (db=KEGG) (RBH) B
BASIS-FOR-ASSIGNMENT - :EC-NUMBER
ENZYME - GKFG-538-MONOMER
PHYSIOLOGICALLY-RELEVANT? - T
REACTION - RXN-11135
//
UNIQUE-ID - ENZRXNKFG-756
TYPES - Enzymatic-Reactions
COMMON-NAME - mcu:HMPREF0573_10685 gyrBS; DNA topoisomerase (EC:5.99.1.3); K02470 DNA gyrase subunit B [EC:5.99.1.3] (db=KEGG) (RBH) B
BASIS-FOR-ASSIGNMENT - :EC-NUMBER
ENZYME - GKFG-536-MONOMER
PHYSIOLOGICALLY-RELEVANT? - T
REACTION - 5.99.1.3-RXN
//
UNIQUE-ID - ENZRXNKFG-757
TYPES - Enzymatic-Reactions
COMMON-NAME - mcu:HMPREF0573_10684 gyrAS; DNA topoisomerase (EC:5.99.1.3); K02469 DNA gyrase subunit A [EC:5.99.1.3] (db=KEGG) (RBH) B
BASIS-FOR-ASSIGNMENT - :EC-NUMBER
ENZYME - GKFG-525-MONOMER
PHYSIOLOGICALLY-RELEVANT? - T
REACTION - 5.99.1.3-RXN
//
UNIQUE-ID - ENZRXNKFG-758
TYPES - Enzymatic-Reactions
COMMON-NAME - methyltransferase GidB; K03501 16S rRNA (guanine527-N7)-methyltransferase [EC:2.1.1.170] (db=KEGG evalue=3.5e-43 bit_score=180.0 identity=51.6 coverage=82.56880733944955) (BLAST) C
BASIS-FOR-ASSIGNMENT - :EC-NUMBER
ENZYME - GKFG-523-MONOMER
PHYSIOLOGICALLY-RELEVANT? - T
REACTION - RXN-11578
//
UNIQUE-ID - ENZRXNKFG-759
TYPES - Enzymatic-Reactions
COMMON-NAME - bcv:Bcav_3976 adenylosuccinate lyase (EC:4.3.2.2); K01756 adenylosuccinate lyase [EC:4.3.2.2] (db=KEGG) (RBH) B
BASIS-FOR-ASSIGNMENT - :EC-NUMBER
ENZYME - GKFG-511-MONOMER
PHYSIOLOGICALLY-RELEVANT? - T
REACTION - AMPSYN-RXN
//
UNIQUE-ID - ENZRXNKFG-760
TYPES - Enzymatic-Reactions
COMMON-NAME - bcv:Bcav_3976 adenylosuccinate lyase (EC:4.3.2.2); K01756 adenylosuccinate lyase [EC:4.3.2.2] (db=KEGG) (RBH) B
BASIS-FOR-ASSIGNMENT - :EC-NUMBER
ENZYME - GKFG-511-MONOMER
PHYSIOLOGICALLY-RELEVANT? - T
REACTION - AICARSYN-RXN
//
UNIQUE-ID - ENZRXNKFG-761
TYPES - Enzymatic-Reactions
COMMON-NAME - bcv:Bcav_3969 histidinol-phosphate aminotransferase; K00817 histidinol-phosphate aminotransferase [EC:2.6.1.9] (db=KEGG) (RBH) B
BASIS-FOR-ASSIGNMENT - :EC-NUMBER
ENZYME - GKFG-510-MONOMER
PHYSIOLOGICALLY-RELEVANT? - T
REACTION - HISTAMINOTRANS-RXN
//
UNIQUE-ID - ENZRXNKFG-762
TYPES - Enzymatic-Reactions
COMMON-NAME - iva:Isova_2863 glutamate-1-semialdehyde 2,1-aminomutase (EC:5.4.3.8); K01845 glutamate-1-semialdehyde 2,1-aminomutase [EC:5.4.3.8] (db=KEGG) (RBH) B
BASIS-FOR-ASSIGNMENT - :EC-NUMBER
ENZYME - GKFG-507-MONOMER
PHYSIOLOGICALLY-RELEVANT? - T
REACTION - GSAAMINOTRANS-RXN
//
UNIQUE-ID - ENZRXNKFG-763
TYPES - Enzymatic-Reactions
COMMON-NAME - mcu:HMPREF0573_10832 nrdD; anaerobic ribonucleoside triphosphate reductase (EC:1.17.4.2); K00527 ribonucleoside-triphosphate reductase [EC:1.17.4.2] (db=KEGG) (RBH) B
BASIS-FOR-ASSIGNMENT - :EC-NUMBER
ENZYME - GKFG-498-MONOMER
PHYSIOLOGICALLY-RELEVANT? - T
REACTION - 1.17.4.2-RXN
//
UNIQUE-ID - ENZRXNKFG-764
TYPES - Enzymatic-Reactions
COMMON-NAME - nrdG; anaerobic ribonucleoside-triphosphate reductase activating protein; K04069 pyruvate formate lyase activating enzyme [EC:1.97.1.4] (db=KEGG evalue=0.0 bit_score=226.0 identity=50.4 coverage=90.76305220883533) (BLAST) C
BASIS-FOR-ASSIGNMENT - :EC-NUMBER
ENZYME - GKFG-497-MONOMER
PHYSIOLOGICALLY-RELEVANT? - T
REACTION - TDCEACT-RXN
//
UNIQUE-ID - ENZRXNKFG-765
TYPES - Enzymatic-Reactions
COMMON-NAME - jde:Jden_2197 DNA topoisomerase I (EC:5.99.1.2); K03168 DNA topoisomerase I [EC:5.99.1.2] (db=KEGG) (RBH) B
BASIS-FOR-ASSIGNMENT - :EC-NUMBER
ENZYME - GKFG-495-MONOMER
PHYSIOLOGICALLY-RELEVANT? - T
REACTION - 5.99.1.2-RXN
//
UNIQUE-ID - ENZRXNKFG-766
TYPES - Enzymatic-Reactions
COMMON-NAME - mcu:HMPREF0573_10820 gpmA; phosphoglycerate mutase (EC:5.4.2.1); K01834 2,3-bisphosphoglycerate-dependent phosphoglycerate mutase [EC:5.4.2.1] (db=KEGG) (RBH) B
BASIS-FOR-ASSIGNMENT - :EC-NUMBER
ENZYME - GKFG-489-MONOMER
PHYSIOLOGICALLY-RELEVANT? - T
REACTION - 3PGAREARR-RXN
//
UNIQUE-ID - ENZRXNKFG-767
TYPES - Enzymatic-Reactions
COMMON-NAME - byi:BYI23_A008190 phosphoribosylglycinamide formyltransferase; K08289 phosphoribosylglycinamide formyltransferase 2 [EC:2.1.2.2] (db=KEGG) (RBH) B
BASIS-FOR-ASSIGNMENT - :EC-NUMBER
ENZYME - GKFG-487-MONOMER
PHYSIOLOGICALLY-RELEVANT? - T
REACTION - GART-RXN
//
UNIQUE-ID - ENZRXNKFG-768
TYPES - Enzymatic-Reactions
COMMON-NAME - dhd:Dhaf_4703 transcriptional regulator; K03655 ATP-dependent DNA helicase RecG [EC:3.6.4.12] (db=KEGG) (RBH) B
BASIS-FOR-ASSIGNMENT - :EC-NUMBER
ENZYME - GKFG-481-MONOMER
PHYSIOLOGICALLY-RELEVANT? - T
REACTION - RXN-11135
//
UNIQUE-ID - ENZRXNKFG-769
TYPES - Enzymatic-Reactions
COMMON-NAME - cfl:Cfla_0002 DNA polymerase III subunit beta (EC:2.7.7.7); K02338 DNA polymerase III subunit beta [EC:2.7.7.7] (db=KEGG) (RBH) B
BASIS-FOR-ASSIGNMENT - :EC-NUMBER
ENZYME - GKFG-480-MONOMER
PHYSIOLOGICALLY-RELEVANT? - T
REACTION - DNA-DIRECTED-DNA-POLYMERASE-RXN
//
UNIQUE-ID - ENZRXNKFG-770
TYPES - Enzymatic-Reactions
COMMON-NAME - ach:Achl_0365 phosphate transporter ATP-binding protein; K02036 phosphate transport system ATP-binding protein [EC:3.6.3.27] (db=KEGG) (RBH) B
BASIS-FOR-ASSIGNMENT - :EC-NUMBER
ENZYME - GKFG-472-MONOMER
PHYSIOLOGICALLY-RELEVANT? - T
REACTION - 3.6.3.27-RXN
//
UNIQUE-ID - ENZRXNKFG-1162
TYPES - Enzymatic-Reactions
COMMON-NAME - asparagine-tRNA ligase
BASIS-FOR-ASSIGNMENT - :MANUAL
ENZYME - GKFG-368-MONOMER
PHYSIOLOGICALLY-RELEVANT? - T
REACTION - ASPARAGINE--TRNA-LIGASE-RXN
//
UNIQUE-ID - ENZRXNKFG-1101
TYPES - Enzymatic-Reactions
COMMON-NAME - jde:Jden_1438 phosphofructokinase; K00895 pyrophosphate--fructose-6-phosphate 1-phosphotransferase [EC:2.7.1.90] (db=KEGG) (RBH) B
BASIS-FOR-ASSIGNMENT - :INFERRED-TRANSPORT-RXN
CITATIONS - :EV-COMP-AINF:3567447053:ctb
ENZYME - GKFG-603-MONOMER
PHYSIOLOGICALLY-RELEVANT? - T
REACTION - TRANS-RXN0-470
REACTION-DIRECTION - PHYSIOL-RIGHT-TO-LEFT
//
UNIQUE-ID - ENZRXNKFG-1102
TYPES - Enzymatic-Reactions
COMMON-NAME - jde:Jden_1438 phosphofructokinase; K00895 pyrophosphate--fructose-6-phosphate 1-phosphotransferase [EC:2.7.1.90] (db=KEGG) (RBH) B
BASIS-FOR-ASSIGNMENT - :INFERRED-TRANSPORT-RXN
CITATIONS - :EV-COMP-AINF:3567447053:ctb
ENZYME - GKFG-603-MONOMER
PHYSIOLOGICALLY-RELEVANT? - T
REACTION - TRANS-RXNKFG-1
REACTION-DIRECTION - PHYSIOL-LEFT-TO-RIGHT
//
UNIQUE-ID - ENZRXNKFG-1103
TYPES - Enzymatic-Reactions
COMMON-NAME - jde:Jden_1438 phosphofructokinase; K00895 pyrophosphate--fructose-6-phosphate 1-phosphotransferase [EC:2.7.1.90] (db=KEGG) (RBH) B
BASIS-FOR-ASSIGNMENT - :INFERRED-TRANSPORT-RXN
CITATIONS - :EV-COMP-AINF:3567447053:ctb
ENZYME - GKFG-603-MONOMER
PHYSIOLOGICALLY-RELEVANT? - T
REACTION - TRANS-RXNKFG-2
REACTION-DIRECTION - PHYSIOL-LEFT-TO-RIGHT
//
UNIQUE-ID - ENZRXNKFG-1104
TYPES - Enzymatic-Reactions
COMMON-NAME - ske:Sked_09950 UDP-N-acetylmuramyl pentapeptide phosphotransferase/UDP-N-acetylglucosamine-1-phosphate transferase (db=KEGG) (RBH) B
BASIS-FOR-ASSIGNMENT - :INFERRED-TRANSPORT-RXN
CITATIONS - :EV-COMP-AINF:3567447053:ctb
ENZYME - GKFG-851-MONOMER
PHYSIOLOGICALLY-RELEVANT? - T
REACTION - TRANS-RXNKFG-3
REACTION-DIRECTION - PHYSIOL-LEFT-TO-RIGHT
//
UNIQUE-ID - ENZRXNKFG-1105
TYPES - Enzymatic-Reactions
COMMON-NAME - cdh:CDB402_1641 antibiotic ABC transporter (db=KEGG) (RBH) B
BASIS-FOR-ASSIGNMENT - :INFERRED-TRANSPORT-RXN
CITATIONS - :EV-COMP-AINF:3567447053:ctb
ENZYME - GKFG-889-MONOMER
PHYSIOLOGICALLY-RELEVANT? - T
REACTION - TRANS-RXNKFG-4
REACTION-DIRECTION - PHYSIOL-LEFT-TO-RIGHT
//
UNIQUE-ID - ENZRXNKFG-1106
TYPES - Enzymatic-Reactions
COMMON-NAME - rer:RER_44720 cycA; D-serine/D-alanine/glycine transporter; K11737 D-serine/D-alanine/glycine transporter (db=KEGG) (RBH) B
BASIS-FOR-ASSIGNMENT - :INFERRED-TRANSPORT-RXN
CITATIONS - :EV-COMP-AINF:3567447053:ctb
ENZYME - GKFG-917-MONOMER
PHYSIOLOGICALLY-RELEVANT? - T
REACTION - TRANS-RXNKFG-5
REACTION-DIRECTION - PHYSIOL-LEFT-TO-RIGHT
//
UNIQUE-ID - ENZRXNKFG-1107
TYPES - Enzymatic-Reactions
COMMON-NAME - rer:RER_44720 cycA; D-serine/D-alanine/glycine transporter; K11737 D-serine/D-alanine/glycine transporter (db=KEGG) (RBH) B
BASIS-FOR-ASSIGNMENT - :INFERRED-TRANSPORT-RXN
CITATIONS - :EV-COMP-AINF:3567447053:ctb
ENZYME - GKFG-917-MONOMER
PHYSIOLOGICALLY-RELEVANT? - T
REACTION - TRANS-RXNKFG-6
REACTION-DIRECTION - PHYSIOL-LEFT-TO-RIGHT
//
UNIQUE-ID - ENZRXNKFG-1108
TYPES - Enzymatic-Reactions
COMMON-NAME - rer:RER_44720 cycA; D-serine/D-alanine/glycine transporter; K11737 D-serine/D-alanine/glycine transporter (db=KEGG) (RBH) B
BASIS-FOR-ASSIGNMENT - :INFERRED-TRANSPORT-RXN
CITATIONS - :EV-COMP-AINF:3567447053:ctb
ENZYME - GKFG-917-MONOMER
PHYSIOLOGICALLY-RELEVANT? - T
REACTION - TRANS-RXN0-495
REACTION-DIRECTION - PHYSIOL-RIGHT-TO-LEFT
//
UNIQUE-ID - ENZRXNKFG-1109
TYPES - Enzymatic-Reactions
COMMON-NAME - ahe:Arch_0039 sugar transporter (db=KEGG) (RBH) B
BASIS-FOR-ASSIGNMENT - :INFERRED-TRANSPORT-RXN
CITATIONS - :EV-COMP-AINF:3567447053:ctb
ENZYME - GKFG-937-MONOMER
PHYSIOLOGICALLY-RELEVANT? - T
REACTION - TRANS-RXNKFG-7
REACTION-DIRECTION - PHYSIOL-LEFT-TO-RIGHT
//
UNIQUE-ID - ENZRXNKFG-1110
TYPES - Enzymatic-Reactions
COMMON-NAME - sugar transporter (db=KEGG evalue=0.0 bit_score=519.0 identity=63.4 coverage=99.25373134328358) (BLAST) C
BASIS-FOR-ASSIGNMENT - :INFERRED-TRANSPORT-RXN
CITATIONS - :EV-COMP-AINF:3567447053:ctb
ENZYME - GKFG-939-MONOMER
PHYSIOLOGICALLY-RELEVANT? - T
REACTION - TRANS-RXNKFG-7
REACTION-DIRECTION - PHYSIOL-LEFT-TO-RIGHT
//
UNIQUE-ID - ENZRXNKFG-1111
TYPES - Enzymatic-Reactions
COMMON-NAME - sugar transporter (db=KEGG evalue=4.5e-38 bit_score=163.0 identity=64.5 coverage=70.58823529411765) (BLAST) C
BASIS-FOR-ASSIGNMENT - :INFERRED-TRANSPORT-RXN
CITATIONS - :EV-COMP-AINF:3567447053:ctb
ENZYME - GKFG-940-MONOMER
PHYSIOLOGICALLY-RELEVANT? - T
REACTION - TRANS-RXNKFG-7
REACTION-DIRECTION - PHYSIOL-LEFT-TO-RIGHT
//
UNIQUE-ID - ENZRXNKFG-1112
TYPES - Enzymatic-Reactions
COMMON-NAME - pfr:PFREUD_02360 galP; Sodium:galactoside symporter (db=KEGG) (RBH) B
BASIS-FOR-ASSIGNMENT - :INFERRED-TRANSPORT-RXN
CITATIONS - :EV-COMP-AINF:3567447053:ctb
ENZYME - GKFG-1219-MONOMER
PHYSIOLOGICALLY-RELEVANT? - T
REACTION - TRANS-RXNKFG-8
REACTION-DIRECTION - PHYSIOL-LEFT-TO-RIGHT
//
UNIQUE-ID - ENZRXNKFG-1113
TYPES - Enzymatic-Reactions
COMMON-NAME - ahe:Arch_0471 sodium:dicarboxylate symporter (db=KEGG) (RBH) B
BASIS-FOR-ASSIGNMENT - :INFERRED-TRANSPORT-RXN
CITATIONS - :EV-COMP-AINF:3567447053:ctb
ENZYME - GKFG-1265-MONOMER
PHYSIOLOGICALLY-RELEVANT? - T
REACTION - TRANS-RXNKFG-9
REACTION-DIRECTION - PHYSIOL-LEFT-TO-RIGHT
//
UNIQUE-ID - ENZRXNKFG-1114
TYPES - Enzymatic-Reactions
COMMON-NAME - aminoglycoside phosphotransferase (db=KEGG evalue=6.9e-44 bit_score=183.0 identity=36.0 coverage=81.0958904109589) (BLAST) C
BASIS-FOR-ASSIGNMENT - :INFERRED-TRANSPORT-RXN
CITATIONS - :EV-COMP-AINF:3567447053:ctb
ENZYME - GKFG-1297-MONOMER
PHYSIOLOGICALLY-RELEVANT? - T
REACTION - TRANS-RXNKFG-10
REACTION-DIRECTION - PHYSIOL-LEFT-TO-RIGHT
//
UNIQUE-ID - ENZRXNKFG-1115
TYPES - Enzymatic-Reactions
COMMON-NAME - mcu:HMPREF0573_11176 HCC HlyC/CorC family transporter (db=KEGG) (RBH) B
BASIS-FOR-ASSIGNMENT - :INFERRED-TRANSPORT-RXN
CITATIONS - :EV-COMP-AINF:3567447053:ctb
ENZYME - GKFG-1412-MONOMER
PHYSIOLOGICALLY-RELEVANT? - T
REACTION - TRANS-RXNKFG-11
REACTION-DIRECTION - PHYSIOL-LEFT-TO-RIGHT
//
UNIQUE-ID - ENZRXNKFG-1116
TYPES - Enzymatic-Reactions
COMMON-NAME - mcu:HMPREF0573_11866 amino acid ABC transporter ATP-binding protein (db=KEGG) (RBH) B
BASIS-FOR-ASSIGNMENT - :INFERRED-TRANSPORT-RXN
CITATIONS - :EV-COMP-AINF:3567447053:ctb
ENZYME - GKFG-1453-MONOMER
PHYSIOLOGICALLY-RELEVANT? - T
REACTION - TRANS-RXNKFG-12
REACTION-DIRECTION - PHYSIOL-LEFT-TO-RIGHT
//
UNIQUE-ID - ENZRXNKFG-1117
TYPES - Enzymatic-Reactions
COMMON-NAME - mcu:HMPREF0573_11867 amino acid ABC transporter membrane protein (db=KEGG) (RBH) B
BASIS-FOR-ASSIGNMENT - :INFERRED-TRANSPORT-RXN
CITATIONS - :EV-COMP-AINF:3567447053:ctb
ENZYME - GKFG-1454-MONOMER
PHYSIOLOGICALLY-RELEVANT? - T
REACTION - TRANS-RXNKFG-12
REACTION-DIRECTION - PHYSIOL-LEFT-TO-RIGHT
//
UNIQUE-ID - ENZRXNKFG-1118
TYPES - Enzymatic-Reactions
COMMON-NAME - sulfite exporter TauE/SafE; K07090 (db=KEGG evalue=0.0 bit_score=239.0 identity=46.8 coverage=90.2439024390244) (BLAST) C
BASIS-FOR-ASSIGNMENT - :INFERRED-TRANSPORT-RXN
CITATIONS - :EV-COMP-AINF:3567447053:ctb
ENZYME - GKFG-1525-MONOMER
PHYSIOLOGICALLY-RELEVANT? - T
REACTION - TRANS-RXNKFG-13
REACTION-DIRECTION - PHYSIOL-LEFT-TO-RIGHT
//
UNIQUE-ID - ENZRXNKFG-1119
TYPES - Enzymatic-Reactions
COMMON-NAME - iva:Isova_1883 sugar transporter (db=KEGG) (RBH) B
BASIS-FOR-ASSIGNMENT - :INFERRED-TRANSPORT-RXN
CITATIONS - :EV-COMP-AINF:3567447053:ctb
ENZYME - GKFG-1530-MONOMER
PHYSIOLOGICALLY-RELEVANT? - T
REACTION - TRANS-RXNKFG-7
REACTION-DIRECTION - PHYSIOL-LEFT-TO-RIGHT
//
UNIQUE-ID - ENZRXNKFG-1120
TYPES - Enzymatic-Reactions
COMMON-NAME - phosphotransferase system EIIB/cysteine, phosphorylation protein (db=KEGG evalue=6.3e-16 bit_score=88.0 identity=55.3 coverage=97.40259740259741) (BLAST) C
BASIS-FOR-ASSIGNMENT - :INFERRED-TRANSPORT-RXN
CITATIONS - :EV-COMP-AINF:3567447054:ctb
ENZYME - GKFG-1584-MONOMER
PHYSIOLOGICALLY-RELEVANT? - T
REACTION - TRANS-RXNKFG-14
REACTION-DIRECTION - PHYSIOL-RIGHT-TO-LEFT
//
UNIQUE-ID - ENZRXNKFG-1121
TYPES - Enzymatic-Reactions
COMMON-NAME - putative permease, DMT superfamily (db=KEGG evalue=0.0 bit_score=268.0 identity=48.4 coverage=92.64214046822742) (BLAST) C
BASIS-FOR-ASSIGNMENT - :INFERRED-TRANSPORT-RXN
CITATIONS - :EV-COMP-AINF:3567447054:ctb
ENZYME - GKFG-1655-MONOMER
PHYSIOLOGICALLY-RELEVANT? - T
REACTION - TRANS-RXNKFG-15
REACTION-DIRECTION - PHYSIOL-LEFT-TO-RIGHT
//
UNIQUE-ID - ENZRXNKFG-1122
TYPES - Enzymatic-Reactions
COMMON-NAME - bfa:Bfae_03150 uracil-xanthine permease (db=KEGG) (RBH) B
BASIS-FOR-ASSIGNMENT - :INFERRED-TRANSPORT-RXN
CITATIONS - :EV-COMP-AINF:3567447054:ctb
ENZYME - GKFG-1739-MONOMER
PHYSIOLOGICALLY-RELEVANT? - T
REACTION - TRANS-RXNKFG-16
REACTION-DIRECTION - PHYSIOL-LEFT-TO-RIGHT
//
UNIQUE-ID - ENZRXNKFG-1123
TYPES - Enzymatic-Reactions
COMMON-NAME - apn:Asphe3_31120 TrkH family potassium uptake protein (db=KEGG) (RBH) B
BASIS-FOR-ASSIGNMENT - :INFERRED-TRANSPORT-RXN
CITATIONS - :EV-COMP-AINF:3567447054:ctb
ENZYME - GKFG-1884-MONOMER
PHYSIOLOGICALLY-RELEVANT? - T
REACTION - TRANS-RXN-143
REACTION-DIRECTION - PHYSIOL-LEFT-TO-RIGHT
//
UNIQUE-ID - ENZRXNKFG-1124
TYPES - Enzymatic-Reactions
COMMON-NAME - krh:KRH_03970 betP; glycine betaine transporter (db=KEGG) (RBH) B
BASIS-FOR-ASSIGNMENT - :INFERRED-TRANSPORT-RXN
CITATIONS - :EV-COMP-AINF:3567447054:ctb
ENZYME - GKFG-1984-MONOMER
PHYSIOLOGICALLY-RELEVANT? - T
REACTION - TRANS-RXN0-490
REACTION-DIRECTION - PHYSIOL-RIGHT-TO-LEFT
//
UNIQUE-ID - ENZRXNKFG-1125
TYPES - Enzymatic-Reactions
COMMON-NAME - putative fructose transport system kinase (db=KEGG evalue=4.0e-39 bit_score=167.0 identity=42.2 coverage=83.78378378378379) (BLAST) C
BASIS-FOR-ASSIGNMENT - :INFERRED-TRANSPORT-RXN
CITATIONS - :EV-COMP-AINF:3567447054:ctb
ENZYME - GKFG-470-MONOMER
PHYSIOLOGICALLY-RELEVANT? - T
REACTION - TRANS-RXNKFG-1
REACTION-DIRECTION - PHYSIOL-LEFT-TO-RIGHT
//
UNIQUE-ID - ENZRXNKFG-1126
TYPES - Enzymatic-Reactions
COMMON-NAME - aminoglycoside phosphotransferase (db=KEGG evalue=0.0 bit_score=221.0 identity=44.6 coverage=91.55405405405406) (BLAST) C
BASIS-FOR-ASSIGNMENT - :INFERRED-TRANSPORT-RXN
CITATIONS - :EV-COMP-AINF:3567447054:ctb
ENZYME - GKFG-92-MONOMER
PHYSIOLOGICALLY-RELEVANT? - T
REACTION - TRANS-RXNKFG-17
REACTION-DIRECTION - PHYSIOL-LEFT-TO-RIGHT
//
UNIQUE-ID - ENZRXNKFG-1127
TYPES - Enzymatic-Reactions
COMMON-NAME - mcu:HMPREF0573_10595 NCS2 family nucleobase:cation symporter-2 (db=KEGG) (RBH) B
BASIS-FOR-ASSIGNMENT - :INFERRED-TRANSPORT-RXN
CITATIONS - :EV-COMP-AINF:3567447054:ctb
ENZYME - GKFG-104-MONOMER
PHYSIOLOGICALLY-RELEVANT? - T
REACTION - TRANS-RXNKFG-18
REACTION-DIRECTION - PHYSIOL-LEFT-TO-RIGHT
//
UNIQUE-ID - ENZRXNKFG-1128
TYPES - Enzymatic-Reactions
COMMON-NAME - cul:CULC22_02029 hypothetical protein; K11103 aerobic C4-dicarboxylate transport protein (db=KEGG) (RBH) B
BASIS-FOR-ASSIGNMENT - :INFERRED-TRANSPORT-RXN
CITATIONS - :EV-COMP-AINF:3567447054:ctb
ENZYME - GKFG-148-MONOMER
PHYSIOLOGICALLY-RELEVANT? - T
REACTION - TRANS-RXNKFG-19
REACTION-DIRECTION - PHYSIOL-LEFT-TO-RIGHT
//
UNIQUE-ID - ENZRXNKFG-1129
TYPES - Enzymatic-Reactions
COMMON-NAME - clj:CLJU_c18280 sugar transporter (db=KEGG) (RBH) B
BASIS-FOR-ASSIGNMENT - :INFERRED-TRANSPORT-RXN
CITATIONS - :EV-COMP-AINF:3567447054:ctb
ENZYME - GKFG-194-MONOMER
PHYSIOLOGICALLY-RELEVANT? - T
REACTION - TRANS-RXNKFG-7
REACTION-DIRECTION - PHYSIOL-LEFT-TO-RIGHT
//
UNIQUE-ID - ENZRXNKFG-1130
TYPES - Enzymatic-Reactions
COMMON-NAME - pfr:PFREUD_19110 iolT3; myo-inositol transporter IolT3 (db=KEGG) (RBH) B
BASIS-FOR-ASSIGNMENT - :INFERRED-TRANSPORT-RXN
CITATIONS - :EV-COMP-AINF:3567447054:ctb
ENZYME - GKFG-235-MONOMER
PHYSIOLOGICALLY-RELEVANT? - T
REACTION - TRANS-RXNKFG-20
REACTION-DIRECTION - PHYSIOL-LEFT-TO-RIGHT
//
UNIQUE-ID - ENZRXNKFG-1131
TYPES - Enzymatic-Reactions
COMMON-NAME - gob:Gobs_1709 choline/carnitine/betaine transporter; K02168 high-affinity choline transport protein (db=KEGG) (RBH) B
BASIS-FOR-ASSIGNMENT - :INFERRED-TRANSPORT-RXN
CITATIONS - :EV-COMP-AINF:3567447054:ctb
ENZYME - GKFG-278-MONOMER
PHYSIOLOGICALLY-RELEVANT? - T
REACTION - TRANS-RXN0-490
REACTION-DIRECTION - PHYSIOL-RIGHT-TO-LEFT
//
UNIQUE-ID - ENZRXNKFG-1132
TYPES - Enzymatic-Reactions
COMMON-NAME - gob:Gobs_1709 choline/carnitine/betaine transporter; K02168 high-affinity choline transport protein (db=KEGG) (RBH) B
BASIS-FOR-ASSIGNMENT - :INFERRED-TRANSPORT-RXN
CITATIONS - :EV-COMP-AINF:3567447054:ctb
ENZYME - GKFG-278-MONOMER
PHYSIOLOGICALLY-RELEVANT? - T
REACTION - TRANS-RXNKFG-21
REACTION-DIRECTION - PHYSIOL-LEFT-TO-RIGHT
//
UNIQUE-ID - ENZRXNKFG-1133
TYPES - Enzymatic-Reactions
COMMON-NAME - gob:Gobs_1709 choline/carnitine/betaine transporter; K02168 high-affinity choline transport protein (db=KEGG) (RBH) B
BASIS-FOR-ASSIGNMENT - :INFERRED-TRANSPORT-RXN
CITATIONS - :EV-COMP-AINF:3567447054:ctb
ENZYME - GKFG-278-MONOMER
PHYSIOLOGICALLY-RELEVANT? - T
REACTION - TRANS-RXNKFG-22
REACTION-DIRECTION - PHYSIOL-LEFT-TO-RIGHT
//
UNIQUE-ID - ENZRXNKFG-771
TYPES - Enzymatic-Reactions
COMMON-NAME - adk; adenylate kinase (EC:2.7.4.3); K00939 adenylate kinase [EC:2.7.4.3] (db=KEGG evalue=1.4e-45 bit_score=189.0 identity=52.2 coverage=96.82539682539682) (BLAST) C
BASIS-FOR-ASSIGNMENT - :EC-NUMBER
ENZYME - GKFG-467-MONOMER
PHYSIOLOGICALLY-RELEVANT? - T
REACTION - ADENYL-KIN-RXN
//
UNIQUE-ID - ENZRXNKFG-772
TYPES - Enzymatic-Reactions
COMMON-NAME - jde:Jden_0613 DNA-directed RNA polymerase subunit alpha; K03040 DNA-directed RNA polymerase subunit alpha [EC:2.7.7.6] (db=KEGG) (RBH) B
BASIS-FOR-ASSIGNMENT - :EC-NUMBER
ENZYME - GKFG-460-MONOMER
PHYSIOLOGICALLY-RELEVANT? - T
REACTION - DNA-DIRECTED-RNA-POLYMERASE-RXN
//
UNIQUE-ID - ENZRXNKFG-773
TYPES - Enzymatic-Reactions
COMMON-NAME - cfi:Celf_1033 ROK family protein; K00886 polyphosphate glucokinase [EC:2.7.1.63] (db=KEGG) (RBH) B
BASIS-FOR-ASSIGNMENT - :EC-NUMBER
ENZYME - GKFG-457-MONOMER
PHYSIOLOGICALLY-RELEVANT? - T
REACTION - 2.7.1.63-RXN
//
UNIQUE-ID - ENZRXNKFG-774
TYPES - Enzymatic-Reactions
COMMON-NAME - tRNA pseudouridine synthase A (EC:5.4.99.12); K06173 tRNA pseudouridine38-40 synthase [EC:5.4.99.12] (db=KEGG evalue=0.0 bit_score=252.0 identity=48.4 coverage=95.1890034364261) (BLAST) C
BASIS-FOR-ASSIGNMENT - :EC-NUMBER
ENZYME - GKFG-456-MONOMER
PHYSIOLOGICALLY-RELEVANT? - T
REACTION - TRNA-PSEUDOURIDINE-SYNTHASE-I-RXN
//
UNIQUE-ID - ENZRXNKFG-775
TYPES - Enzymatic-Reactions
COMMON-NAME - kfl:Kfla_1515 glycoside hydrolase clan GH-D; K07407 alpha-galactosidase [EC:3.2.1.22] (db=KEGG) (RBH) B
BASIS-FOR-ASSIGNMENT - :EC-NUMBER
ENZYME - GKFG-455-MONOMER
PHYSIOLOGICALLY-RELEVANT? - T
REACTION - RXN-12088
//
UNIQUE-ID - ENZRXNKFG-776
TYPES - Enzymatic-Reactions
COMMON-NAME - kfl:Kfla_1515 glycoside hydrolase clan GH-D; K07407 alpha-galactosidase [EC:3.2.1.22] (db=KEGG) (RBH) B
BASIS-FOR-ASSIGNMENT - :EC-NUMBER
ENZYME - GKFG-455-MONOMER
PHYSIOLOGICALLY-RELEVANT? - T
REACTION - RXN-11501
//
UNIQUE-ID - ENZRXNKFG-777
TYPES - Enzymatic-Reactions
COMMON-NAME - kfl:Kfla_1515 glycoside hydrolase clan GH-D; K07407 alpha-galactosidase [EC:3.2.1.22] (db=KEGG) (RBH) B
BASIS-FOR-ASSIGNMENT - :EC-NUMBER
ENZYME - GKFG-455-MONOMER
PHYSIOLOGICALLY-RELEVANT? - T
REACTION - ALPHAGALACTOSID-RXN
//
UNIQUE-ID - ENZRXNKFG-778
TYPES - Enzymatic-Reactions
COMMON-NAME - 2-amino-4-hydroxy-6-hydroxymethyldihydropteridine pyrophosphokinase; K00950 2-amino-4-hydroxy-6-hydroxymethyldihydropteridine diphosphokinase [EC:2.7.6.3] (db=KEGG evalue=0.0 bit_score=272.0 identity=43.5 coverage=52.6148969889065) (BLAST) C
BASIS-FOR-ASSIGNMENT - :EC-NUMBER
ENZYME - GKFG-448-MONOMER
PHYSIOLOGICALLY-RELEVANT? - T
REACTION - H2PTERIDINEPYROPHOSPHOKIN-RXN
//
UNIQUE-ID - ENZRXNKFG-779
TYPES - Enzymatic-Reactions
COMMON-NAME - cfi:Celf_1046 pantothenate kinase; K00867 type I pantothenate kinase [EC:2.7.1.33] (db=KEGG) (RBH) B
BASIS-FOR-ASSIGNMENT - :EC-NUMBER
ENZYME - GKFG-444-MONOMER
PHYSIOLOGICALLY-RELEVANT? - T
REACTION - PANTOTHENATE-KIN-RXN
//
UNIQUE-ID - ENZRXNKFG-780
TYPES - Enzymatic-Reactions
COMMON-NAME - cga:Celgi_0858 phosphoglucosamine mutase; K03431 phosphoglucosamine mutase [EC:5.4.2.10] (db=KEGG) (RBH) B
BASIS-FOR-ASSIGNMENT - :EC-NUMBER
ENZYME - GKFG-443-MONOMER
PHYSIOLOGICALLY-RELEVANT? - T
REACTION - 5.4.2.10-RXN
//
UNIQUE-ID - ENZRXNKFG-781
TYPES - Enzymatic-Reactions
COMMON-NAME - mcu:HMPREF0573_10293 glmS; glutamine--fructose-6-phosphate transaminase (EC:2.6.1.16); K00820 glucosamine--fructose-6-phosphate aminotransferase (isomerizing) [EC:2.6.1.16] (db=KEGG) (RBH) B
BASIS-FOR-ASSIGNMENT - :EC-NUMBER
ENZYME - GKFG-442-MONOMER
PHYSIOLOGICALLY-RELEVANT? - T
REACTION - L-GLN-FRUCT-6-P-AMINOTRANS-RXN
//
UNIQUE-ID - ENZRXNKFG-782
TYPES - Enzymatic-Reactions
COMMON-NAME - cfl:Cfla_2600 alanine racemase (EC:5.1.1.1); K01775 alanine racemase [EC:5.1.1.1] (db=KEGG) (RBH) B
BASIS-FOR-ASSIGNMENT - :EC-NUMBER
ENZYME - GKFG-440-MONOMER
PHYSIOLOGICALLY-RELEVANT? - T
REACTION - ALARACECAT-RXN
//
UNIQUE-ID - ENZRXNKFG-783
TYPES - Enzymatic-Reactions
COMMON-NAME - folP1; putative dihydropteroate synthase; K00796 dihydropteroate synthase [EC:2.5.1.15] (db=KEGG evalue=0.0 bit_score=275.0 identity=51.6 coverage=91.86440677966101) (BLAST) C
BASIS-FOR-ASSIGNMENT - :EC-NUMBER
ENZYME - GKFG-437-MONOMER
PHYSIOLOGICALLY-RELEVANT? - T
REACTION - H2PTEROATESYNTH-RXN
//
UNIQUE-ID - ENZRXNKFG-784
TYPES - Enzymatic-Reactions
COMMON-NAME - ribosomal-protein-alanine acetyltransferase; K03789 ribosomal-protein-alanine N-acetyltransferase [EC:2.3.1.128] (db=KEGG evalue=2.1e-21 bit_score=107.0 identity=40.4 coverage=92.5925925925926) (BLAST) C
BASIS-FOR-ASSIGNMENT - :EC-NUMBER
ENZYME - GKFG-436-MONOMER
PHYSIOLOGICALLY-RELEVANT? - T
REACTION - 2.3.1.128-RXN
//
UNIQUE-ID - ENZRXNKFG-785
TYPES - Enzymatic-Reactions
COMMON-NAME - sdhC; succinate dehydrogenase subunit C (EC:1.3.99.1); K00241 succinate dehydrogenase cytochrome b556 subunit (db=KEGG evalue=0.0 bit_score=241.0 identity=47.9 coverage=96.96969696969697) (BLAST) C
BASIS-FOR-ASSIGNMENT - :EC-NUMBER
ENZYME - GKFG-435-MONOMER
PHYSIOLOGICALLY-RELEVANT? - T
REACTION - SUCC-FUM-OXRED-RXN
//
UNIQUE-ID - ENZRXNKFG-786
TYPES - Enzymatic-Reactions
COMMON-NAME - ahe:Arch_1331 succinate dehydrogenase or fumarate reductase, flavoprotein subunit (EC:1.3.99.1); K00239 succinate dehydrogenase flavoprotein subunit [EC:1.3.99.1] (db=KEGG) (RBH) B
BASIS-FOR-ASSIGNMENT - :EC-NUMBER
ENZYME - GKFG-434-MONOMER
PHYSIOLOGICALLY-RELEVANT? - T
REACTION - SUCC-FUM-OXRED-RXN
//
UNIQUE-ID - ENZRXNKFG-787
TYPES - Enzymatic-Reactions
COMMON-NAME - mcu:HMPREF0573_10281 sdhB; succinate dehydrogenase/fumarate reductase iron-sulfur subunit (EC:1.3.99.1); K00240 succinate dehydrogenase iron-sulfur subunit [EC:1.3.99.1] (db=KEGG) (RBH) B
BASIS-FOR-ASSIGNMENT - :EC-NUMBER
ENZYME - GKFG-433-MONOMER
PHYSIOLOGICALLY-RELEVANT? - T
REACTION - SUCC-FUM-OXRED-RXN
//
UNIQUE-ID - ENZRXNKFG-788
TYPES - Enzymatic-Reactions
COMMON-NAME - ahe:Arch_1329 glycoprotease family metalloendopeptidase (EC:3.4.24.57); K01409 O-sialoglycoprotein endopeptidase [EC:3.4.24.57] (db=KEGG) (RBH) B
BASIS-FOR-ASSIGNMENT - :EC-NUMBER
ENZYME - GKFG-432-MONOMER
PHYSIOLOGICALLY-RELEVANT? - T
REACTION - 3.4.24.57-RXN
//
UNIQUE-ID - ENZRXNKFG-789
TYPES - Enzymatic-Reactions
COMMON-NAME - pfr:PFREUD_19040 tal2; transaldolase (EC:2.2.1.2); K00616 transaldolase [EC:2.2.1.2] (db=KEGG) (RBH) B
BASIS-FOR-ASSIGNMENT - :EC-NUMBER
ENZYME - GKFG-429-MONOMER
PHYSIOLOGICALLY-RELEVANT? - T
REACTION - TRANSALDOL-RXN
//
UNIQUE-ID - ENZRXNKFG-790
TYPES - Enzymatic-Reactions
COMMON-NAME - pfr:PFREUD_19060 iolC; myo-inositol catabolism protein IolC; K03338 5-dehydro-2-deoxygluconokinase [EC:2.7.1.92] (db=KEGG) (RBH) B
BASIS-FOR-ASSIGNMENT - :EC-NUMBER
ENZYME - GKFG-427-MONOMER
PHYSIOLOGICALLY-RELEVANT? - T
REACTION - 5-DEHYDRO-2-DEOXYGLUCONOKINASE-RXN
//
UNIQUE-ID - ENZRXNKFG-791
TYPES - Enzymatic-Reactions
COMMON-NAME - folE; GTP cyclohydrolase I (EC:3.5.4.16); K01495 GTP cyclohydrolase I [EC:3.5.4.16] (db=KEGG evalue=0.0 bit_score=243.0 identity=60.0 coverage=97.35449735449735) (BLAST) C
BASIS-FOR-ASSIGNMENT - :EC-NUMBER
ENZYME - GKFG-426-MONOMER
PHYSIOLOGICALLY-RELEVANT? - T
REACTION - GTP-CYCLOHYDRO-I-RXN
//
UNIQUE-ID - ENZRXNKFG-792
TYPES - Enzymatic-Reactions
COMMON-NAME - pfr:PFREUD_19090 iolD; acetolactate synthase (EC:2.2.1.6); K03336 3D-(3,5/4)-trihydroxycyclohexane-1,2-dione hydrolase [EC:3.7.1.-] (db=KEGG) (RBH) B
BASIS-FOR-ASSIGNMENT - :EC-NUMBER
ENZYME - GKFG-423-MONOMER
PHYSIOLOGICALLY-RELEVANT? - T
REACTION - ACETOOHBUTSYN-RXN
//
UNIQUE-ID - ENZRXNKFG-793
TYPES - Enzymatic-Reactions
COMMON-NAME - pfr:PFREUD_19090 iolD; acetolactate synthase (EC:2.2.1.6); K03336 3D-(3,5/4)-trihydroxycyclohexane-1,2-dione hydrolase [EC:3.7.1.-] (db=KEGG) (RBH) B
BASIS-FOR-ASSIGNMENT - :EC-NUMBER
ENZYME - GKFG-423-MONOMER
PHYSIOLOGICALLY-RELEVANT? - T
REACTION - ACETOLACTSYN-RXN
//
UNIQUE-ID - ENZRXNKFG-794
TYPES - Enzymatic-Reactions
COMMON-NAME - bcv:Bcav_0702 ATP-dependent metalloprotease FtsH (EC:3.6.4.3); K03798 cell division protease FtsH [EC:3.4.24.-] (db=KEGG) (RBH) B
BASIS-FOR-ASSIGNMENT - :EC-NUMBER
ENZYME - GKFG-415-MONOMER
PHYSIOLOGICALLY-RELEVANT? - T
REACTION - 3.6.4.3-RXN
//
UNIQUE-ID - ENZRXNKFG-795
TYPES - Enzymatic-Reactions
COMMON-NAME - DNA polymerase III epsilon subunit-like 3'-5' exonuclease; K02342 DNA polymerase III subunit epsilon [EC:2.7.7.7] (db=KEGG evalue=0.0 bit_score=210.0 identity=46.1 coverage=98.2532751091703) (BLAST) C
BASIS-FOR-ASSIGNMENT - :EC-NUMBER
ENZYME - GKFG-408-MONOMER
PHYSIOLOGICALLY-RELEVANT? - T
REACTION - DNA-DIRECTED-DNA-POLYMERASE-RXN
//
UNIQUE-ID - ENZRXNKFG-796
TYPES - Enzymatic-Reactions
COMMON-NAME - guaB2; IMP dehydrogenase (EC:1.1.1.205); K00088 IMP dehydrogenase [EC:1.1.1.205] (db=KEGG evalue=0.0 bit_score=766.0 identity=77.1 coverage=97.01789264413519) (BLAST) C
BASIS-FOR-ASSIGNMENT - :EC-NUMBER
ENZYME - GKFG-407-MONOMER
PHYSIOLOGICALLY-RELEVANT? - T
REACTION - IMP-DEHYDROG-RXN
//
UNIQUE-ID - ENZRXNKFG-797
TYPES - Enzymatic-Reactions
COMMON-NAME - H(+)-transporting two-sector ATPase (EC:3.6.3.14) (db=KEGG evalue=0.0 bit_score=533.0 identity=59.9 coverage=96.73202614379085) (BLAST) C
BASIS-FOR-ASSIGNMENT - :EC-NUMBER
ENZYME - GKFG-404-MONOMER
PHYSIOLOGICALLY-RELEVANT? - T
REACTION - ATPSYN-RXN
//
UNIQUE-ID - ENZRXNKFG-798
TYPES - Enzymatic-Reactions
COMMON-NAME - DNA repair protein RadA (EC:2.1.1.63); K04485 DNA repair protein RadA/Sms (db=KEGG evalue=0.0 bit_score=547.0 identity=62.3 coverage=96.35974304068522) (BLAST) C
BASIS-FOR-ASSIGNMENT - :EC-NUMBER
ENZYME - GKFG-402-MONOMER
PHYSIOLOGICALLY-RELEVANT? - T
REACTION - 2.1.1.63-RXN
//
UNIQUE-ID - ENZRXNKFG-799
TYPES - Enzymatic-Reactions
COMMON-NAME - 2-amino-4-hydroxy-6-hydroxymethyldihydropteridine pyrophosphokinase; K00950 2-amino-4-hydroxy-6-hydroxymethyldihydropteridine diphosphokinase [EC:2.7.6.3] (db=KEGG evalue=0.0 bit_score=272.0 identity=43.5 coverage=52.6148969889065) (BLAST) C
BASIS-FOR-ASSIGNMENT - :EC-NUMBER
ENZYME - GKFG-398-MONOMER
PHYSIOLOGICALLY-RELEVANT? - T
REACTION - H2PTERIDINEPYROPHOSPHOKIN-RXN
//
UNIQUE-ID - ENZRXNKFG-800
TYPES - Enzymatic-Reactions
COMMON-NAME - folP1; putative dihydropteroate synthase; K00796 dihydropteroate synthase [EC:2.5.1.15] (db=KEGG evalue=0.0 bit_score=275.0 identity=51.6 coverage=91.86440677966101) (BLAST) C
BASIS-FOR-ASSIGNMENT - :EC-NUMBER
ENZYME - GKFG-397-MONOMER
PHYSIOLOGICALLY-RELEVANT? - T
REACTION - H2PTEROATESYNTH-RXN
//
UNIQUE-ID - ENZRXNKFG-801
TYPES - Enzymatic-Reactions
COMMON-NAME - folE; GTP cyclohydrolase I (EC:3.5.4.16); K01495 GTP cyclohydrolase I [EC:3.5.4.16] (db=KEGG evalue=0.0 bit_score=243.0 identity=60.0 coverage=97.35449735449735) (BLAST) C
BASIS-FOR-ASSIGNMENT - :EC-NUMBER
ENZYME - GKFG-396-MONOMER
PHYSIOLOGICALLY-RELEVANT? - T
REACTION - GTP-CYCLOHYDRO-I-RXN
//
UNIQUE-ID - ENZRXNKFG-802
TYPES - Enzymatic-Reactions
COMMON-NAME - ATP-dependent metalloprotease FtsH (EC:3.6.4.3); K03798 cell division protease FtsH [EC:3.4.24.-] (db=KEGG evalue=0.0 bit_score=800.0 identity=63.9 coverage=92.64264264264264) (BLAST) C
BASIS-FOR-ASSIGNMENT - :EC-NUMBER
ENZYME - GKFG-395-MONOMER
PHYSIOLOGICALLY-RELEVANT? - T
REACTION - 3.6.4.3-RXN
//
UNIQUE-ID - ENZRXNKFG-803
TYPES - Enzymatic-Reactions
COMMON-NAME - hypoxanthine phosphoribosyltransferase (EC:2.4.2.8); K00760 hypoxanthine phosphoribosyltransferase [EC:2.4.2.8] (db=KEGG evalue=0.0 bit_score=286.0 identity=75.8 coverage=98.36956521739131) (BLAST) C
BASIS-FOR-ASSIGNMENT - :EC-NUMBER
ENZYME - GKFG-394-MONOMER
PHYSIOLOGICALLY-RELEVANT? - T
REACTION - HYPOXANPRIBOSYLTRAN-RXN
//
UNIQUE-ID - ENZRXNKFG-804
TYPES - Enzymatic-Reactions
COMMON-NAME - hypoxanthine phosphoribosyltransferase (EC:2.4.2.8); K00760 hypoxanthine phosphoribosyltransferase [EC:2.4.2.8] (db=KEGG evalue=0.0 bit_score=286.0 identity=75.8 coverage=98.36956521739131) (BLAST) C
BASIS-FOR-ASSIGNMENT - :EC-NUMBER
ENZYME - GKFG-394-MONOMER
PHYSIOLOGICALLY-RELEVANT? - T
REACTION - GUANPRIBOSYLTRAN-RXN
//
UNIQUE-ID - ENZRXNKFG-805
TYPES - Enzymatic-Reactions
COMMON-NAME - tRNA(Ile)-lysidine synthetase; K04075 tRNA(Ile)-lysidine synthase [EC:6.3.4.19] (db=KEGG evalue=0.0 bit_score=217.0 identity=43.1 coverage=88.39779005524862) (BLAST) C
BASIS-FOR-ASSIGNMENT - :EC-NUMBER
ENZYME - GKFG-393-MONOMER
PHYSIOLOGICALLY-RELEVANT? - T
REACTION - RXN-1961
//
UNIQUE-ID - ENZRXNKFG-806
TYPES - Enzymatic-Reactions
COMMON-NAME - D-alanyl-D-alanine carboxypeptidase/D-alanyl-D-alanine-endopeptidase; K07259 D-alanyl-D-alanine carboxypeptidase / D-alanyl-D-alanine-endopeptidase (penicillin-binding protein 4) [EC:3.4.16.4 3.4.21.-] (db=KEGG evalue=0.0 bit_score=244.0 identity=34.6 coverage=94.17879417879418) (BLAST) C
BASIS-FOR-ASSIGNMENT - :EC-NUMBER
ENZYME - GKFG-392-MONOMER
PHYSIOLOGICALLY-RELEVANT? - T
REACTION - RXN-11351
//
UNIQUE-ID - ENZRXNKFG-807
TYPES - Enzymatic-Reactions
COMMON-NAME - D-alanyl-D-alanine carboxypeptidase/D-alanyl-D-alanine-endopeptidase; K07259 D-alanyl-D-alanine carboxypeptidase / D-alanyl-D-alanine-endopeptidase (penicillin-binding protein 4) [EC:3.4.16.4 3.4.21.-] (db=KEGG evalue=0.0 bit_score=244.0 identity=34.6 coverage=94.17879417879418) (BLAST) C
BASIS-FOR-ASSIGNMENT - :EC-NUMBER
ENZYME - GKFG-392-MONOMER
PHYSIOLOGICALLY-RELEVANT? - T
REACTION - RXN-11302
//
UNIQUE-ID - ENZRXNKFG-808
TYPES - Enzymatic-Reactions
COMMON-NAME - D-alanyl-D-alanine carboxypeptidase/D-alanyl-D-alanine-endopeptidase; K07259 D-alanyl-D-alanine carboxypeptidase / D-alanyl-D-alanine-endopeptidase (penicillin-binding protein 4) [EC:3.4.16.4 3.4.21.-] (db=KEGG evalue=0.0 bit_score=244.0 identity=34.6 coverage=94.17879417879418) (BLAST) C
BASIS-FOR-ASSIGNMENT - :EC-NUMBER
ENZYME - GKFG-392-MONOMER
PHYSIOLOGICALLY-RELEVANT? - T
REACTION - RXN-11065
//
UNIQUE-ID - ENZRXNKFG-809
TYPES - Enzymatic-Reactions
COMMON-NAME - D-alanyl-D-alanine carboxypeptidase/D-alanyl-D-alanine-endopeptidase; K07259 D-alanyl-D-alanine carboxypeptidase / D-alanyl-D-alanine-endopeptidase (penicillin-binding protein 4) [EC:3.4.16.4 3.4.21.-] (db=KEGG evalue=0.0 bit_score=244.0 identity=34.6 coverage=94.17879417879418) (BLAST) C
BASIS-FOR-ASSIGNMENT - :EC-NUMBER
ENZYME - GKFG-392-MONOMER
PHYSIOLOGICALLY-RELEVANT? - T
REACTION - 3.4.16.4-RXN
//
UNIQUE-ID - ENZRXNKFG-810
TYPES - Enzymatic-Reactions
COMMON-NAME - Inorganic diphosphatase; K01507 inorganic pyrophosphatase [EC:3.6.1.1] (db=KEGG evalue=2.8e-45 bit_score=186.0 identity=90.5 coverage=94.94949494949495) (BLAST) C
BASIS-FOR-ASSIGNMENT - :EC-NUMBER
ENZYME - GKFG-391-MONOMER
PHYSIOLOGICALLY-RELEVANT? - T
REACTION - INORGPYROPHOSPHAT-RXN
//
UNIQUE-ID - ENZRXNKFG-811
TYPES - Enzymatic-Reactions
COMMON-NAME - inorganic diphosphatase (EC:3.6.1.1); K01507 inorganic pyrophosphatase [EC:3.6.1.1] (db=KEGG evalue=2.2e-30 bit_score=137.0 identity=81.0 coverage=70.9090909090909) (BLAST) C
BASIS-FOR-ASSIGNMENT - :EC-NUMBER
ENZYME - GKFG-389-MONOMER
PHYSIOLOGICALLY-RELEVANT? - T
REACTION - INORGPYROPHOSPHAT-RXN
//
UNIQUE-ID - ENZRXNKFG-812
TYPES - Enzymatic-Reactions
COMMON-NAME - bbi:BBIF_1734 sialidase; K01186 sialidase-1 [EC:3.2.1.18] (db=KEGG) (RBH) B
BASIS-FOR-ASSIGNMENT - :EC-NUMBER
ENZYME - GKFG-381-MONOMER
PHYSIOLOGICALLY-RELEVANT? - T
REACTION - 3.2.1.18-RXN
//
UNIQUE-ID - ENZRXNKFG-813
TYPES - Enzymatic-Reactions
COMMON-NAME - bbp:BBPR_1438 lacto-N-biosidase (EC:3.2.1.52); K12373 hexosaminidase [EC:3.2.1.52] (db=KEGG) (RBH) B
BASIS-FOR-ASSIGNMENT - :EC-NUMBER
ENZYME - GKFG-377-MONOMER
PHYSIOLOGICALLY-RELEVANT? - T
REACTION - RXN-12626
//
UNIQUE-ID - ENZRXNKFG-814
TYPES - Enzymatic-Reactions
COMMON-NAME - bbp:BBPR_1438 lacto-N-biosidase (EC:3.2.1.52); K12373 hexosaminidase [EC:3.2.1.52] (db=KEGG) (RBH) B
BASIS-FOR-ASSIGNMENT - :EC-NUMBER
ENZYME - GKFG-377-MONOMER
PHYSIOLOGICALLY-RELEVANT? - T
REACTION - RXN-12625
//
UNIQUE-ID - ENZRXNKFG-815
TYPES - Enzymatic-Reactions
COMMON-NAME - bbp:BBPR_1438 lacto-N-biosidase (EC:3.2.1.52); K12373 hexosaminidase [EC:3.2.1.52] (db=KEGG) (RBH) B
BASIS-FOR-ASSIGNMENT - :EC-NUMBER
ENZYME - GKFG-377-MONOMER
PHYSIOLOGICALLY-RELEVANT? - T
REACTION - RXN0-5226
//
UNIQUE-ID - ENZRXNKFG-816
TYPES - Enzymatic-Reactions
COMMON-NAME - bbp:BBPR_1438 lacto-N-biosidase (EC:3.2.1.52); K12373 hexosaminidase [EC:3.2.1.52] (db=KEGG) (RBH) B
BASIS-FOR-ASSIGNMENT - :EC-NUMBER
ENZYME - GKFG-377-MONOMER
PHYSIOLOGICALLY-RELEVANT? - T
REACTION - RXN-11622
//
UNIQUE-ID - ENZRXNKFG-817
TYPES - Enzymatic-Reactions
COMMON-NAME - bbp:BBPR_1438 lacto-N-biosidase (EC:3.2.1.52); K12373 hexosaminidase [EC:3.2.1.52] (db=KEGG) (RBH) B
BASIS-FOR-ASSIGNMENT - :EC-NUMBER
ENZYME - GKFG-377-MONOMER
PHYSIOLOGICALLY-RELEVANT? - T
REACTION - 3.2.1.52-RXN
//
UNIQUE-ID - ENZRXNKFG-818
TYPES - Enzymatic-Reactions
COMMON-NAME - mcu:HMPREF0573_11145 aspC; aspartate transaminase (EC:2.6.1.1) (db=KEGG) (RBH) B
BASIS-FOR-ASSIGNMENT - :EC-NUMBER
ENZYME - GKFG-364-MONOMER
PHYSIOLOGICALLY-RELEVANT? - T
REACTION - 3-SULFINOALANINE-AMINOTRANSFERASE-RXN
//
UNIQUE-ID - ENZRXNKFG-819
TYPES - Enzymatic-Reactions
COMMON-NAME - mcu:HMPREF0573_11145 aspC; aspartate transaminase (EC:2.6.1.1) (db=KEGG) (RBH) B
BASIS-FOR-ASSIGNMENT - :EC-NUMBER
ENZYME - GKFG-364-MONOMER
PHYSIOLOGICALLY-RELEVANT? - T
REACTION - RXN-11737
//
UNIQUE-ID - ENZRXNKFG-820
TYPES - Enzymatic-Reactions
COMMON-NAME - mcu:HMPREF0573_11145 aspC; aspartate transaminase (EC:2.6.1.1) (db=KEGG) (RBH) B
BASIS-FOR-ASSIGNMENT - :EC-NUMBER
ENZYME - GKFG-364-MONOMER
PHYSIOLOGICALLY-RELEVANT? - T
REACTION - ASPAMINOTRANS-RXN
//
UNIQUE-ID - ENZRXNKFG-821
TYPES - Enzymatic-Reactions
COMMON-NAME - mcu:HMPREF0573_11145 aspC; aspartate transaminase (EC:2.6.1.1) (db=KEGG) (RBH) B
BASIS-FOR-ASSIGNMENT - :EC-NUMBER
ENZYME - GKFG-364-MONOMER
PHYSIOLOGICALLY-RELEVANT? - T
REACTION - RXN-10814
//
UNIQUE-ID - ENZRXNKFG-822
TYPES - Enzymatic-Reactions
COMMON-NAME - bbi:BBIF_0256 lnbP1; lacto-N-biose phosphorylase 2; K15533 1,3-beta-galactosyl-N-acetylhexosamine phosphorylase [EC:2.4.1.211] (db=KEGG) (RBH) B
BASIS-FOR-ASSIGNMENT - :EC-NUMBER
ENZYME - GKFG-360-MONOMER
PHYSIOLOGICALLY-RELEVANT? - T
REACTION - 2.4.1.211-RXN
//
UNIQUE-ID - ENZRXNKFG-823
TYPES - Enzymatic-Reactions
COMMON-NAME - ahe:Arch_0060 glycerophosphoryl diester phosphodiesterase; K01126 glycerophosphoryl diester phosphodiesterase [EC:3.1.4.46] (db=KEGG) (RBH) B
BASIS-FOR-ASSIGNMENT - :EC-NUMBER
ENZYME - GKFG-359-MONOMER
PHYSIOLOGICALLY-RELEVANT? - T
REACTION - GLYCPDIESTER-RXN
//
UNIQUE-ID - ENZRXNKFG-824
TYPES - Enzymatic-Reactions
COMMON-NAME - ske:Sked_08700 UDP-N-acetylglucosamine 2-epimerase; K01791 UDP-N-acetylglucosamine 2-epimerase [EC:5.1.3.14] (db=KEGG) (RBH) B
BASIS-FOR-ASSIGNMENT - :EC-NUMBER
ENZYME - GKFG-357-MONOMER
PHYSIOLOGICALLY-RELEVANT? - T
REACTION - RXN-9987
//
UNIQUE-ID - ENZRXNKFG-825
TYPES - Enzymatic-Reactions
COMMON-NAME - ske:Sked_08700 UDP-N-acetylglucosamine 2-epimerase; K01791 UDP-N-acetylglucosamine 2-epimerase [EC:5.1.3.14] (db=KEGG) (RBH) B
BASIS-FOR-ASSIGNMENT - :EC-NUMBER
ENZYME - GKFG-357-MONOMER
PHYSIOLOGICALLY-RELEVANT? - T
REACTION - UDPGLCNACEPIM-RXN
//
UNIQUE-ID - ENZRXNKFG-826
TYPES - Enzymatic-Reactions
COMMON-NAME - iva:Isova_0629 UDP-N-acetylenolpyruvoylglucosamine reductase; K00075 UDP-N-acetylmuramate dehydrogenase [EC:1.1.1.158] (db=KEGG) (RBH) B
BASIS-FOR-ASSIGNMENT - :EC-NUMBER
ENZYME - GKFG-356-MONOMER
PHYSIOLOGICALLY-RELEVANT? - T
REACTION - UDPNACETYLMURAMATEDEHYDROG-RXN
//
UNIQUE-ID - ENZRXNKFG-827
TYPES - Enzymatic-Reactions
COMMON-NAME - ahe:Arch_0262 glycerol kinase (EC:2.7.1.30); K00864 glycerol kinase [EC:2.7.1.30] (db=KEGG) (RBH) B
BASIS-FOR-ASSIGNMENT - :EC-NUMBER
ENZYME - GKFG-353-MONOMER
PHYSIOLOGICALLY-RELEVANT? - T
REACTION - GLYCEROL-KIN-RXN
//
UNIQUE-ID - ENZRXNKFG-828
TYPES - Enzymatic-Reactions
COMMON-NAME - ahe:Arch_0333 N-acetylglucosamine-6-phosphate deacetylase (EC:3.5.1.25); K01443 N-acetylglucosamine-6-phosphate deacetylase [EC:3.5.1.25] (db=KEGG) (RBH) B
BASIS-FOR-ASSIGNMENT - :EC-NUMBER
ENZYME - GKFG-347-MONOMER
PHYSIOLOGICALLY-RELEVANT? - T
REACTION - 3.5.1.80-RXN
//
UNIQUE-ID - ENZRXNKFG-829
TYPES - Enzymatic-Reactions
COMMON-NAME - ahe:Arch_0333 N-acetylglucosamine-6-phosphate deacetylase (EC:3.5.1.25); K01443 N-acetylglucosamine-6-phosphate deacetylase [EC:3.5.1.25] (db=KEGG) (RBH) B
BASIS-FOR-ASSIGNMENT - :EC-NUMBER
ENZYME - GKFG-347-MONOMER
PHYSIOLOGICALLY-RELEVANT? - T
REACTION - NAG6PDEACET-RXN
//
UNIQUE-ID - ENZRXNKFG-830
TYPES - Enzymatic-Reactions
COMMON-NAME - aldose 1-epimerase family protein; K01792 glucose-6-phosphate 1-epimerase [EC:5.1.3.15] (db=KEGG evalue=1.2e-36 bit_score=159.0 identity=32.8 coverage=83.9622641509434) (BLAST) C
BASIS-FOR-ASSIGNMENT - :EC-NUMBER
ENZYME - GKFG-338-MONOMER
PHYSIOLOGICALLY-RELEVANT? - T
REACTION - GLUCOSE-6-PHOSPHATE-1-EPIMERASE-RXN
//
UNIQUE-ID - ENZRXNKFG-831
TYPES - Enzymatic-Reactions
COMMON-NAME - ahe:Arch_1414 FAD-dependent pyridine nucleotide-disulfide oxidoreductase; K00528 ferredoxin--NADP+ reductase [EC:1.18.1.2] (db=KEGG) (RBH) B
BASIS-FOR-ASSIGNMENT - :EC-NUMBER
ENZYME - GKFG-336-MONOMER
PHYSIOLOGICALLY-RELEVANT? - T
REACTION - FLAVONADPREDUCT-RXN
//
UNIQUE-ID - ENZRXNKFG-832
TYPES - Enzymatic-Reactions
COMMON-NAME - ahe:Arch_1414 FAD-dependent pyridine nucleotide-disulfide oxidoreductase; K00528 ferredoxin--NADP+ reductase [EC:1.18.1.2] (db=KEGG) (RBH) B
BASIS-FOR-ASSIGNMENT - :EC-NUMBER
ENZYME - GKFG-336-MONOMER
PHYSIOLOGICALLY-RELEVANT? - T
REACTION - 1.18.1.2-RXN
//
UNIQUE-ID - ENZRXNKFG-833
TYPES - Enzymatic-Reactions
COMMON-NAME - hypoxanthine phosphoribosyltransferase (EC:2.4.2.8); K00760 hypoxanthine phosphoribosyltransferase [EC:2.4.2.8] (db=KEGG evalue=0.0 bit_score=286.0 identity=75.8 coverage=98.36956521739131) (BLAST) C
BASIS-FOR-ASSIGNMENT - :EC-NUMBER
ENZYME - GKFG-334-MONOMER
PHYSIOLOGICALLY-RELEVANT? - T
REACTION - HYPOXANPRIBOSYLTRAN-RXN
//
UNIQUE-ID - ENZRXNKFG-834
TYPES - Enzymatic-Reactions
COMMON-NAME - hypoxanthine phosphoribosyltransferase (EC:2.4.2.8); K00760 hypoxanthine phosphoribosyltransferase [EC:2.4.2.8] (db=KEGG evalue=0.0 bit_score=286.0 identity=75.8 coverage=98.36956521739131) (BLAST) C
BASIS-FOR-ASSIGNMENT - :EC-NUMBER
ENZYME - GKFG-334-MONOMER
PHYSIOLOGICALLY-RELEVANT? - T
REACTION - GUANPRIBOSYLTRAN-RXN
//
UNIQUE-ID - ENZRXNKFG-835
TYPES - Enzymatic-Reactions
COMMON-NAME - mcu:HMPREF0573_10437 ppk; polyphosphate kinase (EC:2.7.4.1); K00937 polyphosphate kinase [EC:2.7.4.1] (db=KEGG) (RBH) B
BASIS-FOR-ASSIGNMENT - :EC-NUMBER
ENZYME - GKFG-332-MONOMER
PHYSIOLOGICALLY-RELEVANT? - T
REACTION - POLYPHOSPHATE-KINASE-RXN
//
UNIQUE-ID - ENZRXNKFG-836
TYPES - Enzymatic-Reactions
COMMON-NAME - 2C-methyl-D-erythritol 2,4-cyclodiphosphate synthase; K01770 2-C-methyl-D-erythritol 2,4-cyclodiphosphate synthase [EC:4.6.1.12] (db=KEGG evalue=0.0 bit_score=203.0 identity=63.5 coverage=79.48717948717949) (BLAST) C
BASIS-FOR-ASSIGNMENT - :EC-NUMBER
ENZYME - GKFG-330-MONOMER
PHYSIOLOGICALLY-RELEVANT? - T
REACTION - RXN0-302
//
UNIQUE-ID - ENZRXNKFG-837
TYPES - Enzymatic-Reactions
COMMON-NAME - mcu:HMPREF0573_11678 L-proline dehydrogenase / delta-1-pyrroline-5-carboxylate dehydrogenase (EC:1.5.1.12); K13821 proline dehydrogenase / delta 1-pyrroline-5-carboxylate dehydrogenase [EC:1.5.99.8 1.5.1.12] (db=KEGG) (RBH) B
BASIS-FOR-ASSIGNMENT - :EC-NUMBER
ENZYME - GKFG-328-MONOMER
PHYSIOLOGICALLY-RELEVANT? - T
REACTION - HYDROXYPYRROLINEDEH-RXN
//
UNIQUE-ID - ENZRXNKFG-838
TYPES - Enzymatic-Reactions
COMMON-NAME - mcu:HMPREF0573_11678 L-proline dehydrogenase / delta-1-pyrroline-5-carboxylate dehydrogenase (EC:1.5.1.12); K13821 proline dehydrogenase / delta 1-pyrroline-5-carboxylate dehydrogenase [EC:1.5.99.8 1.5.1.12] (db=KEGG) (RBH) B
BASIS-FOR-ASSIGNMENT - :EC-NUMBER
ENZYME - GKFG-328-MONOMER
PHYSIOLOGICALLY-RELEVANT? - T
REACTION - RXN-11632
//
UNIQUE-ID - ENZRXNKFG-839
TYPES - Enzymatic-Reactions
COMMON-NAME - mcu:HMPREF0573_11678 L-proline dehydrogenase / delta-1-pyrroline-5-carboxylate dehydrogenase (EC:1.5.1.12); K13821 proline dehydrogenase / delta 1-pyrroline-5-carboxylate dehydrogenase [EC:1.5.99.8 1.5.1.12] (db=KEGG) (RBH) B
BASIS-FOR-ASSIGNMENT - :EC-NUMBER
ENZYME - GKFG-328-MONOMER
PHYSIOLOGICALLY-RELEVANT? - T
REACTION - RXN-821
//
UNIQUE-ID - ENZRXNKFG-840
TYPES - Enzymatic-Reactions
COMMON-NAME - peptidyl-prolyl cis-trans isomerase (rotamase) - cyclophilin family (EC:5.2.1.8); K03767 peptidyl-prolyl cis-trans isomerase A (cyclophilin A) [EC:5.2.1.8] (db=KEGG evalue=0.0 bit_score=245.0 identity=68.5 coverage=97.6470588235294) (BLAST) C
BASIS-FOR-ASSIGNMENT - :EC-NUMBER
ENZYME - GKFG-320-MONOMER
PHYSIOLOGICALLY-RELEVANT? - T
REACTION - PEPTIDYLPROLYL-ISOMERASE-RXN
//
UNIQUE-ID - ENZRXNKFG-841
TYPES - Enzymatic-Reactions
COMMON-NAME - mcu:HMPREF0573_10721 gltD; glutamate synthase (NADPH) small subunit (EC:1.4.1.13) (db=KEGG) (RBH) B
BASIS-FOR-ASSIGNMENT - :EC-NUMBER
ENZYME - GKFG-308-MONOMER
PHYSIOLOGICALLY-RELEVANT? - T
REACTION - GLUTAMIN-RXN
//
UNIQUE-ID - ENZRXNKFG-842
TYPES - Enzymatic-Reactions
COMMON-NAME - mcu:HMPREF0573_10721 gltD; glutamate synthase (NADPH) small subunit (EC:1.4.1.13) (db=KEGG) (RBH) B
BASIS-FOR-ASSIGNMENT - :EC-NUMBER
ENZYME - GKFG-308-MONOMER
PHYSIOLOGICALLY-RELEVANT? - T
REACTION - GLUTDEHYD-RXN
//
UNIQUE-ID - ENZRXNKFG-843
TYPES - Enzymatic-Reactions
COMMON-NAME - mcu:HMPREF0573_10721 gltD; glutamate synthase (NADPH) small subunit (EC:1.4.1.13) (db=KEGG) (RBH) B
BASIS-FOR-ASSIGNMENT - :EC-NUMBER
ENZYME - GKFG-308-MONOMER
PHYSIOLOGICALLY-RELEVANT? - T
REACTION - GLUTAMATESYN-RXN
//
UNIQUE-ID - ENZRXNKFG-844
TYPES - Enzymatic-Reactions
COMMON-NAME - mcu:HMPREF0573_10720 porB; pyruvate synthase (EC:1.2.7.1); K00170 pyruvate ferredoxin oxidoreductase, beta subunit [EC:1.2.7.1] (db=KEGG) (RBH) B
BASIS-FOR-ASSIGNMENT - :EC-NUMBER
ENZYME - GKFG-307-MONOMER
PHYSIOLOGICALLY-RELEVANT? - T
REACTION - PYRUFLAVREDUCT-RXN
//
UNIQUE-ID - ENZRXNKFG-845
TYPES - Enzymatic-Reactions
COMMON-NAME - mcu:HMPREF0573_10719 porA; pyruvate synthase (EC:1.2.7.1); K00169 pyruvate ferredoxin oxidoreductase, alpha subunit [EC:1.2.7.1] (db=KEGG) (RBH) B
BASIS-FOR-ASSIGNMENT - :EC-NUMBER
ENZYME - GKFG-306-MONOMER
PHYSIOLOGICALLY-RELEVANT? - T
REACTION - PYRUFLAVREDUCT-RXN
//
UNIQUE-ID - ENZRXNKFG-846
TYPES - Enzymatic-Reactions
COMMON-NAME - porG; pyruvate/ketoisovalerate oxidoreductase subunit gamma (EC:1.2.7.1); K00172 pyruvate ferredoxin oxidoreductase, gamma subunit [EC:1.2.7.1] (db=KEGG evalue=0.0 bit_score=267.0 identity=69.2 coverage=95.83333333333334) (BLAST) C
BASIS-FOR-ASSIGNMENT - :EC-NUMBER
ENZYME - GKFG-305-MONOMER
PHYSIOLOGICALLY-RELEVANT? - T
REACTION - PYRUFLAVREDUCT-RXN
//
UNIQUE-ID - ENZRXNKFG-847
TYPES - Enzymatic-Reactions
COMMON-NAME - mcu:HMPREF0573_11046 stsC; pyridoxal-phosphate-dependent aminotransferase (EC:2.6.1.50) (db=KEGG) (RBH) B
BASIS-FOR-ASSIGNMENT - :EC-NUMBER
ENZYME - GKFG-290-MONOMER
PHYSIOLOGICALLY-RELEVANT? - T
REACTION - 2.6.1.50-RXN
//
UNIQUE-ID - ENZRXNKFG-848
TYPES - Enzymatic-Reactions
COMMON-NAME - 2-C-methyl-D-erythritol 4-phosphate cytidylyltransferase; K00991 2-C-methyl-D-erythritol 4-phosphate cytidylyltransferase [EC:2.7.7.60] (db=KEGG evalue=4.1e-35 bit_score=154.0 identity=39.7 coverage=89.14728682170544) (BLAST) C
BASIS-FOR-ASSIGNMENT - :EC-NUMBER
ENZYME - GKFG-286-MONOMER
PHYSIOLOGICALLY-RELEVANT? - T
REACTION - 2.7.7.60-RXN
//
UNIQUE-ID - ENZRXNKFG-849
TYPES - Enzymatic-Reactions
COMMON-NAME - kfl:Kfla_6664 phosphoenolpyruvate-protein phosphotransferase; K02768 PTS system, fructose-specific IIA component [EC:2.7.1.69]; K08483 phosphotransferase system, enzyme I, PtsI [EC:2.7.3.9]; K11183 phosphocarrier protein FPr (db=KEGG) (RBH) B
BASIS-FOR-ASSIGNMENT - :EC-NUMBER
ENZYME - GKFG-282-MONOMER
PHYSIOLOGICALLY-RELEVANT? - T
REACTION - SUCROSEPHOSPHO-RXN
//
UNIQUE-ID - ENZRXNKFG-850
TYPES - Enzymatic-Reactions
COMMON-NAME - kfl:Kfla_6664 phosphoenolpyruvate-protein phosphotransferase; K02768 PTS system, fructose-specific IIA component [EC:2.7.1.69]; K08483 phosphotransferase system, enzyme I, PtsI [EC:2.7.3.9]; K11183 phosphocarrier protein FPr (db=KEGG) (RBH) B
BASIS-FOR-ASSIGNMENT - :EC-NUMBER
ENZYME - GKFG-282-MONOMER
PHYSIOLOGICALLY-RELEVANT? - T
REACTION - LACTOSEPHOSPHO-RXN
//
UNIQUE-ID - ENZRXNKFG-851
TYPES - Enzymatic-Reactions
COMMON-NAME - kfl:Kfla_6664 phosphoenolpyruvate-protein phosphotransferase; K02768 PTS system, fructose-specific IIA component [EC:2.7.1.69]; K08483 phosphotransferase system, enzyme I, PtsI [EC:2.7.3.9]; K11183 phosphocarrier protein FPr (db=KEGG) (RBH) B
BASIS-FOR-ASSIGNMENT - :EC-NUMBER
ENZYME - GKFG-282-MONOMER
PHYSIOLOGICALLY-RELEVANT? - T
REACTION - FRUCTOSEPHOSPHO-RXN
//
UNIQUE-ID - ENZRXNKFG-852
TYPES - Enzymatic-Reactions
COMMON-NAME - kfl:Kfla_6664 phosphoenolpyruvate-protein phosphotransferase; K02768 PTS system, fructose-specific IIA component [EC:2.7.1.69]; K08483 phosphotransferase system, enzyme I, PtsI [EC:2.7.3.9]; K11183 phosphocarrier protein FPr (db=KEGG) (RBH) B
BASIS-FOR-ASSIGNMENT - :EC-NUMBER
ENZYME - GKFG-282-MONOMER
PHYSIOLOGICALLY-RELEVANT? - T
REACTION - 2.7.1.69-RXN
//
UNIQUE-ID - ENZRXNKFG-853
TYPES - Enzymatic-Reactions
COMMON-NAME - kfl:Kfla_6664 phosphoenolpyruvate-protein phosphotransferase; K02768 PTS system, fructose-specific IIA component [EC:2.7.1.69]; K08483 phosphotransferase system, enzyme I, PtsI [EC:2.7.3.9]; K11183 phosphocarrier protein FPr (db=KEGG) (RBH) B
BASIS-FOR-ASSIGNMENT - :EC-NUMBER
ENZYME - GKFG-282-MONOMER
PHYSIOLOGICALLY-RELEVANT? - T
REACTION - 2.7.3.9-RXN
//
UNIQUE-ID - ENZRXNKFG-854
TYPES - Enzymatic-Reactions
COMMON-NAME - bfa:Bfae_19800 copper/silver-translocating P-type ATPase; K01533 Cu2+-exporting ATPase [EC:3.6.3.4] (db=KEGG) (RBH) B
BASIS-FOR-ASSIGNMENT - :EC-NUMBER
ENZYME - GKFG-281-MONOMER
PHYSIOLOGICALLY-RELEVANT? - T
REACTION - 3.6.3.4-RXN
//
UNIQUE-ID - ENZRXNKFG-855
TYPES - Enzymatic-Reactions
COMMON-NAME - hau:Haur_2392 beta-galactosidase; K12308 beta-galactosidase [EC:3.2.1.23] (db=KEGG) (RBH) B
BASIS-FOR-ASSIGNMENT - :EC-NUMBER
ENZYME - GKFG-275-MONOMER
PHYSIOLOGICALLY-RELEVANT? - T
REACTION - RXN-12400
//
UNIQUE-ID - ENZRXNKFG-856
TYPES - Enzymatic-Reactions
COMMON-NAME - hau:Haur_2392 beta-galactosidase; K12308 beta-galactosidase [EC:3.2.1.23] (db=KEGG) (RBH) B
BASIS-FOR-ASSIGNMENT - :EC-NUMBER
ENZYME - GKFG-275-MONOMER
PHYSIOLOGICALLY-RELEVANT? - T
REACTION - RXN-12399
//
UNIQUE-ID - ENZRXNKFG-857
TYPES - Enzymatic-Reactions
COMMON-NAME - hau:Haur_2392 beta-galactosidase; K12308 beta-galactosidase [EC:3.2.1.23] (db=KEGG) (RBH) B
BASIS-FOR-ASSIGNMENT - :EC-NUMBER
ENZYME - GKFG-275-MONOMER
PHYSIOLOGICALLY-RELEVANT? - T
REACTION - RXN-12398
//
UNIQUE-ID - ENZRXNKFG-858
TYPES - Enzymatic-Reactions
COMMON-NAME - hau:Haur_2392 beta-galactosidase; K12308 beta-galactosidase [EC:3.2.1.23] (db=KEGG) (RBH) B
BASIS-FOR-ASSIGNMENT - :EC-NUMBER
ENZYME - GKFG-275-MONOMER
PHYSIOLOGICALLY-RELEVANT? - T
REACTION - BETAGALACTOSID-RXN
//
UNIQUE-ID - ENZRXNKFG-859
TYPES - Enzymatic-Reactions
COMMON-NAME - hau:Haur_2392 beta-galactosidase; K12308 beta-galactosidase [EC:3.2.1.23] (db=KEGG) (RBH) B
BASIS-FOR-ASSIGNMENT - :EC-NUMBER
ENZYME - GKFG-275-MONOMER
PHYSIOLOGICALLY-RELEVANT? - T
REACTION - 3.2.1.23-RXN
//
UNIQUE-ID - ENZRXNKFG-860
TYPES - Enzymatic-Reactions
COMMON-NAME - hau:Haur_2392 beta-galactosidase; K12308 beta-galactosidase [EC:3.2.1.23] (db=KEGG) (RBH) B
BASIS-FOR-ASSIGNMENT - :EC-NUMBER
ENZYME - GKFG-275-MONOMER
PHYSIOLOGICALLY-RELEVANT? - T
REACTION - KETOLACTOSE-RXN
//
UNIQUE-ID - ENZRXNKFG-861
TYPES - Enzymatic-Reactions
COMMON-NAME - apn:Asphe3_10700 monosaccharide ABC transporter ATP-binding protein, CUT2 family; K10441 ribose transport system ATP-binding protein [EC:3.6.3.17] (db=KEGG) (RBH) B
BASIS-FOR-ASSIGNMENT - :EC-NUMBER
ENZYME - GKFG-273-MONOMER
PHYSIOLOGICALLY-RELEVANT? - T
REACTION - 3.6.3.17-RXN
//
UNIQUE-ID - ENZRXNKFG-862
TYPES - Enzymatic-Reactions
COMMON-NAME - bcv:Bcav_0730 xylose isomerase; K03335 inosose dehydratase [EC:4.2.1.44] (db=KEGG) (RBH) B
BASIS-FOR-ASSIGNMENT - :EC-NUMBER
ENZYME - GKFG-257-MONOMER
PHYSIOLOGICALLY-RELEVANT? - T
REACTION - MYO-INOSOSE-2-DEHYDRATASE-RXN
//
UNIQUE-ID - ENZRXNKFG-863
TYPES - Enzymatic-Reactions
COMMON-NAME - paz:TIA2EST2_01445 delta-aminolevulinic acid dehydratase (EC:4.2.1.24); K01698 porphobilinogen synthase [EC:4.2.1.24] (db=KEGG) (RBH) B
BASIS-FOR-ASSIGNMENT - :EC-NUMBER
ENZYME - GKFG-253-MONOMER
PHYSIOLOGICALLY-RELEVANT? - T
REACTION - PORPHOBILSYNTH-RXN
//
UNIQUE-ID - ENZRXNKFG-864
TYPES - Enzymatic-Reactions
COMMON-NAME - bcv:Bcav_1855 glutamine synthetase, type I (EC:6.3.1.2); K01915 glutamine synthetase [EC:6.3.1.2] (db=KEGG) (RBH) B
BASIS-FOR-ASSIGNMENT - :EC-NUMBER
ENZYME - GKFG-247-MONOMER
PHYSIOLOGICALLY-RELEVANT? - T
REACTION - GLUTAMINESYN-RXN
//
UNIQUE-ID - ENZRXNKFG-865
TYPES - Enzymatic-Reactions
COMMON-NAME - bcv:Bcav_0731 Inositol 2-dehydrogenase (EC:1.1.1.18); K00010 myo-inositol 2-dehydrogenase [EC:1.1.1.18] (db=KEGG) (RBH) B
BASIS-FOR-ASSIGNMENT - :EC-NUMBER
ENZYME - GKFG-246-MONOMER
PHYSIOLOGICALLY-RELEVANT? - T
REACTION - MYO-INOSITOL-2-DEHYDROGENASE-RXN
//
UNIQUE-ID - ENZRXNKFG-866
TYPES - Enzymatic-Reactions
COMMON-NAME - pcn:TIB1ST10_01570 hydroxymethylbilane synthase; K01749 hydroxymethylbilane synthase [EC:2.5.1.61] (db=KEGG) (RBH) B
BASIS-FOR-ASSIGNMENT - :EC-NUMBER
ENZYME - GKFG-243-MONOMER
PHYSIOLOGICALLY-RELEVANT? - T
REACTION - OHMETHYLBILANESYN-RXN
//
UNIQUE-ID - ENZRXNKFG-867
TYPES - Enzymatic-Reactions
COMMON-NAME - mts:MTES_1861 hemE; uroporphyrinogen-III decarboxylase; K01599 uroporphyrinogen decarboxylase [EC:4.1.1.37] (db=KEGG) (RBH) B
BASIS-FOR-ASSIGNMENT - :EC-NUMBER
ENZYME - GKFG-242-MONOMER
PHYSIOLOGICALLY-RELEVANT? - T
REACTION - RXN-10642
//
UNIQUE-ID - ENZRXNKFG-868
TYPES - Enzymatic-Reactions
COMMON-NAME - mts:MTES_1861 hemE; uroporphyrinogen-III decarboxylase; K01599 uroporphyrinogen decarboxylase [EC:4.1.1.37] (db=KEGG) (RBH) B
BASIS-FOR-ASSIGNMENT - :EC-NUMBER
ENZYME - GKFG-242-MONOMER
PHYSIOLOGICALLY-RELEVANT? - T
REACTION - UROGENDECARBOX-RXN
//
UNIQUE-ID - ENZRXNKFG-869
TYPES - Enzymatic-Reactions
COMMON-NAME - glutamyl-tRNA reductase (EC:1.2.1.70); K02492 glutamyl-tRNA reductase [EC:1.2.1.70] (db=KEGG evalue=1.9e-43 bit_score=181.0 identity=40.3 coverage=88.32116788321169) (BLAST) C
BASIS-FOR-ASSIGNMENT - :EC-NUMBER
ENZYME - GKFG-241-MONOMER
PHYSIOLOGICALLY-RELEVANT? - T
REACTION - GLUTRNAREDUCT-RXN
//
UNIQUE-ID - ENZRXNKFG-870
TYPES - Enzymatic-Reactions
COMMON-NAME - hemA; putative glutamyl-tRNA reductase (EC:1.2.1.70); K02492 glutamyl-tRNA reductase [EC:1.2.1.70] (db=KEGG evalue=7.7e-34 bit_score=149.0 identity=47.5 coverage=81.12244897959184) (BLAST) C
BASIS-FOR-ASSIGNMENT - :EC-NUMBER
ENZYME - GKFG-240-MONOMER
PHYSIOLOGICALLY-RELEVANT? - T
REACTION - GLUTRNAREDUCT-RXN
//
UNIQUE-ID - ENZRXNKFG-871
TYPES - Enzymatic-Reactions
COMMON-NAME - bcv:Bcav_1088 hemH; ferrochelatase (EC:4.99.1.1); K01772 ferrochelatase [EC:4.99.1.1] (db=KEGG) (RBH) B
BASIS-FOR-ASSIGNMENT - :EC-NUMBER
ENZYME - GKFG-239-MONOMER
PHYSIOLOGICALLY-RELEVANT? - T
REACTION - PROTOHEMEFERROCHELAT-RXN
//
UNIQUE-ID - ENZRXNKFG-872
TYPES - Enzymatic-Reactions
COMMON-NAME - bcv:Bcav_3635 adenylosuccinate synthetase (EC:6.3.4.4); K01939 adenylosuccinate synthase [EC:6.3.4.4] (db=KEGG) (RBH) B
BASIS-FOR-ASSIGNMENT - :EC-NUMBER
ENZYME - GKFG-234-MONOMER
PHYSIOLOGICALLY-RELEVANT? - T
REACTION - ADENYLOSUCCINATE-SYNTHASE-RXN
//
UNIQUE-ID - ENZRXNKFG-873
TYPES - Enzymatic-Reactions
COMMON-NAME - ahe:Arch_1659 cysteinyl-tRNA synthetase (EC:6.1.1.16); K01883 cysteinyl-tRNA synthetase [EC:6.1.1.16] (db=KEGG) (RBH) B
BASIS-FOR-ASSIGNMENT - :EC-NUMBER
ENZYME - GKFG-233-MONOMER
PHYSIOLOGICALLY-RELEVANT? - T
REACTION - CYSTEINE--TRNA-LIGASE-RXN
//
UNIQUE-ID - ENZRXNKFG-874
TYPES - Enzymatic-Reactions
COMMON-NAME - cfi:Celf_0608 RNA methyltransferase, TrmH family, group 3; K03218 23S rRNA (guanosine2251-2'-O)-methyltransferase [EC:2.1.1.185] (db=KEGG) (RBH) B
BASIS-FOR-ASSIGNMENT - :EC-NUMBER
ENZYME - GKFG-232-MONOMER
PHYSIOLOGICALLY-RELEVANT? - T
REACTION - RXN-11588
//
UNIQUE-ID - ENZRXNKFG-875
TYPES - Enzymatic-Reactions
COMMON-NAME - mcu:HMPREF0573_10801 pckG; phosphoenolpyruvate carboxykinase (EC:4.1.1.32); K01596 phosphoenolpyruvate carboxykinase (GTP) [EC:4.1.1.32] (db=KEGG) (RBH) B
BASIS-FOR-ASSIGNMENT - :EC-NUMBER
ENZYME - GKFG-225-MONOMER
PHYSIOLOGICALLY-RELEVANT? - T
REACTION - RXN-12481
//
UNIQUE-ID - ENZRXNKFG-876
TYPES - Enzymatic-Reactions
COMMON-NAME - mcu:HMPREF0573_10801 pckG; phosphoenolpyruvate carboxykinase (EC:4.1.1.32); K01596 phosphoenolpyruvate carboxykinase (GTP) [EC:4.1.1.32] (db=KEGG) (RBH) B
BASIS-FOR-ASSIGNMENT - :EC-NUMBER
ENZYME - GKFG-225-MONOMER
PHYSIOLOGICALLY-RELEVANT? - T
REACTION - 4.1.1.32-RXN
//
UNIQUE-ID - ENZRXNKFG-877
TYPES - Enzymatic-Reactions
COMMON-NAME - tRNA(Ile)-lysidine synthetase; K04075 tRNA(Ile)-lysidine synthase [EC:6.3.4.19] (db=KEGG evalue=0.0 bit_score=217.0 identity=43.1 coverage=88.39779005524862) (BLAST) C
BASIS-FOR-ASSIGNMENT - :EC-NUMBER
ENZYME - GKFG-223-MONOMER
PHYSIOLOGICALLY-RELEVANT? - T
REACTION - RXN-1961
//
UNIQUE-ID - ENZRXNKFG-878
TYPES - Enzymatic-Reactions
COMMON-NAME - phosphoribosylaminoimidazole-succinocarboxamide synthase (EC:6.3.2.6); K01923 phosphoribosylaminoimidazole-succinocarboxamide synthase [EC:6.3.2.6] (db=KEGG evalue=0.0 bit_score=291.0 identity=47.2 coverage=95.1923076923077) (BLAST) C
BASIS-FOR-ASSIGNMENT - :EC-NUMBER
ENZYME - GKFG-220-MONOMER
PHYSIOLOGICALLY-RELEVANT? - T
REACTION - SAICARSYN-RXN
//
UNIQUE-ID - ENZRXNKFG-879
TYPES - Enzymatic-Reactions
COMMON-NAME - methionine-R-sulfoxide reductase (EC:1.8.4.11); K07305 peptide-methionine (R)-S-oxide reductase [EC:1.8.4.12] (db=KEGG evalue=4.7e-43 bit_score=179.0 identity=63.4 coverage=90.29850746268657) (BLAST) C
BASIS-FOR-ASSIGNMENT - :EC-NUMBER
ENZYME - GKFG-216-MONOMER
PHYSIOLOGICALLY-RELEVANT? - T
REACTION - 1.8.4.12-RXN
//
UNIQUE-ID - ENZRXNKFG-880
TYPES - Enzymatic-Reactions
COMMON-NAME - methionine-R-sulfoxide reductase (EC:1.8.4.11); K07305 peptide-methionine (R)-S-oxide reductase [EC:1.8.4.12] (db=KEGG evalue=4.7e-43 bit_score=179.0 identity=63.4 coverage=90.29850746268657) (BLAST) C
BASIS-FOR-ASSIGNMENT - :EC-NUMBER
ENZYME - GKFG-216-MONOMER
PHYSIOLOGICALLY-RELEVANT? - T
REACTION - RXN-8669
//
UNIQUE-ID - ENZRXNKFG-881
TYPES - Enzymatic-Reactions
COMMON-NAME - methionine-R-sulfoxide reductase (EC:1.8.4.11); K07305 peptide-methionine (R)-S-oxide reductase [EC:1.8.4.12] (db=KEGG evalue=4.7e-43 bit_score=179.0 identity=63.4 coverage=90.29850746268657) (BLAST) C
BASIS-FOR-ASSIGNMENT - :EC-NUMBER
ENZYME - GKFG-216-MONOMER
PHYSIOLOGICALLY-RELEVANT? - T
REACTION - RXN-8668
//
UNIQUE-ID - ENZRXNKFG-882
TYPES - Enzymatic-Reactions
COMMON-NAME - thiamine-monophosphate kinase (EC:2.7.4.16); K00946 thiamine-monophosphate kinase [EC:2.7.4.16] (db=KEGG evalue=0.0 bit_score=246.0 identity=43.9 coverage=83.42105263157895) (BLAST) C
BASIS-FOR-ASSIGNMENT - :EC-NUMBER
ENZYME - GKFG-213-MONOMER
PHYSIOLOGICALLY-RELEVANT? - T
REACTION - THI-P-KIN-RXN
//
UNIQUE-ID - ENZRXNKFG-883
TYPES - Enzymatic-Reactions
COMMON-NAME - narI; nitrate reductase (EC:1.7.99.4); K00374 nitrate reductase 1, gamma subunit [EC:1.7.99.4] (db=KEGG evalue=0.0 bit_score=272.0 identity=61.4 coverage=86.72199170124482) (BLAST) C
BASIS-FOR-ASSIGNMENT - :EC-NUMBER
ENZYME - GKFG-208-MONOMER
PHYSIOLOGICALLY-RELEVANT? - T
REACTION - TRANS-RXN0-237
//
UNIQUE-ID - ENZRXNKFG-884
TYPES - Enzymatic-Reactions
COMMON-NAME - narI; nitrate reductase (EC:1.7.99.4); K00374 nitrate reductase 1, gamma subunit [EC:1.7.99.4] (db=KEGG evalue=0.0 bit_score=272.0 identity=61.4 coverage=86.72199170124482) (BLAST) C
BASIS-FOR-ASSIGNMENT - :EC-NUMBER
ENZYME - GKFG-208-MONOMER
PHYSIOLOGICALLY-RELEVANT? - T
REACTION - RXN0-6370
//
UNIQUE-ID - ENZRXNKFG-885
TYPES - Enzymatic-Reactions
COMMON-NAME - narI; nitrate reductase (EC:1.7.99.4); K00374 nitrate reductase 1, gamma subunit [EC:1.7.99.4] (db=KEGG evalue=0.0 bit_score=272.0 identity=61.4 coverage=86.72199170124482) (BLAST) C
BASIS-FOR-ASSIGNMENT - :EC-NUMBER
ENZYME - GKFG-208-MONOMER
PHYSIOLOGICALLY-RELEVANT? - T
REACTION - RXN0-6369
//
UNIQUE-ID - ENZRXNKFG-886
TYPES - Enzymatic-Reactions
COMMON-NAME - narI; nitrate reductase (EC:1.7.99.4); K00374 nitrate reductase 1, gamma subunit [EC:1.7.99.4] (db=KEGG evalue=0.0 bit_score=272.0 identity=61.4 coverage=86.72199170124482) (BLAST) C
BASIS-FOR-ASSIGNMENT - :EC-NUMBER
ENZYME - GKFG-208-MONOMER
PHYSIOLOGICALLY-RELEVANT? - T
REACTION - NITRATREDUCT-RXN
//
UNIQUE-ID - ENZRXNKFG-887
TYPES - Enzymatic-Reactions
COMMON-NAME - cef:CE1295 respiratory nitrate reductase subunit beta; K00371 nitrate reductase 1, beta subunit [EC:1.7.99.4] (db=KEGG) (RBH) B
BASIS-FOR-ASSIGNMENT - :EC-NUMBER
ENZYME - GKFG-206-MONOMER
PHYSIOLOGICALLY-RELEVANT? - T
REACTION - TRANS-RXN0-237
//
UNIQUE-ID - ENZRXNKFG-888
TYPES - Enzymatic-Reactions
COMMON-NAME - cef:CE1295 respiratory nitrate reductase subunit beta; K00371 nitrate reductase 1, beta subunit [EC:1.7.99.4] (db=KEGG) (RBH) B
BASIS-FOR-ASSIGNMENT - :EC-NUMBER
ENZYME - GKFG-206-MONOMER
PHYSIOLOGICALLY-RELEVANT? - T
REACTION - RXN0-6370
//
UNIQUE-ID - ENZRXNKFG-889
TYPES - Enzymatic-Reactions
COMMON-NAME - cef:CE1295 respiratory nitrate reductase subunit beta; K00371 nitrate reductase 1, beta subunit [EC:1.7.99.4] (db=KEGG) (RBH) B
BASIS-FOR-ASSIGNMENT - :EC-NUMBER
ENZYME - GKFG-206-MONOMER
PHYSIOLOGICALLY-RELEVANT? - T
REACTION - RXN0-6369
//
UNIQUE-ID - ENZRXNKFG-890
TYPES - Enzymatic-Reactions
COMMON-NAME - cef:CE1295 respiratory nitrate reductase subunit beta; K00371 nitrate reductase 1, beta subunit [EC:1.7.99.4] (db=KEGG) (RBH) B
BASIS-FOR-ASSIGNMENT - :EC-NUMBER
ENZYME - GKFG-206-MONOMER
PHYSIOLOGICALLY-RELEVANT? - T
REACTION - NITRATREDUCT-RXN
//
UNIQUE-ID - ENZRXNKFG-891
TYPES - Enzymatic-Reactions
COMMON-NAME - mcu:HMPREF0573_11446 narG; nitrate reductase subunit alpha (EC:1.7.99.4); K00370 nitrate reductase 1, alpha subunit [EC:1.7.99.4] (db=KEGG) (RBH) B
BASIS-FOR-ASSIGNMENT - :EC-NUMBER
ENZYME - GKFG-205-MONOMER
PHYSIOLOGICALLY-RELEVANT? - T
REACTION - TRANS-RXN0-237
//
UNIQUE-ID - ENZRXNKFG-892
TYPES - Enzymatic-Reactions
COMMON-NAME - mcu:HMPREF0573_11446 narG; nitrate reductase subunit alpha (EC:1.7.99.4); K00370 nitrate reductase 1, alpha subunit [EC:1.7.99.4] (db=KEGG) (RBH) B
BASIS-FOR-ASSIGNMENT - :EC-NUMBER
ENZYME - GKFG-205-MONOMER
PHYSIOLOGICALLY-RELEVANT? - T
REACTION - RXN0-6370
//
UNIQUE-ID - ENZRXNKFG-893
TYPES - Enzymatic-Reactions
COMMON-NAME - mcu:HMPREF0573_11446 narG; nitrate reductase subunit alpha (EC:1.7.99.4); K00370 nitrate reductase 1, alpha subunit [EC:1.7.99.4] (db=KEGG) (RBH) B
BASIS-FOR-ASSIGNMENT - :EC-NUMBER
ENZYME - GKFG-205-MONOMER
PHYSIOLOGICALLY-RELEVANT? - T
REACTION - RXN0-6369
//
UNIQUE-ID - ENZRXNKFG-894
TYPES - Enzymatic-Reactions
COMMON-NAME - mcu:HMPREF0573_11446 narG; nitrate reductase subunit alpha (EC:1.7.99.4); K00370 nitrate reductase 1, alpha subunit [EC:1.7.99.4] (db=KEGG) (RBH) B
BASIS-FOR-ASSIGNMENT - :EC-NUMBER
ENZYME - GKFG-205-MONOMER
PHYSIOLOGICALLY-RELEVANT? - T
REACTION - NITRATREDUCT-RXN
//
UNIQUE-ID - ENZRXNKFG-895
TYPES - Enzymatic-Reactions
COMMON-NAME - moeA; molybdopterin biosynthesis protein MoeA; K03750 molybdopterin molybdotransferase [EC:2.10.1.1] (db=KEGG evalue=9.6e-14 bit_score=81.0 identity=55.9 coverage=90.41095890410958) (BLAST) C
BASIS-FOR-ASSIGNMENT - :EC-NUMBER
ENZYME - GKFG-199-MONOMER
PHYSIOLOGICALLY-RELEVANT? - T
REACTION - RXN-8348
//
UNIQUE-ID - ENZRXNKFG-896
TYPES - Enzymatic-Reactions
COMMON-NAME - moeA; molybdopterin biosynthesis protein MoeA; K03750 molybdopterin molybdotransferase [EC:2.10.1.1] (db=KEGG evalue=0.0 bit_score=279.0 identity=53.6 coverage=69.68215158924205) (BLAST) C
BASIS-FOR-ASSIGNMENT - :EC-NUMBER
ENZYME - GKFG-198-MONOMER
PHYSIOLOGICALLY-RELEVANT? - T
REACTION - RXN-8348
//
UNIQUE-ID - ENZRXNKFG-897
TYPES - Enzymatic-Reactions
COMMON-NAME - blj:BLD_1871 xylA; xylose isomerase; K01805 xylose isomerase [EC:5.3.1.5] (db=KEGG) (RBH) B
BASIS-FOR-ASSIGNMENT - :EC-NUMBER
ENZYME - GKFG-193-MONOMER
PHYSIOLOGICALLY-RELEVANT? - T
REACTION - GLUCISOM-RXN
//
UNIQUE-ID - ENZRXNKFG-898
TYPES - Enzymatic-Reactions
COMMON-NAME - blj:BLD_1871 xylA; xylose isomerase; K01805 xylose isomerase [EC:5.3.1.5] (db=KEGG) (RBH) B
BASIS-FOR-ASSIGNMENT - :EC-NUMBER
ENZYME - GKFG-193-MONOMER
PHYSIOLOGICALLY-RELEVANT? - T
REACTION - XYLISOM-RXN
//
UNIQUE-ID - ENZRXNKFG-899
TYPES - Enzymatic-Reactions
COMMON-NAME - fre:Franean1_4666 xylulokinase; K00854 xylulokinase [EC:2.7.1.17] (db=KEGG) (RBH) B
BASIS-FOR-ASSIGNMENT - :EC-NUMBER
ENZYME - GKFG-192-MONOMER
PHYSIOLOGICALLY-RELEVANT? - T
REACTION - XYLULOKIN-RXN
//
UNIQUE-ID - ENZRXNKFG-900
TYPES - Enzymatic-Reactions
COMMON-NAME - pfr:PFREUD_23200 inositol 2-dehydrogenase (EC:1.1.1.18) (db=KEGG) (RBH) B
BASIS-FOR-ASSIGNMENT - :EC-NUMBER
ENZYME - GKFG-190-MONOMER
PHYSIOLOGICALLY-RELEVANT? - T
REACTION - MYO-INOSITOL-2-DEHYDROGENASE-RXN
//
UNIQUE-ID - ENZRXNKFG-901
TYPES - Enzymatic-Reactions
COMMON-NAME - menE; O-succinylbenzoic acid--CoA ligase (EC:6.2.1.26); K01911 O-succinylbenzoic acid--CoA ligase [EC:6.2.1.26] (db=KEGG evalue=0.0 bit_score=198.0 identity=30.0 coverage=65.7439446366782) (BLAST) C
BASIS-FOR-ASSIGNMENT - :EC-NUMBER
ENZYME - GKFG-183-MONOMER
PHYSIOLOGICALLY-RELEVANT? - T
REACTION - RXN-7614
//
UNIQUE-ID - ENZRXNKFG-902
TYPES - Enzymatic-Reactions
COMMON-NAME - menE; O-succinylbenzoic acid--CoA ligase (EC:6.2.1.26); K01911 O-succinylbenzoic acid--CoA ligase [EC:6.2.1.26] (db=KEGG evalue=0.0 bit_score=198.0 identity=30.0 coverage=65.7439446366782) (BLAST) C
BASIS-FOR-ASSIGNMENT - :EC-NUMBER
ENZYME - GKFG-183-MONOMER
PHYSIOLOGICALLY-RELEVANT? - T
REACTION - O-SUCCINYLBENZOATE-COA-LIG-RXN
//
UNIQUE-ID - ENZRXNKFG-903
TYPES - Enzymatic-Reactions
COMMON-NAME - menA; 1,4-dihydroxy-2-naphthoate octaprenyltransferase (EC:2.5.1.-); K02548 1,4-dihydroxy-2-naphthoate octaprenyltransferase [EC:2.5.1.74 2.5.1.-] (db=KEGG evalue=0.0 bit_score=297.0 identity=50.5 coverage=97.97979797979798) (BLAST) C
BASIS-FOR-ASSIGNMENT - :EC-NUMBER
ENZYME - GKFG-182-MONOMER
PHYSIOLOGICALLY-RELEVANT? - T
REACTION - DMK-RXN
//
UNIQUE-ID - ENZRXNKFG-904
TYPES - Enzymatic-Reactions
COMMON-NAME - menA; 1,4-dihydroxy-2-naphthoate octaprenyltransferase (EC:2.5.1.-); K02548 1,4-dihydroxy-2-naphthoate octaprenyltransferase [EC:2.5.1.74 2.5.1.-] (db=KEGG evalue=0.0 bit_score=297.0 identity=50.5 coverage=97.97979797979798) (BLAST) C
BASIS-FOR-ASSIGNMENT - :EC-NUMBER
ENZYME - GKFG-182-MONOMER
PHYSIOLOGICALLY-RELEVANT? - T
REACTION - RXN-9365
//
UNIQUE-ID - ENZRXNKFG-905
TYPES - Enzymatic-Reactions
COMMON-NAME - menA; 1,4-dihydroxy-2-naphthoate octaprenyltransferase (EC:2.5.1.-); K02548 1,4-dihydroxy-2-naphthoate octaprenyltransferase [EC:2.5.1.74 2.5.1.-] (db=KEGG evalue=0.0 bit_score=297.0 identity=50.5 coverage=97.97979797979798) (BLAST) C
BASIS-FOR-ASSIGNMENT - :EC-NUMBER
ENZYME - GKFG-182-MONOMER
PHYSIOLOGICALLY-RELEVANT? - T
REACTION - RXN-9360
//
UNIQUE-ID - ENZRXNKFG-906
TYPES - Enzymatic-Reactions
COMMON-NAME - menA; 1,4-dihydroxy-2-naphthoate octaprenyltransferase (EC:2.5.1.-); K02548 1,4-dihydroxy-2-naphthoate octaprenyltransferase [EC:2.5.1.74 2.5.1.-] (db=KEGG evalue=0.0 bit_score=297.0 identity=50.5 coverage=97.97979797979798) (BLAST) C
BASIS-FOR-ASSIGNMENT - :EC-NUMBER
ENZYME - GKFG-182-MONOMER
PHYSIOLOGICALLY-RELEVANT? - T
REACTION - RXN-9359
//
UNIQUE-ID - ENZRXNKFG-907
TYPES - Enzymatic-Reactions
COMMON-NAME - menA; 1,4-dihydroxy-2-naphthoate octaprenyltransferase (EC:2.5.1.-); K02548 1,4-dihydroxy-2-naphthoate octaprenyltransferase [EC:2.5.1.74 2.5.1.-] (db=KEGG evalue=0.0 bit_score=297.0 identity=50.5 coverage=97.97979797979798) (BLAST) C
BASIS-FOR-ASSIGNMENT - :EC-NUMBER
ENZYME - GKFG-182-MONOMER
PHYSIOLOGICALLY-RELEVANT? - T
REACTION - RXN-9358
//
UNIQUE-ID - ENZRXNKFG-908
TYPES - Enzymatic-Reactions
COMMON-NAME - menA; 1,4-dihydroxy-2-naphthoate octaprenyltransferase (EC:2.5.1.-); K02548 1,4-dihydroxy-2-naphthoate octaprenyltransferase [EC:2.5.1.74 2.5.1.-] (db=KEGG evalue=0.0 bit_score=297.0 identity=50.5 coverage=97.97979797979798) (BLAST) C
BASIS-FOR-ASSIGNMENT - :EC-NUMBER
ENZYME - GKFG-182-MONOMER
PHYSIOLOGICALLY-RELEVANT? - T
REACTION - RXN-9217
//
UNIQUE-ID - ENZRXNKFG-909
TYPES - Enzymatic-Reactions
COMMON-NAME - menA; 1,4-dihydroxy-2-naphthoate octaprenyltransferase (EC:2.5.1.-); K02548 1,4-dihydroxy-2-naphthoate octaprenyltransferase [EC:2.5.1.74 2.5.1.-] (db=KEGG evalue=0.0 bit_score=297.0 identity=50.5 coverage=97.97979797979798) (BLAST) C
BASIS-FOR-ASSIGNMENT - :EC-NUMBER
ENZYME - GKFG-182-MONOMER
PHYSIOLOGICALLY-RELEVANT? - T
REACTION - RXN-9204
//
UNIQUE-ID - ENZRXNKFG-910
TYPES - Enzymatic-Reactions
COMMON-NAME - menA; 1,4-dihydroxy-2-naphthoate octaprenyltransferase (EC:2.5.1.-); K02548 1,4-dihydroxy-2-naphthoate octaprenyltransferase [EC:2.5.1.74 2.5.1.-] (db=KEGG evalue=0.0 bit_score=297.0 identity=50.5 coverage=97.97979797979798) (BLAST) C
BASIS-FOR-ASSIGNMENT - :EC-NUMBER
ENZYME - GKFG-182-MONOMER
PHYSIOLOGICALLY-RELEVANT? - T
REACTION - RXN-9190
//
UNIQUE-ID - ENZRXNKFG-911
TYPES - Enzymatic-Reactions
COMMON-NAME - menA; 1,4-dihydroxy-2-naphthoate octaprenyltransferase (EC:2.5.1.-); K02548 1,4-dihydroxy-2-naphthoate octaprenyltransferase [EC:2.5.1.74 2.5.1.-] (db=KEGG evalue=0.0 bit_score=297.0 identity=50.5 coverage=97.97979797979798) (BLAST) C
BASIS-FOR-ASSIGNMENT - :EC-NUMBER
ENZYME - GKFG-182-MONOMER
PHYSIOLOGICALLY-RELEVANT? - T
REACTION - RXN-11047
//
UNIQUE-ID - ENZRXNKFG-912
TYPES - Enzymatic-Reactions
COMMON-NAME - ubiE; methylase; K03183 ubiquinone/menaquinone biosynthesis methyltransferase [EC:2.1.1.163 2.1.1.201] (db=KEGG evalue=0.0 bit_score=253.0 identity=53.0 coverage=95.7983193277311) (BLAST) C
BASIS-FOR-ASSIGNMENT - :EC-NUMBER
ENZYME - GKFG-177-MONOMER
PHYSIOLOGICALLY-RELEVANT? - T
REACTION - RXN3O-54
//
UNIQUE-ID - ENZRXNKFG-913
TYPES - Enzymatic-Reactions
COMMON-NAME - ubiE; methylase; K03183 ubiquinone/menaquinone biosynthesis methyltransferase [EC:2.1.1.163 2.1.1.201] (db=KEGG evalue=0.0 bit_score=253.0 identity=53.0 coverage=95.7983193277311) (BLAST) C
BASIS-FOR-ASSIGNMENT - :EC-NUMBER
ENZYME - GKFG-177-MONOMER
PHYSIOLOGICALLY-RELEVANT? - T
REACTION - 2-OCTAPRENYL-METHOXY-BENZOQ-METH-RXN
//
UNIQUE-ID - ENZRXNKFG-914
TYPES - Enzymatic-Reactions
COMMON-NAME - ubiE; methylase; K03183 ubiquinone/menaquinone biosynthesis methyltransferase [EC:2.1.1.163 2.1.1.201] (db=KEGG evalue=0.0 bit_score=253.0 identity=53.0 coverage=95.7983193277311) (BLAST) C
BASIS-FOR-ASSIGNMENT - :EC-NUMBER
ENZYME - GKFG-177-MONOMER
PHYSIOLOGICALLY-RELEVANT? - T
REACTION - RXN-11754
//
UNIQUE-ID - ENZRXNKFG-915
TYPES - Enzymatic-Reactions
COMMON-NAME - ubiE; methylase; K03183 ubiquinone/menaquinone biosynthesis methyltransferase [EC:2.1.1.163 2.1.1.201] (db=KEGG evalue=0.0 bit_score=253.0 identity=53.0 coverage=95.7983193277311) (BLAST) C
BASIS-FOR-ASSIGNMENT - :EC-NUMBER
ENZYME - GKFG-177-MONOMER
PHYSIOLOGICALLY-RELEVANT? - T
REACTION - RXN-9242
//
UNIQUE-ID - ENZRXNKFG-916
TYPES - Enzymatic-Reactions
COMMON-NAME - ubiE; methylase; K03183 ubiquinone/menaquinone biosynthesis methyltransferase [EC:2.1.1.163 2.1.1.201] (db=KEGG evalue=0.0 bit_score=253.0 identity=53.0 coverage=95.7983193277311) (BLAST) C
BASIS-FOR-ASSIGNMENT - :EC-NUMBER
ENZYME - GKFG-177-MONOMER
PHYSIOLOGICALLY-RELEVANT? - T
REACTION - RXN-9235
//
UNIQUE-ID - ENZRXNKFG-917
TYPES - Enzymatic-Reactions
COMMON-NAME - ubiE; methylase; K03183 ubiquinone/menaquinone biosynthesis methyltransferase [EC:2.1.1.163 2.1.1.201] (db=KEGG evalue=0.0 bit_score=253.0 identity=53.0 coverage=95.7983193277311) (BLAST) C
BASIS-FOR-ASSIGNMENT - :EC-NUMBER
ENZYME - GKFG-177-MONOMER
PHYSIOLOGICALLY-RELEVANT? - T
REACTION - RXN-9227
//
UNIQUE-ID - ENZRXNKFG-918
TYPES - Enzymatic-Reactions
COMMON-NAME - ubiE; methylase; K03183 ubiquinone/menaquinone biosynthesis methyltransferase [EC:2.1.1.163 2.1.1.201] (db=KEGG evalue=0.0 bit_score=253.0 identity=53.0 coverage=95.7983193277311) (BLAST) C
BASIS-FOR-ASSIGNMENT - :EC-NUMBER
ENZYME - GKFG-177-MONOMER
PHYSIOLOGICALLY-RELEVANT? - T
REACTION - RXN-11847
//
UNIQUE-ID - ENZRXNKFG-919
TYPES - Enzymatic-Reactions
COMMON-NAME - ubiE; methylase; K03183 ubiquinone/menaquinone biosynthesis methyltransferase [EC:2.1.1.163 2.1.1.201] (db=KEGG evalue=0.0 bit_score=253.0 identity=53.0 coverage=95.7983193277311) (BLAST) C
BASIS-FOR-ASSIGNMENT - :EC-NUMBER
ENZYME - GKFG-177-MONOMER
PHYSIOLOGICALLY-RELEVANT? - T
REACTION - RXN-9366
//
UNIQUE-ID - ENZRXNKFG-920
TYPES - Enzymatic-Reactions
COMMON-NAME - ubiE; methylase; K03183 ubiquinone/menaquinone biosynthesis methyltransferase [EC:2.1.1.163 2.1.1.201] (db=KEGG evalue=0.0 bit_score=253.0 identity=53.0 coverage=95.7983193277311) (BLAST) C
BASIS-FOR-ASSIGNMENT - :EC-NUMBER
ENZYME - GKFG-177-MONOMER
PHYSIOLOGICALLY-RELEVANT? - T
REACTION - RXN-9363
//
UNIQUE-ID - ENZRXNKFG-921
TYPES - Enzymatic-Reactions
COMMON-NAME - ubiE; methylase; K03183 ubiquinone/menaquinone biosynthesis methyltransferase [EC:2.1.1.163 2.1.1.201] (db=KEGG evalue=0.0 bit_score=253.0 identity=53.0 coverage=95.7983193277311) (BLAST) C
BASIS-FOR-ASSIGNMENT - :EC-NUMBER
ENZYME - GKFG-177-MONOMER
PHYSIOLOGICALLY-RELEVANT? - T
REACTION - RXN-9362
//
UNIQUE-ID - ENZRXNKFG-922
TYPES - Enzymatic-Reactions
COMMON-NAME - ubiE; methylase; K03183 ubiquinone/menaquinone biosynthesis methyltransferase [EC:2.1.1.163 2.1.1.201] (db=KEGG evalue=0.0 bit_score=253.0 identity=53.0 coverage=95.7983193277311) (BLAST) C
BASIS-FOR-ASSIGNMENT - :EC-NUMBER
ENZYME - GKFG-177-MONOMER
PHYSIOLOGICALLY-RELEVANT? - T
REACTION - RXN-9361
//
UNIQUE-ID - ENZRXNKFG-923
TYPES - Enzymatic-Reactions
COMMON-NAME - ubiE; methylase; K03183 ubiquinone/menaquinone biosynthesis methyltransferase [EC:2.1.1.163 2.1.1.201] (db=KEGG evalue=0.0 bit_score=253.0 identity=53.0 coverage=95.7983193277311) (BLAST) C
BASIS-FOR-ASSIGNMENT - :EC-NUMBER
ENZYME - GKFG-177-MONOMER
PHYSIOLOGICALLY-RELEVANT? - T
REACTION - RXN-9220
//
UNIQUE-ID - ENZRXNKFG-924
TYPES - Enzymatic-Reactions
COMMON-NAME - ubiE; methylase; K03183 ubiquinone/menaquinone biosynthesis methyltransferase [EC:2.1.1.163 2.1.1.201] (db=KEGG evalue=0.0 bit_score=253.0 identity=53.0 coverage=95.7983193277311) (BLAST) C
BASIS-FOR-ASSIGNMENT - :EC-NUMBER
ENZYME - GKFG-177-MONOMER
PHYSIOLOGICALLY-RELEVANT? - T
REACTION - RXN-9205
//
UNIQUE-ID - ENZRXNKFG-925
TYPES - Enzymatic-Reactions
COMMON-NAME - ubiE; methylase; K03183 ubiquinone/menaquinone biosynthesis methyltransferase [EC:2.1.1.163 2.1.1.201] (db=KEGG evalue=0.0 bit_score=253.0 identity=53.0 coverage=95.7983193277311) (BLAST) C
BASIS-FOR-ASSIGNMENT - :EC-NUMBER
ENZYME - GKFG-177-MONOMER
PHYSIOLOGICALLY-RELEVANT? - T
REACTION - RXN-9191
//
UNIQUE-ID - ENZRXNKFG-926
TYPES - Enzymatic-Reactions
COMMON-NAME - ubiE; methylase; K03183 ubiquinone/menaquinone biosynthesis methyltransferase [EC:2.1.1.163 2.1.1.201] (db=KEGG evalue=0.0 bit_score=253.0 identity=53.0 coverage=95.7983193277311) (BLAST) C
BASIS-FOR-ASSIGNMENT - :EC-NUMBER
ENZYME - GKFG-177-MONOMER
PHYSIOLOGICALLY-RELEVANT? - T
REACTION - RXN-11046
//
UNIQUE-ID - ENZRXNKFG-927
TYPES - Enzymatic-Reactions
COMMON-NAME - ubiE; methylase; K03183 ubiquinone/menaquinone biosynthesis methyltransferase [EC:2.1.1.163 2.1.1.201] (db=KEGG evalue=0.0 bit_score=253.0 identity=53.0 coverage=95.7983193277311) (BLAST) C
BASIS-FOR-ASSIGNMENT - :EC-NUMBER
ENZYME - GKFG-177-MONOMER
PHYSIOLOGICALLY-RELEVANT? - T
REACTION - ADOMET-DMK-METHYLTRANSFER-RXN
//
UNIQUE-ID - ENZRXNKFG-928
TYPES - Enzymatic-Reactions
COMMON-NAME - NADH-ubiquinone/plastoquinone oxidoreductase chain 3; K00330 NADH-quinone oxidoreductase subunit A [EC:1.6.5.3] (db=KEGG evalue=4.1e-33 bit_score=146.0 identity=57.4 coverage=95.1219512195122) (BLAST) C
BASIS-FOR-ASSIGNMENT - :EC-NUMBER
ENZYME - GKFG-174-MONOMER
PHYSIOLOGICALLY-RELEVANT? - T
REACTION - RXN0-5244
//
UNIQUE-ID - ENZRXNKFG-929
TYPES - Enzymatic-Reactions
COMMON-NAME - NADH-ubiquinone/plastoquinone oxidoreductase chain 3; K00330 NADH-quinone oxidoreductase subunit A [EC:1.6.5.3] (db=KEGG evalue=4.1e-33 bit_score=146.0 identity=57.4 coverage=95.1219512195122) (BLAST) C
BASIS-FOR-ASSIGNMENT - :EC-NUMBER
ENZYME - GKFG-174-MONOMER
PHYSIOLOGICALLY-RELEVANT? - T
REACTION - RXN0-5248
//
UNIQUE-ID - ENZRXNKFG-930
TYPES - Enzymatic-Reactions
COMMON-NAME - NADH-ubiquinone/plastoquinone oxidoreductase chain 3; K00330 NADH-quinone oxidoreductase subunit A [EC:1.6.5.3] (db=KEGG evalue=4.1e-33 bit_score=146.0 identity=57.4 coverage=95.1219512195122) (BLAST) C
BASIS-FOR-ASSIGNMENT - :EC-NUMBER
ENZYME - GKFG-174-MONOMER
PHYSIOLOGICALLY-RELEVANT? - T
REACTION - RXN0-5267
//
UNIQUE-ID - ENZRXNKFG-931
TYPES - Enzymatic-Reactions
COMMON-NAME - NADH-ubiquinone/plastoquinone oxidoreductase chain 3; K00330 NADH-quinone oxidoreductase subunit A [EC:1.6.5.3] (db=KEGG evalue=4.1e-33 bit_score=146.0 identity=57.4 coverage=95.1219512195122) (BLAST) C
BASIS-FOR-ASSIGNMENT - :EC-NUMBER
ENZYME - GKFG-174-MONOMER
PHYSIOLOGICALLY-RELEVANT? - T
REACTION - NADH-DEHYDROG-A-RXN
//
UNIQUE-ID - ENZRXNKFG-932
TYPES - Enzymatic-Reactions
COMMON-NAME - NADH dehydrogenase subunit B (EC:1.6.5.3 1.6.99.5); K00331 NADH-quinone oxidoreductase subunit B [EC:1.6.5.3] (db=KEGG evalue=0.0 bit_score=261.0 identity=67.2 coverage=97.86096256684492) (BLAST) C
BASIS-FOR-ASSIGNMENT - :EC-NUMBER
ENZYME - GKFG-173-MONOMER
PHYSIOLOGICALLY-RELEVANT? - T
REACTION - 1.6.99.5-RXN
//
UNIQUE-ID - ENZRXNKFG-933
TYPES - Enzymatic-Reactions
COMMON-NAME - NADH dehydrogenase subunit B (EC:1.6.5.3 1.6.99.5); K00331 NADH-quinone oxidoreductase subunit B [EC:1.6.5.3] (db=KEGG evalue=0.0 bit_score=261.0 identity=67.2 coverage=97.86096256684492) (BLAST) C
BASIS-FOR-ASSIGNMENT - :EC-NUMBER
ENZYME - GKFG-173-MONOMER
PHYSIOLOGICALLY-RELEVANT? - T
REACTION - NADH-DEHYDROGENASE-QUINONE-RXN
//
UNIQUE-ID - ENZRXNKFG-934
TYPES - Enzymatic-Reactions
COMMON-NAME - NADH dehydrogenase subunit B (EC:1.6.5.3 1.6.99.5); K00331 NADH-quinone oxidoreductase subunit B [EC:1.6.5.3] (db=KEGG evalue=0.0 bit_score=261.0 identity=67.2 coverage=97.86096256684492) (BLAST) C
BASIS-FOR-ASSIGNMENT - :EC-NUMBER
ENZYME - GKFG-173-MONOMER
PHYSIOLOGICALLY-RELEVANT? - T
REACTION - RXN0-5244
//
UNIQUE-ID - ENZRXNKFG-935
TYPES - Enzymatic-Reactions
COMMON-NAME - NADH dehydrogenase subunit B (EC:1.6.5.3 1.6.99.5); K00331 NADH-quinone oxidoreductase subunit B [EC:1.6.5.3] (db=KEGG evalue=0.0 bit_score=261.0 identity=67.2 coverage=97.86096256684492) (BLAST) C
BASIS-FOR-ASSIGNMENT - :EC-NUMBER
ENZYME - GKFG-173-MONOMER
PHYSIOLOGICALLY-RELEVANT? - T
REACTION - RXN0-5248
//
UNIQUE-ID - ENZRXNKFG-936
TYPES - Enzymatic-Reactions
COMMON-NAME - NADH dehydrogenase subunit B (EC:1.6.5.3 1.6.99.5); K00331 NADH-quinone oxidoreductase subunit B [EC:1.6.5.3] (db=KEGG evalue=0.0 bit_score=261.0 identity=67.2 coverage=97.86096256684492) (BLAST) C
BASIS-FOR-ASSIGNMENT - :EC-NUMBER
ENZYME - GKFG-173-MONOMER
PHYSIOLOGICALLY-RELEVANT? - T
REACTION - RXN0-5267
//
UNIQUE-ID - ENZRXNKFG-937
TYPES - Enzymatic-Reactions
COMMON-NAME - NADH dehydrogenase subunit B (EC:1.6.5.3 1.6.99.5); K00331 NADH-quinone oxidoreductase subunit B [EC:1.6.5.3] (db=KEGG evalue=0.0 bit_score=261.0 identity=67.2 coverage=97.86096256684492) (BLAST) C
BASIS-FOR-ASSIGNMENT - :EC-NUMBER
ENZYME - GKFG-173-MONOMER
PHYSIOLOGICALLY-RELEVANT? - T
REACTION - NADH-DEHYDROG-A-RXN
//
UNIQUE-ID - ENZRXNKFG-938
TYPES - Enzymatic-Reactions
COMMON-NAME - mcu:HMPREF0573_10994 nuoC; NADH dehydrogenase subunit C (EC:1.6.99.5); K00332 NADH-quinone oxidoreductase subunit C [EC:1.6.5.3] (db=KEGG) (RBH) B
BASIS-FOR-ASSIGNMENT - :EC-NUMBER
ENZYME - GKFG-172-MONOMER
PHYSIOLOGICALLY-RELEVANT? - T
REACTION - 1.6.99.5-RXN
//
UNIQUE-ID - ENZRXNKFG-939
TYPES - Enzymatic-Reactions
COMMON-NAME - mcu:HMPREF0573_10994 nuoC; NADH dehydrogenase subunit C (EC:1.6.99.5); K00332 NADH-quinone oxidoreductase subunit C [EC:1.6.5.3] (db=KEGG) (RBH) B
BASIS-FOR-ASSIGNMENT - :EC-NUMBER
ENZYME - GKFG-172-MONOMER
PHYSIOLOGICALLY-RELEVANT? - T
REACTION - NADH-DEHYDROGENASE-QUINONE-RXN
//
UNIQUE-ID - ENZRXNKFG-940
TYPES - Enzymatic-Reactions
COMMON-NAME - mcu:HMPREF0573_10994 nuoC; NADH dehydrogenase subunit C (EC:1.6.99.5); K00332 NADH-quinone oxidoreductase subunit C [EC:1.6.5.3] (db=KEGG) (RBH) B
BASIS-FOR-ASSIGNMENT - :EC-NUMBER
ENZYME - GKFG-172-MONOMER
PHYSIOLOGICALLY-RELEVANT? - T
REACTION - RXN0-5244
//
UNIQUE-ID - ENZRXNKFG-941
TYPES - Enzymatic-Reactions
COMMON-NAME - mcu:HMPREF0573_10994 nuoC; NADH dehydrogenase subunit C (EC:1.6.99.5); K00332 NADH-quinone oxidoreductase subunit C [EC:1.6.5.3] (db=KEGG) (RBH) B
BASIS-FOR-ASSIGNMENT - :EC-NUMBER
ENZYME - GKFG-172-MONOMER
PHYSIOLOGICALLY-RELEVANT? - T
REACTION - RXN0-5248
//
UNIQUE-ID - ENZRXNKFG-942
TYPES - Enzymatic-Reactions
COMMON-NAME - mcu:HMPREF0573_10994 nuoC; NADH dehydrogenase subunit C (EC:1.6.99.5); K00332 NADH-quinone oxidoreductase subunit C [EC:1.6.5.3] (db=KEGG) (RBH) B
BASIS-FOR-ASSIGNMENT - :EC-NUMBER
ENZYME - GKFG-172-MONOMER
PHYSIOLOGICALLY-RELEVANT? - T
REACTION - RXN0-5267
//
UNIQUE-ID - ENZRXNKFG-943
TYPES - Enzymatic-Reactions
COMMON-NAME - mcu:HMPREF0573_10994 nuoC; NADH dehydrogenase subunit C (EC:1.6.99.5); K00332 NADH-quinone oxidoreductase subunit C [EC:1.6.5.3] (db=KEGG) (RBH) B
BASIS-FOR-ASSIGNMENT - :EC-NUMBER
ENZYME - GKFG-172-MONOMER
PHYSIOLOGICALLY-RELEVANT? - T
REACTION - NADH-DEHYDROG-A-RXN
//
UNIQUE-ID - ENZRXNKFG-944
TYPES - Enzymatic-Reactions
COMMON-NAME - ahe:Arch_0296 NADH dehydrogenase I subunit D (EC:1.6.99.5); K00333 NADH-quinone oxidoreductase subunit D [EC:1.6.5.3] (db=KEGG) (RBH) B
BASIS-FOR-ASSIGNMENT - :EC-NUMBER
ENZYME - GKFG-171-MONOMER
PHYSIOLOGICALLY-RELEVANT? - T
REACTION - 1.6.99.5-RXN
//
UNIQUE-ID - ENZRXNKFG-945
TYPES - Enzymatic-Reactions
COMMON-NAME - ahe:Arch_0296 NADH dehydrogenase I subunit D (EC:1.6.99.5); K00333 NADH-quinone oxidoreductase subunit D [EC:1.6.5.3] (db=KEGG) (RBH) B
BASIS-FOR-ASSIGNMENT - :EC-NUMBER
ENZYME - GKFG-171-MONOMER
PHYSIOLOGICALLY-RELEVANT? - T
REACTION - NADH-DEHYDROGENASE-QUINONE-RXN
//
UNIQUE-ID - ENZRXNKFG-946
TYPES - Enzymatic-Reactions
COMMON-NAME - ahe:Arch_0296 NADH dehydrogenase I subunit D (EC:1.6.99.5); K00333 NADH-quinone oxidoreductase subunit D [EC:1.6.5.3] (db=KEGG) (RBH) B
BASIS-FOR-ASSIGNMENT - :EC-NUMBER
ENZYME - GKFG-171-MONOMER
PHYSIOLOGICALLY-RELEVANT? - T
REACTION - RXN0-5244
//
UNIQUE-ID - ENZRXNKFG-947
TYPES - Enzymatic-Reactions
COMMON-NAME - ahe:Arch_0296 NADH dehydrogenase I subunit D (EC:1.6.99.5); K00333 NADH-quinone oxidoreductase subunit D [EC:1.6.5.3] (db=KEGG) (RBH) B
BASIS-FOR-ASSIGNMENT - :EC-NUMBER
ENZYME - GKFG-171-MONOMER
PHYSIOLOGICALLY-RELEVANT? - T
REACTION - RXN0-5248
//
UNIQUE-ID - ENZRXNKFG-948
TYPES - Enzymatic-Reactions
COMMON-NAME - ahe:Arch_0296 NADH dehydrogenase I subunit D (EC:1.6.99.5); K00333 NADH-quinone oxidoreductase subunit D [EC:1.6.5.3] (db=KEGG) (RBH) B
BASIS-FOR-ASSIGNMENT - :EC-NUMBER
ENZYME - GKFG-171-MONOMER
PHYSIOLOGICALLY-RELEVANT? - T
REACTION - RXN0-5267
//
UNIQUE-ID - ENZRXNKFG-949
TYPES - Enzymatic-Reactions
COMMON-NAME - ahe:Arch_0296 NADH dehydrogenase I subunit D (EC:1.6.99.5); K00333 NADH-quinone oxidoreductase subunit D [EC:1.6.5.3] (db=KEGG) (RBH) B
BASIS-FOR-ASSIGNMENT - :EC-NUMBER
ENZYME - GKFG-171-MONOMER
PHYSIOLOGICALLY-RELEVANT? - T
REACTION - NADH-DEHYDROG-A-RXN
//
UNIQUE-ID - ENZRXNKFG-950
TYPES - Enzymatic-Reactions
COMMON-NAME - ica:Intca_0690 NADH dehydrogenase subunit E (EC:1.6.5.3); K00334 NADH-quinone oxidoreductase subunit E [EC:1.6.5.3] (db=KEGG) (RBH) B
BASIS-FOR-ASSIGNMENT - :EC-NUMBER
ENZYME - GKFG-170-MONOMER
PHYSIOLOGICALLY-RELEVANT? - T
REACTION - RXN0-5244
//
UNIQUE-ID - ENZRXNKFG-951
TYPES - Enzymatic-Reactions
COMMON-NAME - ica:Intca_0690 NADH dehydrogenase subunit E (EC:1.6.5.3); K00334 NADH-quinone oxidoreductase subunit E [EC:1.6.5.3] (db=KEGG) (RBH) B
BASIS-FOR-ASSIGNMENT - :EC-NUMBER
ENZYME - GKFG-170-MONOMER
PHYSIOLOGICALLY-RELEVANT? - T
REACTION - RXN0-5248
//
UNIQUE-ID - ENZRXNKFG-952
TYPES - Enzymatic-Reactions
COMMON-NAME - ica:Intca_0690 NADH dehydrogenase subunit E (EC:1.6.5.3); K00334 NADH-quinone oxidoreductase subunit E [EC:1.6.5.3] (db=KEGG) (RBH) B
BASIS-FOR-ASSIGNMENT - :EC-NUMBER
ENZYME - GKFG-170-MONOMER
PHYSIOLOGICALLY-RELEVANT? - T
REACTION - RXN0-5267
//
UNIQUE-ID - ENZRXNKFG-953
TYPES - Enzymatic-Reactions
COMMON-NAME - ica:Intca_0690 NADH dehydrogenase subunit E (EC:1.6.5.3); K00334 NADH-quinone oxidoreductase subunit E [EC:1.6.5.3] (db=KEGG) (RBH) B
BASIS-FOR-ASSIGNMENT - :EC-NUMBER
ENZYME - GKFG-170-MONOMER
PHYSIOLOGICALLY-RELEVANT? - T
REACTION - NADH-DEHYDROG-A-RXN
//
UNIQUE-ID - ENZRXNKFG-954
TYPES - Enzymatic-Reactions
COMMON-NAME - mcu:HMPREF0573_10997 nuoF; NADH dehydrogenase (EC:1.6.99.5); K00335 NADH-quinone oxidoreductase subunit F [EC:1.6.5.3] (db=KEGG) (RBH) B
BASIS-FOR-ASSIGNMENT - :EC-NUMBER
ENZYME - GKFG-169-MONOMER
PHYSIOLOGICALLY-RELEVANT? - T
REACTION - 1.6.99.5-RXN
//
UNIQUE-ID - ENZRXNKFG-955
TYPES - Enzymatic-Reactions
COMMON-NAME - mcu:HMPREF0573_10997 nuoF; NADH dehydrogenase (EC:1.6.99.5); K00335 NADH-quinone oxidoreductase subunit F [EC:1.6.5.3] (db=KEGG) (RBH) B
BASIS-FOR-ASSIGNMENT - :EC-NUMBER
ENZYME - GKFG-169-MONOMER
PHYSIOLOGICALLY-RELEVANT? - T
REACTION - NADH-DEHYDROGENASE-QUINONE-RXN
//
UNIQUE-ID - ENZRXNKFG-956
TYPES - Enzymatic-Reactions
COMMON-NAME - mcu:HMPREF0573_10997 nuoF; NADH dehydrogenase (EC:1.6.99.5); K00335 NADH-quinone oxidoreductase subunit F [EC:1.6.5.3] (db=KEGG) (RBH) B
BASIS-FOR-ASSIGNMENT - :EC-NUMBER
ENZYME - GKFG-169-MONOMER
PHYSIOLOGICALLY-RELEVANT? - T
REACTION - RXN0-5244
//
UNIQUE-ID - ENZRXNKFG-957
TYPES - Enzymatic-Reactions
COMMON-NAME - mcu:HMPREF0573_10997 nuoF; NADH dehydrogenase (EC:1.6.99.5); K00335 NADH-quinone oxidoreductase subunit F [EC:1.6.5.3] (db=KEGG) (RBH) B
BASIS-FOR-ASSIGNMENT - :EC-NUMBER
ENZYME - GKFG-169-MONOMER
PHYSIOLOGICALLY-RELEVANT? - T
REACTION - RXN0-5248
//
UNIQUE-ID - ENZRXNKFG-958
TYPES - Enzymatic-Reactions
COMMON-NAME - mcu:HMPREF0573_10997 nuoF; NADH dehydrogenase (EC:1.6.99.5); K00335 NADH-quinone oxidoreductase subunit F [EC:1.6.5.3] (db=KEGG) (RBH) B
BASIS-FOR-ASSIGNMENT - :EC-NUMBER
ENZYME - GKFG-169-MONOMER
PHYSIOLOGICALLY-RELEVANT? - T
REACTION - RXN0-5267
//
UNIQUE-ID - ENZRXNKFG-959
TYPES - Enzymatic-Reactions
COMMON-NAME - mcu:HMPREF0573_10997 nuoF; NADH dehydrogenase (EC:1.6.99.5); K00335 NADH-quinone oxidoreductase subunit F [EC:1.6.5.3] (db=KEGG) (RBH) B
BASIS-FOR-ASSIGNMENT - :EC-NUMBER
ENZYME - GKFG-169-MONOMER
PHYSIOLOGICALLY-RELEVANT? - T
REACTION - NADH-DEHYDROG-A-RXN
//
UNIQUE-ID - ENZRXNKFG-960
TYPES - Enzymatic-Reactions
COMMON-NAME - jde:Jden_0545 NADH-quinone oxidoreductase subunit G; K00336 NADH-quinone oxidoreductase subunit G [EC:1.6.5.3] (db=KEGG) (RBH) B
BASIS-FOR-ASSIGNMENT - :EC-NUMBER
ENZYME - GKFG-167-MONOMER
PHYSIOLOGICALLY-RELEVANT? - T
REACTION - RXN0-5244
//
UNIQUE-ID - ENZRXNKFG-961
TYPES - Enzymatic-Reactions
COMMON-NAME - jde:Jden_0545 NADH-quinone oxidoreductase subunit G; K00336 NADH-quinone oxidoreductase subunit G [EC:1.6.5.3] (db=KEGG) (RBH) B
BASIS-FOR-ASSIGNMENT - :EC-NUMBER
ENZYME - GKFG-167-MONOMER
PHYSIOLOGICALLY-RELEVANT? - T
REACTION - RXN0-5248
//
UNIQUE-ID - ENZRXNKFG-962
TYPES - Enzymatic-Reactions
COMMON-NAME - jde:Jden_0545 NADH-quinone oxidoreductase subunit G; K00336 NADH-quinone oxidoreductase subunit G [EC:1.6.5.3] (db=KEGG) (RBH) B
BASIS-FOR-ASSIGNMENT - :EC-NUMBER
ENZYME - GKFG-167-MONOMER
PHYSIOLOGICALLY-RELEVANT? - T
REACTION - RXN0-5267
//
UNIQUE-ID - ENZRXNKFG-963
TYPES - Enzymatic-Reactions
COMMON-NAME - jde:Jden_0545 NADH-quinone oxidoreductase subunit G; K00336 NADH-quinone oxidoreductase subunit G [EC:1.6.5.3] (db=KEGG) (RBH) B
BASIS-FOR-ASSIGNMENT - :EC-NUMBER
ENZYME - GKFG-167-MONOMER
PHYSIOLOGICALLY-RELEVANT? - T
REACTION - NADH-DEHYDROG-A-RXN
//
UNIQUE-ID - ENZRXNKFG-964
TYPES - Enzymatic-Reactions
COMMON-NAME - bcv:Bcav_3222 NADH dehydrogenase subunit H (EC:1.6.99.5); K00337 NADH-quinone oxidoreductase subunit H [EC:1.6.5.3] (db=KEGG) (RBH) B
BASIS-FOR-ASSIGNMENT - :EC-NUMBER
ENZYME - GKFG-166-MONOMER
PHYSIOLOGICALLY-RELEVANT? - T
REACTION - 1.6.99.5-RXN
//
UNIQUE-ID - ENZRXNKFG-965
TYPES - Enzymatic-Reactions
COMMON-NAME - bcv:Bcav_3222 NADH dehydrogenase subunit H (EC:1.6.99.5); K00337 NADH-quinone oxidoreductase subunit H [EC:1.6.5.3] (db=KEGG) (RBH) B
BASIS-FOR-ASSIGNMENT - :EC-NUMBER
ENZYME - GKFG-166-MONOMER
PHYSIOLOGICALLY-RELEVANT? - T
REACTION - NADH-DEHYDROGENASE-QUINONE-RXN
//
UNIQUE-ID - ENZRXNKFG-966
TYPES - Enzymatic-Reactions
COMMON-NAME - bcv:Bcav_3222 NADH dehydrogenase subunit H (EC:1.6.99.5); K00337 NADH-quinone oxidoreductase subunit H [EC:1.6.5.3] (db=KEGG) (RBH) B
BASIS-FOR-ASSIGNMENT - :EC-NUMBER
ENZYME - GKFG-166-MONOMER
PHYSIOLOGICALLY-RELEVANT? - T
REACTION - RXN0-5244
//
UNIQUE-ID - ENZRXNKFG-967
TYPES - Enzymatic-Reactions
COMMON-NAME - bcv:Bcav_3222 NADH dehydrogenase subunit H (EC:1.6.99.5); K00337 NADH-quinone oxidoreductase subunit H [EC:1.6.5.3] (db=KEGG) (RBH) B
BASIS-FOR-ASSIGNMENT - :EC-NUMBER
ENZYME - GKFG-166-MONOMER
PHYSIOLOGICALLY-RELEVANT? - T
REACTION - RXN0-5248
//
UNIQUE-ID - ENZRXNKFG-968
TYPES - Enzymatic-Reactions
COMMON-NAME - bcv:Bcav_3222 NADH dehydrogenase subunit H (EC:1.6.99.5); K00337 NADH-quinone oxidoreductase subunit H [EC:1.6.5.3] (db=KEGG) (RBH) B
BASIS-FOR-ASSIGNMENT - :EC-NUMBER
ENZYME - GKFG-166-MONOMER
PHYSIOLOGICALLY-RELEVANT? - T
REACTION - RXN0-5267
//
UNIQUE-ID - ENZRXNKFG-969
TYPES - Enzymatic-Reactions
COMMON-NAME - bcv:Bcav_3222 NADH dehydrogenase subunit H (EC:1.6.99.5); K00337 NADH-quinone oxidoreductase subunit H [EC:1.6.5.3] (db=KEGG) (RBH) B
BASIS-FOR-ASSIGNMENT - :EC-NUMBER
ENZYME - GKFG-166-MONOMER
PHYSIOLOGICALLY-RELEVANT? - T
REACTION - NADH-DEHYDROG-A-RXN
//
UNIQUE-ID - ENZRXNKFG-970
TYPES - Enzymatic-Reactions
COMMON-NAME - bcv:Bcav_3221 NADH-quinone oxidoreductase subunit I; K00338 NADH-quinone oxidoreductase subunit I [EC:1.6.5.3] (db=KEGG) (RBH) B
BASIS-FOR-ASSIGNMENT - :EC-NUMBER
ENZYME - GKFG-165-MONOMER
PHYSIOLOGICALLY-RELEVANT? - T
REACTION - RXN0-5244
//
UNIQUE-ID - ENZRXNKFG-971
TYPES - Enzymatic-Reactions
COMMON-NAME - bcv:Bcav_3221 NADH-quinone oxidoreductase subunit I; K00338 NADH-quinone oxidoreductase subunit I [EC:1.6.5.3] (db=KEGG) (RBH) B
BASIS-FOR-ASSIGNMENT - :EC-NUMBER
ENZYME - GKFG-165-MONOMER
PHYSIOLOGICALLY-RELEVANT? - T
REACTION - RXN0-5248
//
UNIQUE-ID - ENZRXNKFG-972
TYPES - Enzymatic-Reactions
COMMON-NAME - bcv:Bcav_3221 NADH-quinone oxidoreductase subunit I; K00338 NADH-quinone oxidoreductase subunit I [EC:1.6.5.3] (db=KEGG) (RBH) B
BASIS-FOR-ASSIGNMENT - :EC-NUMBER
ENZYME - GKFG-165-MONOMER
PHYSIOLOGICALLY-RELEVANT? - T
REACTION - RXN0-5267
//
UNIQUE-ID - ENZRXNKFG-973
TYPES - Enzymatic-Reactions
COMMON-NAME - bcv:Bcav_3221 NADH-quinone oxidoreductase subunit I; K00338 NADH-quinone oxidoreductase subunit I [EC:1.6.5.3] (db=KEGG) (RBH) B
BASIS-FOR-ASSIGNMENT - :EC-NUMBER
ENZYME - GKFG-165-MONOMER
PHYSIOLOGICALLY-RELEVANT? - T
REACTION - NADH-DEHYDROG-A-RXN
//
UNIQUE-ID - ENZRXNKFG-974
TYPES - Enzymatic-Reactions
COMMON-NAME - nuoJ; NADH dehydrogenase subunit J (EC:1.6.99.5); K00339 NADH-quinone oxidoreductase subunit J [EC:1.6.5.3] (db=KEGG evalue=0.0 bit_score=205.0 identity=39.2 coverage=86.54970760233918) (BLAST) C
BASIS-FOR-ASSIGNMENT - :EC-NUMBER
ENZYME - GKFG-164-MONOMER
PHYSIOLOGICALLY-RELEVANT? - T
REACTION - 1.6.99.5-RXN
//
UNIQUE-ID - ENZRXNKFG-975
TYPES - Enzymatic-Reactions
COMMON-NAME - nuoJ; NADH dehydrogenase subunit J (EC:1.6.99.5); K00339 NADH-quinone oxidoreductase subunit J [EC:1.6.5.3] (db=KEGG evalue=0.0 bit_score=205.0 identity=39.2 coverage=86.54970760233918) (BLAST) C
BASIS-FOR-ASSIGNMENT - :EC-NUMBER
ENZYME - GKFG-164-MONOMER
PHYSIOLOGICALLY-RELEVANT? - T
REACTION - NADH-DEHYDROGENASE-QUINONE-RXN
//
UNIQUE-ID - ENZRXNKFG-976
TYPES - Enzymatic-Reactions
COMMON-NAME - nuoJ; NADH dehydrogenase subunit J (EC:1.6.99.5); K00339 NADH-quinone oxidoreductase subunit J [EC:1.6.5.3] (db=KEGG evalue=0.0 bit_score=205.0 identity=39.2 coverage=86.54970760233918) (BLAST) C
BASIS-FOR-ASSIGNMENT - :EC-NUMBER
ENZYME - GKFG-164-MONOMER
PHYSIOLOGICALLY-RELEVANT? - T
REACTION - RXN0-5244
//
UNIQUE-ID - ENZRXNKFG-977
TYPES - Enzymatic-Reactions
COMMON-NAME - nuoJ; NADH dehydrogenase subunit J (EC:1.6.99.5); K00339 NADH-quinone oxidoreductase subunit J [EC:1.6.5.3] (db=KEGG evalue=0.0 bit_score=205.0 identity=39.2 coverage=86.54970760233918) (BLAST) C
BASIS-FOR-ASSIGNMENT - :EC-NUMBER
ENZYME - GKFG-164-MONOMER
PHYSIOLOGICALLY-RELEVANT? - T
REACTION - RXN0-5248
//
UNIQUE-ID - ENZRXNKFG-978
TYPES - Enzymatic-Reactions
COMMON-NAME - nuoJ; NADH dehydrogenase subunit J (EC:1.6.99.5); K00339 NADH-quinone oxidoreductase subunit J [EC:1.6.5.3] (db=KEGG evalue=0.0 bit_score=205.0 identity=39.2 coverage=86.54970760233918) (BLAST) C
BASIS-FOR-ASSIGNMENT - :EC-NUMBER
ENZYME - GKFG-164-MONOMER
PHYSIOLOGICALLY-RELEVANT? - T
REACTION - RXN0-5267
//
UNIQUE-ID - ENZRXNKFG-979
TYPES - Enzymatic-Reactions
COMMON-NAME - nuoJ; NADH dehydrogenase subunit J (EC:1.6.99.5); K00339 NADH-quinone oxidoreductase subunit J [EC:1.6.5.3] (db=KEGG evalue=0.0 bit_score=205.0 identity=39.2 coverage=86.54970760233918) (BLAST) C
BASIS-FOR-ASSIGNMENT - :EC-NUMBER
ENZYME - GKFG-164-MONOMER
PHYSIOLOGICALLY-RELEVANT? - T
REACTION - NADH-DEHYDROG-A-RXN
//
UNIQUE-ID - ENZRXNKFG-980
TYPES - Enzymatic-Reactions
COMMON-NAME - NADH-ubiquinone oxidoreductase chain 4L; K00340 NADH-quinone oxidoreductase subunit K [EC:1.6.5.3] (db=KEGG evalue=5.3e-31 bit_score=139.0 identity=74.2 coverage=96.0) (BLAST) C
BASIS-FOR-ASSIGNMENT - :EC-NUMBER
ENZYME - GKFG-163-MONOMER
PHYSIOLOGICALLY-RELEVANT? - T
REACTION - RXN0-5244
//
UNIQUE-ID - ENZRXNKFG-981
TYPES - Enzymatic-Reactions
COMMON-NAME - NADH-ubiquinone oxidoreductase chain 4L; K00340 NADH-quinone oxidoreductase subunit K [EC:1.6.5.3] (db=KEGG evalue=5.3e-31 bit_score=139.0 identity=74.2 coverage=96.0) (BLAST) C
BASIS-FOR-ASSIGNMENT - :EC-NUMBER
ENZYME - GKFG-163-MONOMER
PHYSIOLOGICALLY-RELEVANT? - T
REACTION - RXN0-5248
//
UNIQUE-ID - ENZRXNKFG-982
TYPES - Enzymatic-Reactions
COMMON-NAME - NADH-ubiquinone oxidoreductase chain 4L; K00340 NADH-quinone oxidoreductase subunit K [EC:1.6.5.3] (db=KEGG evalue=5.3e-31 bit_score=139.0 identity=74.2 coverage=96.0) (BLAST) C
BASIS-FOR-ASSIGNMENT - :EC-NUMBER
ENZYME - GKFG-163-MONOMER
PHYSIOLOGICALLY-RELEVANT? - T
REACTION - RXN0-5267
//
UNIQUE-ID - ENZRXNKFG-983
TYPES - Enzymatic-Reactions
COMMON-NAME - NADH-ubiquinone oxidoreductase chain 4L; K00340 NADH-quinone oxidoreductase subunit K [EC:1.6.5.3] (db=KEGG evalue=5.3e-31 bit_score=139.0 identity=74.2 coverage=96.0) (BLAST) C
BASIS-FOR-ASSIGNMENT - :EC-NUMBER
ENZYME - GKFG-163-MONOMER
PHYSIOLOGICALLY-RELEVANT? - T
REACTION - NADH-DEHYDROG-A-RXN
//
UNIQUE-ID - ENZRXNKFG-984
TYPES - Enzymatic-Reactions
COMMON-NAME - mcu:HMPREF0573_11003 nuoL; NADH dehydrogenase (EC:1.6.99.5); K00341 NADH-quinone oxidoreductase subunit L [EC:1.6.5.3] (db=KEGG) (RBH) B
BASIS-FOR-ASSIGNMENT - :EC-NUMBER
ENZYME - GKFG-162-MONOMER
PHYSIOLOGICALLY-RELEVANT? - T
REACTION - 1.6.99.5-RXN
//
UNIQUE-ID - ENZRXNKFG-985
TYPES - Enzymatic-Reactions
COMMON-NAME - mcu:HMPREF0573_11003 nuoL; NADH dehydrogenase (EC:1.6.99.5); K00341 NADH-quinone oxidoreductase subunit L [EC:1.6.5.3] (db=KEGG) (RBH) B
BASIS-FOR-ASSIGNMENT - :EC-NUMBER
ENZYME - GKFG-162-MONOMER
PHYSIOLOGICALLY-RELEVANT? - T
REACTION - NADH-DEHYDROGENASE-QUINONE-RXN
//
UNIQUE-ID - ENZRXNKFG-986
TYPES - Enzymatic-Reactions
COMMON-NAME - mcu:HMPREF0573_11003 nuoL; NADH dehydrogenase (EC:1.6.99.5); K00341 NADH-quinone oxidoreductase subunit L [EC:1.6.5.3] (db=KEGG) (RBH) B
BASIS-FOR-ASSIGNMENT - :EC-NUMBER
ENZYME - GKFG-162-MONOMER
PHYSIOLOGICALLY-RELEVANT? - T
REACTION - RXN0-5244
//
UNIQUE-ID - ENZRXNKFG-987
TYPES - Enzymatic-Reactions
COMMON-NAME - mcu:HMPREF0573_11003 nuoL; NADH dehydrogenase (EC:1.6.99.5); K00341 NADH-quinone oxidoreductase subunit L [EC:1.6.5.3] (db=KEGG) (RBH) B
BASIS-FOR-ASSIGNMENT - :EC-NUMBER
ENZYME - GKFG-162-MONOMER
PHYSIOLOGICALLY-RELEVANT? - T
REACTION - RXN0-5248
//
UNIQUE-ID - ENZRXNKFG-988
TYPES - Enzymatic-Reactions
COMMON-NAME - mcu:HMPREF0573_11003 nuoL; NADH dehydrogenase (EC:1.6.99.5); K00341 NADH-quinone oxidoreductase subunit L [EC:1.6.5.3] (db=KEGG) (RBH) B
BASIS-FOR-ASSIGNMENT - :EC-NUMBER
ENZYME - GKFG-162-MONOMER
PHYSIOLOGICALLY-RELEVANT? - T
REACTION - RXN0-5267
//
UNIQUE-ID - ENZRXNKFG-989
TYPES - Enzymatic-Reactions
COMMON-NAME - mcu:HMPREF0573_11003 nuoL; NADH dehydrogenase (EC:1.6.99.5); K00341 NADH-quinone oxidoreductase subunit L [EC:1.6.5.3] (db=KEGG) (RBH) B
BASIS-FOR-ASSIGNMENT - :EC-NUMBER
ENZYME - GKFG-162-MONOMER
PHYSIOLOGICALLY-RELEVANT? - T
REACTION - NADH-DEHYDROG-A-RXN
//
UNIQUE-ID - ENZRXNKFG-990
TYPES - Enzymatic-Reactions
COMMON-NAME - bcv:Bcav_3217 proton-translocating NADH-quinone oxidoreductase subunit M (EC:1.6.99.5); K00342 NADH-quinone oxidoreductase subunit M [EC:1.6.5.3] (db=KEGG) (RBH) B
BASIS-FOR-ASSIGNMENT - :EC-NUMBER
ENZYME - GKFG-161-MONOMER
PHYSIOLOGICALLY-RELEVANT? - T
REACTION - 1.6.99.5-RXN
//
UNIQUE-ID - ENZRXNKFG-991
TYPES - Enzymatic-Reactions
COMMON-NAME - bcv:Bcav_3217 proton-translocating NADH-quinone oxidoreductase subunit M (EC:1.6.99.5); K00342 NADH-quinone oxidoreductase subunit M [EC:1.6.5.3] (db=KEGG) (RBH) B
BASIS-FOR-ASSIGNMENT - :EC-NUMBER
ENZYME - GKFG-161-MONOMER
PHYSIOLOGICALLY-RELEVANT? - T
REACTION - NADH-DEHYDROGENASE-QUINONE-RXN
//
UNIQUE-ID - ENZRXNKFG-992
TYPES - Enzymatic-Reactions
COMMON-NAME - bcv:Bcav_3217 proton-translocating NADH-quinone oxidoreductase subunit M (EC:1.6.99.5); K00342 NADH-quinone oxidoreductase subunit M [EC:1.6.5.3] (db=KEGG) (RBH) B
BASIS-FOR-ASSIGNMENT - :EC-NUMBER
ENZYME - GKFG-161-MONOMER
PHYSIOLOGICALLY-RELEVANT? - T
REACTION - RXN0-5244
//
UNIQUE-ID - ENZRXNKFG-993
TYPES - Enzymatic-Reactions
COMMON-NAME - bcv:Bcav_3217 proton-translocating NADH-quinone oxidoreductase subunit M (EC:1.6.99.5); K00342 NADH-quinone oxidoreductase subunit M [EC:1.6.5.3] (db=KEGG) (RBH) B
BASIS-FOR-ASSIGNMENT - :EC-NUMBER
ENZYME - GKFG-161-MONOMER
PHYSIOLOGICALLY-RELEVANT? - T
REACTION - RXN0-5248
//
UNIQUE-ID - ENZRXNKFG-994
TYPES - Enzymatic-Reactions
COMMON-NAME - bcv:Bcav_3217 proton-translocating NADH-quinone oxidoreductase subunit M (EC:1.6.99.5); K00342 NADH-quinone oxidoreductase subunit M [EC:1.6.5.3] (db=KEGG) (RBH) B
BASIS-FOR-ASSIGNMENT - :EC-NUMBER
ENZYME - GKFG-161-MONOMER
PHYSIOLOGICALLY-RELEVANT? - T
REACTION - RXN0-5267
//
UNIQUE-ID - ENZRXNKFG-995
TYPES - Enzymatic-Reactions
COMMON-NAME - bcv:Bcav_3217 proton-translocating NADH-quinone oxidoreductase subunit M (EC:1.6.99.5); K00342 NADH-quinone oxidoreductase subunit M [EC:1.6.5.3] (db=KEGG) (RBH) B
BASIS-FOR-ASSIGNMENT - :EC-NUMBER
ENZYME - GKFG-161-MONOMER
PHYSIOLOGICALLY-RELEVANT? - T
REACTION - NADH-DEHYDROG-A-RXN
//
UNIQUE-ID - ENZRXNKFG-996
TYPES - Enzymatic-Reactions
COMMON-NAME - mcu:HMPREF0573_11005 nuoN; NADH dehydrogenase (EC:1.6.99.5); K00343 NADH-quinone oxidoreductase subunit N [EC:1.6.5.3] (db=KEGG) (RBH) B
BASIS-FOR-ASSIGNMENT - :EC-NUMBER
ENZYME - GKFG-160-MONOMER
PHYSIOLOGICALLY-RELEVANT? - T
REACTION - 1.6.99.5-RXN
//
UNIQUE-ID - ENZRXNKFG-997
TYPES - Enzymatic-Reactions
COMMON-NAME - mcu:HMPREF0573_11005 nuoN; NADH dehydrogenase (EC:1.6.99.5); K00343 NADH-quinone oxidoreductase subunit N [EC:1.6.5.3] (db=KEGG) (RBH) B
BASIS-FOR-ASSIGNMENT - :EC-NUMBER
ENZYME - GKFG-160-MONOMER
PHYSIOLOGICALLY-RELEVANT? - T
REACTION - NADH-DEHYDROGENASE-QUINONE-RXN
//
UNIQUE-ID - ENZRXNKFG-998
TYPES - Enzymatic-Reactions
COMMON-NAME - mcu:HMPREF0573_11005 nuoN; NADH dehydrogenase (EC:1.6.99.5); K00343 NADH-quinone oxidoreductase subunit N [EC:1.6.5.3] (db=KEGG) (RBH) B
BASIS-FOR-ASSIGNMENT - :EC-NUMBER
ENZYME - GKFG-160-MONOMER
PHYSIOLOGICALLY-RELEVANT? - T
REACTION - RXN0-5244
//
UNIQUE-ID - ENZRXNKFG-999
TYPES - Enzymatic-Reactions
COMMON-NAME - mcu:HMPREF0573_11005 nuoN; NADH dehydrogenase (EC:1.6.99.5); K00343 NADH-quinone oxidoreductase subunit N [EC:1.6.5.3] (db=KEGG) (RBH) B
BASIS-FOR-ASSIGNMENT - :EC-NUMBER
ENZYME - GKFG-160-MONOMER
PHYSIOLOGICALLY-RELEVANT? - T
REACTION - RXN0-5248
//
UNIQUE-ID - ENZRXNKFG-1000
TYPES - Enzymatic-Reactions
COMMON-NAME - mcu:HMPREF0573_11005 nuoN; NADH dehydrogenase (EC:1.6.99.5); K00343 NADH-quinone oxidoreductase subunit N [EC:1.6.5.3] (db=KEGG) (RBH) B
BASIS-FOR-ASSIGNMENT - :EC-NUMBER
ENZYME - GKFG-160-MONOMER
PHYSIOLOGICALLY-RELEVANT? - T
REACTION - RXN0-5267
//
UNIQUE-ID - ENZRXNKFG-1001
TYPES - Enzymatic-Reactions
COMMON-NAME - mcu:HMPREF0573_11005 nuoN; NADH dehydrogenase (EC:1.6.99.5); K00343 NADH-quinone oxidoreductase subunit N [EC:1.6.5.3] (db=KEGG) (RBH) B
BASIS-FOR-ASSIGNMENT - :EC-NUMBER
ENZYME - GKFG-160-MONOMER
PHYSIOLOGICALLY-RELEVANT? - T
REACTION - NADH-DEHYDROG-A-RXN
//
UNIQUE-ID - ENZRXNKFG-1002
TYPES - Enzymatic-Reactions
COMMON-NAME - ahe:Arch_0307 polyprenyl synthetase; K00805 heptaprenyl diphosphate synthase [EC:2.5.1.30] (db=KEGG) (RBH) B
BASIS-FOR-ASSIGNMENT - :EC-NUMBER
ENZYME - GKFG-159-MONOMER
PHYSIOLOGICALLY-RELEVANT? - T
REACTION - TRANS-HEXAPRENYLTRANSTRANSFERASE-RXN
//
UNIQUE-ID - ENZRXNKFG-1003
TYPES - Enzymatic-Reactions
COMMON-NAME - DNA-binding protein; K03655 ATP-dependent DNA helicase RecG [EC:3.6.4.12] (db=KEGG evalue=1.7e-31 bit_score=142.0 identity=36.0 coverage=81.78438661710037) (BLAST) C
BASIS-FOR-ASSIGNMENT - :EC-NUMBER
ENZYME - GKFG-158-MONOMER
PHYSIOLOGICALLY-RELEVANT? - T
REACTION - RXN-11135
//
UNIQUE-ID - ENZRXNKFG-1004
TYPES - Enzymatic-Reactions
COMMON-NAME - transcriptional regulator with HTH domain; K03655 ATP-dependent DNA helicase RecG [EC:3.6.4.12] (db=KEGG evalue=7.5e-42 bit_score=176.0 identity=47.6 coverage=97.38219895287958) (BLAST) C
BASIS-FOR-ASSIGNMENT - :EC-NUMBER
ENZYME - GKFG-156-MONOMER
PHYSIOLOGICALLY-RELEVANT? - T
REACTION - RXN-11135
//
UNIQUE-ID - ENZRXNKFG-1005
TYPES - Enzymatic-Reactions
COMMON-NAME - mcu:HMPREF0573_10425 ppdK; pyruvate phosphate dikinase (EC:2.7.9.1); K01006 pyruvate,orthophosphate dikinase [EC:2.7.9.1] (db=KEGG) (RBH) B
BASIS-FOR-ASSIGNMENT - :EC-NUMBER
ENZYME - GKFG-153-MONOMER
PHYSIOLOGICALLY-RELEVANT? - T
REACTION - PYRUVATEORTHOPHOSPHATE-DIKINASE-RXN
//
UNIQUE-ID - ENZRXNKFG-1006
TYPES - Enzymatic-Reactions
COMMON-NAME - car:cauri_0247 DNA-binding protein; K03655 ATP-dependent DNA helicase RecG [EC:3.6.4.12] (db=KEGG) (RBH) B
BASIS-FOR-ASSIGNMENT - :EC-NUMBER
ENZYME - GKFG-147-MONOMER
PHYSIOLOGICALLY-RELEVANT? - T
REACTION - RXN-11135
//
UNIQUE-ID - ENZRXNKFG-1007
TYPES - Enzymatic-Reactions
COMMON-NAME - mcu:HMPREF0573_11600 ABC transporter ATP-binding protein; K02028 polar amino acid transport system ATP-binding protein [EC:3.6.3.21] (db=KEGG) (RBH) B
BASIS-FOR-ASSIGNMENT - :EC-NUMBER
ENZYME - GKFG-139-MONOMER
PHYSIOLOGICALLY-RELEVANT? - T
REACTION - 3.6.3.21-RXN
//
UNIQUE-ID - ENZRXNKFG-1008
TYPES - Enzymatic-Reactions
COMMON-NAME - pac:PPA0468 myo-inositol catabolism protein; K03335 inosose dehydratase [EC:4.2.1.44] (db=KEGG) (RBH) B
BASIS-FOR-ASSIGNMENT - :EC-NUMBER
ENZYME - GKFG-133-MONOMER
PHYSIOLOGICALLY-RELEVANT? - T
REACTION - MYO-INOSOSE-2-DEHYDRATASE-RXN
//
UNIQUE-ID - ENZRXNKFG-1009
TYPES - Enzymatic-Reactions
COMMON-NAME - pfr:PFREUD_19030 iolG1; myo-inositol 2-dehydrogenase (EC:1.1.1.18); K00010 myo-inositol 2-dehydrogenase [EC:1.1.1.18] (db=KEGG) (RBH) B
BASIS-FOR-ASSIGNMENT - :EC-NUMBER
ENZYME - GKFG-132-MONOMER
PHYSIOLOGICALLY-RELEVANT? - T
REACTION - MYO-INOSITOL-2-DEHYDROGENASE-RXN
//
UNIQUE-ID - ENZRXNKFG-1010
TYPES - Enzymatic-Reactions
COMMON-NAME - sortase family protein; K07284 sortase A [EC:3.4.22.70] (db=KEGG evalue=0.0 bit_score=225.0 identity=45.2 coverage=87.25099601593625) (BLAST) C
BASIS-FOR-ASSIGNMENT - :EC-NUMBER
ENZYME - GKFG-130-MONOMER
PHYSIOLOGICALLY-RELEVANT? - T
REACTION - RXN-11146
//
UNIQUE-ID - ENZRXNKFG-1011
TYPES - Enzymatic-Reactions
COMMON-NAME - mcu:HMPREF0573_10646 pknB; putative non-specific serine/threonine protein kinase (EC:2.7.11.1); K08884 serine/threonine protein kinase, bacterial [EC:2.7.11.1] (db=KEGG) (RBH) B
BASIS-FOR-ASSIGNMENT - :EC-NUMBER
ENZYME - GKFG-128-MONOMER
PHYSIOLOGICALLY-RELEVANT? - T
REACTION - PROTEIN-KINASE-RXN
//
UNIQUE-ID - ENZRXNKFG-1012
TYPES - Enzymatic-Reactions
COMMON-NAME - bcv:Bcav_0027 serine/threonine protein kinase; K08884 serine/threonine protein kinase, bacterial [EC:2.7.11.1] (db=KEGG) (RBH) B
BASIS-FOR-ASSIGNMENT - :EC-NUMBER
ENZYME - GKFG-126-MONOMER
PHYSIOLOGICALLY-RELEVANT? - T
REACTION - PROTEIN-KINASE-RXN
//
UNIQUE-ID - ENZRXNKFG-1013
TYPES - Enzymatic-Reactions
COMMON-NAME - peptidoglycan glycosyltransferase (EC:2.4.1.129); K05364 peptidoglycan glycosyltransferase [EC:2.4.1.129] (db=KEGG evalue=4.9e-09 bit_score=65.0 identity=34.1 coverage=88.37209302325581) (BLAST) C
BASIS-FOR-ASSIGNMENT - :EC-NUMBER
ENZYME - GKFG-125-MONOMER
PHYSIOLOGICALLY-RELEVANT? - T
REACTION - RXN0-5405
//
UNIQUE-ID - ENZRXNKFG-1014
TYPES - Enzymatic-Reactions
COMMON-NAME - peptidoglycan glycosyltransferase (EC:2.4.1.129); K05364 peptidoglycan glycosyltransferase [EC:2.4.1.129] (db=KEGG evalue=4.9e-09 bit_score=65.0 identity=34.1 coverage=88.37209302325581) (BLAST) C
BASIS-FOR-ASSIGNMENT - :EC-NUMBER
ENZYME - GKFG-125-MONOMER
PHYSIOLOGICALLY-RELEVANT? - T
REACTION - 2.4.1.129-RXN
//
UNIQUE-ID - ENZRXNKFG-1015
TYPES - Enzymatic-Reactions
COMMON-NAME - peptidoglycan glycosyltransferase (EC:2.4.1.129); K05364 peptidoglycan glycosyltransferase [EC:2.4.1.129] (db=KEGG evalue=4.9e-09 bit_score=65.0 identity=34.1 coverage=88.37209302325581) (BLAST) C
BASIS-FOR-ASSIGNMENT - :EC-NUMBER
ENZYME - GKFG-125-MONOMER
PHYSIOLOGICALLY-RELEVANT? - T
REACTION - RXN-11350
//
UNIQUE-ID - ENZRXNKFG-1016
TYPES - Enzymatic-Reactions
COMMON-NAME - peptidoglycan glycosyltransferase (EC:2.4.1.129); K05364 peptidoglycan glycosyltransferase [EC:2.4.1.129] (db=KEGG evalue=4.9e-09 bit_score=65.0 identity=34.1 coverage=88.37209302325581) (BLAST) C
BASIS-FOR-ASSIGNMENT - :EC-NUMBER
ENZYME - GKFG-125-MONOMER
PHYSIOLOGICALLY-RELEVANT? - T
REACTION - RXN-11348
//
UNIQUE-ID - ENZRXNKFG-1017
TYPES - Enzymatic-Reactions
COMMON-NAME - peptidoglycan glycosyltransferase (EC:2.4.1.129); K05364 peptidoglycan glycosyltransferase [EC:2.4.1.129] (db=KEGG evalue=4.9e-09 bit_score=65.0 identity=34.1 coverage=88.37209302325581) (BLAST) C
BASIS-FOR-ASSIGNMENT - :EC-NUMBER
ENZYME - GKFG-125-MONOMER
PHYSIOLOGICALLY-RELEVANT? - T
REACTION - RXN-11301
//
UNIQUE-ID - ENZRXNKFG-1018
TYPES - Enzymatic-Reactions
COMMON-NAME - peptidoglycan glycosyltransferase (EC:2.4.1.129); K05364 peptidoglycan glycosyltransferase [EC:2.4.1.129] (db=KEGG evalue=4.9e-09 bit_score=65.0 identity=34.1 coverage=88.37209302325581) (BLAST) C
BASIS-FOR-ASSIGNMENT - :EC-NUMBER
ENZYME - GKFG-125-MONOMER
PHYSIOLOGICALLY-RELEVANT? - T
REACTION - RXN-11291
//
UNIQUE-ID - ENZRXNKFG-1019
TYPES - Enzymatic-Reactions
COMMON-NAME - mcu:HMPREF0573_10599 upp; uracil phosphoribosyltransferase (EC:2.4.2.9); K00761 uracil phosphoribosyltransferase [EC:2.4.2.9] (db=KEGG) (RBH) B
BASIS-FOR-ASSIGNMENT - :EC-NUMBER
ENZYME - GKFG-124-MONOMER
PHYSIOLOGICALLY-RELEVANT? - T
REACTION - URACIL-PRIBOSYLTRANS-RXN
//
UNIQUE-ID - ENZRXNKFG-1020
TYPES - Enzymatic-Reactions
COMMON-NAME - cell elongation-specific peptidoglycan D,D-transpeptidase; K05364 peptidoglycan glycosyltransferase [EC:2.4.1.129] (db=KEGG evalue=0.0 bit_score=264.0 identity=43.2 coverage=83.9506172839506) (BLAST) C
BASIS-FOR-ASSIGNMENT - :EC-NUMBER
ENZYME - GKFG-123-MONOMER
PHYSIOLOGICALLY-RELEVANT? - T
REACTION - RXN0-5405
//
UNIQUE-ID - ENZRXNKFG-1021
TYPES - Enzymatic-Reactions
COMMON-NAME - cell elongation-specific peptidoglycan D,D-transpeptidase; K05364 peptidoglycan glycosyltransferase [EC:2.4.1.129] (db=KEGG evalue=0.0 bit_score=264.0 identity=43.2 coverage=83.9506172839506) (BLAST) C
BASIS-FOR-ASSIGNMENT - :EC-NUMBER
ENZYME - GKFG-123-MONOMER
PHYSIOLOGICALLY-RELEVANT? - T
REACTION - 2.4.1.129-RXN
//
UNIQUE-ID - ENZRXNKFG-1022
TYPES - Enzymatic-Reactions
COMMON-NAME - cell elongation-specific peptidoglycan D,D-transpeptidase; K05364 peptidoglycan glycosyltransferase [EC:2.4.1.129] (db=KEGG evalue=0.0 bit_score=264.0 identity=43.2 coverage=83.9506172839506) (BLAST) C
BASIS-FOR-ASSIGNMENT - :EC-NUMBER
ENZYME - GKFG-123-MONOMER
PHYSIOLOGICALLY-RELEVANT? - T
REACTION - RXN-11350
//
UNIQUE-ID - ENZRXNKFG-1023
TYPES - Enzymatic-Reactions
COMMON-NAME - cell elongation-specific peptidoglycan D,D-transpeptidase; K05364 peptidoglycan glycosyltransferase [EC:2.4.1.129] (db=KEGG evalue=0.0 bit_score=264.0 identity=43.2 coverage=83.9506172839506) (BLAST) C
BASIS-FOR-ASSIGNMENT - :EC-NUMBER
ENZYME - GKFG-123-MONOMER
PHYSIOLOGICALLY-RELEVANT? - T
REACTION - RXN-11348
//
UNIQUE-ID - ENZRXNKFG-1024
TYPES - Enzymatic-Reactions
COMMON-NAME - cell elongation-specific peptidoglycan D,D-transpeptidase; K05364 peptidoglycan glycosyltransferase [EC:2.4.1.129] (db=KEGG evalue=0.0 bit_score=264.0 identity=43.2 coverage=83.9506172839506) (BLAST) C
BASIS-FOR-ASSIGNMENT - :EC-NUMBER
ENZYME - GKFG-123-MONOMER
PHYSIOLOGICALLY-RELEVANT? - T
REACTION - RXN-11301
//
UNIQUE-ID - ENZRXNKFG-1025
TYPES - Enzymatic-Reactions
COMMON-NAME - cell elongation-specific peptidoglycan D,D-transpeptidase; K05364 peptidoglycan glycosyltransferase [EC:2.4.1.129] (db=KEGG evalue=0.0 bit_score=264.0 identity=43.2 coverage=83.9506172839506) (BLAST) C
BASIS-FOR-ASSIGNMENT - :EC-NUMBER
ENZYME - GKFG-123-MONOMER
PHYSIOLOGICALLY-RELEVANT? - T
REACTION - RXN-11291
//
UNIQUE-ID - ENZRXNKFG-1026
TYPES - Enzymatic-Reactions
COMMON-NAME - mcu:HMPREF0573_10642 phosphoprotein phosphatase; K01090 protein phosphatase [EC:3.1.3.16] (db=KEGG) (RBH) B
BASIS-FOR-ASSIGNMENT - :EC-NUMBER
ENZYME - GKFG-121-MONOMER
PHYSIOLOGICALLY-RELEVANT? - T
REACTION - 3.1.3.16-RXN
//
UNIQUE-ID - ENZRXNKFG-1027
TYPES - Enzymatic-Reactions
COMMON-NAME - D-alanyl-D-alanine carboxypeptidase/D-alanyl-D-alanine-endopeptidase; K07259 D-alanyl-D-alanine carboxypeptidase / D-alanyl-D-alanine-endopeptidase (penicillin-binding protein 4) [EC:3.4.16.4 3.4.21.-] (db=KEGG evalue=0.0 bit_score=244.0 identity=34.6 coverage=94.17879417879418) (BLAST) C
BASIS-FOR-ASSIGNMENT - :EC-NUMBER
ENZYME - GKFG-112-MONOMER
PHYSIOLOGICALLY-RELEVANT? - T
REACTION - RXN-11351
//
UNIQUE-ID - ENZRXNKFG-1028
TYPES - Enzymatic-Reactions
COMMON-NAME - D-alanyl-D-alanine carboxypeptidase/D-alanyl-D-alanine-endopeptidase; K07259 D-alanyl-D-alanine carboxypeptidase / D-alanyl-D-alanine-endopeptidase (penicillin-binding protein 4) [EC:3.4.16.4 3.4.21.-] (db=KEGG evalue=0.0 bit_score=244.0 identity=34.6 coverage=94.17879417879418) (BLAST) C
BASIS-FOR-ASSIGNMENT - :EC-NUMBER
ENZYME - GKFG-112-MONOMER
PHYSIOLOGICALLY-RELEVANT? - T
REACTION - RXN-11302
//
UNIQUE-ID - ENZRXNKFG-1029
TYPES - Enzymatic-Reactions
COMMON-NAME - D-alanyl-D-alanine carboxypeptidase/D-alanyl-D-alanine-endopeptidase; K07259 D-alanyl-D-alanine carboxypeptidase / D-alanyl-D-alanine-endopeptidase (penicillin-binding protein 4) [EC:3.4.16.4 3.4.21.-] (db=KEGG evalue=0.0 bit_score=244.0 identity=34.6 coverage=94.17879417879418) (BLAST) C
BASIS-FOR-ASSIGNMENT - :EC-NUMBER
ENZYME - GKFG-112-MONOMER
PHYSIOLOGICALLY-RELEVANT? - T
REACTION - RXN-11065
//
UNIQUE-ID - ENZRXNKFG-1030
TYPES - Enzymatic-Reactions
COMMON-NAME - D-alanyl-D-alanine carboxypeptidase/D-alanyl-D-alanine-endopeptidase; K07259 D-alanyl-D-alanine carboxypeptidase / D-alanyl-D-alanine-endopeptidase (penicillin-binding protein 4) [EC:3.4.16.4 3.4.21.-] (db=KEGG evalue=0.0 bit_score=244.0 identity=34.6 coverage=94.17879417879418) (BLAST) C
BASIS-FOR-ASSIGNMENT - :EC-NUMBER
ENZYME - GKFG-112-MONOMER
PHYSIOLOGICALLY-RELEVANT? - T
REACTION - 3.4.16.4-RXN
//
UNIQUE-ID - ENZRXNKFG-1031
TYPES - Enzymatic-Reactions
COMMON-NAME - phosphonate-transporting ATPase (EC:3.6.3.28) (db=KEGG evalue=0.0 bit_score=193.0 identity=40.3 coverage=95.96774193548387) (BLAST) C
BASIS-FOR-ASSIGNMENT - :EC-NUMBER
ENZYME - GKFG-108-MONOMER
PHYSIOLOGICALLY-RELEVANT? - T
REACTION - 3.6.3.28-RXN
//
UNIQUE-ID - ENZRXNKFG-1032
TYPES - Enzymatic-Reactions
COMMON-NAME - mcu:HMPREF0573_10968 rpoB; DNA-directed RNA polymerase (EC:2.7.7.6); K03043 DNA-directed RNA polymerase subunit beta [EC:2.7.7.6] (db=KEGG) (RBH) B
BASIS-FOR-ASSIGNMENT - :EC-NUMBER
ENZYME - GKFG-99-MONOMER
PHYSIOLOGICALLY-RELEVANT? - T
REACTION - DNA-DIRECTED-RNA-POLYMERASE-RXN
//
UNIQUE-ID - ENZRXNKFG-1033
TYPES - Enzymatic-Reactions
COMMON-NAME - rpoB; DNA-directed RNA polymerase (EC:2.7.7.6); K03043 DNA-directed RNA polymerase subunit beta [EC:2.7.7.6] (db=KEGG evalue=0.0 bit_score=242.0 identity=80.9 coverage=93.33333333333333) (BLAST) C
BASIS-FOR-ASSIGNMENT - :EC-NUMBER
ENZYME - GKFG-98-MONOMER
PHYSIOLOGICALLY-RELEVANT? - T
REACTION - DNA-DIRECTED-RNA-POLYMERASE-RXN
//
UNIQUE-ID - ENZRXNKFG-1034
TYPES - Enzymatic-Reactions
COMMON-NAME - mcu:HMPREF0573_10969 rpoC; DNA-directed RNA polymerase (EC:2.7.7.6); K03046 DNA-directed RNA polymerase subunit beta' [EC:2.7.7.6] (db=KEGG) (RBH) B
BASIS-FOR-ASSIGNMENT - :EC-NUMBER
ENZYME - GKFG-97-MONOMER
PHYSIOLOGICALLY-RELEVANT? - T
REACTION - DNA-DIRECTED-RNA-POLYMERASE-RXN
//
UNIQUE-ID - ENZRXNKFG-1035
TYPES - Enzymatic-Reactions
COMMON-NAME - ahe:Arch_0351 arginyl-tRNA synthetase (EC:6.1.1.19); K01887 arginyl-tRNA synthetase [EC:6.1.1.19] (db=KEGG) (RBH) B
BASIS-FOR-ASSIGNMENT - :EC-NUMBER
ENZYME - GKFG-91-MONOMER
PHYSIOLOGICALLY-RELEVANT? - T
REACTION - ARGININE--TRNA-LIGASE-RXN
//
UNIQUE-ID - ENZRXNKFG-1036
TYPES - Enzymatic-Reactions
COMMON-NAME - DNA polymerase III epsilon subunit-like 3'-5' exonuclease; K02342 DNA polymerase III subunit epsilon [EC:2.7.7.7] (db=KEGG evalue=0.0 bit_score=210.0 identity=46.1 coverage=98.2532751091703) (BLAST) C
BASIS-FOR-ASSIGNMENT - :EC-NUMBER
ENZYME - GKFG-79-MONOMER
PHYSIOLOGICALLY-RELEVANT? - T
REACTION - DNA-DIRECTED-DNA-POLYMERASE-RXN
//
UNIQUE-ID - ENZRXNKFG-1037
TYPES - Enzymatic-Reactions
COMMON-NAME - mcu:HMPREF0573_11530 guaB2; IMP dehydrogenase (EC:1.1.1.205); K00088 IMP dehydrogenase [EC:1.1.1.205] (db=KEGG) (RBH) B
BASIS-FOR-ASSIGNMENT - :EC-NUMBER
ENZYME - GKFG-68-MONOMER
PHYSIOLOGICALLY-RELEVANT? - T
REACTION - IMP-DEHYDROG-RXN
//
UNIQUE-ID - ENZRXNKFG-1038
TYPES - Enzymatic-Reactions
COMMON-NAME - serine/threonine protein kinase; K08884 serine/threonine protein kinase, bacterial [EC:2.7.11.1] (db=KEGG evalue=1.1e-10 bit_score=72.0 identity=41.7 coverage=44.26229508196721) (BLAST) C
BASIS-FOR-ASSIGNMENT - :EC-NUMBER
ENZYME - GKFG-54-MONOMER
PHYSIOLOGICALLY-RELEVANT? - T
REACTION - PROTEIN-KINASE-RXN
//
UNIQUE-ID - ENZRXNKFG-1039
TYPES - Enzymatic-Reactions
COMMON-NAME - sortase family protein; K07284 sortase A [EC:3.4.22.70] (db=KEGG evalue=0.0 bit_score=231.0 identity=48.9 coverage=87.5) (BLAST) C
BASIS-FOR-ASSIGNMENT - :EC-NUMBER
ENZYME - GKFG-40-MONOMER
PHYSIOLOGICALLY-RELEVANT? - T
REACTION - RXN-11146
//
UNIQUE-ID - ENZRXNKFG-1040
TYPES - Enzymatic-Reactions
COMMON-NAME - bcv:Bcav_3269 H(+)-transporting two-sector ATPase (EC:3.6.3.14) (db=KEGG) (RBH) B
BASIS-FOR-ASSIGNMENT - :EC-NUMBER
ENZYME - GKFG-35-MONOMER
PHYSIOLOGICALLY-RELEVANT? - T
REACTION - ATPSYN-RXN
//
UNIQUE-ID - ENZRXNKFG-1041
TYPES - Enzymatic-Reactions
COMMON-NAME - signal peptidase I; K03100 signal peptidase I [EC:3.4.21.89] (db=KEGG evalue=5.7e-44 bit_score=183.0 identity=46.2 coverage=58.06451612903226) (BLAST) C
BASIS-FOR-ASSIGNMENT - :EC-NUMBER
ENZYME - GKFG-20-MONOMER
PHYSIOLOGICALLY-RELEVANT? - T
REACTION - 3.4.21.89-RXN
//
UNIQUE-ID - ENZRXNKFG-1042
TYPES - Enzymatic-Reactions
COMMON-NAME - bcv:Bcav_3279 DNA repair protein RadA (EC:2.1.1.63); K04485 DNA repair protein RadA/Sms (db=KEGG) (RBH) B
BASIS-FOR-ASSIGNMENT - :EC-NUMBER
ENZYME - GKFG-13-MONOMER
PHYSIOLOGICALLY-RELEVANT? - T
REACTION - 2.1.1.63-RXN
//
UNIQUE-ID - ENZRXNKFG-1043
TYPES - Enzymatic-Reactions
COMMON-NAME - inorganic diphosphatase (EC:3.6.1.1); K01507 inorganic pyrophosphatase [EC:3.6.1.1] (db=KEGG evalue=0.0 bit_score=210.0 identity=90.7 coverage=99.07407407407408) (BLAST) C
BASIS-FOR-ASSIGNMENT - :EC-NUMBER
ENZYME - GKFG-1-MONOMER
PHYSIOLOGICALLY-RELEVANT? - T
REACTION - INORGPYROPHOSPHAT-RXN
//
UNIQUE-ID - ENZRXNKFG-1044
TYPES - Enzymatic-Reactions
COMMON-NAME - histidine kinase (db=KEGG evalue=0.0 bit_score=223.0 identity=36.2 coverage=62.43822075782537) (BLAST) C
BASIS-FOR-ASSIGNMENT - :AUTOMATED-NAME-MATCH
ENZYME - GKFG-362-MONOMER
PHYSIOLOGICALLY-RELEVANT? - T
REACTION - 2.7.13.3-RXN
//
UNIQUE-ID - ENZRXNKFG-1045
TYPES - Enzymatic-Reactions
COMMON-NAME - transposase (db=KEGG evalue=1.4e-21 bit_score=107.0 identity=54.3 coverage=96.22641509433963) (BLAST) C
BASIS-FOR-ASSIGNMENT - :AUTOMATED-NAME-MATCH
ENZYME - GKFG-270-MONOMER
PHYSIOLOGICALLY-RELEVANT? - T
REACTION - RXN0-5131
//
UNIQUE-ID - ENZRXNKFG-1046
TYPES - Enzymatic-Reactions
COMMON-NAME - phosphoglycerate mutase (db=KEGG evalue=0.0 bit_score=234.0 identity=52.4 coverage=89.16666666666667) (BLAST) C
BASIS-FOR-ASSIGNMENT - :AUTOMATED-NAME-MATCH
ENZYME - GKFG-180-MONOMER
PHYSIOLOGICALLY-RELEVANT? - T
REACTION - 3PGAREARR-RXN
//
UNIQUE-ID - ENZRXNKFG-1047
TYPES - Enzymatic-Reactions
COMMON-NAME - aminoglycoside phosphotransferase (db=KEGG evalue=0.0 bit_score=221.0 identity=44.6 coverage=91.55405405405406) (BLAST) C
BASIS-FOR-ASSIGNMENT - :AUTOMATED-NAME-MATCH
ENZYME - GKFG-92-MONOMER
PHYSIOLOGICALLY-RELEVANT? - T
REACTION - KANAMYCIN-KINASE-RXN
//
UNIQUE-ID - ENZRXNKFG-1048
TYPES - Enzymatic-Reactions
COMMON-NAME - putative DSBA oxidoreductase (db=KEGG evalue=5.4e-41 bit_score=173.0 identity=33.8 coverage=96.01449275362319) (BLAST) C
BASIS-FOR-ASSIGNMENT - :AUTOMATED-NAME-MATCH
ENZYME - GKFG-517-MONOMER
PHYSIOLOGICALLY-RELEVANT? - T
REACTION - DISULFOXRED-RXN
//
UNIQUE-ID - ENZRXNKFG-1049
TYPES - Enzymatic-Reactions
COMMON-NAME - 6-phosphogluconate dehydrogenase (db=KEGG evalue=0.0 bit_score=234.0 identity=59.5 coverage=90.09009009009009) (BLAST) C
BASIS-FOR-ASSIGNMENT - :AUTOMATED-NAME-MATCH
ENZYME - GKFG-1972-MONOMER
PHYSIOLOGICALLY-RELEVANT? - T
REACTION - 6PGLUCONDEHYDROG-RXN
//
UNIQUE-ID - ENZRXNKFG-1050
TYPES - Enzymatic-Reactions
COMMON-NAME - 2-hydroxyhepta-2,4-diene-1,7-dioate isomerase (db=KEGG evalue=2.5e-37 bit_score=161.0 identity=35.1 coverage=97.6470588235294) (BLAST) C
BASIS-FOR-ASSIGNMENT - :AUTOMATED-NAME-MATCH
ENZYME - GKFG-1877-MONOMER
PHYSIOLOGICALLY-RELEVANT? - T
REACTION - RXN1K-87
//
UNIQUE-ID - ENZRXNKFG-1051
TYPES - Enzymatic-Reactions
COMMON-NAME - mannose-1-phosphate guanylyltransferase (db=KEGG evalue=0.0 bit_score=269.0 identity=44.9 coverage=94.26229508196722) (BLAST) C
BASIS-FOR-ASSIGNMENT - :AUTOMATED-NAME-MATCH
ENZYME - GKFG-1597-MONOMER
PHYSIOLOGICALLY-RELEVANT? - T
REACTION - MANNPGUANYLTRANGDP-RXN
//
UNIQUE-ID - ENZRXNKFG-1052
TYPES - Enzymatic-Reactions
COMMON-NAME - mannose-1-phosphate guanylyltransferase (db=KEGG evalue=0.0 bit_score=269.0 identity=44.9 coverage=94.26229508196722) (BLAST) C
BASIS-FOR-ASSIGNMENT - :AUTOMATED-NAME-MATCH
ENZYME - GKFG-1597-MONOMER
PHYSIOLOGICALLY-RELEVANT? - T
REACTION - 2.7.7.13-RXN
//
UNIQUE-ID - ENZRXNKFG-1053
TYPES - Enzymatic-Reactions
COMMON-NAME - beta-lactamase (db=KEGG evalue=0.0 bit_score=254.0 identity=43.2 coverage=99.23664122137404) (BLAST) C
BASIS-FOR-ASSIGNMENT - :AUTOMATED-NAME-MATCH
ENZYME - GKFG-1537-MONOMER
PHYSIOLOGICALLY-RELEVANT? - T
REACTION - BETA-LACTAMASE-RXN
//
UNIQUE-ID - ENZRXNKFG-1054
TYPES - Enzymatic-Reactions
COMMON-NAME - ADP-ribose pyrophosphatase (db=KEGG evalue=0.0 bit_score=250.0 identity=56.4 coverage=93.93939393939394) (BLAST) C
BASIS-FOR-ASSIGNMENT - :AUTOMATED-NAME-MATCH
ENZYME - GKFG-1527-MONOMER
PHYSIOLOGICALLY-RELEVANT? - T
REACTION - RXN0-1441
//
UNIQUE-ID - ENZRXNKFG-1055
TYPES - Enzymatic-Reactions
COMMON-NAME - RNA-directed DNA polymerase (db=KEGG evalue=5.9e-24 bit_score=116.0 identity=37.9 coverage=84.28571428571429) (BLAST) C
BASIS-FOR-ASSIGNMENT - :AUTOMATED-NAME-MATCH
ENZYME - GKFG-1517-MONOMER
PHYSIOLOGICALLY-RELEVANT? - T
REACTION - RNA-DIRECTED-DNA-POLYMERASE-RXN
//
UNIQUE-ID - ENZRXNKFG-1056
TYPES - Enzymatic-Reactions
COMMON-NAME - aldose epimerase (db=KEGG evalue=1.0e-30 bit_score=139.0 identity=29.3 coverage=87.20238095238095) (BLAST) C
BASIS-FOR-ASSIGNMENT - :AUTOMATED-NAME-MATCH
ENZYME - GKFG-1485-MONOMER
PHYSIOLOGICALLY-RELEVANT? - T
REACTION - ALDOSE1EPIM-RXN
//
UNIQUE-ID - ENZRXNKFG-1057
TYPES - Enzymatic-Reactions
COMMON-NAME - aminoglycoside phosphotransferase (db=KEGG evalue=6.9e-44 bit_score=183.0 identity=36.0 coverage=81.0958904109589) (BLAST) C
BASIS-FOR-ASSIGNMENT - :AUTOMATED-NAME-MATCH
ENZYME - GKFG-1297-MONOMER
PHYSIOLOGICALLY-RELEVANT? - T
REACTION - KANAMYCIN-KINASE-RXN
//
UNIQUE-ID - ENZRXNKFG-1058
TYPES - Enzymatic-Reactions
COMMON-NAME - ATP-dependent DNA helicase (EC:3.6.1.-) (db=KEGG evalue=0.0 bit_score=243.0 identity=24.4 coverage=96.16087751371116) (BLAST) C
BASIS-FOR-ASSIGNMENT - :AUTOMATED-NAME-MATCH
ENZYME - GKFG-1295-MONOMER
PHYSIOLOGICALLY-RELEVANT? - T
REACTION - RXN0-4261
//
UNIQUE-ID - ENZRXNKFG-1059
TYPES - Enzymatic-Reactions
COMMON-NAME - ADP-ribosylglycohydrolase (db=KEGG evalue=0.0 bit_score=230.0 identity=37.6 coverage=86.86868686868688) (BLAST) C
BASIS-FOR-ASSIGNMENT - :AUTOMATED-NAME-MATCH
ENZYME - GKFG-929-MONOMER
PHYSIOLOGICALLY-RELEVANT? - T
REACTION - 3.2.2.24-RXN
//
UNIQUE-ID - ENZRXNKFG-1060
TYPES - Enzymatic-Reactions
COMMON-NAME - beta-lactamase (db=KEGG evalue=0.0 bit_score=198.0 identity=44.0 coverage=81.25) (BLAST) C
BASIS-FOR-ASSIGNMENT - :AUTOMATED-NAME-MATCH
ENZYME - GKFG-806-MONOMER
PHYSIOLOGICALLY-RELEVANT? - T
REACTION - BETA-LACTAMASE-RXN
//
UNIQUE-ID - ENZRXNKFG-1061
TYPES - Enzymatic-Reactions
COMMON-NAME - DSBA oxidoreductase (db=KEGG evalue=8.7e-10 bit_score=70.0 identity=27.8 coverage=48.26388888888889) (BLAST) C
BASIS-FOR-ASSIGNMENT - :AUTOMATED-NAME-MATCH
ENZYME - GKFG-723-MONOMER
PHYSIOLOGICALLY-RELEVANT? - T
REACTION - DISULFOXRED-RXN
//
UNIQUE-ID - ENZRXNKFG-1062
TYPES - Enzymatic-Reactions
COMMON-NAME - transglutaminase (db=KEGG evalue=3.8e-43 bit_score=181.0 identity=33.4 coverage=83.20987654320989) (BLAST) C
BASIS-FOR-ASSIGNMENT - :AUTOMATED-NAME-MATCH
ENZYME - GKFG-696-MONOMER
PHYSIOLOGICALLY-RELEVANT? - T
REACTION - 2.3.2.13-RXN
//
UNIQUE-ID - ENZRXNKFG-1063
TYPES - Enzymatic-Reactions
COMMON-NAME - serine/threonine kinase (db=KEGG evalue=0.0 bit_score=265.0 identity=34.6 coverage=93.62139917695474) (BLAST) C
BASIS-FOR-ASSIGNMENT - :AUTOMATED-NAME-MATCH
ENZYME - GKFG-695-MONOMER
PHYSIOLOGICALLY-RELEVANT? - T
REACTION - PROTEIN-KINASE-RXN
//
UNIQUE-ID - ENZRXNKFG-1064
TYPES - Enzymatic-Reactions
COMMON-NAME - Peptidyl-prolyl cis-trans isomerase (db=KEGG evalue=6.4e-25 bit_score=120.0 identity=28.5 coverage=87.53799392097264) (BLAST) C
BASIS-FOR-ASSIGNMENT - :AUTOMATED-NAME-MATCH
ENZYME - GKFG-611-MONOMER
PHYSIOLOGICALLY-RELEVANT? - T
REACTION - PEPTIDYLPROLYL-ISOMERASE-RXN
//
UNIQUE-ID - ENZRXNKFG-1065
TYPES - Enzymatic-Reactions
COMMON-NAME - imidazole glycerol phosphate synthase
BASIS-FOR-ASSIGNMENT - :PATHWAY-HOLE-FILLER
CITATIONS - 15189570:EV-COMP-AINF:3567446907:ctb:0.96253103
ENZYME - GKFG-1954-MONOMER
PHYSIOLOGICALLY-RELEVANT? - T
REACTION - GLUTAMIDOTRANS-RXN
//
UNIQUE-ID - ENZRXNKFG-1066
TYPES - Enzymatic-Reactions
COMMON-NAME - O-succinylhomoserine(thiol)-lyase
BASIS-FOR-ASSIGNMENT - :PATHWAY-HOLE-FILLER
CITATIONS - 15189570:EV-COMP-AINF:3567446907:ctb:0.9995002
ENZYME - GKFG-1592-MONOMER
PHYSIOLOGICALLY-RELEVANT? - T
REACTION - O-SUCCHOMOSERLYASE-RXN
SYNONYMS - OSHS
SYNONYMS - O-succinyl-L-homoserine succinate-lyase (adding cysteine)
SYNONYMS - cystathionine &gamma;-synthase
//
UNIQUE-ID - ENZRXNKFG-1067
TYPES - Enzymatic-Reactions
COMMON-NAME - cystathionine-&beta;-lyase
BASIS-FOR-ASSIGNMENT - :PATHWAY-HOLE-FILLER
CITATIONS - 15189570:EV-COMP-AINF:3567446907:ctb:0.99901056
ENZYME - GKFG-1592-MONOMER
PHYSIOLOGICALLY-RELEVANT? - T
REACTION - CYSTATHIONINE-BETA-LYASE-RXN
SYNONYMS - cystathionine L-homocysteine-lyase (deaminating)
SYNONYMS - cysteine lyase
SYNONYMS - &beta;-cystathionase
//
UNIQUE-ID - ENZRXNKFG-1068
TYPES - Enzymatic-Reactions
COMMON-NAME - indole-3-glycerol phosphate synthase
BASIS-FOR-ASSIGNMENT - :PATHWAY-HOLE-FILLER
CITATIONS - 15189570:EV-COMP-AINF:3567446907:ctb:0.9932366
ENZYME - GKFG-1952-MONOMER
PHYSIOLOGICALLY-RELEVANT? - T
REACTION - IGPSYN-RXN
SYNONYMS - indoleglycerol phosphate synthase
SYNONYMS - indole-3-glycerol phosphate synthetase
SYNONYMS - IGP synthase
//
UNIQUE-ID - ENZRXNKFG-1069
TYPES - Enzymatic-Reactions
COMMON-NAME - glutamyl-tRNA<sup>Gln</sup> synthetase
BASIS-FOR-ASSIGNMENT - :PATHWAY-HOLE-FILLER
CITATIONS - 15189570:EV-COMP-AINF:3567446907:ctb:0.91131216
ENZYME - GKFG-1875-MONOMER
PHYSIOLOGICALLY-RELEVANT? - T
REACTION - RXN-9386
//
UNIQUE-ID - ENZRXNKFG-1070
TYPES - Enzymatic-Reactions
COMMON-NAME - phosphoenolpyruvate synthetase
BASIS-FOR-ASSIGNMENT - :PATHWAY-HOLE-FILLER
CITATIONS - 15189570:EV-COMP-AINF:3567446907:ctb:0.9072696
ENZYME - GKFG-153-MONOMER
PHYSIOLOGICALLY-RELEVANT? - T
REACTION - PEPSYNTH-RXN
SYNONYMS - ATP:pyruvate, water phosphotransferase
SYNONYMS - PEP synthase
SYNONYMS - phosphoenolpyruvate synthase
SYNONYMS - pyruvate,water dikinase
//
UNIQUE-ID - ENZRXNKFG-1071
TYPES - Enzymatic-Reactions
COMMON-NAME - isoamylase
BASIS-FOR-ASSIGNMENT - :PATHWAY-HOLE-FILLER
CITATIONS - 15189570:EV-COMP-AINF:3567446907:ctb:0.99815005
ENZYME - GKFG-1511-MONOMER
PHYSIOLOGICALLY-RELEVANT? - T
REACTION - RXN-4301
//
UNIQUE-ID - ENZRXNKFG-1072
TYPES - Enzymatic-Reactions
COMMON-NAME - L-aspartate oxidase
BASIS-FOR-ASSIGNMENT - :PATHWAY-HOLE-FILLER
CITATIONS - 15189570:EV-COMP-AINF:3567446907:ctb:0.9992922
ENZYME - GKFG-434-MONOMER
PHYSIOLOGICALLY-RELEVANT? - T
REACTION - L-ASPARTATE-OXID-RXN
SYNONYMS - LASPO
SYNONYMS - L-aspartate:oxygen transhydrogenase
SYNONYMS - L-aspartate:oxygen oxidoreductase (deaminating)
SYNONYMS - quinolinate synthetase B
//
UNIQUE-ID - ENZRXNKFG-1073
TYPES - Enzymatic-Reactions
COMMON-NAME - NAD kinase
BASIS-FOR-ASSIGNMENT - :PATHWAY-HOLE-FILLER
CITATIONS - 15189570:EV-COMP-AINF:3567446907:ctb:0.9983279
ENZYME - GKFG-2020-MONOMER
PHYSIOLOGICALLY-RELEVANT? - T
REACTION - NAD-KIN-RXN
SYNONYMS - ATP-NAD kinase
SYNONYMS - ATP:NAD+ 2'-phosphotransferase
//
UNIQUE-ID - ENZRXNKFG-1074
TYPES - Enzymatic-Reactions
COMMON-NAME - erythronate-4-phosphate dehydrogenase
BASIS-FOR-ASSIGNMENT - :PATHWAY-HOLE-FILLER
CITATIONS - 15189570:EV-COMP-AINF:3567446907:ctb:0.93865645
ENZYME - GKFG-1464-MONOMER
PHYSIOLOGICALLY-RELEVANT? - T
REACTION - ERYTHRON4PDEHYDROG-RXN
//
UNIQUE-ID - ENZRXNKFG-1075
TYPES - Enzymatic-Reactions
COMMON-NAME - 3,4-dideosy-4-amino-D-<i>arabino</i>-heptulosonate 7-phosphate synthase
BASIS-FOR-ASSIGNMENT - :PATHWAY-HOLE-FILLER
CITATIONS - 15189570:EV-COMP-AINF:3567446907:ctb:0.94731885
ENZYME - GKFG-602-MONOMER
PHYSIOLOGICALLY-RELEVANT? - T
REACTION - RXN-9584
SYNONYMS - aminoDAHP synthase
//
UNIQUE-ID - ENZRXNKFG-1076
TYPES - Enzymatic-Reactions
COMMON-NAME - guanosine 3'-diphosphate 5'-triphosphate 3'-diphosphatase
BASIS-FOR-ASSIGNMENT - :PATHWAY-HOLE-FILLER
CITATIONS - 15189570:EV-COMP-AINF:3567446907:ctb:0.99998295
ENZYME - GKFG-1800-MONOMER
PHYSIOLOGICALLY-RELEVANT? - T
REACTION - RXN0-6427
SYNONYMS - pppGpp 3'-pyrophosphohydrolase
SYNONYMS - pentaphosphate guanosine-3'-pyrophosphohydrolase
SYNONYMS - pppGppase
//
UNIQUE-ID - ENZRXNKFG-1077
TYPES - Enzymatic-Reactions
COMMON-NAME - guanosine-3',5'-bis(diphosphate) 3'-diphosphatase
BASIS-FOR-ASSIGNMENT - :PATHWAY-HOLE-FILLER
CITATIONS - 15189570:EV-COMP-AINF:3567446907:ctb:0.99999803
ENZYME - GKFG-1800-MONOMER
PHYSIOLOGICALLY-RELEVANT? - T
REACTION - PPGPPSYN-RXN
SYNONYMS - ppGpp 3'-pyrophosphohydrolase
SYNONYMS - guanosine 3',5'-bis(diphosphate) 3'-pyrophosphohydrolase
SYNONYMS - guanosine 3',5'-bis(diphosphate) 3'-pyrophosphatase
SYNONYMS - ppGppase
//
UNIQUE-ID - ENZRXNKFG-1078
TYPES - Enzymatic-Reactions
COMMON-NAME - 2'-deoxyadenosine 5'-diphosphate:oxidized NrdH glutaredoxin-like protein oxidoreductase
BASIS-FOR-ASSIGNMENT - :PATHWAY-HOLE-FILLER
CITATIONS - 15189570:EV-COMP-AINF:3567446907:ctb:0.9879814
ENZYME - GKFG-923-MONOMER
PHYSIOLOGICALLY-RELEVANT? - T
REACTION - RXN0-747
//
UNIQUE-ID - ENZRXNKFG-1079
TYPES - Enzymatic-Reactions
COMMON-NAME - 2'-deoxyguanosine 5'-diphosphate:oxidized NrdH glutaredoxin-like protein oxidoreductase
BASIS-FOR-ASSIGNMENT - :PATHWAY-HOLE-FILLER
CITATIONS - 15189570:EV-COMP-AINF:3567446907:ctb:0.9879814
ENZYME - GKFG-923-MONOMER
PHYSIOLOGICALLY-RELEVANT? - T
REACTION - RXN0-748
//
UNIQUE-ID - ENZRXNKFG-1080
TYPES - Enzymatic-Reactions
COMMON-NAME - 2'-deoxycytidine diphosphate:oxidized NrdH glutaredoxin-like protein oxidoreductase
BASIS-FOR-ASSIGNMENT - :PATHWAY-HOLE-FILLER
CITATIONS - 15189570:EV-COMP-AINF:3567446907:ctb:0.9992963
ENZYME - GKFG-923-MONOMER
PHYSIOLOGICALLY-RELEVANT? - T
REACTION - RIBONUCLEOSIDE-DIP-REDUCTII-RXN
//
UNIQUE-ID - ENZRXNKFG-1081
TYPES - Enzymatic-Reactions
COMMON-NAME - 2'-deoxyuridine 5'-diphosphate:oxidized NrdH glutaredoxin-like protein oxidoreductase
BASIS-FOR-ASSIGNMENT - :PATHWAY-HOLE-FILLER
CITATIONS - 15189570:EV-COMP-AINF:3567446907:ctb:0.9992963
ENZYME - GKFG-923-MONOMER
PHYSIOLOGICALLY-RELEVANT? - T
REACTION - RXN0-722
//
UNIQUE-ID - ENZRXNKFG-1082
TYPES - Enzymatic-Reactions
COMMON-NAME - dihydroorotate dehydrogenase
BASIS-FOR-ASSIGNMENT - :PATHWAY-HOLE-FILLER
CITATIONS - 15189570:EV-COMP-AINF:3567446907:ctb:0.9912304
ENZYME - GKFG-617-MONOMER
PHYSIOLOGICALLY-RELEVANT? - T
REACTION - RXN0-6491
SYNONYMS - DHOD
SYNONYMS - L-4,5-dihydroorotate:oxygen reductase
SYNONYMS - (S)-dihydroorotate:oxygen oxidoreductase
SYNONYMS - dihydroorotate oxidase
//
UNIQUE-ID - ENZRXNKFG-1083
TYPES - Enzymatic-Reactions
COMMON-NAME - acetate:CoA ligase (AMP-forming)
BASIS-FOR-ASSIGNMENT - :PATHWAY-HOLE-FILLER
CITATIONS - 15189570:EV-COMP-AINF:3567446907:ctb:0.9925639
ENZYME - GKFG-905-MONOMER
PHYSIOLOGICALLY-RELEVANT? - T
REACTION - ACETATE--COA-LIGASE-RXN
//
UNIQUE-ID - ENZRXNKFG-1084
TYPES - Enzymatic-Reactions
COMMON-NAME - S-2-methylbutryl-CoA:FAD oxidoreductase
BASIS-FOR-ASSIGNMENT - :PATHWAY-HOLE-FILLER
CITATIONS - 15189570:EV-COMP-AINF:3567446907:ctb:0.93308944
ENZYME - GKFG-907-MONOMER
PHYSIOLOGICALLY-RELEVANT? - T
REACTION - 2-METHYLACYL-COA-DEHYDROGENASE-RXN
//
UNIQUE-ID - ENZRXNKFG-1085
TYPES - Enzymatic-Reactions
COMMON-NAME - <i>N</i>-acetylmannosamine kinase
BASIS-FOR-ASSIGNMENT - :PATHWAY-HOLE-FILLER
CITATIONS - 15189570:EV-COMP-AINF:3567446907:ctb:0.99063355
ENZYME - GKFG-1492-MONOMER
PHYSIOLOGICALLY-RELEVANT? - T
REACTION - NANK-RXN
SYNONYMS - ManNAc kinase
//
UNIQUE-ID - ENZRXNKFG-1086
TYPES - Enzymatic-Reactions
COMMON-NAME - N-acetylneuraminate lyase
BASIS-FOR-ASSIGNMENT - :PATHWAY-HOLE-FILLER
CITATIONS - 15189570:EV-COMP-AINF:3567446907:ctb:0.98164344
ENZYME - GKFG-1493-MONOMER
PHYSIOLOGICALLY-RELEVANT? - T
REACTION - ACNEULY-RXN
SYNONYMS - N-acetylneuraminate pyruvate-lyase
SYNONYMS - NALase
SYNONYMS - N-acetylneuraminic acid aldolase
//
UNIQUE-ID - ENZRXNKFG-1087
TYPES - Enzymatic-Reactions
COMMON-NAME - acetyl-CoA C-acyltransferase
BASIS-FOR-ASSIGNMENT - :PATHWAY-HOLE-FILLER
CITATIONS - 15189570:EV-COMP-AINF:3567446907:ctb:0.9963468
ENZYME - GKFG-717-MONOMER
PHYSIOLOGICALLY-RELEVANT? - T
REACTION - KETOACYLCOATHIOL-RXN
SYNONYMS - acyl-CoA:acetyl-CoA C-acyltransferase
//
UNIQUE-ID - ENZRXNKFG-1088
TYPES - Enzymatic-Reactions
COMMON-NAME - 3-hydroxyacyl-CoA dehydrogenase
BASIS-FOR-ASSIGNMENT - :PATHWAY-HOLE-FILLER
CITATIONS - 15189570:EV-COMP-AINF:3567446907:ctb:0.93308944
ENZYME - GKFG-720-MONOMER
PHYSIOLOGICALLY-RELEVANT? - T
REACTION - OHACYL-COA-DEHYDROG-RXN
SYNONYMS - (S)-3-hydroxyacyl-CoA:NAD+ oxidoreductase
//
UNIQUE-ID - ENZRXNKFG-1089
TYPES - Enzymatic-Reactions
COMMON-NAME - acetoacetyl-CoA transferase
BASIS-FOR-ASSIGNMENT - :PATHWAY-HOLE-FILLER
CITATIONS - 15189570:EV-COMP-AINF:3567446907:ctb:0.99063355
ENZYME - GKFG-718-MONOMER
PHYSIOLOGICALLY-RELEVANT? - T
REACTION - ACETOACETYL-COA-TRANSFER-RXN
SYNONYMS - acetyl-CoA:acetoacetate-CoA transferase
//
UNIQUE-ID - ENZRXNKFG-1090
TYPES - Enzymatic-Reactions
COMMON-NAME - adenylylsulfate kinase
BASIS-FOR-ASSIGNMENT - :PATHWAY-HOLE-FILLER
CITATIONS - 15189570:EV-COMP-AINF:3567446907:ctb:0.9895485
ENZYME - GKFG-956-MONOMER
PHYSIOLOGICALLY-RELEVANT? - T
REACTION - ADENYLYLSULFKIN-RXN
SYNONYMS - ATP:adenylylsulfate 3'-phosphotransferase
SYNONYMS - ATP adenosine-5'-phosphosulfate 3'-phosphotransferase
SYNONYMS - APS kinase
//
UNIQUE-ID - ENZRXNKFG-1091
TYPES - Enzymatic-Reactions
COMMON-NAME - 3,22-dioxochol-4-en-24-oyl-CoA:coenzyme A acetyl-transferase
BASIS-FOR-ASSIGNMENT - :PATHWAY-HOLE-FILLER
CITATIONS - 15189570:EV-COMP-AINF:3567446907:ctb:0.93500453
ENZYME - GKFG-717-MONOMER
PHYSIOLOGICALLY-RELEVANT? - T
REACTION - RXN-12710
//
UNIQUE-ID - ENZRXNKFG-1092
TYPES - Enzymatic-Reactions
COMMON-NAME - 3,24-dioxocholest-4-en-27-oyl-CoA:coenzyme A propanoyl-transferase
BASIS-FOR-ASSIGNMENT - :PATHWAY-HOLE-FILLER
CITATIONS - 15189570:EV-COMP-AINF:3567446907:ctb:0.93500453
ENZYME - GKFG-717-MONOMER
PHYSIOLOGICALLY-RELEVANT? - T
REACTION - RXN-12706
//
UNIQUE-ID - ENZRXNKFG-1093
TYPES - Enzymatic-Reactions
COMMON-NAME - fumarate reductase
BASIS-FOR-ASSIGNMENT - :PATHWAY-HOLE-FILLER
CITATIONS - 15189570:EV-COMP-AINF:3567446907:ctb:0.97960913
ENZYME - GKFG-434-MONOMER
PHYSIOLOGICALLY-RELEVANT? - T
REACTION - R601-RXN
SYNONYMS - FrdABCD
SYNONYMS - menaquinol-fumarate oxidoreductase
SYNONYMS - QFR
//
UNIQUE-ID - ENZRXNKFG-1094
TYPES - Enzymatic-Reactions
COMMON-NAME - D-lactate dehydrogenase
BASIS-FOR-ASSIGNMENT - :PATHWAY-HOLE-FILLER
CITATIONS - 15189570:EV-COMP-AINF:3567446907:ctb:0.98164344
ENZYME - GKFG-1464-MONOMER
PHYSIOLOGICALLY-RELEVANT? - T
REACTION - DLACTDEHYDROGNAD-RXN
SYNONYMS - D-lactate dehydrogenase, fermentative
SYNONYMS - (R)-lactate:NAD+ oxidoreductase
SYNONYMS - lactic acid dehydrogenase
//
UNIQUE-ID - ENZRXNKFG-1095
TYPES - Enzymatic-Reactions
COMMON-NAME - succinate dehydrogenase
BASIS-FOR-ASSIGNMENT - :PATHWAY-HOLE-FILLER
CITATIONS - 15189570:EV-COMP-AINF:3567446907:ctb:0.99144703
ENZYME - GKFG-433-MONOMER
PHYSIOLOGICALLY-RELEVANT? - T
REACTION - SUCCINATE-DEHYDROGENASE-UBIQUINONE-RXN
SYNONYMS - succinate-Q reductase
SYNONYMS - succinate-ubiquinone oxidoreductase
SYNONYMS - SQR
//
UNIQUE-ID - ENZRXNKFG-1096
TYPES - Enzymatic-Reactions
COMMON-NAME - 2-oxoglutarate dehydrogenase
BASIS-FOR-ASSIGNMENT - :PATHWAY-HOLE-FILLER
CITATIONS - 15189570:EV-COMP-AINF:3567446907:ctb:0.9879814
ENZYME - GKFG-1625-MONOMER
PHYSIOLOGICALLY-RELEVANT? - T
REACTION - 2OXOGLUTARATEDEH-RXN
SYNONYMS - &alpha; ketoglutarate dehydrogenase complex
//
UNIQUE-ID - ENZRXNKFG-1097
TYPES - Enzymatic-Reactions
COMMON-NAME - butyryl-CoA dehydrogenase
BASIS-FOR-ASSIGNMENT - :PATHWAY-HOLE-FILLER
CITATIONS - 15189570:EV-COMP-AINF:3567446907:ctb:0.93500453
ENZYME - GKFG-907-MONOMER
PHYSIOLOGICALLY-RELEVANT? - T
REACTION - BUTYRYL-COA-DEHYDROGENASE-RXN
SYNONYMS - butanoyl-CoA:(acceptor) 2,3-oxidoreductase
SYNONYMS - unsaturated acyl-CoA reductase
SYNONYMS - butyryl dehydrogenase
//
UNIQUE-ID - ENZRXNKFG-1098
TYPES - Enzymatic-Reactions
COMMON-NAME - acetoacetyl-CoA reductase
BASIS-FOR-ASSIGNMENT - :PATHWAY-HOLE-FILLER
CITATIONS - 15189570:EV-COMP-AINF:3567446907:ctb:0.9495927
ENZYME - GKFG-720-MONOMER
PHYSIOLOGICALLY-RELEVANT? - T
REACTION - RXN-5901
//
UNIQUE-ID - ENZRXNKFG-1099
TYPES - Enzymatic-Reactions
COMMON-NAME - N-acetyl-D-glucosamine kinase
BASIS-FOR-ASSIGNMENT - :PATHWAY-HOLE-FILLER
CITATIONS - 15189570:EV-COMP-AINF:3567446907:ctb:0.9784737
ENZYME - GKFG-1492-MONOMER
PHYSIOLOGICALLY-RELEVANT? - T
REACTION - N-ACETYLGLUCOSAMINE-KINASE-RXN
SYNONYMS - GlcNAc kinase
//
UNIQUE-ID - ENZRXNKFG-1100
TYPES - Enzymatic-Reactions
COMMON-NAME - peptidoglycan transglycosylase/D,D transpeptidase
BASIS-FOR-ASSIGNMENT - :PATHWAY-HOLE-FILLER
CITATIONS - 15189570:EV-COMP-AINF:3567446907:ctb:0.9495927
ENZYME - GKFG-289-MONOMER
PHYSIOLOGICALLY-RELEVANT? - T
REACTION - RXN-11031
//
UNIQUE-ID - ENZRXNKFG-1134
TYPES - Enzymatic-Reactions
COMMON-NAME - serine/threonine protein kinase (EC:2.7.11.17) (db=KEGG evalue=0.0 bit_score=254.0 identity=30.7 coverage=96.4349376114082) (BLAST) C
BASIS-FOR-ASSIGNMENT - :AUTOMATED-NAME-MATCH
ENZYME - GKFG-724-MONOMER
PHYSIOLOGICALLY-RELEVANT? - T
REACTION - PROTEIN-KINASE-RXN
//
UNIQUE-ID - ENZRXNKFG-1135
TYPES - Enzymatic-Reactions
COMMON-NAME - mcu:HMPREF0573_11238 ATP-dependent Clp protease proteolytic subunit ClpP; K01358 ATP-dependent Clp protease, protease subunit [EC:3.4.21.92] (db=KEGG) (RBH) B
BASIS-FOR-ASSIGNMENT - :AUTOMATED-NAME-MATCH
ENZYME - GKFG-1160-MONOMER
PHYSIOLOGICALLY-RELEVANT? - T
REACTION - 3.4.24.55-RXN
//
UNIQUE-ID - ENZRXNKFG-1136
TYPES - Enzymatic-Reactions
COMMON-NAME - mcu:HMPREF0573_11238 ATP-dependent Clp protease proteolytic subunit ClpP; K01358 ATP-dependent Clp protease, protease subunit [EC:3.4.21.92] (db=KEGG) (RBH) B
BASIS-FOR-ASSIGNMENT - :AUTOMATED-NAME-MATCH
ENZYME - GKFG-1160-MONOMER
PHYSIOLOGICALLY-RELEVANT? - T
REACTION - 3.4.21.87-RXN
//
UNIQUE-ID - ENZRXNKFG-1137
TYPES - Enzymatic-Reactions
COMMON-NAME - mcu:HMPREF0573_11238 ATP-dependent Clp protease proteolytic subunit ClpP; K01358 ATP-dependent Clp protease, protease subunit [EC:3.4.21.92] (db=KEGG) (RBH) B
BASIS-FOR-ASSIGNMENT - :AUTOMATED-NAME-MATCH
ENZYME - GKFG-1160-MONOMER
PHYSIOLOGICALLY-RELEVANT? - T
REACTION - 3.4.21.83-RXN
//
UNIQUE-ID - ENZRXNKFG-1138
TYPES - Enzymatic-Reactions
COMMON-NAME - peptide methionine sulfoxide reductase (EC:1.8.4.11); K07304 peptide-methionine (S)-S-oxide reductase [EC:1.8.4.11] (db=KEGG evalue=2.7e-40 bit_score=170.0 identity=51.2 coverage=97.5609756097561) (BLAST) C
BASIS-FOR-ASSIGNMENT - :AUTOMATED-NAME-MATCH
ENZYME - GKFG-1391-MONOMER
PHYSIOLOGICALLY-RELEVANT? - T
REACTION - 1.8.4.12-RXN
//
UNIQUE-ID - ENZRXNKFG-1139
TYPES - Enzymatic-Reactions
COMMON-NAME - lacto-N-biosidase (EC:3.2.1.52); K12373 hexosaminidase [EC:3.2.1.52] (db=KEGG evalue=0.0 bit_score=460.0 identity=30.8 coverage=51.38813282525857) (BLAST) C
BASIS-FOR-ASSIGNMENT - :AUTOMATED-NAME-MATCH
ENZYME - GKFG-1489-MONOMER
PHYSIOLOGICALLY-RELEVANT? - T
REACTION - RXN-8731
//
UNIQUE-ID - ENZRXNKFG-1140
TYPES - Enzymatic-Reactions
COMMON-NAME - glycerol-3-phosphate dehydrogenase (NAD(P)+); K00057 glycerol-3-phosphate dehydrogenase (NAD(P)+) [EC:1.1.1.94] (db=KEGG evalue=5.3e-15 bit_score=85.0 identity=67.2 coverage=80.26315789473685) (BLAST) C
BASIS-FOR-ASSIGNMENT - :AUTOMATED-NAME-MATCH
ENZYME - GKFG-2025-MONOMER
PHYSIOLOGICALLY-RELEVANT? - T
REACTION - GLYC3PDEHYDROG-RXN
//
UNIQUE-ID - ENZRXNKFG-1141
TYPES - Enzymatic-Reactions
COMMON-NAME - glycerol-3-phosphate dehydrogenase (NAD(P)+); K00057 glycerol-3-phosphate dehydrogenase (NAD(P)+) [EC:1.1.1.94] (db=KEGG evalue=5.3e-15 bit_score=85.0 identity=67.2 coverage=80.26315789473685) (BLAST) C
BASIS-FOR-ASSIGNMENT - :AUTOMATED-NAME-MATCH
ENZYME - GKFG-2025-MONOMER
PHYSIOLOGICALLY-RELEVANT? - T
REACTION - RXN0-5257
//
UNIQUE-ID - ENZRXNKFG-1142
TYPES - Enzymatic-Reactions
COMMON-NAME - glycerol-3-phosphate dehydrogenase (NAD(P)+); K00057 glycerol-3-phosphate dehydrogenase (NAD(P)+) [EC:1.1.1.94] (db=KEGG evalue=5.3e-15 bit_score=85.0 identity=67.2 coverage=80.26315789473685) (BLAST) C
BASIS-FOR-ASSIGNMENT - :AUTOMATED-NAME-MATCH
ENZYME - GKFG-2025-MONOMER
PHYSIOLOGICALLY-RELEVANT? - T
REACTION - RXN0-5259
//
UNIQUE-ID - ENZRXNKFG-1143
TYPES - Enzymatic-Reactions
COMMON-NAME - glycerol-3-phosphate dehydrogenase (NAD(P)+); K00057 glycerol-3-phosphate dehydrogenase (NAD(P)+) [EC:1.1.1.94] (db=KEGG evalue=5.3e-15 bit_score=85.0 identity=67.2 coverage=80.26315789473685) (BLAST) C
BASIS-FOR-ASSIGNMENT - :AUTOMATED-NAME-MATCH
ENZYME - GKFG-2025-MONOMER
PHYSIOLOGICALLY-RELEVANT? - T
REACTION - RXN0-5260
//
UNIQUE-ID - ENZRXNKFG-1144
TYPES - Enzymatic-Reactions
COMMON-NAME - methionine-R-sulfoxide reductase (EC:1.8.4.11); K07305 peptide-methionine (R)-S-oxide reductase [EC:1.8.4.12] (db=KEGG evalue=4.7e-43 bit_score=179.0 identity=63.4 coverage=90.29850746268657) (BLAST) C
BASIS-FOR-ASSIGNMENT - :AUTOMATED-NAME-MATCH
ENZYME - GKFG-216-MONOMER
PHYSIOLOGICALLY-RELEVANT? - T
REACTION - 1.8.4.14-RXN
//
UNIQUE-ID - ENZRXNKFG-1145
TYPES - Enzymatic-Reactions
COMMON-NAME - cysteine-S-conjugate C-S lyase
BASIS-FOR-ASSIGNMENT - :PATHWAY-HOLE-FILLER
CITATIONS - 15189570:EV-COMP-AINF:3567458282:ctb:0.9275211
ENZYME - GKFG-364-MONOMER
PHYSIOLOGICALLY-RELEVANT? - T
REACTION - RXN-6763
//
UNIQUE-ID - ENZRXNKFG-1146
TYPES - Enzymatic-Reactions
COMMON-NAME - D-sorbitol dehydrogenase
BASIS-FOR-ASSIGNMENT - :PATHWAY-HOLE-FILLER
CITATIONS - 15189570:EV-COMP-AINF:3567458282:ctb:0.95801926
ENZYME - GKFG-860-MONOMER
PHYSIOLOGICALLY-RELEVANT? - T
REACTION - RXN-12083
//
UNIQUE-ID - ENZRXNKFG-1147
TYPES - Enzymatic-Reactions
COMMON-NAME - betaine aldehyde dehydrogenase
BASIS-FOR-ASSIGNMENT - :PATHWAY-HOLE-FILLER
CITATIONS - 15189570:EV-COMP-AINF:3567458282:ctb:0.99739957
ENZYME - GKFG-977-MONOMER
PHYSIOLOGICALLY-RELEVANT? - T
REACTION - BADH-RXN
SYNONYMS - betaine aldehyde:NAD+ oxidoreductase
SYNONYMS - BADH
//
UNIQUE-ID - ENZRXNKFG-1148
TYPES - Enzymatic-Reactions
COMMON-NAME - trans-delta20-39-hydroxy-40-methyl-C60:1-[acp] oxidoreductase
BASIS-FOR-ASSIGNMENT - :PATHWAY-HOLE-FILLER
CITATIONS - 15189570:EV-COMP-AINF:3567458282:ctb:0.9407177
ENZYME - GKFG-151-MONOMER
PHYSIOLOGICALLY-RELEVANT? - T
REACTION - RXN1G-3667
//
UNIQUE-ID - ENZRXNKFG-1149
TYPES - Enzymatic-Reactions
[truncated: 3,467 more chars]
