# Supplementary material for: Genome resolved analysis of a premature infant gut microbial community reveals a Varibaculum cambriense genome and a shift towards fermentation-based metabolism during the third week of life
Source: Microbiome. 2013 Dec 17;1:30. doi: 10.1186/2049-2618-1-30 (PMC4177395; doi:10.1186/2049-2618-1-30)
Supplement: Additional file 5 — KEGG annotations. [file 2049-2618-1-30-S5.zip › af5_V_cambriense_pathway_tools/1.0/data/enzymes.col]

# 
#
# Authors:
#
# Please see the license agreement regarding the use of and distribution of this file.
# The format of this file is defined at http://bioinformatics.ai.sri.com/ptools/flatfile-format.html .
#
# Species: Varibaculum cambriense dora
# Database: DoraCyc
# Version: 1.0
# File Name: enzymes.col
# Date and time generated: July 17, 2013, 11:46:24
#
#			1	2	3	4	1	2	3	4	1	2	3	4	1	2	3	4
UNIQUE-ID	NAME	REACTION-EQUATION	PATHWAYS	PATHWAYS	PATHWAYS	PATHWAYS	COFACTORS	COFACTORS	COFACTORS	COFACTORS	ACTIVATORS	ACTIVATORS	ACTIVATORS	ACTIVATORS	INHIBITORS	INHIBITORS	INHIBITORS	INHIBITORS	SUBUNIT-COMPOSITION
ENZRXNKFG-1	glycerol-3-phosphate dehydrogenase (NAD(P)+); K00057 glycerol-3-phosphate dehydrogenase (NAD(P)+) [EC:1.1.1.94] (db=KEGG evalue=5.3e-15 bit_score=85.0 identity=67.2 coverage=80.26315789473685) (BLAST) C	sn-glycerol-3-phosphate + NAD(P)+  <-->  dihydroxyacetone phosphate + NAD(P)H + H+	PWY0-1319	PWY-5667															1*GKFG-2025-MONOMER
ENZRXNKFG-2	pad:TIIST44_04395 glycerol-3-phosphate dehydrogenase (NAD(P)+); K00057 glycerol-3-phosphate dehydrogenase (NAD(P)+) [EC:1.1.1.94] (db=KEGG) (RBH) B	sn-glycerol-3-phosphate + NAD(P)+  <-->  dihydroxyacetone phosphate + NAD(P)H + H+	PWY0-1319	PWY-5667															1*GKFG-2024-MONOMER
ENZRXNKFG-3	ahe:Arch_0946 hemolysin A; K06442 23S rRNA (cytidine1920-2'-O)/16S rRNA (cytidine1409-2'-O)-methyltransferase [EC:2.1.1.226 2.1.1.227] (db=KEGG) (RBH) B	S-adenosyl-L-methionine + cytidine1409 in 16S rRNA  <-->  S-adenosyl-L-homocysteine + 2'-O-methylcytidine1409 in 16S rRNA																	1*GKFG-2021-MONOMER
ENZRXNKFG-4	ahe:Arch_0946 hemolysin A; K06442 23S rRNA (cytidine1920-2'-O)/16S rRNA (cytidine1409-2'-O)-methyltransferase [EC:2.1.1.226 2.1.1.227] (db=KEGG) (RBH) B	cytidine1920 in 23S rRNA + S-adenosyl-L-methionine  <-->  2'-O-methylcytidine1920 in 23S rRNA + S-adenosyl-L-homocysteine																	1*GKFG-2021-MONOMER
ENZRXNKFG-5	NUDIX hydrolase; K01515 ADP-ribose pyrophosphatase [EC:3.6.1.13] (db=KEGG evalue=0.0 bit_score=192.0 identity=48.1 coverage=86.02620087336244) (BLAST) C	ADP-ribose + H2O  <-->  AMP + D-ribose-5-phosphate + 2 H+																	1*GKFG-2013-MONOMER
ENZRXNKFG-6	mcu:HMPREF0573_11878 csd; cysteine desulfurase (EC:2.8.1.7); K11717 cysteine desulfurase / selenocysteine lyase [EC:2.8.1.7 4.4.1.16] (db=KEGG) (RBH) B	selenocysteine + a reduced electron acceptor  <-->  L-alanine + selenide + an oxidized electron acceptor + H+																	1*GKFG-2008-MONOMER
ENZRXNKFG-7	mcu:HMPREF0573_11878 csd; cysteine desulfurase (EC:2.8.1.7); K11717 cysteine desulfurase / selenocysteine lyase [EC:2.8.1.7 4.4.1.16] (db=KEGG) (RBH) B	an [L-cysteine desulfurase]-S-sulfanyl-L-cysteine + a sulfur acceptor  <-->  an L-cysteine desulfurase + S-sulfanyl-[acceptor]	RXN-12588																1*GKFG-2008-MONOMER
ENZRXNKFG-8	mcu:HMPREF0573_11878 csd; cysteine desulfurase (EC:2.8.1.7); K11717 cysteine desulfurase / selenocysteine lyase [EC:2.8.1.7 4.4.1.16] (db=KEGG) (RBH) B	an L-cysteine desulfurase + L-cysteine  <-->  an [L-cysteine desulfurase]-S-sulfanyl-L-cysteine + L-alanine	PWY0-1021	PWY-6823	RXN-12588														1*GKFG-2008-MONOMER
ENZRXNKFG-9	mcu:HMPREF0573_11878 csd; cysteine desulfurase (EC:2.8.1.7); K11717 cysteine desulfurase / selenocysteine lyase [EC:2.8.1.7 4.4.1.16] (db=KEGG) (RBH) B	L-cysteine + a sulfur acceptor  <-->  L-alanine + S-sulfanyl-[acceptor]																	1*GKFG-2008-MONOMER
ENZRXNKFG-10	mcu:HMPREF0573_11878 csd; cysteine desulfurase (EC:2.8.1.7); K11717 cysteine desulfurase / selenocysteine lyase [EC:2.8.1.7 4.4.1.16] (db=KEGG) (RBH) B	a [ThiI sulfur-carrier protein]-L-cysteine + L-cysteine  <-->  a [ThiI sulfur-carrier protein]-S-sulfanylcysteine + L-alanine																	1*GKFG-2008-MONOMER
ENZRXNKFG-11	kse:Ksed_06020 arginine deiminase; K01478 arginine deiminase [EC:3.5.3.6] (db=KEGG) (RBH) B	L-arginine + H2O  <-->  ammonia + L-citrulline + H+	PWY-4981	ARGDEGRAD-PWY															1*GKFG-2005-MONOMER
ENZRXNKFG-12	mcu:HMPREF0573_11902 argF; ornithine carbamoyltransferase (EC:2.1.3.3); K00611 ornithine carbamoyltransferase [EC:2.1.3.3] (db=KEGG) (RBH) B	L-canaline + carbamoyl-phosphate  <-->  O-ureidohomoserine + phosphate																	1*GKFG-2003-MONOMER
ENZRXNKFG-13	mcu:HMPREF0573_11902 argF; ornithine carbamoyltransferase (EC:2.1.3.3); K00611 ornithine carbamoyltransferase [EC:2.1.3.3] (db=KEGG) (RBH) B	L-ornithine + carbamoyl-phosphate  <-->  L-citrulline + phosphate + H+	PWY-4981	CITRULLINE-DEG-PWY	ARGSYN-PWY	ARGSYNBSUB-PWY													1*GKFG-2003-MONOMER
ENZRXNKFG-14	xylulokinase; K00854 xylulokinase [EC:2.7.1.17] (db=KEGG evalue=0.0 bit_score=520.0 identity=49.4 coverage=99.01185770750988) (BLAST) C	D-xylulose + ATP  <-->  D-xylulose-5-phosphate + ADP + H+	XYLCAT-PWY																1*GKFG-1993-MONOMER
ENZRXNKFG-15	mcu:HMPREF0573_11586 glgC; glucose-1-phosphate adenylyltransferase (EC:2.7.7.27); K00975 glucose-1-phosphate adenylyltransferase [EC:2.7.7.27] (db=KEGG) (RBH) B	alpha-D-glucose 1-phosphate + ATP + H+  <-->  ADP-alpha-D-glucose + diphosphate	GLYCOGENSYNTH-PWY	PWY-622															1*GKFG-1992-MONOMER
ENZRXNKFG-16	ABC transporter-like protein; K02013 iron complex transport system ATP-binding protein [EC:3.6.3.34] (db=KEGG evalue=1.4e-45 bit_score=189.0 identity=52.9 coverage=96.33507853403141) (BLAST) C	an iron chelate + ATP + H2O  <-->  an iron chelate + phosphate + ADP																	1*GKFG-1990-MONOMER
ENZRXNKFG-17	mts:MTES_3446 glnA; glutamine synthetase; K01915 glutamine synthetase [EC:6.3.1.2] (db=KEGG) (RBH) B	ammonia + L-glutamate + ATP  <-->  L-glutamine + ADP + phosphate	GLNSYN-PWY																1*GKFG-1989-MONOMER
ENZRXNKFG-18	cga:Celgi_1384 (Glutamate--ammonia-ligase) adenylyltransferase; K00982 glutamate-ammonia-ligase adenylyltransferase [EC:2.7.7.42] (db=KEGG) (RBH) B	a glutamine synthase + ATP  <-->  adenylyl-glutamine synthase + diphosphate																	1*GKFG-1988-MONOMER
ENZRXNKFG-19	gpmB2; phosphoglycerate mutase (EC:5.4.2.1); K15634 probable phosphoglycerate mutase [EC:5.4.2.1] (db=KEGG evalue=3.3e-39 bit_score=167.0 identity=42.1 coverage=96.58119658119658) (BLAST) C	3-phospho-D-glycerate  <-->  2-phospho-D-glycerate	GLYCOLYSIS	GLUCONEO-PWY															1*GKFG-1987-MONOMER
ENZRXNKFG-20	ahe:Arch_1256 anaerobic dimethyl sulfoxide reductase subunit A; K07306 anaerobic dimethyl sulfoxide reductase subunit A [EC:1.8.5.3] (db=KEGG) (RBH) B	dimethyl sulfoxide + 2 H+ + 2 e-  <-->  dimethyl sulfide + H2O	DIMESULFREDUCT-RXN																1*GKFG-1975-MONOMER
ENZRXNKFG-21	ahe:Arch_1256 anaerobic dimethyl sulfoxide reductase subunit A; K07306 anaerobic dimethyl sulfoxide reductase subunit A [EC:1.8.5.3] (db=KEGG) (RBH) B	a menaquinone + 2 H+ + 2 e-  <-->  a menaquinol	DIMESULFREDUCT-RXN																1*GKFG-1975-MONOMER
ENZRXNKFG-22	ahe:Arch_1256 anaerobic dimethyl sulfoxide reductase subunit A; K07306 anaerobic dimethyl sulfoxide reductase subunit A [EC:1.8.5.3] (db=KEGG) (RBH) B	a menaquinol + dimethyl sulfoxide  <-->  a menaquinone + dimethyl sulfide + H2O																	1*GKFG-1975-MONOMER
ENZRXNKFG-23	5'-nucleotidase (EC:3.1.3.5); K01091 phosphoglycolate phosphatase [EC:3.1.3.18] (db=KEGG evalue=3.5e-25 bit_score=121.0 identity=33.5 coverage=91.02564102564102) (BLAST) C	AMP + H2O  <-->  adenosine + phosphate																	1*GKFG-1968-MONOMER
ENZRXNKFG-24	5'-nucleotidase (EC:3.1.3.5); K01091 phosphoglycolate phosphatase [EC:3.1.3.18] (db=KEGG evalue=3.5e-25 bit_score=121.0 identity=33.5 coverage=91.02564102564102) (BLAST) C	a ribonucleoside monophosphate + H2O  <-->  a ribonucleoside + phosphate																	1*GKFG-1968-MONOMER
ENZRXNKFG-25	5'-nucleotidase (EC:3.1.3.5); K01091 phosphoglycolate phosphatase [EC:3.1.3.18] (db=KEGG evalue=3.5e-25 bit_score=121.0 identity=33.5 coverage=91.02564102564102) (BLAST) C	nicotinamide mononucleotide + H2O  <-->  nicotinamide riboside + phosphate																	1*GKFG-1968-MONOMER
ENZRXNKFG-26	5'-nucleotidase (EC:3.1.3.5); K01091 phosphoglycolate phosphatase [EC:3.1.3.18] (db=KEGG evalue=3.5e-25 bit_score=121.0 identity=33.5 coverage=91.02564102564102) (BLAST) C	XMP + H2O  <-->  xanthosine + phosphate																	1*GKFG-1968-MONOMER
ENZRXNKFG-27	5'-nucleotidase (EC:3.1.3.5); K01091 phosphoglycolate phosphatase [EC:3.1.3.18] (db=KEGG evalue=3.5e-25 bit_score=121.0 identity=33.5 coverage=91.02564102564102) (BLAST) C	2-phosphoglycolate + H2O  <-->  glycolate + phosphate																	1*GKFG-1968-MONOMER
ENZRXNKFG-28	ahe:Arch_0909 undecaprenol kinase; K06153 undecaprenyl-diphosphatase [EC:3.6.1.27] (db=KEGG) (RBH) B	di-trans,octa-cis-undecaprenyl diphosphate + H2O  <-->  ditrans,octacis-undecaprenyl phosphate + phosphate + H+																	1*GKFG-1964-MONOMER
ENZRXNKFG-29	ske:Sked_20910 tRNA (adenine-58-N(1)-) methyltransferase; K07442 tRNA (adenine57-N1/adenine58-N1)-methyltransferase [EC:2.1.1.219 2.1.1.220] (db=KEGG) (RBH) B	adenine58 in tRNA + S-adenosyl-L-methionine  <-->  S-adenosyl-L-homocysteine + N1-methyladenine58 in tRNA																	1*GKFG-1961-MONOMER
ENZRXNKFG-30	ske:Sked_20910 tRNA (adenine-58-N(1)-) methyltransferase; K07442 tRNA (adenine57-N1/adenine58-N1)-methyltransferase [EC:2.1.1.219 2.1.1.220] (db=KEGG) (RBH) B	adenine57/adenine58 in tRNA + 2 S-adenosyl-L-methionine  <-->  N1-methyladenine57/N1-methyladenine58 in tRNA + 2 S-adenosyl-L-homocysteine																	1*GKFG-1961-MONOMER
ENZRXNKFG-31	mcu:HMPREF0573_10477 adhC; alcohol dehydrogenase (EC:1.1.1.2); K13979 uncharacterized zinc-type alcohol dehydrogenase-like protein [EC:1.-.-.-] (db=KEGG) (RBH) B	ethanol + NADP+  <-->  acetaldehyde + NADPH + H+																	1*GKFG-1960-MONOMER
ENZRXNKFG-32	mcu:HMPREF0573_10477 adhC; alcohol dehydrogenase (EC:1.1.1.2); K13979 uncharacterized zinc-type alcohol dehydrogenase-like protein [EC:1.-.-.-] (db=KEGG) (RBH) B	indole acetaldehyde + NADPH + H+  <-->  indole-3-ethanol + NADP+																	1*GKFG-1960-MONOMER
ENZRXNKFG-33	mcu:HMPREF0573_10477 adhC; alcohol dehydrogenase (EC:1.1.1.2); K13979 uncharacterized zinc-type alcohol dehydrogenase-like protein [EC:1.-.-.-] (db=KEGG) (RBH) B	an alcohol + NADP+  <-->  an aldehyde + NADPH + H+																	1*GKFG-1960-MONOMER
ENZRXNKFG-34	hisI; phosphoribosyl-AMP cyclohydrolase; K01496 phosphoribosyl-AMP cyclohydrolase [EC:3.5.4.19] (db=KEGG evalue=0.0 bit_score=190.0 identity=79.5 coverage=81.75182481751825) (BLAST) C	1-(5-phospho-D-ribosyl)-AMP + H2O  <-->  1-(5-phosphoribosyl)-5-[(5-phosphoribosylamino)methylideneamino]imidazole-4-carboxamide	HISTSYN-PWY																1*GKFG-1953-MONOMER
ENZRXNKFG-35	bcv:Bcav_2215 pyruvate kinase (EC:2.7.1.40); K00873 pyruvate kinase [EC:2.7.1.40] (db=KEGG) (RBH) B	pyruvate + ATP  <-->  phosphoenolpyruvate + ADP + H+	GLYCOLYSIS	ANARESP1-PWY	FERMENTATION-PWY														1*GKFG-1950-MONOMER
ENZRXNKFG-36	gvh:HMPREF9231_0149 rbsK; ribokinase (EC:2.7.1.15); K00852 ribokinase [EC:2.7.1.15] (db=KEGG) (RBH) B	D-ribose + ATP  <-->  D-ribose-5-phosphate + ADP + H+																	1*GKFG-1949-MONOMER
ENZRXNKFG-37	mph:MLP_43610 putative M18 family aminopeptidase (EC:3.4.11.-); K01267 aspartyl aminopeptidase [EC:3.4.11.21] (db=KEGG) (RBH) B	a protein with N-terminal aspartate  <-->  L-aspartate + a peptide																	1*GKFG-1935-MONOMER
ENZRXNKFG-38	serine O-acetyltransferase (EC:2.3.1.30); K00640 serine O-acetyltransferase [EC:2.3.1.30] (db=KEGG evalue=0.0 bit_score=230.0 identity=59.6 coverage=79.65367965367966) (BLAST) C	L-serine + acetyl-CoA  <-->  O-acetyl-L-serine + coenzyme A	PWY-6936	CYSTSYN-PWY															1*GKFG-1933-MONOMER
ENZRXNKFG-39	ckp:ckrop_0419 Cysteine synthase (EC:2.5.1.47); K01738 cysteine synthase A [EC:2.5.1.47] (db=KEGG) (RBH) B	O-acetyl-L-serine + thiosulfate  <-->  S-sulfo-L-cysteine + acetate + H+																	1*GKFG-1932-MONOMER
ENZRXNKFG-40	ckp:ckrop_0419 Cysteine synthase (EC:2.5.1.47); K01738 cysteine synthase A [EC:2.5.1.47] (db=KEGG) (RBH) B	O-acetyl-L-serine + hydrogen selenide  <-->  selenocysteine + acetate + 2 H+	PWY-6936																1*GKFG-1932-MONOMER
ENZRXNKFG-41	ckp:ckrop_0419 Cysteine synthase (EC:2.5.1.47); K01738 cysteine synthase A [EC:2.5.1.47] (db=KEGG) (RBH) B	O-acetyl-L-serine + hydrogen sulfide  <-->  L-cysteine + acetate + H+	CYSTSYN-PWY																1*GKFG-1932-MONOMER
ENZRXNKFG-42	cdb:CDBH8_2125 ccmA; phosphate import ATP-binding protein (EC:3.6.3.27) (db=KEGG) (RBH) B	ATP + phosphate + H2O  <-->  ADP + 2 phosphate + H+																	1*GKFG-1924-MONOMER
ENZRXNKFG-43	putative acyl-CoA thioester hydrolase (EC:3.1.2.2) (db=KEGG evalue=0.0 bit_score=210.0 identity=73.2 coverage=95.8041958041958) (BLAST) C	a 2,3,4-saturated fatty acyl CoA + H2O  <-->  a 2,3,4-saturated fatty acid + coenzyme A + H+	PWY-5148																1*GKFG-1919-MONOMER
ENZRXNKFG-44	putative acyl-CoA thioester hydrolase (EC:3.1.2.2) (db=KEGG evalue=0.0 bit_score=210.0 identity=73.2 coverage=95.8041958041958) (BLAST) C	arachidoyl-CoA + H2O  <-->  arachidate + coenzyme A + H+																	1*GKFG-1919-MONOMER
ENZRXNKFG-45	putative acyl-CoA thioester hydrolase (EC:3.1.2.2) (db=KEGG evalue=0.0 bit_score=210.0 identity=73.2 coverage=95.8041958041958) (BLAST) C	decanoyl-CoA + H2O  <-->  caprate + coenzyme A + H+																	1*GKFG-1919-MONOMER
ENZRXNKFG-46	putative acyl-CoA thioester hydrolase (EC:3.1.2.2) (db=KEGG evalue=0.0 bit_score=210.0 identity=73.2 coverage=95.8041958041958) (BLAST) C	lauroyl-CoA + H2O  <-->  laurate + coenzyme A + H+																	1*GKFG-1919-MONOMER
ENZRXNKFG-47	putative acyl-CoA thioester hydrolase (EC:3.1.2.2) (db=KEGG evalue=0.0 bit_score=210.0 identity=73.2 coverage=95.8041958041958) (BLAST) C	myristoyl-CoA + H2O  <-->  myristate + coenzyme A + H+																	1*GKFG-1919-MONOMER
ENZRXNKFG-48	putative acyl-CoA thioester hydrolase (EC:3.1.2.2) (db=KEGG evalue=0.0 bit_score=210.0 identity=73.2 coverage=95.8041958041958) (BLAST) C	stearoyl-CoA + H2O  <-->  stearate + coenzyme A + H+																	1*GKFG-1919-MONOMER
ENZRXNKFG-49	putative acyl-CoA thioester hydrolase (EC:3.1.2.2) (db=KEGG evalue=0.0 bit_score=210.0 identity=73.2 coverage=95.8041958041958) (BLAST) C	palmitoyl-CoA + H2O  <-->  palmitate + coenzyme A + H+																	1*GKFG-1919-MONOMER
ENZRXNKFG-50	deoC; deoxyribose-phosphate aldolase (EC:4.1.2.4); K01619 deoxyribose-phosphate aldolase [EC:4.1.2.4] (db=KEGG evalue=0.0 bit_score=292.0 identity=67.7 coverage=99.08256880733946) (BLAST) C	2-deoxy-D-ribose-5-phosphate  <-->  acetaldehyde + D-glyceraldehyde-3-phosphate	PWY0-1297	PWY0-1298															1*GKFG-1916-MONOMER
ENZRXNKFG-51	hypothetical protein; K01483 ureidoglycolate hydrolase [EC:3.5.3.19] (db=KEGG evalue=0.0 bit_score=281.0 identity=76.5 coverage=98.21428571428571) (BLAST) C	S-(-)-ureidoglycolate + H2O  <-->  2 ammonia + CO2 + glyoxylate																	1*GKFG-1915-MONOMER
ENZRXNKFG-52	mcu:HMPREF0573_11357 putative acyl-CoA thioester hydrolase (EC:3.1.2.2) (db=KEGG) (RBH) B	a 2,3,4-saturated fatty acyl CoA + H2O  <-->  a 2,3,4-saturated fatty acid + coenzyme A + H+	PWY-5148																1*GKFG-1906-MONOMER
ENZRXNKFG-53	mcu:HMPREF0573_11357 putative acyl-CoA thioester hydrolase (EC:3.1.2.2) (db=KEGG) (RBH) B	arachidoyl-CoA + H2O  <-->  arachidate + coenzyme A + H+																	1*GKFG-1906-MONOMER
ENZRXNKFG-54	mcu:HMPREF0573_11357 putative acyl-CoA thioester hydrolase (EC:3.1.2.2) (db=KEGG) (RBH) B	decanoyl-CoA + H2O  <-->  caprate + coenzyme A + H+																	1*GKFG-1906-MONOMER
ENZRXNKFG-55	mcu:HMPREF0573_11357 putative acyl-CoA thioester hydrolase (EC:3.1.2.2) (db=KEGG) (RBH) B	lauroyl-CoA + H2O  <-->  laurate + coenzyme A + H+																	1*GKFG-1906-MONOMER
ENZRXNKFG-56	mcu:HMPREF0573_11357 putative acyl-CoA thioester hydrolase (EC:3.1.2.2) (db=KEGG) (RBH) B	myristoyl-CoA + H2O  <-->  myristate + coenzyme A + H+																	1*GKFG-1906-MONOMER
ENZRXNKFG-57	mcu:HMPREF0573_11357 putative acyl-CoA thioester hydrolase (EC:3.1.2.2) (db=KEGG) (RBH) B	stearoyl-CoA + H2O  <-->  stearate + coenzyme A + H+																	1*GKFG-1906-MONOMER
ENZRXNKFG-58	mcu:HMPREF0573_11357 putative acyl-CoA thioester hydrolase (EC:3.1.2.2) (db=KEGG) (RBH) B	palmitoyl-CoA + H2O  <-->  palmitate + coenzyme A + H+																	1*GKFG-1906-MONOMER
ENZRXNKFG-59	nca:Noca_4168 phosphoenolpyruvate carboxykinase (EC:4.1.1.32); K01596 phosphoenolpyruvate carboxykinase (GTP) [EC:4.1.1.32] (db=KEGG) (RBH) B	oxaloacetate + ITP  <-->  CO2 + phosphoenolpyruvate + IDP																	1*GKFG-1887-MONOMER
ENZRXNKFG-60	nca:Noca_4168 phosphoenolpyruvate carboxykinase (EC:4.1.1.32); K01596 phosphoenolpyruvate carboxykinase (GTP) [EC:4.1.1.32] (db=KEGG) (RBH) B	oxaloacetate + GTP  <-->  CO2 + phosphoenolpyruvate + GDP																	1*GKFG-1887-MONOMER
ENZRXNKFG-61	ahe:Arch_1100 glutamyl-tRNA synthetase; K01885 glutamyl-tRNA synthetase [EC:6.1.1.17] (db=KEGG) (RBH) B	tRNAGlu + L-glutamate + ATP + H+  <-->  L-glutamyl-tRNAGlu + diphosphate + AMP	PWY-5188	TRNA-CHARGING-PWY															1*GKFG-1875-MONOMER
ENZRXNKFG-62	kra:Krad_0299 hisS; histidyl-tRNA synthetase (EC:6.1.1.21); K01892 histidyl-tRNA synthetase [EC:6.1.1.21] (db=KEGG) (RBH) B	tRNAhis + L-histidine + ATP + H+  <-->  L-histidyl-tRNAhis + diphosphate + AMP	TRNA-CHARGING-PWY																1*GKFG-1874-MONOMER
ENZRXNKFG-63	iva:Isova_2459 UDP pyrophosphate synthase (EC:2.5.1.31); K12503 short-chain Z-isoprenyl diphosphate synthase [EC:2.5.1.68] (db=KEGG) (RBH) B	(2E,6E)-farnesyl diphosphate + 8 isopentenyl diphosphate  <-->  di-trans,octa-cis-undecaprenyl diphosphate + 8 diphosphate	PWY-5785																1*GKFG-1868-MONOMER
ENZRXNKFG-64	iva:Isova_2459 UDP pyrophosphate synthase (EC:2.5.1.31); K12503 short-chain Z-isoprenyl diphosphate synthase [EC:2.5.1.68] (db=KEGG) (RBH) B	geranyl diphosphate + isopentenyl diphosphate  <-->  diphosphate + (2Z,6E)-farnesyl diphosphate																	1*GKFG-1868-MONOMER
ENZRXNKFG-65	xseB; exodeoxyribonuclease VII small subunit (EC:3.1.11.6); K03602 exodeoxyribonuclease VII small subunit [EC:3.1.11.6] (db=KEGG evalue=8.0e-13 bit_score=78.0 identity=54.7 coverage=84.72222222222221) (BLAST) C	a single stranded DNA  <-->  an oligonucleotide																	1*GKFG-1864-MONOMER
ENZRXNKFG-66	mcu:HMPREF0573_10791 xseA; exodeoxyribonuclease VII (EC:3.1.11.6); K03601 exodeoxyribonuclease VII large subunit [EC:3.1.11.6] (db=KEGG) (RBH) B	a single stranded DNA  <-->  an oligonucleotide																	1*GKFG-1863-MONOMER
ENZRXNKFG-67	ahe:Arch_1499 hydroxymethylbutenyl pyrophosphate reductase (EC:1.17.1.2); K03527 4-hydroxy-3-methylbut-2-enyl diphosphate reductase [EC:1.17.1.2] (db=KEGG) (RBH) B	isopentenyl diphosphate + NAD(P)+ + H2O  <-->  1-hydroxy-2-methyl-2-(E)-butenyl 4-diphosphate + NAD(P)H + H+	NONMEVIPP-PWY																1*GKFG-1862-MONOMER
ENZRXNKFG-68	ahe:Arch_1499 hydroxymethylbutenyl pyrophosphate reductase (EC:1.17.1.2); K03527 4-hydroxy-3-methylbut-2-enyl diphosphate reductase [EC:1.17.1.2] (db=KEGG) (RBH) B	dimethylallyl diphosphate + NAD(P)+ + H2O  <-->  1-hydroxy-2-methyl-2-(E)-butenyl 4-diphosphate + NAD(P)H + H+	NONMEVIPP-PWY																1*GKFG-1862-MONOMER
ENZRXNKFG-69	aai:AARI_29350 hsdM; type I restriction-modification system modification subunit (EC:2.1.1.72 3.1.21.3) (db=KEGG) (RBH) B	ATP + DNAn  <-->  a double stranded DNA with 5'-terminal phosphate + ADP + phosphate																	1*GKFG-1857-MONOMER
ENZRXNKFG-70	aai:AARI_29350 hsdM; type I restriction-modification system modification subunit (EC:2.1.1.72 3.1.21.3) (db=KEGG) (RBH) B	a DNA adenine + S-adenosyl-L-methionine  <-->  S-adenosyl-L-homocysteine + a DNA 6-methylaminopurine + H+																	1*GKFG-1857-MONOMER
ENZRXNKFG-71	aai:AARI_29340 hsdS; type I restriction-modification system specificity subunit (EC:2.1.1.72 3.1.21.3) (db=KEGG) (RBH) B	ATP + DNAn  <-->  a double stranded DNA with 5'-terminal phosphate + ADP + phosphate																	1*GKFG-1856-MONOMER
ENZRXNKFG-72	aai:AARI_29340 hsdS; type I restriction-modification system specificity subunit (EC:2.1.1.72 3.1.21.3) (db=KEGG) (RBH) B	a DNA adenine + S-adenosyl-L-methionine  <-->  S-adenosyl-L-homocysteine + a DNA 6-methylaminopurine + H+																	1*GKFG-1856-MONOMER
ENZRXNKFG-73	pseudouridine synthase; K06178 23S rRNA pseudouridine2605 synthase [EC:5.4.99.22] (db=KEGG evalue=0.0 bit_score=250.0 identity=56.3 coverage=81.25) (BLAST) C	a 23S rRNA uridine2605  <-->  a 23S rRNA pseudouridine2605																	1*GKFG-1834-MONOMER
ENZRXNKFG-74	bcv:Bcav_2151 prephenate dehydrogenase; K04517 prephenate dehydrogenase [EC:1.3.1.12] (db=KEGG) (RBH) B	prephenate + NAD+  <-->  4-hydroxyphenylpyruvate + CO2 + NADH	TYRSYN																1*GKFG-1833-MONOMER
ENZRXNKFG-75	cytidylate kinase (EC:2.7.4.14); K00945 cytidylate kinase [EC:2.7.4.14] (db=KEGG evalue=6.2e-42 bit_score=176.0 identity=55.4 coverage=79.32692307692307) (BLAST) C	ATP + uridine-5'-phosphate  <-->  ADP + UDP																	1*GKFG-1832-MONOMER
ENZRXNKFG-76	cytidylate kinase (EC:2.7.4.14); K00945 cytidylate kinase [EC:2.7.4.14] (db=KEGG evalue=6.2e-42 bit_score=176.0 identity=55.4 coverage=79.32692307692307) (BLAST) C	ATP + CMP  <-->  ADP + CDP	PWY-5687																1*GKFG-1832-MONOMER
ENZRXNKFG-77	cytidylate kinase (EC:2.7.4.14); K00945 cytidylate kinase [EC:2.7.4.14] (db=KEGG evalue=6.2e-42 bit_score=176.0 identity=55.4 coverage=79.32692307692307) (BLAST) C	ATP + dCMP  <-->  ADP + dCDP																	1*GKFG-1832-MONOMER
ENZRXNKFG-78	cfi:Celf_1839 DNA polymerase I; K02335 DNA polymerase I [EC:2.7.7.7] (db=KEGG) (RBH) B	a deoxyribonucleoside triphosphate + DNA(n)  <-->  diphosphate + DNA(n+1)																	1*GKFG-1828-MONOMER
ENZRXNKFG-79	coaE; dephospho-CoA kinase (EC:2.7.1.24); K00859 dephospho-CoA kinase [EC:2.7.1.24] (db=KEGG evalue=1.4e-28 bit_score=132.0 identity=41.5 coverage=88.73873873873875) (BLAST) C	dephospho-CoA + ATP  <-->  ADP + coenzyme A + H+	COA-PWY																1*GKFG-1823-MONOMER
ENZRXNKFG-80	ahe:Arch_1786 queuine tRNA-ribosyltransferase (EC:2.4.2.29); K00773 queuine tRNA-ribosyltransferase [EC:2.4.2.29] (db=KEGG) (RBH) B	guanine at position 34 of a bacterial tRNA + preQ1  <-->  7-aminomethyl-7-deazaguanine at position 34 of a tRNA containing GUN anticodon + guanine	PWY-6700																1*GKFG-1821-MONOMER
ENZRXNKFG-1159	alpha-amylase catalytic subunit	starch + H2O  <-->  a maltodextrin(n) + beta-maltose + D-glucose	PWY-6737																1*GKFG-1290-MONOMER
ENZRXNKFG-81	ahe:Arch_1786 queuine tRNA-ribosyltransferase (EC:2.4.2.29); K00773 queuine tRNA-ribosyltransferase [EC:2.4.2.29] (db=KEGG) (RBH) B	guanine at position 34 of a bacterial tRNA + queuine  <-->  a tRNA containing GUN anticodon with quenosine at position 34 + guanine																	1*GKFG-1821-MONOMER
ENZRXNKFG-82	nfa:nfa2690 glutamyl-Q tRNA(Asp) synthetase; K01885 glutamyl-tRNA synthetase [EC:6.1.1.17] (db=KEGG) (RBH) B	tRNAGlu + L-glutamate + ATP + H+  <-->  L-glutamyl-tRNAGlu + diphosphate + AMP	PWY-5188	TRNA-CHARGING-PWY															1*GKFG-1820-MONOMER
ENZRXNKFG-83	ahe:Arch_0813 threonyl-tRNA synthetase; K01868 threonyl-tRNA synthetase [EC:6.1.1.3] (db=KEGG) (RBH) B	tRNAthr + L-threonine + ATP + H+  <-->  L-threonyl-tRNAthr + diphosphate + AMP	TRNA-CHARGING-PWY																1*GKFG-1819-MONOMER
ENZRXNKFG-84	CDP-alcohol phosphatidyltransferase; K00995 CDP-diacylglycerol--glycerol-3-phosphate 3-phosphatidyltransferase [EC:2.7.8.5] (db=KEGG evalue=5.0e-44 bit_score=183.0 identity=49.7 coverage=95.1219512195122) (BLAST) C	a CDP-diacylglycerol + sn-glycerol-3-phosphate  <-->  CMP + an L-1-phosphatidylglycerol-phosphate + H+	PWY4FS-8																1*GKFG-1817-MONOMER
ENZRXNKFG-85	cfl:Cfla_1787 group 1 glycosyl transferase; K08256 phosphatidylinositol alpha-mannosyltransferase [EC:2.4.1.57] (db=KEGG) (RBH) B	GDP-alpha-D-mannose + 1-phosphatidyl-myo-inositol  <-->  1-phosphatidyl-myo-inositol 2-mannose + GDP + H+																	1*GKFG-1814-MONOMER
ENZRXNKFG-86	ruvC; crossover junction endodeoxyribonuclease (EC:3.1.22.4); K01159 crossover junction endodeoxyribonuclease RuvC [EC:3.1.22.4] (db=KEGG evalue=1.6e-32 bit_score=144.0 identity=58.1 coverage=90.69767441860465) (BLAST) C	DNA combined with exogenous DNA to form a recombinational junction  <-->  resolution of recombinational junction formation of two intact strands																	1*GKFG-1810-MONOMER
ENZRXNKFG-87	ruvC; crossover junction endodeoxyribonuclease (EC:3.1.22.4); K01159 crossover junction endodeoxyribonuclease RuvC [EC:3.1.22.4] (db=KEGG evalue=2.7e-18 bit_score=96.0 identity=58.5 coverage=89.77272727272727) (BLAST) C	DNA combined with exogenous DNA to form a recombinational junction  <-->  resolution of recombinational junction formation of two intact strands																	1*GKFG-1809-MONOMER
ENZRXNKFG-88	Holliday junction DNA helicase subunit RuvA; K03550 holliday junction DNA helicase RuvA [EC:3.6.4.12] (db=KEGG evalue=0.0 bit_score=200.0 identity=49.3 coverage=98.0) (BLAST) C	ATP + H2O  <-->  ADP + phosphate + H+																	1*GKFG-1808-MONOMER
ENZRXNKFG-89	xce:Xcel_1668 Holliday junction DNA helicase RuvB; K03551 holliday junction DNA helicase RuvB [EC:3.6.4.12] (db=KEGG) (RBH) B	ATP + H2O  <-->  ADP + phosphate + H+																	1*GKFG-1807-MONOMER
ENZRXNKFG-90	phosphoribosyltransferase (EC:2.4.2.7); K00759 adenine phosphoribosyltransferase [EC:2.4.2.7] (db=KEGG evalue=0.0 bit_score=207.0 identity=62.3 coverage=87.77777777777777) (BLAST) C	AMP + diphosphate  <-->  adenine + 5-phospho-alpha-D-ribose 1-diphosphate	P1-PWY																1*GKFG-1801-MONOMER
ENZRXNKFG-91	bcv:Bcav_1999 (p)ppGpp synthetase I SpoT/RelA (EC:2.7.6.5); K00951 GTP pyrophosphokinase [EC:2.7.6.5] (db=KEGG) (RBH) B	GTP + ATP  <-->  pppGpp + AMP	PPGPPMET-PWY																1*GKFG-1800-MONOMER
ENZRXNKFG-92	bcv:Bcav_1999 (p)ppGpp synthetase I SpoT/RelA (EC:2.7.6.5); K00951 GTP pyrophosphokinase [EC:2.7.6.5] (db=KEGG) (RBH) B	ATP + GDP  <-->  AMP + ppGpp	PPGPPMET-PWY																1*GKFG-1800-MONOMER
ENZRXNKFG-93	pac:PPA0489 UTP-glucose-1-phosphate uridylyltransferase (EC:2.7.7.9); K00963 UTP--glucose-1-phosphate uridylyltransferase [EC:2.7.7.9] (db=KEGG) (RBH) B	alpha-D-glucose 1-phosphate + UTP + H+  <-->  UDP-D-glucose + diphosphate																	1*GKFG-1796-MONOMER
ENZRXNKFG-94	ahe:Arch_0835 DEAD/DEAH box helicase; K05592 ATP-dependent RNA helicase DeaD [EC:3.6.4.13] (db=KEGG) (RBH) B	ATP + H2O  <-->  ADP + phosphate + H+																	1*GKFG-1795-MONOMER
ENZRXNKFG-95	iva:Isova_1635 aspartyl-tRNA synthetase (EC:6.1.1.12); K01876 aspartyl-tRNA synthetase [EC:6.1.1.12] (db=KEGG) (RBH) B	tRNAasp + L-aspartate + ATP + H+  <-->  L-aspartyl-tRNAasp + diphosphate + AMP	TRNA-CHARGING-PWY																1*GKFG-1794-MONOMER
ENZRXNKFG-96	lipA; lipoyl synthase (EC:2.8.1.8); K03644 lipoic acid synthetase [EC:2.8.1.8] (db=KEGG evalue=1.1e-08 bit_score=65.0 identity=55.9 coverage=50.0) (BLAST) C	an octanoylated protein lipoyl-domain + 2 S-adenosyl-L-methionine + 2 S2-  <-->  a lipoylated protein lipoyl-domain + 2 5'-deoxyadenosine + 2 L-methionine	PWY0-501																1*GKFG-1793-MONOMER
ENZRXNKFG-97	pyrroline-5-carboxylate reductase; K00286 pyrroline-5-carboxylate reductase [EC:1.5.1.2] (db=KEGG evalue=0.0 bit_score=208.0 identity=42.0 coverage=97.79411764705883) (BLAST) C	L-proline + NAD(P)+  <-->  (S)-1-pyrroline-5-carboxylate + NAD(P)H + 2 H+	PWY-4981																1*GKFG-1790-MONOMER
ENZRXNKFG-98	mcu:HMPREF0573_11540 ileS2; isoleucine--tRNA ligase (EC:6.1.1.5); K01870 isoleucyl-tRNA synthetase [EC:6.1.1.5] (db=KEGG) (RBH) B	tRNAile + L-isoleucine + ATP + H+  <-->  L-isoleucyl-tRNAile + diphosphate + AMP	TRNA-CHARGING-PWY																1*GKFG-1789-MONOMER
ENZRXNKFG-99	pfr:PFREUD_00770 gpsA; glycerol-3-phosphate dehydrogenase [NAD(P)+] (EC:1.1.1.94); K00057 glycerol-3-phosphate dehydrogenase (NAD(P)+) [EC:1.1.1.94] (db=KEGG) (RBH) B	sn-glycerol-3-phosphate + NAD(P)+  <-->  dihydroxyacetone phosphate + NAD(P)H + H+	PWY0-1319	PWY-5667															1*GKFG-1787-MONOMER
ENZRXNKFG-100	pad:TIIST44_04730 xylulokinase; K00854 xylulokinase [EC:2.7.1.17] (db=KEGG) (RBH) B	D-xylulose + ATP  <-->  D-xylulose-5-phosphate + ADP + H+	XYLCAT-PWY																1*GKFG-1786-MONOMER
ENZRXNKFG-101	mcu:HMPREF0573_10184 putative tetrahydrofolate synthase; K11754 dihydrofolate synthase / folylpolyglutamate synthase [EC:6.3.2.12 6.3.2.17] (db=KEGG) (RBH) B	L-glutamate + ATP + 10-formyl-tetrahydropteroyl-[gamma-Glu](n)  <-->  ADP + phosphate + 10-formyl-tetrahydropteroyl-[gamma-Glu](n+1)	PWY-2161																1*GKFG-1785-MONOMER
ENZRXNKFG-102	mcu:HMPREF0573_10184 putative tetrahydrofolate synthase; K11754 dihydrofolate synthase / folylpolyglutamate synthase [EC:6.3.2.12 6.3.2.17] (db=KEGG) (RBH) B	L-glutamate + ATP + tetrahydropteroyl-[gamma-Glu](n)  <-->  ADP + phosphate + tetrahydropteroyl-[gamma-Glu](n+1)	PWY-2161																1*GKFG-1785-MONOMER
ENZRXNKFG-103	mcu:HMPREF0573_10184 putative tetrahydrofolate synthase; K11754 dihydrofolate synthase / folylpolyglutamate synthase [EC:6.3.2.12 6.3.2.17] (db=KEGG) (RBH) B	L-glutamate + 7,8-dihydropteroate + ATP  <-->  phosphate + ADP + 7,8-dihydrofolate monoglutamate + H+	1CMET2-PWY	PWY-6614															1*GKFG-1785-MONOMER
ENZRXNKFG-104	tcu:Tcur_3093 2-oxoglutarate dehydrogenase, E2 component, dihydrolipoamide succinyltransferase; K00658 2-oxoglutarate dehydrogenase E2 component (dihydrolipoamide succinyltransferase) [EC:2.3.1.61] (db=KEGG) (RBH) B	succinyl-CoA + a [2-oxoglutarate dehydrogenase E2 protein] N6-(dihydrolipoyl)lysine + H+  <-->  a [2-oxoglutarate dehydrogenase E2 protein] N6-(S-succinyldihydrolipoyl)lysine + coenzyme A	PWY-5084	2OXOGLUTARATEDEH-RXN															1*GKFG-1783-MONOMER
ENZRXNKFG-105	jde:Jden_1475 dihydrolipoamide dehydrogenase; K00382 dihydrolipoamide dehydrogenase [EC:1.8.1.4] (db=KEGG) (RBH) B	dihydrolipoamide + NAD+  <-->  lipoamide + NADH + H+																	1*GKFG-1781-MONOMER
ENZRXNKFG-106	jde:Jden_1475 dihydrolipoamide dehydrogenase; K00382 dihydrolipoamide dehydrogenase [EC:1.8.1.4] (db=KEGG) (RBH) B	a [pyruvate dehydrogenase E2 protein] N6-(dihydrolipoyl)lysine + NAD+  <-->  a [pyruvate dehydrogenase E2 protein] N6-(lipoyl)lysine + NADH + H+	PYRUVDEHYD-PWY	PYRUVDEH-RXN															1*GKFG-1781-MONOMER
ENZRXNKFG-107	jde:Jden_1475 dihydrolipoamide dehydrogenase; K00382 dihydrolipoamide dehydrogenase [EC:1.8.1.4] (db=KEGG) (RBH) B	a [glycine-cleavage complex H protein] N6-(dihydrolipoyl)lysine + NAD+  <-->  a [glycine-cleavage complex H protein] N6-(lipoyl)lysine + NADH + H+	GCVMULTI-RXN																1*GKFG-1781-MONOMER
ENZRXNKFG-108	jde:Jden_1475 dihydrolipoamide dehydrogenase; K00382 dihydrolipoamide dehydrogenase [EC:1.8.1.4] (db=KEGG) (RBH) B	an [apo BCAA dehydrogenase E2 protein] N6-(dihydrolipoyl)lysine + NAD+  <-->  an [apo BCAA dehydrogenase E2 protein] N6-(lipoyl)lysine + NADH + H+	2KETO-3METHYLVALERATE-RXN																1*GKFG-1781-MONOMER
ENZRXNKFG-109	jde:Jden_1475 dihydrolipoamide dehydrogenase; K00382 dihydrolipoamide dehydrogenase [EC:1.8.1.4] (db=KEGG) (RBH) B	a [2-oxoglutarate dehydrogenase E2 protein] N6-(dihydrolipoyl)lysine + NAD+  <-->  a [2-oxoglutarate dehydrogenase E2 protein] N6-(lipoyl)lysine + NADH + H+	PWY-5084	2OXOGLUTARATEDEH-RXN															1*GKFG-1781-MONOMER
ENZRXNKFG-110	jde:Jden_1475 dihydrolipoamide dehydrogenase; K00382 dihydrolipoamide dehydrogenase [EC:1.8.1.4] (db=KEGG) (RBH) B	[protein] N6-(dihydrolipoyl)lysine + NAD+  <-->  a lipoyl-carrier protein + NADH + H+																	1*GKFG-1781-MONOMER
ENZRXNKFG-111	tRNA/rRNA methyltransferase (SpoU); K03216 tRNA (cytidine/uridine-2'-O-)-methyltransferase [EC:2.1.1.207] (db=KEGG evalue=0.0 bit_score=199.0 identity=62.4 coverage=96.73202614379085) (BLAST) C	a 5-carboxymethylaminomethyluridine34 in tRNALeu + S-adenosyl-L-methionine  <-->  a 5-carboxymethylaminomethyl-2'-O-methyluridine34 in tRNALeu + S-adenosyl-L-homocysteine																	1*GKFG-1779-MONOMER
ENZRXNKFG-112	tRNA/rRNA methyltransferase (SpoU); K03216 tRNA (cytidine/uridine-2'-O-)-methyltransferase [EC:2.1.1.207] (db=KEGG evalue=0.0 bit_score=199.0 identity=62.4 coverage=96.73202614379085) (BLAST) C	a cytidine 34 in tRNA + S-adenosyl-L-methionine  <-->  a 2'-O-methylcytidine34 in tRNA + S-adenosyl-L-homocysteine																	1*GKFG-1779-MONOMER
ENZRXNKFG-113	pfr:PFREUD_01260 hsdM1; type I restriction-modification system DNA methylase (EC:2.1.1.72); K03427 type I restriction enzyme M protein [EC:2.1.1.72] (db=KEGG) (RBH) B	a DNA adenine + S-adenosyl-L-methionine  <-->  S-adenosyl-L-homocysteine + a DNA 6-methylaminopurine + H+																	1*GKFG-1776-MONOMER
ENZRXNKFG-114	type I restriction-modification system specificity determinant; K01154 type I restriction enzyme, S subunit [EC:3.1.21.3] (db=KEGG evalue=0.0 bit_score=252.0 identity=56.7 coverage=94.95412844036697) (BLAST) C	ATP + DNAn  <-->  a double stranded DNA with 5'-terminal phosphate + ADP + phosphate																	1*GKFG-1774-MONOMER
ENZRXNKFG-115	type I restriction-modification system specificity protein; K01154 type I restriction enzyme, S subunit [EC:3.1.21.3] (db=KEGG evalue=1.4e-44 bit_score=184.0 identity=69.8 coverage=98.4251968503937) (BLAST) C	ATP + DNAn  <-->  a double stranded DNA with 5'-terminal phosphate + ADP + phosphate																	1*GKFG-1773-MONOMER
ENZRXNKFG-116	nca:Noca_1107 HsdR family type I site-specific deoxyribonuclease; K01153 type I restriction enzyme, R subunit [EC:3.1.21.3] (db=KEGG) (RBH) B	ATP + DNAn  <-->  a double stranded DNA with 5'-terminal phosphate + ADP + phosphate																	1*GKFG-1772-MONOMER
ENZRXNKFG-117	putative phosphoglycerate mutase (EC:5.4.2.1); K15634 probable phosphoglycerate mutase [EC:5.4.2.1] (db=KEGG evalue=0.0 bit_score=193.0 identity=47.8 coverage=94.41860465116278) (BLAST) C	3-phospho-D-glycerate  <-->  2-phospho-D-glycerate	GLYCOLYSIS	GLUCONEO-PWY															1*GKFG-1771-MONOMER
ENZRXNKFG-118	DNA-directed DNA polymerase (EC:2.7.7.7); K00961 DNA polymerase [EC:2.7.7.7] (db=KEGG evalue=2.8e-45 bit_score=189.0 identity=26.4 coverage=98.09523809523809) (BLAST) C	a deoxyribonucleoside triphosphate + DNA(n)  <-->  diphosphate + DNA(n+1)																	1*GKFG-1756-MONOMER
ENZRXNKFG-119	fal:FRAAL2180 dnaE2; error-prone DNA polymerase (EC:2.7.7.7); K14162 error-prone DNA polymerase [EC:2.7.7.7] (db=KEGG) (RBH) B	a deoxyribonucleoside triphosphate + DNA(n)  <-->  diphosphate + DNA(n+1)																	1*GKFG-1755-MONOMER
ENZRXNKFG-120	cfl:Cfla_1371 aminopeptidase N; K01256 aminopeptidase N [EC:3.4.11.2] (db=KEGG) (RBH) B	a [Cys-Gly]-S-conjugate + H2O  <-->  an L-cysteine-S-conjugate + glycine																	1*GKFG-1754-MONOMER
ENZRXNKFG-121	cfl:Cfla_1371 aminopeptidase N; K01256 aminopeptidase N [EC:3.4.11.2] (db=KEGG) (RBH) B	cysteinylglycine + H2O  <-->  L-cysteine + glycine																	1*GKFG-1754-MONOMER
ENZRXNKFG-122	cfl:Cfla_1371 aminopeptidase N; K01256 aminopeptidase N [EC:3.4.11.2] (db=KEGG) (RBH) B	a polypeptide  <-->  2 a polypeptide																	1*GKFG-1754-MONOMER
ENZRXNKFG-123	rrp1; putative DNA-(apurinic or apyrimidinic site) lyase (EC:4.2.99.18); K05522 endonuclease VIII [EC:3.2.2.- 4.2.99.18] (db=KEGG evalue=0.0 bit_score=238.0 identity=38.1 coverage=98.95470383275261) (BLAST) C	a DNA containing abasic site  <-->  a 5'-phosphopolynucleotide + a 3'-terminal unsaturated sugar																	1*GKFG-1752-MONOMER
ENZRXNKFG-124	rrp1; putative DNA-(apurinic or apyrimidinic site) lyase (EC:4.2.99.18); K05522 endonuclease VIII [EC:3.2.2.- 4.2.99.18] (db=KEGG evalue=0.0 bit_score=238.0 identity=38.1 coverage=98.95470383275261) (BLAST) C	a damaged DNA pyrimidine  <-->  a DNA containing a apyrimidinic site																	1*GKFG-1752-MONOMER
ENZRXNKFG-125	dpt:Deipr_1099 formyltetrahydrofolate deformylase (EC:3.5.1.10); K01433 formyltetrahydrofolate deformylase [EC:3.5.1.10] (db=KEGG) (RBH) B	10-formyl-tetrahydrofolate + H2O  <-->  formate + tetrahydrofolate + H+	PWY-2201	1CMET2-PWY															1*GKFG-1751-MONOMER
ENZRXNKFG-126	nicotinate (nicotinamide) nucleotide adenylyltransferase (EC:2.7.7.18); K00969 nicotinate-nucleotide adenylyltransferase [EC:2.7.7.18] (db=KEGG evalue=0.0 bit_score=275.0 identity=68.9 coverage=91.2621359223301) (BLAST) C	ATP + nicotinate D-ribonucleotide + H+  <-->  diphosphate + nicotinate adenine dinucleotide	PYRIDNUCSAL-PWY	PYRIDNUCSYN-PWY															1*GKFG-1738-MONOMER
ENZRXNKFG-127	cmi:CMM_1734 tktA; transketolase (EC:2.2.1.1); K00615 transketolase [EC:2.2.1.1] (db=KEGG) (RBH) B	D-erythrose-4-phosphate + D-xylulose-5-phosphate  <-->  D-fructose-6-phosphate + D-glyceraldehyde-3-phosphate	P21-PWY	NONOXIPENT-PWY															1*GKFG-1737-MONOMER
ENZRXNKFG-128	cmi:CMM_1734 tktA; transketolase (EC:2.2.1.1); K00615 transketolase [EC:2.2.1.1] (db=KEGG) (RBH) B	D-sedoheptulose-7-phosphate + D-glyceraldehyde-3-phosphate  <-->  D-ribose-5-phosphate + D-xylulose-5-phosphate	P21-PWY	NONOXIPENT-PWY															1*GKFG-1737-MONOMER
ENZRXNKFG-129	cmi:CMM_1734 tktA; transketolase (EC:2.2.1.1); K00615 transketolase [EC:2.2.1.1] (db=KEGG) (RBH) B	3-amino-3-deoxy-D-fructose 6-phosphate + D-ribose-5-phosphate  <-->  1-deoxy-1-imino-D-erythrose 4-phosphate + D-sedoheptulose-7-phosphate	PWY-5979																1*GKFG-1737-MONOMER
ENZRXNKFG-130	ribose 5-phosphate isomerase (EC:5.3.1.6); K01808 ribose 5-phosphate isomerase B [EC:5.3.1.6] (db=KEGG evalue=0.0 bit_score=213.0 identity=66.0 coverage=92.07317073170732) (BLAST) C	D-ribose-5-phosphate  <-->  D-ribulose-5-phosphate	NONOXIPENT-PWY																1*GKFG-1736-MONOMER
ENZRXNKFG-131	pad:TIIST44_04415 3-dehydroquinate synthase; K00096 glycerol-1-phosphate dehydrogenase [NAD(P)] [EC:1.1.1.261] (db=KEGG) (RBH) B	NAD(P)+ + sn-glycerol-1-phosphate  <-->  NAD(P)H + dihydroxyacetone phosphate + H+																	1*GKFG-1732-MONOMER
ENZRXNKFG-132	pad:TIIST44_04410 ribulokinase; K00853 L-ribulokinase [EC:2.7.1.16] (db=KEGG) (RBH) B	L-ribulose + ATP  <-->  L-ribulose-5-phosphate + ADP + H+	ARABCAT-PWY																1*GKFG-1731-MONOMER
ENZRXNKFG-133	pad:TIIST44_04410 ribulokinase; K00853 L-ribulokinase [EC:2.7.1.16] (db=KEGG) (RBH) B	ATP + L(or D)-ribulose  <-->  ADP + L(or D)-ribulose 5-phosphate																	1*GKFG-1731-MONOMER
ENZRXNKFG-134	bfa:Bfae_29510 L-ribulose-5-phosphate 4-epimerase; K01786 L-ribulose-5-phosphate 4-epimerase [EC:5.1.3.4] (db=KEGG) (RBH) B	L-ribulose-5-phosphate  <-->  D-xylulose-5-phosphate	ARABCAT-PWY																1*GKFG-1730-MONOMER
ENZRXNKFG-135	dolichyl-phosphate beta-D-mannosyltransferase (EC:2.4.1.83); K00721 dolichol-phosphate mannosyltransferase [EC:2.4.1.83] (db=KEGG evalue=0.0 bit_score=261.0 identity=55.7 coverage=93.08943089430895) (BLAST) C	a dolichyl phosphate + GDP-alpha-D-mannose  <-->  a dolichyl beta-D-mannosyl phosphate + GDP																	1*GKFG-1728-MONOMER
ENZRXNKFG-136	jde:Jden_1309 ATP phosphoribosyltransferase (EC:2.4.2.17); K00765 ATP phosphoribosyltransferase [EC:2.4.2.17] (db=KEGG) (RBH) B	phosphoribosyl-ATP + diphosphate  <-->  ATP + 5-phospho-alpha-D-ribose 1-diphosphate	HISTSYN-PWY																1*GKFG-1722-MONOMER
ENZRXNKFG-137	jde:Jden_1309 ATP phosphoribosyltransferase (EC:2.4.2.17); K00765 ATP phosphoribosyltransferase [EC:2.4.2.17] (db=KEGG) (RBH) B	phosphoribosyl-ATP + diphosphate  <-->  ATP + 5-phospho-alpha-D-ribose 1-diphosphate																	1*GKFG-1722-MONOMER
ENZRXNKFG-138	phosphoribosyl-ATP pyrophosphatase; K01523 phosphoribosyl-ATP pyrophosphohydrolase [EC:3.6.1.31] (db=KEGG evalue=3.3e-29 bit_score=132.0 identity=74.7 coverage=97.72727272727273) (BLAST) C	phosphoribosyl-ATP + H2O  <-->  1-(5-phospho-D-ribosyl)-AMP + diphosphate + H+	HISTSYN-PWY																1*GKFG-1721-MONOMER
ENZRXNKFG-139	bcv:Bcav_2050 ribulose-phosphate 3-epimerase (EC:5.1.3.1); K01783 ribulose-phosphate 3-epimerase [EC:5.1.3.1] (db=KEGG) (RBH) B	D-ribulose-5-phosphate  <-->  D-xylulose-5-phosphate	P21-PWY	NONOXIPENT-PWY															1*GKFG-1720-MONOMER
ENZRXNKFG-140	jde:Jden_1312 Fmu (Sun) domain-containing protein; K03500 16S rRNA (cytosine967-C5)-methyltransferase [EC:2.1.1.176] (db=KEGG) (RBH) B	cytosine967 in 16S rRNA + S-adenosyl-L-methionine  <-->  5-methylcytosine967 in 16S rRNA + S-adenosyl-L-homocysteine																	1*GKFG-1719-MONOMER
ENZRXNKFG-141	cga:Celgi_1771 methionyl-tRNA formyltransferase; K00604 methionyl-tRNA formyltransferase [EC:2.1.2.9] (db=KEGG) (RBH) B	L-methionyl-tRNAfmet + 10-formyl-tetrahydrofolate  <-->  N-formyl-L-methionyl-tRNAfmet + tetrahydrofolate																	1*GKFG-1718-MONOMER
ENZRXNKFG-142	bcv:Bcav_2044 phosphopantothenoylcysteine decarboxylase/phosphopantothenate/cysteine ligase (EC:4.1.1.36 6.3.2.5); K13038 phosphopantothenoylcysteine decarboxylase / phosphopantothenate--cysteine ligase [EC:4.1.1.36 6.3.2.5] (db=KEGG) (RBH) B	D-4'-phosphopantothenate + L-cysteine + CTP  <-->  R-4'-phosphopantothenoyl-L-cysteine + diphosphate + CMP + H+	COA-PWY																1*GKFG-1715-MONOMER
ENZRXNKFG-143	bcv:Bcav_2044 phosphopantothenoylcysteine decarboxylase/phosphopantothenate/cysteine ligase (EC:4.1.1.36 6.3.2.5); K13038 phosphopantothenoylcysteine decarboxylase / phosphopantothenate--cysteine ligase [EC:4.1.1.36 6.3.2.5] (db=KEGG) (RBH) B	R-4'-phosphopantothenoyl-L-cysteine + H+  <-->  4'-phosphopantetheine + CO2	COA-PWY																1*GKFG-1715-MONOMER
ENZRXNKFG-144	DNA-directed RNA polymerase subunit omega; K03060 DNA-directed RNA polymerase subunit omega [EC:2.7.7.6] (db=KEGG evalue=1.1e-22 bit_score=111.0 identity=58.6 coverage=93.47826086956522) (BLAST) C	a nucleoside triphosphate + RNA(n)  <-->  diphosphate + RNA(n+1)																	1*GKFG-1714-MONOMER
ENZRXNKFG-145	guanylate kinase (EC:2.7.4.8); K00942 guanylate kinase [EC:2.7.4.8] (db=KEGG evalue=0.0 bit_score=196.0 identity=54.1 coverage=97.82608695652173) (BLAST) C	GMP + ATP  <-->  GDP + ADP	PWY-6125	P1-PWY															1*GKFG-1713-MONOMER
ENZRXNKFG-146	ske:Sked_18010 orotidine 5'-phosphate decarboxylase, subfamily 2; K01591 orotidine-5'-phosphate decarboxylase [EC:4.1.1.23] (db=KEGG) (RBH) B	orotidine-5'-phosphate + H+  <-->  CO2 + uridine-5'-phosphate	PWY-5686																1*GKFG-1711-MONOMER
ENZRXNKFG-147	cga:Celgi_1783 dihydroorotase, multifunctional complex type; K01465 dihydroorotase [EC:3.5.2.3] (db=KEGG) (RBH) B	(S)-dihydroorotate + H2O  <-->  N-carbamoyl-L-aspartate + H+	PWY-5686																1*GKFG-1710-MONOMER
ENZRXNKFG-148	aroK; shikimate kinase (EC:2.7.1.71); K00891 shikimate kinase [EC:2.7.1.71] (db=KEGG evalue=8.4e-19 bit_score=99.0 identity=37.5 coverage=89.44444444444444) (BLAST) C	shikimate + ATP  <-->  shikimate-3-phosphate + ADP + H+	PWY-6163																1*GKFG-1707-MONOMER
ENZRXNKFG-149	aroM; shikimate kinase and 3-dehydroquinate synthase (EC:2.7.1.71); K13829 shikimate kinase / 3-dehydroquinate synthase [EC:2.7.1.71 4.2.3.4] (db=KEGG evalue=6.1e-43 bit_score=179.0 identity=48.0 coverage=88.44444444444444) (BLAST) C	3-deoxy-D-arabino-heptulosonate-7-phosphate  <-->  3-dehydroquinate + phosphate	PWY-6164																1*GKFG-1706-MONOMER
ENZRXNKFG-150	aroM; shikimate kinase and 3-dehydroquinate synthase (EC:2.7.1.71); K13829 shikimate kinase / 3-dehydroquinate synthase [EC:2.7.1.71 4.2.3.4] (db=KEGG evalue=6.1e-43 bit_score=179.0 identity=48.0 coverage=88.44444444444444) (BLAST) C	shikimate + ATP  <-->  shikimate-3-phosphate + ADP + H+	PWY-6163																1*GKFG-1706-MONOMER
ENZRXNKFG-151	xce:Xcel_1694 chorismate synthase (EC:4.2.3.5); K01736 chorismate synthase [EC:4.2.3.5] (db=KEGG) (RBH) B	5-enolpyruvyl-shikimate-3-phosphate  <-->  phosphate + chorismate	PWY-6163																1*GKFG-1704-MONOMER
ENZRXNKFG-152	peptidase A24A prepilin type IV; K02654 leader peptidase (prepilin peptidase) / N-methyltransferase [EC:3.4.23.43 2.1.1.-] (db=KEGG evalue=6.6e-10 bit_score=70.0 identity=33.1 coverage=62.67281105990783) (BLAST) C	type IV prepillin  <-->  cleaved type IV prepillin + a peptide																	1*GKFG-1703-MONOMER
ENZRXNKFG-153	shikimate dehydrogenase; K00014 shikimate dehydrogenase [EC:1.1.1.25] (db=KEGG evalue=0.0 bit_score=213.0 identity=45.9 coverage=95.8041958041958) (BLAST) C	shikimate + NADP+  <-->  3-dehydroshikimate + NADPH + H+	PWY-6163																1*GKFG-1702-MONOMER
ENZRXNKFG-154	mcu:HMPREF0573_11727 alaS; alanine--tRNA ligase (EC:6.1.1.7); K01872 alanyl-tRNA synthetase [EC:6.1.1.7] (db=KEGG) (RBH) B	tRNAala + L-alanine + ATP + H+  <-->  L-alanyl-tRNAala + diphosphate + AMP	TRNA-CHARGING-PWY																1*GKFG-1699-MONOMER
ENZRXNKFG-155	AMP-dependent synthetase and ligase; K01897 long-chain acyl-CoA synthetase [EC:6.2.1.3] (db=KEGG evalue=0.0 bit_score=379.0 identity=50.7 coverage=91.68704156479217) (BLAST) C	3-[(3aS,4S,7aS)-7a-methyl-1,5-dioxo-octahydro-1H-inden-4-yl]propanoate + ATP + coenzyme A  <-->  3-[(3aS,4S,7aS)-7a-methyl-1,5-dioxo-octahydro-1H-inden-4-yl]propanoyl-CoA + AMP + diphosphate	PWY-6944																1*GKFG-1689-MONOMER
ENZRXNKFG-156	AMP-dependent synthetase and ligase; K01897 long-chain acyl-CoA synthetase [EC:6.2.1.3] (db=KEGG evalue=0.0 bit_score=379.0 identity=50.7 coverage=91.68704156479217) (BLAST) C	3-oxocholest-4-en-26-oate + ATP + coenzyme A  <-->  3-oxocholest-4-en-26-oyl-CoA + AMP + diphosphate	PWY-6946	PWY-6945															1*GKFG-1689-MONOMER
ENZRXNKFG-157	AMP-dependent synthetase and ligase; K01897 long-chain acyl-CoA synthetase [EC:6.2.1.3] (db=KEGG evalue=0.0 bit_score=379.0 identity=50.7 coverage=91.68704156479217) (BLAST) C	linoleate + ATP + coenzyme A  <-->  linoleoyl-CoA + diphosphate + AMP																	1*GKFG-1689-MONOMER
ENZRXNKFG-158	AMP-dependent synthetase and ligase; K01897 long-chain acyl-CoA synthetase [EC:6.2.1.3] (db=KEGG evalue=0.0 bit_score=379.0 identity=50.7 coverage=91.68704156479217) (BLAST) C	oleate + ATP + coenzyme A  <-->  oleoyl-CoA + AMP + diphosphate																	1*GKFG-1689-MONOMER
ENZRXNKFG-159	AMP-dependent synthetase and ligase; K01897 long-chain acyl-CoA synthetase [EC:6.2.1.3] (db=KEGG evalue=0.0 bit_score=379.0 identity=50.7 coverage=91.68704156479217) (BLAST) C	palmitate + ATP + coenzyme A  <-->  palmitoyl-CoA + diphosphate + AMP																	1*GKFG-1689-MONOMER
ENZRXNKFG-160	AMP-dependent synthetase and ligase; K01897 long-chain acyl-CoA synthetase [EC:6.2.1.3] (db=KEGG evalue=0.0 bit_score=379.0 identity=50.7 coverage=91.68704156479217) (BLAST) C	a 2,3,4-saturated fatty acid + ATP + coenzyme A  <-->  a 2,3,4-saturated fatty acyl CoA + diphosphate + AMP	FAO-PWY																1*GKFG-1689-MONOMER
ENZRXNKFG-161	AMP-dependent synthetase and ligase; K01897 long-chain acyl-CoA synthetase [EC:6.2.1.3] (db=KEGG evalue=0.0 bit_score=379.0 identity=50.7 coverage=91.68704156479217) (BLAST) C	octanoate + ATP + coenzyme A  <-->  octanoyl-CoA + AMP + diphosphate																	1*GKFG-1689-MONOMER
ENZRXNKFG-162	AMP-dependent synthetase and ligase; K01897 long-chain acyl-CoA synthetase [EC:6.2.1.3] (db=KEGG evalue=0.0 bit_score=379.0 identity=50.7 coverage=91.68704156479217) (BLAST) C	a long-chain fatty acid + ATP + coenzyme A  <-->  a long-chain acyl-CoA + diphosphate + AMP	PWY-5143																1*GKFG-1689-MONOMER
ENZRXNKFG-163	fadD2; putative long-subunit-fatty-acid--CoA ligase (EC:6.2.1.3); K01897 long-chain acyl-CoA synthetase [EC:6.2.1.3] (db=KEGG evalue=8.8e-37 bit_score=159.0 identity=39.6 coverage=83.2618025751073) (BLAST) C	3-[(3aS,4S,7aS)-7a-methyl-1,5-dioxo-octahydro-1H-inden-4-yl]propanoate + ATP + coenzyme A  <-->  3-[(3aS,4S,7aS)-7a-methyl-1,5-dioxo-octahydro-1H-inden-4-yl]propanoyl-CoA + AMP + diphosphate	PWY-6944																1*GKFG-1688-MONOMER
ENZRXNKFG-164	fadD2; putative long-subunit-fatty-acid--CoA ligase (EC:6.2.1.3); K01897 long-chain acyl-CoA synthetase [EC:6.2.1.3] (db=KEGG evalue=8.8e-37 bit_score=159.0 identity=39.6 coverage=83.2618025751073) (BLAST) C	3-oxocholest-4-en-26-oate + ATP + coenzyme A  <-->  3-oxocholest-4-en-26-oyl-CoA + AMP + diphosphate	PWY-6946	PWY-6945															1*GKFG-1688-MONOMER
ENZRXNKFG-165	fadD2; putative long-subunit-fatty-acid--CoA ligase (EC:6.2.1.3); K01897 long-chain acyl-CoA synthetase [EC:6.2.1.3] (db=KEGG evalue=8.8e-37 bit_score=159.0 identity=39.6 coverage=83.2618025751073) (BLAST) C	linoleate + ATP + coenzyme A  <-->  linoleoyl-CoA + diphosphate + AMP																	1*GKFG-1688-MONOMER
ENZRXNKFG-166	fadD2; putative long-subunit-fatty-acid--CoA ligase (EC:6.2.1.3); K01897 long-chain acyl-CoA synthetase [EC:6.2.1.3] (db=KEGG evalue=8.8e-37 bit_score=159.0 identity=39.6 coverage=83.2618025751073) (BLAST) C	oleate + ATP + coenzyme A  <-->  oleoyl-CoA + AMP + diphosphate																	1*GKFG-1688-MONOMER
ENZRXNKFG-167	fadD2; putative long-subunit-fatty-acid--CoA ligase (EC:6.2.1.3); K01897 long-chain acyl-CoA synthetase [EC:6.2.1.3] (db=KEGG evalue=8.8e-37 bit_score=159.0 identity=39.6 coverage=83.2618025751073) (BLAST) C	palmitate + ATP + coenzyme A  <-->  palmitoyl-CoA + diphosphate + AMP																	1*GKFG-1688-MONOMER
ENZRXNKFG-168	fadD2; putative long-subunit-fatty-acid--CoA ligase (EC:6.2.1.3); K01897 long-chain acyl-CoA synthetase [EC:6.2.1.3] (db=KEGG evalue=8.8e-37 bit_score=159.0 identity=39.6 coverage=83.2618025751073) (BLAST) C	a 2,3,4-saturated fatty acid + ATP + coenzyme A  <-->  a 2,3,4-saturated fatty acyl CoA + diphosphate + AMP	FAO-PWY																1*GKFG-1688-MONOMER
ENZRXNKFG-169	fadD2; putative long-subunit-fatty-acid--CoA ligase (EC:6.2.1.3); K01897 long-chain acyl-CoA synthetase [EC:6.2.1.3] (db=KEGG evalue=8.8e-37 bit_score=159.0 identity=39.6 coverage=83.2618025751073) (BLAST) C	octanoate + ATP + coenzyme A  <-->  octanoyl-CoA + AMP + diphosphate																	1*GKFG-1688-MONOMER
ENZRXNKFG-170	fadD2; putative long-subunit-fatty-acid--CoA ligase (EC:6.2.1.3); K01897 long-chain acyl-CoA synthetase [EC:6.2.1.3] (db=KEGG evalue=8.8e-37 bit_score=159.0 identity=39.6 coverage=83.2618025751073) (BLAST) C	a long-chain fatty acid + ATP + coenzyme A  <-->  a long-chain acyl-CoA + diphosphate + AMP	PWY-5143																1*GKFG-1688-MONOMER
ENZRXNKFG-171	D-alanine/D-alanine ligase (EC:6.3.2.4); K01921 D-alanine-D-alanine ligase [EC:6.3.2.4] (db=KEGG evalue=0.0 bit_score=246.0 identity=54.1 coverage=99.12280701754386) (BLAST) C	2 D-alanine + ATP  <-->  D-alanyl-D-alanine + phosphate + ADP + H+	PWY-6387	PEPTIDOGLYCANSYN-PWY															1*GKFG-1682-MONOMER
ENZRXNKFG-172	mcu:HMPREF0573_11450 valS; valine--tRNA ligase (EC:6.1.1.9); K01873 valyl-tRNA synthetase [EC:6.1.1.9] (db=KEGG) (RBH) B	tRNAval + L-valine + ATP + H+  <-->  L-valyl-tRNAval + diphosphate + AMP	TRNA-CHARGING-PWY																1*GKFG-1678-MONOMER
ENZRXNKFG-173	cfl:Cfla_1398 AMP-dependent synthetase and ligase; K01897 long-chain acyl-CoA synthetase [EC:6.2.1.3] (db=KEGG) (RBH) B	3-[(3aS,4S,7aS)-7a-methyl-1,5-dioxo-octahydro-1H-inden-4-yl]propanoate + ATP + coenzyme A  <-->  3-[(3aS,4S,7aS)-7a-methyl-1,5-dioxo-octahydro-1H-inden-4-yl]propanoyl-CoA + AMP + diphosphate	PWY-6944																1*GKFG-1677-MONOMER
ENZRXNKFG-174	cfl:Cfla_1398 AMP-dependent synthetase and ligase; K01897 long-chain acyl-CoA synthetase [EC:6.2.1.3] (db=KEGG) (RBH) B	3-oxocholest-4-en-26-oate + ATP + coenzyme A  <-->  3-oxocholest-4-en-26-oyl-CoA + AMP + diphosphate	PWY-6946	PWY-6945															1*GKFG-1677-MONOMER
ENZRXNKFG-175	cfl:Cfla_1398 AMP-dependent synthetase and ligase; K01897 long-chain acyl-CoA synthetase [EC:6.2.1.3] (db=KEGG) (RBH) B	linoleate + ATP + coenzyme A  <-->  linoleoyl-CoA + diphosphate + AMP																	1*GKFG-1677-MONOMER
ENZRXNKFG-176	cfl:Cfla_1398 AMP-dependent synthetase and ligase; K01897 long-chain acyl-CoA synthetase [EC:6.2.1.3] (db=KEGG) (RBH) B	oleate + ATP + coenzyme A  <-->  oleoyl-CoA + AMP + diphosphate																	1*GKFG-1677-MONOMER
ENZRXNKFG-177	cfl:Cfla_1398 AMP-dependent synthetase and ligase; K01897 long-chain acyl-CoA synthetase [EC:6.2.1.3] (db=KEGG) (RBH) B	palmitate + ATP + coenzyme A  <-->  palmitoyl-CoA + diphosphate + AMP																	1*GKFG-1677-MONOMER
ENZRXNKFG-178	cfl:Cfla_1398 AMP-dependent synthetase and ligase; K01897 long-chain acyl-CoA synthetase [EC:6.2.1.3] (db=KEGG) (RBH) B	a 2,3,4-saturated fatty acid + ATP + coenzyme A  <-->  a 2,3,4-saturated fatty acyl CoA + diphosphate + AMP	FAO-PWY																1*GKFG-1677-MONOMER
ENZRXNKFG-179	cfl:Cfla_1398 AMP-dependent synthetase and ligase; K01897 long-chain acyl-CoA synthetase [EC:6.2.1.3] (db=KEGG) (RBH) B	octanoate + ATP + coenzyme A  <-->  octanoyl-CoA + AMP + diphosphate																	1*GKFG-1677-MONOMER
ENZRXNKFG-180	cfl:Cfla_1398 AMP-dependent synthetase and ligase; K01897 long-chain acyl-CoA synthetase [EC:6.2.1.3] (db=KEGG) (RBH) B	a long-chain fatty acid + ATP + coenzyme A  <-->  a long-chain acyl-CoA + diphosphate + AMP	PWY-5143																1*GKFG-1677-MONOMER
ENZRXNKFG-181	chorismate mutase; K04092 chorismate mutase [EC:5.4.99.5] (db=KEGG evalue=9.7e-31 bit_score=138.0 identity=74.4 coverage=83.17757009345794) (BLAST) C	chorismate  <-->  prephenate	TYRSYN																1*GKFG-1676-MONOMER
ENZRXNKFG-182	mcu:HMPREF0573_11428 endopeptidase Clp (EC:3.4.21.92); K01358 ATP-dependent Clp protease, protease subunit [EC:3.4.21.92] (db=KEGG) (RBH) B	a protein  <-->  a peptide + a peptide																	1*GKFG-1674-MONOMER
ENZRXNKFG-183	endopeptidase Clp (EC:3.4.21.92); K01358 ATP-dependent Clp protease, protease subunit [EC:3.4.21.92] (db=KEGG evalue=0.0 bit_score=296.0 identity=69.7 coverage=95.63106796116504) (BLAST) C	a protein  <-->  a peptide + a peptide																	1*GKFG-1673-MONOMER
ENZRXNKFG-184	xce:Xcel_2292 glycerol-3-phosphate dehydrogenase (NAD(P)(+)) (EC:1.1.1.94); K00057 glycerol-3-phosphate dehydrogenase (NAD(P)+) [EC:1.1.1.94] (db=KEGG) (RBH) B	sn-glycerol-3-phosphate + NAD(P)+  <-->  dihydroxyacetone phosphate + NAD(P)H + H+	PWY0-1319	PWY-5667															1*GKFG-1671-MONOMER
ENZRXNKFG-185	mcu:HMPREF0573_11610 tpiA; triose-phosphate isomerase (EC:5.3.1.1); K01803 triosephosphate isomerase (TIM) [EC:5.3.1.1] (db=KEGG) (RBH) B	D-glyceraldehyde-3-phosphate  <-->  dihydroxyacetone phosphate	GLYCOLYSIS																1*GKFG-1668-MONOMER
ENZRXNKFG-186	mcu:HMPREF0573_11609 pgk; phosphoglycerate kinase (EC:2.7.2.3); K00927 phosphoglycerate kinase [EC:2.7.2.3] (db=KEGG) (RBH) B	3-phospho-D-glycerate + ATP  <-->  1,3-bisphospho-D-glycerate + ADP	GLYCOLYSIS	GLUCONEO-PWY															1*GKFG-1667-MONOMER
ENZRXNKFG-187	cda:CDHC04_1220 gapA; glyceraldehyde-3-phosphate dehydrogenase; K00134 glyceraldehyde 3-phosphate dehydrogenase [EC:1.2.1.12] (db=KEGG) (RBH) B	D-glyceraldehyde-3-phosphate + phosphate + NAD+  <-->  1,3-bisphospho-D-glycerate + NADH + H+	GLYCOLYSIS	GLUCONEO-PWY															1*GKFG-1666-MONOMER
ENZRXNKFG-188	aau:AAur_3325 gdhA; glutamate dehydrogenase (EC:1.4.1.4); K00262 glutamate dehydrogenase (NADP+) [EC:1.4.1.4] (db=KEGG) (RBH) B	L-glutamate + NADP+ + H2O  <-->  ammonia + 2-oxoglutarate + NADPH + 2 H+	GLUTSYNIII-PWY	GLUTAMATESYN-RXN															1*GKFG-1661-MONOMER
ENZRXNKFG-189	pfr:PFREUD_17440 pyrB; aspartate carbamoyltransferase (EC:2.1.3.2); K00609 aspartate carbamoyltransferase catalytic subunit [EC:2.1.3.2] (db=KEGG) (RBH) B	L-aspartate + carbamoyl-phosphate  <-->  N-carbamoyl-L-aspartate + phosphate + H+	PWY-5686																1*GKFG-1656-MONOMER
ENZRXNKFG-190	lba:Lebu_1535 amidophosphoribosyltransferase; K00764 amidophosphoribosyltransferase [EC:2.4.2.14] (db=KEGG) (RBH) B	5-phospho-beta-D-ribosyl-amine + diphosphate + L-glutamate  <-->  5-phospho-alpha-D-ribose 1-diphosphate + L-glutamine + H2O	PWY-6121																1*GKFG-1654-MONOMER
ENZRXNKFG-191	bpo:BP951000_1113 purD; phosphoribosylamine glycine ligase; K01945 phosphoribosylamine--glycine ligase [EC:6.3.4.13] (db=KEGG) (RBH) B	5-phospho-beta-D-ribosyl-amine + ATP + glycine  <-->  ADP + phosphate + 5-phospho-ribosyl-glycineamide + H+	PWY-6121																1*GKFG-1653-MONOMER
ENZRXNKFG-192	str:Sterm_2110 phosphoribosylformylglycinamidine cyclo-ligase (EC:6.3.3.1); K01933 phosphoribosylformylglycinamidine cyclo-ligase [EC:6.3.3.1] (db=KEGG) (RBH) B	ATP + 5-phosphoribosyl-N-formylglycineamidine  <-->  ADP + phosphate + 5-amino-1-(5-phospho-D-ribosyl)imidazole + H+	PWY-6121																1*GKFG-1652-MONOMER
ENZRXNKFG-193	cbt:CLH_1039 purC; phosphoribosylaminoimidazole-succinocarboxamide synthase; K01923 phosphoribosylaminoimidazole-succinocarboxamide synthase [EC:6.3.2.6] (db=KEGG) (RBH) B	ATP + 5-amino-1-(5-phospho-D-ribosyl)imidazole-4-carboxylate + L-aspartate  <-->  ADP + phosphate + 5'-phosphoribosyl-4-(N-succinocarboxamide)-5-aminoimidazole + H+	PWY-6123																1*GKFG-1651-MONOMER
ENZRXNKFG-194	phosphoribosylaminoimidazole carboxylase catalytic subunit; K01588 5-(carboxyamino)imidazole ribonucleotide mutase [EC:5.4.99.18] (db=KEGG evalue=0.0 bit_score=199.0 identity=65.8 coverage=96.17834394904459) (BLAST) C	N5-carboxyaminoimidazole ribonucleotide  <-->  5-amino-1-(5-phospho-D-ribosyl)imidazole-4-carboxylate	PWY-6123																1*GKFG-1650-MONOMER
ENZRXNKFG-195	phosphoribosylaminoimidazole carboxylase catalytic subunit; K01588 5-(carboxyamino)imidazole ribonucleotide mutase [EC:5.4.99.18] (db=KEGG evalue=0.0 bit_score=199.0 identity=65.8 coverage=96.17834394904459) (BLAST) C	5-carboxyamino-1-(5-phospho-D-ribosyl)imidazole  <-->  5-amino-1-(5-phospho-D-ribosyl)imidazole-4-carboxylate																	1*GKFG-1650-MONOMER
ENZRXNKFG-196	ske:Sked_11120 UDP-N-acetylglucosamine 1-carboxyvinyltransferase; K00790 UDP-N-acetylglucosamine 1-carboxyvinyltransferase [EC:2.5.1.7] (db=KEGG) (RBH) B	UDP-alpha-N-acetyl-D-glucosamine + phosphoenolpyruvate  <-->  UDP-N-acetylglucosamine-enolpyruvate + phosphate	PWY-6387	PEPTIDOGLYCANSYN-PWY															1*GKFG-1649-MONOMER
ENZRXNKFG-197	str:Sterm_2106 phosphoribosylformylglycinamidine synthase (EC:6.3.5.3); K01952 phosphoribosylformylglycinamidine synthase [EC:6.3.5.3] (db=KEGG) (RBH) B	ATP + 5'-phosphoribosyl-N-formylglycineamide + L-glutamine + H2O  <-->  L-glutamate + ADP + phosphate + 5-phosphoribosyl-N-formylglycineamidine + H+	PWY-6121																1*GKFG-1648-MONOMER
ENZRXNKFG-198	mcu:HMPREF0573_10207 ATP-dependent DNA helicase PcrA (EC:3.6.1.-); K03657 DNA helicase II / ATP-dependent DNA helicase PcrA [EC:3.6.4.12] (db=KEGG) (RBH) B	ATP + H2O  <-->  ADP + phosphate + H+																	1*GKFG-1639-MONOMER
ENZRXNKFG-199	mcu:HMPREF0573_11190 leuD; 3-isopropylmalate dehydratase (EC:4.2.1.33); K01704 3-isopropylmalate/(R)-2-methylmalate dehydratase small subunit [EC:4.2.1.33 4.2.1.35] (db=KEGG) (RBH) B	(R)-citramalate  <-->  citraconate + H2O																	1*GKFG-1638-MONOMER
ENZRXNKFG-200	mcu:HMPREF0573_11190 leuD; 3-isopropylmalate dehydratase (EC:4.2.1.33); K01704 3-isopropylmalate/(R)-2-methylmalate dehydratase small subunit [EC:4.2.1.33 4.2.1.35] (db=KEGG) (RBH) B	(2S)-2-isopropylmalate  <-->  2-isopropylmaleate + H2O	LEUSYN-PWY																1*GKFG-1638-MONOMER
ENZRXNKFG-201	mcu:HMPREF0573_11190 leuD; 3-isopropylmalate dehydratase (EC:4.2.1.33); K01704 3-isopropylmalate/(R)-2-methylmalate dehydratase small subunit [EC:4.2.1.33 4.2.1.35] (db=KEGG) (RBH) B	(2R,3S)-3-isopropylmalate  <-->  2-isopropylmaleate + H2O	LEUSYN-PWY																1*GKFG-1638-MONOMER
ENZRXNKFG-202	rdn:HMPREF0733_10234 guaA; GMP synthase (EC:6.3.5.2); K01951 GMP synthase (glutamine-hydrolysing) [EC:6.3.5.2] (db=KEGG) (RBH) B	XMP + L-glutamine + ATP + H2O  <-->  L-glutamate + GMP + diphosphate + AMP + 2 H+	PWY-6125																1*GKFG-1634-MONOMER
ENZRXNKFG-203	mcu:HMPREF0573_10221 pta; phosphate acetyltransferase (EC:2.3.1.8); K13788 phosphate acetyltransferase [EC:2.3.1.8] (db=KEGG) (RBH) B	phosphate + acetyl-CoA  <-->  acetylphosphate + coenzyme A	PWY-5485	PWY0-1312	FERMENTATION-PWY														1*GKFG-1633-MONOMER
ENZRXNKFG-204	ahe:Arch_1316 acetate kinase (EC:2.7.2.1); K00925 acetate kinase [EC:2.7.2.1] (db=KEGG) (RBH) B	ATP + acetate  <-->  ADP + acetylphosphate	PWY-5485	PWY0-1312	FERMENTATION-PWY														1*GKFG-1632-MONOMER
ENZRXNKFG-205	ahe:Arch_1316 acetate kinase (EC:2.7.2.1); K00925 acetate kinase [EC:2.7.2.1] (db=KEGG) (RBH) B	ATP + propionate  <-->  ADP + propionyl-P																	1*GKFG-1632-MONOMER
ENZRXNKFG-206	ribose 5-phosphate isomerase; K01808 ribose 5-phosphate isomerase B [EC:5.3.1.6] (db=KEGG evalue=0.0 bit_score=205.0 identity=63.1 coverage=98.66666666666667) (BLAST) C	D-ribose-5-phosphate  <-->  D-ribulose-5-phosphate	NONOXIPENT-PWY																1*GKFG-1631-MONOMER
ENZRXNKFG-207	glycerophosphoryl diester phosphodiesterase; K01126 glycerophosphoryl diester phosphodiesterase [EC:3.1.4.46] (db=KEGG evalue=2.0e-26 bit_score=125.0 identity=34.0 coverage=97.16599190283401) (BLAST) C	a glycerophosphodiester + H2O  <-->  an alcohol + sn-glycerol-3-phosphate + H+																	1*GKFG-1630-MONOMER
ENZRXNKFG-208	cfi:Celf_2457 3-isopropylmalate dehydratase, large subunit; K01703 3-isopropylmalate/(R)-2-methylmalate dehydratase large subunit [EC:4.2.1.33 4.2.1.35] (db=KEGG) (RBH) B	(R)-citramalate  <-->  citraconate + H2O																	1*GKFG-1627-MONOMER
ENZRXNKFG-209	cfi:Celf_2457 3-isopropylmalate dehydratase, large subunit; K01703 3-isopropylmalate/(R)-2-methylmalate dehydratase large subunit [EC:4.2.1.33 4.2.1.35] (db=KEGG) (RBH) B	(2S)-2-isopropylmalate  <-->  2-isopropylmaleate + H2O	LEUSYN-PWY																1*GKFG-1627-MONOMER
ENZRXNKFG-210	cfi:Celf_2457 3-isopropylmalate dehydratase, large subunit; K01703 3-isopropylmalate/(R)-2-methylmalate dehydratase large subunit [EC:4.2.1.33 4.2.1.35] (db=KEGG) (RBH) B	(2R,3S)-3-isopropylmalate  <-->  2-isopropylmaleate + H2O	LEUSYN-PWY																1*GKFG-1627-MONOMER
ENZRXNKFG-211	cga:Celgi_2334 2-oxoglutarate dehydrogenase E1; K00164 2-oxoglutarate dehydrogenase E1 component [EC:1.2.4.2] (db=KEGG) (RBH) B	2-oxoglutarate + a [2-oxoglutarate dehydrogenase E2 protein] N6-(lipoyl)lysine + 2 H+  <-->  a [2-oxoglutarate dehydrogenase E2 protein] N6-(S-succinyldihydrolipoyl)lysine + CO2	PWY-5084	2OXOGLUTARATEDEH-RXN															1*GKFG-1625-MONOMER
ENZRXNKFG-212	tcu:Tcur_3714 3-phosphoshikimate 1-carboxyvinyltransferase; K00800 3-phosphoshikimate 1-carboxyvinyltransferase [EC:2.5.1.19] (db=KEGG) (RBH) B	shikimate-3-phosphate + phosphoenolpyruvate  <-->  5-enolpyruvyl-shikimate-3-phosphate + phosphate	PWY-6163																1*GKFG-1621-MONOMER
ENZRXNKFG-213	histidinol-phosphate phosphatase; K05602 histidinol-phosphatase [EC:3.1.3.15] (db=KEGG evalue=0.0 bit_score=299.0 identity=59.8 coverage=97.72727272727273) (BLAST) C	L-histidinol-phosphate + H2O  <-->  histidinol + phosphate	HISTSYN-PWY																1*GKFG-1619-MONOMER
ENZRXNKFG-214	3-dehydroquinate dehydratase; K03785 3-dehydroquinate dehydratase I [EC:4.2.1.10] (db=KEGG evalue=4.5e-10 bit_score=70.0 identity=27.3 coverage=87.35177865612648) (BLAST) C	3-dehydroquinate  <-->  3-dehydroshikimate + H2O	PWY-6163																1*GKFG-1618-MONOMER
ENZRXNKFG-215	mcu:HMPREF0573_10956 gltA; type II citrate synthase (EC:2.3.3.1); K01647 citrate synthase [EC:2.3.3.1] (db=KEGG) (RBH) B	oxaloacetate + acetyl-CoA + H2O  <-->  citrate + coenzyme A + H+	ANARESP1-PWY	FERMENTATION-PWY	TCA														1*GKFG-1612-MONOMER
ENZRXNKFG-216	iva:Isova_2663 O-acetylhomoserine/O-acetylserine sulfhydrylase (EC:2.5.1.47); K01740 O-acetylhomoserine (thiol)-lyase [EC:2.5.1.49] (db=KEGG) (RBH) B	O-acetyl-L-serine + thiosulfate  <-->  S-sulfo-L-cysteine + acetate + H+																	1*GKFG-1592-MONOMER
ENZRXNKFG-217	iva:Isova_2663 O-acetylhomoserine/O-acetylserine sulfhydrylase (EC:2.5.1.47); K01740 O-acetylhomoserine (thiol)-lyase [EC:2.5.1.49] (db=KEGG) (RBH) B	O-acetyl-L-serine + hydrogen selenide  <-->  selenocysteine + acetate + 2 H+	PWY-6936																1*GKFG-1592-MONOMER
ENZRXNKFG-218	iva:Isova_2663 O-acetylhomoserine/O-acetylserine sulfhydrylase (EC:2.5.1.47); K01740 O-acetylhomoserine (thiol)-lyase [EC:2.5.1.49] (db=KEGG) (RBH) B	O-acetyl-L-serine + hydrogen sulfide  <-->  L-cysteine + acetate + H+	CYSTSYN-PWY																1*GKFG-1592-MONOMER
ENZRXNKFG-219	iva:Isova_2663 O-acetylhomoserine/O-acetylserine sulfhydrylase (EC:2.5.1.47); K01740 O-acetylhomoserine (thiol)-lyase [EC:2.5.1.49] (db=KEGG) (RBH) B	O-acetyl-L-homoserine + hydrogen sulfide  <-->  L-homocysteine + acetate + H+	PWY-5344																1*GKFG-1592-MONOMER
ENZRXNKFG-220	iva:Isova_2663 O-acetylhomoserine/O-acetylserine sulfhydrylase (EC:2.5.1.47); K01740 O-acetylhomoserine (thiol)-lyase [EC:2.5.1.49] (db=KEGG) (RBH) B	O-acetyl-L-homoserine + methanethiol  <-->  acetate + L-methionine + H+																	1*GKFG-1592-MONOMER
ENZRXNKFG-221	bcv:Bcav_0691 homoserine O-acetyltransferase (EC:2.3.1.31); K00641 homoserine O-acetyltransferase [EC:2.3.1.31] (db=KEGG) (RBH) B	L-homoserine + acetyl-CoA  <-->  O-acetyl-L-homoserine + coenzyme A	PWY-5344																1*GKFG-1591-MONOMER
ENZRXNKFG-222	lipoate-protein ligase B (EC:2.3.1.181); K03801 lipoyl(octanoyl) transferase [EC:2.3.1.181] (db=KEGG evalue=5.6e-45 bit_score=186.0 identity=46.1 coverage=87.89237668161435) (BLAST) C	an octanoyl-[acp] + a non-lipoylated protein-lipoyl domain  <-->  an octanoylated protein lipoyl-domain + a holo-[acp]	PWY0-501																1*GKFG-1590-MONOMER
ENZRXNKFG-223	cfi:Celf_2219 lipoic acid synthetase (EC:2.8.1.8); K03644 lipoic acid synthetase [EC:2.8.1.8] (db=KEGG) (RBH) B	an octanoylated protein lipoyl-domain + 2 S-adenosyl-L-methionine + 2 S2-  <-->  a lipoylated protein lipoyl-domain + 2 5'-deoxyadenosine + 2 L-methionine	PWY0-501																1*GKFG-1589-MONOMER
ENZRXNKFG-224	ogt1; methylated-DNA--protein-cysteine methyltransferase 1; K00567 methylated-DNA-[protein]-cysteine S-methyltransferase [EC:2.1.1.63] (db=KEGG evalue=1.4e-45 bit_score=188.0 identity=51.7 coverage=88.77551020408163) (BLAST) C	a [protein]-L-cysteine + a DNA containing 6-O-methylguanine  <-->  a protein-S-methyl-L-cysteine + DNA (without 6-O-methylguanine)																	1*GKFG-1585-MONOMER
ENZRXNKFG-225	4-alpha-glucanotransferase; K00705 4-alpha-glucanotransferase [EC:2.4.1.25] (db=KEGG evalue=0.0 bit_score=245.0 identity=51.0 coverage=95.16129032258065) (BLAST) C	a long-linear glucan + alpha-D-glucose  <-->  a short glucan + a short glucan																	1*GKFG-1580-MONOMER
ENZRXNKFG-226	4-alpha-glucanotransferase; K00705 4-alpha-glucanotransferase [EC:2.4.1.25] (db=KEGG evalue=0.0 bit_score=245.0 identity=51.0 coverage=95.16129032258065) (BLAST) C	maltotriose + a glucan  <-->  D-glucose + a glucan																	1*GKFG-1580-MONOMER
ENZRXNKFG-227	4-alpha-glucanotransferase; K00705 4-alpha-glucanotransferase [EC:2.4.1.25] (db=KEGG evalue=0.0 bit_score=245.0 identity=51.0 coverage=95.16129032258065) (BLAST) C	a maltodextrin(n) + beta-maltose  <-->  a maltodextrin(n+1) + alpha-D-glucose	PWY-6737																1*GKFG-1580-MONOMER
ENZRXNKFG-228	4-alpha-glucanotransferase; K00705 4-alpha-glucanotransferase [EC:2.4.1.25] (db=KEGG evalue=0.0 bit_score=245.0 identity=51.0 coverage=95.16129032258065) (BLAST) C	a limit dextrin  <-->  a limit dextrin with short branches																	1*GKFG-1580-MONOMER
ENZRXNKFG-229	4-alpha-glucanotransferase; K00705 4-alpha-glucanotransferase [EC:2.4.1.25] (db=KEGG evalue=0.0 bit_score=245.0 identity=51.0 coverage=95.16129032258065) (BLAST) C	maltotriose + beta-maltose  <-->  maltotetraose + beta-D-glucose	GLYCOCAT-PWY																1*GKFG-1580-MONOMER
ENZRXNKFG-230	N-acetylmuramoyl-L-alanine amidase (EC:3.5.1.28) (db=KEGG evalue=0.0 bit_score=354.0 identity=60.8 coverage=98.16176470588235) (BLAST) C	GlcNAc-1,6-anhMurNAc-L-Ala-gamma-D-Glu-DAP-D-Ala + H2O  <-->  N-acetyl-beta-D-glucosamine(anhydrous)-N-acetylmuramate + L-Ala-gamma-D-Glu-DAP-D-Ala																	1*GKFG-1557-MONOMER
ENZRXNKFG-231	N-acetylmuramoyl-L-alanine amidase (EC:3.5.1.28) (db=KEGG evalue=0.0 bit_score=354.0 identity=60.8 coverage=98.16176470588235) (BLAST) C	a peptidoglycan + H2O  <-->  N-acetylmuramate + a peptide																	1*GKFG-1557-MONOMER
ENZRXNKFG-232	threonine dehydratase (EC:4.3.1.19); K01754 threonine dehydratase [EC:4.3.1.19] (db=KEGG evalue=2.5e-34 bit_score=151.0 identity=56.8 coverage=70.05347593582889) (BLAST) C	L-threonine  <-->  2-oxobutanoate + ammonia + H+	ILEUSYN-PWY																1*GKFG-1551-MONOMER
ENZRXNKFG-233	mcu:HMPREF0573_10017 tyrS; tyrosine--tRNA ligase (EC:6.1.1.1); K01866 tyrosyl-tRNA synthetase [EC:6.1.1.1] (db=KEGG) (RBH) B	tRNAtyr + L-tyrosine + ATP + H+  <-->  L-tyrosyl-tRNAtyr + diphosphate + AMP	TRNA-CHARGING-PWY																1*GKFG-1549-MONOMER
ENZRXNKFG-234	bcv:Bcav_2897 UvrD/REP helicase; K03657 DNA helicase II / ATP-dependent DNA helicase PcrA [EC:3.6.4.12] (db=KEGG) (RBH) B	ATP + H2O  <-->  ADP + phosphate + H+																	1*GKFG-1542-MONOMER
ENZRXNKFG-235	NAD(+) diphosphatase (EC:3.6.1.22); K03426 NAD+ diphosphatase [EC:3.6.1.22] (db=KEGG evalue=1.4e-45 bit_score=189.0 identity=47.5 coverage=53.783783783783775) (BLAST) C	NAD+ + H2O  <-->  nicotinamide mononucleotide + AMP + 2 H+	PYRIDNUCSAL-PWY																1*GKFG-1541-MONOMER
ENZRXNKFG-236	rdn:HMPREF0733_11743 rph; tRNA nucleotidyltransferase (EC:2.7.7.56); K00989 ribonuclease PH [EC:2.7.7.56] (db=KEGG) (RBH) B	RNA(n+1) + phosphate  <-->  RNA(n) + a nucleoside diphosphate																	1*GKFG-1540-MONOMER
ENZRXNKFG-237	rdn:HMPREF0733_11743 rph; tRNA nucleotidyltransferase (EC:2.7.7.56); K00989 ribonuclease PH [EC:2.7.7.56] (db=KEGG) (RBH) B	a tRNA precursor with a short 3' extension + n phosphate  <-->  an uncharged tRNA + n a ribonucleoside diphosphate	PWY0-1479																1*GKFG-1540-MONOMER
ENZRXNKFG-238	rdn:HMPREF0733_11743 rph; tRNA nucleotidyltransferase (EC:2.7.7.56); K00989 ribonuclease PH [EC:2.7.7.56] (db=KEGG) (RBH) B	a tRNA precursor with a 5' extension and a short 3' extension + n phosphate  <-->  a tRNA precursor with a 5' extension + a ribonucleoside diphosphate	PWY0-1479																1*GKFG-1540-MONOMER
ENZRXNKFG-239	non-canonical purine NTP pyrophosphatase, rdgB/HAM1 family; K02428 dITP/XTP pyrophosphatase [EC:3.6.1.19] (db=KEGG evalue=0.0 bit_score=267.0 identity=63.5 coverage=91.81818181818183) (BLAST) C	a nucleoside triphosphate + H2O  <-->  a nucleoside monophosphate + diphosphate + H+																	1*GKFG-1539-MONOMER
ENZRXNKFG-240	glutamate racemase; K01776 glutamate racemase [EC:5.1.1.3] (db=KEGG evalue=0.0 bit_score=281.0 identity=54.3 coverage=96.69117647058823) (BLAST) C	L-glutamate  <-->  D-glutamate	PWY-6387	PEPTIDOGLYCANSYN-PWY															1*GKFG-1536-MONOMER
ENZRXNKFG-241	mcu:HMPREF0573_10095 pncB; nicotinate phosphoribosyltransferase (EC:2.4.2.11); K00763 nicotinate phosphoribosyltransferase [EC:2.4.2.11] (db=KEGG) (RBH) B	nicotinate D-ribonucleotide + diphosphate  <-->  nicotinate + 5-phospho-alpha-D-ribose 1-diphosphate + H+	PYRIDNUCSAL-PWY																1*GKFG-1533-MONOMER
ENZRXNKFG-242	cdz:CD31A_0086 arsA; arsenite-transporting ATPase; K01551 arsenite-transporting ATPase [EC:3.6.3.16] (db=KEGG) (RBH) B	arsenite + ATP + H2O  <-->  arsenite + phosphate + ADP + H+																	1*GKFG-1523-MONOMER
ENZRXNKFG-243	ckp:ckrop_1615 arsC; arsenate reductase (EC:3.1.3.48) (db=KEGG) (RBH) B	a protein-L-tyrosine phosphate + H2O  <-->  phosphate + a [protein]-L-tyrosine																	1*GKFG-1521-MONOMER
ENZRXNKFG-244	iva:Isova_2027 malto-oligosyltrehalose synthase (EC:5.4.99.15); K06044 (1->4)-alpha-D-glucan 1-alpha-D-glucosylmutase [EC:5.4.99.15] (db=KEGG) (RBH) B	a maltodextrin  <-->  a maltooligosyl-trehalose	PWY-2661																1*GKFG-1510-MONOMER
ENZRXNKFG-245	iva:Isova_2028 malto-oligosyltrehalose trehalohydrolase (EC:3.2.1.141); K01236 maltooligosyltrehalose trehalohydrolase [EC:3.2.1.141] (db=KEGG) (RBH) B	a maltooligosyl-trehalose  <-->  a maltodextrin + trehalose	PWY-2661																1*GKFG-1509-MONOMER
ENZRXNKFG-246	3'-5' exonuclease; K03684 ribonuclease D [EC:3.1.13.5] (db=KEGG evalue=0.0 bit_score=284.0 identity=40.5 coverage=94.25) (BLAST) C	a tRNA precursor with a 5' extension and a short 3' extension  <-->  a tRNA precursor with a 5' extension + a ribonucleoside monophosphate	PWY0-1479																1*GKFG-1506-MONOMER
ENZRXNKFG-247	3'-5' exonuclease; K03684 ribonuclease D [EC:3.1.13.5] (db=KEGG evalue=0.0 bit_score=284.0 identity=40.5 coverage=94.25) (BLAST) C	a tRNA precursor with a short 3' extension  <-->  an uncharged tRNA + n a nucleoside monophosphate	PWY0-1479																1*GKFG-1506-MONOMER
ENZRXNKFG-248	3'-5' exonuclease; K03684 ribonuclease D [EC:3.1.13.5] (db=KEGG evalue=0.0 bit_score=284.0 identity=40.5 coverage=94.25) (BLAST) C	a tRNA precursor  <-->  a tRNA + a nucleoside monophosphate																	1*GKFG-1506-MONOMER
ENZRXNKFG-249	ske:Sked_22260 argininosuccinate lyase (EC:4.3.2.1); K01755 argininosuccinate lyase [EC:4.3.2.1] (db=KEGG) (RBH) B	L-arginino-succinate  <-->  L-arginine + fumarate	ARGSYN-PWY	ARGSYNBSUB-PWY															1*GKFG-1505-MONOMER
ENZRXNKFG-250	ske:Sked_22260 argininosuccinate lyase (EC:4.3.2.1); K01755 argininosuccinate lyase [EC:4.3.2.1] (db=KEGG) (RBH) B	canavaninosuccinate  <-->  L-canavanine + fumarate																	1*GKFG-1505-MONOMER
ENZRXNKFG-251	cfl:Cfla_1647 argininosuccinate synthase (EC:6.3.4.5); K01940 argininosuccinate synthase [EC:6.3.4.5] (db=KEGG) (RBH) B	L-aspartate + L-citrulline + ATP  <-->  L-arginino-succinate + diphosphate + AMP + H+	ARGSYN-PWY	ARGSYNBSUB-PWY															1*GKFG-1494-MONOMER
ENZRXNKFG-252	cfl:Cfla_1647 argininosuccinate synthase (EC:6.3.4.5); K01940 argininosuccinate synthase [EC:6.3.4.5] (db=KEGG) (RBH) B	O-ureidohomoserine + L-aspartate + ATP  <-->  canavaninosuccinate + AMP + diphosphate + H+																	1*GKFG-1494-MONOMER
ENZRXNKFG-253	gvh:HMPREF9231_0059 dihydrodipicolinate synthase (EC:4.2.1.52); K01714 dihydrodipicolinate synthase [EC:4.2.1.52] (db=KEGG) (RBH) B	pyruvate + L-aspartate-semialdehyde  <-->  (S)-2,3-dihydrodipicolinate + 2 H2O + H+	PWY-2942																1*GKFG-1493-MONOMER
ENZRXNKFG-254	ROK family protein; K00845 glucokinase [EC:2.7.1.2] (db=KEGG evalue=0.0 bit_score=262.0 identity=41.5 coverage=95.87301587301587) (BLAST) C	beta-D-glucose + ATP  <-->  beta-D-glucose-6-phosphate + ADP + H+	GLYCOCAT-PWY	GLUCOSE1PMETAB-PWY															1*GKFG-1492-MONOMER
ENZRXNKFG-255	bbv:HMPREF9228_0173 thiazole biosynthesis protein ThiG-like protein; K01788 N-acylglucosamine-6-phosphate 2-epimerase [EC:5.1.3.9] (db=KEGG) (RBH) B	an N-acyl-D-glucosamine 6-phosphate  <-->  an N-acyl-D-mannosamine 6-phosphate																	1*GKFG-1491-MONOMER
ENZRXNKFG-256	bbv:HMPREF9228_0173 thiazole biosynthesis protein ThiG-like protein; K01788 N-acylglucosamine-6-phosphate 2-epimerase [EC:5.1.3.9] (db=KEGG) (RBH) B	N-acetyl-D-mannosamine-6-phosphate  <-->  N-acetyl-D-glucosamine-6-phosphate	PWY0-1324																1*GKFG-1491-MONOMER
ENZRXNKFG-257	lacto-N-biosidase (EC:3.2.1.52); K12373 hexosaminidase [EC:3.2.1.52] (db=KEGG evalue=0.0 bit_score=460.0 identity=30.8 coverage=51.38813282525857) (BLAST) C	chitotriose + H2O  <-->  N,N'-diacetylchitobiose + N-acetyl-D-glucosamine																	1*GKFG-1489-MONOMER
ENZRXNKFG-258	lacto-N-biosidase (EC:3.2.1.52); K12373 hexosaminidase [EC:3.2.1.52] (db=KEGG evalue=0.0 bit_score=460.0 identity=30.8 coverage=51.38813282525857) (BLAST) C	N,N'-diacetylchitobiose + H2O  <-->  2 N-acetyl-D-glucosamine																	1*GKFG-1489-MONOMER
ENZRXNKFG-259	lacto-N-biosidase (EC:3.2.1.52); K12373 hexosaminidase [EC:3.2.1.52] (db=KEGG evalue=0.0 bit_score=460.0 identity=30.8 coverage=51.38813282525857) (BLAST) C	N-acetyl-beta-D-glucosamine(anhydrous)-N-acetylmuramate + H2O  <-->  N-acetyl-beta-D-glucosamine + 1,6-anhydro-N-acetyl-beta-muramate + H+																	1*GKFG-1489-MONOMER
ENZRXNKFG-260	lacto-N-biosidase (EC:3.2.1.52); K12373 hexosaminidase [EC:3.2.1.52] (db=KEGG evalue=0.0 bit_score=460.0 identity=30.8 coverage=51.38813282525857) (BLAST) C	an N-acetyl-beta-D-galactosalaminyl-[glycan] + H2O  <-->  a glycan + N-acetyl-beta-D-galactosamine																	1*GKFG-1489-MONOMER
ENZRXNKFG-261	lacto-N-biosidase (EC:3.2.1.52); K12373 hexosaminidase [EC:3.2.1.52] (db=KEGG evalue=0.0 bit_score=460.0 identity=30.8 coverage=51.38813282525857) (BLAST) C	an N-acetyl-beta-D-hexosaminide + H2O  <-->  an organic molecule + an N-acetyl-beta-D-hexosamine																	1*GKFG-1489-MONOMER
ENZRXNKFG-262	sro:Sros_3060 beta-N-acetylhexosaminidase (EC:3.2.1.52) (db=KEGG) (RBH) B	chitotriose + H2O  <-->  N,N'-diacetylchitobiose + N-acetyl-D-glucosamine																	1*GKFG-1487-MONOMER
ENZRXNKFG-263	sro:Sros_3060 beta-N-acetylhexosaminidase (EC:3.2.1.52) (db=KEGG) (RBH) B	N,N'-diacetylchitobiose + H2O  <-->  2 N-acetyl-D-glucosamine																	1*GKFG-1487-MONOMER
ENZRXNKFG-264	sro:Sros_3060 beta-N-acetylhexosaminidase (EC:3.2.1.52) (db=KEGG) (RBH) B	N-acetyl-beta-D-glucosamine(anhydrous)-N-acetylmuramate + H2O  <-->  N-acetyl-beta-D-glucosamine + 1,6-anhydro-N-acetyl-beta-muramate + H+																	1*GKFG-1487-MONOMER
ENZRXNKFG-265	sro:Sros_3060 beta-N-acetylhexosaminidase (EC:3.2.1.52) (db=KEGG) (RBH) B	an N-acetyl-beta-D-galactosalaminyl-[glycan] + H2O  <-->  a glycan + N-acetyl-beta-D-galactosamine																	1*GKFG-1487-MONOMER
ENZRXNKFG-266	sro:Sros_3060 beta-N-acetylhexosaminidase (EC:3.2.1.52) (db=KEGG) (RBH) B	an N-acetyl-beta-D-hexosaminide + H2O  <-->  an organic molecule + an N-acetyl-beta-D-hexosamine																	1*GKFG-1487-MONOMER
ENZRXNKFG-267	bbi:BBIF_1317 alpha-L-fucosidase; K01206 alpha-L-fucosidase [EC:3.2.1.51] (db=KEGG) (RBH) B	alpha-L-fucoside + H2O  <-->  L-fucose + an alcohol																	1*GKFG-1486-MONOMER
ENZRXNKFG-268	mcu:HMPREF0573_11157 leuS; leucine--tRNA ligase (EC:6.1.1.4); K01869 leucyl-tRNA synthetase [EC:6.1.1.4] (db=KEGG) (RBH) B	tRNAleu + L-leucine + ATP + H+  <-->  L-leucyl-tRNAleu + diphosphate + AMP	TRNA-CHARGING-PWY																1*GKFG-1484-MONOMER
ENZRXNKFG-269	mcu:HMPREF0573_10024 argD; acetylornithine transaminase (EC:2.6.1.11); K00818 acetylornithine aminotransferase [EC:2.6.1.11] (db=KEGG) (RBH) B	N-acetyl-L-ornithine + 2-oxoglutarate  <-->  L-glutamate + N-acetyl-L-glutamate 5-semialdehyde	ARGSYNBSUB-PWY	GLUTORN-PWY															1*GKFG-1483-MONOMER
ENZRXNKFG-270	UDP-N-acetylmuramate--L-alanine ligase; K01924 UDP-N-acetylmuramate--alanine ligase [EC:6.3.2.8] (db=KEGG evalue=5.9e-29 bit_score=132.0 identity=58.3 coverage=94.9579831932773) (BLAST) C	L-alanine + UDP-N-acetylmuramate + ATP  <-->  UDP-N-acetylmuramyl-L-Ala + phosphate + ADP + H+	PWY-6387	PEPTIDOGLYCANSYN-PWY															1*GKFG-1481-MONOMER
ENZRXNKFG-271	UDP-N-acetylmuramate--L-alanine ligase; K01924 UDP-N-acetylmuramate--alanine ligase [EC:6.3.2.8] (db=KEGG evalue=0.0 bit_score=258.0 identity=49.3 coverage=76.61538461538461) (BLAST) C	L-alanine + UDP-N-acetylmuramate + ATP  <-->  UDP-N-acetylmuramyl-L-Ala + phosphate + ADP + H+	PWY-6387	PEPTIDOGLYCANSYN-PWY															1*GKFG-1480-MONOMER
ENZRXNKFG-272	ske:Sked_22800 UDP-N-acetylglucosamine--N-acetylmuramyl-(pentapeptide) pyrophosphoryl-undecaprenol N-acetylglucosamine transferase; K02563 UDP-N-acetylglucosamine--N-acetylmuramyl-(pentapeptide) pyrophosphoryl-undecaprenol N-acetylglucosamine transferase [EC:2.4.1.227] (db=KEGG) (RBH) B	N-acetylmuramoyl-L-alanyl-gamma-D-glutamyl-L-lysyl- D-alanyl-diphosphoundecaprenol + UDP-alpha-N-acetyl-D-glucosamine  <-->  N-acetylmuramoyl-L-alanyl-D-glutamyl-L-lysyl-D-alanine-diphosphoundecaprenyl-N-acetylglucosamine + UDP + H+	PWY-6470																1*GKFG-1479-MONOMER
ENZRXNKFG-273	ske:Sked_22800 UDP-N-acetylglucosamine--N-acetylmuramyl-(pentapeptide) pyrophosphoryl-undecaprenol N-acetylglucosamine transferase; K02563 UDP-N-acetylglucosamine--N-acetylmuramyl-(pentapeptide) pyrophosphoryl-undecaprenol N-acetylglucosamine transferase [EC:2.4.1.227] (db=KEGG) (RBH) B	N-acetylmuramoyl-L-alanyl-gamma-D-glutamyl-L-lysyl- D-alanyl-D-alanine-diphosphoundecaprenol + UDP-alpha-N-acetyl-D-glucosamine  <-->  N-acetylmuramoyl-L-alanyl-D-glutamyl-L-lysyl-D-alanyl-D-alanine-diphosphoundecaprenyl-N-acetylglucosamine + UDP + H+																	1*GKFG-1479-MONOMER
ENZRXNKFG-274	ske:Sked_22800 UDP-N-acetylglucosamine--N-acetylmuramyl-(pentapeptide) pyrophosphoryl-undecaprenol N-acetylglucosamine transferase; K02563 UDP-N-acetylglucosamine--N-acetylmuramyl-(pentapeptide) pyrophosphoryl-undecaprenol N-acetylglucosamine transferase [EC:2.4.1.227] (db=KEGG) (RBH) B	N-acetylmuramoyl-pentapeptide-diphospho-decaprenol + UDP-alpha-N-acetyl-D-glucosamine  <-->  N-acetylglucosamine--N-acetylmuramyl-(pentapeptide) pyrophosphoryl-decaprenol + UDP + H+	PWY-6385																1*GKFG-1479-MONOMER
ENZRXNKFG-275	ske:Sked_22800 UDP-N-acetylglucosamine--N-acetylmuramyl-(pentapeptide) pyrophosphoryl-undecaprenol N-acetylglucosamine transferase; K02563 UDP-N-acetylglucosamine--N-acetylmuramyl-(pentapeptide) pyrophosphoryl-undecaprenol N-acetylglucosamine transferase [EC:2.4.1.227] (db=KEGG) (RBH) B	N-acetylmuramoyl-L-alanyl-D-glutamyl-meso-2,6-diaminopimelyl-D-alanyl-D-alanine-diphosphoundecaprenol + UDP-alpha-N-acetyl-D-glucosamine  <-->  N-acetylmuramoyl-L-alanyl-D-glutamyl-meso-2,6-diaminopimelyl-D-alanyl-D-alanine-diphosphoundecaprenyl-N-acetylglucosamine + UDP + H+	PEPTIDOGLYCANSYN-PWY																1*GKFG-1479-MONOMER
ENZRXNKFG-276	cfl:Cfla_1594 UDP-N-acetylmuramoylalanine--D-glutamate ligase; K01925 UDP-N-acetylmuramoylalanine--D-glutamate ligase [EC:6.3.2.9] (db=KEGG) (RBH) B	UDP-N-acetylmuramyl-L-Ala + D-glutamate + ATP  <-->  UDP-N-acetylmuramoyl-L-alanyl-D-glutamate + phosphate + ADP + H+	PWY-6387	PEPTIDOGLYCANSYN-PWY															1*GKFG-1477-MONOMER
ENZRXNKFG-277	bcv:Bcav_2413 mraY; phospho-N-acetylmuramoyl-pentapeptide-transferase (EC:2.7.8.13); K01000 phospho-N-acetylmuramoyl-pentapeptide-transferase [EC:2.7.8.13] (db=KEGG) (RBH) B	UDP-N-acetylmuramoyl-L-alanyl-gamma-D-glutamyl-L-lysyl-D-alanine + ditrans,octacis-undecaprenyl phosphate  <-->  N-acetylmuramoyl-L-alanyl-gamma-D-glutamyl-L-lysyl- D-alanyl-diphosphoundecaprenol + uridine-5'-phosphate	PWY-6470																1*GKFG-1476-MONOMER
ENZRXNKFG-278	bcv:Bcav_2413 mraY; phospho-N-acetylmuramoyl-pentapeptide-transferase (EC:2.7.8.13); K01000 phospho-N-acetylmuramoyl-pentapeptide-transferase [EC:2.7.8.13] (db=KEGG) (RBH) B	UDP-N-acetylmuramoyl-L-alanyl-gamma-D-glutamyl-L-lysyl-D-alanyl-D-alanine + ditrans,octacis-undecaprenyl phosphate  <-->  N-acetylmuramoyl-L-alanyl-gamma-D-glutamyl-L-lysyl- D-alanyl-D-alanine-diphosphoundecaprenol + uridine-5'-phosphate																	1*GKFG-1476-MONOMER
ENZRXNKFG-279	bcv:Bcav_2413 mraY; phospho-N-acetylmuramoyl-pentapeptide-transferase (EC:2.7.8.13); K01000 phospho-N-acetylmuramoyl-pentapeptide-transferase [EC:2.7.8.13] (db=KEGG) (RBH) B	UDP-N-acetylmuramoyl-L-alanyl-D-glutamyl-meso-2,6-diaminopimelyl-D-alanyl-D-alanine + ditrans,octacis-undecaprenyl phosphate  <-->  N-acetylmuramoyl-L-alanyl-D-glutamyl-meso-2,6-diaminopimelyl-D-alanyl-D-alanine-diphosphoundecaprenol + uridine-5'-phosphate	PEPTIDOGLYCANSYN-PWY																1*GKFG-1476-MONOMER
ENZRXNKFG-280	UDP-N-acetylmuramoyl-tripeptide--D-alanyl-D-alanine ligase; K01929 UDP-N-acetylmuramoyl-tripeptide--D-alanyl-D-alanine ligase [EC:6.3.2.10] (db=KEGG evalue=0.0 bit_score=287.0 identity=37.6 coverage=88.4313725490196) (BLAST) C	UDP-N-acetylmuramoyl-L-alanyl-gamma-D-glutamyl-L-lysine + D-alanyl-D-alanine + ATP  <-->  UDP-N-acetylmuramoyl-L-alanyl-gamma-D-glutamyl-L-lysyl-D-alanyl-D-alanine + phosphate + ADP + H+																	1*GKFG-1475-MONOMER
ENZRXNKFG-281	UDP-N-acetylmuramoyl-tripeptide--D-alanyl-D-alanine ligase; K01929 UDP-N-acetylmuramoyl-tripeptide--D-alanyl-D-alanine ligase [EC:6.3.2.10] (db=KEGG evalue=0.0 bit_score=287.0 identity=37.6 coverage=88.4313725490196) (BLAST) C	UDP-N-acetylmuramoyl-L-alanyl-D-glutamyl-meso-2,6-diaminopimelate + D-alanyl-D-alanine + ATP  <-->  UDP-N-acetylmuramoyl-L-alanyl-D-glutamyl-meso-2,6-diaminopimelyl-D-alanyl-D-alanine + phosphate + ADP + H+	PWY-6387	PEPTIDOGLYCANSYN-PWY															1*GKFG-1475-MONOMER
ENZRXNKFG-282	mcu:HMPREF0573_11576 peptidoglycan glycosyltransferase (EC:2.4.1.129); K03587 cell division protein FtsI (penicillin-binding protein 3) [EC:2.4.1.129] (db=KEGG) (RBH) B	2 N-acetylmuramoyl-L-alanyl-D-glutamyl-meso-2,6-diaminopimelyl-D-alanyl-D-alanine-diphosphoundecaprenyl-N-acetylglucosamine  <-->  a peptidoglycan dimer (meso-diaminopimelate containing) + di-trans,octa-cis-undecaprenyl diphosphate + H+	PEPTIDOGLYCANSYN-PWY																1*GKFG-1474-MONOMER
ENZRXNKFG-283	mcu:HMPREF0573_11576 peptidoglycan glycosyltransferase (EC:2.4.1.129); K03587 cell division protein FtsI (penicillin-binding protein 3) [EC:2.4.1.129] (db=KEGG) (RBH) B	[GlcNAc-(1->4)-MurNAc-pentapeptide]n-diphosphoundecaprenol + N-acetylmuramoyl-L-alanyl-D-glutamyl-L-lysyl-D-alanyl-D-alanine-diphosphoundecaprenyl-N-acetylglucosamine  <-->  di-trans,octa-cis-undecaprenyl diphosphate + [GlcNAc-(1->4)-MurNAc-pentapeptide](n+1)-diphosphoundecaprenol	PWY-6470	PWY-6385	PEPTIDOGLYCANSYN-PWY														1*GKFG-1474-MONOMER
ENZRXNKFG-284	mcu:HMPREF0573_11576 peptidoglycan glycosyltransferase (EC:2.4.1.129); K03587 cell division protein FtsI (penicillin-binding protein 3) [EC:2.4.1.129] (db=KEGG) (RBH) B	2 N-acetylmuramoyl-L-alanyl-D-isoglutaminyl-N-(beta-D-asparaginyl)-L-lysyl-D-alanyl-D-alanine-diphosphoundecaprenyl-N-acetylglucosamine  <-->  a peptidoglycan dimer (E. faeciums) + di-trans,octa-cis-undecaprenyl diphosphate + H+																	1*GKFG-1474-MONOMER
ENZRXNKFG-285	mcu:HMPREF0573_11576 peptidoglycan glycosyltransferase (EC:2.4.1.129); K03587 cell division protein FtsI (penicillin-binding protein 3) [EC:2.4.1.129] (db=KEGG) (RBH) B	2 N-acetylmuramoyl-L-alanyl-D-isoglutaminyl-N-(beta-D-asparaginyl)-L-lysyl-D-alanine-diphosphoundecaprenyl-N-acetylglucosamine  <-->  a peptidoglycan dimer (tetrapeptide) + di-trans,octa-cis-undecaprenyl diphosphate + H+	PWY-6470																1*GKFG-1474-MONOMER
ENZRXNKFG-286	mcu:HMPREF0573_11576 peptidoglycan glycosyltransferase (EC:2.4.1.129); K03587 cell division protein FtsI (penicillin-binding protein 3) [EC:2.4.1.129] (db=KEGG) (RBH) B	2 N-acetylglucosamine--N-acetylmuramyl-(pentapeptide) pyrophosphoryl-decaprenol  <-->  a peptidoglycan dimer (mycobacteria) + omega, mono-trans,octa-cis-decaprenyl diphosphate + H+	PWY-6385																1*GKFG-1474-MONOMER
ENZRXNKFG-287	mcu:HMPREF0573_11576 peptidoglycan glycosyltransferase (EC:2.4.1.129); K03587 cell division protein FtsI (penicillin-binding protein 3) [EC:2.4.1.129] (db=KEGG) (RBH) B	2 N-acetylmuramoyl-L-alanyl-D-isoglutaminyl-L-lysyl-(glycyl)5-D-alanyl-D-alanine-diphosphoundecaprenyl-N-acetylglucosamine  <-->  di-trans,octa-cis-undecaprenyl diphosphate + a peptidoglycan dimer (S. aureus) + H+																	1*GKFG-1474-MONOMER
ENZRXNKFG-288	xce:Xcel_1329 acetylglutamate kinase; K00930 acetylglutamate kinase [EC:2.7.2.8] (db=KEGG) (RBH) B	N-acetyl-L-glutamate + ATP  <-->  N-acetylglutamyl-phosphate + ADP	ARGSYNBSUB-PWY	GLUTORN-PWY															1*GKFG-1472-MONOMER
ENZRXNKFG-289	xce:Xcel_1276 S-adenosyl-methyltransferase MraW; K03438 16S rRNA (cytosine1402-N4)-methyltransferase [EC:2.1.1.199] (db=KEGG) (RBH) B	S-adenosyl-L-methionine + cytidine1402 in 16S rRNA  <-->  S-adenosyl-L-homocysteine + N4-methylcytidine1402  in 16S rRNA																	1*GKFG-1470-MONOMER
ENZRXNKFG-290	bcv:Bcav_2424 DNA-directed DNA polymerase (EC:2.7.7.7); K02346 DNA polymerase IV [EC:2.7.7.7] (db=KEGG) (RBH) B	a deoxyribonucleoside triphosphate + DNA(n)  <-->  diphosphate + DNA(n+1)																	1*GKFG-1467-MONOMER
ENZRXNKFG-291	mcu:HMPREF0573_11568 serA2; phosphoglycerate dehydrogenase (EC:1.1.1.95); K00058 D-3-phosphoglycerate dehydrogenase [EC:1.1.1.95] (db=KEGG) (RBH) B	3-phospho-D-glycerate + NAD+  <-->  3-phospho-hydroxypyruvate + NADH + H+	SERSYN-PWY																1*GKFG-1464-MONOMER
ENZRXNKFG-292	LexA family transcriptional regulator (EC:3.4.21.88); K01356 repressor LexA [EC:3.4.21.88] (db=KEGG evalue=0.0 bit_score=239.0 identity=57.7 coverage=91.30434782608695) (BLAST) C	repressor LexA  <-->  cleaved repressor LexA																	1*GKFG-1461-MONOMER
ENZRXNKFG-293	bbi:BBIF_1102 argJ; glutamate N-acetyltransferase/amino-acid acetyltransferase; K00620 glutamate N-acetyltransferase / amino-acid N-acetyltransferase [EC:2.3.1.35 2.3.1.1] (db=KEGG) (RBH) B	L-glutamate + acetyl-CoA  <-->  N-acetyl-L-glutamate + coenzyme A + H+	ARGSYNBSUB-PWY	GLUTORN-PWY															1*GKFG-1460-MONOMER
ENZRXNKFG-294	bbi:BBIF_1102 argJ; glutamate N-acetyltransferase/amino-acid acetyltransferase; K00620 glutamate N-acetyltransferase / amino-acid N-acetyltransferase [EC:2.3.1.35 2.3.1.1] (db=KEGG) (RBH) B	L-glutamate + N-acetyl-L-ornithine  <-->  N-acetyl-L-glutamate + L-ornithine	ARGSYNBSUB-PWY																1*GKFG-1460-MONOMER
ENZRXNKFG-295	cfi:Celf_1611 UDP-N-acetylmuramyl-tripeptide synthetase; K01928 UDP-N-acetylmuramoyl-L-alanyl-D-glutamate--2,6-diaminopimelate ligase [EC:6.3.2.13] (db=KEGG) (RBH) B	UDP-N-acetylmuramoyl-L-alanyl-D-glutamate + meso-diaminopimelate + ATP  <-->  UDP-N-acetylmuramoyl-L-alanyl-D-glutamyl-meso-2,6-diaminopimelate + phosphate + ADP + H+	PWY-6387	PEPTIDOGLYCANSYN-PWY															1*GKFG-1458-MONOMER
ENZRXNKFG-296	ahe:Arch_1237 peptidase M24; K01262 Xaa-Pro aminopeptidase [EC:3.4.11.9] (db=KEGG) (RBH) B	a protein-proline  <-->  a protein-N-terminal-Proline + a peptide																	1*GKFG-1456-MONOMER
ENZRXNKFG-297	mcu:HMPREF0573_10028 N-acetyl-gamma-glutamyl-phosphate reductase (EC:1.2.1.38); K00145 N-acetyl-gamma-glutamyl-phosphate reductase [EC:1.2.1.38] (db=KEGG) (RBH) B	N-acetyl-L-glutamate 5-semialdehyde + NADP+ + phosphate  <-->  N-acetylglutamyl-phosphate + NADPH + H+	ARGSYNBSUB-PWY	GLUTORN-PWY															1*GKFG-1449-MONOMER
ENZRXNKFG-298	mcu:HMPREF0573_10781 hupB; hydrogenase (EC:1.12.99.6); K06281 hydrogenase large subunit [EC:1.12.99.6] (db=KEGG) (RBH) B	2 H+ + 2 e-  <-->  H2	RXN0-5256																1*GKFG-1434-MONOMER
ENZRXNKFG-299	mcu:HMPREF0573_10781 hupB; hydrogenase (EC:1.12.99.6); K06281 hydrogenase large subunit [EC:1.12.99.6] (db=KEGG) (RBH) B	a menaquinone + 2 H+ + 2 e-  <-->  a menaquinol	R601-RXN	RXN0-5256															1*GKFG-1434-MONOMER
ENZRXNKFG-300	mcu:HMPREF0573_10781 hupB; hydrogenase (EC:1.12.99.6); K06281 hydrogenase large subunit [EC:1.12.99.6] (db=KEGG) (RBH) B	a menaquinone + H2 + 2 H+  <-->  a menaquinol + 2 H+																	1*GKFG-1434-MONOMER
ENZRXNKFG-301	mcu:HMPREF0573_10781 hupB; hydrogenase (EC:1.12.99.6); K06281 hydrogenase large subunit [EC:1.12.99.6] (db=KEGG) (RBH) B	an oxidized electron acceptor + H2  <-->  a reduced electron acceptor	P283-PWY																1*GKFG-1434-MONOMER
ENZRXNKFG-302	mcu:HMPREF0573_10782 hupA; hydrogenase (EC:1.12.99.6); K06282 hydrogenase small subunit [EC:1.12.99.6] (db=KEGG) (RBH) B	2 H+ + 2 e-  <-->  H2	RXN0-5256																1*GKFG-1433-MONOMER
ENZRXNKFG-303	mcu:HMPREF0573_10782 hupA; hydrogenase (EC:1.12.99.6); K06282 hydrogenase small subunit [EC:1.12.99.6] (db=KEGG) (RBH) B	a menaquinone + 2 H+ + 2 e-  <-->  a menaquinol	R601-RXN	RXN0-5256															1*GKFG-1433-MONOMER
ENZRXNKFG-304	mcu:HMPREF0573_10782 hupA; hydrogenase (EC:1.12.99.6); K06282 hydrogenase small subunit [EC:1.12.99.6] (db=KEGG) (RBH) B	a menaquinone + H2 + 2 H+  <-->  a menaquinol + 2 H+																	1*GKFG-1433-MONOMER
ENZRXNKFG-305	mcu:HMPREF0573_10782 hupA; hydrogenase (EC:1.12.99.6); K06282 hydrogenase small subunit [EC:1.12.99.6] (db=KEGG) (RBH) B	an oxidized electron acceptor + H2  <-->  a reduced electron acceptor	P283-PWY																1*GKFG-1433-MONOMER
ENZRXNKFG-306	hupA; hydrogenase (EC:1.12.99.6); K06282 hydrogenase small subunit [EC:1.12.99.6] (db=KEGG evalue=0.0 bit_score=287.0 identity=87.7 coverage=95.88235294117648) (BLAST) C	2 H+ + 2 e-  <-->  H2	RXN0-5256																1*GKFG-1432-MONOMER
ENZRXNKFG-307	hupA; hydrogenase (EC:1.12.99.6); K06282 hydrogenase small subunit [EC:1.12.99.6] (db=KEGG evalue=0.0 bit_score=287.0 identity=87.7 coverage=95.88235294117648) (BLAST) C	a menaquinone + 2 H+ + 2 e-  <-->  a menaquinol	R601-RXN	RXN0-5256															1*GKFG-1432-MONOMER
ENZRXNKFG-308	hupA; hydrogenase (EC:1.12.99.6); K06282 hydrogenase small subunit [EC:1.12.99.6] (db=KEGG evalue=0.0 bit_score=287.0 identity=87.7 coverage=95.88235294117648) (BLAST) C	a menaquinone + H2 + 2 H+  <-->  a menaquinol + 2 H+																	1*GKFG-1432-MONOMER
ENZRXNKFG-309	hupA; hydrogenase (EC:1.12.99.6); K06282 hydrogenase small subunit [EC:1.12.99.6] (db=KEGG evalue=0.0 bit_score=287.0 identity=87.7 coverage=95.88235294117648) (BLAST) C	an oxidized electron acceptor + H2  <-->  a reduced electron acceptor	P283-PWY																1*GKFG-1432-MONOMER
ENZRXNKFG-310	hypothetical protein; K00230 menaquinone-dependent protoporphyrinogen oxidase [EC:1.3.5.3] (db=KEGG evalue=1.0e-23 bit_score=115.0 identity=35.9 coverage=95.59748427672956) (BLAST) C	protoporphyrinogen IX + 3 a menaquinone  <-->  protoporphyrin IX + 3 a menaquinol	HEMESYN2-PWY																1*GKFG-1427-MONOMER
ENZRXNKFG-311	kra:Krad_1500 tRNA delta(2)-isopentenylpyrophosphate transferase (EC:2.5.1.75); K00791 tRNA dimethylallyltransferase [EC:2.5.1.75] (db=KEGG) (RBH) B	dimethylallyl diphosphate + a tRNA  <-->  a tRNA containing N6-dimethylallyladenosine + diphosphate																	1*GKFG-1424-MONOMER
ENZRXNKFG-312	mcu:HMPREF0573_11495 uppS2; undecaprenyl phosphate synthetase (EC:2.5.1.31); K00806 undecaprenyl diphosphate synthase [EC:2.5.1.31] (db=KEGG) (RBH) B	(2E,6E)-farnesyl diphosphate + 8 isopentenyl diphosphate  <-->  di-trans,octa-cis-undecaprenyl diphosphate + 8 diphosphate	PWY-5785																1*GKFG-1420-MONOMER
ENZRXNKFG-313	mcu:HMPREF0573_11491 leuA; 2-isopropylmalate synthase (EC:2.3.3.13); K01649 2-isopropylmalate synthase [EC:2.3.3.13] (db=KEGG) (RBH) B	2-oxoisovalerate + acetyl-CoA + H2O  <-->  (2S)-2-isopropylmalate + coenzyme A + H+	LEUSYN-PWY																1*GKFG-1417-MONOMER
ENZRXNKFG-314	hypothetical protein; K09761 16S rRNA (uracil1498-N3)-methyltransferase [EC:2.1.1.193] (db=KEGG evalue=5.6e-45 bit_score=186.0 identity=44.3 coverage=95.01915708812261) (BLAST) C	S-adenosyl-L-methionine + uracil1498 in 16S rRNA  <-->  S-adenosyl-L-homocysteine + N3-methyluracil1498 in 16S rRNA																	1*GKFG-1409-MONOMER
ENZRXNKFG-315	ribH; 6,7-dimethyl-8-ribityllumazine synthase (EC:2.5.1.9); K00794 6,7-dimethyl-8-ribityllumazine synthase [EC:2.5.1.78] (db=KEGG evalue=0.0 bit_score=189.0 identity=60.9 coverage=97.46835443037975) (BLAST) C	5-amino-6-(D-ribitylamino)uracil + 1-deoxy-L-glycero-tetrulose 4-phosphate  <-->  6,7-dimethyl-8-(1-D-ribityl)lumazine + phosphate + 2 H2O + H+	RIBOSYN2-PWY																1*GKFG-1406-MONOMER
ENZRXNKFG-316	ribH; 6,7-dimethyl-8-ribityllumazine synthase (EC:2.5.1.9); K00794 6,7-dimethyl-8-ribityllumazine synthase [EC:2.5.1.78] (db=KEGG evalue=0.0 bit_score=189.0 identity=60.9 coverage=97.46835443037975) (BLAST) C	2 6,7-dimethyl-8-(1-D-ribityl)lumazine + H+  <-->  5-amino-6-(D-ribitylamino)uracil + riboflavin	RIBOSYN2-PWY																1*GKFG-1406-MONOMER
ENZRXNKFG-317	phosphatidylcholine synthase; K01004 phosphatidylcholine synthase [EC:2.7.8.24] (db=KEGG evalue=0.0 bit_score=221.0 identity=44.3 coverage=85.33834586466166) (BLAST) C	choline + a CDP-diacylglycerol  <-->  a phosphatidylcholine + CMP + H+	PWY-6826																1*GKFG-1405-MONOMER
ENZRXNKFG-318	ske:Sked_18160 GTP cyclohydrolase II/3,4-dihydroxy-2-butanone 4-phosphate synthase; K14652 3,4-dihydroxy 2-butanone 4-phosphate synthase / GTP cyclohydrolase II [EC:4.1.99.12 3.5.4.25] (db=KEGG) (RBH) B	GTP + 3 H2O  <-->  diphosphate + 2,5-diamino-6-(5-phospho-D-ribosylamino)pyrimidin-4(3H)-one + formate + 2 H+	RIBOSYN2-PWY																1*GKFG-1404-MONOMER
ENZRXNKFG-319	ske:Sked_18160 GTP cyclohydrolase II/3,4-dihydroxy-2-butanone 4-phosphate synthase; K14652 3,4-dihydroxy 2-butanone 4-phosphate synthase / GTP cyclohydrolase II [EC:4.1.99.12 3.5.4.25] (db=KEGG) (RBH) B	D-ribulose-5-phosphate  <-->  formate + 1-deoxy-L-glycero-tetrulose 4-phosphate + H+	RIBOSYN2-PWY																1*GKFG-1404-MONOMER
ENZRXNKFG-320	riboflavin synthase subunit alpha; K00793 riboflavin synthase [EC:2.5.1.9] (db=KEGG evalue=2.4e-43 bit_score=181.0 identity=46.7 coverage=97.47474747474747) (BLAST) C	2 6,7-dimethyl-8-(1-D-ribityl)lumazine + H+  <-->  5-amino-6-(D-ribitylamino)uracil + riboflavin	RIBOSYN2-PWY																1*GKFG-1403-MONOMER
ENZRXNKFG-321	riboflavin biosynthesis protein RibD (EC:1.1.1.193 3.5.4.26); K11752 diaminohydroxyphosphoribosylaminopyrimidine deaminase / 5-amino-6-(5-phosphoribosylamino)uracil reductase [EC:3.5.4.26 1.1.1.193] (db=KEGG evalue=0.0 bit_score=281.0 identity=45.1 coverage=92.3943661971831) (BLAST) C	2,5-diamino-6-(5-phospho-D-ribosylamino)pyrimidin-4(3H)-one + H2O  <-->  5-amino-6-(5-phospho-D-ribosylamino)uracil + ammonia	RIBOSYN2-PWY																1*GKFG-1402-MONOMER
ENZRXNKFG-322	riboflavin biosynthesis protein RibD (EC:1.1.1.193 3.5.4.26); K11752 diaminohydroxyphosphoribosylaminopyrimidine deaminase / 5-amino-6-(5-phosphoribosylamino)uracil reductase [EC:3.5.4.26 1.1.1.193] (db=KEGG evalue=0.0 bit_score=281.0 identity=45.1 coverage=92.3943661971831) (BLAST) C	5-amino-6-(5-phospho-D-ribitylamino)uracil + NADP+  <-->  5-amino-6-(5-phospho-D-ribosylamino)uracil + NADPH + H+	RIBOSYN2-PWY																1*GKFG-1402-MONOMER
ENZRXNKFG-323	mlu:Mlut_12400 coproporphyrinogen III oxidase, anaerobic; K02495 oxygen-independent coproporphyrinogen III oxidase [EC:1.3.99.22] (db=KEGG) (RBH) B	coproporphyrinogen III + 2 S-adenosyl-L-methionine  <-->  protoporphyrinogen IX + 2 CO2 + 2 L-methionine + 2 5'-deoxyadenosine	HEMESYN2-PWY																1*GKFG-1399-MONOMER
ENZRXNKFG-324	peptide methionine sulfoxide reductase (EC:1.8.4.11); K07304 peptide-methionine (S)-S-oxide reductase [EC:1.8.4.11] (db=KEGG evalue=2.7e-40 bit_score=170.0 identity=51.2 coverage=97.5609756097561) (BLAST) C	L-methionine + an oxidized thioredoxin + H2O  <-->  L-methionine-(S)-S-oxide + a reduced thioredoxin																	1*GKFG-1391-MONOMER
ENZRXNKFG-325	peptide methionine sulfoxide reductase (EC:1.8.4.11); K07304 peptide-methionine (S)-S-oxide reductase [EC:1.8.4.11] (db=KEGG evalue=2.7e-40 bit_score=170.0 identity=51.2 coverage=97.5609756097561) (BLAST) C	a [protein]-L-methionine + an oxidized thioredoxin + H2O  <-->  a protein-L-methionine-(S)-S-oxide + a reduced thioredoxin																	1*GKFG-1391-MONOMER
ENZRXNKFG-326	mcu:HMPREF0573_10004 gatB; glutamyl-tRNA amidotransferase subunit B (EC:6.3.5.-); K02434 aspartyl-tRNA(Asn)/glutamyl-tRNA (Gln) amidotransferase subunit B [EC:6.3.5.6 6.3.5.7] (db=KEGG) (RBH) B	L-glutamine + L-glutamyl-tRNAGln + ATP  <-->  L-glutamate + L-glutaminyl-tRNAgln + phosphate + ADP	PWY-5921																1*GKFG-1387-MONOMER
ENZRXNKFG-327	mcu:HMPREF0573_10004 gatB; glutamyl-tRNA amidotransferase subunit B (EC:6.3.5.-); K02434 aspartyl-tRNA(Asn)/glutamyl-tRNA (Gln) amidotransferase subunit B [EC:6.3.5.6 6.3.5.7] (db=KEGG) (RBH) B	L-glutamine + L-aspartyl-tRNAasn + ATP + H2O  <-->  L-glutamate + L-asparaginyl-tRNAasn + phosphate + ADP + 2 H+	PWY490-4																1*GKFG-1387-MONOMER
ENZRXNKFG-328	gatA; gata; K02433 aspartyl-tRNA(Asn)/glutamyl-tRNA (Gln) amidotransferase subunit A [EC:6.3.5.6 6.3.5.7] (db=KEGG evalue=0.0 bit_score=189.0 identity=67.4 coverage=92.51700680272108) (BLAST) C	L-glutamine + L-glutamyl-tRNAGln + ATP  <-->  L-glutamate + L-glutaminyl-tRNAgln + phosphate + ADP	PWY-5921																1*GKFG-1386-MONOMER
ENZRXNKFG-329	gatA; gata; K02433 aspartyl-tRNA(Asn)/glutamyl-tRNA (Gln) amidotransferase subunit A [EC:6.3.5.6 6.3.5.7] (db=KEGG evalue=0.0 bit_score=189.0 identity=67.4 coverage=92.51700680272108) (BLAST) C	L-glutamine + L-aspartyl-tRNAasn + ATP + H2O  <-->  L-glutamate + L-asparaginyl-tRNAasn + phosphate + ADP + 2 H+	PWY490-4																1*GKFG-1386-MONOMER
ENZRXNKFG-330	mcu:HMPREF0573_10005 gatA; aspartyl/glutamyl-tRNA amidotransferase subunit A (EC:3.5.1.4); K02433 aspartyl-tRNA(Asn)/glutamyl-tRNA (Gln) amidotransferase subunit A [EC:6.3.5.6 6.3.5.7] (db=KEGG) (RBH) B	L-glutamine + L-glutamyl-tRNAGln + ATP  <-->  L-glutamate + L-glutaminyl-tRNAgln + phosphate + ADP	PWY-5921																1*GKFG-1385-MONOMER
ENZRXNKFG-331	mcu:HMPREF0573_10005 gatA; aspartyl/glutamyl-tRNA amidotransferase subunit A (EC:3.5.1.4); K02433 aspartyl-tRNA(Asn)/glutamyl-tRNA (Gln) amidotransferase subunit A [EC:6.3.5.6 6.3.5.7] (db=KEGG) (RBH) B	4-guanidinobutyramide + H2O  <-->  ammonia + 4-guanidinobutyrate + H+	ARGDEG-V-PWY																1*GKFG-1385-MONOMER
ENZRXNKFG-332	mcu:HMPREF0573_10005 gatA; aspartyl/glutamyl-tRNA amidotransferase subunit A (EC:3.5.1.4); K02433 aspartyl-tRNA(Asn)/glutamyl-tRNA (Gln) amidotransferase subunit A [EC:6.3.5.6 6.3.5.7] (db=KEGG) (RBH) B	indole-3-acetamide + H2O  <-->  indole-3-acetate + ammonia + H+																	1*GKFG-1385-MONOMER
ENZRXNKFG-333	mcu:HMPREF0573_10005 gatA; aspartyl/glutamyl-tRNA amidotransferase subunit A (EC:3.5.1.4); K02433 aspartyl-tRNA(Asn)/glutamyl-tRNA (Gln) amidotransferase subunit A [EC:6.3.5.6 6.3.5.7] (db=KEGG) (RBH) B	a monocarboxylic-acid-amide + H2O  <-->  a monocarboxylate + ammonia + H+																	1*GKFG-1385-MONOMER
ENZRXNKFG-334	mcu:HMPREF0573_10005 gatA; aspartyl/glutamyl-tRNA amidotransferase subunit A (EC:3.5.1.4); K02433 aspartyl-tRNA(Asn)/glutamyl-tRNA (Gln) amidotransferase subunit A [EC:6.3.5.6 6.3.5.7] (db=KEGG) (RBH) B	acrylamide + H2O  <-->  ammonia + acrylate + H+	P344-PWY																1*GKFG-1385-MONOMER
ENZRXNKFG-335	mcu:HMPREF0573_10005 gatA; aspartyl/glutamyl-tRNA amidotransferase subunit A (EC:3.5.1.4); K02433 aspartyl-tRNA(Asn)/glutamyl-tRNA (Gln) amidotransferase subunit A [EC:6.3.5.6 6.3.5.7] (db=KEGG) (RBH) B	L-glutamine + L-aspartyl-tRNAasn + ATP + H2O  <-->  L-glutamate + L-asparaginyl-tRNAasn + phosphate + ADP + 2 H+	PWY490-4																1*GKFG-1385-MONOMER
ENZRXNKFG-336	glutamyl-tRNA(Gln) amidotransferase subunit C; K02435 aspartyl-tRNA(Asn)/glutamyl-tRNA (Gln) amidotransferase subunit C [EC:6.3.5.6 6.3.5.7] (db=KEGG evalue=4.3e-25 bit_score=119.0 identity=63.3 coverage=97.97979797979798) (BLAST) C	L-glutamine + L-glutamyl-tRNAGln + ATP  <-->  L-glutamate + L-glutaminyl-tRNAgln + phosphate + ADP	PWY-5921																1*GKFG-1384-MONOMER
ENZRXNKFG-337	glutamyl-tRNA(Gln) amidotransferase subunit C; K02435 aspartyl-tRNA(Asn)/glutamyl-tRNA (Gln) amidotransferase subunit C [EC:6.3.5.6 6.3.5.7] (db=KEGG evalue=4.3e-25 bit_score=119.0 identity=63.3 coverage=97.97979797979798) (BLAST) C	L-glutamine + L-aspartyl-tRNAasn + ATP + H2O  <-->  L-glutamate + L-asparaginyl-tRNAasn + phosphate + ADP + 2 H+	PWY490-4																1*GKFG-1384-MONOMER
ENZRXNKFG-338	mlu:Mlut_05940 DNA ligase, NAD-dependent; K01972 DNA ligase (NAD+) [EC:6.5.1.2] (db=KEGG) (RBH) B	(deoxynucleotides)n + (deoxynucleotides)(m) + NAD+  <-->  (deoxynucleotides)(n+m) + nicotinamide mononucleotide + AMP																	1*GKFG-1381-MONOMER
ENZRXNKFG-339	pgsA2; hypothetical protein; K00995 CDP-diacylglycerol--glycerol-3-phosphate 3-phosphatidyltransferase [EC:2.7.8.5] (db=KEGG evalue=1.2e-36 bit_score=159.0 identity=45.9 coverage=42.78959810874704) (BLAST) C	a CDP-diacylglycerol + sn-glycerol-3-phosphate  <-->  CMP + an L-1-phosphatidylglycerol-phosphate + H+	PWY4FS-8																1*GKFG-1365-MONOMER
ENZRXNKFG-340	tpr:Tpau_1737 lysyl-tRNA synthetase (EC:6.1.1.6); K04567 lysyl-tRNA synthetase, class II [EC:6.1.1.6] (db=KEGG) (RBH) B	L-lysine + tRNAlys + ATP + H+  <-->  L-lysyl-tRNAlys + diphosphate + AMP	TRNA-CHARGING-PWY																1*GKFG-1359-MONOMER
ENZRXNKFG-341	dihydrodipicolinate reductase (EC:1.3.1.26); K00215 dihydrodipicolinate reductase [EC:1.3.1.26] (db=KEGG evalue=0.0 bit_score=261.0 identity=54.3 coverage=96.82539682539682) (BLAST) C	(S)-2,3,4,5-tetrahydrodipicolinate + NAD(P)+  <-->  (S)-2,3-dihydrodipicolinate + NAD(P)H + H+	PWY-2942																1*GKFG-1355-MONOMER
ENZRXNKFG-342	mcu:HMPREF0573_10125 pnp; polynucleotide phosphorylase/polyadenylase (EC:2.7.7.8); K00962 polyribonucleotide nucleotidyltransferase [EC:2.7.7.8] (db=KEGG) (RBH) B	RNA(n+1) + phosphate  <-->  RNA(n) + a nucleoside diphosphate																	1*GKFG-1351-MONOMER
ENZRXNKFG-343	putative ribosomal-protein-S5-alanine acetyltransferase (EC:2.3.1.128); K03790 ribosomal-protein-alanine N-acetyltransferase [EC:2.3.1.128] (db=KEGG evalue=1.6e-35 bit_score=155.0 identity=40.8 coverage=63.38028169014085) (BLAST) C	a ribosomal protein-L-alanine + acetyl-CoA  <-->  a ribosomal protein-N-acetyl-L-alanine + coenzyme A																	1*GKFG-1338-MONOMER
ENZRXNKFG-344	ahe:Arch_0626 riboflavin biosynthesis protein RibF; K11753 riboflavin kinase / FMN adenylyltransferase [EC:2.7.1.26 2.7.7.2] (db=KEGG) (RBH) B	FMN + ATP + 2 H+  <-->  FAD + diphosphate	RIBOSYN2-PWY																1*GKFG-1336-MONOMER
ENZRXNKFG-345	ahe:Arch_0626 riboflavin biosynthesis protein RibF; K11753 riboflavin kinase / FMN adenylyltransferase [EC:2.7.1.26 2.7.7.2] (db=KEGG) (RBH) B	riboflavin + ATP  <-->  FMN + ADP + H+	RIBOSYN2-PWY																1*GKFG-1336-MONOMER
ENZRXNKFG-346	bfa:Bfae_00830 family 4 glycosyl hydrolase, alpha-galactosidase/6-phospho-beta-glucosidase; K01222 6-phospho-beta-glucosidase [EC:3.2.1.86] (db=KEGG) (RBH) B	salicin-6-phosphate + H2O  <-->  beta-D-glucose-6-phosphate + salicyl alcohol																	1*GKFG-1334-MONOMER
ENZRXNKFG-347	bfa:Bfae_00830 family 4 glycosyl hydrolase, alpha-galactosidase/6-phospho-beta-glucosidase; K01222 6-phospho-beta-glucosidase [EC:3.2.1.86] (db=KEGG) (RBH) B	arbutin-6-phosphate + H2O  <-->  beta-D-glucose-6-phosphate + hydroquinone																	1*GKFG-1334-MONOMER
ENZRXNKFG-348	bfa:Bfae_00830 family 4 glycosyl hydrolase, alpha-galactosidase/6-phospho-beta-glucosidase; K01222 6-phospho-beta-glucosidase [EC:3.2.1.86] (db=KEGG) (RBH) B	6-phospho-beta-D-glucosyl-(1,4)-D-glucose + H2O  <-->  beta-D-glucose + beta-D-glucose-6-phosphate																	1*GKFG-1334-MONOMER
ENZRXNKFG-349	putative tRNA-pseudouridine synthase I (EC:5.4.99.12); K03177 tRNA pseudouridine55 synthase [EC:5.4.99.25] (db=KEGG evalue=0.0 bit_score=244.0 identity=41.6 coverage=89.51841359773371) (BLAST) C	a tRNA uridine38-40  <-->  a tRNA pseudouridine38-40																	1*GKFG-1328-MONOMER
ENZRXNKFG-350	putative tRNA-pseudouridine synthase I (EC:5.4.99.12); K03177 tRNA pseudouridine55 synthase [EC:5.4.99.25] (db=KEGG evalue=0.0 bit_score=244.0 identity=41.6 coverage=89.51841359773371) (BLAST) C	a tRNA uridine55  <-->  a tRNA pseudouridine55																	1*GKFG-1328-MONOMER
ENZRXNKFG-351	molybdenum cofactor synthesis domain-containing protein; K03750 molybdopterin molybdotransferase [EC:2.10.1.1] (db=KEGG evalue=5.7e-42 bit_score=176.0 identity=54.7 coverage=98.63013698630137) (BLAST) C	adenylyl-molybdopterin + molybdate  <-->  molybdenum cofactor + AMP + H2O	PWY-6823																1*GKFG-1327-MONOMER
ENZRXNKFG-352	aminoacyl-tRNA hydrolase (EC:3.1.1.29); K01056 peptidyl-tRNA hydrolase, PTH1 family [EC:3.1.1.29] (db=KEGG evalue=0.0 bit_score=204.0 identity=50.8 coverage=98.49246231155779) (BLAST) C	L-asparaginyl-tRNAasn + H2O  <-->  L-asparagine + tRNAasn + 2 H+	PWY490-4																1*GKFG-1320-MONOMER
ENZRXNKFG-353	aminoacyl-tRNA hydrolase (EC:3.1.1.29); K01056 peptidyl-tRNA hydrolase, PTH1 family [EC:3.1.1.29] (db=KEGG evalue=0.0 bit_score=204.0 identity=50.8 coverage=98.49246231155779) (BLAST) C	N-substituted aminoacyl-tRNA + H2O  <-->  a tRNA + an N-substituted amino acid																	1*GKFG-1320-MONOMER
ENZRXNKFG-354	bcv:Bcav_0987 ribose-phosphate pyrophosphokinase (EC:2.7.6.1); K00948 ribose-phosphate pyrophosphokinase [EC:2.7.6.1] (db=KEGG) (RBH) B	ATP + D-ribose-5-phosphate  <-->  5-phospho-alpha-D-ribose 1-diphosphate + AMP + H+	PWY0-662																1*GKFG-1318-MONOMER
ENZRXNKFG-355	bfa:Bfae_13380 UDP-N-acetylglucosamine pyrophosphorylase/glucosamine-1-phosphate N-acetyltransferase; K04042 bifunctional UDP-N-acetylglucosamine pyrophosphorylase / Glucosamine-1-phosphate N-acetyltransferase [EC:2.7.7.23 2.3.1.157] (db=KEGG) (RBH) B	D-glucosamine 1-phosphate + acetyl-CoA  <-->  N-acetyl-alpha-D-glucosamine 1-phosphate + coenzyme A + H+	UDPNAGSYN-PWY																1*GKFG-1317-MONOMER
ENZRXNKFG-356	bfa:Bfae_13380 UDP-N-acetylglucosamine pyrophosphorylase/glucosamine-1-phosphate N-acetyltransferase; K04042 bifunctional UDP-N-acetylglucosamine pyrophosphorylase / Glucosamine-1-phosphate N-acetyltransferase [EC:2.7.7.23 2.3.1.157] (db=KEGG) (RBH) B	N-acetyl-alpha-D-glucosamine 1-phosphate + UTP + H+  <-->  UDP-alpha-N-acetyl-D-glucosamine + diphosphate	UDPNAGSYN-PWY																1*GKFG-1317-MONOMER
ENZRXNKFG-357	molybdenum cofactor synthesis protein; K03750 molybdopterin molybdotransferase [EC:2.10.1.1] (db=KEGG evalue=0.0 bit_score=227.0 identity=53.4 coverage=90.1639344262295) (BLAST) C	adenylyl-molybdopterin + molybdate  <-->  molybdenum cofactor + AMP + H2O	PWY-6823																1*GKFG-1316-MONOMER
ENZRXNKFG-358	ispE; 4-diphosphocytidyl-2-C-methyl-D-erythritol kinase (EC:2.7.1.148); K00919 4-diphosphocytidyl-2-C-methyl-D-erythritol kinase [EC:2.7.1.148] (db=KEGG evalue=1.7e-21 bit_score=108.0 identity=42.4 coverage=82.63473053892216) (BLAST) C	4-(cytidine 5'-diphospho)-2-C-methyl-D-erythritol + ATP  <-->  2-phospho-4-(cytidine 5'-diphospho)-2-C-methyl-D-erythritol + ADP + H+	NONMEVIPP-PWY																1*GKFG-1313-MONOMER
ENZRXNKFG-359	cfl:Cfla_1527 thymidylate synthase (EC:2.1.1.45); K00560 thymidylate synthase [EC:2.1.1.45] (db=KEGG) (RBH) B	dUMP + 5,10-methylenetetrahydrofolate  <-->  dTMP + 7,8-dihydrofolate monoglutamate	1CMET2-PWY	PWY0-166	P1-PWY														1*GKFG-1307-MONOMER
ENZRXNKFG-360	putative dihydrofolate reductase; K00287 dihydrofolate reductase [EC:1.5.1.3] (db=KEGG evalue=4.6e-38 bit_score=163.0 identity=53.0 coverage=92.0) (BLAST) C	NADP+ + tetrahydrofolate  <-->  NADPH + 7,8-dihydrofolate monoglutamate + H+	1CMET2-PWY	PWY-6614															1*GKFG-1306-MONOMER
ENZRXNKFG-361	5,10-methenyltetrahydrofolate synthetase (EC:6.3.3.2); K01934 5-formyltetrahydrofolate cyclo-ligase [EC:6.3.3.2] (db=KEGG evalue=2.2e-15 bit_score=88.0 identity=32.2 coverage=88.40579710144928) (BLAST) C	ATP + 5-formyl-tetrahydrofolate  <-->  5,10-methenyltetrahydrofolate + ADP + phosphate	PWY-2201																1*GKFG-1305-MONOMER
ENZRXNKFG-362	bcv:Bcav_2901 UvrD/REP helicase; K03657 DNA helicase II / ATP-dependent DNA helicase PcrA [EC:3.6.4.12] (db=KEGG) (RBH) B	ATP + H2O  <-->  ADP + phosphate + H+																	1*GKFG-1296-MONOMER
ENZRXNKFG-363	vma:VAB18032_29276 alpha amylase catalytic subunit; K01187 alpha-glucosidase [EC:3.2.1.20] (db=KEGG) (RBH) B	maltotriose + H2O  <-->  beta-maltose + alpha-D-glucose	GLYCOCAT-PWY																1*GKFG-1290-MONOMER
ENZRXNKFG-364	vma:VAB18032_29276 alpha amylase catalytic subunit; K01187 alpha-glucosidase [EC:3.2.1.20] (db=KEGG) (RBH) B	(1,4-alpha-D-glucosyl)(n) + H2O  <-->  (1,4-alpha-D-glucosyl)(n-1) + alpha-D-glucose																	1*GKFG-1290-MONOMER
ENZRXNKFG-365	vma:VAB18032_29276 alpha amylase catalytic subunit; K01187 alpha-glucosidase [EC:3.2.1.20] (db=KEGG) (RBH) B	alpha-maltose + H2O  <-->  2 alpha-D-glucose																	1*GKFG-1290-MONOMER
ENZRXNKFG-366	cpg:Cp316_1400 glgP; glycogen phosphorylase; K00688 starch phosphorylase [EC:2.4.1.1] (db=KEGG) (RBH) B	[(1->4)-alpha-D-glucosyl]n + phosphate  <-->  [(1->4)-alpha-D-glucosyl](n-1) + alpha-D-glucose 1-phosphate																	1*GKFG-1289-MONOMER
ENZRXNKFG-367	cpg:Cp316_1400 glgP; glycogen phosphorylase; K00688 starch phosphorylase [EC:2.4.1.1] (db=KEGG) (RBH) B	a glycogen + phosphate  <-->  alpha-D-glucose 1-phosphate + maltotetraose																	1*GKFG-1289-MONOMER
ENZRXNKFG-368	cpg:Cp316_1400 glgP; glycogen phosphorylase; K00688 starch phosphorylase [EC:2.4.1.1] (db=KEGG) (RBH) B	a glycogen + phosphate  <-->  a limit dextrin + alpha-D-glucose 1-phosphate	GLYCOCAT-PWY																1*GKFG-1289-MONOMER
ENZRXNKFG-369	cpg:Cp316_1400 glgP; glycogen phosphorylase; K00688 starch phosphorylase [EC:2.4.1.1] (db=KEGG) (RBH) B	a linear malto-oligosaccharide [(glucose)n] + phosphate  <-->  alpha-D-glucose 1-phosphate + a linear malto-oligosaccharide [(glucose)n-1]																	1*GKFG-1289-MONOMER
ENZRXNKFG-370	cpg:Cp316_1400 glgP; glycogen phosphorylase; K00688 starch phosphorylase [EC:2.4.1.1] (db=KEGG) (RBH) B	a maltodextrin(n) + phosphate  <-->  a maltodextrin(n-1) + alpha-D-glucose 1-phosphate	PWY-6737																1*GKFG-1289-MONOMER
ENZRXNKFG-371	cpg:Cp316_1400 glgP; glycogen phosphorylase; K00688 starch phosphorylase [EC:2.4.1.1] (db=KEGG) (RBH) B	(1,4-alpha-D-glucosyl)(n) + phosphate  <-->  (1,4-alpha-D-glucosyl)(n-1) + alpha-D-glucose 1-phosphate																	1*GKFG-1289-MONOMER
ENZRXNKFG-372	cpg:Cp316_1400 glgP; glycogen phosphorylase; K00688 starch phosphorylase [EC:2.4.1.1] (db=KEGG) (RBH) B	maltotetraose + phosphate  <-->  maltotriose + alpha-D-glucose 1-phosphate	GLYCOCAT-PWY																1*GKFG-1289-MONOMER
ENZRXNKFG-373	cpg:Cp316_1400 glgP; glycogen phosphorylase; K00688 starch phosphorylase [EC:2.4.1.1] (db=KEGG) (RBH) B	a debranched limit dextrin + n phosphate  <-->  n alpha-D-glucose 1-phosphate																	1*GKFG-1289-MONOMER
ENZRXNKFG-374	ahe:Arch_0546 inositol monophosphatase; K01092 myo-inositol-1(or 4)-monophosphatase [EC:3.1.3.25] (db=KEGG) (RBH) B	1D-myo-inositol (1)-monophosphate + H2O  <-->  myo-inositol + phosphate																	1*GKFG-1288-MONOMER
ENZRXNKFG-375	ahe:Arch_0546 inositol monophosphatase; K01092 myo-inositol-1(or 4)-monophosphatase [EC:3.1.3.25] (db=KEGG) (RBH) B	1D-myo-inositol (6)-monophosphate + H2O  <-->  myo-inositol + phosphate																	1*GKFG-1288-MONOMER
ENZRXNKFG-376	ahe:Arch_0546 inositol monophosphatase; K01092 myo-inositol-1(or 4)-monophosphatase [EC:3.1.3.25] (db=KEGG) (RBH) B	1D-myo-inositol (5)-monophosphate + H2O  <-->  myo-inositol + phosphate																	1*GKFG-1288-MONOMER
ENZRXNKFG-377	ahe:Arch_0546 inositol monophosphatase; K01092 myo-inositol-1(or 4)-monophosphatase [EC:3.1.3.25] (db=KEGG) (RBH) B	1D-myo-inositol (4)-monophosphate + H2O  <-->  myo-inositol + phosphate																	1*GKFG-1288-MONOMER
ENZRXNKFG-378	ahe:Arch_0546 inositol monophosphatase; K01092 myo-inositol-1(or 4)-monophosphatase [EC:3.1.3.25] (db=KEGG) (RBH) B	a myo-inositol monophosphate + H2O  <-->  myo-inositol + phosphate																	1*GKFG-1288-MONOMER
ENZRXNKFG-379	phosphatidylinositol-specific phospholipase C, X domain containing protein; K01771 1-phosphatidylinositol phosphodiesterase [EC:4.6.1.13] (db=KEGG evalue=0.0 bit_score=244.0 identity=47.9 coverage=93.26241134751773) (BLAST) C	an L-1-phosphatidyl-inositol  <-->  a 1,2-diacylglycerol + D-myo-inositol 1,2-cyclic phosphate																	1*GKFG-1287-MONOMER
ENZRXNKFG-380	glucosamine/galactosamine-6-phosphate isomerase (EC:3.5.99.6); K02564 glucosamine-6-phosphate deaminase [EC:3.5.99.6] (db=KEGG evalue=0.0 bit_score=282.0 identity=56.6 coverage=95.80152671755725) (BLAST) C	D-glucosamine-6-phosphate + H2O  <-->  ammonia + D-fructose-6-phosphate + H+	PWY-6517	GLUAMCAT-PWY															1*GKFG-1282-MONOMER
ENZRXNKFG-381	bpb:bpr_I0298 diaminopimelate dehydrogenase (EC:1.4.1.16); K03340 diaminopimelate dehydrogenase [EC:1.4.1.16] (db=KEGG) (RBH) B	NADP+ + meso-diaminopimelate + H2O  <-->  L-alpha-amino-epsilon-keto-pimelate + ammonia + NADPH + 2 H+	PWY-2942																1*GKFG-1281-MONOMER
ENZRXNKFG-382	cfl:Cfla_2171 deoxyguanosinetriphosphate triphosphohydrolase; K01129 dGTPase [EC:3.1.5.1] (db=KEGG) (RBH) B	dGTP + H2O  <-->  PPPi + deoxyguanosine + H+																	1*GKFG-1279-MONOMER
ENZRXNKFG-383	mcu:HMPREF0573_10234 glyQS; glycine--tRNA ligase (EC:6.1.1.14); K01880 glycyl-tRNA synthetase [EC:6.1.1.14] (db=KEGG) (RBH) B	tRNAgly + glycine + ATP + H+  <-->  glycyl-tRNAgly + diphosphate + AMP	TRNA-CHARGING-PWY																1*GKFG-1276-MONOMER
ENZRXNKFG-384	jde:Jden_1096 bifunctional HisA/TrpF protein (EC:5.3.1.24); K01814 phosphoribosylformimino-5-aminoimidazole carboxamide ribotide isomerase [EC:5.3.1.16]; K01817 phosphoribosylanthranilate isomerase [EC:5.3.1.24] (db=KEGG) (RBH) B	N-(5'-phosphoribosyl)-anthranilate  <-->  1-(o-carboxyphenylamino)-1'-deoxyribulose-5'-phosphate	TRPSYN-PWY																1*GKFG-1270-MONOMER
ENZRXNKFG-385	jde:Jden_1096 bifunctional HisA/TrpF protein (EC:5.3.1.24); K01814 phosphoribosylformimino-5-aminoimidazole carboxamide ribotide isomerase [EC:5.3.1.16]; K01817 phosphoribosylanthranilate isomerase [EC:5.3.1.24] (db=KEGG) (RBH) B	1-(5-phosphoribosyl)-5-[(5-phosphoribosylamino)methylideneamino]imidazole-4-carboxamide  <-->  phosphoribulosylformimino-AICAR-P	HISTSYN-PWY																1*GKFG-1270-MONOMER
ENZRXNKFG-386	bcv:Bcav_2392 imidazoleglycerol-phosphate dehydratase (EC:4.2.1.19); K01693 imidazoleglycerol-phosphate dehydratase [EC:4.2.1.19] (db=KEGG) (RBH) B	D-erythro-imidazole-glycerol-phosphate  <-->  imidazole acetol-phosphate + H2O	HISTSYN-PWY																1*GKFG-1267-MONOMER
ENZRXNKFG-387	bcv:Bcav_2393 histidinol-phosphate aminotransferase; K00817 histidinol-phosphate aminotransferase [EC:2.6.1.9] (db=KEGG) (RBH) B	imidazole acetol-phosphate + L-glutamate  <-->  L-histidinol-phosphate + 2-oxoglutarate	HISTSYN-PWY																1*GKFG-1266-MONOMER
ENZRXNKFG-388	bcv:Bcav_2396 hisD; histidinol dehydrogenase (EC:1.1.1.23) (db=KEGG) (RBH) B	histidinol + NAD+  <-->  histidinal + NADH + H+	HISTSYN-PWY																1*GKFG-1264-MONOMER
ENZRXNKFG-389	bcv:Bcav_2396 hisD; histidinol dehydrogenase (EC:1.1.1.23) (db=KEGG) (RBH) B	histidinal + NAD+ + H2O  <-->  L-histidine + NADH + 2 H+	HISTSYN-PWY																1*GKFG-1264-MONOMER
ENZRXNKFG-390	bcv:Bcav_2396 hisD; histidinol dehydrogenase (EC:1.1.1.23) (db=KEGG) (RBH) B	histidinol + 2 NAD+ + H2O  <-->  L-histidine + 2 NADH + 3 H+																	1*GKFG-1264-MONOMER
ENZRXNKFG-391	jde:Jden_1086 DNA polymerase III subunit alpha (EC:2.7.7.7); K02337 DNA polymerase III subunit alpha [EC:2.7.7.7] (db=KEGG) (RBH) B	a deoxyribonucleoside triphosphate + DNA(n)  <-->  diphosphate + DNA(n+1)																	1*GKFG-1260-MONOMER
ENZRXNKFG-392	alkyl hydroperoxide reductase/thiol specific antioxidant/Mal allergen; K03564 peroxiredoxin Q/BCP [EC:1.11.1.15] (db=KEGG evalue=0.0 bit_score=228.0 identity=68.4 coverage=98.74213836477988) (BLAST) C	2 protein cysteines + an organic hydroperoxide  <-->  a protein disulfide + an alcohol + H2O																	1*GKFG-1255-MONOMER
ENZRXNKFG-393	alkyl hydroperoxide reductase/thiol specific antioxidant/Mal allergen; K03564 peroxiredoxin Q/BCP [EC:1.11.1.15] (db=KEGG evalue=0.0 bit_score=228.0 identity=68.4 coverage=98.74213836477988) (BLAST) C	an organic hydroperoxide + a reduced thioredoxin  <-->  an alcohol + an oxidized thioredoxin + H2O																	1*GKFG-1255-MONOMER
ENZRXNKFG-394	cysteine desulfurase; K04487 cysteine desulfurase [EC:2.8.1.7] (db=KEGG evalue=0.0 bit_score=196.0 identity=38.4 coverage=91.91616766467065) (BLAST) C	an [L-cysteine desulfurase]-S-sulfanyl-L-cysteine + a sulfur acceptor  <-->  an L-cysteine desulfurase + S-sulfanyl-[acceptor]	RXN-12588																1*GKFG-1253-MONOMER
ENZRXNKFG-395	cysteine desulfurase; K04487 cysteine desulfurase [EC:2.8.1.7] (db=KEGG evalue=0.0 bit_score=196.0 identity=38.4 coverage=91.91616766467065) (BLAST) C	an L-cysteine desulfurase + L-cysteine  <-->  an [L-cysteine desulfurase]-S-sulfanyl-L-cysteine + L-alanine	PWY0-1021	PWY-6823	RXN-12588														1*GKFG-1253-MONOMER
ENZRXNKFG-396	cysteine desulfurase; K04487 cysteine desulfurase [EC:2.8.1.7] (db=KEGG evalue=0.0 bit_score=196.0 identity=38.4 coverage=91.91616766467065) (BLAST) C	L-cysteine + a sulfur acceptor  <-->  L-alanine + S-sulfanyl-[acceptor]																	1*GKFG-1253-MONOMER
ENZRXNKFG-397	cysteine desulfurase; K04487 cysteine desulfurase [EC:2.8.1.7] (db=KEGG evalue=0.0 bit_score=196.0 identity=38.4 coverage=91.91616766467065) (BLAST) C	a [ThiI sulfur-carrier protein]-L-cysteine + L-cysteine  <-->  a [ThiI sulfur-carrier protein]-S-sulfanylcysteine + L-alanine																	1*GKFG-1253-MONOMER
ENZRXNKFG-398	asm:MOUSESFB_1050 type I restriction modification DNA specificity domain protein; K01154 type I restriction enzyme, S subunit [EC:3.1.21.3] (db=KEGG) (RBH) B	ATP + DNAn  <-->  a double stranded DNA with 5'-terminal phosphate + ADP + phosphate																	1*GKFG-1246-MONOMER
ENZRXNKFG-399	ahe:Arch_0389 tryptophanyl-tRNA synthetase; K01867 tryptophanyl-tRNA synthetase [EC:6.1.1.2] (db=KEGG) (RBH) B	L-tryptophan + tRNAtrp + ATP + H+  <-->  AMP + diphosphate + L-tryptophanyl-tRNAtrp	TRNA-CHARGING-PWY																1*GKFG-1244-MONOMER
ENZRXNKFG-400	ahe:Arch_0385 trehalose synthase (EC:5.4.99.16); K05343 maltose alpha-D-glucosyltransferase [EC:5.4.99.16] (db=KEGG) (RBH) B	beta-maltose  <-->  trehalose	PWY-2622																1*GKFG-1241-MONOMER
ENZRXNKFG-401	mlu:Mlut_00880 glutamate dehydrogenase/leucine dehydrogenase (EC:1.4.1.3); K00261 glutamate dehydrogenase (NAD(P)+) [EC:1.4.1.3] (db=KEGG) (RBH) B	NAD(P)+ + L-glutamate + H2O  <-->  ammonia + NAD(P)H + 2-oxoglutarate + 2 H+	PWY-5766	GLUTAMATE-SYN2-PWY															1*GKFG-1236-MONOMER
ENZRXNKFG-402	msm:MSMEG_0582 succinate-semialdehyde dehydrogenase; K00135 succinate-semialdehyde dehydrogenase (NADP+) [EC:1.2.1.16] (db=KEGG) (RBH) B	succinate semialdehyde + NAD(P)+ + H2O  <-->  NAD(P)H + succinate + 2 H+																	1*GKFG-1235-MONOMER
ENZRXNKFG-403	mcu:HMPREF0573_11119 glgB; 1,4-alpha-glucan branching protein (EC:2.4.1.18); K00700 1,4-alpha-glucan branching enzyme [EC:2.4.1.18] (db=KEGG) (RBH) B	a 1,4-alpha-D-glucan  <-->  a glycogen	GLYCOGENSYNTH-PWY																1*GKFG-1234-MONOMER
ENZRXNKFG-404	mcu:HMPREF0573_11119 glgB; 1,4-alpha-glucan branching protein (EC:2.4.1.18); K00700 1,4-alpha-glucan branching enzyme [EC:2.4.1.18] (db=KEGG) (RBH) B	a 1,4-alpha-D-glucan  <-->  starch	PWY-622																1*GKFG-1234-MONOMER
ENZRXNKFG-405	mcu:HMPREF0573_11119 glgB; 1,4-alpha-glucan branching protein (EC:2.4.1.18); K00700 1,4-alpha-glucan branching enzyme [EC:2.4.1.18] (db=KEGG) (RBH) B	a glucosylated glycogenin  <-->  a glycogen																	1*GKFG-1234-MONOMER
ENZRXNKFG-406	mcu:HMPREF0573_10904 galK; galactokinase (EC:2.7.1.6); K00849 galactokinase [EC:2.7.1.6] (db=KEGG) (RBH) B	alpha-D-galactose + ATP  <-->  alpha-D-galactose 1-phosphate + ADP + H+	PWY-6317																1*GKFG-1220-MONOMER
ENZRXNKFG-407	mcu:HMPREF0573_10985 lacZ; beta-galactosidase (EC:3.2.1.23); K01190 beta-galactosidase [EC:3.2.1.23] (db=KEGG) (RBH) B	XLLG xyloglucan oligosaccharide + 2 H2O  <-->  XXXG xyloglucan oligosaccharide + 2 beta-D-galactose																	1*GKFG-1218-MONOMER
ENZRXNKFG-408	mcu:HMPREF0573_10985 lacZ; beta-galactosidase (EC:3.2.1.23); K01190 beta-galactosidase [EC:3.2.1.23] (db=KEGG) (RBH) B	XLXG xyloglucan oligosaccharide + H2O  <-->  XXXG xyloglucan oligosaccharide + beta-D-galactose																	1*GKFG-1218-MONOMER
ENZRXNKFG-409	mcu:HMPREF0573_10985 lacZ; beta-galactosidase (EC:3.2.1.23); K01190 beta-galactosidase [EC:3.2.1.23] (db=KEGG) (RBH) B	XXLG xyloglucan oligosaccharide + H2O  <-->  XXXG xyloglucan oligosaccharide + beta-D-galactose																	1*GKFG-1218-MONOMER
ENZRXNKFG-410	mcu:HMPREF0573_10985 lacZ; beta-galactosidase (EC:3.2.1.23); K01190 beta-galactosidase [EC:3.2.1.23] (db=KEGG) (RBH) B	lactose + H2O  <-->  beta-D-galactose + beta-D-glucose	BGALACT-PWY																1*GKFG-1218-MONOMER
ENZRXNKFG-411	mcu:HMPREF0573_10985 lacZ; beta-galactosidase (EC:3.2.1.23); K01190 beta-galactosidase [EC:3.2.1.23] (db=KEGG) (RBH) B	a galactosylated galactose acceptor + H2O  <-->  a non galactosylated galactose acceptor + beta-D-galactose																	1*GKFG-1218-MONOMER
ENZRXNKFG-412	mcu:HMPREF0573_10985 lacZ; beta-galactosidase (EC:3.2.1.23); K01190 beta-galactosidase [EC:3.2.1.23] (db=KEGG) (RBH) B	3'-ketolactose + H2O  <-->  3-keto-beta-D-galactose + beta-D-glucose																	1*GKFG-1218-MONOMER
ENZRXNKFG-413	nicotinate-nucleotide pyrophosphorylase; K00767 nicotinate-nucleotide pyrophosphorylase (carboxylating) [EC:2.4.2.19] (db=KEGG evalue=2.4e-44 bit_score=184.0 identity=41.9 coverage=91.98606271777004) (BLAST) C	5-phospho-alpha-D-ribose 1-diphosphate + quinolinate + 2 H+  <-->  CO2 + diphosphate + nicotinate D-ribonucleotide	PYRIDNUCSYN-PWY																1*GKFG-1213-MONOMER
ENZRXNKFG-414	ahe:Arch_1752 seryl-tRNA synthetase (EC:6.1.1.11); K01875 seryl-tRNA synthetase [EC:6.1.1.11] (db=KEGG) (RBH) B	tRNAser + L-serine + ATP + H+  <-->  L-seryl-tRNAser + diphosphate + AMP	TRNA-CHARGING-PWY																1*GKFG-1212-MONOMER
ENZRXNKFG-415	ahe:Arch_1752 seryl-tRNA synthetase (EC:6.1.1.11); K01875 seryl-tRNA synthetase [EC:6.1.1.11] (db=KEGG) (RBH) B	tRNAsec + L-serine + ATP + H+  <-->  L-seryl-tRNAsec + diphosphate + AMP																	1*GKFG-1212-MONOMER
ENZRXNKFG-416	cfl:Cfla_3187 Prephenate dehydratase (EC:4.2.1.51); K04518 prephenate dehydratase [EC:4.2.1.51] (db=KEGG) (RBH) B	prephenate + H+  <-->  keto-phenylpyruvate + CO2 + H2O																	1*GKFG-1210-MONOMER
ENZRXNKFG-417	ABC transporter-like protein; K02010 iron(III) transport system ATP-binding protein [EC:3.6.3.30] (db=KEGG evalue=0.0 bit_score=277.0 identity=43.4 coverage=97.12643678160919) (BLAST) C	Fe3+ + ATP + H2O  <-->  Fe3+ + ADP + phosphate + H+																	1*GKFG-1206-MONOMER
ENZRXNKFG-418	mcu:HMPREF0573_10559 dcd; deoxycytidine triphosphate deaminase (EC:3.5.4.13); K01494 dCTP deaminase [EC:3.5.4.13] (db=KEGG) (RBH) B	dCTP + H2O  <-->  ammonia + dUTP	PWY0-166																1*GKFG-1199-MONOMER
ENZRXNKFG-419	mcu:HMPREF0573_10030 pheT; phenylalanine--tRNA ligase (EC:6.1.1.20); K01890 phenylalanyl-tRNA synthetase beta chain [EC:6.1.1.20] (db=KEGG) (RBH) B	tRNAphe + L-phenylalanine + ATP + H+  <-->  L-phenylalanyl-tRNAphe + diphosphate + AMP	TRNA-CHARGING-PWY																1*GKFG-1194-MONOMER
ENZRXNKFG-420	pfr:PFREUD_12990 glpA; anaerobic glycerol-3-phosphate dehydrogenase subunit A (EC:1.1.5.3); K00111 glycerol-3-phosphate dehydrogenase [EC:1.1.5.3] (db=KEGG) (RBH) B	sn-glycerol-3-phosphate + ubiquinone-8  <-->  ubiquinol-8 + dihydroxyacetone phosphate																	1*GKFG-1193-MONOMER
ENZRXNKFG-421	pfr:PFREUD_12990 glpA; anaerobic glycerol-3-phosphate dehydrogenase subunit A (EC:1.1.5.3); K00111 glycerol-3-phosphate dehydrogenase [EC:1.1.5.3] (db=KEGG) (RBH) B	dihydroxyacetone phosphate + 2 H+ + 2 e-  <-->  sn-glycerol-3-phosphate	RXN0-5258	RXN0-5260															1*GKFG-1193-MONOMER
ENZRXNKFG-422	pfr:PFREUD_12990 glpA; anaerobic glycerol-3-phosphate dehydrogenase subunit A (EC:1.1.5.3); K00111 glycerol-3-phosphate dehydrogenase [EC:1.1.5.3] (db=KEGG) (RBH) B	an electron-transfer-related quinone + 2 H+ + 2 e-  <-->  an electron-transfer-related quinol	RXN0-5260																1*GKFG-1193-MONOMER
ENZRXNKFG-423	pfr:PFREUD_12990 glpA; anaerobic glycerol-3-phosphate dehydrogenase subunit A (EC:1.1.5.3); K00111 glycerol-3-phosphate dehydrogenase [EC:1.1.5.3] (db=KEGG) (RBH) B	an electron-transfer-related quinone + sn-glycerol-3-phosphate  <-->  an electron-transfer-related quinol + dihydroxyacetone phosphate																	1*GKFG-1193-MONOMER
ENZRXNKFG-424	pfr:PFREUD_12980 glpB; anaerobic glycerol-3-phosphate dehydrogenase subunit B (EC:1.1.5.3); K00112 glycerol-3-phosphate dehydrogenase subunit B [EC:1.1.5.3] (db=KEGG) (RBH) B	sn-glycerol-3-phosphate + ubiquinone-8  <-->  ubiquinol-8 + dihydroxyacetone phosphate																	1*GKFG-1192-MONOMER
ENZRXNKFG-425	pfr:PFREUD_12980 glpB; anaerobic glycerol-3-phosphate dehydrogenase subunit B (EC:1.1.5.3); K00112 glycerol-3-phosphate dehydrogenase subunit B [EC:1.1.5.3] (db=KEGG) (RBH) B	dihydroxyacetone phosphate + 2 H+ + 2 e-  <-->  sn-glycerol-3-phosphate	RXN0-5258	RXN0-5260															1*GKFG-1192-MONOMER
ENZRXNKFG-426	pfr:PFREUD_12980 glpB; anaerobic glycerol-3-phosphate dehydrogenase subunit B (EC:1.1.5.3); K00112 glycerol-3-phosphate dehydrogenase subunit B [EC:1.1.5.3] (db=KEGG) (RBH) B	an electron-transfer-related quinone + 2 H+ + 2 e-  <-->  an electron-transfer-related quinol	RXN0-5260																1*GKFG-1192-MONOMER
ENZRXNKFG-427	pfr:PFREUD_12980 glpB; anaerobic glycerol-3-phosphate dehydrogenase subunit B (EC:1.1.5.3); K00112 glycerol-3-phosphate dehydrogenase subunit B [EC:1.1.5.3] (db=KEGG) (RBH) B	an electron-transfer-related quinone + sn-glycerol-3-phosphate  <-->  an electron-transfer-related quinol + dihydroxyacetone phosphate																	1*GKFG-1192-MONOMER
ENZRXNKFG-428	pfr:PFREUD_12970 glpC; anaerobic glycerol-3-phosphate dehydrogenase subunit C (EC:1.1.5.3); K00113 glycerol-3-phosphate dehydrogenase subunit C [EC:1.1.5.3] (db=KEGG) (RBH) B	sn-glycerol-3-phosphate + ubiquinone-8  <-->  ubiquinol-8 + dihydroxyacetone phosphate																	1*GKFG-1191-MONOMER
ENZRXNKFG-429	pfr:PFREUD_12970 glpC; anaerobic glycerol-3-phosphate dehydrogenase subunit C (EC:1.1.5.3); K00113 glycerol-3-phosphate dehydrogenase subunit C [EC:1.1.5.3] (db=KEGG) (RBH) B	dihydroxyacetone phosphate + 2 H+ + 2 e-  <-->  sn-glycerol-3-phosphate	RXN0-5258	RXN0-5260															1*GKFG-1191-MONOMER
ENZRXNKFG-430	pfr:PFREUD_12970 glpC; anaerobic glycerol-3-phosphate dehydrogenase subunit C (EC:1.1.5.3); K00113 glycerol-3-phosphate dehydrogenase subunit C [EC:1.1.5.3] (db=KEGG) (RBH) B	an electron-transfer-related quinone + 2 H+ + 2 e-  <-->  an electron-transfer-related quinol	RXN0-5260																1*GKFG-1191-MONOMER
ENZRXNKFG-431	pfr:PFREUD_12970 glpC; anaerobic glycerol-3-phosphate dehydrogenase subunit C (EC:1.1.5.3); K00113 glycerol-3-phosphate dehydrogenase subunit C [EC:1.1.5.3] (db=KEGG) (RBH) B	an electron-transfer-related quinone + sn-glycerol-3-phosphate  <-->  an electron-transfer-related quinol + dihydroxyacetone phosphate																	1*GKFG-1191-MONOMER
ENZRXNKFG-432	cfi:Celf_1651 phenylalanyl-tRNA synthetase subunit alpha; K01889 phenylalanyl-tRNA synthetase alpha chain [EC:6.1.1.20] (db=KEGG) (RBH) B	tRNAphe + L-phenylalanine + ATP + H+  <-->  L-phenylalanyl-tRNAphe + diphosphate + AMP	TRNA-CHARGING-PWY																1*GKFG-1183-MONOMER
ENZRXNKFG-433	ahe:Arch_0727 methionine aminopeptidase (EC:3.4.11.18); K01265 methionyl aminopeptidase [EC:3.4.11.18] (db=KEGG) (RBH) B	a protein with N-terminal methionine  <-->  L-methionine + a peptide																	1*GKFG-1161-MONOMER
ENZRXNKFG-434	mcu:HMPREF0573_11238 ATP-dependent Clp protease proteolytic subunit ClpP; K01358 ATP-dependent Clp protease, protease subunit [EC:3.4.21.92] (db=KEGG) (RBH) B	a protein  <-->  a peptide + a peptide																	1*GKFG-1160-MONOMER
ENZRXNKFG-435	mcu:HMPREF0573_11248 S-adenosylmethionine synthetase (EC:2.5.1.6); K00789 S-adenosylmethionine synthetase [EC:2.5.1.6] (db=KEGG) (RBH) B	ATP + L-methionine + H2O  <-->  phosphate + diphosphate + S-adenosyl-L-methionine	SAM-PWY																1*GKFG-1151-MONOMER
ENZRXNKFG-436	iva:Isova_1870 polyphosphate--glucose phosphotransferase (EC:2.7.1.63); K00886 polyphosphate glucokinase [EC:2.7.1.63] (db=KEGG) (RBH) B	beta-D-glucose + (polyphosphate)(n)  <-->  beta-D-glucose-6-phosphate + (polyphosphate)(n-1)																	1*GKFG-1150-MONOMER
ENZRXNKFG-437	bacteriophage-type DNA polymerase (EC:2.7.7.7) (db=KEGG evalue=5.6e-41 bit_score=172.0 identity=84.7 coverage=97.97979797979798) (BLAST) C	a deoxyribonucleoside triphosphate + DNA(n)  <-->  diphosphate + DNA(n+1)																	1*GKFG-1135-MONOMER
ENZRXNKFG-438	ahe:Arch_1319 fumarate lyase (EC:4.2.1.2); K01679 fumarate hydratase, class II [EC:4.2.1.2] (db=KEGG) (RBH) B	(S)-malate  <-->  fumarate + H2O	ANARESP1-PWY	FERMENTATION-PWY	TCA														1*GKFG-1127-MONOMER
ENZRXNKFG-439	putative exodeoxyribonuclease III; K01142 exodeoxyribonuclease III [EC:3.1.11.2] (db=KEGG evalue=0.0 bit_score=225.0 identity=46.6 coverage=89.88326848249028) (BLAST) C	DNA(n)  <-->  DNA(n-1) + a nucleoside monophosphate																	1*GKFG-1116-MONOMER
ENZRXNKFG-440	mcu:HMPREF0573_11505 putative fructokinase; K00847 fructokinase [EC:2.7.1.4] (db=KEGG) (RBH) B	beta-D-fructofuranose + ATP  <-->  D-fructose-6-phosphate + ADP + H+																	1*GKFG-1113-MONOMER
ENZRXNKFG-441	mcu:HMPREF0573_11505 putative fructokinase; K00847 fructokinase [EC:2.7.1.4] (db=KEGG) (RBH) B	D-fructose + ATP  <-->  D-fructose-6-phosphate + ADP + H+																	1*GKFG-1113-MONOMER
ENZRXNKFG-442	jde:Jden_1798 iron-containing alcohol dehydrogenase; K04072 acetaldehyde dehydrogenase / alcohol dehydrogenase [EC:1.2.1.10 1.1.1.1] (db=KEGG) (RBH) B	a secondary alcohol + NAD+  <-->  a ketone + NADH + H+																	1*GKFG-1112-MONOMER
ENZRXNKFG-443	jde:Jden_1798 iron-containing alcohol dehydrogenase; K04072 acetaldehyde dehydrogenase / alcohol dehydrogenase [EC:1.2.1.10 1.1.1.1] (db=KEGG) (RBH) B	tyrosol + NAD+  <-->  (4-hydroxyphenyl)acetaldehyde + NADH + H+																	1*GKFG-1112-MONOMER
ENZRXNKFG-444	jde:Jden_1798 iron-containing alcohol dehydrogenase; K04072 acetaldehyde dehydrogenase / alcohol dehydrogenase [EC:1.2.1.10 1.1.1.1] (db=KEGG) (RBH) B	3-methoxy-4-hydroxyphenylglycol + NAD+  <-->  3-methoxy-4-hydroxyphenylglycolaldehyde + NADH + H+																	1*GKFG-1112-MONOMER
ENZRXNKFG-445	jde:Jden_1798 iron-containing alcohol dehydrogenase; K04072 acetaldehyde dehydrogenase / alcohol dehydrogenase [EC:1.2.1.10 1.1.1.1] (db=KEGG) (RBH) B	3,4-dihydroxyphenylglycol + NAD+  <-->  3,4-dihydroxyphenylglycolaldehyde + NADH + H+																	1*GKFG-1112-MONOMER
ENZRXNKFG-1163	dihyrolipoyllysine-reside acetyltransferase	acetyl-CoA + a [pyruvate dehydrogenase E2 protein] N6-(dihydrolipoyl)lysine  <-->  a [pyruvate dehydrogenase E2 protein] N6-(S-acetyldihydrolipoyl)lysine + coenzyme A	PYRUVDEHYD-PWY	PYRUVDEH-RXN															1*GKFG-1499-MONOMER
ENZRXNKFG-446	jde:Jden_1798 iron-containing alcohol dehydrogenase; K04072 acetaldehyde dehydrogenase / alcohol dehydrogenase [EC:1.2.1.10 1.1.1.1] (db=KEGG) (RBH) B	5-hydroxyindole acetaldehyde + NADH + H+  <-->  5-hydroxytryptophol + NAD+																	1*GKFG-1112-MONOMER
ENZRXNKFG-447	jde:Jden_1798 iron-containing alcohol dehydrogenase; K04072 acetaldehyde dehydrogenase / alcohol dehydrogenase [EC:1.2.1.10 1.1.1.1] (db=KEGG) (RBH) B	ethanol + NAD+  <-->  acetaldehyde + NADH + H+	ETOH-ACETYLCOA-ANA-PWY	PWY-6587	PWY66-21	FERMENTATION-PWY													1*GKFG-1112-MONOMER
ENZRXNKFG-448	jde:Jden_1798 iron-containing alcohol dehydrogenase; K04072 acetaldehyde dehydrogenase / alcohol dehydrogenase [EC:1.2.1.10 1.1.1.1] (db=KEGG) (RBH) B	a primary alcohol + NAD+  <-->  an aldehyde + NADH + H+																	1*GKFG-1112-MONOMER
ENZRXNKFG-449	jde:Jden_1798 iron-containing alcohol dehydrogenase; K04072 acetaldehyde dehydrogenase / alcohol dehydrogenase [EC:1.2.1.10 1.1.1.1] (db=KEGG) (RBH) B	5-exo-hydroxycamphor + NAD+  <-->  2,5-diketocamphane + NADH + H+																	1*GKFG-1112-MONOMER
ENZRXNKFG-450	jde:Jden_1798 iron-containing alcohol dehydrogenase; K04072 acetaldehyde dehydrogenase / alcohol dehydrogenase [EC:1.2.1.10 1.1.1.1] (db=KEGG) (RBH) B	methionol + NAD+  <-->  3-methylthiopropanal + NADH + H+																	1*GKFG-1112-MONOMER
ENZRXNKFG-451	jde:Jden_1798 iron-containing alcohol dehydrogenase; K04072 acetaldehyde dehydrogenase / alcohol dehydrogenase [EC:1.2.1.10 1.1.1.1] (db=KEGG) (RBH) B	2-phenylethanol + NAD+  <-->  phenylacetaldehyde + NADH + H+	PWY-5751																1*GKFG-1112-MONOMER
ENZRXNKFG-452	jde:Jden_1798 iron-containing alcohol dehydrogenase; K04072 acetaldehyde dehydrogenase / alcohol dehydrogenase [EC:1.2.1.10 1.1.1.1] (db=KEGG) (RBH) B	2-methylbutanol + NAD+  <-->  2-methylbutanal + NADH + H+																	1*GKFG-1112-MONOMER
ENZRXNKFG-453	jde:Jden_1798 iron-containing alcohol dehydrogenase; K04072 acetaldehyde dehydrogenase / alcohol dehydrogenase [EC:1.2.1.10 1.1.1.1] (db=KEGG) (RBH) B	3-methylbutanol + NAD+  <-->  3-methylbutanal + NADH + H+																	1*GKFG-1112-MONOMER
ENZRXNKFG-454	jde:Jden_1798 iron-containing alcohol dehydrogenase; K04072 acetaldehyde dehydrogenase / alcohol dehydrogenase [EC:1.2.1.10 1.1.1.1] (db=KEGG) (RBH) B	isobutanol + NAD+  <-->  isobutanal + NADH + H+	PWY-5057																1*GKFG-1112-MONOMER
ENZRXNKFG-455	jde:Jden_1798 iron-containing alcohol dehydrogenase; K04072 acetaldehyde dehydrogenase / alcohol dehydrogenase [EC:1.2.1.10 1.1.1.1] (db=KEGG) (RBH) B	choline + NAD+  <-->  betaine aldehyde + NADH + H+	PWY-3722																1*GKFG-1112-MONOMER
ENZRXNKFG-456	jde:Jden_1798 iron-containing alcohol dehydrogenase; K04072 acetaldehyde dehydrogenase / alcohol dehydrogenase [EC:1.2.1.10 1.1.1.1] (db=KEGG) (RBH) B	indole-3-ketol + NAD+  <-->  indole-3-glyoxal + NADH + H+																	1*GKFG-1112-MONOMER
ENZRXNKFG-457	jde:Jden_1798 iron-containing alcohol dehydrogenase; K04072 acetaldehyde dehydrogenase / alcohol dehydrogenase [EC:1.2.1.10 1.1.1.1] (db=KEGG) (RBH) B	indole-3-glycol + NAD+  <-->  indole-3-glycol aldehyde + NADH + H+																	1*GKFG-1112-MONOMER
ENZRXNKFG-458	jde:Jden_1798 iron-containing alcohol dehydrogenase; K04072 acetaldehyde dehydrogenase / alcohol dehydrogenase [EC:1.2.1.10 1.1.1.1] (db=KEGG) (RBH) B	acetaldehyde + NAD+ + coenzyme A  <-->  acetyl-CoA + NADH + H+	ETOH-ACETYLCOA-ANA-PWY	PWY0-1297	PWY0-1298	PWY-6587													1*GKFG-1112-MONOMER
ENZRXNKFG-459	mph:MLP_51590 putative peroxidase (EC:1.11.1.-); K15733 dye decolorizing peroxidase [EC:1.11.1.19] (db=KEGG) (RBH) B	Reactive Blue 5 + hydrogen peroxide  <-->  phthalate + 2,2'-disulfonyl azobenzene + 3-[(4-amino-6-chloro-1,3,5-triazin-2-yl)amino]benzenesulfonate + 4 H+																	1*GKFG-1110-MONOMER
ENZRXNKFG-460	asd:AS9A_0235 aspartate-semialdehyde dehydrogenase; K00133 aspartate-semialdehyde dehydrogenase [EC:1.2.1.11] (db=KEGG) (RBH) B	NADP+ + phosphate + L-aspartate-semialdehyde  <-->  NADPH + L-aspartyl-4-phosphate + H+	PWY-2942	HOMOSERSYN-PWY															1*GKFG-1103-MONOMER
ENZRXNKFG-461	mcu:HMPREF0573_10651 ask; aspartate kinase (EC:2.7.2.4); K00928 aspartate kinase [EC:2.7.2.4] (db=KEGG) (RBH) B	L-aspartate + ATP  <-->  L-aspartyl-4-phosphate + ADP	PWY-2942	HOMOSERSYN-PWY															1*GKFG-1102-MONOMER
ENZRXNKFG-462	ahe:Arch_1646 DNA polymerase III subunits gamma/tau; K02343 DNA polymerase III subunit gamma/tau [EC:2.7.7.7] (db=KEGG) (RBH) B	a deoxyribonucleoside triphosphate + DNA(n)  <-->  diphosphate + DNA(n+1)																	1*GKFG-1100-MONOMER
ENZRXNKFG-463	mcu:HMPREF0573_10172 folD; methenyltetrahydrofolate cyclohydrolase (EC:3.5.4.9); K01491 methylenetetrahydrofolate dehydrogenase (NADP+) / methenyltetrahydrofolate cyclohydrolase [EC:1.5.1.5 3.5.4.9] (db=KEGG) (RBH) B	5,10-methenyl-tetrahydropteroyl-[gamma-Glu](n) + H2O  <-->  10-formyl-tetrahydropteroyl-[gamma-Glu](n)																	1*GKFG-1094-MONOMER
ENZRXNKFG-464	mcu:HMPREF0573_10172 folD; methenyltetrahydrofolate cyclohydrolase (EC:3.5.4.9); K01491 methylenetetrahydrofolate dehydrogenase (NADP+) / methenyltetrahydrofolate cyclohydrolase [EC:1.5.1.5 3.5.4.9] (db=KEGG) (RBH) B	5,10-methenyltetrahydrofolate + H2O  <-->  10-formyl-tetrahydrofolate + H+	PWY-2201	1CMET2-PWY	PWY-6613														1*GKFG-1094-MONOMER
ENZRXNKFG-465	mcu:HMPREF0573_10172 folD; methenyltetrahydrofolate cyclohydrolase (EC:3.5.4.9); K01491 methylenetetrahydrofolate dehydrogenase (NADP+) / methenyltetrahydrofolate cyclohydrolase [EC:1.5.1.5 3.5.4.9] (db=KEGG) (RBH) B	NADP+ + 5,10-methylenetetrahydrofolate  <-->  NADPH + 5,10-methenyltetrahydrofolate	PWY-2201	1CMET2-PWY															1*GKFG-1094-MONOMER
ENZRXNKFG-466	ckp:ckrop_0569 serine hydroxymethyltransferase (EC:2.1.2.1); K00600 glycine hydroxymethyltransferase [EC:2.1.2.1] (db=KEGG) (RBH) B	L-serine + tetrahydrofolate  <-->  glycine + 5,10-methylenetetrahydrofolate + H2O	GLYSYN-PWY	PWY-2201	PWY-2161	1CMET2-PWY													1*GKFG-1083-MONOMER
ENZRXNKFG-467	nadE; NAD(+) synthase (glutamine-hydrolyzing) with a nitrilase-like domain (EC:6.3.5.1); K01950 NAD+ synthase (glutamine-hydrolysing) [EC:6.3.5.1] (db=KEGG evalue=0.0 bit_score=229.0 identity=41.4 coverage=93.83116883116884) (BLAST) C	ATP + nicotinate adenine dinucleotide + L-glutamine + H2O  <-->  L-glutamate + AMP + diphosphate + NAD+ + H+	PYRIDNUCSAL-PWY	PYRIDNUCSYN-PWY															1*GKFG-1079-MONOMER
ENZRXNKFG-468	fal:FRAAL3251 nadE; NAD synthetase (EC:6.3.1.5); K01950 NAD+ synthase (glutamine-hydrolysing) [EC:6.3.5.1] (db=KEGG) (RBH) B	ammonia + ATP + nicotinate adenine dinucleotide  <-->  AMP + diphosphate + NAD+	PYRIDNUCSYN-PWY																1*GKFG-1078-MONOMER
ENZRXNKFG-469	fal:FRAAL3251 nadE; NAD synthetase (EC:6.3.1.5); K01950 NAD+ synthase (glutamine-hydrolysing) [EC:6.3.5.1] (db=KEGG) (RBH) B	ATP + nicotinate adenine dinucleotide + L-glutamine + H2O  <-->  L-glutamate + AMP + diphosphate + NAD+ + H+	PYRIDNUCSAL-PWY	PYRIDNUCSYN-PWY															1*GKFG-1078-MONOMER
ENZRXNKFG-470	kfl:Kfla_1242 Bleomycin hydrolase (EC:3.4.22.40); K01372 bleomycin hydrolase [EC:3.4.22.40] (db=KEGG) (RBH) B	a bleomycin  <-->  a deamido-bleomycin																	1*GKFG-1077-MONOMER
ENZRXNKFG-471	iva:Isova_2318 diaminopimelate decarboxylase (EC:4.1.1.20); K01586 diaminopimelate decarboxylase [EC:4.1.1.20] (db=KEGG) (RBH) B	meso-diaminopimelate + H+  <-->  CO2 + L-lysine	PWY-2942																1*GKFG-1067-MONOMER
ENZRXNKFG-472	bcv:Bcav_1281 Homoserine dehydrogenase (EC:1.1.1.3); K00003 homoserine dehydrogenase [EC:1.1.1.3] (db=KEGG) (RBH) B	L-homoserine + NAD(P)+  <-->  L-aspartate-semialdehyde + NAD(P)H + H+	HOMOSERSYN-PWY																1*GKFG-1066-MONOMER
ENZRXNKFG-473	mcu:HMPREF0573_10379 thrC; threonine synthase (EC:4.2.3.1); K01733 threonine synthase [EC:4.2.3.1] (db=KEGG) (RBH) B	O-phospho-L-homoserine + H2O  <-->  phosphate + L-threonine	HOMOSER-THRESYN-PWY																1*GKFG-1065-MONOMER
ENZRXNKFG-474	homoserine kinase; K00872 homoserine kinase [EC:2.7.1.39] (db=KEGG evalue=0.0 bit_score=242.0 identity=41.6 coverage=91.3946587537092) (BLAST) C	L-homoserine + ATP  <-->  O-phospho-L-homoserine + ADP + H+	PWY-702	HOMOSER-THRESYN-PWY															1*GKFG-1064-MONOMER
ENZRXNKFG-475	ahe:Arch_1516 enolase (EC:4.2.1.11); K01689 enolase [EC:4.2.1.11] (db=KEGG) (RBH) B	2-phospho-D-glycerate  <-->  phosphoenolpyruvate + H2O	GLYCOLYSIS	GLUCONEO-PWY	ANARESP1-PWY														1*GKFG-1058-MONOMER
ENZRXNKFG-476	bbi:BBIF_1733 sialidase; K01186 sialidase-1 [EC:3.2.1.18] (db=KEGG) (RBH) B	a sialyloligosaccharide  <-->  an oligosaccharide + N-acetylneuraminate																	1*GKFG-1057-MONOMER
ENZRXNKFG-477	aau:AAur_1266 exopolyphosphatase (ppx); K01524 exopolyphosphatase / guanosine-5'-triphosphate,3'-diphosphate pyrophosphatase [EC:3.6.1.11 3.6.1.40] (db=KEGG) (RBH) B	pppGpp + H2O  <-->  phosphate + ppGpp + H+	PPGPPMET-PWY																1*GKFG-1051-MONOMER
ENZRXNKFG-478	aau:AAur_1266 exopolyphosphatase (ppx); K01524 exopolyphosphatase / guanosine-5'-triphosphate,3'-diphosphate pyrophosphatase [EC:3.6.1.11 3.6.1.40] (db=KEGG) (RBH) B	(polyphosphate)(n) + H2O  <-->  (polyphosphate)(n-1) + phosphate																	1*GKFG-1051-MONOMER
ENZRXNKFG-479	putative methyltransferase; K07056 16S rRNA (cytidine1402-2'-O)-methyltransferase [EC:2.1.1.198] (db=KEGG evalue=0.0 bit_score=289.0 identity=57.2 coverage=96.14035087719299) (BLAST) C	S-adenosyl-L-methionine + cytidine1402 in 16S rRNA  <-->  S-adenosyl-L-homocysteine + 2'-O-methylcytidine1402 in 16S rRNA																	1*GKFG-1049-MONOMER
ENZRXNKFG-480	bfa:Bfae_17560 methionyl-tRNA synthetase; K01874 methionyl-tRNA synthetase [EC:6.1.1.10] (db=KEGG) (RBH) B	tRNAmet + L-methionine + ATP + H+  <-->  L-methionyl-tRNAmet + diphosphate + AMP	TRNA-CHARGING-PWY																1*GKFG-1048-MONOMER
ENZRXNKFG-481	putative sialidase; K01186 sialidase-1 [EC:3.2.1.18] (db=KEGG evalue=1.4e-26 bit_score=126.0 identity=31.2 coverage=56.463878326996195) (BLAST) C	a sialyloligosaccharide  <-->  an oligosaccharide + N-acetylneuraminate																	1*GKFG-1047-MONOMER
ENZRXNKFG-482	xce:Xcel_0723 ATP-dependent DNA helicase PcrA; K03657 DNA helicase II / ATP-dependent DNA helicase PcrA [EC:3.6.4.12] (db=KEGG) (RBH) B	ATP + H2O  <-->  ADP + phosphate + H+																	1*GKFG-1046-MONOMER
ENZRXNKFG-483	ahe:Arch_1287 malate dehydrogenase (EC:1.1.1.82); K00024 malate dehydrogenase [EC:1.1.1.37] (db=KEGG) (RBH) B	(S)-malate + NADP+  <-->  NADPH + oxaloacetate + H+																	1*GKFG-1045-MONOMER
ENZRXNKFG-484	ahe:Arch_1287 malate dehydrogenase (EC:1.1.1.82); K00024 malate dehydrogenase [EC:1.1.1.37] (db=KEGG) (RBH) B	(S)-malate + NAD+  <-->  oxaloacetate + NADH + H+	GLUCONEO-PWY	ANARESP1-PWY	FERMENTATION-PWY	TCA													1*GKFG-1045-MONOMER
ENZRXNKFG-485	ahe:Arch_1287 malate dehydrogenase (EC:1.1.1.82); K00024 malate dehydrogenase [EC:1.1.1.37] (db=KEGG) (RBH) B	(S)-malate + NAD+  <-->  oxaloacetate + NADH + H+																	1*GKFG-1045-MONOMER
ENZRXNKFG-486	ske:Sked_33990 UDP-galactose 4-epimerase (EC:5.1.3.2); K01784 UDP-glucose 4-epimerase [EC:5.1.3.2] (db=KEGG) (RBH) B	UDP-D-glucose  <-->  UDP-D-galactose	PWY-6317																1*GKFG-1042-MONOMER
ENZRXNKFG-487	ung; uracil-DNA glycosylase; K03648 uracil-DNA glycosylase [EC:3.2.2.27] (db=KEGG evalue=0.0 bit_score=294.0 identity=65.6 coverage=95.02262443438913) (BLAST) C	a DNA with uracil  <-->  an AP(apurinic or apyrimidinic) site created by glycosylic bond cleavage + uracil																	1*GKFG-1038-MONOMER
ENZRXNKFG-488	iva:Isova_2607 integral membrane sensor signal transduction histidine kinase; K02484 two-component system, OmpR family, sensor kinase [EC:2.7.13.3] (db=KEGG) (RBH) B	ATP + a [protein]-L-histidine  <-->  ADP + a protein N-phospho-L-histidine + H+																	1*GKFG-1033-MONOMER
ENZRXNKFG-489	pantoate/beta-alanine ligase; K01918 pantoate--beta-alanine ligase [EC:6.3.2.1] (db=KEGG evalue=2.0e-38 bit_score=165.0 identity=36.2 coverage=95.07042253521126) (BLAST) C	beta-alanine + (R)-pantoate + ATP  <-->  (R)-pantothenate + diphosphate + AMP + H+	PANTO-PWY																1*GKFG-1031-MONOMER
ENZRXNKFG-490	mcu:HMPREF0573_10505 lysS; lysine--tRNA ligase (EC:6.1.1.6); K04567 lysyl-tRNA synthetase, class II [EC:6.1.1.6] (db=KEGG) (RBH) B	L-lysine + tRNAlys + ATP + H+  <-->  L-lysyl-tRNAlys + diphosphate + AMP	TRNA-CHARGING-PWY																1*GKFG-1029-MONOMER
ENZRXNKFG-491	cur:cur_1584 hypothetical protein; K00549 5-methyltetrahydropteroyltriglutamate--homocysteine methyltransferase [EC:2.1.1.14] (db=KEGG) (RBH) B	L-homocysteine + 5-methyltetrahydropteroyltri-L-glutamate  <-->  L-methionine + tetrahydropteroyl tri-L-glutamate	PWY-702	PWY-6151															1*GKFG-1028-MONOMER
ENZRXNKFG-492	cur:cur_1584 hypothetical protein; K00549 5-methyltetrahydropteroyltriglutamate--homocysteine methyltransferase [EC:2.1.1.14] (db=KEGG) (RBH) B	selenohomocysteine + 5-methyltetrahydropteroyltri-L-glutamate + H+  <-->  selenomethionine + tetrahydropteroyl tri-L-glutamate	PWY-6936																1*GKFG-1028-MONOMER
ENZRXNKFG-493	cfi:Celf_2525 mannose-6-phosphate isomerase, class I (EC:5.3.1.8); K01809 mannose-6-phosphate isomerase [EC:5.3.1.8] (db=KEGG) (RBH) B	D-mannose 6-phosphate  <-->  D-fructose-6-phosphate	MANNCAT-PWY	PWY-5659															1*GKFG-1027-MONOMER
ENZRXNKFG-494	mcu:HMPREF0573_10409 histidine kinase (EC:2.7.13.3); K07654 two-component system, OmpR family, sensor histidine kinase MtrB [EC:2.7.13.3] (db=KEGG) (RBH) B	ATP + a [protein]-L-histidine  <-->  ADP + a protein N-phospho-L-histidine + H+																	1*GKFG-1018-MONOMER
ENZRXNKFG-495	krh:KRH_10210 ilvB; acetolactate synthase 1 catalytic subunit (EC:2.2.1.6); K01652 acetolactate synthase I/II/III large subunit [EC:2.2.1.6] (db=KEGG) (RBH) B	pyruvate + 2-oxobutanoate + H+  <-->  2-aceto-2-hydroxy-butanoate + CO2	ILEUSYN-PWY																1*GKFG-1012-MONOMER
ENZRXNKFG-496	krh:KRH_10210 ilvB; acetolactate synthase 1 catalytic subunit (EC:2.2.1.6); K01652 acetolactate synthase I/II/III large subunit [EC:2.2.1.6] (db=KEGG) (RBH) B	2 pyruvate + H+  <-->  (S)-2-acetolactate + CO2	VALSYN-PWY																1*GKFG-1012-MONOMER
ENZRXNKFG-497	acetolactate synthase small subunit; K01653 acetolactate synthase I/III small subunit [EC:2.2.1.6] (db=KEGG evalue=0.0 bit_score=213.0 identity=66.5 coverage=95.32163742690058) (BLAST) C	pyruvate + 2-oxobutanoate + H+  <-->  2-aceto-2-hydroxy-butanoate + CO2	ILEUSYN-PWY																1*GKFG-1011-MONOMER
ENZRXNKFG-498	acetolactate synthase small subunit; K01653 acetolactate synthase I/III small subunit [EC:2.2.1.6] (db=KEGG evalue=0.0 bit_score=213.0 identity=66.5 coverage=95.32163742690058) (BLAST) C	2 pyruvate + H+  <-->  (S)-2-acetolactate + CO2	VALSYN-PWY																1*GKFG-1011-MONOMER
ENZRXNKFG-499	mcu:HMPREF0573_11480 ilvC; ketol-acid reductoisomerase (EC:1.1.1.86); K00053 ketol-acid reductoisomerase [EC:1.1.1.86] (db=KEGG) (RBH) B	2,3-dihydroxy-3-methylvalerate + NADP+  <-->  2-aceto-2-hydroxy-butanoate + NADPH + H+	ILEUSYN-PWY																1*GKFG-1010-MONOMER
ENZRXNKFG-500	mcu:HMPREF0573_11480 ilvC; ketol-acid reductoisomerase (EC:1.1.1.86); K00053 ketol-acid reductoisomerase [EC:1.1.1.86] (db=KEGG) (RBH) B	2,3-dihydroxy-3-methylbutanoate + NADP+  <-->  (S)-2-acetolactate + NADPH + H+	VALSYN-PWY																1*GKFG-1010-MONOMER
ENZRXNKFG-501	mcu:HMPREF0573_11482 leuB; 3-isopropylmalate dehydrogenase (EC:1.1.1.85); K00052 3-isopropylmalate dehydrogenase [EC:1.1.1.85] (db=KEGG) (RBH) B	(2R,3S)-3-isopropylmalate + NAD+  <-->  (2S)-2-isopropyl-3-oxosuccinate + NADH + H+	LEUSYN-PWY																1*GKFG-1009-MONOMER
ENZRXNKFG-502	mcu:HMPREF0573_11483 ilvE; branched-subunit-amino-acid transaminase (EC:2.6.1.42); K00826 branched-chain amino acid aminotransferase [EC:2.6.1.42] (db=KEGG) (RBH) B	L-valine + 2-oxoglutarate  <-->  L-glutamate + 2-oxoisovalerate	PWY-5057	VALSYN-PWY	ALANINE-VALINESYN-PWY														1*GKFG-1006-MONOMER
ENZRXNKFG-503	mcu:HMPREF0573_11483 ilvE; branched-subunit-amino-acid transaminase (EC:2.6.1.42); K00826 branched-chain amino acid aminotransferase [EC:2.6.1.42] (db=KEGG) (RBH) B	L-leucine + 2-oxoglutarate  <-->  L-glutamate + 4-methyl-2-oxopentanoate	LEUSYN-PWY																1*GKFG-1006-MONOMER
ENZRXNKFG-504	mcu:HMPREF0573_11483 ilvE; branched-subunit-amino-acid transaminase (EC:2.6.1.42); K00826 branched-chain amino acid aminotransferase [EC:2.6.1.42] (db=KEGG) (RBH) B	L-isoleucine + 2-oxoglutarate  <-->  L-glutamate + 2-keto-3-methyl-valerate	ILEUSYN-PWY	ILEUDEG-PWY															1*GKFG-1006-MONOMER
ENZRXNKFG-505	mcu:HMPREF0573_11178 ilvD; dihydroxy-acid dehydratase (EC:4.2.1.9); K01687 dihydroxy-acid dehydratase [EC:4.2.1.9] (db=KEGG) (RBH) B	2,3-dihydroxy-3-methylvalerate  <-->  2-keto-3-methyl-valerate + H2O	ILEUSYN-PWY																1*GKFG-1005-MONOMER
ENZRXNKFG-506	mcu:HMPREF0573_11178 ilvD; dihydroxy-acid dehydratase (EC:4.2.1.9); K01687 dihydroxy-acid dehydratase [EC:4.2.1.9] (db=KEGG) (RBH) B	2,3-dihydroxy-3-methylbutanoate  <-->  2-oxoisovalerate + H2O	VALSYN-PWY																1*GKFG-1005-MONOMER
ENZRXNKFG-507	mcu:HMPREF0573_10303 xylulokinase; K00854 xylulokinase [EC:2.7.1.17] (db=KEGG) (RBH) B	D-xylulose + ATP  <-->  D-xylulose-5-phosphate + ADP + H+	XYLCAT-PWY																1*GKFG-1003-MONOMER
ENZRXNKFG-508	mcu:HMPREF0573_10302 hemL2; glutamate-1-semialdehyde 2,1-aminomutase (EC:5.4.3.8); K01845 glutamate-1-semialdehyde 2,1-aminomutase [EC:5.4.3.8] (db=KEGG) (RBH) B	glutamate-1-semialdehyde  <-->  5-amino-levulinate	PWY-5188																1*GKFG-999-MONOMER
ENZRXNKFG-509	ssm:Spirs_0789 aldehyde dehydrogenase; K00128 aldehyde dehydrogenase (NAD+) [EC:1.2.1.3] (db=KEGG) (RBH) B	D-glyceraldehyde + NAD+ + H2O  <-->  D-glycerate + NADH + 2 H+																	1*GKFG-997-MONOMER
ENZRXNKFG-510	ssm:Spirs_0789 aldehyde dehydrogenase; K00128 aldehyde dehydrogenase (NAD+) [EC:1.2.1.3] (db=KEGG) (RBH) B	3,4-dihydroxyphenylacetaldehyde + NAD+ + H2O  <-->  3,4-dihydroxyphenylacetate + NADH + 2 H+																	1*GKFG-997-MONOMER
ENZRXNKFG-511	ssm:Spirs_0789 aldehyde dehydrogenase; K00128 aldehyde dehydrogenase (NAD+) [EC:1.2.1.3] (db=KEGG) (RBH) B	acetaldehyde + NAD+ + H2O  <-->  acetate + NADH + 2 H+	PWY66-21																1*GKFG-997-MONOMER
ENZRXNKFG-512	ssm:Spirs_0789 aldehyde dehydrogenase; K00128 aldehyde dehydrogenase (NAD+) [EC:1.2.1.3] (db=KEGG) (RBH) B	3-aminopropanal + NAD(P)+ + H2O  <-->  beta-alanine + NAD(P)H + 2 H+																	1*GKFG-997-MONOMER
ENZRXNKFG-513	ssm:Spirs_0789 aldehyde dehydrogenase; K00128 aldehyde dehydrogenase (NAD+) [EC:1.2.1.3] (db=KEGG) (RBH) B	3-dimethylsulfoniopropionaldehyde + NAD+ + H2O  <-->  dimethylsulfoniopropionate + NADH + 2 H+																	1*GKFG-997-MONOMER
ENZRXNKFG-514	ssm:Spirs_0789 aldehyde dehydrogenase; K00128 aldehyde dehydrogenase (NAD+) [EC:1.2.1.3] (db=KEGG) (RBH) B	(2E,6E)-farnesal + NAD+ + H2O  <-->  (2-trans-6-trans)-farnesoate + NADH + 2 H+																	1*GKFG-997-MONOMER
ENZRXNKFG-515	ssm:Spirs_0789 aldehyde dehydrogenase; K00128 aldehyde dehydrogenase (NAD+) [EC:1.2.1.3] (db=KEGG) (RBH) B	3-methoxy-4-hydroxyphenylglycolaldehyde + NAD+ + H2O  <-->  vanillyl mandelate + NADH + 2 H+																	1*GKFG-997-MONOMER
ENZRXNKFG-516	ssm:Spirs_0789 aldehyde dehydrogenase; K00128 aldehyde dehydrogenase (NAD+) [EC:1.2.1.3] (db=KEGG) (RBH) B	3,4-dihydroxyphenylglycolaldehyde + NAD+ + H2O  <-->  3,4-dihydroxymandelate + NADH + H+																	1*GKFG-997-MONOMER
ENZRXNKFG-517	ssm:Spirs_0789 aldehyde dehydrogenase; K00128 aldehyde dehydrogenase (NAD+) [EC:1.2.1.3] (db=KEGG) (RBH) B	5-hydroxyindole acetaldehyde + NAD+ + H2O  <-->  5-hydroxyindole acetate + NADH + 2 H+																	1*GKFG-997-MONOMER
ENZRXNKFG-518	ssm:Spirs_0789 aldehyde dehydrogenase; K00128 aldehyde dehydrogenase (NAD+) [EC:1.2.1.3] (db=KEGG) (RBH) B	an aldehyde + NAD+ + H2O  <-->  a carboxylate + NADH + 2 H+																	1*GKFG-997-MONOMER
ENZRXNKFG-519	ssm:Spirs_0789 aldehyde dehydrogenase; K00128 aldehyde dehydrogenase (NAD+) [EC:1.2.1.3] (db=KEGG) (RBH) B	indole acetaldehyde + NAD+ + H2O  <-->  indole-3-acetate + NADH + 2 H+																	1*GKFG-997-MONOMER
ENZRXNKFG-520	ssm:Spirs_0789 aldehyde dehydrogenase; K00128 aldehyde dehydrogenase (NAD+) [EC:1.2.1.3] (db=KEGG) (RBH) B	imidazole acetaldehyde + NAD+ + H2O  <-->  4-imidazoleacetate + NADH + 2 H+																	1*GKFG-997-MONOMER
ENZRXNKFG-521	ssm:Spirs_0789 aldehyde dehydrogenase; K00128 aldehyde dehydrogenase (NAD+) [EC:1.2.1.3] (db=KEGG) (RBH) B	3-aminopropanal + NAD(P)+ + H2O  <-->  beta-alanine + NAD(P)H + 2 H+																	1*GKFG-997-MONOMER
ENZRXNKFG-522	ssm:Spirs_0789 aldehyde dehydrogenase; K00128 aldehyde dehydrogenase (NAD+) [EC:1.2.1.3] (db=KEGG) (RBH) B	a fatty aldehyde + NAD+ + H2O  <-->  a fatty acid + NADH + H+																	1*GKFG-997-MONOMER
ENZRXNKFG-523	ssm:Spirs_0789 aldehyde dehydrogenase; K00128 aldehyde dehydrogenase (NAD+) [EC:1.2.1.3] (db=KEGG) (RBH) B	4-acetamidobutanal + NAD+ + H2O  <-->  4-acetamidobutanoate + NADH + 2 H+																	1*GKFG-997-MONOMER
ENZRXNKFG-524	ssm:Spirs_0789 aldehyde dehydrogenase; K00128 aldehyde dehydrogenase (NAD+) [EC:1.2.1.3] (db=KEGG) (RBH) B	D-glyceraldehyde-3-phosphate + NAD+ + H2O  <-->  3-phospho-D-glycerate + NADH + 2 H+																	1*GKFG-997-MONOMER
ENZRXNKFG-525	carbonic anhydrase; K01673 carbonic anhydrase [EC:4.2.1.1] (db=KEGG evalue=9.5e-38 bit_score=162.0 identity=50.3 coverage=98.76543209876543) (BLAST) C	bicarbonate + H+  <-->  CO2 + H2O																	1*GKFG-995-MONOMER
ENZRXNKFG-526	carbonic anhydrase; K01673 carbonic anhydrase [EC:4.2.1.1] (db=KEGG evalue=9.5e-38 bit_score=162.0 identity=50.3 coverage=98.76543209876543) (BLAST) C	carbonic acid  <-->  CO2 + H2O																	1*GKFG-995-MONOMER
ENZRXNKFG-527	phosphotransferase system enzyme IIA component (EC:2.7.1.69); K02777 PTS system, glucose-specific IIA component [EC:2.7.1.69] (db=KEGG evalue=8.2e-34 bit_score=149.0 identity=50.0 coverage=90.6832298136646) (BLAST) C	sucrose + a protein-Npi-phospho-L-histidine  <-->  a [protein]-L-histidine + sucrose-6-phosphate																	1*GKFG-990-MONOMER
ENZRXNKFG-528	phosphotransferase system enzyme IIA component (EC:2.7.1.69); K02777 PTS system, glucose-specific IIA component [EC:2.7.1.69] (db=KEGG evalue=8.2e-34 bit_score=149.0 identity=50.0 coverage=90.6832298136646) (BLAST) C	a protein-Npi-phospho-L-histidine + lactose  <-->  a [protein]-L-histidine + lactose 6-phosphate																	1*GKFG-990-MONOMER
ENZRXNKFG-529	phosphotransferase system enzyme IIA component (EC:2.7.1.69); K02777 PTS system, glucose-specific IIA component [EC:2.7.1.69] (db=KEGG evalue=8.2e-34 bit_score=149.0 identity=50.0 coverage=90.6832298136646) (BLAST) C	D-fructose + a protein-Npi-phospho-L-histidine  <-->  a [protein]-L-histidine + fructose-1-phosphate + H2O																	1*GKFG-990-MONOMER
ENZRXNKFG-530	phosphotransferase system enzyme IIA component (EC:2.7.1.69); K02777 PTS system, glucose-specific IIA component [EC:2.7.1.69] (db=KEGG evalue=8.2e-34 bit_score=149.0 identity=50.0 coverage=90.6832298136646) (BLAST) C	a protein-Npi-phospho-L-histidine + a sugar  <-->  a [protein]-L-histidine + a sugar phosphate																	1*GKFG-990-MONOMER
ENZRXNKFG-531	ach:Achl_1784 ATP-dependent helicase HrpB; K03579 ATP-dependent helicase HrpB [EC:3.6.4.13] (db=KEGG) (RBH) B	ATP + H2O  <-->  ADP + phosphate + H+																	1*GKFG-981-MONOMER
ENZRXNKFG-532	mcu:HMPREF0573_10620 celB; phosphoglucomutase (EC:5.4.2.2); K01835 phosphoglucomutase [EC:5.4.2.2] (db=KEGG) (RBH) B	alpha-D-glucose 1-phosphate  <-->  alpha-D-glucose 6-phosphate	PWY-622	GLYCOCAT-PWY	PWY-6737	GLUCOSE1PMETAB-PWY													1*GKFG-980-MONOMER
ENZRXNKFG-533	putative glutaminase; K01448 N-acetylmuramoyl-L-alanine amidase [EC:3.5.1.28] (db=KEGG evalue=0.0 bit_score=215.0 identity=40.3 coverage=97.59450171821305) (BLAST) C	GlcNAc-1,6-anhMurNAc-L-Ala-gamma-D-Glu-DAP-D-Ala + H2O  <-->  N-acetyl-beta-D-glucosamine(anhydrous)-N-acetylmuramate + L-Ala-gamma-D-Glu-DAP-D-Ala																	1*GKFG-978-MONOMER
ENZRXNKFG-534	putative glutaminase; K01448 N-acetylmuramoyl-L-alanine amidase [EC:3.5.1.28] (db=KEGG evalue=0.0 bit_score=215.0 identity=40.3 coverage=97.59450171821305) (BLAST) C	a peptidoglycan + H2O  <-->  N-acetylmuramate + a peptide																	1*GKFG-978-MONOMER
ENZRXNKFG-535	paz:TIA2EST2_02200 methylmalonate-semialdehyde dehydrogenase; K00140 malonate-semialdehyde dehydrogenase (acetylating) / methylmalonate-semialdehyde dehydrogenase [EC:1.2.1.18 1.2.1.27] (db=KEGG) (RBH) B	methylmalonate semialdehyde + NAD+ + coenzyme A + H2O  <-->  propanoyl-CoA + bicarbonate + NADH + H+																	1*GKFG-977-MONOMER
ENZRXNKFG-536	paz:TIA2EST2_02200 methylmalonate-semialdehyde dehydrogenase; K00140 malonate-semialdehyde dehydrogenase (acetylating) / methylmalonate-semialdehyde dehydrogenase [EC:1.2.1.18 1.2.1.27] (db=KEGG) (RBH) B	malonate semialdehyde + NAD(P)+ + coenzyme A  <-->  acetyl-CoA + CO2 + NAD(P)H	PWY-6373																1*GKFG-977-MONOMER
ENZRXNKFG-537	cfi:Celf_1658 pyridoxal-phosphate dependent TrpB-like enzyme (EC:4.2.1.20); K06001 tryptophan synthase beta chain [EC:4.2.1.20] (db=KEGG) (RBH) B	(1S,2R)-1-C-(indol-3-yl)glycerol 3-phosphate + L-serine  <-->  L-tryptophan + D-glyceraldehyde-3-phosphate + H2O																	1*GKFG-966-MONOMER
ENZRXNKFG-538	pak:HMPREF0675_3964 menB; naphthoate synthase (EC:4.1.3.36); K01661 naphthoate synthase [EC:4.1.3.36] (db=KEGG) (RBH) B	4-(2'-carboxyphenyl)-4-oxobutyryl-CoA + H+  <-->  1,4-dihydroxy-2-naphthoyl-CoA + H2O	PWY-5837																1*GKFG-964-MONOMER
ENZRXNKFG-539	menC; O-succinylbenzoate-CoA synthase (EC:4.2.1.113); K02549 O-succinylbenzoate synthase [EC:4.2.1.113] (db=KEGG evalue=0.0 bit_score=291.0 identity=48.6 coverage=84.48753462603878) (BLAST) C	(1R,6R)-6-hydroxy-2-succinylcyclohexa-2,4-diene-1-carboxylate  <-->  o-succinylbenzoate + H2O	PWY-5837																1*GKFG-962-MONOMER
ENZRXNKFG-540	2-succinyl-5-enolpyruvyl-6-hydroxy-3-cyclohexene-1-carboxylate synthase; K02551 2-succinyl-5-enolpyruvyl-6-hydroxy-3-cyclohexene-1-carboxylate synthase [EC:2.2.1.9] (db=KEGG evalue=0.0 bit_score=217.0 identity=39.3 coverage=48.484848484848484) (BLAST) C	isochorismate + 2-oxoglutarate + H+  <-->  2-succinyl-5-enolpyruvyl-6-hydroxy-3-cyclohexene-1-carboxylate + CO2	PWY-5837																1*GKFG-961-MONOMER
ENZRXNKFG-541	isochorismate synthase; K02552 menaquinone-specific isochorismate synthase [EC:5.4.4.2] (db=KEGG evalue=0.0 bit_score=230.0 identity=36.6 coverage=84.88888888888889) (BLAST) C	chorismate  <-->  isochorismate	PWY-5837																1*GKFG-960-MONOMER
ENZRXNKFG-542	iva:Isova_0655 translation elongation factor Tu (EC:2.7.7.4); K02358 elongation factor Tu (db=KEGG) (RBH) B	sulfate + ATP + H+  <-->  adenosine 5'-phosphosulfate + diphosphate	PWY-5340																1*GKFG-956-MONOMER
ENZRXNKFG-543	iva:Isova_0655 translation elongation factor Tu (EC:2.7.7.4); K02358 elongation factor Tu (db=KEGG) (RBH) B	selenate + ATP  <-->  adenosine 5'-phosphoselenate + diphosphate																	1*GKFG-956-MONOMER
ENZRXNKFG-544	pfr:PFREUD_00290 iol; myo-inositol 2-dehydrogenase (EC:1.1.1.18) (db=KEGG) (RBH) B	myo-inositol + NAD+  <-->  2-keto-myo-inositol + NADH + H+	P562-PWY	PWY-5940															1*GKFG-938-MONOMER
ENZRXNKFG-545	ahe:Arch_0038 alcohol dehydrogenase zinc-binding domain protein; K00121 S-(hydroxymethyl)glutathione dehydrogenase / alcohol dehydrogenase [EC:1.1.1.284 1.1.1.1] (db=KEGG) (RBH) B	a secondary alcohol + NAD+  <-->  a ketone + NADH + H+																	1*GKFG-935-MONOMER
ENZRXNKFG-546	ahe:Arch_0038 alcohol dehydrogenase zinc-binding domain protein; K00121 S-(hydroxymethyl)glutathione dehydrogenase / alcohol dehydrogenase [EC:1.1.1.284 1.1.1.1] (db=KEGG) (RBH) B	tyrosol + NAD+  <-->  (4-hydroxyphenyl)acetaldehyde + NADH + H+																	1*GKFG-935-MONOMER
ENZRXNKFG-547	ahe:Arch_0038 alcohol dehydrogenase zinc-binding domain protein; K00121 S-(hydroxymethyl)glutathione dehydrogenase / alcohol dehydrogenase [EC:1.1.1.284 1.1.1.1] (db=KEGG) (RBH) B	3-methoxy-4-hydroxyphenylglycol + NAD+  <-->  3-methoxy-4-hydroxyphenylglycolaldehyde + NADH + H+																	1*GKFG-935-MONOMER
ENZRXNKFG-548	ahe:Arch_0038 alcohol dehydrogenase zinc-binding domain protein; K00121 S-(hydroxymethyl)glutathione dehydrogenase / alcohol dehydrogenase [EC:1.1.1.284 1.1.1.1] (db=KEGG) (RBH) B	3,4-dihydroxyphenylglycol + NAD+  <-->  3,4-dihydroxyphenylglycolaldehyde + NADH + H+																	1*GKFG-935-MONOMER
ENZRXNKFG-549	ahe:Arch_0038 alcohol dehydrogenase zinc-binding domain protein; K00121 S-(hydroxymethyl)glutathione dehydrogenase / alcohol dehydrogenase [EC:1.1.1.284 1.1.1.1] (db=KEGG) (RBH) B	5-hydroxyindole acetaldehyde + NADH + H+  <-->  5-hydroxytryptophol + NAD+																	1*GKFG-935-MONOMER
ENZRXNKFG-550	ahe:Arch_0038 alcohol dehydrogenase zinc-binding domain protein; K00121 S-(hydroxymethyl)glutathione dehydrogenase / alcohol dehydrogenase [EC:1.1.1.284 1.1.1.1] (db=KEGG) (RBH) B	ethanol + NAD+  <-->  acetaldehyde + NADH + H+	ETOH-ACETYLCOA-ANA-PWY	PWY-6587	PWY66-21	FERMENTATION-PWY													1*GKFG-935-MONOMER
ENZRXNKFG-551	ahe:Arch_0038 alcohol dehydrogenase zinc-binding domain protein; K00121 S-(hydroxymethyl)glutathione dehydrogenase / alcohol dehydrogenase [EC:1.1.1.284 1.1.1.1] (db=KEGG) (RBH) B	a primary alcohol + NAD+  <-->  an aldehyde + NADH + H+																	1*GKFG-935-MONOMER
ENZRXNKFG-552	ahe:Arch_0038 alcohol dehydrogenase zinc-binding domain protein; K00121 S-(hydroxymethyl)glutathione dehydrogenase / alcohol dehydrogenase [EC:1.1.1.284 1.1.1.1] (db=KEGG) (RBH) B	5-exo-hydroxycamphor + NAD+  <-->  2,5-diketocamphane + NADH + H+																	1*GKFG-935-MONOMER
ENZRXNKFG-553	ahe:Arch_0038 alcohol dehydrogenase zinc-binding domain protein; K00121 S-(hydroxymethyl)glutathione dehydrogenase / alcohol dehydrogenase [EC:1.1.1.284 1.1.1.1] (db=KEGG) (RBH) B	methionol + NAD+  <-->  3-methylthiopropanal + NADH + H+																	1*GKFG-935-MONOMER
ENZRXNKFG-554	ahe:Arch_0038 alcohol dehydrogenase zinc-binding domain protein; K00121 S-(hydroxymethyl)glutathione dehydrogenase / alcohol dehydrogenase [EC:1.1.1.284 1.1.1.1] (db=KEGG) (RBH) B	2-phenylethanol + NAD+  <-->  phenylacetaldehyde + NADH + H+	PWY-5751																1*GKFG-935-MONOMER
ENZRXNKFG-555	ahe:Arch_0038 alcohol dehydrogenase zinc-binding domain protein; K00121 S-(hydroxymethyl)glutathione dehydrogenase / alcohol dehydrogenase [EC:1.1.1.284 1.1.1.1] (db=KEGG) (RBH) B	2-methylbutanol + NAD+  <-->  2-methylbutanal + NADH + H+																	1*GKFG-935-MONOMER
ENZRXNKFG-556	ahe:Arch_0038 alcohol dehydrogenase zinc-binding domain protein; K00121 S-(hydroxymethyl)glutathione dehydrogenase / alcohol dehydrogenase [EC:1.1.1.284 1.1.1.1] (db=KEGG) (RBH) B	3-methylbutanol + NAD+  <-->  3-methylbutanal + NADH + H+																	1*GKFG-935-MONOMER
ENZRXNKFG-557	ahe:Arch_0038 alcohol dehydrogenase zinc-binding domain protein; K00121 S-(hydroxymethyl)glutathione dehydrogenase / alcohol dehydrogenase [EC:1.1.1.284 1.1.1.1] (db=KEGG) (RBH) B	isobutanol + NAD+  <-->  isobutanal + NADH + H+	PWY-5057																1*GKFG-935-MONOMER
ENZRXNKFG-558	ahe:Arch_0038 alcohol dehydrogenase zinc-binding domain protein; K00121 S-(hydroxymethyl)glutathione dehydrogenase / alcohol dehydrogenase [EC:1.1.1.284 1.1.1.1] (db=KEGG) (RBH) B	choline + NAD+  <-->  betaine aldehyde + NADH + H+	PWY-3722																1*GKFG-935-MONOMER
ENZRXNKFG-559	ahe:Arch_0038 alcohol dehydrogenase zinc-binding domain protein; K00121 S-(hydroxymethyl)glutathione dehydrogenase / alcohol dehydrogenase [EC:1.1.1.284 1.1.1.1] (db=KEGG) (RBH) B	indole-3-ketol + NAD+  <-->  indole-3-glyoxal + NADH + H+																	1*GKFG-935-MONOMER
ENZRXNKFG-560	ahe:Arch_0038 alcohol dehydrogenase zinc-binding domain protein; K00121 S-(hydroxymethyl)glutathione dehydrogenase / alcohol dehydrogenase [EC:1.1.1.284 1.1.1.1] (db=KEGG) (RBH) B	indole-3-glycol + NAD+  <-->  indole-3-glycol aldehyde + NADH + H+																	1*GKFG-935-MONOMER
ENZRXNKFG-561	ahe:Arch_0038 alcohol dehydrogenase zinc-binding domain protein; K00121 S-(hydroxymethyl)glutathione dehydrogenase / alcohol dehydrogenase [EC:1.1.1.284 1.1.1.1] (db=KEGG) (RBH) B	S-hydroxymethylglutathione + NAD(P)+  <-->  S-formylglutathione + NAD(P)H + H+	PWY-1801																1*GKFG-935-MONOMER
ENZRXNKFG-562	MTA/SAH nucleosidase; K01243 S-adenosylhomocysteine/5'-methylthioadenosine nucleosidase [EC:3.2.2.9] (db=KEGG evalue=8.9e-31 bit_score=139.0 identity=40.5 coverage=67.13286713286713) (BLAST) C	S-adenosyl-L-homocysteine + H2O  <-->  S-ribosyl-L-homocysteine + adenine	PWY-6151	PWY-6153															1*GKFG-927-MONOMER
ENZRXNKFG-563	LuxS protein involved in autoinducer AI2 synthesis; K07173 S-ribosylhomocysteine lyase [EC:4.4.1.21] (db=KEGG evalue=0.0 bit_score=231.0 identity=71.8 coverage=96.1038961038961) (BLAST) C	S-ribosyl-L-homocysteine  <-->  L-homocysteine + 4,5-dihydroxy-2,3-pentanedione	PWY-6151	PWY-6153															1*GKFG-926-MONOMER
ENZRXNKFG-564	mcu:HMPREF0573_10607 nrdA; ribonucleotide-diphosphate reductase subunit alpha (EC:1.17.4.1); K00525 ribonucleoside-diphosphate reductase alpha chain [EC:1.17.4.1] (db=KEGG) (RBH) B	dUDP + an oxidized thioredoxin + H2O  <-->  UDP + a reduced thioredoxin	PWY0-166																1*GKFG-923-MONOMER
ENZRXNKFG-565	mcu:HMPREF0573_10607 nrdA; ribonucleotide-diphosphate reductase subunit alpha (EC:1.17.4.1); K00525 ribonucleoside-diphosphate reductase alpha chain [EC:1.17.4.1] (db=KEGG) (RBH) B	a deoxyribonucleoside diphosphate + an oxidized thioredoxin + H2O  <-->  a ribonucleoside diphosphate + a reduced thioredoxin																	1*GKFG-923-MONOMER
ENZRXNKFG-566	serine 3-dehydrogenase (EC:1.1.1.276) (db=KEGG evalue=2.4e-16 bit_score=90.0 identity=59.3 coverage=71.55963302752293) (BLAST) C	L-serine + NADP+  <-->  2-aminomalonate-semialdehyde + NADPH + 2 H+																	1*GKFG-921-MONOMER
ENZRXNKFG-567	mcu:HMPREF0573_10609 nrdB; ribonucleotide-diphosphate reductase subunit beta (EC:1.17.4.1); K00526 ribonucleoside-diphosphate reductase beta chain [EC:1.17.4.1] (db=KEGG) (RBH) B	dUDP + an oxidized thioredoxin + H2O  <-->  UDP + a reduced thioredoxin	PWY0-166																1*GKFG-920-MONOMER
ENZRXNKFG-568	mcu:HMPREF0573_10609 nrdB; ribonucleotide-diphosphate reductase subunit beta (EC:1.17.4.1); K00526 ribonucleoside-diphosphate reductase beta chain [EC:1.17.4.1] (db=KEGG) (RBH) B	a deoxyribonucleoside diphosphate + an oxidized thioredoxin + H2O  <-->  a ribonucleoside diphosphate + a reduced thioredoxin																	1*GKFG-920-MONOMER
ENZRXNKFG-569	protein tyrosine phosphatase; K01104 protein-tyrosine phosphatase [EC:3.1.3.48] (db=KEGG evalue=1.8e-22 bit_score=111.0 identity=51.3 coverage=71.42857142857143) (BLAST) C	a protein-L-tyrosine phosphate + H2O  <-->  phosphate + a [protein]-L-tyrosine																	1*GKFG-916-MONOMER
ENZRXNKFG-570	sct:SCAT_5360 hypothetical protein; K00088 IMP dehydrogenase [EC:1.1.1.205] (db=KEGG) (RBH) B	IMP + NAD+ + H2O  <-->  XMP + NADH + H+	PWY-6125																1*GKFG-915-MONOMER
ENZRXNKFG-571	Serine/threonine protein kinase PkaA (EC:2.7.11.1); K08884 serine/threonine protein kinase, bacterial [EC:2.7.11.1] (db=KEGG evalue=0.0 bit_score=206.0 identity=32.6 coverage=89.00862068965517) (BLAST) C	a protein + ATP  <-->  a phosphoprotein + ADP																	1*GKFG-912-MONOMER
ENZRXNKFG-572	nfa:nfa37970 hrpA; ATP-dependent helicase; K03578 ATP-dependent helicase HrpA [EC:3.6.4.13] (db=KEGG) (RBH) B	ATP + H2O  <-->  ADP + phosphate + H+																	1*GKFG-911-MONOMER
ENZRXNKFG-573	ahe:Arch_1354 electron-transferring-flavoproteindehydrogenase (EC:1.5.5.1); K00313 electron transfer flavoprotein-quinone oxidoreductase [EC:1.5.5.-] (db=KEGG) (RBH) B	a reduced electron-transfer flavoprotein + a ubiquinone  <-->  an oxidized electron-transfer flavoprotein + a ubiquinol																	1*GKFG-900-MONOMER
ENZRXNKFG-574	aau:AAur_3646 inosine-uridine preferring nucleoside hydrolase (IunH); K01239 purine nucleosidase [EC:3.2.2.1] (db=KEGG) (RBH) B	guanosine + H2O  <-->  D-ribose + guanine	PWY-6599																1*GKFG-890-MONOMER
ENZRXNKFG-575	aau:AAur_3646 inosine-uridine preferring nucleoside hydrolase (IunH); K01239 purine nucleosidase [EC:3.2.2.1] (db=KEGG) (RBH) B	xanthosine + H2O  <-->  D-ribose + xanthine																	1*GKFG-890-MONOMER
ENZRXNKFG-576	aau:AAur_3646 inosine-uridine preferring nucleoside hydrolase (IunH); K01239 purine nucleosidase [EC:3.2.2.1] (db=KEGG) (RBH) B	a purine ribonucleoside + H2O  <-->  D-ribose + a purine base																	1*GKFG-890-MONOMER
ENZRXNKFG-577	bcv:Bcav_3818 monovalent cation/H+ antiporter subunit A (EC:1.6.99.5); K05565 multicomponent Na+:H+ antiporter subunit A (db=KEGG) (RBH) B	NADH + an oxidized electron acceptor + H+  <-->  NAD+ + a reduced electron acceptor																	1*GKFG-870-MONOMER
ENZRXNKFG-578	bcv:Bcav_3818 monovalent cation/H+ antiporter subunit A (EC:1.6.99.5); K05565 multicomponent Na+:H+ antiporter subunit A (db=KEGG) (RBH) B	menadione + NADH + H+  <-->  menadiol + NAD+																	1*GKFG-870-MONOMER
ENZRXNKFG-579	mlu:Mlut_04270 sucC; succinyl-CoA synthetase subunit beta (EC:6.2.1.5); K01903 succinyl-CoA synthetase beta subunit [EC:6.2.1.5] (db=KEGG) (RBH) B	succinate + ATP + coenzyme A  <-->  succinyl-CoA + ADP + phosphate	TCA																1*GKFG-868-MONOMER
ENZRXNKFG-580	ahe:Arch_1295 succinyl-CoA synthetase subunit alpha (EC:6.2.1.5); K01902 succinyl-CoA synthetase alpha subunit [EC:6.2.1.5] (db=KEGG) (RBH) B	succinate + ATP + coenzyme A  <-->  succinyl-CoA + ADP + phosphate	TCA																1*GKFG-867-MONOMER
ENZRXNKFG-581	bfa:Bfae_24100 IMP cyclohydrolase/phosphoribosylaminoimidazolecarboxamide formyltransferase (EC:2.1.2.3); K00602 phosphoribosylaminoimidazolecarboxamide formyltransferase / IMP cyclohydrolase [EC:2.1.2.3 3.5.4.10] (db=KEGG) (RBH) B	IMP + H2O  <-->  phosphoribosyl-formamido-carboxamide	PWY-6123																1*GKFG-865-MONOMER
ENZRXNKFG-582	bfa:Bfae_24100 IMP cyclohydrolase/phosphoribosylaminoimidazolecarboxamide formyltransferase (EC:2.1.2.3); K00602 phosphoribosylaminoimidazolecarboxamide formyltransferase / IMP cyclohydrolase [EC:2.1.2.3 3.5.4.10] (db=KEGG) (RBH) B	aminoimidazole carboxamide ribonucleotide + 10-formyl-tetrahydrofolate  <-->  phosphoribosyl-formamido-carboxamide + tetrahydrofolate	PWY-6123																1*GKFG-865-MONOMER
ENZRXNKFG-583	crd:CRES_0981 pip; proline iminopeptidase (EC:3.4.11.5) (db=KEGG) (RBH) B	a L-prolyl peptide  <-->  a peptide + L-proline																	1*GKFG-864-MONOMER
ENZRXNKFG-584	pmmB; phosphomannomutase (EC:5.4.2.8); K01840 phosphomannomutase [EC:5.4.2.8] (db=KEGG evalue=0.0 bit_score=274.0 identity=67.5 coverage=95.7943925233645) (BLAST) C	alpha-D-mannose 1-phosphate  <-->  D-mannose 6-phosphate	PWY-5659																1*GKFG-858-MONOMER
ENZRXNKFG-585	mcu:HMPREF0573_11096 atpB; H(+)-transporting two-sector ATPase F(0) A subunit (EC:3.6.3.14); K02108 F-type H+-transporting ATPase subunit a [EC:3.6.3.14] (db=KEGG) (RBH) B	ATP + H2O + 3 H+  <-->  phosphate + ADP + 4 H+	PWY-6126																1*GKFG-849-MONOMER
ENZRXNKFG-586	atpE; H(+)-transporting two-sector ATPase (EC:3.6.3.14); K02110 F-type H+-transporting ATPase subunit c [EC:3.6.3.14] (db=KEGG evalue=4.7e-23 bit_score=112.0 identity=78.6 coverage=97.05882352941177) (BLAST) C	ATP + H2O + 3 H+  <-->  phosphate + ADP + 4 H+	PWY-6126																1*GKFG-848-MONOMER
ENZRXNKFG-587	ATP synthase subunit b; K02109 F-type H+-transporting ATPase subunit b [EC:3.6.3.14] (db=KEGG evalue=8.6e-35 bit_score=152.0 identity=46.2 coverage=91.8918918918919) (BLAST) C	ATP + H2O + 3 H+  <-->  phosphate + ADP + 4 H+	PWY-6126																1*GKFG-847-MONOMER
ENZRXNKFG-588	ATP synthase F1 subunit delta; K02113 F-type H+-transporting ATPase subunit delta [EC:3.6.3.14] (db=KEGG evalue=6.2e-29 bit_score=133.0 identity=29.1 coverage=97.47292418772562) (BLAST) C	ATP + H2O + 3 H+  <-->  phosphate + ADP + 4 H+	PWY-6126																1*GKFG-846-MONOMER
ENZRXNKFG-589	ahe:Arch_0365 ATP synthase F1 subunit alpha; K02111 F-type H+-transporting ATPase subunit alpha [EC:3.6.3.14] (db=KEGG) (RBH) B	ATP + H2O + 3 H+  <-->  phosphate + ADP + 4 H+	PWY-6126																1*GKFG-845-MONOMER
ENZRXNKFG-590	ahe:Arch_0366 ATP synthase F1 subunit gamma; K02115 F-type H+-transporting ATPase subunit gamma [EC:3.6.3.14] (db=KEGG) (RBH) B	ATP + H2O + 3 H+  <-->  phosphate + ADP + 4 H+	PWY-6126																1*GKFG-844-MONOMER
ENZRXNKFG-591	mcu:HMPREF0573_11102 atpD; F0F1 ATP synthase subunit beta (EC:3.6.3.14); K02112 F-type H+-transporting ATPase subunit beta [EC:3.6.3.14] (db=KEGG) (RBH) B	ATP + H2O + 3 H+  <-->  phosphate + ADP + 4 H+	PWY-6126																1*GKFG-843-MONOMER
ENZRXNKFG-592	bcv:Bcav_1314 N-acetylglucosamine-6-phosphate deacetylase (EC:3.5.1.25); K01443 N-acetylglucosamine-6-phosphate deacetylase [EC:3.5.1.25] (db=KEGG) (RBH) B	N-acetyl-D-galactosamine-6-phosphate + H2O  <-->  acetate + D-galactosamine-6-phosphate																	1*GKFG-838-MONOMER
ENZRXNKFG-593	bcv:Bcav_1314 N-acetylglucosamine-6-phosphate deacetylase (EC:3.5.1.25); K01443 N-acetylglucosamine-6-phosphate deacetylase [EC:3.5.1.25] (db=KEGG) (RBH) B	N-acetyl-D-glucosamine-6-phosphate + H2O  <-->  D-glucosamine-6-phosphate + acetate	PWY-6517	GLUAMCAT-PWY															1*GKFG-838-MONOMER
ENZRXNKFG-594	bad:BAD_0776 icd1; isocitrate dehydrogenase (EC:1.1.1.41); K00031 isocitrate dehydrogenase [EC:1.1.1.42] (db=KEGG) (RBH) B	D-threo-isocitrate + NAD+  <-->  2-oxoglutarate + CO2 + NADH																	1*GKFG-821-MONOMER
ENZRXNKFG-595	bad:BAD_0776 icd1; isocitrate dehydrogenase (EC:1.1.1.41); K00031 isocitrate dehydrogenase [EC:1.1.1.42] (db=KEGG) (RBH) B	oxalosuccinate + H+  <-->  2-oxoglutarate + CO2	ISOCITDEH-RXN																1*GKFG-821-MONOMER
ENZRXNKFG-596	bad:BAD_0776 icd1; isocitrate dehydrogenase (EC:1.1.1.41); K00031 isocitrate dehydrogenase [EC:1.1.1.42] (db=KEGG) (RBH) B	D-threo-isocitrate + NADP+  <-->  oxalosuccinate + NADPH + H+	ISOCITDEH-RXN																1*GKFG-821-MONOMER
ENZRXNKFG-597	bad:BAD_0776 icd1; isocitrate dehydrogenase (EC:1.1.1.41); K00031 isocitrate dehydrogenase [EC:1.1.1.42] (db=KEGG) (RBH) B	D-threo-isocitrate + NADP+  <-->  2-oxoglutarate + CO2 + NADPH	ANARESP1-PWY	FERMENTATION-PWY	TCA														1*GKFG-821-MONOMER
ENZRXNKFG-598	mcu:HMPREF0573_10271 pfkL; 6-phosphofructokinase (EC:2.7.1.11); K00850 6-phosphofructokinase [EC:2.7.1.11] (db=KEGG) (RBH) B	ATP + D-fructose-6-phosphate  <-->  ADP + fructose-1,6-bisphosphate + H+	GLYCOLYSIS																1*GKFG-818-MONOMER
ENZRXNKFG-599	mph:MLP_05080 pgi; glucose-6-phosphate isomerase (EC:5.3.1.9); K01810 glucose-6-phosphate isomerase [EC:5.3.1.9] (db=KEGG) (RBH) B	beta-D-glucose-6-phosphate  <-->  D-fructose-6-phosphate	PWY-622	GLYCOLYSIS	GLUCONEO-PWY	PWY-5659													1*GKFG-817-MONOMER
ENZRXNKFG-600	mph:MLP_05080 pgi; glucose-6-phosphate isomerase (EC:5.3.1.9); K01810 glucose-6-phosphate isomerase [EC:5.3.1.9] (db=KEGG) (RBH) B	alpha-D-glucose 6-phosphate  <-->  D-fructose-6-phosphate																	1*GKFG-817-MONOMER
ENZRXNKFG-601	bcv:Bcav_2581 2,5-didehydrogluconate reductase (EC:1.1.1.274); K06221 2,5-diketo-D-gluconate reductase A [EC:1.1.1.274] (db=KEGG) (RBH) B	ethyl-2-methylacetoacetate + NADPH + H+  <-->  ethyl-(2R)-methyl-(3S)-hydroxybutanoate + NADP+																	1*GKFG-816-MONOMER
ENZRXNKFG-602	bcv:Bcav_2581 2,5-didehydrogluconate reductase (EC:1.1.1.274); K06221 2,5-diketo-D-gluconate reductase A [EC:1.1.1.274] (db=KEGG) (RBH) B	NADPH + 2,5-didehydro-D-gluconate + H+  <-->  2-keto-D-gluconate + NADP+																	1*GKFG-816-MONOMER
ENZRXNKFG-603	ske:Sked_35330 exodeoxyribonuclease III; K01142 exodeoxyribonuclease III [EC:3.1.11.2] (db=KEGG) (RBH) B	DNA(n)  <-->  DNA(n-1) + a nucleoside monophosphate																	1*GKFG-805-MONOMER
ENZRXNKFG-604	pyrE; orotate phosphoribosyltransferase (EC:2.4.2.10); K00762 orotate phosphoribosyltransferase [EC:2.4.2.10] (db=KEGG evalue=0.0 bit_score=258.0 identity=68.1 coverage=97.39583333333334) (BLAST) C	orotidine-5'-phosphate + diphosphate  <-->  5-phospho-alpha-D-ribose 1-diphosphate + orotate	PWY-5686																1*GKFG-804-MONOMER
ENZRXNKFG-605	ahe:Arch_0192 fructose-bisphosphate aldolase; K01624 fructose-bisphosphate aldolase, class II [EC:4.1.2.13] (db=KEGG) (RBH) B	fructose-1,6-bisphosphate  <-->  dihydroxyacetone phosphate + D-glyceraldehyde-3-phosphate	GLYCOLYSIS	GLUCONEO-PWY															1*GKFG-801-MONOMER
ENZRXNKFG-606	ahe:Arch_0192 fructose-bisphosphate aldolase; K01624 fructose-bisphosphate aldolase, class II [EC:4.1.2.13] (db=KEGG) (RBH) B	fructose-1-phosphate  <-->  dihydroxyacetone phosphate + D-glyceraldehyde																	1*GKFG-801-MONOMER
ENZRXNKFG-607	bcv:Bcav_1171 UDP-galactopyranose mutase (EC:5.4.99.9); K01854 UDP-galactopyranose mutase [EC:5.4.99.9] (db=KEGG) (RBH) B	UDP-D-galactose  <-->  UDP-D-galacto-1,4-furanose																	1*GKFG-795-MONOMER
ENZRXNKFG-608	carbamoyl-phosphate synthase small subunit (EC:6.3.5.5); K01956 carbamoyl-phosphate synthase small subunit [EC:6.3.5.5] (db=KEGG evalue=0.0 bit_score=221.0 identity=65.1 coverage=83.16326530612244) (BLAST) C	2 ATP + L-glutamine + bicarbonate + H2O  <-->  L-glutamate + 2 ADP + phosphate + carbamoyl-phosphate + 2 H+	ARGSYN-PWY	ARGSYNBSUB-PWY	PWY-5686														1*GKFG-792-MONOMER
ENZRXNKFG-609	iva:Isova_1606 carbamoyl-phosphate synthase small subunit (EC:6.3.5.5); K01956 carbamoyl-phosphate synthase small subunit [EC:6.3.5.5] (db=KEGG) (RBH) B	2 ATP + L-glutamine + bicarbonate + H2O  <-->  L-glutamate + 2 ADP + phosphate + carbamoyl-phosphate + 2 H+	ARGSYN-PWY	ARGSYNBSUB-PWY	PWY-5686														1*GKFG-791-MONOMER
ENZRXNKFG-610	bcv:Bcav_2038 carbamoyl-phosphate synthase large subunit; K01955 carbamoyl-phosphate synthase large subunit [EC:6.3.5.5] (db=KEGG) (RBH) B	2 ATP + L-glutamine + bicarbonate + H2O  <-->  L-glutamate + 2 ADP + phosphate + carbamoyl-phosphate + 2 H+	ARGSYN-PWY	ARGSYNBSUB-PWY	PWY-5686														1*GKFG-790-MONOMER
ENZRXNKFG-611	carbamoyl-phosphate synthase large subunit; K01955 carbamoyl-phosphate synthase large subunit [EC:6.3.5.5] (db=KEGG evalue=0.0 bit_score=352.0 identity=69.4 coverage=99.22779922779922) (BLAST) C	2 ATP + L-glutamine + bicarbonate + H2O  <-->  L-glutamate + 2 ADP + phosphate + carbamoyl-phosphate + 2 H+	ARGSYN-PWY	ARGSYNBSUB-PWY	PWY-5686														1*GKFG-789-MONOMER
ENZRXNKFG-612	glutamine amidotransferase; K01951 GMP synthase (glutamine-hydrolysing) [EC:6.3.5.2] (db=KEGG evalue=6.8e-35 bit_score=153.0 identity=36.9 coverage=96.82539682539682) (BLAST) C	XMP + L-glutamine + ATP + H2O  <-->  L-glutamate + GMP + diphosphate + AMP + 2 H+	PWY-6125																1*GKFG-785-MONOMER
ENZRXNKFG-613	fsy:FsymDg_0252 phosphoserine aminotransferase (EC:2.6.1.52); K00831 phosphoserine aminotransferase [EC:2.6.1.52] (db=KEGG) (RBH) B	2-oxo-3-hydroxy-4-phosphobutanoate + L-glutamate  <-->  4-phospho-hydroxy-L-threonine + 2-oxoglutarate	PYRIDOXSYN-PWY																1*GKFG-779-MONOMER
ENZRXNKFG-614	fsy:FsymDg_0252 phosphoserine aminotransferase (EC:2.6.1.52); K00831 phosphoserine aminotransferase [EC:2.6.1.52] (db=KEGG) (RBH) B	3-phospho-L-serine + 2-oxoglutarate  <-->  L-glutamate + 3-phospho-hydroxypyruvate	SERSYN-PWY																1*GKFG-779-MONOMER
ENZRXNKFG-615	putative sortase; K07284 sortase A [EC:3.4.22.70] (db=KEGG evalue=0.0 bit_score=213.0 identity=38.9 coverage=86.5625) (BLAST) C	a protein with LPXTG motif + a pentaglycine cross-bridge of peptidoglycan  <-->  a protein with LPXT - pentaglycine cross-bridge of peptidoglycan + glycine																	1*GKFG-770-MONOMER
ENZRXNKFG-616	afn:Acfer_0497 putative transcriptional regulator; K03655 ATP-dependent DNA helicase RecG [EC:3.6.4.12] (db=KEGG) (RBH) B	ATP + H2O  <-->  ADP + phosphate + H+																	1*GKFG-768-MONOMER
ENZRXNKFG-617	sro:Sros_2818 methionine adenosyltransferase (EC:2.5.1.6); K00789 S-adenosylmethionine synthetase [EC:2.5.1.6] (db=KEGG) (RBH) B	ATP + L-methionine + H2O  <-->  phosphate + diphosphate + S-adenosyl-L-methionine	SAM-PWY																1*GKFG-766-MONOMER
ENZRXNKFG-618	ace:Acel_1032 ribosomal large subunit pseudouridine synthase D; K06180 23S rRNA pseudouridine1911/1915/1917 synthase [EC:5.4.99.23] (db=KEGG) (RBH) B	a 23S rRNA uridine1911/1915/1917  <-->  a 23S rRNA pseudouridine1911/1915/1917																	1*GKFG-754-MONOMER
ENZRXNKFG-619	DNA polymerase III, delta subunit; K02340 DNA polymerase III subunit delta [EC:2.7.7.7] (db=KEGG evalue=0.0 bit_score=246.0 identity=43.3 coverage=93.23076923076923) (BLAST) C	a deoxyribonucleoside triphosphate + DNA(n)  <-->  diphosphate + DNA(n+1)																	1*GKFG-750-MONOMER
ENZRXNKFG-620	two-component system histidine kinase; K02484 two-component system, OmpR family, sensor kinase [EC:2.7.13.3] (db=KEGG evalue=0.0 bit_score=269.0 identity=36.5 coverage=78.71198568872988) (BLAST) C	ATP + a [protein]-L-histidine  <-->  ADP + a protein N-phospho-L-histidine + H+																	1*GKFG-746-MONOMER
ENZRXNKFG-621	bcv:Bcav_1600 DEAD/DEAH box helicase; K03655 ATP-dependent DNA helicase RecG [EC:3.6.4.12] (db=KEGG) (RBH) B	ATP + H2O  <-->  ADP + phosphate + H+																	1*GKFG-739-MONOMER
ENZRXNKFG-622	N6-adenine-specific methylase; K08316 16S rRNA (guanine966-N2)-methyltransferase [EC:2.1.1.171] (db=KEGG evalue=1.6e-34 bit_score=151.0 identity=43.2 coverage=91.54228855721394) (BLAST) C	S-adenosyl-L-methionine + guanine966 in 16S rRNA  <-->  S-adenosyl-L-homocysteine + N2-methylguanine966 in 16S rRNA																	1*GKFG-738-MONOMER
ENZRXNKFG-623	Phosphopantetheine adenylyltransferase (EC:2.7.7.3); K00954 pantetheine-phosphate adenylyltransferase [EC:2.7.7.3] (db=KEGG evalue=2.8e-33 bit_score=147.0 identity=47.4 coverage=79.47368421052632) (BLAST) C	4'-phosphopantetheine + ATP + H+  <-->  dephospho-CoA + diphosphate	COA-PWY																1*GKFG-737-MONOMER
ENZRXNKFG-624	ribonuclease III; K03685 ribonuclease III [EC:3.1.26.3] (db=KEGG evalue=0.0 bit_score=257.0 identity=57.9 coverage=93.33333333333333) (BLAST) C	RNase III mRNA processing substrate  <-->  RNase III processing product mRNA + 2 a single-stranded RNA																	1*GKFG-734-MONOMER
ENZRXNKFG-625	mutM; formamidopyrimidine-DNA glycosylase (EC:4.2.99.18); K10563 formamidopyrimidine-DNA glycosylase [EC:3.2.2.23 4.2.99.18] (db=KEGG evalue=0.0 bit_score=251.0 identity=42.8 coverage=98.01980198019803) (BLAST) C	a DNA containing abasic site  <-->  a 5'-phosphopolynucleotide + a 3'-terminal unsaturated sugar																	1*GKFG-733-MONOMER
ENZRXNKFG-626	mutM; formamidopyrimidine-DNA glycosylase (EC:4.2.99.18); K10563 formamidopyrimidine-DNA glycosylase [EC:3.2.2.23 4.2.99.18] (db=KEGG evalue=0.0 bit_score=251.0 identity=42.8 coverage=98.01980198019803) (BLAST) C	a damaged DNA pyrimidine  <-->  a DNA containing a apyrimidinic site																	1*GKFG-733-MONOMER
ENZRXNKFG-627	mutM; formamidopyrimidine-DNA glycosylase (EC:4.2.99.18); K10563 formamidopyrimidine-DNA glycosylase [EC:3.2.2.23 4.2.99.18] (db=KEGG evalue=0.0 bit_score=251.0 identity=42.8 coverage=98.01980198019803) (BLAST) C	a damaged DNA (purine or pyrimidine)  <-->  an AP(apurinic or apyrimidinic) site created by glycosylic bond cleavage																	1*GKFG-733-MONOMER
ENZRXNKFG-628	mutM; formamidopyrimidine-DNA glycosylase (EC:4.2.99.18); K10563 formamidopyrimidine-DNA glycosylase [EC:3.2.2.23 4.2.99.18] (db=KEGG evalue=0.0 bit_score=251.0 identity=42.8 coverage=98.01980198019803) (BLAST) C	a DNA containing 2,6-diamino-4-hydroxy-5-formamidopyrimidine + H2O  <-->  2,6-diamino-4-hydroxy-5-formamidopyrimidine + DNAn																	1*GKFG-733-MONOMER
ENZRXNKFG-629	cfi:Celf_2890 2,3,4,5-tetrahydropyridine-2,6-dicarboxylate N-succinyltransferase; K00674 2,3,4,5-tetrahydropyridine-2-carboxylate N-succinyltransferase [EC:2.3.1.117] (db=KEGG) (RBH) B	(S)-2,3,4,5-tetrahydrodipicolinate + succinyl-CoA + H2O  <-->  N-succinyl-2-amino-6-ketopimelate + coenzyme A																	1*GKFG-731-MONOMER
ENZRXNKFG-630	serine/threonine protein kinase (EC:2.7.11.17) (db=KEGG evalue=0.0 bit_score=254.0 identity=30.7 coverage=96.4349376114082) (BLAST) C	ATP + a protein  <-->  ADP + a phosphoprotein																	1*GKFG-724-MONOMER
ENZRXNKFG-631	fabG; 3-ketoacyl-ACP reductase (EC:1.1.1.100); K07535 2-hydroxycyclohexanecarboxyl-CoA dehydrogenase [EC:1.1.1.-] (db=KEGG evalue=0.0 bit_score=249.0 identity=50.4 coverage=95.2755905511811) (BLAST) C	a cis,cis-delta19,31-3-oxo-C50:2-[acp] + NADPH  <-->  a cis,cis-delta19,31-3-hydroxyC50:2-[acp] + NADP+																	1*GKFG-720-MONOMER
ENZRXNKFG-632	fabG; 3-ketoacyl-ACP reductase (EC:1.1.1.100); K07535 2-hydroxycyclohexanecarboxyl-CoA dehydrogenase [EC:1.1.1.-] (db=KEGG evalue=0.0 bit_score=249.0 identity=50.4 coverage=95.2755905511811) (BLAST) C	a cis-delta17-3-oxo-C36:1-[acp] + NADPH  <-->  a cis-delta17-3-hydroxyC36:1-[acp] + NADP+																	1*GKFG-720-MONOMER
ENZRXNKFG-633	fabG; 3-ketoacyl-ACP reductase (EC:1.1.1.100); K07535 2-hydroxycyclohexanecarboxyl-CoA dehydrogenase [EC:1.1.1.-] (db=KEGG evalue=0.0 bit_score=249.0 identity=50.4 coverage=95.2755905511811) (BLAST) C	a cis,cis-delta11,29-3-oxo-C48:2-[acp] + NADPH  <-->  a cis,cis-delta11,29-3-hydroxyC48:2-[acp] + NADP+																	1*GKFG-720-MONOMER
ENZRXNKFG-634	fabG; 3-ketoacyl-ACP reductase (EC:1.1.1.100); K07535 2-hydroxycyclohexanecarboxyl-CoA dehydrogenase [EC:1.1.1.-] (db=KEGG evalue=0.0 bit_score=249.0 identity=50.4 coverage=95.2755905511811) (BLAST) C	a cis-delta5-3-oxo-C24:1-[acp] + NADPH  <-->  a cis-delta5-3-hydroxyC24:1-[acp] + NADP+																	1*GKFG-720-MONOMER
ENZRXNKFG-635	fabG; 3-ketoacyl-ACP reductase (EC:1.1.1.100); K07535 2-hydroxycyclohexanecarboxyl-CoA dehydrogenase [EC:1.1.1.-] (db=KEGG evalue=0.0 bit_score=249.0 identity=50.4 coverage=95.2755905511811) (BLAST) C	a cis,cis-delta17,29-3-oxo-C48:2-[acp] + NADPH  <-->  a cis,cis-delta17,29-3-hydroxyC48:2-[acp] + NADP+																	1*GKFG-720-MONOMER
ENZRXNKFG-636	fabG; 3-ketoacyl-ACP reductase (EC:1.1.1.100); K07535 2-hydroxycyclohexanecarboxyl-CoA dehydrogenase [EC:1.1.1.-] (db=KEGG evalue=0.0 bit_score=249.0 identity=50.4 coverage=95.2755905511811) (BLAST) C	a cis,cis-delta11,23-3-oxo-C42:2-[acp] + NADPH  <-->  a cis,cis-delta11,23-3-hydroxyC42:2-[acp] + NADP+																	1*GKFG-720-MONOMER
ENZRXNKFG-637	fabG; 3-ketoacyl-ACP reductase (EC:1.1.1.100); K07535 2-hydroxycyclohexanecarboxyl-CoA dehydrogenase [EC:1.1.1.-] (db=KEGG evalue=0.0 bit_score=249.0 identity=50.4 coverage=95.2755905511811) (BLAST) C	a cis,cis-delta21,39-3-oxo-C58:2-[acp] + NADPH  <-->  a cis,cis-delta21,39-3-hydroxyC58:2-[acp] + NADP+																	1*GKFG-720-MONOMER
ENZRXNKFG-638	fabG; 3-ketoacyl-ACP reductase (EC:1.1.1.100); K07535 2-hydroxycyclohexanecarboxyl-CoA dehydrogenase [EC:1.1.1.-] (db=KEGG evalue=0.0 bit_score=249.0 identity=50.4 coverage=95.2755905511811) (BLAST) C	a cis,cis-delta9,27-3-oxo-C46:2-[acp] + NADPH  <-->  a cis,cis-delta9,27-3-hydroxyC46:2-[acp] + NADP+																	1*GKFG-720-MONOMER
ENZRXNKFG-639	fabG; 3-ketoacyl-ACP reductase (EC:1.1.1.100); K07535 2-hydroxycyclohexanecarboxyl-CoA dehydrogenase [EC:1.1.1.-] (db=KEGG evalue=0.0 bit_score=249.0 identity=50.4 coverage=95.2755905511811) (BLAST) C	a cis,cis-delta15,27-3-oxo-C46:2-[acp] + NADPH  <-->  a cis,cis-delta15,27-3-hydroxyC46:2-[acp] + NADP+																	1*GKFG-720-MONOMER
ENZRXNKFG-640	fabG; 3-ketoacyl-ACP reductase (EC:1.1.1.100); K07535 2-hydroxycyclohexanecarboxyl-CoA dehydrogenase [EC:1.1.1.-] (db=KEGG evalue=0.0 bit_score=249.0 identity=50.4 coverage=95.2755905511811) (BLAST) C	a 3-oxo-behenoyl-[acp] + NADPH  <-->  a (R)-3-hydroxybehenoyl-[acp] + NADP+																	1*GKFG-720-MONOMER
ENZRXNKFG-641	fabG; 3-ketoacyl-ACP reductase (EC:1.1.1.100); K07535 2-hydroxycyclohexanecarboxyl-CoA dehydrogenase [EC:1.1.1.-] (db=KEGG evalue=0.0 bit_score=249.0 identity=50.4 coverage=95.2755905511811) (BLAST) C	a cis,cis-delta19,37-3-oxo-C56:2-[acp] + NADPH  <-->  a cis,cis-delta19,37-3-hydroxy-C56:2-[acp] + NADP+																	1*GKFG-720-MONOMER
ENZRXNKFG-642	fabG; 3-ketoacyl-ACP reductase (EC:1.1.1.100); K07535 2-hydroxycyclohexanecarboxyl-CoA dehydrogenase [EC:1.1.1.-] (db=KEGG evalue=0.0 bit_score=249.0 identity=50.4 coverage=95.2755905511811) (BLAST) C	a cis,cis-delta5,17-3-oxo-C36:2-[acp] + NADPH  <-->  a cis,cis-delta5,17-3-hydroxyC36:2[acp] + NADP+																	1*GKFG-720-MONOMER
ENZRXNKFG-643	fabG; 3-ketoacyl-ACP reductase (EC:1.1.1.100); K07535 2-hydroxycyclohexanecarboxyl-CoA dehydrogenase [EC:1.1.1.-] (db=KEGG evalue=0.0 bit_score=249.0 identity=50.4 coverage=95.2755905511811) (BLAST) C	a cis,cis-delta7,25-3-oxo-C44:2-[acp] + NADPH  <-->  a cis,cis-delta7,25-3-hydroxyC44:2-[acp] + NADP+																	1*GKFG-720-MONOMER
ENZRXNKFG-644	fabG; 3-ketoacyl-ACP reductase (EC:1.1.1.100); K07535 2-hydroxycyclohexanecarboxyl-CoA dehydrogenase [EC:1.1.1.-] (db=KEGG evalue=0.0 bit_score=249.0 identity=50.4 coverage=95.2755905511811) (BLAST) C	a cis-delta7-3-oxo-C26:1-[acp] + NADPH  <-->  a cis-delta7-3-hydroxyC26:1-[acp] + NADP+																	1*GKFG-720-MONOMER
ENZRXNKFG-645	fabG; 3-ketoacyl-ACP reductase (EC:1.1.1.100); K07535 2-hydroxycyclohexanecarboxyl-CoA dehydrogenase [EC:1.1.1.-] (db=KEGG evalue=0.0 bit_score=249.0 identity=50.4 coverage=95.2755905511811) (BLAST) C	a cis-delta15-3-oxo-C34:1-[acp] + NADPH  <-->  a cis-delta15-3-hydroxyC34:1-[acp] + NADP+																	1*GKFG-720-MONOMER
ENZRXNKFG-646	fabG; 3-ketoacyl-ACP reductase (EC:1.1.1.100); K07535 2-hydroxycyclohexanecarboxyl-CoA dehydrogenase [EC:1.1.1.-] (db=KEGG evalue=0.0 bit_score=249.0 identity=50.4 coverage=95.2755905511811) (BLAST) C	a cis-delta21-3-oxo-C40:1-[acp] + NADPH  <-->  a cis-delta21-3-hydroxyC40:1-[acp] + NADP+																	1*GKFG-720-MONOMER
ENZRXNKFG-647	fabG; 3-ketoacyl-ACP reductase (EC:1.1.1.100); K07535 2-hydroxycyclohexanecarboxyl-CoA dehydrogenase [EC:1.1.1.-] (db=KEGG evalue=0.0 bit_score=249.0 identity=50.4 coverage=95.2755905511811) (BLAST) C	a cis,cis-delta7,19-3-oxo-C38:2-[acp] + NADPH  <-->  a cis,cis-delta7,19-3-hydroxyC38:2-[acp] + NADP+																	1*GKFG-720-MONOMER
ENZRXNKFG-648	fabG; 3-ketoacyl-ACP reductase (EC:1.1.1.100); K07535 2-hydroxycyclohexanecarboxyl-CoA dehydrogenase [EC:1.1.1.-] (db=KEGG evalue=0.0 bit_score=249.0 identity=50.4 coverage=95.2755905511811) (BLAST) C	a cis-delta13-3-oxo-C32:1-[acp] + NADPH  <-->  a cis-delta13-3-hydroxyC32:1-[acp] + NADP+																	1*GKFG-720-MONOMER
ENZRXNKFG-649	fabG; 3-ketoacyl-ACP reductase (EC:1.1.1.100); K07535 2-hydroxycyclohexanecarboxyl-CoA dehydrogenase [EC:1.1.1.-] (db=KEGG evalue=0.0 bit_score=249.0 identity=50.4 coverage=95.2755905511811) (BLAST) C	a cis,cis-delta9,21-3-oxo-C40:2-[acp] + NADPH  <-->  a cis,cis-delta9,21-3-hydroxyC40:2-[acp] + NADP+																	1*GKFG-720-MONOMER
ENZRXNKFG-650	fabG; 3-ketoacyl-ACP reductase (EC:1.1.1.100); K07535 2-hydroxycyclohexanecarboxyl-CoA dehydrogenase [EC:1.1.1.-] (db=KEGG evalue=0.0 bit_score=249.0 identity=50.4 coverage=95.2755905511811) (BLAST) C	a cis-delta9-3-oxo-C28:1-[acp] + NADPH  <-->  a cis-delta9-3-hydroxyC28:1-[acp] + NADP+																	1*GKFG-720-MONOMER
ENZRXNKFG-651	fabG; 3-ketoacyl-ACP reductase (EC:1.1.1.100); K07535 2-hydroxycyclohexanecarboxyl-CoA dehydrogenase [EC:1.1.1.-] (db=KEGG evalue=0.0 bit_score=249.0 identity=50.4 coverage=95.2755905511811) (BLAST) C	a cis,cis-delta13,25-3-oxo-C44:2-[acp] + NADPH  <-->  a cis,cis-delta13,25-3-hydroxyC44:2-[acp] + NADP+																	1*GKFG-720-MONOMER
ENZRXNKFG-652	fabG; 3-ketoacyl-ACP reductase (EC:1.1.1.100); K07535 2-hydroxycyclohexanecarboxyl-CoA dehydrogenase [EC:1.1.1.-] (db=KEGG evalue=0.0 bit_score=249.0 identity=50.4 coverage=95.2755905511811) (BLAST) C	a cis,cis-delta17,35-3-oxo-C54:2-[acp] + NADPH  <-->  a cis,cis-delta17,35-3-hydroxyC54:2-[acp] + NADP+																	1*GKFG-720-MONOMER
ENZRXNKFG-653	fabG; 3-ketoacyl-ACP reductase (EC:1.1.1.100); K07535 2-hydroxycyclohexanecarboxyl-CoA dehydrogenase [EC:1.1.1.-] (db=KEGG evalue=0.0 bit_score=249.0 identity=50.4 coverage=95.2755905511811) (BLAST) C	a cis,cis-delta5,23-3-oxo-C42:2-[acp] + NADPH  <-->  a cis,cis-delta5,23-3-hydroxyC42:2-[acp] + NADP+																	1*GKFG-720-MONOMER
ENZRXNKFG-654	fabG; 3-ketoacyl-ACP reductase (EC:1.1.1.100); K07535 2-hydroxycyclohexanecarboxyl-CoA dehydrogenase [EC:1.1.1.-] (db=KEGG evalue=0.0 bit_score=249.0 identity=50.4 coverage=95.2755905511811) (BLAST) C	a cis-delta11-3-oxo-C30:1-[acp] + NADPH  <-->  a cis-delta11-3-hydroxyC30:1-[acp] + NADP+																	1*GKFG-720-MONOMER
ENZRXNKFG-655	fabG; 3-ketoacyl-ACP reductase (EC:1.1.1.100); K07535 2-hydroxycyclohexanecarboxyl-CoA dehydrogenase [EC:1.1.1.-] (db=KEGG evalue=0.0 bit_score=249.0 identity=50.4 coverage=95.2755905511811) (BLAST) C	NADPH + a 3-oxo-behenoyl-[acp]  <-->  a (R)-3-hydroxybehenoyl-[acp] + NADP+																	1*GKFG-720-MONOMER
ENZRXNKFG-656	fabG; 3-ketoacyl-ACP reductase (EC:1.1.1.100); K07535 2-hydroxycyclohexanecarboxyl-CoA dehydrogenase [EC:1.1.1.-] (db=KEGG evalue=0.0 bit_score=249.0 identity=50.4 coverage=95.2755905511811) (BLAST) C	a cis,cis-delta15,33-3-oxo-C52:2-[acp] + NADPH  <-->  a cis,cis-delta15,33-3-hydroxyC52:2-[acp] + NADP+																	1*GKFG-720-MONOMER
ENZRXNKFG-657	fabG; 3-ketoacyl-ACP reductase (EC:1.1.1.100); K07535 2-hydroxycyclohexanecarboxyl-CoA dehydrogenase [EC:1.1.1.-] (db=KEGG evalue=0.0 bit_score=249.0 identity=50.4 coverage=95.2755905511811) (BLAST) C	a cis-delta19-3-oxo-C38:1-[acp] + NADPH  <-->  a cis-delta19-3-hydroxyC38:1-[acp] + NADP+																	1*GKFG-720-MONOMER
ENZRXNKFG-658	fabG; 3-ketoacyl-ACP reductase (EC:1.1.1.100); K07535 2-hydroxycyclohexanecarboxyl-CoA dehydrogenase [EC:1.1.1.-] (db=KEGG evalue=0.0 bit_score=249.0 identity=50.4 coverage=95.2755905511811) (BLAST) C	a cis,cis-delta13,31-3-oxo-C50:2-[acp] + NADPH  <-->  a cis,cis-delta13,31-3-hydroxyC50:2-[acp] + NADP+																	1*GKFG-720-MONOMER
ENZRXNKFG-659	fabG; 3-ketoacyl-ACP reductase (EC:1.1.1.100); K07535 2-hydroxycyclohexanecarboxyl-CoA dehydrogenase [EC:1.1.1.-] (db=KEGG evalue=0.0 bit_score=249.0 identity=50.4 coverage=95.2755905511811) (BLAST) C	a 3-oxo-cis-delta5-dodecenoyl-[acp] + NADPH + H+  <-->  a 3-hydroxy cis delta5-dodecenoyl-[acp] + NADP+	PWY0-862																1*GKFG-720-MONOMER
ENZRXNKFG-660	fabG; 3-ketoacyl-ACP reductase (EC:1.1.1.100); K07535 2-hydroxycyclohexanecarboxyl-CoA dehydrogenase [EC:1.1.1.-] (db=KEGG evalue=0.0 bit_score=249.0 identity=50.4 coverage=95.2755905511811) (BLAST) C	a (R)-3-hydroxystearoyl-[acp] + NADP+  <-->  a 3-oxo-stearoyl-[acp] + NADPH + H+	PWY-5989																1*GKFG-720-MONOMER
ENZRXNKFG-661	fabG; 3-ketoacyl-ACP reductase (EC:1.1.1.100); K07535 2-hydroxycyclohexanecarboxyl-CoA dehydrogenase [EC:1.1.1.-] (db=KEGG evalue=0.0 bit_score=249.0 identity=50.4 coverage=95.2755905511811) (BLAST) C	a (R)-3-hydroxy-cis-vaccenoyl-[acp] + NADP+  <-->  a 3-oxo-cis-vaccenoyl-[acp] + NADPH + H+	PWY-5973																1*GKFG-720-MONOMER
ENZRXNKFG-662	fabG; 3-ketoacyl-ACP reductase (EC:1.1.1.100); K07535 2-hydroxycyclohexanecarboxyl-CoA dehydrogenase [EC:1.1.1.-] (db=KEGG evalue=0.0 bit_score=249.0 identity=50.4 coverage=95.2755905511811) (BLAST) C	a (R)-3-hydroxypetroselinoyl-[acp] + NADP+  <-->  a 3-oxo-petroslinoyl-[acp] + NADPH + H+																	1*GKFG-720-MONOMER
ENZRXNKFG-663	fabG; 3-ketoacyl-ACP reductase (EC:1.1.1.100); K07535 2-hydroxycyclohexanecarboxyl-CoA dehydrogenase [EC:1.1.1.-] (db=KEGG evalue=0.0 bit_score=249.0 identity=50.4 coverage=95.2755905511811) (BLAST) C	an (R)-3-hydroxypalmitoyl-[acp] + NADP+  <-->  a 3-oxo-palmitoyl-[acp] + NADPH + H+	PWY-5971																1*GKFG-720-MONOMER
ENZRXNKFG-664	fabG; 3-ketoacyl-ACP reductase (EC:1.1.1.100); K07535 2-hydroxycyclohexanecarboxyl-CoA dehydrogenase [EC:1.1.1.-] (db=KEGG evalue=0.0 bit_score=249.0 identity=50.4 coverage=95.2755905511811) (BLAST) C	an (3R)-3-hydroxymyristoyl-[acp] + NADP+  <-->  a 3-oxo-myristoyl-[acp] + NADPH + H+	PWY-5971																1*GKFG-720-MONOMER
ENZRXNKFG-665	fabG; 3-ketoacyl-ACP reductase (EC:1.1.1.100); K07535 2-hydroxycyclohexanecarboxyl-CoA dehydrogenase [EC:1.1.1.-] (db=KEGG evalue=0.0 bit_score=249.0 identity=50.4 coverage=95.2755905511811) (BLAST) C	a (R)-3-hydroxydodecanoyl-[acp] + NADP+  <-->  a 3-oxo-dodecanoyl-[acp] + NADPH + H+	PWY-5971																1*GKFG-720-MONOMER
ENZRXNKFG-666	fabG; 3-ketoacyl-ACP reductase (EC:1.1.1.100); K07535 2-hydroxycyclohexanecarboxyl-CoA dehydrogenase [EC:1.1.1.-] (db=KEGG evalue=0.0 bit_score=249.0 identity=50.4 coverage=95.2755905511811) (BLAST) C	an (R)-3-hydroxydecanoyl-[acp] + NADP+  <-->  a 3-oxo-decanoyl-[acp] + NADPH + H+	PWY-5971																1*GKFG-720-MONOMER
ENZRXNKFG-667	fabG; 3-ketoacyl-ACP reductase (EC:1.1.1.100); K07535 2-hydroxycyclohexanecarboxyl-CoA dehydrogenase [EC:1.1.1.-] (db=KEGG evalue=0.0 bit_score=249.0 identity=50.4 coverage=95.2755905511811) (BLAST) C	an (R)-3-hydroxyoctanoyl-[acp] + NADP+  <-->  a 3-oxo-octanoyl-[acp] + NADPH + H+	PWY-5971																1*GKFG-720-MONOMER
ENZRXNKFG-668	fabG; 3-ketoacyl-ACP reductase (EC:1.1.1.100); K07535 2-hydroxycyclohexanecarboxyl-CoA dehydrogenase [EC:1.1.1.-] (db=KEGG evalue=0.0 bit_score=249.0 identity=50.4 coverage=95.2755905511811) (BLAST) C	an (R)-3-hydroxyhexanoyl-[acp] + NADP+  <-->  a 3-oxo-hexanoyl-[acp] + NADPH + H+	PWY-5971																1*GKFG-720-MONOMER
ENZRXNKFG-669	fabG; 3-ketoacyl-ACP reductase (EC:1.1.1.100); K07535 2-hydroxycyclohexanecarboxyl-CoA dehydrogenase [EC:1.1.1.-] (db=KEGG evalue=0.0 bit_score=249.0 identity=50.4 coverage=95.2755905511811) (BLAST) C	an acetoacetyl-[acp] + NADPH + H+  <-->  an (R)-3-hydroxybutanoyl-[acp] + NADP+	PWY-5971																1*GKFG-720-MONOMER
ENZRXNKFG-670	fabG; 3-ketoacyl-ACP reductase (EC:1.1.1.100); K07535 2-hydroxycyclohexanecarboxyl-CoA dehydrogenase [EC:1.1.1.-] (db=KEGG evalue=0.0 bit_score=249.0 identity=50.4 coverage=95.2755905511811) (BLAST) C	a 3-oxo-pimelyl-[acp] methyl ester + NADPH + H+  <-->  a 3-hydroxypimelyl-[acp] methyl ester + NADP+																	1*GKFG-720-MONOMER
ENZRXNKFG-671	fabG; 3-ketoacyl-ACP reductase (EC:1.1.1.100); K07535 2-hydroxycyclohexanecarboxyl-CoA dehydrogenase [EC:1.1.1.-] (db=KEGG evalue=0.0 bit_score=249.0 identity=50.4 coverage=95.2755905511811) (BLAST) C	a 3-oxo-glutaryl-[acp] methyl ester + NADPH + H+  <-->  a 3-hydroxyglutaryl-[acp] methyl ester + NADP+																	1*GKFG-720-MONOMER
ENZRXNKFG-672	fabG; 3-ketoacyl-ACP reductase (EC:1.1.1.100); K07535 2-hydroxycyclohexanecarboxyl-CoA dehydrogenase [EC:1.1.1.-] (db=KEGG evalue=0.0 bit_score=249.0 identity=50.4 coverage=95.2755905511811) (BLAST) C	a 3-oxo-cis-delta9-hexadecenoyl-[acp] + NADPH + H+  <-->  a 3-hydroxy cis delta9-hexadecenoyl-[acp] + NADP+	PWY-6282																1*GKFG-720-MONOMER
ENZRXNKFG-673	fabG; 3-ketoacyl-ACP reductase (EC:1.1.1.100); K07535 2-hydroxycyclohexanecarboxyl-CoA dehydrogenase [EC:1.1.1.-] (db=KEGG evalue=0.0 bit_score=249.0 identity=50.4 coverage=95.2755905511811) (BLAST) C	a 3-oxo-cis-delta7-tetradecenoyl-[acp] + NADPH + H+  <-->  a 3-hydroxy cis delta7-tetradecenoyl-[acp] + NADP+	PWY-6282																1*GKFG-720-MONOMER
ENZRXNKFG-674	fabG; 3-ketoacyl-ACP reductase (EC:1.1.1.100); K07535 2-hydroxycyclohexanecarboxyl-CoA dehydrogenase [EC:1.1.1.-] (db=KEGG evalue=0.0 bit_score=249.0 identity=50.4 coverage=95.2755905511811) (BLAST) C	a (3R)-3-hydroxyacyl-[acp] + NADP+  <-->  a 3-oxoacyl-[acp] + NADPH + H+	FASYN-ELONG-PWY																1*GKFG-720-MONOMER
ENZRXNKFG-675	mta:Moth_1259 propionate CoA-transferase (EC:2.8.3.1); K01026 propionate CoA-transferase [EC:2.8.3.1] (db=KEGG) (RBH) B	propionate + acetyl-CoA  <-->  propanoyl-CoA + acetate																	1*GKFG-718-MONOMER
ENZRXNKFG-676	rha:RHA1_ro01876 acetyl-CoA C-acetyltransferase (EC:2.3.1.9); K00626 acetyl-CoA C-acetyltransferase [EC:2.3.1.9] (db=KEGG) (RBH) B	acetyl-CoA + propanoyl-CoA  <-->  beta-ketovaleryl-CoA + coenzyme A																	1*GKFG-717-MONOMER
ENZRXNKFG-677	rha:RHA1_ro01876 acetyl-CoA C-acetyltransferase (EC:2.3.1.9); K00626 acetyl-CoA C-acetyltransferase [EC:2.3.1.9] (db=KEGG) (RBH) B	2 acetyl-CoA  <-->  acetoacetyl-CoA + coenzyme A	ACETOACETATE-DEG-PWY	PWY-5676															1*GKFG-717-MONOMER
ENZRXNKFG-678	rha:RHA1_ro01876 acetyl-CoA C-acetyltransferase (EC:2.3.1.9); K00626 acetyl-CoA C-acetyltransferase [EC:2.3.1.9] (db=KEGG) (RBH) B	2-methylacetoacetyl-CoA + coenzyme A  <-->  propanoyl-CoA + acetyl-CoA	ILEUDEG-PWY																1*GKFG-717-MONOMER
ENZRXNKFG-679	mcu:HMPREF0573_11674 glxK; glycerate kinase (EC:2.7.1.31); K00865 glycerate kinase [EC:2.7.1.31] (db=KEGG) (RBH) B	D-glycerate + ATP  <-->  3-phospho-D-glycerate + ADP + H+																	1*GKFG-715-MONOMER
ENZRXNKFG-680	bpo:BP951000_0640 putative acyl-CoA synthase; K01897 long-chain acyl-CoA synthetase [EC:6.2.1.3] (db=KEGG) (RBH) B	3-[(3aS,4S,7aS)-7a-methyl-1,5-dioxo-octahydro-1H-inden-4-yl]propanoate + ATP + coenzyme A  <-->  3-[(3aS,4S,7aS)-7a-methyl-1,5-dioxo-octahydro-1H-inden-4-yl]propanoyl-CoA + AMP + diphosphate	PWY-6944																1*GKFG-714-MONOMER
ENZRXNKFG-681	bpo:BP951000_0640 putative acyl-CoA synthase; K01897 long-chain acyl-CoA synthetase [EC:6.2.1.3] (db=KEGG) (RBH) B	3-oxocholest-4-en-26-oate + ATP + coenzyme A  <-->  3-oxocholest-4-en-26-oyl-CoA + AMP + diphosphate	PWY-6946	PWY-6945															1*GKFG-714-MONOMER
ENZRXNKFG-682	bpo:BP951000_0640 putative acyl-CoA synthase; K01897 long-chain acyl-CoA synthetase [EC:6.2.1.3] (db=KEGG) (RBH) B	linoleate + ATP + coenzyme A  <-->  linoleoyl-CoA + diphosphate + AMP																	1*GKFG-714-MONOMER
ENZRXNKFG-683	bpo:BP951000_0640 putative acyl-CoA synthase; K01897 long-chain acyl-CoA synthetase [EC:6.2.1.3] (db=KEGG) (RBH) B	oleate + ATP + coenzyme A  <-->  oleoyl-CoA + AMP + diphosphate																	1*GKFG-714-MONOMER
ENZRXNKFG-684	bpo:BP951000_0640 putative acyl-CoA synthase; K01897 long-chain acyl-CoA synthetase [EC:6.2.1.3] (db=KEGG) (RBH) B	palmitate + ATP + coenzyme A  <-->  palmitoyl-CoA + diphosphate + AMP																	1*GKFG-714-MONOMER
ENZRXNKFG-685	bpo:BP951000_0640 putative acyl-CoA synthase; K01897 long-chain acyl-CoA synthetase [EC:6.2.1.3] (db=KEGG) (RBH) B	a 2,3,4-saturated fatty acid + ATP + coenzyme A  <-->  a 2,3,4-saturated fatty acyl CoA + diphosphate + AMP	FAO-PWY																1*GKFG-714-MONOMER
ENZRXNKFG-686	bpo:BP951000_0640 putative acyl-CoA synthase; K01897 long-chain acyl-CoA synthetase [EC:6.2.1.3] (db=KEGG) (RBH) B	octanoate + ATP + coenzyme A  <-->  octanoyl-CoA + AMP + diphosphate																	1*GKFG-714-MONOMER
ENZRXNKFG-687	bpo:BP951000_0640 putative acyl-CoA synthase; K01897 long-chain acyl-CoA synthetase [EC:6.2.1.3] (db=KEGG) (RBH) B	a long-chain fatty acid + ATP + coenzyme A  <-->  a long-chain acyl-CoA + diphosphate + AMP	PWY-5143																1*GKFG-714-MONOMER
ENZRXNKFG-688	rop:ROP_67710 ptsI; phosphoenolpyruvate--protein phosphotransferase (EC:2.7.3.9); K08483 phosphotransferase system, enzyme I, PtsI [EC:2.7.3.9] (db=KEGG) (RBH) B	phosphoenolpyruvate + a [protein]-L-histidine  <-->  pyruvate + a protein-Npi-phospho-L-histidine																	1*GKFG-693-MONOMER
ENZRXNKFG-689	bfa:Bfae_22320 PTS system IIA component/PTS system IIB component/PTS system IIC component; K02768 PTS system, fructose-specific IIA component [EC:2.7.1.69]; K02769 PTS system, fructose-specific IIB component [EC:2.7.1.69]; K02770 PTS system, fructose-specific IIC component (db=KEGG) (RBH) B	sucrose + a protein-Npi-phospho-L-histidine  <-->  a [protein]-L-histidine + sucrose-6-phosphate																	1*GKFG-692-MONOMER
ENZRXNKFG-690	bfa:Bfae_22320 PTS system IIA component/PTS system IIB component/PTS system IIC component; K02768 PTS system, fructose-specific IIA component [EC:2.7.1.69]; K02769 PTS system, fructose-specific IIB component [EC:2.7.1.69]; K02770 PTS system, fructose-specific IIC component (db=KEGG) (RBH) B	a protein-Npi-phospho-L-histidine + lactose  <-->  a [protein]-L-histidine + lactose 6-phosphate																	1*GKFG-692-MONOMER
ENZRXNKFG-691	bfa:Bfae_22320 PTS system IIA component/PTS system IIB component/PTS system IIC component; K02768 PTS system, fructose-specific IIA component [EC:2.7.1.69]; K02769 PTS system, fructose-specific IIB component [EC:2.7.1.69]; K02770 PTS system, fructose-specific IIC component (db=KEGG) (RBH) B	D-fructose + a protein-Npi-phospho-L-histidine  <-->  a [protein]-L-histidine + fructose-1-phosphate + H2O																	1*GKFG-692-MONOMER
ENZRXNKFG-692	bfa:Bfae_22320 PTS system IIA component/PTS system IIB component/PTS system IIC component; K02768 PTS system, fructose-specific IIA component [EC:2.7.1.69]; K02769 PTS system, fructose-specific IIB component [EC:2.7.1.69]; K02770 PTS system, fructose-specific IIC component (db=KEGG) (RBH) B	a protein-Npi-phospho-L-histidine + a sugar  <-->  a [protein]-L-histidine + a sugar phosphate																	1*GKFG-692-MONOMER
ENZRXNKFG-693	ndk; nucleoside-diphosphate kinase (EC:2.7.4.6); K00940 nucleoside-diphosphate kinase [EC:2.7.4.6] (db=KEGG evalue=4.5e-42 bit_score=176.0 identity=55.0 coverage=92.0) (BLAST) C	GDP + ATP  <-->  GTP + ADP	PPGPPMET-PWY	PWY-6125															1*GKFG-689-MONOMER
ENZRXNKFG-694	ndk; nucleoside-diphosphate kinase (EC:2.7.4.6); K00940 nucleoside-diphosphate kinase [EC:2.7.4.6] (db=KEGG evalue=4.5e-42 bit_score=176.0 identity=55.0 coverage=92.0) (BLAST) C	dUDP + ATP  <-->  dUTP + ADP	PWY0-166																1*GKFG-689-MONOMER
ENZRXNKFG-695	ndk; nucleoside-diphosphate kinase (EC:2.7.4.6); K00940 nucleoside-diphosphate kinase [EC:2.7.4.6] (db=KEGG evalue=4.5e-42 bit_score=176.0 identity=55.0 coverage=92.0) (BLAST) C	dTDP + ATP  <-->  dTTP + ADP	PWY0-166																1*GKFG-689-MONOMER
ENZRXNKFG-696	ndk; nucleoside-diphosphate kinase (EC:2.7.4.6); K00940 nucleoside-diphosphate kinase [EC:2.7.4.6] (db=KEGG evalue=4.5e-42 bit_score=176.0 identity=55.0 coverage=92.0) (BLAST) C	dGDP + ATP  <-->  dGTP + ADP	PWY-6125																1*GKFG-689-MONOMER
ENZRXNKFG-697	ndk; nucleoside-diphosphate kinase (EC:2.7.4.6); K00940 nucleoside-diphosphate kinase [EC:2.7.4.6] (db=KEGG evalue=4.5e-42 bit_score=176.0 identity=55.0 coverage=92.0) (BLAST) C	dCDP + ATP  <-->  dCTP + ADP	PWY0-166																1*GKFG-689-MONOMER
ENZRXNKFG-698	ndk; nucleoside-diphosphate kinase (EC:2.7.4.6); K00940 nucleoside-diphosphate kinase [EC:2.7.4.6] (db=KEGG evalue=4.5e-42 bit_score=176.0 identity=55.0 coverage=92.0) (BLAST) C	dADP + ATP  <-->  dATP + ADP	PWY-6126																1*GKFG-689-MONOMER
ENZRXNKFG-699	ndk; nucleoside-diphosphate kinase (EC:2.7.4.6); K00940 nucleoside-diphosphate kinase [EC:2.7.4.6] (db=KEGG evalue=4.5e-42 bit_score=176.0 identity=55.0 coverage=92.0) (BLAST) C	CDP + ATP  <-->  CTP + ADP	PWY-5687	PWY0-163															1*GKFG-689-MONOMER
ENZRXNKFG-700	ndk; nucleoside-diphosphate kinase (EC:2.7.4.6); K00940 nucleoside-diphosphate kinase [EC:2.7.4.6] (db=KEGG evalue=4.5e-42 bit_score=176.0 identity=55.0 coverage=92.0) (BLAST) C	a ribonucleoside diphosphate + ATP  <-->  a ribonucleoside triphosphate + ADP																	1*GKFG-689-MONOMER
ENZRXNKFG-1161	glutamin-tRNA ligase	tRNAgln + L-glutamine + ATP + H+  <-->  L-glutaminyl-tRNAgln + diphosphate + AMP	TRNA-CHARGING-PWY																1*GKFG-1820-MONOMER
ENZRXNKFG-701	archaeal fructose-1,6-bisphosphatase; K01092 myo-inositol-1(or 4)-monophosphatase [EC:3.1.3.25] (db=KEGG evalue=2.7e-29 bit_score=135.0 identity=35.3 coverage=64.1025641025641) (BLAST) C	1D-myo-inositol (1)-monophosphate + H2O  <-->  myo-inositol + phosphate																	1*GKFG-681-MONOMER
ENZRXNKFG-702	archaeal fructose-1,6-bisphosphatase; K01092 myo-inositol-1(or 4)-monophosphatase [EC:3.1.3.25] (db=KEGG evalue=2.7e-29 bit_score=135.0 identity=35.3 coverage=64.1025641025641) (BLAST) C	1D-myo-inositol (6)-monophosphate + H2O  <-->  myo-inositol + phosphate																	1*GKFG-681-MONOMER
ENZRXNKFG-703	archaeal fructose-1,6-bisphosphatase; K01092 myo-inositol-1(or 4)-monophosphatase [EC:3.1.3.25] (db=KEGG evalue=2.7e-29 bit_score=135.0 identity=35.3 coverage=64.1025641025641) (BLAST) C	1D-myo-inositol (5)-monophosphate + H2O  <-->  myo-inositol + phosphate																	1*GKFG-681-MONOMER
ENZRXNKFG-704	archaeal fructose-1,6-bisphosphatase; K01092 myo-inositol-1(or 4)-monophosphatase [EC:3.1.3.25] (db=KEGG evalue=2.7e-29 bit_score=135.0 identity=35.3 coverage=64.1025641025641) (BLAST) C	1D-myo-inositol (4)-monophosphate + H2O  <-->  myo-inositol + phosphate																	1*GKFG-681-MONOMER
ENZRXNKFG-705	archaeal fructose-1,6-bisphosphatase; K01092 myo-inositol-1(or 4)-monophosphatase [EC:3.1.3.25] (db=KEGG evalue=2.7e-29 bit_score=135.0 identity=35.3 coverage=64.1025641025641) (BLAST) C	a myo-inositol monophosphate + H2O  <-->  myo-inositol + phosphate																	1*GKFG-681-MONOMER
ENZRXNKFG-706	ahe:Arch_0571 tRNA (guanine-N1)-methyltransferase (EC:2.1.1.31); K00554 tRNA (guanine37-N1)-methyltransferase [EC:2.1.1.228] (db=KEGG) (RBH) B	guanine37 in tRNA + S-adenosyl-L-methionine  <-->  N1-methylguanine37 in tRNA + S-adenosyl-L-homocysteine																	1*GKFG-677-MONOMER
ENZRXNKFG-707	ahe:Arch_0571 tRNA (guanine-N1)-methyltransferase (EC:2.1.1.31); K00554 tRNA (guanine37-N1)-methyltransferase [EC:2.1.1.228] (db=KEGG) (RBH) B	guanine9 in tRNA + 2 S-adenosyl-L-methionine  <-->  N1-methylguanine9 in tRNA + 2 S-adenosyl-L-homocysteine																	1*GKFG-677-MONOMER
ENZRXNKFG-708	pseudouridine synthase; K06177 tRNA pseudouridine32 synthase / 23S rRNA pseudouridine746 synthase [EC:5.4.99.28 5.4.99.29] (db=KEGG evalue=1.1e-28 bit_score=133.0 identity=30.4 coverage=78.02197802197803) (BLAST) C	a 23S rRNA uridine746  <-->  a 23S rRNA pseudouridine746																	1*GKFG-674-MONOMER
ENZRXNKFG-709	pseudouridine synthase; K06177 tRNA pseudouridine32 synthase / 23S rRNA pseudouridine746 synthase [EC:5.4.99.28 5.4.99.29] (db=KEGG evalue=1.1e-28 bit_score=133.0 identity=30.4 coverage=78.02197802197803) (BLAST) C	a tRNA uridine32  <-->  a tRNA pseudouridine32																	1*GKFG-674-MONOMER
ENZRXNKFG-710	signal peptidase I; K03100 signal peptidase I [EC:3.4.21.89] (db=KEGG evalue=0.0 bit_score=229.0 identity=49.4 coverage=95.2191235059761) (BLAST) C	a peptide with a leader sequence + H2O  <-->  a peptide + a leader sequence																	1*GKFG-673-MONOMER
ENZRXNKFG-711	putative ribonuclease H (EC:3.1.26.4); K03470 ribonuclease HII [EC:3.1.26.4] (db=KEGG evalue=1.1e-44 bit_score=186.0 identity=47.8 coverage=71.77700348432056) (BLAST) C	a RNA-DNA hybrid  <-->  a DNA + n a nucleoside monophosphate																	1*GKFG-672-MONOMER
ENZRXNKFG-712	peroxiredoxin; K03386 peroxiredoxin (alkyl hydroperoxide reductase subunit C) [EC:1.11.1.15] (db=KEGG evalue=0.0 bit_score=270.0 identity=66.3 coverage=98.93617021276596) (BLAST) C	2 protein cysteines + an organic hydroperoxide  <-->  a protein disulfide + an alcohol + H2O																	1*GKFG-670-MONOMER
ENZRXNKFG-713	peroxiredoxin; K03386 peroxiredoxin (alkyl hydroperoxide reductase subunit C) [EC:1.11.1.15] (db=KEGG evalue=0.0 bit_score=270.0 identity=66.3 coverage=98.93617021276596) (BLAST) C	an organic hydroperoxide + a reduced thioredoxin  <-->  an alcohol + an oxidized thioredoxin + H2O																	1*GKFG-670-MONOMER
ENZRXNKFG-714	iva:Isova_1201 uridylate kinase; K09903 uridylate kinase [EC:2.7.4.22] (db=KEGG) (RBH) B	ATP + uridine-5'-phosphate  <-->  ADP + UDP	PWY-5687	P1-PWY															1*GKFG-660-MONOMER
ENZRXNKFG-715	phosphatidate cytidylyltransferase; K00981 phosphatidate cytidylyltransferase [EC:2.7.7.41] (db=KEGG evalue=0.0 bit_score=250.0 identity=47.4 coverage=88.55218855218855) (BLAST) C	CTP + a 2,3,4-saturated L-phosphatidate + H+  <-->  diphosphate + a CDP-2,3,4-saturated-diacylglycerol																	1*GKFG-658-MONOMER
ENZRXNKFG-716	phosphatidate cytidylyltransferase; K00981 phosphatidate cytidylyltransferase [EC:2.7.7.41] (db=KEGG evalue=0.0 bit_score=250.0 identity=47.4 coverage=88.55218855218855) (BLAST) C	CTP + a 1,2-diacyl-sn-glycerol-3-phosphate + H+  <-->  a CDP-diacylglycerol + diphosphate	PWY0-1319	PWY-5667															1*GKFG-658-MONOMER
ENZRXNKFG-717	ahe:Arch_0605 1-deoxy-D-xylulose 5-phosphate reductoisomerase (EC:1.1.1.267); K00099 1-deoxy-D-xylulose-5-phosphate reductoisomerase [EC:1.1.1.267] (db=KEGG) (RBH) B	2-C-methyl-D-erythritol-4-phosphate + NADP+  <-->  1-deoxy-D-xylulose 5-phosphate + NADPH + H+	NONMEVIPP-PWY																1*GKFG-655-MONOMER
ENZRXNKFG-718	bcv:Bcav_2498 ispG; 4-hydroxy-3-methylbut-2-en-1-yl diphosphate synthase (EC:1.17.7.1); K03526 (E)-4-hydroxy-3-methylbut-2-enyl-diphosphate synthase [EC:1.17.7.1] (db=KEGG) (RBH) B	1-hydroxy-2-methyl-2-(E)-butenyl 4-diphosphate + 2 an oxidized ferredoxin + H2O  <-->  2-C-methyl-D-erythritol-2,4-cyclodiphosphate + 2 a reduced ferredoxin + H+	NONMEVIPP-PWY																1*GKFG-653-MONOMER
ENZRXNKFG-719	mcu:HMPREF0573_11422 proS; proline--tRNA ligase (EC:6.1.1.15); K01881 prolyl-tRNA synthetase [EC:6.1.1.15] (db=KEGG) (RBH) B	tRNApro + L-proline + ATP + H+  <-->  L-prolyl-tRNApro + diphosphate + AMP	TRNA-CHARGING-PWY																1*GKFG-651-MONOMER
ENZRXNKFG-720	def2; peptide deformylase (EC:3.5.1.88); K01462 peptide deformylase [EC:3.5.1.88] (db=KEGG evalue=0.0 bit_score=265.0 identity=73.8 coverage=98.78048780487805) (BLAST) C	formyl-L-methionyl peptide + H2O  <-->  methionyl peptide + formate + H+																	1*GKFG-650-MONOMER
ENZRXNKFG-721	ske:Sked_14140 pyruvate dehydrogenase E1 component, homodimeric type (EC:1.2.4.1); K00163 pyruvate dehydrogenase E1 component [EC:1.2.4.1] (db=KEGG) (RBH) B	pyruvate + thiamin diphosphate + H+  <-->  2-(alpha-hydroxyethyl)thiamine diphosphate + CO2	RXN0-1134																1*GKFG-642-MONOMER
ENZRXNKFG-722	ske:Sked_14140 pyruvate dehydrogenase E1 component, homodimeric type (EC:1.2.4.1); K00163 pyruvate dehydrogenase E1 component [EC:1.2.4.1] (db=KEGG) (RBH) B	pyruvate + a [pyruvate dehydrogenase E2 protein] N6-(lipoyl)lysine + H+  <-->  a [pyruvate dehydrogenase E2 protein] N6-(S-acetyldihydrolipoyl)lysine + CO2	PYRUVDEHYD-PWY	PYRUVDEH-RXN															1*GKFG-642-MONOMER
ENZRXNKFG-723	ske:Sked_14140 pyruvate dehydrogenase E1 component, homodimeric type (EC:1.2.4.1); K00163 pyruvate dehydrogenase E1 component [EC:1.2.4.1] (db=KEGG) (RBH) B	2-(alpha-hydroxyethyl)thiamine diphosphate + a [pyruvate dehydrogenase E2 protein] N6-(lipoyl)lysine  <-->  a [pyruvate dehydrogenase E2 protein] N6-(S-acetyldihydrolipoyl)lysine + thiamin diphosphate	RXN0-1134																1*GKFG-642-MONOMER
ENZRXNKFG-724	rdn:HMPREF0733_11588 dinG; ATP-dependent helicase DinG (EC:3.6.1.-); K03722 ATP-dependent DNA helicase DinG [EC:3.6.4.12] (db=KEGG) (RBH) B	ATP + H2O  <-->  ADP + phosphate + H+																	1*GKFG-632-MONOMER
ENZRXNKFG-725	cfi:Celf_1585 L-lactate dehydrogenase; K00016 L-lactate dehydrogenase [EC:1.1.1.27] (db=KEGG) (RBH) B	(S)-lactate + NAD+  <-->  pyruvate + NADH + H+	PWY-5481																1*GKFG-631-MONOMER
ENZRXNKFG-726	cga:Celgi_1403 dihydroorotate dehydrogenase; K00226 dihydroorotate dehydrogenase (fumarate) [EC:1.3.98.1] (db=KEGG) (RBH) B	(S)-dihydroorotate + fumarate  <-->  orotate + succinate																	1*GKFG-617-MONOMER
ENZRXNKFG-727	peptidyl-prolyl cis-trans isomerase; K01802 peptidylprolyl isomerase [EC:5.2.1.8] (db=KEGG evalue=5.3e-34 bit_score=150.0 identity=37.2 coverage=92.3076923076923) (BLAST) C	peptidylproline (omega = 180)  <-->  peptidylproline (omega = 0)																	1*GKFG-612-MONOMER
ENZRXNKFG-728	ahe:Arch_0748 manganese/iron superoxide dismutase (EC:1.15.1.1); K04564 superoxide dismutase, Fe-Mn family [EC:1.15.1.1] (db=KEGG) (RBH) B	2 superoxide + 2 H+  <-->  hydrogen peroxide + oxygen	DETOX1-PWY																1*GKFG-609-MONOMER
ENZRXNKFG-729	tbi:Tbis_1300 DNA polymerase III subunit epsilon (EC:2.7.7.7); K02342 DNA polymerase III subunit epsilon [EC:2.7.7.7] (db=KEGG) (RBH) B	a deoxyribonucleoside triphosphate + DNA(n)  <-->  diphosphate + DNA(n+1)																	1*GKFG-606-MONOMER
ENZRXNKFG-730	bcv:Bcav_1904 phospholipid/glycerol acyltransferase; K00655 1-acyl-sn-glycerol-3-phosphate acyltransferase [EC:2.3.1.51] (db=KEGG) (RBH) B	a long-chain acyl-CoA + a 1-acyl-sn-glycerol-3-phosphate  <-->  a 1,2-diacyl-sn-glycerol-3-phosphate + coenzyme A	PWY-5667																1*GKFG-604-MONOMER
ENZRXNKFG-731	bcv:Bcav_1904 phospholipid/glycerol acyltransferase; K00655 1-acyl-sn-glycerol-3-phosphate acyltransferase [EC:2.3.1.51] (db=KEGG) (RBH) B	1-palmitoylglycerol 3-phosphate + a palmitoyl-[acp]  <-->  dipalmitoyl phosphatidate + a holo-[acp]																	1*GKFG-604-MONOMER
ENZRXNKFG-732	bcv:Bcav_1904 phospholipid/glycerol acyltransferase; K00655 1-acyl-sn-glycerol-3-phosphate acyltransferase [EC:2.3.1.51] (db=KEGG) (RBH) B	a 2,3,4-saturated 2-lysophosphatidate + a 2,3,4-saturated fatty acyl-[acp]  <-->  a 2,3,4-saturated L-phosphatidate + a holo-[acp]																	1*GKFG-604-MONOMER
ENZRXNKFG-733	bcv:Bcav_1904 phospholipid/glycerol acyltransferase; K00655 1-acyl-sn-glycerol-3-phosphate acyltransferase [EC:2.3.1.51] (db=KEGG) (RBH) B	a 1-acyl-sn-glycerol-3-phosphate + an acyl-[acp]  <-->  a 1,2-diacyl-sn-glycerol-3-phosphate + a holo-[acp]	PWY0-1319																1*GKFG-604-MONOMER
ENZRXNKFG-734	jde:Jden_1438 phosphofructokinase; K00895 pyrophosphate--fructose-6-phosphate 1-phosphotransferase [EC:2.7.1.90] (db=KEGG) (RBH) B	D-fructose-6-phosphate + diphosphate  <-->  phosphate + fructose-1,6-bisphosphate + H+																	1*GKFG-603-MONOMER
ENZRXNKFG-735	cfi:Celf_2170 phospho-2-dehydro-3-deoxyheptonate aldolase (EC:2.5.1.54); K01626 3-deoxy-7-phosphoheptulonate synthase [EC:2.5.1.54] (db=KEGG) (RBH) B	phosphoenolpyruvate + D-erythrose-4-phosphate + H2O  <-->  3-deoxy-D-arabino-heptulosonate-7-phosphate + phosphate	PWY-6164																1*GKFG-602-MONOMER
ENZRXNKFG-736	mcu:HMPREF0573_11797 spk1; non-specific serine/threonine protein kinase (EC:2.7.11.1); K08884 serine/threonine protein kinase, bacterial [EC:2.7.11.1] (db=KEGG) (RBH) B	a protein + ATP  <-->  a phosphoprotein + ADP																	1*GKFG-601-MONOMER
ENZRXNKFG-737	geranylgeranyl pyrophosphate synthase; K13787 geranylgeranyl diphosphate synthase, type I [EC:2.5.1.1 2.5.1.10 2.5.1.29] (db=KEGG evalue=0.0 bit_score=203.0 identity=38.8 coverage=91.03641456582633) (BLAST) C	(2E,6E)-farnesyl diphosphate + isopentenyl diphosphate  <-->  all-trans-geranyl-geranyl diphosphate + diphosphate	PWY-5120																1*GKFG-599-MONOMER
ENZRXNKFG-738	geranylgeranyl pyrophosphate synthase; K13787 geranylgeranyl diphosphate synthase, type I [EC:2.5.1.1 2.5.1.10 2.5.1.29] (db=KEGG evalue=0.0 bit_score=203.0 identity=38.8 coverage=91.03641456582633) (BLAST) C	geranyl diphosphate + isopentenyl diphosphate  <-->  (2E,6E)-farnesyl diphosphate + diphosphate	PWY-5123																1*GKFG-599-MONOMER
ENZRXNKFG-739	geranylgeranyl pyrophosphate synthase; K13787 geranylgeranyl diphosphate synthase, type I [EC:2.5.1.1 2.5.1.10 2.5.1.29] (db=KEGG evalue=0.0 bit_score=203.0 identity=38.8 coverage=91.03641456582633) (BLAST) C	dimethylallyl diphosphate + isopentenyl diphosphate  <-->  geranyl diphosphate + diphosphate	PWY-5122	PWY-5123															1*GKFG-599-MONOMER
ENZRXNKFG-740	geranylgeranyl pyrophosphate synthase; K13787 geranylgeranyl diphosphate synthase, type I [EC:2.5.1.1 2.5.1.10 2.5.1.29] (db=KEGG evalue=0.0 bit_score=203.0 identity=38.8 coverage=91.03641456582633) (BLAST) C	2'-hydroxygenistein + dimethylallyl diphosphate  <-->  2,3-dehydrokievitone + diphosphate																	1*GKFG-599-MONOMER
ENZRXNKFG-741	mcu:HMPREF0573_11792 gyrB; DNA topoisomerase (EC:5.99.1.3); K02470 DNA gyrase subunit B [EC:5.99.1.3] (db=KEGG) (RBH) B	a relaxed DNA + ATP  <-->  a negatively supercoiled DNA + ADP + phosphate																	1*GKFG-595-MONOMER
ENZRXNKFG-742	kse:Ksed_15900 DNA topoisomerase IV subunit A; K02469 DNA gyrase subunit A [EC:5.99.1.3] (db=KEGG) (RBH) B	a relaxed DNA + ATP  <-->  a negatively supercoiled DNA + ADP + phosphate																	1*GKFG-592-MONOMER
ENZRXNKFG-743	mcu:HMPREF0573_11770 acnA; aconitate hydratase (EC:4.2.1.3); K01681 aconitate hydratase 1 [EC:4.2.1.3] (db=KEGG) (RBH) B	cis-aconitate + H2O  <-->  D-threo-isocitrate	ANARESP1-PWY	FERMENTATION-PWY	TCA														1*GKFG-568-MONOMER
ENZRXNKFG-744	mcu:HMPREF0573_11770 acnA; aconitate hydratase (EC:4.2.1.3); K01681 aconitate hydratase 1 [EC:4.2.1.3] (db=KEGG) (RBH) B	citrate  <-->  cis-aconitate + H2O	ANARESP1-PWY	FERMENTATION-PWY	TCA														1*GKFG-568-MONOMER
ENZRXNKFG-1160	mlu:Mlut_21300 ribosomal RNA large subunit methyltransferase N; K06941 23S rRNA (adenine2503-C2)-methyltransferase [EC:2.1.1.192] (db=KEGG) (RBH) B	2 S-adenosyl-L-methionine + adenine2503 in 23S rRNA  <-->  S-adenosyl-L-homocysteine + L-methionine + 5'-deoxyadenosine + 2-methyladenine2503 in 23S rRNA																	
ENZRXNKFG-745	cfl:Cfla_1720 deoxyxylulose-5-phosphate synthase; K01662 1-deoxy-D-xylulose-5-phosphate synthase [EC:2.2.1.7] (db=KEGG) (RBH) B	pyruvate + D-glyceraldehyde-3-phosphate + H+  <-->  1-deoxy-D-xylulose 5-phosphate + CO2	PYRIDOXSYN-PWY	NONMEVIPP-PWY															1*GKFG-566-MONOMER
ENZRXNKFG-746	mcu:HMPREF0573_10585 putative ribokinase (EC:2.7.1.15); K00852 ribokinase [EC:2.7.1.15] (db=KEGG) (RBH) B	D-ribose + ATP  <-->  D-ribose-5-phosphate + ADP + H+																	1*GKFG-563-MONOMER
ENZRXNKFG-747	histidine kinase; K07768 two-component system, OmpR family, sensor histidine kinase SenX3 [EC:2.7.13.3] (db=KEGG evalue=0.0 bit_score=265.0 identity=44.5 coverage=90.02770083102493) (BLAST) C	ATP + a [protein]-L-histidine  <-->  ADP + a protein N-phospho-L-histidine + H+																	1*GKFG-558-MONOMER
ENZRXNKFG-748	iva:Isova_0427 DNA polymerase III, delta prime subunit; K02341 DNA polymerase III subunit delta' [EC:2.7.7.7] (db=KEGG) (RBH) B	a deoxyribonucleoside triphosphate + DNA(n)  <-->  diphosphate + DNA(n+1)																	1*GKFG-556-MONOMER
ENZRXNKFG-749	thymidylate kinase (EC:2.7.4.9); K00943 dTMP kinase [EC:2.7.4.9] (db=KEGG evalue=0.0 bit_score=220.0 identity=52.3 coverage=86.4) (BLAST) C	ATP + dTMP  <-->  ADP + dTDP	PWY0-166	P1-PWY															1*GKFG-555-MONOMER
ENZRXNKFG-750	iva:Isova_3010 thioredoxin reductase (EC:1.8.1.9); K00384 thioredoxin reductase (NADPH) [EC:1.8.1.9] (db=KEGG) (RBH) B	a reduced thioredoxin + NADP+  <-->  an oxidized thioredoxin + NADPH + H+	THIOREDOX-PWY																1*GKFG-549-MONOMER
ENZRXNKFG-751	mcu:HMPREF0573_10942 pntB2; NAD(P)(+) transhydrogenase (AB-specific) (EC:1.6.1.2); K00325 NAD(P) transhydrogenase subunit beta [EC:1.6.1.2] (db=KEGG) (RBH) B	NADP+ + NADH + H+  <-->  NADPH + NAD+ + H+	NADPHOS-DEPHOS-PWY																1*GKFG-545-MONOMER
ENZRXNKFG-752	mcu:HMPREF0573_10942 pntB2; NAD(P)(+) transhydrogenase (AB-specific) (EC:1.6.1.2); K00325 NAD(P) transhydrogenase subunit beta [EC:1.6.1.2] (db=KEGG) (RBH) B	NAD+ + NADPH  <-->  NADH + NADP+																	1*GKFG-545-MONOMER
ENZRXNKFG-753	mcu:HMPREF0573_10941 pntA2; NAD(P) transhydrogenase subunit alpha (EC:1.6.1.2); K00324 NAD(P) transhydrogenase subunit alpha [EC:1.6.1.2] (db=KEGG) (RBH) B	NADP+ + NADH + H+  <-->  NADPH + NAD+ + H+	NADPHOS-DEPHOS-PWY																1*GKFG-544-MONOMER
ENZRXNKFG-754	mcu:HMPREF0573_10941 pntA2; NAD(P) transhydrogenase subunit alpha (EC:1.6.1.2); K00324 NAD(P) transhydrogenase subunit alpha [EC:1.6.1.2] (db=KEGG) (RBH) B	NAD+ + NADPH  <-->  NADH + NADP+																	1*GKFG-544-MONOMER
ENZRXNKFG-755	xce:Xcel_3350 replicative DNA helicase; K02314 replicative DNA helicase [EC:3.6.4.12] (db=KEGG) (RBH) B	ATP + H2O  <-->  ADP + phosphate + H+																	1*GKFG-538-MONOMER
ENZRXNKFG-756	mcu:HMPREF0573_10685 gyrBS; DNA topoisomerase (EC:5.99.1.3); K02470 DNA gyrase subunit B [EC:5.99.1.3] (db=KEGG) (RBH) B	a relaxed DNA + ATP  <-->  a negatively supercoiled DNA + ADP + phosphate																	1*GKFG-536-MONOMER
ENZRXNKFG-757	mcu:HMPREF0573_10684 gyrAS; DNA topoisomerase (EC:5.99.1.3); K02469 DNA gyrase subunit A [EC:5.99.1.3] (db=KEGG) (RBH) B	a relaxed DNA + ATP  <-->  a negatively supercoiled DNA + ADP + phosphate																	1*GKFG-525-MONOMER
ENZRXNKFG-758	methyltransferase GidB; K03501 16S rRNA (guanine527-N7)-methyltransferase [EC:2.1.1.170] (db=KEGG evalue=3.5e-43 bit_score=180.0 identity=51.6 coverage=82.56880733944955) (BLAST) C	S-adenosyl-L-methionine + guanine527 in 16S rRNA  <-->  S-adenosyl-L-homocysteine + N7-methylguanine527 in 16S rRNA																	1*GKFG-523-MONOMER
ENZRXNKFG-759	bcv:Bcav_3976 adenylosuccinate lyase (EC:4.3.2.2); K01756 adenylosuccinate lyase [EC:4.3.2.2] (db=KEGG) (RBH) B	adenylo-succinate  <-->  fumarate + AMP	PWY-6126																1*GKFG-511-MONOMER
ENZRXNKFG-760	bcv:Bcav_3976 adenylosuccinate lyase (EC:4.3.2.2); K01756 adenylosuccinate lyase [EC:4.3.2.2] (db=KEGG) (RBH) B	5'-phosphoribosyl-4-(N-succinocarboxamide)-5-aminoimidazole  <-->  fumarate + aminoimidazole carboxamide ribonucleotide	PWY-6123																1*GKFG-511-MONOMER
ENZRXNKFG-761	bcv:Bcav_3969 histidinol-phosphate aminotransferase; K00817 histidinol-phosphate aminotransferase [EC:2.6.1.9] (db=KEGG) (RBH) B	imidazole acetol-phosphate + L-glutamate  <-->  L-histidinol-phosphate + 2-oxoglutarate	HISTSYN-PWY																1*GKFG-510-MONOMER
ENZRXNKFG-762	iva:Isova_2863 glutamate-1-semialdehyde 2,1-aminomutase (EC:5.4.3.8); K01845 glutamate-1-semialdehyde 2,1-aminomutase [EC:5.4.3.8] (db=KEGG) (RBH) B	glutamate-1-semialdehyde  <-->  5-amino-levulinate	PWY-5188																1*GKFG-507-MONOMER
ENZRXNKFG-763	mcu:HMPREF0573_10832 nrdD; anaerobic ribonucleoside triphosphate reductase (EC:1.17.4.2); K00527 ribonucleoside-triphosphate reductase [EC:1.17.4.2] (db=KEGG) (RBH) B	a deoxyribonucleoside triphosphate + an oxidized thioredoxin + H2O  <-->  a ribonucleoside triphosphate + a reduced thioredoxin																	1*GKFG-498-MONOMER
ENZRXNKFG-764	nrdG; anaerobic ribonucleoside-triphosphate reductase activating protein; K04069 pyruvate formate lyase activating enzyme [EC:1.97.1.4] (db=KEGG evalue=0.0 bit_score=226.0 identity=50.4 coverage=90.76305220883533) (BLAST) C	a [formate C acetyltransferase]-glycine + S-adenosyl-L-methionine + a reduced flavodoxin  <-->  a [formate C acetyltransferase]-glycin -2-yl radical + 5'-deoxyadenosine + L-methionine + a flavodoxin semiquinone																	1*GKFG-497-MONOMER
ENZRXNKFG-765	jde:Jden_2197 DNA topoisomerase I (EC:5.99.1.2); K03168 DNA topoisomerase I [EC:5.99.1.2] (db=KEGG) (RBH) B	a negatively supercoiled DNA  <-->  a relaxed DNA																	1*GKFG-495-MONOMER
ENZRXNKFG-766	mcu:HMPREF0573_10820 gpmA; phosphoglycerate mutase (EC:5.4.2.1); K01834 2,3-bisphosphoglycerate-dependent phosphoglycerate mutase [EC:5.4.2.1] (db=KEGG) (RBH) B	3-phospho-D-glycerate  <-->  2-phospho-D-glycerate	GLYCOLYSIS	GLUCONEO-PWY															1*GKFG-489-MONOMER
ENZRXNKFG-767	byi:BYI23_A008190 phosphoribosylglycinamide formyltransferase; K08289 phosphoribosylglycinamide formyltransferase 2 [EC:2.1.2.2] (db=KEGG) (RBH) B	5-phospho-ribosyl-glycineamide + 10-formyl-tetrahydrofolate  <-->  5'-phosphoribosyl-N-formylglycineamide + tetrahydrofolate + H+	PWY-6613	PWY-6121															1*GKFG-487-MONOMER
ENZRXNKFG-768	dhd:Dhaf_4703 transcriptional regulator; K03655 ATP-dependent DNA helicase RecG [EC:3.6.4.12] (db=KEGG) (RBH) B	ATP + H2O  <-->  ADP + phosphate + H+																	1*GKFG-481-MONOMER
ENZRXNKFG-769	cfl:Cfla_0002 DNA polymerase III subunit beta (EC:2.7.7.7); K02338 DNA polymerase III subunit beta [EC:2.7.7.7] (db=KEGG) (RBH) B	a deoxyribonucleoside triphosphate + DNA(n)  <-->  diphosphate + DNA(n+1)																	1*GKFG-480-MONOMER
ENZRXNKFG-770	ach:Achl_0365 phosphate transporter ATP-binding protein; K02036 phosphate transport system ATP-binding protein [EC:3.6.3.27] (db=KEGG) (RBH) B	ATP + phosphate + H2O  <-->  ADP + 2 phosphate + H+																	1*GKFG-472-MONOMER
ENZRXNKFG-1162	asparagine-tRNA ligase	tRNAasn + L-asparagine + ATP + H+  <-->  L-asparaginyl-tRNAasn + diphosphate + AMP	TRNA-CHARGING-PWY																1*GKFG-368-MONOMER
ENZRXNKFG-1101	jde:Jden_1438 phosphofructokinase; K00895 pyrophosphate--fructose-6-phosphate 1-phosphotransferase [EC:2.7.1.90] (db=KEGG) (RBH) B	phosphate[plasma membrane]  <-->  phosphate[plasma membrane]																	1*GKFG-603-MONOMER
ENZRXNKFG-1102	jde:Jden_1438 phosphofructokinase; K00895 pyrophosphate--fructose-6-phosphate 1-phosphotransferase [EC:2.7.1.90] (db=KEGG) (RBH) B	Fructose[plasma membrane]  <-->  Fructose[plasma membrane]																	1*GKFG-603-MONOMER
ENZRXNKFG-1103	jde:Jden_1438 phosphofructokinase; K00895 pyrophosphate--fructose-6-phosphate 1-phosphotransferase [EC:2.7.1.90] (db=KEGG) (RBH) B	diphosphate[plasma membrane]  <-->  diphosphate[plasma membrane]																	1*GKFG-603-MONOMER
ENZRXNKFG-1104	ske:Sked_09950 UDP-N-acetylmuramyl pentapeptide phosphotransferase/UDP-N-acetylglucosamine-1-phosphate transferase (db=KEGG) (RBH) B	UDP[plasma membrane]  <-->  UDP[plasma membrane]																	1*GKFG-851-MONOMER
ENZRXNKFG-1105	cdh:CDB402_1641 antibiotic ABC transporter (db=KEGG) (RBH) B	an antibiotic[plasma membrane] + ATP[plasma membrane] + H2O[plasma membrane]  <-->  an antibiotic[plasma membrane] + ADP[plasma membrane] + phosphate[plasma membrane]																	1*GKFG-889-MONOMER
ENZRXNKFG-1106	rer:RER_44720 cycA; D-serine/D-alanine/glycine transporter; K11737 D-serine/D-alanine/glycine transporter (db=KEGG) (RBH) B	glycine[plasma membrane]  <-->  glycine[plasma membrane]																	1*GKFG-917-MONOMER
ENZRXNKFG-1107	rer:RER_44720 cycA; D-serine/D-alanine/glycine transporter; K11737 D-serine/D-alanine/glycine transporter (db=KEGG) (RBH) B	D-alanine[plasma membrane]  <-->  D-alanine[plasma membrane]																	1*GKFG-917-MONOMER
ENZRXNKFG-1108	rer:RER_44720 cycA; D-serine/D-alanine/glycine transporter; K11737 D-serine/D-alanine/glycine transporter (db=KEGG) (RBH) B	D-serine[plasma membrane]  <-->  D-serine[plasma membrane]																	1*GKFG-917-MONOMER
ENZRXNKFG-1109	ahe:Arch_0039 sugar transporter (db=KEGG) (RBH) B	a sugar  <-->  a sugar																	1*GKFG-937-MONOMER
ENZRXNKFG-1110	sugar transporter (db=KEGG evalue=0.0 bit_score=519.0 identity=63.4 coverage=99.25373134328358) (BLAST) C	a sugar  <-->  a sugar																	1*GKFG-939-MONOMER
ENZRXNKFG-1111	sugar transporter (db=KEGG evalue=4.5e-38 bit_score=163.0 identity=64.5 coverage=70.58823529411765) (BLAST) C	a sugar[plasma membrane]  <-->  a sugar[plasma membrane]																	1*GKFG-940-MONOMER
ENZRXNKFG-1112	pfr:PFREUD_02360 galP; Sodium:galactoside symporter (db=KEGG) (RBH) B	galactoside[plasma membrane] + Na+[plasma membrane]  <-->  galactoside[plasma membrane] + Na+[plasma membrane]																	1*GKFG-1219-MONOMER
ENZRXNKFG-1113	ahe:Arch_0471 sodium:dicarboxylate symporter (db=KEGG) (RBH) B	a dicarboxylate[plasma membrane] + Na+[plasma membrane]  <-->  a dicarboxylate[plasma membrane] + Na+[plasma membrane]																	1*GKFG-1265-MONOMER
ENZRXNKFG-1114	aminoglycoside phosphotransferase (db=KEGG evalue=6.9e-44 bit_score=183.0 identity=36.0 coverage=81.0958904109589) (BLAST) C	an aminoglycoside[plasma membrane] + phosphoenolpyruvate[plasma membrane]  <-->  an aminoglycoside[plasma membrane] + pyruvate[plasma membrane]																	1*GKFG-1297-MONOMER
ENZRXNKFG-1115	mcu:HMPREF0573_11176 HCC HlyC/CorC family transporter (db=KEGG) (RBH) B	6-hydroxy-2-cyclohexen-one-carboxylate[plasma membrane]  <-->  6-hydroxy-2-cyclohexen-one-carboxylate[plasma membrane]																	1*GKFG-1412-MONOMER
ENZRXNKFG-1116	mcu:HMPREF0573_11866 amino acid ABC transporter ATP-binding protein (db=KEGG) (RBH) B	a standard alpha amino acid[plasma membrane] + ATP[plasma membrane] + H2O[plasma membrane]  <-->  a standard alpha amino acid[plasma membrane] + ADP[plasma membrane] + phosphate[plasma membrane]																	1*GKFG-1453-MONOMER
ENZRXNKFG-1117	mcu:HMPREF0573_11867 amino acid ABC transporter membrane protein (db=KEGG) (RBH) B	a standard alpha amino acid[plasma membrane] + ATP[plasma membrane] + H2O[plasma membrane]  <-->  a standard alpha amino acid[plasma membrane] + ADP[plasma membrane] + phosphate[plasma membrane]																	1*GKFG-1454-MONOMER
ENZRXNKFG-1118	sulfite exporter TauE/SafE; K07090 (db=KEGG evalue=0.0 bit_score=239.0 identity=46.8 coverage=90.2439024390244) (BLAST) C	sulfite[plasma membrane]  <-->  sulfite[plasma membrane]																	1*GKFG-1525-MONOMER
ENZRXNKFG-1119	iva:Isova_1883 sugar transporter (db=KEGG) (RBH) B	a sugar[plasma membrane]  <-->  a sugar[plasma membrane]																	1*GKFG-1530-MONOMER
ENZRXNKFG-1120	phosphotransferase system EIIB/cysteine, phosphorylation protein (db=KEGG evalue=6.3e-16 bit_score=88.0 identity=55.3 coverage=97.40259740259741) (BLAST) C	L-cysteine[plasma membrane] + phosphoenolpyruvate[plasma membrane]  <-->  L-cysteine-6-phosphate[plasma membrane] + pyruvate[plasma membrane]																	1*GKFG-1584-MONOMER
ENZRXNKFG-1121	putative permease, DMT superfamily (db=KEGG evalue=0.0 bit_score=268.0 identity=48.4 coverage=92.64214046822742) (BLAST) C	3,5-dimethoxy toluene[plasma membrane] + H+[plasma membrane]  <-->  3,5-dimethoxy toluene[plasma membrane] + H+[plasma membrane]																	1*GKFG-1655-MONOMER
ENZRXNKFG-1122	bfa:Bfae_03150 uracil-xanthine permease (db=KEGG) (RBH) B	uracil[plasma membrane] + xanthine[plasma membrane]  <-->  uracil[plasma membrane] + xanthine[plasma membrane]																	1*GKFG-1739-MONOMER
ENZRXNKFG-1123	apn:Asphe3_31120 TrkH family potassium uptake protein (db=KEGG) (RBH) B	K+[plasma membrane]  <-->  K+[plasma membrane]																	1*GKFG-1884-MONOMER
ENZRXNKFG-1124	krh:KRH_03970 betP; glycine betaine transporter (db=KEGG) (RBH) B	glycine betaine[plasma membrane]  <-->  glycine betaine[plasma membrane]																	1*GKFG-1984-MONOMER
ENZRXNKFG-1125	putative fructose transport system kinase (db=KEGG evalue=4.0e-39 bit_score=167.0 identity=42.2 coverage=83.78378378378379) (BLAST) C	Fructose[plasma membrane]  <-->  Fructose[plasma membrane]																	1*GKFG-470-MONOMER
ENZRXNKFG-1126	aminoglycoside phosphotransferase (db=KEGG evalue=0.0 bit_score=221.0 identity=44.6 coverage=91.55405405405406) (BLAST) C	an aminoglycoside[plasma membrane] + phosphoenolpyruvate[plasma membrane]  <-->  an aminoglycoside[plasma membrane] + pyruvate[plasma membrane]																	1*GKFG-92-MONOMER
ENZRXNKFG-1127	mcu:HMPREF0573_10595 NCS2 family nucleobase:cation symporter-2 (db=KEGG) (RBH) B	a cation[plasma membrane]  <-->  a cation[plasma membrane]																	1*GKFG-104-MONOMER
ENZRXNKFG-1128	cul:CULC22_02029 hypothetical protein; K11103 aerobic C4-dicarboxylate transport protein (db=KEGG) (RBH) B	C4-dicarboxylate[plasma membrane]  <-->  C4-dicarboxylate[plasma membrane]																	1*GKFG-148-MONOMER
ENZRXNKFG-1129	clj:CLJU_c18280 sugar transporter (db=KEGG) (RBH) B	a sugar[plasma membrane]  <-->  a sugar[plasma membrane]																	1*GKFG-194-MONOMER
ENZRXNKFG-1130	pfr:PFREUD_19110 iolT3; myo-inositol transporter IolT3 (db=KEGG) (RBH) B	myo-inositol[plasma membrane]  <-->  myo-inositol[plasma membrane]																	1*GKFG-235-MONOMER
ENZRXNKFG-1131	gob:Gobs_1709 choline/carnitine/betaine transporter; K02168 high-affinity choline transport protein (db=KEGG) (RBH) B	glycine betaine[plasma membrane]  <-->  glycine betaine[plasma membrane]																	1*GKFG-278-MONOMER
ENZRXNKFG-1132	gob:Gobs_1709 choline/carnitine/betaine transporter; K02168 high-affinity choline transport protein (db=KEGG) (RBH) B	L-carnitine[plasma membrane]  <-->  L-carnitine[plasma membrane]																	1*GKFG-278-MONOMER
ENZRXNKFG-1133	gob:Gobs_1709 choline/carnitine/betaine transporter; K02168 high-affinity choline transport protein (db=KEGG) (RBH) B	choline[plasma membrane]  <-->  choline[plasma membrane]																	1*GKFG-278-MONOMER
ENZRXNKFG-771	adk; adenylate kinase (EC:2.7.4.3); K00939 adenylate kinase [EC:2.7.4.3] (db=KEGG evalue=1.4e-45 bit_score=189.0 identity=52.2 coverage=96.82539682539682) (BLAST) C	AMP + ATP  <-->  2 ADP	PWY-6126	P1-PWY															1*GKFG-467-MONOMER
ENZRXNKFG-772	jde:Jden_0613 DNA-directed RNA polymerase subunit alpha; K03040 DNA-directed RNA polymerase subunit alpha [EC:2.7.7.6] (db=KEGG) (RBH) B	a nucleoside triphosphate + RNA(n)  <-->  diphosphate + RNA(n+1)																	1*GKFG-460-MONOMER
ENZRXNKFG-773	cfi:Celf_1033 ROK family protein; K00886 polyphosphate glucokinase [EC:2.7.1.63] (db=KEGG) (RBH) B	beta-D-glucose + (polyphosphate)(n)  <-->  beta-D-glucose-6-phosphate + (polyphosphate)(n-1)																	1*GKFG-457-MONOMER
ENZRXNKFG-774	tRNA pseudouridine synthase A (EC:5.4.99.12); K06173 tRNA pseudouridine38-40 synthase [EC:5.4.99.12] (db=KEGG evalue=0.0 bit_score=252.0 identity=48.4 coverage=95.1890034364261) (BLAST) C	a tRNA uridine38-40  <-->  a tRNA pseudouridine38-40																	1*GKFG-456-MONOMER
ENZRXNKFG-775	kfl:Kfla_1515 glycoside hydrolase clan GH-D; K07407 alpha-galactosidase [EC:3.2.1.22] (db=KEGG) (RBH) B	an alpha-D-galactoside + H2O  <-->  alpha-D-galactose + an organic molecule																	1*GKFG-455-MONOMER
ENZRXNKFG-776	kfl:Kfla_1515 glycoside hydrolase clan GH-D; K07407 alpha-galactosidase [EC:3.2.1.22] (db=KEGG) (RBH) B	stachyose + H2O  <-->  raffinose + alpha-D-galactose																	1*GKFG-455-MONOMER
ENZRXNKFG-777	kfl:Kfla_1515 glycoside hydrolase clan GH-D; K07407 alpha-galactosidase [EC:3.2.1.22] (db=KEGG) (RBH) B	melibiose + H2O  <-->  alpha-D-galactose + beta-D-glucose	PWY0-1301																1*GKFG-455-MONOMER
ENZRXNKFG-778	2-amino-4-hydroxy-6-hydroxymethyldihydropteridine pyrophosphokinase; K00950 2-amino-4-hydroxy-6-hydroxymethyldihydropteridine diphosphokinase [EC:2.7.6.3] (db=KEGG evalue=0.0 bit_score=272.0 identity=43.5 coverage=52.6148969889065) (BLAST) C	6-hydroxymethyl-7,8-dihydropterin + ATP  <-->  6-hydroxymethyl-dihydropterin diphosphate + AMP + H+	PWY-6147																1*GKFG-448-MONOMER
ENZRXNKFG-779	cfi:Celf_1046 pantothenate kinase; K00867 type I pantothenate kinase [EC:2.7.1.33] (db=KEGG) (RBH) B	(R)-pantothenate + ATP  <-->  D-4'-phosphopantothenate + ADP + H+	PANTO-PWY																1*GKFG-444-MONOMER
ENZRXNKFG-780	cga:Celgi_0858 phosphoglucosamine mutase; K03431 phosphoglucosamine mutase [EC:5.4.2.10] (db=KEGG) (RBH) B	D-glucosamine 1-phosphate  <-->  D-glucosamine-6-phosphate	UDPNAGSYN-PWY																1*GKFG-443-MONOMER
ENZRXNKFG-781	mcu:HMPREF0573_10293 glmS; glutamine--fructose-6-phosphate transaminase (EC:2.6.1.16); K00820 glucosamine--fructose-6-phosphate aminotransferase (isomerizing) [EC:2.6.1.16] (db=KEGG) (RBH) B	D-fructose-6-phosphate + L-glutamine  <-->  D-glucosamine-6-phosphate + L-glutamate	UDPNAGSYN-PWY																1*GKFG-442-MONOMER
ENZRXNKFG-782	cfl:Cfla_2600 alanine racemase (EC:5.1.1.1); K01775 alanine racemase [EC:5.1.1.1] (db=KEGG) (RBH) B	L-alanine  <-->  D-alanine	ALANINE-VALINESYN-PWY																1*GKFG-440-MONOMER
ENZRXNKFG-783	folP1; putative dihydropteroate synthase; K00796 dihydropteroate synthase [EC:2.5.1.15] (db=KEGG evalue=0.0 bit_score=275.0 identity=51.6 coverage=91.86440677966101) (BLAST) C	4-aminobenzoate + 6-hydroxymethyl-dihydropterin diphosphate  <-->  7,8-dihydropteroate + diphosphate	PWY-6614																1*GKFG-437-MONOMER
ENZRXNKFG-784	ribosomal-protein-alanine acetyltransferase; K03789 ribosomal-protein-alanine N-acetyltransferase [EC:2.3.1.128] (db=KEGG evalue=2.1e-21 bit_score=107.0 identity=40.4 coverage=92.5925925925926) (BLAST) C	a ribosomal protein-L-alanine + acetyl-CoA  <-->  a ribosomal protein-N-acetyl-L-alanine + coenzyme A																	1*GKFG-436-MONOMER
ENZRXNKFG-785	sdhC; succinate dehydrogenase subunit C (EC:1.3.99.1); K00241 succinate dehydrogenase cytochrome b556 subunit (db=KEGG evalue=0.0 bit_score=241.0 identity=47.9 coverage=96.96969696969697) (BLAST) C	succinate + an oxidized electron acceptor  <-->  fumarate + a reduced electron acceptor																	1*GKFG-435-MONOMER
ENZRXNKFG-786	ahe:Arch_1331 succinate dehydrogenase or fumarate reductase, flavoprotein subunit (EC:1.3.99.1); K00239 succinate dehydrogenase flavoprotein subunit [EC:1.3.99.1] (db=KEGG) (RBH) B	succinate + an oxidized electron acceptor  <-->  fumarate + a reduced electron acceptor																	1*GKFG-434-MONOMER
ENZRXNKFG-787	mcu:HMPREF0573_10281 sdhB; succinate dehydrogenase/fumarate reductase iron-sulfur subunit (EC:1.3.99.1); K00240 succinate dehydrogenase iron-sulfur subunit [EC:1.3.99.1] (db=KEGG) (RBH) B	succinate + an oxidized electron acceptor  <-->  fumarate + a reduced electron acceptor																	1*GKFG-433-MONOMER
ENZRXNKFG-788	ahe:Arch_1329 glycoprotease family metalloendopeptidase (EC:3.4.24.57); K01409 O-sialoglycoprotein endopeptidase [EC:3.4.24.57] (db=KEGG) (RBH) B	O-sialoglycoprotein  <-->  n a peptide																	1*GKFG-432-MONOMER
ENZRXNKFG-789	pfr:PFREUD_19040 tal2; transaldolase (EC:2.2.1.2); K00616 transaldolase [EC:2.2.1.2] (db=KEGG) (RBH) B	D-glyceraldehyde-3-phosphate + D-sedoheptulose-7-phosphate  <-->  D-fructose-6-phosphate + D-erythrose-4-phosphate	NONOXIPENT-PWY																1*GKFG-429-MONOMER
ENZRXNKFG-790	pfr:PFREUD_19060 iolC; myo-inositol catabolism protein IolC; K03338 5-dehydro-2-deoxygluconokinase [EC:2.7.1.92] (db=KEGG) (RBH) B	5-dehydro-2-deoxy-D-gluconate + ATP  <-->  5-dehydro-2-deoxy-D-gluconate 6-phosphate + ADP + H+	P562-PWY																1*GKFG-427-MONOMER
ENZRXNKFG-791	folE; GTP cyclohydrolase I (EC:3.5.4.16); K01495 GTP cyclohydrolase I [EC:3.5.4.16] (db=KEGG evalue=0.0 bit_score=243.0 identity=60.0 coverage=97.35449735449735) (BLAST) C	GTP + H2O  <-->  formate + 7,8-dihydroneopterin triphosphate + H+	PWY-6147																1*GKFG-426-MONOMER
ENZRXNKFG-792	pfr:PFREUD_19090 iolD; acetolactate synthase (EC:2.2.1.6); K03336 3D-(3,5/4)-trihydroxycyclohexane-1,2-dione hydrolase [EC:3.7.1.-] (db=KEGG) (RBH) B	pyruvate + 2-oxobutanoate + H+  <-->  2-aceto-2-hydroxy-butanoate + CO2	ILEUSYN-PWY																1*GKFG-423-MONOMER
ENZRXNKFG-793	pfr:PFREUD_19090 iolD; acetolactate synthase (EC:2.2.1.6); K03336 3D-(3,5/4)-trihydroxycyclohexane-1,2-dione hydrolase [EC:3.7.1.-] (db=KEGG) (RBH) B	2 pyruvate + H+  <-->  (S)-2-acetolactate + CO2	VALSYN-PWY																1*GKFG-423-MONOMER
ENZRXNKFG-794	bcv:Bcav_0702 ATP-dependent metalloprotease FtsH (EC:3.6.4.3); K03798 cell division protease FtsH [EC:3.4.24.-] (db=KEGG) (RBH) B	ATP + H2O  <-->  phosphate + ADP + H+																	1*GKFG-415-MONOMER
ENZRXNKFG-795	DNA polymerase III epsilon subunit-like 3'-5' exonuclease; K02342 DNA polymerase III subunit epsilon [EC:2.7.7.7] (db=KEGG evalue=0.0 bit_score=210.0 identity=46.1 coverage=98.2532751091703) (BLAST) C	a deoxyribonucleoside triphosphate + DNA(n)  <-->  diphosphate + DNA(n+1)																	1*GKFG-408-MONOMER
ENZRXNKFG-796	guaB2; IMP dehydrogenase (EC:1.1.1.205); K00088 IMP dehydrogenase [EC:1.1.1.205] (db=KEGG evalue=0.0 bit_score=766.0 identity=77.1 coverage=97.01789264413519) (BLAST) C	IMP + NAD+ + H2O  <-->  XMP + NADH + H+	PWY-6125																1*GKFG-407-MONOMER
ENZRXNKFG-797	H(+)-transporting two-sector ATPase (EC:3.6.3.14) (db=KEGG evalue=0.0 bit_score=533.0 identity=59.9 coverage=96.73202614379085) (BLAST) C	ATP + H2O + 3 H+  <-->  phosphate + ADP + 4 H+	PWY-6126																1*GKFG-404-MONOMER
ENZRXNKFG-798	DNA repair protein RadA (EC:2.1.1.63); K04485 DNA repair protein RadA/Sms (db=KEGG evalue=0.0 bit_score=547.0 identity=62.3 coverage=96.35974304068522) (BLAST) C	a [protein]-L-cysteine + a DNA containing 6-O-methylguanine  <-->  a protein-S-methyl-L-cysteine + DNA (without 6-O-methylguanine)																	1*GKFG-402-MONOMER
ENZRXNKFG-799	2-amino-4-hydroxy-6-hydroxymethyldihydropteridine pyrophosphokinase; K00950 2-amino-4-hydroxy-6-hydroxymethyldihydropteridine diphosphokinase [EC:2.7.6.3] (db=KEGG evalue=0.0 bit_score=272.0 identity=43.5 coverage=52.6148969889065) (BLAST) C	6-hydroxymethyl-7,8-dihydropterin + ATP  <-->  6-hydroxymethyl-dihydropterin diphosphate + AMP + H+	PWY-6147																1*GKFG-398-MONOMER
ENZRXNKFG-800	folP1; putative dihydropteroate synthase; K00796 dihydropteroate synthase [EC:2.5.1.15] (db=KEGG evalue=0.0 bit_score=275.0 identity=51.6 coverage=91.86440677966101) (BLAST) C	4-aminobenzoate + 6-hydroxymethyl-dihydropterin diphosphate  <-->  7,8-dihydropteroate + diphosphate	PWY-6614																1*GKFG-397-MONOMER
ENZRXNKFG-801	folE; GTP cyclohydrolase I (EC:3.5.4.16); K01495 GTP cyclohydrolase I [EC:3.5.4.16] (db=KEGG evalue=0.0 bit_score=243.0 identity=60.0 coverage=97.35449735449735) (BLAST) C	GTP + H2O  <-->  formate + 7,8-dihydroneopterin triphosphate + H+	PWY-6147																1*GKFG-396-MONOMER
ENZRXNKFG-802	ATP-dependent metalloprotease FtsH (EC:3.6.4.3); K03798 cell division protease FtsH [EC:3.4.24.-] (db=KEGG evalue=0.0 bit_score=800.0 identity=63.9 coverage=92.64264264264264) (BLAST) C	ATP + H2O  <-->  phosphate + ADP + H+																	1*GKFG-395-MONOMER
ENZRXNKFG-803	hypoxanthine phosphoribosyltransferase (EC:2.4.2.8); K00760 hypoxanthine phosphoribosyltransferase [EC:2.4.2.8] (db=KEGG evalue=0.0 bit_score=286.0 identity=75.8 coverage=98.36956521739131) (BLAST) C	IMP + diphosphate  <-->  hypoxanthine + 5-phospho-alpha-D-ribose 1-diphosphate																	1*GKFG-394-MONOMER
ENZRXNKFG-804	hypoxanthine phosphoribosyltransferase (EC:2.4.2.8); K00760 hypoxanthine phosphoribosyltransferase [EC:2.4.2.8] (db=KEGG evalue=0.0 bit_score=286.0 identity=75.8 coverage=98.36956521739131) (BLAST) C	GMP + diphosphate  <-->  guanine + 5-phospho-alpha-D-ribose 1-diphosphate	PWY-6599	P1-PWY															1*GKFG-394-MONOMER
ENZRXNKFG-805	tRNA(Ile)-lysidine synthetase; K04075 tRNA(Ile)-lysidine synthase [EC:6.3.4.19] (db=KEGG evalue=0.0 bit_score=217.0 identity=43.1 coverage=88.39779005524862) (BLAST) C	a [tRNAIle2]-cytidine34 + L-lysine + ATP  <-->  a [tRNAIle2]-2-lysidine34 + AMP + diphosphate																	1*GKFG-393-MONOMER
ENZRXNKFG-806	D-alanyl-D-alanine carboxypeptidase/D-alanyl-D-alanine-endopeptidase; K07259 D-alanyl-D-alanine carboxypeptidase / D-alanyl-D-alanine-endopeptidase (penicillin-binding protein 4) [EC:3.4.16.4 3.4.21.-] (db=KEGG evalue=0.0 bit_score=244.0 identity=34.6 coverage=94.17879417879418) (BLAST) C	2 a peptidoglycan dimer (E. faeciums) + 3 H2O  <-->  a peptidoglycan with D,D cross-link (E. faecium) + 4 D-alanine + di-trans,octa-cis-undecaprenyl diphosphate + H+																	1*GKFG-392-MONOMER
ENZRXNKFG-807	D-alanyl-D-alanine carboxypeptidase/D-alanyl-D-alanine-endopeptidase; K07259 D-alanyl-D-alanine carboxypeptidase / D-alanyl-D-alanine-endopeptidase (penicillin-binding protein 4) [EC:3.4.16.4 3.4.21.-] (db=KEGG evalue=0.0 bit_score=244.0 identity=34.6 coverage=94.17879417879418) (BLAST) C	a peptidoglycan dimer (meso-diaminopimelate containing) + 2 H2O  <-->  a peptidoglycan with D,D cross-links (meso-diaminopimelate containing) + di-trans,octa-cis-undecaprenyl diphosphate + 2 D-alanine	PEPTIDOGLYCANSYN-PWY																1*GKFG-392-MONOMER
ENZRXNKFG-808	D-alanyl-D-alanine carboxypeptidase/D-alanyl-D-alanine-endopeptidase; K07259 D-alanyl-D-alanine carboxypeptidase / D-alanyl-D-alanine-endopeptidase (penicillin-binding protein 4) [EC:3.4.16.4 3.4.21.-] (db=KEGG evalue=0.0 bit_score=244.0 identity=34.6 coverage=94.17879417879418) (BLAST) C	2 a peptidoglycan dimer (S. aureus) + 3 H2O  <-->  a peptidoglycan with D,D cross-link (S. aureus) + 4 D-alanine + di-trans,octa-cis-undecaprenyl diphosphate + H+																	1*GKFG-392-MONOMER
ENZRXNKFG-809	D-alanyl-D-alanine carboxypeptidase/D-alanyl-D-alanine-endopeptidase; K07259 D-alanyl-D-alanine carboxypeptidase / D-alanyl-D-alanine-endopeptidase (penicillin-binding protein 4) [EC:3.4.16.4 3.4.21.-] (db=KEGG evalue=0.0 bit_score=244.0 identity=34.6 coverage=94.17879417879418) (BLAST) C	a lipid II + H2O  <-->  a N-acetylglucosamine--N-acetylmuramyl-(tetrapeptide) pyrophosphoryl-undecaprenol + D-alanine																	1*GKFG-392-MONOMER
ENZRXNKFG-810	Inorganic diphosphatase; K01507 inorganic pyrophosphatase [EC:3.6.1.1] (db=KEGG evalue=2.8e-45 bit_score=186.0 identity=90.5 coverage=94.94949494949495) (BLAST) C	diphosphate + H2O  <-->  2 phosphate + H+																	1*GKFG-391-MONOMER
ENZRXNKFG-811	inorganic diphosphatase (EC:3.6.1.1); K01507 inorganic pyrophosphatase [EC:3.6.1.1] (db=KEGG evalue=2.2e-30 bit_score=137.0 identity=81.0 coverage=70.9090909090909) (BLAST) C	diphosphate + H2O  <-->  2 phosphate + H+																	1*GKFG-389-MONOMER
ENZRXNKFG-812	bbi:BBIF_1734 sialidase; K01186 sialidase-1 [EC:3.2.1.18] (db=KEGG) (RBH) B	a sialyloligosaccharide  <-->  an oligosaccharide + N-acetylneuraminate																	1*GKFG-381-MONOMER
ENZRXNKFG-813	bbp:BBPR_1438 lacto-N-biosidase (EC:3.2.1.52); K12373 hexosaminidase [EC:3.2.1.52] (db=KEGG) (RBH) B	chitotriose + H2O  <-->  N,N'-diacetylchitobiose + N-acetyl-D-glucosamine																	1*GKFG-377-MONOMER
ENZRXNKFG-814	bbp:BBPR_1438 lacto-N-biosidase (EC:3.2.1.52); K12373 hexosaminidase [EC:3.2.1.52] (db=KEGG) (RBH) B	N,N'-diacetylchitobiose + H2O  <-->  2 N-acetyl-D-glucosamine																	1*GKFG-377-MONOMER
ENZRXNKFG-815	bbp:BBPR_1438 lacto-N-biosidase (EC:3.2.1.52); K12373 hexosaminidase [EC:3.2.1.52] (db=KEGG) (RBH) B	N-acetyl-beta-D-glucosamine(anhydrous)-N-acetylmuramate + H2O  <-->  N-acetyl-beta-D-glucosamine + 1,6-anhydro-N-acetyl-beta-muramate + H+																	1*GKFG-377-MONOMER
ENZRXNKFG-816	bbp:BBPR_1438 lacto-N-biosidase (EC:3.2.1.52); K12373 hexosaminidase [EC:3.2.1.52] (db=KEGG) (RBH) B	an N-acetyl-beta-D-galactosalaminyl-[glycan] + H2O  <-->  a glycan + N-acetyl-beta-D-galactosamine																	1*GKFG-377-MONOMER
ENZRXNKFG-817	bbp:BBPR_1438 lacto-N-biosidase (EC:3.2.1.52); K12373 hexosaminidase [EC:3.2.1.52] (db=KEGG) (RBH) B	an N-acetyl-beta-D-hexosaminide + H2O  <-->  an organic molecule + an N-acetyl-beta-D-hexosamine																	1*GKFG-377-MONOMER
ENZRXNKFG-818	mcu:HMPREF0573_11145 aspC; aspartate transaminase (EC:2.6.1.1) (db=KEGG) (RBH) B	3-sulfinoalanine + 2-oxoglutarate  <-->  L-glutamate + 3-sulfinyl-pyruvate																	1*GKFG-364-MONOMER
ENZRXNKFG-819	mcu:HMPREF0573_11145 aspC; aspartate transaminase (EC:2.6.1.1) (db=KEGG) (RBH) B	(R)-cysteate + 2-oxoglutarate  <-->  3-sulfopyruvate + L-glutamate	PWY-6642	PWY-6638															1*GKFG-364-MONOMER
ENZRXNKFG-820	mcu:HMPREF0573_11145 aspC; aspartate transaminase (EC:2.6.1.1) (db=KEGG) (RBH) B	L-aspartate + 2-oxoglutarate  <-->  L-glutamate + oxaloacetate	MALATE-ASPARTATE-SHUTTLE-PWY	ASPARTATESYN-PWY															1*GKFG-364-MONOMER
ENZRXNKFG-821	mcu:HMPREF0573_11145 aspC; aspartate transaminase (EC:2.6.1.1) (db=KEGG) (RBH) B	L-phenylalanine + 2-oxoglutarate  <-->  keto-phenylpyruvate + L-glutamate																	1*GKFG-364-MONOMER
ENZRXNKFG-822	bbi:BBIF_0256 lnbP1; lacto-N-biose phosphorylase 2; K15533 1,3-beta-galactosyl-N-acetylhexosamine phosphorylase [EC:2.4.1.211] (db=KEGG) (RBH) B	phosphate + lacto-N-biose  <-->  alpha-D-galactose 1-phosphate + N-acetyl-beta-D-glucosamine																	1*GKFG-360-MONOMER
ENZRXNKFG-823	ahe:Arch_0060 glycerophosphoryl diester phosphodiesterase; K01126 glycerophosphoryl diester phosphodiesterase [EC:3.1.4.46] (db=KEGG) (RBH) B	a glycerophosphodiester + H2O  <-->  an alcohol + sn-glycerol-3-phosphate + H+																	1*GKFG-359-MONOMER
ENZRXNKFG-824	ske:Sked_08700 UDP-N-acetylglucosamine 2-epimerase; K01791 UDP-N-acetylglucosamine 2-epimerase [EC:5.1.3.14] (db=KEGG) (RBH) B	UDP-alpha-N-acetyl-D-glucosamine + H2O  <-->  N-acetyl-beta-D-mannosamine + UDP + H+																	1*GKFG-357-MONOMER
ENZRXNKFG-825	ske:Sked_08700 UDP-N-acetylglucosamine 2-epimerase; K01791 UDP-N-acetylglucosamine 2-epimerase [EC:5.1.3.14] (db=KEGG) (RBH) B	UDP-alpha-N-acetyl-D-glucosamine  <-->  UDP-N-acetyl-D-mannosamine																	1*GKFG-357-MONOMER
ENZRXNKFG-826	iva:Isova_0629 UDP-N-acetylenolpyruvoylglucosamine reductase; K00075 UDP-N-acetylmuramate dehydrogenase [EC:1.1.1.158] (db=KEGG) (RBH) B	NADP+ + UDP-N-acetylmuramate  <-->  NADPH + UDP-N-acetylglucosamine-enolpyruvate + H+	PWY-6387	PEPTIDOGLYCANSYN-PWY															1*GKFG-356-MONOMER
ENZRXNKFG-827	ahe:Arch_0262 glycerol kinase (EC:2.7.1.30); K00864 glycerol kinase [EC:2.7.1.30] (db=KEGG) (RBH) B	glycerol + ATP  <-->  sn-glycerol-3-phosphate + ADP + H+	PWY-4261																1*GKFG-353-MONOMER
ENZRXNKFG-828	ahe:Arch_0333 N-acetylglucosamine-6-phosphate deacetylase (EC:3.5.1.25); K01443 N-acetylglucosamine-6-phosphate deacetylase [EC:3.5.1.25] (db=KEGG) (RBH) B	N-acetyl-D-galactosamine-6-phosphate + H2O  <-->  acetate + D-galactosamine-6-phosphate																	1*GKFG-347-MONOMER
ENZRXNKFG-829	ahe:Arch_0333 N-acetylglucosamine-6-phosphate deacetylase (EC:3.5.1.25); K01443 N-acetylglucosamine-6-phosphate deacetylase [EC:3.5.1.25] (db=KEGG) (RBH) B	N-acetyl-D-glucosamine-6-phosphate + H2O  <-->  D-glucosamine-6-phosphate + acetate	PWY-6517	GLUAMCAT-PWY															1*GKFG-347-MONOMER
ENZRXNKFG-830	aldose 1-epimerase family protein; K01792 glucose-6-phosphate 1-epimerase [EC:5.1.3.15] (db=KEGG evalue=1.2e-36 bit_score=159.0 identity=32.8 coverage=83.9622641509434) (BLAST) C	alpha-D-glucose 6-phosphate  <-->  beta-D-glucose-6-phosphate	PWY-622	PWY-6737	GLUCOSE1PMETAB-PWY	PWY-5940													1*GKFG-338-MONOMER
ENZRXNKFG-831	ahe:Arch_1414 FAD-dependent pyridine nucleotide-disulfide oxidoreductase; K00528 ferredoxin--NADP+ reductase [EC:1.18.1.2] (db=KEGG) (RBH) B	a reduced flavodoxin + NADP+  <-->  an oxidized flavodoxin + NADPH + H+																	1*GKFG-336-MONOMER
ENZRXNKFG-832	ahe:Arch_1414 FAD-dependent pyridine nucleotide-disulfide oxidoreductase; K00528 ferredoxin--NADP+ reductase [EC:1.18.1.2] (db=KEGG) (RBH) B	2 a reduced ferredoxin + NADP+ + H+  <-->  2 an oxidized ferredoxin + NADPH																	1*GKFG-336-MONOMER
ENZRXNKFG-833	hypoxanthine phosphoribosyltransferase (EC:2.4.2.8); K00760 hypoxanthine phosphoribosyltransferase [EC:2.4.2.8] (db=KEGG evalue=0.0 bit_score=286.0 identity=75.8 coverage=98.36956521739131) (BLAST) C	IMP + diphosphate  <-->  hypoxanthine + 5-phospho-alpha-D-ribose 1-diphosphate																	1*GKFG-334-MONOMER
ENZRXNKFG-834	hypoxanthine phosphoribosyltransferase (EC:2.4.2.8); K00760 hypoxanthine phosphoribosyltransferase [EC:2.4.2.8] (db=KEGG evalue=0.0 bit_score=286.0 identity=75.8 coverage=98.36956521739131) (BLAST) C	GMP + diphosphate  <-->  guanine + 5-phospho-alpha-D-ribose 1-diphosphate	PWY-6599	P1-PWY															1*GKFG-334-MONOMER
ENZRXNKFG-835	mcu:HMPREF0573_10437 ppk; polyphosphate kinase (EC:2.7.4.1); K00937 polyphosphate kinase [EC:2.7.4.1] (db=KEGG) (RBH) B	ATP + (polyphosphate)(n)  <-->  ADP + (polyphosphate)(n+1)																	1*GKFG-332-MONOMER
ENZRXNKFG-836	2C-methyl-D-erythritol 2,4-cyclodiphosphate synthase; K01770 2-C-methyl-D-erythritol 2,4-cyclodiphosphate synthase [EC:4.6.1.12] (db=KEGG evalue=0.0 bit_score=203.0 identity=63.5 coverage=79.48717948717949) (BLAST) C	2-phospho-4-(cytidine 5'-diphospho)-2-C-methyl-D-erythritol  <-->  2-C-methyl-D-erythritol-2,4-cyclodiphosphate + CMP	NONMEVIPP-PWY																1*GKFG-330-MONOMER
ENZRXNKFG-837	mcu:HMPREF0573_11678 L-proline dehydrogenase / delta-1-pyrroline-5-carboxylate dehydrogenase (EC:1.5.1.12); K13821 proline dehydrogenase / delta 1-pyrroline-5-carboxylate dehydrogenase [EC:1.5.99.8 1.5.1.12] (db=KEGG) (RBH) B	pyrroline-hydroxy-carboxylate + NAD+ + 2 H2O  <-->  L-erythro-4-hydroxy-glutamate + NADH + H+																	1*GKFG-328-MONOMER
ENZRXNKFG-838	mcu:HMPREF0573_11678 L-proline dehydrogenase / delta-1-pyrroline-5-carboxylate dehydrogenase (EC:1.5.1.12); K13821 proline dehydrogenase / delta 1-pyrroline-5-carboxylate dehydrogenase [EC:1.5.99.8 1.5.1.12] (db=KEGG) (RBH) B	(S)-1-pyrroline-5-carboxylate + NAD(P)+ + 2 H2O  <-->  L-glutamate + NAD(P)H + H+																	1*GKFG-328-MONOMER
ENZRXNKFG-839	mcu:HMPREF0573_11678 L-proline dehydrogenase / delta-1-pyrroline-5-carboxylate dehydrogenase (EC:1.5.1.12); K13821 proline dehydrogenase / delta 1-pyrroline-5-carboxylate dehydrogenase [EC:1.5.99.8 1.5.1.12] (db=KEGG) (RBH) B	L-proline + an oxidized electron acceptor  <-->  (S)-1-pyrroline-5-carboxylate + a reduced electron acceptor + H+	PROUT-PWY																1*GKFG-328-MONOMER
ENZRXNKFG-840	peptidyl-prolyl cis-trans isomerase (rotamase) - cyclophilin family (EC:5.2.1.8); K03767 peptidyl-prolyl cis-trans isomerase A (cyclophilin A) [EC:5.2.1.8] (db=KEGG evalue=0.0 bit_score=245.0 identity=68.5 coverage=97.6470588235294) (BLAST) C	peptidylproline (omega = 180)  <-->  peptidylproline (omega = 0)																	1*GKFG-320-MONOMER
ENZRXNKFG-841	mcu:HMPREF0573_10721 gltD; glutamate synthase (NADPH) small subunit (EC:1.4.1.13) (db=KEGG) (RBH) B	L-glutamine + H2O  <-->  L-glutamate + ammonia + H+	GLUTAMINDEG-PWY	GLUTAMATESYN-RXN															1*GKFG-308-MONOMER
ENZRXNKFG-842	mcu:HMPREF0573_10721 gltD; glutamate synthase (NADPH) small subunit (EC:1.4.1.13) (db=KEGG) (RBH) B	L-glutamate + NADP+ + H2O  <-->  ammonia + 2-oxoglutarate + NADPH + 2 H+	GLUTSYNIII-PWY	GLUTAMATESYN-RXN															1*GKFG-308-MONOMER
ENZRXNKFG-843	mcu:HMPREF0573_10721 gltD; glutamate synthase (NADPH) small subunit (EC:1.4.1.13) (db=KEGG) (RBH) B	2 L-glutamate + NADP+  <-->  L-glutamine + 2-oxoglutarate + NADPH + H+	GLUTSYN-PWY	GLUTAMINEFUM-PWY															1*GKFG-308-MONOMER
ENZRXNKFG-844	mcu:HMPREF0573_10720 porB; pyruvate synthase (EC:1.2.7.1); K00170 pyruvate ferredoxin oxidoreductase, beta subunit [EC:1.2.7.1] (db=KEGG) (RBH) B	pyruvate + an oxidized ferredoxin + coenzyme A  <-->  acetyl-CoA + CO2 + a reduced ferredoxin + H+	PWY-5600	PWY-5493	P142-PWY	PWY-6587													1*GKFG-307-MONOMER
ENZRXNKFG-845	mcu:HMPREF0573_10719 porA; pyruvate synthase (EC:1.2.7.1); K00169 pyruvate ferredoxin oxidoreductase, alpha subunit [EC:1.2.7.1] (db=KEGG) (RBH) B	pyruvate + an oxidized ferredoxin + coenzyme A  <-->  acetyl-CoA + CO2 + a reduced ferredoxin + H+	PWY-5600	PWY-5493	P142-PWY	PWY-6587													1*GKFG-306-MONOMER
ENZRXNKFG-846	porG; pyruvate/ketoisovalerate oxidoreductase subunit gamma (EC:1.2.7.1); K00172 pyruvate ferredoxin oxidoreductase, gamma subunit [EC:1.2.7.1] (db=KEGG evalue=0.0 bit_score=267.0 identity=69.2 coverage=95.83333333333334) (BLAST) C	pyruvate + an oxidized ferredoxin + coenzyme A  <-->  acetyl-CoA + CO2 + a reduced ferredoxin + H+	PWY-5600	PWY-5493	P142-PWY	PWY-6587													1*GKFG-305-MONOMER
ENZRXNKFG-847	mcu:HMPREF0573_11046 stsC; pyridoxal-phosphate-dependent aminotransferase (EC:2.6.1.50) (db=KEGG) (RBH) B	2-keto-myo-inositol + L-glutamine  <-->  1-amino-1-deoxy-scyllo-inositol + 2-keto-glutaramate	PWY-5940																1*GKFG-290-MONOMER
ENZRXNKFG-848	2-C-methyl-D-erythritol 4-phosphate cytidylyltransferase; K00991 2-C-methyl-D-erythritol 4-phosphate cytidylyltransferase [EC:2.7.7.60] (db=KEGG evalue=4.1e-35 bit_score=154.0 identity=39.7 coverage=89.14728682170544) (BLAST) C	2-C-methyl-D-erythritol-4-phosphate + CTP + H+  <-->  4-(cytidine 5'-diphospho)-2-C-methyl-D-erythritol + diphosphate	NONMEVIPP-PWY																1*GKFG-286-MONOMER
ENZRXNKFG-849	kfl:Kfla_6664 phosphoenolpyruvate-protein phosphotransferase; K02768 PTS system, fructose-specific IIA component [EC:2.7.1.69]; K08483 phosphotransferase system, enzyme I, PtsI [EC:2.7.3.9]; K11183 phosphocarrier protein FPr (db=KEGG) (RBH) B	sucrose + a protein-Npi-phospho-L-histidine  <-->  a [protein]-L-histidine + sucrose-6-phosphate																	1*GKFG-282-MONOMER
ENZRXNKFG-850	kfl:Kfla_6664 phosphoenolpyruvate-protein phosphotransferase; K02768 PTS system, fructose-specific IIA component [EC:2.7.1.69]; K08483 phosphotransferase system, enzyme I, PtsI [EC:2.7.3.9]; K11183 phosphocarrier protein FPr (db=KEGG) (RBH) B	a protein-Npi-phospho-L-histidine + lactose  <-->  a [protein]-L-histidine + lactose 6-phosphate																	1*GKFG-282-MONOMER
ENZRXNKFG-851	kfl:Kfla_6664 phosphoenolpyruvate-protein phosphotransferase; K02768 PTS system, fructose-specific IIA component [EC:2.7.1.69]; K08483 phosphotransferase system, enzyme I, PtsI [EC:2.7.3.9]; K11183 phosphocarrier protein FPr (db=KEGG) (RBH) B	D-fructose + a protein-Npi-phospho-L-histidine  <-->  a [protein]-L-histidine + fructose-1-phosphate + H2O																	1*GKFG-282-MONOMER
ENZRXNKFG-852	kfl:Kfla_6664 phosphoenolpyruvate-protein phosphotransferase; K02768 PTS system, fructose-specific IIA component [EC:2.7.1.69]; K08483 phosphotransferase system, enzyme I, PtsI [EC:2.7.3.9]; K11183 phosphocarrier protein FPr (db=KEGG) (RBH) B	a protein-Npi-phospho-L-histidine + a sugar  <-->  a [protein]-L-histidine + a sugar phosphate																	1*GKFG-282-MONOMER
ENZRXNKFG-853	kfl:Kfla_6664 phosphoenolpyruvate-protein phosphotransferase; K02768 PTS system, fructose-specific IIA component [EC:2.7.1.69]; K08483 phosphotransferase system, enzyme I, PtsI [EC:2.7.3.9]; K11183 phosphocarrier protein FPr (db=KEGG) (RBH) B	phosphoenolpyruvate + a [protein]-L-histidine  <-->  pyruvate + a protein-Npi-phospho-L-histidine																	1*GKFG-282-MONOMER
ENZRXNKFG-854	bfa:Bfae_19800 copper/silver-translocating P-type ATPase; K01533 Cu2+-exporting ATPase [EC:3.6.3.4] (db=KEGG) (RBH) B	Cu2+ + ATP + H2O  <-->  Cu2+ + ADP + phosphate + H+	PWY-6137																1*GKFG-281-MONOMER
ENZRXNKFG-855	hau:Haur_2392 beta-galactosidase; K12308 beta-galactosidase [EC:3.2.1.23] (db=KEGG) (RBH) B	XLLG xyloglucan oligosaccharide + 2 H2O  <-->  XXXG xyloglucan oligosaccharide + 2 beta-D-galactose																	1*GKFG-275-MONOMER
ENZRXNKFG-856	hau:Haur_2392 beta-galactosidase; K12308 beta-galactosidase [EC:3.2.1.23] (db=KEGG) (RBH) B	XLXG xyloglucan oligosaccharide + H2O  <-->  XXXG xyloglucan oligosaccharide + beta-D-galactose																	1*GKFG-275-MONOMER
ENZRXNKFG-857	hau:Haur_2392 beta-galactosidase; K12308 beta-galactosidase [EC:3.2.1.23] (db=KEGG) (RBH) B	XXLG xyloglucan oligosaccharide + H2O  <-->  XXXG xyloglucan oligosaccharide + beta-D-galactose																	1*GKFG-275-MONOMER
ENZRXNKFG-858	hau:Haur_2392 beta-galactosidase; K12308 beta-galactosidase [EC:3.2.1.23] (db=KEGG) (RBH) B	lactose + H2O  <-->  beta-D-galactose + beta-D-glucose	BGALACT-PWY																1*GKFG-275-MONOMER
ENZRXNKFG-859	hau:Haur_2392 beta-galactosidase; K12308 beta-galactosidase [EC:3.2.1.23] (db=KEGG) (RBH) B	a galactosylated galactose acceptor + H2O  <-->  a non galactosylated galactose acceptor + beta-D-galactose																	1*GKFG-275-MONOMER
ENZRXNKFG-860	hau:Haur_2392 beta-galactosidase; K12308 beta-galactosidase [EC:3.2.1.23] (db=KEGG) (RBH) B	3'-ketolactose + H2O  <-->  3-keto-beta-D-galactose + beta-D-glucose																	1*GKFG-275-MONOMER
ENZRXNKFG-861	apn:Asphe3_10700 monosaccharide ABC transporter ATP-binding protein, CUT2 family; K10441 ribose transport system ATP-binding protein [EC:3.6.3.17] (db=KEGG) (RBH) B	a monosaccharide + ATP + H2O  <-->  a monosaccharide + phosphate + ADP																	1*GKFG-273-MONOMER
ENZRXNKFG-862	bcv:Bcav_0730 xylose isomerase; K03335 inosose dehydratase [EC:4.2.1.44] (db=KEGG) (RBH) B	2-keto-myo-inositol  <-->  D-2,3-diketo-4-deoxy-epi-inositol + H2O	P562-PWY																1*GKFG-257-MONOMER
ENZRXNKFG-863	paz:TIA2EST2_01445 delta-aminolevulinic acid dehydratase (EC:4.2.1.24); K01698 porphobilinogen synthase [EC:4.2.1.24] (db=KEGG) (RBH) B	2 5-amino-levulinate  <-->  porphobilinogen + 2 H2O + H+	PWY-5188																1*GKFG-253-MONOMER
ENZRXNKFG-864	bcv:Bcav_1855 glutamine synthetase, type I (EC:6.3.1.2); K01915 glutamine synthetase [EC:6.3.1.2] (db=KEGG) (RBH) B	ammonia + L-glutamate + ATP  <-->  L-glutamine + ADP + phosphate	GLNSYN-PWY																1*GKFG-247-MONOMER
ENZRXNKFG-865	bcv:Bcav_0731 Inositol 2-dehydrogenase (EC:1.1.1.18); K00010 myo-inositol 2-dehydrogenase [EC:1.1.1.18] (db=KEGG) (RBH) B	myo-inositol + NAD+  <-->  2-keto-myo-inositol + NADH + H+	P562-PWY	PWY-5940															1*GKFG-246-MONOMER
ENZRXNKFG-866	pcn:TIB1ST10_01570 hydroxymethylbilane synthase; K01749 hydroxymethylbilane synthase [EC:2.5.1.61] (db=KEGG) (RBH) B	4 porphobilinogen + H2O  <-->  4 ammonia + hydroxymethylbilane + 4 H+	PWY-5188																1*GKFG-243-MONOMER
ENZRXNKFG-867	mts:MTES_1861 hemE; uroporphyrinogen-III decarboxylase; K01599 uroporphyrinogen decarboxylase [EC:4.1.1.37] (db=KEGG) (RBH) B	uroporphyrinogen-I  <-->  coproporphyrinogen I + 4 CO2 + 4 H+																	1*GKFG-242-MONOMER
ENZRXNKFG-868	mts:MTES_1861 hemE; uroporphyrinogen-III decarboxylase; K01599 uroporphyrinogen decarboxylase [EC:4.1.1.37] (db=KEGG) (RBH) B	uroporphyrinogen-III + 4 H+  <-->  coproporphyrinogen III + 4 CO2	HEMESYN2-PWY	PWY0-1415															1*GKFG-242-MONOMER
ENZRXNKFG-869	glutamyl-tRNA reductase (EC:1.2.1.70); K02492 glutamyl-tRNA reductase [EC:1.2.1.70] (db=KEGG evalue=1.9e-43 bit_score=181.0 identity=40.3 coverage=88.32116788321169) (BLAST) C	glutamate-1-semialdehyde + NADP+ + tRNAGlu  <-->  L-glutamyl-tRNAGlu + NADPH	PWY-5188																1*GKFG-241-MONOMER
ENZRXNKFG-870	hemA; putative glutamyl-tRNA reductase (EC:1.2.1.70); K02492 glutamyl-tRNA reductase [EC:1.2.1.70] (db=KEGG evalue=7.7e-34 bit_score=149.0 identity=47.5 coverage=81.12244897959184) (BLAST) C	glutamate-1-semialdehyde + NADP+ + tRNAGlu  <-->  L-glutamyl-tRNAGlu + NADPH	PWY-5188																1*GKFG-240-MONOMER
ENZRXNKFG-871	bcv:Bcav_1088 hemH; ferrochelatase (EC:4.99.1.1); K01772 ferrochelatase [EC:4.99.1.1] (db=KEGG) (RBH) B	protoporphyrin IX + Fe2+  <-->  protoheme IX + 2 H+	HEMESYN2-PWY	PWY0-1415															1*GKFG-239-MONOMER
ENZRXNKFG-872	bcv:Bcav_3635 adenylosuccinate synthetase (EC:6.3.4.4); K01939 adenylosuccinate synthase [EC:6.3.4.4] (db=KEGG) (RBH) B	L-aspartate + IMP + GTP  <-->  adenylo-succinate + phosphate + GDP + 2 H+	PWY-6126																1*GKFG-234-MONOMER
ENZRXNKFG-873	ahe:Arch_1659 cysteinyl-tRNA synthetase (EC:6.1.1.16); K01883 cysteinyl-tRNA synthetase [EC:6.1.1.16] (db=KEGG) (RBH) B	tRNAcys + L-cysteine + ATP + H+  <-->  L-cysteinyl-tRNAcys + diphosphate + AMP	TRNA-CHARGING-PWY																1*GKFG-233-MONOMER
ENZRXNKFG-874	cfi:Celf_0608 RNA methyltransferase, TrmH family, group 3; K03218 23S rRNA (guanosine2251-2'-O)-methyltransferase [EC:2.1.1.185] (db=KEGG) (RBH) B	guanosine2251 in 23S rRNA + S-adenosyl-L-methionine  <-->  2-O-methylguanosine2251 in 23S rRNA + S-adenosyl-L-homocysteine																	1*GKFG-232-MONOMER
ENZRXNKFG-875	mcu:HMPREF0573_10801 pckG; phosphoenolpyruvate carboxykinase (EC:4.1.1.32); K01596 phosphoenolpyruvate carboxykinase (GTP) [EC:4.1.1.32] (db=KEGG) (RBH) B	oxaloacetate + ITP  <-->  CO2 + phosphoenolpyruvate + IDP																	1*GKFG-225-MONOMER
ENZRXNKFG-876	mcu:HMPREF0573_10801 pckG; phosphoenolpyruvate carboxykinase (EC:4.1.1.32); K01596 phosphoenolpyruvate carboxykinase (GTP) [EC:4.1.1.32] (db=KEGG) (RBH) B	oxaloacetate + GTP  <-->  CO2 + phosphoenolpyruvate + GDP																	1*GKFG-225-MONOMER
ENZRXNKFG-877	tRNA(Ile)-lysidine synthetase; K04075 tRNA(Ile)-lysidine synthase [EC:6.3.4.19] (db=KEGG evalue=0.0 bit_score=217.0 identity=43.1 coverage=88.39779005524862) (BLAST) C	a [tRNAIle2]-cytidine34 + L-lysine + ATP  <-->  a [tRNAIle2]-2-lysidine34 + AMP + diphosphate																	1*GKFG-223-MONOMER
ENZRXNKFG-878	phosphoribosylaminoimidazole-succinocarboxamide synthase (EC:6.3.2.6); K01923 phosphoribosylaminoimidazole-succinocarboxamide synthase [EC:6.3.2.6] (db=KEGG evalue=0.0 bit_score=291.0 identity=47.2 coverage=95.1923076923077) (BLAST) C	ATP + 5-amino-1-(5-phospho-D-ribosyl)imidazole-4-carboxylate + L-aspartate  <-->  ADP + phosphate + 5'-phosphoribosyl-4-(N-succinocarboxamide)-5-aminoimidazole + H+	PWY-6123																1*GKFG-220-MONOMER
ENZRXNKFG-879	methionine-R-sulfoxide reductase (EC:1.8.4.11); K07305 peptide-methionine (R)-S-oxide reductase [EC:1.8.4.12] (db=KEGG evalue=4.7e-43 bit_score=179.0 identity=63.4 coverage=90.29850746268657) (BLAST) C	a [protein]-L-methionine + an oxidized thioredoxin + H2O  <-->  a protein-L-methionine-(R)-S-oxide + a reduced thioredoxin																	1*GKFG-216-MONOMER
ENZRXNKFG-880	methionine-R-sulfoxide reductase (EC:1.8.4.11); K07305 peptide-methionine (R)-S-oxide reductase [EC:1.8.4.12] (db=KEGG evalue=4.7e-43 bit_score=179.0 identity=63.4 coverage=90.29850746268657) (BLAST) C	L-methionine + an oxidized thioredoxin + H2O  <-->  L-methionine-(S)-S-oxide + a reduced thioredoxin																	1*GKFG-216-MONOMER
ENZRXNKFG-881	methionine-R-sulfoxide reductase (EC:1.8.4.11); K07305 peptide-methionine (R)-S-oxide reductase [EC:1.8.4.12] (db=KEGG evalue=4.7e-43 bit_score=179.0 identity=63.4 coverage=90.29850746268657) (BLAST) C	a [protein]-L-methionine + an oxidized thioredoxin + H2O  <-->  a protein-L-methionine-(S)-S-oxide + a reduced thioredoxin																	1*GKFG-216-MONOMER
ENZRXNKFG-882	thiamine-monophosphate kinase (EC:2.7.4.16); K00946 thiamine-monophosphate kinase [EC:2.7.4.16] (db=KEGG evalue=0.0 bit_score=246.0 identity=43.9 coverage=83.42105263157895) (BLAST) C	thiamin phosphate + ATP  <-->  thiamin diphosphate + ADP	PWY-6893	PWY-6894															1*GKFG-213-MONOMER
ENZRXNKFG-883	narI; nitrate reductase (EC:1.7.99.4); K00374 nitrate reductase 1, gamma subunit [EC:1.7.99.4] (db=KEGG evalue=0.0 bit_score=272.0 identity=61.4 coverage=86.72199170124482) (BLAST) C	a ubiquinone + 2 H+ + 2 e-  <-->  a ubiquinol	RXN0-6369																1*GKFG-208-MONOMER
ENZRXNKFG-884	narI; nitrate reductase (EC:1.7.99.4); K00374 nitrate reductase 1, gamma subunit [EC:1.7.99.4] (db=KEGG evalue=0.0 bit_score=272.0 identity=61.4 coverage=86.72199170124482) (BLAST) C	nitrate + 2 H+ + 2 e-  <-->  nitrite + H2O	RXN0-6369																1*GKFG-208-MONOMER
ENZRXNKFG-885	narI; nitrate reductase (EC:1.7.99.4); K00374 nitrate reductase 1, gamma subunit [EC:1.7.99.4] (db=KEGG evalue=0.0 bit_score=272.0 identity=61.4 coverage=86.72199170124482) (BLAST) C	nitrate + a ubiquinol  <-->  nitrite + a ubiquinone + H2O																	1*GKFG-208-MONOMER
ENZRXNKFG-886	narI; nitrate reductase (EC:1.7.99.4); K00374 nitrate reductase 1, gamma subunit [EC:1.7.99.4] (db=KEGG evalue=0.0 bit_score=272.0 identity=61.4 coverage=86.72199170124482) (BLAST) C	nitrite + an oxidized electron acceptor + H2O  <-->  nitrate + a reduced electron acceptor																	1*GKFG-208-MONOMER
ENZRXNKFG-887	cef:CE1295 respiratory nitrate reductase subunit beta; K00371 nitrate reductase 1, beta subunit [EC:1.7.99.4] (db=KEGG) (RBH) B	a ubiquinone + 2 H+ + 2 e-  <-->  a ubiquinol	RXN0-6369																1*GKFG-206-MONOMER
ENZRXNKFG-888	cef:CE1295 respiratory nitrate reductase subunit beta; K00371 nitrate reductase 1, beta subunit [EC:1.7.99.4] (db=KEGG) (RBH) B	nitrate + 2 H+ + 2 e-  <-->  nitrite + H2O	RXN0-6369																1*GKFG-206-MONOMER
ENZRXNKFG-889	cef:CE1295 respiratory nitrate reductase subunit beta; K00371 nitrate reductase 1, beta subunit [EC:1.7.99.4] (db=KEGG) (RBH) B	nitrate + a ubiquinol  <-->  nitrite + a ubiquinone + H2O																	1*GKFG-206-MONOMER
ENZRXNKFG-890	cef:CE1295 respiratory nitrate reductase subunit beta; K00371 nitrate reductase 1, beta subunit [EC:1.7.99.4] (db=KEGG) (RBH) B	nitrite + an oxidized electron acceptor + H2O  <-->  nitrate + a reduced electron acceptor																	1*GKFG-206-MONOMER
ENZRXNKFG-891	mcu:HMPREF0573_11446 narG; nitrate reductase subunit alpha (EC:1.7.99.4); K00370 nitrate reductase 1, alpha subunit [EC:1.7.99.4] (db=KEGG) (RBH) B	a ubiquinone + 2 H+ + 2 e-  <-->  a ubiquinol	RXN0-6369																1*GKFG-205-MONOMER
ENZRXNKFG-892	mcu:HMPREF0573_11446 narG; nitrate reductase subunit alpha (EC:1.7.99.4); K00370 nitrate reductase 1, alpha subunit [EC:1.7.99.4] (db=KEGG) (RBH) B	nitrate + 2 H+ + 2 e-  <-->  nitrite + H2O	RXN0-6369																1*GKFG-205-MONOMER
ENZRXNKFG-893	mcu:HMPREF0573_11446 narG; nitrate reductase subunit alpha (EC:1.7.99.4); K00370 nitrate reductase 1, alpha subunit [EC:1.7.99.4] (db=KEGG) (RBH) B	nitrate + a ubiquinol  <-->  nitrite + a ubiquinone + H2O																	1*GKFG-205-MONOMER
ENZRXNKFG-894	mcu:HMPREF0573_11446 narG; nitrate reductase subunit alpha (EC:1.7.99.4); K00370 nitrate reductase 1, alpha subunit [EC:1.7.99.4] (db=KEGG) (RBH) B	nitrite + an oxidized electron acceptor + H2O  <-->  nitrate + a reduced electron acceptor																	1*GKFG-205-MONOMER
ENZRXNKFG-895	moeA; molybdopterin biosynthesis protein MoeA; K03750 molybdopterin molybdotransferase [EC:2.10.1.1] (db=KEGG evalue=9.6e-14 bit_score=81.0 identity=55.9 coverage=90.41095890410958) (BLAST) C	adenylyl-molybdopterin + molybdate  <-->  molybdenum cofactor + AMP + H2O	PWY-6823																1*GKFG-199-MONOMER
ENZRXNKFG-896	moeA; molybdopterin biosynthesis protein MoeA; K03750 molybdopterin molybdotransferase [EC:2.10.1.1] (db=KEGG evalue=0.0 bit_score=279.0 identity=53.6 coverage=69.68215158924205) (BLAST) C	adenylyl-molybdopterin + molybdate  <-->  molybdenum cofactor + AMP + H2O	PWY-6823																1*GKFG-198-MONOMER
ENZRXNKFG-897	blj:BLD_1871 xylA; xylose isomerase; K01805 xylose isomerase [EC:5.3.1.5] (db=KEGG) (RBH) B	beta-D-glucose  <-->  D-fructose																	1*GKFG-193-MONOMER
ENZRXNKFG-898	blj:BLD_1871 xylA; xylose isomerase; K01805 xylose isomerase [EC:5.3.1.5] (db=KEGG) (RBH) B	D-xylose  <-->  D-xylulose	XYLCAT-PWY																1*GKFG-193-MONOMER
ENZRXNKFG-899	fre:Franean1_4666 xylulokinase; K00854 xylulokinase [EC:2.7.1.17] (db=KEGG) (RBH) B	D-xylulose + ATP  <-->  D-xylulose-5-phosphate + ADP + H+	XYLCAT-PWY																1*GKFG-192-MONOMER
ENZRXNKFG-900	pfr:PFREUD_23200 inositol 2-dehydrogenase (EC:1.1.1.18) (db=KEGG) (RBH) B	myo-inositol + NAD+  <-->  2-keto-myo-inositol + NADH + H+	P562-PWY	PWY-5940															1*GKFG-190-MONOMER
ENZRXNKFG-901	menE; O-succinylbenzoic acid--CoA ligase (EC:6.2.1.26); K01911 O-succinylbenzoic acid--CoA ligase [EC:6.2.1.26] (db=KEGG evalue=0.0 bit_score=198.0 identity=30.0 coverage=65.7439446366782) (BLAST) C	ATP + o-succinylbenzoate + coenzyme A  <-->  4-(2'-carboxyphenyl)-4-oxobutyryl-CoA + ADP + phosphate																	1*GKFG-183-MONOMER
ENZRXNKFG-902	menE; O-succinylbenzoic acid--CoA ligase (EC:6.2.1.26); K01911 O-succinylbenzoic acid--CoA ligase [EC:6.2.1.26] (db=KEGG evalue=0.0 bit_score=198.0 identity=30.0 coverage=65.7439446366782) (BLAST) C	o-succinylbenzoate + ATP + coenzyme A  <-->  4-(2'-carboxyphenyl)-4-oxobutyryl-CoA + AMP + diphosphate	PWY-5837																1*GKFG-183-MONOMER
ENZRXNKFG-903	menA; 1,4-dihydroxy-2-naphthoate octaprenyltransferase (EC:2.5.1.-); K02548 1,4-dihydroxy-2-naphthoate octaprenyltransferase [EC:2.5.1.74 2.5.1.-] (db=KEGG evalue=0.0 bit_score=297.0 identity=50.5 coverage=97.97979797979798) (BLAST) C	all-trans-octaprenyl diphosphate + 1,4-dihydroxy-2-naphthoate + H+  <-->  demethylmenaquinol-8 + diphosphate + CO2	PWY-5852																1*GKFG-182-MONOMER
ENZRXNKFG-904	menA; 1,4-dihydroxy-2-naphthoate octaprenyltransferase (EC:2.5.1.-); K02548 1,4-dihydroxy-2-naphthoate octaprenyltransferase [EC:2.5.1.74 2.5.1.-] (db=KEGG evalue=0.0 bit_score=297.0 identity=50.5 coverage=97.97979797979798) (BLAST) C	all-trans-tridecaprenyl diphosphate + 1,4-dihydroxy-2-naphthoate + H+  <-->  demethylmenaquinol-13 + diphosphate + CO2	PWY-5895																1*GKFG-182-MONOMER
ENZRXNKFG-905	menA; 1,4-dihydroxy-2-naphthoate octaprenyltransferase (EC:2.5.1.-); K02548 1,4-dihydroxy-2-naphthoate octaprenyltransferase [EC:2.5.1.74 2.5.1.-] (db=KEGG evalue=0.0 bit_score=297.0 identity=50.5 coverage=97.97979797979798) (BLAST) C	all-trans-dodecaprenyl diphosphate + 1,4-dihydroxy-2-naphthoate + H+  <-->  demethylmenaquinol-12 + diphosphate + CO2	PWY-5892																1*GKFG-182-MONOMER
ENZRXNKFG-906	menA; 1,4-dihydroxy-2-naphthoate octaprenyltransferase (EC:2.5.1.-); K02548 1,4-dihydroxy-2-naphthoate octaprenyltransferase [EC:2.5.1.74 2.5.1.-] (db=KEGG evalue=0.0 bit_score=297.0 identity=50.5 coverage=97.97979797979798) (BLAST) C	all-trans-undecaprenyl diphosphate + 1,4-dihydroxy-2-naphthoate + H+  <-->  demethylmenaquinol-11 + diphosphate + CO2	PWY-5891																1*GKFG-182-MONOMER
ENZRXNKFG-907	menA; 1,4-dihydroxy-2-naphthoate octaprenyltransferase (EC:2.5.1.-); K02548 1,4-dihydroxy-2-naphthoate octaprenyltransferase [EC:2.5.1.74 2.5.1.-] (db=KEGG evalue=0.0 bit_score=297.0 identity=50.5 coverage=97.97979797979798) (BLAST) C	all-trans-decaprenyl diphosphate + 1,4-dihydroxy-2-naphthoate + H+  <-->  demethylmenaquinol-10 + diphosphate + CO2	PWY-5890																1*GKFG-182-MONOMER
ENZRXNKFG-908	menA; 1,4-dihydroxy-2-naphthoate octaprenyltransferase (EC:2.5.1.-); K02548 1,4-dihydroxy-2-naphthoate octaprenyltransferase [EC:2.5.1.74 2.5.1.-] (db=KEGG evalue=0.0 bit_score=297.0 identity=50.5 coverage=97.97979797979798) (BLAST) C	all-trans-hexaprenyl diphosphate + 1,4-dihydroxy-2-naphthoate + H+  <-->  demethylmenaquinol-6 + diphosphate + CO2	PWY-5853																1*GKFG-182-MONOMER
ENZRXNKFG-909	menA; 1,4-dihydroxy-2-naphthoate octaprenyltransferase (EC:2.5.1.-); K02548 1,4-dihydroxy-2-naphthoate octaprenyltransferase [EC:2.5.1.74 2.5.1.-] (db=KEGG evalue=0.0 bit_score=297.0 identity=50.5 coverage=97.97979797979798) (BLAST) C	all-trans-nonaprenyl diphosphate + 1,4-dihydroxy-2-naphthoate + H+  <-->  demethylmenaquinol-9 + diphosphate + CO2	PWY-5851																1*GKFG-182-MONOMER
ENZRXNKFG-910	menA; 1,4-dihydroxy-2-naphthoate octaprenyltransferase (EC:2.5.1.-); K02548 1,4-dihydroxy-2-naphthoate octaprenyltransferase [EC:2.5.1.74 2.5.1.-] (db=KEGG evalue=0.0 bit_score=297.0 identity=50.5 coverage=97.97979797979798) (BLAST) C	all-trans-heptaprenyl diphosphate + 1,4-dihydroxy-2-naphthoate + H+  <-->  demethylmenaquinol-7 + diphosphate + CO2	PWY-5839																1*GKFG-182-MONOMER
ENZRXNKFG-911	menA; 1,4-dihydroxy-2-naphthoate octaprenyltransferase (EC:2.5.1.-); K02548 1,4-dihydroxy-2-naphthoate octaprenyltransferase [EC:2.5.1.74 2.5.1.-] (db=KEGG evalue=0.0 bit_score=297.0 identity=50.5 coverage=97.97979797979798) (BLAST) C	an all-trans-polyisoprenyl diphosphate + 1,4-dihydroxy-2-naphthoate  <-->  a demethylmenaquinol + diphosphate + CO2 + H+																	1*GKFG-182-MONOMER
ENZRXNKFG-912	ubiE; methylase; K03183 ubiquinone/menaquinone biosynthesis methyltransferase [EC:2.1.1.163 2.1.1.201] (db=KEGG evalue=0.0 bit_score=253.0 identity=53.0 coverage=95.7983193277311) (BLAST) C	2-methoxy-6-all trans-hexaprenyl-2-methoxy-1,4-benzoquinol + S-adenosyl-L-methionine  <-->  6-methoxy-3-methyl-2-all-trans-hexaprenyl-1,4-benzoquinol + S-adenosyl-L-homocysteine + H+																	1*GKFG-177-MONOMER
ENZRXNKFG-913	ubiE; methylase; K03183 ubiquinone/menaquinone biosynthesis methyltransferase [EC:2.1.1.163 2.1.1.201] (db=KEGG evalue=0.0 bit_score=253.0 identity=53.0 coverage=95.7983193277311) (BLAST) C	2-methoxy-6-all trans-octaprenyl-2-methoxy-1,4-benzoquinol + S-adenosyl-L-methionine  <-->  S-adenosyl-L-homocysteine + 6-methoxy-3-methyl-2-all-trans-octaprenyl-1,4-benzoquinol + H+																	1*GKFG-177-MONOMER
ENZRXNKFG-914	ubiE; methylase; K03183 ubiquinone/menaquinone biosynthesis methyltransferase [EC:2.1.1.163 2.1.1.201] (db=KEGG evalue=0.0 bit_score=253.0 identity=53.0 coverage=95.7983193277311) (BLAST) C	a 2-methoxy-6-all-trans-polyprenyl-1,4-benzoquinol + S-adenosyl-L-methionine + H+  <-->  a 6-methoxy-3-methyl-2-all-trans-polyprenyl-1,4-benzoquinol + S-adenosyl-L-homocysteine																	1*GKFG-177-MONOMER
ENZRXNKFG-915	ubiE; methylase; K03183 ubiquinone/menaquinone biosynthesis methyltransferase [EC:2.1.1.163 2.1.1.201] (db=KEGG evalue=0.0 bit_score=253.0 identity=53.0 coverage=95.7983193277311) (BLAST) C	2-methoxy-6-all trans-nonaprenyl-2-methoxy-1,4-benzoquinol + S-adenosyl-L-methionine  <-->  6-methoxy-3-methyl-2-all-trans-nonaprenyl-1,4-benzoquinol + S-adenosyl-L-homocysteine + H+																	1*GKFG-177-MONOMER
ENZRXNKFG-916	ubiE; methylase; K03183 ubiquinone/menaquinone biosynthesis methyltransferase [EC:2.1.1.163 2.1.1.201] (db=KEGG evalue=0.0 bit_score=253.0 identity=53.0 coverage=95.7983193277311) (BLAST) C	2-methoxy-6-all trans-decaprenyl-2-methoxy-1,4-benzoquinol + S-adenosyl-L-methionine  <-->  6-methoxy-3-methyl-2-all-trans-decaprenyl-1,4-benzoquinol + S-adenosyl-L-homocysteine + H+																	1*GKFG-177-MONOMER
ENZRXNKFG-917	ubiE; methylase; K03183 ubiquinone/menaquinone biosynthesis methyltransferase [EC:2.1.1.163 2.1.1.201] (db=KEGG evalue=0.0 bit_score=253.0 identity=53.0 coverage=95.7983193277311) (BLAST) C	2-methoxy-6-all trans-heptaprenyl-2-methoxy-1,4-benzoquinol + S-adenosyl-L-methionine  <-->  6-methoxy-3-methyl-2-all-trans-heptaprenyl-1,4-benzoquinol + S-adenosyl-L-homocysteine + H+																	1*GKFG-177-MONOMER
ENZRXNKFG-918	ubiE; methylase; K03183 ubiquinone/menaquinone biosynthesis methyltransferase [EC:2.1.1.163 2.1.1.201] (db=KEGG evalue=0.0 bit_score=253.0 identity=53.0 coverage=95.7983193277311) (BLAST) C	demethylmenaquinol-7 + S-adenosyl-L-methionine  <-->  menaquinol-7 + S-adenosyl-L-homocysteine + H+	PWY-5839																1*GKFG-177-MONOMER
ENZRXNKFG-919	ubiE; methylase; K03183 ubiquinone/menaquinone biosynthesis methyltransferase [EC:2.1.1.163 2.1.1.201] (db=KEGG evalue=0.0 bit_score=253.0 identity=53.0 coverage=95.7983193277311) (BLAST) C	demethylmenaquinol-13 + S-adenosyl-L-methionine  <-->  menaquinol-13 + S-adenosyl-L-homocysteine + H+	PWY-5895																1*GKFG-177-MONOMER
ENZRXNKFG-920	ubiE; methylase; K03183 ubiquinone/menaquinone biosynthesis methyltransferase [EC:2.1.1.163 2.1.1.201] (db=KEGG evalue=0.0 bit_score=253.0 identity=53.0 coverage=95.7983193277311) (BLAST) C	demethylmenaquinol-12 + S-adenosyl-L-methionine  <-->  menaquinol-12 + S-adenosyl-L-homocysteine + H+	PWY-5892																1*GKFG-177-MONOMER
ENZRXNKFG-921	ubiE; methylase; K03183 ubiquinone/menaquinone biosynthesis methyltransferase [EC:2.1.1.163 2.1.1.201] (db=KEGG evalue=0.0 bit_score=253.0 identity=53.0 coverage=95.7983193277311) (BLAST) C	demethylmenaquinol-11 + S-adenosyl-L-methionine  <-->  menaquinol-11 + S-adenosyl-L-homocysteine + H+	PWY-5891																1*GKFG-177-MONOMER
ENZRXNKFG-922	ubiE; methylase; K03183 ubiquinone/menaquinone biosynthesis methyltransferase [EC:2.1.1.163 2.1.1.201] (db=KEGG evalue=0.0 bit_score=253.0 identity=53.0 coverage=95.7983193277311) (BLAST) C	demethylmenaquinol-10 + S-adenosyl-L-methionine  <-->  menaquinol-10 + S-adenosyl-L-homocysteine + H+	PWY-5890																1*GKFG-177-MONOMER
ENZRXNKFG-923	ubiE; methylase; K03183 ubiquinone/menaquinone biosynthesis methyltransferase [EC:2.1.1.163 2.1.1.201] (db=KEGG evalue=0.0 bit_score=253.0 identity=53.0 coverage=95.7983193277311) (BLAST) C	demethylmenaquinol-6 + S-adenosyl-L-methionine  <-->  menaquinol-6 + S-adenosyl-L-homocysteine + H+	PWY-5849																1*GKFG-177-MONOMER
ENZRXNKFG-924	ubiE; methylase; K03183 ubiquinone/menaquinone biosynthesis methyltransferase [EC:2.1.1.163 2.1.1.201] (db=KEGG evalue=0.0 bit_score=253.0 identity=53.0 coverage=95.7983193277311) (BLAST) C	demethylmenaquinol-9 + S-adenosyl-L-methionine  <-->  menaquinol-9 + S-adenosyl-L-homocysteine + H+	PWY-5844																1*GKFG-177-MONOMER
ENZRXNKFG-925	ubiE; methylase; K03183 ubiquinone/menaquinone biosynthesis methyltransferase [EC:2.1.1.163 2.1.1.201] (db=KEGG evalue=0.0 bit_score=253.0 identity=53.0 coverage=95.7983193277311) (BLAST) C	demethylmenaquinone-7 + S-adenosyl-L-methionine  <-->  menaquinone-7 + S-adenosyl-L-homocysteine + H+																	1*GKFG-177-MONOMER
ENZRXNKFG-926	ubiE; methylase; K03183 ubiquinone/menaquinone biosynthesis methyltransferase [EC:2.1.1.163 2.1.1.201] (db=KEGG evalue=0.0 bit_score=253.0 identity=53.0 coverage=95.7983193277311) (BLAST) C	a demethylmenaquinone + S-adenosyl-L-methionine  <-->  a menaquinone + S-adenosyl-L-homocysteine + H+																	1*GKFG-177-MONOMER
ENZRXNKFG-927	ubiE; methylase; K03183 ubiquinone/menaquinone biosynthesis methyltransferase [EC:2.1.1.163 2.1.1.201] (db=KEGG evalue=0.0 bit_score=253.0 identity=53.0 coverage=95.7983193277311) (BLAST) C	demethylmenaquinol-8 + S-adenosyl-L-methionine  <-->  menaquinol-8 + S-adenosyl-L-homocysteine + H+	MENAQUINONESYN-PWY																1*GKFG-177-MONOMER
ENZRXNKFG-928	NADH-ubiquinone/plastoquinone oxidoreductase chain 3; K00330 NADH-quinone oxidoreductase subunit A [EC:1.6.5.3] (db=KEGG evalue=4.1e-33 bit_score=146.0 identity=57.4 coverage=95.1219512195122) (BLAST) C	a ubiquinone + 2 H+ + 2 e-  <-->  a ubiquinol	RXN0-6491	SUCCINATE-DEHYDROGENASE-UBIQUINONE-RXN	NADH-DEHYDROG-A-RXN	RXN0-5258													1*GKFG-174-MONOMER
ENZRXNKFG-929	NADH-ubiquinone/plastoquinone oxidoreductase chain 3; K00330 NADH-quinone oxidoreductase subunit A [EC:1.6.5.3] (db=KEGG evalue=4.1e-33 bit_score=146.0 identity=57.4 coverage=95.1219512195122) (BLAST) C	NAD+ + H+ + 2 e-  <-->  NADH	NADH-DEHYDROG-A-RXN																1*GKFG-174-MONOMER
ENZRXNKFG-930	NADH-ubiquinone/plastoquinone oxidoreductase chain 3; K00330 NADH-quinone oxidoreductase subunit A [EC:1.6.5.3] (db=KEGG evalue=4.1e-33 bit_score=146.0 identity=57.4 coverage=95.1219512195122) (BLAST) C	4 H+  <-->  4 H+	NADH-DEHYDROG-A-RXN																1*GKFG-174-MONOMER
ENZRXNKFG-931	NADH-ubiquinone/plastoquinone oxidoreductase chain 3; K00330 NADH-quinone oxidoreductase subunit A [EC:1.6.5.3] (db=KEGG evalue=4.1e-33 bit_score=146.0 identity=57.4 coverage=95.1219512195122) (BLAST) C	NADH + a ubiquinone + H+  <-->  NAD+ + a ubiquinol																	1*GKFG-174-MONOMER
ENZRXNKFG-932	NADH dehydrogenase subunit B (EC:1.6.5.3 1.6.99.5); K00331 NADH-quinone oxidoreductase subunit B [EC:1.6.5.3] (db=KEGG evalue=0.0 bit_score=261.0 identity=67.2 coverage=97.86096256684492) (BLAST) C	NADH + an oxidized electron acceptor + H+  <-->  NAD+ + a reduced electron acceptor																	1*GKFG-173-MONOMER
ENZRXNKFG-933	NADH dehydrogenase subunit B (EC:1.6.5.3 1.6.99.5); K00331 NADH-quinone oxidoreductase subunit B [EC:1.6.5.3] (db=KEGG evalue=0.0 bit_score=261.0 identity=67.2 coverage=97.86096256684492) (BLAST) C	menadione + NADH + H+  <-->  menadiol + NAD+																	1*GKFG-173-MONOMER
ENZRXNKFG-934	NADH dehydrogenase subunit B (EC:1.6.5.3 1.6.99.5); K00331 NADH-quinone oxidoreductase subunit B [EC:1.6.5.3] (db=KEGG evalue=0.0 bit_score=261.0 identity=67.2 coverage=97.86096256684492) (BLAST) C	a ubiquinone + 2 H+ + 2 e-  <-->  a ubiquinol	RXN0-6491	SUCCINATE-DEHYDROGENASE-UBIQUINONE-RXN	NADH-DEHYDROG-A-RXN	RXN0-5258													1*GKFG-173-MONOMER
ENZRXNKFG-935	NADH dehydrogenase subunit B (EC:1.6.5.3 1.6.99.5); K00331 NADH-quinone oxidoreductase subunit B [EC:1.6.5.3] (db=KEGG evalue=0.0 bit_score=261.0 identity=67.2 coverage=97.86096256684492) (BLAST) C	NAD+ + H+ + 2 e-  <-->  NADH	NADH-DEHYDROG-A-RXN																1*GKFG-173-MONOMER
ENZRXNKFG-936	NADH dehydrogenase subunit B (EC:1.6.5.3 1.6.99.5); K00331 NADH-quinone oxidoreductase subunit B [EC:1.6.5.3] (db=KEGG evalue=0.0 bit_score=261.0 identity=67.2 coverage=97.86096256684492) (BLAST) C	4 H+  <-->  4 H+	NADH-DEHYDROG-A-RXN																1*GKFG-173-MONOMER
ENZRXNKFG-937	NADH dehydrogenase subunit B (EC:1.6.5.3 1.6.99.5); K00331 NADH-quinone oxidoreductase subunit B [EC:1.6.5.3] (db=KEGG evalue=0.0 bit_score=261.0 identity=67.2 coverage=97.86096256684492) (BLAST) C	NADH + a ubiquinone + H+  <-->  NAD+ + a ubiquinol																	1*GKFG-173-MONOMER
ENZRXNKFG-938	mcu:HMPREF0573_10994 nuoC; NADH dehydrogenase subunit C (EC:1.6.99.5); K00332 NADH-quinone oxidoreductase subunit C [EC:1.6.5.3] (db=KEGG) (RBH) B	NADH + an oxidized electron acceptor + H+  <-->  NAD+ + a reduced electron acceptor																	1*GKFG-172-MONOMER
ENZRXNKFG-939	mcu:HMPREF0573_10994 nuoC; NADH dehydrogenase subunit C (EC:1.6.99.5); K00332 NADH-quinone oxidoreductase subunit C [EC:1.6.5.3] (db=KEGG) (RBH) B	menadione + NADH + H+  <-->  menadiol + NAD+																	1*GKFG-172-MONOMER
ENZRXNKFG-940	mcu:HMPREF0573_10994 nuoC; NADH dehydrogenase subunit C (EC:1.6.99.5); K00332 NADH-quinone oxidoreductase subunit C [EC:1.6.5.3] (db=KEGG) (RBH) B	a ubiquinone + 2 H+ + 2 e-  <-->  a ubiquinol	RXN0-6491	SUCCINATE-DEHYDROGENASE-UBIQUINONE-RXN	NADH-DEHYDROG-A-RXN	RXN0-5258													1*GKFG-172-MONOMER
ENZRXNKFG-941	mcu:HMPREF0573_10994 nuoC; NADH dehydrogenase subunit C (EC:1.6.99.5); K00332 NADH-quinone oxidoreductase subunit C [EC:1.6.5.3] (db=KEGG) (RBH) B	NAD+ + H+ + 2 e-  <-->  NADH	NADH-DEHYDROG-A-RXN																1*GKFG-172-MONOMER
ENZRXNKFG-942	mcu:HMPREF0573_10994 nuoC; NADH dehydrogenase subunit C (EC:1.6.99.5); K00332 NADH-quinone oxidoreductase subunit C [EC:1.6.5.3] (db=KEGG) (RBH) B	4 H+  <-->  4 H+	NADH-DEHYDROG-A-RXN																1*GKFG-172-MONOMER
ENZRXNKFG-943	mcu:HMPREF0573_10994 nuoC; NADH dehydrogenase subunit C (EC:1.6.99.5); K00332 NADH-quinone oxidoreductase subunit C [EC:1.6.5.3] (db=KEGG) (RBH) B	NADH + a ubiquinone + H+  <-->  NAD+ + a ubiquinol																	1*GKFG-172-MONOMER
ENZRXNKFG-944	ahe:Arch_0296 NADH dehydrogenase I subunit D (EC:1.6.99.5); K00333 NADH-quinone oxidoreductase subunit D [EC:1.6.5.3] (db=KEGG) (RBH) B	NADH + an oxidized electron acceptor + H+  <-->  NAD+ + a reduced electron acceptor																	1*GKFG-171-MONOMER
ENZRXNKFG-945	ahe:Arch_0296 NADH dehydrogenase I subunit D (EC:1.6.99.5); K00333 NADH-quinone oxidoreductase subunit D [EC:1.6.5.3] (db=KEGG) (RBH) B	menadione + NADH + H+  <-->  menadiol + NAD+																	1*GKFG-171-MONOMER
ENZRXNKFG-946	ahe:Arch_0296 NADH dehydrogenase I subunit D (EC:1.6.99.5); K00333 NADH-quinone oxidoreductase subunit D [EC:1.6.5.3] (db=KEGG) (RBH) B	a ubiquinone + 2 H+ + 2 e-  <-->  a ubiquinol	RXN0-6491	SUCCINATE-DEHYDROGENASE-UBIQUINONE-RXN	NADH-DEHYDROG-A-RXN	RXN0-5258													1*GKFG-171-MONOMER
ENZRXNKFG-947	ahe:Arch_0296 NADH dehydrogenase I subunit D (EC:1.6.99.5); K00333 NADH-quinone oxidoreductase subunit D [EC:1.6.5.3] (db=KEGG) (RBH) B	NAD+ + H+ + 2 e-  <-->  NADH	NADH-DEHYDROG-A-RXN																1*GKFG-171-MONOMER
ENZRXNKFG-948	ahe:Arch_0296 NADH dehydrogenase I subunit D (EC:1.6.99.5); K00333 NADH-quinone oxidoreductase subunit D [EC:1.6.5.3] (db=KEGG) (RBH) B	4 H+  <-->  4 H+	NADH-DEHYDROG-A-RXN																1*GKFG-171-MONOMER
ENZRXNKFG-949	ahe:Arch_0296 NADH dehydrogenase I subunit D (EC:1.6.99.5); K00333 NADH-quinone oxidoreductase subunit D [EC:1.6.5.3] (db=KEGG) (RBH) B	NADH + a ubiquinone + H+  <-->  NAD+ + a ubiquinol																	1*GKFG-171-MONOMER
ENZRXNKFG-950	ica:Intca_0690 NADH dehydrogenase subunit E (EC:1.6.5.3); K00334 NADH-quinone oxidoreductase subunit E [EC:1.6.5.3] (db=KEGG) (RBH) B	a ubiquinone + 2 H+ + 2 e-  <-->  a ubiquinol	RXN0-6491	SUCCINATE-DEHYDROGENASE-UBIQUINONE-RXN	NADH-DEHYDROG-A-RXN	RXN0-5258													1*GKFG-170-MONOMER
ENZRXNKFG-951	ica:Intca_0690 NADH dehydrogenase subunit E (EC:1.6.5.3); K00334 NADH-quinone oxidoreductase subunit E [EC:1.6.5.3] (db=KEGG) (RBH) B	NAD+ + H+ + 2 e-  <-->  NADH	NADH-DEHYDROG-A-RXN																1*GKFG-170-MONOMER
ENZRXNKFG-952	ica:Intca_0690 NADH dehydrogenase subunit E (EC:1.6.5.3); K00334 NADH-quinone oxidoreductase subunit E [EC:1.6.5.3] (db=KEGG) (RBH) B	4 H+  <-->  4 H+	NADH-DEHYDROG-A-RXN																1*GKFG-170-MONOMER
ENZRXNKFG-953	ica:Intca_0690 NADH dehydrogenase subunit E (EC:1.6.5.3); K00334 NADH-quinone oxidoreductase subunit E [EC:1.6.5.3] (db=KEGG) (RBH) B	NADH + a ubiquinone + H+  <-->  NAD+ + a ubiquinol																	1*GKFG-170-MONOMER
ENZRXNKFG-954	mcu:HMPREF0573_10997 nuoF; NADH dehydrogenase (EC:1.6.99.5); K00335 NADH-quinone oxidoreductase subunit F [EC:1.6.5.3] (db=KEGG) (RBH) B	NADH + an oxidized electron acceptor + H+  <-->  NAD+ + a reduced electron acceptor																	1*GKFG-169-MONOMER
ENZRXNKFG-955	mcu:HMPREF0573_10997 nuoF; NADH dehydrogenase (EC:1.6.99.5); K00335 NADH-quinone oxidoreductase subunit F [EC:1.6.5.3] (db=KEGG) (RBH) B	menadione + NADH + H+  <-->  menadiol + NAD+																	1*GKFG-169-MONOMER
ENZRXNKFG-956	mcu:HMPREF0573_10997 nuoF; NADH dehydrogenase (EC:1.6.99.5); K00335 NADH-quinone oxidoreductase subunit F [EC:1.6.5.3] (db=KEGG) (RBH) B	a ubiquinone + 2 H+ + 2 e-  <-->  a ubiquinol	RXN0-6491	SUCCINATE-DEHYDROGENASE-UBIQUINONE-RXN	NADH-DEHYDROG-A-RXN	RXN0-5258													1*GKFG-169-MONOMER
ENZRXNKFG-957	mcu:HMPREF0573_10997 nuoF; NADH dehydrogenase (EC:1.6.99.5); K00335 NADH-quinone oxidoreductase subunit F [EC:1.6.5.3] (db=KEGG) (RBH) B	NAD+ + H+ + 2 e-  <-->  NADH	NADH-DEHYDROG-A-RXN																1*GKFG-169-MONOMER
ENZRXNKFG-958	mcu:HMPREF0573_10997 nuoF; NADH dehydrogenase (EC:1.6.99.5); K00335 NADH-quinone oxidoreductase subunit F [EC:1.6.5.3] (db=KEGG) (RBH) B	4 H+  <-->  4 H+	NADH-DEHYDROG-A-RXN																1*GKFG-169-MONOMER
ENZRXNKFG-959	mcu:HMPREF0573_10997 nuoF; NADH dehydrogenase (EC:1.6.99.5); K00335 NADH-quinone oxidoreductase subunit F [EC:1.6.5.3] (db=KEGG) (RBH) B	NADH + a ubiquinone + H+  <-->  NAD+ + a ubiquinol																	1*GKFG-169-MONOMER
ENZRXNKFG-960	jde:Jden_0545 NADH-quinone oxidoreductase subunit G; K00336 NADH-quinone oxidoreductase subunit G [EC:1.6.5.3] (db=KEGG) (RBH) B	a ubiquinone + 2 H+ + 2 e-  <-->  a ubiquinol	RXN0-6491	SUCCINATE-DEHYDROGENASE-UBIQUINONE-RXN	NADH-DEHYDROG-A-RXN	RXN0-5258													1*GKFG-167-MONOMER
ENZRXNKFG-961	jde:Jden_0545 NADH-quinone oxidoreductase subunit G; K00336 NADH-quinone oxidoreductase subunit G [EC:1.6.5.3] (db=KEGG) (RBH) B	NAD+ + H+ + 2 e-  <-->  NADH	NADH-DEHYDROG-A-RXN																1*GKFG-167-MONOMER
ENZRXNKFG-962	jde:Jden_0545 NADH-quinone oxidoreductase subunit G; K00336 NADH-quinone oxidoreductase subunit G [EC:1.6.5.3] (db=KEGG) (RBH) B	4 H+  <-->  4 H+	NADH-DEHYDROG-A-RXN																1*GKFG-167-MONOMER
ENZRXNKFG-963	jde:Jden_0545 NADH-quinone oxidoreductase subunit G; K00336 NADH-quinone oxidoreductase subunit G [EC:1.6.5.3] (db=KEGG) (RBH) B	NADH + a ubiquinone + H+  <-->  NAD+ + a ubiquinol																	1*GKFG-167-MONOMER
ENZRXNKFG-964	bcv:Bcav_3222 NADH dehydrogenase subunit H (EC:1.6.99.5); K00337 NADH-quinone oxidoreductase subunit H [EC:1.6.5.3] (db=KEGG) (RBH) B	NADH + an oxidized electron acceptor + H+  <-->  NAD+ + a reduced electron acceptor																	1*GKFG-166-MONOMER
ENZRXNKFG-965	bcv:Bcav_3222 NADH dehydrogenase subunit H (EC:1.6.99.5); K00337 NADH-quinone oxidoreductase subunit H [EC:1.6.5.3] (db=KEGG) (RBH) B	menadione + NADH + H+  <-->  menadiol + NAD+																	1*GKFG-166-MONOMER
ENZRXNKFG-966	bcv:Bcav_3222 NADH dehydrogenase subunit H (EC:1.6.99.5); K00337 NADH-quinone oxidoreductase subunit H [EC:1.6.5.3] (db=KEGG) (RBH) B	a ubiquinone + 2 H+ + 2 e-  <-->  a ubiquinol	RXN0-6491	SUCCINATE-DEHYDROGENASE-UBIQUINONE-RXN	NADH-DEHYDROG-A-RXN	RXN0-5258													1*GKFG-166-MONOMER
ENZRXNKFG-967	bcv:Bcav_3222 NADH dehydrogenase subunit H (EC:1.6.99.5); K00337 NADH-quinone oxidoreductase subunit H [EC:1.6.5.3] (db=KEGG) (RBH) B	NAD+ + H+ + 2 e-  <-->  NADH	NADH-DEHYDROG-A-RXN																1*GKFG-166-MONOMER
ENZRXNKFG-968	bcv:Bcav_3222 NADH dehydrogenase subunit H (EC:1.6.99.5); K00337 NADH-quinone oxidoreductase subunit H [EC:1.6.5.3] (db=KEGG) (RBH) B	4 H+  <-->  4 H+	NADH-DEHYDROG-A-RXN																1*GKFG-166-MONOMER
ENZRXNKFG-969	bcv:Bcav_3222 NADH dehydrogenase subunit H (EC:1.6.99.5); K00337 NADH-quinone oxidoreductase subunit H [EC:1.6.5.3] (db=KEGG) (RBH) B	NADH + a ubiquinone + H+  <-->  NAD+ + a ubiquinol																	1*GKFG-166-MONOMER
ENZRXNKFG-970	bcv:Bcav_3221 NADH-quinone oxidoreductase subunit I; K00338 NADH-quinone oxidoreductase subunit I [EC:1.6.5.3] (db=KEGG) (RBH) B	a ubiquinone + 2 H+ + 2 e-  <-->  a ubiquinol	RXN0-6491	SUCCINATE-DEHYDROGENASE-UBIQUINONE-RXN	NADH-DEHYDROG-A-RXN	RXN0-5258													1*GKFG-165-MONOMER
ENZRXNKFG-971	bcv:Bcav_3221 NADH-quinone oxidoreductase subunit I; K00338 NADH-quinone oxidoreductase subunit I [EC:1.6.5.3] (db=KEGG) (RBH) B	NAD+ + H+ + 2 e-  <-->  NADH	NADH-DEHYDROG-A-RXN																1*GKFG-165-MONOMER
ENZRXNKFG-972	bcv:Bcav_3221 NADH-quinone oxidoreductase subunit I; K00338 NADH-quinone oxidoreductase subunit I [EC:1.6.5.3] (db=KEGG) (RBH) B	4 H+  <-->  4 H+	NADH-DEHYDROG-A-RXN																1*GKFG-165-MONOMER
ENZRXNKFG-973	bcv:Bcav_3221 NADH-quinone oxidoreductase subunit I; K00338 NADH-quinone oxidoreductase subunit I [EC:1.6.5.3] (db=KEGG) (RBH) B	NADH + a ubiquinone + H+  <-->  NAD+ + a ubiquinol																	1*GKFG-165-MONOMER
ENZRXNKFG-974	nuoJ; NADH dehydrogenase subunit J (EC:1.6.99.5); K00339 NADH-quinone oxidoreductase subunit J [EC:1.6.5.3] (db=KEGG evalue=0.0 bit_score=205.0 identity=39.2 coverage=86.54970760233918) (BLAST) C	NADH + an oxidized electron acceptor + H+  <-->  NAD+ + a reduced electron acceptor																	1*GKFG-164-MONOMER
ENZRXNKFG-975	nuoJ; NADH dehydrogenase subunit J (EC:1.6.99.5); K00339 NADH-quinone oxidoreductase subunit J [EC:1.6.5.3] (db=KEGG evalue=0.0 bit_score=205.0 identity=39.2 coverage=86.54970760233918) (BLAST) C	menadione + NADH + H+  <-->  menadiol + NAD+																	1*GKFG-164-MONOMER
ENZRXNKFG-976	nuoJ; NADH dehydrogenase subunit J (EC:1.6.99.5); K00339 NADH-quinone oxidoreductase subunit J [EC:1.6.5.3] (db=KEGG evalue=0.0 bit_score=205.0 identity=39.2 coverage=86.54970760233918) (BLAST) C	a ubiquinone + 2 H+ + 2 e-  <-->  a ubiquinol	RXN0-6491	SUCCINATE-DEHYDROGENASE-UBIQUINONE-RXN	NADH-DEHYDROG-A-RXN	RXN0-5258													1*GKFG-164-MONOMER
ENZRXNKFG-977	nuoJ; NADH dehydrogenase subunit J (EC:1.6.99.5); K00339 NADH-quinone oxidoreductase subunit J [EC:1.6.5.3] (db=KEGG evalue=0.0 bit_score=205.0 identity=39.2 coverage=86.54970760233918) (BLAST) C	NAD+ + H+ + 2 e-  <-->  NADH	NADH-DEHYDROG-A-RXN																1*GKFG-164-MONOMER
ENZRXNKFG-978	nuoJ; NADH dehydrogenase subunit J (EC:1.6.99.5); K00339 NADH-quinone oxidoreductase subunit J [EC:1.6.5.3] (db=KEGG evalue=0.0 bit_score=205.0 identity=39.2 coverage=86.54970760233918) (BLAST) C	4 H+  <-->  4 H+	NADH-DEHYDROG-A-RXN																1*GKFG-164-MONOMER
ENZRXNKFG-979	nuoJ; NADH dehydrogenase subunit J (EC:1.6.99.5); K00339 NADH-quinone oxidoreductase subunit J [EC:1.6.5.3] (db=KEGG evalue=0.0 bit_score=205.0 identity=39.2 coverage=86.54970760233918) (BLAST) C	NADH + a ubiquinone + H+  <-->  NAD+ + a ubiquinol																	1*GKFG-164-MONOMER
ENZRXNKFG-980	NADH-ubiquinone oxidoreductase chain 4L; K00340 NADH-quinone oxidoreductase subunit K [EC:1.6.5.3] (db=KEGG evalue=5.3e-31 bit_score=139.0 identity=74.2 coverage=96.0) (BLAST) C	a ubiquinone + 2 H+ + 2 e-  <-->  a ubiquinol	RXN0-6491	SUCCINATE-DEHYDROGENASE-UBIQUINONE-RXN	NADH-DEHYDROG-A-RXN	RXN0-5258													1*GKFG-163-MONOMER
ENZRXNKFG-981	NADH-ubiquinone oxidoreductase chain 4L; K00340 NADH-quinone oxidoreductase subunit K [EC:1.6.5.3] (db=KEGG evalue=5.3e-31 bit_score=139.0 identity=74.2 coverage=96.0) (BLAST) C	NAD+ + H+ + 2 e-  <-->  NADH	NADH-DEHYDROG-A-RXN																1*GKFG-163-MONOMER
ENZRXNKFG-982	NADH-ubiquinone oxidoreductase chain 4L; K00340 NADH-quinone oxidoreductase subunit K [EC:1.6.5.3] (db=KEGG evalue=5.3e-31 bit_score=139.0 identity=74.2 coverage=96.0) (BLAST) C	4 H+  <-->  4 H+	NADH-DEHYDROG-A-RXN																1*GKFG-163-MONOMER
ENZRXNKFG-983	NADH-ubiquinone oxidoreductase chain 4L; K00340 NADH-quinone oxidoreductase subunit K [EC:1.6.5.3] (db=KEGG evalue=5.3e-31 bit_score=139.0 identity=74.2 coverage=96.0) (BLAST) C	NADH + a ubiquinone + H+  <-->  NAD+ + a ubiquinol																	1*GKFG-163-MONOMER
ENZRXNKFG-984	mcu:HMPREF0573_11003 nuoL; NADH dehydrogenase (EC:1.6.99.5); K00341 NADH-quinone oxidoreductase subunit L [EC:1.6.5.3] (db=KEGG) (RBH) B	NADH + an oxidized electron acceptor + H+  <-->  NAD+ + a reduced electron acceptor																	1*GKFG-162-MONOMER
ENZRXNKFG-985	mcu:HMPREF0573_11003 nuoL; NADH dehydrogenase (EC:1.6.99.5); K00341 NADH-quinone oxidoreductase subunit L [EC:1.6.5.3] (db=KEGG) (RBH) B	menadione + NADH + H+  <-->  menadiol + NAD+																	1*GKFG-162-MONOMER
ENZRXNKFG-986	mcu:HMPREF0573_11003 nuoL; NADH dehydrogenase (EC:1.6.99.5); K00341 NADH-quinone oxidoreductase subunit L [EC:1.6.5.3] (db=KEGG) (RBH) B	a ubiquinone + 2 H+ + 2 e-  <-->  a ubiquinol	RXN0-6491	SUCCINATE-DEHYDROGENASE-UBIQUINONE-RXN	NADH-DEHYDROG-A-RXN	RXN0-5258													1*GKFG-162-MONOMER
ENZRXNKFG-987	mcu:HMPREF0573_11003 nuoL; NADH dehydrogenase (EC:1.6.99.5); K00341 NADH-quinone oxidoreductase subunit L [EC:1.6.5.3] (db=KEGG) (RBH) B	NAD+ + H+ + 2 e-  <-->  NADH	NADH-DEHYDROG-A-RXN																1*GKFG-162-MONOMER
ENZRXNKFG-988	mcu:HMPREF0573_11003 nuoL; NADH dehydrogenase (EC:1.6.99.5); K00341 NADH-quinone oxidoreductase subunit L [EC:1.6.5.3] (db=KEGG) (RBH) B	4 H+  <-->  4 H+	NADH-DEHYDROG-A-RXN																1*GKFG-162-MONOMER
ENZRXNKFG-989	mcu:HMPREF0573_11003 nuoL; NADH dehydrogenase (EC:1.6.99.5); K00341 NADH-quinone oxidoreductase subunit L [EC:1.6.5.3] (db=KEGG) (RBH) B	NADH + a ubiquinone + H+  <-->  NAD+ + a ubiquinol																	1*GKFG-162-MONOMER
ENZRXNKFG-990	bcv:Bcav_3217 proton-translocating NADH-quinone oxidoreductase subunit M (EC:1.6.99.5); K00342 NADH-quinone oxidoreductase subunit M [EC:1.6.5.3] (db=KEGG) (RBH) B	NADH + an oxidized electron acceptor + H+  <-->  NAD+ + a reduced electron acceptor																	1*GKFG-161-MONOMER
ENZRXNKFG-991	bcv:Bcav_3217 proton-translocating NADH-quinone oxidoreductase subunit M (EC:1.6.99.5); K00342 NADH-quinone oxidoreductase subunit M [EC:1.6.5.3] (db=KEGG) (RBH) B	menadione + NADH + H+  <-->  menadiol + NAD+																	1*GKFG-161-MONOMER
ENZRXNKFG-992	bcv:Bcav_3217 proton-translocating NADH-quinone oxidoreductase subunit M (EC:1.6.99.5); K00342 NADH-quinone oxidoreductase subunit M [EC:1.6.5.3] (db=KEGG) (RBH) B	a ubiquinone + 2 H+ + 2 e-  <-->  a ubiquinol	RXN0-6491	SUCCINATE-DEHYDROGENASE-UBIQUINONE-RXN	NADH-DEHYDROG-A-RXN	RXN0-5258													1*GKFG-161-MONOMER
ENZRXNKFG-993	bcv:Bcav_3217 proton-translocating NADH-quinone oxidoreductase subunit M (EC:1.6.99.5); K00342 NADH-quinone oxidoreductase subunit M [EC:1.6.5.3] (db=KEGG) (RBH) B	NAD+ + H+ + 2 e-  <-->  NADH	NADH-DEHYDROG-A-RXN																1*GKFG-161-MONOMER
ENZRXNKFG-994	bcv:Bcav_3217 proton-translocating NADH-quinone oxidoreductase subunit M (EC:1.6.99.5); K00342 NADH-quinone oxidoreductase subunit M [EC:1.6.5.3] (db=KEGG) (RBH) B	4 H+  <-->  4 H+	NADH-DEHYDROG-A-RXN																1*GKFG-161-MONOMER
ENZRXNKFG-995	bcv:Bcav_3217 proton-translocating NADH-quinone oxidoreductase subunit M (EC:1.6.99.5); K00342 NADH-quinone oxidoreductase subunit M [EC:1.6.5.3] (db=KEGG) (RBH) B	NADH + a ubiquinone + H+  <-->  NAD+ + a ubiquinol																	1*GKFG-161-MONOMER
ENZRXNKFG-996	mcu:HMPREF0573_11005 nuoN; NADH dehydrogenase (EC:1.6.99.5); K00343 NADH-quinone oxidoreductase subunit N [EC:1.6.5.3] (db=KEGG) (RBH) B	NADH + an oxidized electron acceptor + H+  <-->  NAD+ + a reduced electron acceptor																	1*GKFG-160-MONOMER
ENZRXNKFG-997	mcu:HMPREF0573_11005 nuoN; NADH dehydrogenase (EC:1.6.99.5); K00343 NADH-quinone oxidoreductase subunit N [EC:1.6.5.3] (db=KEGG) (RBH) B	menadione + NADH + H+  <-->  menadiol + NAD+																	1*GKFG-160-MONOMER
ENZRXNKFG-998	mcu:HMPREF0573_11005 nuoN; NADH dehydrogenase (EC:1.6.99.5); K00343 NADH-quinone oxidoreductase subunit N [EC:1.6.5.3] (db=KEGG) (RBH) B	a ubiquinone + 2 H+ + 2 e-  <-->  a ubiquinol	RXN0-6491	SUCCINATE-DEHYDROGENASE-UBIQUINONE-RXN	NADH-DEHYDROG-A-RXN	RXN0-5258													1*GKFG-160-MONOMER
ENZRXNKFG-999	mcu:HMPREF0573_11005 nuoN; NADH dehydrogenase (EC:1.6.99.5); K00343 NADH-quinone oxidoreductase subunit N [EC:1.6.5.3] (db=KEGG) (RBH) B	NAD+ + H+ + 2 e-  <-->  NADH	NADH-DEHYDROG-A-RXN																1*GKFG-160-MONOMER
ENZRXNKFG-1000	mcu:HMPREF0573_11005 nuoN; NADH dehydrogenase (EC:1.6.99.5); K00343 NADH-quinone oxidoreductase subunit N [EC:1.6.5.3] (db=KEGG) (RBH) B	4 H+  <-->  4 H+	NADH-DEHYDROG-A-RXN																1*GKFG-160-MONOMER
ENZRXNKFG-1001	mcu:HMPREF0573_11005 nuoN; NADH dehydrogenase (EC:1.6.99.5); K00343 NADH-quinone oxidoreductase subunit N [EC:1.6.5.3] (db=KEGG) (RBH) B	NADH + a ubiquinone + H+  <-->  NAD+ + a ubiquinol																	1*GKFG-160-MONOMER
ENZRXNKFG-1002	ahe:Arch_0307 polyprenyl synthetase; K00805 heptaprenyl diphosphate synthase [EC:2.5.1.30] (db=KEGG) (RBH) B	(2E,6E)-farnesyl diphosphate + 4 isopentenyl diphosphate  <-->  all-trans-heptaprenyl diphosphate + 4 diphosphate	PWY-5807																1*GKFG-159-MONOMER
ENZRXNKFG-1003	DNA-binding protein; K03655 ATP-dependent DNA helicase RecG [EC:3.6.4.12] (db=KEGG evalue=1.7e-31 bit_score=142.0 identity=36.0 coverage=81.78438661710037) (BLAST) C	ATP + H2O  <-->  ADP + phosphate + H+																	1*GKFG-158-MONOMER
ENZRXNKFG-1004	transcriptional regulator with HTH domain; K03655 ATP-dependent DNA helicase RecG [EC:3.6.4.12] (db=KEGG evalue=7.5e-42 bit_score=176.0 identity=47.6 coverage=97.38219895287958) (BLAST) C	ATP + H2O  <-->  ADP + phosphate + H+																	1*GKFG-156-MONOMER
ENZRXNKFG-1005	mcu:HMPREF0573_10425 ppdK; pyruvate phosphate dikinase (EC:2.7.9.1); K01006 pyruvate,orthophosphate dikinase [EC:2.7.9.1] (db=KEGG) (RBH) B	pyruvate + phosphate + ATP  <-->  phosphoenolpyruvate + AMP + diphosphate + H+																	1*GKFG-153-MONOMER
ENZRXNKFG-1006	car:cauri_0247 DNA-binding protein; K03655 ATP-dependent DNA helicase RecG [EC:3.6.4.12] (db=KEGG) (RBH) B	ATP + H2O  <-->  ADP + phosphate + H+																	1*GKFG-147-MONOMER
ENZRXNKFG-1007	mcu:HMPREF0573_11600 ABC transporter ATP-binding protein; K02028 polar amino acid transport system ATP-binding protein [EC:3.6.3.21] (db=KEGG) (RBH) B	a polar amino acid + ATP + H2O  <-->  a polar amino acid + phosphate + ADP																	1*GKFG-139-MONOMER
ENZRXNKFG-1008	pac:PPA0468 myo-inositol catabolism protein; K03335 inosose dehydratase [EC:4.2.1.44] (db=KEGG) (RBH) B	2-keto-myo-inositol  <-->  D-2,3-diketo-4-deoxy-epi-inositol + H2O	P562-PWY																1*GKFG-133-MONOMER
ENZRXNKFG-1009	pfr:PFREUD_19030 iolG1; myo-inositol 2-dehydrogenase (EC:1.1.1.18); K00010 myo-inositol 2-dehydrogenase [EC:1.1.1.18] (db=KEGG) (RBH) B	myo-inositol + NAD+  <-->  2-keto-myo-inositol + NADH + H+	P562-PWY	PWY-5940															1*GKFG-132-MONOMER
ENZRXNKFG-1010	sortase family protein; K07284 sortase A [EC:3.4.22.70] (db=KEGG evalue=0.0 bit_score=225.0 identity=45.2 coverage=87.25099601593625) (BLAST) C	a protein with LPXTG motif + a pentaglycine cross-bridge of peptidoglycan  <-->  a protein with LPXT - pentaglycine cross-bridge of peptidoglycan + glycine																	1*GKFG-130-MONOMER
ENZRXNKFG-1011	mcu:HMPREF0573_10646 pknB; putative non-specific serine/threonine protein kinase (EC:2.7.11.1); K08884 serine/threonine protein kinase, bacterial [EC:2.7.11.1] (db=KEGG) (RBH) B	a protein + ATP  <-->  a phosphoprotein + ADP																	1*GKFG-128-MONOMER
ENZRXNKFG-1012	bcv:Bcav_0027 serine/threonine protein kinase; K08884 serine/threonine protein kinase, bacterial [EC:2.7.11.1] (db=KEGG) (RBH) B	a protein + ATP  <-->  a phosphoprotein + ADP																	1*GKFG-126-MONOMER
ENZRXNKFG-1013	peptidoglycan glycosyltransferase (EC:2.4.1.129); K05364 peptidoglycan glycosyltransferase [EC:2.4.1.129] (db=KEGG evalue=4.9e-09 bit_score=65.0 identity=34.1 coverage=88.37209302325581) (BLAST) C	2 N-acetylmuramoyl-L-alanyl-D-glutamyl-meso-2,6-diaminopimelyl-D-alanyl-D-alanine-diphosphoundecaprenyl-N-acetylglucosamine  <-->  a peptidoglycan dimer (meso-diaminopimelate containing) + di-trans,octa-cis-undecaprenyl diphosphate + H+	PEPTIDOGLYCANSYN-PWY																1*GKFG-125-MONOMER
ENZRXNKFG-1014	peptidoglycan glycosyltransferase (EC:2.4.1.129); K05364 peptidoglycan glycosyltransferase [EC:2.4.1.129] (db=KEGG evalue=4.9e-09 bit_score=65.0 identity=34.1 coverage=88.37209302325581) (BLAST) C	[GlcNAc-(1->4)-MurNAc-pentapeptide]n-diphosphoundecaprenol + N-acetylmuramoyl-L-alanyl-D-glutamyl-L-lysyl-D-alanyl-D-alanine-diphosphoundecaprenyl-N-acetylglucosamine  <-->  di-trans,octa-cis-undecaprenyl diphosphate + [GlcNAc-(1->4)-MurNAc-pentapeptide](n+1)-diphosphoundecaprenol	PWY-6470	PWY-6385	PEPTIDOGLYCANSYN-PWY														1*GKFG-125-MONOMER
ENZRXNKFG-1015	peptidoglycan glycosyltransferase (EC:2.4.1.129); K05364 peptidoglycan glycosyltransferase [EC:2.4.1.129] (db=KEGG evalue=4.9e-09 bit_score=65.0 identity=34.1 coverage=88.37209302325581) (BLAST) C	2 N-acetylmuramoyl-L-alanyl-D-isoglutaminyl-N-(beta-D-asparaginyl)-L-lysyl-D-alanyl-D-alanine-diphosphoundecaprenyl-N-acetylglucosamine  <-->  a peptidoglycan dimer (E. faeciums) + di-trans,octa-cis-undecaprenyl diphosphate + H+																	1*GKFG-125-MONOMER
ENZRXNKFG-1016	peptidoglycan glycosyltransferase (EC:2.4.1.129); K05364 peptidoglycan glycosyltransferase [EC:2.4.1.129] (db=KEGG evalue=4.9e-09 bit_score=65.0 identity=34.1 coverage=88.37209302325581) (BLAST) C	2 N-acetylmuramoyl-L-alanyl-D-isoglutaminyl-N-(beta-D-asparaginyl)-L-lysyl-D-alanine-diphosphoundecaprenyl-N-acetylglucosamine  <-->  a peptidoglycan dimer (tetrapeptide) + di-trans,octa-cis-undecaprenyl diphosphate + H+	PWY-6470																1*GKFG-125-MONOMER
ENZRXNKFG-1017	peptidoglycan glycosyltransferase (EC:2.4.1.129); K05364 peptidoglycan glycosyltransferase [EC:2.4.1.129] (db=KEGG evalue=4.9e-09 bit_score=65.0 identity=34.1 coverage=88.37209302325581) (BLAST) C	2 N-acetylglucosamine--N-acetylmuramyl-(pentapeptide) pyrophosphoryl-decaprenol  <-->  a peptidoglycan dimer (mycobacteria) + omega, mono-trans,octa-cis-decaprenyl diphosphate + H+	PWY-6385																1*GKFG-125-MONOMER
ENZRXNKFG-1018	peptidoglycan glycosyltransferase (EC:2.4.1.129); K05364 peptidoglycan glycosyltransferase [EC:2.4.1.129] (db=KEGG evalue=4.9e-09 bit_score=65.0 identity=34.1 coverage=88.37209302325581) (BLAST) C	2 N-acetylmuramoyl-L-alanyl-D-isoglutaminyl-L-lysyl-(glycyl)5-D-alanyl-D-alanine-diphosphoundecaprenyl-N-acetylglucosamine  <-->  di-trans,octa-cis-undecaprenyl diphosphate + a peptidoglycan dimer (S. aureus) + H+																	1*GKFG-125-MONOMER
ENZRXNKFG-1019	mcu:HMPREF0573_10599 upp; uracil phosphoribosyltransferase (EC:2.4.2.9); K00761 uracil phosphoribosyltransferase [EC:2.4.2.9] (db=KEGG) (RBH) B	diphosphate + uridine-5'-phosphate  <-->  5-phospho-alpha-D-ribose 1-diphosphate + uracil	P1-PWY	PWY0-163															1*GKFG-124-MONOMER
ENZRXNKFG-1020	cell elongation-specific peptidoglycan D,D-transpeptidase; K05364 peptidoglycan glycosyltransferase [EC:2.4.1.129] (db=KEGG evalue=0.0 bit_score=264.0 identity=43.2 coverage=83.9506172839506) (BLAST) C	2 N-acetylmuramoyl-L-alanyl-D-glutamyl-meso-2,6-diaminopimelyl-D-alanyl-D-alanine-diphosphoundecaprenyl-N-acetylglucosamine  <-->  a peptidoglycan dimer (meso-diaminopimelate containing) + di-trans,octa-cis-undecaprenyl diphosphate + H+	PEPTIDOGLYCANSYN-PWY																1*GKFG-123-MONOMER
ENZRXNKFG-1021	cell elongation-specific peptidoglycan D,D-transpeptidase; K05364 peptidoglycan glycosyltransferase [EC:2.4.1.129] (db=KEGG evalue=0.0 bit_score=264.0 identity=43.2 coverage=83.9506172839506) (BLAST) C	[GlcNAc-(1->4)-MurNAc-pentapeptide]n-diphosphoundecaprenol + N-acetylmuramoyl-L-alanyl-D-glutamyl-L-lysyl-D-alanyl-D-alanine-diphosphoundecaprenyl-N-acetylglucosamine  <-->  di-trans,octa-cis-undecaprenyl diphosphate + [GlcNAc-(1->4)-MurNAc-pentapeptide](n+1)-diphosphoundecaprenol	PWY-6470	PWY-6385	PEPTIDOGLYCANSYN-PWY														1*GKFG-123-MONOMER
ENZRXNKFG-1022	cell elongation-specific peptidoglycan D,D-transpeptidase; K05364 peptidoglycan glycosyltransferase [EC:2.4.1.129] (db=KEGG evalue=0.0 bit_score=264.0 identity=43.2 coverage=83.9506172839506) (BLAST) C	2 N-acetylmuramoyl-L-alanyl-D-isoglutaminyl-N-(beta-D-asparaginyl)-L-lysyl-D-alanyl-D-alanine-diphosphoundecaprenyl-N-acetylglucosamine  <-->  a peptidoglycan dimer (E. faeciums) + di-trans,octa-cis-undecaprenyl diphosphate + H+																	1*GKFG-123-MONOMER
ENZRXNKFG-1023	cell elongation-specific peptidoglycan D,D-transpeptidase; K05364 peptidoglycan glycosyltransferase [EC:2.4.1.129] (db=KEGG evalue=0.0 bit_score=264.0 identity=43.2 coverage=83.9506172839506) (BLAST) C	2 N-acetylmuramoyl-L-alanyl-D-isoglutaminyl-N-(beta-D-asparaginyl)-L-lysyl-D-alanine-diphosphoundecaprenyl-N-acetylglucosamine  <-->  a peptidoglycan dimer (tetrapeptide) + di-trans,octa-cis-undecaprenyl diphosphate + H+	PWY-6470																1*GKFG-123-MONOMER
ENZRXNKFG-1024	cell elongation-specific peptidoglycan D,D-transpeptidase; K05364 peptidoglycan glycosyltransferase [EC:2.4.1.129] (db=KEGG evalue=0.0 bit_score=264.0 identity=43.2 coverage=83.9506172839506) (BLAST) C	2 N-acetylglucosamine--N-acetylmuramyl-(pentapeptide) pyrophosphoryl-decaprenol  <-->  a peptidoglycan dimer (mycobacteria) + omega, mono-trans,octa-cis-decaprenyl diphosphate + H+	PWY-6385																1*GKFG-123-MONOMER
ENZRXNKFG-1025	cell elongation-specific peptidoglycan D,D-transpeptidase; K05364 peptidoglycan glycosyltransferase [EC:2.4.1.129] (db=KEGG evalue=0.0 bit_score=264.0 identity=43.2 coverage=83.9506172839506) (BLAST) C	2 N-acetylmuramoyl-L-alanyl-D-isoglutaminyl-L-lysyl-(glycyl)5-D-alanyl-D-alanine-diphosphoundecaprenyl-N-acetylglucosamine  <-->  di-trans,octa-cis-undecaprenyl diphosphate + a peptidoglycan dimer (S. aureus) + H+																	1*GKFG-123-MONOMER
ENZRXNKFG-1026	mcu:HMPREF0573_10642 phosphoprotein phosphatase; K01090 protein phosphatase [EC:3.1.3.16] (db=KEGG) (RBH) B	a phosphoprotein + H2O  <-->  phosphate + a protein																	1*GKFG-121-MONOMER
ENZRXNKFG-1027	D-alanyl-D-alanine carboxypeptidase/D-alanyl-D-alanine-endopeptidase; K07259 D-alanyl-D-alanine carboxypeptidase / D-alanyl-D-alanine-endopeptidase (penicillin-binding protein 4) [EC:3.4.16.4 3.4.21.-] (db=KEGG evalue=0.0 bit_score=244.0 identity=34.6 coverage=94.17879417879418) (BLAST) C	2 a peptidoglycan dimer (E. faeciums) + 3 H2O  <-->  a peptidoglycan with D,D cross-link (E. faecium) + 4 D-alanine + di-trans,octa-cis-undecaprenyl diphosphate + H+																	1*GKFG-112-MONOMER
ENZRXNKFG-1028	D-alanyl-D-alanine carboxypeptidase/D-alanyl-D-alanine-endopeptidase; K07259 D-alanyl-D-alanine carboxypeptidase / D-alanyl-D-alanine-endopeptidase (penicillin-binding protein 4) [EC:3.4.16.4 3.4.21.-] (db=KEGG evalue=0.0 bit_score=244.0 identity=34.6 coverage=94.17879417879418) (BLAST) C	a peptidoglycan dimer (meso-diaminopimelate containing) + 2 H2O  <-->  a peptidoglycan with D,D cross-links (meso-diaminopimelate containing) + di-trans,octa-cis-undecaprenyl diphosphate + 2 D-alanine	PEPTIDOGLYCANSYN-PWY																1*GKFG-112-MONOMER
ENZRXNKFG-1029	D-alanyl-D-alanine carboxypeptidase/D-alanyl-D-alanine-endopeptidase; K07259 D-alanyl-D-alanine carboxypeptidase / D-alanyl-D-alanine-endopeptidase (penicillin-binding protein 4) [EC:3.4.16.4 3.4.21.-] (db=KEGG evalue=0.0 bit_score=244.0 identity=34.6 coverage=94.17879417879418) (BLAST) C	2 a peptidoglycan dimer (S. aureus) + 3 H2O  <-->  a peptidoglycan with D,D cross-link (S. aureus) + 4 D-alanine + di-trans,octa-cis-undecaprenyl diphosphate + H+																	1*GKFG-112-MONOMER
ENZRXNKFG-1030	D-alanyl-D-alanine carboxypeptidase/D-alanyl-D-alanine-endopeptidase; K07259 D-alanyl-D-alanine carboxypeptidase / D-alanyl-D-alanine-endopeptidase (penicillin-binding protein 4) [EC:3.4.16.4 3.4.21.-] (db=KEGG evalue=0.0 bit_score=244.0 identity=34.6 coverage=94.17879417879418) (BLAST) C	a lipid II + H2O  <-->  a N-acetylglucosamine--N-acetylmuramyl-(tetrapeptide) pyrophosphoryl-undecaprenol + D-alanine																	1*GKFG-112-MONOMER
ENZRXNKFG-1031	phosphonate-transporting ATPase (EC:3.6.3.28) (db=KEGG evalue=0.0 bit_score=193.0 identity=40.3 coverage=95.96774193548387) (BLAST) C	phosphonate + ATP + H2O  <-->  phosphonate + ADP + phosphate + H+																	1*GKFG-108-MONOMER
ENZRXNKFG-1032	mcu:HMPREF0573_10968 rpoB; DNA-directed RNA polymerase (EC:2.7.7.6); K03043 DNA-directed RNA polymerase subunit beta [EC:2.7.7.6] (db=KEGG) (RBH) B	a nucleoside triphosphate + RNA(n)  <-->  diphosphate + RNA(n+1)																	1*GKFG-99-MONOMER
ENZRXNKFG-1033	rpoB; DNA-directed RNA polymerase (EC:2.7.7.6); K03043 DNA-directed RNA polymerase subunit beta [EC:2.7.7.6] (db=KEGG evalue=0.0 bit_score=242.0 identity=80.9 coverage=93.33333333333333) (BLAST) C	a nucleoside triphosphate + RNA(n)  <-->  diphosphate + RNA(n+1)																	1*GKFG-98-MONOMER
ENZRXNKFG-1034	mcu:HMPREF0573_10969 rpoC; DNA-directed RNA polymerase (EC:2.7.7.6); K03046 DNA-directed RNA polymerase subunit beta' [EC:2.7.7.6] (db=KEGG) (RBH) B	a nucleoside triphosphate + RNA(n)  <-->  diphosphate + RNA(n+1)																	1*GKFG-97-MONOMER
ENZRXNKFG-1035	ahe:Arch_0351 arginyl-tRNA synthetase (EC:6.1.1.19); K01887 arginyl-tRNA synthetase [EC:6.1.1.19] (db=KEGG) (RBH) B	tRNAarg + L-arginine + ATP + H+  <-->  L-arginyl-tRNAarg + diphosphate + AMP	TRNA-CHARGING-PWY																1*GKFG-91-MONOMER
ENZRXNKFG-1036	DNA polymerase III epsilon subunit-like 3'-5' exonuclease; K02342 DNA polymerase III subunit epsilon [EC:2.7.7.7] (db=KEGG evalue=0.0 bit_score=210.0 identity=46.1 coverage=98.2532751091703) (BLAST) C	a deoxyribonucleoside triphosphate + DNA(n)  <-->  diphosphate + DNA(n+1)																	1*GKFG-79-MONOMER
ENZRXNKFG-1037	mcu:HMPREF0573_11530 guaB2; IMP dehydrogenase (EC:1.1.1.205); K00088 IMP dehydrogenase [EC:1.1.1.205] (db=KEGG) (RBH) B	IMP + NAD+ + H2O  <-->  XMP + NADH + H+	PWY-6125																1*GKFG-68-MONOMER
ENZRXNKFG-1038	serine/threonine protein kinase; K08884 serine/threonine protein kinase, bacterial [EC:2.7.11.1] (db=KEGG evalue=1.1e-10 bit_score=72.0 identity=41.7 coverage=44.26229508196721) (BLAST) C	a protein + ATP  <-->  a phosphoprotein + ADP																	1*GKFG-54-MONOMER
ENZRXNKFG-1039	sortase family protein; K07284 sortase A [EC:3.4.22.70] (db=KEGG evalue=0.0 bit_score=231.0 identity=48.9 coverage=87.5) (BLAST) C	a protein with LPXTG motif + a pentaglycine cross-bridge of peptidoglycan  <-->  a protein with LPXT - pentaglycine cross-bridge of peptidoglycan + glycine																	1*GKFG-40-MONOMER
ENZRXNKFG-1040	bcv:Bcav_3269 H(+)-transporting two-sector ATPase (EC:3.6.3.14) (db=KEGG) (RBH) B	ATP + H2O + 3 H+  <-->  phosphate + ADP + 4 H+	PWY-6126																1*GKFG-35-MONOMER
ENZRXNKFG-1041	signal peptidase I; K03100 signal peptidase I [EC:3.4.21.89] (db=KEGG evalue=5.7e-44 bit_score=183.0 identity=46.2 coverage=58.06451612903226) (BLAST) C	a peptide with a leader sequence + H2O  <-->  a peptide + a leader sequence																	1*GKFG-20-MONOMER
ENZRXNKFG-1042	bcv:Bcav_3279 DNA repair protein RadA (EC:2.1.1.63); K04485 DNA repair protein RadA/Sms (db=KEGG) (RBH) B	a [protein]-L-cysteine + a DNA containing 6-O-methylguanine  <-->  a protein-S-methyl-L-cysteine + DNA (without 6-O-methylguanine)																	1*GKFG-13-MONOMER
ENZRXNKFG-1043	inorganic diphosphatase (EC:3.6.1.1); K01507 inorganic pyrophosphatase [EC:3.6.1.1] (db=KEGG evalue=0.0 bit_score=210.0 identity=90.7 coverage=99.07407407407408) (BLAST) C	diphosphate + H2O  <-->  2 phosphate + H+																	1*GKFG-1-MONOMER
ENZRXNKFG-1044	histidine kinase (db=KEGG evalue=0.0 bit_score=223.0 identity=36.2 coverage=62.43822075782537) (BLAST) C	ATP + a [protein]-L-histidine  <-->  ADP + a protein N-phospho-L-histidine + H+																	1*GKFG-362-MONOMER
ENZRXNKFG-1045	transposase (db=KEGG evalue=1.4e-21 bit_score=107.0 identity=54.3 coverage=96.22641509433963) (BLAST) C	an insertion sequence element IS30  <-->  an insertion sequence IS30 with integrated transposon																	1*GKFG-270-MONOMER
ENZRXNKFG-1046	phosphoglycerate mutase (db=KEGG evalue=0.0 bit_score=234.0 identity=52.4 coverage=89.16666666666667) (BLAST) C	3-phospho-D-glycerate  <-->  2-phospho-D-glycerate	GLYCOLYSIS	GLUCONEO-PWY															1*GKFG-180-MONOMER
ENZRXNKFG-1047	aminoglycoside phosphotransferase (db=KEGG evalue=0.0 bit_score=221.0 identity=44.6 coverage=91.55405405405406) (BLAST) C	a kanamycin + ATP  <-->  a kanamycin-3-phosphate + ADP + H+																	1*GKFG-92-MONOMER
ENZRXNKFG-1048	putative DSBA oxidoreductase (db=KEGG evalue=5.4e-41 bit_score=173.0 identity=33.8 coverage=96.01449275362319) (BLAST) C	a protein with reduced sulfide groups  <-->  a protein with oxidized disulfide bonds																	1*GKFG-517-MONOMER
ENZRXNKFG-1049	6-phosphogluconate dehydrogenase (db=KEGG evalue=0.0 bit_score=234.0 identity=59.5 coverage=90.09009009009009) (BLAST) C	6-phospho-D-gluconate + NAD(P)+  <-->  D-ribulose-5-phosphate + CO2 + NAD(P)H																	1*GKFG-1972-MONOMER
ENZRXNKFG-1050	2-hydroxyhepta-2,4-diene-1,7-dioate isomerase (db=KEGG evalue=2.5e-37 bit_score=161.0 identity=35.1 coverage=97.6470588235294) (BLAST) C	2-hydroxyhepta-2,4-dienedioate  <-->  2-oxohept-3-enedioate																	1*GKFG-1877-MONOMER
ENZRXNKFG-1051	mannose-1-phosphate guanylyltransferase (db=KEGG evalue=0.0 bit_score=269.0 identity=44.9 coverage=94.26229508196722) (BLAST) C	alpha-D-mannose 1-phosphate + GDP + H+  <-->  GDP-alpha-D-mannose + phosphate																	1*GKFG-1597-MONOMER
ENZRXNKFG-1052	mannose-1-phosphate guanylyltransferase (db=KEGG evalue=0.0 bit_score=269.0 identity=44.9 coverage=94.26229508196722) (BLAST) C	alpha-D-mannose 1-phosphate + GTP + H+  <-->  GDP-alpha-D-mannose + diphosphate	PWY-5659																1*GKFG-1597-MONOMER
ENZRXNKFG-1053	beta-lactamase (db=KEGG evalue=0.0 bit_score=254.0 identity=43.2 coverage=99.23664122137404) (BLAST) C	a beta-lactam + H2O  <-->  a substituted beta-amino acid																	1*GKFG-1537-MONOMER
ENZRXNKFG-1054	ADP-ribose pyrophosphatase (db=KEGG evalue=0.0 bit_score=250.0 identity=56.4 coverage=93.93939393939394) (BLAST) C	ADP-ribose + H2O  <-->  AMP + D-ribose-5-phosphate + 2 H+																	1*GKFG-1527-MONOMER
ENZRXNKFG-1055	RNA-directed DNA polymerase (db=KEGG evalue=5.9e-24 bit_score=116.0 identity=37.9 coverage=84.28571428571429) (BLAST) C	a deoxyribonucleoside triphosphate + DNA(n)  <-->  diphosphate + DNA(n+1)																	1*GKFG-1517-MONOMER
ENZRXNKFG-1056	aldose epimerase (db=KEGG evalue=1.0e-30 bit_score=139.0 identity=29.3 coverage=87.20238095238095) (BLAST) C	beta-D-galactose  <-->  alpha-D-galactose	PWY-6317																1*GKFG-1485-MONOMER
ENZRXNKFG-1057	aminoglycoside phosphotransferase (db=KEGG evalue=6.9e-44 bit_score=183.0 identity=36.0 coverage=81.0958904109589) (BLAST) C	a kanamycin + ATP  <-->  a kanamycin-3-phosphate + ADP + H+																	1*GKFG-1297-MONOMER
ENZRXNKFG-1058	ATP-dependent DNA helicase (EC:3.6.1.-) (db=KEGG evalue=0.0 bit_score=243.0 identity=24.4 coverage=96.16087751371116) (BLAST) C	a supercoiled duplex DNA + ATP  <-->  a single stranded DNA + ADP + phosphate																	1*GKFG-1295-MONOMER
ENZRXNKFG-1059	ADP-ribosylglycohydrolase (db=KEGG evalue=0.0 bit_score=230.0 identity=37.6 coverage=86.86868686868688) (BLAST) C	ADP-D-ribosyl-(dinitrogen reductase)  <-->  ADP-ribose + a dinitrogen reductase																	1*GKFG-929-MONOMER
ENZRXNKFG-1060	beta-lactamase (db=KEGG evalue=0.0 bit_score=198.0 identity=44.0 coverage=81.25) (BLAST) C	a beta-lactam + H2O  <-->  a substituted beta-amino acid																	1*GKFG-806-MONOMER
ENZRXNKFG-1061	DSBA oxidoreductase (db=KEGG evalue=8.7e-10 bit_score=70.0 identity=27.8 coverage=48.26388888888889) (BLAST) C	a protein with reduced sulfide groups  <-->  a protein with oxidized disulfide bonds																	1*GKFG-723-MONOMER
ENZRXNKFG-1062	transglutaminase (db=KEGG evalue=3.8e-43 bit_score=181.0 identity=33.4 coverage=83.20987654320989) (BLAST) C	an alkylamine + a [protein]-L-glutamine  <-->  ammonia + a protein-N5-alkylglutamine																	1*GKFG-696-MONOMER
ENZRXNKFG-1063	serine/threonine kinase (db=KEGG evalue=0.0 bit_score=265.0 identity=34.6 coverage=93.62139917695474) (BLAST) C	a protein + ATP  <-->  a phosphoprotein + ADP																	1*GKFG-695-MONOMER
ENZRXNKFG-1064	Peptidyl-prolyl cis-trans isomerase (db=KEGG evalue=6.4e-25 bit_score=120.0 identity=28.5 coverage=87.53799392097264) (BLAST) C	peptidylproline (omega = 180)  <-->  peptidylproline (omega = 0)																	1*GKFG-611-MONOMER
ENZRXNKFG-1065	imidazole glycerol phosphate synthase	phosphoribulosylformimino-AICAR-P + L-glutamine  <-->  L-glutamate + D-erythro-imidazole-glycerol-phosphate + aminoimidazole carboxamide ribonucleotide + H+	HISTSYN-PWY																1*GKFG-1954-MONOMER
ENZRXNKFG-1066	O-succinylhomoserine(thiol)-lyase	L-cysteine + O-succinyl-L-homoserine  <-->  succinate + L-cystathionine + H+																	1*GKFG-1592-MONOMER
ENZRXNKFG-1067	cystathionine-&beta;-lyase	L-cystathionine + H2O  <-->  ammonia + pyruvate + L-homocysteine + H+	PWY-702																1*GKFG-1592-MONOMER
ENZRXNKFG-1068	indole-3-glycerol phosphate synthase	1-(o-carboxyphenylamino)-1'-deoxyribulose-5'-phosphate + H+  <-->  (1S,2R)-1-C-(indol-3-yl)glycerol 3-phosphate + CO2 + H2O	TRPSYN-PWY																1*GKFG-1952-MONOMER
ENZRXNKFG-1069	glutamyl-tRNA<sup>Gln</sup> synthetase	tRNAgln + L-glutamate + ATP  <-->  L-glutamyl-tRNAGln + AMP + diphosphate	PWY-5921																1*GKFG-1875-MONOMER
ENZRXNKFG-1070	phosphoenolpyruvate synthetase	pyruvate + ATP + H2O  <-->  phosphate + phosphoenolpyruvate + AMP + 2 H+	GLYCOLYSIS	GLUCONEO-PWY															1*GKFG-153-MONOMER
ENZRXNKFG-1071	isoamylase	a glycogen  <-->  a maltodextrin	PWY-2661																1*GKFG-1511-MONOMER
ENZRXNKFG-1072	L-aspartate oxidase	L-aspartate + oxygen  <-->  alpha-iminosuccinate + hydrogen peroxide + H+	PYRIDNUCSYN-PWY																1*GKFG-434-MONOMER
ENZRXNKFG-1073	NAD kinase	NAD+ + ATP  <-->  NADP+ + ADP + H+	NADPHOS-DEPHOS-PWY																1*GKFG-2020-MONOMER
ENZRXNKFG-1074	erythronate-4-phosphate dehydrogenase	erythronate-4-phosphate + NAD+  <-->  2-oxo-3-hydroxy-4-phosphobutanoate + NADH + H+	PYRIDOXSYN-PWY																1*GKFG-1464-MONOMER
ENZRXNKFG-1075	3,4-dideosy-4-amino-D-<i>arabino</i>-heptulosonate 7-phosphate synthase	1-deoxy-1-imino-D-erythrose 4-phosphate + phosphoenolpyruvate + H2O  <-->  3,4-dideoxy-4-amino-D-arabino-heptulosonate 7-phosphate + phosphate	PWY-5979																1*GKFG-602-MONOMER
ENZRXNKFG-1076	guanosine 3'-diphosphate 5'-triphosphate 3'-diphosphatase	pppGpp + H2O  <-->  GTP + diphosphate + H+	PPGPPMET-PWY																1*GKFG-1800-MONOMER
ENZRXNKFG-1077	guanosine-3',5'-bis(diphosphate) 3'-diphosphatase	ppGpp + H2O  <-->  diphosphate + GDP + H+	PPGPPMET-PWY																1*GKFG-1800-MONOMER
ENZRXNKFG-1078	2'-deoxyadenosine 5'-diphosphate:oxidized NrdH glutaredoxin-like protein oxidoreductase	ADP + a reduced NrdH glutaredoxin-like protein  <-->  dADP + an oxidized NrdH glutaredoxin-like protein + H2O	PWY-6126																1*GKFG-923-MONOMER
ENZRXNKFG-1079	2'-deoxyguanosine 5'-diphosphate:oxidized NrdH glutaredoxin-like protein oxidoreductase	GDP + a reduced NrdH glutaredoxin-like protein  <-->  dGDP + an oxidized NrdH glutaredoxin-like protein + H2O	PWY-6125																1*GKFG-923-MONOMER
ENZRXNKFG-1080	2'-deoxycytidine diphosphate:oxidized NrdH glutaredoxin-like protein oxidoreductase	dCDP + a reduced NrdH glutaredoxin-like protein + H2O  <-->  CDP + an oxidized NrdH glutaredoxin-like protein	PWY0-166																1*GKFG-923-MONOMER
ENZRXNKFG-1081	2'-deoxyuridine 5'-diphosphate:oxidized NrdH glutaredoxin-like protein oxidoreductase	UDP + a reduced NrdH glutaredoxin-like protein  <-->  dUDP + an oxidized NrdH glutaredoxin-like protein + H2O	PWY0-166																1*GKFG-923-MONOMER
ENZRXNKFG-1082	dihydroorotate dehydrogenase	a ubiquinone + (S)-dihydroorotate  <-->  a ubiquinol + orotate	PWY-5686																1*GKFG-617-MONOMER
ENZRXNKFG-1083	acetate:CoA ligase (AMP-forming)	acetate + ATP + coenzyme A  <-->  acetyl-CoA + diphosphate + AMP	PWY0-1313	PWY66-21															1*GKFG-905-MONOMER
ENZRXNKFG-1084	S-2-methylbutryl-CoA:FAD oxidoreductase	2-methylbutanoyl-CoA + an oxidized electron-transfer flavoprotein  <-->  (E)-2-methylcrotonoyl-CoA + a reduced electron-transfer flavoprotein	ILEUDEG-PWY																1*GKFG-907-MONOMER
ENZRXNKFG-1085	<i>N</i>-acetylmannosamine kinase	N-acetyl-beta-D-mannosamine + ATP  <-->  N-acetyl-D-mannosamine-6-phosphate + ADP + H+	PWY0-1324																1*GKFG-1492-MONOMER
ENZRXNKFG-1086	N-acetylneuraminate lyase	N-acetylneuraminate  <-->  N-acetyl-beta-D-mannosamine + pyruvate	PWY0-1324																1*GKFG-1493-MONOMER
ENZRXNKFG-1087	acetyl-CoA C-acyltransferase	a 2,3,4-saturated fatty acyl CoA + acetyl-CoA  <-->  a 3-oxoacyl-CoA + coenzyme A	FAO-PWY																1*GKFG-717-MONOMER
ENZRXNKFG-1088	3-hydroxyacyl-CoA dehydrogenase	a (3S)-3-hydroxyacyl-CoA + NAD+  <-->  a 3-oxoacyl-CoA + NADH + H+	FAO-PWY																1*GKFG-720-MONOMER
ENZRXNKFG-1089	acetoacetyl-CoA transferase	acetyl-CoA + acetoacetate  <-->  acetate + acetoacetyl-CoA	ACETOACETATE-DEG-PWY																1*GKFG-718-MONOMER
ENZRXNKFG-1090	adenylylsulfate kinase	adenosine 5'-phosphosulfate + ATP  <-->  phosphoadenosine-5'-phosphosulfate + ADP + H+	PWY-5340																1*GKFG-956-MONOMER
ENZRXNKFG-1091	3,22-dioxochol-4-en-24-oyl-CoA:coenzyme A acetyl-transferase	3,22-dioxochol-4-en-24-oyl-CoA + coenzyme A  <-->  3-oxo-23,24-bisnorchol-4-en-22-oyl-CoA + acetyl-CoA	PWY-6948	PWY-6946	PWY-6945														1*GKFG-717-MONOMER
ENZRXNKFG-1092	3,24-dioxocholest-4-en-27-oyl-CoA:coenzyme A propanoyl-transferase	3,24-dioxocholest-4-en-26-oyl-CoA + coenzyme A  <-->  3-oxochol-4-en-24-oyl-CoA + propanoyl-CoA	PWY-6948	PWY-6946	PWY-6945														1*GKFG-717-MONOMER
ENZRXNKFG-1093	fumarate reductase	fumarate + a menaquinol  <-->  a menaquinone + succinate	ANARESP1-PWY	FERMENTATION-PWY															1*GKFG-434-MONOMER
ENZRXNKFG-1094	D-lactate dehydrogenase	(R)-lactate + NAD+  <-->  pyruvate + NADH + H+	FERMENTATION-PWY																1*GKFG-1464-MONOMER
ENZRXNKFG-1095	succinate dehydrogenase	succinate + a ubiquinone  <-->  a ubiquinol + fumarate	TCA																1*GKFG-433-MONOMER
ENZRXNKFG-1096	2-oxoglutarate dehydrogenase	2-oxoglutarate + NAD+ + coenzyme A  <-->  succinyl-CoA + CO2 + NADH	TCA																1*GKFG-1625-MONOMER
ENZRXNKFG-1097	butyryl-CoA dehydrogenase	butanoyl-CoA + an oxidized electron-transfer flavoprotein  <-->  crotonyl-CoA + a reduced electron-transfer flavoprotein	PWY-5676																1*GKFG-907-MONOMER
ENZRXNKFG-1098	acetoacetyl-CoA reductase	(R)-3-hydroxybutanoyl-CoA + NADP+  <-->  acetoacetyl-CoA + NADPH + H+	PWY-5676																1*GKFG-720-MONOMER
ENZRXNKFG-1099	N-acetyl-D-glucosamine kinase	N-acetyl-beta-D-glucosamine + ATP  <-->  N-acetyl-D-glucosamine-6-phosphate + ADP + H+	PWY-6517																1*GKFG-1492-MONOMER
ENZRXNKFG-1100	peptidoglycan transglycosylase/D,D transpeptidase	2 a peptidoglycan dimer (mycobacteria) + 4 H2O  <-->  a peptidoglycan with D,D cross-links  (mycobacteria) + 4 D-alanine + omega, mono-trans,octa-cis-decaprenyl diphosphate + H+	PWY-6385																1*GKFG-289-MONOMER
ENZRXNKFG-1134	serine/threonine protein kinase (EC:2.7.11.17) (db=KEGG evalue=0.0 bit_score=254.0 identity=30.7 coverage=96.4349376114082) (BLAST) C	a protein + ATP  <-->  a phosphoprotein + ADP																	1*GKFG-724-MONOMER
ENZRXNKFG-1135	mcu:HMPREF0573_11238 ATP-dependent Clp protease proteolytic subunit ClpP; K01358 ATP-dependent Clp protease, protease subunit [EC:3.4.21.92] (db=KEGG) (RBH) B	a protein  <-->  n a peptide																	1*GKFG-1160-MONOMER
ENZRXNKFG-1136	mcu:HMPREF0573_11238 ATP-dependent Clp protease proteolytic subunit ClpP; K01358 ATP-dependent Clp protease, protease subunit [EC:3.4.21.92] (db=KEGG) (RBH) B	a protein  <-->  a peptide + a peptide																	1*GKFG-1160-MONOMER
ENZRXNKFG-1137	mcu:HMPREF0573_11238 ATP-dependent Clp protease proteolytic subunit ClpP; K01358 ATP-dependent Clp protease, protease subunit [EC:3.4.21.92] (db=KEGG) (RBH) B	an oligopeptide  <-->  a peptide + a peptide																	1*GKFG-1160-MONOMER
ENZRXNKFG-1138	peptide methionine sulfoxide reductase (EC:1.8.4.11); K07304 peptide-methionine (S)-S-oxide reductase [EC:1.8.4.11] (db=KEGG evalue=2.7e-40 bit_score=170.0 identity=51.2 coverage=97.5609756097561) (BLAST) C	a [protein]-L-methionine + an oxidized thioredoxin + H2O  <-->  a protein-L-methionine-(R)-S-oxide + a reduced thioredoxin																	1*GKFG-1391-MONOMER
ENZRXNKFG-1139	lacto-N-biosidase (EC:3.2.1.52); K12373 hexosaminidase [EC:3.2.1.52] (db=KEGG evalue=0.0 bit_score=460.0 identity=30.8 coverage=51.38813282525857) (BLAST) C	lacto-N-tetraose + H2O  <-->  lacto-N-biose + lactose																	1*GKFG-1489-MONOMER
ENZRXNKFG-1140	glycerol-3-phosphate dehydrogenase (NAD(P)+); K00057 glycerol-3-phosphate dehydrogenase (NAD(P)+) [EC:1.1.1.94] (db=KEGG evalue=5.3e-15 bit_score=85.0 identity=67.2 coverage=80.26315789473685) (BLAST) C	sn-glycerol-3-phosphate + ubiquinone-8  <-->  ubiquinol-8 + dihydroxyacetone phosphate																	1*GKFG-2025-MONOMER
ENZRXNKFG-1141	glycerol-3-phosphate dehydrogenase (NAD(P)+); K00057 glycerol-3-phosphate dehydrogenase (NAD(P)+) [EC:1.1.1.94] (db=KEGG evalue=5.3e-15 bit_score=85.0 identity=67.2 coverage=80.26315789473685) (BLAST) C	dihydroxyacetone phosphate + 2 H+ + 2 e-  <-->  sn-glycerol-3-phosphate	RXN0-5258	RXN0-5260															1*GKFG-2025-MONOMER
ENZRXNKFG-1142	glycerol-3-phosphate dehydrogenase (NAD(P)+); K00057 glycerol-3-phosphate dehydrogenase (NAD(P)+) [EC:1.1.1.94] (db=KEGG evalue=5.3e-15 bit_score=85.0 identity=67.2 coverage=80.26315789473685) (BLAST) C	an electron-transfer-related quinone + 2 H+ + 2 e-  <-->  an electron-transfer-related quinol	RXN0-5260																1*GKFG-2025-MONOMER
ENZRXNKFG-1143	glycerol-3-phosphate dehydrogenase (NAD(P)+); K00057 glycerol-3-phosphate dehydrogenase (NAD(P)+) [EC:1.1.1.94] (db=KEGG evalue=5.3e-15 bit_score=85.0 identity=67.2 coverage=80.26315789473685) (BLAST) C	an electron-transfer-related quinone + sn-glycerol-3-phosphate  <-->  an electron-transfer-related quinol + dihydroxyacetone phosphate																	1*GKFG-2025-MONOMER
ENZRXNKFG-1144	methionine-R-sulfoxide reductase (EC:1.8.4.11); K07305 peptide-methionine (R)-S-oxide reductase [EC:1.8.4.12] (db=KEGG evalue=4.7e-43 bit_score=179.0 identity=63.4 coverage=90.29850746268657) (BLAST) C	L-methionine + an oxidized thioredoxin + H2O  <-->  L-methionine-(R)-S-oxide + a reduced thioredoxin																	1*GKFG-216-MONOMER
ENZRXNKFG-1145	cysteine-S-conjugate C-S lyase	an L-cysteine-S-conjugate + H2O  <-->  pyruvate + a thiol + ammonia + H+																	1*GKFG-364-MONOMER
ENZRXNKFG-1146	D-sorbitol dehydrogenase	D-sorbitol + NAD+  <-->  D-fructose + NADH + H+																	1*GKFG-860-MONOMER
ENZRXNKFG-1147	betaine aldehyde dehydrogenase	betaine aldehyde + NAD+ + H2O  <-->  glycine betaine + NADH + 2 H+	PWY-3722																1*GKFG-977-MONOMER
ENZRXNKFG-1148	trans-delta20-39-hydroxy-40-methyl-C60:1-[acp] oxidoreductase	a trans-delta20-39-hydroxy-40-methyl-C60:1-[acp]  <-->  a trans-keto-C61-meroacyl-[acp]																	1*GKFG-151-MONOMER
ENZRXNKFG-1149	cis-delta21-39-hydroxy-40-methyl-C59:1-[acp] oxidoreductase	a cis-delta21-39-hydroxy-40-methyl-C59:1-[acp]  <-->  a cis-keto-C60-meroacyl-[acp]																	1*GKFG-151-MONOMER
ENZRXNKFG-1150	decaprenyl-diphosphatase	omega, mono-trans,octa-cis-decaprenyl diphosphate + H2O  <-->  omega, mono-trans, poly-cis-decaprenyl phosphate + phosphate + H+																	1*GKFG-1964-MONOMER
ENZRXNKFG-1151	cysteate synthase	3-phospho-L-serine + sulfite + H+  <-->  (R)-cysteate + phosphate																	1*GKFG-1065-MONOMER
ENZRXNKFG-1152	undecaprenyl-phosphate &alpha;-N-acetylglucosaminyl transferase	UDP-alpha-N-acetyl-D-glucosamine + ditrans,octacis-undecaprenyl phosphate  <-->  N-acetyl-alpha-D-glucosaminyl-diphospho-ditrans,octacis-undecaprenol + uridine-5'-phosphate																	1*GKFG-851-MONOMER
ENZRXNKFG-1153	selenocystathione synthase	selenocysteine + O-phospho-L-homoserine + H+  <-->  phosphate + L-selenocystathionine	PWY-6936																1*GKFG-1592-MONOMER
ENZRXNKFG-1154	glycogen synthase	ADP-alpha-D-glucose + (1,4-alpha-D-glucosyl)(n)  <-->  ADP + (1,4-alpha-D-glucosyl)(n+1)	GLYCOGENSYNTH-PWY	PWY-622															1*GKFG-1991-MONOMER
ENZRXNKFG-1155	UDP-glucose 6-dehydrogenase	UDP-D-glucose + 2 NAD+ + H2O  <-->  UDP-D-glucuronate + 2 NADH + 3 H+																	1*GKFG-935-MONOMER
ENZRXNKFG-1156	glycogen phosphorylase-limit dextrin &alpha;-1,6-glucohydrolase	a limit dextrin + H2O  <-->  maltotetraose + a debranched limit dextrin	GLYCOCAT-PWY																1*GKFG-1248-MONOMER
ENZRXNKFG-1157	acetylornithine deacetylase	N-acetyl-L-ornithine + H2O  <-->  L-ornithine + acetate	GLUTORN-PWY																1*GKFG-97-MONOMER
ENZRXNKFG-1158	cystathionine &gamma;-synthase	L-cysteine + O-phospho-L-homoserine  <-->  L-cystathionine + phosphate	PWY-702																1*GKFG-1592-MONOMER
