# Supplementary material for: Genome resolved analysis of a premature infant gut microbial community reveals a Varibaculum cambriense genome and a shift towards fermentation-based metabolism during the third week of life
Source: Microbiome. 2013 Dec 17;1:30. doi: 10.1186/2049-2618-1-30 (PMC4177395; doi:10.1186/2049-2618-1-30)
Supplement: Additional file 5 — KEGG annotations. [file 2049-2618-1-30-S5.zip › af5_V_cambriense_pathway_tools/1.0/data/genes.col]

# 
#
# Authors:
#
# Please see the license agreement regarding the use of and distribution of this file.
# The format of this file is defined at http://bioinformatics.ai.sri.com/ptools/flatfile-format.html .
#
# Species: Varibaculum cambriense dora
# Database: DoraCyc
# Version: 1.0
# File Name: genes.col
# Date and time generated: July 17, 2013, 11:46:24
#
#							1	2	3	4	1	2	3	4
UNIQUE-ID	NAME	PRODUCT-NAME	SWISS-PROT-ID	REPLICON	START-BASE	END-BASE	SYNONYMS	SYNONYMS	SYNONYMS	SYNONYMS	GENE-CLASS	GENE-CLASS	GENE-CLASS	GENE-CLASS
GKFG-2030	Trp	Trp		#<GEN-EL279335 instance frame in DORABASE[F] @ #x103435f742>	473975	473903					tRNA			
GKFG-2031	Thr	Thr		#<GEN-EL279335 instance frame in DORABASE[F] @ #x103435f742>	373520	373448					tRNA			
GKFG-2032	Glu	Glu		#<GEN-EL279335 instance frame in DORABASE[F] @ #x103435f742>	304544	304472					tRNA			
GKFG-2033	Asp	Asp		#<GEN-EL279335 instance frame in DORABASE[F] @ #x103435f742>	304438	304365					tRNA			
GKFG-2034	Phe	Phe		#<GEN-EL279335 instance frame in DORABASE[F] @ #x103435f742>	304344	304272					tRNA			
GKFG-2035	Tyr	Tyr		#<GEN-EL279335 instance frame in DORABASE[F] @ #x103435f742>	221677	221596					tRNA			
GKFG-2036	Thr	Thr		#<GEN-EL279335 instance frame in DORABASE[F] @ #x103435f742>	221501	221429					tRNA			
GKFG-2037	Met	Met		#<GEN-EL279335 instance frame in DORABASE[F] @ #x103435f742>	221399	221326					tRNA			
GKFG-2038	Leu	Leu		#<GEN-EL279335 instance frame in DORABASE[F] @ #x103435f742>	207442	207357					tRNA			
GKFG-2039	Arg	Arg		#<GEN-EL279335 instance frame in DORABASE[F] @ #x103435f742>	175622	175550					tRNA			
GKFG-2041	Asn	Asn		#<GEN-EL279331 instance frame in DORABASE[F] @ #x1034516492>	26531	26460					tRNA			
GKFG-2040	Ser	Ser		#<GEN-EL279335 instance frame in DORABASE[F] @ #x103435f742>	23051	22967					tRNA			
GKFG-2026	Pro	Pro		#<GEN-EL279334 instance frame in DORABASE[F] @ #x1034514dd2>	104141	104068					tRNA			
GKFG-2042	His	His		#<GEN-EL279331 instance frame in DORABASE[F] @ #x1034516492>	83539	83467					tRNA			
GKFG-2027	Lys	Lys		#<GEN-EL279334 instance frame in DORABASE[F] @ #x1034514dd2>	26283	26211					tRNA			
GKFG-2043	Ala	Ala		#<GEN-EL279331 instance frame in DORABASE[F] @ #x1034516492>	90591	90519					tRNA			
GKFG-2028	Ile	Ile		#<GEN-EL279334 instance frame in DORABASE[F] @ #x1034514dd2>	4178	4105					tRNA			
GKFG-2044	Ser	Ser		#<GEN-EL279331 instance frame in DORABASE[F] @ #x1034516492>	265544	265458					tRNA			
GKFG-2029	Ala	Ala		#<GEN-EL279334 instance frame in DORABASE[F] @ #x1034514dd2>	3938	3866					tRNA			
GKFG-2045	Leu	Leu		#<GEN-EL279331 instance frame in DORABASE[F] @ #x1034516492>	317031	316950					tRNA			
GKFG-2046	Gln	Gln		#<GEN-EL279331 instance frame in DORABASE[F] @ #x1034516492>	391007	390936					tRNA			
GKFG-2047	Leu	Leu		#<GEN-EL279331 instance frame in DORABASE[F] @ #x1034516492>	923884	923799					tRNA			
GKFG-2048	Pro	Pro		#<GEN-EL279331 instance frame in DORABASE[F] @ #x1034516492>	1008992	1008919					tRNA			
GKFG-2049	Pro	Pro		#<GEN-EL279331 instance frame in DORABASE[F] @ #x1034516492>	1028004	1027931					tRNA			
GKFG-2050	Leu	Leu		#<GEN-EL279331 instance frame in DORABASE[F] @ #x1034516492>	1048531	1048444					tRNA			
GKFG-2051	Val	Val		#<GEN-EL279331 instance frame in DORABASE[F] @ #x1034516492>	1181435	1181362					tRNA			
GKFG-2052	Arg	Arg		#<GEN-EL279331 instance frame in DORABASE[F] @ #x1034516492>	1648516	1648444					tRNA			
GKFG-2053	Ala	Ala		#<GEN-EL279331 instance frame in DORABASE[F] @ #x1034516492>	1547824	1547752					tRNA			
GKFG-2054	Thr	Thr		#<GEN-EL279331 instance frame in DORABASE[F] @ #x1034516492>	1271057	1270985					tRNA			
GKFG-2055	Gly	Gly		#<GEN-EL279331 instance frame in DORABASE[F] @ #x1034516492>	1062969	1062897					tRNA			
GKFG-2056	Cys	Cys		#<GEN-EL279331 instance frame in DORABASE[F] @ #x1034516492>	1062855	1062785					tRNA			
GKFG-2057	Val	Val		#<GEN-EL279331 instance frame in DORABASE[F] @ #x1034516492>	1062783	1062710					tRNA			
GKFG-2058	Val	Val		#<GEN-EL279331 instance frame in DORABASE[F] @ #x1034516492>	1017040	1016969					tRNA			
GKFG-2059	Gly	Gly		#<GEN-EL279331 instance frame in DORABASE[F] @ #x1034516492>	1008843	1008773					tRNA			
GKFG-2060	Gln	Gln		#<GEN-EL279331 instance frame in DORABASE[F] @ #x1034516492>	965256	965185					tRNA			
GKFG-2061	Glu	Glu		#<GEN-EL279331 instance frame in DORABASE[F] @ #x1034516492>	965152	965080					tRNA			
GKFG-2062	Leu	Leu		#<GEN-EL279331 instance frame in DORABASE[F] @ #x1034516492>	962005	961932					tRNA			
GKFG-2063	Arg	Arg		#<GEN-EL279331 instance frame in DORABASE[F] @ #x1034516492>	663157	663085					tRNA			
GKFG-2064	Met	Met		#<GEN-EL279331 instance frame in DORABASE[F] @ #x1034516492>	530140	530067					tRNA			
GKFG-2065	Lys	Lys		#<GEN-EL279331 instance frame in DORABASE[F] @ #x1034516492>	321889	321816					tRNA			
GKFG-2066	Lys	Lys		#<GEN-EL279331 instance frame in DORABASE[F] @ #x1034516492>	321791	321718					tRNA			
GKFG-2067	Gly	Gly		#<GEN-EL279331 instance frame in DORABASE[F] @ #x1034516492>	234599	234529					tRNA			
GKFG-2068	Ser	Ser		#<GEN-EL279331 instance frame in DORABASE[F] @ #x1034516492>	152879	152795					tRNA			
GKFG-2069	Arg	Arg		#<GEN-EL279331 instance frame in DORABASE[F] @ #x1034516492>	35908	35836					tRNA			
GKFG-2070	Ser	Ser		#<GEN-EL279331 instance frame in DORABASE[F] @ #x1034516492>	32073	31986					tRNA			
GKFG-2071	Met	Met		#<GEN-EL279331 instance frame in DORABASE[F] @ #x1034516492>	25845	25771					tRNA			
GKFG-1930	rpmF;	rpmF; 50S ribosomal protein L32; K02911 large subunit ribosomal protein L32 (db=KEGG evalue=4.5e-09 bit_score=65.0 identity=55.4 coverage=88.52459016393442) (BLAST) C		#<TUKFG-732 instance frame in DORABASE[F] @ #x1034512612>	1011479	1011297					rRNA, stable RNA			
GKFG-1826	krh:KRH_11890	krh:KRH_11890 rpsA; 30S ribosomal protein S1; K02945 small subunit ribosomal protein S1 (db=KEGG) (RBH) B		#<TUKFG-671 instance frame in DORABASE[F] @ #x10345116d2>	920174	918717					rRNA, stable RNA			
GKFG-1716	50S	50S ribosomal protein L27P; K02899 large subunit ribosomal protein L27 (db=KEGG evalue=2.6e-31 bit_score=139.0 identity=77.1 coverage=97.61904761904762) (BLAST) C		#<TUKFG-317 instance frame in DORABASE[F] @ #x103450beb2>	84342	84091					rRNA, stable RNA			
GKFG-1705	ribosomal	ribosomal protein L21; K02888 large subunit ribosomal protein L21 (db=KEGG evalue=1.1e-32 bit_score=144.0 identity=65.7 coverage=92.03539823008849) (BLAST) C		#<TUKFG-317 instance frame in DORABASE[F] @ #x103450beb2>	84066	83728					rRNA, stable RNA			
GKFG-1696	mcu:HMPREF0573_11730	mcu:HMPREF0573_11730 rpsD; 30S ribosomal protein S4; K02986 small subunit ribosomal protein S4 (db=KEGG) (RBH) B		#<TUKFG-619 instance frame in DORABASE[F] @ #x10345109d2>	784506	783883					rRNA, stable RNA			
GKFG-1392	30S	30S ribosomal protein S20; K02968 small subunit ribosomal protein S20 (db=KEGG evalue=2.3e-25 bit_score=120.0 identity=68.2 coverage=97.75280898876404) (BLAST) C		#<TUKFG-491 instance frame in DORABASE[F] @ #x103450e992>	465620	465354					rRNA, stable RNA			
GKFG-1350	rpsO;	rpsO; 30S ribosomal protein S15; K02956 small subunit ribosomal protein S15 (db=KEGG evalue=9.0e-38 bit_score=161.0 identity=87.6 coverage=97.77777777777777) (BLAST) C		#<TUKFG-473 instance frame in DORABASE[F] @ #x103450e4d2>	425245	424976					rRNA, stable RNA			
GKFG-1319	rplY;	rplY; 50S ribosomal protein L25; K02897 large subunit ribosomal protein L25 (db=KEGG evalue=1.4e-45 bit_score=188.0 identity=48.3 coverage=96.63461538461539) (BLAST) C		#<TUKFG-458 instance frame in DORABASE[F] @ #x103450e112>	393966	393343					rRNA, stable RNA			
GKFG-959	30S	30S ribosomal protein S12; K02950 small subunit ribosomal protein S12 (db=KEGG evalue=0.0 bit_score=227.0 identity=90.3 coverage=98.4) (BLAST) C		#<TUKFG-942 instance frame in DORABASE[F] @ #x1034514572>	1510243	1509869					rRNA, stable RNA			
GKFG-958	30S	30S ribosomal protein S7; K02992 small subunit ribosomal protein S7 (db=KEGG evalue=0.0 bit_score=282.0 identity=89.1 coverage=98.72611464968153) (BLAST) C		#<TUKFG-942 instance frame in DORABASE[F] @ #x1034514572>	1509867	1509397					rRNA, stable RNA			
GKFG-953	30S	30S ribosomal protein S10; K02946 small subunit ribosomal protein S10 (db=KEGG evalue=0.0 bit_score=192.0 identity=91.2 coverage=98.05825242718447) (BLAST) C		#<TUKFG-939 instance frame in DORABASE[F] @ #x1034514512>	1504094	1503786					rRNA, stable RNA			
GKFG-951	mcu:HMPREF0573_10346	mcu:HMPREF0573_10346 rplC; 50S ribosomal protein L3; K02906 large subunit ribosomal protein L3 (db=KEGG) (RBH) B		#<TUKFG-939 instance frame in DORABASE[F] @ #x1034514512>	1503774	1503106					rRNA, stable RNA			
GKFG-950	rplD;	rplD; 50S ribosomal protein L4; K02926 large subunit ribosomal protein L4 (db=KEGG evalue=0.0 bit_score=279.0 identity=66.2 coverage=99.06976744186046) (BLAST) C		#<TUKFG-939 instance frame in DORABASE[F] @ #x1034514512>	1503103	1502459					rRNA, stable RNA			
GKFG-949	50S	50S ribosomal protein L23P; K02892 large subunit ribosomal protein L23 (db=KEGG evalue=9.2e-31 bit_score=138.0 identity=68.8 coverage=93.13725490196079) (BLAST) C		#<TUKFG-939 instance frame in DORABASE[F] @ #x1034514512>	1502454	1502149					rRNA, stable RNA			
GKFG-948	mcu:HMPREF0573_10343	mcu:HMPREF0573_10343 rplB; 50S ribosomal protein L2; K02886 large subunit ribosomal protein L2 (db=KEGG) (RBH) B		#<TUKFG-939 instance frame in DORABASE[F] @ #x1034514512>	1502134	1501298					rRNA, stable RNA			
GKFG-947	rpsS;	rpsS; 30S ribosomal protein S19; K02965 small subunit ribosomal protein S19 (db=KEGG evalue=4.1e-41 bit_score=172.0 identity=85.9 coverage=96.80851063829788) (BLAST) C		#<TUKFG-939 instance frame in DORABASE[F] @ #x1034514512>	1501283	1501002					rRNA, stable RNA			
GKFG-946	50S	50S ribosomal protein L22; K02890 large subunit ribosomal protein L22 (db=KEGG evalue=2.4e-33 bit_score=147.0 identity=62.4 coverage=94.3089430894309) (BLAST) C		#<TUKFG-939 instance frame in DORABASE[F] @ #x1034514512>	1500974	1500606					rRNA, stable RNA			
GKFG-945	ske:Sked_29680	ske:Sked_29680 30S ribosomal protein S3P; K02982 small subunit ribosomal protein S3 (db=KEGG) (RBH) B		#<TUKFG-939 instance frame in DORABASE[F] @ #x1034514512>	1500606	1499728					rRNA, stable RNA			
GKFG-944	rplP;	rplP; 50S ribosomal protein L16; K02878 large subunit ribosomal protein L16 (db=KEGG evalue=0.0 bit_score=257.0 identity=84.1 coverage=97.85714285714285) (BLAST) C		#<TUKFG-939 instance frame in DORABASE[F] @ #x1034514512>	1499685	1499266					rRNA, stable RNA			
GKFG-943	rpmC;	rpmC; 50S ribosomal protein L29; K02904 large subunit ribosomal protein L29 (db=KEGG evalue=5.2e-18 bit_score=95.0 identity=64.0 coverage=96.1038961038961) (BLAST) C		#<TUKFG-939 instance frame in DORABASE[F] @ #x1034514512>	1499266	1499036					rRNA, stable RNA			
GKFG-942	rpsQ;	rpsQ; 30S ribosomal protein S17; K02961 small subunit ribosomal protein S17 (db=KEGG evalue=2.5e-30 bit_score=136.0 identity=70.5 coverage=97.89473684210527) (BLAST) C		#<TUKFG-939 instance frame in DORABASE[F] @ #x1034514512>	1499030	1498746					rRNA, stable RNA			
GKFG-861	hypothetical	hypothetical protein; K02909 large subunit ribosomal protein L31 (db=KEGG evalue=6.8e-28 bit_score=128.0 identity=85.1 coverage=90.41095890410958) (BLAST) C		#<TUKFG-901 instance frame in DORABASE[F] @ #x1034514052>	1409356	1409138					rRNA, stable RNA			
GKFG-743	rplT;	rplT; 50S ribosomal protein L20; K02887 large subunit ribosomal protein L20 (db=KEGG evalue=0.0 bit_score=200.0 identity=79.4 coverage=98.4251968503937) (BLAST) C		#<TUKFG-853 instance frame in DORABASE[F] @ #x1034513a32>	1292178	1291798					rRNA, stable RNA			
GKFG-680	30S	30S ribosomal protein S16; K02959 small subunit ribosomal protein S16 (db=KEGG evalue=3.9e-39 bit_score=166.0 identity=57.4 coverage=92.07317073170732) (BLAST) C		#<TUKFG-822 instance frame in DORABASE[F] @ #x1034513652>	1224091	1223600					rRNA, stable RNA			
GKFG-676	50S	50S ribosomal protein L19; K02884 large subunit ribosomal protein L19 (db=KEGG evalue=1.2e-37 bit_score=161.0 identity=70.2 coverage=95.72649572649573) (BLAST) C		#<TUKFG-821 instance frame in DORABASE[F] @ #x1034513632>	1221225	1220875					rRNA, stable RNA			
GKFG-662	cfi:Celf_1514	cfi:Celf_1514 30S ribosomal protein S2; K02967 small subunit ribosomal protein S2 (db=KEGG) (RBH) B		#<TUKFG-817 instance frame in DORABASE[F] @ #x10345135b2>	1211313	1210411					rRNA, stable RNA			
GKFG-657	mlu:Mlut_21300	mlu:Mlut_21300 ribosomal RNA large subunit methyltransferase N; K06941 23S rRNA (adenine2503-C2)-methyltransferase [EC:2.1.1.192] (db=KEGG) (RBH) B		#<TUKFG-816 instance frame in DORABASE[F] @ #x1034513592>	1207153	1205825					rRNA, stable RNA			
GKFG-535	50S	50S ribosomal protein L9; K02939 large subunit ribosomal protein L9 (db=KEGG evalue=9.0e-38 bit_score=162.0 identity=53.0 coverage=95.45454545454545) (BLAST) C		#<TUKFG-37 instance frame in DORABASE[F] @ #x1034367a42>	77189	76728					rRNA, stable RNA			
GKFG-534	rpsR;	rpsR; 30S ribosomal protein S18; K02963 small subunit ribosomal protein S18 (db=KEGG evalue=6.4e-27 bit_score=125.0 identity=79.0 coverage=97.53086419753086) (BLAST) C		#<TUKFG-37 instance frame in DORABASE[F] @ #x1034367a42>	76712	76470					rRNA, stable RNA			
GKFG-532	30S	30S ribosomal protein S6; K02990 small subunit ribosomal protein S6 (db=KEGG evalue=2.1e-29 bit_score=133.0 identity=64.9 coverage=97.89473684210527) (BLAST) C		#<TUKFG-37 instance frame in DORABASE[F] @ #x1034367a42>	75829	75545					rRNA, stable RNA			
GKFG-463	rpmJ;	rpmJ; 50S ribosomal protein L36; K02919 large subunit ribosomal protein L36 (db=KEGG evalue=9.4e-13 bit_score=77.0 identity=89.2 coverage=94.73684210526315) (BLAST) C		#<TUKFG-97 instance frame in DORABASE[F] @ #x1034368c42>	102711	102598					rRNA, stable RNA			
GKFG-462	rpsM;	rpsM; 30S ribosomal protein S13; K02952 small subunit ribosomal protein S13 (db=KEGG evalue=0.0 bit_score=208.0 identity=82.0 coverage=96.03174603174604) (BLAST) C		#<TUKFG-97 instance frame in DORABASE[F] @ #x1034368c42>	102469	102092					rRNA, stable RNA			
GKFG-461	30S	30S ribosomal protein S11; K02948 small subunit ribosomal protein S11 (db=KEGG evalue=0.0 bit_score=224.0 identity=87.9 coverage=92.4812030075188) (BLAST) C		#<TUKFG-97 instance frame in DORABASE[F] @ #x1034368c42>	102046	101648					rRNA, stable RNA			
GKFG-458	50S	50S ribosomal protein L17; K02879 large subunit ribosomal protein L17 (db=KEGG evalue=1.7e-41 bit_score=174.0 identity=50.5 coverage=96.37305699481865) (BLAST) C		#<TUKFG-96 instance frame in DORABASE[F] @ #x1034368c02>	100426	99848					rRNA, stable RNA			
GKFG-449	rplM;	rplM; 50S ribosomal protein L13; K02871 large subunit ribosomal protein L13 (db=KEGG evalue=0.0 bit_score=190.0 identity=62.9 coverage=92.40506329113924) (BLAST) C		#<TUKFG-92 instance frame in DORABASE[F] @ #x1034368b02>	90112	89639					rRNA, stable RNA			
GKFG-447	30S	30S ribosomal protein S9; K02996 small subunit ribosomal protein S9 (db=KEGG evalue=0.0 bit_score=261.0 identity=77.3 coverage=97.5609756097561) (BLAST) C		#<TUKFG-92 instance frame in DORABASE[F] @ #x1034368b02>	89611	89120					rRNA, stable RNA			
GKFG-369	bcv:Bcav_3160	bcv:Bcav_3160 50S ribosomal protein L1; K02863 large subunit ribosomal protein L1 (db=KEGG) (RBH) B		#<TUKFG-256 instance frame in DORABASE[F] @ #x103450b6d2>	476625	475873					rRNA, stable RNA			
GKFG-367	rplK;	rplK; 50S ribosomal protein L11; K02867 large subunit ribosomal protein L11 (db=KEGG evalue=0.0 bit_score=231.0 identity=80.9 coverage=96.55172413793103) (BLAST) C		#<TUKFG-256 instance frame in DORABASE[F] @ #x103450b6d2>	475829	475395					rRNA, stable RNA			
GKFG-262	amd:AMED_4371	amd:AMED_4371 hypothetical protein; K09136 ribosomal protein S12 methylthiotransferase (db=KEGG) (RBH) B		#<TUKFG-201 instance frame in DORABASE[F] @ #x103450acd2>	353549	351339					rRNA, stable RNA			
GKFG-145	50S	50S ribosomal protein L10; K02864 large subunit ribosomal protein L10 (db=KEGG evalue=0.0 bit_score=205.0 identity=60.1 coverage=98.85057471264368) (BLAST) C		#<TUKFG-153 instance frame in DORABASE[F] @ #x1034509f92>	233593	233072					rRNA, stable RNA			
GKFG-144	rplL;	rplL; 50S ribosomal protein L7/L12; K02935 large subunit ribosomal protein L7/L12 (db=KEGG evalue=1.2e-14 bit_score=84.0 identity=78.4 coverage=67.10526315789474) (BLAST) C		#<TUKFG-153 instance frame in DORABASE[F] @ #x1034509f92>	233007	232780					rRNA, stable RNA			
GKFG-143	rplL;	rplL; ribosomal protein L7/L12; K02935 large subunit ribosomal protein L7/L12 (db=KEGG evalue=4.2e-16 bit_score=89.0 identity=75.4 coverage=95.45454545454545) (BLAST) C		#<TUKFG-153 instance frame in DORABASE[F] @ #x1034509f92>	232780	232583					rRNA, stable RNA			
GKFG-134	rpmG;	rpmG; 50S ribosomal protein L33; K02913 large subunit ribosomal protein L33 (db=KEGG evalue=2.3e-23 bit_score=112.0 identity=89.3 coverage=96.49122807017544) (BLAST) C		#<TUKFG-151 instance frame in DORABASE[F] @ #x1034509ed2>	221256	221086					rRNA, stable RNA			
GKFG-12	50S	50S ribosomal protein L14; K02874 large subunit ribosomal protein L14 (db=KEGG evalue=0.0 bit_score=220.0 identity=88.5 coverage=98.3739837398374) (BLAST) C		#<TUKFG-101 instance frame in DORABASE[F] @ #x1034368d42>	112144	111776					rRNA, stable RNA			
GKFG-11	50S	50S ribosomal protein L24P; K02895 large subunit ribosomal protein L24 (db=KEGG evalue=1.0e-35 bit_score=155.0 identity=61.3 coverage=87.85714285714286) (BLAST) C		#<TUKFG-101 instance frame in DORABASE[F] @ #x1034368d42>	111775	111356					rRNA, stable RNA			
GKFG-10	svl:Strvi_0885	svl:Strvi_0885 50S ribosomal protein L5; K02931 large subunit ribosomal protein L5 (db=KEGG) (RBH) B		#<TUKFG-101 instance frame in DORABASE[F] @ #x1034368d42>	111356	110790					rRNA, stable RNA			
GKFG-9	30S	30S ribosomal protein S14; K02954 small subunit ribosomal protein S14 (db=KEGG evalue=1.0e-24 bit_score=117.0 identity=85.2 coverage=96.7741935483871) (BLAST) C		#<TUKFG-101 instance frame in DORABASE[F] @ #x1034368d42>	110790	110605					rRNA, stable RNA			
GKFG-8	30S	30S ribosomal protein S8; K02994 small subunit ribosomal protein S8 (db=KEGG evalue=0.0 bit_score=206.0 identity=76.5 coverage=98.49624060150376) (BLAST) C		#<TUKFG-101 instance frame in DORABASE[F] @ #x1034368d42>	110545	110147					rRNA, stable RNA			
GKFG-7	50S	50S ribosomal protein L6; K02933 large subunit ribosomal protein L6 (db=KEGG evalue=0.0 bit_score=233.0 identity=60.7 coverage=98.88268156424581) (BLAST) C		#<TUKFG-101 instance frame in DORABASE[F] @ #x1034368d42>	110134	109598					rRNA, stable RNA			
GKFG-6	50S	50S ribosomal protein L18; K02881 large subunit ribosomal protein L18 (db=KEGG evalue=1.3e-42 bit_score=178.0 identity=71.5 coverage=98.38709677419355) (BLAST) C		#<TUKFG-101 instance frame in DORABASE[F] @ #x1034368d42>	109597	109226					rRNA, stable RNA			
GKFG-5	mgi:Mflv_5030	mgi:Mflv_5030 rpsE; 30S ribosomal protein S5; K02988 small subunit ribosomal protein S5 (db=KEGG) (RBH) B		#<TUKFG-101 instance frame in DORABASE[F] @ #x1034368d42>	109210	108521					rRNA, stable RNA			
GKFG-4	50S	50S ribosomal protein L30; K02907 large subunit ribosomal protein L30 (db=KEGG evalue=2.3e-13 bit_score=79.0 identity=62.7 coverage=95.08196721311475) (BLAST) C		#<TUKFG-101 instance frame in DORABASE[F] @ #x1034368d42>	108521	108339					rRNA, stable RNA			
GKFG-3	50S	50S ribosomal protein L15; K02876 large subunit ribosomal protein L15 (db=KEGG evalue=0.0 bit_score=223.0 identity=72.7 coverage=92.16867469879519) (BLAST) C		#<TUKFG-101 instance frame in DORABASE[F] @ #x1034368d42>	108339	107842					rRNA, stable RNA			
GKFG-278	gob:Gobs_1709	gob:Gobs_1709 choline/carnitine/betaine transporter; K02168 high-affinity choline transport protein (db=KEGG) (RBH) B		#<TUKFG-208 instance frame in DORABASE[F] @ #x103450ae92>	370428	368359					transport	UNCLASSIFIED		
GKFG-235	pfr:PFREUD_19110	pfr:PFREUD_19110 iolT3; myo-inositol transporter IolT3 (db=KEGG) (RBH) B		#<TUKFG-66 instance frame in DORABASE[F] @ #x1034368482>	31386	29725					transport	UNCLASSIFIED		
GKFG-194	clj:CLJU_c18280	clj:CLJU_c18280 sugar transporter (db=KEGG) (RBH) B		#<TUKFG-170 instance frame in DORABASE[F] @ #x103450a512>	285321	283969					transport	UNCLASSIFIED		
GKFG-148	cul:CULC22_02029	cul:CULC22_02029 hypothetical protein; K11103 aerobic C4-dicarboxylate transport protein (db=KEGG) (RBH) B		#<TUKFG-155 instance frame in DORABASE[F] @ #x103450a052>	237481	235973					transport	UNCLASSIFIED		
GKFG-104	mcu:HMPREF0573_10595	mcu:HMPREF0573_10595 NCS2 family nucleobase:cation symporter-2 (db=KEGG) (RBH) B		#<TUKFG-137 instance frame in DORABASE[F] @ #x1034509992>	196949	195501					transport	UNCLASSIFIED		
GKFG-92	aminoglycoside	aminoglycoside phosphotransferase (db=KEGG evalue=0.0 bit_score=221.0 identity=44.6 coverage=91.55405405405406) (BLAST) C		#<TUKFG-129 instance frame in DORABASE[F] @ #x1034509692>	179511	178624					transport	UNCLASSIFIED		
GKFG-470	putative	putative fructose transport system kinase (db=KEGG evalue=4.0e-39 bit_score=167.0 identity=42.2 coverage=83.78378378378379) (BLAST) C		#<TUKFG-1 instance frame in DORABASE[F] @ #x1034366c42>	837	172					transport	UNCLASSIFIED		
GKFG-1984	krh:KRH_03970	krh:KRH_03970 betP; glycine betaine transporter (db=KEGG) (RBH) B		#<TUKFG-755 instance frame in DORABASE[F] @ #x1034512bd2>	1066505	1064175					transport	UNCLASSIFIED		
GKFG-1884	apn:Asphe3_31120	apn:Asphe3_31120 TrkH family potassium uptake protein (db=KEGG) (RBH) B		#<TUKFG-710 instance frame in DORABASE[F] @ #x1034512092>	977721	976366					transport	UNCLASSIFIED		
GKFG-1739	bfa:Bfae_03150	bfa:Bfae_03150 uracil-xanthine permease (db=KEGG) (RBH) B		#<TUKFG-629 instance frame in DORABASE[F] @ #x1034510c52>	827018	825024					transport	UNCLASSIFIED		
GKFG-1655	putative	putative permease, DMT superfamily (db=KEGG evalue=0.0 bit_score=268.0 identity=48.4 coverage=92.64214046822742) (BLAST) C		#<TUKFG-600 instance frame in DORABASE[F] @ #x10345104d2>	741634	740738					transport	UNCLASSIFIED		
GKFG-1584	phosphotransferase	phosphotransferase system EIIB/cysteine, phosphorylation protein (db=KEGG evalue=6.3e-16 bit_score=88.0 identity=55.3 coverage=97.40259740259741) (BLAST) C		#<TUKFG-567 instance frame in DORABASE[F] @ #x103450fc92>	669071	668841					transport	UNCLASSIFIED		
GKFG-1530	iva:Isova_1883	iva:Isova_1883 sugar transporter (db=KEGG) (RBH) B		#<TUKFG-549 instance frame in DORABASE[F] @ #x103450f812>	626362	624905					transport	UNCLASSIFIED		
GKFG-1525	sulfite	sulfite exporter TauE/SafE; K07090 (db=KEGG evalue=0.0 bit_score=239.0 identity=46.8 coverage=90.2439024390244) (BLAST) C		#<TUKFG-549 instance frame in DORABASE[F] @ #x103450f812>	620848	619988					transport	UNCLASSIFIED		
GKFG-1454	mcu:HMPREF0573_11867	mcu:HMPREF0573_11867 amino acid ABC transporter membrane protein (db=KEGG) (RBH) B		#<TUKFG-516 instance frame in DORABASE[F] @ #x103450efd2>	524587	523934					transport	UNCLASSIFIED		
GKFG-1453	mcu:HMPREF0573_11866	mcu:HMPREF0573_11866 amino acid ABC transporter ATP-binding protein (db=KEGG) (RBH) B		#<TUKFG-515 instance frame in DORABASE[F] @ #x103450ef92>	523888	523082					transport	UNCLASSIFIED		
GKFG-1412	mcu:HMPREF0573_11176	mcu:HMPREF0573_11176 HCC HlyC/CorC family transporter (db=KEGG) (RBH) B		#<TUKFG-494 instance frame in DORABASE[F] @ #x103450ea52>	483494	482199					transport	UNCLASSIFIED		
GKFG-1297	aminoglycoside	aminoglycoside phosphotransferase (db=KEGG evalue=6.9e-44 bit_score=183.0 identity=36.0 coverage=81.0958904109589) (BLAST) C		#<TUKFG-445 instance frame in DORABASE[F] @ #x103450ddd2>	366669	365575					transport	UNCLASSIFIED		
GKFG-1265	ahe:Arch_0471	ahe:Arch_0471 sodium:dicarboxylate symporter (db=KEGG) (RBH) B		#<TUKFG-434 instance frame in DORABASE[F] @ #x103450db12>	329852	328602					transport	UNCLASSIFIED		
GKFG-1219	pfr:PFREUD_02360	pfr:PFREUD_02360 galP; Sodium:galactoside symporter (db=KEGG) (RBH) B		#<TUKFG-405 instance frame in DORABASE[F] @ #x103450d3d2>	271438	269846					transport	UNCLASSIFIED		
GKFG-940	sugar	sugar transporter (db=KEGG evalue=4.5e-38 bit_score=163.0 identity=64.5 coverage=70.58823529411765) (BLAST) C		#<TUKFG-938 instance frame in DORABASE[F] @ #x10345144f2>	1498504	1497995					transport	UNCLASSIFIED		
GKFG-939	sugar	sugar transporter (db=KEGG evalue=0.0 bit_score=519.0 identity=63.4 coverage=99.25373134328358) (BLAST) C		#<TUKFG-938 instance frame in DORABASE[F] @ #x10345144f2>	1498056	1496851					transport	UNCLASSIFIED		
GKFG-937	ahe:Arch_0039	ahe:Arch_0039 sugar transporter (db=KEGG) (RBH) B		#<TUKFG-937 instance frame in DORABASE[F] @ #x10345144d2>	1495212	1493563					transport	UNCLASSIFIED		
GKFG-917	rer:RER_44720	rer:RER_44720 cycA; D-serine/D-alanine/glycine transporter; K11737 D-serine/D-alanine/glycine transporter (db=KEGG) (RBH) B		#<TUKFG-926 instance frame in DORABASE[F] @ #x1034514372>	1473702	1472215					transport	UNCLASSIFIED		
GKFG-889	cdh:CDB402_1641	cdh:CDB402_1641 antibiotic ABC transporter (db=KEGG) (RBH) B		#<TUKFG-913 instance frame in DORABASE[F] @ #x10345141d2>	1440432	1439035					transport	UNCLASSIFIED		
GKFG-851	ske:Sked_09950	ske:Sked_09950 UDP-N-acetylmuramyl pentapeptide phosphotransferase/UDP-N-acetylglucosamine-1-phosphate transferase (db=KEGG) (RBH) B		#<TUKFG-898 instance frame in DORABASE[F] @ #x1034513ff2>	1401450	1400305					transport	UNCLASSIFIED		
GKFG-603	jde:Jden_1438	jde:Jden_1438 phosphofructokinase; K00895 pyrophosphate--fructose-6-phosphate 1-phosphotransferase [EC:2.7.1.90] (db=KEGG) (RBH) B		#<TUKFG-788 instance frame in DORABASE[F] @ #x10345131d2>	1150666	1149455					transport	UNCLASSIFIED		
GKFG-469	LysM	LysM domain-containing protein (db=KEGG evalue=9.6e-30 bit_score=136.0 identity=36.2 coverage=92.55813953488372) (BLAST) C		#<TUKFG-100 instance frame in DORABASE[F] @ #x1034368d02>	107583	106939					UNCLASSIFIED			
GKFG-468	mcu:HMPREF0573_10318	mcu:HMPREF0573_10318 secY; preprotein translocase subunit SecY; K03076 preprotein translocase subunit SecY (db=KEGG) (RBH) B		#<TUKFG-99 instance frame in DORABASE[F] @ #x1034368cc2>	106666	105374					UNCLASSIFIED			
GKFG-467	adk;	adk; adenylate kinase (EC:2.7.4.3); K00939 adenylate kinase [EC:2.7.4.3] (db=KEGG evalue=1.4e-45 bit_score=189.0 identity=52.2 coverage=96.82539682539682) (BLAST) C		#<TUKFG-99 instance frame in DORABASE[F] @ #x1034368cc2>	105377	104811					UNCLASSIFIED			
GKFG-466	UniRef90_E6KU70	UniRef90_E6KU70 Methionyl aminopeptidase n=1 Tax=Actinomyces sp. oral taxon 180 str. F0310 RepID=E6KU70_9ACTO (db=UNIREF) (RBH) B		#<TUKFG-99 instance frame in DORABASE[F] @ #x1034368cc2>	104776	103883					UNCLASSIFIED			
GKFG-465	hypothetical	hypothetical protein (db=KEGG evalue=1.4e-37 bit_score=161.0 identity=59.2 coverage=67.95580110497238) (BLAST) C		#<TUKFG-98 instance frame in DORABASE[F] @ #x1034368c82>	103753	103211					UNCLASSIFIED			
GKFG-464	translation	translation initiation factor 1; K02518 translation initiation factor IF-1 (db=KEGG evalue=3.9e-31 bit_score=139.0 identity=89.0 coverage=97.2972972972973) (BLAST) C		#<TUKFG-97 instance frame in DORABASE[F] @ #x1034368c42>	102976	102755					UNCLASSIFIED			
GKFG-460	jde:Jden_0613	jde:Jden_0613 DNA-directed RNA polymerase subunit alpha; K03040 DNA-directed RNA polymerase subunit alpha [EC:2.7.7.6] (db=KEGG) (RBH) B		#<TUKFG-96 instance frame in DORABASE[F] @ #x1034368c02>	101485	100484					UNCLASSIFIED			
GKFG-459	Putative	Putative uncharacterized protein n=2 Tax=Actinomyces odontolyticus RepID=A7BBN7_9ACTO (db=UNIREF evalue=1.3e-13 bit_score=82.0 identity=35.0 coverage=92.12121212121212) (BLAST) C		#<TUKFG-54 instance frame in DORABASE[F] @ #x10343680a2>	9817	9323					UNCLASSIFIED			
GKFG-457	cfi:Celf_1033	cfi:Celf_1033 ROK family protein; K00886 polyphosphate glucokinase [EC:2.7.1.63] (db=KEGG) (RBH) B		#<TUKFG-95 instance frame in DORABASE[F] @ #x1034368bc2>	99657	98899					UNCLASSIFIED			
GKFG-456	tRNA	tRNA pseudouridine synthase A (EC:5.4.99.12); K06173 tRNA pseudouridine38-40 synthase [EC:5.4.99.12] (db=KEGG evalue=0.0 bit_score=252.0 identity=48.4 coverage=95.1890034364261) (BLAST) C		#<TUKFG-95 instance frame in DORABASE[F] @ #x1034368bc2>	98899	98027					UNCLASSIFIED			
GKFG-455	kfl:Kfla_1515	kfl:Kfla_1515 glycoside hydrolase clan GH-D; K07407 alpha-galactosidase [EC:3.2.1.22] (db=KEGG) (RBH) B		#<TUKFG-94 instance frame in DORABASE[F] @ #x1034368b82>	97984	96359					UNCLASSIFIED			
GKFG-454	kfl:Kfla_1514	kfl:Kfla_1514 extracellular solute-binding protein family 1 protein; K02027 multiple sugar transport system substrate-binding protein (db=KEGG) (RBH) B		#<TUKFG-94 instance frame in DORABASE[F] @ #x1034368b82>	96326	94977					UNCLASSIFIED			
GKFG-453	sco:SCO0272	sco:SCO0272 SCF1.14; binding-protein-dependent transport protein; K02026 multiple sugar transport system permease protein (db=KEGG) (RBH) B		#<TUKFG-94 instance frame in DORABASE[F] @ #x1034368b82>	94954	94058					UNCLASSIFIED			
GKFG-452	kfl:Kfla_1750	kfl:Kfla_1750 binding-protein-dependent transport systems inner membrane component; K02025 multiple sugar transport system permease protein (db=KEGG) (RBH) B		#<TUKFG-94 instance frame in DORABASE[F] @ #x1034368b82>	94042	93068					UNCLASSIFIED			
GKFG-451	ROK	ROK family protein (db=KEGG evalue=0.0 bit_score=195.0 identity=32.4 coverage=91.21447028423772) (BLAST) C		#<TUKFG-93 instance frame in DORABASE[F] @ #x1034368b42>	92971	91811					UNCLASSIFIED			
GKFG-450	Alpha-N-acetylglucosaminidase	Alpha-N-acetylglucosaminidase family protein n=3 Tax=Clostridium perfringens RepID=B1R4I9_CLOPF (db=UNIREF evalue=0.0 bit_score=223.0 identity=31.6 coverage=84.75750577367207) (BLAST) C		#<TUKFG-93 instance frame in DORABASE[F] @ #x1034368b42>	91792	90494					UNCLASSIFIED			
GKFG-448	2-amino-4-hydroxy-6-hydroxymethyldihydropteridine	2-amino-4-hydroxy-6-hydroxymethyldihydropteridine pyrophosphokinase; K00950 2-amino-4-hydroxy-6-hydroxymethyldihydropteridine diphosphokinase [EC:2.7.6.3] (db=KEGG evalue=0.0 bit_score=272.0 identity=43.5 coverage=52.6148969889065) (BLAST) C		#<TUKFG-53 instance frame in DORABASE[F] @ #x1034368042>	9139	7247					UNCLASSIFIED			
GKFG-446	DNA-damage-inducible	DNA-damage-inducible protein J (db=KEGG evalue=3.1e-26 bit_score=123.0 identity=58.4 coverage=98.0392156862745) (BLAST) C		#<TUKFG-91 instance frame in DORABASE[F] @ #x1034368ac2>	88923	88618					UNCLASSIFIED			
GKFG-445	toxin-antitoxin	toxin-antitoxin system, toxin component, RelE family protein (db=KEGG evalue=2.6e-23 bit_score=113.0 identity=52.9 coverage=91.81818181818183) (BLAST) C		#<TUKFG-91 instance frame in DORABASE[F] @ #x1034368ac2>	88618	88289					UNCLASSIFIED			
GKFG-444	cfi:Celf_1046	cfi:Celf_1046 pantothenate kinase; K00867 type I pantothenate kinase [EC:2.7.1.33] (db=KEGG) (RBH) B		#<TUKFG-91 instance frame in DORABASE[F] @ #x1034368ac2>	88287	87283					UNCLASSIFIED			
GKFG-443	cga:Celgi_0858	cga:Celgi_0858 phosphoglucosamine mutase; K03431 phosphoglucosamine mutase [EC:5.4.2.10] (db=KEGG) (RBH) B		#<TUKFG-90 instance frame in DORABASE[F] @ #x1034368a82>	87170	85830					UNCLASSIFIED			
GKFG-442	mcu:HMPREF0573_10293	mcu:HMPREF0573_10293 glmS; glutamine--fructose-6-phosphate transaminase (EC:2.6.1.16); K00820 glucosamine--fructose-6-phosphate aminotransferase (isomerizing) [EC:2.6.1.16] (db=KEGG) (RBH) B		#<TUKFG-90 instance frame in DORABASE[F] @ #x1034368a82>	85653	83707					UNCLASSIFIED			
GKFG-441	bcv:Bcav_3074	bcv:Bcav_3074 carbohydrate kinase (db=KEGG) (RBH) B		#<TUKFG-90 instance frame in DORABASE[F] @ #x1034368a82>	83682	82060					UNCLASSIFIED			
GKFG-440	cfl:Cfla_2600	cfl:Cfla_2600 alanine racemase (EC:5.1.1.1); K01775 alanine racemase [EC:5.1.1.1] (db=KEGG) (RBH) B		#<TUKFG-90 instance frame in DORABASE[F] @ #x1034368a82>	82047	80884					UNCLASSIFIED			
GKFG-439	hypothetical	hypothetical protein; K06925 UPF0079 ATP-binding protein (db=KEGG evalue=7.6e-44 bit_score=182.0 identity=50.3 coverage=96.68508287292818) (BLAST) C		#<TUKFG-90 instance frame in DORABASE[F] @ #x1034368a82>	80875	80333					UNCLASSIFIED			
GKFG-438	peptidase	peptidase M22 glycoprotease; K14742 hypothetical protease [EC:3.4.-.-] (db=KEGG evalue=3.7e-43 bit_score=180.0 identity=46.7 coverage=98.27586206896551) (BLAST) C		#<TUKFG-90 instance frame in DORABASE[F] @ #x1034368a82>	80324	79629					UNCLASSIFIED			
GKFG-437	folP1;	folP1; putative dihydropteroate synthase; K00796 dihydropteroate synthase [EC:2.5.1.15] (db=KEGG evalue=0.0 bit_score=275.0 identity=51.6 coverage=91.86440677966101) (BLAST) C		#<TUKFG-53 instance frame in DORABASE[F] @ #x1034368042>	7256	6372					UNCLASSIFIED			
GKFG-436	ribosomal-protein-alanine	ribosomal-protein-alanine acetyltransferase; K03789 ribosomal-protein-alanine N-acetyltransferase [EC:2.3.1.128] (db=KEGG evalue=2.1e-21 bit_score=107.0 identity=40.4 coverage=92.5925925925926) (BLAST) C		#<TUKFG-90 instance frame in DORABASE[F] @ #x1034368a82>	79621	79136					UNCLASSIFIED			
GKFG-435	sdhC;	sdhC; succinate dehydrogenase subunit C (EC:1.3.99.1); K00241 succinate dehydrogenase cytochrome b556 subunit (db=KEGG evalue=0.0 bit_score=241.0 identity=47.9 coverage=96.96969696969697) (BLAST) C		#<TUKFG-89 instance frame in DORABASE[F] @ #x1034368a42>	78825	78133					UNCLASSIFIED			
GKFG-434	ahe:Arch_1331	ahe:Arch_1331 succinate dehydrogenase or fumarate reductase, flavoprotein subunit (EC:1.3.99.1); K00239 succinate dehydrogenase flavoprotein subunit [EC:1.3.99.1] (db=KEGG) (RBH) B		#<TUKFG-89 instance frame in DORABASE[F] @ #x1034368a42>	78113	76128					UNCLASSIFIED			
GKFG-433	mcu:HMPREF0573_10281	mcu:HMPREF0573_10281 sdhB; succinate dehydrogenase/fumarate reductase iron-sulfur subunit (EC:1.3.99.1); K00240 succinate dehydrogenase iron-sulfur subunit [EC:1.3.99.1] (db=KEGG) (RBH) B		#<TUKFG-89 instance frame in DORABASE[F] @ #x1034368a42>	76131	75370					UNCLASSIFIED			
GKFG-432	ahe:Arch_1329	ahe:Arch_1329 glycoprotease family metalloendopeptidase (EC:3.4.24.57); K01409 O-sialoglycoprotein endopeptidase [EC:3.4.24.57] (db=KEGG) (RBH) B		#<TUKFG-88 instance frame in DORABASE[F] @ #x1034368a02>	74799	73231					UNCLASSIFIED			
GKFG-431	hypothetical	hypothetical protein (db=KEGG evalue=0.0 bit_score=243.0 identity=37.2 coverage=95.1219512195122) (BLAST) C		#<TUKFG-87 instance frame in DORABASE[F] @ #x10343689c2>	73189	71960					UNCLASSIFIED			
GKFG-430	groES;	groES; co-chaperonin GroES; K04078 chaperonin GroES (db=KEGG evalue=6.8e-39 bit_score=165.0 identity=79.6 coverage=97.97979797979798) (BLAST) C		#<TUKFG-86 instance frame in DORABASE[F] @ #x1034368982>	71587	71291					UNCLASSIFIED			
GKFG-429	pfr:PFREUD_19040	pfr:PFREUD_19040 tal2; transaldolase (EC:2.2.1.2); K00616 transaldolase [EC:2.2.1.2] (db=KEGG) (RBH) B		#<TUKFG-85 instance frame in DORABASE[F] @ #x1034368942>	71099	70011					UNCLASSIFIED			
GKFG-428	GntR	GntR family transcriptional regulator (db=KEGG evalue=0.0 bit_score=255.0 identity=52.7 coverage=98.78542510121457) (BLAST) C		#<TUKFG-84 instance frame in DORABASE[F] @ #x1034368902>	69885	69145					UNCLASSIFIED			
GKFG-427	pfr:PFREUD_19060	pfr:PFREUD_19060 iolC; myo-inositol catabolism protein IolC; K03338 5-dehydro-2-deoxygluconokinase [EC:2.7.1.92] (db=KEGG) (RBH) B		#<TUKFG-83 instance frame in DORABASE[F] @ #x10343688c2>	68950	67856					UNCLASSIFIED			
GKFG-426	folE;	folE; GTP cyclohydrolase I (EC:3.5.4.16); K01495 GTP cyclohydrolase I [EC:3.5.4.16] (db=KEGG evalue=0.0 bit_score=243.0 identity=60.0 coverage=97.35449735449735) (BLAST) C		#<TUKFG-53 instance frame in DORABASE[F] @ #x1034368042>	6275	5709					UNCLASSIFIED			
GKFG-425	pfr:PFREUD_19070	pfr:PFREUD_19070 hypothetical protein (db=KEGG) (RBH) B		#<TUKFG-83 instance frame in DORABASE[F] @ #x10343688c2>	67851	66934					UNCLASSIFIED			
GKFG-424	ahe:Arch_0047	ahe:Arch_0047 myo-inositol catabolism IolB domain-containing protein; K03337 5-deoxy-glucuronate isomerase [EC:5.3.1.-] (db=KEGG) (RBH) B		#<TUKFG-83 instance frame in DORABASE[F] @ #x10343688c2>	66937	66047					UNCLASSIFIED			
GKFG-423	pfr:PFREUD_19090	pfr:PFREUD_19090 iolD; acetolactate synthase (EC:2.2.1.6); K03336 3D-(3,5/4)-trihydroxycyclohexane-1,2-dione hydrolase [EC:3.7.1.-] (db=KEGG) (RBH) B		#<TUKFG-83 instance frame in DORABASE[F] @ #x10343688c2>	66044	64143					UNCLASSIFIED			
GKFG-422	acyltransferase	acyltransferase 3 (db=KEGG evalue=1.8e-30 bit_score=138.0 identity=34.1 coverage=80.46875) (BLAST) C		#<TUKFG-82 instance frame in DORABASE[F] @ #x1034368882>	63958	63191					UNCLASSIFIED			
GKFG-421	krh:KRH_19930	krh:KRH_19930 putative aldo/keto reductase (db=KEGG) (RBH) B		#<TUKFG-81 instance frame in DORABASE[F] @ #x1034368842>	61683	60742					UNCLASSIFIED			
GKFG-420	family	family 2 glycosyl transferase (db=KEGG evalue=0.0 bit_score=293.0 identity=49.0 coverage=78.76344086021506) (BLAST) C		#<TUKFG-80 instance frame in DORABASE[F] @ #x1034368802>	60432	59317					UNCLASSIFIED			
GKFG-419	family	family 2 glycosyl transferase (db=KEGG evalue=0.0 bit_score=227.0 identity=38.9 coverage=75.78692493946731) (BLAST) C		#<TUKFG-80 instance frame in DORABASE[F] @ #x1034368802>	59351	58113					UNCLASSIFIED			
GKFG-418	hypothetical	hypothetical protein (db=KEGG evalue=0.0 bit_score=249.0 identity=26.1 coverage=94.52449567723343) (BLAST) C		#<TUKFG-80 instance frame in DORABASE[F] @ #x1034368802>	58101	56020					UNCLASSIFIED			
GKFG-417	ske:Sked_08740	ske:Sked_08740 nucleotide sugar dehydrogenase (db=KEGG) (RBH) B		#<TUKFG-80 instance frame in DORABASE[F] @ #x1034368802>	56001	54700					UNCLASSIFIED			
GKFG-416	mcu:HMPREF0573_10944	mcu:HMPREF0573_10944 hypothetical protein (db=KEGG) (RBH) B		#<TUKFG-79 instance frame in DORABASE[F] @ #x10343687c2>	54483	52597					UNCLASSIFIED			
GKFG-415	bcv:Bcav_0702	bcv:Bcav_0702 ATP-dependent metalloprotease FtsH (EC:3.6.4.3); K03798 cell division protease FtsH [EC:3.4.24.-] (db=KEGG) (RBH) B		#<TUKFG-53 instance frame in DORABASE[F] @ #x1034368042>	5705	3708					UNCLASSIFIED			
GKFG-414	hypothetical	hypothetical protein (db=KEGG evalue=0.0 bit_score=193.0 identity=64.7 coverage=98.54014598540147) (BLAST) C		#<TUKFG-78 instance frame in DORABASE[F] @ #x1034368782>	52358	51948					UNCLASSIFIED			
GKFG-413	UniRef90_F3P5U3	UniRef90_F3P5U3 Putative uncharacterized protein n=1 Tax=Actinomyces sp. oral taxon 170 str. F0386 RepID=F3P5U3_9ACTO (db=UNIREF) (RBH) B		#<TUKFG-77 instance frame in DORABASE[F] @ #x1034368742>	51256	50084					UNCLASSIFIED			
GKFG-412	group	group 1 glycosyl transferase protein (db=KEGG evalue=0.0 bit_score=196.0 identity=33.3 coverage=83.00492610837439) (BLAST) C		#<TUKFG-77 instance frame in DORABASE[F] @ #x1034368742>	50067	48850					UNCLASSIFIED			
GKFG-411	hypothetical	hypothetical protein (db=KEGG evalue=0.0 bit_score=221.0 identity=49.8 coverage=98.66071428571429) (BLAST) C		#<TUKFG-278 instance frame in DORABASE[F] @ #x103450b992>	526919	526248					UNCLASSIFIED			
GKFG-410	hydrolase	hydrolase of the HAD superfamily; K07024 (db=KEGG evalue=4.4e-35 bit_score=154.0 identity=33.5 coverage=98.20143884892086) (BLAST) C		#<TUKFG-277 instance frame in DORABASE[F] @ #x103450b972>	525770	524937					UNCLASSIFIED			
GKFG-409	transmembrane_regions	transmembrane_regions (db=TMHMM db_id=tmhmm from=202 to=224) (IPRSCAN) D		#<TUKFG-277 instance frame in DORABASE[F] @ #x103450b972>	524933	523629					UNCLASSIFIED			
GKFG-408	DNA	DNA polymerase III epsilon subunit-like 3'-5' exonuclease; K02342 DNA polymerase III subunit epsilon [EC:2.7.7.7] (db=KEGG evalue=0.0 bit_score=210.0 identity=46.1 coverage=98.2532751091703) (BLAST) C		#<TUKFG-277 instance frame in DORABASE[F] @ #x103450b972>	523632	522946					UNCLASSIFIED			
GKFG-407	guaB2;	guaB2; IMP dehydrogenase (EC:1.1.1.205); K00088 IMP dehydrogenase [EC:1.1.1.205] (db=KEGG evalue=0.0 bit_score=766.0 identity=77.1 coverage=97.01789264413519) (BLAST) C		#<TUKFG-276 instance frame in DORABASE[F] @ #x103450b952>	522888	521380					UNCLASSIFIED			
GKFG-406	transcription	transcription factor WhiB (db=KEGG evalue=1.7e-32 bit_score=144.0 identity=61.0 coverage=98.01980198019803) (BLAST) C		#<TUKFG-275 instance frame in DORABASE[F] @ #x103450b932>	521039	520737					UNCLASSIFIED			
GKFG-405	DNA-binding	DNA-binding protein (db=KEGG evalue=2.0e-16 bit_score=90.0 identity=62.9 coverage=84.72222222222221) (BLAST) C		#<TUKFG-274 instance frame in DORABASE[F] @ #x103450b912>	520441	520226					UNCLASSIFIED			
GKFG-404	H(+)-transporting	H(+)-transporting two-sector ATPase (EC:3.6.3.14) (db=KEGG evalue=0.0 bit_score=533.0 identity=59.9 coverage=96.73202614379085) (BLAST) C		#<TUKFG-273 instance frame in DORABASE[F] @ #x103450b8f2>	519890	518514					UNCLASSIFIED			
GKFG-403	TrkA-N	TrkA-N domain-containing protein; K03499 trk system potassium uptake protein TrkA (db=KEGG evalue=0.0 bit_score=293.0 identity=67.5 coverage=94.17040358744396) (BLAST) C		#<TUKFG-272 instance frame in DORABASE[F] @ #x103450b8d2>	518362	517694					UNCLASSIFIED			
GKFG-402	DNA	DNA repair protein RadA (EC:2.1.1.63); K04485 DNA repair protein RadA/Sms (db=KEGG evalue=0.0 bit_score=547.0 identity=62.3 coverage=96.35974304068522) (BLAST) C		#<TUKFG-271 instance frame in DORABASE[F] @ #x103450b8b2>	517593	516193					UNCLASSIFIED			
GKFG-401	glycosyltransferase	glycosyltransferase (db=KEGG evalue=0.0 bit_score=273.0 identity=41.3 coverage=93.36870026525199) (BLAST) C		#<TUKFG-77 instance frame in DORABASE[F] @ #x1034368742>	48850	47720					UNCLASSIFIED			
GKFG-400	transmembrane_regions	transmembrane_regions (db=TMHMM db_id=tmhmm from=20 to=42) (IPRSCAN) D		#<TUKFG-271 instance frame in DORABASE[F] @ #x103450b8b2>	516206	515601					UNCLASSIFIED			
GKFG-399	Putative	Putative uncharacterized protein n=2 Tax=Actinomyces odontolyticus RepID=A7BBN7_9ACTO (db=UNIREF evalue=1.3e-13 bit_score=82.0 identity=35.0 coverage=92.12121212121212) (BLAST) C		#<TUKFG-271 instance frame in DORABASE[F] @ #x103450b8b2>	515578	515084					UNCLASSIFIED			
GKFG-398	2-amino-4-hydroxy-6-hydroxymethyldihydropteridine	2-amino-4-hydroxy-6-hydroxymethyldihydropteridine pyrophosphokinase; K00950 2-amino-4-hydroxy-6-hydroxymethyldihydropteridine diphosphokinase [EC:2.7.6.3] (db=KEGG evalue=0.0 bit_score=272.0 identity=43.5 coverage=52.6148969889065) (BLAST) C		#<TUKFG-270 instance frame in DORABASE[F] @ #x103450b892>	514900	513008					UNCLASSIFIED			
GKFG-397	folP1;	folP1; putative dihydropteroate synthase; K00796 dihydropteroate synthase [EC:2.5.1.15] (db=KEGG evalue=0.0 bit_score=275.0 identity=51.6 coverage=91.86440677966101) (BLAST) C		#<TUKFG-270 instance frame in DORABASE[F] @ #x103450b892>	513017	512133					UNCLASSIFIED			
GKFG-396	folE;	folE; GTP cyclohydrolase I (EC:3.5.4.16); K01495 GTP cyclohydrolase I [EC:3.5.4.16] (db=KEGG evalue=0.0 bit_score=243.0 identity=60.0 coverage=97.35449735449735) (BLAST) C		#<TUKFG-270 instance frame in DORABASE[F] @ #x103450b892>	512036	511470					UNCLASSIFIED			
GKFG-395	ATP-dependent	ATP-dependent metalloprotease FtsH (EC:3.6.4.3); K03798 cell division protease FtsH [EC:3.4.24.-] (db=KEGG evalue=0.0 bit_score=800.0 identity=63.9 coverage=92.64264264264264) (BLAST) C		#<TUKFG-270 instance frame in DORABASE[F] @ #x103450b892>	511466	509469					UNCLASSIFIED			
GKFG-394	hypoxanthine	hypoxanthine phosphoribosyltransferase (EC:2.4.2.8); K00760 hypoxanthine phosphoribosyltransferase [EC:2.4.2.8] (db=KEGG evalue=0.0 bit_score=286.0 identity=75.8 coverage=98.36956521739131) (BLAST) C		#<TUKFG-269 instance frame in DORABASE[F] @ #x103450b872>	509298	508747					UNCLASSIFIED			
GKFG-393	tRNA(Ile)-lysidine	tRNA(Ile)-lysidine synthetase; K04075 tRNA(Ile)-lysidine synthase [EC:6.3.4.19] (db=KEGG evalue=0.0 bit_score=217.0 identity=43.1 coverage=88.39779005524862) (BLAST) C		#<TUKFG-269 instance frame in DORABASE[F] @ #x103450b872>	508737	507652					UNCLASSIFIED			
GKFG-392	D-alanyl-D-alanine	D-alanyl-D-alanine carboxypeptidase/D-alanyl-D-alanine-endopeptidase; K07259 D-alanyl-D-alanine carboxypeptidase / D-alanyl-D-alanine-endopeptidase (penicillin-binding protein 4) [EC:3.4.16.4 3.4.21.-] (db=KEGG evalue=0.0 bit_score=244.0 identity=34.6 coverage=94.17879417879418) (BLAST) C		#<TUKFG-269 instance frame in DORABASE[F] @ #x103450b872>	507655	506213					UNCLASSIFIED			
GKFG-391	Inorganic	Inorganic diphosphatase; K01507 inorganic pyrophosphatase [EC:3.6.1.1] (db=KEGG evalue=2.8e-45 bit_score=186.0 identity=90.5 coverage=94.94949494949495) (BLAST) C		#<TUKFG-269 instance frame in DORABASE[F] @ #x103450b872>	506086	505790					UNCLASSIFIED			
GKFG-390	Putative	Putative uncharacterized protein n=1 Tax=Erysipelotrichaceae bacterium 3_1_53 RepID=E2SQG5_9FIRM (db=UNIREF evalue=0.0 bit_score=261.0 identity=29.0 coverage=97.37373737373738) (BLAST) C		#<TUKFG-76 instance frame in DORABASE[F] @ #x1034368702>	47669	46185					UNCLASSIFIED			
GKFG-389	inorganic	inorganic diphosphatase (EC:3.6.1.1); K01507 inorganic pyrophosphatase [EC:3.6.1.1] (db=KEGG evalue=2.2e-30 bit_score=137.0 identity=81.0 coverage=70.9090909090909) (BLAST) C		#<TUKFG-269 instance frame in DORABASE[F] @ #x103450b872>	505836	505507					UNCLASSIFIED			
GKFG-388	cell	cell wall-associated hydrolase (db=KEGG evalue=0.0 bit_score=192.0 identity=28.2 coverage=95.54565701559021) (BLAST) C		#<TUKFG-268 instance frame in DORABASE[F] @ #x103450b852>	505247	503901					UNCLASSIFIED			
GKFG-387	cgt:cgR_2367	cgt:cgR_2367 hypothetical protein (db=KEGG) (RBH) B		#<TUKFG-267 instance frame in DORABASE[F] @ #x103450b832>	503606	502278					UNCLASSIFIED			
GKFG-386	car:cauri_1280	car:cauri_1280 msmF; sn-glycerol-3-phosphate transport system permease ugpA; K02025 multiple sugar transport system permease protein (db=KEGG) (RBH) B		#<TUKFG-266 instance frame in DORABASE[F] @ #x103450b812>	502061	501216					UNCLASSIFIED			
GKFG-385	car:cauri_1281	car:cauri_1281 ABC transporter permease; K02026 multiple sugar transport system permease protein (db=KEGG) (RBH) B		#<TUKFG-266 instance frame in DORABASE[F] @ #x103450b812>	501219	500308					UNCLASSIFIED			
GKFG-384	transcriptional	transcriptional regulator, LacI family; K02529 LacI family transcriptional regulator (db=KEGG evalue=0.0 bit_score=229.0 identity=36.5 coverage=95.71428571428572) (BLAST) C		#<TUKFG-265 instance frame in DORABASE[F] @ #x103450b7f2>	500200	499151					UNCLASSIFIED			
GKFG-383	hypothetical	hypothetical protein (db=KEGG evalue=1.0e-07 bit_score=62.0 identity=22.5 coverage=85.5813953488372) (BLAST) C		#<TUKFG-265 instance frame in DORABASE[F] @ #x103450b7f2>	499115	498471					UNCLASSIFIED			
GKFG-382	hypothetical	hypothetical protein (db=KEGG evalue=1.4e-45 bit_score=189.0 identity=43.4 coverage=61.027190332326285) (BLAST) C		#<TUKFG-264 instance frame in DORABASE[F] @ #x103450b7d2>	497859	496867					UNCLASSIFIED			
GKFG-381	bbi:BBIF_1734	bbi:BBIF_1734 sialidase; K01186 sialidase-1 [EC:3.2.1.18] (db=KEGG) (RBH) B		#<TUKFG-263 instance frame in DORABASE[F] @ #x103450b7b2>	496522	493262					UNCLASSIFIED			
GKFG-380	Putative	Putative uncharacterized protein n=1 Tax=Clostridium nexile DSM 1787 RepID=B6FS36_9CLOT (db=UNIREF evalue=9.9e-16 bit_score=90.0 identity=23.8 coverage=84.55882352941177) (BLAST) C		#<TUKFG-262 instance frame in DORABASE[F] @ #x103450b792>	492968	492153					UNCLASSIFIED			
GKFG-379	bfa:Bfae_20960	bfa:Bfae_20960 hypothetical protein (db=KEGG) (RBH) B		#<TUKFG-76 instance frame in DORABASE[F] @ #x1034368702>	46162	45023					UNCLASSIFIED			
GKFG-378	bbp:BBPR_0460	bbp:BBPR_0460 hypothetical protein (db=KEGG) (RBH) B		#<TUKFG-261 instance frame in DORABASE[F] @ #x103450b772>	492082	488645					UNCLASSIFIED			
GKFG-377	bbp:BBPR_1438	bbp:BBPR_1438 lacto-N-biosidase (EC:3.2.1.52); K12373 hexosaminidase [EC:3.2.1.52] (db=KEGG) (RBH) B		#<TUKFG-260 instance frame in DORABASE[F] @ #x103450b752>	488459	484824					UNCLASSIFIED			
GKFG-376	von	von Willebrand factor type A domain-containing protein (db=KEGG evalue=9.8e-11 bit_score=73.0 identity=27.1 coverage=75.63636363636364) (BLAST) C		#<TUKFG-259 instance frame in DORABASE[F] @ #x103450b732>	484409	483585					UNCLASSIFIED			
GKFG-375	hypothetical	hypothetical protein; K07220 hypothetical protein (db=KEGG evalue=0.0 bit_score=199.0 identity=46.0 coverage=99.03846153846155) (BLAST) C		#<TUKFG-258 instance frame in DORABASE[F] @ #x103450b712>	481719	481096					UNCLASSIFIED			
GKFG-374	mcu:HMPREF0573_10435	mcu:HMPREF0573_10435 pitA; PiT family inorganic phosphate transporter; K03306 inorganic phosphate transporter, PiT family (db=KEGG) (RBH) B		#<TUKFG-258 instance frame in DORABASE[F] @ #x103450b712>	481092	480046					UNCLASSIFIED			
GKFG-373	hypothetical	hypothetical protein (db=KEGG evalue=1.8e-09 bit_score=68.0 identity=31.9 coverage=73.24840764331209) (BLAST) C		#<TUKFG-258 instance frame in DORABASE[F] @ #x103450b712>	480031	479561					UNCLASSIFIED			
GKFG-372	bpb:bpr_I2635	bpb:bpr_I2635 feoB1; ferrous iron transport protein B; K04759 ferrous iron transport protein B (db=KEGG) (RBH) B		#<TUKFG-257 instance frame in DORABASE[F] @ #x103450b6f2>	479391	477379					UNCLASSIFIED			
GKFG-371	transmembrane_regions	transmembrane_regions (db=TMHMM db_id=tmhmm from=4 to=22) (IPRSCAN) D		#<TUKFG-257 instance frame in DORABASE[F] @ #x103450b6f2>	477363	477142					UNCLASSIFIED			
GKFG-370	feoA1;	feoA1; ferrous iron transport protein A (db=KEGG evalue=1.9e-11 bit_score=74.0 identity=50.7 coverage=77.52808988764045) (BLAST) C		#<TUKFG-257 instance frame in DORABASE[F] @ #x103450b6f2>	477157	476891					UNCLASSIFIED			
GKFG-368	UniRef90_F2UVM4	UniRef90_F2UVM4 PE-PGRS family protein n=2 Tax=Actinomyces RepID=F2UVM4_ACTVI (db=UNIREF) (RBH) B		#<TUKFG-75 instance frame in DORABASE[F] @ #x10343686c2>	44920	43328					UNCLASSIFIED			
GKFG-366	NusG	NusG antitermination factor; K02601 transcriptional antiterminator NusG (db=KEGG evalue=0.0 bit_score=250.0 identity=49.1 coverage=88.11881188118812) (BLAST) C		#<TUKFG-255 instance frame in DORABASE[F] @ #x103450b6b2>	475232	474324					UNCLASSIFIED			
GKFG-365	preprotein	preprotein translocase subunit SecE; K03073 preprotein translocase subunit SecE (db=KEGG evalue=2.3e-11 bit_score=73.0 identity=51.7 coverage=68.67469879518072) (BLAST) C		#<TUKFG-255 instance frame in DORABASE[F] @ #x103450b6b2>	474309	474061					UNCLASSIFIED			
GKFG-364	mcu:HMPREF0573_11145	mcu:HMPREF0573_11145 aspC; aspartate transaminase (EC:2.6.1.1) (db=KEGG) (RBH) B		#<TUKFG-254 instance frame in DORABASE[F] @ #x103450b692>	473691	472474					UNCLASSIFIED			
GKFG-363	transmembrane_regions	transmembrane_regions (db=TMHMM db_id=tmhmm from=5 to=27) (IPRSCAN) D		#<TUKFG-254 instance frame in DORABASE[F] @ #x103450b692>	472378	472175					UNCLASSIFIED			
GKFG-362	histidine	histidine kinase (db=KEGG evalue=0.0 bit_score=223.0 identity=36.2 coverage=62.43822075782537) (BLAST) C		#<TUKFG-254 instance frame in DORABASE[F] @ #x103450b692>	472182	470362					UNCLASSIFIED			
GKFG-361	two-component	two-component system response regulator (db=KEGG evalue=0.0 bit_score=291.0 identity=64.4 coverage=97.32142857142857) (BLAST) C		#<TUKFG-254 instance frame in DORABASE[F] @ #x103450b692>	470358	469687					UNCLASSIFIED			
GKFG-360	bbi:BBIF_0256	bbi:BBIF_0256 lnbP1; lacto-N-biose phosphorylase 2; K15533 1,3-beta-galactosyl-N-acetylhexosamine phosphorylase [EC:2.4.1.211] (db=KEGG) (RBH) B		#<TUKFG-253 instance frame in DORABASE[F] @ #x103450b672>	469575	467413					UNCLASSIFIED			
GKFG-359	ahe:Arch_0060	ahe:Arch_0060 glycerophosphoryl diester phosphodiesterase; K01126 glycerophosphoryl diester phosphodiesterase [EC:3.1.4.46] (db=KEGG) (RBH) B		#<TUKFG-252 instance frame in DORABASE[F] @ #x103450b652>	467186	466449					UNCLASSIFIED			
GKFG-358	ahe:Arch_0061	ahe:Arch_0061 major facilitator superfamily protein (db=KEGG) (RBH) B		#<TUKFG-251 instance frame in DORABASE[F] @ #x103450b632>	466329	464980					UNCLASSIFIED			
GKFG-357	ske:Sked_08700	ske:Sked_08700 UDP-N-acetylglucosamine 2-epimerase; K01791 UDP-N-acetylglucosamine 2-epimerase [EC:5.1.3.14] (db=KEGG) (RBH) B		#<TUKFG-74 instance frame in DORABASE[F] @ #x1034368682>	43092	42022					UNCLASSIFIED			
GKFG-356	iva:Isova_0629	iva:Isova_0629 UDP-N-acetylenolpyruvoylglucosamine reductase; K00075 UDP-N-acetylmuramate dehydrogenase [EC:1.1.1.158] (db=KEGG) (RBH) B		#<TUKFG-251 instance frame in DORABASE[F] @ #x103450b632>	464894	463632					UNCLASSIFIED			
GKFG-355	pfr:PFREUD_12960	pfr:PFREUD_12960 deoR2; DeoR family transcriptional regulator (db=KEGG) (RBH) B		#<TUKFG-251 instance frame in DORABASE[F] @ #x103450b632>	463622	462621					UNCLASSIFIED			
GKFG-354	UniRef90_E6KU01	UniRef90_E6KU01 MIP family glycerol uptake facilitator protein GlpF n=1 Tax=Actinomyces sp. oral taxon 180 str. F0310 RepID=E6KU01_9ACTO (db=UNIREF) (RBH) B		#<TUKFG-250 instance frame in DORABASE[F] @ #x103450b612>	462432	461611					UNCLASSIFIED			
GKFG-353	ahe:Arch_0262	ahe:Arch_0262 glycerol kinase (EC:2.7.1.30); K00864 glycerol kinase [EC:2.7.1.30] (db=KEGG) (RBH) B		#<TUKFG-249 instance frame in DORABASE[F] @ #x103450b5f2>	461551	460025					UNCLASSIFIED			
GKFG-352	mcu:HMPREF0573_11503	mcu:HMPREF0573_11503 peptidase U32; K08303 putative protease [EC:3.4.-.-] (db=KEGG) (RBH) B		#<TUKFG-248 instance frame in DORABASE[F] @ #x103450b5d2>	459804	458473					UNCLASSIFIED			
GKFG-351	mcu:HMPREF0573_10217	mcu:HMPREF0573_10217 sugar ABC transporter membrane protein; K02026 multiple sugar transport system permease protein (db=KEGG) (RBH) B		#<TUKFG-247 instance frame in DORABASE[F] @ #x103450b5b2>	458151	457219					UNCLASSIFIED			
GKFG-350	mcu:HMPREF0573_10218	mcu:HMPREF0573_10218 sugar ABC transporter permease; K02025 multiple sugar transport system permease protein (db=KEGG) (RBH) B		#<TUKFG-247 instance frame in DORABASE[F] @ #x103450b5b2>	457226	456219					UNCLASSIFIED			
GKFG-349	mcu:HMPREF0573_10219	mcu:HMPREF0573_10219 sugar ABC transporter ATP-binding protein; K02027 multiple sugar transport system substrate-binding protein (db=KEGG) (RBH) B		#<TUKFG-246 instance frame in DORABASE[F] @ #x103450b592>	455974	454685					UNCLASSIFIED			
GKFG-348	UniRef90_G9PET3	UniRef90_G9PET3 Putative uncharacterized protein n=1 Tax=Actinomyces graevenitzii C83 RepID=G9PET3_9ACTO (db=UNIREF) (RBH) B		#<TUKFG-245 instance frame in DORABASE[F] @ #x103450b572>	454496	453693					UNCLASSIFIED			
GKFG-347	ahe:Arch_0333	ahe:Arch_0333 N-acetylglucosamine-6-phosphate deacetylase (EC:3.5.1.25); K01443 N-acetylglucosamine-6-phosphate deacetylase [EC:3.5.1.25] (db=KEGG) (RBH) B		#<TUKFG-244 instance frame in DORABASE[F] @ #x103450b552>	453442	452261					UNCLASSIFIED			
GKFG-346	bfa:Bfae_21000	bfa:Bfae_21000 membrane protein involved in the export of O-antigen and teichoic acid (db=KEGG) (RBH) B		#<TUKFG-73 instance frame in DORABASE[F] @ #x1034368642>	41980	40685					UNCLASSIFIED			
GKFG-345	LuxR	LuxR family transcriptional regulator (db=KEGG evalue=0.0 bit_score=266.0 identity=58.3 coverage=97.37991266375546) (BLAST) C		#<TUKFG-243 instance frame in DORABASE[F] @ #x103450b532>	452193	451507					UNCLASSIFIED			
GKFG-344	PAS/PAC	PAS/PAC sensor signal transduction histidine kinase (db=KEGG evalue=1.9e-30 bit_score=139.0 identity=32.2 coverage=49.040511727078886) (BLAST) C		#<TUKFG-243 instance frame in DORABASE[F] @ #x103450b532>	451526	450120					UNCLASSIFIED			
GKFG-343	ABC	ABC transporter; K02003 putative ABC transport system ATP-binding protein (db=KEGG evalue=0.0 bit_score=191.0 identity=46.0 coverage=95.27896995708154) (BLAST) C		#<TUKFG-242 instance frame in DORABASE[F] @ #x103450b512>	449987	449289					UNCLASSIFIED			
GKFG-342	transmembrane_regions	transmembrane_regions (db=TMHMM db_id=tmhmm from=20 to=42) (IPRSCAN) D		#<TUKFG-242 instance frame in DORABASE[F] @ #x103450b512>	449288	448911					UNCLASSIFIED			
GKFG-341	transmembrane_regions	transmembrane_regions (db=TMHMM db_id=tmhmm from=5 to=27) (IPRSCAN) D		#<TUKFG-242 instance frame in DORABASE[F] @ #x103450b512>	448886	447747					UNCLASSIFIED			
GKFG-340	UniRef90_C0VYI5	UniRef90_C0VYI5 ABC superfamily ATP binding cassette transporter, binding protein n=1 Tax=Actinomyces coleocanis DSM 15436 RepID=C0VYI5_9ACTO (db=UNIREF) (RBH) B		#<TUKFG-241 instance frame in DORABASE[F] @ #x103450b4f2>	447680	446931					UNCLASSIFIED			
GKFG-339	ABC	ABC transporter permease; K02004 putative ABC transport system permease protein (db=KEGG evalue=0.0 bit_score=278.0 identity=25.4 coverage=95.94017094017094) (BLAST) C		#<TUKFG-241 instance frame in DORABASE[F] @ #x103450b4f2>	446930	444123					UNCLASSIFIED			
GKFG-338	aldose	aldose 1-epimerase family protein; K01792 glucose-6-phosphate 1-epimerase [EC:5.1.3.15] (db=KEGG evalue=1.2e-36 bit_score=159.0 identity=32.8 coverage=83.9622641509434) (BLAST) C		#<TUKFG-240 instance frame in DORABASE[F] @ #x103450b4d2>	443982	443029					UNCLASSIFIED			
GKFG-337	xce:Xcel_0503	xce:Xcel_0503 peptidase M48 Ste24p; K03799 heat shock protein HtpX [EC:3.4.24.-] (db=KEGG) (RBH) B		#<TUKFG-240 instance frame in DORABASE[F] @ #x103450b4d2>	442982	442098					UNCLASSIFIED			
GKFG-336	ahe:Arch_1414	ahe:Arch_1414 FAD-dependent pyridine nucleotide-disulfide oxidoreductase; K00528 ferredoxin--NADP+ reductase [EC:1.18.1.2] (db=KEGG) (RBH) B		#<TUKFG-239 instance frame in DORABASE[F] @ #x103450b4b2>	441988	440552					UNCLASSIFIED			
GKFG-335	transmembrane_regions	transmembrane_regions (db=TMHMM db_id=tmhmm from=26 to=48) (IPRSCAN) D		#<TUKFG-72 instance frame in DORABASE[F] @ #x1034368602>	40257	39850					UNCLASSIFIED			
GKFG-334	hypoxanthine	hypoxanthine phosphoribosyltransferase (EC:2.4.2.8); K00760 hypoxanthine phosphoribosyltransferase [EC:2.4.2.8] (db=KEGG evalue=0.0 bit_score=286.0 identity=75.8 coverage=98.36956521739131) (BLAST) C		#<TUKFG-52 instance frame in DORABASE[F] @ #x1034367fe2>	3537	2986					UNCLASSIFIED			
GKFG-333	hypothetical	hypothetical protein (db=KEGG evalue=4.6e-29 bit_score=133.0 identity=37.3 coverage=99.03846153846155) (BLAST) C		#<TUKFG-238 instance frame in DORABASE[F] @ #x103450b492>	440269	439646					UNCLASSIFIED			
GKFG-332	mcu:HMPREF0573_10437	mcu:HMPREF0573_10437 ppk; polyphosphate kinase (EC:2.7.4.1); K00937 polyphosphate kinase [EC:2.7.4.1] (db=KEGG) (RBH) B		#<TUKFG-237 instance frame in DORABASE[F] @ #x103450b472>	439584	436915					UNCLASSIFIED			
GKFG-331	NUDIX	NUDIX hydrolase (db=KEGG evalue=0.0 bit_score=272.0 identity=42.1 coverage=92.7536231884058) (BLAST) C		#<TUKFG-236 instance frame in DORABASE[F] @ #x103450b452>	436791	435757					UNCLASSIFIED			
GKFG-330	2C-methyl-D-erythritol	2C-methyl-D-erythritol 2,4-cyclodiphosphate synthase; K01770 2-C-methyl-D-erythritol 2,4-cyclodiphosphate synthase [EC:4.6.1.12] (db=KEGG evalue=0.0 bit_score=203.0 identity=63.5 coverage=79.48717948717949) (BLAST) C		#<TUKFG-235 instance frame in DORABASE[F] @ #x103450b432>	435645	435061					UNCLASSIFIED			
GKFG-329	mcu:HMPREF0573_11679	mcu:HMPREF0573_11679 opuE; SSS family proline:sodium (Na+) symporter OpuE; K11928 sodium/proline symporter (db=KEGG) (RBH) B		#<TUKFG-234 instance frame in DORABASE[F] @ #x103450b412>	434652	432961					UNCLASSIFIED			
GKFG-328	mcu:HMPREF0573_11678	mcu:HMPREF0573_11678 L-proline dehydrogenase / delta-1-pyrroline-5-carboxylate dehydrogenase (EC:1.5.1.12); K13821 proline dehydrogenase / delta 1-pyrroline-5-carboxylate dehydrogenase [EC:1.5.99.8 1.5.1.12] (db=KEGG) (RBH) B		#<TUKFG-233 instance frame in DORABASE[F] @ #x103450b3f2>	431071	429278					UNCLASSIFIED			
GKFG-327	seg	seg (db=Seg db_id=seg from=184 to=200) (IPRSCAN) D		#<TUKFG-232 instance frame in DORABASE[F] @ #x103450b3d2>	429117	427204					UNCLASSIFIED			
GKFG-326	426441..427211	426441..427211 + ( gc_cont=0.534) (GENE) E		#<TUKFG-232 instance frame in DORABASE[F] @ #x103450b3d2>	427211	426441					UNCLASSIFIED			
GKFG-325	hypothetical	hypothetical protein (db=KEGG evalue=7.6e-17 bit_score=92.0 identity=44.3 coverage=94.11764705882352) (BLAST) C		#<TUKFG-231 instance frame in DORABASE[F] @ #x103450b3b2>	426182	425877					UNCLASSIFIED			
GKFG-324	hypothetical	hypothetical protein (db=KEGG evalue=1.9e-35 bit_score=154.0 identity=59.5 coverage=97.45762711864407) (BLAST) C		#<TUKFG-231 instance frame in DORABASE[F] @ #x103450b3b2>	425875	425522					UNCLASSIFIED			
GKFG-323	transmembrane_regions	transmembrane_regions (db=TMHMM db_id=tmhmm from=7 to=29) (IPRSCAN) D		#<TUKFG-71 instance frame in DORABASE[F] @ #x10343685c2>	39516	39187					UNCLASSIFIED			
GKFG-322	xce:Xcel_0363	xce:Xcel_0363 ATPase AAA-2 domain-containing protein; K03696 ATP-dependent Clp protease ATP-binding subunit ClpC (db=KEGG) (RBH) B		#<TUKFG-230 instance frame in DORABASE[F] @ #x103450b392>	425365	422891					UNCLASSIFIED			
GKFG-321	Rhomboid	Rhomboid family protein (db=KEGG evalue=3.7e-30 bit_score=137.0 identity=40.0 coverage=76.05042016806722) (BLAST) C		#<TUKFG-229 instance frame in DORABASE[F] @ #x103450b372>	422668	421955					UNCLASSIFIED			
GKFG-320	peptidyl-prolyl	peptidyl-prolyl cis-trans isomerase (rotamase) - cyclophilin family (EC:5.2.1.8); K03767 peptidyl-prolyl cis-trans isomerase A (cyclophilin A) [EC:5.2.1.8] (db=KEGG evalue=0.0 bit_score=245.0 identity=68.5 coverage=97.6470588235294) (BLAST) C		#<TUKFG-228 instance frame in DORABASE[F] @ #x103450b352>	421905	421396					UNCLASSIFIED			
GKFG-319	hypothetical	hypothetical protein (db=KEGG evalue=1.1e-15 bit_score=89.0 identity=31.4 coverage=91.76470588235294) (BLAST) C		#<TUKFG-227 instance frame in DORABASE[F] @ #x103450b332>	421224	420715					UNCLASSIFIED			
GKFG-318	pcn:TIB1ST10_03525	pcn:TIB1ST10_03525 sialidase A (db=KEGG) (RBH) B		#<TUKFG-226 instance frame in DORABASE[F] @ #x103450b312>	420034	417851					UNCLASSIFIED			
GKFG-317	ckp:ckrop_1873	ckp:ckrop_1873 nanT; putative sialic acid transporter; K03290 MFS transporter, SHS family, sialic acid transporter (db=KEGG) (RBH) B		#<TUKFG-225 instance frame in DORABASE[F] @ #x103450b2d2>	417754	416261					UNCLASSIFIED			
GKFG-316	putative	putative secreted protein (db=KEGG evalue=1.6e-23 bit_score=119.0 identity=24.3 coverage=18.365896980461812) (BLAST) C		#<TUKFG-224 instance frame in DORABASE[F] @ #x103450b292>	415752	407308					UNCLASSIFIED			
GKFG-315	transmembrane_regions	transmembrane_regions (db=TMHMM db_id=tmhmm from=13 to=35) (IPRSCAN) D		#<TUKFG-224 instance frame in DORABASE[F] @ #x103450b292>	407308	405986					UNCLASSIFIED			
GKFG-314	D-tyrosyl-tRNA(Tyr)	D-tyrosyl-tRNA(Tyr) deacylase; K07560 D-tyrosyl-tRNA(Tyr) deacylase [EC:3.1.-.-] (db=KEGG evalue=3.3e-37 bit_score=160.0 identity=53.8 coverage=95.30201342281879) (BLAST) C		#<TUKFG-223 instance frame in DORABASE[F] @ #x103450b252>	405503	405057					UNCLASSIFIED			
GKFG-313	glycine	glycine cleavage system T protein (aminomethyltransferase); K06980 (db=KEGG evalue=0.0 bit_score=248.0 identity=44.1 coverage=78.76344086021506) (BLAST) C		#<TUKFG-223 instance frame in DORABASE[F] @ #x103450b252>	405047	403932					UNCLASSIFIED			
GKFG-312	acyltransferase	acyltransferase 3 (db=KEGG evalue=1.5e-43 bit_score=182.0 identity=31.1 coverage=94.29347826086956) (BLAST) C		#<TUKFG-70 instance frame in DORABASE[F] @ #x1034368582>	38516	37413					UNCLASSIFIED			
GKFG-311	seg	seg (db=Seg db_id=seg from=82 to=90) (IPRSCAN) D		#<TUKFG-223 instance frame in DORABASE[F] @ #x103450b252>	403929	403588					UNCLASSIFIED			
GKFG-310	Lipocalins	Lipocalins (db=superfamily db_id=SSF50814 from=6 to=41 evalue=1.3e-06 interpro_id=IPR011038 interpro_description=Calycin-like) (IPRSCAN) D		#<TUKFG-223 instance frame in DORABASE[F] @ #x103450b252>	403637	403152					UNCLASSIFIED			
GKFG-309	Putative	Putative uncharacterized protein n=2 Tax=Actinomyces RepID=G9PPN4_9ACTO (db=UNIREF evalue=4.4e-15 bit_score=88.0 identity=26.5 coverage=82.22222222222221) (BLAST) C		#<TUKFG-222 instance frame in DORABASE[F] @ #x103450b212>	403064	402120					UNCLASSIFIED			
GKFG-308	mcu:HMPREF0573_10721	mcu:HMPREF0573_10721 gltD; glutamate synthase (NADPH) small subunit (EC:1.4.1.13) (db=KEGG) (RBH) B		#<TUKFG-221 instance frame in DORABASE[F] @ #x103450b1d2>	401916	400258					UNCLASSIFIED			
GKFG-307	mcu:HMPREF0573_10720	mcu:HMPREF0573_10720 porB; pyruvate synthase (EC:1.2.7.1); K00170 pyruvate ferredoxin oxidoreductase, beta subunit [EC:1.2.7.1] (db=KEGG) (RBH) B		#<TUKFG-221 instance frame in DORABASE[F] @ #x103450b1d2>	400257	398995					UNCLASSIFIED			
GKFG-306	mcu:HMPREF0573_10719	mcu:HMPREF0573_10719 porA; pyruvate synthase (EC:1.2.7.1); K00169 pyruvate ferredoxin oxidoreductase, alpha subunit [EC:1.2.7.1] (db=KEGG) (RBH) B		#<TUKFG-221 instance frame in DORABASE[F] @ #x103450b1d2>	398984	397719					UNCLASSIFIED			
GKFG-305	porG;	porG; pyruvate/ketoisovalerate oxidoreductase subunit gamma (EC:1.2.7.1); K00172 pyruvate ferredoxin oxidoreductase, gamma subunit [EC:1.2.7.1] (db=KEGG evalue=0.0 bit_score=267.0 identity=69.2 coverage=95.83333333333334) (BLAST) C		#<TUKFG-221 instance frame in DORABASE[F] @ #x103450b1d2>	397717	397142					UNCLASSIFIED			
GKFG-304	hypothetical	hypothetical protein (db=KEGG evalue=4.8e-32 bit_score=144.0 identity=30.9 coverage=48.8) (BLAST) C		#<TUKFG-220 instance frame in DORABASE[F] @ #x103450b192>	396923	395424					UNCLASSIFIED			
GKFG-303	hypothetical	hypothetical protein (db=KEGG evalue=5.9e-29 bit_score=134.0 identity=27.8 coverage=87.85871964679912) (BLAST) C		#<TUKFG-220 instance frame in DORABASE[F] @ #x103450b192>	395418	394060					UNCLASSIFIED			
GKFG-302	coiled-coil	coiled-coil (db=Coil db_id=coil from=43 to=64 evalue=NA) (IPRSCAN) D		#<TUKFG-220 instance frame in DORABASE[F] @ #x103450b192>	394057	393797					UNCLASSIFIED			
GKFG-301	mcu:HMPREF0573_11047	mcu:HMPREF0573_11047 oxidoreductase domain-containing protein (db=KEGG) (RBH) B		#<TUKFG-69 instance frame in DORABASE[F] @ #x1034368542>	37328	36363					UNCLASSIFIED			
GKFG-300	UniRef90_F9EI64	UniRef90_F9EI64 ABC superfamily ATP binding cassette transporter ABC protein n=1 Tax=Actinomyces sp. oral taxon 448 str. F0400 RepID=F9EI64_9ACTO (db=UNIREF) (RBH) B		#<TUKFG-219 instance frame in DORABASE[F] @ #x103450b152>	393685	391742					UNCLASSIFIED			
GKFG-299	bcv:Bcav_0457	bcv:Bcav_0457 hypothetical protein; K02004 putative ABC transport system permease protein (db=KEGG) (RBH) B		#<TUKFG-219 instance frame in DORABASE[F] @ #x103450b152>	391745	389190					UNCLASSIFIED			
GKFG-298	hypothetical	hypothetical protein (db=KEGG evalue=2.8e-12 bit_score=76.0 identity=49.4 coverage=94.02985074626866) (BLAST) C		#<TUKFG-218 instance frame in DORABASE[F] @ #x103450b112>	389107	388907					UNCLASSIFIED			
GKFG-297	(db=HMMPfam	(db=HMMPfam db_id=PF12277 from=3 to=49 evalue=7.4e-11 interpro_id=IPR022062 interpro_description=Protein of unknown function DUF3618) (IPRSCAN) D		#<TUKFG-217 instance frame in DORABASE[F] @ #x103450b0d2>	388727	388446					UNCLASSIFIED			
GKFG-296	hypothetical	hypothetical protein (db=KEGG evalue=5.2e-26 bit_score=123.0 identity=45.1 coverage=59.111111111111114) (BLAST) C		#<TUKFG-217 instance frame in DORABASE[F] @ #x103450b0d2>	388444	387770					UNCLASSIFIED			
GKFG-295	hypothetical	hypothetical protein (db=KEGG evalue=5.4e-25 bit_score=119.0 identity=52.2 coverage=90.32258064516128) (BLAST) C		#<TUKFG-216 instance frame in DORABASE[F] @ #x103450b092>	387627	387256					UNCLASSIFIED			
GKFG-294	mau:Micau_3249	mau:Micau_3249 major facilitator superfamily protein (db=KEGG) (RBH) B		#<TUKFG-215 instance frame in DORABASE[F] @ #x103450b052>	387163	385670					UNCLASSIFIED			
GKFG-293	transmembrane_regions	transmembrane_regions (db=TMHMM db_id=tmhmm from=4 to=24) (IPRSCAN) D		#<TUKFG-215 instance frame in DORABASE[F] @ #x103450b052>	385669	385319					UNCLASSIFIED			
GKFG-292	putative	putative endoribonuclease translation initiation inhibitor (db=KEGG evalue=1.1e-34 bit_score=151.0 identity=58.0 coverage=91.72413793103448) (BLAST) C		#<TUKFG-215 instance frame in DORABASE[F] @ #x103450b052>	385308	384874					UNCLASSIFIED			
GKFG-291	transcription	transcription factor WhiB (db=KEGG evalue=6.4e-30 bit_score=135.0 identity=61.0 coverage=90.0) (BLAST) C		#<TUKFG-214 instance frame in DORABASE[F] @ #x103450b012>	384647	384318					UNCLASSIFIED			
GKFG-290	mcu:HMPREF0573_11046	mcu:HMPREF0573_11046 stsC; pyridoxal-phosphate-dependent aminotransferase (EC:2.6.1.50) (db=KEGG) (RBH) B		#<TUKFG-69 instance frame in DORABASE[F] @ #x1034368542>	36359	35253					UNCLASSIFIED			
GKFG-289	mcu:HMPREF0573_10751	mcu:HMPREF0573_10751 putative penicillin-binding protein (db=KEGG) (RBH) B		#<TUKFG-213 instance frame in DORABASE[F] @ #x103450afd2>	384131	381918					UNCLASSIFIED			
GKFG-288	metallophosphoesterase	metallophosphoesterase (db=KEGG evalue=0.0 bit_score=200.0 identity=40.4 coverage=67.98941798941799) (BLAST) C		#<TUKFG-213 instance frame in DORABASE[F] @ #x103450afd2>	381914	380781					UNCLASSIFIED			
GKFG-287	hypothetical	hypothetical protein; K07736 CarD family transcriptional regulator (db=KEGG evalue=0.0 bit_score=220.0 identity=68.9 coverage=93.02325581395348) (BLAST) C		#<TUKFG-212 instance frame in DORABASE[F] @ #x103450af92>	380586	380071					UNCLASSIFIED			
GKFG-286	2-C-methyl-D-erythritol	2-C-methyl-D-erythritol 4-phosphate cytidylyltransferase; K00991 2-C-methyl-D-erythritol 4-phosphate cytidylyltransferase [EC:2.7.7.60] (db=KEGG evalue=4.1e-35 bit_score=154.0 identity=39.7 coverage=89.14728682170544) (BLAST) C		#<TUKFG-212 instance frame in DORABASE[F] @ #x103450af92>	380053	379280					UNCLASSIFIED			
GKFG-285	apn:Asphe3_37240	apn:Asphe3_37240 major facilitator superfamily permease; K06902 MFS transporter, UMF1 family (db=KEGG) (RBH) B		#<TUKFG-212 instance frame in DORABASE[F] @ #x103450af92>	379267	377855					UNCLASSIFIED			
GKFG-284	pad:TIIST44_02530	pad:TIIST44_02530 dihydroxyacetone kinase subunit DhaK; K05878 dihydroxyacetone kinase, N-terminal domain [EC:2.7.1.-] (db=KEGG) (RBH) B		#<TUKFG-211 instance frame in DORABASE[F] @ #x103450af52>	377732	376731					UNCLASSIFIED			
GKFG-283	dihydroxyacetone	dihydroxyacetone kinase, L subunit; K05879 dihydroxyacetone kinase, C-terminal domain [EC:2.7.1.-] (db=KEGG evalue=0.0 bit_score=224.0 identity=57.9 coverage=96.56862745098039) (BLAST) C		#<TUKFG-211 instance frame in DORABASE[F] @ #x103450af52>	376728	376117					UNCLASSIFIED			
GKFG-282	kfl:Kfla_6664	kfl:Kfla_6664 phosphoenolpyruvate-protein phosphotransferase; K02768 PTS system, fructose-specific IIA component [EC:2.7.1.69]; K08483 phosphotransferase system, enzyme I, PtsI [EC:2.7.3.9]; K11183 phosphocarrier protein FPr (db=KEGG) (RBH) B		#<TUKFG-211 instance frame in DORABASE[F] @ #x103450af52>	376095	373648					UNCLASSIFIED			
GKFG-281	bfa:Bfae_19800	bfa:Bfae_19800 copper/silver-translocating P-type ATPase; K01533 Cu2+-exporting ATPase [EC:3.6.3.4] (db=KEGG) (RBH) B		#<TUKFG-210 instance frame in DORABASE[F] @ #x103450af12>	373288	371036					UNCLASSIFIED			
GKFG-280	pyridoxamine	pyridoxamine 5'-phosphate oxidase-like protein (db=KEGG evalue=1.2e-11 bit_score=75.0 identity=34.6 coverage=82.11382113821138) (BLAST) C		#<TUKFG-209 instance frame in DORABASE[F] @ #x103450aed2>	370989	370621					UNCLASSIFIED			
GKFG-279	glycosyl	glycosyl transferase family 2 protein (db=KEGG evalue=2.1e-44 bit_score=184.0 identity=63.4 coverage=94.0) (BLAST) C		#<TUKFG-68 instance frame in DORABASE[F] @ #x1034368502>	34814	34365					UNCLASSIFIED			
GKFG-277	LacI	LacI family transcriptional regulator (db=KEGG evalue=0.0 bit_score=272.0 identity=42.7 coverage=93.27731092436974) (BLAST) C		#<TUKFG-207 instance frame in DORABASE[F] @ #x103450ae52>	368188	367118					UNCLASSIFIED			
GKFG-276	Putative	Putative uncharacterized protein n=1 Tax=Bifidobacterium breve UCC2003 RepID=F9XZB4_BIFBU (db=UNIREF evalue=0.0 bit_score=203.0 identity=42.2 coverage=94.23076923076923) (BLAST) C		#<TUKFG-206 instance frame in DORABASE[F] @ #x103450ae12>	366983	366204					UNCLASSIFIED			
GKFG-275	hau:Haur_2392	hau:Haur_2392 beta-galactosidase; K12308 beta-galactosidase [EC:3.2.1.23] (db=KEGG) (RBH) B		#<TUKFG-206 instance frame in DORABASE[F] @ #x103450ae12>	366192	364141					UNCLASSIFIED			
GKFG-274	apn:Asphe3_10710	apn:Asphe3_10710 monosaccharide ABC transporter membrane protein, CUT2 family; K10440 ribose transport system permease protein (db=KEGG) (RBH) B		#<TUKFG-205 instance frame in DORABASE[F] @ #x103450add2>	364084	363122					UNCLASSIFIED			
GKFG-273	apn:Asphe3_10700	apn:Asphe3_10700 monosaccharide ABC transporter ATP-binding protein, CUT2 family; K10441 ribose transport system ATP-binding protein [EC:3.6.3.17] (db=KEGG) (RBH) B		#<TUKFG-205 instance frame in DORABASE[F] @ #x103450add2>	363129	361594					UNCLASSIFIED			
GKFG-272	apn:Asphe3_10690	apn:Asphe3_10690 monosaccharide ABC transporter substrate-binding protein, CUT2 family; K10439 ribose transport system substrate-binding protein (db=KEGG) (RBH) B		#<TUKFG-205 instance frame in DORABASE[F] @ #x103450add2>	361597	360443					UNCLASSIFIED			
GKFG-271	apn:Asphe3_10590	apn:Asphe3_10590 hypothetical protein (db=KEGG) (RBH) B		#<TUKFG-204 instance frame in DORABASE[F] @ #x103450ad92>	359996	359382					UNCLASSIFIED			
GKFG-270	transposase	transposase (db=KEGG evalue=1.4e-21 bit_score=107.0 identity=54.3 coverage=96.22641509433963) (BLAST) C		#<TUKFG-203 instance frame in DORABASE[F] @ #x103450ad52>	359289	358972					UNCLASSIFIED			
GKFG-269	mcu:HMPREF0573_10678	mcu:HMPREF0573_10678 tnp3521; IS3521 transposase (db=KEGG) (RBH) B		#<TUKFG-203 instance frame in DORABASE[F] @ #x103450ad52>	358975	358064					UNCLASSIFIED			
GKFG-268	hypothetical	hypothetical protein; K09153 hypothetical protein (db=KEGG evalue=8.2e-17 bit_score=92.0 identity=48.0 coverage=68.96551724137932) (BLAST) C		#<TUKFG-68 instance frame in DORABASE[F] @ #x1034368502>	34358	33924					UNCLASSIFIED			
GKFG-267	UniRef90_E6LY50	UniRef90_E6LY50 Iron(III) ABC superfamily ATP binding cassette transporter, ABC protein n=2 Tax=Mobiluncus curtisii RepID=E6LY50_9ACTO (db=UNIREF) (RBH) B		#<TUKFG-202 instance frame in DORABASE[F] @ #x103450ad12>	357860	357081					UNCLASSIFIED			
GKFG-266	UniRef90_E6LY51	UniRef90_E6LY51 Iron(III) ABC superfamily ATP binding cassette transporter solute-binding protein n=2 Tax=Mobiluncus curtisii RepID=E6LY51_9ACTO (db=UNIREF) (RBH) B		#<TUKFG-202 instance frame in DORABASE[F] @ #x103450ad12>	357076	356087					UNCLASSIFIED			
GKFG-265	UniRef90_E6LY52	UniRef90_E6LY52 Heme ABC superfamily ATP binding cassette transporter, membrane protein n=2 Tax=Mobiluncus curtisii RepID=E6LY52_9ACTO (db=UNIREF) (RBH) B		#<TUKFG-202 instance frame in DORABASE[F] @ #x103450ad12>	356072	355050					UNCLASSIFIED			
GKFG-264	UniRef90_E1MC29	UniRef90_E1MC29 Peptidase, S9A/B/C family, catalytic domain protein n=2 Tax=Mobiluncus mulieris RepID=E1MC29_9ACTO (db=UNIREF) (RBH) B		#<TUKFG-202 instance frame in DORABASE[F] @ #x103450ad12>	355056	353875					UNCLASSIFIED			
GKFG-263	Putative	Putative uncharacterized protein n=1 Tax=Mobiluncus mulieris FB024-16 RepID=E1MC28_9ACTO (db=UNIREF evalue=1.4e-07 bit_score=60.0 identity=67.6 coverage=94.28571428571428) (BLAST) C		#<TUKFG-201 instance frame in DORABASE[F] @ #x103450acd2>	353732	353628					UNCLASSIFIED			
GKFG-261	twh:TWT600	twh:TWT600 ABC transporter ATP-binding protein; K06148 ATP-binding cassette, subfamily C, bacterial (db=KEGG) (RBH) B		#<TUKFG-201 instance frame in DORABASE[F] @ #x103450acd2>	351304	349571					UNCLASSIFIED			
GKFG-260	twh:TWT601	twh:TWT601 ABC transporter ATP-binding protein; K06148 ATP-binding cassette, subfamily C, bacterial (db=KEGG) (RBH) B		#<TUKFG-201 instance frame in DORABASE[F] @ #x103450acd2>	349564	347837					UNCLASSIFIED			
GKFG-259	mcu:HMPREF0573_10100	mcu:HMPREF0573_10100 ABC transporter ATP-binding protein/membrane protein; K02003 putative ABC transport system ATP-binding protein (db=KEGG) (RBH) B		#<TUKFG-200 instance frame in DORABASE[F] @ #x103450ac92>	347699	347067					UNCLASSIFIED			
GKFG-258	mcu:HMPREF0573_10101	mcu:HMPREF0573_10101 peptide ABC transporter permease; K02004 putative ABC transport system permease protein (db=KEGG) (RBH) B		#<TUKFG-200 instance frame in DORABASE[F] @ #x103450ac92>	347058	345844					UNCLASSIFIED			
GKFG-257	bcv:Bcav_0730	bcv:Bcav_0730 xylose isomerase; K03335 inosose dehydratase [EC:4.2.1.44] (db=KEGG) (RBH) B		#<TUKFG-67 instance frame in DORABASE[F] @ #x10343684c2>	33527	32592					UNCLASSIFIED			
GKFG-256	mcu:HMPREF0573_10102	mcu:HMPREF0573_10102 ABC transporter membrane protein; K02004 putative ABC transport system permease protein (db=KEGG) (RBH) B		#<TUKFG-200 instance frame in DORABASE[F] @ #x103450ac92>	345847	344480					UNCLASSIFIED			
GKFG-255	hypothetical	hypothetical protein; K09940 hypothetical protein (db=KEGG evalue=3.4e-33 bit_score=147.0 identity=44.9 coverage=86.20689655172413) (BLAST) C		#<TUKFG-199 instance frame in DORABASE[F] @ #x103450ac52>	344272	343751					UNCLASSIFIED			
GKFG-254	RecB	RecB family nuclease; K06860 uncharacterized protein (db=KEGG evalue=2.1e-44 bit_score=186.0 identity=28.7 coverage=80.69216757741347) (BLAST) C		#<TUKFG-198 instance frame in DORABASE[F] @ #x103450ac12>	343675	342029					UNCLASSIFIED			
GKFG-253	paz:TIA2EST2_01445	paz:TIA2EST2_01445 delta-aminolevulinic acid dehydratase (EC:4.2.1.24); K01698 porphobilinogen synthase [EC:4.2.1.24] (db=KEGG) (RBH) B		#<TUKFG-198 instance frame in DORABASE[F] @ #x103450ac12>	342021	341026					UNCLASSIFIED			
GKFG-252	transmembrane_regions	transmembrane_regions (db=TMHMM db_id=tmhmm from=29 to=51) (IPRSCAN) D		#<TUKFG-197 instance frame in DORABASE[F] @ #x103450abd2>	340835	339696					UNCLASSIFIED			
GKFG-251	LuxR	LuxR family transcriptional regulator (db=KEGG evalue=2.2e-18 bit_score=98.0 identity=29.7 coverage=88.0184331797235) (BLAST) C		#<TUKFG-197 instance frame in DORABASE[F] @ #x103450abd2>	339656	339006					UNCLASSIFIED			
GKFG-250	hypothetical	hypothetical protein (db=KEGG evalue=2.8e-09 bit_score=69.0 identity=37.4 coverage=19.85645933014354) (BLAST) C		#<TUKFG-196 instance frame in DORABASE[F] @ #x103450ab92>	338771	337518					UNCLASSIFIED			
GKFG-249	transmembrane_regions	transmembrane_regions (db=TMHMM db_id=tmhmm from=7 to=29) (IPRSCAN) D		#<TUKFG-196 instance frame in DORABASE[F] @ #x103450ab92>	337521	336610					UNCLASSIFIED			
GKFG-248	transmembrane_regions	transmembrane_regions (db=TMHMM db_id=tmhmm from=5 to=27) (IPRSCAN) D		#<TUKFG-196 instance frame in DORABASE[F] @ #x103450ab92>	336616	336413					UNCLASSIFIED			
GKFG-247	bcv:Bcav_1855	bcv:Bcav_1855 glutamine synthetase, type I (EC:6.3.1.2); K01915 glutamine synthetase [EC:6.3.1.2] (db=KEGG) (RBH) B		#<TUKFG-195 instance frame in DORABASE[F] @ #x103450ab52>	336309	334888					UNCLASSIFIED			
GKFG-246	bcv:Bcav_0731	bcv:Bcav_0731 Inositol 2-dehydrogenase (EC:1.1.1.18); K00010 myo-inositol 2-dehydrogenase [EC:1.1.1.18] (db=KEGG) (RBH) B		#<TUKFG-66 instance frame in DORABASE[F] @ #x1034368482>	32428	31418					UNCLASSIFIED			
GKFG-245	transmembrane_regions	transmembrane_regions (db=TMHMM db_id=tmhmm from=33 to=55) (IPRSCAN) D		#<TUKFG-194 instance frame in DORABASE[F] @ #x103450ab12>	334715	333888					UNCLASSIFIED			
GKFG-244	(db=HMMPfam	(db=HMMPfam db_id=PF02602 from=26 to=241 evalue=2.6e-31 interpro_id=IPR003754 interpro_description=Tetrapyrrole biosynthesis, uroporphyrinogen III synthase GO=Molecular Function: uroporphyrinogen-III synthase activity (GO:0004852), Biological Process: tetrapyrrole biosynthetic process (GO:0033014)) (IPRSCAN) D		#<TUKFG-193 instance frame in DORABASE[F] @ #x103450aad2>	333724	332972					UNCLASSIFIED			
GKFG-243	pcn:TIB1ST10_01570	pcn:TIB1ST10_01570 hydroxymethylbilane synthase; K01749 hydroxymethylbilane synthase [EC:2.5.1.61] (db=KEGG) (RBH) B		#<TUKFG-193 instance frame in DORABASE[F] @ #x103450aad2>	332936	330381					UNCLASSIFIED			
GKFG-242	mts:MTES_1861	mts:MTES_1861 hemE; uroporphyrinogen-III decarboxylase; K01599 uroporphyrinogen decarboxylase [EC:4.1.1.37] (db=KEGG) (RBH) B		#<TUKFG-192 instance frame in DORABASE[F] @ #x103450aa92>	330309	329164					UNCLASSIFIED			
GKFG-241	glutamyl-tRNA	glutamyl-tRNA reductase (EC:1.2.1.70); K02492 glutamyl-tRNA reductase [EC:1.2.1.70] (db=KEGG evalue=1.9e-43 bit_score=181.0 identity=40.3 coverage=88.32116788321169) (BLAST) C		#<TUKFG-191 instance frame in DORABASE[F] @ #x103450aa52>	328998	328177					UNCLASSIFIED			
GKFG-240	hemA;	hemA; putative glutamyl-tRNA reductase (EC:1.2.1.70); K02492 glutamyl-tRNA reductase [EC:1.2.1.70] (db=KEGG evalue=7.7e-34 bit_score=149.0 identity=47.5 coverage=81.12244897959184) (BLAST) C		#<TUKFG-191 instance frame in DORABASE[F] @ #x103450aa52>	328232	327645					UNCLASSIFIED			
GKFG-239	bcv:Bcav_1088	bcv:Bcav_1088 hemH; ferrochelatase (EC:4.99.1.1); K01772 ferrochelatase [EC:4.99.1.1] (db=KEGG) (RBH) B		#<TUKFG-191 instance frame in DORABASE[F] @ #x103450aa52>	327648	326533					UNCLASSIFIED			
GKFG-238	hypothetical	hypothetical protein; K09162 hypothetical protein (db=KEGG evalue=0.0 bit_score=285.0 identity=55.2 coverage=97.57085020242914) (BLAST) C		#<TUKFG-191 instance frame in DORABASE[F] @ #x103450aa52>	326505	325765					UNCLASSIFIED			
GKFG-237	ahe:Arch_1722	ahe:Arch_1722 Crp/Fnr family transcriptional regulator (db=KEGG) (RBH) B		#<TUKFG-190 instance frame in DORABASE[F] @ #x103450aa12>	325574	324897					UNCLASSIFIED			
GKFG-236	hypothetical	hypothetical protein (db=KEGG evalue=1.0e-26 bit_score=126.0 identity=27.6 coverage=84.67532467532467) (BLAST) C		#<TUKFG-189 instance frame in DORABASE[F] @ #x103450a9d2>	324654	323500					UNCLASSIFIED			
GKFG-234	bcv:Bcav_3635	bcv:Bcav_3635 adenylosuccinate synthetase (EC:6.3.4.4); K01939 adenylosuccinate synthase [EC:6.3.4.4] (db=KEGG) (RBH) B		#<TUKFG-188 instance frame in DORABASE[F] @ #x103450a992>	323368	322082					UNCLASSIFIED			
GKFG-233	ahe:Arch_1659	ahe:Arch_1659 cysteinyl-tRNA synthetase (EC:6.1.1.16); K01883 cysteinyl-tRNA synthetase [EC:6.1.1.16] (db=KEGG) (RBH) B		#<TUKFG-187 instance frame in DORABASE[F] @ #x103450a952>	321861	320416					UNCLASSIFIED			
GKFG-232	cfi:Celf_0608	cfi:Celf_0608 RNA methyltransferase, TrmH family, group 3; K03218 23S rRNA (guanosine2251-2'-O)-methyltransferase [EC:2.1.1.185] (db=KEGG) (RBH) B		#<TUKFG-187 instance frame in DORABASE[F] @ #x103450a952>	320407	319406					UNCLASSIFIED			
GKFG-231	transmembrane_regions	transmembrane_regions (db=TMHMM db_id=tmhmm from=166 to=197) (IPRSCAN) D		#<TUKFG-187 instance frame in DORABASE[F] @ #x103450a952>	319418	318717					UNCLASSIFIED			
GKFG-230	mcu:HMPREF0573_11028	mcu:HMPREF0573_11028 LIVCS family branched subunit amino acid:cation symporter; K03311 branched-chain amino acid:cation transporter, LIVCS family (db=KEGG) (RBH) B		#<TUKFG-186 instance frame in DORABASE[F] @ #x103450a912>	318566	317124					UNCLASSIFIED			
GKFG-229	type	type II secretion system protein (db=KEGG evalue=1.0e-24 bit_score=119.0 identity=39.3 coverage=93.75) (BLAST) C		#<TUKFG-186 instance frame in DORABASE[F] @ #x103450a912>	317127	316600					UNCLASSIFIED			
GKFG-228	hypothetical	hypothetical protein; K12510 tight adherence protein B (db=KEGG evalue=5.0e-21 bit_score=107.0 identity=33.0 coverage=84.0) (BLAST) C		#<TUKFG-186 instance frame in DORABASE[F] @ #x103450a912>	316597	315923					UNCLASSIFIED			
GKFG-227	cfi:Celf_0839	cfi:Celf_0839 type II secretion system protein E; K02283 pilus assembly protein CpaF (db=KEGG) (RBH) B		#<TUKFG-186 instance frame in DORABASE[F] @ #x103450a912>	315926	314646					UNCLASSIFIED			
GKFG-226	PROKAR_LIPOPROTEIN	PROKAR_LIPOPROTEIN (db=ProfileScan db_id=PS51257 from=1 to=21 evalue=7.0) (IPRSCAN) D		#<TUKFG-185 instance frame in DORABASE[F] @ #x103450a8d2>	313391	312627					UNCLASSIFIED			
GKFG-225	mcu:HMPREF0573_10801	mcu:HMPREF0573_10801 pckG; phosphoenolpyruvate carboxykinase (EC:4.1.1.32); K01596 phosphoenolpyruvate carboxykinase (GTP) [EC:4.1.1.32] (db=KEGG) (RBH) B		#<TUKFG-184 instance frame in DORABASE[F] @ #x103450a892>	312334	310505					UNCLASSIFIED			
GKFG-224	hypothetical	hypothetical protein (db=KEGG evalue=7.5e-18 bit_score=95.0 identity=50.6 coverage=95.29411764705881) (BLAST) C		#<TUKFG-65 instance frame in DORABASE[F] @ #x1034368442>	29466	29212					UNCLASSIFIED			
GKFG-223	tRNA(Ile)-lysidine	tRNA(Ile)-lysidine synthetase; K04075 tRNA(Ile)-lysidine synthase [EC:6.3.4.19] (db=KEGG evalue=0.0 bit_score=217.0 identity=43.1 coverage=88.39779005524862) (BLAST) C		#<TUKFG-52 instance frame in DORABASE[F] @ #x1034367fe2>	2976	1891					UNCLASSIFIED			
GKFG-222	cation	cation diffusion facilitator family transporter; K03295 cation efflux system protein, CDF family (db=KEGG evalue=8.4e-37 bit_score=159.0 identity=44.4 coverage=98.82352941176471) (BLAST) C		#<TUKFG-183 instance frame in DORABASE[F] @ #x103450a852>	310319	309810					UNCLASSIFIED			
GKFG-221	cation	cation diffusion facilitator family transporter; K03295 cation efflux system protein, CDF family (db=KEGG evalue=7.0e-23 bit_score=112.0 identity=40.7 coverage=83.23699421965318) (BLAST) C		#<TUKFG-183 instance frame in DORABASE[F] @ #x103450a852>	309799	309281					UNCLASSIFIED			
GKFG-220	phosphoribosylaminoimidazole-succinocarboxamide	phosphoribosylaminoimidazole-succinocarboxamide synthase (EC:6.3.2.6); K01923 phosphoribosylaminoimidazole-succinocarboxamide synthase [EC:6.3.2.6] (db=KEGG evalue=0.0 bit_score=291.0 identity=47.2 coverage=95.1923076923077) (BLAST) C		#<TUKFG-183 instance frame in DORABASE[F] @ #x103450a852>	309262	308327					UNCLASSIFIED			
GKFG-219	hypothetical	hypothetical protein (db=KEGG evalue=4.6e-12 bit_score=75.0 identity=45.9 coverage=95.23809523809523) (BLAST) C		#<TUKFG-182 instance frame in DORABASE[F] @ #x103450a812>	307789	307538					UNCLASSIFIED			
GKFG-218	putative	putative permease, DMT superfamily; K11939 inner membrane transporter RhtA (db=KEGG evalue=1.2e-09 bit_score=68.0 identity=32.0 coverage=87.73584905660378) (BLAST) C		#<TUKFG-182 instance frame in DORABASE[F] @ #x103450a812>	307515	307198					UNCLASSIFIED			
GKFG-217	DNase	DNase I-like (db=superfamily db_id=SSF56219 from=1 to=276 evalue=7.7e-18 interpro_id=IPR005135 interpro_description=Endonuclease/exonuclease/phosphatase) (IPRSCAN) D		#<TUKFG-181 instance frame in DORABASE[F] @ #x103450a7d2>	307135	306302					UNCLASSIFIED			
GKFG-216	methionine-R-sulfoxide	methionine-R-sulfoxide reductase (EC:1.8.4.11); K07305 peptide-methionine (R)-S-oxide reductase [EC:1.8.4.12] (db=KEGG evalue=4.7e-43 bit_score=179.0 identity=63.4 coverage=90.29850746268657) (BLAST) C		#<TUKFG-181 instance frame in DORABASE[F] @ #x103450a7d2>	306300	305899					UNCLASSIFIED			
GKFG-215	UniRef90_D0YPE8	UniRef90_D0YPE8 MscS Mechanosensitive ion channel n=4 Tax=Mobiluncus mulieris RepID=D0YPE8_9ACTO (db=UNIREF) (RBH) B		#<TUKFG-181 instance frame in DORABASE[F] @ #x103450a7d2>	305886	304711					UNCLASSIFIED			
GKFG-214	304174..304446	304174..304446 - ( gc_cont=0.546) (GENE) E		#<TUKFG-180 instance frame in DORABASE[F] @ #x103450a792>	304446	304174					UNCLASSIFIED			
GKFG-213	thiamine-monophosphate	thiamine-monophosphate kinase (EC:2.7.4.16); K00946 thiamine-monophosphate kinase [EC:2.7.4.16] (db=KEGG evalue=0.0 bit_score=246.0 identity=43.9 coverage=83.42105263157895) (BLAST) C		#<TUKFG-180 instance frame in DORABASE[F] @ #x103450a792>	304241	303102					UNCLASSIFIED			
GKFG-212	hypothetical	hypothetical protein (db=KEGG evalue=1.4e-19 bit_score=101.0 identity=54.8 coverage=95.40229885057471) (BLAST) C		#<TUKFG-65 instance frame in DORABASE[F] @ #x1034368442>	29215	28955					UNCLASSIFIED			
GKFG-211	ahe:Arch_1245	ahe:Arch_1245 molybdenum ABC transporter inner membrane protein; K02018 molybdate transport system permease protein (db=KEGG) (RBH) B		#<TUKFG-179 instance frame in DORABASE[F] @ #x103450a752>	303006	301417					UNCLASSIFIED			
GKFG-210	putative	putative molybdate-binding protein precursor; K02020 molybdate transport system substrate-binding protein (db=KEGG evalue=0.0 bit_score=265.0 identity=53.3 coverage=93.60902255639097) (BLAST) C		#<TUKFG-179 instance frame in DORABASE[F] @ #x103450a752>	301408	300611					UNCLASSIFIED			
GKFG-209	molybdenum	molybdenum binding protein (db=KEGG evalue=1.0e-29 bit_score=135.0 identity=51.1 coverage=94.81481481481482) (BLAST) C		#<TUKFG-179 instance frame in DORABASE[F] @ #x103450a752>	300614	300210					UNCLASSIFIED			
GKFG-208	narI;	narI; nitrate reductase (EC:1.7.99.4); K00374 nitrate reductase 1, gamma subunit [EC:1.7.99.4] (db=KEGG evalue=0.0 bit_score=272.0 identity=61.4 coverage=86.72199170124482) (BLAST) C		#<TUKFG-178 instance frame in DORABASE[F] @ #x103450a712>	299910	299188					UNCLASSIFIED			
GKFG-207	respiratory	respiratory nitrate reductase delta chain; K00373 nitrate reductase 1, delta subunit (db=KEGG evalue=9.5e-42 bit_score=176.0 identity=44.9 coverage=87.60330578512396) (BLAST) C		#<TUKFG-178 instance frame in DORABASE[F] @ #x103450a712>	299183	298458					UNCLASSIFIED			
GKFG-206	cef:CE1295	cef:CE1295 respiratory nitrate reductase subunit beta; K00371 nitrate reductase 1, beta subunit [EC:1.7.99.4] (db=KEGG) (RBH) B		#<TUKFG-178 instance frame in DORABASE[F] @ #x103450a712>	298461	296968					UNCLASSIFIED			
GKFG-205	mcu:HMPREF0573_11446	mcu:HMPREF0573_11446 narG; nitrate reductase subunit alpha (EC:1.7.99.4); K00370 nitrate reductase 1, alpha subunit [EC:1.7.99.4] (db=KEGG) (RBH) B		#<TUKFG-177 instance frame in DORABASE[F] @ #x103450a6d2>	296926	293225					UNCLASSIFIED			
GKFG-204	mcu:HMPREF0573_11445	mcu:HMPREF0573_11445 nitrate/nitrite transporter; K02575 MFS transporter, NNP family, nitrate/nitrite transporter (db=KEGG) (RBH) B		#<TUKFG-176 instance frame in DORABASE[F] @ #x103450a692>	293150	291831					UNCLASSIFIED			
GKFG-203	moaB;	moaB; Molybdenum cofactor biosynthesis protein (db=KEGG evalue=1.5e-44 bit_score=184.0 identity=61.7 coverage=83.15217391304348) (BLAST) C		#<TUKFG-175 instance frame in DORABASE[F] @ #x103450a652>	291635	291084					UNCLASSIFIED			
GKFG-202	hypothetical	hypothetical protein (db=KEGG evalue=3.0e-20 bit_score=104.0 identity=36.2 coverage=88.40579710144928) (BLAST) C		#<TUKFG-174 instance frame in DORABASE[F] @ #x103450a612>	290741	290121					UNCLASSIFIED			
GKFG-201	lacI4;	lacI4; LacI family transcriptional regulator (db=KEGG evalue=0.0 bit_score=211.0 identity=34.3 coverage=98.51632047477746) (BLAST) C		#<TUKFG-64 instance frame in DORABASE[F] @ #x1034368402>	28856	27846					UNCLASSIFIED			
GKFG-200	moaC;	moaC; Molybdenum cofactor biosynthesis protein; K03637 molybdenum cofactor biosynthesis protein C (db=KEGG evalue=0.0 bit_score=206.0 identity=67.9 coverage=88.06818181818183) (BLAST) C		#<TUKFG-174 instance frame in DORABASE[F] @ #x103450a612>	290128	289601					UNCLASSIFIED			
GKFG-199	moeA;	moeA; molybdopterin biosynthesis protein MoeA; K03750 molybdopterin molybdotransferase [EC:2.10.1.1] (db=KEGG evalue=9.6e-14 bit_score=81.0 identity=55.9 coverage=90.41095890410958) (BLAST) C		#<TUKFG-173 instance frame in DORABASE[F] @ #x103450a5d2>	289542	289324					UNCLASSIFIED			
GKFG-198	moeA;	moeA; molybdopterin biosynthesis protein MoeA; K03750 molybdopterin molybdotransferase [EC:2.10.1.1] (db=KEGG evalue=0.0 bit_score=279.0 identity=53.6 coverage=69.68215158924205) (BLAST) C		#<TUKFG-173 instance frame in DORABASE[F] @ #x103450a5d2>	289375	288149					UNCLASSIFIED			
GKFG-197	moeB2;	moeB2; molybdenum cofactor biosynthesis protein MoeB2 (db=KEGG evalue=0.0 bit_score=262.0 identity=54.3 coverage=93.90243902439023) (BLAST) C		#<TUKFG-173 instance frame in DORABASE[F] @ #x103450a5d2>	288146	287409					UNCLASSIFIED			
GKFG-196	molybdopterin	molybdopterin synthase subunit MoaE; K03635 molybdopterin synthase catalytic subunit [EC:2.-.-.-] (db=KEGG evalue=3.4e-24 bit_score=117.0 identity=39.9 coverage=94.9685534591195) (BLAST) C		#<TUKFG-172 instance frame in DORABASE[F] @ #x103450a592>	287344	286868					UNCLASSIFIED			
GKFG-195	ROK	ROK family protein (db=KEGG evalue=0.0 bit_score=260.0 identity=35.2 coverage=97.46192893401016) (BLAST) C		#<TUKFG-171 instance frame in DORABASE[F] @ #x103450a552>	286627	285446					UNCLASSIFIED			
GKFG-193	blj:BLD_1871	blj:BLD_1871 xylA; xylose isomerase; K01805 xylose isomerase [EC:5.3.1.5] (db=KEGG) (RBH) B		#<TUKFG-169 instance frame in DORABASE[F] @ #x103450a4d2>	283824	282478					UNCLASSIFIED			
GKFG-192	fre:Franean1_4666	fre:Franean1_4666 xylulokinase; K00854 xylulokinase [EC:2.7.1.17] (db=KEGG) (RBH) B		#<TUKFG-169 instance frame in DORABASE[F] @ #x103450a4d2>	282204	280795					UNCLASSIFIED			
GKFG-191	280419..280619	280419..280619 - ( gc_cont=0.572) (GENE) E		#<TUKFG-168 instance frame in DORABASE[F] @ #x103450a492>	280619	280419					UNCLASSIFIED			
GKFG-190	pfr:PFREUD_23200	pfr:PFREUD_23200 inositol 2-dehydrogenase (EC:1.1.1.18) (db=KEGG) (RBH) B		#<TUKFG-63 instance frame in DORABASE[F] @ #x10343683c2>	27533	26394					UNCLASSIFIED			
GKFG-189	MoaD/ThiS	MoaD/ThiS (db=superfamily db_id=SSF54285 from=1 to=81 evalue=2.4e-08 interpro_id=IPR016155 interpro_description=Molybdopterin synthase/thiamin biosynthesis sulphur carrier, beta-grasp) (IPRSCAN) D		#<TUKFG-167 instance frame in DORABASE[F] @ #x103450a452>	280228	279983					UNCLASSIFIED			
GKFG-188	moaA;	moaA; molybdenum cofactor biosynthesis protein A; K03639 molybdenum cofactor biosynthesis protein (db=KEGG evalue=0.0 bit_score=272.0 identity=45.1 coverage=95.94202898550725) (BLAST) C		#<TUKFG-167 instance frame in DORABASE[F] @ #x103450a452>	279980	278946					UNCLASSIFIED			
GKFG-187	molybdopterin-guanine	molybdopterin-guanine dinucleotide biosynthesis protein (db=KEGG evalue=2.0e-16 bit_score=90.0 identity=52.9 coverage=91.20879120879121) (BLAST) C		#<TUKFG-167 instance frame in DORABASE[F] @ #x103450a452>	278905	278633					UNCLASSIFIED			
GKFG-186	mcu:HMPREF0573_11467	mcu:HMPREF0573_11467 tatC; Sec-independent protein translocase TatC; K03118 sec-independent protein translocase protein TatC (db=KEGG) (RBH) B		#<TUKFG-166 instance frame in DORABASE[F] @ #x103450a412>	278487	277666					UNCLASSIFIED			
GKFG-185	twin-arginine	twin-arginine translocation protein, TatA/E family subunit; K03116 sec-independent protein translocase protein TatA (db=KEGG evalue=6.5e-12 bit_score=75.0 identity=46.4 coverage=68.64406779661016) (BLAST) C		#<TUKFG-166 instance frame in DORABASE[F] @ #x103450a412>	277651	277298					UNCLASSIFIED			
GKFG-184	npdA;	npdA; Sir2 family NAD-dependent deacetylase (EC:3.5.1.-) (db=KEGG evalue=0.0 bit_score=288.0 identity=51.8 coverage=91.0958904109589) (BLAST) C		#<TUKFG-165 instance frame in DORABASE[F] @ #x103450a3d2>	277153	276278					UNCLASSIFIED			
GKFG-183	menE;	menE; O-succinylbenzoic acid--CoA ligase (EC:6.2.1.26); K01911 O-succinylbenzoic acid--CoA ligase [EC:6.2.1.26] (db=KEGG evalue=0.0 bit_score=198.0 identity=30.0 coverage=65.7439446366782) (BLAST) C		#<TUKFG-164 instance frame in DORABASE[F] @ #x103450a392>	275857	274124					UNCLASSIFIED			
GKFG-182	menA;	menA; 1,4-dihydroxy-2-naphthoate octaprenyltransferase (EC:2.5.1.-); K02548 1,4-dihydroxy-2-naphthoate octaprenyltransferase [EC:2.5.1.74 2.5.1.-] (db=KEGG evalue=0.0 bit_score=297.0 identity=50.5 coverage=97.97979797979798) (BLAST) C		#<TUKFG-164 instance frame in DORABASE[F] @ #x103450a392>	274038	273148					UNCLASSIFIED			
GKFG-181	hypothetical	hypothetical protein (db=KEGG evalue=1.2e-17 bit_score=95.0 identity=29.5 coverage=86.66666666666667) (BLAST) C		#<TUKFG-164 instance frame in DORABASE[F] @ #x103450a392>	273111	272572					UNCLASSIFIED			
GKFG-180	phosphoglycerate	phosphoglycerate mutase (db=KEGG evalue=0.0 bit_score=234.0 identity=52.4 coverage=89.16666666666667) (BLAST) C		#<TUKFG-164 instance frame in DORABASE[F] @ #x103450a392>	272480	271761					UNCLASSIFIED			
GKFG-179	sugar	sugar phosphate isomerase/epimerase (db=KEGG evalue=1.4e-44 bit_score=184.0 identity=73.6 coverage=93.02325581395348) (BLAST) C		#<TUKFG-63 instance frame in DORABASE[F] @ #x10343683c2>	26367	25981					UNCLASSIFIED			
GKFG-178	HAD	HAD superfamily hydrolase (db=KEGG evalue=0.0 bit_score=220.0 identity=46.5 coverage=90.47619047619048) (BLAST) C		#<TUKFG-164 instance frame in DORABASE[F] @ #x103450a392>	271688	270933					UNCLASSIFIED			
GKFG-177	ubiE;	ubiE; methylase; K03183 ubiquinone/menaquinone biosynthesis methyltransferase [EC:2.1.1.163 2.1.1.201] (db=KEGG evalue=0.0 bit_score=253.0 identity=53.0 coverage=95.7983193277311) (BLAST) C		#<TUKFG-164 instance frame in DORABASE[F] @ #x103450a392>	270897	270184					UNCLASSIFIED			
GKFG-176	bcv:Bcav_3230	bcv:Bcav_3230 geranylgeranyl reductase (db=KEGG) (RBH) B		#<TUKFG-163 instance frame in DORABASE[F] @ #x103450a352>	269918	268605					UNCLASSIFIED			
GKFG-175	268498..268608	268498..268608 - ( gc_cont=0.450) (GENE) E		#<TUKFG-163 instance frame in DORABASE[F] @ #x103450a352>	268608	268498					UNCLASSIFIED			
GKFG-174	NADH-ubiquinone/plastoquinone	NADH-ubiquinone/plastoquinone oxidoreductase chain 3; K00330 NADH-quinone oxidoreductase subunit A [EC:1.6.5.3] (db=KEGG evalue=4.1e-33 bit_score=146.0 identity=57.4 coverage=95.1219512195122) (BLAST) C		#<TUKFG-163 instance frame in DORABASE[F] @ #x103450a352>	268501	268133					UNCLASSIFIED			
GKFG-173	NADH	NADH dehydrogenase subunit B (EC:1.6.5.3 1.6.99.5); K00331 NADH-quinone oxidoreductase subunit B [EC:1.6.5.3] (db=KEGG evalue=0.0 bit_score=261.0 identity=67.2 coverage=97.86096256684492) (BLAST) C		#<TUKFG-163 instance frame in DORABASE[F] @ #x103450a352>	268118	267558					UNCLASSIFIED			
GKFG-172	mcu:HMPREF0573_10994	mcu:HMPREF0573_10994 nuoC; NADH dehydrogenase subunit C (EC:1.6.99.5); K00332 NADH-quinone oxidoreductase subunit C [EC:1.6.5.3] (db=KEGG) (RBH) B		#<TUKFG-163 instance frame in DORABASE[F] @ #x103450a352>	267561	266809					UNCLASSIFIED			
GKFG-171	ahe:Arch_0296	ahe:Arch_0296 NADH dehydrogenase I subunit D (EC:1.6.99.5); K00333 NADH-quinone oxidoreductase subunit D [EC:1.6.5.3] (db=KEGG) (RBH) B		#<TUKFG-163 instance frame in DORABASE[F] @ #x103450a352>	266808	265438					UNCLASSIFIED			
GKFG-170	ica:Intca_0690	ica:Intca_0690 NADH dehydrogenase subunit E (EC:1.6.5.3); K00334 NADH-quinone oxidoreductase subunit E [EC:1.6.5.3] (db=KEGG) (RBH) B		#<TUKFG-163 instance frame in DORABASE[F] @ #x103450a352>	265438	264644					UNCLASSIFIED			
GKFG-169	mcu:HMPREF0573_10997	mcu:HMPREF0573_10997 nuoF; NADH dehydrogenase (EC:1.6.99.5); K00335 NADH-quinone oxidoreductase subunit F [EC:1.6.5.3] (db=KEGG) (RBH) B		#<TUKFG-163 instance frame in DORABASE[F] @ #x103450a352>	264647	263334					UNCLASSIFIED			
GKFG-168	xylose	xylose phosphate isomerase/epimerase (db=KEGG evalue=1.4e-39 bit_score=167.0 identity=73.8 coverage=97.11538461538461) (BLAST) C		#<TUKFG-63 instance frame in DORABASE[F] @ #x10343683c2>	26032	25721					UNCLASSIFIED			
GKFG-167	jde:Jden_0545	jde:Jden_0545 NADH-quinone oxidoreductase subunit G; K00336 NADH-quinone oxidoreductase subunit G [EC:1.6.5.3] (db=KEGG) (RBH) B		#<TUKFG-163 instance frame in DORABASE[F] @ #x103450a352>	263337	260734					UNCLASSIFIED			
GKFG-166	bcv:Bcav_3222	bcv:Bcav_3222 NADH dehydrogenase subunit H (EC:1.6.99.5); K00337 NADH-quinone oxidoreductase subunit H [EC:1.6.5.3] (db=KEGG) (RBH) B		#<TUKFG-163 instance frame in DORABASE[F] @ #x103450a352>	260737	259388					UNCLASSIFIED			
GKFG-165	bcv:Bcav_3221	bcv:Bcav_3221 NADH-quinone oxidoreductase subunit I; K00338 NADH-quinone oxidoreductase subunit I [EC:1.6.5.3] (db=KEGG) (RBH) B		#<TUKFG-163 instance frame in DORABASE[F] @ #x103450a352>	259395	258742					UNCLASSIFIED			
GKFG-164	nuoJ;	nuoJ; NADH dehydrogenase subunit J (EC:1.6.99.5); K00339 NADH-quinone oxidoreductase subunit J [EC:1.6.5.3] (db=KEGG evalue=0.0 bit_score=205.0 identity=39.2 coverage=86.54970760233918) (BLAST) C		#<TUKFG-163 instance frame in DORABASE[F] @ #x103450a352>	258745	257720					UNCLASSIFIED			
GKFG-163	NADH-ubiquinone	NADH-ubiquinone oxidoreductase chain 4L; K00340 NADH-quinone oxidoreductase subunit K [EC:1.6.5.3] (db=KEGG evalue=5.3e-31 bit_score=139.0 identity=74.2 coverage=96.0) (BLAST) C		#<TUKFG-163 instance frame in DORABASE[F] @ #x103450a352>	257720	257421					UNCLASSIFIED			
GKFG-162	mcu:HMPREF0573_11003	mcu:HMPREF0573_11003 nuoL; NADH dehydrogenase (EC:1.6.99.5); K00341 NADH-quinone oxidoreductase subunit L [EC:1.6.5.3] (db=KEGG) (RBH) B		#<TUKFG-163 instance frame in DORABASE[F] @ #x103450a352>	257405	255372					UNCLASSIFIED			
GKFG-161	bcv:Bcav_3217	bcv:Bcav_3217 proton-translocating NADH-quinone oxidoreductase subunit M (EC:1.6.99.5); K00342 NADH-quinone oxidoreductase subunit M [EC:1.6.5.3] (db=KEGG) (RBH) B		#<TUKFG-163 instance frame in DORABASE[F] @ #x103450a352>	255352	253787					UNCLASSIFIED			
GKFG-160	mcu:HMPREF0573_11005	mcu:HMPREF0573_11005 nuoN; NADH dehydrogenase (EC:1.6.99.5); K00343 NADH-quinone oxidoreductase subunit N [EC:1.6.5.3] (db=KEGG) (RBH) B		#<TUKFG-163 instance frame in DORABASE[F] @ #x103450a352>	253582	252143					UNCLASSIFIED			
GKFG-159	ahe:Arch_0307	ahe:Arch_0307 polyprenyl synthetase; K00805 heptaprenyl diphosphate synthase [EC:2.5.1.30] (db=KEGG) (RBH) B		#<TUKFG-163 instance frame in DORABASE[F] @ #x103450a352>	252146	251136					UNCLASSIFIED			
GKFG-158	DNA-binding	DNA-binding protein; K03655 ATP-dependent DNA helicase RecG [EC:3.6.4.12] (db=KEGG evalue=1.7e-31 bit_score=142.0 identity=36.0 coverage=81.78438661710037) (BLAST) C		#<TUKFG-162 instance frame in DORABASE[F] @ #x103450a2f2>	251015	250209					UNCLASSIFIED			
GKFG-157	xylose	xylose phosphate isomerase/epimerase (db=KEGG evalue=6.0e-44 bit_score=182.0 identity=72.5 coverage=97.2972972972973) (BLAST) C		#<TUKFG-63 instance frame in DORABASE[F] @ #x10343683c2>	25702	25370					UNCLASSIFIED			
GKFG-156	transcriptional	transcriptional regulator with HTH domain; K03655 ATP-dependent DNA helicase RecG [EC:3.6.4.12] (db=KEGG evalue=7.5e-42 bit_score=176.0 identity=47.6 coverage=97.38219895287958) (BLAST) C		#<TUKFG-162 instance frame in DORABASE[F] @ #x103450a2f2>	250207	249635					UNCLASSIFIED			
GKFG-155	transmembrane_regions	transmembrane_regions (db=TMHMM db_id=tmhmm from=4 to=26) (IPRSCAN) D		#<TUKFG-161 instance frame in DORABASE[F] @ #x103450a292>	249371	249084					UNCLASSIFIED			
GKFG-154	hypothetical	hypothetical protein (db=KEGG evalue=2.0e-42 bit_score=178.0 identity=42.7 coverage=84.70588235294117) (BLAST) C		#<TUKFG-160 instance frame in DORABASE[F] @ #x103450a232>	249014	248250					UNCLASSIFIED			
GKFG-153	mcu:HMPREF0573_10425	mcu:HMPREF0573_10425 ppdK; pyruvate phosphate dikinase (EC:2.7.9.1); K01006 pyruvate,orthophosphate dikinase [EC:2.7.9.1] (db=KEGG) (RBH) B		#<TUKFG-159 instance frame in DORABASE[F] @ #x103450a1d2>	247916	245187					UNCLASSIFIED			
GKFG-152	UniRef90_E8JIQ1	UniRef90_E8JIQ1 Filamentation induced by cAMP protein Fic n=1 Tax=Actinomyces sp. oral taxon 178 str. F0338 RepID=E8JIQ1_9ACTO (db=UNIREF) (RBH) B		#<TUKFG-158 instance frame in DORABASE[F] @ #x103450a172>	244766	243438					UNCLASSIFIED			
GKFG-151	cga:Celgi_0340	cga:Celgi_0340 FAD linked oxidase domain protein; K06911 (db=KEGG) (RBH) B		#<TUKFG-157 instance frame in DORABASE[F] @ #x103450a112>	243268	240179					UNCLASSIFIED			
GKFG-150	hypothetical	hypothetical protein (db=KEGG evalue=0.0 bit_score=234.0 identity=42.0 coverage=72.94685990338165) (BLAST) C		#<TUKFG-156 instance frame in DORABASE[F] @ #x103450a0b2>	240080	238839					UNCLASSIFIED			
GKFG-149	UniRef90_C0VYV3	UniRef90_C0VYV3 Lysophospholipase n=1 Tax=Actinomyces coleocanis DSM 15436 RepID=C0VYV3_9ACTO (db=UNIREF) (RBH) B		#<TUKFG-156 instance frame in DORABASE[F] @ #x103450a0b2>	238829	237678					UNCLASSIFIED			
GKFG-147	car:cauri_0247	car:cauri_0247 DNA-binding protein; K03655 ATP-dependent DNA helicase RecG [EC:3.6.4.12] (db=KEGG) (RBH) B		#<TUKFG-154 instance frame in DORABASE[F] @ #x1034509ff2>	235568	234048					UNCLASSIFIED			
GKFG-146	25167..25325	25167..25325 + ( gc_cont=0.541) (GENE) E		#<TUKFG-62 instance frame in DORABASE[F] @ #x1034368382>	25325	25167					UNCLASSIFIED			
GKFG-142	dsy:DSY3812	dsy:DSY3812 hypothetical protein; K06147 ATP-binding cassette, subfamily B, bacterial (db=KEGG) (RBH) B		#<TUKFG-153 instance frame in DORABASE[F] @ #x1034509f92>	232482	230701					UNCLASSIFIED			
GKFG-141	dsy:DSY3811	dsy:DSY3811 hypothetical protein; K06147 ATP-binding cassette, subfamily B, bacterial (db=KEGG) (RBH) B		#<TUKFG-153 instance frame in DORABASE[F] @ #x1034509f92>	230704	228809					UNCLASSIFIED			
GKFG-140	hypothetical	hypothetical protein; K07133 (db=KEGG evalue=0.0 bit_score=383.0 identity=48.6 coverage=99.49367088607595) (BLAST) C		#<TUKFG-152 instance frame in DORABASE[F] @ #x1034509f32>	228231	227047					UNCLASSIFIED			
GKFG-139	mcu:HMPREF0573_11600	mcu:HMPREF0573_11600 ABC transporter ATP-binding protein; K02028 polar amino acid transport system ATP-binding protein [EC:3.6.3.21] (db=KEGG) (RBH) B		#<TUKFG-152 instance frame in DORABASE[F] @ #x1034509f32>	227035	226190					UNCLASSIFIED			
GKFG-138	xce:Xcel_0100	xce:Xcel_0100 polar amino acid ABC transporter permease; K02029 polar amino acid transport system permease protein (db=KEGG) (RBH) B		#<TUKFG-152 instance frame in DORABASE[F] @ #x1034509f32>	226193	225237					UNCLASSIFIED			
GKFG-137	UniRef90_D4U1L7	UniRef90_D4U1L7 ABC-type amino acid transport system, secreted component n=2 Tax=Actinomyces odontolyticus RepID=D4U1L7_9ACTO (db=UNIREF) (RBH) B		#<TUKFG-152 instance frame in DORABASE[F] @ #x1034509f32>	225212	224454					UNCLASSIFIED			
GKFG-136	hypothetical	hypothetical protein (db=KEGG evalue=0.0 bit_score=208.0 identity=25.3 coverage=87.82608695652175) (BLAST) C		#<TUKFG-151 instance frame in DORABASE[F] @ #x1034509ed2>	224183	221769					UNCLASSIFIED			
GKFG-135	mcu:HMPREF0573_10116	mcu:HMPREF0573_10116 hypothetical protein (db=KEGG) (RBH) B		#<TUKFG-61 instance frame in DORABASE[F] @ #x1034368342>	25108	24197					UNCLASSIFIED			
GKFG-133	pac:PPA0468	pac:PPA0468 myo-inositol catabolism protein; K03335 inosose dehydratase [EC:4.2.1.44] (db=KEGG) (RBH) B		#<TUKFG-150 instance frame in DORABASE[F] @ #x1034509e72>	220787	219924					UNCLASSIFIED			
GKFG-132	pfr:PFREUD_19030	pfr:PFREUD_19030 iolG1; myo-inositol 2-dehydrogenase (EC:1.1.1.18); K00010 myo-inositol 2-dehydrogenase [EC:1.1.1.18] (db=KEGG) (RBH) B		#<TUKFG-149 instance frame in DORABASE[F] @ #x1034509e12>	219754	218762					UNCLASSIFIED			
GKFG-131	hypothetical	hypothetical protein (db=KEGG evalue=4.3e-16 bit_score=89.0 identity=44.9 coverage=97.77777777777777) (BLAST) C		#<TUKFG-148 instance frame in DORABASE[F] @ #x1034509db2>	218529	218260					UNCLASSIFIED			
GKFG-130	sortase	sortase family protein; K07284 sortase A [EC:3.4.22.70] (db=KEGG evalue=0.0 bit_score=225.0 identity=45.2 coverage=87.25099601593625) (BLAST) C		#<TUKFG-147 instance frame in DORABASE[F] @ #x1034509d52>	218107	217355					UNCLASSIFIED			
GKFG-129	hypothetical	hypothetical protein (db=KEGG evalue=2.0e-07 bit_score=60.0 identity=42.0 coverage=75.38461538461539) (BLAST) C		#<TUKFG-147 instance frame in DORABASE[F] @ #x1034509d52>	217367	217173					UNCLASSIFIED			
GKFG-128	mcu:HMPREF0573_10646	mcu:HMPREF0573_10646 pknB; putative non-specific serine/threonine protein kinase (EC:2.7.11.1); K08884 serine/threonine protein kinase, bacterial [EC:2.7.11.1] (db=KEGG) (RBH) B		#<TUKFG-146 instance frame in DORABASE[F] @ #x1034509cf2>	217107	215284					UNCLASSIFIED			
GKFG-127	seg	seg (db=Seg db_id=seg from=4 to=17) (IPRSCAN) D		#<TUKFG-145 instance frame in DORABASE[F] @ #x1034509c92>	214949	214494					UNCLASSIFIED			
GKFG-126	bcv:Bcav_0027	bcv:Bcav_0027 serine/threonine protein kinase; K08884 serine/threonine protein kinase, bacterial [EC:2.7.11.1] (db=KEGG) (RBH) B		#<TUKFG-145 instance frame in DORABASE[F] @ #x1034509c92>	214552	213317					UNCLASSIFIED			
GKFG-125	peptidoglycan	peptidoglycan glycosyltransferase (EC:2.4.1.129); K05364 peptidoglycan glycosyltransferase [EC:2.4.1.129] (db=KEGG evalue=4.9e-09 bit_score=65.0 identity=34.1 coverage=88.37209302325581) (BLAST) C		#<TUKFG-145 instance frame in DORABASE[F] @ #x1034509c92>	213324	213067					UNCLASSIFIED			
GKFG-124	mcu:HMPREF0573_10599	mcu:HMPREF0573_10599 upp; uracil phosphoribosyltransferase (EC:2.4.2.9); K00761 uracil phosphoribosyltransferase [EC:2.4.2.9] (db=KEGG) (RBH) B		#<TUKFG-60 instance frame in DORABASE[F] @ #x10343682e2>	24060	23419					UNCLASSIFIED			
GKFG-123	cell	cell elongation-specific peptidoglycan D,D-transpeptidase; K05364 peptidoglycan glycosyltransferase [EC:2.4.1.129] (db=KEGG evalue=0.0 bit_score=264.0 identity=43.2 coverage=83.9506172839506) (BLAST) C		#<TUKFG-145 instance frame in DORABASE[F] @ #x1034509c92>	213038	211824					UNCLASSIFIED			
GKFG-122	cfl:Cfla_0028	cfl:Cfla_0028 cell cycle protein (db=KEGG) (RBH) B		#<TUKFG-145 instance frame in DORABASE[F] @ #x1034509c92>	211840	210266					UNCLASSIFIED			
GKFG-121	mcu:HMPREF0573_10642	mcu:HMPREF0573_10642 phosphoprotein phosphatase; K01090 protein phosphatase [EC:3.1.3.16] (db=KEGG) (RBH) B		#<TUKFG-144 instance frame in DORABASE[F] @ #x1034509c32>	210195	208999					UNCLASSIFIED			
GKFG-120	FHA	FHA domain-containing protein (db=KEGG evalue=1.1e-30 bit_score=138.0 identity=46.3 coverage=95.73170731707317) (BLAST) C		#<TUKFG-144 instance frame in DORABASE[F] @ #x1034509c32>	209002	208511					UNCLASSIFIED			
GKFG-119	FHA	FHA domain-containing protein (db=KEGG evalue=1.6e-27 bit_score=127.0 identity=75.0 coverage=97.40259740259741) (BLAST) C		#<TUKFG-144 instance frame in DORABASE[F] @ #x1034509c32>	208498	208268					UNCLASSIFIED			
GKFG-118	206043..206294	206043..206294 + ( gc_cont=0.516) (GENE) E		#<TUKFG-143 instance frame in DORABASE[F] @ #x1034509bd2>	206294	206043					UNCLASSIFIED			
GKFG-117	seg	seg (db=Seg db_id=seg from=121 to=143) (IPRSCAN) D		#<TUKFG-142 instance frame in DORABASE[F] @ #x1034509b72>	205806	205357					UNCLASSIFIED			
GKFG-116	hypothetical	hypothetical protein (db=KEGG evalue=2.4e-29 bit_score=135.0 identity=34.0 coverage=80.57324840764332) (BLAST) C		#<TUKFG-142 instance frame in DORABASE[F] @ #x1034509b72>	205367	204426					UNCLASSIFIED			
GKFG-115	Putative	Putative DNA-binding domain (db=superfamily db_id=SSF46955 from=14 to=64 evalue=2.2e-09 interpro_id=IPR009061 interpro_description=DNA binding domain, putative GO=Molecular Function: nucleotide binding (GO:0000166)) (IPRSCAN) D		#<TUKFG-142 instance frame in DORABASE[F] @ #x1034509b72>	204422	204198					UNCLASSIFIED			
GKFG-114	coiled-coil	coiled-coil (db=Coil db_id=coil from=77 to=98 evalue=NA) (IPRSCAN) D		#<TUKFG-141 instance frame in DORABASE[F] @ #x1034509b12>	203962	203414					UNCLASSIFIED			
GKFG-113	hypothetical	hypothetical protein (db=KEGG evalue=0.0 bit_score=221.0 identity=49.8 coverage=98.66071428571429) (BLAST) C		#<TUKFG-60 instance frame in DORABASE[F] @ #x10343682e2>	21158	20487					UNCLASSIFIED			
GKFG-112	D-alanyl-D-alanine	D-alanyl-D-alanine carboxypeptidase/D-alanyl-D-alanine-endopeptidase; K07259 D-alanyl-D-alanine carboxypeptidase / D-alanyl-D-alanine-endopeptidase (penicillin-binding protein 4) [EC:3.4.16.4 3.4.21.-] (db=KEGG evalue=0.0 bit_score=244.0 identity=34.6 coverage=94.17879417879418) (BLAST) C		#<TUKFG-52 instance frame in DORABASE[F] @ #x1034367fe2>	1894	452					UNCLASSIFIED			
GKFG-111	prophage	prophage phiRv2 integrase (db=KEGG evalue=5.6e-45 bit_score=187.0 identity=31.2 coverage=86.09112709832134) (BLAST) C		#<TUKFG-141 instance frame in DORABASE[F] @ #x1034509b12>	203417	202167					UNCLASSIFIED			
GKFG-110	phenylacetic	phenylacetic acid degradation-related protein (db=KEGG evalue=2.0e-19 bit_score=101.0 identity=46.2 coverage=77.57575757575758) (BLAST) C		#<TUKFG-140 instance frame in DORABASE[F] @ #x1034509ab2>	201940	201446					UNCLASSIFIED			
GKFG-109	hypothetical	hypothetical protein; K02004 putative ABC transport system permease protein (db=KEGG evalue=0.0 bit_score=209.0 identity=31.9 coverage=97.17948717948718) (BLAST) C		#<TUKFG-139 instance frame in DORABASE[F] @ #x1034509a52>	201379	200210					UNCLASSIFIED			
GKFG-108	phosphonate-transporting	phosphonate-transporting ATPase (EC:3.6.3.28) (db=KEGG evalue=0.0 bit_score=193.0 identity=40.3 coverage=95.96774193548387) (BLAST) C		#<TUKFG-139 instance frame in DORABASE[F] @ #x1034509a52>	200223	199480					UNCLASSIFIED			
GKFG-107	seg	seg (db=Seg db_id=seg from=92 to=108) (IPRSCAN) D		#<TUKFG-139 instance frame in DORABASE[F] @ #x1034509a52>	199479	198886					UNCLASSIFIED			
GKFG-106	hypothetical	hypothetical protein (db=KEGG evalue=2.9e-15 bit_score=87.0 identity=32.8 coverage=84.39024390243902) (BLAST) C		#<TUKFG-138 instance frame in DORABASE[F] @ #x10345099f2>	198778	198164					UNCLASSIFIED			
GKFG-105	PROKAR_LIPOPROTEIN	PROKAR_LIPOPROTEIN (db=ProfileScan db_id=PS51257 from=1 to=25 evalue=8.0) (IPRSCAN) D		#<TUKFG-138 instance frame in DORABASE[F] @ #x10345099f2>	198131	197220					UNCLASSIFIED			
GKFG-103	hypothetical	hypothetical protein (db=KEGG evalue=4.2e-20 bit_score=104.0 identity=34.0 coverage=82.35294117647058) (BLAST) C		#<TUKFG-137 instance frame in DORABASE[F] @ #x1034509992>	195497	194835					UNCLASSIFIED			
GKFG-102	mcu:HMPREF0573_11535	mcu:HMPREF0573_11535 ABC transporter ATP-binding protein; K06148 ATP-binding cassette, subfamily C, bacterial (db=KEGG) (RBH) B		#<TUKFG-136 instance frame in DORABASE[F] @ #x1034509932>	194728	193043					UNCLASSIFIED			
GKFG-101	hydrolase	hydrolase of the HAD superfamily; K07024 (db=KEGG evalue=4.4e-35 bit_score=154.0 identity=33.5 coverage=98.20143884892086) (BLAST) C		#<TUKFG-59 instance frame in DORABASE[F] @ #x1034368282>	20009	19176					UNCLASSIFIED			
GKFG-100	mcu:HMPREF0573_11536	mcu:HMPREF0573_11536 ABC transporter ATP-binding protein/permease; K06148 ATP-binding cassette, subfamily C, bacterial (db=KEGG) (RBH) B		#<TUKFG-136 instance frame in DORABASE[F] @ #x1034509932>	193046	191166					UNCLASSIFIED			
GKFG-99	mcu:HMPREF0573_10968	mcu:HMPREF0573_10968 rpoB; DNA-directed RNA polymerase (EC:2.7.7.6); K03043 DNA-directed RNA polymerase subunit beta [EC:2.7.7.6] (db=KEGG) (RBH) B		#<TUKFG-135 instance frame in DORABASE[F] @ #x10345098d2>	190849	187847					UNCLASSIFIED			
GKFG-98	rpoB;	rpoB; DNA-directed RNA polymerase (EC:2.7.7.6); K03043 DNA-directed RNA polymerase subunit beta [EC:2.7.7.6] (db=KEGG evalue=0.0 bit_score=242.0 identity=80.9 coverage=93.33333333333333) (BLAST) C		#<TUKFG-134 instance frame in DORABASE[F] @ #x1034509872>	187779	187330					UNCLASSIFIED			
GKFG-97	mcu:HMPREF0573_10969	mcu:HMPREF0573_10969 rpoC; DNA-directed RNA polymerase (EC:2.7.7.6); K03046 DNA-directed RNA polymerase subunit beta' [EC:2.7.7.6] (db=KEGG) (RBH) B		#<TUKFG-133 instance frame in DORABASE[F] @ #x1034509812>	185849	183372					UNCLASSIFIED			
GKFG-96	proline-rich	proline-rich receptor-like protein kinase PERK8-like (db=KEGG evalue=2.9e-10 bit_score=72.0 identity=28.7 coverage=35.05434782608695) (BLAST) C		#<TUKFG-132 instance frame in DORABASE[F] @ #x10345097b2>	183193	182090					UNCLASSIFIED			
GKFG-95	mcu:HMPREF0573_10984	mcu:HMPREF0573_10984 degP; DO serine protease (EC:3.4.21.-); K08372 putative serine protease PepD [EC:3.4.21.-] (db=KEGG) (RBH) B		#<TUKFG-131 instance frame in DORABASE[F] @ #x1034509752>	182031	180979					UNCLASSIFIED			
GKFG-94	180193..180684	180193..180684 - ( gc_cont=0.541) (GENE) E		#<TUKFG-130 instance frame in DORABASE[F] @ #x10345096f2>	180684	180193					UNCLASSIFIED			
GKFG-93	transmembrane_regions	transmembrane_regions (db=TMHMM db_id=tmhmm from=4 to=23) (IPRSCAN) D		#<TUKFG-130 instance frame in DORABASE[F] @ #x10345096f2>	180170	179622					UNCLASSIFIED			
GKFG-91	ahe:Arch_0351	ahe:Arch_0351 arginyl-tRNA synthetase (EC:6.1.1.19); K01887 arginyl-tRNA synthetase [EC:6.1.1.19] (db=KEGG) (RBH) B		#<TUKFG-129 instance frame in DORABASE[F] @ #x1034509692>	178566	176896					UNCLASSIFIED			
GKFG-90	transmembrane_regions	transmembrane_regions (db=TMHMM db_id=tmhmm from=202 to=224) (IPRSCAN) D		#<TUKFG-59 instance frame in DORABASE[F] @ #x1034368282>	19172	17868					UNCLASSIFIED			
GKFG-89	arginine	arginine repressor ArgR; K03402 transcriptional regulator of arginine metabolism (db=KEGG evalue=2.4e-28 bit_score=131.0 identity=47.5 coverage=93.93939393939394) (BLAST) C		#<TUKFG-129 instance frame in DORABASE[F] @ #x1034509692>	176880	176386					UNCLASSIFIED			
GKFG-88	lambda	lambda repressor-like DNA-binding domains (db=superfamily db_id=SSF47413 from=13 to=79 evalue=1.4e-08 interpro_id=IPR010982 interpro_description=Lambda repressor-like, DNA-binding GO=Molecular Function: DNA binding (GO:0003677)) (IPRSCAN) D		#<TUKFG-128 instance frame in DORABASE[F] @ #x1034509632>	175591	175202					UNCLASSIFIED			
GKFG-87	173553..173783	173553..173783 - ( gc_cont=0.602) (GENE) E		#<TUKFG-127 instance frame in DORABASE[F] @ #x1034509592>	173783	173553					UNCLASSIFIED			
GKFG-86	Putative	Putative uncharacterized protein n=1 Tax=Mobiluncus mulieris 28-1 RepID=D0YR10_9ACTO (db=UNIREF evalue=7.5e-12 bit_score=77.0 identity=36.1 coverage=30.272952853598017) (BLAST) C		#<TUKFG-127 instance frame in DORABASE[F] @ #x1034509592>	173556	172348					UNCLASSIFIED			
GKFG-85	172077..172361	172077..172361 - ( gc_cont=0.596) (GENE) E		#<TUKFG-127 instance frame in DORABASE[F] @ #x1034509592>	172361	172077					UNCLASSIFIED			
GKFG-84	171063..172076	171063..172076 - ( gc_cont=0.559) (GENE) E		#<TUKFG-127 instance frame in DORABASE[F] @ #x1034509592>	172076	171063					UNCLASSIFIED			
GKFG-83	transmembrane_regions	transmembrane_regions (db=TMHMM db_id=tmhmm from=12 to=33) (IPRSCAN) D		#<TUKFG-126 instance frame in DORABASE[F] @ #x1034509532>	170766	170134					UNCLASSIFIED			
GKFG-82	transmembrane_regions	transmembrane_regions (db=TMHMM db_id=tmhmm from=7 to=29) (IPRSCAN) D		#<TUKFG-126 instance frame in DORABASE[F] @ #x1034509532>	170126	169626					UNCLASSIFIED			
GKFG-81	transmembrane_regions	transmembrane_regions (db=TMHMM db_id=tmhmm from=13 to=35) (IPRSCAN) D		#<TUKFG-126 instance frame in DORABASE[F] @ #x1034509532>	169633	169013					UNCLASSIFIED			
GKFG-80	(db=HMMPfam	(db=HMMPfam db_id=PF00717 from=35 to=83 evalue=1.3e-10 interpro_id=IPR019759 interpro_description=Peptidase S24/S26A/S26B) (IPRSCAN) D		#<TUKFG-126 instance frame in DORABASE[F] @ #x1034509532>	169016	168546					UNCLASSIFIED			
GKFG-79	DNA	DNA polymerase III epsilon subunit-like 3'-5' exonuclease; K02342 DNA polymerase III subunit epsilon [EC:2.7.7.7] (db=KEGG evalue=0.0 bit_score=210.0 identity=46.1 coverage=98.2532751091703) (BLAST) C		#<TUKFG-59 instance frame in DORABASE[F] @ #x1034368282>	17871	17185					UNCLASSIFIED			
GKFG-78	transmembrane_regions	transmembrane_regions (db=TMHMM db_id=tmhmm from=182 to=204) (IPRSCAN) D		#<TUKFG-126 instance frame in DORABASE[F] @ #x1034509532>	168553	167921					UNCLASSIFIED			
GKFG-77	transmembrane_regions	transmembrane_regions (db=TMHMM db_id=tmhmm from=7 to=24) (IPRSCAN) D		#<TUKFG-126 instance frame in DORABASE[F] @ #x1034509532>	167928	167764					UNCLASSIFIED			
GKFG-76	transmembrane_regions	transmembrane_regions (db=TMHMM db_id=tmhmm from=5 to=22) (IPRSCAN) D		#<TUKFG-126 instance frame in DORABASE[F] @ #x1034509532>	167776	167618					UNCLASSIFIED			
GKFG-75	Bacterial	Bacterial adhesins (db=superfamily db_id=SSF49401 from=45 to=186 evalue=1.9e-10 interpro_id=IPR008966 interpro_description=Adhesion, bacterial) (IPRSCAN) D		#<TUKFG-126 instance frame in DORABASE[F] @ #x1034509532>	167621	166233					UNCLASSIFIED			
GKFG-74	transmembrane_regions	transmembrane_regions (db=TMHMM db_id=tmhmm from=7 to=26) (IPRSCAN) D		#<TUKFG-126 instance frame in DORABASE[F] @ #x1034509532>	166223	164799					UNCLASSIFIED			
GKFG-73	seg	seg (db=Seg db_id=seg from=74 to=90) (IPRSCAN) D		#<TUKFG-125 instance frame in DORABASE[F] @ #x10345094d2>	164694	164374					UNCLASSIFIED			
GKFG-72	163720..164301	163720..164301 - ( gc_cont=0.579) (GENE) E		#<TUKFG-124 instance frame in DORABASE[F] @ #x1034509472>	164301	163720					UNCLASSIFIED			
GKFG-71	Uncharacterized	Uncharacterized protein n=1 Tax=Micromonospora lupini str. Lupac 08 RepID=I0L2W6_9ACTO (db=UNIREF evalue=1.2e-08 bit_score=65.0 identity=39.1 coverage=92.78350515463917) (BLAST) C		#<TUKFG-124 instance frame in DORABASE[F] @ #x1034509472>	163720	163430					UNCLASSIFIED			
GKFG-70	transmembrane_regions	transmembrane_regions (db=TMHMM db_id=tmhmm from=17 to=39) (IPRSCAN) D		#<TUKFG-124 instance frame in DORABASE[F] @ #x1034509472>	163419	162691					UNCLASSIFIED			
GKFG-69	seg	seg (db=Seg db_id=seg from=80 to=97) (IPRSCAN) D		#<TUKFG-123 instance frame in DORABASE[F] @ #x1034509412>	162170	161607					UNCLASSIFIED			
GKFG-68	mcu:HMPREF0573_11530	mcu:HMPREF0573_11530 guaB2; IMP dehydrogenase (EC:1.1.1.205); K00088 IMP dehydrogenase [EC:1.1.1.205] (db=KEGG) (RBH) B		#<TUKFG-59 instance frame in DORABASE[F] @ #x1034368282>	17127	15619					UNCLASSIFIED			
GKFG-67	art:Arth_4214	art:Arth_4214 hypothetical protein (db=KEGG) (RBH) B		#<TUKFG-122 instance frame in DORABASE[F] @ #x10345093d2>	161029	159530					UNCLASSIFIED			
GKFG-66	kfl:Kfla_6989	kfl:Kfla_6989 hypothetical protein (db=KEGG) (RBH) B		#<TUKFG-122 instance frame in DORABASE[F] @ #x10345093d2>	159527	158055					UNCLASSIFIED			
GKFG-65	aai:AARI_pI00250	aai:AARI_pI00250 TraG-family bacterial conjugation protein (db=KEGG) (RBH) B		#<TUKFG-122 instance frame in DORABASE[F] @ #x10345093d2>	158062	156209					UNCLASSIFIED			
GKFG-64	coiled-coil	coiled-coil (db=Coil db_id=coil from=76 to=97 evalue=NA) (IPRSCAN) D		#<TUKFG-122 instance frame in DORABASE[F] @ #x10345093d2>	156203	155526					UNCLASSIFIED			
GKFG-63	154918..155439	154918..155439 - ( gc_cont=0.556) (GENE) E		#<TUKFG-121 instance frame in DORABASE[F] @ #x1034509372>	155439	154918					UNCLASSIFIED			
GKFG-62	no	no description (db=Gene3D db_id=G3DSA:3.40.30.10 from=5 to=87 evalue=8.5e-14 interpro_id=IPR012336 interpro_description=Thioredoxin-like fold) (IPRSCAN) D		#<TUKFG-121 instance frame in DORABASE[F] @ #x1034509372>	154904	154206					UNCLASSIFIED			
GKFG-61	seg	seg (db=Seg db_id=seg from=115 to=125) (IPRSCAN) D		#<TUKFG-120 instance frame in DORABASE[F] @ #x1034509312>	154152	152848					UNCLASSIFIED			
GKFG-60	coiled-coil	coiled-coil (db=Coil db_id=coil from=15 to=36 evalue=NA) (IPRSCAN) D		#<TUKFG-120 instance frame in DORABASE[F] @ #x1034509312>	152855	152715					UNCLASSIFIED			
GKFG-59	hypothetical	hypothetical protein (db=KEGG evalue=1.3e-07 bit_score=61.0 identity=30.8 coverage=70.16129032258065) (BLAST) C		#<TUKFG-120 instance frame in DORABASE[F] @ #x1034509312>	152700	152329					UNCLASSIFIED			
GKFG-58	seg	seg (db=Seg db_id=seg from=220 to=241) (IPRSCAN) D		#<TUKFG-120 instance frame in DORABASE[F] @ #x1034509312>	152315	150603					UNCLASSIFIED			
GKFG-57	transcription	transcription factor WhiB (db=KEGG evalue=1.7e-32 bit_score=144.0 identity=61.0 coverage=98.01980198019803) (BLAST) C		#<TUKFG-58 instance frame in DORABASE[F] @ #x1034368222>	15278	14976					UNCLASSIFIED			
GKFG-56	(db=HMMPfam	(db=HMMPfam db_id=PF05713 from=74 to=95 evalue=0.00017 interpro_id=IPR008687 interpro_description=Bacterial mobilisation) (IPRSCAN) D		#<TUKFG-120 instance frame in DORABASE[F] @ #x1034509312>	150606	150226					UNCLASSIFIED			
GKFG-55	coiled-coil	coiled-coil (db=Coil db_id=coil from=11 to=32 evalue=NA) (IPRSCAN) D		#<TUKFG-119 instance frame in DORABASE[F] @ #x10345092b2>	149328	149074					UNCLASSIFIED			
GKFG-54	serine/threonine	serine/threonine protein kinase; K08884 serine/threonine protein kinase, bacterial [EC:2.7.11.1] (db=KEGG evalue=1.1e-10 bit_score=72.0 identity=41.7 coverage=44.26229508196721) (BLAST) C		#<TUKFG-119 instance frame in DORABASE[F] @ #x10345092b2>	149060	148512					UNCLASSIFIED			
GKFG-53	147802..148251	147802..148251 + ( gc_cont=0.471) (GENE) E		#<TUKFG-118 instance frame in DORABASE[F] @ #x1034509272>	148251	147802					UNCLASSIFIED			
GKFG-52	Nucleic	Nucleic acid-binding proteins (db=superfamily db_id=SSF50249 from=1 to=114 evalue=9.7e-11 interpro_id=IPR016027 interpro_description=Nucleic acid-binding, OB-fold-like) (IPRSCAN) D		#<TUKFG-117 instance frame in DORABASE[F] @ #x1034509232>	147747	147364					UNCLASSIFIED			
GKFG-51	seg	seg (db=Seg db_id=seg from=31 to=40) (IPRSCAN) D		#<TUKFG-116 instance frame in DORABASE[F] @ #x10345091f2>	147255	146389					UNCLASSIFIED			
GKFG-50	putative	putative cell filamentation protein (db=KEGG evalue=0.0 bit_score=245.0 identity=50.4 coverage=76.87074829931973) (BLAST) C		#<TUKFG-115 instance frame in DORABASE[F] @ #x10345091b2>	145795	144914					UNCLASSIFIED			
GKFG-49	seg	seg (db=Seg db_id=seg from=31 to=45) (IPRSCAN) D		#<TUKFG-115 instance frame in DORABASE[F] @ #x10345091b2>	144969	144709					UNCLASSIFIED			
GKFG-48	144268..144603	144268..144603 + ( gc_cont=0.446) (GENE) E		#<TUKFG-114 instance frame in DORABASE[F] @ #x1034509172>	144603	144268					UNCLASSIFIED			
GKFG-47	143711..144259	143711..144259 + ( gc_cont=0.448) (GENE) E		#<TUKFG-114 instance frame in DORABASE[F] @ #x1034509172>	144259	143711					UNCLASSIFIED			
GKFG-46	DNA-binding	DNA-binding protein (db=KEGG evalue=2.0e-16 bit_score=90.0 identity=62.9 coverage=84.72222222222221) (BLAST) C		#<TUKFG-57 instance frame in DORABASE[F] @ #x10343681c2>	14680	14465					UNCLASSIFIED			
GKFG-45	transmembrane_regions	transmembrane_regions (db=TMHMM db_id=tmhmm from=5 to=22) (IPRSCAN) D		#<TUKFG-113 instance frame in DORABASE[F] @ #x1034509132>	143606	143328					UNCLASSIFIED			
GKFG-44	chromosome	chromosome condensation regulator RCC1 (db=KEGG evalue=7.5e-20 bit_score=103.0 identity=31.8 coverage=63.278688524590166) (BLAST) C		#<TUKFG-113 instance frame in DORABASE[F] @ #x1034509132>	143325	142411					UNCLASSIFIED			
GKFG-43	peptidase	peptidase M23 (db=KEGG evalue=7.1e-34 bit_score=151.0 identity=38.0 coverage=40.53030303030303) (BLAST) C		#<TUKFG-113 instance frame in DORABASE[F] @ #x1034509132>	142411	140828					UNCLASSIFIED			
GKFG-42	140655..140831	140655..140831 + ( gc_cont=0.520) (GENE) E		#<TUKFG-113 instance frame in DORABASE[F] @ #x1034509132>	140831	140655					UNCLASSIFIED			
GKFG-41	transmembrane_regions	transmembrane_regions (db=TMHMM db_id=tmhmm from=21 to=43) (IPRSCAN) D		#<TUKFG-113 instance frame in DORABASE[F] @ #x1034509132>	140642	140496					UNCLASSIFIED			
GKFG-40	sortase	sortase family protein; K07284 sortase A [EC:3.4.22.70] (db=KEGG evalue=0.0 bit_score=231.0 identity=48.9 coverage=87.5) (BLAST) C		#<TUKFG-113 instance frame in DORABASE[F] @ #x1034509132>	140508	139765					UNCLASSIFIED			
GKFG-39	Cna	Cna B domain-containing protein (db=KEGG evalue=3.2e-35 bit_score=156.0 identity=31.6 coverage=41.497975708502025) (BLAST) C		#<TUKFG-112 instance frame in DORABASE[F] @ #x10345090f2>	139563	136600					UNCLASSIFIED			
GKFG-38	PROKAR_LIPOPROTEIN	PROKAR_LIPOPROTEIN (db=ProfileScan db_id=PS51257 from=1 to=25 evalue=7.0) (IPRSCAN) D		#<TUKFG-111 instance frame in DORABASE[F] @ #x1034368fc2>	136360	135863					UNCLASSIFIED			
GKFG-37	PROKAR_LIPOPROTEIN	PROKAR_LIPOPROTEIN (db=ProfileScan db_id=PS51257 from=1 to=25 evalue=5.0) (IPRSCAN) D		#<TUKFG-111 instance frame in DORABASE[F] @ #x1034368fc2>	135837	135316					UNCLASSIFIED			
GKFG-36	PROKAR_LIPOPROTEIN	PROKAR_LIPOPROTEIN (db=ProfileScan db_id=PS51257 from=1 to=25 evalue=7.0) (IPRSCAN) D		#<TUKFG-110 instance frame in DORABASE[F] @ #x1034368f82>	135226	134741					UNCLASSIFIED			
GKFG-35	bcv:Bcav_3269	bcv:Bcav_3269 H(+)-transporting two-sector ATPase (EC:3.6.3.14) (db=KEGG) (RBH) B		#<TUKFG-56 instance frame in DORABASE[F] @ #x1034368162>	14129	12753					UNCLASSIFIED			
GKFG-34	seg	seg (db=Seg db_id=seg from=96 to=109) (IPRSCAN) D		#<TUKFG-110 instance frame in DORABASE[F] @ #x1034368f82>	134723	134388					UNCLASSIFIED			
GKFG-33	CobQ/CobB/MinD/ParA	CobQ/CobB/MinD/ParA nucleotide binding domain protein (db=KEGG evalue=0.0 bit_score=272.0 identity=53.1 coverage=96.21212121212122) (BLAST) C		#<TUKFG-110 instance frame in DORABASE[F] @ #x1034368f82>	134395	133604					UNCLASSIFIED			
GKFG-32	seg	seg (db=Seg db_id=seg from=1 to=11) (IPRSCAN) D		#<TUKFG-110 instance frame in DORABASE[F] @ #x1034368f82>	133604	133248					UNCLASSIFIED			
GKFG-31	132938..133258	132938..133258 + ( gc_cont=0.470) (GENE) E		#<TUKFG-110 instance frame in DORABASE[F] @ #x1034368f82>	133258	132938					UNCLASSIFIED			
GKFG-30	integrase	integrase family protein (db=KEGG evalue=2.8e-37 bit_score=161.0 identity=34.2 coverage=92.95774647887323) (BLAST) C		#<TUKFG-110 instance frame in DORABASE[F] @ #x1034368f82>	132941	132090					UNCLASSIFIED			
GKFG-29	std:SPPN_11055	std:SPPN_11055 Zinc metalloprotease zmpC (db=KEGG) (RBH) B		#<TUKFG-109 instance frame in DORABASE[F] @ #x1034368f42>	131541	128086					UNCLASSIFIED			
GKFG-28	127877..128059	127877..128059 + ( gc_cont=0.475) (GENE) E		#<TUKFG-109 instance frame in DORABASE[F] @ #x1034368f42>	128059	127877					UNCLASSIFIED			
GKFG-27	hypothetical	hypothetical protein (db=KEGG evalue=0.0 bit_score=248.0 identity=54.7 coverage=99.10714285714286) (BLAST) C		#<TUKFG-108 instance frame in DORABASE[F] @ #x1034368f02>	127676	127005					UNCLASSIFIED			
GKFG-26	DNA	DNA damage-inducible protein; K07473 DNA-damage-inducible protein J (db=KEGG evalue=4.9e-28 bit_score=129.0 identity=75.6 coverage=93.25842696629213) (BLAST) C		#<TUKFG-107 instance frame in DORABASE[F] @ #x1034368ec2>	126701	126435					UNCLASSIFIED			
GKFG-25	126277..126399	126277..126399 - ( gc_cont=0.496) (GENE) E		#<TUKFG-107 instance frame in DORABASE[F] @ #x1034368ec2>	126399	126277					UNCLASSIFIED			
GKFG-24	TrkA-N	TrkA-N domain-containing protein; K03499 trk system potassium uptake protein TrkA (db=KEGG evalue=0.0 bit_score=293.0 identity=67.5 coverage=94.17040358744396) (BLAST) C		#<TUKFG-55 instance frame in DORABASE[F] @ #x1034368102>	12601	11933					UNCLASSIFIED			
GKFG-23	Putative	Putative uncharacterized protein n=1 Tax=Collinsella aerofaciens ATCC 25986 RepID=A4E9P1_9ACTN (db=UNIREF evalue=7.9e-13 bit_score=79.0 identity=42.2 coverage=93.61702127659575) (BLAST) C		#<TUKFG-107 instance frame in DORABASE[F] @ #x1034368ec2>	126267	125986					UNCLASSIFIED			
GKFG-22	125713..125967	125713..125967 + ( gc_cont=0.533) (GENE) E		#<TUKFG-107 instance frame in DORABASE[F] @ #x1034368ec2>	125967	125713					UNCLASSIFIED			
GKFG-21	125474..125662	125474..125662 + ( gc_cont=0.455) (GENE) E		#<TUKFG-106 instance frame in DORABASE[F] @ #x1034368e82>	125662	125474					UNCLASSIFIED			
GKFG-20	signal	signal peptidase I; K03100 signal peptidase I [EC:3.4.21.89] (db=KEGG evalue=5.7e-44 bit_score=183.0 identity=46.2 coverage=58.06451612903226) (BLAST) C		#<TUKFG-105 instance frame in DORABASE[F] @ #x1034368e42>	125348	124419					UNCLASSIFIED			
GKFG-19	sortase-anchored	sortase-anchored surface protein (db=KEGG evalue=0.0 bit_score=231.0 identity=31.7 coverage=83.91224862888483) (BLAST) C		#<TUKFG-104 instance frame in DORABASE[F] @ #x1034368e02>	124072	122432					UNCLASSIFIED			
GKFG-18	hypothetical	hypothetical protein (db=KEGG evalue=0.0 bit_score=278.0 identity=49.5 coverage=79.9410029498525) (BLAST) C		#<TUKFG-103 instance frame in DORABASE[F] @ #x1034368dc2>	122288	121272					UNCLASSIFIED			
GKFG-17	Cna	Cna protein B-type domain (db=superfamily db_id=SSF49478 from=226 to=313 evalue=6.5e-09 interpro_id=IPR008970 interpro_description=Collagen-binding surface protein Cna, B-type domain) (IPRSCAN) D		#<TUKFG-103 instance frame in DORABASE[F] @ #x1034368dc2>	121275	120136					UNCLASSIFIED			
GKFG-16	(db=HMMPfam	(db=HMMPfam db_id=PF05738 from=2079 to=2160 evalue=8.8e-07 interpro_id=IPR008454 interpro_description=Collagen-binding surface protein Cna-like, B-type domain) (IPRSCAN) D		#<TUKFG-103 instance frame in DORABASE[F] @ #x1034368dc2>	120136	113450					UNCLASSIFIED			
GKFG-15	LPXTG-site	LPXTG-site transpeptidase (Sortase) family protein n=2 Tax=Faecalibacterium prausnitzii RepID=D4KBT9_9FIRM (db=UNIREF evalue=2.9e-11 bit_score=75.0 identity=25.3 coverage=83.9506172839506) (BLAST) C		#<TUKFG-103 instance frame in DORABASE[F] @ #x1034368dc2>	113481	112753					UNCLASSIFIED			
GKFG-14	DNA-binding	DNA-binding protein with an HTH domain (db=KEGG evalue=1.0e-18 bit_score=97.0 identity=59.5 coverage=94.8051948051948) (BLAST) C		#<TUKFG-102 instance frame in DORABASE[F] @ #x1034368d82>	112624	112394					UNCLASSIFIED			
GKFG-13	bcv:Bcav_3279	bcv:Bcav_3279 DNA repair protein RadA (EC:2.1.1.63); K04485 DNA repair protein RadA/Sms (db=KEGG) (RBH) B		#<TUKFG-54 instance frame in DORABASE[F] @ #x10343680a2>	11832	10432					UNCLASSIFIED			
GKFG-2	transmembrane_regions	transmembrane_regions (db=TMHMM db_id=tmhmm from=20 to=42) (IPRSCAN) D		#<TUKFG-54 instance frame in DORABASE[F] @ #x10343680a2>	10445	9840					UNCLASSIFIED			
GKFG-1	inorganic	inorganic diphosphatase (EC:3.6.1.1); K01507 inorganic pyrophosphatase [EC:3.6.1.1] (db=KEGG evalue=0.0 bit_score=210.0 identity=90.7 coverage=99.07407407407408) (BLAST) C		#<TUKFG-51 instance frame in DORABASE[F] @ #x1034367f82>	325	2					UNCLASSIFIED			
GKFG-561	104072..104176	104072..104176 + ( gc_cont=0.581) (GENE) E		#<TUKFG-50 instance frame in DORABASE[F] @ #x1034367f22>	104176	104072					UNCLASSIFIED			
GKFG-560	CrcB	CrcB protein; K06199 CrcB protein (db=KEGG evalue=1.8e-10 bit_score=71.0 identity=35.7 coverage=80.76923076923077) (BLAST) C		#<TUKFG-49 instance frame in DORABASE[F] @ #x1034367ec2>	103950	103561					UNCLASSIFIED			
GKFG-559	(db=HMMPfam	(db=HMMPfam db_id=PF02537 from=20 to=118 evalue=2.0e-16 interpro_id=IPR003691 interpro_description=Camphor resistance CrcB protein GO=Cellular Component: membrane (GO:0016020)) (IPRSCAN) D		#<TUKFG-49 instance frame in DORABASE[F] @ #x1034367ec2>	103561	103043					UNCLASSIFIED			
GKFG-558	histidine	histidine kinase; K07768 two-component system, OmpR family, sensor histidine kinase SenX3 [EC:2.7.13.3] (db=KEGG evalue=0.0 bit_score=265.0 identity=44.5 coverage=90.02770083102493) (BLAST) C		#<TUKFG-5 instance frame in DORABASE[F] @ #x1034366e02>	11963	10881					UNCLASSIFIED			
GKFG-557	ach:Achl_0841	ach:Achl_0841 TAP domain-containing protein (db=KEGG) (RBH) B		#<TUKFG-49 instance frame in DORABASE[F] @ #x1034367ec2>	103025	101460					UNCLASSIFIED			
GKFG-556	iva:Isova_0427	iva:Isova_0427 DNA polymerase III, delta prime subunit; K02341 DNA polymerase III subunit delta' [EC:2.7.7.7] (db=KEGG) (RBH) B		#<TUKFG-49 instance frame in DORABASE[F] @ #x1034367ec2>	101456	100263					UNCLASSIFIED			
GKFG-555	thymidylate	thymidylate kinase (EC:2.7.4.9); K00943 dTMP kinase [EC:2.7.4.9] (db=KEGG evalue=0.0 bit_score=220.0 identity=52.3 coverage=86.4) (BLAST) C		#<TUKFG-49 instance frame in DORABASE[F] @ #x1034367ec2>	100266	99517					UNCLASSIFIED			
GKFG-554	ahe:Arch_1806	ahe:Arch_1806 polynucleotide adenylyltransferase/metal dependent phosphohydrolase (db=KEGG) (RBH) B		#<TUKFG-48 instance frame in DORABASE[F] @ #x1034367e62>	99411	97909					UNCLASSIFIED			
GKFG-553	NUDIX	NUDIX hydrolase (db=KEGG evalue=0.0 bit_score=211.0 identity=68.9 coverage=87.5) (BLAST) C		#<TUKFG-47 instance frame in DORABASE[F] @ #x1034367e02>	97822	97319					UNCLASSIFIED			
GKFG-552	hypothetical	hypothetical protein (db=KEGG evalue=5.5e-21 bit_score=108.0 identity=23.8 coverage=73.75) (BLAST) C		#<TUKFG-47 instance frame in DORABASE[F] @ #x1034367e02>	97317	95158					UNCLASSIFIED			
GKFG-551	bcv:Bcav_4210	bcv:Bcav_4210 integral membrane protein MviN (db=KEGG) (RBH) B		#<TUKFG-47 instance frame in DORABASE[F] @ #x1034367e02>	95141	91248					UNCLASSIFIED			
GKFG-550	Putative	Putative uncharacterized protein (Fragment) n=1 Tax=Actinomyces urogenitalis DSM 15434 RepID=C0W4U5_9ACTO (db=UNIREF evalue=9.0e-18 bit_score=96.0 identity=34.6 coverage=95.58823529411765) (BLAST) C		#<TUKFG-46 instance frame in DORABASE[F] @ #x1034367da2>	91273	90866					UNCLASSIFIED			
GKFG-549	iva:Isova_3010	iva:Isova_3010 thioredoxin reductase (EC:1.8.1.9); K00384 thioredoxin reductase (NADPH) [EC:1.8.1.9] (db=KEGG) (RBH) B		#<TUKFG-45 instance frame in DORABASE[F] @ #x1034367d42>	90753	89833					UNCLASSIFIED			
GKFG-548	thioredoxin;	thioredoxin; K03671 thioredoxin 1 (db=KEGG evalue=6.4e-30 bit_score=135.0 identity=55.4 coverage=90.9090909090909) (BLAST) C		#<TUKFG-45 instance frame in DORABASE[F] @ #x1034367d42>	89793	89464					UNCLASSIFIED			
GKFG-547	two	two component transcriptional regulator, winged helix family; K07776 two-component system, OmpR family, response regulator RegX3 (db=KEGG evalue=0.0 bit_score=285.0 identity=57.9 coverage=92.3694779116466) (BLAST) C		#<TUKFG-5 instance frame in DORABASE[F] @ #x1034366e02>	10878	10132					UNCLASSIFIED			
GKFG-546	88641..89321	88641..89321 - ( gc_cont=0.532) (GENE) E		#<TUKFG-44 instance frame in DORABASE[F] @ #x1034367ce2>	89321	88641					UNCLASSIFIED			
GKFG-545	mcu:HMPREF0573_10942	mcu:HMPREF0573_10942 pntB2; NAD(P)(+) transhydrogenase (AB-specific) (EC:1.6.1.2); K00325 NAD(P) transhydrogenase subunit beta [EC:1.6.1.2] (db=KEGG) (RBH) B		#<TUKFG-43 instance frame in DORABASE[F] @ #x1034367c82>	88499	86958					UNCLASSIFIED			
GKFG-544	mcu:HMPREF0573_10941	mcu:HMPREF0573_10941 pntA2; NAD(P) transhydrogenase subunit alpha (EC:1.6.1.2); K00324 NAD(P) transhydrogenase subunit alpha [EC:1.6.1.2] (db=KEGG) (RBH) B		#<TUKFG-43 instance frame in DORABASE[F] @ #x1034367c82>	86954	85395					UNCLASSIFIED			
GKFG-543	carbon	carbon storage regulator; K03563 carbon storage regulator (db=KEGG evalue=1.1e-09 bit_score=67.0 identity=49.2 coverage=83.56164383561644) (BLAST) C		#<TUKFG-42 instance frame in DORABASE[F] @ #x1034367c22>	85241	85023					UNCLASSIFIED			
GKFG-542	84558..84998	84558..84998 + ( gc_cont=0.533) (GENE) E		#<TUKFG-42 instance frame in DORABASE[F] @ #x1034367c22>	84998	84558					UNCLASSIFIED			
GKFG-541	transmembrane_regions	transmembrane_regions (db=TMHMM db_id=tmhmm from=2 to=24) (IPRSCAN) D		#<TUKFG-41 instance frame in DORABASE[F] @ #x1034367bc2>	84157	83819					UNCLASSIFIED			
GKFG-540	82989..83573	82989..83573 - ( gc_cont=0.487) (GENE) E		#<TUKFG-40 instance frame in DORABASE[F] @ #x1034367b62>	83573	82989					UNCLASSIFIED			
GKFG-539	mcu:HMPREF0573_10938	mcu:HMPREF0573_10938 MMPL domain-containing protein; K06994 putative drug exporter of the RND superfamily (db=KEGG) (RBH) B		#<TUKFG-39 instance frame in DORABASE[F] @ #x1034367b02>	82793	80232					UNCLASSIFIED			
GKFG-538	xce:Xcel_3350	xce:Xcel_3350 replicative DNA helicase; K02314 replicative DNA helicase [EC:3.6.4.12] (db=KEGG) (RBH) B		#<TUKFG-39 instance frame in DORABASE[F] @ #x1034367b02>	80192	78867					UNCLASSIFIED			
GKFG-537	ske:Sked_37760	ske:Sked_37760 MATE family efflux protein (db=KEGG) (RBH) B		#<TUKFG-38 instance frame in DORABASE[F] @ #x1034367aa2>	78632	77319					UNCLASSIFIED			
GKFG-536	mcu:HMPREF0573_10685	mcu:HMPREF0573_10685 gyrBS; DNA topoisomerase (EC:5.99.1.3); K02470 DNA gyrase subunit B [EC:5.99.1.3] (db=KEGG) (RBH) B		#<TUKFG-4 instance frame in DORABASE[F] @ #x1034366da2>	9765	7741					UNCLASSIFIED			
GKFG-533	single-strand	single-strand binding protein; K03111 single-strand DNA-binding protein (db=KEGG evalue=0.0 bit_score=230.0 identity=59.3 coverage=97.91666666666666) (BLAST) C		#<TUKFG-37 instance frame in DORABASE[F] @ #x1034367a42>	76425	75850					UNCLASSIFIED			
GKFG-531	mcu:HMPREF0573_10708	mcu:HMPREF0573_10708 penicillin-binding protein (db=KEGG) (RBH) B		#<TUKFG-36 instance frame in DORABASE[F] @ #x10343679e2>	75310	72869					UNCLASSIFIED			
GKFG-530	72741..72833	72741..72833 + ( gc_cont=0.312) (GENE) E		#<TUKFG-36 instance frame in DORABASE[F] @ #x10343679e2>	72833	72741					UNCLASSIFIED			
GKFG-529	iva:Isova_0001	iva:Isova_0001 chromosomal replication initiator protein dnaA; K02313 chromosomal replication initiator protein (db=KEGG) (RBH) B		#<TUKFG-35 instance frame in DORABASE[F] @ #x1034367982>	72415	71003					UNCLASSIFIED			
GKFG-528	Ribonuclease	Ribonuclease P protein component n=1 Tax=Actinomyces sp. oral taxon 178 str. F0338 RepID=E8JIS9_9ACTO (db=UNIREF evalue=2.4e-11 bit_score=74.0 identity=50.0 coverage=93.33333333333333) (BLAST) C		#<TUKFG-34 instance frame in DORABASE[F] @ #x1034367922>	70377	70108					UNCLASSIFIED			
GKFG-527	hypothetical	hypothetical protein; K08998 hypothetical protein (db=KEGG evalue=2.1e-20 bit_score=104.0 identity=51.6 coverage=83.4862385321101) (BLAST) C		#<TUKFG-34 instance frame in DORABASE[F] @ #x1034367922>	70111	69785					UNCLASSIFIED			
GKFG-526	YidC/Oxa1	YidC/Oxa1 family membrane protein insertase; K03217 preprotein translocase subunit YidC (db=KEGG evalue=0.0 bit_score=249.0 identity=37.1 coverage=80.78602620087337) (BLAST) C		#<TUKFG-34 instance frame in DORABASE[F] @ #x1034367922>	69765	68392					UNCLASSIFIED			
GKFG-525	mcu:HMPREF0573_10684	mcu:HMPREF0573_10684 gyrAS; DNA topoisomerase (EC:5.99.1.3); K02469 DNA gyrase subunit A [EC:5.99.1.3] (db=KEGG) (RBH) B		#<TUKFG-4 instance frame in DORABASE[F] @ #x1034366da2>	7726	5027					UNCLASSIFIED			
GKFG-524	single-stranded	single-stranded nucleic acid binding R3H domain-containing protein; K06346 spoIIIJ-associated protein (db=KEGG evalue=0.0 bit_score=198.0 identity=64.1 coverage=88.57142857142857) (BLAST) C		#<TUKFG-34 instance frame in DORABASE[F] @ #x1034367922>	68356	67832					UNCLASSIFIED			
GKFG-523	methyltransferase	methyltransferase GidB; K03501 16S rRNA (guanine527-N7)-methyltransferase [EC:2.1.1.170] (db=KEGG evalue=3.5e-43 bit_score=180.0 identity=51.6 coverage=82.56880733944955) (BLAST) C		#<TUKFG-33 instance frame in DORABASE[F] @ #x10343678c2>	67770	67117					UNCLASSIFIED			
GKFG-522	hypothetical	hypothetical protein; K03496 chromosome partitioning protein (db=KEGG evalue=0.0 bit_score=263.0 identity=45.5 coverage=97.68211920529801) (BLAST) C		#<TUKFG-33 instance frame in DORABASE[F] @ #x10343678c2>	67086	66181					UNCLASSIFIED			
GKFG-521	UniRef90_E6KT22	UniRef90_E6KT22 Stage 0 DNA-binding protein n=1 Tax=Actinomyces sp. oral taxon 180 str. F0310 RepID=E6KT22_9ACTO (db=UNIREF) (RBH) B		#<TUKFG-33 instance frame in DORABASE[F] @ #x10343678c2>	66181	65033					UNCLASSIFIED			
GKFG-520	UniRef90_C0VXZ2	UniRef90_C0VXZ2 Possible D-alanine--D-alanine ligase n=1 Tax=Actinomyces coleocanis DSM 15436 RepID=C0VXZ2_9ACTO (db=UNIREF) (RBH) B		#<TUKFG-32 instance frame in DORABASE[F] @ #x1034367862>	64986	64024					UNCLASSIFIED			
GKFG-519	bcv:Bcav_4214	bcv:Bcav_4214 GntR family transcriptional regulator (db=KEGG) (RBH) B		#<TUKFG-32 instance frame in DORABASE[F] @ #x1034367862>	64031	62760					UNCLASSIFIED			
GKFG-518	cytochrome	cytochrome c biogenesis protein (db=KEGG evalue=1.8e-39 bit_score=168.0 identity=34.6 coverage=96.16724738675958) (BLAST) C		#<TUKFG-31 instance frame in DORABASE[F] @ #x1034367802>	62661	61801					UNCLASSIFIED			
GKFG-517	putative	putative DSBA oxidoreductase (db=KEGG evalue=5.4e-41 bit_score=173.0 identity=33.8 coverage=96.01449275362319) (BLAST) C		#<TUKFG-31 instance frame in DORABASE[F] @ #x1034367802>	61801	60974					UNCLASSIFIED			
GKFG-516	iva:Isova_2882	iva:Isova_2882 hypothetical protein (db=KEGG) (RBH) B		#<TUKFG-30 instance frame in DORABASE[F] @ #x10343677a2>	60912	58345					UNCLASSIFIED			
GKFG-515	DedA	DedA family protein; K03975 membrane-associated protein (db=KEGG evalue=0.0 bit_score=225.0 identity=51.0 coverage=94.54545454545455) (BLAST) C		#<TUKFG-29 instance frame in DORABASE[F] @ #x1034367742>	58212	57553					UNCLASSIFIED			
GKFG-514	hypothetical	hypothetical protein (db=KEGG evalue=1.6e-30 bit_score=138.0 identity=34.8 coverage=78.90295358649789) (BLAST) C		#<TUKFG-4 instance frame in DORABASE[F] @ #x1034366da2>	5012	4302					UNCLASSIFIED			
GKFG-513	heavy	heavy metal transport/detoxification protein (db=KEGG evalue=2.2e-07 bit_score=60.0 identity=38.6 coverage=75.0) (BLAST) C		#<TUKFG-29 instance frame in DORABASE[F] @ #x1034367742>	57521	57246					UNCLASSIFIED			
GKFG-512	transmembrane_regions	transmembrane_regions (db=TMHMM db_id=tmhmm from=9 to=31) (IPRSCAN) D		#<TUKFG-28 instance frame in DORABASE[F] @ #x10343676e2>	57068	55722					UNCLASSIFIED			
GKFG-511	bcv:Bcav_3976	bcv:Bcav_3976 adenylosuccinate lyase (EC:4.3.2.2); K01756 adenylosuccinate lyase [EC:4.3.2.2] (db=KEGG) (RBH) B		#<TUKFG-27 instance frame in DORABASE[F] @ #x1034367682>	55492	54047					UNCLASSIFIED			
GKFG-510	bcv:Bcav_3969	bcv:Bcav_3969 histidinol-phosphate aminotransferase; K00817 histidinol-phosphate aminotransferase [EC:2.6.1.9] (db=KEGG) (RBH) B		#<TUKFG-26 instance frame in DORABASE[F] @ #x1034367622>	53855	52800					UNCLASSIFIED			
GKFG-509	52041..52757	52041..52757 + ( gc_cont=0.554) (GENE) E		#<TUKFG-25 instance frame in DORABASE[F] @ #x10343675c2>	52757	52041					UNCLASSIFIED			
GKFG-508	transmembrane_regions	transmembrane_regions (db=TMHMM db_id=tmhmm from=450 to=472) (IPRSCAN) D		#<TUKFG-25 instance frame in DORABASE[F] @ #x10343675c2>	52040	50610					UNCLASSIFIED			
GKFG-507	iva:Isova_2863	iva:Isova_2863 glutamate-1-semialdehyde 2,1-aminomutase (EC:5.4.3.8); K01845 glutamate-1-semialdehyde 2,1-aminomutase [EC:5.4.3.8] (db=KEGG) (RBH) B		#<TUKFG-24 instance frame in DORABASE[F] @ #x1034367562>	50390	48912					UNCLASSIFIED			
GKFG-506	hypothetical	hypothetical protein (db=KEGG evalue=1.9e-11 bit_score=73.0 identity=67.3 coverage=71.83098591549296) (BLAST) C		#<TUKFG-23 instance frame in DORABASE[F] @ #x1034367502>	48786	48574					UNCLASSIFIED			
GKFG-505	(db=HMMPfam	(db=HMMPfam db_id=PF07811 from=8 to=50 evalue=5.5e-07 interpro_id=IPR012495 interpro_description=TadE-like) (IPRSCAN) D		#<TUKFG-22 instance frame in DORABASE[F] @ #x10343674a2>	48503	48168					UNCLASSIFIED			
GKFG-504	hypothetical	hypothetical protein (db=KEGG evalue=2.3e-10 bit_score=70.0 identity=36.4 coverage=90.5511811023622) (BLAST) C		#<TUKFG-22 instance frame in DORABASE[F] @ #x10343674a2>	48171	47791					UNCLASSIFIED			
GKFG-503	3912..4343	3912..4343 + ( gc_cont=0.539) (GENE) E		#<TUKFG-4 instance frame in DORABASE[F] @ #x1034366da2>	4343	3912					UNCLASSIFIED			
GKFG-502	DEAD/DEAH	DEAD/DEAH box helicase; K06877 DEAD/DEAH box helicase domain-containing protein (db=KEGG evalue=0.0 bit_score=214.0 identity=43.8 coverage=93.08943089430895) (BLAST) C		#<TUKFG-22 instance frame in DORABASE[F] @ #x10343674a2>	47780	47043					UNCLASSIFIED			
GKFG-501	cfl:Cfla_2771	cfl:Cfla_2771 hypothetical protein; K06877 DEAD/DEAH box helicase domain-containing protein (db=KEGG) (RBH) B		#<TUKFG-21 instance frame in DORABASE[F] @ #x1034367442>	46927	45275					UNCLASSIFIED			
GKFG-500	PA-phosphatase	PA-phosphatase like phosphoesterase (db=KEGG evalue=2.4e-12 bit_score=77.0 identity=37.1 coverage=70.1219512195122) (BLAST) C		#<TUKFG-20 instance frame in DORABASE[F] @ #x10343673e2>	45174	44683					UNCLASSIFIED			
GKFG-499	seg	seg (db=Seg db_id=seg from=16 to=29) (IPRSCAN) D		#<TUKFG-20 instance frame in DORABASE[F] @ #x10343673e2>	44696	44223					UNCLASSIFIED			
GKFG-498	mcu:HMPREF0573_10832	mcu:HMPREF0573_10832 nrdD; anaerobic ribonucleoside triphosphate reductase (EC:1.17.4.2); K00527 ribonucleoside-triphosphate reductase [EC:1.17.4.2] (db=KEGG) (RBH) B		#<TUKFG-19 instance frame in DORABASE[F] @ #x1034367382>	43971	42148					UNCLASSIFIED			
GKFG-497	nrdG;	nrdG; anaerobic ribonucleoside-triphosphate reductase activating protein; K04069 pyruvate formate lyase activating enzyme [EC:1.97.1.4] (db=KEGG evalue=0.0 bit_score=226.0 identity=50.4 coverage=90.76305220883533) (BLAST) C		#<TUKFG-19 instance frame in DORABASE[F] @ #x1034367382>	42155	41409					UNCLASSIFIED			
GKFG-496	NTF2	NTF2 and RRM domain protein (db=KEGG evalue=4.5e-08 bit_score=65.0 identity=28.6 coverage=37.06896551724138) (BLAST) C		#<TUKFG-18 instance frame in DORABASE[F] @ #x1034367322>	41256	39865					UNCLASSIFIED			
GKFG-495	jde:Jden_2197	jde:Jden_2197 DNA topoisomerase I (EC:5.99.1.2); K03168 DNA topoisomerase I [EC:5.99.1.2] (db=KEGG) (RBH) B		#<TUKFG-17 instance frame in DORABASE[F] @ #x10343672c2>	39679	36950					UNCLASSIFIED			
GKFG-494	hypothetical	hypothetical protein (db=KEGG evalue=0.0 bit_score=237.0 identity=35.1 coverage=70.96774193548387) (BLAST) C		#<TUKFG-16 instance frame in DORABASE[F] @ #x1034367262>	36233	34467					UNCLASSIFIED			
GKFG-493	coiled-coil	coiled-coil (db=Coil db_id=coil from=56 to=84 evalue=NA) (IPRSCAN) D		#<TUKFG-15 instance frame in DORABASE[F] @ #x1034367202>	34041	33595					UNCLASSIFIED			
GKFG-492	gva:HMPREF0424_0757	gva:HMPREF0424_0757 hypothetical protein (db=KEGG) (RBH) B		#<TUKFG-3 instance frame in DORABASE[F] @ #x1034366d42>	3609	2578					UNCLASSIFIED			
GKFG-491	hypothetical	hypothetical protein (db=KEGG evalue=6.6e-31 bit_score=141.0 identity=23.6 coverage=95.65217391304348) (BLAST) C		#<TUKFG-14 instance frame in DORABASE[F] @ #x10343671a2>	33138	30724					UNCLASSIFIED			
GKFG-490	cdz:CD31A_0536	cdz:CD31A_0536 putative sugar ABC transport syste ATP-binding protein; K10243 cellobiose transport system ATP-binding protein (db=KEGG) (RBH) B		#<TUKFG-13 instance frame in DORABASE[F] @ #x1034367142>	30460	29327					UNCLASSIFIED			
GKFG-489	mcu:HMPREF0573_10820	mcu:HMPREF0573_10820 gpmA; phosphoglycerate mutase (EC:5.4.2.1); K01834 2,3-bisphosphoglycerate-dependent phosphoglycerate mutase [EC:5.4.2.1] (db=KEGG) (RBH) B		#<TUKFG-12 instance frame in DORABASE[F] @ #x10343670e2>	28991	28257					UNCLASSIFIED			
GKFG-488	hypothetical	hypothetical protein (db=KEGG evalue=1.8e-24 bit_score=117.0 identity=49.5 coverage=96.29629629629629) (BLAST) C		#<TUKFG-11 instance frame in DORABASE[F] @ #x1034367082>	28203	27880					UNCLASSIFIED			
GKFG-487	byi:BYI23_A008190	byi:BYI23_A008190 phosphoribosylglycinamide formyltransferase; K08289 phosphoribosylglycinamide formyltransferase 2 [EC:2.1.2.2] (db=KEGG) (RBH) B		#<TUKFG-10 instance frame in DORABASE[F] @ #x1034367002>	27643	26429					UNCLASSIFIED			
GKFG-486	pfr:PFREUD_10030	pfr:PFREUD_10030 ABC transporter substrate-binding protein; K02035 peptide/nickel transport system substrate-binding protein (db=KEGG) (RBH) B		#<TUKFG-9 instance frame in DORABASE[F] @ #x1034366f82>	25531	24029					UNCLASSIFIED			
GKFG-485	pfr:PFREUD_10040	pfr:PFREUD_10040 ABC transporter permease; K02033 peptide/nickel transport system permease protein (db=KEGG) (RBH) B		#<TUKFG-9 instance frame in DORABASE[F] @ #x1034366f82>	24027	23065					UNCLASSIFIED			
GKFG-484	peptide	peptide ABC transporter permease; K02034 peptide/nickel transport system permease protein (db=KEGG evalue=0.0 bit_score=288.0 identity=54.5 coverage=95.0) (BLAST) C		#<TUKFG-9 instance frame in DORABASE[F] @ #x1034366f82>	23068	22229					UNCLASSIFIED			
GKFG-483	pfr:PFREUD_10060	pfr:PFREUD_10060 ABC transporter ATP-binding protein (db=KEGG) (RBH) B		#<TUKFG-9 instance frame in DORABASE[F] @ #x1034366f82>	22232	21396					UNCLASSIFIED			
GKFG-482	pfr:PFREUD_10070	pfr:PFREUD_10070 ABC transporter ATP-binding protein; K02032 peptide/nickel transport system ATP-binding protein (db=KEGG) (RBH) B		#<TUKFG-9 instance frame in DORABASE[F] @ #x1034366f82>	21403	20585					UNCLASSIFIED			
GKFG-481	dhd:Dhaf_4703	dhd:Dhaf_4703 transcriptional regulator; K03655 ATP-dependent DNA helicase RecG [EC:3.6.4.12] (db=KEGG) (RBH) B		#<TUKFG-2 instance frame in DORABASE[F] @ #x1034366ce2>	2218	917					UNCLASSIFIED			
GKFG-480	cfl:Cfla_0002	cfl:Cfla_0002 DNA polymerase III subunit beta (EC:2.7.7.7); K02338 DNA polymerase III subunit beta [EC:2.7.7.7] (db=KEGG) (RBH) B		#<TUKFG-8 instance frame in DORABASE[F] @ #x1034366f22>	20403	19270					UNCLASSIFIED			
GKFG-479	DNA	DNA replication and repair protein RecF; K03629 DNA replication and repair protein RecF (db=KEGG evalue=1.4e-45 bit_score=189.0 identity=40.9 coverage=67.07317073170732) (BLAST) C		#<TUKFG-8 instance frame in DORABASE[F] @ #x1034366f22>	19242	18259					UNCLASSIFIED			
GKFG-478	DNA	DNA replication and repair protein RecF; K03629 DNA replication and repair protein RecF (db=KEGG evalue=1.7e-24 bit_score=117.0 identity=56.9 coverage=76.51515151515152) (BLAST) C		#<TUKFG-8 instance frame in DORABASE[F] @ #x1034366f22>	18278	17883					UNCLASSIFIED			
GKFG-477	hypothetical	hypothetical protein (db=KEGG evalue=3.3e-25 bit_score=121.0 identity=34.8 coverage=78.47533632286996) (BLAST) C		#<TUKFG-8 instance frame in DORABASE[F] @ #x1034366f22>	17886	17218					UNCLASSIFIED			
GKFG-476	SAM-dependent	SAM-dependent methyltransferase (EC:2.1.1.-) (db=KEGG evalue=6.7e-41 bit_score=173.0 identity=37.5 coverage=83.33333333333334) (BLAST) C		#<TUKFG-8 instance frame in DORABASE[F] @ #x1034366f22>	17225	16434					UNCLASSIFIED			
GKFG-475	bfa:Bfae_25620	bfa:Bfae_25620 phosphate-binding protein; K02040 phosphate transport system substrate-binding protein (db=KEGG) (RBH) B		#<TUKFG-7 instance frame in DORABASE[F] @ #x1034366ec2>	16276	15176					UNCLASSIFIED			
GKFG-474	cfi:Celf_0592	cfi:Celf_0592 phosphate ABC transporter, inner membrane subunit PstC; K02037 phosphate transport system permease protein (db=KEGG) (RBH) B		#<TUKFG-6 instance frame in DORABASE[F] @ #x1034366e62>	15097	14126					UNCLASSIFIED			
GKFG-473	cfi:Celf_0593	cfi:Celf_0593 phosphate ABC transporter, inner membrane subunit PstA; K02038 phosphate transport system permease protein (db=KEGG) (RBH) B		#<TUKFG-6 instance frame in DORABASE[F] @ #x1034366e62>	14125	12986					UNCLASSIFIED			
GKFG-472	ach:Achl_0365	ach:Achl_0365 phosphate transporter ATP-binding protein; K02036 phosphate transport system ATP-binding protein [EC:3.6.3.27] (db=KEGG) (RBH) B		#<TUKFG-5 instance frame in DORABASE[F] @ #x1034366e02>	12927	12148					UNCLASSIFIED			
GKFG-471	11974..12138	11974..12138 - ( gc_cont=0.497) (GENE) E		#<TUKFG-5 instance frame in DORABASE[F] @ #x1034366e02>	12138	11974					UNCLASSIFIED			
GKFG-2025	glycerol-3-phosphate	glycerol-3-phosphate dehydrogenase (NAD(P)+); K00057 glycerol-3-phosphate dehydrogenase (NAD(P)+) [EC:1.1.1.94] (db=KEGG evalue=5.3e-15 bit_score=85.0 identity=67.2 coverage=80.26315789473685) (BLAST) C		#<TUKFG-773 instance frame in DORABASE[F] @ #x1034512ff2>	1107460	1107233					UNCLASSIFIED			
GKFG-2024	pad:TIIST44_04395	pad:TIIST44_04395 glycerol-3-phosphate dehydrogenase (NAD(P)+); K00057 glycerol-3-phosphate dehydrogenase (NAD(P)+) [EC:1.1.1.94] (db=KEGG) (RBH) B		#<TUKFG-773 instance frame in DORABASE[F] @ #x1034512ff2>	1107249	1106338					UNCLASSIFIED			
GKFG-2023	mcu:HMPREF0573_11895	mcu:HMPREF0573_11895 hypothetical protein (db=KEGG) (RBH) B		#<TUKFG-772 instance frame in DORABASE[F] @ #x1034512fd2>	1106104	1103477					UNCLASSIFIED			
GKFG-2022	coiled-coil	coiled-coil (db=Coil db_id=coil from=43 to=64 evalue=NA) (IPRSCAN) D		#<TUKFG-772 instance frame in DORABASE[F] @ #x1034512fd2>	1103493	1103290					UNCLASSIFIED			
GKFG-2021	ahe:Arch_0946	ahe:Arch_0946 hemolysin A; K06442 23S rRNA (cytidine1920-2'-O)/16S rRNA (cytidine1409-2'-O)-methyltransferase [EC:2.1.1.226 2.1.1.227] (db=KEGG) (RBH) B		#<TUKFG-772 instance frame in DORABASE[F] @ #x1034512fd2>	1103287	1102454					UNCLASSIFIED			
GKFG-2020	UniRef90_E8JEQ8	UniRef90_E8JEQ8 Probable inorganic polyphosphate/ATP-NAD kinase n=1 Tax=Actinomyces sp. oral taxon 178 str. F0338 RepID=E8JEQ8_9ACTO (db=UNIREF) (RBH) B		#<TUKFG-772 instance frame in DORABASE[F] @ #x1034512fd2>	1102428	1101595					UNCLASSIFIED			
GKFG-2019	iva:Isova_1355	iva:Isova_1355 DNA repair protein RecN; K03631 DNA repair protein RecN (Recombination protein N) (db=KEGG) (RBH) B		#<TUKFG-772 instance frame in DORABASE[F] @ #x1034512fd2>	1101591	1099909					UNCLASSIFIED			
GKFG-2018	jde:Jden_1127	jde:Jden_1127 Thiamin pyrophosphokinase catalytic region (db=KEGG) (RBH) B		#<TUKFG-771 instance frame in DORABASE[F] @ #x1034512fb2>	1099842	1098703					UNCLASSIFIED			
GKFG-2017	hypothetical	hypothetical protein (db=KEGG evalue=1.7e-40 bit_score=172.0 identity=34.0 coverage=96.44012944983818) (BLAST) C		#<TUKFG-771 instance frame in DORABASE[F] @ #x1034512fb2>	1098686	1097760					UNCLASSIFIED			
GKFG-2016	hypothetical	hypothetical protein (db=KEGG evalue=1.1e-44 bit_score=186.0 identity=40.5 coverage=93.11475409836065) (BLAST) C		#<TUKFG-771 instance frame in DORABASE[F] @ #x1034512fb2>	1097760	1096846					UNCLASSIFIED			
GKFG-2015	seg	seg (db=Seg db_id=seg from=85 to=96) (IPRSCAN) D		#<TUKFG-335 instance frame in DORABASE[F] @ #x103450c252>	112135	111833					UNCLASSIFIED			
GKFG-2014	bcv:Bcav_2351	bcv:Bcav_2351 virulence factor MVIN family protein; K03980 virulence factor (db=KEGG) (RBH) B		#<TUKFG-771 instance frame in DORABASE[F] @ #x1034512fb2>	1096849	1095185					UNCLASSIFIED			
GKFG-2013	NUDIX	NUDIX hydrolase; K01515 ADP-ribose pyrophosphatase [EC:3.6.1.13] (db=KEGG evalue=0.0 bit_score=192.0 identity=48.1 coverage=86.02620087336244) (BLAST) C		#<TUKFG-771 instance frame in DORABASE[F] @ #x1034512fb2>	1095170	1094484					UNCLASSIFIED			
GKFG-2012	mcu:HMPREF0573_11882	mcu:HMPREF0573_11882 ABC transporter membrane protein; K09014 Fe-S cluster assembly protein SufB (db=KEGG) (RBH) B		#<TUKFG-770 instance frame in DORABASE[F] @ #x1034512f92>	1093539	1092085					UNCLASSIFIED			
GKFG-2011	iva:Isova_1369	iva:Isova_1369 FeS assembly protein SufD; K09015 Fe-S cluster assembly protein SufD (db=KEGG) (RBH) B		#<TUKFG-770 instance frame in DORABASE[F] @ #x1034512f92>	1092085	1090904					UNCLASSIFIED			
GKFG-2010	Rieske-type	Rieske-type ferredoxin; K05710 dioxygenase ferredoxin subunit (db=KEGG evalue=4.7e-23 bit_score=112.0 identity=45.2 coverage=94.78260869565217) (BLAST) C		#<TUKFG-770 instance frame in DORABASE[F] @ #x1034512f92>	1090907	1090563					UNCLASSIFIED			
GKFG-2009	mcu:HMPREF0573_11879	mcu:HMPREF0573_11879 ABC transporter ATP-binding protein; K09013 Fe-S cluster assembly ATP-binding protein (db=KEGG) (RBH) B		#<TUKFG-770 instance frame in DORABASE[F] @ #x1034512f92>	1090562	1089816					UNCLASSIFIED			
GKFG-2008	mcu:HMPREF0573_11878	mcu:HMPREF0573_11878 csd; cysteine desulfurase (EC:2.8.1.7); K11717 cysteine desulfurase / selenocysteine lyase [EC:2.8.1.7 4.4.1.16] (db=KEGG) (RBH) B		#<TUKFG-769 instance frame in DORABASE[F] @ #x1034512f52>	1089766	1088498					UNCLASSIFIED			
GKFG-2007	NifU	NifU family SUF system FeS assembly protein; K04488 nitrogen fixation protein NifU and related proteins (db=KEGG evalue=6.7e-41 bit_score=172.0 identity=52.6 coverage=98.05194805194806) (BLAST) C		#<TUKFG-769 instance frame in DORABASE[F] @ #x1034512f52>	1088498	1088037					UNCLASSIFIED			
GKFG-2006	hypothetical	hypothetical protein (db=KEGG evalue=1.2e-36 bit_score=158.0 identity=60.0 coverage=61.49732620320856) (BLAST) C		#<TUKFG-769 instance frame in DORABASE[F] @ #x1034512f52>	1088044	1087484					UNCLASSIFIED			
GKFG-2005	kse:Ksed_06020	kse:Ksed_06020 arginine deiminase; K01478 arginine deiminase [EC:3.5.3.6] (db=KEGG) (RBH) B		#<TUKFG-768 instance frame in DORABASE[F] @ #x1034512f12>	1087440	1086214					UNCLASSIFIED			
GKFG-2004	hypothetical	hypothetical protein (db=KEGG evalue=1.1e-28 bit_score=132.0 identity=33.8 coverage=89.42731277533039) (BLAST) C		#<TUKFG-334 instance frame in DORABASE[F] @ #x103450c212>	111303	110623					UNCLASSIFIED			
GKFG-2003	mcu:HMPREF0573_11902	mcu:HMPREF0573_11902 argF; ornithine carbamoyltransferase (EC:2.1.3.3); K00611 ornithine carbamoyltransferase [EC:2.1.3.3] (db=KEGG) (RBH) B		#<TUKFG-768 instance frame in DORABASE[F] @ #x1034512f12>	1086147	1085143					UNCLASSIFIED			
GKFG-2002	asd:AS9A_4354	asd:AS9A_4354 putative HAD superfamily sugar phosphatase; K02566 NagD protein (db=KEGG) (RBH) B		#<TUKFG-768 instance frame in DORABASE[F] @ #x1034512f12>	1085054	1084263					UNCLASSIFIED			
GKFG-2001	UniRef90_C0W0V8	UniRef90_C0W0V8 DeoR family transcriptional regulator n=1 Tax=Actinomyces coleocanis DSM 15436 RepID=C0W0V8_9ACTO (db=UNIREF) (RBH) B		#<TUKFG-767 instance frame in DORABASE[F] @ #x1034512ed2>	1084057	1083104					UNCLASSIFIED			
GKFG-2000	hypothetical	hypothetical protein (db=KEGG evalue=1.2e-34 bit_score=151.0 identity=50.0 coverage=93.91891891891892) (BLAST) C		#<TUKFG-766 instance frame in DORABASE[F] @ #x1034512e92>	1082921	1082478					UNCLASSIFIED			
GKFG-1999	hypothetical	hypothetical protein; K07343 DNA transformation protein and related proteins (db=KEGG evalue=3.6e-33 bit_score=146.0 identity=83.7 coverage=96.34146341463415) (BLAST) C		#<TUKFG-766 instance frame in DORABASE[F] @ #x1034512e92>	1082485	1082240					UNCLASSIFIED			
GKFG-1998	mcu:HMPREF0573_10570	mcu:HMPREF0573_10570 DNA-binding protein (db=KEGG) (RBH) B		#<TUKFG-765 instance frame in DORABASE[F] @ #x1034512e52>	1082167	1081130					UNCLASSIFIED			
GKFG-1997	1080128..1080859	1080128..1080859 + ( gc_cont=0.489) (GENE) E		#<TUKFG-764 instance frame in DORABASE[F] @ #x1034512e12>	1080859	1080128					UNCLASSIFIED			
GKFG-1996	ahe:Arch_0929	ahe:Arch_0929 ABC transporter (db=KEGG) (RBH) B		#<TUKFG-763 instance frame in DORABASE[F] @ #x1034512dd2>	1079985	1078321					UNCLASSIFIED			
GKFG-1995	Putative	Putative uncharacterized protein n=1 Tax=Actinomyces sp. oral taxon 178 str. F0338 RepID=E8JFE6_9ACTO (db=UNIREF evalue=5.2e-15 bit_score=86.0 identity=56.1 coverage=85.52631578947368) (BLAST) C		#<TUKFG-762 instance frame in DORABASE[F] @ #x1034512d92>	1078268	1078041					UNCLASSIFIED			
GKFG-1994	phosphoglycerate	phosphoglycerate mutase; K08296 phosphohistidine phosphatase [EC:3.1.3.-] (db=KEGG evalue=1.2e-16 bit_score=92.0 identity=35.0 coverage=92.02453987730061) (BLAST) C		#<TUKFG-761 instance frame in DORABASE[F] @ #x1034512d52>	1077989	1077501					UNCLASSIFIED			
GKFG-1993	xylulokinase;	xylulokinase; K00854 xylulokinase [EC:2.7.1.17] (db=KEGG evalue=0.0 bit_score=520.0 identity=49.4 coverage=99.01185770750988) (BLAST) C		#<TUKFG-334 instance frame in DORABASE[F] @ #x103450c212>	110069	108552					UNCLASSIFIED			
GKFG-1992	mcu:HMPREF0573_11586	mcu:HMPREF0573_11586 glgC; glucose-1-phosphate adenylyltransferase (EC:2.7.7.27); K00975 glucose-1-phosphate adenylyltransferase [EC:2.7.7.27] (db=KEGG) (RBH) B		#<TUKFG-760 instance frame in DORABASE[F] @ #x1034512d12>	1077373	1076153					UNCLASSIFIED			
GKFG-1991	ahe:Arch_0927	ahe:Arch_0927 glycogen synthase (db=KEGG) (RBH) B		#<TUKFG-759 instance frame in DORABASE[F] @ #x1034512cd2>	1075867	1074662					UNCLASSIFIED			
GKFG-1990	ABC	ABC transporter-like protein; K02013 iron complex transport system ATP-binding protein [EC:3.6.3.34] (db=KEGG evalue=1.4e-45 bit_score=189.0 identity=52.9 coverage=96.33507853403141) (BLAST) C		#<TUKFG-758 instance frame in DORABASE[F] @ #x1034512c92>	1074317	1073745					UNCLASSIFIED			
GKFG-1989	mts:MTES_3446	mts:MTES_3446 glnA; glutamine synthetase; K01915 glutamine synthetase [EC:6.3.1.2] (db=KEGG) (RBH) B		#<TUKFG-757 instance frame in DORABASE[F] @ #x1034512c52>	1073672	1072335					UNCLASSIFIED			
GKFG-1988	cga:Celgi_1384	cga:Celgi_1384 (Glutamate--ammonia-ligase) adenylyltransferase; K00982 glutamate-ammonia-ligase adenylyltransferase [EC:2.7.7.42] (db=KEGG) (RBH) B		#<TUKFG-757 instance frame in DORABASE[F] @ #x1034512c52>	1072332	1069198					UNCLASSIFIED			
GKFG-1987	gpmB2;	gpmB2; phosphoglycerate mutase (EC:5.4.2.1); K15634 probable phosphoglycerate mutase [EC:5.4.2.1] (db=KEGG evalue=3.3e-39 bit_score=167.0 identity=42.1 coverage=96.58119658119658) (BLAST) C		#<TUKFG-757 instance frame in DORABASE[F] @ #x1034512c52>	1069168	1068467					UNCLASSIFIED			
GKFG-1986	integral	integral membrane protein (db=KEGG evalue=1.4e-45 bit_score=188.0 identity=41.2 coverage=97.87234042553192) (BLAST) C		#<TUKFG-757 instance frame in DORABASE[F] @ #x1034512c52>	1068392	1067688					UNCLASSIFIED			
GKFG-1985	seg	seg (db=Seg db_id=seg from=184 to=202) (IPRSCAN) D		#<TUKFG-756 instance frame in DORABASE[F] @ #x1034512c12>	1067552	1066632					UNCLASSIFIED			
GKFG-1983	mcu:HMPREF0573_10583	mcu:HMPREF0573_10583 SPFH domain-containing protein/band 7 family protein (db=KEGG) (RBH) B		#<TUKFG-754 instance frame in DORABASE[F] @ #x1034512b92>	1064107	1063193					UNCLASSIFIED			
GKFG-1982	hypothetical	hypothetical protein (db=KEGG evalue=3.4e-36 bit_score=158.0 identity=32.7 coverage=96.05263157894737) (BLAST) C		#<TUKFG-333 instance frame in DORABASE[F] @ #x103450c1d2>	108324	107413					UNCLASSIFIED			
GKFG-1981	LPXTG_anchor:	LPXTG_anchor: LPXTG-motif cell wall anch (db=HMMTigr db_id=TIGR01167 from=664 to=695 evalue=0.015 interpro_id=IPR019931 interpro_description=LPXTG-motif cell wall anchor) (IPRSCAN) D		#<TUKFG-753 instance frame in DORABASE[F] @ #x1034512b52>	1062641	1060551					UNCLASSIFIED			
GKFG-1980	seg	seg (db=Seg db_id=seg from=111 to=126) (IPRSCAN) D		#<TUKFG-752 instance frame in DORABASE[F] @ #x1034512b12>	1060372	1059407					UNCLASSIFIED			
GKFG-1979	putative	putative component of anaerobic dehydrogenase (db=KEGG evalue=6.1e-36 bit_score=156.0 identity=37.1 coverage=81.37651821862349) (BLAST) C		#<TUKFG-752 instance frame in DORABASE[F] @ #x1034512b12>	1059404	1058664					UNCLASSIFIED			
GKFG-1978	ahe:Arch_1254	ahe:Arch_1254 DMSO reductase anchor subunit DmsC; K07308 anaerobic dimethyl sulfoxide reductase subunit C (DMSO reductase anchor subunit) (db=KEGG) (RBH) B		#<TUKFG-752 instance frame in DORABASE[F] @ #x1034512b12>	1058653	1057646					UNCLASSIFIED			
GKFG-1977	ahe:Arch_1255	ahe:Arch_1255 dimethylsulfoxide reductase subunit B; K07307 anaerobic dimethyl sulfoxide reductase subunit B (DMSO reductase iron- sulfur subunit) (db=KEGG) (RBH) B		#<TUKFG-752 instance frame in DORABASE[F] @ #x1034512b12>	1057605	1056919					UNCLASSIFIED			
GKFG-1976	putative	putative Sec-independent protein secretion pathway component; K03117 sec-independent protein translocase protein TatB (db=KEGG evalue=6.4e-12 bit_score=75.0 identity=31.5 coverage=82.90598290598291) (BLAST) C		#<TUKFG-751 instance frame in DORABASE[F] @ #x1034512ad2>	1056738	1056388					UNCLASSIFIED			
GKFG-1975	ahe:Arch_1256	ahe:Arch_1256 anaerobic dimethyl sulfoxide reductase subunit A; K07306 anaerobic dimethyl sulfoxide reductase subunit A [EC:1.8.5.3] (db=KEGG) (RBH) B		#<TUKFG-751 instance frame in DORABASE[F] @ #x1034512ad2>	1056351	1053781					UNCLASSIFIED			
GKFG-1974	ica:Intca_1124	ica:Intca_1124 gluconate transporter; K03299 gluconate:H+ symporter, GntP family (db=KEGG) (RBH) B		#<TUKFG-750 instance frame in DORABASE[F] @ #x1034512a92>	1053333	1051927					UNCLASSIFIED			
GKFG-1973	hypothetical	hypothetical protein (db=KEGG evalue=3.6e-22 bit_score=109.0 identity=70.1 coverage=93.82716049382715) (BLAST) C		#<TUKFG-750 instance frame in DORABASE[F] @ #x1034512a92>	1051924	1051682					UNCLASSIFIED			
GKFG-1972	6-phosphogluconate	6-phosphogluconate dehydrogenase (db=KEGG evalue=0.0 bit_score=234.0 identity=59.5 coverage=90.09009009009009) (BLAST) C		#<TUKFG-750 instance frame in DORABASE[F] @ #x1034512a92>	1051688	1051023					UNCLASSIFIED			
GKFG-1971	hypothetical	hypothetical protein (db=KEGG evalue=4.2e-07 bit_score=60.0 identity=40.5 coverage=61.48148148148148) (BLAST) C		#<TUKFG-333 instance frame in DORABASE[F] @ #x103450c1d2>	107453	107049					UNCLASSIFIED			
GKFG-1970	cda:CDHC04_2003	cda:CDHC04_2003 hypothetical protein (db=KEGG) (RBH) B		#<TUKFG-750 instance frame in DORABASE[F] @ #x1034512a92>	1050979	1049540					UNCLASSIFIED			
GKFG-1969	dgoR;	dgoR; Galactonate operon transcriptional repressor (db=KEGG evalue=0.0 bit_score=211.0 identity=52.1 coverage=94.69026548672566) (BLAST) C		#<TUKFG-749 instance frame in DORABASE[F] @ #x1034512a52>	1049431	1048754					UNCLASSIFIED			
GKFG-1968	5'-nucleotidase	5'-nucleotidase (EC:3.1.3.5); K01091 phosphoglycolate phosphatase [EC:3.1.3.18] (db=KEGG evalue=3.5e-25 bit_score=121.0 identity=33.5 coverage=91.02564102564102) (BLAST) C		#<TUKFG-748 instance frame in DORABASE[F] @ #x1034512a12>	1048280	1047579					UNCLASSIFIED			
GKFG-1967	hypothetical	hypothetical protein (db=KEGG evalue=0.0 bit_score=193.0 identity=60.6 coverage=91.17647058823529) (BLAST) C		#<TUKFG-748 instance frame in DORABASE[F] @ #x1034512a12>	1047562	1047053					UNCLASSIFIED			
GKFG-1966	mcu:HMPREF0573_11649	mcu:HMPREF0573_11649 hypothetical protein (db=KEGG) (RBH) B		#<TUKFG-747 instance frame in DORABASE[F] @ #x10345129d2>	1046874	1045780					UNCLASSIFIED			
GKFG-1965	hypothetical	hypothetical protein NestF_07749 n=1 Tax=Nesterenkonia sp. F RepID=UPI000255D1DB (db=UNIREF evalue=4.1e-10 bit_score=70.0 identity=36.2 coverage=78.67647058823529) (BLAST) C		#<TUKFG-747 instance frame in DORABASE[F] @ #x10345129d2>	1045741	1045334					UNCLASSIFIED			
GKFG-1964	ahe:Arch_0909	ahe:Arch_0909 undecaprenol kinase; K06153 undecaprenyl-diphosphatase [EC:3.6.1.27] (db=KEGG) (RBH) B		#<TUKFG-746 instance frame in DORABASE[F] @ #x1034512992>	1044113	1043283					UNCLASSIFIED			
GKFG-1963	HAD-superfamily	HAD-superfamily hydrolase (db=KEGG evalue=2.9e-34 bit_score=151.0 identity=40.1 coverage=99.06542056074767) (BLAST) C		#<TUKFG-746 instance frame in DORABASE[F] @ #x1034512992>	1043269	1042628					UNCLASSIFIED			
GKFG-1962	hypothetical	hypothetical protein; K07465 putative RecB family exonuclease (db=KEGG evalue=0.0 bit_score=256.0 identity=46.7 coverage=92.38754325259517) (BLAST) C		#<TUKFG-746 instance frame in DORABASE[F] @ #x1034512992>	1042636	1041770					UNCLASSIFIED			
GKFG-1961	ske:Sked_20910	ske:Sked_20910 tRNA (adenine-58-N(1)-) methyltransferase; K07442 tRNA (adenine57-N1/adenine58-N1)-methyltransferase [EC:2.1.1.219 2.1.1.220] (db=KEGG) (RBH) B		#<TUKFG-745 instance frame in DORABASE[F] @ #x1034512952>	1041707	1040601					UNCLASSIFIED			
GKFG-1960	mcu:HMPREF0573_10477	mcu:HMPREF0573_10477 adhC; alcohol dehydrogenase (EC:1.1.1.2); K13979 uncharacterized zinc-type alcohol dehydrogenase-like protein [EC:1.-.-.-] (db=KEGG) (RBH) B		#<TUKFG-332 instance frame in DORABASE[F] @ #x103450c192>	106696	105650					UNCLASSIFIED			
GKFG-1959	kra:Krad_1866	kra:Krad_1866 ATPase AAA; K13527 proteasome-associated ATPase (db=KEGG) (RBH) B		#<TUKFG-744 instance frame in DORABASE[F] @ #x1034512912>	1040522	1038981					UNCLASSIFIED			
GKFG-1958	cga:Celgi_1839	cga:Celgi_1839 hypothetical protein; K13571 proteasome accessory factor A [EC:6.3.2.-] (db=KEGG) (RBH) B		#<TUKFG-744 instance frame in DORABASE[F] @ #x1034512912>	1038972	1037371					UNCLASSIFIED			
GKFG-1957	pupylate_cterm:	pupylate_cterm: ubiquitin-like protein (db=HMMTigr db_id=TIGR03687 from=28 to=60 evalue=1.4e-12 interpro_id=IPR008515 interpro_description=Ubiquitin-like, Pup) (IPRSCAN) D		#<TUKFG-744 instance frame in DORABASE[F] @ #x1034512912>	1037343	1037161					UNCLASSIFIED			
GKFG-1956	bsd:BLASA_2671	bsd:BLASA_2671 pafA; pup--protein ligase; K13571 proteasome accessory factor A [EC:6.3.2.-] (db=KEGG) (RBH) B		#<TUKFG-744 instance frame in DORABASE[F] @ #x1034512912>	1037157	1035775					UNCLASSIFIED			
GKFG-1955	Putative	Putative uncharacterized protein n=1 Tax=Actinomyces coleocanis DSM 15436 RepID=C0W0L5_9ACTO (db=UNIREF evalue=2.4e-30 bit_score=139.0 identity=27.6 coverage=90.02849002849003) (BLAST) C		#<TUKFG-744 instance frame in DORABASE[F] @ #x1034512912>	1035778	1034726					UNCLASSIFIED			
GKFG-1954	bcv:Bcav_2235	bcv:Bcav_2235 Imidazole glycerol phosphate synthase cyclase subunit; K02500 cyclase [EC:4.1.3.-] (db=KEGG) (RBH) B		#<TUKFG-743 instance frame in DORABASE[F] @ #x10345128d2>	1034581	1033811					UNCLASSIFIED			
GKFG-1953	hisI;	hisI; phosphoribosyl-AMP cyclohydrolase; K01496 phosphoribosyl-AMP cyclohydrolase [EC:3.5.4.19] (db=KEGG evalue=0.0 bit_score=190.0 identity=79.5 coverage=81.75182481751825) (BLAST) C		#<TUKFG-743 instance frame in DORABASE[F] @ #x10345128d2>	1033814	1033404					UNCLASSIFIED			
GKFG-1952	UniRef90_E8JFA8	UniRef90_E8JFA8 Indole-3-glycerol phosphate synthase n=1 Tax=Actinomyces sp. oral taxon 178 str. F0338 RepID=E8JFA8_9ACTO (db=UNIREF) (RBH) B		#<TUKFG-743 instance frame in DORABASE[F] @ #x10345128d2>	1033350	1032508					UNCLASSIFIED			
GKFG-1951	UniRef90_E6KQ04	UniRef90_E6KQ04 Prolipoprotein diacylglyceryl transferase n=1 Tax=Actinomyces sp. oral taxon 180 str. F0310 RepID=E6KQ04_9ACTO (db=UNIREF) (RBH) B		#<TUKFG-743 instance frame in DORABASE[F] @ #x10345128d2>	1032496	1031624					UNCLASSIFIED			
GKFG-1950	bcv:Bcav_2215	bcv:Bcav_2215 pyruvate kinase (EC:2.7.1.40); K00873 pyruvate kinase [EC:2.7.1.40] (db=KEGG) (RBH) B		#<TUKFG-743 instance frame in DORABASE[F] @ #x10345128d2>	1031548	1030124					UNCLASSIFIED			
GKFG-1949	gvh:HMPREF9231_0149	gvh:HMPREF9231_0149 rbsK; ribokinase (EC:2.7.1.15); K00852 ribokinase [EC:2.7.1.15] (db=KEGG) (RBH) B		#<TUKFG-331 instance frame in DORABASE[F] @ #x103450c152>	105262	104360					UNCLASSIFIED			
GKFG-1948	1029624..1029830	1029624..1029830 - ( gc_cont=0.531) (GENE) E		#<TUKFG-742 instance frame in DORABASE[F] @ #x1034512892>	1029830	1029624					UNCLASSIFIED			
GKFG-1947	toxin-antitoxin	toxin-antitoxin system (db=KEGG evalue=2.9e-13 bit_score=80.0 identity=36.5 coverage=96.93877551020408) (BLAST) C		#<TUKFG-741 instance frame in DORABASE[F] @ #x1034512852>	1029231	1028938					UNCLASSIFIED			
GKFG-1946	plasmid	plasmid stabilization system (db=KEGG evalue=2.1e-12 bit_score=77.0 identity=37.4 coverage=87.5) (BLAST) C		#<TUKFG-741 instance frame in DORABASE[F] @ #x1034512852>	1028937	1028602					UNCLASSIFIED			
GKFG-1945	nitroreductase	nitroreductase (EC:1.-.-.-) (db=KEGG evalue=9.5e-36 bit_score=155.0 identity=45.6 coverage=96.55172413793103) (BLAST) C		#<TUKFG-741 instance frame in DORABASE[F] @ #x1034512852>	1028580	1028059					UNCLASSIFIED			
GKFG-1944	bcv:Bcav_2184	bcv:Bcav_2184 excinuclease ABC subunit B; K03702 excinuclease ABC subunit B (db=KEGG) (RBH) B		#<TUKFG-740 instance frame in DORABASE[F] @ #x1034512812>	1027796	1025703					UNCLASSIFIED			
GKFG-1943	bcv:Bcav_1945	bcv:Bcav_1945 P-type HAD superfamily ATPase; K01552 [EC:3.6.3.-] (db=KEGG) (RBH) B		#<TUKFG-739 instance frame in DORABASE[F] @ #x10345127d2>	1025374	1023083					UNCLASSIFIED			
GKFG-1942	mcu:HMPREF0573_11680	mcu:HMPREF0573_11680 putative tellurium resistance protein; K05794 tellurite resistance protein TerC (db=KEGG) (RBH) B		#<TUKFG-738 instance frame in DORABASE[F] @ #x1034512792>	1022955	1021912					UNCLASSIFIED			
GKFG-1941	UniRef90_D4U0I3	UniRef90_D4U0I3 NMT1/THI5 like protein n=2 Tax=Actinomyces odontolyticus RepID=D4U0I3_9ACTO (db=UNIREF) (RBH) B		#<TUKFG-737 instance frame in DORABASE[F] @ #x1034512752>	1021832	1020918					UNCLASSIFIED			
GKFG-1940	ABC	ABC transporter; K15600 putative hydroxymethylpyrimidine transport system ATP-binding protein (db=KEGG evalue=0.0 bit_score=215.0 identity=47.6 coverage=80.66914498141264) (BLAST) C		#<TUKFG-737 instance frame in DORABASE[F] @ #x1034512752>	1020927	1020121					UNCLASSIFIED			
GKFG-1939	ABC	ABC transporter permease; K15599 putative hydroxymethylpyrimidine transport system permease protein (db=KEGG evalue=0.0 bit_score=195.0 identity=42.4 coverage=92.0) (BLAST) C		#<TUKFG-737 instance frame in DORABASE[F] @ #x1034512752>	1020124	1019375					UNCLASSIFIED			
GKFG-1938	gvh:HMPREF9231_0150	gvh:HMPREF9231_0150 hypothetical protein (db=KEGG) (RBH) B		#<TUKFG-331 instance frame in DORABASE[F] @ #x103450c152>	104357	103335					UNCLASSIFIED			
GKFG-1937	ABC	ABC transporter substrate-binding protein; K15598 putative hydroxymethylpyrimidine transport system substrate-binding protein (db=KEGG evalue=0.0 bit_score=248.0 identity=39.1 coverage=96.22093023255815) (BLAST) C		#<TUKFG-737 instance frame in DORABASE[F] @ #x1034512752>	1019378	1018347					UNCLASSIFIED			
GKFG-1936	phosphotransferase	phosphotransferase enzyme family protein (db=KEGG evalue=0.0 bit_score=197.0 identity=28.8 coverage=97.35449735449735) (BLAST) C		#<TUKFG-737 instance frame in DORABASE[F] @ #x1034512752>	1018359	1017226					UNCLASSIFIED			
GKFG-1935	mph:MLP_43610	mph:MLP_43610 putative M18 family aminopeptidase (EC:3.4.11.-); K01267 aspartyl aminopeptidase [EC:3.4.11.21] (db=KEGG) (RBH) B		#<TUKFG-736 instance frame in DORABASE[F] @ #x1034512712>	1016958	1015681					UNCLASSIFIED			
GKFG-1934	coiled-coil	coiled-coil (db=Coil db_id=coil from=220 to=264 evalue=NA) (IPRSCAN) D		#<TUKFG-735 instance frame in DORABASE[F] @ #x10345126d2>	1015594	1014539					UNCLASSIFIED			
GKFG-1933	serine	serine O-acetyltransferase (EC:2.3.1.30); K00640 serine O-acetyltransferase [EC:2.3.1.30] (db=KEGG evalue=0.0 bit_score=230.0 identity=59.6 coverage=79.65367965367966) (BLAST) C		#<TUKFG-734 instance frame in DORABASE[F] @ #x1034512692>	1014373	1013681					UNCLASSIFIED			
GKFG-1932	ckp:ckrop_0419	ckp:ckrop_0419 Cysteine synthase (EC:2.5.1.47); K01738 cysteine synthase A [EC:2.5.1.47] (db=KEGG) (RBH) B		#<TUKFG-734 instance frame in DORABASE[F] @ #x1034512692>	1013672	1012737					UNCLASSIFIED			
GKFG-1931	Cgl2126;	Cgl2126; hypothetical protein (db=KEGG evalue=1.3e-42 bit_score=178.0 identity=47.4 coverage=89.52380952380953) (BLAST) C		#<TUKFG-733 instance frame in DORABASE[F] @ #x1034512652>	1012327	1011698					UNCLASSIFIED			
GKFG-1929	hypothetical	hypothetical protein (db=KEGG evalue=6.5e-10 bit_score=70.0 identity=23.5 coverage=95.35714285714286) (BLAST) C		#<TUKFG-732 instance frame in DORABASE[F] @ #x1034512612>	1011168	1010329					UNCLASSIFIED			
GKFG-1928	ABC	ABC transporter ATP-binding protein; K01990 ABC-2 type transport system ATP-binding protein (db=KEGG evalue=0.0 bit_score=258.0 identity=52.9 coverage=83.7037037037037) (BLAST) C		#<TUKFG-732 instance frame in DORABASE[F] @ #x1034512612>	1010332	1009523					UNCLASSIFIED			
GKFG-1927	gvh:HMPREF9231_0151	gvh:HMPREF9231_0151 fucP; L-fucose:H+ symporter permease; K02429 MFS transporter, FHS family, L-fucose permease (db=KEGG) (RBH) B		#<TUKFG-331 instance frame in DORABASE[F] @ #x103450c152>	103335	102430					UNCLASSIFIED			
GKFG-1926	GntR-family	GntR-family transcriptional regulator (db=KEGG evalue=3.0e-23 bit_score=113.0 identity=47.0 coverage=93.54838709677419) (BLAST) C		#<TUKFG-732 instance frame in DORABASE[F] @ #x1034512612>	1009530	1009159					UNCLASSIFIED			
GKFG-1925	cdb:CDBH8_2124	cdb:CDBH8_2124 ABC transporter inner membrane protein (db=KEGG) (RBH) B		#<TUKFG-731 instance frame in DORABASE[F] @ #x10345125d2>	1008526	1007747					UNCLASSIFIED			
GKFG-1924	cdb:CDBH8_2125	cdb:CDBH8_2125 ccmA; phosphate import ATP-binding protein (EC:3.6.3.27) (db=KEGG) (RBH) B		#<TUKFG-731 instance frame in DORABASE[F] @ #x10345125d2>	1007750	1006917					UNCLASSIFIED			
GKFG-1923	hypothetical	hypothetical protein (db=KEGG evalue=0.0 bit_score=210.0 identity=95.4 coverage=98.1651376146789) (BLAST) C		#<TUKFG-731 instance frame in DORABASE[F] @ #x10345125d2>	1006914	1006588					UNCLASSIFIED			
GKFG-1922	cdb:CDBH8_2126	cdb:CDBH8_2126 hypothetical protein (db=KEGG) (RBH) B		#<TUKFG-731 instance frame in DORABASE[F] @ #x10345125d2>	1006591	1005896					UNCLASSIFIED			
GKFG-1921	hypothetical	hypothetical protein; K10947 PadR family transcriptional regulator, regulatory protein PadR (db=KEGG evalue=0.0 bit_score=209.0 identity=95.4 coverage=98.1651376146789) (BLAST) C		#<TUKFG-731 instance frame in DORABASE[F] @ #x10345125d2>	1005896	1005570					UNCLASSIFIED			
GKFG-1920	hypothetical	hypothetical protein (db=KEGG evalue=1.5e-15 bit_score=87.0 identity=65.6 coverage=96.7741935483871) (BLAST) C		#<TUKFG-730 instance frame in DORABASE[F] @ #x1034512592>	1005209	1005024					UNCLASSIFIED			
GKFG-1919	putative	putative acyl-CoA thioester hydrolase (EC:3.1.2.2) (db=KEGG evalue=0.0 bit_score=210.0 identity=73.2 coverage=95.8041958041958) (BLAST) C		#<TUKFG-729 instance frame in DORABASE[F] @ #x1034512552>	1004813	1004385					UNCLASSIFIED			
GKFG-1918	transmembrane_regions	transmembrane_regions (db=TMHMM db_id=tmhmm from=5 to=24) (IPRSCAN) D		#<TUKFG-728 instance frame in DORABASE[F] @ #x1034512512>	1004069	1003821					UNCLASSIFIED			
GKFG-1917	transmembrane_regions	transmembrane_regions (db=TMHMM db_id=tmhmm from=4 to=26) (IPRSCAN) D		#<TUKFG-727 instance frame in DORABASE[F] @ #x10345124d2>	1003583	1003152					UNCLASSIFIED			
GKFG-1916	deoC;	deoC; deoxyribose-phosphate aldolase (EC:4.1.2.4); K01619 deoxyribose-phosphate aldolase [EC:4.1.2.4] (db=KEGG evalue=0.0 bit_score=292.0 identity=67.7 coverage=99.08256880733946) (BLAST) C		#<TUKFG-331 instance frame in DORABASE[F] @ #x103450c152>	101909	101256					UNCLASSIFIED			
GKFG-1915	hypothetical	hypothetical protein; K01483 ureidoglycolate hydrolase [EC:3.5.3.19] (db=KEGG evalue=0.0 bit_score=281.0 identity=76.5 coverage=98.21428571428571) (BLAST) C		#<TUKFG-281 instance frame in DORABASE[F] @ #x103450b9f2>	6058	5555					UNCLASSIFIED			
GKFG-1914	DNA	DNA recombinase (db=KEGG evalue=8.4e-08 bit_score=61.0 identity=59.6 coverage=58.97435897435898) (BLAST) C		#<TUKFG-726 instance frame in DORABASE[F] @ #x1034512492>	1002988	1002755					UNCLASSIFIED			
GKFG-1913	UniRef90_D0YRX0	UniRef90_D0YRX0 Putative uncharacterized protein n=2 Tax=Mobiluncus mulieris RepID=D0YRX0_9ACTO (db=UNIREF) (RBH) B		#<TUKFG-725 instance frame in DORABASE[F] @ #x1034512452>	1002435	1001755					UNCLASSIFIED			
GKFG-1912	hypothetical	hypothetical protein (db=KEGG evalue=0.0 bit_score=236.0 identity=38.3 coverage=91.91616766467065) (BLAST) C		#<TUKFG-725 instance frame in DORABASE[F] @ #x1034512452>	1001745	1000744					UNCLASSIFIED			
GKFG-1911	PROKAR_LIPOPROTEIN	PROKAR_LIPOPROTEIN (db=ProfileScan db_id=PS51257 from=1 to=27 evalue=6.0) (IPRSCAN) D		#<TUKFG-724 instance frame in DORABASE[F] @ #x1034512412>	1000161	998905					UNCLASSIFIED			
GKFG-1910	hypothetical	hypothetical protein (db=KEGG evalue=8.7e-27 bit_score=126.0 identity=33.3 coverage=93.87755102040816) (BLAST) C		#<TUKFG-724 instance frame in DORABASE[F] @ #x1034512412>	998900	998166					UNCLASSIFIED			
GKFG-1909	seg	seg (db=Seg db_id=seg from=111 to=126) (IPRSCAN) D		#<TUKFG-723 instance frame in DORABASE[F] @ #x10345123d2>	997471	996773					UNCLASSIFIED			
GKFG-1908	996553..996765	996553..996765 + ( gc_cont=0.465) (GENE) E		#<TUKFG-723 instance frame in DORABASE[F] @ #x10345123d2>	996765	996553					UNCLASSIFIED			
GKFG-1907	hypothetical	hypothetical protein (db=KEGG evalue=3.9e-16 bit_score=89.0 identity=65.6 coverage=96.7741935483871) (BLAST) C		#<TUKFG-722 instance frame in DORABASE[F] @ #x1034512392>	996474	996289					UNCLASSIFIED			
GKFG-1906	mcu:HMPREF0573_11357	mcu:HMPREF0573_11357 putative acyl-CoA thioester hydrolase (EC:3.1.2.2) (db=KEGG) (RBH) B		#<TUKFG-722 instance frame in DORABASE[F] @ #x1034512392>	996292	995669					UNCLASSIFIED			
GKFG-1905	hypothetical	hypothetical protein (db=KEGG evalue=2.3e-12 bit_score=75.0 identity=77.5 coverage=92.85714285714286) (BLAST) C		#<TUKFG-722 instance frame in DORABASE[F] @ #x1034512392>	995672	995547					UNCLASSIFIED			
GKFG-1904	gvh:HMPREF9231_0153	gvh:HMPREF9231_0153 sugar-binding domain-containing protein; K05346 deoxyribonucleoside regulator (db=KEGG) (RBH) B		#<TUKFG-330 instance frame in DORABASE[F] @ #x103450c112>	101143	100166					UNCLASSIFIED			
GKFG-1903	hypothetical	hypothetical protein (db=KEGG evalue=0.0 bit_score=211.0 identity=80.5 coverage=92.95774647887323) (BLAST) C		#<TUKFG-721 instance frame in DORABASE[F] @ #x1034512352>	995478	995053					UNCLASSIFIED			
GKFG-1902	phi13	phi13 family phage major tail protein (db=KEGG evalue=0.0 bit_score=318.0 identity=92.0 coverage=92.5531914893617) (BLAST) C		#<TUKFG-720 instance frame in DORABASE[F] @ #x1034512312>	994958	994395					UNCLASSIFIED			
GKFG-1901	mcu:HMPREF0573_11232	mcu:HMPREF0573_11232 vanZ; VanZ family protein (db=KEGG) (RBH) B		#<TUKFG-719 instance frame in DORABASE[F] @ #x10345122d2>	994313	993822					UNCLASSIFIED			
GKFG-1900	mcu:HMPREF0573_11359	mcu:HMPREF0573_11359 TetR family transcriptional regulator (db=KEGG) (RBH) B		#<TUKFG-718 instance frame in DORABASE[F] @ #x1034512292>	993509	992871					UNCLASSIFIED			
GKFG-1899	mcu:HMPREF0573_11360	mcu:HMPREF0573_11360 major facilitator transporter (db=KEGG) (RBH) B		#<TUKFG-717 instance frame in DORABASE[F] @ #x1034512252>	992714	991491					UNCLASSIFIED			
GKFG-1898	hypothetical	hypothetical protein (db=KEGG evalue=4.0e-21 bit_score=107.0 identity=30.0 coverage=95.27896995708154) (BLAST) C		#<TUKFG-716 instance frame in DORABASE[F] @ #x1034512212>	991329	990631					UNCLASSIFIED			
GKFG-1897	hypothetical	hypothetical protein (db=KEGG evalue=4.2e-41 bit_score=173.0 identity=64.3 coverage=89.76377952755905) (BLAST) C		#<TUKFG-715 instance frame in DORABASE[F] @ #x10345121d2>	990469	990089					UNCLASSIFIED			
GKFG-1896	transmembrane_regions	transmembrane_regions (db=TMHMM db_id=tmhmm from=228 to=250) (IPRSCAN) D		#<TUKFG-715 instance frame in DORABASE[F] @ #x10345121d2>	990079	989312					UNCLASSIFIED			
GKFG-1895	lipoprotein	lipoprotein (db=KEGG evalue=6.9e-37 bit_score=159.0 identity=45.1 coverage=75.52742616033755) (BLAST) C		#<TUKFG-715 instance frame in DORABASE[F] @ #x10345121d2>	989328	988618					UNCLASSIFIED			
GKFG-1894	transmembrane_regions	transmembrane_regions (db=TMHMM db_id=tmhmm from=21 to=43) (IPRSCAN) D		#<TUKFG-714 instance frame in DORABASE[F] @ #x1034512192>	988494	988126					UNCLASSIFIED			
GKFG-1893	seg	seg (db=Seg db_id=seg from=54 to=74) (IPRSCAN) D		#<TUKFG-329 instance frame in DORABASE[F] @ #x103450c0d2>	99936	99712					UNCLASSIFIED			
GKFG-1892	mcu:HMPREF0573_10761	mcu:HMPREF0573_10761 ABC transporter ATP-binding protein/membrane protein; K06147 ATP-binding cassette, subfamily B, bacterial (db=KEGG) (RBH) B		#<TUKFG-713 instance frame in DORABASE[F] @ #x1034512152>	987989	986223					UNCLASSIFIED			
GKFG-1891	mcu:HMPREF0573_10762	mcu:HMPREF0573_10762 ABC transporter ATP-binding protein/membrane protein; K06147 ATP-binding cassette, subfamily B, bacterial (db=KEGG) (RBH) B		#<TUKFG-713 instance frame in DORABASE[F] @ #x1034512152>	986221	984407					UNCLASSIFIED			
GKFG-1890	mcu:HMPREF0573_10763	mcu:HMPREF0573_10763 ABC transporter ATP-binding protein; K02006 cobalt/nickel transport system ATP-binding protein (db=KEGG) (RBH) B		#<TUKFG-713 instance frame in DORABASE[F] @ #x1034512152>	984393	982930					UNCLASSIFIED			
GKFG-1889	mcu:HMPREF0573_10764	mcu:HMPREF0573_10764 ABC transporter permease; K02008 cobalt/nickel transport system permease protein (db=KEGG) (RBH) B		#<TUKFG-713 instance frame in DORABASE[F] @ #x1034512152>	982933	982124					UNCLASSIFIED			
GKFG-1888	mcu:HMPREF0573_10765	mcu:HMPREF0573_10765 permease (db=KEGG) (RBH) B		#<TUKFG-713 instance frame in DORABASE[F] @ #x1034512152>	982124	981558					UNCLASSIFIED			
GKFG-1887	nca:Noca_4168	nca:Noca_4168 phosphoenolpyruvate carboxykinase (EC:4.1.1.32); K01596 phosphoenolpyruvate carboxykinase (GTP) [EC:4.1.1.32] (db=KEGG) (RBH) B		#<TUKFG-712 instance frame in DORABASE[F] @ #x1034512112>	981250	979403					UNCLASSIFIED			
GKFG-1886	hypothetical	hypothetical protein (db=KEGG evalue=5.2e-30 bit_score=135.0 identity=70.1 coverage=97.72727272727273) (BLAST) C		#<TUKFG-711 instance frame in DORABASE[F] @ #x10345120d2>	978751	978488					UNCLASSIFIED			
GKFG-1885	K(+)-uptake	K(+)-uptake system protein; K03499 trk system potassium uptake protein TrkA (db=KEGG evalue=3.1e-39 bit_score=167.0 identity=43.9 coverage=94.17040358744396) (BLAST) C		#<TUKFG-710 instance frame in DORABASE[F] @ #x1034512092>	978382	977714					UNCLASSIFIED			
GKFG-1883	transmembrane_regions	transmembrane_regions (db=TMHMM db_id=tmhmm from=5 to=24) (IPRSCAN) D		#<TUKFG-709 instance frame in DORABASE[F] @ #x1034512052>	976145	973617					UNCLASSIFIED			
GKFG-1882	pcn:TIB1ST10_03215	pcn:TIB1ST10_03215 oxidoreductase, zinc-binding dehydrogenase family protein (db=KEGG) (RBH) B		#<TUKFG-328 instance frame in DORABASE[F] @ #x103450c092>	99336	98293					UNCLASSIFIED			
GKFG-1881	C5_MTASE_2	C5_MTASE_2 (db=PatternScan db_id=PS00095 from=6 to=24 evalue=0.0 interpro_id=IPR018117 interpro_description=DNA methylase, C-5 cytosine-specific, active site GO=Molecular Function: DNA binding (GO:0003677), Biological Process: DNA methylation (GO:0006306)) (IPRSCAN) D		#<TUKFG-708 instance frame in DORABASE[F] @ #x1034512012>	973518	973339					UNCLASSIFIED			
GKFG-1880	FMR2;	FMR2; putative oxidoreductase related to nitroreductase; K07078 (db=KEGG evalue=0.0 bit_score=219.0 identity=56.5 coverage=94.87179487179486) (BLAST) C		#<TUKFG-707 instance frame in DORABASE[F] @ #x1034511fd2>	973199	972615					UNCLASSIFIED			
GKFG-1879	hypothetical	hypothetical protein (db=KEGG evalue=0.0 bit_score=289.0 identity=77.1 coverage=94.9438202247191) (BLAST) C		#<TUKFG-706 instance frame in DORABASE[F] @ #x1034511f92>	972276	971743					UNCLASSIFIED			
GKFG-1878	krh:KRH_18140	krh:KRH_18140 SNF2 family helicase (EC:3.6.1.-) (db=KEGG) (RBH) B		#<TUKFG-706 instance frame in DORABASE[F] @ #x1034511f92>	971792	969099					UNCLASSIFIED			
GKFG-1877	2-hydroxyhepta-2,4-diene-1,7-dioate	2-hydroxyhepta-2,4-diene-1,7-dioate isomerase (db=KEGG evalue=2.5e-37 bit_score=161.0 identity=35.1 coverage=97.6470588235294) (BLAST) C		#<TUKFG-705 instance frame in DORABASE[F] @ #x1034511f52>	969043	968279					UNCLASSIFIED			
GKFG-1876	UniRef90_C2KRN2	UniRef90_C2KRN2 Possible cystathionine beta-lyase n=4 Tax=Mobiluncus mulieris RepID=C2KRN2_9ACTO (db=UNIREF) (RBH) B		#<TUKFG-705 instance frame in DORABASE[F] @ #x1034511f52>	968248	967064					UNCLASSIFIED			
GKFG-1875	ahe:Arch_1100	ahe:Arch_1100 glutamyl-tRNA synthetase; K01885 glutamyl-tRNA synthetase [EC:6.1.1.17] (db=KEGG) (RBH) B		#<TUKFG-704 instance frame in DORABASE[F] @ #x1034511f12>	966917	965358					UNCLASSIFIED			
GKFG-1874	kra:Krad_0299	kra:Krad_0299 hisS; histidyl-tRNA synthetase (EC:6.1.1.21); K01892 histidyl-tRNA synthetase [EC:6.1.1.21] (db=KEGG) (RBH) B		#<TUKFG-704 instance frame in DORABASE[F] @ #x1034511f12>	964981	963677					UNCLASSIFIED			
GKFG-1873	mcu:HMPREF0573_10928	mcu:HMPREF0573_10928 nhaA; NhaA family sodium:proton (Na+:H+) antiporter; K03313 Na+:H+ antiporter, NhaA family (db=KEGG) (RBH) B		#<TUKFG-703 instance frame in DORABASE[F] @ #x1034511ed2>	963530	962157					UNCLASSIFIED			
GKFG-1872	hypothetical	hypothetical protein (db=KEGG evalue=0.0 bit_score=212.0 identity=38.8 coverage=96.32107023411372) (BLAST) C		#<TUKFG-702 instance frame in DORABASE[F] @ #x1034511e92>	961774	960878					UNCLASSIFIED			
GKFG-1871	hypothetical	hypothetical protein (db=KEGG evalue=0.0 bit_score=215.0 identity=36.3 coverage=91.66666666666666) (BLAST) C		#<TUKFG-327 instance frame in DORABASE[F] @ #x103450c052>	98196	97153					UNCLASSIFIED			
GKFG-1870	Acyl-CoA	Acyl-CoA N-acyltransferases (Nat) (db=superfamily db_id=SSF55729 from=1 to=149 evalue=7.9e-08 interpro_id=IPR016181 interpro_description=Acyl-CoA N-acyltransferase) (IPRSCAN) D		#<TUKFG-701 instance frame in DORABASE[F] @ #x1034511e52>	960806	960309					UNCLASSIFIED			
GKFG-1869	mcu:HMPREF0573_10933	mcu:HMPREF0573_10933 integral membrane protein (db=KEGG) (RBH) B		#<TUKFG-700 instance frame in DORABASE[F] @ #x1034511e12>	960201	958594					UNCLASSIFIED			
GKFG-1868	iva:Isova_2459	iva:Isova_2459 UDP pyrophosphate synthase (EC:2.5.1.31); K12503 short-chain Z-isoprenyl diphosphate synthase [EC:2.5.1.68] (db=KEGG) (RBH) B		#<TUKFG-700 instance frame in DORABASE[F] @ #x1034511e12>	958583	957819					UNCLASSIFIED			
GKFG-1867	Hly-III	Hly-III family protein; K11068 hemolysin III (db=KEGG evalue=0.0 bit_score=253.0 identity=52.6 coverage=96.1038961038961) (BLAST) C		#<TUKFG-699 instance frame in DORABASE[F] @ #x1034511dd2>	957669	956977					UNCLASSIFIED			
GKFG-1866	transcription	transcription elongation factor GreA; K03624 transcription elongation factor GreA (db=KEGG evalue=0.0 bit_score=190.0 identity=57.5 coverage=95.59748427672956) (BLAST) C		#<TUKFG-698 instance frame in DORABASE[F] @ #x1034511d92>	956838	956362					UNCLASSIFIED			
GKFG-1865	art:Arth_3495	art:Arth_3495 hypothetical protein (db=KEGG) (RBH) B		#<TUKFG-697 instance frame in DORABASE[F] @ #x1034511d52>	956316	954841					UNCLASSIFIED			
GKFG-1864	xseB;	xseB; exodeoxyribonuclease VII small subunit (EC:3.1.11.6); K03602 exodeoxyribonuclease VII small subunit [EC:3.1.11.6] (db=KEGG evalue=8.0e-13 bit_score=78.0 identity=54.7 coverage=84.72222222222221) (BLAST) C		#<TUKFG-697 instance frame in DORABASE[F] @ #x1034511d52>	954837	954622					UNCLASSIFIED			
GKFG-1863	mcu:HMPREF0573_10791	mcu:HMPREF0573_10791 xseA; exodeoxyribonuclease VII (EC:3.1.11.6); K03601 exodeoxyribonuclease VII large subunit [EC:3.1.11.6] (db=KEGG) (RBH) B		#<TUKFG-697 instance frame in DORABASE[F] @ #x1034511d52>	954612	953344					UNCLASSIFIED			
GKFG-1862	ahe:Arch_1499	ahe:Arch_1499 hydroxymethylbutenyl pyrophosphate reductase (EC:1.17.1.2); K03527 4-hydroxy-3-methylbut-2-enyl diphosphate reductase [EC:1.17.1.2] (db=KEGG) (RBH) B		#<TUKFG-697 instance frame in DORABASE[F] @ #x1034511d52>	953266	952262					UNCLASSIFIED			
GKFG-1861	esterase	esterase (db=KEGG evalue=5.6e-17 bit_score=94.0 identity=24.2 coverage=49.38775510204081) (BLAST) C		#<TUKFG-697 instance frame in DORABASE[F] @ #x1034511d52>	952253	950784					UNCLASSIFIED			
GKFG-1860	96994..97164	96994..97164 + ( gc_cont=0.468) (GENE) E		#<TUKFG-327 instance frame in DORABASE[F] @ #x103450c052>	97164	96994					UNCLASSIFIED			
GKFG-1859	mcu:HMPREF0573_10789	mcu:HMPREF0573_10789 GTP-binding protein; K06942 (db=KEGG) (RBH) B		#<TUKFG-696 instance frame in DORABASE[F] @ #x1034511d12>	950654	949575					UNCLASSIFIED			
GKFG-1858	UniRef90_C2CSY0	UniRef90_C2CSY0 Recombinase n=2 Tax=Corynebacterium RepID=C2CSY0_CORST (db=UNIREF) (RBH) B		#<TUKFG-695 instance frame in DORABASE[F] @ #x1034511cd2>	948961	948020					UNCLASSIFIED			
GKFG-1857	aai:AARI_29350	aai:AARI_29350 hsdM; type I restriction-modification system modification subunit (EC:2.1.1.72 3.1.21.3) (db=KEGG) (RBH) B		#<TUKFG-694 instance frame in DORABASE[F] @ #x1034511c92>	947670	945814					UNCLASSIFIED			
GKFG-1856	aai:AARI_29340	aai:AARI_29340 hsdS; type I restriction-modification system specificity subunit (EC:2.1.1.72 3.1.21.3) (db=KEGG) (RBH) B		#<TUKFG-694 instance frame in DORABASE[F] @ #x1034511c92>	945817	944837					UNCLASSIFIED			
GKFG-1855	UniRef90_D7W9Q6	UniRef90_D7W9Q6 Putative uncharacterized protein n=2 Tax=Corynebacterium genitalium ATCC 33030 RepID=D7W9Q6_9CORY (db=UNIREF) (RBH) B		#<TUKFG-693 instance frame in DORABASE[F] @ #x1034511c52>	944391	943339					UNCLASSIFIED			
GKFG-1854	Putative	Putative uncharacterized protein n=2 Tax=Corynebacterium genitalium ATCC 33030 RepID=D7W9Q5_9CORY (db=UNIREF evalue=1.2e-17 bit_score=94.0 identity=91.5 coverage=95.83333333333334) (BLAST) C		#<TUKFG-692 instance frame in DORABASE[F] @ #x1034511c12>	943176	943033					UNCLASSIFIED			
GKFG-1853	Single-strand	Single-strand binding protein n=2 Tax=Corynebacterium genitalium ATCC 33030 RepID=D7W9Q4_9CORY (db=UNIREF evalue=0.0 bit_score=258.0 identity=90.9 coverage=98.59154929577466) (BLAST) C		#<TUKFG-691 instance frame in DORABASE[F] @ #x1034511bd2>	942943	942518					UNCLASSIFIED			
GKFG-1852	seg	seg (db=Seg db_id=seg from=27 to=39) (IPRSCAN) D		#<TUKFG-690 instance frame in DORABASE[F] @ #x1034511b92>	942274	942041					UNCLASSIFIED			
GKFG-1851	UniRef90_D7WDV3	UniRef90_D7WDV3 ATP synthase F0 sector subunit B n=1 Tax=Corynebacterium genitalium ATCC 33030 RepID=D7WDV3_9CORY (db=UNIREF) (RBH) B		#<TUKFG-689 instance frame in DORABASE[F] @ #x1034511b52>	941948	940617					UNCLASSIFIED			
GKFG-1850	seg	seg (db=Seg db_id=seg from=136 to=147) (IPRSCAN) D		#<TUKFG-688 instance frame in DORABASE[F] @ #x1034511b12>	939906	939463					UNCLASSIFIED			
GKFG-1849	death-on-curing	death-on-curing family protein; K07341 death on curing protein (db=KEGG evalue=8.3e-29 bit_score=132.0 identity=51.7 coverage=89.84375) (BLAST) C		#<TUKFG-326 instance frame in DORABASE[F] @ #x103450c012>	96391	96008					UNCLASSIFIED			
GKFG-1848	Putative	Putative uncharacterized protein n=1 Tax=Corynebacterium genitalium ATCC 33030 RepID=D7WDV2_9CORY (db=UNIREF evalue=4.5e-14 bit_score=83.0 identity=66.7 coverage=59.0) (BLAST) C		#<TUKFG-687 instance frame in DORABASE[F] @ #x1034511ad2>	939069	938770					UNCLASSIFIED			
GKFG-1847	Putative	Putative uncharacterized protein n=1 Tax=Corynebacterium genitalium ATCC 33030 RepID=D7WDV0_9CORY (db=UNIREF evalue=9.5e-36 bit_score=155.0 identity=78.8 coverage=94.1747572815534) (BLAST) C		#<TUKFG-686 instance frame in DORABASE[F] @ #x1034511a92>	938598	938290					UNCLASSIFIED			
GKFG-1846	937760..938248	937760..938248 - ( gc_cont=0.558) (GENE) E		#<TUKFG-685 instance frame in DORABASE[F] @ #x1034511a52>	938248	937760					UNCLASSIFIED			
GKFG-1845	936843..937064	936843..937064 + ( gc_cont=0.486) (GENE) E		#<TUKFG-684 instance frame in DORABASE[F] @ #x1034511a12>	937064	936843					UNCLASSIFIED			
GKFG-1844	cjk:jk1436	cjk:jk1436 erm(X); 23S rRNA methyltransferase (db=KEGG) (RBH) B		#<TUKFG-683 instance frame in DORABASE[F] @ #x10345119d2>	936474	935620					UNCLASSIFIED			
GKFG-1843	hypothetical	hypothetical protein (db=KEGG evalue=1.2e-42 bit_score=178.0 identity=88.0 coverage=81.35593220338984) (BLAST) C		#<TUKFG-682 instance frame in DORABASE[F] @ #x1034511992>	935549	935196					UNCLASSIFIED			
GKFG-1842	XRE	XRE family transcriptional regulator (db=KEGG evalue=4.0e-34 bit_score=149.0 identity=70.0 coverage=98.01980198019803) (BLAST) C		#<TUKFG-681 instance frame in DORABASE[F] @ #x1034511952>	934791	934489					UNCLASSIFIED			
GKFG-1841	mml:MLC_0350	mml:MLC_0350 hypothetical protein; K07133 (db=KEGG) (RBH) B		#<TUKFG-680 instance frame in DORABASE[F] @ #x1034511912>	934195	932912					UNCLASSIFIED			
GKFG-1840	hypothetical	hypothetical protein; K09780 hypothetical protein (db=KEGG evalue=3.8e-10 bit_score=69.0 identity=35.0 coverage=95.83333333333334) (BLAST) C		#<TUKFG-679 instance frame in DORABASE[F] @ #x10345118d2>	932769	932482					UNCLASSIFIED			
GKFG-1839	ach:Achl_1520	ach:Achl_1520 tyrosine recombinase XerD; K04763 integrase/recombinase XerD (db=KEGG) (RBH) B		#<TUKFG-678 instance frame in DORABASE[F] @ #x1034511892>	932357	931404					UNCLASSIFIED			
GKFG-1838	Putative	Putative uncharacterized protein n=1 Tax=Actinomyces graevenitzii C83 RepID=G9PFZ2_9ACTO (db=UNIREF evalue=0.0 bit_score=284.0 identity=61.0 coverage=99.13793103448276) (BLAST) C		#<TUKFG-325 instance frame in DORABASE[F] @ #x103450bfd2>	95369	94674					UNCLASSIFIED			
GKFG-1837	bcv:Bcav_2156	bcv:Bcav_2156 Cobyrinic acid ac-diamide synthase; K03496 chromosome partitioning protein (db=KEGG) (RBH) B		#<TUKFG-677 instance frame in DORABASE[F] @ #x1034511852>	930871	930035					UNCLASSIFIED			
GKFG-1836	chromosome	chromosome segregation and condensation protein ScpA; K05896 segregation and condensation protein A (db=KEGG evalue=0.0 bit_score=225.0 identity=48.2 coverage=90.16949152542372) (BLAST) C		#<TUKFG-677 instance frame in DORABASE[F] @ #x1034511852>	930051	929167					UNCLASSIFIED			
GKFG-1835	condensin	condensin subunit ScpB; K06024 segregation and condensation protein B (db=KEGG evalue=2.9e-34 bit_score=150.0 identity=62.5 coverage=93.65079365079364) (BLAST) C		#<TUKFG-676 instance frame in DORABASE[F] @ #x1034511812>	928947	928570					UNCLASSIFIED			
GKFG-1834	pseudouridine	pseudouridine synthase; K06178 23S rRNA pseudouridine2605 synthase [EC:5.4.99.22] (db=KEGG evalue=0.0 bit_score=250.0 identity=56.3 coverage=81.25) (BLAST) C		#<TUKFG-675 instance frame in DORABASE[F] @ #x10345117d2>	928510	927647					UNCLASSIFIED			
GKFG-1833	bcv:Bcav_2151	bcv:Bcav_2151 prephenate dehydrogenase; K04517 prephenate dehydrogenase [EC:1.3.1.12] (db=KEGG) (RBH) B		#<TUKFG-675 instance frame in DORABASE[F] @ #x10345117d2>	927637	926507					UNCLASSIFIED			
GKFG-1832	cytidylate	cytidylate kinase (EC:2.7.4.14); K00945 cytidylate kinase [EC:2.7.4.14] (db=KEGG evalue=6.2e-42 bit_score=176.0 identity=55.4 coverage=79.32692307692307) (BLAST) C		#<TUKFG-675 instance frame in DORABASE[F] @ #x10345117d2>	926385	925762					UNCLASSIFIED			
GKFG-1831	small	small GTP-binding protein; K03977 GTP-binding protein (db=KEGG evalue=0.0 bit_score=202.0 identity=62.0 coverage=81.64251207729468) (BLAST) C		#<TUKFG-674 instance frame in DORABASE[F] @ #x1034511792>	925602	924982					UNCLASSIFIED			
GKFG-1830	iva:Isova_1504	iva:Isova_1504 GTP-binding protein engA; K03977 GTP-binding protein (db=KEGG) (RBH) B		#<TUKFG-674 instance frame in DORABASE[F] @ #x1034511792>	924959	924120					UNCLASSIFIED			
GKFG-1829	putative	putative ethanolamine two-component response regulator; K07183 response regulator NasT (db=KEGG evalue=0.0 bit_score=269.0 identity=66.8 coverage=98.52216748768473) (BLAST) C		#<TUKFG-673 instance frame in DORABASE[F] @ #x1034511752>	923749	923141					UNCLASSIFIED			
GKFG-1828	cfi:Celf_1839	cfi:Celf_1839 DNA polymerase I; K02335 DNA polymerase I [EC:2.7.7.7] (db=KEGG) (RBH) B		#<TUKFG-672 instance frame in DORABASE[F] @ #x1034511712>	923062	920399					UNCLASSIFIED			
GKFG-1827	AMP-dependent	AMP-dependent synthetase and ligase; K00666 fatty-acyl-CoA synthase [EC:6.2.1.-] (db=KEGG evalue=3.2e-18 bit_score=96.0 identity=45.3 coverage=88.67924528301887) (BLAST) C		#<TUKFG-324 instance frame in DORABASE[F] @ #x103450bf92>	93624	93307					UNCLASSIFIED			
GKFG-1825	transmembrane_regions	transmembrane_regions (db=TMHMM db_id=tmhmm from=108 to=130) (IPRSCAN) D		#<TUKFG-670 instance frame in DORABASE[F] @ #x1034511692>	918542	918051					UNCLASSIFIED			
GKFG-1824	transmembrane_regions	transmembrane_regions (db=TMHMM db_id=tmhmm from=20 to=42) (IPRSCAN) D		#<TUKFG-670 instance frame in DORABASE[F] @ #x1034511692>	918022	916463					UNCLASSIFIED			
GKFG-1823	coaE;	coaE; dephospho-CoA kinase (EC:2.7.1.24); K00859 dephospho-CoA kinase [EC:2.7.1.24] (db=KEGG evalue=1.4e-28 bit_score=132.0 identity=41.5 coverage=88.73873873873875) (BLAST) C		#<TUKFG-669 instance frame in DORABASE[F] @ #x1034511652>	916356	915691					UNCLASSIFIED			
GKFG-1822	hypothetical	hypothetical protein; K09125 hypothetical protein (db=KEGG evalue=0.0 bit_score=241.0 identity=57.6 coverage=82.18623481781377) (BLAST) C		#<TUKFG-668 instance frame in DORABASE[F] @ #x1034511612>	915364	914624					UNCLASSIFIED			
GKFG-1821	ahe:Arch_1786	ahe:Arch_1786 queuine tRNA-ribosyltransferase (EC:2.4.2.29); K00773 queuine tRNA-ribosyltransferase [EC:2.4.2.29] (db=KEGG) (RBH) B		#<TUKFG-668 instance frame in DORABASE[F] @ #x1034511612>	914637	913399					UNCLASSIFIED			
GKFG-1820	nfa:nfa2690	nfa:nfa2690 glutamyl-Q tRNA(Asp) synthetase; K01885 glutamyl-tRNA synthetase [EC:6.1.1.17] (db=KEGG) (RBH) B		#<TUKFG-668 instance frame in DORABASE[F] @ #x1034511612>	913363	912410					UNCLASSIFIED			
GKFG-1819	ahe:Arch_0813	ahe:Arch_0813 threonyl-tRNA synthetase; K01868 threonyl-tRNA synthetase [EC:6.1.1.3] (db=KEGG) (RBH) B		#<TUKFG-668 instance frame in DORABASE[F] @ #x1034511612>	912332	910323					UNCLASSIFIED			
GKFG-1818	histidine	histidine triad (HIT) protein (db=KEGG evalue=0.0 bit_score=249.0 identity=61.7 coverage=92.02127659574468) (BLAST) C		#<TUKFG-668 instance frame in DORABASE[F] @ #x1034511612>	910319	909756					UNCLASSIFIED			
GKFG-1817	CDP-alcohol	CDP-alcohol phosphatidyltransferase; K00995 CDP-diacylglycerol--glycerol-3-phosphate 3-phosphatidyltransferase [EC:2.7.8.5] (db=KEGG evalue=5.0e-44 bit_score=183.0 identity=49.7 coverage=95.1219512195122) (BLAST) C		#<TUKFG-668 instance frame in DORABASE[F] @ #x1034511612>	909742	909128					UNCLASSIFIED			
GKFG-1816	transcriptional	transcriptional regulator (db=KEGG evalue=0.0 bit_score=219.0 identity=52.1 coverage=94.08866995073892) (BLAST) C		#<TUKFG-323 instance frame in DORABASE[F] @ #x103450bf72>	93207	92599					UNCLASSIFIED			
GKFG-1815	lipid	lipid A biosynthesis acyltransferase; K02517 lipid A biosynthesis lauroyl acyltransferase [EC:2.3.1.-] (db=KEGG evalue=0.0 bit_score=200.0 identity=39.8 coverage=91.16719242902208) (BLAST) C		#<TUKFG-668 instance frame in DORABASE[F] @ #x1034511612>	909127	908177					UNCLASSIFIED			
GKFG-1814	cfl:Cfla_1787	cfl:Cfla_1787 group 1 glycosyl transferase; K08256 phosphatidylinositol alpha-mannosyltransferase [EC:2.4.1.57] (db=KEGG) (RBH) B		#<TUKFG-668 instance frame in DORABASE[F] @ #x1034511612>	908180	907050					UNCLASSIFIED			
GKFG-1813	membrane	membrane protein (db=KEGG evalue=0.0 bit_score=215.0 identity=35.4 coverage=78.52348993288591) (BLAST) C		#<TUKFG-667 instance frame in DORABASE[F] @ #x10345115d2>	906972	905632					UNCLASSIFIED			
GKFG-1812	NUDIX	NUDIX hydrolase (db=KEGG evalue=1.4e-35 bit_score=155.0 identity=42.8 coverage=89.79591836734694) (BLAST) C		#<TUKFG-667 instance frame in DORABASE[F] @ #x10345115d2>	905630	905043					UNCLASSIFIED			
GKFG-1811	mcu:HMPREF0573_11748	mcu:HMPREF0573_11748 hypothetical protein (db=KEGG) (RBH) B		#<TUKFG-666 instance frame in DORABASE[F] @ #x1034511592>	904953	904192					UNCLASSIFIED			
GKFG-1810	ruvC;	ruvC; crossover junction endodeoxyribonuclease (EC:3.1.22.4); K01159 crossover junction endodeoxyribonuclease RuvC [EC:3.1.22.4] (db=KEGG evalue=1.6e-32 bit_score=144.0 identity=58.1 coverage=90.69767441860465) (BLAST) C		#<TUKFG-666 instance frame in DORABASE[F] @ #x1034511592>	904182	903796					UNCLASSIFIED			
GKFG-1809	ruvC;	ruvC; crossover junction endodeoxyribonuclease (EC:3.1.22.4); K01159 crossover junction endodeoxyribonuclease RuvC [EC:3.1.22.4] (db=KEGG evalue=2.7e-18 bit_score=96.0 identity=58.5 coverage=89.77272727272727) (BLAST) C		#<TUKFG-666 instance frame in DORABASE[F] @ #x1034511592>	903779	903516					UNCLASSIFIED			
GKFG-1808	Holliday	Holliday junction DNA helicase subunit RuvA; K03550 holliday junction DNA helicase RuvA [EC:3.6.4.12] (db=KEGG evalue=0.0 bit_score=200.0 identity=49.3 coverage=98.0) (BLAST) C		#<TUKFG-666 instance frame in DORABASE[F] @ #x1034511592>	903476	902877					UNCLASSIFIED			
GKFG-1807	xce:Xcel_1668	xce:Xcel_1668 Holliday junction DNA helicase RuvB; K03551 holliday junction DNA helicase RuvB [EC:3.6.4.12] (db=KEGG) (RBH) B		#<TUKFG-666 instance frame in DORABASE[F] @ #x1034511592>	902867	901743					UNCLASSIFIED			
GKFG-1806	hypothetical	hypothetical protein; K03210 preprotein translocase subunit YajC (db=KEGG evalue=4.5e-15 bit_score=86.0 identity=35.3 coverage=88.19444444444444) (BLAST) C		#<TUKFG-665 instance frame in DORABASE[F] @ #x1034511552>	901695	901264					UNCLASSIFIED			
GKFG-1805	bde:BDP_0224	bde:BDP_0224 hypothetical protein (db=KEGG) (RBH) B		#<TUKFG-323 instance frame in DORABASE[F] @ #x103450bf72>	92568	91561					UNCLASSIFIED			
GKFG-1804	mcu:HMPREF0573_10587	mcu:HMPREF0573_10587 putative photosystem I biogenesis protein BtpA; K06971 (db=KEGG) (RBH) B		#<TUKFG-281 instance frame in DORABASE[F] @ #x103450b9f2>	5562	4795					UNCLASSIFIED			
GKFG-1803	cfi:Celf_2027	cfi:Celf_2027 protein-export membrane protein SecD; K03072 preprotein translocase subunit SecD (db=KEGG) (RBH) B		#<TUKFG-664 instance frame in DORABASE[F] @ #x1034511512>	901222	899339					UNCLASSIFIED			
GKFG-1802	mcu:HMPREF0573_11742	mcu:HMPREF0573_11742 secF; protein export protein SecF; K03074 preprotein translocase subunit SecF (db=KEGG) (RBH) B		#<TUKFG-664 instance frame in DORABASE[F] @ #x1034511512>	899342	898254					UNCLASSIFIED			
GKFG-1801	phosphoribosyltransferase	phosphoribosyltransferase (EC:2.4.2.7); K00759 adenine phosphoribosyltransferase [EC:2.4.2.7] (db=KEGG evalue=0.0 bit_score=207.0 identity=62.3 coverage=87.77777777777777) (BLAST) C		#<TUKFG-664 instance frame in DORABASE[F] @ #x1034511512>	898257	897718					UNCLASSIFIED			
GKFG-1800	bcv:Bcav_1999	bcv:Bcav_1999 (p)ppGpp synthetase I SpoT/RelA (EC:2.7.6.5); K00951 GTP pyrophosphokinase [EC:2.7.6.5] (db=KEGG) (RBH) B		#<TUKFG-664 instance frame in DORABASE[F] @ #x1034511512>	897634	895307					UNCLASSIFIED			
GKFG-1799	seg	seg (db=Seg db_id=seg from=175 to=186) (IPRSCAN) D		#<TUKFG-664 instance frame in DORABASE[F] @ #x1034511512>	895363	894773					UNCLASSIFIED			
GKFG-1798	Zn-dependent	Zn-dependent hydrolase (db=KEGG evalue=0.0 bit_score=200.0 identity=44.0 coverage=90.87301587301587) (BLAST) C		#<TUKFG-663 instance frame in DORABASE[F] @ #x10345114d2>	894682	893927					UNCLASSIFIED			
GKFG-1797	iva:Isova_1643	iva:Isova_1643 hypothetical protein (db=KEGG) (RBH) B		#<TUKFG-662 instance frame in DORABASE[F] @ #x1034511492>	893795	892455					UNCLASSIFIED			
GKFG-1796	pac:PPA0489	pac:PPA0489 UTP-glucose-1-phosphate uridylyltransferase (EC:2.7.7.9); K00963 UTP--glucose-1-phosphate uridylyltransferase [EC:2.7.7.9] (db=KEGG) (RBH) B		#<TUKFG-662 instance frame in DORABASE[F] @ #x1034511492>	892426	891047					UNCLASSIFIED			
GKFG-1795	ahe:Arch_0835	ahe:Arch_0835 DEAD/DEAH box helicase; K05592 ATP-dependent RNA helicase DeaD [EC:3.6.4.13] (db=KEGG) (RBH) B		#<TUKFG-661 instance frame in DORABASE[F] @ #x1034511452>	890924	889047					UNCLASSIFIED			
GKFG-1794	iva:Isova_1635	iva:Isova_1635 aspartyl-tRNA synthetase (EC:6.1.1.12); K01876 aspartyl-tRNA synthetase [EC:6.1.1.12] (db=KEGG) (RBH) B		#<TUKFG-660 instance frame in DORABASE[F] @ #x1034511412>	888881	887097					UNCLASSIFIED			
GKFG-1793	lipA;	lipA; lipoyl synthase (EC:2.8.1.8); K03644 lipoic acid synthetase [EC:2.8.1.8] (db=KEGG evalue=1.1e-08 bit_score=65.0 identity=55.9 coverage=50.0) (BLAST) C		#<TUKFG-322 instance frame in DORABASE[F] @ #x103450bf52>	91393	91058					UNCLASSIFIED			
GKFG-1792	cfl:Cfla_3205	cfl:Cfla_3205 bile acid:sodium symporter; K14347 solute carrier family 10 (sodium/bile acid cotransporter), member 7 (db=KEGG) (RBH) B		#<TUKFG-660 instance frame in DORABASE[F] @ #x1034511412>	887007	886039					UNCLASSIFIED			
GKFG-1791	hypothetical	hypothetical protein; K09780 hypothetical protein (db=KEGG evalue=2.6e-07 bit_score=60.0 identity=31.9 coverage=79.81651376146789) (BLAST) C		#<TUKFG-659 instance frame in DORABASE[F] @ #x10345113d2>	885930	885604					UNCLASSIFIED			
GKFG-1790	pyrroline-5-carboxylate	pyrroline-5-carboxylate reductase; K00286 pyrroline-5-carboxylate reductase [EC:1.5.1.2] (db=KEGG evalue=0.0 bit_score=208.0 identity=42.0 coverage=97.79411764705883) (BLAST) C		#<TUKFG-659 instance frame in DORABASE[F] @ #x10345113d2>	885509	884694					UNCLASSIFIED			
GKFG-1789	mcu:HMPREF0573_11540	mcu:HMPREF0573_11540 ileS2; isoleucine--tRNA ligase (EC:6.1.1.5); K01870 isoleucyl-tRNA synthetase [EC:6.1.1.5] (db=KEGG) (RBH) B		#<TUKFG-659 instance frame in DORABASE[F] @ #x10345113d2>	884411	881145					UNCLASSIFIED			
GKFG-1788	deoR1;	deoR1; transcriptional regulator (db=KEGG evalue=0.0 bit_score=198.0 identity=44.5 coverage=90.0) (BLAST) C		#<TUKFG-659 instance frame in DORABASE[F] @ #x10345113d2>	881048	880269					UNCLASSIFIED			
GKFG-1787	pfr:PFREUD_00770	pfr:PFREUD_00770 gpsA; glycerol-3-phosphate dehydrogenase [NAD(P)+] (EC:1.1.1.94); K00057 glycerol-3-phosphate dehydrogenase (NAD(P)+) [EC:1.1.1.94] (db=KEGG) (RBH) B		#<TUKFG-659 instance frame in DORABASE[F] @ #x10345113d2>	880276	879230					UNCLASSIFIED			
GKFG-1786	pad:TIIST44_04730	pad:TIIST44_04730 xylulokinase; K00854 xylulokinase [EC:2.7.1.17] (db=KEGG) (RBH) B		#<TUKFG-659 instance frame in DORABASE[F] @ #x10345113d2>	879214	877640					UNCLASSIFIED			
GKFG-1785	mcu:HMPREF0573_10184	mcu:HMPREF0573_10184 putative tetrahydrofolate synthase; K11754 dihydrofolate synthase / folylpolyglutamate synthase [EC:6.3.2.12 6.3.2.17] (db=KEGG) (RBH) B		#<TUKFG-658 instance frame in DORABASE[F] @ #x1034511392>	877407	875713					UNCLASSIFIED			
GKFG-1784	Ribonuclease	Ribonuclease H-like (db=superfamily db_id=SSF53098 from=2 to=137 evalue=9.1e-11 interpro_id=IPR012337 interpro_description=Ribonuclease H-like domain GO=Molecular Function: nucleic acid binding (GO:0003676)) (IPRSCAN) D		#<TUKFG-658 instance frame in DORABASE[F] @ #x1034511392>	875656	874634					UNCLASSIFIED			
GKFG-1783	tcu:Tcur_3093	tcu:Tcur_3093 2-oxoglutarate dehydrogenase, E2 component, dihydrolipoamide succinyltransferase; K00658 2-oxoglutarate dehydrogenase E2 component (dihydrolipoamide succinyltransferase) [EC:2.3.1.61] (db=KEGG) (RBH) B		#<TUKFG-657 instance frame in DORABASE[F] @ #x1034511352>	874432	873623					UNCLASSIFIED			
GKFG-1782	90482..90994	90482..90994 - ( gc_cont=0.517) (GENE) E		#<TUKFG-321 instance frame in DORABASE[F] @ #x103450bf32>	90994	90482					UNCLASSIFIED			
GKFG-1781	jde:Jden_1475	jde:Jden_1475 dihydrolipoamide dehydrogenase; K00382 dihydrolipoamide dehydrogenase [EC:1.8.1.4] (db=KEGG) (RBH) B		#<TUKFG-657 instance frame in DORABASE[F] @ #x1034511352>	872393	871026					UNCLASSIFIED			
GKFG-1780	transmembrane_regions	transmembrane_regions (db=TMHMM db_id=tmhmm from=27 to=49) (IPRSCAN) D		#<TUKFG-656 instance frame in DORABASE[F] @ #x1034511312>	870665	870300					UNCLASSIFIED			
GKFG-1779	tRNA/rRNA	tRNA/rRNA methyltransferase (SpoU); K03216 tRNA (cytidine/uridine-2'-O-)-methyltransferase [EC:2.1.1.207] (db=KEGG evalue=0.0 bit_score=199.0 identity=62.4 coverage=96.73202614379085) (BLAST) C		#<TUKFG-656 instance frame in DORABASE[F] @ #x1034511312>	870303	869845					UNCLASSIFIED			
GKFG-1778	phospholipid-binding	phospholipid-binding protein, PBP family; K06910 (db=KEGG evalue=0.0 bit_score=226.0 identity=58.3 coverage=97.19101123595506) (BLAST) C		#<TUKFG-655 instance frame in DORABASE[F] @ #x10345112d2>	869712	869179					UNCLASSIFIED			
GKFG-1777	cur:cur_0492	cur:cur_0492 surB; cell surface protein (db=KEGG) (RBH) B		#<TUKFG-654 instance frame in DORABASE[F] @ #x1034511292>	868978	864743					UNCLASSIFIED			
GKFG-1776	pfr:PFREUD_01260	pfr:PFREUD_01260 hsdM1; type I restriction-modification system DNA methylase (EC:2.1.1.72); K03427 type I restriction enzyme M protein [EC:2.1.1.72] (db=KEGG) (RBH) B		#<TUKFG-653 instance frame in DORABASE[F] @ #x1034511252>	864403	862826					UNCLASSIFIED			
GKFG-1775	cdh:CDB402_2012	cdh:CDB402_2012 hypothetical protein (db=KEGG) (RBH) B		#<TUKFG-652 instance frame in DORABASE[F] @ #x1034511212>	862680	861763					UNCLASSIFIED			
GKFG-1774	type	type I restriction-modification system specificity determinant; K01154 type I restriction enzyme, S subunit [EC:3.1.21.3] (db=KEGG evalue=0.0 bit_score=252.0 identity=56.7 coverage=94.95412844036697) (BLAST) C		#<TUKFG-651 instance frame in DORABASE[F] @ #x10345111d2>	861515	860862					UNCLASSIFIED			
GKFG-1773	type	type I restriction-modification system specificity protein; K01154 type I restriction enzyme, S subunit [EC:3.1.21.3] (db=KEGG evalue=1.4e-44 bit_score=184.0 identity=69.8 coverage=98.4251968503937) (BLAST) C		#<TUKFG-650 instance frame in DORABASE[F] @ #x1034511192>	860659	860279					UNCLASSIFIED			
GKFG-1772	nca:Noca_1107	nca:Noca_1107 HsdR family type I site-specific deoxyribonuclease; K01153 type I restriction enzyme, R subunit [EC:3.1.21.3] (db=KEGG) (RBH) B		#<TUKFG-649 instance frame in DORABASE[F] @ #x1034511152>	859780	856775					UNCLASSIFIED			
GKFG-1771	putative	putative phosphoglycerate mutase (EC:5.4.2.1); K15634 probable phosphoglycerate mutase [EC:5.4.2.1] (db=KEGG evalue=0.0 bit_score=193.0 identity=47.8 coverage=94.41860465116278) (BLAST) C		#<TUKFG-320 instance frame in DORABASE[F] @ #x103450bf12>	90379	89735					UNCLASSIFIED			
GKFG-1770	surA;	surA; cell surface protein (db=KEGG evalue=5.2e-21 bit_score=108.0 identity=32.2 coverage=41.65067178502879) (BLAST) C		#<TUKFG-648 instance frame in DORABASE[F] @ #x1034511112>	856679	855117					UNCLASSIFIED			
GKFG-1769	transposase-like	transposase-like protein (db=KEGG evalue=3.4e-42 bit_score=176.0 identity=76.1 coverage=96.49122807017544) (BLAST) C		#<TUKFG-647 instance frame in DORABASE[F] @ #x10345110d2>	854948	854607					UNCLASSIFIED			
GKFG-1768	lambda	lambda repressor-like DNA-binding domains (db=superfamily db_id=SSF47413 from=1 to=68 evalue=8.5e-14 interpro_id=IPR010982 interpro_description=Lambda repressor-like, DNA-binding GO=Molecular Function: DNA binding (GO:0003677)) (IPRSCAN) D		#<TUKFG-646 instance frame in DORABASE[F] @ #x1034511092>	854301	853966					UNCLASSIFIED			
GKFG-1767	hypothetical	hypothetical protein (db=KEGG evalue=4.3e-21 bit_score=107.0 identity=31.5 coverage=90.4) (BLAST) C		#<TUKFG-646 instance frame in DORABASE[F] @ #x1034511092>	853969	853220					UNCLASSIFIED			
GKFG-1766	RelE	RelE family toxin-antitoxin system toxin protein (db=KEGG evalue=1.7e-23 bit_score=114.0 identity=56.7 coverage=94.68085106382979) (BLAST) C		#<TUKFG-645 instance frame in DORABASE[F] @ #x1034511052>	853082	852801					UNCLASSIFIED			
GKFG-1765	RelB/DinJ	RelB/DinJ family addiction module antitoxin; K07473 DNA-damage-inducible protein J (db=KEGG evalue=4.6e-29 bit_score=132.0 identity=70.0 coverage=96.73913043478261) (BLAST) C		#<TUKFG-645 instance frame in DORABASE[F] @ #x1034511052>	852804	852529					UNCLASSIFIED			
GKFG-1764	seg	seg (db=Seg db_id=seg from=19 to=35) (IPRSCAN) D		#<TUKFG-644 instance frame in DORABASE[F] @ #x1034511012>	852467	852300					UNCLASSIFIED			
GKFG-1763	seg	seg (db=Seg db_id=seg from=25 to=34) (IPRSCAN) D		#<TUKFG-643 instance frame in DORABASE[F] @ #x1034510fd2>	852119	851553					UNCLASSIFIED			
GKFG-1762	850915..851100	850915..851100 - ( gc_cont=0.435) (GENE) E		#<TUKFG-642 instance frame in DORABASE[F] @ #x1034510f92>	851100	850915					UNCLASSIFIED			
GKFG-1761	tnpB2;	tnpB2; putative transposase subunit B (db=KEGG evalue=1.8e-28 bit_score=130.0 identity=82.2 coverage=97.2972972972973) (BLAST) C		#<TUKFG-641 instance frame in DORABASE[F] @ #x1034510f52>	850473	850252					UNCLASSIFIED			
GKFG-1760	hypothetical	hypothetical protein; K09710 ribosome-associated protein (db=KEGG evalue=1.2e-26 bit_score=125.0 identity=50.0 coverage=82.43243243243244) (BLAST) C		#<TUKFG-320 instance frame in DORABASE[F] @ #x103450bf12>	89727	89284					UNCLASSIFIED			
GKFG-1759	tnp3521;	tnp3521; IS3521 transposase (db=KEGG evalue=0.0 bit_score=364.0 identity=78.7 coverage=98.6784140969163) (BLAST) C		#<TUKFG-640 instance frame in DORABASE[F] @ #x1034510f12>	850158	849478					UNCLASSIFIED			
GKFG-1758	seg	seg (db=Seg db_id=seg from=17 to=26) (IPRSCAN) D		#<TUKFG-639 instance frame in DORABASE[F] @ #x1034510ed2>	849402	849307					UNCLASSIFIED			
GKFG-1757	848642..849163	848642..849163 - ( gc_cont=0.582) (GENE) E		#<TUKFG-638 instance frame in DORABASE[F] @ #x1034510e92>	849163	848642					UNCLASSIFIED			
GKFG-1756	DNA-directed	DNA-directed DNA polymerase (EC:2.7.7.7); K00961 DNA polymerase [EC:2.7.7.7] (db=KEGG evalue=2.8e-45 bit_score=189.0 identity=26.4 coverage=98.09523809523809) (BLAST) C		#<TUKFG-637 instance frame in DORABASE[F] @ #x1034510e52>	848541	846967					UNCLASSIFIED			
GKFG-1755	fal:FRAAL2180	fal:FRAAL2180 dnaE2; error-prone DNA polymerase (EC:2.7.7.7); K14162 error-prone DNA polymerase [EC:2.7.7.7] (db=KEGG) (RBH) B		#<TUKFG-636 instance frame in DORABASE[F] @ #x1034510e12>	846407	843879					UNCLASSIFIED			
GKFG-1754	cfl:Cfla_1371	cfl:Cfla_1371 aminopeptidase N; K01256 aminopeptidase N [EC:3.4.11.2] (db=KEGG) (RBH) B		#<TUKFG-635 instance frame in DORABASE[F] @ #x1034510dd2>	843822	841264					UNCLASSIFIED			
GKFG-1753	ske:Sked_24530	ske:Sked_24530 endothelin-converting enzyme; K07386 putative endopeptidase [EC:3.4.24.-] (db=KEGG) (RBH) B		#<TUKFG-634 instance frame in DORABASE[F] @ #x1034510d92>	841214	839235					UNCLASSIFIED			
GKFG-1752	rrp1;	rrp1; putative DNA-(apurinic or apyrimidinic site) lyase (EC:4.2.99.18); K05522 endonuclease VIII [EC:3.2.2.- 4.2.99.18] (db=KEGG evalue=0.0 bit_score=238.0 identity=38.1 coverage=98.95470383275261) (BLAST) C		#<TUKFG-633 instance frame in DORABASE[F] @ #x1034510d52>	839172	838312					UNCLASSIFIED			
GKFG-1751	dpt:Deipr_1099	dpt:Deipr_1099 formyltetrahydrofolate deformylase (EC:3.5.1.10); K01433 formyltetrahydrofolate deformylase [EC:3.5.1.10] (db=KEGG) (RBH) B		#<TUKFG-633 instance frame in DORABASE[F] @ #x1034510d52>	838251	837292					UNCLASSIFIED			
GKFG-1750	FHA	FHA domain-containing protein (db=KEGG evalue=4.3e-34 bit_score=149.0 identity=53.2 coverage=94.4055944055944) (BLAST) C		#<TUKFG-633 instance frame in DORABASE[F] @ #x1034510d52>	837240	836812					UNCLASSIFIED			
GKFG-1749	seg	seg (db=Seg db_id=seg from=4 to=17) (IPRSCAN) D		#<TUKFG-319 instance frame in DORABASE[F] @ #x103450bef2>	88062	87919					UNCLASSIFIED			
GKFG-1748	MerR	MerR family transcriptional regulator (db=KEGG evalue=1.4e-45 bit_score=188.0 identity=43.2 coverage=91.796875) (BLAST) C		#<TUKFG-633 instance frame in DORABASE[F] @ #x1034510d52>	836809	836042					UNCLASSIFIED			
GKFG-1747	MerR	MerR family transcriptional regulator (db=KEGG evalue=0.0 bit_score=279.0 identity=77.7 coverage=95.65217391304348) (BLAST) C		#<TUKFG-632 instance frame in DORABASE[F] @ #x1034510d12>	835937	835386					UNCLASSIFIED			
GKFG-1746	two-component	two-component system sensor histidine kinase (db=KEGG evalue=1.3e-41 bit_score=175.0 identity=41.8 coverage=86.87258687258688) (BLAST) C		#<TUKFG-632 instance frame in DORABASE[F] @ #x1034510d12>	835383	834607					UNCLASSIFIED			
GKFG-1745	winged	winged helix family two component transcriptional regulator (db=KEGG evalue=0.0 bit_score=207.0 identity=46.3 coverage=97.41379310344827) (BLAST) C		#<TUKFG-632 instance frame in DORABASE[F] @ #x1034510d12>	834610	833915					UNCLASSIFIED			
GKFG-1744	cul:CULC22_02201	cul:CULC22_02201 glpT; glycerol-3-phosphate transporter; K02445 MFS transporter, OPA family, glycerol-3-phosphate transporter (db=KEGG) (RBH) B		#<TUKFG-631 instance frame in DORABASE[F] @ #x1034510cd2>	833784	832402					UNCLASSIFIED			
GKFG-1743	ABC	ABC transporter substrate-binding protein; K02012 iron(III) transport system substrate-binding protein (db=KEGG evalue=0.0 bit_score=236.0 identity=38.3 coverage=94.92537313432837) (BLAST) C		#<TUKFG-630 instance frame in DORABASE[F] @ #x1034510c92>	832300	831296					UNCLASSIFIED			
GKFG-1742	ABC	ABC transporter permease protein; K02011 iron(III) transport system permease protein (db=KEGG evalue=1.8e-39 bit_score=169.0 identity=27.0 coverage=96.39278557114228) (BLAST) C		#<TUKFG-630 instance frame in DORABASE[F] @ #x1034510c92>	831299	829803					UNCLASSIFIED			
GKFG-1741	ABC	ABC transporter ATP-binding protein (db=KEGG evalue=0.0 bit_score=256.0 identity=40.5 coverage=95.82172701949861) (BLAST) C		#<TUKFG-630 instance frame in DORABASE[F] @ #x1034510c92>	829821	828745					UNCLASSIFIED			
GKFG-1740	mcu:HMPREF0573_10018	mcu:HMPREF0573_10018 AGCS family alanine or glycine:sodium (Na+) or proton (H+) symporter; K03310 alanine or glycine:cation symporter, AGCS family (db=KEGG) (RBH) B		#<TUKFG-629 instance frame in DORABASE[F] @ #x1034510c52>	828593	827025					UNCLASSIFIED			
GKFG-1738	nicotinate	nicotinate (nicotinamide) nucleotide adenylyltransferase (EC:2.7.7.18); K00969 nicotinate-nucleotide adenylyltransferase [EC:2.7.7.18] (db=KEGG evalue=0.0 bit_score=275.0 identity=68.9 coverage=91.2621359223301) (BLAST) C		#<TUKFG-319 instance frame in DORABASE[F] @ #x103450bef2>	86738	86121					UNCLASSIFIED			
GKFG-1737	cmi:CMM_1734	cmi:CMM_1734 tktA; transketolase (EC:2.2.1.1); K00615 transketolase [EC:2.2.1.1] (db=KEGG) (RBH) B		#<TUKFG-628 instance frame in DORABASE[F] @ #x1034510c12>	824700	822601					UNCLASSIFIED			
GKFG-1736	ribose	ribose 5-phosphate isomerase (EC:5.3.1.6); K01808 ribose 5-phosphate isomerase B [EC:5.3.1.6] (db=KEGG evalue=0.0 bit_score=213.0 identity=66.0 coverage=92.07317073170732) (BLAST) C		#<TUKFG-628 instance frame in DORABASE[F] @ #x1034510c12>	822509	822018					UNCLASSIFIED			
GKFG-1735	UniRef90_C2KTT0	UniRef90_C2KTT0 Putative uncharacterized protein n=4 Tax=Mobiluncus mulieris RepID=C2KTT0_9ACTO (db=UNIREF) (RBH) B		#<TUKFG-628 instance frame in DORABASE[F] @ #x1034510c12>	821921	820920					UNCLASSIFIED			
GKFG-1734	pad:TIIST44_04425	pad:TIIST44_04425 HAD hydrolase, family IIA (db=KEGG) (RBH) B		#<TUKFG-627 instance frame in DORABASE[F] @ #x1034510bd2>	820839	819979					UNCLASSIFIED			
GKFG-1733	pfr:PFREUD_22400	pfr:PFREUD_22400 carbohydrate kinase (db=KEGG) (RBH) B		#<TUKFG-626 instance frame in DORABASE[F] @ #x1034510b92>	819867	818290					UNCLASSIFIED			
GKFG-1732	pad:TIIST44_04415	pad:TIIST44_04415 3-dehydroquinate synthase; K00096 glycerol-1-phosphate dehydrogenase [NAD(P)] [EC:1.1.1.261] (db=KEGG) (RBH) B		#<TUKFG-626 instance frame in DORABASE[F] @ #x1034510b92>	818261	816900					UNCLASSIFIED			
GKFG-1731	pad:TIIST44_04410	pad:TIIST44_04410 ribulokinase; K00853 L-ribulokinase [EC:2.7.1.16] (db=KEGG) (RBH) B		#<TUKFG-625 instance frame in DORABASE[F] @ #x1034510b52>	816837	815179					UNCLASSIFIED			
GKFG-1730	bfa:Bfae_29510	bfa:Bfae_29510 L-ribulose-5-phosphate 4-epimerase; K01786 L-ribulose-5-phosphate 4-epimerase [EC:5.1.3.4] (db=KEGG) (RBH) B		#<TUKFG-625 instance frame in DORABASE[F] @ #x1034510b52>	815133	814423					UNCLASSIFIED			
GKFG-1729	hypothetical	hypothetical protein (db=KEGG evalue=3.3e-27 bit_score=126.0 identity=51.8 coverage=90.08264462809917) (BLAST) C		#<TUKFG-624 instance frame in DORABASE[F] @ #x1034510b12>	814304	813942					UNCLASSIFIED			
GKFG-1728	dolichyl-phosphate	dolichyl-phosphate beta-D-mannosyltransferase (EC:2.4.1.83); K00721 dolichol-phosphate mannosyltransferase [EC:2.4.1.83] (db=KEGG evalue=0.0 bit_score=261.0 identity=55.7 coverage=93.08943089430895) (BLAST) C		#<TUKFG-623 instance frame in DORABASE[F] @ #x1034510ad2>	813852	813115					UNCLASSIFIED			
GKFG-1727	ahe:Arch_1069	ahe:Arch_1069 GTP-binding protein Obg/CgtA; K03979 GTP-binding protein (db=KEGG) (RBH) B		#<TUKFG-318 instance frame in DORABASE[F] @ #x103450bed2>	85977	84457					UNCLASSIFIED			
GKFG-1726	apolipoprotein	apolipoprotein N-acyltransferase; K03820 apolipoprotein N-acyltransferase [EC:2.3.1.-] (db=KEGG evalue=0.0 bit_score=245.0 identity=32.6 coverage=86.00746268656717) (BLAST) C		#<TUKFG-623 instance frame in DORABASE[F] @ #x1034510ad2>	813118	811511					UNCLASSIFIED			
GKFG-1725	ace:Acel_1206	ace:Acel_1206 DSH domain-containing protein; K03727 ATP-dependent RNA helicase HelY [EC:3.6.4.-] (db=KEGG) (RBH) B		#<TUKFG-623 instance frame in DORABASE[F] @ #x1034510ad2>	811526	808728					UNCLASSIFIED			
GKFG-1724	transmembrane_regions	transmembrane_regions (db=TMHMM db_id=tmhmm from=5 to=27) (IPRSCAN) D		#<TUKFG-623 instance frame in DORABASE[F] @ #x1034510ad2>	808727	808401					UNCLASSIFIED			
GKFG-1723	mcu:HMPREF0573_11697	mcu:HMPREF0573_11697 hypothetical protein (db=KEGG) (RBH) B		#<TUKFG-622 instance frame in DORABASE[F] @ #x1034510a92>	808335	807205					UNCLASSIFIED			
GKFG-1722	jde:Jden_1309	jde:Jden_1309 ATP phosphoribosyltransferase (EC:2.4.2.17); K00765 ATP phosphoribosyltransferase [EC:2.4.2.17] (db=KEGG) (RBH) B		#<TUKFG-622 instance frame in DORABASE[F] @ #x1034510a92>	807113	806268					UNCLASSIFIED			
GKFG-1721	phosphoribosyl-ATP	phosphoribosyl-ATP pyrophosphatase; K01523 phosphoribosyl-ATP pyrophosphohydrolase [EC:3.6.1.31] (db=KEGG evalue=3.3e-29 bit_score=132.0 identity=74.7 coverage=97.72727272727273) (BLAST) C		#<TUKFG-622 instance frame in DORABASE[F] @ #x1034510a92>	806259	805996					UNCLASSIFIED			
GKFG-1720	bcv:Bcav_2050	bcv:Bcav_2050 ribulose-phosphate 3-epimerase (EC:5.1.3.1); K01783 ribulose-phosphate 3-epimerase [EC:5.1.3.1] (db=KEGG) (RBH) B		#<TUKFG-621 instance frame in DORABASE[F] @ #x1034510a52>	805852	805193					UNCLASSIFIED			
GKFG-1719	jde:Jden_1312	jde:Jden_1312 Fmu (Sun) domain-containing protein; K03500 16S rRNA (cytosine967-C5)-methyltransferase [EC:2.1.1.176] (db=KEGG) (RBH) B		#<TUKFG-621 instance frame in DORABASE[F] @ #x1034510a52>	805178	803664					UNCLASSIFIED			
GKFG-1718	cga:Celgi_1771	cga:Celgi_1771 methionyl-tRNA formyltransferase; K00604 methionyl-tRNA formyltransferase [EC:2.1.2.9] (db=KEGG) (RBH) B		#<TUKFG-621 instance frame in DORABASE[F] @ #x1034510a52>	803664	802711					UNCLASSIFIED			
GKFG-1717	fal:FRAAL5226	fal:FRAAL5226 priA; primosome assembly protein PriA; K04066 primosomal protein N' (replication factor Y) (superfamily II helicase) [EC:3.6.4.-] (db=KEGG) (RBH) B		#<TUKFG-620 instance frame in DORABASE[F] @ #x1034510a12>	802668	800590					UNCLASSIFIED			
GKFG-1715	bcv:Bcav_2044	bcv:Bcav_2044 phosphopantothenoylcysteine decarboxylase/phosphopantothenate/cysteine ligase (EC:4.1.1.36 6.3.2.5); K13038 phosphopantothenoylcysteine decarboxylase / phosphopantothenate--cysteine ligase [EC:4.1.1.36 6.3.2.5] (db=KEGG) (RBH) B		#<TUKFG-620 instance frame in DORABASE[F] @ #x1034510a12>	800593	799382					UNCLASSIFIED			
GKFG-1714	DNA-directed	DNA-directed RNA polymerase subunit omega; K03060 DNA-directed RNA polymerase subunit omega [EC:2.7.7.6] (db=KEGG evalue=1.1e-22 bit_score=111.0 identity=58.6 coverage=93.47826086956522) (BLAST) C		#<TUKFG-620 instance frame in DORABASE[F] @ #x1034510a12>	799374	799099					UNCLASSIFIED			
GKFG-1713	guanylate	guanylate kinase (EC:2.7.4.8); K00942 guanylate kinase [EC:2.7.4.8] (db=KEGG evalue=0.0 bit_score=196.0 identity=54.1 coverage=97.82608695652173) (BLAST) C		#<TUKFG-620 instance frame in DORABASE[F] @ #x1034510a12>	799043	798492					UNCLASSIFIED			
GKFG-1712	mihF;	mihF; integration host factor MihF (db=KEGG evalue=7.2e-31 bit_score=138.0 identity=68.9 coverage=98.07692307692307) (BLAST) C		#<TUKFG-620 instance frame in DORABASE[F] @ #x1034510a12>	798402	798091					UNCLASSIFIED			
GKFG-1711	ske:Sked_18010	ske:Sked_18010 orotidine 5'-phosphate decarboxylase, subfamily 2; K01591 orotidine-5'-phosphate decarboxylase [EC:4.1.1.23] (db=KEGG) (RBH) B		#<TUKFG-620 instance frame in DORABASE[F] @ #x1034510a12>	797991	797137					UNCLASSIFIED			
GKFG-1710	cga:Celgi_1783	cga:Celgi_1783 dihydroorotase, multifunctional complex type; K01465 dihydroorotase [EC:3.5.2.3] (db=KEGG) (RBH) B		#<TUKFG-620 instance frame in DORABASE[F] @ #x1034510a12>	797127	795829					UNCLASSIFIED			
GKFG-1709	NusB	NusB antitermination factor; K03625 N utilization substance protein B (db=KEGG evalue=7.0e-27 bit_score=126.0 identity=49.6 coverage=82.78145695364239) (BLAST) C		#<TUKFG-620 instance frame in DORABASE[F] @ #x1034510a12>	795761	795309					UNCLASSIFIED			
GKFG-1708	ahe:Arch_0850	ahe:Arch_0850 translation elongation factor P; K02356 elongation factor P (db=KEGG) (RBH) B		#<TUKFG-620 instance frame in DORABASE[F] @ #x1034510a12>	795302	794739					UNCLASSIFIED			
GKFG-1707	aroK;	aroK; shikimate kinase (EC:2.7.1.71); K00891 shikimate kinase [EC:2.7.1.71] (db=KEGG evalue=8.4e-19 bit_score=99.0 identity=37.5 coverage=89.44444444444444) (BLAST) C		#<TUKFG-620 instance frame in DORABASE[F] @ #x1034510a12>	794667	794128					UNCLASSIFIED			
GKFG-1706	aroM;	aroM; shikimate kinase and 3-dehydroquinate synthase (EC:2.7.1.71); K13829 shikimate kinase / 3-dehydroquinate synthase [EC:2.7.1.71 4.2.3.4] (db=KEGG evalue=6.1e-43 bit_score=179.0 identity=48.0 coverage=88.44444444444444) (BLAST) C		#<TUKFG-620 instance frame in DORABASE[F] @ #x1034510a12>	794135	793461					UNCLASSIFIED			
GKFG-1704	xce:Xcel_1694	xce:Xcel_1694 chorismate synthase (EC:4.2.3.5); K01736 chorismate synthase [EC:4.2.3.5] (db=KEGG) (RBH) B		#<TUKFG-620 instance frame in DORABASE[F] @ #x1034510a12>	792410	791211					UNCLASSIFIED			
GKFG-1703	peptidase	peptidase A24A prepilin type IV; K02654 leader peptidase (prepilin peptidase) / N-methyltransferase [EC:3.4.23.43 2.1.1.-] (db=KEGG evalue=6.6e-10 bit_score=70.0 identity=33.1 coverage=62.67281105990783) (BLAST) C		#<TUKFG-620 instance frame in DORABASE[F] @ #x1034510a12>	791112	790462					UNCLASSIFIED			
GKFG-1702	shikimate	shikimate dehydrogenase; K00014 shikimate dehydrogenase [EC:1.1.1.25] (db=KEGG evalue=0.0 bit_score=213.0 identity=45.9 coverage=95.8041958041958) (BLAST) C		#<TUKFG-620 instance frame in DORABASE[F] @ #x1034510a12>	790457	789600					UNCLASSIFIED			
GKFG-1701	ahe:Arch_0844	ahe:Arch_0844 aminodeoxychorismate lyase; K07082 UPF0755 protein (db=KEGG) (RBH) B		#<TUKFG-620 instance frame in DORABASE[F] @ #x1034510a12>	789636	788380					UNCLASSIFIED			
GKFG-1700	Holliday	Holliday junction resolvase YqgF; K07447 putative holliday junction resolvase [EC:3.1.-.-] (db=KEGG evalue=3.3e-35 bit_score=153.0 identity=52.7 coverage=90.56603773584906) (BLAST) C		#<TUKFG-620 instance frame in DORABASE[F] @ #x1034510a12>	788380	787904					UNCLASSIFIED			
GKFG-1699	mcu:HMPREF0573_11727	mcu:HMPREF0573_11727 alaS; alanine--tRNA ligase (EC:6.1.1.7); K01872 alanyl-tRNA synthetase [EC:6.1.1.7] (db=KEGG) (RBH) B		#<TUKFG-620 instance frame in DORABASE[F] @ #x1034510a12>	787904	785223					UNCLASSIFIED			
GKFG-1698	seg	seg (db=Seg db_id=seg from=10 to=18) (IPRSCAN) D		#<TUKFG-620 instance frame in DORABASE[F] @ #x1034510a12>	785167	784991					UNCLASSIFIED			
GKFG-1697	hypothetical	hypothetical protein (db=KEGG evalue=3.0e-25 bit_score=120.0 identity=50.0 coverage=95.76271186440678) (BLAST) C		#<TUKFG-620 instance frame in DORABASE[F] @ #x1034510a12>	784991	784638					UNCLASSIFIED			
GKFG-1695	AAA	AAA ATPase central domain-containing protein; K07478 putative ATPase (db=KEGG evalue=0.0 bit_score=267.0 identity=70.8 coverage=94.94949494949495) (BLAST) C		#<TUKFG-618 instance frame in DORABASE[F] @ #x1034510992>	783771	783178					UNCLASSIFIED			
GKFG-1694	mcu:HMPREF0573_11195	mcu:HMPREF0573_11195 hypothetical protein (db=KEGG) (RBH) B		#<TUKFG-316 instance frame in DORABASE[F] @ #x103450be92>	83344	82430					UNCLASSIFIED			
GKFG-1693	mcu:HMPREF0573_10588	mcu:HMPREF0573_10588 ABC transporter ATP-binding protein; K02006 cobalt/nickel transport system ATP-binding protein (db=KEGG) (RBH) B		#<TUKFG-281 instance frame in DORABASE[F] @ #x103450b9f2>	4760	3957					UNCLASSIFIED			
GKFG-1692	cga:Celgi_1600	cga:Celgi_1600 ATPase AAA; K07478 putative ATPase (db=KEGG) (RBH) B		#<TUKFG-618 instance frame in DORABASE[F] @ #x1034510992>	783146	782403					UNCLASSIFIED			
GKFG-1691	Sua5/YciO/YrdC/YwlC	Sua5/YciO/YrdC/YwlC family protein; K07566 tRNA threonylcarbamoyladenosine biosynthesis protein (db=KEGG evalue=1.2e-25 bit_score=121.0 identity=58.8 coverage=88.88888888888889) (BLAST) C		#<TUKFG-618 instance frame in DORABASE[F] @ #x1034510992>	782403	782080					UNCLASSIFIED			
GKFG-1690	RNA	RNA binding protein; K07566 tRNA threonylcarbamoyladenosine biosynthesis protein (db=KEGG evalue=9.1e-29 bit_score=131.0 identity=63.7 coverage=85.04672897196261) (BLAST) C		#<TUKFG-618 instance frame in DORABASE[F] @ #x1034510992>	782039	781719					UNCLASSIFIED			
GKFG-1689	AMP-dependent	AMP-dependent synthetase and ligase; K01897 long-chain acyl-CoA synthetase [EC:6.2.1.3] (db=KEGG evalue=0.0 bit_score=379.0 identity=50.7 coverage=91.68704156479217) (BLAST) C		#<TUKFG-618 instance frame in DORABASE[F] @ #x1034510992>	781204	779978					UNCLASSIFIED			
GKFG-1688	fadD2;	fadD2; putative long-subunit-fatty-acid--CoA ligase (EC:6.2.1.3); K01897 long-chain acyl-CoA synthetase [EC:6.2.1.3] (db=KEGG evalue=8.8e-37 bit_score=159.0 identity=39.6 coverage=83.2618025751073) (BLAST) C		#<TUKFG-618 instance frame in DORABASE[F] @ #x1034510992>	780024	779326					UNCLASSIFIED			
GKFG-1687	hypothetical	hypothetical protein; K07507 putative Mg2+ transporter-C (MgtC) family protein (db=KEGG evalue=2.9e-43 bit_score=181.0 identity=43.2 coverage=91.48936170212765) (BLAST) C		#<TUKFG-617 instance frame in DORABASE[F] @ #x1034510952>	778960	778256					UNCLASSIFIED			
GKFG-1686	nucleoside	nucleoside hydrolase (db=KEGG evalue=3.9e-44 bit_score=184.0 identity=34.6 coverage=87.70949720670392) (BLAST) C		#<TUKFG-616 instance frame in DORABASE[F] @ #x1034510912>	778206	777133					UNCLASSIFIED			
GKFG-1685	LacI	LacI family transcriptional regulator; K02529 LacI family transcriptional regulator (db=KEGG evalue=0.0 bit_score=217.0 identity=35.2 coverage=89.59537572254335) (BLAST) C		#<TUKFG-616 instance frame in DORABASE[F] @ #x1034510912>	777123	776086					UNCLASSIFIED			
GKFG-1684	spe:Spro_4465	spe:Spro_4465 major facilitator transporter; K08173 MFS transporter, MHS family, metabolite:H+ symporter (db=KEGG) (RBH) B		#<TUKFG-615 instance frame in DORABASE[F] @ #x10345108d2>	775979	774618					UNCLASSIFIED			
GKFG-1683	mcu:HMPREF0573_11684	mcu:HMPREF0573_11684 excision endonuclease subunit A; K03701 excinuclease ABC subunit A (db=KEGG) (RBH) B		#<TUKFG-614 instance frame in DORABASE[F] @ #x1034510892>	774281	771447					UNCLASSIFIED			
GKFG-1682	D-alanine/D-alanine	D-alanine/D-alanine ligase (EC:6.3.2.4); K01921 D-alanine-D-alanine ligase [EC:6.3.2.4] (db=KEGG evalue=0.0 bit_score=246.0 identity=54.1 coverage=99.12280701754386) (BLAST) C		#<TUKFG-316 instance frame in DORABASE[F] @ #x103450be92>	82363	81680					UNCLASSIFIED			
GKFG-1681	cul:CULC22_00376	cul:CULC22_00376 hypothetical protein (db=KEGG) (RBH) B		#<TUKFG-613 instance frame in DORABASE[F] @ #x1034510852>	771399	770053					UNCLASSIFIED			
GKFG-1680	ahe:Arch_0339	ahe:Arch_0339 hypothetical protein (db=KEGG) (RBH) B		#<TUKFG-612 instance frame in DORABASE[F] @ #x10345107f2>	769833	768787					UNCLASSIFIED			
GKFG-1679	ahe:Arch_0340	ahe:Arch_0340 hypothetical protein (db=KEGG) (RBH) B		#<TUKFG-612 instance frame in DORABASE[F] @ #x10345107f2>	768783	767821					UNCLASSIFIED			
GKFG-1678	mcu:HMPREF0573_11450	mcu:HMPREF0573_11450 valS; valine--tRNA ligase (EC:6.1.1.9); K01873 valyl-tRNA synthetase [EC:6.1.1.9] (db=KEGG) (RBH) B		#<TUKFG-611 instance frame in DORABASE[F] @ #x1034510792>	767572	764885					UNCLASSIFIED			
GKFG-1677	cfl:Cfla_1398	cfl:Cfla_1398 AMP-dependent synthetase and ligase; K01897 long-chain acyl-CoA synthetase [EC:6.2.1.3] (db=KEGG) (RBH) B		#<TUKFG-611 instance frame in DORABASE[F] @ #x1034510792>	764838	762952					UNCLASSIFIED			
GKFG-1676	chorismate	chorismate mutase; K04092 chorismate mutase [EC:5.4.99.5] (db=KEGG evalue=9.7e-31 bit_score=138.0 identity=74.4 coverage=83.17757009345794) (BLAST) C		#<TUKFG-611 instance frame in DORABASE[F] @ #x1034510792>	762900	762580					UNCLASSIFIED			
GKFG-1675	mcu:HMPREF0573_11430	mcu:HMPREF0573_11430 ATP-dependent protease ATP-binding subunit; K03544 ATP-dependent Clp protease ATP-binding subunit ClpX (db=KEGG) (RBH) B		#<TUKFG-610 instance frame in DORABASE[F] @ #x1034510752>	762438	761197					UNCLASSIFIED			
GKFG-1674	mcu:HMPREF0573_11428	mcu:HMPREF0573_11428 endopeptidase Clp (EC:3.4.21.92); K01358 ATP-dependent Clp protease, protease subunit [EC:3.4.21.92] (db=KEGG) (RBH) B		#<TUKFG-609 instance frame in DORABASE[F] @ #x1034510712>	761109	760444					UNCLASSIFIED			
GKFG-1673	endopeptidase	endopeptidase Clp (EC:3.4.21.92); K01358 ATP-dependent Clp protease, protease subunit [EC:3.4.21.92] (db=KEGG evalue=0.0 bit_score=296.0 identity=69.7 coverage=95.63106796116504) (BLAST) C		#<TUKFG-609 instance frame in DORABASE[F] @ #x1034510712>	760438	759821					UNCLASSIFIED			
GKFG-1672	iva:Isova_1092	iva:Isova_1092 trigger factor Tig; K03545 trigger factor (db=KEGG) (RBH) B		#<TUKFG-608 instance frame in DORABASE[F] @ #x10345106d2>	759570	758221					UNCLASSIFIED			
GKFG-1671	xce:Xcel_2292	xce:Xcel_2292 glycerol-3-phosphate dehydrogenase (NAD(P)(+)) (EC:1.1.1.94); K00057 glycerol-3-phosphate dehydrogenase (NAD(P)+) [EC:1.1.1.94] (db=KEGG) (RBH) B		#<TUKFG-315 instance frame in DORABASE[F] @ #x103450be72>	81195	80170					UNCLASSIFIED			
GKFG-1670	mcu:HMPREF0573_10130	mcu:HMPREF0573_10130 putative lipoprotein; K07282 poly-gamma-glutamate synthesis protein (capsule biosynthesis protein) (db=KEGG) (RBH) B		#<TUKFG-607 instance frame in DORABASE[F] @ #x1034510692>	758009	756696					UNCLASSIFIED			
GKFG-1669	protein	protein translocase subunit secG; K03075 preprotein translocase subunit SecG (db=KEGG evalue=7.0e-21 bit_score=105.0 identity=68.4 coverage=90.36144578313254) (BLAST) C		#<TUKFG-606 instance frame in DORABASE[F] @ #x1034510652>	756642	756394					UNCLASSIFIED			
GKFG-1668	mcu:HMPREF0573_11610	mcu:HMPREF0573_11610 tpiA; triose-phosphate isomerase (EC:5.3.1.1); K01803 triosephosphate isomerase (TIM) [EC:5.3.1.1] (db=KEGG) (RBH) B		#<TUKFG-605 instance frame in DORABASE[F] @ #x1034510612>	756235	755462					UNCLASSIFIED			
GKFG-1667	mcu:HMPREF0573_11609	mcu:HMPREF0573_11609 pgk; phosphoglycerate kinase (EC:2.7.2.3); K00927 phosphoglycerate kinase [EC:2.7.2.3] (db=KEGG) (RBH) B		#<TUKFG-605 instance frame in DORABASE[F] @ #x1034510612>	755457	754261					UNCLASSIFIED			
GKFG-1666	cda:CDHC04_1220	cda:CDHC04_1220 gapA; glyceraldehyde-3-phosphate dehydrogenase; K00134 glyceraldehyde 3-phosphate dehydrogenase [EC:1.2.1.12] (db=KEGG) (RBH) B		#<TUKFG-605 instance frame in DORABASE[F] @ #x1034510612>	754152	753145					UNCLASSIFIED			
GKFG-1665	xce:Xcel_1547	xce:Xcel_1547 hypothetical protein; K09762 hypothetical protein (db=KEGG) (RBH) B		#<TUKFG-604 instance frame in DORABASE[F] @ #x10345105d2>	752923	751946					UNCLASSIFIED			
GKFG-1664	iva:Isova_1485	iva:Isova_1485 hypothetical protein (db=KEGG) (RBH) B		#<TUKFG-603 instance frame in DORABASE[F] @ #x1034510592>	751885	750917					UNCLASSIFIED			
GKFG-1663	mcu:HMPREF0573_11819	mcu:HMPREF0573_11819 ATP-binding protein; K06958 UPF0042 nucleotide-binding protein (db=KEGG) (RBH) B		#<TUKFG-603 instance frame in DORABASE[F] @ #x1034510592>	750890	749937					UNCLASSIFIED			
GKFG-1662	iva:Isova_1483	iva:Isova_1483 UvrABC system protein C; K03703 excinuclease ABC subunit C (db=KEGG) (RBH) B		#<TUKFG-603 instance frame in DORABASE[F] @ #x1034510592>	749907	747946					UNCLASSIFIED			
GKFG-1661	aau:AAur_3325	aau:AAur_3325 gdhA; glutamate dehydrogenase (EC:1.4.1.4); K00262 glutamate dehydrogenase (NADP+) [EC:1.4.1.4] (db=KEGG) (RBH) B		#<TUKFG-602 instance frame in DORABASE[F] @ #x1034510552>	747679	746342					UNCLASSIFIED			
GKFG-1660	phospholipid/glycerol	phospholipid/glycerol acyltransferase (db=KEGG evalue=0.0 bit_score=215.0 identity=46.2 coverage=77.89473684210526) (BLAST) C		#<TUKFG-315 instance frame in DORABASE[F] @ #x103450be72>	80167	79313					UNCLASSIFIED			
GKFG-1659	hypothetical	hypothetical protein; K07164 (db=KEGG evalue=2.8e-33 bit_score=148.0 identity=33.3 coverage=97.95081967213115) (BLAST) C		#<TUKFG-602 instance frame in DORABASE[F] @ #x1034510552>	746314	745583					UNCLASSIFIED			
GKFG-1658	hypothetical	hypothetical protein (db=KEGG evalue=0.0 bit_score=277.0 identity=54.3 coverage=94.52554744525547) (BLAST) C		#<TUKFG-602 instance frame in DORABASE[F] @ #x1034510552>	745571	744750					UNCLASSIFIED			
GKFG-1657	cur:cur_0538	cur:cur_0538 hypothetical protein (db=KEGG) (RBH) B		#<TUKFG-601 instance frame in DORABASE[F] @ #x1034510512>	744558	743074					UNCLASSIFIED			
GKFG-1656	pfr:PFREUD_17440	pfr:PFREUD_17440 pyrB; aspartate carbamoyltransferase (EC:2.1.3.2); K00609 aspartate carbamoyltransferase catalytic subunit [EC:2.1.3.2] (db=KEGG) (RBH) B		#<TUKFG-601 instance frame in DORABASE[F] @ #x1034510512>	742985	741945					UNCLASSIFIED			
GKFG-1654	lba:Lebu_1535	lba:Lebu_1535 amidophosphoribosyltransferase; K00764 amidophosphoribosyltransferase [EC:2.4.2.14] (db=KEGG) (RBH) B		#<TUKFG-600 instance frame in DORABASE[F] @ #x10345104d2>	740680	739229					UNCLASSIFIED			
GKFG-1653	bpo:BP951000_1113	bpo:BP951000_1113 purD; phosphoribosylamine glycine ligase; K01945 phosphoribosylamine--glycine ligase [EC:6.3.4.13] (db=KEGG) (RBH) B		#<TUKFG-600 instance frame in DORABASE[F] @ #x10345104d2>	739218	738025					UNCLASSIFIED			
GKFG-1652	str:Sterm_2110	str:Sterm_2110 phosphoribosylformylglycinamidine cyclo-ligase (EC:6.3.3.1); K01933 phosphoribosylformylglycinamidine cyclo-ligase [EC:6.3.3.1] (db=KEGG) (RBH) B		#<TUKFG-600 instance frame in DORABASE[F] @ #x10345104d2>	737985	737002					UNCLASSIFIED			
GKFG-1651	cbt:CLH_1039	cbt:CLH_1039 purC; phosphoribosylaminoimidazole-succinocarboxamide synthase; K01923 phosphoribosylaminoimidazole-succinocarboxamide synthase [EC:6.3.2.6] (db=KEGG) (RBH) B		#<TUKFG-600 instance frame in DORABASE[F] @ #x10345104d2>	736915	736205					UNCLASSIFIED			
GKFG-1650	phosphoribosylaminoimidazole	phosphoribosylaminoimidazole carboxylase catalytic subunit; K01588 5-(carboxyamino)imidazole ribonucleotide mutase [EC:5.4.99.18] (db=KEGG evalue=0.0 bit_score=199.0 identity=65.8 coverage=96.17834394904459) (BLAST) C		#<TUKFG-600 instance frame in DORABASE[F] @ #x10345104d2>	736172	735702					UNCLASSIFIED			
GKFG-1649	ske:Sked_11120	ske:Sked_11120 UDP-N-acetylglucosamine 1-carboxyvinyltransferase; K00790 UDP-N-acetylglucosamine 1-carboxyvinyltransferase [EC:2.5.1.7] (db=KEGG) (RBH) B		#<TUKFG-315 instance frame in DORABASE[F] @ #x103450be72>	79303	77984					UNCLASSIFIED			
GKFG-1648	str:Sterm_2106	str:Sterm_2106 phosphoribosylformylglycinamidine synthase (EC:6.3.5.3); K01952 phosphoribosylformylglycinamidine synthase [EC:6.3.5.3] (db=KEGG) (RBH) B		#<TUKFG-600 instance frame in DORABASE[F] @ #x10345104d2>	735711	732265					UNCLASSIFIED			
GKFG-1647	hypothetical	hypothetical protein (db=KEGG evalue=1.4e-33 bit_score=148.0 identity=70.3 coverage=83.19327731092437) (BLAST) C		#<TUKFG-599 instance frame in DORABASE[F] @ #x1034510492>	731920	731564					UNCLASSIFIED			
GKFG-1646	cupin	cupin domain-containing protein (db=KEGG evalue=0.0 bit_score=250.0 identity=74.2 coverage=98.68421052631578) (BLAST) C		#<TUKFG-598 instance frame in DORABASE[F] @ #x1034510452>	731398	730943					UNCLASSIFIED			
GKFG-1645	plasmid	plasmid addiction system poison protein (db=KEGG evalue=1.7e-23 bit_score=114.0 identity=60.5 coverage=92.3913043478261) (BLAST) C		#<TUKFG-597 instance frame in DORABASE[F] @ #x1034510412>	730506	730231					UNCLASSIFIED			
GKFG-1644	DNA-binding	DNA-binding domain-containing protein (db=KEGG evalue=7.6e-14 bit_score=81.0 identity=50.7 coverage=97.36842105263158) (BLAST) C		#<TUKFG-597 instance frame in DORABASE[F] @ #x1034510412>	730234	730007					UNCLASSIFIED			
GKFG-1643	seg	seg (db=Seg db_id=seg from=85 to=99) (IPRSCAN) D		#<TUKFG-596 instance frame in DORABASE[F] @ #x10345103d2>	729409	728372					UNCLASSIFIED			
GKFG-1642	hypothetical	hypothetical protein (db=KEGG evalue=2.1e-11 bit_score=75.0 identity=23.8 coverage=56.62337662337662) (BLAST) C		#<TUKFG-595 instance frame in DORABASE[F] @ #x1034510392>	728018	726864					UNCLASSIFIED			
GKFG-1641	hypothetical	hypothetical protein; K07341 death on curing protein (db=KEGG evalue=1.2e-32 bit_score=144.0 identity=57.8 coverage=89.84375) (BLAST) C		#<TUKFG-594 instance frame in DORABASE[F] @ #x1034510352>	726647	726264					UNCLASSIFIED			
GKFG-1640	prevent-host-death	prevent-host-death family protein (db=KEGG evalue=7.6e-24 bit_score=114.0 identity=77.1 coverage=97.1830985915493) (BLAST) C		#<TUKFG-594 instance frame in DORABASE[F] @ #x1034510352>	726267	726055					UNCLASSIFIED			
GKFG-1639	mcu:HMPREF0573_10207	mcu:HMPREF0573_10207 ATP-dependent DNA helicase PcrA (EC:3.6.1.-); K03657 DNA helicase II / ATP-dependent DNA helicase PcrA [EC:3.6.4.12] (db=KEGG) (RBH) B		#<TUKFG-593 instance frame in DORABASE[F] @ #x1034510312>	725858	724155					UNCLASSIFIED			
GKFG-1638	mcu:HMPREF0573_11190	mcu:HMPREF0573_11190 leuD; 3-isopropylmalate dehydratase (EC:4.2.1.33); K01704 3-isopropylmalate/(R)-2-methylmalate dehydratase small subunit [EC:4.2.1.33 4.2.1.35] (db=KEGG) (RBH) B		#<TUKFG-314 instance frame in DORABASE[F] @ #x103450be52>	77795	77127					UNCLASSIFIED			
GKFG-1637	mcu:HMPREF0573_10208	mcu:HMPREF0573_10208 hypothetical protein; K07459 putative ATP-dependent endonuclease of the OLD family (db=KEGG) (RBH) B		#<TUKFG-593 instance frame in DORABASE[F] @ #x1034510312>	724174	722606					UNCLASSIFIED			
GKFG-1636	transcriptional	transcriptional regulator (db=KEGG evalue=9.1e-25 bit_score=117.0 identity=70.4 coverage=97.22222222222221) (BLAST) C		#<TUKFG-592 instance frame in DORABASE[F] @ #x10345102d2>	722294	722079					UNCLASSIFIED			
GKFG-1635	fbl:Fbal_3251	fbl:Fbal_3251 hypothetical protein (db=KEGG) (RBH) B		#<TUKFG-592 instance frame in DORABASE[F] @ #x10345102d2>	722057	720615					UNCLASSIFIED			
GKFG-1634	rdn:HMPREF0733_10234	rdn:HMPREF0733_10234 guaA; GMP synthase (EC:6.3.5.2); K01951 GMP synthase (glutamine-hydrolysing) [EC:6.3.5.2] (db=KEGG) (RBH) B		#<TUKFG-591 instance frame in DORABASE[F] @ #x1034510292>	720435	718843					UNCLASSIFIED			
GKFG-1633	mcu:HMPREF0573_10221	mcu:HMPREF0573_10221 pta; phosphate acetyltransferase (EC:2.3.1.8); K13788 phosphate acetyltransferase [EC:2.3.1.8] (db=KEGG) (RBH) B		#<TUKFG-590 instance frame in DORABASE[F] @ #x1034510252>	718693	717179					UNCLASSIFIED			
GKFG-1632	ahe:Arch_1316	ahe:Arch_1316 acetate kinase (EC:2.7.2.1); K00925 acetate kinase [EC:2.7.2.1] (db=KEGG) (RBH) B		#<TUKFG-590 instance frame in DORABASE[F] @ #x1034510252>	717155	715965					UNCLASSIFIED			
GKFG-1631	ribose	ribose 5-phosphate isomerase; K01808 ribose 5-phosphate isomerase B [EC:5.3.1.6] (db=KEGG evalue=0.0 bit_score=205.0 identity=63.1 coverage=98.66666666666667) (BLAST) C		#<TUKFG-589 instance frame in DORABASE[F] @ #x1034510212>	715810	715361					UNCLASSIFIED			
GKFG-1630	glycerophosphoryl	glycerophosphoryl diester phosphodiesterase; K01126 glycerophosphoryl diester phosphodiesterase [EC:3.1.4.46] (db=KEGG evalue=2.0e-26 bit_score=125.0 identity=34.0 coverage=97.16599190283401) (BLAST) C		#<TUKFG-589 instance frame in DORABASE[F] @ #x1034510212>	715348	714608					UNCLASSIFIED			
GKFG-1629	hypothetical	hypothetical protein (db=KEGG evalue=1.4e-33 bit_score=149.0 identity=38.9 coverage=68.97810218978103) (BLAST) C		#<TUKFG-589 instance frame in DORABASE[F] @ #x1034510212>	714617	713796					UNCLASSIFIED			
GKFG-1628	cfi:Celf_2649	cfi:Celf_2649 hypothetical protein (db=KEGG) (RBH) B		#<TUKFG-588 instance frame in DORABASE[F] @ #x10345101d2>	713648	712605					UNCLASSIFIED			
GKFG-1627	cfi:Celf_2457	cfi:Celf_2457 3-isopropylmalate dehydratase, large subunit; K01703 3-isopropylmalate/(R)-2-methylmalate dehydratase large subunit [EC:4.2.1.33 4.2.1.35] (db=KEGG) (RBH) B		#<TUKFG-314 instance frame in DORABASE[F] @ #x103450be52>	77126	75699					UNCLASSIFIED			
GKFG-1626	cga:Celgi_2328	cga:Celgi_2328 hypothetical protein (db=KEGG) (RBH) B		#<TUKFG-588 instance frame in DORABASE[F] @ #x10345101d2>	712612	711227					UNCLASSIFIED			
GKFG-1625	cga:Celgi_2334	cga:Celgi_2334 2-oxoglutarate dehydrogenase E1; K00164 2-oxoglutarate dehydrogenase E1 component [EC:1.2.4.2] (db=KEGG) (RBH) B		#<TUKFG-587 instance frame in DORABASE[F] @ #x1034510192>	711020	707295					UNCLASSIFIED			
GKFG-1624	seg	seg (db=Seg db_id=seg from=85 to=100) (IPRSCAN) D		#<TUKFG-587 instance frame in DORABASE[F] @ #x1034510192>	707007	706702					UNCLASSIFIED			
GKFG-1623	sigH;	sigH; ECF-family sigma factor H; K03088 RNA polymerase sigma-70 factor, ECF subfamily (db=KEGG evalue=0.0 bit_score=232.0 identity=60.1 coverage=77.11864406779661) (BLAST) C		#<TUKFG-587 instance frame in DORABASE[F] @ #x1034510192>	706702	705995					UNCLASSIFIED			
GKFG-1622	705523..705861	705523..705861 - ( gc_cont=0.504) (GENE) E		#<TUKFG-586 instance frame in DORABASE[F] @ #x1034510152>	705861	705523					UNCLASSIFIED			
GKFG-1621	tcu:Tcur_3714	tcu:Tcur_3714 3-phosphoshikimate 1-carboxyvinyltransferase; K00800 3-phosphoshikimate 1-carboxyvinyltransferase [EC:2.5.1.19] (db=KEGG) (RBH) B		#<TUKFG-586 instance frame in DORABASE[F] @ #x1034510152>	705519	704191					UNCLASSIFIED			
GKFG-1620	bcv:Bcav_1262	bcv:Bcav_1262 GTPase EngC; K06949 ribosome biogenesis GTPase [EC:3.6.1.-] (db=KEGG) (RBH) B		#<TUKFG-586 instance frame in DORABASE[F] @ #x1034510152>	704204	703203					UNCLASSIFIED			
GKFG-1619	histidinol-phosphate	histidinol-phosphate phosphatase; K05602 histidinol-phosphatase [EC:3.1.3.15] (db=KEGG evalue=0.0 bit_score=299.0 identity=59.8 coverage=97.72727272727273) (BLAST) C		#<TUKFG-586 instance frame in DORABASE[F] @ #x1034510152>	703241	702450					UNCLASSIFIED			
GKFG-1618	3-dehydroquinate	3-dehydroquinate dehydratase; K03785 3-dehydroquinate dehydratase I [EC:4.2.1.10] (db=KEGG evalue=4.5e-10 bit_score=70.0 identity=27.3 coverage=87.35177865612648) (BLAST) C		#<TUKFG-586 instance frame in DORABASE[F] @ #x1034510152>	702448	701690					UNCLASSIFIED			
GKFG-1617	exodeoxyribonuclease	exodeoxyribonuclease I subunit D; K03547 exonuclease SbcD (db=KEGG evalue=0.0 bit_score=287.0 identity=42.7 coverage=87.01923076923077) (BLAST) C		#<TUKFG-586 instance frame in DORABASE[F] @ #x1034510152>	701601	700354					UNCLASSIFIED			
GKFG-1616	bfa:Bfae_18570	bfa:Bfae_18570 transcriptional regulator, IclR family (db=KEGG) (RBH) B		#<TUKFG-313 instance frame in DORABASE[F] @ #x103450be32>	75607	74846					UNCLASSIFIED			
GKFG-1615	ica:Intca_0241	ica:Intca_0241 exonuclease; K03546 exonuclease SbcC (db=KEGG) (RBH) B		#<TUKFG-586 instance frame in DORABASE[F] @ #x1034510152>	700353	697279					UNCLASSIFIED			
GKFG-1614	DtxR	DtxR family iron dependent repressor; K03709 DtxR family transcriptional regulator, Mn-dependent transcriptional regulator (db=KEGG evalue=0.0 bit_score=193.0 identity=45.1 coverage=91.37931034482759) (BLAST) C		#<TUKFG-586 instance frame in DORABASE[F] @ #x1034510152>	697245	696550					UNCLASSIFIED			
GKFG-1613	hypothetical	hypothetical protein (db=KEGG evalue=3.1e-23 bit_score=114.0 identity=31.9 coverage=80.71748878923766) (BLAST) C		#<TUKFG-586 instance frame in DORABASE[F] @ #x1034510152>	696533	695865					UNCLASSIFIED			
GKFG-1612	mcu:HMPREF0573_10956	mcu:HMPREF0573_10956 gltA; type II citrate synthase (EC:2.3.3.1); K01647 citrate synthase [EC:2.3.3.1] (db=KEGG) (RBH) B		#<TUKFG-585 instance frame in DORABASE[F] @ #x1034510112>	695761	694418					UNCLASSIFIED			
GKFG-1611	nda:Ndas_3902	nda:Ndas_3902 succinyldiaminopimelate transaminase (db=KEGG) (RBH) B		#<TUKFG-584 instance frame in DORABASE[F] @ #x10345100d2>	694314	693148					UNCLASSIFIED			
GKFG-1610	ferredoxin	ferredoxin (db=KEGG evalue=0.0 bit_score=191.0 identity=75.9 coverage=96.3302752293578) (BLAST) C		#<TUKFG-583 instance frame in DORABASE[F] @ #x1034510092>	693064	692738					UNCLASSIFIED			
GKFG-1609	2-hydroxymuconic	2-hydroxymuconic semialdehyde dehydrogenase n=2 Tax=Actinomyces odontolyticus RepID=D4TWS1_9ACTO (db=UNIREF evalue=1.0e-18 bit_score=98.0 identity=64.2 coverage=84.61538461538461) (BLAST) C		#<TUKFG-583 instance frame in DORABASE[F] @ #x1034510092>	692699	692466					UNCLASSIFIED			
GKFG-1608	cfl:Cfla_0987	cfl:Cfla_0987 GTP-binding protein TypA; K06207 GTP-binding protein (db=KEGG) (RBH) B		#<TUKFG-583 instance frame in DORABASE[F] @ #x1034510092>	692440	690515					UNCLASSIFIED			
GKFG-1607	Putative	Putative uncharacterized protein n=1 Tax=Actinomyces urogenitalis DSM 15434 RepID=C0W6Y2_9ACTO (db=UNIREF evalue=2.1e-15 bit_score=89.0 identity=28.5 coverage=81.3953488372093) (BLAST) C		#<TUKFG-582 instance frame in DORABASE[F] @ #x1034510052>	690403	689630					UNCLASSIFIED			
GKFG-1606	bcv:Bcav_2913	bcv:Bcav_2913 MgtE integral membrane protein (db=KEGG) (RBH) B		#<TUKFG-581 instance frame in DORABASE[F] @ #x1034510012>	689444	688131					UNCLASSIFIED			
GKFG-1605	group	group 1 glycosyl transferase (db=KEGG evalue=0.0 bit_score=212.0 identity=33.1 coverage=95.22613065326632) (BLAST) C		#<TUKFG-312 instance frame in DORABASE[F] @ #x103450be12>	74706	73513					UNCLASSIFIED			
GKFG-1604	hypothetical	hypothetical protein (db=KEGG evalue=0.0 bit_score=220.0 identity=62.7 coverage=98.23529411764706) (BLAST) C		#<TUKFG-581 instance frame in DORABASE[F] @ #x1034510012>	688147	687638					UNCLASSIFIED			
GKFG-1603	xce:Xcel_0763	xce:Xcel_0763 hypothetical protein; K03593 ATP-binding protein involved in chromosome partitioning (db=KEGG) (RBH) B		#<TUKFG-580 instance frame in DORABASE[F] @ #x103450ffd2>	687487	686366					UNCLASSIFIED			
GKFG-1602	O-methyltransferase	O-methyltransferase (db=KEGG evalue=0.0 bit_score=197.0 identity=49.1 coverage=90.30837004405286) (BLAST) C		#<TUKFG-579 instance frame in DORABASE[F] @ #x103450ff92>	686305	685625					UNCLASSIFIED			
GKFG-1601	cfi:Celf_2888	cfi:Celf_2888 hypothetical protein; K06966 (db=KEGG) (RBH) B		#<TUKFG-578 instance frame in DORABASE[F] @ #x103450ff52>	685427	684732					UNCLASSIFIED			
GKFG-1600	(db=HMMPfam	(db=HMMPfam db_id=PF11314 from=4 to=58 evalue=1.3e-18 interpro_id=IPR021465 interpro_description=Protein of unknown function DUF3117) (IPRSCAN) D		#<TUKFG-577 instance frame in DORABASE[F] @ #x103450ff12>	684567	684373					UNCLASSIFIED			
GKFG-1599	coiled-coil	coiled-coil (db=Coil db_id=coil from=90 to=111 evalue=NA) (IPRSCAN) D		#<TUKFG-576 instance frame in DORABASE[F] @ #x103450fed2>	684277	683537					UNCLASSIFIED			
GKFG-1598	PROKAR_LIPOPROTEIN	PROKAR_LIPOPROTEIN (db=ProfileScan db_id=PS51257 from=1 to=20 evalue=6.0) (IPRSCAN) D		#<TUKFG-576 instance frame in DORABASE[F] @ #x103450fed2>	683571	683008					UNCLASSIFIED			
GKFG-1597	mannose-1-phosphate	mannose-1-phosphate guanylyltransferase (db=KEGG evalue=0.0 bit_score=269.0 identity=44.9 coverage=94.26229508196722) (BLAST) C		#<TUKFG-576 instance frame in DORABASE[F] @ #x103450fed2>	683011	681914					UNCLASSIFIED			
GKFG-1596	DeoR	DeoR family transcriptional regulator (db=KEGG evalue=2.2e-28 bit_score=131.0 identity=32.7 coverage=93.93939393939394) (BLAST) C		#<TUKFG-575 instance frame in DORABASE[F] @ #x103450fe92>	681869	681078					UNCLASSIFIED			
GKFG-1595	ribonuclease	ribonuclease BN; K07058 membrane protein (db=KEGG evalue=0.0 bit_score=274.0 identity=42.4 coverage=87.90931989924434) (BLAST) C		#<TUKFG-574 instance frame in DORABASE[F] @ #x103450fe52>	680868	679678					UNCLASSIFIED			
GKFG-1594	hypothetical	hypothetical protein (db=KEGG evalue=2.9e-08 bit_score=65.0 identity=38.5 coverage=24.681933842239186) (BLAST) C		#<TUKFG-311 instance frame in DORABASE[F] @ #x103450bdf2>	70892	69714					UNCLASSIFIED			
GKFG-1593	Conserved	Conserved domain protein n=6 Tax=Actinomyces RepID=F3PBP3_9ACTO (db=UNIREF evalue=1.2e-33 bit_score=150.0 identity=29.5 coverage=88.04878048780488) (BLAST) C		#<TUKFG-573 instance frame in DORABASE[F] @ #x103450fe12>	679598	678369					UNCLASSIFIED			
GKFG-1592	iva:Isova_2663	iva:Isova_2663 O-acetylhomoserine/O-acetylserine sulfhydrylase (EC:2.5.1.47); K01740 O-acetylhomoserine (thiol)-lyase [EC:2.5.1.49] (db=KEGG) (RBH) B		#<TUKFG-572 instance frame in DORABASE[F] @ #x103450fdd2>	678012	676720					UNCLASSIFIED			
GKFG-1591	bcv:Bcav_0691	bcv:Bcav_0691 homoserine O-acetyltransferase (EC:2.3.1.31); K00641 homoserine O-acetyltransferase [EC:2.3.1.31] (db=KEGG) (RBH) B		#<TUKFG-572 instance frame in DORABASE[F] @ #x103450fdd2>	676659	675427					UNCLASSIFIED			
GKFG-1590	lipoate-protein	lipoate-protein ligase B (EC:2.3.1.181); K03801 lipoyl(octanoyl) transferase [EC:2.3.1.181] (db=KEGG evalue=5.6e-45 bit_score=186.0 identity=46.1 coverage=87.89237668161435) (BLAST) C		#<TUKFG-572 instance frame in DORABASE[F] @ #x103450fdd2>	675367	674699					UNCLASSIFIED			
GKFG-1589	cfi:Celf_2219	cfi:Celf_2219 lipoic acid synthetase (EC:2.8.1.8); K03644 lipoic acid synthetase [EC:2.8.1.8] (db=KEGG) (RBH) B		#<TUKFG-572 instance frame in DORABASE[F] @ #x103450fdd2>	674715	673699					UNCLASSIFIED			
GKFG-1588	AMP-dependent	AMP-dependent synthetase and ligase; K00666 fatty-acyl-CoA synthase [EC:6.2.1.-] (db=KEGG evalue=0.0 bit_score=275.0 identity=32.5 coverage=91.93857965451056) (BLAST) C		#<TUKFG-571 instance frame in DORABASE[F] @ #x103450fd92>	673161	671599					UNCLASSIFIED			
GKFG-1587	nitroreductase	nitroreductase family protein; K00540 [EC:1.-.-.-] (db=KEGG evalue=0.0 bit_score=247.0 identity=51.0 coverage=96.06299212598425) (BLAST) C		#<TUKFG-570 instance frame in DORABASE[F] @ #x103450fd52>	671461	670700					UNCLASSIFIED			
GKFG-1586	seg	seg (db=Seg db_id=seg from=58 to=67) (IPRSCAN) D		#<TUKFG-569 instance frame in DORABASE[F] @ #x103450fd12>	670606	670373					UNCLASSIFIED			
GKFG-1585	ogt1;	ogt1; methylated-DNA--protein-cysteine methyltransferase 1; K00567 methylated-DNA-[protein]-cysteine S-methyltransferase [EC:2.1.1.63] (db=KEGG evalue=1.4e-45 bit_score=188.0 identity=51.7 coverage=88.77551020408163) (BLAST) C		#<TUKFG-568 instance frame in DORABASE[F] @ #x103450fcd2>	670222	669635					UNCLASSIFIED			
GKFG-1583	hypothetical	hypothetical protein (db=KEGG evalue=1.8e-13 bit_score=80.0 identity=55.1 coverage=96.25) (BLAST) C		#<TUKFG-310 instance frame in DORABASE[F] @ #x103450bdd2>	69594	69355					UNCLASSIFIED			
GKFG-1582	mcu:HMPREF0573_10589	mcu:HMPREF0573_10589 ABC transporter ATP-binding protein; K02006 cobalt/nickel transport system ATP-binding protein (db=KEGG) (RBH) B		#<TUKFG-281 instance frame in DORABASE[F] @ #x103450b9f2>	3973	3119					UNCLASSIFIED			
GKFG-1581	phosphatase/phosphohexomutase	phosphatase/phosphohexomutase (db=KEGG evalue=2.0e-18 bit_score=98.0 identity=31.8 coverage=66.27450980392156) (BLAST) C		#<TUKFG-567 instance frame in DORABASE[F] @ #x103450fc92>	668827	668063					UNCLASSIFIED			
GKFG-1580	4-alpha-glucanotransferase;	4-alpha-glucanotransferase; K00705 4-alpha-glucanotransferase [EC:2.4.1.25] (db=KEGG evalue=0.0 bit_score=245.0 identity=51.0 coverage=95.16129032258065) (BLAST) C		#<TUKFG-567 instance frame in DORABASE[F] @ #x103450fc92>	668036	667293					UNCLASSIFIED			
GKFG-1579	rmu:RMDY18_08500	rmu:RMDY18_08500 ABC transporter ATPase (db=KEGG) (RBH) B		#<TUKFG-567 instance frame in DORABASE[F] @ #x103450fc92>	665781	664090					UNCLASSIFIED			
GKFG-1578	single-strand	single-strand binding protein; K03111 single-strand DNA-binding protein (db=KEGG evalue=7.3e-15 bit_score=86.0 identity=29.3 coverage=87.2340425531915) (BLAST) C		#<TUKFG-566 instance frame in DORABASE[F] @ #x103450fc52>	664018	663314					UNCLASSIFIED			
GKFG-1577	lambda	lambda repressor-like DNA-binding domains (db=superfamily db_id=SSF47413 from=4 to=71 evalue=2.9e-08 interpro_id=IPR010982 interpro_description=Lambda repressor-like, DNA-binding GO=Molecular Function: DNA binding (GO:0003677)) (IPRSCAN) D		#<TUKFG-565 instance frame in DORABASE[F] @ #x103450fc12>	663123	662854					UNCLASSIFIED			
GKFG-1576	662496..662708	662496..662708 - ( gc_cont=0.446) (GENE) E		#<TUKFG-564 instance frame in DORABASE[F] @ #x103450fbd2>	662708	662496					UNCLASSIFIED			
GKFG-1575	662053..662493	662053..662493 - ( gc_cont=0.517) (GENE) E		#<TUKFG-564 instance frame in DORABASE[F] @ #x103450fbd2>	662493	662053					UNCLASSIFIED			
GKFG-1574	661806..662060	661806..662060 - ( gc_cont=0.557) (GENE) E		#<TUKFG-564 instance frame in DORABASE[F] @ #x103450fbd2>	662060	661806					UNCLASSIFIED			
GKFG-1573	Putative	Putative uncharacterized protein n=1 Tax=Mobiluncus mulieris 28-1 RepID=D0YR10_9ACTO (db=UNIREF evalue=2.2e-13 bit_score=82.0 identity=29.4 coverage=52.770448548812666) (BLAST) C		#<TUKFG-563 instance frame in DORABASE[F] @ #x103450fb92>	661722	660586					UNCLASSIFIED			
GKFG-1572	660374..660574	660374..660574 - ( gc_cont=0.552) (GENE) E		#<TUKFG-563 instance frame in DORABASE[F] @ #x103450fb92>	660574	660374					UNCLASSIFIED			
GKFG-1571	68889..69029	68889..69029 + ( gc_cont=0.560) (GENE) E		#<TUKFG-309 instance frame in DORABASE[F] @ #x103450bdb2>	69029	68889					UNCLASSIFIED			
GKFG-1570	(db=HMMPfam	(db=HMMPfam db_id=PF01844 from=25 to=79 evalue=9.8e-12 interpro_id=IPR002711 interpro_description=HNH endonuclease GO=Molecular Function: nucleic acid binding (GO:0003676), Molecular Function: endonuclease activity (GO:0004519)) (IPRSCAN) D		#<TUKFG-563 instance frame in DORABASE[F] @ #x103450fb92>	660381	660094					UNCLASSIFIED			
GKFG-1569	659625..659972	659625..659972 - ( gc_cont=0.497) (GENE) E		#<TUKFG-562 instance frame in DORABASE[F] @ #x103450fb52>	659972	659625					UNCLASSIFIED			
GKFG-1568	phage	phage terminase protein (db=KEGG evalue=9.4e-41 bit_score=173.0 identity=28.8 coverage=94.61697722567288) (BLAST) C		#<TUKFG-562 instance frame in DORABASE[F] @ #x103450fb52>	659628	658180					UNCLASSIFIED			
GKFG-1567	hypothetical	hypothetical protein (db=KEGG evalue=0.0 bit_score=258.0 identity=39.4 coverage=92.1259842519685) (BLAST) C		#<TUKFG-561 instance frame in DORABASE[F] @ #x103450fb12>	658081	656939					UNCLASSIFIED			
GKFG-1566	hypothetical	hypothetical protein; K06904 (db=KEGG evalue=0.0 bit_score=209.0 identity=30.0 coverage=93.83429672447014) (BLAST) C		#<TUKFG-561 instance frame in DORABASE[F] @ #x103450fb12>	656946	655390					UNCLASSIFIED			
GKFG-1565	655076..655387	655076..655387 - ( gc_cont=0.599) (GENE) E		#<TUKFG-561 instance frame in DORABASE[F] @ #x103450fb12>	655387	655076					UNCLASSIFIED			
GKFG-1564	seg	seg (db=Seg db_id=seg from=31 to=42) (IPRSCAN) D		#<TUKFG-561 instance frame in DORABASE[F] @ #x103450fb12>	655079	654711					UNCLASSIFIED			
GKFG-1563	hypothetical	hypothetical protein (db=KEGG evalue=8.2e-12 bit_score=75.0 identity=30.5 coverage=83.78378378378379) (BLAST) C		#<TUKFG-561 instance frame in DORABASE[F] @ #x103450fb12>	654700	654257					UNCLASSIFIED			
GKFG-1562	(db=HMMPfam	(db=HMMPfam db_id=PF04883 from=16 to=129 evalue=0.00024 interpro_id=IPR010064 interpro_description=Bacteriophage HK97, Gp10) (IPRSCAN) D		#<TUKFG-561 instance frame in DORABASE[F] @ #x103450fb12>	654256	653807					UNCLASSIFIED			
GKFG-1561	seg	seg (db=Seg db_id=seg from=71 to=81) (IPRSCAN) D		#<TUKFG-561 instance frame in DORABASE[F] @ #x103450fb12>	653810	653493					UNCLASSIFIED			
GKFG-1560	Putative	Putative uncharacterized protein (Fragment) n=2 Tax=Scardovia inopinata F0304 RepID=D6KSD2_SCAIO (db=UNIREF evalue=2.8e-12 bit_score=77.0 identity=48.8 coverage=50.0) (BLAST) C		#<TUKFG-308 instance frame in DORABASE[F] @ #x103450bd92>	68296	67847					UNCLASSIFIED			
GKFG-1559	hypothetical	hypothetical protein (db=KEGG evalue=0.0 bit_score=277.0 identity=28.7 coverage=87.92401628222524) (BLAST) C		#<TUKFG-560 instance frame in DORABASE[F] @ #x103450fad2>	653411	651201					UNCLASSIFIED			
GKFG-1558	seg	seg (db=Seg db_id=seg from=155 to=163) (IPRSCAN) D		#<TUKFG-560 instance frame in DORABASE[F] @ #x103450fad2>	651204	649336					UNCLASSIFIED			
GKFG-1557	N-acetylmuramoyl-L-alanine	N-acetylmuramoyl-L-alanine amidase (EC:3.5.1.28) (db=KEGG evalue=0.0 bit_score=354.0 identity=60.8 coverage=98.16176470588235) (BLAST) C		#<TUKFG-559 instance frame in DORABASE[F] @ #x103450fa92>	648896	648081					UNCLASSIFIED			
GKFG-1556	hypothetical	hypothetical protein (db=KEGG evalue=1.2e-12 bit_score=77.0 identity=51.4 coverage=80.0) (BLAST) C		#<TUKFG-559 instance frame in DORABASE[F] @ #x103450fa92>	648073	647834					UNCLASSIFIED			
GKFG-1555	647515..647805	647515..647805 - ( gc_cont=0.536) (GENE) E		#<TUKFG-559 instance frame in DORABASE[F] @ #x103450fa92>	647805	647515					UNCLASSIFIED			
GKFG-1554	transmembrane_regions	transmembrane_regions (db=TMHMM db_id=tmhmm from=5 to=22) (IPRSCAN) D		#<TUKFG-558 instance frame in DORABASE[F] @ #x103450fa52>	647225	647136					UNCLASSIFIED			
GKFG-1553	phage	phage integrase (db=KEGG evalue=0.0 bit_score=214.0 identity=43.0 coverage=96.72727272727273) (BLAST) C		#<TUKFG-557 instance frame in DORABASE[F] @ #x103450fa12>	646935	646111					UNCLASSIFIED			
GKFG-1552	orn;	orn; exoribonuclease II (EC:3.1.-.-); K13288 oligoribonuclease [EC:3.1.-.-] (db=KEGG evalue=0.0 bit_score=253.0 identity=60.9 coverage=95.21531100478468) (BLAST) C		#<TUKFG-556 instance frame in DORABASE[F] @ #x103450f9d2>	645914	645288					UNCLASSIFIED			
GKFG-1551	threonine	threonine dehydratase (EC:4.3.1.19); K01754 threonine dehydratase [EC:4.3.1.19] (db=KEGG evalue=2.5e-34 bit_score=151.0 identity=56.8 coverage=70.05347593582889) (BLAST) C		#<TUKFG-555 instance frame in DORABASE[F] @ #x103450f992>	645182	644622					UNCLASSIFIED			
GKFG-1550	UniRef90_C0W1B4	UniRef90_C0W1B4 Threonine ammonia-lyase n=1 Tax=Actinomyces coleocanis DSM 15436 RepID=C0W1B4_9ACTO (db=UNIREF) (RBH) B		#<TUKFG-555 instance frame in DORABASE[F] @ #x103450f992>	644661	643906					UNCLASSIFIED			
GKFG-1549	mcu:HMPREF0573_10017	mcu:HMPREF0573_10017 tyrS; tyrosine--tRNA ligase (EC:6.1.1.1); K01866 tyrosyl-tRNA synthetase [EC:6.1.1.1] (db=KEGG) (RBH) B		#<TUKFG-307 instance frame in DORABASE[F] @ #x103450bd72>	67640	66375					UNCLASSIFIED			
GKFG-1548	bcv:Bcav_2885	bcv:Bcav_2885 hypothetical protein; K09118 hypothetical protein (db=KEGG) (RBH) B		#<TUKFG-554 instance frame in DORABASE[F] @ #x103450f952>	643769	640659					UNCLASSIFIED			
GKFG-1547	seg	seg (db=Seg db_id=seg from=112 to=124) (IPRSCAN) D		#<TUKFG-553 instance frame in DORABASE[F] @ #x103450f912>	640540	640118					UNCLASSIFIED			
GKFG-1546	639910..640107	639910..640107 - ( gc_cont=0.551) (GENE) E		#<TUKFG-553 instance frame in DORABASE[F] @ #x103450f912>	640107	639910					UNCLASSIFIED			
GKFG-1545	PDZ/DHR/GLGF	PDZ/DHR/GLGF domain-containing protein; K07177 PDZ domain-containing protein (db=KEGG evalue=0.0 bit_score=258.0 identity=41.5 coverage=90.93406593406593) (BLAST) C		#<TUKFG-553 instance frame in DORABASE[F] @ #x103450f912>	639941	638850					UNCLASSIFIED			
GKFG-1544	bcv:Bcav_2890	bcv:Bcav_2890 hypothetical protein (db=KEGG) (RBH) B		#<TUKFG-552 instance frame in DORABASE[F] @ #x103450f8d2>	638725	637100					UNCLASSIFIED			
GKFG-1543	UBA/ThiF-type	UBA/ThiF-type NAD/FAD binding protein (db=KEGG evalue=4.0e-32 bit_score=144.0 identity=28.8 coverage=98.40764331210191) (BLAST) C		#<TUKFG-551 instance frame in DORABASE[F] @ #x103450f892>	637025	636084					UNCLASSIFIED			
GKFG-1542	bcv:Bcav_2897	bcv:Bcav_2897 UvrD/REP helicase; K03657 DNA helicase II / ATP-dependent DNA helicase PcrA [EC:3.6.4.12] (db=KEGG) (RBH) B		#<TUKFG-551 instance frame in DORABASE[F] @ #x103450f892>	636087	633979					UNCLASSIFIED			
GKFG-1541	NAD(+)	NAD(+) diphosphatase (EC:3.6.1.22); K03426 NAD+ diphosphatase [EC:3.6.1.22] (db=KEGG evalue=1.4e-45 bit_score=189.0 identity=47.5 coverage=53.783783783783775) (BLAST) C		#<TUKFG-551 instance frame in DORABASE[F] @ #x103450f892>	634031	632922					UNCLASSIFIED			
GKFG-1540	rdn:HMPREF0733_11743	rdn:HMPREF0733_11743 rph; tRNA nucleotidyltransferase (EC:2.7.7.56); K00989 ribonuclease PH [EC:2.7.7.56] (db=KEGG) (RBH) B		#<TUKFG-551 instance frame in DORABASE[F] @ #x103450f892>	632890	632006					UNCLASSIFIED			
GKFG-1539	non-canonical	non-canonical purine NTP pyrophosphatase, rdgB/HAM1 family; K02428 dITP/XTP pyrophosphatase [EC:3.6.1.19] (db=KEGG evalue=0.0 bit_score=267.0 identity=63.5 coverage=91.81818181818183) (BLAST) C		#<TUKFG-551 instance frame in DORABASE[F] @ #x103450f892>	632009	631350					UNCLASSIFIED			
GKFG-1538	cpy:Cphy_3731	cpy:Cphy_3731 phosphotransferase system, EIIC; K07035 (db=KEGG) (RBH) B		#<TUKFG-307 instance frame in DORABASE[F] @ #x103450bd72>	66246	65179					UNCLASSIFIED			
GKFG-1537	beta-lactamase	beta-lactamase (db=KEGG evalue=0.0 bit_score=254.0 identity=43.2 coverage=99.23664122137404) (BLAST) C		#<TUKFG-551 instance frame in DORABASE[F] @ #x103450f892>	631326	630541					UNCLASSIFIED			
GKFG-1536	glutamate	glutamate racemase; K01776 glutamate racemase [EC:5.1.1.3] (db=KEGG evalue=0.0 bit_score=281.0 identity=54.3 coverage=96.69117647058823) (BLAST) C		#<TUKFG-551 instance frame in DORABASE[F] @ #x103450f892>	630544	629729					UNCLASSIFIED			
GKFG-1535	(db=HMMPfam	(db=HMMPfam db_id=PF09438 from=11 to=190 evalue=1.1e-17 interpro_id=IPR018561 interpro_description=Domain of unknown function DUF2017) (IPRSCAN) D		#<TUKFG-551 instance frame in DORABASE[F] @ #x103450f892>	629718	629125					UNCLASSIFIED			
GKFG-1534	clpS;	clpS; ATP-dependent Clp protease adaptor protein ClpS; K06891 ATP-dependent Clp protease adaptor protein ClpS (db=KEGG evalue=1.6e-11 bit_score=74.0 identity=40.2 coverage=76.76767676767676) (BLAST) C		#<TUKFG-551 instance frame in DORABASE[F] @ #x103450f892>	629128	628832					UNCLASSIFIED			
GKFG-1533	mcu:HMPREF0573_10095	mcu:HMPREF0573_10095 pncB; nicotinate phosphoribosyltransferase (EC:2.4.2.11); K00763 nicotinate phosphoribosyltransferase [EC:2.4.2.11] (db=KEGG) (RBH) B		#<TUKFG-551 instance frame in DORABASE[F] @ #x103450f892>	628802	627297					UNCLASSIFIED			
GKFG-1532	hypothetical	hypothetical protein (db=KEGG evalue=1.2e-22 bit_score=111.0 identity=52.0 coverage=90.19607843137256) (BLAST) C		#<TUKFG-551 instance frame in DORABASE[F] @ #x103450f892>	627300	626995					UNCLASSIFIED			
GKFG-1531	626532..626714	626532..626714 - ( gc_cont=0.514) (GENE) E		#<TUKFG-550 instance frame in DORABASE[F] @ #x103450f852>	626714	626532					UNCLASSIFIED			
GKFG-1529	sco:SCO7547	sco:SCO7547 SC5F1.01, SC8G12.23; sulfatase (db=KEGG) (RBH) B		#<TUKFG-549 instance frame in DORABASE[F] @ #x103450f812>	624903	623365					UNCLASSIFIED			
GKFG-1528	ROK	ROK family protein (db=KEGG evalue=7.4e-17 bit_score=94.0 identity=22.9 coverage=89.92042440318302) (BLAST) C		#<TUKFG-549 instance frame in DORABASE[F] @ #x103450f812>	623333	622203					UNCLASSIFIED			
GKFG-1527	ADP-ribose	ADP-ribose pyrophosphatase (db=KEGG evalue=0.0 bit_score=250.0 identity=56.4 coverage=93.93939393939394) (BLAST) C		#<TUKFG-306 instance frame in DORABASE[F] @ #x103450bd52>	65083	64391					UNCLASSIFIED			
GKFG-1526	bbv:HMPREF9228_0352	bbv:HMPREF9228_0352 anaerobic sulfatase maturase (EC:1.1.99.-); K06871 uncharacterized protein (db=KEGG) (RBH) B		#<TUKFG-549 instance frame in DORABASE[F] @ #x103450f812>	622210	620861					UNCLASSIFIED			
GKFG-1524	619369..619518	619369..619518 - ( gc_cont=0.527) (GENE) E		#<TUKFG-548 instance frame in DORABASE[F] @ #x103450f7d2>	619518	619369					UNCLASSIFIED			
GKFG-1523	cdz:CD31A_0086	cdz:CD31A_0086 arsA; arsenite-transporting ATPase; K01551 arsenite-transporting ATPase [EC:3.6.3.16] (db=KEGG) (RBH) B		#<TUKFG-547 instance frame in DORABASE[F] @ #x103450f792>	618973	617207					UNCLASSIFIED			
GKFG-1522	arsR2;	arsR2; arsenical resistance operon trans-acting repressor (db=KEGG evalue=0.0 bit_score=231.0 identity=90.2 coverage=98.3739837398374) (BLAST) C		#<TUKFG-547 instance frame in DORABASE[F] @ #x103450f792>	617207	616839					UNCLASSIFIED			
GKFG-1521	ckp:ckrop_1615	ckp:ckrop_1615 arsC; arsenate reductase (EC:3.1.3.48) (db=KEGG) (RBH) B		#<TUKFG-546 instance frame in DORABASE[F] @ #x103450f752>	616747	616001					UNCLASSIFIED			
GKFG-1520	hypothetical	hypothetical protein (db=KEGG evalue=0.0 bit_score=215.0 identity=94.7 coverage=98.24561403508771) (BLAST) C		#<TUKFG-545 instance frame in DORABASE[F] @ #x103450f712>	615391	615050					UNCLASSIFIED			
GKFG-1519	ahe:Arch_1059	ahe:Arch_1059 methyltransferase type 11 (db=KEGG) (RBH) B		#<TUKFG-545 instance frame in DORABASE[F] @ #x103450f712>	615016	614213					UNCLASSIFIED			
GKFG-1518	surA;	surA; cell surface protein (db=KEGG evalue=1.2e-19 bit_score=104.0 identity=31.2 coverage=32.410423452768725) (BLAST) C		#<TUKFG-544 instance frame in DORABASE[F] @ #x103450f6d2>	613893	612052					UNCLASSIFIED			
GKFG-1517	RNA-directed	RNA-directed DNA polymerase (db=KEGG evalue=5.9e-24 bit_score=116.0 identity=37.9 coverage=84.28571428571429) (BLAST) C		#<TUKFG-543 instance frame in DORABASE[F] @ #x103450f692>	611470	610841					UNCLASSIFIED			
GKFG-1516	seg	seg (db=Seg db_id=seg from=33 to=47) (IPRSCAN) D		#<TUKFG-305 instance frame in DORABASE[F] @ #x103450bd32>	64187	61881					UNCLASSIFIED			
GKFG-1515	seg	seg (db=Seg db_id=seg from=37 to=48) (IPRSCAN) D		#<TUKFG-542 instance frame in DORABASE[F] @ #x103450f652>	610631	610395					UNCLASSIFIED			
GKFG-1514	mcu:HMPREF0573_10837	mcu:HMPREF0573_10837 aminotransferase (db=KEGG) (RBH) B		#<TUKFG-541 instance frame in DORABASE[F] @ #x103450f612>	610331	609177					UNCLASSIFIED			
GKFG-1513	seg	seg (db=Seg db_id=seg from=74 to=91) (IPRSCAN) D		#<TUKFG-540 instance frame in DORABASE[F] @ #x103450f5d2>	609021	608626					UNCLASSIFIED			
GKFG-1512	glycogen	glycogen debranching protein GlgX; K02438 glycogen operon protein GlgX [EC:3.2.1.-] (db=KEGG evalue=1.7e-44 bit_score=184.0 identity=65.1 coverage=82.23684210526315) (BLAST) C		#<TUKFG-539 instance frame in DORABASE[F] @ #x103450f592>	608178	607723					UNCLASSIFIED			
GKFG-1511	cga:Celgi_1503	cga:Celgi_1503 glycogen debranching enzyme GlgX; K02438 glycogen operon protein GlgX [EC:3.2.1.-] (db=KEGG) (RBH) B		#<TUKFG-538 instance frame in DORABASE[F] @ #x103450f552>	607586	605997					UNCLASSIFIED			
GKFG-1510	iva:Isova_2027	iva:Isova_2027 malto-oligosyltrehalose synthase (EC:5.4.99.15); K06044 (1->4)-alpha-D-glucan 1-alpha-D-glucosylmutase [EC:5.4.99.15] (db=KEGG) (RBH) B		#<TUKFG-538 instance frame in DORABASE[F] @ #x103450f552>	605985	603466					UNCLASSIFIED			
GKFG-1509	iva:Isova_2028	iva:Isova_2028 malto-oligosyltrehalose trehalohydrolase (EC:3.2.1.141); K01236 maltooligosyltrehalose trehalohydrolase [EC:3.2.1.141] (db=KEGG) (RBH) B		#<TUKFG-538 instance frame in DORABASE[F] @ #x103450f552>	603465	601666					UNCLASSIFIED			
GKFG-1508	mcu:HMPREF0573_10124	mcu:HMPREF0573_10124 ATP-grasp superfamily protein (db=KEGG) (RBH) B		#<TUKFG-537 instance frame in DORABASE[F] @ #x103450f512>	601593	600250					UNCLASSIFIED			
GKFG-1507	hypothetical	hypothetical protein (db=KEGG evalue=2.3e-30 bit_score=138.0 identity=40.5 coverage=88.08290155440415) (BLAST) C		#<TUKFG-536 instance frame in DORABASE[F] @ #x103450f4d2>	600033	599455					UNCLASSIFIED			
GKFG-1506	3'-5'	3'-5' exonuclease; K03684 ribonuclease D [EC:3.1.13.5] (db=KEGG evalue=0.0 bit_score=284.0 identity=40.5 coverage=94.25) (BLAST) C		#<TUKFG-536 instance frame in DORABASE[F] @ #x103450f4d2>	599458	598259					UNCLASSIFIED			
GKFG-1505	ske:Sked_22260	ske:Sked_22260 argininosuccinate lyase (EC:4.3.2.1); K01755 argininosuccinate lyase [EC:4.3.2.1] (db=KEGG) (RBH) B		#<TUKFG-304 instance frame in DORABASE[F] @ #x103450bd12>	61381	59954					UNCLASSIFIED			
GKFG-1504	hypothetical	hypothetical protein (db=KEGG evalue=2.9e-08 bit_score=65.0 identity=38.5 coverage=24.681933842239186) (BLAST) C		#<TUKFG-536 instance frame in DORABASE[F] @ #x103450f4d2>	595669	594491					UNCLASSIFIED			
GKFG-1503	hypothetical	hypothetical protein (db=KEGG evalue=1.8e-13 bit_score=80.0 identity=55.1 coverage=96.25) (BLAST) C		#<TUKFG-535 instance frame in DORABASE[F] @ #x103450f492>	594371	594132					UNCLASSIFIED			
GKFG-1502	593666..593806	593666..593806 + ( gc_cont=0.560) (GENE) E		#<TUKFG-534 instance frame in DORABASE[F] @ #x103450f452>	593806	593666					UNCLASSIFIED			
GKFG-1501	Putative	Putative uncharacterized protein (Fragment) n=2 Tax=Scardovia inopinata F0304 RepID=D6KSD2_SCAIO (db=UNIREF evalue=3.8e-12 bit_score=77.0 identity=48.8 coverage=37.12871287128713) (BLAST) C		#<TUKFG-533 instance frame in DORABASE[F] @ #x103450f412>	593073	592468					UNCLASSIFIED			
GKFG-1500	UniRef90_E7NAG6	UniRef90_E7NAG6 Alpha/beta hydrolase fold protein n=1 Tax=Actinomyces sp. oral taxon 171 str. F0337 RepID=E7NAG6_9ACTO (db=UNIREF) (RBH) B		#<TUKFG-532 instance frame in DORABASE[F] @ #x103450f3d2>	592418	591513					UNCLASSIFIED			
GKFG-1499	alpha/beta	alpha/beta hydrolase (db=KEGG evalue=1.5e-40 bit_score=172.0 identity=36.8 coverage=92.98892988929889) (BLAST) C		#<TUKFG-532 instance frame in DORABASE[F] @ #x103450f3d2>	591490	590678					UNCLASSIFIED			
GKFG-1498	UniRef90_E7NAG4	UniRef90_E7NAG4 MFS transporter, sugar porter family protein n=1 Tax=Actinomyces sp. oral taxon 171 str. F0337 RepID=E7NAG4_9ACTO (db=UNIREF) (RBH) B		#<TUKFG-532 instance frame in DORABASE[F] @ #x103450f3d2>	590652	589279					UNCLASSIFIED			
GKFG-1497	regulatory	regulatory protein GntR HTH (db=KEGG evalue=0.0 bit_score=228.0 identity=51.8 coverage=85.60311284046692) (BLAST) C		#<TUKFG-531 instance frame in DORABASE[F] @ #x103450f392>	588923	588153					UNCLASSIFIED			
GKFG-1496	hydrolase,	hydrolase, alpha/beta domain protein (db=KEGG evalue=0.0 bit_score=278.0 identity=50.2 coverage=99.25650557620817) (BLAST) C		#<TUKFG-530 instance frame in DORABASE[F] @ #x103450f352>	588098	587292					UNCLASSIFIED			
GKFG-1495	lpl:lp_3563	lpl:lp_3563 sodium-coupled N-acetylneuraminate transporter; K03307 solute:Na+ symporter, SSS family (db=KEGG) (RBH) B		#<TUKFG-529 instance frame in DORABASE[F] @ #x103450f312>	587131	585605					UNCLASSIFIED			
GKFG-1494	cfl:Cfla_1647	cfl:Cfla_1647 argininosuccinate synthase (EC:6.3.4.5); K01940 argininosuccinate synthase [EC:6.3.4.5] (db=KEGG) (RBH) B		#<TUKFG-304 instance frame in DORABASE[F] @ #x103450bd12>	59951	58743					UNCLASSIFIED			
GKFG-1493	gvh:HMPREF9231_0059	gvh:HMPREF9231_0059 dihydrodipicolinate synthase (EC:4.2.1.52); K01714 dihydrodipicolinate synthase [EC:4.2.1.52] (db=KEGG) (RBH) B		#<TUKFG-528 instance frame in DORABASE[F] @ #x103450f2d2>	585220	584303					UNCLASSIFIED			
GKFG-1492	ROK	ROK family protein; K00845 glucokinase [EC:2.7.1.2] (db=KEGG evalue=0.0 bit_score=262.0 identity=41.5 coverage=95.87301587301587) (BLAST) C		#<TUKFG-528 instance frame in DORABASE[F] @ #x103450f2d2>	584306	583362					UNCLASSIFIED			
GKFG-1491	bbv:HMPREF9228_0173	bbv:HMPREF9228_0173 thiazole biosynthesis protein ThiG-like protein; K01788 N-acylglucosamine-6-phosphate 2-epimerase [EC:5.1.3.9] (db=KEGG) (RBH) B		#<TUKFG-528 instance frame in DORABASE[F] @ #x103450f2d2>	583365	582691					UNCLASSIFIED			
GKFG-1490	ahe:Arch_1772	ahe:Arch_1772 hypothetical protein (db=KEGG) (RBH) B		#<TUKFG-527 instance frame in DORABASE[F] @ #x103450f292>	582465	576961					UNCLASSIFIED			
GKFG-1489	lacto-N-biosidase	lacto-N-biosidase (EC:3.2.1.52); K12373 hexosaminidase [EC:3.2.1.52] (db=KEGG evalue=0.0 bit_score=460.0 identity=30.8 coverage=51.38813282525857) (BLAST) C		#<TUKFG-527 instance frame in DORABASE[F] @ #x103450f292>	576923	571413					UNCLASSIFIED			
GKFG-1488	bbi:BBIF_0963	bbi:BBIF_0963 nagZ; beta_N-acetylhexosaminidase (db=KEGG) (RBH) B		#<TUKFG-526 instance frame in DORABASE[F] @ #x103450f252>	571219	564359					UNCLASSIFIED			
GKFG-1487	sro:Sros_3060	sro:Sros_3060 beta-N-acetylhexosaminidase (EC:3.2.1.52) (db=KEGG) (RBH) B		#<TUKFG-525 instance frame in DORABASE[F] @ #x103450f212>	564283	560105					UNCLASSIFIED			
GKFG-1486	bbi:BBIF_1317	bbi:BBIF_1317 alpha-L-fucosidase; K01206 alpha-L-fucosidase [EC:3.2.1.51] (db=KEGG) (RBH) B		#<TUKFG-524 instance frame in DORABASE[F] @ #x103450f1d2>	559979	556722					UNCLASSIFIED			
GKFG-1485	aldose	aldose epimerase (db=KEGG evalue=1.0e-30 bit_score=139.0 identity=29.3 coverage=87.20238095238095) (BLAST) C		#<TUKFG-523 instance frame in DORABASE[F] @ #x103450f192>	556519	555512					UNCLASSIFIED			
GKFG-1484	mcu:HMPREF0573_11157	mcu:HMPREF0573_11157 leuS; leucine--tRNA ligase (EC:6.1.1.4); K01869 leucyl-tRNA synthetase [EC:6.1.1.4] (db=KEGG) (RBH) B		#<TUKFG-523 instance frame in DORABASE[F] @ #x103450f192>	555418	552521					UNCLASSIFIED			
GKFG-1483	mcu:HMPREF0573_10024	mcu:HMPREF0573_10024 argD; acetylornithine transaminase (EC:2.6.1.11); K00818 acetylornithine aminotransferase [EC:2.6.1.11] (db=KEGG) (RBH) B		#<TUKFG-304 instance frame in DORABASE[F] @ #x103450bd12>	58740	57493					UNCLASSIFIED			
GKFG-1482	ftsQ;	ftsQ; cell division protein FtsQ; K03589 cell division protein FtsQ (db=KEGG evalue=1.5e-20 bit_score=106.0 identity=27.6 coverage=92.56756756756756) (BLAST) C		#<TUKFG-522 instance frame in DORABASE[F] @ #x103450f152>	552378	551491					UNCLASSIFIED			
GKFG-1481	UDP-N-acetylmuramate--L-alanine	UDP-N-acetylmuramate--L-alanine ligase; K01924 UDP-N-acetylmuramate--alanine ligase [EC:6.3.2.8] (db=KEGG evalue=5.9e-29 bit_score=132.0 identity=58.3 coverage=94.9579831932773) (BLAST) C		#<TUKFG-522 instance frame in DORABASE[F] @ #x103450f152>	551494	551138					UNCLASSIFIED			
GKFG-1480	UDP-N-acetylmuramate--L-alanine	UDP-N-acetylmuramate--L-alanine ligase; K01924 UDP-N-acetylmuramate--alanine ligase [EC:6.3.2.8] (db=KEGG evalue=0.0 bit_score=258.0 identity=49.3 coverage=76.61538461538461) (BLAST) C		#<TUKFG-522 instance frame in DORABASE[F] @ #x103450f152>	551033	550059					UNCLASSIFIED			
GKFG-1479	ske:Sked_22800	ske:Sked_22800 UDP-N-acetylglucosamine--N-acetylmuramyl-(pentapeptide) pyrophosphoryl-undecaprenol N-acetylglucosamine transferase; K02563 UDP-N-acetylglucosamine--N-acetylmuramyl-(pentapeptide) pyrophosphoryl-undecaprenol N-acetylglucosamine transferase [EC:2.4.1.227] (db=KEGG) (RBH) B		#<TUKFG-522 instance frame in DORABASE[F] @ #x103450f152>	550062	548941					UNCLASSIFIED			
GKFG-1478	spoVE;	spoVE; stage V sporulation protein E; K03588 cell division protein FtsW (db=KEGG evalue=0.0 bit_score=289.0 identity=37.2 coverage=94.88888888888889) (BLAST) C		#<TUKFG-522 instance frame in DORABASE[F] @ #x103450f152>	548954	547605					UNCLASSIFIED			
GKFG-1477	cfl:Cfla_1594	cfl:Cfla_1594 UDP-N-acetylmuramoylalanine--D-glutamate ligase; K01925 UDP-N-acetylmuramoylalanine--D-glutamate ligase [EC:6.3.2.9] (db=KEGG) (RBH) B		#<TUKFG-522 instance frame in DORABASE[F] @ #x103450f152>	547602	546163					UNCLASSIFIED			
GKFG-1476	bcv:Bcav_2413	bcv:Bcav_2413 mraY; phospho-N-acetylmuramoyl-pentapeptide-transferase (EC:2.7.8.13); K01000 phospho-N-acetylmuramoyl-pentapeptide-transferase [EC:2.7.8.13] (db=KEGG) (RBH) B		#<TUKFG-522 instance frame in DORABASE[F] @ #x103450f152>	546166	545054					UNCLASSIFIED			
GKFG-1475	UDP-N-acetylmuramoyl-tripeptide--D-alanyl-D-alanine	UDP-N-acetylmuramoyl-tripeptide--D-alanyl-D-alanine ligase; K01929 UDP-N-acetylmuramoyl-tripeptide--D-alanyl-D-alanine ligase [EC:6.3.2.10] (db=KEGG evalue=0.0 bit_score=287.0 identity=37.6 coverage=88.4313725490196) (BLAST) C		#<TUKFG-522 instance frame in DORABASE[F] @ #x103450f152>	545054	543525					UNCLASSIFIED			
GKFG-1474	mcu:HMPREF0573_11576	mcu:HMPREF0573_11576 peptidoglycan glycosyltransferase (EC:2.4.1.129); K03587 cell division protein FtsI (penicillin-binding protein 3) [EC:2.4.1.129] (db=KEGG) (RBH) B		#<TUKFG-522 instance frame in DORABASE[F] @ #x103450f152>	543485	541539					UNCLASSIFIED			
GKFG-1473	hypothetical	hypothetical protein (db=KEGG evalue=9.5e-10 bit_score=69.0 identity=27.9 coverage=93.61702127659575) (BLAST) C		#<TUKFG-522 instance frame in DORABASE[F] @ #x103450f152>	541529	541107					UNCLASSIFIED			
GKFG-1472	xce:Xcel_1329	xce:Xcel_1329 acetylglutamate kinase; K00930 acetylglutamate kinase [EC:2.7.2.8] (db=KEGG) (RBH) B		#<TUKFG-304 instance frame in DORABASE[F] @ #x103450bd12>	57500	56604					UNCLASSIFIED			
GKFG-1471	mcu:HMPREF0573_10590	mcu:HMPREF0573_10590 ABC transporter permease; K02008 cobalt/nickel transport system permease protein (db=KEGG) (RBH) B		#<TUKFG-281 instance frame in DORABASE[F] @ #x103450b9f2>	3125	2319					UNCLASSIFIED			
GKFG-1470	xce:Xcel_1276	xce:Xcel_1276 S-adenosyl-methyltransferase MraW; K03438 16S rRNA (cytosine1402-N4)-methyltransferase [EC:2.1.1.199] (db=KEGG) (RBH) B		#<TUKFG-522 instance frame in DORABASE[F] @ #x103450f152>	541114	540119					UNCLASSIFIED			
GKFG-1469	mraZ;	mraZ; cell division protein MraZ; K03925 MraZ protein (db=KEGG evalue=0.0 bit_score=212.0 identity=68.5 coverage=98.61111111111111) (BLAST) C		#<TUKFG-521 instance frame in DORABASE[F] @ #x103450f112>	539997	539566					UNCLASSIFIED			
GKFG-1468	(db=HMMPfam	(db=HMMPfam db_id=PF11239 from=1 to=91 evalue=3.6e-11 interpro_id=IPR021401 interpro_description=Protein of unknown function DUF3040) (IPRSCAN) D		#<TUKFG-520 instance frame in DORABASE[F] @ #x103450f0d2>	539224	538802					UNCLASSIFIED			
GKFG-1467	bcv:Bcav_2424	bcv:Bcav_2424 DNA-directed DNA polymerase (EC:2.7.7.7); K02346 DNA polymerase IV [EC:2.7.7.7] (db=KEGG) (RBH) B		#<TUKFG-519 instance frame in DORABASE[F] @ #x103450f092>	538745	537492					UNCLASSIFIED			
GKFG-1466	hypothetical	hypothetical protein (db=KEGG evalue=0.0 bit_score=199.0 identity=32.2 coverage=70.4035874439462) (BLAST) C		#<TUKFG-519 instance frame in DORABASE[F] @ #x103450f092>	537488	536151					UNCLASSIFIED			
GKFG-1465	iva:Isova_1268	iva:Isova_1268 UvrD/REP helicase (db=KEGG) (RBH) B		#<TUKFG-518 instance frame in DORABASE[F] @ #x103450f052>	536019	533737					UNCLASSIFIED			
GKFG-1464	mcu:HMPREF0573_11568	mcu:HMPREF0573_11568 serA2; phosphoglycerate dehydrogenase (EC:1.1.1.95); K00058 D-3-phosphoglycerate dehydrogenase [EC:1.1.1.95] (db=KEGG) (RBH) B		#<TUKFG-518 instance frame in DORABASE[F] @ #x103450f052>	533662	532454					UNCLASSIFIED			
GKFG-1463	transcriptional	transcriptional repressor nrdR; K07738 transcriptional repressor NrdR (db=KEGG evalue=0.0 bit_score=220.0 identity=69.9 coverage=93.25153374233128) (BLAST) C		#<TUKFG-518 instance frame in DORABASE[F] @ #x103450f052>	532482	531994					UNCLASSIFIED			
GKFG-1462	seg	seg (db=Seg db_id=seg from=134 to=150) (IPRSCAN) D		#<TUKFG-517 instance frame in DORABASE[F] @ #x103450f012>	531777	531070					UNCLASSIFIED			
GKFG-1461	LexA	LexA family transcriptional regulator (EC:3.4.21.88); K01356 repressor LexA [EC:3.4.21.88] (db=KEGG evalue=0.0 bit_score=239.0 identity=57.7 coverage=91.30434782608695) (BLAST) C		#<TUKFG-517 instance frame in DORABASE[F] @ #x103450f012>	531033	530344					UNCLASSIFIED			
GKFG-1460	bbi:BBIF_1102	bbi:BBIF_1102 argJ; glutamate N-acetyltransferase/amino-acid acetyltransferase; K00620 glutamate N-acetyltransferase / amino-acid N-acetyltransferase [EC:2.3.1.35 2.3.1.1] (db=KEGG) (RBH) B		#<TUKFG-304 instance frame in DORABASE[F] @ #x103450bd12>	56607	55426					UNCLASSIFIED			
GKFG-1459	OsmC	OsmC family protein (db=KEGG evalue=2.6e-20 bit_score=104.0 identity=41.7 coverage=95.55555555555556) (BLAST) C		#<TUKFG-516 instance frame in DORABASE[F] @ #x103450efd2>	529986	529582					UNCLASSIFIED			
GKFG-1458	cfi:Celf_1611	cfi:Celf_1611 UDP-N-acetylmuramyl-tripeptide synthetase; K01928 UDP-N-acetylmuramoyl-L-alanyl-D-glutamate--2,6-diaminopimelate ligase [EC:6.3.2.13] (db=KEGG) (RBH) B		#<TUKFG-516 instance frame in DORABASE[F] @ #x103450efd2>	529483	527903					UNCLASSIFIED			
GKFG-1457	PHP	PHP domain-containing protein; K07053 (db=KEGG evalue=0.0 bit_score=255.0 identity=48.0 coverage=98.23943661971832) (BLAST) C		#<TUKFG-516 instance frame in DORABASE[F] @ #x103450efd2>	527836	526985					UNCLASSIFIED			
GKFG-1456	ahe:Arch_1237	ahe:Arch_1237 peptidase M24; K01262 Xaa-Pro aminopeptidase [EC:3.4.11.9] (db=KEGG) (RBH) B		#<TUKFG-516 instance frame in DORABASE[F] @ #x103450efd2>	526949	525375					UNCLASSIFIED			
GKFG-1455	mcu:HMPREF0573_11868	mcu:HMPREF0573_11868 ABC transporter ATP-binding protein (db=KEGG) (RBH) B		#<TUKFG-516 instance frame in DORABASE[F] @ #x103450efd2>	525363	524593					UNCLASSIFIED			
GKFG-1452	cgl:NCgl1918	cgl:NCgl1918 Cgl1993; ABC transporter duplicated ATPase; K02031 peptide/nickel transport system ATP-binding protein; K02032 peptide/nickel transport system ATP-binding protein (db=KEGG) (RBH) B		#<TUKFG-514 instance frame in DORABASE[F] @ #x103450ef52>	522893	521028					UNCLASSIFIED			
GKFG-1451	cgt:cgR_1821	cgt:cgR_1821 hypothetical protein; K02034 peptide/nickel transport system permease protein (db=KEGG) (RBH) B		#<TUKFG-514 instance frame in DORABASE[F] @ #x103450ef52>	521025	520051					UNCLASSIFIED			
GKFG-1450	cgl:NCgl1916	cgl:NCgl1916 Cgl1991; ABC transporter permease; K02033 peptide/nickel transport system permease protein (db=KEGG) (RBH) B		#<TUKFG-514 instance frame in DORABASE[F] @ #x103450ef52>	520058	519132					UNCLASSIFIED			
GKFG-1449	mcu:HMPREF0573_10028	mcu:HMPREF0573_10028 N-acetyl-gamma-glutamyl-phosphate reductase (EC:1.2.1.38); K00145 N-acetyl-gamma-glutamyl-phosphate reductase [EC:1.2.1.38] (db=KEGG) (RBH) B		#<TUKFG-304 instance frame in DORABASE[F] @ #x103450bd12>	55429	54371					UNCLASSIFIED			
GKFG-1448	cdz:CD31A_0959	cdz:CD31A_0959 putative peptide transport system secreted protein (db=KEGG) (RBH) B		#<TUKFG-513 instance frame in DORABASE[F] @ #x103450ef12>	518981	517323					UNCLASSIFIED			
GKFG-1447	krh:KRH_02030	krh:KRH_02030 lysP; lysine-specific permease; K03293 amino acid transporter, AAT family (db=KEGG) (RBH) B		#<TUKFG-512 instance frame in DORABASE[F] @ #x103450eed2>	517065	515548					UNCLASSIFIED			
GKFG-1446	putative	putative peptide transport system secreted protein (db=KEGG evalue=0.0 bit_score=372.0 identity=42.7 coverage=97.37991266375546) (BLAST) C		#<TUKFG-512 instance frame in DORABASE[F] @ #x103450eed2>	515530	514157					UNCLASSIFIED			
GKFG-1445	PROKAR_LIPOPROTEIN	PROKAR_LIPOPROTEIN (db=ProfileScan db_id=PS51257 from=1 to=24 evalue=6.0) (IPRSCAN) D		#<TUKFG-512 instance frame in DORABASE[F] @ #x103450eed2>	514133	513906					UNCLASSIFIED			
GKFG-1444	hypothetical	hypothetical protein (db=KEGG evalue=1.8e-19 bit_score=103.0 identity=22.4 coverage=98.04270462633453) (BLAST) C		#<TUKFG-511 instance frame in DORABASE[F] @ #x103450ee92>	513685	512000					UNCLASSIFIED			
GKFG-1443	methyltransferase	methyltransferase small (db=KEGG evalue=0.0 bit_score=193.0 identity=50.2 coverage=89.86175115207374) (BLAST) C		#<TUKFG-510 instance frame in DORABASE[F] @ #x103450ee52>	511917	511267					UNCLASSIFIED			
GKFG-1442	hypothetical	hypothetical protein (db=KEGG evalue=5.7e-43 bit_score=179.0 identity=76.1 coverage=91.05691056910568) (BLAST) C		#<TUKFG-509 instance frame in DORABASE[F] @ #x103450ee12>	510855	510487					UNCLASSIFIED			
GKFG-1441	hypothetical	hypothetical protein (db=KEGG evalue=1.6e-40 bit_score=171.0 identity=62.7 coverage=93.07692307692308) (BLAST) C		#<TUKFG-509 instance frame in DORABASE[F] @ #x103450ee12>	510476	510087					UNCLASSIFIED			
GKFG-1440	hydrogenase	hydrogenase operon protein; K04653 hydrogenase expression/formation protein HypC (db=KEGG evalue=8.1e-32 bit_score=141.0 identity=88.0 coverage=97.36842105263158) (BLAST) C		#<TUKFG-508 instance frame in DORABASE[F] @ #x103450edd2>	509995	509768					UNCLASSIFIED			
GKFG-1439	mcu:HMPREF0573_10777	mcu:HMPREF0573_10777 reducing hydrogenase subunit alpha (EC:1.12.1.-) (db=KEGG) (RBH) B		#<TUKFG-507 instance frame in DORABASE[F] @ #x103450ed92>	509708	508452					UNCLASSIFIED			
GKFG-1438	54036..54254	54036..54254 + ( gc_cont=0.516) (GENE) E		#<TUKFG-303 instance frame in DORABASE[F] @ #x103450bcf2>	54254	54036					UNCLASSIFIED			
GKFG-1437	hybF;	hybF; hydrogenase nickel incorporation protein; K04651 hydrogenase nickel incorporation protein HypA/HybF (db=KEGG evalue=4.1e-42 bit_score=176.0 identity=78.6 coverage=96.22641509433963) (BLAST) C		#<TUKFG-506 instance frame in DORABASE[F] @ #x103450ed52>	508358	508041					UNCLASSIFIED			
GKFG-1436	hybD;	hybD; hydrogenase 2 maturation protease (EC:3.4.23.-); K08567 hydrogenase 2 maturation protease [EC:3.4.24.-] (db=KEGG evalue=0.0 bit_score=279.0 identity=74.6 coverage=85.5813953488372) (BLAST) C		#<TUKFG-505 instance frame in DORABASE[F] @ #x103450ed12>	507975	507331					UNCLASSIFIED			
GKFG-1435	mcu:HMPREF0573_10780	mcu:HMPREF0573_10780 Ni/Fe-hydrogenase B family cytochrome subunit (db=KEGG) (RBH) B		#<TUKFG-505 instance frame in DORABASE[F] @ #x103450ed12>	507316	506003					UNCLASSIFIED			
GKFG-1434	mcu:HMPREF0573_10781	mcu:HMPREF0573_10781 hupB; hydrogenase (EC:1.12.99.6); K06281 hydrogenase large subunit [EC:1.12.99.6] (db=KEGG) (RBH) B		#<TUKFG-505 instance frame in DORABASE[F] @ #x103450ed12>	506006	504264					UNCLASSIFIED			
GKFG-1433	mcu:HMPREF0573_10782	mcu:HMPREF0573_10782 hupA; hydrogenase (EC:1.12.99.6); K06282 hydrogenase small subunit [EC:1.12.99.6] (db=KEGG) (RBH) B		#<TUKFG-505 instance frame in DORABASE[F] @ #x103450ed12>	504264	503692					UNCLASSIFIED			
GKFG-1432	hupA;	hupA; hydrogenase (EC:1.12.99.6); K06282 hydrogenase small subunit [EC:1.12.99.6] (db=KEGG evalue=0.0 bit_score=287.0 identity=87.7 coverage=95.88235294117648) (BLAST) C		#<TUKFG-505 instance frame in DORABASE[F] @ #x103450ed12>	503609	503100					UNCLASSIFIED			
GKFG-1431	mcu:HMPREF0573_10783	mcu:HMPREF0573_10783 hypB; hydrogenase accessory protein HypB; K04652 hydrogenase nickel incorporation protein HypB (db=KEGG) (RBH) B		#<TUKFG-504 instance frame in DORABASE[F] @ #x103450ecd2>	502808	502020					UNCLASSIFIED			
GKFG-1430	hypA;	hypA; hydrogenase expression/synthesis HypA; K04651 hydrogenase nickel incorporation protein HypA/HybF (db=KEGG evalue=1.3e-41 bit_score=174.0 identity=74.1 coverage=94.87179487179486) (BLAST) C		#<TUKFG-504 instance frame in DORABASE[F] @ #x103450ecd2>	502018	501668					UNCLASSIFIED			
GKFG-1429	mcu:HMPREF0573_10785	mcu:HMPREF0573_10785 hydrogenase maturation protein (EC:3.4.23.-); K04656 hydrogenase maturation protein HypF (db=KEGG) (RBH) B		#<TUKFG-503 instance frame in DORABASE[F] @ #x103450ec92>	501548	499248					UNCLASSIFIED			
GKFG-1428	mcu:HMPREF0573_10786	mcu:HMPREF0573_10786 hypE; hydrogenase expression/formation protein HypE; K04655 hydrogenase expression/formation protein HypE (db=KEGG) (RBH) B		#<TUKFG-502 instance frame in DORABASE[F] @ #x103450ec52>	499203	498073					UNCLASSIFIED			
GKFG-1427	hypothetical	hypothetical protein; K00230 menaquinone-dependent protoporphyrinogen oxidase [EC:1.3.5.3] (db=KEGG evalue=1.0e-23 bit_score=115.0 identity=35.9 coverage=95.59748427672956) (BLAST) C		#<TUKFG-303 instance frame in DORABASE[F] @ #x103450bcf2>	53960	53484					UNCLASSIFIED			
GKFG-1426	hypC;	hypC; hydrogenase expression/formation protein HypC; K04653 hydrogenase expression/formation protein HypC (db=KEGG evalue=1.3e-36 bit_score=157.0 identity=89.7 coverage=96.62921348314607) (BLAST) C		#<TUKFG-501 instance frame in DORABASE[F] @ #x103450ec12>	497976	497710					UNCLASSIFIED			
GKFG-1425	mcu:HMPREF0573_10788	mcu:HMPREF0573_10788 hypD; hydrogenase expression/formation protein HypD; K04654 hydrogenase expression/formation protein HypD (db=KEGG) (RBH) B		#<TUKFG-500 instance frame in DORABASE[F] @ #x103450ebd2>	497657	496509					UNCLASSIFIED			
GKFG-1424	kra:Krad_1500	kra:Krad_1500 tRNA delta(2)-isopentenylpyrophosphate transferase (EC:2.5.1.75); K00791 tRNA dimethylallyltransferase [EC:2.5.1.75] (db=KEGG) (RBH) B		#<TUKFG-499 instance frame in DORABASE[F] @ #x103450eb92>	496043	495099					UNCLASSIFIED			
GKFG-1423	ahe:Arch_0651	ahe:Arch_0651 MiaB family RNA modification protein; K06168 bifunctional enzyme involved in thiolation and methylation of tRNA (db=KEGG) (RBH) B		#<TUKFG-499 instance frame in DORABASE[F] @ #x103450eb92>	495090	493594					UNCLASSIFIED			
GKFG-1422	UniRef90_C0VZY6	UniRef90_C0VZY6 Methicillin resistance protein n=1 Tax=Actinomyces coleocanis DSM 15436 RepID=C0VZY6_9ACTO (db=UNIREF) (RBH) B		#<TUKFG-498 instance frame in DORABASE[F] @ #x103450eb52>	493299	492268					UNCLASSIFIED			
GKFG-1421	cls:CXIVA_21900	cls:CXIVA_21900 hypothetical protein (db=KEGG) (RBH) B		#<TUKFG-497 instance frame in DORABASE[F] @ #x103450eb12>	492098	490878					UNCLASSIFIED			
GKFG-1420	mcu:HMPREF0573_11495	mcu:HMPREF0573_11495 uppS2; undecaprenyl phosphate synthetase (EC:2.5.1.31); K00806 undecaprenyl diphosphate synthase [EC:2.5.1.31] (db=KEGG) (RBH) B		#<TUKFG-497 instance frame in DORABASE[F] @ #x103450eb12>	490779	489997					UNCLASSIFIED			
GKFG-1419	DNA	DNA replication and repair protein RecO; K03584 DNA repair protein RecO (recombination protein O) (db=KEGG evalue=0.0 bit_score=233.0 identity=52.3 coverage=96.72131147540983) (BLAST) C		#<TUKFG-497 instance frame in DORABASE[F] @ #x103450eb12>	489989	489258					UNCLASSIFIED			
GKFG-1418	mcu:HMPREF0573_10758	mcu:HMPREF0573_10758 AAA+ superfamily ATPase; K07133 (db=KEGG) (RBH) B		#<TUKFG-496 instance frame in DORABASE[F] @ #x103450ead2>	489017	487743					UNCLASSIFIED			
GKFG-1417	mcu:HMPREF0573_11491	mcu:HMPREF0573_11491 leuA; 2-isopropylmalate synthase (EC:2.3.3.13); K01649 2-isopropylmalate synthase [EC:2.3.3.13] (db=KEGG) (RBH) B		#<TUKFG-496 instance frame in DORABASE[F] @ #x103450ead2>	487705	485954					UNCLASSIFIED			
GKFG-1416	Putative	Putative uncharacterized protein n=1 Tax=Corynebacterium amycolatum SK46 RepID=E2MVY7_9CORY (db=UNIREF evalue=1.0e-38 bit_score=166.0 identity=31.7 coverage=93.43283582089552) (BLAST) C		#<TUKFG-302 instance frame in DORABASE[F] @ #x103450bcd2>	53395	52391					UNCLASSIFIED			
GKFG-1415	LacI	LacI family transcriptional regulator; K02529 LacI family transcriptional regulator (db=KEGG evalue=1.0e-32 bit_score=146.0 identity=35.3 coverage=84.33333333333334) (BLAST) C		#<TUKFG-495 instance frame in DORABASE[F] @ #x103450ea92>	485821	484922					UNCLASSIFIED			
GKFG-1414	SCC57A.16;	SCC57A.16; LacI family transcriptional regulator; K02529 LacI family transcriptional regulator (db=KEGG evalue=1.9e-07 bit_score=60.0 identity=62.2 coverage=73.77049180327869) (BLAST) C		#<TUKFG-495 instance frame in DORABASE[F] @ #x103450ea92>	484913	484731					UNCLASSIFIED			
GKFG-1413	UniRef90_E8JGI5	UniRef90_E8JGI5 GTP-binding protein Era n=1 Tax=Actinomyces sp. oral taxon 178 str. F0338 RepID=E8JGI5_9ACTO (db=UNIREF) (RBH) B		#<TUKFG-494 instance frame in DORABASE[F] @ #x103450ea52>	484552	483491					UNCLASSIFIED			
GKFG-1411	hypothetical	hypothetical protein; K07042 probable rRNA maturation factor (db=KEGG evalue=0.0 bit_score=222.0 identity=69.3 coverage=98.02631578947368) (BLAST) C		#<TUKFG-494 instance frame in DORABASE[F] @ #x103450ea52>	482196	481741					UNCLASSIFIED			
GKFG-1410	bcv:Bcav_1750	bcv:Bcav_1750 PhoH family protein; K06217 phosphate starvation-inducible protein PhoH and related proteins (db=KEGG) (RBH) B		#<TUKFG-494 instance frame in DORABASE[F] @ #x103450ea52>	481744	480785					UNCLASSIFIED			
GKFG-1409	hypothetical	hypothetical protein; K09761 16S rRNA (uracil1498-N3)-methyltransferase [EC:2.1.1.193] (db=KEGG evalue=5.6e-45 bit_score=186.0 identity=44.3 coverage=95.01915708812261) (BLAST) C		#<TUKFG-494 instance frame in DORABASE[F] @ #x103450ea52>	480783	480001					UNCLASSIFIED			
GKFG-1408	ske:Sked_13440	ske:Sked_13440 chaperone protein DnaJ; K03686 molecular chaperone DnaJ (db=KEGG) (RBH) B		#<TUKFG-494 instance frame in DORABASE[F] @ #x103450ea52>	480001	478895					UNCLASSIFIED			
GKFG-1407	cga:Celgi_1232	cga:Celgi_1232 heat-inducible transcription repressor HrcA; K03705 heat-inducible transcriptional repressor (db=KEGG) (RBH) B		#<TUKFG-494 instance frame in DORABASE[F] @ #x103450ea52>	478870	477845					UNCLASSIFIED			
GKFG-1406	ribH;	ribH; 6,7-dimethyl-8-ribityllumazine synthase (EC:2.5.1.9); K00794 6,7-dimethyl-8-ribityllumazine synthase [EC:2.5.1.78] (db=KEGG evalue=0.0 bit_score=189.0 identity=60.9 coverage=97.46835443037975) (BLAST) C		#<TUKFG-493 instance frame in DORABASE[F] @ #x103450ea12>	477695	477222					UNCLASSIFIED			
GKFG-1405	phosphatidylcholine	phosphatidylcholine synthase; K01004 phosphatidylcholine synthase [EC:2.7.8.24] (db=KEGG evalue=0.0 bit_score=221.0 identity=44.3 coverage=85.33834586466166) (BLAST) C		#<TUKFG-302 instance frame in DORABASE[F] @ #x103450bcd2>	52398	51601					UNCLASSIFIED			
GKFG-1404	ske:Sked_18160	ske:Sked_18160 GTP cyclohydrolase II/3,4-dihydroxy-2-butanone 4-phosphate synthase; K14652 3,4-dihydroxy 2-butanone 4-phosphate synthase / GTP cyclohydrolase II [EC:4.1.99.12 3.5.4.25] (db=KEGG) (RBH) B		#<TUKFG-493 instance frame in DORABASE[F] @ #x103450ea12>	477178	475910					UNCLASSIFIED			
GKFG-1403	riboflavin	riboflavin synthase subunit alpha; K00793 riboflavin synthase [EC:2.5.1.9] (db=KEGG evalue=2.4e-43 bit_score=181.0 identity=46.7 coverage=97.47474747474747) (BLAST) C		#<TUKFG-493 instance frame in DORABASE[F] @ #x103450ea12>	475910	475317					UNCLASSIFIED			
GKFG-1402	riboflavin	riboflavin biosynthesis protein RibD (EC:1.1.1.193 3.5.4.26); K11752 diaminohydroxyphosphoribosylaminopyrimidine deaminase / 5-amino-6-(5-phosphoribosylamino)uracil reductase [EC:3.5.4.26 1.1.1.193] (db=KEGG evalue=0.0 bit_score=281.0 identity=45.1 coverage=92.3943661971831) (BLAST) C		#<TUKFG-493 instance frame in DORABASE[F] @ #x103450ea12>	475332	474268					UNCLASSIFIED			
GKFG-1401	Gst;	Gst; glutathione S-transferase; K07393 putative glutathione S-transferase (db=KEGG evalue=8.6e-20 bit_score=103.0 identity=27.9 coverage=95.1492537313433) (BLAST) C		#<TUKFG-493 instance frame in DORABASE[F] @ #x103450ea12>	473978	473175					UNCLASSIFIED			
GKFG-1400	xce:Xcel_2196	xce:Xcel_2196 hypothetical protein (db=KEGG) (RBH) B		#<TUKFG-493 instance frame in DORABASE[F] @ #x103450ea12>	473152	472265					UNCLASSIFIED			
GKFG-1399	mlu:Mlut_12400	mlu:Mlut_12400 coproporphyrinogen III oxidase, anaerobic; K02495 oxygen-independent coproporphyrinogen III oxidase [EC:1.3.99.22] (db=KEGG) (RBH) B		#<TUKFG-493 instance frame in DORABASE[F] @ #x103450ea12>	472263	470935					UNCLASSIFIED			
GKFG-1398	UniRef90_A7BDS9	UniRef90_A7BDS9 tRNA (guanine-N(7)-)-methyltransferase n=2 Tax=Actinomyces odontolyticus RepID=A7BDS9_9ACTO (db=UNIREF) (RBH) B		#<TUKFG-493 instance frame in DORABASE[F] @ #x103450ea12>	470938	470072					UNCLASSIFIED			
GKFG-1397	bcv:Bcav_1744	bcv:Bcav_1744 GTP-binding protein LepA; K03596 GTP-binding protein LepA (db=KEGG) (RBH) B		#<TUKFG-493 instance frame in DORABASE[F] @ #x103450ea12>	470068	468221					UNCLASSIFIED			
GKFG-1396	UniRef90_H5UW33	UniRef90_H5UW33 Putative uncharacterized protein n=1 Tax=Mobilicoccus pelagius NBRC 104925 RepID=H5UW33_9MICO (db=UNIREF) (RBH) B		#<TUKFG-492 instance frame in DORABASE[F] @ #x103450e9d2>	468152	466563					UNCLASSIFIED			
GKFG-1395	RNA-binding	RNA-binding S4 domain-containing protein; K04762 ribosome-associated heat shock protein Hsp15 (db=KEGG evalue=1.1e-32 bit_score=145.0 identity=57.7 coverage=83.33333333333334) (BLAST) C		#<TUKFG-491 instance frame in DORABASE[F] @ #x103450e992>	466389	465958					UNCLASSIFIED			
GKFG-1394	ske:Sked_10930	ske:Sked_10930 amino acid carrier protein; K03310 alanine or glycine:cation symporter, AGCS family (db=KEGG) (RBH) B		#<TUKFG-301 instance frame in DORABASE[F] @ #x103450bcb2>	51517	50039					UNCLASSIFIED			
GKFG-1393	465647..465934	465647..465934 + ( gc_cont=0.583) (GENE) E		#<TUKFG-491 instance frame in DORABASE[F] @ #x103450e992>	465934	465647					UNCLASSIFIED			
GKFG-1391	peptide	peptide methionine sulfoxide reductase (EC:1.8.4.11); K07304 peptide-methionine (S)-S-oxide reductase [EC:1.8.4.11] (db=KEGG evalue=2.7e-40 bit_score=170.0 identity=51.2 coverage=97.5609756097561) (BLAST) C		#<TUKFG-490 instance frame in DORABASE[F] @ #x103450e952>	465005	464514					UNCLASSIFIED			
GKFG-1390	hypothetical	hypothetical protein (db=KEGG evalue=0.0 bit_score=216.0 identity=62.2 coverage=92.61363636363636) (BLAST) C		#<TUKFG-490 instance frame in DORABASE[F] @ #x103450e952>	464523	463996					UNCLASSIFIED			
GKFG-1389	transmembrane_regions	transmembrane_regions (db=TMHMM db_id=tmhmm from=4 to=22) (IPRSCAN) D		#<TUKFG-490 instance frame in DORABASE[F] @ #x103450e952>	463993	463562					UNCLASSIFIED			
GKFG-1388	coiled-coil	coiled-coil (db=Coil db_id=coil from=67 to=88 evalue=NA) (IPRSCAN) D		#<TUKFG-489 instance frame in DORABASE[F] @ #x103450e912>	463022	462231					UNCLASSIFIED			
GKFG-1387	mcu:HMPREF0573_10004	mcu:HMPREF0573_10004 gatB; glutamyl-tRNA amidotransferase subunit B (EC:6.3.5.-); K02434 aspartyl-tRNA(Asn)/glutamyl-tRNA (Gln) amidotransferase subunit B [EC:6.3.5.6 6.3.5.7] (db=KEGG) (RBH) B		#<TUKFG-488 instance frame in DORABASE[F] @ #x103450e8d2>	461966	460470					UNCLASSIFIED			
GKFG-1386	gatA;	gatA; gata; K02433 aspartyl-tRNA(Asn)/glutamyl-tRNA (Gln) amidotransferase subunit A [EC:6.3.5.6 6.3.5.7] (db=KEGG evalue=0.0 bit_score=189.0 identity=67.4 coverage=92.51700680272108) (BLAST) C		#<TUKFG-488 instance frame in DORABASE[F] @ #x103450e8d2>	460459	460019					UNCLASSIFIED			
GKFG-1385	mcu:HMPREF0573_10005	mcu:HMPREF0573_10005 gatA; aspartyl/glutamyl-tRNA amidotransferase subunit A (EC:3.5.1.4); K02433 aspartyl-tRNA(Asn)/glutamyl-tRNA (Gln) amidotransferase subunit A [EC:6.3.5.6 6.3.5.7] (db=KEGG) (RBH) B		#<TUKFG-488 instance frame in DORABASE[F] @ #x103450e8d2>	460019	458922					UNCLASSIFIED			
GKFG-1384	glutamyl-tRNA(Gln)	glutamyl-tRNA(Gln) amidotransferase subunit C; K02435 aspartyl-tRNA(Asn)/glutamyl-tRNA (Gln) amidotransferase subunit C [EC:6.3.5.6 6.3.5.7] (db=KEGG evalue=4.3e-25 bit_score=119.0 identity=63.3 coverage=97.97979797979798) (BLAST) C		#<TUKFG-488 instance frame in DORABASE[F] @ #x103450e8d2>	458919	458623					UNCLASSIFIED			
GKFG-1383	jde:Jden_1695	jde:Jden_1695 DEAD/DEAH box helicase (db=KEGG) (RBH) B		#<TUKFG-300 instance frame in DORABASE[F] @ #x103450bc92>	49973	47574					UNCLASSIFIED			
GKFG-1382	mcu:HMPREF0573_10007	mcu:HMPREF0573_10007 cls; cardiolipin synthetase (EC:2.7.8.-); K06131 cardiolipin synthase [EC:2.7.8.-] (db=KEGG) (RBH) B		#<TUKFG-488 instance frame in DORABASE[F] @ #x103450e8d2>	458533	457283					UNCLASSIFIED			
GKFG-1381	mlu:Mlut_05940	mlu:Mlut_05940 DNA ligase, NAD-dependent; K01972 DNA ligase (NAD+) [EC:6.5.1.2] (db=KEGG) (RBH) B		#<TUKFG-488 instance frame in DORABASE[F] @ #x103450e8d2>	457246	454637					UNCLASSIFIED			
GKFG-1380	FtsK/SpoIIIE	FtsK/SpoIIIE family protein n=1 Tax=Actinomyces sp. oral taxon 171 str. F0337 RepID=E7NA81_9ACTO (db=UNIREF evalue=1.0e-13 bit_score=84.0 identity=26.8 coverage=68.11224489795919) (BLAST) C		#<TUKFG-487 instance frame in DORABASE[F] @ #x103450e892>	454505	453330					UNCLASSIFIED			
GKFG-1379	bcv:Bcav_2826	bcv:Bcav_2826 cell division protein FtsK; K03466 DNA segregation ATPase FtsK/SpoIIIE, S-DNA-T family (db=KEGG) (RBH) B		#<TUKFG-486 instance frame in DORABASE[F] @ #x103450e852>	453261	451237					UNCLASSIFIED			
GKFG-1378	transcription	transcription factor WhiB (db=KEGG evalue=6.8e-32 bit_score=141.0 identity=76.5 coverage=96.3855421686747) (BLAST) C		#<TUKFG-485 instance frame in DORABASE[F] @ #x103450e812>	451051	450803					UNCLASSIFIED			
GKFG-1377	tmRNA-binding	tmRNA-binding protein; K03664 SsrA-binding protein (db=KEGG evalue=5.5e-43 bit_score=179.0 identity=69.8 coverage=95.83333333333334) (BLAST) C		#<TUKFG-484 instance frame in DORABASE[F] @ #x103450e7d2>	450638	450279					UNCLASSIFIED			
GKFG-1376	tmRNA-binding	tmRNA-binding protein; K03664 SsrA-binding protein (db=KEGG evalue=3.3e-13 bit_score=79.0 identity=57.7 coverage=84.88372093023256) (BLAST) C		#<TUKFG-484 instance frame in DORABASE[F] @ #x103450e7d2>	450319	450062					UNCLASSIFIED			
GKFG-1375	peptidase	peptidase M23 (db=KEGG evalue=0.0 bit_score=266.0 identity=33.3 coverage=96.36363636363636) (BLAST) C		#<TUKFG-484 instance frame in DORABASE[F] @ #x103450e7d2>	450035	448716					UNCLASSIFIED			
GKFG-1374	UniRef90_E8JL19	UniRef90_E8JL19 Cell division protein FtsX n=1 Tax=Actinomyces sp. oral taxon 178 str. F0338 RepID=E8JL19_9ACTO (db=UNIREF) (RBH) B		#<TUKFG-484 instance frame in DORABASE[F] @ #x103450e7d2>	448713	447799					UNCLASSIFIED			
GKFG-1373	mcu:HMPREF0573_11379	mcu:HMPREF0573_11379 ABC transporter ATP-binding protein; K09812 cell division transport system ATP-binding protein (db=KEGG) (RBH) B		#<TUKFG-484 instance frame in DORABASE[F] @ #x103450e7d2>	447790	447098					UNCLASSIFIED			
GKFG-1372	(db=HMMPfam	(db=HMMPfam db_id=PF12029 from=9 to=109 evalue=1.1e-08 interpro_id=IPR021904 interpro_description=Protein of unknown function DUF3516) (IPRSCAN) D		#<TUKFG-300 instance frame in DORABASE[F] @ #x103450bc92>	47632	47270					UNCLASSIFIED			
GKFG-1371	krh:KRH_09340	krh:KRH_09340 prfB; peptide chain release factor 2; K02836 peptide chain release factor 2 (db=KEGG) (RBH) B		#<TUKFG-483 instance frame in DORABASE[F] @ #x103450e792>	446989	445868					UNCLASSIFIED			
GKFG-1370	CinA	CinA domain-containing protein; K03743 (db=KEGG evalue=1.4e-30 bit_score=138.0 identity=49.0 coverage=93.75) (BLAST) C		#<TUKFG-482 instance frame in DORABASE[F] @ #x103450e752>	445826	445347					UNCLASSIFIED			
GKFG-1369	hypothetical	hypothetical protein; K03565 regulatory protein (db=KEGG evalue=7.9e-23 bit_score=112.0 identity=36.0 coverage=87.6923076923077) (BLAST) C		#<TUKFG-482 instance frame in DORABASE[F] @ #x103450e752>	445317	444733					UNCLASSIFIED			
GKFG-1368	bfa:Bfae_10530	bfa:Bfae_10530 recombination protein RecA; K03553 recombination protein RecA (db=KEGG) (RBH) B		#<TUKFG-482 instance frame in DORABASE[F] @ #x103450e752>	444712	443639					UNCLASSIFIED			
GKFG-1367	Putative	Putative uncharacterized protein n=1 Tax=Actinomyces sp. oral taxon 180 str. F0310 RepID=E6KPW1_9ACTO (db=UNIREF evalue=8.7e-11 bit_score=72.0 identity=50.7 coverage=81.17647058823529) (BLAST) C		#<TUKFG-481 instance frame in DORABASE[F] @ #x103450e712>	443364	443110					UNCLASSIFIED			
GKFG-1366	helix-turn-helix	helix-turn-helix domain-containing protein (db=KEGG evalue=2.7e-25 bit_score=120.0 identity=72.9 coverage=78.50467289719626) (BLAST) C		#<TUKFG-481 instance frame in DORABASE[F] @ #x103450e712>	443105	442785					UNCLASSIFIED			
GKFG-1365	pgsA2;	pgsA2; hypothetical protein; K00995 CDP-diacylglycerol--glycerol-3-phosphate 3-phosphatidyltransferase [EC:2.7.8.5] (db=KEGG evalue=1.2e-36 bit_score=159.0 identity=45.9 coverage=42.78959810874704) (BLAST) C		#<TUKFG-480 instance frame in DORABASE[F] @ #x103450e6d2>	442607	441339					UNCLASSIFIED			
GKFG-1364	bcv:Bcav_2461	bcv:Bcav_2461 cell division protein FtsK; K03466 DNA segregation ATPase FtsK/SpoIIIE, S-DNA-T family (db=KEGG) (RBH) B		#<TUKFG-480 instance frame in DORABASE[F] @ #x103450e6d2>	441288	439561					UNCLASSIFIED			
GKFG-1363	cell	cell division protein FtsK/SpoIIIE; K03466 DNA segregation ATPase FtsK/SpoIIIE, S-DNA-T family (db=KEGG evalue=1.1e-24 bit_score=119.0 identity=30.1 coverage=83.07086614173228) (BLAST) C		#<TUKFG-479 instance frame in DORABASE[F] @ #x103450e692>	439501	438740					UNCLASSIFIED			
GKFG-1362	carbohydrate	carbohydrate kinase (db=KEGG evalue=1.2e-39 bit_score=169.0 identity=32.8 coverage=95.26813880126183) (BLAST) C		#<TUKFG-478 instance frame in DORABASE[F] @ #x103450e652>	438635	437685					UNCLASSIFIED			
GKFG-1361	hypothetical	hypothetical protein; K06997 (db=KEGG evalue=1.0e-43 bit_score=182.0 identity=45.1 coverage=97.0954356846473) (BLAST) C		#<TUKFG-299 instance frame in DORABASE[F] @ #x103450bc72>	47212	46490					UNCLASSIFIED			
GKFG-1360	mcu:HMPREF0573_10591	mcu:HMPREF0573_10591 sensor histidine kinase (db=KEGG) (RBH) B		#<TUKFG-281 instance frame in DORABASE[F] @ #x103450b9f2>	2309	1695					UNCLASSIFIED			
GKFG-1359	tpr:Tpau_1737	tpr:Tpau_1737 lysyl-tRNA synthetase (EC:6.1.1.6); K04567 lysyl-tRNA synthetase, class II [EC:6.1.1.6] (db=KEGG) (RBH) B		#<TUKFG-478 instance frame in DORABASE[F] @ #x103450e652>	437655	434329					UNCLASSIFIED			
GKFG-1358	mcu:HMPREF0573_11416	mcu:HMPREF0573_11416 putative metal-dependent hydrolase; K12574 ribonuclease J [EC:3.1.-.-] (db=KEGG) (RBH) B		#<TUKFG-478 instance frame in DORABASE[F] @ #x103450e652>	434328	432637					UNCLASSIFIED			
GKFG-1357	UniRef90_E7NAM3	UniRef90_E7NAM3 Dihydrodipicolinate synthase n=6 Tax=Actinomyces RepID=E7NAM3_9ACTO (db=UNIREF) (RBH) B		#<TUKFG-477 instance frame in DORABASE[F] @ #x103450e612>	432459	431557					UNCLASSIFIED			
GKFG-1356	acyltransferase	acyltransferase (db=KEGG evalue=2.3e-14 bit_score=84.0 identity=28.9 coverage=90.0) (BLAST) C		#<TUKFG-476 instance frame in DORABASE[F] @ #x103450e592>	431493	430924					UNCLASSIFIED			
GKFG-1355	dihydrodipicolinate	dihydrodipicolinate reductase (EC:1.3.1.26); K00215 dihydrodipicolinate reductase [EC:1.3.1.26] (db=KEGG evalue=0.0 bit_score=261.0 identity=54.3 coverage=96.82539682539682) (BLAST) C		#<TUKFG-476 instance frame in DORABASE[F] @ #x103450e592>	430922	430167					UNCLASSIFIED			
GKFG-1354	PROKAR_LIPOPROTEIN	PROKAR_LIPOPROTEIN (db=ProfileScan db_id=PS51257 from=1 to=19 evalue=7.0) (IPRSCAN) D		#<TUKFG-476 instance frame in DORABASE[F] @ #x103450e592>	430165	429683					UNCLASSIFIED			
GKFG-1353	apn:Asphe3_14210	apn:Asphe3_14210 Zn-dependent peptidase (db=KEGG) (RBH) B		#<TUKFG-476 instance frame in DORABASE[F] @ #x103450e592>	429673	428354					UNCLASSIFIED			
GKFG-1352	seg	seg (db=Seg db_id=seg from=13 to=25) (IPRSCAN) D		#<TUKFG-475 instance frame in DORABASE[F] @ #x103450e552>	428307	427888					UNCLASSIFIED			
GKFG-1351	mcu:HMPREF0573_10125	mcu:HMPREF0573_10125 pnp; polynucleotide phosphorylase/polyadenylase (EC:2.7.7.8); K00962 polyribonucleotide nucleotidyltransferase [EC:2.7.7.8] (db=KEGG) (RBH) B		#<TUKFG-474 instance frame in DORABASE[F] @ #x103450e512>	427816	425447					UNCLASSIFIED			
GKFG-1349	seg	seg (db=Seg db_id=seg from=3 to=19) (IPRSCAN) D		#<TUKFG-299 instance frame in DORABASE[F] @ #x103450bc72>	46459	45182					UNCLASSIFIED			
GKFG-1348	mcu:HMPREF0573_11288	mcu:HMPREF0573_11288 DNA-binding protein (db=KEGG) (RBH) B		#<TUKFG-473 instance frame in DORABASE[F] @ #x103450e4d2>	424458	423325					UNCLASSIFIED			
GKFG-1347	aur:HMPREF9243_0883	aur:HMPREF9243_0883 hypothetical protein (db=KEGG) (RBH) B		#<TUKFG-472 instance frame in DORABASE[F] @ #x103450e492>	423198	420979					UNCLASSIFIED			
GKFG-1346	tsu:Tresu_0921	tsu:Tresu_0921 ATPase AAA central domain-containing protein (db=KEGG) (RBH) B		#<TUKFG-472 instance frame in DORABASE[F] @ #x103450e492>	420986	419898					UNCLASSIFIED			
GKFG-1345	seg	seg (db=Seg db_id=seg from=86 to=106) (IPRSCAN) D		#<TUKFG-471 instance frame in DORABASE[F] @ #x103450e452>	419691	418972					UNCLASSIFIED			
GKFG-1344	PilT	PilT protein family protein (db=KEGG evalue=2.6e-11 bit_score=72.0 identity=89.7 coverage=67.85714285714286) (BLAST) C		#<TUKFG-471 instance frame in DORABASE[F] @ #x103450e452>	418983	418816					UNCLASSIFIED			
GKFG-1343	hypothetical	hypothetical protein (db=KEGG evalue=2.4e-29 bit_score=133.0 identity=81.0 coverage=96.29629629629629) (BLAST) C		#<TUKFG-471 instance frame in DORABASE[F] @ #x103450e452>	418816	418574					UNCLASSIFIED			
GKFG-1342	RelB/DinJ	RelB/DinJ family addiction module antitoxin; K07473 DNA-damage-inducible protein J (db=KEGG evalue=2.6e-09 bit_score=67.0 identity=43.0 coverage=75.0) (BLAST) C		#<TUKFG-470 instance frame in DORABASE[F] @ #x103450e412>	418443	418144					UNCLASSIFIED			
GKFG-1341	hypothetical	hypothetical protein (db=KEGG evalue=4.8e-11 bit_score=72.0 identity=36.4 coverage=85.29411764705883) (BLAST) C		#<TUKFG-470 instance frame in DORABASE[F] @ #x103450e412>	418147	417842					UNCLASSIFIED			
GKFG-1340	pfr:PFREUD_21700	pfr:PFREUD_21700 hypothetical protein (db=KEGG) (RBH) B		#<TUKFG-469 instance frame in DORABASE[F] @ #x103450e3d2>	417322	412745					UNCLASSIFIED			
GKFG-1339	TetR	TetR family transcriptional regulator (db=KEGG evalue=4.7e-22 bit_score=111.0 identity=28.9 coverage=69.63696369636963) (BLAST) C		#<TUKFG-468 instance frame in DORABASE[F] @ #x103450e392>	412662	411754					UNCLASSIFIED			
GKFG-1338	putative	putative ribosomal-protein-S5-alanine acetyltransferase (EC:2.3.1.128); K03790 ribosomal-protein-alanine N-acetyltransferase [EC:2.3.1.128] (db=KEGG evalue=1.6e-35 bit_score=155.0 identity=40.8 coverage=63.38028169014085) (BLAST) C		#<TUKFG-298 instance frame in DORABASE[F] @ #x103450bc52>	44970	44119					UNCLASSIFIED			
GKFG-1337	UniRef90_C0VTP3	UniRef90_C0VTP3 YidE/YbjL family protein n=2 Tax=Corynebacterium glucuronolyticum RepID=C0VTP3_9CORY (db=UNIREF) (RBH) B		#<TUKFG-467 instance frame in DORABASE[F] @ #x103450e352>	411134	410007					UNCLASSIFIED			
GKFG-1336	ahe:Arch_0626	ahe:Arch_0626 riboflavin biosynthesis protein RibF; K11753 riboflavin kinase / FMN adenylyltransferase [EC:2.7.1.26 2.7.7.2] (db=KEGG) (RBH) B		#<TUKFG-467 instance frame in DORABASE[F] @ #x103450e352>	409986	408997					UNCLASSIFIED			
GKFG-1335	seg	seg (db=Seg db_id=seg from=6 to=24) (IPRSCAN) D		#<TUKFG-467 instance frame in DORABASE[F] @ #x103450e352>	408993	408841					UNCLASSIFIED			
GKFG-1334	bfa:Bfae_00830	bfa:Bfae_00830 family 4 glycosyl hydrolase, alpha-galactosidase/6-phospho-beta-glucosidase; K01222 6-phospho-beta-glucosidase [EC:3.2.1.86] (db=KEGG) (RBH) B		#<TUKFG-466 instance frame in DORABASE[F] @ #x103450e312>	408573	407206					UNCLASSIFIED			
GKFG-1333	DeoR	DeoR family transcriptional regulator (db=KEGG evalue=0.0 bit_score=215.0 identity=49.2 coverage=99.1869918699187) (BLAST) C		#<TUKFG-466 instance frame in DORABASE[F] @ #x103450e312>	407209	406472					UNCLASSIFIED			
GKFG-1332	SCC77.07c;	SCC77.07c; carbohydrate kinase (db=KEGG evalue=5.1e-40 bit_score=170.0 identity=35.5 coverage=92.60450160771704) (BLAST) C		#<TUKFG-465 instance frame in DORABASE[F] @ #x103450e2d2>	406392	405460					UNCLASSIFIED			
GKFG-1331	ica:Intca_0417	ica:Intca_0417 carbohydrate ABC transporter substrate-binding protein; K02027 multiple sugar transport system substrate-binding protein (db=KEGG) (RBH) B		#<TUKFG-465 instance frame in DORABASE[F] @ #x103450e2d2>	405433	404075					UNCLASSIFIED			
GKFG-1330	bfa:Bfae_00850	bfa:Bfae_00850 carbohydrate ABC transporter membrane protein; K02025 multiple sugar transport system permease protein (db=KEGG) (RBH) B		#<TUKFG-464 instance frame in DORABASE[F] @ #x103450e292>	404001	403108					UNCLASSIFIED			
GKFG-1329	carbohydrate	carbohydrate ABC transporter membrane protein 2; K02026 multiple sugar transport system permease protein (db=KEGG evalue=0.0 bit_score=288.0 identity=53.4 coverage=97.39776951672863) (BLAST) C		#<TUKFG-464 instance frame in DORABASE[F] @ #x103450e292>	403105	402299					UNCLASSIFIED			
GKFG-1328	putative	putative tRNA-pseudouridine synthase I (EC:5.4.99.12); K03177 tRNA pseudouridine55 synthase [EC:5.4.99.25] (db=KEGG evalue=0.0 bit_score=244.0 identity=41.6 coverage=89.51841359773371) (BLAST) C		#<TUKFG-463 instance frame in DORABASE[F] @ #x103450e252>	402221	401163					UNCLASSIFIED			
GKFG-1327	molybdenum	molybdenum cofactor synthesis domain-containing protein; K03750 molybdopterin molybdotransferase [EC:2.10.1.1] (db=KEGG evalue=5.7e-42 bit_score=176.0 identity=54.7 coverage=98.63013698630137) (BLAST) C		#<TUKFG-298 instance frame in DORABASE[F] @ #x103450bc52>	44112	43675					UNCLASSIFIED			
GKFG-1326	ribosome-binding	ribosome-binding factor A; K02834 ribosome-binding factor A (db=KEGG evalue=2.0e-42 bit_score=178.0 identity=61.6 coverage=71.35416666666666) (BLAST) C		#<TUKFG-463 instance frame in DORABASE[F] @ #x103450e252>	401153	400578					UNCLASSIFIED			
GKFG-1325	mcu:HMPREF0573_10136	mcu:HMPREF0573_10136 infB; translation initiation factor IF-2; K02519 translation initiation factor IF-2 (db=KEGG) (RBH) B		#<TUKFG-462 instance frame in DORABASE[F] @ #x103450e212>	400508	398688					UNCLASSIFIED			
GKFG-1324	translation	translation initiation factor 2; K02519 translation initiation factor IF-2 (db=KEGG evalue=0.0 bit_score=228.0 identity=42.8 coverage=91.22257053291536) (BLAST) C		#<TUKFG-461 instance frame in DORABASE[F] @ #x103450e1d2>	398620	397664					UNCLASSIFIED			
GKFG-1323	nca:Noca_3192	nca:Noca_3192 nusA; transcription elongation factor NusA; K02600 N utilization substance protein A (db=KEGG) (RBH) B		#<TUKFG-460 instance frame in DORABASE[F] @ #x103450e192>	397359	396367					UNCLASSIFIED			
GKFG-1322	hypothetical	hypothetical protein; K09748 ribosome maturation factor RimP (db=KEGG evalue=2.3e-25 bit_score=121.0 identity=46.9 coverage=90.32258064516128) (BLAST) C		#<TUKFG-460 instance frame in DORABASE[F] @ #x103450e192>	396349	395885					UNCLASSIFIED			
GKFG-1321	394701..395837	394701..395837 - ( gc_cont=0.524) (GENE) E		#<TUKFG-459 instance frame in DORABASE[F] @ #x103450e152>	395837	394701					UNCLASSIFIED			
GKFG-1320	aminoacyl-tRNA	aminoacyl-tRNA hydrolase (EC:3.1.1.29); K01056 peptidyl-tRNA hydrolase, PTH1 family [EC:3.1.1.29] (db=KEGG evalue=0.0 bit_score=204.0 identity=50.8 coverage=98.49246231155779) (BLAST) C		#<TUKFG-459 instance frame in DORABASE[F] @ #x103450e152>	394678	394082					UNCLASSIFIED			
GKFG-1318	bcv:Bcav_0987	bcv:Bcav_0987 ribose-phosphate pyrophosphokinase (EC:2.7.6.1); K00948 ribose-phosphate pyrophosphokinase [EC:2.7.6.1] (db=KEGG) (RBH) B		#<TUKFG-457 instance frame in DORABASE[F] @ #x103450e0d2>	393149	392154					UNCLASSIFIED			
GKFG-1317	bfa:Bfae_13380	bfa:Bfae_13380 UDP-N-acetylglucosamine pyrophosphorylase/glucosamine-1-phosphate N-acetyltransferase; K04042 bifunctional UDP-N-acetylglucosamine pyrophosphorylase / Glucosamine-1-phosphate N-acetyltransferase [EC:2.7.7.23 2.3.1.157] (db=KEGG) (RBH) B		#<TUKFG-456 instance frame in DORABASE[F] @ #x103450e092>	392082	391063					UNCLASSIFIED			
GKFG-1316	molybdenum	molybdenum cofactor synthesis protein; K03750 molybdopterin molybdotransferase [EC:2.10.1.1] (db=KEGG evalue=0.0 bit_score=227.0 identity=53.4 coverage=90.1639344262295) (BLAST) C		#<TUKFG-298 instance frame in DORABASE[F] @ #x103450bc52>	43607	42876					UNCLASSIFIED			
GKFG-1315	MarR	MarR family transcriptional regulator (db=KEGG evalue=0.0 bit_score=203.0 identity=62.3 coverage=89.94413407821229) (BLAST) C		#<TUKFG-455 instance frame in DORABASE[F] @ #x103450e052>	390638	390102					UNCLASSIFIED			
GKFG-1314	ahe:Arch_1586	ahe:Arch_1586 ABC transporter (db=KEGG) (RBH) B		#<TUKFG-454 instance frame in DORABASE[F] @ #x103450e012>	390024	388144					UNCLASSIFIED			
GKFG-1313	ispE;	ispE; 4-diphosphocytidyl-2-C-methyl-D-erythritol kinase (EC:2.7.1.148); K00919 4-diphosphocytidyl-2-C-methyl-D-erythritol kinase [EC:2.7.1.148] (db=KEGG evalue=1.7e-21 bit_score=108.0 identity=42.4 coverage=82.63473053892216) (BLAST) C		#<TUKFG-454 instance frame in DORABASE[F] @ #x103450e012>	388156	387656					UNCLASSIFIED			
GKFG-1312	G5	G5 domain-containing protein (db=KEGG evalue=0.0 bit_score=209.0 identity=34.0 coverage=97.25274725274726) (BLAST) C		#<TUKFG-453 instance frame in DORABASE[F] @ #x103450dfd2>	386017	384926					UNCLASSIFIED			
GKFG-1311	UniRef90_E6KRL9	UniRef90_E6KRL9 Deoxyribonuclease n=1 Tax=Actinomyces sp. oral taxon 180 str. F0310 RepID=E6KRL9_9ACTO (db=UNIREF) (RBH) B		#<TUKFG-452 instance frame in DORABASE[F] @ #x103450df92>	384753	383815					UNCLASSIFIED			
GKFG-1310	bcv:Bcav_2829	bcv:Bcav_2829 signal transduction histidine kinase (db=KEGG) (RBH) B		#<TUKFG-452 instance frame in DORABASE[F] @ #x103450df92>	383814	382366					UNCLASSIFIED			
GKFG-1309	(db=HMMPfam	(db=HMMPfam db_id=PF10698 from=4 to=167 evalue=1.9e-24 interpro_id=IPR019639 interpro_description=Protein of unknown function DUF2505) (IPRSCAN) D		#<TUKFG-451 instance frame in DORABASE[F] @ #x103450df52>	382278	381760					UNCLASSIFIED			
GKFG-1308	hypothetical	hypothetical protein (db=KEGG evalue=5.8e-35 bit_score=153.0 identity=35.9 coverage=71.11913357400722) (BLAST) C		#<TUKFG-450 instance frame in DORABASE[F] @ #x103450df12>	381626	380796					UNCLASSIFIED			
GKFG-1307	cfl:Cfla_1527	cfl:Cfla_1527 thymidylate synthase (EC:2.1.1.45); K00560 thymidylate synthase [EC:2.1.1.45] (db=KEGG) (RBH) B		#<TUKFG-450 instance frame in DORABASE[F] @ #x103450df12>	380708	379884					UNCLASSIFIED			
GKFG-1306	putative	putative dihydrofolate reductase; K00287 dihydrofolate reductase [EC:1.5.1.3] (db=KEGG evalue=4.6e-38 bit_score=163.0 identity=53.0 coverage=92.0) (BLAST) C		#<TUKFG-450 instance frame in DORABASE[F] @ #x103450df12>	379875	379351					UNCLASSIFIED			
GKFG-1305	5,10-methenyltetrahydrofolate	5,10-methenyltetrahydrofolate synthetase (EC:6.3.3.2); K01934 5-formyltetrahydrofolate cyclo-ligase [EC:6.3.3.2] (db=KEGG evalue=2.2e-15 bit_score=88.0 identity=32.2 coverage=88.40579710144928) (BLAST) C		#<TUKFG-297 instance frame in DORABASE[F] @ #x103450bc32>	42774	42154					UNCLASSIFIED			
GKFG-1304	UniRef90_UPI000051013A	UniRef90_UPI000051013A hypothetical protein BlinB_14173 n=1 Tax=Brevibacterium linens BL2 RepID=UPI000051013A (db=UNIREF) (RBH) B		#<TUKFG-450 instance frame in DORABASE[F] @ #x103450df12>	379282	376991					UNCLASSIFIED			
GKFG-1303	mcu:HMPREF0573_10204	mcu:HMPREF0573_10204 phage infection protein; K01421 putative membrane protein (db=KEGG) (RBH) B		#<TUKFG-449 instance frame in DORABASE[F] @ #x103450ded2>	376525	374174					UNCLASSIFIED			
GKFG-1302	mcu:HMPREF0573_10205	mcu:HMPREF0573_10205 phage infection protein; K01421 putative membrane protein (db=KEGG) (RBH) B		#<TUKFG-449 instance frame in DORABASE[F] @ #x103450ded2>	374177	371523					UNCLASSIFIED			
GKFG-1301	mcu:HMPREF0573_10206	mcu:HMPREF0573_10206 esterase of the alpha-beta hydrolase superfamily protein (db=KEGG) (RBH) B		#<TUKFG-448 instance frame in DORABASE[F] @ #x103450de92>	371370	370483					UNCLASSIFIED			
GKFG-1300	membrane-flanked	membrane-flanked domain-containing protein; K08981 putative membrane protein (db=KEGG evalue=0.0 bit_score=295.0 identity=33.6 coverage=82.20640569395017) (BLAST) C		#<TUKFG-447 instance frame in DORABASE[F] @ #x103450de52>	369942	368257					UNCLASSIFIED			
GKFG-1299	membrane-flanked	membrane-flanked domain-containing protein; K09167 hypothetical protein (db=KEGG evalue=1.6e-32 bit_score=144.0 identity=44.6 coverage=98.20359281437125) (BLAST) C		#<TUKFG-447 instance frame in DORABASE[F] @ #x103450de52>	368256	367756					UNCLASSIFIED			
GKFG-1298	seg	seg (db=Seg db_id=seg from=11 to=28) (IPRSCAN) D		#<TUKFG-446 instance frame in DORABASE[F] @ #x103450de12>	367494	367171					UNCLASSIFIED			
GKFG-1296	bcv:Bcav_2901	bcv:Bcav_2901 UvrD/REP helicase; K03657 DNA helicase II / ATP-dependent DNA helicase PcrA [EC:3.6.4.12] (db=KEGG) (RBH) B		#<TUKFG-445 instance frame in DORABASE[F] @ #x103450ddd2>	365561	362076					UNCLASSIFIED			
GKFG-1295	ATP-dependent	ATP-dependent DNA helicase (EC:3.6.1.-) (db=KEGG evalue=0.0 bit_score=243.0 identity=24.4 coverage=96.16087751371116) (BLAST) C		#<TUKFG-445 instance frame in DORABASE[F] @ #x103450ddd2>	362079	358798					UNCLASSIFIED			
GKFG-1294	hypothetical	hypothetical protein (db=KEGG evalue=8.9e-10 bit_score=69.0 identity=26.7 coverage=86.66666666666667) (BLAST) C		#<TUKFG-296 instance frame in DORABASE[F] @ #x103450bc12>	41905	41231					UNCLASSIFIED			
GKFG-1293	(db=HMMPfam	(db=HMMPfam db_id=PF11305 from=1 to=73 evalue=5.0e-18 interpro_id=IPR021456 interpro_description=Protein of unknown function DUF3107) (IPRSCAN) D		#<TUKFG-444 instance frame in DORABASE[F] @ #x103450dd92>	358538	358311					UNCLASSIFIED			
GKFG-1292	hypothetical	hypothetical protein (db=KEGG evalue=5.9e-21 bit_score=106.0 identity=32.5 coverage=96.03960396039604) (BLAST) C		#<TUKFG-444 instance frame in DORABASE[F] @ #x103450dd92>	358273	357668					UNCLASSIFIED			
GKFG-1291	ahe:Arch_1234	ahe:Arch_1234 DEAD/DEAH box helicase (db=KEGG) (RBH) B		#<TUKFG-443 instance frame in DORABASE[F] @ #x103450dd52>	357391	355787					UNCLASSIFIED			
GKFG-1290	vma:VAB18032_29276	vma:VAB18032_29276 alpha amylase catalytic subunit; K01187 alpha-glucosidase [EC:3.2.1.20] (db=KEGG) (RBH) B		#<TUKFG-443 instance frame in DORABASE[F] @ #x103450dd52>	355756	354023					UNCLASSIFIED			
GKFG-1289	cpg:Cp316_1400	cpg:Cp316_1400 glgP; glycogen phosphorylase; K00688 starch phosphorylase [EC:2.4.1.1] (db=KEGG) (RBH) B		#<TUKFG-442 instance frame in DORABASE[F] @ #x103450dd12>	353851	351482					UNCLASSIFIED			
GKFG-1288	ahe:Arch_0546	ahe:Arch_0546 inositol monophosphatase; K01092 myo-inositol-1(or 4)-monophosphatase [EC:3.1.3.25] (db=KEGG) (RBH) B		#<TUKFG-441 instance frame in DORABASE[F] @ #x103450dcd2>	351323	350544					UNCLASSIFIED			
GKFG-1287	phosphatidylinositol-specific	phosphatidylinositol-specific phospholipase C, X domain containing protein; K01771 1-phosphatidylinositol phosphodiesterase [EC:4.6.1.13] (db=KEGG evalue=0.0 bit_score=244.0 identity=47.9 coverage=93.26241134751773) (BLAST) C		#<TUKFG-441 instance frame in DORABASE[F] @ #x103450dcd2>	350534	349689					UNCLASSIFIED			
GKFG-1286	major	major facilitator transporter (db=KEGG evalue=8.4e-45 bit_score=185.0 identity=58.6 coverage=96.81528662420382) (BLAST) C		#<TUKFG-441 instance frame in DORABASE[F] @ #x103450dcd2>	349681	349211					UNCLASSIFIED			
GKFG-1285	gan:UMN179_01454	gan:UMN179_01454 MFS protein (db=KEGG) (RBH) B		#<TUKFG-441 instance frame in DORABASE[F] @ #x103450dcd2>	349172	348285					UNCLASSIFIED			
GKFG-1284	LacI	LacI family transcriptional regulator (db=KEGG evalue=0.0 bit_score=253.0 identity=39.9 coverage=93.96551724137932) (BLAST) C		#<TUKFG-440 instance frame in DORABASE[F] @ #x103450dc92>	348100	347057					UNCLASSIFIED			
GKFG-1283	large	large conductance mechanosensitive channel protein; K03282 large conductance mechanosensitive channel (db=KEGG evalue=1.5e-29 bit_score=134.0 identity=52.3 coverage=81.5068493150685) (BLAST) C		#<TUKFG-296 instance frame in DORABASE[F] @ #x103450bc12>	41210	40773					UNCLASSIFIED			
GKFG-1282	glucosamine/galactosamine-6-phosphate	glucosamine/galactosamine-6-phosphate isomerase (EC:3.5.99.6); K02564 glucosamine-6-phosphate deaminase [EC:3.5.99.6] (db=KEGG evalue=0.0 bit_score=282.0 identity=56.6 coverage=95.80152671755725) (BLAST) C		#<TUKFG-439 instance frame in DORABASE[F] @ #x103450dc52>	346884	346099					UNCLASSIFIED			
GKFG-1281	bpb:bpr_I0298	bpb:bpr_I0298 diaminopimelate dehydrogenase (EC:1.4.1.16); K03340 diaminopimelate dehydrogenase [EC:1.4.1.16] (db=KEGG) (RBH) B		#<TUKFG-438 instance frame in DORABASE[F] @ #x103450dc12>	345996	345022					UNCLASSIFIED			
GKFG-1280	bcv:Bcav_1788	bcv:Bcav_1788 dnaG; DNA primase; K02316 DNA primase [EC:2.7.7.-] (db=KEGG) (RBH) B		#<TUKFG-437 instance frame in DORABASE[F] @ #x103450dbd2>	344917	342899					UNCLASSIFIED			
GKFG-1279	cfl:Cfla_2171	cfl:Cfla_2171 deoxyguanosinetriphosphate triphosphohydrolase; K01129 dGTPase [EC:3.1.5.1] (db=KEGG) (RBH) B		#<TUKFG-436 instance frame in DORABASE[F] @ #x103450db92>	342849	341596					UNCLASSIFIED			
GKFG-1278	ahe:Arch_0694	ahe:Arch_0694 hypothetical protein (db=KEGG) (RBH) B		#<TUKFG-436 instance frame in DORABASE[F] @ #x103450db92>	341560	340346					UNCLASSIFIED			
GKFG-1277	bcv:Bcav_1777	bcv:Bcav_1777 hypothetical protein (db=KEGG) (RBH) B		#<TUKFG-436 instance frame in DORABASE[F] @ #x103450db92>	340356	339010					UNCLASSIFIED			
GKFG-1276	mcu:HMPREF0573_10234	mcu:HMPREF0573_10234 glyQS; glycine--tRNA ligase (EC:6.1.1.14); K01880 glycyl-tRNA synthetase [EC:6.1.1.14] (db=KEGG) (RBH) B		#<TUKFG-436 instance frame in DORABASE[F] @ #x103450db92>	338997	337603					UNCLASSIFIED			
GKFG-1275	metal	metal ion ABC transporter periplasmic protein/surface adhesin; K09815 zinc transport system substrate-binding protein (db=KEGG evalue=0.0 bit_score=277.0 identity=44.5 coverage=94.70404984423676) (BLAST) C		#<TUKFG-435 instance frame in DORABASE[F] @ #x103450db52>	337360	336398					UNCLASSIFIED			
GKFG-1274	ABC	ABC transporter-like protein; K09817 zinc transport system ATP-binding protein [EC:3.6.3.-] (db=KEGG evalue=0.0 bit_score=197.0 identity=46.8 coverage=92.6829268292683) (BLAST) C		#<TUKFG-435 instance frame in DORABASE[F] @ #x103450db52>	336407	335670					UNCLASSIFIED			
GKFG-1273	cfi:Celf_2327	cfi:Celf_2327 ABC-3 protein; K09816 zinc transport system permease protein (db=KEGG) (RBH) B		#<TUKFG-435 instance frame in DORABASE[F] @ #x103450db52>	335673	334654					UNCLASSIFIED			
GKFG-1272	40284..40475	40284..40475 + ( gc_cont=0.589) (GENE) E		#<TUKFG-295 instance frame in DORABASE[F] @ #x103450bbf2>	40475	40284					UNCLASSIFIED			
GKFG-1271	seg	seg (db=Seg db_id=seg from=23 to=36) (IPRSCAN) D		#<TUKFG-435 instance frame in DORABASE[F] @ #x103450db52>	334624	333836					UNCLASSIFIED			
GKFG-1270	jde:Jden_1096	jde:Jden_1096 bifunctional HisA/TrpF protein (EC:5.3.1.24); K01814 phosphoribosylformimino-5-aminoimidazole carboxamide ribotide isomerase [EC:5.3.1.16]; K01817 phosphoribosylanthranilate isomerase [EC:5.3.1.24] (db=KEGG) (RBH) B		#<TUKFG-435 instance frame in DORABASE[F] @ #x103450db52>	333834	333109					UNCLASSIFIED			
GKFG-1269	hisH;	hisH; Imidazole glycerol phosphate synthase subunit hisH,glutamine amidotransferase subunit; K02501 glutamine amidotransferase [EC:2.4.2.-] (db=KEGG evalue=0.0 bit_score=280.0 identity=66.0 coverage=96.24413145539906) (BLAST) C		#<TUKFG-435 instance frame in DORABASE[F] @ #x103450db52>	333099	332461					UNCLASSIFIED			
GKFG-1268	hypothetical	hypothetical protein (db=KEGG evalue=4.2e-08 bit_score=64.0 identity=30.8 coverage=52.34375) (BLAST) C		#<TUKFG-435 instance frame in DORABASE[F] @ #x103450db52>	332468	331701					UNCLASSIFIED			
GKFG-1267	bcv:Bcav_2392	bcv:Bcav_2392 imidazoleglycerol-phosphate dehydratase (EC:4.2.1.19); K01693 imidazoleglycerol-phosphate dehydratase [EC:4.2.1.19] (db=KEGG) (RBH) B		#<TUKFG-435 instance frame in DORABASE[F] @ #x103450db52>	331704	331105					UNCLASSIFIED			
GKFG-1266	bcv:Bcav_2393	bcv:Bcav_2393 histidinol-phosphate aminotransferase; K00817 histidinol-phosphate aminotransferase [EC:2.6.1.9] (db=KEGG) (RBH) B		#<TUKFG-435 instance frame in DORABASE[F] @ #x103450db52>	331108	329984					UNCLASSIFIED			
GKFG-1264	bcv:Bcav_2396	bcv:Bcav_2396 hisD; histidinol dehydrogenase (EC:1.1.1.23) (db=KEGG) (RBH) B		#<TUKFG-434 instance frame in DORABASE[F] @ #x103450db12>	328585	327260					UNCLASSIFIED			
GKFG-1263	seg	seg (db=Seg db_id=seg from=27 to=52) (IPRSCAN) D		#<TUKFG-433 instance frame in DORABASE[F] @ #x103450dad2>	327181	326411					UNCLASSIFIED			
GKFG-1262	RNA-binding	RNA-binding S4 domain-containing protein; K14761 ribosome-associated protein (db=KEGG evalue=1.1e-13 bit_score=81.0 identity=62.3 coverage=74.07407407407408) (BLAST) C		#<TUKFG-432 instance frame in DORABASE[F] @ #x103450da92>	326349	326107					UNCLASSIFIED			
GKFG-1261	ske:Sked_30630	ske:Sked_30630 hypothetical protein (db=KEGG) (RBH) B		#<TUKFG-295 instance frame in DORABASE[F] @ #x103450bbf2>	40281	36100					UNCLASSIFIED			
GKFG-1260	jde:Jden_1086	jde:Jden_1086 DNA polymerase III subunit alpha (EC:2.7.7.7); K02337 DNA polymerase III subunit alpha [EC:2.7.7.7] (db=KEGG) (RBH) B		#<TUKFG-431 instance frame in DORABASE[F] @ #x103450da52>	325563	322015					UNCLASSIFIED			
GKFG-1259	seg	seg (db=Seg db_id=seg from=233 to=245) (IPRSCAN) D		#<TUKFG-430 instance frame in DORABASE[F] @ #x103450da12>	321472	319148					UNCLASSIFIED			
GKFG-1258	ABC	ABC transporter; K02003 putative ABC transport system ATP-binding protein (db=KEGG evalue=1.1e-36 bit_score=159.0 identity=38.1 coverage=93.91304347826087) (BLAST) C		#<TUKFG-430 instance frame in DORABASE[F] @ #x103450da12>	319138	318449					UNCLASSIFIED			
GKFG-1257	minor	minor tail protein Gp26 (db=KEGG evalue=1.3e-09 bit_score=67.0 identity=79.5 coverage=74.50980392156863) (BLAST) C		#<TUKFG-429 instance frame in DORABASE[F] @ #x103450d9d2>	318318	318166					UNCLASSIFIED			
GKFG-1256	hypothetical	hypothetical protein (db=KEGG evalue=1.7e-27 bit_score=127.0 identity=83.8 coverage=89.02439024390245) (BLAST) C		#<TUKFG-428 instance frame in DORABASE[F] @ #x103450d992>	318040	317795					UNCLASSIFIED			
GKFG-1255	alkyl	alkyl hydroperoxide reductase/thiol specific antioxidant/Mal allergen; K03564 peroxiredoxin Q/BCP [EC:1.11.1.15] (db=KEGG evalue=0.0 bit_score=228.0 identity=68.4 coverage=98.74213836477988) (BLAST) C		#<TUKFG-427 instance frame in DORABASE[F] @ #x103450d952>	317614	317138					UNCLASSIFIED			
GKFG-1254	iva:Isova_2216	iva:Isova_2216 tRNA-specific 2-thiouridylase mnmA; K00566 tRNA-specific 2-thiouridylase [EC:2.8.1.-] (db=KEGG) (RBH) B		#<TUKFG-426 instance frame in DORABASE[F] @ #x103450d912>	316896	315790					UNCLASSIFIED			
GKFG-1253	cysteine	cysteine desulfurase; K04487 cysteine desulfurase [EC:2.8.1.7] (db=KEGG evalue=0.0 bit_score=196.0 identity=38.4 coverage=91.91616766467065) (BLAST) C		#<TUKFG-426 instance frame in DORABASE[F] @ #x103450d912>	315789	314788					UNCLASSIFIED			
GKFG-1252	Electron	Electron transfer flavoprotein alpha subunit; K03522 electron transfer flavoprotein alpha subunit (db=KEGG evalue=0.0 bit_score=207.0 identity=36.3 coverage=96.64634146341463) (BLAST) C		#<TUKFG-425 instance frame in DORABASE[F] @ #x103450d8d2>	314511	313528					UNCLASSIFIED			
GKFG-1251	Electron	Electron transfer flavoprotein alpha/beta-subunit; K03521 electron transfer flavoprotein beta subunit (db=KEGG evalue=0.0 bit_score=216.0 identity=46.3 coverage=96.95817490494296) (BLAST) C		#<TUKFG-425 instance frame in DORABASE[F] @ #x103450d8d2>	313518	312730					UNCLASSIFIED			
GKFG-1250	cjk:jk0616	cjk:jk0616 pitB; phosphate permease; K03306 inorganic phosphate transporter, PiT family (db=KEGG) (RBH) B		#<TUKFG-294 instance frame in DORABASE[F] @ #x103450bbd2>	35727	34054					UNCLASSIFIED			
GKFG-1249	mcu:HMPREF0573_10592	mcu:HMPREF0573_10592 GntR family transcriptional regulator; K03710 GntR family transcriptional regulator (db=KEGG) (RBH) B		#<TUKFG-281 instance frame in DORABASE[F] @ #x103450b9f2>	1695	958					UNCLASSIFIED			
GKFG-1248	cfi:Celf_2759	cfi:Celf_2759 glycogen debranching enzyme GlgX; K02438 glycogen operon protein GlgX [EC:3.2.1.-] (db=KEGG) (RBH) B		#<TUKFG-424 instance frame in DORABASE[F] @ #x103450d892>	312588	310339					UNCLASSIFIED			
GKFG-1247	hypothetical	hypothetical protein (db=KEGG evalue=9.6e-15 bit_score=84.0 identity=47.9 coverage=88.88888888888889) (BLAST) C		#<TUKFG-423 instance frame in DORABASE[F] @ #x103450d852>	310110	309868					UNCLASSIFIED			
GKFG-1246	asm:MOUSESFB_1050	asm:MOUSESFB_1050 type I restriction modification DNA specificity domain protein; K01154 type I restriction enzyme, S subunit [EC:3.1.21.3] (db=KEGG) (RBH) B		#<TUKFG-422 instance frame in DORABASE[F] @ #x103450d812>	309513	308350					UNCLASSIFIED			
GKFG-1245	UniRef90_C2KU17	UniRef90_C2KU17 Putative uncharacterized protein n=4 Tax=Mobiluncus mulieris RepID=C2KU17_9ACTO (db=UNIREF) (RBH) B		#<TUKFG-421 instance frame in DORABASE[F] @ #x103450d7d2>	307972	307160					UNCLASSIFIED			
GKFG-1244	ahe:Arch_0389	ahe:Arch_0389 tryptophanyl-tRNA synthetase; K01867 tryptophanyl-tRNA synthetase [EC:6.1.1.2] (db=KEGG) (RBH) B		#<TUKFG-420 instance frame in DORABASE[F] @ #x103450d792>	306551	305400					UNCLASSIFIED			
GKFG-1243	hypothetical	hypothetical protein (db=KEGG evalue=1.1e-44 bit_score=185.0 identity=45.8 coverage=95.94594594594594) (BLAST) C		#<TUKFG-420 instance frame in DORABASE[F] @ #x103450d792>	305395	304730					UNCLASSIFIED			
GKFG-1242	cfi:Celf_2761	cfi:Celf_2761 alpha amylase catalytic region (db=KEGG) (RBH) B		#<TUKFG-419 instance frame in DORABASE[F] @ #x103450d752>	304601	302304					UNCLASSIFIED			
GKFG-1241	ahe:Arch_0385	ahe:Arch_0385 trehalose synthase (EC:5.4.99.16); K05343 maltose alpha-D-glucosyltransferase [EC:5.4.99.16] (db=KEGG) (RBH) B		#<TUKFG-419 instance frame in DORABASE[F] @ #x103450d752>	302277	300568					UNCLASSIFIED			
GKFG-1240	hypothetical	hypothetical protein (db=KEGG evalue=0.0 bit_score=265.0 identity=35.2 coverage=93.93258426966293) (BLAST) C		#<TUKFG-418 instance frame in DORABASE[F] @ #x103450d712>	300348	299014					UNCLASSIFIED			
GKFG-1239	(db=HMMPfam	(db=HMMPfam db_id=PF05738 from=927 to=988 evalue=1.2e-05 interpro_id=IPR008454 interpro_description=Collagen-binding surface protein Cna-like, B-type domain) (IPRSCAN) D		#<TUKFG-417 instance frame in DORABASE[F] @ #x103450d6d2>	298896	293755					UNCLASSIFIED			
GKFG-1238	ahe:Arch_1647	ahe:Arch_1647 major facilitator superfamily protein (db=KEGG) (RBH) B		#<TUKFG-293 instance frame in DORABASE[F] @ #x103450bbb2>	33896	32562					UNCLASSIFIED			
GKFG-1237	PucR	PucR family transcriptional regulator; K09684 purine catabolism regulatory protein (db=KEGG evalue=2.3e-42 bit_score=179.0 identity=30.5 coverage=89.68253968253968) (BLAST) C		#<TUKFG-417 instance frame in DORABASE[F] @ #x103450d6d2>	293758	292247					UNCLASSIFIED			
GKFG-1236	mlu:Mlut_00880	mlu:Mlut_00880 glutamate dehydrogenase/leucine dehydrogenase (EC:1.4.1.3); K00261 glutamate dehydrogenase (NAD(P)+) [EC:1.4.1.3] (db=KEGG) (RBH) B		#<TUKFG-416 instance frame in DORABASE[F] @ #x103450d692>	292045	290789					UNCLASSIFIED			
GKFG-1235	msm:MSMEG_0582	msm:MSMEG_0582 succinate-semialdehyde dehydrogenase; K00135 succinate-semialdehyde dehydrogenase (NADP+) [EC:1.2.1.16] (db=KEGG) (RBH) B		#<TUKFG-415 instance frame in DORABASE[F] @ #x103450d652>	290621	289152					UNCLASSIFIED			
GKFG-1234	mcu:HMPREF0573_11119	mcu:HMPREF0573_11119 glgB; 1,4-alpha-glucan branching protein (EC:2.4.1.18); K00700 1,4-alpha-glucan branching enzyme [EC:2.4.1.18] (db=KEGG) (RBH) B		#<TUKFG-414 instance frame in DORABASE[F] @ #x103450d612>	288648	286465					UNCLASSIFIED			
GKFG-1233	tpr:Tpau_0858	tpr:Tpau_0858 NRAMP family Mn2+/Fe2+ transporter; K03322 manganese transport protein (db=KEGG) (RBH) B		#<TUKFG-413 instance frame in DORABASE[F] @ #x103450d5d2>	286296	285031					UNCLASSIFIED			
GKFG-1232	transcriptional	transcriptional regulator; K03976 putative transcription regulator (db=KEGG evalue=8.4e-37 bit_score=159.0 identity=53.5 coverage=90.0) (BLAST) C		#<TUKFG-412 instance frame in DORABASE[F] @ #x103450d592>	284875	284366					UNCLASSIFIED			
GKFG-1231	fma:FMG_0239	fma:FMG_0239 antibiotic ABC transporter ATP-binding protein; K09687 antibiotic transport system ATP-binding protein (db=KEGG) (RBH) B		#<TUKFG-411 instance frame in DORABASE[F] @ #x103450d552>	284145	283207					UNCLASSIFIED			
GKFG-1230	ABC-2	ABC-2 type transporter; K09686 antibiotic transport system permease protein (db=KEGG evalue=3.2e-25 bit_score=121.0 identity=24.9 coverage=81.16343490304709) (BLAST) C		#<TUKFG-411 instance frame in DORABASE[F] @ #x103450d552>	283204	282122					UNCLASSIFIED			
GKFG-1229	hypothetical	hypothetical protein; K09686 antibiotic transport system permease protein (db=KEGG evalue=9.4e-36 bit_score=156.0 identity=25.3 coverage=98.9556135770235) (BLAST) C		#<TUKFG-410 instance frame in DORABASE[F] @ #x103450d512>	281968	280820					UNCLASSIFIED			
GKFG-1228	cadmium	cadmium binding protein (db=KEGG evalue=0.0 bit_score=289.0 identity=70.4 coverage=86.86440677966102) (BLAST) C		#<TUKFG-409 instance frame in DORABASE[F] @ #x103450d4d2>	280573	279866					UNCLASSIFIED			
GKFG-1227	hypothetical	hypothetical protein (db=KEGG evalue=2.1e-18 bit_score=98.0 identity=28.8 coverage=80.07662835249042) (BLAST) C		#<TUKFG-292 instance frame in DORABASE[F] @ #x103450bb92>	31367	30585					UNCLASSIFIED			
GKFG-1226	hypothetical	hypothetical protein; K07166 ACT domain-containing protein (db=KEGG evalue=6.6e-22 bit_score=108.0 identity=61.4 coverage=95.34883720930233) (BLAST) C		#<TUKFG-409 instance frame in DORABASE[F] @ #x103450d4d2>	279853	279596					UNCLASSIFIED			
GKFG-1225	mcu:HMPREF0573_11305	mcu:HMPREF0573_11305 hypothetical protein; K09157 hypothetical protein (db=KEGG) (RBH) B		#<TUKFG-408 instance frame in DORABASE[F] @ #x103450d492>	279546	278182					UNCLASSIFIED			
GKFG-1224	mcu:HMPREF0573_11111	mcu:HMPREF0573_11111 cellulose-binding protein (db=KEGG) (RBH) B		#<TUKFG-407 instance frame in DORABASE[F] @ #x103450d452>	278027	276612					UNCLASSIFIED			
GKFG-1223	hypothetical	hypothetical protein (db=KEGG evalue=3.9e-26 bit_score=125.0 identity=26.1 coverage=60.160965794768615) (BLAST) C		#<TUKFG-406 instance frame in DORABASE[F] @ #x103450d412>	276375	274885					UNCLASSIFIED			
GKFG-1222	hypothetical	hypothetical protein (db=KEGG evalue=4.4e-29 bit_score=134.0 identity=29.0 coverage=97.02380952380952) (BLAST) C		#<TUKFG-406 instance frame in DORABASE[F] @ #x103450d412>	274888	273881					UNCLASSIFIED			
GKFG-1221	thioredoxin	thioredoxin domain-containing protein; K05838 putative thioredoxin (db=KEGG evalue=0.0 bit_score=201.0 identity=38.4 coverage=97.41100323624595) (BLAST) C		#<TUKFG-406 instance frame in DORABASE[F] @ #x103450d412>	273868	272942					UNCLASSIFIED			
GKFG-1220	mcu:HMPREF0573_10904	mcu:HMPREF0573_10904 galK; galactokinase (EC:2.7.1.6); K00849 galactokinase [EC:2.7.1.6] (db=KEGG) (RBH) B		#<TUKFG-406 instance frame in DORABASE[F] @ #x103450d412>	272866	271565					UNCLASSIFIED			
GKFG-1218	mcu:HMPREF0573_10985	mcu:HMPREF0573_10985 lacZ; beta-galactosidase (EC:3.2.1.23); K01190 beta-galactosidase [EC:3.2.1.23] (db=KEGG) (RBH) B		#<TUKFG-405 instance frame in DORABASE[F] @ #x103450d3d2>	269825	266760					UNCLASSIFIED			
GKFG-1217	ske:Sked_04300	ske:Sked_04300 LacI family transcriptional regulator (db=KEGG) (RBH) B		#<TUKFG-404 instance frame in DORABASE[F] @ #x103450d392>	266612	265593					UNCLASSIFIED			
GKFG-1216	blm:BLLJ_0965	blm:BLLJ_0965 cell surface protein (db=KEGG) (RBH) B		#<TUKFG-291 instance frame in DORABASE[F] @ #x103450bb72>	30263	26787					UNCLASSIFIED			
GKFG-1215	265472..265687	265472..265687 + ( gc_cont=0.486) (GENE) E		#<TUKFG-403 instance frame in DORABASE[F] @ #x103450d352>	265687	265472					UNCLASSIFIED			
GKFG-1214	bfa:Bfae_19630	bfa:Bfae_19630 N-acyl-D-glucosamine 2-epimerase (db=KEGG) (RBH) B		#<TUKFG-402 instance frame in DORABASE[F] @ #x103450d312>	265401	264076					UNCLASSIFIED			
GKFG-1213	nicotinate-nucleotide	nicotinate-nucleotide pyrophosphorylase; K00767 nicotinate-nucleotide pyrophosphorylase (carboxylating) [EC:2.4.2.19] (db=KEGG evalue=2.4e-44 bit_score=184.0 identity=41.9 coverage=91.98606271777004) (BLAST) C		#<TUKFG-402 instance frame in DORABASE[F] @ #x103450d312>	264030	263170					UNCLASSIFIED			
GKFG-1212	ahe:Arch_1752	ahe:Arch_1752 seryl-tRNA synthetase (EC:6.1.1.11); K01875 seryl-tRNA synthetase [EC:6.1.1.11] (db=KEGG) (RBH) B		#<TUKFG-402 instance frame in DORABASE[F] @ #x103450d312>	263087	261780					UNCLASSIFIED			
GKFG-1211	diacylglycerol	diacylglycerol kinase catalytic subunit; K07029 (db=KEGG evalue=0.0 bit_score=212.0 identity=31.7 coverage=99.17127071823204) (BLAST) C		#<TUKFG-401 instance frame in DORABASE[F] @ #x103450d2d2>	261618	260533					UNCLASSIFIED			
GKFG-1210	cfl:Cfla_3187	cfl:Cfla_3187 Prephenate dehydratase (EC:4.2.1.51); K04518 prephenate dehydratase [EC:4.2.1.51] (db=KEGG) (RBH) B		#<TUKFG-400 instance frame in DORABASE[F] @ #x103450d292>	260487	259555					UNCLASSIFIED			
GKFG-1209	hypothetical	hypothetical protein (db=KEGG evalue=0.0 bit_score=220.0 identity=29.0 coverage=31.486310299869626) (BLAST) C		#<TUKFG-399 instance frame in DORABASE[F] @ #x103450d252>	259482	254881					UNCLASSIFIED			
GKFG-1208	glycosyl	glycosyl transferase family protein (db=KEGG evalue=0.0 bit_score=287.0 identity=60.3 coverage=90.39145907473309) (BLAST) C		#<TUKFG-399 instance frame in DORABASE[F] @ #x103450d252>	254938	254096					UNCLASSIFIED			
GKFG-1207	no	no description (db=HMMSmart db_id=SM00564 from=351 to=382 evalue=9.1 interpro_id=IPR018391 interpro_description=Pyrrolo-quinoline quinone beta-propeller repeat) (IPRSCAN) D		#<TUKFG-398 instance frame in DORABASE[F] @ #x103450d212>	253802	252114					UNCLASSIFIED			
GKFG-1206	ABC	ABC transporter-like protein; K02010 iron(III) transport system ATP-binding protein [EC:3.6.3.30] (db=KEGG evalue=0.0 bit_score=277.0 identity=43.4 coverage=97.12643678160919) (BLAST) C		#<TUKFG-398 instance frame in DORABASE[F] @ #x103450d212>	252160	251117					UNCLASSIFIED			
GKFG-1205	25902..26420	25902..26420 + ( gc_cont=0.497) (GENE) E		#<TUKFG-290 instance frame in DORABASE[F] @ #x103450bb52>	26420	25902					UNCLASSIFIED			
GKFG-1204	iva:Isova_2823	iva:Isova_2823 ABC transporter; K02063 thiamine transport system permease protein (db=KEGG) (RBH) B		#<TUKFG-398 instance frame in DORABASE[F] @ #x103450d212>	251117	249447					UNCLASSIFIED			
GKFG-1203	ahe:Arch_0155	ahe:Arch_0155 thiamine ABC transporter periplasmic protein; K02064 thiamine transport system substrate-binding protein (db=KEGG) (RBH) B		#<TUKFG-398 instance frame in DORABASE[F] @ #x103450d212>	249439	248384					UNCLASSIFIED			
GKFG-1202	Putative	Putative uncharacterized protein n=1 Tax=Actinomyces urogenitalis DSM 15434 RepID=C0W4A8_9ACTO (db=UNIREF evalue=7.3e-08 bit_score=62.0 identity=33.8 coverage=83.33333333333334) (BLAST) C		#<TUKFG-397 instance frame in DORABASE[F] @ #x103450d1d2>	248168	247899					UNCLASSIFIED			
GKFG-1201	bcv:Bcav_0466	bcv:Bcav_0466 EmrB/QacA subfamily drug resistance transporter (db=KEGG) (RBH) B		#<TUKFG-396 instance frame in DORABASE[F] @ #x103450d192>	247831	246107					UNCLASSIFIED			
GKFG-1200	Putative	Putative uncharacterized protein n=1 Tax=Actinomyces sp. oral taxon 180 str. F0310 RepID=E6KTM8_9ACTO (db=UNIREF evalue=1.6e-43 bit_score=183.0 identity=32.0 coverage=97.39583333333334) (BLAST) C		#<TUKFG-395 instance frame in DORABASE[F] @ #x103450d152>	245981	244830					UNCLASSIFIED			
GKFG-1199	mcu:HMPREF0573_10559	mcu:HMPREF0573_10559 dcd; deoxycytidine triphosphate deaminase (EC:3.5.4.13); K01494 dCTP deaminase [EC:3.5.4.13] (db=KEGG) (RBH) B		#<TUKFG-395 instance frame in DORABASE[F] @ #x103450d152>	244833	244237					UNCLASSIFIED			
GKFG-1198	gpo:GPOL_c35380	gpo:GPOL_c35380 ABC transporter permease; K05814 sn-glycerol 3-phosphate transport system permease protein (db=KEGG) (RBH) B		#<TUKFG-394 instance frame in DORABASE[F] @ #x103450d112>	244048	243065					UNCLASSIFIED			
GKFG-1197	rer:RER_49670	rer:RER_49670 ABC transporter permease; K05815 sn-glycerol 3-phosphate transport system permease protein (db=KEGG) (RBH) B		#<TUKFG-394 instance frame in DORABASE[F] @ #x103450d112>	243068	242181					UNCLASSIFIED			
GKFG-1196	rha:RHA1_ro05116	rha:RHA1_ro05116 sugar ABC transporter solute-binding component; K05813 sn-glycerol 3-phosphate transport system substrate-binding protein (db=KEGG) (RBH) B		#<TUKFG-394 instance frame in DORABASE[F] @ #x103450d112>	242157	240856					UNCLASSIFIED			
GKFG-1195	UniRef90_E3B8B0	UniRef90_E3B8B0 ABC transporter, ATP-binding protein n=1 Tax=Dermacoccus sp. Ellin185 RepID=E3B8B0_9MICO (db=UNIREF) (RBH) B		#<TUKFG-394 instance frame in DORABASE[F] @ #x103450d112>	240817	239696					UNCLASSIFIED			
GKFG-1194	mcu:HMPREF0573_10030	mcu:HMPREF0573_10030 pheT; phenylalanine--tRNA ligase (EC:6.1.1.20); K01890 phenylalanyl-tRNA synthetase beta chain [EC:6.1.1.20] (db=KEGG) (RBH) B		#<TUKFG-289 instance frame in DORABASE[F] @ #x103450bb32>	25677	23029					UNCLASSIFIED			
GKFG-1193	pfr:PFREUD_12990	pfr:PFREUD_12990 glpA; anaerobic glycerol-3-phosphate dehydrogenase subunit A (EC:1.1.5.3); K00111 glycerol-3-phosphate dehydrogenase [EC:1.1.5.3] (db=KEGG) (RBH) B		#<TUKFG-393 instance frame in DORABASE[F] @ #x103450d0d2>	239340	237694					UNCLASSIFIED			
GKFG-1192	pfr:PFREUD_12980	pfr:PFREUD_12980 glpB; anaerobic glycerol-3-phosphate dehydrogenase subunit B (EC:1.1.5.3); K00112 glycerol-3-phosphate dehydrogenase subunit B [EC:1.1.5.3] (db=KEGG) (RBH) B		#<TUKFG-393 instance frame in DORABASE[F] @ #x103450d0d2>	237697	236450					UNCLASSIFIED			
GKFG-1191	pfr:PFREUD_12970	pfr:PFREUD_12970 glpC; anaerobic glycerol-3-phosphate dehydrogenase subunit C (EC:1.1.5.3); K00113 glycerol-3-phosphate dehydrogenase subunit C [EC:1.1.5.3] (db=KEGG) (RBH) B		#<TUKFG-393 instance frame in DORABASE[F] @ #x103450d0d2>	236457	235210					UNCLASSIFIED			
GKFG-1190	NUDIX	NUDIX hydrolase (db=KEGG evalue=3.5e-17 bit_score=93.0 identity=39.1 coverage=89.78102189781022) (BLAST) C		#<TUKFG-392 instance frame in DORABASE[F] @ #x103450d092>	235143	234733					UNCLASSIFIED			
GKFG-1189	car:cauri_0786	car:cauri_0786 ABC transport system, ATP-binding protein; K02006 cobalt/nickel transport system ATP-binding protein (db=KEGG) (RBH) B		#<TUKFG-391 instance frame in DORABASE[F] @ #x103450d052>	234386	232995					UNCLASSIFIED			
GKFG-1188	UniRef90_C0W5F8	UniRef90_C0W5F8 ABC superfamily ATP binding cassette transporter, permease protein n=2 Tax=Actinomycetales RepID=C0W5F8_9ACTO (db=UNIREF) (RBH) B		#<TUKFG-391 instance frame in DORABASE[F] @ #x103450d052>	232998	232297					UNCLASSIFIED			
GKFG-1187	UniRef90_C0W5F7	UniRef90_C0W5F7 ABC superfamily ATP binding cassette transporter, permease protein n=2 Tax=Actinomycetales RepID=C0W5F7_9ACTO (db=UNIREF) (RBH) B		#<TUKFG-390 instance frame in DORABASE[F] @ #x103450d012>	232319	231723					UNCLASSIFIED			
GKFG-1186	ele:Elen_1491	ele:Elen_1491 ABC transporter-like protein (db=KEGG) (RBH) B		#<TUKFG-390 instance frame in DORABASE[F] @ #x103450d012>	231687	229939					UNCLASSIFIED			
GKFG-1185	ele:Elen_1490	ele:Elen_1490 ABC transporter-like protein; K06147 ATP-binding cassette, subfamily B, bacterial (db=KEGG) (RBH) B		#<TUKFG-390 instance frame in DORABASE[F] @ #x103450d012>	229942	228155					UNCLASSIFIED			
GKFG-1184	ahe:Arch_1578	ahe:Arch_1578 resolvase (db=KEGG) (RBH) B		#<TUKFG-389 instance frame in DORABASE[F] @ #x103450cfd2>	228070	226493					UNCLASSIFIED			
GKFG-1183	cfi:Celf_1651	cfi:Celf_1651 phenylalanyl-tRNA synthetase subunit alpha; K01889 phenylalanyl-tRNA synthetase alpha chain [EC:6.1.1.20] (db=KEGG) (RBH) B		#<TUKFG-289 instance frame in DORABASE[F] @ #x103450bb32>	23026	21941					UNCLASSIFIED			
GKFG-1182	pak:HMPREF0675_3130	pak:HMPREF0675_3130 recombinase (db=KEGG) (RBH) B		#<TUKFG-389 instance frame in DORABASE[F] @ #x103450cfd2>	226496	225246					UNCLASSIFIED			
GKFG-1181	Putative	Putative uncharacterized protein n=1 Tax=Mobiluncus curtisii subsp. holmesii ATCC 35242 RepID=E6M3C1_9ACTO (db=UNIREF evalue=4.6e-26 bit_score=122.0 identity=81.2 coverage=97.14285714285714) (BLAST) C		#<TUKFG-388 instance frame in DORABASE[F] @ #x103450cf92>	225199	224990					UNCLASSIFIED			
GKFG-1180	cde:CDHC02_1634	cde:CDHC02_1634 N-acetylmuramoyl-L-alanine amidase (db=KEGG) (RBH) B		#<TUKFG-387 instance frame in DORABASE[F] @ #x103450cf52>	224446	223628					UNCLASSIFIED			
GKFG-1179	holin	holin protein (db=KEGG evalue=0.0 bit_score=209.0 identity=67.5 coverage=97.38562091503267) (BLAST) C		#<TUKFG-387 instance frame in DORABASE[F] @ #x103450cf52>	223628	223170					UNCLASSIFIED			
GKFG-1178	Putative	Putative uncharacterized protein n=1 Tax=Mobiluncus curtisii subsp. holmesii ATCC 35242 RepID=E6M3C4_9ACTO (db=UNIREF evalue=8.4e-26 bit_score=121.0 identity=79.5 coverage=97.2972972972973) (BLAST) C		#<TUKFG-386 instance frame in DORABASE[F] @ #x103450cf12>	223078	222857					UNCLASSIFIED			
GKFG-1177	hypothetical	hypothetical protein (db=KEGG evalue=3.6e-41 bit_score=173.0 identity=63.0 coverage=95.0354609929078) (BLAST) C		#<TUKFG-386 instance frame in DORABASE[F] @ #x103450cf12>	222860	222438					UNCLASSIFIED			
GKFG-1176	crd:CRES_0871	crd:CRES_0871 phage endopeptidase (db=KEGG) (RBH) B		#<TUKFG-386 instance frame in DORABASE[F] @ #x103450cf12>	222421	221186					UNCLASSIFIED			
GKFG-1175	Phage	Phage endopeptidase n=3 Tax=Mobiluncus RepID=E0QMM3_9ACTO (db=UNIREF evalue=3.2e-17 bit_score=93.0 identity=97.9 coverage=64.86486486486487) (BLAST) C		#<TUKFG-386 instance frame in DORABASE[F] @ #x103450cf12>	221204	220983					UNCLASSIFIED			
GKFG-1174	219654..220100	219654..220100 - ( gc_cont=0.611) (GENE) E		#<TUKFG-385 instance frame in DORABASE[F] @ #x103450ced2>	220100	219654					UNCLASSIFIED			
GKFG-1173	UniRef90_C2KNW0	UniRef90_C2KNW0 Conserved bacteriophage protein n=3 Tax=Mobiluncus RepID=C2KNW0_9ACTO (db=UNIREF) (RBH) B		#<TUKFG-384 instance frame in DORABASE[F] @ #x103450ce92>	219469	218777					UNCLASSIFIED			
GKFG-1172	LacI	LacI family transcriptional regulator (db=KEGG evalue=2.0e-16 bit_score=92.0 identity=27.5 coverage=80.72727272727272) (BLAST) C		#<TUKFG-288 instance frame in DORABASE[F] @ #x103450bb12>	21745	20921					UNCLASSIFIED			
GKFG-1171	crd:CRES_1569	crd:CRES_1569 minor tail protein (db=KEGG) (RBH) B		#<TUKFG-384 instance frame in DORABASE[F] @ #x103450ce92>	218774	216099					UNCLASSIFIED			
GKFG-1170	transmembrane_regions	transmembrane_regions (db=TMHMM db_id=tmhmm from=12 to=34) (IPRSCAN) D		#<TUKFG-383 instance frame in DORABASE[F] @ #x103450ce52>	216039	215839					UNCLASSIFIED			
GKFG-1169	UniRef90_E6M3C9	UniRef90_E6M3C9 Acyl-CoA thioester hydrolase n=1 Tax=Mobiluncus curtisii subsp. holmesii ATCC 35242 RepID=E6M3C9_9ACTO (db=UNIREF) (RBH) B		#<TUKFG-383 instance frame in DORABASE[F] @ #x103450ce52>	215893	215225					UNCLASSIFIED			
GKFG-1168	phage	phage protein (db=KEGG evalue=0.0 bit_score=211.0 identity=80.5 coverage=94.24460431654677) (BLAST) C		#<TUKFG-382 instance frame in DORABASE[F] @ #x103450ce12>	215034	214618					UNCLASSIFIED			
GKFG-1167	mcu:HMPREF0573_11231	mcu:HMPREF0573_11231 phi13 family phage major tail protein (db=KEGG) (RBH) B		#<TUKFG-382 instance frame in DORABASE[F] @ #x103450ce12>	214597	214013					UNCLASSIFIED			
GKFG-1166	hypothetical	hypothetical protein (db=KEGG evalue=1.4e-35 bit_score=154.0 identity=66.1 coverage=93.91304347826087) (BLAST) C		#<TUKFG-382 instance frame in DORABASE[F] @ #x103450ce12>	214000	213656					UNCLASSIFIED			
GKFG-1165	phage	phage protein, HK97 gp10 family (db=KEGG evalue=0.0 bit_score=225.0 identity=76.6 coverage=98.63013698630137) (BLAST) C		#<TUKFG-382 instance frame in DORABASE[F] @ #x103450ce12>	213659	213222					UNCLASSIFIED			
GKFG-1164	phage	phage head-tail adaptor (db=KEGG evalue=8.1e-33 bit_score=145.0 identity=65.7 coverage=97.27272727272728) (BLAST) C		#<TUKFG-382 instance frame in DORABASE[F] @ #x103450ce12>	213219	212890					UNCLASSIFIED			
GKFG-1163	phage	phage protein (db=KEGG evalue=6.4e-35 bit_score=152.0 identity=68.3 coverage=94.33962264150944) (BLAST) C		#<TUKFG-382 instance frame in DORABASE[F] @ #x103450ce12>	212885	212568					UNCLASSIFIED			
GKFG-1162	crd:CRES_1563	crd:CRES_1563 major capsid protein (db=KEGG) (RBH) B		#<TUKFG-382 instance frame in DORABASE[F] @ #x103450ce12>	212532	211282					UNCLASSIFIED			
GKFG-1161	ahe:Arch_0727	ahe:Arch_0727 methionine aminopeptidase (EC:3.4.11.18); K01265 methionyl aminopeptidase [EC:3.4.11.18] (db=KEGG) (RBH) B		#<TUKFG-287 instance frame in DORABASE[F] @ #x103450baf2>	20750	19839					UNCLASSIFIED			
GKFG-1160	mcu:HMPREF0573_11238	mcu:HMPREF0573_11238 ATP-dependent Clp protease proteolytic subunit ClpP; K01358 ATP-dependent Clp protease, protease subunit [EC:3.4.21.92] (db=KEGG) (RBH) B		#<TUKFG-382 instance frame in DORABASE[F] @ #x103450ce12>	211267	210404					UNCLASSIFIED			
GKFG-1159	ahe:Arch_1550	ahe:Arch_1550 phage portal protein, HK97 family (db=KEGG) (RBH) B		#<TUKFG-382 instance frame in DORABASE[F] @ #x103450ce12>	210407	209106					UNCLASSIFIED			
GKFG-1158	ahe:Arch_0521	ahe:Arch_0521 terminase (db=KEGG) (RBH) B		#<TUKFG-381 instance frame in DORABASE[F] @ #x103450cdd2>	208709	207108					UNCLASSIFIED			
GKFG-1157	Putative	Putative uncharacterized protein n=1 Tax=Mobiluncus curtisii subsp. holmesii ATCC 35242 RepID=E6M3E2_9ACTO (db=UNIREF evalue=3.5e-20 bit_score=102.0 identity=78.1 coverage=96.92307692307692) (BLAST) C		#<TUKFG-380 instance frame in DORABASE[F] @ #x103450cd92>	207003	206809					UNCLASSIFIED			
GKFG-1156	Nucleotidyltransferase	Nucleotidyltransferase n=1 Tax=Mobiluncus curtisii subsp. holmesii ATCC 35242 RepID=E6M3E3_9ACTO (db=UNIREF evalue=3.3e-40 bit_score=169.0 identity=90.0 coverage=97.8021978021978) (BLAST) C		#<TUKFG-379 instance frame in DORABASE[F] @ #x103450cd52>	206587	206315					UNCLASSIFIED			
GKFG-1155	UniRef90_E6M3E4	UniRef90_E6M3E4 Phage-associated protein n=1 Tax=Mobiluncus curtisii subsp. holmesii ATCC 35242 RepID=E6M3E4_9ACTO (db=UNIREF) (RBH) B		#<TUKFG-378 instance frame in DORABASE[F] @ #x103450cd12>	206192	205545					UNCLASSIFIED			
GKFG-1154	phage	phage protein (db=KEGG evalue=4.5e-09 bit_score=65.0 identity=50.9 coverage=91.80327868852459) (BLAST) C		#<TUKFG-378 instance frame in DORABASE[F] @ #x103450cd12>	205548	205366					UNCLASSIFIED			
GKFG-1153	UniRef90_E0N2I2	UniRef90_E0N2I2 Cytosine-specific methyltransferase n=2 Tax=Mobiluncus curtisii RepID=E0N2I2_9ACTO (db=UNIREF) (RBH) B		#<TUKFG-377 instance frame in DORABASE[F] @ #x103450ccd2>	205290	204121					UNCLASSIFIED			
GKFG-1152	pcn:TIB1ST10_08140	pcn:TIB1ST10_08140 ParB family DNA methylase (db=KEGG) (RBH) B		#<TUKFG-376 instance frame in DORABASE[F] @ #x103450cc92>	203799	202549					UNCLASSIFIED			
GKFG-1151	mcu:HMPREF0573_11248	mcu:HMPREF0573_11248 S-adenosylmethionine synthetase (EC:2.5.1.6); K00789 S-adenosylmethionine synthetase [EC:2.5.1.6] (db=KEGG) (RBH) B		#<TUKFG-376 instance frame in DORABASE[F] @ #x103450cc92>	202577	201387					UNCLASSIFIED			
GKFG-1150	iva:Isova_1870	iva:Isova_1870 polyphosphate--glucose phosphotransferase (EC:2.7.1.63); K00886 polyphosphate glucokinase [EC:2.7.1.63] (db=KEGG) (RBH) B		#<TUKFG-287 instance frame in DORABASE[F] @ #x103450baf2>	19835	19086					UNCLASSIFIED			
GKFG-1149	pac:PPA1589	pac:PPA1589 hypothetical protein (db=KEGG) (RBH) B		#<TUKFG-375 instance frame in DORABASE[F] @ #x103450cc52>	201043	200471					UNCLASSIFIED			
GKFG-1148	hypothetical	hypothetical protein (db=KEGG evalue=7.5e-29 bit_score=132.0 identity=52.4 coverage=61.111111111111114) (BLAST) C		#<TUKFG-374 instance frame in DORABASE[F] @ #x103450cc12>	200226	199633					UNCLASSIFIED			
GKFG-1147	Putative	Putative uncharacterized protein n=3 Tax=Mobiluncus RepID=C2KNY3_9ACTO (db=UNIREF evalue=0.0 bit_score=283.0 identity=96.1 coverage=96.73202614379085) (BLAST) C		#<TUKFG-374 instance frame in DORABASE[F] @ #x103450cc12>	199640	199182					UNCLASSIFIED			
GKFG-1146	pcn:TIB1ST10_08160	pcn:TIB1ST10_08160 hypothetical protein (db=KEGG) (RBH) B		#<TUKFG-374 instance frame in DORABASE[F] @ #x103450cc12>	199191	196702					UNCLASSIFIED			
GKFG-1145	putative	putative bacteriophage holin protein (db=KEGG evalue=0.0 bit_score=262.0 identity=90.4 coverage=98.4126984126984) (BLAST) C		#<TUKFG-373 instance frame in DORABASE[F] @ #x103450cbd2>	196293	195916					UNCLASSIFIED			
GKFG-1144	UniRef90_E0N3W5	UniRef90_E0N3W5 Phage-associated protein n=4 Tax=Mobiluncus RepID=E0N3W5_9ACTO (db=UNIREF) (RBH) B		#<TUKFG-372 instance frame in DORABASE[F] @ #x103450cb92>	195776	195318					UNCLASSIFIED			
GKFG-1143	pcn:TIB1ST10_08175	pcn:TIB1ST10_08175 phage-associated protein (db=KEGG) (RBH) B		#<TUKFG-372 instance frame in DORABASE[F] @ #x103450cb92>	195327	193954					UNCLASSIFIED			
GKFG-1142	hypothetical	hypothetical protein (db=KEGG evalue=6.9e-33 bit_score=145.0 identity=75.0 coverage=97.84946236559139) (BLAST) C		#<TUKFG-372 instance frame in DORABASE[F] @ #x103450cb92>	193973	193695					UNCLASSIFIED			
GKFG-1141	pac:PPA1596	pac:PPA1596 phage-associated protein (db=KEGG) (RBH) B		#<TUKFG-371 instance frame in DORABASE[F] @ #x103450cb52>	193554	191293					UNCLASSIFIED			
GKFG-1140	phage	phage protein (db=KEGG evalue=0.0 bit_score=191.0 identity=64.2 coverage=91.02564102564102) (BLAST) C		#<TUKFG-371 instance frame in DORABASE[F] @ #x103450cb52>	191296	190829					UNCLASSIFIED			
GKFG-1139	seg	seg (db=Seg db_id=seg from=56 to=78) (IPRSCAN) D		#<TUKFG-286 instance frame in DORABASE[F] @ #x103450bab2>	19007	18132					UNCLASSIFIED			
GKFG-1138	putative	putative toxin-antitoxin system, antitoxin component, ribbon-helix-helix domain protein (db=KEGG evalue=5.0e-17 bit_score=92.0 identity=62.2 coverage=80.68181818181817) (BLAST) C		#<TUKFG-280 instance frame in DORABASE[F] @ #x103450b9d2>	495	232					UNCLASSIFIED			
GKFG-1137	pac:PPA1598	pac:PPA1598 Bro family antirepressor (db=KEGG) (RBH) B		#<TUKFG-371 instance frame in DORABASE[F] @ #x103450cb52>	190832	190068					UNCLASSIFIED			
GKFG-1136	UniRef90_C2KNZ3	UniRef90_C2KNZ3 Putative uncharacterized protein n=4 Tax=Mobiluncus RepID=C2KNZ3_9ACTO (db=UNIREF) (RBH) B		#<TUKFG-370 instance frame in DORABASE[F] @ #x103450cb12>	189587	188643					UNCLASSIFIED			
GKFG-1135	bacteriophage-type	bacteriophage-type DNA polymerase (EC:2.7.7.7) (db=KEGG evalue=5.6e-41 bit_score=172.0 identity=84.7 coverage=97.97979797979798) (BLAST) C		#<TUKFG-369 instance frame in DORABASE[F] @ #x103450cad2>	188586	188290					UNCLASSIFIED			
GKFG-1134	seg	seg (db=Seg db_id=seg from=10 to=24) (IPRSCAN) D		#<TUKFG-368 instance frame in DORABASE[F] @ #x103450ca92>	187869	187555					UNCLASSIFIED			
GKFG-1133	hypothetical	hypothetical protein (db=KEGG evalue=4.7e-10 bit_score=70.0 identity=28.4 coverage=62.68656716417911) (BLAST) C		#<TUKFG-368 instance frame in DORABASE[F] @ #x103450ca92>	187528	186926					UNCLASSIFIED			
GKFG-1132	seg	seg (db=Seg db_id=seg from=40 to=57) (IPRSCAN) D		#<TUKFG-367 instance frame in DORABASE[F] @ #x103450ca52>	186445	186197					UNCLASSIFIED			
GKFG-1131	ABC	ABC transporter (db=KEGG evalue=0.0 bit_score=223.0 identity=53.4 coverage=96.27906976744185) (BLAST) C		#<TUKFG-366 instance frame in DORABASE[F] @ #x103450ca12>	185758	185114					UNCLASSIFIED			
GKFG-1130	Putative	Putative uncharacterized protein n=1 Tax=Actinomyces coleocanis DSM 15436 RepID=C0W1R7_9ACTO (db=UNIREF evalue=1.1e-26 bit_score=127.0 identity=21.1 coverage=89.05109489051095) (BLAST) C		#<TUKFG-366 instance frame in DORABASE[F] @ #x103450ca12>	185112	183058					UNCLASSIFIED			
GKFG-1129	hypothetical	hypothetical protein; K07473 DNA-damage-inducible protein J (db=KEGG evalue=6.6e-12 bit_score=75.0 identity=64.7 coverage=54.347826086956516) (BLAST) C		#<TUKFG-365 instance frame in DORABASE[F] @ #x103450c9d2>	182741	182466					UNCLASSIFIED			
GKFG-1128	RelE/StbE	RelE/StbE family addiction module toxin; K06218 RelE protein (db=KEGG evalue=2.2e-20 bit_score=103.0 identity=48.9 coverage=97.75280898876404) (BLAST) C		#<TUKFG-365 instance frame in DORABASE[F] @ #x103450c9d2>	182482	182216					UNCLASSIFIED			
GKFG-1127	ahe:Arch_1319	ahe:Arch_1319 fumarate lyase (EC:4.2.1.2); K01679 fumarate hydratase, class II [EC:4.2.1.2] (db=KEGG) (RBH) B		#<TUKFG-285 instance frame in DORABASE[F] @ #x103450ba72>	17960	16560					UNCLASSIFIED			
GKFG-1126	hypothetical	hypothetical protein; K07473 DNA-damage-inducible protein J (db=KEGG evalue=5.0e-14 bit_score=82.0 identity=47.6 coverage=95.29411764705881) (BLAST) C		#<TUKFG-364 instance frame in DORABASE[F] @ #x103450c992>	181932	181678					UNCLASSIFIED			
GKFG-1125	hypothetical	hypothetical protein (db=KEGG evalue=1.7e-31 bit_score=140.0 identity=69.6 coverage=95.78947368421052) (BLAST) C		#<TUKFG-364 instance frame in DORABASE[F] @ #x103450c992>	181691	181407					UNCLASSIFIED			
GKFG-1124	transmembrane_regions	transmembrane_regions (db=TMHMM db_id=tmhmm from=9 to=31) (IPRSCAN) D		#<TUKFG-364 instance frame in DORABASE[F] @ #x103450c992>	181393	181184					UNCLASSIFIED			
GKFG-1123	RelB/DinJ	RelB/DinJ family addiction module antitoxin; K07473 DNA-damage-inducible protein J (db=KEGG evalue=9.6e-09 bit_score=65.0 identity=39.7 coverage=72.72727272727273) (BLAST) C		#<TUKFG-364 instance frame in DORABASE[F] @ #x103450c992>	181167	180871					UNCLASSIFIED			
GKFG-1122	mcu:HMPREF0573_10567	mcu:HMPREF0573_10567 ABC transporter ATP-binding protein (db=KEGG) (RBH) B		#<TUKFG-363 instance frame in DORABASE[F] @ #x103450c952>	180828	179194					UNCLASSIFIED			
GKFG-1121	UniRef90_H5UW39	UniRef90_H5UW39 Putative ABC transporter ATP-binding protein n=1 Tax=Mobilicoccus pelagius NBRC 104925 RepID=H5UW39_9MICO (db=UNIREF) (RBH) B		#<TUKFG-362 instance frame in DORABASE[F] @ #x103450c912>	178871	178161					UNCLASSIFIED			
GKFG-1120	kse:Ksed_07190	kse:Ksed_07190 permease (db=KEGG) (RBH) B		#<TUKFG-362 instance frame in DORABASE[F] @ #x103450c912>	178160	176703					UNCLASSIFIED			
GKFG-1119	176503..176706	176503..176706 + ( gc_cont=0.480) (GENE) E		#<TUKFG-362 instance frame in DORABASE[F] @ #x103450c912>	176706	176503					UNCLASSIFIED			
GKFG-1118	cdz:CD31A_0171	cdz:CD31A_0171 iutA; iron ABC transporter substrate-binding protein; K11707 manganese/zinc/iron transport system substrate-binding protein (db=KEGG) (RBH) B		#<TUKFG-361 instance frame in DORABASE[F] @ #x103450c8d2>	176319	175381					UNCLASSIFIED			
GKFG-1117	ABC	ABC transporter; K11710 manganese/zinc/iron transport system ATP- binding protein (db=KEGG evalue=0.0 bit_score=269.0 identity=58.3 coverage=86.69201520912547) (BLAST) C		#<TUKFG-360 instance frame in DORABASE[F] @ #x103450c892>	175265	174477					UNCLASSIFIED			
GKFG-1116	putative	putative exodeoxyribonuclease III; K01142 exodeoxyribonuclease III [EC:3.1.11.2] (db=KEGG evalue=0.0 bit_score=225.0 identity=46.6 coverage=89.88326848249028) (BLAST) C		#<TUKFG-284 instance frame in DORABASE[F] @ #x103450ba52>	16396	15626					UNCLASSIFIED			
GKFG-1115	UniRef90_G4CWJ5	UniRef90_G4CWJ5 Mn2+, Zn2+ ABC superfamily ATP binding cassette transporter, membrane protein n=1 Tax=Propionibacterium avidum ATCC 25577 RepID=G4CWJ5_9ACTO (db=UNIREF) (RBH) B		#<TUKFG-360 instance frame in DORABASE[F] @ #x103450c892>	174480	173335					UNCLASSIFIED			
GKFG-1114	UniRef90_C0VY75	UniRef90_C0VY75 Mn2+, Zn2+ ABC superfamily ATP binding cassette transporter, membrane protein n=1 Tax=Actinomyces coleocanis DSM 15436 RepID=C0VY75_9ACTO (db=UNIREF) (RBH) B		#<TUKFG-360 instance frame in DORABASE[F] @ #x103450c892>	173338	172475					UNCLASSIFIED			
GKFG-1113	mcu:HMPREF0573_11505	mcu:HMPREF0573_11505 putative fructokinase; K00847 fructokinase [EC:2.7.1.4] (db=KEGG) (RBH) B		#<TUKFG-359 instance frame in DORABASE[F] @ #x103450c852>	172214	171249					UNCLASSIFIED			
GKFG-1112	jde:Jden_1798	jde:Jden_1798 iron-containing alcohol dehydrogenase; K04072 acetaldehyde dehydrogenase / alcohol dehydrogenase [EC:1.2.1.10 1.1.1.1] (db=KEGG) (RBH) B		#<TUKFG-359 instance frame in DORABASE[F] @ #x103450c852>	171164	168537					UNCLASSIFIED			
GKFG-1111	UniRef90_B1R0P7	UniRef90_B1R0P7 Major facilitator superfamily MFS_1 n=2 Tax=Clostridium butyricum RepID=B1R0P7_CLOBU (db=UNIREF) (RBH) B		#<TUKFG-359 instance frame in DORABASE[F] @ #x103450c852>	168251	166935					UNCLASSIFIED			
GKFG-1110	mph:MLP_51590	mph:MLP_51590 putative peroxidase (EC:1.11.1.-); K15733 dye decolorizing peroxidase [EC:1.11.1.19] (db=KEGG) (RBH) B		#<TUKFG-358 instance frame in DORABASE[F] @ #x103450c812>	166716	165514					UNCLASSIFIED			
GKFG-1109	lxx:Lxx16270	lxx:Lxx16270 lipoprotein; K07224 putative lipoprotein (db=KEGG) (RBH) B		#<TUKFG-357 instance frame in DORABASE[F] @ #x103450c7d2>	165308	164070					UNCLASSIFIED			
GKFG-1108	cation	cation permease; K07243 high-affinity iron transporter (db=KEGG evalue=0.0 bit_score=236.0 identity=40.8 coverage=90.27355623100304) (BLAST) C		#<TUKFG-356 instance frame in DORABASE[F] @ #x103450c792>	164007	163021					UNCLASSIFIED			
GKFG-1107	bpo:BP951000_0356	bpo:BP951000_0356 major facilitator superfamily protein (db=KEGG) (RBH) B		#<TUKFG-355 instance frame in DORABASE[F] @ #x103450c752>	162718	161528					UNCLASSIFIED			
GKFG-1106	TetR	TetR family transcriptional regulator (db=KEGG evalue=0.0 bit_score=201.0 identity=50.0 coverage=82.91666666666667) (BLAST) C		#<TUKFG-354 instance frame in DORABASE[F] @ #x103450c712>	161275	160556					UNCLASSIFIED			
GKFG-1105	(db=HMMPfam	(db=HMMPfam db_id=PF02608 from=80 to=359 evalue=6.0e-16 interpro_id=IPR003760 interpro_description=Basic membrane lipoprotein GO=Cellular Component: plasma membrane (GO:0005886)) (IPRSCAN) D		#<TUKFG-284 instance frame in DORABASE[F] @ #x103450ba52>	15599	14490					UNCLASSIFIED			
GKFG-1104	hypothetical	hypothetical protein (db=KEGG evalue=7.9e-12 bit_score=77.0 identity=28.7 coverage=45.32374100719424) (BLAST) C		#<TUKFG-353 instance frame in DORABASE[F] @ #x103450c6d2>	160391	159141					UNCLASSIFIED			
GKFG-1103	asd:AS9A_0235	asd:AS9A_0235 aspartate-semialdehyde dehydrogenase; K00133 aspartate-semialdehyde dehydrogenase [EC:1.2.1.11] (db=KEGG) (RBH) B		#<TUKFG-352 instance frame in DORABASE[F] @ #x103450c692>	159009	157960					UNCLASSIFIED			
GKFG-1102	mcu:HMPREF0573_10651	mcu:HMPREF0573_10651 ask; aspartate kinase (EC:2.7.2.4); K00928 aspartate kinase [EC:2.7.2.4] (db=KEGG) (RBH) B		#<TUKFG-352 instance frame in DORABASE[F] @ #x103450c692>	157963	156656					UNCLASSIFIED			
GKFG-1101	recombination	recombination protein RecR; K06187 recombination protein RecR (db=KEGG evalue=0.0 bit_score=294.0 identity=71.3 coverage=97.48743718592965) (BLAST) C		#<TUKFG-351 instance frame in DORABASE[F] @ #x103450c652>	156470	155874					UNCLASSIFIED			
GKFG-1100	ahe:Arch_1646	ahe:Arch_1646 DNA polymerase III subunits gamma/tau; K02343 DNA polymerase III subunit gamma/tau [EC:2.7.7.7] (db=KEGG) (RBH) B		#<TUKFG-351 instance frame in DORABASE[F] @ #x103450c652>	155868	153220					UNCLASSIFIED			
GKFG-1099	integrase,	integrase, Lambda phage type (db=KEGG evalue=4.7e-40 bit_score=171.0 identity=32.2 coverage=95.17426273458445) (BLAST) C		#<TUKFG-350 instance frame in DORABASE[F] @ #x103450c612>	152606	151488					UNCLASSIFIED			
GKFG-1098	hypothetical	hypothetical protein (db=KEGG evalue=2.8e-12 bit_score=78.0 identity=34.7 coverage=53.6) (BLAST) C		#<TUKFG-350 instance frame in DORABASE[F] @ #x103450c612>	151486	150737					UNCLASSIFIED			
GKFG-1097	seg	seg (db=Seg db_id=seg from=70 to=81) (IPRSCAN) D		#<TUKFG-349 instance frame in DORABASE[F] @ #x103450c5d2>	150693	150268					UNCLASSIFIED			
GKFG-1096	lambda	lambda repressor-like DNA-binding domains (db=superfamily db_id=SSF47413 from=8 to=75 evalue=2.2e-09 interpro_id=IPR010982 interpro_description=Lambda repressor-like, DNA-binding GO=Molecular Function: DNA binding (GO:0003677)) (IPRSCAN) D		#<TUKFG-349 instance frame in DORABASE[F] @ #x103450c5d2>	150271	149909					UNCLASSIFIED			
GKFG-1095	149558..149800	149558..149800 - ( gc_cont=0.547) (GENE) E		#<TUKFG-348 instance frame in DORABASE[F] @ #x103450c592>	149800	149558					UNCLASSIFIED			
GKFG-1094	mcu:HMPREF0573_10172	mcu:HMPREF0573_10172 folD; methenyltetrahydrofolate cyclohydrolase (EC:3.5.4.9); K01491 methylenetetrahydrofolate dehydrogenase (NADP+) / methenyltetrahydrofolate cyclohydrolase [EC:1.5.1.5 3.5.4.9] (db=KEGG) (RBH) B		#<TUKFG-284 instance frame in DORABASE[F] @ #x103450ba52>	14475	13573					UNCLASSIFIED			
GKFG-1093	149103..149555	149103..149555 - ( gc_cont=0.554) (GENE) E		#<TUKFG-348 instance frame in DORABASE[F] @ #x103450c592>	149555	149103					UNCLASSIFIED			
GKFG-1092	seg	seg (db=Seg db_id=seg from=12 to=20) (IPRSCAN) D		#<TUKFG-348 instance frame in DORABASE[F] @ #x103450c592>	149110	148931					UNCLASSIFIED			
GKFG-1091	seg	seg (db=Seg db_id=seg from=35 to=46) (IPRSCAN) D		#<TUKFG-348 instance frame in DORABASE[F] @ #x103450c592>	148905	148705					UNCLASSIFIED			
GKFG-1090	transmembrane_regions	transmembrane_regions (db=TMHMM db_id=tmhmm from=4 to=26) (IPRSCAN) D		#<TUKFG-348 instance frame in DORABASE[F] @ #x103450c592>	148680	148540					UNCLASSIFIED			
GKFG-1089	147998..148516	147998..148516 - ( gc_cont=0.545) (GENE) E		#<TUKFG-348 instance frame in DORABASE[F] @ #x103450c592>	148516	147998					UNCLASSIFIED			
GKFG-1088	hypothetical	hypothetical protein (db=KEGG evalue=2.1e-32 bit_score=145.0 identity=33.5 coverage=91.25874125874127) (BLAST) C		#<TUKFG-348 instance frame in DORABASE[F] @ #x103450c592>	148005	147148					UNCLASSIFIED			
GKFG-1087	146999..147151	146999..147151 - ( gc_cont=0.516) (GENE) E		#<TUKFG-348 instance frame in DORABASE[F] @ #x103450c592>	147151	146999					UNCLASSIFIED			
GKFG-1086	Holliday	Holliday junction resolvase RusA (db=superfamily db_id=SSF103084 from=9 to=158 evalue=1.3e-07 interpro_id=IPR008822 interpro_description=Endodeoxyribonuclease, RusA-like GO=Molecular Function: magnesium ion binding (GO:0000287), Biological Process: DNA repair (GO:0006281), Biological Process: DNA recombination (GO:0006310)) (IPRSCAN) D		#<TUKFG-347 instance frame in DORABASE[F] @ #x103450c552>	146590	146093					UNCLASSIFIED			
GKFG-1085	145879..146106	145879..146106 - ( gc_cont=0.342) (GENE) E		#<TUKFG-347 instance frame in DORABASE[F] @ #x103450c552>	146106	145879					UNCLASSIFIED			
GKFG-1084	hypothetical	hypothetical protein (db=KEGG evalue=1.6e-07 bit_score=62.0 identity=31.5 coverage=37.160120845921455) (BLAST) C		#<TUKFG-347 instance frame in DORABASE[F] @ #x103450c552>	145934	144942					UNCLASSIFIED			
GKFG-1083	ckp:ckrop_0569	ckp:ckrop_0569 serine hydroxymethyltransferase (EC:2.1.2.1); K00600 glycine hydroxymethyltransferase [EC:2.1.2.1] (db=KEGG) (RBH) B		#<TUKFG-284 instance frame in DORABASE[F] @ #x103450ba52>	13499	12207					UNCLASSIFIED			
GKFG-1082	144487..144945	144487..144945 - ( gc_cont=0.545) (GENE) E		#<TUKFG-347 instance frame in DORABASE[F] @ #x103450c552>	144945	144487					UNCLASSIFIED			
GKFG-1081	144179..144490	144179..144490 - ( gc_cont=0.561) (GENE) E		#<TUKFG-347 instance frame in DORABASE[F] @ #x103450c552>	144490	144179					UNCLASSIFIED			
GKFG-1080	ssb;	ssb; single-strand DNA-binding protein; K03111 single-strand DNA-binding protein (db=KEGG evalue=5.1e-10 bit_score=70.0 identity=31.1 coverage=85.11904761904762) (BLAST) C		#<TUKFG-346 instance frame in DORABASE[F] @ #x103450c512>	143981	143478					UNCLASSIFIED			
GKFG-1079	nadE;	nadE; NAD(+) synthase (glutamine-hydrolyzing) with a nitrilase-like domain (EC:6.3.5.1); K01950 NAD+ synthase (glutamine-hydrolysing) [EC:6.3.5.1] (db=KEGG evalue=0.0 bit_score=229.0 identity=41.4 coverage=93.83116883116884) (BLAST) C		#<TUKFG-1008 instance frame in DORABASE[F] @ #x1034514db2>	1648331	1647408					UNCLASSIFIED			
GKFG-1078	fal:FRAAL3251	fal:FRAAL3251 nadE; NAD synthetase (EC:6.3.1.5); K01950 NAD+ synthase (glutamine-hydrolysing) [EC:6.3.5.1] (db=KEGG) (RBH) B		#<TUKFG-1008 instance frame in DORABASE[F] @ #x1034514db2>	1647177	1646218					UNCLASSIFIED			
GKFG-1077	kfl:Kfla_1242	kfl:Kfla_1242 Bleomycin hydrolase (EC:3.4.22.40); K01372 bleomycin hydrolase [EC:3.4.22.40] (db=KEGG) (RBH) B		#<TUKFG-1007 instance frame in DORABASE[F] @ #x1034514d92>	1645950	1644607					UNCLASSIFIED			
GKFG-1076	transmembrane_regions	transmembrane_regions (db=TMHMM db_id=tmhmm from=13 to=30) (IPRSCAN) D		#<TUKFG-1007 instance frame in DORABASE[F] @ #x1034514d92>	1644610	1644323					UNCLASSIFIED			
GKFG-1075	bcv:Bcav_0371	bcv:Bcav_0371 major facilitator superfamily protein (db=KEGG) (RBH) B		#<TUKFG-1006 instance frame in DORABASE[F] @ #x1034514d72>	1644133	1642865					UNCLASSIFIED			
GKFG-1074	coiled-coil	coiled-coil (db=Coil db_id=coil from=87 to=108 evalue=NA) (IPRSCAN) D		#<TUKFG-346 instance frame in DORABASE[F] @ #x103450c512>	143463	143122					UNCLASSIFIED			
GKFG-1073	UniRef90_H2G6C8	UniRef90_H2G6C8 Putative DNA methyltransferase n=4 Tax=Corynebacterium diphtheriae RepID=H2G6C8_CORDP (db=UNIREF) (RBH) B		#<TUKFG-1005 instance frame in DORABASE[F] @ #x1034514d52>	1642605	1640755					UNCLASSIFIED			
GKFG-1072	cds:CDC7B_1743	cds:CDC7B_1743 putative DNA methyltransferase (db=KEGG) (RBH) B		#<TUKFG-1005 instance frame in DORABASE[F] @ #x1034514d52>	1640816	1639695					UNCLASSIFIED			
GKFG-1071	conjugative	conjugative transposon protein (db=KEGG evalue=7.0e-28 bit_score=129.0 identity=43.2 coverage=77.10843373493977) (BLAST) C		#<TUKFG-1004 instance frame in DORABASE[F] @ #x1034514d32>	1639572	1639075					UNCLASSIFIED			
GKFG-1070	conjugative	conjugative transposon protein (db=KEGG evalue=8.5e-16 bit_score=88.0 identity=51.3 coverage=97.46835443037975) (BLAST) C		#<TUKFG-1004 instance frame in DORABASE[F] @ #x1034514d32>	1639133	1638897					UNCLASSIFIED			
GKFG-1069	abortive	abortive infection protein (db=KEGG evalue=0.0 bit_score=232.0 identity=53.0 coverage=98.0392156862745) (BLAST) C		#<TUKFG-1003 instance frame in DORABASE[F] @ #x1034514d12>	1638668	1638057					UNCLASSIFIED			
GKFG-1068	ckp:ckrop_1874	ckp:ckrop_1874 hypothetical protein (db=KEGG) (RBH) B		#<TUKFG-1002 instance frame in DORABASE[F] @ #x1034514cf2>	1637576	1636683					UNCLASSIFIED			
GKFG-1067	iva:Isova_2318	iva:Isova_2318 diaminopimelate decarboxylase (EC:4.1.1.20); K01586 diaminopimelate decarboxylase [EC:4.1.1.20] (db=KEGG) (RBH) B		#<TUKFG-1001 instance frame in DORABASE[F] @ #x1034514cd2>	1636479	1635094					UNCLASSIFIED			
GKFG-1066	bcv:Bcav_1281	bcv:Bcav_1281 Homoserine dehydrogenase (EC:1.1.1.3); K00003 homoserine dehydrogenase [EC:1.1.1.3] (db=KEGG) (RBH) B		#<TUKFG-1001 instance frame in DORABASE[F] @ #x1034514cd2>	1635000	1633705					UNCLASSIFIED			
GKFG-1065	mcu:HMPREF0573_10379	mcu:HMPREF0573_10379 thrC; threonine synthase (EC:4.2.3.1); K01733 threonine synthase [EC:4.2.3.1] (db=KEGG) (RBH) B		#<TUKFG-1001 instance frame in DORABASE[F] @ #x1034514cd2>	1633700	1632597					UNCLASSIFIED			
GKFG-1064	homoserine	homoserine kinase; K00872 homoserine kinase [EC:2.7.1.39] (db=KEGG evalue=0.0 bit_score=242.0 identity=41.6 coverage=91.3946587537092) (BLAST) C		#<TUKFG-1001 instance frame in DORABASE[F] @ #x1034514cd2>	1632581	1631571					UNCLASSIFIED			
GKFG-1063	seg	seg (db=Seg db_id=seg from=9 to=21) (IPRSCAN) D		#<TUKFG-346 instance frame in DORABASE[F] @ #x103450c512>	143129	142797					UNCLASSIFIED			
GKFG-1062	mcu:HMPREF0573_10372	mcu:HMPREF0573_10372 rho; transcription termination factor Rho (EC:3.6.1.-); K03628 transcription termination factor Rho (db=KEGG) (RBH) B		#<TUKFG-1000 instance frame in DORABASE[F] @ #x1034514cb2>	1631339	1629651					UNCLASSIFIED			
GKFG-1061	Putative	Putative uncharacterized protein n=1 Tax=Helcococcus kunzii ATCC 51366 RepID=H3NP15_9FIRM (db=UNIREF evalue=4.2e-35 bit_score=154.0 identity=80.7 coverage=42.857142857142854) (BLAST) C		#<TUKFG-999 instance frame in DORABASE[F] @ #x1034514c92>	1629455	1628847					UNCLASSIFIED			
GKFG-1060	cfl:Cfla_0898	cfl:Cfla_0898 transcription-repair coupling factor; K03723 transcription-repair coupling factor (superfamily II helicase) [EC:3.6.4.-] (db=KEGG) (RBH) B		#<TUKFG-998 instance frame in DORABASE[F] @ #x1034514c72>	1628777	1624989					UNCLASSIFIED			
GKFG-1059	PROKAR_LIPOPROTEIN	PROKAR_LIPOPROTEIN (db=ProfileScan db_id=PS51257 from=1 to=25 evalue=6.0) (IPRSCAN) D		#<TUKFG-997 instance frame in DORABASE[F] @ #x1034514c52>	1624929	1624225					UNCLASSIFIED			
GKFG-1058	ahe:Arch_1516	ahe:Arch_1516 enolase (EC:4.2.1.11); K01689 enolase [EC:4.2.1.11] (db=KEGG) (RBH) B		#<TUKFG-996 instance frame in DORABASE[F] @ #x1034514c32>	1624111	1622831					UNCLASSIFIED			
GKFG-1057	bbi:BBIF_1733	bbi:BBIF_1733 sialidase; K01186 sialidase-1 [EC:3.2.1.18] (db=KEGG) (RBH) B		#<TUKFG-995 instance frame in DORABASE[F] @ #x1034514c12>	1622363	1619544					UNCLASSIFIED			
GKFG-1056	transmembrane_regions	transmembrane_regions (db=TMHMM db_id=tmhmm from=31 to=53) (IPRSCAN) D		#<TUKFG-995 instance frame in DORABASE[F] @ #x1034514c12>	1619547	1618579					UNCLASSIFIED			
GKFG-1055	UniRef90_B5CMC4	UniRef90_B5CMC4 Putative uncharacterized protein n=1 Tax=Ruminococcus lactaris ATCC 29176 RepID=B5CMC4_9FIRM (db=UNIREF) (RBH) B		#<TUKFG-995 instance frame in DORABASE[F] @ #x1034514c12>	1618547	1614924					UNCLASSIFIED			
GKFG-1054	hypothetical	hypothetical protein (db=KEGG evalue=9.0e-12 bit_score=75.0 identity=32.8 coverage=73.61963190184049) (BLAST) C		#<TUKFG-994 instance frame in DORABASE[F] @ #x1034514bf2>	1614731	1614243					UNCLASSIFIED			
GKFG-1053	hypothetical	hypothetical protein; K09009 hypothetical protein (db=KEGG evalue=0.0 bit_score=191.0 identity=58.4 coverage=89.20454545454545) (BLAST) C		#<TUKFG-994 instance frame in DORABASE[F] @ #x1034514bf2>	1614246	1613719					UNCLASSIFIED			
GKFG-1052	142523..142807	142523..142807 - ( gc_cont=0.442) (GENE) E		#<TUKFG-346 instance frame in DORABASE[F] @ #x103450c512>	142807	142523					UNCLASSIFIED			
GKFG-1051	aau:AAur_1266	aau:AAur_1266 exopolyphosphatase (ppx); K01524 exopolyphosphatase / guanosine-5'-triphosphate,3'-diphosphate pyrophosphatase [EC:3.6.1.11 3.6.1.40] (db=KEGG) (RBH) B		#<TUKFG-993 instance frame in DORABASE[F] @ #x1034514bd2>	1613589	1612591					UNCLASSIFIED			
GKFG-1050	ach:Achl_1275	ach:Achl_1275 glycosyl transferase family protein (db=KEGG) (RBH) B		#<TUKFG-993 instance frame in DORABASE[F] @ #x1034514bd2>	1612524	1610755					UNCLASSIFIED			
GKFG-1049	putative	putative methyltransferase; K07056 16S rRNA (cytidine1402-2'-O)-methyltransferase [EC:2.1.1.198] (db=KEGG evalue=0.0 bit_score=289.0 identity=57.2 coverage=96.14035087719299) (BLAST) C		#<TUKFG-993 instance frame in DORABASE[F] @ #x1034514bd2>	1610750	1609896					UNCLASSIFIED			
GKFG-1048	bfa:Bfae_17560	bfa:Bfae_17560 methionyl-tRNA synthetase; K01874 methionyl-tRNA synthetase [EC:6.1.1.10] (db=KEGG) (RBH) B		#<TUKFG-992 instance frame in DORABASE[F] @ #x1034514bb2>	1609843	1608041					UNCLASSIFIED			
GKFG-1047	putative	putative sialidase; K01186 sialidase-1 [EC:3.2.1.18] (db=KEGG evalue=1.4e-26 bit_score=126.0 identity=31.2 coverage=56.463878326996195) (BLAST) C		#<TUKFG-992 instance frame in DORABASE[F] @ #x1034514bb2>	1608014	1606437					UNCLASSIFIED			
GKFG-1046	xce:Xcel_0723	xce:Xcel_0723 ATP-dependent DNA helicase PcrA; K03657 DNA helicase II / ATP-dependent DNA helicase PcrA [EC:3.6.4.12] (db=KEGG) (RBH) B		#<TUKFG-992 instance frame in DORABASE[F] @ #x1034514bb2>	1606415	1603779					UNCLASSIFIED			
GKFG-1045	ahe:Arch_1287	ahe:Arch_1287 malate dehydrogenase (EC:1.1.1.82); K00024 malate dehydrogenase [EC:1.1.1.37] (db=KEGG) (RBH) B		#<TUKFG-991 instance frame in DORABASE[F] @ #x1034514b92>	1603578	1602604					UNCLASSIFIED			
GKFG-1044	GtrA	GtrA family protein (db=KEGG evalue=5.0e-30 bit_score=136.0 identity=50.0 coverage=92.46575342465754) (BLAST) C		#<TUKFG-990 instance frame in DORABASE[F] @ #x1034514b72>	1602349	1601912					UNCLASSIFIED			
GKFG-1043	chromosome	chromosome condensation regulator RCC1 (db=KEGG evalue=0.0 bit_score=206.0 identity=33.5 coverage=71.8) (BLAST) C		#<TUKFG-990 instance frame in DORABASE[F] @ #x1034514b72>	1601902	1600403					UNCLASSIFIED			
GKFG-1042	ske:Sked_33990	ske:Sked_33990 UDP-galactose 4-epimerase (EC:5.1.3.2); K01784 UDP-glucose 4-epimerase [EC:5.1.3.2] (db=KEGG) (RBH) B		#<TUKFG-989 instance frame in DORABASE[F] @ #x1034514b52>	1600235	1599246					UNCLASSIFIED			
GKFG-1041	coiled-coil	coiled-coil (db=Coil db_id=coil from=56 to=77 evalue=NA) (IPRSCAN) D		#<TUKFG-346 instance frame in DORABASE[F] @ #x103450c512>	142513	142208					UNCLASSIFIED			
GKFG-1040	ske:Sked_08560	ske:Sked_08560 cell envelope-related transcriptional attenuator domain-containing protein (db=KEGG) (RBH) B		#<TUKFG-988 instance frame in DORABASE[F] @ #x1034514b32>	1599057	1597666					UNCLASSIFIED			
GKFG-1039	transcriptional	transcriptional regulator (db=KEGG evalue=0.0 bit_score=260.0 identity=40.9 coverage=80.95238095238095) (BLAST) C		#<TUKFG-988 instance frame in DORABASE[F] @ #x1034514b32>	1597630	1596308					UNCLASSIFIED			
GKFG-1038	ung;	ung; uracil-DNA glycosylase; K03648 uracil-DNA glycosylase [EC:3.2.2.27] (db=KEGG evalue=0.0 bit_score=294.0 identity=65.6 coverage=95.02262443438913) (BLAST) C		#<TUKFG-987 instance frame in DORABASE[F] @ #x1034514b12>	1596256	1595594					UNCLASSIFIED			
GKFG-1037	hypothetical	hypothetical protein (db=KEGG evalue=3.0e-07 bit_score=60.0 identity=38.5 coverage=57.668711656441715) (BLAST) C		#<TUKFG-986 instance frame in DORABASE[F] @ #x1034514af2>	1595314	1594826					UNCLASSIFIED			
GKFG-1036	mav:MAV_4707	mav:MAV_4707 groEL; chaperonin GroEL; K04077 chaperonin GroEL (db=KEGG) (RBH) B		#<TUKFG-985 instance frame in DORABASE[F] @ #x1034514ad2>	1594539	1592905					UNCLASSIFIED			
GKFG-1035	hypothetical	hypothetical protein (db=KEGG evalue=6.7e-15 bit_score=85.0 identity=45.3 coverage=96.90721649484536) (BLAST) C		#<TUKFG-984 instance frame in DORABASE[F] @ #x1034514ab2>	1592701	1592411					UNCLASSIFIED			
GKFG-1034	hypothetical	hypothetical protein (db=KEGG evalue=3.1e-31 bit_score=141.0 identity=36.9 coverage=56.613756613756614) (BLAST) C		#<TUKFG-983 instance frame in DORABASE[F] @ #x1034514a92>	1592193	1591060					UNCLASSIFIED			
GKFG-1033	iva:Isova_2607	iva:Isova_2607 integral membrane sensor signal transduction histidine kinase; K02484 two-component system, OmpR family, sensor kinase [EC:2.7.13.3] (db=KEGG) (RBH) B		#<TUKFG-982 instance frame in DORABASE[F] @ #x1034514a72>	1590961	1589321					UNCLASSIFIED			
GKFG-1032	mcu:HMPREF0573_10511	mcu:HMPREF0573_10511 response regulator; K02483 two-component system, OmpR family, response regulator (db=KEGG) (RBH) B		#<TUKFG-982 instance frame in DORABASE[F] @ #x1034514a72>	1589321	1588617					UNCLASSIFIED			
GKFG-1031	pantoate/beta-alanine	pantoate/beta-alanine ligase; K01918 pantoate--beta-alanine ligase [EC:6.3.2.1] (db=KEGG evalue=2.0e-38 bit_score=165.0 identity=36.2 coverage=95.07042253521126) (BLAST) C		#<TUKFG-981 instance frame in DORABASE[F] @ #x1034514a52>	1588468	1587617					UNCLASSIFIED			
GKFG-1030	141934..142215	141934..142215 - ( gc_cont=0.518) (GENE) E		#<TUKFG-346 instance frame in DORABASE[F] @ #x103450c512>	142215	141934					UNCLASSIFIED			
GKFG-1029	mcu:HMPREF0573_10505	mcu:HMPREF0573_10505 lysS; lysine--tRNA ligase (EC:6.1.1.6); K04567 lysyl-tRNA synthetase, class II [EC:6.1.1.6] (db=KEGG) (RBH) B		#<TUKFG-981 instance frame in DORABASE[F] @ #x1034514a52>	1587566	1586025					UNCLASSIFIED			
GKFG-1028	cur:cur_1584	cur:cur_1584 hypothetical protein; K00549 5-methyltetrahydropteroyltriglutamate--homocysteine methyltransferase [EC:2.1.1.14] (db=KEGG) (RBH) B		#<TUKFG-981 instance frame in DORABASE[F] @ #x1034514a52>	1585948	1584761					UNCLASSIFIED			
GKFG-1027	cfi:Celf_2525	cfi:Celf_2525 mannose-6-phosphate isomerase, class I (EC:5.3.1.8); K01809 mannose-6-phosphate isomerase [EC:5.3.1.8] (db=KEGG) (RBH) B		#<TUKFG-981 instance frame in DORABASE[F] @ #x1034514a52>	1584741	1583557					UNCLASSIFIED			
GKFG-1026	hypothetical	hypothetical protein (db=KEGG evalue=2.0e-13 bit_score=82.0 identity=32.5 coverage=65.63706563706563) (BLAST) C		#<TUKFG-981 instance frame in DORABASE[F] @ #x1034514a52>	1583557	1582781					UNCLASSIFIED			
GKFG-1025	WhiB	WhiB family transcriptional regulator (db=KEGG evalue=6.6e-34 bit_score=148.0 identity=70.8 coverage=96.93877551020408) (BLAST) C		#<TUKFG-980 instance frame in DORABASE[F] @ #x1034514a32>	1582651	1582358					UNCLASSIFIED			
GKFG-1024	glycosyl	glycosyl transferase family protein (db=KEGG evalue=0.0 bit_score=207.0 identity=25.3 coverage=68.760907504363) (BLAST) C		#<TUKFG-980 instance frame in DORABASE[F] @ #x1034514a32>	1582353	1578916					UNCLASSIFIED			
GKFG-1023	Putative	Putative uncharacterized protein n=1 Tax=Actinomyces graevenitzii C83 RepID=G9PEY4_9ACTO (db=UNIREF evalue=3.1e-11 bit_score=75.0 identity=22.6 coverage=80.58690744920993) (BLAST) C		#<TUKFG-980 instance frame in DORABASE[F] @ #x1034514a32>	1578919	1577591					UNCLASSIFIED			
GKFG-1022	hypothetical	hypothetical protein (db=KEGG evalue=1.1e-19 bit_score=101.0 identity=44.2 coverage=94.11764705882352) (BLAST) C		#<TUKFG-979 instance frame in DORABASE[F] @ #x1034514a12>	1577509	1577153					UNCLASSIFIED			
GKFG-1021	hypothetical	hypothetical protein (db=KEGG evalue=3.2e-29 bit_score=133.0 identity=53.7 coverage=80.98591549295774) (BLAST) C		#<TUKFG-978 instance frame in DORABASE[F] @ #x10345149f2>	1576985	1576560					UNCLASSIFIED			
GKFG-1020	apn:Asphe3_25810	apn:Asphe3_25810 response regulator with CheY-like receiver domain and winged-helix DNA-binding domain; K07670 two-component system, OmpR family, response regulator MtrA (db=KEGG) (RBH) B		#<TUKFG-977 instance frame in DORABASE[F] @ #x10345149d2>	1576482	1575772					UNCLASSIFIED			
GKFG-1019	141603..141941	141603..141941 - ( gc_cont=0.516) (GENE) E		#<TUKFG-346 instance frame in DORABASE[F] @ #x103450c512>	141941	141603					UNCLASSIFIED			
GKFG-1018	mcu:HMPREF0573_10409	mcu:HMPREF0573_10409 histidine kinase (EC:2.7.13.3); K07654 two-component system, OmpR family, sensor histidine kinase MtrB [EC:2.7.13.3] (db=KEGG) (RBH) B		#<TUKFG-977 instance frame in DORABASE[F] @ #x10345149d2>	1575765	1573789					UNCLASSIFIED			
GKFG-1017	lipoprotein	lipoprotein LpqB (db=KEGG evalue=0.0 bit_score=198.0 identity=25.7 coverage=98.53479853479854) (BLAST) C		#<TUKFG-976 instance frame in DORABASE[F] @ #x10345149b2>	1573645	1572008					UNCLASSIFIED			
GKFG-1016	competence	competence protein F (db=KEGG evalue=4.6e-15 bit_score=87.0 identity=27.7 coverage=86.4) (BLAST) C		#<TUKFG-975 instance frame in DORABASE[F] @ #x1034514992>	1571859	1571110					UNCLASSIFIED			
GKFG-1015	raiA;	raiA; putative ribosome-associated inhibitor protein Y (db=KEGG evalue=0.0 bit_score=278.0 identity=61.7 coverage=92.37668161434978) (BLAST) C		#<TUKFG-974 instance frame in DORABASE[F] @ #x1034514972>	1570960	1570292					UNCLASSIFIED			
GKFG-1014	mcu:HMPREF0573_11476	mcu:HMPREF0573_11476 hypothetical protein (db=KEGG) (RBH) B		#<TUKFG-973 instance frame in DORABASE[F] @ #x1034514952>	1570129	1568687					UNCLASSIFIED			
GKFG-1013	ahe:Arch_0427	ahe:Arch_0427 YidE/YbjL duplication; K07085 putative transport protein (db=KEGG) (RBH) B		#<TUKFG-972 instance frame in DORABASE[F] @ #x1034514932>	1568500	1566881					UNCLASSIFIED			
GKFG-1012	krh:KRH_10210	krh:KRH_10210 ilvB; acetolactate synthase 1 catalytic subunit (EC:2.2.1.6); K01652 acetolactate synthase I/II/III large subunit [EC:2.2.1.6] (db=KEGG) (RBH) B		#<TUKFG-971 instance frame in DORABASE[F] @ #x1034514912>	1566522	1564738					UNCLASSIFIED			
GKFG-1011	acetolactate	acetolactate synthase small subunit; K01653 acetolactate synthase I/III small subunit [EC:2.2.1.6] (db=KEGG evalue=0.0 bit_score=213.0 identity=66.5 coverage=95.32163742690058) (BLAST) C		#<TUKFG-971 instance frame in DORABASE[F] @ #x1034514912>	1564732	1564220					UNCLASSIFIED			
GKFG-1010	mcu:HMPREF0573_11480	mcu:HMPREF0573_11480 ilvC; ketol-acid reductoisomerase (EC:1.1.1.86); K00053 ketol-acid reductoisomerase [EC:1.1.1.86] (db=KEGG) (RBH) B		#<TUKFG-971 instance frame in DORABASE[F] @ #x1034514912>	1564217	1563192					UNCLASSIFIED			
GKFG-1009	mcu:HMPREF0573_11482	mcu:HMPREF0573_11482 leuB; 3-isopropylmalate dehydrogenase (EC:1.1.1.85); K00052 3-isopropylmalate dehydrogenase [EC:1.1.1.85] (db=KEGG) (RBH) B		#<TUKFG-971 instance frame in DORABASE[F] @ #x1034514912>	1562968	1561913					UNCLASSIFIED			
GKFG-1008	141281..141610	141281..141610 - ( gc_cont=0.512) (GENE) E		#<TUKFG-346 instance frame in DORABASE[F] @ #x103450c512>	141610	141281					UNCLASSIFIED			
GKFG-1007	pfr:PFREUD_18720	pfr:PFREUD_18720 amino acid ABC transporter permease; K11738 L-asparagine permease (db=KEGG) (RBH) B		#<TUKFG-283 instance frame in DORABASE[F] @ #x103450ba32>	11945	10473					UNCLASSIFIED			
GKFG-1006	mcu:HMPREF0573_11483	mcu:HMPREF0573_11483 ilvE; branched-subunit-amino-acid transaminase (EC:2.6.1.42); K00826 branched-chain amino acid aminotransferase [EC:2.6.1.42] (db=KEGG) (RBH) B		#<TUKFG-971 instance frame in DORABASE[F] @ #x1034514912>	1561805	1560648					UNCLASSIFIED			
GKFG-1005	mcu:HMPREF0573_11178	mcu:HMPREF0573_11178 ilvD; dihydroxy-acid dehydratase (EC:4.2.1.9); K01687 dihydroxy-acid dehydratase [EC:4.2.1.9] (db=KEGG) (RBH) B		#<TUKFG-971 instance frame in DORABASE[F] @ #x1034514912>	1560442	1558652					UNCLASSIFIED			
GKFG-1004	hypothetical	hypothetical protein (db=KEGG evalue=1.4e-45 bit_score=189.0 identity=55.0 coverage=97.57575757575758) (BLAST) C		#<TUKFG-970 instance frame in DORABASE[F] @ #x10345148f2>	1558511	1558017					UNCLASSIFIED			
GKFG-1003	mcu:HMPREF0573_10303	mcu:HMPREF0573_10303 xylulokinase; K00854 xylulokinase [EC:2.7.1.17] (db=KEGG) (RBH) B		#<TUKFG-970 instance frame in DORABASE[F] @ #x10345148f2>	1558020	1556425					UNCLASSIFIED			
GKFG-1002	AcrR	AcrR family transcriptional regulator (db=KEGG evalue=1.2e-27 bit_score=129.0 identity=34.4 coverage=85.44600938967136) (BLAST) C		#<TUKFG-970 instance frame in DORABASE[F] @ #x10345148f2>	1556425	1555787					UNCLASSIFIED			
GKFG-1001	faa:HMPREF0389_01374	faa:HMPREF0389_01374 hypothetical protein (db=KEGG) (RBH) B		#<TUKFG-969 instance frame in DORABASE[F] @ #x10345148d2>	1555565	1554273					UNCLASSIFIED			
GKFG-1000	Putative	Putative uncharacterized protein n=1 Tax=Eubacterium infirmum F0142 RepID=H1PMS9_9FIRM (db=UNIREF evalue=5.1e-22 bit_score=110.0 identity=44.1 coverage=73.15436241610739) (BLAST) C		#<TUKFG-968 instance frame in DORABASE[F] @ #x10345148b2>	1553040	1552594					UNCLASSIFIED			
GKFG-999	mcu:HMPREF0573_10302	mcu:HMPREF0573_10302 hemL2; glutamate-1-semialdehyde 2,1-aminomutase (EC:5.4.3.8); K01845 glutamate-1-semialdehyde 2,1-aminomutase [EC:5.4.3.8] (db=KEGG) (RBH) B		#<TUKFG-967 instance frame in DORABASE[F] @ #x1034514892>	1552519	1551062					UNCLASSIFIED			
GKFG-998	class	class II aldolase/adducin family protein (db=KEGG evalue=0.0 bit_score=236.0 identity=40.6 coverage=92.55014326647564) (BLAST) C		#<TUKFG-967 instance frame in DORABASE[F] @ #x1034514892>	1551065	1550019					UNCLASSIFIED			
GKFG-997	ssm:Spirs_0789	ssm:Spirs_0789 aldehyde dehydrogenase; K00128 aldehyde dehydrogenase (NAD+) [EC:1.2.1.3] (db=KEGG) (RBH) B		#<TUKFG-966 instance frame in DORABASE[F] @ #x1034514872>	1549959	1548550					UNCLASSIFIED			
GKFG-996	seg	seg (db=Seg db_id=seg from=219 to=230) (IPRSCAN) D		#<TUKFG-346 instance frame in DORABASE[F] @ #x103450c512>	141294	140602					UNCLASSIFIED			
GKFG-995	carbonic	carbonic anhydrase; K01673 carbonic anhydrase [EC:4.2.1.1] (db=KEGG evalue=9.5e-38 bit_score=162.0 identity=50.3 coverage=98.76543209876543) (BLAST) C		#<TUKFG-966 instance frame in DORABASE[F] @ #x1034514872>	1548461	1547976					UNCLASSIFIED			
GKFG-994	Transposase	Transposase IS3/IS911 family protein n=1 Tax=Microbacterium laevaniformans OR221 RepID=H8E5F0_9MICO (db=UNIREF evalue=1.3e-07 bit_score=63.0 identity=40.0 coverage=31.73431734317343) (BLAST) C		#<TUKFG-966 instance frame in DORABASE[F] @ #x1034514872>	1547948	1547136					UNCLASSIFIED			
GKFG-993	transmembrane_regions	transmembrane_regions (db=TMHMM db_id=tmhmm from=4 to=23) (IPRSCAN) D		#<TUKFG-965 instance frame in DORABASE[F] @ #x1034514852>	1547089	1546898					UNCLASSIFIED			
GKFG-992	1546408..1546587	1546408..1546587 - ( gc_cont=0.433) (GENE) E		#<TUKFG-964 instance frame in DORABASE[F] @ #x1034514832>	1546587	1546408					UNCLASSIFIED			
GKFG-991	mcu:HMPREF0573_11504	mcu:HMPREF0573_11504 hypothetical protein (db=KEGG) (RBH) B		#<TUKFG-963 instance frame in DORABASE[F] @ #x1034514812>	1546332	1545652					UNCLASSIFIED			
GKFG-990	phosphotransferase	phosphotransferase system enzyme IIA component (EC:2.7.1.69); K02777 PTS system, glucose-specific IIA component [EC:2.7.1.69] (db=KEGG evalue=8.2e-34 bit_score=149.0 identity=50.0 coverage=90.6832298136646) (BLAST) C		#<TUKFG-962 instance frame in DORABASE[F] @ #x10345147f2>	1545483	1545001					UNCLASSIFIED			
GKFG-989	Putative	Putative uncharacterized protein n=1 Tax=Actinomyces coleocanis DSM 15436 RepID=C0VY45_9ACTO (db=UNIREF evalue=0.0 bit_score=223.0 identity=42.4 coverage=91.97080291970804) (BLAST) C		#<TUKFG-961 instance frame in DORABASE[F] @ #x10345147d2>	1544699	1543878					UNCLASSIFIED			
GKFG-988	Putative	Putative uncharacterized protein n=1 Tax=Actinomyces urogenitalis DSM 15434 RepID=C0W5D5_9ACTO (db=UNIREF evalue=2.7e-09 bit_score=67.0 identity=37.3 coverage=89.81481481481481) (BLAST) C		#<TUKFG-960 instance frame in DORABASE[F] @ #x10345147b2>	1543725	1543402					UNCLASSIFIED			
GKFG-987	asd:AS9A_2988	asd:AS9A_2988 hypothetical protein (db=KEGG) (RBH) B		#<TUKFG-959 instance frame in DORABASE[F] @ #x1034514792>	1543427	1542291					UNCLASSIFIED			
GKFG-986	membrane	membrane protein (db=KEGG evalue=0.0 bit_score=221.0 identity=41.0 coverage=91.48148148148148) (BLAST) C		#<TUKFG-959 instance frame in DORABASE[F] @ #x1034514792>	1542285	1541476					UNCLASSIFIED			
GKFG-985	140414..140605	140414..140605 - ( gc_cont=0.479) (GENE) E		#<TUKFG-346 instance frame in DORABASE[F] @ #x103450c512>	140605	140414					UNCLASSIFIED			
GKFG-984	mcu:HMPREF0573_10224	mcu:HMPREF0573_10224 putative transporter (db=KEGG) (RBH) B		#<TUKFG-958 instance frame in DORABASE[F] @ #x1034514772>	1541137	1539158					UNCLASSIFIED			
GKFG-983	MarR	MarR family transcriptional regulator (db=KEGG evalue=2.8e-42 bit_score=177.0 identity=51.6 coverage=96.29629629629629) (BLAST) C		#<TUKFG-958 instance frame in DORABASE[F] @ #x1034514772>	1539117	1538632					UNCLASSIFIED			
GKFG-982	hypothetical	hypothetical protein (db=KEGG evalue=0.0 bit_score=226.0 identity=45.8 coverage=86.86131386861314) (BLAST) C		#<TUKFG-957 instance frame in DORABASE[F] @ #x1034514752>	1538272	1537451					UNCLASSIFIED			
GKFG-981	ach:Achl_1784	ach:Achl_1784 ATP-dependent helicase HrpB; K03579 ATP-dependent helicase HrpB [EC:3.6.4.13] (db=KEGG) (RBH) B		#<TUKFG-956 instance frame in DORABASE[F] @ #x1034514732>	1537386	1534726					UNCLASSIFIED			
GKFG-980	mcu:HMPREF0573_10620	mcu:HMPREF0573_10620 celB; phosphoglucomutase (EC:5.4.2.2); K01835 phosphoglucomutase [EC:5.4.2.2] (db=KEGG) (RBH) B		#<TUKFG-955 instance frame in DORABASE[F] @ #x1034514712>	1534288	1533131					UNCLASSIFIED			
GKFG-979	nucleoside	nucleoside deaminase (db=KEGG evalue=8.0e-36 bit_score=156.0 identity=66.1 coverage=60.0) (BLAST) C		#<TUKFG-954 instance frame in DORABASE[F] @ #x10345146f2>	1532470	1531901					UNCLASSIFIED			
GKFG-978	putative	putative glutaminase; K01448 N-acetylmuramoyl-L-alanine amidase [EC:3.5.1.28] (db=KEGG evalue=0.0 bit_score=215.0 identity=40.3 coverage=97.59450171821305) (BLAST) C		#<TUKFG-953 instance frame in DORABASE[F] @ #x10345146d2>	1531556	1530684					UNCLASSIFIED			
GKFG-977	paz:TIA2EST2_02200	paz:TIA2EST2_02200 methylmalonate-semialdehyde dehydrogenase; K00140 malonate-semialdehyde dehydrogenase (acetylating) / methylmalonate-semialdehyde dehydrogenase [EC:1.2.1.18 1.2.1.27] (db=KEGG) (RBH) B		#<TUKFG-952 instance frame in DORABASE[F] @ #x10345146b2>	1530364	1528862					UNCLASSIFIED			
GKFG-976	pdxT;	pdxT; pyridoxal 5'-phosphate synthase, glutaminase subunit Pdx2 (EC:2.6.-.-); K08681 glutamine amidotransferase [EC:2.6.-.-] (db=KEGG evalue=0.0 bit_score=226.0 identity=62.9 coverage=95.78947368421052) (BLAST) C		#<TUKFG-952 instance frame in DORABASE[F] @ #x10345146b2>	1528847	1528278					UNCLASSIFIED			
GKFG-975	ccu:Ccur_10800	ccu:Ccur_10800 pyridoxal biosynthesis lyase PdxS; K06215 pyridoxine biosynthesis protein [EC:4.-.-.-] (db=KEGG) (RBH) B		#<TUKFG-952 instance frame in DORABASE[F] @ #x10345146b2>	1528245	1527331					UNCLASSIFIED			
GKFG-974	seg	seg (db=Seg db_id=seg from=13 to=32) (IPRSCAN) D		#<TUKFG-346 instance frame in DORABASE[F] @ #x103450c512>	140429	140130					UNCLASSIFIED			
GKFG-973	pfr:PFREUD_23130	pfr:PFREUD_23130 iolH; myo-inositol catabolism protein IolH; K06605 myo-inositol catabolism protein IolH (db=KEGG) (RBH) B		#<TUKFG-951 instance frame in DORABASE[F] @ #x1034514692>	1526921	1526055					UNCLASSIFIED			
GKFG-972	LacI	LacI family transcriptional regulator (db=KEGG evalue=0.0 bit_score=215.0 identity=35.5 coverage=93.6231884057971) (BLAST) C		#<TUKFG-950 instance frame in DORABASE[F] @ #x1034514672>	1525802	1524768					UNCLASSIFIED			
GKFG-971	1524219..1524722	1524219..1524722 + ( gc_cont=0.385) (GENE) E		#<TUKFG-949 instance frame in DORABASE[F] @ #x1034514652>	1524722	1524219					UNCLASSIFIED
[truncated: 90,612 more chars]
