# Supplementary material for: Genome resolved analysis of a premature infant gut microbial community reveals a Varibaculum cambriense genome and a shift towards fermentation-based metabolism during the third week of life
Source: Microbiome. 2013 Dec 17;1:30. doi: 10.1186/2049-2618-1-30 (PMC4177395; doi:10.1186/2049-2618-1-30)
Supplement: Additional file 5 — KEGG annotations. [file 2049-2618-1-30-S5.zip › af5_V_cambriense_pathway_tools/1.0/data/genes.dat]

# 
#
# Authors:
#
# Please see the license agreement regarding the use of and distribution of this file.
# The format of this file is defined at http://bioinformatics.ai.sri.com/ptools/flatfile-format.html .
#
# Species: Varibaculum cambriense dora
# Database: DoraCyc
# Version: 1.0
# File Name: genes.dat
# Date and time generated: July 17, 2013, 11:45:48
#
# Attributes:
#    UNIQUE-ID
#    TYPES
#    COMMON-NAME
#    ACCESSION-1
#    ACCESSION-2
#    CENTISOME-POSITION
#    CITATIONS
#    COMMENT
#    COMMENT-INTERNAL
#    COMPONENT-OF
#    CREDITS
#    DATA-SOURCE
#    DBLINKS
#    DOCUMENTATION
#    HIDE-SLOT?
#    IN-PARALOGOUS-GENE-GROUP
#    INTERRUPTED?
#    KNOCKOUT-GROWTH-OBSERVATIONS
#    LAST-UPDATE
#    LEFT-END-POSITION
#    MEMBER-SORT-FN
#    PRODUCT
#    REGULATED-BY
#    RIGHT-END-POSITION
#    SYNC-W-ORTHOLOG
#    SYNONYMS
#    TEMPLATE-FILE
#    TRANSCRIPTION-DIRECTION
#
UNIQUE-ID - GKFG-2030
TYPES - BC-2.2.5
COMMON-NAME - Trp
ACCESSION-1 - DORA20.3_trna_1
CENTISOME-POSITION - 89.877426    
COMMENT - DORA20.3_trna_1 473903..473975 + # Trp
COMPONENT-OF - GEN-EL279335
LEFT-END-POSITION - 473903
PRODUCT - |GKFG-2030-tRNA|
RIGHT-END-POSITION - 473975
TRANSCRIPTION-DIRECTION - -
//
UNIQUE-ID - GKFG-2031
TYPES - BC-2.2.5
COMMON-NAME - Thr
ACCESSION-1 - DORA20.3_trna_2
CENTISOME-POSITION - 70.825775    
COMMENT - DORA20.3_trna_2 373448..373520 - # Thr
COMPONENT-OF - GEN-EL279335
LEFT-END-POSITION - 373448
PRODUCT - |GKFG-2031-tRNA|
RIGHT-END-POSITION - 373520
TRANSCRIPTION-DIRECTION - -
//
UNIQUE-ID - GKFG-2032
TYPES - BC-2.2.5
COMMON-NAME - Glu
ACCESSION-1 - DORA20.3_trna_3
CENTISOME-POSITION - 57.744225    
COMMENT - DORA20.3_trna_3 304472..304544 - # Glu
COMPONENT-OF - GEN-EL279335
LEFT-END-POSITION - 304472
PRODUCT - |GKFG-2032-tRNA|
RIGHT-END-POSITION - 304544
TRANSCRIPTION-DIRECTION - -
//
UNIQUE-ID - GKFG-2033
TYPES - BC-2.2.5
COMMON-NAME - Asp
ACCESSION-1 - DORA20.3_trna_4
CENTISOME-POSITION - 57.723927    
COMMENT - DORA20.3_trna_4 304365..304438 - # Asp
COMPONENT-OF - GEN-EL279335
LEFT-END-POSITION - 304365
PRODUCT - |GKFG-2033-tRNA|
RIGHT-END-POSITION - 304438
TRANSCRIPTION-DIRECTION - -
//
UNIQUE-ID - GKFG-2034
TYPES - BC-2.2.5
COMMON-NAME - Phe
ACCESSION-1 - DORA20.3_trna_5
CENTISOME-POSITION - 57.70629    
COMMENT - DORA20.3_trna_5 304272..304344 - # Phe
COMPONENT-OF - GEN-EL279335
LEFT-END-POSITION - 304272
PRODUCT - |GKFG-2034-tRNA|
RIGHT-END-POSITION - 304344
TRANSCRIPTION-DIRECTION - -
//
UNIQUE-ID - GKFG-2035
TYPES - BC-2.2.5
COMMON-NAME - Tyr
ACCESSION-1 - DORA20.3_trna_6
CENTISOME-POSITION - 42.026485    
COMMENT - DORA20.3_trna_6 221596..221677 - # Tyr
COMPONENT-OF - GEN-EL279335
LEFT-END-POSITION - 221596
PRODUCT - |GKFG-2035-tRNA|
RIGHT-END-POSITION - 221677
TRANSCRIPTION-DIRECTION - -
//
UNIQUE-ID - GKFG-2036
TYPES - BC-2.2.5
COMMON-NAME - Thr
ACCESSION-1 - DORA20.3_trna_7
CENTISOME-POSITION - 41.994816    
COMMENT - DORA20.3_trna_7 221429..221501 - # Thr
COMPONENT-OF - GEN-EL279335
LEFT-END-POSITION - 221429
PRODUCT - |GKFG-2036-tRNA|
RIGHT-END-POSITION - 221501
TRANSCRIPTION-DIRECTION - -
//
UNIQUE-ID - GKFG-2037
TYPES - BC-2.2.5
COMMON-NAME - Met
ACCESSION-1 - DORA20.3_trna_8
CENTISOME-POSITION - 41.97528    
COMMENT - DORA20.3_trna_8 221326..221399 - # Met
COMPONENT-OF - GEN-EL279335
LEFT-END-POSITION - 221326
PRODUCT - |GKFG-2037-tRNA|
RIGHT-END-POSITION - 221399
TRANSCRIPTION-DIRECTION - -
//
UNIQUE-ID - GKFG-2038
TYPES - BC-2.2.5
COMMON-NAME - Leu
ACCESSION-1 - DORA20.3_trna_9
CENTISOME-POSITION - 39.326008    
COMMENT - DORA20.3_trna_9 207357..207442 - # Leu
COMPONENT-OF - GEN-EL279335
LEFT-END-POSITION - 207357
PRODUCT - |GKFG-2038-tRNA|
RIGHT-END-POSITION - 207442
TRANSCRIPTION-DIRECTION - -
//
UNIQUE-ID - GKFG-2039
TYPES - BC-2.2.5
COMMON-NAME - Arg
ACCESSION-1 - DORA20.3_trna_10
CENTISOME-POSITION - 33.293694    
COMMENT - DORA20.3_trna_10 175550..175622 - # Arg
COMPONENT-OF - GEN-EL279335
LEFT-END-POSITION - 175550
PRODUCT - |GKFG-2039-tRNA|
RIGHT-END-POSITION - 175622
TRANSCRIPTION-DIRECTION - -
//
UNIQUE-ID - GKFG-2041
TYPES - BC-2.2.5
COMMON-NAME - Asn
ACCESSION-1 - DORA20.1_trna_1
CENTISOME-POSITION - 1.6050283    
COMMENT - DORA20.1_trna_1 26460..26531 + # Asn
COMPONENT-OF - GEN-EL279331
LEFT-END-POSITION - 26460
PRODUCT - |GKFG-2041-tRNA|
RIGHT-END-POSITION - 26531
TRANSCRIPTION-DIRECTION - -
//
UNIQUE-ID - GKFG-2040
TYPES - BC-2.2.5
COMMON-NAME - Ser
ACCESSION-1 - DORA20.3_trna_11
CENTISOME-POSITION - 4.3557754    
COMMENT - DORA20.3_trna_11 22967..23051 - # Ser
COMPONENT-OF - GEN-EL279335
LEFT-END-POSITION - 22967
PRODUCT - |GKFG-2040-tRNA|
RIGHT-END-POSITION - 23051
TRANSCRIPTION-DIRECTION - -
//
UNIQUE-ID - GKFG-2026
TYPES - BC-2.2.5
COMMON-NAME - Pro
ACCESSION-1 - DORA20.2_trna_1
CENTISOME-POSITION - 99.89441    
COMMENT - DORA20.2_trna_1 104068..104141 + # Pro
COMPONENT-OF - GEN-EL279334
LEFT-END-POSITION - 104068
PRODUCT - |GKFG-2026-tRNA|
RIGHT-END-POSITION - 104141
TRANSCRIPTION-DIRECTION - -
//
UNIQUE-ID - GKFG-2042
TYPES - BC-2.2.5
COMMON-NAME - His
ACCESSION-1 - DORA20.1_trna_2
CENTISOME-POSITION - 5.062997    
COMMENT - DORA20.1_trna_2 83467..83539 + # His
COMPONENT-OF - GEN-EL279331
LEFT-END-POSITION - 83467
PRODUCT - |GKFG-2042-tRNA|
RIGHT-END-POSITION - 83539
TRANSCRIPTION-DIRECTION - -
//
UNIQUE-ID - GKFG-2027
TYPES - BC-2.2.5
COMMON-NAME - Lys
ACCESSION-1 - DORA20.2_trna_2
CENTISOME-POSITION - 25.159824    
COMMENT - DORA20.2_trna_2 26211..26283 - # Lys
COMPONENT-OF - GEN-EL279334
LEFT-END-POSITION - 26211
PRODUCT - |GKFG-2027-tRNA|
RIGHT-END-POSITION - 26283
TRANSCRIPTION-DIRECTION - -
//
UNIQUE-ID - GKFG-2043
TYPES - BC-2.2.5
COMMON-NAME - Ala
ACCESSION-1 - DORA20.1_trna_3
CENTISOME-POSITION - 5.4907618    
COMMENT - DORA20.1_trna_3 90519..90591 + # Ala
COMPONENT-OF - GEN-EL279331
LEFT-END-POSITION - 90519
PRODUCT - |GKFG-2043-tRNA|
RIGHT-END-POSITION - 90591
TRANSCRIPTION-DIRECTION - -
//
UNIQUE-ID - GKFG-2028
TYPES - BC-2.2.5
COMMON-NAME - Ile
ACCESSION-1 - DORA20.2_trna_3
CENTISOME-POSITION - 3.9403715    
COMMENT - DORA20.2_trna_3 4105..4178 - # Ile
COMPONENT-OF - GEN-EL279334
LEFT-END-POSITION - 4105
PRODUCT - |GKFG-2028-tRNA|
RIGHT-END-POSITION - 4178
TRANSCRIPTION-DIRECTION - -
//
UNIQUE-ID - GKFG-2044
TYPES - BC-2.2.5
COMMON-NAME - Ser
ACCESSION-1 - DORA20.1_trna_4
CENTISOME-POSITION - 16.10233    
COMMENT - DORA20.1_trna_4 265458..265544 + # Ser
COMPONENT-OF - GEN-EL279331
LEFT-END-POSITION - 265458
PRODUCT - |GKFG-2044-tRNA|
RIGHT-END-POSITION - 265544
TRANSCRIPTION-DIRECTION - -
//
UNIQUE-ID - GKFG-2029
TYPES - BC-2.2.5
COMMON-NAME - Ala
ACCESSION-1 - DORA20.2_trna_4
CENTISOME-POSITION - 3.710956    
COMMENT - DORA20.2_trna_4 3866..3938 - # Ala
COMPONENT-OF - GEN-EL279334
LEFT-END-POSITION - 3866
PRODUCT - |GKFG-2029-tRNA|
RIGHT-END-POSITION - 3938
TRANSCRIPTION-DIRECTION - -
//
UNIQUE-ID - GKFG-2045
TYPES - BC-2.2.5
COMMON-NAME - Leu
ACCESSION-1 - DORA20.1_trna_5
CENTISOME-POSITION - 19.225765    
COMMENT - DORA20.1_trna_5 316950..317031 + # Leu
COMPONENT-OF - GEN-EL279331
LEFT-END-POSITION - 316950
PRODUCT - |GKFG-2045-tRNA|
RIGHT-END-POSITION - 317031
TRANSCRIPTION-DIRECTION - -
//
UNIQUE-ID - GKFG-2046
TYPES - BC-2.2.5
COMMON-NAME - Gln
ACCESSION-1 - DORA20.1_trna_6
CENTISOME-POSITION - 23.713657    
COMMENT - DORA20.1_trna_6 390936..391007 + # Gln
COMPONENT-OF - GEN-EL279331
LEFT-END-POSITION - 390936
PRODUCT - |GKFG-2046-tRNA|
RIGHT-END-POSITION - 391007
TRANSCRIPTION-DIRECTION - -
//
UNIQUE-ID - GKFG-2047
TYPES - BC-2.2.5
COMMON-NAME - Leu
ACCESSION-1 - DORA20.1_trna_7
CENTISOME-POSITION - 56.03642    
COMMENT - DORA20.1_trna_7 923799..923884 + # Leu
COMPONENT-OF - GEN-EL279331
LEFT-END-POSITION - 923799
PRODUCT - |GKFG-2047-tRNA|
RIGHT-END-POSITION - 923884
TRANSCRIPTION-DIRECTION - -
//
UNIQUE-ID - GKFG-2048
TYPES - BC-2.2.5
COMMON-NAME - Pro
ACCESSION-1 - DORA20.1_trna_8
CENTISOME-POSITION - 61.199684    
COMMENT - DORA20.1_trna_8 1008919..1008992 + # Pro
COMPONENT-OF - GEN-EL279331
LEFT-END-POSITION - 1008919
PRODUCT - |GKFG-2048-tRNA|
RIGHT-END-POSITION - 1008992
TRANSCRIPTION-DIRECTION - -
//
UNIQUE-ID - GKFG-2049
TYPES - BC-2.2.5
COMMON-NAME - Pro
ACCESSION-1 - DORA20.1_trna_9
CENTISOME-POSITION - 62.352924    
COMMENT - DORA20.1_trna_9 1027931..1028004 + # Pro
COMPONENT-OF - GEN-EL279331
LEFT-END-POSITION - 1027931
PRODUCT - |GKFG-2049-tRNA|
RIGHT-END-POSITION - 1028004
TRANSCRIPTION-DIRECTION - -
//
UNIQUE-ID - GKFG-2050
TYPES - BC-2.2.5
COMMON-NAME - Leu
ACCESSION-1 - DORA20.1_trna_10
CENTISOME-POSITION - 63.597214    
COMMENT - DORA20.1_trna_10 1048444..1048531 + # Leu
COMPONENT-OF - GEN-EL279331
LEFT-END-POSITION - 1048444
PRODUCT - |GKFG-2050-tRNA|
RIGHT-END-POSITION - 1048531
TRANSCRIPTION-DIRECTION - -
//
UNIQUE-ID - GKFG-2051
TYPES - BC-2.2.5
COMMON-NAME - Val
ACCESSION-1 - DORA20.1_trna_11
CENTISOME-POSITION - 71.65984    
COMMENT - DORA20.1_trna_11 1181362..1181435 + # Val
COMPONENT-OF - GEN-EL279331
LEFT-END-POSITION - 1181362
PRODUCT - |GKFG-2051-tRNA|
RIGHT-END-POSITION - 1181435
TRANSCRIPTION-DIRECTION - -
//
UNIQUE-ID - GKFG-2052
TYPES - BC-2.2.5
COMMON-NAME - Arg
ACCESSION-1 - DORA20.1_trna_12
CENTISOME-POSITION - 99.99242    
COMMENT - DORA20.1_trna_12 1648444..1648516 + # Arg
COMPONENT-OF - GEN-EL279331
LEFT-END-POSITION - 1648444
PRODUCT - |GKFG-2052-tRNA|
RIGHT-END-POSITION - 1648516
TRANSCRIPTION-DIRECTION - -
//
UNIQUE-ID - GKFG-2053
TYPES - BC-2.2.5
COMMON-NAME - Ala
ACCESSION-1 - DORA20.1_trna_13
CENTISOME-POSITION - 93.884575    
COMMENT - DORA20.1_trna_13 1547752..1547824 - # Ala
COMPONENT-OF - GEN-EL279331
LEFT-END-POSITION - 1547752
PRODUCT - |GKFG-2053-tRNA|
RIGHT-END-POSITION - 1547824
TRANSCRIPTION-DIRECTION - -
//
UNIQUE-ID - GKFG-2054
TYPES - BC-2.2.5
COMMON-NAME - Thr
ACCESSION-1 - DORA20.1_trna_14
CENTISOME-POSITION - 77.09626    
COMMENT - DORA20.1_trna_14 1270985..1271057 - # Thr
COMPONENT-OF - GEN-EL279331
LEFT-END-POSITION - 1270985
PRODUCT - |GKFG-2054-tRNA|
RIGHT-END-POSITION - 1271057
TRANSCRIPTION-DIRECTION - -
//
UNIQUE-ID - GKFG-2055
TYPES - BC-2.2.5
COMMON-NAME - Gly
ACCESSION-1 - DORA20.1_trna_15
CENTISOME-POSITION - 64.473915    
COMMENT - DORA20.1_trna_15 1062897..1062969 - # Gly
COMPONENT-OF - GEN-EL279331
LEFT-END-POSITION - 1062897
PRODUCT - |GKFG-2055-tRNA|
RIGHT-END-POSITION - 1062969
TRANSCRIPTION-DIRECTION - -
//
UNIQUE-ID - GKFG-2056
TYPES - BC-2.2.5
COMMON-NAME - Cys
ACCESSION-1 - DORA20.1_trna_16
CENTISOME-POSITION - 64.46712    
COMMENT - DORA20.1_trna_16 1062785..1062855 - # Cys
COMPONENT-OF - GEN-EL279331
LEFT-END-POSITION - 1062785
PRODUCT - |GKFG-2056-tRNA|
RIGHT-END-POSITION - 1062855
TRANSCRIPTION-DIRECTION - -
//
UNIQUE-ID - GKFG-2057
TYPES - BC-2.2.5
COMMON-NAME - Val
ACCESSION-1 - DORA20.1_trna_17
CENTISOME-POSITION - 64.46257    
COMMENT - DORA20.1_trna_17 1062710..1062783 - # Val
COMPONENT-OF - GEN-EL279331
LEFT-END-POSITION - 1062710
PRODUCT - |GKFG-2057-tRNA|
RIGHT-END-POSITION - 1062783
TRANSCRIPTION-DIRECTION - -
//
UNIQUE-ID - GKFG-2058
TYPES - BC-2.2.5
COMMON-NAME - Val
ACCESSION-1 - DORA20.1_trna_18
CENTISOME-POSITION - 61.68799    
COMMENT - DORA20.1_trna_18 1016969..1017040 - # Val
COMPONENT-OF - GEN-EL279331
LEFT-END-POSITION - 1016969
PRODUCT - |GKFG-2058-tRNA|
RIGHT-END-POSITION - 1017040
TRANSCRIPTION-DIRECTION - -
//
UNIQUE-ID - GKFG-2059
TYPES - BC-2.2.5
COMMON-NAME - Gly
ACCESSION-1 - DORA20.1_trna_19
CENTISOME-POSITION - 61.190826    
COMMENT - DORA20.1_trna_19 1008773..1008843 - # Gly
COMPONENT-OF - GEN-EL279331
LEFT-END-POSITION - 1008773
PRODUCT - |GKFG-2059-tRNA|
RIGHT-END-POSITION - 1008843
TRANSCRIPTION-DIRECTION - -
//
UNIQUE-ID - GKFG-2060
TYPES - BC-2.2.5
COMMON-NAME - Gln
ACCESSION-1 - DORA20.1_trna_20
CENTISOME-POSITION - 58.546837    
COMMENT - DORA20.1_trna_20 965185..965256 - # Gln
COMPONENT-OF - GEN-EL279331
LEFT-END-POSITION - 965185
PRODUCT - |GKFG-2060-tRNA|
RIGHT-END-POSITION - 965256
TRANSCRIPTION-DIRECTION - -
//
UNIQUE-ID - GKFG-2061
TYPES - BC-2.2.5
COMMON-NAME - Glu
ACCESSION-1 - DORA20.1_trna_21
CENTISOME-POSITION - 58.54047    
COMMENT - DORA20.1_trna_21 965080..965152 - # Glu
COMPONENT-OF - GEN-EL279331
LEFT-END-POSITION - 965080
PRODUCT - |GKFG-2061-tRNA|
RIGHT-END-POSITION - 965152
TRANSCRIPTION-DIRECTION - -
//
UNIQUE-ID - GKFG-2062
TYPES - BC-2.2.5
COMMON-NAME - Leu
ACCESSION-1 - DORA20.1_trna_22
CENTISOME-POSITION - 58.349514    
COMMENT - DORA20.1_trna_22 961932..962005 - # Leu
COMPONENT-OF - GEN-EL279331
LEFT-END-POSITION - 961932
PRODUCT - |GKFG-2062-tRNA|
RIGHT-END-POSITION - 962005
TRANSCRIPTION-DIRECTION - -
//
UNIQUE-ID - GKFG-2063
TYPES - BC-2.2.5
COMMON-NAME - Arg
ACCESSION-1 - DORA20.1_trna_23
CENTISOME-POSITION - 40.22185    
COMMENT - DORA20.1_trna_23 663085..663157 - # Arg
COMPONENT-OF - GEN-EL279331
LEFT-END-POSITION - 663085
PRODUCT - |GKFG-2063-tRNA|
RIGHT-END-POSITION - 663157
TRANSCRIPTION-DIRECTION - -
//
UNIQUE-ID - GKFG-2064
TYPES - BC-2.2.5
COMMON-NAME - Met
ACCESSION-1 - DORA20.1_trna_24
CENTISOME-POSITION - 32.15316    
COMMENT - DORA20.1_trna_24 530067..530140 - # Met
COMPONENT-OF - GEN-EL279331
LEFT-END-POSITION - 530067
PRODUCT - |GKFG-2064-tRNA|
RIGHT-END-POSITION - 530140
TRANSCRIPTION-DIRECTION - -
//
UNIQUE-ID - GKFG-2065
TYPES - BC-2.2.5
COMMON-NAME - Lys
ACCESSION-1 - DORA20.1_trna_25
CENTISOME-POSITION - 19.52093    
COMMENT - DORA20.1_trna_25 321816..321889 - # Lys
COMPONENT-OF - GEN-EL279331
LEFT-END-POSITION - 321816
PRODUCT - |GKFG-2065-tRNA|
RIGHT-END-POSITION - 321889
TRANSCRIPTION-DIRECTION - -
//
UNIQUE-ID - GKFG-2066
TYPES - BC-2.2.5
COMMON-NAME - Lys
ACCESSION-1 - DORA20.1_trna_26
CENTISOME-POSITION - 19.514986    
COMMENT - DORA20.1_trna_26 321718..321791 - # Lys
COMPONENT-OF - GEN-EL279331
LEFT-END-POSITION - 321718
PRODUCT - |GKFG-2066-tRNA|
RIGHT-END-POSITION - 321791
TRANSCRIPTION-DIRECTION - -
//
UNIQUE-ID - GKFG-2067
TYPES - BC-2.2.5
COMMON-NAME - Gly
ACCESSION-1 - DORA20.1_trna_27
CENTISOME-POSITION - 14.226216    
COMMENT - DORA20.1_trna_27 234529..234599 - # Gly
COMPONENT-OF - GEN-EL279331
LEFT-END-POSITION - 234529
PRODUCT - |GKFG-2067-tRNA|
RIGHT-END-POSITION - 234599
TRANSCRIPTION-DIRECTION - -
//
UNIQUE-ID - GKFG-2068
TYPES - BC-2.2.5
COMMON-NAME - Ser
ACCESSION-1 - DORA20.1_trna_28
CENTISOME-POSITION - 9.268341    
COMMENT - DORA20.1_trna_28 152795..152879 - # Ser
COMPONENT-OF - GEN-EL279331
LEFT-END-POSITION - 152795
PRODUCT - |GKFG-2068-tRNA|
RIGHT-END-POSITION - 152879
TRANSCRIPTION-DIRECTION - -
//
UNIQUE-ID - GKFG-2069
TYPES - BC-2.2.5
COMMON-NAME - Arg
ACCESSION-1 - DORA20.1_trna_29
CENTISOME-POSITION - 2.173764    
COMMENT - DORA20.1_trna_29 35836..35908 - # Arg
COMPONENT-OF - GEN-EL279331
LEFT-END-POSITION - 35836
PRODUCT - |GKFG-2069-tRNA|
RIGHT-END-POSITION - 35908
TRANSCRIPTION-DIRECTION - -
//
UNIQUE-ID - GKFG-2070
TYPES - BC-2.2.5
COMMON-NAME - Ser
ACCESSION-1 - DORA20.1_trna_30
CENTISOME-POSITION - 1.9402282    
COMMENT - DORA20.1_trna_30 31986..32073 - # Ser
COMPONENT-OF - GEN-EL279331
LEFT-END-POSITION - 31986
PRODUCT - |GKFG-2070-tRNA|
RIGHT-END-POSITION - 32073
TRANSCRIPTION-DIRECTION - -
//
UNIQUE-ID - GKFG-2071
TYPES - BC-2.2.5
COMMON-NAME - Met
ACCESSION-1 - DORA20.1_trna_31
CENTISOME-POSITION - 1.5632346    
COMMENT - DORA20.1_trna_31 25771..25845 - # Met
COMPONENT-OF - GEN-EL279331
LEFT-END-POSITION - 25771
PRODUCT - |GKFG-2071-tRNA|
RIGHT-END-POSITION - 25845
TRANSCRIPTION-DIRECTION - -
//
UNIQUE-ID - GKFG-1930
TYPES - BC-2.2.6
COMMON-NAME - rpmF;
ACCESSION-1 - DORA20.01_00912
CENTISOME-POSITION - 61.343933    
COMMENT - [goid GO:0015934] [goid GO:0006412] [goid GO:0003735] [koid KO:K02911] DORA20.01_00912 rpmF; 50S ribosomal protein L32; K02911 large subunit ribosomal protein L32 (db=KEGG evalue=4.5e-09 bit_score=65.0 identity=55.4 coverage=88.52459016393442) (BLAST) ## BLAST: 50S ribosomal protein L32 2 n=2 Tax=Rhodococcus erythropolis RepID=C1A3C3_RHOE4 (db=UNIREF evalue=5.9e-09 bit_score=65.0 identity=55.4 coverage=88.52459016393442) ; IPRSCAN: (db=HMMPfam db_id=PF01783 from=2 to=46 evalue=1.6e-11 interpro_id=IPR002677 interpro_description=Ribosomal protein L32p GO=Molecular Function: structural constituent of ribosome (GO:0003735), Biological Process: translation (GO:0006412), Cellular Component: large ribosomal subunit (GO:0015934)) ; IPRSCAN: rpmF_bact: ribosomal protein L32 (db=HMMTigr db_id=TIGR01031 from=2 to=31 evalue=2.3e-08 interpro_id=IPR002677 interpro_description=Ribosomal protein L32p GO=Molecular Function: structural constituent of ribosome (GO:0003735), Biological Process: translation (GO:0006412), Cellular Component: large ribosomal subunit (GO:0015934)) ; IPRSCAN: Ribosomal_L32 (db=HAMAP db_id=MF_00340 from=1 to=60 evalue=11.035 interpro_id=IPR002677 interpro_description=Ribosomal protein L32p GO=Molecular Function: structural constituent of ribosome (GO:0003735), Biological Process: translation (GO:0006412), Cellular Component: large ribosomal subunit (GO:0015934)) ; GENE: 1011297..1011479 - ( gc_cont=0.557) ; C
COMPONENT-OF - TUKFG-732
COMPONENT-OF - GEN-EL279331
LEFT-END-POSITION - 1011297
PRODUCT - |GKFG-1930-rRNA|
RIGHT-END-POSITION - 1011479
TRANSCRIPTION-DIRECTION - -
//
UNIQUE-ID - GKFG-1826
TYPES - BC-2.2.6
COMMON-NAME - krh:KRH_11890
ACCESSION-1 - DORA20.01_00819
CENTISOME-POSITION - 55.72815    
COMMENT - [goid GO:0006412] [goid GO:0005840] [goid GO:0003735] [goid GO:0003723] [koid KO:K02945] DORA20.01_00819 krh:KRH_11890 rpsA; 30S ribosomal protein S1; K02945 small subunit ribosomal protein S1 (db=KEGG) (RBH) ## RBH: UniRef90_G9PEH5 30S ribosomal protein S1 n=8 Tax=Actinomyces RepID=G9PEH5_9ACTO (db=UNIREF) ; RBH: UniRef90_G9PEH5 30S ribosomal protein S1 n=8 Tax=Actinomyces RepID=G9PEH5_9ACTO (db=UNIREF) ; BLAST: rpsA; 30S ribosomal protein S1; K02945 small subunit ribosomal protein S1 (db=KEGG evalue=0.0 bit_score=802.0 identity=81.5 coverage=99.38271604938271) ; BLAST: 30S ribosomal protein S1 n=8 Tax=Actinomyces RepID=G9PEH5_9ACTO (db=UNIREF evalue=0.0 bit_score=832.0 identity=86.4 coverage=99.38271604938271) ; IPRSCAN: RIBOSOMALS1 (db=FPrintScan db_id=PR00681 from=229 to=250 evalue=3.1e-83 interpro_id=IPR000110 interpro_description=Ribosomal protein S1 GO=Molecular Function: RNA binding (GO:0003723), Molecular Function: structural constituent of ribosome (GO:0003735), Cellular Component: ribosome (GO:0005840), Biological Process: translation (GO:0006412)) ; IPRSCAN: RIBOSOMALS1 (db=FPrintScan db_id=PR00681 from=172 to=192 evalue=3.1e-83 interpro_id=IPR000110 interpro_description=Ribosomal protein S1 GO=Molecular Function: RNA binding (GO:0003723), Molecular Function: structural constituent of ribosome (GO:0003735), Cellular Component: ribosome (GO:0005840), Biological Process: translation (GO:0006412)) ; IPRSCAN: RIBOSOMALS1 (db=FPrintScan db_id=PR00681 from=143 to=160 evalue=3.1e-83 interpro_id=IPR000110 interpro_description=Ribosomal protein S1 GO=Molecular Function: RNA binding (GO:0003723), Molecular Function: structural constituent of ribosome (GO:0003735), Cellular Component: ribosome (GO:0005840), Biological Process: translation (GO:0006412)) ; IPRSCAN: RIBOSOMALS1 (db=FPrintScan db_id=PR00681 from=126 to=142 evalue=3.1e-83 interpro_id=IPR000110 interpro_description=Ribosomal protein S1 GO=Molecular Function: RNA binding (GO:0003723), Molecular Function: structural constituent of ribosome (GO:0003735), Cellular Component: ribosome (GO:0005840), Biological Process: translation (GO:0006412)) ; IPRSCAN: RIBOSOMALS1 (db=FPrintScan db_id=PR00681 from=346 to=364 evalue=3.1e-83 interpro_id=IPR000110 interpro_description=Ribosomal protein S1 GO=Molecular Function: RNA binding (GO:0003723), Molecular Function: structural constituent of ribosome (GO:0003735), Cellular Component: ribosome (GO:0005840), Biological Process: translation (GO:0006412)) ; IPRSCAN: RIBOSOMALS1 (db=FPrintScan db_id=PR00681 from=307 to=326 evalue=3.1e-83 interpro_id=IPR000110 interpro_description=Ribosomal protein S1 GO=Molecular Function: RNA binding (GO:0003723), Molecular Function: structural constituent of ribosome (GO:0003735), Cellular Component: ribosome (GO:0005840), Biological Process: translation (GO:0006412)) ; IPRSCAN: RIBOSOMALS1 (db=FPrintScan db_id=PR00681 from=102 to=121 evalue=3.1e-83 interpro_id=IPR000110 interpro_description=Ribosomal protein S1 GO=Molecular Function: RNA binding (GO:0003723), Molecular Function: structural constituent of ribosome (GO:0003735), Cellular Component: ribosome (GO:0005840), Biological Process: translation (GO:0006412)) ; IPRSCAN: RIBOSOMALS1 (db=FPrintScan db_id=PR00681 from=54 to=68 evalue=3.1e-83 interpro_id=IPR000110 interpro_description=Ribosomal protein S1 GO=Molecular Function: RNA binding (GO:0003723), Molecular Function: structural constituent of ribosome (GO:0003735), Cellular Component: ribosome (GO:0005840), Biological Process: translation (GO:0006412)) ; IPRSCAN: RIBOSOMALS1 (db=FPrintScan db_id=PR00681 from=36 to=54 evalue=3.1e-83 interpro_id=IPR000110 interpro_description=Ribosomal protein S1 GO=Molecular Function: RNA binding (GO:0003723), Molecular Function: structural constituent of ribosome (GO:0003735), Cellular Component: ribosome (GO:0005840), Biological Process: translation (GO:0006412)) ; IPRSCAN: Nucleic acid-binding proteins (db=superfamily db_id=SSF50249 from=203 to=302 evalue=1.4e-31 interpro_id=IPR016027 interpro_description=Nucleic acid-binding, OB-fold-like) ; IPRSCAN: Nucleic acid-binding proteins (db=superfamily db_id=SSF50249 from=280 to=364 evalue=1.5e-28 interpro_id=IPR016027 interpro_description=Nucleic acid-binding, OB-fold-like) ; IPRSCAN: no description (db=HMMSmart db_id=SM00316 from=207 to=277 evalue=4.5e-27 interpro_id=IPR022967 interpro_description=RNA-binding domain, S1) ; IPRSCAN: no description (db=HMMSmart db_id=SM00316 from=292 to=363 evalue=4.4e-26 interpro_id=IPR022967 interpro_description=RNA-binding domain, S1) ; IPRSCAN: (db=HMMPfam db_id=PF00575 from=206 to=277 evalue=1.7e-25 interpro_id=IPR003029 interpro_description=Ribosomal protein S1, RNA-binding domain GO=Molecular Function: RNA binding (GO:0003723)) ; IPRSCAN: Nucleic acid-binding proteins (db=superfamily db_id=SSF50249 from=15 to=131 evalue=4.2e-25 interpro_id=IPR016027 interpro_description=Nucleic acid-binding, OB-fold-like) ; IPRSCAN: (db=HMMPfam db_id=PF00575 from=291 to=363 evalue=9.7e-24 interpro_id=IPR003029 interpro_description=Ribosomal protein S1, RNA-binding domain GO=Molecular Function: RNA binding (GO:0003723)) ; IPRSCAN: TEX PROTEIN-RELATEDTRANSCRIPTION ACCESSORY PROTEIN (S1 RNA BINDING DOMAIN) (db=HMMPanther db_id=PTHR10724 from=203 to=329 evalue=5.5e-23) ; IPRSCAN: no description (db=Gene3D db_id=G3DSA:2.40.50.140 from=209 to=286 evalue=1.1e-21 interpro_id=IPR012340 interpro_description=Nucleic acid-binding, OB-fold) ; IPRSCAN: no description (db=Gene3D db_id=G3DSA:2.40.50.140 from=289 to=365 evalue=8.6e-21 interpro_id=IPR012340 interpro_description=Nucleic acid-binding, OB-fold) ; IPRSCAN: Nucleic acid-binding proteins (db=superfamily db_id=SSF50249 from=109 to=189 evalue=1.7e-17 interpro_id=IPR016027 interpro_description=Nucleic acid-binding, OB-fold-like) ; IPRSCAN: (db=HMMPfam db_id=PF00575 from=35 to=105 evalue=3.5e-15 interpro_id=IPR003029 interpro_description=Ribosomal protein S1, RNA-binding domain GO=Molecular Function: RNA binding (GO:0003723)) ; IPRSCAN: no description (db=HMMSmart db_id=SM00316 from=34 to=105 evalue=6.5e-15 interpro_id=IPR022967 interpro_description=RNA-binding domain, S1) ; IPRSCAN: (db=HMMPfam db_id=PF00575 from=123 to=188 evalue=3.9e-13 interpro_id=IPR003029 interpro_description=Ribosomal protein S1, RNA-binding domain GO=Molecular Function: RNA binding (GO:0003723)) ; IPRSCAN: no description (db=Gene3D db_id=G3DSA:2.40.50.140 from=33 to=107 evalue=2.0e-11 interpro_id=IPR012340 interpro_description=Nucleic acid-binding, OB-fold) ; IPRSCAN: no description (db=HMMSmart db_id=SM00316 from=121 to=188 evalue=8.0e-09 interpro_id=IPR022967 interpro_description=RNA-binding domain, S1) ; IPRSCAN: no description (db=Gene3D db_id=G3DSA:2.40.50.140 from=108 to=190 evalue=0.00028 interpro_id=IPR012340 interpro_description=Nucleic acid-binding, OB-fold) ; IPRSCAN: S1 (db=ProfileScan db_id=PS50126 from=36 to=105 evalue=17.726 interpro_id=IPR003029 interpro_description=Ribosomal protein S1, RNA-binding domain GO=Molecular Function: RNA binding (GO:0003723)) ; IPRSCAN: S1 (db=ProfileScan db_id=PS50126 from=123 to=188 evalue=17.884 interpro_id=IPR003029 interpro_description=Ribosomal protein S1, RNA-binding domain GO=Molecular Function: RNA binding (GO:0003723)) ; IPRSCAN: S1 (db=ProfileScan db_id=PS50126 from=209 to=277 evalue=23.148 interpro_id=IPR003029 interpro_description=Ribosomal protein S1, RNA-binding domain GO=Molecular Function: RNA binding (GO:0003723)) ; IPRSCAN: S1 (db=ProfileScan db_id=PS50126 from=294 to=363 evalue=24.341 interpro_id=IPR003029 interpro_description=Ribosomal protein S1, RNA-binding domain GO=Molecular Function: RNA binding (GO:0003723)) ; IPRSCAN: coiled-coil (db=Coil db_id=coil from=407 to=435 evalue=NA) ; IPRSCAN: seg (db=Seg db_id=seg from=436 to=448) ; IPRSCAN: seg (db=Seg db_id=seg from=410 to=428) ; IPRSCAN: seg (db=Seg db_id=seg from=337 to=348) ; IPRSCAN: seg (db=Seg db_id=seg from=250 to=262) ; IPRSCAN: seg (db=Seg db_id=seg from=226 to=235) ; IPRSCAN: seg (db=Seg db_id=seg from=43 to=54) ; GENE: 918717..920174 - ( gc_cont=0.550) ; B
COMPONENT-OF - TUKFG-671
COMPONENT-OF - GEN-EL279331
LEFT-END-POSITION - 918717
PRODUCT - |GKFG-1826-rRNA|
RIGHT-END-POSITION - 920174
TRANSCRIPTION-DIRECTION - -
//
UNIQUE-ID - GKFG-1716
TYPES - BC-2.2.6
COMMON-NAME - 50S
ACCESSION-1 - DORA20.01_00072
CENTISOME-POSITION - 5.100848    
COMMENT - [goid GO:0006412] [goid GO:0005840] [goid GO:0005622] [goid GO:0003735] [koid KO:K02899] DORA20.01_00072 50S ribosomal protein L27P; K02899 large subunit ribosomal protein L27 (db=KEGG evalue=2.6e-31 bit_score=139.0 identity=77.1 coverage=97.61904761904762) (BLAST) ## BLAST: 50S ribosomal protein L27 n=2 Tax=Micrococcus luteus RepID=RL27_MICLC (db=UNIREF evalue=3.4e-31 bit_score=139.0 identity=77.1 coverage=97.61904761904762) ; IPRSCAN: RIBOSOMAL_L27 (db=PatternScan db_id=PS00831 from=34 to=48 evalue=0.0 interpro_id=IPR018261 interpro_description=Ribosomal protein L27, conserved site GO=Molecular Function: structural constituent of ribosome (GO:0003735), Cellular Component: intracellular (GO:0005622), Cellular Component: ribosome (GO:0005840), Biological Process: translation (GO:0006412)) ; IPRSCAN: L27: ribosomal protein L27 (db=HMMTigr db_id=TIGR00062 from=1 to=81 evalue=4.9e-41 interpro_id=IPR001684 interpro_description=Ribosomal protein L27 GO=Molecular Function: structural constituent of ribosome (GO:0003735), Cellular Component: intracellular (GO:0005622), Cellular Component: ribosome (GO:0005840), Biological Process: translation (GO:0006412)) ; IPRSCAN: RIBOSOMAL PROTEIN L27 (db=HMMPanther db_id=PTHR15893 from=8 to=81 evalue=8.2e-38 interpro_id=IPR001684 interpro_description=Ribosomal protein L27 GO=Molecular Function: structural constituent of ribosome (GO:0003735), Cellular Component: intracellular (GO:0005622), Cellular Component: ribosome (GO:0005840), Biological Process: translation (GO:0006412)) ; IPRSCAN: (db=HMMPfam db_id=PF01016 from=2 to=81 evalue=4.1e-37 interpro_id=IPR001684 interpro_description=Ribosomal protein L27 GO=Molecular Function: structural constituent of ribosome (GO:0003735), Cellular Component: intracellular (GO:0005622), Cellular Component: ribosome (GO:0005840), Biological Process: translation (GO:0006412)) ; IPRSCAN: RIBOSOMALL27 (db=FPrintScan db_id=PR00063 from=4 to=28 evalue=1.3e-35 interpro_id=IPR001684 interpro_description=Ribosomal protein L27 GO=Molecular Function: structural constituent of ribosome (GO:0003735), Cellular Component: intracellular (GO:0005622), Cellular Component: ribosome (GO:0005840), Biological Process: translation (GO:0006412)) ; IPRSCAN: RIBOSOMALL27 (db=FPrintScan db_id=PR00063 from=29 to=53 evalue=1.3e-35 interpro_id=IPR001684 interpro_description=Ribosomal protein L27 GO=Molecular Function: structural constituent of ribosome (GO:0003735), Cellular Component: intracellular (GO:0005622), Cellular Component: ribosome (GO:0005840), Biological Process: translation (GO:0006412)) ; IPRSCAN: RIBOSOMALL27 (db=FPrintScan db_id=PR00063 from=54 to=78 evalue=1.3e-35 interpro_id=IPR001684 interpro_description=Ribosomal protein L27 GO=Molecular Function: structural constituent of ribosome (GO:0003735), Cellular Component: intracellular (GO:0005622), Cellular Component: ribosome (GO:0005840), Biological Process: translation (GO:0006412)) ; IPRSCAN: Ribosomal L27 protein (db=superfamily db_id=SSF110324 from=20 to=81 evalue=1.1e-19 interpro_id=IPR001684 interpro_description=Ribosomal protein L27 GO=Molecular Function: structural constituent of ribosome (GO:0003735), Cellular Component: intracellular (GO:0005622), Cellular Component: ribosome (GO:0005840), Biological Process: translation (GO:0006412)) ; IPRSCAN: RL27_LEIXX_Q6AFY2; (db=BlastProDom db_id=PD003114 from=28 to=69 evalue=2.0e-13 interpro_id=IPR001684 interpro_description=Ribosomal protein L27 GO=Molecular Function: structural constituent of ribosome (GO:0003735), Cellular Component: intracellular (GO:0005622), Cellular Component: ribosome (GO:0005840), Biological Process: translation (GO:0006412)) ; IPRSCAN: Ribosomal_L27 (db=HAMAP db_id=MF_00539 from=1 to=83 evalue=26.922 interpro_id=IPR001684 interpro_description=Ribosomal protein L27 GO=Molecular Function: structural constituent of ribosome (GO:0003735), Cellular Component: intracellular (GO:0005622), Cellular Component: ribosome (GO:0005840), Biological Process: translation (GO:0006412)) ; IPRSCAN: seg (db=Seg db_id=seg from=70 to=81) ; GENE: 84091..84342 + ( gc_cont=0.548) ; C
COMPONENT-OF - TUKFG-317
COMPONENT-OF - GEN-EL279331
LEFT-END-POSITION - 84091
PRODUCT - |GKFG-1716-rRNA|
RIGHT-END-POSITION - 84342
TRANSCRIPTION-DIRECTION - -
//
UNIQUE-ID - GKFG-1705
TYPES - BC-2.2.6
COMMON-NAME - ribosomal
ACCESSION-1 - DORA20.01_00071
CENTISOME-POSITION - 5.0788293    
COMMENT - [goid GO:0006412] [goid GO:0005840] [goid GO:0005622] [goid GO:0003735] [goid GO:0003723] [koid KO:K02888] DORA20.01_00071 ribosomal protein L21; K02888 large subunit ribosomal protein L21 (db=KEGG evalue=1.1e-32 bit_score=144.0 identity=65.7 coverage=92.03539823008849) (BLAST) ## BLAST: 50S ribosomal protein L21 n=4 Tax=Actinomyces RepID=A7BCX8_9ACTO (db=UNIREF evalue=1.2e-34 bit_score=151.0 identity=65.5 coverage=96.46017699115043) ; IPRSCAN: (db=HMMPfam db_id=PF00829 from=12 to=106 evalue=6.4e-29 interpro_id=IPR001787 interpro_description=Ribosomal protein L21 GO=Molecular Function: RNA binding (GO:0003723), Molecular Function: structural constituent of ribosome (GO:0003735), Cellular Component: intracellular (GO:0005622), Cellular Component: ribosome (GO:0005840), Biological Process: translation (GO:0006412)) ; IPRSCAN: L21p-like (db=superfamily db_id=SSF141091 from=12 to=111 evalue=3.6e-28) ; IPRSCAN: L21: ribosomal protein L21 (db=HMMTigr db_id=TIGR00061 from=13 to=112 evalue=1.3e-23 interpro_id=IPR001787 interpro_description=Ribosomal protein L21 GO=Molecular Function: RNA binding (GO:0003723), Molecular Function: structural constituent of ribosome (GO:0003735), Cellular Component: intracellular (GO:0005622), Cellular Component: ribosome (GO:0005840), Biological Process: translation (GO:0006412)) ; IPRSCAN: 50S RIBOSOMAL PROTEIN L21 (db=HMMPanther db_id=PTHR21349 from=12 to=112 evalue=1.3e-15 interpro_id=IPR001787 interpro_description=Ribosomal protein L21 GO=Molecular Function: RNA binding (GO:0003723), Molecular Function: structural constituent of ribosome (GO:0003735), Cellular Component: intracellular (GO:0005622), Cellular Component: ribosome (GO:0005840), Biological Process: translation (GO:0006412)) ; IPRSCAN: Ribosomal_L21 (db=HAMAP db_id=MF_01363 from=12 to=112 evalue=18.901 interpro_id=IPR001787 interpro_description=Ribosomal protein L21 GO=Molecular Function: RNA binding (GO:0003723), Molecular Function: structural constituent of ribosome (GO:0003735), Cellular Component: intracellular (GO:0005622), Cellular Component: ribosome (GO:0005840), Biological Process: translation (GO:0006412)) ; IPRSCAN: seg (db=Seg db_id=seg from=25 to=34) ; GENE: 83728..84066 + ( gc_cont=0.534) ; C
COMPONENT-OF - TUKFG-317
COMPONENT-OF - GEN-EL279331
LEFT-END-POSITION - 83728
PRODUCT - |GKFG-1705-rRNA|
RIGHT-END-POSITION - 84066
TRANSCRIPTION-DIRECTION - -
//
UNIQUE-ID - GKFG-1696
TYPES - BC-2.2.6
COMMON-NAME - mcu:HMPREF0573_11730
ACCESSION-1 - DORA20.01_00701
CENTISOME-POSITION - 47.549297    
COMMENT - [goid GO:0019843] [goid GO:0005622] [goid GO:0003723] [goid GO:0015935] [goid GO:0006412] [goid GO:0003735] [koid KO:K02986] DORA20.01_00701 mcu:HMPREF0573_11730 rpsD; 30S ribosomal protein S4; K02986 small subunit ribosomal protein S4 (db=KEGG) (RBH) ## RBH: UniRef90_E7ND66 30S ribosomal protein S4 n=8 Tax=Actinomyces RepID=E7ND66_9ACTO (db=UNIREF) ; RBH: UniRef90_E7ND66 30S ribosomal protein S4 n=8 Tax=Actinomyces RepID=E7ND66_9ACTO (db=UNIREF) ; BLAST: rpsD; 30S ribosomal protein S4; K02986 small subunit ribosomal protein S4 (db=KEGG evalue=0.0 bit_score=303.0 identity=72.7 coverage=94.71153846153845) ; BLAST: 30S ribosomal protein S4 n=8 Tax=Actinomyces RepID=E7ND66_9ACTO (db=UNIREF evalue=0.0 bit_score=320.0 identity=75.8 coverage=99.03846153846155) ; IPRSCAN: rpsD_bact: ribosomal protein S4 (db=HMMTigr db_id=TIGR01017 from=4 to=207 evalue=6.5e-74 interpro_id=IPR005709 interpro_description=Ribosomal protein S4, bacterial-type GO=Molecular Function: structural constituent of ribosome (GO:0003735), Biological Process: translation (GO:0006412), Cellular Component: small ribosomal subunit (GO:0015935)) ; IPRSCAN: Alpha-L RNA-binding motif (db=superfamily db_id=SSF55174 from=3 to=207 evalue=1.3e-53) ; IPRSCAN: no description (db=Gene3D db_id=G3DSA:3.10.290.10 from=93 to=207 evalue=2.6e-33 interpro_id=IPR002942 interpro_description=RNA-binding S4 GO=Molecular Function: RNA binding (GO:0003723)) ; IPRSCAN: (db=HMMPfam db_id=PF01479 from=95 to=141 evalue=1.4e-16 interpro_id=IPR002942 interpro_description=RNA-binding S4 GO=Molecular Function: RNA binding (GO:0003723)) ; IPRSCAN: no description (db=HMMSmart db_id=SM00363 from=94 to=160 evalue=1.1e-13 interpro_id=IPR002942 interpro_description=RNA-binding S4 GO=Molecular Function: RNA binding (GO:0003723)) ; IPRSCAN: (db=HMMPfam db_id=PF00163 from=8 to=93 evalue=1.8e-12 interpro_id=IPR001912 interpro_description=Ribosomal protein S4/S9, N-terminal GO=Cellular Component: intracellular (GO:0005622), Molecular Function: rRNA binding (GO:0019843)) ; IPRSCAN: 30S RIBOSOMAL PROTEIN S4P (db=HMMPanther db_id=PTHR11831:SF4 from=91 to=135 evalue=7.7e-08) ; IPRSCAN: 30S 40S RIBOSOMAL PROTEIN (db=HMMPanther db_id=PTHR11831 from=91 to=135 evalue=7.7e-08 interpro_id=IPR022801 interpro_description=Ribosomal protein S4/S9) ; IPRSCAN: S4 (db=ProfileScan db_id=PS50889 from=94 to=158 evalue=13.757 interpro_id=IPR002942 interpro_description=RNA-binding S4 GO=Molecular Function: RNA binding (GO:0003723)) ; GENE: 783883..784506 + ( gc_cont=0.567) ; B
COMPONENT-OF - TUKFG-619
COMPONENT-OF - GEN-EL279331
LEFT-END-POSITION - 783883
PRODUCT - |GKFG-1696-rRNA|
RIGHT-END-POSITION - 784506
TRANSCRIPTION-DIRECTION - -
//
UNIQUE-ID - GKFG-1392
TYPES - BC-2.2.6
COMMON-NAME - 30S
ACCESSION-1 - DORA20.01_00428
CENTISOME-POSITION - 28.227753    
COMMENT - [goid GO:0006412] [goid GO:0005840] [goid GO:0005622] [goid GO:0003735] [goid GO:0003723] [koid KO:K02968] DORA20.01_00428 30S ribosomal protein S20; K02968 small subunit ribosomal protein S20 (db=KEGG evalue=2.3e-25 bit_score=120.0 identity=68.2 coverage=97.75280898876404) (BLAST) ## BLAST: 30S ribosomal protein S20 n=1 Tax=Actinomyces coleocanis DSM 15436 RepID=C0W082_9ACTO (db=UNIREF evalue=1.3e-25 bit_score=121.0 identity=68.6 coverage=95.50561797752809) ; IPRSCAN: S20: ribosomal protein S20 (db=HMMTigr db_id=TIGR00029 from=1 to=87 evalue=4.3e-33 interpro_id=IPR002583 interpro_description=Ribosomal protein S20 GO=Molecular Function: RNA binding (GO:0003723), Molecular Function: structural constituent of ribosome (GO:0003735), Cellular Component: intracellular (GO:0005622), Cellular Component: ribosome (GO:0005840), Biological Process: translation (GO:0006412)) ; IPRSCAN: (db=HMMPfam db_id=PF01649 from=2 to=84 evalue=1.9e-28 interpro_id=IPR002583 interpro_description=Ribosomal protein S20 GO=Molecular Function: RNA binding (GO:0003723), Molecular Function: structural constituent of ribosome (GO:0003735), Cellular Component: intracellular (GO:0005622), Cellular Component: ribosome (GO:0005840), Biological Process: translation (GO:0006412)) ; IPRSCAN: Ribosomal protein S20 (db=superfamily db_id=SSF46992 from=3 to=86 evalue=1.1e-24 interpro_id=IPR002583 interpro_description=Ribosomal protein S20 GO=Molecular Function: RNA binding (GO:0003723), Molecular Function: structural constituent of ribosome (GO:0003735), Cellular Component: intracellular (GO:0005622), Cellular Component: ribosome (GO:0005840), Biological Process: translation (GO:0006412)) ; IPRSCAN: no description (db=Gene3D db_id=G3DSA:1.20.58.110 from=5 to=84 evalue=6.8e-23 interpro_id=IPR002583 interpro_description=Ribosomal protein S20 GO=Molecular Function: RNA binding (GO:0003723), Molecular Function: structural constituent of ribosome (GO:0003735), Cellular Component: intracellular (GO:0005622), Cellular Component: ribosome (GO:0005840), Biological Process: translation (GO:0006412)) ; IPRSCAN: Q3WBP9_9ACTO_Q3WBP9; (db=BlastProDom db_id=PD004231 from=14 to=81 evalue=4.0e-20 interpro_id=IPR002583 interpro_description=Ribosomal protein S20 GO=Molecular Function: RNA binding (GO:0003723), Molecular Function: structural constituent of ribosome (GO:0003735), Cellular Component: intracellular (GO:0005622), Cellular Component: ribosome (GO:0005840), Biological Process: translation (GO:0006412)) ; IPRSCAN: Ribosomal_S20 (db=HAMAP db_id=MF_00500 from=1 to=85 evalue=17.981 interpro_id=IPR002583 interpro_description=Ribosomal protein S20 GO=Molecular Function: RNA binding (GO:0003723), Molecular Function: structural constituent of ribosome (GO:0003735), Cellular Component: intracellular (GO:0005622), Cellular Component: ribosome (GO:0005840), Biological Process: translation (GO:0006412)) ; IPRSCAN: coiled-coil (db=Coil db_id=coil from=44 to=65 evalue=NA) ; GENE: 465354..465620 - ( gc_cont=0.547) ; C
COMPONENT-OF - TUKFG-491
COMPONENT-OF - GEN-EL279331
LEFT-END-POSITION - 465354
PRODUCT - |GKFG-1392-rRNA|
RIGHT-END-POSITION - 465620
TRANSCRIPTION-DIRECTION - -
//
UNIQUE-ID - GKFG-1350
TYPES - BC-2.2.6
COMMON-NAME - rpsO;
ACCESSION-1 - DORA20.01_00390
CENTISOME-POSITION - 25.778479    
COMMENT - [goid GO:0006412] [goid GO:0005840] [goid GO:0005622] [goid GO:0003735] [koid KO:K02956] DORA20.01_00390 rpsO; 30S ribosomal protein S15; K02956 small subunit ribosomal protein S15 (db=KEGG evalue=9.0e-38 bit_score=161.0 identity=87.6 coverage=97.77777777777777) (BLAST) ## BLAST: 30S ribosomal protein S15 n=8 Tax=Mobiluncus RepID=E0N566_9ACTO (db=UNIREF evalue=1.2e-37 bit_score=161.0 identity=87.6 coverage=97.77777777777777) ; IPRSCAN: RIBOSOMAL_S15 (db=PatternScan db_id=PS00362 from=39 to=69 evalue=0.0 interpro_id=IPR000589 interpro_description=Ribosomal protein S15 GO=Molecular Function: structural constituent of ribosome (GO:0003735), Cellular Component: intracellular (GO:0005622), Cellular Component: ribosome (GO:0005840), Biological Process: translation (GO:0006412)) ; IPRSCAN: S15_bact: ribosomal protein S15 (db=HMMTigr db_id=TIGR00952 from=4 to=89 evalue=5.7e-53 interpro_id=IPR005290 interpro_description=Ribosomal protein S15, bacterial-type GO=Molecular Function: structural constituent of ribosome (GO:0003735), Cellular Component: ribosome (GO:0005840), Biological Process: translation (GO:0006412)) ; IPRSCAN: 30S RIBOSOMAL PROTEIN S15 (db=HMMPanther db_id=PTHR23321:SF10 from=4 to=88 evalue=1.5e-45 interpro_id=IPR005290 interpro_description=Ribosomal protein S15, bacterial-type GO=Molecular Function: structural constituent of ribosome (GO:0003735), Cellular Component: ribosome (GO:0005840), Biological Process: translation (GO:0006412)) ; IPRSCAN: RIBOSOMAL PROTEIN S15, BACTERIAL AND ORGANELLAR (db=HMMPanther db_id=PTHR23321 from=4 to=88 evalue=1.5e-45) ; IPRSCAN: S15/NS1 RNA-binding domain (db=superfamily db_id=SSF47060 from=2 to=89 evalue=3.9e-34 interpro_id=IPR009068 interpro_description=S15/NS1, RNA-binding) ; IPRSCAN: no description (db=Gene3D db_id=G3DSA:1.10.287.10 from=2 to=89 evalue=3.3e-33 interpro_id=IPR009068 interpro_description=S15/NS1, RNA-binding) ; IPRSCAN: Q6AFQ4_LEIXX_Q6AFQ4; (db=BlastProDom db_id=PD157043 from=11 to=88 evalue=4.0e-32) ; IPRSCAN: (db=HMMPfam db_id=PF00312 from=7 to=88 evalue=4.3e-27 interpro_id=IPR000589 interpro_description=Ribosomal protein S15 GO=Molecular Function: structural constituent of ribosome (GO:0003735), Cellular Component: intracellular (GO:0005622), Cellular Component: ribosome (GO:0005840), Biological Process: translation (GO:0006412)) ; GENE: 424976..425245 + ( gc_cont=0.493) ; C
COMPONENT-OF - TUKFG-473
COMPONENT-OF - GEN-EL279331
LEFT-END-POSITION - 424976
PRODUCT - |GKFG-1350-rRNA|
RIGHT-END-POSITION - 425245
TRANSCRIPTION-DIRECTION - -
//
UNIQUE-ID - GKFG-1319
TYPES - BC-2.2.6
COMMON-NAME - rplY;
ACCESSION-1 - DORA20.01_00362
CENTISOME-POSITION - 23.859661    
COMMENT - [goid GO:0008097] [goid GO:0005840] [goid GO:0005622] [goid GO:0003735] [goid GO:0006412] [koid KO:K02897] DORA20.01_00362 rplY; 50S ribosomal protein L25; K02897 large subunit ribosomal protein L25 (db=KEGG evalue=1.4e-45 bit_score=188.0 identity=48.3 coverage=96.63461538461539) (BLAST) ## BLAST: 50S ribosomal protein L25 n=4 Tax=Mobiluncus mulieris RepID=C2KSH1_9ACTO (db=UNIREF evalue=0.0 bit_score=191.0 identity=48.8 coverage=96.63461538461539) ; IPRSCAN: Ribosomal protein L25-like (db=superfamily db_id=SSF50715 from=1 to=186 evalue=2.0e-49 interpro_id=IPR011035 interpro_description=Ribosomal protein L25/Gln-tRNA synthetase, anti-codon-binding domain GO=Biological Process: translation (GO:0006412)) ; IPRSCAN: ctc_TL5: ribosomal protein L25, Ctc-form (db=HMMTigr db_id=TIGR00731 from=5 to=177 evalue=5.3e-44 interpro_id=IPR001021 interpro_description=Ribosomal protein L25, long-form GO=Molecular Function: structural constituent of ribosome (GO:0003735), Cellular Component: intracellular (GO:0005622), Cellular Component: ribosome (GO:0005840), Biological Process: translation (GO:0006412), Molecular Function: 5S rRNA binding (GO:0008097)) ; IPRSCAN: (db=HMMPfam db_id=PF01386 from=5 to=91 evalue=2.0e-27 interpro_id=IPR020055 interpro_description=Ribosomal protein L25, short-form GO=Molecular Function: structural constituent of ribosome (GO:0003735), Cellular Component: intracellular (GO:0005622), Cellular Component: ribosome (GO:0005840), Biological Process: translation (GO:0006412), Molecular Function: 5S rRNA binding (GO:0008097)) ; IPRSCAN: no description (db=Gene3D db_id=G3DSA:2.40.240.10 from=2 to=92 evalue=6.5e-23 interpro_id=IPR020056 interpro_description=Ribosomal protein L25/Gln-tRNA synthetase, beta-barrel domain) ; IPRSCAN: no description (db=Gene3D db_id=G3DSA:2.170.120.20 from=96 to=186 evalue=1.7e-16 interpro_id=IPR020057 interpro_description=Ribosomal protein L25, beta domain) ; IPRSCAN: RL25_MYCBO_P66122; (db=BlastProDom db_id=PD012503 from=9 to=92 evalue=5.0e-15 interpro_id=IPR020055 interpro_description=Ribosomal protein L25, short-form GO=Molecular Function: structural constituent of ribosome (GO:0003735), Cellular Component: intracellular (GO:0005622), Cellular Component: ribosome (GO:0005840), Biological Process: translation (GO:0006412), Molecular Function: 5S rRNA binding (GO:0008097)) ; IPRSCAN: Ribosomal_L25_CTC (db=HAMAP db_id=MF_01334 from=3 to=179 evalue=25.809 interpro_id=IPR001021 interpro_description=Ribosomal protein L25, long-form GO=Molecular Function: structural constituent of ribosome (GO:0003735), Cellular Component: intracellular (GO:0005622), Cellular Component: ribosome (GO:0005840), Biological Process: translation (GO:0006412), Molecular Function: 5S rRNA binding (GO:0008097)) ; IPRSCAN: coiled-coil (db=Coil db_id=coil from=187 to=208 evalue=NA) ; IPRSCAN: seg (db=Seg db_id=seg from=17 to=24) ; IPRSCAN: seg (db=Seg db_id=seg from=100 to=118) ; IPRSCAN: seg (db=Seg db_id=seg from=178 to=207) ; IPRSCAN: seg (db=Seg db_id=seg from=161 to=173) ; GENE: 393343..393966 + ( gc_cont=0.550) ; C
COMPONENT-OF - TUKFG-458
COMPONENT-OF - GEN-EL279331
LEFT-END-POSITION - 393343
PRODUCT - |GKFG-1319-rRNA|
RIGHT-END-POSITION - 393966
TRANSCRIPTION-DIRECTION - -
//
UNIQUE-ID - GKFG-959
TYPES - BC-2.2.6
COMMON-NAME - 30S
ACCESSION-1 - DORA20.01_01356
CENTISOME-POSITION - 91.58665    
COMMENT - [goid GO:0015935] [goid GO:0006412] [goid GO:0005840] [goid GO:0005622] [goid GO:0003735] [koid KO:K02950] DORA20.01_01356 30S ribosomal protein S12; K02950 small subunit ribosomal protein S12 (db=KEGG evalue=0.0 bit_score=227.0 identity=90.3 coverage=98.4) (BLAST) ## BLAST: 30S ribosomal protein S12 n=1 Tax=Actinomyces coleocanis DSM 15436 RepID=C0VZ04_9ACTO (db=UNIREF evalue=0.0 bit_score=227.0 identity=90.3 coverage=98.4) ; IPRSCAN: RIBOSOMAL_S12 (db=PatternScan db_id=PS00055 from=43 to=50 evalue=0.0 interpro_id=IPR006032 interpro_description=Ribosomal protein S12/S23 GO=Molecular Function: structural constituent of ribosome (GO:0003735), Cellular Component: intracellular (GO:0005622), Cellular Component: ribosome (GO:0005840), Biological Process: translation (GO:0006412)) ; IPRSCAN: rpsL_bact: ribosomal protein S12 (db=HMMTigr db_id=TIGR00981 from=1 to=124 evalue=2.2e-88 interpro_id=IPR005679 interpro_description=Ribosomal protein S12, bacteria GO=Molecular Function: structural constituent of ribosome (GO:0003735), Biological Process: translation (GO:0006412), Cellular Component: small ribosomal subunit (GO:0015935)) ; IPRSCAN: Ribosomal protein, S12p/S12a/S23e/organellar S12 types (db=HMMPIR db_id=PIRSF002133 from=1 to=124 evalue=1.8e-75 interpro_id=IPR006032 interpro_description=Ribosomal protein S12/S23 GO=Molecular Function: structural constituent of ribosome (GO:0003735), Cellular Component: intracellular (GO:0005622), Cellular Component: ribosome (GO:0005840), Biological Process: translation (GO:0006412)) ; IPRSCAN: 30S RIBOSOMAL PROTEIN S12 FAMILY MEMBER (db=HMMPanther db_id=PTHR11652 from=1 to=123 evalue=5.2e-75 interpro_id=IPR006032 interpro_description=Ribosomal protein S12/S23 GO=Molecular Function: structural constituent of ribosome (GO:0003735), Cellular Component: intracellular (GO:0005622), Cellular Component: ribosome (GO:0005840), Biological Process: translation (GO:0006412)) ; IPRSCAN: 30S RIBOSOMAL PROTEIN S12 (db=HMMPanther db_id=PTHR11652:SF1 from=1 to=123 evalue=5.2e-75) ; IPRSCAN: RIBOSOMALS12 (db=FPrintScan db_id=PR01034 from=42 to=57 evalue=1.5e-59 interpro_id=IPR005679 interpro_description=Ribosomal protein S12, bacteria GO=Molecular Function: structural constituent of ribosome (GO:0003735), Biological Process: translation (GO:0006412), Cellular Component: small ribosomal subunit (GO:0015935)) ; IPRSCAN: RIBOSOMALS12 (db=FPrintScan db_id=PR01034 from=27 to=42 evalue=1.5e-59 interpro_id=IPR005679 interpro_description=Ribosomal protein S12, bacteria GO=Molecular Function: structural constituent of ribosome (GO:0003735), Biological Process: translation (GO:0006412), Cellular Component: small ribosomal subunit (GO:0015935)) ; IPRSCAN: RIBOSOMALS12 (db=FPrintScan db_id=PR01034 from=110 to=122 evalue=1.5e-59 interpro_id=IPR005679 interpro_description=Ribosomal protein S12, bacteria GO=Molecular Function: structural constituent of ribosome (GO:0003735), Biological Process: translation (GO:0006412), Cellular Component: small ribosomal subunit (GO:0015935)) ; IPRSCAN: RIBOSOMALS12 (db=FPrintScan db_id=PR01034 from=58 to=77 evalue=1.5e-59 interpro_id=IPR005679 interpro_description=Ribosomal protein S12, bacteria GO=Molecular Function: structural constituent of ribosome (GO:0003735), Biological Process: translation (GO:0006412), Cellular Component: small ribosomal subunit (GO:0015935)) ; IPRSCAN: RIBOSOMALS12 (db=FPrintScan db_id=PR01034 from=94 to=110 evalue=1.5e-59 interpro_id=IPR005679 interpro_description=Ribosomal protein S12, bacteria GO=Molecular Function: structural constituent of ribosome (GO:0003735), Biological Process: translation (GO:0006412), Cellular Component: small ribosomal subunit (GO:0015935)) ; IPRSCAN: RIBOSOMALS12 (db=FPrintScan db_id=PR01034 from=77 to=94 evalue=1.5e-59 interpro_id=IPR005679 interpro_description=Ribosomal protein S12, bacteria GO=Molecular Function: structural constituent of ribosome (GO:0003735), Biological Process: translation (GO:0006412), Cellular Component: small ribosomal subunit (GO:0015935)) ; IPRSCAN: (db=HMMPfam db_id=PF00164 from=2 to=123 evalue=1.2e-56 interpro_id=IPR006032 interpro_description=Ribosomal protein S12/S23 GO=Molecular Function: structural constituent of ribosome (GO:0003735), Cellular Component: intracellular (GO:0005622), Cellular Component: ribosome (GO:0005840), Biological Process: translation (GO:0006412)) ; IPRSCAN: no description (db=Gene3D db_id=G3DSA:2.40.50.140 from=1 to=123 evalue=6.7e-53 interpro_id=IPR012340 interpro_description=Nucleic acid-binding, OB-fold) ; IPRSCAN: Nucleic acid-binding proteins (db=superfamily db_id=SSF50249 from=2 to=124 evalue=7.7e-53 interpro_id=IPR016027 interpro_description=Nucleic acid-binding, OB-fold-like) ; GENE: 1509869..1510243 - ( gc_cont=0.581) ; C
COMPONENT-OF - TUKFG-942
COMPONENT-OF - GEN-EL279331
LEFT-END-POSITION - 1509869
PRODUCT - |GKFG-959-rRNA|
RIGHT-END-POSITION - 1510243
TRANSCRIPTION-DIRECTION - -
//
UNIQUE-ID - GKFG-958
TYPES - BC-2.2.6
COMMON-NAME - 30S
ACCESSION-1 - DORA20.01_01355
CENTISOME-POSITION - 91.55800    
COMMENT - [goid GO:0005840] [goid GO:0005622] [goid GO:0015935] [goid GO:0006412] [goid GO:0003735] [goid GO:0003723] [koid KO:K02992] DORA20.01_01355 30S ribosomal protein S7; K02992 small subunit ribosomal protein S7 (db=KEGG evalue=0.0 bit_score=282.0 identity=89.1 coverage=98.72611464968153) (BLAST) ## BLAST: 30S ribosomal protein S7 n=5 Tax=Actinomyces RepID=A7B9P8_9ACTO (db=UNIREF evalue=0.0 bit_score=288.0 identity=91.7 coverage=98.72611464968153) ; IPRSCAN: RIBOSOMAL_S7 (db=PatternScan db_id=PS00052 from=20 to=46 evalue=0.0 interpro_id=IPR020606 interpro_description=Ribosomal protein S7, conserved site GO=Molecular Function: RNA binding (GO:0003723), Molecular Function: structural constituent of ribosome (GO:0003735), Biological Process: translation (GO:0006412)) ; IPRSCAN: rpsG_bact: ribosomal protein S7 (db=HMMTigr db_id=TIGR01029 from=3 to=156 evalue=1.5e-102 interpro_id=IPR005717 interpro_description=Ribosomal protein S7, bacterial-type GO=Molecular Function: structural constituent of ribosome (GO:0003735), Biological Process: translation (GO:0006412), Cellular Component: small ribosomal subunit (GO:0015935)) ; IPRSCAN: RIBOSOMAL PROTEIN S7 (db=HMMPanther db_id=PTHR11205 from=1 to=156 evalue=6.2e-65 interpro_id=IPR000235 interpro_description=Ribosomal protein S7 GO=Molecular Function: structural constituent of ribosome (GO:0003735), Cellular Component: intracellular (GO:0005622), Cellular Component: ribosome (GO:0005840), Biological Process: translation (GO:0006412)) ; IPRSCAN: (db=HMMPfam db_id=PF00177 from=1 to=149 evalue=4.1e-60 interpro_id=IPR023798 interpro_description=Ribosomal protein S7 domain) ; IPRSCAN: no description (db=Gene3D db_id=G3DSA:1.10.455.10 from=6 to=156 evalue=4.1e-59 interpro_id=IPR023798 interpro_description=Ribosomal protein S7 domain) ; IPRSCAN: Ribosomal protein S7 (db=superfamily db_id=SSF47973 from=1 to=149 evalue=6.3e-58 interpro_id=IPR023798 interpro_description=Ribosomal protein S7 domain) ; GENE: 1509397..1509867 - ( gc_cont=0.563) ; C
COMPONENT-OF - TUKFG-942
COMPONENT-OF - GEN-EL279331
LEFT-END-POSITION - 1509397
PRODUCT - |GKFG-958-rRNA|
RIGHT-END-POSITION - 1509867
TRANSCRIPTION-DIRECTION - -
//
UNIQUE-ID - GKFG-953
TYPES - BC-2.2.6
COMMON-NAME - 30S
ACCESSION-1 - DORA20.01_01350
CENTISOME-POSITION - 91.21765    
COMMENT - [goid GO:0015935] [goid GO:0006412] [goid GO:0005840] [goid GO:0005622] [goid GO:0003735] [goid GO:0003723] [koid KO:K02946] DORA20.01_01350 30S ribosomal protein S10; K02946 small subunit ribosomal protein S10 (db=KEGG evalue=0.0 bit_score=192.0 identity=91.2 coverage=98.05825242718447) (BLAST) ## BLAST: 30S ribosomal protein S10 n=112 Tax=Actinobacteria RepID=RS10_ARTAT (db=UNIREF evalue=1.4e-45 bit_score=188.0 identity=90.2 coverage=98.05825242718447) ; IPRSCAN: RIBOSOMAL_S10 (db=PatternScan db_id=PS00361 from=29 to=44 evalue=0.0 interpro_id=IPR018268 interpro_description=Ribosomal protein S10, conserved site GO=Molecular Function: RNA binding (GO:0003723), Molecular Function: structural constituent of ribosome (GO:0003735), Cellular Component: intracellular (GO:0005622), Cellular Component: ribosome (GO:0005840), Biological Process: translation (GO:0006412)) ; IPRSCAN: rpsJ_bact: ribosomal protein S10 (db=HMMTigr db_id=TIGR01049 from=4 to=102 evalue=1.6e-69 interpro_id=IPR005731 interpro_description=Ribosomal protein S10 subgroup GO=Molecular Function: structural constituent of ribosome (GO:0003735), Biological Process: translation (GO:0006412), Cellular Component: small ribosomal subunit (GO:0015935)) ; IPRSCAN: 30S RIBOSOMAL PROTEIN S10 (db=HMMPanther db_id=PTHR11700:SF2 from=1 to=102 evalue=1.4e-61 interpro_id=IPR005731 interpro_description=Ribosomal protein S10 subgroup GO=Molecular Function: structural constituent of ribosome (GO:0003735), Biological Process: translation (GO:0006412), Cellular Component: small ribosomal subunit (GO:0015935)) ; IPRSCAN: 30S RIBOSOMAL PROTEIN S10 FAMILY MEMBER (db=HMMPanther db_id=PTHR11700 from=1 to=102 evalue=1.4e-61 interpro_id=IPR001848 interpro_description=Ribosomal protein S10 GO=Molecular Function: structural constituent of ribosome (GO:0003735), Cellular Component: intracellular (GO:0005622), Cellular Component: ribosome (GO:0005840), Biological Process: translation (GO:0006412)) ; IPRSCAN: (db=HMMPfam db_id=PF00338 from=6 to=102 evalue=7.5e-40 interpro_id=IPR001848 interpro_description=Ribosomal protein S10 GO=Molecular Function: structural constituent of ribosome (GO:0003735), Cellular Component: intracellular (GO:0005622), Cellular Component: ribosome (GO:0005840), Biological Process: translation (GO:0006412)) ; IPRSCAN: no description (db=Gene3D db_id=G3DSA:3.30.70.600 from=3 to=101 evalue=2.1e-36 interpro_id=IPR001848 interpro_description=Ribosomal protein S10 GO=Molecular Function: structural constituent of ribosome (GO:0003735), Cellular Component: intracellular (GO:0005622), Cellular Component: ribosome (GO:0005840), Biological Process: translation (GO:0006412)) ; IPRSCAN: Ribosomal protein S10 (db=superfamily db_id=SSF54999 from=5 to=102 evalue=3.0e-36 interpro_id=IPR001848 interpro_description=Ribosomal protein S10 GO=Molecular Function: structural constituent of ribosome (GO:0003735), Cellular Component: intracellular (GO:0005622), Cellular Component: ribosome (GO:0005840), Biological Process: translation (GO:0006412)) ; IPRSCAN: RIBOSOMALS10 (db=FPrintScan db_id=PR00971 from=5 to=18 evalue=3.1e-21 interpro_id=IPR001848 interpro_description=Ribosomal protein S10 GO=Molecular Function: structural constituent of ribosome (GO:0003735), Cellular Component: intracellular (GO:0005622), Cellular Component: ribosome (GO:0005840), Biological Process: translation (GO:0006412)) ; IPRSCAN: RIBOSOMALS10 (db=FPrintScan db_id=PR00971 from=40 to=55 evalue=3.1e-21 interpro_id=IPR001848 interpro_description=Ribosomal protein S10 GO=Molecular Function: structural constituent of ribosome (GO:0003735), Cellular Component: intracellular (GO:0005622), Cellular Component: ribosome (GO:0005840), Biological Process: translation (GO:0006412)) ; IPRSCAN: RIBOSOMALS10 (db=FPrintScan db_id=PR00971 from=61 to=75 evalue=3.1e-21 interpro_id=IPR001848 interpro_description=Ribosomal protein S10 GO=Molecular Function: structural constituent of ribosome (GO:0003735), Cellular Component: intracellular (GO:0005622), Cellular Component: ribosome (GO:0005840), Biological Process: translation (GO:0006412)) ; IPRSCAN: Ribosomal_S10 (db=HAMAP db_id=MF_00508 from=3 to=102 evalue=29.518 interpro_id=IPR005731 interpro_description=Ribosomal protein S10 subgroup GO=Molecular Function: structural constituent of ribosome (GO:0003735), Biological Process: translation (GO:0006412), Cellular Component: small ribosomal subunit (GO:0015935)) ; GENE: 1503786..1504094 - ( gc_cont=0.531) ; C
COMPONENT-OF - TUKFG-939
COMPONENT-OF - GEN-EL279331
LEFT-END-POSITION - 1503786
PRODUCT - |GKFG-953-rRNA|
RIGHT-END-POSITION - 1504094
TRANSCRIPTION-DIRECTION - -
//
UNIQUE-ID - GKFG-951
TYPES - BC-2.2.6
COMMON-NAME - mcu:HMPREF0573_10346
ACCESSION-1 - DORA20.01_01349
CENTISOME-POSITION - 91.17640    
COMMENT - [goid GO:0006412] [goid GO:0005840] [goid GO:0005622] [goid GO:0003735] [koid KO:K02906] DORA20.01_01349 mcu:HMPREF0573_10346 rplC; 50S ribosomal protein L3; K02906 large subunit ribosomal protein L3 (db=KEGG) (RBH) ## RBH: UniRef90_E6M0U2 50S ribosomal protein L3 n=4 Tax=Mobiluncus curtisii RepID=E6M0U2_9ACTO (db=UNIREF) ; RBH: UniRef90_E6M0U2 50S ribosomal protein L3 n=4 Tax=Mobiluncus curtisii RepID=E6M0U2_9ACTO (db=UNIREF) ; BLAST: rplC; 50S ribosomal protein L3; K02906 large subunit ribosomal protein L3 (db=KEGG evalue=0.0 bit_score=356.0 identity=80.4 coverage=93.27354260089686) ; BLAST: 50S ribosomal protein L3 n=4 Tax=Mobiluncus curtisii RepID=E6M0U2_9ACTO (db=UNIREF evalue=0.0 bit_score=356.0 identity=76.6 coverage=97.30941704035875) ; IPRSCAN: RIBOSOMAL_L3 (db=PatternScan db_id=PS00474 from=113 to=136 evalue=0.0 interpro_id=IPR019926 interpro_description=Ribosomal protein L3, conserved site) ; IPRSCAN: L3_bact: 50S ribosomal protein L3 (db=HMMTigr db_id=TIGR03625 from=15 to=216 evalue=1.3e-136 interpro_id=IPR019927 interpro_description=Ribosomal protein L3, bacterial/organelle-type GO=Molecular Function: structural constituent of ribosome (GO:0003735), Cellular Component: intracellular (GO:0005622), Cellular Component: ribosome (GO:0005840), Biological Process: translation (GO:0006412)) ; IPRSCAN: 50S RIBOSOMAL PROTEIN L3 (db=HMMPanther db_id=PTHR11229 from=13 to=220 evalue=2.2e-104 interpro_id=IPR019927 interpro_description=Ribosomal protein L3, bacterial/organelle-type GO=Molecular Function: structural constituent of ribosome (GO:0003735), Cellular Component: intracellular (GO:0005622), Cellular Component: ribosome (GO:0005840), Biological Process: translation (GO:0006412)) ; IPRSCAN: Translation proteins (db=superfamily db_id=SSF50447 from=12 to=220 evalue=7.3e-85 interpro_id=IPR009000 interpro_description=Translation elongation/initiation factor/Ribosomal, beta-barrel) ; IPRSCAN: (db=HMMPfam db_id=PF00297 from=20 to=216 evalue=4.8e-43 interpro_id=IPR000597 interpro_description=Ribosomal protein L3 GO=Molecular Function: structural constituent of ribosome (GO:0003735), Cellular Component: intracellular (GO:0005622), Cellular Component: ribosome (GO:0005840), Biological Process: translation (GO:0006412)) ; IPRSCAN: seg (db=Seg db_id=seg from=37 to=49) ; IPRSCAN: seg (db=Seg db_id=seg from=2 to=15) ; IPRSCAN: seg (db=Seg db_id=seg from=115 to=129) ; GENE: 1503106..1503774 - ( gc_cont=0.571) ; B
COMPONENT-OF - TUKFG-939
COMPONENT-OF - GEN-EL279331
LEFT-END-POSITION - 1503106
PRODUCT - |GKFG-951-rRNA|
RIGHT-END-POSITION - 1503774
TRANSCRIPTION-DIRECTION - -
//
UNIQUE-ID - GKFG-950
TYPES - BC-2.2.6
COMMON-NAME - rplD;
ACCESSION-1 - DORA20.01_01348
CENTISOME-POSITION - 91.13716    
COMMENT - [goid GO:0006412] [goid GO:0005840] [goid GO:0003735] [koid KO:K02926] DORA20.01_01348 rplD; 50S ribosomal protein L4; K02926 large subunit ribosomal protein L4 (db=KEGG evalue=0.0 bit_score=279.0 identity=66.2 coverage=99.06976744186046) (BLAST) ## BLAST: 50S ribosomal protein L4 n=2 Tax=Corynebacterium jeikeium RepID=RL4_CORJK (db=UNIREF evalue=0.0 bit_score=279.0 identity=66.2 coverage=99.06976744186046) ; IPRSCAN: 50S RIBOSOMAL PROTEIN L4 (db=HMMPanther db_id=PTHR10746:SF2 from=20 to=214 evalue=2.6e-71) ; IPRSCAN: 50S RIBOSOMAL PROTEIN L4 (db=HMMPanther db_id=PTHR10746 from=20 to=214 evalue=2.6e-71 interpro_id=IPR013005 interpro_description=Ribosomal protein L4/L1e, bacterial-type) ; IPRSCAN: Ribosomal protein L4 (db=superfamily db_id=SSF52166 from=4 to=205 evalue=4.0e-67 interpro_id=IPR023574 interpro_description=Ribosomal protein L4 domain GO=Molecular Function: structural constituent of ribosome (GO:0003735), Cellular Component: ribosome (GO:0005840), Biological Process: translation (GO:0006412)) ; IPRSCAN: (db=HMMPfam db_id=PF00573 from=19 to=206 evalue=1.2e-64 interpro_id=IPR002136 interpro_description=Ribosomal protein L4/L1e GO=Molecular Function: structural constituent of ribosome (GO:0003735), Cellular Component: ribosome (GO:0005840), Biological Process: translation (GO:0006412)) ; IPRSCAN: no description (db=Gene3D db_id=G3DSA:3.40.1370.10 from=4 to=208 evalue=9.8e-28 interpro_id=IPR023574 interpro_description=Ribosomal protein L4 domain GO=Molecular Function: structural constituent of ribosome (GO:0003735), Cellular Component: ribosome (GO:0005840), Biological Process: translation (GO:0006412)) ; IPRSCAN: seg (db=Seg db_id=seg from=109 to=116) ; IPRSCAN: seg (db=Seg db_id=seg from=53 to=65) ; GENE: 1502459..1503103 - ( gc_cont=0.569) ; C
COMPONENT-OF - TUKFG-939
COMPONENT-OF - GEN-EL279331
LEFT-END-POSITION - 1502459
PRODUCT - |GKFG-950-rRNA|
RIGHT-END-POSITION - 1503103
TRANSCRIPTION-DIRECTION - -
//
UNIQUE-ID - GKFG-949
TYPES - BC-2.2.6
COMMON-NAME - 50S
ACCESSION-1 - DORA20.01_01347
CENTISOME-POSITION - 91.11836    
COMMENT - [goid GO:0000166] [goid GO:0006412] [goid GO:0005840] [goid GO:0005622] [goid GO:0003735] [koid KO:K02892] DORA20.01_01347 50S ribosomal protein L23P; K02892 large subunit ribosomal protein L23 (db=KEGG evalue=9.2e-31 bit_score=138.0 identity=68.8 coverage=93.13725490196079) (BLAST) ## BLAST: 50S ribosomal protein L23 n=1 Tax=Janibacter sp. HTCC2649 RepID=A3TH47_9MICO (db=UNIREF evalue=8.2e-32 bit_score=142.0 identity=67.3 coverage=98.0392156862745) ; IPRSCAN: Ribosomal proteins S24e, L23 and L15e (db=superfamily db_id=SSF54189 from=6 to=101 evalue=7.3e-28 interpro_id=IPR012678 interpro_description=Ribosomal protein L23/L15e core domain GO=Molecular Function: structural constituent of ribosome (GO:0003735), Cellular Component: intracellular (GO:0005622), Cellular Component: ribosome (GO:0005840), Biological Process: translation (GO:0006412)) ; IPRSCAN: no description (db=Gene3D db_id=G3DSA:3.30.70.330 from=6 to=100 evalue=1.9e-27 interpro_id=IPR012677 interpro_description=Nucleotide-binding, alpha-beta plait GO=Molecular Function: nucleotide binding (GO:0000166)) ; IPRSCAN: (db=HMMPfam db_id=PF00276 from=11 to=96 evalue=7.3e-27 interpro_id=IPR013025 interpro_description=Ribosomal protein L25/L23 GO=Molecular Function: structural constituent of ribosome (GO:0003735), Cellular Component: ribosome (GO:0005840), Biological Process: translation (GO:0006412)) ; IPRSCAN: 60S RIBOSOMAL PROTEIN L23A (db=HMMPanther db_id=PTHR11620 from=11 to=64 evalue=1.5e-05) ; GENE: 1502149..1502454 - ( gc_cont=0.477) ; C
COMPONENT-OF - TUKFG-939
COMPONENT-OF - GEN-EL279331
LEFT-END-POSITION - 1502149
PRODUCT - |GKFG-949-rRNA|
RIGHT-END-POSITION - 1502454
TRANSCRIPTION-DIRECTION - -
//
UNIQUE-ID - GKFG-948
TYPES - BC-2.2.6
COMMON-NAME - mcu:HMPREF0573_10343
ACCESSION-1 - DORA20.01_01346
CENTISOME-POSITION - 91.066734    
COMMENT - [goid GO:0016740] [goid GO:0015934] [goid GO:0003723] [goid GO:0006412] [goid GO:0005840] [goid GO:0005622] [goid GO:0003735] [koid KO:K02886] DORA20.01_01346 mcu:HMPREF0573_10343 rplB; 50S ribosomal protein L2; K02886 large subunit ribosomal protein L2 (db=KEGG) (RBH) ## RBH: UniRef90_E0N5T1 50S ribosomal protein L2 n=8 Tax=Mobiluncus RepID=E0N5T1_9ACTO (db=UNIREF) ; RBH: UniRef90_E0N5T1 50S ribosomal protein L2 n=8 Tax=Mobiluncus RepID=E0N5T1_9ACTO (db=UNIREF) ; BLAST: rplB; 50S ribosomal protein L2; K02886 large subunit ribosomal protein L2 (db=KEGG evalue=0.0 bit_score=506.0 identity=86.3 coverage=99.2831541218638) ; BLAST: 50S ribosomal protein L2 n=8 Tax=Mobiluncus RepID=E0N5T1_9ACTO (db=UNIREF evalue=0.0 bit_score=506.0 identity=86.3 coverage=99.2831541218638) ; IPRSCAN: RIBOSOMAL_L2 (db=PatternScan db_id=PS00467 from=219 to=230 evalue=0.0 interpro_id=IPR022671 interpro_description=Ribosomal protein L2, conserved site GO=Molecular Function: structural constituent of ribosome (GO:0003735), Cellular Component: intracellular (GO:0005622), Cellular Component: ribosome (GO:0005840), Biological Process: translation (GO:0006412)) ; IPRSCAN: rplB_bact: ribosomal protein L2 (db=HMMTigr db_id=TIGR01171 from=3 to=274 evalue=1.0e-202 interpro_id=IPR005880 interpro_description=Ribosomal protein L2, bacterial-type GO=Molecular Function: RNA binding (GO:0003723), Molecular Function: structural constituent of ribosome (GO:0003735), Biological Process: translation (GO:0006412), Cellular Component: large ribosomal subunit (GO:0015934), Molecular Function: transferase activity (GO:0016740)) ; IPRSCAN: Ribosomal protein, L2p/L2a/L8e/organellar L2 types (db=HMMPIR db_id=PIRSF002158 from=3 to=273 evalue=3.7e-125 interpro_id=IPR002171 interpro_description=Ribosomal protein L2 GO=Molecular Function: structural constituent of ribosome (GO:0003735), Cellular Component: intracellular (GO:0005622), Cellular Component: ribosome (GO:0005840), Biological Process: translation (GO:0006412)) ; IPRSCAN: RIBOSOMAL PROTEIN L2 (db=HMMPanther db_id=PTHR13691 from=94 to=278 evalue=1.3e-97 interpro_id=IPR002171 interpro_description=Ribosomal protein L2 GO=Molecular Function: structural constituent of ribosome (GO:0003735), Cellular Component: intracellular (GO:0005622), Cellular Component: ribosome (GO:0005840), Biological Process: translation (GO:0006412)) ; IPRSCAN: 50S RIBOSOMAL PROTEIN L2 (db=HMMPanther db_id=PTHR13691:SF5 from=94 to=278 evalue=1.3e-97 interpro_id=IPR005880 interpro_description=Ribosomal protein L2, bacterial-type GO=Molecular Function: RNA binding (GO:0003723), Molecular Function: structural constituent of ribosome (GO:0003735), Biological Process: translation (GO:0006412), Cellular Component: large ribosomal subunit (GO:0015934), Molecular Function: transferase activity (GO:0016740)) ; IPRSCAN: (db=HMMPfam db_id=PF03947 from=125 to=253 evalue=4.3e-57 interpro_id=IPR022669 interpro_description=Ribosomal protein L2, C-terminal GO=Molecular Function: structural constituent of ribosome (GO:0003735), Cellular Component: intracellular (GO:0005622), Cellular Component: ribosome (GO:0005840), Biological Process: translation (GO:0006412)) ; IPRSCAN: Translation proteins SH3-like domain (db=superfamily db_id=SSF50104 from=128 to=267 evalue=1.2e-56 interpro_id=IPR008991 interpro_description=Translation protein SH3-like) ; IPRSCAN: (db=HMMPfam db_id=PF00181 from=42 to=118 evalue=2.0e-33 interpro_id=IPR022666 interpro_description=Ribosomal Proteins L2, RNA binding domain GO=Molecular Function: structural constituent of ribosome (GO:0003735), Cellular Component: intracellular (GO:0005622), Cellular Component: ribosome (GO:0005840), Biological Process: translation (GO:0006412)) ; IPRSCAN: Nucleic acid-binding proteins (db=superfamily db_id=SSF50249 from=38 to=127 evalue=3.3e-32 interpro_id=IPR016027 interpro_description=Nucleic acid-binding, OB-fold-like) ; IPRSCAN: no description (db=Gene3D db_id=G3DSA:2.40.50.140 from=38 to=115 evalue=2.1e-27 interpro_id=IPR012340 interpro_description=Nucleic acid-binding, OB-fold) ; IPRSCAN: no description (db=Gene3D db_id=G3DSA:2.30.30.30 from=119 to=198 evalue=3.1e-27 interpro_id=IPR014722 interpro_description=Translation protein SH3-like, subgroup) ; IPRSCAN: seg (db=Seg db_id=seg from=52 to=63) ; IPRSCAN: seg (db=Seg db_id=seg from=234 to=243) ; GENE: 1501298..1502134 - ( gc_cont=0.589) ; B
COMPONENT-OF - TUKFG-939
COMPONENT-OF - GEN-EL279331
LEFT-END-POSITION - 1501298
PRODUCT - |GKFG-948-rRNA|
RIGHT-END-POSITION - 1502134
TRANSCRIPTION-DIRECTION - -
//
UNIQUE-ID - GKFG-947
TYPES - BC-2.2.6
COMMON-NAME - rpsS;
ACCESSION-1 - DORA20.01_01345
CENTISOME-POSITION - 91.04878    
COMMENT - [goid GO:0005840] [goid GO:0015935] [goid GO:0006412] [goid GO:0003735] [goid GO:0003723] [koid KO:K02965] DORA20.01_01345 rpsS; 30S ribosomal protein S19; K02965 small subunit ribosomal protein S19 (db=KEGG evalue=4.1e-41 bit_score=172.0 identity=85.9 coverage=96.80851063829788) (BLAST) ## BLAST: 30S ribosomal protein S19 n=4 Tax=Mobiluncus mulieris RepID=C2KS59_9ACTO (db=UNIREF evalue=2.6e-40 bit_score=170.0 identity=84.8 coverage=96.80851063829788) ; IPRSCAN: RIBOSOMAL_S19 (db=PatternScan db_id=PS00323 from=53 to=77 evalue=0.0 interpro_id=IPR020934 interpro_description=Ribosomal protein S19 conserved site GO=Molecular Function: RNA binding (GO:0003723)) ; IPRSCAN: rpsS_bact: ribosomal protein S19 (db=HMMTigr db_id=TIGR01050 from=1 to=92 evalue=6.5e-69 interpro_id=IPR005732 interpro_description=Ribosomal protein S19, bacterial-type GO=Molecular Function: structural constituent of ribosome (GO:0003735), Biological Process: translation (GO:0006412), Cellular Component: small ribosomal subunit (GO:0015935)) ; IPRSCAN: RIBOSOMAL PROTEIN S19P FAMILY MEMBER (db=HMMPanther db_id=PTHR11880 from=1 to=92 evalue=4.4e-50 interpro_id=IPR002222 interpro_description=Ribosomal protein S19/S15 GO=Molecular Function: structural constituent of ribosome (GO:0003735), Cellular Component: ribosome (GO:0005840), Biological Process: translation (GO:0006412)) ; IPRSCAN: (db=HMMPfam db_id=PF00203 from=3 to=83 evalue=1.0e-38 interpro_id=IPR002222 interpro_description=Ribosomal protein S19/S15 GO=Molecular Function: structural constituent of ribosome (GO:0003735), Cellular Component: ribosome (GO:0005840), Biological Process: translation (GO:0006412)) ; IPRSCAN: no description (db=Gene3D db_id=G3DSA:3.30.860.10 from=1 to=93 evalue=2.1e-37 interpro_id=IPR023575 interpro_description=Ribosomal protein S19, superfamily GO=Molecular Function: structural constituent of ribosome (GO:0003735), Cellular Component: ribosome (GO:0005840), Biological Process: translation (GO:0006412)) ; IPRSCAN: Ribosomal protein S19 (db=superfamily db_id=SSF54570 from=2 to=85 evalue=2.2e-35 interpro_id=IPR023575 interpro_description=Ribosomal protein S19, superfamily GO=Molecular Function: structural constituent of ribosome (GO:0003735), Cellular Component: ribosome (GO:0005840), Biological Process: translation (GO:0006412)) ; IPRSCAN: Ribosomal protein, S19p/S19a/S15e/organellar S19 types (db=HMMPIR db_id=PIRSF002144 from=1 to=93 evalue=5.9e-35 interpro_id=IPR002222 interpro_description=Ribosomal protein S19/S15 GO=Molecular Function: structural constituent of ribosome (GO:0003735), Cellular Component: ribosome (GO:0005840), Biological Process: translation (GO:0006412)) ; IPRSCAN: RIBOSOMALS19 (db=FPrintScan db_id=PR00975 from=53 to=65 evalue=3.9e-24 interpro_id=IPR002222 interpro_description=Ribosomal protein S19/S15 GO=Molecular Function: structural constituent of ribosome (GO:0003735), Cellular Component: ribosome (GO:0005840), Biological Process: translation (GO:0006412)) ; IPRSCAN: RIBOSOMALS19 (db=FPrintScan db_id=PR00975 from=65 to=80 evalue=3.9e-24 interpro_id=IPR002222 interpro_description=Ribosomal protein S19/S15 GO=Molecular Function: structural constituent of ribosome (GO:0003735), Cellular Component: ribosome (GO:0005840), Biological Process: translation (GO:0006412)) ; IPRSCAN: RIBOSOMALS19 (db=FPrintScan db_id=PR00975 from=33 to=52 evalue=3.9e-24 interpro_id=IPR002222 interpro_description=Ribosomal protein S19/S15 GO=Molecular Function: structural constituent of ribosome (GO:0003735), Cellular Component: ribosome (GO:0005840), Biological Process: translation (GO:0006412)) ; GENE: 1501002..1501283 - ( gc_cont=0.514) ; C
COMPONENT-OF - TUKFG-939
COMPONENT-OF - GEN-EL279331
LEFT-END-POSITION - 1501002
PRODUCT - |GKFG-947-rRNA|
RIGHT-END-POSITION - 1501283
TRANSCRIPTION-DIRECTION - -
//
UNIQUE-ID - GKFG-946
TYPES - BC-2.2.6
COMMON-NAME - 50S
ACCESSION-1 - DORA20.01_01344
CENTISOME-POSITION - 91.024765    
COMMENT - [goid GO:0015934] [goid GO:0006412] [goid GO:0005840] [goid GO:0005622] [goid GO:0003735] [koid KO:K02890] DORA20.01_01344 50S ribosomal protein L22; K02890 large subunit ribosomal protein L22 (db=KEGG evalue=2.4e-33 bit_score=147.0 identity=62.4 coverage=94.3089430894309) (BLAST) ## BLAST: 50S ribosomal protein L22 n=4 Tax=Actinomyces RepID=A7B9N9_9ACTO (db=UNIREF evalue=6.0e-37 bit_score=159.0 identity=67.2 coverage=98.3739837398374) ; IPRSCAN: RIBOSOMAL_L22 (db=PatternScan db_id=PS00464 from=88 to=112 evalue=0.0 interpro_id=IPR018260 interpro_description=Ribosomal protein L22/L17, conserved site GO=Molecular Function: structural constituent of ribosome (GO:0003735), Cellular Component: intracellular (GO:0005622), Cellular Component: ribosome (GO:0005840), Biological Process: translation (GO:0006412)) ; IPRSCAN: rplV_bact: ribosomal protein L22 (db=HMMTigr db_id=TIGR01044 from=5 to=112 evalue=2.3e-47 interpro_id=IPR005727 interpro_description=Ribosomal protein L22, bacterial-type GO=Molecular Function: structural constituent of ribosome (GO:0003735), Biological Process: translation (GO:0006412), Cellular Component: large ribosomal subunit (GO:0015934)) ; IPRSCAN: Ribosomal protein L22 (db=superfamily db_id=SSF54843 from=1 to=115 evalue=7.6e-31 interpro_id=IPR001063 interpro_description=Ribosomal protein L22/L17 GO=Molecular Function: structural constituent of ribosome (GO:0003735), Cellular Component: intracellular (GO:0005622), Cellular Component: ribosome (GO:0005840), Biological Process: translation (GO:0006412)) ; IPRSCAN: no description (db=Gene3D db_id=G3DSA:3.90.470.10 from=1 to=118 evalue=8.8e-31 interpro_id=IPR001063 interpro_description=Ribosomal protein L22/L17 GO=Molecular Function: structural constituent of ribosome (GO:0003735), Cellular Component: intracellular (GO:0005622), Cellular Component: ribosome (GO:0005840), Biological Process: translation (GO:0006412)) ; IPRSCAN: (db=HMMPfam db_id=PF00237 from=5 to=113 evalue=1.2e-30 interpro_id=IPR001063 interpro_description=Ribosomal protein L22/L17 GO=Molecular Function: structural constituent of ribosome (GO:0003735), Cellular Component: intracellular (GO:0005622), Cellular Component: ribosome (GO:0005840), Biological Process: translation (GO:0006412)) ; IPRSCAN: CHLOROPLAST 50S RIBOSOMAL PROTEIN L22-RELATED (db=HMMPanther db_id=PTHR13501 from=8 to=120 evalue=5.8e-05 interpro_id=IPR005727 interpro_description=Ribosomal protein L22, bacterial-type GO=Molecular Function: structural constituent of ribosome (GO:0003735), Biological Process: translation (GO:0006412), Cellular Component: large ribosomal subunit (GO:0015934)) ; GENE: 1500606..1500974 - ( gc_cont=0.577) ; C
COMPONENT-OF - TUKFG-939
COMPONENT-OF - GEN-EL279331
LEFT-END-POSITION - 1500606
PRODUCT - |GKFG-946-rRNA|
RIGHT-END-POSITION - 1500974
TRANSCRIPTION-DIRECTION - -
//
UNIQUE-ID - GKFG-945
TYPES - BC-2.2.6
COMMON-NAME - ske:Sked_29680
ACCESSION-1 - DORA20.01_01343
CENTISOME-POSITION - 90.971504    
COMMENT - [goid GO:0015935] [goid GO:0006412] [goid GO:0005840] [goid GO:0005622] [goid GO:0003735] [goid GO:0003723] [koid KO:K02982] DORA20.01_01343 ske:Sked_29680 30S ribosomal protein S3P; K02982 small subunit ribosomal protein S3 (db=KEGG) (RBH) ## RBH: UniRef90_F2V114 30S ribosomal protein S3 n=8 Tax=Actinomyces RepID=F2V114_ACTVI (db=UNIREF) ; RBH: UniRef90_F2V114 30S ribosomal protein S3 n=8 Tax=Actinomyces RepID=F2V114_ACTVI (db=UNIREF) ; BLAST: 30S ribosomal protein S3P; K02982 small subunit ribosomal protein S3 (db=KEGG evalue=0.0 bit_score=406.0 identity=75.8 coverage=91.80887372013652) ; BLAST: 30S ribosomal protein S3 n=8 Tax=Actinomyces RepID=F2V114_ACTVI (db=UNIREF evalue=0.0 bit_score=432.0 identity=78.5 coverage=92.83276450511946) ; IPRSCAN: RIBOSOMAL_S3 (db=PatternScan db_id=PS00548 from=167 to=201 evalue=0.0 interpro_id=IPR018280 interpro_description=Ribosomal protein S3, conserved site GO=Molecular Function: RNA binding (GO:0003723), Molecular Function: structural constituent of ribosome (GO:0003735), Cellular Component: intracellular (GO:0005622), Cellular Component: ribosome (GO:0005840), Biological Process: translation (GO:0006412)) ; IPRSCAN: rpsC_bact: ribosomal protein S3 (db=HMMTigr db_id=TIGR01009 from=1 to=215 evalue=1.3e-139 interpro_id=IPR005704 interpro_description=Ribosomal protein S3, bacterial GO=Molecular Function: structural constituent of ribosome (GO:0003735), Biological Process: translation (GO:0006412), Cellular Component: small ribosomal subunit (GO:0015935)) ; IPRSCAN: 30S/40S RIBOSOMAL PROTEIN S3 (db=HMMPanther db_id=PTHR11760 from=94 to=272 evalue=9.5e-77) ; IPRSCAN: CHLOROPLAST 30S RIBOSOMAL PROTEIN S3 (db=HMMPanther db_id=PTHR11760:SF10 from=94 to=272 evalue=9.5e-77) ; IPRSCAN: Ribosomal protein S3 C-terminal domain (db=superfamily db_id=SSF54821 from=111 to=211 evalue=3.0e-37 interpro_id=IPR001351 interpro_description=Ribosomal protein S3, C-terminal GO=Molecular Function: structural constituent of ribosome (GO:0003735), Cellular Component: intracellular (GO:0005622), Cellular Component: ribosome (GO:0005840), Biological Process: translation (GO:0006412)) ; IPRSCAN: no description (db=Gene3D db_id=G3DSA:3.30.1140.32 from=112 to=211 evalue=1.1e-35 interpro_id=IPR001351 interpro_description=Ribosomal protein S3, C-terminal GO=Molecular Function: structural constituent of ribosome (GO:0003735), Cellular Component: intracellular (GO:0005622), Cellular Component: ribosome (GO:0005840), Biological Process: translation (GO:0006412)) ; IPRSCAN: Prokaryotic type KH domain (KH-domain type II) (db=superfamily db_id=SSF54814 from=2 to=110 evalue=1.9e-34 interpro_id=IPR009019 interpro_description=K Homology, prokaryotic type GO=Molecular Function: RNA binding (GO:0003723)) ; IPRSCAN: (db=HMMPfam db_id=PF00189 from=124 to=206 evalue=5.6e-29 interpro_id=IPR001351 interpro_description=Ribosomal protein S3, C-terminal GO=Molecular Function: structural constituent of ribosome (GO:0003735), Cellular Component: intracellular (GO:0005622), Cellular Component: ribosome (GO:0005840), Biological Process: translation (GO:0006412)) ; IPRSCAN: no description (db=Gene3D db_id=G3DSA:3.30.300.20 from=17 to=111 evalue=1.2e-26 interpro_id=IPR015946 interpro_description=K homology domain-like, alpha/beta) ; IPRSCAN: (db=HMMPfam db_id=PF00417 from=1 to=65 evalue=3.1e-18 interpro_id=IPR008282 interpro_description=Ribosomal protein S3, N-terminal GO=Molecular Function: structural constituent of ribosome (GO:0003735), Cellular Component: intracellular (GO:0005622), Cellular Component: ribosome (GO:0005840), Biological Process: translation (GO:0006412)) ; IPRSCAN: (db=HMMPfam db_id=PF07650 from=67 to=121 evalue=4.0e-13 interpro_id=IPR004044 interpro_description=K Homology, type 2 GO=Molecular Function: RNA binding (GO:0003723)) ; IPRSCAN: no description (db=HMMSmart db_id=SM00322 from=64 to=129 evalue=6.4e-06 interpro_id=IPR004087 interpro_description=K Homology GO=Molecular Function: RNA binding (GO:0003723)) ; IPRSCAN: KH_TYPE_2 (db=ProfileScan db_id=PS50823 from=43 to=111 evalue=18.516 interpro_id=IPR004044 interpro_description=K Homology, type 2 GO=Molecular Function: RNA binding (GO:0003723)) ; IPRSCAN: seg (db=Seg db_id=seg from=278 to=289) ; IPRSCAN: seg (db=Seg db_id=seg from=221 to=267) ; GENE: 1499728..1500606 - ( gc_cont=0.625) ; B
COMPONENT-OF - TUKFG-939
COMPONENT-OF - GEN-EL279331
LEFT-END-POSITION - 1499728
PRODUCT - |GKFG-945-rRNA|
RIGHT-END-POSITION - 1500606
TRANSCRIPTION-DIRECTION - -
//
UNIQUE-ID - GKFG-944
TYPES - BC-2.2.6
COMMON-NAME - rplP;
ACCESSION-1 - DORA20.01_01342
CENTISOME-POSITION - 90.94348    
COMMENT - [goid GO:0019843] [goid GO:0006412] [goid GO:0005840] [goid GO:0005622] [goid GO:0003735] [koid KO:K02878] DORA20.01_01342 rplP; 50S ribosomal protein L16; K02878 large subunit ribosomal protein L16 (db=KEGG evalue=0.0 bit_score=257.0 identity=84.1 coverage=97.85714285714285) (BLAST) ## BLAST: 50S ribosomal protein L16 n=8 Tax=Mobiluncus RepID=E0N5S7_9ACTO (db=UNIREF evalue=0.0 bit_score=257.0 identity=84.1 coverage=97.85714285714285) ; IPRSCAN: RIBOSOMAL_L16_2 (db=PatternScan db_id=PS00701 from=82 to=93 evalue=0.0 interpro_id=IPR020798 interpro_description=Ribosomal protein L16, conserved site GO=Molecular Function: structural constituent of ribosome (GO:0003735), Cellular Component: intracellular (GO:0005622), Cellular Component: ribosome (GO:0005840), Biological Process: translation (GO:0006412)) ; IPRSCAN: RIBOSOMAL_L16_1 (db=PatternScan db_id=PS00586 from=59 to=70 evalue=0.0 interpro_id=IPR020798 interpro_description=Ribosomal protein L16, conserved site GO=Molecular Function: structural constituent of ribosome (GO:0003735), Cellular Component: intracellular (GO:0005622), Cellular Component: ribosome (GO:0005840), Biological Process: translation (GO:0006412)) ; IPRSCAN: rplP_bact: ribosomal protein L16 (db=HMMTigr db_id=TIGR01164 from=2 to=127 evalue=5.5e-86 interpro_id=IPR000114 interpro_description=Ribosomal protein L16 GO=Molecular Function: structural constituent of ribosome (GO:0003735), Biological Process: translation (GO:0006412), Molecular Function: rRNA binding (GO:0019843)) ; IPRSCAN: 50S/60S RIBOSOMAL PROTEIN L16 (db=HMMPanther db_id=PTHR12220 from=1 to=135 evalue=1.3e-63 interpro_id=IPR000114 interpro_description=Ribosomal protein L16 GO=Molecular Function: structural constituent of ribosome (GO:0003735), Biological Process: translation (GO:0006412), Molecular Function: rRNA binding (GO:0019843)) ; IPRSCAN: Ribosomal protein L16p/L10e (db=superfamily db_id=SSF54686 from=3 to=134 evalue=1.2e-58 interpro_id=IPR016180 interpro_description=Ribosomal protein L10e/L16 GO=Molecular Function: structural constituent of ribosome (GO:0003735), Cellular Component: ribosome (GO:0005840), Biological Process: translation (GO:0006412)) ; IPRSCAN: (db=HMMPfam db_id=PF00252 from=4 to=133 evalue=1.7e-52 interpro_id=IPR016180 interpro_description=Ribosomal protein L10e/L16 GO=Molecular Function: structural constituent of ribosome (GO:0003735), Cellular Component: ribosome (GO:0005840), Biological Process: translation (GO:0006412)) ; IPRSCAN: RIBOSOMALL16 (db=FPrintScan db_id=PR00060 from=58 to=87 evalue=6.5e-41 interpro_id=IPR000114 interpro_description=Ribosomal protein L16 GO=Molecular Function: structural constituent of ribosome (GO:0003735), Biological Process: translation (GO:0006412), Molecular Function: rRNA binding (GO:0019843)) ; IPRSCAN: RIBOSOMALL16 (db=FPrintScan db_id=PR00060 from=42 to=53 evalue=6.5e-41 interpro_id=IPR000114 interpro_description=Ribosomal protein L16 GO=Molecular Function: structural constituent of ribosome (GO:0003735), Biological Process: translation (GO:0006412), Molecular Function: rRNA binding (GO:0019843)) ; IPRSCAN: RIBOSOMALL16 (db=FPrintScan db_id=PR00060 from=88 to=117 evalue=6.5e-41 interpro_id=IPR000114 interpro_description=Ribosomal protein L16 GO=Molecular Function: structural constituent of ribosome (GO:0003735), Biological Process: translation (GO:0006412), Molecular Function: rRNA binding (GO:0019843)) ; IPRSCAN: RIBOSOMALL16 (db=FPrintScan db_id=PR00060 from=24 to=36 evalue=6.5e-41 interpro_id=IPR000114 interpro_description=Ribosomal protein L16 GO=Molecular Function: structural constituent of ribosome (GO:0003735), Biological Process: translation (GO:0006412), Molecular Function: rRNA binding (GO:0019843)) ; IPRSCAN: Ribosomal_L16 (db=HAMAP db_id=MF_01342 from=1 to=134 evalue=40.583 interpro_id=IPR000114 interpro_description=Ribosomal protein L16 GO=Molecular Function: structural constituent of ribosome (GO:0003735), Biological Process: translation (GO:0006412), Molecular Function: rRNA binding (GO:0019843)) ; GENE: 1499266..1499685 - ( gc_cont=0.560) ; C
COMPONENT-OF - TUKFG-939
COMPONENT-OF - GEN-EL279331
LEFT-END-POSITION - 1499266
PRODUCT - |GKFG-944-rRNA|
RIGHT-END-POSITION - 1499685
TRANSCRIPTION-DIRECTION - -
//
UNIQUE-ID - GKFG-943
TYPES - BC-2.2.6
COMMON-NAME - rpmC;
ACCESSION-1 - DORA20.01_01341
CENTISOME-POSITION - 90.92953    
COMMENT - [goid GO:0006412] [goid GO:0005840] [goid GO:0005622] [goid GO:0003735] [koid KO:K02904] DORA20.01_01341 rpmC; 50S ribosomal protein L29; K02904 large subunit ribosomal protein L29 (db=KEGG evalue=5.2e-18 bit_score=95.0 identity=64.0 coverage=96.1038961038961) (BLAST) ## BLAST: 50S ribosomal protein L29 n=8 Tax=Actinomyces RepID=F2V116_ACTVI (db=UNIREF evalue=1.8e-18 bit_score=97.0 identity=65.3 coverage=96.1038961038961) ; IPRSCAN: (db=HMMPfam db_id=PF00831 from=8 to=64 evalue=3.6e-21 interpro_id=IPR001854 interpro_description=Ribosomal protein L29 GO=Molecular Function: structural constituent of ribosome (GO:0003735), Cellular Component: intracellular (GO:0005622), Cellular Component: ribosome (GO:0005840), Biological Process: translation (GO:0006412)) ; IPRSCAN: Ribosomal protein L29 (L29p) (db=superfamily db_id=SSF46561 from=5 to=70 evalue=2.5e-17 interpro_id=IPR001854 interpro_description=Ribosomal protein L29 GO=Molecular Function: structural constituent of ribosome (GO:0003735), Cellular Component: intracellular (GO:0005622), Cellular Component: ribosome (GO:0005840), Biological Process: translation (GO:0006412)) ; IPRSCAN: L29: ribosomal protein L29 (db=HMMTigr db_id=TIGR00012 from=9 to=64 evalue=4.1e-16 interpro_id=IPR001854 interpro_description=Ribosomal protein L29 GO=Molecular Function: structural constituent of ribosome (GO:0003735), Cellular Component: intracellular (GO:0005622), Cellular Component: ribosome (GO:0005840), Biological Process: translation (GO:0006412)) ; IPRSCAN: no description (db=Gene3D db_id=G3DSA:1.10.287.310 from=2 to=71 evalue=5.5e-15 interpro_id=IPR001854 interpro_description=Ribosomal protein L29 GO=Molecular Function: structural constituent of ribosome (GO:0003735), Cellular Component: intracellular (GO:0005622), Cellular Component: ribosome (GO:0005840), Biological Process: translation (GO:0006412)) ; IPRSCAN: Ribosomal_L29 (db=HAMAP db_id=MF_00374 from=5 to=64 evalue=14.419 interpro_id=IPR001854 interpro_description=Ribosomal protein L29 GO=Molecular Function: structural constituent of ribosome (GO:0003735), Cellular Component: intracellular (GO:0005622), Cellular Component: ribosome (GO:0005840), Biological Process: translation (GO:0006412)) ; IPRSCAN: coiled-coil (db=Coil db_id=coil from=15 to=36 evalue=NA) ; IPRSCAN: seg (db=Seg db_id=seg from=8 to=24) ; GENE: 1499036..1499266 - ( gc_cont=0.541) ; C
COMPONENT-OF - TUKFG-939
COMPONENT-OF - GEN-EL279331
LEFT-END-POSITION - 1499036
PRODUCT - |GKFG-943-rRNA|
RIGHT-END-POSITION - 1499266
TRANSCRIPTION-DIRECTION - -
//
UNIQUE-ID - GKFG-942
TYPES - BC-2.2.6
COMMON-NAME - rpsQ;
ACCESSION-1 - DORA20.01_01340
CENTISOME-POSITION - 90.911934    
COMMENT - [goid GO:0006412] [goid GO:0005840] [goid GO:0005622] [goid GO:0003735] [koid KO:K02961] DORA20.01_01340 rpsQ; 30S ribosomal protein S17; K02961 small subunit ribosomal protein S17 (db=KEGG evalue=2.5e-30 bit_score=136.0 identity=70.5 coverage=97.89473684210527) (BLAST) ## BLAST: 30S ribosomal protein S17 n=4 Tax=Actinomyces RepID=A7B9N5_9ACTO (db=UNIREF evalue=1.1e-30 bit_score=138.0 identity=76.5 coverage=88.42105263157895) ; IPRSCAN: RIBOSOMAL_S17 (db=PatternScan db_id=PS00056 from=67 to=79 evalue=0.0 interpro_id=IPR019979 interpro_description=Ribosomal protein S17, conserved site GO=Molecular Function: structural constituent of ribosome (GO:0003735), Cellular Component: intracellular (GO:0005622), Cellular Component: ribosome (GO:0005840), Biological Process: translation (GO:0006412)) ; IPRSCAN: S17_bact: 30S ribosomal protein S17 (db=HMMTigr db_id=TIGR03635 from=16 to=87 evalue=1.1e-48 interpro_id=IPR019984 interpro_description=Ribosomal protein S17, bacterial-type GO=Molecular Function: structural constituent of ribosome (GO:0003735), Cellular Component: intracellular (GO:0005622), Cellular Component: ribosome (GO:0005840), Biological Process: translation (GO:0006412)) ; IPRSCAN: 30S RIBOSOMAL PROTEIN S17 (db=HMMPanther db_id=PTHR10744:SF1 from=9 to=93 evalue=2.1e-36) ; IPRSCAN: 40S RIBOSOMAL PROTEIN S11 FAMILY MEMBER (db=HMMPanther db_id=PTHR10744 from=9 to=93 evalue=2.1e-36 interpro_id=IPR000266 interpro_description=Ribosomal protein S17 GO=Molecular Function: structural constituent of ribosome (GO:0003735), Cellular Component: intracellular (GO:0005622), Cellular Component: ribosome (GO:0005840), Biological Process: translation (GO:0006412)) ; IPRSCAN: Nucleic acid-binding proteins (db=superfamily db_id=SSF50249 from=15 to=93 evalue=6.1e-33 interpro_id=IPR016027 interpro_description=Nucleic acid-binding, OB-fold-like) ; IPRSCAN: no description (db=Gene3D db_id=G3DSA:2.40.50.140 from=14 to=91 evalue=1.3e-32 interpro_id=IPR012340 interpro_description=Nucleic acid-binding, OB-fold) ; IPRSCAN: (db=HMMPfam db_id=PF00366 from=21 to=88 evalue=1.1e-29 interpro_id=IPR000266 interpro_description=Ribosomal protein S17 GO=Molecular Function: structural constituent of ribosome (GO:0003735), Cellular Component: intracellular (GO:0005622), Cellular Component: ribosome (GO:0005840), Biological Process: translation (GO:0006412)) ; IPRSCAN: Q3GXV8_9ACTO_Q3GXV8; (db=BlastProDom db_id=PD001295 from=16 to=86 evalue=4.0e-24 interpro_id=IPR000266 interpro_description=Ribosomal protein S17 GO=Molecular Function: structural constituent of ribosome (GO:0003735), Cellular Component: intracellular (GO:0005622), Cellular Component: ribosome (GO:0005840), Biological Process: translation (GO:0006412)) ; IPRSCAN: RIBOSOMALS17 (db=FPrintScan db_id=PR00973 from=35 to=58 evalue=1.0e-12 interpro_id=IPR000266 interpro_description=Ribosomal protein S17 GO=Molecular Function: structural constituent of ribosome (GO:0003735), Cellular Component: intracellular (GO:0005622), Cellular Component: ribosome (GO:0005840), Biological Process: translation (GO:0006412)) ; IPRSCAN: RIBOSOMALS17 (db=FPrintScan db_id=PR00973 from=77 to=84 evalue=1.0e-12 interpro_id=IPR000266 interpro_description=Ribosomal protein S17 GO=Molecular Function: structural constituent of ribosome (GO:0003735), Cellular Component: intracellular (GO:0005622), Cellular Component: ribosome (GO:0005840), Biological Process: translation (GO:0006412)) ; IPRSCAN: RIBOSOMALS17 (db=FPrintScan db_id=PR00973 from=67 to=77 evalue=1.0e-12 interpro_id=IPR000266 interpro_description=Ribosomal protein S17 GO=Molecular Function: structural constituent of ribosome (GO:0003735), Cellular Component: intracellular (GO:0005622), Cellular Component: ribosome (GO:0005840), Biological Process: translation (GO:0006412)) ; GENE: 1498746..1499030 - ( gc_cont=0.519) ; C
COMPONENT-OF - TUKFG-939
COMPONENT-OF - GEN-EL279331
LEFT-END-POSITION - 1498746
PRODUCT - |GKFG-942-rRNA|
RIGHT-END-POSITION - 1499030
TRANSCRIPTION-DIRECTION - -
//
UNIQUE-ID - GKFG-861
TYPES - BC-2.2.6
COMMON-NAME - hypothetical
ACCESSION-1 - DORA20.01_01268
CENTISOME-POSITION - 85.47643    
COMMENT - [goid GO:0006412] [goid GO:0005840] [goid GO:0005622] [goid GO:0003735] [koid KO:K02909] DORA20.01_01268 hypothetical protein; K02909 large subunit ribosomal protein L31 (db=KEGG evalue=6.8e-28 bit_score=128.0 identity=85.1 coverage=90.41095890410958) (BLAST) ## BLAST: 50S ribosomal protein L31 n=8 Tax=Actinomyces RepID=F2UV97_ACTVI (db=UNIREF evalue=2.9e-31 bit_score=139.0 identity=87.1 coverage=94.52054794520548) ; IPRSCAN: RIBOSOMAL_L31 (db=PatternScan db_id=PS01143 from=36 to=57 evalue=0.0 interpro_id=IPR002150 interpro_description=Ribosomal protein L31 GO=Molecular Function: structural constituent of ribosome (GO:0003735), Cellular Component: intracellular (GO:0005622), Cellular Component: ribosome (GO:0005840), Biological Process: translation (GO:0006412)) ; IPRSCAN: L31: ribosomal protein L31 (db=HMMTigr db_id=TIGR00105 from=1 to=68 evalue=2.0e-43 interpro_id=IPR002150 interpro_description=Ribosomal protein L31 GO=Molecular Function: structural constituent of ribosome (GO:0003735), Cellular Component: intracellular (GO:0005622), Cellular Component: ribosome (GO:0005840), Biological Process: translation (GO:0006412)) ; IPRSCAN: (db=HMMPfam db_id=PF01197 from=1 to=67 evalue=2.5e-33 interpro_id=IPR002150 interpro_description=Ribosomal protein L31 GO=Molecular Function: structural constituent of ribosome (GO:0003735), Cellular Component: intracellular (GO:0005622), Cellular Component: ribosome (GO:0005840), Biological Process: translation (GO:0006412)) ; IPRSCAN: L28p-like (db=superfamily db_id=SSF143800 from=1 to=71 evalue=5.9e-26) ; IPRSCAN: RIBOSOMALL31 (db=FPrintScan db_id=PR01249 from=47 to=65 evalue=3.2e-22 interpro_id=IPR002150 interpro_description=Ribosomal protein L31 GO=Molecular Function: structural constituent of ribosome (GO:0003735), Cellular Component: intracellular (GO:0005622), Cellular Component: ribosome (GO:0005840), Biological Process: translation (GO:0006412)) ; IPRSCAN: RIBOSOMALL31 (db=FPrintScan db_id=PR01249 from=32 to=47 evalue=3.2e-22 interpro_id=IPR002150 interpro_description=Ribosomal protein L31 GO=Molecular Function: structural constituent of ribosome (GO:0003735), Cellular Component: intracellular (GO:0005622), Cellular Component: ribosome (GO:0005840), Biological Process: translation (GO:0006412)) ; IPRSCAN: RIBOSOMALL31 (db=FPrintScan db_id=PR01249 from=2 to=19 evalue=3.2e-22 interpro_id=IPR002150 interpro_description=Ribosomal protein L31 GO=Molecular Function: structural constituent of ribosome (GO:0003735), Cellular Component: intracellular (GO:0005622), Cellular Component: ribosome (GO:0005840), Biological Process: translation (GO:0006412)) ; IPRSCAN: Ribosomal_L31_1 (db=HAMAP db_id=MF_00501 from=1 to=69 evalue=32.263 interpro_id=IPR002150 interpro_description=Ribosomal protein L31 GO=Molecular Function: structural constituent of ribosome (GO:0003735), Cellular Component: intracellular (GO:0005622), Cellular Component: ribosome (GO:0005840), Biological Process: translation (GO:0006412)) ; GENE: 1409138..1409356 - ( gc_cont=0.521) ; C
COMPONENT-OF - TUKFG-901
COMPONENT-OF - GEN-EL279331
LEFT-END-POSITION - 1409138
PRODUCT - |GKFG-861-rRNA|
RIGHT-END-POSITION - 1409356
TRANSCRIPTION-DIRECTION - -
//
UNIQUE-ID - GKFG-743
TYPES - BC-2.2.6
COMMON-NAME - rplT;
ACCESSION-1 - DORA20.01_01161
CENTISOME-POSITION - 78.35875    
COMMENT - [goid GO:0019843] [goid GO:0006412] [goid GO:0005840] [goid GO:0005622] [goid GO:0003735] [koid KO:K02887] DORA20.01_01161 rplT; 50S ribosomal protein L20; K02887 large subunit ribosomal protein L20 (db=KEGG evalue=0.0 bit_score=200.0 identity=79.4 coverage=98.4251968503937) (BLAST) ## BLAST: 50S ribosomal protein L20 n=4 Tax=Mobiluncus mulieris RepID=C2KPL4_9ACTO (db=UNIREF evalue=0.0 bit_score=202.0 identity=80.2 coverage=98.4251968503937) ; IPRSCAN: RIBOSOMAL_L20 (db=PatternScan db_id=PS00937 from=54 to=70 evalue=0.0 interpro_id=IPR005813 interpro_description=Ribosomal protein L20 GO=Molecular Function: structural constituent of ribosome (GO:0003735), Cellular Component: intracellular (GO:0005622), Cellular Component: ribosome (GO:0005840), Biological Process: translation (GO:0006412), Molecular Function: rRNA binding (GO:0019843)) ; IPRSCAN: rplT_bact: ribosomal protein L20 (db=HMMTigr db_id=TIGR01032 from=1 to=114 evalue=2.4e-51 interpro_id=IPR005813 interpro_description=Ribosomal protein L20 GO=Molecular Function: structural constituent of ribosome (GO:0003735), Cellular Component: intracellular (GO:0005622), Cellular Component: ribosome (GO:0005840), Biological Process: translation (GO:0006412), Molecular Function: rRNA binding (GO:0019843)) ; IPRSCAN: (db=HMMPfam db_id=PF00453 from=2 to=109 evalue=1.1e-40 interpro_id=IPR005813 interpro_description=Ribosomal protein L20 GO=Molecular Function: structural constituent of ribosome (GO:0003735), Cellular Component: intracellular (GO:0005622), Cellular Component: ribosome (GO:0005840), Biological Process: translation (GO:0006412), Molecular Function: rRNA binding (GO:0019843)) ; IPRSCAN: 50S RIBOSOMAL PROTEIN L20 (db=HMMPanther db_id=PTHR10986 from=1 to=119 evalue=6.5e-39 interpro_id=IPR005813 interpro_description=Ribosomal protein L20 GO=Molecular Function: structural constituent of ribosome (GO:0003735), Cellular Component: intracellular (GO:0005622), Cellular Component: ribosome (GO:0005840), Biological Process: translation (GO:0006412), Molecular Function: rRNA binding (GO:0019843)) ; IPRSCAN: RIBOSOMALL20 (db=FPrintScan db_id=PR00062 from=75 to=101 evalue=1.3e-34 interpro_id=IPR005813 interpro_description=Ribosomal protein L20 GO=Molecular Function: structural constituent of ribosome (GO:0003735), Cellular Component: intracellular (GO:0005622), Cellular Component: ribosome (GO:0005840), Biological Process: translation (GO:0006412), Molecular Function: rRNA binding (GO:0019843)) ; IPRSCAN: RIBOSOMALL20 (db=FPrintScan db_id=PR00062 from=42 to=71 evalue=1.3e-34 interpro_id=IPR005813 interpro_description=Ribosomal protein L20 GO=Molecular Function: structural constituent of ribosome (GO:0003735), Cellular Component: intracellular (GO:0005622), Cellular Component: ribosome (GO:0005840), Biological Process: translation (GO:0006412), Molecular Function: rRNA binding (GO:0019843)) ; IPRSCAN: RIBOSOMALL20 (db=FPrintScan db_id=PR00062 from=12 to=41 evalue=1.3e-34 interpro_id=IPR005813 interpro_description=Ribosomal protein L20 GO=Molecular Function: structural constituent of ribosome (GO:0003735), Cellular Component: intracellular (GO:0005622), Cellular Component: ribosome (GO:0005840), Biological Process: translation (GO:0006412), Molecular Function: rRNA binding (GO:0019843)) ; IPRSCAN: Ribosomal protein L20 (db=superfamily db_id=SSF74731 from=61 to=120 evalue=4.6e-24) ; IPRSCAN: Q53IF5_STRGR_Q53IF5; (db=BlastProDom db_id=PD002389 from=21 to=70 evalue=1.0e-17) ; IPRSCAN: Ribosomal_L20 (db=HAMAP db_id=MF_00382 from=2 to=115 evalue=26.825 interpro_id=IPR005813 interpro_description=Ribosomal protein L20 GO=Molecular Function: structural constituent of ribosome (GO:0003735), Cellular Component: intracellular (GO:0005622), Cellular Component: ribosome (GO:0005840), Biological Process: translation (GO:0006412), Molecular Function: rRNA binding (GO:0019843)) ; IPRSCAN: seg (db=Seg db_id=seg from=2 to=17) ; GENE: 1291798..1292178 + ( gc_cont=0.541) ; C
COMPONENT-OF - TUKFG-853
COMPONENT-OF - GEN-EL279331
LEFT-END-POSITION - 1291798
PRODUCT - |GKFG-743-rRNA|
RIGHT-END-POSITION - 1292178
TRANSCRIPTION-DIRECTION - -
//
UNIQUE-ID - GKFG-680
TYPES - BC-2.2.6
COMMON-NAME - 30S
ACCESSION-1 - DORA20.01_01104
CENTISOME-POSITION - 74.22195    
COMMENT - [goid GO:0006412] [goid GO:0005840] [goid GO:0005622] [goid GO:0003735] [koid KO:K02959] DORA20.01_01104 30S ribosomal protein S16; K02959 small subunit ribosomal protein S16 (db=KEGG evalue=3.9e-39 bit_score=166.0 identity=57.4 coverage=92.07317073170732) (BLAST) ## BLAST: 30S ribosomal protein S16 n=4 Tax=Mobiluncus mulieris RepID=C2KRG3_9ACTO (db=UNIREF evalue=0.0 bit_score=191.0 identity=63.4 coverage=95.1219512195122) ; IPRSCAN: RIBOSOMAL_S16 (db=PatternScan db_id=PS00732 from=3 to=12 evalue=0.0 interpro_id=IPR020592 interpro_description=Ribosomal protein S16, conserved site GO=Molecular Function: structural constituent of ribosome (GO:0003735), Cellular Component: intracellular (GO:0005622), Cellular Component: ribosome (GO:0005840), Biological Process: translation (GO:0006412)) ; IPRSCAN: 30S RIBOSOMAL PROTEIN S16 (db=HMMPanther db_id=PTHR12919 from=2 to=134 evalue=4.6e-41 interpro_id=IPR000307 interpro_description=Ribosomal protein S16 GO=Molecular Function: structural constituent of ribosome (GO:0003735), Cellular Component: intracellular (GO:0005622), Cellular Component: ribosome (GO:0005840), Biological Process: translation (GO:0006412)) ; IPRSCAN: 30S RIBOSOMAL PROTEIN S16 (db=HMMPanther db_id=PTHR12919:SF4 from=2 to=134 evalue=4.6e-41) ; IPRSCAN: S16: ribosomal protein S16 (db=HMMTigr db_id=TIGR00002 from=3 to=80 evalue=1.4e-35 interpro_id=IPR000307 interpro_description=Ribosomal protein S16 GO=Molecular Function: structural constituent of ribosome (GO:0003735), Cellular Component: intracellular (GO:0005622), Cellular Component: ribosome (GO:0005840), Biological Process: translation (GO:0006412)) ; IPRSCAN: Ribosomal protein S16 (db=superfamily db_id=SSF54565 from=2 to=83 evalue=2.0e-27 interpro_id=IPR023803 interpro_description=Ribosomal protein S16 domain) ; IPRSCAN: no description (db=Gene3D db_id=G3DSA:3.30.1320.10 from=2 to=88 evalue=1.0e-25 interpro_id=IPR023803 interpro_description=Ribosomal protein S16 domain) ; IPRSCAN: (db=HMMPfam db_id=PF00886 from=9 to=67 evalue=1.0e-23 interpro_id=IPR000307 interpro_description=Ribosomal protein S16 GO=Molecular Function: structural constituent of ribosome (GO:0003735), Cellular Component: intracellular (GO:0005622), Cellular Component: ribosome (GO:0005840), Biological Process: translation (GO:0006412)) ; IPRSCAN: Ribosomal_S16 (db=HAMAP db_id=MF_00385 from=2 to=77 evalue=23.35 interpro_id=IPR000307 interpro_description=Ribosomal protein S16 GO=Molecular Function: structural constituent of ribosome (GO:0003735), Cellular Component: intracellular (GO:0005622), Cellular Component: ribosome (GO:0005840), Biological Process: translation (GO:0006412)) ; IPRSCAN: coiled-coil (db=Coil db_id=coil from=106 to=158 evalue=NA) ; IPRSCAN: seg (db=Seg db_id=seg from=120 to=163) ; IPRSCAN: seg (db=Seg db_id=seg from=17 to=33) ; GENE: 1223600..1224091 - ( gc_cont=0.524) ; C
COMPONENT-OF - TUKFG-822
COMPONENT-OF - GEN-EL279331
LEFT-END-POSITION - 1223600
PRODUCT - |GKFG-680-rRNA|
RIGHT-END-POSITION - 1224091
TRANSCRIPTION-DIRECTION - -
//
UNIQUE-ID - GKFG-676
TYPES - BC-2.2.6
COMMON-NAME - 50S
ACCESSION-1 - DORA20.01_01100
CENTISOME-POSITION - 74.05665    
COMMENT - [goid GO:0006412] [goid GO:0005840] [goid GO:0005622] [goid GO:0003735] [koid KO:K02884] DORA20.01_01100 50S ribosomal protein L19; K02884 large subunit ribosomal protein L19 (db=KEGG evalue=1.2e-37 bit_score=161.0 identity=70.2 coverage=95.72649572649573) (BLAST) ## BLAST: 50S ribosomal protein L19 n=1 Tax=Actinomyces graevenitzii C83 RepID=G9PCS5_9ACTO (db=UNIREF evalue=2.3e-38 bit_score=164.0 identity=66.1 coverage=97.43589743589743) ; IPRSCAN: RIBOSOMAL_L19 (db=PatternScan db_id=PS01015 from=86 to=101 evalue=0.0 interpro_id=IPR018257 interpro_description=Ribosomal protein L19, conserved site GO=Molecular Function: structural constituent of ribosome (GO:0003735), Cellular Component: intracellular (GO:0005622), Cellular Component: ribosome (GO:0005840), Biological Process: translation (GO:0006412)) ; IPRSCAN: rplS_bact: ribosomal protein L19 (db=HMMTigr db_id=TIGR01024 from=1 to=114 evalue=3.6e-47 interpro_id=IPR001857 interpro_description=Ribosomal protein L19 GO=Molecular Function: structural constituent of ribosome (GO:0003735), Cellular Component: intracellular (GO:0005622), Cellular Component: ribosome (GO:0005840), Biological Process: translation (GO:0006412)) ; IPRSCAN: (db=HMMPfam db_id=PF01245 from=1 to=114 evalue=1.1e-46 interpro_id=IPR001857 interpro_description=Ribosomal protein L19 GO=Molecular Function: structural constituent of ribosome (GO:0003735), Cellular Component: intracellular (GO:0005622), Cellular Component: ribosome (GO:0005840), Biological Process: translation (GO:0006412)) ; IPRSCAN: Translation proteins SH3-like domain (db=superfamily db_id=SSF50104 from=1 to=115 evalue=9.8e-41 interpro_id=IPR008991 interpro_description=Translation protein SH3-like) ; IPRSCAN: RIBOSOMAL PROTEIN L19 (db=HMMPanther db_id=PTHR15680 from=1 to=115 evalue=3.4e-40 interpro_id=IPR001857 interpro_description=Ribosomal protein L19 GO=Molecular Function: structural constituent of ribosome (GO:0003735), Cellular Component: intracellular (GO:0005622), Cellular Component: ribosome (GO:0005840), Biological Process: translation (GO:0006412)) ; IPRSCAN: RIBOSOMALL19 (db=FPrintScan db_id=PR00061 from=3 to=32 evalue=3.6e-34 interpro_id=IPR001857 interpro_description=Ribosomal protein L19 GO=Molecular Function: structural constituent of ribosome (GO:0003735), Cellular Component: intracellular (GO:0005622), Cellular Component: ribosome (GO:0005840), Biological Process: translation (GO:0006412)) ; IPRSCAN: RIBOSOMALL19 (db=FPrintScan db_id=PR00061 from=88 to=113 evalue=3.6e-34 interpro_id=IPR001857 interpro_description=Ribosomal protein L19 GO=Molecular Function: structural constituent of ribosome (GO:0003735), Cellular Component: intracellular (GO:0005622), Cellular Component: ribosome (GO:0005840), Biological Process: translation (GO:0006412)) ; IPRSCAN: RIBOSOMALL19 (db=FPrintScan db_id=PR00061 from=33 to=62 evalue=3.6e-34 interpro_id=IPR001857 interpro_description=Ribosomal protein L19 GO=Molecular Function: structural constituent of ribosome (GO:0003735), Cellular Component: intracellular (GO:0005622), Cellular Component: ribosome (GO:0005840), Biological Process: translation (GO:0006412)) ; IPRSCAN: Ribosomal_L19 (db=HAMAP db_id=MF_00402 from=1 to=114 evalue=30.404 interpro_id=IPR001857 interpro_description=Ribosomal protein L19 GO=Molecular Function: structural constituent of ribosome (GO:0003735), Cellular Component: intracellular (GO:0005622), Cellular Component: ribosome (GO:0005840), Biological Process: translation (GO:0006412)) ; GENE: 1220875..1221225 - ( gc_cont=0.527) ; C
COMPONENT-OF - TUKFG-821
COMPONENT-OF - GEN-EL279331
LEFT-END-POSITION - 1220875
PRODUCT - |GKFG-676-rRNA|
RIGHT-END-POSITION - 1221225
TRANSCRIPTION-DIRECTION - -
//
UNIQUE-ID - GKFG-662
TYPES - BC-2.2.6
COMMON-NAME - cfi:Celf_1514
ACCESSION-1 - DORA20.01_01089
CENTISOME-POSITION - 73.42192    
COMMENT - [goid GO:0015935] [goid GO:0006412] [goid GO:0005840] [goid GO:0005622] [goid GO:0003735] [koid KO:K02967] DORA20.01_01089 cfi:Celf_1514 30S ribosomal protein S2; K02967 small subunit ribosomal protein S2 (db=KEGG) (RBH) ## RBH: UniRef90_G9PCT5 30S ribosomal protein S2 n=1 Tax=Actinomyces graevenitzii C83 RepID=G9PCT5_9ACTO (db=UNIREF) ; RBH: UniRef90_G9PCT5 30S ribosomal protein S2 n=1 Tax=Actinomyces graevenitzii C83 RepID=G9PCT5_9ACTO (db=UNIREF) ; BLAST: 30S ribosomal protein S2; K02967 small subunit ribosomal protein S2 (db=KEGG evalue=0.0 bit_score=415.0 identity=68.6 coverage=98.67109634551495) ; BLAST: 30S ribosomal protein S2 n=1 Tax=Actinomyces graevenitzii C83 RepID=G9PCT5_9ACTO (db=UNIREF evalue=0.0 bit_score=419.0 identity=72.2 coverage=88.70431893687709) ; IPRSCAN: RIBOSOMAL_S2_1 (db=PatternScan db_id=PS00962 from=6 to=17 evalue=0.0 interpro_id=IPR018130 interpro_description=Ribosomal protein S2, conserved site GO=Molecular Function: structural constituent of ribosome (GO:0003735), Cellular Component: intracellular (GO:0005622), Cellular Component: ribosome (GO:0005840), Biological Process: translation (GO:0006412)) ; IPRSCAN: rpsB_bact: ribosomal protein S2 (db=HMMTigr db_id=TIGR01011 from=3 to=228 evalue=4.5e-147 interpro_id=IPR005706 interpro_description=Ribosomal protein S2, bacteria/mitochondria/plastid GO=Molecular Function: structural constituent of ribosome (GO:0003735), Biological Process: translation (GO:0006412), Cellular Component: small ribosomal subunit (GO:0015935)) ; IPRSCAN: 30S RIBOSOMAL PROTEIN S2 (PROKARYOTIC AND ORGANELLAR) (db=HMMPanther db_id=PTHR12534 from=1 to=289 evalue=4.0e-89 interpro_id=IPR005706 interpro_description=Ribosomal protein S2, bacteria/mitochondria/plastid GO=Molecular Function: structural constituent of ribosome (GO:0003735), Biological Process: translation (GO:0006412), Cellular Component: small ribosomal subunit (GO:0015935)) ; IPRSCAN: Ribosomal protein S2 (db=superfamily db_id=SSF52313 from=6 to=243 evalue=8.9e-87 interpro_id=IPR023591 interpro_description=Ribosomal protein S2, flavodoxin-like domain) ; IPRSCAN: (db=HMMPfam db_id=PF00318 from=9 to=224 evalue=5.7e-79 interpro_id=IPR001865 interpro_description=Ribosomal protein S2 GO=Molecular Function: structural constituent of ribosome (GO:0003735), Cellular Component: intracellular (GO:0005622), Cellular Component: ribosome (GO:0005840), Biological Process: translation (GO:0006412)) ; IPRSCAN: RIBOSOMALS2 (db=FPrintScan db_id=PR00395 from=6 to=24 evalue=2.5e-37 interpro_id=IPR001865 interpro_description=Ribosomal protein S2 GO=Molecular Function: structural constituent of ribosome (GO:0003735), Cellular Component: intracellular (GO:0005622), Cellular Component: ribosome (GO:0005840), Biological Process: translation (GO:0006412)) ; IPRSCAN: RIBOSOMALS2 (db=FPrintScan db_id=PR00395 from=197 to=211 evalue=2.5e-37 interpro_id=IPR001865 interpro_description=Ribosomal protein S2 GO=Molecular Function: structural constituent of ribosome (GO:0003735), Cellular Component: intracellular (GO:0005622), Cellular Component: ribosome (GO:0005840), Biological Process: translation (GO:0006412)) ; IPRSCAN: RIBOSOMALS2 (db=FPrintScan db_id=PR00395 from=176 to=187 evalue=2.5e-37 interpro_id=IPR001865 interpro_description=Ribosomal protein S2 GO=Molecular Function: structural constituent of ribosome (GO:0003735), Cellular Component: intracellular (GO:0005622), Cellular Component: ribosome (GO:0005840), Biological Process: translation (GO:0006412)) ; IPRSCAN: RIBOSOMALS2 (db=FPrintScan db_id=PR00395 from=159 to=176 evalue=2.5e-37 interpro_id=IPR001865 interpro_description=Ribosomal protein S2 GO=Molecular Function: structural constituent of ribosome (GO:0003735), Cellular Component: intracellular (GO:0005622), Cellular Component: ribosome (GO:0005840), Biological Process: translation (GO:0006412)) ; IPRSCAN: RIBOSOMALS2 (db=FPrintScan db_id=PR00395 from=87 to=104 evalue=2.5e-37 interpro_id=IPR001865 interpro_description=Ribosomal protein S2 GO=Molecular Function: structural constituent of ribosome (GO:0003735), Cellular Component: intracellular (GO:0005622), Cellular Component: ribosome (GO:0005840), Biological Process: translation (GO:0006412)) ; IPRSCAN: RIBOSOMALS2 (db=FPrintScan db_id=PR00395 from=37 to=46 evalue=2.5e-37 interpro_id=IPR001865 interpro_description=Ribosomal protein S2 GO=Molecular Function: structural constituent of ribosome (GO:0003735), Cellular Component: intracellular (GO:0005622), Cellular Component: ribosome (GO:0005840), Biological Process: translation (GO:0006412)) ; IPRSCAN: coiled-coil (db=Coil db_id=coil from=236 to=257 evalue=NA) ; IPRSCAN: seg (db=Seg db_id=seg from=270 to=300) ; IPRSCAN: seg (db=Seg db_id=seg from=232 to=256) ; GENE: 1210411..1211313 - ( gc_cont=0.551) ; B
COMPONENT-OF - TUKFG-817
COMPONENT-OF - GEN-EL279331
LEFT-END-POSITION - 1210411
PRODUCT - |GKFG-662-rRNA|
RIGHT-END-POSITION - 1211313
TRANSCRIPTION-DIRECTION - -
//
UNIQUE-ID - GKFG-657
TYPES - BC-2.2.6
COMMON-NAME - mlu:Mlut_21300
ACCESSION-1 - DORA20.01_01084
CENTISOME-POSITION - 73.14374    
COMMENT - [goid GO:0051536] [goid GO:0003824] [goid GO:0008173] [goid GO:0006364] [goid GO:0005737] [koid KO:K06941] DORA20.01_01084 mlu:Mlut_21300 ribosomal RNA large subunit methyltransferase N; K06941 23S rRNA (adenine2503-C2)-methyltransferase [EC:2.1.1.192] (db=KEGG) (RBH) ## RBH: UniRef90_C0W050 Ribosomal RNA large subunit methyltransferase N n=1 Tax=Actinomyces coleocanis DSM 15436 RepID=C0W050_9ACTO (db=UNIREF) ; RBH: UniRef90_C0W050 Ribosomal RNA large subunit methyltransferase N n=1 Tax=Actinomyces coleocanis DSM 15436 RepID=C0W050_9ACTO (db=UNIREF) ; BLAST: ribosomal RNA large subunit methyltransferase N; K06941 23S rRNA (adenine2503-C2)-methyltransferase [EC:2.1.1.192] (db=KEGG evalue=0.0 bit_score=503.0 identity=57.0 coverage=97.06546275395034) ; BLAST: Ribosomal RNA large subunit methyltransferase N n=1 Tax=Actinomyces coleocanis DSM 15436 RepID=C0W050_9ACTO (db=UNIREF evalue=0.0 bit_score=555.0 identity=70.8 coverage=87.81038374717834) ; IPRSCAN: Predicted radical SAM enzyme, Cfr type (db=HMMPIR db_id=PIRSF006004 from=73 to=441 evalue=7.6e-153 interpro_id=IPR004383 interpro_description=Ribosomal RNA large subunit methyltransferase RlmN; GO=Cellular Component: cytoplasm (GO:0005737), Biological Process: rRNA processing (GO:0006364), Molecular Function: RNA methyltransferase activity (GO:0008173)) ; IPRSCAN: TIGR00048: radical SAM enzyme, Cfr family (db=HMMTigr db_id=TIGR00048 from=79 to=441 evalue=3.0e-97 interpro_id=IPR004383 interpro_description=Ribosomal RNA large subunit methyltransferase RlmN; GO=Cellular Component: cytoplasm (GO:0005737), Biological Process: rRNA processing (GO:0006364), Molecular Function: RNA methyltransferase activity (GO:0008173)) ; IPRSCAN: Radical SAM enzymes (db=superfamily db_id=SSF102114 from=175 to=416 evalue=1.2e-11) ; IPRSCAN: (db=HMMPfam db_id=PF04055 from=192 to=358 evalue=3.0e-07 interpro_id=IPR007197 interpro_description=Radical SAM GO=Molecular Function: catalytic activity (GO:0003824), Molecular Function: iron-sulfur cluster binding (GO:0051536)) ; IPRSCAN: 23SrRNA_methyltr_N (db=HAMAP db_id=MF_01849 from=83 to=436 evalue=64.97 interpro_id=IPR004383 interpro_description=Ribosomal RNA large subunit methyltransferase RlmN; GO=Cellular Component: cytoplasm (GO:0005737), Biological Process: rRNA processing (GO:0006364), Molecular Function: RNA methyltransferase activity (GO:0008173)) ; IPRSCAN: seg (db=Seg db_id=seg from=20 to=36) ; GENE: 1205825..1207153 - ( gc_cont=0.567) ; B
COMPONENT-OF - TUKFG-816
COMPONENT-OF - GEN-EL279331
LEFT-END-POSITION - 1205825
PRODUCT - |GKFG-657-rRNA|
RIGHT-END-POSITION - 1207153
TRANSCRIPTION-DIRECTION - -
//
UNIQUE-ID - GKFG-535
TYPES - BC-2.2.6
COMMON-NAME - 50S
ACCESSION-1 - DORA20.02_00069
CENTISOME-POSITION - 73.65086    
COMMENT - [goid GO:0006412] [goid GO:0005840] [goid GO:0005622] [goid GO:0003735] [koid KO:K02939] DORA20.02_00069 50S ribosomal protein L9; K02939 large subunit ribosomal protein L9 (db=KEGG evalue=9.0e-38 bit_score=162.0 identity=53.0 coverage=95.45454545454545) (BLAST) ## BLAST: 50S ribosomal protein L9 n=3 Tax=Actinomyces RepID=E6KSY7_9ACTO (db=UNIREF evalue=7.0e-43 bit_score=179.0 identity=57.5 coverage=98.7012987012987) ; IPRSCAN: RIBOSOMAL_L9 (db=PatternScan db_id=PS00651 from=16 to=43 evalue=0.0 interpro_id=IPR020070 interpro_description=Ribosomal protein L9, N-terminal) ; IPRSCAN: 50S RIBOSOMAL PROTEIN L9 (db=HMMPanther db_id=PTHR21368 from=5 to=150 evalue=7.1e-39 interpro_id=IPR000244 interpro_description=Ribosomal protein L9 GO=Molecular Function: structural constituent of ribosome (GO:0003735), Cellular Component: intracellular (GO:0005622), Cellular Component: ribosome (GO:0005840), Biological Process: translation (GO:0006412)) ; IPRSCAN: 50S RIBOSOMAL PROTEIN L9 (db=HMMPanther db_id=PTHR21368:SF17 from=5 to=150 evalue=7.1e-39) ; IPRSCAN: L9: ribosomal protein L9 (db=HMMTigr db_id=TIGR00158 from=4 to=152 evalue=2.5e-33 interpro_id=IPR020594 interpro_description=Ribosomal protein L9, bacteria/chloroplast GO=Molecular Function: structural constituent of ribosome (GO:0003735), Cellular Component: intracellular (GO:0005622), Cellular Component: ribosome (GO:0005840), Biological Process: translation (GO:0006412)) ; IPRSCAN: (db=HMMPfam db_id=PF03948 from=66 to=150 evalue=8.6e-25 interpro_id=IPR020069 interpro_description=Ribosomal protein L9, C-terminal) ; IPRSCAN: Ribosomal protein L9 C-domain (db=superfamily db_id=SSF55653 from=59 to=153 evalue=7.2e-23 interpro_id=IPR020069 interpro_description=Ribosomal protein L9, C-terminal) ; IPRSCAN: no description (db=Gene3D db_id=G3DSA:3.10.430.100 from=63 to=153 evalue=1.7e-19 interpro_id=IPR020069 interpro_description=Ribosomal protein L9, C-terminal) ; IPRSCAN: (db=HMMPfam db_id=PF01281 from=5 to=50 evalue=1.8e-19 interpro_id=IPR020070 interpro_description=Ribosomal protein L9, N-terminal) ; IPRSCAN: L9 N-domain-like (db=superfamily db_id=SSF55658 from=4 to=58 evalue=1.2e-13 interpro_id=IPR009027 interpro_description=Ribosomal protein L9/RNase H1, N-terminal) ; IPRSCAN: no description (db=Gene3D db_id=G3DSA:3.40.5.10 from=4 to=62 evalue=1.8e-12 interpro_id=IPR020070 interpro_description=Ribosomal protein L9, N-terminal) ; IPRSCAN: Ribosomal_L9 (db=HAMAP db_id=MF_00503 from=4 to=152 evalue=23.498 interpro_id=IPR020594 interpro_description=Ribosomal protein L9, bacteria/chloroplast GO=Molecular Function: structural constituent of ribosome (GO:0003735), Cellular Component: intracellular (GO:0005622), Cellular Component: ribosome (GO:0005840), Biological Process: translation (GO:0006412)) ; GENE: 76728..77189 + ( gc_cont=0.526) ; C
COMPONENT-OF - TUKFG-37
COMPONENT-OF - GEN-EL279334
LEFT-END-POSITION - 76728
PRODUCT - |GKFG-535-rRNA|
RIGHT-END-POSITION - 77189
TRANSCRIPTION-DIRECTION - -
//
UNIQUE-ID - GKFG-534
TYPES - BC-2.2.6
COMMON-NAME - rpsR;
ACCESSION-1 - DORA20.02_00068
CENTISOME-POSITION - 73.40321    
COMMENT - [goid GO:0006412] [goid GO:0005840] [goid GO:0005622] [goid GO:0003735] [koid KO:K02963] DORA20.02_00068 rpsR; 30S ribosomal protein S18; K02963 small subunit ribosomal protein S18 (db=KEGG evalue=6.4e-27 bit_score=125.0 identity=79.0 coverage=97.53086419753086) (BLAST) ## BLAST: 30S ribosomal protein S18 n=4 Tax=Actinomyces RepID=A7BAU6_9ACTO (db=UNIREF evalue=6.3e-27 bit_score=125.0 identity=76.2 coverage=97.53086419753086) ; IPRSCAN: RIBOSOMAL_S18 (db=PatternScan db_id=PS00057 from=26 to=49 evalue=0.0 interpro_id=IPR018275 interpro_description=Ribosomal protein S18, conserved site GO=Molecular Function: structural constituent of ribosome (GO:0003735), Cellular Component: intracellular (GO:0005622), Cellular Component: ribosome (GO:0005840), Biological Process: translation (GO:0006412)) ; IPRSCAN: 30S RIBOSOMAL PROTEIN S18 (db=HMMPanther db_id=PTHR13479 from=12 to=80 evalue=3.6e-30 interpro_id=IPR001648 interpro_description=Ribosomal protein S18 GO=Molecular Function: structural constituent of ribosome (GO:0003735), Cellular Component: intracellular (GO:0005622), Cellular Component: ribosome (GO:0005840), Biological Process: translation (GO:0006412)) ; IPRSCAN: 30S RIBOSOMAL PROTEIN S18 (db=HMMPanther db_id=PTHR13479:SF16 from=12 to=80 evalue=3.6e-30) ; IPRSCAN: (db=HMMPfam db_id=PF01084 from=22 to=73 evalue=2.6e-25 interpro_id=IPR001648 interpro_description=Ribosomal protein S18 GO=Molecular Function: structural constituent of ribosome (GO:0003735), Cellular Component: intracellular (GO:0005622), Cellular Component: ribosome (GO:0005840), Biological Process: translation (GO:0006412)) ; IPRSCAN: Ribosomal protein S18 (db=superfamily db_id=SSF46911 from=1 to=78 evalue=1.3e-22 interpro_id=IPR001648 interpro_description=Ribosomal protein S18 GO=Molecular Function: structural constituent of ribosome (GO:0003735), Cellular Component: intracellular (GO:0005622), Cellular Component: ribosome (GO:0005840), Biological Process: translation (GO:0006412)) ; IPRSCAN: S18: ribosomal protein S18 (db=HMMTigr db_id=TIGR00165 from=9 to=78 evalue=2.8e-21 interpro_id=IPR001648 interpro_description=Ribosomal protein S18 GO=Molecular Function: structural constituent of ribosome (GO:0003735), Cellular Component: intracellular (GO:0005622), Cellular Component: ribosome (GO:0005840), Biological Process: translation (GO:0006412)) ; IPRSCAN: no description (db=Gene3D db_id=G3DSA:4.10.640.10 from=12 to=76 evalue=1.1e-20 interpro_id=IPR001648 interpro_description=Ribosomal protein S18 GO=Molecular Function: structural constituent of ribosome (GO:0003735), Cellular Component: intracellular (GO:0005622), Cellular Component: ribosome (GO:0005840), Biological Process: translation (GO:0006412)) ; IPRSCAN: Q40VK4_KINRA_Q40VK4; (db=BlastProDom db_id=PD002239 from=26 to=75 evalue=2.0e-19 interpro_id=IPR001648 interpro_description=Ribosomal protein S18 GO=Molecular Function: structural constituent of ribosome (GO:0003735), Cellular Component: intracellular (GO:0005622), Cellular Component: ribosome (GO:0005840), Biological Process: translation (GO:0006412)) ; IPRSCAN: RIBOSOMALS18 (db=FPrintScan db_id=PR00974 from=33 to=43 evalue=2.3e-17 interpro_id=IPR001648 interpro_description=Ribosomal protein S18 GO=Molecular Function: structural constituent of ribosome (GO:0003735), Cellular Component: intracellular (GO:0005622), Cellular Component: ribosome (GO:0005840), Biological Process: translation (GO:0006412)) ; IPRSCAN: RIBOSOMALS18 (db=FPrintScan db_id=PR00974 from=51 to=65 evalue=2.3e-17 interpro_id=IPR001648 interpro_description=Ribosomal protein S18 GO=Molecular Function: structural constituent of ribosome (GO:0003735), Cellular Component: intracellular (GO:0005622), Cellular Component: ribosome (GO:0005840), Biological Process: translation (GO:0006412)) ; IPRSCAN: RIBOSOMALS18 (db=FPrintScan db_id=PR00974 from=43 to=50 evalue=2.3e-17 interpro_id=IPR001648 interpro_description=Ribosomal protein S18 GO=Molecular Function: structural constituent of ribosome (GO:0003735), Cellular Component: intracellular (GO:0005622), Cellular Component: ribosome (GO:0005840), Biological Process: translation (GO:0006412)) ; IPRSCAN: RIBOSOMALS18 (db=FPrintScan db_id=PR00974 from=65 to=75 evalue=2.3e-17 interpro_id=IPR001648 interpro_description=Ribosomal protein S18 GO=Molecular Function: structural constituent of ribosome (GO:0003735), Cellular Component: intracellular (GO:0005622), Cellular Component: ribosome (GO:0005840), Biological Process: translation (GO:0006412)) ; IPRSCAN: Ribosomal_S18 (db=HAMAP db_id=MF_00270 from=3 to=78 evalue=19.886 interpro_id=IPR001648 interpro_description=Ribosomal protein S18 GO=Molecular Function: structural constituent of ribosome (GO:0003735), Cellular Component: intracellular (GO:0005622), Cellular Component: ribosome (GO:0005840), Biological Process: translation (GO:0006412)) ; GENE: 76470..76712 + ( gc_cont=0.502) ; C
COMPONENT-OF - TUKFG-37
COMPONENT-OF - GEN-EL279334
LEFT-END-POSITION - 76470
PRODUCT - |GKFG-534-rRNA|
RIGHT-END-POSITION - 76712
TRANSCRIPTION-DIRECTION - -
//
UNIQUE-ID - GKFG-532
TYPES - BC-2.2.6
COMMON-NAME - 30S
ACCESSION-1 - DORA20.02_00066
CENTISOME-POSITION - 72.51531    
COMMENT - [goid GO:0019843] [goid GO:0006412] [goid GO:0005840] [goid GO:0003735] [koid KO:K02990] DORA20.02_00066 30S ribosomal protein S6; K02990 small subunit ribosomal protein S6 (db=KEGG evalue=2.1e-29 bit_score=133.0 identity=64.9 coverage=97.89473684210527) (BLAST) ## BLAST: 30S ribosomal protein S6 n=7 Tax=Actinomyces RepID=C0W4W9_9ACTO (db=UNIREF evalue=1.2e-29 bit_score=134.0 identity=69.6 coverage=95.78947368421052) ; IPRSCAN: (db=HMMPfam db_id=PF01250 from=2 to=92 evalue=1.1e-28 interpro_id=IPR000529 interpro_description=Ribosomal protein S6 GO=Molecular Function: structural constituent of ribosome (GO:0003735), Cellular Component: ribosome (GO:0005840), Biological Process: translation (GO:0006412), Molecular Function: rRNA binding (GO:0019843)) ; IPRSCAN: Ribosomal protein S6 (db=superfamily db_id=SSF54995 from=1 to=94 evalue=6.0e-28 interpro_id=IPR000529 interpro_description=Ribosomal protein S6 GO=Molecular Function: structural constituent of ribosome (GO:0003735), Cellular Component: ribosome (GO:0005840), Biological Process: translation (GO:0006412), Molecular Function: rRNA binding (GO:0019843)) ; IPRSCAN: no description (db=Gene3D db_id=G3DSA:3.30.70.60 from=1 to=94 evalue=2.0e-27 interpro_id=IPR014717 interpro_description=Translation elongation factor EF1B/ribosomal protein S6) ; IPRSCAN: S6: ribosomal protein S6 (db=HMMTigr db_id=TIGR00166 from=1 to=94 evalue=2.9e-18 interpro_id=IPR000529 interpro_description=Ribosomal protein S6 GO=Molecular Function: structural constituent of ribosome (GO:0003735), Cellular Component: ribosome (GO:0005840), Biological Process: translation (GO:0006412), Molecular Function: rRNA binding (GO:0019843)) ; IPRSCAN: Ribosomal_S6 (db=HAMAP db_id=MF_00360 from=1 to=94 evalue=17.602 interpro_id=IPR020814 interpro_description=Ribosomal protein S6, plastid/chloroplast GO=Molecular Function: structural constituent of ribosome (GO:0003735), Cellular Component: ribosome (GO:0005840), Biological Process: translation (GO:0006412), Molecular Function: rRNA binding (GO:0019843)) ; GENE: 75545..75829 + ( gc_cont=0.505) ; C
COMPONENT-OF - TUKFG-37
COMPONENT-OF - GEN-EL279334
LEFT-END-POSITION - 75545
PRODUCT - |GKFG-532-rRNA|
RIGHT-END-POSITION - 75829
TRANSCRIPTION-DIRECTION - -
//
UNIQUE-ID - GKFG-463
TYPES - BC-2.2.6
COMMON-NAME - rpmJ;
ACCESSION-1 - DORA20.03_00093
CENTISOME-POSITION - 19.458084    
COMMENT - [goid GO:0006412] [goid GO:0005840] [goid GO:0005622] [goid GO:0003735] [koid KO:K02919] DORA20.03_00093 rpmJ; 50S ribosomal protein L36; K02919 large subunit ribosomal protein L36 (db=KEGG evalue=9.4e-13 bit_score=77.0 identity=89.2 coverage=94.73684210526315) (BLAST) ## BLAST: 50S ribosomal protein L36 n=82 Tax=Actinomycetales RepID=RL36_PROAC (db=UNIREF evalue=1.2e-12 bit_score=77.0 identity=89.2 coverage=94.73684210526315) ; IPRSCAN: RIBOSOMAL_L36 (db=PatternScan db_id=PS00828 from=11 to=36 evalue=0.0 interpro_id=IPR000473 interpro_description=Ribosomal protein L36 GO=Molecular Function: structural constituent of ribosome (GO:0003735), Cellular Component: intracellular (GO:0005622), Cellular Component: ribosome (GO:0005840), Biological Process: translation (GO:0006412)) ; IPRSCAN: (db=HMMPfam db_id=PF00444 from=1 to=37 evalue=1.9e-21 interpro_id=IPR000473 interpro_description=Ribosomal protein L36 GO=Molecular Function: structural constituent of ribosome (GO:0003735), Cellular Component: intracellular (GO:0005622), Cellular Component: ribosome (GO:0005840), Biological Process: translation (GO:0006412)) ; IPRSCAN: FAMILY NOT NAMED (db=HMMPanther db_id=PTHR18804 from=1 to=37 evalue=1.1e-19 interpro_id=IPR000473 interpro_description=Ribosomal protein L36 GO=Molecular Function: structural constituent of ribosome (GO:0003735), Cellular Component: intracellular (GO:0005622), Cellular Component: ribosome (GO:0005840), Biological Process: translation (GO:0006412)) ; IPRSCAN: rpmJ_bact: ribosomal protein L36 (db=HMMTigr db_id=TIGR01022 from=1 to=37 evalue=1.1e-18 interpro_id=IPR000473 interpro_description=Ribosomal protein L36 GO=Molecular Function: structural constituent of ribosome (GO:0003735), Cellular Component: intracellular (GO:0005622), Cellular Component: ribosome (GO:0005840), Biological Process: translation (GO:0006412)) ; IPRSCAN: Ribosomal protein L36 (db=superfamily db_id=SSF57840 from=1 to=37 evalue=1.1e-15 interpro_id=IPR000473 interpro_description=Ribosomal protein L36 GO=Molecular Function: structural constituent of ribosome (GO:0003735), Cellular Component: intracellular (GO:0005622), Cellular Component: ribosome (GO:0005840), Biological Process: translation (GO:0006412)) ; IPRSCAN: RL36_PROAC_Q6A6Q7; (db=BlastProDom db_id=PD002101 from=9 to=37 evalue=3.0e-08) ; IPRSCAN: Ribosomal_L36 (db=HAMAP db_id=MF_00251 from=1 to=37 evalue=17.599 interpro_id=IPR000473 interpro_description=Ribosomal protein L36 GO=Molecular Function: structural constituent of ribosome (GO:0003735), Cellular Component: intracellular (GO:0005622), Cellular Component: ribosome (GO:0005840), Biological Process: translation (GO:0006412)) ; GENE: 102598..102711 - ( gc_cont=0.465) ; C
COMPONENT-OF - TUKFG-97
COMPONENT-OF - GEN-EL279335
LEFT-END-POSITION - 102598
PRODUCT - |GKFG-463-rRNA|
RIGHT-END-POSITION - 102711
TRANSCRIPTION-DIRECTION - -
//
UNIQUE-ID - GKFG-462
TYPES - BC-2.2.6
COMMON-NAME - rpsM;
ACCESSION-1 - DORA20.03_00092
CENTISOME-POSITION - 19.36212    
COMMENT - [goid GO:0003676] [goid GO:0006412] [goid GO:0005840] [goid GO:0005622] [goid GO:0003735] [goid GO:0003723] [koid KO:K02952] DORA20.03_00092 rpsM; 30S ribosomal protein S13; K02952 small subunit ribosomal protein S13 (db=KEGG evalue=0.0 bit_score=208.0 identity=82.0 coverage=96.03174603174604) (BLAST) ## BLAST: 30S ribosomal protein S13 n=5 Tax=Actinomyces RepID=A7B9L9_9ACTO (db=UNIREF evalue=0.0 bit_score=215.0 identity=86.1 coverage=96.03174603174604) ; IPRSCAN: RIBOSOMAL_S13_1 (db=PatternScan db_id=PS00646 from=89 to=102 evalue=0.0 interpro_id=IPR018269 interpro_description=Ribosomal protein S13, conserved site GO=Molecular Function: RNA binding (GO:0003723), Molecular Function: structural constituent of ribosome (GO:0003735), Cellular Component: intracellular (GO:0005622), Cellular Component: ribosome (GO:0005840), Biological Process: translation (GO:0006412)) ; IPRSCAN: bact_S13: 30S ribosomal protein S13 (db=HMMTigr db_id=TIGR03631 from=4 to=116 evalue=1.5e-74 interpro_id=IPR019980 interpro_description=Ribosomal protein S13, bacterial-type GO=Molecular Function: RNA binding (GO:0003723), Molecular Function: structural constituent of ribosome (GO:0003735), Cellular Component: intracellular (GO:0005622), Cellular Component: ribosome (GO:0005840), Biological Process: translation (GO:0006412)) ; IPRSCAN: 30S RIBOSOMAL PROTEIN S13 (db=HMMPanther db_id=PTHR10871:SF1 from=1 to=123 evalue=1.9e-55) ; IPRSCAN: 30S/40S RIBOSOMAL PROTEIN (db=HMMPanther db_id=PTHR10871 from=1 to=123 evalue=1.9e-55 interpro_id=IPR001892 interpro_description=Ribosomal protein S13 GO=Molecular Function: RNA binding (GO:0003723), Molecular Function: structural constituent of ribosome (GO:0003735), Cellular Component: intracellular (GO:0005622), Cellular Component: ribosome (GO:0005840), Biological Process: translation (GO:0006412)) ; IPRSCAN: Ribosomal protein, S13p/S13a/S18e/organellar S13 types (db=HMMPIR db_id=PIRSF002134 from=1 to=125 evalue=4.5e-52 interpro_id=IPR001892 interpro_description=Ribosomal protein S13 GO=Molecular Function: RNA binding (GO:0003723), Molecular Function: structural constituent of ribosome (GO:0003735), Cellular Component: intracellular (GO:0005622), Cellular Component: ribosome (GO:0005840), Biological Process: translation (GO:0006412)) ; IPRSCAN: S13-like H2TH domain (db=superfamily db_id=SSF46946 from=3 to=122 evalue=1.0e-42 interpro_id=IPR010979 interpro_description=Ribosomal protein S13-like, H2TH GO=Molecular Function: nucleic acid binding (GO:0003676)) ; IPRSCAN: (db=HMMPfam db_id=PF00416 from=4 to=110 evalue=3.7e-35 interpro_id=IPR001892 interpro_description=Ribosomal protein S13 GO=Molecular Function: RNA binding (GO:0003723), Molecular Function: structural constituent of ribosome (GO:0003735), Cellular Component: intracellular (GO:0005622), Cellular Component: ribosome (GO:0005840), Biological Process: translation (GO:0006412)) ; IPRSCAN: no description (db=Gene3D db_id=G3DSA:1.10.8.50 from=2 to=73 evalue=2.4e-22) ; IPRSCAN: no description (db=Gene3D db_id=G3DSA:4.10.910.10 from=74 to=123 evalue=4.5e-17) ; IPRSCAN: RIBOSOMAL_S13_2 (db=ProfileScan db_id=PS50159 from=5 to=113 evalue=38.291 interpro_id=IPR001892 interpro_description=Ribosomal protein S13 GO=Molecular Function: RNA binding (GO:0003723), Molecular Function: structural constituent of ribosome (GO:0003735), Cellular Component: intracellular (GO:0005622), Cellular Component: ribosome (GO:0005840), Biological Process: translation (GO:0006412)) ; GENE: 102092..102469 - ( gc_cont=0.526) ; C
COMPONENT-OF - TUKFG-97
COMPONENT-OF - GEN-EL279335
LEFT-END-POSITION - 102092
PRODUCT - |GKFG-462-rRNA|
RIGHT-END-POSITION - 102469
TRANSCRIPTION-DIRECTION - -
//
UNIQUE-ID - GKFG-461
TYPES - BC-2.2.6
COMMON-NAME - 30S
ACCESSION-1 - DORA20.03_00091
CENTISOME-POSITION - 19.277912    
COMMENT - [goid GO:0006412] [goid GO:0005840] [goid GO:0005622] [goid GO:0003735] [koid KO:K02948] DORA20.03_00091 30S ribosomal protein S11; K02948 small subunit ribosomal protein S11 (db=KEGG evalue=0.0 bit_score=224.0 identity=87.9 coverage=92.4812030075188) (BLAST) ## BLAST: 30S ribosomal protein S11 n=3 Tax=Actinomycetales RepID=RS11_KINRD (db=UNIREF evalue=0.0 bit_score=223.0 identity=87.2 coverage=93.23308270676691) ; IPRSCAN: RIBOSOMAL_S11 (db=PatternScan db_id=PS00054 from=100 to=122 evalue=0.0 interpro_id=IPR018102 interpro_description=Ribosomal S11, conserved site) ; IPRSCAN: bact_S11: 30S ribosomal protein S11 (db=HMMTigr db_id=TIGR03632 from=13 to=129 evalue=3.1e-83 interpro_id=IPR019981 interpro_description=Ribosomal protein S11, bacterial-type GO=Molecular Function: structural constituent of ribosome (GO:0003735), Cellular Component: intracellular (GO:0005622), Cellular Component: ribosome (GO:0005840), Biological Process: translation (GO:0006412)) ; IPRSCAN: 40S RIBOSOMAL PROTEIN S14/30S RIBOSOMAL PROTEIN S11 (db=HMMPanther db_id=PTHR11759 from=12 to=132 evalue=3.2e-74 interpro_id=IPR001971 interpro_description=Ribosomal protein S11 GO=Molecular Function: structural constituent of ribosome (GO:0003735), Cellular Component: intracellular (GO:0005622), Cellular Component: ribosome (GO:0005840), Biological Process: translation (GO:0006412)) ; IPRSCAN: 30S RIBOSOMAL PROTEIN S11 (db=HMMPanther db_id=PTHR11759:SF3 from=12 to=132 evalue=3.2e-74) ; IPRSCAN: Ribosomal protein, S11p/S11a/S14e/organellar S11 types (db=HMMPIR db_id=PIRSF002131 from=1 to=132 evalue=3.5e-73 interpro_id=IPR001971 interpro_description=Ribosomal protein S11 GO=Molecular Function: structural constituent of ribosome (GO:0003735), Cellular Component: intracellular (GO:0005622), Cellular Component: ribosome (GO:0005840), Biological Process: translation (GO:0006412)) ; IPRSCAN: no description (db=Gene3D db_id=G3DSA:3.30.420.80 from=6 to=131 evalue=7.7e-49 interpro_id=IPR001971 interpro_description=Ribosomal protein S11 GO=Molecular Function: structural constituent of ribosome (GO:0003735), Cellular Component: intracellular (GO:0005622), Cellular Component: ribosome (GO:0005840), Biological Process: translation (GO:0006412)) ; IPRSCAN: (db=HMMPfam db_id=PF00411 from=22 to=131 evalue=6.0e-48 interpro_id=IPR001971 interpro_description=Ribosomal protein S11 GO=Molecular Function: structural constituent of ribosome (GO:0003735), Cellular Component: intracellular (GO:0005622), Cellular Component: ribosome (GO:0005840), Biological Process: translation (GO:0006412)) ; IPRSCAN: Translational machinery components (db=superfamily db_id=SSF53137 from=16 to=132 evalue=1.1e-44) ; IPRSCAN: seg (db=Seg db_id=seg from=65 to=79) ; GENE: 101648..102046 - ( gc_cont=0.549) ; C
COMPONENT-OF - TUKFG-97
COMPONENT-OF - GEN-EL279335
LEFT-END-POSITION - 101648
PRODUCT - |GKFG-461-rRNA|
RIGHT-END-POSITION - 102046
TRANSCRIPTION-DIRECTION - -
//
UNIQUE-ID - GKFG-458
TYPES - BC-2.2.6
COMMON-NAME - 50S
ACCESSION-1 - DORA20.03_00089
CENTISOME-POSITION - 18.936535    
COMMENT - [goid GO:0006412] [goid GO:0005840] [goid GO:0005622] [goid GO:0003735] [koid KO:K02879] DORA20.03_00089 50S ribosomal protein L17; K02879 large subunit ribosomal protein L17 (db=KEGG evalue=1.7e-41 bit_score=174.0 identity=50.5 coverage=96.37305699481865) (BLAST) ## BLAST: 50S ribosomal protein L17 n=1 Tax=Actinomyces sp. oral taxon 178 str. F0338 RepID=E8JHD3_9ACTO (db=UNIREF evalue=2.8e-45 bit_score=188.0 identity=50.0 coverage=92.74611398963731) ; IPRSCAN: RIBOSOMAL_L17 (db=PatternScan db_id=PS01167 from=34 to=56 evalue=0.0 interpro_id=IPR000456 interpro_description=Ribosomal protein L17 GO=Molecular Function: structural constituent of ribosome (GO:0003735), Cellular Component: intracellular (GO:0005622), Cellular Component: ribosome (GO:0005840), Biological Process: translation (GO:0006412)) ; IPRSCAN: RIBOSOMAL PROTEIN L17 (db=HMMPanther db_id=PTHR14413 from=1 to=176 evalue=4.2e-37 interpro_id=IPR000456 interpro_description=Ribosomal protein L17 GO=Molecular Function: structural constituent of ribosome (GO:0003735), Cellular Component: intracellular (GO:0005622), Cellular Component: ribosome (GO:0005840), Biological Process: translation (GO:0006412)) ; IPRSCAN: no description (db=Gene3D db_id=G3DSA:3.90.1030.10 from=1 to=126 evalue=1.0e-30 interpro_id=IPR000456 interpro_description=Ribosomal protein L17 GO=Molecular Function: structural constituent of ribosome (GO:0003735), Cellular Component: intracellular (GO:0005622), Cellular Component: ribosome (GO:0005840), Biological Process: translation (GO:0006412)) ; IPRSCAN: Prokaryotic ribosomal protein L17 (db=superfamily db_id=SSF64263 from=14 to=126 evalue=2.6e-29 interpro_id=IPR000456 interpro_description=Ribosomal protein L17 GO=Molecular Function: structural constituent of ribosome (GO:0003735), Cellular Component: intracellular (GO:0005622), Cellular Component: ribosome (GO:0005840), Biological Process: translation (GO:0006412)) ; IPRSCAN: (db=HMMPfam db_id=PF01196 from=21 to=125 evalue=1.7e-28 interpro_id=IPR000456 interpro_description=Ribosomal protein L17 GO=Molecular Function: structural constituent of ribosome (GO:0003735), Cellular Component: intracellular (GO:0005622), Cellular Component: ribosome (GO:0005840), Biological Process: translation (GO:0006412)) ; IPRSCAN: L17: ribosomal protein L17 (db=HMMTigr db_id=TIGR00059 from=6 to=126 evalue=3.0e-25 interpro_id=IPR000456 interpro_description=Ribosomal protein L17 GO=Molecular Function: structural constituent of ribosome (GO:0003735), Cellular Component: intracellular (GO:0005622), Cellular Component: ribosome (GO:0005840), Biological Process: translation (GO:0006412)) ; IPRSCAN: seg (db=Seg db_id=seg from=149 to=192) ; GENE: 99848..100426 - ( gc_cont=0.544) ; C
COMPONENT-OF - TUKFG-96
COMPONENT-OF - GEN-EL279335
LEFT-END-POSITION - 99848
PRODUCT - |GKFG-458-rRNA|
RIGHT-END-POSITION - 100426
TRANSCRIPTION-DIRECTION - -
//
UNIQUE-ID - GKFG-449
TYPES - BC-2.2.6
COMMON-NAME - rplM;
ACCESSION-1 - DORA20.03_00080
CENTISOME-POSITION - 17.000362    
COMMENT - [goid GO:0006412] [goid GO:0005840] [goid GO:0003735] [koid KO:K02871] DORA20.03_00080 rplM; 50S ribosomal protein L13; K02871 large subunit ribosomal protein L13 (db=KEGG evalue=0.0 bit_score=190.0 identity=62.9 coverage=92.40506329113924) (BLAST) ## BLAST: 50S ribosomal protein L13 n=1 Tax=Beutenbergia cavernae DSM 12333 RepID=RL13_BEUC1 (db=UNIREF evalue=0.0 bit_score=189.0 identity=62.9 coverage=92.40506329113924) ; IPRSCAN: RIBOSOMAL_L13 (db=PatternScan db_id=PS00783 from=115 to=137 evalue=0.0 interpro_id=IPR023563 interpro_description=Ribosomal protein L13, conserved site GO=Molecular Function: structural constituent of ribosome (GO:0003735), Cellular Component: ribosome (GO:0005840), Biological Process: translation (GO:0006412)) ; IPRSCAN: rplM_bact: ribosomal protein L13 (db=HMMTigr db_id=TIGR01066 from=3 to=152 evalue=1.8e-70 interpro_id=IPR005823 interpro_description=Ribosomal protein L13, bacterial-type GO=Molecular Function: structural constituent of ribosome (GO:0003735), Cellular Component: ribosome (GO:0005840), Biological Process: translation (GO:0006412)) ; IPRSCAN: Ribosomal protein L13 (db=superfamily db_id=SSF52161 from=16 to=152 evalue=7.1e-46 interpro_id=IPR023564 interpro_description=Ribosomal protein L13 domain GO=Molecular Function: structural constituent of ribosome (GO:0003735), Cellular Component: ribosome (GO:0005840), Biological Process: translation (GO:0006412)) ; IPRSCAN: RIBOSOMAL PROTEIN L13 (db=HMMPanther db_id=PTHR11545 from=10 to=157 evalue=2.3e-43 interpro_id=IPR005822 interpro_description=Ribosomal protein L13 GO=Molecular Function: structural constituent of ribosome (GO:0003735), Cellular Component: ribosome (GO:0005840), Biological Process: translation (GO:0006412)) ; IPRSCAN: 50S RIBOSOMAL PROTEIN L13 (db=HMMPanther db_id=PTHR11545:SF2 from=10 to=157 evalue=2.3e-43) ; IPRSCAN: (db=HMMPfam db_id=PF00572 from=16 to=151 evalue=2.8e-43 interpro_id=IPR005822 interpro_description=Ribosomal protein L13 GO=Molecular Function: structural constituent of ribosome (GO:0003735), Cellular Component: ribosome (GO:0005840), Biological Process: translation (GO:0006412)) ; IPRSCAN: Ribosomal protein, L13p/L13Aa/L16e/organellar L13 types (db=HMMPIR db_id=PIRSF002181 from=1 to=157 evalue=1.3e-40 interpro_id=IPR005822 interpro_description=Ribosomal protein L13 GO=Molecular Function: structural constituent of ribosome (GO:0003735), Cellular Component: ribosome (GO:0005840), Biological Process: translation (GO:0006412)) ; IPRSCAN: no description (db=Gene3D db_id=G3DSA:3.90.1180.10 from=16 to=148 evalue=2.3e-39 interpro_id=IPR023564 interpro_description=Ribosomal protein L13 domain GO=Molecular Function: structural constituent of ribosome (GO:0003735), Cellular Component: ribosome (GO:0005840), Biological Process: translation (GO:0006412)) ; IPRSCAN: seg (db=Seg db_id=seg from=39 to=53) ; GENE: 89639..90112 - ( gc_cont=0.589) ; C
COMPONENT-OF - TUKFG-92
COMPONENT-OF - GEN-EL279335
LEFT-END-POSITION - 89639
PRODUCT - |GKFG-449-rRNA|
RIGHT-END-POSITION - 90112
TRANSCRIPTION-DIRECTION - -
//
UNIQUE-ID - GKFG-447
TYPES - BC-2.2.6
COMMON-NAME - 30S
ACCESSION-1 - DORA20.03_00079
CENTISOME-POSITION - 16.901932    
COMMENT - [goid GO:0006412] [goid GO:0005840] [goid GO:0005622] [goid GO:0003735] [koid KO:K02996] DORA20.03_00079 30S ribosomal protein S9; K02996 small subunit ribosomal protein S9 (db=KEGG evalue=0.0 bit_score=261.0 identity=77.3 coverage=97.5609756097561) (BLAST) ## BLAST: 30S ribosomal protein S9 n=1 Tax=Actinomyces coleocanis DSM 15436 RepID=C0VZ41_9ACTO (db=UNIREF evalue=0.0 bit_score=267.0 identity=79.8 coverage=98.78048780487805) ; IPRSCAN: RIBOSOMAL_S9 (db=PatternScan db_id=PS00360 from=101 to=119 evalue=0.0 interpro_id=IPR020574 interpro_description=Ribosomal protein S9, conserved site GO=Molecular Function: structural constituent of ribosome (GO:0003735), Cellular Component: intracellular (GO:0005622), Cellular Component: ribosome (GO:0005840), Biological Process: translation (GO:0006412)) ; IPRSCAN: (db=HMMPfam db_id=PF00380 from=42 to=163 evalue=4.0e-45 interpro_id=IPR000754 interpro_description=Ribosomal protein S9 GO=Molecular Function: structural constituent of ribosome (GO:0003735), Cellular Component: intracellular (GO:0005622), Cellular Component: ribosome (GO:0005840), Biological Process: translation (GO:0006412)) ; IPRSCAN: Ribosomal protein S5 domain 2-like (db=superfamily db_id=SSF54211 from=36 to=163 evalue=4.2e-45 interpro_id=IPR020568 interpro_description=Ribosomal protein S5 domain 2-type fold) ; IPRSCAN: no description (db=Gene3D db_id=G3DSA:3.30.230.10 from=35 to=163 evalue=4.8e-43 interpro_id=IPR014721 interpro_description=Ribosomal protein S5 domain 2-type fold, subgroup) ; IPRSCAN: RIBOSOMAL PROTEIN S9 (db=HMMPanther db_id=PTHR21569 from=34 to=163 evalue=3.4e-36 interpro_id=IPR000754 interpro_description=Ribosomal protein S9 GO=Molecular Function: structural constituent of ribosome (GO:0003735), Cellular Component: intracellular (GO:0005622), Cellular Component: ribosome (GO:0005840), Biological Process: translation (GO:0006412)) ; IPRSCAN: seg (db=Seg db_id=seg from=4 to=14) ; IPRSCAN: seg (db=Seg db_id=seg from=17 to=33) ; GENE: 89120..89611 - ( gc_cont=0.593) ; C
COMPONENT-OF - TUKFG-92
COMPONENT-OF - GEN-EL279335
LEFT-END-POSITION - 89120
PRODUCT - |GKFG-447-rRNA|
RIGHT-END-POSITION - 89611
TRANSCRIPTION-DIRECTION - -
//
UNIQUE-ID - GKFG-369
TYPES - BC-2.2.6
COMMON-NAME - bcv:Bcav_3160
ACCESSION-1 - DORA20.03_00430
CENTISOME-POSITION - 90.251045    
COMMENT - [goid GO:0005840] [goid GO:0005622] [goid GO:0015934] [goid GO:0006412] [goid GO:0003735] [goid GO:0003723] [koid KO:K02863] DORA20.03_00430 bcv:Bcav_3160 50S ribosomal protein L1; K02863 large subunit ribosomal protein L1 (db=KEGG) (RBH) ## RBH: UniRef90_A7BC08 50S ribosomal protein L1 n=4 Tax=Actinomyces RepID=A7BC08_9ACTO (db=UNIREF) ; RBH: UniRef90_A7BC08 50S ribosomal protein L1 n=4 Tax=Actinomyces RepID=A7BC08_9ACTO (db=UNIREF) ; BLAST: 50S ribosomal protein L1; K02863 large subunit ribosomal protein L1 (db=KEGG evalue=0.0 bit_score=337.0 identity=70.3 coverage=93.62549800796812) ; BLAST: 50S ribosomal protein L1 n=4 Tax=Actinomyces RepID=A7BC08_9ACTO (db=UNIREF evalue=0.0 bit_score=341.0 identity=72.8 coverage=92.03187250996015) ; IPRSCAN: RIBOSOMAL_L1 (db=PatternScan db_id=PS01199 from=133 to=151 evalue=0.0 interpro_id=IPR023673 interpro_description=Ribosomal protein L1, conserved site) ; IPRSCAN: rplA_bact: ribosomal protein L1 (db=HMMTigr db_id=TIGR01169 from=15 to=241 evalue=1.9e-144 interpro_id=IPR005878 interpro_description=Ribosomal protein L1, bacterial-type GO=Molecular Function: RNA binding (GO:0003723), Molecular Function: structural constituent of ribosome (GO:0003735), Biological Process: translation (GO:0006412), Cellular Component: large ribosomal subunit (GO:0015934)) ; IPRSCAN: Ribosomal protein, L1p/L1a/L10e/organellar L1 types (db=HMMPIR db_id=PIRSF002155 from=13 to=239 evalue=1.5e-95 interpro_id=IPR002143 interpro_description=Ribosomal protein L1 GO=Molecular Function: RNA binding (GO:0003723), Molecular Function: structural constituent of ribosome (GO:0003735), Biological Process: translation (GO:0006412), Cellular Component: large ribosomal subunit (GO:0015934)) ; IPRSCAN: 50S RIBOSOMAL PROTEIN L1P (db=HMMPanther db_id=PTHR23105:SF5 from=33 to=237 evalue=1.8e-88) ; IPRSCAN: RIBOSOMAL PROTEIN L7AE FAMILY MEMBER (db=HMMPanther db_id=PTHR23105 from=33 to=237 evalue=1.8e-88) ; IPRSCAN: Ribosomal protein L1 (db=superfamily db_id=SSF56808 from=18 to=240 evalue=7.6e-78 interpro_id=IPR023674 interpro_description=Ribosomal protein L1, superfamily GO=Molecular Function: RNA binding (GO:0003723), Molecular Function: structural constituent of ribosome (GO:0003735), Biological Process: translation (GO:0006412), Cellular Component: large ribosomal subunit (GO:0015934)) ; IPRSCAN: (db=HMMPfam db_id=PF00687 from=28 to=233 evalue=9.4e-78 interpro_id=IPR002143 interpro_description=Ribosomal protein L1 GO=Molecular Function: RNA binding (GO:0003723), Molecular Function: structural constituent of ribosome (GO:0003735), Biological Process: translation (GO:0006412), Cellular Component: large ribosomal subunit (GO:0015934)) ; IPRSCAN: no description (db=Gene3D db_id=G3DSA:3.30.190.20 from=14 to=240 evalue=2.2e-43 interpro_id=IPR016094 interpro_description=Ribosomal protein L1, 2-layer alpha/beta-sandwich GO=Molecular Function: structural constituent of ribosome (GO:0003735), Cellular Component: intracellular (GO:0005622), Cellular Component: ribosome (GO:0005840), Biological Process: translation (GO:0006412)) ; IPRSCAN: seg (db=Seg db_id=seg from=95 to=112) ; IPRSCAN: seg (db=Seg db_id=seg from=133 to=150) ; GENE: 475873..476625 + ( gc_cont=0.539) ; B
COMPONENT-OF - TUKFG-256
COMPONENT-OF - GEN-EL279335
LEFT-END-POSITION - 475873
PRODUCT - |GKFG-369-rRNA|
RIGHT-END-POSITION - 476625
TRANSCRIPTION-DIRECTION - -
//
UNIQUE-ID - GKFG-367
TYPES - BC-2.2.6
COMMON-NAME - rplK;
ACCESSION-1 - DORA20.03_00429
CENTISOME-POSITION - 90.160385    
COMMENT - [goid GO:0006412] [goid GO:0005840] [goid GO:0003735] [koid KO:K02867] DORA20.03_00429 rplK; 50S ribosomal protein L11; K02867 large subunit ribosomal protein L11 (db=KEGG evalue=0.0 bit_score=231.0 identity=80.9 coverage=96.55172413793103) (BLAST) ## BLAST: 50S ribosomal protein L11 n=1 Tax=Kocuria rhizophila DC2201 RepID=RL11_KOCRD (db=UNIREF evalue=0.0 bit_score=230.0 identity=78.9 coverage=97.24137931034483) ; IPRSCAN: RIBOSOMAL_L11 (db=PatternScan db_id=PS00359 from=129 to=144 evalue=0.0 interpro_id=IPR020785 interpro_description=Ribosomal protein L11, conserved site GO=Molecular Function: structural constituent of ribosome (GO:0003735), Cellular Component: ribosome (GO:0005840), Biological Process: translation (GO:0006412)) ; IPRSCAN: L11_bact: ribosomal protein L11 (db=HMMTigr db_id=TIGR01632 from=6 to=144 evalue=5.5e-88 interpro_id=IPR006519 interpro_description=Ribosomal protein L11, bacterial-type GO=Molecular Function: structural constituent of ribosome (GO:0003735), Cellular Component: ribosome (GO:0005840), Biological Process: translation (GO:0006412)) ; IPRSCAN: no description (db=HMMSmart db_id=SM00649 from=12 to=143 evalue=3.9e-79 interpro_id=IPR000911 interpro_description=Ribosomal protein L11 GO=Molecular Function: structural constituent of ribosome (GO:0003735), Cellular Component: ribosome (GO:0005840), Biological Process: translation (GO:0006412)) ; IPRSCAN: 60S RIBOSOMAL PROTEIN L12 (db=HMMPanther db_id=PTHR11661 from=1 to=144 evalue=2.8e-55 interpro_id=IPR000911 interpro_description=Ribosomal protein L11 GO=Molecular Function: structural constituent of ribosome (GO:0003735), Cellular Component: ribosome (GO:0005840), Biological Process: translation (GO:0006412)) ; IPRSCAN: Ribosomal L11/L12e N-terminal domain (db=superfamily db_id=SSF54747 from=1 to=87 evalue=3.2e-29 interpro_id=IPR020784 interpro_description=Ribosomal protein L11, N-terminal) ; IPRSCAN: (db=HMMPfam db_id=PF00298 from=74 to=142 evalue=3.7e-29 interpro_id=IPR020783 interpro_description=Ribosomal protein L11, C-terminal GO=Molecular Function: structural constituent of ribosome (GO:0003735), Cellular Component: ribosome (GO:0005840), Biological Process: translation (GO:0006412)) ; IPRSCAN: (db=HMMPfam db_id=PF03946 from=12 to=69 evalue=7.7e-28 interpro_id=IPR020784 interpro_description=Ribosomal protein L11, N-terminal) ; IPRSCAN: Ribosomal protein L11, C-terminal domain (db=superfamily db_id=SSF46906 from=70 to=143 evalue=5.5e-27 interpro_id=IPR020783 interpro_description=Ribosomal protein L11, C-terminal GO=Molecular Function: structural constituent of ribosome (GO:0003735), Cellular Component: ribosome (GO:0005840), Biological Process: translation (GO:0006412)) ; IPRSCAN: no description (db=Gene3D db_id=G3DSA:3.30.1550.10 from=5 to=74 evalue=4.5e-24 interpro_id=IPR020784 interpro_description=Ribosomal protein L11, N-terminal) ; IPRSCAN: no description (db=Gene3D db_id=G3DSA:1.10.10.250 from=74 to=143 evalue=1.5e-23 interpro_id=IPR020783 interpro_description=Ribosomal protein L11, C-terminal GO=Molecular Function: structural constituent of ribosome (GO:0003735), Cellular Component: ribosome (GO:0005840), Biological Process: translation (GO:0006412)) ; IPRSCAN: RL11_TROW8_Q83HA9; (db=BlastProDom db_id=PD001367 from=39 to=76 evalue=2.0e-13) ; IPRSCAN: seg (db=Seg db_id=seg from=115 to=132) ; IPRSCAN: seg (db=Seg db_id=seg from=18 to=30) ; GENE: 475395..475829 + ( gc_cont=0.536) ; C
COMPONENT-OF - TUKFG-256
COMPONENT-OF - GEN-EL279335
LEFT-END-POSITION - 475395
PRODUCT - |GKFG-367-rRNA|
RIGHT-END-POSITION - 475829
TRANSCRIPTION-DIRECTION - -
//
UNIQUE-ID - GKFG-262
TYPES - BC-2.2.6
COMMON-NAME - amd:AMED_4371
ACCESSION-1 - DORA20.03_00334
CENTISOME-POSITION - 66.63272    
COMMENT - [koid KO:K09136] DORA20.03_00334 amd:AMED_4371 hypothetical protein; K09136 ribosomal protein S12 methylthiotransferase (db=KEGG) (RBH) ## RBH: UniRef90_E0QT59 SagD family bacteriocin biosynthesis docking scaffold n=5 Tax=Mobiluncus mulieris RepID=E0QT59_9ACTO (db=UNIREF) ; RBH: UniRef90_E0QT59 SagD family bacteriocin biosynthesis docking scaffold n=5 Tax=Mobiluncus mulieris RepID=E0QT59_9ACTO (db=UNIREF) ; BLAST: hypothetical protein; K09136 ribosomal protein S12 methylthiotransferase (db=KEGG evalue=0.0 bit_score=310.0 identity=33.9 coverage=74.76255088195387) ; BLAST: SagD family bacteriocin biosynthesis docking scaffold n=5 Tax=Mobiluncus mulieris RepID=E0QT59_9ACTO (db=UNIREF evalue=0.0 bit_score=902.0 identity=59.1 coverage=99.72862957937585) ; IPRSCAN: docking_ocin: bacteriocin biosynthesis d (db=HMMTigr db_id=TIGR03604 from=345 to=734 evalue=3.5e-69) ; IPRSCAN: (db=HMMPfam db_id=PF02624 from=346 to=692 evalue=8.4e-53 interpro_id=IPR003776 interpro_description=YcaO-like) ; GENE: 351339..353549 - ( gc_cont=0.490) ; B
COMPONENT-OF - TUKFG-201
COMPONENT-OF - GEN-EL279335
LEFT-END-POSITION - 351339
PRODUCT - |GKFG-262-rRNA|
RIGHT-END-POSITION - 353549
TRANSCRIPTION-DIRECTION - -
//
UNIQUE-ID - GKFG-145
TYPES - BC-2.2.6
COMMON-NAME - 50S
ACCESSION-1 - DORA20.03_00229
CENTISOME-POSITION - 44.202953    
COMMENT - [goid GO:0042254] [goid GO:0006412] [goid GO:0005840] [goid GO:0005622] [goid GO:0003735] [koid KO:K02864] DORA20.03_00229 50S ribosomal protein L10; K02864 large subunit ribosomal protein L10 (db=KEGG evalue=0.0 bit_score=205.0 identity=60.1 coverage=98.85057471264368) (BLAST) ## BLAST: 50S ribosomal protein L10 n=1 Tax=Actinomyces coleocanis DSM 15436 RepID=C0VYZ9_9ACTO (db=UNIREF evalue=0.0 bit_score=219.0 identity=64.2 coverage=98.85057471264368) ; IPRSCAN: RIBOSOMAL_L10 (db=PatternScan db_id=PS01109 from=6 to=40 evalue=0.0 interpro_id=IPR002363 interpro_description=Ribosomal protein L10, eubacterial, conserved site GO=Molecular Function: structural constituent of ribosome (GO:0003735), Cellular Component: intracellular (GO:0005622), Cellular Component: ribosome (GO:0005840), Biological Process: translation (GO:0006412)) ; IPRSCAN: (db=HMMPfam db_id=PF00466 from=1 to=98 evalue=1.4e-27 interpro_id=IPR001790 interpro_description=Ribosomal protein L10/acidic P0 GO=Cellular Component: intracellular (GO:0005622), Biological Process: ribosome biogenesis (GO:0042254)) ; IPRSCAN: Ribosomal_L10 (db=HAMAP db_id=MF_00362 from=1 to=158 evalue=24.893 interpro_id=IPR022973 interpro_description=Ribosomal protein L10) ; IPRSCAN: coiled-coil (db=Coil db_id=coil from=3 to=24 evalue=NA) ; GENE: 233072..233593 - ( gc_cont=0.567) ; C
COMPONENT-OF - TUKFG-153
COMPONENT-OF - GEN-EL279335
LEFT-END-POSITION - 233072
PRODUCT - |GKFG-145-rRNA|
RIGHT-END-POSITION - 233593
TRANSCRIPTION-DIRECTION - -
//
UNIQUE-ID - GKFG-144
TYPES - BC-2.2.6
COMMON-NAME - rplL;
ACCESSION-1 - DORA20.03_00228
CENTISOME-POSITION - 44.14757    
COMMENT - [goid GO:0006412] [goid GO:0005840] [goid GO:0005622] [goid GO:0003735] [koid KO:K02935] DORA20.03_00228 rplL; 50S ribosomal protein L7/L12; K02935 large subunit ribosomal protein L7/L12 (db=KEGG evalue=1.2e-14 bit_score=84.0 identity=78.4 coverage=67.10526315789474) (BLAST) ## BLAST: 50S ribosomal protein L7/L12 n=1 Tax=Streptomyces sp. AA4 RepID=D9V272_9ACTO (db=UNIREF evalue=5.2e-15 bit_score=86.0 identity=84.3 coverage=67.10526315789474) ; IPRSCAN: Ribosomal protein L7/12, oligomerisation (N-terminal) domain (db=superfamily db_id=SSF48300 from=3 to=53 evalue=3.0e-12 interpro_id=IPR008932 interpro_description=Ribosomal protein L7/L12, oligomerisation GO=Molecular Function: structural constituent of ribosome (GO:0003735), Cellular Component: intracellular (GO:0005622), Cellular Component: ribosome (GO:0005840), Biological Process: translation (GO:0006412)) ; IPRSCAN: no description (db=Gene3D db_id=G3DSA:1.20.5.710 from=3 to=54 evalue=2.2e-08) ; IPRSCAN: seg (db=Seg db_id=seg from=36 to=55) ; IPRSCAN: seg (db=Seg db_id=seg from=56 to=68) ; GENE: 232780..233007 - ( gc_cont=0.610) ; C
COMPONENT-OF - TUKFG-153
COMPONENT-OF - GEN-EL279335
LEFT-END-POSITION - 232780
PRODUCT - |GKFG-144-rRNA|
RIGHT-END-POSITION - 233007
TRANSCRIPTION-DIRECTION - -
//
UNIQUE-ID - GKFG-143
TYPES - BC-2.2.6
COMMON-NAME - rplL;
ACCESSION-1 - DORA20.03_00227
CENTISOME-POSITION - 44.11021    
COMMENT - [goid GO:0006412] [goid GO:0005840] [goid GO:0005622] [goid GO:0003735] [koid KO:K02935] DORA20.03_00227 rplL; ribosomal protein L7/L12; K02935 large subunit ribosomal protein L7/L12 (db=KEGG evalue=4.2e-16 bit_score=89.0 identity=75.4 coverage=95.45454545454545) (BLAST) ## BLAST: 50S ribosomal protein L7/L12 n=6 Tax=Rothia RepID=D8URD3_9MICC (db=UNIREF evalue=5.4e-16 bit_score=89.0 identity=75.4 coverage=95.45454545454545) ; IPRSCAN: (db=HMMPfam db_id=PF00542 from=1 to=65 evalue=1.0e-23 interpro_id=IPR013823 interpro_description=Ribosomal protein L7/L12, C-terminal GO=Molecular Function: structural constituent of ribosome (GO:0003735), Cellular Component: intracellular (GO:0005622), Cellular Component: ribosome (GO:0005840), Biological Process: translation (GO:0006412)) ; IPRSCAN: RIBOSOMAL PROTEIN L7/L12 (db=HMMPanther db_id=PTHR11809 from=1 to=65 evalue=4.9e-19) ; IPRSCAN: ClpS-like (db=superfamily db_id=SSF54736 from=1 to=65 evalue=3.9e-17 interpro_id=IPR014719 interpro_description=Ribosomal protein L7/L12, C-terminal/adaptor protein ClpS-like) ; IPRSCAN: no description (db=Gene3D db_id=G3DSA:3.30.1390.10 from=1 to=65 evalue=9.0e-14 interpro_id=IPR014719 interpro_description=Ribosomal protein L7/L12, C-terminal/adaptor protein ClpS-like) ; IPRSCAN: Q7BUF6_AMYMD_Q7BUF6; (db=BlastProDom db_id=PD001326 from=1 to=40 evalue=4.0e-06 interpro_id=IPR013823 interpro_description=Ribosomal protein L7/L12, C-terminal GO=Molecular Function: structural constituent of ribosome (GO:0003735), Cellular Component: intracellular (GO:0005622), Cellular Component: ribosome (GO:0005840), Biological Process: translation (GO:0006412)) ; IPRSCAN: seg (db=Seg db_id=seg from=41 to=60) ; GENE: 232583..232780 - ( gc_cont=0.576) ; C
COMPONENT-OF - TUKFG-153
COMPONENT-OF - GEN-EL279335
LEFT-END-POSITION - 232583
PRODUCT - |GKFG-143-rRNA|
RIGHT-END-POSITION - 232780
TRANSCRIPTION-DIRECTION - -
//
UNIQUE-ID - GKFG-134
TYPES - BC-2.2.6
COMMON-NAME - rpmG;
ACCESSION-1 - DORA20.03_00219
CENTISOME-POSITION - 41.929764    
COMMENT - [goid GO:0006412] [goid GO:0005840] [goid GO:0005622] [goid GO:0003735] [koid KO:K02913] DORA20.03_00219 rpmG; 50S ribosomal protein L33; K02913 large subunit ribosomal protein L33 (db=KEGG evalue=2.3e-23 bit_score=112.0 identity=89.3 coverage=96.49122807017544) (BLAST) ## BLAST: 50S ribosomal protein L33 n=8 Tax=Mobiluncus RepID=E0N2T4_9ACTO (db=UNIREF evalue=3.0e-23 bit_score=112.0 identity=89.3 coverage=96.49122807017544) ; IPRSCAN: RIBOSOMAL_L33 (db=PatternScan db_id=PS00582 from=24 to=43 evalue=0.0 interpro_id=IPR018264 interpro_description=Ribosomal protein L33, conserved site GO=Molecular Function: structural constituent of ribosome (GO:0003735), Cellular Component: intracellular (GO:0005622), Cellular Component: ribosome (GO:0005840), Biological Process: translation (GO:0006412)) ; IPRSCAN: rpmG_bact: ribosomal protein L33 (db=HMMTigr db_id=TIGR01023 from=1 to=56 evalue=1.8e-24 interpro_id=IPR001705 interpro_description=Ribosomal protein L33 GO=Molecular Function: structural constituent of ribosome (GO:0003735), Cellular Component: intracellular (GO:0005622), Cellular Component: ribosome (GO:0005840), Biological Process: translation (GO:0006412)) ; IPRSCAN: (db=HMMPfam db_id=PF00471 from=9 to=56 evalue=3.5e-24 interpro_id=IPR001705 interpro_description=Ribosomal protein L33 GO=Molecular Function: structural constituent of ribosome (GO:0003735), Cellular Component: intracellular (GO:0005622), Cellular Component: ribosome (GO:0005840), Biological Process: translation (GO:0006412)) ; IPRSCAN: Zn-binding ribosomal proteins (db=superfamily db_id=SSF57829 from=5 to=56 evalue=1.3e-19 interpro_id=IPR011332 interpro_description=Ribosomal protein, zinc-binding domain GO=Molecular Function: structural constituent of ribosome (GO:0003735), Cellular Component: intracellular (GO:0005622), Cellular Component: ribosome (GO:0005840), Biological Process: translation (GO:0006412)) ; IPRSCAN: Ribosomal_L33 (db=HAMAP db_id=MF_00294 from=8 to=56 evalue=19.9 interpro_id=IPR001705 interpro_description=Ribosomal protein L33 GO=Molecular Function: structural constituent of ribosome (GO:0003735), Cellular Component: intracellular (GO:0005622), Cellular Component: ribosome (GO:0005840), Biological Process: translation (GO:0006412)) ; GENE: 221086..221256 - ( gc_cont=0.520) ; C
COMPONENT-OF - TUKFG-151
COMPONENT-OF - GEN-EL279335
LEFT-END-POSITION - 221086
PRODUCT - |GKFG-134-rRNA|
RIGHT-END-POSITION - 221256
TRANSCRIPTION-DIRECTION - -
//
UNIQUE-ID - GKFG-12
TYPES - BC-2.2.6
COMMON-NAME - 50S
ACCESSION-1 - DORA20.03_00109
CENTISOME-POSITION - 21.198725    
COMMENT - [goid GO:0005840] [goid GO:0015934] [goid GO:0006412] [goid GO:0003735] [koid KO:K02874] DORA20.03_00109 50S ribosomal protein L14; K02874 large subunit ribosomal protein L14 (db=KEGG evalue=0.0 bit_score=220.0 identity=88.5 coverage=98.3739837398374) (BLAST) ## BLAST: 50S ribosomal protein L14 n=23 Tax=Actinomycetales RepID=RL14_KINRD (db=UNIREF evalue=0.0 bit_score=220.0 identity=88.5 coverage=98.3739837398374) ; IPRSCAN: RIBOSOMAL_L14 (db=PatternScan db_id=PS00049 from=60 to=86 evalue=0.0 interpro_id=IPR019972 interpro_description=Ribosomal protein L14 conserved site) ; IPRSCAN: rplN_bact: ribosomal protein L14 (db=HMMTigr db_id=TIGR01067 from=1 to=122 evalue=3.8e-84 interpro_id=IPR005745 interpro_description=Ribosomal protein L14, bacterial-type GO=Molecular Function: structural constituent of ribosome (GO:0003735), Biological Process: translation (GO:0006412), Cellular Component: large ribosomal subunit (GO:0015934)) ; IPRSCAN: 50S/60S RIBOSOMAL PROTEIN L14/L23 (db=HMMPanther db_id=PTHR11761 from=1 to=122 evalue=2.1e-69 interpro_id=IPR000218 interpro_description=Ribosomal protein L14b/L23e GO=Molecular Function: structural constituent of ribosome (GO:0003735), Cellular Component: ribosome (GO:0005840), Biological Process: translation (GO:0006412)) ; IPRSCAN: 50S RIBOSOMAL PROTEIN L14 (db=HMMPanther db_id=PTHR11761:SF3 from=1 to=122 evalue=2.1e-69 interpro_id=IPR005745 interpro_description=Ribosomal protein L14, bacterial-type GO=Molecular Function: structural constituent of ribosome (GO:0003735), Biological Process: translation (GO:0006412), Cellular Component: large ribosomal subunit (GO:0015934)) ; IPRSCAN: Ribosomal protein L14 (db=superfamily db_id=SSF50193 from=1 to=122 evalue=2.9e-52 interpro_id=IPR023571 interpro_description=Ribosomal protein L14 domain GO=Molecular Function: structural constituent of ribosome (GO:0003735), Cellular Component: ribosome (GO:0005840), Biological Process: translation (GO:0006412)) ; IPRSCAN: (db=HMMPfam db_id=PF00238 from=1 to=122 evalue=7.6e-52 interpro_id=IPR000218 interpro_description=Ribosomal protein L14b/L23e GO=Molecular Function: structural constituent of ribosome (GO:0003735), Cellular Component: ribosome (GO:0005840), Biological Process: translation (GO:0006412)) ; IPRSCAN: no description (db=Gene3D db_id=G3DSA:2.40.150.20 from=1 to=122 evalue=1.2e-49 interpro_id=IPR023571 interpro_description=Ribosomal protein L14 domain GO=Molecular Function: structural constituent of ribosome (GO:0003735), Cellular Component: ribosome (GO:0005840), Biological Process: translation (GO:0006412)) ; GENE: 111776..112144 - ( gc_cont=0.558) ; C
COMPONENT-OF - TUKFG-101
COMPONENT-OF - GEN-EL279335
LEFT-END-POSITION - 111776
PRODUCT - |GKFG-12-rRNA|
RIGHT-END-POSITION - 112144
TRANSCRIPTION-DIRECTION - -
//
UNIQUE-ID - GKFG-11
TYPES - BC-2.2.6
COMMON-NAME - 50S
ACCESSION-1 - DORA20.03_00108
CENTISOME-POSITION - 21.11907    
COMMENT - [goid GO:0006412] [goid GO:0005840] [goid GO:0005622] [goid GO:0003735] [koid KO:K02895] DORA20.03_00108 50S ribosomal protein L24P; K02895 large subunit ribosomal protein L24 (db=KEGG evalue=1.0e-35 bit_score=155.0 identity=61.3 coverage=87.85714285714286) (BLAST) ## BLAST: 50S ribosomal protein L24 n=2 Tax=Actinomyces RepID=E8JHF0_9ACTO (db=UNIREF evalue=2.7e-41 bit_score=174.0 identity=66.9 coverage=92.85714285714286) ; IPRSCAN: rplX_bact: ribosomal protein L24 (db=HMMTigr db_id=TIGR01079 from=2 to=139 evalue=3.1e-35 interpro_id=IPR003256 interpro_description=Ribosomal protein L24 GO=Molecular Function: structural constituent of ribosome (GO:0003735), Cellular Component: intracellular (GO:0005622), Cellular Component: ribosome (GO:0005840), Biological Process: translation (GO:0006412)) ; IPRSCAN: MITOCHONDRIAL RIBOSOMAL PROTEIN L24 (db=HMMPanther db_id=PTHR12903 from=3 to=139 evalue=2.6e-29 interpro_id=IPR003256 interpro_description=Ribosomal protein L24 GO=Molecular Function: structural constituent of ribosome (GO:0003735), Cellular Component: intracellular (GO:0005622), Cellular Component: ribosome (GO:0005840), Biological Process: translation (GO:0006412)) ; IPRSCAN: Translation proteins SH3-like domain (db=superfamily db_id=SSF50104 from=4 to=138 evalue=3.0e-22 interpro_id=IPR008991 interpro_description=Translation protein SH3-like) ; IPRSCAN: seg (db=Seg db_id=seg from=74 to=85) ; GENE: 111356..111775 - ( gc_cont=0.576) ; C
COMPONENT-OF - TUKFG-101
COMPONENT-OF - GEN-EL279335
LEFT-END-POSITION - 111356
PRODUCT - |GKFG-11-rRNA|
RIGHT-END-POSITION - 111775
TRANSCRIPTION-DIRECTION - -
//
UNIQUE-ID - GKFG-10
TYPES - BC-2.2.6
COMMON-NAME - svl:Strvi_0885
ACCESSION-1 - DORA20.03_00107
CENTISOME-POSITION - 21.011726    
COMMENT - [goid GO:0006412] [goid GO:0005840] [goid GO:0005622] [goid GO:0003735] [koid KO:K02931] DORA20.03_00107 svl:Strvi_0885 50S ribosomal protein L5; K02931 large subunit ribosomal protein L5 (db=KEGG) (RBH) ## RBH: UniRef90_E6S970 50S ribosomal protein L5 n=1 Tax=Intrasporangium calvum DSM 43043 RepID=E6S970_INTC7 (db=UNIREF) ; RBH: UniRef90_E6S970 50S ribosomal protein L5 n=1 Tax=Intrasporangium calvum DSM 43043 RepID=E6S970_INTC7 (db=UNIREF) ; BLAST: 50S ribosomal protein L5; K02931 large subunit ribosomal protein L5 (db=KEGG evalue=0.0 bit_score=309.0 identity=81.4 coverage=96.29629629629629) ; BLAST: 50S ribosomal protein L5 n=1 Tax=Intrasporangium calvum DSM 43043 RepID=E6S970_INTC7 (db=UNIREF evalue=0.0 bit_score=303.0 identity=75.6 coverage=97.88359788359789) ; IPRSCAN: RIBOSOMAL_L5 (db=PatternScan db_id=PS00358 from=64 to=80 evalue=0.0 interpro_id=IPR020929 interpro_description=Ribosomal protein L5, conserved site GO=Molecular Function: structural constituent of ribosome (GO:0003735), Cellular Component: intracellular (GO:0005622), Cellular Component: ribosome (GO:0005840), Biological Process: translation (GO:0006412)) ; IPRSCAN: 50S RIBOSOMAL PROTEIN L5 (db=HMMPanther db_id=PTHR11994:SF4 from=9 to=188 evalue=7.6e-103) ; IPRSCAN: 60S RIBOSOMAL PROTEIN L11-RELATED (db=HMMPanther db_id=PTHR11994 from=9 to=188 evalue=7.6e-103 interpro_id=IPR002132 interpro_description=Ribosomal protein L5 GO=Molecular Function: structural constituent of ribosome (GO:0003735), Cellular Component: intracellular (GO:0005622), Cellular Component: ribosome (GO:0005840), Biological Process: translation (GO:0006412)) ; IPRSCAN: Ribosomal protein, L5p/L5a/L11e/organellar L5 types (db=HMMPIR db_id=PIRSF002161 from=1 to=187 evalue=5.9e-86 interpro_id=IPR002132 interpro_description=Ribosomal protein L5 GO=Molecular Function: structural constituent of ribosome (GO:0003735), Cellular Component: intracellular (GO:0005622), Cellular Component: ribosome (GO:0005840), Biological Process: translation (GO:0006412)) ; IPRSCAN: Ribosomal protein L5 (db=superfamily db_id=SSF55282 from=7 to=186 evalue=2.8e-74 interpro_id=IPR022803 interpro_description=Ribosomal protein L5 domain) ; IPRSCAN: no description (db=Gene3D db_id=G3DSA:3.30.1440.10 from=8 to=186 evalue=2.8e-71 interpro_id=IPR022803 interpro_description=Ribosomal protein L5 domain) ; IPRSCAN: (db=HMMPfam db_id=PF00673 from=91 to=185 evalue=5.6e-38 interpro_id=IPR002132 interpro_description=Ribosomal protein L5 GO=Molecular Function: structural constituent of ribosome (GO:0003735), Cellular Component: intracellular (GO:0005622), Cellular Component: ribosome (GO:0005840), Biological Process: translation (GO:0006412)) ; IPRSCAN: (db=HMMPfam db_id=PF00281 from=31 to=87 evalue=9.7e-24 interpro_id=IPR002132 interpro_description=Ribosomal protein L5 GO=Molecular Function: structural constituent of ribosome (GO:0003735), Cellular Component: intracellular (GO:0005622), Cellular Component: ribosome (GO:0005840), Biological Process: translation (GO:0006412)) ; GENE: 110790..111356 - ( gc_cont=0.550) ; B
COMPONENT-OF - TUKFG-101
COMPONENT-OF - GEN-EL279335
LEFT-END-POSITION - 110790
PRODUCT - |GKFG-10-rRNA|
RIGHT-END-POSITION - 111356
TRANSCRIPTION-DIRECTION - -
//
UNIQUE-ID - GKFG-9
TYPES - BC-2.2.6
COMMON-NAME - 30S
ACCESSION-1 - DORA20.03_00106
CENTISOME-POSITION - 20.97664    
COMMENT - [goid GO:0006412] [goid GO:0005840] [goid GO:0005622] [goid GO:0003735] [koid KO:K02954] DORA20.03_00106 30S ribosomal protein S14; K02954 small subunit ribosomal protein S14 (db=KEGG evalue=1.0e-24 bit_score=117.0 identity=85.2 coverage=96.7741935483871) (BLAST) ## BLAST: 30S ribosomal protein S14 type Z n=9 Tax=Actinomycetales RepID=E0N5R3_9ACTO (db=UNIREF evalue=1.7e-24 bit_score=117.0 identity=85.2 coverage=96.7741935483871) ; IPRSCAN: RIBOSOMAL_S14 (db=PatternScan db_id=PS00527 from=23 to=45 evalue=0.0 interpro_id=IPR018271 interpro_description=Ribosomal protein S14, conserved site GO=Molecular Function: structural constituent of ribosome (GO:0003735), Cellular Component: intracellular (GO:0005622), Cellular Component: ribosome (GO:0005840), Biological Process: translation (GO:0006412)) ; IPRSCAN: 30S RIBOSOMAL PROTEIN S14 (db=HMMPanther db_id=PTHR19836 from=12 to=61 evalue=1.4e-30 interpro_id=IPR001209 interpro_description=Ribosomal protein S14 GO=Molecular Function: structural constituent of ribosome (GO:0003735), Cellular Component: intracellular (GO:0005622), Cellular Component: ribosome (GO:0005840), Biological Process: translation (GO:0006412)) ; IPRSCAN: (db=HMMPfam db_id=PF00253 from=7 to=60 evalue=2.2e-23 interpro_id=IPR001209 interpro_description=Ribosomal protein S14 GO=Molecular Function: structural constituent of ribosome (GO:0003735), Cellular Component: intracellular (GO:0005622), Cellular Component: ribosome (GO:0005840), Biological Process: translation (GO:0006412)) ; IPRSCAN: Glucocorticoid receptor-like (DNA-binding domain) (db=superfamily db_id=SSF57716 from=2 to=61 evalue=3.0e-22) ; IPRSCAN: no description (db=Gene3D db_id=G3DSA:4.10.830.10 from=1 to=61 evalue=6.0e-22) ; GENE: 110605..110790 - ( gc_cont=0.559) ; C
COMPONENT-OF - TUKFG-101
COMPONENT-OF - GEN-EL279335
LEFT-END-POSITION - 110605
PRODUCT - |GKFG-9-rRNA|
RIGHT-END-POSITION - 110790
TRANSCRIPTION-DIRECTION - -
//
UNIQUE-ID - GKFG-8
TYPES - BC-2.2.6
COMMON-NAME - 30S
ACCESSION-1 - DORA20.03_00105
CENTISOME-POSITION - 20.889778    
COMMENT - [goid GO:0006412] [goid GO:0005840] [goid GO:0005622] [goid GO:0003735] [koid KO:K02994] DORA20.03_00105 30S ribosomal protein S8; K02994 small subunit ribosomal protein S8 (db=KEGG evalue=0.0 bit_score=206.0 identity=76.5 coverage=98.49624060150376) (BLAST) ## BLAST: Ribosomal protein S8 n=2 Tax=Microbacterium RepID=H8E511_9MICO (db=UNIREF evalue=0.0 bit_score=208.0 identity=76.5 coverage=98.49624060150376) ; IPRSCAN: (db=HMMPfam db_id=PF00410 from=5 to=132 evalue=5.7e-47 interpro_id=IPR000630 interpro_description=Ribosomal protein S8 GO=Molecular Function: structural constituent of ribosome (GO:0003735), Cellular Component: intracellular (GO:0005622), Cellular Component: ribosome (GO:0005840), Biological Process: translation (GO:0006412)) ; IPRSCAN: 30S RIBOSOMAL PROTEIN S8 (db=HMMPanther db_id=PTHR11758 from=2 to=132 evalue=1.2e-45 interpro_id=IPR000630 interpro_description=Ribosomal protein S8 GO=Molecular Function: structural constituent of ribosome (GO:0003735), Cellular Component: intracellular (GO:0005622), Cellular Component: ribosome (GO:0005840), Biological Process: translation (GO:0006412)) ; IPRSCAN: Ribosomal protein S8 (db=superfamily db_id=SSF56047 from=2 to=132 evalue=2.4e-44 interpro_id=IPR000630 interpro_description=Ribosomal protein S8 GO=Molecular Function: structural constituent of ribosome (GO:0003735), Cellular Component: intracellular (GO:0005622), Cellular Component: ribosome (GO:0005840), Biological Process: translation (GO:0006412)) ; IPRSCAN: no description (db=Gene3D db_id=G3DSA:3.30.1370.30 from=2 to=73 evalue=1.4e-19) ; IPRSCAN: no description (db=Gene3D db_id=G3DSA:3.30.1490.10 from=75 to=132 evalue=6.2e-19) ; GENE: 110147..110545 - ( gc_cont=0.519) ; C
COMPONENT-OF - TUKFG-101
COMPONENT-OF - GEN-EL279335
LEFT-END-POSITION - 110147
PRODUCT - |GKFG-8-rRNA|
RIGHT-END-POSITION - 110545
TRANSCRIPTION-DIRECTION - -
//
UNIQUE-ID - GKFG-7
TYPES - BC-2.2.6
COMMON-NAME - 50S
ACCESSION-1 - DORA20.03_00104
CENTISOME-POSITION - 20.78566    
COMMENT - [goid GO:0019843] [goid GO:0006412] [goid GO:0005840] [goid GO:0005622] [goid GO:0003735] [koid KO:K02933] DORA20.03_00104 50S ribosomal protein L6; K02933 large subunit ribosomal protein L6 (db=KEGG evalue=0.0 bit_score=233.0 identity=60.7 coverage=98.88268156424581) (BLAST) ## BLAST: 50S ribosomal protein L6 n=1 Tax=Actinomyces coleocanis DSM 15436 RepID=C0VZ24_9ACTO (db=UNIREF evalue=0.0 bit_score=241.0 identity=65.7 coverage=98.88268156424581) ; IPRSCAN: RIBOSOMAL_L6_1 (db=PatternScan db_id=PS00525 from=154 to=162 evalue=0.0 interpro_id=IPR002358 interpro_description=Ribosomal protein L6, conserved site GO=Molecular Function: structural constituent of ribosome (GO:0003735), Cellular Component: intracellular (GO:0005622), Cellular Component: ribosome (GO:0005840), Biological Process: translation (GO:0006412)) ; IPRSCAN: L6_bact: ribosomal protein L6 (db=HMMTigr db_id=TIGR03654 from=2 to=176 evalue=5.8e-106 interpro_id=IPR019906 interpro_description=Ribosomal protein L6, bacterial-type GO=Molecular Function: structural constituent of ribosome (GO:0003735), Cellular Component: ribosome (GO:0005840), Biological Process: translation (GO:0006412), Molecular Function: rRNA binding (GO:0019843)) ; IPRSCAN: 50S RIBOSOMAL PROTEIN L6 (db=HMMPanther db_id=PTHR11655:SF6 from=2 to=178 evalue=5.5e-80 interpro_id=IPR019906 interpro_description=Ribosomal protein L6, bacterial-type GO=Molecular Function: structural constituent of ribosome (GO:0003735), Cellular Component: ribosome (GO:0005840), Biological Process: translation (GO:0006412), Molecular Function: rRNA binding (GO:0019843)) ; IPRSCAN: 60S/50S RIBOSOMAL PROTEIN L6/L9 (db=HMMPanther db_id=PTHR11655 from=2 to=178 evalue=5.5e-80 interpro_id=IPR000702 interpro_description=Ribosomal protein L6 GO=Molecular Function: structural constituent of ribosome (GO:0003735), Cellular Component: ribosome (GO:0005840), Biological Process: translation (GO:0006412), Molecular Function: rRNA binding (GO:0019843)) ; IPRSCAN: Ribosomal protein, L6p/L6a/L9e/organellar L9 types (db=HMMPIR db_id=PIRSF002162 from=1 to=177 evalue=4.1e-52 interpro_id=IPR000702 interpro_description=Ribosomal protein L6 GO=Molecular Function: structural constituent of ribosome (GO:0003735), Cellular Component: ribosome (GO:0005840), Biological Process: translation (GO:0006412), Molecular Function: rRNA binding (GO:0019843)) ; IPRSCAN: RIBOSOMALL6 (db=FPrintScan db_id=PR00059 from=99 to=115 evalue=4.5e-32 interpro_id=IPR019906 interpro_description=Ribosomal protein L6, bacterial-type GO=Molecular Function: structural constituent of ribosome (GO:0003735), Cellular Component: ribosome (GO:0005840), Biological Process: translation (GO:0006412), Molecular Function: rRNA binding (GO:0019843)) ; IPRSCAN: RIBOSOMALL6 (db=FPrintScan db_id=PR00059 from=141 to=162 evalue=4.5e-32 interpro_id=IPR019906 interpro_description=Ribosomal protein L6, bacterial-type GO=Molecular Function: structural constituent of ribosome (GO:0003735), Cellular Component: ribosome (GO:0005840), Biological Process: translation (GO:0006412), Molecular Function: rRNA binding (GO:0019843)) ; IPRSCAN: RIBOSOMALL6 (db=FPrintScan db_id=PR00059 from=71 to=96 evalue=4.5e-32 interpro_id=IPR019906 interpro_description=Ribosomal protein L6, bacterial-type GO=Molecular Function: structural constituent of ribosome (GO:0003735), Cellular Component: ribosome (GO:0005840), Biological Process: translation (GO:0006412), Molecular Function: rRNA binding (GO:0019843)) ; IPRSCAN: no description (db=Gene3D db_id=G3DSA:3.90.930.12 from=83 to=178 evalue=8.5e-32 interpro_id=IPR020040 interpro_description=Ribosomal protein L6, alpha-beta domain GO=Molecular Function: structural constituent of ribosome (GO:0003735), Cellular Component: ribosome (GO:0005840), Biological Process: translation (GO:0006412), Molecular Function: rRNA binding (GO:0019843)) ; IPRSCAN: Ribosomal protein L6 (db=superfamily db_id=SSF56053 from=83 to=171 evalue=5.9e-29 interpro_id=IPR020040 interpro_description=Ribosomal protein L6, alpha-beta domain GO=Molecular Function: structural constituent of ribosome (GO:0003735), Cellular Component: ribosome (GO:0005840), Biological Process: translation (GO:0006412), Molecular Function: rRNA binding (GO:0019843)) ; IPRSCAN: no description (db=Gene3D db_id=G3DSA:3.90.930.12 from=2 to=82 evalue=3.1e-24 interpro_id=IPR020040 interpro_description=Ribosomal protein L6, alpha-beta domain GO=Molecular Function: structural constituent of ribosome (GO:0003735), Cellular Component: ribosome (GO:0005840), Biological Process: translation (GO:0006412), Molecular Function: rRNA binding (GO:0019843)) ; IPRSCAN: Ribosomal protein L6 (db=superfamily db_id=SSF56053 from=5 to=82 evalue=1.4e-21 interpro_id=IPR020040 interpro_description=Ribosomal protein L6, alpha-beta domain GO=Molecular Function: structural constituent of ribosome (GO:0003735), Cellular Component: ribosome (GO:0005840), Biological Process: translation (GO:0006412), Molecular Function: rRNA binding (GO:0019843)) ; IPRSCAN: (db=HMMPfam db_id=PF00347 from=12 to=82 evalue=1.6e-19 interpro_id=IPR020040 interpro_description=Ribosomal protein L6, alpha-beta domain GO=Molecular Function: structural constituent of ribosome (GO:0003735), Cellular Component: ribosome (GO:0005840), Biological Process: translation (GO:0006412), Molecular Function: rRNA binding (GO:0019843)) ; IPRSCAN: (db=HMMPfam db_id=PF00347 from=90 to=164 evalue=1.2e-17 interpro_id=IPR020040 interpro_description=Ribosomal protein L6, alpha-beta domain GO=Molecular Function: structural constituent of ribosome (GO:0003735), Cellular Component: ribosome (GO:0005840), Biological Process: translation (GO:0006412), Molecular Function: rRNA binding (GO:0019843)) ; IPRSCAN: seg (db=Seg db_id=seg from=52 to=63) ; GENE: 109598..110134 - ( gc_cont=0.527) ; C
COMPONENT-OF - TUKFG-101
COMPONENT-OF - GEN-EL279335
LEFT-END-POSITION - 109598
PRODUCT - |GKFG-7-rRNA|
RIGHT-END-POSITION - 110134
TRANSCRIPTION-DIRECTION - -
//
UNIQUE-ID - GKFG-6
TYPES - BC-2.2.6
COMMON-NAME - 50S
ACCESSION-1 - DORA20.03_00103
CENTISOME-POSITION - 20.715109    
COMMENT - [goid GO:0006412] [goid GO:0005840] [goid GO:0005622] [goid GO:0003735] [koid KO:K02881] DORA20.03_00103 50S ribosomal protein L18; K02881 large subunit ribosomal protein L18 (db=KEGG evalue=1.3e-42 bit_score=178.0 identity=71.5 coverage=98.38709677419355) (BLAST) ## BLAST: 50S ribosomal protein L18 n=1 Tax=Actinomyces coleocanis DSM 15436 RepID=C0VZ25_9ACTO (db=UNIREF evalue=9.8e-45 bit_score=185.0 identity=78.9 coverage=97.58064516129032) ; IPRSCAN: L18_bact: ribosomal protein L18 (db=HMMTigr db_id=TIGR00060 from=10 to=123 evalue=2.5e-41 interpro_id=IPR004389 interpro_description=Ribosomal protein L18, bacterial GO=Molecular Function: structural constituent of ribosome (GO:0003735), Cellular Component: intracellular (GO:0005622), Cellular Component: ribosome (GO:0005840), Biological Process: translation (GO:0006412)) ; IPRSCAN: (db=HMMPfam db_id=PF00861 from=13 to=122 evalue=2.5e-39 interpro_id=IPR005484 interpro_description=Ribosomal protein L18/L5 GO=Molecular Function: structural constituent of ribosome (GO:0003735), Cellular Component: intracellular (GO:0005622), Cellular Component: ribosome (GO:0005840), Biological Process: translation (GO:0006412)) ; IPRSCAN: Translational machinery components (db=superfamily db_id=SSF53137 from=27 to=123 evalue=2.3e-38) ; IPRSCAN: no description (db=Gene3D db_id=G3DSA:3.30.420.100 from=31 to=123 evalue=2.6e-30) ; IPRSCAN: seg (db=Seg db_id=seg from=14 to=25) ; GENE: 109226..109597 - ( gc_cont=0.567) ; C
COMPONENT-OF - TUKFG-101
COMPONENT-OF - GEN-EL279335
LEFT-END-POSITION - 109226
PRODUCT - |GKFG-6-rRNA|
RIGHT-END-POSITION - 109597
TRANSCRIPTION-DIRECTION - -
//
UNIQUE-ID - GKFG-5
TYPES - BC-2.2.6
COMMON-NAME - mgi:Mflv_5030
ACCESSION-1 - DORA20.03_00102
CENTISOME-POSITION - 20.581402    
COMMENT - [goid GO:0003723] [goid GO:0005840] [goid GO:0005622] [goid GO:0015935] [goid GO:0006412] [goid GO:0003735] [koid KO:K02988] DORA20.03_00102 mgi:Mflv_5030 rpsE; 30S ribosomal protein S5; K02988 small subunit ribosomal protein S5 (db=KEGG) (RBH) ## RBH: UniRef90_C0VZ26 30S ribosomal protein S5 n=1 Tax=Actinomyces coleocanis DSM 15436 RepID=C0VZ26_9ACTO (db=UNIREF) ; RBH: UniRef90_C0VZ26 30S ribosomal protein S5 n=1 Tax=Actinomyces coleocanis DSM 15436 RepID=C0VZ26_9ACTO (db=UNIREF) ; BLAST: rpsE; 30S ribosomal protein S5; K02988 small subunit ribosomal protein S5 (db=KEGG evalue=0.0 bit_score=305.0 identity=68.5 coverage=93.47826086956522) ; BLAST: 30S ribosomal protein S5 n=1 Tax=Actinomyces coleocanis DSM 15436 RepID=C0VZ26_9ACTO (db=UNIREF evalue=0.0 bit_score=325.0 identity=72.2 coverage=97.3913043478261) ; IPRSCAN: RIBOSOMAL_S5 (db=PatternScan db_id=PS00585 from=55 to=87 evalue=0.0 interpro_id=IPR018192 interpro_description=Ribosomal protein S5, N-terminal, conserved site) ; IPRSCAN: rpsE_bact: ribosomal protein S5 (db=HMMTigr db_id=TIGR01021 from=35 to=190 evalue=8.4e-100 interpro_id=IPR005712 interpro_description=Ribosomal protein S5, bacterial-type GO=Molecular Function: structural constituent of ribosome (GO:0003735), Biological Process: translation (GO:0006412), Cellular Component: small ribosomal subunit (GO:0015935)) ; IPRSCAN: 30S RIBOSOMAL PROTEIN S5 (db=HMMPanther db_id=PTHR13718:SF2 from=19 to=208 evalue=5.4e-67) ; IPRSCAN: RIBOSOMAL S SUBUNIT (db=HMMPanther db_id=PTHR13718 from=19 to=208 evalue=5.4e-67 interpro_id=IPR000851 interpro_description=Ribosomal protein S5 GO=Molecular Function: structural constituent of ribosome (GO:0003735), Cellular Component: intracellular (GO:0005622), Cellular Component: ribosome (GO:0005840), Biological Process: translation (GO:0006412)) ; IPRSCAN: (db=HMMPfam db_id=PF03719 from=112 to=185 evalue=2.1e-29 interpro_id=IPR005324 interpro_description=Ribosomal protein S5, C-terminal GO=Molecular Function: structural constituent of ribosome (GO:0003735), Cellular Component: intracellular (GO:0005622), Cellular Component: ribosome (GO:0005840), Biological Process: translation (GO:0006412)) ; IPRSCAN: (db=HMMPfam db_id=PF00333 from=38 to=102 evalue=2.6e-29 interpro_id=IPR013810 interpro_description=Ribosomal protein S5, N-terminal GO=Molecular Function: RNA binding (GO:0003723), Molecular Function: structural constituent of ribosome (GO:0003735), Cellular Component: intracellular (GO:0005622), Cellular Component: ribosome (GO:0005840), Biological Process: translation (GO:0006412)) ; IPRSCAN: Ribosomal protein S5 domain 2-like (db=superfamily db_id=SSF54211 from=106 to=186 evalue=2.0e-25 interpro_id=IPR020568 interpro_description=Ribosomal protein S5 domain 2-type fold) ; IPRSCAN: dsRNA-binding domain-like (db=superfamily db_id=SSF54768 from=37 to=105 evalue=3.3e-24) ; IPRSCAN: no description (db=Gene3D db_id=G3DSA:3.30.230.10 from=101 to=177 evalue=2.6e-22 interpro_id=IPR014721 interpro_description=Ribosomal protein S5 domain 2-type fold, subgroup) ; IPRSCAN: no description (db=Gene3D db_id=G3DSA:3.30.160.20 from=28 to=100 evalue=3.1e-21 interpro_id=IPR014720 interpro_description=Double-stranded RNA-binding-like GO=Molecular Function: RNA binding (GO:0003723), Cellular Component: intracellular (GO:0005622)) ; IPRSCAN: S5_DSRBD (db=ProfileScan db_id=PS50881 from=38 to=101 evalue=24.995 interpro_id=IPR013810 interpro_description=Ribosomal protein S5, N-terminal GO=Molecular Function: RNA binding (GO:0003723), Molecular Function: structural constituent of ribosome (GO:0003735), Cellular Component: intracellular (GO:0005622), Cellular Component: ribosome (GO:0005840), Biological Process: translation (GO:0006412)) ; IPRSCAN: coiled-coil (db=Coil db_id=coil from=198 to=219 evalue=NA) ; IPRSCAN: seg (db=Seg db_id=seg from=64 to=78) ; IPRSCAN: seg (db=Seg db_id=seg from=199 to=226) ; IPRSCAN: seg (db=Seg db_id=seg from=10 to=31) ; GENE: 108521..109210 - ( gc_cont=0.562) ; B
COMPONENT-OF - TUKFG-101
COMPONENT-OF - GEN-EL279335
LEFT-END-POSITION - 108521
PRODUCT - |GKFG-5-rRNA|
RIGHT-END-POSITION - 109210
TRANSCRIPTION-DIRECTION - -
//
UNIQUE-ID - GKFG-4
TYPES - BC-2.2.6
COMMON-NAME - 50S
ACCESSION-1 - DORA20.03_00101
CENTISOME-POSITION - 20.546885    
COMMENT - [goid GO:0005840] [goid GO:0015934] [goid GO:0006412] [goid GO:0003735] [koid KO:K02907] DORA20.03_00101 50S ribosomal protein L30; K02907 large subunit ribosomal protein L30 (db=KEGG evalue=2.3e-13 bit_score=79.0 identity=62.7 coverage=95.08196721311475) (BLAST) ## BLAST: 50S ribosomal protein L30 n=1 Tax=Arcanobacterium haemolyticum DSM 20595 RepID=D7BK92_ARCHD (db=UNIREF evalue=3.0e-13 bit_score=79.0 identity=62.7 coverage=95.08196721311475) ; IPRSCAN: Ribosomal protein L30p (db=HMMPIR db_id=PIRSF002211 from=1 to=60 evalue=5.7e-31 interpro_id=IPR005996 interpro_description=Ribosomal protein L30, bacterial-type GO=Molecular Function: structural constituent of ribosome (GO:0003735), Biological Process: translation (GO:0006412), Cellular Component: large ribosomal subunit (GO:0015934)) ; IPRSCAN: rpmD_bact: ribosomal protein L30 (db=HMMTigr db_id=TIGR01308 from=4 to=58 evalue=9.1e-26 interpro_id=IPR005996 interpro_description=Ribosomal protein L30, bacterial-type GO=Molecular Function: structural constituent of ribosome (GO:0003735), Biological Process: translation (GO:0006412), Cellular Component: large ribosomal subunit (GO:0015934)) ; IPRSCAN: (db=HMMPfam db_id=PF00327 from=3 to=54 evalue=4.0e-22 interpro_id=IPR016082 interpro_description=Ribosomal protein L30, ferredoxin-like fold domain GO=Molecular Function: structural constituent of ribosome (GO:0003735), Cellular Component: ribosome (GO:0005840), Biological Process: translation (GO:0006412)) ; IPRSCAN: Ribosomal protein L30p/L7e (db=superfamily db_id=SSF55129 from=1 to=60 evalue=3.9e-20 interpro_id=IPR016082 interpro_description=Ribosomal protein L30, ferredoxin-like fold domain GO=Molecular Function: structural constituent of ribosome (GO:0003735), Cellular Component: ribosome (GO:0005840), Biological Process: translation (GO:0006412)) ; IPRSCAN: no description (db=Gene3D db_id=G3DSA:3.30.1390.20 from=1 to=60 evalue=2.0e-18 interpro_id=IPR016082 interpro_description=Ribosomal protein L30, ferredoxin-like fold domain GO=Molecular Function: structural constituent of ribosome (GO:0003735), Cellular Component: ribosome (GO:0005840), Biological Process: translation (GO:0006412)) ; GENE: 108339..108521 - ( gc_cont=0.525) ; C
COMPONENT-OF - TUKFG-101
COMPONENT-OF - GEN-EL279335
LEFT-END-POSITION - 108339
PRODUCT - |GKFG-4-rRNA|
RIGHT-END-POSITION - 108521
TRANSCRIPTION-DIRECTION - -
//
UNIQUE-ID - GKFG-3
TYPES - BC-2.2.6
COMMON-NAME - 50S
ACCESSION-1 - DORA20.03_00100
CENTISOME-POSITION - 20.452627    
COMMENT - [goid GO:0015934] [goid GO:0006412] [goid GO:0003735] [koid KO:K02876] DORA20.03_00100 50S ribosomal protein L15; K02876 large subunit ribosomal protein L15 (db=KEGG evalue=0.0 bit_score=223.0 identity=72.7 coverage=92.16867469879519) (BLAST) ## BLAST: 50S ribosomal protein L15 n=1 Tax=Actinomyces sp. oral taxon 448 str. F0400 RepID=F9EEY5_9ACTO (db=UNIREF evalue=0.0 bit_score=225.0 identity=66.1 coverage=98.19277108433735) ; IPRSCAN: rplO_bact: ribosomal protein L15 (db=HMMTigr db_id=TIGR01071 from=20 to=160 evalue=3.6e-68 interpro_id=IPR005749 interpro_description=Ribosomal protein L15, bacterial-type GO=Molecular Function: structural constituent of ribosome (GO:0003735), Biological Process: translation (GO:0006412), Cellular Component: large ribosomal subunit (GO:0015934)) ; IPRSCAN: Ribosomal proteins L15p and L18e (db=superfamily db_id=SSF52080 from=22 to=160 evalue=1.0e-40 interpro_id=IPR021131 interpro_description=Ribosomal protein L18e/L15P) ; IPRSCAN: 50S RIBOSOMAL PROTEIN L15 (db=HMMPanther db_id=PTHR12934 from=57 to=159 evalue=2.1e-39 interpro_id=IPR005749 interpro_description=Ribosomal protein L15, bacterial-type GO=Molecular Function: structural constituent of ribosome (GO:0003735), Biological Process: translation (GO:0006412), Cellular Component: large ribosomal subunit (GO:0015934)) ; IPRSCAN: (db=HMMPfam db_id=PF00828 from=42 to=158 evalue=1.2e-24 interpro_id=IPR021131 interpro_description=Ribosomal protein L18e/L15P) ; IPRSCAN: no description (db=Gene3D db_id=G3DSA:3.100.10.10 from=82 to=159 evalue=1.5e-15) ; IPRSCAN: seg (db=Seg db_id=seg from=42 to=59) ; GENE: 107842..108339 - ( gc_cont=0.540) ; C
COMPONENT-OF - TUKFG-101
COMPONENT-OF - GEN-EL279335
LEFT-END-POSITION - 107842
PRODUCT - |GKFG-3-rRNA|
RIGHT-END-POSITION - 108339
TRANSCRIPTION-DIRECTION - -
//
UNIQUE-ID - GKFG-278
TYPES - BC-4
TYPES - Unclassified-Genes
COMMON-NAME - gob:Gobs_1709
ACCESSION-1 - DORA20.03_00349
CENTISOME-POSITION - 69.86063    
COMMENT - [goid GO:0016020] [goid GO:0006810] [goid GO:0005215] [koid KO:K02168] DORA20.03_00349 gob:Gobs_1709 choline/carnitine/betaine transporter; K02168 high-affinity choline transport protein (db=KEGG) (RBH) ## RBH: UniRef90_D2SDH0 Choline/carnitine/betaine transporter n=1 Tax=Geodermatophilus obscurus DSM 43160 RepID=D2SDH0_GEOOG (db=UNIREF) ; RBH: UniRef90_D2SDH0 Choline/carnitine/betaine transporter n=1 Tax=Geodermatophilus obscurus DSM 43160 RepID=D2SDH0_GEOOG (db=UNIREF) ; BLAST: choline/carnitine/betaine transporter; K02168 high-affinity choline transport protein (db=KEGG evalue=0.0 bit_score=767.0 identity=55.7 coverage=96.81159420289856) ; BLAST: Choline/carnitine/betaine transporter n=1 Tax=Geodermatophilus obscurus DSM 43160 RepID=D2SDH0_GEOOG (db=UNIREF evalue=0.0 bit_score=767.0 identity=55.7 coverage=96.81159420289856) ; IPRSCAN: BCCT (db=PatternScan db_id=PS01303 from=331 to=340 evalue=0.0 interpro_id=IPR018093 interpro_description=BCCT transporter, conserved site GO=Molecular Function: transporter activity (GO:0005215), Biological Process: transport (GO:0006810), Cellular Component: membrane (GO:0016020)) ; IPRSCAN: bcct: transporter, betaine/carnitine/choline (db=HMMTigr db_id=TIGR00842 from=68 to=516 evalue=6.1e-191 interpro_id=IPR000060 interpro_description=BCCT transporter family GO=Molecular Function: transporter activity (GO:0005215), Biological Process: transport (GO:0006810), Cellular Component: membrane (GO:0016020)) ; IPRSCAN: (db=HMMPfam db_id=PF02028 from=30 to=516 evalue=1.1e-163 interpro_id=IPR000060 interpro_description=BCCT transporter family GO=Molecular Function: transporter activity (GO:0005215), Biological Process: transport (GO:0006810), Cellular Component: membrane (GO:0016020)) ; IPRSCAN: transmembrane_regions (db=TMHMM db_id=tmhmm from=68 to=87) ; IPRSCAN: transmembrane_regions (db=TMHMM db_id=tmhmm from=107 to=129) ; IPRSCAN: transmembrane_regions (db=TMHMM db_id=tmhmm from=156 to=178) ; IPRSCAN: transmembrane_regions (db=TMHMM db_id=tmhmm from=211 to=233) ; IPRSCAN: transmembrane_regions (db=TMHMM db_id=tmhmm from=243 to=265) ; IPRSCAN: transmembrane_regions (db=TMHMM db_id=tmhmm from=26 to=48) ; IPRSCAN: transmembrane_regions (db=TMHMM db_id=tmhmm from=329 to=351) ; IPRSCAN: transmembrane_regions (db=TMHMM db_id=tmhmm from=363 to=385) ; IPRSCAN: transmembrane_regions (db=TMHMM db_id=tmhmm from=413 to=435) ; IPRSCAN: transmembrane_regions (db=TMHMM db_id=tmhmm from=465 to=487) ; IPRSCAN: transmembrane_regions (db=TMHMM db_id=tmhmm from=491 to=513) ; IPRSCAN: seg (db=Seg db_id=seg from=331 to=346) ; IPRSCAN: transmembrane_regions (db=TMHMM db_id=tmhmm from=272 to=291) ; GENE: 368359..370428 + ( gc_cont=0.545) ; B
COMPONENT-OF - TUKFG-208
COMPONENT-OF - GEN-EL279335
LEFT-END-POSITION - 368359
PRODUCT - GKFG-278-MONOMER
RIGHT-END-POSITION - 370428
TRANSCRIPTION-DIRECTION - -
//
UNIQUE-ID - GKFG-235
TYPES - BC-4
TYPES - Unclassified-Genes
COMMON-NAME - pfr:PFREUD_19110
ACCESSION-1 - DORA20.03_00031
CENTISOME-POSITION - 5.637454    
COMMENT - [goid GO:0022857] [goid GO:0016021] [goid GO:0055085] [goid GO:0022891] [goid GO:0016020] DORA20.03_00031 pfr:PFREUD_19110 iolT3; myo-inositol transporter IolT3 (db=KEGG) (RBH) ## RBH: UniRef90_E6KT78 MFS family major facilitator transporter n=1 Tax=Actinomyces sp. oral taxon 180 str. F0310 RepID=E6KT78_9ACTO (db=UNIREF) ; RBH: UniRef90_E6KT78 MFS family major facilitator transporter n=1 Tax=Actinomyces sp. oral taxon 180 str. F0310 RepID=E6KT78_9ACTO (db=UNIREF) ; BLAST: iolT3; myo-inositol transporter IolT3 (db=KEGG evalue=0.0 bit_score=587.0 identity=55.5 coverage=93.86281588447653) ; BLAST: MFS family major facilitator transporter n=1 Tax=Actinomyces sp. oral taxon 180 str. F0310 RepID=E6KT78_9ACTO (db=UNIREF evalue=0.0 bit_score=594.0 identity=54.1 coverage=94.94584837545126) ; IPRSCAN: SUGAR TRANSPORTER (db=HMMPanther db_id=PTHR11600:SF85 from=15 to=402 evalue=5.2e-107) ; IPRSCAN: SUGAR TRANSPORTER (db=HMMPanther db_id=PTHR11600 from=15 to=402 evalue=5.2e-107) ; IPRSCAN: MFS general substrate transporter (db=superfamily db_id=SSF103473 from=1 to=550 evalue=2.5e-68 interpro_id=IPR016196 interpro_description=Major facilitator superfamily domain, general substrate transporter) ; IPRSCAN: SP: MFS transporter, sugar porter (SP) famil (db=HMMTigr db_id=TIGR00879 from=1 to=543 evalue=6.3e-61 interpro_id=IPR003663 interpro_description=Sugar/inositol transporter GO=Cellular Component: membrane (GO:0016020), Molecular Function: substrate-specific transmembrane transporter activity (GO:0022891), Biological Process: transmembrane transport (GO:0055085)) ; IPRSCAN: (db=HMMPfam db_id=PF00083 from=247 to=545 evalue=5.1e-56 interpro_id=IPR005828 interpro_description=General substrate transporter GO=Cellular Component: integral to membrane (GO:0016021), Molecular Function: transmembrane transporter activity (GO:0022857), Biological Process: transmembrane transport (GO:0055085)) ; IPRSCAN: (db=HMMPfam db_id=PF00083 from=39 to=194 evalue=3.0e-39 interpro_id=IPR005828 interpro_description=General substrate transporter GO=Cellular Component: integral to membrane (GO:0016021), Molecular Function: transmembrane transporter activity (GO:0022857), Biological Process: transmembrane transport (GO:0055085)) ; IPRSCAN: SUGRTRNSPORT (db=FPrintScan db_id=PR00171 from=471 to=483 evalue=3.7e-16 interpro_id=IPR003663 interpro_description=Sugar/inositol transporter GO=Cellular Component: membrane (GO:0016020), Molecular Function: substrate-specific transmembrane transporter activity (GO:0022891), Biological Process: transmembrane transport (GO:0055085)) ; IPRSCAN: SUGRTRNSPORT (db=FPrintScan db_id=PR00171 from=46 to=56 evalue=3.7e-16 interpro_id=IPR003663 interpro_description=Sugar/inositol transporter GO=Cellular Component: membrane (GO:0016020), Molecular Function: substrate-specific transmembrane transporter activity (GO:0022891), Biological Process: transmembrane transport (GO:0055085)) ; IPRSCAN: SUGRTRNSPORT (db=FPrintScan db_id=PR00171 from=134 to=153 evalue=3.7e-16 interpro_id=IPR003663 interpro_description=Sugar/inositol transporter GO=Cellular Component: membrane (GO:0016020), Molecular Function: substrate-specific transmembrane transporter activity (GO:0022891), Biological Process: transmembrane transport (GO:0055085)) ; IPRSCAN: SUGRTRNSPORT (db=FPrintScan db_id=PR00171 from=348 to=358 evalue=3.7e-16 interpro_id=IPR003663 interpro_description=Sugar/inositol transporter GO=Cellular Component: membrane (GO:0016020), Molecular Function: substrate-specific transmembrane transporter activity (GO:0022891), Biological Process: transmembrane transport (GO:0055085)) ; IPRSCAN: SUGRTRNSPORT (db=FPrintScan db_id=PR00171 from=448 to=469 evalue=3.7e-16 interpro_id=IPR003663 interpro_description=Sugar/inositol transporter GO=Cellular Component: membrane (GO:0016020), Molecular Function: substrate-specific transmembrane transporter activity (GO:0022891), Biological Process: transmembrane transport (GO:0055085)) ; IPRSCAN: MFS (db=ProfileScan db_id=PS50850 from=38 to=536 evalue=43.599 interpro_id=IPR020846 interpro_description=Major facilitator superfamily domain) ; IPRSCAN: transmembrane_regions (db=TMHMM db_id=tmhmm from=43 to=65) ; IPRSCAN: transmembrane_regions (db=TMHMM db_id=tmhmm from=80 to=99) ; IPRSCAN: transmembrane_regions (db=TMHMM db_id=tmhmm from=510 to=532) ; IPRSCAN: transmembrane_regions (db=TMHMM db_id=tmhmm from=448 to=470) ; IPRSCAN: transmembrane_regions (db=TMHMM db_id=tmhmm from=112 to=134) ; IPRSCAN: transmembrane_regions (db=TMHMM db_id=tmhmm from=403 to=425) ; IPRSCAN: transmembrane_regions (db=TMHMM db_id=tmhmm from=374 to=396) ; IPRSCAN: transmembrane_regions (db=TMHMM db_id=tmhmm from=337 to=359) ; IPRSCAN: transmembrane_regions (db=TMHMM db_id=tmhmm from=251 to=270) ; IPRSCAN: transmembrane_regions (db=TMHMM db_id=tmhmm from=168 to=190) ; IPRSCAN: seg (db=Seg db_id=seg from=86 to=98) ; IPRSCAN: seg (db=Seg db_id=seg from=448 to=459) ; IPRSCAN: transmembrane_regions (db=TMHMM db_id=tmhmm from=138 to=155) ; IPRSCAN: transmembrane_regions (db=TMHMM db_id=tmhmm from=483 to=505) ; GENE: 29725..31386 - ( gc_cont=0.549) ; B
COMPONENT-OF - TUKFG-66
COMPONENT-OF - GEN-EL279335
LEFT-END-POSITION - 29725
PRODUCT - GKFG-235-MONOMER
RIGHT-END-POSITION - 31386
TRANSCRIPTION-DIRECTION - -
//
UNIQUE-ID - GKFG-194
TYPES - BC-4
TYPES - Unclassified-Genes
COMMON-NAME - clj:CLJU_c18280
ACCESSION-1 - DORA20.03_00273
CENTISOME-POSITION - 53.85575    
COMMENT - [goid GO:0022891] [goid GO:0022857] [goid GO:0016021] [goid GO:0055085] [goid GO:0016020] [goid GO:0006810] [goid GO:0005215] DORA20.03_00273 clj:CLJU_c18280 sugar transporter (db=KEGG) (RBH) ## RBH: UniRef90_C0WNB9 MFS family major facilitator transporter n=3 Tax=Lactobacillus RepID=C0WNB9_LACBU (db=UNIREF) ; RBH: UniRef90_C0WNB9 MFS family major facilitator transporter n=3 Tax=Lactobacillus RepID=C0WNB9_LACBU (db=UNIREF) ; BLAST: sugar transporter (db=KEGG evalue=0.0 bit_score=635.0 identity=69.2 coverage=97.5609756097561) ; BLAST: MFS family major facilitator transporter n=3 Tax=Lactobacillus RepID=C0WNB9_LACBU (db=UNIREF evalue=0.0 bit_score=650.0 identity=70.4 coverage=98.00443458980045) ; IPRSCAN: SUGAR_TRANSPORT_1 (db=PatternScan db_id=PS00216 from=65 to=82 evalue=0.0 interpro_id=IPR005829 interpro_description=Sugar transporter, conserved site GO=Molecular Function: transporter activity (GO:0005215), Biological Process: transport (GO:0006810), Cellular Component: membrane (GO:0016020), Biological Process: transmembrane transport (GO:0055085)) ; IPRSCAN: SUGAR_TRANSPORT_2 (db=PatternScan db_id=PS00217 from=107 to=132 evalue=0.0 interpro_id=IPR005829 interpro_description=Sugar transporter, conserved site GO=Molecular Function: transporter activity (GO:0005215), Biological Process: transport (GO:0006810), Cellular Component: membrane (GO:0016020), Biological Process: transmembrane transport (GO:0055085)) ; IPRSCAN: SUGAR TRANSPORTER (db=HMMPanther db_id=PTHR11600 from=10 to=310 evalue=2.5e-131) ; IPRSCAN: SUGAR TRANSPORTER (db=HMMPanther db_id=PTHR11600:SF85 from=10 to=310 evalue=2.5e-131) ; IPRSCAN: (db=HMMPfam db_id=PF00083 from=13 to=442 evalue=8.5e-117 interpro_id=IPR005828 interpro_description=General substrate transporter GO=Cellular Component: integral to membrane (GO:0016021), Molecular Function: transmembrane transporter activity (GO:0022857), Biological Process: transmembrane transport (GO:0055085)) ; IPRSCAN: SP: MFS transporter, sugar porter (SP) famil (db=HMMTigr db_id=TIGR00879 from=1 to=440 evalue=5.9e-104 interpro_id=IPR003663 interpro_description=Sugar/inositol transporter GO=Cellular Component: membrane (GO:0016020), Molecular Function: substrate-specific transmembrane transporter activity (GO:0022891), Biological Process: transmembrane transport (GO:0055085)) ; IPRSCAN: MFS general substrate transporter (db=superfamily db_id=SSF103473 from=1 to=442 evalue=1.7e-84 interpro_id=IPR016196 interpro_description=Major facilitator superfamily domain, general substrate transporter) ; IPRSCAN: SUGRTRNSPORT (db=FPrintScan db_id=PR00171 from=19 to=29 evalue=8.2e-28 interpro_id=IPR003663 interpro_description=Sugar/inositol transporter GO=Cellular Component: membrane (GO:0016020), Molecular Function: substrate-specific transmembrane transporter activity (GO:0022891), Biological Process: transmembrane transport (GO:0055085)) ; IPRSCAN: SUGRTRNSPORT (db=FPrintScan db_id=PR00171 from=368 to=380 evalue=8.2e-28 interpro_id=IPR003663 interpro_description=Sugar/inositol transporter GO=Cellular Component: membrane (GO:0016020), Molecular Function: substrate-specific transmembrane transporter activity (GO:0022891), Biological Process: transmembrane transport (GO:0055085)) ; IPRSCAN: SUGRTRNSPORT (db=FPrintScan db_id=PR00171 from=345 to=366 evalue=8.2e-28 interpro_id=IPR003663 interpro_description=Sugar/inositol transporter GO=Cellular Component: membrane (GO:0016020), Molecular Function: substrate-specific transmembrane transporter activity (GO:0022891), Biological Process: transmembrane transport (GO:0055085)) ; IPRSCAN: SUGRTRNSPORT (db=FPrintScan db_id=PR00171 from=102 to=121 evalue=8.2e-28 interpro_id=IPR003663 interpro_description=Sugar/inositol transporter GO=Cellular Component: membrane (GO:0016020), Molecular Function: substrate-specific transmembrane transporter activity (GO:0022891), Biological Process: transmembrane transport (GO:0055085)) ; IPRSCAN: SUGRTRNSPORT (db=FPrintScan db_id=PR00171 from=256 to=266 evalue=8.2e-28 interpro_id=IPR003663 interpro_description=Sugar/inositol transporter GO=Cellular Component: membrane (GO:0016020), Molecular Function: substrate-specific transmembrane transporter activity (GO:0022891), Biological Process: transmembrane transport (GO:0055085)) ; IPRSCAN: MFS (db=ProfileScan db_id=PS50850 from=11 to=433 evalue=60.081 interpro_id=IPR020846 interpro_description=Major facilitator superfamily domain) ; IPRSCAN: transmembrane_regions (db=TMHMM db_id=tmhmm from=13 to=35) ; IPRSCAN: transmembrane_regions (db=TMHMM db_id=tmhmm from=45 to=67) ; IPRSCAN: transmembrane_regions (db=TMHMM db_id=tmhmm from=378 to=400) ; IPRSCAN: transmembrane_regions (db=TMHMM db_id=tmhmm from=404 to=426) ; IPRSCAN: transmembrane_regions (db=TMHMM db_id=tmhmm from=311 to=333) ; IPRSCAN: transmembrane_regions (db=TMHMM db_id=tmhmm from=80 to=102) ; IPRSCAN: transmembrane_regions (db=TMHMM db_id=tmhmm from=282 to=304) ; IPRSCAN: transmembrane_regions (db=TMHMM db_id=tmhmm from=245 to=267) ; IPRSCAN: transmembrane_regions (db=TMHMM db_id=tmhmm from=163 to=185) ; IPRSCAN: transmembrane_regions (db=TMHMM db_id=tmhmm from=136 to=158) ; IPRSCAN: transmembrane_regions (db=TMHMM db_id=tmhmm from=106 to=123) ; IPRSCAN: seg (db=Seg db_id=seg from=13 to=23) ; IPRSCAN: seg (db=Seg db_id=seg from=50 to=64) ; IPRSCAN: seg (db=Seg db_id=seg from=87 to=100) ; IPRSCAN: transmembrane_regions (db=TMHMM db_id=tmhmm from=343 to=365) ; GENE: 283969..285321 + ( gc_cont=0.485) ; B
COMPONENT-OF - TUKFG-170
COMPONENT-OF - GEN-EL279335
LEFT-END-POSITION - 283969
PRODUCT - GKFG-194-MONOMER
RIGHT-END-POSITION - 285321
TRANSCRIPTION-DIRECTION - -
//
UNIQUE-ID - GKFG-148
TYPES - BC-4
TYPES - Unclassified-Genes
COMMON-NAME - cul:CULC22_02029
ACCESSION-1 - DORA20.03_00231
CENTISOME-POSITION - 44.753136    
COMMENT - [goid GO:0017153] [goid GO:0016020] [goid GO:0006835] [koid KO:K11103] DORA20.03_00231 cul:CULC22_02029 hypothetical protein; K11103 aerobic C4-dicarboxylate transport protein (db=KEGG) (RBH) ## RBH: UniRef90_C0E0S5 Putative uncharacterized protein n=2 Tax=Corynebacterium matruchotii RepID=C0E0S5_9CORY (db=UNIREF) ; RBH: UniRef90_C0E0S5 Putative uncharacterized protein n=2 Tax=Corynebacterium matruchotii RepID=C0E0S5_9CORY (db=UNIREF) ; BLAST: hypothetical protein; K11103 aerobic C4-dicarboxylate transport protein (db=KEGG evalue=0.0 bit_score=661.0 identity=72.3 coverage=92.84294234592446) ; BLAST: Putative uncharacterized protein n=2 Tax=Corynebacterium matruchotii RepID=C0E0S5_9CORY (db=UNIREF evalue=0.0 bit_score=686.0 identity=75.5 coverage=91.84890656063618) ; IPRSCAN: SODIUM/DICARBOXYLATE SYMPORTER-RELATED (db=HMMPanther db_id=PTHR11958 from=60 to=475 evalue=3.2e-149 interpro_id=IPR001991 interpro_description=Sodium:dicarboxylate symporter GO=Biological Process: dicarboxylic acid transport (GO:0006835), Cellular Component: membrane (GO:0016020), Molecular Function: sodium:dicarboxylate symporter activity (GO:0017153)) ; IPRSCAN: PROTON GLUTAMATE SYMPORT PROTEIN (db=HMMPanther db_id=PTHR11958:SF26 from=60 to=475 evalue=3.2e-149) ; IPRSCAN: (db=HMMPfam db_id=PF00375 from=45 to=437 evalue=3.8e-99 interpro_id=IPR001991 interpro_description=Sodium:dicarboxylate symporter GO=Biological Process: dicarboxylic acid transport (GO:0006835), Cellular Component: membrane (GO:0016020), Molecular Function: sodium:dicarboxylate symporter activity (GO:0017153)) ; IPRSCAN: Proton glutamate symport protein (db=superfamily db_id=SSF118215 from=45 to=438 evalue=1.8e-98) ; IPRSCAN: EDTRNSPORT (db=FPrintScan db_id=PR00173 from=363 to=382 evalue=4.0e-26 interpro_id=IPR001991 interpro_description=Sodium:dicarboxylate symporter GO=Biological Process: dicarboxylic acid transport (GO:0006835), Cellular Component: membrane (GO:0016020), Molecular Function: sodium:dicarboxylate symporter activity (GO:0017153)) ; IPRSCAN: EDTRNSPORT (db=FPrintScan db_id=PR00173 from=328 to=354 evalue=4.0e-26 interpro_id=IPR001991 interpro_description=Sodium:dicarboxylate symporter GO=Biological Process: dicarboxylic acid transport (GO:0006835), Cellular Component: membrane (GO:0016020), Molecular Function: sodium:dicarboxylate symporter activity (GO:0017153)) ; IPRSCAN: EDTRNSPORT (db=FPrintScan db_id=PR00173 from=227 to=246 evalue=4.0e-26 interpro_id=IPR001991 interpro_description=Sodium:dicarboxylate symporter GO=Biological Process: dicarboxylic acid transport (GO:0006835), Cellular Component: membrane (GO:0016020), Molecular Function: sodium:dicarboxylate symporter activity (GO:0017153)) ; IPRSCAN: EDTRNSPORT (db=FPrintScan db_id=PR00173 from=180 to=202 evalue=4.0e-26 interpro_id=IPR001991 interpro_description=Sodium:dicarboxylate symporter GO=Biological Process: dicarboxylic acid transport (GO:0006835), Cellular Component: membrane (GO:0016020), Molecular Function: sodium:dicarboxylate symporter activity (GO:0017153)) ; IPRSCAN: EDTRNSPORT (db=FPrintScan db_id=PR00173 from=110 to=135 evalue=4.0e-26 interpro_id=IPR001991 interpro_description=Sodium:dicarboxylate symporter GO=Biological Process: dicarboxylic acid transport (GO:0006835), Cellular Component: membrane (GO:0016020), Molecular Function: sodium:dicarboxylate symporter activity (GO:0017153)) ; IPRSCAN: EDTRNSPORT (db=FPrintScan db_id=PR00173 from=43 to=63 evalue=4.0e-26 interpro_id=IPR001991 interpro_description=Sodium:dicarboxylate symporter GO=Biological Process: dicarboxylic acid transport (GO:0006835), Cellular Component: membrane (GO:0016020), Molecular Function: sodium:dicarboxylate symporter activity (GO:0017153)) ; IPRSCAN: transmembrane_regions (db=TMHMM db_id=tmhmm from=44 to=63) ; IPRSCAN: transmembrane_regions (db=TMHMM db_id=tmhmm from=78 to=100) ; IPRSCAN: transmembrane_regions (db=TMHMM db_id=tmhmm from=366 to=388) ; IPRSCAN: transmembrane_regions (db=TMHMM db_id=tmhmm from=324 to=346) ; IPRSCAN: transmembrane_regions (db=TMHMM db_id=tmhmm from=257 to=279) ; IPRSCAN: transmembrane_regions (db=TMHMM db_id=tmhmm from=220 to=242) ; IPRSCAN: transmembrane_regions (db=TMHMM db_id=tmhmm from=177 to=199) ; IPRSCAN: seg (db=Seg db_id=seg from=47 to=63) ; IPRSCAN: seg (db=Seg db_id=seg from=374 to=388) ; IPRSCAN: transmembrane_regions (db=TMHMM db_id=tmhmm from=113 to=135) ; GENE: 235973..237481 + ( gc_cont=0.512) ; B
COMPONENT-OF - TUKFG-155
COMPONENT-OF - GEN-EL279335
LEFT-END-POSITION - 235973
PRODUCT - GKFG-148-MONOMER
RIGHT-END-POSITION - 237481
TRANSCRIPTION-DIRECTION - -
//
UNIQUE-ID - GKFG-104
TYPES - BC-4
TYPES - Unclassified-Genes
COMMON-NAME - mcu:HMPREF0573_10595
ACCESSION-1 - DORA20.03_00192
CENTISOME-POSITION - 37.077477    
COMMENT - [goid GO:0055085] [goid GO:0016020] [goid GO:0006810] [goid GO:0005215] DORA20.03_00192 mcu:HMPREF0573_10595 NCS2 family nucleobase:cation symporter-2 (db=KEGG) (RBH) ## RBH: UniRef90_E8JJC0 NCS2 family nucleotide:cation symporter-2 n=1 Tax=Actinomyces sp. oral taxon 178 str. F0338 RepID=E8JJC0_9ACTO (db=UNIREF) ; RBH: UniRef90_E8JJC0 NCS2 family nucleotide:cation symporter-2 n=1 Tax=Actinomyces sp. oral taxon 178 str. F0338 RepID=E8JJC0_9ACTO (db=UNIREF) ; BLAST: NCS2 family nucleobase:cation symporter-2 (db=KEGG evalue=0.0 bit_score=654.0 identity=70.3 coverage=93.99585921325053) ; BLAST: NCS2 family nucleotide:cation symporter-2 n=1 Tax=Actinomyces sp. oral taxon 178 str. F0338 RepID=E8JJC0_9ACTO (db=UNIREF evalue=0.0 bit_score=683.0 identity=74.4 coverage=92.96066252587993) ; IPRSCAN: XANTHINE-URACIL PERMEASE (db=HMMPanther db_id=PTHR11119:SF3 from=25 to=435 evalue=2.9e-109) ; IPRSCAN: XANTHINE-URACIL / VITAMIN C PERMEASE FAMILY MEMBER (db=HMMPanther db_id=PTHR11119 from=25 to=435 evalue=2.9e-109 interpro_id=IPR006043 interpro_description=Xanthine/uracil/vitamin C permease GO=Molecular Function: transporter activity (GO:0005215), Biological Process: transport (GO:0006810), Cellular Component: membrane (GO:0016020), Biological Process: transmembrane transport (GO:0055085)) ; IPRSCAN: ncs2: uracil-xanthine permease (db=HMMTigr db_id=TIGR00801 from=45 to=427 evalue=2.0e-96 interpro_id=IPR006042 interpro_description=Xanthine/uracil permease GO=Molecular Function: transporter activity (GO:0005215), Cellular Component: membrane (GO:0016020), Biological Process: transmembrane transport (GO:0055085)) ; IPRSCAN: (db=HMMPfam db_id=PF00860 from=51 to=405 evalue=1.1e-73 interpro_id=IPR006043 interpro_description=Xanthine/uracil/vitamin C permease GO=Molecular Function: transporter activity (GO:0005215), Biological Process: transport (GO:0006810), Cellular Component: membrane (GO:0016020), Biological Process: transmembrane transport (GO:0055085)) ; IPRSCAN: transmembrane_regions (db=TMHMM db_id=tmhmm from=157 to=179) ; IPRSCAN: transmembrane_regions (db=TMHMM db_id=tmhmm from=183 to=200) ; IPRSCAN: transmembrane_regions (db=TMHMM db_id=tmhmm from=207 to=226) ; IPRSCAN: transmembrane_regions (db=TMHMM db_id=tmhmm from=246 to=268) ; IPRSCAN: transmembrane_regions (db=TMHMM db_id=tmhmm from=288 to=310) ; IPRSCAN: transmembrane_regions (db=TMHMM db_id=tmhmm from=123 to=145) ; IPRSCAN: transmembrane_regions (db=TMHMM db_id=tmhmm from=354 to=376) ; IPRSCAN: transmembrane_regions (db=TMHMM db_id=tmhmm from=403 to=425) ; IPRSCAN: transmembrane_regions (db=TMHMM db_id=tmhmm from=81 to=103) ; IPRSCAN: transmembrane_regions (db=TMHMM db_id=tmhmm from=54 to=76) ; IPRSCAN: seg (db=Seg db_id=seg from=2 to=17) ; IPRSCAN: seg (db=Seg db_id=seg from=183 to=199) ; IPRSCAN: seg (db=Seg db_id=seg from=212 to=221) ; IPRSCAN: seg (db=Seg db_id=seg from=326 to=338) ; IPRSCAN: transmembrane_regions (db=TMHMM db_id=tmhmm from=325 to=347) ; GENE: 195501..196949 - ( gc_cont=0.575) ; B
COMPONENT-OF - TUKFG-137
COMPONENT-OF - GEN-EL279335
LEFT-END-POSITION - 195501
PRODUCT - GKFG-104-MONOMER
RIGHT-END-POSITION - 196949
TRANSCRIPTION-DIRECTION - -
//
UNIQUE-ID - GKFG-92
TYPES - BC-4
TYPES - Unclassified-Genes
COMMON-NAME - aminoglycoside
ACCESSION-1 - DORA20.03_00181
CENTISOME-POSITION - 33.87669    
COMMENT - DORA20.03_00181 aminoglycoside phosphotransferase (db=KEGG evalue=0.0 bit_score=221.0 identity=44.6 coverage=91.55405405405406) (BLAST) ## BLAST: Putative uncharacterized protein n=1 Tax=Actinomyces sp. oral taxon 448 str. F0400 RepID=F9EDG5_9ACTO (db=UNIREF evalue=0.0 bit_score=286.0 identity=49.5 coverage=91.55405405405406) ; IPRSCAN: (db=HMMPfam db_id=PF03881 from=24 to=293 evalue=1.3e-27 interpro_id=IPR016477 interpro_description=Fructosamine/Ketosamine-3-kinase) ; IPRSCAN: Ketosamine-3-kinase (db=HMMPIR db_id=PIRSF006221 from=1 to=294 evalue=1.0e-19 interpro_id=IPR016477 interpro_description=Fructosamine/Ketosamine-3-kinase) ; GENE: 178624..179511 + ( gc_cont=0.596) ; C
COMPONENT-OF - TUKFG-129
COMPONENT-OF - GEN-EL279335
LEFT-END-POSITION - 178624
PRODUCT - GKFG-92-MONOMER
RIGHT-END-POSITION - 179511
TRANSCRIPTION-DIRECTION - -
//
UNIQUE-ID - GKFG-470
TYPES - BC-4
TYPES - Unclassified-Genes
COMMON-NAME - putative
ACCESSION-1 - DORA20.02_00001
CENTISOME-POSITION - 0.16510203    
COMMENT - [goid GO:0015937] [goid GO:0005737] [goid GO:0004594] [goid GO:0016301] [goid GO:0008152] [goid GO:0005524] [koid KO:KINASE] DORA20.02_00001 putative fructose transport system kinase (db=KEGG evalue=4.0e-39 bit_score=167.0 identity=42.2 coverage=83.78378378378379) (BLAST) ## BLAST: Putative fructose transport system kinase n=1 Tax=Streptomyces sp. SirexAA-E RepID=G2NPT7_9ACTO (db=UNIREF evalue=5.2e-39 bit_score=167.0 identity=42.2 coverage=83.78378378378379) ; IPRSCAN: no description (db=Gene3D db_id=G3DSA:3.40.50.300 from=24 to=218 evalue=2.4e-38) ; IPRSCAN: P-loop containing nucleoside triphosphate hydrolases (db=superfamily db_id=SSF52540 from=12 to=215 evalue=1.2e-32) ; IPRSCAN: (db=HMMPfam db_id=PF00485 from=26 to=210 evalue=5.1e-09 interpro_id=IPR006083 interpro_description=Phosphoribulokinase/uridine kinase GO=Molecular Function: ATP binding (GO:0005524), Biological Process: metabolic process (GO:0008152), Molecular Function: kinase activity (GO:0016301)) ; IPRSCAN: URIDINE KINASE RELATED (db=HMMPanther db_id=PTHR10285 from=36 to=99 evalue=0.00023) ; IPRSCAN: PANTOTHENATE KINASE (db=HMMPanther db_id=PTHR10285:SF7 from=36 to=99 evalue=0.00023 interpro_id=IPR004566 interpro_description=Bacterial pantothenate kinase GO=Molecular Function: pantothenate kinase activity (GO:0004594), Molecular Function: ATP binding (GO:0005524), Cellular Component: cytoplasm (GO:0005737), Biological Process: coenzyme A biosynthetic process (GO:0015937)) ; GENE: 172..837 - ( gc_cont=0.446) ; C
COMPONENT-OF - TUKFG-1
COMPONENT-OF - GEN-EL279334
LEFT-END-POSITION - 172
PRODUCT - GKFG-470-MONOMER
RIGHT-END-POSITION - 837
TRANSCRIPTION-DIRECTION - -
//
UNIQUE-ID - GKFG-1984
TYPES - BC-4
TYPES - Unclassified-Genes
COMMON-NAME - krh:KRH_03970
ACCESSION-1 - DORA20.01_00961
CENTISOME-POSITION - 64.55144    
COMMENT - [goid GO:0016020] [goid GO:0006810] [goid GO:0005215] DORA20.01_00961 krh:KRH_03970 betP; glycine betaine transporter (db=KEGG) (RBH) ## RBH: UniRef90_B2GGN9 Glycine betaine transporter n=1 Tax=Kocuria rhizophila DC2201 RepID=B2GGN9_KOCRD (db=UNIREF) ; RBH: UniRef90_B2GGN9 Glycine betaine transporter n=1 Tax=Kocuria rhizophila DC2201 RepID=B2GGN9_KOCRD (db=UNIREF) ; BLAST: betP; glycine betaine transporter (db=KEGG evalue=0.0 bit_score=695.0 identity=52.2 coverage=81.08108108108108) ; BLAST: Glycine betaine transporter n=1 Tax=Kocuria rhizophila DC2201 RepID=B2GGN9_KOCRD (db=UNIREF evalue=0.0 bit_score=695.0 identity=52.2 coverage=81.08108108108108) ; IPRSCAN: BCCT (db=PatternScan db_id=PS01303 from=458 to=467 evalue=0.0 interpro_id=IPR018093 interpro_description=BCCT transporter, conserved site GO=Molecular Function: transporter activity (GO:0005215), Biological Process: transport (GO:0006810), Cellular Component: membrane (GO:0016020)) ; IPRSCAN: bcct: transporter, betaine/carnitine/choline (db=HMMTigr db_id=TIGR00842 from=189 to=640 evalue=1.9e-168 interpro_id=IPR000060 interpro_description=BCCT transporter family GO=Molecular Function: transporter activity (GO:0005215), Biological Process: transport (GO:0006810), Cellular Component: membrane (GO:0016020)) ; IPRSCAN: (db=HMMPfam db_id=PF02028 from=151 to=640 evalue=2.1e-164 interpro_id=IPR000060 interpro_description=BCCT transporter family GO=Molecular Function: transporter activity (GO:0005215), Biological Process: transport (GO:0006810), Cellular Component: membrane (GO:0016020)) ; IPRSCAN: coiled-coil (db=Coil db_id=coil from=31 to=52 evalue=NA) ; IPRSCAN: transmembrane_regions (db=TMHMM db_id=tmhmm from=549 to=571) ; IPRSCAN: transmembrane_regions (db=TMHMM db_id=tmhmm from=334 to=356) ; IPRSCAN: transmembrane_regions (db=TMHMM db_id=tmhmm from=371 to=393) ; IPRSCAN: transmembrane_regions (db=TMHMM db_id=tmhmm from=405 to=427) ; IPRSCAN: transmembrane_regions (db=TMHMM db_id=tmhmm from=455 to=477) ; IPRSCAN: transmembrane_regions (db=TMHMM db_id=tmhmm from=490 to=512) ; IPRSCAN: transmembrane_regions (db=TMHMM db_id=tmhmm from=279 to=301) ; IPRSCAN: transmembrane_regions (db=TMHMM db_id=tmhmm from=584 to=603) ; IPRSCAN: transmembrane_regions (db=TMHMM db_id=tmhmm from=613 to=635) ; IPRSCAN: seg (db=Seg db_id=seg from=191 to=209) ; IPRSCAN: seg (db=Seg db_id=seg from=623 to=632) ; IPRSCAN: seg (db=Seg db_id=seg from=739 to=754) ; IPRSCAN: transmembrane_regions (db=TMHMM db_id=tmhmm from=225 to=247) ; IPRSCAN: transmembrane_regions (db=TMHMM db_id=tmhmm from=190 to=212) ; IPRSCAN: transmembrane_regions (db=TMHMM db_id=tmhmm from=151 to=170) ; GENE: 1064175..1066505 + ( gc_cont=0.507) ; B
COMPONENT-OF - TUKFG-755
COMPONENT-OF - GEN-EL279331
LEFT-END-POSITION - 1064175
PRODUCT - GKFG-1984-MONOMER
RIGHT-END-POSITION - 1066505
TRANSCRIPTION-DIRECTION - -
//
UNIQUE-ID - GKFG-1884
TYPES - BC-4
TYPES - Unclassified-Genes
COMMON-NAME - apn:Asphe3_31120
ACCESSION-1 - DORA20.01_00871
CENTISOME-POSITION - 59.22506    
COMMENT - [goid GO:0055085] [goid GO:0008324] [goid GO:0006812] DORA20.01_00871 apn:Asphe3_31120 TrkH family potassium uptake protein (db=KEGG) (RBH) ## RBH: UniRef90_F0M218 Potassium uptake protein, TrkH family n=1 Tax=Arthrobacter phenanthrenivorans Sphe3 RepID=F0M218_ARTPP (db=UNIREF) ; RBH: UniRef90_F0M218 Potassium uptake protein, TrkH family n=1 Tax=Arthrobacter phenanthrenivorans Sphe3 RepID=F0M218_ARTPP (db=UNIREF) ; BLAST: TrkH family potassium uptake protein (db=KEGG evalue=0.0 bit_score=433.0 identity=52.3 coverage=95.57522123893806) ; BLAST: Potassium uptake protein, TrkH family n=1 Tax=Arthrobacter phenanthrenivorans Sphe3 RepID=F0M218_ARTPP (db=UNIREF evalue=0.0 bit_score=433.0 identity=52.3 coverage=95.57522123893806) ; IPRSCAN: (db=HMMPfam db_id=PF02386 from=133 to=433 evalue=6.7e-70 interpro_id=IPR003445 interpro_description=Cation transporter GO=Biological Process: cation transport (GO:0006812), Molecular Function: cation transmembrane transporter activity (GO:0008324), Biological Process: transmembrane transport (GO:0055085)) ; IPRSCAN: transmembrane_regions (db=TMHMM db_id=tmhmm from=356 to=378) ; IPRSCAN: transmembrane_regions (db=TMHMM db_id=tmhmm from=83 to=105) ; IPRSCAN: transmembrane_regions (db=TMHMM db_id=tmhmm from=136 to=158) ; IPRSCAN: transmembrane_regions (db=TMHMM db_id=tmhmm from=165 to=184) ; IPRSCAN: transmembrane_regions (db=TMHMM db_id=tmhmm from=194 to=216) ; IPRSCAN: transmembrane_regions (db=TMHMM db_id=tmhmm from=237 to=256) ; IPRSCAN: transmembrane_regions (db=TMHMM db_id=tmhmm from=313 to=335) ; IPRSCAN: transmembrane_regions (db=TMHMM db_id=tmhmm from=48 to=70) ; IPRSCAN: transmembrane_regions (db=TMHMM db_id=tmhmm from=384 to=406) ; IPRSCAN: transmembrane_regions (db=TMHMM db_id=tmhmm from=413 to=435) ; IPRSCAN: seg (db=Seg db_id=seg from=122 to=143) ; IPRSCAN: seg (db=Seg db_id=seg from=200 to=212) ; IPRSCAN: seg (db=Seg db_id=seg from=308 to=323) ; IPRSCAN: seg (db=Seg db_id=seg from=352 to=368) ; IPRSCAN: transmembrane_regions (db=TMHMM db_id=tmhmm from=21 to=43) ; GENE: 976366..977721 + ( gc_cont=0.523) ; B
COMPONENT-OF - TUKFG-710
COMPONENT-OF - GEN-EL279331
LEFT-END-POSITION - 976366
PRODUCT - GKFG-1884-MONOMER
RIGHT-END-POSITION - 977721
TRANSCRIPTION-DIRECTION - -
//
UNIQUE-ID - GKFG-1739
TYPES - BC-4
TYPES - Unclassified-Genes
COMMON-NAME - bfa:Bfae_03150
ACCESSION-1 - DORA20.01_00740
CENTISOME-POSITION - 50.044857    
COMMENT - [goid GO:0016021] [goid GO:0006810] [goid GO:0055085] [goid GO:0016020] [goid GO:0005215] DORA20.01_00740 bfa:Bfae_03150 uracil-xanthine permease (db=KEGG) (RBH) ## RBH: UniRef90_C7MGK0 Uracil-xanthine permease n=1 Tax=Brachybacterium faecium DSM 4810 RepID=C7MGK0_BRAFD (db=UNIREF) ; RBH: UniRef90_C7MGK0 Uracil-xanthine permease n=1 Tax=Brachybacterium faecium DSM 4810 RepID=C7MGK0_BRAFD (db=UNIREF) ; BLAST: uracil-xanthine permease (db=KEGG evalue=0.0 bit_score=804.0 identity=62.8 coverage=95.93984962406014) ; BLAST: Uracil-xanthine permease n=1 Tax=Brachybacterium faecium DSM 4810 RepID=C7MGK0_BRAFD (db=UNIREF evalue=0.0 bit_score=804.0 identity=62.8 coverage=95.93984962406014) ; IPRSCAN: XANTH_URACIL_PERMASE (db=PatternScan db_id=PS01116 from=375 to=395 evalue=0.0 interpro_id=IPR006042 interpro_description=Xanthine/uracil permease GO=Molecular Function: transporter activity (GO:0005215), Cellular Component: membrane (GO:0016020), Biological Process: transmembrane transport (GO:0055085)) ; IPRSCAN: pbuX: xanthine permease (db=HMMTigr db_id=TIGR03173 from=44 to=460 evalue=2.4e-199 interpro_id=IPR017588 interpro_description=Xanthine permease GO=Biological Process: transport (GO:0006810), Cellular Component: integral to membrane (GO:0016021)) ; IPRSCAN: XANTHINE-URACIL / VITAMIN C PERMEASE FAMILY MEMBER (db=HMMPanther db_id=PTHR11119 from=30 to=459 evalue=4.1e-125 interpro_id=IPR006043 interpro_description=Xanthine/uracil/vitamin C permease GO=Molecular Function: transporter activity (GO:0005215), Biological Process: transport (GO:0006810), Cellular Component: membrane (GO:0016020), Biological Process: transmembrane transport (GO:0055085)) ; IPRSCAN: XANTHINE-URACIL PERMEASE (db=HMMPanther db_id=PTHR11119:SF3 from=30 to=459 evalue=4.1e-125) ; IPRSCAN: ncs2: uracil-xanthine permease (db=HMMTigr db_id=TIGR00801 from=35 to=458 evalue=3.5e-112 interpro_id=IPR006042 interpro_description=Xanthine/uracil permease GO=Molecular Function: transporter activity (GO:0005215), Cellular Component: membrane (GO:0016020), Biological Process: transmembrane transport (GO:0055085)) ; IPRSCAN: (db=HMMPfam db_id=PF00860 from=41 to=428 evalue=2.9e-90 interpro_id=IPR006043 interpro_description=Xanthine/uracil/vitamin C permease GO=Molecular Function: transporter activity (GO:0005215), Biological Process: transport (GO:0006810), Cellular Component: membrane (GO:0016020), Biological Process: transmembrane transport (GO:0055085)) ; IPRSCAN: (db=HMMPfam db_id=PF09349 from=485 to=643 evalue=4.3e-28 interpro_id=IPR018020 interpro_description=Oxo-4-hydroxy-4-carboxy-5-ureidoimidazoline decarboxylase) ; IPRSCAN: transmembrane_regions (db=TMHMM db_id=tmhmm from=411 to=433) ; IPRSCAN: transmembrane_regions (db=TMHMM db_id=tmhmm from=350 to=372) ; IPRSCAN: transmembrane_regions (db=TMHMM db_id=tmhmm from=377 to=399) ; IPRSCAN: transmembrane_regions (db=TMHMM db_id=tmhmm from=264 to=286) ; IPRSCAN: transmembrane_regions (db=TMHMM db_id=tmhmm from=438 to=460) ; IPRSCAN: seg (db=Seg db_id=seg from=54 to=69) ; IPRSCAN: seg (db=Seg db_id=seg from=165 to=180) ; IPRSCAN: transmembrane_regions (db=TMHMM db_id=tmhmm from=227 to=249) ; IPRSCAN: transmembrane_regions (db=TMHMM db_id=tmhmm from=198 to=220) ; IPRSCAN: transmembrane_regions (db=TMHMM db_id=tmhmm from=161 to=183) ; IPRSCAN: transmembrane_regions (db=TMHMM db_id=tmhmm from=132 to=154) ; IPRSCAN: transmembrane_regions (db=TMHMM db_id=tmhmm from=103 to=122) ; IPRSCAN: transmembrane_regions (db=TMHMM db_id=tmhmm from=74 to=96) ; IPRSCAN: transmembrane_regions (db=TMHMM db_id=tmhmm from=42 to=64) ; GENE: 825024..827018 + ( gc_cont=0.530) ; B
COMPONENT-OF - TUKFG-629
COMPONENT-OF - GEN-EL279331
LEFT-END-POSITION - 825024
PRODUCT - GKFG-1739-MONOMER
RIGHT-END-POSITION - 827018
TRANSCRIPTION-DIRECTION - -
//
UNIQUE-ID - GKFG-1655
TYPES - BC-4
TYPES - Unclassified-Genes
COMMON-NAME - putative
ACCESSION-1 - DORA20.01_00665
CENTISOME-POSITION - 44.932182    
COMMENT - [goid GO:0016020] DORA20.01_00665 putative permease, DMT superfamily (db=KEGG evalue=0.0 bit_score=268.0 identity=48.4 coverage=92.64214046822742) (BLAST) ## BLAST: Putative permease, DMT superfamily n=1 Tax=Frateuria aurantia DSM 6220 RepID=H8L620_FRAAD (db=UNIREF evalue=0.0 bit_score=268.0 identity=48.4 coverage=92.64214046822742) ; IPRSCAN: (db=HMMPfam db_id=PF00892 from=23 to=142 evalue=1.3e-17 interpro_id=IPR000620 interpro_description=Drug/metabolite transporter GO=Cellular Component: membrane (GO:0016020)) ; IPRSCAN: (db=HMMPfam db_id=PF00892 from=162 to=280 evalue=5.5e-15 interpro_id=IPR000620 interpro_description=Drug/metabolite transporter GO=Cellular Component: membrane (GO:0016020)) ; IPRSCAN: Multidrug resistance efflux transporter EmrE (db=superfamily db_id=SSF103481 from=46 to=145 evalue=5.8e-13) ; IPRSCAN: Multidrug resistance efflux transporter EmrE (db=superfamily db_id=SSF103481 from=184 to=291 evalue=5.3e-12) ; IPRSCAN: transmembrane_regions (db=TMHMM db_id=tmhmm from=241 to=260) ; IPRSCAN: transmembrane_regions (db=TMHMM db_id=tmhmm from=153 to=172) ; IPRSCAN: transmembrane_regions (db=TMHMM db_id=tmhmm from=179 to=201) ; IPRSCAN: transmembrane_regions (db=TMHMM db_id=tmhmm from=211 to=228) ; IPRSCAN: transmembrane_regions (db=TMHMM db_id=tmhmm from=126 to=148) ; IPRSCAN: transmembrane_regions (db=TMHMM db_id=tmhmm from=264 to=286) ; IPRSCAN: seg (db=Seg db_id=seg from=128 to=143) ; IPRSCAN: seg (db=Seg db_id=seg from=153 to=164) ; IPRSCAN: seg (db=Seg db_id=seg from=250 to=259) ; IPRSCAN: transmembrane_regions (db=TMHMM db_id=tmhmm from=97 to=119) ; IPRSCAN: transmembrane_regions (db=TMHMM db_id=tmhmm from=70 to=87) ; IPRSCAN: transmembrane_regions (db=TMHMM db_id=tmhmm from=41 to=63) ; IPRSCAN: transmembrane_regions (db=TMHMM db_id=tmhmm from=12 to=31) ; GENE: 740738..741634 - ( gc_cont=0.517) ; C
COMPONENT-OF - TUKFG-600
COMPONENT-OF - GEN-EL279331
LEFT-END-POSITION - 740738
PRODUCT - GKFG-1655-MONOMER
RIGHT-END-POSITION - 741634
TRANSCRIPTION-DIRECTION - -
//
UNIQUE-ID - GKFG-1584
TYPES - BC-4
TYPES - Unclassified-Genes
COMMON-NAME - phosphotransferase
ACCESSION-1 - DORA20.01_00600
CENTISOME-POSITION - 40.571003    
COMMENT - [goid GO:0008982] [goid GO:0016020] [goid GO:0009401] [goid GO:0006810] [goid GO:0005351] DORA20.01_00600 phosphotransferase system EIIB/cysteine, phosphorylation protein (db=KEGG evalue=6.3e-16 bit_score=88.0 identity=55.3 coverage=97.40259740259741) (BLAST) ## BLAST: Phosphotransferase system EIIB/cysteine, phosphorylation site n=2 Tax=Cellulomonas RepID=F4H5S9_CELFA (db=UNIREF evalue=8.2e-16 bit_score=88.0 identity=55.3 coverage=97.40259740259741) ; IPRSCAN: Glucose permease domain IIB (db=superfamily db_id=SSF55604 from=2 to=76 evalue=6.1e-15 interpro_id=IPR001996 interpro_description=Phosphotransferase system, EIIB component, type 1 GO=Molecular Function: sugar:hydrogen symporter activity (GO:0005351), Biological Process: transport (GO:0006810), Biological Process: phosphoenolpyruvate-dependent sugar phosphotransferase system (GO:0009401), Cellular Component: membrane (GO:0016020)) ; IPRSCAN: no description (db=Gene3D db_id=G3DSA:3.30.1360.60 from=2 to=76 evalue=2.4e-14 interpro_id=IPR001996 interpro_description=Phosphotransferase system, EIIB component, type 1 GO=Molecular Function: sugar:hydrogen symporter activity (GO:0005351), Biological Process: transport (GO:0006810), Biological Process: phosphoenolpyruvate-dependent sugar phosphotransferase system (GO:0009401), Cellular Component: membrane (GO:0016020)) ; IPRSCAN: (db=HMMPfam db_id=PF00367 from=4 to=38 evalue=4.6e-08 interpro_id=IPR018113 interpro_description=Phosphotransferase system EIIB/cysteine, phosphorylation site GO=Molecular Function: protein-N(PI)-phosphohistidine-sugar phosphotransferase activity (GO:0008982)) ; IPRSCAN: PTS_EIIB_TYPE_1 (db=ProfileScan db_id=PS51098 from=1 to=76 evalue=18.428 interpro_id=IPR001996 interpro_description=Phosphotransferase system, EIIB component, type 1 GO=Molecular Function: sugar:hydrogen symporter activity (GO:0005351), Biological Process: transport (GO:0006810), Biological Process: phosphoenolpyruvate-dependent sugar phosphotransferase system (GO:0009401), Cellular Component: membrane (GO:0016020)) ; IPRSCAN: seg (db=Seg db_id=seg from=7 to=15) ; GENE: 668841..669071 - ( gc_cont=0.537) ; C
COMPONENT-OF - TUKFG-567
COMPONENT-OF - GEN-EL279331
LEFT-END-POSITION - 668841
PRODUCT - GKFG-1584-MONOMER
RIGHT-END-POSITION - 669071
TRANSCRIPTION-DIRECTION - -
//
UNIQUE-ID - GKFG-1530
TYPES - BC-4
TYPES - Unclassified-Genes
COMMON-NAME - iva:Isova_1883
ACCESSION-1 - DORA20.01_00552
CENTISOME-POSITION - 37.905903    
COMMENT - [goid GO:0022891] [goid GO:0022857] [goid GO:0016021] [goid GO:0055085] [goid GO:0016020] [goid GO:0006810] [goid GO:0005215] DORA20.01_00552 iva:Isova_1883 sugar transporter (db=KEGG) (RBH) ## RBH: UniRef90_F2UW26 Sugar transporter family protein n=1 Tax=Actinomyces viscosus C505 RepID=F2UW26_ACTVI (db=UNIREF) ; RBH: UniRef90_F2UW26 Sugar transporter family protein n=1 Tax=Actinomyces viscosus C505 RepID=F2UW26_ACTVI (db=UNIREF) ; BLAST: sugar transporter (db=KEGG evalue=0.0 bit_score=321.0 identity=38.8 coverage=92.79835390946502) ; BLAST: Sugar transporter family protein n=1 Tax=Actinomyces viscosus C505 RepID=F2UW26_ACTVI (db=UNIREF evalue=0.0 bit_score=635.0 identity=66.0 coverage=96.50205761316872) ; IPRSCAN: SUGAR_TRANSPORT_2 (db=PatternScan db_id=PS00217 from=127 to=152 evalue=0.0 interpro_id=IPR005829 interpro_description=Sugar transporter, conserved site GO=Molecular Function: transporter activity (GO:0005215), Biological Process: transport (GO:0006810), Cellular Component: membrane (GO:0016020), Biological Process: transmembrane transport (GO:0055085)) ; IPRSCAN: SUGAR_TRANSPORT_1 (db=PatternScan db_id=PS00216 from=334 to=351 evalue=0.0 interpro_id=IPR005829 interpro_description=Sugar transporter, conserved site GO=Molecular Function: transporter activity (GO:0005215), Biological Process: transport (GO:0006810), Cellular Component: membrane (GO:0016020), Biological Process: transmembrane transport (GO:0055085)) ; IPRSCAN: SUGAR_TRANSPORT_1 (db=PatternScan db_id=PS00216 from=79 to=96 evalue=0.0 interpro_id=IPR005829 interpro_description=Sugar transporter, conserved site GO=Molecular Function: transporter activity (GO:0005215), Biological Process: transport (GO:0006810), Cellular Component: membrane (GO:0016020), Biological Process: transmembrane transport (GO:0055085)) ; IPRSCAN: (db=HMMPfam db_id=PF00083 from=26 to=483 evalue=4.2e-87 interpro_id=IPR005828 interpro_description=General substrate transporter GO=Cellular Component: integral to membrane (GO:0016021), Molecular Function: transmembrane transporter activity (GO:0022857), Biological Process: transmembrane transport (GO:0055085)) ; IPRSCAN: SUGAR TRANSPORTER (db=HMMPanther db_id=PTHR11600:SF85 from=20 to=344 evalue=9.5e-81) ; IPRSCAN: SUGAR TRANSPORTER (db=HMMPanther db_id=PTHR11600 from=20 to=344 evalue=9.5e-81) ; IPRSCAN: SP: MFS transporter, sugar porter (SP) famil (db=HMMTigr db_id=TIGR00879 from=1 to=483 evalue=5.6e-75 interpro_id=IPR003663 interpro_description=Sugar/inositol transporter GO=Cellular Component: membrane (GO:0016020), Molecular Function: substrate-specific transmembrane transporter activity (GO:0022891), Biological Process: transmembrane transport (GO:0055085)) ; IPRSCAN: MFS general substrate transporter (db=superfamily db_id=SSF103473 from=13 to=483 evalue=3.5e-64 interpro_id=IPR016196 interpro_description=Major facilitator superfamily domain, general substrate transporter) ; IPRSCAN: SUGRTRNSPORT (db=FPrintScan db_id=PR00171 from=290 to=300 evalue=8.5e-15 interpro_id=IPR003663 interpro_description=Sugar/inositol transporter GO=Cellular Component: membrane (GO:0016020), Molecular Function: substrate-specific transmembrane transporter activity (GO:0022891), Biological Process: transmembrane transport (GO:0055085)) ; IPRSCAN: SUGRTRNSPORT (db=FPrintScan db_id=PR00171 from=412 to=424 evalue=8.5e-15 interpro_id=IPR003663 interpro_description=Sugar/inositol transporter GO=Cellular Component: membrane (GO:0016020), Molecular Function: substrate-specific transmembrane transporter activity (GO:0022891), Biological Process: transmembrane transport (GO:0055085)) ; IPRSCAN: SUGRTRNSPORT (db=FPrintScan db_id=PR00171 from=389 to=410 evalue=8.5e-15 interpro_id=IPR003663 interpro_description=Sugar/inositol transporter GO=Cellular Component: membrane (GO:0016020), Molecular Function: substrate-specific transmembrane transporter activity (GO:0022891), Biological Process: transmembrane transport (GO:0055085)) ; IPRSCAN: SUGRTRNSPORT (db=FPrintScan db_id=PR00171 from=122 to=141 evalue=8.5e-15 interpro_id=IPR003663 interpro_description=Sugar/inositol transporter GO=Cellular Component: membrane (GO:0016020), Molecular Function: substrate-specific transmembrane transporter activity (GO:0022891), Biological Process: transmembrane transport (GO:0055085)) ; IPRSCAN: MFS (db=ProfileScan db_id=PS50850 from=25 to=476 evalue=47.236 interpro_id=IPR020846 interpro_description=Major facilitator superfamily domain) ; IPRSCAN: seg (db=Seg db_id=seg from=432 to=446) ; IPRSCAN: seg (db=Seg db_id=seg from=59 to=80) ; IPRSCAN: seg (db=Seg db_id=seg from=18 to=31) ; IPRSCAN: transmembrane_regions (db=TMHMM db_id=tmhmm from=451 to=473) ; IPRSCAN: transmembrane_regions (db=TMHMM db_id=tmhmm from=425 to=447) ; IPRSCAN: transmembrane_regions (db=TMHMM db_id=tmhmm from=382 to=404) ; IPRSCAN: transmembrane_regions (db=TMHMM db_id=tmhmm from=345 to=367) ; IPRSCAN: transmembrane_regions (db=TMHMM db_id=tmhmm from=316 to=338) ; IPRSCAN: transmembrane_regions (db=TMHMM db_id=tmhmm from=279 to=301) ; IPRSCAN: transmembrane_regions (db=TMHMM db_id=tmhmm from=196 to=218) ; IPRSCAN: transmembrane_regions (db=TMHMM db_id=tmhmm from=162 to=181) ; IPRSCAN: transmembrane_regions (db=TMHMM db_id=tmhmm from=119 to=141) ; IPRSCAN: transmembrane_regions (db=TMHMM db_id=tmhmm from=92 to=114) ; IPRSCAN: transmembrane_regions (db=TMHMM db_id=tmhmm from=58 to=80) ; IPRSCAN: transmembrane_regions (db=TMHMM db_id=tmhmm from=21 to=43) ; GENE: 624905..626362 - ( gc_cont=0.481) ; B
COMPONENT-OF - TUKFG-549
COMPONENT-OF - GEN-EL279331
LEFT-END-POSITION - 624905
PRODUCT - GKFG-1530-MONOMER
RIGHT-END-POSITION - 626362
TRANSCRIPTION-DIRECTION - -
//
UNIQUE-ID - GKFG-1525
TYPES - BC-4
TYPES - Unclassified-Genes
COMMON-NAME - sulfite
ACCESSION-1 - DORA20.01_00548
CENTISOME-POSITION - 37.607647    
COMMENT - [goid GO:0016021] [koid KO:K07090] DORA20.01_00548 sulfite exporter TauE/SafE; K07090 (db=KEGG evalue=0.0 bit_score=239.0 identity=46.8 coverage=90.2439024390244) (BLAST) ## BLAST: Sulfite exporter TauE/SafE n=4 Tax=Bifidobacterium breve RepID=F6C7A6_BIFBA (db=UNIREF evalue=0.0 bit_score=239.0 identity=46.8 coverage=90.2439024390244) ; IPRSCAN: (db=HMMPfam db_id=PF01925 from=7 to=277 evalue=5.7e-51 interpro_id=IPR002781 interpro_description=Protein of unknown function DUF81 GO=Cellular Component: integral to membrane (GO:0016021)) ; IPRSCAN: transmembrane_regions (db=TMHMM db_id=tmhmm from=235 to=252) ; IPRSCAN: transmembrane_regions (db=TMHMM db_id=tmhmm from=73 to=92) ; IPRSCAN: transmembrane_regions (db=TMHMM db_id=tmhmm from=96 to=113) ; IPRSCAN: transmembrane_regions (db=TMHMM db_id=tmhmm from=169 to=191) ; IPRSCAN: transmembrane_regions (db=TMHMM db_id=tmhmm from=206 to=228) ; IPRSCAN: transmembrane_regions (db=TMHMM db_id=tmhmm from=44 to=61) ; IPRSCAN: transmembrane_regions (db=TMHMM db_id=tmhmm from=262 to=284) ; IPRSCAN: seg (db=Seg db_id=seg from=3 to=29) ; IPRSCAN: seg (db=Seg db_id=seg from=115 to=127) ; IPRSCAN: seg (db=Seg db_id=seg from=177 to=192) ; IPRSCAN: seg (db=Seg db_id=seg from=252 to=272) ; IPRSCAN: transmembrane_regions (db=TMHMM db_id=tmhmm from=7 to=29) ; GENE: 619988..620848 - ( gc_cont=0.480) ; C
COMPONENT-OF - TUKFG-549
COMPONENT-OF - GEN-EL279331
LEFT-END-POSITION - 619988
PRODUCT - GKFG-1525-MONOMER
RIGHT-END-POSITION - 620848
TRANSCRIPTION-DIRECTION - -
//
UNIQUE-ID - GKFG-1454
TYPES - BC-4
TYPES - Unclassified-Genes
COMMON-NAME - mcu:HMPREF0573_11867
ACCESSION-1 - DORA20.01_00484
CENTISOME-POSITION - 31.78114    
COMMENT - [goid GO:0016021] [goid GO:0016020] [goid GO:0006810] [goid GO:0005215] DORA20.01_00484 mcu:HMPREF0573_11867 amino acid ABC transporter membrane protein (db=KEGG) (RBH) ## RBH: UniRef90_C2KPI4 Amino acid ABC superfamily ATP binding cassette transporter, membrane protein n=4 Tax=Mobiluncus mulieris RepID=C2KPI4_9ACTO (db=UNIREF) ; RBH: UniRef90_C2KPI4 Amino acid ABC superfamily ATP binding cassette transporter, membrane protein n=4 Tax=Mobiluncus mulieris RepID=C2KPI4_9ACTO (db=UNIREF) ; BLAST: amino acid ABC transporter membrane protein (db=KEGG evalue=0.0 bit_score=314.0 identity=72.8 coverage=97.24770642201835) ; BLAST: Amino acid ABC superfamily ATP binding cassette transporter, membrane protein n=4 Tax=Mobiluncus mulieris RepID=C2KPI4_9ACTO (db=UNIREF evalue=0.0 bit_score=340.0 identity=77.2 coverage=98.1651376146789) ; IPRSCAN: (db=HMMPfam db_id=PF00528 from=28 to=211 evalue=2.4e-22 interpro_id=IPR000515 interpro_description=Binding-protein-dependent transport systems inner membrane component GO=Molecular Function: transporter activity (GO:0005215), Biological Process: transport (GO:0006810), Cellular Component: membrane (GO:0016020)) ; IPRSCAN: HEQRo_perm_3TM: amino ABC transporter, (db=HMMTigr db_id=TIGR01726 from=5 to=107 evalue=2.1e-19 interpro_id=IPR010065 interpro_description=Amino acid ABC transporter, permease protein, 3-TM domain, His/Glu/Gln/Arg/opine family GO=Molecular Function: transporter activity (GO:0005215), Biological Process: transport (GO:0006810), Cellular Component: integral to membrane (GO:0016021)) ; IPRSCAN: ABC_TM1 (db=ProfileScan db_id=PS50928 from=9 to=204 evalue=17.377 interpro_id=IPR000515 interpro_description=Binding-protein-dependent transport systems inner membrane component GO=Molecular Function: transporter activity (GO:0005215), Biological Process: transport (GO:0006810), Cellular Component: membrane (GO:0016020)) ; IPRSCAN: transmembrane_regions (db=TMHMM db_id=tmhmm from=80 to=102) ; IPRSCAN: transmembrane_regions (db=TMHMM db_id=tmhmm from=48 to=70) ; IPRSCAN: transmembrane_regions (db=TMHMM db_id=tmhmm from=13 to=35) ; IPRSCAN: transmembrane_regions (db=TMHMM db_id=tmhmm from=151 to=173) ; IPRSCAN: transmembrane_regions (db=TMHMM db_id=tmhmm from=183 to=205) ; IPRSCAN: seg (db=Seg db_id=seg from=88 to=105) ; IPRSCAN: seg (db=Seg db_id=seg from=22 to=37) ; GENE: 523934..524587 + ( gc_cont=0.498) ; B
COMPONENT-OF - TUKFG-516
COMPONENT-OF - GEN-EL279331
LEFT-END-POSITION - 523934
PRODUCT - GKFG-1454-MONOMER
RIGHT-END-POSITION - 524587
TRANSCRIPTION-DIRECTION - -
//
UNIQUE-ID - GKFG-1453
TYPES - BC-4
TYPES - Unclassified-Genes
COMMON-NAME - mcu:HMPREF0573_11866
ACCESSION-1 - DORA20.01_00483
CENTISOME-POSITION - 31.729456    
COMMENT - [goid GO:0030288] [goid GO:0006810] [goid GO:0005215] DORA20.01_00483 mcu:HMPREF0573_11866 amino acid ABC transporter ATP-binding protein (db=KEGG) (RBH) ## RBH: UniRef90_E6M3K7 Amino acid ABC superfamily ATP binding cassette transporter, binding protein n=4 Tax=Mobiluncus curtisii RepID=E6M3K7_9ACTO (db=UNIREF) ; RBH: UniRef90_E6M3K7 Amino acid ABC superfamily ATP binding cassette transporter, binding protein n=4 Tax=Mobiluncus curtisii RepID=E6M3K7_9ACTO (db=UNIREF) ; BLAST: amino acid ABC transporter ATP-binding protein (db=KEGG evalue=0.0 bit_score=363.0 identity=62.5 coverage=99.25650557620817) ; BLAST: Amino acid ABC superfamily ATP binding cassette transporter, binding protein n=4 Tax=Mobiluncus curtisii RepID=E6M3K7_9ACTO (db=UNIREF evalue=0.0 bit_score=361.0 identity=62.3 coverage=99.25650557620817) ; IPRSCAN: SBP_BACTERIAL_3 (db=PatternScan db_id=PS01039 from=61 to=74 evalue=0.0 interpro_id=IPR018313 interpro_description=Extracellular solute-binding protein, family 3, conserved site GO=Molecular Function: transporter activity (GO:0005215), Biological Process: transport (GO:0006810), Cellular Component: outer membrane-bounded periplasmic space (GO:0030288)) ; IPRSCAN: Periplasmic binding protein-like II (db=superfamily db_id=SSF53850 from=3 to=265 evalue=5.2e-61) ; IPRSCAN: no description (db=HMMSmart db_id=SM00062 from=38 to=263 evalue=6.6e-60 interpro_id=IPR001638 interpro_description=Extracellular solute-binding protein, family 3 GO=Molecular Function: transporter activity (GO:0005215), Biological Process: transport (GO:0006810), Cellular Component: outer membrane-bounded periplasmic space (GO:0030288)) ; IPRSCAN: (db=HMMPfam db_id=PF00497 from=40 to=259 evalue=5.8e-58 interpro_id=IPR001638 interpro_description=Extracellular solute-binding protein, family 3 GO=Molecular Function: transporter activity (GO:0005215), Biological Process: transport (GO:0006810), Cellular Component: outer membrane-bounded periplasmic space (GO:0030288)) ; IPRSCAN: no description (db=Gene3D db_id=G3DSA:3.40.190.10 from=34 to=169 evalue=2.0e-28) ; IPRSCAN: PROKAR_LIPOPROTEIN (db=ProfileScan db_id=PS51257 from=1 to=22 evalue=7.0) ; IPRSCAN: seg (db=Seg db_id=seg from=1 to=31) ; IPRSCAN: seg (db=Seg db_id=seg from=187 to=201) ; GENE: 523082..523888 + ( gc_cont=0.494) ; B
COMPONENT-OF - TUKFG-515
COMPONENT-OF - GEN-EL279331
LEFT-END-POSITION - 523082
PRODUCT - GKFG-1453-MONOMER
RIGHT-END-POSITION - 523888
TRANSCRIPTION-DIRECTION - -
//
UNIQUE-ID - GKFG-1412
TYPES - BC-4
TYPES - Unclassified-Genes
COMMON-NAME - mcu:HMPREF0573_11176
ACCESSION-1 - DORA20.01_00446
CENTISOME-POSITION - 29.24955    
COMMENT - [goid GO:0005515] DORA20.01_00446 mcu:HMPREF0573_11176 HCC HlyC/CorC family transporter (db=KEGG) (RBH) ## RBH: UniRef90_C0W0A3 HCC HlyC/CorC family transporter n=1 Tax=Actinomyces coleocanis DSM 15436 RepID=C0W0A3_9ACTO (db=UNIREF) ; RBH: UniRef90_C0W0A3 HCC HlyC/CorC family transporter n=1 Tax=Actinomyces coleocanis DSM 15436 RepID=C0W0A3_9ACTO (db=UNIREF) ; BLAST: HCC HlyC/CorC family transporter (db=KEGG evalue=0.0 bit_score=325.0 identity=41.0 coverage=96.99074074074075) ; BLAST: HCC HlyC/CorC family transporter n=1 Tax=Actinomyces coleocanis DSM 15436 RepID=C0W0A3_9ACTO (db=UNIREF evalue=0.0 bit_score=368.0 identity=44.9 coverage=98.61111111111111) ; IPRSCAN: HEMOLYSIN-RELATED (db=HMMPanther db_id=PTHR22777 from=43 to=413 evalue=1.4e-76) ; IPRSCAN: (db=HMMPfam db_id=PF01595 from=10 to=187 evalue=2.1e-20 interpro_id=IPR002550 interpro_description=Domain of unknown function DUF21) ; IPRSCAN: (db=HMMPfam db_id=PF03471 from=346 to=419 evalue=9.1e-14 interpro_id=IPR005170 interpro_description=Transporter-associated domain) ; IPRSCAN: CBS-domain (db=superfamily db_id=SSF54631 from=203 to=265 evalue=5.6e-11) ; IPRSCAN: CBS-domain (db=superfamily db_id=SSF54631 from=271 to=329 evalue=2.2e-09) ; IPRSCAN: (db=HMMPfam db_id=PF00571 from=214 to=264 evalue=1.0e-06 interpro_id=IPR000644 interpro_description=Cystathionine beta-synthase, core GO=Molecular Function: protein binding (GO:0005515)) ; IPRSCAN: (db=HMMPfam db_id=PF00571 from=280 to=330 evalue=0.00085 interpro_id=IPR000644 interpro_description=Cystathionine beta-synthase, core GO=Molecular Function: protein binding (GO:0005515)) ; IPRSCAN: no description (db=HMMSmart db_id=SM00116 from=217 to=266 evalue=0.0044 interpro_id=IPR000644 interpro_description=Cystathionine beta-synthase, core GO=Molecular Function: protein binding (GO:0005515)) ; IPRSCAN: CBS (db=ProfileScan db_id=PS51371 from=212 to=276 evalue=9.925 interpro_id=IPR000644 interpro_description=Cystathionine beta-synthase, core GO=Molecular Function: protein binding (GO:0005515)) ; IPRSCAN: CBS (db=ProfileScan db_id=PS51371 from=279 to=336 evalue=10.954 interpro_id=IPR000644 interpro_description=Cystathionine beta-synthase, core GO=Molecular Function: protein binding (GO:0005515)) ; IPRSCAN: no description (db=HMMSmart db_id=SM00116 from=282 to=330 evalue=120.0 interpro_id=IPR000644 interpro_description=Cystathionine beta-synthase, core GO=Molecular Function: protein binding (GO:0005515)) ; IPRSCAN: coiled-coil (db=Coil db_id=coil from=323 to=344 evalue=NA) ; IPRSCAN: transmembrane_regions (db=TMHMM db_id=tmhmm from=7 to=29) ; IPRSCAN: seg (db=Seg db_id=seg from=16 to=30) ; IPRSCAN: transmembrane_regions (db=TMHMM db_id=tmhmm from=72 to=91) ; IPRSCAN: transmembrane_regions (db=TMHMM db_id=tmhmm from=93 to=115) ; IPRSCAN: seg (db=Seg db_id=seg from=95 to=109) ; GENE: 482199..483494 + ( gc_cont=0.538) ; B
COMPONENT-OF - TUKFG-494
COMPONENT-OF - GEN-EL279331
LEFT-END-POSITION - 482199
PRODUCT - GKFG-1412-MONOMER
RIGHT-END-POSITION - 483494
TRANSCRIPTION-DIRECTION - -
//
UNIQUE-ID - GKFG-1297
TYPES - BC-4
TYPES - Unclassified-Genes
COMMON-NAME - aminoglycoside
ACCESSION-1 - DORA20.01_00342
CENTISOME-POSITION - 22.175293    
COMMENT - [goid GO:0016772] DORA20.01_00342 aminoglycoside phosphotransferase (db=KEGG evalue=6.9e-44 bit_score=183.0 identity=36.0 coverage=81.0958904109589) (BLAST) ## BLAST: Putative uncharacterized protein n=1 Tax=Actinomyces sp. oral taxon 180 str. F0310 RepID=E6KUR2_9ACTO (db=UNIREF evalue=0.0 bit_score=227.0 identity=37.1 coverage=92.87671232876711) ; IPRSCAN: Protein kinase-like (PK-like) (db=superfamily db_id=SSF56112 from=12 to=273 evalue=1.3e-21 interpro_id=IPR011009 interpro_description=Protein kinase-like domain GO=Molecular Function: transferase activity, transferring phosphorus-containing groups (GO:0016772)) ; IPRSCAN: (db=HMMPfam db_id=PF01636 from=36 to=249 evalue=3.1e-17 interpro_id=IPR002575 interpro_description=Aminoglycoside phosphotransferase) ; IPRSCAN: no description (db=Gene3D db_id=G3DSA:3.90.1200.10 from=50 to=258 evalue=2.5e-07) ; IPRSCAN: seg (db=Seg db_id=seg from=8 to=19) ; IPRSCAN: seg (db=Seg db_id=seg from=121 to=137) ; GENE: 365575..366669 - ( gc_cont=0.546) ; C
COMPONENT-OF - TUKFG-445
COMPONENT-OF - GEN-EL279331
LEFT-END-POSITION - 365575
PRODUCT - GKFG-1297-MONOMER
RIGHT-END-POSITION - 366669
TRANSCRIPTION-DIRECTION - -
//
UNIQUE-ID - GKFG-1265
TYPES - BC-4
TYPES - Unclassified-Genes
COMMON-NAME - ahe:Arch_0471
ACCESSION-1 - DORA20.01_00313
CENTISOME-POSITION - 19.93256    
COMMENT - [goid GO:0017153] [goid GO:0016020] [goid GO:0006835] DORA20.01_00313 ahe:Arch_0471 sodium:dicarboxylate symporter (db=KEGG) (RBH) ## RBH: UniRef90_D7BMS0 Sodium:dicarboxylate symporter n=1 Tax=Arcanobacterium haemolyticum DSM 20595 RepID=D7BMS0_ARCHD (db=UNIREF) ; RBH: UniRef90_D7BMS0 Sodium:dicarboxylate symporter n=1 Tax=Arcanobacterium haemolyticum DSM 20595 RepID=D7BMS0_ARCHD (db=UNIREF) ; BLAST: sodium:dicarboxylate symporter (db=KEGG evalue=0.0 bit_score=428.0 identity=56.9 coverage=91.60671462829735) ; BLAST: Sodium:dicarboxylate symporter n=1 Tax=Arcanobacterium haemolyticum DSM 20595 RepID=D7BMS0_ARCHD (db=UNIREF evalue=0.0 bit_score=428.0 identity=56.9 coverage=91.60671462829735) ; IPRSCAN: gb def: Na+/H+-dicarboxylate symporter (db=HMMPanther db_id=PTHR11958:SF6 from=140 to=399 evalue=6.3e-90) ; IPRSCAN: SODIUM/DICARBOXYLATE SYMPORTER-RELATED (db=HMMPanther db_id=PTHR11958 from=140 to=399 evalue=6.3e-90 interpro_id=IPR001991 interpro_description=Sodium:dicarboxylate symporter GO=Biological Process: dicarboxylic acid transport (GO:0006835), Cellular Component: membrane (GO:0016020), Molecular Function: sodium:dicarboxylate symporter activity (GO:0017153)) ; IPRSCAN: Proton glutamate symport protein (db=superfamily db_id=SSF118215 from=15 to=393 evalue=7.0e-71) ; IPRSCAN: (db=HMMPfam db_id=PF00375 from=15 to=392 evalue=1.5e-66 interpro_id=IPR001991 interpro_description=Sodium:dicarboxylate symporter GO=Biological Process: dicarboxylic acid transport (GO:0006835), Cellular Component: membrane (GO:0016020), Molecular Function: sodium:dicarboxylate symporter activity (GO:0017153)) ; IPRSCAN: EDTRNSPORT (db=FPrintScan db_id=PR00173 from=15 to=35 evalue=2.3e-05 interpro_id=IPR001991 interpro_description=Sodium:dicarboxylate symporter GO=Biological Process: dicarboxylic acid transport (GO:0006835), Cellular Component: membrane (GO:0016020), Molecular Function: sodium:dicarboxylate symporter activity (GO:0017153)) ; IPRSCAN: EDTRNSPORT (db=FPrintScan db_id=PR00173 from=136 to=158 evalue=2.3e-05 interpro_id=IPR001991 interpro_description=Sodium:dicarboxylate symporter GO=Biological Process: dicarboxylic acid transport (GO:0006835), Cellular Component: membrane (GO:0016020), Molecular Function: sodium:dicarboxylate symporter activity (GO:0017153)) ; IPRSCAN: EDTRNSPORT (db=FPrintScan db_id=PR00173 from=283 to=309 evalue=2.3e-05 interpro_id=IPR001991 interpro_description=Sodium:dicarboxylate symporter GO=Biological Process: dicarboxylic acid transport (GO:0006835), Cellular Component: membrane (GO:0016020), Molecular Function: sodium:dicarboxylate symporter activity (GO:0017153)) ; IPRSCAN: EDTRNSPORT (db=FPrintScan db_id=PR00173 from=346 to=366 evalue=2.3e-05 interpro_id=IPR001991 interpro_description=Sodium:dicarboxylate symporter GO=Biological Process: dicarboxylic acid transport (GO:0006835), Cellular Component: membrane (GO:0016020), Molecular Function: sodium:dicarboxylate symporter activity (GO:0017153)) ; IPRSCAN: transmembrane_regions (db=TMHMM db_id=tmhmm from=12 to=34) ; IPRSCAN: seg (db=Seg db_id=seg from=203 to=227) ; IPRSCAN: seg (db=Seg db_id=seg from=332 to=348) ; IPRSCAN: transmembrane_regions (db=TMHMM db_id=tmhmm from=49 to=71) ; IPRSCAN: transmembrane_regions (db=TMHMM db_id=tmhmm from=80 to=102) ; IPRSCAN: transmembrane_regions (db=TMHMM db_id=tmhmm from=138 to=160) ; IPRSCAN: transmembrane_regions (db=TMHMM db_id=tmhmm from=181 to=203) ; IPRSCAN: transmembrane_regions (db=TMHMM db_id=tmhmm from=213 to=235) ; IPRSCAN: transmembrane_regions (db=TMHMM db_id=tmhmm from=248 to=270) ; IPRSCAN: transmembrane_regions (db=TMHMM db_id=tmhmm from=280 to=302) ; IPRSCAN: transmembrane_regions (db=TMHMM db_id=tmhmm from=315 to=337) ; IPRSCAN: transmembrane_regions (db=TMHMM db_id=tmhmm from=347 to=369) ; GENE: 328602..329852 + ( gc_cont=0.531) ; B
COMPONENT-OF - TUKFG-434
COMPONENT-OF - GEN-EL279331
LEFT-END-POSITION - 328602
PRODUCT - GKFG-1265-MONOMER
RIGHT-END-POSITION - 329852
TRANSCRIPTION-DIRECTION - -
//
UNIQUE-ID - GKFG-1219
TYPES - BC-4
TYPES - Unclassified-Genes
COMMON-NAME - pfr:PFREUD_02360
ACCESSION-1 - DORA20.01_00272
CENTISOME-POSITION - 16.3685    
COMMENT - [goid GO:0055085] [goid GO:0016021] [goid GO:0016020] [goid GO:0006814] [goid GO:0005215] DORA20.01_00272 pfr:PFREUD_02360 galP; Sodium:galactoside symporter (db=KEGG) (RBH) ## RBH: UniRef90_F9EDF6 Sugar transporter subfamily n=1 Tax=Actinomyces sp. oral taxon 448 str. F0400 RepID=F9EDF6_9ACTO (db=UNIREF) ; RBH: UniRef90_F9EDF6 Sugar transporter subfamily n=1 Tax=Actinomyces sp. oral taxon 448 str. F0400 RepID=F9EDF6_9ACTO (db=UNIREF) ; BLAST: galP; Sodium:galactoside symporter (db=KEGG evalue=0.0 bit_score=582.0 identity=63.4 coverage=84.36911487758945) ; BLAST: Sugar transporter subfamily n=1 Tax=Actinomyces sp. oral taxon 448 str. F0400 RepID=F9EDF6_9ACTO (db=UNIREF evalue=0.0 bit_score=638.0 identity=68.5 coverage=85.12241054613936) ; IPRSCAN: gph: sugar (Glycoside-Pentoside-Hexuronide) (db=HMMTigr db_id=TIGR00792 from=12 to=455 evalue=2.1e-49 interpro_id=IPR001927 interpro_description=Sodium:galactoside symporter GO=Molecular Function: transporter activity (GO:0005215), Biological Process: sodium ion transport (GO:0006814), Cellular Component: membrane (GO:0016020)) ; IPRSCAN: MFS general substrate transporter (db=superfamily db_id=SSF103473 from=1 to=449 evalue=2.1e-36 interpro_id=IPR016196 interpro_description=Major facilitator superfamily domain, general substrate transporter) ; IPRSCAN: (db=HMMPfam db_id=PF07690 from=27 to=359 evalue=2.6e-15 interpro_id=IPR011701 interpro_description=Major facilitator superfamily GO=Cellular Component: integral to membrane (GO:0016021), Biological Process: transmembrane transport (GO:0055085)) ; IPRSCAN: MFS (db=ProfileScan db_id=PS50850 from=1 to=444 evalue=8.634 interpro_id=IPR020846 interpro_description=Major facilitator superfamily domain) ; IPRSCAN: coiled-coil (db=Coil db_id=coil from=438 to=459 evalue=NA) ; IPRSCAN: seg (db=Seg db_id=seg from=447 to=463) ; IPRSCAN: seg (db=Seg db_id=seg from=430 to=439) ; IPRSCAN: transmembrane_regions (db=TMHMM db_id=tmhmm from=13 to=35) ; IPRSCAN: transmembrane_regions (db=TMHMM db_id=tmhmm from=40 to=62) ; IPRSCAN: transmembrane_regions (db=TMHMM db_id=tmhmm from=82 to=101) ; IPRSCAN: seg (db=Seg db_id=seg from=376 to=389) ; IPRSCAN: transmembrane_regions (db=TMHMM db_id=tmhmm from=154 to=176) ; IPRSCAN: transmembrane_regions (db=TMHMM db_id=tmhmm from=186 to=205) ; IPRSCAN: transmembrane_regions (db=TMHMM db_id=tmhmm from=242 to=264) ; IPRSCAN: transmembrane_regions (db=TMHMM db_id=tmhmm from=274 to=296) ; IPRSCAN: transmembrane_regions (db=TMHMM db_id=tmhmm from=308 to=330) ; IPRSCAN: transmembrane_regions (db=TMHMM db_id=tmhmm from=334 to=356) ; IPRSCAN: transmembrane_regions (db=TMHMM db_id=tmhmm from=377 to=399) ; IPRSCAN: transmembrane_regions (db=TMHMM db_id=tmhmm from=419 to=441) ; IPRSCAN: seg (db=Seg db_id=seg from=315 to=324) ; IPRSCAN: transmembrane_regions (db=TMHMM db_id=tmhmm from=111 to=133) ; GENE: 269846..271438 + ( gc_cont=0.496) ; B
COMPONENT-OF - TUKFG-405
COMPONENT-OF - GEN-EL279331
LEFT-END-POSITION - 269846
PRODUCT - GKFG-1219-MONOMER
RIGHT-END-POSITION - 271438
TRANSCRIPTION-DIRECTION - -
//
UNIQUE-ID - GKFG-940
TYPES - BC-4
TYPES - Unclassified-Genes
COMMON-NAME - sugar
ACCESSION-1 - DORA20.01_01339
CENTISOME-POSITION - 90.86638    
COMMENT - [goid GO:0022857] [goid GO:0016021] [goid GO:0055085] [goid GO:0016020] [goid GO:0006810] [goid GO:0005215] DORA20.01_01339 sugar transporter (db=KEGG evalue=4.5e-38 bit_score=163.0 identity=64.5 coverage=70.58823529411765) (BLAST) ## BLAST: Sugar transporter n=1 Tax=Arcanobacterium haemolyticum DSM 20595 RepID=D7BLK7_ARCHD (db=UNIREF evalue=5.8e-38 bit_score=163.0 identity=64.5 coverage=70.58823529411765) ; IPRSCAN: SUGAR_TRANSPORT_1 (db=PatternScan db_id=PS00216 from=96 to=113 evalue=0.0 interpro_id=IPR005829 interpro_description=Sugar transporter, conserved site GO=Molecular Function: transporter activity (GO:0005215), Biological Process: transport (GO:0006810), Cellular Component: membrane (GO:0016020), Biological Process: transmembrane transport (GO:0055085)) ; IPRSCAN: SUGAR TRANSPORTER (db=HMMPanther db_id=PTHR11600 from=32 to=129 evalue=5.8e-28) ; IPRSCAN: SUGAR TRANSPORTER (db=HMMPanther db_id=PTHR11600:SF85 from=32 to=129 evalue=5.8e-28) ; IPRSCAN: MFS general substrate transporter (db=superfamily db_id=SSF103473 from=1 to=129 evalue=1.8e-17 interpro_id=IPR016196 interpro_description=Major facilitator superfamily domain, general substrate transporter) ; IPRSCAN: (db=HMMPfam db_id=PF00083 from=38 to=127 evalue=3.0e-15 interpro_id=IPR005828 interpro_description=General substrate transporter GO=Cellular Component: integral to membrane (GO:0016021), Molecular Function: transmembrane transporter activity (GO:0022857), Biological Process: transmembrane transport (GO:0055085)) ; IPRSCAN: MFS (db=ProfileScan db_id=PS50850 from=37 to=169 evalue=17.779 interpro_id=IPR020846 interpro_description=Major facilitator superfamily domain) ; IPRSCAN: transmembrane_regions (db=TMHMM db_id=tmhmm from=33 to=55) ; IPRSCAN: seg (db=Seg db_id=seg from=79 to=97) ; IPRSCAN: transmembrane_regions (db=TMHMM db_id=tmhmm from=75 to=97) ; IPRSCAN: transmembrane_regions (db=TMHMM db_id=tmhmm from=109 to=131) ; GENE: 1497995..1498504 - ( gc_cont=0.543) ; C
COMPONENT-OF - TUKFG-938
COMPONENT-OF - GEN-EL279331
LEFT-END-POSITION - 1497995
PRODUCT - GKFG-940-MONOMER
RIGHT-END-POSITION - 1498504
TRANSCRIPTION-DIRECTION - -
//
UNIQUE-ID - GKFG-939
TYPES - BC-4
TYPES - Unclassified-Genes
COMMON-NAME - sugar
ACCESSION-1 - DORA20.01_01338
CENTISOME-POSITION - 90.79699    
COMMENT - [goid GO:0055085] [goid GO:0022857] [goid GO:0016021] DORA20.01_01338 sugar transporter (db=KEGG evalue=0.0 bit_score=519.0 identity=63.4 coverage=99.25373134328358) (BLAST) ## BLAST: Sugar transporter n=1 Tax=Arcanobacterium haemolyticum DSM 20595 RepID=D7BLK7_ARCHD (db=UNIREF evalue=0.0 bit_score=519.0 identity=63.4 coverage=99.25373134328358) ; IPRSCAN: (db=HMMPfam db_id=PF00083 from=93 to=392 evalue=3.7e-49 interpro_id=IPR005828 interpro_description=General substrate transporter GO=Cellular Component: integral to membrane (GO:0016021), Molecular Function: transmembrane transporter activity (GO:0022857), Biological Process: transmembrane transport (GO:0055085)) ; IPRSCAN: SUGAR TRANSPORTER (db=HMMPanther db_id=PTHR11600:SF85 from=2 to=253 evalue=1.9e-40) ; IPRSCAN: SUGAR TRANSPORTER (db=HMMPanther db_id=PTHR11600 from=2 to=253 evalue=1.9e-40) ; IPRSCAN: MFS general substrate transporter (db=superfamily db_id=SSF103473 from=1 to=392 evalue=5.9e-33 interpro_id=IPR016196 interpro_description=Major facilitator superfamily domain, general substrate transporter) ; IPRSCAN: (db=HMMPfam db_id=PF00083 from=2 to=44 evalue=3.4e-07 interpro_id=IPR005828 interpro_description=General substrate transporter GO=Cellular Component: integral to membrane (GO:0016021), Molecular Function: transmembrane transporter activity (GO:0022857), Biological Process: transmembrane transport (GO:0055085)) ; IPRSCAN: MFS (db=ProfileScan db_id=PS50850 from=1 to=384 evalue=21.714 interpro_id=IPR020846 interpro_description=Major facilitator superfamily domain) ; IPRSCAN: transmembrane_regions (db=TMHMM db_id=tmhmm from=100 to=122) ; IPRSCAN: transmembrane_regions (db=TMHMM db_id=tmhmm from=17 to=39) ; IPRSCAN: transmembrane_regions (db=TMHMM db_id=tmhmm from=188 to=210) ; IPRSCAN: transmembrane_regions (db=TMHMM db_id=tmhmm from=225 to=247) ; IPRSCAN: transmembrane_regions (db=TMHMM db_id=tmhmm from=254 to=276) ; IPRSCAN: transmembrane_regions (db=TMHMM db_id=tmhmm from=286 to=308) ; IPRSCAN: transmembrane_regions (db=TMHMM db_id=tmhmm from=328 to=350) ; IPRSCAN: transmembrane_regions (db=TMHMM db_id=tmhmm from=355 to=377) ; GENE: 1496851..1498056 - ( gc_cont=0.517) ; C
COMPONENT-OF - TUKFG-938
COMPONENT-OF - GEN-EL279331
LEFT-END-POSITION - 1496851
PRODUCT - GKFG-939-MONOMER
RIGHT-END-POSITION - 1498056
TRANSCRIPTION-DIRECTION - -
//
UNIQUE-ID - GKFG-937
TYPES - BC-4
TYPES - Unclassified-Genes
COMMON-NAME - ahe:Arch_0039
ACCESSION-1 - DORA20.01_01336
CENTISOME-POSITION - 90.59754    
COMMENT - [goid GO:0022857] [goid GO:0016021] [goid GO:0022891] [goid GO:0055085] [goid GO:0016020] [goid GO:0006810] [goid GO:0005215] DORA20.01_01336 ahe:Arch_0039 sugar transporter (db=KEGG) (RBH) ## RBH: UniRef90_D7BLK7 Sugar transporter n=1 Tax=Arcanobacterium haemolyticum DSM 20595 RepID=D7BLK7_ARCHD (db=UNIREF) ; RBH: UniRef90_D7BLK7 Sugar transporter n=1 Tax=Arcanobacterium haemolyticum DSM 20595 RepID=D7BLK7_ARCHD (db=UNIREF) ; BLAST: sugar transporter (db=KEGG evalue=0.0 bit_score=825.0 identity=73.5 coverage=98.72727272727273) ; BLAST: Sugar transporter n=1 Tax=Arcanobacterium haemolyticum DSM 20595 RepID=D7BLK7_ARCHD (db=UNIREF evalue=0.0 bit_score=825.0 identity=73.5 coverage=98.72727272727273) ; IPRSCAN: SUGAR_TRANSPORT_2 (db=PatternScan db_id=PS00217 from=138 to=163 evalue=0.0 interpro_id=IPR005829 interpro_description=Sugar transporter, conserved site GO=Molecular Function: transporter activity (GO:0005215), Biological Process: transport (GO:0006810), Cellular Component: membrane (GO:0016020), Biological Process: transmembrane transport (GO:0055085)) ; IPRSCAN: SUGAR_TRANSPORT_1 (db=PatternScan db_id=PS00216 from=96 to=113 evalue=0.0 interpro_id=IPR005829 interpro_description=Sugar transporter, conserved site GO=Molecular Function: transporter activity (GO:0005215), Biological Process: transport (GO:0006810), Cellular Component: membrane (GO:0016020), Biological Process: transmembrane transport (GO:0055085)) ; IPRSCAN: SUGAR TRANSPORTER (db=HMMPanther db_id=PTHR11600:SF85 from=32 to=402 evalue=2.2e-99) ; IPRSCAN: SUGAR TRANSPORTER (db=HMMPanther db_id=PTHR11600 from=32 to=402 evalue=2.2e-99) ; IPRSCAN: MFS general substrate transporter (db=superfamily db_id=SSF103473 from=1 to=541 evalue=4.4e-65 interpro_id=IPR016196 interpro_description=Major facilitator superfamily domain, general substrate transporter) ; IPRSCAN: SP: MFS transporter, sugar porter (SP) famil (db=HMMTigr db_id=TIGR00879 from=1 to=540 evalue=6.4e-60 interpro_id=IPR003663 interpro_description=Sugar/inositol transporter GO=Cellular Component: membrane (GO:0016020), Molecular Function: substrate-specific transmembrane transporter activity (GO:0022891), Biological Process: transmembrane transport (GO:0055085)) ; IPRSCAN: (db=HMMPfam db_id=PF00083 from=238 to=542 evalue=2.9e-52 interpro_id=IPR005828 interpro_description=General substrate transporter GO=Cellular Component: integral to membrane (GO:0016021), Molecular Function: transmembrane transporter activity (GO:0022857), Biological Process: transmembrane transport (GO:0055085)) ; IPRSCAN: (db=HMMPfam db_id=PF00083 from=37 to=192 evalue=1.4e-37 interpro_id=IPR005828 interpro_description=General substrate transporter GO=Cellular Component: integral to membrane (GO:0016021), Molecular Function: transmembrane transporter activity (GO:0022857), Biological Process: transmembrane transport (GO:0055085)) ; IPRSCAN: SUGRTRNSPORT (db=FPrintScan db_id=PR00171 from=348 to=358 evalue=6.5e-16 interpro_id=IPR003663 interpro_description=Sugar/inositol transporter GO=Cellular Component: membrane (GO:0016020), Molecular Function: substrate-specific transmembrane transporter activity (GO:0022891), Biological Process: transmembrane transport (GO:0055085)) ; IPRSCAN: SUGRTRNSPORT (db=FPrintScan db_id=PR00171 from=445 to=466 evalue=6.5e-16 interpro_id=IPR003663 interpro_description=Sugar/inositol transporter GO=Cellular Component: membrane (GO:0016020), Molecular Function: substrate-specific transmembrane transporter activity (GO:0022891), Biological Process: transmembrane transport (GO:0055085)) ; IPRSCAN: SUGRTRNSPORT (db=FPrintScan db_id=PR00171 from=45 to=55 evalue=6.5e-16 interpro_id=IPR003663 interpro_description=Sugar/inositol transporter GO=Cellular Component: membrane (GO:0016020), Molecular Function: substrate-specific transmembrane transporter activity (GO:0022891), Biological Process: transmembrane transport (GO:0055085)) ; IPRSCAN: SUGRTRNSPORT (db=FPrintScan db_id=PR00171 from=133 to=152 evalue=6.5e-16 interpro_id=IPR003663 interpro_description=Sugar/inositol transporter GO=Cellular Component: membrane (GO:0016020), Molecular Function: substrate-specific transmembrane transporter activity (GO:0022891), Biological Process: transmembrane transport (GO:0055085)) ; IPRSCAN: SUGRTRNSPORT (db=FPrintScan db_id=PR00171 from=468 to=480 evalue=6.5e-16 interpro_id=IPR003663 interpro_description=Sugar/inositol transporter GO=Cellular Component: membrane (GO:0016020), Molecular Function: substrate-specific transmembrane transporter activity (GO:0022891), Biological Process: transmembrane transport (GO:0055085)) ; IPRSCAN: MFS (db=ProfileScan db_id=PS50850 from=37 to=533 evalue=46.257 interpro_id=IPR020846 interpro_description=Major facilitator superfamily domain) ; IPRSCAN: transmembrane_regions (db=TMHMM db_id=tmhmm from=166 to=188) ; IPRSCAN: seg (db=Seg db_id=seg from=79 to=99) ; IPRSCAN: seg (db=Seg db_id=seg from=443 to=458) ; IPRSCAN: transmembrane_regions (db=TMHMM db_id=tmhmm from=33 to=55) ; IPRSCAN: transmembrane_regions (db=TMHMM db_id=tmhmm from=75 to=97) ; IPRSCAN: transmembrane_regions (db=TMHMM db_id=tmhmm from=109 to=131) ; IPRSCAN: transmembrane_regions (db=TMHMM db_id=tmhmm from=135 to=154) ; IPRSCAN: seg (db=Seg db_id=seg from=411 to=422) ; IPRSCAN: transmembrane_regions (db=TMHMM db_id=tmhmm from=249 to=271) ; IPRSCAN: transmembrane_regions (db=TMHMM db_id=tmhmm from=337 to=359) ; IPRSCAN: transmembrane_regions (db=TMHMM db_id=tmhmm from=374 to=396) ; IPRSCAN: transmembrane_regions (db=TMHMM db_id=tmhmm from=405 to=427) ; IPRSCAN: transmembrane_regions (db=TMHMM db_id=tmhmm from=442 to=464) ; IPRSCAN: transmembrane_regions (db=TMHMM db_id=tmhmm from=477 to=499) ; IPRSCAN: transmembrane_regions (db=TMHMM db_id=tmhmm from=504 to=526) ; GENE: 1493563..1495212 - ( gc_cont=0.538) ; B
COMPONENT-OF - TUKFG-937
COMPONENT-OF - GEN-EL279331
LEFT-END-POSITION - 1493563
PRODUCT - GKFG-937-MONOMER
RIGHT-END-POSITION - 1495212
TRANSCRIPTION-DIRECTION - -
//
UNIQUE-ID - GKFG-917
TYPES - BC-4
TYPES - Unclassified-Genes
COMMON-NAME - rer:RER_44720
ACCESSION-1 - DORA20.01_01318
CENTISOME-POSITION - 89.3026    
COMMENT - [goid GO:0055085] [goid GO:0006810] [goid GO:0016020] [goid GO:0015171] [goid GO:0003333] [koid KO:K11737] DORA20.01_01318 rer:RER_44720 cycA; D-serine/D-alanine/glycine transporter; K11737 D-serine/D-alanine/glycine transporter (db=KEGG) (RBH) ## RBH: UniRef90_C3JX39 Proline-specific permease ProY n=2 Tax=Rhodococcus erythropolis RepID=C3JX39_RHOER (db=UNIREF) ; RBH: UniRef90_C3JX39 Proline-specific permease ProY n=2 Tax=Rhodococcus erythropolis RepID=C3JX39_RHOER (db=UNIREF) ; BLAST: cycA; D-serine/D-alanine/glycine transporter; K11737 D-serine/D-alanine/glycine transporter (db=KEGG evalue=0.0 bit_score=556.0 identity=57.3 coverage=93.34677419354838) ; BLAST: Proline-specific permease ProY n=2 Tax=Rhodococcus erythropolis RepID=C3JX39_RHOER (db=UNIREF evalue=0.0 bit_score=558.0 identity=57.7 coverage=93.34677419354838) ; IPRSCAN: AMINO ACID PERMEASE (AAPA) (db=HMMPanther db_id=PTHR11785:SF30 from=19 to=471 evalue=2.4e-157) ; IPRSCAN: AMINO ACID TRANSPORTER (db=HMMPanther db_id=PTHR11785 from=19 to=471 evalue=2.4e-157 interpro_id=IPR002293 interpro_description=Amino acid/polyamine transporter I GO=Biological Process: amino acid transmembrane transport (GO:0003333), Molecular Function: amino acid transmembrane transporter activity (GO:0015171), Cellular Component: membrane (GO:0016020)) ; IPRSCAN: (db=HMMPfam db_id=PF00324 from=27 to=459 evalue=1.0e-101 interpro_id=IPR004841 interpro_description=Amino acid permease domain GO=Biological Process: transport (GO:0006810), Cellular Component: membrane (GO:0016020), Biological Process: transmembrane transport (GO:0055085)) ; IPRSCAN: Amino acid transporter (db=HMMPIR db_id=PIRSF006060 from=16 to=490 evalue=5.3e-57 interpro_id=IPR002293 interpro_description=Amino acid/polyamine transporter I GO=Biological Process: amino acid transmembrane transport (GO:0003333), Molecular Function: amino acid transmembrane transporter activity (GO:0015171), Cellular Component: membrane (GO:0016020)) ; IPRSCAN: transmembrane_regions (db=TMHMM db_id=tmhmm from=137 to=154) ; IPRSCAN: seg (db=Seg db_id=seg from=31 to=38) ; IPRSCAN: transmembrane_regions (db=TMHMM db_id=tmhmm from=30 to=52) ; IPRSCAN: transmembrane_regions (db=TMHMM db_id=tmhmm from=57 to=79) ; IPRSCAN: transmembrane_regions (db=TMHMM db_id=tmhmm from=100 to=122) ; IPRSCAN: seg (db=Seg db_id=seg from=167 to=176) ; IPRSCAN: transmembrane_regions (db=TMHMM db_id=tmhmm from=167 to=189) ; IPRSCAN: transmembrane_regions (db=TMHMM db_id=tmhmm from=215 to=237) ; IPRSCAN: transmembrane_regions (db=TMHMM db_id=tmhmm from=257 to=276) ; IPRSCAN: transmembrane_regions (db=TMHMM db_id=tmhmm from=286 to=308) ; IPRSCAN: transmembrane_regions (db=TMHMM db_id=tmhmm from=348 to=370) ; IPRSCAN: transmembrane_regions (db=TMHMM db_id=tmhmm from=380 to=402) ; IPRSCAN: transmembrane_regions (db=TMHMM db_id=tmhmm from=415 to=437) ; IPRSCAN: transmembrane_regions (db=TMHMM db_id=tmhmm from=443 to=465) ; GENE: 1472215..1473702 + ( gc_cont=0.526) ; B
COMPONENT-OF - TUKFG-926
COMPONENT-OF - GEN-EL279331
LEFT-END-POSITION - 1472215
PRODUCT - GKFG-917-MONOMER
RIGHT-END-POSITION - 1473702
TRANSCRIPTION-DIRECTION - -
//
UNIQUE-ID - GKFG-889
TYPES - BC-4
TYPES - Unclassified-Genes
COMMON-NAME - cdh:CDB402_1641
ACCESSION-1 - DORA20.01_01293
CENTISOME-POSITION - 87.28995    
COMMENT - [goid GO:0055085] [goid GO:0016021] DORA20.01_01293 cdh:CDB402_1641 antibiotic ABC transporter (db=KEGG) (RBH) ## RBH: UniRef90_G9PFT7 Putative uncharacterized protein n=1 Tax=Actinomyces graevenitzii C83 RepID=G9PFT7_9ACTO (db=UNIREF) ; RBH: UniRef90_G9PFT7 Putative uncharacterized protein n=1 Tax=Actinomyces graevenitzii C83 RepID=G9PFT7_9ACTO (db=UNIREF) ; BLAST: antibiotic ABC transporter (db=KEGG evalue=0.0 bit_score=548.0 identity=59.9 coverage=97.21030042918454) ; BLAST: Putative uncharacterized protein n=1 Tax=Actinomyces graevenitzii C83 RepID=G9PFT7_9ACTO (db=UNIREF evalue=0.0 bit_score=642.0 identity=71.4 coverage=98.71244635193133) ; IPRSCAN: MFS general substrate transporter (db=superfamily db_id=SSF103473 from=1 to=461 evalue=6.4e-54 interpro_id=IPR016196 interpro_description=Major facilitator superfamily domain, general substrate transporter) ; IPRSCAN: (db=HMMPfam db_id=PF07690 from=15 to=415 evalue=5.2e-37 interpro_id=IPR011701 interpro_description=Major facilitator superfamily GO=Cellular Component: integral to membrane (GO:0016021), Biological Process: transmembrane transport (GO:0055085)) ; IPRSCAN: MAJOR FACILITATOR SUPERFAMILY MEMBER (db=HMMPanther db_id=PTHR10074 from=5 to=463 evalue=3.6e-26) ; IPRSCAN: DRUG RESISTANCE TRANSPORTER, EMRB/QACA FAMILY-RELATED (db=HMMPanther db_id=PTHR10074:SF57 from=5 to=463 evalue=3.6e-26) ; IPRSCAN: PROKAR_LIPOPROTEIN (db=ProfileScan db_id=PS51257 from=1 to=18 evalue=7.0) ; IPRSCAN: MFS (db=ProfileScan db_id=PS50850 from=10 to=458 evalue=24.117 interpro_id=IPR020846 interpro_description=Major facilitator superfamily domain) ; IPRSCAN: transmembrane_regions (db=TMHMM db_id=tmhmm from=7 to=26) ; IPRSCAN: seg (db=Seg db_id=seg from=173 to=183) ; IPRSCAN: seg (db=Seg db_id=seg from=229 to=240) ; IPRSCAN: seg (db=Seg db_id=seg from=270 to=279) ; IPRSCAN: seg (db=Seg db_id=seg from=342 to=355) ; IPRSCAN: seg (db=Seg db_id=seg from=402 to=413) ; IPRSCAN: seg (db=Seg db_id=seg from=426 to=449) ; IPRSCAN: seg (db=Seg db_id=seg from=53 to=64) ; IPRSCAN: seg (db=Seg db_id=seg from=146 to=157) ; IPRSCAN: transmembrane_regions (db=TMHMM db_id=tmhmm from=41 to=63) ; IPRSCAN: transmembrane_regions (db=TMHMM db_id=tmhmm from=76 to=98) ; IPRSCAN: transmembrane_regions (db=TMHMM db_id=tmhmm from=103 to=125) ; IPRSCAN: transmembrane_regions (db=TMHMM db_id=tmhmm from=138 to=160) ; IPRSCAN: transmembrane_regions (db=TMHMM db_id=tmhmm from=165 to=187) ; IPRSCAN: transmembrane_regions (db=TMHMM db_id=tmhmm from=200 to=217) ; IPRSCAN: transmembrane_regions (db=TMHMM db_id=tmhmm from=227 to=246) ; IPRSCAN: transmembrane_regions (db=TMHMM db_id=tmhmm from=267 to=289) ; IPRSCAN: transmembrane_regions (db=TMHMM db_id=tmhmm from=309 to=331) ; IPRSCAN: transmembrane_regions (db=TMHMM db_id=tmhmm from=343 to=365) ; IPRSCAN: transmembrane_regions (db=TMHMM db_id=tmhmm from=370 to=392) ; IPRSCAN: transmembrane_regions (db=TMHMM db_id=tmhmm from=405 to=427) ; IPRSCAN: transmembrane_regions (db=TMHMM db_id=tmhmm from=432 to=454) ; GENE: 1439035..1440432 - ( gc_cont=0.535) ; B
COMPONENT-OF - TUKFG-913
COMPONENT-OF - GEN-EL279331
LEFT-END-POSITION - 1439035
PRODUCT - GKFG-889-MONOMER
RIGHT-END-POSITION - 1440432
TRANSCRIPTION-DIRECTION - -
//
UNIQUE-ID - GKFG-851
TYPES - BC-4
TYPES - Unclassified-Genes
COMMON-NAME - ske:Sked_09950
ACCESSION-1 - DORA20.01_01259
CENTISOME-POSITION - 84.940636    
COMMENT - [goid GO:0016021] [goid GO:0008963] DORA20.01_01259 ske:Sked_09950 UDP-N-acetylmuramyl pentapeptide phosphotransferase/UDP-N-acetylglucosamine-1-phosphate transferase (db=KEGG) (RBH) ## RBH: UniRef90_C0W6Q3 Glycosyltransferase n=1 Tax=Actinomyces urogenitalis DSM 15434 RepID=C0W6Q3_9ACTO (db=UNIREF) ; RBH: UniRef90_C0W6Q3 Glycosyltransferase n=1 Tax=Actinomyces urogenitalis DSM 15434 RepID=C0W6Q3_9ACTO (db=UNIREF) ; BLAST: UDP-N-acetylmuramyl pentapeptide phosphotransferase/UDP-N-acetylglucosamine-1-phosphate transferase (db=KEGG evalue=0.0 bit_score=374.0 identity=50.6 coverage=93.717277486911) ; BLAST: Glycosyltransferase n=1 Tax=Actinomyces urogenitalis DSM 15434 RepID=C0W6Q3_9ACTO (db=UNIREF evalue=0.0 bit_score=393.0 identity=50.5 coverage=98.1675392670157) ; IPRSCAN: GLYCOSYL TRANSFERASE (db=HMMPanther db_id=PTHR22926:SF2 from=23 to=376 evalue=2.7e-79) ; IPRSCAN: PHOSPHO-N-ACETYLMURAMOYL-PENTAPEPTIDE-TRANSFERASE (db=HMMPanther db_id=PTHR22926 from=23 to=376 evalue=2.7e-79 interpro_id=IPR000715 interpro_description=Glycosyl transferase, family 4 GO=Molecular Function: phospho-N-acetylmuramoyl-pentapeptide-transferase activity (GO:0008963), Cellular Component: integral to membrane (GO:0016021)) ; IPRSCAN: (db=HMMPfam db_id=PF00953 from=80 to=241 evalue=2.0e-33 interpro_id=IPR000715 interpro_description=Glycosyl transferase, family 4 GO=Molecular Function: phospho-N-acetylmuramoyl-pentapeptide-transferase activity (GO:0008963), Cellular Component: integral to membrane (GO:0016021)) ; IPRSCAN: transmembrane_regions (db=TMHMM db_id=tmhmm from=110 to=132) ; IPRSCAN: seg (db=Seg db_id=seg from=256 to=272) ; IPRSCAN: transmembrane_regions (db=TMHMM db_id=tmhmm from=5 to=27) ; IPRSCAN: transmembrane_regions (db=TMHMM db_id=tmhmm from=42 to=64) ; IPRSCAN: transmembrane_regions (db=TMHMM db_id=tmhmm from=77 to=95) ; IPRSCAN: seg (db=Seg db_id=seg from=159 to=178) ; IPRSCAN: transmembrane_regions (db=TMHMM db_id=tmhmm from=139 to=158) ; IPRSCAN: transmembrane_regions (db=TMHMM db_id=tmhmm from=162 to=184) ; IPRSCAN: transmembrane_regions (db=TMHMM db_id=tmhmm from=191 to=213) ; IPRSCAN: transmembrane_regions (db=TMHMM db_id=tmhmm from=228 to=250) ; IPRSCAN: transmembrane_regions (db=TMHMM db_id=tmhmm from=255 to=277) ; IPRSCAN: transmembrane_regions (db=TMHMM db_id=tmhmm from=312 to=331) ; IPRSCAN: transmembrane_regions (db=TMHMM db_id=tmhmm from=338 to=360) ; GENE: 1400305..1401450 - ( gc_cont=0.507) ; B
COMPONENT-OF - TUKFG-898
COMPONENT-OF - GEN-EL279331
LEFT-END-POSITION - 1400305
PRODUCT - GKFG-851-MONOMER
RIGHT-END-POSITION - 1401450
TRANSCRIPTION-DIRECTION - -
//
UNIQUE-ID - GKFG-603
TYPES - BC-4
TYPES - Unclassified-Genes
COMMON-NAME - jde:Jden_1438
ACCESSION-1 - DORA20.01_01035
CENTISOME-POSITION - 69.72441    
COMMENT - [goid GO:0006096] [goid GO:0005945] [goid GO:0003872] [koid KO:K00895] DORA20.01_01035 jde:Jden_1438 phosphofructokinase; K00895 pyrophosphate--fructose-6-phosphate 1-phosphotransferase [EC:2.7.1.90] (db=KEGG) (RBH) ## RBH: UniRef90_C7R4N1 Phosphofructokinase n=1 Tax=Jonesia denitrificans DSM 20603 RepID=C7R4N1_JONDD (db=UNIREF) ; RBH: UniRef90_C7R4N1 Phosphofructokinase n=1 Tax=Jonesia denitrificans DSM 20603 RepID=C7R4N1_JONDD (db=UNIREF) ; BLAST: phosphofructokinase; K00895 pyrophosphate--fructose-6-phosphate 1-phosphotransferase [EC:2.7.1.90] (db=KEGG evalue=0.0 bit_score=619.0 identity=74.7 coverage=98.51485148514851) ; BLAST: Phosphofructokinase n=1 Tax=Jonesia denitrificans DSM 20603 RepID=C7R4N1_JONDD (db=UNIREF evalue=0.0 bit_score=619.0 identity=74.7 coverage=98.51485148514851) ; IPRSCAN: Phosphofructokinase (db=superfamily db_id=SSF53784 from=3 to=401 evalue=1.4e-75 interpro_id=IPR000023 interpro_description=Phosphofructokinase domain GO=Molecular Function: 6-phosphofructokinase activity (GO:0003872), Cellular Component: 6-phosphofructokinase complex (GO:0005945), Biological Process: glycolysis (GO:0006096)) ; IPRSCAN: no description (db=Gene3D db_id=G3DSA:3.40.50.450 from=4 to=207 evalue=2.6e-45) ; IPRSCAN: PHOSPHOFRUCTOKINASE (db=HMMPanther db_id=PTHR13697 from=142 to=318 evalue=7.1e-26) ; IPRSCAN: (db=HMMPfam db_id=PF00365 from=4 to=206 evalue=3.9e-21 interpro_id=IPR000023 interpro_description=Phosphofructokinase domain GO=Molecular Function: 6-phosphofructokinase activity (GO:0003872), Cellular Component: 6-phosphofructokinase complex (GO:0005945), Biological Process: glycolysis (GO:0006096)) ; IPRSCAN: PHFRCTKINASE (db=FPrintScan db_id=PR00476 from=8 to=27 evalue=7.1e-15 interpro_id=IPR022953 interpro_description=Phosphofructokinase) ; IPRSCAN: PHFRCTKINASE (db=FPrintScan db_id=PR00476 from=112 to=128 evalue=7.1e-15 interpro_id=IPR022953 interpro_description=Phosphofructokinase) ; IPRSCAN: PHFRCTKINASE (db=FPrintScan db_id=PR00476 from=145 to=162 evalue=7.1e-15 interpro_id=IPR022953 interpro_description=Phosphofructokinase) ; IPRSCAN: PHFRCTKINASE (db=FPrintScan db_id=PR00476 from=184 to=200 evalue=7.1e-15 interpro_id=IPR022953 interpro_description=Phosphofructokinase) ; GENE: 1149455..1150666 - ( gc_cont=0.520) ; B
COMPONENT-OF - TUKFG-788
COMPONENT-OF - GEN-EL279331
LEFT-END-POSITION - 1149455
PRODUCT - GKFG-603-MONOMER
RIGHT-END-POSITION - 1150666
TRANSCRIPTION-DIRECTION - -
//
UNIQUE-ID - GKFG-469
TYPES - Unclassified-Genes
COMMON-NAME - LysM
ACCESSION-1 - DORA20.03_00099
CENTISOME-POSITION - 20.28137    
COMMENT - DORA20.03_00099 LysM domain-containing protein (db=KEGG evalue=9.6e-30 bit_score=136.0 identity=36.2 coverage=92.55813953488372) (BLAST) ## BLAST: LysM domain protein n=4 Tax=Streptococcus parasanguinis RepID=E3CC47_STRPA (db=UNIREF evalue=6.6e-31 bit_score=140.0 identity=39.3 coverage=92.55813953488372) ; GENE: 106939..107583 - ( gc_cont=0.521) ; C
COMPONENT-OF - TUKFG-100
COMPONENT-OF - GEN-EL279335
LEFT-END-POSITION - 106939
PRODUCT - GKFG-469-MONOMER
RIGHT-END-POSITION - 107583
TRANSCRIPTION-DIRECTION - -
//
UNIQUE-ID - GKFG-468
TYPES - Unclassified-Genes
COMMON-NAME - mcu:HMPREF0573_10318
ACCESSION-1 - DORA20.03_00098
CENTISOME-POSITION - 19.984562    
COMMENT - [goid GO:0016020] [goid GO:0015450] [goid GO:0015031] [koid KO:K03076] DORA20.03_00098 mcu:HMPREF0573_10318 secY; preprotein translocase subunit SecY; K03076 preprotein translocase subunit SecY (db=KEGG) (RBH) ## RBH: UniRef90_C0W6E7 Protein translocase subunit SecY n=1 Tax=Actinomyces urogenitalis DSM 15434 RepID=C0W6E7_9ACTO (db=UNIREF) ; RBH: UniRef90_C0W6E7 Protein translocase subunit SecY n=1 Tax=Actinomyces urogenitalis DSM 15434 RepID=C0W6E7_9ACTO (db=UNIREF) ; BLAST: secY; preprotein translocase subunit SecY; K03076 preprotein translocase subunit SecY (db=KEGG evalue=0.0 bit_score=593.0 identity=66.1 coverage=99.30394431554525) ; BLAST: Protein translocase subunit SecY n=1 Tax=Actinomyces urogenitalis DSM 15434 RepID=C0W6E7_9ACTO (db=UNIREF evalue=0.0 bit_score=599.0 identity=68.4 coverage=99.30394431554525) ; IPRSCAN: SECY_2 (db=PatternScan db_id=PS00756 from=175 to=192 evalue=0.0 interpro_id=IPR002208 interpro_description=SecY protein GO=Biological Process: protein transport (GO:0015031), Molecular Function: P-P-bond-hydrolysis-driven protein transmembrane transporter activity (GO:0015450), Cellular Component: membrane (GO:0016020)) ; IPRSCAN: SECY_1 (db=PatternScan db_id=PS00755 from=72 to=91 evalue=0.0 interpro_id=IPR002208 interpro_description=SecY protein GO=Biological Process: protein transport (GO:0015031), Molecular Function: P-P-bond-hydrolysis-driven protein transmembrane transporter activity (GO:0015450), Cellular Component: membrane (GO:0016020)) ; IPRSCAN: SECY/SEC61-ALPHA FAMILY MEMBER (db=HMMPanther db_id=PTHR10906 from=1 to=430 evalue=1.3e-160 interpro_id=IPR002208 interpro_description=SecY protein GO=Biological Process: protein transport (GO:0015031), Molecular Function: P-P-bond-hydrolysis-driven protein transmembrane transporter activity (GO:0015450), Cellular Component: membrane (GO:0016020)) ; IPRSCAN: PROTEIN TRANSLOCASE SECY SUBUNIT (db=HMMPanther db_id=PTHR10906:SF2 from=1 to=430 evalue=1.3e-160) ; IPRSCAN: 3a0501s007: preprotein translocase, SecY s (db=HMMTigr db_id=TIGR00967 from=15 to=425 evalue=2.9e-158 interpro_id=IPR002208 interpro_description=SecY protein GO=Biological Process: protein transport (GO:0015031), Molecular Function: P-P-bond-hydrolysis-driven protein transmembrane transporter activity (GO:0015450), Cellular Component: membrane (GO:0016020)) ; IPRSCAN: Preprotein translocase SecY subunit (db=superfamily db_id=SSF103491 from=1 to=421 evalue=1.0e-114 interpro_id=IPR023201 interpro_description=SecY subunit domain) ; IPRSCAN: Preprotein translocase Sec, SecY/Sec61-alpha subunit (db=HMMPIR db_id=PIRSF004557 from=1 to=428 evalue=1.4e-109 interpro_id=IPR002208 interpro_description=SecY protein GO=Biological Process: protein transport (GO:0015031), Molecular Function: P-P-bond-hydrolysis-driven protein transmembrane transporter activity (GO:0015450), Cellular Component: membrane (GO:0016020)) ; IPRSCAN: (db=HMMPfam db_id=PF00344 from=72 to=414 evalue=2.4e-105 interpro_id=IPR002208 interpro_description=SecY protein GO=Biological Process: protein transport (GO:0015031), Molecular Function: P-P-bond-hydrolysis-driven protein transmembrane transporter activity (GO:0015450), Cellular Component: membrane (GO:0016020)) ; IPRSCAN: SECYTRNLCASE (db=FPrintScan db_id=PR00303 from=182 to=205 evalue=4.3e-93 interpro_id=IPR002208 interpro_description=SecY protein GO=Biological Process: protein transport (GO:0015031), Molecular Function: P-P-bond-hydrolysis-driven protein transmembrane transporter activity (GO:0015450), Cellular Component: membrane (GO:0016020)) ; IPRSCAN: SECYTRNLCASE (db=FPrintScan db_id=PR00303 from=310 to=332 evalue=4.3e-93 interpro_id=IPR002208 interpro_description=SecY protein GO=Biological Process: protein transport (GO:0015031), Molecular Function: P-P-bond-hydrolysis-driven protein transmembrane transporter activity (GO:0015450), Cellular Component: membrane (GO:0016020)) ; IPRSCAN: SECYTRNLCASE (db=FPrintScan db_id=PR00303 from=269 to=288 evalue=4.3e-93 interpro_id=IPR002208 interpro_description=SecY protein GO=Biological Process: protein transport (GO:0015031), Molecular Function: P-P-bond-hydrolysis-driven protein transmembrane transporter activity (GO:0015450), Cellular Component: membrane (GO:0016020)) ; IPRSCAN: SECYTRNLCASE (db=FPrintScan db_id=PR00303 from=365 to=383 evalue=4.3e-93 interpro_id=IPR002208 interpro_description=SecY protein GO=Biological Process: protein transport (GO:0015031), Molecular Function: P-P-bond-hydrolysis-driven protein transmembrane transporter activity (GO:0015450), Cellular Component: membrane (GO:0016020)) ; IPRSCAN: SECYTRNLCASE (db=FPrintScan db_id=PR00303 from=156 to=181 evalue=4.3e-93 interpro_id=IPR002208 interpro_description=SecY protein GO=Biological Process: protein transport (GO:0015031), Molecular Function: P-P-bond-hydrolysis-driven protein transmembrane transporter activity (GO:0015450), Cellular Component: membrane (GO:0016020)) ; IPRSCAN: SECYTRNLCASE (db=FPrintScan db_id=PR00303 from=112 to=135 evalue=4.3e-93 interpro_id=IPR002208 interpro_description=SecY protein GO=Biological Process: protein transport (GO:0015031), Molecular Function: P-P-bond-hydrolysis-driven protein transmembrane transporter activity (GO:0015450), Cellular Component: membrane (GO:0016020)) ; IPRSCAN: SECYTRNLCASE (db=FPrintScan db_id=PR00303 from=398 to=416 evalue=4.3e-93 interpro_id=IPR002208 interpro_description=SecY protein GO=Biological Process: protein transport (GO:0015031), Molecular Function: P-P-bond-hydrolysis-driven protein transmembrane transporter activity (GO:0015450), Cellular Component: membrane (GO:0016020)) ; IPRSCAN: SECYTRNLCASE (db=FPrintScan db_id=PR00303 from=18 to=36 evalue=4.3e-93 interpro_id=IPR002208 interpro_description=SecY protein GO=Biological Process: protein transport (GO:0015031), Molecular Function: P-P-bond-hydrolysis-driven protein transmembrane transporter activity (GO:0015450), Cellular Component: membrane (GO:0016020)) ; IPRSCAN: SECYTRNLCASE (db=FPrintScan db_id=PR00303 from=71 to=91 evalue=4.3e-93 interpro_id=IPR002208 interpro_description=SecY protein GO=Biological Process: protein transport (GO:0015031), Molecular Function: P-P-bond-hydrolysis-driven protein transmembrane transporter activity (GO:0015450), Cellular Component: membrane (GO:0016020)) ; IPRSCAN: transmembrane_regions (db=TMHMM db_id=tmhmm from=66 to=88) ; IPRSCAN: transmembrane_regions (db=TMHMM db_id=tmhmm from=368 to=390) ; IPRSCAN: transmembrane_regions (db=TMHMM db_id=tmhmm from=310 to=332) ; IPRSCAN: transmembrane_regions (db=TMHMM db_id=tmhmm from=255 to=277) ; IPRSCAN: transmembrane_regions (db=TMHMM db_id=tmhmm from=212 to=234) ; IPRSCAN: transmembrane_regions (db=TMHMM db_id=tmhmm from=184 to=202) ; IPRSCAN: transmembrane_regions (db=TMHMM db_id=tmhmm from=155 to=177) ; IPRSCAN: seg (db=Seg db_id=seg from=217 to=232) ; IPRSCAN: seg (db=Seg db_id=seg from=310 to=321) ; IPRSCAN: transmembrane_regions (db=TMHMM db_id=tmhmm from=118 to=140) ; GENE: 105374..106666 - ( gc_cont=0.536) ; B
COMPONENT-OF - TUKFG-99
COMPONENT-OF - GEN-EL279335
LEFT-END-POSITION - 105374
PRODUCT - GKFG-468-MONOMER
RIGHT-END-POSITION - 106666
TRANSCRIPTION-DIRECTION - -
//
UNIQUE-ID - GKFG-467
TYPES - Unclassified-Genes
COMMON-NAME - adk;
ACCESSION-1 - DORA20.03_00097
CENTISOME-POSITION - 19.877787    
COMMENT - [goid GO:0019205] [goid GO:0006139] [goid GO:0046939] [goid GO:0019201] [goid GO:0016776] [goid GO:0005524] [koid KO:K00939] [koid KO:KINASE] DORA20.03_00097 adk; adenylate kinase (EC:2.7.4.3); K00939 adenylate kinase [EC:2.7.4.3] (db=KEGG evalue=1.4e-45 bit_score=189.0 identity=52.2 coverage=96.82539682539682) (BLAST) ## BLAST: Adenylate kinase n=1 Tax=Actinomyces coleocanis DSM 15436 RepID=C0VZ30_9ACTO (db=UNIREF evalue=0.0 bit_score=194.0 identity=50.3 coverage=96.29629629629629) ; IPRSCAN: adk: adenylate kinases (db=HMMTigr db_id=TIGR01351 from=4 to=188 evalue=7.4e-82 interpro_id=IPR006259 interpro_description=Adenylate kinase, subfamily GO=Molecular Function: ATP binding (GO:0005524), Molecular Function: phosphotransferase activity, phosphate group as acceptor (GO:0016776), Molecular Function: nucleotide kinase activity (GO:0019201), Biological Process: nucleotide phosphorylation (GO:0046939)) ; IPRSCAN: NUCLEOTIDE KINASE (db=HMMPanther db_id=PTHR23359 from=3 to=188 evalue=8.2e-66 interpro_id=IPR000850 interpro_description=Adenylate kinase GO=Molecular Function: ATP binding (GO:0005524), Biological Process: nucleobase-containing compound metabolic process (GO:0006139), Molecular Function: nucleobase-containing compound kinase activity (GO:0019205)) ; IPRSCAN: ADENYLATE KINASE (db=HMMPanther db_id=PTHR23359:SF22 from=3 to=188 evalue=8.2e-66) ; IPRSCAN: no description (db=Gene3D db_id=G3DSA:3.40.50.300 from=4 to=187 evalue=6.9e-59) ; IPRSCAN: (db=HMMPfam db_id=PF00406 from=7 to=165 evalue=2.4e-50 interpro_id=IPR000850 interpro_description=Adenylate kinase GO=Molecular Function: ATP binding (GO:0005524), Biological Process: nucleobase-containing compound metabolic process (GO:0006139), Molecular Function: nucleobase-containing compound kinase activity (GO:0019205)) ; IPRSCAN: P-loop containing nucleoside triphosphate hydrolases (db=superfamily db_id=SSF52540 from=3 to=187 evalue=2.5e-43) ; IPRSCAN: ADENYLTKNASE (db=FPrintScan db_id=PR00094 from=6 to=19 evalue=4.9e-32 interpro_id=IPR000850 interpro_description=Adenylate kinase GO=Molecular Function: ATP binding (GO:0005524), Biological Process: nucleobase-containing compound metabolic process (GO:0006139), Molecular Function: nucleobase-containing compound kinase activity (GO:0019205)) ; IPRSCAN: ADENYLTKNASE (db=FPrintScan db_id=PR00094 from=83 to=99 evalue=4.9e-32 interpro_id=IPR000850 interpro_description=Adenylate kinase GO=Molecular Function: ATP binding (GO:0005524), Biological Process: nucleobase-containing compound metabolic process (GO:0006139), Molecular Function: nucleobase-containing compound kinase activity (GO:0019205)) ; IPRSCAN: ADENYLTKNASE (db=FPrintScan db_id=PR00094 from=135 to=150 evalue=4.9e-32 interpro_id=IPR000850 interpro_description=Adenylate kinase GO=Molecular Function: ATP binding (GO:0005524), Biological Process: nucleobase-containing compound metabolic process (GO:0006139), Molecular Function: nucleobase-containing compound kinase activity (GO:0019205)) ; IPRSCAN: ADENYLTKNASE (db=FPrintScan db_id=PR00094 from=34 to=48 evalue=4.9e-32 interpro_id=IPR000850 interpro_description=Adenylate kinase GO=Molecular Function: ATP binding (GO:0005524), Biological Process: nucleobase-containing compound metabolic process (GO:0006139), Molecular Function: nucleobase-containing compound kinase activity (GO:0019205)) ; IPRSCAN: ADENYLTKNASE (db=FPrintScan db_id=PR00094 from=152 to=166 evalue=4.9e-32 interpro_id=IPR000850 interpro_description=Adenylate kinase GO=Molecular Function: ATP binding (GO:0005524), Biological Process: nucleobase-containing compound metabolic process (GO:0006139), Molecular Function: nucleobase-containing compound kinase activity (GO:0019205)) ; IPRSCAN: Adenylate_kinase_Adk (db=HAMAP db_id=MF_00235 from=3 to=188 evalue=28.76 interpro_id=IPR000850 interpro_description=Adenylate kinase GO=Molecular Function: ATP binding (GO:0005524), Biological Process: nucleobase-containing compound metabolic process (GO:0006139), Molecular Function: nucleobase-containing compound kinase activity (GO:0019205)) ; GENE: 104811..105377 - ( gc_cont=0.550) ; C
COMPONENT-OF - TUKFG-99
COMPONENT-OF - GEN-EL279335
LEFT-END-POSITION - 104811
PRODUCT - GKFG-467-MONOMER
RIGHT-END-POSITION - 105377
TRANSCRIPTION-DIRECTION - -
//
UNIQUE-ID - GKFG-466
TYPES - Unclassified-Genes
COMMON-NAME - UniRef90_E6KU70
ACCESSION-1 - DORA20.03_00096
CENTISOME-POSITION - 19.70179    
COMMENT - [goid GO:0009987] [goid GO:0008235] [goid GO:0006508] [goid GO:0004177] [koid KO:K01265] DORA20.03_00096 UniRef90_E6KU70 Methionyl aminopeptidase n=1 Tax=Actinomyces sp. oral taxon 180 str. F0310 RepID=E6KU70_9ACTO (db=UNIREF) (RBH) ## BLAST: map2; methionyl aminopeptidase (EC:3.4.11.18); K01265 methionyl aminopeptidase [EC:3.4.11.18] (db=KEGG evalue=0.0 bit_score=281.0 identity=48.8 coverage=92.61744966442953) ; BLAST: Methionyl aminopeptidase n=1 Tax=Actinomyces sp. oral taxon 180 str. F0310 RepID=E6KU70_9ACTO (db=UNIREF evalue=0.0 bit_score=305.0 identity=50.5 coverage=97.31543624161074) ; IPRSCAN: MAP_1 (db=PatternScan db_id=PS00680 from=197 to=215 evalue=0.0 interpro_id=IPR002467 interpro_description=Peptidase M24A, methionine aminopeptidase, subfamily 1 GO=Molecular Function: aminopeptidase activity (GO:0004177), Biological Process: proteolysis (GO:0006508), Molecular Function: metalloexopeptidase activity (GO:0008235)) ; IPRSCAN: met_pdase_I: methionine aminopeptidase, t (db=HMMTigr db_id=TIGR00500 from=7 to=280 evalue=3.6e-56 interpro_id=IPR002467 interpro_description=Peptidase M24A, methionine aminopeptidase, subfamily 1 GO=Molecular Function: aminopeptidase activity (GO:0004177), Biological Process: proteolysis (GO:0006508), Molecular Function: metalloexopeptidase activity (GO:0008235)) ; IPRSCAN: no description (db=Gene3D db_id=G3DSA:3.90.230.10 from=7 to=278 evalue=3.9e-55 interpro_id=IPR000994 interpro_description=Peptidase M24, structural domain GO=Biological Process: cellular process (GO:0009987)) ; IPRSCAN: Creatinase/aminopeptidase (db=superfamily db_id=SSF55920 from=6 to=283 evalue=4.9e-52 interpro_id=IPR000994 interpro_description=Peptidase M24, structural domain GO=Biological Process: cellular process (GO:0009987)) ; IPRSCAN: METHIONINE AMINOPEPTIDASE 1 (db=HMMPanther db_id=PTHR10804:SF13 from=59 to=270 evalue=1.1e-49) ; IPRSCAN: PROTEASE FAMILY M24 (METHIONYL AMINOPEPTIDASE, AMINOPEPTIDASE P) (db=HMMPanther db_id=PTHR10804 from=59 to=270 evalue=1.1e-49) ; IPRSCAN: (db=HMMPfam db_id=PF00557 from=18 to=237 evalue=3.7e-31 interpro_id=IPR000994 interpro_description=Peptidase M24, structural domain GO=Biological Process: cellular process (GO:0009987)) ; GENE: 103883..104776 - ( gc_cont=0.556) ; B
COMPONENT-OF - TUKFG-99
COMPONENT-OF - GEN-EL279335
LEFT-END-POSITION - 103883
PRODUCT - GKFG-466-MONOMER
RIGHT-END-POSITION - 104776
TRANSCRIPTION-DIRECTION - -
//
UNIQUE-ID - GKFG-465
TYPES - Unclassified-Genes
COMMON-NAME - hypothetical
ACCESSION-1 - DORA20.03_00095
CENTISOME-POSITION - 19.57434    
COMMENT - [goid GO:0003677] DORA20.03_00095 hypothetical protein (db=KEGG evalue=1.4e-37 bit_score=161.0 identity=59.2 coverage=67.95580110497238) (BLAST) ## BLAST: Putative uncharacterized protein n=1 Tax=Actinomyces urogenitalis DSM 15434 RepID=C0W2Y2_9ACTO (db=UNIREF evalue=2.5e-39 bit_score=168.0 identity=63.4 coverage=66.85082872928176) ; IPRSCAN: (db=HMMPfam db_id=PF02452 from=68 to=175 evalue=3.1e-11 interpro_id=IPR003477 interpro_description=PemK-like protein GO=Molecular Function: DNA binding (GO:0003677)) ; GENE: 103211..103753 - ( gc_cont=0.564) ; C
COMPONENT-OF - TUKFG-98
COMPONENT-OF - GEN-EL279335
LEFT-END-POSITION - 103211
PRODUCT - GKFG-465-MONOMER
RIGHT-END-POSITION - 103753
TRANSCRIPTION-DIRECTION - -
//
UNIQUE-ID - GKFG-464
TYPES - Unclassified-Genes
COMMON-NAME - translation
ACCESSION-1 - DORA20.03_00094
CENTISOME-POSITION - 19.48786    
COMMENT - [goid GO:0003723] [goid GO:0006413] [goid GO:0003743] [koid KO:K02518] DORA20.03_00094 translation initiation factor 1; K02518 translation initiation factor IF-1 (db=KEGG evalue=3.9e-31 bit_score=139.0 identity=89.0 coverage=97.2972972972973) (BLAST) ## BLAST: Translation initiation factor IF-1 n=1 Tax=Brevibacterium mcbrellneri ATCC 49030 RepID=D4YQ93_9MICO (db=UNIREF evalue=2.3e-31 bit_score=140.0 identity=91.8 coverage=97.2972972972973) ; IPRSCAN: infA: translation initiation factor IF-1 (db=HMMTigr db_id=TIGR00008 from=4 to=72 evalue=1.1e-44 interpro_id=IPR004368 interpro_description=Translation initiation factor IF-1 GO=Molecular Function: translation initiation factor activity (GO:0003743), Biological Process: translational initiation (GO:0006413)) ; IPRSCAN: Nucleic acid-binding proteins (db=superfamily db_id=SSF50249 from=2 to=72 evalue=1.0e-29 interpro_id=IPR016027 interpro_description=Nucleic acid-binding, OB-fold-like) ; IPRSCAN: no description (db=Gene3D db_id=G3DSA:2.40.50.140 from=2 to=72 evalue=1.7e-27 interpro_id=IPR012340 interpro_description=Nucleic acid-binding, OB-fold) ; IPRSCAN: (db=HMMPfam db_id=PF01176 from=9 to=71 evalue=1.8e-27 interpro_id=IPR006196 interpro_description=RNA-binding domain, S1, IF1 type GO=Molecular Function: RNA binding (GO:0003723), Molecular Function: translation initiation factor activity (GO:0003743), Biological Process: translational initiation (GO:0006413)) ; IPRSCAN: no description (db=HMMSmart db_id=SM00316 from=5 to=73 evalue=0.00034 interpro_id=IPR022967 interpro_description=RNA-binding domain, S1) ; IPRSCAN: S1_IF1_TYPE (db=ProfileScan db_id=PS50832 from=1 to=73 evalue=26.663 interpro_id=IPR006196 interpro_description=RNA-binding domain, S1, IF1 type GO=Molecular Function: RNA binding (GO:0003723), Molecular Function: translation initiation factor activity (GO:0003743), Biological Process: translational initiation (GO:0006413)) ; IPRSCAN: IF_1 (db=HAMAP db_id=MF_00075 from=2 to=73 evalue=26.713 interpro_id=IPR004368 interpro_description=Translation initiation factor IF-1 GO=Molecular Function: translation initiation factor activity (GO:0003743), Biological Process: translational initiation (GO:0006413)) ; IPRSCAN: seg (db=Seg db_id=seg from=5 to=17) ; GENE: 102755..102976 - ( gc_cont=0.486) ; C
COMPONENT-OF - TUKFG-97
COMPONENT-OF - GEN-EL279335
LEFT-END-POSITION - 102755
PRODUCT - GKFG-464-MONOMER
RIGHT-END-POSITION - 102976
TRANSCRIPTION-DIRECTION - -
//
UNIQUE-ID - GKFG-460
TYPES - Unclassified-Genes
COMMON-NAME - jde:Jden_0613
ACCESSION-1 - DORA20.03_00090
CENTISOME-POSITION - 19.057156    
COMMENT - [goid GO:0046983] [goid GO:0006351] [goid GO:0003899] [goid GO:0003677] [koid KO:K03040] DORA20.03_00090 jde:Jden_0613 DNA-directed RNA polymerase subunit alpha; K03040 DNA-directed RNA polymerase subunit alpha [EC:2.7.7.6] (db=KEGG) (RBH) ## RBH: UniRef90_A7B9L7 DNA-directed RNA polymerase subunit alpha n=4 Tax=Actinomyces RepID=A7B9L7_9ACTO (db=UNIREF) ; RBH: UniRef90_A7B9L7 DNA-directed RNA polymerase subunit alpha n=4 Tax=Actinomyces RepID=A7B9L7_9ACTO (db=UNIREF) ; BLAST: DNA-directed RNA polymerase subunit alpha; K03040 DNA-directed RNA polymerase subunit alpha [EC:2.7.7.6] (db=KEGG evalue=0.0 bit_score=492.0 identity=76.3 coverage=97.30538922155688) ; BLAST: DNA-directed RNA polymerase subunit alpha n=4 Tax=Actinomyces RepID=A7B9L7_9ACTO (db=UNIREF evalue=0.0 bit_score=502.0 identity=79.0 coverage=97.90419161676647) ; IPRSCAN: rpoA: DNA-directed RNA polymerase, alpha sub (db=HMMTigr db_id=TIGR02027 from=18 to=311 evalue=4.7e-167 interpro_id=IPR011773 interpro_description=DNA-directed RNA polymerase, alpha subunit GO=Molecular Function: DNA binding (GO:0003677), Molecular Function: DNA-directed RNA polymerase activity (GO:0003899), Biological Process: transcription, DNA-dependent (GO:0006351)) ; IPRSCAN: no description (db=HMMSmart db_id=SM00662 from=18 to=225 evalue=4.8e-84 interpro_id=IPR011263 interpro_description=DNA-directed RNA polymerase, RpoA/D/Rpb3-type GO=Molecular Function: DNA-directed RNA polymerase activity (GO:0003899), Biological Process: transcription, DNA-dependent (GO:0006351)) ; IPRSCAN: Insert subdomain of RNA polymerase alpha subunit (db=superfamily db_id=SSF56553 from=48 to=169 evalue=2.9e-46 interpro_id=IPR011262 interpro_description=DNA-directed RNA polymerase, insert domain GO=Molecular Function: DNA-directed RNA polymerase activity (GO:0003899), Biological Process: transcription, DNA-dependent (GO:0006351), Molecular Function: protein dimerization activity (GO:0046983)) ; IPRSCAN: no description (db=Gene3D db_id=G3DSA:2.170.120.12 from=48 to=168 evalue=4.3e-42 interpro_id=IPR011262 interpro_description=DNA-directed RNA polymerase, insert domain GO=Molecular Function: DNA-directed RNA polymerase activity (GO:0003899), Biological Process: transcription, DNA-dependent (GO:0006351), Molecular Function: protein dimerization activity (GO:0046983)) ; IPRSCAN: RBP11-like subunits of RNA polymerase (db=superfamily db_id=SSF55257 from=4 to=226 evalue=2.5e-24 interpro_id=IPR009025 interpro_description=DNA-directed RNA polymerase, RBP11-like GO=Molecular Function: DNA binding (GO:0003677), Molecular Function: DNA-directed RNA polymerase activity (GO:0003899), Biological Process: transcription, DNA-dependent (GO:0006351)) ; IPRSCAN: (db=HMMPfam db_id=PF03118 from=243 to=303 evalue=6.2e-24 interpro_id=IPR011260 interpro_description=RNA polymerase, alpha subunit, C-terminal GO=Molecular Function: DNA binding (GO:0003677), Molecular Function: DNA-directed RNA polymerase activity (GO:0003899), Biological Process: transcription, DNA-dependent (GO:0006351)) ; IPRSCAN: (db=HMMPfam db_id=PF01000 from=57 to=150 evalue=1.0e-23 interpro_id=IPR011262 interpro_description=DNA-directed RNA polymerase, insert domain GO=Molecular Function: DNA-directed RNA polymerase activity (GO:0003899), Biological Process: transcription, DNA-dependent (GO:0006351), Molecular Function: protein dimerization activity (GO:0046983)) ; IPRSCAN: Q4NHK7_9MICC_Q4NHK7; (db=BlastProDom db_id=PD001179 from=251 to=312 evalue=4.0e-21 interpro_id=IPR011260 interpro_description=RNA polymerase, alpha subunit, C-terminal GO=Molecular Function: DNA binding (GO:0003677), Molecular Function: DNA-directed RNA polymerase activity (GO:0003899), Biological Process: transcription, DNA-dependent (GO:0006351)) ; IPRSCAN: C-terminal domain of RNA polymerase alpha subunit (db=superfamily db_id=SSF47789 from=243 to=309 evalue=3.8e-20 interpro_id=IPR011260 interpro_description=RNA polymerase, alpha subunit, C-terminal GO=Molecular Function: DNA binding (GO:0003677), Molecular Function: DNA-directed RNA polymerase activity (GO:0003899), Biological Process: transcription, DNA-dependent (GO:0006351)) ; IPRSCAN: no description (db=Gene3D db_id=G3DSA:1.10.150.20 from=242 to=310 evalue=1.8e-19) ; IPRSCAN: (db=HMMPfam db_id=PF01193 from=23 to=220 evalue=3.8e-19 interpro_id=IPR011261 interpro_description=DNA-directed RNA polymerase, dimerisation GO=Molecular Function: DNA-directed RNA polymerase activity (GO:0003899), Biological Process: transcription, DNA-dependent (GO:0006351), Molecular Function: protein dimerization activity (GO:0046983)) ; IPRSCAN: RNApol_bact_RpoA (db=HAMAP db_id=MF_00059 from=3 to=311 evalue=33.299 interpro_id=IPR011773 interpro_description=DNA-directed RNA polymerase, alpha subunit GO=Molecular Function: DNA binding (GO:0003677), Molecular Function: DNA-directed RNA polymerase activity (GO:0003899), Biological Process: transcription, DNA-dependent (GO:0006351)) ; GENE: 100484..101485 - ( gc_cont=0.529) ; B
COMPONENT-OF - TUKFG-96
COMPONENT-OF - GEN-EL279335
LEFT-END-POSITION - 100484
PRODUCT - GKFG-460-MONOMER
RIGHT-END-POSITION - 101485
TRANSCRIPTION-DIRECTION - -
//
UNIQUE-ID - GKFG-459
TYPES - Unclassified-Genes
COMMON-NAME - Putative
ACCESSION-1 - DORA20.03_00009
CENTISOME-POSITION - 1.7681409    
COMMENT - DORA20.03_00009 Putative uncharacterized protein n=2 Tax=Actinomyces odontolyticus RepID=A7BBN7_9ACTO (db=UNIREF evalue=1.3e-13 bit_score=82.0 identity=35.0 coverage=92.12121212121212) (BLAST) ## IPRSCAN: (db=HMMPfam db_id=PF11377 from=9 to=143 evalue=3.5e-14 interpro_id=IPR021517 interpro_description=Protein of unknown function DUF3180) ; IPRSCAN: transmembrane_regions (db=TMHMM db_id=tmhmm from=114 to=136) ; IPRSCAN: transmembrane_regions (db=TMHMM db_id=tmhmm from=77 to=99) ; IPRSCAN: transmembrane_regions (db=TMHMM db_id=tmhmm from=34 to=56) ; IPRSCAN: seg (db=Seg db_id=seg from=9 to=23) ; IPRSCAN: seg (db=Seg db_id=seg from=121 to=136) ; IPRSCAN: transmembrane_regions (db=TMHMM db_id=tmhmm from=7 to=24) ; GENE: 9323..9817 + ( gc_cont=0.566) ; C
COMPONENT-OF - TUKFG-54
COMPONENT-OF - GEN-EL279335
LEFT-END-POSITION - 9323
PRODUCT - GKFG-459-MONOMER
RIGHT-END-POSITION - 9817
TRANSCRIPTION-DIRECTION - -
//
UNIQUE-ID - GKFG-457
TYPES - Unclassified-Genes
COMMON-NAME - cfi:Celf_1033
ACCESSION-1 - DORA20.03_00088
CENTISOME-POSITION - 18.756556    
COMMENT - [koid KO:KINASE] [koid KO:K00886] DORA20.03_00088 cfi:Celf_1033 ROK family protein; K00886 polyphosphate glucokinase [EC:2.7.1.63] (db=KEGG) (RBH) ## RBH: UniRef90_C0VZ38 Polyphosphate glucokinase n=1 Tax=Actinomyces coleocanis DSM 15436 RepID=C0VZ38_9ACTO (db=UNIREF) ; RBH: UniRef90_C0VZ38 Polyphosphate glucokinase n=1 Tax=Actinomyces coleocanis DSM 15436 RepID=C0VZ38_9ACTO (db=UNIREF) ; BLAST: ROK family protein; K00886 polyphosphate glucokinase [EC:2.7.1.63] (db=KEGG evalue=0.0 bit_score=328.0 identity=61.0 coverage=97.62845849802372) ; BLAST: Polyphosphate glucokinase n=1 Tax=Actinomyces coleocanis DSM 15436 RepID=C0VZ38_9ACTO (db=UNIREF evalue=0.0 bit_score=349.0 identity=64.4 coverage=98.02371541501977) ; IPRSCAN: Actin-like ATPase domain (db=superfamily db_id=SSF53067 from=4 to=138 evalue=2.9e-17) ; IPRSCAN: no description (db=Gene3D db_id=G3DSA:3.30.420.40 from=6 to=121 evalue=3.0e-12) ; IPRSCAN: Actin-like ATPase domain (db=superfamily db_id=SSF53067 from=133 to=248 evalue=4.2e-11) ; IPRSCAN: (db=HMMPfam db_id=PF00480 from=8 to=156 evalue=5.2e-10 interpro_id=IPR000600 interpro_description=ROK) ; IPRSCAN: no description (db=Gene3D db_id=G3DSA:3.30.420.160 from=122 to=245 evalue=1.1e-05) ; IPRSCAN: ROK FAMILY (db=HMMPanther db_id=PTHR18964 from=66 to=165 evalue=0.00039) ; IPRSCAN: GLUCOSE KINASE (db=HMMPanther db_id=PTHR18964:SF7 from=66 to=165 evalue=0.00039) ; IPRSCAN: seg (db=Seg db_id=seg from=192 to=202) ; GENE: 98899..99657 - ( gc_cont=0.569) ; B
COMPONENT-OF - TUKFG-95
COMPONENT-OF - GEN-EL279335
LEFT-END-POSITION - 98899
PRODUCT - GKFG-457-MONOMER
RIGHT-END-POSITION - 99657
TRANSCRIPTION-DIRECTION - -
//
UNIQUE-ID - GKFG-456
TYPES - Unclassified-Genes
COMMON-NAME - tRNA
ACCESSION-1 - DORA20.03_00087
CENTISOME-POSITION - 18.591177    
COMMENT - [goid GO:0009982] [goid GO:0009451] [goid GO:0003723] [goid GO:0001522] [koid KO:K06173] DORA20.03_00087 tRNA pseudouridine synthase A (EC:5.4.99.12); K06173 tRNA pseudouridine38-40 synthase [EC:5.4.99.12] (db=KEGG evalue=0.0 bit_score=252.0 identity=48.4 coverage=95.1890034364261) (BLAST) ## BLAST: Pseudouridine synthase n=1 Tax=Beutenbergia cavernae DSM 12333 RepID=C5C0F7_BEUC1 (db=UNIREF evalue=0.0 bit_score=252.0 identity=48.4 coverage=95.1890034364261) ; IPRSCAN: tRNA-pseudouridine synthase A, prokaryotic type (db=HMMPIR db_id=PIRSF001430 from=4 to=282 evalue=6.8e-68 interpro_id=IPR001406 interpro_description=Pseudouridine synthase I, TruA GO=Biological Process: pseudouridine synthesis (GO:0001522), Molecular Function: RNA binding (GO:0003723), Biological Process: RNA modification (GO:0009451), Molecular Function: pseudouridine synthase activity (GO:0009982)) ; IPRSCAN: Pseudouridine synthase (db=superfamily db_id=SSF55120 from=2 to=283 evalue=4.3e-65 interpro_id=IPR020103 interpro_description=Pseudouridine synthase, catalytic domain GO=Biological Process: pseudouridine synthesis (GO:0001522), Molecular Function: RNA binding (GO:0003723), Biological Process: RNA modification (GO:0009451), Molecular Function: pseudouridine synthase activity (GO:0009982)) ; IPRSCAN: hisT_truA: tRNA pseudouridine synthase A (db=HMMTigr db_id=TIGR00071 from=8 to=260 evalue=3.8e-60 interpro_id=IPR001406 interpro_description=Pseudouridine synthase I, TruA GO=Biological Process: pseudouridine synthesis (GO:0001522), Molecular Function: RNA binding (GO:0003723), Biological Process: RNA modification (GO:0009451), Molecular Function: pseudouridine synthase activity (GO:0009982)) ; IPRSCAN: PSEUDOURIDYLATE SYNTHASE (db=HMMPanther db_id=PTHR11142 from=7 to=271 evalue=3.6e-53 interpro_id=IPR001406 interpro_description=Pseudouridine synthase I, TruA GO=Biological Process: pseudouridine synthesis (GO:0001522), Molecular Function: RNA binding (GO:0003723), Biological Process: RNA modification (GO:0009451), Molecular Function: pseudouridine synthase activity (GO:0009982)) ; IPRSCAN: no description (db=Gene3D db_id=G3DSA:3.30.70.660 from=128 to=264 evalue=6.7e-32 interpro_id=IPR020095 interpro_description=Pseudouridine synthase I, TruA, C-terminal GO=Biological Process: pseudouridine synthesis (GO:0001522), Molecular Function: RNA binding (GO:0003723), Biological Process: RNA modification (GO:0009451), Molecular Function: pseudouridine synthase activity (GO:0009982)) ; IPRSCAN: no description (db=Gene3D db_id=G3DSA:3.30.70.580 from=2 to=126 evalue=1.5e-24 interpro_id=IPR020094 interpro_description=Pseudouridine synthase I, TruA, N-terminal GO=Biological Process: pseudouridine synthesis (GO:0001522), Molecular Function: RNA binding (GO:0003723), Biological Process: RNA modification (GO:0009451), Molecular Function: pseudouridine synthase activity (GO:0009982)) ; IPRSCAN: (db=HMMPfam db_id=PF01416 from=164 to=266 evalue=3.8e-16 interpro_id=IPR020097 interpro_description=Pseudouridine synthase I, TruA, alpha/beta domain GO=Biological Process: pseudouridine synthesis (GO:0001522), Molecular Function: RNA binding (GO:0003723), Biological Process: RNA modification (GO:0009451), Molecular Function: pseudouridine synthase activity (GO:0009982)) ; IPRSCAN: (db=HMMPfam db_id=PF01416 from=11 to=124 evalue=1.7e-08 interpro_id=IPR020097 interpro_description=Pseudouridine synthase I, TruA, alpha/beta domain GO=Biological Process: pseudouridine synthesis (GO:0001522), Molecular Function: RNA binding (GO:0003723), Biological Process: RNA modification (GO:0009451), Molecular Function: pseudouridine synthase activity (GO:0009982)) ; IPRSCAN: TruA (db=HAMAP db_id=MF_00171 from=5 to=265 evalue=29.64 interpro_id=IPR001406 interpro_description=Pseudouridine synthase I, TruA GO=Biological Process: pseudouridine synthesis (GO:0001522), Molecular Function: RNA binding (GO:0003723), Biological Process: RNA modification (GO:0009451), Molecular Function: pseudouridine synthase activity (GO:0009982)) ; IPRSCAN: seg (db=Seg db_id=seg from=88 to=109) ; GENE: 98027..98899 - ( gc_cont=0.591) ; C
COMPONENT-OF - TUKFG-95
COMPONENT-OF - GEN-EL279335
LEFT-END-POSITION - 98027
PRODUCT - GKFG-456-MONOMER
RIGHT-END-POSITION - 98899
TRANSCRIPTION-DIRECTION - -
//
UNIQUE-ID - GKFG-455
TYPES - Unclassified-Genes
COMMON-NAME - kfl:Kfla_1515
ACCESSION-1 - DORA20.03_00086
CENTISOME-POSITION - 18.274836    
COMMENT - [goid GO:0003824] [goid GO:0005975] [goid GO:0004553] [koid KO:K07407] DORA20.03_00086 kfl:Kfla_1515 glycoside hydrolase clan GH-D; K07407 alpha-galactosidase [EC:3.2.1.22] (db=KEGG) (RBH) ## RBH: UniRef90_D2PLI4 Glycoside hydrolase clan GH-D n=1 Tax=Kribbella flavida DSM 17836 RepID=D2PLI4_KRIFD (db=UNIREF) ; RBH: UniRef90_D2PLI4 Glycoside hydrolase clan GH-D n=1 Tax=Kribbella flavida DSM 17836 RepID=D2PLI4_KRIFD (db=UNIREF) ; BLAST: glycoside hydrolase clan GH-D; K07407 alpha-galactosidase [EC:3.2.1.22] (db=KEGG evalue=0.0 bit_score=367.0 identity=39.8 coverage=86.53136531365314) ; BLAST: Glycoside hydrolase clan GH-D n=1 Tax=Kribbella flavida DSM 17836 RepID=D2PLI4_KRIFD (db=UNIREF evalue=0.0 bit_score=367.0 identity=39.8 coverage=86.53136531365314) ; IPRSCAN: (Trans)glycosidases (db=superfamily db_id=SSF51445 from=198 to=516 evalue=5.9e-59 interpro_id=IPR017853 interpro_description=Glycoside hydrolase, superfamily) ; IPRSCAN: (db=HMMPfam db_id=PF02065 from=182 to=381 evalue=2.2e-17 interpro_id=IPR000111 interpro_description=Glycoside hydrolase, clan GH-D GO=Molecular Function: hydrolase activity, hydrolyzing O-glycosyl compounds (GO:0004553), Biological Process: carbohydrate metabolic process (GO:0005975)) ; IPRSCAN: no description (db=Gene3D db_id=G3DSA:3.20.20.70 from=195 to=417 evalue=4.7e-14 interpro_id=IPR013785 interpro_description=Aldolase-type TIM barrel GO=Molecular Function: catalytic activity (GO:0003824)) ; IPRSCAN: ALPHA GLUCOSIDASE-RELATED (db=HMMPanther db_id=PTHR22762:SF2 from=237 to=349 evalue=0.00025) ; IPRSCAN: ALPHA-GLUCOSIDASE (db=HMMPanther db_id=PTHR22762 from=237 to=349 evalue=0.00025 interpro_id=IPR000322 interpro_description=Glycoside hydrolase, family 31 GO=Molecular Function: hydrolase activity, hydrolyzing O-glycosyl compounds (GO:0004553), Biological Process: carbohydrate metabolic process (GO:0005975)) ; IPRSCAN: seg (db=Seg db_id=seg from=215 to=227) ; GENE: 96359..97984 + ( gc_cont=0.469) ; B
COMPONENT-OF - TUKFG-94
COMPONENT-OF - GEN-EL279335
LEFT-END-POSITION - 96359
PRODUCT - GKFG-455-MONOMER
RIGHT-END-POSITION - 97984
TRANSCRIPTION-DIRECTION - -
//
UNIQUE-ID - GKFG-454
TYPES - Unclassified-Genes
COMMON-NAME - kfl:Kfla_1514
ACCESSION-1 - DORA20.03_00085
CENTISOME-POSITION - 18.012733    
COMMENT - [goid GO:0006810] [goid GO:0005215] [koid KO:K02027] DORA20.03_00085 kfl:Kfla_1514 extracellular solute-binding protein family 1 protein; K02027 multiple sugar transport system substrate-binding protein (db=KEGG) (RBH) ## RBH: UniRef90_D2PLI3 Extracellular solute-binding protein family 1 n=1 Tax=Kribbella flavida DSM 17836 RepID=D2PLI3_KRIFD (db=UNIREF) ; RBH: UniRef90_D2PLI3 Extracellular solute-binding protein family 1 n=1 Tax=Kribbella flavida DSM 17836 RepID=D2PLI3_KRIFD (db=UNIREF) ; BLAST: extracellular solute-binding protein family 1 protein; K02027 multiple sugar transport system substrate-binding protein (db=KEGG evalue=0.0 bit_score=387.0 identity=42.7 coverage=97.77777777777777) ; BLAST: Extracellular solute-binding protein family 1 n=1 Tax=Kribbella flavida DSM 17836 RepID=D2PLI3_KRIFD (db=UNIREF evalue=0.0 bit_score=387.0 identity=42.7 coverage=97.77777777777777) ; IPRSCAN: Periplasmic binding protein-like II (db=superfamily db_id=SSF53850 from=21 to=446 evalue=1.0e-61) ; IPRSCAN: no description (db=Gene3D db_id=G3DSA:3.40.190.10 from=32 to=372 evalue=2.6e-31) ; IPRSCAN: (db=HMMPfam db_id=PF01547 from=47 to=355 evalue=8.4e-27 interpro_id=IPR006059 interpro_description=Bacterial extracellular solute-binding, family 1 GO=Molecular Function: transporter activity (GO:0005215), Biological Process: transport (GO:0006810)) ; IPRSCAN: PROKAR_LIPOPROTEIN (db=ProfileScan db_id=PS51257 from=1 to=22 evalue=6.0) ; GENE: 94977..96326 + ( gc_cont=0.453) ; B
COMPONENT-OF - TUKFG-94
COMPONENT-OF - GEN-EL279335
LEFT-END-POSITION - 94977
PRODUCT - GKFG-454-MONOMER
RIGHT-END-POSITION - 96326
TRANSCRIPTION-DIRECTION - -
//
UNIQUE-ID - GKFG-453
TYPES - Unclassified-Genes
COMMON-NAME - sco:SCO0272
ACCESSION-1 - DORA20.03_00084
CENTISOME-POSITION - 17.838442    
COMMENT - [goid GO:0016020] [goid GO:0006810] [goid GO:0005215] [koid KO:K02026] DORA20.03_00084 sco:SCO0272 SCF1.14; binding-protein-dependent transport protein; K02026 multiple sugar transport system permease protein (db=KEGG) (RBH) ## RBH: UniRef90_F3NHZ0 Binding-protein-dependent transport protein n=1 Tax=Streptomyces griseoaurantiacus M045 RepID=F3NHZ0_9ACTO (db=UNIREF) ; RBH: UniRef90_F3NHZ0 Binding-protein-dependent transport protein n=1 Tax=Streptomyces griseoaurantiacus M045 RepID=F3NHZ0_9ACTO (db=UNIREF) ; BLAST: SCF1.14; binding-protein-dependent transport protein; K02026 multiple sugar transport system permease protein (db=KEGG evalue=0.0 bit_score=325.0 identity=50.0 coverage=97.9933110367893) ; BLAST: Binding-protein-dependent transport protein n=1 Tax=Streptomyces griseoaurantiacus M045 RepID=F3NHZ0_9ACTO (db=UNIREF evalue=0.0 bit_score=329.0 identity=52.6 coverage=94.98327759197325) ; IPRSCAN: (db=HMMPfam db_id=PF00528 from=110 to=286 evalue=6.0e-20 interpro_id=IPR000515 interpro_description=Binding-protein-dependent transport systems inner membrane component GO=Molecular Function: transporter activity (GO:0005215), Biological Process: transport (GO:0006810), Cellular Component: membrane (GO:0016020)) ; IPRSCAN: ABC_TM1 (db=ProfileScan db_id=PS50928 from=91 to=284 evalue=21.797 interpro_id=IPR000515 interpro_description=Binding-protein-dependent transport systems inner membrane component GO=Molecular Function: transporter activity (GO:0005215), Biological Process: transport (GO:0006810), Cellular Component: membrane (GO:0016020)) ; IPRSCAN: transmembrane_regions (db=TMHMM db_id=tmhmm from=95 to=117) ; IPRSCAN: transmembrane_regions (db=TMHMM db_id=tmhmm from=127 to=149) ; IPRSCAN: transmembrane_regions (db=TMHMM db_id=tmhmm from=154 to=176) ; IPRSCAN: transmembrane_regions (db=TMHMM db_id=tmhmm from=15 to=37) ; IPRSCAN: seg (db=Seg db_id=seg from=19 to=30) ; IPRSCAN: seg (db=Seg db_id=seg from=152 to=163) ; IPRSCAN: seg (db=Seg db_id=seg from=278 to=289) ; IPRSCAN: transmembrane_regions (db=TMHMM db_id=tmhmm from=263 to=285) ; GENE: 94058..94954 + ( gc_cont=0.467) ; B
COMPONENT-OF - TUKFG-94
COMPONENT-OF - GEN-EL279335
LEFT-END-POSITION - 94058
PRODUCT - GKFG-453-MONOMER
RIGHT-END-POSITION - 94954
TRANSCRIPTION-DIRECTION - -
//
UNIQUE-ID - GKFG-452
TYPES - Unclassified-Genes
COMMON-NAME - kfl:Kfla_1750
ACCESSION-1 - DORA20.03_00083
CENTISOME-POSITION - 17.650684    
COMMENT - [goid GO:0016020] [goid GO:0006810] [goid GO:0005215] [koid KO:K02025] DORA20.03_00083 kfl:Kfla_1750 binding-protein-dependent transport systems inner membrane component; K02025 multiple sugar transport system permease protein (db=KEGG) (RBH) ## RBH: UniRef90_D2PNJ3 Binding-protein-dependent transport systems inner membrane component n=1 Tax=Kribbella flavida DSM 17836 RepID=D2PNJ3_KRIFD (db=UNIREF) ; RBH: UniRef90_D2PNJ3 Binding-protein-dependent transport systems inner membrane component n=1 Tax=Kribbella flavida DSM 17836 RepID=D2PNJ3_KRIFD (db=UNIREF) ; BLAST: binding-protein-dependent transport systems inner membrane component; K02025 multiple sugar transport system permease protein (db=KEGG evalue=0.0 bit_score=323.0 identity=49.2 coverage=94.76923076923077) ; BLAST: Binding-protein-dependent transport systems inner membrane component n=1 Tax=Kribbella flavida DSM 17836 RepID=D2PNJ3_KRIFD (db=UNIREF evalue=0.0 bit_score=323.0 identity=49.2 coverage=94.76923076923077) ; IPRSCAN: (db=HMMPfam db_id=PF00528 from=117 to=316 evalue=9.7e-16 interpro_id=IPR000515 interpro_description=Binding-protein-dependent transport systems inner membrane component GO=Molecular Function: transporter activity (GO:0005215), Biological Process: transport (GO:0006810), Cellular Component: membrane (GO:0016020)) ; IPRSCAN: ABC_TM1 (db=ProfileScan db_id=PS50928 from=101 to=312 evalue=25.585 interpro_id=IPR000515 interpro_description=Binding-protein-dependent transport systems inner membrane component GO=Molecular Function: transporter activity (GO:0005215), Biological Process: transport (GO:0006810), Cellular Component: membrane (GO:0016020)) ; IPRSCAN: transmembrane_regions (db=TMHMM db_id=tmhmm from=100 to=122) ; IPRSCAN: transmembrane_regions (db=TMHMM db_id=tmhmm from=135 to=157) ; IPRSCAN: transmembrane_regions (db=TMHMM db_id=tmhmm from=199 to=218) ; IPRSCAN: transmembrane_regions (db=TMHMM db_id=tmhmm from=44 to=66) ; IPRSCAN: transmembrane_regions (db=TMHMM db_id=tmhmm from=289 to=311) ; IPRSCAN: seg (db=Seg db_id=seg from=14 to=25) ; IPRSCAN: seg (db=Seg db_id=seg from=132 to=145) ; IPRSCAN: seg (db=Seg db_id=seg from=285 to=311) ; IPRSCAN: transmembrane_regions (db=TMHMM db_id=tmhmm from=231 to=253) ; GENE: 93068..94042 + ( gc_cont=0.438) ; B
COMPONENT-OF - TUKFG-94
COMPONENT-OF - GEN-EL279335
LEFT-END-POSITION - 93068
PRODUCT - GKFG-452-MONOMER
RIGHT-END-POSITION - 94042
TRANSCRIPTION-DIRECTION - -
//
UNIQUE-ID - GKFG-451
TYPES - Unclassified-Genes
COMMON-NAME - ROK
ACCESSION-1 - DORA20.03_00082
CENTISOME-POSITION - 17.41229    
COMMENT - DORA20.03_00082 ROK family protein (db=KEGG evalue=0.0 bit_score=195.0 identity=32.4 coverage=91.21447028423772) (BLAST) ## BLAST: Transcriptional repressor protein n=1 Tax=Streptomyces griseoaurantiacus M045 RepID=F3NHY7_9ACTO (db=UNIREF evalue=0.0 bit_score=201.0 identity=33.1 coverage=87.85529715762273) ; IPRSCAN: ROK FAMILY (db=HMMPanther db_id=PTHR18964 from=146 to=366 evalue=1.5e-36) ; IPRSCAN: ROK FAMILY TRANSCRIPTIONAL REPRESSOR (db=HMMPanther db_id=PTHR18964:SF12 from=146 to=366 evalue=1.5e-36) ; IPRSCAN: Actin-like ATPase domain (db=superfamily db_id=SSF53067 from=80 to=366 evalue=3.2e-25) ; IPRSCAN: (db=HMMPfam db_id=PF00480 from=84 to=242 evalue=1.3e-13 interpro_id=IPR000600 interpro_description=ROK) ; IPRSCAN: no description (db=Gene3D db_id=G3DSA:3.30.420.160 from=189 to=366 evalue=2.6e-12) ; IPRSCAN: seg (db=Seg db_id=seg from=226 to=237) ; GENE: 91811..92971 - ( gc_cont=0.499) ; C
COMPONENT-OF - TUKFG-93
COMPONENT-OF - GEN-EL279335
LEFT-END-POSITION - 91811
PRODUCT - GKFG-451-MONOMER
RIGHT-END-POSITION - 92971
TRANSCRIPTION-DIRECTION - -
//
UNIQUE-ID - GKFG-450
TYPES - Unclassified-Genes
COMMON-NAME - Alpha-N-acetylglucosaminidase
ACCESSION-1 - DORA20.03_00081
CENTISOME-POSITION - 17.162518    
COMMENT - [goid GO:0005975] [goid GO:0004553] DORA20.03_00081 Alpha-N-acetylglucosaminidase family protein n=3 Tax=Clostridium perfringens RepID=B1R4I9_CLOPF (db=UNIREF evalue=0.0 bit_score=223.0 identity=31.6 coverage=84.75750577367207) (BLAST) ## IPRSCAN: no description (db=Gene3D db_id=G3DSA:2.60.120.200 from=37 to=305 evalue=1.5e-39 interpro_id=IPR013320 interpro_description=Concanavalin A-like lectin/glucanase, subgroup) ; IPRSCAN: Concanavalin A-like lectins/glucanases (db=superfamily db_id=SSF49899 from=39 to=306 evalue=2.3e-37 interpro_id=IPR008985 interpro_description=Concanavalin A-like lectin/glucanase) ; IPRSCAN: (db=HMMPfam db_id=PF00722 from=144 to=287 evalue=2.0e-19 interpro_id=IPR000757 interpro_description=Glycoside hydrolase, family 16 GO=Molecular Function: hydrolase activity, hydrolyzing O-glycosyl compounds (GO:0004553), Biological Process: carbohydrate metabolic process (GO:0005975)) ; IPRSCAN: gb def: Probable glycosyl hydrolases-putative kappa-carrageenase (EC 3.2.1.- ) (db=HMMPanther db_id=PTHR10963:SF3 from=147 to=253 evalue=3.0e-06) ; IPRSCAN: SECRETED GLUCOSIDASE-RELATED (db=HMMPanther db_id=PTHR10963 from=147 to=253 evalue=3.0e-06) ; IPRSCAN: transmembrane_regions (db=TMHMM db_id=tmhmm from=9 to=28) ; GENE: 90494..91792 - ( gc_cont=0.421) ; C
COMPONENT-OF - TUKFG-93
COMPONENT-OF - GEN-EL279335
LEFT-END-POSITION - 90494
PRODUCT - GKFG-450-MONOMER
RIGHT-END-POSITION - 91792
TRANSCRIPTION-DIRECTION - -
//
UNIQUE-ID - GKFG-448
TYPES - Unclassified-Genes
COMMON-NAME - 2-amino-4-hydroxy-6-hydroxymethyldihydropteridine
ACCESSION-1 - DORA20.03_00008
CENTISOME-POSITION - 1.3744199    
COMMENT - [goid GO:0006760] [goid GO:0004150] [goid GO:0009396] [goid GO:0003848] [koid KO:K00950] DORA20.03_00008 2-amino-4-hydroxy-6-hydroxymethyldihydropteridine pyrophosphokinase; K00950 2-amino-4-hydroxy-6-hydroxymethyldihydropteridine diphosphokinase [EC:2.7.6.3] (db=KEGG evalue=0.0 bit_score=272.0 identity=43.5 coverage=52.6148969889065) (BLAST) ## BLAST: 2-amino-4-hydroxy-6-hydroxymethyldihydropteridine diphosphokinase n=1 Tax=Actinomyces sp. oral taxon 180 str. F0310 RepID=E6KS55_9ACTO (db=UNIREF evalue=0.0 bit_score=273.0 identity=30.9 coverage=96.98890649762282) ; IPRSCAN: HPPK (db=PatternScan db_id=PS00794 from=271 to=282 evalue=0.0 interpro_id=IPR000550 interpro_description=7,8-Dihydro-6-hydroxymethylpterin-pyrophosphokinase, HPPK GO=Molecular Function: 2-amino-4-hydroxy-6-hydroxymethyldihydropteridine diphosphokinase activity (GO:0003848), Biological Process: folic acid-containing compound biosynthetic process (GO:0009396)) ; IPRSCAN: folK: 2-amino-4-hydroxy-6-hydroxymethyldihyd (db=HMMTigr db_id=TIGR01498 from=184 to=316 evalue=6.0e-46 interpro_id=IPR000550 interpro_description=7,8-Dihydro-6-hydroxymethylpterin-pyrophosphokinase, HPPK GO=Molecular Function: 2-amino-4-hydroxy-6-hydroxymethyldihydropteridine diphosphokinase activity (GO:0003848), Biological Process: folic acid-containing compound biosynthetic process (GO:0009396)) ; IPRSCAN: 6-hydroxymethyl-7,8-dihydropterin pyrophosphokinase, HPPK (db=superfamily db_id=SSF55083 from=181 to=343 evalue=6.1e-43 interpro_id=IPR000550 interpro_description=7,8-Dihydro-6-hydroxymethylpterin-pyrophosphokinase, HPPK GO=Molecular Function: 2-amino-4-hydroxy-6-hydroxymethyldihydropteridine diphosphokinase activity (GO:0003848), Biological Process: folic acid-containing compound biosynthetic process (GO:0009396)) ; IPRSCAN: (db=HMMPfam db_id=PF01288 from=185 to=312 evalue=3.9e-37 interpro_id=IPR000550 interpro_description=7,8-Dihydro-6-hydroxymethylpterin-pyrophosphokinase, HPPK GO=Molecular Function: 2-amino-4-hydroxy-6-hydroxymethyldihydropteridine diphosphokinase activity (GO:0003848), Biological Process: folic acid-containing compound biosynthetic process (GO:0009396)) ; IPRSCAN: no description (db=Gene3D db_id=G3DSA:3.30.70.560 from=182 to=341 evalue=6.8e-37 interpro_id=IPR000550 interpro_description=7,8-Dihydro-6-hydroxymethylpterin-pyrophosphokinase, HPPK GO=Molecular Function: 2-amino-4-hydroxy-6-hydroxymethyldihydropteridine diphosphokinase activity (GO:0003848), Biological Process: folic acid-containing compound biosynthetic process (GO:0009396)) ; IPRSCAN: FOLATE SYNTHESIS PROTEINS (db=HMMPanther db_id=PTHR20941 from=15 to=131 evalue=4.1e-36) ; IPRSCAN: DIHYDRONEOPTERIN ALDOLASE (db=HMMPanther db_id=PTHR20941:SF3 from=15 to=131 evalue=4.1e-36 interpro_id=IPR006156 interpro_description=Dihydroneopterin aldolase GO=Molecular Function: dihydroneopterin aldolase activity (GO:0004150), Biological Process: folic acid-containing compound metabolic process (GO:0006760)) ; IPRSCAN: no description (db=HMMSmart db_id=SM00905 from=18 to=130 evalue=4.4e-34 interpro_id=IPR006157 interpro_description=Dihydroneopterin aldolase/epimerase domain GO=Molecular Function: dihydroneopterin aldolase activity (GO:0004150), Biological Process: folic acid-containing compound metabolic process (GO:0006760)) ; IPRSCAN: Tetrahydrobiopterin biosynthesis enzymes-like (db=superfamily db_id=SSF55620 from=15 to=132 evalue=6.8e-31) ; IPRSCAN: folB: dihydroneopterin aldolase (db=HMMTigr db_id=TIGR00525 from=16 to=130 evalue=1.5e-29 interpro_id=IPR006156 interpro_description=Dihydroneopterin aldolase GO=Molecular Function: dihydroneopterin aldolase activity (GO:0004150), Biological Process: folic acid-containing compound metabolic process (GO:0006760)) ; IPRSCAN: no description (db=Gene3D db_id=G3DSA:3.30.1130.10 from=14 to=132 evalue=2.0e-28) ; IPRSCAN: (db=HMMPfam db_id=PF02152 from=22 to=128 evalue=1.6e-22 interpro_id=IPR006157 interpro_description=Dihydroneopterin aldolase/epimerase domain GO=Molecular Function: dihydroneopterin aldolase activity (GO:0004150), Biological Process: folic acid-containing compound metabolic process (GO:0006760)) ; IPRSCAN: folB_dom: FolB domain (db=HMMTigr db_id=TIGR00526 from=15 to=134 evalue=5.4e-19 interpro_id=IPR006157 interpro_description=Dihydroneopterin aldolase/epimerase domain GO=Molecular Function: dihydroneopterin aldolase activity (GO:0004150), Biological Process: folic acid-containing compound metabolic process (GO:0006760)) ; IPRSCAN: coiled-coil (db=Coil db_id=coil from=86 to=107 evalue=NA) ; IPRSCAN: seg (db=Seg db_id=seg from=610 to=625) ; IPRSCAN: seg (db=Seg db_id=seg from=515 to=526) ; IPRSCAN: seg (db=Seg db_id=seg from=397 to=436) ; IPRSCAN: seg (db=Seg db_id=seg from=132 to=161) ; GENE: 7247..9139 + ( gc_cont=0.560) ; C
COMPONENT-OF - TUKFG-53
COMPONENT-OF - GEN-EL279335
LEFT-END-POSITION - 7247
PRODUCT - GKFG-448-MONOMER
RIGHT-END-POSITION - 9139
TRANSCRIPTION-DIRECTION - -
//
UNIQUE-ID - GKFG-446
TYPES - Unclassified-Genes
COMMON-NAME - DNA-damage-inducible
ACCESSION-1 - DORA20.03_00078
CENTISOME-POSITION - 16.806726    
COMMENT - DORA20.03_00078 DNA-damage-inducible protein J (db=KEGG evalue=3.1e-26 bit_score=123.0 identity=58.4 coverage=98.0392156862745) (BLAST) ## BLAST: Addiction module antitoxin, RelB/DinJ family n=2 Tax=Clostridiales RepID=H1LU83_9FIRM (db=UNIREF evalue=2.7e-27 bit_score=127.0 identity=59.4 coverage=98.0392156862745) ; IPRSCAN: (db=HMMPfam db_id=PF04221 from=5 to=69 evalue=5.6e-15 interpro_id=IPR007337 interpro_description=RelB antitoxin) ; IPRSCAN: RelB_DinJ: addiction module antitoxin, RelB (db=HMMTigr db_id=TIGR02384 from=1 to=98 evalue=2.5e-08 interpro_id=IPR007337 interpro_description=RelB antitoxin) ; GENE: 88618..88923 - ( gc_cont=0.461) ; C
COMPONENT-OF - TUKFG-91
COMPONENT-OF - GEN-EL279335
LEFT-END-POSITION - 88618
PRODUCT - GKFG-446-MONOMER
RIGHT-END-POSITION - 88923
TRANSCRIPTION-DIRECTION - -
//
UNIQUE-ID - GKFG-445
TYPES - Unclassified-Genes
COMMON-NAME - toxin-antitoxin
ACCESSION-1 - DORA20.03_00077
CENTISOME-POSITION - 16.744331    
COMMENT - DORA20.03_00077 toxin-antitoxin system, toxin component, RelE family protein (db=KEGG evalue=2.6e-23 bit_score=113.0 identity=52.9 coverage=91.81818181818183) (BLAST) ## BLAST: Putative uncharacterized protein n=2 Tax=Clostridiales RepID=B0NIQ6_EUBSP (db=UNIREF evalue=4.7e-25 bit_score=119.0 identity=54.9 coverage=91.81818181818183) ; IPRSCAN: (db=HMMPfam db_id=PF05016 from=6 to=99 evalue=9.6e-16 interpro_id=IPR007712 interpro_description=Plasmid stabilisation system) ; IPRSCAN: RelE_StbE: addiction module toxin, RelE/Stb (db=HMMTigr db_id=TIGR02385 from=5 to=103 evalue=0.00052 interpro_id=IPR012753 interpro_description=Addiction module toxin, RelE/StbE) ; GENE: 88289..88618 - ( gc_cont=0.473) ; C
COMPONENT-OF - TUKFG-91
COMPONENT-OF - GEN-EL279335
LEFT-END-POSITION - 88289
PRODUCT - GKFG-445-MONOMER
RIGHT-END-POSITION - 88618
TRANSCRIPTION-DIRECTION - -
//
UNIQUE-ID - GKFG-444
TYPES - Unclassified-Genes
COMMON-NAME - cfi:Celf_1046
ACCESSION-1 - DORA20.03_00076
CENTISOME-POSITION - 16.553537    
COMMENT - [goid GO:0016301] [goid GO:0008152] [goid GO:0015937] [goid GO:0005737] [goid GO:0005524] [goid GO:0004594] [koid KO:K00867] [koid KO:KINASE] DORA20.03_00076 cfi:Celf_1046 pantothenate kinase; K00867 type I pantothenate kinase [EC:2.7.1.33] (db=KEGG) (RBH) ## RBH: UniRef90_F4H213 Pantothenate kinase n=1 Tax=Cellulomonas fimi ATCC 484 RepID=F4H213_CELFA (db=UNIREF) ; RBH: UniRef90_F4H213 Pantothenate kinase n=1 Tax=Cellulomonas fimi ATCC 484 RepID=F4H213_CELFA (db=UNIREF) ; BLAST: pantothenate kinase; K00867 type I pantothenate kinase [EC:2.7.1.33] (db=KEGG evalue=0.0 bit_score=375.0 identity=59.1 coverage=91.04477611940298) ; BLAST: Pantothenate kinase n=1 Tax=Cellulomonas fimi ATCC 484 RepID=F4H213_CELFA (db=UNIREF evalue=0.0 bit_score=375.0 identity=59.1 coverage=91.04477611940298) ; IPRSCAN: Pantothenate kinase, bacterial type (db=HMMPIR db_id=PIRSF000545 from=1 to=334 evalue=1.2e-168 interpro_id=IPR004566 interpro_description=Bacterial pantothenate kinase GO=Molecular Function: pantothenate kinase activity (GO:0004594), Molecular Function: ATP binding (GO:0005524), Cellular Component: cytoplasm (GO:0005737), Biological Process: coenzyme A biosynthetic process (GO:0015937)) ; IPRSCAN: panK_bact: pantothenate kinase (db=HMMTigr db_id=TIGR00554 from=5 to=333 evalue=4.7e-113 interpro_id=IPR004566 interpro_description=Bacterial pantothenate kinase GO=Molecular Function: pantothenate kinase activity (GO:0004594), Molecular Function: ATP binding (GO:0005524), Cellular Component: cytoplasm (GO:0005737), Biological Process: coenzyme A biosynthetic process (GO:0015937)) ; IPRSCAN: no description (db=Gene3D db_id=G3DSA:3.40.50.300 from=4 to=333 evalue=1.3e-95) ; IPRSCAN: PANTOTHENATE KINASE (db=HMMPanther db_id=PTHR10285:SF7 from=92 to=324 evalue=4.8e-86 interpro_id=IPR004566 interpro_description=Bacterial pantothenate kinase GO=Molecular Function: pantothenate kinase activity (GO:0004594), Molecular Function: ATP binding (GO:0005524), Cellular Component: cytoplasm (GO:0005737), Biological Process: coenzyme A biosynthetic process (GO:0015937)) ; IPRSCAN: URIDINE KINASE RELATED (db=HMMPanther db_id=PTHR10285 from=92 to=324 evalue=4.8e-86) ; IPRSCAN: P-loop containing nucleoside triphosphate hydrolases (db=superfamily db_id=SSF52540 from=1 to=333 evalue=1.9e-67) ; IPRSCAN: (db=HMMPfam db_id=PF00485 from=86 to=198 evalue=3.5e-08 interpro_id=IPR006083 interpro_description=Phosphoribulokinase/uridine kinase GO=Molecular Function: ATP binding (GO:0005524), Biological Process: metabolic process (GO:0008152), Molecular Function: kinase activity (GO:0016301)) ; IPRSCAN: Pantothen_kinase_1 (db=HAMAP db_id=MF_00215 from=1 to=334 evalue=150.422 interpro_id=IPR004566 interpro_description=Bacterial pantothenate kinase GO=Molecular Function: pantothenate kinase activity (GO:0004594), Molecular Function: ATP binding (GO:0005524), Cellular Component: cytoplasm (GO:0005737), Biological Process: coenzyme A biosynthetic process (GO:0015937)) ; GENE: 87283..88287 + ( gc_cont=0.539) ; B
COMPONENT-OF - TUKFG-91
COMPONENT-OF - GEN-EL279335
LEFT-END-POSITION - 87283
PRODUCT - GKFG-444-MONOMER
RIGHT-END-POSITION - 88287
TRANSCRIPTION-DIRECTION - -
//
UNIQUE-ID - GKFG-443
TYPES - Unclassified-Genes
COMMON-NAME - cga:Celgi_0858
ACCESSION-1 - DORA20.03_00075
CENTISOME-POSITION - 16.277971    
COMMENT - [goid GO:0016868] [goid GO:0008966] [goid GO:0005975] [goid GO:0000287] [koid KO:K03431] DORA20.03_00075 cga:Celgi_0858 phosphoglucosamine mutase; K03431 phosphoglucosamine mutase [EC:5.4.2.10] (db=KEGG) (RBH) ## RBH: UniRef90_C0VZ42 Phosphoglucosamine mutase n=1 Tax=Actinomyces coleocanis DSM 15436 RepID=C0VZ42_9ACTO (db=UNIREF) ; RBH: UniRef90_C0VZ42 Phosphoglucosamine mutase n=1 Tax=Actinomyces coleocanis DSM 15436 RepID=C0VZ42_9ACTO (db=UNIREF) ; BLAST: phosphoglucosamine mutase; K03431 phosphoglucosamine mutase [EC:5.4.2.10] (db=KEGG evalue=0.0 bit_score=557.0 identity=65.0 coverage=99.55257270693512) ; BLAST: Phosphoglucosamine mutase n=1 Tax=Actinomyces coleocanis DSM 15436 RepID=C0VZ42_9ACTO (db=UNIREF evalue=0.0 bit_score=610.0 identity=69.2 coverage=99.55257270693512) ; IPRSCAN: PGM_PMM (db=PatternScan db_id=PS00710 from=97 to=106 evalue=0.0 interpro_id=IPR016066 interpro_description=Alpha-D-phosphohexomutase, conserved site GO=Molecular Function: magnesium ion binding (GO:0000287)) ; IPRSCAN: glmM: phosphoglucosamine mutase (db=HMMTigr db_id=TIGR01455 from=5 to=442 evalue=8.7e-204 interpro_id=IPR006352 interpro_description=Phosphoglucosamine mutase GO=Molecular Function: magnesium ion binding (GO:0000287), Biological Process: carbohydrate metabolic process (GO:0005975), Molecular Function: phosphoglucosamine mutase activity (GO:0008966)) ; IPRSCAN: PHOSPHOHEXOMUTASE FAMILY MEMBER (db=HMMPanther db_id=PTHR22573 from=63 to=444 evalue=2.3e-84) ; IPRSCAN: PHOSPHOGLUCOMUTASE (db=HMMPanther db_id=PTHR22573:SF2 from=63 to=444 evalue=2.3e-84) ; IPRSCAN: Phosphoglucomutase, first 3 domains (db=superfamily db_id=SSF53738 from=2 to=180 evalue=5.4e-47 interpro_id=IPR016055 interpro_description=Alpha-D-phosphohexomutase, alpha/beta/alpha I/II/III GO=Biological Process: carbohydrate metabolic process (GO:0005975), Molecular Function: intramolecular transferase activity, phosphotransferases (GO:0016868)) ; IPRSCAN: (db=HMMPfam db_id=PF02878 from=3 to=136 evalue=1.9e-38 interpro_id=IPR005844 interpro_description=Alpha-D-phosphohexomutase, alpha/beta/alpha domain I GO=Biological Process: carbohydrate metabolic process (GO:0005975), Molecular Function: intramolecular transferase activity, phosphotransferases (GO:0016868)) ; IPRSCAN: no description (db=Gene3D db_id=G3DSA:3.40.120.10 from=4 to=149 evalue=2.6e-38 interpro_id=IPR016055 interpro_description=Alpha-D-phosphohexomutase, alpha/beta/alpha I/II/III GO=Biological Process: carbohydrate metabolic process (GO:0005975), Molecular Function: intramolecular transferase activity, phosphotransferases (GO:0016868)) ; IPRSCAN: (db=HMMPfam db_id=PF02880 from=257 to=367 evalue=2.1e-30 interpro_id=IPR005846 interpro_description=Alpha-D-phosphohexomutase, alpha/beta/alpha domain III GO=Biological Process: carbohydrate metabolic process (GO:0005975), Molecular Function: intramolecular transferase activity, phosphotransferases (GO:0016868)) ; IPRSCAN: Phosphoglucomutase, first 3 domains (db=superfamily db_id=SSF53738 from=157 to=256 evalue=2.2e-30 interpro_id=IPR016055 interpro_description=Alpha-D-phosphohexomutase, alpha/beta/alpha I/II/III GO=Biological Process: carbohydrate metabolic process (GO:0005975), Molecular Function: intramolecular transferase activity, phosphotransferases (GO:0016868)) ; IPRSCAN: Phosphoglucomutase, first 3 domains (db=superfamily db_id=SSF53738 from=257 to=366 evalue=2.3e-30 interpro_id=IPR016055 interpro_description=Alpha-D-phosphohexomutase, alpha/beta/alpha I/II/III GO=Biological Process: carbohydrate metabolic process (GO:0005975), Molecular Function: intramolecular transferase activity, phosphotransferases (GO:0016868)) ; IPRSCAN: no description (db=Gene3D db_id=G3DSA:3.40.120.10 from=250 to=364 evalue=4.7e-28 interpro_id=IPR016055 interpro_description=Alpha-D-phosphohexomutase, alpha/beta/alpha I/II/III GO=Biological Process: carbohydrate metabolic process (GO:0005975), Molecular Function: intramolecular transferase activity, phosphotransferases (GO:0016868)) ; IPRSCAN: no description (db=Gene3D db_id=G3DSA:3.40.120.10 from=175 to=249 evalue=4.6e-22 interpro_id=IPR016055 interpro_description=Alpha-D-phosphohexomutase, alpha/beta/alpha I/II/III GO=Biological Process: carbohydrate metabolic process (GO:0005975), Molecular Function: intramolecular transferase activity, phosphotransferases (GO:0016868)) ; IPRSCAN: Phosphoglucomutase, C-terminal domain (db=superfamily db_id=SSF55957 from=357 to=445 evalue=2.6e-21) ; IPRSCAN: (db=HMMPfam db_id=PF02879 from=160 to=253 evalue=1.4e-20 interpro_id=IPR005845 interpro_description=Alpha-D-phosphohexomutase, alpha/beta/alpha domain II GO=Biological Process: carbohydrate metabolic process (GO:0005975), Molecular Function: intramolecular transferase activity, phosphotransferases (GO:0016868)) ; IPRSCAN: PGMPMM (db=FPrintScan db_id=PR00509 from=233 to=248 evalue=2.5e-13 interpro_id=IPR005841 interpro_description=Alpha-D-phosphohexomutase superfamily GO=Biological Process: carbohydrate metabolic process (GO:0005975), Molecular Function: intramolecular transferase activity, phosphotransferases (GO:0016868)) ; IPRSCAN: PGMPMM (db=FPrintScan db_id=PR00509 from=173 to=192 evalue=2.5e-13 interpro_id=IPR005841 interpro_description=Alpha-D-phosphohexomutase superfamily GO=Biological Process: carbohydrate metabolic process (GO:0005975), Molecular Function: intramolecular transferase activity, phosphotransferases (GO:0016868)) ; IPRSCAN: PGMPMM (db=FPrintScan db_id=PR00509 from=96 to=110 evalue=2.5e-13 interpro_id=IPR005841 interpro_description=Alpha-D-phosphohexomutase superfamily GO=Biological Process: carbohydrate metabolic process (GO:0005975), Molecular Function: intramolecular transferase activity, phosphotransferases (GO:0016868)) ; IPRSCAN: (db=HMMPfam db_id=PF00408 from=380 to=438 evalue=7.5e-13 interpro_id=IPR005843 interpro_description=Alpha-D-phosphohexomutase, C-terminal GO=Biological Process: carbohydrate metabolic process (GO:0005975), Molecular Function: intramolecular transferase activity, phosphotransferases (GO:0016868)) ; IPRSCAN: coiled-coil (db=Coil db_id=coil from=379 to=400 evalue=NA) ; GENE: 85830..87170 + ( gc_cont=0.554) ; B
COMPONENT-OF - TUKFG-90
COMPONENT-OF - GEN-EL279335
LEFT-END-POSITION - 85830
PRODUCT - GKFG-443-MONOMER
RIGHT-END-POSITION - 87170
TRANSCRIPTION-DIRECTION - -
//
UNIQUE-ID - GKFG-442
TYPES - Unclassified-Genes
COMMON-NAME - mcu:HMPREF0573_10293
ACCESSION-1 - DORA20.03_00074
CENTISOME-POSITION - 15.875337    
COMMENT - [goid GO:0008152] [goid GO:0005975] [goid GO:0005529] [goid GO:0016051] [goid GO:0005737] [goid GO:0004360] [koid KO:K00820] DORA20.03_00074 mcu:HMPREF0573_10293 glmS; glutamine--fructose-6-phosphate transaminase (EC:2.6.1.16); K00820 glucosamine--fructose-6-phosphate aminotransferase (isomerizing) [EC:2.6.1.16] (db=KEGG) (RBH) ## RBH: UniRef90_D4TYL2 Glutamine-fructose-6-phosphate transaminase n=3 Tax=Actinomyces RepID=D4TYL2_9ACTO (db=UNIREF) ; RBH: UniRef90_D4TYL2 Glutamine-fructose-6-phosphate transaminase n=3 Tax=Actinomyces RepID=D4TYL2_9ACTO (db=UNIREF) ; BLAST: glmS; glutamine--fructose-6-phosphate transaminase (EC:2.6.1.16); K00820 glucosamine--fructose-6-phosphate aminotransferase (isomerizing) [EC:2.6.1.16] (db=KEGG evalue=0.0 bit_score=804.0 identity=63.0 coverage=99.53775038520801) ; BLAST: Glutamine-fructose-6-phosphate transaminase n=3 Tax=Actinomyces RepID=D4TYL2_9ACTO (db=UNIREF evalue=0.0 bit_score=816.0 identity=64.8 coverage=95.68567026194145) ; IPRSCAN: glmS: glutamine-fructose-6-phosphate transam (db=HMMTigr db_id=TIGR01135 from=2 to=648 evalue=2.9e-280 interpro_id=IPR005855 interpro_description=Glucosamine-fructose-6-phosphate aminotransferase, isomerising GO=Molecular Function: glutamine-fructose-6-phosphate transaminase (isomerizing) activity (GO:0004360), Cellular Component: cytoplasm (GO:0005737), Biological Process: carbohydrate biosynthetic process (GO:0016051)) ; IPRSCAN: GLUCOSAMINE--FRUCTOSE-6-PHOSPHATE AMINOTRANSFERASE (db=HMMPanther db_id=PTHR10937 from=8 to=648 evalue=9.8e-235) ; IPRSCAN: SIS domain (db=superfamily db_id=SSF53697 from=279 to=648 evalue=3.6e-113) ; IPRSCAN: no description (db=Gene3D db_id=G3DSA:3.40.50.10490 from=277 to=496 evalue=1.8e-76) ; IPRSCAN: N-terminal nucleophile aminohydrolases (Ntn hydrolases) (db=superfamily db_id=SSF56235 from=1 to=259 evalue=1.4e-58) ; IPRSCAN: no description (db=Gene3D db_id=G3DSA:3.60.20.10 from=2 to=274 evalue=6.3e-54) ; IPRSCAN: (db=HMMPfam db_id=PF01380 from=325 to=450 evalue=9.9e-32 interpro_id=IPR001347 interpro_description=Sugar isomerase (SIS) GO=Molecular Function: sugar binding (GO:0005529), Biological Process: carbohydrate metabolic process (GO:0005975)) ; IPRSCAN: (db=HMMPfam db_id=PF01380 from=502 to=627 evalue=6.3e-20 interpro_id=IPR001347 interpro_description=Sugar isomerase (SIS) GO=Molecular Function: sugar binding (GO:0005529), Biological Process: carbohydrate metabolic process (GO:0005975)) ; IPRSCAN: (db=HMMPfam db_id=PF00310 from=48 to=219 evalue=3.5e-14 interpro_id=IPR000583 interpro_description=Glutamine amidotransferase, class-II GO=Biological Process: metabolic process (GO:0008152)) ; IPRSCAN: SIS (db=ProfileScan db_id=PS51464 from=493 to=638 evalue=25.263 interpro_id=IPR001347 interpro_description=Sugar isomerase (SIS) GO=Molecular Function: sugar binding (GO:0005529), Biological Process: carbohydrate metabolic process (GO:0005975)) ; IPRSCAN: SIS (db=ProfileScan db_id=PS51464 from=320 to=460 evalue=32.383 interpro_id=IPR001347 interpro_description=Sugar isomerase (SIS) GO=Molecular Function: sugar binding (GO:0005529), Biological Process: carbohydrate metabolic process (GO:0005975)) ; IPRSCAN: GlmS (db=HAMAP db_id=MF_00164 from=1 to=648 evalue=35.344 interpro_id=IPR005855 interpro_description=Glucosamine-fructose-6-phosphate aminotransferase, isomerising GO=Molecular Function: glutamine-fructose-6-phosphate transaminase (isomerizing) activity (GO:0004360), Cellular Component: cytoplasm (GO:0005737), Biological Process: carbohydrate biosynthetic process (GO:0016051)) ; IPRSCAN: GATASE_TYPE_2 (db=ProfileScan db_id=PS51278 from=1 to=253 evalue=35.743 interpro_id=IPR017932 interpro_description=Glutamine amidotransferase, type II) ; IPRSCAN: seg (db=Seg db_id=seg from=607 to=620) ; IPRSCAN: seg (db=Seg db_id=seg from=552 to=557) ; IPRSCAN: seg (db=Seg db_id=seg from=167 to=182) ; GENE: 83707..85653 - ( gc_cont=0.551) ; B
COMPONENT-OF - TUKFG-90
COMPONENT-OF - GEN-EL279335
LEFT-END-POSITION - 83707
PRODUCT - GKFG-442-MONOMER
RIGHT-END-POSITION - 85653
TRANSCRIPTION-DIRECTION - -
//
UNIQUE-ID - GKFG-441
TYPES - Unclassified-Genes
COMMON-NAME - bcv:Bcav_3074
ACCESSION-1 - DORA20.03_00073
CENTISOME-POSITION - 15.562977    
COMMENT - DORA20.03_00073 bcv:Bcav_3074 carbohydrate kinase (db=KEGG) (RBH) ## RBH: UniRef90_C5BZY8 Carbohydrate kinase, YjeF related protein n=1 Tax=Beutenbergia cavernae DSM 12333 RepID=C5BZY8_BEUC1 (db=UNIREF) ; RBH: UniRef90_C5BZY8 Carbohydrate kinase, YjeF related protein n=1 Tax=Beutenbergia cavernae DSM 12333 RepID=C5BZY8_BEUC1 (db=UNIREF) ; BLAST: carbohydrate kinase (db=KEGG evalue=0.0 bit_score=344.0 identity=39.6 coverage=94.45471349353049) ; BLAST: Carbohydrate kinase, YjeF related protein n=1 Tax=Beutenbergia cavernae DSM 12333 RepID=C5BZY8_BEUC1 (db=UNIREF evalue=0.0 bit_score=344.0 identity=39.6 coverage=94.45471349353049) ; IPRSCAN: YjeF N-terminal domain-like (db=superfamily db_id=SSF64153 from=2 to=256 evalue=9.5e-43 interpro_id=IPR004443 interpro_description=YjeF-related protein, N-terminal) ; IPRSCAN: Ribokinase-like (db=superfamily db_id=SSF53613 from=229 to=537 evalue=3.4e-41) ; IPRSCAN: no description (db=Gene3D db_id=G3DSA:3.40.1190.20 from=228 to=537 evalue=5.2e-38) ; IPRSCAN: (db=HMMPfam db_id=PF03853 from=22 to=201 evalue=4.5e-31 interpro_id=IPR004443 interpro_description=YjeF-related protein, N-terminal) ; IPRSCAN: (db=HMMPfam db_id=PF01256 from=257 to=501 evalue=8.6e-30 interpro_id=IPR000631 interpro_description=Uncharacterised domain, carbohydrate kinase-related) ; IPRSCAN: UNCHARACTERIZED (db=HMMPanther db_id=PTHR12592 from=42 to=513 evalue=2.6e-20) ; IPRSCAN: YJEF_N (db=ProfileScan db_id=PS51385 from=10 to=229 evalue=42.294 interpro_id=IPR004443 interpro_description=YjeF-related protein, N-terminal) ; IPRSCAN: YJEF_C_3 (db=ProfileScan db_id=PS51383 from=234 to=536 evalue=65.919 interpro_id=IPR000631 interpro_description=Uncharacterised domain, carbohydrate kinase-related) ; IPRSCAN: seg (db=Seg db_id=seg from=380 to=399) ; IPRSCAN: seg (db=Seg db_id=seg from=482 to=497) ; IPRSCAN: seg (db=Seg db_id=seg from=92 to=102) ; IPRSCAN: seg (db=Seg db_id=seg from=55 to=66) ; GENE: 82060..83682 - ( gc_cont=0.595) ; B
COMPONENT-OF - TUKFG-90
COMPONENT-OF - GEN-EL279335
LEFT-END-POSITION - 82060
PRODUCT - GKFG-441-MONOMER
RIGHT-END-POSITION - 83682
TRANSCRIPTION-DIRECTION - -
//
UNIQUE-ID - GKFG-440
TYPES - Unclassified-Genes
COMMON-NAME - cfl:Cfla_2600
ACCESSION-1 - DORA20.03_00072
CENTISOME-POSITION - 15.339945    
COMMENT - [goid GO:0003824] [goid GO:0008784] [goid GO:0006522] [koid KO:K01775] DORA20.03_00072 cfl:Cfla_2600 alanine racemase (EC:5.1.1.1); K01775 alanine racemase [EC:5.1.1.1] (db=KEGG) (RBH) ## RBH: UniRef90_D4TYL0 Alanine racemase n=2 Tax=Actinomyces odontolyticus RepID=D4TYL0_9ACTO (db=UNIREF) ; RBH: UniRef90_D4TYL0 Alanine racemase n=2 Tax=Actinomyces odontolyticus RepID=D4TYL0_9ACTO (db=UNIREF) ; BLAST: alanine racemase (EC:5.1.1.1); K01775 alanine racemase [EC:5.1.1.1] (db=KEGG evalue=0.0 bit_score=329.0 identity=45.2 coverage=97.42268041237114) ; BLAST: Alanine racemase n=2 Tax=Actinomyces odontolyticus RepID=D4TYL0_9ACTO (db=UNIREF evalue=0.0 bit_score=349.0 identity=45.4 coverage=97.9381443298969) ; IPRSCAN: ALANINE_RACEMASE (db=PatternScan db_id=PS00395 from=36 to=46 evalue=0.0 interpro_id=IPR020622 interpro_description=Alanine racemase, pyridoxal-phosphate attachment site GO=Biological Process: alanine metabolic process (GO:0006522), Molecular Function: alanine racemase activity (GO:0008784)) ; IPRSCAN: alr: alanine racemase (db=HMMTigr db_id=TIGR00492 from=8 to=387 evalue=1.0e-97 interpro_id=IPR000821 interpro_description=Alanine racemase GO=Biological Process: alanine metabolic process (GO:0006522), Molecular Function: alanine racemase activity (GO:0008784)) ; IPRSCAN: ALARACEMASE (db=FPrintScan db_id=PR00992 from=288 to=303 evalue=1.2e-56 interpro_id=IPR000821 interpro_description=Alanine racemase GO=Biological Process: alanine metabolic process (GO:0006522), Molecular Function: alanine racemase activity (GO:0008784)) ; IPRSCAN: ALARACEMASE (db=FPrintScan db_id=PR00992 from=369 to=382 evalue=1.2e-56 interpro_id=IPR000821 interpro_description=Alanine racemase GO=Biological Process: alanine metabolic process (GO:0006522), Molecular Function: alanine racemase activity (GO:0008784)) ; IPRSCAN: ALARACEMASE (db=FPrintScan db_id=PR00992 from=309 to=326 evalue=1.2e-56 interpro_id=IPR000821 interpro_description=Alanine racemase GO=Biological Process: alanine metabolic process (GO:0006522), Molecular Function: alanine racemase activity (GO:0008784)) ; IPRSCAN: ALARACEMASE (db=FPrintScan db_id=PR00992 from=213 to=240 evalue=1.2e-56 interpro_id=IPR000821 interpro_description=Alanine racemase GO=Biological Process: alanine metabolic process (GO:0006522), Molecular Function: alanine racemase activity (GO:0008784)) ; IPRSCAN: ALARACEMASE (db=FPrintScan db_id=PR00992 from=31 to=47 evalue=1.2e-56 interpro_id=IPR000821 interpro_description=Alanine racemase GO=Biological Process: alanine metabolic process (GO:0006522), Molecular Function: alanine racemase activity (GO:0008784)) ; IPRSCAN: ALARACEMASE (db=FPrintScan db_id=PR00992 from=67 to=85 evalue=1.2e-56 interpro_id=IPR000821 interpro_description=Alanine racemase GO=Biological Process: alanine metabolic process (GO:0006522), Molecular Function: alanine racemase activity (GO:0008784)) ; IPRSCAN: ALARACEMASE (db=FPrintScan db_id=PR00992 from=131 to=143 evalue=1.2e-56 interpro_id=IPR000821 interpro_description=Alanine racemase GO=Biological Process: alanine metabolic process (GO:0006522), Molecular Function: alanine racemase activity (GO:0008784)) ; IPRSCAN: ALARACEMASE (db=FPrintScan db_id=PR00992 from=168 to=179 evalue=1.2e-56 interpro_id=IPR000821 interpro_description=Alanine racemase GO=Biological Process: alanine metabolic process (GO:0006522), Molecular Function: alanine racemase activity (GO:0008784)) ; IPRSCAN: ALARACEMASE (db=FPrintScan db_id=PR00992 from=271 to=286 evalue=1.2e-56 interpro_id=IPR000821 interpro_description=Alanine racemase GO=Biological Process: alanine metabolic process (GO:0006522), Molecular Function: alanine racemase activity (GO:0008784)) ; IPRSCAN: PLP-binding barrel (db=superfamily db_id=SSF51419 from=13 to=256 evalue=6.4e-56) ; IPRSCAN: Alanine racemase C-terminal domain-like (db=superfamily db_id=SSF50621 from=236 to=387 evalue=1.2e-51 interpro_id=IPR009006 interpro_description=Alanine racemase/group IV decarboxylase, C-terminal GO=Molecular Function: catalytic activity (GO:0003824)) ; IPRSCAN: no description (db=Gene3D db_id=G3DSA:3.20.20.10 from=2 to=235 evalue=4.8e-50) ; IPRSCAN: (db=HMMPfam db_id=PF01168 from=13 to=240 evalue=1.3e-47 interpro_id=IPR001608 interpro_description=Alanine racemase, N-terminal) ; IPRSCAN: (db=HMMPfam db_id=PF00842 from=255 to=387 evalue=1.2e-45 interpro_id=IPR011079 interpro_description=Alanine racemase, C-terminal) ; IPRSCAN: no description (db=Gene3D db_id=G3DSA:2.40.37.10 from=242 to=386 evalue=9.6e-44 interpro_id=IPR009006 interpro_description=Alanine racemase/group IV decarboxylase, C-terminal GO=Molecular Function: catalytic activity (GO:0003824)) ; IPRSCAN: Ala_racemase (db=HAMAP db_id=MF_01201 from=6 to=387 evalue=31.29 interpro_id=IPR000821 interpro_description=Alanine racemase GO=Biological Process: alanine metabolic process (GO:0006522), Molecular Function: alanine racemase activity (GO:0008784)) ; IPRSCAN: seg (db=Seg db_id=seg from=118 to=129) ; IPRSCAN: seg (db=Seg db_id=seg from=174 to=187) ; IPRSCAN: seg (db=Seg db_id=seg from=143 to=161) ; GENE: 80884..82047 - ( gc_cont=0.573) ; B
COMPONENT-OF - TUKFG-90
COMPONENT-OF - GEN-EL279335
LEFT-END-POSITION - 80884
PRODUCT - GKFG-440-MONOMER
RIGHT-END-POSITION - 82047
TRANSCRIPTION-DIRECTION - -
//
UNIQUE-ID - GKFG-439
TYPES - Unclassified-Genes
COMMON-NAME - hypothetical
ACCESSION-1 - DORA20.03_00071
CENTISOME-POSITION - 15.235445    
COMMENT - [koid KO:K06925] DORA20.03_00071 hypothetical protein; K06925 UPF0079 ATP-binding protein (db=KEGG evalue=7.6e-44 bit_score=182.0 identity=50.3 coverage=96.68508287292818) (BLAST) ## BLAST: Bifunctional ATP-binding protein/phosphotransferase n=1 Tax=Actinomyces sp. oral taxon 178 str. F0338 RepID=E8JLU0_9ACTO (db=UNIREF evalue=0.0 bit_score=228.0 identity=64.9 coverage=93.37016574585635) ; IPRSCAN: (db=HMMPfam db_id=PF02367 from=14 to=130 evalue=1.0e-32 interpro_id=IPR003442 interpro_description=Uncharacterised domain UPF0079, ATPase bacteria) ; IPRSCAN: no description (db=Gene3D db_id=G3DSA:3.40.50.300 from=5 to=132 evalue=9.2e-30) ; IPRSCAN: HI0065_YjeE: ATPase, YjeE family (db=HMMTigr db_id=TIGR00150 from=7 to=141 evalue=5.9e-15 interpro_id=IPR003442 interpro_description=Uncharacterised domain UPF0079, ATPase bacteria) ; IPRSCAN: P-loop containing nucleoside triphosphate hydrolases (db=superfamily db_id=SSF52540 from=20 to=112 evalue=6.8e-10) ; IPRSCAN: seg (db=Seg db_id=seg from=87 to=101) ; GENE: 80333..80875 - ( gc_cont=0.536) ; C
COMPONENT-OF - TUKFG-90
COMPONENT-OF - GEN-EL279335
LEFT-END-POSITION - 80333
PRODUCT - GKFG-439-MONOMER
RIGHT-END-POSITION - 80875
TRANSCRIPTION-DIRECTION - -
//
UNIQUE-ID - GKFG-438
TYPES - Unclassified-Genes
COMMON-NAME - peptidase
ACCESSION-1 - DORA20.03_00070
CENTISOME-POSITION - 15.101929    
COMMENT - [goid GO:0006508] [goid GO:0004222] [koid KO:K14742] DORA20.03_00070 peptidase M22 glycoprotease; K14742 hypothetical protease [EC:3.4.-.-] (db=KEGG evalue=3.7e-43 bit_score=180.0 identity=46.7 coverage=98.27586206896551) (BLAST) ## BLAST: Peptidase M22 glycoprotease n=1 Tax=Xylanimonas cellulosilytica DSM 15894 RepID=D1BWY2_XYLCX (db=UNIREF evalue=4.8e-43 bit_score=180.0 identity=46.7 coverage=98.27586206896551) ; IPRSCAN: bact_YeaZ: universal bacterial protein YeaZ (db=HMMTigr db_id=TIGR03725 from=3 to=220 evalue=4.5e-47 interpro_id=IPR022496 interpro_description=Conserved hypothetical protein CHP03725, YeaZ) ; IPRSCAN: (db=HMMPfam db_id=PF00814 from=34 to=138 evalue=5.3e-21 interpro_id=IPR000905 interpro_description=Peptidase M22, glycoprotease GO=Molecular Function: metalloendopeptidase activity (GO:0004222), Biological Process: proteolysis (GO:0006508)) ; IPRSCAN: Actin-like ATPase domain (db=superfamily db_id=SSF53067 from=2 to=113 evalue=1.7e-18) ; IPRSCAN: Actin-like ATPase domain (db=superfamily db_id=SSF53067 from=115 to=218 evalue=2.4e-14) ; IPRSCAN: seg (db=Seg db_id=seg from=101 to=112) ; GENE: 79629..80324 - ( gc_cont=0.588) ; C
COMPONENT-OF - TUKFG-90
COMPONENT-OF - GEN-EL279335
LEFT-END-POSITION - 79629
PRODUCT - GKFG-438-MONOMER
RIGHT-END-POSITION - 80324
TRANSCRIPTION-DIRECTION - -
//
UNIQUE-ID - GKFG-437
TYPES - Unclassified-Genes
COMMON-NAME - folP1;
ACCESSION-1 - DORA20.03_00007
CENTISOME-POSITION - 1.208473    
COMMENT - [goid GO:0044237] [goid GO:0009396] [goid GO:0004156] [goid GO:0042558] [koid KO:K00796] DORA20.03_00007 folP1; putative dihydropteroate synthase; K00796 dihydropteroate synthase [EC:2.5.1.15] (db=KEGG evalue=0.0 bit_score=275.0 identity=51.6 coverage=91.86440677966101) (BLAST) ## BLAST: Dihydropteroate synthase n=1 Tax=Actinomyces urogenitalis DSM 15434 RepID=C0W612_9ACTO (db=UNIREF evalue=0.0 bit_score=281.0 identity=52.7 coverage=90.84745762711864) ; IPRSCAN: DHPS_1 (db=PatternScan db_id=PS00792 from=17 to=32 evalue=0.0 interpro_id=IPR000489 interpro_description=Pterin-binding GO=Biological Process: pteridine-containing compound metabolic process (GO:0042558)) ; IPRSCAN: DHPS_2 (db=PatternScan db_id=PS00793 from=51 to=64 evalue=0.0 interpro_id=IPR000489 interpro_description=Pterin-binding GO=Biological Process: pteridine-containing compound metabolic process (GO:0042558)) ; IPRSCAN: DHPS: dihydropteroate synthase (db=HMMTigr db_id=TIGR01496 from=16 to=288 evalue=3.4e-102 interpro_id=IPR006390 interpro_description=Dihydropteroate synthase GO=Molecular Function: dihydropteroate synthase activity (GO:0004156), Biological Process: folic acid-containing compound biosynthetic process (GO:0009396)) ; IPRSCAN: no description (db=Gene3D db_id=G3DSA:3.20.20.20 from=10 to=288 evalue=2.0e-83 interpro_id=IPR000489 interpro_description=Pterin-binding GO=Biological Process: pteridine-containing compound metabolic process (GO:0042558)) ; IPRSCAN: Dihydropteroate synthetase-like (db=superfamily db_id=SSF51717 from=14 to=292 evalue=8.0e-83 interpro_id=IPR011005 interpro_description=Dihydropteroate synthase-like GO=Biological Process: cellular metabolic process (GO:0044237)) ; IPRSCAN: FOLATE SYNTHESIS PROTEINS (db=HMMPanther db_id=PTHR20941 from=37 to=284 evalue=1.4e-80) ; IPRSCAN: DIHYDROPTEROATE SYNTHASE (db=HMMPanther db_id=PTHR20941:SF1 from=37 to=284 evalue=1.4e-80) ; IPRSCAN: (db=HMMPfam db_id=PF00809 from=20 to=228 evalue=5.8e-68 interpro_id=IPR000489 interpro_description=Pterin-binding GO=Biological Process: pteridine-containing compound metabolic process (GO:0042558)) ; IPRSCAN: PTERIN_BINDING (db=ProfileScan db_id=PS50972 from=15 to=283 evalue=71.642 interpro_id=IPR000489 interpro_description=Pterin-binding GO=Biological Process: pteridine-containing compound metabolic process (GO:0042558)) ; IPRSCAN: seg (db=Seg db_id=seg from=269 to=284) ; IPRSCAN: seg (db=Seg db_id=seg from=99 to=117) ; GENE: 6372..7256 + ( gc_cont=0.548) ; C
COMPONENT-OF - TUKFG-53
COMPONENT-OF - GEN-EL279335
LEFT-END-POSITION - 6372
PRODUCT - GKFG-437-MONOMER
RIGHT-END-POSITION - 7256
TRANSCRIPTION-DIRECTION - -
//
UNIQUE-ID - GKFG-436
TYPES - Unclassified-Genes
COMMON-NAME - ribosomal-protein-alanine
ACCESSION-1 - DORA20.03_00069
CENTISOME-POSITION - 15.0084305    
COMMENT - [goid GO:0008080] [goid GO:0016407] [goid GO:0006474] [koid KO:K03789] DORA20.03_00069 ribosomal-protein-alanine acetyltransferase; K03789 ribosomal-protein-alanine N-acetyltransferase [EC:2.3.1.128] (db=KEGG evalue=2.1e-21 bit_score=107.0 identity=40.4 coverage=92.5925925925926) (BLAST) ## BLAST: Ribosomal-protein-alanine acetyltransferase n=1 Tax=Beutenbergia cavernae DSM 12333 RepID=C5BZY4_BEUC1 (db=UNIREF evalue=2.7e-21 bit_score=107.0 identity=40.4 coverage=92.5925925925926) ; IPRSCAN: rimI: ribosomal-protein-alanine acetyltransf (db=HMMTigr db_id=TIGR01575 from=11 to=142 evalue=6.0e-33 interpro_id=IPR006464 interpro_description=Ribosomal-protein-alanine acetyltransferase GO=Biological Process: N-terminal protein amino acid acetylation (GO:0006474), Molecular Function: acetyltransferase activity (GO:0016407)) ; IPRSCAN: Acyl-CoA N-acyltransferases (Nat) (db=superfamily db_id=SSF55729 from=7 to=146 evalue=1.2e-31 interpro_id=IPR016181 interpro_description=Acyl-CoA N-acyltransferase) ; IPRSCAN: no description (db=Gene3D db_id=G3DSA:3.40.630.30 from=7 to=155 evalue=4.3e-28 interpro_id=IPR016181 interpro_description=Acyl-CoA N-acyltransferase) ; IPRSCAN: N-TERMINAL ACETYLTRANSFERASE (db=HMMPanther db_id=PTHR23091 from=7 to=146 evalue=4.4e-27) ; IPRSCAN: RIBOSOMAL-PROTEIN-ALANINE ACETYLTRANSFERASE (db=HMMPanther db_id=PTHR23091:SF1 from=7 to=146 evalue=4.4e-27) ; IPRSCAN: (db=HMMPfam db_id=PF00583 from=49 to=122 evalue=1.5e-16 interpro_id=IPR000182 interpro_description=GCN5-related N-acetyltransferase (GNAT) domain GO=Molecular Function: N-acetyltransferase activity (GO:0008080)) ; IPRSCAN: GNAT (db=ProfileScan db_id=PS51186 from=2 to=147 evalue=24.28 interpro_id=IPR000182 interpro_description=GCN5-related N-acetyltransferase (GNAT) domain GO=Molecular Function: N-acetyltransferase activity (GO:0008080)) ; IPRSCAN: seg (db=Seg db_id=seg from=52 to=63) ; IPRSCAN: seg (db=Seg db_id=seg from=76 to=97) ; GENE: 79136..79621 - ( gc_cont=0.572) ; C
COMPONENT-OF - TUKFG-90
COMPONENT-OF - GEN-EL279335
LEFT-END-POSITION - 79136
PRODUCT - GKFG-436-MONOMER
RIGHT-END-POSITION - 79621
TRANSCRIPTION-DIRECTION - -
//
UNIQUE-ID - GKFG-435
TYPES - Unclassified-Genes
COMMON-NAME - sdhC;
ACCESSION-1 - DORA20.03_00068
CENTISOME-POSITION - 14.818208    
COMMENT - [koid KO:K00241] DORA20.03_00068 sdhC; succinate dehydrogenase subunit C (EC:1.3.99.1); K00241 succinate dehydrogenase cytochrome b556 subunit (db=KEGG evalue=0.0 bit_score=241.0 identity=47.9 coverage=96.96969696969697) (BLAST) ## BLAST: Succinate dehydrogenase subunit C n=4 Tax=Mobiluncus mulieris RepID=C2KRT9_9ACTO (db=UNIREF evalue=0.0 bit_score=255.0 identity=50.4 coverage=98.7012987012987) ; IPRSCAN: Fumarate reductase respiratory complex transmembrane subunits (db=superfamily db_id=SSF81343 from=1 to=223 evalue=4.7e-33) ; IPRSCAN: sdhC_b558_fam: succinate dehydrogenase (db=HMMTigr db_id=TIGR02046 from=1 to=225 evalue=7.2e-28 interpro_id=IPR011138 interpro_description=Succinate dehydrogenase, cytochrome b558 subunit) ; IPRSCAN: transmembrane_regions (db=TMHMM db_id=tmhmm from=93 to=115) ; IPRSCAN: transmembrane_regions (db=TMHMM db_id=tmhmm from=50 to=72) ; IPRSCAN: transmembrane_regions (db=TMHMM db_id=tmhmm from=7 to=26) ; IPRSCAN: transmembrane_regions (db=TMHMM db_id=tmhmm from=159 to=181) ; IPRSCAN: transmembrane_regions (db=TMHMM db_id=tmhmm from=201 to=223) ; IPRSCAN: seg (db=Seg db_id=seg from=82 to=94) ; IPRSCAN: seg (db=Seg db_id=seg from=104 to=117) ; GENE: 78133..78825 - ( gc_cont=0.535) ; C
COMPONENT-OF - TUKFG-89
COMPONENT-OF - GEN-EL279335
LEFT-END-POSITION - 78133
PRODUCT - GKFG-435-MONOMER
RIGHT-END-POSITION - 78825
TRANSCRIPTION-DIRECTION - -
//
UNIQUE-ID - GKFG-434
TYPES - Unclassified-Genes
COMMON-NAME - ahe:Arch_1331
ACCESSION-1 - DORA20.03_00067
CENTISOME-POSITION - 14.437953    
COMMENT - [goid GO:0055114] [goid GO:0016491] [goid GO:0009055] [koid KO:K00239] DORA20.03_00067 ahe:Arch_1331 succinate dehydrogenase or fumarate reductase, flavoprotein subunit (EC:1.3.99.1); K00239 succinate dehydrogenase flavoprotein subunit [EC:1.3.99.1] (db=KEGG) (RBH) ## RBH: UniRef90_C0VZ50 Possible succinate dehydrogenase n=1 Tax=Actinomyces coleocanis DSM 15436 RepID=C0VZ50_9ACTO (db=UNIREF) ; RBH: UniRef90_C0VZ50 Possible succinate dehydrogenase n=1 Tax=Actinomyces coleocanis DSM 15436 RepID=C0VZ50_9ACTO (db=UNIREF) ; BLAST: succinate dehydrogenase or fumarate reductase, flavoprotein subunit (EC:1.3.99.1); K00239 succinate dehydrogenase flavoprotein subunit [EC:1.3.99.1] (db=KEGG evalue=0.0 bit_score=1097.0 identity=80.2 coverage=98.94259818731118) ; BLAST: Possible succinate dehydrogenase n=1 Tax=Actinomyces coleocanis DSM 15436 RepID=C0VZ50_9ACTO (db=UNIREF evalue=0.0 bit_score=1138.0 identity=83.5 coverage=98.64048338368579) ; IPRSCAN: SUCCINATE DEHYDROGENASE 2 FLAVOPROTEIN SUBUNIT (db=HMMPanther db_id=PTHR11632:SF4 from=33 to=660 evalue=0.0 interpro_id=IPR011280 interpro_description=Succinate dehydrogenase/fumarate reductase, flavoprotein subunit, low-GC Gram-positive bacteria) ; IPRSCAN: sdhA_Bsu: succinate dehydrogenase or fumarat (db=HMMTigr db_id=TIGR01811 from=53 to=660 evalue=0.0 interpro_id=IPR011280 interpro_description=Succinate dehydrogenase/fumarate reductase, flavoprotein subunit, low-GC Gram-positive bacteria) ; IPRSCAN: SUCCINATE DEHYDROGENASE 2 FLAVOPROTEIN SUBUNIT (db=HMMPanther db_id=PTHR11632 from=33 to=660 evalue=0.0) ; IPRSCAN: no description (db=Gene3D db_id=G3DSA:3.50.50.60 from=46 to=489 evalue=8.5e-83) ; IPRSCAN: (db=HMMPfam db_id=PF00890 from=53 to=463 evalue=3.8e-56 interpro_id=IPR003953 interpro_description=Fumarate reductase/succinate dehydrogenase flavoprotein, N-terminal GO=Molecular Function: electron carrier activity (GO:0009055), Molecular Function: oxidoreductase activity (GO:0016491), Biological Process: oxidation-reduction process (GO:0055114)) ; IPRSCAN: FAD/NAD(P)-binding domain (db=superfamily db_id=SSF51905 from=30 to=513 evalue=5.7e-50) ; IPRSCAN: Succinate dehydrogenase/fumarate reductase flavoprotein C-terminal domain (db=superfamily db_id=SSF46977 from=516 to=660 evalue=4.9e-46 interpro_id=IPR015939 interpro_description=Fumarate reductase/succinate dehydrogenase flavoprotein-like, C-terminal GO=Molecular Function: oxidoreductase activity (GO:0016491), Biological Process: oxidation-reduction process (GO:0055114)) ; IPRSCAN: Succinate dehydrogenase/fumarate reductase flavoprotein, catalytic domain (db=superfamily db_id=SSF56425 from=277 to=424 evalue=2.6e-37) ; IPRSCAN: (db=HMMPfam db_id=PF02910 from=525 to=660 evalue=3.4e-33 interpro_id=IPR004112 interpro_description=Fumarate reductase/succinate dehydrogenase flavoprotein, C-terminal GO=Molecular Function: oxidoreductase activity (GO:0016491), Biological Process: oxidation-reduction process (GO:0055114)) ; IPRSCAN: no description (db=Gene3D db_id=G3DSA:1.20.58.100 from=495 to=616 evalue=2.0e-29 interpro_id=IPR015939 interpro_description=Fumarate reductase/succinate dehydrogenase flavoprotein-like, C-terminal GO=Molecular Function: oxidoreductase activity (GO:0016491), Biological Process: oxidation-reduction process (GO:0055114)) ; IPRSCAN: FADPNR (db=FPrintScan db_id=PR00368 from=427 to=449 evalue=2.2e-05 interpro_id=IPR013027 interpro_description=FAD-dependent pyridine nucleotide-disulphide oxidoreductase GO=Biological Process: oxidation-reduction process (GO:0055114)) ; IPRSCAN: FADPNR (db=FPrintScan db_id=PR00368 from=53 to=72 evalue=2.2e-05 interpro_id=IPR013027 interpro_description=FAD-dependent pyridine nucleotide-disulphide oxidoreductase GO=Biological Process: oxidation-reduction process (GO:0055114)) ; IPRSCAN: seg (db=Seg db_id=seg from=57 to=70) ; GENE: 76128..78113 - ( gc_cont=0.543) ; B
COMPONENT-OF - TUKFG-89
COMPONENT-OF - GEN-EL279335
LEFT-END-POSITION - 76128
PRODUCT - GKFG-434-MONOMER
RIGHT-END-POSITION - 78113
TRANSCRIPTION-DIRECTION - -
//
UNIQUE-ID - GKFG-433
TYPES - Unclassified-Genes
COMMON-NAME - mcu:HMPREF0573_10281
ACCESSION-1 - DORA20.03_00066
CENTISOME-POSITION - 14.294195    
COMMENT - [goid GO:0055114] [goid GO:0016491] [goid GO:0051537] [goid GO:0051536] [goid GO:0009055] [koid KO:K00240] DORA20.03_00066 mcu:HMPREF0573_10281 sdhB; succinate dehydrogenase/fumarate reductase iron-sulfur subunit (EC:1.3.99.1); K00240 succinate dehydrogenase iron-sulfur subunit [EC:1.3.99.1] (db=KEGG) (RBH) ## RBH: UniRef90_D4TYK4 Fumarate reductase, iron-sulfur protein n=4 Tax=Actinomyces RepID=D4TYK4_9ACTO (db=UNIREF) ; RBH: UniRef90_D4TYK4 Fumarate reductase, iron-sulfur protein n=4 Tax=Actinomyces RepID=D4TYK4_9ACTO (db=UNIREF) ; BLAST: sdhB; succinate dehydrogenase/fumarate reductase iron-sulfur subunit (EC:1.3.99.1); K00240 succinate dehydrogenase iron-sulfur subunit [EC:1.3.99.1] (db=KEGG evalue=0.0 bit_score=412.0 identity=76.2 coverage=97.24409448818898) ; BLAST: Fumarate reductase, iron-sulfur protein n=4 Tax=Actinomyces RepID=D4TYK4_9ACTO (db=UNIREF evalue=0.0 bit_score=424.0 identity=78.7 coverage=96.8503937007874) ; IPRSCAN: 4FE4S_FER_1 (db=PatternScan db_id=PS00198 from=164 to=175 evalue=0.0 interpro_id=IPR017900 interpro_description=4Fe-4S ferredoxin, iron-sulphur binding, conserved site GO=Molecular Function: electron carrier activity (GO:0009055), Molecular Function: iron-sulfur cluster binding (GO:0051536)) ; IPRSCAN: 2FE2S_FER_1 (db=PatternScan db_id=PS00197 from=58 to=66 evalue=0.0 interpro_id=IPR006058 interpro_description=2Fe-2S ferredoxin, iron-sulphur binding site GO=Molecular Function: 2 iron, 2 sulfur cluster binding (GO:0051537)) ; IPRSCAN: SUCCINATE DEHYDROGENASE IRON-SULFUR PROTEIN (db=HMMPanther db_id=PTHR11921 from=15 to=245 evalue=1.9e-47) ; IPRSCAN: no description (db=Gene3D db_id=G3DSA:3.10.20.30 from=1 to=121 evalue=2.9e-23 interpro_id=IPR012675 interpro_description=Beta-grasp fold, ferredoxin-type) ; IPRSCAN: 2Fe-2S ferredoxin-like (db=superfamily db_id=SSF54292 from=1 to=121 evalue=3.9e-23 interpro_id=IPR001041 interpro_description=Ferredoxin GO=Molecular Function: electron carrier activity (GO:0009055), Molecular Function: iron-sulfur cluster binding (GO:0051536)) ; IPRSCAN: alpha-helical ferredoxin (db=superfamily db_id=SSF46548 from=121 to=248 evalue=1.4e-22 interpro_id=IPR009051 interpro_description=Alpha-helical ferredoxin GO=Molecular Function: iron-sulfur cluster binding (GO:0051536)) ; IPRSCAN: no description (db=Gene3D db_id=G3DSA:1.10.1060.10 from=131 to=249 evalue=1.2e-10 interpro_id=IPR012285 interpro_description=Fumarate reductase, C-terminal GO=Molecular Function: oxidoreductase activity (GO:0016491), Molecular Function: iron-sulfur cluster binding (GO:0051536), Biological Process: oxidation-reduction process (GO:0055114)) ; IPRSCAN: 4FE4S_FER_2 (db=ProfileScan db_id=PS51379 from=155 to=185 evalue=8.945 interpro_id=IPR017896 interpro_description=4Fe-4S ferredoxin, iron-sulpur binding domain GO=Molecular Function: iron-sulfur cluster binding (GO:0051536)) ; IPRSCAN: seg (db=Seg db_id=seg from=161 to=174) ; GENE: 75370..76131 - ( gc_cont=0.562) ; B
COMPONENT-OF - TUKFG-89
COMPONENT-OF - GEN-EL279335
LEFT-END-POSITION - 75370
PRODUCT - GKFG-433-MONOMER
RIGHT-END-POSITION - 76131
TRANSCRIPTION-DIRECTION - -
//
UNIQUE-ID - GKFG-432
TYPES - Unclassified-Genes
COMMON-NAME - ahe:Arch_1329
ACCESSION-1 - DORA20.03_00065
CENTISOME-POSITION - 13.888526    
COMMENT - [goid GO:0006508] [goid GO:0004222] [koid KO:K01409] DORA20.03_00065 ahe:Arch_1329 glycoprotease family metalloendopeptidase (EC:3.4.24.57); K01409 O-sialoglycoprotein endopeptidase [EC:3.4.24.57] (db=KEGG) (RBH) ## RBH: UniRef90_A7B9I9 Probable tRNA threonylcarbamoyladenosine biosynthesis protein Gcp n=1 Tax=Actinomyces odontolyticus ATCC 17982 RepID=A7B9I9_9ACTO (db=UNIREF) ; RBH: UniRef90_A7B9I9 Probable tRNA threonylcarbamoyladenosine biosynthesis protein Gcp n=1 Tax=Actinomyces odontolyticus ATCC 17982 RepID=A7B9I9_9ACTO (db=UNIREF) ; BLAST: glycoprotease family metalloendopeptidase (EC:3.4.24.57); K01409 O-sialoglycoprotein endopeptidase [EC:3.4.24.57] (db=KEGG evalue=0.0 bit_score=471.0 identity=67.2 coverage=65.5831739961759) ; BLAST: Probable tRNA threonylcarbamoyladenosine biosynthesis protein Gcp n=1 Tax=Actinomyces odontolyticus ATCC 17982 RepID=A7B9I9_9ACTO (db=UNIREF evalue=0.0 bit_score=537.0 identity=76.5 coverage=66.53919694072657) ; IPRSCAN: GLYCOPROTEASE (db=PatternScan db_id=PS01016 from=104 to=124 evalue=0.0 interpro_id=IPR017860 interpro_description=Peptidase M22, glycoprotease, conserved site GO=Molecular Function: metalloendopeptidase activity (GO:0004222), Biological Process: proteolysis (GO:0006508)) ; IPRSCAN: bact_gcp: putative glycoprotease GCP (db=HMMTigr db_id=TIGR03723 from=12 to=330 evalue=2.5e-172 interpro_id=IPR022450 interpro_description=Peptidase M22, O-sialoglycoprotein peptidase GO=Molecular Function: metalloendopeptidase activity (GO:0004222)) ; IPRSCAN: gcp_kae1: metallohydrolase, glycoprotease/Ka (db=HMMTigr db_id=TIGR00329 from=13 to=322 evalue=4.3e-117 interpro_id=IPR017861 interpro_description=Peptidase M22, glycoprotease, subgroup GO=Molecular Function: metalloendopeptidase activity (GO:0004222), Biological Process: proteolysis (GO:0006508)) ; IPRSCAN: (db=HMMPfam db_id=PF00814 from=32 to=322 evalue=1.5e-87 interpro_id=IPR000905 interpro_description=Peptidase M22, glycoprotease GO=Molecular Function: metalloendopeptidase activity (GO:0004222), Biological Process: proteolysis (GO:0006508)) ; IPRSCAN: O-SIALOGLYCOPROTEIN ENDOPEPTIDASE (db=HMMPanther db_id=PTHR11735 from=105 to=393 evalue=1.6e-75) ; IPRSCAN: OSIALOPTASE (db=FPrintScan db_id=PR00789 from=13 to=26 evalue=1.9e-43 interpro_id=IPR017861 interpro_description=Peptidase M22, glycoprotease, subgroup GO=Molecular Function: metalloendopeptidase activity (GO:0004222), Biological Process: proteolysis (GO:0006508)) ; IPRSCAN: OSIALOPTASE (db=FPrintScan db_id=PR00789 from=84 to=104 evalue=1.9e-43 interpro_id=IPR017861 interpro_description=Peptidase M22, glycoprotease, subgroup GO=Molecular Function: metalloendopeptidase activity (GO:0004222), Biological Process: proteolysis (GO:0006508)) ; IPRSCAN: OSIALOPTASE (db=FPrintScan db_id=PR00789 from=279 to=288 evalue=1.9e-43 interpro_id=IPR017861 interpro_description=Peptidase M22, glycoprotease, subgroup GO=Molecular Function: metalloendopeptidase activity (GO:0004222), Biological Process: proteolysis (GO:0006508)) ; IPRSCAN: OSIALOPTASE (db=FPrintScan db_id=PR00789 from=139 to=151 evalue=1.9e-43 interpro_id=IPR017861 interpro_description=Peptidase M22, glycoprotease, subgroup GO=Molecular Function: metalloendopeptidase activity (GO:0004222), Biological Process: proteolysis (GO:0006508)) ; IPRSCAN: OSIALOPTASE (db=FPrintScan db_id=PR00789 from=163 to=184 evalue=1.9e-43 interpro_id=IPR017861 interpro_description=Peptidase M22, glycoprotease, subgroup GO=Molecular Function: metalloendopeptidase activity (GO:0004222), Biological Process: proteolysis (GO:0006508)) ; IPRSCAN: OSIALOPTASE (db=FPrintScan db_id=PR00789 from=105 to=124 evalue=1.9e-43 interpro_id=IPR017861 interpro_description=Peptidase M22, glycoprotease, subgroup GO=Molecular Function: metalloendopeptidase activity (GO:0004222), Biological Process: proteolysis (GO:0006508)) ; IPRSCAN: Actin-like ATPase domain (db=superfamily db_id=SSF53067 from=10 to=330 evalue=2.8e-34) ; IPRSCAN: gcp (db=HAMAP db_id=MF_01445 from=10 to=349 evalue=38.489 interpro_id=IPR022450 interpro_description=Peptidase M22, O-sialoglycoprotein peptidase GO=Molecular Function: metalloendopeptidase activity (GO:0004222)) ; IPRSCAN: seg (db=Seg db_id=seg from=101 to=114) ; GENE: 73231..74799 - ( gc_cont=0.562) ; B
COMPONENT-OF - TUKFG-88
COMPONENT-OF - GEN-EL279335
LEFT-END-POSITION - 73231
PRODUCT - GKFG-432-MONOMER
RIGHT-END-POSITION - 74799
TRANSCRIPTION-DIRECTION - -
//
UNIQUE-ID - GKFG-431
TYPES - Unclassified-Genes
COMMON-NAME - hypothetical
ACCESSION-1 - DORA20.03_00064
CENTISOME-POSITION - 13.647476    
COMMENT - DORA20.03_00064 hypothetical protein (db=KEGG evalue=0.0 bit_score=243.0 identity=37.2 coverage=95.1219512195122) (BLAST) ## BLAST: SAM-dependent methyltransferase n=4 Tax=Actinomyces RepID=F2V175_ACTVI (db=UNIREF evalue=0.0 bit_score=286.0 identity=41.8 coverage=98.53658536585365) ; IPRSCAN: S-ADENOSYLMETHIONINE-DEPENDENT METHYLTRANSFERASE RELATED (db=HMMPanther db_id=PTHR14741 from=5 to=251 evalue=5.6e-32) ; IPRSCAN: gb def: Hypothetical protein SCO4758 (db=HMMPanther db_id=PTHR14741:SF2 from=5 to=251 evalue=5.6e-32) ; IPRSCAN: S-adenosyl-L-methionine-dependent methyltransferases (db=superfamily db_id=SSF53335 from=78 to=150 evalue=6.6e-08) ; IPRSCAN: seg (db=Seg db_id=seg from=18 to=29) ; GENE: 71960..73189 + ( gc_cont=0.586) ; C
COMPONENT-OF - TUKFG-87
COMPONENT-OF - GEN-EL279335
LEFT-END-POSITION - 71960
PRODUCT - GKFG-431-MONOMER
RIGHT-END-POSITION - 73189
TRANSCRIPTION-DIRECTION - -
//
UNIQUE-ID - GKFG-430
TYPES - Unclassified-Genes
COMMON-NAME - groES;
ACCESSION-1 - DORA20.03_00063
CENTISOME-POSITION - 13.5205965    
COMMENT - [goid GO:0005737] [goid GO:0006457] [goid GO:0005524] [koid KO:K04078] DORA20.03_00063 groES; co-chaperonin GroES; K04078 chaperonin GroES (db=KEGG evalue=6.8e-39 bit_score=165.0 identity=79.6 coverage=97.97979797979798) (BLAST) ## BLAST: 10 kDa chaperonin n=4 Tax=Actinobacteria RepID=CH10_CLAM3 (db=UNIREF evalue=8.8e-39 bit_score=165.0 identity=79.6 coverage=97.97979797979798) ; IPRSCAN: CHAPERONINS_CPN10 (db=PatternScan db_id=PS00681 from=5 to=29 evalue=0.0 interpro_id=IPR018369 interpro_description=Chaperonin Cpn10, conserved site GO=Molecular Function: ATP binding (GO:0005524), Biological Process: protein folding (GO:0006457)) ; IPRSCAN: no description (db=HMMSmart db_id=SM00883 from=4 to=96 evalue=5.0e-55 interpro_id=IPR020818 interpro_description=Chaperonin Cpn10 GO=Cellular Component: cytoplasm (GO:0005737), Biological Process: protein folding (GO:0006457)) ; IPRSCAN: GROES CHAPERONIN (db=HMMPanther db_id=PTHR10772 from=1 to=98 evalue=1.3e-42 interpro_id=IPR020818 interpro_description=Chaperonin Cpn10 GO=Cellular Component: cytoplasm (GO:0005737), Biological Process: protein folding (GO:0006457)) ; IPRSCAN: GroES-like (db=superfamily db_id=SSF50129 from=1 to=98 evalue=7.9e-38 interpro_id=IPR011032 interpro_description=GroES-like) ; IPRSCAN: (db=HMMPfam db_id=PF00166 from=5 to=96 evalue=3.6e-35 interpro_id=IPR020818 interpro_description=Chaperonin Cpn10 GO=Cellular Component: cytoplasm (GO:0005737), Biological Process: protein folding (GO:0006457)) ; IPRSCAN: no description (db=Gene3D db_id=G3DSA:2.30.33.40 from=1 to=98 evalue=2.4e-32 interpro_id=IPR020818 interpro_description=Chaperonin Cpn10 GO=Cellular Component: cytoplasm (GO:0005737), Biological Process: protein folding (GO:0006457)) ; IPRSCAN: CHAPERONIN10 (db=FPrintScan db_id=PR00297 from=83 to=96 evalue=8.5e-30 interpro_id=IPR020818 interpro_description=Chaperonin Cpn10 GO=Cellular Component: cytoplasm (GO:0005737), Biological Process: protein folding (GO:0006457)) ; IPRSCAN: CHAPERONIN10 (db=FPrintScan db_id=PR00297 from=62 to=74 evalue=8.5e-30 interpro_id=IPR020818 interpro_description=Chaperonin Cpn10 GO=Cellular Component: cytoplasm (GO:0005737), Biological Process: protein folding (GO:0006457)) ; IPRSCAN: CHAPERONIN10 (db=FPrintScan db_id=PR00297 from=27 to=48 evalue=8.5e-30 interpro_id=IPR020818 interpro_description=Chaperonin Cpn10 GO=Cellular Component: cytoplasm (GO:0005737), Biological Process: protein folding (GO:0006457)) ; IPRSCAN: CHAPERONIN10 (db=FPrintScan db_id=PR00297 from=5 to=20 evalue=8.5e-30 interpro_id=IPR020818 interpro_description=Chaperonin Cpn10 GO=Cellular Component: cytoplasm (GO:0005737), Biological Process: protein folding (GO:0006457)) ; IPRSCAN: CH10 (db=HAMAP db_id=MF_00580 from=4 to=97 evalue=25.59 interpro_id=IPR020818 interpro_description=Chaperonin Cpn10 GO=Cellular Component: cytoplasm (GO:0005737), Biological Process: protein folding (GO:0006457)) ; GENE: 71291..71587 - ( gc_cont=0.535) ; C
COMPONENT-OF - TUKFG-86
COMPONENT-OF - GEN-EL279335
LEFT-END-POSITION - 71291
PRODUCT - GKFG-430-MONOMER
RIGHT-END-POSITION - 71587
TRANSCRIPTION-DIRECTION - -
//
UNIQUE-ID - GKFG-429
TYPES - Unclassified-Genes
COMMON-NAME - pfr:PFREUD_19040
ACCESSION-1 - DORA20.03_00062
CENTISOME-POSITION - 13.277840    
COMMENT - [goid GO:0005975] [goid GO:0003824] [koid KO:K00616] DORA20.03_00062 pfr:PFREUD_19040 tal2; transaldolase (EC:2.2.1.2); K00616 transaldolase [EC:2.2.1.2] (db=KEGG) (RBH) ## RBH: UniRef90_F3P8N4 Transaldolase n=6 Tax=Actinomyces RepID=F3P8N4_9ACTO (db=UNIREF) ; RBH: UniRef90_F3P8N4 Transaldolase n=6 Tax=Actinomyces RepID=F3P8N4_9ACTO (db=UNIREF) ; BLAST: tal2; transaldolase (EC:2.2.1.2); K00616 transaldolase [EC:2.2.1.2] (db=KEGG evalue=0.0 bit_score=502.0 identity=68.8 coverage=97.7961432506887) ; BLAST: Transaldolase n=6 Tax=Actinomyces RepID=F3P8N4_9ACTO (db=UNIREF evalue=0.0 bit_score=523.0 identity=71.3 coverage=97.7961432506887) ; IPRSCAN: Aldolase (db=superfamily db_id=SSF51569 from=10 to=356 evalue=1.1e-59) ; IPRSCAN: no description (db=Gene3D db_id=G3DSA:3.20.20.70 from=9 to=355 evalue=1.4e-47 interpro_id=IPR013785 interpro_description=Aldolase-type TIM barrel GO=Molecular Function: catalytic activity (GO:0003824)) ; IPRSCAN: (db=HMMPfam db_id=PF00923 from=22 to=321 evalue=5.0e-34 interpro_id=IPR001585 interpro_description=Transaldolase GO=Biological Process: carbohydrate metabolic process (GO:0005975)) ; IPRSCAN: TRANSALDOLASE (db=HMMPanther db_id=PTHR10683 from=107 to=362 evalue=7.6e-13 interpro_id=IPR001585 interpro_description=Transaldolase GO=Biological Process: carbohydrate metabolic process (GO:0005975)) ; IPRSCAN: seg (db=Seg db_id=seg from=235 to=242) ; GENE: 70011..71099 + ( gc_cont=0.555) ; B
COMPONENT-OF - TUKFG-85
COMPONENT-OF - GEN-EL279335
LEFT-END-POSITION - 70011
PRODUCT - GKFG-429-MONOMER
RIGHT-END-POSITION - 71099
TRANSCRIPTION-DIRECTION - -
//
UNIQUE-ID - GKFG-428
TYPES - Unclassified-Genes
COMMON-NAME - GntR
ACCESSION-1 - DORA20.03_00061
CENTISOME-POSITION - 13.1136    
COMMENT - [goid GO:0005622] [goid GO:0003700] [goid GO:0006355] [goid GO:0003677] DORA20.03_00061 GntR family transcriptional regulator (db=KEGG evalue=0.0 bit_score=255.0 identity=52.7 coverage=98.78542510121457) (BLAST) ## BLAST: GntR-family protein transcriptional regulator n=1 Tax=Propionibacterium freudenreichii subsp. shermanii CIRM-BIA1 RepID=D7GFT6_PROFC (db=UNIREF evalue=0.0 bit_score=255.0 identity=52.7 coverage=98.78542510121457) ; IPRSCAN: Chorismate lyase-like (db=superfamily db_id=SSF64288 from=92 to=246 evalue=9.9e-44) ; IPRSCAN: (db=HMMPfam db_id=PF07702 from=105 to=241 evalue=1.0e-41 interpro_id=IPR011663 interpro_description=UbiC transcription regulator-associated GO=Molecular Function: DNA binding (GO:0003677), Biological Process: regulation of transcription, DNA-dependent (GO:0006355)) ; IPRSCAN: no description (db=HMMSmart db_id=SM00866 from=104 to=241 evalue=3.4e-40 interpro_id=IPR011663 interpro_description=UbiC transcription regulator-associated GO=Molecular Function: DNA binding (GO:0003677), Biological Process: regulation of transcription, DNA-dependent (GO:0006355)) ; IPRSCAN:
COMPONENT-OF - TUKFG-84
COMPONENT-OF - GEN-EL279335
LEFT-END-POSITION - 69145
PRODUCT - GKFG-428-MONOMER
RIGHT-END-POSITION - 69885
TRANSCRIPTION-DIRECTION - -
//
UNIQUE-ID - GKFG-427
TYPES - Unclassified-Genes
COMMON-NAME - pfr:PFREUD_19060
ACCESSION-1 - DORA20.03_00060
CENTISOME-POSITION - 12.869138    
COMMENT - [koid KO:KINASE] [koid KO:K03338] DORA20.03_00060 pfr:PFREUD_19060 iolC; myo-inositol catabolism protein IolC; K03338 5-dehydro-2-deoxygluconokinase [EC:2.7.1.92] (db=KEGG) (RBH) ## RBH: UniRef90_C0W6K8 Possible 5-dehydro-2-deoxygluconokinase n=1 Tax=Actinomyces urogenitalis DSM 15434 RepID=C0W6K8_9ACTO (db=UNIREF) ; RBH: UniRef90_C0W6K8 Possible 5-dehydro-2-deoxygluconokinase n=1 Tax=Actinomyces urogenitalis DSM 15434 RepID=C0W6K8_9ACTO (db=UNIREF) ; BLAST: iolC; myo-inositol catabolism protein IolC; K03338 5-dehydro-2-deoxygluconokinase [EC:2.7.1.92] (db=KEGG evalue=0.0 bit_score=455.0 identity=67.3 coverage=88.4931506849315) ; BLAST: Possible 5-dehydro-2-deoxygluconokinase n=1 Tax=Actinomyces urogenitalis DSM 15434 RepID=C0W6K8_9ACTO (db=UNIREF evalue=0.0 bit_score=475.0 identity=70.7 coverage=88.76712328767124) ; IPRSCAN: Ribokinase-like (db=superfamily db_id=SSF53613 from=39 to=352 evalue=2.1e-68) ; IPRSCAN: no description (db=Gene3D db_id=G3DSA:3.40.1190.20 from=43 to=361 evalue=9.5e-65) ; IPRSCAN: SUGAR KINASE RELATED (db=HMMPanther db_id=PTHR10584 from=45 to=351 evalue=2.2e-61) ; IPRSCAN: FRUCTOKINASE (db=HMMPanther db_id=PTHR10584:SF34 from=45 to=351 evalue=2.2e-61) ; IPRSCAN: (db=HMMPfam db_id=PF00294 from=43 to=343 evalue=1.1e-44 interpro_id=IPR011611 interpro_description=Carbohydrate/purine kinase) ; GENE: 67856..68950 - ( gc_cont=0.552) ; B
COMPONENT-OF - TUKFG-83
COMPONENT-OF - GEN-EL279335
LEFT-END-POSITION - 67856
PRODUCT - GKFG-427-MONOMER
RIGHT-END-POSITION - 68950
TRANSCRIPTION-DIRECTION - -
//
UNIQUE-ID - GKFG-426
TYPES - Unclassified-Genes
COMMON-NAME - folE;
ACCESSION-1 - DORA20.03_00006
CENTISOME-POSITION - 1.0827327    
COMMENT - [goid GO:0046654] [goid GO:0005737] [goid GO:0003934] [koid KO:K01495] DORA20.03_00006 folE; GTP cyclohydrolase I (EC:3.5.4.16); K01495 GTP cyclohydrolase I [EC:3.5.4.16] (db=KEGG evalue=0.0 bit_score=243.0 identity=60.0 coverage=97.35449735449735) (BLAST) ## BLAST: GTP cyclohydrolase 1 n=1 Tax=Corynebacterium amycolatum SK46 RepID=E2MVA7_9CORY (db=UNIREF evalue=0.0 bit_score=248.0 identity=62.6 coverage=97.88359788359789) ; IPRSCAN: GTP_CYCLOHYDROL_1_2 (db=PatternScan db_id=PS00860 from=113 to=123 evalue=0.0 interpro_id=IPR018234 interpro_description=GTP cyclohydrolase I, conserved site GO=Molecular Function: GTP cyclohydrolase I activity (GO:0003934), Cellular Component: cytoplasm (GO:0005737), Biological Process: tetrahydrofolate biosynthetic process (GO:0046654)) ; IPRSCAN: GTP_CYCLOHYDROL_1_1 (db=PatternScan db_id=PS00859 from=64 to=80 evalue=0.0 interpro_id=IPR018234 interpro_description=GTP cyclohydrolase I, conserved site GO=Molecular Function: GTP cyclohydrolase I activity (GO:0003934), Cellular Component: cytoplasm (GO:0005737), Biological Process: tetrahydrofolate biosynthetic process (GO:0046654)) ; IPRSCAN: folE: GTP cyclohydrolase I (db=HMMTigr db_id=TIGR00063 from=8 to=187 evalue=7.4e-90 interpro_id=IPR001474 interpro_description=GTP cyclohydrolase I GO=Molecular Function: GTP cyclohydrolase I activity (GO:0003934), Cellular Component: cytoplasm (GO:0005737), Biological Process: tetrahydrofolate biosynthetic process (GO:0046654)) ; IPRSCAN: GTP CYCLOHYDROLASE I (db=HMMPanther db_id=PTHR11109 from=13 to=188 evalue=2.8e-87 interpro_id=IPR001474 interpro_description=GTP cyclohydrolase I GO=Molecular Function: GTP cyclohydrolase I activity (GO:0003934), Cellular Component: cytoplasm (GO:0005737), Biological Process: tetrahydrofolate biosynthetic process (GO:0046654)) ; IPRSCAN: Tetrahydrobiopterin biosynthesis enzymes-like (db=superfamily db_id=SSF55620 from=3 to=187 evalue=7.1e-74) ; IPRSCAN: no description (db=Gene3D db_id=G3DSA:3.30.1130.10 from=53 to=186 evalue=3.3e-50) ; IPRSCAN: (db=HMMPfam db_id=PF01227 from=83 to=169 evalue=1.4e-37 interpro_id=IPR020602 interpro_description=GTP cyclohydrolase I/Nitrile oxidoreductase) ; IPRSCAN: no description (db=Gene3D db_id=G3DSA:1.10.286.10 from=4 to=53 evalue=8.3e-09) ; IPRSCAN: FolE (db=HAMAP db_id=MF_00223 from=4 to=186 evalue=40.588 interpro_id=IPR001474 interpro_description=GTP cyclohydrolase I GO=Molecular Function: GTP cyclohydrolase I activity (GO:0003934), Cellular Component: cytoplasm (GO:0005737), Biological Process: tetrahydrofolate biosynthetic process (GO:0046654)) ; GENE: 5709..6275 + ( gc_cont=0.568) ; C
COMPONENT-OF - TUKFG-53
COMPONENT-OF - GEN-EL279335
LEFT-END-POSITION - 5709
PRODUCT - GKFG-426-MONOMER
RIGHT-END-POSITION - 6275
TRANSCRIPTION-DIRECTION - -
//
UNIQUE-ID - GKFG-425
TYPES - Unclassified-Genes
COMMON-NAME - pfr:PFREUD_19070
ACCESSION-1 - DORA20.03_00059
CENTISOME-POSITION - 12.694277    
COMMENT - DORA20.03_00059 pfr:PFREUD_19070 hypothetical protein (db=KEGG) (RBH) ## RBH: UniRef90_G4CV78 Deoxyribose-phosphate aldolase n=1 Tax=Propionibacterium avidum ATCC 25577 RepID=G4CV78_9ACTO (db=UNIREF) ; RBH: UniRef90_G4CV78 Deoxyribose-phosphate aldolase n=1 Tax=Propionibacterium avidum ATCC 25577 RepID=G4CV78_9ACTO (db=UNIREF) ; BLAST: hypothetical protein (db=KEGG evalue=0.0 bit_score=363.0 identity=65.1 coverage=92.15686274509804) ; BLAST: Deoxyribose-phosphate aldolase n=1 Tax=Propionibacterium avidum ATCC 25577 RepID=G4CV78_9ACTO (db=UNIREF evalue=0.0 bit_score=369.0 identity=65.6 coverage=91.83006535947712) ; IPRSCAN: Aldolase (db=superfamily db_id=SSF51569 from=30 to=298 evalue=1.0e-32) ; IPRSCAN: seg (db=Seg db_id=seg from=293 to=302) ; GENE: 66934..67851 - ( gc_cont=0.586) ; B
COMPONENT-OF - TUKFG-83
COMPONENT-OF - GEN-EL279335
LEFT-END-POSITION - 66934
PRODUCT - GKFG-425-MONOMER
RIGHT-END-POSITION - 67851
TRANSCRIPTION-DIRECTION - -
//
UNIQUE-ID - GKFG-424
TYPES - Unclassified-Genes
COMMON-NAME - ahe:Arch_0047
ACCESSION-1 - DORA20.03_00058
CENTISOME-POSITION - 12.526053    
COMMENT - [goid GO:0016861] [goid GO:0008152] [koid KO:K03337] DORA20.03_00058 ahe:Arch_0047 myo-inositol catabolism IolB domain-containing protein; K03337 5-deoxy-glucuronate isomerase [EC:5.3.1.-] (db=KEGG) (RBH) ## RBH: UniRef90_E7N668 Myo-inositol catabolism protein n=6 Tax=Actinomyces RepID=E7N668_9ACTO (db=UNIREF) ; RBH: UniRef90_E7N668 Myo-inositol catabolism protein n=6 Tax=Actinomyces RepID=E7N668_9ACTO (db=UNIREF) ; BLAST: myo-inositol catabolism IolB domain-containing protein; K03337 5-deoxy-glucuronate isomerase [EC:5.3.1.-] (db=KEGG evalue=0.0 bit_score=334.0 identity=50.7 coverage=97.97979797979798) ; BLAST: Myo-inositol catabolism protein n=6 Tax=Actinomyces RepID=E7N668_9ACTO (db=UNIREF evalue=0.0 bit_score=377.0 identity=59.4 coverage=96.63299663299664) ; IPRSCAN: (db=HMMPfam db_id=PF04962 from=14 to=273 evalue=1.4e-82 interpro_id=IPR021120 interpro_description=KduI/IolB isomerase GO=Biological Process: metabolic process (GO:0008152), Molecular Function: intramolecular oxidoreductase activity, interconverting aldoses and ketoses (GO:0016861)) ; IPRSCAN: RmlC-like cupins (db=superfamily db_id=SSF51182 from=21 to=256 evalue=3.1e-55 interpro_id=IPR011051 interpro_description=Cupin, RmlC-type) ; GENE: 66047..66937 - ( gc_cont=0.536) ; B
COMPONENT-OF - TUKFG-83
COMPONENT-OF - GEN-EL279335
LEFT-END-POSITION - 66047
PRODUCT - GKFG-424-MONOMER
RIGHT-END-POSITION - 66937
TRANSCRIPTION-DIRECTION - -
//
UNIQUE-ID - GKFG-423
TYPES - Unclassified-Genes
COMMON-NAME - pfr:PFREUD_19090
ACCESSION-1 - DORA20.03_00057
CENTISOME-POSITION - 12.164953    
COMMENT - [goid GO:0000287] [goid GO:0030976] [goid GO:0003824] [koid KO:K03336] DORA20.03_00057 pfr:PFREUD_19090 iolD; acetolactate synthase (EC:2.2.1.6); K03336 3D-(3,5/4)-trihydroxycyclohexane-1,2-dione hydrolase [EC:3.7.1.-] (db=KEGG) (RBH) ## RBH: UniRef90_G9PH95 Putative uncharacterized protein n=1 Tax=Actinomyces graevenitzii C83 RepID=G9PH95_9ACTO (db=UNIREF) ; RBH: UniRef90_G9PH95 Putative uncharacterized protein n=1 Tax=Actinomyces graevenitzii C83 RepID=G9PH95_9ACTO (db=UNIREF) ; BLAST: iolD; acetolactate synthase (EC:2.2.1.6); K03336 3D-(3,5/4)-trihydroxycyclohexane-1,2-dione hydrolase [EC:3.7.1.-] (db=KEGG evalue=0.0 bit_score=933.0 identity=73.7 coverage=98.42271293375394) ; BLAST: Putative uncharacterized protein n=1 Tax=Actinomyces graevenitzii C83 RepID=G9PH95_9ACTO (db=UNIREF evalue=0.0 bit_score=941.0 identity=74.8 coverage=98.42271293375394) ; IPRSCAN: THIAMINE PYROPHOSPHATE ENZYMES (db=HMMPanther db_id=PTHR18968 from=269 to=623 evalue=2.0e-126) ; IPRSCAN: MALONIC SEMIALDEHYDE OXIDATIVE DECARBOXYLASE (db=HMMPanther db_id=PTHR18968:SF9 from=269 to=623 evalue=2.0e-126) ; IPRSCAN: Thiamin diphosphate-binding fold (THDP-binding) (db=superfamily db_id=SSF52518 from=401 to=621 evalue=1.4e-47) ; IPRSCAN: DHS-like NAD/FAD-binding domain (db=superfamily db_id=SSF52467 from=219 to=399 evalue=3.9e-45) ; IPRSCAN: no description (db=Gene3D db_id=G3DSA:3.40.50.970 from=376 to=588 evalue=7.3e-44) ; IPRSCAN: (db=HMMPfam db_id=PF02775 from=426 to=585 evalue=4.2e-39 interpro_id=IPR011766 interpro_description=Thiamine pyrophosphate enzyme, C-terminal TPP-binding GO=Molecular Function: catalytic activity (GO:0003824), Molecular Function: thiamine pyrophosphate binding (GO:0030976)) ; IPRSCAN: no description (db=Gene3D db_id=G3DSA:3.40.50.1220 from=219 to=376 evalue=1.2e-36) ; IPRSCAN: (db=HMMPfam db_id=PF02776 from=11 to=208 evalue=9.0e-33 interpro_id=IPR012001 interpro_description=Thiamine pyrophosphate enzyme, N-terminal TPP-binding domain GO=Molecular Function: thiamine pyrophosphate binding (GO:0030976)) ; IPRSCAN: (db=HMMPfam db_id=PF00205 from=230 to=363 evalue=9.1e-32 interpro_id=IPR012000 interpro_description=Thiamine pyrophosphate enzyme, central domain GO=Molecular Function: magnesium ion binding (GO:0000287), Molecular Function: thiamine pyrophosphate binding (GO:0030976)) ; IPRSCAN: Thiamin diphosphate-binding fold (THDP-binding) (db=superfamily db_id=SSF52518 from=4 to=222 evalue=5.5e-28) ; IPRSCAN: no description (db=Gene3D db_id=G3DSA:3.40.50.970 from=7 to=220 evalue=4.0e-25) ; IPRSCAN: seg (db=Seg db_id=seg from=508 to=521) ; IPRSCAN: seg (db=Seg db_id=seg from=354 to=367) ; IPRSCAN: seg (db=Seg db_id=seg from=78 to=88) ; IPRSCAN: seg (db=Seg db_id=seg from=230 to=241) ; GENE: 64143..66044 - ( gc_cont=0.556) ; B
COMPONENT-OF - TUKFG-83
COMPONENT-OF - GEN-EL279335
LEFT-END-POSITION - 64143
PRODUCT - GKFG-423-MONOMER
RIGHT-END-POSITION - 66044
TRANSCRIPTION-DIRECTION - -
//
UNIQUE-ID - GKFG-422
TYPES - Unclassified-Genes
COMMON-NAME - acyltransferase
ACCESSION-1 - DORA20.03_00056
CENTISOME-POSITION - 11.984403    
COMMENT - DORA20.03_00056 acyltransferase 3 (db=KEGG evalue=1.8e-30 bit_score=138.0 identity=34.1 coverage=80.46875) (BLAST) ## BLAST: Acyltransferase 3 n=1 Tax=Arthrobacter chlorophenolicus A6 RepID=B8HCD8_ARTCA (db=UNIREF evalue=2.3e-30 bit_score=138.0 identity=34.1 coverage=80.46875) ; GENE: 63191..63958 + ( gc_cont=0.503) ; C
COMPONENT-OF - TUKFG-82
COMPONENT-OF - GEN-EL279335
LEFT-END-POSITION - 63191
PRODUCT - GKFG-422-MONOMER
RIGHT-END-POSITION - 63958
TRANSCRIPTION-DIRECTION - -
//
UNIQUE-ID - GKFG-421
TYPES - Unclassified-Genes
COMMON-NAME - krh:KRH_19930
ACCESSION-1 - DORA20.03_00055
CENTISOME-POSITION - 11.519941    
COMMENT - [goid GO:0055114] [goid GO:0016491] DORA20.03_00055 krh:KRH_19930 putative aldo/keto reductase (db=KEGG) (RBH) ## RBH: UniRef90_B2GGM4 Putative aldo-keto reductase n=1 Tax=Kocuria rhizophila DC2201 RepID=B2GGM4_KOCRD (db=UNIREF) ; RBH: UniRef90_B2GGM4 Putative aldo-keto reductase n=1 Tax=Kocuria rhizophila DC2201 RepID=B2GGM4_KOCRD (db=UNIREF) ; BLAST: putative aldo/keto reductase (db=KEGG evalue=0.0 bit_score=344.0 identity=54.7 coverage=98.72611464968153) ; BLAST: Putative aldo-keto reductase n=1 Tax=Kocuria rhizophila DC2201 RepID=B2GGM4_KOCRD (db=UNIREF evalue=0.0 bit_score=344.0 identity=54.7 coverage=98.72611464968153) ; IPRSCAN: NAD(P)-linked oxidoreductase (db=superfamily db_id=SSF51430 from=10 to=312 evalue=2.1e-82 interpro_id=IPR023210 interpro_description=NADP-dependent oxidoreductase domain) ; IPRSCAN: ALDO/KETO REDUCTASE (db=HMMPanther db_id=PTHR11732:SF15 from=7 to=281 evalue=7.3e-82) ; IPRSCAN: ALDO/KETO REDUCTASE (db=HMMPanther db_id=PTHR11732 from=7 to=281 evalue=7.3e-82 interpro_id=IPR001395 interpro_description=Aldo/keto reductase) ; IPRSCAN: no description (db=Gene3D db_id=G3DSA:3.20.20.100 from=7 to=308 evalue=3.4e-81 interpro_id=IPR023210 interpro_description=NADP-dependent oxidoreductase domain) ; IPRSCAN: (db=HMMPfam db_id=PF00248 from=13 to=308 evalue=4.5e-72 interpro_id=IPR023210 interpro_description=NADP-dependent oxidoreductase domain) ; IPRSCAN: ALDKETRDTASE (db=FPrintScan db_id=PR00069 from=106 to=124 evalue=4.0e-06 interpro_id=IPR020471 interpro_description=Aldo/keto reductase subgroup GO=Molecular Function: oxidoreductase activity (GO:0016491), Biological Process: oxidation-reduction process (GO:0055114)) ; IPRSCAN: ALDKETRDTASE (db=FPrintScan db_id=PR00069 from=137 to=154 evalue=4.0e-06 interpro_id=IPR020471 interpro_description=Aldo/keto reductase subgroup GO=Molecular Function: oxidoreductase activity (GO:0016491), Biological Process: oxidation-reduction process (GO:0055114)) ; GENE: 60742..61683 + ( gc_cont=0.531) ; B
COMPONENT-OF - TUKFG-81
COMPONENT-OF - GEN-EL279335
LEFT-END-POSITION - 60742
PRODUCT - GKFG-421-MONOMER
RIGHT-END-POSITION - 61683
TRANSCRIPTION-DIRECTION - -
//
UNIQUE-ID - GKFG-420
TYPES - Unclassified-Genes
COMMON-NAME - family
ACCESSION-1 - DORA20.03_00054
CENTISOME-POSITION - 11.249684    
COMMENT - DORA20.03_00054 family 2 glycosyl transferase (db=KEGG evalue=0.0 bit_score=293.0 identity=49.0 coverage=78.76344086021506) (BLAST) ## BLAST: Glycosyl transferase family 2 n=1 Tax=Olsenella uli DSM 7084 RepID=E1QZ90_OLSUV (db=UNIREF evalue=0.0 bit_score=293.0 identity=49.0 coverage=78.76344086021506) ; IPRSCAN: Nucleotide-diphospho-sugar transferases (db=superfamily db_id=SSF53448 from=1 to=220 evalue=2.7e-48) ; IPRSCAN: no description (db=Gene3D db_id=G3DSA:3.90.550.10 from=3 to=253 evalue=1.1e-47) ; IPRSCAN: (db=HMMPfam db_id=PF00535 from=6 to=133 evalue=3.0e-34 interpro_id=IPR001173 interpro_description=Glycosyl transferase, family 2) ; IPRSCAN: GLYCOSYLTRANSFERASE (db=HMMPanther db_id=PTHR22916 from=11 to=340 evalue=3.0e-29) ; GENE: 59317..60432 - ( gc_cont=0.444) ; C
COMPONENT-OF - TUKFG-80
COMPONENT-OF - GEN-EL279335
LEFT-END-POSITION - 59317
PRODUCT - GKFG-420-MONOMER
RIGHT-END-POSITION - 60432
TRANSCRIPTION-DIRECTION - -
//
UNIQUE-ID - GKFG-419
TYPES - Unclassified-Genes
COMMON-NAME - family
ACCESSION-1 - DORA20.03_00053
CENTISOME-POSITION - 11.021341    
COMMENT - DORA20.03_00053 family 2 glycosyl transferase (db=KEGG evalue=0.0 bit_score=227.0 identity=38.9 coverage=75.78692493946731) (BLAST) ## BLAST: Glycosyl transferase family 2 n=1 Tax=Olsenella uli DSM 7084 RepID=E1QZ91_OLSUV (db=UNIREF evalue=0.0 bit_score=227.0 identity=38.9 coverage=75.78692493946731) ; IPRSCAN: Nucleotide-diphospho-sugar transferases (db=superfamily db_id=SSF53448 from=1 to=286 evalue=4.6e-48) ; IPRSCAN: no description (db=Gene3D db_id=G3DSA:3.90.550.10 from=2 to=214 evalue=1.3e-47) ; IPRSCAN: GLYCOSYLTRANSFERASE (db=HMMPanther db_id=PTHR22916 from=10 to=331 evalue=1.2e-33) ; IPRSCAN: (db=HMMPfam db_id=PF00535 from=5 to=131 evalue=1.9e-33 interpro_id=IPR001173 interpro_description=Glycosyl transferase, family 2) ; IPRSCAN: seg (db=Seg db_id=seg from=41 to=53) ; GENE: 58113..59351 - ( gc_cont=0.450) ; C
COMPONENT-OF - TUKFG-80
COMPONENT-OF - GEN-EL279335
LEFT-END-POSITION - 58113
PRODUCT - GKFG-419-MONOMER
RIGHT-END-POSITION - 59351
TRANSCRIPTION-DIRECTION - -
//
UNIQUE-ID - GKFG-418
TYPES - Unclassified-Genes
COMMON-NAME - hypothetical
ACCESSION-1 - DORA20.03_00052
CENTISOME-POSITION - 10.624397    
COMMENT - DORA20.03_00052 hypothetical protein (db=KEGG evalue=0.0 bit_score=249.0 identity=26.1 coverage=94.52449567723343) (BLAST) ## BLAST: Hypothetical membrane protein n=1 Tax=Renibacterium salmoninarum ATCC 33209 RepID=A9WMK5_RENSM (db=UNIREF evalue=0.0 bit_score=249.0 identity=26.1 coverage=94.52449567723343) ; IPRSCAN: transmembrane_regions (db=TMHMM db_id=tmhmm from=13 to=35) ; IPRSCAN: transmembrane_regions (db=TMHMM db_id=tmhmm from=47 to=66) ; IPRSCAN: transmembrane_regions (db=TMHMM db_id=tmhmm from=70 to=92) ; IPRSCAN: transmembrane_regions (db=TMHMM db_id=tmhmm from=129 to=151) ; IPRSCAN: transmembrane_regions (db=TMHMM db_id=tmhmm from=208 to=230) ; IPRSCAN: transmembrane_regions (db=TMHMM db_id=tmhmm from=242 to=264) ; IPRSCAN: transmembrane_regions (db=TMHMM db_id=tmhmm from=268 to=285) ; IPRSCAN: transmembrane_regions (db=TMHMM db_id=tmhmm from=292 to=309) ; IPRSCAN: transmembrane_regions (db=TMHMM db_id=tmhmm from=314 to=334) ; IPRSCAN: transmembrane_regions (db=TMHMM db_id=tmhmm from=346 to=365) ; IPRSCAN: transmembrane_regions (db=TMHMM db_id=tmhmm from=412 to=434) ; IPRSCAN: transmembrane_regions (db=TMHMM db_id=tmhmm from=441 to=460) ; IPRSCAN: transmembrane_regions (db=TMHMM db_id=tmhmm from=480 to=502) ; IPRSCAN: transmembrane_regions (db=TMHMM db_id=tmhmm from=515 to=537) ; IPRSCAN: seg (db=Seg db_id=seg from=77 to=88) ; IPRSCAN: seg (db=Seg db_id=seg from=314 to=324) ; IPRSCAN: seg (db=Seg db_id=seg from=400 to=408) ; IPRSCAN: seg (db=Seg db_id=seg from=417 to=426) ; IPRSCAN: seg (db=Seg db_id=seg from=480 to=493) ; GENE: 56020..58101 + ( gc_cont=0.463) ; C
COMPONENT-OF - TUKFG-80
COMPONENT-OF - GEN-EL279335
LEFT-END-POSITION - 56020
PRODUCT - GKFG-418-MONOMER
RIGHT-END-POSITION - 58101
TRANSCRIPTION-DIRECTION - -
//
UNIQUE-ID - GKFG-417
TYPES - Unclassified-Genes
COMMON-NAME - ske:Sked_08740
ACCESSION-1 - DORA20.03_00051
CENTISOME-POSITION - 10.374054    
COMMENT - [goid GO:0016491] [goid GO:0000166] [goid GO:0055114] [goid GO:0051287] [goid GO:0016616] DORA20.03_00051 ske:Sked_08740 nucleotide sugar dehydrogenase (db=KEGG) (RBH) ## RBH: UniRef90_C0VZT7 UDP-glucose/GDP-mannose dehydrogenase n=1 Tax=Actinomyces coleocanis DSM 15436 RepID=C0VZT7_9ACTO (db=UNIREF) ; RBH: UniRef90_C0VZT7 UDP-glucose/GDP-mannose dehydrogenase n=1 Tax=Actinomyces coleocanis DSM 15436 RepID=C0VZT7_9ACTO (db=UNIREF) ; BLAST: nucleotide sugar dehydrogenase (db=KEGG evalue=0.0 bit_score=669.0 identity=74.8 coverage=98.38709677419355) ; BLAST: UDP-glucose/GDP-mannose dehydrogenase n=1 Tax=Actinomyces coleocanis DSM 15436 RepID=C0VZT7_9ACTO (db=UNIREF evalue=0.0 bit_score=743.0 identity=84.0 coverage=99.30875576036865) ; IPRSCAN: NDP-sugDHase: nucleotide sugar dehydroge (db=HMMTigr db_id=TIGR03026 from=1 to=412 evalue=2.0e-89 interpro_id=IPR017476 interpro_description=Nucleotide sugar dehydrogenase GO=Molecular Function: oxidoreductase activity, acting on the CH-OH group of donors, NAD or NADP as acceptor (GO:0016616), Molecular Function: NAD binding (GO:0051287), Biological Process: oxidation-reduction process (GO:0055114)) ; IPRSCAN: no description (db=Gene3D db_id=G3DSA:3.40.50.720 from=1 to=192 evalue=4.7e-44 interpro_id=IPR016040 interpro_description=NAD(P)-binding domain GO=Molecular Function: nucleotide binding (GO:0000166)) ; IPRSCAN: UDP-N-ACETYL-D-MANNOSAMINURONIC ACID DEHYDROGENASE (db=HMMPanther db_id=PTHR11374:SF4 from=162 to=360 evalue=1.5e-42) ; IPRSCAN: UDP-GLUCOSE DEHYDROGENASE/UDP-MANNAC DEHYDROGENASE (db=HMMPanther db_id=PTHR11374 from=162 to=360 evalue=1.5e-42) ; IPRSCAN: NAD(P)-binding Rossmann-fold domains (db=superfamily db_id=SSF51735 from=1 to=201 evalue=4.2e-40) ; IPRSCAN: (db=HMMPfam db_id=PF03721 from=1 to=185 evalue=1.3e-35 interpro_id=IPR001732 interpro_description=UDP-glucose/GDP-mannose dehydrogenase, N-terminal GO=Molecular Function: oxidoreductase activity, acting on the CH-OH group of donors, NAD or NADP as acceptor (GO:0016616), Molecular Function: NAD binding (GO:0051287), Biological Process: oxidation-reduction process (GO:0055114)) ; IPRSCAN: 6-phosphogluconate dehydrogenase C-terminal domain-like (db=superfamily db_id=SSF48179 from=213 to=306 evalue=9.5e-25 interpro_id=IPR008927 interpro_description=6-phosphogluconate dehydrogenase, C-terminal-like GO=Molecular Function: oxidoreductase activity (GO:0016491), Molecular Function: oxidoreductase activity, acting on the CH-OH group of donors, NAD or NADP as acceptor (GO:0016616), Biological Process: oxidation-reduction process (GO:0055114)) ; IPRSCAN: (db=HMMPfam db_id=PF00984 from=214 to=281 evalue=1.8e-18 interpro_id=IPR014026 interpro_description=UDP-glucose/GDP-mannose dehydrogenase, dimerisation GO=Molecular Function: oxidoreductase activity, acting on the CH-OH group of donors, NAD or NADP as acceptor (GO:0016616), Molecular Function: NAD binding (GO:0051287), Biological Process: oxidation-reduction process (GO:0055114)) ; IPRSCAN: UDP-glucose/GDP-mannose dehydrogenase C-terminal domain (db=superfamily db_id=SSF52413 from=307 to=427 evalue=2.8e-14 interpro_id=IPR014027 interpro_description=UDP-glucose/GDP-mannose dehydrogenase, C-terminal GO=Molecular Function: oxidoreductase activity, acting on the CH-OH group of donors, NAD or NADP as acceptor (GO:0016616), Molecular Function: NAD binding (GO:0051287), Biological Process: oxidation-reduction process (GO:0055114)) ; IPRSCAN: no description (db=Gene3D db_id=G3DSA:1.10.8.220 from=213 to=277 evalue=1.3e-12) ; IPRSCAN: (db=HMMPfam db_id=PF03720 from=324 to=416 evalue=7.6e-10 interpro_id=IPR014027 interpro_description=UDP-glucose/GDP-mannose dehydrogenase, C-terminal GO=Molecular Function: oxidoreductase activity, acting on the CH-OH group of donors, NAD or NADP as acceptor (GO:0016616), Molecular Function: NAD binding (GO:0051287), Biological Process: oxidation-reduction process (GO:0055114)) ; IPRSCAN: no description (db=Gene3D db_id=G3DSA:3.40.50.1870 from=301 to=427 evalue=1.2e-05 interpro_id=IPR014027 interpro_description=UDP-glucose/GDP-mannose dehydrogenase, C-terminal GO=Molecular Function: oxidoreductase activity, acting on the CH-OH group of donors, NAD or NADP as acceptor (GO:0016616), Molecular Function: NAD binding (GO:0051287), Biological Process: oxidation-reduction process (GO:0055114)) ; IPRSCAN: seg (db=Seg db_id=seg from=69 to=81) ; GENE: 54700..56001 + ( gc_cont=0.553) ; B
COMPONENT-OF - TUKFG-80
COMPONENT-OF - GEN-EL279335
LEFT-END-POSITION - 54700
PRODUCT - GKFG-417-MONOMER
RIGHT-END-POSITION - 56001
TRANSCRIPTION-DIRECTION - -
//
UNIQUE-ID - GKFG-416
TYPES - Unclassified-Genes
COMMON-NAME - mcu:HMPREF0573_10944
ACCESSION-1 - DORA20.03_00050
CENTISOME-POSITION - 9.975212    
COMMENT - [goid GO:0008152] DORA20.03_00050 mcu:HMPREF0573_10944 hypothetical protein (db=KEGG) (RBH) ## RBH: UniRef90_E6LWR0 Putative uncharacterized protein n=4 Tax=Mobiluncus curtisii RepID=E6LWR0_9ACTO (db=UNIREF) ; RBH: UniRef90_E6LWR0 Putative uncharacterized protein n=4 Tax=Mobiluncus curtisii RepID=E6LWR0_9ACTO (db=UNIREF) ; BLAST: hypothetical protein (db=KEGG evalue=0.0 bit_score=382.0 identity=74.2 coverage=37.99682034976153) ; BLAST: Putative uncharacterized protein n=4 Tax=Mobiluncus curtisii RepID=E6LWR0_9ACTO (db=UNIREF evalue=0.0 bit_score=380.0 identity=73.8 coverage=37.99682034976153) ; IPRSCAN: Cysteine proteinases (db=superfamily db_id=SSF54001 from=484 to=626 evalue=1.6e-26) ; IPRSCAN: (db=HMMPfam db_id=PF00877 from=508 to=614 evalue=3.7e-14 interpro_id=IPR000064 interpro_description=NLP/P60) ; IPRSCAN: Integrin alpha N-terminal domain (db=superfamily db_id=SSF69318 from=127 to=335 evalue=5.7e-13) ; IPRSCAN: NLP/P60 FAMILY SECRETED PROTEIN (db=HMMPanther db_id=PTHR21666:SF1 from=506 to=603 evalue=3.5e-10) ; IPRSCAN: PEPTIDASE-RELATED (db=HMMPanther db_id=PTHR21666 from=506 to=603 evalue=3.5e-10) ; IPRSCAN: PGBD-like (db=superfamily db_id=SSF47090 from=403 to=471 evalue=1.7e-09 interpro_id=IPR002477 interpro_description=Peptidoglycan binding-like GO=Biological Process: metabolic process (GO:0008152)) ; IPRSCAN: (db=HMMPfam db_id=PF01471 from=435 to=471 evalue=2.1e-07 interpro_id=IPR002477 interpro_description=Peptidoglycan binding-like GO=Biological Process: metabolic process (GO:0008152)) ; IPRSCAN: no description (db=Gene3D db_id=G3DSA:1.10.101.10 from=411 to=471 evalue=8.3e-06 interpro_id=IPR002477 interpro_description=Peptidoglycan binding-like GO=Biological Process: metabolic process (GO:0008152)) ; IPRSCAN: (db=HMMPfam db_id=PF01839 from=205 to=231 evalue=3.9e-05 interpro_id=IPR013517 interpro_description=FG-GAP) ; IPRSCAN: seg (db=Seg db_id=seg from=514 to=524) ; IPRSCAN: seg (db=Seg db_id=seg from=47 to=60) ; IPRSCAN: seg (db=Seg db_id=seg from=27 to=45) ; IPRSCAN: transmembrane_regions (db=TMHMM db_id=tmhmm from=7 to=29) ; GENE: 52597..54483 - ( gc_cont=0.506) ; B
COMPONENT-OF - TUKFG-79
COMPONENT-OF - GEN-EL279335
LEFT-END-POSITION - 52597
PRODUCT - GKFG-416-MONOMER
RIGHT-END-POSITION - 54483
TRANSCRIPTION-DIRECTION - -
//
UNIQUE-ID - GKFG-415
TYPES - Unclassified-Genes
COMMON-NAME - bcv:Bcav_0702
ACCESSION-1 - DORA20.03_00005
CENTISOME-POSITION - 0.7032357
[truncated: 4,010,872 more chars]
