# Supplementary material for: Genome resolved analysis of a premature infant gut microbial community reveals a Varibaculum cambriense genome and a shift towards fermentation-based metabolism during the third week of life
Source: Microbiome. 2013 Dec 17;1:30. doi: 10.1186/2049-2618-1-30 (PMC4177395; doi:10.1186/2049-2618-1-30)
Supplement: Additional file 5 — KEGG annotations. [file 2049-2618-1-30-S5.zip › af5_V_cambriense_pathway_tools/1.0/data/overview.graph]

(CL:IN-PACKAGE :GSP)

(CREATE-SPACE (QUOTE (((ECOCYC::1CMET2-PWY NIL NIL (%SUPER-SPACE ECOCYC::PWY-SPACE-SUPER) (%SUPER-NODE ECOCYC::|Cofactor-Biosynthesis|) (:ABS-HULL-BBOX (3270 9 4164 401)) (:ABS-HULL ((3270 . 264) (3378 . 264) (3495 . 264) (3495 . 265) (3576 . 265) (3576 . 320) (3612 . 320) (3612 . 324) (3632 . 324) (3632 . 329) (3632 . 401) (4084 . 401) (4084 . 356) (4164 . 356) (4164 . 356) (4164 . 237) (4091 . 237) (4091 . 112) (4089 . 112) (4089 . 47) (3881 . 47) (3881 . 9) (3552 . 9) (3552 . 84) (3552 . 112) (3451 . 112) (3451 . 144) (3362 . 144) (3362 . 192) (3270 . 192))) (:HULL ((-447 . 59) (-339 . 59) (-222 . 59) (-222 . 60) (-141 . 60) (-141 . 115) (-105 . 115) (-105 . 119) (-85 . 119) (-85 . 124) (-85 . 196) (367 . 196) (367 . 151) (447 . 151) (447 . 151) (447 . 32) (374 . 32) (374 . -93) (372 . -93) (372 . -158) (164 . -158) (164 . -196) (-165 . -196) (-165 . -121) (-165 . -93) (-266 . -93) (-266 . -61) (-355 . -61) (-355 . -13) (-447 . -13))) (:HULL-BBOX (-447 -196 447 196)) (:INTERIOR-PTS ((-165 . -196) (-165 . -121) (164 . -196) (164 . -121) (-266 . -93) (-266 . -4) (-116 . -93) (-116 . -4) (288 . 32) (288 . 151) (447 . 32) (447 . 151) (221 . 124) (221 . 196) (367 . 124) (367 . 196) (294 . 91) (220 . -158) (220 . -86) (313 . -158) (313 . -86) (-55 . -147) (-55 . -75) (38 . -147) (38 . -75) (-10 . 25) (228 . -13) (228 . 59) (360 . -13) (360 . 59) (280 . -49) (-78 . -74) (-78 . 15) (60 . -74) (60 . 15) (-447 . -13) (-447 . 59) (-339 . -13) (-339 . 59) (-268 . 23) (-355 . -61) (-355 . 38) (-206 . -61) (-206 . 38) (65 . 55) (65 . 174) (224 . 55) (224 . 174) (63 . -12) (63 . 60) (191 . -12) (191 . 60) (59 . -43) (-85 . 124) (-85 . 196) (65 . 124) (65 . 196) (-105 . 119) (142 . 160) (58 . 92) (-141 . 36) (-141 . 115) (-2 . 36) (-2 . 115) (216 . -93) (216 . -4) (374 . -93) (374 . -4) (300 . -158) (300 . -86) (372 . -158) (372 . -86) (315 . -49) (-222 . -12) (-222 . 60) (-66 . -12) (-66 . 60) (-104 . -71))) (%LAST-POSITION (3763 337)) (%NODE-LOCATION (3763 337)) (%NODE-SHAPE ((%NODE-ICON-EXPANDABLE? NIL) (%NODE-ICON-WIDTH 864) (%NODE-ICON-HEIGHT 362))) (%SUB-SPACE ECOCYC::DORA-OV) (%SUB-NODES (ECOCYC::LABEL-1CMET2-PWY ECOCYC::G289210--1CMET2-PWY ECOCYC::G289214--1CMET2-PWY ECOCYC::5-10-METHENYL-THF289228--1CMET2-PWY ECOCYC::THF289230--1CMET2-PWY ECOCYC::THF289222--1CMET2-PWY ECOCYC::10-FORMYL-THF289226--1CMET2-PWY ECOCYC::G289208--1CMET2-PWY ECOCYC::7-8-DIHYDROPTEROATE289216--1CMET2-PWY ECOCYC::G289202--1CMET2-PWY ECOCYC::G289206--1CMET2-PWY ECOCYC::5-METHYL-THF289220--1CMET2-PWY ECOCYC::METHYLENE-THF289218--1CMET2-PWY ECOCYC::G289204--1CMET2-PWY ECOCYC::G289212--1CMET2-PWY ECOCYC::FORMATE289231--1CMET2-PWY ECOCYC::DIHYDROFOLATE289224--1CMET2-PWY))) (ECOCYC::ACETATEUTIL-PWY NIL NIL (%SUPER-SPACE ECOCYC::PWY-SPACE-SUPER) (%SUPER-NODE ECOCYC::CARBOXYLATES-DEG) (:ABS-HULL-BBOX (1158 299 1487 642)) (:ABS-HULL ((1158 . 394) (1184 . 394) (1184 . 504) (1214 . 504) (1214 . 537) (1273 . 537) (1273 . 543) (1273 . 642) (1412 . 642) (1412 . 534) (1461 . 534) (1461 . 534) (1461 . 394) (1487 . 394) (1487 . 394) (1487 . 299) (1158 . 299))) (:HULL ((-165 . -77) (-139 . -77) (-139 . 33) (-109 . 33) (-109 . 66) (-50 . 66) (-50 . 72) (-50 . 171) (89 . 171) (89 . 63) (138 . 63) (138 . 63) (138 . -77) (164 . -77) (164 . -77) (164 . -172) (-165 . -172))) (:HULL-BBOX (-165 -172 164 171)) (:INTERIOR-PTS ((-165 . -172) (-165 . -77) (164 . -172) (164 . -77) (-139 . -86) (-139 . 33) (-52 . -86) (-52 . 33) (-109 . -12) (-109 . 66) (-15 . -12) (-15 . 66) (-51 . -51) (-17 . -124) (-17 . -52) (55 . -124) (55 . -52) (89 . -52) (2 . -94) (2 . 25) (111 . -94) (111 . 25) (64 . -9) (64 . 63) (138 . -9) (138 . 63) (21 . 84) (-50 . 72) (-50 . 171) (89 . 72) (89 . 171))) (%LAST-POSITION (10294 4739)) (%NODE-LOCATION (10294 4739)) (%NODE-SHAPE ((%NODE-ICON-EXPANDABLE? NIL) (%NODE-ICON-WIDTH 299) (%NODE-ICON-HEIGHT 313))) (%SUB-SPACE ECOCYC::DORA-OV) (%SUB-NODES (ECOCYC::LABEL-ACETATEUTIL-PWY ECOCYC::G295978--ACETATEUTIL-PWY ECOCYC::ACETYL-P295984--ACETATEUTIL-PWY ECOCYC::ACET295986--ACETATEUTIL-PWY ECOCYC::G295980--ACETATEUTIL-PWY ECOCYC::ACETYL-COA295982--ACETATEUTIL-PWY ECOCYC::G295976--ACETATEUTIL-PWY))) (ECOCYC::ACETOACETATE-DEG-PWY NIL NIL (%SUPER-SPACE ECOCYC::PWY-SPACE-SUPER) (%SUPER-NODE ECOCYC::|Fatty-Acid-and-Lipid-Degradation|) (:ABS-HULL-BBOX (435 12 658 442)) (:ABS-HULL ((435 . 127) (478 . 127) (478 . 142) (479 . 142) (479 . 230) (479 . 302) (481 . 302) (481 . 370) (481 . 442) (555 . 442) (555 . 396) (616 . 396) (616 . 396) (616 . 127) (658 . 127) (658 . 127) (658 . 12) (435 . 12))) (:HULL ((-112 . -100) (-69 . -100) (-69 . -85) (-68 . -85) (-68 . 3) (-68 . 75) (-66 . 75) (-66 . 143) (-66 . 215) (8 . 215) (8 . 169) (69 . 169) (69 . 169) (69 . -100) (111 . -100) (111 . -100) (111 . -215) (-112 . -215))) (:HULL-BBOX (-112 -215 111 215)) (:INTERIOR-PTS ((-112 . -215) (-112 . -100) (111 . -215) (111 . -100) (-40 . 50) (-40 . 169) (69 . 50) (69 . 169) (-68 . 3) (-68 . 75) (9 . 3) (9 . 75) (-30 . 109) (-37 . -110) (-37 . 29) (53 . -110) (53 . 29) (-66 . 143) (-66 . 215) (8 . 143) (8 . 215) (-69 . -157) (-69 . -85) (10 . -157) (10 . -85) (-30 . -41))) (%LAST-POSITION (10436 1171)) (%NODE-LOCATION (10436 1171)) (%NODE-SHAPE ((%NODE-ICON-EXPANDABLE? NIL) (%NODE-ICON-WIDTH 193) (%NODE-ICON-HEIGHT 400))) (%SUB-SPACE ECOCYC::DORA-OV) (%SUB-NODES (ECOCYC::LABEL-ACETOACETATE-DEG-PWY ECOCYC::G297444--ACETOACETATE-DEG-PWY ECOCYC::ACETOACETYL-COA297448--ACETOACETATE-DEG-PWY ECOCYC::G297442--ACETOACETATE-DEG-PWY ECOCYC::ACETYL-COA297450--ACETOACETATE-DEG-PWY ECOCYC::3-KETOBUTYRATE297446--ACETOACETATE-DEG-PWY))) (ECOCYC::ALANINE-VALINESYN-PWY NIL NIL (%SUPER-SPACE ECOCYC::PWY-SPACE-SUPER) (%SUPER-NODE ECOCYC::|Amino-Acid-Biosynthesis|) (:ABS-HULL-BBOX (3311 1256 3519 1709)) (:ABS-HULL ((3311 . 1351) (3322 . 1351) (3322 . 1376) (3330 . 1376) (3330 . 1438) (3330 . 1518) (3330 . 1520) (3330 . 1600) (3330 . 1627) (3330 . 1709) (3412 . 1709) (3412 . 1654) (3488 . 1654) (3488 . 1654) (3488 . 1465) (3508 . 1465) (3508 . 1465) (3508 . 1351) (3519 . 1351) (3519 . 1351) (3519 . 1256) (3311 . 1256))) (:HULL ((-104 . -132) (-93 . -132) (-93 . -107) (-85 . -107) (-85 . -45) (-85 . 35) (-85 . 37) (-85 . 117) (-85 . 144) (-85 . 226) (-3 . 226) (-3 . 171) (73 . 171) (73 . 171) (73 . -18) (93 . -18) (93 . -18) (93 . -132) (104 . -132) (104 . -132) (104 . -227) (-104 . -227))) (:HULL-BBOX (-104 -227 104 226)) (:INTERIOR-PTS ((-104 . -227) (-104 . -132) (104 . -227) (104 . -132) (-85 . -45) (-85 . 37) (-3 . -45) (-3 . 37) (-44 . 36) (-85 . 144) (-85 . 226) (-3 . 144) (-3 . 226) (-50 . 92) (-50 . 171) (73 . 92) (73 . 171) (-85 . 35) (-85 . 117) (-3 . 35) (-3 . 117) (-44 . 130) (-50 . -127) (-50 . -18) (93 . -127) (93 . -18) (-93 . -179) (-93 . -107) (3 . -179) (3 . -107) (-44 . -74))) (%LAST-POSITION (3468 3252)) (%NODE-LOCATION (3468 3252)) (%NODE-SHAPE ((%NODE-ICON-EXPANDABLE? NIL) (%NODE-ICON-WIDTH 178) (%NODE-ICON-HEIGHT 423))) (%SUB-SPACE ECOCYC::DORA-OV) (%SUB-NODES (ECOCYC::LABEL-ALANINE-VALINESYN-PWY ECOCYC::VAL280576--ALANINE-VALINESYN-PWY ECOCYC::D-ALANINE280582--ALANINE-VALINESYN-PWY ECOCYC::G280572--ALANINE-VALINESYN-PWY ECOCYC::L-ALPHA-ALANINE280578--ALANINE-VALINESYN-PWY ECOCYC::G280574--ALANINE-VALINESYN-PWY ECOCYC::2-KETO-ISOVALERATE280580--ALANINE-VALINESYN-PWY))) (ECOCYC::AMMASSIM-PWY NIL NIL (%SUPER-SPACE ECOCYC::PWY-SPACE-SUPER) (%SUPER-NODE ECOCYC::|Amino-Acid-Biosynthesis|) (:ABS-HULL-BBOX (2371 46 2562 495)) (:ABS-HULL ((2371 . 181) (2400 . 181) (2400 . 294) (2400 . 376) (2400 . 413) (2400 . 495) (2482 . 495) (2482 . 440) (2562 . 440) (2562 . 440) (2562 . 351) (2559 . 351) (2559 . 46) (2374 . 46) (2374 . 109) (2371 . 109))) (:HULL ((-96 . -90) (-67 . -90) (-67 . 23) (-67 . 105) (-67 . 142) (-67 . 224) (15 . 224) (15 . 169) (95 . 169) (95 . 169) (95 . 80) (92 . 80) (92 . -225) (-93 . -225) (-93 . -162) (-96 . -162))) (:HULL-BBOX (-96 -225 95 224)) (:INTERIOR-PTS ((-93 . -225) (-93 . -110) (92 . -225) (92 . -110) (-67 . 23) (-67 . 105) (15 . 23) (15 . 105) (-26 . 124) (-96 . -162) (-96 . -90) (-24 . -162) (-24 . -90) (-43 . -31) (-39 . -167) (-39 . -85) (43 . -167) (43 . -85) (-12 . -31) (-34 . -40) (-34 . 49) (81 . -40) (81 . 49) (-34 . -110) (-34 . -11) (81 . -110) (81 . -11) (-67 . 142) (-67 . 224) (15 . 142) (15 . 224) (-36 . 80) (-36 . 169) (95 . 80) (95 . 169))) (%LAST-POSITION (2520 2040)) (%NODE-LOCATION (2520 2040)) (%NODE-SHAPE ((%NODE-ICON-EXPANDABLE? NIL) (%NODE-ICON-WIDTH 161) (%NODE-ICON-HEIGHT 419))) (%SUB-SPACE ECOCYC::DORA-OV) (%SUB-NODES (ECOCYC::LABEL-AMMASSIM-PWY ECOCYC::GLN282982--AMMASSIM-PWY ECOCYC::AMMONIA282984--AMMASSIM-PWY ECOCYC::GLT282985--AMMASSIM-PWY ECOCYC::G282980--AMMASSIM-PWY ECOCYC::G282979--AMMASSIM-PWY ECOCYC::GLT282987--AMMASSIM-PWY ECOCYC::G282977--AMMASSIM-PWY))) (ECOCYC::ANAGLYCOLYSIS-PWY NIL NIL (%SUPER-SPACE ECOCYC::PWY-SPACE-SUPER) (%SUPER-NODE ECOCYC::GLYCOLYSIS-VARIANTS) (:ABS-HULL-BBOX (0 0 348 1275)) (:ABS-HULL ((0 . 75) (31 . 75) (31 . 593) (31 . 671) (114 . 671) (114 . 862) (114 . 934) (114 . 973) (114 . 1045) (116 . 1045) (116 . 1083) (116 . 1155) (138 . 1155) (138 . 1203) (138 . 1275) (210 . 1275) (210 . 1229) (269 . 1229) (269 . 1229) (269 . 1109) (274 . 1109) (274 . 988) (317 . 988) (317 . 988) (317 . 75) (348 . 75) (348 . 75) (348 . 0) (0 . 0))) (:HULL ((-174 . -563) (-143 . -563) (-143 . -45) (-143 . 33) (-60 . 33) (-60 . 224) (-60 . 296) (-60 . 335) (-60 . 407) (-58 . 407) (-58 . 445) (-58 . 517) (-36 . 517) (-36 . 565) (-36 . 637) (36 . 637) (36 . 591) (95 . 591) (95 . 591) (95 . 471) (100 . 471) (100 . 350) (143 . 350) (143 . 350) (143 . -563) (174 . -563) (174 . -563) (174 . -638) (-174 . -638))) (:HULL-BBOX (-174 -638 174 637)) (:INTERIOR-PTS ((-174 . -638) (-174 . -563) (174 . -638) (174 . -563) (-10 . 382) (-10 . 471) (100 . 382) (100 . 471) (-128 . -366) (-128 . -295) (-5 . -366) (-5 . -295) (-66 . -271) (-112 . -495) (-112 . -424) (-20 . -495) (-20 . -424) (-66 . -395) (-111 . -600) (-111 . -533) (-22 . -600) (-22 . -533) (-66 . -513) (-8 . 1) (-8 . 130) (109 . 1) (109 . 130) (-73 . -196) (-73 . -87) (40 . -196) (40 . -87) (-108 . -247) (-108 . -176) (-24 . -247) (-24 . -176) (-79 . -109) (-33 . -111) (-50 . -46) (-50 . 25) (50 . -46) (50 . 25) (0 . 65) (-143 . -45) (-143 . 33) (-43 . -45) (-43 . 33) (-47 . -8) (-10 . 151) (-10 . 250) (121 . 151) (121 . 250) (-123 . -93) (-123 . 6) (9 . -93) (9 . 6) (-75 . -557) (-75 . -468) (77 . -557) (77 . -468) (-60 . 224) (-60 . 296) (60 . 224) (60 . 296) (0 . 315) (-7 . 321) (-7 . 360) (73 . 321) (73 . 360) (-74 . -449) (-74 . -340) (37 . -449) (37 . -340) (-60 . 335) (-60 . 407) (60 . 335) (60 . 407) (-1 . 426) (-73 . -320) (-73 . -221) (64 . -320) (64 . -221) (-48 . 104) (-48 . 176) (48 . 104) (48 . 176) (0 . 200) (-8 . 492) (-8 . 591) (95 . 492) (95 . 591) (-9 . 271) (-9 . 350) (143 . 271) (143 . 350) (-58 . 445) (-58 . 517) (57 . 445) (57 . 517) (-1 . 541) (-36 . 565) (-36 . 637) (36 . 565) (36 . 637))) (%LAST-POSITION (8425 3604)) (%NODE-LOCATION (8425 3604)) (%NODE-SHAPE ((%NODE-ICON-EXPANDABLE? NIL) (%NODE-ICON-WIDTH 318) (%NODE-ICON-HEIGHT 1245))) (%SUB-SPACE ECOCYC::DORA-OV) (%SUB-NODES (ECOCYC::LABEL-ANAGLYCOLYSIS-PWY ECOCYC::G300647--ANAGLYCOLYSIS-PWY ECOCYC::FRUCTOSE-6P300680--ANAGLYCOLYSIS-PWY ECOCYC::GLC-6-P300682--ANAGLYCOLYSIS-PWY ECOCYC::GLC300684--ANAGLYCOLYSIS-PWY ECOCYC::G300654--ANAGLYCOLYSIS-PWY ECOCYC::G300658--ANAGLYCOLYSIS-PWY ECOCYC::FRUCTOSE-16-DIPHOSPHATE300678--ANAGLYCOLYSIS-PWY ECOCYC::GAP300674--ANAGLYCOLYSIS-PWY ECOCYC::DIHYDROXY-ACETONE-PHOSPHATE300676--ANAGLYCOLYSIS-PWY ECOCYC::G300652--ANAGLYCOLYSIS-PWY ECOCYC::G300656--ANAGLYCOLYSIS-PWY ECOCYC::G300664--ANAGLYCOLYSIS-PWY ECOCYC::G3P300670--ANAGLYCOLYSIS-PWY ECOCYC::G300650--ANAGLYCOLYSIS-PWY ECOCYC::G300662--ANAGLYCOLYSIS-PWY ECOCYC::2-PG300668--ANAGLYCOLYSIS-PWY ECOCYC::G300660--ANAGLYCOLYSIS-PWY ECOCYC::DPG300672--ANAGLYCOLYSIS-PWY ECOCYC::G300645--ANAGLYCOLYSIS-PWY ECOCYC::G300649--ANAGLYCOLYSIS-PWY ECOCYC::PHOSPHO-ENOL-PYRUVATE300666--ANAGLYCOLYSIS-PWY ECOCYC::PYRUVATE300686--ANAGLYCOLYSIS-PWY))) (ECOCYC::ANARESP1-PWY NIL NIL (%SUPER-SPACE ECOCYC::PWY-SPACE-SUPER) (%SUPER-NODE ECOCYC::|Respiration|) (:ABS-HULL-BBOX (0 0 439 836)) (:ABS-HULL ((0 . 726) (7 . 726) (7 . 764) (7 . 836) (95 . 836) (95 . 790) (166 . 790) (166 . 790) (166 . 680) (184 . 680) (184 . 639) (283 . 639) (355 . 639) (355 . 593) (436 . 593) (436 . 593) (436 . 453) (439 . 453) (439 . 453) (439 . 374) (432 . 374) (432 . 264) (370 . 264) (370 . 0) (67 . 0) (67 . 75) (67 . 324) (13 . 324) (13 . 396) (13 . 544) (9 . 544) (9 . 616) (9 . 654) (0 . 654))) (:HULL ((-220 . 308) (-213 . 308) (-213 . 346) (-213 . 418) (-125 . 418) (-125 . 372) (-54 . 372) (-54 . 372) (-54 . 262) (-36 . 262) (-36 . 221) (63 . 221) (135 . 221) (135 . 175) (216 . 175) (216 . 175) (216 . 35) (219 . 35) (219 . 35) (219 . -44) (212 . -44) (212 . -154) (150 . -154) (150 . -418) (-153 . -418) (-153 . -343) (-153 . -94) (-207 . -94) (-207 . -22) (-207 . 126) (-211 . 126) (-211 . 198) (-211 . 236) (-220 . 236))) (:HULL-BBOX (-220 -418 219 418)) (:INTERIOR-PTS ((-153 . -418) (-153 . -343) (150 . -418) (150 . -343) (-116 . -173) (-116 . -101) (-44 . -173) (-44 . -101) (-125 . -97) (-35 . -97) (-211 . 126) (-211 . 198) (-131 . 126) (-131 . 198) (-171 . 217) (63 . 9) (63 . 81) (135 . 9) (135 . 81) (99 . 115) (92 . 56) (92 . 175) (216 . 56) (216 . 175) (89 . -44) (89 . 35) (219 . -44) (219 . 35) (-25 . -94) (-25 . -22) (47 . -94) (47 . -22) (-4 . -23) (25 . -23) (2 . -23) (2 . 49) (74 . -23) (74 . 49) (0 . -333) (0 . -254) (117 . -333) (117 . -254) (-177 . -47) (-177 . 42) (-44 . -47) (-44 . 42) (-206 . 16) (-206 . 88) (-134 . 16) (-134 . 88) (-171 . 107) (63 . 149) (63 . 221) (135 . 149) (135 . 221) (-50 . -280) (-50 . -208) (65 . -280) (65 . -208) (53 . -205) (-37 . -191) (-89 . -229) (-89 . -150) (36 . -229) (36 . -150) (-207 . -94) (-207 . -22) (-133 . -94) (-133 . -22) (-170 . -3) (88 . -154) (88 . -65) (212 . -154) (212 . -65) (-220 . 236) (-220 . 308) (-121 . 236) (-121 . 308) (-170 . 327) (-52 . -380) (-52 . -308) (68 . -380) (68 . -308) (7 . -294) (-178 . 283) (-178 . 372) (-54 . 283) (-54 . 372) (-181 . 63) (-181 . 152) (-36 . 63) (-36 . 152) (-55 . -23) (-55 . 49) (17 . -23) (17 . 49) (59 . -201) (59 . -129) (139 . -201) (139 . -129) (99 . -110) (63 . -91) (63 . -19) (135 . -91) (135 . -19) (99 . -5) (-213 . 346) (-213 . 418) (-125 . 346) (-125 . 418) (-181 . 173) (-181 . 262) (-36 . 173) (-36 . 262))) (%LAST-POSITION (7677 4103)) (%NODE-LOCATION (7677 4103)) (%NODE-SHAPE ((%NODE-ICON-EXPANDABLE? NIL) (%NODE-ICON-WIDTH 409) (%NODE-ICON-HEIGHT 806))) (%SUB-SPACE ECOCYC::DORA-OV) (%SUB-NODES (ECOCYC::LABEL-ANARESP1-PWY ECOCYC::PYRUVATE301475--ANARESP1-PWY ECOCYC::CIS-ACONITATE301481--ANARESP1-PWY ECOCYC::FUM301469--ANARESP1-PWY ECOCYC::G301451--ANARESP1-PWY ECOCYC::G301455--ANARESP1-PWY ECOCYC::FORMATE301471--ANARESP1-PWY ECOCYC::HYDROGEN-MOLECULE301492--ANARESP1-PWY ECOCYC::G301453--ANARESP1-PWY ECOCYC::G301461--ANARESP1-PWY ECOCYC::CIT301483--ANARESP1-PWY ECOCYC::SUC301489--ANARESP1-PWY ECOCYC::PHOSPHO-ENOL-PYRUVATE301479--ANARESP1-PWY ECOCYC::G301463--ANARESP1-PWY ECOCYC::ACETYL-COA301485--ANARESP1-PWY ECOCYC::G301449--ANARESP1-PWY ECOCYC::THREO-DS-ISO-CITRATE301465--ANARESP1-PWY ECOCYC::2-PG301473--ANARESP1-PWY ECOCYC::G301447--ANARESP1-PWY ECOCYC::G301459--ANARESP1-PWY ECOCYC::CARBON-DIOXIDE301491--ANARESP1-PWY ECOCYC::OXALACETIC_ACID301467--ANARESP1-PWY ECOCYC::MAL301477--ANARESP1-PWY ECOCYC::2-KETOGLUTARATE301487--ANARESP1-PWY ECOCYC::G301457--ANARESP1-PWY))) (ECOCYC::ARABCAT-PWY NIL NIL (%SUPER-SPACE ECOCYC::PWY-SPACE-SUPER) (%SUPER-NODE ECOCYC::|Carbohydrates-Degradation|) (:ABS-HULL-BBOX (794 188 990 638)) (:ABS-HULL ((794 . 283) (821 . 283) (821 . 409) (821 . 480) (821 . 567) (821 . 638) (902 . 638) (902 . 594) (955 . 594) (955 . 594) (955 . 436) (962 . 436) (962 . 283) (990 . 283) (990 . 283) (990 . 188) (794 . 188))) (:HULL ((-98 . -130) (-71 . -130) (-71 . -4) (-71 . 67) (-71 . 154) (-71 . 225) (10 . 225) (10 . 181) (63 . 181) (63 . 181) (63 . 23) (70 . 23) (70 . -130) (98 . -130) (98 . -130) (98 . -225) (-98 . -225))) (:HULL-BBOX (-98 -225 98 225)) (:INTERIOR-PTS ((-98 . -225) (-98 . -130) (98 . -225) (98 . -130) (-71 . -4) (-71 . 67) (10 . -4) (10 . 67) (-30 . 111) (-65 . -110) (-65 . -43) (5 . -110) (5 . -43) (-30 . -22) (-39 . -66) (-39 . 23) (70 . -66) (70 . 23) (-69 . -177) (-69 . -110) (8 . -177) (8 . -110) (-30 . -110) (-71 . 154) (-71 . 225) (10 . 154) (10 . 225) (-39 . 42) (-39 . 181) (63 . 42) (63 . 181))) (%LAST-POSITION (9856 533)) (%NODE-LOCATION (9856 533)) (%NODE-SHAPE ((%NODE-ICON-EXPANDABLE? NIL) (%NODE-ICON-WIDTH 166) (%NODE-ICON-HEIGHT 420))) (%SUB-SPACE ECOCYC::DORA-OV) (%SUB-NODES (ECOCYC::LABEL-ARABCAT-PWY ECOCYC::L-RIBULOSE-5-P297254--ARABCAT-PWY ECOCYC::L-RIBULOSE297252--ARABCAT-PWY ECOCYC::G297248--ARABCAT-PWY ECOCYC::L-ARABINOSE297256--ARABCAT-PWY ECOCYC::XYLULOSE-5-PHOSPHATE297258--ARABCAT-PWY ECOCYC::G297250--ARABCAT-PWY))) (ECOCYC::ARGDEG-V-PWY NIL NIL (%SUPER-SPACE ECOCYC::PWY-SPACE-SUPER) (%SUPER-NODE ECOCYC::|Amino-Acid-Degradation|) (:ABS-HULL-BBOX (616 8 849 460)) (:ABS-HULL ((616 . 163) (638 . 163) (638 . 167) (638 . 239) (642 . 239) (642 . 312) (642 . 384) (651 . 384) (651 . 388) (651 . 460) (744 . 460) (744 . 384) (750 . 384) (750 . 338) (829 . 338) (829 . 338) (829 . 163) (849 . 163) (849 . 163) (849 . 8) (616 . 8))) (:HULL ((-117 . -71) (-95 . -71) (-95 . -67) (-95 . 5) (-91 . 5) (-91 . 78) (-91 . 150) (-82 . 150) (-82 . 154) (-82 . 226) (11 . 226) (11 . 150) (17 . 150) (17 . 104) (96 . 104) (96 . 104) (96 . -71) (116 . -71) (116 . -71) (116 . -226) (-117 . -226))) (:HULL-BBOX (-117 -226 116 226)) (:INTERIOR-PTS ((-117 . -226) (-117 . -71) (116 . -226) (116 . -71) (-91 . 78) (-91 . 150) (17 . 78) (17 . 150) (-36 . 152) (-42 . -15) (-42 . 104) (96 . -15) (96 . 104) (-77 . -148) (-77 . -66) (5 . -148) (5 . -66) (-36 . -69) (-95 . -67) (-95 . 5) (23 . -67) (23 . 5) (-36 . 41) (-82 . 154) (-82 . 226) (11 . 154) (11 . 226))) (%LAST-POSITION (9703 3755)) (%NODE-LOCATION (9703 3755)) (%NODE-SHAPE ((%NODE-ICON-EXPANDABLE? NIL) (%NODE-ICON-WIDTH 203) (%NODE-ICON-HEIGHT 422))) (%SUB-SPACE ECOCYC::DORA-OV) (%SUB-NODES (ECOCYC::LABEL-ARGDEG-V-PWY ECOCYC::CPD-592295250--ARGDEG-V-PWY ECOCYC::G295246--ARGDEG-V-PWY ECOCYC::ARG295248--ARGDEG-V-PWY ECOCYC::4-GUANIDO-BUTYRAMIDE295252--ARGDEG-V-PWY ECOCYC::4-AMINO-BUTYRATE295254--ARGDEG-V-PWY))) (ECOCYC::ARGDEGRAD-PWY NIL NIL (%SUPER-SPACE ECOCYC::PWY-SPACE-SUPER) (%SUPER-NODE ECOCYC::|Amino-Acid-Degradation|) (:ABS-HULL-BBOX (417 160 613 644)) (:ABS-HULL ((417 . 573) (420 . 573) (420 . 644) (492 . 644) (492 . 577) (563 . 577) (563 . 577) (563 . 518) (613 . 518) (613 . 518) (613 . 419) (607 . 419) (607 . 160) (423 . 160) (423 . 315) (423 . 495) (417 . 495))) (:HULL ((-98 . 171) (-95 . 171) (-95 . 242) (-23 . 242) (-23 . 175) (48 . 175) (48 . 175) (48 . 116) (98 . 116) (98 . 116) (98 . 17) (92 . 17) (92 . -242) (-92 . -242) (-92 . -87) (-92 . 93) (-98 . 93))) (:HULL-BBOX (-98 -242 98 242)) (:INTERIOR-PTS ((-92 . -242) (-92 . -87) (92 . -242) (92 . -87) (-34 . 93) (-34 . 175) (48 . 93) (48 . 175) (-77 . -34) (-77 . 38) (-5 . -34) (-5 . 38) (-50 . 67) (-17 . 68) (-80 . -164) (-80 . -82) (2 . -164) (2 . -82) (-40 . -61) (-95 . 170) (-95 . 242) (-23 . 170) (-23 . 242) (-47 . 17) (-47 . 116) (98 . 17) (98 . 116) (-48 . -107) (-48 . -8) (54 . -107) (54 . -8) (-98 . 93) (-98 . 171) (-20 . 93) (-20 . 171) (-59 . 169))) (%LAST-POSITION (9485 3923)) (%NODE-LOCATION (9485 3923)) (%NODE-SHAPE ((%NODE-ICON-EXPANDABLE? NIL) (%NODE-ICON-WIDTH 166) (%NODE-ICON-HEIGHT 454))) (%SUB-SPACE ECOCYC::DORA-OV) (%SUB-NODES (ECOCYC::LABEL-ARGDEGRAD-PWY ECOCYC::L-ORNITHINE295344--ARGDEGRAD-PWY ECOCYC::L-CITRULLINE295340--ARGDEGRAD-PWY ECOCYC::ARG295336--ARGDEGRAD-PWY ECOCYC::CARBON-DIOXIDE295342--ARGDEGRAD-PWY ECOCYC::G295334--ARGDEGRAD-PWY ECOCYC::G295332--ARGDEGRAD-PWY ECOCYC::CARBAMOYL-P295338--ARGDEGRAD-PWY))) (ECOCYC::ARGSYN-PWY NIL NIL (%SUPER-SPACE ECOCYC::PWY-SPACE-SUPER) (%SUPER-NODE ECOCYC::|Amino-Acid-Biosynthesis|) (:ABS-HULL-BBOX (1766 10 2160 1143)) (:ABS-HULL ((1766 . 786) (1857 . 786) (1857 . 951) (1857 . 1023) (1870 . 1023) (1870 . 1061) (1870 . 1143) (1952 . 1143) (1952 . 1087) (2030 . 1087) (2030 . 1087) (2030 . 977) (2033 . 977) (2033 . 863) (2048 . 863) (2048 . 786) (2065 . 786) (2065 . 730) (2144 . 730) (2144 . 730) (2144 . 600) (2160 . 600) (2160 . 600) (2160 . 501) (2159 . 501) (2159 . 105) (2113 . 105) (2113 . 10) (1813 . 10) (1813 . 85) (1813 . 577) (1786 . 577) (1786 . 649) (1786 . 708) (1766 . 708))) (:HULL ((-197 . 209) (-106 . 209) (-106 . 374) (-106 . 446) (-93 . 446) (-93 . 484) (-93 . 566) (-11 . 566) (-11 . 510) (67 . 510) (67 . 510) (67 . 400) (70 . 400) (70 . 286) (85 . 286) (85 . 209) (102 . 209) (102 . 153) (181 . 153) (181 . 153) (181 . 23) (197 . 23) (197 . 23) (197 . -76) (196 . -76) (196 . -472) (150 . -472) (150 . -567) (-150 . -567) (-150 . -492) (-150 . 0) (-177 . 0) (-177 . 72) (-177 . 131) (-197 . 131))) (:HULL-BBOX (-197 -567 197 566)) (:INTERIOR-PTS ((-150 . -567) (-150 . -492) (150 . -567) (150 . -492) (-146 . 47) (-146 . 146) (11 . 47) (11 . 146) (20 . 127) (20 . 209) (102 . 127) (102 . 209) (4 . 234) (-106 . 374) (-106 . 446) (3 . 374) (3 . 446) (-52 . 468) (-177 . 0) (-177 . 72) (-100 . 0) (-100 . 72) (-140 . 103) (-8 . -269) (-8 . -191) (128 . -269) (128 . -191) (60 . -158) (52 . -332) (52 . -243) (170 . -332) (170 . -243) (6 . -379) (6 . -307) (115 . -379) (115 . -307) (60 . -286) (-93 . 484) (-93 . 566) (-11 . 484) (-11 . 566) (52 . -216) (52 . -97) (183 . -216) (183 . -97) (57 . -472) (57 . -353) (196 . -472) (196 . -353) (-197 . 131) (-197 . 209) (-84 . 131) (-84 . 209) (-98 . 235) (-61 . 421) (-61 . 510) (67 . 421) (67 . 510) (54 . -76) (54 . 23) (197 . -76) (197 . 23) (6 . -123) (6 . -51) (115 . -123) (115 . -51) (60 . -27) (-60 . 187) (-60 . 286) (85 . 187) (85 . 286) (-59 . 311) (-59 . 400) (70 . 311) (70 . 400) (50 . 44) (50 . 153) (181 . 44) (181 . 153) (-90 . 264) (-90 . 336) (-18 . 264) (-18 . 336) (-53 . 355) (19 . -529) (19 . -447) (101 . -529) (101 . -447) (60 . -416) (5 . -3) (5 . 69) (113 . -3) (113 . 69) (60 . 100) (-147 . 117) (-147 . 156) (-67 . 117) (-67 . 156))) (%LAST-POSITION (2016 2346)) (%NODE-LOCATION (2016 2346)) (%NODE-SHAPE ((%NODE-ICON-EXPANDABLE? NIL) (%NODE-ICON-WIDTH 364) (%NODE-ICON-HEIGHT 1103))) (%SUB-SPACE ECOCYC::DORA-OV) (%SUB-NODES (ECOCYC::LABEL-ARGSYN-PWY ECOCYC::G281040--ARGSYN-PWY ECOCYC::L-ORNITHINE281062--ARGSYN-PWY ECOCYC::L-ARGININO-SUCCINATE281065--ARGSYN-PWY ECOCYC::HCO3281059--ARGSYN-PWY ECOCYC::N-ACETYL-GLUTAMYL-P281053--ARGSYN-PWY ECOCYC::G281036--ARGSYN-PWY ECOCYC::ACETYL-GLU281055--ARGSYN-PWY ECOCYC::ARG281069--ARGSYN-PWY ECOCYC::G281034--ARGSYN-PWY ECOCYC::G281038--ARGSYN-PWY ECOCYC::CARBAMOYL-P281061--ARGSYN-PWY ECOCYC::G281045--ARGSYN-PWY ECOCYC::G281032--ARGSYN-PWY ECOCYC::CPD-469281051--ARGSYN-PWY ECOCYC::G281043--ARGSYN-PWY ECOCYC::G281047--ARGSYN-PWY ECOCYC::G281030--ARGSYN-PWY ECOCYC::L-CITRULLINE281067--ARGSYN-PWY ECOCYC::GLT281057--ARGSYN-PWY ECOCYC::N-ALPHA-ACETYLORNITHINE281049--ARGSYN-PWY ECOCYC::G281041--ARGSYN-PWY))) (ECOCYC::ARGSYNBSUB-PWY NIL NIL (%SUPER-SPACE ECOCYC::PWY-SPACE-SUPER) (%SUPER-NODE ECOCYC::|Amino-Acid-Biosynthesis|) (:ABS-HULL-BBOX (2885 946 3501 1735)) (:ABS-HULL ((2885 . 1198) (2931 . 1198) (2931 . 1265) (2931 . 1343) (2994 . 1343) (2994 . 1553) (2994 . 1625) (3007 . 1625) (3007 . 1653) (3007 . 1735) (3089 . 1735) (3089 . 1679) (3201 . 1679) (3201 . 1679) (3201 . 1330) (3309 . 1330) (3309 . 1254) (3351 . 1254) (3351 . 1242) (3396 . 1242) (3396 . 1194) (3475 . 1194) (3475 . 1194) (3475 . 1109) (3501 . 1109) (3501 . 1109) (3501 . 1010) (3425 . 1010) (3425 . 946) (2960 . 946) (2960 . 1021) (2960 . 1073) (2938 . 1073) (2938 . 1116) (2885 . 1116))) (:HULL ((-308 . -143) (-262 . -143) (-262 . -76) (-262 . 2) (-199 . 2) (-199 . 212) (-199 . 284) (-186 . 284) (-186 . 312) (-186 . 394) (-104 . 394) (-104 . 338) (8 . 338) (8 . 338) (8 . -11) (116 . -11) (116 . -87) (158 . -87) (158 . -99) (203 . -99) (203 . -147) (282 . -147) (282 . -147) (282 . -232) (308 . -232) (308 . -232) (308 . -331) (232 . -331) (232 . -395) (-233 . -395) (-233 . -320) (-233 . -268) (-255 . -268) (-255 . -225) (-308 . -225))) (:HULL-BBOX (-308 -395 308 394)) (:INTERIOR-PTS ((-233 . -395) (-233 . -320) (232 . -395) (232 . -320) (154 . -331) (154 . -232) (308 . -331) (308 . -232) (-154 . 159) (-154 . 238) (-7 . 159) (-7 . 238) (-246 . -217) (-246 . -135) (-164 . -217) (-164 . -135) (-206 . -106) (-37 . -142) (-37 . -43) (115 . -142) (115 . -43) (-199 . 212) (-199 . 284) (-90 . 212) (-90 . 284) (-145 . 300) (-186 . 312) (-186 . 394) (-104 . 312) (-104 . 394) (-308 . -225) (-308 . -143) (-226 . -225) (-226 . -143) (-170 . -184) (-100 . -80) (-100 . 2) (-18 . -80) (-18 . 2) (-103 . 54) (-126 . -219) (-126 . -147) (-17 . -219) (-17 . -147) (-32 . -278) (-183 . 112) (-183 . 184) (-111 . 112) (-111 . 184) (-146 . 198) (-213 . -89) (-213 . -50) (-133 . -89) (-133 . -50) (-151 . 259) (-151 . 338) (8 . 259) (8 . 338) (-212 . -159) (-212 . -60) (-55 . -159) (-55 . -60) (-5 . -357) (-5 . -279) (131 . -357) (131 . -279) (158 . -278) (-262 . -76) (-262 . 2) (-149 . -76) (-149 . 2) (-176 . 56) (-156 . 13) (-156 . 102) (-4 . 13) (-4 . 102) (-255 . -268) (-255 . -169) (-103 . -268) (-103 . -169) (-75 . -248) (-75 . -179) (70 . -248) (70 . -179) (50 . -188) (50 . -99) (203 . -188) (203 . -99) (114 . -219) (114 . -147) (282 . -219) (282 . -147) (158 . -87) (8 . -83) (8 . -11) (116 . -83) (116 . -11) (2 . -43) (-5 . -115))) (%LAST-POSITION (3246 3110)) (%NODE-LOCATION (3246 3110)) (%NODE-SHAPE ((%NODE-ICON-EXPANDABLE? NIL) (%NODE-ICON-WIDTH 586) (%NODE-ICON-HEIGHT 759))) (%SUB-SPACE ECOCYC::DORA-OV) (%SUB-NODES (ECOCYC::LABEL-ARGSYNBSUB-PWY ECOCYC::G280782--ARGSYNBSUB-PWY ECOCYC::G280790--ARGSYNBSUB-PWY ECOCYC::GLN280794--ARGSYNBSUB-PWY ECOCYC::G280778--ARGSYNBSUB-PWY ECOCYC::L-ARGININO-SUCCINATE280808--ARGSYNBSUB-PWY ECOCYC::ARG280812--ARGSYNBSUB-PWY ECOCYC::GLT280792--ARGSYNBSUB-PWY ECOCYC::L-ORNITHINE280804--ARGSYNBSUB-PWY ECOCYC::ACETYL-GLU280798--ARGSYNBSUB-PWY ECOCYC::L-CITRULLINE280810--ARGSYNBSUB-PWY ECOCYC::G280776--ARGSYNBSUB-PWY ECOCYC::G280788--ARGSYNBSUB-PWY ECOCYC::G280775--ARGSYNBSUB-PWY ECOCYC::N-ACETYL-GLUTAMYL-P280800--ARGSYNBSUB-PWY ECOCYC::CARBAMOYL-P280805--ARGSYNBSUB-PWY ECOCYC::G280786--ARGSYNBSUB-PWY ECOCYC::G280773--ARGSYNBSUB-PWY ECOCYC::G280780--ARGSYNBSUB-PWY ECOCYC::G280784--ARGSYNBSUB-PWY ECOCYC::CPD-469280802--ARGSYNBSUB-PWY ECOCYC::N-ALPHA-ACETYLORNITHINE280796--ARGSYNBSUB-PWY))) (ECOCYC::BGALACT-PWY NIL NIL (%SUPER-SPACE ECOCYC::PWY-SPACE-SUPER) (%SUPER-NODE ECOCYC::|Carbohydrates-Degradation|) (:ABS-HULL-BBOX (956 498 1170 770)) (:ABS-HULL ((956 . 770) (1133 . 770) (1133 . 728) (1170 . 728) (1170 . 728) (1170 . 639) (1169 . 639) (1169 . 498) (957 . 498) (957 . 593) (957 . 703) (956 . 703))) (:HULL ((-107 . 136) (70 . 136) (70 . 94) (107 . 94) (107 . 94) (107 . 5) (106 . 5) (106 . -136) (-106 . -136) (-106 . -41) (-106 . 69) (-107 . 69))) (:HULL-BBOX (-107 -136 107 136)) (:INTERIOR-PTS ((-106 . -136) (-106 . -41) (106 . -136) (106 . -41) (-19 . 69) (-19 . 136) (70 . 69) (70 . 136) (-52 . -88) (-52 . -21) (15 . -88) (15 . -21) (-38 . 25) (4 . 25) (-107 . 69) (-107 . 136) (-11 . 69) (-11 . 136) (-29 . 5) (-29 . 94) (107 . 5) (107 . 94) (-29 . -45) (-29 . 34) (95 . -45) (95 . 34))) (%LAST-POSITION (10027 754)) (%NODE-LOCATION (10027 754)) (%NODE-SHAPE ((%NODE-ICON-EXPANDABLE? NIL) (%NODE-ICON-WIDTH 184) (%NODE-ICON-HEIGHT 242))) (%SUB-SPACE ECOCYC::DORA-OV) (%SUB-NODES (ECOCYC::LABEL-BGALACT-PWY ECOCYC::GLC297312--BGALACT-PWY ECOCYC::LACTOSE297309--BGALACT-PWY ECOCYC::GALACTOSE297311--BGALACT-PWY ECOCYC::G297307--BGALACT-PWY ECOCYC::G297306--BGALACT-PWY))) (ECOCYC::BRANCHED-CHAIN-AA-SYN-PWY NIL NIL (%SUPER-SPACE ECOCYC::PWY-SPACE-SUPER) (%SUPER-NODE ECOCYC::|Amino-Acid-Biosynthesis|) (:ABS-HULL-BBOX (982 12 1542 1403)) (:ABS-HULL ((982 . 1263) (1007 . 1263) (1007 . 1321) (1007 . 1403) (1089 . 1403) (1089 . 1347) (1185 . 1347) (1185 . 1347) (1185 . 793) (1359 . 793) (1441 . 793) (1441 . 737) (1536 . 737) (1536 . 737) (1536 . 216) (1542 . 216) (1542 . 216) (1542 . 117) (1466 . 117) (1466 . 12) (1058 . 12) (1058 . 107) (1058 . 501) (1038 . 501) (1038 . 578) (987 . 578) (987 . 650) (987 . 1000) (982 . 1000))) (:HULL ((-280 . 555) (-255 . 555) (-255 . 613) (-255 . 695) (-173 . 695) (-173 . 639) (-77 . 639) (-77 . 639) (-77 . 85) (97 . 85) (179 . 85) (179 . 29) (274 . 29) (274 . 29) (274 . -492) (280 . -492) (280 . -492) (280 . -591) (204 . -591) (204 . -696) (-204 . -696) (-204 . -601) (-204 . -207) (-224 . -207) (-224 . -130) (-275 . -130) (-275 . -58) (-275 . 292) (-280 . 292))) (:HULL-BBOX (-280 -696 280 695)) (:INTERIOR-PTS ((-204 . -696) (-204 . -601) (204 . -696) (204 . -601) (-172 . -648) (-172 . -576) (-100 . -648) (-100 . -576) (-137 . -541) (95 . -648) (95 . -566) (177 . -648) (177 . -566) (135 . -545) (132 . -330) (132 . -221) (263 . -330) (263 . -221) (127 . -200) (127 . -101) (258 . -200) (258 . -101) (-222 . 339) (-222 . 438) (-83 . 339) (-83 . 438) (127 . -591) (127 . -492) (280 . -591) (280 . -492) (-267 . 81) (-267 . 153) (-164 . 81) (-164 . 153) (-215 . 223) (-64 . -204) (-64 . -95) (79 . -204) (79 . -95) (128 . -391) (128 . -352) (208 . -391) (208 . -352) (74 . -127) (74 . -55) (198 . -127) (198 . -55) (137 . -23) (-275 . -130) (-275 . -58) (-156 . -130) (-156 . -58) (-216 . 11) (129 . -471) (129 . -362) (261 . -471) (261 . -362) (-255 . 613) (-255 . 695) (-173 . 613) (-173 . 695) (-186 . -257) (-186 . -185) (-90 . -257) (-90 . -185) (-98 . -150) (-177 . -157) (-280 . 292) (-280 . 364) (-148 . 292) (-148 . 364) (-214 . 388) (-142 . -460) (-142 . -351) (-11 . -460) (-11 . -351) (-147 . -330) (-147 . -231) (-16 . -330) (-16 . -231) (-223 . -2) (-223 . 107) (-81 . -2) (-81 . 107) (66 . -377) (66 . -305) (209 . -377) (209 . -305) (137 . -276) (-221 . -82) (-221 . 27) (-85 . -82) (-85 . 27) (-144 . -521) (-144 . -482) (-64 . -521) (-64 . -482) (-263 . 412) (-263 . 484) (-164 . 412) (-164 . 484) (-214 . 483) (-220 . 530) (-220 . 639) (-77 . 530) (-77 . 639) (-143 . -601) (-143 . -492) (-11 . -601) (-11 . -492) (-224 . -207) (-224 . -108) (-93 . -207) (-93 . -108) (-188 . -507) (-188 . -435) (-88 . -507) (-88 . -435) (-138 . -406) (-223 . 208) (-223 . 317) (-81 . 208) (-81 . 317) (-280 . 483) (-280 . 555) (-147 . 483) (-147 . 555) (-214 . 587) (97 . 3) (97 . 85) (179 . 3) (179 . 85) (-99 . -120) (-99 . -38) (-17 . -120) (-17 . -38) (-186 . -377) (-186 . -305) (-89 . -377) (-89 . -305) (-138 . -281) (-221 . 128) (-221 . 237) (-85 . 128) (-85 . 237) (89 . -518) (89 . -446) (182 . -518) (182 . -446) (136 . -411) (131 . -80) (131 . 29) (274 . -80) (274 . 29) (90 . -247) (90 . -175) (184 . -247) (184 . -175) (137 . -151))) (%LAST-POSITION (1315 2477)) (%NODE-LOCATION (1315 2477)) (%NODE-SHAPE ((%NODE-ICON-EXPANDABLE? NIL) (%NODE-ICON-WIDTH 530) (%NODE-ICON-HEIGHT 1361))) (%SUB-SPACE ECOCYC::DORA-OV) (%SUB-NODES (ECOCYC::LABEL-BRANCHED-CHAIN-AA-SYN-PWY ECOCYC::PYRUVATE280442--BRANCHED-CHAIN-AA-SYN-PWY ECOCYC::THR280432--BRANCHED-CHAIN-AA-SYN-PWY ECOCYC::G280405--BRANCHED-CHAIN-AA-SYN-PWY ECOCYC::G280409--BRANCHED-CHAIN-AA-SYN-PWY ECOCYC::G280430--BRANCHED-CHAIN-AA-SYN-PWY ECOCYC::G280400--BRANCHED-CHAIN-AA-SYN-PWY ECOCYC::CPD-9451280450--BRANCHED-CHAIN-AA-SYN-PWY ECOCYC::G280416--BRANCHED-CHAIN-AA-SYN-PWY ECOCYC::G280403--BRANCHED-CHAIN-AA-SYN-PWY ECOCYC::2-KETO-3-METHYL-VALERATE280438--BRANCHED-CHAIN-AA-SYN-PWY ECOCYC::3-CARBOXY-3-HYDROXY-ISOCAPROATE280454--BRANCHED-CHAIN-AA-SYN-PWY ECOCYC::G280402--BRANCHED-CHAIN-AA-SYN-PWY ECOCYC::LEU280464--BRANCHED-CHAIN-AA-SYN-PWY ECOCYC::2-KETO-ISOVALERATE280446--BRANCHED-CHAIN-AA-SYN-PWY ECOCYC::2-D-THREO-HYDROXY-3-CARBOXY-ISOCAPROATE280458--BRANCHED-CHAIN-AA-SYN-PWY ECOCYC::G280414--BRANCHED-CHAIN-AA-SYN-PWY ECOCYC::G280418--BRANCHED-CHAIN-AA-SYN-PWY ECOCYC::G280426--BRANCHED-CHAIN-AA-SYN-PWY ECOCYC::2-ACETO-2-HYDROXY-BUTYRATE280436--BRANCHED-CHAIN-AA-SYN-PWY ECOCYC::G280425--BRANCHED-CHAIN-AA-SYN-PWY ECOCYC::G280412--BRANCHED-CHAIN-AA-SYN-PWY ECOCYC::CPD-7100280452--BRANCHED-CHAIN-AA-SYN-PWY ECOCYC::G280428--BRANCHED-CHAIN-AA-SYN-PWY ECOCYC::G280411--BRANCHED-CHAIN-AA-SYN-PWY ECOCYC::G280423--BRANCHED-CHAIN-AA-SYN-PWY ECOCYC::2-ACETO-LACTATE280444--BRANCHED-CHAIN-AA-SYN-PWY ECOCYC::G280421--BRANCHED-CHAIN-AA-SYN-PWY ECOCYC::2K-4CH3-PENTANOATE280456--BRANCHED-CHAIN-AA-SYN-PWY ECOCYC::ILE280460--BRANCHED-CHAIN-AA-SYN-PWY ECOCYC::VAL280462--BRANCHED-CHAIN-AA-SYN-PWY ECOCYC::DIOH-ISOVALERATE280448--BRANCHED-CHAIN-AA-SYN-PWY ECOCYC::G280420--BRANCHED-CHAIN-AA-SYN-PWY ECOCYC::2-OXOBUTANOATE280434--BRANCHED-CHAIN-AA-SYN-PWY ECOCYC::G280407--BRANCHED-CHAIN-AA-SYN-PWY ECOCYC::1-KETO-2-METHYLVALERATE280440--BRANCHED-CHAIN-AA-SYN-PWY))) (ECOCYC::COA-PWY NIL NIL (%SUPER-SPACE ECOCYC::PWY-SPACE-SUPER) (%SUPER-NODE ECOCYC::|Cofactor-Biosynthesis|) (:ABS-HULL-BBOX (2456 7 2670 717)) (:ABS-HULL ((2456 . 297) (2457 . 297) (2457 . 395) (2457 . 467) (2478 . 467) (2478 . 525) (2478 . 597) (2479 . 597) (2479 . 645) (2479 . 717) (2556 . 717) (2556 . 671) (2670 . 671) (2670 . 671) (2670 . 572) (2663 . 572) (2663 . 442) (2660 . 442) (2660 . 7) (2466 . 7) (2466 . 55) (2459 . 55) (2459 . 127) (2459 . 225) (2456 . 225))) (:HULL ((-107 . -65) (-106 . -65) (-106 . 33) (-106 . 105) (-85 . 105) (-85 . 163) (-85 . 235) (-84 . 235) (-84 . 283) (-84 . 355) (-7 . 355) (-7 . 309) (107 . 309) (107 . 309) (107 . 210) (100 . 210) (100 . 80) (97 . 80) (97 . -355) (-97 . -355) (-97 . -307) (-104 . -307) (-104 . -235) (-104 . -137) (-107 . -137))) (:HULL-BBOX (-107 -355 107 355)) (:INTERIOR-PTS ((-97 . -355) (-97 . -260) (97 . -355) (97 . -260) (-53 . 80) (-53 . 189) (100 . 80) (100 . 189) (-53 . -90) (-53 . 59) (90 . -90) (90 . 59) (-53 . -260) (-53 . -111) (90 . -260) (90 . -111) (-106 . 33) (-106 . 105) (15 . 33) (15 . 105) (-46 . 134) (-84 . 283) (-84 . 355) (-7 . 283) (-7 . 355) (-104 . -307) (-104 . -235) (13 . -307) (13 . -235) (-46 . -186) (-56 . 210) (-56 . 309) (107 . 210) (107 . 309) (-85 . 163) (-85 . 235) (-6 . 163) (-6 . 235) (-46 . 259) (-107 . -137) (-107 . -65) (13 . -137) (13 . -65) (-46 . -16))) (%LAST-POSITION (2609 494)) (%NODE-LOCATION (2609 494)) (%NODE-SHAPE ((%NODE-ICON-EXPANDABLE? NIL) (%NODE-ICON-WIDTH 184) (%NODE-ICON-HEIGHT 680))) (%SUB-SPACE ECOCYC::DORA-OV) (%SUB-NODES (ECOCYC::LABEL-COA-PWY ECOCYC::G286723--COA-PWY ECOCYC::G286719--COA-PWY ECOCYC::G286717--COA-PWY ECOCYC::PANTETHEINE-P286731--COA-PWY ECOCYC::CO-A286733--COA-PWY ECOCYC::4-P-PANTOTHENATE286725--COA-PWY ECOCYC::G286721--COA-PWY ECOCYC::DEPHOSPHO-COA286729--COA-PWY ECOCYC::R-4-PHOSPHOPANTOTHENOYL-L-CYSTEINE286727--COA-PWY))) (ECOCYC::CYSTSYN-PWY NIL NIL (%SUPER-SPACE ECOCYC::PWY-SPACE-SUPER) (%SUPER-NODE ECOCYC::|Amino-Acid-Biosynthesis|) (:ABS-HULL-BBOX (3517 10 3725 445)) (:ABS-HULL ((3517 . 105) (3525 . 105) (3525 . 188) (3525 . 260) (3533 . 260) (3533 . 363) (3533 . 445) (3615 . 445) (3615 . 389) (3697 . 389) (3697 . 389) (3697 . 339) (3709 . 339) (3709 . 339) (3709 . 214) (3717 . 214) (3717 . 105) (3725 . 105) (3725 . 105) (3725 . 10) (3517 . 10))) (:HULL ((-104 . -123) (-96 . -123) (-96 . -40) (-96 . 32) (-88 . 32) (-88 . 135) (-88 . 217) (-6 . 217) (-6 . 161) (76 . 161) (76 . 161) (76 . 111) (88 . 111) (88 . 111) (88 . -14) (96 . -14) (96 . -123) (104 . -123) (104 . -123) (104 . -218) (-104 . -218))) (:HULL-BBOX (-104 -218 104 217)) (:INTERIOR-PTS ((-104 . -218) (-104 . -123) (104 . -218) (104 . -123) (-56 . -113) (-56 . -14) (96 . -113) (96 . -14) (-56 . 82) (-56 . 161) (76 . 82) (76 . 161) (-51 . 12) (-51 . 111) (88 . 12) (88 . 111) (-88 . -170) (-88 . -88) (-6 . -170) (-6 . -88) (-47 . -67) (-88 . 135) (-88 . 217) (-6 . 135) (-6 . 217) (-96 . -40) (-96 . 32) (0 . -40) (0 . 32) (-47 . 86))) (%LAST-POSITION (3674 1997)) (%NODE-LOCATION (3674 1997)) (%NODE-SHAPE ((%NODE-ICON-EXPANDABLE? NIL) (%NODE-ICON-WIDTH 178) (%NODE-ICON-HEIGHT 405))) (%SUB-SPACE ECOCYC::DORA-OV) (%SUB-NODES (ECOCYC::LABEL-CYSTSYN-PWY ECOCYC::G281219--CYSTSYN-PWY ECOCYC::G281217--CYSTSYN-PWY ECOCYC::G281216--CYSTSYN-PWY ECOCYC::SER281223--CYSTSYN-PWY ECOCYC::CYS281225--CYSTSYN-PWY ECOCYC::ACETYLSERINE281221--CYSTSYN-PWY))) (ECOCYC::DETOX1-PWY NIL NIL (%SUPER-SPACE ECOCYC::PWY-SPACE-SUPER) (%SUPER-NODE ECOCYC::|Detoxification|) (:ABS-HULL-BBOX (0 0 184 381)) (:ABS-HULL ((0 . 115) (34 . 115) (34 . 130) (36 . 130) (36 . 238) (36 . 309) (36 . 310) (36 . 381) (108 . 381) (108 . 264) (151 . 264) (151 . 264) (151 . 115) (184 . 115) (184 . 115) (184 . 0) (0 . 0))) (:HULL ((-92 . -76) (-58 . -76) (-58 . -61) (-56 . -61) (-56 . 47) (-56 . 118) (-56 . 119) (-56 . 190) (16 . 190) (16 . 73) (59 . 73) (59 . 73) (59 . -76) (92 . -76) (92 . -76) (92 . -191) (-92 . -191))) (:HULL-BBOX (-92 -191 92 190)) (:INTERIOR-PTS ((-92 . -191) (-92 . -76) (92 . -191) (92 . -76) (-56 . 118) (-56 . 190) (16 . 118) (16 . 190) (-56 . 47) (-56 . 119) (16 . 47) (16 . 119) (-20 . 118) (-28 . -86) (-28 . 73) (59 . -86) (59 . 73) (-58 . -133) (-58 . -61) (16 . -133) (16 . -61) (-20 . -7))) (%LAST-POSITION (10826 857)) (%NODE-LOCATION (10826 857)) (%NODE-SHAPE ((%NODE-ICON-EXPANDABLE? NIL) (%NODE-ICON-WIDTH 154) (%NODE-ICON-HEIGHT 351))) (%SUB-SPACE ECOCYC::DORA-OV) (%SUB-NODES (ECOCYC::LABEL-DETOX1-PWY ECOCYC::OXYGEN-MOLECULE302176--DETOX1-PWY ECOCYC::HYDROGEN-PEROXIDE302172--DETOX1-PWY ECOCYC::G302170--DETOX1-PWY ECOCYC::SUPER-OXIDE302174--DETOX1-PWY))) (ECOCYC::ETOH-ACETYLCOA-ANA-PWY NIL NIL (%SUPER-SPACE ECOCYC::PWY-SPACE-SUPER) (%SUPER-NODE ECOCYC::|Alcohol-Degradation|) (:ABS-HULL-BBOX (180 96 376 607)) (:ABS-HULL ((180 . 191) (204 . 191) (204 . 395) (204 . 467) (208 . 467) (208 . 535) (208 . 607) (282 . 607) (282 . 561) (352 . 561) (352 . 561) (352 . 191) (376 . 191) (376 . 191) (376 . 96) (180 . 96))) (:HULL ((-98 . -161) (-74 . -161) (-74 . 43) (-74 . 115) (-70 . 115) (-70 . 183) (-70 . 255) (4 . 255) (4 . 209) (74 . 209) (74 . 209) (74 . -161) (98 . -161) (98 . -161) (98 . -256) (-98 . -256))) (:HULL-BBOX (-98 -256 98 255)) (:INTERIOR-PTS ((-98 . -256) (-98 . -161) (98 . -256) (98 . -161) (-69 . -208) (-69 . -136) (3 . -208) (3 . -136) (-34 . -47) (-41 . 90) (-41 . 209) (74 . 90) (74 . 209) (-70 . 183) (-70 . 255) (4 . 183) (4 . 255) (-41 . -70) (-41 . 69) (74 . -70) (74 . 69) (-41 . -160) (-41 . -41) (74 . -160) (74 . -41) (-74 . 43) (-74 . 115) (7 . 43) (7 . 115) (-34 . 149))) (%LAST-POSITION (10713 4081)) (%NODE-LOCATION (10713 4081)) (%NODE-SHAPE ((%NODE-ICON-EXPANDABLE? NIL) (%NODE-ICON-WIDTH 166) (%NODE-ICON-HEIGHT 481))) (%SUB-SPACE ECOCYC::DORA-OV) (%SUB-NODES (ECOCYC::LABEL-ETOH-ACETYLCOA-ANA-PWY ECOCYC::ETOH295036--ETOH-ACETYLCOA-ANA-PWY ECOCYC::G295029--ETOH-ACETYLCOA-ANA-PWY ECOCYC::ACETYL-COA295038--ETOH-ACETYLCOA-ANA-PWY ECOCYC::G295032--ETOH-ACETYLCOA-ANA-PWY ECOCYC::G295031--ETOH-ACETYLCOA-ANA-PWY ECOCYC::ACETALD295034--ETOH-ACETYLCOA-ANA-PWY))) (ECOCYC::FAO-PWY NIL NIL (%SUPER-SPACE ECOCYC::PWY-SPACE-SUPER) (%SUPER-NODE ECOCYC::|Fatty-Acid-and-Lipid-Degradation|) (:ABS-HULL-BBOX (0 0 478 528)) (:ABS-HULL ((0 . 356) (52 . 356) (52 . 417) (125 . 417) (125 . 419) (125 . 528) (272 . 528) (272 . 503) (345 . 503) (477 . 503) (477 . 503) (477 . 297) (478 . 297) (478 . 297) (478 . 225) (408 . 225) (408 . 0) (69 . 0) (69 . 75) (69 . 247) (4 . 247) (4 . 284) (0 . 284))) (:HULL ((-239 . 92) (-187 . 92) (-187 . 153) (-114 . 153) (-114 . 155) (-114 . 264) (33 . 264) (33 . 239) (106 . 239) (238 . 239) (238 . 239) (238 . 33) (239 . 33) (239 . 33) (239 . -39) (169 . -39) (169 . -264) (-170 . -264) (-170 . -189) (-170 . -17) (-235 . -17) (-235 . 20) (-239 . 20))) (:HULL-BBOX (-239 -264 239 264)) (:INTERIOR-PTS ((-170 . -264) (-170 . -189) (169 . -264) (169 . -189) (106 . 167) (106 . 239) (238 . 167) (238 . 239) (115 . 160) (-114 . 155) (-114 . 264) (33 . 155) (33 . 264) (25 . -17) (25 . 55) (134 . -17) (134 . 55) (78 . 70) (139 . -39) (139 . 33) (239 . -39) (239 . 33) (134 . 8) (-174 . 26) (-174 . 115) (-34 . 26) (-34 . 115) (-73 . -226) (-73 . -154) (58 . -226) (58 . -154) (-25 . -135) (-9 . 81) (-9 . 153) (123 . 81) (123 . 153) (-41 . 165) (-49 . -129) (-49 . -90) (31 . -129) (31 . -90) (-47 . -179) (-47 . -100) (100 . -179) (100 . -100) (-239 . 20) (-239 . 92) (-165 . 20) (-165 . 92) (-115 . -116) (-115 . -44) (34 . -116) (34 . -44) (36 . -52) (-235 . -17) (-235 . 55) (-86 . -17) (-86 . 55) (-118 . -52) (-187 . 81) (-187 . 153) (-91 . 81) (-91 . 153) (-171 . 87) (-150 . 68) (-143 . -226) (-143 . -154) (-66 . -226) (-66 . -154) (-73 . -135))) (%LAST-POSITION (10128 1208)) (%NODE-LOCATION (10128 1208)) (%NODE-SHAPE ((%NODE-ICON-EXPANDABLE? NIL) (%NODE-ICON-WIDTH 448) (%NODE-ICON-HEIGHT 498))) (%SUB-SPACE ECOCYC::DORA-OV) (%SUB-NODES (ECOCYC::LABEL-FAO-PWY ECOCYC::D-3-HYDROXYACYL-COA297609--FAO-PWY ECOCYC::G297598--FAO-PWY ECOCYC::TRANS-D2-ENOYL-COA297600--FAO-PWY ECOCYC::CIS-DELTA3-ENOYL-COA297602--FAO-PWY ECOCYC::G297596--FAO-PWY ECOCYC::CPD66-39297607--FAO-PWY ECOCYC::L-3-HYDROXYACYL-COA297613--FAO-PWY ECOCYC::G297594--FAO-PWY ECOCYC::G297593--FAO-PWY ECOCYC::ACETYL-COA297616--FAO-PWY ECOCYC::|Saturated-Fatty-Acyl-CoA297604--FAO-PWY| ECOCYC::|Saturated-Fatty-Acyl-CoA297615--FAO-PWY| ECOCYC::3-KETOACYL-COA297611--FAO-PWY ECOCYC::CO-A297606--FAO-PWY))) (ECOCYC::FASYN-ELONG-PWY NIL NIL (%SUPER-SPACE ECOCYC::PWY-SPACE-SUPER) (%SUPER-NODE ECOCYC::|Lipid-Biosynthesis|) (:ABS-HULL-BBOX (545 1148 963 1593)) (:ABS-HULL ((545 . 1223) (564 . 1223) (564 . 1389) (564 . 1471) (592 . 1471) (592 . 1511) (592 . 1593) (917 . 1593) (917 . 1471) (944 . 1471) (944 . 1471) (944 . 1223) (963 . 1223) (963 . 1223) (963 . 1148) (545 . 1148))) (:HULL ((-209 . -148) (-190 . -148) (-190 . 18) (-190 . 100) (-162 . 100) (-162 . 140) (-162 . 222) (163 . 222) (163 . 100) (190 . 100) (190 . 100) (190 . -148) (209 . -148) (209 . -148) (209 . -223) (-209 . -223))) (:HULL-BBOX (-209 -223 209 222)) (:INTERIOR-PTS ((-209 . -223) (-209 . -148) (209 . -223) (209 . -148) (81 . 140) (81 . 222) (163 . 140) (163 . 222) (0 . 181) (-190 . 18) (-190 . 100) (-108 . 18) (-108 . 100) (-96 . -28) (-162 . 140) (-162 . 222) (-80 . 140) (-80 . 222) (-148 . 123) (-17 . -58) (-17 . 51) (130 . -58) (130 . 51) (-42 . -104) (-42 . -22) (40 . -104) (40 . -22) (96 . -29) (108 . 18) (108 . 100) (190 . 18) (190 . 100) (149 . 123) (-42 . -185) (-42 . -103) (40 . -185) (40 . -103) (-1 . -104))) (%LAST-POSITION (7121 2247)) (%NODE-LOCATION (7121 2247)) (%NODE-SHAPE ((%NODE-ICON-EXPANDABLE? NIL) (%NODE-ICON-WIDTH 388) (%NODE-ICON-HEIGHT 415))) (%SUB-SPACE ECOCYC::DORA-OV) (%SUB-NODES (ECOCYC::LABEL-FASYN-ELONG-PWY ECOCYC::TRANS-D2-ENOYL-ACP291403--FASYN-ELONG-PWY ECOCYC::|Saturated-Fatty-Acyl-ACPs291397--FASYN-ELONG-PWY| ECOCYC::|Saturated-Fatty-Acyl-ACPs291407--FASYN-ELONG-PWY| ECOCYC::G291395--FASYN-ELONG-PWY ECOCYC::B-KETOACYL-ACP291399--FASYN-ELONG-PWY ECOCYC::OH-ACYL-ACP291405--FASYN-ELONG-PWY ECOCYC::|Acetoacetyl-ACPs291400--FASYN-ELONG-PWY|))) (ECOCYC::FERMENTATION-PWY NIL NIL (%SUPER-SPACE ECOCYC::PWY-SPACE-SUPER) (%SUPER-NODE ECOCYC::|Fermentation|) (:ABS-HULL-BBOX (0 0 1033 602)) (:ABS-HULL ((0 . 520) (57 . 520) (72 . 520) (129 . 520) (206 . 520) (206 . 524) (206 . 596) (294 . 596) (562 . 596) (562 . 602) (634 . 602) (634 . 555) (729 . 555) (729 . 555) (729 . 475) (741 . 475) (741 . 365) (786 . 365) (801 . 365) (858 . 365) (858 . 324) (919 . 324) (919 . 275) (1033 . 275) (1033 . 275) (1033 . 186) (904 . 186) (904 . 88) (676 . 88) (676 . 0) (358 . 0) (358 . 75) (358 . 113) (307 . 113) (307 . 117) (117 . 117) (117 . 167) (59 . 167) (59 . 224) (30 . 224) (30 . 296) (30 . 324) (30 . 396) (30 . 448) (0 . 448))) (:HULL ((-517 . 219) (-460 . 219) (-445 . 219) (-388 . 219) (-311 . 219) (-311 . 223) (-311 . 295) (-223 . 295) (45 . 295) (45 . 301) (117 . 301) (117 . 254) (212 . 254) (212 . 254) (212 . 174) (224 . 174) (224 . 64) (269 . 64) (284 . 64) (341 . 64) (341 . 23) (402 . 23) (402 . -26) (516 . -26) (516 . -26) (516 . -115) (387 . -115) (387 . -213) (159 . -213) (159 . -301) (-159 . -301) (-159 . -226) (-159 . -188) (-210 . -188) (-210 . -184) (-400 . -184) (-400 . -134) (-458 . -134) (-458 . -77) (-487 . -77) (-487 . -5) (-487 . 23) (-487 . 95) (-487 . 147) (-517 . 147))) (:HULL-BBOX (-517 -301 516 301)) (:INTERIOR-PTS ((-159 . -301) (-159 . -226) (159 . -301) (159 . -226) (-318 . 123) (-318 . 195) (-219 . 123) (-219 . 195) (-268 . 209) (209 . -166) (209 . -94) (281 . -166) (281 . -94) (262 . -86) (121 . -86) (306 . -72) (330 . -49) (330 . 23) (402 . -49) (402 . 23) (-400 . -184) (-400 . -112) (-320 . -184) (-320 . -112) (-314 . -94) (-406 . -94) (45 . 229) (45 . 301) (117 . 229) (117 . 301) (72 . -29) (72 . 60) (224 . -29) (224 . 60) (-96 . -27) (-96 . 62) (51 . -27) (51 . 62) (-189 . -120) (-189 . -41) (-30 . -120) (-30 . -41) (-311 . 223) (-311 . 295) (-223 . 223) (-223 . 295) (-117 . -263) (-117 . -191) (-2 . -263) (-2 . -191) (92 . -178) (-210 . -188) (-95 . 91) (-95 . 160) (49 . 91) (49 . 160) (-277 . -30) (-277 . 49) (-123 . -30) (-123 . 49) (-461 . 72) (-461 . 171) (-308 . 72) (-308 . 171) (40 . 38) (40 . 110) (121 . 38) (121 . 110) (80 . 170) (-309 . 23) (-309 . 95) (-229 . 23) (-229 . 95) (-269 . 109) (-40 . -79) (-40 . -7) (34 . -79) (34 . -7) (-135 . -42) (-44 . 17) (38 . 16) (-487 . 23) (-487 . 95) (-415 . 23) (-415 . 95) (-466 . 121) (-438 . 121) (269 . -8) (269 . 64) (341 . -8) (341 . 64) (-278 . 70) (-278 . 149) (-124 . 70) (-124 . 149) (-460 . 147) (-460 . 219) (-388 . 147) (-388 . 219) (72 . 145) (72 . 254) (212 . 145) (212 . 254) (-133 . 38) (-133 . 116) (-39 . 38) (-39 . 116) (-86 . 124) (-487 . -77) (-487 . -5) (-415 . -77) (-415 . -5) (-451 . 9) (-274 . 170) (-274 . 249) (-119 . 170) (-119 . 249) (-517 . 147) (-517 . 219) (-445 . 147) (-445 . 219) (-122 . 134) (-122 . 206) (-50 . 134) (-50 . 206) (72 . 85) (72 . 174) (224 . 85) (224 . 174) (242 . -79) (242 . -7) (314 . -79) (314 . -7) (263 . -8) (292 . -8) (212 . -8) (212 . 64) (284 . -8) (284 . 64) (-303 . -77) (-303 . -5) (-231 . -77) (-231 . -5) (-268 . 9) (-461 . -30) (-461 . 49) (-331 . -30) (-331 . 49) (238 . -213) (238 . -144) (387 . -213) (387 . -144) (-458 . -134) (-458 . -55) (-314 . -134) (-314 . -55) (359 . -115) (359 . -26) (516 . -115) (516 . -26))) (%LAST-POSITION (8034 2408)) (%NODE-LOCATION (8034 2408)) (%NODE-SHAPE ((%NODE-ICON-EXPANDABLE? NIL) (%NODE-ICON-WIDTH 1003) (%NODE-ICON-HEIGHT 572))) (%SUB-SPACE ECOCYC::DORA-OV) (%SUB-NODES (ECOCYC::LABEL-FERMENTATION-PWY ECOCYC::THREO-DS-ISO-CITRATE299917--FERMENTATION-PWY ECOCYC::PYRUVATE299935--FERMENTATION-PWY ECOCYC::D-LACTATE299949--FERMENTATION-PWY ECOCYC::OXALACETIC_ACID299924--FERMENTATION-PWY ECOCYC::ETOH299951--FERMENTATION-PWY ECOCYC::G299911--FERMENTATION-PWY ECOCYC::G299915--FERMENTATION-PWY ECOCYC::G299896--FERMENTATION-PWY ECOCYC::2-KETOGLUTARATE299941--FERMENTATION-PWY ECOCYC::PHOSPHO-ENOL-PYRUVATE299931--FERMENTATION-PWY ECOCYC::G299913--FERMENTATION-PWY ECOCYC::G299894--FERMENTATION-PWY ECOCYC::G299898--FERMENTATION-PWY ECOCYC::ACETALD299937--FERMENTATION-PWY ECOCYC::CIS-ACONITATE299919--FERMENTATION-PWY ECOCYC::ACETYL-COA299923--FERMENTATION-PWY ECOCYC::FUM299927--FERMENTATION-PWY ECOCYC::HYDROGEN-MOLECULE299947--FERMENTATION-PWY ECOCYC::G299892--FERMENTATION-PWY ECOCYC::SUC299944--FERMENTATION-PWY ECOCYC::G299909--FERMENTATION-PWY ECOCYC::ACETYL-P299939--FERMENTATION-PWY ECOCYC::MAL299933--FERMENTATION-PWY ECOCYC::G299890--FERMENTATION-PWY ECOCYC::|Menaquinones299943--FERMENTATION-PWY| ECOCYC::ACET299953--FERMENTATION-PWY ECOCYC::G299908--FERMENTATION-PWY ECOCYC::FORMATE299929--FERMENTATION-PWY ECOCYC::CARBON-DIOXIDE299946--FERMENTATION-PWY ECOCYC::CIT299921--FERMENTATION-PWY ECOCYC::G299902--FERMENTATION-PWY ECOCYC::G299906--FERMENTATION-PWY ECOCYC::G299900--FERMENTATION-PWY ECOCYC::G299904--FERMENTATION-PWY))) (ECOCYC::GLCMANNANAUT-PWY NIL NIL (%SUPER-SPACE ECOCYC::PWY-SPACE-SUPER) (%SUPER-NODE ECOCYC::AMINE-DEG) (:ABS-HULL-BBOX (0 0 299 902)) (:ABS-HULL ((0 . 175) (43 . 175) (43 . 453) (43 . 524) (43 . 831) (43 . 902) (166 . 902) (166 . 858) (258 . 858) (258 . 858) (258 . 175) (299 . 175) (299 . 175) (299 . 0) (0 . 0))) (:HULL ((-150 . -276) (-107 . -276) (-107 . 2) (-107 . 73) (-107 . 380) (-107 . 451) (16 . 451) (16 . 407) (108 . 407) (108 . 407) (108 . -276) (149 . -276) (149 . -276) (149 . -451) (-150 . -451))) (:HULL-BBOX (-150 -451 149 451)) (:INTERIOR-PTS ((-150 . -451) (-150 . -276) (149 . -451) (149 . -276) (-89 . -133) (-89 . -55) (-3 . -133) (-3 . -55) (-46 . -28) (-107 . 2) (-107 . 73) (16 . 2) (16 . 73) (-46 . 156) (-51 . 52) (-51 . 171) (64 . 52) (64 . 171) (-52 . -80) (-52 . 29) (81 . -80) (81 . 29) (-99 . -363) (-99 . -296) (8 . -363) (8 . -296) (-45 . -269) (-55 . -315) (-55 . -216) (79 . -315) (79 . -216) (-91 . -243) (-91 . -176) (1 . -243) (1 . -176) (-46 . -152) (-52 . 288) (-52 . 407) (108 . 288) (108 . 407) (-54 . -195) (-54 . -106) (98 . -195) (98 . -106) (-107 . 380) (-107 . 451) (16 . 380) (16 . 451) (-91 . 235) (-91 . 313) (-1 . 235) (-1 . 313) (-46 . 345) (-51 . 142) (-51 . 261) (64 . 142) (64 . 261))) (%LAST-POSITION (10617 2083)) (%NODE-LOCATION (10617 2083)) (%NODE-SHAPE ((%NODE-ICON-EXPANDABLE? NIL) (%NODE-ICON-WIDTH 269) (%NODE-ICON-HEIGHT 872))) (%SUB-SPACE ECOCYC::DORA-OV) (%SUB-NODES (ECOCYC::LABEL-GLCMANNANAUT-PWY ECOCYC::N-ACETYL-D-MANNOSAMINE-6P294618--GLCMANNANAUT-PWY ECOCYC::N-ACETYL-D-GLUCOSAMINE-6-P294620--GLCMANNANAUT-PWY ECOCYC::G294609--GLCMANNANAUT-PWY ECOCYC::G294607--GLCMANNANAUT-PWY ECOCYC::N-ACETYLNEURAMINATE294616--GLCMANNANAUT-PWY ECOCYC::G294605--GLCMANNANAUT-PWY ECOCYC::N-ACETYL-D-MANNOSAMINE294614--GLCMANNANAUT-PWY ECOCYC::G294612--GLCMANNANAUT-PWY ECOCYC::G294603--GLCMANNANAUT-PWY ECOCYC::FRUCTOSE-6P294624--GLCMANNANAUT-PWY ECOCYC::D-GLUCOSAMINE-6-P294622--GLCMANNANAUT-PWY ECOCYC::G294610--GLCMANNANAUT-PWY))) (ECOCYC::GLUCONEO-PWY NIL NIL (%SUPER-SPACE ECOCYC::PWY-SPACE-SUPER) (%SUPER-NODE ECOCYC::|Carbohydrates-Biosynthesis|) (:ABS-HULL-BBOX (0 0 277 1333)) (:ABS-HULL ((0 . 942) (54 . 942) (54 . 1033) (54 . 1104) (55 . 1104) (55 . 1174) (59 . 1174) (59 . 1262) (59 . 1333) (132 . 1333) (132 . 1288) (191 . 1288) (191 . 1288) (191 . 888) (199 . 888) (199 . 726) (215 . 726) (215 . 595) (237 . 595) (237 . 261) (277 . 261) (277 . 261) (277 . 162) (262 . 162) (262 . 0) (14 . 0) (14 . 75) (14 . 195) (2 . 195) (2 . 267) (2 . 864) (0 . 864))) (:HULL ((-139 . 275) (-85 . 275) (-85 . 366) (-85 . 437) (-84 . 437) (-84 . 507) (-80 . 507) (-80 . 595) (-80 . 666) (-7 . 666) (-7 . 621) (52 . 621) (52 . 621) (52 . 221) (60 . 221) (60 . 59) (76 . 59) (76 . -72) (98 . -72) (98 . -406) (138 . -406) (138 . -406) (138 . -505) (123 . -505) (123 . -667) (-125 . -667) (-125 . -592) (-125 . -472) (-137 . -472) (-137 . -400) (-137 . 197) (-139 . 197))) (:HULL-BBOX (-139 -667 138 666)) (:INTERIOR-PTS ((-125 . -667) (-125 . -592) (123 . -667) (123 . -592) (-139 . 197) (-139 . 275) (-39 . 197) (-39 . 275) (-66 . 319) (-4 . -505) (-4 . -406) (138 . -505) (138 . -406) (-30 . -550) (-30 . -478) (42 . -550) (42 . -478) (-20 . -403) (-82 . -629) (-82 . -557) (-10 . -629) (-10 . -557) (-71 . -514) (-20 . -554) (-105 . -579) (-105 . -450) (-18 . -579) (-18 . -450) (-52 . -101) (-52 . -62) (28 . -101) (28 . -62) (-51 . 82) (-51 . 221) (60 . 82) (60 . 221) (-85 . 366) (-85 . 437) (-1 . 366) (-1 . 437) (-43 . 437) (-54 . -151) (-54 . -72) (98 . -151) (98 . -72) (-55 . -40) (-55 . 59) (76 . -40) (76 . 59) (-55 . -281) (-55 . -172) (35 . -281) (35 . -172) (-80 . 595) (-80 . 666) (-7 . 595) (-7 . 666) (-84 . 33) (-84 . 105) (-3 . 33) (-3 . 105) (-23 . 152) (-84 . 436) (-84 . 507) (-3 . 436) (-3 . 507) (-43 . 552) (-85 . -87) (-85 . -15) (-7 . -87) (-7 . -15) (-45 . 9) (-53 . 482) (-53 . 621) (52 . 482) (52 . 621) (-103 . -328) (-103 . -256) (12 . -328) (12 . -256) (-46 . -227) (-85 . -198) (-85 . -126) (-7 . -198) (-7 . -126) (-46 . -106) (-52 . 252) (-52 . 391) (43 . 252) (43 . 391) (-51 . 200) (-51 . 271) (49 . 200) (49 . 271) (-22 . 319) (-137 . -472) (-137 . -400) (-57 . -472) (-57 . -400) (-71 . -364))) (%LAST-POSITION (4971 2733)) (%NODE-LOCATION (4971 2733)) (%NODE-SHAPE ((%NODE-ICON-EXPANDABLE? NIL) (%NODE-ICON-WIDTH 247) (%NODE-ICON-HEIGHT 1303))) (%SUB-SPACE ECOCYC::DORA-OV) (%SUB-NODES (ECOCYC::LABEL-GLUCONEO-PWY ECOCYC::DIHYDROXY-ACETONE-PHOSPHATE284398--GLUCONEO-PWY ECOCYC::G284369--GLUCONEO-PWY ECOCYC::PYRUVATE284388--GLUCONEO-PWY ECOCYC::MAL284384--GLUCONEO-PWY ECOCYC::G284367--GLUCONEO-PWY ECOCYC::G284374--GLUCONEO-PWY ECOCYC::G284378--GLUCONEO-PWY ECOCYC::FRUCTOSE-16-DIPHOSPHATE284401--GLUCONEO-PWY ECOCYC::G284373--GLUCONEO-PWY ECOCYC::G284376--GLUCONEO-PWY ECOCYC::G284371--GLUCONEO-PWY ECOCYC::GLC-6-P284405--GLUCONEO-PWY ECOCYC::DPG284396--GLUCONEO-PWY ECOCYC::FRUCTOSE-6P284403--GLUCONEO-PWY ECOCYC::G3P284394--GLUCONEO-PWY ECOCYC::G284382--GLUCONEO-PWY ECOCYC::PHOSPHO-ENOL-PYRUVATE284390--GLUCONEO-PWY ECOCYC::2-PG284392--GLUCONEO-PWY ECOCYC::G284380--GLUCONEO-PWY ECOCYC::GAP284399--GLUCONEO-PWY ECOCYC::OXALACETIC_ACID284386--GLUCONEO-PWY))) (ECOCYC::GLUCOSE1PMETAB-PWY NIL NIL (%SUPER-SPACE ECOCYC::PWY-SPACE-SUPER) (%SUPER-NODE ECOCYC::|Carbohydrates-Degradation|) (:ABS-HULL-BBOX (967 122 1395 532)) (:ABS-HULL ((967 . 476) (1040 . 476) (1147 . 476) (1147 . 497) (1220 . 497) (1317 . 497) (1317 . 532) (1395 . 532) (1395 . 460) (1394 . 460) (1394 . 389) (1334 . 389) (1334 . 122) (1027 . 122) (1027 . 217) (1027 . 220) (993 . 220) (993 . 286) (967 . 286))) (:HULL ((-214 . 149) (-141 . 149) (-34 . 149) (-34 . 170) (39 . 170) (136 . 170) (136 . 205) (214 . 205) (214 . 133) (213 . 133) (213 . 62) (153 . 62) (153 . -205) (-154 . -205) (-154 . -110) (-154 . -107) (-188 . -107) (-188 . -41) (-214 . -41))) (:HULL-BBOX (-214 -205 214 205)) (:INTERIOR-PTS ((-154 . -205) (-154 . -110) (153 . -205) (153 . -110) (138 . 62) (138 . 134) (213 . 62) (213 . 134) (175 . 134) (-181 . 5) (-181 . 104) (-28 . 5) (-28 . 104) (-188 . -107) (-188 . -18) (-43 . -107) (-43 . -18) (54 . -13) (54 . 54) (121 . -13) (121 . 54) (46 . 78) (132 . 60) (-82 . -157) (-82 . -86) (-9 . -157) (-9 . -86) (22 . -83) (-111 . -63) (136 . 133) (136 . 205) (214 . 133) (214 . 205) (-6 . 34) (-6 . 123) (146 . 34) (146 . 123) (-34 . 99) (-34 . 170) (39 . 99) (39 . 170) (-214 . -41) (-214 . 30) (-141 . -41) (-141 . 30) (-177 . 54) (54 . -79) (54 . -12) (124 . -79) (124 . -12) (88 . -12) (-214 . 78) (-214 . 149) (-141 . 78) (-141 . 149))) (%LAST-POSITION (10145 447)) (%NODE-LOCATION (10145 447)) (%NODE-SHAPE ((%NODE-ICON-EXPANDABLE? NIL) (%NODE-ICON-WIDTH 398) (%NODE-ICON-HEIGHT 380))) (%SUB-SPACE ECOCYC::DORA-OV) (%SUB-NODES (ECOCYC::LABEL-GLUCOSE1PMETAB-PWY ECOCYC::GLC-D-LACTONE296979--GLUCOSE1PMETAB-PWY ECOCYC::G296973--GLUCOSE1PMETAB-PWY ECOCYC::G296977--GLUCOSE1PMETAB-PWY ECOCYC::GLC296983--GLUCOSE1PMETAB-PWY ECOCYC::GLC-1-P296985--GLUCOSE1PMETAB-PWY ECOCYC::GLUCONATE296989--GLUCOSE1PMETAB-PWY ECOCYC::G296975--GLUCOSE1PMETAB-PWY ECOCYC::GLC-6-P296993--GLUCOSE1PMETAB-PWY ECOCYC::ALPHA-GLC-6-P296981--GLUCOSE1PMETAB-PWY ECOCYC::|D-Glucose296987--GLUCOSE1PMETAB-PWY| ECOCYC::GLC-6-P296991--GLUCOSE1PMETAB-PWY))) (ECOCYC::GLUTAMATE-SYN2-PWY NIL NIL (%SUPER-SPACE ECOCYC::PWY-SPACE-SUPER) (%SUPER-NODE ECOCYC::|Amino-Acid-Biosynthesis|) (:ABS-HULL-BBOX (880 1435 1094 1749)) (:ABS-HULL ((880 . 1530) (921 . 1530) (921 . 1555) (924 . 1555) (924 . 1667) (924 . 1749) (1006 . 1749) (1006 . 1694) (1053 . 1694) (1053 . 1694) (1053 . 1530) (1094 . 1530) (1094 . 1530) (1094 . 1435) (880 . 1435))) (:HULL ((-107 . -62) (-66 . -62) (-66 . -37) (-63 . -37) (-63 . 75) (-63 . 157) (19 . 157) (19 . 102) (66 . 102) (66 . 102) (66 . -62) (107 . -62) (107 . -62) (107 . -157) (-107 . -157))) (:HULL-BBOX (-107 -157 107 157)) (:INTERIOR-PTS ((-107 . -157) (-107 . -62) (107 . -157) (107 . -62) (-63 . 75) (-63 . 157) (19 . 75) (19 . 157) (-66 . -109) (-66 . -37) (22 . -109) (22 . -37) (-22 . 22) (-31 . -57) (-31 . 102) (66 . -57) (66 . 102))) (%LAST-POSITION (1040 3361)) (%NODE-LOCATION (1040 3361)) (%NODE-SHAPE ((%NODE-ICON-EXPANDABLE? NIL) (%NODE-ICON-WIDTH 184) (%NODE-ICON-HEIGHT 284))) (%SUB-SPACE ECOCYC::DORA-OV) (%SUB-NODES (ECOCYC::LABEL-GLUTAMATE-SYN2-PWY ECOCYC::GLT281267--GLUTAMATE-SYN2-PWY ECOCYC::2-KETOGLUTARATE281265--GLUTAMATE-SYN2-PWY ECOCYC::G281263--GLUTAMATE-SYN2-PWY))) (ECOCYC::GLUTAMINDEG-PWY NIL NIL (%SUPER-SPACE ECOCYC::PWY-SPACE-SUPER) (%SUPER-NODE ECOCYC::|Amino-Acid-Degradation|) (:ABS-HULL-BBOX (620 463 816 712)) (:ABS-HULL ((620 . 558) (637 . 558) (637 . 593) (637 . 630) (637 . 712) (719 . 712) (719 . 657) (799 . 657) (799 . 657) (799 . 558) (816 . 558) (816 . 558) (816 . 463) (620 . 463))) (:HULL ((-98 . -30) (-81 . -30) (-81 . 5) (-81 . 42) (-81 . 124) (1 . 124) (1 . 69) (81 . 69) (81 . 69) (81 . -30) (98 . -30) (98 . -30) (98 . -125) (-98 . -125))) (:HULL-BBOX (-98 -125 98 124)) (:INTERIOR-PTS ((-98 . -125) (-98 . -30) (98 . -125) (98 . -30) (-81 . -77) (-81 . 5) (1 . -77) (1 . 5) (-40 . 24) (-81 . 42) (-81 . 124) (1 . 42) (1 . 124) (-50 . -20) (-50 . 69) (81 . -20) (81 . 69))) (%LAST-POSITION (9688 4109)) (%NODE-LOCATION (9688 4109)) (%NODE-SHAPE ((%NODE-ICON-EXPANDABLE? NIL) (%NODE-ICON-WIDTH 166) (%NODE-ICON-HEIGHT 219))) (%SUB-SPACE ECOCYC::DORA-OV) (%SUB-NODES (ECOCYC::LABEL-GLUTAMINDEG-PWY ECOCYC::GLN295534--GLUTAMINDEG-PWY ECOCYC::GLT295536--GLUTAMINDEG-PWY ECOCYC::G295532--GLUTAMINDEG-PWY))) (ECOCYC::GLUTAMINEFUM-PWY NIL NIL (%SUPER-SPACE ECOCYC::PWY-SPACE-SUPER) (%SUPER-NODE ECOCYC::|Amino-Acid-Degradation|) (:ABS-HULL-BBOX (1337 8 1541 257)) (:ABS-HULL ((1337 . 103) (1358 . 103) (1358 . 138) (1358 . 175) (1358 . 257) (1440 . 257) (1440 . 202) (1520 . 202) (1520 . 202) (1520 . 103) (1541 . 103) (1541 . 103) (1541 . 8) (1337 . 8))) (:HULL ((-102 . -30) (-81 . -30) (-81 . 5) (-81 . 42) (-81 . 124) (1 . 124) (1 . 69) (81 . 69) (81 . 69) (81 . -30) (102 . -30) (102 . -30) (102 . -125) (-102 . -125))) (:HULL-BBOX (-102 -125 102 124)) (:INTERIOR-PTS ((-102 . -125) (-102 . -30) (102 . -125) (102 . -30) (-81 . -77) (-81 . 5) (1 . -77) (1 . 5) (-40 . 24) (-81 . 42) (-81 . 124) (1 . 42) (1 . 124) (-50 . -20) (-50 . 69) (81 . -20) (81 . 69))) (%LAST-POSITION (10409 3654)) (%NODE-LOCATION (10409 3654)) (%NODE-SHAPE ((%NODE-ICON-EXPANDABLE? NIL) (%NODE-ICON-WIDTH 174) (%NODE-ICON-HEIGHT 219))) (%SUB-SPACE ECOCYC::DORA-OV) (%SUB-NODES (ECOCYC::LABEL-GLUTAMINEFUM-PWY ECOCYC::GLN295492--GLUTAMINEFUM-PWY ECOCYC::GLT295494--GLUTAMINEFUM-PWY ECOCYC::G295490--GLUTAMINEFUM-PWY))) (ECOCYC::GLUTSYNIII-PWY NIL NIL (%SUPER-SPACE ECOCYC::PWY-SPACE-SUPER) (%SUPER-NODE ECOCYC::|Amino-Acid-Biosynthesis|) (:ABS-HULL-BBOX (1326 1384 1548 1639)) (:ABS-HULL ((1326 . 1479) (1355 . 1479) (1355 . 1504) (1358 . 1504) (1358 . 1557) (1358 . 1639) (1440 . 1639) (1440 . 1583) (1471 . 1583) (1471 . 1573) (1520 . 1573) (1520 . 1573) (1520 . 1479) (1548 . 1479) (1548 . 1479) (1548 . 1384) (1326 . 1384))) (:HULL ((-111 . -33) (-82 . -33) (-82 . -8) (-79 . -8) (-79 . 45) (-79 . 127) (3 . 127) (3 . 71) (34 . 71) (34 . 61) (83 . 61) (83 . 61) (83 . -33) (111 . -33) (111 . -33) (111 . -128) (-111 . -128))) (:HULL-BBOX (-111 -128 111 127)) (:INTERIOR-PTS ((-111 . -128) (-111 . -33) (111 . -128) (111 . -33) (-48 . -28) (-48 . 61) (83 . -28) (83 . 61) (-82 . -80) (-82 . -8) (6 . -80) (6 . -8) (-38 . 21) (-79 . 45) (-79 . 127) (3 . 45) (3 . 127) (-46 . 32) (-46 . 71) (34 . 32) (34 . 71))) (%LAST-POSITION (1490 3281)) (%NODE-LOCATION (1490 3281)) (%NODE-SHAPE ((%NODE-ICON-EXPANDABLE? NIL) (%NODE-ICON-WIDTH 192) (%NODE-ICON-HEIGHT 225))) (%SUB-SPACE ECOCYC::DORA-OV) (%SUB-NODES (ECOCYC::LABEL-GLUTSYNIII-PWY ECOCYC::G281310--GLUTSYNIII-PWY ECOCYC::2-KETOGLUTARATE281313--GLUTSYNIII-PWY ECOCYC::GLT281315--GLUTSYNIII-PWY ECOCYC::G281311--GLUTSYNIII-PWY))) (ECOCYC::GLYCOCAT-PWY NIL NIL (%SUPER-SPACE ECOCYC::PWY-SPACE-SUPER) (%SUPER-NODE ECOCYC::|Carbohydrates-Biosynthesis|) (:ABS-HULL-BBOX (498 405 875 1265)) (:ABS-HULL ((498 . 1042) (571 . 1042) (661 . 1042) (661 . 1194) (661 . 1265) (734 . 1265) (734 . 1221) (841 . 1221) (841 . 1221) (841 . 1116) (856 . 1116) (856 . 1041) (874 . 1041) (874 . 1041) (874 . 997) (875 . 997) (875 . 997) (875 . 908) (836 . 908) (836 . 405) (535 . 405) (535 . 480) (535 . 731) (518 . 731) (518 . 803) (518 . 862) (498 . 862))) (:HULL ((-189 . 207) (-116 . 207) (-26 . 207) (-26 . 359) (-26 . 430) (47 . 430) (47 . 386) (154 . 386) (154 . 386) (154 . 281) (169 . 281) (169 . 206) (187 . 206) (187 . 206) (187 . 162) (188 . 162) (188 . 162) (188 . 73) (149 . 73) (149 . -430) (-152 . -430) (-152 . -355) (-152 . -104) (-169 . -104) (-169 . -32) (-169 . 27) (-189 . 27))) (:HULL-BBOX (-189 -430 188 430)) (:INTERIOR-PTS ((-152 . -430) (-152 . -355) (149 . -430) (149 . -355) (2 . 297) (2 . 386) (154 . 297) (154 . 386) (-65 . -59) (-65 . 50) (41 . -59) (41 . 50) (6 . 182) (6 . 281) (169 . 182) (169 . 281) (-23 . 254) (-23 . 321) (44 . 254) (44 . 321) (11 . 341) (-169 . -104) (-169 . -32) (-86 . -104) (-86 . -32) (-116 . -349) (-116 . -240) (-10 . -349) (-10 . -240) (120 . 139) (120 . 206) (187 . 139) (187 . 206) (-95 . -105) (-95 . -38) (-12 . -105) (-12 . -38) (-103 . -4) (10 . -5) (-189 . 136) (-189 . 207) (-116 . 136) (-116 . 207) (36 . 27) (36 . 94) (110 . 27) (110 . 94) (42 . 117) (113 . 117) (-163 . 73) (-163 . 162) (-18 . 73) (-18 . 162) (-116 . -221) (-116 . -82) (-26 . -221) (-26 . -82) (-141 . -392) (-141 . -325) (-68 . -392) (-68 . -325) (-105 . -295) (-26 . 359) (-26 . 430) (47 . 359) (47 . 430) (-189 . 27) (-189 . 98) (-116 . 27) (-116 . 98) (-152 . 117) (-29 . 139) (-29 . 206) (51 . 139) (51 . 206) (11 . 231) (-139 . -267) (-139 . -200) (-72 . -267) (-72 . -200) (-117 . -151) (-79 . -152) (65 . 73) (65 . 162) (188 . 73) (188 . 162))) (%LAST-POSITION (5519 2901)) (%NODE-LOCATION (5519 2901)) (%NODE-SHAPE ((%NODE-ICON-EXPANDABLE? NIL) (%NODE-ICON-WIDTH 347) (%NODE-ICON-HEIGHT 830))) (%SUB-SPACE ECOCYC::DORA-OV) (%SUB-NODES (ECOCYC::LABEL-GLYCOCAT-PWY ECOCYC::G284125--GLYCOCAT-PWY ECOCYC::G284129--GLYCOCAT-PWY ECOCYC::G284137--GLYCOCAT-PWY ECOCYC::GLC284139--GLYCOCAT-PWY ECOCYC::CPD0-1027284157--GLYCOCAT-PWY ECOCYC::G284135--GLYCOCAT-PWY ECOCYC::ALPHA-GLUCOSE284155--GLYCOCAT-PWY ECOCYC::MALTOTETRAOSE284143--GLYCOCAT-PWY ECOCYC::ALPHA-GLC-6-P284159--GLYCOCAT-PWY ECOCYC::MALTOTRIOSE284141--GLYCOCAT-PWY ECOCYC::G284133--GLYCOCAT-PWY ECOCYC::G284131--GLYCOCAT-PWY ECOCYC::|Glycogens284149--GLYCOCAT-PWY| ECOCYC::GLC-6-P284153--GLYCOCAT-PWY ECOCYC::GLC-1-P284147--GLYCOCAT-PWY ECOCYC::MALTOSE284151--GLYCOCAT-PWY ECOCYC::CPD0-971284145--GLYCOCAT-PWY ECOCYC::G284127--GLYCOCAT-PWY))) (ECOCYC::GLYCOGENSYNTH-PWY NIL NIL (%SUPER-SPACE ECOCYC::PWY-SPACE-SUPER) (%SUPER-NODE ECOCYC::|Carbohydrates-Biosynthesis|) (:ABS-HULL-BBOX (841 623 1160 1141)) (:ABS-HULL ((841 . 718) (862 . 718) (862 . 837) (862 . 904) (907 . 904) (907 . 949) (907 . 1016) (909 . 1016) (909 . 1074) (909 . 1141) (982 . 1141) (982 . 1100) (1067 . 1100) (1067 . 1100) (1067 . 861) (1140 . 861) (1140 . 861) (1140 . 718) (1160 . 718) (1160 . 718) (1160 . 623) (841 . 623))) (:HULL ((-160 . -164) (-139 . -164) (-139 . -45) (-139 . 22) (-94 . 22) (-94 . 67) (-94 . 134) (-92 . 134) (-92 . 192) (-92 . 259) (-19 . 259) (-19 . 218) (66 . 218) (66 . 218) (66 . -21) (139 . -21) (139 . -21) (139 . -164) (159 . -164) (159 . -164) (159 . -259) (-160 . -259))) (:HULL-BBOX (-160 -259 159 259)) (:INTERIOR-PTS ((-160 . -259) (-160 . -164) (159 . -259) (159 . -164) (-2 . -189) (-2 . -118) (71 . -189) (71 . -118) (25 . -82) (-23 . -45) (-23 . 22) (54 . -45) (54 . 22) (-19 . 45) (8 . -140) (8 . -21) (139 . -140) (139 . -21) (-65 . 1) (-65 . 90) (22 . 1) (22 . 90) (-94 . 67) (-94 . 134) (-17 . 67) (-17 . 134) (-55 . 164) (-41 . -211) (-41 . -118) (16 . -211) (16 . -118) (2 . -88) (-92 . 192) (-92 . 259) (-19 . 192) (-19 . 259) (-139 . -45) (-139 . 22) (-62 . -45) (-62 . 22) (-77 . 45) (-66 . 109) (-66 . 218) (66 . 109) (66 . 218))) (%LAST-POSITION (5833 2948)) (%NODE-LOCATION (5833 2948)) (%NODE-SHAPE ((%NODE-ICON-EXPANDABLE? NIL) (%NODE-ICON-WIDTH 289) (%NODE-ICON-HEIGHT 488))) (%SUB-SPACE ECOCYC::DORA-OV) (%SUB-NODES (ECOCYC::LABEL-GLYCOGENSYNTH-PWY ECOCYC::GLC-1-P284737--GLYCOGENSYNTH-PWY ECOCYC::ADP-D-GLUCOSE284742--GLYCOGENSYNTH-PWY ECOCYC::G284730--GLYCOGENSYNTH-PWY ECOCYC::G284734--GLYCOGENSYNTH-PWY ECOCYC::|1-4-alpha-D-Glucan284739--GLYCOGENSYNTH-PWY| ECOCYC::ATP284736--GLYCOGENSYNTH-PWY ECOCYC::|Glycogens284745--GLYCOGENSYNTH-PWY| ECOCYC::|1-4-alpha-D-Glucan284741--GLYCOGENSYNTH-PWY| ECOCYC::G284732--GLYCOGENSYNTH-PWY))) (ECOCYC::GLYCOLYSIS NIL NIL (%SUPER-SPACE ECOCYC::PWY-SPACE-SUPER) (%SUPER-NODE ECOCYC::GLYCOLYSIS-VARIANTS) (:ABS-HULL-BBOX (321 10 702 1198)) (:ABS-HULL ((321 . 401) (368 . 401) (368 . 465) (395 . 465) (395 . 1045) (395 . 1144) (430 . 1144) (430 . 1198) (502 . 1198) (502 . 1144) (526 . 1144) (537 . 1144) (629 . 1144) (629 . 1144) (629 . 339) (702 . 339) (702 . 339) (702 . 240) (668 . 240) (668 . 98) (607 . 98) (607 . 48) (600 . 48) (600 . 10) (421 . 10) (421 . 85) (421 . 323) (321 . 323))) (:HULL ((-191 . -203) (-144 . -203) (-144 . -139) (-117 . -139) (-117 . 441) (-117 . 540) (-82 . 540) (-82 . 594) (-10 . 594) (-10 . 540) (14 . 540) (25 . 540) (117 . 540) (117 . 540) (117 . -265) (190 . -265) (190 . -265) (190 . -364) (156 . -364) (156 . -506) (95 . -506) (95 . -556) (88 . -556) (88 . -594) (-91 . -594) (-91 . -519) (-91 . -281) (-191 . -281))) (:HULL-BBOX (-191 -594 190 594)) (:INTERIOR-PTS ((-91 . -594) (-91 . -519) (88 . -594) (88 . -519) (3 . -556) (3 . -485) (95 . -556) (95 . -485) (49 . -451) (-97 . -136) (-97 . -65) (3 . -136) (3 . -65) (-47 . -21) (14 . 441) (14 . 540) (117 . 441) (117 . 540) (-82 . 522) (-82 . 594) (-10 . 522) (-10 . 594) (-107 . 268) (-107 . 340) (13 . 268) (13 . 340) (-47 . 363) (-117 . 441) (-117 . 540) (25 . 441) (25 . 540) (53 . -364) (53 . -265) (190 . -364) (190 . -265) (-53 . 72) (-53 . 171) (78 . 72) (78 . 171) (-50 . 251) (-50 . 290) (30 . 251) (30 . 290) (-107 . 149) (-107 . 221) (13 . 149) (13 . 221) (-47 . 245) (-51 . -86) (-51 . 43) (66 . -86) (66 . 43) (-52 . 201) (-52 . 280) (100 . 201) (100 . 280) (-95 . 21) (-95 . 93) (1 . 21) (1 . 93) (-47 . 121) (-144 . -238) (-144 . -139) (-12 . -238) (-12 . -139) (-105 . 386) (-105 . 458) (10 . 386) (10 . 458) (-47 . 490) (-13 . -419) (-13 . -348) (110 . -419) (110 . -348) (7 . -284) (7 . -213) (91 . -284) (91 . -213) (-46 . -245) (1 . -174) (49 . -315) (-191 . -281) (-191 . -203) (-91 . -281) (-91 . -203) (-94 . -171) (-53 . 319) (-53 . 408) (57 . 319) (57 . 408) (45 . -506) (45 . -397) (156 . -506) (156 . -397) (-50 . -247) (-50 . -138) (63 . -247) (63 . -138))) (%LAST-POSITION (8763 3570)) (%NODE-LOCATION (8763 3570)) (%NODE-SHAPE ((%NODE-ICON-EXPANDABLE? NIL) (%NODE-ICON-WIDTH 351) (%NODE-ICON-HEIGHT 1158))) (%SUB-SPACE ECOCYC::DORA-OV) (%SUB-NODES (ECOCYC::LABEL-GLYCOLYSIS ECOCYC::GLC-6-P300408--GLYCOLYSIS ECOCYC::GAP300414--GLYCOLYSIS ECOCYC::G300402--GLYCOLYSIS ECOCYC::PYRUVATE300406--GLYCOLYSIS ECOCYC::2-PG300420--GLYCOLYSIS ECOCYC::G300383--GLYCOLYSIS ECOCYC::G300387--GLYCOLYSIS ECOCYC::G300395--GLYCOLYSIS ECOCYC::G300398--GLYCOLYSIS ECOCYC::G3P300418--GLYCOLYSIS ECOCYC::G300393--GLYCOLYSIS ECOCYC::G300397--GLYCOLYSIS ECOCYC::DPG300416--GLYCOLYSIS ECOCYC::G300391--GLYCOLYSIS ECOCYC::PHOSPHO-ENOL-PYRUVATE300422--GLYCOLYSIS ECOCYC::FRUCTOSE-6P300410--GLYCOLYSIS ECOCYC::FRUCTOSE-16-DIPHOSPHATE300404--GLYCOLYSIS ECOCYC::DIHYDROXY-ACETONE-PHOSPHATE300412--GLYCOLYSIS ECOCYC::G300400--GLYCOLYSIS ECOCYC::G300385--GLYCOLYSIS ECOCYC::G300389--GLYCOLYSIS))) (ECOCYC::HISTSYN-PWY NIL NIL (%SUPER-SPACE ECOCYC::PWY-SPACE-SUPER) (%SUPER-NODE ECOCYC::|Amino-Acid-Biosynthesis|) (:ABS-HULL-BBOX (451 9 744 1640)) (:ABS-HULL ((451 . 84) (462 . 84) (462 . 460) (462 . 533) (462 . 622) (462 . 694) (463 . 694) (463 . 769) (463 . 841) (540 . 841) (540 . 1558) (540 . 1640) (622 . 1640) (622 . 1584) (661 . 1584) (661 . 1584) (661 . 1344) (735 . 1344) (735 . 1344) (735 . 84) (744 . 84) (744 . 84) (744 . 9) (451 . 9))) (:HULL ((-147 . -741) (-136 . -741) (-136 . -365) (-136 . -292) (-136 . -203) (-136 . -131) (-135 . -131) (-135 . -56) (-135 . 16) (-58 . 16) (-58 . 733) (-58 . 815) (24 . 815) (24 . 759) (63 . 759) (63 . 759) (63 . 519) (137 . 519) (137 . 519) (137 . -741) (146 . -741) (146 . -741) (146 . -816) (-147 . -816))) (:HULL-BBOX (-147 -816 146 815)) (:INTERIOR-PTS ((-147 . -816) (-147 . -741) (146 . -816) (146 . -741) (-136 . -203) (-136 . -131) (2 . -203) (2 . -131) (-42 . -92) (-79 . -93) (-25 . 430) (-25 . 519) (137 . 430) (137 . 519) (-26 . 660) (-26 . 759) (63 . 660) (63 . 759) (-56 . 377) (-56 . 455) (23 . 377) (23 . 455) (-17 . 473) (-75 . -447) (-75 . -338) (77 . -447) (77 . -338) (-27 . -3) (-27 . 146) (72 . -3) (72 . 146) (-53 . 493) (-53 . 565) (19 . 493) (19 . 565) (-17 . 589) (-28 . 273) (-28 . 402) (72 . 273) (72 . 402) (-136 . -365) (-136 . -292) (2 . -365) (2 . -292) (-67 . -248) (-28 . 173) (-28 . 302) (72 . 173) (72 . 302) (-58 . 733) (-58 . 815) (24 . 733) (24 . 815) (-135 . -56) (-135 . 16) (-46 . -56) (-46 . 16) (-56 . 120) (-56 . 198) (22 . 120) (22 . 198) (-17 . 287) (-114 . -667) (-114 . -574) (-19 . -667) (-19 . -574) (-66 . -545) (-75 . -152) (-75 . -33) (22 . -152) (22 . -33) (-53 . 613) (-53 . 685) (19 . 613) (19 . 685) (-17 . 711) (-106 . -778) (-106 . -705) (-26 . -778) (-26 . -705) (-66 . -681) (-56 . -56) (-56 . 22) (22 . -56) (22 . 22) (-17 . 71) (-73 . -316) (-73 . -177) (63 . -316) (63 . -177) (-101 . -516) (-101 . -423) (-31 . -516) (-31 . -423) (-66 . -399) (-26 . 540) (-26 . 639) (63 . 540) (63 . 639) (-75 . -729) (-75 . -640) (58 . -729) (58 . -640) (-74 . -599) (-74 . -490) (93 . -599) (93 . -490))) (%LAST-POSITION (651 2594)) (%NODE-LOCATION (651 2594)) (%NODE-SHAPE ((%NODE-ICON-EXPANDABLE? NIL) (%NODE-ICON-WIDTH 263) (%NODE-ICON-HEIGHT 1601))) (%SUB-SPACE ECOCYC::DORA-OV) (%SUB-NODES (ECOCYC::LABEL-HISTSYN-PWY ECOCYC::PHOSPHORIBULOSYL-FORMIMINO-AICAR-P281649--HISTSYN-PWY ECOCYC::G281635--HISTSYN-PWY ECOCYC::G281639--HISTSYN-PWY ECOCYC::L-HISTIDINOL-P281655--HISTSYN-PWY ECOCYC::G281622--HISTSYN-PWY ECOCYC::G281630--HISTSYN-PWY ECOCYC::HISTIDINOL281657--HISTSYN-PWY ECOCYC::G281633--HISTSYN-PWY ECOCYC::PHOSPHORIBOSYL-FORMIMINO-AICAR-P281647--HISTSYN-PWY ECOCYC::G281632--HISTSYN-PWY ECOCYC::HIS281663--HISTSYN-PWY ECOCYC::AICAR281661--HISTSYN-PWY ECOCYC::IMIDAZOLE-ACETOL-P281653--HISTSYN-PWY ECOCYC::PHOSPHORIBOSYL-ATP281645--HISTSYN-PWY ECOCYC::G281628--HISTSYN-PWY ECOCYC::HISTIDINAL281659--HISTSYN-PWY ECOCYC::PRPP281641--HISTSYN-PWY ECOCYC::D-ERYTHRO-IMIDAZOLE-GLYCEROL-P281651--HISTSYN-PWY ECOCYC::G281626--HISTSYN-PWY ECOCYC::PHOSPHORIBOSYL-AMP281643--HISTSYN-PWY ECOCYC::G281637--HISTSYN-PWY ECOCYC::G281620--HISTSYN-PWY ECOCYC::G281624--HISTSYN-PWY))) (ECOCYC::HSERMETANA-PWY NIL NIL (%SUPER-SPACE ECOCYC::PWY-SPACE-SUPER) (%SUPER-NODE ECOCYC::|Amino-Acid-Biosynthesis|) (:ABS-HULL-BBOX (623 1590 845 1758)) (:ABS-HULL ((623 . 1685) (642 . 1685) (642 . 1758) (827 . 1758) (827 . 1685) (845 . 1685) (845 . 1685) (845 . 1590) (623 . 1590))) (:HULL ((-111 . 11) (-92 . 11) (-92 . 84) (93 . 84) (93 . 11) (111 . 11) (111 . 11) (111 . -84) (-111 . -84))) (:HULL-BBOX (-111 -84 111 84)) (:INTERIOR-PTS ((-111 . -84) (-111 . 11) (111 . -84) (111 . 11) (-92 . 2) (-92 . 84) (0 . 2) (0 . 84) (3 . 43) (-79 . -36) (-79 . 53) (85 . -36) (85 . 53) (11 . 2) (11 . 84) (93 . 2) (93 . 84))) (%LAST-POSITION (787 3443)) (%NODE-LOCATION (787 3443)) (%NODE-SHAPE ((%NODE-ICON-EXPANDABLE? NIL) (%NODE-ICON-WIDTH 192) (%NODE-ICON-HEIGHT 138))) (%SUB-SPACE ECOCYC::DORA-OV) (%SUB-NODES (ECOCYC::LABEL-HSERMETANA-PWY ECOCYC::HOMO-CYS282545--HSERMETANA-PWY ECOCYC::G282543--HSERMETANA-PWY ECOCYC::MET282547--HSERMETANA-PWY))) (ECOCYC::ILEUDEG-PWY NIL NIL (%SUPER-SPACE ECOCYC::PWY-SPACE-SUPER) (%SUPER-NODE ECOCYC::|Amino-Acid-Degradation|) (:ABS-HULL-BBOX (0 0 217 718)) (:ABS-HULL ((0 . 718) (153 . 718) (153 . 669) (206 . 669) (206 . 669) (206 . 405) (208 . 405) (208 . 204) (217 . 204) (217 . 204) (217 . 105) (207 . 105) (207 . 0) (11 . 0) (11 . 95) (11 . 379) (9 . 379) (9 . 451) (9 . 455) (0 . 455))) (:HULL ((-109 . 359) (44 . 359) (44 . 310) (97 . 310) (97 . 310) (97 . 46) (99 . 46) (99 . -155) (108 . -155) (108 . -155) (108 . -254) (98 . -254) (98 . -359) (-98 . -359) (-98 . -264) (-98 . 20) (-100 . 20) (-100 . 92) (-100 . 96) (-109 . 96))) (:HULL-BBOX (-109 -359 108 359)) (:INTERIOR-PTS ((-98 . -359) (-98 . -264) (98 . -359) (98 . -264) (-30 . 287) (-30 . 359) (44 . 287) (44 . 359) (-43 . 221) (-43 . 310) (97 . 221) (97 . 310) (-91 . -105) (-91 . -33) (26 . -105) (26 . -33) (-32 . -6) (-109 . 96) (-109 . 168) (43 . 96) (43 . 168) (-32 . 170) (-44 . -53) (-44 . 46) (99 . -53) (99 . 46) (-73 . -311) (-73 . -229) (9 . -311) (9 . -229) (-32 . -208) (-109 . 287) (-109 . 359) (-18 . 287) (-18 . 359) (-95 . 172) (-95 . 244) (31 . 172) (31 . 244) (-12 . 266) (-48 . 266) (-42 . -254) (-42 . -155) (108 . -254) (108 . -155) (-100 . 20) (-100 . 92) (36 . 20) (36 . 92) (-32 . 94) (-95 . -181) (-95 . -109) (29 . -181) (29 . -109) (-33 . -107))) (%LAST-POSITION (9079 3880)) (%NODE-LOCATION (9079 3880)) (%NODE-SHAPE ((%NODE-ICON-EXPANDABLE? NIL) (%NODE-ICON-WIDTH 187) (%NODE-ICON-HEIGHT 688))) (%SUB-SPACE ECOCYC::DORA-OV) (%SUB-NODES (ECOCYC::LABEL-ILEUDEG-PWY ECOCYC::ACETYL-COA295646--ILEUDEG-PWY ECOCYC::G295629--ILEUDEG-PWY ECOCYC::2-METHYL-BUTYRYL-COA295633--ILEUDEG-PWY ECOCYC::2-METHYL-3-HYDROXY-BUTYRYL-COA295641--ILEUDEG-PWY ECOCYC::G295627--ILEUDEG-PWY ECOCYC::ILE295643--ILEUDEG-PWY ECOCYC::PROPIONYL-COA295645--ILEUDEG-PWY ECOCYC::2-METHYL-ACETO-ACETYL-COA295637--ILEUDEG-PWY ECOCYC::G295631--ILEUDEG-PWY ECOCYC::CPD-1083295639--ILEUDEG-PWY ECOCYC::2-KETO-3-METHYL-VALERATE295635--ILEUDEG-PWY))) (ECOCYC::|LABEL-Alcohol-Degradation| NIL NIL (%SUPER-NODE ECOCYC::|Alcohol-Degradation|) (:ABS-HULL-BBOX (210 7 486 57)) (:ABS-HULL ((210 . 7) (210 . 57) (486 . 57) (486 . 7))) (:HULL ((-138 . -25) (-138 . 25) (138 . 25) (138 . -25))) (:HULL-BBOX (-138 -25 138 25)) (%LAST-POSITION (10783 3761)) (%NODE-LOCATION (10783 3761)) (%NODE-SHAPE ((%NODE-ICON-EXPANDABLE? NIL) (%NODE-ICON-WIDTH 163) (%NODE-ICON-HEIGHT 13))) (%SUB-SPACE ECOCYC::DORA-OV) (%SUB-NODES (ECOCYC::|LABEL-Alcohol-Degradation|))) (ECOCYC::LABEL-AMINE-DEG NIL NIL (%SUPER-NODE ECOCYC::AMINE-DEG) (:ABS-HULL-BBOX (135 -36 413 36)) (:ABS-HULL ((135 . -36) (135 . 36) (413 . 36) (413 . -36))) (:HULL ((-139 . -36) (-139 . 36) (139 . 36) (139 . -36))) (:HULL-BBOX (-139 -36 139 36)) (%LAST-POSITION (10741 1632)) (%NODE-LOCATION (10741 1632)) (%NODE-SHAPE ((%NODE-ICON-EXPANDABLE? NIL) (%NODE-ICON-WIDTH 164) (%NODE-ICON-HEIGHT 27))) (%SUB-SPACE ECOCYC::DORA-OV) (%SUB-NODES (ECOCYC::LABEL-AMINE-DEG))) (ECOCYC::|LABEL-Amino-Acid-Biosynthesis| NIL NIL (%SUPER-NODE ECOCYC::|Amino-Acid-Biosynthesis|) (:ABS-HULL-BBOX (1468 7 1774 57)) (:ABS-HULL ((1468 . 7) (1468 . 57) (1774 . 57) (1774 . 7))) (:HULL ((-153 . -25) (-153 . 25) (153 . 25) (153 . -25))) (:HULL-BBOX (-153 -25 153 25)) (%LAST-POSITION (1674 1801)) (%NODE-LOCATION (1674 1801)) (%NODE-SHAPE ((%NODE-ICON-EXPANDABLE? NIL) (%NODE-ICON-WIDTH 183) (%NODE-ICON-HEIGHT 13))) (%SUB-SPACE ECOCYC::DORA-OV) (%SUB-NODES (ECOCYC::|LABEL-Amino-Acid-Biosynthesis|))) (ECOCYC::|LABEL-Amino-Acid-Degradation| NIL NIL (%SUPER-NODE ECOCYC::|Amino-Acid-Degradation|) (:ABS-HULL-BBOX (620 -25 920 25)) (:ABS-HULL ((620 . -25) (620 . 25) (920 . 25) (920 . -25))) (:HULL ((-150 . -25) (-150 . 25) (150 . 25) (150 . -25))) (:HULL-BBOX (-150 -25 150 25)) (%LAST-POSITION (9740 3521)) (%NODE-LOCATION (9740 3521)) (%NODE-SHAPE ((%NODE-ICON-EXPANDABLE? NIL) (%NODE-ICON-WIDTH 179) (%NODE-ICON-HEIGHT 13))) (%SUB-SPACE ECOCYC::DORA-OV) (%SUB-NODES (ECOCYC::|LABEL-Amino-Acid-Degradation|))) (ECOCYC::|LABEL-Aminoacyl-tRNAs-Charging| NIL NIL (%SUPER-NODE ECOCYC::|Aminoacyl-tRNAs-Charging|) (:ABS-HULL-BBOX (6 -25 310 25)) (:ABS-HULL ((6 . -25) (6 . 25) (310 . 25) (310 . -25))) (:HULL ((-152 . -25) (-152 . 25) (152 . 25) (152 . -25))) (:HULL-BBOX (-152 -25 152 25)) (%LAST-POSITION (4667 143)) (%NODE-LOCATION (4667 143)) (%NODE-SHAPE ((%NODE-ICON-EXPANDABLE? NIL) (%NODE-ICON-WIDTH 182) (%NODE-ICON-HEIGHT 13))) (%SUB-SPACE ECOCYC::DORA-OV) (%SUB-NODES (ECOCYC::|LABEL-Aminoacyl-tRNAs-Charging|))) (ECOCYC::LABEL-C1-COMPOUNDS NIL NIL (%SUPER-NODE ECOCYC::C1-COMPOUNDS) (:ABS-HULL-BBOX (111 -47 303 47)) (:ABS-HULL ((111 . -47) (111 . 47) (303 . 47) (303 . -47))) (:HULL ((-96 . -47) (-96 . 47) (96 . 47) (96 . -47))) (:HULL-BBOX (-96 -47 96 47)) (%LAST-POSITION (10472 2585)) (%NODE-LOCATION (10472 2585)) (%NODE-SHAPE ((%NODE-ICON-EXPANDABLE? NIL) (%NODE-ICON-WIDTH 107) (%NODE-ICON-HEIGHT 41))) (%SUB-SPACE ECOCYC::DORA-OV) (%SUB-NODES (ECOCYC::LABEL-C1-COMPOUNDS))) (ECOCYC::|LABEL-Carbohydrates-Biosynthesis| NIL NIL (%SUPER-NODE ECOCYC::|Carbohydrates-Biosynthesis|) (:ABS-HULL-BBOX (466 -25 814 25)) (:ABS-HULL ((466 . -25) (466 . 25) (814 . 25) (814 . -25))) (:HULL ((-174 . -25) (-174 . 25) (174 . 25) (174 . -25))) (:HULL-BBOX (-174 -25 174 25)) (%LAST-POSITION (5472 2066)) (%NODE-LOCATION (5472 2066)) (%NODE-SHAPE ((%NODE-ICON-EXPANDABLE? NIL) (%NODE-ICON-WIDTH 211) (%NODE-ICON-HEIGHT 13))) (%SUB-SPACE ECOCYC::DORA-OV) (%SUB-NODES (ECOCYC::|LABEL-Carbohydrates-Biosynthesis|))) (ECOCYC::|LABEL-Carbohydrates-Degradation| NIL NIL (%SUPER-NODE ECOCYC::|Carbohydrates-Degradation|) (:ABS-HULL-BBOX (812 7 1154 57)) (:ABS-HULL ((812 . 7) (812 . 57) (1154 . 57) (1154 . 7))) (:HULL ((-171 . -25) (-171 . 25) (171 . 25) (171 . -25))) (:HULL-BBOX (-171 -25 171 25)) (%LAST-POSITION (9947 152)) (%NODE-LOCATION (9947 152)) (%NODE-SHAPE ((%NODE-ICON-EXPANDABLE? NIL) (%NODE-ICON-WIDTH 207) (%NODE-ICON-HEIGHT 13))) (%SUB-SPACE ECOCYC::DORA-OV) (%SUB-NODES (ECOCYC::|LABEL-Carbohydrates-Degradation|))) (ECOCYC::LABEL-CARBOXYLATES-DEG NIL NIL (%SUPER-NODE ECOCYC::CARBOXYLATES-DEG) (:ABS-HULL-BBOX (553 7 877 57)) (:ABS-HULL ((553 . 7) (553 . 57) (877 . 57) (877 . 7))) (:HULL ((-162 . -25) (-162 . 25) (162 . 25) (162 . -25))) (:HULL-BBOX (-162 -25 162 25)) (%LAST-POSITION (9686 4300)) (%NODE-LOCATION (9686 4300)) (%NODE-SHAPE ((%NODE-ICON-EXPANDABLE? NIL) (%NODE-ICON-WIDTH 195) (%NODE-ICON-HEIGHT 13))) (%SUB-SPACE ECOCYC::DORA-OV) (%SUB-NODES (ECOCYC::LABEL-CARBOXYLATES-DEG))) (ECOCYC::|LABEL-Cell-Structure-Biosynthesis| NIL NIL (%SUPER-NODE ECOCYC::|Cell-Structure-Biosynthesis|) (:ABS-HULL-BBOX (652 -25 1012 25)) (:ABS-HULL ((652 . -25) (652 . 25) (1012 . 25) (1012 . -25))) (:HULL ((-180 . -25) (-180 . 25) (180 . 25) (180 . -25))) (:HULL-BBOX (-180 -25 180 25)) (%LAST-POSITION (5653 140)) (%NODE-LOCATION (5653 140)) (%NODE-SHAPE ((%NODE-ICON-EXPANDABLE? NIL) (%NODE-ICON-WIDTH 219) (%NODE-ICON-HEIGHT 13))) (%SUB-SPACE ECOCYC::DORA-OV) (%SUB-NODES (ECOCYC::|LABEL-Cell-Structure-Biosynthesis|))) (ECOCYC::LABEL-CHEMOAUTOTROPHIC-ENERGY-METABOLISM NIL NIL (%SUPER-NODE ECOCYC::CHEMOAUTOTROPHIC-ENERGY-METABOLISM) (:ABS-HULL-BBOX (-27 -36 215 36)) (:ABS-HULL ((-27 . -36) (-27 . 36) (215 . 36) (215 . -36))) (:HULL ((-121 . -36) (-121 . 36) (121 . 36) (121 . -36))) (:HULL-BBOX (-121 -36 121 36)) (%LAST-POSITION (8280 146)) (%NODE-LOCATION (8280 146)) (%NODE-SHAPE ((%NODE-ICON-EXPANDABLE? NIL) (%NODE-ICON-WIDTH 140) (%NODE-ICON-HEIGHT 27))) (%SUB-SPACE ECOCYC::DORA-OV) (%SUB-NODES (ECOCYC::LABEL-CHEMOAUTOTROPHIC-ENERGY-METABOLISM))) (ECOCYC::|LABEL-Cofactor-Biosynthesis| NIL NIL (%SUPER-NODE ECOCYC::|Cofactor-Biosynthesis|) (:ABS-HULL-BBOX (1862 -25 2594 25)) (:ABS-HULL ((1862 . -25) (1862 . 25) (2594 . 25) (2594 . -25))) (:HULL ((-366 . -25) (-366 . 25) (366 . 25) (366 . -25))) (:HULL-BBOX (-366 -25 366 25)) (%LAST-POSITION (2274 132)) (%NODE-LOCATION (2274 132)) (%NODE-SHAPE ((%NODE-ICON-EXPANDABLE? NIL) (%NODE-ICON-WIDTH 467) (%NODE-ICON-HEIGHT 13))) (%SUB-SPACE ECOCYC::DORA-OV) (%SUB-NODES (ECOCYC::|LABEL-Cofactor-Biosynthesis|))) (ECOCYC::|LABEL-Detoxification| NIL NIL (%SUPER-NODE ECOCYC::|Detoxification|) (:ABS-HULL-BBOX (-2 -25 186 25)) (:ABS-HULL ((-2 . -25) (-2 . 25) (186 . 25) (186 . -25))) (:HULL ((-94 . -25) (-94 . 25) (94 . 25) (94 . -25))) (:HULL-BBOX (-94 -25 94 25)) (%LAST-POSITION (10826 666)) (%NODE-LOCATION (10826 666)) (%NODE-SHAPE ((%NODE-ICON-EXPANDABLE? NIL) (%NODE-ICON-WIDTH 104) (%NODE-ICON-HEIGHT 13))) (%SUB-SPACE ECOCYC::DORA-OV) (%SUB-NODES (ECOCYC::|LABEL-Detoxification|))) (ECOCYC::|LABEL-Fatty-Acid-and-Lipid-Degradation| NIL NIL (%SUPER-NODE ECOCYC::|Fatty-Acid-and-Lipid-Degradation|) (:ABS-HULL-BBOX (132 -25 526 25)) (:ABS-HULL ((132 . -25) (132 . 25) (526 . 25) (526 . -25))) (:HULL ((-197 . -25) (-197 . 25) (197 . 25) (197 . -25))) (:HULL-BBOX (-197 -25 197 25)) (%LAST-POSITION (10218 944)) (%NODE-LOCATION (10218 944)) (%NODE-SHAPE ((%NODE-ICON-EXPANDABLE? NIL) (%NODE-ICON-WIDTH 242) (%NODE-ICON-HEIGHT 13))) (%SUB-SPACE ECOCYC::DORA-OV) (%SUB-NODES (ECOCYC::|LABEL-Fatty-Acid-and-Lipid-Degradation|))) (ECOCYC::|LABEL-Fermentation| NIL NIL (%SUPER-NODE ECOCYC::|Fermentation|) (:ABS-HULL-BBOX (7 7 185 57)) (:ABS-HULL ((7 . 7) (7 . 57) (185 . 57) (185 . 7))) (:HULL ((-89 . -25) (-89 . 25) (89 . 25) (89 . -25))) (:HULL-BBOX (-89 -25 89 25)) (%LAST-POSITION (7613 2139)) (%NODE-LOCATION (7613 2139)) (%NODE-SHAPE ((%NODE-ICON-EXPANDABLE? NIL) (%NODE-ICON-WIDTH 98) (%NODE-ICON-HEIGHT 13))) (%SUB-SPACE ECOCYC::DORA-OV) (%SUB-NODES (ECOCYC::|LABEL-Fermentation|))) (ECOCYC::LABEL-GLYCOLYSIS-VARIANTS NIL NIL (%SUPER-NODE ECOCYC::GLYCOLYSIS-VARIANTS) (:ABS-HULL-BBOX (276 -25 426 25)) (:ABS-HULL ((276 . -25) (276 . 25) (426 . 25) (426 . -25))) (:HULL ((-75 . -25) (-75 . 25) (75 . 25) (75 . -25))) (:HULL-BBOX (-75 -25 75 25)) (%LAST-POSITION (8602 2966)) (%NODE-LOCATION (8602 2966)) (%NODE-SHAPE ((%NODE-ICON-EXPANDABLE? NIL) (%NODE-ICON-WIDTH 79) (%NODE-ICON-HEIGHT 13))) (%SUB-SPACE ECOCYC::DORA-OV) (%SUB-NODES (ECOCYC::LABEL-GLYCOLYSIS-VARIANTS))) (ECOCYC::|LABEL-Lipid-Biosynthesis| NIL NIL (%SUPER-NODE ECOCYC::|Lipid-Biosynthesis|) (:ABS-HULL-BBOX (333 -25 747 25)) (:ABS-HULL ((333 . -25) (333 . 25) (747 . 25) (747 . -25))) (:HULL ((-207 . -25) (-207 . 25) (207 . 25) (207 . -25))) (:HULL-BBOX (-207 -25 207 25)) (%LAST-POSITION (6907 876)) (%NODE-LOCATION (6907 876)) (%NODE-SHAPE ((%NODE-ICON-EXPANDABLE? NIL) (%NODE-ICON-WIDTH 255) (%NODE-ICON-HEIGHT 13))) (%SUB-SPACE ECOCYC::DORA-OV) (%SUB-NODES (ECOCYC::|LABEL-Lipid-Biosynthesis|))) (ECOCYC::|LABEL-Metabolic-Regulators| NIL NIL (%SUPER-NODE ECOCYC::|Metabolic-Regulators|) (:ABS-HULL-BBOX (98 -36 374 36)) (:ABS-HULL ((98 . -36) (98 . 36) (374 . 36) (374 . -36))) (:HULL ((-138 . -36) (-138 . 36) (138 . 36) (138 . -36))) (:HULL-BBOX (-138 -36 138 36)) (%LAST-POSITION (6691 148)) (%NODE-LOCATION (6691 148)) (%NODE-SHAPE ((%NODE-ICON-EXPANDABLE? NIL) (%NODE-ICON-WIDTH 163) (%NODE-ICON-HEIGHT 27))) (%SUB-SPACE ECOCYC::DORA-OV) (%SUB-NODES (ECOCYC::|LABEL-Metabolic-Regulators|))) (ECOCYC::|LABEL-Noncarbon-Nutrients| NIL NIL (%SUPER-NODE ECOCYC::|Noncarbon-Nutrients|) (:ABS-HULL-BBOX (101 -26 487 24)) (:ABS-HULL ((101 . -26) (101 . 24) (487 . 24) (487 . -26))) (:HULL ((-193 . -25) (-193 . 25) (193 . 25) (193 . -25))) (:HULL-BBOX (-193 -25 193 25)) (%LAST-POSITION (9966 2484)) (%NODE-LOCATION (9966 2484)) (%NODE-SHAPE ((%NODE-ICON-EXPANDABLE? NIL) (%NODE-ICON-WIDTH 236) (%NODE-ICON-HEIGHT 13))) (%SUB-SPACE ECOCYC::DORA-OV) (%SUB-NODES (ECOCYC::|LABEL-Noncarbon-Nutrients|))) (ECOCYC::LABEL-NUCLEO-DEG NIL NIL (%SUPER-NODE ECOCYC::NUCLEO-DEG) (:ABS-HULL-BBOX (45 -25 539 25)) (:ABS-HULL ((45 . -25) (45 . 25) (539 . 25) (539 . -25))) (:HULL ((-247 . -25) (-247 . 25) (247 . 25) (247 . -25))) (:HULL-BBOX (-247 -25 247 25)) (%LAST-POSITION (10175 1505)) (%NODE-LOCATION (10175 1505)) (%NODE-SHAPE ((%NODE-ICON-EXPANDABLE? NIL) (%NODE-ICON-WIDTH 308) (%NODE-ICON-HEIGHT 13))) (%SUB-SPACE ECOCYC::DORA-OV) (%SUB-NODES (ECOCYC::LABEL-NUCLEO-DEG))) (ECOCYC::|LABEL-Nucleotide-Biosynthesis| NIL NIL (%SUPER-NODE ECOCYC::|Nucleotide-Biosynthesis|) (:ABS-HULL-BBOX (1455 7 1955 57)) (:ABS-HULL ((1455 . 7) (1455 . 57) (1955 . 57) (1955 . 7))) (:HULL ((-250 . -25) (-250 . 25) (250 . 25) (250 . -25))) (:HULL-BBOX (-250 -25 250 25)) (%LAST-POSITION (1924 3575)) (%NODE-LOCATION (1924 3575)) (%NODE-SHAPE ((%NODE-ICON-EXPANDABLE? NIL) (%NODE-ICON-WIDTH 312) (%NODE-ICON-HEIGHT 13))) (%SUB-SPACE ECOCYC::DORA-OV) (%SUB-NODES (ECOCYC::|LABEL-Nucleotide-Biosynthesis|))) (ECOCYC::|LABEL-Other-biosynthesis| NIL NIL (%SUPER-NODE ECOCYC::|Other-biosynthesis|) (:ABS-HULL-BBOX (181 -25 427 25)) (:ABS-HULL ((181 . -25) (181 . 25) (427 . 25) (427 . -25))) (:HULL ((-123 . -25) (-123 . 25) (123 . 25) (123 . -25))) (:HULL-BBOX (-123 -25 123 25)) (%LAST-POSITION (3971 2159)) (%NODE-LOCATION (3971 2159)) (%NODE-SHAPE ((%NODE-ICON-EXPANDABLE? NIL) (%NODE-ICON-WIDTH 143) (%NODE-ICON-HEIGHT 13))) (%SUB-SPACE ECOCYC::DORA-OV) (%SUB-NODES (ECOCYC::|LABEL-Other-biosynthesis|))) (ECOCYC::|LABEL-Other-Degradation| NIL NIL (%SUPER-NODE ECOCYC::|Other-Degradation|) (:ABS-HULL-BBOX (-12 -47 240 47)) (:ABS-HULL ((-12 . -47) (-12 . 47) (240 . 47) (240 . -47))) (:HULL ((-126 . -47) (-126 . 47) (126 . 47) (126 . -47))) (:HULL-BBOX (-126 -47 126 47)) (%LAST-POSITION (10854 297)) (%NODE-LOCATION (10854 297)) (%NODE-SHAPE ((%NODE-ICON-EXPANDABLE? NIL) (%NODE-ICON-WIDTH 147) (%NODE-ICON-HEIGHT 41))) (%SUB-SPACE ECOCYC::DORA-OV) (%SUB-NODES (ECOCYC::|LABEL-Other-Degradation|))) (ECOCYC::|LABEL-Pentose-Phosphate-Cycle| NIL NIL (%SUPER-NODE ECOCYC::|Pentose-Phosphate-Cycle|) (:ABS-HULL-BBOX (109 -25 459 25)) (:ABS-HULL ((109 . -25) (109 . 25) (459 . 25) (459 . -25))) (:HULL ((-175 . -25) (-175 . 25) (175 . 25) (175 . -25))) (:HULL-BBOX (-175 -25 175 25)) (%LAST-POSITION (8678 1486)) (%NODE-LOCATION (8678 1486)) (%NODE-SHAPE ((%NODE-ICON-EXPANDABLE? NIL) (%NODE-ICON-WIDTH 212) (%NODE-ICON-HEIGHT 13))) (%SUB-SPACE ECOCYC::DORA-OV) (%SUB-NODES (ECOCYC::|LABEL-Pentose-Phosphate-Cycle|))) (ECOCYC::|LABEL-Photosynthesis| NIL NIL (%SUPER-NODE ECOCYC::|Photosynthesis|) (:ABS-HULL-BBOX (8 -25 214 25)) (:ABS-HULL ((8 . -25) (8 . 25) (214 . 25) (214 . -25))) (:HULL ((-103 . -25) (-103 . 25) (103 . 25) (103 . -25))) (:HULL-BBOX (-103 -25 103 25)) (%LAST-POSITION (8518 140)) (%NODE-LOCATION (8518 140)) (%NODE-SHAPE ((%NODE-ICON-EXPANDABLE? NIL) (%NODE-ICON-WIDTH 117) (%NODE-ICON-HEIGHT 13))) (%SUB-SPACE ECOCYC::DORA-OV) (%SUB-NODES (ECOCYC::|LABEL-Photosynthesis|))) (ECOCYC::|LABEL-Polyamine-Biosynthesis| NIL NIL (%SUPER-NODE ECOCYC::|Polyamine-Biosynthesis|) (:ABS-HULL-BBOX (-29 -36 249 36)) (:ABS-HULL ((-29 . -36) (-29 . 36) (249 . 36) (249 . -36))) (:HULL ((-139 . -36) (-139 . 36) (139 . 36) (139 . -36))) (:HULL-BBOX (-139 -36 139 36)) (%LAST-POSITION (7010 147)) (%NODE-LOCATION (7010 147)) (%NODE-SHAPE ((%NODE-ICON-EXPANDABLE? NIL) (%NODE-ICON-WIDTH 164) (%NODE-ICON-HEIGHT 27))) (%SUB-SPACE ECOCYC::DORA-OV) (%SUB-NODES (ECOCYC::|LABEL-Polyamine-Biosynthesis|))) (ECOCYC::|LABEL-Respiration| NIL NIL (%SUPER-NODE ECOCYC::|Respiration|) (:ABS-HULL-BBOX (373 7 531 57)) (:ABS-HULL ((373 . 7) (373 . 57) (531 . 57) (531 . 7))) (:HULL ((-79 . -25) (-79 . 25) (79 . 25) (79 . -25))) (:HULL-BBOX (-79 -25 79 25)) (%LAST-POSITION (7909 3717)) (%NODE-LOCATION (7909 3717)) (%NODE-SHAPE ((%NODE-ICON-EXPANDABLE? NIL) (%NODE-ICON-WIDTH 85) (%NODE-ICON-HEIGHT 13))) (%SUB-SPACE ECOCYC::DORA-OV) (%SUB-NODES (ECOCYC::|LABEL-Respiration|))) (ECOCYC::LABEL-SECONDARY-METABOLITE-BIOSYNTHESIS NIL NIL (%SUPER-NODE ECOCYC::SECONDARY-METABOLITE-BIOSYNTHESIS) (:ABS-HULL-BBOX (103 -25 541 25)) (:ABS-HULL ((103 . -25) (103 . 25) (541 . 25) (541 . -25))) (:HULL ((-219 . -25) (-219 . 25) (219 . 25) (219 . -25))) (:HULL-BBOX (-219 -25 219 25)) (%LAST-POSITION (4227 2909)) (%NODE-LOCATION (4227 2909)) (%NODE-SHAPE ((%NODE-ICON-EXPANDABLE? NIL) (%NODE-ICON-WIDTH 271) (%NODE-ICON-HEIGHT 13))) (%SUB-SPACE ECOCYC::DORA-OV) (%SUB-NODES (ECOCYC::LABEL-SECONDARY-METABOLITE-BIOSYNTHESIS))) (ECOCYC::LABEL-SECONDARY-METABOLITE-DEGRADATION NIL NIL (%SUPER-NODE ECOCYC::SECONDARY-METABOLITE-DEGRADATION) (:ABS-HULL-BBOX (12 -47 180 47)) (:ABS-HULL ((12 . -47) (12 . 47) (180 . 47) (180 . -47))) (:HULL ((-84 . -47) (-84 . 47) (84 . 47) (84 . -47))) (:HULL-BBOX (-84 -47 84 47)) (%LAST-POSITION (10650 152)) (%NODE-LOCATION (10650 152)) (%NODE-SHAPE ((%NODE-ICON-EXPANDABLE? NIL) (%NODE-ICON-WIDTH 91) (%NODE-ICON-HEIGHT 41))) (%SUB-SPACE ECOCYC::DORA-OV) (%SUB-NODES (ECOCYC::LABEL-SECONDARY-METABOLITE-DEGRADATION))) (ECOCYC::|LABEL-Steroids-Degradation| NIL NIL (%SUPER-NODE ECOCYC::|Steroids-Degradation|) (:ABS-HULL-BBOX (327 -26 601 24)) (:ABS-HULL ((327 . -26) (327 . 24) (601 . 24) (601 . -26))) (:HULL ((-137 . -25) (-137 . 25) (137 . 25) (137 . -25))) (:HULL-BBOX (-137 -25 137 25)) (%LAST-POSITION (9435 819)) (%NODE-LOCATION (9435 819)) (%NODE-SHAPE ((%NODE-ICON-EXPANDABLE? NIL) (%NODE-ICON-WIDTH 161) (%NODE-ICON-HEIGHT 13))) (%SUB-SPACE ECOCYC::DORA-OV) (%SUB-NODES (ECOCYC::|LABEL-Steroids-Degradation|))) (ECOCYC::LABEL-TCA-VARIANTS NIL NIL (%SUPER-NODE ECOCYC::TCA-VARIANTS) (:ABS-HULL-BBOX (8 7 138 57)) (:ABS-HULL ((8 . 7) (8 . 57) (138 . 57) (138 . 7))) (:HULL ((-65 . -25) (-65 . 25) (65 . 25) (65 . -25))) (:HULL-BBOX (-65 -25 65 25)) (%LAST-POSITION (7521 152)) (%NODE-LOCATION (7521 152)) (%NODE-SHAPE ((%NODE-ICON-EXPANDABLE? NIL) (%NODE-ICON-WIDTH 66) (%NODE-ICON-HEIGHT 13))) (%SUB-SPACE ECOCYC::DORA-OV) (%SUB-NODES (ECOCYC::LABEL-TCA-VARIANTS))) (ECOCYC::MALATE-ASPARTATE-SHUTTLE-PWY NIL NIL (%SUPER-SPACE ECOCYC::PWY-SPACE-SUPER) (%SUPER-NODE ECOCYC::|Amino-Acid-Degradation|) (:ABS-HULL-BBOX (1258 267 1462 612)) (:ABS-HULL ((1258 . 362) (1279 . 362) (1279 . 397) (1280 . 397) (1280 . 425) (1280 . 497) (1284 . 497) (1284 . 540) (1284 . 612) (1356 . 612) (1356 . 566) (1433 . 566) (1433 . 566) (1433 . 451) (1441 . 451) (1441 . 362) (1462 . 362) (1462 . 362) (1462 . 267) (1258 . 267))) (:HULL ((-102 . -78) (-81 . -78) (-81 . -43) (-80 . -43) (-80 . -15) (-80 . 57) (-76 . 57) (-76 . 100) (-76 . 172) (-4 . 172) (-4 . 126) (73 . 126) (73 . 126) (73 . 11) (81 . 11) (81 . -78) (102 . -78) (102 . -78) (102 . -173) (-102 . -173))) (:HULL-BBOX (-102 -173 102 172)) (:INTERIOR-PTS ((-102 . -173) (-102 . -78) (102 . -173) (102 . -78) (-81 . -125) (-81 . -43) (1 . -125) (1 . -43) (-40 . -32) (-80 . -15) (-80 . 57) (0 . -15) (0 . 57) (-40 . 78) (-76 . 100) (-76 . 172) (-4 . 100) (-4 . 172) (-50 . -68) (-50 . 11) (81 . -68) (81 . 11) (-51 . 37) (-51 . 126) (73 . 37) (73 . 126))) (%LAST-POSITION (10330 3961)) (%NODE-LOCATION (10330 3961)) (%NODE-SHAPE ((%NODE-ICON-EXPANDABLE? NIL) (%NODE-ICON-WIDTH 174) (%NODE-ICON-HEIGHT 315))) (%SUB-SPACE ECOCYC::DORA-OV) (%SUB-NODES (ECOCYC::LABEL-MALATE-ASPARTATE-SHUTTLE-PWY ECOCYC::L-ASPARTATE295408--MALATE-ASPARTATE-SHUTTLE-PWY ECOCYC::OXALACETIC_ACID295406--MALATE-ASPARTATE-SHUTTLE-PWY ECOCYC::MAL295410--MALATE-ASPARTATE-SHUTTLE-PWY ECOCYC::G295404--MALATE-ASPARTATE-SHUTTLE-PWY ECOCYC::G295402--MALATE-ASPARTATE-SHUTTLE-PWY))) (ECOCYC::MANNCAT-PWY NIL NIL (%SUPER-SPACE ECOCYC::PWY-SPACE-SUPER) (%SUPER-NODE ECOCYC::|Carbohydrates-Degradation|) (:ABS-HULL-BBOX (1423 339 1607 636)) (:ABS-HULL ((1423 . 434) (1454 . 434) (1454 . 458) (1454 . 565) (1454 . 636) (1535 . 636) (1535 . 592) (1576 . 592) (1576 . 592) (1576 . 434) (1607 . 434) (1607 . 434) (1607 . 339) (1423 . 339))) (:HULL ((-92 . -54) (-61 . -54) (-61 . -30) (-61 . 77) (-61 . 148) (20 . 148) (20 . 104) (61 . 104) (61 . 104) (61 . -54) (92 . -54) (92 . -54) (92 . -149) (-92 . -149))) (:HULL-BBOX (-92 -149 92 148)) (:INTERIOR-PTS ((-92 . -149) (-92 . -54) (92 . -149) (92 . -54) (-26 . -55) (-26 . 104) (61 . -55) (61 . 104) (-61 . 77) (-61 . 148) (20 . 77) (20 . 148) (-61 . -101) (-61 . -30) (20 . -101) (20 . -30) (-20 . 24))) (%LAST-POSITION (10479 608)) (%NODE-LOCATION (10479 608)) (%NODE-SHAPE ((%NODE-ICON-EXPANDABLE? NIL) (%NODE-ICON-WIDTH 154) (%NODE-ICON-HEIGHT 267))) (%SUB-SPACE ECOCYC::DORA-OV) (%SUB-NODES (ECOCYC::LABEL-MANNCAT-PWY ECOCYC::G296846--MANNCAT-PWY ECOCYC::FRUCTOSE-6P296850--MANNCAT-PWY ECOCYC::MANNOSE-6P296848--MANNCAT-PWY))) (ECOCYC::MENAQUINONESYN-PWY NIL NIL (%SUPER-SPACE ECOCYC::PWY-SPACE-SUPER) (%SUPER-NODE ECOCYC::|Cofactor-Biosynthesis|) (:ABS-HULL-BBOX (4141 1048 4342 1298)) (:ABS-HULL ((4141 . 1143) (4142 . 1143) (4142 . 1168) (4160 . 1168) (4160 . 1226) (4160 . 1298) (4243 . 1298) (4243 . 1252) (4342 . 1252) (4342 . 1252) (4342 . 1048) (4141 . 1048))) (:HULL ((-101 . -30) (-100 . -30) (-100 . -5) (-82 . -5) (-82 . 53) (-82 . 125) (1 . 125) (1 . 79) (100 . 79) (100 . 79) (100 . -125) (-101 . -125))) (:HULL-BBOX (-101 -125 100 125)) (:INTERIOR-PTS ((-101 . -125) (-101 . -30) (100 . -125) (-82 . 53) (-82 . 125) (1 . 53) (1 . 125) (-47 . -30) (-47 . 79) (100 . -30) (100 . 79) (-100 . -77) (-100 . -5) (16 . -77) (16 . -5) (-42 . 24))) (%LAST-POSITION (4288 1305)) (%NODE-LOCATION (4288 1305)) (%NODE-SHAPE ((%NODE-ICON-EXPANDABLE? NIL) (%NODE-ICON-WIDTH 171) (%NODE-ICON-HEIGHT 220))) (%SUB-SPACE ECOCYC::DORA-OV) (%SUB-NODES (ECOCYC::LABEL-MENAQUINONESYN-PWY ECOCYC::REDUCED-MENAQUINONE288101--MENAQUINONESYN-PWY ECOCYC::G288097--MENAQUINONESYN-PWY ECOCYC::CPD-12115288099--MENAQUINONESYN-PWY))) (ECOCYC::MET-SAM-PWY NIL NIL (%SUPER-SPACE ECOCYC::PWY-SPACE-SUPER) (%SUPER-NODE ECOCYC::|Amino-Acid-Biosynthesis|) (:ABS-HULL-BBOX (1532 219 1772 1417)) (:ABS-HULL ((1532 . 832) (1551 . 832) (1551 . 1083) (1551 . 1172) (1570 . 1172) (1570 . 1335) (1570 . 1417) (1697 . 1417) (1697 . 1361) (1772 . 1361) (1772 . 1361) (1772 . 1262) (1768 . 1262) (1768 . 808) (1762 . 808) (1762 . 347) (1761 . 347) (1761 . 219) (1542 . 219) (1542 . 354) (1542 . 750) (1532 . 750))) (:HULL ((-120 . 14) (-101 . 14) (-101 . 265) (-101 . 354) (-82 . 354) (-82 . 517) (-82 . 599) (45 . 599) (45 . 543) (120 . 543) (120 . 543) (120 . 444) (116 . 444) (116 . -10) (110 . -10) (110 . -471) (109 . -471) (109 . -599) (-110 . -599) (-110 . -464) (-110 . -68) (-120 . -68))) (:HULL-BBOX (-120 -599 120 599)) (:INTERIOR-PTS ((-110 . -599) (-110 . -464) (109 . -599) (109 . -464) (-120 . -68) (-120 . 14) (-38 . -68) (-38 . 14) (-49 . 37) (-82 . 517) (-82 . 599) (45 . 517) (45 . 599) (-25 . 444) (-25 . 543) (120 . 444) (120 . 543) (-23 . -10) (-23 . 89) (116 . -10) (116 . 89) (-101 . 265) (-101 . 354) (63 . 265) (63 . 354) (-64 . 192) (-64 . 274) (28 . 192) (28 . 274) (-18 . 294) (-59 . 314) (-59 . 396) (23 . 314) (23 . 396) (-19 . 456) (-82 . -273) (-82 . -191) (45 . -273) (45 . -191) (-19 . -171) (-24 . -471) (-24 . -382) (110 . -471) (110 . -382) (-23 . 120) (-23 . 219) (116 . 120) (116 . 219) (-59 . -531) (-59 . -449) (23 . -531) (23 . -449) (-19 . -427) (-61 . -151) (-61 . -69) (23 . -151) (23 . -69) (-2 . -68) (-79 . -408) (-79 . -320) (42 . -408) (42 . -320) (-19 . -298) (-63 . 65) (-63 . 137) (28 . 65) (28 . 137) (-18 . 167) (-47 . -68) (-47 . 14) (78 . -68) (78 . 14) (-1 . 37) (-29 . -345) (-29 . -246) (99 . -345) (99 . -246) (-27 . 374) (-27 . 473) (102 . 374) (102 . 473) (-25 . -213) (-25 . -124) (107 . -213) (107 . -124))) (%LAST-POSITION (1705 2587)) (%NODE-LOCATION (1705 2587)) (%NODE-SHAPE ((%NODE-ICON-EXPANDABLE? NIL) (%NODE-ICON-WIDTH 210) (%NODE-ICON-HEIGHT 1168))) (%SUB-SPACE ECOCYC::DORA-OV) (%SUB-NODES (ECOCYC::LABEL-MET-SAM-PWY ECOCYC::CYS282496--MET-SAM-PWY ECOCYC::S-ADENOSYLMETHIONINE282505--MET-SAM-PWY ECOCYC::G282474--MET-SAM-PWY ECOCYC::G282482--MET-SAM-PWY ECOCYC::G282486--MET-SAM-PWY ECOCYC::HOMO-CYS282501--MET-SAM-PWY ECOCYC::MET282488--MET-SAM-PWY ECOCYC::L-ASPARTATE-SEMIALDEHYDE282490--MET-SAM-PWY ECOCYC::G282480--MET-SAM-PWY ECOCYC::G282484--MET-SAM-PWY ECOCYC::L-ASPARTATE282494--MET-SAM-PWY ECOCYC::HOMO-SER282503--MET-SAM-PWY ECOCYC::L-BETA-ASPARTYL-P282492--MET-SAM-PWY ECOCYC::L-CYSTATHIONINE282499--MET-SAM-PWY ECOCYC::O-SUCCINYL-L-HOMOSERINE282497--MET-SAM-PWY ECOCYC::G282478--MET-SAM-PWY ECOCYC::G282473--MET-SAM-PWY ECOCYC::G282476--MET-SAM-PWY))) (ECOCYC::NADPHOS-DEPHOS-PWY NIL NIL (%SUPER-SPACE ECOCYC::PWY-SPACE-SUPER) (%SUPER-NODE ECOCYC::|Cofactor-Biosynthesis|) (:ABS-HULL-BBOX (3839 1046 4139 1353)) (:ABS-HULL ((3839 . 1141) (3865 . 1141) (3865 . 1146) (3865 . 1265) (3886 . 1265) (3886 . 1281) (3886 . 1353) (3958 . 1353) (3958 . 1319) (3970 . 1319) (4113 . 1319) (4113 . 1319) (4113 . 1141) (4139 . 1141) (4139 . 1141) (4139 . 1046) (3839 . 1046))) (:HULL ((-150 . -59) (-124 . -59) (-124 . -54) (-124 . 65) (-103 . 65) (-103 . 81) (-103 . 153) (-31 . 153) (-31 . 119) (-19 . 119) (124 . 119) (124 . 119) (124 . -59) (150 . -59) (150 . -59) (150 . -154) (-150 . -154))) (:HULL-BBOX (-150 -154 150 153)) (:INTERIOR-PTS ((-150 . -154) (-150 . -59) (150 . -154) (150 . -59) (-103 . -106) (-103 . -34) (-31 . -106) (-31 . -34) (-103 . 81) (-103 . 153) (-31 . 81) (-31 . 153) (-67 . 23) (-124 . -54) (-124 . 65) (-2 . -54) (-2 . 65) (-19 . 10) (-19 . 119) (124 . 10) (124 . 119) (-18 . -70) (-18 . 39) (114 . -70) (114 . 39))) (%LAST-POSITION (4035 1332)) (%NODE-LOCATION (4035 1332)) (%NODE-SHAPE ((%NODE-ICON-EXPANDABLE? NIL) (%NODE-ICON-WIDTH 270) (%NODE-ICON-HEIGHT 277))) (%SUB-SPACE ECOCYC::DORA-OV) (%SUB-NODES (ECOCYC::LABEL-NADPHOS-DEPHOS-PWY ECOCYC::NAD287027--NADPHOS-DEPHOS-PWY ECOCYC::NADP287025--NADPHOS-DEPHOS-PWY ECOCYC::G287023--NADPHOS-DEPHOS-PWY ECOCYC::G287021--NADPHOS-DEPHOS-PWY ECOCYC::G287020--NADPHOS-DEPHOS-PWY))) (ECOCYC::NONOXIPENT-PWY NIL NIL (%SUPER-SPACE ECOCYC::PWY-SPACE-SUPER) (%SUPER-NODE ECOCYC::|Pentose-Phosphate-Cycle|) (:ABS-HULL-BBOX (0 0 363 729)) (:ABS-HULL ((0 . 95) (31 . 95) (31 . 245) (31 . 316) (49 . 316) (49 . 392) (49 . 463) (61 . 463) (61 . 658) (61 . 729) (161 . 729) (161 . 685) (201 . 685) (201 . 685) (201 . 590) (249 . 590) (249 . 590) (249 . 541) (258 . 541) (258 . 463) (270 . 463) (270 . 295) (290 . 295) (290 . 247) (334 . 247) (334 . 247) (334 . 95) (363 . 95) (363 . 95) (363 . 0) (0 . 0))) (:HULL ((-182 . -270) (-151 . -270) (-151 . -120) (-151 . -49) (-133 . -49) (-133 . 27) (-133 . 98) (-121 . 98) (-121 . 293) (-121 . 364) (-21 . 364) (-21 . 320) (19 . 320) (19 . 320) (19 . 225) (67 . 225) (67 . 225) (67 . 176) (76 . 176) (76 . 98) (88 . 98) (88 . -70) (108 . -70) (108 . -118) (152 . -118) (152 . -118) (152 . -270) (181 . -270) (181 . -270) (181 . -365) (-182 . -365))) (:HULL-BBOX (-182 -365 181 364)) (:INTERIOR-PTS ((-182 . -365) (-182 . -270) (181 . -365) (181 . -270) (-34 . 77) (-34 . 176) (76 . 77) (76 . 176) (-11 . 27) (-11 . 98) (88 . 27) (88 . 98) (-16 . 126) (33 . 126) (-133 . 27) (-133 . 98) (-33 . 27) (-33 . 98) (-77 . 126) (-28 . 126) (58 . -267) (58 . -118) (152 . -267) (152 . -118) (-79 . 201) (-79 . 320) (19 . 201) (19 . 320) (-120 . -196) (-120 . -97) (37 . -196) (37 . -97) (-30 . -69) (-30 . 50) (68 . -69) (68 . 50) (-122 . -266) (-122 . -167) (30 . -266) (30 . -167) (-14 . 154) (-14 . 225) (67 . 154) (67 . 225) (-64 . -317) (-64 . -246) (17 . -317) (17 . -246) (22 . -193) (-68 . -182) (-151 . -120) (-151 . -49) (-75 . -120) (-75 . -49) (-37 . -10) (-98 . -10) (27 . -141) (27 . -70) (108 . -141) (108 . -70) (54 . -21) (-8 . -21) (-121 . 293) (-121 . 364) (-21 . 293) (-21 . 364) (-112 . 154) (-112 . 225) (-31 . 154) (-31 . 225) (-71 . 260))) (%LAST-POSITION (8576 1851)) (%NODE-LOCATION (8576 1851)) (%NODE-SHAPE ((%NODE-ICON-EXPANDABLE? NIL) (%NODE-ICON-WIDTH 333) (%NODE-ICON-HEIGHT 699))) (%SUB-SPACE ECOCYC::DORA-OV) (%SUB-NODES (ECOCYC::LABEL-NONOXIPENT-PWY ECOCYC::G300929--NONOXIPENT-PWY ECOCYC::D-SEDOHEPTULOSE-7-P300939--NONOXIPENT-PWY ECOCYC::GAP300940--NONOXIPENT-PWY ECOCYC::G300923--NONOXIPENT-PWY ECOCYC::G300927--NONOXIPENT-PWY ECOCYC::G300921--NONOXIPENT-PWY ECOCYC::G300925--NONOXIPENT-PWY ECOCYC::G300920--NONOXIPENT-PWY ECOCYC::FRUCTOSE-6P300944--NONOXIPENT-PWY ECOCYC::RIBULOSE-5P300931--NONOXIPENT-PWY ECOCYC::RIBOSE-5P300934--NONOXIPENT-PWY ECOCYC::XYLULOSE-5-PHOSPHATE300933--NONOXIPENT-PWY ECOCYC::GAP300942--NONOXIPENT-PWY ECOCYC::ERYTHROSE-4P300937--NONOXIPENT-PWY))) (ECOCYC::P1-PWY NIL NIL (%SUPER-SPACE ECOCYC::PWY-SPACE-SUPER) (%SUPER-NODE ECOCYC::|Nucleotide-Biosynthesis|) (:ABS-HULL-BBOX (2333 94 3135 659)) (:ABS-HULL ((2333 . 205) (2339 . 205) (2339 . 296) (2341 . 296) (2341 . 354) (2341 . 447) (2341 . 485) (2341 . 578) (2398 . 578) (2516 . 578) (2516 . 659) (2573 . 659) (2573 . 592) (2694 . 592) (2694 . 590) (2915 . 590) (3008 . 590) (3008 . 590) (3008 . 480) (3087 . 480) (3087 . 444) (3120 . 444) (3120 . 444) (3120 . 319) (3135 . 319) (3135 . 319) (3135 . 220) (3047 . 220) (3047 . 132) (2944 . 132) (2944 . 94) (2523 . 94) (2523 . 133) (2333 . 133))) (:HULL ((-401 . -172) (-395 . -172) (-395 . -81) (-393 . -81) (-393 . -23) (-393 . 70) (-393 . 108) (-393 . 201) (-336 . 201) (-218 . 201) (-218 . 282) (-161 . 282) (-161 . 215) (-40 . 215) (-40 . 213) (181 . 213) (274 . 213) (274 . 213) (274 . 103) (353 . 103) (353 . 67) (386 . 67) (386 . 67) (386 . -58) (401 . -58) (401 . -58) (401 . -157) (313 . -157) (313 . -245) (210 . -245) (210 . -283) (-211 . -283) (-211 . -244) (-401 . -244))) (:HULL-BBOX (-401 -283 401 282)) (:INTERIOR-PTS ((-211 . -283) (-211 . -208) (210 . -283) (210 . -208) (-198 . -25) (-198 . 84) (-34 . -25) (-34 . 84) (220 . -189) (220 . -132) (313 . -189) (313 . -132) (267 . -106) (79 . 19) (79 . 76) (172 . 19) (172 . 76) (299 . -42) (299 . 67) (386 . -42) (386 . 67) (-198 . -105) (-198 . 4) (-34 . -105) (-34 . 4) (-226 . -244) (-226 . -172) (-154 . -244) (-154 . -172) (-190 . -168) (-220 . -174) (-220 . -81) (-158 . -174) (-158 . -81) (-189 . -11) (216 . -84) (216 . -19) (317 . -84) (317 . -19) (248 . -17) (287 . 12) (-8 . -97) (-8 . 42) (90 . -97) (90 . 42) (-372 . -106) (-372 . 3) (-215 . -106) (-215 . 3) (181 . 44) (181 . 101) (274 . 44) (274 . 101) (228 . 101) (260 . 46) (260 . 103) (353 . 46) (353 . 103) (-47 . 19) (-47 . 76) (46 . 19) (46 . 76) (15 . -189) (15 . -132) (108 . -189) (108 . -132) (62 . -132) (115 . -97) (115 . 42) (195 . -97) (195 . 42) (-371 . 46) (-371 . 135) (-207 . 46) (-207 . 135) (-401 . -244) (-401 . -172) (-329 . -244) (-329 . -172) (-364 . -168) (-393 . 108) (-393 . 201) (-336 . 108) (-336 . 201) (181 . 156) (181 . 213) (274 . 156) (274 . 213) (256 . -157) (256 . -58) (401 . -157) (401 . -58) (-218 . 58) (-218 . 151) (-161 . 58) (-161 . 151) (-189 . 170) (181 . 100) (181 . 157) (274 . 100) (274 . 157) (228 . 157) (15 . -245) (15 . -188) (108 . -245) (108 . -188) (62 . -188) (-395 . -174) (-395 . -81) (-333 . -174) (-333 . -81) (-364 . -52) (-218 . 189) (-218 . 282) (-161 . 189) (-161 . 282) (-393 . -23) (-393 . 70) (-336 . -23) (-336 . 70) (-364 . 90) (15 . -133) (15 . -76) (108 . -133) (108 . -76) (94 . -28) (31 . -28) (181 . -12) (181 . 45) (274 . -12) (274 . 45) (228 . 45) (220 . -245) (220 . -188) (313 . -245) (313 . -188) (267 . -188) (-197 . 126) (-197 . 215) (-40 . 126) (-40 . 215))) (%LAST-POSITION (2953 3920)) (%NODE-LOCATION (2953 3920)) (%NODE-SHAPE ((%NODE-ICON-EXPANDABLE? NIL) (%NODE-ICON-WIDTH 772) (%NODE-ICON-HEIGHT 535))) (%SUB-SPACE ECOCYC::DORA-OV) (%SUB-NODES (ECOCYC::LABEL-P1-PWY ECOCYC::G293558--P1-PWY ECOCYC::URACIL293586--P1-PWY ECOCYC::DUMP293606--P1-PWY ECOCYC::G293553--P1-PWY ECOCYC::G293557--P1-PWY ECOCYC::GUANOSINE293576--P1-PWY ECOCYC::GUANINE293582--P1-PWY ECOCYC::UMP293572--P1-PWY ECOCYC::G293564--P1-PWY ECOCYC::G293568--P1-PWY ECOCYC::CYTIDINE293578--P1-PWY ECOCYC::UDP293602--P1-PWY ECOCYC::TDP293608--P1-PWY ECOCYC::THYMIDINE293592--P1-PWY ECOCYC::G293562--P1-PWY ECOCYC::G293566--P1-PWY ECOCYC::ADENOSINE293588--P1-PWY ECOCYC::ADP293610--P1-PWY ECOCYC::CDP293600--P1-PWY ECOCYC::G293560--P1-PWY ECOCYC::GMP293580--P1-PWY ECOCYC::CMP293570--P1-PWY ECOCYC::THYMINE293594--P1-PWY ECOCYC::ADENINE293598--P1-PWY ECOCYC::GDP293604--P1-PWY ECOCYC::AMP293596--P1-PWY ECOCYC::TMP293590--P1-PWY ECOCYC::URIDINE293584--P1-PWY ECOCYC::URIDINE293574--P1-PWY ECOCYC::G293555--P1-PWY))) (ECOCYC::P21-PWY NIL NIL (%SUPER-SPACE ECOCYC::PWY-SPACE-SUPER) (%SUPER-NODE ECOCYC::|Pentose-Phosphate-Cycle|) (:ABS-HULL-BBOX (275 299 568 673)) (:ABS-HULL ((275 . 547) (325 . 547) (325 . 605) (353 . 605) (353 . 673) (453 . 673) (453 . 605) (458 . 605) (568 . 605) (568 . 605) (568 . 506) (552 . 506) (552 . 299) (289 . 299) (289 . 347) (276 . 347) (276 . 418) (276 . 476) (275 . 476))) (:HULL ((-147 . 61) (-97 . 61) (-97 . 119) (-69 . 119) (-69 . 187) (31 . 187) (31 . 119) (36 . 119) (146 . 119) (146 . 119) (146 . 20) (130 . 20) (130 . -187) (-133 . -187) (-133 . -139) (-146 . -139) (-146 . -68) (-146 . -10) (-147 . -10))) (:HULL-BBOX (-147 -187 146 187)) (:INTERIOR-PTS ((-133 . -187) (-133 . -92) (130 . -187) (130 . -92) (-97 . 20) (-97 . 119) (13 . 20) (13 . 119) (-147 . -10) (-147 . 61) (-24 . -10) (-24 . 61) (-52 . 89) (36 . 20) (36 . 119) (146 . 20) (146 . 119) (-69 . 116) (-69 . 187) (31 . 116) (31 . 187) (7 . -10) (7 . 61) (88 . -10) (88 . 61) (15 . 89) (-146 . -139) (-146 . -68) (-24 . -139) (-24 . -68) (-85 . -38) (-93 . -92) (-93 . 17) (20 . -92) (20 . 17))) (%LAST-POSITION (8816 1972)) (%NODE-LOCATION (8816 1972)) (%NODE-SHAPE ((%NODE-ICON-EXPANDABLE? NIL) (%NODE-ICON-WIDTH 263) (%NODE-ICON-HEIGHT 344))) (%SUB-SPACE ECOCYC::DORA-OV) (%SUB-NODES (ECOCYC::LABEL-P21-PWY ECOCYC::G300766--P21-PWY ECOCYC::XYLULOSE-5-PHOSPHATE300772--P21-PWY ECOCYC::G300764--P21-PWY ECOCYC::GAP300776--P21-PWY ECOCYC::ERYTHROSE-4P300770--P21-PWY ECOCYC::RIBULOSE-5P300774--P21-PWY ECOCYC::G300768--P21-PWY))) (ECOCYC::P283-PWY NIL NIL (%SUPER-SPACE ECOCYC::PWY-SPACE-SUPER) (%SUPER-NODE ECOCYC::CHEMOAUTOTROPHIC-ENERGY-METABOLISM) (:ABS-HULL-BBOX (0 0 187 261)) (:ABS-HULL ((0 . 261) (72 . 261) (72 . 215) (109 . 215) (109 . 205) (187 . 205) (187 . 205) (187 . 106) (177 . 106) (177 . 0) (9 . 0) (9 . 58) (0 . 58))) (:HULL ((-94 . 130) (-22 . 130) (-22 . 84) (15 . 84) (15 . 74) (93 . 74) (93 . 74) (93 . -25) (83 . -25) (83 . -131) (-85 . -131) (-85 . -73) (-94 . -73))) (:HULL-BBOX (-94 -131 93 130)) (:INTERIOR-PTS ((-85 . -131) (-85 . -16) (83 . -131) (83 . -16) (-65 . 45) (-65 . 84) (15 . 45) (15 . 84) (-94 . 58) (-94 . 130) (-22 . 58) (-22 . 130) (-66 . -25) (-66 . 74) (93 . -25) (93 . 74) (-94 . -73) (-94 . -1) (-22 . -73) (-22 . -1) (-58 . 28))) (%LAST-POSITION (8280 277)) (%NODE-LOCATION (8280 277)) (%NODE-SHAPE ((%NODE-ICON-EXPANDABLE? NIL) (%NODE-ICON-WIDTH 157) (%NODE-ICON-HEIGHT 231))) (%SUB-SPACE ECOCYC::DORA-OV) (%SUB-NODES (ECOCYC::LABEL-P283-PWY ECOCYC::G299619--P283-PWY ECOCYC::|Donor-H2299623--P283-PWY| ECOCYC::G299618--P283-PWY ECOCYC::HYDROGEN-MOLECULE299621--P283-PWY))) (ECOCYC::P344-PWY NIL NIL (%SUPER-SPACE ECOCYC::PWY-SPACE-SUPER) (%SUPER-NODE ECOCYC::|Other-Degradation|) (:ABS-HULL-BBOX (0 0 228 339)) (:ABS-HULL ((0 . 199) (60 . 199) (60 . 267) (60 . 339) (132 . 339) (132 . 293) (228 . 293) (228 . 293) (228 . 174) (206 . 174) (206 . 0) (21 . 0) (21 . 95) (21 . 127) (0 . 127))) (:HULL ((-114 . 29) (-54 . 29) (-54 . 97) (-54 . 169) (18 . 169) (18 . 123) (114 . 123) (114 . 123) (114 . 4) (92 . 4) (92 . -170) (-93 . -170) (-93 . -75) (-93 . -43) (-114 . -43))) (:HULL-BBOX (-114 -170 114 169)) (:INTERIOR-PTS ((-93 . -170) (-93 . -75) (92 . -170) (92 . -75) (-54 . 97) (-54 . 169) (18 . 97) (18 . 169) (-88 . -122) (-88 . -50) (-12 . -122) (-12 . -50) (-34 . -47) (-64 . -47) (-114 . -43) (-114 . 29) (-42 . -43) (-42 . 29) (-54 . -43) (-54 . 29) (18 . -43) (18 . 29) (-18 . 63) (-24 . 4) (-24 . 123) (114 . 4) (114 . 123))) (%LAST-POSITION (10854 467)) (%NODE-LOCATION (10854 467)) (%NODE-SHAPE ((%NODE-ICON-EXPANDABLE? NIL) (%NODE-ICON-WIDTH 198) (%NODE-ICON-HEIGHT 309))) (%SUB-SPACE ECOCYC::DORA-OV) (%SUB-NODES (ECOCYC::LABEL-P344-PWY ECOCYC::ACRYLATE298223--P344-PWY ECOCYC::ACRYLONITRILE298221--P344-PWY ECOCYC::ACRYLATE298225--P344-PWY ECOCYC::ACRYLAMIDE298219--P344-PWY ECOCYC::G298217--P344-PWY))) (ECOCYC::P4-PWY NIL NIL (%SUPER-SPACE ECOCYC::PWY-SPACE-SUPER) (%SUPER-NODE ECOCYC::|Amino-Acid-Biosynthesis|) (:ABS-HULL-BBOX (2148 605 2577 1720)) (:ABS-HULL ((2148 . 1431) (2172 . 1431) (2172 . 1516) (2172 . 1598) (2188 . 1598) (2188 . 1638) (2188 . 1720) (2270 . 1720) (2270 . 1665) (2368 . 1665) (2368 . 1665) (2368 . 1306) (2379 . 1306) (2379 . 1168) (2383 . 1168) (2383 . 1141) (2456 . 1141) (2456 . 1104) (2577 . 1104) (2577 . 1104) (2577 . 1015) (2576 . 1015) (2576 . 605) (2150 . 605) (2150 . 700) (2150 . 1142) (2150 . 1214) (2150 . 1280) (2148 . 1280))) (:HULL ((-215 . 268) (-191 . 268) (-191 . 353) (-191 . 435) (-175 . 435) (-175 . 475) (-175 . 557) (-93 . 557) (-93 . 502) (5 . 502) (5 . 502) (5 . 143) (16 . 143) (16 . 5) (20 . 5) (20 . -22) (93 . -22) (93 . -59) (214 . -59) (214 . -59) (214 . -148) (213 . -148) (213 . -558) (-213 . -558) (-213 . -463) (-213 . -21) (-213 . 51) (-213 . 117) (-215 . 117))) (:HULL-BBOX (-215 -558 214 557)) (:INTERIOR-PTS ((-213 . -558) (-213 . -463) (213 . -558) (213 . -463) (-195 . -397) (-195 . -309) (-74 . -397) (-74 . -309) (-135 . -292) (-213 . -21) (-213 . 51) (-54 . -21) (-54 . 51) (-134 . 84) (-215 . 196) (-215 . 268) (-52 . 196) (-52 . 268) (-134 . 271) (-137 . 34) (-137 . 143) (16 . 34) (16 . 143) (-142 . -94) (-142 . 5) (20 . -94) (20 . 5) (-138 . 413) (-138 . 502) (5 . 413) (5 . 502) (-187 . 275) (-187 . 347) (-80 . 275) (-80 . 347) (-134 . 353) (23 . -427) (23 . -345) (148 . -427) (148 . -345) (68 . -327) (-198 . -272) (-198 . -190) (-71 . -272) (-71 . -190) (-134 . -172) (-201 . -149) (-201 . -77) (-66 . -149) (-66 . -77) (-134 . -49) (-138 . -334) (-138 . -245) (1 . -334) (1 . -245) (-145 . -212) (-145 . -123) (5 . -212) (5 . -123) (-191 . 353) (-191 . 435) (-77 . 353) (-77 . 435) (-134 . 455) (-175 . 475) (-175 . 557) (-93 . 475) (-93 . 557) (9 . -510) (9 . -428) (93 . -510) (93 . -428) (68 . -427) (-142 . -450) (-142 . -371) (5 . -450) (5 . -371) (-215 . 117) (-215 . 189) (-54 . 117) (-54 . 189) (-134 . 193) (-50 . -427) (-50 . -345) (32 . -427) (32 . -345) (22 . -327) (7 . -304) (7 . -232) (98 . -304) (98 . -232) (52 . -207) (45 . -369) (45 . -280) (205 . -369) (205 . -280) (50 . -148) (50 . -59) (214 . -148) (214 . -59) (11 . -104) (11 . -22) (93 . -104) (93 . -22) (45 . -249) (45 . -160) (205 . -249) (205 . -160) (6 . -187) (6 . -105) (98 . -187) (98 . -105) (52 . -105) (-175 . -510) (-175 . -428) (-93 . -510) (-93 . -428) (-134 . -411))) (%LAST-POSITION (2416 2932)) (%NODE-LOCATION (2416 2932)) (%NODE-SHAPE ((%NODE-ICON-EXPANDABLE? NIL) (%NODE-ICON-WIDTH 399) (%NODE-ICON-HEIGHT 1085))) (%SUB-SPACE ECOCYC::DORA-OV) (%SUB-NODES (ECOCYC::LABEL-P4-PWY ECOCYC::L-BETA-ASPARTYL-P283219--P4-PWY ECOCYC::DELTA1-PIPERIDEINE-2-6-DICARBOXYLATE283225--P4-PWY ECOCYC::N-SUCCINYLLL-2-6-DIAMINOPIMELATE283229--P4-PWY ECOCYC::G283204--P4-PWY ECOCYC::G283202--P4-PWY ECOCYC::G283206--P4-PWY ECOCYC::LL-DIAMINOPIMELATE283233--P4-PWY ECOCYC::O-SUCCINYL-L-HOMOSERINE283209--P4-PWY ECOCYC::L-ASPARTATE-SEMIALDEHYDE283221--P4-PWY ECOCYC::2-3-DIHYDRODIPICOLINATE283223--P4-PWY ECOCYC::G283198--P4-PWY ECOCYC::G283200--P4-PWY ECOCYC::MESO-DIAMINOPIMELATE283231--P4-PWY ECOCYC::LYS283237--P4-PWY ECOCYC::HOMO-SER283215--P4-PWY ECOCYC::G283196--P4-PWY ECOCYC::N-SUCCINYL-2-AMINO-6-KETOPIMELATE283227--P4-PWY ECOCYC::CYS283208--P4-PWY ECOCYC::L-CYSTATHIONINE283211--P4-PWY ECOCYC::G283190--P4-PWY ECOCYC::G283194--P4-PWY ECOCYC::MET283235--P4-PWY ECOCYC::G283192--P4-PWY ECOCYC::HOMO-CYS283213--P4-PWY ECOCYC::L-ASPARTATE283217--P4-PWY))) (ECOCYC::P562-PWY NIL NIL (%SUPER-SPACE ECOCYC::PWY-SPACE-SUPER) (%SUPER-NODE ECOCYC::SECONDARY-METABOLITE-DEGRADATION) (:ABS-HULL-BBOX (0 0 192 974)) (:ABS-HULL ((0 . 95) (18 . 95) (18 . 719) (18 . 791) (24 . 791) (24 . 902) (24 . 974) (96 . 974) (96 . 928) (173 . 928) (173 . 928) (173 . 95) (192 . 95) (192 . 95) (192 . 0) (0 . 0))) (:HULL ((-96 . -392) (-78 . -392) (-78 . 232) (-78 . 304) (-72 . 304) (-72 . 415) (-72 . 487) (0 . 487) (0 . 441) (77 . 441) (77 . 441) (77 . -392) (96 . -392) (96 . -392) (96 . -487) (-96 . -487))) (:HULL-BBOX (-96 -487 96 487)) (:INTERIOR-PTS ((-96 . -487) (-96 . -392) (96 . -487) (96 . -392) (-41 . -135) (-41 . -26) (52 . -135) (52 . -26) (-45 . -235) (-45 . -106) (46 . -235) (46 . -106) (-45 . 73) (-45 . 182) (71 . 73) (71 . 182) (-72 . 415) (-72 . 487) (0 . 415) (0 . 487) (-76 . -439) (-76 . -367) (3 . -439) (3 . -367) (-37 . -326) (-73 . -52) (-73 . 21) (0 . -52) (0 . 21) (-36 . 22) (-76 . 155) (-76 . 233) (3 . 155) (3 . 233) (-37 . 231) (-74 . 23) (-74 . 95) (2 . 23) (2 . 95) (-36 . 126) (-78 . 232) (-78 . 304) (4 . 232) (4 . 304) (-36 . 360) (-44 . 282) (-44 . 441) (77 . 282) (77 . 441) (-43 . -298) (-43 . -259) (37 . -298) (37 . -259) (-45 . -388) (-45 . -269) (64 . -388) (64 . -269) (-76 . -285) (-76 . -213) (2 . -285) (2 . -213) (-37 . -132))) (%LAST-POSITION (10650 639)) (%NODE-LOCATION (10650 639)) (%NODE-SHAPE ((%NODE-ICON-EXPANDABLE? NIL) (%NODE-ICON-WIDTH 162) (%NODE-ICON-HEIGHT 944))) (%SUB-SPACE ECOCYC::DORA-OV) (%SUB-NODES (ECOCYC::LABEL-P562-PWY ECOCYC::G294853--P562-PWY ECOCYC::G294852--P562-PWY ECOCYC::G294850--P562-PWY ECOCYC::CARBON-DIOXIDE294870--P562-PWY ECOCYC::MYO-INOSITOL294868--P562-PWY ECOCYC::CPD-1133294864--P562-PWY ECOCYC::CPD-645294860--P562-PWY ECOCYC::CPD-827294862--P562-PWY ECOCYC::MALONATE-S-ALD294858--P562-PWY ECOCYC::G294848--P562-PWY ECOCYC::G294856--P562-PWY ECOCYC::G294855--P562-PWY ECOCYC::CPD-365294866--P562-PWY))) (ECOCYC::PANTO-PWY NIL NIL (%SUPER-SPACE ECOCYC::PWY-SPACE-SUPER) (%SUPER-NODE ECOCYC::|Cofactor-Biosynthesis|) (:ABS-HULL-BBOX (2820 1155 3110 1634)) (:ABS-HULL ((2820 . 1250) (2848 . 1250) (2848 . 1274) (2848 . 1346) (2860 . 1346) (2860 . 1417) (2862 . 1417) (2862 . 1562) (2862 . 1634) (2998 . 1634) (2998 . 1588) (3082 . 1588) (3082 . 1588) (3082 . 1250) (3110 . 1250) (3110 . 1250) (3110 . 1155) (2820 . 1155))) (:HULL ((-145 . -145) (-117 . -145) (-117 . -121) (-117 . -49) (-105 . -49) (-105 . 22) (-103 . 22) (-103 . 167) (-103 . 239) (33 . 239) (33 . 193) (117 . 193) (117 . 193) (117 . -145) (145 . -145) (145 . -145) (145 . -240) (-145 . -240))) (:HULL-BBOX (-145 -240 145 239)) (:INTERIOR-PTS ((-145 . -240) (-145 . -145) (145 . -240) (145 . -145) (-113 . -192) (-113 . -120) (-17 . -192) (-17 . -120) (-65 . -121) (-103 . 167) (-103 . 239) (33 . 167) (33 . 239) (-42 . 1) (-42 . 100) (112 . 1) (112 . 100) (-117 . -121) (-117 . -49) (-12 . -121) (-12 . -49) (-65 . -49) (-42 . 124) (-42 . 193) (117 . 124) (117 . 193) (-105 . -50) (-105 . 22) (-24 . -50) (-24 . 22) (-51 . 49) (-21 . -60) (-21 . 22) (61 . -60) (61 . 22) (-8 . 47) (-86 . 77) (-86 . 149) (12 . 77) (12 . 149) (-36 . 158))) (%LAST-POSITION (3011 1527)) (%NODE-LOCATION (3011 1527)) (%NODE-SHAPE ((%NODE-ICON-EXPANDABLE? NIL) (%NODE-ICON-WIDTH 260) (%NODE-ICON-HEIGHT 449))) (%SUB-SPACE ECOCYC::DORA-OV) (%SUB-NODES (ECOCYC::LABEL-PANTO-PWY ECOCYC::2-KETO-ISOVALERATE289941--PANTO-PWY ECOCYC::4-P-PANTOTHENATE289949--PANTO-PWY ECOCYC::G289937--PANTO-PWY ECOCYC::2-DEHYDROPANTOATE289943--PANTO-PWY ECOCYC::G289935--PANTO-PWY ECOCYC::L-PANTOATE289945--PANTO-PWY ECOCYC::B-ALANINE289946--PANTO-PWY ECOCYC::PANTOTHENATE289939--PANTO-PWY))) (ECOCYC::PEPTIDOGLYCANSYN-PWY NIL NIL (%SUPER-SPACE ECOCYC::PWY-SPACE-SUPER) (%SUPER-NODE ECOCYC::|Cell-Structure-Biosynthesis|) (:ABS-HULL-BBOX (647 12 1136 1895)) (:ABS-HULL ((647 . 232) (654 . 232) (654 . 270) (654 . 327) (691 . 327) (691 . 580) (691 . 662) (713 . 662) (713 . 727) (713 . 790) (801 . 790) (801 . 875) (801 . 948) (852 . 948) (852 . 1376) (852 . 1443) (855 . 1443) (855 . 1622) (855 . 1689) (878 . 1689) (878 . 1755) (878 . 1828) (878 . 1895) (970 . 1895) (970 . 1852) (1000 . 1852) (1000 . 1842) (1079 . 1842) (1079 . 1842) (1079 . 1648) (1088 . 1648) (1088 . 948) (1097 . 948) (1097 . 744) (1136 . 744) (1136 . 744) (1136 . 645) (1111 . 645) (1111 . 12) (672 . 12) (672 . 60) (658 . 60) (658 . 117) (658 . 175) (647 . 175))) (:HULL ((-245 . -722) (-238 . -722) (-238 . -684) (-238 . -627) (-201 . -627) (-201 . -374) (-201 . -292) (-179 . -292) (-179 . -227) (-179 . -164) (-91 . -164) (-91 . -79) (-91 . -6) (-40 . -6) (-40 . 422) (-40 . 489) (-37 . 489) (-37 . 668) (-37 . 735) (-14 . 735) (-14 . 801) (-14 . 874) (-14 . 941) (78 . 941) (78 . 898) (108 . 898) (108 . 888) (187 . 888) (187 . 888) (187 . 694) (196 . 694) (196 . -6) (205 . -6) (205 . -210) (244 . -210) (244 . -210) (244 . -309) (219 . -309) (219 . -942) (-220 . -942) (-220 . -894) (-234 . -894) (-234 . -837) (-234 . -779) (-245 . -779))) (:HULL-BBOX (-245 -942 244 941)) (:INTERIOR-PTS ((-220 . -942) (-220 . -847) (219 . -942) (219 . -847) (-188 . -861) (-188 . -752) (-60 . -861) (-60 . -752) (51 . -236) (51 . -164) (152 . -236) (152 . -164) (37 . -121) (-179 . -227) (-179 . -164) (-50 . -227) (-50 . -164) (-70 . -119) (-234 . -894) (-234 . -837) (-124 . -894) (-124 . -837) (-179 . -807) (-201 . -374) (-201 . -292) (-87 . -374) (-87 . -292) (-129 . -264) (-183 . -747) (-183 . -658) (-40 . -747) (-40 . -658) (33 . -616) (33 . -534) (115 . -616) (115 . -534) (74 . -515) (-14 . 734) (-14 . 801) (78 . 734) (78 . 801) (32 . 838) (29 . 465) (29 . 594) (196 . 465) (196 . 594) (28 . 859) (28 . 898) (108 . 859) (108 . 898) (-174 . -471) (-174 . -414) (-38 . -471) (-38 . -414) (-68 . -381) (29 . 779) (29 . 888) (187 . 779) (187 . 888) (-32 . 260) (-32 . 353) (94 . 260) (94 . 353) (31 . 381) (-14 . 874) (-14 . 941) (78 . 874) (78 . 941) (32 . -496) (32 . -414) (114 . -496) (114 . -414) (22 . -387) (65 . -559) (65 . -470) (217 . -559) (217 . -470) (-91 . -79) (-91 . -6) (36 . -79) (36 . -6) (2 . 29) (-238 . -684) (-238 . -627) (-120 . -684) (-120 . -627) (-142 . -549) (29 . 565) (29 . 694) (196 . 565) (196 . 694) (-40 . 422) (-40 . 489) (101 . 422) (101 . 489) (32 . 579) (26 . -27) (26 . 82) (159 . -27) (159 . 82) (-119 . -313) (-119 . -204) (6 . -313) (6 . -204) (-46 . -709) (-46 . -627) (36 . -709) (36 . -627) (-56 . -555) (27 . 117) (27 . 286) (165 . 117) (165 . 286) (-31 . 59) (-31 . 142) (93 . 59) (93 . 142) (31 . 204) (24 . 409) (24 . 448) (104 . 409) (104 . 448) (92 . -309) (92 . -210) (244 . -309) (244 . -210) (-113 . -648) (-113 . -539) (44 . -648) (44 . -539) (-37 . 668) (-37 . 735) (100 . 668) (100 . 735) (32 . 735) (25 . 329) (25 . 438) (183 . 329) (183 . 438) (-32 . -185) (-32 . -56) (130 . -185) (130 . -56) (-91 . -349) (-91 . -292) (30 . -349) (30 . -292) (-72 . -257) (-38 . -435) (-38 . -326) (81 . -435) (81 . -326) (81 . -84) (81 . -6) (205 . -84) (205 . -6) (87 . 28) (-245 . -779) (-245 . -722) (-113 . -779) (-113 . -722) (-179 . -703) (-114 . -568) (-114 . -449) (33 . -568) (33 . -449) (60 . -366) (60 . -284) (142 . -366) (142 . -284) (101 . -263))) (%LAST-POSITION (5713 1094)) (%NODE-LOCATION (5713 1094)) (%NODE-SHAPE ((%NODE-ICON-EXPANDABLE? NIL) (%NODE-ICON-WIDTH 459) (%NODE-ICON-HEIGHT 1853))) (%SUB-SPACE ECOCYC::DORA-OV) (%SUB-NODES (ECOCYC::LABEL-PEPTIDOGLYCANSYN-PWY ECOCYC::G286462--PEPTIDOGLYCANSYN-PWY ECOCYC::D-ALA-D-ALA286491--PEPTIDOGLYCANSYN-PWY ECOCYC::UDP-AAGM-DIAMINOHEPTANEDIOATE286492--PEPTIDOGLYCANSYN-PWY ECOCYC::UDP-N-ACETYL-D-GLUCOSAMINE286499--PEPTIDOGLYCANSYN-PWY ECOCYC::MESO-DIAMINOPIMELATE286478--PEPTIDOGLYCANSYN-PWY ECOCYC::G286460--PEPTIDOGLYCANSYN-PWY ECOCYC::GLT286481--PEPTIDOGLYCANSYN-PWY ECOCYC::|Peptidoglycans286466--PEPTIDOGLYCANSYN-PWY| ECOCYC::G286434--PEPTIDOGLYCANSYN-PWY ECOCYC::G286438--PEPTIDOGLYCANSYN-PWY ECOCYC::CPD0-1456286484--PEPTIDOGLYCANSYN-PWY ECOCYC::G286437--PEPTIDOGLYCANSYN-PWY ECOCYC::C6286470--PEPTIDOGLYCANSYN-PWY ECOCYC::|Peptidoglycans286501--PEPTIDOGLYCANSYN-PWY| ECOCYC::D-GLT286483--PEPTIDOGLYCANSYN-PWY ECOCYC::G286449--PEPTIDOGLYCANSYN-PWY ECOCYC::C1286472--PEPTIDOGLYCANSYN-PWY ECOCYC::UDP-N-ACETYLMURAMATE286487--PEPTIDOGLYCANSYN-PWY ECOCYC::G286435--PEPTIDOGLYCANSYN-PWY ECOCYC::CPD-12231286464--PEPTIDOGLYCANSYN-PWY ECOCYC::G286443--PEPTIDOGLYCANSYN-PWY ECOCYC::G286447--PEPTIDOGLYCANSYN-PWY ECOCYC::L-ALPHA-ALANINE286488--PEPTIDOGLYCANSYN-PWY ECOCYC::G286458--PEPTIDOGLYCANSYN-PWY ECOCYC::C5286495--PEPTIDOGLYCANSYN-PWY ECOCYC::G286441--PEPTIDOGLYCANSYN-PWY ECOCYC::G286445--PEPTIDOGLYCANSYN-PWY ECOCYC::G286453--PEPTIDOGLYCANSYN-PWY ECOCYC::CPD-12261286467--PEPTIDOGLYCANSYN-PWY ECOCYC::G286440--PEPTIDOGLYCANSYN-PWY ECOCYC::G286456--PEPTIDOGLYCANSYN-PWY ECOCYC::UDP-AA-GLUTAMATE286479--PEPTIDOGLYCANSYN-PWY ECOCYC::G286451--PEPTIDOGLYCANSYN-PWY ECOCYC::CPD-9646286473--PEPTIDOGLYCANSYN-PWY ECOCYC::UDP-ACETYL-CARBOXYVINYL-GLUCOSAMINE286497--PEPTIDOGLYCANSYN-PWY ECOCYC::G286454--PEPTIDOGLYCANSYN-PWY ECOCYC::D-ALANINE286476--PEPTIDOGLYCANSYN-PWY))) (ECOCYC::PPGPPMET-PWY NIL NIL (%SUPER-SPACE ECOCYC::PWY-SPACE-SUPER) (%SUPER-NODE ECOCYC::|Metabolic-Regulators|) (:ABS-HULL-BBOX (0 0 473 477)) (:ABS-HULL ((0 . 207) (31 . 207) (31 . 211) (31 . 304) (67 . 304) (67 . 369) (117 . 369) (117 . 387) (222 . 387) (222 . 477) (279 . 477) (279 . 409) (345 . 409) (473 . 409) (473 . 409) (473 . 320) (434 . 320) (434 . 211) (403 . 211) (403 . 135) (373 . 135) (373 . 0) (101 . 0) (101 . 75) (101 . 118) (0 . 118))) (:HULL ((-237 . -32) (-206 . -32) (-206 . -28) (-206 . 65) (-170 . 65) (-170 . 130) (-120 . 130) (-120 . 148) (-15 . 148) (-15 . 238) (42 . 238) (42 . 170) (108 . 170) (236 . 170) (236 . 170) (236 . 81) (197 . 81) (197 . -28) (166 . -28) (166 . -104) (136 . -104) (136 . -239) (-136 . -239) (-136 . -164) (-136 . -121) (-237 . -121))) (:HULL-BBOX (-237 -239 236 238)) (:INTERIOR-PTS ((-136 . -239) (-136 . -164) (136 . -239) (136 . -164) (-170 . 41) (-170 . 130) (-9 . 41) (-9 . 130) (108 . 81) (108 . 170) (236 . 81) (236 . 170) (-206 . -28) (-206 . 65) (-149 . -28) (-149 . 65) (-237 . -121) (-237 . -32) (-109 . -121) (-109 . -32) (9 . -104) (9 . -5) (166 . -104) (166 . -5) (-37 . -201) (-37 . -108) (27 . -201) (27 . -108) (117 . -103) (-91 . -68) (25 . 65) (25 . 154) (153 . 65) (153 . 154) (-15 . 145) (-15 . 238) (42 . 145) (42 . 238) (-120 . 148) (138 . -28) (138 . 65) (197 . -28) (197 . 65) (91 . 106) (-155 . -107) (-155 . -18) (-27 . -107) (-27 . -18))) (%LAST-POSITION (6692 387)) (%NODE-LOCATION (6692 387)) (%NODE-SHAPE ((%NODE-ICON-EXPANDABLE? NIL) (%NODE-ICON-WIDTH 443) (%NODE-ICON-HEIGHT 447))) (%SUB-SPACE ECOCYC::DORA-OV) (%SUB-NODES (ECOCYC::LABEL-PPGPPMET-PWY ECOCYC::G292354--PPGPPMET-PWY ECOCYC::G292362--PPGPPMET-PWY ECOCYC::GTP292370--PPGPPMET-PWY ECOCYC::G292360--PPGPPMET-PWY ECOCYC::G292364--PPGPPMET-PWY ECOCYC::GDP-TP292368--PPGPPMET-PWY ECOCYC::G292358--PPGPPMET-PWY ECOCYC::GDP292366--PPGPPMET-PWY ECOCYC::GUANOSINE-5DP-3DP292372--PPGPPMET-PWY ECOCYC::G292356--PPGPPMET-PWY))) (ECOCYC::PROUT-PWY NIL NIL (%SUPER-SPACE ECOCYC::PWY-SPACE-SUPER) (%SUPER-NODE ECOCYC::|Amino-Acid-Degradation|) (:ABS-HULL-BBOX (831 171 1015 615)) (:ABS-HULL ((831 . 266) (836 . 266) (836 . 301) (836 . 533) (836 . 615) (918 . 615) (918 . 560) (1011 . 560) (1011 . 560) (1011 . 266) (1015 . 266) (1015 . 266) (1015 . 171) (831 . 171))) (:HULL ((-92 . -127) (-87 . -127) (-87 . -92) (-87 . 140) (-87 . 222) (-5 . 222) (-5 . 167) (88 . 167) (88 . 167) (88 . -127) (92 . -127) (92 . -127) (92 . -222) (-92 . -222))) (:HULL-BBOX (-92 -222 92 222)) (:INTERIOR-PTS ((-92 . -222) (-92 . -127) (92 . -222) (92 . -127) (-53 . -117) (-53 . 12) (88 . -117) (88 . 12) (-53 . 38) (-53 . 167) (88 . 38) (88 . 167) (-87 . 140) (-87 . 222) (-5 . 140) (-5 . 222) (-87 . -174) (-87 . -92) (-5 . -174) (-5 . -92) (-46 . -55) (-85 . -14) (-85 . 58) (-8 . -14) (-8 . 58) (-46 . 101))) (%LAST-POSITION (9893 3914)) (%NODE-LOCATION (9893 3914)) (%NODE-SHAPE ((%NODE-ICON-EXPANDABLE? NIL) (%NODE-ICON-WIDTH 154) (%NODE-ICON-HEIGHT 414))) (%SUB-SPACE ECOCYC::DORA-OV) (%SUB-NODES (ECOCYC::LABEL-PROUT-PWY ECOCYC::G295704--PROUT-PWY ECOCYC::G295706--PROUT-PWY ECOCYC::GLT295712--PROUT-PWY ECOCYC::PRO295708--PROUT-PWY ECOCYC::L-DELTA1-PYRROLINE_5-CARBOXYLATE295710--PROUT-PWY))) (ECOCYC::PWY-101 NIL NIL (%SUPER-SPACE ECOCYC::PWY-SPACE-SUPER) (%SUPER-NODE ECOCYC::|Photosynthesis|) (:ABS-HULL-BBOX (0 0 222 541)) (:ABS-HULL ((0 . 95) (46 . 95) (46 . 124) (46 . 196) (48 . 196) (48 . 199) (48 . 279) (48 . 281) (48 . 361) (53 . 361) (53 . 469) (53 . 541) (125 . 541) (125 . 495) (176 . 495) (176 . 495) (176 . 95) (222 . 95) (222 . 95) (222 . 0) (0 . 0))) (:HULL ((-111 . -176) (-65 . -176) (-65 . -147) (-65 . -75) (-63 . -75) (-63 . -72) (-63 . 8) (-63 . 10) (-63 . 90) (-58 . 90) (-58 . 198) (-58 . 270) (14 . 270) (14 . 224) (65 . 224) (65 . 224) (65 . -176) (111 . -176) (111 . -176) (111 . -271) (-111 . -271))) (:HULL-BBOX (-111 -271 111 270)) (:INTERIOR-PTS ((-111 . -271) (-111 . -176) (111 . -271) (111 . -176) (-58 . -223) (-58 . -151) (14 . -223) (14 . -151) (-23 . -149) (-65 . -147) (-65 . -75) (20 . -147) (20 . -75) (-23 . -71) (-63 . -72) (-63 . 10) (19 . -72) (19 . 10) (-22 . 9) (-58 . 198) (-58 . 270) (14 . 198) (14 . 270) (-63 . 8) (-63 . 90) (19 . 8) (19 . 90) (-22 . 142) (-30 . 65) (-30 . 224) (65 . 65) (65 . 224))) (%LAST-POSITION (8518 411)) (%NODE-LOCATION (8518 411)) (%NODE-SHAPE ((%NODE-ICON-EXPANDABLE? NIL) (%NODE-ICON-WIDTH 192) (%NODE-ICON-HEIGHT 511))) (%SUB-SPACE ECOCYC::DORA-OV) (%SUB-NODES (ECOCYC::LABEL-PWY-101 ECOCYC::WATER301022--PWY-101 ECOCYC::PLASTOQUINOL-1301016--PWY-101 ECOCYC::|Plastocyanin-Reduced301020--PWY-101| ECOCYC::NADPH301024--PWY-101 ECOCYC::|Reduced-ferredoxins301018--PWY-101| ECOCYC::G301014--PWY-101))) (ECOCYC::PWY-1801 NIL NIL (%SUPER-SPACE ECOCYC::PWY-SPACE-SUPER) (%SUPER-NODE ECOCYC::C1-COMPOUNDS) (:ABS-HULL-BBOX (0 0 204 492)) (:ABS-HULL ((0 . 135) (26 . 135) (26 . 139) (26 . 211) (42 . 211) (42 . 349) (42 . 421) (60 . 421) (60 . 492) (132 . 492) (132 . 421) (149 . 421) (149 . 375) (178 . 375) (178 . 375) (178 . 135) (204 . 135) (204 . 135) (204 . 0) (0 . 0))) (:HULL ((-102 . -111) (-76 . -111) (-76 . -107) (-76 . -35) (-60 . -35) (-60 . 103) (-60 . 175) (-42 . 175) (-42 . 246) (30 . 246) (30 . 175) (47 . 175) (47 . 129) (76 . 129) (76 . 129) (76 . -111) (102 . -111) (102 . -111) (102 . -246) (-102 . -246))) (:HULL-BBOX (-102 -246 102 246)) (:INTERIOR-PTS ((-102 . -246) (-102 . -111) (102 . -246) (102 . -111) (-60 . 103) (-60 . 175) (47 . 103) (47 . 175) (-7 . 175) (-14 . -60) (-14 . 129) (76 . -60) (76 . 129) (-47 . -178) (-47 . -106) (36 . -178) (36 . -106) (-7 . -107) (-76 . -107) (-76 . -35) (63 . -107) (63 . -35) (-7 . 34) (-42 . 174) (-42 . 246) (30 . 174) (30 . 246))) (%LAST-POSITION (10367 2831)) (%NODE-LOCATION (10367 2831)) (%NODE-SHAPE ((%NODE-ICON-EXPANDABLE? NIL) (%NODE-ICON-WIDTH 174) (%NODE-ICON-HEIGHT 462))) (%SUB-SPACE ECOCYC::DORA-OV) (%SUB-NODES (ECOCYC::LABEL-PWY-1801 ECOCYC::CPD-548295906--PWY-1801 ECOCYC::G295900--PWY-1801 ECOCYC::FORMALDEHYDE295904--PWY-1801 ECOCYC::S-HYDROXYMETHYLGLUTATHIONE295902--PWY-1801 ECOCYC::FORMATE295908--PWY-1801))) (ECOCYC::PWY-2161 NIL NIL (%SUPER-SPACE ECOCYC::PWY-SPACE-SUPER) (%SUPER-NODE ECOCYC::|Cofactor-Biosynthesis|) (:ABS-HULL-BBOX (3071 300 3754 732)) (:ABS-HULL ((3071 . 623) (3173 . 623) (3322 . 623) (3322 . 660) (3322 . 732) (3421 . 732) (3421 . 694) (3579 . 694) (3672 . 694) (3672 . 694) (3672 . 646) (3754 . 646) (3754 . 646) (3754 . 537) (3672 . 537) (3672 . 417) (3572 . 417) (3572 . 300) (3254 . 300) (3254 . 375) (3254 . 413) (3247 . 413) (3247 . 417) (3071 . 417))) (:HULL ((-342 . 107) (-240 . 107) (-91 . 107) (-91 . 144) (-91 . 216) (8 . 216) (8 . 178) (166 . 178) (259 . 178) (259 . 178) (259 . 130) (341 . 130) (341 . 130) (341 . 21) (259 . 21) (259 . -99) (159 . -99) (159 . -216) (-159 . -216) (-159 . -141) (-159 . -103) (-166 . -103) (-166 . -99) (-342 . -99))) (:HULL-BBOX (-342 -216 341 216)) (:INTERIOR-PTS ((-159 . -216) (-159 . -141) (159 . -216) (159 . -141) (-86 . -178) (-86 . -106) (7 . -178) (7 . -106) (-166 . -103) (86 . -103) (-40 . -83) (166 . 106) (166 . 178) (259 . 106) (259 . 178) (-105 . -61) (-105 . 11) (25 . -61) (25 . 11) (-41 . 11) (166 . -28) (166 . 44) (259 . -28) (259 . 44) (212 . 75) (-51 . -128) (-51 . -39) (87 . -128) (87 . -39) (166 . -99) (166 . -27) (259 . -99) (259 . -27) (212 . -27) (-292 . -50) (-292 . 59) (-161 . -50) (-161 . 59) (-43 . 59) (-43 . 168) (88 . 59) (88 . 168) (-91 . 144) (-91 . 216) (8 . 144) (8 . 216) (-342 . -99) (-342 . -27) (-240 . -99) (-240 . -27) (-291 . 4) (210 . 21) (210 . 130) (341 . 21) (341 . 130) (-342 . 35) (-342 . 107) (-240 . 35) (-240 . 107) (-91 . 10) (-91 . 82) (8 . 10) (8 . 82) (-42 . 113))) (%LAST-POSITION (3459 648)) (%NODE-LOCATION (3459 648)) (%NODE-SHAPE ((%NODE-ICON-EXPANDABLE? NIL) (%NODE-ICON-WIDTH 653) (%NODE-ICON-HEIGHT 402))) (%SUB-SPACE ECOCYC::DORA-OV) (%SUB-NODES (ECOCYC::LABEL-PWY-2161 ECOCYC::THF289423--PWY-2161 ECOCYC::FORMYL-THF-GLU-N289427--PWY-2161 ECOCYC::METHYLENE-THF289420--PWY-2161 ECOCYC::FORMYL-THF-GLU-N289415--PWY-2161 ECOCYC::G289413--PWY-2161 ECOCYC::10-FORMYL-THF289416--PWY-2161 ECOCYC::G289411--PWY-2161 ECOCYC::G289409--PWY-2161 ECOCYC::METHYLENE-THF-GLU-N289429--PWY-2161 ECOCYC::THF-GLU-N289424--PWY-2161 ECOCYC::G289407--PWY-2161 ECOCYC::THF-GLU-N289431--PWY-2161 ECOCYC::METHYLENE-THF-GLU-N289419--PWY-2161))) (ECOCYC::PWY-2201 NIL NIL (%SUPER-SPACE ECOCYC::PWY-SPACE-SUPER) (%SUPER-NODE ECOCYC::|Cofactor-Biosynthesis|) (:ABS-HULL-BBOX (3032 741 3751 1141)) (:ABS-HULL ((3032 . 1068) (3125 . 1068) (3218 . 1068) (3348 . 1068) (3473 . 1068) (3473 . 1095) (3570 . 1095) (3570 . 1141) (3663 . 1141) (3663 . 1001) (3678 . 1001) (3678 . 955) (3751 . 955) (3751 . 955) (3751 . 826) (3663 . 826) (3663 . 779) (3548 . 779) (3548 . 741) (3234 . 741) (3234 . 816) (3234 . 852) (3134 . 852) (3134 . 924) (3134 . 960) (3129 . 960) (3129 . 996) (3032 . 996))) (:HULL ((-360 . 127) (-267 . 127) (-174 . 127) (-44 . 127) (81 . 127) (81 . 154) (178 . 154) (178 . 200) (271 . 200) (271 . 60) (286 . 60) (286 . 14) (359 . 14) (359 . 14) (359 . -115) (271 . -115) (271 . -162) (156 . -162) (156 . -200) (-158 . -200) (-158 . -125) (-158 . -89) (-258 . -89) (-258 . -17) (-258 . 19) (-263 . 19) (-263 . 55) (-360 . 55))) (:HULL-BBOX (-360 -200 359 200)) (:INTERIOR-PTS ((-158 . -200) (-158 . -125) (156 . -200) (156 . -125) (27 . -66) (27 . 63) (169 . -66) (169 . 63) (-360 . 55) (-360 . 127) (-267 . 55) (-267 . 127) (-263 . 19) (-258 . -89) (-258 . -17) (-165 . -89) (-165 . -17) (-161 . 19) (81 . 35) (81 . 154) (233 . 35) (233 . 154) (178 . -162) (178 . -90) (271 . -162) (271 . -90) (223 . -51) (6 . -89) (217 . -115) (217 . 14) (359 . -115) (359 . 14) (10 . -154) (10 . -45) (134 . -154) (134 . -45) (-174 . 55) (-174 . 127) (-44 . 55) (-44 . 127) (57 . 57) (-211 . 91) (160 . -12) (160 . 60) (286 . -12) (286 . 60) (223 . 94) (-157 . -15) (-157 . 74) (-19 . -15) (-19 . 74) (178 . 128) (178 . 200) (271 . 128) (271 . 200))) (%LAST-POSITION (3438 1073)) (%NODE-LOCATION (3438 1073)) (%NODE-SHAPE ((%NODE-ICON-EXPANDABLE? NIL) (%NODE-ICON-WIDTH 689) (%NODE-ICON-HEIGHT 370))) (%SUB-SPACE ECOCYC::DORA-OV) (%SUB-NODES (ECOCYC::LABEL-PWY-2201 ECOCYC::G289577--PWY-2201 ECOCYC::5-METHYL-THF289589--PWY-2201 ECOCYC::THF289591--PWY-2201 ECOCYC::G289575--PWY-2201 ECOCYC::10-FORMYL-THF289593--PWY-2201 ECOCYC::G289583--PWY-2201 ECOCYC::G289581--PWY-2201 ECOCYC::METHYLENE-THF289585--PWY-2201 ECOCYC::5-10-METHENYL-THF289587--PWY-2201 ECOCYC::G289579--PWY-2201 ECOCYC::5-FORMYL-THF289595--PWY-2201))) (ECOCYC::PWY-2622 NIL NIL (%SUPER-SPACE ECOCYC::PWY-SPACE-SUPER) (%SUPER-NODE ECOCYC::|Carbohydrates-Biosynthesis|) (:ABS-HULL-BBOX (263 8 487 257)) (:ABS-HULL ((263 . 103) (309 . 103) (309 . 123) (315 . 123) (315 . 190) (315 . 257) (382 . 257) (382 . 217) (442 . 217) (442 . 217) (442 . 103) (487 . 103) (487 . 103) (487 . 8) (263 . 8))) (:HULL ((-112 . -30) (-66 . -30) (-66 . -10) (-60 . -10) (-60 . 57) (-60 . 124) (7 . 124) (7 . 84) (67 . 84) (67 . 84) (67 . -30) (112 . -30) (112 . -30) (112 . -125) (-112 . -125))) (:HULL-BBOX (-112 -125 112 124)) (:INTERIOR-PTS ((-112 . -125) (-112 . -30) (112 . -125) (112 . -30) (-60 . 57) (-60 . 124) (7 . 57) (7 . 124) (-66 . -77) (-66 . -10) (14 . -77) (14 . -10) (-26 . 24) (-33 . -35) (-33 . 84) (67 . -35) (67 . 84))) (%LAST-POSITION (5207 2199)) (%NODE-LOCATION (5207 2199)) (%NODE-SHAPE ((%NODE-ICON-EXPANDABLE? NIL) (%NODE-ICON-WIDTH 194) (%NODE-ICON-HEIGHT 219))) (%SUB-SPACE ECOCYC::DORA-OV) (%SUB-NODES (ECOCYC::LABEL-PWY-2622 ECOCYC::TREHALOSE284542--PWY-2622 ECOCYC::MALTOSE284540--PWY-2622 ECOCYC::G284538--PWY-2622))) (ECOCYC::PWY-2661 NIL NIL (%SUPER-SPACE ECOCYC::PWY-SPACE-SUPER) (%SUPER-NODE ECOCYC::|Carbohydrates-Biosynthesis|) (:ABS-HULL-BBOX (1062 6 1280 475)) (:ABS-HULL ((1062 . 101) (1078 . 101) (1078 . 279) (1078 . 351) (1107 . 351) (1107 . 408) (1107 . 475) (1174 . 475) (1174 . 435) (1259 . 435) (1259 . 435) (1259 . 305) (1263 . 305) (1263 . 101) (1280 . 101) (1280 . 101) (1280 . 6) (1062 . 6))) (:HULL ((-109 . -140) (-93 . -140) (-93 . 38) (-93 . 110) (-64 . 110) (-64 . 167) (-64 . 234) (3 . 234) (3 . 194) (88 . 194) (88 . 194) (88 . 64) (92 . 64) (92 . -140) (109 . -140) (109 . -140) (109 . -235) (-109 . -235))) (:HULL-BBOX (-109 -235 109 234)) (:INTERIOR-PTS ((-109 . -235) (-109 . -140) (109 . -235) (109 . -140) (-67 . -187) (-67 . -120) (6 . -187) (6 . -120) (-30 . -100) (-41 . 85) (-41 . 194) (88 . 85) (88 . 194) (-39 . -142) (-39 . -53) (85 . -142) (85 . -53) (-37 . -35) (-37 . 64) (92 . -35) (92 . 64) (-73 . -80) (-73 . -13) (13 . -80) (13 . -13) (-30 . 14) (-93 . 38) (-93 . 110) (32 . 38) (32 . 110) (-30 . 138) (-64 . 167) (-64 . 234) (3 . 167) (3 . 234))) (%LAST-POSITION (6003 2307)) (%NODE-LOCATION (6003 2307)) (%NODE-SHAPE ((%NODE-ICON-EXPANDABLE? NIL) (%NODE-ICON-WIDTH 188) (%NODE-ICON-HEIGHT 439))) (%SUB-SPACE ECOCYC::DORA-OV) (%SUB-NODES (ECOCYC::LABEL-PWY-2661 ECOCYC::|Glycogens284626--PWY-2661| ECOCYC::G284622--PWY-2661 ECOCYC::G284620--PWY-2661 ECOCYC::G284624--PWY-2661 ECOCYC::|Maltodextrins284630--PWY-2661| ECOCYC::MALTOOLIGOSYLTREHALOSE284628--PWY-2661 ECOCYC::TREHALOSE284632--PWY-2661))) (ECOCYC::PWY-2942 NIL NIL (%SUPER-SPACE ECOCYC::PWY-SPACE-SUPER) (%SUPER-NODE ECOCYC::|Amino-Acid-Biosynthesis|) (:ABS-HULL-BBOX (2842 12 3064 999)) (:ABS-HULL ((2842 . 523) (2852 . 523) (2852 . 579) (2852 . 651) (2852 . 785) (2852 . 867) (2868 . 867) (2868 . 917) (2868 . 999) (2950 . 999) (2950 . 944) (3036 . 944) (3036 . 944) (3036 . 812) (3040 . 812) (3040 . 605) (3063 . 605) (3063 . 605) (3063 . 107) (3064 . 107) (3064 . 107) (3064 . 12) (2842 . 12))) (:HULL ((-111 . 17) (-101 . 17) (-101 . 73) (-101 . 145) (-101 . 279) (-101 . 361) (-85 . 361) (-85 . 411) (-85 . 493) (-3 . 493) (-3 . 438) (83 . 438) (83 . 438) (83 . 306) (87 . 306) (87 . 99) (110 . 99) (110 . 99) (110 . -399) (111 . -399) (111 . -399) (111 . -494) (-111 . -494))) (:HULL-BBOX (-111 -494 111 493)) (:INTERIOR-PTS ((-111 . -494) (-111 . -399) (111 . -494) (111 . -399) (-100 . 152) (-100 . 224) (12 . 152) (12 . 224) (-44 . 254) (-50 . -386) (-50 . -297) (84 . -386) (84 . -297) (-105 . -323) (-105 . -235) (16 . -323) (16 . -235) (-45 . -213) (-55 . -260) (-55 . -161) (73 . -260) (73 . -161) (-108 . -188) (-108 . -106) (19 . -188) (19 . -106) (-44 . -83) (-52 . 339) (-52 . 438) (83 . 339) (83 . 438) (-54 . -128) (-54 . -29) (80 . -128) (80 . -29) (-101 . 279) (-101 . 361) (13 . 279) (13 . 361) (-44 . 386) (-85 . 411) (-85 . 493) (-3 . 411) (-3 . 493) (-101 . 73) (-101 . 145) (14 . 73) (14 . 145) (-44 . 149) (-52 . 0) (-52 . 99) (110 . 0) (110 . 99) (-52 . 207) (-52 . 306) (87 . 207) (87 . 306) (-111 . -55) (-111 . 17) (24 . -55) (24 . 17) (-44 . 45) (-85 . -446) (-85 . -364) (-3 . -446) (-3 . -364) (-44 . -342))) (%LAST-POSITION (3006 2275)) (%NODE-LOCATION (3006 2275)) (%NODE-SHAPE ((%NODE-ICON-EXPANDABLE? NIL) (%NODE-ICON-WIDTH 192) (%NODE-ICON-HEIGHT 957))) (%SUB-SPACE ECOCYC::DORA-OV) (%SUB-NODES (ECOCYC::LABEL-PWY-2942 ECOCYC::L-ALPHA-AMINO-EPSILON-KETO-PIMELATE282111--PWY-2942 ECOCYC::G282109--PWY-2942 ECOCYC::L-BETA-ASPARTYL-P282121--PWY-2942 ECOCYC::G282107--PWY-2942 ECOCYC::L-ASPARTATE-SEMIALDEHYDE282119--PWY-2942 ECOCYC::G282101--PWY-2942 ECOCYC::G282105--PWY-2942 ECOCYC::MESO-DIAMINOPIMELATE282113--PWY-2942 ECOCYC::LYS282125--PWY-2942 ECOCYC::DELTA1-PIPERIDEINE-2-6-DICARBOXYLATE282115--PWY-2942 ECOCYC::G282103--PWY-2942 ECOCYC::G282099--PWY-2942 ECOCYC::2-3-DIHYDRODIPICOLINATE282117--PWY-2942 ECOCYC::L-ASPARTATE282123--PWY-2942))) (ECOCYC::PWY-3001 NIL NIL (%SUPER-SPACE ECOCYC::PWY-SPACE-SUPER) (%SUPER-NODE ECOCYC::|Amino-Acid-Biosynthesis|) (:ABS-HULL-BBOX (242 9 450 1645)) (:ABS-HULL ((242 . 104) (251 . 104) (251 . 1001) (251 . 1073) (251 . 1298) (251 . 1370) (257 . 1370) (257 . 1563) (257 . 1645) (339 . 1645) (339 . 1590) (435 . 1590) (435 . 1590) (435 . 1027) (442 . 1027) (442 . 1027) (442 . 104) (450 . 104) (450 . 104) (450 . 9) (242 . 9))) (:HULL ((-104 . -723) (-95 . -723) (-95 . 174) (-95 . 246) (-95 . 471) (-95 . 543) (-89 . 543) (-89 . 736) (-89 . 818) (-7 . 818) (-7 . 763) (89 . 763) (89 . 763) (89 . 200) (96 . 200) (96 . 200) (96 . -723) (104 . -723) (104 . -723) (104 . -818) (-104 . -818))) (:HULL-BBOX (-104 -818 104 818)) (:INTERIOR-PTS ((-104 . -818) (-104 . -723) (104 . -818) (104 . -723) (-57 . 101) (-57 . 200) (96 . 101) (96 . 200) (-56 . 320) (-56 . 359) (24 . 320) (24 . 359) (-55 . 230) (-55 . 349) (62 . 230) (62 . 349) (-95 . 471) (-95 . 543) (-1 . 471) (-1 . 543) (-48 . 571) (-91 . -81) (-91 . 1) (-7 . -81) (-7 . 1) (-48 . 21) (-85 . 333) (-85 . 405) (-13 . 333) (-13 . 405) (-48 . 438) (-92 . -540) (-92 . -452) (-4 . -540) (-4 . -452) (-48 . -415) (-88 . -770) (-88 . -698) (-8 . -770) (-8 . -698) (-48 . -678) (-58 . 526) (-58 . 625) (73 . 526) (73 . 625) (-55 . -143) (-55 . -54) (93 . -143) (93 . -54) (-85 . 599) (-85 . 671) (-13 . 599) (-13 . 671) (-48 . 706) (-54 . 654) (-54 . 763) (89 . 654) (89 . 763) (-59 . -21) (-59 . 68) (86 . -21) (86 . 68) (-95 . 174) (-95 . 246) (-2 . 174) (-2 . 246) (-49 . 289) (-54 . -603) (-54 . -514) (80 . -603) (80 . -514) (-89 . -663) (-89 . -581) (-7 . -663) (-7 . -581) (-48 . -559) (-53 . 388) (-53 . 497) (78 . 388) (78 . 497) (-91 . -203) (-91 . -121) (-7 . -203) (-7 . -121) (-49 . -101) (-89 . 41) (-89 . 123) (-7 . 41) (-7 . 123) (-48 . 146) (-58 . -477) (-58 . -348) (44 . -477) (44 . -348) (-58 . -715) (-58 . -636) (73 . -715) (73 . -636) (-57 . -315) (-57 . -176) (32 . -315) (32 . -176) (-90 . -375) (-90 . -293) (-8 . -375) (-8 . -293) (-49 . -248) (-89 . 736) (-89 . 818) (-7 . 736) (-7 . 818))) (%LAST-POSITION (399 2596)) (%NODE-LOCATION (399 2596)) (%NODE-SHAPE ((%NODE-ICON-EXPANDABLE? NIL) (%NODE-ICON-WIDTH 178) (%NODE-ICON-HEIGHT 1606))) (%SUB-SPACE ECOCYC::DORA-OV) (%SUB-NODES (ECOCYC::LABEL-PWY-3001 ECOCYC::G281906--PWY-3001 ECOCYC::G281909--PWY-3001 ECOCYC::G281908--PWY-3001 ECOCYC::1-KETO-2-METHYLVALERATE281937--PWY-3001 ECOCYC::O-PHOSPHO-L-HOMOSERINE281939--PWY-3001 ECOCYC::2-ACETO-2-HYDROXY-BUTYRATE281933--PWY-3001 ECOCYC::L-BETA-ASPARTYL-P281945--PWY-3001 ECOCYC::OXALACETIC_ACID281949--PWY-3001 ECOCYC::G281915--PWY-3001 ECOCYC::G281919--PWY-3001 ECOCYC::2-KETO-3-METHYL-VALERATE281935--PWY-3001 ECOCYC::G281913--PWY-3001 ECOCYC::G281917--PWY-3001 ECOCYC::2-OXOBUTANOATE281931--PWY-3001 ECOCYC::G281925--PWY-3001 ECOCYC::L-ASPARTATE281947--PWY-3001 ECOCYC::G281911--PWY-3001 ECOCYC::HOMO-SER281941--PWY-3001 ECOCYC::THR281929--PWY-3001 ECOCYC::G281923--PWY-3001 ECOCYC::G281927--PWY-3001 ECOCYC::G281921--PWY-3001 ECOCYC::L-ASPARTATE-SEMIALDEHYDE281943--PWY-3001 ECOCYC::ILE281951--PWY-3001))) (ECOCYC::PWY-3722 NIL NIL (%SUPER-SPACE ECOCYC::PWY-SPACE-SUPER) (%SUPER-NODE ECOCYC::|Polyamine-Biosynthesis|) (:ABS-HULL-BBOX (0 0 220 581)) (:ABS-HULL ((0 . 155) (30 . 155) (30 . 329) (30 . 401) (32 . 401) (32 . 509) (32 . 581) (120 . 581) (120 . 535) (190 . 535) (190 . 535) (190 . 155) (220 . 155) (220 . 155) (220 . 0) (0 . 0))) (:HULL ((-110 . -136) (-80 . -136) (-80 . 38) (-80 . 110) (-78 . 110) (-78 . 218) (-78 . 290) (10 . 290) (10 . 244) (80 . 244) (80 . 244) (80 . -136) (110 . -136) (110 . -136) (110 . -291) (-110 . -291))) (:HULL-BBOX (-110 -291 110 290)) (:INTERIOR-PTS ((-110 . -291) (-110 . -136) (110 . -291) (110 . -136) (-41 . 85) (-41 . 244) (80 . 85) (80 . 244) (-41 . -55) (-41 . 64) (74 . -55) (74 . 64) (-41 . -165) (-41 . -26) (74 . -165) (74 . -26) (-78 . 218) (-78 . 290) (10 . 218) (10 . 290) (-80 . 38) (-80 . 110) (15 . 38) (15 . 110) (-34 . 164) (-69 . -213) (-69 . -141) (3 . -213) (3 . -141) (-33 . -52))) (%LAST-POSITION (7010 438)) (%NODE-LOCATION (7010 438)) (%NODE-SHAPE ((%NODE-ICON-EXPANDABLE? NIL) (%NODE-ICON-WIDTH 190) (%NODE-ICON-HEIGHT 551))) (%SUB-SPACE ECOCYC::DORA-OV) (%SUB-NODES (ECOCYC::LABEL-PWY-3722 ECOCYC::G294471--PWY-3722 ECOCYC::G294474--PWY-3722 ECOCYC::G294473--PWY-3722 ECOCYC::BETAINE294480--PWY-3722 ECOCYC::BETAINE_ALDEHYDE294476--PWY-3722 ECOCYC::CHOLINE294478--PWY-3722))) (ECOCYC::PWY-3781 NIL NIL (%SUPER-SPACE ECOCYC::PWY-SPACE-SUPER) (%SUPER-NODE ECOCYC::|Respiration|) (:ABS-HULL-BBOX (345 557 1189 1291)) (:ABS-HULL ((345 . 1003) (361 . 1003) (361 . 1005) (361 . 1219) (361 . 1291) (433 . 1291) (433 . 1265) (613 . 1265) (685 . 1265) (685 . 1265) (685 . 1127) (859 . 1127) (941 . 1127) (941 . 1122) (1117 . 1122) (1189 . 1122) (1189 . 1122) (1189 . 764) (982 . 764) (982 . 557) (551 . 557) (551 . 595) (361 . 595) (361 . 667) (361 . 881) (361 . 884) (345 . 884))) (:HULL ((-422 . 79) (-406 . 79) (-406 . 81) (-406 . 295) (-406 . 367) (-334 . 367) (-334 . 341) (-154 . 341) (-82 . 341) (-82 . 341) (-82 . 203) (92 . 203) (174 . 203) (174 . 198) (350 . 198) (422 . 198) (422 . 198) (422 . -160) (215 . -160) (215 . -367) (-216 . -367) (-216 . -329) (-406 . -329) (-406 . -257) (-406 . -43) (-406 . -40) (-422 . -40))) (:HULL-BBOX (-422 -367 422 367)) (:INTERIOR-PTS ((-216 . -367) (-216 . -292) (215 . -367) (215 . -292) (92 . 121) (92 . 203) (174 . 121) (174 . 203) (6 . 19) (-154 . -303) (-154 . -231) (-82 . -303) (-82 . -231) (-406 . -43) (-406 . 29) (-334 . -43) (-334 . 29) (-406 . -329) (-406 . -257) (-334 . -329) (-334 . -257) (-243 . -150) (-422 . -40) (-422 . 79) (-280 . -40) (-280 . 79) (350 . 126) (350 . 198) (422 . 126) (422 . 198) (-406 . 295) (-406 . 367) (-334 . 295) (-334 . 367) (-414 . 35) (-414 . 74) (-329 . 35) (-329 . 74) (92 . -165) (92 . -83) (174 . -165) (174 . -83) (260 . 19) (-406 . 9) (-406 . 81) (-334 . 9) (-334 . 81) (-243 . 188) (-419 . -35) (-419 . 64) (-275 . -35) (-275 . 64) (350 . -160) (350 . -88) (422 . -160) (422 . -88) (386 . 19) (-154 . 269) (-154 . 341) (-82 . 269) (-82 . 341) (-118 . 19))) (%LAST-POSITION (8224 4609)) (%NODE-LOCATION (8224 4609)) (%NODE-SHAPE ((%NODE-ICON-EXPANDABLE? NIL) (%NODE-ICON-WIDTH 814) (%NODE-ICON-HEIGHT 704))) (%SUB-SPACE ECOCYC::DORA-OV) (%SUB-NODES (ECOCYC::LABEL-PWY-3781 ECOCYC::|Cytochromes-C-Oxidized301191--PWY-3781| ECOCYC::|Ubiquinones301186--PWY-3781| ECOCYC::NAD301196--PWY-3781 ECOCYC::NADH301185--PWY-3781 ECOCYC::G301180--PWY-3781 ECOCYC::WATER301194--PWY-3781 ECOCYC::FUM301198--PWY-3781 ECOCYC::G301178--PWY-3781 ECOCYC::|Cytochromes-C-Reduced301183--PWY-3781| ECOCYC::SUC301188--PWY-3781 ECOCYC::G301177--PWY-3781 ECOCYC::OXYGEN-MOLECULE301182--PWY-3781 ECOCYC::|Ubiquinols301190--PWY-3781|))) (ECOCYC::PWY-4261 NIL NIL (%SUPER-SPACE ECOCYC::PWY-SPACE-SUPER) (%SUPER-NODE ECOCYC::|Alcohol-Degradation|) (:ABS-HULL-BBOX (361 192 557 634)) (:ABS-HULL ((361 . 287) (382 . 287) (382 . 556) (382 . 634) (482 . 634) (482 . 582) (505 . 582) (505 . 572) (535 . 572) (535 . 572) (535 . 287) (557 . 287) (557 . 287) (557 . 192) (361 . 192))) (:HULL ((-98 . -126) (-77 . -126) (-77 . 143) (-77 . 221) (23 . 221) (23 . 169) (46 . 169) (46 . 159) (76 . 159) (76 . 159) (76 . -126) (98 . -126) (98 . -126) (98 . -221) (-98 . -221))) (:HULL-BBOX (-98 -221 98 221)) (:INTERIOR-PTS ((-98 . -221) (-98 . -126) (98 . -221) (98 . -126) (-68 . -33) (-68 . 45) (13 . -33) (13 . 45) (-28 . 94) (-61 . -173) (-61 . -106) (6 . -173) (6 . -106) (-28 . -66) (-34 . 130) (-34 . 169) (46 . 130) (46 . 169) (-77 . 143) (-77 . 221) (23 . 143) (23 . 221) (-36 . 20) (-36 . 159) (76 . 20) (76 . 159) (-37 . -125) (-37 . -6) (50 . -125) (50 . -6))) (%LAST-POSITION (10894 4142)) (%NODE-LOCATION (10894 4142)) (%NODE-SHAPE ((%NODE-ICON-EXPANDABLE? NIL) (%NODE-ICON-WIDTH 166) (%NODE-ICON-HEIGHT 412))) (%SUB-SPACE ECOCYC::DORA-OV) (%SUB-NODES (ECOCYC::LABEL-PWY-4261 ECOCYC::GLYCEROL-3P295106--PWY-4261 ECOCYC::GLYCEROL295108--PWY-4261 ECOCYC::G295102--PWY-4261 ECOCYC::DIHYDROXY-ACETONE-PHOSPHATE295110--PWY-4261 ECOCYC::G295101--PWY-4261 ECOCYC::G295104--PWY-4261))) (ECOCYC::PWY-4981 NIL NIL (%SUPER-SPACE ECOCYC::PWY-SPACE-SUPER) (%SUPER-NODE ECOCYC::|Amino-Acid-Biosynthesis|) (:ABS-HULL-BBOX (1769 1144 2042 1773)) (:ABS-HULL ((1769 . 1239) (1789 . 1239) (1789 . 1486) (1789 . 1568) (1796 . 1568) (1796 . 1639) (1826 . 1639) (1826 . 1691) (1826 . 1773) (1908 . 1773) (1908 . 1718) (2023 . 1718) (2023 . 1718) (2023 . 1239) (2042 . 1239) (2042 . 1239) (2042 . 1144) (1769 . 1144))) (:HULL ((-137 . -220) (-117 . -220) (-117 . 27) (-117 . 109) (-110 . 109) (-110 . 180) (-80 . 180) (-80 . 232) (-80 . 314) (2 . 314) (2 . 259) (117 . 259) (117 . 259) (117 . -220) (136 . -220) (136 . -220) (136 . -315) (-137 . -315))) (:HULL-BBOX (-137 -315 136 314)) (:INTERIOR-PTS ((-137 . -315) (-137 . -220) (136 . -315) (136 . -220) (-80 . -53) (-80 . 29) (2 . -53) (2 . 29) (-40 . 28) (-110 . 108) (-110 . 180) (33 . 108) (33 . 180) (-39 . 208) (-80 . 232) (-80 . 314) (2 . 232) (2 . 314) (-117 . 27) (-117 . 109) (38 . 27) (38 . 109) (-40 . 106) (-115 . -104) (-115 . -15) (37 . -104) (37 . -15) (-76 . -167) (-76 . -95) (-4 . -167) (-4 . -95) (-40 . -72) (-44 . 160) (-44 . 259) (117 . 160) (117 . 259) (-47 . -210) (-47 . -141) (110 . -210) (110 . -141) (-80 . -267) (-80 . -185) (2 . -267) (2 . -185) (-40 . -178))) (%LAST-POSITION (1959 3228)) (%NODE-LOCATION (1959 3228)) (%NODE-SHAPE ((%NODE-ICON-EXPANDABLE? NIL) (%NODE-ICON-WIDTH 243) (%NODE-ICON-HEIGHT 599))) (%SUB-SPACE ECOCYC::DORA-OV) (%SUB-NODES (ECOCYC::LABEL-PWY-4981 ECOCYC::L-ORNITHINE282905--PWY-4981 ECOCYC::L-DELTA1-PYRROLINE_5-CARBOXYLATE282901--PWY-4981 ECOCYC::PRO282909--PWY-4981 ECOCYC::L-GLUTAMATE_GAMMA-SEMIALDEHYDE282903--PWY-4981 ECOCYC::G282895--PWY-4981 ECOCYC::L-CITRULLINE282899--PWY-4981 ECOCYC::G282893--PWY-4981 ECOCYC::G282897--PWY-4981 ECOCYC::ARG282907--PWY-4981))) (ECOCYC::PWY-5057 NIL NIL (%SUPER-SPACE ECOCYC::PWY-SPACE-SUPER) (%SUPER-NODE ECOCYC::|Amino-Acid-Degradation|) (:ABS-HULL-BBOX (220 12 424 534)) (:ABS-HULL ((220 . 107) (226 . 107) (226 . 190) (226 . 262) (238 . 262) (238 . 266) (238 . 338) (238 . 462) (238 . 534) (310 . 534) (310 . 488) (418 . 488) (418 . 488) (418 . 107) (424 . 107) (424 . 107) (424 . 12) (220 . 12))) (:HULL ((-102 . -166) (-96 . -166) (-96 . -83) (-96 . -11) (-84 . -11) (-84 . -7) (-84 . 65) (-84 . 189) (-84 . 261) (-12 . 261) (-12 . 215) (96 . 215) (96 . 215) (96 . -166) (102 . -166) (102 . -166) (102 . -261) (-102 . -261))) (:HULL-BBOX (-102 -261 102 261)) (:INTERIOR-PTS ((-102 . -261) (-102 . -166) (102 . -261) (102 . -166) (-57 . -156) (-57 . -57) (93 . -156) (93 . -57) (-56 . 126) (-56 . 215) (96 . 126) (96 . 215) (-88 . -213) (-88 . -131) (-6 . -213) (-6 . -131) (-47 . -110) (-84 . -7) (-84 . 65) (-12 . -7) (-12 . 65) (-48 . 127) (-96 . -83) (-96 . -11) (0 . -83) (0 . -11) (-48 . -9) (-84 . 189) (-84 . 261) (-12 . 189) (-12 . 261) (-56 . 46) (-56 . 155) (84 . 46) (84 . 155))) (%LAST-POSITION (9292 3794)) (%NODE-LOCATION (9292 3794)) (%NODE-SHAPE ((%NODE-ICON-EXPANDABLE? NIL) (%NODE-ICON-WIDTH 174) (%NODE-ICON-HEIGHT 492))) (%SUB-SPACE ECOCYC::DORA-OV) (%SUB-NODES (ECOCYC::LABEL-PWY-5057 ECOCYC::G295774--PWY-5057 ECOCYC::G295772--PWY-5057 ECOCYC::VAL295780--PWY-5057 ECOCYC::CPD-7000295776--PWY-5057 ECOCYC::2-KETO-ISOVALERATE295778--PWY-5057 ECOCYC::ISOBUTANOL295782--PWY-5057 ECOCYC::G295771--PWY-5057))) (ECOCYC::PWY-5084 NIL NIL (%SUPER-SPACE ECOCYC::PWY-SPACE-SUPER) (%SUPER-NODE ECOCYC::|Amino-Acid-Degradation|) (:ABS-HULL-BBOX (1016 8 1336 441)) (:ABS-HULL ((1016 . 224) (1051 . 224) (1051 . 263) (1137 . 263) (1137 . 272) (1137 . 441) (1254 . 441) (1254 . 263) (1336 . 263) (1336 . 263) (1336 . 180) (1335 . 180) (1335 . 8) (1017 . 8) (1017 . 103) (1017 . 105) (1016 . 105))) (:HULL ((-160 . -1) (-125 . -1) (-125 . 38) (-39 . 38) (-39 . 47) (-39 . 216) (78 . 216) (78 . 38) (160 . 38) (160 . 38) (160 . -45) (159 . -45) (159 . -217) (-159 . -217) (-159 . -122) (-159 . -120) (-160 . -120))) (:HULL-BBOX (-160 -217 160 216)) (:INTERIOR-PTS ((-159 . -217) (-159 . -122) (159 . -217) (159 . -122) (-46 . -169) (-46 . -87) (79 . -169) (79 . -87) (91 . -88) (-125 . -44) (-125 . 38) (-16 . -44) (-16 . 38) (-59 . -89) (-160 . -120) (-160 . -1) (-61 . -120) (-61 . -1) (-3 . -123) (-3 . -14) (114 . -123) (114 . -14) (46 . -45) (46 . 38) (160 . -45) (160 . 38) (16 . 55) (-39 . 47) (-39 . 216) (78 . 47) (78 . 216))) (%LAST-POSITION (10146 3746)) (%NODE-LOCATION (10146 3746)) (%NODE-SHAPE ((%NODE-ICON-EXPANDABLE? NIL) (%NODE-ICON-WIDTH 290) (%NODE-ICON-HEIGHT 403))) (%SUB-SPACE ECOCYC::DORA-OV) (%SUB-NODES (ECOCYC::LABEL-PWY-5084 ECOCYC::|Oxo-glutarate-dehydrogenase-lipoyl295188--PWY-5084| ECOCYC::|Oxo-glutarate-dehydrogenase-DH-lipoyl295184--PWY-5084| ECOCYC::G295178--PWY-5084 ECOCYC::G295182--PWY-5084 ECOCYC::|Oxo-glutarate-dehydro-suc-DH-lipoyl295186--PWY-5084| ECOCYC::G295180--PWY-5084))) (ECOCYC::PWY-5100 NIL NIL (%SUPER-SPACE ECOCYC::PWY-SPACE-SUPER) (%SUPER-NODE ECOCYC::|Fermentation|) (:ABS-HULL-BBOX (6 597 380 1119)) (:ABS-HULL ((6 . 1009) (17 . 1009) (17 . 1047) (17 . 1119) (89 . 1119) (89 . 1073) (160 . 1073) (160 . 1073) (160 . 957) (185 . 957) (185 . 883) (213 . 883) (213 . 844) (237 . 844) (309 . 844) (309 . 795) (380 . 795) (380 . 795) (380 . 696) (350 . 696) (350 . 597) (36 . 597) (36 . 692) (36 . 811) (16 . 811) (16 . 883) (16 . 931) (6 . 931))) (:HULL ((-187 . 151) (-176 . 151) (-176 . 189) (-176 . 261) (-104 . 261) (-104 . 215) (-33 . 215) (-33 . 215) (-33 . 99) (-8 . 99) (-8 . 25) (20 . 25) (20 . -14) (44 . -14) (116 . -14) (116 . -63) (187 . -63) (187 . -63) (187 . -162) (157 . -162) (157 . -261) (-157 . -261) (-157 . -166) (-157 . -47) (-177 . -47) (-177 . 25) (-177 . 73) (-187 . 73))) (:HULL-BBOX (-187 -261 187 261)) (:INTERIOR-PTS ((-157 . -261) (-157 . -166) (157 . -261) (157 . -166) (-176 . 189) (-176 . 261) (-104 . 189) (-104 . 261) (-148 . 126) (-148 . 215) (-33 . 126) (-33 . 215) (44 . -86) (44 . -14) (116 . -86) (116 . -14) (-96 . -54) (-96 . -15) (-16 . -54) (-16 . -15) (-187 . 73) (-187 . 151) (-93 . 73) (-93 . 151) (-140 . 168) (-98 . -144) (-98 . -25) (54 . -144) (54 . -25) (-41 . -213) (-41 . -141) (31 . -213) (31 . -141) (-11 . -94) (-73 . -94) (37 . -114) (-177 . -47) (-177 . 25) (-103 . -47) (-103 . 25) (-140 . 50) (-52 . -47) (-52 . 25) (20 . -47) (20 . 25) (-147 . 0) (-147 . 99) (-8 . 0) (-8 . 99) (73 . -162) (73 . -63) (187 . -162) (187 . -63))) (%LAST-POSITION (7710 2965)) (%NODE-LOCATION (7710 2965)) (%NODE-SHAPE ((%NODE-ICON-EXPANDABLE? NIL) (%NODE-ICON-WIDTH 344) (%NODE-ICON-HEIGHT 492))) (%SUB-SPACE ECOCYC::DORA-OV) (%SUB-NODES (ECOCYC::LABEL-PWY-5100 ECOCYC::ACET300083--PWY-5100 ECOCYC::G300070--PWY-5100 ECOCYC::L-LACTATE300081--PWY-5100 ECOCYC::G300073--PWY-5100 ECOCYC::ACETYL-P300079--PWY-5100 ECOCYC::G300072--PWY-5100 ECOCYC::PYRUVATE300075--PWY-5100 ECOCYC::ACETYL-COA300077--PWY-5100 ECOCYC::CARBON-DIOXIDE300085--PWY-5100 ECOCYC::G300068--PWY-5100 ECOCYC::G300066--PWY-5100))) (ECOCYC::PWY-5121 NIL NIL (%SUPER-SPACE ECOCYC::PWY-SPACE-SUPER) (%SUPER-NODE ECOCYC::|Cofactor-Biosynthesis|) (:ABS-HULL-BBOX (0 0 350 1635)) (:ABS-HULL ((0 . 1150) (80 . 1150) (141 . 1150) (147 . 1150) (147 . 1285) (147 . 1363) (147 . 1557) (147 . 1635) (256 . 1635) (256 . 1583) (350 . 1583) (350 . 1583) (350 . 0) (0 . 0))) (:HULL ((-175 . 332) (-95 . 332) (-34 . 332) (-28 . 332) (-28 . 467) (-28 . 545) (-28 . 739) (-28 . 817) (81 . 817) (81 . 765) (175 . 765) (175 . 765) (175 . -818) (-175 . -818))) (:HULL-BBOX (-175 -818 175 817)) (:INTERIOR-PTS ((-175 . -818) (-175 . -703) (175 . -818) (175 . -703) (22 . 656) (22 . 765) (175 . 656) (175 . 765) (-113 . -191) (-113 . -124) (5 . -191) (5 . -124) (-55 . -91) (-61 . -283) (-61 . -164) (91 . -283) (91 . -164) (-106 . -322) (-106 . -259) (-3 . -322) (-3 . -259) (-54 . -223) (-131 . -760) (-131 . -689) (-31 . -760) (-31 . -689) (-67 . -657) (-59 . -414) (-59 . -295) (102 . -414) (102 . -295) (19 . 148) (19 . 277) (136 . 148) (136 . 277) (-60 . -580) (-60 . -441) (50 . -580) (50 . -441) (22 . 384) (22 . 493) (175 . 384) (175 . 493) (-34 . 254) (-34 . 332) (91 . 254) (91 . 332) (27 . 331) (-62 . -148) (-62 . -39) (100 . -148) (100 . -39) (-60 . -711) (-60 . -602) (50 . -711) (50 . -602) (-28 . 467) (-28 . 545) (81 . 467) (81 . 545) (27 . 574) (-46 . -760) (-46 . -688) (26 . -760) (26 . -688) (-32 . -657) (-28 . 739) (-28 . 817) (81 . 739) (81 . 817) (-14 . 331) (-14 . 409) (66 . 331) (66 . 409) (26 . 438) (22 . 520) (22 . 629) (175 . 520) (175 . 629) (-107 . -627) (-107 . -556) (-1 . -627) (-1 . -556) (-55 . -509) (-60 . -12) (-60 . 117) (58 . -12) (58 . 117) (-20 . 603) (-20 . 681) (75 . 603) (75 . 681) (27 . 710) (-116 . -65) (-116 . 13) (7 . -65) (7 . 13) (-55 . 52) (-143 . 148) (-143 . 277) (-26 . 148) (-26 . 277) (-109 . 91) (-109 . 169) (1 . 91) (1 . 169) (-95 . 211) (-13 . 211) (-114 . -467) (-114 . -389) (4 . -467) (4 . -389) (-55 . -359) (-175 . 254) (-175 . 332) (-95 . 254) (-95 . 332))) (%LAST-POSITION (221 950)) (%NODE-LOCATION (221 950)) (%NODE-SHAPE ((%NODE-ICON-EXPANDABLE? NIL) (%NODE-ICON-WIDTH 320) (%NODE-ICON-HEIGHT 1605))) (%SUB-SPACE ECOCYC::DORA-OV) (%SUB-NODES (ECOCYC::LABEL-PWY-5121 ECOCYC::G287538--PWY-5121 ECOCYC::2-PHOSPHO-4-CYTIDINE-5-DIPHOSPHO-2-C-MET287576--PWY-5121 ECOCYC::G287546--PWY-5121 ECOCYC::4-CYTIDINE-5-DIPHOSPHO-2-C287570--PWY-5121 ECOCYC::GAP287580--PWY-5121 ECOCYC::G287544--PWY-5121 ECOCYC::G287548--PWY-5121 ECOCYC::G287556--PWY-5121 ECOCYC::G287542--PWY-5121 ECOCYC::DELTA3-ISOPENTENYL-PP287566--PWY-5121 ECOCYC::G287554--PWY-5121 ECOCYC::G287558--PWY-5121 ECOCYC::GERANYL-PP287562--PWY-5121 ECOCYC::PYRUVATE287581--PWY-5121 ECOCYC::GERANYLGERANYL-PP287583--PWY-5121 ECOCYC::CPD-4211287564--PWY-5121 ECOCYC::G287540--PWY-5121 ECOCYC::DEOXYXYLULOSE-5P287578--PWY-5121 ECOCYC::G287552--PWY-5121 ECOCYC::FARNESYL-PP287560--PWY-5121 ECOCYC::2C-METH-D-ERYTHRITOL-CYCLODIPHOSPHATE287574--PWY-5121 ECOCYC::G287550--PWY-5121 ECOCYC::HYDROXY-METHYL-BUTENYL-DIP287572--PWY-5121 ECOCYC::2-C-METHYL-D-ERYTHRITOL-4-PHOSPHATE287568--PWY-5121 ECOCYC::CPD-4211287585--PWY-5121))) (ECOCYC::PWY-5122 NIL NIL (%SUPER-SPACE ECOCYC::PWY-SPACE-SUPER) (%SUPER-NODE ECOCYC::|Cofactor-Biosynthesis|) (:ABS-HULL-BBOX (358 1341 552 1612)) (:ABS-HULL ((358 . 1456) (360 . 1456) (360 . 1477) (360 . 1534) (360 . 1612) (440 . 1612) (440 . 1561) (549 . 1561) (549 . 1561) (549 . 1456) (552 . 1456) (552 . 1456) (552 . 1341) (358 . 1341))) (:HULL ((-97 . -21) (-95 . -21) (-95 . 0) (-95 . 57) (-95 . 135) (-15 . 135) (-15 . 84) (94 . 84) (94 . 84) (94 . -21) (97 . -21) (97 . -21) (97 . -136) (-97 . -136))) (:HULL-BBOX (-97 -136 97 135)) (:INTERIOR-PTS ((-97 . -136) (-97 . -21) (97 . -136) (97 . -21) (-95 . 57) (-95 . 135) (-15 . 57) (-15 . 135) (-59 . -25) (-59 . 84) (94 . -25) (94 . 84) (-95 . -78) (-95 . 0) (-15 . -78) (-15 . 0) (-55 . 29))) (%LAST-POSITION (501 1609)) (%NODE-LOCATION (501 1609)) (%NODE-SHAPE ((%NODE-ICON-EXPANDABLE? NIL) (%NODE-ICON-WIDTH 164) (%NODE-ICON-HEIGHT 241))) (%SUB-SPACE ECOCYC::DORA-OV) (%SUB-NODES (ECOCYC::LABEL-PWY-5122 ECOCYC::GERANYL-PP287285--PWY-5122 ECOCYC::G287281--PWY-5122 ECOCYC::DELTA3-ISOPENTENYL-PP287283--PWY-5122))) (ECOCYC::PWY-5143 NIL NIL (%SUPER-SPACE ECOCYC::PWY-SPACE-SUPER) (%SUPER-NODE ECOCYC::|Lipid-Biosynthesis|) (:ABS-HULL-BBOX (686 2486 848 2737)) (:ABS-HULL ((686 . 2581) (694 . 2581) (694 . 2606) (694 . 2665) (694 . 2737) (773 . 2737) (773 . 2691) (805 . 2691) (805 . 2681) (840 . 2681) (840 . 2681) (840 . 2581) (848 . 2581) (848 . 2581) (848 . 2486) (686 . 2486))) (:HULL ((-81 . -31) (-73 . -31) (-73 . -6) (-73 . 53) (-73 . 125) (6 . 125) (6 . 79) (38 . 79) (38 . 69) (73 . 69) (73 . 69) (73 . -31) (81 . -31) (81 . -31) (81 . -126) (-81 . -126))) (:HULL-BBOX (-81 -126 81 125)) (:INTERIOR-PTS ((-81 . -126) (-81 . -31) (81 . -126) (81 . -31) (-73 . -78) (-73 . -6) (6 . -78) (6 . -6) (-34 . 23) (-42 . 40) (-42 . 79) (38 . 40) (38 . 79) (-42 . -30) (-42 . 69) (73 . -30) (73 . 69) (-73 . 53) (-73 . 125) (6 . 53) (6 . 125))) (%LAST-POSITION (7134 3488)) (%NODE-LOCATION (7134 3488)) (%NODE-SHAPE ((%NODE-ICON-EXPANDABLE? NIL) (%NODE-ICON-WIDTH 132) (%NODE-ICON-HEIGHT 221))) (%SUB-SPACE ECOCYC::DORA-OV) (%SUB-NODES (ECOCYC::LABEL-PWY-5143 ECOCYC::|Long-Chain-Fatty-Acids290925--PWY-5143| ECOCYC::G290923--PWY-5143 ECOCYC::G290922--PWY-5143 ECOCYC::|Fatty-Acyl-CoA290927--PWY-5143|))) (ECOCYC::PWY-5148 NIL NIL (%SUPER-SPACE ECOCYC::PWY-SPACE-SUPER) (%SUPER-NODE ECOCYC::|Lipid-Biosynthesis|) (:ABS-HULL-BBOX (194 2321 403 2603)) (:ABS-HULL ((194 . 2603) (331 . 2603) (331 . 2556) (403 . 2556) (403 . 2556) (403 . 2467) (389 . 2467) (389 . 2417) (383 . 2417) (383 . 2321) (214 . 2321) (214 . 2416) (214 . 2531) (194 . 2531))) (:HULL ((-105 . 141) (32 . 141) (32 . 94) (104 . 94) (104 . 94) (104 . 5) (90 . 5) (90 . -45) (84 . -45) (84 . -141) (-85 . -141) (-85 . -46) (-85 . 69) (-105 . 69))) (:HULL-BBOX (-105 -141 104 141)) (:INTERIOR-PTS ((-85 . -141) (-85 . -46) (84 . -141) (84 . -46) (-45 . 69) (-45 . 141) (32 . 69) (32 . 141) (-41 . -45) (-41 . 34) (90 . -45) (90 . 34) (-71 . -93) (-71 . -20) (1 . -93) (1 . -20) (-52 . 24) (-21 . 24) (-43 . 5) (-43 . 94) (104 . 5) (104 . 94) (-105 . 69) (-105 . 141) (-33 . 69) (-33 . 141))) (%LAST-POSITION (6666 3338)) (%NODE-LOCATION (6666 3338)) (%NODE-SHAPE ((%NODE-ICON-EXPANDABLE? NIL) (%NODE-ICON-WIDTH 179) (%NODE-ICON-HEIGHT 252))) (%SUB-SPACE ECOCYC::DORA-OV) (%SUB-NODES (ECOCYC::LABEL-PWY-5148 ECOCYC::CO-A290981--PWY-5148 ECOCYC::G290975--PWY-5148 ECOCYC::|Saturated-Fatty-Acyl-CoA290978--PWY-5148| ECOCYC::G290976--PWY-5148 ECOCYC::CPD66-39290980--PWY-5148))) (ECOCYC::PWY-5188 NIL NIL (%SUPER-SPACE ECOCYC::PWY-SPACE-SUPER) (%SUPER-NODE ECOCYC::|Cofactor-Biosynthesis|) (:ABS-HULL-BBOX (1048 576 1265 1539)) (:ABS-HULL ((1048 . 1057) (1057 . 1057) (1057 . 1391) (1057 . 1463) (1057 . 1467) (1057 . 1539) (1167 . 1539) (1167 . 1417) (1263 . 1417) (1263 . 1417) (1263 . 750) (1265 . 750) (1265 . 750) (1265 . 681) (1260 . 681) (1260 . 576) (1052 . 576) (1052 . 671) (1052 . 985) (1048 . 985))) (:HULL ((-109 . -1) (-100 . -1) (-100 . 333) (-100 . 405) (-100 . 409) (-100 . 481) (10 . 481) (10 . 359) (106 . 359) (106 . 359) (106 . -308) (108 . -308) (108 . -308) (108 . -377) (103 . -377) (103 . -482) (-105 . -482) (-105 . -387) (-105 . -73) (-109 . -73))) (:HULL-BBOX (-109 -482 108 481)) (:INTERIOR-PTS ((-105 . -482) (-105 . -387) (103 . -482) (103 . -387) (-86 . -434) (-86 . -352) (-4 . -434) (-4 . -352) (-47 . -318) (-51 . -337) (-51 . -258) (76 . -337) (76 . -258) (-109 . -73) (-109 . -1) (19 . -73) (19 . -1) (-45 . 56) (-99 . -284) (-99 . -203) (8 . -284) (8 . -203) (-47 . -140) (-52 . -377) (-52 . -308) (108 . -377) (108 . -308) (-54 . -146) (-54 . -47) (98 . -146) (98 . -47) (-96 . 113) (-96 . 185) (5 . 113) (5 . 185) (-46 . 207) (-54 . -226) (-54 . -117) (98 . -226) (98 . -117) (-53 . 280) (-53 . 359) (106 . 280) (106 . 359) (-100 . 409) (-100 . 481) (10 . 409) (10 . 481) (-52 . 165) (-52 . 254) (96 . 165) (96 . 254) (-48 . 40) (-48 . 139) (105 . 40) (105 . 139) (-100 . 333) (-100 . 405) (10 . 333) (10 . 405) (-45 . 407) (-94 . 228) (-94 . 300) (2 . 228) (2 . 300) (-45 . 317) (-49 . -20) (-49 . 69) (101 . -20) (101 . 69))) (%LAST-POSITION (1203 1190)) (%NODE-LOCATION (1203 1190)) (%NODE-SHAPE ((%NODE-ICON-EXPANDABLE? NIL) (%NODE-ICON-WIDTH 187) (%NODE-ICON-HEIGHT 933))) (%SUB-SPACE ECOCYC::DORA-OV) (%SUB-NODES (ECOCYC::LABEL-PWY-5188 ECOCYC::GLT288787--PWY-5188 ECOCYC::G288775--PWY-5188 ECOCYC::GLUTAMATE-1-SEMIALDEHYDE288791--PWY-5188 ECOCYC::|Charged-GLT-tRNAs288789--PWY-5188| ECOCYC::G288774--PWY-5188 ECOCYC::G288778--PWY-5188 ECOCYC::5-AMINO-LEVULINATE288793--PWY-5188 ECOCYC::G288777--PWY-5188 ECOCYC::G288785--PWY-5188 ECOCYC::UROPORPHYRINOGEN-III288799--PWY-5188 ECOCYC::G288783--PWY-5188 ECOCYC::G288781--PWY-5188 ECOCYC::HYDROXYMETHYLBILANE288797--PWY-5188 ECOCYC::PORPHOBILINOGEN288795--PWY-5188 ECOCYC::G288780--PWY-5188))) (ECOCYC::PWY-5340 NIL NIL (%SUPER-SPACE ECOCYC::PWY-SPACE-SUPER) (%SUPER-NODE ECOCYC::|Noncarbon-Nutrients|) (:ABS-HULL-BBOX (413 7 589 387)) (:ABS-HULL ((413 . 142) (425 . 142) (425 . 315) (425 . 387) (533 . 387) (533 . 341) (577 . 341) (577 . 341) (577 . 142) (589 . 142) (589 . 142) (589 . 7) (413 . 7))) (:HULL ((-88 . -55) (-76 . -55) (-76 . 118) (-76 . 190) (32 . 190) (32 . 144) (76 . 144) (76 . 144) (76 . -55) (88 . -55) (88 . -55) (88 . -190) (-88 . -190))) (:HULL-BBOX (-88 -190 88 190)) (:INTERIOR-PTS ((-88 . -190) (-88 . -55) (88 . -190) (88 . -55) (-58 . -122) (-58 . -50) (14 . -122) (14 . -50) (-22 . -26) (-34 . -75) (-34 . 24) (76 . -75) (76 . 24) (-34 . 45) (-34 . 144) (76 . 45) (76 . 144) (-67 . -2) (-67 . 70) (24 . -2) (24 . 70) (-22 . 94) (-76 . 118) (-76 . 190) (32 . 118) (32 . 190))) (%LAST-POSITION (10173 2682)) (%NODE-LOCATION (10173 2682)) (%NODE-SHAPE ((%NODE-ICON-EXPANDABLE? NIL) (%NODE-ICON-WIDTH 146) (%NODE-ICON-HEIGHT 350))) (%SUB-SPACE ECOCYC::DORA-OV) (%SUB-NODES (ECOCYC::LABEL-PWY-5340 ECOCYC::SULFATE297977--PWY-5340 ECOCYC::G297973--PWY-5340 ECOCYC::G297971--PWY-5340 ECOCYC::APS297975--PWY-5340 ECOCYC::PAPS297979--PWY-5340))) (ECOCYC::PWY-5344 NIL NIL (%SUPER-SPACE ECOCYC::PWY-SPACE-SUPER) (%SUPER-NODE ECOCYC::|Amino-Acid-Biosynthesis|) (:ABS-HULL-BBOX (2165 10 2371 464)) (:ABS-HULL ((2165 . 105) (2189 . 105) (2189 . 218) (2189 . 290) (2212 . 290) (2212 . 382) (2212 . 464) (2304 . 464) (2304 . 406) (2348 . 406) (2348 . 406) (2348 . 105) (2371 . 105) (2371 . 105) (2371 . 10) (2165 . 10))) (:HULL ((-103 . -132) (-79 . -132) (-79 . -19) (-79 . 53) (-56 . 53) (-56 . 145) (-56 . 227) (36 . 227) (36 . 169) (80 . 169) (80 . 169) (80 . -132) (103 . -132) (103 . -132) (103 . -227) (-103 . -227))) (:HULL-BBOX (-103 -227 103 227)) (:INTERIOR-PTS ((-103 . -227) (-103 . -132) (103 . -227) (103 . -132) (-79 . -19) (-79 . 53) (-7 . -19) (-7 . 53) (-26 . 102) (-20 . -19) (-20 . 53) (56 . -19) (56 . 53) (4 . 102) (-56 . 145) (-56 . 227) (36 . 145) (36 . 227) (-19 . 30) (-19 . 169) (80 . 30) (80 . 169) (-20 . -123) (-20 . 6) (79 . -123) (79 . 6) (-53 . -179) (-53 . -97) (31 . -179) (31 . -97) (4 . -60))) (%LAST-POSITION (2321 2006)) (%NODE-LOCATION (2321 2006)) (%NODE-SHAPE ((%NODE-ICON-EXPANDABLE? NIL) (%NODE-ICON-WIDTH 176) (%NODE-ICON-HEIGHT 424))) (%SUB-SPACE ECOCYC::DORA-OV) (%SUB-NODES (ECOCYC::LABEL-PWY-5344 ECOCYC::HS282811--PWY-5344 ECOCYC::CPD-667282812--PWY-5344 ECOCYC::HOMO-CYS282814--PWY-5344 ECOCYC::G282807--PWY-5344 ECOCYC::G282805--PWY-5344 ECOCYC::HOMO-SER282809--PWY-5344))) (ECOCYC::PWY-5347 NIL NIL (%SUPER-SPACE ECOCYC::PWY-SPACE-SUPER) (%SUPER-NODE ECOCYC::|Amino-Acid-Biosynthesis|) (:ABS-HULL-BBOX (2577 12 2841 1015)) (:ABS-HULL ((2577 . 692) (2633 . 692) (2633 . 850) (2633 . 932) (2638 . 932) (2638 . 933) (2638 . 1015) (2720 . 1015) (2720 . 977) (2841 . 977) (2841 . 977) (2841 . 888) (2836 . 888) (2836 . 475) (2833 . 475) (2833 . 12) (2584 . 12) (2584 . 147) (2584 . 610) (2577 . 610))) (:HULL ((-132 . 178) (-76 . 178) (-76 . 336) (-76 . 418) (-71 . 418) (-71 . 419) (-71 . 501) (11 . 501) (11 . 463) (132 . 463) (132 . 463) (132 . 374) (127 . 374) (127 . -39) (124 . -39) (124 . -502) (-125 . -502) (-125 . -367) (-125 . 96) (-132 . 96))) (:HULL-BBOX (-132 -502 132 501)) (:INTERIOR-PTS ((-125 . -502) (-125 . -367) (124 . -502) (124 . -367) (-91 . -224) (-91 . -136) (30 . -224) (30 . -136) (-31 . -119) (-75 . 219) (-75 . 291) (16 . 219) (16 . 291) (-30 . 316) (-70 . -434) (-70 . -362) (10 . -434) (10 . -362) (-30 . -347) (-71 . -337) (-71 . -255) (11 . -337) (11 . -255) (-31 . -238) (-71 . 419) (-71 . 501) (11 . 419) (11 . 501) (-37 . 274) (-37 . 363) (123 . 274) (123 . 363) (-37 . 154) (-37 . 243) (123 . 154) (123 . 243) (-32 . 374) (-32 . 463) (132 . 374) (132 . 463) (-73 . 13) (-73 . 95) (11 . 13) (11 . 95) (-14 . 95) (-38 . -277) (-38 . -198) (109 . -277) (109 . -198) (-59 . 96) (-59 . 178) (66 . 96) (66 . 178) (-13 . 196) (-34 . -161) (-34 . -72) (105 . -161) (105 . -72) (-40 . -379) (-40 . -310) (107 . -379) (107 . -310) (-132 . 96) (-132 . 178) (-50 . 96) (-50 . 178) (-61 . 196) (-76 . 336) (-76 . 418) (16 . 336) (16 . 418) (-30 . 419) (-37 . -39) (-37 . 40) (127 . -39) (127 . 40) (-94 . -99) (-94 . -17) (33 . -99) (33 . -17) (-31 . -2))) (%LAST-POSITION (2762 2283)) (%NODE-LOCATION (2762 2283)) (%NODE-SHAPE ((%NODE-ICON-EXPANDABLE? NIL) (%NODE-ICON-WIDTH 234) (%NODE-ICON-HEIGHT 973))) (%SUB-SPACE ECOCYC::DORA-OV) (%SUB-NODES (ECOCYC::LABEL-PWY-5347 ECOCYC::L-BETA-ASPARTYL-P282289--PWY-5347 ECOCYC::L-CYSTATHIONINE282281--PWY-5347 ECOCYC::OXALACETIC_ACID282293--PWY-5347 ECOCYC::L-ASPARTATE282291--PWY-5347 ECOCYC::MET282295--PWY-5347 ECOCYC::G282266--PWY-5347 ECOCYC::G282264--PWY-5347 ECOCYC::G282268--PWY-5347 ECOCYC::HOMO-SER282285--PWY-5347 ECOCYC::G282274--PWY-5347 ECOCYC::O-SUCCINYL-L-HOMOSERINE282279--PWY-5347 ECOCYC::G282272--PWY-5347 ECOCYC::G282276--PWY-5347 ECOCYC::CYS282278--PWY-5347 ECOCYC::HOMO-CYS282283--PWY-5347 ECOCYC::G282270--PWY-5347 ECOCYC::L-ASPARTATE-SEMIALDEHYDE282287--PWY-5347))) (ECOCYC::PWY-5485 NIL NIL (%SUPER-SPACE ECOCYC::PWY-SPACE-SUPER) (%SUPER-NODE ECOCYC::CARBOXYLATES-DEG) (:ABS-HULL-BBOX (817 207 1024 642)) (:ABS-HULL ((817 . 542) (828 . 542) (828 . 570) (828 . 642) (900 . 642) (900 . 596) (977 . 596) (977 . 596) (977 . 490) (996 . 490) (996 . 416) (1024 . 416) (1024 . 416) (1024 . 344) (1019 . 344) (1019 . 207) (823 . 207) (823 . 322) (823 . 464) (817 . 464))) (:HULL ((-104 . 117) (-93 . 117) (-93 . 145) (-93 . 217) (-21 . 217) (-21 . 171) (56 . 171) (56 . 171) (56 . 65) (75 . 65) (75 . -9) (103 . -9) (103 . -9) (103 . -81) (98 . -81) (98 . -218) (-98 . -218) (-98 . -103) (-98 . 39) (-104 . 39))) (:HULL-BBOX (-104 -218 103 217)) (:INTERIOR-PTS ((-98 . -218) (-98 . -103) (98 . -218) (98 . -103) (-94 . -81) (-94 . -9) (-20 . -81) (-20 . -9) (-57 . 17) (-43 . -160) (-43 . -88) (29 . -160) (29 . -88) (30 . -85) (-32 . -85) (-104 . 39) (-104 . 117) (-10 . 39) (-10 . 117) (-57 . 129) (-64 . -34) (-64 . 65) (75 . -34) (75 . 65) (-67 . 92) (-67 . 171) (56 . 92) (56 . 171) (31 . -81) (31 . -9) (103 . -81) (103 . -9) (-93 . 145) (-93 . 217) (-21 . 145) (-21 . 217))) (%LAST-POSITION (9892 4693)) (%NODE-LOCATION (9892 4693)) (%NODE-SHAPE ((%NODE-ICON-EXPANDABLE? NIL) (%NODE-ICON-WIDTH 177) (%NODE-ICON-HEIGHT 405))) (%SUB-SPACE ECOCYC::DORA-OV) (%SUB-NODES (ECOCYC::LABEL-PWY-5485 ECOCYC::ACETYL-COA296412--PWY-5485 ECOCYC::PYRUVATE296414--PWY-5485 ECOCYC::ACETYL-P296410--PWY-5485 ECOCYC::G296408--PWY-5485 ECOCYC::G296406--PWY-5485 ECOCYC::FORMATE296418--PWY-5485 ECOCYC::ACET296416--PWY-5485))) (ECOCYC::PWY-5493 NIL NIL (%SUPER-SPACE ECOCYC::PWY-SPACE-SUPER) (%SUPER-NODE ECOCYC::C1-COMPOUNDS) (:ABS-HULL-BBOX (188 136 414 445)) (:ABS-HULL ((188 . 251) (210 . 251) (210 . 266) (211 . 266) (211 . 373) (211 . 445) (283 . 445) (283 . 385) (323 . 385) (323 . 375) (393 . 375) (393 . 375) (393 . 251) (414 . 251) (414 . 251) (414 . 136) (188 . 136))) (:HULL ((-113 . -40) (-91 . -40) (-91 . -25) (-90 . -25) (-90 . 82) (-90 . 154) (-18 . 154) (-18 . 94) (22 . 94) (22 . 84) (92 . 84) (92 . 84) (92 . -40) (113 . -40) (113 . -40) (113 . -155) (-113 . -155))) (:HULL-BBOX (-113 -155 113 154)) (:INTERIOR-PTS ((-113 . -155) (-113 . -40) (113 . -155) (113 . -40) (-90 . 82) (-90 . 154) (-18 . 82) (-18 . 154) (-91 . -97) (-91 . -25) (-17 . -97) (-17 . -25) (-54 . 28) (-58 . 55) (-58 . 94) (22 . 55) (22 . 94) (-60 . -35) (-60 . 84) (92 . -35) (92 . 84))) (%LAST-POSITION (10566 2876)) (%NODE-LOCATION (10566 2876)) (%NODE-SHAPE ((%NODE-ICON-EXPANDABLE? NIL) (%NODE-ICON-WIDTH 196) (%NODE-ICON-HEIGHT 279))) (%SUB-SPACE ECOCYC::DORA-OV) (%SUB-NODES (ECOCYC::LABEL-PWY-5493 ECOCYC::PYRUVATE295840--PWY-5493 ECOCYC::ACETYL-COA295838--PWY-5493 ECOCYC::G295836--PWY-5493 ECOCYC::G295835--PWY-5493))) (ECOCYC::PWY-5600 NIL NIL (%SUPER-SPACE ECOCYC::PWY-SPACE-SUPER) (%SUPER-NODE ECOCYC::CARBOXYLATES-DEG) (:ABS-HULL-BBOX (544 109 845 593)) (:ABS-HULL ((544 . 204) (571 . 204) (571 . 425) (571 . 503) (582 . 503) (582 . 521) (582 . 593) (654 . 593) (654 . 547) (753 . 547) (753 . 547) (753 . 451) (755 . 451) (755 . 387) (790 . 387) (790 . 327) (819 . 327) (819 . 327) (819 . 204) (845 . 204) (845 . 204) (845 . 109) (544 . 109))) (:HULL ((-151 . -147) (-124 . -147) (-124 . 74) (-124 . 152) (-113 . 152) (-113 . 170) (-113 . 242) (-41 . 242) (-41 . 196) (58 . 196) (58 . 196) (58 . 100) (60 . 100) (60 . 36) (95 . 36) (95 . -24) (124 . -24) (124 . -24) (124 . -147) (150 . -147) (150 . -147) (150 . -242) (-151 . -242))) (:HULL-BBOX (-151 -242 150 242)) (:INTERIOR-PTS ((-151 . -242) (-151 . -147) (150 . -242) (150 . -147) (23 . -36) (23 . 36) (95 . -36) (95 . 36) (-114 . -36) (-114 . 36) (-40 . -36) (-40 . 36) (-77 . 57) (-28 . -143) (-28 . -24) (124 . -143) (124 . -24) (-124 . 74) (-124 . 152) (-30 . 74) (-30 . 152) (-77 . 159) (-86 . 127) (-86 . 196) (58 . 127) (58 . 196) (-55 . -194) (-55 . -122) (17 . -194) (17 . -122) (20 . -79) (-48 . -79) (-26 . -53) (-26 . -14) (54 . -53) (54 . -14) (-87 . 11) (-87 . 100) (60 . 11) (60 . 100) (-113 . 170) (-113 . 242) (-41 . 170) (-41 . 242))) (%LAST-POSITION (9666 4619)) (%NODE-LOCATION (9666 4619)) (%NODE-SHAPE ((%NODE-ICON-EXPANDABLE? NIL) (%NODE-ICON-WIDTH 271) (%NODE-ICON-HEIGHT 454))) (%SUB-SPACE ECOCYC::DORA-OV) (%SUB-NODES (ECOCYC::LABEL-PWY-5600 ECOCYC::CARBON-DIOXIDE296508--PWY-5600 ECOCYC::ACETYL-COA296500--PWY-5600 ECOCYC::G296497--PWY-5600 ECOCYC::ACETYL-P296502--PWY-5600 ECOCYC::G296495--PWY-5600 ECOCYC::PYRUVATE296504--PWY-5600 ECOCYC::G296498--PWY-5600 ECOCYC::G296493--PWY-5600 ECOCYC::ACET296506--PWY-5600))) (ECOCYC::PWY-5659 NIL NIL (%SUPER-SPACE ECOCYC::PWY-SPACE-SUPER) (%SUPER-NODE ECOCYC::|Carbohydrates-Biosynthesis|) (:ABS-HULL-BBOX (837 11 1063 618)) (:ABS-HULL ((837 . 477) (851 . 477) (851 . 525) (851 . 618) (970 . 618) (970 . 552) (1063 . 552) (1063 . 552) (1063 . 463) (1062 . 463) (1062 . 225) (1061 . 225) (1061 . 116) (1056 . 116) (1056 . 11) (844 . 11) (844 . 59) (841 . 59) (841 . 130) (841 . 406) (837 . 406))) (:HULL ((-113 . 162) (-99 . 162) (-99 . 210) (-99 . 303) (20 . 303) (20 . 237) (113 . 237) (113 . 237) (113 . 148) (112 . 148) (112 . -90) (111 . -90) (111 . -199) (106 . -199) (106 . -304) (-106 . -304) (-106 . -256) (-109 . -256) (-109 . -185) (-109 . 91) (-113 . 91))) (:HULL-BBOX (-113 -304 113 303)) (:INTERIOR-PTS ((-106 . -304) (-106 . -209) (106 . -304) (106 . -209) (-50 . -90) (-50 . -11) (112 . -90) (112 . -11) (-99 . 210) (-99 . 303) (20 . 210) (20 . 303) (-47 . 19) (-47 . 118) (110 . 19) (110 . 118) (-101 . -147) (-101 . -76) (22 . -147) (22 . -76) (-39 . -57) (-45 . 148) (-45 . 237) (113 . 148) (113 . 237) (-46 . -199) (-46 . -120) (111 . -199) (111 . -120) (-102 . -38) (-102 . 33) (23 . -38) (23 . 33) (-39 . 63) (-113 . 91) (-113 . 162) (35 . 91) (35 . 162) (-39 . 192) (-109 . -256) (-109 . -185) (31 . -256) (31 . -185) (-39 . -165))) (%LAST-POSITION (5782 2381)) (%NODE-LOCATION (5782 2381)) (%NODE-SHAPE ((%NODE-ICON-EXPANDABLE? NIL) (%NODE-ICON-WIDTH 196) (%NODE-ICON-HEIGHT 577))) (%SUB-SPACE ECOCYC::DORA-OV) (%SUB-NODES (ECOCYC::LABEL-PWY-5659 ECOCYC::G284488--PWY-5659 ECOCYC::GDP-MANNOSE284500--PWY-5659 ECOCYC::G284486--PWY-5659 ECOCYC::FRUCTOSE-6P284496--PWY-5659 ECOCYC::G284484--PWY-5659 ECOCYC::G284490--PWY-5659 ECOCYC::MANNOSE-6P284494--PWY-5659 ECOCYC::MANNOSE-1P284492--PWY-5659 ECOCYC::GLC-6-P284498--PWY-5659))) (ECOCYC::PWY-5676 NIL NIL (%SUPER-SPACE ECOCYC::PWY-SPACE-SUPER) (%SUPER-NODE ECOCYC::CARBOXYLATES-DEG) (:ABS-HULL-BBOX (0 0 364 643)) (:ABS-HULL ((0 . 253) (11 . 253) (11 . 281) (11 . 353) (83 . 353) (90 . 353) (90 . 462) (94 . 462) (94 . 571) (94 . 643) (172 . 643) (172 . 569) (177 . 569) (177 . 568) (179 . 568) (264 . 568) (264 . 522) (348 . 522) (348 . 522) (348 . 321) (364 . 321) (364 . 321) (364 . 212) (351 . 212) (351 . 98) (344 . 98) (344 . 0) (20 . 0) (20 . 95) (20 . 175) (0 . 175))) (:HULL ((-182 . -69) (-171 . -69) (-171 . -41) (-171 . 31) (-99 . 31) (-92 . 31) (-92 . 140) (-88 . 140) (-88 . 249) (-88 . 321) (-10 . 321) (-10 . 247) (-5 . 247) (-5 . 246) (-3 . 246) (82 . 246) (82 . 200) (166 . 200) (166 . 200) (166 . -1) (182 . -1) (182 . -1) (182 . -110) (169 . -110) (169 . -224) (162 . -224) (162 . -322) (-162 . -322) (-162 . -227) (-162 . -147) (-182 . -147))) (:HULL-BBOX (-182 -322 182 321)) (:INTERIOR-PTS ((-162 . -322) (-162 . -227) (162 . -322) (162 . -227) (35 . -110) (35 . -1) (182 . -110) (182 . -1) (-182 . -147) (-182 . -69) (-88 . -147) (-88 . -69) (-135 . -57) (-171 . -41) (-171 . 31) (-99 . -41) (-99 . 31) (-92 . 140) (29 . -224) (29 . -135) (169 . -224) (169 . -135) (-86 . -274) (-86 . -202) (-12 . -274) (-12 . -202) (-4 . -179) (-92 . -173) (-2 . 44) (-2 . 116) (82 . 44) (82 . 116) (40 . 145) (-29 . -27) (-29 . 45) (110 . -27) (110 . 45) (40 . 45) (-145 . -94) (-145 . -15) (-22 . -94) (-22 . -15) (-3 . 174) (-3 . 246) (82 . 174) (82 . 246) (-5 . 247) (-7 . -157) (-7 . -85) (87 . -157) (87 . -85) (40 . -56) (33 . 91) (33 . 200) (166 . 91) (166 . 200) (-142 . -222) (-142 . -123) (-3 . -222) (-3 . -123) (-88 . 249) (-88 . 321) (-10 . 249) (-10 . 321))) (%LAST-POSITION (9153 4590)) (%NODE-LOCATION (9153 4590)) (%NODE-SHAPE ((%NODE-ICON-EXPANDABLE? NIL) (%NODE-ICON-WIDTH 334) (%NODE-ICON-HEIGHT 613))) (%SUB-SPACE ECOCYC::DORA-OV) (%SUB-NODES (ECOCYC::LABEL-PWY-5676 ECOCYC::G296306--PWY-5676 ECOCYC::ACETYL-P296320--PWY-5676 ECOCYC::ACET296322--PWY-5676 ECOCYC::G296312--PWY-5676 ECOCYC::ACETYL-COA296318--PWY-5676 ECOCYC::CROTONYL-COA296314--PWY-5676 ECOCYC::CPD-650296326--PWY-5676 ECOCYC::G296310--PWY-5676 ECOCYC::BUTYRYL-COA296323--PWY-5676 ECOCYC::ACETOACETYL-COA296316--PWY-5676 ECOCYC::G296304--PWY-5676 ECOCYC::G296308--PWY-5676 ECOCYC::BUTYRIC_ACID296328--PWY-5676))) (ECOCYC::PWY-5690 NIL NIL (%SUPER-SPACE ECOCYC::PWY-SPACE-SUPER) (%SUPER-NODE ECOCYC::TCA-VARIANTS) (:ABS-HULL-BBOX (503 659 1217 1442)) (:ABS-HULL ((503 . 1055) (519 . 1055) (519 . 1125) (519 . 1197) (585 . 1197) (585 . 1252) (588 . 1252) (588 . 1312) (616 . 1312) (616 . 1340) (698 . 1340) (777 . 1340) (777 . 1363) (777 . 1442) (940 . 1442) (940 . 1340) (1016 . 1340) (1104 . 1340) (1104 . 1340) (1104 . 1239) (1120 . 1239) (1120 . 1238) (1154 . 1238) (1154 . 1197) (1211 . 1197) (1211 . 1197) (1211 . 1055) (1217 . 1055) (1217 . 1055) (1217 . 983) (1178 . 983) (1178 . 921) (1162 . 921) (1162 . 840) (1095 . 840) (1095 . 782) (1025 . 782) (1025 . 659) (695 . 659) (695 . 734) (695 . 819) (600 . 819) (600 . 840) (555 . 840) (555 . 912) (555 . 942) (532 . 942) (532 . 983) (503 . 983))) (:HULL ((-357 . 4) (-341 . 4) (-341 . 74) (-341 . 146) (-275 . 146) (-275 . 201) (-272 . 201) (-272 . 261) (-244 . 261) (-244 . 289) (-162 . 289) (-83 . 289) (-83 . 312) (-83 . 391) (80 . 391) (80 . 289) (156 . 289) (244 . 289) (244 . 289) (244 . 188) (260 . 188) (260 . 187) (294 . 187) (294 . 146) (351 . 146) (351 . 146) (351 . 4) (357 . 4) (357 . 4) (357 . -68) (318 . -68) (318 . -130) (302 . -130) (302 . -211) (235 . -211) (235 . -269) (165 . -269) (165 . -392) (-165 . -392) (-165 . -317) (-165 . -232) (-260 . -232) (-260 . -211) (-305 . -211) (-305 . -139) (-305 . -109) (-328 . -109) (-328 . -68) (-357 . -68))) (:HULL-BBOX (-357 -392 357 391)) (:INTERIOR-PTS ((-165 . -392) (-165 . -317) (165 . -392) (165 . -317) (139 . 108) (139 . 187) (294 . 108) (294 . 187) (179 . -34) (179 . 45) (333 . -34) (333 . 45) (-305 . -211) (-305 . -139) (-233 . -211) (-233 . -139) (-154 . -280) (156 . 217) (156 . 289) (244 . 217) (244 . 289) (-2 . 324) (76 . -269) (76 . -190) (235 . -269) (235 . -190) (-83 . 312) (-83 . 391) (80 . 312) (80 . 391) (-42 . -354) (-42 . -282) (38 . -354) (38 . -282) (150 . -280) (164 . -130) (164 . -51) (318 . -130) (318 . -51) (-328 . -109) (-328 . -30) (-198 . -109) (-198 . -30) (230 . -211) (230 . -139) (302 . -211) (302 . -139) (300 . -106) (-329 . -17) (-329 . 82) (-174 . -17) (-174 . 82) (-341 . 74) (-341 . 146) (-269 . 74) (-269 . 146) (-321 . 40) (-272 . 172) (-272 . 261) (-127 . 172) (-127 . 261) (252 . 74) (252 . 146) (351 . 74) (351 . 146) (260 . 188) (-275 . 112) (-275 . 201) (-131 . 112) (-131 . 201) (277 . -68) (277 . 4) (357 . -68) (357 . 4) (317 . 40) (-357 . -68) (-357 . 4) (-285 . -68) (-285 . 4) (-304 . -106) (-260 . -232) (-260 . -153) (-116 . -232) (-116 . -153) (-244 . 217) (-244 . 289) (-162 . 217) (-162 . 289) (-264 . 188))) (%LAST-POSITION (8308 1171)) (%NODE-LOCATION (8308 1171)) (%NODE-SHAPE ((%NODE-ICON-EXPANDABLE? NIL) (%NODE-ICON-WIDTH 684) (%NODE-ICON-HEIGHT 753))) (%SUB-SPACE ECOCYC::DORA-OV) (%SUB-NODES (ECOCYC::LABEL-PWY-5690 ECOCYC::G301649--PWY-5690 ECOCYC::G301657--PWY-5690 ECOCYC::MAL301666--PWY-5690 ECOCYC::2-KETOGLUTARATE301678--PWY-5690 ECOCYC::G301655--PWY-5690 ECOCYC::G301659--PWY-5690 ECOCYC::OXALACETIC_ACID301674--PWY-5690 ECOCYC::G301653--PWY-5690 ECOCYC::G301664--PWY-5690 ECOCYC::CIT301672--PWY-5690 ECOCYC::G301651--PWY-5690 ECOCYC::SUC301670--PWY-5690 ECOCYC::G301662--PWY-5690 ECOCYC::THREO-DS-ISO-CITRATE301668--PWY-5690 ECOCYC::G301661--PWY-5690 ECOCYC::CIS-ACONITATE301676--PWY-5690 ECOCYC::FUM301682--PWY-5690 ECOCYC::G301647--PWY-5690 ECOCYC::SUC-COA301680--PWY-5690))) (ECOCYC::PWY-5751 NIL NIL (%SUPER-SPACE ECOCYC::PWY-SPACE-SUPER) (%SUPER-NODE ECOCYC::SECONDARY-METABOLITE-BIOSYNTHESIS) (:ABS-HULL-BBOX (293 814 645 1204)) (:ABS-HULL ((293 . 889) (321 . 889) (321 . 941) (321 . 1013) (421 . 1013) (426 . 1013) (426 . 1132) (426 . 1204) (520 . 1204) (520 . 1157) (617 . 1157) (617 . 1157) (617 . 889) (645 . 889) (645 . 889) (645 . 814) (293 . 814))) (:HULL ((-176 . -120) (-148 . -120) (-148 . -68) (-148 . 4) (-48 . 4) (-43 . 4) (-43 . 123) (-43 . 195) (51 . 195) (51 . 148) (148 . 148) (148 . 148) (148 . -120) (176 . -120) (176 . -120) (176 . -195) (-176 . -195))) (:HULL-BBOX (-176 -195 176 195)) (:INTERIOR-PTS ((-176 . -195) (-176 . -120) (176 . -195) (176 . -120) (-43 . 123) (-43 . 195) (51 . 123) (51 . 195) (-48 . -68) (-48 . 4) (58 . -68) (58 . 4) (5 . 64) (-87 . -157) (-87 . -75) (-5 . -157) (-5 . -75) (-71 . -74) (-21 . -74) (-4 . 59) (-4 . 148) (148 . 59) (148 . 148) (-4 . -21) (-4 . 88) (136 . -21) (136 . 88) (-148 . -68) (-148 . 4) (-43 . -68) (-43 . 4) (-45 . -32))) (%LAST-POSITION (4374 3918)) (%NODE-LOCATION (4374 3918)) (%NODE-SHAPE ((%NODE-ICON-EXPANDABLE? NIL) (%NODE-ICON-WIDTH 322) (%NODE-ICON-HEIGHT 360))) (%SUB-SPACE ECOCYC::DORA-OV) (%SUB-NODES (ECOCYC::LABEL-PWY-5751 ECOCYC::CPD-7035290441--PWY-5751 ECOCYC::PHENYLACETALDEHYDE290437--PWY-5751 ECOCYC::PHE290435--PWY-5751 ECOCYC::G290433--PWY-5751 ECOCYC::G290432--PWY-5751 ECOCYC::PHENYLETHYLAMINE290439--PWY-5751))) (ECOCYC::PWY-5766 NIL NIL (%SUPER-SPACE ECOCYC::PWY-SPACE-SUPER) (%SUPER-NODE ECOCYC::|Amino-Acid-Degradation|) (:ABS-HULL-BBOX (1012 443 1218 753)) (:ABS-HULL ((1012 . 538) (1049 . 538) (1049 . 681) (1049 . 753) (1137 . 753) (1137 . 707) (1181 . 707) (1181 . 707) (1181 . 538) (1218 . 538) (1218 . 538) (1218 . 443) (1012 . 443))) (:HULL ((-103 . -60) (-66 . -60) (-66 . 83) (-66 . 155) (22 . 155) (22 . 109) (66 . 109) (66 . 109) (66 . -60) (103 . -60) (103 . -60) (103 . -155) (-103 . -155))) (:HULL-BBOX (-103 -155 103 155)) (:INTERIOR-PTS ((-103 . -155) (-103 . -60) (103 . -155) (103 . -60) (-66 . 83) (-66 . 155) (22 . 83) (22 . 155) (-63 . -107) (-63 . -25) (19 . -107) (19 . -25) (-22 . 26) (-31 . -50) (-31 . 109) (66 . -50) (66 . 109))) (%LAST-POSITION (10085 4119)) (%NODE-LOCATION (10085 4119)) (%NODE-SHAPE ((%NODE-ICON-EXPANDABLE? NIL) (%NODE-ICON-WIDTH 176) (%NODE-ICON-HEIGHT 280))) (%SUB-SPACE ECOCYC::DORA-OV) (%SUB-NODES (ECOCYC::LABEL-PWY-5766 ECOCYC::2-KETOGLUTARATE295452--PWY-5766 ECOCYC::GLT295450--PWY-5766 ECOCYC::G295448--PWY-5766))) (ECOCYC::PWY-5785 NIL NIL (%SUPER-SPACE ECOCYC::PWY-SPACE-SUPER) (%SUPER-NODE ECOCYC::|Cofactor-Biosynthesis|) (:ABS-HULL-BBOX (3758 406 3961 778)) (:ABS-HULL ((3758 . 561) (3774 . 561) (3774 . 700) (3774 . 778) (3870 . 778) (3870 . 726) (3932 . 726) (3932 . 726) (3932 . 646) (3946 . 646) (3946 . 561) (3961 . 561) (3961 . 561) (3961 . 406) (3758 . 406))) (:HULL ((-102 . -31) (-86 . -31) (-86 . 108) (-86 . 186) (10 . 186) (10 . 134) (72 . 134) (72 . 134) (72 . 54) (86 . 54) (86 . -31) (101 . -31) (101 . -31) (101 . -186) (-102 . -186))) (:HULL-BBOX (-102 -186 101 186)) (:INTERIOR-PTS ((-102 . -186) (-102 . -31) (101 . -186) (101 . -31) (-45 . -55) (-45 . 54) (86 . -55) (86 . 54) (-84 . -108) (-84 . -30) (11 . -108) (11 . -30) (-37 . 39) (-86 . 108) (-86 . 186) (10 . 108) (10 . 186) (-45 . 25) (-45 . 134) (72 . 25) (72 . 134))) (%LAST-POSITION (3906 724)) (%NODE-LOCATION (3906 724)) (%NODE-SHAPE ((%NODE-ICON-EXPANDABLE? NIL) (%NODE-ICON-WIDTH 173) (%NODE-ICON-HEIGHT 342))) (%SUB-SPACE ECOCYC::DORA-OV) (%SUB-NODES (ECOCYC::LABEL-PWY-5785 ECOCYC::G287238--PWY-5785 ECOCYC::FARNESYL-PP287241--PWY-5785 ECOCYC::UNDECAPRENYL-DIPHOSPHATE287243--PWY-5785 ECOCYC::G287239--PWY-5785))) (ECOCYC::PWY-5840 NIL NIL (%SUPER-SPACE ECOCYC::PWY-SPACE-SUPER) (%SUPER-NODE ECOCYC::|Cofactor-Biosynthesis|) (:ABS-HULL-BBOX (735 6 1083 1218)) (:ABS-HULL ((735 . 101) (749 . 101) (749 . 697) (749 . 775) (749 . 863) (749 . 941) (775 . 941) (775 . 1016) (775 . 1088) (793 . 1088) (793 . 1146) (793 . 1218) (876 . 1218) (876 . 1172) (975 . 1172) (975 . 1172) (975 . 1038) (985 . 1038) (985 . 823) (1023 . 823) (1023 . 703) (1047 . 703) (1047 . 703) (1047 . 573) (1052 . 573) (1052 . 360) (1070 . 360) (1070 . 360) (1070 . 101) (1083 . 101) (1083 . 101) (1083 . 6) (735 . 6))) (:HULL ((-174 . -511) (-160 . -511) (-160 . 85) (-160 . 163) (-160 . 251) (-160 . 329) (-134 . 329) (-134 . 404) (-134 . 476) (-116 . 476) (-116 . 534) (-116 . 606) (-33 . 606) (-33 . 560) (66 . 560) (66 . 560) (66 . 426) (76 . 426) (76 . 211) (114 . 211) (114 . 91) (138 . 91) (138 . 91) (138 . -39) (143 . -39) (143 . -252) (161 . -252) (161 . -252) (161 . -511) (174 . -511) (174 . -511) (174 . -606) (-174 . -606))) (:HULL-BBOX (-174 -606 174 606)) (:INTERIOR-PTS ((-174 . -606) (-174 . -511) (174 . -606) (174 . -511) (-41 . 185) (-41 . 258) (41 . 185) (41 . 258) (-1 . 257) (-56 . -196) (-56 . -123) (54 . -196) (54 . -123) (0 . -95) (-9 . -18) (-9 . 91) (138 . -18) (138 . 91) (-44 . -438) (-44 . -366) (40 . -438) (40 . -366) (-1 . -319) (-38 . -558) (-38 . -486) (35 . -558) (35 . -486) (-2 . -462) (-81 . 451) (-81 . 560) (66 . 451) (66 . 560) (-9 . -148) (-9 . -39) (143 . -148) (143 . -39) (-134 . 404) (-134 . 476) (-18 . 404) (-18 . 476) (-76 . 505) (-42 . -278) (-42 . -195) (42 . -278) (42 . -195) (0 . -199) (-9 . -511) (-9 . -412) (148 . -511) (148 . -412) (-52 . 65) (-52 . 137) (49 . 65) (49 . 137) (-1 . 161) (-160 . 85) (-160 . 163) (-80 . 85) (-80 . 163) (-120 . 207) (-43 . 257) (-43 . 329) (39 . 257) (39 . 329) (-39 . 367) (-116 . 534) (-116 . 606) (-33 . 534) (-33 . 606) (-11 . 112) (-11 . 211) (114 . 112) (114 . 211) (-160 . 251) (-160 . 329) (-80 . 251) (-80 . 329) (-98 . 365) (-129 . 138) (-129 . 277) (-42 . 138) (-42 . 277) (-4 . -391) (-4 . -252) (161 . -391) (161 . -252) (-52 . -65) (-52 . 7) (52 . -65) (52 . 7) (-1 . 36) (-82 . 307) (-82 . 426) (76 . 307) (76 . 426))) (%LAST-POSITION (955 744)) (%NODE-LOCATION (955 744)) (%NODE-SHAPE ((%NODE-ICON-EXPANDABLE? NIL) (%NODE-ICON-WIDTH 318) (%NODE-ICON-HEIGHT 1182))) (%SUB-SPACE ECOCYC::DORA-OV) (%SUB-NODES (ECOCYC::LABEL-PWY-5840 ECOCYC::CPD-9925288045--PWY-5840 ECOCYC::CPD-9923288055--PWY-5840 ECOCYC::G288035--PWY-5840 ECOCYC::ISOCHORISMATE288051--PWY-5840 ECOCYC::CHORISMATE288053--PWY-5840 ECOCYC::G288021--PWY-5840 ECOCYC::G288033--PWY-5840 ECOCYC::CPD-12117288037--PWY-5840 ECOCYC::CPD-9924288049--PWY-5840 ECOCYC::G288031--PWY-5840 ECOCYC::CPD-6972288047--PWY-5840 ECOCYC::FARNESYL-PP288043--PWY-5840 ECOCYC::DIHYDROXYNAPHTHOATE288039--PWY-5840 ECOCYC::CPD-12125288059--PWY-5840 ECOCYC::G288027--PWY-5840 ECOCYC::ALL-TRANS-HEPTAPRENYL-DIPHOSPHATE288040--PWY-5840 ECOCYC::G288025--PWY-5840 ECOCYC::G288029--PWY-5840 ECOCYC::O-SUCCINYLBENZOATE288057--PWY-5840 ECOCYC::G288023--PWY-5840))) (ECOCYC::PWY-5844 NIL NIL (%SUPER-SPACE ECOCYC::PWY-SPACE-SUPER) (%SUPER-NODE ECOCYC::|Cofactor-Biosynthesis|) (:ABS-HULL-BBOX (4183 792 4384 1042)) (:ABS-HULL ((4183 . 887) (4184 . 887) (4184 . 912) (4202 . 912) (4202 . 970) (4202 . 1042) (4285 . 1042) (4285 . 996) (4384 . 996) (4384 . 996) (4384 . 792) (4183 . 792))) (:HULL ((-101 . -30) (-100 . -30) (-100 . -5) (-82 . -5) (-82 . 53) (-82 . 125) (1 . 125) (1 . 79) (100 . 79) (100 . 79) (100 . -125) (-101 . -125))) (:HULL-BBOX (-101 -125 100 125)) (:INTERIOR-PTS ((-101 . -125) (-101 . -30) (100 . -125) (-82 . 53) (-82 . 125) (1 . 53) (1 . 125) (-47 . -30) (-47 . 79) (100 . -30) (100 . 79) (-100 . -77) (-100 . -5) (16 . -77) (16 . -5) (-42 . 24))) (%LAST-POSITION (4330 1049)) (%NODE-LOCATION (4330 1049)) (%NODE-SHAPE ((%NODE-ICON-EXPANDABLE? NIL) (%NODE-ICON-WIDTH 171) (%NODE-ICON-HEIGHT 220))) (%SUB-SPACE ECOCYC::DORA-OV) (%SUB-NODES (ECOCYC::LABEL-PWY-5844 ECOCYC::CPD-12126288143--PWY-5844 ECOCYC::G288139--PWY-5844 ECOCYC::CPD-12118288141--PWY-5844))) (ECOCYC::PWY-5849 NIL NIL (%SUPER-SPACE ECOCYC::PWY-SPACE-SUPER) (%SUPER-NODE ECOCYC::|Cofactor-Biosynthesis|) (:ABS-HULL-BBOX (4161 540 4362 790)) (:ABS-HULL ((4161 . 635) (4162 . 635) (4162 . 660) (4180 . 660) (4180 . 718) (4180 . 790) (4263 . 790) (4263 . 744) (4362 . 744) (4362 . 744) (4362 . 540) (4161 . 540))) (:HULL ((-101 . -30) (-100 . -30) (-100 . -5) (-82 . -5) (-82 . 53) (-82 . 125) (1 . 125) (1 . 79) (100 . 79) (100 . 79) (100 . -125) (-101 . -125))) (:HULL-BBOX (-101 -125 100 125)) (:INTERIOR-PTS ((-101 . -125) (-101 . -30) (100 . -125) (-100 . -77) (-100 . -5) (16 . -77) (16 . -5) (-42 . 24) (-82 . 53) (-82 . 125) (1 . 53) (1 . 125) (-47 . -30) (-47 . 79) (100 . -30) (100 . 79))) (%LAST-POSITION (4308 797)) (%NODE-LOCATION (4308 797)) (%NODE-SHAPE ((%NODE-ICON-EXPANDABLE? NIL) (%NODE-ICON-WIDTH 171) (%NODE-ICON-HEIGHT 220))) (%SUB-SPACE ECOCYC::DORA-OV) (%SUB-NODES (ECOCYC::LABEL-PWY-5849 ECOCYC::CPD-12116288183--PWY-5849 ECOCYC::CPD-12124288185--PWY-5849 ECOCYC::G288181--PWY-5849))) (ECOCYC::PWY-5851 NIL NIL (%SUPER-SPACE ECOCYC::PWY-SPACE-SUPER) (%SUPER-NODE ECOCYC::|Cofactor-Biosynthesis|) (:ABS-HULL-BBOX (4119 10 4408 276)) (:ABS-HULL ((4119 . 105) (4151 . 105) (4151 . 136) (4168 . 136) (4168 . 204) (4168 . 276) (4284 . 276) (4284 . 230) (4378 . 230) (4378 . 230) (4378 . 105) (4408 . 105) (4408 . 105) (4408 . 10) (4119 . 10))) (:HULL ((-145 . -38) (-113 . -38) (-113 . -7) (-96 . -7) (-96 . 61) (-96 . 133) (20 . 133) (20 . 87) (114 . 87) (114 . 87) (114 . -38) (144 . -38) (144 . -38) (144 . -133) (-145 . -133))) (:HULL-BBOX (-145 -133 144 133)) (:INTERIOR-PTS ((-145 . -133) (-145 . -38) (144 . -133) (144 . -38) (-44 . -82) (-44 . -10) (38 . -82) (38 . -10) (-20 . 26) (-44 . -32) (-44 . 87) (114 . -32) (114 . 87) (-96 . 61) (-96 . 133) (20 . 61) (20 . 133) (-113 . -85) (-113 . -7) (-33 . -85) (-33 . -7) (-56 . 26))) (%LAST-POSITION (4310 275)) (%NODE-LOCATION (4310 275)) (%NODE-SHAPE ((%NODE-ICON-EXPANDABLE? NIL) (%NODE-ICON-WIDTH 259) (%NODE-ICON-HEIGHT 236))) (%SUB-SPACE ECOCYC::DORA-OV) (%SUB-NODES (ECOCYC::LABEL-PWY-5851 ECOCYC::DIHYDROXYNAPHTHOATE287721--PWY-5851 ECOCYC::G287718--PWY-5851 ECOCYC::CPD-12118287723--PWY-5851 ECOCYC::SOLANESYL-PYROPHOSPHATE287720--PWY-5851))) (ECOCYC::PWY-5852 NIL NIL (%SUPER-SPACE ECOCYC::PWY-SPACE-SUPER) (%SUPER-NODE ECOCYC::|Cofactor-Biosynthesis|) (:ABS-HULL-BBOX (4168 278 4457 538)) (:ABS-HULL ((4168 . 373) (4208 . 373) (4208 . 466) (4208 . 538) (4324 . 538) (4324 . 492) (4418 . 492) (4418 . 492) (4418 . 373) (4457 . 373) (4457 . 373) (4457 . 278) (4168 . 278))) (:HULL ((-145 . -35) (-105 . -35) (-105 . 58) (-105 . 130) (11 . 130) (11 . 84) (105 . 84) (105 . 84) (105 . -35) (144 . -35) (144 . -35) (144 . -130) (-145 . -130))) (:HULL-BBOX (-145 -130 144 130)) (:INTERIOR-PTS ((-145 . -130) (-145 . -35) (144 . -130) (144 . -35) (-88 . -82) (-88 . -10) (-6 . -82) (-6 . -10) (-47 . 24) (-105 . 58) (-105 . 130) (11 . 58) (11 . 130) (-53 . -35) (-53 . 84) (105 . -35) (105 . 84))) (%LAST-POSITION (4359 540)) (%NODE-LOCATION (4359 540)) (%NODE-SHAPE ((%NODE-ICON-EXPANDABLE? NIL) (%NODE-ICON-WIDTH 259) (%NODE-ICON-HEIGHT 230))) (%SUB-SPACE ECOCYC::DORA-OV) (%SUB-NODES (ECOCYC::LABEL-PWY-5852 ECOCYC::DIHYDROXYNAPHTHOATE287811--PWY-5852 ECOCYC::CPD-12115287813--PWY-5852 ECOCYC::G287809--PWY-5852))) (ECOCYC::PWY-5853 NIL NIL (%SUPER-SPACE ECOCYC::PWY-SPACE-SUPER) (%SUPER-NODE ECOCYC::|Cofactor-Biosynthesis|) (:ABS-HULL-BBOX (3888 1358 4177 1624)) (:ABS-HULL ((3888 . 1453) (3920 . 1453) (3920 . 1484) (3937 . 1484) (3937 . 1552) (3937 . 1624) (4053 . 1624) (4053 . 1578) (4147 . 1578) (4147 . 1578) (4147 . 1453) (4177 . 1453) (4177 . 1453) (4177 . 1358) (3888 . 1358))) (:HULL ((-145 . -38) (-113 . -38) (-113 . -7) (-96 . -7) (-96 . 61) (-96 . 133) (20 . 133) (20 . 87) (114 . 87) (114 . 87) (114 . -38) (144 . -38) (144 . -38) (144 . -133) (-145 . -133))) (:HULL-BBOX (-145 -133 144 133)) (:INTERIOR-PTS ((-145 . -133) (-145 . -38) (144 . -133) (144 . -38) (-113 . -85) (-113 . -7) (-33 . -85) (-33 . -7) (-56 . 26) (-44 . -82) (-44 . -10) (38 . -82) (38 . -10) (-20 . 26) (-96 . 61) (-96 . 133) (20 . 61) (20 . 133) (-44 . -32) (-44 . 87) (114 . -32) (114 . 87))) (%LAST-POSITION (4079 1623)) (%NODE-LOCATION (4079 1623)) (%NODE-SHAPE ((%NODE-ICON-EXPANDABLE? NIL) (%NODE-ICON-WIDTH 259) (%NODE-ICON-HEIGHT 236))) (%SUB-SPACE ECOCYC::DORA-OV) (%SUB-NODES (ECOCYC::LABEL-PWY-5853 ECOCYC::ALL-TRANS-HEXAPRENYL-DIPHOSPHATE287768--PWY-5853 ECOCYC::DIHYDROXYNAPHTHOATE287769--PWY-5853 ECOCYC::CPD-12116287771--PWY-5853 ECOCYC::G287766--PWY-5853))) (ECOCYC::PWY-5890 NIL NIL (%SUPER-SPACE ECOCYC::PWY-SPACE-SUPER) (%SUPER-NODE ECOCYC::|Cofactor-Biosynthesis|) (:ABS-HULL-BBOX (3333 1099 3560 1498)) (:ABS-HULL ((3333 . 1225) (3349 . 1225) (3349 . 1293) (3349 . 1365) (3364 . 1365) (3364 . 1426) (3364 . 1498) (3452 . 1498) (3452 . 1452) (3550 . 1452) (3550 . 1452) (3550 . 1319) (3560 . 1319) (3560 . 1319) (3560 . 1200) (3553 . 1200) (3553 . 1099) (3339 . 1099) (3339 . 1147) (3333 . 1147))) (:HULL ((-114 . -74) (-98 . -74) (-98 . -6) (-98 . 66) (-83 . 66) (-83 . 127) (-83 . 199) (5 . 199) (5 . 153) (103 . 153) (103 . 153) (103 . 20) (113 . 20) (113 . 20) (113 . -99) (106 . -99) (106 . -200) (-108 . -200) (-108 . -152) (-114 . -152))) (:HULL-BBOX (-114 -200 113 199)) (:INTERIOR-PTS ((-108 . -200) (-108 . -105) (106 . -200) (106 . -105) (-114 . -152) (-114 . -74) (-34 . -152) (-34 . -74) (-56 . -41) (-98 . -6) (-98 . 66) (23 . -6) (23 . 66) (-39 . 97) (-44 . 44) (-44 . 153) (103 . 44) (103 . 153) (-45 . -149) (-45 . -77) (37 . -149) (37 . -77) (-21 . -41) (-83 . 127) (-83 . 199) (5 . 127) (5 . 199) (-45 . -99) (-45 . 20) (113 . -99) (113 . 20))) (%LAST-POSITION (3493 1431)) (%NODE-LOCATION (3493 1431)) (%NODE-SHAPE ((%NODE-ICON-EXPANDABLE? NIL) (%NODE-ICON-WIDTH 197) (%NODE-ICON-HEIGHT 369))) (%SUB-SPACE ECOCYC::DORA-OV) (%SUB-NODES (ECOCYC::LABEL-PWY-5890 ECOCYC::CPD-9610288254--PWY-5890 ECOCYC::CPD-12119288252--PWY-5890 ECOCYC::G288248--PWY-5890 ECOCYC::DIHYDROXYNAPHTHOATE288255--PWY-5890 ECOCYC::CPD-12127288257--PWY-5890 ECOCYC::G288250--PWY-5890))) (ECOCYC::PWY-5891 NIL NIL (%SUPER-SPACE ECOCYC::PWY-SPACE-SUPER) (%SUPER-NODE ECOCYC::|Cofactor-Biosynthesis|) (:ABS-HULL-BBOX (3106 1205 3334 1604)) (:ABS-HULL ((3106 . 1328) (3123 . 1328) (3123 . 1399) (3123 . 1471) (3138 . 1471) (3138 . 1532) (3138 . 1604) (3226 . 1604) (3226 . 1558) (3324 . 1558) (3324 . 1558) (3324 . 1425) (3334 . 1425) (3334 . 1425) (3334 . 1306) (3327 . 1306) (3327 . 1205) (3113 . 1205) (3113 . 1256) (3106 . 1256))) (:HULL ((-114 . -77) (-97 . -77) (-97 . -6) (-97 . 66) (-82 . 66) (-82 . 127) (-82 . 199) (6 . 199) (6 . 153) (104 . 153) (104 . 153) (104 . 20) (114 . 20) (114 . 20) (114 . -99) (107 . -99) (107 . -200) (-107 . -200) (-107 . -149) (-114 . -149))) (:HULL-BBOX (-114 -200 114 199)) (:INTERIOR-PTS ((-107 . -200) (-107 . -105) (107 . -200) (107 . -105) (-97 . -6) (-97 . 66) (24 . -6) (24 . 66) (-38 . 97) (-114 . -149) (-114 . -77) (-32 . -149) (-32 . -77) (-55 . -41) (-82 . 127) (-82 . 199) (6 . 127) (6 . 199) (-44 . -99) (-44 . 20) (114 . -99) (114 . 20) (-42 . -152) (-42 . -74) (40 . -152) (40 . -74) (-19 . -41) (-43 . 44) (-43 . 153) (104 . 44) (104 . 153))) (%LAST-POSITION (3266 1537)) (%NODE-LOCATION (3266 1537)) (%NODE-SHAPE ((%NODE-ICON-EXPANDABLE? NIL) (%NODE-ICON-WIDTH 198) (%NODE-ICON-HEIGHT 369))) (%SUB-SPACE ECOCYC::DORA-OV) (%SUB-NODES (ECOCYC::LABEL-PWY-5891 ECOCYC::CPD-12120288324--PWY-5891 ECOCYC::DIHYDROXYNAPHTHOATE288326--PWY-5891 ECOCYC::CPD-12128288329--PWY-5891 ECOCYC::G288322--PWY-5891 ECOCYC::CPD-9649288327--PWY-5891 ECOCYC::G288320--PWY-5891))) (ECOCYC::PWY-5892 NIL NIL (%SUPER-SPACE ECOCYC::PWY-SPACE-SUPER) (%SUPER-NODE ECOCYC::|Cofactor-Biosynthesis|) (:ABS-HULL-BBOX (2227 1205 2455 1604)) (:ABS-HULL ((2227 . 1331) (2244 . 1331) (2244 . 1399) (2244 . 1471) (2259 . 1471) (2259 . 1532) (2259 . 1604) (2347 . 1604) (2347 . 1558) (2445 . 1558) (2445 . 1558) (2445 . 1425) (2455 . 1425) (2455 . 1425) (2455 . 1306) (2448 . 1306) (2448 . 1205) (2234 . 1205) (2234 . 1253) (2227 . 1253))) (:HULL ((-114 . -74) (-97 . -74) (-97 . -6) (-97 . 66) (-82 . 66) (-82 . 127) (-82 . 199) (6 . 199) (6 . 153) (104 . 153) (104 . 153) (104 . 20) (114 . 20) (114 . 20) (114 . -99) (107 . -99) (107 . -200) (-107 . -200) (-107 . -152) (-114 . -152))) (:HULL-BBOX (-114 -200 114 199)) (:INTERIOR-PTS ((-107 . -200) (-107 . -105) (107 . -200) (107 . -105) (-114 . -152) (-114 . -74) (-31 . -152) (-31 . -74) (-55 . -41) (-43 . 44) (-43 . 153) (104 . 44) (104 . 153) (-44 . -99) (-44 . 20) (114 . -99) (114 . 20) (-42 . -149) (-42 . -77) (40 . -149) (40 . -77) (-19 . -41) (-97 . -6) (-97 . 66) (24 . -6) (24 . 66) (-38 . 97) (-82 . 127) (-82 . 199) (6 . 127) (6 . 199))) (%LAST-POSITION (2387 1537)) (%NODE-LOCATION (2387 1537)) (%NODE-SHAPE ((%NODE-ICON-EXPANDABLE? NIL) (%NODE-ICON-WIDTH 198) (%NODE-ICON-HEIGHT 369))) (%SUB-SPACE ECOCYC::DORA-OV) (%SUB-NODES (ECOCYC::LABEL-PWY-5892 ECOCYC::CPD-9650288398--PWY-5892 ECOCYC::G288392--PWY-5892 ECOCYC::G288394--PWY-5892 ECOCYC::DIHYDROXYNAPHTHOATE288399--PWY-5892 ECOCYC::CPD-12121288396--PWY-5892 ECOCYC::CPD-12129288401--PWY-5892))) (ECOCYC::PWY-5895 NIL NIL (%SUPER-SPACE ECOCYC::PWY-SPACE-SUPER) (%SUPER-NODE ECOCYC::|Cofactor-Biosynthesis|) (:ABS-HULL-BBOX (1266 903 1493 1302)) (:ABS-HULL ((1266 . 1029) (1282 . 1029) (1282 . 1097) (1282 . 1169) (1297 . 1169) (1297 . 1230) (1297 . 1302) (1385 . 1302) (1385 . 1256) (1483 . 1256) (1483 . 1256) (1483 . 1123) (1493 . 1123) (1493 . 1123) (1493 . 1004) (1487 . 1004) (1487 . 903) (1273 . 903) (1273 . 951) (1266 . 951))) (:HULL ((-114 . -74) (-98 . -74) (-98 . -6) (-98 . 66) (-83 . 66) (-83 . 127) (-83 . 199) (5 . 199) (5 . 153) (103 . 153) (103 . 153) (103 . 20) (113 . 20) (113 . 20) (113 . -99) (107 . -99) (107 . -200) (-107 . -200) (-107 . -152) (-114 . -152))) (:HULL-BBOX (-114 -200 113 199)) (:INTERIOR-PTS ((-107 . -200) (-107 . -105) (107 . -200) (107 . -105) (-45 . -99) (-45 . 20) (113 . -99) (113 . 20) (-44 . 44) (-44 . 153) (103 . 44) (103 . 153) (-44 . -149) (-44 . -77) (38 . -149) (38 . -77) (-20 . -41) (-83 . 127) (-83 . 199) (5 . 127) (5 . 199) (-114 . -152) (-114 . -74) (-33 . -152) (-33 . -74) (-56 . -41) (-98 . -6) (-98 . 66) (23 . -6) (23 . 66) (-38 . 97))) (%LAST-POSITION (1426 1235)) (%NODE-LOCATION (1426 1235)) (%NODE-SHAPE ((%NODE-ICON-EXPANDABLE? NIL) (%NODE-ICON-WIDTH 197) (%NODE-ICON-HEIGHT 369))) (%SUB-SPACE ECOCYC::DORA-OV) (%SUB-NODES (ECOCYC::LABEL-PWY-5895 ECOCYC::G288466--PWY-5895 ECOCYC::G288464--PWY-5895 ECOCYC::DIHYDROXYNAPHTHOATE288471--PWY-5895 ECOCYC::CPD-12130288473--PWY-5895 ECOCYC::CPD-9972288470--PWY-5895 ECOCYC::CPD-12122288468--PWY-5895))) (ECOCYC::PWY-5921 NIL NIL (%SUPER-SPACE ECOCYC::PWY-SPACE-SUPER) (%SUPER-NODE ECOCYC::|Amino-Acid-Biosynthesis|) (:ABS-HULL-BBOX (3360 451 3616 859)) (:ABS-HULL ((3360 . 566) (3380 . 566) (3380 . 778) (3380 . 859) (3494 . 859) (3494 . 804) (3510 . 804) (3510 . 794) (3596 . 794) (3596 . 794) (3596 . 566) (3616 . 566) (3616 . 566) (3616 . 451) (3360 . 451))) (:HULL ((-128 . -89) (-108 . -89) (-108 . 123) (-108 . 204) (6 . 204) (6 . 149) (22 . 149) (22 . 139) (108 . 139) (108 . 139) (108 . -89) (128 . -89) (128 . -89) (128 . -204) (-128 . -204))) (:HULL-BBOX (-128 -204 128 204)) (:INTERIOR-PTS ((-128 . -204) (-128 . -89) (128 . -204) (128 . -89) (-56 . 20) (-56 . 139) (108 . 20) (108 . 139) (-58 . 110) (-58 . 149) (22 . 110) (22 . 149) (-92 . -146) (-92 . -64) (-10 . -146) (-10 . -64) (-53 . -51) (-57 . -89) (-57 . -10) (70 . -89) (70 . -10) (-105 . -37) (-105 . 44) (3 . -37) (3 . 44) (-54 . 84) (-108 . 123) (-108 . 204) (6 . 123) (6 . 204))) (%LAST-POSITION (3541 2424)) (%NODE-LOCATION (3541 2424)) (%NODE-SHAPE ((%NODE-ICON-EXPANDABLE? NIL) (%NODE-ICON-WIDTH 226) (%NODE-ICON-HEIGHT 378))) (%SUB-SPACE ECOCYC::DORA-OV) (%SUB-NODES (ECOCYC::LABEL-PWY-5921 ECOCYC::G281378--PWY-5921 ECOCYC::G281379--PWY-5921 ECOCYC::GLT281385--PWY-5921 ECOCYC::G281381--PWY-5921 ECOCYC::|L-glutamyl-tRNAGln281383--PWY-5921| ECOCYC::|Charged-GLN-tRNAs281387--PWY-5921|))) (ECOCYC::PWY-5940 NIL NIL (%SUPER-SPACE ECOCYC::PWY-SPACE-SUPER) (%SUPER-NODE ECOCYC::SECONDARY-METABOLITE-BIOSYNTHESIS) (:ABS-HULL-BBOX (0 0 392 1211)) (:ABS-HULL ((0 . 816) (19 . 816) (19 . 893) (38 . 893) (38 . 900) (38 . 978) (93 . 978) (93 . 985) (93 . 1063) (108 . 1063) (108 . 1139) (108 . 1140) (108 . 1211) (189 . 1211) (189 . 1063) (203 . 1063) (203 . 978) (288 . 978) (288 . 856) (289 . 856) (289 . 811) (377 . 811) (377 . 811) (377 . 702) (392 . 702) (392 . 702) (392 . 603) (368 . 603) (368 . 0) (23 . 0) (23 . 38) (20 . 38) (20 . 110) (20 . 189) (20 . 261) (20 . 299) (9 . 299) (9 . 370) (9 . 371) (9 . 448) (9 . 595) (9 . 667) (9 . 738) (0 . 738))) (:HULL ((-196 . 210) (-177 . 210) (-177 . 287) (-158 . 287) (-158 . 294) (-158 . 372) (-103 . 372) (-103 . 379) (-103 . 457) (-88 . 457) (-88 . 533) (-88 . 534) (-88 . 605) (-7 . 605) (-7 . 457) (7 . 457) (7 . 372) (92 . 372) (92 . 250) (93 . 250) (93 . 205) (181 . 205) (181 . 205) (181 . 96) (196 . 96) (196 . 96) (196 . -3) (172 . -3) (172 . -606) (-173 . -606) (-173 . -568) (-176 . -568) (-176 . -496) (-176 . -417) (-176 . -345) (-176 . -307) (-187 . -307) (-187 . -236) (-187 . -235) (-187 . -158) (-187 . -11) (-187 . 61) (-187 . 132) (-196 . 132))) (:HULL-BBOX (-196 -606 196 605)) (:INTERIOR-PTS ((-173 . -606) (-173 . -531) (172 . -606) (172 . -531) (-143 . -430) (-143 . -391) (-63 . -430) (-63 . -391) (-182 . 60) (-182 . 133) (-92 . 60) (-92 . 133) (-137 . 133) (-187 . -236) (-187 . -158) (-87 . -236) (-87 . -158) (-137 . -159) (-187 . -11) (-187 . 61) (-86 . -11) (-86 . 61) (-137 . 61) (-145 . -520) (-145 . -401) (-36 . -520) (-36 . -401) (-176 . -568) (-176 . -496) (-97 . -568) (-97 . -496) (-137 . -457) (-88 . 215) (-88 . 287) (9 . 215) (9 . 287) (-73 . 292) (-88 . 456) (-88 . 534) (-7 . 456) (-7 . 534) (-179 . -159) (-179 . -81) (-94 . -159) (-94 . -81) (-137 . -83) (43 . -3) (43 . 96) (196 . -3) (196 . 96) (-142 . -370) (-142 . -281) (-8 . -370) (-8 . -281) (1 . -49) (1 . 22) (93 . -49) (93 . 22) (47 . 47) (0 . 179) (0 . 250) (93 . 179) (93 . 250) (47 . 247) (2 . 305) (2 . 372) (92 . 305) (92 . 372) (-1 . 379) (-103 . 379) (-103 . 457) (7 . 379) (7 . 457) (-48 . 457) (-196 . 132) (-196 . 210) (-77 . 132) (-77 . 210) (-137 . 209) (36 . 116) (36 . 205) (181 . 116) (181 . 205) (-176 . -417) (-176 . -345) (-98 . -417) (-98 . -345) (-137 . -326) (0 . 70) (0 . 141) (93 . 70) (93 . 141) (47 . 161) (-87 . 159) (-87 . 216) (6 . 159) (6 . 216) (-40 . 219) (-179 . -82) (-179 . -10) (-94 . -82) (-94 . -10) (-137 . -11) (-158 . 294) (-158 . 372) (-56 . 294) (-56 . 372) (-77 . 375) (-88 . 533) (-88 . 605) (-7 . 533) (-7 . 605) (-48 . 532) (-177 . 209) (-177 . 287) (-96 . 209) (-96 . 287) (-122 . 291) (-187 . -307) (-187 . -235) (-87 . -307) (-87 . -235) (-137 . -234) (-1 . 249) (-1 . 306) (92 . 249) (92 . 306) (47 . 309))) (%LAST-POSITION (4101 3515)) (%NODE-LOCATION (4101 3515)) (%NODE-SHAPE ((%NODE-ICON-EXPANDABLE? NIL) (%NODE-ICON-WIDTH 362) (%NODE-ICON-HEIGHT 1181))) (%SUB-SPACE ECOCYC::DORA-OV) (%SUB-NODES (ECOCYC::LABEL-PWY-5940 ECOCYC::G290837--PWY-5940 ECOCYC::D-1-GUANIDINO-3-AMINO-13-DIDEOXY-SCYLLO290841--PWY-5940 ECOCYC::CPD-180290873--PWY-5940 ECOCYC::D-1-GUANIDINO-1-DEOXY-3-DEHYDRO-SCYLLO-I290843--PWY-5940 ECOCYC::G290836--PWY-5940 ECOCYC::MYO-INOSITOL290879--PWY-5940 ECOCYC::DTDP-L-DIHYDROSTREPTOSE290870--PWY-5940 ECOCYC::CPD-529290861--PWY-5940 ECOCYC::CPD-7167290847--PWY-5940 ECOCYC::G290830--PWY-5940 ECOCYC::G290834--PWY-5940 ECOCYC::GLC-6-P290849--PWY-5940 ECOCYC::GLC-1-P290855--PWY-5940 ECOCYC::CPD-10137290865--PWY-5940 ECOCYC::DIHYDROSTREPTOMYCIN-6-PHOSPHATE290863--PWY-5940 ECOCYC::CPD-12064290839--PWY-5940 ECOCYC::G290832--PWY-5940 ECOCYC::CPD-365290877--PWY-5940 ECOCYC::ALPHA-GLC-6-P290853--PWY-5940 ECOCYC::DTDP-RHAMNOSE290859--PWY-5940 ECOCYC::CPD-7168290845--PWY-5940 ECOCYC::O-14-ALPHA-L-DIHYDROSTREPTOSYL-STREPTID290866--PWY-5940 ECOCYC::STREPTOMYCIN290851--PWY-5940 ECOCYC::STREPTIDINE-6-PHOSPHATE290869--PWY-5940 ECOCYC::CPD-1105290875--PWY-5940 ECOCYC::CDP-D-GLUCOSE290857--PWY-5940))) (ECOCYC::PWY-5941 NIL NIL (%SUPER-SPACE ECOCYC::PWY-SPACE-SUPER) (%SUPER-NODE ECOCYC::|Carbohydrates-Degradation|) (:ABS-HULL-BBOX (0 0 204 673)) (:ABS-HULL ((0 . 95) (2 . 95) (2 . 364) (2 . 436) (7 . 436) (7 . 493) (7 . 564) (7 . 602) (7 . 673) (80 . 673) (80 . 629) (178 . 629) (178 . 629) (178 . 319) (202 . 319) (202 . 319) (202 . 95) (204 . 95) (204 . 95) (204 . 0) (0 . 0))) (:HULL ((-102 . -242) (-100 . -242) (-100 . 27) (-100 . 99) (-95 . 99) (-95 . 156) (-95 . 227) (-95 . 265) (-95 . 336) (-22 . 336) (-22 . 292) (76 . 292) (76 . 292) (76 . -18) (100 . -18) (100 . -18) (100 . -242) (102 . -242) (102 . -242) (102 . -337) (-102 . -337))) (:HULL-BBOX (-102 -337 102 336)) (:INTERIOR-PTS ((-102 . -337) (-102 . -242) (102 . -337) (102 . -242) (-95 . -289) (-95 . -222) (-22 . -289) (-22 . -222) (-58 . -192) (-63 . -117) (-63 . -18) (100 . -117) (100 . -18) (-94 . -45) (-94 . 28) (-23 . -45) (-23 . 28) (-59 . 28) (-70 . -244) (-70 . -135) (36 . -244) (36 . -135) (-92 . -162) (-92 . -95) (-25 . -162) (-25 . -95) (-58 . -68) (-95 . 156) (-95 . 227) (-22 . 156) (-22 . 227) (-58 . 246) (-70 . 74) (-70 . 183) (36 . 74) (36 . 183) (-100 . 27) (-100 . 99) (-17 . 27) (-17 . 99) (-59 . 128) (-69 . 203) (-69 . 292) (76 . 203) (76 . 292) (-95 . 265) (-95 . 336) (-22 . 265) (-22 . 336))) (%LAST-POSITION (9066 457)) (%NODE-LOCATION (9066 457)) (%NODE-SHAPE ((%NODE-ICON-EXPANDABLE? NIL) (%NODE-ICON-WIDTH 174) (%NODE-ICON-HEIGHT 643))) (%SUB-SPACE ECOCYC::DORA-OV) (%SUB-NODES (ECOCYC::LABEL-PWY-5941 ECOCYC::|Glycogens296630--PWY-5941| ECOCYC::G296620--PWY-5941 ECOCYC::|Truncated-Limit-Dextrins296632--PWY-5941| ECOCYC::G296622--PWY-5941 ECOCYC::CPD0-971296628--PWY-5941 ECOCYC::GLC-1-P296624--PWY-5941 ECOCYC::G296618--PWY-5941 ECOCYC::CPD0-1027296626--PWY-5941 ECOCYC::G296616--PWY-5941 ECOCYC::ALPHA-GLC-6-P296634--PWY-5941))) (ECOCYC::PWY-5971 NIL NIL (%SUPER-SPACE ECOCYC::PWY-SPACE-SUPER) (%SUPER-NODE ECOCYC::|Lipid-Biosynthesis|) (:ABS-HULL-BBOX (0 0 284 2819)) (:ABS-HULL ((0 . 115) (18 . 115) (18 . 2504) (18 . 2586) (27 . 2586) (27 . 2667) (29 . 2667) (29 . 2748) (34 . 2748) (34 . 2819) (106 . 2819) (106 . 2748) (111 . 2748) (111 . 2667) (114 . 2667) (114 . 2586) (118 . 2586) (118 . 2530) (212 . 2530) (212 . 2530) (212 . 2053) (218 . 2053) (218 . 1756) (266 . 1756) (266 . 1756) (266 . 1373) (267 . 1373) (267 . 115) (284 . 115) (284 . 115) (284 . 0) (0 . 0))) (:HULL ((-142 . -1295) (-124 . -1295) (-124 . 1094) (-124 . 1176) (-115 . 1176) (-115 . 1257) (-113 . 1257) (-113 . 1338) (-108 . 1338) (-108 . 1409) (-36 . 1409) (-36 . 1338) (-31 . 1338) (-31 . 1257) (-28 . 1257) (-28 . 1176) (-24 . 1176) (-24 . 1120) (70 . 1120) (70 . 1120) (70 . 643) (76 . 643) (76 . 346) (124 . 346) (124 . 346) (124 . -37) (125 . -37) (125 . -1295) (142 . -1295) (142 . -1295) (142 . -1410) (-142 . -1410))) (:HULL-BBOX (-142 -1410 142 1409)) (:INTERIOR-PTS ((-142 . -1410) (-142 . -1295) (142 . -1410) (142 . -1295) (-59 . -1352) (-59 . -1270) (23 . -1352) (23 . -1270) (-18 . -1241) (-77 . 1011) (-77 . 1120) (70 . 1011) (70 . 1120) (-23 . 237) (-23 . 346) (124 . 237) (124 . 346) (-58 . -203) (-58 . -121) (24 . -203) (24 . -121) (-18 . -92) (-69 . -63) (-69 . 19) (31 . -63) (31 . 19) (-18 . 19) (-60 . -284) (-60 . -202) (22 . -284) (22 . -202) (-18 . -203) (-108 . 1337) (-108 . 1409) (-36 . 1337) (-36 . 1409) (-113 . 1256) (-113 . 1338) (-31 . 1256) (-31 . 1338) (-72 . 1335) (-68 . -446) (-68 . -364) (31 . -446) (31 . -364) (-18 . -365) (-77 . 628) (-77 . 737) (70 . 628) (70 . 737) (-58 . -1050) (-58 . -968) (24 . -1050) (24 . -968) (-17 . -969) (-69 . -829) (-69 . -747) (32 . -829) (32 . -747) (-18 . -747) (-59 . 482) (-59 . 564) (26 . 482) (26 . 564) (12 . 565) (-44 . 567) (-58 . 401) (-58 . 483) (24 . 401) (24 . 483) (-17 . 483) (-113 . 571) (-113 . 653) (-31 . 571) (-31 . 653) (-72 . 682) (-58 . -586) (-58 . -504) (24 . -586) (24 . -504) (-18 . -475) (-74 . 320) (-74 . 402) (36 . 320) (36 . 402) (-18 . 401) (-113 . 792) (-113 . 874) (-31 . 792) (-31 . 874) (-72 . 873) (-60 . 180) (-60 . 262) (22 . 180) (22 . 262) (-19 . 291) (-22 . -912) (-22 . -803) (125 . -912) (125 . -803) (4 . 571) (4 . 643) (76 . 571) (76 . 643) (-124 . 1094) (-124 . 1176) (-24 . 1094) (-24 . 1176) (-73 . 1175) (-22 . -1295) (-22 . -1186) (125 . -1295) (125 . -1186) (-22 . -529) (-22 . -420) (125 . -529) (125 . -420) (-58 . -1131) (-58 . -1049) (24 . -1131) (24 . -1049) (-17 . -1049) (-58 . -969) (-58 . -887) (24 . -969) (24 . -887) (-18 . -858) (-122 . 711) (-122 . 793) (-22 . 711) (-22 . 793) (-72 . 793) (-58 . -667) (-58 . -585) (24 . -667) (24 . -585) (-17 . -585) (-115 . 1175) (-115 . 1257) (-28 . 1175) (-28 . 1257) (-72 . 1257) (-113 . 873) (-113 . 955) (-31 . 873) (-31 . 955) (-72 . 955) (-58 . -748) (-58 . -666) (24 . -748) (24 . -666) (-17 . -667) (-22 . -146) (-22 . -37) (125 . -146) (125 . -37) (-58 . -365) (-58 . -283) (24 . -365) (24 . -283) (-18 . -283) (-113 . 954) (-113 . 1036) (-31 . 954) (-31 . 1036) (-73 . 1065) (-58 . 99) (-58 . 181) (24 . 99) (24 . 181) (-18 . 181) (-58 . 18) (-58 . 100) (24 . 18) (24 . 100) (-17 . 99) (-66 . -1212) (-66 . -1130) (33 . -1212) (33 . -1130) (-17 . -1131))) (%LAST-POSITION (6509 2286)) (%NODE-LOCATION (6509 2286)) (%NODE-SHAPE ((%NODE-ICON-EXPANDABLE? NIL) (%NODE-ICON-WIDTH 254) (%NODE-ICON-HEIGHT 2789))) (%SUB-SPACE ECOCYC::DORA-OV) (%SUB-NODES (ECOCYC::LABEL-PWY-5971 ECOCYC::|Acetoacetyl-ACPs291849--PWY-5971| ECOCYC::G291791--PWY-5971 ECOCYC::G291795--PWY-5971 ECOCYC::|3-oxo-decanoyl-ACPs291835--PWY-5971| ECOCYC::|Beta-hydroxydecanoyl-ACPs291831--PWY-5971| ECOCYC::|Octanoyl-ACPs291837--PWY-5971| ECOCYC::PALMITATE291863--PWY-5971 ECOCYC::|Palmitoyl-ACPs291807--PWY-5971| ECOCYC::|3-Hydroxy-octanoyl-ACPs291839--PWY-5971| ECOCYC::G291793--PWY-5971 ECOCYC::|Butanoyl-ACPs291851--PWY-5971| ECOCYC::|R-3-hydroxyhexanoyl-ACPs291855--PWY-5971| ECOCYC::|Dodecanoyl-ACPs291805--PWY-5971| ECOCYC::|Dodec-2-enoyl-ACPs291823--PWY-5971| ECOCYC::|3-oxo-myristoyl-ACPs291821--PWY-5971| ECOCYC::|3-Oxo-octanoyl-ACPs291843--PWY-5971| ECOCYC::|R-3-hydroxydodecanoyl-ACPs291825--PWY-5971| ECOCYC::|Tetradec-2-enoyl-ACPs291817--PWY-5971| ECOCYC::|3-oxo-dodecanoyl-ACPs291827--PWY-5971| ECOCYC::G291803--PWY-5971 ECOCYC::DODECANOATE291861--PWY-5971 ECOCYC::|R-3-Hydroxypalmitoyl-ACPs291811--PWY-5971| ECOCYC::G291801--PWY-5971 ECOCYC::G291799--PWY-5971 ECOCYC::|Crotonyl-ACPs291859--PWY-5971| ECOCYC::|3-oxo-hexanoyl-ACPs291853--PWY-5971| ECOCYC::|R-3-hydroxymyristoyl-ACPs291819--PWY-5971| ECOCYC::|Hexanoyl-ACPs291845--PWY-5971| ECOCYC::|2-Hexadecenoyl-ACPs291809--PWY-5971| ECOCYC::|Myristoyl-ACPs291815--PWY-5971| ECOCYC::|Hex-2-enoyl-ACPs291857--PWY-5971| ECOCYC::G291797--PWY-5971 ECOCYC::|2-Octenoyl-ACPs291841--PWY-5971| ECOCYC::|3-oxo-palmitoyl-ACPs291813--PWY-5971| ECOCYC::|Decanoyl-ACPs291829--PWY-5971| ECOCYC::|Trans-D2-decenoyl-ACPs291833--PWY-5971| ECOCYC::|Beta-3-hydroxybutyryl-ACPs291847--PWY-5971|))) (ECOCYC::PWY-5979 NIL NIL (%SUPER-SPACE ECOCYC::PWY-SPACE-SUPER) (%SUPER-NODE ECOCYC::SECONDARY-METABOLITE-BIOSYNTHESIS) (:ABS-HULL-BBOX (374 6 619 798)) (:ABS-HULL ((374 . 121) (418 . 121) (418 . 652) (418 . 724) (421 . 724) (421 . 726) (421 . 798) (519 . 798) (519 . 724) (524 . 724) (524 . 528) (576 . 528) (576 . 528) (576 . 121) (619 . 121) (619 . 121) (619 . 6) (374 . 6))) (:HULL ((-123 . -281) (-79 . -281) (-79 . 250) (-79 . 322) (-76 . 322) (-76 . 324) (-76 . 396) (22 . 396) (22 . 322) (27 . 322) (27 . 126) (79 . 126) (79 . 126) (79 . -281) (122 . -281) (122 . -281) (122 . -396) (-123 . -396))) (:HULL-BBOX (-123 -396 122 396)) (:INTERIOR-PTS ((-123 . -396) (-123 . -281) (122 . -396) (122 . -281) (-66 . -267) (-66 . -189) (15 . -267) (15 . -189) (-26 . -190) (-79 . 250) (-79 . 322) (27 . 250) (27 . 322) (-26 . 323) (-76 . 99) (-76 . 177) (22 . 99) (22 . 177) (-27 . 175) (-75 . -46) (-75 . 32) (23 . -46) (23 . 32) (-26 . 65) (-34 . 7) (-34 . 126) (79 . 7) (79 . 126) (-64 . -338) (-64 . -271) (12 . -338) (12 . -271) (-26 . -266) (-76 . 324) (-76 . 396) (22 . 324) (22 . 396) (-77 . 176) (-77 . 248) (23 . 176) (23 . 248) (-26 . 249) (-34 . -138) (-34 . -19) (64 . -138) (64 . -19) (-75 . -191) (-75 . -113) (23 . -191) (23 . -113) (-26 . -79))) (%LAST-POSITION (4402 3311)) (%NODE-LOCATION (4402 3311)) (%NODE-SHAPE ((%NODE-ICON-EXPANDABLE? NIL) (%NODE-ICON-WIDTH 215) (%NODE-ICON-HEIGHT 762))) (%SUB-SPACE ECOCYC::DORA-OV) (%SUB-NODES (ECOCYC::LABEL-PWY-5979 ECOCYC::CPD-10225290563--PWY-5979 ECOCYC::CPD-10230290553--PWY-5979 ECOCYC::CPD-10228290557--PWY-5979 ECOCYC::CPD-10227290559--PWY-5979 ECOCYC::G290549--PWY-5979 ECOCYC::CPD-10224290565--PWY-5979 ECOCYC::CPD-10231290567--PWY-5979 ECOCYC::CPD-10229290555--PWY-5979 ECOCYC::G290551--PWY-5979 ECOCYC::CPD-10226290561--PWY-5979))) (ECOCYC::PWY-5989 NIL NIL (%SUPER-SPACE ECOCYC::PWY-SPACE-SUPER) (%SUPER-NODE ECOCYC::|Lipid-Biosynthesis|) (:ABS-HULL-BBOX (693 557 887 1147)) (:ABS-HULL ((693 . 672) (695 . 672) (695 . 834) (695 . 916) (702 . 916) (702 . 994) (702 . 996) (702 . 1076) (707 . 1076) (707 . 1147) (779 . 1147) (779 . 1076) (784 . 1076) (784 . 916) (791 . 916) (791 . 861) (885 . 861) (885 . 861) (885 . 672) (887 . 672) (887 . 672) (887 . 557) (693 . 557))) (:HULL ((-97 . -180) (-95 . -180) (-95 . -18) (-95 . 64) (-88 . 64) (-88 . 142) (-88 . 144) (-88 . 224) (-83 . 224) (-83 . 295) (-11 . 295) (-11 . 224) (-6 . 224) (-6 . 64) (1 . 64) (1 . 9) (95 . 9) (95 . 9) (95 . -180) (97 . -180) (97 . -180) (97 . -295) (-97 . -295))) (:HULL-BBOX (-97 -295 97 295)) (:INTERIOR-PTS ((-97 . -295) (-97 . -180) (97 . -295) (97 . -180) (-88 . 142) (-88 . 224) (-6 . 142) (-6 . 224) (-47 . 221) (-52 . -100) (-52 . 9) (95 . -100) (95 . 9) (-88 . 62) (-88 . 144) (-6 . 62) (-6 . 144) (-47 . 143) (-88 . -157) (-88 . -75) (-6 . -157) (-6 . -75) (-47 . -46) (-83 . 223) (-83 . 295) (-11 . 223) (-11 . 295) (-88 . -237) (-88 . -155) (-6 . -237) (-6 . -155) (-47 . -156) (-95 . -18) (-95 . 64) (1 . -18) (1 . 64) (-47 . 63))) (%LAST-POSITION (7157 1728)) (%NODE-LOCATION (7157 1728)) (%NODE-SHAPE ((%NODE-ICON-EXPANDABLE? NIL) (%NODE-ICON-WIDTH 164) (%NODE-ICON-HEIGHT 560))) (%SUB-SPACE ECOCYC::DORA-OV) (%SUB-NODES (ECOCYC::LABEL-PWY-5989 ECOCYC::|Stearoyl-ACPs291943--PWY-5989| ECOCYC::G291941--PWY-5989 ECOCYC::|Octadec-2-enoyl-ACPs291945--PWY-5989| ECOCYC::|3-oxo-stearoyl-ACPs291949--PWY-5989| ECOCYC::STEARIC_ACID291953--PWY-5989 ECOCYC::|Palmitoyl-ACPs291951--PWY-5989| ECOCYC::|R-3-hydroxystearoyl-ACPs291947--PWY-5989|))) (ECOCYC::PWY-6121 NIL NIL (%SUPER-SPACE ECOCYC::PWY-SPACE-SUPER) (%SUPER-NODE ECOCYC::|Nucleotide-Biosynthesis|) (:ABS-HULL-BBOX (2097 11 2341 711)) (:ABS-HULL ((2097 . 126) (2111 . 126) (2111 . 639) (2111 . 711) (2233 . 711) (2233 . 665) (2327 . 665) (2327 . 665) (2327 . 126) (2341 . 126) (2341 . 126) (2341 . 11) (2097 . 11))) (:HULL ((-122 . -235) (-108 . -235) (-108 . 278) (-108 . 350) (14 . 350) (14 . 304) (108 . 304) (108 . 304) (108 . -235) (122 . -235) (122 . -235) (122 . -350) (-122 . -350))) (:HULL-BBOX (-122 -350 122 350)) (:INTERIOR-PTS ((-122 . -350) (-122 . -235) (122 . -350) (122 . -235) (-52 . -245) (-52 . -156) (101 . -245) (101 . -156) (-55 . -135) (-55 . -36) (76 . -135) (76 . -36) (-103 . 168) (-103 . 240) (9 . 168) (9 . 240) (-47 . 259) (-104 . -292) (-104 . -221) (9 . -292) (9 . -221) (-47 . -201) (-57 . -15) (-57 . 84) (86 . -15) (86 . 84) (-54 . 105) (-54 . 194) (107 . 105) (107 . 194) (-56 . 215) (-56 . 304) (108 . 215) (108 . 304) (-103 . 58) (-103 . 130) (9 . 58) (9 . 130) (-47 . 149) (-96 . -182) (-96 . -110) (1 . -182) (1 . -110) (-47 . -86) (-100 . -62) (-100 . 10) (6 . -62) (6 . 10) (-47 . 34) (-108 . 278) (-108 . 350) (14 . 278) (14 . 350))) (%LAST-POSITION (2438 3904)) (%NODE-LOCATION (2438 3904)) (%NODE-SHAPE ((%NODE-ICON-EXPANDABLE? NIL) (%NODE-ICON-WIDTH 214) (%NODE-ICON-HEIGHT 670))) (%SUB-SPACE ECOCYC::DORA-OV) (%SUB-NODES (ECOCYC::LABEL-PWY-6121 ECOCYC::G292500--PWY-6121 ECOCYC::G292498--PWY-6121 ECOCYC::5-PHOSPHORIBOSYL-N-FORMYLGLYCINEAMIDINE292502--PWY-6121 ECOCYC::PRPP292510--PWY-6121 ECOCYC::G292496--PWY-6121 ECOCYC::G292494--PWY-6121 ECOCYC::G292492--PWY-6121 ECOCYC::5-P-RIBOSYL-N-FORMYLGLYCINEAMIDE292504--PWY-6121 ECOCYC::5-P-BETA-D-RIBOSYL-AMINE292508--PWY-6121 ECOCYC::5-PHOSPHO-RIBOSYL-GLYCINEAMIDE292506--PWY-6121 ECOCYC::5-PHOSPHORIBOSYL-5-AMINOIMIDAZOLE292512--PWY-6121))) (ECOCYC::PWY-6123 NIL NIL (%SUPER-SPACE ECOCYC::PWY-SPACE-SUPER) (%SUPER-NODE ECOCYC::|Nucleotide-Biosynthesis|) (:ABS-HULL-BBOX (341 7 626 1019)) (:ABS-HULL ((341 . 102) (356 . 102) (356 . 667) (356 . 739) (362 . 739) (362 . 797) (362 . 869) (395 . 869) (395 . 926) (395 . 1019) (452 . 1019) (452 . 953) (611 . 953) (611 . 953) (611 . 102) (626 . 102) (626 . 102) (626 . 7) (341 . 7))) (:HULL ((-143 . -411) (-128 . -411) (-128 . 154) (-128 . 226) (-122 . 226) (-122 . 284) (-122 . 356) (-89 . 356) (-89 . 413) (-89 . 506) (-32 . 506) (-32 . 440) (127 . 440) (127 . 440) (127 . -411) (142 . -411) (142 . -411) (142 . -506) (-143 . -506))) (:HULL-BBOX (-143 -506 142 506)) (:INTERIOR-PTS ((-143 . -506) (-143 . -411) (142 . -506) (142 . -411) (-71 . 91) (-71 . 180) (54 . 91) (54 . 180) (-120 . -217) (-120 . -145) (1 . -217) (1 . -145) (-60 . -55) (-64 . 341) (-64 . 440) (127 . 341) (127 . 440) (-69 . -320) (-69 . -191) (83 . -320) (83 . -191) (-128 . 154) (-128 . 226) (7 . 154) (7 . 226) (-61 . 255) (-122 . 284) (-122 . 356) (0 . 284) (0 . 356) (-60 . 390) (-122 . 34) (-122 . 106) (1 . 34) (1 . 106) (-61 . 130) (-127 . -377) (-127 . -305) (6 . -377) (6 . -305) (-60 . -261) (-89 . 413) (-89 . 506) (-32 . 413) (-32 . 506) (-65 . -49) (-65 . 60) (82 . -49) (82 . 60) (-121 . -458) (-121 . -386) (1 . -458) (1 . -386) (-60 . -381) (-64 . 211) (-64 . 310) (127 . 211) (127 . 310) (-67 . -159) (-67 . -20) (90 . -159) (90 . -20))) (%LAST-POSITION (703 4056)) (%NODE-LOCATION (703 4056)) (%NODE-SHAPE ((%NODE-ICON-EXPANDABLE? NIL) (%NODE-ICON-WIDTH 255) (%NODE-ICON-HEIGHT 982))) (%SUB-SPACE ECOCYC::DORA-OV) (%SUB-NODES (ECOCYC::LABEL-PWY-6123 ECOCYC::G293233--PWY-6123 ECOCYC::PHOSPHORIBOSYL-CARBOXY-AMINOIMIDAZOLE293248--PWY-6123 ECOCYC::G293229--PWY-6123 ECOCYC::G293227--PWY-6123 ECOCYC::AICAR293244--PWY-6123 ECOCYC::PHOSPHORIBOSYL-FORMAMIDO-CARBOXAMIDE293242--PWY-6123 ECOCYC::P-RIBOSYL-4-SUCCCARB-AMINOIMIDAZOLE293246--PWY-6123 ECOCYC::CPD0-181293240--PWY-6123 ECOCYC::IMP293250--PWY-6123 ECOCYC::G293236--PWY-6123 ECOCYC::5-PHOSPHORIBOSYL-5-AMINOIMIDAZOLE293238--PWY-6123 ECOCYC::G293231--PWY-6123 ECOCYC::G293235--PWY-6123))) (ECOCYC::PWY-6125 NIL NIL (%SUPER-SPACE ECOCYC::PWY-SPACE-SUPER) (%SUPER-NODE ECOCYC::|Nucleotide-Biosynthesis|) (:ABS-HULL-BBOX (0 0 355 1073)) (:ABS-HULL ((0 . 817) (57 . 817) (66 . 817) (66 . 899) (74 . 899) (74 . 980) (74 . 1073) (131 . 1073) (131 . 975) (167 . 975) (267 . 975) (267 . 975) (267 . 772) (355 . 772) (355 . 772) (355 . 653) (325 . 653) (325 . 0) (28 . 0) (28 . 95) (28 . 241) (23 . 241) (23 . 311) (21 . 311) (21 . 410) (21 . 588) (19 . 588) (19 . 724) (0 . 724))) (:HULL ((-178 . 280) (-121 . 280) (-112 . 280) (-112 . 362) (-104 . 362) (-104 . 443) (-104 . 536) (-47 . 536) (-47 . 438) (-11 . 438) (89 . 438) (89 . 438) (89 . 235) (177 . 235) (177 . 235) (177 . 116) (147 . 116) (147 . -537) (-150 . -537) (-150 . -442) (-150 . -296) (-155 . -296) (-155 . -226) (-157 . -226) (-157 . -127) (-157 . 51) (-159 . 51) (-159 . 187) (-178 . 187))) (:HULL-BBOX (-178 -537 177 536)) (:INTERIOR-PTS ((-150 . -537) (-150 . -442) (147 . -537) (147 . -442) (-65 . 71) (-65 . 190) (66 . 71) (66 . 190) (-105 . -152) (-105 . -59) (-48 . -152) (-48 . -59) (-76 . -40) (-104 . 443) (-104 . 536) (-47 . 443) (-47 . 536) (46 . 116) (46 . 235) (177 . 116) (177 . 235) (-112 . -346) (-112 . -274) (-40 . -346) (-40 . -274) (-76 . -208) (-85 . -420) (-85 . -331) (57 . -420) (57 . -331) (-30 . 238) (-30 . 331) (27 . 238) (27 . 331) (-38 . 388) (-11 . 279) (-11 . 438) (89 . 279) (89 . 438) (-157 . -226) (-157 . -127) (-27 . -226) (-27 . -127) (-155 . -296) (-155 . -197) (4 . -296) (4 . -197) (-106 . -489) (-106 . -396) (-49 . -489) (-49 . -396) (-77 . -376) (-178 . 187) (-178 . 280) (-121 . 187) (-121 . 280) (-112 . 362) (-105 . -21) (-105 . 72) (-48 . -21) (-48 . 72) (-39 . 156) (-113 . 130) (-66 . 161) (-66 . 280) (65 . 161) (65 . 280) (-84 . -84) (-84 . 5) (73 . -84) (73 . 5) (-159 . 51) (-159 . 210) (-59 . 51) (-59 . 210) (-85 . -360) (-85 . -321) (-5 . -360) (-5 . -321))) (%LAST-POSITION (397 4080)) (%NODE-LOCATION (397 4080)) (%NODE-SHAPE ((%NODE-ICON-EXPANDABLE? NIL) (%NODE-ICON-WIDTH 325) (%NODE-ICON-HEIGHT 1043))) (%SUB-SPACE ECOCYC::DORA-OV) (%SUB-NODES (ECOCYC::LABEL-PWY-6125 ECOCYC::G293069--PWY-6125 ECOCYC::GMP293088--PWY-6125 ECOCYC::DGTP293094--PWY-6125 ECOCYC::G293067--PWY-6125 ECOCYC::XANTHOSINE-5-PHOSPHATE293090--PWY-6125 ECOCYC::G293079--PWY-6125 ECOCYC::DGDP293082--PWY-6125 ECOCYC::G293065--PWY-6125 ECOCYC::G293077--PWY-6125 ECOCYC::G293076--PWY-6125 ECOCYC::IMP293092--PWY-6125 ECOCYC::GTP293086--PWY-6125 ECOCYC::GDP293084--PWY-6125 ECOCYC::G293070--PWY-6125 ECOCYC::G293074--PWY-6125 ECOCYC::G293072--PWY-6125 ECOCYC::G293080--PWY-6125))) (ECOCYC::PWY-6126 NIL NIL (%SUPER-SPACE ECOCYC::PWY-SPACE-SUPER) (%SUPER-NODE ECOCYC::|Nucleotide-Biosynthesis|) (:ABS-HULL-BBOX (1120 7 1490 958)) (:ABS-HULL ((1120 . 749) (1156 . 749) (1156 . 800) (1177 . 800) (1177 . 857) (1253 . 857) (1253 . 865) (1253 . 958) (1310 . 958) (1310 . 857) (1315 . 857) (1315 . 773) (1331 . 773) (1331 . 704) (1363 . 704) (1363 . 680) (1408 . 680) (1408 . 609) (1453 . 609) (1453 . 599) (1490 . 599) (1490 . 599) (1490 . 520) (1453 . 520) (1453 . 7) (1156 . 7) (1156 . 102) (1156 . 540) (1121 . 540) (1121 . 630) (1120 . 630))) (:HULL ((-185 . 266) (-149 . 266) (-149 . 317) (-128 . 317) (-128 . 374) (-52 . 374) (-52 . 382) (-52 . 475) (5 . 475) (5 . 374) (10 . 374) (10 . 290) (26 . 290) (26 . 221) (58 . 221) (58 . 197) (103 . 197) (103 . 126) (148 . 126) (148 . 116) (185 . 116) (185 . 116) (185 . 37) (148 . 37) (148 . -476) (-149 . -476) (-149 . -381) (-149 . 57) (-184 . 57) (-184 . 147) (-185 . 147))) (:HULL-BBOX (-185 -476 185 475)) (:INTERIOR-PTS ((-149 . -476) (-149 . -381) (148 . -476) (148 . -381) (-52 . 382) (-52 . 475) (5 . 382) (5 . 475) (68 . 87) (68 . 126) (148 . 87) (148 . 126) (-73 . 102) (-73 . 221) (58 . 102) (58 . 221) (67 . 37) (67 . 116) (185 . 37) (185 . 116) (-52 . -35) (-52 . 58) (5 . -35) (5 . 58) (26 . 81) (-72 . 141) (-128 . 265) (-128 . 374) (10 . 265) (10 . 374) (-149 . 224) (-149 . 317) (-92 . 224) (-92 . 317) (-72 . 350) (-52 . -166) (-52 . -73) (5 . -166) (5 . -73) (-23 . -53) (-30 . -97) (-30 . -8) (134 . -97) (134 . -8) (-28 . -359) (-28 . -270) (106 . -359) (106 . -270) (-185 . 147) (-185 . 266) (-54 . 147) (-54 . 266) (-34 . -229) (-34 . -140) (91 . -229) (91 . -140) (-184 . 57) (-184 . 176) (-53 . 57) (-53 . 176) (46 . 104) (46 . 197) (103 . 104) (103 . 197) (26 . 290) (-73 . -297) (-73 . -204) (26 . -297) (26 . -204) (-23 . -185) (-52 . -428) (-52 . -335) (5 . -428) (5 . -335) (-23 . -315))) (%LAST-POSITION (1524 4026)) (%NODE-LOCATION (1524 4026)) (%NODE-SHAPE ((%NODE-ICON-EXPANDABLE? NIL) (%NODE-ICON-WIDTH 340) (%NODE-ICON-HEIGHT 921))) (%SUB-SPACE ECOCYC::DORA-OV) (%SUB-NODES (ECOCYC::LABEL-PWY-6126 ECOCYC::DATP292902--PWY-6126 ECOCYC::G292875--PWY-6126 ECOCYC::G292879--PWY-6126 ECOCYC::G292874--PWY-6126 ECOCYC::ADP292890--PWY-6126 ECOCYC::G292877--PWY-6126 ECOCYC::DADP292892--PWY-6126 ECOCYC::AMP292896--PWY-6126 ECOCYC::G292884--PWY-6126 ECOCYC::G292888--PWY-6126 ECOCYC::G292882--PWY-6126 ECOCYC::G292886--PWY-6126 ECOCYC::G292881--PWY-6126 ECOCYC::ATP292894--PWY-6126 ECOCYC::ADENYLOSUCC292898--PWY-6126 ECOCYC::IMP292900--PWY-6126))) (ECOCYC::PWY-6147 NIL NIL (%SUPER-SPACE ECOCYC::PWY-SPACE-SUPER) (%SUPER-NODE ECOCYC::|Cofactor-Biosynthesis|) (:ABS-HULL-BBOX (1496 108 1750 993)) (:ABS-HULL ((1496 . 243) (1524 . 243) (1524 . 387) (1524 . 465) (1524 . 470) (1524 . 548) (1524 . 635) (1524 . 707) (1524 . 915) (1524 . 993) (1623 . 993) (1623 . 941) (1722 . 941) (1722 . 941) (1722 . 243) (1750 . 243) (1750 . 243) (1750 . 108) (1496 . 108))) (:HULL ((-127 . -308) (-99 . -308) (-99 . -164) (-99 . -86) (-99 . -81) (-99 . -3) (-99 . 84) (-99 . 156) (-99 . 364) (-99 . 442) (0 . 442) (0 . 390) (99 . 390) (99 . 390) (99 . -308) (127 . -308) (127 . -308) (127 . -443) (-127 . -443))) (:HULL-BBOX (-127 -443 127 442)) (:INTERIOR-PTS ((-127 . -443) (-127 . -308) (127 . -443) (127 . -308) (-58 . -307) (-58 . -208) (94 . -307) (94 . -208) (-99 . -81) (-99 . -3) (-1 . -81) (-1 . -3) (-50 . -2) (-99 . 84) (-99 . 156) (0 . 84) (0 . 156) (-50 . 262) (-55 . 251) (-55 . 390) (99 . 251) (99 . 390) (-55 . 141) (-55 . 280) (99 . 141) (99 . 280) (-99 . -164) (-99 . -86) (-1 . -164) (-1 . -86) (-50 . -84) (-78 . -375) (-78 . -282) (-21 . -375) (-21 . -282) (-50 . -226) (-99 . 364) (-99 . 442) (0 . 364) (0 . 442) (-90 . 3) (-90 . 75) (-10 . 3) (-10 . 75) (-50 . 80) (-58 . -237) (-58 . -138) (94 . -237) (94 . -138))) (%LAST-POSITION (1669 683)) (%NODE-LOCATION (1669 683)) (%NODE-SHAPE ((%NODE-ICON-EXPANDABLE? NIL) (%NODE-ICON-WIDTH 224) (%NODE-ICON-HEIGHT 855))) (%SUB-SPACE ECOCYC::DORA-OV) (%SUB-NODES (ECOCYC::LABEL-PWY-6147 ECOCYC::G289848--PWY-6147 ECOCYC::DIHYDRONEOPTERIN-P289858--PWY-6147 ECOCYC::AMINO-OH-HYDROXYMETHYL-DIHYDROPTERIDINE289862--PWY-6147 ECOCYC::G289852--PWY-6147 ECOCYC::G289851--PWY-6147 ECOCYC::DIHYDRONEOPTERIN-P3289856--PWY-6147 ECOCYC::GTP289854--PWY-6147 ECOCYC::DIHYDROPTERIN-CH2OH-PP289864--PWY-6147 ECOCYC::DIHYDRO-NEO-PTERIN289860--PWY-6147 ECOCYC::G289849--PWY-6147))) (ECOCYC::PWY-6151 NIL NIL (%SUPER-SPACE ECOCYC::PWY-SPACE-SUPER) (%SUPER-NODE ECOCYC::|Amino-Acid-Biosynthesis|) (:ABS-HULL-BBOX (3067 9 3523 540)) (:ABS-HULL ((3067 . 271) (3094 . 271) (3094 . 331) (3094 . 413) (3186 . 413) (3210 . 413) (3210 . 431) (3210 . 540) (3357 . 540) (3357 . 408) (3358 . 408) (3487 . 408) (3487 . 408) (3487 . 271) (3523 . 271) (3523 . 271) (3523 . 189) (3499 . 189) (3499 . 9) (3090 . 9) (3090 . 84) (3090 . 189) (3067 . 189))) (:HULL ((-228 . -4) (-201 . -4) (-201 . 56) (-201 . 138) (-109 . 138) (-85 . 138) (-85 . 156) (-85 . 265) (62 . 265) (62 . 133) (63 . 133) (192 . 133) (192 . 133) (192 . -4) (228 . -4) (228 . -4) (228 . -86) (204 . -86) (204 . -266) (-205 . -266) (-205 . -191) (-205 . -86) (-228 . -86))) (:HULL-BBOX (-228 -266 228 265)) (:INTERIOR-PTS ((-205 . -266) (-205 . -191) (204 . -266) (204 . -191) (63 . 61) (63 . 133) (192 . 61) (192 . 133) (-14 . 166) (-78 . -228) (-78 . -146) (49 . -228) (49 . -146) (97 . -147) (91 . -86) (91 . -4) (228 . -86) (228 . -4) (158 . 29) (-228 . -86) (-228 . -4) (-146 . -86) (-146 . -4) (-126 . -146) (-179 . -105) (-179 . -16) (-34 . -105) (-34 . -16) (-182 . -155) (-182 . -76) (-21 . -155) (-21 . -76) (-197 . -25) (-197 . 64) (-33 . -25) (-33 . 64) (-201 . 56) (-201 . 138) (-109 . 56) (-109 . 138) (-186 . 29) (9 . -55) (9 . 44) (173 . -55) (173 . 44) (-85 . 156) (-85 . 265) (62 . 156) (62 . 265))) (%LAST-POSITION (3348 2044)) (%NODE-LOCATION (3348 2044)) (%NODE-SHAPE ((%NODE-ICON-EXPANDABLE? NIL) (%NODE-ICON-WIDTH 426) (%NODE-ICON-HEIGHT 501))) (%SUB-SPACE ECOCYC::DORA-OV) (%SUB-NODES (ECOCYC::LABEL-PWY-6151 ECOCYC::CPD-564282740--PWY-6151 ECOCYC::S-ADENOSYLMETHIONINE282736--PWY-6151 ECOCYC::ADENOSYL-HOMO-CYS282742--PWY-6151 ECOCYC::MET282738--PWY-6151 ECOCYC::G282728--PWY-6151 ECOCYC::G282727--PWY-6151 ECOCYC::G282725--PWY-6151 ECOCYC::HOMO-CYS282734--PWY-6151 ECOCYC::G282732--PWY-6151 ECOCYC::G282730--PWY-6151))) (ECOCYC::PWY-6153 NIL NIL (%SUPER-SPACE ECOCYC::PWY-SPACE-SUPER) (%SUPER-NODE ECOCYC::|Other-biosynthesis|) (:ABS-HULL-BBOX (255 6 484 623)) (:ABS-HULL ((255 . 101) (257 . 101) (257 . 551) (257 . 623) (396 . 623) (396 . 425) (467 . 425) (467 . 425) (467 . 290) (484 . 290) (484 . 290) (484 . 6) (255 . 6))) (:HULL ((-115 . -214) (-113 . -214) (-113 . 236) (-113 . 308) (26 . 308) (26 . 110) (97 . 110) (97 . 110) (97 . -25) (114 . -25) (114 . -25) (114 . -309) (-115 . -309))) (:HULL-BBOX (-115 -309 114 308)) (:INTERIOR-PTS ((-115 . -309) (-115 . -214) (114 . -309) (114 . -214) (-50 . 1) (-50 . 110) (97 . 1) (97 . 110) (-87 . 84) (-87 . 156) (2 . 84) (2 . 156) (-44 . 158) (-105 . 160) (-105 . 232) (17 . 160) (17 . 232) (-44 . 234) (-113 . 236) (-113 . 308) (26 . 236) (26 . 308) (-86 . -51) (-86 . 21) (-2 . -51) (-2 . 21) (-44 . 52) (-50 . -124) (-50 . -25) (114 . -124) (114 . -25) (-84 . -261) (-84 . -179) (-2 . -261) (-2 . -179) (-44 . -180) (-87 . -181) (-87 . -99) (-1 . -181) (-1 . -99) (-44 . -78))) (%LAST-POSITION (4037 2474)) (%NODE-LOCATION (4037 2474)) (%NODE-SHAPE ((%NODE-ICON-EXPANDABLE? NIL) (%NODE-ICON-WIDTH 199) (%NODE-ICON-HEIGHT 587))) (%SUB-SPACE ECOCYC::DORA-OV) (%SUB-NODES (ECOCYC::LABEL-PWY-6153 ECOCYC::G285129--PWY-6153 ECOCYC::DIHYDROXYPENTANEDIONE285139--PWY-6153 ECOCYC::CPD-10773285141--PWY-6153 ECOCYC::CPD-10774285143--PWY-6153 ECOCYC::CPD-564285133--PWY-6153 ECOCYC::G285131--PWY-6153 ECOCYC::S-ADENOSYLMETHIONINE285137--PWY-6153 ECOCYC::ADENOSYL-HOMO-CYS285135--PWY-6153))) (ECOCYC::PWY-622 NIL NIL (%SUPER-SPACE ECOCYC::PWY-SPACE-SUPER) (%SUPER-NODE ECOCYC::|Carbohydrates-Biosynthesis|) (:ABS-HULL-BBOX (231 268 527 1136)) (:ABS-HULL ((231 . 899) (271 . 899) (271 . 944) (271 . 1011) (276 . 1011) (276 . 1069) (276 . 1136) (343 . 1136) (343 . 1096) (431 . 1096) (431 . 1096) (431 . 859) (501 . 859) (501 . 859) (501 . 720) (512 . 720) (512 . 611) (527 . 611) (527 . 611) (527 . 512) (514 . 512) (514 . 268) (244 . 268) (244 . 343) (244 . 832) (231 . 832))) (:HULL ((-148 . 197) (-108 . 197) (-108 . 242) (-108 . 309) (-103 . 309) (-103 . 367) (-103 . 434) (-36 . 434) (-36 . 394) (52 . 394) (52 . 394) (52 . 157) (122 . 157) (122 . 157) (122 . 18) (133 . 18) (133 . -91) (148 . -91) (148 . -91) (148 . -190) (135 . -190) (135 . -434) (-135 . -434) (-135 . -359) (-135 . 130) (-148 . 130))) (:HULL-BBOX (-148 -434 148 434)) (:INTERIOR-PTS ((-135 . -434) (-135 . -359) (135 . -434) (135 . -359) (-103 . 367) (-103 . 434) (-36 . 367) (-36 . 434) (-41 . 130) (-41 . 197) (36 . 130) (36 . 197) (-36 . 220) (-11 . -350) (-11 . -211) (94 . -350) (94 . -211) (-12 . -71) (-12 . 18) (133 . -71) (133 . 18) (-38 . -237) (-38 . -166) (35 . -237) (35 . -166) (-1 . -141) (-5 . -190) (-5 . -91) (148 . -190) (148 . -91) (-9 . 38) (-9 . 157) (122 . 38) (122 . 157) (-79 . 176) (-79 . 265) (8 . 176) (8 . 265) (-38 . -9) (-38 . 62) (35 . -9) (35 . 62) (-2 . 95) (-42 . -396) (-42 . -325) (39 . -396) (39 . -325) (-1 . -281) (-108 . 242) (-108 . 309) (-31 . 242) (-31 . 309) (-69 . 339) (-38 . -118) (-38 . -47) (35 . -118) (35 . -47) (-1 . -27) (-80 . 285) (-80 . 394) (52 . 285) (52 . 394) (-148 . 130) (-148 . 197) (-71 . 130) (-71 . 197) (-89 . 220))) (%LAST-POSITION (5211 2768)) (%NODE-LOCATION (5211 2768)) (%NODE-SHAPE ((%NODE-ICON-EXPANDABLE? NIL) (%NODE-ICON-WIDTH 266) (%NODE-ICON-HEIGHT 838))) (%SUB-SPACE ECOCYC::DORA-OV) (%SUB-NODES (ECOCYC::LABEL-PWY-622 ECOCYC::|Starch284925--PWY-622| ECOCYC::ADP-D-GLUCOSE284916--PWY-622 ECOCYC::G284909--PWY-622 ECOCYC::G284907--PWY-622 ECOCYC::GLC-6-P284913--PWY-622 ECOCYC::G284901--PWY-622 ECOCYC::G284905--PWY-622 ECOCYC::G284903--PWY-622 ECOCYC::GLC-1-P284919--PWY-622 ECOCYC::FRUCTOSE-6P284923--PWY-622 ECOCYC::|1-4-alpha-D-Glucan284911--PWY-622| ECOCYC::ALPHA-GLC-6-P284921--PWY-622 ECOCYC::G284899--PWY-622 ECOCYC::|1-4-alpha-D-Glucan284915--PWY-622|))) (ECOCYC::PWY-6284 NIL NIL (%SUPER-SPACE ECOCYC::PWY-SPACE-SUPER) (%SUPER-NODE ECOCYC::|Lipid-Biosynthesis|) (:ABS-HULL-BBOX (275 118 561 2041)) (:ABS-HULL ((275 . 253) (293 . 253) (293 . 1586) (293 . 1658) (359 . 1658) (359 . 1668) (359 . 1726) (359 . 1807) (359 . 1808) (359 . 1888) (359 . 1889) (359 . 1970) (364 . 1970) (364 . 2041) (436 . 2041) (436 . 1970) (441 . 1970) (441 . 1752) (542 . 1752) (542 . 1752) (542 . 253) (561 . 253) (561 . 253) (561 . 118) (275 . 118))) (:HULL ((-143 . -827) (-125 . -827) (-125 . 506) (-125 . 578) (-59 . 578) (-59 . 588) (-59 . 646) (-59 . 727) (-59 . 728) (-59 . 808) (-59 . 809) (-59 . 890) (-54 . 890) (-54 . 961) (18 . 961) (18 . 890) (23 . 890) (23 . 672) (124 . 672) (124 . 672) (124 . -827) (143 . -827) (143 . -827) (143 . -962) (-143 . -962))) (:HULL-BBOX (-143 -962 143 961)) (:INTERIOR-PTS ((-143 . -962) (-143 . -827) (143 . -962) (143 . -827) (-96 . 115) (-96 . 197) (-9 . 115) (-9 . 197) (-53 . 226) (-58 . 172) (-58 . 281) (89 . 172) (89 . 281) (-59 . 727) (-59 . 809) (23 . 727) (23 . 809) (-18 . 809) (-95 . -813) (-95 . -731) (-13 . -813) (-13 . -731) (-54 . -731) (-54 . 889) (-54 . 961) (18 . 889) (18 . 961) (-59 . 808) (-59 . 890) (23 . 808) (23 . 890) (-18 . 887) (-23 . 563) (-23 . 672) (124 . 563) (124 . 672) (-96 . 255) (-96 . 337) (-9 . 255) (-9 . 337) (-53 . 337) (-96 . -268) (-96 . -186) (-10 . -268) (-10 . -186) (-53 . -157) (-94 . -349) (-94 . -267) (-12 . -349) (-12 . -267) (-53 . -267) (-106 . -894) (-106 . -812) (-6 . -894) (-6 . -812) (-55 . -813) (-95 . -732) (-95 . -650) (-13 . -732) (-13 . -650) (-54 . -651) (-96 . 34) (-96 . 116) (-10 . 34) (-10 . 116) (-53 . 115) (-96 . -511) (-96 . -429) (-14 . -511) (-14 . -429) (-54 . -429) (-96 . -128) (-96 . -46) (-10 . -128) (-10 . -46) (-53 . -47) (-96 . -651) (-96 . -569) (-14 . -651) (-14 . -569) (-55 . -540) (-125 . 506) (-125 . 578) (-48 . 506) (-48 . 578) (-96 . -430) (-96 . -348) (-9 . -430) (-9 . -348) (-53 . -349) (-59 . 646) (-59 . 728) (23 . 646) (23 . 728) (-18 . 727) (-96 . -47) (-96 . 35) (-9 . -47) (-9 . 35) (-53 . 35) (-59 . 506) (-59 . 588) (23 . 506) (23 . 588) (-18 . 617) (-58 . -211) (-58 . -102) (89 . -211) (89 . -102) (-59 . -594) (-59 . -485) (88 . -594) (88 . -485) (-96 . 336) (-96 . 418) (-9 . 336) (-9 . 418) (-53 . 417) (-96 . 417) (-96 . 499) (-10 . 417) (-10 . 499) (-70 . 500) (-36 . 503))) (%LAST-POSITION (6785 1956)) (%NODE-LOCATION (6785 1956)) (%NODE-SHAPE ((%NODE-ICON-EXPANDABLE? NIL) (%NODE-ICON-WIDTH 256) (%NODE-ICON-HEIGHT 1893))) (%SUB-SPACE ECOCYC::DORA-OV) (%SUB-NODES (ECOCYC::LABEL-PWY-6284 ECOCYC::|3-oxo-cis-D9-hexadecenoyl-ACPs291267--PWY-6284| ECOCYC::G291243--PWY-6284 ECOCYC::|cis-vaccen-2-enoyl-ACPs291247--PWY-6284| ECOCYC::|Trans-D2-decenoyl-ACPs291273--PWY-6284| ECOCYC::CPD-9247291285--PWY-6284 ECOCYC::|Cis-vaccenoyl-ACPs291255--PWY-6284| ECOCYC::G291239--PWY-6284 ECOCYC::|3-hydroxy-cis-D9-hexaecenoyl-ACPs291269--PWY-6284| ECOCYC::|3-oxo-cis-D7-tetradecenoyl-ACPs291259--PWY-6284| ECOCYC::|Cis-Delta5-dodecenoyl-ACPs291257--PWY-6284| ECOCYC::|Beta-hydroxydecanoyl-ACPs291275--PWY-6284| ECOCYC::|Cis-delta-3-decenoyl-ACPs291277--PWY-6284| ECOCYC::|Cis-Delta7-tetradecenoyl-ACPs291265--PWY-6284| ECOCYC::|b-Hydroxy-cis-D5-dodecenoyl-ACPs291281--PWY-6284| ECOCYC::|3-hydroxy-cis-D7-tetraecenoyl-ACPs291261--PWY-6284| ECOCYC::|b-Keto-cis-D5-dodecenoyl-ACPs291279--PWY-6284| ECOCYC::CPD-9245291287--PWY-6284 ECOCYC::|Trans-D3-cis-D5-dodecenoyl-ACPs291283--PWY-6284| ECOCYC::|R-3-hydroxy-cis-vaccenoyl-ACPs291249--PWY-6284| ECOCYC::|Trans-D3-cis-D7-tetradecenoyl-ACPs291263--PWY-6284| ECOCYC::|3-oxo-cis-vaccenoyl-ACPs291251--PWY-6284| ECOCYC::G291241--PWY-6284 ECOCYC::G291245--PWY-6284 ECOCYC::|Trans-D3-cis-D9-hexadecenoyl-ACPs291271--PWY-6284| ECOCYC::|Palmitoleoyl-ACPs291253--PWY-6284|))) (ECOCYC::PWY-6317 NIL NIL (%SUPER-SPACE ECOCYC::PWY-SPACE-SUPER) (%SUPER-NODE ECOCYC::|Carbohydrates-Degradation|) (:ABS-HULL-BBOX (573 7 814 554)) (:ABS-HULL ((573 . 400) (586 . 400) (586 . 468) (586 . 535) (653 . 535) (709 . 535) (709 . 554) (782 . 554) (782 . 484) (783 . 484) (783 . 291) (792 . 291) (792 . 186) (814 . 186) (814 . 186) (814 . 107) (811 . 107) (811 . 7) (576 . 7) (576 . 122) (576 . 343) (573 . 343))) (:HULL ((-121 . 119) (-108 . 119) (-108 . 187) (-108 . 254) (-41 . 254) (15 . 254) (15 . 273) (88 . 273) (88 . 203) (89 . 203) (89 . 10) (98 . 10) (98 . -95) (120 . -95) (120 . -95) (120 . -174) (117 . -174) (117 . -274) (-118 . -274) (-118 . -159) (-118 . 62) (-121 . 62))) (:HULL-BBOX (-121 -274 120 273)) (:INTERIOR-PTS ((-118 . -274) (-118 . -159) (117 . -274) (117 . -159) (-57 . -121) (-57 . -54) (11 . -121) (11 . -54) (-23 . -33) (-121 . 62) (-121 . 119) (-28 . 62) (-28 . 119) (-74 . 156) (-62 . -16) (-62 . 55) (16 . -16) (16 . 55) (15 . 59) (-48 . 55) (-33 . -79) (-33 . 10) (98 . -79) (98 . 10) (-57 . -216) (-57 . -149) (11 . -216) (11 . -149) (-23 . -135) (-108 . 187) (-108 . 254) (-41 . 187) (-41 . 254) (16 . 132) (16 . 203) (89 . 132) (89 . 203) (52 . 203) (-80 . 94) (-80 . 213) (23 . 94) (23 . 213) (-32 . -174) (-32 . -95) (120 . -174) (120 . -95) (16 . 62) (16 . 133) (89 . 62) (89 . 133) (53 . 133) (15 . 202) (15 . 273) (88 . 202) (88 . 273))) (%LAST-POSITION (9658 401)) (%NODE-LOCATION (9658 401)) (%NODE-SHAPE ((%NODE-ICON-EXPANDABLE? NIL) (%NODE-ICON-WIDTH 211) (%NODE-ICON-HEIGHT 517))) (%SUB-SPACE ECOCYC::DORA-OV) (%SUB-NODES (ECOCYC::LABEL-PWY-6317 ECOCYC::ALPHA-D-GALACTOSE297176--PWY-6317 ECOCYC::UDP-GALACTOSE297172--PWY-6317 ECOCYC::GALACTOSE-1P297174--PWY-6317 ECOCYC::G297164--PWY-6317 ECOCYC::GALACTOSE297168--PWY-6317 ECOCYC::UDP-GLUCOSE297180--PWY-6317 ECOCYC::CPD-448297170--PWY-6317 ECOCYC::G297162--PWY-6317 ECOCYC::G297160--PWY-6317 ECOCYC::GLC-1-P297166--PWY-6317 ECOCYC::GLC-6-P297178--PWY-6317))) (ECOCYC::PWY-6373 NIL NIL (%SUPER-SPACE ECOCYC::PWY-SPACE-SUPER) (%SUPER-NODE ECOCYC::CARBOXYLATES-DEG) (:ABS-HULL-BBOX (363 8 547 521)) (:ABS-HULL ((363 . 103) (370 . 103) (370 . 198) (370 . 270) (385 . 270) (385 . 341) (390 . 341) (390 . 449) (390 . 521) (464 . 521) (464 . 475) (540 . 475) (540 . 475) (540 . 103) (547 . 103) (547 . 103) (547 . 8) (363 . 8))) (:HULL ((-92 . -162) (-85 . -162) (-85 . -67) (-85 . 5) (-70 . 5) (-70 . 76) (-65 . 76) (-65 . 184) (-65 . 256) (9 . 256) (9 . 210) (85 . 210) (85 . 210) (85 . -162) (92 . -162) (92 . -162) (92 . -257) (-92 . -257))) (:HULL-BBOX (-92 -257 92 256)) (:INTERIOR-PTS ((-92 . -257) (-92 . -162) (92 . -257) (92 . -162) (-36 . 51) (-36 . 210) (85 . 51) (85 . 210) (-65 . 184) (-65 . 256) (9 . 184) (9 . 256) (-66 . -138) (-66 . -66) (10 . -138) (10 . -66) (-28 . -66) (-85 . -67) (-85 . 5) (28 . -67) (28 . 5) (-29 . 4) (-70 . 4) (-70 . 76) (12 . 4) (12 . 76) (-28 . 130) (-64 . -209) (-64 . -137) (8 . -209) (8 . -137) (-28 . -138))) (%LAST-POSITION (9426 4533)) (%NODE-LOCATION (9426 4533)) (%NODE-SHAPE ((%NODE-ICON-EXPANDABLE? NIL) (%NODE-ICON-WIDTH 154) (%NODE-ICON-HEIGHT 483))) (%SUB-SPACE ECOCYC::DORA-OV) (%SUB-NODES (ECOCYC::LABEL-PWY-6373 ECOCYC::G296156--PWY-6373 ECOCYC::ACETYL-COA296166--PWY-6373 ECOCYC::ACRYLYL-COA296160--PWY-6373 ECOCYC::3-HYDROXY-PROPIONATE296162--PWY-6373 ECOCYC::MALONATE-S-ALD296164--PWY-6373 ECOCYC::ACRYLATE296158--PWY-6373))) (ECOCYC::PWY-6385 NIL NIL (%SUPER-SPACE ECOCYC::PWY-SPACE-SUPER) (%SUPER-NODE ECOCYC::|Cell-Structure-Biosynthesis|) (:ABS-HULL-BBOX (1112 8 1665 1627)) (:ABS-HULL ((1112 . 83) (1144 . 83) (1144 . 161) (1144 . 218) (1151 . 218) (1151 . 256) (1151 . 313) (1188 . 313) (1188 . 566) (1188 . 648) (1210 . 648) (1210 . 713) (1210 . 776) (1231 . 776) (1231 . 1346) (1231 . 1413) (1315 . 1413) (1315 . 1420) (1315 . 1487) (1315 . 1560) (1315 . 1627) (1407 . 1627) (1407 . 1584) (1437 . 1584) (1437 . 1574) (1516 . 1574) (1516 . 1574) (1516 . 884) (1519 . 884) (1519 . 776) (1541 . 776) (1541 . 730) (1633 . 730) (1633 . 730) (1633 . 83) (1665 . 83) (1665 . 83) (1665 . 8) (1112 . 8))) (:HULL ((-277 . -735) (-245 . -735) (-245 . -657) (-245 . -600) (-238 . -600) (-238 . -562) (-238 . -505) (-201 . -505) (-201 . -252) (-201 . -170) (-179 . -170) (-179 . -105) (-179 . -42) (-158 . -42) (-158 . 528) (-158 . 595) (-74 . 595) (-74 . 602) (-74 . 669) (-74 . 742) (-74 . 809) (18 . 809) (18 . 766) (48 . 766) (48 . 756) (127 . 756) (127 . 756) (127 . 66) (130 . 66) (130 . -42) (152 . -42) (152 . -88) (244 . -88) (244 . -88) (244 . -735) (276 . -735) (276 . -735) (276 . -810) (-277 . -810))) (:HULL-BBOX (-277 -810 276 809)) (:INTERIOR-PTS ((-277 . -810) (-277 . -735) (276 . -810) (276 . -735) (-46 . -587) (-46 . -505) (36 . -587) (36 . -505) (-56 . -433) (-158 . 528) (-158 . 595) (-27 . 528) (-27 . 595) (-60 . 599) (-32 . 727) (-32 . 766) (48 . 727) (48 . 766) (51 . -114) (51 . -42) (152 . -114) (152 . -42) (37 . 1) (-31 . 647) (-31 . 756) (127 . 647) (127 . 756) (-91 . 43) (-91 . 116) (36 . 43) (36 . 116) (-27 . 115) (92 . -187) (92 . -88) (244 . -187) (244 . -88) (32 . -374) (32 . -292) (114 . -374) (114 . -292) (22 . -265) (-174 . -349) (-174 . -292) (-38 . -349) (-38 . -292) (-68 . -259) (-201 . -252) (-201 . -170) (-87 . -252) (-87 . -170) (-129 . -142) (60 . -244) (60 . -162) (142 . -244) (142 . -162) (101 . -141) (-103 . 482) (-103 . 551) (35 . 482) (35 . 551) (-119 . -191) (-119 . -82) (6 . -191) (6 . -82) (-91 . -227) (-91 . -170) (30 . -227) (30 . -170) (-72 . -135) (-114 . -446) (-114 . -327) (33 . -446) (33 . -327) (-183 . -625) (-183 . -536) (-40 . -625) (-40 . -536) (-82 . 436) (-82 . 503) (27 . 436) (27 . 503) (5 . 516) (-60 . 516) (-34 . 423) (-34 . 462) (46 . 423) (46 . 462) (-113 . -526) (-113 . -417) (44 . -526) (44 . -417) (-33 . 343) (-33 . 452) (125 . 343) (125 . 452) (-29 . 528) (-29 . 595) (102 . 528) (102 . 595) (4 . 599) (-32 . -63) (-32 . 66) (130 . -63) (130 . 66) (-38 . -313) (-38 . -204) (81 . -313) (81 . -204) (-74 . 602) (-74 . 669) (18 . 602) (18 . 669) (-28 . 706) (-238 . -562) (-238 . -505) (-120 . -562) (-120 . -505) (-142 . -427) (-74 . 742) (-74 . 809) (18 . 742) (18 . 809) (-98 . 300) (-98 . 367) (43 . 300) (43 . 367) (-27 . 402) (-31 . 157) (-31 . 326) (107 . 157) (107 . 326) (33 . -494) (33 . -412) (115 . -494) (115 . -412) (74 . -393) (65 . -437) (65 . -348) (217 . -437) (217 . -348) (-179 . -105) (-179 . -42) (-50 . -105) (-50 . -42) (-70 . 3) (-234 . -772) (-234 . -715) (-124 . -772) (-124 . -715) (-179 . -685) (-245 . -657) (-245 . -600) (-113 . -657) (-113 . -600) (-179 . -581) (-86 . 115) (-86 . 182) (32 . 115) (32 . 182) (-27 . 241) (-188 . -739) (-188 . -630) (-60 . -739) (-60 . -630))) (%LAST-POSITION (6210 958)) (%NODE-LOCATION (6210 958)) (%NODE-SHAPE ((%NODE-ICON-EXPANDABLE? NIL) (%NODE-ICON-WIDTH 523) (%NODE-ICON-HEIGHT 1589))) (%SUB-SPACE ECOCYC::DORA-OV) (%SUB-NODES (ECOCYC::LABEL-PWY-6385 ECOCYC::L-ALPHA-ALANINE285597--PWY-6385 ECOCYC::CPD-12000285575--PWY-6385 ECOCYC::G285549--PWY-6385 ECOCYC::D-ALA-D-ALA285600--PWY-6385 ECOCYC::G285548--PWY-6385 ECOCYC::C1285610--PWY-6385 ECOCYC::G285556--PWY-6385 ECOCYC::D-GLT285592--PWY-6385 ECOCYC::CPD0-1456285593--PWY-6385 ECOCYC::MESO-DIAMINOPIMELATE285587--PWY-6385 ECOCYC::D-ALANINE285585--PWY-6385 ECOCYC::G285554--PWY-6385 ECOCYC::G285558--PWY-6385 ECOCYC::UDP-AA-GLUTAMATE285588--PWY-6385 ECOCYC::G285565--PWY-6385 ECOCYC::G285569--PWY-6385 ECOCYC::CPD-12260285583--PWY-6385 ECOCYC::G285552--PWY-6385 ECOCYC::G285564--PWY-6385 ECOCYC::G285551--PWY-6385 ECOCYC::CPD-11999285577--PWY-6385 ECOCYC::G285567--PWY-6385 ECOCYC::G285562--PWY-6385 ECOCYC::|Peptidoglycans285576--PWY-6385| ECOCYC::UDP-N-ACETYLMURAMATE285596--PWY-6385 ECOCYC::|Peptidoglycans285612--PWY-6385| ECOCYC::CPD-11998285581--PWY-6385 ECOCYC::G285573--PWY-6385 ECOCYC::GLT285590--PWY-6385 ECOCYC::G285560--PWY-6385 ECOCYC::UDP-AAGM-DIAMINOHEPTANEDIOATE285601--PWY-6385 ECOCYC::UDP-N-ACETYL-D-GLUCOSAMINE285606--PWY-6385 ECOCYC::UDP-ACETYL-CARBOXYVINYL-GLUCOSAMINE285604--PWY-6385 ECOCYC::CPD-11997285608--PWY-6385 ECOCYC::G285571--PWY-6385))) (ECOCYC::PWY-6470 NIL NIL (%SUPER-SPACE ECOCYC::PWY-SPACE-SUPER) (%SUPER-NODE ECOCYC::|Cell-Structure-Biosynthesis|) (:ABS-HULL-BBOX (0 0 653 1896)) (:ABS-HULL ((0 . 75) (42 . 75) (42 . 153) (42 . 210) (49 . 210) (49 . 248) (49 . 305) (113 . 305) (113 . 461) (113 . 518) (196 . 518) (196 . 583) (196 . 640) (250 . 640) (250 . 647) (250 . 710) (298 . 710) (298 . 1241) (298 . 1314) (300 . 1314) (300 . 1396) (306 . 1396) (306 . 1488) (308 . 1488) (308 . 1623) (308 . 1690) (324 . 1690) (324 . 1756) (324 . 1829) (324 . 1896) (416 . 1896) (416 . 1853) (446 . 1853) (446 . 1843) (525 . 1843) (525 . 1843) (525 . 818) (527 . 818) (527 . 664) (613 . 664) (613 . 664) (613 . 75) (653 . 75) (653 . 75) (653 . 0) (0 . 0))) (:HULL ((-327 . -873) (-285 . -873) (-285 . -795) (-285 . -738) (-278 . -738) (-278 . -700) (-278 . -643) (-214 . -643) (-214 . -487) (-214 . -430) (-131 . -430) (-131 . -365) (-131 . -308) (-77 . -308) (-77 . -301) (-77 . -238) (-29 . -238) (-29 . 293) (-29 . 366) (-27 . 366) (-27 . 448) (-21 . 448) (-21 . 540) (-19 . 540) (-19 . 675) (-19 . 742) (-3 . 742) (-3 . 808) (-3 . 881) (-3 . 948) (89 . 948) (89 . 905) (119 . 905) (119 . 895) (198 . 895) (198 . 895) (198 . -130) (200 . -130) (200 . -284) (286 . -284) (286 . -284) (286 . -873) (326 . -873) (326 . -873) (326 . -948) (-327 . -948))) (:HULL-BBOX (-327 -948 326 948)) (:INTERIOR-PTS ((-327 . -948) (-327 . -873) (326 . -948) (326 . -873) (-153 . -664) (-153 . -555) (4 . -664) (4 . -555) (-285 . -795) (-285 . -738) (-153 . -795) (-153 . -738) (-219 . -719) (-27 . 365) (-27 . 448) (110 . 365) (110 . 448) (42 . 451) (134 . -383) (134 . -284) (286 . -383) (286 . -284) (-78 . -451) (-78 . -342) (41 . -451) (41 . -342) (-131 . -365) (-131 . -308) (-10 . -365) (-10 . -308) (-43 . -303) (-7 . -632) (-7 . -550) (75 . -632) (75 . -550) (34 . -531) (-29 . 293) (-29 . 366) (115 . 293) (115 . 366) (42 . 369) (-27 . 221) (-27 . 294) (113 . 221) (113 . 294) (43 . 294) (-77 . -301) (-77 . -238) (44 . -301) (44 . -238) (14 . -195) (38 . -259) (38 . -130) (200 . -259) (200 . -130) (25 . -575) (25 . -486) (177 . -575) (177 . -486) (38 . -53) (38 . 56) (171 . -53) (171 . 56) (-214 . -487) (-214 . -430) (-78 . -487) (-78 . -430) (-108 . -397) (93 . -310) (93 . -238) (194 . -310) (194 . -238) (93 . -197) (-3 . 881) (-3 . 948) (89 . 881) (89 . 948) (-21 . -91) (-21 . -28) (107 . -91) (107 . -28) (42 . 4) (-3 . 741) (-3 . 808) (89 . 741) (89 . 808) (43 . 845) (-223 . -763) (-223 . -674) (-80 . -763) (-80 . -674) (38 . 79) (38 . 248) (176 . 79) (176 . 248) (-22 . 30) (-22 . 103) (106 . 30) (106 . 103) (42 . 163) (-10 . 609) (-10 . 676) (96 . 609) (96 . 676) (43 . 676) (-274 . -910) (-274 . -853) (-164 . -910) (-164 . -853) (-219 . -823) (-228 . -877) (-228 . -768) (-100 . -877) (-100 . -768) (40 . 786) (40 . 895) (198 . 786) (198 . 895) (35 . 596) (35 . 635) (115 . 596) (115 . 635) (24 . -390) (24 . -308) (106 . -390) (106 . -308) (24 . -309) (102 . -440) (102 . -358) (184 . -440) (184 . -358) (143 . -337) (36 . 516) (36 . 625) (194 . 516) (194 . 625) (-278 . -700) (-278 . -643) (-160 . -700) (-160 . -643) (-182 . -565) (-21 . 447) (-21 . 540) (105 . 447) (105 . 540) (42 . 569) (-22 . -153) (-22 . -90) (107 . -153) (107 . -90) (43 . -90) (-19 . 675) (-19 . 742) (105 . 675) (105 . 742) (43 . 742) (-8 . -512) (-8 . -430) (74 . -512) (74 . -430) (-18 . -403) (39 . 866) (39 . 905) (119 . 866) (119 . 905) (-86 . -725) (-86 . -643) (-4 . -725) (-4 . -643) (-96 . -571) (-154 . -584) (-154 . -465) (-7 . -584) (-7 . -465))) (%LAST-POSITION (5148 1088)) (%NODE-LOCATION (5148 1088)) (%NODE-SHAPE ((%NODE-ICON-EXPANDABLE? NIL) (%NODE-ICON-WIDTH 623) (%NODE-ICON-HEIGHT 1866))) (%SUB-SPACE ECOCYC::DORA-OV) (%SUB-NODES (ECOCYC::LABEL-PWY-6470 ECOCYC::G286008--PWY-6470 ECOCYC::UDP-ACETYL-CARBOXYVINYL-GLUCOSAMINE286055--PWY-6470 ECOCYC::CPD-12306286023--PWY-6470 ECOCYC::G286002--PWY-6470 ECOCYC::G286006--PWY-6470 ECOCYC::UDP-AA-GLUTAMATE286039--PWY-6470 ECOCYC::GLT286045--PWY-6470 ECOCYC::CPD-12305286025--PWY-6470 ECOCYC::CPD-12304286027--PWY-6470 ECOCYC::CPD-209286035--PWY-6470 ECOCYC::G286000--PWY-6470 ECOCYC::G286004--PWY-6470 ECOCYC::G285998--PWY-6470 ECOCYC::CPD0-1456286048--PWY-6470 ECOCYC::D-ALA-D-ALA286036--PWY-6470 ECOCYC::|Peptidoglycans286059--PWY-6470| ECOCYC::CPD-12258286031--PWY-6470 ECOCYC::|Peptidoglycans286015--PWY-6470| ECOCYC::G286011--PWY-6470 ECOCYC::G285996--PWY-6470 ECOCYC::CPD-12303286029--PWY-6470 ECOCYC::CPD-12308286019--PWY-6470 ECOCYC::UDP-N-ACETYL-D-GLUCOSAMINE286057--PWY-6470 ECOCYC::G286013--PWY-6470 ECOCYC::G285990--PWY-6470 ECOCYC::G285994--PWY-6470 ECOCYC::LYS286040--PWY-6470 ECOCYC::D-ALANINE286043--PWY-6470 ECOCYC::G285993--PWY-6470 ECOCYC::UDP-N-ACETYLMURAMATE286051--PWY-6470 ECOCYC::CPD-12307286021--PWY-6470 ECOCYC::C3286033--PWY-6470 ECOCYC::CPD-12309286016--PWY-6470 ECOCYC::D-GLT286047--PWY-6470 ECOCYC::G285991--PWY-6470 ECOCYC::L-ALPHA-ALANINE286052--PWY-6470 ECOCYC::G286009--PWY-6470))) (ECOCYC::PWY-6517 NIL NIL (%SUPER-SPACE ECOCYC::PWY-SPACE-SUPER) (%SUPER-NODE ECOCYC::AMINE-DEG) (:ABS-HULL-BBOX (264 183 547 790)) (:ABS-HULL ((264 . 278) (299 . 278) (299 . 341) (299 . 412) (299 . 719) (299 . 790) (422 . 790) (422 . 746) (514 . 746) (514 . 746) (514 . 278) (547 . 278) (547 . 278) (547 . 183) (264 . 183))) (:HULL ((-142 . -209) (-107 . -209) (-107 . -146) (-107 . -75) (-107 . 232) (-107 . 303) (16 . 303) (16 . 259) (108 . 259) (108 . 259) (108 . -209) (141 . -209) (141 . -209) (141 . -304) (-142 . -304))) (:HULL-BBOX (-142 -304 141 303)) (:INTERIOR-PTS ((-142 . -304) (-142 . -209) (141 . -304) (141 . -209) (-107 . 232) (-107 . 303) (16 . 232) (16 . 303) (-54 . -208) (-54 . -119) (98 . -208) (98 . -119) (-107 . -146) (-107 . -75) (16 . -146) (16 . -75) (-46 . 8) (-51 . -6) (-51 . 113) (64 . -6) (64 . 113) (-91 . 87) (-91 . 165) (-1 . 87) (-1 . 165) (-46 . 197) (-52 . 140) (-52 . 259) (108 . 140) (108 . 259) (-51 . -96) (-51 . 23) (64 . -96) (64 . 23) (-89 . -256) (-89 . -189) (-2 . -256) (-2 . -189) (-45 . -166))) (%LAST-POSITION (10873 2119)) (%NODE-LOCATION (10873 2119)) (%NODE-SHAPE ((%NODE-ICON-EXPANDABLE? NIL) (%NODE-ICON-WIDTH 253) (%NODE-ICON-HEIGHT 577))) (%SUB-SPACE ECOCYC::DORA-OV) (%SUB-NODES (ECOCYC::LABEL-PWY-6517 ECOCYC::FRUCTOSE-6P294720--PWY-6517 ECOCYC::G294707--PWY-6517 ECOCYC::N-ACETYL-D-GLUCOSAMINE-6-P294716--PWY-6517 ECOCYC::G294710--PWY-6517 ECOCYC::D-GLUCOSAMINE-6-P294718--PWY-6517 ECOCYC::G294712--PWY-6517 ECOCYC::G294709--PWY-6517 ECOCYC::N-ACETYL-D-GLUCOSAMINE294714--PWY-6517))) (ECOCYC::PWY-6587 NIL NIL (%SUPER-SPACE ECOCYC::PWY-SPACE-SUPER) (%SUPER-NODE ECOCYC::|Fermentation|) (:ABS-HULL-BBOX (924 276 1119 858)) (:ABS-HULL ((924 . 391) (930 . 391) (930 . 595) (930 . 667) (935 . 667) (935 . 786) (935 . 858) (1007 . 858) (1007 . 812) (1102 . 812) (1102 . 812) (1102 . 732) (1114 . 732) (1114 . 732) (1114 . 391) (1119 . 391) (1119 . 391) (1119 . 276) (924 . 276))) (:HULL ((-98 . -176) (-92 . -176) (-92 . 28) (-92 . 100) (-87 . 100) (-87 . 219) (-87 . 291) (-15 . 291) (-15 . 245) (80 . 245) (80 . 245) (80 . 165) (92 . 165) (92 . 165) (92 . -176) (97 . -176) (97 . -176) (97 . -291) (-98 . -291))) (:HULL-BBOX (-98 -291 97 291)) (:INTERIOR-PTS ((-98 . -291) (-98 . -176) (97 . -291) (97 . -176) (-87 . -233) (-87 . -161) (-15 . -233) (-15 . -161) (-51 . -122) (-58 . -95) (-58 . -56) (22 . -95) (22 . -56) (-60 . -185) (-60 . -66) (92 . -185) (92 . -66) (-87 . 219) (-87 . 291) (-15 . 219) (-15 . 291) (-92 . 28) (-92 . 100) (-11 . 28) (-11 . 100) (-52 . 160) (-88 . -82) (-88 . -10) (-14 . -82) (-14 . -10) (-52 . 9) (-60 . 136) (-60 . 245) (80 . 136) (80 . 245) (-60 . -35) (-60 . 54) (92 . -35) (92 . 54) (-60 . 76) (-60 . 165) (92 . 76) (92 . 165))) (%LAST-POSITION (8539 2674)) (%NODE-LOCATION (8539 2674)) (%NODE-SHAPE ((%NODE-ICON-EXPANDABLE? NIL) (%NODE-ICON-WIDTH 165) (%NODE-ICON-HEIGHT 552))) (%SUB-SPACE ECOCYC::DORA-OV) (%SUB-NODES (ECOCYC::LABEL-PWY-6587 ECOCYC::PYRUVATE300164--PWY-6587 ECOCYC::G300157--PWY-6587 ECOCYC::G300156--PWY-6587 ECOCYC::ETOH300170--PWY-6587 ECOCYC::ACETALD300166--PWY-6587 ECOCYC::ACETYL-COA300168--PWY-6587 ECOCYC::G300160--PWY-6587 ECOCYC::G300162--PWY-6587 ECOCYC::G300159--PWY-6587))) (ECOCYC::PWY-6599 NIL NIL (%SUPER-SPACE ECOCYC::PWY-SPACE-SUPER) (%SUPER-NODE ECOCYC::|Nucleotide-Biosynthesis|) (:ABS-HULL-BBOX (3014 481 3206 972)) (:ABS-HULL ((3014 . 611) (3020 . 611) (3020 . 648) (3020 . 741) (3022 . 741) (3022 . 879) (3022 . 972) (3079 . 972) (3079 . 906) (3206 . 906) (3206 . 906) (3206 . 717) (3205 . 717) (3205 . 596) (3202 . 596) (3202 . 481) (3017 . 481) (3017 . 539) (3014 . 539))) (:HULL ((-96 . -116) (-90 . -116) (-90 . -79) (-90 . 14) (-88 . 14) (-88 . 152) (-88 . 245) (-31 . 245) (-31 . 179) (96 . 179) (96 . 179) (96 . -10) (95 . -10) (95 . -131) (92 . -131) (92 . -246) (-93 . -246) (-93 . -188) (-96 . -188))) (:HULL-BBOX (-96 -246 96 245)) (:INTERIOR-PTS ((-93 . -246) (-93 . -131) (92 . -246) (92 . -131) (-66 . -131) (-66 . -52) (95 . -131) (95 . -52) (-68 . 70) (-68 . 179) (96 . 70) (96 . 179) (-88 . 152) (-88 . 245) (-31 . 152) (-31 . 245) (-90 . -79) (-90 . 14) (-28 . -79) (-28 . 14) (-59 . 83) (-96 . -188) (-96 . -116) (-24 . -188) (-24 . -116) (-59 . -92) (-68 . -10) (-68 . 99) (96 . -10) (96 . 99))) (%LAST-POSITION (3329 4270)) (%NODE-LOCATION (3329 4270)) (%NODE-SHAPE ((%NODE-ICON-EXPANDABLE? NIL) (%NODE-ICON-WIDTH 162) (%NODE-ICON-HEIGHT 461))) (%SUB-SPACE ECOCYC::DORA-OV) (%SUB-NODES (ECOCYC::LABEL-PWY-6599 ECOCYC::G293661--PWY-6599 ECOCYC::G293664--PWY-6599 ECOCYC::GMP293670--PWY-6599 ECOCYC::GUANINE293668--PWY-6599 ECOCYC::GUANOSINE293666--PWY-6599 ECOCYC::G293663--PWY-6599))) (ECOCYC::PWY-6613 NIL NIL (%SUPER-SPACE ECOCYC::PWY-SPACE-SUPER) (%SUPER-NODE ECOCYC::|Cofactor-Biosynthesis|) (:ABS-HULL-BBOX (545 1225 880 1625)) (:ABS-HULL ((545 . 1340) (613 . 1340) (613 . 1355) (631 . 1355) (631 . 1433) (631 . 1505) (631 . 1553) (631 . 1625) (724 . 1625) (724 . 1579) (810 . 1579) (810 . 1579) (810 . 1459) (812 . 1459) (812 . 1340) (880 . 1340) (880 . 1340) (880 . 1225) (545 . 1225))) (:HULL ((-168 . -85) (-100 . -85) (-100 . -70) (-82 . -70) (-82 . 8) (-82 . 80) (-82 . 128) (-82 . 200) (11 . 200) (11 . 154) (97 . 154) (97 . 154) (97 . 34) (99 . 34) (99 . -85) (167 . -85) (167 . -85) (167 . -200) (-168 . -200))) (:HULL-BBOX (-168 -200 167 200)) (:INTERIOR-PTS ((-168 . -200) (-168 . -85) (167 . -200) (167 . -85) (-82 . 8) (-82 . 80) (11 . 8) (11 . 80) (-36 . 104) (-43 . -95) (-43 . 34) (99 . -95) (99 . 34) (-46 . 55) (-46 . 154) (97 . 55) (97 . 154) (-82 . 128) (-82 . 200) (11 . 128) (11 . 200) (-100 . -142) (-100 . -70) (26 . -142) (26 . -70) (-36 . -31))) (%LAST-POSITION (759 1557)) (%NODE-LOCATION (759 1557)) (%NODE-SHAPE ((%NODE-ICON-EXPANDABLE? NIL) (%NODE-ICON-WIDTH 305) (%NODE-ICON-HEIGHT 370))) (%SUB-SPACE ECOCYC::DORA-OV) (%SUB-NODES (ECOCYC::LABEL-PWY-6613 ECOCYC::10-FORMYL-THF289746--PWY-6613 ECOCYC::G289744--PWY-6613 ECOCYC::G289742--PWY-6613 ECOCYC::THF289750--PWY-6613 ECOCYC::5-10-METHENYL-THF289748--PWY-6613))) (ECOCYC::PWY-6614 NIL NIL (%SUPER-SPACE ECOCYC::PWY-SPACE-SUPER) (%SUPER-NODE ECOCYC::|Cofactor-Biosynthesis|) (:ABS-HULL-BBOX (2766 597 3029 1150)) (:ABS-HULL ((2766 . 720) (2798 . 720) (2798 . 965) (2798 . 1037) (2830 . 1037) (2830 . 1078) (2830 . 1150) (2923 . 1150) (2923 . 1104) (3020 . 1104) (3020 . 1104) (3020 . 867) (3029 . 867) (3029 . 867) (3029 . 698) (3014 . 698) (3014 . 597) (2782 . 597) (2782 . 648) (2766 . 648))) (:HULL ((-132 . -154) (-100 . -154) (-100 . 91) (-100 . 163) (-68 . 163) (-68 . 204) (-68 . 276) (25 . 276) (25 . 230) (122 . 230) (122 . 230) (122 . -7) (131 . -7) (131 . -7) (131 . -176) (116 . -176) (116 . -277) (-116 . -277) (-116 . -226) (-132 . -226))) (:HULL-BBOX (-132 -277 131 276)) (:INTERIOR-PTS ((-116 . -277) (-116 . -182) (116 . -277) (116 . -182) (-132 . -226) (-132 . -154) (-35 . -226) (-35 . -154) (-54 . -93) (-44 . -229) (-44 . -151) (89 . -229) (89 . -151) (0 . -93) (-100 . 91) (-100 . 163) (56 . 91) (56 . 163) (-22 . 184) (-29 . 18) (-29 . 117) (120 . 18) (120 . 117) (-28 . -106) (-28 . -7) (131 . -106) (131 . -7) (-77 . -32) (-77 . 40) (31 . -32) (31 . 40) (-22 . 66) (-28 . 141) (-28 . 230) (122 . 141) (122 . 230) (-28 . -176) (-28 . -77) (131 . -176) (131 . -77) (-68 . 204) (-68 . 276) (25 . 204) (25 . 276))) (%LAST-POSITION (2944 1006)) (%NODE-LOCATION (2944 1006)) (%NODE-SHAPE ((%NODE-ICON-EXPANDABLE? NIL) (%NODE-ICON-WIDTH 233) (%NODE-ICON-HEIGHT 523))) (%SUB-SPACE ECOCYC::DORA-OV) (%SUB-NODES (ECOCYC::LABEL-PWY-6614 ECOCYC::P-AMINO-BENZOATE289681--PWY-6614 ECOCYC::DIHYDROPTERIN-CH2OH-PP289682--PWY-6614 ECOCYC::DIHYDROFOLATE289677--PWY-6614 ECOCYC::G289672--PWY-6614 ECOCYC::G289675--PWY-6614 ECOCYC::7-8-DIHYDROPTEROATE289679--PWY-6614 ECOCYC::G289670--PWY-6614 ECOCYC::G289674--PWY-6614 ECOCYC::THF289684--PWY-6614))) (ECOCYC::PWY-6629 NIL NIL (%SUPER-SPACE ECOCYC::PWY-SPACE-SUPER) (%SUPER-NODE ECOCYC::|Amino-Acid-Biosynthesis|) (:ABS-HULL-BBOX (0 0 249 1784)) (:ABS-HULL ((0 . 130) (18 . 130) (18 . 517) (18 . 616) (46 . 616) (46 . 939) (46 . 1017) (53 . 1017) (53 . 1105) (53 . 1177) (63 . 1177) (63 . 1415) (63 . 1488) (79 . 1488) (79 . 1546) (79 . 1624) (85 . 1624) (85 . 1695) (101 . 1695) (101 . 1702) (101 . 1784) (183 . 1784) (183 . 1695) (231 . 1695) (231 . 1695) (231 . 1572) (236 . 1572) (236 . 1441) (249 . 1441) (249 . 1441) (249 . 1302) (234 . 1302) (234 . 640) (233 . 640) (233 . 255) (230 . 255) (230 . 0) (20 . 0) (20 . 58) (0 . 58))) (:HULL ((-125 . -762) (-107 . -762) (-107 . -375) (-107 . -276) (-79 . -276) (-79 . 47) (-79 . 125) (-72 . 125) (-72 . 213) (-72 . 285) (-62 . 285) (-62 . 523) (-62 . 596) (-46 . 596) (-46 . 654) (-46 . 732) (-40 . 732) (-40 . 803) (-24 . 803) (-24 . 810) (-24 . 892) (58 . 892) (58 . 803) (106 . 803) (106 . 803) (106 . 680) (111 . 680) (111 . 549) (124 . 549) (124 . 549) (124 . 410) (109 . 410) (109 . -252) (108 . -252) (108 . -637) (105 . -637) (105 . -892) (-105 . -892) (-105 . -834) (-125 . -834))) (:HULL-BBOX (-125 -892 124 892)) (:INTERIOR-PTS ((-105 . -892) (-105 . -777) (105 . -892) (105 . -777) (-43 . -162) (-43 . -63) (109 . -162) (109 . -63) (-75 . -89) (-75 . -11) (3 . -89) (3 . -11) (-36 . 18) (-44 . -497) (-44 . -398) (108 . -497) (108 . -398) (-43 . -252) (-43 . -133) (109 . -252) (109 . -133) (-40 . 731) (-40 . 803) (32 . 731) (32 . 803) (6 . 809) (-70 . -300) (-70 . -228) (2 . -300) (2 . -228) (-35 . -157) (-43 . -785) (-43 . -666) (70 . -785) (70 . -666) (-25 . -834) (-25 . -763) (56 . -834) (56 . -763) (-10 . -725) (-11 . 571) (-11 . 680) (111 . 571) (111 . 680) (-107 . -375) (-107 . -276) (40 . -375) (40 . -276) (-46 . 654) (-46 . 732) (35 . 654) (35 . 732) (-5 . 730) (-85 . -544) (-85 . -472) (14 . -544) (14 . -472) (-35 . -448) (-44 . 100) (-44 . 239) (41 . 100) (41 . 239) (-44 . -637) (-44 . -518) (108 . -637) (108 . -518) (10 . 203) (10 . 285) (92 . 203) (92 . 285) (22 . 286) (-12 . 410) (-12 . 549) (124 . 410) (124 . 549) (-24 . 810) (-24 . 892) (58 . 810) (58 . 892) (-44 . -36) (-44 . 73) (80 . -36) (80 . 73) (-62 . 523) (-62 . 596) (51 . 523) (51 . 596) (-6 . 627) (-45 . 292) (-45 . 364) (32 . 292) (32 . 364) (-6 . 363) (24 . 721) (24 . 803) (106 . 721) (106 . 803) (41 . 807) (-72 . 213) (-72 . 285) (1 . 213) (1 . 285) (-22 . 289) (-87 . -424) (-87 . -352) (19 . -424) (19 . -352) (-34 . -326) (-125 . -834) (-125 . -762) (-10 . -834) (-10 . -762) (-52 . -725) (-79 . 47) (-79 . 125) (8 . 47) (8 . 125) (-36 . 167) (-80 . -690) (-80 . -612) (9 . -690) (9 . -612) (-36 . -579) (-52 . 363) (-52 . 435) (43 . 363) (43 . 435) (-5 . 479))) (%LAST-POSITION (178 2661)) (%NODE-LOCATION (178 2661)) (%NODE-SHAPE ((%NODE-ICON-EXPANDABLE? NIL) (%NODE-ICON-WIDTH 219) (%NODE-ICON-HEIGHT 1754))) (%SUB-SPACE ECOCYC::DORA-OV) (%SUB-NODES (ECOCYC::LABEL-PWY-6629 ECOCYC::G279919--PWY-6629 ECOCYC::SHIKIMATE-5P279951--PWY-6629 ECOCYC::G279914--PWY-6629 ECOCYC::G279918--PWY-6629 ECOCYC::INDOLE279931--PWY-6629 ECOCYC::SHIKIMATE279949--PWY-6629 ECOCYC::G279925--PWY-6629 ECOCYC::ERYTHROSE-4P279956--PWY-6629 ECOCYC::G279912--PWY-6629 ECOCYC::G279916--PWY-6629 ECOCYC::INDOLE-3-GLYCEROL-P279929--PWY-6629 ECOCYC::DEHYDROQUINATE279947--PWY-6629 ECOCYC::G279923--PWY-6629 ECOCYC::G279927--PWY-6629 ECOCYC::GLN279936--PWY-6629 ECOCYC::G279910--PWY-6629 ECOCYC::TRP279960--PWY-6629 ECOCYC::G279921--PWY-6629 ECOCYC::CARBOXYPHENYLAMINO-DEOXYRIBULOSE-P279943--PWY-6629 ECOCYC::ANTHRANILATE279939--PWY-6629 ECOCYC::SER279932--PWY-6629 ECOCYC::CHORISMATE279935--PWY-6629 ECOCYC::3-DEHYDRO-SHIKIMATE279945--PWY-6629 ECOCYC::PHOSPHO-ENOL-PYRUVATE279955--PWY-6629 ECOCYC::3-ENOLPYRUVYL-SHIKIMATE-5P279953--PWY-6629 ECOCYC::3-DEOXY-D-ARABINO-HEPTULOSONATE-7-P279958--PWY-6629 ECOCYC::N-5-PHOSPHORIBOSYL-ANTHRANILATE279941--PWY-6629))) (ECOCYC::PWY-6630 NIL NIL (%SUPER-SPACE ECOCYC::PWY-SPACE-SUPER) (%SUPER-NODE ECOCYC::|Amino-Acid-Biosynthesis|) (:ABS-HULL-BBOX (744 27 979 1514)) (:ABS-HULL ((744 . 157) (763 . 157) (763 . 565) (763 . 664) (771 . 664) (771 . 1357) (771 . 1429) (795 . 1429) (795 . 1432) (795 . 1514) (877 . 1514) (877 . 1429) (900 . 1429) (900 . 1383) (931 . 1383) (931 . 1383) (931 . 1248) (979 . 1248) (979 . 1248) (979 . 284) (966 . 284) (966 . 27) (756 . 27) (756 . 85) (744 . 85))) (:HULL ((-118 . -614) (-99 . -614) (-99 . -206) (-99 . -107) (-91 . -107) (-91 . 586) (-91 . 658) (-67 . 658) (-67 . 661) (-67 . 743) (15 . 743) (15 . 658) (38 . 658) (38 . 612) (69 . 612) (69 . 612) (69 . 477) (117 . 477) (117 . 477) (117 . -487) (104 . -487) (104 . -744) (-106 . -744) (-106 . -686) (-118 . -686))) (:HULL-BBOX (-118 -744 117 743)) (:INTERIOR-PTS ((-106 . -744) (-106 . -629) (104 . -744) (104 . -629) (-35 . -342) (-35 . -243) (117 . -342) (117 . -243) (-63 . 336) (-63 . 408) (10 . 336) (10 . 408) (-27 . 429) (-62 . -144) (-62 . -72) (10 . -144) (10 . -72) (-26 . 1) (-85 . 208) (-85 . 286) (33 . 208) (33 . 286) (-27 . 309) (-67 . 661) (-67 . 743) (15 . 661) (15 . 743) (-34 . -637) (-34 . -518) (79 . -637) (79 . -518) (-35 . 503) (-35 . 612) (69 . 503) (69 . 612) (-91 . 586) (-91 . 658) (38 . 586) (38 . 658) (-27 . 662) (-79 . -542) (-79 . -464) (28 . -542) (28 . -464) (-27 . -431) (-64 . 451) (-64 . 523) (11 . 451) (11 . 523) (-27 . 555) (-35 . -2) (-35 . 97) (117 . -2) (117 . 97) (-35 . 263) (-35 . 362) (73 . 263) (73 . 362) (-35 . -487) (-35 . -368) (117 . -487) (117 . -368) (-35 . 388) (-35 . 477) (117 . 388) (117 . 477) (-76 . -394) (-76 . -322) (23 . -394) (23 . -322) (-27 . -295) (-35 . -92) (-35 . 27) (117 . -92) (117 . 27) (-35 . 126) (-35 . 235) (89 . 126) (89 . 235) (-85 . 71) (-85 . 149) (33 . 71) (33 . 149) (-26 . 179) (-14 . -686) (-14 . -615) (67 . -686) (67 . -615) (1 . -577) (-99 . -206) (-99 . -107) (48 . -206) (48 . -107) (-79 . -269) (-79 . -197) (27 . -269) (27 . -197) (-26 . -171) (-118 . -686) (-118 . -614) (-3 . -686) (-3 . -614) (-43 . -577))) (%LAST-POSITION (915 2540)) (%NODE-LOCATION (915 2540)) (%NODE-SHAPE ((%NODE-ICON-EXPANDABLE? NIL) (%NODE-ICON-WIDTH 205) (%NODE-ICON-HEIGHT 1457))) (%SUB-SPACE ECOCYC::DORA-OV) (%SUB-NODES (ECOCYC::LABEL-PWY-6630 ECOCYC::G279606--PWY-6630 ECOCYC::CHORISMATE279621--PWY-6630 ECOCYC::SHIKIMATE279631--PWY-6630 ECOCYC::3-ENOLPYRUVYL-SHIKIMATE-5P279635--PWY-6630 ECOCYC::TYR279642--PWY-6630 ECOCYC::G279617--PWY-6630 ECOCYC::G279604--PWY-6630 ECOCYC::P-HYDROXY-PHENYLPYRUVATE279625--PWY-6630 ECOCYC::3-DEOXY-D-ARABINO-HEPTULOSONATE-7-P279640--PWY-6630 ECOCYC::PREPHENATE279623--PWY-6630 ECOCYC::G279611--PWY-6630 ECOCYC::G279615--PWY-6630 ECOCYC::G279619--PWY-6630 ECOCYC::G279602--PWY-6630 ECOCYC::DEHYDROQUINATE279629--PWY-6630 ECOCYC::G279610--PWY-6630 ECOCYC::G279613--PWY-6630 ECOCYC::SHIKIMATE-5P279633--PWY-6630 ECOCYC::ERYTHROSE-4P279638--PWY-6630 ECOCYC::G279608--PWY-6630 ECOCYC::3-DEHYDRO-SHIKIMATE279627--PWY-6630 ECOCYC::PHOSPHO-ENOL-PYRUVATE279637--PWY-6630))) (ECOCYC::PWY-6638 NIL NIL (%SUPER-SPACE ECOCYC::PWY-SPACE-SUPER) (%SUPER-NODE ECOCYC::|Noncarbon-Nutrients|) (:ABS-HULL-BBOX (0 0 212 441)) (:ABS-HULL ((0 . 95) (18 . 95) (18 . 298) (18 . 370) (76 . 370) (76 . 441) (148 . 441) (148 . 245) (194 . 245) (194 . 245) (194 . 95) (212 . 95) (212 . 95) (212 . 0) (0 . 0))) (:HULL ((-106 . -126) (-88 . -126) (-88 . 77) (-88 . 149) (-30 . 149) (-30 . 220) (42 . 220) (42 . 24) (88 . 24) (88 . 24) (88 . -126) (106 . -126) (106 . -126) (106 . -221) (-106 . -221))) (:HULL-BBOX (-106 -221 106 220)) (:INTERIOR-PTS ((-106 . -221) (-106 . -126) (106 . -221) (106 . -126) (-72 . -2) (-72 . 70) (6 . -2) (6 . 70) (-13 . 74) (-43 . 74) (-88 . 77) (-88 . 149) (-16 . 77) (-16 . 149) (-70 . -173) (-70 . -101) (5 . -173) (5 . -101) (-33 . -102) (-30 . 148) (-30 . 220) (42 . 148) (42 . 220) (-43 . -55) (-43 . 24) (88 . -55) (88 . 24) (-78 . -102) (-78 . -30) (13 . -102) (13 . -30) (-33 . -16) (-30 . 77) (-30 . 149) (42 . 77) (42 . 149) (6 . 148))) (%LAST-POSITION (9778 2706)) (%NODE-LOCATION (9778 2706)) (%NODE-SHAPE ((%NODE-ICON-EXPANDABLE? NIL) (%NODE-ICON-WIDTH 182) (%NODE-ICON-HEIGHT 411))) (%SUB-SPACE ECOCYC::DORA-OV) (%SUB-NODES (ECOCYC::LABEL-PWY-6638 ECOCYC::L-CYSTEATE298151--PWY-6638 ECOCYC::PYRUVATE298159--PWY-6638 ECOCYC::|RS-3-Sulfolactate298155--PWY-6638| ECOCYC::SO3298157--PWY-6638 ECOCYC::G298147--PWY-6638 ECOCYC::CPD-380298153--PWY-6638 ECOCYC::HSO3298149--PWY-6638))) (ECOCYC::PWY-6642 NIL NIL (%SUPER-SPACE ECOCYC::PWY-SPACE-SUPER) (%SUPER-NODE ECOCYC::|Noncarbon-Nutrients|) (:ABS-HULL-BBOX (213 -1 411 440)) (:ABS-HULL ((213 . 94) (225 . 94) (225 . 297) (225 . 369) (283 . 369) (283 . 440) (355 . 440) (355 . 173) (400 . 173) (400 . 173) (400 . 94) (411 . 94) (411 . 94) (411 . -1) (213 . -1))) (:HULL ((-99 . -126) (-87 . -126) (-87 . 77) (-87 . 149) (-29 . 149) (-29 . 220) (43 . 220) (43 . -47) (88 . -47) (88 . -47) (88 . -126) (99 . -126) (99 . -126) (99 . -221) (-99 . -221))) (:HULL-BBOX (-99 -221 99 220)) (:INTERIOR-PTS ((-99 . -221) (-99 . -126) (99 . -221) (99 . -126) (-87 . 77) (-87 . 149) (-15 . 77) (-15 . 149) (-78 . -73) (-78 . -1) (13 . -73) (13 . -1) (-33 . -2) (-72 . -173) (-72 . -101) (6 . -173) (6 . -101) (-33 . -87) (-43 . -126) (-43 . -47) (88 . -126) (88 . -47) (-70 . -2) (-70 . 70) (5 . -2) (5 . 70) (-13 . 74) (-42 . 74) (-29 . 148) (-29 . 220) (43 . 148) (43 . 220) (-29 . 77) (-29 . 149) (43 . 77) (43 . 149) (7 . 148))) (%LAST-POSITION (9984 2705)) (%NODE-LOCATION (9984 2705)) (%NODE-SHAPE ((%NODE-ICON-EXPANDABLE? NIL) (%NODE-ICON-WIDTH 168) (%NODE-ICON-HEIGHT 411))) (%SUB-SPACE ECOCYC::DORA-OV) (%SUB-NODES (ECOCYC::LABEL-PWY-6642 ECOCYC::PYRUVATE298069--PWY-6642 ECOCYC::CPD-380298063--PWY-6642 ECOCYC::L-CYSTEATE298065--PWY-6642 ECOCYC::G298057--PWY-6642 ECOCYC::CPD-367298061--PWY-6642 ECOCYC::SO3298067--PWY-6642 ECOCYC::HSO3298059--PWY-6642))) (ECOCYC::PWY-6700 NIL NIL (%SUPER-SPACE ECOCYC::PWY-SPACE-SUPER) (%SUPER-NODE ECOCYC::|Nucleotide-Biosynthesis|) (:ABS-HULL-BBOX (615 538 809 1046)) (:ABS-HULL ((615 . 633) (642 . 633) (642 . 897) (642 . 970) (643 . 970) (643 . 973) (643 . 1046) (739 . 1046) (739 . 970) (743 . 970) (743 . 843) (782 . 843) (782 . 843) (782 . 633) (809 . 633) (809 . 633) (809 . 538) (615 . 538))) (:HULL ((-97 . -159) (-70 . -159) (-70 . 105) (-70 . 178) (-69 . 178) (-69 . 181) (-69 . 254) (27 . 254) (27 . 178) (31 . 178) (31 . 51) (70 . 51) (70 . 51) (70 . -159) (97 . -159) (97 . -159) (97 . -254) (-97 . -254))) (:HULL-BBOX (-97 -254 97 254)) (:INTERIOR-PTS ((-97 . -254) (-97 . -159) (97 . -254) (97 . -159) (-29 . -78) (-29 . 51) (70 . -78) (70 . 51) (-56 . -206) (-56 . -134) (16 . -206) (16 . -134) (-20 . -132) (-70 . 105) (-70 . 178) (31 . 105) (31 . 178) (-21 . 179) (-69 . 181) (-69 . 254) (27 . 181) (27 . 254) (-56 . -130) (-56 . -58) (16 . -130) (16 . -58) (-20 . -15) (-69 . 24) (-69 . 107) (29 . 24) (29 . 107) (-20 . 103))) (%LAST-POSITION (931 4335)) (%NODE-LOCATION (931 4335)) (%NODE-SHAPE ((%NODE-ICON-EXPANDABLE? NIL) (%NODE-ICON-WIDTH 164) (%NODE-ICON-HEIGHT 478))) (%SUB-SPACE ECOCYC::DORA-OV) (%SUB-NODES (ECOCYC::LABEL-PWY-6700 ECOCYC::G292706--PWY-6700 ECOCYC::7-CYANO-7-DEAZAGUANINE292714--PWY-6700 ECOCYC::|tRNAs-containing-epoxy-quenosine292708--PWY-6700| ECOCYC::|tRNAs-with-queuosine292716--PWY-6700| ECOCYC::7-AMINOMETHYL-7-DEAZAGUANINE292712--PWY-6700 ECOCYC::|tRNA-with-7-aminomethyl-7-deazaguanine292710--PWY-6700|))) (ECOCYC::PWY-6708 NIL NIL (%SUPER-SPACE ECOCYC::PWY-SPACE-SUPER) (%SUPER-NODE ECOCYC::|Cofactor-Biosynthesis|) (:ABS-HULL-BBOX (2237 433 2467 1200)) (:ABS-HULL ((2237 . 569) (2268 . 569) (2268 . 1054) (2268 . 1126) (2289 . 1126) (2289 . 1128) (2289 . 1200) (2364 . 1200) (2364 . 1126) (2384 . 1126) (2384 . 1006) (2467 . 1006) (2467 . 1006) (2467 . 897) (2451 . 897) (2451 . 433) (2252 . 433) (2252 . 491) (2237 . 491))) (:HULL ((-115 . -248) (-84 . -248) (-84 . 237) (-84 . 309) (-63 . 309) (-63 . 311) (-63 . 383) (12 . 383) (12 . 309) (32 . 309) (32 . 189) (115 . 189) (115 . 189) (115 . 80) (99 . 80) (99 . -384) (-100 . -384) (-100 . -326) (-115 . -326))) (:HULL-BBOX (-115 -384 115 383)) (:INTERIOR-PTS ((-100 . -384) (-100 . -269) (99 . -384) (99 . -269) (-74 . 29) (-74 . 102) (23 . 29) (23 . 102) (-26 . 131) (-74 . -118) (-74 . -46) (22 . -118) (22 . -46) (-26 . -45) (-32 . 80) (-32 . 189) (115 . 80) (115 . 189) (-63 . 311) (-63 . 383) (12 . 311) (12 . 383) (-45 . -323) (-45 . -251) (61 . -323) (61 . -251) (-10 . -259) (-80 . -192) (-80 . -120) (26 . -192) (26 . -120) (-26 . -119) (-84 . 237) (-84 . 309) (32 . 237) (32 . 309) (-26 . 310) (-74 . 162) (-74 . 235) (23 . 162) (23 . 235) (-26 . 235) (-76 . -266) (-76 . -194) (22 . -266) (22 . -194) (-27 . -193) (-77 . -44) (-77 . 28) (24 . -44) (24 . 28) (-26 . 29) (-115 . -326) (-115 . -248) (-35 . -326) (-35 . -248) (-51 . -259))) (%LAST-POSITION (2398 949)) (%NODE-LOCATION (2398 949)) (%NODE-SHAPE ((%NODE-ICON-EXPANDABLE? NIL) (%NODE-ICON-WIDTH 200) (%NODE-ICON-HEIGHT 737))) (%SUB-SPACE ECOCYC::DORA-OV) (%SUB-NODES (ECOCYC::LABEL-PWY-6708 ECOCYC::OCTAPRENYL-METHOXY-BENZOQUINONE288599--PWY-6708 ECOCYC::2-OCTAPRENYL-6-HYDROXYPHENOL288595--PWY-6708 ECOCYC::G288586--PWY-6708 ECOCYC::CPD-9956288605--PWY-6708 ECOCYC::|4-hydroxybenzoate288589--PWY-6708| ECOCYC::2-OCTAPRENYLPHENOL288593--PWY-6708 ECOCYC::OCTAPRENYL-METHYL-OH-METHOXY-BENZQ288601--PWY-6708 ECOCYC::OCTAPRENYL-METHYL-METHOXY-BENZQ288603--PWY-6708 ECOCYC::3-OCTAPRENYL-4-HYDROXYBENZOATE288591--PWY-6708 ECOCYC::2-OCTAPRENYL-6-METHOXYPHENOL288597--PWY-6708 ECOCYC::OCTAPRENYL-DIPHOSPHATE288588--PWY-6708))) (ECOCYC::PWY-6737 NIL NIL (%SUPER-SPACE ECOCYC::PWY-SPACE-SUPER) (%SUPER-NODE ECOCYC::|Carbohydrates-Degradation|) (:ABS-HULL-BBOX (209 12 573 586)) (:ABS-HULL ((209 . 229) (215 . 229) (215 . 287) (215 . 358) (215 . 396) (215 . 467) (215 . 515) (215 . 586) (288 . 586) (288 . 541) (401 . 541) (401 . 541) (401 . 410) (448 . 410) (448 . 303) (573 . 303) (573 . 303) (573 . 204) (532 . 204) (532 . 12) (250 . 12) (250 . 87) (250 . 162) (209 . 162))) (:HULL ((-182 . -70) (-176 . -70) (-176 . -12) (-176 . 59) (-176 . 97) (-176 . 168) (-176 . 216) (-176 . 287) (-103 . 287) (-103 . 242) (10 . 242) (10 . 242) (10 . 111) (57 . 111) (57 . 4) (182 . 4) (182 . 4) (182 . -95) (141 . -95) (141 . -287) (-141 . -287) (-141 . -212) (-141 . -137) (-182 . -137))) (:HULL-BBOX (-182 -287 182 287)) (:INTERIOR-PTS ((-141 . -287) (-141 . -212) (141 . -287) (141 . -212) (19 . -95) (19 . 4) (182 . -95) (182 . 4) (-151 . -94) (-151 . 15) (-45 . -94) (-45 . 15) (-77 . -137) (-77 . -70) (-7 . -137) (-7 . -70) (-10 . 44) (-10 . 111) (57 . 44) (57 . 111) (-16 . -137) (-16 . -70) (64 . -137) (64 . -70) (24 . -46) (-143 . 143) (-143 . 242) (10 . 143) (10 . 242) (-150 . 34) (-150 . 123) (-5 . 34) (-5 . 123) (-176 . -12) (-176 . 59) (-103 . -12) (-103 . 59) (-139 . 78) (-106 . -249) (-106 . -182) (-39 . -249) (-39 . -182) (-105 . -159) (-57 . -159) (-24 . -159) (-10 . -22) (-10 . 45) (57 . -22) (57 . 45) (24 . 45) (-182 . -137) (-182 . -70) (-96 . -137) (-96 . -70) (-139 . -40) (-80 . -203) (-80 . -114) (43 . -203) (43 . -114) (-176 . 216) (-176 . 287) (-103 . 216) (-103 . 287) (-176 . 97) (-176 . 168) (-103 . 97) (-103 . 168) (-139 . 192))) (%LAST-POSITION (9355 419)) (%NODE-LOCATION (9355 419)) (%NODE-SHAPE ((%NODE-ICON-EXPANDABLE? NIL) (%NODE-ICON-WIDTH 334) (%NODE-ICON-HEIGHT 544))) (%SUB-SPACE ECOCYC::DORA-OV) (%SUB-NODES (ECOCYC::LABEL-PWY-6737 ECOCYC::G296784--PWY-6737 ECOCYC::G296788--PWY-6737 ECOCYC::|D-Glucose296808--PWY-6737| ECOCYC::GLC296806--PWY-6737 ECOCYC::MALTOSE296796--PWY-6737 ECOCYC::G296782--PWY-6737 ECOCYC::G296786--PWY-6737 ECOCYC::GLC-1-P296798--PWY-6737 ECOCYC::|Starch296802--PWY-6737| ECOCYC::ALPHA-GLUCOSE296794--PWY-6737 ECOCYC::|Maltodextrins296800--PWY-6737| ECOCYC::G296790--PWY-6737 ECOCYC::GLC-6-P296804--PWY-6737 ECOCYC::ALPHA-GLC-6-P296792--PWY-6737))) (ECOCYC::PWY-6823 NIL NIL (%SUPER-SPACE ECOCYC::PWY-SPACE-SUPER) (%SUPER-NODE ECOCYC::|Cofactor-Biosynthesis|) (:ABS-HULL-BBOX (2475 721 2818 1412)) (:ABS-HULL ((2475 . 1042) (2541 . 1042) (2541 . 1049) (2541 . 1131) (2617 . 1131) (2617 . 1138) (2617 . 1209) (2617 . 1210) (2617 . 1281) (2621 . 1281) (2621 . 1340) (2621 . 1412) (2700 . 1412) (2700 . 1366) (2732 . 1366) (2732 . 1356) (2814 . 1356) (2814 . 1356) (2814 . 1131) (2818 . 1131) (2818 . 1131) (2818 . 1053) (2795 . 1053) (2795 . 961) (2793 . 961) (2793 . 721) (2501 . 721) (2501 . 769) (2478 . 769) (2478 . 851) (2478 . 960) (2475 . 960))) (:HULL ((-172 . -25) (-106 . -25) (-106 . -18) (-106 . 64) (-30 . 64) (-30 . 71) (-30 . 142) (-30 . 143) (-30 . 214) (-26 . 214) (-26 . 273) (-26 . 345) (53 . 345) (53 . 299) (85 . 299) (85 . 289) (167 . 289) (167 . 289) (167 . 64) (171 . 64) (171 . 64) (171 . -14) (148 . -14) (148 . -106) (146 . -106) (146 . -346) (-146 . -346) (-146 . -298) (-169 . -298) (-169 . -216) (-169 . -107) (-172 . -107))) (:HULL-BBOX (-172 -346 171 345)) (:INTERIOR-PTS ((-146 . -346) (-146 . -251) (146 . -346) (146 . -251) (5 . -189) (5 . -107) (101 . -189) (101 . -107) (54 . -107) (-30 . 142) (-30 . 214) (57 . 142) (57 . 214) (13 . 243) (5 . 260) (5 . 299) (85 . 260) (85 . 299) (9 . -108) (9 . -25) (99 . -108) (99 . -25) (0 . -22) (5 . 190) (5 . 289) (167 . 190) (167 . 289) (-169 . -298) (-169 . -216) (-87 . -298) (-87 . -216) (-129 . -161) (-137 . -181) (-137 . -82) (5 . -181) (5 . -82) (-106 . -18) (-106 . 64) (-4 . -18) (-4 . 64) (-21 . 65) (-135 . -241) (-135 . -152) (17 . -241) (17 . -152) (-26 . 273) (-26 . 345) (53 . 273) (53 . 345) (68 . -14) (68 . 64) (171 . -14) (171 . 64) (66 . 66) (91 . -106) (91 . -13) (148 . -106) (148 . -13) (120 . -17) (-172 . -107) (-172 . -25) (-88 . -107) (-88 . -25) (-92 . -21) (-30 . 71) (-30 . 143) (57 . 71) (57 . 143) (13 . 143))) (%LAST-POSITION (2693 1199)) (%NODE-LOCATION (2693 1199)) (%NODE-SHAPE ((%NODE-ICON-EXPANDABLE? NIL) (%NODE-ICON-WIDTH 313) (%NODE-ICON-HEIGHT 661))) (%SUB-SPACE ECOCYC::DORA-OV) (%SUB-NODES (ECOCYC::LABEL-PWY-6823 ECOCYC::|MPT-Synthases286955--PWY-6823| ECOCYC::CPD-8122286957--PWY-6823 ECOCYC::G286947--PWY-6823 ECOCYC::|Carboxyadenylated-MPT-synthases286952--PWY-6823| ECOCYC::G286946--PWY-6823 ECOCYC::CYS286949--PWY-6823 ECOCYC::G286944--PWY-6823 ECOCYC::|Thiocarboxylated-MPT-synthases286961--PWY-6823| ECOCYC::G286943--PWY-6823 ECOCYC::CPD-8123286967--PWY-6823 ECOCYC::PRECURSOR-Z286962--PWY-6823 ECOCYC::GTP286965--PWY-6823 ECOCYC::|Persulfurated-L-cysteine-desulfurases286951--PWY-6823| ECOCYC::CPD-4286959--PWY-6823))) (ECOCYC::PWY-6826 NIL NIL (%SUPER-SPACE ECOCYC::PWY-SPACE-SUPER) (%SUPER-NODE ECOCYC::|Lipid-Biosynthesis|) (:ABS-HULL-BBOX (809 10 1080 250)) (:ABS-HULL ((809 . 105) (837 . 105) (837 . 130) (853 . 130) (853 . 178) (853 . 250) (968 . 250) (968 . 204) (1053 . 204) (1053 . 204) (1053 . 105) (1080 . 105) (1080 . 105) (1080 . 10) (809 . 10))) (:HULL ((-136 . -25) (-108 . -25) (-108 . 0) (-92 . 0) (-92 . 48) (-92 . 120) (23 . 120) (23 . 74) (108 . 74) (108 . 74) (108 . -25) (135 . -25) (135 . -25) (135 . -120) (-136 . -120))) (:HULL-BBOX (-136 -120 135 120)) (:INTERIOR-PTS ((-136 . -120) (-136 . -25) (135 . -120) (135 . -25) (-92 . 48) (-92 . 120) (23 . 48) (23 . 120) (-108 . -72) (-108 . 0) (-36 . -72) (-36 . 0) (-54 . 24) (-44 . -25) (-44 . 74) (108 . -25) (108 . 74) (-48 . -72) (-48 . 0) (35 . -72) (35 . 0) (-21 . 24))) (%LAST-POSITION (7312 1006)) (%NODE-LOCATION (7312 1006)) (%NODE-SHAPE ((%NODE-ICON-EXPANDABLE? NIL) (%NODE-ICON-WIDTH 241) (%NODE-ICON-HEIGHT 210))) (%SUB-SPACE ECOCYC::DORA-OV) (%SUB-NODES (ECOCYC::LABEL-PWY-6826 ECOCYC::PHOSPHATIDYLCHOLINE292109--PWY-6826 ECOCYC::CHOLINE292106--PWY-6826 ECOCYC::G292104--PWY-6826 ECOCYC::CDPDIACYLGLYCEROL292107--PWY-6826))) (ECOCYC::PWY-6893 NIL NIL (%SUPER-SPACE ECOCYC::PWY-SPACE-SUPER) (%SUPER-NODE ECOCYC::|Cofactor-Biosynthesis|) (:ABS-HULL-BBOX (3555 1325 3883 1635)) (:ABS-HULL ((3555 . 1420) (3582 . 1420) (3582 . 1448) (3651 . 1448) (3651 . 1557) (3651 . 1635) (3731 . 1635) (3731 . 1584) (3855 . 1584) (3855 . 1584) (3855 . 1420) (3883 . 1420) (3883 . 1420) (3883 . 1325) (3555 . 1325))) (:HULL ((-164 . -60) (-137 . -60) (-137 . -32) (-68 . -32) (-68 . 77) (-68 . 155) (12 . 155) (12 . 104) (136 . 104) (136 . 104) (136 . -60) (164 . -60) (164 . -60) (164 . -155) (-164 . -155))) (:HULL-BBOX (-164 -155 164 155)) (:INTERIOR-PTS ((-164 . -155) (-164 . -60) (164 . -155) (164 . -60) (-33 . 5) (-33 . 104) (136 . 5) (136 . 104) (-68 . 77) (-68 . 155) (12 . 77) (12 . 155) (-66 . -48) (-66 . 30) (12 . -48) (12 . 30) (-28 . 54) (-9 . -107) (-9 . -29) (84 . -107) (84 . -29) (5 . -38) (-137 . -104) (-137 . -32) (-1 . -104) (-1 . -32) (-48 . -38))) (%LAST-POSITION (3765 1612)) (%NODE-LOCATION (3765 1612)) (%NODE-SHAPE ((%NODE-ICON-EXPANDABLE? NIL) (%NODE-ICON-WIDTH 298) (%NODE-ICON-HEIGHT 280))) (%SUB-SPACE ECOCYC::DORA-OV) (%SUB-NODES (ECOCYC::LABEL-PWY-6893 ECOCYC::G290062--PWY-6893 ECOCYC::THIAMINE-PYROPHOSPHATE290069--PWY-6893 ECOCYC::THIAMINE-P290067--PWY-6893 ECOCYC::CPD-13576290065--PWY-6893 ECOCYC::AMINO-HYDROXYMETHYL-METHYLPYRIMIDINE-PP290064--PWY-6893))) (ECOCYC::PWY-6894 NIL NIL (%SUPER-SPACE ECOCYC::PWY-SPACE-SUPER) (%SUPER-NODE ECOCYC::|Cofactor-Biosynthesis|) (:ABS-HULL-BBOX (3877 733 4177 1043)) (:ABS-HULL ((3877 . 828) (3883 . 828) (3883 . 856) (3954 . 856) (3954 . 965) (3954 . 1043) (4063 . 1043) (4063 . 992) (4171 . 992) (4171 . 992) (4171 . 828) (4177 . 828) (4177 . 828) (4177 . 733) (3877 . 733))) (:HULL ((-150 . -60) (-144 . -60) (-144 . -32) (-73 . -32) (-73 . 77) (-73 . 155) (36 . 155) (36 . 104) (144 . 104) (144 . 104) (144 . -60) (150 . -60) (150 . -60) (150 . -155) (-150 . -155))) (:HULL-BBOX (-150 -155 150 155)) (:INTERIOR-PTS ((-150 . -155) (-150 . -60) (150 . -155) (150 . -60) (-15 . -107) (-15 . -29) (106 . -107) (106 . -29) (13 . -38) (-144 . -104) (-144 . -32) (-8 . -104) (-8 . -32) (-48 . -38) (-25 . 5) (-25 . 104) (144 . 5) (144 . 104) (-73 . 77) (-73 . 155) (36 . 77) (36 . 155) (-71 . -48) (-71 . 30) (31 . -48) (31 . 30) (-19 . 54))) (%LAST-POSITION (4073 1020)) (%NODE-LOCATION (4073 1020)) (%NODE-SHAPE ((%NODE-ICON-EXPANDABLE? NIL) (%NODE-ICON-WIDTH 270) (%NODE-ICON-HEIGHT 280))) (%SUB-SPACE ECOCYC::DORA-OV) (%SUB-NODES (ECOCYC::LABEL-PWY-6894 ECOCYC::CPD-13575290005--PWY-6894 ECOCYC::AMINO-HYDROXYMETHYL-METHYLPYRIMIDINE-PP290004--PWY-6894 ECOCYC::G290002--PWY-6894 ECOCYC::THIAMINE-PYROPHOSPHATE290009--PWY-6894 ECOCYC::THIAMINE-P290007--PWY-6894))) (ECOCYC::PWY-6928 NIL NIL (%SUPER-SPACE ECOCYC::PWY-SPACE-SUPER) (%SUPER-NODE ECOCYC::|Steroids-Degradation|) (:ABS-HULL-BBOX (372 -1 690 2694)) (:ABS-HULL ((372 . 976) (410 . 976) (410 . 2118) (410 . 2190) (468 . 2190) (468 . 2261) (502 . 2261) (502 . 2601) (502 . 2694) (609 . 2694) (609 . 2672) (667 . 2672) (667 . 2672) (667 . 2135) (690 . 2135) (690 . 2135) (690 . 2036) (685 . 2036) (685 . -1) (376 . -1) (376 . 114) (376 . 904) (372 . 904))) (:HULL ((-159 . -371) (-121 . -371) (-121 . 771) (-121 . 843) (-63 . 843) (-63 . 914) (-29 . 914) (-29 . 1254) (-29 . 1347) (78 . 1347) (78 . 1325) (136 . 1325) (136 . 1325) (136 . 788) (159 . 788) (159 . 788) (159 . 689) (154 . 689) (154 . -1348) (-155 . -1348) (-155 . -1233) (-155 . -443) (-159 . -443))) (:HULL-BBOX (-159 -1348 159 1347)) (:INTERIOR-PTS ((-155 . -1348) (-155 . -1233) (154 . -1348) (154 . -1233) (-63 . 153) (-63 . 225) (10 . 153) (10 . 225) (-26 . 225) (-139 . -1219) (-139 . -1147) (-67 . -1219) (-67 . -1147) (-103 . -1147) (-110 . -818) (-110 . -779) (-30 . -818) (-30 . -779) (-67 . -178) (-67 . -59) (42 . -178) (42 . -59) (-110 . -888) (-110 . -789) (5 . -888) (5 . -789) (-94 . -372) (-94 . -300) (-17 . -372) (-17 . -300) (-57 . -301) (-6 . 1068) (-6 . 1161) (108 . 1068) (108 . 1161) (51 . 1160) (-62 . 224) (-62 . 296) (12 . 224) (12 . 296) (-25 . 295) (62 . 1253) (62 . 1325) (136 . 1253) (136 . 1325) (-139 . -1148) (-139 . -1076) (-67 . -1148) (-67 . -1076) (-103 . -1077) (5 . 620) (5 . 713) (99 . 620) (99 . 713) (52 . 745) (-73 . 438) (-73 . 521) (22 . 438) (22 . 521) (-26 . 523) (-112 . -539) (-112 . -420) (-3 . -539) (-3 . -420) (-146 . -1006) (-146 . -934) (-60 . -1006) (-60 . -934) (-103 . -935) (-140 . -1290) (-140 . -1218) (-66 . -1290) (-66 . -1218) (-103 . -1219) (-93 . -230) (-93 . -157) (-19 . -230) (-19 . -157) (-31 . -120) (-66 . -119) (-146 . -1077) (-146 . -1005) (-60 . -1077) (-60 . -1005) (-103 . -1005) (-146 . -663) (-146 . -590) (-60 . -663) (-60 . -590) (-102 . -591) (-159 . -443) (-159 . -371) (-85 . -443) (-85 . -371) (-147 . -590) (-147 . -518) (-54 . -590) (-54 . -518) (-79 . -481) (-111 . -481) (-2 . 1160) (-2 . 1253) (105 . 1160) (105 . 1253) (37 . 1253) (75 . 1247) (44 . 759) (44 . 798) (124 . 759) (124 . 798) (-49 . 72) (-49 . 145) (35 . 72) (35 . 145) (15 . 149) (-17 . 149) (-73 . 366) (-73 . 439) (22 . 366) (22 . 439) (-26 . 441) (-146 . -804) (-146 . -732) (-60 . -804) (-60 . -732) (-103 . -733) (-1 . 153) (-1 . 225) (73 . 153) (73 . 225) (-73 . 520) (-73 . 613) (21 . 520) (21 . 613) (-45 . 611) (13 . 616) (-113 . -81) (-113 . -9) (-39 . -81) (-39 . -9) (-93 . -443) (-93 . -371) (-18 . -443) (-18 . -371) (-56 . -371) (-49 . -10) (-49 . 73) (35 . -10) (35 . 73) (-7 . 69) (-121 . 771) (-121 . 843) (-49 . 771) (-49 . 843) (-29 . 1254) (-29 . 1347) (78 . 1254) (78 . 1347) (-146 . -733) (-146 . -661) (-60 . -733) (-60 . -661) (-103 . -662) (3 . 874) (3 . 967) (102 . 874) (102 . 967) (52 . 969) (-107 . 621) (-107 . 693) (-22 . 621) (-22 . 693) (-66 . 693) (-63 . 842) (-63 . 914) (11 . 842) (11 . 914) (-49 . -82) (-49 . -9) (35 . -82) (35 . -9) (-7 . -7) (-98 . -302) (-98 . -229) (-18 . -302) (-18 . -229) (-57 . -230) (-60 . 771) (-60 . 843) (12 . 771) (12 . 843) (-25 . 843) (-76 . 294) (-76 . 367) (24 . 294) (24 . 367) (-26 . 366) (44 . 689) (44 . 788) (159 . 689) (159 . 788) (-146 . -935) (-146 . -863) (-60 . -935) (-60 . -863) (-103 . -833) (5 . 772) (5 . 875) (99 . 772) (99 . 875) (52 . 871) (3 . 966) (3 . 1069) (102 . 966) (102 . 1069) (51 . 1065) (-110 . 692) (-110 . 764) (-23 . 692) (-23 . 764) (-76 . 767) (-45 . 767))) (%LAST-POSITION (9502 2167)) (%NODE-LOCATION (9502 2167)) (%NODE-SHAPE ((%NODE-ICON-EXPANDABLE? NIL) (%NODE-ICON-WIDTH 288) (%NODE-ICON-HEIGHT 2665))) (%SUB-SPACE ECOCYC::DORA-OV) (%SUB-NODES (ECOCYC::LABEL-PWY-6928 ECOCYC::ANDROST4ENE299032--PWY-6928 ECOCYC::CPD-13684298986--PWY-6928 ECOCYC::G298967--PWY-6928 ECOCYC::G298962--PWY-6928 ECOCYC::G298966--PWY-6928 ECOCYC::CPD-13697298992--PWY-6928 ECOCYC::CPD-13757299008--PWY-6928 ECOCYC::CPD-13704299034--PWY-6928 ECOCYC::ACETYL-COA299043--PWY-6928 ECOCYC::CPD-323298976--PWY-6928 ECOCYC::CPD-13711299016--PWY-6928 ECOCYC::CPD-13709299026--PWY-6928 ECOCYC::G298964--PWY-6928 ECOCYC::CPD-13888298972--PWY-6928 ECOCYC::CHOLESTEROL298984--PWY-6928 ECOCYC::CPD-13699298988--PWY-6928 ECOCYC::CPD-13887298974--PWY-6928 ECOCYC::CPD-13694298998--PWY-6928 ECOCYC::PROPIONYL-COA299040--PWY-6928 ECOCYC::CPD-13695298996--PWY-6928 ECOCYC::CPD-13758299006--PWY-6928 ECOCYC::G298970--PWY-6928 ECOCYC::CPD-13752298978--PWY-6928 ECOCYC::CPD-13708299028--PWY-6928 ECOCYC::CPD-13691299002--PWY-6928 ECOCYC::PROPIONYL-COA299036--PWY-6928 ECOCYC::3-HYDROXY-5917-TRIOXO-45910-DISECOA299024--PWY-6928 ECOCYC::ACETYL-COA299038--PWY-6928 ECOCYC::CPD-13696298994--PWY-6928 ECOCYC::CPD-13751298980--PWY-6928 ECOCYC::PYRUVATE299047--PWY-6928 ECOCYC::CPD-13759299042--PWY-6928 ECOCYC::CPD-13692299000--PWY-6928 ECOCYC::CPD-13755299012--PWY-6928 ECOCYC::CPD-13712299020--PWY-6928 ECOCYC::PROPIONYL-COA299045--PWY-6928 ECOCYC::CPD-13700298982--PWY-6928 ECOCYC::CPD-13698298990--PWY-6928 ECOCYC::CPD-665299018--PWY-6928 ECOCYC::CPD-13680299030--PWY-6928 ECOCYC::G298969--PWY-6928 ECOCYC::CPD-13689299004--PWY-6928 ECOCYC::CPD-13754299014--PWY-6928 ECOCYC::CPD-13756299010--PWY-6928 ECOCYC::CPD-13722299022--PWY-6928))) (ECOCYC::PWY-6936 NIL NIL (%SUPER-SPACE ECOCYC::PWY-SPACE-SUPER) (%SUPER-NODE ECOCYC::|Other-biosynthesis|) (:ABS-HULL-BBOX (0 0 254 726)) (:ABS-HULL ((0 . 250) (37 . 250) (37 . 463) (37 . 535) (41 . 535) (41 . 539) (41 . 611) (59 . 611) (59 . 654) (59 . 726) (131 . 726) (131 . 680) (254 . 680) (254 . 680) (254 . 591) (250 . 591) (250 . 0) (4 . 0) (4 . 95) (4 . 178) (0 . 178))) (:HULL ((-127 . -113) (-90 . -113) (-90 . 100) (-90 . 172) (-86 . 172) (-86 . 176) (-86 . 248) (-68 . 248) (-68 . 291) (-68 . 363) (4 . 363) (4 . 317) (127 . 317) (127 . 317) (127 . 228) (123 . 228) (123 . -363) (-123 . -363) (-123 . -268) (-123 . -185) (-127 . -185))) (:HULL-BBOX (-127 -363 127 363)) (:INTERIOR-PTS ((-123 . -363) (-123 . -268) (123 . -363) (123 . -268) (-73 . -315) (-73 . -233) (9 . -315) (9 . -233) (-9 . -212) (-75 . -20) (-75 . 62) (12 . -20) (12 . 62) (-32 . 78) (-127 . -185) (-127 . -113) (-26 . -185) (-26 . -113) (-54 . -64) (-34 . -185) (-34 . -113) (62 . -185) (62 . -113) (-9 . -64) (-39 . 37) (-39 . 126) (121 . 37) (121 . 126) (-90 . 100) (-90 . 172) (25 . 100) (25 . 172) (-32 . 174) (-41 . -75) (-41 . 4) (91 . -75) (91 . 4) (-37 . 228) (-37 . 317) (127 . 228) (127 . 317) (-39 . -135) (-39 . -46) (121 . -135) (121 . -46) (-86 . 176) (-86 . 248) (22 . 176) (22 . 248) (-32 . 270) (-68 . 291) (-68 . 363) (4 . 291) (4 . 363) (-41 . -258) (-41 . -159) (111 . -258) (111 . -159))) (%LAST-POSITION (3794 2522)) (%NODE-LOCATION (3794 2522)) (%NODE-SHAPE ((%NODE-ICON-EXPANDABLE? NIL) (%NODE-ICON-WIDTH 224) (%NODE-ICON-HEIGHT 696))) (%SUB-SPACE ECOCYC::DORA-OV) (%SUB-NODES (ECOCYC::LABEL-PWY-6936 ECOCYC::SER285030--PWY-6936 ECOCYC::L-SELENOCYSTEINE285036--PWY-6936 ECOCYC::CPD-678285038--PWY-6936 ECOCYC::ACETYLSERINE285039--PWY-6936 ECOCYC::G285025--PWY-6936 ECOCYC::CPD-13717285034--PWY-6936 ECOCYC::G285028--PWY-6936 ECOCYC::G285023--PWY-6936 ECOCYC::G285027--PWY-6936 ECOCYC::SELENOHOMOCYSTEINE285032--PWY-6936 ECOCYC::SELENOMETHIONINE285041--PWY-6936 ECOCYC::G285021--PWY-6936))) (ECOCYC::PWY-6947 NIL NIL (%SUPER-SPACE ECOCYC::PWY-SPACE-SUPER) (%SUPER-NODE ECOCYC::|Steroids-Degradation|) (:ABS-HULL-BBOX (0 0 368 2695)) (:ABS-HULL ((0 . 115) (25 . 115) (25 . 905) (25 . 977) (63 . 977) (63 . 2119) (63 . 2191) (121 . 2191) (121 . 2262) (155 . 2262) (155 . 2602) (155 . 2695) (262 . 2695) (262 . 2673) (320 . 2673) (320 . 2673) (320 . 2136) (343 . 2136) (343 . 2136) (343 . 115) (368 . 115) (368 . 115) (368 . 0) (0 . 0))) (:HULL ((-184 . -1233) (-159 . -1233) (-159 . -443) (-159 . -371) (-121 . -371) (-121 . 771) (-121 . 843) (-63 . 843) (-63 . 914) (-29 . 914) (-29 . 1254) (-29 . 1347) (78 . 1347) (78 . 1325) (136 . 1325) (136 . 1325) (136 . 788) (159 . 788) (159 . 788) (159 . -1233) (184 . -1233) (184 . -1233) (184 . -1348) (-184 . -1348))) (:HULL-BBOX (-184 -1348 184 1347)) (:INTERIOR-PTS ((-184 . -1348) (-184 . -1233) (184 . -1348) (184 . -1233) (-67 . -178) (-67 . -59) (42 . -178) (42 . -59) (-110 . -888) (-110 . -789) (5 . -888) (5 . -789) (-49 . 72) (-49 . 145) (35 . 72) (35 . 145) (15 . 149) (-17 . 149) (-29 . 1254) (-29 . 1347) (78 . 1254) (78 . 1347) (-73 . 520) (-73 . 613) (21 . 520) (21 . 613) (-45 . 611) (13 . 616) (-76 . 294) (-76 . 367) (24 . 294) (24 . 367) (-26 . 366) (-113 . -81) (-113 . -9) (-39 . -81) (-39 . -9) (-2 . 1160) (-2 . 1253) (105 . 1160) (105 . 1253) (75 . 1247) (37 . 1253) (3 . 966) (3 . 1069) (102 . 966) (102 . 1069) (51 . 1065) (-63 . 153) (-63 . 225) (10 . 153) (10 . 225) (-26 . 225) (5 . 772) (5 . 875) (99 . 772) (99 . 875) (52 . 871) (-98 . -302) (-98 . -229) (-18 . -302) (-18 . -229) (-57 . -230) (-63 . 842) (-63 . 914) (11 . 842) (11 . 914) (3 . 874) (3 . 967) (102 . 874) (102 . 967) (52 . 969) (-146 . -1077) (-146 . -1005) (-60 . -1077) (-60 . -1005) (-103 . -1005) (-146 . -733) (-146 . -661) (-60 . -733) (-60 . -661) (-103 . -662) (-73 . 366) (-73 . 439) (22 . 366) (22 . 439) (-26 . 441) (-146 . -804) (-146 . -732) (-60 . -804) (-60 . -732) (-103 . -733) (-146 . -1006) (-146 . -934) (-60 . -1006) (-60 . -934) (-103 . -935) (-139 . -1219) (-139 . -1147) (-67 . -1219) (-67 . -1147) (-103 . -1147) (-6 . 1068) (-6 . 1161) (108 . 1068) (108 . 1161) (51 . 1160) (-147 . -590) (-147 . -518) (-54 . -590) (-54 . -518) (-111 . -481) (-79 . -481) (5 . 620) (5 . 713) (99 . 620) (99 . 713) (52 . 745) (-93 . -230) (-93 . -157) (-19 . -230) (-19 . -157) (-31 . -120) (-66 . -119) (-73 . 438) (-73 . 521) (22 . 438) (22 . 521) (-26 . 523) (-49 . -82) (-49 . -9) (35 . -82) (35 . -9) (-7 . -7) (-110 . 692) (-110 . 764) (-23 . 692) (-23 . 764) (-76 . 767) (-45 . 767) (44 . 759) (44 . 798) (124 . 759) (124 . 798) (62 . 1253) (62 . 1325) (136 . 1253) (136 . 1325) (44 . 689) (44 . 788) (159 . 689) (159 . 788) (-49 . -10) (-49 . 73) (35 . -10) (35 . 73) (-7 . 69) (-139 . -1148) (-139 . -1076) (-67 . -1148) (-67 . -1076) (-103 . -1077) (-1 . 153) (-1 . 225) (73 . 153) (73 . 225) (-94 . -372) (-94 . -300) (-17 . -372) (-17 . -300) (-57 . -301) (-93 . -443) (-93 . -371) (-18 . -443) (-18 . -371) (-56 . -371) (-146 . -663) (-146 . -590) (-60 . -663) (-60 . -590) (-102 . -591) (-112 . -539) (-112 . -420) (-3 . -539) (-3 . -420) (-60 . 771) (-60 . 843) (12 . 771) (12 . 843) (-25 . 843) (-62 . 224) (-62 . 296) (12 . 224) (12 . 296) (-25 . 295) (-140 . -1290) (-140 . -1218) (-66 . -1290) (-66 . -1218) (-103 . -1219) (-121 . 771) (-121 . 843) (-49 . 771) (-49 . 843) (-110 . -818) (-110 . -779) (-30 . -818) (-30 . -779) (-146 . -935) (-146 . -863) (-60 . -935) (-60 . -863) (-103 . -833) (-107 . 621) (-107 . 693) (-22 . 621) (-22 . 693) (-66 . 693) (-159 . -443) (-159 . -371) (-85 . -443) (-85 . -371))) (%LAST-POSITION (9155 2168)) (%NODE-LOCATION (9155 2168)) (%NODE-SHAPE ((%NODE-ICON-EXPANDABLE? NIL) (%NODE-ICON-WIDTH 338) (%NODE-ICON-HEIGHT 2665))) (%SUB-SPACE ECOCYC::DORA-OV) (%SUB-NODES (ECOCYC::LABEL-PWY-6947 ECOCYC::G299490--PWY-6947 ECOCYC::G299494--PWY-6947 ECOCYC::CPD-13752299508--PWY-6947 ECOCYC::CPD-13759299570--PWY-6947 ECOCYC::3-HYDROXY-5917-TRIOXO-45910-DISECOA299552--PWY-6947 ECOCYC::CPD-13680299558--PWY-6947 ECOCYC::ACETYL-COA299566--PWY-6947 ECOCYC::CPD-13758299534--PWY-6947 ECOCYC::CPD-13756299538--PWY-6947 ECOCYC::ANDROST4ENE299560--PWY-6947 ECOCYC::CPD-13754299542--PWY-6947 ECOCYC::CPD-13698299516--PWY-6947 ECOCYC::PROPIONYL-COA299573--PWY-6947 ECOCYC::CPD-13755299540--PWY-6947 ECOCYC::CPD-13887299506--PWY-6947 ECOCYC::CPD-13692299526--PWY-6947 ECOCYC::CPD-13708299556--PWY-6947 ECOCYC::CPD-13691299528--PWY-6947 ECOCYC::CPD-13888299504--PWY-6947 ECOCYC::CPD-13684299532--PWY-6947 ECOCYC::CPD-13757299536--PWY-6947 ECOCYC::CPD-13695299522--PWY-6947 ECOCYC::CPD-13711299544--PWY-6947 ECOCYC::CPD-13699299514--PWY-6947 ECOCYC::CPD-13709299554--PWY-6947 ECOCYC::CPD-13700299512--PWY-6947 ECOCYC::CPD-13722299550--PWY-6947 ECOCYC::G299498--PWY-6947 ECOCYC::ACETYL-COA299571--PWY-6947 ECOCYC::G299497--PWY-6947 ECOCYC::CPD-13751299510--PWY-6947 ECOCYC::CPD-323299502--PWY-6947 ECOCYC::PROPIONYL-COA299564--PWY-6947 ECOCYC::CPD-13697299518--PWY-6947 ECOCYC::CPD-13696299520--PWY-6947 ECOCYC::CPD-13694299524--PWY-6947 ECOCYC::G299492--PWY-6947 ECOCYC::CPD-665299546--PWY-6947 ECOCYC::CPD-13704299562--PWY-6947 ECOCYC::CHOLESTEROL299500--PWY-6947 ECOCYC::PYRUVATE299575--PWY-6947 ECOCYC::G299495--PWY-6947 ECOCYC::CPD-13689299530--PWY-6947 ECOCYC::CPD-13712299548--PWY-6947 ECOCYC::PROPIONYL-COA299568--PWY-6947))) (ECOCYC::PWY-6948 NIL NIL (%SUPER-SPACE ECOCYC::PWY-SPACE-SUPER) (%SUPER-NODE ECOCYC::|Steroids-Degradation|) (:ABS-HULL-BBOX (692 8 928 1629)) (:ABS-HULL ((692 . 123) (710 . 123) (710 . 969) (710 . 1041) (756 . 1041) (756 . 1331) (756 . 1403) (820 . 1403) (820 . 1484) (820 . 1485) (820 . 1557) (824 . 1557) (824 . 1629) (897 . 1629) (897 . 1557) (904 . 1557) (904 . 1557) (904 . 1353) (911 . 1353) (911 . 1353) (911 . 123) (928 . 123) (928 . 123) (928 . 8) (692 . 8))) (:HULL ((-118 . -696) (-100 . -696) (-100 . 150) (-100 . 222) (-54 . 222) (-54 . 512) (-54 . 584) (10 . 584) (10 . 665) (10 . 666) (10 . 738) (14 . 738) (14 . 810) (87 . 810) (87 . 738) (94 . 738) (94 . 738) (94 . 534) (101 . 534) (101 . 534) (101 . -696) (118 . -696) (118 . -696) (118 . -811) (-118 . -811))) (:HULL-BBOX (-118 -811 118 810)) (:INTERIOR-PTS ((-118 . -811) (-118 . -696) (118 . -811) (118 . -696) (-34 . 150) (-34 . 222) (41 . 150) (41 . 222) (3 . 222) (-67 . -149) (-67 . -76) (29 . -149) (29 . -76) (6 . -72) (-31 . -72) (-82 . -68) (-82 . 4) (-4 . -68) (-4 . 4) (-42 . 4) (-34 . 363) (-34 . 436) (40 . 363) (40 . 436) (-7 . 474) (28 . 473) (10 . 665) (10 . 738) (94 . 665) (94 . 738) (51 . 738) (-52 . -539) (-52 . -456) (20 . -539) (20 . -456) (-17 . -460) (-88 . 3) (-88 . 75) (5 . 3) (5 . 75) (-52 . 112) (-20 . 112) (-53 . 54) (-53 . 173) (56 . 54) (56 . 173) (-54 . -457) (-54 . -384) (18 . -457) (18 . -384) (-18 . -385) (-7 . -68) (-7 . 4) (67 . -68) (67 . 4) (-55 . -385) (-55 . -312) (19 . -385) (19 . -312) (-18 . -310) (-52 . -753) (-52 . -681) (20 . -753) (20 . -681) (-16 . -682) (-8 . 415) (-8 . 534) (101 . 415) (101 . 534) (10 . 511) (10 . 584) (94 . 511) (94 . 584) (52 . 586) (-100 . 150) (-100 . 222) (-26 . 150) (-26 . 222) (-52 . -611) (-52 . -538) (20 . -611) (20 . -538) (-16 . -536) (-53 . -313) (-53 . -230) (19 . -313) (19 . -230) (-17 . -231) (-35 . 221) (-35 . 293) (42 . 221) (42 . 293) (2 . 292) (-39 . 291) (-39 . 364) (41 . 291) (41 . 364) (2 . 363) (-55 . -231) (-55 . -148) (22 . -231) (22 . -148) (-18 . -152) (14 . 738) (14 . 810) (87 . 738) (87 . 810) (-52 . -683) (-52 . -610) (20 . -683) (20 . -610) (-16 . -611) (-54 . 512) (-54 . 584) (20 . 512) (20 . 584) (10 . 583) (10 . 666) (94 . 583) (94 . 666) (52 . 662))) (%LAST-POSITION (9781 1639)) (%NODE-LOCATION (9781 1639)) (%NODE-SHAPE ((%NODE-ICON-EXPANDABLE? NIL) (%NODE-ICON-WIDTH 206) (%NODE-ICON-HEIGHT 1591))) (%SUB-SPACE ECOCYC::DORA-OV) (%SUB-NODES (ECOCYC::LABEL-PWY-6948 ECOCYC::CPD-13696298489--PWY-6948 ECOCYC::CPD-13799298497--PWY-6948 ECOCYC::CPD-13801298495--PWY-6948 ECOCYC::CPD-13699298483--PWY-6948 ECOCYC::CPD-13752298477--PWY-6948 ECOCYC::CPD-13796298505--PWY-6948 ECOCYC::CPD-13695298491--PWY-6948 ECOCYC::G298475--PWY-6948 ECOCYC::CPD-13798298493--PWY-6948 ECOCYC::PROPIONYL-COA298519--PWY-6948 ECOCYC::CPD-13803298501--PWY-6948 ECOCYC::CPD-4143298511--PWY-6948 ECOCYC::G298473--PWY-6948 ECOCYC::CPD-13700298481--PWY-6948 ECOCYC::PROPIONYL-COA298517--PWY-6948 ECOCYC::CPD-13794298507--PWY-6948 ECOCYC::CPD-13802298503--PWY-6948 ECOCYC::CPD-13697298487--PWY-6948 ECOCYC::CPD-13698298485--PWY-6948 ECOCYC::CPD-13797298499--PWY-6948 ECOCYC::ANDROST4ENE298513--PWY-6948 ECOCYC::CPD-13793298509--PWY-6948 ECOCYC::ACETYL-COA298515--PWY-6948 ECOCYC::CPD-13751298479--PWY-6948))) (ECOCYC::PWY-6969 NIL NIL (%SUPER-SPACE ECOCYC::PWY-SPACE-SUPER) (%SUPER-NODE ECOCYC::TCA-VARIANTS) (:ABS-HULL-BBOX (8 1342 679 1989)) (:ABS-HULL ((8 . 1417) (56 . 1417) (56 . 1606) (56 . 1678) (64 . 1678) (64 . 1718) (64 . 1790) (67 . 1790) (67 . 1889) (67 . 1971) (149 . 1971) (266 . 1971) (266 . 1989) (421 . 1989) (421 . 1903) (453 . 1903) (552 . 1903) (552 . 1903) (552 . 1824) (581 . 1824) (581 . 1790) (621 . 1790) (621 . 1790) (621 . 1678) (631 . 1678) (631 . 1417) (679 . 1417) (679 . 1417) (679 . 1342) (8 . 1342))) (:HULL ((-336 . -249) (-288 . -249) (-288 . -60) (-288 . 12) (-280 . 12) (-280 . 52) (-280 . 124) (-277 . 124) (-277 . 223) (-277 . 305) (-195 . 305) (-78 . 305) (-78 . 323) (77 . 323) (77 . 237) (109 . 237) (208 . 237) (208 . 237) (208 . 158) (237 . 158) (237 . 124) (277 . 124) (277 . 124) (277 . 12) (287 . 12) (287 . -249) (335 . -249) (335 . -249) (335 . -324) (-336 . -324))) (:HULL-BBOX (-336 -324 335 323)) (:INTERIOR-PTS ((-336 . -324) (-336 . -249) (335 . -324) (335 . -249) (-205 . 228) (-205 . 300) (-76 . 228) (-76 . 300) (112 . -33) (112 . 46) (266 . -33) (266 . 46) (-204 . 165) (-204 . 237) (-116 . 165) (-116 . 237) (-198 . 233) (-207 . 150) (-150 . 233) (170 . -173) (170 . -101) (250 . -173) (250 . -101) (237 . -84) (83 . 79) (83 . 158) (237 . 79) (237 . 158) (-247 . -173) (-247 . -101) (-175 . -173) (-175 . -101) (-120 . -220) (197 . 52) (197 . 124) (277 . 52) (277 . 124) (205 . 150) (-37 . -33) (-37 . 39) (35 . -33) (35 . 39) (-1 . -123) (-208 . -190) (-208 . -111) (-78 . -190) (-78 . -111) (-288 . -60) (-288 . 12) (-216 . -60) (-216 . 12) (-238 . -83) (-256 . -46) (-256 . -7) (-176 . -46) (-176 . -7) (-280 . 52) (-280 . 124) (-198 . 52) (-198 . 124) (-252 . 33) (36 . -227) (36 . -148) (180 . -227) (180 . -148) (-251 . -116) (-251 . -17) (-96 . -116) (-96 . -17) (-277 . 223) (-277 . 305) (-195 . 223) (-195 . 305) (92 . -114) (92 . -35) (251 . -114) (251 . -35) (109 . 165) (109 . 237) (208 . 165) (208 . 237) (-1 . 257) (78 . 102) (-47 . 89) (-78 . 244) (-78 . 323) (77 . 244) (77 . 323) (-37 . -286) (-37 . -214) (35 . -286) (35 . -214) (118 . -220) (215 . -60) (215 . 12) (287 . -60) (287 . 12) (250 . 33))) (%LAST-POSITION (7792 1786)) (%NODE-LOCATION (7792 1786)) (%NODE-SHAPE ((%NODE-ICON-EXPANDABLE? NIL) (%NODE-ICON-WIDTH 641) (%NODE-ICON-HEIGHT 617))) (%SUB-SPACE ECOCYC::DORA-OV) (%SUB-NODES (ECOCYC::LABEL-PWY-6969 ECOCYC::|Deaminated-Amine-Donors301897--PWY-6969| ECOCYC::G301872--PWY-6969 ECOCYC::2-KETOGLUTARATE301876--PWY-6969 ECOCYC::OXALACETIC_ACID301894--PWY-6969 ECOCYC::G301870--PWY-6969 ECOCYC::FUM301886--PWY-6969 ECOCYC::CIS-ACONITATE301890--PWY-6969 ECOCYC::GLYOX301884--PWY-6969 ECOCYC::G301865--PWY-6969 ECOCYC::SUC301888--PWY-6969 ECOCYC::G301868--PWY-6969 ECOCYC::SUC-COA301878--PWY-6969 ECOCYC::G301863--PWY-6969 ECOCYC::G301867--PWY-6969 ECOCYC::GLT301896--PWY-6969 ECOCYC::G301874--PWY-6969 ECOCYC::THREO-DS-ISO-CITRATE301880--PWY-6969 ECOCYC::G301861--PWY-6969 ECOCYC::MAL301882--PWY-6969 ECOCYC::CIT301892--PWY-6969))) (ECOCYC::PWY-702 NIL NIL (%SUPER-SPACE ECOCYC::PWY-SPACE-SUPER) (%SUPER-NODE ECOCYC::|Amino-Acid-Biosynthesis|) (:ABS-HULL-BBOX (2377 1143 2607 1706)) (:ABS-HULL ((2377 . 1392) (2396 . 1392) (2396 . 1544) (2396 . 1626) (2401 . 1626) (2401 . 1706) (2483 . 1706) (2483 . 1670) (2607 . 1670) (2607 . 1670) (2607 . 1581) (2599 . 1581) (2599 . 1143) (2385 . 1143) (2385 . 1238) (2385 . 1310) (2377 . 1310))) (:HULL ((-115 . -33) (-96 . -33) (-96 . 119) (-96 . 201) (-91 . 201) (-91 . 281) (-9 . 281) (-9 . 245) (115 . 245) (115 . 245) (115 . 156) (107 . 156) (107 . -282) (-107 . -282) (-107 . -187) (-107 . -115) (-115 . -115))) (:HULL-BBOX (-115 -282 115 281)) (:INTERIOR-PTS ((-107 . -282) (-107 . -187) (107 . -282) (107 . -187) (-49 . 156) (-49 . 245) (115 . 156) (115 . 245) (-96 . 119) (-96 . 201) (-4 . 119) (-4 . 201) (-50 . 200) (-57 . -177) (-57 . -88) (91 . -177) (91 . -88) (-57 . -58) (-57 . 31) (103 . -58) (103 . 31) (-115 . -115) (-115 . -33) (15 . -115) (15 . -33) (-50 . -17) (-95 . 5) (-95 . 77) (-4 . 5) (-4 . 77) (-50 . 101) (-91 . 199) (-91 . 281) (-9 . 199) (-9 . 281) (-93 . -234) (-93 . -152) (-9 . -234) (-9 . -152) (-51 . -133) (-57 . 57) (-57 . 146) (103 . 57) (103 . 146))) (%LAST-POSITION (2545 3194)) (%NODE-LOCATION (2545 3194)) (%NODE-SHAPE ((%NODE-ICON-EXPANDABLE? NIL) (%NODE-ICON-WIDTH 200) (%NODE-ICON-HEIGHT 533))) (%SUB-SPACE ECOCYC::DORA-OV) (%SUB-NODES (ECOCYC::LABEL-PWY-702 ECOCYC::G282626--PWY-702 ECOCYC::HOMO-CYS282634--PWY-702 ECOCYC::G282632--PWY-702 ECOCYC::G282630--PWY-702 ECOCYC::O-PHOSPHO-L-HOMOSERINE282638--PWY-702 ECOCYC::L-CYSTATHIONINE282636--PWY-702 ECOCYC::MET282642--PWY-702 ECOCYC::HOMO-SER282640--PWY-702 ECOCYC::G282628--PWY-702))) (ECOCYC::PWY0-1021 NIL NIL (%SUPER-SPACE ECOCYC::PWY-SPACE-SUPER) (%SUPER-NODE ECOCYC::|Amino-Acid-Biosynthesis|) (:ABS-HULL-BBOX (1103 1438 1325 1748)) (:ABS-HULL ((1103 . 1533) (1121 . 1533) (1121 . 1568) (1121 . 1666) (1121 . 1748) (1203 . 1748) (1203 . 1692) (1306 . 1692) (1306 . 1692) (1306 . 1632) (1307 . 1632) (1307 . 1533) (1325 . 1533) (1325 . 1533) (1325 . 1438) (1103 . 1438))) (:HULL ((-111 . -60) (-93 . -60) (-93 . -25) (-93 . 73) (-93 . 155) (-11 . 155) (-11 . 99) (92 . 99) (92 . 99) (92 . 39) (93 . 39) (93 . -60) (111 . -60) (111 . -60) (111 . -155) (-111 . -155))) (:HULL-BBOX (-111 -155 111 155)) (:INTERIOR-PTS ((-111 . -155) (-111 . -60) (111 . -155) (111 . -60) (-58 . 10) (-58 . 99) (92 . 10) (92 . 99) (-93 . 73) (-93 . 155) (-11 . 73) (-11 . 155) (-93 . -107) (-93 . -25) (-11 . -107) (-11 . -25) (-52 . 24) (-59 . -50) (-59 . 39) (93 . -50) (93 . 39))) (%LAST-POSITION (1267 3362)) (%NODE-LOCATION (1267 3362)) (%NODE-SHAPE ((%NODE-ICON-EXPANDABLE? NIL) (%NODE-ICON-WIDTH 192) (%NODE-ICON-HEIGHT 280))) (%SUB-SPACE ECOCYC::DORA-OV) (%SUB-NODES (ECOCYC::LABEL-PWY0-1021 ECOCYC::G280500--PWY0-1021 ECOCYC::L-ALPHA-ALANINE280504--PWY0-1021 ECOCYC::CYS280502--PWY0-1021 ECOCYC::G280499--PWY0-1021))) (ECOCYC::PWY0-1297 NIL NIL (%SUPER-SPACE ECOCYC::PWY-SPACE-SUPER) (%SUPER-NODE ECOCYC::NUCLEO-DEG) (:ABS-HULL-BBOX (295 6 585 643)) (:ABS-HULL ((295 . 121) (302 . 121) (302 . 164) (302 . 257) (350 . 257) (350 . 431) (350 . 503) (355 . 503) (355 . 571) (355 . 643) (429 . 643) (429 . 597) (498 . 597) (498 . 597) (498 . 501) (560 . 501) (560 . 501) (560 . 453) (579 . 453) (579 . 453) (579 . 121) (585 . 121) (585 . 121) (585 . 6) (295 . 6))) (:HULL ((-145 . -204) (-138 . -204) (-138 . -161) (-138 . -68) (-90 . -68) (-90 . 106) (-90 . 178) (-85 . 178) (-85 . 246) (-85 . 318) (-11 . 318) (-11 . 272) (58 . 272) (58 . 272) (58 . 176) (120 . 176) (120 . 176) (120 . 128) (139 . 128) (139 . 128) (139 . -204) (145 . -204) (145 . -204) (145 . -319) (-145 . -319))) (:HULL-BBOX (-145 -319 145 318)) (:INTERIOR-PTS ((-145 . -319) (-145 . -204) (145 . -319) (145 . -204) (23 . -261) (23 . -168) (117 . -261) (117 . -168) (30 . -170) (-90 . 106) (-90 . 178) (-9 . 106) (-9 . 178) (-49 . 212) (-61 . -21) (-61 . 50) (41 . -21) (41 . 50) (30 . 78) (-30 . 78) (-138 . -161) (-138 . -68) (-55 . -161) (-55 . -68) (-53 . -120) (-57 . 153) (-57 . 272) (58 . 153) (58 . 272) (-101 . -261) (-101 . -168) (-7 . -261) (-7 . -168) (-32 . -170) (-75 . -164) (-85 . 246) (-85 . 318) (-11 . 246) (-11 . 318) (-18 . 29) (-18 . 128) (139 . 29) (139 . 128) (-51 . -161) (-51 . -90) (31 . -161) (31 . -90) (-10 . -90) (20 . 105) (20 . 176) (120 . 105) (120 . 176) (-63 . -91) (-63 . -20) (43 . -91) (43 . -20) (-10 . -20))) (%LAST-POSITION (10323 1830)) (%NODE-LOCATION (10323 1830)) (%NODE-SHAPE ((%NODE-ICON-EXPANDABLE? NIL) (%NODE-ICON-WIDTH 260) (%NODE-ICON-HEIGHT 607))) (%SUB-SPACE ECOCYC::DORA-OV) (%SUB-NODES (ECOCYC::LABEL-PWY0-1297 ECOCYC::DEOXYGUANOSINE297764--PWY0-1297 ECOCYC::ACETALD297752--PWY0-1297 ECOCYC::DEOXY-RIBOSE-5P297754--PWY0-1297 ECOCYC::DEOXYINOSINE297762--PWY0-1297 ECOCYC::G297748--PWY0-1297 ECOCYC::DEOXYADENOSINE297760--PWY0-1297 ECOCYC::ACETYL-COA297766--PWY0-1297 ECOCYC::G297750--PWY0-1297 ECOCYC::DEOXY-RIBOSE-1P297756--PWY0-1297 ECOCYC::GAP297768--PWY0-1297 ECOCYC::DEOXY-D-RIBOSE-1-PHOSPHATE297757--PWY0-1297))) (ECOCYC::PWY0-1298 NIL NIL (%SUPER-SPACE ECOCYC::PWY-SPACE-SUPER) (%SUPER-NODE ECOCYC::NUCLEO-DEG) (:ABS-HULL-BBOX (0 0 290 665)) (:ABS-HULL ((0 . 115) (28 . 115) (28 . 122) (28 . 179) (34 . 179) (34 . 453) (34 . 525) (39 . 525) (39 . 593) (39 . 665) (113 . 665) (113 . 619) (182 . 619) (182 . 619) (182 . 523) (244 . 523) (244 . 523) (244 . 475) (263 . 475) (263 . 475) (263 . 115) (290 . 115) (290 . 115) (290 . 0) (0 . 0))) (:HULL ((-145 . -218) (-117 . -218) (-117 . -211) (-117 . -154) (-111 . -154) (-111 . 120) (-111 . 192) (-106 . 192) (-106 . 260) (-106 . 332) (-32 . 332) (-32 . 286) (37 . 286) (37 . 286) (37 . 190) (99 . 190) (99 . 190) (99 . 142) (118 . 142) (118 . 142) (118 . -218) (145 . -218) (145 . -218) (145 . -333) (-145 . -333))) (:HULL-BBOX (-145 -333 145 332)) (:INTERIOR-PTS ((-145 . -333) (-145 . -218) (145 . -333) (145 . -218) (-84 . -77) (-84 . -6) (22 . -77) (22 . -6) (-31 . -6) (-39 . 43) (-39 . 142) (118 . 43) (118 . 142) (-38 . -211) (-38 . -154) (55 . -211) (55 . -154) (-11 . -146) (-106 . 260) (-106 . 332) (-32 . 260) (-32 . 332) (-78 . 167) (-78 . 286) (37 . 167) (37 . 286) (-82 . -7) (-82 . 64) (20 . -7) (20 . 64) (-51 . 92) (9 . 92) (-72 . -147) (-72 . -76) (10 . -147) (10 . -76) (-31 . -76) (-1 . 119) (-1 . 190) (99 . 119) (99 . 190) (-111 . 120) (-111 . 192) (-30 . 120) (-30 . 192) (-70 . 226) (-117 . -211) (-117 . -154) (-24 . -211) (-24 . -154) (-50 . -146) (-117 . -275) (-117 . -218) (-24 . -275) (-24 . -218) (-70 . -214))) (%LAST-POSITION (10028 1838)) (%NODE-LOCATION (10028 1838)) (%NODE-SHAPE ((%NODE-ICON-EXPANDABLE? NIL) (%NODE-ICON-WIDTH 260) (%NODE-ICON-HEIGHT 635))) (%SUB-SPACE ECOCYC::DORA-OV) (%SUB-NODES (ECOCYC::LABEL-PWY0-1298 ECOCYC::DEOXY-D-RIBOSE-1-PHOSPHATE297901--PWY0-1298 ECOCYC::G297894--PWY0-1298 ECOCYC::THYMIDINE297904--PWY0-1298 ECOCYC::ACETYL-COA297910--PWY0-1298 ECOCYC::G297892--PWY0-1298 ECOCYC::DEOXY-RIBOSE-5P297898--PWY0-1298 ECOCYC::DEOXY-RIBOSE-1P297900--PWY0-1298 ECOCYC::GAP297912--PWY0-1298 ECOCYC::ACETALD297896--PWY0-1298 ECOCYC::DEOXYURIDINE297906--PWY0-1298 ECOCYC::DEOXYCYTIDINE297908--PWY0-1298))) (ECOCYC::PWY0-1301 NIL NIL (%SUPER-SPACE ECOCYC::PWY-SPACE-SUPER) (%SUPER-NODE ECOCYC::|Carbohydrates-Degradation|) (:ABS-HULL-BBOX (1172 534 1356 795)) (:ABS-HULL ((1172 . 629) (1195 . 629) (1195 . 728) (1195 . 795) (1317 . 795) (1317 . 754) (1332 . 754) (1332 . 754) (1332 . 629) (1356 . 629) (1356 . 629) (1356 . 534) (1172 . 534))) (:HULL ((-92 . -36) (-69 . -36) (-69 . 63) (-69 . 130) (53 . 130) (53 . 89) (68 . 89) (68 . 89) (68 . -36) (92 . -36) (92 . -36) (92 . -131) (-92 . -131))) (:HULL-BBOX (-92 -131 92 130)) (:INTERIOR-PTS ((-92 . -131) (-92 . -36) (92 . -131) (92 . -36) (-42 . -83) (-42 . -16) (25 . -83) (25 . -16) (-22 . 24) (6 . 24) (-14 . 63) (-14 . 130) (53 . 63) (53 . 130) (-69 . 63) (-69 . 130) (-1 . 63) (-1 . 130) (-17 . -40) (-17 . 89) (68 . -40) (68 . 89))) (%LAST-POSITION (10228 785)) (%NODE-LOCATION (10228 785)) (%NODE-SHAPE ((%NODE-ICON-EXPANDABLE? NIL) (%NODE-ICON-WIDTH 154) (%NODE-ICON-HEIGHT 231))) (%SUB-SPACE ECOCYC::DORA-OV) (%SUB-NODES (ECOCYC::LABEL-PWY0-1301 ECOCYC::MELIBIOSE297039--PWY0-1301 ECOCYC::GLC297042--PWY0-1301 ECOCYC::ALPHA-D-GALACTOSE297041--PWY0-1301 ECOCYC::G297037--PWY0-1301))) (ECOCYC::PWY0-1319 NIL NIL (%SUPER-SPACE ECOCYC::PWY-SPACE-SUPER) (%SUPER-NODE ECOCYC::|Lipid-Biosynthesis|) (:ABS-HULL-BBOX (543 8 806 601)) (:ABS-HULL ((543 . 103) (563 . 103) (563 . 134) (573 . 134) (573 . 202) (573 . 280) (579 . 280) (579 . 403) (579 . 481) (580 . 481) (580 . 529) (580 . 601) (690 . 601) (690 . 555) (788 . 555) (788 . 555) (788 . 103) (806 . 103) (806 . 103) (806 . 8) (543 . 8))) (:HULL ((-132 . -202) (-112 . -202) (-112 . -171) (-102 . -171) (-102 . -103) (-102 . -25) (-96 . -25) (-96 . 98) (-96 . 176) (-95 . 176) (-95 . 224) (-95 . 296) (15 . 296) (15 . 250) (113 . 250) (113 . 250) (113 . -202) (131 . -202) (131 . -202) (131 . -297) (-132 . -297))) (:HULL-BBOX (-132 -297 131 296)) (:INTERIOR-PTS ((-132 . -297) (-132 . -202) (131 . -297) (131 . -202) (-45 . 151) (-45 . 250) (113 . 151) (113 . 250) (-46 . 26) (-46 . 125) (80 . 26) (80 . 125) (-48 . -116) (-48 . -77) (32 . -116) (32 . -77) (-95 . 224) (-95 . 296) (15 . 224) (15 . 296) (-96 . 98) (-96 . 176) (17 . 98) (17 . 176) (-40 . 198) (-47 . -196) (-47 . -87) (82 . -196) (82 . -87) (-112 . -249) (-112 . -171) (30 . -249) (30 . -171) (-40 . -137) (-94 . -27) (-94 . 51) (14 . -27) (14 . 51) (-40 . 74) (-102 . -103) (-102 . -25) (23 . -103) (23 . -25) (-40 . -26))) (%LAST-POSITION (7042 1181)) (%NODE-LOCATION (7042 1181)) (%NODE-SHAPE ((%NODE-ICON-EXPANDABLE? NIL) (%NODE-ICON-WIDTH 233) (%NODE-ICON-HEIGHT 563))) (%SUB-SPACE ECOCYC::DORA-OV) (%SUB-NODES (ECOCYC::LABEL-PWY0-1319 ECOCYC::G292051--PWY0-1319 ECOCYC::G292046--PWY0-1319 ECOCYC::G292049--PWY0-1319 ECOCYC::CDPDIACYLGLYCEROL292061--PWY0-1319 ECOCYC::L-PHOSPHATIDATE292059--PWY0-1319 ECOCYC::G292048--PWY0-1319 ECOCYC::DIHYDROXY-ACETONE-PHOSPHATE292057--PWY0-1319 ECOCYC::ACYL-SN-GLYCEROL-3P292055--PWY0-1319 ECOCYC::GLYCEROL-3P292053--PWY0-1319))) (ECOCYC::PWY0-1415 NIL NIL (%SUPER-SPACE ECOCYC::PWY-SPACE-SUPER) (%SUPER-NODE ECOCYC::|Cofactor-Biosynthesis|) (:ABS-HULL-BBOX (2661 8 2936 590)) (:ABS-HULL ((2661 . 143) (2723 . 143) (2723 . 226) (2723 . 297) (2723 . 298) (2723 . 369) (2733 . 369) (2733 . 440) (2742 . 440) (2742 . 518) (2742 . 590) (2825 . 590) (2825 . 544) (2861 . 544) (2861 . 544) (2861 . 252) (2875 . 252) (2875 . 143) (2936 . 143) (2936 . 143) (2936 . 8) (2661 . 8))) (:HULL ((-138 . -156) (-76 . -156) (-76 . -73) (-76 . -2) (-76 . -1) (-76 . 70) (-66 . 70) (-66 . 141) (-57 . 141) (-57 . 219) (-57 . 291) (26 . 291) (26 . 245) (62 . 245) (62 . 245) (62 . -47) (76 . -47) (76 . -156) (137 . -156) (137 . -156) (137 . -291) (-138 . -291))) (:HULL-BBOX (-138 -291 137 291)) (:INTERIOR-PTS ((-138 . -291) (-138 . -156) (137 . -291) (137 . -156) (-66 . 69) (-66 . 141) (35 . 69) (35 . 141) (-16 . 180) (-27 . 116) (-27 . 245) (62 . 116) (62 . 245) (-76 . -2) (-76 . 70) (44 . -2) (44 . 70) (-16 . 70) (-26 . -176) (-26 . -47) (76 . -176) (76 . -47) (-71 . -223) (-71 . -151) (39 . -223) (39 . -151) (-16 . -112) (-57 . 219) (-57 . 291) (26 . 219) (26 . 291) (-76 . -73) (-76 . -1) (43 . -73) (43 . -1) (-16 . -2))) (%LAST-POSITION (2845 431)) (%NODE-LOCATION (2845 431)) (%NODE-SHAPE ((%NODE-ICON-EXPANDABLE? NIL) (%NODE-ICON-WIDTH 245) (%NODE-ICON-HEIGHT 552))) (%SUB-SPACE ECOCYC::DORA-OV) (%SUB-NODES (ECOCYC::LABEL-PWY0-1415 ECOCYC::PROTOPORPHYRIN_IX287669--PWY0-1415 ECOCYC::G287663--PWY0-1415 ECOCYC::PROTOPORPHYRINOGEN287671--PWY0-1415 ECOCYC::G287665--PWY0-1415 ECOCYC::UROPORPHYRINOGEN-III287673--PWY0-1415 ECOCYC::PROTOHEME287675--PWY0-1415 ECOCYC::COPROPORPHYRINOGEN_III287667--PWY0-1415))) (ECOCYC::PWY0-1479 NIL NIL (%SUPER-SPACE ECOCYC::PWY-SPACE-SUPER) (%SUPER-NODE ECOCYC::|Nucleotide-Biosynthesis|) (:ABS-HULL-BBOX (3137 9 3682 451)) (:ABS-HULL ((3137 . 304) (3140 . 304) (3140 . 375) (3241 . 375) (3241 . 451) (3347 . 451) (3347 . 370) (3372 . 370) (3372 . 362) (3444 . 362) (3444 . 321) (3447 . 321) (3558 . 321) (3558 . 321) (3558 . 216) (3578 . 216) (3682 . 216) (3682 . 216) (3682 . 135) (3586 . 135) (3586 . 9) (3232 . 9) (3232 . 84) (3232 . 223) (3137 . 223))) (:HULL ((-273 . 74) (-270 . 74) (-270 . 145) (-169 . 145) (-169 . 221) (-63 . 221) (-63 . 140) (-38 . 140) (-38 . 132) (34 . 132) (34 . 91) (37 . 91) (148 . 91) (148 . 91) (148 . -14) (168 . -14) (272 . -14) (272 . -14) (272 . -95) (176 . -95) (176 . -221) (-178 . -221) (-178 . -146) (-178 . -7) (-273 . -7))) (:HULL-BBOX (-273 -221 272 221)) (:INTERIOR-PTS ((-178 . -221) (-178 . -146) (176 . -221) (176 . -146) (-87 . -13) (-87 . 86) (53 . -13) (53 . 86) (-270 . 36) (-270 . 145) (-159 . 36) (-159 . 145) (-175 . -95) (-175 . -14) (-60 . -95) (-60 . -14) (-169 . -10) (-70 . 19) (-69 . 51) (-69 . 132) (34 . 51) (34 . 132) (-69 . 136) (168 . -95) (168 . -14) (272 . -95) (272 . -14) (49 . -54) (99 . 19) (5 . -183) (5 . -102) (96 . -183) (96 . -102) (-36 . -98) (133 . -98) (-169 . 140) (-169 . 221) (-63 . 140) (-63 . 221) (-273 . -7) (-273 . 74) (-158 . -7) (-158 . 74) (-169 . 108) (37 . -18) (37 . 91) (148 . -18) (148 . 91) (-178 . 41) (-178 . 140) (-38 . 41) (-38 . 140))) (%LAST-POSITION (3629 3773)) (%NODE-LOCATION (3629 3773)) (%NODE-SHAPE ((%NODE-ICON-EXPANDABLE? NIL) (%NODE-ICON-WIDTH 515) (%NODE-ICON-HEIGHT 412))) (%SUB-SPACE ECOCYC::DORA-OV) (%SUB-NODES (ECOCYC::LABEL-PWY0-1479 ECOCYC::G292620--PWY0-1479 ECOCYC::G292624--PWY0-1479 ECOCYC::CPD0-2352292630--PWY0-1479 ECOCYC::CPD0-2354292634--PWY0-1479 ECOCYC::CPD0-2351292636--PWY0-1479 ECOCYC::CPD0-2350292628--PWY0-1479 ECOCYC::|tRNAs292638--PWY0-1479| ECOCYC::CPD0-2353292632--PWY0-1479 ECOCYC::G292622--PWY0-1479 ECOCYC::G292626--PWY0-1479))) (ECOCYC::PWY0-162 NIL NIL (%SUPER-SPACE ECOCYC::PWY-SPACE-SUPER) (%SUPER-NODE ECOCYC::|Nucleotide-Biosynthesis|) (:ABS-HULL-BBOX (1464 110 2113 910)) (:ABS-HULL ((1464 . 711) (1473 . 711) (1473 . 738) (1473 . 847) (1522 . 847) (1522 . 869) (1583 . 869) (1583 . 910) (1703 . 910) (1703 . 880) (1898 . 880) (2018 . 880) (2018 . 880) (2018 . 825) (2113 . 825) (2113 . 825) (2113 . 716) (2107 . 716) (2107 . 666) (2078 . 666) (2078 . 110) (1499 . 110) (1499 . 185) (1499 . 602) (1464 . 602))) (:HULL ((-325 . 201) (-316 . 201) (-316 . 228) (-316 . 337) (-267 . 337) (-267 . 359) (-206 . 359) (-206 . 400) (-86 . 400) (-86 . 370) (109 . 370) (229 . 370) (229 . 370) (229 . 315) (324 . 315) (324 . 315) (324 . 206) (318 . 206) (318 . 156) (289 . 156) (289 . -400) (-290 . -400) (-290 . -325) (-290 . 92) (-325 . 92))) (:HULL-BBOX (-325 -400 324 400)) (:INTERIOR-PTS ((-290 . -400) (-290 . -325) (289 . -400) (289 . -325) (-151 . 129) (-151 . 228) (1 . 129) (1 . 228) (-325 . 92) (-325 . 201) (-187 . 92) (-187 . 201) (-195 . 11) (-195 . 68) (-102 . 11) (-102 . 68) (-202 . 136) (-93 . 72) (162 . 206) (162 . 315) (324 . 206) (324 . 315) (115 . -178) (115 . -59) (249 . -178) (249 . -59) (88 . 155) (88 . 227) (160 . 155) (160 . 227) (146 . 261) (-194 . 199) (-194 . 256) (-101 . 199) (-101 . 256) (-84 . 260) (-148 . 134) (-22 . 246) (-22 . 345) (106 . 246) (106 . 345) (117 . -28) (117 . 61) (253 . -28) (253 . 61) (-85 . 75) (-85 . 132) (8 . 75) (8 . 132) (-267 . 302) (-267 . 359) (-174 . 302) (-174 . 359) (-184 . 279) (-303 . 203) (-303 . 260) (-210 . 203) (-210 . 260) (-147 . 168) (119 . 82) (119 . 181) (244 . 82) (244 . 181) (62 . -85) (62 . -3) (186 . -85) (186 . -3) (124 . 13) (115 . -244) (115 . -205) (195 . -244) (195 . -205) (116 . -314) (116 . -215) (273 . -314) (273 . -215) (109 . 292) (109 . 370) (229 . 292) (229 . 370) (48 . 331) (85 . -362) (85 . -290) (162 . -362) (162 . -290) (122 . -259) (-124 . 298) (-124 . 363) (-23 . 298) (-23 . 363) (-146 . 331) (205 . 156) (205 . 227) (318 . 156) (318 . 227) (216 . 261) (72 . 35) (72 . 107) (176 . 35) (176 . 107) (124 . 131) (66 . -231) (66 . -153) (179 . -231) (179 . -153) (123 . -118) (-206 . 321) (-206 . 400) (-86 . 321) (-86 . 400) (-316 . 228) (-316 . 337) (-178 . 228) (-178 . 337))) (%LAST-POSITION (2008 4053)) (%NODE-LOCATION (2008 4053)) (%NODE-SHAPE ((%NODE-ICON-EXPANDABLE? NIL) (%NODE-ICON-WIDTH 619) (%NODE-ICON-HEIGHT 770))) (%SUB-SPACE ECOCYC::DORA-OV) (%SUB-NODES (ECOCYC::LABEL-PWY0-162 ECOCYC::G294232--PWY0-162 ECOCYC::G294236--PWY0-162 ECOCYC::CTP294255--PWY0-162 ECOCYC::G294244--PWY0-162 ECOCYC::G294248--PWY0-162 ECOCYC::OROTATE294269--PWY0-162 ECOCYC::UTP294257--PWY0-162 ECOCYC::G294242--PWY0-162 ECOCYC::G294246--PWY0-162 ECOCYC::CMP294253--PWY0-162 ECOCYC::UDP294259--PWY0-162 ECOCYC::CDP294261--PWY0-162 ECOCYC::G294240--PWY0-162 ECOCYC::CARBAMYUL-L-ASPARTATE294273--PWY0-162 ECOCYC::G294251--PWY0-162 ECOCYC::G294250--PWY0-162 ECOCYC::OROTIDINE-5-PHOSPHATE294267--PWY0-162 ECOCYC::HCO3294277--PWY0-162 ECOCYC::UMP294263--PWY0-162 ECOCYC::PRPP294270--PWY0-162 ECOCYC::DI-H-OROTATE294265--PWY0-162 ECOCYC::CARBAMOYL-P294275--PWY0-162 ECOCYC::G294234--PWY0-162 ECOCYC::G294238--PWY0-162))) (ECOCYC::PWY0-163 NIL NIL (%SUPER-SPACE ECOCYC::PWY-SPACE-SUPER) (%SUPER-NODE ECOCYC::|Nucleotide-Biosynthesis|) (:ABS-HULL-BBOX (2242 674 2816 1004)) (:ABS-HULL ((2242 . 749) (2276 . 749) (2276 . 776) (2276 . 833) (2355 . 833) (2355 . 840) (2355 . 897) (2448 . 897) (2469 . 897) (2469 . 947) (2518 . 947) (2518 . 975) (2605 . 975) (2605 . 1004) (2698 . 1004) (2698 . 974) (2782 . 974) (2782 . 974) (2782 . 749) (2816 . 749) (2816 . 749) (2816 . 674) (2242 . 674))) (:HULL ((-287 . -90) (-253 . -90) (-253 . -63) (-253 . -6) (-174 . -6) (-174 . 1) (-174 . 58) (-81 . 58) (-60 . 58) (-60 . 108) (-11 . 108) (-11 . 136) (76 . 136) (76 . 165) (169 . 165) (169 . 135) (253 . 135) (253 . 135) (253 . -90) (287 . -90) (287 . -90) (287 . -165) (-287 . -165))) (:HULL-BBOX (-287 -165 287 165)) (:INTERIOR-PTS ((-287 . -165) (-287 . -90) (287 . -165) (287 . -90) (76 . -7) (76 . 50) (169 . -7) (169 . 50) (123 . 80) (-60 . 9) (-60 . 108) (85 . 9) (85 . 108) (-8 . -127) (-8 . -70) (85 . -127) (85 . -70) (-2 . -66) (81 . -66) (-174 . 1) (-174 . 58) (-81 . 1) (-81 . 58) (-44 . 67) (76 . -63) (76 . -6) (169 . -63) (169 . -6) (123 . -6) (76 . 108) (76 . 165) (169 . 108) (169 . 165) (-253 . -63) (-253 . -6) (-160 . -63) (-160 . -6) (-166 . -2) (-91 . -63) (-91 . -6) (2 . -63) (2 . -6) (-2 . 35) (-86 . -2) (-11 . 71) (-11 . 136) (90 . 71) (90 . 136) (115 . 26) (115 . 135) (253 . 26) (253 . 135))) (%LAST-POSITION (2748 4382)) (%NODE-LOCATION (2748 4382)) (%NODE-SHAPE ((%NODE-ICON-EXPANDABLE? NIL) (%NODE-ICON-WIDTH 544) (%NODE-ICON-HEIGHT 300))) (%SUB-SPACE ECOCYC::DORA-OV) (%SUB-NODES (ECOCYC::LABEL-PWY0-163 ECOCYC::CDP294402--PWY0-163 ECOCYC::G294392--PWY0-163 ECOCYC::CYTIDINE294396--PWY0-163 ECOCYC::URACIL294404--PWY0-163 ECOCYC::CMP294394--PWY0-163 ECOCYC::CTP294408--PWY0-163 ECOCYC::CYTOSINE294400--PWY0-163 ECOCYC::URIDINE294398--PWY0-163 ECOCYC::UMP294406--PWY0-163 ECOCYC::G294390--PWY0-163))) (ECOCYC::PWY0-166 NIL NIL (%SUPER-SPACE ECOCYC::PWY-SPACE-SUPER) (%SUPER-NODE ECOCYC::|Nucleotide-Biosynthesis|) (:ABS-HULL-BBOX (620 23 1155 1002)) (:ABS-HULL ((620 . 227) (638 . 227) (638 . 291) (638 . 348) (677 . 348) (677 . 423) (720 . 423) (720 . 470) (756 . 470) (756 . 535) (890 . 535) (890 . 582) (890 . 640) (890 . 697) (890 . 725) (890 . 782) (890 . 830) (890 . 887) (890 . 945) (890 . 1002) (983 . 1002) (983 . 971) (1067 . 971) (1067 . 971) (1067 . 752) (1070 . 752) (1070 . 667) (1080 . 667) (1080 . 518) (1155 . 518) (1155 . 518) (1155 . 461) (1121 . 461) (1121 . 220) (1090 . 220) (1090 . 23) (683 . 23) (683 . 71) (638 . 71) (638 . 108) (620 . 108))) (:HULL ((-268 . -286) (-250 . -286) (-250 . -222) (-250 . -165) (-211 . -165) (-211 . -90) (-168 . -90) (-168 . -43) (-132 . -43) (-132 . 22) (2 . 22) (2 . 69) (2 . 127) (2 . 184) (2 . 212) (2 . 269) (2 . 317) (2 . 374) (2 . 432) (2 . 489) (95 . 489) (95 . 458) (179 . 458) (179 . 458) (179 . 239) (182 . 239) (182 . 154) (192 . 154) (192 . 5) (267 . 5) (267 . 5) (267 . -52) (233 . -52) (233 . -293) (202 . -293) (202 . -490) (-205 . -490) (-205 . -442) (-250 . -442) (-250 . -405) (-268 . -405))) (:HULL-BBOX (-268 -490 267 489)) (:INTERIOR-PTS ((-205 . -490) (-205 . -395) (202 . -490) (202 . -395) (43 . 160) (43 . 239) (182 . 160) (182 . 239) (47 . -87) (47 . 22) (185 . -87) (185 . 22) (2 . 127) (2 . 184) (95 . 127) (95 . 184) (49 . 199) (-250 . -222) (-250 . -165) (-157 . -222) (-157 . -165) (-162 . -132) (2 . 212) (2 . 269) (95 . 212) (95 . 269) (49 . 293) (41 . 244) (41 . 343) (179 . 244) (179 . 343) (40 . 45) (40 . 154) (192 . 45) (192 . 154) (2 . 317) (2 . 374) (95 . 317) (95 . 374) (49 . 403) (-211 . -199) (-211 . -90) (-73 . -199) (-73 . -90) (-168 . -100) (-168 . -43) (-75 . -100) (-75 . -43) (-36 . -15) (-268 . -405) (-268 . -286) (-137 . -405) (-137 . -286) (2 . 12) (2 . 69) (95 . 12) (95 . 69) (49 . 99) (2 . 432) (2 . 489) (95 . 432) (95 . 489) (174 . -52) (174 . 5) (267 . -52) (267 . 5) (135 . 9) (8 . -330) (8 . -273) (101 . -330) (101 . -273) (55 . -191) (41 . 349) (41 . 458) (179 . 349) (179 . 458) (-250 . -442) (-250 . -385) (-157 . -442) (-157 . -385) (-203 . -303) (8 . -110) (8 . -53) (101 . -110) (101 . -53) (52 . -20) (-156 . -317) (-156 . -198) (-25 . -317) (-25 . -198) (-155 . -407) (-155 . -288) (-24 . -407) (-24 . -288) (-11 . -205) (-11 . -86) (120 . -205) (120 . -86) (-84 . -164) (-84 . -107) (9 . -164) (9 . -107) (-79 . -103) (-132 . -77) (-132 . 22) (6 . -77) (6 . 22) (-10 . -295) (-10 . -176) (121 . -295) (121 . -176) (102 . -293) (102 . -174) (233 . -293) (233 . -174))) (%LAST-POSITION (1107 4056)) (%NODE-LOCATION (1107 4056)) (%NODE-SHAPE ((%NODE-ICON-EXPANDABLE? NIL) (%NODE-ICON-WIDTH 505) (%NODE-ICON-HEIGHT 949))) (%SUB-SPACE ECOCYC::DORA-OV) (%SUB-NODES (ECOCYC::LABEL-PWY0-166 ECOCYC::G293932--PWY0-166 ECOCYC::G293936--PWY0-166 ECOCYC::DUMP293954--PWY0-166 ECOCYC::DCDP293962--PWY0-166 ECOCYC::TMP293952--PWY0-166 ECOCYC::G293930--PWY0-166 ECOCYC::G293934--PWY0-166 ECOCYC::TDP293950--PWY0-166 ECOCYC::G293940--PWY0-166 ECOCYC::DCTP293960--PWY0-166 ECOCYC::G293918--PWY0-166 ECOCYC::DUTP293956--PWY0-166 ECOCYC::TTP293964--PWY0-166 ECOCYC::UTP293944--PWY0-166 ECOCYC::UDP293948--PWY0-166 ECOCYC::G293928--PWY0-166 ECOCYC::CDP293946--PWY0-166 ECOCYC::DUDP293958--PWY0-166 ECOCYC::G293923--PWY0-166 ECOCYC::G293922--PWY0-166 ECOCYC::G293926--PWY0-166 ECOCYC::CTP293942--PWY0-166 ECOCYC::G293938--PWY0-166 ECOCYC::G293925--PWY0-166 ECOCYC::G293920--PWY0-166))) (ECOCYC::PWY0-501 NIL NIL (%SUPER-SPACE ECOCYC::PWY-SPACE-SUPER) (%SUPER-NODE ECOCYC::|Cofactor-Biosynthesis|) (:ABS-HULL-BBOX (2940 9 3179 468)) (:ABS-HULL ((2940 . 124) (2960 . 124) (2960 . 206) (2960 . 288) (2964 . 288) (2964 . 386) (2964 . 468) (3068 . 468) (3068 . 412) (3148 . 412) (3148 . 412) (3148 . 342) (3151 . 342) (3151 . 233) (3160 . 233) (3160 . 124) (3179 . 124) (3179 . 124) (3179 . 9) (2940 . 9))) (:HULL ((-120 . -115) (-100 . -115) (-100 . -33) (-100 . 49) (-96 . 49) (-96 . 147) (-96 . 229) (8 . 229) (8 . 173) (88 . 173) (88 . 173) (88 . 103) (91 . 103) (91 . -6) (100 . -6) (100 . -115) (119 . -115) (119 . -115) (119 . -230) (-120 . -230))) (:HULL-BBOX (-120 -230 119 229)) (:INTERIOR-PTS ((-120 . -230) (-120 . -115) (119 . -230) (119 . -115) (-100 . -33) (-100 . 49) (12 . -33) (12 . 49) (-44 . 98) (-52 . -115) (-52 . -6) (100 . -115) (100 . -6) (-50 . 74) (-50 . 173) (88 . 74) (88 . 173) (-50 . 24) (-50 . 103) (91 . 24) (91 . 103) (-92 . -172) (-92 . -90) (4 . -172) (4 . -90) (-44 . -61) (-96 . 147) (-96 . 229) (8 . 147) (8 . 229))) (%LAST-POSITION (3106 371)) (%NODE-LOCATION (3106 371)) (%NODE-SHAPE ((%NODE-ICON-EXPANDABLE? NIL) (%NODE-ICON-WIDTH 209) (%NODE-ICON-HEIGHT 429))) (%SUB-SPACE ECOCYC::DORA-OV) (%SUB-NODES (ECOCYC::LABEL-PWY0-501 ECOCYC::|Octanoylated-domains286803--PWY0-501| ECOCYC::G286796--PWY0-501 ECOCYC::G286799--PWY0-501 ECOCYC::G286798--PWY0-501 ECOCYC::|Octanoyl-ACPs286801--PWY0-501| ECOCYC::|Lipoylated-domains286805--PWY0-501|))) (ECOCYC::PWY0-662 NIL NIL (%SUPER-SPACE ECOCYC::PWY-SPACE-SUPER) (%SUPER-NODE ECOCYC::|Other-biosynthesis|) (:ABS-HULL-BBOX (401 428 609 688)) (:ABS-HULL ((401 . 523) (436 . 523) (436 . 615) (436 . 688) (516 . 688) (516 . 642) (574 . 642) (574 . 642) (574 . 523) (609 . 523) (609 . 523) (609 . 428) (401 . 428))) (:HULL ((-104 . -35) (-69 . -35) (-69 . 57) (-69 . 130) (11 . 130) (11 . 84) (69 . 84) (69 . 84) (69 . -35) (104 . -35) (104 . -35) (104 . -130) (-104 . -130))) (:HULL-BBOX (-104 -130 104 130)) (:INTERIOR-PTS ((-104 . -130) (-104 . -35) (104 . -130) (104 . -35) (-67 . -82) (-67 . -11) (9 . -82) (9 . -11) (-29 . 24) (-41 . -35) (-41 . 84) (69 . -35) (69 . 84) (-69 . 57) (-69 . 130) (11 . 57) (11 . 130))) (%LAST-POSITION (4172 2717)) (%NODE-LOCATION (4172 2717)) (%NODE-SHAPE ((%NODE-ICON-EXPANDABLE? NIL) (%NODE-ICON-WIDTH 178) (%NODE-ICON-HEIGHT 230))) (%SUB-SPACE ECOCYC::DORA-OV) (%SUB-NODES (ECOCYC::LABEL-PWY0-662 ECOCYC::RIBOSE-5P285183--PWY0-662 ECOCYC::G285181--PWY0-662 ECOCYC::PRPP285185--PWY0-662))) (ECOCYC::PWY490-4 NIL NIL (%SUPER-SPACE ECOCYC::PWY-SPACE-SUPER) (%SUPER-NODE ECOCYC::|Amino-Acid-Biosynthesis|) (:ABS-HULL-BBOX (2600 1019 2803 1538)) (:ABS-HULL ((2600 . 1408) (2603 . 1408) (2603 . 1456) (2603 . 1538) (2685 . 1538) (2685 . 1483) (2798 . 1483) (2798 . 1483) (2798 . 1344) (2803 . 1344) (2803 . 1344) (2803 . 1225) (2799 . 1225) (2799 . 1019) (2605 . 1019) (2605 . 1087) (2603 . 1087) (2603 . 1167) (2600 . 1167))) (:HULL ((-102 . 129) (-99 . 129) (-99 . 177) (-99 . 259) (-17 . 259) (-17 . 204) (96 . 204) (96 . 204) (96 . 65) (101 . 65) (101 . 65) (101 . -54) (97 . -54) (97 . -260) (-97 . -260) (-97 . -192) (-99 . -192) (-99 . -112) (-102 . -112))) (:HULL-BBOX (-102 -260 101 259)) (:INTERIOR-PTS ((-97 . -260) (-97 . -125) (97 . -260) (97 . -125) (-63 . -54) (-63 . 65) (101 . -54) (101 . 65) (-99 . -192) (-99 . -110) (-17 . -192) (-17 . -110) (-60 . -111) (-66 . 105) (-66 . 204) (96 . 105) (96 . 204) (-65 . 36) (-65 . 75) (15 . 36) (15 . 75) (-99 . 177) (-99 . 259) (-17 . 177) (-17 . 259) (-102 . 48) (-102 . 129) (-15 . 48) (-15 . 129) (-60 . 153) (-102 . -112) (-102 . -31) (-15 . -112) (-15 . -31) (-61 . 9))) (%LAST-POSITION (2755 3048)) (%NODE-LOCATION (2755 3048)) (%NODE-SHAPE ((%NODE-ICON-EXPANDABLE? NIL) (%NODE-ICON-WIDTH 173) (%NODE-ICON-HEIGHT 489))) (%SUB-SPACE ECOCYC::DORA-OV) (%SUB-NODES (ECOCYC::LABEL-PWY490-4 ECOCYC::G281144--PWY490-4 ECOCYC::L-ASPARTATE281151--PWY490-4 ECOCYC::G281142--PWY490-4 ECOCYC::G281145--PWY490-4 ECOCYC::ASN281153--PWY490-4 ECOCYC::|Charged-ASN-tRNAs281147--PWY490-4| ECOCYC::|L-aspartyl-tRNAAsn281149--PWY490-4|))) (ECOCYC::PWY4FS-8 NIL NIL (%SUPER-SPACE ECOCYC::PWY-SPACE-SUPER) (%SUPER-NODE ECOCYC::|Lipid-Biosynthesis|) (:ABS-HULL-BBOX (444 1755 725 2708)) (:ABS-HULL ((444 . 1870) (475 . 1870) (475 . 1979) (475 . 2057) (480 . 2057) (480 . 2559) (480 . 2636) (480 . 2637) (480 . 2708) (592 . 2708) (592 . 2637) (594 . 2637) (594 . 2585) (676 . 2585) (676 . 2585) (676 . 2485) (694 . 2485) (694 . 2485) (694 . 1870) (725 . 1870) (725 . 1870) (725 . 1755) (444 . 1755))) (:HULL ((-141 . -362) (-110 . -362) (-110 . -253) (-110 . -175) (-105 . -175) (-105 . 327) (-105 . 404) (-105 . 405) (-105 . 476) (7 . 476) (7 . 405) (9 . 405) (9 . 353) (91 . 353) (91 . 353) (91 . 253) (109 . 253) (109 . 253) (109 . -362) (140 . -362) (140 . -362) (140 . -477) (-141 . -477))) (:HULL-BBOX (-141 -477 140 476)) (:INTERIOR-PTS ((-141 . -477) (-141 . -362) (140 . -477) (140 . -362) (-105 . 327) (-105 . 405) (9 . 327) (9 . 405) (-48 . 403) (-105 . 404) (-105 . 476) (7 . 404) (7 . 476) (-55 . -266) (-55 . -227) (25 . -266) (25 . -227) (-55 . -366) (-55 . -237) (66 . -366) (66 . -237) (-104 . -32) (-104 . 46) (9 . -32) (9 . 46) (-48 . 68) (-98 . -419) (-98 . -341) (2 . -419) (2 . -341) (-48 . -297) (-103 . 94) (-103 . 166) (7 . 94) (7 . 166) (-48 . 248) (-110 . -253) (-110 . -175) (15 . -253) (15 . -175) (-48 . -176) (-102 . -177) (-102 . -99) (6 . -177) (6 . -99) (-48 . -66) (-56 . 224) (-56 . 353) (91 . 224) (91 . 353) (-55 . 144) (-55 . 253) (109 . 144) (109 . 253) (-53 . 21) (-53 . 120) (105 . 21) (105 . 120) (-56 . -124) (-56 . -5) (54 . -124) (54 . -5))) (%LAST-POSITION (6952 3108)) (%NODE-LOCATION (6952 3108)) (%NODE-SHAPE ((%NODE-ICON-EXPANDABLE? NIL) (%NODE-ICON-WIDTH 251) (%NODE-ICON-HEIGHT 923))) (%SUB-SPACE ECOCYC::DORA-OV) (%SUB-NODES (ECOCYC::LABEL-PWY4FS-8 ECOCYC::L-1-PHOSPHATIDYL-GLYCEROL-P292247--PWY4FS-8 ECOCYC::L-1-PHOSPHATIDYL-GLYCEROL292259--PWY4FS-8 ECOCYC::G292241--PWY4FS-8 ECOCYC::G292240--PWY4FS-8 ECOCYC::L-PHOSPHATIDATE292257--PWY4FS-8 ECOCYC::DIHYDROXY-ACETONE-PHOSPHATE292251--PWY4FS-8 ECOCYC::CDPDIACYLGLYCEROL292249--PWY4FS-8 ECOCYC::GLYCEROL-3P292253--PWY4FS-8 ECOCYC::ACYL-SN-GLYCEROL-3P292255--PWY4FS-8 ECOCYC::G292238--PWY4FS-8 ECOCYC::G292237--PWY4FS-8 ECOCYC::G292245--PWY4FS-8 ECOCYC::G292243--PWY4FS-8))) (ECOCYC::PWY66-21 NIL NIL (%SUPER-SPACE ECOCYC::PWY-SPACE-SUPER) (%SUPER-NODE ECOCYC::|Alcohol-Degradation|) (:ABS-HULL-BBOX (0 0 204 641)) (:ABS-HULL ((0 . 95) (28 . 95) (28 . 299) (28 . 371) (32 . 371) (32 . 569) (32 . 641) (106 . 641) (106 . 595) (169 . 595) (169 . 595) (169 . 325) (176 . 325) (176 . 95) (204 . 95) (204 . 95) (204 . 0) (0 . 0))) (:HULL ((-102 . -226) (-74 . -226) (-74 . -22) (-74 . 50) (-70 . 50) (-70 . 248) (-70 . 320) (4 . 320) (4 . 274) (67 . 274) (67 . 274) (67 . 4) (74 . 4) (74 . -226) (102 . -226) (102 . -226) (102 . -321) (-102 . -321))) (:HULL-BBOX (-102 -321 102 320)) (:INTERIOR-PTS ((-102 . -321) (-102 . -226) (102 . -321) (102 . -226) (-74 . -22) (-74 . 50) (7 . -22) (7 . 50) (-34 . 79) (-70 . 248) (-70 . 320) (4 . 248) (4 . 320) (-44 . 25) (-44 . 134) (60 . 25) (60 . 134) (-41 . -135) (-41 . 4) (74 . -135) (74 . 4) (-42 . 155) (-42 . 274) (67 . 155) (67 . 274) (-41 . -225) (-41 . -106) (74 . -225) (74 . -106) (-69 . -273) (-69 . -201) (3 . -273) (3 . -201) (-34 . -112) (-69 . 108) (-69 . 180) (3 . 108) (3 . 180) (-33 . 214))) (%LAST-POSITION (10537 4050)) (%NODE-LOCATION (10537 4050)) (%NODE-SHAPE ((%NODE-ICON-EXPANDABLE? NIL) (%NODE-ICON-WIDTH 174) (%NODE-ICON-HEIGHT 611))) (%SUB-SPACE ECOCYC::DORA-OV) (%SUB-NODES (ECOCYC::LABEL-PWY66-21 ECOCYC::ACETALD294962--PWY66-21 ECOCYC::ACETYL-COA294966--PWY66-21 ECOCYC::G294955--PWY66-21 ECOCYC::G294958--PWY66-21 ECOCYC::G294953--PWY66-21 ECOCYC::G294957--PWY66-21 ECOCYC::ETOH294964--PWY66-21 ECOCYC::ACET294960--PWY66-21))) (ECOCYC::PYRIDNUCSAL-PWY NIL NIL (%SUPER-SPACE ECOCYC::PWY-SPACE-SUPER) (%SUPER-NODE ECOCYC::|Cofactor-Biosynthesis|) (:ABS-HULL-BBOX (1505 785 2259 1614)) (:ABS-HULL ((1505 . 1184) (1513 . 1184) (1513 . 1326) (1513 . 1398) (1606 . 1398) (1606 . 1488) (1707 . 1488) (1707 . 1526) (1872 . 1526) (1872 . 1542) (1872 . 1614) (1944 . 1614) (1944 . 1511) (2079 . 1511) (2079 . 1511) (2079 . 1398) (2146 . 1398) (2226 . 1398) (2226 . 1398) (2226 . 1184) (2259 . 1184) (2259 . 1184) (2259 . 1112) (2165 . 1112) (2165 . 1035) (2070 . 1035) (2070 . 991) (2037 . 991) (2037 . 785) (1726 . 785) (1726 . 860) (1726 . 992) (1697 . 992) (1697 . 995) (1599 . 995) (1599 . 1084) (1599 . 1112) (1505 . 1112))) (:HULL ((-377 . -16) (-369 . -16) (-369 . 126) (-369 . 198) (-276 . 198) (-276 . 288) (-175 . 288) (-175 . 326) (-10 . 326) (-10 . 342) (-10 . 414) (62 . 414) (62 . 311) (197 . 311) (197 . 311) (197 . 198) (264 . 198) (344 . 198) (344 . 198) (344 . -16) (377 . -16) (377 . -16) (377 . -88) (283 . -88) (283 . -165) (188 . -165) (188 . -209) (155 . -209) (155 . -415) (-156 . -415) (-156 . -340) (-156 . -208) (-185 . -208) (-185 . -205) (-283 . -205) (-283 . -116) (-283 . -88) (-377 . -88))) (:HULL-BBOX (-377 -415 377 414)) (:INTERIOR-PTS ((-156 . -415) (-156 . -340) (155 . -415) (155 . -340) (236 . -88) (236 . -16) (377 . -88) (377 . -16) (2 . 55) (323 . 55) (-35 . -304) (-35 . -232) (37 . -304) (37 . -232) (1 . -304) (188 . -209) (-328 . -4) (-328 . 115) (-177 . -4) (-177 . 115) (264 . 126) (264 . 198) (344 . 126) (344 . 198) (197 . 311) (-280 . -145) (-280 . -26) (-123 . -145) (-123 . -26) (114 . -165) (114 . -76) (283 . -165) (283 . -76) (-283 . -205) (-283 . -116) (-151 . -205) (-151 . -116) (-377 . -88) (-377 . -16) (-229 . -88) (-229 . -16) (-185 . -208) (-10 . 342) (-10 . 414) (62 . 342) (62 . 414) (-175 . 326) (-276 . 169) (-276 . 288) (-145 . 169) (-145 . 288) (-369 . 126) (-369 . 198) (-235 . 126) (-235 . 198) (-321 . 55) (-40 . -377) (-40 . -305) (40 . -377) (40 . -305))) (%LAST-POSITION (1928 1332)) (%NODE-LOCATION (1928 1332)) (%NODE-SHAPE ((%NODE-ICON-EXPANDABLE? NIL) (%NODE-ICON-WIDTH 724) (%NODE-ICON-HEIGHT 799))) (%SUB-SPACE ECOCYC::DORA-OV) (%SUB-NODES (ECOCYC::LABEL-PYRIDNUCSAL-PWY ECOCYC::NICOTINAMIDE_NUCLEOTIDE287183--PYRIDNUCSAL-PWY ECOCYC::NAD287185--PYRIDNUCSAL-PWY ECOCYC::G287177--PYRIDNUCSAL-PWY ECOCYC::NIACINAMIDE287179--PYRIDNUCSAL-PWY ECOCYC::G287171--PYRIDNUCSAL-PWY ECOCYC::G287175--PYRIDNUCSAL-PWY ECOCYC::G287170--PYRIDNUCSAL-PWY ECOCYC::DEAMIDO-NAD287181--PYRIDNUCSAL-PWY ECOCYC::NIACINE287187--PYRIDNUCSAL-PWY ECOCYC::G287173--PYRIDNUCSAL-PWY ECOCYC::NICOTINATE_NUCLEOTIDE287189--PYRIDNUCSAL-PWY ECOCYC::NIACINAMIDE287191--PYRIDNUCSAL-PWY))) (ECOCYC::PYRIDNUCSYN-PWY NIL NIL (%SUPER-SPACE ECOCYC::PWY-SPACE-SUPER) (%SUPER-NODE ECOCYC::|Cofactor-Biosynthesis|) (:ABS-HULL-BBOX (1254 11 1508 902)) (:ABS-HULL ((1254 . 106) (1267 . 106) (1267 . 500) (1267 . 572) (1268 . 572) (1268 . 708) (1268 . 857) (1275 . 857) (1275 . 892) (1338 . 892) (1338 . 902) (1495 . 902) (1495 . 106) (1508 . 106) (1508 . 106) (1508 . 11) (1254 . 11))) (:HULL ((-127 . -351) (-114 . -351) (-114 . 43) (-114 . 115) (-113 . 115) (-113 . 251) (-113 . 400) (-106 . 400) (-106 . 435) (-43 . 435) (-43 . 445) (114 . 445) (114 . -351) (127 . -351) (127 . -351) (127 . -446) (-127 . -446))) (:HULL-BBOX (-127 -446 127 445)) (:INTERIOR-PTS ((-127 . -446) (-127 . -351) (127 . -446) (127 . -351) (-79 . -341) (-79 . -152) (17 . -341) (17 . -152) (-113 . 251) (-113 . 400) (-25 . 251) (-25 . 400) (-108 . -102) (-108 . -30) (-34 . -102) (-34 . -30) (-71 . 7) (-106 . 363) (-106 . 435) (-34 . 363) (-34 . 435) (-113 . -178) (-113 . -106) (-26 . -178) (-26 . -106) (-70 . -104) (-114 . 43) (-114 . 115) (-28 . 43) (-28 . 115) (-71 . 151) (-76 . 95) (-76 . 214) (75 . 95) (75 . 214) (-110 . 188) (-110 . 260) (-32 . 188) (-32 . 260) (-70 . 311) (-111 . -398) (-111 . -316) (-29 . -398) (-29 . -316) (-70 . -249) (-43 . 326) (-43 . 445) (114 . 326) (114 . 445) (-77 . -50) (-77 . 69) (75 . -50) (75 . 69) (-45 . 206) (-45 . 355) (43 . 206) (43 . 355))) (%LAST-POSITION (1427 589)) (%NODE-LOCATION (1427 589)) (%NODE-SHAPE ((%NODE-ICON-EXPANDABLE? NIL) (%NODE-ICON-WIDTH 224) (%NODE-ICON-HEIGHT 861))) (%SUB-SPACE ECOCYC::DORA-OV) (%SUB-NODES (ECOCYC::LABEL-PYRIDNUCSYN-PWY ECOCYC::G290360--PYRIDNUCSYN-PWY ECOCYC::G290364--PYRIDNUCSYN-PWY ECOCYC::QUINOLINATE290375--PYRIDNUCSYN-PWY ECOCYC::NAD290381--PYRIDNUCSYN-PWY ECOCYC::IMINOASPARTATE290373--PYRIDNUCSYN-PWY ECOCYC::NICOTINATE_NUCLEOTIDE290379--PYRIDNUCSYN-PWY ECOCYC::G290369--PYRIDNUCSYN-PWY ECOCYC::DEAMIDO-NAD290377--PYRIDNUCSYN-PWY ECOCYC::L-ASPARTATE290371--PYRIDNUCSYN-PWY ECOCYC::G290367--PYRIDNUCSYN-PWY ECOCYC::G290362--PYRIDNUCSYN-PWY ECOCYC::G290366--PYRIDNUCSYN-PWY))) (ECOCYC::PYRIDOXSYN-PWY NIL NIL (%SUPER-SPACE ECOCYC::PWY-SPACE-SUPER) (%SUPER-NODE ECOCYC::|Cofactor-Biosynthesis|) (:ABS-HULL-BBOX (1960 6 2291 785)) (:ABS-HULL ((1960 . 439) (1999 . 439) (1999 . 552) (1999 . 623) (2039 . 623) (2039 . 630) (2039 . 707) (2039 . 708) (2039 . 785) (2117 . 785) (2117 . 708) (2122 . 708) (2122 . 623) (2208 . 623) (2208 . 623) (2208 . 546) (2224 . 546) (2224 . 429) (2260 . 429) (2260 . 429) (2260 . 279) (2291 . 279) (2291 . 279) (2291 . 170) (2277 . 170) (2277 . 6) (1972 . 6) (1972 . 101) (1972 . 368) (1960 . 368))) (:HULL ((-166 . 43) (-127 . 43) (-127 . 156) (-127 . 227) (-87 . 227) (-87 . 234) (-87 . 311) (-87 . 312) (-87 . 389) (-9 . 389) (-9 . 312) (-4 . 312) (-4 . 227) (82 . 227) (82 . 227) (82 . 150) (98 . 150) (98 . 33) (134 . 33) (134 . 33) (134 . -117) (165 . -117) (165 . -117) (165 . -226) (151 . -226) (151 . -390) (-154 . -390) (-154 . -295) (-154 . -28) (-166 . -28))) (:HULL-BBOX (-166 -390 165 389)) (:INTERIOR-PTS ((-154 . -390) (-154 . -295) (151 . -390) (151 . -295) (-5 . 7) (-5 . 79) (73 . 7) (73 . 79) (34 . 79) (-19 . -143) (-19 . -71) (90 . -143) (90 . -71) (35 . -32) (28 . -226) (28 . -117) (165 . -226) (165 . -117) (-87 . 234) (-87 . 312) (-4 . 234) (-4 . 312) (-47 . 311) (-30 . 78) (-30 . 150) (98 . 78) (98 . 150) (34 . 151) (-166 . -28) (-166 . 43) (-66 . -28) (-66 . 43) (-103 . 100) (27 . -96) (27 . 33) (134 . -96) (134 . 33) (-6 . -342) (-6 . -271) (75 . -342) (75 . -271) (35 . -271) (-127 . 156) (-127 . 227) (-51 . 156) (-51 . 227) (-67 . 233) (-81 . -28) (-81 . 44) (-9 . -28) (-9 . 44) (-67 . 100) (-14 . 149) (-14 . 227) (82 . 149) (82 . 227) (-6 . 231) (-6 . -272) (-6 . -201) (75 . -272) (75 . -201) (35 . -171) (-87 . 311) (-87 . 389) (-9 . 311) (-9 . 389) (-96 . 22) (-96 . 181) (-11 . 22) (-11 . 181))) (%LAST-POSITION (2172 528)) (%NODE-LOCATION (2172 528)) (%NODE-SHAPE ((%NODE-ICON-EXPANDABLE? NIL) (%NODE-ICON-WIDTH 301) (%NODE-ICON-HEIGHT 749))) (%SUB-SPACE ECOCYC::DORA-OV) (%SUB-NODES (ECOCYC::LABEL-PYRIDOXSYN-PWY ECOCYC::4-PHOSPHONOOXY-THREONINE290220--PYRIDOXSYN-PWY ECOCYC::3OH-4P-OH-ALPHA-KETOBUTYRATE290222--PYRIDOXSYN-PWY ECOCYC::G290214--PYRIDOXSYN-PWY ECOCYC::PYRIDOXINE-5P290235--PYRIDOXSYN-PWY ECOCYC::2-AMINO-3-OXO-4-PHOSPHONOOXYBUTYRATE290218--PYRIDOXSYN-PWY ECOCYC::GAP290230--PYRIDOXSYN-PWY ECOCYC::G290212--PYRIDOXSYN-PWY ECOCYC::ERYTHROSE-4P290233--PYRIDOXSYN-PWY ECOCYC::DEOXYXYLULOSE-5P290227--PYRIDOXSYN-PWY ECOCYC::PYRUVATE290231--PYRIDOXSYN-PWY ECOCYC::1-AMINO-PROPAN-2-ONE-3-PHOSPHATE290226--PYRIDOXSYN-PWY ECOCYC::ERYTHRONATE-4P290224--PYRIDOXSYN-PWY ECOCYC::PYRIDOXAL_PHOSPHATE290237--PYRIDOXSYN-PWY ECOCYC::G290216--PYRIDOXSYN-PWY))) (ECOCYC::PYRUVDEHYD-PWY NIL NIL (%SUPER-SPACE ECOCYC::PWY-SPACE-SUPER) (%SUPER-NODE ECOCYC::CARBOXYLATES-DEG) (:ABS-HULL-BBOX (1024 9 1364 356)) (:ABS-HULL ((1024 . 240) (1066 . 240) (1066 . 291) (1077 . 291) (1077 . 356) (1151 . 356) (1151 . 291) (1157 . 291) (1258 . 291) (1364 . 291) (1364 . 291) (1364 . 208) (1358 . 208) (1358 . 9) (1030 . 9) (1030 . 121) (1024 . 121))) (:HULL ((-170 . 57) (-128 . 57) (-128 . 108) (-117 . 108) (-117 . 173) (-43 . 173) (-43 . 108) (-37 . 108) (64 . 108) (170 . 108) (170 . 108) (170 . 25) (164 . 25) (164 . -174) (-164 . -174) (-164 . -62) (-170 . -62))) (:HULL-BBOX (-170 -174 170 173)) (:INTERIOR-PTS ((-164 . -174) (-164 . -59) (164 . -174) (164 . -59) (-28 . -116) (-28 . -34) (63 . -116) (63 . -34) (102 . -30) (-117 . 101) (-117 . 173) (-43 . 101) (-43 . 173) (64 . 25) (64 . 108) (170 . 25) (170 . 108) (17 . 66) (18 . 101) (23 . -86) (23 . 63) (125 . -86) (125 . 63) (-170 . -62) (-170 . 57) (-71 . -62) (-71 . 57) (-128 . 25) (-128 . 108) (-37 . 25) (-37 . 108) (-68 . -30))) (%LAST-POSITION (10165 4451)) (%NODE-LOCATION (10165 4451)) (%NODE-SHAPE ((%NODE-ICON-EXPANDABLE? NIL) (%NODE-ICON-WIDTH 310) (%NODE-ICON-HEIGHT 317))) (%SUB-SPACE ECOCYC::DORA-OV) (%SUB-NODES (ECOCYC::LABEL-PYRUVDEHYD-PWY ECOCYC::|Pyruvate-dehydrogenase-lipoate296078--PYRUVDEHYD-PWY| ECOCYC::ACETYL-COA296084--PYRUVDEHYD-PWY ECOCYC::|Pyruvate-dehydrogenase-acetylDHlipoyl296082--PYRUVDEHYD-PWY| ECOCYC::G296074--PYRUVDEHYD-PWY ECOCYC::G296076--PYRUVDEHYD-PWY ECOCYC::|Pyruvate-dehydrogenase-dihydrolipoate296080--PYRUVDEHYD-PWY|))) (ECOCYC::RIBOSYN2-PWY NIL NIL (%SUPER-SPACE ECOCYC::PWY-SPACE-SUPER) (%SUPER-NODE ECOCYC::|Cofactor-Biosynthesis|) (:ABS-HULL-BBOX (352 10 746 1304)) (:ABS-HULL ((352 . 469) (354 . 469) (354 . 597) (354 . 675) (405 . 675) (405 . 740) (405 . 813) (407 . 813) (407 . 932) (407 . 1004) (407 . 1082) (407 . 1154) (407 . 1232) (407 . 1304) (479 . 1304) (479 . 1258) (539 . 1258) (539 . 1258) (539 . 958) (596 . 958) (596 . 878) (600 . 878) (600 . 557) (746 . 557) (746 . 557) (746 . 338) (691 . 338) (691 . 10) (407 . 10) (407 . 105) (407 . 398) (352 . 398))) (:HULL ((-197 . -188) (-195 . -188) (-195 . -60) (-195 . 18) (-144 . 18) (-144 . 83) (-144 . 156) (-142 . 156) (-142 . 275) (-142 . 347) (-142 . 425) (-142 . 497) (-142 . 575) (-142 . 647) (-70 . 647) (-70 . 601) (-10 . 601) (-10 . 601) (-10 . 301) (47 . 301) (47 . 221) (51 . 221) (51 . -100) (197 . -100) (197 . -100) (197 . -319) (142 . -319) (142 . -647) (-142 . -647) (-142 . -552) (-142 . -259) (-197 . -259))) (:HULL-BBOX (-197 -647 197 647)) (:INTERIOR-PTS ((-142 . -647) (-142 . -552) (142 . -647) (142 . -552) (-142 . 275) (-142 . 347) (-70 . 275) (-70 . 347) (-106 . 386) (-68 . -247) (-68 . -174) (17 . -247) (17 . -174) (-26 . -150) (-68 . -126) (-68 . -53) (17 . -126) (17 . -53) (-25 . -54) (-33 . -319) (-33 . -220) (197 . -319) (197 . -220) (-164 . -213) (-164 . -34) (-62 . -213) (-62 . -34) (-54 . -599) (-54 . -506) (3 . -599) (3 . -506) (-25 . -444) (-142 . 425) (-142 . 497) (-70 . 425) (-70 . 497) (-106 . 536) (-33 . -531) (-33 . -352) (69 . -531) (69 . -352) (-33 . -199) (-33 . -100) (197 . -199) (197 . -100) (-111 . 192) (-111 . 301) (47 . 192) (47 . 301) (-116 . 322) (-116 . 451) (-10 . 322) (-10 . 451) (-70 . -378) (-70 . -295) (20 . -378) (20 . -295) (-25 . -274) (-142 . 575) (-142 . 647) (-70 . 575) (-70 . 647) (-113 . 132) (-113 . 221) (51 . 132) (51 . 221) (-116 . 472) (-116 . 601) (-10 . 472) (-10 . 601) (-195 . -60) (-195 . 18) (-117 . -60) (-117 . 18) (-131 . 49) (-68 . -54) (-68 . 18) (18 . -54) (18 . 18) (-65 . 50) (-144 . 83) (-144 . 156) (-67 . 83) (-67 . 156) (-106 . 215) (-112 . -3) (-112 . 106) (46 . -3) (46 . 106) (-197 . -259) (-197 . -188) (-116 . -259) (-116 . -188) (-156 . -122))) (%LAST-POSITION (595 789)) (%NODE-LOCATION (595 789)) (%NODE-SHAPE ((%NODE-ICON-EXPANDABLE? NIL) (%NODE-ICON-WIDTH 364) (%NODE-ICON-HEIGHT 1264))) (%SUB-SPACE ECOCYC::DORA-OV) (%SUB-NODES (ECOCYC::LABEL-RIBOSYN2-PWY ECOCYC::RIBOFLAVIN289037--RIBOSYN2-PWY ECOCYC::CPD-602289023--RIBOSYN2-PWY ECOCYC::CPD-1086289027--RIBOSYN2-PWY ECOCYC::G289004--RIBOSYN2-PWY ECOCYC::G289008--RIBOSYN2-PWY ECOCYC::GTP289019--RIBOSYN2-PWY ECOCYC::FMN289035--RIBOSYN2-PWY ECOCYC::G289002--RIBOSYN2-PWY ECOCYC::G289006--RIBOSYN2-PWY ECOCYC::G289013--RIBOSYN2-PWY ECOCYC::G289017--RIBOSYN2-PWY ECOCYC::DIAMINO-OH-PHOSPHORIBOSYLAMINO-PYR289021--RIBOSYN2-PWY ECOCYC::FAD289039--RIBOSYN2-PWY ECOCYC::G289012--RIBOSYN2-PWY ECOCYC::G289015--RIBOSYN2-PWY ECOCYC::DIHYDROXY-BUTANONE-P289029--RIBOSYN2-PWY ECOCYC::AMINO-RIBOSYLAMINO-1H-3H-PYR-DIONE289030--RIBOSYN2-PWY ECOCYC::DIMETHYL-D-RIBITYL-LUMAZINE289033--RIBOSYN2-PWY ECOCYC::G289010--RIBOSYN2-PWY ECOCYC::RIBULOSE-5P289025--RIBOSYN2-PWY))) (ECOCYC::SER-GLYSYN-PWY NIL NIL (%SUPER-SPACE ECOCYC::PWY-SPACE-SUPER) (%SUPER-NODE ECOCYC::|Amino-Acid-Biosynthesis|) (:ABS-HULL-BBOX (1194 796 1404 1434)) (:ABS-HULL ((1194 . 931) (1209 . 931) (1209 . 999) (1209 . 1071) (1217 . 1071) (1217 . 1153) (1217 . 1233) (1217 . 1235) (1217 . 1315) (1217 . 1352) (1217 . 1434) (1299 . 1434) (1299 . 1379) (1385 . 1379) (1385 . 1379) (1385 . 1025) (1388 . 1025) (1388 . 931) (1404 . 931) (1404 . 931) (1404 . 796) (1194 . 796))) (:HULL ((-105 . -184) (-90 . -184) (-90 . -116) (-90 . -44) (-82 . -44) (-82 . 38) (-82 . 118) (-82 . 120) (-82 . 200) (-82 . 237) (-82 . 319) (0 . 319) (0 . 264) (86 . 264) (86 . 264) (86 . -90) (89 . -90) (89 . -184) (105 . -184) (105 . -184) (105 . -319) (-105 . -319))) (:HULL-BBOX (-105 -319 105 319)) (:INTERIOR-PTS ((-105 . -319) (-105 . -184) (105 . -319) (105 . -184) (-82 . 237) (-82 . 319) (0 . 237) (0 . 319) (-49 . -64) (-49 . 65) (58 . -64) (58 . 65) (-52 . 175) (-52 . 264) (86 . 175) (86 . 264) (-81 . -251) (-81 . -179) (-3 . -251) (-3 . -179) (-42 . -148) (-82 . 118) (-82 . 200) (0 . 118) (0 . 200) (-41 . 218) (-90 . -116) (-90 . -44) (6 . -116) (6 . -44) (-42 . 0) (-48 . -199) (-48 . -90) (89 . -199) (89 . -90) (-82 . 38) (-82 . 120) (0 . 38) (0 . 120) (-41 . 119))) (%LAST-POSITION (1352 2884)) (%NODE-LOCATION (1352 2884)) (%NODE-SHAPE ((%NODE-ICON-EXPANDABLE? NIL) (%NODE-ICON-WIDTH 180) (%NODE-ICON-HEIGHT 608))) (%SUB-SPACE ECOCYC::DORA-OV) (%SUB-NODES (ECOCYC::LABEL-SER-GLYSYN-PWY ECOCYC::GLY280062--SER-GLYSYN-PWY ECOCYC::G280052--SER-GLYSYN-PWY ECOCYC::G280048--SER-GLYSYN-PWY ECOCYC::G3P280058--SER-GLYSYN-PWY ECOCYC::SER280054--SER-GLYSYN-PWY ECOCYC::3-P-HYDROXYPYRUVATE280060--SER-GLYSYN-PWY ECOCYC::G280050--SER-GLYSYN-PWY ECOCYC::3-P-SERINE280056--SER-GLYSYN-PWY))) (ECOCYC::T1643 NIL NIL (%SUPER-SPACE ECOCYC::PWY-SPACE-SUPER) (%SUPER-NODE ECOCYC::RXN-SUPER) (%LAST-POSITION (12886 4930)) (%NODE-LOCATION (12886 4930)) (%NODE-SHAPE ((%NODE-ICON-EXPANDABLE? NIL) (%NODE-ICON-WIDTH 159) (%NODE-ICON-HEIGHT 269))) (%SUB-SPACE ECOCYC::DORA-OV) (%SUB-NODES (ECOCYC::G302220--T1643 ECOCYC::CPD-6746302222--T1643 ECOCYC::MYO-INOSITOL302224--T1643 ECOCYC::G302219--T1643)) (ECOCYC::REACTION ECOCYC::RXN-7253)) (ECOCYC::T1644 NIL NIL (%SUPER-SPACE ECOCYC::PWY-SPACE-SUPER) (%SUPER-NODE ECOCYC::RXN-SUPER) (%LAST-POSITION (11592 1989)) (%NODE-LOCATION (11592 1989)) (%NODE-SHAPE ((%NODE-ICON-EXPANDABLE? NIL) (%NODE-ICON-WIDTH 126) (%NODE-ICON-HEIGHT 192))) (%SUB-SPACE ECOCYC::DORA-OV) (%SUB-NODES (ECOCYC::|23S-rRNA-uridine1911-1915-1917302264--T1644| ECOCYC::G302262--T1644 ECOCYC::|23S-rRNA-pseudouridine1911-1915-1917302266--T1644|)) (ECOCYC::REACTION ECOCYC::RXN-11837)) (ECOCYC::T1645 NIL NIL (%SUPER-SPACE ECOCYC::PWY-SPACE-SUPER) (%SUPER-NODE ECOCYC::RXN-SUPER) (%LAST-POSITION (12712 222)) (%NODE-LOCATION (12712 222)) (%NODE-SHAPE ((%NODE-ICON-EXPANDABLE? NIL) (%NODE-ICON-WIDTH 158) (%NODE-ICON-HEIGHT 142))) (%SUB-SPACE ECOCYC::DORA-OV) (%SUB-NODES (ECOCYC::|Single-Stranded-DNAs302308--T1645| ECOCYC::G302304--T1645 ECOCYC::|Supercoiled-Duplex-DNAs302306--T1645|)) (ECOCYC::REACTION ECOCYC::RXN0-4261)) (ECOCYC::T1646 NIL NIL (%SUPER-SPACE ECOCYC::PWY-SPACE-SUPER) (%SUPER-NODE ECOCYC::RXN-SUPER) (%LAST-POSITION (13633 3696)) (%NODE-LOCATION (13633 3696)) (%NODE-SHAPE ((%NODE-ICON-EXPANDABLE? NIL) (%NODE-ICON-WIDTH 189) (%NODE-ICON-HEIGHT 242))) (%SUB-SPACE ECOCYC::DORA-OV) (%SUB-NODES (ECOCYC::G302361--T1646 ECOCYC::|Sulfur-Acceptors302364--T1646| ECOCYC::|Sulfurated-Sulfur-Acceptors302368--T1646| ECOCYC::L-ALPHA-ALANINE302367--T1646 ECOCYC::CYS302365--T1646 ECOCYC::G302362--T1646)) (ECOCYC::REACTION ECOCYC::RXN-12588)) (ECOCYC::T1647 NIL NIL (%SUPER-SPACE ECOCYC::PWY-SPACE-SUPER) (%SUPER-NODE ECOCYC::RXN-SUPER) (%LAST-POSITION (13247 1773)) (%NODE-LOCATION (13247 1773)) (%NODE-SHAPE ((%NODE-ICON-EXPANDABLE? NIL) (%NODE-ICON-WIDTH 168) (%NODE-ICON-HEIGHT 204))) (%SUB-SPACE ECOCYC::DORA-OV) (%SUB-NODES (ECOCYC::GLYCEROL-3P302414--T1647 ECOCYC::G302412--T1647 ECOCYC::G302411--T1647 ECOCYC::DIHYDROXY-ACETONE-PHOSPHATE302416--T1647)) (ECOCYC::REACTION ECOCYC::1.1.1.8-RXN)) (ECOCYC::T1648 NIL NIL (%SUPER-SPACE ECOCYC::PWY-SPACE-SUPER) (%SUPER-NODE ECOCYC::RXN-SUPER) (%LAST-POSITION (12044 1139)) (%NODE-LOCATION (12044 1139)) (%NODE-SHAPE ((%NODE-ICON-EXPANDABLE? NIL) (%NODE-ICON-WIDTH 143) (%NODE-ICON-HEIGHT 172))) (%SUB-SPACE ECOCYC::DORA-OV) (%SUB-NODES (ECOCYC::G302454--T1648 ECOCYC::ETOH302456--T1648 ECOCYC::ACETALD302458--T1648)) (ECOCYC::REACTION ECOCYC::RXN-12484)) (ECOCYC::T1649 NIL NIL (%SUPER-SPACE ECOCYC::PWY-SPACE-SUPER) (%SUPER-NODE ECOCYC::RXN-SUPER) (%LAST-POSITION (12044 1345)) (%NODE-LOCATION (12044 1345)) (%NODE-SHAPE ((%NODE-ICON-EXPANDABLE? NIL) (%NODE-ICON-WIDTH 143) (%NODE-ICON-HEIGHT 172))) (%SUB-SPACE ECOCYC::DORA-OV) (%SUB-NODES (ECOCYC::G302496--T1649 ECOCYC::CPD-341302500--T1649 ECOCYC::INDOLE_ACETALDEHYDE302498--T1649)) (ECOCYC::REACTION ECOCYC::RXN-10717)) (ECOCYC::T1650 NIL NIL (%SUPER-SPACE ECOCYC::PWY-SPACE-SUPER) (%SUPER-NODE ECOCYC::RXN-SUPER) (%LAST-POSITION (11888 1345)) (%NODE-LOCATION (11888 1345)) (%NODE-SHAPE ((%NODE-ICON-EXPANDABLE? NIL) (%NODE-ICON-WIDTH 140) (%NODE-ICON-HEIGHT 172))) (%SUB-SPACE ECOCYC::DORA-OV) (%SUB-NODES (ECOCYC::|Aldehydes302542--T1650| ECOCYC::G302538--T1650 ECOCYC::|Alcohols302540--T1650|)) (ECOCYC::REACTION ECOCYC::ALCOHOL-DEHYDROGENASE-NADPORNOP+-RXN)) (ECOCYC::T1651 NIL NIL (%SUPER-SPACE ECOCYC::PWY-SPACE-SUPER) (%SUPER-NODE ECOCYC::RXN-SUPER) (%LAST-POSITION (11592 2214)) (%NODE-LOCATION (11592 2214)) (%NODE-SHAPE ((%NODE-ICON-EXPANDABLE? NIL) (%NODE-ICON-WIDTH 122) (%NODE-ICON-HEIGHT 193))) (%SUB-SPACE ECOCYC::DORA-OV) (%SUB-NODES (ECOCYC::DIHYDROXY-ACETONE-PHOSPHATE302584--T1651 ECOCYC::G302580--T1651 ECOCYC::SN-GLYCEROL-1-PHOSPHATE302582--T1651)) (ECOCYC::REACTION ECOCYC::1.1.1.261-RXN)) (ECOCYC::T1652 NIL NIL (%SUPER-SPACE ECOCYC::PWY-SPACE-SUPER) (%SUPER-NODE ECOCYC::RXN-SUPER) (%LAST-POSITION (11092 688)) (%NODE-LOCATION (11092 688)) (%NODE-SHAPE ((%NODE-ICON-EXPANDABLE? NIL) (%NODE-ICON-WIDTH 91) (%NODE-ICON-HEIGHT 176))) (%SUB-SPACE ECOCYC::DORA-OV) (%SUB-NODES (ECOCYC::HISTIDINOL302624--T1652 ECOCYC::HIS302626--T1652 ECOCYC::G302622--T1652)) (ECOCYC::REACTION ECOCYC::RXN-8001)) (ECOCYC::T1653 NIL NIL (%SUPER-SPACE ECOCYC::PWY-SPACE-SUPER) (%SUPER-NODE ECOCYC::RXN-SUPER) (%LAST-POSITION (11092 4585)) (%NODE-LOCATION (11092 4585)) (%NODE-SHAPE ((%NODE-ICON-EXPANDABLE? NIL) (%NODE-ICON-WIDTH 90) (%NODE-ICON-HEIGHT 393))) (%SUB-SPACE ECOCYC::DORA-OV) (%SUB-NODES (ECOCYC::|Secondary-Alcohols302672--T1653| ECOCYC::G302669--T1653 ECOCYC::LONG-CHAIN-KETONE302674--T1653 ECOCYC::G302670--T1653)) (ECOCYC::REACTION ECOCYC::RXN-12448)) (ECOCYC::T1654 NIL NIL (%SUPER-SPACE ECOCYC::PWY-SPACE-SUPER) (%SUPER-NODE ECOCYC::RXN-SUPER) (%LAST-POSITION (11204 4992)) (%NODE-LOCATION (11204 4992)) (%NODE-SHAPE ((%NODE-ICON-EXPANDABLE? NIL) (%NODE-ICON-WIDTH 104) (%NODE-ICON-HEIGHT 393))) (%SUB-SPACE ECOCYC::DORA-OV) (%SUB-NODES (ECOCYC::G302717--T1654 ECOCYC::HYDRPHENYLAC-CPD302722--T1654 ECOCYC::CPD3O-4151302720--T1654 ECOCYC::G302718--T1654)) (ECOCYC::REACTION ECOCYC::RXN3O-4113)) (ECOCYC::T1655 NIL NIL (%SUPER-SPACE ECOCYC::PWY-SPACE-SUPER) (%SUPER-NODE ECOCYC::RXN-SUPER) (%LAST-POSITION (11592 4992)) (%NODE-LOCATION (11592 4992)) (%NODE-SHAPE ((%NODE-ICON-EXPANDABLE? NIL) (%NODE-ICON-WIDTH 124) (%NODE-ICON-HEIGHT 393))) (%SUB-SPACE ECOCYC::DORA-OV) (%SUB-NODES (ECOCYC::G302766--T1655 ECOCYC::G302765--T1655 ECOCYC::CPD-11497302768--T1655 ECOCYC::CPD-11876302770--T1655)) (ECOCYC::REACTION ECOCYC::RXN-10915)) (ECOCYC::T1656 NIL NIL (%SUPER-SPACE ECOCYC::PWY-SPACE-SUPER) (%SUPER-NODE ECOCYC::RXN-SUPER) (%LAST-POSITION (11888 4992)) (%NODE-LOCATION (11888 4992)) (%NODE-SHAPE ((%NODE-ICON-EXPANDABLE? NIL) (%NODE-ICON-WIDTH 136) (%NODE-ICON-HEIGHT 393))) (%SUB-SPACE ECOCYC::DORA-OV) (%SUB-NODES (ECOCYC::CPD-11878302816--T1656 ECOCYC::G302814--T1656 ECOCYC::G302813--T1656 ECOCYC::DIHYDROXYPHENYLGLYCOLALDEHYDE302818--T1656)) (ECOCYC::REACTION ECOCYC::RXN-10911)) (ECOCYC::T1657 NIL NIL (%SUPER-SPACE ECOCYC::PWY-SPACE-SUPER) (%SUPER-NODE ECOCYC::RXN-SUPER) (%LAST-POSITION (11325 4585)) (%NODE-LOCATION (11325 4585)) (%NODE-SHAPE ((%NODE-ICON-EXPANDABLE? NIL) (%NODE-ICON-WIDTH 109) (%NODE-ICON-HEIGHT 393))) (%SUB-SPACE ECOCYC::DORA-OV) (%SUB-NODES (ECOCYC::G302862--T1657 ECOCYC::CPD-11671302866--T1657 ECOCYC::5-HYDROXYINDOLE_ACETALDEHYDE302864--T1657 ECOCYC::G302861--T1657)) (ECOCYC::REACTION ECOCYC::RXN-10781)) (ECOCYC::T1658 NIL NIL (%SUPER-SPACE ECOCYC::PWY-SPACE-SUPER) (%SUPER-NODE ECOCYC::RXN-SUPER) (%LAST-POSITION (11092 4992)) (%NODE-LOCATION (11092 4992)) (%NODE-SHAPE ((%NODE-ICON-EXPANDABLE? NIL) (%NODE-ICON-WIDTH 90) (%NODE-ICON-HEIGHT 393))) (%SUB-SPACE ECOCYC::DORA-OV) (%SUB-NODES (ECOCYC::G302910--T1658 ECOCYC::G302909--T1658 ECOCYC::|Primary-Alcohols302912--T1658| ECOCYC::|Aldehydes302914--T1658|)) (ECOCYC::REACTION ECOCYC::ALCOHOL-DEHYDROG-GENERIC-RXN)) (ECOCYC::T1659 NIL NIL (%SUPER-SPACE ECOCYC::PWY-SPACE-SUPER) (%SUPER-NODE ECOCYC::RXN-SUPER) (%LAST-POSITION (11204 4585)) (%NODE-LOCATION (11204 4585)) (%NODE-SHAPE ((%NODE-ICON-EXPANDABLE? NIL) (%NODE-ICON-WIDTH 101) (%NODE-ICON-HEIGHT 393))) (%SUB-SPACE ECOCYC::DORA-OV) (%SUB-NODES (ECOCYC::G302957--T1659 ECOCYC::CPD-864302962--T1659 ECOCYC::CPD-863302960--T1659 ECOCYC::G302958--T1659)) (ECOCYC::REACTION ECOCYC::R542-RXN)) (ECOCYC::T1660 NIL NIL (%SUPER-SPACE ECOCYC::PWY-SPACE-SUPER) (%SUPER-NODE ECOCYC::RXN-SUPER) (%LAST-POSITION (11325 4992)) (%NODE-LOCATION (11325 4992)) (%NODE-SHAPE ((%NODE-ICON-EXPANDABLE? NIL) (%NODE-ICON-WIDTH 109) (%NODE-ICON-HEIGHT 393))) (%SUB-SPACE ECOCYC::DORA-OV) (%SUB-NODES (ECOCYC::CPD-7037303008--T1660 ECOCYC::G303006--T1660 ECOCYC::G303005--T1660 ECOCYC::CPD-7036303010--T1660)) (ECOCYC::REACTION ECOCYC::RXN-7706)) (ECOCYC::T1661 NIL NIL (%SUPER-SPACE ECOCYC::PWY-SPACE-SUPER) (%SUPER-NODE ECOCYC::RXN-SUPER) (%LAST-POSITION (11204 3771)) (%NODE-LOCATION (11204 3771)) (%NODE-SHAPE ((%NODE-ICON-EXPANDABLE? NIL) (%NODE-ICON-WIDTH 99) (%NODE-ICON-HEIGHT 393))) (%SUB-SPACE ECOCYC::DORA-OV) (%SUB-NODES (ECOCYC::CPD-7033303056--T1661 ECOCYC::METHYLBUT-CPD303058--T1661 ECOCYC::G303054--T1661 ECOCYC::G303053--T1661)) (ECOCYC::REACTION ECOCYC::RXN-7694)) (ECOCYC::T1662 NIL NIL (%SUPER-SPACE ECOCYC::PWY-SPACE-SUPER) (%SUPER-NODE ECOCYC::RXN-SUPER) (%LAST-POSITION (11204 4178)) (%NODE-LOCATION (11204 4178)) (%NODE-SHAPE ((%NODE-ICON-EXPANDABLE? NIL) (%NODE-ICON-WIDTH 99) (%NODE-ICON-HEIGHT 393))) (%SUB-SPACE ECOCYC::DORA-OV) (%SUB-NODES (ECOCYC::G303102--T1662 ECOCYC::G303101--T1662 ECOCYC::CPD-7032303104--T1662 ECOCYC::CPD-7031303106--T1662)) (ECOCYC::REACTION ECOCYC::RXN-7693)) (ECOCYC::T1663 NIL NIL (%SUPER-SPACE ECOCYC::PWY-SPACE-SUPER) (%SUPER-NODE ECOCYC::RXN-SUPER) (%LAST-POSITION (11092 3364)) (%NODE-LOCATION (11092 3364)) (%NODE-SHAPE ((%NODE-ICON-EXPANDABLE? NIL) (%NODE-ICON-WIDTH 88) (%NODE-ICON-HEIGHT 393))) (%SUB-SPACE ECOCYC::DORA-OV) (%SUB-NODES (ECOCYC::G303149--T1663 ECOCYC::3-INDOLEGLYOXAL303154--T1663 ECOCYC::INDOLE-3-KETOL303152--T1663 ECOCYC::G303150--T1663)) (ECOCYC::REACTION ECOCYC::RXN-5444)) (ECOCYC::T1664 NIL NIL (%SUPER-SPACE ECOCYC::PWY-SPACE-SUPER) (%SUPER-NODE ECOCYC::RXN-SUPER) (%LAST-POSITION (11092 3771)) (%NODE-LOCATION (11092 3771)) (%NODE-SHAPE ((%NODE-ICON-EXPANDABLE? NIL) (%NODE-ICON-WIDTH 88) (%NODE-ICON-HEIGHT 393))) (%SUB-SPACE ECOCYC::DORA-OV) (%SUB-NODES (ECOCYC::G303198--T1664 ECOCYC::G303197--T1664 ECOCYC::3-INDOLYLGLYCOLALDEHYDE303202--T1664 ECOCYC::INDOLE-3-GLYCOL303200--T1664)) (ECOCYC::REACTION ECOCYC::RXN-5424)) (ECOCYC::T1665 NIL NIL (%SUPER-SPACE ECOCYC::PWY-SPACE-SUPER) (%SUPER-NODE ECOCYC::RXN-SUPER) (%LAST-POSITION (11092 1767)) (%NODE-LOCATION (11092 1767)) (%NODE-SHAPE ((%NODE-ICON-EXPANDABLE? NIL) (%NODE-ICON-WIDTH 89) (%NODE-ICON-HEIGHT 192))) (%SUB-SPACE ECOCYC::DORA-OV) (%SUB-NODES (ECOCYC::G303240--T1665 ECOCYC::MAL303242--T1665 ECOCYC::OXALACETIC_ACID303244--T1665)) (ECOCYC::REACTION ECOCYC::MALATE-DEHYDROGENASE-NADP+-RXN)) (ECOCYC::T1666 NIL NIL (%SUPER-SPACE ECOCYC::PWY-SPACE-SUPER) (%SUPER-NODE ECOCYC::RXN-SUPER) (%LAST-POSITION (11092 1561)) (%NODE-LOCATION (11092 1561)) (%NODE-SHAPE ((%NODE-ICON-EXPANDABLE? NIL) (%NODE-ICON-WIDTH 89) (%NODE-ICON-HEIGHT 192))) (%SUB-SPACE ECOCYC::DORA-OV) (%SUB-NODES (ECOCYC::OXALACETIC_ACID303286--T1666 ECOCYC::MAL303284--T1666 ECOCYC::G303282--T1666)) (ECOCYC::REACTION ECOCYC::MAL-DEH-GLYOX-RXN)) (ECOCYC::T1667 NIL NIL (%SUPER-SPACE ECOCYC::PWY-SPACE-SUPER) (%SUPER-NODE ECOCYC::RXN-SUPER) (%LAST-POSITION (13064 681)) (%NODE-LOCATION (13064 681)) (%NODE-SHAPE ((%NODE-ICON-EXPANDABLE? NIL) (%NODE-ICON-WIDTH 163) (%NODE-ICON-HEIGHT 162))) (%SUB-SPACE ECOCYC::DORA-OV) (%SUB-NODES (ECOCYC::G303324--T1667 ECOCYC::2-AMINOMALONATE-SEMIALDEHYDE303328--T1667 ECOCYC::SER303326--T1667)) (ECOCYC::REACTION ECOCYC::RXN0-2201)) (ECOCYC::T1668 NIL NIL (%SUPER-SPACE ECOCYC::PWY-SPACE-SUPER) (%SUPER-NODE ECOCYC::RXN-SUPER) (%LAST-POSITION (11592 938)) (%NODE-LOCATION (11592 938)) (%NODE-SHAPE ((%NODE-ICON-EXPANDABLE? NIL) (%NODE-ICON-WIDTH 124) (%NODE-ICON-HEIGHT 182))) (%SUB-SPACE ECOCYC::DORA-OV) (%SUB-NODES (ECOCYC::ETHYL-2-METHYLACETOACETATE303368--T1668 ECOCYC::G303366--T1668 ECOCYC::ETHYL-2R-METHYL-3S-HYDROXYBUTANOATE303370--T1668)) (ECOCYC::REACTION ECOCYC::RXN0-1941)) (ECOCYC::T1669 NIL NIL (%SUPER-SPACE ECOCYC::PWY-SPACE-SUPER) (%SUPER-NODE ECOCYC::RXN-SUPER) (%LAST-POSITION (11455 691)) (%NODE-LOCATION (11455 691)) (%NODE-SHAPE ((%NODE-ICON-EXPANDABLE? NIL) (%NODE-ICON-WIDTH 112) (%NODE-ICON-HEIGHT 182))) (%SUB-SPACE ECOCYC::DORA-OV) (%SUB-NODES (ECOCYC::G303408--T1669 ECOCYC::CPD-377303412--T1669 ECOCYC::25-DIDEHYDRO-D-GLUCONATE303410--T1669)) (ECOCYC::REACTION ECOCYC::1.1.1.274-RXN)) (ECOCYC::T1670 NIL NIL (%SUPER-SPACE ECOCYC::PWY-SPACE-SUPER) (%SUPER-NODE ECOCYC::RXN-SUPER) (%LAST-POSITION (12540 695)) (%NODE-LOCATION (12540 695)) (%NODE-SHAPE ((%NODE-ICON-EXPANDABLE? NIL) (%NODE-ICON-WIDTH 157) (%NODE-ICON-HEIGHT 191))) (%SUB-SPACE ECOCYC::DORA-OV) (%SUB-NODES (ECOCYC::|cis-cis-D19-31-3-hydroxyC50-2-ACPs303454--T1670| ECOCYC::G303450--T1670 ECOCYC::|cis-cis-D19-31-3-oxo-C50-2-ACPs303452--T1670|)) (ECOCYC::REACTION ECOCYC::RXN1G-951)) (ECOCYC::T1671 NIL NIL (%SUPER-SPACE ECOCYC::PWY-SPACE-SUPER) (%SUPER-NODE ECOCYC::RXN-SUPER) (%LAST-POSITION (12540 942)) (%NODE-LOCATION (12540 942)) (%NODE-SHAPE ((%NODE-ICON-EXPANDABLE? NIL) (%NODE-ICON-WIDTH 157) (%NODE-ICON-HEIGHT 191))) (%SUB-SPACE ECOCYC::DORA-OV) (%SUB-NODES (ECOCYC::|cis-delta17-3-oxo-C36-ACPs303494--T1671| ECOCYC::G303492--T1671 ECOCYC::|cis-delta17-3-hydroxyC36-ACPs303496--T1671|)) (ECOCYC::REACTION ECOCYC::RXN1G-881)) (ECOCYC::T1672 NIL NIL (%SUPER-SPACE ECOCYC::PWY-SPACE-SUPER) (%SUPER-NODE ECOCYC::RXN-SUPER) (%LAST-POSITION (12540 1148)) (%NODE-LOCATION (12540 1148)) (%NODE-SHAPE ((%NODE-ICON-EXPANDABLE? NIL) (%NODE-ICON-WIDTH 157) (%NODE-ICON-HEIGHT 191))) (%SUB-SPACE ECOCYC::DORA-OV) (%SUB-NODES (ECOCYC::|cis-cis-D11-29-3-hydroxyC48-2-ACPs303538--T1672| ECOCYC::G303534--T1672 ECOCYC::|cis-cis-D11-29-3-oxo-C48-2-ACPs303536--T1672|)) (ECOCYC::REACTION ECOCYC::RXN1G-853)) (ECOCYC::T1673 NIL NIL (%SUPER-SPACE ECOCYC::PWY-SPACE-SUPER) (%SUPER-NODE ECOCYC::RXN-SUPER) (%LAST-POSITION (12540 1354)) (%NODE-LOCATION (12540 1354)) (%NODE-SHAPE ((%NODE-ICON-EXPANDABLE? NIL) (%NODE-ICON-WIDTH 157) (%NODE-ICON-HEIGHT 191))) (%SUB-SPACE ECOCYC::DORA-OV) (%SUB-NODES (ECOCYC::G303576--T1673 ECOCYC::|cis-delta5-3-hydroxylignoceroyl-ACPs303580--T1673| ECOCYC::|cis-delta5-3-oxo-lignoceroyl-ACPs303578--T1673|)) (ECOCYC::REACTION ECOCYC::RXN1G-72)) (ECOCYC::T1674 NIL NIL (%SUPER-SPACE ECOCYC::PWY-SPACE-SUPER) (%SUPER-NODE ECOCYC::RXN-SUPER) (%LAST-POSITION (12540 1560)) (%NODE-LOCATION (12540 1560)) (%NODE-SHAPE ((%NODE-ICON-EXPANDABLE? NIL) (%NODE-ICON-WIDTH 157) (%NODE-ICON-HEIGHT 191))) (%SUB-SPACE ECOCYC::DORA-OV) (%SUB-NODES (ECOCYC::G303618--T1674 ECOCYC::|cis-cis-D17-29-3-oxo-C48-2-ACPs303620--T1674| ECOCYC::|cis-cis-D17-29-3-hydroxyC48-2-ACPs303622--T1674|)) (ECOCYC::REACTION ECOCYC::RXN1G-717)) (ECOCYC::T1675 NIL NIL (%SUPER-SPACE ECOCYC::PWY-SPACE-SUPER) (%SUPER-NODE ECOCYC::RXN-SUPER) (%LAST-POSITION (12540 1766)) (%NODE-LOCATION (12540 1766)) (%NODE-SHAPE ((%NODE-ICON-EXPANDABLE? NIL) (%NODE-ICON-WIDTH 157) (%NODE-ICON-HEIGHT 191))) (%SUB-SPACE ECOCYC::DORA-OV) (%SUB-NODES (ECOCYC::G303660--T1675 ECOCYC::|cis-cis-D11-23-3-oxo-C42-2-ACPs303662--T1675| ECOCYC::|cis-cis-D11-23-3-hydroxyC42-2-ACPs303664--T1675|)) (ECOCYC::REACTION ECOCYC::RXN1G-637)) (ECOCYC::T1676 NIL NIL (%SUPER-SPACE ECOCYC::PWY-SPACE-SUPER) (%SUPER-NODE ECOCYC::RXN-SUPER) (%LAST-POSITION (12540 1988)) (%NODE-LOCATION (12540 1988)) (%NODE-SHAPE ((%NODE-ICON-EXPANDABLE? NIL) (%NODE-ICON-WIDTH 157) (%NODE-ICON-HEIGHT 191))) (%SUB-SPACE ECOCYC::DORA-OV) (%SUB-NODES (ECOCYC::G303702--T1676 ECOCYC::|cis-cis-D21-39-3-oxo-C58-2-ACPs303704--T1676| ECOCYC::|cis-cis-D21-39-3-hydroxyC58-2-ACPs303706--T1676|)) (ECOCYC::REACTION ECOCYC::RXN1G-617)) (ECOCYC::T1677 NIL NIL (%SUPER-SPACE ECOCYC::PWY-SPACE-SUPER) (%SUPER-NODE ECOCYC::RXN-SUPER) (%LAST-POSITION (12540 2213)) (%NODE-LOCATION (12540 2213)) (%NODE-SHAPE ((%NODE-ICON-EXPANDABLE? NIL) (%NODE-ICON-WIDTH 157) (%NODE-ICON-HEIGHT 191))) (%SUB-SPACE ECOCYC::DORA-OV) (%SUB-NODES (ECOCYC::|cis-cis-D9-27-3-oxo-C46-2-ACPs303746--T1677| ECOCYC::|cis-cis-D9-27-3-hydroxyC46-2-ACPs303748--T1677| ECOCYC::G303744--T1677)) (ECOCYC::REACTION ECOCYC::RXN1G-613)) (ECOCYC::T1678 NIL NIL (%SUPER-SPACE ECOCYC::PWY-SPACE-SUPER) (%SUPER-NODE ECOCYC::RXN-SUPER) (%LAST-POSITION (12540 2442)) (%NODE-LOCATION (12540 2442)) (%NODE-SHAPE ((%NODE-ICON-EXPANDABLE? NIL) (%NODE-ICON-WIDTH 157) (%NODE-ICON-HEIGHT 191))) (%SUB-SPACE ECOCYC::DORA-OV) (%SUB-NODES (ECOCYC::|cis-cis-D15-27-3-hydroxyC46-2-ACPs303790--T1678| ECOCYC::|cis-cis-D15-27-3-oxo-C46-2-ACPs303788--T1678| ECOCYC::G303786--T1678)) (ECOCYC::REACTION ECOCYC::RXN1G-481)) (ECOCYC::T1679 NIL NIL (%SUPER-SPACE ECOCYC::PWY-SPACE-SUPER) (%SUPER-NODE ECOCYC::RXN-SUPER) (%LAST-POSITION (13064 1988)) (%NODE-LOCATION (13064 1988)) (%NODE-SHAPE ((%NODE-ICON-EXPANDABLE? NIL) (%NODE-ICON-WIDTH 162) (%NODE-ICON-HEIGHT 191))) (%SUB-SPACE ECOCYC::DORA-OV) (%SUB-NODES (ECOCYC::|R-3-hydroxybehenoyl-ACPs303832--T1679| ECOCYC::|3-oxo-behenoyl-ACPs303830--T1679| ECOCYC::G303828--T1679)) (ECOCYC::REACTION ECOCYC::RXN1G-469)) (ECOCYC::T1680 NIL NIL (%SUPER-SPACE ECOCYC::PWY-SPACE-SUPER) (%SUPER-NODE ECOCYC::RXN-SUPER) (%LAST-POSITION (12371 1766)) (%NODE-LOCATION (12371 1766)) (%NODE-SHAPE ((%NODE-ICON-EXPANDABLE? NIL) (%NODE-ICON-WIDTH 153) (%NODE-ICON-HEIGHT 191))) (%SUB-SPACE ECOCYC::DORA-OV) (%SUB-NODES (ECOCYC::G303870--T1680 ECOCYC::|cis-cis-D19-37-3-oxo-C56-2-ACPs303872--T1680| ECOCYC::|cis-cis-D19-37-3-hydroxyC56-2-ACPs303874--T1680|)) (ECOCYC::REACTION ECOCYC::RXN1G-409)) (ECOCYC::T1681 NIL NIL (%SUPER-SPACE ECOCYC::PWY-SPACE-SUPER) (%SUPER-NODE ECOCYC::RXN-SUPER) (%LAST-POSITION (13064 2442)) (%NODE-LOCATION (13064 2442)) (%NODE-SHAPE ((%NODE-ICON-EXPANDABLE? NIL) (%NODE-ICON-WIDTH 167) (%NODE-ICON-HEIGHT 191))) (%SUB-SPACE ECOCYC::DORA-OV) (%SUB-NODES (ECOCYC::|cis-cis-D5-17-3-oxo-C36-2-ACPs303914--T1681| ECOCYC::G303912--T1681 ECOCYC::|cis-cis-D5-17-3-hydroxyC36-2-ACPs303916--T1681|)) (ECOCYC::REACTION ECOCYC::RXN1G-408)) (ECOCYC::T1682 NIL NIL (%SUPER-SPACE ECOCYC::PWY-SPACE-SUPER) (%SUPER-NODE ECOCYC::RXN-SUPER) (%LAST-POSITION (12540 2697)) (%NODE-LOCATION (12540 2697)) (%NODE-SHAPE ((%NODE-ICON-EXPANDABLE? NIL) (%NODE-ICON-WIDTH 157) (%NODE-ICON-HEIGHT 191))) (%SUB-SPACE ECOCYC::DORA-OV) (%SUB-NODES (ECOCYC::G303954--T1682 ECOCYC::|cis-cis-D7-25-3-oxo-C44-2-ACPs303956--T1682| ECOCYC::|cis-cis-D7-25-3-hydroxyC44-2-ACPs303958--T1682|)) (ECOCYC::REACTION ECOCYC::RXN1G-384)) (ECOCYC::T1683 NIL NIL (%SUPER-SPACE ECOCYC::PWY-SPACE-SUPER) (%SUPER-NODE ECOCYC::RXN-SUPER) (%LAST-POSITION (12540 2980)) (%NODE-LOCATION (12540 2980)) (%NODE-SHAPE ((%NODE-ICON-EXPANDABLE? NIL) (%NODE-ICON-WIDTH 157) (%NODE-ICON-HEIGHT 191))) (%SUB-SPACE ECOCYC::DORA-OV) (%SUB-NODES (ECOCYC::|cis-delta7-3-hydroxycerotoyl-ACPs304000--T1683| ECOCYC::G303996--T1683 ECOCYC::|cis-delta7-3-oxo-cerotoyl-ACPs303998--T1683|)) (ECOCYC::REACTION ECOCYC::RXN1G-364)) (ECOCYC::T1684 NIL NIL (%SUPER-SPACE ECOCYC::PWY-SPACE-SUPER) (%SUPER-NODE ECOCYC::RXN-SUPER) (%LAST-POSITION (12540 3263)) (%NODE-LOCATION (12540 3263)) (%NODE-SHAPE ((%NODE-ICON-EXPANDABLE? NIL) (%NODE-ICON-WIDTH 157) (%NODE-ICON-HEIGHT 191))) (%SUB-SPACE ECOCYC::DORA-OV) (%SUB-NODES (ECOCYC::G304038--T1684 ECOCYC::|cis-delta15-3-oxo-gheddoyl-ACPs304040--T1684| ECOCYC::|cis-delta15-3-hydroxygheddoyl-ACPs304042--T1684|)) (ECOCYC::REACTION ECOCYC::RXN1G-358)) (ECOCYC::T1685 NIL NIL (%SUPER-SPACE ECOCYC::PWY-SPACE-SUPER) (%SUPER-NODE ECOCYC::RXN-SUPER) (%LAST-POSITION (12712 942)) (%NODE-LOCATION (12712 942)) (%NODE-SHAPE ((%NODE-ICON-EXPANDABLE? NIL) (%NODE-ICON-WIDTH 157) (%NODE-ICON-HEIGHT 191))) (%SUB-SPACE ECOCYC::DORA-OV) (%SUB-NODES (ECOCYC::|cis-delta21-3-hydroxyC40-ACPs304084--T1685| ECOCYC::|cis-delta21-3-oxo-C40-ACPs304082--T1685| ECOCYC::G304080--T1685)) (ECOCYC::REACTION ECOCYC::RXN1G-287)) (ECOCYC::T1686 NIL NIL (%SUPER-SPACE ECOCYC::PWY-SPACE-SUPER) (%SUPER-NODE ECOCYC::RXN-SUPER) (%LAST-POSITION (12712 1148)) (%NODE-LOCATION (12712 1148)) (%NODE-SHAPE ((%NODE-ICON-EXPANDABLE? NIL) (%NODE-ICON-WIDTH 157) (%NODE-ICON-HEIGHT 191))) (%SUB-SPACE ECOCYC::DORA-OV) (%SUB-NODES (ECOCYC::G304122--T1686 ECOCYC::|cis-cis-D7-19-3-oxo-C38-2-ACPs304124--T1686| ECOCYC::|cis-cis-D7-19-3-hydroxyC38-2-ACPs304126--T1686|)) (ECOCYC::REACTION ECOCYC::RXN1G-262)) (ECOCYC::T1687 NIL NIL (%SUPER-SPACE ECOCYC::PWY-SPACE-SUPER) (%SUPER-NODE ECOCYC::RXN-SUPER) (%LAST-POSITION (12712 1354)) (%NODE-LOCATION (12712 1354)) (%NODE-SHAPE ((%NODE-ICON-EXPANDABLE? NIL) (%NODE-ICON-WIDTH 157) (%NODE-ICON-HEIGHT 191))) (%SUB-SPACE ECOCYC::DORA-OV) (%SUB-NODES (ECOCYC::|cis-delta13-3-hydroxylacceroyl-ACPs304168--T1687| ECOCYC::|cis-delta13-3-oxo-lacceroyl-ACPs304166--T1687| ECOCYC::G304164--T1687)) (ECOCYC::REACTION ECOCYC::RXN1G-260)) (ECOCYC::T1688 NIL NIL (%SUPER-SPACE ECOCYC::PWY-SPACE-SUPER) (%SUPER-NODE ECOCYC::RXN-SUPER) (%LAST-POSITION (12712 1560)) (%NODE-LOCATION (12712 1560)) (%NODE-SHAPE ((%NODE-ICON-EXPANDABLE? NIL) (%NODE-ICON-WIDTH 157) (%NODE-ICON-HEIGHT 191))) (%SUB-SPACE ECOCYC::DORA-OV) (%SUB-NODES (ECOCYC::|cis-cis-D9-21-3-hydroxyC40-2-ACPs304210--T1688| ECOCYC::|cis-cis-D9-21-3-oxo-C40-2-ACPs304208--T1688| ECOCYC::G304206--T1688)) (ECOCYC::REACTION ECOCYC::RXN1G-252)) (ECOCYC::T1689 NIL NIL (%SUPER-SPACE ECOCYC::PWY-SPACE-SUPER) (%SUPER-NODE ECOCYC::RXN-SUPER) (%LAST-POSITION (12712 1766)) (%NODE-LOCATION (12712 1766)) (%NODE-SHAPE ((%NODE-ICON-EXPANDABLE? NIL) (%NODE-ICON-WIDTH 157) (%NODE-ICON-HEIGHT 191))) (%SUB-SPACE ECOCYC::DORA-OV) (%SUB-NODES (ECOCYC::|cis-delta9-3-oxo-montanoyl-ACPs304250--T1689| ECOCYC::|cis-delta9-3-hydroxymontanoyl-ACPs304252--T1689| ECOCYC::G304248--T1689)) (ECOCYC::REACTION ECOCYC::RXN1G-240)) (ECOCYC::T1690 NIL NIL (%SUPER-SPACE ECOCYC::PWY-SPACE-SUPER) (%SUPER-NODE ECOCYC::RXN-SUPER) (%LAST-POSITION (12712 1988)) (%NODE-LOCATION (12712 1988)) (%NODE-SHAPE ((%NODE-ICON-EXPANDABLE? NIL) (%NODE-ICON-WIDTH 157) (%NODE-ICON-HEIGHT 191))) (%SUB-SPACE ECOCYC::DORA-OV) (%SUB-NODES (ECOCYC::|cis-cis-D13-25-3-hydroxyC44-2-ACPs304294--T1690| ECOCYC::G304290--T1690 ECOCYC::|cis-cis-D13-25-3-oxo-C44-2-ACPs304292--T1690|)) (ECOCYC::REACTION ECOCYC::RXN1G-203)) (ECOCYC::T1691 NIL NIL (%SUPER-SPACE ECOCYC::PWY-SPACE-SUPER) (%SUPER-NODE ECOCYC::RXN-SUPER) (%LAST-POSITION (12712 2213)) (%NODE-LOCATION (12712 2213)) (%NODE-SHAPE ((%NODE-ICON-EXPANDABLE? NIL) (%NODE-ICON-WIDTH 157) (%NODE-ICON-HEIGHT 191))) (%SUB-SPACE ECOCYC::DORA-OV) (%SUB-NODES (ECOCYC::G304332--T1691 ECOCYC::|cis-cis-D17-35-3-hydroxyC54-2-ACPs304336--T1691| ECOCYC::|cis-cis-D17-35-3-oxo-C54-2-ACPs304334--T1691|)) (ECOCYC::REACTION ECOCYC::RXN1G-184)) (ECOCYC::T1692 NIL NIL (%SUPER-SPACE ECOCYC::PWY-SPACE-SUPER) (%SUPER-NODE ECOCYC::RXN-SUPER) (%LAST-POSITION (12712 2442)) (%NODE-LOCATION (12712 2442)) (%NODE-SHAPE ((%NODE-ICON-EXPANDABLE? NIL) (%NODE-ICON-WIDTH 157) (%NODE-ICON-HEIGHT 191))) (%SUB-SPACE ECOCYC::DORA-OV) (%SUB-NODES (ECOCYC::G304374--T1692 ECOCYC::|cis-cis-D5-23-3-hydroxyC42-2-ACPs304378--T1692| ECOCYC::|cis-cis-D5-23-3-oxo-C42-2-ACPs304376--T1692|)) (ECOCYC::REACTION ECOCYC::RXN1G-182)) (ECOCYC::T1693 NIL NIL (%SUPER-SPACE ECOCYC::PWY-SPACE-SUPER) (%SUPER-NODE ECOCYC::RXN-SUPER) (%LAST-POSITION (12712 2697)) (%NODE-LOCATION (12712 2697)) (%NODE-SHAPE ((%NODE-ICON-EXPANDABLE? NIL) (%NODE-ICON-WIDTH 157) (%NODE-ICON-HEIGHT 191))) (%SUB-SPACE ECOCYC::DORA-OV) (%SUB-NODES (ECOCYC::G304416--T1693 ECOCYC::|cis-delta11-3-oxo-melissoyl-ACPs304418--T1693| ECOCYC::|cis-delta11-3-hydroxymelissoyl-ACPs304420--T1693|)) (ECOCYC::REACTION ECOCYC::RXN1G-163)) (ECOCYC::T1694 NIL NIL (%SUPER-SPACE ECOCYC::PWY-SPACE-SUPER) (%SUPER-NODE ECOCYC::RXN-SUPER) (%LAST-POSITION (13064 2213)) (%NODE-LOCATION (13064 2213)) (%NODE-SHAPE ((%NODE-ICON-EXPANDABLE? NIL) (%NODE-ICON-WIDTH 162) (%NODE-ICON-HEIGHT 191))) (%SUB-SPACE ECOCYC::DORA-OV) (%SUB-NODES (ECOCYC::|3-oxo-behenoyl-ACPs304460--T1694| ECOCYC::G304458--T1694 ECOCYC::|R-3-hydroxybehenoyl-ACPs304462--T1694|)) (ECOCYC::REACTION ECOCYC::RXN1G-157)) (ECOCYC::T1695 NIL NIL (%SUPER-SPACE ECOCYC::PWY-SPACE-SUPER) (%SUPER-NODE ECOCYC::RXN-SUPER) (%LAST-POSITION (12712 2980)) (%NODE-LOCATION (12712 2980)) (%NODE-SHAPE ((%NODE-ICON-EXPANDABLE? NIL) (%NODE-ICON-WIDTH 157) (%NODE-ICON-HEIGHT 191))) (%SUB-SPACE ECOCYC::DORA-OV) (%SUB-NODES (ECOCYC::G304500--T1695 ECOCYC::|cis-cis-D15-33-3-oxo-C52-2-ACPs304502--T1695| ECOCYC::|cis-cis-D15-33-3-hydroxyC52-2-ACPs304504--T1695|)) (ECOCYC::REACTION ECOCYC::RXN1G-1247)) (ECOCYC::T1696 NIL NIL (%SUPER-SPACE ECOCYC::PWY-SPACE-SUPER) (%SUPER-NODE ECOCYC::RXN-SUPER) (%LAST-POSITION (12712 3263)) (%NODE-LOCATION (12712 3263)) (%NODE-SHAPE ((%NODE-ICON-EXPANDABLE? NIL) (%NODE-ICON-WIDTH 157) (%NODE-ICON-HEIGHT 191))) (%SUB-SPACE ECOCYC::DORA-OV) (%SUB-NODES (ECOCYC::|cis-delta19-3-hydroxyC38-ACPs304546--T1696| ECOCYC::|cis-delta19-3-oxo-C38-ACPs304544--T1696| ECOCYC::G304542--T1696)) (ECOCYC::REACTION ECOCYC::RXN1G-1053)) (ECOCYC::T1697 NIL NIL (%SUPER-SPACE ECOCYC::PWY-SPACE-SUPER) (%SUPER-NODE ECOCYC::RXN-SUPER) (%LAST-POSITION (12712 3670)) (%NODE-LOCATION (12712 3670)) (%NODE-SHAPE ((%NODE-ICON-EXPANDABLE? NIL) (%NODE-ICON-WIDTH 157) (%NODE-ICON-HEIGHT 191))) (%SUB-SPACE ECOCYC::DORA-OV) (%SUB-NODES (ECOCYC::|cis-cis-D13-31-3-hydroxyC50-2-ACPs304588--T1697| ECOCYC::|cis-cis-D13-31-3-oxo-C50-2-ACPs304586--T1697| ECOCYC::G304584--T1697)) (ECOCYC::REACTION ECOCYC::RXN1G-1050)) (ECOCYC::T1698 NIL NIL (%SUPER-SPACE ECOCYC::PWY-SPACE-SUPER) (%SUPER-NODE ECOCYC::RXN-SUPER) (%LAST-POSITION (13247 1560)) (%NODE-LOCATION (13247 1560)) (%NODE-SHAPE ((%NODE-ICON-EXPANDABLE? NIL) (%NODE-ICON-WIDTH 170) (%NODE-ICON-HEIGHT 191))) (%SUB-SPACE ECOCYC::DORA-OV) (%SUB-NODES (ECOCYC::|3-oxo-petroselinoyl-ACPs304630--T1698| ECOCYC::G304626--T1698 ECOCYC::|R-3-hydroxypetroselinoyl-ACPs304628--T1698|)) (ECOCYC::REACTION ECOCYC::RXN-9552)) (ECOCYC::T1699 NIL NIL (%SUPER-SPACE ECOCYC::PWY-SPACE-SUPER) (%SUPER-NODE ECOCYC::RXN-SUPER) (%LAST-POSITION (12886 1988)) (%NODE-LOCATION (12886 1988)) (%NODE-SHAPE ((%NODE-ICON-EXPANDABLE? NIL) (%NODE-ICON-WIDTH 161) (%NODE-ICON-HEIGHT 191))) (%SUB-SPACE ECOCYC::DORA-OV) (%SUB-NODES (ECOCYC::|3-hydroxypimeloyl-ACP-methyl-esters304672--T1699| ECOCYC::|3-Ketopimeloyl-ACP-methyl-esters304670--T1699| ECOCYC::G304668--T1699)) (ECOCYC::REACTION ECOCYC::RXN-11480)) (ECOCYC::T1700 NIL NIL (%SUPER-SPACE ECOCYC::PWY-SPACE-SUPER) (%SUPER-NODE ECOCYC::RXN-SUPER) (%LAST-POSITION (12886 2213)) (%NODE-LOCATION (12886 2213)) (%NODE-SHAPE ((%NODE-ICON-EXPANDABLE? NIL) (%NODE-ICON-WIDTH 161) (%NODE-ICON-HEIGHT 191))) (%SUB-SPACE ECOCYC::DORA-OV) (%SUB-NODES (ECOCYC::G304710--T1700 ECOCYC::|3-Ketoglutaryl-ACP-methyl-ester304712--T1700| ECOCYC::|3-Hydroxyglutaryl-ACP-methyl-ester304714--T1700|)) (ECOCYC::REACTION ECOCYC::RXN-11476)) (ECOCYC::T1701 NIL NIL (%SUPER-SPACE ECOCYC::PWY-SPACE-SUPER) (%SUPER-NODE ECOCYC::RXN-SUPER) (%LAST-POSITION (11204 3283)) (%NODE-LOCATION (11204 3283)) (%NODE-SHAPE ((%NODE-ICON-EXPANDABLE? NIL) (%NODE-ICON-WIDTH 99) (%NODE-ICON-HEIGHT 231))) (%SUB-SPACE ECOCYC::DORA-OV) (%SUB-NODES (ECOCYC::UDP-GLUCURONATE304756--T1701 ECOCYC::G304752--T1701 ECOCYC::UDP-GLUCOSE304754--T1701)) (ECOCYC::REACTION ECOCYC::UGD-RXN)) (ECOCYC::T1702 NIL NIL (%SUPER-SPACE ECOCYC::PWY-SPACE-SUPER) (%SUPER-NODE ECOCYC::RXN-SUPER) (%LAST-POSITION (11204 221)) (%NODE-LOCATION (11204 221)) (%NODE-SHAPE ((%NODE-ICON-EXPANDABLE? NIL) (%NODE-ICON-WIDTH 104) (%NODE-ICON-HEIGHT 141))) (%SUB-SPACE ECOCYC::DORA-OV) (%SUB-NODES (ECOCYC::G304794--T1702 ECOCYC::SORBITOL304796--T1702 ECOCYC::FRU304798--T1702)) (ECOCYC::REACTION ECOCYC::RXN-12083)) (ECOCYC::T1703 NIL NIL (%SUPER-SPACE ECOCYC::PWY-SPACE-SUPER) (%SUPER-NODE ECOCYC::RXN-SUPER) (%LAST-POSITION (13247 221)) (%NODE-LOCATION (13247 221)) (%NODE-SHAPE ((%NODE-ICON-EXPANDABLE? NIL) (%NODE-ICON-WIDTH 171) (%NODE-ICON-HEIGHT 140))) (%SUB-SPACE ECOCYC::DORA-OV) (%SUB-NODES (ECOCYC::CPD-2961304838--T1703 ECOCYC::RIBULOSE-5P304840--T1703 ECOCYC::G304836--T1703)) (ECOCYC::REACTION ECOCYC::6PGLUCONDEHYDROG-RXN)) (ECOCYC::T1704 NIL NIL (%SUPER-SPACE ECOCYC::PWY-SPACE-SUPER) (%SUPER-NODE ECOCYC::RXN-SUPER) (%LAST-POSITION (11092 4178)) (%NODE-LOCATION (11092 4178)) (%NODE-SHAPE ((%NODE-ICON-EXPANDABLE? NIL) (%NODE-ICON-WIDTH 88) (%NODE-ICON-HEIGHT 393))) (%SUB-SPACE ECOCYC::DORA-OV) (%SUB-NODES (ECOCYC::BUTANOL304888--T1704 ECOCYC::G304884--T1704 ECOCYC::G304883--T1704 ECOCYC::BUTANAL304886--T1704)) (ECOCYC::REACTION ECOCYC::ENZRXN-161-RXN)) (ECOCYC::T1705 NIL NIL (%SUPER-SPACE ECOCYC::PWY-SPACE-SUPER) (%SUPER-NODE ECOCYC::RXN-SUPER) (%LAST-POSITION (12886 1139)) (%NODE-LOCATION (12886 1139)) (%NODE-SHAPE ((%NODE-ICON-EXPANDABLE? NIL) (%NODE-ICON-WIDTH 161) (%NODE-ICON-HEIGHT 172))) (%SUB-SPACE ECOCYC::DORA-OV) (%SUB-NODES (ECOCYC::ACETOACETYL-COA304930--T1705 ECOCYC::S-3-HYDROXYBUTANOYL-COA304928--T1705 ECOCYC::G304926--T1705)) (ECOCYC::REACTION ECOCYC::RXN-11662)) (ECOCYC::T1706 NIL NIL (%SUPER-SPACE ECOCYC::PWY-SPACE-SUPER) (%SUPER-NODE ECOCYC::RXN-SUPER) (%LAST-POSITION (13435 221)) (%NODE-LOCATION (13435 221)) (%NODE-SHAPE ((%NODE-ICON-EXPANDABLE? NIL) (%NODE-ICON-WIDTH 171) (%NODE-ICON-HEIGHT 140))) (%SUB-SPACE ECOCYC::DORA-OV) (%SUB-NODES (ECOCYC::CPD-2961304970--T1706 ECOCYC::G304968--T1706 ECOCYC::RIBULOSE-5P304972--T1706)) (ECOCYC::REACTION ECOCYC::RXN-3341)) (ECOCYC::T1707 NIL NIL (%SUPER-SPACE ECOCYC::PWY-SPACE-SUPER) (%SUPER-NODE ECOCYC::RXN-SUPER) (%LAST-POSITION (11888 1139)) (%NODE-LOCATION (11888 1139)) (%NODE-SHAPE ((%NODE-ICON-EXPANDABLE? NIL) (%NODE-ICON-WIDTH 138) (%NODE-ICON-HEIGHT 172))) (%SUB-SPACE ECOCYC::DORA-OV) (%SUB-NODES (ECOCYC::2-TRANS6-TRANS-FARNESAL305014--T1707 ECOCYC::2-TRANS6-TRANS-FARNESOL305012--T1707 ECOCYC::G305010--T1707)) (ECOCYC::REACTION ECOCYC::FARNESOL-DEHYDROGENASE-RXN)) (ECOCYC::T1708 NIL NIL (%SUPER-SPACE ECOCYC::PWY-SPACE-SUPER) (%SUPER-NODE ECOCYC::RXN-SUPER) (%LAST-POSITION (13842 1995)) (%NODE-LOCATION (13842 1995)) (%NODE-SHAPE ((%NODE-ICON-EXPANDABLE? NIL) (%NODE-ICON-WIDTH 201) (%NODE-ICON-HEIGHT 204))) (%SUB-SPACE ECOCYC::DORA-OV) (%SUB-NODES (ECOCYC::UBIQUINONE-8305070--T1708 ECOCYC::G305068--T1708 ECOCYC::DIHYDROXY-ACETONE-PHOSPHATE305074--T1708 ECOCYC::G305067--T1708 ECOCYC::GLYCEROL-3P305071--T1708 ECOCYC::CPD-9956305073--T1708)) (ECOCYC::REACTION ECOCYC::GLYC3PDEHYDROG-RXN)) (ECOCYC::T1709 NIL NIL (%SUPER-SPACE ECOCYC::PWY-SPACE-SUPER) (%SUPER-NODE ECOCYC::RXN-SUPER) (%LAST-POSITION (13842 3696)) (%NODE-LOCATION (13842 3696)) (%NODE-SHAPE ((%NODE-ICON-EXPANDABLE? NIL) (%NODE-ICON-WIDTH 201) (%NODE-ICON-HEIGHT 243))) (%SUB-SPACE ECOCYC::DORA-OV) (%SUB-NODES (ECOCYC::|Protein-Disulfides305133--T1709| ECOCYC::|Alkyl-Hydro-Peroxides305130--T1709| ECOCYC::|Alcohols305134--T1709| ECOCYC::PROT-CYS305131--T1709 ECOCYC::G305128--T1709 ECOCYC::G305127--T1709)) (ECOCYC::REACTION ECOCYC::1.11.1.15-RXN)) (ECOCYC::T1710 NIL NIL (%SUPER-SPACE ECOCYC::PWY-SPACE-SUPER) (%SUPER-NODE ECOCYC::RXN-SUPER) (%LAST-POSITION (13247 2723)) (%NODE-LOCATION (13247 2723)) (%NODE-SHAPE ((%NODE-ICON-EXPANDABLE? NIL) (%NODE-ICON-WIDTH 169) (%NODE-ICON-HEIGHT 243))) (%SUB-SPACE ECOCYC::DORA-OV) (%SUB-NODES (ECOCYC::G305177--T1710 ECOCYC::|Alcohols305182--T1710| ECOCYC::|Alkyl-Hydro-Peroxides305180--T1710| ECOCYC::G305178--T1710)) (ECOCYC::REACTION ECOCYC::RXN0-5468)) (ECOCYC::T1711 NIL NIL (%SUPER-SPACE ECOCYC::PWY-SPACE-SUPER) (%SUPER-NODE ECOCYC::RXN-SUPER) (%LAST-POSITION (14082 1350)) (%NODE-LOCATION (14082 1350)) (%NODE-SHAPE ((%NODE-ICON-EXPANDABLE? NIL) (%NODE-ICON-WIDTH 223) (%NODE-ICON-HEIGHT 182))) (%SUB-SPACE ECOCYC::DORA-OV) (%SUB-NODES (ECOCYC::PHTHALATE305234--T1711 ECOCYC::CPD-13993305236--T1711 ECOCYC::CPD-13992305235--T1711 ECOCYC::CPD-12792305232--T1711 ECOCYC::G305230--T1711)) (ECOCYC::REACTION ECOCYC::RXN-11813)) (ECOCYC::T1712 NIL NIL (%SUPER-SPACE ECOCYC::PWY-SPACE-SUPER) (%SUPER-NODE ECOCYC::RXN-SUPER) (%LAST-POSITION (12371 4124)) (%NODE-LOCATION (12371 4124)) (%NODE-SHAPE ((%NODE-ICON-EXPANDABLE? NIL) (%NODE-ICON-WIDTH 151) (%NODE-ICON-HEIGHT 284))) (%SUB-SPACE ECOCYC::DORA-OV) (%SUB-NODES (ECOCYC::G305280--T1712 ECOCYC::|Deoxy-Ribonucleoside-Diphosphates305282--T1712| ECOCYC::|Ribonucleoside-Diphosphates305284--T1712| ECOCYC::G305279--T1712)) (ECOCYC::REACTION ECOCYC::RIBONUCLEOSIDE-DIP-REDUCTI-RXN)) (ECOCYC::T1713 NIL NIL (%SUPER-SPACE ECOCYC::PWY-SPACE-SUPER) (%SUPER-NODE ECOCYC::RXN-SUPER) (%LAST-POSITION (13064 1556)) (%NODE-LOCATION (13064 1556)) (%NODE-SHAPE ((%NODE-ICON-EXPANDABLE? NIL) (%NODE-ICON-WIDTH 164) (%NODE-ICON-HEIGHT 183))) (%SUB-SPACE ECOCYC::DORA-OV) (%SUB-NODES (ECOCYC::|Deoxy-Ribonucleoside-Triphosphates305324--T1713| ECOCYC::G305322--T1713 ECOCYC::|Ribonucleoside-Triphosphates305326--T1713|)) (ECOCYC::REACTION ECOCYC::1.17.4.2-RXN)) (ECOCYC::T1714 NIL NIL (%SUPER-SPACE ECOCYC::PWY-SPACE-SUPER) (%SUPER-NODE ECOCYC::RXN-SUPER) (%LAST-POSITION (11592 4509)) (%NODE-LOCATION (11592 4509)) (%NODE-SHAPE ((%NODE-ICON-EXPANDABLE? NIL) (%NODE-ICON-WIDTH 127) (%NODE-ICON-HEIGHT 241))) (%SUB-SPACE ECOCYC::DORA-OV) (%SUB-NODES (ECOCYC::|Reduced-flavodoxins305377--T1714| ECOCYC::NADP305376--T1714 ECOCYC::|Oxidized-flavodoxins305379--T1714| ECOCYC::G305374--T1714 ECOCYC::NADPH305380--T1714)) (ECOCYC::REACTION ECOCYC::FLAVONADPREDUCT-RXN)) (ECOCYC::T1715 NIL NIL (%SUPER-SPACE ECOCYC::PWY-SPACE-SUPER) (%SUPER-NODE ECOCYC::RXN-SUPER) (%LAST-POSITION (11592 464)) (%NODE-LOCATION (11592 464)) (%NODE-SHAPE ((%NODE-ICON-EXPANDABLE? NIL) (%NODE-ICON-WIDTH 122) (%NODE-ICON-HEIGHT 182))) (%SUB-SPACE ECOCYC::DORA-OV) (%SUB-NODES (ECOCYC::SUC305422--T1715 ECOCYC::G305418--T1715 ECOCYC::SUCC-S-ALD305420--T1715)) (ECOCYC::REACTION ECOCYC::RXN0-5293)) (ECOCYC::T1716 NIL NIL (%SUPER-SPACE ECOCYC::PWY-SPACE-SUPER) (%SUPER-NODE ECOCYC::RXN-SUPER) (%LAST-POSITION (11325 1766)) (%NODE-LOCATION (11325 1766)) (%NODE-SHAPE ((%NODE-ICON-EXPANDABLE? NIL) (%NODE-ICON-WIDTH 105) (%NODE-ICON-HEIGHT 190))) (%SUB-SPACE ECOCYC::DORA-OV) (%SUB-NODES (ECOCYC::G305460--T1716 ECOCYC::GLYCERALD305462--T1716 ECOCYC::GLYCERATE305464--T1716)) (ECOCYC::REACTION ECOCYC::GLYCERALDEHYDE-DEHYDRO-RXN)) (ECOCYC::T1717 NIL NIL (%SUPER-SPACE ECOCYC::PWY-SPACE-SUPER) (%SUPER-NODE ECOCYC::RXN-SUPER) (%LAST-POSITION (11888 2981)) (%NODE-LOCATION (11888 2981)) (%NODE-SHAPE ((%NODE-ICON-EXPANDABLE? NIL) (%NODE-ICON-WIDTH 136) (%NODE-ICON-HEIGHT 192))) (%SUB-SPACE ECOCYC::DORA-OV) (%SUB-NODES (ECOCYC::34-DIHYDROXYPHENYLACETALDEHYDE305504--T1717 ECOCYC::G305502--T1717 ECOCYC::CPD-782305506--T1717)) (ECOCYC::REACTION ECOCYC::RXN6666-5)) (ECOCYC::T1718 NIL NIL (%SUPER-SPACE ECOCYC::PWY-SPACE-SUPER) (%SUPER-NODE ECOCYC::RXN-SUPER) (%LAST-POSITION (11325 2988)) (%NODE-LOCATION (11325 2988)) (%NODE-SHAPE ((%NODE-ICON-EXPANDABLE? NIL) (%NODE-ICON-WIDTH 105) (%NODE-ICON-HEIGHT 206))) (%SUB-SPACE ECOCYC::DORA-OV) (%SUB-NODES (ECOCYC::B-ALANINE305548--T1718 ECOCYC::G305544--T1718 ECOCYC::CPD-6082305546--T1718)) (ECOCYC::REACTION ECOCYC::RXN-12331)) (ECOCYC::T1719 NIL NIL (%SUPER-SPACE ECOCYC::PWY-SPACE-SUPER) (%SUPER-NODE ECOCYC::RXN-SUPER) (%LAST-POSITION (11888 3264)) (%NODE-LOCATION (11888 3264)) (%NODE-SHAPE ((%NODE-ICON-EXPANDABLE? NIL) (%NODE-ICON-WIDTH 139) (%NODE-ICON-HEIGHT 192))) (%SUB-SPACE ECOCYC::DORA-OV) (%SUB-NODES (ECOCYC::CPD-10472305588--T1719 ECOCYC::SS-DIMETHYL-BETA-PROPIOTHETIN305590--T1719 ECOCYC::G305586--T1719)) (ECOCYC::REACTION ECOCYC::RXN-9758)) (ECOCYC::T1720 NIL NIL (%SUPER-SPACE ECOCYC::PWY-SPACE-SUPER) (%SUPER-NODE ECOCYC::RXN-SUPER) (%LAST-POSITION (11204 943)) (%NODE-LOCATION (11204 943)) (%NODE-SHAPE ((%NODE-ICON-EXPANDABLE? NIL) (%NODE-ICON-WIDTH 93) (%NODE-ICON-HEIGHT 192))) (%SUB-SPACE ECOCYC::DORA-OV) (%SUB-NODES (ECOCYC::CPD-12585305632--T1720 ECOCYC::2-TRANS6-TRANS-FARNESAL305630--T1720 ECOCYC::G305628--T1720)) (ECOCYC::REACTION ECOCYC::RXN-11619)) (ECOCYC::T1721 NIL NIL (%SUPER-SPACE ECOCYC::PWY-SPACE-SUPER) (%SUPER-NODE ECOCYC::RXN-SUPER) (%LAST-POSITION (11737 1561)) (%NODE-LOCATION (11737 1561)) (%NODE-SHAPE ((%NODE-ICON-EXPANDABLE? NIL) (%NODE-ICON-WIDTH 128) (%NODE-ICON-HEIGHT 192))) (%SUB-SPACE ECOCYC::DORA-OV) (%SUB-NODES (ECOCYC::G305670--T1721 ECOCYC::CPD-11876305672--T1721 ECOCYC::VANILLYL_MANDELATE305674--T1721)) (ECOCYC::REACTION ECOCYC::RXN-10917)) (ECOCYC::T1722 NIL NIL (%SUPER-SPACE ECOCYC::PWY-SPACE-SUPER) (%SUPER-NODE ECOCYC::RXN-SUPER) (%LAST-POSITION (11888 3671)) (%NODE-LOCATION (11888 3671)) (%NODE-SHAPE ((%NODE-ICON-EXPANDABLE? NIL) (%NODE-ICON-WIDTH 140) (%NODE-ICON-HEIGHT 192))) (%SUB-SPACE ECOCYC::DORA-OV) (%SUB-NODES (ECOCYC::DIHYDROXYPHENYLGLYCOLALDEHYDE305714--T1722 ECOCYC::G305712--T1722 ECOCYC::CPD-11879305716--T1722)) (ECOCYC::REACTION ECOCYC::RXN-10912)) (ECOCYC::T1723 NIL NIL (%SUPER-SPACE ECOCYC::PWY-SPACE-SUPER) (%SUPER-NODE ECOCYC::RXN-SUPER) (%LAST-POSITION (11204 2443)) (%NODE-LOCATION (11204 2443)) (%NODE-SHAPE ((%NODE-ICON-EXPANDABLE? NIL) (%NODE-ICON-WIDTH 103) (%NODE-ICON-HEIGHT 192))) (%SUB-SPACE ECOCYC::DORA-OV) (%SUB-NODES (ECOCYC::G305754--T1723 ECOCYC::5-HYDROXYINDOLE_ACETATE305758--T1723 ECOCYC::5-HYDROXYINDOLE_ACETALDEHYDE305756--T1723)) (ECOCYC::REACTION ECOCYC::RXN-10780)) (ECOCYC::T1724 NIL NIL (%SUPER-SPACE ECOCYC::PWY-SPACE-SUPER) (%SUPER-NODE ECOCYC::RXN-SUPER) (%LAST-POSITION (11204 1561)) (%NODE-LOCATION (11204 1561)) (%NODE-SHAPE ((%NODE-ICON-EXPANDABLE? NIL) (%NODE-ICON-WIDTH 97) (%NODE-ICON-HEIGHT 192))) (%SUB-SPACE ECOCYC::DORA-OV) (%SUB-NODES (ECOCYC::G305796--T1724 ECOCYC::|Aldehydes305798--T1724| ECOCYC::|Carboxylates305800--T1724|)) (ECOCYC::REACTION ECOCYC::ALDHDEHYDROG-RXN)) (ECOCYC::T1725 NIL NIL (%SUPER-SPACE ECOCYC::PWY-SPACE-SUPER) (%SUPER-NODE ECOCYC::RXN-SUPER) (%LAST-POSITION (11204 1767)) (%NODE-LOCATION (11204 1767)) (%NODE-SHAPE ((%NODE-ICON-EXPANDABLE? NIL) (%NODE-ICON-WIDTH 97) (%NODE-ICON-HEIGHT 192))) (%SUB-SPACE ECOCYC::DORA-OV) (%SUB-NODES (ECOCYC::G305838--T1725 ECOCYC::INDOLE_ACETALDEHYDE305840--T1725 ECOCYC::INDOLE_ACETATE_AUXIN305842--T1725)) (ECOCYC::REACTION ECOCYC::RXN-10715)) (ECOCYC::T1726 NIL NIL (%SUPER-SPACE ECOCYC::PWY-SPACE-SUPER) (%SUPER-NODE ECOCYC::RXN-SUPER) (%LAST-POSITION (11325 1989)) (%NODE-LOCATION (11325 1989)) (%NODE-SHAPE ((%NODE-ICON-EXPANDABLE? NIL) (%NODE-ICON-WIDTH 106) (%NODE-ICON-HEIGHT 192))) (%SUB-SPACE ECOCYC::DORA-OV) (%SUB-NODES (ECOCYC::4-IMIDAZOLEACETATE305884--T1726 ECOCYC::IMIDAZOLE_ACETALDEHYDE305882--T1726 ECOCYC::G305880--T1726)) (ECOCYC::REACTION ECOCYC::RXN-10089)) (ECOCYC::T1727 NIL NIL (%SUPER-SPACE ECOCYC::PWY-SPACE-SUPER) (%SUPER-NODE ECOCYC::RXN-SUPER) (%LAST-POSITION (11204 1149)) (%NODE-LOCATION (11204 1149)) (%NODE-SHAPE ((%NODE-ICON-EXPANDABLE? NIL) (%NODE-ICON-WIDTH 93) (%NODE-ICON-HEIGHT 192))) (%SUB-SPACE ECOCYC::DORA-OV) (%SUB-NODES (ECOCYC::CPD-195305926--T1727 ECOCYC::CPD-371305924--T1727 ECOCYC::G305922--T1727)) (ECOCYC::REACTION ECOCYC::R222-RXN)) (ECOCYC::T1728 NIL NIL (%SUPER-SPACE ECOCYC::PWY-SPACE-SUPER) (%SUPER-NODE ECOCYC::RXN-SUPER) (%LAST-POSITION (11325 3271)) (%NODE-LOCATION (11325 3271)) (%NODE-SHAPE ((%NODE-ICON-EXPANDABLE? NIL) (%NODE-ICON-WIDTH 105) (%NODE-ICON-HEIGHT 206))) (%SUB-SPACE ECOCYC::DORA-OV) (%SUB-NODES (ECOCYC::CPD-6082305966--T1728 ECOCYC::B-ALANINE305968--T1728 ECOCYC::G305964--T1728)) (ECOCYC::REACTION ECOCYC::RXN-6382)) (ECOCYC::T1729 NIL NIL (%SUPER-SPACE ECOCYC::PWY-SPACE-SUPER) (%SUPER-NODE ECOCYC::RXN-SUPER) (%LAST-POSITION (11204 1355)) (%NODE-LOCATION (11204 1355)) (%NODE-SHAPE ((%NODE-ICON-EXPANDABLE? NIL) (%NODE-ICON-WIDTH 93) (%NODE-ICON-HEIGHT 192))) (%SUB-SPACE ECOCYC::DORA-OV) (%SUB-NODES (ECOCYC::|Fatty-Acids306010--T1729| ECOCYC::|Fatty-Aldehydes306008--T1729| ECOCYC::G306006--T1729)) (ECOCYC::REACTION ECOCYC::RXN-4142)) (ECOCYC::T1730 NIL NIL (%SUPER-SPACE ECOCYC::PWY-SPACE-SUPER) (%SUPER-NODE ECOCYC::RXN-SUPER) (%LAST-POSITION (11455 1355)) (%NODE-LOCATION (11455 1355)) (%NODE-SHAPE ((%NODE-ICON-EXPANDABLE? NIL) (%NODE-ICON-WIDTH 113) (%NODE-ICON-HEIGHT 192))) (%SUB-SPACE ECOCYC::DORA-OV) (%SUB-NODES (ECOCYC::CPD-35306052--T1730 ECOCYC::G306048--T1730 ECOCYC::CPD-30306050--T1730)) (ECOCYC::REACTION ECOCYC::RXN-37)) (ECOCYC::T1731 NIL NIL (%SUPER-SPACE ECOCYC::PWY-SPACE-SUPER) (%SUPER-NODE ECOCYC::RXN-SUPER) (%LAST-POSITION (11325 2214)) (%NODE-LOCATION (11325 2214)) (%NODE-SHAPE ((%NODE-ICON-EXPANDABLE? NIL) (%NODE-ICON-WIDTH 106) (%NODE-ICON-HEIGHT 192))) (%SUB-SPACE ECOCYC::DORA-OV) (%SUB-NODES (ECOCYC::G3P306094--T1731 ECOCYC::G306090--T1731 ECOCYC::GAP306092--T1731)) (ECOCYC::REACTION ECOCYC::RXN-3443)) (ECOCYC::T1732 NIL NIL (%SUPER-SPACE ECOCYC::PWY-SPACE-SUPER) (%SUPER-NODE ECOCYC::RXN-SUPER) (%LAST-POSITION (13842 2458)) (%NODE-LOCATION (13842 2458)) (%NODE-SHAPE ((%NODE-ICON-EXPANDABLE? NIL) (%NODE-ICON-WIDTH 194) (%NODE-ICON-HEIGHT 222))) (%SUB-SPACE ECOCYC::DORA-OV) (%SUB-NODES (ECOCYC::G306147--T1732 ECOCYC::NADH306154--T1732 ECOCYC::CPD-12179306151--T1732 ECOCYC::CO-A306150--T1732 ECOCYC::NAD306149--T1732 ECOCYC::PROPIONYL-COA306153--T1732)) (ECOCYC::REACTION ECOCYC::1.2.1.27-RXN)) (ECOCYC::T3709 NIL NIL (%SUPER-SPACE ECOCYC::PWY-SPACE-SUPER) (%SUPER-NODE ECOCYC::RXN-SUPER) (%LAST-POSITION (13842 2713)) (%NODE-LOCATION (13842 2713)) (%NODE-SHAPE ((%NODE-ICON-EXPANDABLE? NIL) (%NODE-ICON-WIDTH 196) (%NODE-ICON-HEIGHT 222))) (%SUB-SPACE ECOCYC::DORA-OV) (%SUB-NODES (ECOCYC::G306207--T3709 ECOCYC::NADH306214--T3709 ECOCYC::CO-A306210--T3709 ECOCYC::CH3-MALONATE-S-ALD306211--T3709 ECOCYC::PROPIONYL-COA306213--T3709 ECOCYC::NAD306209--T3709)) (ECOCYC::REACTION ECOCYC::RXN-11213)) (ECOCYC::T3710 NIL NIL (%SUPER-SPACE ECOCYC::PWY-SPACE-SUPER) (%SUPER-NODE ECOCYC::RXN-SUPER) (%LAST-POSITION (13842 2996)) (%NODE-LOCATION (13842 2996)) (%NODE-SHAPE ((%NODE-ICON-EXPANDABLE? NIL) (%NODE-ICON-WIDTH 196) (%NODE-ICON-HEIGHT 222))) (%SUB-SPACE ECOCYC::DORA-OV) (%SUB-NODES (ECOCYC::NADH306274--T3710 ECOCYC::PROPIONYL-COA306273--T3710 ECOCYC::NAD306269--T3710 ECOCYC::G306267--T3710 ECOCYC::CH3-MALONATE-S-ALD306271--T3710 ECOCYC::CO-A306270--T3710)) (ECOCYC::REACTION ECOCYC::RXN-11212)) (ECOCYC::T3711 NIL NIL (%SUPER-SPACE ECOCYC::PWY-SPACE-SUPER) (%SUPER-NODE ECOCYC::RXN-SUPER) (%LAST-POSITION (13633 2996)) (%NODE-LOCATION (13633 2996)) (%NODE-SHAPE ((%NODE-ICON-EXPANDABLE? NIL) (%NODE-ICON-WIDTH 190) (%NODE-ICON-HEIGHT 222))) (%SUB-SPACE ECOCYC::DORA-OV) (%SUB-NODES (ECOCYC::CO-A306330--T3711 ECOCYC::NADPH306334--T3711 ECOCYC::NADP306329--T3711 ECOCYC::ACETYL-COA306333--T3711 ECOCYC::MALONATE-S-ALD306331--T3711 ECOCYC::G306327--T3711)) (ECOCYC::REACTION ECOCYC::1.2.1.18-RXN)) (ECOCYC::T3712 NIL NIL (%SUPER-SPACE ECOCYC::PWY-SPACE-SUPER) (%SUPER-NODE ECOCYC::RXN-SUPER) (%LAST-POSITION (11204 2214)) (%NODE-LOCATION (11204 2214)) (%NODE-SHAPE ((%NODE-ICON-EXPANDABLE? NIL) (%NODE-ICON-WIDTH 100) (%NODE-ICON-HEIGHT 192))) (%SUB-SPACE ECOCYC::DORA-OV) (%SUB-NODES (ECOCYC::G306372--T3712 ECOCYC::LACTALD306374--T3712 ECOCYC::L-LACTATE306376--T3712)) (ECOCYC::REACTION ECOCYC::RXN-12166)) (ECOCYC::T3713 NIL NIL (%SUPER-SPACE ECOCYC::PWY-SPACE-SUPER) (%SUPER-NODE ECOCYC::RXN-SUPER) (%LAST-POSITION (11204 1989)) (%NODE-LOCATION (11204 1989)) (%NODE-SHAPE ((%NODE-ICON-EXPANDABLE? NIL) (%NODE-ICON-WIDTH 100) (%NODE-ICON-HEIGHT 192))) (%SUB-SPACE ECOCYC::DORA-OV) (%SUB-NODES (ECOCYC::LACTALD306416--T3713 ECOCYC::G306414--T3713 ECOCYC::L-LACTATE306418--T3713)) (ECOCYC::REACTION ECOCYC::LACTALDDEHYDROG-RXN)) (ECOCYC::T3714 NIL NIL (%SUPER-SPACE ECOCYC::PWY-SPACE-SUPER) (%SUPER-NODE ECOCYC::RXN-SUPER) (%LAST-POSITION (11592 691)) (%NODE-LOCATION (11592 691)) (%NODE-SHAPE ((%NODE-ICON-EXPANDABLE? NIL) (%NODE-ICON-WIDTH 122) (%NODE-ICON-HEIGHT 182))) (%SUB-SPACE ECOCYC::DORA-OV) (%SUB-NODES (ECOCYC::SUC306460--T3714 ECOCYC::G306456--T3714 ECOCYC::SUCC-S-ALD306458--T3714)) (ECOCYC::REACTION ECOCYC::SUCCSEMIALDDEHYDROG-RXN)) (ECOCYC::T3715 NIL NIL (%SUPER-SPACE ECOCYC::PWY-SPACE-SUPER) (%SUPER-NODE ECOCYC::RXN-SUPER) (%LAST-POSITION (11592 2703)) (%NODE-LOCATION (11592 2703)) (%NODE-SHAPE ((%NODE-ICON-EXPANDABLE? NIL) (%NODE-ICON-WIDTH 124) (%NODE-ICON-HEIGHT 202))) (%SUB-SPACE ECOCYC::DORA-OV) (%SUB-NODES (ECOCYC::FUM306510--T3715 ECOCYC::OROTATE306513--T3715 ECOCYC::DI-H-OROTATE306511--T3715 ECOCYC::SUC306514--T3715 ECOCYC::G306508--T3715)) (ECOCYC::REACTION ECOCYC::RXN-9929)) (ECOCYC::T3716 NIL NIL (%SUPER-SPACE ECOCYC::PWY-SPACE-SUPER) (%SUPER-NODE ECOCYC::RXN-SUPER) (%LAST-POSITION (11737 3691)) (%NODE-LOCATION (11737 3691)) (%NODE-SHAPE ((%NODE-ICON-EXPANDABLE? NIL) (%NODE-ICON-WIDTH 131) (%NODE-ICON-HEIGHT 232))) (%SUB-SPACE ECOCYC::DORA-OV) (%SUB-NODES (ECOCYC::NAD306564--T3716 ECOCYC::2-KETOGLUTARATE306567--T3716 ECOCYC::G306562--T3716 ECOCYC::GLT306565--T3716 ECOCYC::NADH306568--T3716)) (ECOCYC::REACTION ECOCYC::GLUTAMATE-DEHYDROGENASE-RXN)) (ECOCYC::T3717 NIL NIL (%SUPER-SPACE ECOCYC::PWY-SPACE-SUPER) (%SUPER-NODE ECOCYC::RXN-SUPER) (%LAST-POSITION (12044 2450)) (%NODE-LOCATION (12044 2450)) (%NODE-SHAPE ((%NODE-ICON-EXPANDABLE? NIL) (%NODE-ICON-WIDTH 145) (%NODE-ICON-HEIGHT 206))) (%SUB-SPACE ECOCYC::DORA-OV) (%SUB-NODES (ECOCYC::L-ERYTHRO-4-HYDROXY-GLUTAMATE306610--T3717 ECOCYC::PYRROLINE-HYDROXY-CARBOXYLATE306608--T3717 ECOCYC::G306606--T3717)) (ECOCYC::REACTION ECOCYC::HYDROXYPYRROLINEDEH-RXN)) (ECOCYC::T3718 NIL NIL (%SUPER-SPACE ECOCYC::PWY-SPACE-SUPER) (%SUPER-NODE ECOCYC::RXN-SUPER) (%LAST-POSITION (12044 2705)) (%NODE-LOCATION (12044 2705)) (%NODE-SHAPE ((%NODE-ICON-EXPANDABLE? NIL) (%NODE-ICON-WIDTH 145) (%NODE-ICON-HEIGHT 206))) (%SUB-SPACE ECOCYC::DORA-OV) (%SUB-NODES (ECOCYC::G306648--T3718 ECOCYC::L-DELTA1-PYRROLINE_5-CARBOXYLATE306650--T3718 ECOCYC::GLT306652--T3718)) (ECOCYC::REACTION ECOCYC::RXN-11632)) (ECOCYC::T3719 NIL NIL (%SUPER-SPACE ECOCYC::PWY-SPACE-SUPER) (%SUPER-NODE ECOCYC::RXN-SUPER) (%LAST-POSITION (13435 2980)) (%NODE-LOCATION (13435 2980)) (%NODE-SHAPE ((%NODE-ICON-EXPANDABLE? NIL) (%NODE-ICON-WIDTH 174) (%NODE-ICON-HEIGHT 191))) (%SUB-SPACE ECOCYC::DORA-OV) (%SUB-NODES (ECOCYC::|Ubiquinols306706--T3719| ECOCYC::|Ubiquinones306702--T3719| ECOCYC::G306700--T3719 ECOCYC::|ETF-Reduced306703--T3719| ECOCYC::|ETF-Oxidized306705--T3719|)) (ECOCYC::REACTION ECOCYC::1.5.5.1-RXN)) (ECOCYC::T3720 NIL NIL (%SUPER-SPACE ECOCYC::PWY-SPACE-SUPER) (%SUPER-NODE ECOCYC::RXN-SUPER) (%LAST-POSITION (13247 4108)) (%NODE-LOCATION (13247 4108)) (%NODE-SHAPE ((%NODE-ICON-EXPANDABLE? NIL) (%NODE-ICON-WIDTH 168) (%NODE-ICON-HEIGHT 253))) (%SUB-SPACE ECOCYC::DORA-OV) (%SUB-NODES (ECOCYC::G306759--T3720 ECOCYC::NADP306766--T3720 ECOCYC::NAD306763--T3720 ECOCYC::NADPH306762--T3720 ECOCYC::G306760--T3720 ECOCYC::NADH306765--T3720)) (ECOCYC::REACTION ECOCYC::1.6.1.2-RXN)) (ECOCYC::T3733 NIL NIL (%SUPER-SPACE ECOCYC::PWY-SPACE-SUPER) (%SUPER-NODE ECOCYC::RXN-SUPER) (%LAST-POSITION (13247 1139)) (%NODE-LOCATION (13247 1139)) (%NODE-SHAPE ((%NODE-ICON-EXPANDABLE? NIL) (%NODE-ICON-WIDTH 168) (%NODE-ICON-HEIGHT 173))) (%SUB-SPACE ECOCYC::DORA-OV) (%SUB-NODES (ECOCYC::|Acceptor306822--T3733| ECOCYC::NAD306825--T3733 ECOCYC::G306820--T3733 ECOCYC::G306819--T3733 ECOCYC::|Donor-H2306826--T3733| ECOCYC::NADH306823--T3733)) (ECOCYC::REACTION ECOCYC::1.6.99.5-RXN)) (ECOCYC::T3734 NIL NIL (%SUPER-SPACE ECOCYC::PWY-SPACE-SUPER) (%SUPER-NODE ECOCYC::RXN-SUPER) (%LAST-POSITION (11888 1757)) (%NODE-LOCATION (11888 1757)) (%NODE-SHAPE ((%NODE-ICON-EXPANDABLE? NIL) (%NODE-ICON-WIDTH 140) (%NODE-ICON-HEIGHT 173))) (%SUB-SPACE ECOCYC::DORA-OV) (%SUB-NODES (ECOCYC::CPD-3766306872--T3734 ECOCYC::G306869--T3734 ECOCYC::G306870--T3734 ECOCYC::MENADIOL306874--T3734)) (ECOCYC::REACTION ECOCYC::NADH-DEHYDROGENASE-QUINONE-RXN)) (ECOCYC::T3735 NIL NIL (%SUPER-SPACE ECOCYC::PWY-SPACE-SUPER) (%SUPER-NODE ECOCYC::RXN-SUPER) (%LAST-POSITION (11737 1139)) (%NODE-LOCATION (11737 1139)) (%NODE-SHAPE ((%NODE-ICON-EXPANDABLE? NIL) (%NODE-ICON-WIDTH 132) (%NODE-ICON-HEIGHT 173))) (%SUB-SPACE ECOCYC::DORA-OV) (%SUB-NODES (ECOCYC::G306918--T3735 ECOCYC::G306917--T3735 ECOCYC::NITRATE306922--T3735 ECOCYC::NITRITE306920--T3735)) (ECOCYC::REACTION ECOCYC::NITRATREDUCT-RXN)) (ECOCYC::T3736 NIL NIL (%SUPER-SPACE ECOCYC::PWY-SPACE-SUPER) (%SUPER-NODE ECOCYC::RXN-SUPER) (%LAST-POSITION (11325 1144)) (%NODE-LOCATION (11325 1144)) (%NODE-SHAPE ((%NODE-ICON-EXPANDABLE? NIL) (%NODE-ICON-WIDTH 107) (%NODE-ICON-HEIGHT 182))) (%SUB-SPACE ECOCYC::DORA-OV) (%SUB-NODES (ECOCYC::DIHYDROLIPOAMIDE306962--T3736 ECOCYC::G306960--T3736 ECOCYC::LIPOAMIDE306964--T3736)) (ECOCYC::REACTION ECOCYC::DIHYDLIPOXN-RXN)) (ECOCYC::T3737 NIL NIL (%SUPER-SPACE ECOCYC::PWY-SPACE-SUPER) (%SUPER-NODE ECOCYC::RXN-SUPER) (%LAST-POSITION (11204 2985)) (%NODE-LOCATION (11204 2985)) (%NODE-SHAPE ((%NODE-ICON-EXPANDABLE? NIL) (%NODE-ICON-WIDTH 102) (%NODE-ICON-HEIGHT 201))) (%SUB-SPACE ECOCYC::DORA-OV) (%SUB-NODES (ECOCYC::G307002--T3737 ECOCYC::|Lipoyl-Protein307006--T3737| ECOCYC::|Dihydro-Lipoyl-Proteins307004--T3737|)) (ECOCYC::REACTION ECOCYC::1.8.1.4-RXN)) (ECOCYC::T3738 NIL NIL (%SUPER-SPACE ECOCYC::PWY-SPACE-SUPER) (%SUPER-NODE ECOCYC::RXN-SUPER) (%LAST-POSITION (13247 4525)) (%NODE-LOCATION (13247 4525)) (%NODE-SHAPE ((%NODE-ICON-EXPANDABLE? NIL) (%NODE-ICON-WIDTH 168) (%NODE-ICON-HEIGHT 272))) (%SUB-SPACE ECOCYC::DORA-OV) (%SUB-NODES (ECOCYC::MET307052--T3738 ECOCYC::G307050--T3738 ECOCYC::G307049--T3738 ECOCYC::CPD-8989307054--T3738)) (ECOCYC::REACTION ECOCYC::RXN-8669)) (ECOCYC::T3739 NIL NIL (%SUPER-SPACE ECOCYC::PWY-SPACE-SUPER) (%SUPER-NODE ECOCYC::RXN-SUPER) (%LAST-POSITION (13247 3011)) (%NODE-LOCATION (13247 3011)) (%NODE-SHAPE ((%NODE-ICON-EXPANDABLE? NIL) (%NODE-ICON-WIDTH 167) (%NODE-ICON-HEIGHT 253))) (%SUB-SPACE ECOCYC::DORA-OV) (%SUB-NODES (ECOCYC::|Protein-L-methionine307100--T3739| ECOCYC::|Protein-L-Methionine-S-Oxides307102--T3739| ECOCYC::G307098--T3739 ECOCYC::G307097--T3739)) (ECOCYC::REACTION ECOCYC::RXN-8668)) (ECOCYC::T3740 NIL NIL (%SUPER-SPACE ECOCYC::PWY-SPACE-SUPER) (%SUPER-NODE ECOCYC::RXN-SUPER) (%LAST-POSITION (13247 3294)) (%NODE-LOCATION (13247 3294)) (%NODE-SHAPE ((%NODE-ICON-EXPANDABLE? NIL) (%NODE-ICON-WIDTH 167) (%NODE-ICON-HEIGHT 253))) (%SUB-SPACE ECOCYC::DORA-OV) (%SUB-NODES (ECOCYC::|Protein-L-methionine-R-S-oxides307150--T3740| ECOCYC::G307146--T3740 ECOCYC::G307145--T3740 ECOCYC::|Protein-L-methionine307148--T3740|)) (ECOCYC::REACTION ECOCYC::1.8.4.12-RXN)) (ECOCYC::T3741 NIL NIL (%SUPER-SPACE ECOCYC::PWY-SPACE-SUPER) (%SUPER-NODE ECOCYC::RXN-SUPER) (%LAST-POSITION (13247 1354)) (%NODE-LOCATION (13247 1354)) (%NODE-SHAPE ((%NODE-ICON-EXPANDABLE? NIL) (%NODE-ICON-WIDTH 168) (%NODE-ICON-HEIGHT 191))) (%SUB-SPACE ECOCYC::DORA-OV) (%SUB-NODES (ECOCYC::G307188--T3741 ECOCYC::CPD-8990307192--T3741 ECOCYC::MET307190--T3741)) (ECOCYC::REACTION ECOCYC::1.8.4.14-RXN)) (ECOCYC::T3742 NIL NIL (%SUPER-SPACE ECOCYC::PWY-SPACE-SUPER) (%SUPER-NODE ECOCYC::RXN-SUPER) (%LAST-POSITION (14375 255)) (%NODE-LOCATION (14375 255)) (%NODE-SHAPE ((%NODE-ICON-EXPANDABLE? NIL) (%NODE-ICON-WIDTH 307) (%NODE-ICON-HEIGHT 208))) (%SUB-SPACE ECOCYC::DORA-OV) (%SUB-NODES (ECOCYC::|Formate-acetyltrans-glycine-radical307261--T3742| ECOCYC::|Formate-acetyltransferase-glycine307259--T3742| ECOCYC::|Reduced-flavodoxins307257--T3742| ECOCYC::|Flavodoxins-Semiquinones307264--T3742| ECOCYC::CH33ADO307262--T3742 ECOCYC::G307255--T3742 ECOCYC::S-ADENOSYLMETHIONINE307258--T3742 ECOCYC::MET307263--T3742)) (ECOCYC::REACTION ECOCYC::TDCEACT-RXN)) (ECOCYC::T3743 NIL NIL (%SUPER-SPACE ECOCYC::PWY-SPACE-SUPER) (%SUPER-NODE ECOCYC::RXN-SUPER) (%LAST-POSITION (14375 716)) (%NODE-LOCATION (14375 716)) (%NODE-SHAPE ((%NODE-ICON-EXPANDABLE? NIL) (%NODE-ICON-WIDTH 253) (%NODE-ICON-HEIGHT 233))) (%SUB-SPACE ECOCYC::DORA-OV) (%SUB-NODES (ECOCYC::G307312--T3743 ECOCYC::|23S-rRNA-adenine-2503307314--T3743| ECOCYC::MET307316--T3743 ECOCYC::|23S-rRNA-2-methyladenine2503307318--T3743| ECOCYC::CH33ADO307317--T3743)) (ECOCYC::REACTION ECOCYC::RXN-11586)) (ECOCYC::T3744 NIL NIL (%SUPER-SPACE ECOCYC::PWY-SPACE-SUPER) (%SUPER-NODE ECOCYC::RXN-SUPER) (%LAST-POSITION (11455 2219)) (%NODE-LOCATION (11455 2219)) (%NODE-SHAPE ((%NODE-ICON-EXPANDABLE? NIL) (%NODE-ICON-WIDTH 119) (%NODE-ICON-HEIGHT 202))) (%SUB-SPACE ECOCYC::DORA-OV) (%SUB-NODES (ECOCYC::|16S-rRNA-2-O-methylcytidine1409307360--T3744| ECOCYC::|16S-rRNA-cytidine1409307358--T3744| ECOCYC::G307356--T3744)) (ECOCYC::REACTION ECOCYC::RXN-12462)) (ECOCYC::T3745 NIL NIL (%SUPER-SPACE ECOCYC::PWY-SPACE-SUPER) (%SUPER-NODE ECOCYC::RXN-SUPER) (%LAST-POSITION (11455 1994)) (%NODE-LOCATION (11455 1994)) (%NODE-SHAPE ((%NODE-ICON-EXPANDABLE? NIL) (%NODE-ICON-WIDTH 119) (%NODE-ICON-HEIGHT 202))) (%SUB-SPACE ECOCYC::DORA-OV) (%SUB-NODES (ECOCYC::|23S-rRNA-2-O-methylcytidine1920307402--T3745| ECOCYC::|23S-rRNA-cytidine-1920307400--T3745| ECOCYC::G307398--T3745)) (ECOCYC::REACTION ECOCYC::RXN-12463)) (ECOCYC::T3746 NIL NIL (%SUPER-SPACE ECOCYC::PWY-SPACE-SUPER) (%SUPER-NODE ECOCYC::RXN-SUPER) (%LAST-POSITION (11325 3681)) (%NODE-LOCATION (11325 3681)) (%NODE-SHAPE ((%NODE-ICON-EXPANDABLE? NIL) (%NODE-ICON-WIDTH 111) (%NODE-ICON-HEIGHT 212))) (%SUB-SPACE ECOCYC::DORA-OV) (%SUB-NODES (ECOCYC::|tRNA-Containing-N1-MethylAdenine-58307444--T3746| ECOCYC::G307440--T3746 ECOCYC::|tRNA-Adenine-58307442--T3746|)) (ECOCYC::REACTION ECOCYC::RXN-12466)) (ECOCYC::T3747 NIL NIL (%SUPER-SPACE ECOCYC::PWY-SPACE-SUPER) (%SUPER-NODE ECOCYC::RXN-SUPER) (%LAST-POSITION (11455 4095)) (%NODE-LOCATION (11455 4095)) (%NODE-SHAPE ((%NODE-ICON-EXPANDABLE? NIL) (%NODE-ICON-WIDTH 113) (%NODE-ICON-HEIGHT 227))) (%SUB-SPACE ECOCYC::DORA-OV) (%SUB-NODES (ECOCYC::G307482--T3747 ECOCYC::|N1-MeAdenine57-MeAdenine58-tRNAs307486--T3747| ECOCYC::|Adenine57-Adenine58-tRNAs307484--T3747|)) (ECOCYC::REACTION ECOCYC::RXN-12469)) (ECOCYC::T3748 NIL NIL (%SUPER-SPACE ECOCYC::PWY-SPACE-SUPER) (%SUPER-NODE ECOCYC::RXN-SUPER) (%LAST-POSITION (11737 2219)) (%NODE-LOCATION (11737 2219)) (%NODE-SHAPE ((%NODE-ICON-EXPANDABLE? NIL) (%NODE-ICON-WIDTH 131) (%NODE-ICON-HEIGHT 203))) (%SUB-SPACE ECOCYC::DORA-OV) (%SUB-NODES (ECOCYC::|DNA-6-Methyl-Amino-Purines307534--T3748| ECOCYC::|DNA-Adenines307532--T3748| ECOCYC::G307529--T3748 ECOCYC::G307530--T3748)) (ECOCYC::REACTION ECOCYC::2.1.1.72-RXN)) (ECOCYC::T3749 NIL NIL (%SUPER-SPACE ECOCYC::PWY-SPACE-SUPER) (%SUPER-NODE ECOCYC::RXN-SUPER) (%LAST-POSITION (14082 933)) (%NODE-LOCATION (14082 933)) (%NODE-SHAPE ((%NODE-ICON-EXPANDABLE? NIL) (%NODE-ICON-WIDTH 207) (%NODE-ICON-HEIGHT 172))) (%SUB-SPACE ECOCYC::DORA-OV) (%SUB-NODES (ECOCYC::G307572--T3749 ECOCYC::|5-CarboxyMeAmMe-2-O-MeU34-tRNALeu307576--T3749| ECOCYC::|5-carbo-me-ami-me-ur-34-tRNALeu307574--T3749|)) (ECOCYC::REACTION ECOCYC::RXN-11865)) (ECOCYC::T3750 NIL NIL (%SUPER-SPACE ECOCYC::PWY-SPACE-SUPER) (%SUPER-NODE ECOCYC::RXN-SUPER) (%LAST-POSITION (13064 1139)) (%NODE-LOCATION (13064 1139)) (%NODE-SHAPE ((%NODE-ICON-EXPANDABLE? NIL) (%NODE-ICON-WIDTH 164) (%NODE-ICON-HEIGHT 172))) (%SUB-SPACE ECOCYC::DORA-OV) (%SUB-NODES (ECOCYC::|Cytidine-34-tRNAs307616--T3750| ECOCYC::|2-O-Methylcytidine-34-tRNAs307618--T3750| ECOCYC::G307614--T3750)) (ECOCYC::REACTION ECOCYC::RXN-11860)) (ECOCYC::T3751 NIL NIL (%SUPER-SPACE ECOCYC::PWY-SPACE-SUPER) (%SUPER-NODE ECOCYC::RXN-SUPER) (%LAST-POSITION (11455 938)) (%NODE-LOCATION (11455 938)) (%NODE-SHAPE ((%NODE-ICON-EXPANDABLE? NIL) (%NODE-ICON-WIDTH 117) (%NODE-ICON-HEIGHT 182))) (%SUB-SPACE ECOCYC::DORA-OV) (%SUB-NODES (ECOCYC::|16S-rRNA-5-O-methylcytosine967307660--T3751| ECOCYC::G307656--T3751 ECOCYC::|16S-rRNA-cytosine967307658--T3751|)) (ECOCYC::REACTION ECOCYC::RXN-11591)) (ECOCYC::T3752 NIL NIL (%SUPER-SPACE ECOCYC::PWY-SPACE-SUPER) (%SUPER-NODE ECOCYC::RXN-SUPER) (%LAST-POSITION (11737 1994)) (%NODE-LOCATION (11737 1994)) (%NODE-SHAPE ((%NODE-ICON-EXPANDABLE? NIL) (%NODE-ICON-WIDTH 131) (%NODE-ICON-HEIGHT 203))) (%SUB-SPACE ECOCYC::DORA-OV) (%SUB-NODES (ECOCYC::PROT-CYS307717--T3752 ECOCYC::|DNA-6-O-Methyl-Guanines307716--T3752| ECOCYC::G307714--T3752 ECOCYC::G307713--T3752 ECOCYC::|DNA-Guanines307720--T3752| ECOCYC::|Protein-S-methyl-L-cysteine307719--T3752|)) (ECOCYC::REACTION ECOCYC::2.1.1.63-RXN)) (ECOCYC::T3753 NIL NIL (%SUPER-SPACE ECOCYC::PWY-SPACE-SUPER) (%SUPER-NODE ECOCYC::RXN-SUPER) (%LAST-POSITION (11592 1767)) (%NODE-LOCATION (11592 1767)) (%NODE-SHAPE ((%NODE-ICON-EXPANDABLE? NIL) (%NODE-ICON-WIDTH 122) (%NODE-ICON-HEIGHT 192))) (%SUB-SPACE ECOCYC::DORA-OV) (%SUB-NODES (ECOCYC::|16S-rRNA-N4-methylcytidine1402307762--T3753| ECOCYC::G307758--T3753 ECOCYC::|16S-rRNA-cytidine1402307760--T3753|)) (ECOCYC::REACTION ECOCYC::RXN-11638)) (ECOCYC::T3754 NIL NIL (%SUPER-SPACE ECOCYC::PWY-SPACE-SUPER) (%SUPER-NODE ECOCYC::RXN-SUPER) (%LAST-POSITION (13064 928)) (%NODE-LOCATION (13064 928)) (%NODE-SHAPE ((%NODE-ICON-EXPANDABLE? NIL) (%NODE-ICON-WIDTH 164) (%NODE-ICON-HEIGHT 162))) (%SUB-SPACE ECOCYC::DORA-OV) (%SUB-NODES (ECOCYC::|16S-rRNA-N3-methyluracil1498307804--T3754| ECOCYC::|16S-rRNA-uracil1498307802--T3754| ECOCYC::G307800--T3754)) (ECOCYC::REACTION ECOCYC::RXN-11598)) (ECOCYC::T3755 NIL NIL (%SUPER-SPACE ECOCYC::PWY-SPACE-SUPER) (%SUPER-NODE ECOCYC::RXN-SUPER) (%LAST-POSITION (13633 928)) (%NODE-LOCATION (13633 928)) (%NODE-SHAPE ((%NODE-ICON-EXPANDABLE? NIL) (%NODE-ICON-WIDTH 180) (%NODE-ICON-HEIGHT 162))) (%SUB-SPACE ECOCYC::DORA-OV) (%SUB-NODES (ECOCYC::|16S-rRNA-2-O-methylcytidine1402307846--T3755| ECOCYC::|16S-rRNA-cytidine1402307844--T3755| ECOCYC::G307842--T3755)) (ECOCYC::REACTION ECOCYC::RXN-11637)) (ECOCYC::T3756 NIL NIL (%SUPER-SPACE ECOCYC::PWY-SPACE-SUPER) (%SUPER-NODE ECOCYC::RXN-SUPER) (%LAST-POSITION (13633 1134)) (%NODE-LOCATION (13633 1134)) (%NODE-SHAPE ((%NODE-ICON-EXPANDABLE? NIL) (%NODE-ICON-WIDTH 185) (%NODE-ICON-HEIGHT 162))) (%SUB-SPACE ECOCYC::DORA-OV) (%SUB-NODES (ECOCYC::|16S-rRNA-N2-methylguanine966307888--T3756| ECOCYC::|16S-rRNA-guanine-966307886--T3756| ECOCYC::G307884--T3756)) (ECOCYC::REACTION ECOCYC::RXN0-6515)) (ECOCYC::T3757 NIL NIL (%SUPER-SPACE ECOCYC::PWY-SPACE-SUPER) (%SUPER-NODE ECOCYC::RXN-SUPER) (%LAST-POSITION (11455 1149)) (%NODE-LOCATION (11455 1149)) (%NODE-SHAPE ((%NODE-ICON-EXPANDABLE? NIL) (%NODE-ICON-WIDTH 111) (%NODE-ICON-HEIGHT 192))) (%SUB-SPACE ECOCYC::DORA-OV) (%SUB-NODES (ECOCYC::|tRNA-Containing-N1-Methylguanine-37307930--T3757| ECOCYC::G307926--T3757 ECOCYC::|Guanine37-in-tRNA307928--T3757|)) (ECOCYC::REACTION ECOCYC::RXN-12458)) (ECOCYC::T3758 NIL NIL (%SUPER-SPACE ECOCYC::PWY-SPACE-SUPER) (%SUPER-NODE ECOCYC::RXN-SUPER) (%LAST-POSITION (11325 2443)) (%NODE-LOCATION (11325 2443)) (%NODE-SHAPE ((%NODE-ICON-EXPANDABLE? NIL) (%NODE-ICON-WIDTH 109) (%NODE-ICON-HEIGHT 192))) (%SUB-SPACE ECOCYC::DORA-OV) (%SUB-NODES (ECOCYC::|Guanine9-in-tRNA307970--T3758| ECOCYC::|tRNA-Containing-N1-Methylguanine-9307972--T3758| ECOCYC::G307968--T3758)) (ECOCYC::REACTION ECOCYC::RXN-12459)) (ECOCYC::T3759 NIL NIL (%SUPER-SPACE ECOCYC::PWY-SPACE-SUPER) (%SUPER-NODE ECOCYC::RXN-SUPER) (%LAST-POSITION (13435 928)) (%NODE-LOCATION (13435 928)) (%NODE-SHAPE ((%NODE-ICON-EXPANDABLE? NIL) (%NODE-ICON-WIDTH 172) (%NODE-ICON-HEIGHT 162))) (%SUB-SPACE ECOCYC::DORA-OV) (%SUB-NODES (ECOCYC::|16S-rRNA-guanine-527308012--T3759| ECOCYC::|16S-rRNA-N7-methylguanine527308014--T3759| ECOCYC::G308010--T3759)) (ECOCYC::REACTION ECOCYC::RXN-11578)) (ECOCYC::T3760 NIL NIL (%SUPER-SPACE ECOCYC::PWY-SPACE-SUPER) (%SUPER-NODE ECOCYC::RXN-SUPER) (%LAST-POSITION (11737 1350)) (%NODE-LOCATION (11737 1350)) (%NODE-SHAPE ((%NODE-ICON-EXPANDABLE? NIL) (%NODE-ICON-WIDTH 127) (%NODE-ICON-HEIGHT 182))) (%SUB-SPACE ECOCYC::DORA-OV) (%SUB-NODES (ECOCYC::|23S-rRNA-guanine-2551308054--T3760| ECOCYC::|23S-rRNA-2-O-methylguanosine2251308056--T3760| ECOCYC::G308052--T3760)) (ECOCYC::REACTION ECOCYC::RXN-11588)) (ECOCYC::T3761 NIL NIL (%SUPER-SPACE ECOCYC::PWY-SPACE-SUPER) (%SUPER-NODE ECOCYC::RXN-SUPER) (%LAST-POSITION (12371 2222)) (%NODE-LOCATION (12371 2222)) (%NODE-SHAPE ((%NODE-ICON-EXPANDABLE? NIL) (%NODE-ICON-WIDTH 153) (%NODE-ICON-HEIGHT 208))) (%SUB-SPACE ECOCYC::DORA-OV) (%SUB-NODES (ECOCYC::G308094--T3761 ECOCYC::2-HEXAPRENYL-6-METHOXY-14-BENZOQUINOL308096--T3761 ECOCYC::2-HEXAPRENYL-3-METHYL-6-METHOXY-14-BENZ308098--T3761)) (ECOCYC::REACTION ECOCYC::RXN3O-54)) (ECOCYC::T3762 NIL NIL (%SUPER-SPACE ECOCYC::PWY-SPACE-SUPER) (%SUPER-NODE ECOCYC::RXN-SUPER) (%LAST-POSITION (12371 2451)) (%NODE-LOCATION (12371 2451)) (%NODE-SHAPE ((%NODE-ICON-EXPANDABLE? NIL) (%NODE-ICON-WIDTH 153) (%NODE-ICON-HEIGHT 208))) (%SUB-SPACE ECOCYC::DORA-OV) (%SUB-NODES (ECOCYC::|2-Methoxy-6-Polyprenyl-14-Benzoquinols308138--T3762| ECOCYC::G308136--T3762 ECOCYC::|6Methoxy5Methyl2Polyprenyl14Benzoquinol308140--T3762|)) (ECOCYC::REACTION ECOCYC::RXN-11754)) (ECOCYC::T3763 NIL NIL (%SUPER-SPACE ECOCYC::PWY-SPACE-SUPER) (%SUPER-NODE ECOCYC::RXN-SUPER) (%LAST-POSITION (12540 4086)) (%NODE-LOCATION (12540 4086)) (%NODE-SHAPE ((%NODE-ICON-EXPANDABLE? NIL) (%NODE-ICON-WIDTH 155) (%NODE-ICON-HEIGHT 208))) (%SUB-SPACE ECOCYC::DORA-OV) (%SUB-NODES (ECOCYC::CPD-9870308180--T3763 ECOCYC::G308178--T3763 ECOCYC::CPD-9872308182--T3763)) (ECOCYC::REACTION ECOCYC::RXN-9242)) (ECOCYC::T3764 NIL NIL (%SUPER-SPACE ECOCYC::PWY-SPACE-SUPER) (%SUPER-NODE ECOCYC::RXN-SUPER) (%LAST-POSITION (12371 2706)) (%NODE-LOCATION (12371 2706)) (%NODE-SHAPE ((%NODE-ICON-EXPANDABLE? NIL) (%NODE-ICON-WIDTH 153) (%NODE-ICON-HEIGHT 208))) (%SUB-SPACE ECOCYC::DORA-OV) (%SUB-NODES (ECOCYC::G308220--T3764 ECOCYC::CPD-9871308224--T3764 ECOCYC::CPD-9869308222--T3764)) (ECOCYC::REACTION ECOCYC::RXN-9235)) (ECOCYC::T3765 NIL NIL (%SUPER-SPACE ECOCYC::PWY-SPACE-SUPER) (%SUPER-NODE ECOCYC::RXN-SUPER) (%LAST-POSITION (12540 4493)) (%NODE-LOCATION (12540 4493)) (%NODE-SHAPE ((%NODE-ICON-EXPANDABLE? NIL) (%NODE-ICON-WIDTH 155) (%NODE-ICON-HEIGHT 208))) (%SUB-SPACE ECOCYC::DORA-OV) (%SUB-NODES (ECOCYC::CPD-9859308266--T3765 ECOCYC::CPD-9858308264--T3765 ECOCYC::G308262--T3765)) (ECOCYC::REACTION ECOCYC::RXN-9227)) (ECOCYC::T3766 NIL NIL (%SUPER-SPACE ECOCYC::PWY-SPACE-SUPER) (%SUPER-NODE ECOCYC::RXN-SUPER) (%LAST-POSITION (13435 2204)) (%NODE-LOCATION (13435 2204)) (%NODE-SHAPE ((%NODE-ICON-EXPANDABLE? NIL) (%NODE-ICON-WIDTH 173) (%NODE-ICON-HEIGHT 172))) (%SUB-SPACE ECOCYC::DORA-OV) (%SUB-NODES (ECOCYC::CPD-9718308308--T3766 ECOCYC::CPD-9731308306--T3766 ECOCYC::G308304--T3766)) (ECOCYC::REACTION ECOCYC::RXN-9191)) (ECOCYC::T3767 NIL NIL (%SUPER-SPACE ECOCYC::PWY-SPACE-SUPER) (%SUPER-NODE ECOCYC::RXN-SUPER) (%LAST-POSITION (13435 1979)) (%NODE-LOCATION (13435 1979)) (%NODE-SHAPE ((%NODE-ICON-EXPANDABLE? NIL) (%NODE-ICON-WIDTH 172) (%NODE-ICON-HEIGHT 172))) (%SUB-SPACE ECOCYC::DORA-OV) (%SUB-NODES (ECOCYC::|Demethylmenaquinones308348--T3767| ECOCYC::|Menaquinones308350--T3767| ECOCYC::G308346--T3767)) (ECOCYC::REACTION ECOCYC::RXN-11046)) (ECOCYC::T3768 NIL NIL (%SUPER-SPACE ECOCYC::PWY-SPACE-SUPER) (%SUPER-NODE ECOCYC::RXN-SUPER) (%LAST-POSITION (11204 464)) (%NODE-LOCATION (11204 464)) (%NODE-SHAPE ((%NODE-ICON-EXPANDABLE? NIL) (%NODE-ICON-WIDTH 92) (%NODE-ICON-HEIGHT 182))) (%SUB-SPACE ECOCYC::DORA-OV) (%SUB-NODES (ECOCYC::|trans-D20-39-OH-40-Me-C60-1-ACPs308390--T3768| ECOCYC::G308388--T3768 ECOCYC::|trans-20-CP-22-Me-39-keto-40-Me-C61-ACPs308392--T3768|)) (ECOCYC::REACTION ECOCYC::RXN1G-3667)) (ECOCYC::T3769 NIL NIL (%SUPER-SPACE ECOCYC::PWY-SPACE-SUPER) (%SUPER-NODE ECOCYC::RXN-SUPER) (%LAST-POSITION (11092 1144)) (%NODE-LOCATION (11092 1144)) (%NODE-SHAPE ((%NODE-ICON-EXPANDABLE? NIL) (%NODE-ICON-WIDTH 92) (%NODE-ICON-HEIGHT 182))) (%SUB-SPACE ECOCYC::DORA-OV) (%SUB-NODES (ECOCYC::G308430--T3769 ECOCYC::|cis-D21-39-OH-40-Me-C59-1-ACPs308432--T3769| ECOCYC::|cis-21-CP-39-keto-40-Me-C60-ACPs308434--T3769|)) (ECOCYC::REACTION ECOCYC::RXN1G-3641)) (ECOCYC::T3770 NIL NIL (%SUPER-SPACE ECOCYC::PWY-SPACE-SUPER) (%SUPER-NODE ECOCYC::RXN-SUPER) (%LAST-POSITION (12044 2218)) (%NODE-LOCATION (12044 2218)) (%NODE-SHAPE ((%NODE-ICON-EXPANDABLE? NIL) (%NODE-ICON-WIDTH 143) (%NODE-ICON-HEIGHT 200))) (%SUB-SPACE ECOCYC::DORA-OV) (%SUB-NODES (ECOCYC::10-FORMYL-THF308485--T3770 ECOCYC::THF308487--T3770 ECOCYC::G308482--T3770 ECOCYC::|N-formyl-L-methionyl-tRNAfmet308488--T3770| ECOCYC::|L-methionyl-tRNAfmet308484--T3770|)) (ECOCYC::REACTION ECOCYC::METHIONYL-TRNA-FORMYLTRANSFERASE-RXN)) (ECOCYC::T3771 NIL NIL (%SUPER-SPACE ECOCYC::PWY-SPACE-SUPER) (%SUPER-NODE ECOCYC::RXN-SUPER) (%LAST-POSITION (13633 1343)) (%NODE-LOCATION (13633 1343)) (%NODE-SHAPE ((%NODE-ICON-EXPANDABLE
[truncated: 2,882,805 more chars]
