# Supplementary material for: Genome resolved analysis of a premature infant gut microbial community reveals a Varibaculum cambriense genome and a shift towards fermentation-based metabolism during the third week of life
Source: Microbiome. 2013 Dec 17;1:30. doi: 10.1186/2049-2618-1-30 (PMC4177395; doi:10.1186/2049-2618-1-30)
Supplement: Additional file 5 — KEGG annotations. [file 2049-2618-1-30-S5.zip › af5_V_cambriense_pathway_tools/1.0/data/pathways.col]

# 
#
# Authors:
#
# Please see the license agreement regarding the use of and distribution of this file.
# The format of this file is defined at http://bioinformatics.ai.sri.com/ptools/flatfile-format.html .
#
# Species: Varibaculum cambriense dora
# Database: DoraCyc
# Version: 1.0
# File Name: pathways.col
# Date and time generated: July 17, 2013, 11:46:25
#
#		1	2	3	4	5	6	7	8	9	10	11	12	13	14	15	16	17	18	19	20	21	22	23	24	25	26	27	28	29	30	31	32	33	34	35	36	37	38	39	40	41	42	43	44	45	46	47	48	49	50	51	52	53	54	55	56	57	58	59	60	61	62	63	64	65	66	67	68	69	70	71	72	73	74	75	76	77	78	79	80	81	82	83	84	85	86	87	88	89	90	91	92	93	94	95	96	97	98	99	100	101	1	2	3	4	5	6	7	8	9	10	11	12	13	14	15	16	17	18	19	20	21	22	23	24	25	26	27	28	29	30	31	32	33	34	35	36	37	38	39	40	41	42	43	44	45	46	47	48	49	50	51	52	53	54	55	56	57	58	59	60	61	62	63	64	65	66	67	68	69	70	71	72	73	74	75	76	77	78	79	80	81	82	83	84	85	86	87	88	89	90	91	92	93	94	95	96	97	98	99	100	101
UNIQUE-ID	NAME	GENE-NAME	GENE-NAME	GENE-NAME	GENE-NAME	GENE-NAME	GENE-NAME	GENE-NAME	GENE-NAME	GENE-NAME	GENE-NAME	GENE-NAME	GENE-NAME	GENE-NAME	GENE-NAME	GENE-NAME	GENE-NAME	GENE-NAME	GENE-NAME	GENE-NAME	GENE-NAME	GENE-NAME	GENE-NAME	GENE-NAME	GENE-NAME	GENE-NAME	GENE-NAME	GENE-NAME	GENE-NAME	GENE-NAME	GENE-NAME	GENE-NAME	GENE-NAME	GENE-NAME	GENE-NAME	GENE-NAME	GENE-NAME	GENE-NAME	GENE-NAME	GENE-NAME	GENE-NAME	GENE-NAME	GENE-NAME	GENE-NAME	GENE-NAME	GENE-NAME	GENE-NAME	GENE-NAME	GENE-NAME	GENE-NAME	GENE-NAME	GENE-NAME	GENE-NAME	GENE-NAME	GENE-NAME	GENE-NAME	GENE-NAME	GENE-NAME	GENE-NAME	GENE-NAME	GENE-NAME	GENE-NAME	GENE-NAME	GENE-NAME	GENE-NAME	GENE-NAME	GENE-NAME	GENE-NAME	GENE-NAME	GENE-NAME	GENE-NAME	GENE-NAME	GENE-NAME	GENE-NAME	GENE-NAME	GENE-NAME	GENE-NAME	GENE-NAME	GENE-NAME	GENE-NAME	GENE-NAME	GENE-NAME	GENE-NAME	GENE-NAME	GENE-NAME	GENE-NAME	GENE-NAME	GENE-NAME	GENE-NAME	GENE-NAME	GENE-NAME	GENE-NAME	GENE-NAME	GENE-NAME	GENE-NAME	GENE-NAME	GENE-NAME	GENE-NAME	GENE-NAME	GENE-NAME	GENE-NAME	GENE-NAME	GENE-ID	GENE-ID	GENE-ID	GENE-ID	GENE-ID	GENE-ID	GENE-ID	GENE-ID	GENE-ID	GENE-ID	GENE-ID	GENE-ID	GENE-ID	GENE-ID	GENE-ID	GENE-ID	GENE-ID	GENE-ID	GENE-ID	GENE-ID	GENE-ID	GENE-ID	GENE-ID	GENE-ID	GENE-ID	GENE-ID	GENE-ID	GENE-ID	GENE-ID	GENE-ID	GENE-ID	GENE-ID	GENE-ID	GENE-ID	GENE-ID	GENE-ID	GENE-ID	GENE-ID	GENE-ID	GENE-ID	GENE-ID	GENE-ID	GENE-ID	GENE-ID	GENE-ID	GENE-ID	GENE-ID	GENE-ID	GENE-ID	GENE-ID	GENE-ID	GENE-ID	GENE-ID	GENE-ID	GENE-ID	GENE-ID	GENE-ID	GENE-ID	GENE-ID	GENE-ID	GENE-ID	GENE-ID	GENE-ID	GENE-ID	GENE-ID	GENE-ID	GENE-ID	GENE-ID	GENE-ID	GENE-ID	GENE-ID	GENE-ID	GENE-ID	GENE-ID	GENE-ID	GENE-ID	GENE-ID	GENE-ID	GENE-ID	GENE-ID	GENE-ID	GENE-ID	GENE-ID	GENE-ID	GENE-ID	GENE-ID	GENE-ID	GENE-ID	GENE-ID	GENE-ID	GENE-ID	GENE-ID	GENE-ID	GENE-ID	GENE-ID	GENE-ID	GENE-ID	GENE-ID	GENE-ID	GENE-ID	GENE-ID
PWY-5143	fatty acid activation	AMP-dependent	fadD2;	cfl:Cfla_1398	bpo:BP951000_0640																																																																																																		GKFG-1689	GKFG-1688	GKFG-1677	GKFG-714																																																																																																	
PWY-5340	sulfate activation for sulfonation	iva:Isova_0655																																																																																																					GKFG-956																																																																																																				
PWY-6164	3-dehydroquinate biosynthesis I	aroM;	cfi:Celf_2170																																																																																																				GKFG-1706	GKFG-602																																																																																																			
PWY-6163	chorismate biosynthesis from 3-dehydroquinate	xce:Xcel_1694	tcu:Tcur_3714	aroK;	aroM;	shikimate	3-dehydroquinate																																																																																																GKFG-1704	GKFG-1621	GKFG-1707	GKFG-1706	GKFG-1702	GKFG-1618																																																																																															
ARO-PWY	chorismate biosynthesis I	cfi:Celf_2170	xce:Xcel_1694	tcu:Tcur_3714	aroK;	aroM;	shikimate	3-dehydroquinate																																																																																															GKFG-602	GKFG-1704	GKFG-1621	GKFG-1707	GKFG-1706	GKFG-1702	GKFG-1618																																																																																														
PWY-6630	superpathway of tyrosine biosynthesis	bcv:Bcav_2151	chorismate	cfi:Celf_2170	xce:Xcel_1694	tcu:Tcur_3714	aroK;	aroM;	shikimate	3-dehydroquinate																																																																																													GKFG-1833	GKFG-1676	GKFG-602	GKFG-1704	GKFG-1621	GKFG-1707	GKFG-1706	GKFG-1702	GKFG-1618																																																																																												
PWY-6629	superpathway of tryptophan biosynthesis	UniRef90_E8JFA8	jde:Jden_1096	cfi:Celf_2170	xce:Xcel_1694	tcu:Tcur_3714	aroK;	aroM;	shikimate	3-dehydroquinate																																																																																													GKFG-1952	GKFG-1270	GKFG-602	GKFG-1704	GKFG-1621	GKFG-1707	GKFG-1706	GKFG-1702	GKFG-1618																																																																																												
P4-PWY	superpathway of lysine, threonine and methionine biosynthesis I																																																																																																																																																																																																								
SER-GLYSYN-PWY	superpathway of serine and glycine biosynthesis I	fsy:FsymDg_0252	mcu:HMPREF0573_11568	ckp:ckrop_0569																																																																																																			GKFG-779	GKFG-1464	GKFG-1083																																																																																																		
BRANCHED-CHAIN-AA-SYN-PWY	superpathway of leucine, valine, and isoleucine biosynthesis	mcu:HMPREF0573_11482	mcu:HMPREF0573_11491	mcu:HMPREF0573_11190	cfi:Celf_2457	mcu:HMPREF0573_11178	mcu:HMPREF0573_11483	mcu:HMPREF0573_11480	krh:KRH_10210	acetolactate	pfr:PFREUD_19090	threonine																																																																																											GKFG-1009	GKFG-1417	GKFG-1638	GKFG-1627	GKFG-1005	GKFG-1006	GKFG-1010	GKFG-1012	GKFG-1011	GKFG-423	GKFG-1551																																																																																										
PWY0-1021	alanine biosynthesis III	mcu:HMPREF0573_11878	cysteine																																																																																																				GKFG-2008	GKFG-1253																																																																																																			
ALANINE-VALINESYN-PWY	alanine biosynthesis I	mcu:HMPREF0573_11483	cfl:Cfla_2600																																																																																																				GKFG-1006	GKFG-440																																																																																																			
ARGSYNBSUB-PWY	arginine biosynthesis II (acetyl cycle)	cfl:Cfla_1647	ske:Sked_22260	mcu:HMPREF0573_11902	mcu:HMPREF0573_10024	mcu:HMPREF0573_10028	xce:Xcel_1329	carbamoyl-phosphate	iva:Isova_1606	bcv:Bcav_2038	carbamoyl-phosphate	bbi:BBIF_1102																																																																																											GKFG-1494	GKFG-1505	GKFG-2003	GKFG-1483	GKFG-1449	GKFG-1472	GKFG-792	GKFG-791	GKFG-790	GKFG-789	GKFG-1460																																																																																										
ARGSYN-PWY	arginine biosynthesis I	cfl:Cfla_1647	ske:Sked_22260	mcu:HMPREF0573_11902	carbamoyl-phosphate	iva:Isova_1606	bcv:Bcav_2038	carbamoyl-phosphate	bbi:BBIF_1102	xce:Xcel_1329	mcu:HMPREF0573_10028	mcu:HMPREF0573_10024	mcu:HMPREF0573_10969																																																																																										GKFG-1494	GKFG-1505	GKFG-2003	GKFG-792	GKFG-791	GKFG-790	GKFG-789	GKFG-1460	GKFG-1472	GKFG-1449	GKFG-1483	GKFG-97																																																																																									
PWY490-4	asparagine biosynthesis III (tRNA-dependent)	mcu:HMPREF0573_10004	gatA;	mcu:HMPREF0573_10005	glutamyl-tRNA(Gln)	aminoacyl-tRNA	Asn																																																																																																GKFG-1387	GKFG-1386	GKFG-1385	GKFG-1384	GKFG-1320	GKFG-2041																																																																																															
ASPARTATESYN-PWY	aspartate biosynthesis	mcu:HMPREF0573_11145																																																																																																					GKFG-364																																																																																																				
CYSTSYN-PWY	cysteine biosynthesis I	serine	ckp:ckrop_0419	iva:Isova_2663																																																																																																			GKFG-1933	GKFG-1932	GKFG-1592																																																																																																		
GLUTSYNIII-PWY	glutamate biosynthesis III	mlu:Mlut_00880	aau:AAur_3325	mcu:HMPREF0573_10721																																																																																																			GKFG-1236	GKFG-1661	GKFG-308																																																																																																		
GLUTSYN-PWY	glutamate biosynthesis I	mcu:HMPREF0573_10721																																																																																																					GKFG-308																																																																																																				
GLUTAMATE-SYN2-PWY	glutamate biosynthesis II	mlu:Mlut_00880																																																																																																					GKFG-1236																																																																																																				
GLNSYN-PWY	glutamine biosynthesis I	mts:MTES_3446	bcv:Bcav_1855																																																																																																				GKFG-1989	GKFG-247																																																																																																			
PWY-5921	L-glutamine biosynthesis II (tRNA-dependent)	ahe:Arch_1100	mcu:HMPREF0573_10004	gatA;	mcu:HMPREF0573_10005	glutamyl-tRNA(Gln)	Gln	Gln																																																																																															GKFG-1875	GKFG-1387	GKFG-1386	GKFG-1385	GKFG-1384	GKFG-2046	GKFG-2060																																																																																														
GLYSYN-PWY	glycine biosynthesis I	ckp:ckrop_0569																																																																																																					GKFG-1083																																																																																																				
HISTSYN-PWY	histidine biosynthesis	bcv:Bcav_2396	histidinol-phosphate	bcv:Bcav_2393	bcv:Bcav_3969	bcv:Bcav_2392	bcv:Bcav_2235	jde:Jden_1096	phosphoribosyl-ATP	hisI;	jde:Jden_1309																																																																																												GKFG-1264	GKFG-1619	GKFG-1266	GKFG-510	GKFG-1267	GKFG-1954	GKFG-1270	GKFG-1721	GKFG-1953	GKFG-1722																																																																																											
PWY-3001	isoleucine biosynthesis I	mcu:HMPREF0573_11145	mcu:HMPREF0573_10651	asd:AS9A_0235	bcv:Bcav_1281	homoserine	mcu:HMPREF0573_10379	mcu:HMPREF0573_11178	mcu:HMPREF0573_11483	mcu:HMPREF0573_11480	krh:KRH_10210	acetolactate	pfr:PFREUD_19090	threonine																																																																																									GKFG-364	GKFG-1102	GKFG-1103	GKFG-1066	GKFG-1064	GKFG-1065	GKFG-1005	GKFG-1006	GKFG-1010	GKFG-1012	GKFG-1011	GKFG-423	GKFG-1551																																																																																								
ILEUSYN-PWY	isoleucine biosynthesis I (from threonine)	mcu:HMPREF0573_11178	mcu:HMPREF0573_11483	mcu:HMPREF0573_11480	krh:KRH_10210	acetolactate	pfr:PFREUD_19090	threonine																																																																																															GKFG-1005	GKFG-1006	GKFG-1010	GKFG-1012	GKFG-1011	GKFG-423	GKFG-1551																																																																																														
LEUSYN-PWY	leucine biosynthesis	mcu:HMPREF0573_11482	mcu:HMPREF0573_11483	mcu:HMPREF0573_11491	mcu:HMPREF0573_11190	cfi:Celf_2457																																																																																																	GKFG-1009	GKFG-1006	GKFG-1417	GKFG-1638	GKFG-1627																																																																																																
PWY-2942	lysine biosynthesis III	mcu:HMPREF0573_10651	asd:AS9A_0235	gvh:HMPREF9231_0059	dihydrodipicolinate	iva:Isova_2318	bpb:bpr_I0298																																																																																																GKFG-1102	GKFG-1103	GKFG-1493	GKFG-1355	GKFG-1067	GKFG-1281																																																																																															
PWY-5347	superpathway of methionine biosynthesis (transsulfuration)	mcu:HMPREF0573_11145	mcu:HMPREF0573_10651	asd:AS9A_0235	bcv:Bcav_1281																																																																																																		GKFG-364	GKFG-1102	GKFG-1103	GKFG-1066																																																																																																	
MET-SAM-PWY	superpathway of <i>S</i>-adenosyl-L-methionine biosynthesis	mcu:HMPREF0573_11248	sro:Sros_2818	mcu:HMPREF0573_10651	asd:AS9A_0235	bcv:Bcav_1281																																																																																																	GKFG-1151	GKFG-766	GKFG-1102	GKFG-1103	GKFG-1066																																																																																																
METSYN-PWY	homoserine and methionine biosynthesis	mcu:HMPREF0573_10651	asd:AS9A_0235	bcv:Bcav_1281																																																																																																			GKFG-1102	GKFG-1103	GKFG-1066																																																																																																		
PWY-702	methionine biosynthesis II	homoserine	iva:Isova_2663	cur:cur_1584																																																																																																			GKFG-1064	GKFG-1592	GKFG-1028																																																																																																		
PWY-6151	<i>S</i>-adenosyl-L-methionine cycle I	MTA/SAH	LuxS	mcu:HMPREF0573_11248	sro:Sros_2818	cur:cur_1584																																																																																																	GKFG-927	GKFG-926	GKFG-1151	GKFG-766	GKFG-1028																																																																																																
PWY-5344	homocysteine biosynthesis	iva:Isova_2663	bcv:Bcav_0691																																																																																																				GKFG-1592	GKFG-1591																																																																																																			
GLUTORN-PWY	ornithine biosynthesis	bbi:BBIF_1102	xce:Xcel_1329	mcu:HMPREF0573_10028	mcu:HMPREF0573_10024	mcu:HMPREF0573_10969																																																																																																	GKFG-1460	GKFG-1472	GKFG-1449	GKFG-1483	GKFG-97																																																																																																
HOMOSERSYN-PWY	homoserine biosynthesis	mcu:HMPREF0573_10651	asd:AS9A_0235	bcv:Bcav_1281																																																																																																			GKFG-1102	GKFG-1103	GKFG-1066																																																																																																		
PWY-4981	proline biosynthesis II (from arginine)	kse:Ksed_06020	mcu:HMPREF0573_11902	pyrroline-5-carboxylate																																																																																																			GKFG-2005	GKFG-2003	GKFG-1790																																																																																																		
SERSYN-PWY	serine biosynthesis	fsy:FsymDg_0252	mcu:HMPREF0573_11568																																																																																																				GKFG-779	GKFG-1464																																																																																																			
THRESYN-PWY	threonine biosynthesis	mcu:HMPREF0573_10651	asd:AS9A_0235	bcv:Bcav_1281	homoserine	mcu:HMPREF0573_10379	mcu:HMPREF0573_11145																																																																																																GKFG-1102	GKFG-1103	GKFG-1066	GKFG-1064	GKFG-1065	GKFG-364																																																																																															
HOMOSER-THRESYN-PWY	threonine biosynthesis from homoserine	homoserine	mcu:HMPREF0573_10379																																																																																																				GKFG-1064	GKFG-1065																																																																																																			
TRPSYN-PWY	tryptophan biosynthesis	UniRef90_E8JFA8	jde:Jden_1096																																																																																																				GKFG-1952	GKFG-1270																																																																																																			
TYRSYN	tyrosine biosynthesis I	bcv:Bcav_2151	chorismate																																																																																																				GKFG-1833	GKFG-1676																																																																																																			
VALSYN-PWY	valine biosynthesis	mcu:HMPREF0573_11178	mcu:HMPREF0573_11483	mcu:HMPREF0573_11480	krh:KRH_10210	acetolactate	pfr:PFREUD_19090																																																																																																GKFG-1005	GKFG-1006	GKFG-1010	GKFG-1012	GKFG-1011	GKFG-423																																																																																															
TRNA-CHARGING-PWY	tRNA charging	ahe:Arch_0351	ahe:Arch_1659	ahe:Arch_1100	nfa:nfa2690	mcu:HMPREF0573_11540	mcu:HMPREF0573_11157	mcu:HMPREF0573_11450	mcu:HMPREF0573_11727	UniRef90_F2UVM4	iva:Isova_1635	mcu:HMPREF0573_10017	ahe:Arch_0389	ahe:Arch_0813	ahe:Arch_1752	mcu:HMPREF0573_11422	mcu:HMPREF0573_10030	cfi:Celf_1651	bfa:Bfae_17560	tpr:Tpau_1737	mcu:HMPREF0573_10505	kra:Krad_0299	mcu:HMPREF0573_10234	Gly	Gly	Gly	His	Lys	Lys	Lys	Met	Met	Met	Phe	Pro	Pro	Pro	Ser	Ser	Ser	Ser	Thr	Thr	Thr	Trp	Tyr	Asp	Asn	Ala	Ala	Ala	Val	Val	Val	Leu	Leu	Leu	Leu	Leu	Ile	Glu	Glu	Gln	Gln	Cys	Arg	Arg	Arg	Arg																																		GKFG-91	GKFG-233	GKFG-1875	GKFG-1820	GKFG-1789	GKFG-1484	GKFG-1678	GKFG-1699	GKFG-368	GKFG-1794	GKFG-1549	GKFG-1244	GKFG-1819	GKFG-1212	GKFG-651	GKFG-1194	GKFG-1183	GKFG-1048	GKFG-1359	GKFG-1029	GKFG-1874	GKFG-1276	GKFG-2055	GKFG-2059	GKFG-2067	GKFG-2042	GKFG-2027	GKFG-2065	GKFG-2066	GKFG-2037	GKFG-2064	GKFG-2071	GKFG-2034	GKFG-2026	GKFG-2048	GKFG-2049	GKFG-2040	GKFG-2044	GKFG-2068	GKFG-2070	GKFG-2031	GKFG-2036	GKFG-2054	GKFG-2030	GKFG-2035	GKFG-2033	GKFG-2041	GKFG-2043	GKFG-2029	GKFG-2053	GKFG-2051	GKFG-2057	GKFG-2058	GKFG-2038	GKFG-2045	GKFG-2047	GKFG-2050	GKFG-2062	GKFG-2028	GKFG-2032	GKFG-2061	GKFG-2046	GKFG-2060	GKFG-2056	GKFG-2039	GKFG-2052	GKFG-2063	GKFG-2069																																	
GLYCOCAT-PWY	glycogen degradation I	4-alpha-glucanotransferase;	mcu:HMPREF0573_10620	cfi:Celf_2759	cpg:Cp316_1400	vma:VAB18032_29276	ROK																																																																																																GKFG-1580	GKFG-980	GKFG-1248	GKFG-1289	GKFG-1290	GKFG-1492																																																																																															
GLUCONEO-PWY	gluconeogenesis I	mph:MLP_05080	ahe:Arch_0192	cda:CDHC04_1220	mcu:HMPREF0573_11609	gpmB2;	putative	mcu:HMPREF0573_10820	phosphoglycerate	ahe:Arch_1516	mcu:HMPREF0573_10425	ahe:Arch_1287																																																																																											GKFG-817	GKFG-801	GKFG-1666	GKFG-1667	GKFG-1987	GKFG-1771	GKFG-489	GKFG-180	GKFG-1058	GKFG-153	GKFG-1045																																																																																										
PWY-5659	GDP-mannose biosynthesis	mph:MLP_05080	cfi:Celf_2525	pmmB;	mannose-1-phosphate																																																																																																		GKFG-817	GKFG-1027	GKFG-858	GKFG-1597																																																																																																	
PWY-2661	trehalose biosynthesis V	iva:Isova_2027	iva:Isova_2028	cga:Celgi_1503																																																																																																			GKFG-1510	GKFG-1509	GKFG-1511																																																																																																		
PWY-2622	trehalose biosynthesis IV	ahe:Arch_0385																																																																																																					GKFG-1241																																																																																																				
GLYCOGENSYNTH-PWY	glycogen biosynthesis I (from ADP-D-Glucose)	ahe:Arch_0927	mcu:HMPREF0573_11119	mcu:HMPREF0573_11586																																																																																																			GKFG-1991	GKFG-1234	GKFG-1992																																																																																																		
PWY-622	starch biosynthesis	mph:MLP_05080	mcu:HMPREF0573_10620	mcu:HMPREF0573_11586	ahe:Arch_0927	aldose	mcu:HMPREF0573_11119																																																																																																GKFG-817	GKFG-980	GKFG-1992	GKFG-1991	GKFG-338	GKFG-1234																																																																																															
PWY-6936	seleno-amino acid biosynthesis	ckp:ckrop_0419	iva:Isova_2663	cur:cur_1584	serine																																																																																																		GKFG-1932	GKFG-1592	GKFG-1028	GKFG-1933																																																																																																	
PWY-6153	autoinducer AI-2 biosynthesis I	MTA/SAH	LuxS																																																																																																				GKFG-927	GKFG-926																																																																																																			
PWY0-662	PRPP biosynthesis I	bcv:Bcav_0987																																																																																																					GKFG-1318																																																																																																				
PWY-6387	UDP-<i>N</i>-acetylmuramoyl-pentapeptide biosynthesis III (<i>meso</i>-DAP-containing)	ske:Sked_11120	iva:Isova_0629	UDP-N-acetylmuramoyl-tripeptide--D-alanyl-D-alanine	UDP-N-acetylmuramate--L-alanine	UDP-N-acetylmuramate--L-alanine	cfl:Cfla_1594	glutamate	cfi:Celf_1611	D-alanine/D-alanine																																																																																													GKFG-1649	GKFG-356	GKFG-1475	GKFG-1481	GKFG-1480	GKFG-1477	GKFG-1536	GKFG-1458	GKFG-1682																																																																																												
PEPTIDOGLYCANSYN-PWY	peptidoglycan biosynthesis I (<I>meso</I>-diaminopimelate containing)	ske:Sked_11120	iva:Isova_0629	ske:Sked_22800	UDP-N-acetylmuramoyl-tripeptide--D-alanyl-D-alanine	UDP-N-acetylmuramate--L-alanine	UDP-N-acetylmuramate--L-alanine	cfl:Cfla_1594	glutamate	cfi:Celf_1611	D-alanine/D-alanine	bcv:Bcav_2413	mcu:HMPREF0573_11576	peptidoglycan	cell	D-alanyl-D-alanine	D-alanyl-D-alanine																																																																																						GKFG-1649	GKFG-356	GKFG-1479	GKFG-1475	GKFG-1481	GKFG-1480	GKFG-1477	GKFG-1536	GKFG-1458	GKFG-1682	GKFG-1476	GKFG-1474	GKFG-125	GKFG-123	GKFG-392	GKFG-112																																																																																					
PWY-6385	peptidoglycan biosynthesis III (mycobacteria)	ske:Sked_22800	ske:Sked_11120	iva:Isova_0629	UDP-N-acetylmuramoyl-tripeptide--D-alanyl-D-alanine	UDP-N-acetylmuramate--L-alanine	UDP-N-acetylmuramate--L-alanine	cfl:Cfla_1594	glutamate	cfi:Celf_1611	D-alanine/D-alanine	mcu:HMPREF0573_10751	mcu:HMPREF0573_11576	peptidoglycan	cell																																																																																								GKFG-1479	GKFG-1649	GKFG-356	GKFG-1475	GKFG-1481	GKFG-1480	GKFG-1477	GKFG-1536	GKFG-1458	GKFG-1682	GKFG-289	GKFG-1474	GKFG-125	GKFG-123																																																																																							
PWY-6470	peptidoglycan biosynthesis V (&beta;-lactam resistance)	bcv:Bcav_2413	ske:Sked_22800	mcu:HMPREF0573_11576	peptidoglycan	cell																																																																																																	GKFG-1476	GKFG-1479	GKFG-1474	GKFG-125	GKFG-123																																																																																																
UDPNAGSYN-PWY	UDP-<i>N</i>-acetyl-D-glucosamine biosynthesis I	bfa:Bfae_13380	mcu:HMPREF0573_10293	cga:Celgi_0858																																																																																																			GKFG-1317	GKFG-442	GKFG-443																																																																																																		
SAM-PWY	S-adenosyl-L-methionine biosynthesis	mcu:HMPREF0573_11248	sro:Sros_2818																																																																																																				GKFG-1151	GKFG-766																																																																																																			
COA-PWY	coenzyme A biosynthesis	Phosphopantetheine	coaE;	bcv:Bcav_2044																																																																																																			GKFG-737	GKFG-1823	GKFG-1715																																																																																																		
PWY0-501	lipoate biosynthesis and incorporation I	lipA;	cfi:Celf_2219	lipoate-protein																																																																																																			GKFG-1793	GKFG-1589	GKFG-1590																																																																																																		
PWY-6823	molybdenum cofactor biosynthesis	molybdenum	molybdenum	moeA;	moeA;	mcu:HMPREF0573_11878	cysteine																																																																																																GKFG-1327	GKFG-1316	GKFG-199	GKFG-198	GKFG-2008	GKFG-1253																																																																																															
NADPHOS-DEPHOS-PWY	NAD phosphorylation and dephosphorylation	UniRef90_E8JEQ8	mcu:HMPREF0573_10942	mcu:HMPREF0573_10941																																																																																																			GKFG-2020	GKFG-545	GKFG-544																																																																																																		
PYRIDNUCSYN-PWY	NAD biosynthesis I (from aspartate)	nicotinate	nadE;	fal:FRAAL3251	nicotinate-nucleotide	ahe:Arch_1331																																																																																																	GKFG-1738	GKFG-1079	GKFG-1078	GKFG-1213	GKFG-434																																																																																																
PYRIDNUCSAL-PWY	NAD salvage pathway I	nicotinate	NAD(+)	mcu:HMPREF0573_10095	nadE;	fal:FRAAL3251																																																																																																	GKFG-1738	GKFG-1541	GKFG-1533	GKFG-1079	GKFG-1078																																																																																																
PWY-5785	di-<i>trans</i>,poly-<i>cis</i>-undecaprenyl phosphate biosynthesis	iva:Isova_2459	mcu:HMPREF0573_11495																																																																																																				GKFG-1868	GKFG-1420																																																																																																			
PWY-5807	heptaprenyl diphosphate biosynthesis	ahe:Arch_0307																																																																																																					GKFG-159																																																																																																				
NONMEVIPP-PWY	methylerythritol phosphate pathway	cfl:Cfla_1720	ahe:Arch_0605	2C-methyl-D-erythritol	bcv:Bcav_2498	ahe:Arch_1499	ispE;	2-C-methyl-D-erythritol																																																																																															GKFG-566	GKFG-655	GKFG-330	GKFG-653	GKFG-1862	GKFG-1313	GKFG-286																																																																																														
PWY-5122	geranyl diphosphate biosynthesis	geranylgeranyl																																																																																																					GKFG-599																																																																																																				
PWY-5123	<i>trans, trans</i>-farnesyl diphosphate biosynthesis	geranylgeranyl																																																																																																					GKFG-599																																																																																																				
PWY-5121	superpathway of geranylgeranyldiphosphate biosynthesis II (via MEP)	cfl:Cfla_1720	ahe:Arch_0605	2C-methyl-D-erythritol	bcv:Bcav_2498	ahe:Arch_1499	ispE;	2-C-methyl-D-erythritol	geranylgeranyl																																																																																														GKFG-566	GKFG-655	GKFG-330	GKFG-653	GKFG-1862	GKFG-1313	GKFG-286	GKFG-599																																																																																													
PWY-5120	geranylgeranyldiphosphate biosynthesis	geranylgeranyl																																																																																																					GKFG-599																																																																																																				
PWY0-1415	superpathway of heme biosynthesis from uroporphyrinogen-III	mts:MTES_1861	bcv:Bcav_1088																																																																																																				GKFG-242	GKFG-239																																																																																																			
HEMESYN2-PWY	heme biosynthesis from uroporphyrinogen-III II	bcv:Bcav_1088	mts:MTES_1861	mlu:Mlut_12400	hypothetical																																																																																																		GKFG-239	GKFG-242	GKFG-1399	GKFG-1427																																																																																																	
PWY-5837	1,4-dihydroxy-2-naphthoate biosynthesis I	menE;	menC;	isochorismate	2-succinyl-5-enolpyruvyl-6-hydroxy-3-cyclohexene-1-carboxylate	pak:HMPREF0675_3964																																																																																																	GKFG-183	GKFG-962	GKFG-960	GKFG-961	GKFG-964																																																																																																
PWY-5851	demethylmenaquinol-9 biosynthesis	menA;																																																																																																					GKFG-182																																																																																																				
PWY-5853	demethylmenaquinol-6 biosynthesis	menA;																																																																																																					GKFG-182																																																																																																				
PWY-5852	demethylmenaquinol-8 biosynthesis I	menA;																																																																																																					GKFG-182																																																																																																				
PWY-5840	superpathway of menaquinol-7 biosynthesis	menE;	menC;	isochorismate	2-succinyl-5-enolpyruvyl-6-hydroxy-3-cyclohexene-1-carboxylate	pak:HMPREF0675_3964	ahe:Arch_0307	menA;	ubiE;																																																																																														GKFG-183	GKFG-962	GKFG-960	GKFG-961	GKFG-964	GKFG-159	GKFG-182	GKFG-177																																																																																													
MENAQUINONESYN-PWY	menaquinol-8 biosynthesis	ubiE;																																																																																																					GKFG-177																																																																																																				
PWY-5844	menaquinol-9 biosynthesis	ubiE;																																																																																																					GKFG-177																																																																																																				
PWY-5849	menaquinol-6 biosynthesis	ubiE;																																																																																																					GKFG-177																																																																																																				
PWY-5890	menaquinol-10 biosynthesis	menA;	ubiE;																																																																																																				GKFG-182	GKFG-177																																																																																																			
PWY-5891	menaquinol-11 biosynthesis	menA;	ubiE;																																																																																																				GKFG-182	GKFG-177																																																																																																			
PWY-5892	menaquinol-12 biosynthesis	menA;	ubiE;																																																																																																				GKFG-182	GKFG-177																																																																																																			
PWY-5895	menaquinol-13 biosynthesis	menA;	ubiE;																																																																																																				GKFG-182	GKFG-177																																																																																																			
PWY-5839	menaquinol-7 biosynthesis	menA;	ubiE;																																																																																																				GKFG-182	GKFG-177																																																																																																			
THIOREDOX-PWY	thioredoxin pathway	iva:Isova_3010																																																																																																					GKFG-549																																																																																																				
PWY-5188	tetrapyrrole biosynthesis I	pcn:TIB1ST10_01570	paz:TIA2EST2_01445	mcu:HMPREF0573_10302	iva:Isova_2863	glutamyl-tRNA	hemA;	ahe:Arch_1100	nfa:nfa2690	Glu	Glu																																																																																												GKFG-243	GKFG-253	GKFG-999	GKFG-507	GKFG-241	GKFG-240	GKFG-1875	GKFG-1820	GKFG-2032	GKFG-2061																																																																																											
RIBOSYN2-PWY	flavin biosynthesis I (bacteria and plants)	ahe:Arch_0626	riboflavin	ribH;	riboflavin	ske:Sked_18160																																																																																																	GKFG-1336	GKFG-1403	GKFG-1406	GKFG-1402	GKFG-1404																																																																																																
PWY-6614	tetrahydrofolate biosynthesis	folP1;	folP1;	mcu:HMPREF0573_10184	putative																																																																																																		GKFG-437	GKFG-397	GKFG-1785	GKFG-1306																																																																																																	
PWY-6613	tetrahydrofolate salvage from 5,10-methenyltetrahydrofolate	mcu:HMPREF0573_10172	byi:BYI23_A008190																																																																																																				GKFG-1094	GKFG-487																																																																																																			
1CMET2-PWY	formylTHF biosynthesis I	dpt:Deipr_1099	putative	ckp:ckrop_0569	mcu:HMPREF0573_10172	cfl:Cfla_1527	mcu:HMPREF0573_10184																																																																																																GKFG-1751	GKFG-1306	GKFG-1083	GKFG-1094	GKFG-1307	GKFG-1785																																																																																															
PWY-2161	folate polyglutamylation	ckp:ckrop_0569	mcu:HMPREF0573_10184																																																																																																				GKFG-1083	GKFG-1785																																																																																																			
PWY-2201	folate transformations I	dpt:Deipr_1099	ckp:ckrop_0569	mcu:HMPREF0573_10172	5,10-methenyltetrahydrofolate																																																																																																		GKFG-1751	GKFG-1083	GKFG-1094	GKFG-1305																																																																																																	
PWY-6147	6-hydroxymethyl-dihydropterin diphosphate biosynthesis I	2-amino-4-hydroxy-6-hydroxymethyldihydropteridine	2-amino-4-hydroxy-6-hydroxymethyldihydropteridine	folE;	folE;																																																																																																		GKFG-448	GKFG-398	GKFG-426	GKFG-396																																																																																																	
PANTO-PWY	phosphopantothenate biosynthesis I	pantoate/beta-alanine	cfi:Celf_1046																																																																																																				GKFG-1031	GKFG-444																																																																																																			
PWY-6894	thiamin diphosphate biosynthesis I (E. coli)	thiamine-monophosphate																																																																																																					GKFG-213																																																																																																				
PWY-6893	thiamin diphosphate biosynthesis II (Bacillus)	thiamine-monophosphate																																																																																																					GKFG-213																																																																																																				
PYRIDOXSYN-PWY	pyridoxal 5'-phosphate biosynthesis I	cfl:Cfla_1720	mcu:HMPREF0573_11568	fsy:FsymDg_0252																																																																																																			GKFG-566	GKFG-1464	GKFG-779																																																																																																		
PWY-5979	3-amino-5-hydroxybenzoate biosynthesis	cmi:CMM_1734	cfi:Celf_2170																																																																																																				GKFG-1737	GKFG-602																																																																																																			
PWY-5751	phenylethanol biosynthesis	jde:Jden_1798	ahe:Arch_0038																																																																																																				GKFG-1112	GKFG-935																																																																																																			
PWY-5940	streptomycin biosynthesis	pfr:PFREUD_00290	bcv:Bcav_0731	pfr:PFREUD_23200	pfr:PFREUD_19030	mcu:HMPREF0573_11046	mcu:HMPREF0573_10620	aldose																																																																																															GKFG-938	GKFG-246	GKFG-190	GKFG-132	GKFG-290	GKFG-980	GKFG-338																																																																																														
PWY-5148	acyl-CoA hydrolysis	putative	mcu:HMPREF0573_11357																																																																																																				GKFG-1919	GKFG-1906																																																																																																			
FASYN-ELONG-PWY	fatty acid elongation -- saturated	fabG;																																																																																																					GKFG-720																																																																																																				
PWY-5973	<i>cis</i>-vaccenate biosynthesis	fabG;																																																																																																					GKFG-720																																																																																																				
PWY0-862	<i>cis</i>-dodecenoyl biosynthesis	fabG;																																																																																																					GKFG-720																																																																																																				
PWY-6284	superpathway of unsaturated fatty acids biosynthesis (<i>E. coli</i>)	fabG;																																																																																																					GKFG-720																																																																																																				
PWY-5971	palmitate biosynthesis II (bacteria and plants)	fabG;																																																																																																					GKFG-720																																																																																																				
PWY-6282	palmitoleate biosynthesis I	fabG;																																																																																																					GKFG-720																																																																																																				
PWY-5989	stearate biosynthesis II (plants)	fabG;																																																																																																					GKFG-720																																																																																																				
PWY0-1319	CDP-diacylglycerol biosynthesis II	phosphatidate	glycerol-3-phosphate	pad:TIIST44_04395	pfr:PFREUD_00770	xce:Xcel_2292	bcv:Bcav_1904																																																																																																GKFG-658	GKFG-2025	GKFG-2024	GKFG-1787	GKFG-1671	GKFG-604																																																																																															
PWY-5667	CDP-diacylglycerol biosynthesis I	phosphatidate	bcv:Bcav_1904	glycerol-3-phosphate	pad:TIIST44_04395	pfr:PFREUD_00770	xce:Xcel_2292																																																																																																GKFG-658	GKFG-604	GKFG-2025	GKFG-2024	GKFG-1787	GKFG-1671																																																																																															
PWY-6826	phosphatidylcholine biosynthesis VI	phosphatidylcholine																																																																																																					GKFG-1405																																																																																																				
PWY4FS-8	phosphatidylglycerol biosynthesis II (non-plastidic)	phosphatidate	bcv:Bcav_1904	glycerol-3-phosphate	pad:TIIST44_04395	pfr:PFREUD_00770	xce:Xcel_2292	CDP-alcohol	pgsA2;																																																																																														GKFG-658	GKFG-604	GKFG-2025	GKFG-2024	GKFG-1787	GKFG-1671	GKFG-1817	GKFG-1365																																																																																													
PPGPPMET-PWY	ppGpp biosynthesis	aau:AAur_1266	bcv:Bcav_1999	ndk;																																																																																																			GKFG-1051	GKFG-1800	GKFG-689																																																																																																		
PWY-6121	5-aminoimidazole ribonucleotide biosynthesis I	lba:Lebu_1535	bpo:BP951000_1113	byi:BYI23_A008190	str:Sterm_2106	str:Sterm_2110																																																																																																	GKFG-1654	GKFG-1653	GKFG-487	GKFG-1648	GKFG-1652																																																																																																
PWY-6700	queuosine biosynthesis	ahe:Arch_1786																																																																																																					GKFG-1821																																																																																																				
PWY0-1479	tRNA processing pathway I	3'-5'	rdn:HMPREF0733_11743	Ala	Ala	Ala	Arg	Arg	Arg	Arg	Asn	Asp	Cys	Gln	Gln	Glu	Glu	Gly	Gly	Gly	His	Ile	Leu	Leu	Leu	Leu	Leu	Lys	Lys	Lys	Met	Met	Met	Phe	Pro	Pro	Pro	Ser	Ser	Ser	Ser	Thr	Thr	Thr	Trp	Tyr	Val	Val	Val	rpmF;	krh:KRH_11890	50S	ribosomal	mcu:HMPREF0573_11730	30S	rpsO;	rplY;	30S	30S	30S	mcu:HMPREF0573_10346	rplD;	50S	mcu:HMPREF0573_10343	rpsS;	50S	ske:Sked_29680	rplP;	rpmC;	rpsQ;	hypothetical	rplT;	30S	50S	cfi:Celf_1514	mlu:Mlut_21300	50S	rpsR;	30S	rpmJ;	rpsM;	30S	50S	rplM;	30S	bcv:Bcav_3160	rplK;	amd:AMED_4371	50S	rplL;	rplL;	rpmG;	50S	50S	svl:Strvi_0885	30S	30S	50S	50S	mgi:Mflv_5030	50S	50S	GKFG-1506	GKFG-1540	GKFG-2043	GKFG-2029	GKFG-2053	GKFG-2039	GKFG-2052	GKFG-2063	GKFG-2069	GKFG-2041	GKFG-2033	GKFG-2056	GKFG-2046	GKFG-2060	GKFG-2032	GKFG-2061	GKFG-2055	GKFG-2059	GKFG-2067	GKFG-2042	GKFG-2028	GKFG-2038	GKFG-2045	GKFG-2047	GKFG-2050	GKFG-2062	GKFG-2027	GKFG-2065	GKFG-2066	GKFG-2037	GKFG-2064	GKFG-2071	GKFG-2034	GKFG-2026	GKFG-2048	GKFG-2049	GKFG-2040	GKFG-2044	GKFG-2068	GKFG-2070	GKFG-2031	GKFG-2036	GKFG-2054	GKFG-2030	GKFG-2035	GKFG-2051	GKFG-2057	GKFG-2058	GKFG-1930	GKFG-1826	GKFG-1716	GKFG-1705	GKFG-1696	GKFG-1392	GKFG-1350	GKFG-1319	GKFG-959	GKFG-958	GKFG-953	GKFG-951	GKFG-950	GKFG-949	GKFG-948	GKFG-947	GKFG-946	GKFG-945	GKFG-944	GKFG-943	GKFG-942	GKFG-861	GKFG-743	GKFG-680	GKFG-676	GKFG-662	GKFG-657	GKFG-535	GKFG-534	GKFG-532	GKFG-463	GKFG-462	GKFG-461	GKFG-458	GKFG-449	GKFG-447	GKFG-369	GKFG-367	GKFG-262	GKFG-145	GKFG-144	GKFG-143	GKFG-134	GKFG-12	GKFG-11	GKFG-10	GKFG-9	GKFG-8	GKFG-7	GKFG-6	GKFG-5	GKFG-4	GKFG-3
PWY-6126	adenosine nucleotides <i>de novo</i> biosynthesis	bcv:Bcav_3635	bcv:Bcav_3976	adk;	mcu:HMPREF0573_10609	mcu:HMPREF0573_10607	ndk;	mcu:HMPREF0573_11096	atpE;	ATP	ATP	ahe:Arch_0365	ahe:Arch_0366	mcu:HMPREF0573_11102	H(+)-transporting	bcv:Bcav_3269																																																																																							GKFG-234	GKFG-511	GKFG-467	GKFG-920	GKFG-923	GKFG-689	GKFG-849	GKFG-848	GKFG-847	GKFG-846	GKFG-845	GKFG-844	GKFG-843	GKFG-404	GKFG-35																																																																																						
PWY-6125	guanosine nucleotides <i>de novo</i> biosynthesis	sct:SCAT_5360	guaB2;	mcu:HMPREF0573_11530	rdn:HMPREF0733_10234	glutamine	guanylate	mcu:HMPREF0573_10609	mcu:HMPREF0573_10607	ndk;																																																																																													GKFG-915	GKFG-407	GKFG-68	GKFG-1634	GKFG-785	GKFG-1713	GKFG-920	GKFG-923	GKFG-689																																																																																												
PWY-6123	inosine-5'-phosphate biosynthesis I	cbt:CLH_1039	phosphoribosylaminoimidazole-succinocarboxamide	bcv:Bcav_3976	bfa:Bfae_24100	phosphoribosylaminoimidazole																																																																																																	GKFG-1651	GKFG-220	GKFG-511	GKFG-865	GKFG-1650																																																																																																
P1-PWY	purine and pyrimidine metabolism	phosphoribosyltransferase	adk;	thymidylate	cfl:Cfla_1527	mcu:HMPREF0573_10599	hypoxanthine	hypoxanthine	guanylate	iva:Isova_1201																																																																																													GKFG-1801	GKFG-467	GKFG-555	GKFG-1307	GKFG-124	GKFG-394	GKFG-334	GKFG-1713	GKFG-660																																																																																												
PWY-6599	guanine and guanosine salvage II	hypoxanthine	hypoxanthine	aau:AAur_3646																																																																																																			GKFG-394	GKFG-334	GKFG-890																																																																																																		
PWY-5687	pyrimidine ribonucleotides interconversion	ndk;	iva:Isova_1201	cytidylate																																																																																																			GKFG-689	GKFG-660	GKFG-1832																																																																																																		
PWY0-166	pyrimidine deoxyribonucleotides <i>de novo</i> biosynthesis I	mcu:HMPREF0573_10559	non-canonical	cfl:Cfla_1527	thymidylate	ndk;	mcu:HMPREF0573_10609	mcu:HMPREF0573_10607																																																																																															GKFG-1199	GKFG-1539	GKFG-1307	GKFG-555	GKFG-689	GKFG-920	GKFG-923																																																																																														
PWY0-162	pyrimidine ribonucleotides <i>de novo</i> biosynthesis	carbamoyl-phosphate	iva:Isova_1606	bcv:Bcav_2038	carbamoyl-phosphate	pfr:PFREUD_17440	cga:Celgi_1783	pyrE;	ske:Sked_18010	cga:Celgi_1403	ndk;	iva:Isova_1201	cytidylate																																																																																										GKFG-792	GKFG-791	GKFG-790	GKFG-789	GKFG-1656	GKFG-1710	GKFG-804	GKFG-1711	GKFG-617	GKFG-689	GKFG-660	GKFG-1832																																																																																									
PWY-5686	uridine-5'-phosphate biosynthesis	carbamoyl-phosphate	iva:Isova_1606	bcv:Bcav_2038	carbamoyl-phosphate	pfr:PFREUD_17440	cga:Celgi_1783	pyrE;	ske:Sked_18010	cga:Celgi_1403																																																																																													GKFG-792	GKFG-791	GKFG-790	GKFG-789	GKFG-1656	GKFG-1710	GKFG-804	GKFG-1711	GKFG-617																																																																																												
PWY0-163	salvage pathways of pyrimidine ribonucleotides	mcu:HMPREF0573_10599	ndk;																																																																																																				GKFG-124	GKFG-689																																																																																																			
PWY-3722	glycine betaine biosynthesis II (Gram-positive bacteria)	jde:Jden_1798	ahe:Arch_0038	paz:TIA2EST2_02200																																																																																																			GKFG-1112	GKFG-935	GKFG-977																																																																																																		
GLCMANNANAUT-PWY	superpathway of <i>N</i>-acetylglucosamine, <i>N</i>-acetylmannosamine and <i>N</i>-acetylneuraminate degradation	glucosamine/galactosamine-6-phosphate	bcv:Bcav_1314	ahe:Arch_0333	bbv:HMPREF9228_0173	gvh:HMPREF9231_0059	ROK																																																																																																GKFG-1282	GKFG-838	GKFG-347	GKFG-1491	GKFG-1493	GKFG-1492																																																																																															
PWY0-1324	<i>N</i>-acetylneuraminate and <i>N</i>-acetylmannosamine degradation	bbv:HMPREF9228_0173	gvh:HMPREF9231_0059	ROK																																																																																																			GKFG-1491	GKFG-1493	GKFG-1492																																																																																																		
GLUAMCAT-PWY	<i>N</i>-acetylglucosamine degradation I	glucosamine/galactosamine-6-phosphate	bcv:Bcav_1314	ahe:Arch_0333																																																																																																			GKFG-1282	GKFG-838	GKFG-347																																																																																																		
PWY-6517	<i>N</i>-acetylglucosamine degradation II	ROK	glucosamine/galactosamine-6-phosphate	bcv:Bcav_1314	ahe:Arch_0333																																																																																																		GKFG-1492	GKFG-1282	GKFG-838	GKFG-347																																																																																																	
P562-PWY	<I>myo</I>-inositol degradation	pfr:PFREUD_00290	bcv:Bcav_0731	pfr:PFREUD_23200	pfr:PFREUD_19030	bcv:Bcav_0730	pac:PPA0468	pfr:PFREUD_19060	paz:TIA2EST2_02200																																																																																														GKFG-938	GKFG-246	GKFG-190	GKFG-132	GKFG-257	GKFG-133	GKFG-427	GKFG-977																																																																																													
PWY66-21	ethanol degradation II	ahe:Arch_0038	jde:Jden_1798	ssm:Spirs_0789	pfr:PFREUD_02440																																																																																																		GKFG-935	GKFG-1112	GKFG-997	GKFG-905																																																																																																	
ETOH-ACETYLCOA-ANA-PWY	ethanol degradation I	ahe:Arch_0038	jde:Jden_1798																																																																																																				GKFG-935	GKFG-1112																																																																																																			
PWY-4261	glycerol degradation I	ahe:Arch_0262	glycerol-3-phosphate	pfr:PFREUD_12970	pfr:PFREUD_12980	pfr:PFREUD_12990																																																																																																	GKFG-353	GKFG-2025	GKFG-1191	GKFG-1192	GKFG-1193																																																																																																
PWY-5084	2-ketoglutarate dehydrogenase complex	cga:Celgi_2334	tcu:Tcur_3093	jde:Jden_1475																																																																																																			GKFG-1625	GKFG-1783	GKFG-1781																																																																																																		
ARGDEGRAD-PWY	arginine degradation V (arginine deiminase pathway)	mcu:HMPREF0573_11902	kse:Ksed_06020																																																																																																				GKFG-2003	GKFG-2005																																																																																																			
ARGDEG-V-PWY	arginine degradation X (arginine monooxygenase pathway)	mcu:HMPREF0573_10005																																																																																																					GKFG-1385																																																																																																				
MALATE-ASPARTATE-SHUTTLE-PWY	aspartate degradation II	mcu:HMPREF0573_11145	ahe:Arch_1287																																																																																																				GKFG-364	GKFG-1045																																																																																																			
PWY-5766	glutamate degradation X	mlu:Mlut_00880																																																																																																					GKFG-1236																																																																																																				
GLUTAMINEFUM-PWY	glutamine degradation II	mcu:HMPREF0573_10721																																																																																																					GKFG-308																																																																																																				
GLUTAMINDEG-PWY	glutamine degradation I	mcu:HMPREF0573_10721																																																																																																					GKFG-308																																																																																																				
ILEUDEG-PWY	isoleucine degradation I	mcu:HMPREF0573_11483	rha:RHA1_ro01876	pfr:PFREUD_02420																																																																																																			GKFG-1006	GKFG-717	GKFG-907																																																																																																		
CITRULLINE-DEG-PWY	citrulline degradation	mcu:HMPREF0573_11902																																																																																																					GKFG-2003																																																																																																				
PROUT-PWY	proline degradation	mcu:HMPREF0573_11678																																																																																																					GKFG-328																																																																																																				
PWY-5057	valine degradation II	mcu:HMPREF0573_11483	jde:Jden_1798	ahe:Arch_0038																																																																																																			GKFG-1006	GKFG-1112	GKFG-935																																																																																																		
PWY-5493	reductive monocarboxylic acid cycle	mcu:HMPREF0573_10720	mcu:HMPREF0573_10719	porG;																																																																																																			GKFG-307	GKFG-306	GKFG-305																																																																																																		
PWY-1801	formaldehyde oxidation II (glutathione-dependent)	ahe:Arch_0038																																																																																																					GKFG-935																																																																																																				
PYRUVDEHYD-PWY	acetyl-CoA biosynthesis I (pyruvate dehydrogenase complex)	alpha/beta	jde:Jden_1475	ske:Sked_14140																																																																																																			GKFG-1499	GKFG-1781	GKFG-642																																																																																																		
ACETATEUTIL-PWY	superpathway of acetate utilization and formation	pfr:PFREUD_02440	ahe:Arch_1316	mcu:HMPREF0573_10221																																																																																																			GKFG-905	GKFG-1632	GKFG-1633																																																																																																		
PWY0-1313	acetate conversion to acetyl-CoA	pfr:PFREUD_02440																																																																																																					GKFG-905																																																																																																				
PWY-6373	acrylate degradation	paz:TIA2EST2_02200																																																																																																					GKFG-977																																																																																																				
PWY0-1312	acetate formation from acetyl-CoA I	ahe:Arch_1316	mcu:HMPREF0573_10221																																																																																																				GKFG-1632	GKFG-1633																																																																																																			
PWY-6737	starch degradation V	vma:VAB18032_29276	cpg:Cp316_1400	mcu:HMPREF0573_10620	4-alpha-glucanotransferase;	aldose																																																																																																	GKFG-1290	GKFG-1289	GKFG-980	GKFG-1580	GKFG-338																																																																																																
GLUCOSE1PMETAB-PWY	glucose and glucose-1-phosphate degradation	mcu:HMPREF0573_10620	ROK	aldose																																																																																																			GKFG-980	GKFG-1492	GKFG-338																																																																																																		
PWY0-1301	melibiose degradation	kfl:Kfla_1515																																																																																																					GKFG-455																																																																																																				
MANNCAT-PWY	D-mannose degradation	cfi:Celf_2525																																																																																																					GKFG-1027																																																																																																				
PWY-6317	galactose degradation I (Leloir pathway)	mcu:HMPREF0573_10904	ske:Sked_33990	aldose																																																																																																			GKFG-1220	GKFG-1042	GKFG-1485																																																																																																		
ARABCAT-PWY	L-arabinose degradation I	bfa:Bfae_29510	pad:TIIST44_04410																																																																																																				GKFG-1730	GKFG-1731																																																																																																			
BGALACT-PWY	lactose degradation III	mcu:HMPREF0573_10985	hau:Haur_2392																																																																																																				GKFG-1218	GKFG-275																																																																																																			
XYLCAT-PWY	xylose degradation I	xylulokinase;	pad:TIIST44_04730	mcu:HMPREF0573_10303	fre:Franean1_4666	blj:BLD_1871																																																																																																	GKFG-1993	GKFG-1786	GKFG-1003	GKFG-192	GKFG-193																																																																																																
ACETOACETATE-DEG-PWY	acetoacetate degradation (to acetyl CoA)	rha:RHA1_ro01876	mta:Moth_1259																																																																																																				GKFG-717	GKFG-718																																																																																																			
FAO-PWY	fatty acid &beta;-oxidation I	fabG;	rha:RHA1_ro01876	AMP-dependent	fadD2;	cfl:Cfla_1398	bpo:BP951000_0640																																																																																																GKFG-720	GKFG-717	GKFG-1689	GKFG-1688	GKFG-1677	GKFG-714																																																																																															
PWY0-1297	purine deoxyribonucleosides degradation	deoC;	jde:Jden_1798																																																																																																				GKFG-1916	GKFG-1112																																																																																																			
PWY0-1298	pyrimidine deoxyribonucleosides degradation	deoC;	jde:Jden_1798																																																																																																				GKFG-1916	GKFG-1112																																																																																																			
AMMASSIM-PWY	ammonia assimilation cycle III	mts:MTES_3446	bcv:Bcav_1855	mcu:HMPREF0573_10721																																																																																																			GKFG-1989	GKFG-247	GKFG-308																																																																																																		
PWY-6642	(<i>R</i>)-cysteate degradation	mcu:HMPREF0573_11145																																																																																																					GKFG-364																																																																																																				
PWY-6638	sulfolactate degradation III	mcu:HMPREF0573_11145																																																																																																					GKFG-364																																																																																																				
P344-PWY	acrylonitrile degradation	mcu:HMPREF0573_10005																																																																																																					GKFG-1385																																																																																																				
PWY-6944	androstenedione degradation	AMP-dependent	fadD2;	cfl:Cfla_1398	bpo:BP951000_0640																																																																																																		GKFG-1689	GKFG-1688	GKFG-1677	GKFG-714																																																																																																	
PWY-6948	sitosterol degradation to androstenedione	rha:RHA1_ro01876																																																																																																					GKFG-717																																																																																																				
PWY-6945	cholesterol degradation to androstenedione I (cholesterol oxidase)	AMP-dependent	fadD2;	cfl:Cfla_1398	bpo:BP951000_0640	rha:RHA1_ro01876																																																																																																	GKFG-1689	GKFG-1688	GKFG-1677	GKFG-714	GKFG-717																																																																																																
PWY-6946	cholesterol degradation to androstenedione II (cholesterol dehydrogenase)	AMP-dependent	fadD2;	cfl:Cfla_1398	bpo:BP951000_0640	rha:RHA1_ro01876																																																																																																	GKFG-1689	GKFG-1688	GKFG-1677	GKFG-714	GKFG-717																																																																																																
PWY-6928	superpathway of cholesterol degradation I (cholesterol oxidase)	AMP-dependent	fadD2;	cfl:Cfla_1398	bpo:BP951000_0640	rha:RHA1_ro01876																																																																																																	GKFG-1689	GKFG-1688	GKFG-1677	GKFG-714	GKFG-717																																																																																																
PWY-6947	superpathway of cholesterol degradation II (cholesterol dehydrogenase)	AMP-dependent	fadD2;	cfl:Cfla_1398	bpo:BP951000_0640	rha:RHA1_ro01876																																																																																																	GKFG-1689	GKFG-1688	GKFG-1677	GKFG-714	GKFG-717																																																																																																
DETOX1-PWY	superoxide radicals degradation	ahe:Arch_0748																																																																																																					GKFG-609																																																																																																				
P283-PWY	hydrogen oxidation I (aerobic)	mcu:HMPREF0573_10781	mcu:HMPREF0573_10782	hupA;																																																																																																			GKFG-1434	GKFG-1433	GKFG-1432																																																																																																		
FERMENTATION-PWY	mixed acid fermentation	mcu:HMPREF0573_10221	ahe:Arch_1316	ahe:Arch_0038	jde:Jden_1798	bcv:Bcav_2215	mcu:HMPREF0573_11568	ahe:Arch_1319	ahe:Arch_1287	ahe:Arch_1331	mcu:HMPREF0573_10956	mcu:HMPREF0573_11770	bad:BAD_0776																																																																																										GKFG-1633	GKFG-1632	GKFG-935	GKFG-1112	GKFG-1950	GKFG-1464	GKFG-1127	GKFG-1045	GKFG-434	GKFG-1612	GKFG-568	GKFG-821																																																																																									
PWY-5676	acetyl-CoA fermentation to butyrate II	rha:RHA1_ro01876	ahe:Arch_1316	mcu:HMPREF0573_10221	fabG;	pfr:PFREUD_02420																																																																																																	GKFG-717	GKFG-1632	GKFG-1633	GKFG-720	GKFG-907																																																																																																
PWY-5485	pyruvate fermentation to acetate IV	ahe:Arch_1316	mcu:HMPREF0573_10221																																																																																																				GKFG-1632	GKFG-1633																																																																																																			
P142-PWY	pyruvate fermentation to acetate I	mcu:HMPREF0573_10720	mcu:HMPREF0573_10719	porG;	ahe:Arch_1316	mcu:HMPREF0573_10221																																																																																																	GKFG-307	GKFG-306	GKFG-305	GKFG-1632	GKFG-1633																																																																																																
PWY-5600	pyruvate fermentation to acetate VII	mcu:HMPREF0573_10720	mcu:HMPREF0573_10719	porG;	ahe:Arch_1316	mcu:HMPREF0573_10221																																																																																																	GKFG-307	GKFG-306	GKFG-305	GKFG-1632	GKFG-1633																																																																																																
PWY-5100	pyruvate fermentation to acetate and lactate II	mcu:HMPREF0573_10720	mcu:HMPREF0573_10719	porG;	ahe:Arch_1316	mcu:HMPREF0573_10221	cfi:Celf_1585																																																																																																GKFG-307	GKFG-306	GKFG-305	GKFG-1632	GKFG-1633	GKFG-631																																																																																															
PWY-5481	pyruvate fermentation to lactate	cfi:Celf_1585																																																																																																					GKFG-631																																																																																																				
PWY-6587	pyruvate fermentation to ethanol III	ahe:Arch_0038	jde:Jden_1798	mcu:HMPREF0573_10720	mcu:HMPREF0573_10719	porG;																																																																																																	GKFG-935	GKFG-1112	GKFG-307	GKFG-306	GKFG-305																																																																																																
GLYCOLYSIS	glycolysis I	bcv:Bcav_2215	ahe:Arch_1516	gpmB2;	putative	mcu:HMPREF0573_10820	phosphoglycerate	mcu:HMPREF0573_11609	cda:CDHC04_1220	mcu:HMPREF0573_11610	ahe:Arch_0192	mcu:HMPREF0573_10271	mph:MLP_05080	mcu:HMPREF0573_10425																																																																																									GKFG-1950	GKFG-1058	GKFG-1987	GKFG-1771	GKFG-489	GKFG-180	GKFG-1667	GKFG-1666	GKFG-1668	GKFG-801	GKFG-818	GKFG-817	GKFG-153																																																																																								
P21-PWY	pentose phosphate pathway (partial)	bcv:Bcav_2050	cmi:CMM_1734																																																																																																				GKFG-1720	GKFG-1737																																																																																																			
NONOXIPENT-PWY	pentose phosphate pathway (non-oxidative branch)	pfr:PFREUD_19040	cmi:CMM_1734	bcv:Bcav_2050	ribose	ribose																																																																																																	GKFG-429	GKFG-1737	GKFG-1720	GKFG-1736	GKFG-1631																																																																																																
ANARESP1-PWY	respiration (anaerobic)	bcv:Bcav_2215	mcu:HMPREF0573_10956	mcu:HMPREF0573_11770	ahe:Arch_1319	ahe:Arch_1516	ahe:Arch_1331	ahe:Arch_1287	bad:BAD_0776																																																																																														GKFG-1950	GKFG-1612	GKFG-568	GKFG-1127	GKFG-1058	GKFG-434	GKFG-1045	GKFG-821																																																																																													
TCA	TCA cycle I (prokaryotic)	ahe:Arch_1319	mlu:Mlut_04270	ahe:Arch_1295	cga:Celgi_2334	mcu:HMPREF0573_10956	mcu:HMPREF0573_11770	mcu:HMPREF0573_10281	ahe:Arch_1287	bad:BAD_0776																																																																																													GKFG-1127	GKFG-868	GKFG-867	GKFG-1625	GKFG-1612	GKFG-568	GKFG-433	GKFG-1045	GKFG-821																																																																																												
PWY0-781	aspartate superpathway	mcu:HMPREF0573_11145	nicotinate	nadE;	fal:FRAAL3251	nicotinate-nucleotide	ahe:Arch_1331	mcu:HMPREF0573_11248	sro:Sros_2818																																																																																														GKFG-364	GKFG-1738	GKFG-1079	GKFG-1078	GKFG-1213	GKFG-434	GKFG-1151	GKFG-766																																																																																													
PWY-6137	copper transport II	bfa:Bfae_19800																																																																																																					GKFG-281																																																																																																				
