# Supplementary material for: Genome resolved analysis of a premature infant gut microbial community reveals a Varibaculum cambriense genome and a shift towards fermentation-based metabolism during the third week of life
Source: Microbiome. 2013 Dec 17;1:30. doi: 10.1186/2049-2618-1-30 (PMC4177395; doi:10.1186/2049-2618-1-30)
Supplement: Additional file 5 — KEGG annotations. [file 2049-2618-1-30-S5.zip › af5_V_cambriense_pathway_tools/1.0/data/pathways.dat]

# 
#
# Authors:
#
# Please see the license agreement regarding the use of and distribution of this file.
# The format of this file is defined at http://bioinformatics.ai.sri.com/ptools/flatfile-format.html .
#
# Species: Varibaculum cambriense dora
# Database: DoraCyc
# Version: 1.0
# File Name: pathways.dat
# Date and time generated: July 17, 2013, 11:45:52
#
UNIQUE-ID - PWY-5143
TYPES - Activation
TYPES - Lipid-Biosynthesis
COMMON-NAME - fatty acid activation
CITATIONS - :EV-COMP-AINF:3567445646:ctb
CREDITS - AUKFG-1
CREDITS - SRI
CREDITS - |caspi|
CREDITS - THE-ARABIDOPSIS-INFORMATION-RESOURCE
CREDITS - |zhang|
PREDECESSORS - (RXN-7904)
PRIMARIES - (RXN-7904 (|Long-Chain-Fatty-Acids|) (|Fatty-Acyl-CoA|))
REACTION-LAYOUT - (RXN-7904 (:LEFT-PRIMARIES |Long-Chain-Fatty-Acids|) (:DIRECTION :L2R) (:RIGHT-PRIMARIES |Fatty-Acyl-CoA|))
REACTION-LIST - RXN-7904
SYNONYMS - acyl-CoA synthetase pathway
//
UNIQUE-ID - PWY-5340
TYPES - Activation
TYPES - Sulfur-Assimilation
COMMON-NAME - sulfate activation for sulfonation
CITATIONS - :EV-COMP-AINF:3567445644:ctb
CREDITS - AUKFG-1
CREDITS - SRI
CREDITS - |caspi|
PREDECESSORS - (ADENYLYLSULFKIN-RXN SULFATE-ADENYLYLTRANS-RXN)
PREDECESSORS - (SULFATE-ADENYLYLTRANS-RXN)
PRIMARIES - (SULFATE-ADENYLYLTRANS-RXN (SULFATE) (APS))
REACTION-LAYOUT - (ADENYLYLSULFKIN-RXN (:LEFT-PRIMARIES APS) (:DIRECTION :L2R) (:RIGHT-PRIMARIES PAPS))
REACTION-LAYOUT - (SULFATE-ADENYLYLTRANS-RXN (:LEFT-PRIMARIES SULFATE) (:DIRECTION :L2R) (:RIGHT-PRIMARIES APS))
REACTION-LIST - ADENYLYLSULFKIN-RXN
REACTION-LIST - SULFATE-ADENYLYLTRANS-RXN
SYNONYMS - sulfation pathway
//
UNIQUE-ID - PWY-6164
TYPES - 3-Dehydroquinate-Biosynthesis
COMMON-NAME - 3-dehydroquinate biosynthesis I
CITATIONS - :EV-COMP-AINF:3567445643:ctb
CREDITS - AUKFG-1
CREDITS - SRI
CREDITS - |caspi|
IN-PATHWAY - ARO-PWY
PATHWAY-LINKS - (DEHYDROQUINATE PWY-6163)
PATHWAY-LINKS - (ERYTHROSE-4P NONOXIPENT-PWY)
PREDECESSORS - (DAHPSYN-RXN)
PREDECESSORS - (3-DEHYDROQUINATE-SYNTHASE-RXN DAHPSYN-RXN)
REACTION-LAYOUT - (DAHPSYN-RXN (:LEFT-PRIMARIES ERYTHROSE-4P) (:DIRECTION :L2R) (:RIGHT-PRIMARIES 3-DEOXY-D-ARABINO-HEPTULOSONATE-7-P))
REACTION-LAYOUT - (3-DEHYDROQUINATE-SYNTHASE-RXN (:LEFT-PRIMARIES 3-DEOXY-D-ARABINO-HEPTULOSONATE-7-P) (:DIRECTION :L2R) (:RIGHT-PRIMARIES DEHYDROQUINATE))
REACTION-LIST - DAHPSYN-RXN
REACTION-LIST - 3-DEHYDROQUINATE-SYNTHASE-RXN
SUPER-PATHWAYS - ARO-PWY
//
UNIQUE-ID - PWY-6163
TYPES - Chorismate-Biosynthesis
COMMON-NAME - chorismate biosynthesis from 3-dehydroquinate
CITATIONS - :EV-COMP-AINF:3567445646:ctb
CREDITS - AUKFG-1
CREDITS - SRI
CREDITS - |caspi|
IN-PATHWAY - ARO-PWY
PREDECESSORS - (RXN-7968 3-DEHYDROQUINATE-DEHYDRATASE-RXN)
PREDECESSORS - (SHIKIMATE-KINASE-RXN RXN-7968)
PREDECESSORS - (SHIKIMATE-5-DEHYDROGENASE-RXN 3-DEHYDROQUINATE-DEHYDRATASE-RXN)
PREDECESSORS - (SHIKIMATE-KINASE-RXN SHIKIMATE-5-DEHYDROGENASE-RXN)
PREDECESSORS - (2.5.1.19-RXN SHIKIMATE-KINASE-RXN)
PREDECESSORS - (CHORISMATE-SYNTHASE-RXN 2.5.1.19-RXN)
REACTION-LAYOUT - (RXN-7968 (:LEFT-PRIMARIES SHIKIMATE) (:DIRECTION :R2L) (:RIGHT-PRIMARIES 3-DEHYDRO-SHIKIMATE))
REACTION-LAYOUT - (3-DEHYDROQUINATE-DEHYDRATASE-RXN (:LEFT-PRIMARIES DEHYDROQUINATE) (:DIRECTION :L2R) (:RIGHT-PRIMARIES 3-DEHYDRO-SHIKIMATE))
REACTION-LAYOUT - (SHIKIMATE-5-DEHYDROGENASE-RXN (:LEFT-PRIMARIES SHIKIMATE) (:DIRECTION :R2L) (:RIGHT-PRIMARIES 3-DEHYDRO-SHIKIMATE))
REACTION-LAYOUT - (SHIKIMATE-KINASE-RXN (:LEFT-PRIMARIES SHIKIMATE) (:DIRECTION :L2R) (:RIGHT-PRIMARIES SHIKIMATE-5P))
REACTION-LAYOUT - (2.5.1.19-RXN (:LEFT-PRIMARIES SHIKIMATE-5P) (:DIRECTION :L2R) (:RIGHT-PRIMARIES 3-ENOLPYRUVYL-SHIKIMATE-5P))
REACTION-LAYOUT - (CHORISMATE-SYNTHASE-RXN (:LEFT-PRIMARIES 3-ENOLPYRUVYL-SHIKIMATE-5P) (:DIRECTION :L2R) (:RIGHT-PRIMARIES CHORISMATE))
REACTION-LIST - RXN-7968
REACTION-LIST - 3-DEHYDROQUINATE-DEHYDRATASE-RXN
REACTION-LIST - SHIKIMATE-5-DEHYDROGENASE-RXN
REACTION-LIST - SHIKIMATE-KINASE-RXN
REACTION-LIST - 2.5.1.19-RXN
REACTION-LIST - CHORISMATE-SYNTHASE-RXN
SUPER-PATHWAYS - ARO-PWY
//
UNIQUE-ID - ARO-PWY
TYPES - Chorismate-Biosynthesis
TYPES - Super-Pathways
COMMON-NAME - chorismate biosynthesis I
CITATIONS - :EV-COMP-AINF:3567544373:ctb
CREDITS - AUKFG-1
CREDITS - SRI
CREDITS - |caspi|
CREDITS - O0-3
CREDITS - |ingraham|
IN-PATHWAY - PWY-6630
IN-PATHWAY - PWY-6629
PATHWAY-LINKS - (ERYTHROSE-4P NONOXIPENT-PWY)
PATHWAY-LINKS - (CHORISMATE PWY-5791 PWY-5770 PWY-5755 FOLSYN-PWY TRPSYN-PWY TYRSYN PWY-3462)
PREDECESSORS - (3-DEHYDROQUINATE-DEHYDRATASE-RXN 3-DEHYDROQUINATE-SYNTHASE-RXN)
PREDECESSORS - PWY-6163
PREDECESSORS - PWY-6164
REACTION-LAYOUT - (PWY-6163 (:LEFT-PRIMARIES) (:DIRECTION NIL) (:RIGHT-PRIMARIES))
REACTION-LAYOUT - (PWY-6164 (:LEFT-PRIMARIES) (:DIRECTION NIL) (:RIGHT-PRIMARIES))
REACTION-LIST - PWY-6163
REACTION-LIST - PWY-6164
SUB-PATHWAYS - PWY-6163
SUB-PATHWAYS - PWY-6164
SUPER-PATHWAYS - PWY-6630
SUPER-PATHWAYS - PWY-6629
SYNONYMS - aromatic amino acid biosynthesis
SYNONYMS - shikimate pathway
//
UNIQUE-ID - PWY-6630
TYPES - Amino-Acid-Biosynthesis
TYPES - Super-Pathways
COMMON-NAME - superpathway of tyrosine biosynthesis
CITATIONS - :EV-COMP-AINF:3567544373:ctb
CREDITS - AUKFG-1
CREDITS - SRI
CREDITS - |caspi|
PATHWAY-LINKS - (PHOSPHO-ENOL-PYRUVATE GLYCOLYSIS)
PATHWAY-LINKS - (ERYTHROSE-4P NONOXIPENT-PWY)
PREDECESSORS - (CHORISMATEMUT-RXN CHORISMATE-SYNTHASE-RXN)
PREDECESSORS - ARO-PWY
PREDECESSORS - TYRSYN
PRIMARIES - (2.5.1.19-RXN (SHIKIMATE-5P) NIL)
PRIMARIES - (DAHPSYN-RXN (PHOSPHO-ENOL-PYRUVATE ERYTHROSE-4P) NIL)
REACTION-LAYOUT - (ARO-PWY (:LEFT-PRIMARIES) (:DIRECTION NIL) (:RIGHT-PRIMARIES))
REACTION-LAYOUT - (TYRSYN (:LEFT-PRIMARIES) (:DIRECTION NIL) (:RIGHT-PRIMARIES))
REACTION-LIST - ARO-PWY
REACTION-LIST - TYRSYN
SUB-PATHWAYS - ARO-PWY
SUB-PATHWAYS - TYRSYN
//
UNIQUE-ID - PWY-6629
TYPES - Amino-Acid-Biosynthesis
TYPES - Super-Pathways
COMMON-NAME - superpathway of tryptophan biosynthesis
CITATIONS - :EV-COMP-AINF:3567544373:ctb
CREDITS - AUKFG-1
CREDITS - SRI
CREDITS - |caspi|
PATHWAY-LINKS - (GLN GLNSYN-PWY)
PATHWAY-LINKS - (PHOSPHO-ENOL-PYRUVATE GLYCOLYSIS)
PATHWAY-LINKS - (SER SERSYN-PWY)
PATHWAY-LINKS - (ERYTHROSE-4P NONOXIPENT-PWY)
PREDECESSORS - (ANTHRANSYN-RXN CHORISMATE-SYNTHASE-RXN)
PREDECESSORS - ARO-PWY
PREDECESSORS - TRPSYN-PWY
PRIMARIES - (DAHPSYN-RXN (ERYTHROSE-4P PHOSPHO-ENOL-PYRUVATE) NIL)
PRIMARIES - (RXN0-2382 (INDOLE) (TRP))
PRIMARIES - (RXN0-2381 NIL (INDOLE))
REACTION-LAYOUT - (ARO-PWY (:LEFT-PRIMARIES) (:DIRECTION NIL) (:RIGHT-PRIMARIES))
REACTION-LAYOUT - (TRPSYN-PWY (:LEFT-PRIMARIES) (:DIRECTION NIL) (:RIGHT-PRIMARIES))
REACTION-LIST - ARO-PWY
REACTION-LIST - TRPSYN-PWY
SUB-PATHWAYS - ARO-PWY
SUB-PATHWAYS - TRPSYN-PWY
//
UNIQUE-ID - P4-PWY
TYPES - Amino-Acid-Biosynthesis
TYPES - Super-Pathways
COMMON-NAME - superpathway of lysine, threonine and methionine biosynthesis I
CITATIONS - :EV-COMP-AINF:3567544373:ctb
CREDITS - AUKFG-1
PATHWAY-LINKS - (OXALACETIC_ACID TCA)
PREDECESSORS - (HOMSUCTRAN-RXN HOMOSERDEHYDROG-RXN)
PREDECESSORS - THRESYN-PWY
SYNONYMS - superpathway of lysine, threonine, and methionine biosynthesis
//
UNIQUE-ID - SER-GLYSYN-PWY
TYPES - Amino-Acid-Biosynthesis
TYPES - Super-Pathways
COMMON-NAME - superpathway of serine and glycine biosynthesis I
CITATIONS - :EV-COMP-AINF:3567544373:ctb
CREDITS - AUKFG-1
PREDECESSORS - (GLYOHMETRANS-RXN RXN0-5114)
PREDECESSORS - GLYSYN-PWY
PREDECESSORS - SERSYN-PWY
REACTION-LAYOUT - (GLYSYN-PWY (:LEFT-PRIMARIES) (:DIRECTION NIL) (:RIGHT-PRIMARIES))
REACTION-LAYOUT - (SERSYN-PWY (:LEFT-PRIMARIES) (:DIRECTION NIL) (:RIGHT-PRIMARIES))
REACTION-LIST - GLYSYN-PWY
REACTION-LIST - SERSYN-PWY
SUB-PATHWAYS - SERSYN-PWY
SUB-PATHWAYS - GLYSYN-PWY
//
UNIQUE-ID - BRANCHED-CHAIN-AA-SYN-PWY
TYPES - Amino-Acid-Biosynthesis
TYPES - Super-Pathways
COMMON-NAME - superpathway of leucine, valine, and isoleucine biosynthesis
CITATIONS - :EV-COMP-AINF:3567544373:ctb
CREDITS - AUKFG-1
PREDECESSORS - (2-ISOPROPYLMALATESYN-RXN DIHYDROXYISOVALDEHYDRAT-RXN)
PREDECESSORS - ILEUSYN-PWY
PREDECESSORS - VALSYN-PWY
PREDECESSORS - LEUSYN-PWY
REACTION-LAYOUT - (ILEUSYN-PWY (:LEFT-PRIMARIES) (:DIRECTION NIL) (:RIGHT-PRIMARIES))
REACTION-LAYOUT - (VALSYN-PWY (:LEFT-PRIMARIES) (:DIRECTION NIL) (:RIGHT-PRIMARIES))
REACTION-LAYOUT - (LEUSYN-PWY (:LEFT-PRIMARIES) (:DIRECTION NIL) (:RIGHT-PRIMARIES))
REACTION-LIST - ILEUSYN-PWY
REACTION-LIST - VALSYN-PWY
REACTION-LIST - LEUSYN-PWY
SUB-PATHWAYS - VALSYN-PWY
SUB-PATHWAYS - ILEUSYN-PWY
SUB-PATHWAYS - LEUSYN-PWY
SYNONYMS - branched amino acid biosynthesis
//
UNIQUE-ID - PWY0-1021
TYPES - ALANINE-SYN
COMMON-NAME - alanine biosynthesis III
CITATIONS - :EV-COMP-AINF:3567445647:ctb
CREDITS - AUKFG-1
CREDITS - O0-3
CREDITS - |ingraham|
PREDECESSORS - (RXN0-308)
PRIMARIES - (RXN0-308 (CYS) (L-ALPHA-ALANINE))
REACTION-LAYOUT - (RXN0-308 (:LEFT-PRIMARIES CYS) (:DIRECTION :L2R) (:RIGHT-PRIMARIES L-ALPHA-ALANINE))
REACTION-LIST - RXN0-308
//
UNIQUE-ID - ALANINE-VALINESYN-PWY
TYPES - ALANINE-SYN
COMMON-NAME - alanine biosynthesis I
CITATIONS - :EV-COMP-AINF:3567445643:ctb
CREDITS - AUKFG-1
CREDITS - O-18
CREDITS - |riley|
PATHWAY-LINKS - (2-KETO-ISOVALERATE VALSYN-PWY)
PREDECESSORS - (ALARACECAT-RXN VALINE-PYRUVATE-AMINOTRANSFER-RXN)
PREDECESSORS - (VALINE-PYRUVATE-AMINOTRANSFER-RXN BRANCHED-CHAINAMINOTRANSFERVAL-RXN)
PREDECESSORS - (BRANCHED-CHAINAMINOTRANSFERVAL-RXN)
REACTION-LAYOUT - (VALINE-PYRUVATE-AMINOTRANSFER-RXN (:LEFT-PRIMARIES VAL) (:DIRECTION :L2R) (:RIGHT-PRIMARIES 2-KETO-ISOVALERATE L-ALPHA-ALANINE))
REACTION-LAYOUT - (ALARACECAT-RXN (:LEFT-PRIMARIES L-ALPHA-ALANINE) (:DIRECTION :L2R) (:RIGHT-PRIMARIES D-ALANINE))
REACTION-LAYOUT - (BRANCHED-CHAINAMINOTRANSFERVAL-RXN (:LEFT-PRIMARIES VAL) (:DIRECTION :R2L) (:RIGHT-PRIMARIES 2-KETO-ISOVALERATE))
REACTION-LIST - VALINE-PYRUVATE-AMINOTRANSFER-RXN
REACTION-LIST - ALARACECAT-RXN
REACTION-LIST - BRANCHED-CHAINAMINOTRANSFERVAL-RXN
//
UNIQUE-ID - ARGSYNBSUB-PWY
TYPES - ARGININE-SYN
COMMON-NAME - arginine biosynthesis II (acetyl cycle)
CITATIONS - :EV-COMP-AINF:3567445644:ctb
CREDITS - AUKFG-1
CREDITS - SRI
CREDITS - |caspi|
CREDITS - O-18
CREDITS - |pellegrini-toole|
PATHWAY-LINKS - (GLT GLUTAMATE-SYN)
PATHWAY-LINKS - (CARBAMOYL-P (PWY0-162 . :OUTGOING))
PREDECESSORS - (ACETYLGLUTKIN-RXN GLUTAMATE-N-ACETYLTRANSFERASE-RXN)
PREDECESSORS - (GLUTAMATE-N-ACETYLTRANSFERASE-RXN ACETYLORNTRANSAM-RXN)
PREDECESSORS - (ORNCARBAMTRANSFER-RXN GLUTAMATE-N-ACETYLTRANSFERASE-RXN)
PREDECESSORS - (N-ACETYLTRANSFER-RXN)
PREDECESSORS - (ORNCARBAMTRANSFER-RXN CARBPSYN-RXN)
PREDECESSORS - (ACETYLGLUTKIN-RXN N-ACETYLTRANSFER-RXN)
PREDECESSORS - (N-ACETYLGLUTPREDUCT-RXN ACETYLGLUTKIN-RXN)
PREDECESSORS - (ACETYLORNTRANSAM-RXN N-ACETYLGLUTPREDUCT-RXN)
PREDECESSORS - (ARGSUCCINSYN-RXN ORNCARBAMTRANSFER-RXN)
PREDECESSORS - (ARGSUCCINLYA-RXN ARGSUCCINSYN-RXN)
PRIMARIES - (ARGSUCCINLYA-RXN (L-ARGININO-SUCCINATE) (ARG))
PRIMARIES - (CARBPSYN-RXN (GLN) (CARBAMOYL-P))
REACTION-LAYOUT - (N-ACETYLTRANSFER-RXN (:LEFT-PRIMARIES GLT) (:DIRECTION :L2R) (:RIGHT-PRIMARIES ACETYL-GLU))
REACTION-LAYOUT - (CARBPSYN-RXN (:LEFT-PRIMARIES GLN) (:DIRECTION :L2R) (:RIGHT-PRIMARIES CARBAMOYL-P GLT))
REACTION-LAYOUT - (GLUTAMATE-N-ACETYLTRANSFERASE-RXN (:LEFT-PRIMARIES N-ALPHA-ACETYLORNITHINE GLT) (:DIRECTION :L2R) (:RIGHT-PRIMARIES L-ORNITHINE ACETYL-GLU))
REACTION-LAYOUT - (ACETYLGLUTKIN-RXN (:LEFT-PRIMARIES ACETYL-GLU) (:DIRECTION :L2R) (:RIGHT-PRIMARIES N-ACETYL-GLUTAMYL-P))
REACTION-LAYOUT - (N-ACETYLGLUTPREDUCT-RXN (:LEFT-PRIMARIES CPD-469) (:DIRECTION :R2L) (:RIGHT-PRIMARIES N-ACETYL-GLUTAMYL-P))
REACTION-LAYOUT - (ACETYLORNTRANSAM-RXN (:LEFT-PRIMARIES N-ALPHA-ACETYLORNITHINE) (:DIRECTION :R2L) (:RIGHT-PRIMARIES CPD-469 GLT))
REACTION-LAYOUT - (ORNCARBAMTRANSFER-RXN (:LEFT-PRIMARIES CARBAMOYL-P L-ORNITHINE) (:DIRECTION :L2R) (:RIGHT-PRIMARIES L-CITRULLINE))
REACTION-LAYOUT - (ARGSUCCINLYA-RXN (:LEFT-PRIMARIES L-ARGININO-SUCCINATE) (:DIRECTION :L2R) (:RIGHT-PRIMARIES ARG))
REACTION-LAYOUT - (ARGSUCCINSYN-RXN (:LEFT-PRIMARIES L-CITRULLINE) (:DIRECTION :L2R) (:RIGHT-PRIMARIES L-ARGININO-SUCCINATE))
REACTION-LIST - N-ACETYLTRANSFER-RXN
REACTION-LIST - CARBPSYN-RXN
REACTION-LIST - GLUTAMATE-N-ACETYLTRANSFERASE-RXN
REACTION-LIST - ACETYLGLUTKIN-RXN
REACTION-LIST - N-ACETYLGLUTPREDUCT-RXN
REACTION-LIST - ACETYLORNTRANSAM-RXN
REACTION-LIST - ORNCARBAMTRANSFER-RXN
REACTION-LIST - ARGSUCCINLYA-RXN
REACTION-LIST - ARGSUCCINSYN-RXN
//
UNIQUE-ID - ARGSYN-PWY
TYPES - ARGININE-SYN
TYPES - Super-Pathways
COMMON-NAME - arginine biosynthesis I
CITATIONS - :EV-COMP-AINF:3567445644:ctb
CREDITS - AUKFG-1
CREDITS - SRI
CREDITS - |caspi|
CREDITS - O-18
CREDITS - |riley|
PREDECESSORS - (ORNCARBAMTRANSFER-RXN CARBPSYN-RXN)
PREDECESSORS - (ORNCARBAMTRANSFER-RXN ACETYLORNDEACET-RXN)
PREDECESSORS - (ARGSUCCINSYN-RXN ORNCARBAMTRANSFER-RXN)
PREDECESSORS - (CARBPSYN-RXN)
PREDECESSORS - GLUTORN-PWY
PREDECESSORS - (ARGSUCCINLYA-RXN ARGSUCCINSYN-RXN)
PRIMARIES - (ARGSUCCINLYA-RXN NIL (ARG))
REACTION-LAYOUT - (GLUTORN-PWY (:LEFT-PRIMARIES) (:DIRECTION NIL) (:RIGHT-PRIMARIES))
REACTION-LAYOUT - (CARBPSYN-RXN (:LEFT-PRIMARIES HCO3) (:DIRECTION :L2R) (:RIGHT-PRIMARIES CARBAMOYL-P GLT))
REACTION-LAYOUT - (ORNCARBAMTRANSFER-RXN (:LEFT-PRIMARIES CARBAMOYL-P L-ORNITHINE) (:DIRECTION :L2R) (:RIGHT-PRIMARIES L-CITRULLINE))
REACTION-LAYOUT - (ARGSUCCINLYA-RXN (:LEFT-PRIMARIES L-ARGININO-SUCCINATE) (:DIRECTION :L2R) (:RIGHT-PRIMARIES ARG))
REACTION-LAYOUT - (ARGSUCCINSYN-RXN (:LEFT-PRIMARIES L-CITRULLINE) (:DIRECTION :L2R) (:RIGHT-PRIMARIES L-ARGININO-SUCCINATE))
REACTION-LIST - GLUTORN-PWY
REACTION-LIST - CARBPSYN-RXN
REACTION-LIST - ORNCARBAMTRANSFER-RXN
REACTION-LIST - ARGSUCCINLYA-RXN
REACTION-LIST - ARGSUCCINSYN-RXN
SUB-PATHWAYS - GLUTORN-PWY
//
UNIQUE-ID - PWY490-4
TYPES - ASPARAGINE-SYN
TYPES - Aminoacyl-tRNAs-Charging
COMMON-NAME - asparagine biosynthesis III (tRNA-dependent)
CITATIONS - :EV-COMP-AINF:3567445647:ctb
CREDITS - AUKFG-1
CREDITS - SRI
CREDITS - |caspi|
PREDECESSORS - (RXN-12460 6.3.5.6-RXN)
PREDECESSORS - (6.3.5.6-RXN RXN490-3616)
PRIMARIES - (RXN490-3616 (L-ASPARTATE) NIL)
REACTION-LAYOUT - (RXN-12460 (:LEFT-PRIMARIES |Charged-ASN-tRNAs|) (:DIRECTION :L2R) (:RIGHT-PRIMARIES ASN))
REACTION-LAYOUT - (6.3.5.6-RXN (:LEFT-PRIMARIES |L-aspartyl-tRNAAsn|) (:DIRECTION :L2R) (:RIGHT-PRIMARIES |Charged-ASN-tRNAs|))
REACTION-LAYOUT - (RXN490-3616 (:LEFT-PRIMARIES L-ASPARTATE) (:DIRECTION :L2R) (:RIGHT-PRIMARIES |L-aspartyl-tRNAAsn|))
REACTION-LIST - RXN-12460
REACTION-LIST - 6.3.5.6-RXN
REACTION-LIST - RXN490-3616
SYNONYMS - asparaginyl-tRNA<sup>asn</sup> biosynthesis via transamidation
//
UNIQUE-ID - ASPARTATESYN-PWY
TYPES - ASPARTATE-SYN
COMMON-NAME - aspartate biosynthesis
CITATIONS - :EV-COMP-AINF:3567445643:ctb
CREDITS - AUKFG-1
CREDITS - SRI
CREDITS - O-18
CREDITS - |riley|
CREDITS - |ingraham|
CREDITS - O0-3
CREDITS - |fulcher|
IN-PATHWAY - PWY0-781
IN-PATHWAY - PWY-5347
IN-PATHWAY - THRESYN-PWY
IN-PATHWAY - PWY-3001
PATHWAY-LINKS - (OXALACETIC_ACID TCA)
PREDECESSORS - (ASPAMINOTRANS-RXN)
PRIMARIES - (ASPAMINOTRANS-RXN NIL (L-ASPARTATE))
REACTION-LAYOUT - (ASPAMINOTRANS-RXN (:LEFT-PRIMARIES L-ASPARTATE) (:DIRECTION :R2L) (:RIGHT-PRIMARIES OXALACETIC_ACID))
REACTION-LIST - ASPAMINOTRANS-RXN
SUPER-PATHWAYS - PWY0-781
SUPER-PATHWAYS - PWY-5347
SUPER-PATHWAYS - THRESYN-PWY
SUPER-PATHWAYS - PWY-3001
SYNONYMS - aspartate biosynthesis and degradation
//
UNIQUE-ID - CYSTSYN-PWY
TYPES - CYSTEINE-SYN
COMMON-NAME - cysteine biosynthesis I
CITATIONS - :EV-COMP-AINF:3567445647:ctb
CREDITS - AUKFG-1
CREDITS - SRI
CREDITS - |caspi|
PATHWAY-LINKS - (SER SERSYN-PWY)
PREDECESSORS - (ACSERLY-RXN SERINE-O-ACETTRAN-RXN)
PREDECESSORS - (SERINE-O-ACETTRAN-RXN)
PRIMARIES - (ACSERLY-RXN NIL (CYS))
REACTION-LAYOUT - (ACSERLY-RXN (:LEFT-PRIMARIES ACETYLSERINE) (:DIRECTION :L2R) (:RIGHT-PRIMARIES CYS))
REACTION-LAYOUT - (SERINE-O-ACETTRAN-RXN (:LEFT-PRIMARIES SER) (:DIRECTION :L2R) (:RIGHT-PRIMARIES ACETYLSERINE))
REACTION-LIST - ACSERLY-RXN
REACTION-LIST - SERINE-O-ACETTRAN-RXN
//
UNIQUE-ID - GLUTSYNIII-PWY
TYPES - GLUTAMATE-SYN
COMMON-NAME - glutamate biosynthesis III
CITATIONS - :EV-COMP-AINF:3567445646:ctb
COMMENT-INTERNAL - This pathway happens to be completely contained within another EcoCyc pathway;
/that relationship is intentional.
/
/ptoole 11-May-00 added the glutamate dehydrogenase reaction to this pathway.
/arnaud Oct-03 separated glutamate biosynthesis I and III per PK
CREDITS - AUKFG-1
CREDITS - SRI
CREDITS - |arnaud|
CREDITS - O0-3
CREDITS - |ingraham|
PREDECESSORS - (GLUTDEHYD-RXN)
PRIMARIES - (GLUTDEHYD-RXN (2-KETOGLUTARATE) (GLT))
REACTION-LAYOUT - (GLUTDEHYD-RXN (:LEFT-PRIMARIES GLT) (:DIRECTION :R2L) (:RIGHT-PRIMARIES 2-KETOGLUTARATE))
REACTION-LIST - GLUTDEHYD-RXN
//
UNIQUE-ID - GLUTSYN-PWY
TYPES - GLUTAMATE-SYN
COMMON-NAME - glutamate biosynthesis I
CITATIONS - :EV-COMP-AINF:3567445642:ctb
CREDITS - AUKFG-1
CREDITS - O-18
CREDITS - |riley|
CREDITS - O0-3
CREDITS - |ingraham|
IN-PATHWAY - AMMASSIM-PWY
PATHWAY-LINKS - (GLN GLNSYN-PWY)
PREDECESSORS - (GLUTAMATESYN-RXN)
PRIMARIES - (GLUTAMATESYN-RXN (GLN) NIL)
REACTION-LAYOUT - (GLUTAMATESYN-RXN (:LEFT-PRIMARIES GLT) (:DIRECTION :R2L) (:RIGHT-PRIMARIES GLN))
REACTION-LIST - GLUTAMATESYN-RXN
SUPER-PATHWAYS - AMMASSIM-PWY
//
UNIQUE-ID - GLUTAMATE-SYN2-PWY
TYPES - GLUTAMATE-SYN
COMMON-NAME - glutamate biosynthesis II
CITATIONS - :EV-COMP-AINF:3567445645:ctb
CREDITS - AUKFG-1
CREDITS - SRI
CREDITS - |fulcher|
PREDECESSORS - (GLUTAMATE-DEHYDROGENASE-NADP+-RXN)
PRIMARIES - (GLUTAMATE-DEHYDROGENASE-NADP+-RXN (2-KETOGLUTARATE) (GLT))
REACTION-LAYOUT - (GLUTAMATE-DEHYDROGENASE-NADP+-RXN (:LEFT-PRIMARIES GLT) (:DIRECTION :R2L) (:RIGHT-PRIMARIES 2-KETOGLUTARATE))
REACTION-LIST - GLUTAMATE-DEHYDROGENASE-NADP+-RXN
//
UNIQUE-ID - GLNSYN-PWY
TYPES - GLUTAMINE-SYN
COMMON-NAME - glutamine biosynthesis I
CITATIONS - :EV-COMP-AINF:3567445647:ctb
CREDITS - AUKFG-1
CREDITS - SRI
CREDITS - |fulcher|
CREDITS - O-18
CREDITS - |riley|
IN-PATHWAY - AMMASSIM-PWY
PATHWAY-LINKS - (GLT GLUTAMATE-SYN)
PREDECESSORS - (GLUTAMINESYN-RXN)
PRIMARIES - (GLUTAMINESYN-RXN (GLT))
REACTION-LAYOUT - (GLUTAMINESYN-RXN (:LEFT-PRIMARIES GLT) (:DIRECTION :L2R) (:RIGHT-PRIMARIES GLN))
REACTION-LIST - GLUTAMINESYN-RXN
SUPER-PATHWAYS - AMMASSIM-PWY
SYNONYMS - glutamine - glutamate pathway
//
UNIQUE-ID - PWY-5921
TYPES - Aminoacyl-tRNAs-Charging
TYPES - GLUTAMINE-SYN
COMMON-NAME - L-glutamine biosynthesis II (tRNA-dependent)
CITATIONS - :EV-COMP-AINF:3567445647:ctb
CREDITS - AUKFG-1
CREDITS - SRI
CREDITS - |fulcher|
PATHWAY-LINKS - (GLT GLUTAMATE-SYN)
PREDECESSORS - (6.3.5.7-RXN RXN-9386)
PREDECESSORS - (RXN-9386)
PRIMARIES - (RXN-9386 (GLT) (GKFG-1384))
REACTION-LAYOUT - (6.3.5.7-RXN (:LEFT-PRIMARIES |L-glutamyl-tRNAGln|) (:DIRECTION :L2R) (:RIGHT-PRIMARIES |Charged-GLN-tRNAs| GLT))
REACTION-LAYOUT - (RXN-9386 (:LEFT-PRIMARIES GLT) (:DIRECTION :L2R) (:RIGHT-PRIMARIES |L-glutamyl-tRNAGln|))
REACTION-LIST - 6.3.5.7-RXN
REACTION-LIST - RXN-9386
SYNONYMS - glutaminyl-tRNA<sup>gln</sup> biosynthesis via transamidation
//
UNIQUE-ID - GLYSYN-PWY
TYPES - GLYCINE-SYN
COMMON-NAME - glycine biosynthesis I
CITATIONS - :EV-COMP-AINF:3567445645:ctb
CREDITS - AUKFG-1
CREDITS - SRI
CREDITS - |caspi|
CREDITS - O-18
CREDITS - |riley|
IN-PATHWAY - SER-GLYSYN-PWY
PATHWAY-LINKS - (SER SERSYN-PWY)
PREDECESSORS - (GLYOHMETRANS-RXN)
PRIMARIES - (GLYOHMETRANS-RXN (SER) (GLY))
REACTION-LAYOUT - (GLYOHMETRANS-RXN (:LEFT-PRIMARIES SER) (:DIRECTION :L2R) (:RIGHT-PRIMARIES GLY))
REACTION-LIST - GLYOHMETRANS-RXN
SUPER-PATHWAYS - SER-GLYSYN-PWY
//
UNIQUE-ID - HISTSYN-PWY
TYPES - HISTIDINE-SYN
COMMON-NAME - histidine biosynthesis
CITATIONS - :EV-COMP-AINF:3567445645:ctb
CREDITS - AUKFG-1
CREDITS - SRI
CREDITS - |caspi|
PATHWAY-LINKS - (AICAR |IMP-Biosynthesis|)
PATHWAY-LINKS - (PRPP (|PRPP-Biosynthesis| . :INCOMING))
PREDECESSORS - (ATPPHOSPHORIBOSYLTRANS-RXN)
PREDECESSORS - (HISTPRATPHYD-RXN ATPPHOSPHORIBOSYLTRANS-RXN)
PREDECESSORS - (HISTCYCLOHYD-RXN HISTPRATPHYD-RXN)
PREDECESSORS - (PRIBFAICARPISOM-RXN HISTCYCLOHYD-RXN)
PREDECESSORS - (GLUTAMIDOTRANS-RXN PRIBFAICARPISOM-RXN)
PREDECESSORS - (IMIDPHOSDEHYD-RXN GLUTAMIDOTRANS-RXN)
PREDECESSORS - (HISTAMINOTRANS-RXN IMIDPHOSDEHYD-RXN)
PREDECESSORS - (HISTIDPHOS-RXN HISTAMINOTRANS-RXN)
PREDECESSORS - (HISTOLDEHYD-RXN HISTIDPHOS-RXN)
PREDECESSORS - (HISTALDEHYD-RXN HISTOLDEHYD-RXN)
PRIMARIES - (GLUTAMIDOTRANS-RXN NIL (AICAR))
REACTION-LAYOUT - (ATPPHOSPHORIBOSYLTRANS-RXN (:LEFT-PRIMARIES PHOSPHORIBOSYL-ATP) (:DIRECTION :R2L) (:RIGHT-PRIMARIES PRPP))
REACTION-LAYOUT - (HISTCYCLOHYD-RXN (:LEFT-PRIMARIES PHOSPHORIBOSYL-AMP) (:DIRECTION :L2R) (:RIGHT-PRIMARIES PHOSPHORIBOSYL-FORMIMINO-AICAR-P))
REACTION-LAYOUT - (HISTPRATPHYD-RXN (:LEFT-PRIMARIES PHOSPHORIBOSYL-ATP) (:DIRECTION :L2R) (:RIGHT-PRIMARIES PHOSPHORIBOSYL-AMP))
REACTION-LAYOUT - (PRIBFAICARPISOM-RXN (:LEFT-PRIMARIES PHOSPHORIBOSYL-FORMIMINO-AICAR-P) (:DIRECTION :L2R) (:RIGHT-PRIMARIES PHOSPHORIBULOSYL-FORMIMINO-AICAR-P))
REACTION-LAYOUT - (GLUTAMIDOTRANS-RXN (:LEFT-PRIMARIES PHOSPHORIBULOSYL-FORMIMINO-AICAR-P) (:DIRECTION :L2R) (:RIGHT-PRIMARIES AICAR D-ERYTHRO-IMIDAZOLE-GLYCEROL-P))
REACTION-LAYOUT - (IMIDPHOSDEHYD-RXN (:LEFT-PRIMARIES D-ERYTHRO-IMIDAZOLE-GLYCEROL-P) (:DIRECTION :L2R) (:RIGHT-PRIMARIES IMIDAZOLE-ACETOL-P))
REACTION-LAYOUT - (HISTAMINOTRANS-RXN (:LEFT-PRIMARIES IMIDAZOLE-ACETOL-P) (:DIRECTION :L2R) (:RIGHT-PRIMARIES L-HISTIDINOL-P))
REACTION-LAYOUT - (HISTIDPHOS-RXN (:LEFT-PRIMARIES L-HISTIDINOL-P) (:DIRECTION :L2R) (:RIGHT-PRIMARIES HISTIDINOL))
REACTION-LAYOUT - (HISTOLDEHYD-RXN (:LEFT-PRIMARIES HISTIDINOL) (:DIRECTION :L2R) (:RIGHT-PRIMARIES HISTIDINAL))
REACTION-LAYOUT - (HISTALDEHYD-RXN (:LEFT-PRIMARIES HISTIDINAL) (:DIRECTION :L2R) (:RIGHT-PRIMARIES HIS))
REACTION-LIST - ATPPHOSPHORIBOSYLTRANS-RXN
REACTION-LIST - HISTCYCLOHYD-RXN
REACTION-LIST - HISTPRATPHYD-RXN
REACTION-LIST - PRIBFAICARPISOM-RXN
REACTION-LIST - GLUTAMIDOTRANS-RXN
REACTION-LIST - IMIDPHOSDEHYD-RXN
REACTION-LIST - HISTAMINOTRANS-RXN
REACTION-LIST - HISTIDPHOS-RXN
REACTION-LIST - HISTOLDEHYD-RXN
REACTION-LIST - HISTALDEHYD-RXN
//
UNIQUE-ID - PWY-3001
TYPES - ISOLEUCINE-SYN
TYPES - Super-Pathways
COMMON-NAME - isoleucine biosynthesis I
CITATIONS - :EV-COMP-AINF:3567544373:ctb
CREDITS - AUKFG-1
CREDITS - SRI
CREDITS - |caspi|
PATHWAY-LINKS - (OXALACETIC_ACID TCA)
PREDECESSORS - (THREDEHYD-RXN THRESYN-RXN)
PREDECESSORS - (HOMOSERKIN-RXN HOMOSERDEHYDROG-RXN)
PREDECESSORS - (ASPARTATEKIN-RXN ASPAMINOTRANS-RXN)
PREDECESSORS - ASPARTATESYN-PWY
PREDECESSORS - HOMOSERSYN-PWY
PREDECESSORS - HOMOSER-THRESYN-PWY
PREDECESSORS - ILEUSYN-PWY
REACTION-LAYOUT - (ILEUSYN-PWY (:LEFT-PRIMARIES) (:DIRECTION NIL) (:RIGHT-PRIMARIES))
REACTION-LAYOUT - (HOMOSER-THRESYN-PWY (:LEFT-PRIMARIES) (:DIRECTION NIL) (:RIGHT-PRIMARIES))
REACTION-LAYOUT - (HOMOSERSYN-PWY (:LEFT-PRIMARIES) (:DIRECTION NIL) (:RIGHT-PRIMARIES))
REACTION-LAYOUT - (ASPARTATESYN-PWY (:LEFT-PRIMARIES) (:DIRECTION NIL) (:RIGHT-PRIMARIES))
REACTION-LIST - ILEUSYN-PWY
REACTION-LIST - HOMOSER-THRESYN-PWY
REACTION-LIST - HOMOSERSYN-PWY
REACTION-LIST - ASPARTATESYN-PWY
SUB-PATHWAYS - ILEUSYN-PWY
SUB-PATHWAYS - HOMOSER-THRESYN-PWY
SUB-PATHWAYS - HOMOSERSYN-PWY
SUB-PATHWAYS - ASPARTATESYN-PWY
SYNONYMS - superpathway of isoleucine biosynthesis
//
UNIQUE-ID - ILEUSYN-PWY
TYPES - ISOLEUCINE-SYN
COMMON-NAME - isoleucine biosynthesis I (from threonine)
CITATIONS - :EV-COMP-AINF:3567445645:ctb
CREDITS - AUKFG-1
CREDITS - O-18
CREDITS - |riley|
IN-PATHWAY - BRANCHED-CHAIN-AA-SYN-PWY
IN-PATHWAY - PWY-3001
PATHWAY-LINKS - (THR HOMOSER-THRESYN-PWY)
PREDECESSORS - (THREDEHYD-RXN)
PREDECESSORS - (ACETOOHBUTSYN-RXN THREDEHYD-RXN)
PREDECESSORS - (ACETOOHBUTREDUCTOISOM-RXN ACETOOHBUTSYN-RXN)
PREDECESSORS - (DIHYDROXYMETVALDEHYDRAT-RXN ACETOOHBUTREDUCTOISOM-RXN)
PREDECESSORS - (BRANCHED-CHAINAMINOTRANSFERILEU-RXN DIHYDROXYMETVALDEHYDRAT-RXN)
REACTION-LAYOUT - (THREDEHYD-RXN (:LEFT-PRIMARIES THR) (:DIRECTION :L2R) (:RIGHT-PRIMARIES 2-OXOBUTANOATE))
REACTION-LAYOUT - (ACETOOHBUTSYN-RXN (:LEFT-PRIMARIES 2-OXOBUTANOATE) (:DIRECTION :L2R) (:RIGHT-PRIMARIES 2-ACETO-2-HYDROXY-BUTYRATE))
REACTION-LAYOUT - (ACETOOHBUTREDUCTOISOM-RXN (:LEFT-PRIMARIES 1-KETO-2-METHYLVALERATE) (:DIRECTION :R2L) (:RIGHT-PRIMARIES 2-ACETO-2-HYDROXY-BUTYRATE))
REACTION-LAYOUT - (BRANCHED-CHAINAMINOTRANSFERILEU-RXN (:LEFT-PRIMARIES ILE) (:DIRECTION :R2L) (:RIGHT-PRIMARIES 2-KETO-3-METHYL-VALERATE))
REACTION-LAYOUT - (DIHYDROXYMETVALDEHYDRAT-RXN (:LEFT-PRIMARIES 1-KETO-2-METHYLVALERATE) (:DIRECTION :L2R) (:RIGHT-PRIMARIES 2-KETO-3-METHYL-VALERATE))
REACTION-LIST - THREDEHYD-RXN
REACTION-LIST - ACETOOHBUTSYN-RXN
REACTION-LIST - ACETOOHBUTREDUCTOISOM-RXN
REACTION-LIST - BRANCHED-CHAINAMINOTRANSFERILEU-RXN
REACTION-LIST - DIHYDROXYMETVALDEHYDRAT-RXN
SUPER-PATHWAYS - BRANCHED-CHAIN-AA-SYN-PWY
SUPER-PATHWAYS - PWY-3001
//
UNIQUE-ID - LEUSYN-PWY
TYPES - LEUCINE-SYN
COMMON-NAME - leucine biosynthesis
CITATIONS - :EV-COMP-AINF:3567445645:ctb
CREDITS - AUKFG-1
CREDITS - SRI
CREDITS - |caspi|
CREDITS - O-18
CREDITS - |riley|
IN-PATHWAY - BRANCHED-CHAIN-AA-SYN-PWY
PATHWAY-LINKS - (2-KETO-ISOVALERATE VALSYN-PWY)
PREDECESSORS - (3-ISOPROPYLMALISOM-RXN 2-ISOPROPYLMALATESYN-RXN)
PREDECESSORS - (RXN-8991 3-ISOPROPYLMALISOM-RXN)
PREDECESSORS - (3-ISOPROPYLMALDEHYDROG-RXN RXN-8991)
PREDECESSORS - (BRANCHED-CHAINAMINOTRANSFERLEU-RXN RXN-7800)
PREDECESSORS - (RXN-7800 3-ISOPROPYLMALDEHYDROG-RXN)
REACTION-LAYOUT - (RXN-8991 (:LEFT-PRIMARIES 2-D-THREO-HYDROXY-3-CARBOXY-ISOCAPROATE) (:DIRECTION :R2L) (:RIGHT-PRIMARIES CPD-9451))
REACTION-LAYOUT - (RXN-7800 (:LEFT-PRIMARIES CPD-7100) (:DIRECTION :L2R) (:RIGHT-PRIMARIES 2K-4CH3-PENTANOATE))
REACTION-LAYOUT - (2-ISOPROPYLMALATESYN-RXN (:LEFT-PRIMARIES 2-KETO-ISOVALERATE) (:DIRECTION :L2R) (:RIGHT-PRIMARIES 3-CARBOXY-3-HYDROXY-ISOCAPROATE))
REACTION-LAYOUT - (3-ISOPROPYLMALISOM-RXN (:LEFT-PRIMARIES 3-CARBOXY-3-HYDROXY-ISOCAPROATE) (:DIRECTION :L2R) (:RIGHT-PRIMARIES CPD-9451))
REACTION-LAYOUT - (BRANCHED-CHAINAMINOTRANSFERLEU-RXN (:LEFT-PRIMARIES LEU) (:DIRECTION :R2L) (:RIGHT-PRIMARIES 2K-4CH3-PENTANOATE))
REACTION-LAYOUT - (3-ISOPROPYLMALDEHYDROG-RXN (:LEFT-PRIMARIES 2-D-THREO-HYDROXY-3-CARBOXY-ISOCAPROATE) (:DIRECTION :L2R) (:RIGHT-PRIMARIES CPD-7100))
REACTION-LIST - RXN-8991
REACTION-LIST - RXN-7800
REACTION-LIST - 2-ISOPROPYLMALATESYN-RXN
REACTION-LIST - 3-ISOPROPYLMALISOM-RXN
REACTION-LIST - BRANCHED-CHAINAMINOTRANSFERLEU-RXN
REACTION-LIST - 3-ISOPROPYLMALDEHYDROG-RXN
SUPER-PATHWAYS - BRANCHED-CHAIN-AA-SYN-PWY
//
UNIQUE-ID - PWY-2942
TYPES - LYSINE-SYN
COMMON-NAME - lysine biosynthesis III
CITATIONS - :EV-COMP-AINF:3567445645:ctb
CREDITS - AUKFG-1
CREDITS - SRI
CREDITS - |caspi|
PATHWAY-LINKS - (MESO-DIAMINOPIMELATE PWY-6387)
PATHWAY-LINKS - (L-ASPARTATE-SEMIALDEHYDE (HOMOSERSYN-PWY . :OUTGOING))
PREDECESSORS - (DIAMINOPIMDECARB-RXN DIAMINOPIMELATE-DEHYDROGENASE-RXN)
PREDECESSORS - (DIAMINOPIMELATE-DEHYDROGENASE-RXN RXN-4821)
PREDECESSORS - (RXN-4821 DIHYDROPICRED-RXN)
PREDECESSORS - (DIHYDROPICRED-RXN DIHYDRODIPICSYN-RXN)
PREDECESSORS - (DIHYDRODIPICSYN-RXN ASPARTATE-SEMIALDEHYDE-DEHYDROGENASE-RXN)
PREDECESSORS - (ASPARTATE-SEMIALDEHYDE-DEHYDROGENASE-RXN ASPARTATEKIN-RXN)
PREDECESSORS - (RXN-4821)
REACTION-LAYOUT - (DIAMINOPIMELATE-DEHYDROGENASE-RXN (:LEFT-PRIMARIES MESO-DIAMINOPIMELATE) (:DIRECTION :R2L) (:RIGHT-PRIMARIES L-ALPHA-AMINO-EPSILON-KETO-PIMELATE))
REACTION-LAYOUT - (DIAMINOPIMDECARB-RXN (:LEFT-PRIMARIES MESO-DIAMINOPIMELATE) (:DIRECTION :L2R) (:RIGHT-PRIMARIES LYS))
REACTION-LAYOUT - (RXN-4821 (:LEFT-PRIMARIES DELTA1-PIPERIDEINE-2-6-DICARBOXYLATE) (:DIRECTION :L2R) (:RIGHT-PRIMARIES L-ALPHA-AMINO-EPSILON-KETO-PIMELATE))
REACTION-LAYOUT - (DIHYDROPICRED-RXN (:LEFT-PRIMARIES DELTA1-PIPERIDEINE-2-6-DICARBOXYLATE) (:DIRECTION :R2L) (:RIGHT-PRIMARIES 2-3-DIHYDRODIPICOLINATE))
REACTION-LAYOUT - (DIHYDRODIPICSYN-RXN (:LEFT-PRIMARIES L-ASPARTATE-SEMIALDEHYDE) (:DIRECTION :L2R) (:RIGHT-PRIMARIES 2-3-DIHYDRODIPICOLINATE))
REACTION-LAYOUT - (ASPARTATE-SEMIALDEHYDE-DEHYDROGENASE-RXN (:LEFT-PRIMARIES L-ASPARTATE-SEMIALDEHYDE) (:DIRECTION :R2L) (:RIGHT-PRIMARIES L-BETA-ASPARTYL-P))
REACTION-LAYOUT - (ASPARTATEKIN-RXN (:LEFT-PRIMARIES L-ASPARTATE) (:DIRECTION :L2R) (:RIGHT-PRIMARIES L-BETA-ASPARTYL-P))
REACTION-LIST - DIAMINOPIMELATE-DEHYDROGENASE-RXN
REACTION-LIST - DIAMINOPIMDECARB-RXN
REACTION-LIST - RXN-4821
REACTION-LIST - DIHYDROPICRED-RXN
REACTION-LIST - DIHYDRODIPICSYN-RXN
REACTION-LIST - ASPARTATE-SEMIALDEHYDE-DEHYDROGENASE-RXN
REACTION-LIST - ASPARTATEKIN-RXN
//
UNIQUE-ID - PWY-5347
TYPES - METHIONINE-SYN
TYPES - Super-Pathways
COMMON-NAME - superpathway of methionine biosynthesis (transsulfuration)
CITATIONS - :EV-COMP-AINF:3567544373:ctb
CREDITS - AUKFG-1
CREDITS - SRI
CREDITS - |caspi|
PATHWAY-LINKS - (OXALACETIC_ACID TCA)
PREDECESSORS - (HOMSUCTRAN-RXN HOMOSERDEHYDROG-RXN)
PREDECESSORS - (ASPARTATEKIN-RXN ASPAMINOTRANS-RXN)
PREDECESSORS - HOMOSERSYN-PWY
PREDECESSORS - ASPARTATESYN-PWY
REACTION-LAYOUT - (HOMOSERSYN-PWY (:LEFT-PRIMARIES) (:DIRECTION NIL) (:RIGHT-PRIMARIES))
REACTION-LAYOUT - (ASPARTATESYN-PWY (:LEFT-PRIMARIES) (:DIRECTION NIL) (:RIGHT-PRIMARIES))
REACTION-LIST - HOMOSERSYN-PWY
REACTION-LIST - ASPARTATESYN-PWY
SUB-PATHWAYS - HOMOSERSYN-PWY
SUB-PATHWAYS - ASPARTATESYN-PWY
//
UNIQUE-ID - MET-SAM-PWY
TYPES - METHIONINE-SYN
TYPES - Super-Pathways
COMMON-NAME - superpathway of <i>S</i>-adenosyl-L-methionine biosynthesis
CITATIONS - :EV-COMP-AINF:3567544373:ctb
CREDITS - AUKFG-1
PREDECESSORS - (S-ADENMETSYN-RXN HOMOCYSMETB12-RXN)
PREDECESSORS - (S-ADENMETSYN-RXN HOMOCYSMET-RXN)
PREDECESSORS - METSYN-PWY
PREDECESSORS - SAM-PWY
REACTION-LAYOUT - (METSYN-PWY (:LEFT-PRIMARIES) (:DIRECTION NIL) (:RIGHT-PRIMARIES))
REACTION-LAYOUT - (SAM-PWY (:LEFT-PRIMARIES) (:DIRECTION NIL) (:RIGHT-PRIMARIES))
REACTION-LIST - METSYN-PWY
REACTION-LIST - SAM-PWY
SUB-PATHWAYS - METSYN-PWY
SUB-PATHWAYS - SAM-PWY
//
UNIQUE-ID - METSYN-PWY
TYPES - METHIONINE-SYN
TYPES - Super-Pathways
COMMON-NAME - homoserine and methionine biosynthesis
CITATIONS - :EV-COMP-AINF:3567544373:ctb
COMMENT-INTERNAL - Split this pathway into two sub-pathways, so that we can potentially substitute
/a variant for the 2nd half
CREDITS - AUKFG-1
CREDITS - O-18
CREDITS - |riley|
IN-PATHWAY - MET-SAM-PWY
PREDECESSORS - (HOMSUCTRAN-RXN HOMOSERDEHYDROG-RXN)
PREDECESSORS - HOMOSERSYN-PWY
REACTION-LAYOUT - (HOMOSERSYN-PWY (:LEFT-PRIMARIES) (:DIRECTION NIL) (:RIGHT-PRIMARIES))
REACTION-LIST - HOMOSERSYN-PWY
SUB-PATHWAYS - HOMOSERSYN-PWY
SUPER-PATHWAYS - MET-SAM-PWY
//
UNIQUE-ID - PWY-702
TYPES - METHIONINE-SYN
COMMON-NAME - methionine biosynthesis II
CITATIONS - :EV-COMP-AINF:3567451850:ctb
CREDITS - AUKFG-1
CREDITS - THE-ARABIDOPSIS-INFORMATION-RESOURCE
CREDITS - |zhang|
PATHWAY-LINKS - (HOMO-SER HOMOSERSYN-PWY)
PREDECESSORS - (MMUM-RXN CYSTATHIONINE-BETA-LYASE-RXN)
PREDECESSORS - (HOMOCYSTEINE-S-METHYLTRANSFERASE-RXN CYSTATHIONINE-BETA-LYASE-RXN)
PREDECESSORS - (CYSPH-RXN HOMOSERKIN-RXN)
PREDECESSORS - (CYSTATHIONINE-BETA-LYASE-RXN CYSPH-RXN)
PREDECESSORS - (HOMOCYSMET-RXN CYSTATHIONINE-BETA-LYASE-RXN)
PRIMARIES - (MMUM-RXN (HOMO-CYS) (MET))
PRIMARIES - (HOMOCYSTEINE-S-METHYLTRANSFERASE-RXN (HOMO-CYS) (MET))
PRIMARIES - (HOMOCYSMET-RXN (HOMO-CYS) (MET))
PRIMARIES - (CYSTATHIONINE-BETA-LYASE-RXN (L-CYSTATHIONINE) (HOMO-CYS))
PRIMARIES - (CYSPH-RXN (O-PHOSPHO-L-HOMOSERINE) (L-CYSTATHIONINE))
PRIMARIES - (HOMOSERKIN-RXN (HOMO-SER) (O-PHOSPHO-L-HOMOSERINE))
REACTION-LAYOUT - (MMUM-RXN (:LEFT-PRIMARIES HOMO-CYS) (:DIRECTION :L2R) (:RIGHT-PRIMARIES MET))
REACTION-LAYOUT - (HOMOCYSTEINE-S-METHYLTRANSFERASE-RXN (:LEFT-PRIMARIES HOMO-CYS) (:DIRECTION :L2R) (:RIGHT-PRIMARIES MET))
REACTION-LAYOUT - (HOMOCYSMET-RXN (:LEFT-PRIMARIES HOMO-CYS) (:DIRECTION :L2R) (:RIGHT-PRIMARIES MET))
REACTION-LAYOUT - (CYSTATHIONINE-BETA-LYASE-RXN (:LEFT-PRIMARIES L-CYSTATHIONINE) (:DIRECTION :L2R) (:RIGHT-PRIMARIES HOMO-CYS))
REACTION-LAYOUT - (CYSPH-RXN (:LEFT-PRIMARIES O-PHOSPHO-L-HOMOSERINE) (:DIRECTION :L2R) (:RIGHT-PRIMARIES L-CYSTATHIONINE))
REACTION-LAYOUT - (HOMOSERKIN-RXN (:LEFT-PRIMARIES HOMO-SER) (:DIRECTION :L2R) (:RIGHT-PRIMARIES O-PHOSPHO-L-HOMOSERINE))
REACTION-LIST - MMUM-RXN
REACTION-LIST - HOMOCYSTEINE-S-METHYLTRANSFERASE-RXN
REACTION-LIST - HOMOCYSMET-RXN
REACTION-LIST - CYSTATHIONINE-BETA-LYASE-RXN
REACTION-LIST - CYSPH-RXN
REACTION-LIST - HOMOSERKIN-RXN
SYNONYMS - methionine biosynthesis from homoserine II
//
UNIQUE-ID - PWY-6151
TYPES - S-adenosyl-L-methionine-cycle
TYPES - Super-Pathways
COMMON-NAME - <i>S</i>-adenosyl-L-methionine cycle I
CITATIONS - :EV-COMP-AINF:3567445644:ctb
CREDITS - AUKFG-1
CREDITS - SRI
CREDITS - |caspi|
PREDECESSORS - (HOMOCYSMET-RXN RIBOSYLHOMOCYSTEINASE-RXN)
PREDECESSORS - (ADENOSYLHOMOCYSTEINE-NUCLEOSIDASE-RXN RXN-7605)
PREDECESSORS - (RXN-7605 S-ADENMETSYN-RXN)
PREDECESSORS - (S-ADENMETSYN-RXN)
PREDECESSORS - (S-ADENMETSYN-RXN HOMOCYSMET-RXN)
PREDECESSORS - SAM-PWY
PREDECESSORS - (RIBOSYLHOMOCYSTEINASE-RXN ADENOSYLHOMOCYSTEINE-NUCLEOSIDASE-RXN)
REACTION-LAYOUT - (HOMOCYSMET-RXN (:LEFT-PRIMARIES HOMO-CYS) (:DIRECTION :L2R) (:RIGHT-PRIMARIES MET))
REACTION-LAYOUT - (RXN-7605 (:LEFT-PRIMARIES S-ADENOSYLMETHIONINE) (:DIRECTION :L2R) (:RIGHT-PRIMARIES ADENOSYL-HOMO-CYS))
REACTION-LAYOUT - (SAM-PWY (:LEFT-PRIMARIES) (:DIRECTION NIL) (:RIGHT-PRIMARIES))
REACTION-LAYOUT - (RIBOSYLHOMOCYSTEINASE-RXN (:LEFT-PRIMARIES CPD-564) (:DIRECTION :L2R) (:RIGHT-PRIMARIES HOMO-CYS))
REACTION-LAYOUT - (ADENOSYLHOMOCYSTEINE-NUCLEOSIDASE-RXN (:LEFT-PRIMARIES ADENOSYL-HOMO-CYS) (:DIRECTION :L2R) (:RIGHT-PRIMARIES CPD-564))
REACTION-LIST - HOMOCYSMET-RXN
REACTION-LIST - RXN-7605
REACTION-LIST - SAM-PWY
REACTION-LIST - RIBOSYLHOMOCYSTEINASE-RXN
REACTION-LIST - ADENOSYLHOMOCYSTEINE-NUCLEOSIDASE-RXN
SUB-PATHWAYS - SAM-PWY
SYNONYMS - SAM cycle
SYNONYMS - activated methyl cycle
SYNONYMS - AMC
//
UNIQUE-ID - PWY-5344
TYPES - Other-Amino-Acid-Biosynthesis
COMMON-NAME - homocysteine biosynthesis
CITATIONS - :EV-COMP-AINF:3567445646:ctb
CREDITS - AUKFG-1
CREDITS - SRI
CREDITS - |caspi|
PATHWAY-LINKS - (HOMO-SER HOMOSERSYN-PWY)
PREDECESSORS - (ACETYLHOMOSER-CYS-RXN HOMOSERINE-O-ACETYLTRANSFERASE-RXN)
PRIMARIES - (ACETYLHOMOSER-CYS-RXN (HS CPD-667) (HOMO-CYS))
REACTION-LAYOUT - (HOMOSERINE-O-ACETYLTRANSFERASE-RXN (:LEFT-PRIMARIES HOMO-SER) (:DIRECTION :L2R) (:RIGHT-PRIMARIES CPD-667))
REACTION-LAYOUT - (ACETYLHOMOSER-CYS-RXN (:LEFT-PRIMARIES HS CPD-667) (:DIRECTION :L2R) (:RIGHT-PRIMARIES HOMO-CYS))
REACTION-LIST - HOMOSERINE-O-ACETYLTRANSFERASE-RXN
REACTION-LIST - ACETYLHOMOSER-CYS-RXN
//
UNIQUE-ID - GLUTORN-PWY
TYPES - Other-Amino-Acid-Biosynthesis
COMMON-NAME - ornithine biosynthesis
CITATIONS - :EV-COMP-AINF:3567445688:ctb
CREDITS - AUKFG-1
CREDITS - SRI
CREDITS - |caspi|
CREDITS - |Iourovitski|
IN-PATHWAY - ARGSYN-PWY
PATHWAY-LINKS - (L-ORNITHINE ARGSYN-PWY)
PREDECESSORS - (N-ACETYLTRANSFER-RXN)
PREDECESSORS - (ACETYLGLUTKIN-RXN N-ACETYLTRANSFER-RXN)
PREDECESSORS - (N-ACETYLGLUTPREDUCT-RXN ACETYLGLUTKIN-RXN)
PREDECESSORS - (ACETYLORNTRANSAM-RXN N-ACETYLGLUTPREDUCT-RXN)
PREDECESSORS - (ACETYLORNDEACET-RXN ACETYLORNTRANSAM-RXN)
PRIMARIES - (ACETYLORNDEACET-RXN NIL (L-ORNITHINE))
REACTION-LAYOUT - (ACETYLORNDEACET-RXN (:LEFT-PRIMARIES N-ALPHA-ACETYLORNITHINE) (:DIRECTION :L2R) (:RIGHT-PRIMARIES L-ORNITHINE))
REACTION-LAYOUT - (ACETYLORNTRANSAM-RXN (:LEFT-PRIMARIES N-ALPHA-ACETYLORNITHINE) (:DIRECTION :R2L) (:RIGHT-PRIMARIES CPD-469 GLT))
REACTION-LAYOUT - (N-ACETYLGLUTPREDUCT-RXN (:LEFT-PRIMARIES CPD-469) (:DIRECTION :R2L) (:RIGHT-PRIMARIES N-ACETYL-GLUTAMYL-P))
REACTION-LAYOUT - (ACETYLGLUTKIN-RXN (:LEFT-PRIMARIES ACETYL-GLU) (:DIRECTION :L2R) (:RIGHT-PRIMARIES N-ACETYL-GLUTAMYL-P))
REACTION-LAYOUT - (N-ACETYLTRANSFER-RXN (:LEFT-PRIMARIES GLT) (:DIRECTION :L2R) (:RIGHT-PRIMARIES ACETYL-GLU))
REACTION-LIST - ACETYLORNDEACET-RXN
REACTION-LIST - ACETYLORNTRANSAM-RXN
REACTION-LIST - N-ACETYLGLUTPREDUCT-RXN
REACTION-LIST - ACETYLGLUTKIN-RXN
REACTION-LIST - N-ACETYLTRANSFER-RXN
SUPER-PATHWAYS - ARGSYN-PWY
//
UNIQUE-ID - HOMOSERSYN-PWY
TYPES - Other-Amino-Acid-Biosynthesis
COMMON-NAME - homoserine biosynthesis
CITATIONS - :EV-COMP-AINF:3567445645:ctb
COMMENT-INTERNAL - This pathway is the first half of methionine biosynthesis -- the pathway
/was split into two so that we could splice in variants of the 2nd half:
/the pathway from homoserine to methionine.
CREDITS - AUKFG-1
CREDITS - SRI
CREDITS - |paley|
IN-PATHWAY - METSYN-PWY
IN-PATHWAY - PWY-5347
IN-PATHWAY - THRESYN-PWY
IN-PATHWAY - PWY-3001
PATHWAY-LINKS - (L-ASPARTATE ASPARTATESYN-PWY)
PREDECESSORS - (ASPARTATEKIN-RXN)
PREDECESSORS - (ASPARTATE-SEMIALDEHYDE-DEHYDROGENASE-RXN ASPARTATEKIN-RXN)
PREDECESSORS - (HOMOSERDEHYDROG-RXN ASPARTATE-SEMIALDEHYDE-DEHYDROGENASE-RXN)
REACTION-LAYOUT - (HOMOSERDEHYDROG-RXN (:LEFT-PRIMARIES HOMO-SER) (:DIRECTION :R2L) (:RIGHT-PRIMARIES L-ASPARTATE-SEMIALDEHYDE))
REACTION-LAYOUT - (ASPARTATE-SEMIALDEHYDE-DEHYDROGENASE-RXN (:LEFT-PRIMARIES L-ASPARTATE-SEMIALDEHYDE) (:DIRECTION :R2L) (:RIGHT-PRIMARIES L-BETA-ASPARTYL-P))
REACTION-LAYOUT - (ASPARTATEKIN-RXN (:LEFT-PRIMARIES L-ASPARTATE) (:DIRECTION :L2R) (:RIGHT-PRIMARIES L-BETA-ASPARTYL-P))
REACTION-LIST - HOMOSERDEHYDROG-RXN
REACTION-LIST - ASPARTATE-SEMIALDEHYDE-DEHYDROGENASE-RXN
REACTION-LIST - ASPARTATEKIN-RXN
SUPER-PATHWAYS - METSYN-PWY
SUPER-PATHWAYS - PWY-5347
SUPER-PATHWAYS - THRESYN-PWY
SUPER-PATHWAYS - PWY-3001
//
UNIQUE-ID - PWY-4981
TYPES - PROLINE-SYN
COMMON-NAME - proline biosynthesis II (from arginine)
CITATIONS - :EV-COMP-AINF:3567451849:ctb
CREDITS - AUKFG-1
CREDITS - SRI
CREDITS - |caspi|
PREDECESSORS - (ORNITHINE-GLU-AMINOTRANSFORASE-RXN CITRULLINASE-RXN)
PREDECESSORS - (CITRULLINASE-RXN ARGININE-DEIMINASE-RXN)
PREDECESSORS - (ORNCARBAMTRANSFER-RXN ARGININE-DEIMINASE-RXN)
PREDECESSORS - (ORNITHINE-GLU-AMINOTRANSFORASE-RXN ORNCARBAMTRANSFER-RXN)
PREDECESSORS - (SPONTPRO-RXN ORNITHINE-GLU-AMINOTRANSFORASE-RXN)
PREDECESSORS - (PYRROLINECARBREDUCT-RXN SPONTPRO-RXN)
REACTION-LAYOUT - (CITRULLINASE-RXN (:LEFT-PRIMARIES L-CITRULLINE) (:DIRECTION :L2R) (:RIGHT-PRIMARIES L-ORNITHINE))
REACTION-LAYOUT - (PYRROLINECARBREDUCT-RXN (:LEFT-PRIMARIES PRO) (:DIRECTION :R2L) (:RIGHT-PRIMARIES L-DELTA1-PYRROLINE_5-CARBOXYLATE))
REACTION-LAYOUT - (SPONTPRO-RXN (:LEFT-PRIMARIES L-GLUTAMATE_GAMMA-SEMIALDEHYDE) (:DIRECTION :L2R) (:RIGHT-PRIMARIES L-DELTA1-PYRROLINE_5-CARBOXYLATE))
REACTION-LAYOUT - (ORNITHINE-GLU-AMINOTRANSFORASE-RXN (:LEFT-PRIMARIES L-ORNITHINE) (:DIRECTION :L2R) (:RIGHT-PRIMARIES L-GLUTAMATE_GAMMA-SEMIALDEHYDE))
REACTION-LAYOUT - (ORNCARBAMTRANSFER-RXN (:LEFT-PRIMARIES L-ORNITHINE) (:DIRECTION :R2L) (:RIGHT-PRIMARIES L-CITRULLINE))
REACTION-LAYOUT - (ARGININE-DEIMINASE-RXN (:LEFT-PRIMARIES ARG) (:DIRECTION :L2R) (:RIGHT-PRIMARIES L-CITRULLINE))
REACTION-LIST - CITRULLINASE-RXN
REACTION-LIST - PYRROLINECARBREDUCT-RXN
REACTION-LIST - SPONTPRO-RXN
REACTION-LIST - ORNITHINE-GLU-AMINOTRANSFORASE-RXN
REACTION-LIST - ORNCARBAMTRANSFER-RXN
REACTION-LIST - ARGININE-DEIMINASE-RXN
//
UNIQUE-ID - SERSYN-PWY
TYPES - SERINE-BIOSYNTHESIS
COMMON-NAME - serine biosynthesis
CITATIONS - :EV-COMP-AINF:3567445644:ctb
CREDITS - AUKFG-1
CREDITS - O-18
CREDITS - |riley|
IN-PATHWAY - SER-GLYSYN-PWY
PATHWAY-LINKS - (SER TRPSYN-PWY GLYSYN-PWY CYSTSYN-PWY)
PREDECESSORS - (PGLYCDEHYDROG-RXN)
PREDECESSORS - (PSERTRANSAM-RXN PGLYCDEHYDROG-RXN)
PREDECESSORS - (RXN0-5114 PSERTRANSAM-RXN)
REACTION-LAYOUT - (RXN0-5114 (:LEFT-PRIMARIES 3-P-SERINE) (:DIRECTION :L2R) (:RIGHT-PRIMARIES SER))
REACTION-LAYOUT - (PGLYCDEHYDROG-RXN (:LEFT-PRIMARIES G3P) (:DIRECTION :L2R) (:RIGHT-PRIMARIES 3-P-HYDROXYPYRUVATE))
REACTION-LAYOUT - (PSERTRANSAM-RXN (:LEFT-PRIMARIES 3-P-SERINE) (:DIRECTION :R2L) (:RIGHT-PRIMARIES 3-P-HYDROXYPYRUVATE))
REACTION-LIST - RXN0-5114
REACTION-LIST - PGLYCDEHYDROG-RXN
REACTION-LIST - PSERTRANSAM-RXN
SUPER-PATHWAYS - SER-GLYSYN-PWY
//
UNIQUE-ID - THRESYN-PWY
TYPES - Super-Pathways
TYPES - THREONINE-BIOSYNTHESIS
COMMON-NAME - threonine biosynthesis
CITATIONS - :EV-COMP-AINF:3567544373:ctb
CREDITS - AUKFG-1
CREDITS - O-18
CREDITS - |riley|
PREDECESSORS - (ASPARTATEKIN-RXN ASPAMINOTRANS-RXN)
PREDECESSORS - ASPARTATESYN-PWY
PREDECESSORS - HOMOSER-THRESYN-PWY
PREDECESSORS - HOMOSERSYN-PWY
PREDECESSORS - (HOMOSERKIN-RXN HOMOSERDEHYDROG-RXN)
REACTION-LAYOUT - (ASPARTATESYN-PWY (:LEFT-PRIMARIES) (:DIRECTION NIL) (:RIGHT-PRIMARIES))
REACTION-LAYOUT - (HOMOSER-THRESYN-PWY (:LEFT-PRIMARIES) (:DIRECTION NIL) (:RIGHT-PRIMARIES))
REACTION-LAYOUT - (HOMOSERSYN-PWY (:LEFT-PRIMARIES) (:DIRECTION NIL) (:RIGHT-PRIMARIES))
REACTION-LIST - ASPARTATESYN-PWY
REACTION-LIST - HOMOSER-THRESYN-PWY
REACTION-LIST - HOMOSERSYN-PWY
SUB-PATHWAYS - ASPARTATESYN-PWY
SUB-PATHWAYS - HOMOSER-THRESYN-PWY
SUB-PATHWAYS - HOMOSERSYN-PWY
//
UNIQUE-ID - HOMOSER-THRESYN-PWY
TYPES - THREONINE-BIOSYNTHESIS
COMMON-NAME - threonine biosynthesis from homoserine
CITATIONS - :EV-COMP-AINF:3567445645:ctb
CREDITS - AUKFG-1
IN-PATHWAY - THRESYN-PWY
IN-PATHWAY - PWY-3001
PATHWAY-LINKS - (THR ILEUSYN-PWY)
PATHWAY-LINKS - (HOMO-SER HOMOSERSYN-PWY)
PREDECESSORS - (THRESYN-RXN HOMOSERKIN-RXN)
REACTION-LAYOUT - (THRESYN-RXN (:LEFT-PRIMARIES O-PHOSPHO-L-HOMOSERINE) (:DIRECTION :L2R) (:RIGHT-PRIMARIES THR))
REACTION-LAYOUT - (HOMOSERKIN-RXN (:LEFT-PRIMARIES HOMO-SER) (:DIRECTION :L2R) (:RIGHT-PRIMARIES O-PHOSPHO-L-HOMOSERINE))
REACTION-LIST - THRESYN-RXN
REACTION-LIST - HOMOSERKIN-RXN
SUPER-PATHWAYS - THRESYN-PWY
SUPER-PATHWAYS - PWY-3001
//
UNIQUE-ID - TRPSYN-PWY
TYPES - TRYPTOPHAN-BIOSYNTHESIS
COMMON-NAME - tryptophan biosynthesis
CITATIONS - :EV-COMP-AINF:3567445645:ctb
CREDITS - AUKFG-1
IN-PATHWAY - PWY-6629
PATHWAY-LINKS - (GLN GLNSYN-PWY)
PATHWAY-LINKS - (SER SERSYN-PWY)
PATHWAY-LINKS - (CHORISMATE ARO-PWY)
PREDECESSORS - (ANTHRANSYN-RXN)
PREDECESSORS - (PRTRANS-RXN ANTHRANSYN-RXN)
PREDECESSORS - (PRAISOM-RXN PRTRANS-RXN)
PREDECESSORS - (IGPSYN-RXN PRAISOM-RXN)
PREDECESSORS - (RXN0-2381 IGPSYN-RXN)
PREDECESSORS - (RXN0-2382 RXN0-2381)
PRIMARIES - (RXN0-2382 (INDOLE SER) (TRP))
REACTION-LAYOUT - (RXN0-2381 (:LEFT-PRIMARIES INDOLE-3-GLYCEROL-P) (:DIRECTION :L2R) (:RIGHT-PRIMARIES INDOLE))
REACTION-LAYOUT - (RXN0-2382 (:LEFT-PRIMARIES INDOLE SER) (:DIRECTION :L2R) (:RIGHT-PRIMARIES TRP))
REACTION-LAYOUT - (ANTHRANSYN-RXN (:LEFT-PRIMARIES GLN CHORISMATE) (:DIRECTION :L2R) (:RIGHT-PRIMARIES ANTHRANILATE))
REACTION-LAYOUT - (PRTRANS-RXN (:LEFT-PRIMARIES N-5-PHOSPHORIBOSYL-ANTHRANILATE) (:DIRECTION :R2L) (:RIGHT-PRIMARIES ANTHRANILATE))
REACTION-LAYOUT - (PRAISOM-RXN (:LEFT-PRIMARIES N-5-PHOSPHORIBOSYL-ANTHRANILATE) (:DIRECTION :L2R) (:RIGHT-PRIMARIES CARBOXYPHENYLAMINO-DEOXYRIBULOSE-P))
REACTION-LAYOUT - (IGPSYN-RXN (:LEFT-PRIMARIES CARBOXYPHENYLAMINO-DEOXYRIBULOSE-P) (:DIRECTION :L2R) (:RIGHT-PRIMARIES INDOLE-3-GLYCEROL-P))
REACTION-LIST - RXN0-2381
REACTION-LIST - RXN0-2382
REACTION-LIST - ANTHRANSYN-RXN
REACTION-LIST - PRTRANS-RXN
REACTION-LIST - PRAISOM-RXN
REACTION-LIST - IGPSYN-RXN
SUPER-PATHWAYS - PWY-6629
//
UNIQUE-ID - TYRSYN
TYPES - TYROSINE-SYN
COMMON-NAME - tyrosine biosynthesis I
CITATIONS - :EV-COMP-AINF:3567445646:ctb
CREDITS - AUKFG-1
CREDITS - |ingraham|
CREDITS - O0-3
CREDITS - O-18
CREDITS - |riley|
IN-PATHWAY - PWY-6630
PATHWAY-LINKS - (CHORISMATE ARO-PWY)
PREDECESSORS - (TYRAMINOTRANS-RXN PREPHENATEDEHYDROG-RXN)
PREDECESSORS - (PREPHENATEDEHYDROG-RXN CHORISMATEMUT-RXN)
PREDECESSORS - (CHORISMATEMUT-RXN)
PRIMARIES - (TYRAMINOTRANS-RXN NIL (TYR))
REACTION-LAYOUT - (CHORISMATEMUT-RXN (:LEFT-PRIMARIES CHORISMATE) (:DIRECTION :L2R) (:RIGHT-PRIMARIES PREPHENATE))
REACTION-LAYOUT - (PREPHENATEDEHYDROG-RXN (:LEFT-PRIMARIES PREPHENATE) (:DIRECTION :L2R) (:RIGHT-PRIMARIES P-HYDROXY-PHENYLPYRUVATE))
REACTION-LAYOUT - (TYRAMINOTRANS-RXN (:LEFT-PRIMARIES TYR) (:DIRECTION :R2L) (:RIGHT-PRIMARIES P-HYDROXY-PHENYLPYRUVATE))
REACTION-LIST - CHORISMATEMUT-RXN
REACTION-LIST - PREPHENATEDEHYDROG-RXN
REACTION-LIST - TYRAMINOTRANS-RXN
SUPER-PATHWAYS - PWY-6630
//
UNIQUE-ID - VALSYN-PWY
TYPES - VALINE-BIOSYNTHESIS
COMMON-NAME - valine biosynthesis
CITATIONS - :EV-COMP-AINF:3567445645:ctb
CREDITS - AUKFG-1
CREDITS - O-18
CREDITS - |riley|
IN-PATHWAY - BRANCHED-CHAIN-AA-SYN-PWY
PATHWAY-LINKS - (2-KETO-ISOVALERATE (ALANINE-VALINESYN-PWY . :OUTGOING) LEUSYN-PWY)
PREDECESSORS - (BRANCHED-CHAINAMINOTRANSFERVAL-RXN DIHYDROXYISOVALDEHYDRAT-RXN)
PREDECESSORS - (DIHYDROXYISOVALDEHYDRAT-RXN ACETOLACTREDUCTOISOM-RXN)
PREDECESSORS - (ACETOLACTREDUCTOISOM-RXN ACETOLACTSYN-RXN)
PREDECESSORS - (ACETOLACTSYN-RXN)
REACTION-LAYOUT - (ACETOLACTSYN-RXN (:LEFT-PRIMARIES PYRUVATE) (:DIRECTION :L2R) (:RIGHT-PRIMARIES 2-ACETO-LACTATE))
REACTION-LAYOUT - (ACETOLACTREDUCTOISOM-RXN (:LEFT-PRIMARIES DIOH-ISOVALERATE) (:DIRECTION :R2L) (:RIGHT-PRIMARIES 2-ACETO-LACTATE))
REACTION-LAYOUT - (BRANCHED-CHAINAMINOTRANSFERVAL-RXN (:LEFT-PRIMARIES VAL) (:DIRECTION :R2L) (:RIGHT-PRIMARIES 2-KETO-ISOVALERATE))
REACTION-LAYOUT - (DIHYDROXYISOVALDEHYDRAT-RXN (:LEFT-PRIMARIES DIOH-ISOVALERATE) (:DIRECTION :L2R) (:RIGHT-PRIMARIES 2-KETO-ISOVALERATE))
REACTION-LIST - ACETOLACTSYN-RXN
REACTION-LIST - ACETOLACTREDUCTOISOM-RXN
REACTION-LIST - BRANCHED-CHAINAMINOTRANSFERVAL-RXN
REACTION-LIST - DIHYDROXYISOVALDEHYDRAT-RXN
SUPER-PATHWAYS - BRANCHED-CHAIN-AA-SYN-PWY
//
UNIQUE-ID - TRNA-CHARGING-PWY
TYPES - Aminoacyl-tRNAs-Charging
TYPES - Metabolic-Clusters
COMMON-NAME - tRNA charging
CITATIONS - :EV-COMP-AINF:3567445648:ctb
CREDITS - AUKFG-1
REACTION-LAYOUT - (GLYCINE--TRNA-LIGASE-RXN (:LEFT-PRIMARIES GLY |GLY-tRNAs|) (:DIRECTION :L2R) (:RIGHT-PRIMARIES |Charged-GLY-tRNAs|))
REACTION-LAYOUT - (HISTIDINE--TRNA-LIGASE-RXN (:LEFT-PRIMARIES HIS |HIS-tRNAs|) (:DIRECTION :L2R) (:RIGHT-PRIMARIES |Charged-HIS-tRNAs|))
REACTION-LAYOUT - (LYSINE--TRNA-LIGASE-RXN (:LEFT-PRIMARIES |LYS-tRNAs| LYS) (:DIRECTION :L2R) (:RIGHT-PRIMARIES |Charged-LYS-tRNAs|))
REACTION-LAYOUT - (METHIONINE--TRNA-LIGASE-RXN (:LEFT-PRIMARIES MET |MET-tRNAs|) (:DIRECTION :L2R) (:RIGHT-PRIMARIES |Charged-MET-tRNAs|))
REACTION-LAYOUT - (PHENYLALANINE--TRNA-LIGASE-RXN (:LEFT-PRIMARIES PHE |PHE-tRNAs|) (:DIRECTION :L2R) (:RIGHT-PRIMARIES |Charged-PHE-tRNAs|))
REACTION-LAYOUT - (PROLINE--TRNA-LIGASE-RXN (:LEFT-PRIMARIES PRO |PRO-tRNAs|) (:DIRECTION :L2R) (:RIGHT-PRIMARIES |Charged-PRO-tRNAs|))
REACTION-LAYOUT - (SERINE--TRNA-LIGASE-RXN (:LEFT-PRIMARIES SER |SER-tRNAs|) (:DIRECTION :L2R) (:RIGHT-PRIMARIES |Charged-SER-tRNAs|))
REACTION-LAYOUT - (THREONINE--TRNA-LIGASE-RXN (:LEFT-PRIMARIES THR |THR-tRNAs|) (:DIRECTION :L2R) (:RIGHT-PRIMARIES |Charged-THR-tRNAs|))
REACTION-LAYOUT - (TRYPTOPHAN--TRNA-LIGASE-RXN (:LEFT-PRIMARIES |TRP-tRNAs| TRP) (:DIRECTION :L2R) (:RIGHT-PRIMARIES |Charged-TRP-tRNAs|))
REACTION-LAYOUT - (TYROSINE--TRNA-LIGASE-RXN (:LEFT-PRIMARIES TYR |TYR-tRNAs|) (:DIRECTION :L2R) (:RIGHT-PRIMARIES |Charged-TYR-tRNAs|))
REACTION-LAYOUT - (ASPARTATE--TRNA-LIGASE-RXN (:LEFT-PRIMARIES L-ASPARTATE |ASP-tRNAs|) (:DIRECTION :L2R) (:RIGHT-PRIMARIES |Charged-ASP-tRNAs|))
REACTION-LAYOUT - (ASPARAGINE--TRNA-LIGASE-RXN (:LEFT-PRIMARIES ASN |ASN-tRNAs|) (:DIRECTION :L2R) (:RIGHT-PRIMARIES |Charged-ASN-tRNAs|))
REACTION-LAYOUT - (ALANINE--TRNA-LIGASE-RXN (:LEFT-PRIMARIES L-ALPHA-ALANINE |ALA-tRNAs|) (:DIRECTION :L2R) (:RIGHT-PRIMARIES |Charged-ALA-tRNAs|))
REACTION-LAYOUT - (VALINE--TRNA-LIGASE-RXN (:LEFT-PRIMARIES VAL |VAL-tRNAs|) (:DIRECTION :L2R) (:RIGHT-PRIMARIES |Charged-VAL-tRNAs|))
REACTION-LAYOUT - (LEUCINE--TRNA-LIGASE-RXN (:LEFT-PRIMARIES LEU |LEU-tRNAs|) (:DIRECTION :L2R) (:RIGHT-PRIMARIES |Charged-LEU-tRNAs|))
REACTION-LAYOUT - (ISOLEUCINE--TRNA-LIGASE-RXN (:LEFT-PRIMARIES ILE |ILE-tRNAs|) (:DIRECTION :L2R) (:RIGHT-PRIMARIES |Charged-ILE-tRNAs|))
REACTION-LAYOUT - (GLURS-RXN (:LEFT-PRIMARIES GLT |GLT-tRNAs|) (:DIRECTION :L2R) (:RIGHT-PRIMARIES |Charged-GLT-tRNAs|))
REACTION-LAYOUT - (GLUTAMINE--TRNA-LIGASE-RXN (:LEFT-PRIMARIES GLN |GLN-tRNAs|) (:DIRECTION :L2R) (:RIGHT-PRIMARIES |Charged-GLN-tRNAs|))
REACTION-LAYOUT - (CYSTEINE--TRNA-LIGASE-RXN (:LEFT-PRIMARIES CYS |CYS-tRNAs|) (:DIRECTION :L2R) (:RIGHT-PRIMARIES |Charged-CYS-tRNAs|))
REACTION-LAYOUT - (ARGININE--TRNA-LIGASE-RXN (:LEFT-PRIMARIES ARG |ARG-tRNAs|) (:DIRECTION :L2R) (:RIGHT-PRIMARIES |Charged-ARG-tRNAs|))
REACTION-LIST - GLYCINE--TRNA-LIGASE-RXN
REACTION-LIST - HISTIDINE--TRNA-LIGASE-RXN
REACTION-LIST - LYSINE--TRNA-LIGASE-RXN
REACTION-LIST - METHIONINE--TRNA-LIGASE-RXN
REACTION-LIST - PHENYLALANINE--TRNA-LIGASE-RXN
REACTION-LIST - PROLINE--TRNA-LIGASE-RXN
REACTION-LIST - SERINE--TRNA-LIGASE-RXN
REACTION-LIST - THREONINE--TRNA-LIGASE-RXN
REACTION-LIST - TRYPTOPHAN--TRNA-LIGASE-RXN
REACTION-LIST - TYROSINE--TRNA-LIGASE-RXN
REACTION-LIST - ASPARTATE--TRNA-LIGASE-RXN
REACTION-LIST - ASPARAGINE--TRNA-LIGASE-RXN
REACTION-LIST - ALANINE--TRNA-LIGASE-RXN
REACTION-LIST - VALINE--TRNA-LIGASE-RXN
REACTION-LIST - LEUCINE--TRNA-LIGASE-RXN
REACTION-LIST - ISOLEUCINE--TRNA-LIGASE-RXN
REACTION-LIST - GLURS-RXN
REACTION-LIST - GLUTAMINE--TRNA-LIGASE-RXN
REACTION-LIST - CYSTEINE--TRNA-LIGASE-RXN
REACTION-LIST - ARGININE--TRNA-LIGASE-RXN
//
UNIQUE-ID - GLYCOCAT-PWY
TYPES - Glycogen-Degradation
TYPES - CARBO-BIOSYNTHESIS
COMMON-NAME - glycogen degradation I
CITATIONS - :EV-COMP-AINF:3567451850:ctb
CREDITS - AUKFG-1
CREDITS - O-18
CREDITS - |riley|
PREDECESSORS - (GLUCOKIN-RXN AMYLOMALT-RXN)
PREDECESSORS - (AMYLOMALT-RXN RXN0-5183)
PREDECESSORS - (RXN0-5183 RXN0-5182)
PREDECESSORS - (RXN0-5146 GLYCOPHOSPHORYL-RXN)
PREDECESSORS - (RXN0-5182 RXN0-5146)
PREDECESSORS - (PHOSPHOGLUCMUT-RXN RXN0-5182)
PRIMARIES - (RXN0-5182 (MALTOTETRAOSE) (MALTOTRIOSE GLC-1-P))
PRIMARIES - (RXN0-5183 (MALTOTRIOSE) (MALTOSE ALPHA-GLUCOSE))
PRIMARIES - (RXN0-5146 (CPD0-971) (MALTOTETRAOSE CPD0-1027))
REACTION-LAYOUT - (GLUCOKIN-RXN (:LEFT-PRIMARIES GLC) (:DIRECTION :L2R) (:RIGHT-PRIMARIES GLC-6-P))
REACTION-LAYOUT - (RXN0-5183 (:LEFT-PRIMARIES MALTOTRIOSE) (:DIRECTION :L2R) (:RIGHT-PRIMARIES ALPHA-GLUCOSE MALTOSE))
REACTION-LAYOUT - (RXN0-5182 (:LEFT-PRIMARIES MALTOTETRAOSE) (:DIRECTION :L2R) (:RIGHT-PRIMARIES GLC-1-P MALTOTRIOSE))
REACTION-LAYOUT - (RXN0-5146 (:LEFT-PRIMARIES CPD0-971) (:DIRECTION :L2R) (:RIGHT-PRIMARIES CPD0-1027 MALTOTETRAOSE))
REACTION-LAYOUT - (PHOSPHOGLUCMUT-RXN (:LEFT-PRIMARIES GLC-1-P) (:DIRECTION :L2R) (:RIGHT-PRIMARIES ALPHA-GLC-6-P))
REACTION-LAYOUT - (GLYCOPHOSPHORYL-RXN (:LEFT-PRIMARIES |Glycogens|) (:DIRECTION :L2R) (:RIGHT-PRIMARIES GLC-1-P CPD0-971))
REACTION-LAYOUT - (AMYLOMALT-RXN (:LEFT-PRIMARIES MALTOSE MALTOTRIOSE) (:DIRECTION :L2R) (:RIGHT-PRIMARIES GLC MALTOTETRAOSE))
REACTION-LIST - GLUCOKIN-RXN
REACTION-LIST - RXN0-5183
REACTION-LIST - RXN0-5182
REACTION-LIST - RXN0-5146
REACTION-LIST - PHOSPHOGLUCMUT-RXN
REACTION-LIST - GLYCOPHOSPHORYL-RXN
REACTION-LIST - AMYLOMALT-RXN
SYNONYMS - glycogen catabolism
//
UNIQUE-ID - GLUCONEO-PWY
TYPES - Gluconeogenesis
COMMON-NAME - gluconeogenesis I
CITATIONS - :EV-COMP-AINF:3567445644:ctb
CREDITS - AUKFG-1
CREDITS - O-18
CREDITS - |riley|
PREDECESSORS - (PEPCARBOX-RXN MALATE-DEH-RXN)
PREDECESSORS - (2PGADEHYDRAT-RXN PEPCARBOX-RXN)
PREDECESSORS - (PGLUCISOM-RXN F16BDEPHOS-RXN)
PREDECESSORS - (F16BDEPHOS-RXN F16ALDOLASE-RXN)
PREDECESSORS - (F16ALDOLASE-RXN GAPOXNPHOSPHN-RXN)
PREDECESSORS - (GAPOXNPHOSPHN-RXN PHOSGLYPHOS-RXN)
PREDECESSORS - (PHOSGLYPHOS-RXN 3PGAREARR-RXN)
PREDECESSORS - (3PGAREARR-RXN 2PGADEHYDRAT-RXN)
PREDECESSORS - (2PGADEHYDRAT-RXN PEPCARBOXYKIN-RXN)
PREDECESSORS - (PEPCARBOXYKIN-RXN MALATE-DEH-RXN)
PREDECESSORS - (2PGADEHYDRAT-RXN PEPSYNTH-RXN)
PREDECESSORS - (PEPSYNTH-RXN MALIC-NAD-RXN)
PREDECESSORS - (PEPSYNTH-RXN MALIC-NADP-RXN)
PREDECESSORS - (MALIC-NAD-RXN)
PREDECESSORS - (MALIC-NADP-RXN)
PRIMARIES - (F16ALDOLASE-RXN (DIHYDROXY-ACETONE-PHOSPHATE GAP) NIL)
REACTION-LAYOUT - (MALATE-DEH-RXN (:LEFT-PRIMARIES MAL) (:DIRECTION :L2R) (:RIGHT-PRIMARIES OXALACETIC_ACID))
REACTION-LAYOUT - (PEPCARBOX-RXN (:LEFT-PRIMARIES OXALACETIC_ACID) (:DIRECTION :L2R) (:RIGHT-PRIMARIES PHOSPHO-ENOL-PYRUVATE))
REACTION-LAYOUT - (MALIC-NADP-RXN (:LEFT-PRIMARIES MAL) (:DIRECTION :L2R) (:RIGHT-PRIMARIES PYRUVATE))
REACTION-LAYOUT - (MALIC-NAD-RXN (:LEFT-PRIMARIES MAL) (:DIRECTION :L2R) (:RIGHT-PRIMARIES PYRUVATE))
REACTION-LAYOUT - (PEPSYNTH-RXN (:LEFT-PRIMARIES PYRUVATE) (:DIRECTION :L2R) (:RIGHT-PRIMARIES PHOSPHO-ENOL-PYRUVATE))
REACTION-LAYOUT - (PEPCARBOXYKIN-RXN (:LEFT-PRIMARIES OXALACETIC_ACID) (:DIRECTION :L2R) (:RIGHT-PRIMARIES PHOSPHO-ENOL-PYRUVATE))
REACTION-LAYOUT - (2PGADEHYDRAT-RXN (:LEFT-PRIMARIES 2-PG) (:DIRECTION :R2L) (:RIGHT-PRIMARIES PHOSPHO-ENOL-PYRUVATE))
REACTION-LAYOUT - (3PGAREARR-RXN (:LEFT-PRIMARIES G3P) (:DIRECTION :R2L) (:RIGHT-PRIMARIES 2-PG))
REACTION-LAYOUT - (PHOSGLYPHOS-RXN (:LEFT-PRIMARIES G3P) (:DIRECTION :L2R) (:RIGHT-PRIMARIES DPG))
REACTION-LAYOUT - (GAPOXNPHOSPHN-RXN (:LEFT-PRIMARIES GAP) (:DIRECTION :R2L) (:RIGHT-PRIMARIES DPG))
REACTION-LAYOUT - (F16ALDOLASE-RXN (:LEFT-PRIMARIES FRUCTOSE-16-DIPHOSPHATE) (:DIRECTION :R2L) (:RIGHT-PRIMARIES GAP DIHYDROXY-ACETONE-PHOSPHATE))
REACTION-LAYOUT - (F16BDEPHOS-RXN (:LEFT-PRIMARIES FRUCTOSE-16-DIPHOSPHATE) (:DIRECTION :L2R) (:RIGHT-PRIMARIES FRUCTOSE-6P))
REACTION-LAYOUT - (PGLUCISOM-RXN (:LEFT-PRIMARIES GLC-6-P) (:DIRECTION :R2L) (:RIGHT-PRIMARIES FRUCTOSE-6P))
REACTION-LIST - MALATE-DEH-RXN
REACTION-LIST - PEPCARBOX-RXN
REACTION-LIST - MALIC-NADP-RXN
REACTION-LIST - MALIC-NAD-RXN
REACTION-LIST - PEPSYNTH-RXN
REACTION-LIST - PEPCARBOXYKIN-RXN
REACTION-LIST - 2PGADEHYDRAT-RXN
REACTION-LIST - 3PGAREARR-RXN
REACTION-LIST - PHOSGLYPHOS-RXN
REACTION-LIST - GAPOXNPHOSPHN-RXN
REACTION-LIST - F16ALDOLASE-RXN
REACTION-LIST - F16BDEPHOS-RXN
REACTION-LIST - PGLUCISOM-RXN
//
UNIQUE-ID - PWY-5659
TYPES - GDP-Mannose-Biosynthesis
COMMON-NAME - GDP-mannose biosynthesis
CITATIONS - :EV-COMP-AINF:3567445642:ctb
CREDITS - AUKFG-1
CREDITS - SRI
CREDITS - |caspi|
PREDECESSORS - (2.7.7.13-RXN PHOSMANMUT-RXN)
PREDECESSORS - (PHOSMANMUT-RXN MANNPISOM-RXN)
PREDECESSORS - (MANNPISOM-RXN PGLUCISOM-RXN)
REACTION-LAYOUT - (2.7.7.13-RXN (:LEFT-PRIMARIES MANNOSE-1P) (:DIRECTION :L2R) (:RIGHT-PRIMARIES GDP-MANNOSE))
REACTION-LAYOUT - (PHOSMANMUT-RXN (:LEFT-PRIMARIES MANNOSE-1P) (:DIRECTION :R2L) (:RIGHT-PRIMARIES MANNOSE-6P))
REACTION-LAYOUT - (MANNPISOM-RXN (:LEFT-PRIMARIES MANNOSE-6P) (:DIRECTION :R2L) (:RIGHT-PRIMARIES FRUCTOSE-6P))
REACTION-LAYOUT - (PGLUCISOM-RXN (:LEFT-PRIMARIES GLC-6-P) (:DIRECTION :L2R) (:RIGHT-PRIMARIES FRUCTOSE-6P))
REACTION-LIST - 2.7.7.13-RXN
REACTION-LIST - PHOSMANMUT-RXN
REACTION-LIST - MANNPISOM-RXN
REACTION-LIST - PGLUCISOM-RXN
//
UNIQUE-ID - PWY-2661
TYPES - Trehalose-biosynthesis
COMMON-NAME - trehalose biosynthesis V
CITATIONS - :EV-COMP-AINF:3567445646:ctb
CREDITS - AUKFG-1
CREDITS - SRI
CREDITS - |caspi|
PREDECESSORS - (5.4.99.15-RXN RXN-4301)
PREDECESSORS - (3.2.1.141-RXN 5.4.99.15-RXN)
PRIMARIES - (RXN-4301 (|Glycogens|) (|Maltodextrins|))
PRIMARIES - (5.4.99.15-RXN (|Maltodextrins|) (MALTOOLIGOSYLTREHALOSE))
PRIMARIES - (3.2.1.141-RXN (MALTOOLIGOSYLTREHALOSE) (TREHALOSE))
REACTION-LAYOUT - (RXN-4301 (:LEFT-PRIMARIES |Glycogens|) (:DIRECTION :L2R) (:RIGHT-PRIMARIES |Maltodextrins|))
REACTION-LAYOUT - (3.2.1.141-RXN (:LEFT-PRIMARIES MALTOOLIGOSYLTREHALOSE) (:DIRECTION :L2R) (:RIGHT-PRIMARIES TREHALOSE |Maltodextrins|))
REACTION-LAYOUT - (5.4.99.15-RXN (:LEFT-PRIMARIES |Maltodextrins|) (:DIRECTION :L2R) (:RIGHT-PRIMARIES MALTOOLIGOSYLTREHALOSE))
REACTION-LIST - RXN-4301
REACTION-LIST - 3.2.1.141-RXN
REACTION-LIST - 5.4.99.15-RXN
//
UNIQUE-ID - PWY-2622
TYPES - Trehalose-biosynthesis
COMMON-NAME - trehalose biosynthesis IV
CITATIONS - :EV-COMP-AINF:3567445645:ctb
CREDITS - AUKFG-1
CREDITS - SRI
CREDITS - |caspi|
PREDECESSORS - (5.4.99.16-RXN)
REACTION-LAYOUT - (5.4.99.16-RXN (:LEFT-PRIMARIES MALTOSE) (:DIRECTION :L2R) (:RIGHT-PRIMARIES TREHALOSE))
REACTION-LIST - 5.4.99.16-RXN
//
UNIQUE-ID - GLYCOGENSYNTH-PWY
TYPES - GLYCOGEN-BIOSYN
COMMON-NAME - glycogen biosynthesis I (from ADP-D-Glucose)
CITATIONS - :EV-COMP-AINF:3567458365:ctb
CREDITS - AUKFG-1
CREDITS - O-18
CREDITS - |riley|
POLYMERIZATION-LINKS - (|1-4-alpha-D-Glucan| GLYCOGENSYN-RXN GLYCOGENSYN-RXN)
PREDECESSORS - (GLYCOGEN-BRANCH-RXN GLYCOGENSYN-RXN)
PREDECESSORS - (GLYCOGENSYN-RXN GLUC1PADENYLTRANS-RXN)
PREDECESSORS - (GLUC1PADENYLTRANS-RXN)
REACTION-LAYOUT - (GLUC1PADENYLTRANS-RXN (:LEFT-PRIMARIES ATP GLC-1-P) (:DIRECTION :L2R) (:RIGHT-PRIMARIES ADP-D-GLUCOSE))
REACTION-LAYOUT - (GLYCOGEN-BRANCH-RXN (:LEFT-PRIMARIES |1-4-alpha-D-Glucan|) (:DIRECTION :L2R) (:RIGHT-PRIMARIES |Glycogens|))
REACTION-LAYOUT - (GLYCOGENSYN-RXN (:LEFT-PRIMARIES |1-4-alpha-D-Glucan| ADP-D-GLUCOSE) (:DIRECTION :L2R) (:RIGHT-PRIMARIES |1-4-alpha-D-Glucan|))
REACTION-LIST - GLUC1PADENYLTRANS-RXN
REACTION-LIST - GLYCOGEN-BRANCH-RXN
REACTION-LIST - GLYCOGENSYN-RXN
//
UNIQUE-ID - PWY-622
TYPES - GLYCOGEN-BIOSYN
COMMON-NAME - starch biosynthesis
CITATIONS - :EV-COMP-AINF:3567451850:ctb
CREDITS - AUKFG-1
POLYMERIZATION-LINKS - (|1-4-alpha-D-Glucan| GLYCOGENSYN-RXN GLYCOGENSYN-RXN)
PREDECESSORS - (GLUC1PADENYLTRANS-RXN PHOSPHOGLUCMUT-RXN)
PREDECESSORS - (GLYCOGENSYN-RXN GLUC1PADENYLTRANS-RXN)
PREDECESSORS - (PHOSPHOGLUCMUT-RXN GLUCOSE-6-PHOSPHATE-1-EPIMERASE-RXN)
PREDECESSORS - (GLUCOSE-6-PHOSPHATE-1-EPIMERASE-RXN PGLUCISOM-RXN)
PREDECESSORS - (RXN-7710 GLYCOGENSYN-RXN)
PRIMARIES - (GLYCOGENSYN-RXN (|1-4-alpha-D-Glucan|) (|1-4-alpha-D-Glucan|))
REACTION-LAYOUT - (RXN-7710 (:LEFT-PRIMARIES |1-4-alpha-D-Glucan|) (:DIRECTION :L2R) (:RIGHT-PRIMARIES |Starch|))
REACTION-LAYOUT - (GLUCOSE-6-PHOSPHATE-1-EPIMERASE-RXN (:LEFT-PRIMARIES ALPHA-GLC-6-P) (:DIRECTION :R2L) (:RIGHT-PRIMARIES GLC-6-P))
REACTION-LAYOUT - (GLYCOGENSYN-RXN (:LEFT-PRIMARIES |1-4-alpha-D-Glucan| ADP-D-GLUCOSE) (:DIRECTION :L2R) (:RIGHT-PRIMARIES |1-4-alpha-D-Glucan|))
REACTION-LAYOUT - (GLUC1PADENYLTRANS-RXN (:LEFT-PRIMARIES GLC-1-P) (:DIRECTION :L2R) (:RIGHT-PRIMARIES ADP-D-GLUCOSE))
REACTION-LAYOUT - (PHOSPHOGLUCMUT-RXN (:LEFT-PRIMARIES GLC-1-P) (:DIRECTION :R2L) (:RIGHT-PRIMARIES ALPHA-GLC-6-P))
REACTION-LAYOUT - (PGLUCISOM-RXN (:LEFT-PRIMARIES GLC-6-P) (:DIRECTION :R2L) (:RIGHT-PRIMARIES FRUCTOSE-6P))
REACTION-LIST - RXN-7710
REACTION-LIST - GLUCOSE-6-PHOSPHATE-1-EPIMERASE-RXN
REACTION-LIST - GLYCOGENSYN-RXN
REACTION-LIST - GLUC1PADENYLTRANS-RXN
REACTION-LIST - PHOSPHOGLUCMUT-RXN
REACTION-LIST - PGLUCISOM-RXN
//
UNIQUE-ID - PWY-6936
TYPES - Other-biosynthesis
COMMON-NAME - seleno-amino acid biosynthesis
CITATIONS - :EV-COMP-AINF:3567451850:ctb
CREDITS - AUKFG-1
CREDITS - PMN
CREDITS - |dreher|
PATHWAY-LINKS - (CPD-12005 "released as a volatile")
PREDECESSORS - (RXN-12726 SERINE-O-ACETTRAN-RXN)
PREDECESSORS - (RXN-12730 RXN-12729)
PREDECESSORS - (RXN-12729 RXN-12728)
PREDECESSORS - (RXN-12728 RXN-12726)
PRIMARIES - (RXN-12726 (CPD-678) (L-SELENOCYSTEINE))
PRIMARIES - (RXN-12729 (CPD-13717) (SELENOHOMOCYSTEINE))
REACTION-LAYOUT - (SERINE-O-ACETTRAN-RXN (:LEFT-PRIMARIES SER) (:DIRECTION :L2R) (:RIGHT-PRIMARIES ACETYLSERINE))
REACTION-LAYOUT - (RXN-12730 (:LEFT-PRIMARIES SELENOHOMOCYSTEINE) (:DIRECTION :L2R) (:RIGHT-PRIMARIES SELENOMETHIONINE))
REACTION-LAYOUT - (RXN-12729 (:LEFT-PRIMARIES CPD-13717) (:DIRECTION :L2R) (:RIGHT-PRIMARIES SELENOHOMOCYSTEINE))
REACTION-LAYOUT - (RXN-12728 (:LEFT-PRIMARIES L-SELENOCYSTEINE) (:DIRECTION :L2R) (:RIGHT-PRIMARIES CPD-13717))
REACTION-LAYOUT - (RXN-12726 (:LEFT-PRIMARIES CPD-678 ACETYLSERINE) (:DIRECTION :L2R) (:RIGHT-PRIMARIES L-SELENOCYSTEINE))
REACTION-LIST - SERINE-O-ACETTRAN-RXN
REACTION-LIST - RXN-12730
REACTION-LIST - RXN-12729
REACTION-LIST - RXN-12728
REACTION-LIST - RXN-12726
SYNONYMS - Se-amino acid biosynthesis
SYNONYMS - selenocysteine and selenomethionine biosynthesis
//
UNIQUE-ID - PWY-6153
TYPES - Autoinducer-Biosynthesis
COMMON-NAME - autoinducer AI-2 biosynthesis I
CITATIONS - :EV-COMP-AINF:3567445644:ctb
CREDITS - AUKFG-1
CREDITS - SRI
CREDITS - |caspi|
PATHWAY-LINKS - (S-ADENOSYLMETHIONINE SAM-PWY)
PATHWAY-LINKS - (DIHYDROXYPENTANEDIONE PWY-6151)
PREDECESSORS - (RXN-10015 RIBOSYLHOMOCYSTEINASE-RXN)
PREDECESSORS - (RIBOSYLHOMOCYSTEINASE-RXN ADENOSYLHOMOCYSTEINE-NUCLEOSIDASE-RXN)
PREDECESSORS - (ADENOSYLHOMOCYSTEINE-NUCLEOSIDASE-RXN RXN-7605)
PREDECESSORS - (RXN-10017 RXN-10015)
PRIMARIES - (RXN-7605 (S-ADENOSYLMETHIONINE) NIL)
REACTION-LAYOUT - (RIBOSYLHOMOCYSTEINASE-RXN (:LEFT-PRIMARIES CPD-564) (:DIRECTION :L2R) (:RIGHT-PRIMARIES DIHYDROXYPENTANEDIONE))
REACTION-LAYOUT - (ADENOSYLHOMOCYSTEINE-NUCLEOSIDASE-RXN (:LEFT-PRIMARIES ADENOSYL-HOMO-CYS) (:DIRECTION :L2R) (:RIGHT-PRIMARIES CPD-564))
REACTION-LAYOUT - (RXN-7605 (:LEFT-PRIMARIES S-ADENOSYLMETHIONINE) (:DIRECTION :L2R) (:RIGHT-PRIMARIES ADENOSYL-HOMO-CYS))
REACTION-LAYOUT - (RXN-10015 (:LEFT-PRIMARIES DIHYDROXYPENTANEDIONE) (:DIRECTION :L2R) (:RIGHT-PRIMARIES CPD-10773))
REACTION-LAYOUT - (RXN-10017 (:LEFT-PRIMARIES CPD-10773) (:DIRECTION :L2R) (:RIGHT-PRIMARIES CPD-10774))
REACTION-LIST - RIBOSYLHOMOCYSTEINASE-RXN
REACTION-LIST - ADENOSYLHOMOCYSTEINE-NUCLEOSIDASE-RXN
REACTION-LIST - RXN-7605
REACTION-LIST - RXN-10015
REACTION-LIST - RXN-10017
//
UNIQUE-ID - PWY0-662
TYPES - PRPP-Biosynthesis
COMMON-NAME - PRPP biosynthesis I
CITATIONS - :EV-COMP-AINF:3567445646:ctb
CREDITS - AUKFG-1
PREDECESSORS - (PRPPSYN-RXN)
REACTION-LAYOUT - (PRPPSYN-RXN (:LEFT-PRIMARIES RIBOSE-5P) (:DIRECTION :L2R) (:RIGHT-PRIMARIES PRPP))
REACTION-LIST - PRPPSYN-RXN
SYNONYMS - 5-phosphoribosyl 1-pyrophosphate biosynthesis
//
UNIQUE-ID - PWY-6387
TYPES - Acetylmuramoyl-Pentapeptide-Biosynthesis
COMMON-NAME - UDP-<i>N</i>-acetylmuramoyl-pentapeptide biosynthesis III (<i>meso</i>-DAP-containing)
CITATIONS - :EV-COMP-AINF:3567445643:ctb
CREDITS - AUKFG-1
CREDITS - SRI
CREDITS - |caspi|
IN-PATHWAY - PWY-6385
PATHWAY-LINKS - (L-ALPHA-ALANINE ALANINE-VALINESYN-PWY)
PATHWAY-LINKS - (GLT GLUTSYN-PWY)
PATHWAY-LINKS - (D-ALANINE ALANINE-VALINESYN-PWY)
PATHWAY-LINKS - (UDP-N-ACETYL-D-GLUCOSAMINE UDPNAGSYN-PWY)
PREDECESSORS - (UDP-NACMUR-ALA-LIG-RXN UDPNACETYLMURAMATEDEHYDROG-RXN)
PREDECESSORS - (GLUTRACE-RXN)
PREDECESSORS - (UDP-NACMURALA-GLU-LIG-RXN GLUTRACE-RXN UDP-NACMUR-ALA-LIG-RXN)
PREDECESSORS - (UDP-NACMURALGLDAPLIG-RXN UDP-NACMURALA-GLU-LIG-RXN)
PREDECESSORS - (DALADALALIG-RXN)
PREDECESSORS - (UDP-NACMURALGLDAPAALIG-RXN DALADALALIG-RXN UDP-NACMURALGLDAPLIG-RXN)
PREDECESSORS - (UDPNACETYLMURAMATEDEHYDROG-RXN UDPNACETYLGLUCOSAMENOLPYRTRANS-RXN)
PRIMARIES - (UDP-NACMUR-ALA-LIG-RXN (UDP-N-ACETYLMURAMATE L-ALPHA-ALANINE) NIL)
PRIMARIES - (UDP-NACMURALGLDAPLIG-RXN (UDP-AA-GLUTAMATE MESO-DIAMINOPIMELATE) NIL)
REACTION-LAYOUT - (DALADALALIG-RXN (:LEFT-PRIMARIES D-ALANINE) (:DIRECTION :L2R) (:RIGHT-PRIMARIES D-ALA-D-ALA))
REACTION-LAYOUT - (UDP-NACMURALGLDAPLIG-RXN (:LEFT-PRIMARIES MESO-DIAMINOPIMELATE UDP-AA-GLUTAMATE) (:DIRECTION :L2R) (:RIGHT-PRIMARIES UDP-AAGM-DIAMINOHEPTANEDIOATE))
REACTION-LAYOUT - (GLUTRACE-RXN (:LEFT-PRIMARIES GLT) (:DIRECTION :L2R) (:RIGHT-PRIMARIES D-GLT))
REACTION-LAYOUT - (UDP-NACMURALA-GLU-LIG-RXN (:LEFT-PRIMARIES D-GLT CPD0-1456) (:DIRECTION :L2R) (:RIGHT-PRIMARIES UDP-AA-GLUTAMATE))
REACTION-LAYOUT - (UDP-NACMUR-ALA-LIG-RXN (:LEFT-PRIMARIES UDP-N-ACETYLMURAMATE L-ALPHA-ALANINE) (:DIRECTION :L2R) (:RIGHT-PRIMARIES CPD0-1456))
REACTION-LAYOUT - (UDP-NACMURALGLDAPAALIG-RXN (:LEFT-PRIMARIES D-ALA-D-ALA UDP-AAGM-DIAMINOHEPTANEDIOATE) (:DIRECTION :L2R) (:RIGHT-PRIMARIES C1))
REACTION-LAYOUT - (UDPNACETYLMURAMATEDEHYDROG-RXN (:LEFT-PRIMARIES UDP-N-ACETYLMURAMATE) (:DIRECTION :R2L) (:RIGHT-PRIMARIES UDP-ACETYL-CARBOXYVINYL-GLUCOSAMINE))
REACTION-LAYOUT - (UDPNACETYLGLUCOSAMENOLPYRTRANS-RXN (:LEFT-PRIMARIES UDP-N-ACETYL-D-GLUCOSAMINE) (:DIRECTION :L2R) (:RIGHT-PRIMARIES UDP-ACETYL-CARBOXYVINYL-GLUCOSAMINE))
REACTION-LIST - DALADALALIG-RXN
REACTION-LIST - UDP-NACMURALGLDAPLIG-RXN
REACTION-LIST - GLUTRACE-RXN
REACTION-LIST - UDP-NACMURALA-GLU-LIG-RXN
REACTION-LIST - UDP-NACMUR-ALA-LIG-RXN
REACTION-LIST - UDP-NACMURALGLDAPAALIG-RXN
REACTION-LIST - UDPNACETYLMURAMATEDEHYDROG-RXN
REACTION-LIST - UDPNACETYLGLUCOSAMENOLPYRTRANS-RXN
SUPER-PATHWAYS - PEPTIDOGLYCANSYN-PWY
SUPER-PATHWAYS - PWY-6385
//
UNIQUE-ID - PEPTIDOGLYCANSYN-PWY
TYPES - Peptidoglycan-Biosynthesis
TYPES - Super-Pathways
COMMON-NAME - peptidoglycan biosynthesis I (<I>meso</I>-diaminopimelate containing)
CITATIONS - :EV-COMP-AINF:3567445643:ctb
CREDITS - AUKFG-1
CREDITS - SRI
CREDITS - |caspi|
CREDITS - O-18
CREDITS - |riley|
PATHWAY-LINKS - (L-ALPHA-ALANINE ALANINE-VALINESYN-PWY)
PATHWAY-LINKS - (CPD-9646 (PWY-5785 . :INCOMING))
PATHWAY-LINKS - (UDP-N-ACETYL-D-GLUCOSAMINE UDPNAGSYN-PWY)
POLYMERIZATION-LINKS - (|Peptidoglycans| 2.4.1.129-RXN 2.4.1.129-RXN)
PREDECESSORS - PWY-6387
PREDECESSORS - (2.4.1.129-RXN RXN-11302)
PREDECESSORS - (RXN-11302 RXN0-5405)
PREDECESSORS - (RXN0-5405 NACGLCTRANS-RXN)
PREDECESSORS - (UDP-NACMUR-ALA-LIG-RXN UDPNACETYLMURAMATEDEHYDROG-RXN)
PREDECESSORS - (GLUTRACE-RXN)
PREDECESSORS - (UDP-NACMURALA-GLU-LIG-RXN GLUTRACE-RXN UDP-NACMUR-ALA-LIG-RXN)
PREDECESSORS - (UDP-NACMURALGLDAPLIG-RXN UDP-NACMURALA-GLU-LIG-RXN)
PREDECESSORS - (DALADALALIG-RXN)
PREDECESSORS - (NACGLCTRANS-RXN PHOSNACMURPENTATRANS-RXN)
PREDECESSORS - (UDP-NACMURALGLDAPAALIG-RXN DALADALALIG-RXN UDP-NACMURALGLDAPLIG-RXN)
PREDECESSORS - (PHOSNACMURPENTATRANS-RXN UDP-NACMURALGLDAPAALIG-RXN)
PREDECESSORS - (UDPNACETYLMURAMATEDEHYDROG-RXN UDPNACETYLGLUCOSAMENOLPYRTRANS-RXN)
PRIMARIES - (RXN-11302 (CPD-12231) (CPD-12261))
PRIMARIES - (2.4.1.129-RXN (|Peptidoglycans|) (|Peptidoglycans|))
PRIMARIES - (RXN0-5405 NIL (CPD-12231))
PRIMARIES - (NACGLCTRANS-RXN (C5) (C6 |NAcMur-Peptide-NAcGlc-Undecaprenols|))
REACTION-LAYOUT - (RXN-11302 (:LEFT-PRIMARIES CPD-12231) (:DIRECTION :L2R) (:RIGHT-PRIMARIES D-ALANINE CPD-12261))
REACTION-LAYOUT - (2.4.1.129-RXN (:LEFT-PRIMARIES |Peptidoglycans|) (:DIRECTION :L2R) (:RIGHT-PRIMARIES |Peptidoglycans|))
REACTION-LAYOUT - (RXN0-5405 (:LEFT-PRIMARIES C6) (:DIRECTION :L2R) (:RIGHT-PRIMARIES CPD-12231))
REACTION-LAYOUT - (PHOSNACMURPENTATRANS-RXN (:LEFT-PRIMARIES CPD-9646 C1) (:DIRECTION :L2R) (:RIGHT-PRIMARIES C5))
REACTION-LAYOUT - (DALADALALIG-RXN (:LEFT-PRIMARIES D-ALANINE) (:DIRECTION :L2R) (:RIGHT-PRIMARIES D-ALA-D-ALA))
REACTION-LAYOUT - (UDP-NACMURALGLDAPLIG-RXN (:LEFT-PRIMARIES MESO-DIAMINOPIMELATE UDP-AA-GLUTAMATE) (:DIRECTION :L2R) (:RIGHT-PRIMARIES UDP-AAGM-DIAMINOHEPTANEDIOATE))
REACTION-LAYOUT - (GLUTRACE-RXN (:LEFT-PRIMARIES GLT) (:DIRECTION :L2R) (:RIGHT-PRIMARIES D-GLT))
REACTION-LAYOUT - (UDP-NACMURALA-GLU-LIG-RXN (:LEFT-PRIMARIES D-GLT CPD0-1456) (:DIRECTION :L2R) (:RIGHT-PRIMARIES UDP-AA-GLUTAMATE))
REACTION-LAYOUT - (UDP-NACMUR-ALA-LIG-RXN (:LEFT-PRIMARIES UDP-N-ACETYLMURAMATE L-ALPHA-ALANINE) (:DIRECTION :L2R) (:RIGHT-PRIMARIES CPD0-1456))
REACTION-LAYOUT - (UDP-NACMURALGLDAPAALIG-RXN (:LEFT-PRIMARIES D-ALA-D-ALA UDP-AAGM-DIAMINOHEPTANEDIOATE) (:DIRECTION :L2R) (:RIGHT-PRIMARIES C1))
REACTION-LAYOUT - (NACGLCTRANS-RXN (:LEFT-PRIMARIES UDP-N-ACETYL-D-GLUCOSAMINE C5) (:DIRECTION :L2R) (:RIGHT-PRIMARIES C6))
REACTION-LAYOUT - (UDPNACETYLMURAMATEDEHYDROG-RXN (:LEFT-PRIMARIES UDP-N-ACETYLMURAMATE) (:DIRECTION :R2L) (:RIGHT-PRIMARIES UDP-ACETYL-CARBOXYVINYL-GLUCOSAMINE))
REACTION-LAYOUT - (UDPNACETYLGLUCOSAMENOLPYRTRANS-RXN (:LEFT-PRIMARIES UDP-N-ACETYL-D-GLUCOSAMINE) (:DIRECTION :L2R) (:RIGHT-PRIMARIES UDP-ACETYL-CARBOXYVINYL-GLUCOSAMINE))
REACTION-LIST - RXN-11302
REACTION-LIST - 2.4.1.129-RXN
REACTION-LIST - RXN0-5405
REACTION-LIST - PHOSNACMURPENTATRANS-RXN
REACTION-LIST - DALADALALIG-RXN
REACTION-LIST - UDP-NACMURALGLDAPLIG-RXN
REACTION-LIST - GLUTRACE-RXN
REACTION-LIST - UDP-NACMURALA-GLU-LIG-RXN
REACTION-LIST - UDP-NACMUR-ALA-LIG-RXN
REACTION-LIST - UDP-NACMURALGLDAPAALIG-RXN
REACTION-LIST - NACGLCTRANS-RXN
REACTION-LIST - UDPNACETYLMURAMATEDEHYDROG-RXN
REACTION-LIST - UDPNACETYLGLUCOSAMENOLPYRTRANS-RXN
SUB-PATHWAYS - PWY-6387
//
UNIQUE-ID - PWY-6385
TYPES - Peptidoglycan-Biosynthesis
TYPES - Super-Pathways
COMMON-NAME - peptidoglycan biosynthesis III (mycobacteria)
CITATIONS - :EV-COMP-AINF:3567445646:ctb
CREDITS - AUKFG-1
CREDITS - SRI
CREDITS - |caspi|
PATHWAY-LINKS - (L-ALPHA-ALANINE ALANINE-VALINESYN-PWY)
PATHWAY-LINKS - (GLT AMMASSIM-PWY)
PATHWAY-LINKS - (D-ALANINE ALANINE-VALINESYN-PWY)
PATHWAY-LINKS - (UDP-N-ACETYL-D-GLUCOSAMINE UDPNAGSYN-PWY)
POLYMERIZATION-LINKS - (|Peptidoglycans| 2.4.1.129-RXN 2.4.1.129-RXN)
PREDECESSORS - (2.4.1.129-RXN RXN-11031)
PREDECESSORS - (2.4.1.129-RXN RXN-11030)
PREDECESSORS - (RXN-11030 RXN-11301)
PREDECESSORS - (RXN-11031 RXN-11301)
PREDECESSORS - (RXN-11301 RXN-11029)
PREDECESSORS - (RXN-11029 RXN-11028)
PREDECESSORS - (RXN-11028 UDP-NACMURALGLDAPAALIG-RXN)
PREDECESSORS - PWY-6387
PRIMARIES - (2.4.1.129-RXN (|Peptidoglycans|) (|Peptidoglycans|))
PRIMARIES - (RXN-11030 NIL (CPD-11999))
PRIMARIES - (RXN-11031 NIL (CPD-12000))
PRIMARIES - (RXN-11029 NIL (CPD-11998))
REACTION-LAYOUT - (2.4.1.129-RXN (:LEFT-PRIMARIES |Peptidoglycans|) (:DIRECTION :L2R) (:RIGHT-PRIMARIES |Peptidoglycans|))
REACTION-LAYOUT - (RXN-11301 (:LEFT-PRIMARIES CPD-11998) (:DIRECTION :L2R) (:RIGHT-PRIMARIES CPD-12260))
REACTION-LAYOUT - (RXN-11031 (:LEFT-PRIMARIES CPD-12260) (:DIRECTION :L2R) (:RIGHT-PRIMARIES D-ALANINE CPD-12000))
REACTION-LAYOUT - (RXN-11030 (:LEFT-PRIMARIES CPD-12260) (:DIRECTION :L2R) (:RIGHT-PRIMARIES D-ALANINE CPD-11999))
REACTION-LAYOUT - (PWY-6387 (:LEFT-PRIMARIES) (:DIRECTION NIL) (:RIGHT-PRIMARIES))
REACTION-LAYOUT - (RXN-11029 (:LEFT-PRIMARIES UDP-N-ACETYL-D-GLUCOSAMINE CPD-11997) (:DIRECTION :L2R) (:RIGHT-PRIMARIES CPD-11998))
REACTION-LAYOUT - (RXN-11028 (:LEFT-PRIMARIES C1) (:DIRECTION :L2R) (:RIGHT-PRIMARIES CPD-11997))
REACTION-LIST - 2.4.1.129-RXN
REACTION-LIST - RXN-11301
REACTION-LIST - RXN-11031
REACTION-LIST - RXN-11030
REACTION-LIST - PWY-6387
REACTION-LIST - RXN-11029
REACTION-LIST - RXN-11028
SUB-PATHWAYS - PWY-6387
//
UNIQUE-ID - PWY-6470
TYPES - Peptidoglycan-Biosynthesis
TYPES - Antibiotic-Resistance
TYPES - Super-Pathways
COMMON-NAME - peptidoglycan biosynthesis V (&beta;-lactam resistance)
CITATIONS - :EV-COMP-AINF:3567445646:ctb
CREDITS - AUKFG-1
CREDITS - SRI
CREDITS - |caspi|
PATHWAY-LINKS - (D-ALANINE ALANINE-VALINESYN-PWY)
PATHWAY-LINKS - (GLT AMMASSIM-PWY)
PATHWAY-LINKS - (L-ALPHA-ALANINE ALANINE-VALINESYN-PWY)
PATHWAY-LINKS - (UDP-N-ACETYL-D-GLUCOSAMINE UDPNAGSYN-PWY)
POLYMERIZATION-LINKS - (|Peptidoglycans| 2.4.1.129-RXN 2.4.1.129-RXN)
PREDECESSORS - (2.4.1.129-RXN RXN-11349)
PREDECESSORS - (RXN-11349 RXN-11348)
PREDECESSORS - (RXN-11348 RXN-11343)
PREDECESSORS - (RXN-11343 RXN-11344)
PREDECESSORS - (RXN-11344 RXN-11345)
PREDECESSORS - (RXN-11345 RXN-11346)
PREDECESSORS - (RXN-11346 RXN-11347)
PREDECESSORS - (RXN-11347 3.4.17.14-RXN)
PREDECESSORS - (3.4.17.14-RXN 6.3.2.10-RXN)
PRIMARIES - (2.4.1.129-RXN (|Peptidoglycans|) (|Peptidoglycans|))
PRIMARIES - (RXN-11349 (CPD-12308) (CPD-12309))
PRIMARIES - (RXN-11348 NIL (CPD-12308))
REACTION-LAYOUT - (2.4.1.129-RXN (:LEFT-PRIMARIES |Peptidoglycans|) (:DIRECTION :L2R) (:RIGHT-PRIMARIES |Peptidoglycans|))
REACTION-LAYOUT - (RXN-11349 (:LEFT-PRIMARIES CPD-12308) (:DIRECTION :L2R) (:RIGHT-PRIMARIES CPD-12309))
REACTION-LAYOUT - (RXN-11348 (:LEFT-PRIMARIES CPD-12307) (:DIRECTION :L2R) (:RIGHT-PRIMARIES CPD-12308))
REACTION-LAYOUT - (RXN-11343 (:LEFT-PRIMARIES CPD-12306) (:DIRECTION :L2R) (:RIGHT-PRIMARIES CPD-12307))
REACTION-LAYOUT - (RXN-11344 (:LEFT-PRIMARIES CPD-12305) (:DIRECTION :L2R) (:RIGHT-PRIMARIES CPD-12306))
REACTION-LAYOUT - (RXN-11345 (:LEFT-PRIMARIES CPD-12304) (:DIRECTION :L2R) (:RIGHT-PRIMARIES CPD-12305))
REACTION-LAYOUT - (RXN-11346 (:LEFT-PRIMARIES UDP-N-ACETYL-D-GLUCOSAMINE CPD-12303) (:DIRECTION :L2R) (:RIGHT-PRIMARIES CPD-12304))
REACTION-LAYOUT - (RXN-11347 (:LEFT-PRIMARIES CPD-12258) (:DIRECTION :L2R) (:RIGHT-PRIMARIES CPD-12303))
REACTION-LAYOUT - (3.4.17.14-RXN (:LEFT-PRIMARIES C3) (:DIRECTION :L2R) (:RIGHT-PRIMARIES CPD-12258))
REACTION-LIST - 2.4.1.129-RXN
REACTION-LIST - RXN-11349
REACTION-LIST - RXN-11348
REACTION-LIST - RXN-11343
REACTION-LIST - RXN-11344
REACTION-LIST - RXN-11345
REACTION-LIST - RXN-11346
REACTION-LIST - RXN-11347
REACTION-LIST - 3.4.17.14-RXN
SYNONYMS - penicillin resistance
SYNONYMS - &beta;-lactam resistance
//
UNIQUE-ID - UDPNAGSYN-PWY
TYPES - O-Antigen-Biosynthesis
TYPES - UDP-NAc-Glucosamine-Biosynthesis
COMMON-NAME - UDP-<i>N</i>-acetyl-D-glucosamine biosynthesis I
CITATIONS - :EV-COMP-AINF:3567445643:ctb
CREDITS - AUKFG-1
PREDECESSORS - (2.3.1.157-RXN 5.4.2.10-RXN)
PREDECESSORS - (5.4.2.10-RXN L-GLN-FRUCT-6-P-AMINOTRANS-RXN)
PREDECESSORS - (NAG1P-URIDYLTRANS-RXN 2.3.1.157-RXN)
REACTION-LAYOUT - (5.4.2.10-RXN (:LEFT-PRIMARIES GLUCOSAMINE-1P) (:DIRECTION :R2L) (:RIGHT-PRIMARIES D-GLUCOSAMINE-6-P))
REACTION-LAYOUT - (L-GLN-FRUCT-6-P-AMINOTRANS-RXN (:LEFT-PRIMARIES FRUCTOSE-6P) (:DIRECTION :L2R) (:RIGHT-PRIMARIES D-GLUCOSAMINE-6-P))
REACTION-LAYOUT - (2.3.1.157-RXN (:LEFT-PRIMARIES GLUCOSAMINE-1P) (:DIRECTION :L2R) (:RIGHT-PRIMARIES N-ACETYL-D-GLUCOSAMINE-1-P))
REACTION-LAYOUT - (NAG1P-URIDYLTRANS-RXN (:LEFT-PRIMARIES N-ACETYL-D-GLUCOSAMINE-1-P) (:DIRECTION :L2R) (:RIGHT-PRIMARIES UDP-N-ACETYL-D-GLUCOSAMINE))
REACTION-LIST - 5.4.2.10-RXN
REACTION-LIST - L-GLN-FRUCT-6-P-AMINOTRANS-RXN
REACTION-LIST - 2.3.1.157-RXN
REACTION-LIST - NAG1P-URIDYLTRANS-RXN
SYNONYMS - UDP-<i>N</i>-acetyl-D-glucosamine biosynthesis
//
UNIQUE-ID - SAM-PWY
TYPES - Cofactor-Biosynthesis
COMMON-NAME - S-adenosyl-L-methionine biosynthesis
CITATIONS - :EV-COMP-AINF:3567445688:ctb
CREDITS - AUKFG-1
CREDITS - O-18
CREDITS - |riley|
IN-PATHWAY - MET-SAM-PWY
IN-PATHWAY - PWY0-781
IN-PATHWAY - PWY-6151
PREDECESSORS - (S-ADENMETSYN-RXN)
REACTION-LAYOUT - (S-ADENMETSYN-RXN (:LEFT-PRIMARIES MET ATP) (:DIRECTION :L2R) (:RIGHT-PRIMARIES S-ADENOSYLMETHIONINE))
REACTION-LIST - S-ADENMETSYN-RXN
SUPER-PATHWAYS - MET-SAM-PWY
SUPER-PATHWAYS - PWY0-781
SUPER-PATHWAYS - PWY-6151
SYNONYMS - S-adenosylmethionine biosynthesis
//
UNIQUE-ID - COA-PWY
TYPES - CoA-Biosynthesis
COMMON-NAME - coenzyme A biosynthesis
CITATIONS - :EV-COMP-AINF:3567445644:ctb
COMMENT-INTERNAL - Note that Swiss-Prot contains no sequences for the last 4 steps of this pathway.
CREDITS - AUKFG-1
CREDITS - SRI
CREDITS - |keseler|
CREDITS - |arnaud|
CREDITS - THE-ARABIDOPSIS-INFORMATION-RESOURCE
CREDITS - |hartmut|
PREDECESSORS - (P-PANTOCYSDECARB-RXN P-PANTOCYSLIG-RXN)
PREDECESSORS - (PANTEPADENYLYLTRAN-RXN P-PANTOCYSDECARB-RXN)
PREDECESSORS - (DEPHOSPHOCOAKIN-RXN PANTEPADENYLYLTRAN-RXN)
PRIMARIES - (P-PANTOCYSLIG-RXN (4-P-PANTOTHENATE) NIL)
REACTION-LAYOUT - (P-PANTOCYSLIG-RXN (:LEFT-PRIMARIES 4-P-PANTOTHENATE) (:DIRECTION :L2R) (:RIGHT-PRIMARIES R-4-PHOSPHOPANTOTHENOYL-L-CYSTEINE))
REACTION-LAYOUT - (P-PANTOCYSDECARB-RXN (:LEFT-PRIMARIES R-4-PHOSPHOPANTOTHENOYL-L-CYSTEINE) (:DIRECTION :L2R) (:RIGHT-PRIMARIES PANTETHEINE-P))
REACTION-LAYOUT - (DEPHOSPHOCOAKIN-RXN (:LEFT-PRIMARIES DEPHOSPHO-COA) (:DIRECTION :L2R) (:RIGHT-PRIMARIES CO-A))
REACTION-LAYOUT - (PANTEPADENYLYLTRAN-RXN (:LEFT-PRIMARIES PANTETHEINE-P) (:DIRECTION :L2R) (:RIGHT-PRIMARIES DEPHOSPHO-COA))
REACTION-LIST - P-PANTOCYSLIG-RXN
REACTION-LIST - P-PANTOCYSDECARB-RXN
REACTION-LIST - DEPHOSPHOCOAKIN-RXN
REACTION-LIST - PANTEPADENYLYLTRAN-RXN
SYNONYMS - CoA biosynthesis
//
UNIQUE-ID - PWY0-501
TYPES - Lipoate-Biosynthesis
COMMON-NAME - lipoate biosynthesis and incorporation I
CITATIONS - :EV-COMP-AINF:3567445647:ctb
CREDITS - AUKFG-1
CREDITS - SRI
CREDITS - |caspi|
CREDITS - |arnaud|
PATHWAY-LINKS - (|Octanoyl-ACPs| PWY-5971)
PREDECESSORS - (RXN0-949 RXN0-947)
PRIMARIES - (RXN0-947 (|Octanoyl-ACPs|) NIL)
PRIMARIES - (RXN0-949 (|Octanoylated-domains|) (|Lipoylated-domains|))
REACTION-LAYOUT - (RXN0-947 (:LEFT-PRIMARIES |Octanoyl-ACPs|) (:DIRECTION :L2R) (:RIGHT-PRIMARIES |Octanoylated-domains|))
REACTION-LAYOUT - (RXN0-949 (:LEFT-PRIMARIES |Octanoylated-domains|) (:DIRECTION :L2R) (:RIGHT-PRIMARIES |Lipoylated-domains|))
REACTION-LIST - RXN0-947
REACTION-LIST - RXN0-949
//
UNIQUE-ID - PWY-6823
TYPES - Molybdenum-Cofactor-Biosynthesis
COMMON-NAME - molybdenum cofactor biosynthesis
CITATIONS - :EV-COMP-AINF:3567445646:ctb
CREDITS - AUKFG-1
CREDITS - SRI
CREDITS - |caspi|
PREDECESSORS - (RXN-12473 RXN0-308)
PREDECESSORS - (RXN-12473 RXN-11361)
PREDECESSORS - (RXN-8342 RXN-12473)
PREDECESSORS - (RXN-8348 RXN-8344)
PREDECESSORS - (RXN-8344 RXN-8342)
PREDECESSORS - (RXN-8342 RXN-8340)
PREDECESSORS - (RXN-8340)
PRIMARIES - (RXN-11361 (|MPT-Synthases|) NIL)
PRIMARIES - (RXN-8348 (CPD-8122) (CPD-8123))
PRIMARIES - (RXN-8344 (CPD-4) (CPD-8122))
PRIMARIES - (RXN-8342 (PRECURSOR-Z) (CPD-4))
PRIMARIES - (RXN-8340 (GTP) (PRECURSOR-Z))
REACTION-LAYOUT - (RXN0-308 (:LEFT-PRIMARIES CYS) (:DIRECTION :L2R) (:RIGHT-PRIMARIES |Persulfurated-L-cysteine-desulfurases|))
REACTION-LAYOUT - (RXN-12473 (:LEFT-PRIMARIES |Persulfurated-L-cysteine-desulfurases| |Carboxyadenylated-MPT-synthases|) (:DIRECTION :L2R) (:RIGHT-PRIMARIES |Thiocarboxylated-MPT-synthases|))
REACTION-LAYOUT - (RXN-11361 (:LEFT-PRIMARIES |MPT-Synthases|) (:DIRECTION :L2R) (:RIGHT-PRIMARIES |Carboxyadenylated-MPT-synthases|))
REACTION-LAYOUT - (RXN-8348 (:LEFT-PRIMARIES CPD-8122) (:DIRECTION :L2R) (:RIGHT-PRIMARIES CPD-8123))
REACTION-LAYOUT - (RXN-8344 (:LEFT-PRIMARIES CPD-4) (:DIRECTION :L2R) (:RIGHT-PRIMARIES CPD-8122))
REACTION-LAYOUT - (RXN-8342 (:LEFT-PRIMARIES |Thiocarboxylated-MPT-synthases| PRECURSOR-Z) (:DIRECTION :L2R) (:RIGHT-PRIMARIES |MPT-Synthases| CPD-4))
REACTION-LAYOUT - (RXN-8340 (:LEFT-PRIMARIES GTP) (:DIRECTION :L2R) (:RIGHT-PRIMARIES PRECURSOR-Z))
REACTION-LIST - RXN0-308
REACTION-LIST - RXN-12473
REACTION-LIST - RXN-11361
REACTION-LIST - RXN-8348
REACTION-LIST - RXN-8344
REACTION-LIST - RXN-8342
REACTION-LIST - RXN-8340
SYNONYMS - moco biosynthesis
SYNONYMS - molybdopterin biosynthesis
//
UNIQUE-ID - NADPHOS-DEPHOS-PWY
TYPES - NAD-Metabolism
COMMON-NAME - NAD phosphorylation and dephosphorylation
CITATIONS - :EV-COMP-AINF:3567445643:ctb
CREDITS - AUKFG-1
CREDITS - O-18
CREDITS - |riley|
PREDECESSORS - (RXN-5822 TRANS-RXN0-277)
PREDECESSORS - (TRANS-RXN0-277 RXN-5822)
PREDECESSORS - (NAD-KIN-RXN RXN-5822)
PREDECESSORS - (RXN-5822 NAD-KIN-RXN)
PREDECESSORS - (NAD-KIN-RXN)
PRIMARIES - (NAD-KIN-RXN (NAD) (NADP))
REACTION-LAYOUT - (RXN-5822 (:LEFT-PRIMARIES NADP) (:DIRECTION :L2R) (:RIGHT-PRIMARIES NAD))
REACTION-LAYOUT - (TRANS-RXN0-277 (:LEFT-PRIMARIES NADP) (:DIRECTION :R2L) (:RIGHT-PRIMARIES NAD))
REACTION-LAYOUT - (NAD-KIN-RXN (:LEFT-PRIMARIES NAD) (:DIRECTION :L2R) (:RIGHT-PRIMARIES NADP))
REACTION-LIST - RXN-5822
REACTION-LIST - TRANS-RXN0-277
REACTION-LIST - NAD-KIN-RXN
//
UNIQUE-ID - PYRIDNUCSYN-PWY
TYPES - NAD-SYN
COMMON-NAME - NAD biosynthesis I (from aspartate)
CITATIONS - :EV-COMP-AINF:3567445645:ctb
CREDITS - AUKFG-1
CREDITS - SRI
CREDITS - THE-ARABIDOPSIS-INFORMATION-RESOURCE
CREDITS - |hartmut|
CREDITS - |caspi|
CREDITS - O-18
CREDITS - |riley|
IN-PATHWAY - PWY0-781
PREDECESSORS - (NAD-SYNTH-GLN-RXN NICONUCADENYLYLTRAN-RXN)
PREDECESSORS - (NAD-SYNTH-NH3-RXN NICONUCADENYLYLTRAN-RXN)
PREDECESSORS - (NICONUCADENYLYLTRAN-RXN QUINOPRIBOTRANS-RXN)
PREDECESSORS - (QUINOPRIBOTRANS-RXN QUINOLINATE-SYNTHA-RXN)
PREDECESSORS - (QUINOLINATE-SYNTHA-RXN L-ASPARTATE-OXID-RXN)
PREDECESSORS - (L-ASPARTATE-OXID-RXN)
REACTION-LAYOUT - (L-ASPARTATE-OXID-RXN (:LEFT-PRIMARIES L-ASPARTATE) (:DIRECTION :L2R) (:RIGHT-PRIMARIES IMINOASPARTATE))
REACTION-LAYOUT - (QUINOLINATE-SYNTHA-RXN (:LEFT-PRIMARIES IMINOASPARTATE) (:DIRECTION :L2R) (:RIGHT-PRIMARIES QUINOLINATE))
REACTION-LAYOUT - (QUINOPRIBOTRANS-RXN (:LEFT-PRIMARIES QUINOLINATE) (:DIRECTION :L2R) (:RIGHT-PRIMARIES NICOTINATE_NUCLEOTIDE))
REACTION-LAYOUT - (NAD-SYNTH-NH3-RXN (:LEFT-PRIMARIES DEAMIDO-NAD) (:DIRECTION :L2R) (:RIGHT-PRIMARIES NAD))
REACTION-LAYOUT - (NAD-SYNTH-GLN-RXN (:LEFT-PRIMARIES DEAMIDO-NAD) (:DIRECTION :L2R) (:RIGHT-PRIMARIES NAD))
REACTION-LAYOUT - (NICONUCADENYLYLTRAN-RXN (:LEFT-PRIMARIES NICOTINATE_NUCLEOTIDE) (:DIRECTION :L2R) (:RIGHT-PRIMARIES DEAMIDO-NAD))
REACTION-LIST - L-ASPARTATE-OXID-RXN
REACTION-LIST - QUINOLINATE-SYNTHA-RXN
REACTION-LIST - QUINOPRIBOTRANS-RXN
REACTION-LIST - NAD-SYNTH-NH3-RXN
REACTION-LIST - NAD-SYNTH-GLN-RXN
REACTION-LIST - NICONUCADENYLYLTRAN-RXN
SUPER-PATHWAYS - PWY0-781
SYNONYMS - nicotinamide adenine dinucleotide biosynthesis
//
UNIQUE-ID - PYRIDNUCSAL-PWY
TYPES - NAD-SYN
COMMON-NAME - NAD salvage pathway I
CITATIONS - :EV-COMP-AINF:3567445645:ctb
CREDITS - AUKFG-1
CREDITS - SRI
CREDITS - |caspi|
CREDITS - O-16
CREDITS - |hong|
PREDECESSORS - (NMNAMIDOHYDRO-RXN NADPYROPHOSPHAT-RXN)
PREDECESSORS - (NICONUCADENYLYLTRAN-RXN NMNAMIDOHYDRO-RXN)
PREDECESSORS - (NICONUCADENYLYLTRAN-RXN NICOTINATEPRIBOSYLTRANS-RXN)
PREDECESSORS - (NMNNUCLEOSID-RXN NADPYROPHOSPHAT-RXN)
PREDECESSORS - (NICOTINAMID-RXN NMNNUCLEOSID-RXN)
PREDECESSORS - (NICOTINATEPRIBOSYLTRANS-RXN NICOTINAMID-RXN)
PREDECESSORS - (NAD-SYNTH-GLN-RXN NICONUCADENYLYLTRAN-RXN)
PREDECESSORS - (NADPYROPHOSPHAT-RXN NAD-SYNTH-GLN-RXN)
PREDECESSORS - (NADNUCLEOSID-RXN NAD-SYNTH-GLN-RXN)
PRIMARIES - (NADNUCLEOSID-RXN NIL (NIACINAMIDE))
REACTION-LAYOUT - (NICOTINAMID-RXN (:LEFT-PRIMARIES NIACINAMIDE) (:DIRECTION :L2R) (:RIGHT-PRIMARIES NIACINE))
REACTION-LAYOUT - (NAD-SYNTH-GLN-RXN (:LEFT-PRIMARIES DEAMIDO-NAD) (:DIRECTION :L2R) (:RIGHT-PRIMARIES NAD))
REACTION-LAYOUT - (NMNNUCLEOSID-RXN (:LEFT-PRIMARIES NICOTINAMIDE_NUCLEOTIDE) (:DIRECTION :L2R) (:RIGHT-PRIMARIES NIACINAMIDE))
REACTION-LAYOUT - (NADNUCLEOSID-RXN (:LEFT-PRIMARIES NAD) (:DIRECTION :L2R) (:RIGHT-PRIMARIES NIACINAMIDE))
REACTION-LAYOUT - (NICOTINATEPRIBOSYLTRANS-RXN (:LEFT-PRIMARIES NICOTINATE_NUCLEOTIDE) (:DIRECTION :R2L) (:RIGHT-PRIMARIES NIACINE))
REACTION-LAYOUT - (NADPYROPHOSPHAT-RXN (:LEFT-PRIMARIES NAD) (:DIRECTION :L2R) (:RIGHT-PRIMARIES NICOTINAMIDE_NUCLEOTIDE))
REACTION-LAYOUT - (NMNAMIDOHYDRO-RXN (:LEFT-PRIMARIES NICOTINAMIDE_NUCLEOTIDE) (:DIRECTION :L2R) (:RIGHT-PRIMARIES NICOTINATE_NUCLEOTIDE))
REACTION-LAYOUT - (NICONUCADENYLYLTRAN-RXN (:LEFT-PRIMARIES NICOTINATE_NUCLEOTIDE) (:DIRECTION :L2R) (:RIGHT-PRIMARIES DEAMIDO-NAD))
REACTION-LIST - NICOTINAMID-RXN
REACTION-LIST - NAD-SYNTH-GLN-RXN
REACTION-LIST - NMNNUCLEOSID-RXN
REACTION-LIST - NADNUCLEOSID-RXN
REACTION-LIST - NICOTINATEPRIBOSYLTRANS-RXN
REACTION-LIST - NADPYROPHOSPHAT-RXN
REACTION-LIST - NMNAMIDOHYDRO-RXN
REACTION-LIST - NICONUCADENYLYLTRAN-RXN
SYNONYMS - pyridine nucleotide cycling
SYNONYMS - PNC pathway
SYNONYMS - nicotinamide adenine dinucleotide salvage
//
UNIQUE-ID - PWY-5785
TYPES - Polyprenyl-Biosynthesis
COMMON-NAME - di-<i>trans</i>,poly-<i>cis</i>-undecaprenyl phosphate biosynthesis
CITATIONS - :EV-COMP-AINF:3567445647:ctb
CREDITS - AUKFG-1
CREDITS - SRI
CREDITS - |caspi|
PATHWAY-LINKS - (FARNESYL-PP PWY-5123)
REACTION-LAYOUT - (RXN-8999 (:LEFT-PRIMARIES FARNESYL-PP) (:DIRECTION :L2R) (:RIGHT-PRIMARIES UNDECAPRENYL-DIPHOSPHATE))
REACTION-LIST - RXN-8999
//
UNIQUE-ID - PWY-5807
TYPES - Polyprenyl-Biosynthesis
COMMON-NAME - heptaprenyl diphosphate biosynthesis
CITATIONS - :EV-COMP-AINF:3567445642:ctb
CREDITS - AUKFG-1
CREDITS - SRI
CREDITS - |caspi|
IN-PATHWAY - PWY-5840
PATHWAY-LINKS - (FARNESYL-PP PWY-5123)
PREDECESSORS - (TRANS-HEXAPRENYLTRANSTRANSFERASE-RXN)
REACTION-LAYOUT - (TRANS-HEXAPRENYLTRANSTRANSFERASE-RXN (:LEFT-PRIMARIES FARNESYL-PP) (:DIRECTION :L2R) (:RIGHT-PRIMARIES ALL-TRANS-HEPTAPRENYL-DIPHOSPHATE))
REACTION-LIST - TRANS-HEXAPRENYLTRANSTRANSFERASE-RXN
SUPER-PATHWAYS - PWY-5840
//
UNIQUE-ID - NONMEVIPP-PWY
TYPES - Polyprenyl-Biosynthesis
COMMON-NAME - methylerythritol phosphate pathway
CITATIONS - :EV-COMP-AINF:3567445642:ctb
CREDITS - AUKFG-1
CREDITS - |brito|
CREDITS - O-18
CREDITS - |pellegrini-toole|
IN-PATHWAY - PWY-5121
PATHWAY-LINKS - (DELTA3-ISOPENTENYL-PP PWY-5122 (|Polyprenyl-Biosynthesis| . :OUTGOING))
PREDECESSORS - (2.7.7.60-RXN DXPREDISOM-RXN)
PREDECESSORS - (RXN0-884 RXN0-882)
PREDECESSORS - (DXPREDISOM-RXN DXS-RXN)
PREDECESSORS - (ISPH2-RXN RXN0-882)
PREDECESSORS - (2.7.1.148-RXN 2.7.7.60-RXN)
PREDECESSORS - (RXN0-302 2.7.1.148-RXN)
PREDECESSORS - (RXN0-882 RXN0-302)
PREDECESSORS - (IPPISOM-RXN ISPH2-RXN)
REACTION-LAYOUT - (IPPISOM-RXN (:LEFT-PRIMARIES DELTA3-ISOPENTENYL-PP) (:DIRECTION :L2R) (:RIGHT-PRIMARIES CPD-4211))
REACTION-LAYOUT - (2.7.7.60-RXN (:LEFT-PRIMARIES 2-C-METHYL-D-ERYTHRITOL-4-PHOSPHATE) (:DIRECTION :L2R) (:RIGHT-PRIMARIES 4-CYTIDINE-5-DIPHOSPHO-2-C))
REACTION-LAYOUT - (2.7.1.148-RXN (:LEFT-PRIMARIES 4-CYTIDINE-5-DIPHOSPHO-2-C) (:DIRECTION :L2R) (:RIGHT-PRIMARIES 2-PHOSPHO-4-CYTIDINE-5-DIPHOSPHO-2-C-MET))
REACTION-LAYOUT - (ISPH2-RXN (:LEFT-PRIMARIES DELTA3-ISOPENTENYL-PP) (:DIRECTION :R2L) (:RIGHT-PRIMARIES HYDROXY-METHYL-BUTENYL-DIP))
REACTION-LAYOUT - (RXN0-884 (:LEFT-PRIMARIES CPD-4211) (:DIRECTION :R2L) (:RIGHT-PRIMARIES HYDROXY-METHYL-BUTENYL-DIP))
REACTION-LAYOUT - (RXN0-882 (:LEFT-PRIMARIES HYDROXY-METHYL-BUTENYL-DIP) (:DIRECTION :R2L) (:RIGHT-PRIMARIES 2C-METH-D-ERYTHRITOL-CYCLODIPHOSPHATE))
REACTION-LAYOUT - (RXN0-302 (:LEFT-PRIMARIES 2-PHOSPHO-4-CYTIDINE-5-DIPHOSPHO-2-C-MET) (:DIRECTION :L2R) (:RIGHT-PRIMARIES 2C-METH-D-ERYTHRITOL-CYCLODIPHOSPHATE))
REACTION-LAYOUT - (DXPREDISOM-RXN (:LEFT-PRIMARIES 2-C-METHYL-D-ERYTHRITOL-4-PHOSPHATE) (:DIRECTION :R2L) (:RIGHT-PRIMARIES DEOXYXYLULOSE-5P))
REACTION-LAYOUT - (DXS-RXN (:LEFT-PRIMARIES GAP PYRUVATE) (:DIRECTION :L2R) (:RIGHT-PRIMARIES DEOXYXYLULOSE-5P))
REACTION-LIST - IPPISOM-RXN
REACTION-LIST - 2.7.7.60-RXN
REACTION-LIST - 2.7.1.148-RXN
REACTION-LIST - ISPH2-RXN
REACTION-LIST - RXN0-884
REACTION-LIST - RXN0-882
REACTION-LIST - RXN0-302
REACTION-LIST - DXPREDISOM-RXN
REACTION-LIST - DXS-RXN
SUPER-PATHWAYS - PWY-5121
SYNONYMS - nonmevalonate isopentenyl diphosphate biosynthesis
SYNONYMS - methylerythritol phosphate degradation
SYNONYMS - MEP degradation
SYNONYMS - deoxyxylulose phosphate pathway
SYNONYMS - DOXP pathway
SYNONYMS - Rohmer pathway
SYNONYMS - isopentenyl diphosphate biosynthesis -- mevalonate-independent
SYNONYMS - nonmevalonate isoprenoid pathway
SYNONYMS - MEP pathway
//
UNIQUE-ID - PWY-5122
TYPES - Polyprenyl-Biosynthesis
COMMON-NAME - geranyl diphosphate biosynthesis
CITATIONS - :EV-COMP-AINF:3567445643:ctb
CREDITS - AUKFG-1
PATHWAY-LINKS - (DELTA3-ISOPENTENYL-PP NONMEVIPP-PWY)
PREDECESSORS - (GPPSYN-RXN)
PRIMARIES - (GPPSYN-RXN (DELTA3-ISOPENTENYL-PP) (GERANYL-PP))
REACTION-LAYOUT - (GPPSYN-RXN (:LEFT-PRIMARIES DELTA3-ISOPENTENYL-PP) (:DIRECTION :L2R) (:RIGHT-PRIMARIES GERANYL-PP))
REACTION-LIST - GPPSYN-RXN
SYNONYMS - GPP biosynthesis
//
UNIQUE-ID - PWY-5123
TYPES - All-Trans-Farnesyl-PP-Biosynthesis
COMMON-NAME - <i>trans, trans</i>-farnesyl diphosphate biosynthesis
CITATIONS - :EV-COMP-AINF:3567445643:ctb
CREDITS - AUKFG-1
CREDITS - THE-ARABIDOPSIS-INFORMATION-RESOURCE
CREDITS - |tissier|
IN-PATHWAY - PWY-5121
PREDECESSORS - (GPPSYN-RXN IPPISOM-RXN)
PREDECESSORS - (FPPSYN-RXN GPPSYN-RXN)
PRIMARIES - (GPPSYN-RXN (CPD-4211) (GERANYL-PP))
PRIMARIES - (FPPSYN-RXN (GERANYL-PP) (FARNESYL-PP))
REACTION-LAYOUT - (IPPISOM-RXN (:LEFT-PRIMARIES DELTA3-ISOPENTENYL-PP) (:DIRECTION :L2R) (:RIGHT-PRIMARIES CPD-4211))
REACTION-LAYOUT - (FPPSYN-RXN (:LEFT-PRIMARIES DELTA3-ISOPENTENYL-PP GERANYL-PP) (:DIRECTION :L2R) (:RIGHT-PRIMARIES FARNESYL-PP))
REACTION-LAYOUT - (GPPSYN-RXN (:LEFT-PRIMARIES DELTA3-ISOPENTENYL-PP CPD-4211) (:DIRECTION :L2R) (:RIGHT-PRIMARIES GERANYL-PP))
REACTION-LIST - IPPISOM-RXN
REACTION-LIST - FPPSYN-RXN
REACTION-LIST - GPPSYN-RXN
SUPER-PATHWAYS - PWY-5121
SYNONYMS - FPP biosynthesis
SYNONYMS - <i>trans, trans</i>-farnesyl diphosphate biosynthesis
//
UNIQUE-ID - PWY-5121
TYPES - GGPP-Biosynthesis
TYPES - DITERPENOID-SYN
TYPES - Super-Pathways
COMMON-NAME - superpathway of geranylgeranyldiphosphate biosynthesis II (via MEP)
CITATIONS - :EV-COMP-AINF:3567544373:ctb
CREDITS - AUKFG-1
CREDITS - SRI
CREDITS - |caspi|
CREDITS - THE-ARABIDOPSIS-INFORMATION-RESOURCE
CREDITS - |tissier|
PATHWAY-LINKS - (GERANYLGERANYL-PP PWY-5660 PWY-5416 PWY-5063 PWY-2981 PWY-5032 CAROTENOID-PWY)
PREDECESSORS - (FARNESYLTRANSTRANSFERASE-RXN FPPSYN-RXN)
PREDECESSORS - PWY-5120
PREDECESSORS - PWY-5123
PREDECESSORS - NONMEVIPP-PWY
REACTION-LAYOUT - (PWY-5120 (:LEFT-PRIMARIES) (:DIRECTION NIL) (:RIGHT-PRIMARIES))
REACTION-LAYOUT - (PWY-5123 (:LEFT-PRIMARIES) (:DIRECTION NIL) (:RIGHT-PRIMARIES))
REACTION-LAYOUT - (NONMEVIPP-PWY (:LEFT-PRIMARIES) (:DIRECTION NIL) (:RIGHT-PRIMARIES))
REACTION-LIST - PWY-5120
REACTION-LIST - PWY-5123
REACTION-LIST - NONMEVIPP-PWY
SUB-PATHWAYS - PWY-5120
SUB-PATHWAYS - PWY-5123
SUB-PATHWAYS - NONMEVIPP-PWY
SYNONYMS - GGPP biosynthesis II (plastidic)
//
UNIQUE-ID - PWY-5120
TYPES - GGPP-Biosynthesis
COMMON-NAME - geranylgeranyldiphosphate biosynthesis
CITATIONS - :EV-COMP-AINF:3567445643:ctb
CREDITS - AUKFG-1
CREDITS - SRI
CREDITS - |caspi|
CREDITS - THE-ARABIDOPSIS-INFORMATION-RESOURCE
CREDITS - |tissier|
IN-PATHWAY - PWY-5121
PATHWAY-LINKS - (FARNESYL-PP PWY-5123)
PREDECESSORS - (FARNESYLTRANSTRANSFERASE-RXN)
PRIMARIES - (FARNESYLTRANSTRANSFERASE-RXN (FARNESYL-PP) (GERANYLGERANYL-PP))
REACTION-LAYOUT - (FARNESYLTRANSTRANSFERASE-RXN (:LEFT-PRIMARIES FARNESYL-PP) (:DIRECTION :L2R) (:RIGHT-PRIMARIES GERANYLGERANYL-PP))
REACTION-LIST - FARNESYLTRANSTRANSFERASE-RXN
SUPER-PATHWAYS - PWY-5121
SYNONYMS - GGPP biosynthesis
//
UNIQUE-ID - PWY0-1415
TYPES - HEME-SYN
TYPES - Super-Pathways
COMMON-NAME - superpathway of heme biosynthesis from uroporphyrinogen-III
CITATIONS - :EV-COMP-AINF:3567445642:ctb
CREDITS - AUKFG-1
CREDITS - SRI
CREDITS - O-18
CREDITS - |riley|
CREDITS - |caspi|
PREDECESSORS - HEMESYN2-PWY
PREDECESSORS - (PROTOPORGENOXI-RXN RXN0-1461)
PREDECESSORS - (RXN0-1461 UROGENDECARBOX-RXN)
PREDECESSORS - (PROTOHEMEFERROCHELAT-RXN PROTOPORGENOXI-RXN)
REACTION-LAYOUT - (RXN0-1461 (:LEFT-PRIMARIES COPROPORPHYRINOGEN_III) (:DIRECTION :L2R) (:RIGHT-PRIMARIES PROTOPORPHYRINOGEN))
REACTION-LAYOUT - (PROTOHEMEFERROCHELAT-RXN (:LEFT-PRIMARIES PROTOPORPHYRIN_IX) (:DIRECTION :L2R) (:RIGHT-PRIMARIES PROTOHEME))
REACTION-LAYOUT - (PROTOPORGENOXI-RXN (:LEFT-PRIMARIES PROTOPORPHYRINOGEN) (:DIRECTION :L2R) (:RIGHT-PRIMARIES PROTOPORPHYRIN_IX))
REACTION-LAYOUT - (UROGENDECARBOX-RXN (:LEFT-PRIMARIES UROPORPHYRINOGEN-III) (:DIRECTION :L2R) (:RIGHT-PRIMARIES COPROPORPHYRINOGEN_III))
REACTION-LIST - RXN0-1461
REACTION-LIST - PROTOHEMEFERROCHELAT-RXN
REACTION-LIST - PROTOPORGENOXI-RXN
REACTION-LIST - UROGENDECARBOX-RXN
SUB-PATHWAYS - HEMESYN2-PWY
//
UNIQUE-ID - HEMESYN2-PWY
TYPES - HEME-SYN
COMMON-NAME - heme biosynthesis from uroporphyrinogen-III II
CITATIONS - :EV-COMP-AINF:3567445642:ctb
CREDITS - AUKFG-1
CREDITS - SRI
CREDITS - |keseler|
CREDITS - |caspi|
CREDITS - O-18
CREDITS - |riley|
PREDECESSORS - (PROTOHEMEFERROCHELAT-RXN RXN0-6259)
PREDECESSORS - (RXN0-6259 HEMN-RXN)
PREDECESSORS - (HEMN-RXN UROGENDECARBOX-RXN)
REACTION-LAYOUT - (RXN0-6259 (:LEFT-PRIMARIES PROTOPORPHYRINOGEN) (:DIRECTION :L2R) (:RIGHT-PRIMARIES PROTOPORPHYRIN_IX))
REACTION-LAYOUT - (HEMN-RXN (:LEFT-PRIMARIES COPROPORPHYRINOGEN_III) (:DIRECTION :L2R) (:RIGHT-PRIMARIES PROTOPORPHYRINOGEN))
REACTION-LAYOUT - (UROGENDECARBOX-RXN (:LEFT-PRIMARIES UROPORPHYRINOGEN-III) (:DIRECTION :L2R) (:RIGHT-PRIMARIES COPROPORPHYRINOGEN_III))
REACTION-LAYOUT - (PROTOHEMEFERROCHELAT-RXN (:LEFT-PRIMARIES PROTOPORPHYRIN_IX) (:DIRECTION :L2R) (:RIGHT-PRIMARIES PROTOHEME))
REACTION-LIST - RXN0-6259
REACTION-LIST - HEMN-RXN
REACTION-LIST - UROGENDECARBOX-RXN
REACTION-LIST - PROTOHEMEFERROCHELAT-RXN
SUPER-PATHWAYS - PWY0-1415
//
UNIQUE-ID - PWY-5837
TYPES - DHNA-Biosynthesis
COMMON-NAME - 1,4-dihydroxy-2-naphthoate biosynthesis I
CITATIONS - :EV-COMP-AINF:3567445642:ctb
CREDITS - AUKFG-1
CREDITS - SRI
CREDITS - |keseler|
CREDITS - |caspi|
IN-PATHWAY - PWY-5840
PATHWAY-LINKS - (DIHYDROXYNAPHTHOATE PWY-5853 PWY-5852 PWY-5851)
PATHWAY-LINKS - (CHORISMATE ARO-PWY)
PREDECESSORS - (RXN-9311 NAPHTHOATE-SYN-RXN)
PREDECESSORS - (O-SUCCINYLBENZOATE-COA-SYN-RXN RXN-9310)
PREDECESSORS - (RXN-9310 2.5.1.64-RXN)
PREDECESSORS - (2.5.1.64-RXN ISOCHORSYN-RXN)
PREDECESSORS - (O-SUCCINYLBENZOATE-COA-LIG-RXN O-SUCCINYLBENZOATE-COA-SYN-RXN)
PREDECESSORS - (NAPHTHOATE-SYN-RXN O-SUCCINYLBENZOATE-COA-LIG-RXN)
PRIMARIES - (2.5.1.64-RXN (ISOCHORISMATE) (SUCCINYL-OH-CYCLOHEXADIENE-COOH))
REACTION-LAYOUT - (RXN-9311 (:LEFT-PRIMARIES CPD-9925) (:DIRECTION :L2R) (:RIGHT-PRIMARIES DIHYDROXYNAPHTHOATE))
REACTION-LAYOUT - (NAPHTHOATE-SYN-RXN (:LEFT-PRIMARIES CPD-6972) (:DIRECTION :L2R) (:RIGHT-PRIMARIES CPD-9925))
REACTION-LAYOUT - (RXN-9310 (:LEFT-PRIMARIES CPD-9924) (:DIRECTION :L2R) (:RIGHT-PRIMARIES CPD-9923))
REACTION-LAYOUT - (2.5.1.64-RXN (:LEFT-PRIMARIES ISOCHORISMATE) (:DIRECTION :L2R) (:RIGHT-PRIMARIES CPD-9924))
REACTION-LAYOUT - (ISOCHORSYN-RXN (:LEFT-PRIMARIES CHORISMATE) (:DIRECTION :L2R) (:RIGHT-PRIMARIES ISOCHORISMATE))
REACTION-LAYOUT - (O-SUCCINYLBENZOATE-COA-SYN-RXN (:LEFT-PRIMARIES CPD-9923) (:DIRECTION :L2R) (:RIGHT-PRIMARIES O-SUCCINYLBENZOATE))
REACTION-LAYOUT - (O-SUCCINYLBENZOATE-COA-LIG-RXN (:LEFT-PRIMARIES O-SUCCINYLBENZOATE) (:DIRECTION :L2R) (:RIGHT-PRIMARIES CPD-6972))
REACTION-LIST - RXN-9311
REACTION-LIST - NAPHTHOATE-SYN-RXN
REACTION-LIST - RXN-9310
REACTION-LIST - 2.5.1.64-RXN
REACTION-LIST - ISOCHORSYN-RXN
REACTION-LIST - O-SUCCINYLBENZOATE-COA-SYN-RXN
REACTION-LIST - O-SUCCINYLBENZOATE-COA-LIG-RXN
SUPER-PATHWAYS - PWY-5840
//
UNIQUE-ID - PWY-5851
TYPES - Demethylmenaquinone-Biosynthesis
COMMON-NAME - demethylmenaquinol-9 biosynthesis
CITATIONS - :EV-COMP-AINF:3567445642:ctb
CREDITS - AUKFG-1
CREDITS - SRI
CREDITS - |caspi|
PATHWAY-LINKS - (CPD-12118 PWY-5844)
PATHWAY-LINKS - (DIHYDROXYNAPHTHOATE PWY-5837)
PRIMARIES - (RXN-9204 (DIHYDROXYNAPHTHOATE SOLANESYL-PYROPHOSPHATE) NIL)
REACTION-LAYOUT - (RXN-9204 (:LEFT-PRIMARIES DIHYDROXYNAPHTHOATE SOLANESYL-PYROPHOSPHATE) (:DIRECTION :L2R) (:RIGHT-PRIMARIES CPD-12118))
REACTION-LIST - RXN-9204
SYNONYMS - demethylmenaquinone-9 biosynthesis
//
UNIQUE-ID - PWY-5853
TYPES - Demethylmenaquinone-Biosynthesis
COMMON-NAME - demethylmenaquinol-6 biosynthesis
CITATIONS - :EV-COMP-AINF:3567445642:ctb
CREDITS - AUKFG-1
CREDITS - SRI
CREDITS - |caspi|
PATHWAY-LINKS - (CPD-12116 PWY-5849)
PATHWAY-LINKS - (DIHYDROXYNAPHTHOATE PWY-5837)
PRIMARIES - (RXN-9217 (ALL-TRANS-HEXAPRENYL-DIPHOSPHATE DIHYDROXYNAPHTHOATE) NIL)
REACTION-LAYOUT - (RXN-9217 (:LEFT-PRIMARIES DIHYDROXYNAPHTHOATE ALL-TRANS-HEXAPRENYL-DIPHOSPHATE) (:DIRECTION :L2R) (:RIGHT-PRIMARIES CPD-12116))
REACTION-LIST - RXN-9217
SYNONYMS - DMK-6 biosynthesis
SYNONYMS - demethylmenaquinone-6 biosynthesis
//
UNIQUE-ID - PWY-5852
TYPES - Demethylmenaquinol-8-Biosynthesis
COMMON-NAME - demethylmenaquinol-8 biosynthesis I
CITATIONS - :EV-COMP-AINF:3567445642:ctb
CREDITS - AUKFG-1
CREDITS - SRI
CREDITS - |caspi|
PATHWAY-LINKS - (CPD-12115 MENAQUINONESYN-PWY)
PATHWAY-LINKS - (DIHYDROXYNAPHTHOATE PWY-5837)
PREDECESSORS - (DMK-RXN)
REACTION-LAYOUT - (DMK-RXN (:LEFT-PRIMARIES DIHYDROXYNAPHTHOATE) (:DIRECTION :L2R) (:RIGHT-PRIMARIES CPD-12115))
REACTION-LIST - DMK-RXN
SYNONYMS - demethylmenaquinone-8 biosynthesis I
//
UNIQUE-ID - PWY-5840
TYPES - Menaquinone-Biosynthesis
TYPES - Super-Pathways
COMMON-NAME - superpathway of menaquinol-7 biosynthesis
CITATIONS - :EV-COMP-AINF:3567544373:ctb
CREDITS - AUKFG-1
CREDITS - SRI
CREDITS - |caspi|
PATHWAY-LINKS - (CHORISMATE ARO-PWY)
PATHWAY-LINKS - (FARNESYL-PP PWY-5123)
PREDECESSORS - (RXN-9190 RXN-9311)
PREDECESSORS - (RXN-9190 TRANS-HEXAPRENYLTRANSTRANSFERASE-RXN)
PREDECESSORS - PWY-5839
PREDECESSORS - PWY-5807
PREDECESSORS - PWY-5837
PRIMARIES - (2.5.1.64-RXN (ISOCHORISMATE) (SUCCINYL-OH-CYCLOHEXADIENE-COOH))
REACTION-LAYOUT - (PWY-5839 (:LEFT-PRIMARIES) (:DIRECTION NIL) (:RIGHT-PRIMARIES))
REACTION-LAYOUT - (PWY-5807 (:LEFT-PRIMARIES) (:DIRECTION NIL) (:RIGHT-PRIMARIES))
REACTION-LAYOUT - (PWY-5837 (:LEFT-PRIMARIES) (:DIRECTION NIL) (:RIGHT-PRIMARIES))
REACTION-LIST - PWY-5839
REACTION-LIST - PWY-5807
REACTION-LIST - PWY-5837
SUB-PATHWAYS - PWY-5839
SUB-PATHWAYS - PWY-5807
SUB-PATHWAYS - PWY-5837
SYNONYMS - vitamin K<sub>2</sub> biosynthesis
SYNONYMS - superpathway of menaquinone-7 biosynthesis
//
UNIQUE-ID - MENAQUINONESYN-PWY
TYPES - Menaquinone-Biosynthesis
COMMON-NAME - menaquinol-8 biosynthesis
CITATIONS - :EV-COMP-AINF:3567445642:ctb
CREDITS - AUKFG-1
CREDITS - SRI
CREDITS - O-18
CREDITS - |riley|
CREDITS - |keseler|
PATHWAY-LINKS - (CPD-12115 (PWY-5852 . :INCOMING))
PREDECESSORS - (ADOMET-DMK-METHYLTRANSFER-RXN)
REACTION-LAYOUT - (ADOMET-DMK-METHYLTRANSFER-RXN (:LEFT-PRIMARIES CPD-12115) (:DIRECTION :L2R) (:RIGHT-PRIMARIES REDUCED-MENAQUINONE))
REACTION-LIST - ADOMET-DMK-METHYLTRANSFER-RXN
SYNONYMS - vitamin K<sub>2</sub> biosynthesis I
SYNONYMS - menaquinone-8 biosynthesis
//
UNIQUE-ID - PWY-5844
TYPES - Menaquinone-Biosynthesis
COMMON-NAME - menaquinol-9 biosynthesis
CITATIONS - :EV-COMP-AINF:3567445642:ctb
CREDITS - AUKFG-1
CREDITS - SRI
CREDITS - |caspi|
PATHWAY-LINKS - (CPD-12118 PWY-5851)
REACTION-LAYOUT - (RXN-9205 (:LEFT-PRIMARIES CPD-12118) (:DIRECTION :L2R) (:RIGHT-PRIMARIES CPD-12126))
REACTION-LIST - RXN-9205
SYNONYMS - vitamin K<sub>2</sub> biosynthesis
SYNONYMS - menaquinone-9 biosynthesis
//
UNIQUE-ID - PWY-5849
TYPES - Menaquinone-Biosynthesis
COMMON-NAME - menaquinol-6 biosynthesis
CITATIONS - :EV-COMP-AINF:3567445642:ctb
CREDITS - AUKFG-1
CREDITS - SRI
CREDITS - |caspi|
PATHWAY-LINKS - (CPD-12116 (PWY-5853 . :INCOMING))
REACTION-LAYOUT - (RXN-9220 (:LEFT-PRIMARIES CPD-12116) (:DIRECTION :L2R) (:RIGHT-PRIMARIES CPD-12124))
REACTION-LIST - RXN-9220
SYNONYMS - vitamin K<sub>2</sub> biosynthesis
SYNONYMS - MK-6 biosynthesis
SYNONYMS - menaquinone-6 biosynthesis
//
UNIQUE-ID - PWY-5890
TYPES - Menaquinone-Biosynthesis
COMMON-NAME - menaquinol-10 biosynthesis
CITATIONS - :EV-COMP-AINF:3567445642:ctb
CREDITS - AUKFG-1
CREDITS - SRI
CREDITS - |caspi|
PATHWAY-LINKS - (DIHYDROXYNAPHTHOATE PWY-5837)
PREDECESSORS - (RXN-9361 RXN-9358)
PRIMARIES - (RXN-9358 (CPD-9610 DIHYDROXYNAPHTHOATE) NIL)
REACTION-LAYOUT - (RXN-9361 (:LEFT-PRIMARIES CPD-12119) (:DIRECTION :L2R) (:RIGHT-PRIMARIES CPD-12127))
REACTION-LAYOUT - (RXN-9358 (:LEFT-PRIMARIES DIHYDROXYNAPHTHOATE CPD-9610) (:DIRECTION :L2R) (:RIGHT-PRIMARIES CPD-12119))
REACTION-LIST - RXN-9361
REACTION-LIST - RXN-9358
SYNONYMS - vitamin K<sub>2</sub> biosynthesis
SYNONYMS - menaquinone-10 biosynthesis
//
UNIQUE-ID - PWY-5891
TYPES - Menaquinone-Biosynthesis
COMMON-NAME - menaquinol-11 biosynthesis
CITATIONS - :EV-COMP-AINF:3567445642:ctb
CREDITS - AUKFG-1
CREDITS - SRI
CREDITS - |caspi|
PATHWAY-LINKS - (CPD-9649 (PWY-5785 . :INCOMING))
PATHWAY-LINKS - (DIHYDROXYNAPHTHOATE PWY-5837)
PREDECESSORS - (RXN-9362 RXN-9359)
PRIMARIES - (RXN-9359 (DIHYDROXYNAPHTHOATE CPD-9649) NIL)
REACTION-LAYOUT - (RXN-9362 (:LEFT-PRIMARIES CPD-12120) (:DIRECTION :L2R) (:RIGHT-PRIMARIES CPD-12128))
REACTION-LAYOUT - (RXN-9359 (:LEFT-PRIMARIES DIHYDROXYNAPHTHOATE CPD-9649) (:DIRECTION :L2R) (:RIGHT-PRIMARIES CPD-12120))
REACTION-LIST - RXN-9362
REACTION-LIST - RXN-9359
SYNONYMS - vitamin K<sub>2</sub> biosynthesis
SYNONYMS - menaquinone-11 biosynthesis
//
UNIQUE-ID - PWY-5892
TYPES - Menaquinone-Biosynthesis
COMMON-NAME - menaquinol-12 biosynthesis
CITATIONS - :EV-COMP-AINF:3567445642:ctb
CREDITS - AUKFG-1
CREDITS - SRI
CREDITS - |caspi|
PATHWAY-LINKS - (DIHYDROXYNAPHTHOATE PWY-5837)
PREDECESSORS - (RXN-9363 RXN-9360)
PRIMARIES - (RXN-9360 (DIHYDROXYNAPHTHOATE CPD-9650) NIL)
REACTION-LAYOUT - (RXN-9363 (:LEFT-PRIMARIES CPD-12121) (:DIRECTION :L2R) (:RIGHT-PRIMARIES CPD-12129))
REACTION-LAYOUT - (RXN-9360 (:LEFT-PRIMARIES DIHYDROXYNAPHTHOATE CPD-9650) (:DIRECTION :L2R) (:RIGHT-PRIMARIES CPD-12121))
REACTION-LIST - RXN-9363
REACTION-LIST - RXN-9360
SYNONYMS - vitamin K<sub>2</sub> biosynthesis
SYNONYMS - menaquinone-12 biosynthesis
//
UNIQUE-ID - PWY-5895
TYPES - Menaquinone-Biosynthesis
COMMON-NAME - menaquinol-13 biosynthesis
CITATIONS - :EV-COMP-AINF:3567445642:ctb
CREDITS - AUKFG-1
CREDITS - SRI
CREDITS - |caspi|
PATHWAY-LINKS - (DIHYDROXYNAPHTHOATE PWY-5837)
PREDECESSORS - (RXN-9366 RXN-9365)
PRIMARIES - (RXN-9365 (DIHYDROXYNAPHTHOATE CPD-9972) NIL)
REACTION-LAYOUT - (RXN-9366 (:LEFT-PRIMARIES CPD-12122) (:DIRECTION :L2R) (:RIGHT-PRIMARIES CPD-12130))
REACTION-LAYOUT - (RXN-9365 (:LEFT-PRIMARIES DIHYDROXYNAPHTHOATE CPD-9972) (:DIRECTION :L2R) (:RIGHT-PRIMARIES CPD-12122))
REACTION-LIST - RXN-9366
REACTION-LIST - RXN-9365
SYNONYMS - vitamin K<sub>2</sub> biosynthesis
SYNONYMS - menaquinone-13 biosynthesis
//
UNIQUE-ID - PWY-5839
TYPES - Menaquinone-Biosynthesis
COMMON-NAME - menaquinol-7 biosynthesis
CITATIONS - :EV-COMP-AINF:3567445642:ctb
CREDITS - AUKFG-1
CREDITS - SRI
CREDITS - |caspi|
IN-PATHWAY - PWY-5840
PATHWAY-LINKS - (ALL-TRANS-HEPTAPRENYL-DIPHOSPHATE PWY-5807)
PATHWAY-LINKS - (DIHYDROXYNAPHTHOATE PWY-5837)
PREDECESSORS - (RXN-11847 RXN-9190)
PREDECESSORS - (RXN-9190)
REACTION-LAYOUT - (RXN-11847 (:LEFT-PRIMARIES CPD-12117) (:DIRECTION :L2R) (:RIGHT-PRIMARIES CPD-12125))
REACTION-LAYOUT - (RXN-9190 (:LEFT-PRIMARIES DIHYDROXYNAPHTHOATE ALL-TRANS-HEPTAPRENYL-DIPHOSPHATE) (:DIRECTION :L2R) (:RIGHT-PRIMARIES CPD-12117))
REACTION-LIST - RXN-11847
REACTION-LIST - RXN-9190
SUPER-PATHWAYS - PWY-5840
SYNONYMS - vitamin K<sub>2</sub> biosynthesis
SYNONYMS - menaquinone-7 biosynthesis
//
UNIQUE-ID - THIOREDOX-PWY
TYPES - Reductants
COMMON-NAME - thioredoxin pathway
CITATIONS - :EV-COMP-AINF:3567445647:ctb
CREDITS - AUKFG-1
CREDITS - O-18
CREDITS - |riley|
PREDECESSORS - (THIOREDOXIN-REDUCT-NADPH-RXN THIOREDOXIN-RXN)
PREDECESSORS - (THIOREDOXIN-RXN THIOREDOXIN-REDUCT-NADPH-RXN)
PRIMARIES - (THIOREDOXIN-REDUCT-NADPH-RXN (|Ox-Thioredoxin|) (|Red-Thioredoxin|))
REACTION-LAYOUT - (THIOREDOXIN-RXN (:LEFT-PRIMARIES |Ox-Thioredoxin|) (:DIRECTION :R2L) (:RIGHT-PRIMARIES |Red-Thioredoxin|))
REACTION-LAYOUT - (THIOREDOXIN-REDUCT-NADPH-RXN (:LEFT-PRIMARIES |Red-Thioredoxin|) (:DIRECTION :R2L) (:RIGHT-PRIMARIES |Ox-Thioredoxin|))
REACTION-LIST - THIOREDOXIN-RXN
REACTION-LIST - THIOREDOXIN-REDUCT-NADPH-RXN
//
UNIQUE-ID - PWY-5188
TYPES - Tetrapyrrole-Biosynthesis
COMMON-NAME - tetrapyrrole biosynthesis I
CITATIONS - :EV-COMP-AINF:3567451850:ctb
CREDITS - AUKFG-1
CREDITS - SRI
CREDITS - |caspi|
PATHWAY-LINKS - (UROPORPHYRINOGEN-III HEMESYN2-PWY)
PREDECESSORS - (UROGENIIISYN-RXN OHMETHYLBILANESYN-RXN)
PREDECESSORS - (OHMETHYLBILANESYN-RXN PORPHOBILSYNTH-RXN)
PREDECESSORS - (PORPHOBILSYNTH-RXN GSAAMINOTRANS-RXN)
PREDECESSORS - (GSAAMINOTRANS-RXN GLUTRNAREDUCT-RXN)
PREDECESSORS - (GLUTRNAREDUCT-RXN GLURS-RXN)
PREDECESSORS - (GLURS-RXN)
REACTION-LAYOUT - (GLURS-RXN (:LEFT-PRIMARIES GLT) (:DIRECTION :L2R) (:RIGHT-PRIMARIES |Charged-GLT-tRNAs|))
REACTION-LAYOUT - (GLUTRNAREDUCT-RXN (:LEFT-PRIMARIES GLUTAMATE-1-SEMIALDEHYDE) (:DIRECTION :R2L) (:RIGHT-PRIMARIES |Charged-GLT-tRNAs|))
REACTION-LAYOUT - (GSAAMINOTRANS-RXN (:LEFT-PRIMARIES GLUTAMATE-1-SEMIALDEHYDE) (:DIRECTION :L2R) (:RIGHT-PRIMARIES 5-AMINO-LEVULINATE))
REACTION-LAYOUT - (PORPHOBILSYNTH-RXN (:LEFT-PRIMARIES 5-AMINO-LEVULINATE) (:DIRECTION :L2R) (:RIGHT-PRIMARIES PORPHOBILINOGEN))
REACTION-LAYOUT - (OHMETHYLBILANESYN-RXN (:LEFT-PRIMARIES PORPHOBILINOGEN) (:DIRECTION :L2R) (:RIGHT-PRIMARIES HYDROXYMETHYLBILANE))
REACTION-LAYOUT - (UROGENIIISYN-RXN (:LEFT-PRIMARIES HYDROXYMETHYLBILANE) (:DIRECTION :L2R) (:RIGHT-PRIMARIES UROPORPHYRINOGEN-III))
REACTION-LIST - GLURS-RXN
REACTION-LIST - GLUTRNAREDUCT-RXN
REACTION-LIST - GSAAMINOTRANS-RXN
REACTION-LIST - PORPHOBILSYNTH-RXN
REACTION-LIST - OHMETHYLBILANESYN-RXN
REACTION-LIST - UROGENIIISYN-RXN
//
UNIQUE-ID - RIBOSYN2-PWY
TYPES - Flavin-Biosynthesis
COMMON-NAME - flavin biosynthesis I (bacteria and plants)
CITATIONS - :EV-COMP-AINF:3567445646:ctb
CREDITS - AUKFG-1
CREDITS - O-18
CREDITS - |riley|
PREDECESSORS - (GTP-CYCLOHYDRO-II-RXN)
PREDECESSORS - (RIBOFLAVINSYNDEAM-RXN GTP-CYCLOHYDRO-II-RXN)
PREDECESSORS - (RIBOFLAVINSYNREDUC-RXN RIBOFLAVINSYNDEAM-RXN)
PREDECESSORS - (RIBOPHOSPHAT-RXN RIBOFLAVINSYNREDUC-RXN)
PREDECESSORS - (DIOHBUTANONEPSYN-RXN)
PREDECESSORS - (LUMAZINESYN-RXN DIOHBUTANONEPSYN-RXN)
PREDECESSORS - (LUMAZINESYN-RXN RIBOPHOSPHAT-RXN)
PREDECESSORS - (RIBOFLAVIN-SYN-RXN LUMAZINESYN-RXN)
PREDECESSORS - (RIBOFLAVINKIN-RXN RIBOFLAVIN-SYN-RXN)
PREDECESSORS - (FADSYN-RXN RIBOFLAVINKIN-RXN)
REACTION-LAYOUT - (GTP-CYCLOHYDRO-II-RXN (:LEFT-PRIMARIES GTP) (:DIRECTION :L2R) (:RIGHT-PRIMARIES DIAMINO-OH-PHOSPHORIBOSYLAMINO-PYR))
REACTION-LAYOUT - (RIBOFLAVINSYNDEAM-RXN (:LEFT-PRIMARIES DIAMINO-OH-PHOSPHORIBOSYLAMINO-PYR) (:DIRECTION :L2R) (:RIGHT-PRIMARIES CPD-602))
REACTION-LAYOUT - (RIBOFLAVINSYNREDUC-RXN (:LEFT-PRIMARIES CPD-1086) (:DIRECTION :R2L) (:RIGHT-PRIMARIES CPD-602))
REACTION-LAYOUT - (DIOHBUTANONEPSYN-RXN (:LEFT-PRIMARIES RIBULOSE-5P) (:DIRECTION :L2R) (:RIGHT-PRIMARIES DIHYDROXY-BUTANONE-P))
REACTION-LAYOUT - (RIBOPHOSPHAT-RXN (:LEFT-PRIMARIES CPD-1086) (:DIRECTION :L2R) (:RIGHT-PRIMARIES AMINO-RIBOSYLAMINO-1H-3H-PYR-DIONE))
REACTION-LAYOUT - (LUMAZINESYN-RXN (:LEFT-PRIMARIES DIHYDROXY-BUTANONE-P AMINO-RIBOSYLAMINO-1H-3H-PYR-DIONE) (:DIRECTION :L2R) (:RIGHT-PRIMARIES DIMETHYL-D-RIBITYL-LUMAZINE))
REACTION-LAYOUT - (RIBOFLAVIN-SYN-RXN (:LEFT-PRIMARIES DIMETHYL-D-RIBITYL-LUMAZINE) (:DIRECTION :L2R) (:RIGHT-PRIMARIES RIBOFLAVIN AMINO-RIBOSYLAMINO-1H-3H-PYR-DIONE))
REACTION-LAYOUT - (FADSYN-RXN (:LEFT-PRIMARIES FMN) (:DIRECTION :L2R) (:RIGHT-PRIMARIES FAD))
REACTION-LAYOUT - (RIBOFLAVINKIN-RXN (:LEFT-PRIMARIES RIBOFLAVIN) (:DIRECTION :L2R) (:RIGHT-PRIMARIES FMN))
REACTION-LIST - GTP-CYCLOHYDRO-II-RXN
REACTION-LIST - RIBOFLAVINSYNDEAM-RXN
REACTION-LIST - RIBOFLAVINSYNREDUC-RXN
REACTION-LIST - DIOHBUTANONEPSYN-RXN
REACTION-LIST - RIBOPHOSPHAT-RXN
REACTION-LIST - LUMAZINESYN-RXN
REACTION-LIST - RIBOFLAVIN-SYN-RXN
REACTION-LIST - FADSYN-RXN
REACTION-LIST - RIBOFLAVINKIN-RXN
SYNONYMS - riboflavin, FMN and FAD biosynthesis
SYNONYMS - vitamin B<sub>2</sub> biosynthesis
//
UNIQUE-ID - PWY-6614
TYPES - Folate-Biosynthesis
COMMON-NAME - tetrahydrofolate biosynthesis
CITATIONS - :EV-COMP-AINF:3567445643:ctb
CREDITS - AUKFG-1
CREDITS - SRI
CREDITS - |caspi|
PATHWAY-LINKS - (DIHYDROPTERIN-CH2OH-PP PWY-6147)
PATHWAY-LINKS - (THF PWY-2201 PWY-2161)
PREDECESSORS - (DIHYDROFOLATESYNTH-RXN H2PTEROATESYNTH-RXN)
PREDECESSORS - (DIHYDROFOLATEREDUCT-RXN DIHYDROFOLATESYNTH-RXN)
PRIMARIES - (H2PTEROATESYNTH-RXN (DIHYDROPTERIN-CH2OH-PP P-AMINO-BENZOATE) NIL)
REACTION-LAYOUT - (DIHYDROFOLATEREDUCT-RXN (:LEFT-PRIMARIES THF) (:DIRECTION :R2L) (:RIGHT-PRIMARIES DIHYDROFOLATE))
REACTION-LAYOUT - (DIHYDROFOLATESYNTH-RXN (:LEFT-PRIMARIES 7-8-DIHYDROPTEROATE) (:DIRECTION :L2R) (:RIGHT-PRIMARIES DIHYDROFOLATE))
REACTION-LAYOUT - (H2PTEROATESYNTH-RXN (:LEFT-PRIMARIES DIHYDROPTERIN-CH2OH-PP P-AMINO-BENZOATE) (:DIRECTION :L2R) (:RIGHT-PRIMARIES 7-8-DIHYDROPTEROATE))
REACTION-LIST - DIHYDROFOLATEREDUCT-RXN
REACTION-LIST - DIHYDROFOLATESYNTH-RXN
REACTION-LIST - H2PTEROATESYNTH-RXN
SYNONYMS - folic acid biosynthesis
SYNONYMS - folate biosynthesis
SYNONYMS - THF biosynthesis
//
UNIQUE-ID - PWY-6613
TYPES - Folate-Biosynthesis
COMMON-NAME - tetrahydrofolate salvage from 5,10-methenyltetrahydrofolate
CITATIONS - :EV-COMP-AINF:3567445643:ctb
CREDITS - AUKFG-1
CREDITS - SRI
CREDITS - |caspi|
PATHWAY-LINKS - (THF PWY-2161)
PREDECESSORS - (METHENYLTHFCYCLOHYDRO-RXN)
PREDECESSORS - (GART-RXN METHENYLTHFCYCLOHYDRO-RXN)
PRIMARIES - (GART-RXN (10-FORMYL-THF) (THF))
REACTION-LAYOUT - (GART-RXN (:LEFT-PRIMARIES 10-FORMYL-THF) (:DIRECTION :L2R) (:RIGHT-PRIMARIES THF))
REACTION-LAYOUT - (METHENYLTHFCYCLOHYDRO-RXN (:LEFT-PRIMARIES 5-10-METHENYL-THF) (:DIRECTION :L2R) (:RIGHT-PRIMARIES 10-FORMYL-THF))
REACTION-LIST - GART-RXN
REACTION-LIST - METHENYLTHFCYCLOHYDRO-RXN
SYNONYMS - folic acid salvage
SYNONYMS - folate salvage
SYNONYMS - THF salvage
//
UNIQUE-ID - 1CMET2-PWY
TYPES - Folate-Biosynthesis
COMMON-NAME - formylTHF biosynthesis I
CITATIONS - :EV-COMP-AINF:3567445645:ctb
CREDITS - AUKFG-1
CREDITS - |sarker|
CREDITS - O-18
CREDITS - |riley|
POLYMERIZATION-LINKS - (FORMYL-THF-GLU-N FORMYLTHFGLUSYNTH-RXN FORMYLTHFGLUSYNTH-RXN)
PREDECESSORS - (DIHYDROFOLATEREDUCT-RXN DIHYDROFOLATESYNTH-RXN)
PREDECESSORS - (DIHYDROFOLATEREDUCT-RXN THYMIDYLATESYN-RXN)
PREDECESSORS - (GCVMULTI-RXN DIHYDROFOLATEREDUCT-RXN)
PREDECESSORS - (GCVMULTI-RXN HOMOCYSMETB12-RXN)
PREDECESSORS - (GLYOHMETRANS-RXN DIHYDROFOLATEREDUCT-RXN)
PREDECESSORS - (GLYOHMETRANS-RXN HOMOCYSMETB12-RXN)
PREDECESSORS - (THYMIDYLATESYN-RXN GLYOHMETRANS-RXN)
PREDECESSORS - (THYMIDYLATESYN-RXN GCVMULTI-RXN)
PREDECESSORS - (1.5.1.20-RXN GCVMULTI-RXN)
PREDECESSORS - (1.5.1.20-RXN GLYOHMETRANS-RXN)
PREDECESSORS - (HOMOCYSMETB12-RXN 1.5.1.20-RXN)
PREDECESSORS - (METHYLENETHFDEHYDROG-NADP-RXN GCVMULTI-RXN)
PREDECESSORS - (METHYLENETHFDEHYDROG-NADP-RXN GLYOHMETRANS-RXN)
PREDECESSORS - (METHENYLTHFCYCLOHYDRO-RXN METHYLENETHFDEHYDROG-NADP-RXN)
PREDECESSORS - (FORMYLTHFDEFORMYL-RXN METHENYLTHFCYCLOHYDRO-RXN)
PREDECESSORS - (FORMATETHFLIG-RXN FORMYLTHFDEFORMYL-RXN)
PREDECESSORS - (FORMYLTHFDEFORMYL-RXN FORMATETHFLIG-RXN)
PRIMARIES - (DIHYDROFOLATESYNTH-RXN (7-8-DIHYDROPTEROATE) NIL)
PRIMARIES - (1.5.1.20-RXN (METHYLENE-THF) NIL)
PRIMARIES - (FORMATETHFLIG-RXN (FORMATE THF) NIL)
REACTION-LAYOUT - (DIHYDROFOLATESYNTH-RXN (:LEFT-PRIMARIES 7-8-DIHYDROPTEROATE) (:DIRECTION :L2R) (:RIGHT-PRIMARIES DIHYDROFOLATE))
REACTION-LAYOUT - (THYMIDYLATESYN-RXN (:LEFT-PRIMARIES METHYLENE-THF) (:DIRECTION :L2R) (:RIGHT-PRIMARIES DIHYDROFOLATE))
REACTION-LAYOUT - (HOMOCYSMETB12-RXN (:LEFT-PRIMARIES 5-METHYL-THF) (:DIRECTION :L2R) (:RIGHT-PRIMARIES THF))
REACTION-LAYOUT - (1.5.1.20-RXN (:LEFT-PRIMARIES 5-METHYL-THF) (:DIRECTION :R2L) (:RIGHT-PRIMARIES METHYLENE-THF))
REACTION-LAYOUT - (GCVMULTI-RXN (:LEFT-PRIMARIES THF) (:DIRECTION :L2R) (:RIGHT-PRIMARIES METHYLENE-THF))
REACTION-LAYOUT - (METHYLENETHFDEHYDROG-NADP-RXN (:LEFT-PRIMARIES METHYLENE-THF) (:DIRECTION :L2R) (:RIGHT-PRIMARIES 5-10-METHENYL-THF))
REACTION-LAYOUT - (GLYOHMETRANS-RXN (:LEFT-PRIMARIES THF) (:DIRECTION :L2R) (:RIGHT-PRIMARIES METHYLENE-THF))
REACTION-LAYOUT - (DIHYDROFOLATEREDUCT-RXN (:LEFT-PRIMARIES THF) (:DIRECTION :R2L) (:RIGHT-PRIMARIES DIHYDROFOLATE))
REACTION-LAYOUT - (FORMYLTHFDEFORMYL-RXN (:LEFT-PRIMARIES 10-FORMYL-THF) (:DIRECTION :L2R) (:RIGHT-PRIMARIES FORMATE THF))
REACTION-LAYOUT - (METHENYLTHFCYCLOHYDRO-RXN (:LEFT-PRIMARIES 5-10-METHENYL-THF) (:DIRECTION :L2R) (:RIGHT-PRIMARIES 10-FORMYL-THF))
REACTION-LAYOUT - (FORMATETHFLIG-RXN (:LEFT-PRIMARIES THF FORMATE) (:DIRECTION :L2R) (:RIGHT-PRIMARIES 10-FORMYL-THF))
REACTION-LIST - DIHYDROFOLATESYNTH-RXN
REACTION-LIST - THYMIDYLATESYN-RXN
REACTION-LIST - HOMOCYSMETB12-RXN
REACTION-LIST - 1.5.1.20-RXN
REACTION-LIST - GCVMULTI-RXN
REACTION-LIST - METHYLENETHFDEHYDROG-NADP-RXN
REACTION-LIST - GLYOHMETRANS-RXN
REACTION-LIST - DIHYDROFOLATEREDUCT-RXN
REACTION-LIST - FORMYLTHFDEFORMYL-RXN
REACTION-LIST - METHENYLTHFCYCLOHYDRO-RXN
REACTION-LIST - FORMATETHFLIG-RXN
//
UNIQUE-ID - PWY-2161
TYPES - Folate-Biosynthesis
COMMON-NAME - folate polyglutamylation
CITATIONS - :EV-COMP-AINF:3567445645:ctb
CLASS-INSTANCE-LINKS - RXN0-2921
CLASS-INSTANCE-LINKS - FOLYLPOLYGLUTAMATESYNTH-RXN
CREDITS - AUKFG-1
CREDITS - SRI
CREDITS - |caspi|
POLYMERIZATION-LINKS - (FORMYL-THF-GLU-N FORMYLTHFGLUSYNTH-RXN FORMYLTHFGLUSYNTH-RXN)
POLYMERIZATION-LINKS - (METHYLENE-THF-GLU-N RXN0-2921 RXN0-2921)
POLYMERIZATION-LINKS - (THF-GLU-N FOLYLPOLYGLUTAMATESYNTH-RXN FOLYLPOLYGLUTAMATESYNTH-RXN)
PREDECESSORS - (FOLYLPOLYGLUTAMATESYNTH-RXN)
PREDECESSORS - (RXN0-2921 GLYOHMETRANS-RXN)
PREDECESSORS - (FORMYLTHFGLUSYNTH-RXN FORMATETHFLIG-RXN)
PREDECESSORS - (FORMATETHFLIG-RXN GLYOHMETRANS-RXN)
PREDECESSORS - (GLYOHMETRANS-RXN)
PRIMARIES - (FORMATETHFLIG-RXN (THF) (10-FORMYL-THF))
PRIMARIES - (GLYOHMETRANS-RXN (THF) (METHYLENE-THF))
REACTION-LAYOUT - (FORMYLTHFGLUSYNTH-RXN (:LEFT-PRIMARIES FORMYL-THF-GLU-N) (:DIRECTION :L2R) (:RIGHT-PRIMARIES FORMYL-THF-GLU-N))
REACTION-LAYOUT - (RXN0-2921 (:LEFT-PRIMARIES METHYLENE-THF-GLU-N) (:DIRECTION :L2R) (:RIGHT-PRIMARIES METHYLENE-THF-GLU-N))
REACTION-LAYOUT - (FOLYLPOLYGLUTAMATESYNTH-RXN (:LEFT-PRIMARIES THF-GLU-N) (:DIRECTION :L2R) (:RIGHT-PRIMARIES THF-GLU-N))
REACTION-LAYOUT - (GLYOHMETRANS-RXN (:LEFT-PRIMARIES THF) (:DIRECTION :L2R) (:RIGHT-PRIMARIES METHYLENE-THF))
REACTION-LAYOUT - (FORMATETHFLIG-RXN (:LEFT-PRIMARIES THF) (:DIRECTION :L2R) (:RIGHT-PRIMARIES 10-FORMYL-THF))
REACTION-LIST - FORMYLTHFGLUSYNTH-RXN
REACTION-LIST - RXN0-2921
REACTION-LIST - FOLYLPOLYGLUTAMATESYNTH-RXN
REACTION-LIST - GLYOHMETRANS-RXN
REACTION-LIST - FORMATETHFLIG-RXN
//
UNIQUE-ID - PWY-2201
TYPES - Folate-Biosynthesis
COMMON-NAME - folate transformations I
CITATIONS - :EV-COMP-AINF:3567445645:ctb
CREDITS - AUKFG-1
CREDITS - SRI
CREDITS - |caspi|
PREDECESSORS - (HOMOCYSMETB12-RXN RXN-5061)
PREDECESSORS - (2.1.1.19-RXN RXN-5061)
PREDECESSORS - (RXN-5061 GLYOHMETRANS-RXN)
PREDECESSORS - (HOMOCYSMETB12-RXN 1.5.1.20-RXN)
PREDECESSORS - (1.5.1.20-RXN GCVMULTI-RXN)
PREDECESSORS - (GCVMULTI-RXN 2.1.1.19-RXN)
PREDECESSORS - (2.1.1.19-RXN 1.5.1.20-RXN)
PREDECESSORS - (1.5.1.20-RXN GLYOHMETRANS-RXN)
PREDECESSORS - (5-FORMYL-THF-CYCLO-LIGASE-RXN 1.5.1.15-RXN)
PREDECESSORS - (1.5.1.15-RXN GLYOHMETRANS-RXN)
PREDECESSORS - (5-FORMYL-THF-CYCLO-LIGASE-RXN METHYLENETHFDEHYDROG-NADP-RXN)
PREDECESSORS - (METHYLENETHFDEHYDROG-NADP-RXN GLYOHMETRANS-RXN)
PREDECESSORS - (GLYOHMETRANS-RXN 2.1.1.19-RXN)
PREDECESSORS - (5-FORMYL-THF-CYCLO-LIGASE-RXN METHENYLTHFCYCLOHYDRO-RXN)
PREDECESSORS - (METHENYLTHFCYCLOHYDRO-RXN FORMATETHFLIG-RXN)
PREDECESSORS - (FORMATETHFLIG-RXN 2.1.1.19-RXN)
PREDECESSORS - (FORMYLTHFDEFORMYL-RXN FORMATETHFLIG-RXN)
PREDECESSORS - (GLYOHMETRANS-RXN FORMYLTHFDEFORMYL-RXN)
PREDECESSORS - (FORMATETHFLIG-RXN HOMOCYSMETB12-RXN)
PRIMARIES - (RXN-5061 (METHYLENE-THF) (5-METHYL-THF))
PRIMARIES - (METHYLENETHFDEHYDROG-NADP-RXN (METHYLENE-THF) (5-10-METHENYL-THF))
PRIMARIES - (METHENYLTHFCYCLOHYDRO-RXN (10-FORMYL-THF) (5-10-METHENYL-THF))
PRIMARIES - (HOMOCYSMETB12-RXN (5-METHYL-THF) (THF))
PRIMARIES - (GLYOHMETRANS-RXN (THF) (METHYLENE-THF))
PRIMARIES - (FORMYLTHFDEFORMYL-RXN (10-FORMYL-THF) (THF))
PRIMARIES - (FORMATETHFLIG-RXN (THF) (10-FORMYL-THF))
PRIMARIES - (5-FORMYL-THF-CYCLO-LIGASE-RXN (5-10-METHENYL-THF) (5-FORMYL-THF))
PRIMARIES - (2.1.1.19-RXN (5-METHYL-THF) (THF))
PRIMARIES - (1.5.1.20-RXN (METHYLENE-THF) (5-METHYL-THF))
PRIMARIES - (1.5.1.15-RXN (METHYLENE-THF) (5-10-METHENYL-THF))
REACTION-LAYOUT - (RXN-5061 (:LEFT-PRIMARIES 5-METHYL-THF) (:DIRECTION :R2L) (:RIGHT-PRIMARIES METHYLENE-THF))
REACTION-LAYOUT - (5-FORMYL-THF-CYCLO-LIGASE-RXN (:LEFT-PRIMARIES 5-FORMYL-THF) (:DIRECTION :R2L) (:RIGHT-PRIMARIES 5-10-METHENYL-THF))
REACTION-LAYOUT - (1.5.1.15-RXN (:LEFT-PRIMARIES METHYLENE-THF) (:DIRECTION :L2R) (:RIGHT-PRIMARIES 5-10-METHENYL-THF))
REACTION-LAYOUT - (1.5.1.20-RXN (:LEFT-PRIMARIES 5-METHYL-THF) (:DIRECTION :R2L) (:RIGHT-PRIMARIES METHYLENE-THF))
REACTION-LAYOUT - (2.1.1.19-RXN (:LEFT-PRIMARIES THF) (:DIRECTION :R2L) (:RIGHT-PRIMARIES 5-METHYL-THF))
REACTION-LAYOUT - (HOMOCYSMETB12-RXN (:LEFT-PRIMARIES 5-METHYL-THF) (:DIRECTION :L2R) (:RIGHT-PRIMARIES THF))
REACTION-LAYOUT - (GCVMULTI-RXN (:LEFT-PRIMARIES THF) (:DIRECTION :L2R) (:RIGHT-PRIMARIES METHYLENE-THF))
REACTION-LAYOUT - (METHYLENETHFDEHYDROG-NADP-RXN (:LEFT-PRIMARIES METHYLENE-THF) (:DIRECTION :L2R) (:RIGHT-PRIMARIES 5-10-METHENYL-THF))
REACTION-LAYOUT - (GLYOHMETRANS-RXN (:LEFT-PRIMARIES THF) (:DIRECTION :L2R) (:RIGHT-PRIMARIES METHYLENE-THF))
REACTION-LAYOUT - (FORMYLTHFDEFORMYL-RXN (:LEFT-PRIMARIES 10-FORMYL-THF) (:DIRECTION :L2R) (:RIGHT-PRIMARIES THF))
REACTION-LAYOUT - (METHENYLTHFCYCLOHYDRO-RXN (:LEFT-PRIMARIES 5-10-METHENYL-THF) (:DIRECTION :R2L) (:RIGHT-PRIMARIES 10-FORMYL-THF))
REACTION-LAYOUT - (FORMATETHFLIG-RXN (:LEFT-PRIMARIES THF) (:DIRECTION :L2R) (:RIGHT-PRIMARIES 10-FORMYL-THF))
REACTION-LIST - RXN-5061
REACTION-LIST - 5-FORMYL-THF-CYCLO-LIGASE-RXN
REACTION-LIST - 1.5.1.15-RXN
REACTION-LIST - 1.5.1.20-RXN
REACTION-LIST - 2.1.1.19-RXN
REACTION-LIST - HOMOCYSMETB12-RXN
REACTION-LIST - GCVMULTI-RXN
REACTION-LIST - METHYLENETHFDEHYDROG-NADP-RXN
REACTION-LIST - GLYOHMETRANS-RXN
REACTION-LIST - FORMYLTHFDEFORMYL-RXN
REACTION-LIST - METHENYLTHFCYCLOHYDRO-RXN
REACTION-LIST - FORMATETHFLIG-RXN
//
UNIQUE-ID - PWY-6147
TYPES - 6-HM-Dihydropterin-PP-Biosynthesis
COMMON-NAME - 6-hydroxymethyl-dihydropterin diphosphate biosynthesis I
CITATIONS - :EV-COMP-AINF:3567445643:ctb
CREDITS - AUKFG-1
CREDITS - SRI
CREDITS - |caspi|
PATHWAY-LINKS - (GTP PWY-6125)
PREDECESSORS - (H2PTERIDINEPYROPHOSPHOKIN-RXN H2NEOPTERINALDOL-RXN)
PREDECESSORS - (H2NEOPTERINALDOL-RXN DIHYDRONEOPTERIN-MONO-P-DEPHOS-RXN)
PREDECESSORS - (DIHYDRONEOPTERIN-MONO-P-DEPHOS-RXN H2NEOPTERINP3PYROPHOSPHOHYDRO-RXN)
PREDECESSORS - (H2NEOPTERINP3PYROPHOSPHOHYDRO-RXN GTP-CYCLOHYDRO-I-RXN)
PREDECESSORS - (GTP-CYCLOHYDRO-I-RXN)
REACTION-LAYOUT - (GTP-CYCLOHYDRO-I-RXN (:LEFT-PRIMARIES GTP) (:DIRECTION :L2R) (:RIGHT-PRIMARIES DIHYDRONEOPTERIN-P3))
REACTION-LAYOUT - (H2NEOPTERINP3PYROPHOSPHOHYDRO-RXN (:LEFT-PRIMARIES DIHYDRONEOPTERIN-P3) (:DIRECTION :L2R) (:RIGHT-PRIMARIES DIHYDRONEOPTERIN-P))
REACTION-LAYOUT - (DIHYDRONEOPTERIN-MONO-P-DEPHOS-RXN (:LEFT-PRIMARIES DIHYDRONEOPTERIN-P) (:DIRECTION :L2R) (:RIGHT-PRIMARIES DIHYDRO-NEO-PTERIN))
REACTION-LAYOUT - (H2NEOPTERINALDOL-RXN (:LEFT-PRIMARIES DIHYDRO-NEO-PTERIN) (:DIRECTION :L2R) (:RIGHT-PRIMARIES AMINO-OH-HYDROXYMETHYL-DIHYDROPTERIDINE))
REACTION-LAYOUT - (H2PTERIDINEPYROPHOSPHOKIN-RXN (:LEFT-PRIMARIES AMINO-OH-HYDROXYMETHYL-DIHYDROPTERIDINE) (:DIRECTION :L2R) (:RIGHT-PRIMARIES DIHYDROPTERIN-CH2OH-PP))
REACTION-LIST - GTP-CYCLOHYDRO-I-RXN
REACTION-LIST - H2NEOPTERINP3PYROPHOSPHOHYDRO-RXN
REACTION-LIST - DIHYDRONEOPTERIN-MONO-P-DEPHOS-RXN
REACTION-LIST - H2NEOPTERINALDOL-RXN
REACTION-LIST - H2PTERIDINEPYROPHOSPHOKIN-RXN
//
UNIQUE-ID - PANTO-PWY
TYPES - Pantothenate-Biosynthesis
COMMON-NAME - phosphopantothenate biosynthesis I
CITATIONS - :EV-COMP-AINF:3567445643:ctb
COMMENT-INTERNAL - Note that Swiss-Prot contains no sequences for the last 4 steps of this pathway.
CREDITS - AUKFG-1
CREDITS - SRI
CREDITS - |arnaud|
PATHWAY-LINKS - (2-KETO-ISOVALERATE VALSYN-PWY)
PATHWAY-LINKS - (VAL VALSYN-PWY)
PATHWAY-LINKS - (4-P-PANTOTHENATE COA-PWY)
PATHWAY-LINKS - (B-ALANINE (|Beta-Alanine-Biosynthesis| . :INCOMING))
PREDECESSORS - (PANTOTHENATE-KIN-RXN PANTOATE-BETA-ALANINE-LIG-RXN)
PREDECESSORS - (PANTOATE-BETA-ALANINE-LIG-RXN 2-DEHYDROPANTOATE-REDUCT-RXN)
PREDECESSORS - (2-DEHYDROPANTOATE-REDUCT-RXN 3-CH3-2-OXOBUTANOATE-OH-CH3-XFER-RXN)
PRIMARIES - (PANTOATE-BETA-ALANINE-LIG-RXN (B-ALANINE L-PANTOATE) NIL)
REACTION-LAYOUT - (PANTOTHENATE-KIN-RXN (:LEFT-PRIMARIES PANTOTHENATE) (:DIRECTION :L2R) (:RIGHT-PRIMARIES 4-P-PANTOTHENATE))
REACTION-LAYOUT - (3-CH3-2-OXOBUTANOATE-OH-CH3-XFER-RXN (:LEFT-PRIMARIES 2-KETO-ISOVALERATE) (:DIRECTION :L2R) (:RIGHT-PRIMARIES 2-DEHYDROPANTOATE))
REACTION-LAYOUT - (2-DEHYDROPANTOATE-REDUCT-RXN (:LEFT-PRIMARIES L-PANTOATE) (:DIRECTION :R2L) (:RIGHT-PRIMARIES 2-DEHYDROPANTOATE))
REACTION-LAYOUT - (PANTOATE-BETA-ALANINE-LIG-RXN (:LEFT-PRIMARIES L-PANTOATE B-ALANINE) (:DIRECTION :L2R) (:RIGHT-PRIMARIES PANTOTHENATE))
REACTION-LIST - PANTOTHENATE-KIN-RXN
REACTION-LIST - 3-CH3-2-OXOBUTANOATE-OH-CH3-XFER-RXN
REACTION-LIST - 2-DEHYDROPANTOATE-REDUCT-RXN
REACTION-LIST - PANTOATE-BETA-ALANINE-LIG-RXN
SYNONYMS - vitamin B<sub>5</sub> biosynthesis
//
UNIQUE-ID - PWY-6894
TYPES - Thiamine-Biosynthesis
COMMON-NAME - thiamin diphosphate biosynthesis I (E. coli)
CITATIONS - :EV-COMP-AINF:3567445642:ctb
CREDITS - AUKFG-1
CREDITS - SRI
CREDITS - |caspi|
PREDECESSORS - (THI-P-KIN-RXN RXN-12611)
REACTION-LAYOUT - (RXN-12611 (:LEFT-PRIMARIES AMINO-HYDROXYMETHYL-METHYLPYRIMIDINE-PP CPD-13575) (:DIRECTION :L2R) (:RIGHT-PRIMARIES THIAMINE-P))
REACTION-LAYOUT - (THI-P-KIN-RXN (:LEFT-PRIMARIES THIAMINE-P) (:DIRECTION :L2R) (:RIGHT-PRIMARIES THIAMINE-PYROPHOSPHATE))
REACTION-LIST - RXN-12611
REACTION-LIST - THI-P-KIN-RXN
SYNONYMS - thiamine diphosphate biosynthesis
SYNONYMS - vitamin B<sub>1</sub> biosynthesis
//
UNIQUE-ID - PWY-6893
TYPES - Thiamine-Biosynthesis
COMMON-NAME - thiamin diphosphate biosynthesis II (Bacillus)
CITATIONS - :EV-COMP-AINF:3567445642:ctb
CREDITS - AUKFG-1
CREDITS - SRI
CREDITS - |caspi|
PREDECESSORS - (THI-P-KIN-RXN RXN-12610)
REACTION-LAYOUT - (RXN-12610 (:LEFT-PRIMARIES AMINO-HYDROXYMETHYL-METHYLPYRIMIDINE-PP CPD-13576) (:DIRECTION :L2R) (:RIGHT-PRIMARIES THIAMINE-P))
REACTION-LAYOUT - (THI-P-KIN-RXN (:LEFT-PRIMARIES THIAMINE-P) (:DIRECTION :L2R) (:RIGHT-PRIMARIES THIAMINE-PYROPHOSPHATE))
REACTION-LIST - RXN-12610
REACTION-LIST - THI-P-KIN-RXN
SYNONYMS - vitamin B<sub>1</sub> biosynthesis II
//
UNIQUE-ID - PYRIDOXSYN-PWY
TYPES - Vitamin-B6-Biosynthesis
COMMON-NAME - pyridoxal 5'-phosphate biosynthesis I
CITATIONS - :EV-COMP-AINF:3567445643:ctb
CREDITS - AUKFG-1
CREDITS - SRI
CREDITS - |sarker|
CREDITS - O-18
CREDITS - |riley|
PREDECESSORS - (PDXJ-RXN RXN-8447)
PREDECESSORS - (RXN-8447 1.1.1.262-RXN)
PREDECESSORS - (1.1.1.262-RXN PSERTRANSAMPYR-RXN)
PREDECESSORS - (PNPOXI-RXN PDXJ-RXN)
PREDECESSORS - (ERYTH4PDEHYDROG-RXN)
PREDECESSORS - (ERYTHRON4PDEHYDROG-RXN ERYTH4PDEHYDROG-RXN)
PREDECESSORS - (PSERTRANSAMPYR-RXN ERYTHRON4PDEHYDROG-RXN)
PREDECESSORS - (PDXJ-RXN DXS-RXN)
PRIMARIES - (PDXJ-RXN (DEOXYXYLULOSE-5P 1-AMINO-PROPAN-2-ONE-3-PHOSPHATE) NIL)
PRIMARIES - (RXN-8447 (2-AMINO-3-OXO-4-PHOSPHONOOXYBUTYRATE) (1-AMINO-PROPAN-2-ONE-3-PHOSPHATE))
PRIMARIES - (PNPOXI-RXN (PYRIDOXINE-5P) (PYRIDOXAL_PHOSPHATE))
REACTION-LAYOUT - (RXN-8447 (:LEFT-PRIMARIES 2-AMINO-3-OXO-4-PHOSPHONOOXYBUTYRATE) (:DIRECTION :L2R) (:RIGHT-PRIMARIES 1-AMINO-PROPAN-2-ONE-3-PHOSPHATE))
REACTION-LAYOUT - (1.1.1.262-RXN (:LEFT-PRIMARIES 4-PHOSPHONOOXY-THREONINE) (:DIRECTION :L2R) (:RIGHT-PRIMARIES 2-AMINO-3-OXO-4-PHOSPHONOOXYBUTYRATE))
REACTION-LAYOUT - (PSERTRANSAMPYR-RXN (:LEFT-PRIMARIES 3OH-4P-OH-ALPHA-KETOBUTYRATE) (:DIRECTION :L2R) (:RIGHT-PRIMARIES 4-PHOSPHONOOXY-THREONINE))
REACTION-LAYOUT - (ERYTHRON4PDEHYDROG-RXN (:LEFT-PRIMARIES ERYTHRONATE-4P) (:DIRECTION :L2R) (:RIGHT-PRIMARIES 3OH-4P-OH-ALPHA-KETOBUTYRATE))
REACTION-LAYOUT - (PDXJ-RXN (:LEFT-PRIMARIES 1-AMINO-PROPAN-2-ONE-3-PHOSPHATE DEOXYXYLULOSE-5P) (:DIRECTION :L2R) (:RIGHT-PRIMARIES PYRIDOXINE-5P))
REACTION-LAYOUT - (DXS-RXN (:LEFT-PRIMARIES GAP PYRUVATE) (:DIRECTION :L2R) (:RIGHT-PRIMARIES DEOXYXYLULOSE-5P))
REACTION-LAYOUT - (ERYTH4PDEHYDROG-RXN (:LEFT-PRIMARIES ERYTHROSE-4P) (:DIRECTION :L2R) (:RIGHT-PRIMARIES ERYTHRONATE-4P))
REACTION-LAYOUT - (PNPOXI-RXN (:LEFT-PRIMARIES PYRIDOXINE-5P) (:DIRECTION :L2R) (:RIGHT-PRIMARIES PYRIDOXAL_PHOSPHATE))
REACTION-LIST - RXN-8447
REACTION-LIST - 1.1.1.262-RXN
REACTION-LIST - PSERTRANSAMPYR-RXN
REACTION-LIST - ERYTHRON4PDEHYDROG-RXN
REACTION-LIST - PDXJ-RXN
REACTION-LIST - DXS-RXN
REACTION-LIST - ERYTH4PDEHYDROG-RXN
REACTION-LIST - PNPOXI-RXN
SYNONYMS - vitamin B<sub>6</sub> biosynthesis
//
UNIQUE-ID - PWY-5979
TYPES - SECONDARY-METABOLITE-BIOSYNTHESIS
COMMON-NAME - 3-amino-5-hydroxybenzoate biosynthesis
CITATIONS - :EV-COMP-AINF:3567445647:ctb
CREDITS - AUKFG-1
CREDITS - SRI
CREDITS - |fulcher|
PREDECESSORS - (RXN-9587 RXN-9586)
PREDECESSORS - (RXN-9586 RXN-9585)
PREDECESSORS - (RXN-9585 RXN-9584)
PREDECESSORS - (RXN-9584 RXN-9583)
PREDECESSORS - (RXN-9583 RXN-9582)
PREDECESSORS - (RXN-9582 RXN-9581)
PREDECESSORS - (RXN-9581)
PRIMARIES - (RXN-9583 (CPD-10226) (CPD-10227))
REACTION-LAYOUT - (RXN-9587 (:LEFT-PRIMARIES CPD-10230) (:DIRECTION :L2R) (:RIGHT-PRIMARIES CPD-10231))
REACTION-LAYOUT - (RXN-9586 (:LEFT-PRIMARIES CPD-10229) (:DIRECTION :L2R) (:RIGHT-PRIMARIES CPD-10230))
REACTION-LAYOUT - (RXN-9585 (:LEFT-PRIMARIES CPD-10228) (:DIRECTION :L2R) (:RIGHT-PRIMARIES CPD-10229))
REACTION-LAYOUT - (RXN-9584 (:LEFT-PRIMARIES CPD-10227) (:DIRECTION :L2R) (:RIGHT-PRIMARIES CPD-10228))
REACTION-LAYOUT - (RXN-9583 (:LEFT-PRIMARIES CPD-10226) (:DIRECTION :L2R) (:RIGHT-PRIMARIES CPD-10227))
REACTION-LAYOUT - (RXN-9582 (:LEFT-PRIMARIES CPD-10225) (:DIRECTION :L2R) (:RIGHT-PRIMARIES CPD-10226))
REACTION-LAYOUT - (RXN-9581 (:LEFT-PRIMARIES CPD-10224) (:DIRECTION :L2R) (:RIGHT-PRIMARIES CPD-10225))
REACTION-LIST - RXN-9587
REACTION-LIST - RXN-9586
REACTION-LIST - RXN-9585
REACTION-LIST - RXN-9584
REACTION-LIST - RXN-9583
REACTION-LIST - RXN-9582
REACTION-LIST - RXN-9581
SYNONYMS - aminoshikimate pathway
//
UNIQUE-ID - PWY-5751
TYPES - SECONDARY-METABOLITE-BIOSYNTHESIS
COMMON-NAME - phenylethanol biosynthesis
CITATIONS - :EV-COMP-AINF:3567445645:ctb
CREDITS - AUKFG-1
CREDITS - O-27
CREDITS - |pujar|
PREDECESSORS - (RXN-7700 RXN-8990)
PREDECESSORS - (RXN-7700 AMINEPHEN-RXN)
PREDECESSORS - (AMINEPHEN-RXN PHENYLALANINE-DECARBOXYLASE-RXN)
PRIMARIES - (RXN-8990 (PHE) NIL)
REACTION-LAYOUT - (RXN-8990 (:LEFT-PRIMARIES PHE) (:DIRECTION :L2R) (:RIGHT-PRIMARIES PHENYLACETALDEHYDE))
REACTION-LAYOUT - (RXN-7700 (:LEFT-PRIMARIES CPD-7035) (:DIRECTION :R2L) (:RIGHT-PRIMARIES PHENYLACETALDEHYDE))
REACTION-LAYOUT - (AMINEPHEN-RXN (:LEFT-PRIMARIES PHENYLETHYLAMINE) (:DIRECTION :L2R) (:RIGHT-PRIMARIES PHENYLACETALDEHYDE))
REACTION-LAYOUT - (PHENYLALANINE-DECARBOXYLASE-RXN (:LEFT-PRIMARIES PHE) (:DIRECTION :L2R) (:RIGHT-PRIMARIES PHENYLETHYLAMINE))
REACTION-LIST - RXN-8990
REACTION-LIST - RXN-7700
REACTION-LIST - AMINEPHEN-RXN
REACTION-LIST - PHENYLALANINE-DECARBOXYLASE-RXN
SYNONYMS - phenyacetaldehyde biosynthesis
SYNONYMS - phenylacetaldehyde and phenylethanol biosynthesis
//
UNIQUE-ID - PWY-5940
TYPES - Antibiotic-Biosynthesis
COMMON-NAME - streptomycin biosynthesis
CITATIONS - :EV-COMP-AINF:3567445642:ctb
CREDITS - AUKFG-1
CREDITS - SRI
CREDITS - |fulcher|
PREDECESSORS - (2.4.2.27-RXN RXN-11099)
PREDECESSORS - (RXN-11099 RXN-11098)
PREDECESSORS - (RXN-11098 2.6.1.56-RXN)
PREDECESSORS - (2.6.1.56-RXN RXN-11097)
PREDECESSORS - (RXN-11097 3.1.3.40-RXN)
PREDECESSORS - (3.1.3.40-RXN 2.1.4.2-RXN)
PREDECESSORS - (PHOSPHOGLUCMUT-RXN GLUCOSE-6-PHOSPHATE-1-EPIMERASE-RXN)
PREDECESSORS - (2.7.7.33-RXN PHOSPHOGLUCMUT-RXN)
PREDECESSORS - (STREPTOMYCIN-6-KINASE-RXN STREPTOMYCIN-6-PHOSPHATASE-RXN)
PREDECESSORS - (STREPTOMYCIN-6-PHOSPHATASE-RXN STREPTOMYCIN-6-KINASE-RXN)
PREDECESSORS - (RXN-9469 2.7.7.33-RXN)
PREDECESSORS - (RXN-9470 RXN-9469)
PREDECESSORS - (2.4.2.27-RXN RXN-9467)
PREDECESSORS - (RXN-9467)
PREDECESSORS - (STREPTOMYCIN-6-PHOSPHATASE-RXN RXN-9471)
PREDECESSORS - (RXN-9471 RXN-9470)
PREDECESSORS - (RXN-9470 2.4.2.27-RXN)
PREDECESSORS - (2.1.4.2-RXN SCYLLO-INOSAMINE-KINASE-RXN)
PREDECESSORS - (SCYLLO-INOSAMINE-KINASE-RXN 2.6.1.50-RXN)
PREDECESSORS - (2.6.1.50-RXN MYO-INOSITOL-2-DEHYDROGENASE-RXN)
PREDECESSORS - (MYO-INOSITOL-2-DEHYDROGENASE-RXN)
PRIMARIES - (RXN-11099 (CPD-12064) (STREPTIDINE-6-PHOSPHATE))
PRIMARIES - (RXN-11098 (D-1-GUANIDINO-3-AMINO-13-DIDEOXY-SCYLLO) (CPD-12064))
PRIMARIES - (2.6.1.56-RXN (D-1-GUANIDINO-1-DEOXY-3-DEHYDRO-SCYLLO-I) (D-1-GUANIDINO-3-AMINO-13-DIDEOXY-SCYLLO))
PRIMARIES - (GLUCOSE-6-PHOSPHATE-1-EPIMERASE-RXN (GLC-6-P) (ALPHA-GLC-6-P))
PRIMARIES - (PHOSPHOGLUCMUT-RXN (ALPHA-GLC-6-P) (GLC-1-P))
PRIMARIES - (2.7.7.33-RXN (GLC-1-P) (CDP-D-GLUCOSE))
PRIMARIES - (STREPTOMYCIN-6-KINASE-RXN (STREPTOMYCIN) (CPD-529))
PRIMARIES - (2.1.4.2-RXN (CPD-180) (CPD-7167))
PRIMARIES - (2.6.1.50-RXN (CPD-365) (CPD-1105))
REACTION-LAYOUT - (RXN-11099 (:LEFT-PRIMARIES CPD-12064) (:DIRECTION :L2R) (:RIGHT-PRIMARIES STREPTIDINE-6-PHOSPHATE))
REACTION-LAYOUT - (RXN-11098 (:LEFT-PRIMARIES D-1-GUANIDINO-3-AMINO-13-DIDEOXY-SCYLLO) (:DIRECTION :L2R) (:RIGHT-PRIMARIES CPD-12064))
REACTION-LAYOUT - (2.6.1.56-RXN (:LEFT-PRIMARIES D-1-GUANIDINO-3-AMINO-13-DIDEOXY-SCYLLO) (:DIRECTION :R2L) (:RIGHT-PRIMARIES D-1-GUANIDINO-1-DEOXY-3-DEHYDRO-SCYLLO-I))
REACTION-LAYOUT - (RXN-11097 (:LEFT-PRIMARIES CPD-7168) (:DIRECTION :L2R) (:RIGHT-PRIMARIES D-1-GUANIDINO-1-DEOXY-3-DEHYDRO-SCYLLO-I))
REACTION-LAYOUT - (3.1.3.40-RXN (:LEFT-PRIMARIES CPD-7167) (:DIRECTION :L2R) (:RIGHT-PRIMARIES CPD-7168))
REACTION-LAYOUT - (GLUCOSE-6-PHOSPHATE-1-EPIMERASE-RXN (:LEFT-PRIMARIES ALPHA-GLC-6-P) (:DIRECTION :R2L) (:RIGHT-PRIMARIES GLC-6-P))
REACTION-LAYOUT - (STREPTOMYCIN-6-KINASE-RXN (:LEFT-PRIMARIES STREPTOMYCIN) (:DIRECTION :L2R) (:RIGHT-PRIMARIES CPD-529))
REACTION-LAYOUT - (PHOSPHOGLUCMUT-RXN (:LEFT-PRIMARIES GLC-1-P) (:DIRECTION :R2L) (:RIGHT-PRIMARIES ALPHA-GLC-6-P))
REACTION-LAYOUT - (2.7.7.33-RXN (:LEFT-PRIMARIES GLC-1-P) (:DIRECTION :L2R) (:RIGHT-PRIMARIES CDP-D-GLUCOSE))
REACTION-LAYOUT - (RXN-9469 (:LEFT-PRIMARIES CDP-D-GLUCOSE) (:DIRECTION :L2R) (:RIGHT-PRIMARIES CPD-10137))
REACTION-LAYOUT - (RXN-9467 (:LEFT-PRIMARIES DTDP-RHAMNOSE) (:DIRECTION :L2R) (:RIGHT-PRIMARIES DTDP-L-DIHYDROSTREPTOSE))
REACTION-LAYOUT - (STREPTOMYCIN-6-PHOSPHATASE-RXN (:LEFT-PRIMARIES CPD-529) (:DIRECTION :L2R) (:RIGHT-PRIMARIES STREPTOMYCIN))
REACTION-LAYOUT - (RXN-9471 (:LEFT-PRIMARIES DIHYDROSTREPTOMYCIN-6-PHOSPHATE) (:DIRECTION :L2R) (:RIGHT-PRIMARIES CPD-529))
REACTION-LAYOUT - (RXN-9470 (:LEFT-PRIMARIES CPD-10137 O-14-ALPHA-L-DIHYDROSTREPTOSYL-STREPTID) (:DIRECTION :L2R) (:RIGHT-PRIMARIES DIHYDROSTREPTOMYCIN-6-PHOSPHATE))
REACTION-LAYOUT - (2.4.2.27-RXN (:LEFT-PRIMARIES DTDP-L-DIHYDROSTREPTOSE STREPTIDINE-6-PHOSPHATE) (:DIRECTION :L2R) (:RIGHT-PRIMARIES O-14-ALPHA-L-DIHYDROSTREPTOSYL-STREPTID))
REACTION-LAYOUT - (2.1.4.2-RXN (:LEFT-PRIMARIES CPD-180) (:DIRECTION :L2R) (:RIGHT-PRIMARIES CPD-7167))
REACTION-LAYOUT - (SCYLLO-INOSAMINE-KINASE-RXN (:LEFT-PRIMARIES CPD-1105) (:DIRECTION :L2R) (:RIGHT-PRIMARIES CPD-180))
REACTION-LAYOUT - (2.6.1.50-RXN (:LEFT-PRIMARIES CPD-365) (:DIRECTION :L2R) (:RIGHT-PRIMARIES CPD-1105))
REACTION-LAYOUT - (MYO-INOSITOL-2-DEHYDROGENASE-RXN (:LEFT-PRIMARIES MYO-INOSITOL) (:DIRECTION :L2R) (:RIGHT-PRIMARIES CPD-365))
REACTION-LIST - RXN-11099
REACTION-LIST - RXN-11098
REACTION-LIST - 2.6.1.56-RXN
REACTION-LIST - RXN-11097
REACTION-LIST - 3.1.3.40-RXN
REACTION-LIST - GLUCOSE-6-PHOSPHATE-1-EPIMERASE-RXN
REACTION-LIST - STREPTOMYCIN-6-KINASE-RXN
REACTION-LIST - PHOSPHOGLUCMUT-RXN
REACTION-LIST - 2.7.7.33-RXN
REACTION-LIST - RXN-9469
REACTION-LIST - RXN-9467
REACTION-LIST - STREPTOMYCIN-6-PHOSPHATASE-RXN
REACTION-LIST - RXN-9471
REACTION-LIST - RXN-9470
REACTION-LIST - 2.4.2.27-RXN
REACTION-LIST - 2.1.4.2-RXN
REACTION-LIST - SCYLLO-INOSAMINE-KINASE-RXN
REACTION-LIST - 2.6.1.50-RXN
REACTION-LIST - MYO-INOSITOL-2-DEHYDROGENASE-RXN
//
UNIQUE-ID - PWY-5148
TYPES - Lipid-Biosynthesis
COMMON-NAME - acyl-CoA hydrolysis
CITATIONS - :EV-COMP-AINF:3567445647:ctb
CREDITS - AUKFG-1
PREDECESSORS - (THIOESTER-RXN)
PRIMARIES - (THIOESTER-RXN (|Saturated-Fatty-Acyl-CoA|) (|Fatty-Acids|))
REACTION-LAYOUT - (THIOESTER-RXN (:LEFT-PRIMARIES |Saturated-Fatty-Acyl-CoA|) (:DIRECTION :L2R) (:RIGHT-PRIMARIES CO-A CPD66-39))
REACTION-LIST - THIOESTER-RXN
SYNONYMS - acyl-CoA thioesterase pathway
//
UNIQUE-ID - FASYN-ELONG-PWY
TYPES - Fatty-acid-biosynthesis
COMMON-NAME - fatty acid elongation -- saturated
CITATIONS - :EV-COMP-AINF:3567445647:ctb
CLASS-INSTANCE-LINKS - 3-OXOACYL-ACP-REDUCT-RXN
CREDITS - AUKFG-1
POLYMERIZATION-LINKS - (|Saturated-Fatty-Acyl-ACPs| ENOYL-ACP-REDUCT-NADH-RXN 3-OXOACYL-ACP-SYNTH-RXN)
PREDECESSORS - (ENOYL-ACP-REDUCT-NADPH-RXN 3-HYDROXYDECANOYL-ACP-DEHYDR-RXN)
PREDECESSORS - (ENOYL-ACP-REDUCT-NADH-RXN 3-HYDROXYDECANOYL-ACP-DEHYDR-RXN)
PREDECESSORS - (3-HYDROXYDECANOYL-ACP-DEHYDR-RXN 3-OXOACYL-ACP-REDUCT-RXN)
PREDECESSORS - (3-OXOACYL-ACP-REDUCT-RXN 3-OXOACYL-ACP-SYNTH-RXN)
PRIMARIES - (ENOYL-ACP-REDUCT-NADPH-RXN (TRANS-D2-ENOYL-ACP) NIL)
REACTION-LAYOUT - (3-OXOACYL-ACP-SYNTH-RXN (:LEFT-PRIMARIES |Saturated-Fatty-Acyl-ACPs|) (:DIRECTION :L2R) (:RIGHT-PRIMARIES B-KETOACYL-ACP))
REACTION-LAYOUT - (3-OXOACYL-ACP-REDUCT-RXN (:LEFT-PRIMARIES OH-ACYL-ACP) (:DIRECTION :R2L) (:RIGHT-PRIMARIES B-KETOACYL-ACP))
REACTION-LAYOUT - (ENOYL-ACP-REDUCT-NADH-RXN (:LEFT-PRIMARIES |Saturated-Fatty-Acyl-ACPs|) (:DIRECTION :R2L) (:RIGHT-PRIMARIES TRANS-D2-ENOYL-ACP))
REACTION-LAYOUT - (ENOYL-ACP-REDUCT-NADPH-RXN (:LEFT-PRIMARIES |Saturated-Fatty-Acyl-ACPs|) (:DIRECTION :R2L) (:RIGHT-PRIMARIES TRANS-D2-ENOYL-ACP))
REACTION-LAYOUT - (3-HYDROXYDECANOYL-ACP-DEHYDR-RXN (:LEFT-PRIMARIES OH-ACYL-ACP) (:DIRECTION :L2R) (:RIGHT-PRIMARIES TRANS-D2-ENOYL-ACP))
REACTION-LIST - 3-OXOACYL-ACP-SYNTH-RXN
REACTION-LIST - 3-OXOACYL-ACP-REDUCT-RXN
REACTION-LIST - ENOYL-ACP-REDUCT-NADH-RXN
REACTION-LIST - ENOYL-ACP-REDUCT-NADPH-RXN
REACTION-LIST - 3-HYDROXYDECANOYL-ACP-DEHYDR-RXN
//
UNIQUE-ID - PWY-5973
TYPES - Fatty-acid-biosynthesis
COMMON-NAME - <i>cis</i>-vaccenate biosynthesis
CITATIONS - :EV-COMP-AINF:3567445647:ctb
CREDITS - AUKFG-1
CREDITS - SRI
CREDITS - |caspi|
IN-PATHWAY - PWY-6284
PATHWAY-LINKS - (|Palmitoleoyl-ACPs| PWY-6282)
PREDECESSORS - (RXN-9555 RXN-9558)
PREDECESSORS - (RXN-9558 RXN-9557)
PREDECESSORS - (RXN-9557 RXN-9556)
PREDECESSORS - (RXN-9556 2.3.1.179-RXN)
PRIMARIES - (2.3.1.179-RXN (|Palmitoleoyl-ACPs|) NIL)
PRIMARIES - (RXN-9555 (|Cis-vaccenoyl-ACPs|) (CPD-9247))
REACTION-LAYOUT - (RXN-9558 (:LEFT-PRIMARIES |cis-vaccen-2-enoyl-ACPs|) (:DIRECTION :L2R) (:RIGHT-PRIMARIES |Cis-vaccenoyl-ACPs|))
REACTION-LAYOUT - (RXN-9557 (:LEFT-PRIMARIES |R-3-hydroxy-cis-vaccenoyl-ACPs|) (:DIRECTION :L2R) (:RIGHT-PRIMARIES |cis-vaccen-2-enoyl-ACPs|))
REACTION-LAYOUT - (RXN-9556 (:LEFT-PRIMARIES |R-3-hydroxy-cis-vaccenoyl-ACPs|) (:DIRECTION :R2L) (:RIGHT-PRIMARIES |3-oxo-cis-vaccenoyl-ACPs|))
REACTION-LAYOUT - (2.3.1.179-RXN (:LEFT-PRIMARIES |Palmitoleoyl-ACPs|) (:DIRECTION :L2R) (:RIGHT-PRIMARIES |3-oxo-cis-vaccenoyl-ACPs|))
REACTION-LAYOUT - (RXN-9555 (:LEFT-PRIMARIES |Cis-vaccenoyl-ACPs|) (:DIRECTION :L2R) (:RIGHT-PRIMARIES CPD-9247))
REACTION-LIST - RXN-9558
REACTION-LIST - RXN-9557
REACTION-LIST - RXN-9556
REACTION-LIST - 2.3.1.179-RXN
REACTION-LIST - RXN-9555
SUPER-PATHWAYS - PWY-6284
SYNONYMS - <i>cis</i> vaccenic acid acid biosynthesis
//
UNIQUE-ID - PWY0-862
TYPES - Fatty-acid-biosynthesis
COMMON-NAME - <i>cis</i>-dodecenoyl biosynthesis
CITATIONS - :EV-COMP-AINF:3567445647:ctb
CREDITS - AUKFG-1
IN-PATHWAY - PWY-6284
PATHWAY-LINKS - (|Cis-Delta5-dodecenoyl-ACPs| PWY-6282)
PATHWAY-LINKS - (|Beta-hydroxydecanoyl-ACPs| PWY-5971)
PREDECESSORS - (5.3.3.14-RXN FABAUNSATDEHYDR-RXN)
PREDECESSORS - (RXN0-2141 5.3.3.14-RXN)
PREDECESSORS - (RXN0-2142 RXN0-2141)
PREDECESSORS - (RXN0-2144 RXN0-2142)
PREDECESSORS - (RXN0-2145 RXN0-2144)
REACTION-LAYOUT - (5.3.3.14-RXN (:LEFT-PRIMARIES |Trans-D2-decenoyl-ACPs|) (:DIRECTION :L2R) (:RIGHT-PRIMARIES |Cis-delta-3-decenoyl-ACPs|))
REACTION-LAYOUT - (FABAUNSATDEHYDR-RXN (:LEFT-PRIMARIES |Beta-hydroxydecanoyl-ACPs|) (:DIRECTION :L2R) (:RIGHT-PRIMARIES |Trans-D2-decenoyl-ACPs|))
REACTION-LAYOUT - (RXN0-2141 (:LEFT-PRIMARIES |Cis-delta-3-decenoyl-ACPs|) (:DIRECTION :L2R) (:RIGHT-PRIMARIES |b-Keto-cis-D5-dodecenoyl-ACPs|))
REACTION-LAYOUT - (RXN0-2142 (:LEFT-PRIMARIES |b-Keto-cis-D5-dodecenoyl-ACPs|) (:DIRECTION :L2R) (:RIGHT-PRIMARIES |b-Hydroxy-cis-D5-dodecenoyl-ACPs|))
REACTION-LAYOUT - (RXN0-2144 (:LEFT-PRIMARIES |b-Hydroxy-cis-D5-dodecenoyl-ACPs|) (:DIRECTION :L2R) (:RIGHT-PRIMARIES |Trans-D3-cis-D5-dodecenoyl-ACPs|))
REACTION-LAYOUT - (RXN0-2145 (:LEFT-PRIMARIES |Trans-D3-cis-D5-dodecenoyl-ACPs|) (:DIRECTION :L2R) (:RIGHT-PRIMARIES |Cis-Delta5-dodecenoyl-ACPs|))
REACTION-LIST - 5.3.3.14-RXN
REACTION-LIST - FABAUNSATDEHYDR-RXN
REACTION-LIST - RXN0-2141
REACTION-LIST - RXN0-2142
REACTION-LIST - RXN0-2144
REACTION-LIST - RXN0-2145
SUPER-PATHWAYS - PWY-6284
SYNONYMS - fatty acid elongation -- unsaturated
//
UNIQUE-ID - PWY-6284
TYPES - Fatty-acid-biosynthesis
TYPES - Super-Pathways
COMMON-NAME - superpathway of unsaturated fatty acids biosynthesis (<i>E. coli</i>)
CITATIONS - :EV-COMP-AINF:3567544373:ctb
CREDITS - AUKFG-1
CREDITS - SRI
CREDITS - |caspi|
PATHWAY-LINKS - (|Cis-vaccenoyl-ACPs| PWY0-1319)
PATHWAY-LINKS - (|Palmitoleoyl-ACPs| PWY0-1319)
PATHWAY-LINKS - (|Beta-hydroxydecanoyl-ACPs| PWY-5971)
PREDECESSORS - (2.3.1.179-RXN RXN-10661)
PREDECESSORS - (RXN-10654 RXN0-2145)
PREDECESSORS - PWY-5973
PREDECESSORS - PWY-6282
PREDECESSORS - PWY0-862
REACTION-LAYOUT - (PWY-5973 (:LEFT-PRIMARIES) (:DIRECTION NIL) (:RIGHT-PRIMARIES))
REACTION-LAYOUT - (PWY-6282 (:LEFT-PRIMARIES) (:DIRECTION NIL) (:RIGHT-PRIMARIES))
REACTION-LAYOUT - (PWY0-862 (:LEFT-PRIMARIES) (:DIRECTION NIL) (:RIGHT-PRIMARIES))
REACTION-LIST - PWY-5973
REACTION-LIST - PWY-6282
REACTION-LIST - PWY0-862
SUB-PATHWAYS - PWY-5973
SUB-PATHWAYS - PWY-6282
SUB-PATHWAYS - PWY0-862
//
UNIQUE-ID - PWY-5971
TYPES - Palmitate-Biosynthesis
COMMON-NAME - palmitate biosynthesis II (bacteria and plants)
CITATIONS - :EV-COMP-AINF:3567445647:ctb
CREDITS - AUKFG-1
CREDITS - SRI
CREDITS - |caspi|
PATHWAY-LINKS - (|Octanoyl-ACPs| (PWY0-501 . :OUTGOING))
PATHWAY-LINKS - (|Trans-D2-decenoyl-ACPs| (PWY0-862 . :OUTGOING))
PREDECESSORS - (3.1.2.21-RXN RXN-9661)
PREDECESSORS - (RXN-9549 RXN-9663)
PREDECESSORS - (RXN-9663 4.2.1.61-RXN)
PREDECESSORS - (4.2.1.61-RXN RXN-9540)
PREDECESSORS - (RXN-9540 RXN-9539)
PREDECESSORS - (RXN-9539 RXN-9662)
PREDECESSORS - (RXN-9662 RXN-9537)
PREDECESSORS - (RXN-9537 RXN-9536)
PREDECESSORS - (RXN-9536 RXN-9535)
PREDECESSORS - (RXN-9535 RXN-9661)
PREDECESSORS - (RXN-9661 RXN-9533)
PREDECESSORS - (RXN-9533 RXN-9532)
PREDECESSORS - (RXN-9532 RXN-9531)
PREDECESSORS - (RXN-9531 RXN-9660)
PREDECESSORS - (RXN-9660 RXN-9655)
PREDECESSORS - (RXN-9655 RXN-9528)
PREDECESSORS - (RXN-9528 RXN-9527)
PREDECESSORS - (RXN-9527 RXN-9659)
PREDECESSORS - (RXN-9659 4.2.1.59-RXN)
PREDECESSORS - (4.2.1.59-RXN RXN-9524)
PREDECESSORS - (RXN-9524 RXN-9523)
PREDECESSORS - (RXN-9523 RXN-9658)
PREDECESSORS - (RXN-9658 RXN-9520)
PREDECESSORS - (RXN-9520 RXN-9518)
PREDECESSORS - (RXN-9518 RXN-9516)
PREDECESSORS - (RXN-9516 RXN-9657)
PREDECESSORS - (RXN-9657 4.2.1.58-RXN)
PREDECESSORS - (4.2.1.58-RXN RXN-9514)
PRIMARIES - (3.1.2.21-RXN NIL (DODECANOATE))
PRIMARIES - (RXN-9549 NIL (PALMITATE))
REACTION-LAYOUT - (3.1.2.21-RXN (:LEFT-PRIMARIES |Dodecanoyl-ACPs|) (:DIRECTION :L2R) (:RIGHT-PRIMARIES DODECANOATE))
REACTION-LAYOUT - (RXN-9549 (:LEFT-PRIMARIES |Palmitoyl-ACPs|) (:DIRECTION :L2R) (:RIGHT-PRIMARIES PALMITATE))
REACTION-LAYOUT - (RXN-9663 (:LEFT-PRIMARIES |Palmitoyl-ACPs|) (:DIRECTION :R2L) (:RIGHT-PRIMARIES |2-Hexadecenoyl-ACPs|))
REACTION-LAYOUT - (4.2.1.61-RXN (:LEFT-PRIMARIES |R-3-Hydroxypalmitoyl-ACPs|) (:DIRECTION :L2R) (:RIGHT-PRIMARIES |2-Hexadecenoyl-ACPs|))
REACTION-LAYOUT - (RXN-9540 (:LEFT-PRIMARIES |R-3-Hydroxypalmitoyl-ACPs|) (:DIRECTION :R2L) (:RIGHT-PRIMARIES |3-oxo-palmitoyl-ACPs|))
REACTION-LAYOUT - (RXN-9539 (:LEFT-PRIMARIES |Myristoyl-ACPs|) (:DIRECTION :L2R) (:RIGHT-PRIMARIES |3-oxo-palmitoyl-ACPs|))
REACTION-LAYOUT - (RXN-9662 (:LEFT-PRIMARIES |Myristoyl-ACPs|) (:DIRECTION :R2L) (:RIGHT-PRIMARIES |Tetradec-2-enoyl-ACPs|))
REACTION-LAYOUT - (RXN-9537 (:LEFT-PRIMARIES |R-3-hydroxymyristoyl-ACPs|) (:DIRECTION :L2R) (:RIGHT-PRIMARIES |Tetradec-2-enoyl-ACPs|))
REACTION-LAYOUT - (RXN-9536 (:LEFT-PRIMARIES |R-3-hydroxymyristoyl-ACPs|) (:DIRECTION :R2L) (:RIGHT-PRIMARIES |3-oxo-myristoyl-ACPs|))
REACTION-LAYOUT - (RXN-9535 (:LEFT-PRIMARIES |Dodecanoyl-ACPs|) (:DIRECTION :L2R) (:RIGHT-PRIMARIES |3-oxo-myristoyl-ACPs|))
REACTION-LAYOUT - (RXN-9661 (:LEFT-PRIMARIES |Dodecanoyl-ACPs|) (:DIRECTION :R2L) (:RIGHT-PRIMARIES |Dodec-2-enoyl-ACPs|))
REACTION-LAYOUT - (RXN-9533 (:LEFT-PRIMARIES |R-3-hydroxydodecanoyl-ACPs|) (:DIRECTION :L2R) (:RIGHT-PRIMARIES |Dodec-2-enoyl-ACPs|))
REACTION-LAYOUT - (RXN-9532 (:LEFT-PRIMARIES |R-3-hydroxydodecanoyl-ACPs|) (:DIRECTION :R2L) (:RIGHT-PRIMARIES |3-oxo-dodecanoyl-ACPs|))
REACTION-LAYOUT - (RXN-9531 (:LEFT-PRIMARIES |Decanoyl-ACPs|) (:DIRECTION :L2R) (:RIGHT-PRIMARIES |3-oxo-dodecanoyl-ACPs|))
REACTION-LAYOUT - (RXN-9655 (:LEFT-PRIMARIES |Beta-hydroxydecanoyl-ACPs|) (:DIRECTION :L2R) (:RIGHT-PRIMARIES |Trans-D2-decenoyl-ACPs|))
REACTION-LAYOUT - (RXN-9660 (:LEFT-PRIMARIES |Decanoyl-ACPs|) (:DIRECTION :R2L) (:RIGHT-PRIMARIES |Trans-D2-decenoyl-ACPs|))
REACTION-LAYOUT - (RXN-9528 (:LEFT-PRIMARIES |Beta-hydroxydecanoyl-ACPs|) (:DIRECTION :R2L) (:RIGHT-PRIMARIES |3-oxo-decanoyl-ACPs|))
REACTION-LAYOUT - (RXN-9527 (:LEFT-PRIMARIES |Octanoyl-ACPs|) (:DIRECTION :L2R) (:RIGHT-PRIMARIES |3-oxo-decanoyl-ACPs|))
REACTION-LAYOUT - (4.2.1.59-RXN (:LEFT-PRIMARIES |3-Hydroxy-octanoyl-ACPs|) (:DIRECTION :L2R) (:RIGHT-PRIMARIES |2-Octenoyl-ACPs|))
REACTION-LAYOUT - (RXN-9659 (:LEFT-PRIMARIES |Octanoyl-ACPs|) (:DIRECTION :R2L) (:RIGHT-PRIMARIES |2-Octenoyl-ACPs|))
REACTION-LAYOUT - (RXN-9524 (:LEFT-PRIMARIES |3-Hydroxy-octanoyl-ACPs|) (:DIRECTION :R2L) (:RIGHT-PRIMARIES |3-Oxo-octanoyl-ACPs|))
REACTION-LAYOUT - (RXN-9523 (:LEFT-PRIMARIES |Hexanoyl-ACPs|) (:DIRECTION :L2R) (:RIGHT-PRIMARIES |3-Oxo-octanoyl-ACPs|))
REACTION-LAYOUT - (4.2.1.58-RXN (:LEFT-PRIMARIES |Beta-3-hydroxybutyryl-ACPs|) (:DIRECTION :L2R) (:RIGHT-PRIMARIES |Crotonyl-ACPs|))
REACTION-LAYOUT - (RXN-9514 (:LEFT-PRIMARIES |Acetoacetyl-ACPs|) (:DIRECTION :L2R) (:RIGHT-PRIMARIES |Beta-3-hydroxybutyryl-ACPs|))
REACTION-LAYOUT - (RXN-9516 (:LEFT-PRIMARIES |Butanoyl-ACPs|) (:DIRECTION :L2R) (:RIGHT-PRIMARIES |3-oxo-hexanoyl-ACPs|))
REACTION-LAYOUT - (RXN-9518 (:LEFT-PRIMARIES |R-3-hydroxyhexanoyl-ACPs|) (:DIRECTION :R2L) (:RIGHT-PRIMARIES |3-oxo-hexanoyl-ACPs|))
REACTION-LAYOUT - (RXN-9520 (:LEFT-PRIMARIES |R-3-hydroxyhexanoyl-ACPs|) (:DIRECTION :L2R) (:RIGHT-PRIMARIES |Hex-2-enoyl-ACPs|))
REACTION-LAYOUT - (RXN-9658 (:LEFT-PRIMARIES |Hexanoyl-ACPs|) (:DIRECTION :R2L) (:RIGHT-PRIMARIES |Hex-2-enoyl-ACPs|))
REACTION-LAYOUT - (RXN-9657 (:LEFT-PRIMARIES |Crotonyl-ACPs|) (:DIRECTION :L2R) (:RIGHT-PRIMARIES |Butanoyl-ACPs|))
REACTION-LIST - 3.1.2.21-RXN
REACTION-LIST - RXN-9549
REACTION-LIST - RXN-9663
REACTION-LIST - 4.2.1.61-RXN
REACTION-LIST - RXN-9540
REACTION-LIST - RXN-9539
REACTION-LIST - RXN-9662
REACTION-LIST - RXN-9537
REACTION-LIST - RXN-9536
REACTION-LIST - RXN-9535
REACTION-LIST - RXN-9661
REACTION-LIST - RXN-9533
REACTION-LIST - RXN-9532
REACTION-LIST - RXN-9531
REACTION-LIST - RXN-9655
REACTION-LIST - RXN-9660
REACTION-LIST - RXN-9528
REACTION-LIST - RXN-9527
REACTION-LIST - 4.2.1.59-RXN
REACTION-LIST - RXN-9659
REACTION-LIST - RXN-9524
REACTION-LIST - RXN-9523
REACTION-LIST - 4.2.1.58-RXN
REACTION-LIST - RXN-9514
REACTION-LIST - RXN-9516
REACTION-LIST - RXN-9518
REACTION-LIST - RXN-9520
REACTION-LIST - RXN-9658
REACTION-LIST - RXN-9657
SYNONYMS - palmitic acid biosynthesis
SYNONYMS - de novo lipogenesis
//
UNIQUE-ID - PWY-6282
TYPES - Palmitoleate-Biosynthesis
COMMON-NAME - palmitoleate biosynthesis I
CITATIONS - :EV-COMP-AINF:3567445647:ctb
CREDITS - AUKFG-1
CREDITS - SRI
CREDITS - |caspi|
IN-PATHWAY - PWY-6284
PATHWAY-LINKS - (|Palmitoleoyl-ACPs| PWY-5973)
PATHWAY-LINKS - (|Cis-Delta5-dodecenoyl-ACPs| PWY0-862)
PREDECESSORS - (RXN-9550 RXN-10661)
PREDECESSORS - (RXN-10661 RXN-10660)
PREDECESSORS - (RXN-10660 RXN-10659)
PREDECESSORS - (RXN-10659 RXN-10658)
PREDECESSORS - (RXN-10658 RXN-10657)
PREDECESSORS - (RXN-10657 RXN-10656)
PREDECESSORS - (RXN-10656 RXN-10655)
PREDECESSORS - (RXN-10655 RXN-10654)
PRIMARIES - (RXN-9550 NIL (CPD-9245))
PRIMARIES - (RXN-10654 (|Cis-Delta5-dodecenoyl-ACPs|) NIL)
REACTION-LAYOUT - (RXN-9550 (:LEFT-PRIMARIES |Palmitoleoyl-ACPs|) (:DIRECTION :L2R) (:RIGHT-PRIMARIES CPD-9245))
REACTION-LAYOUT - (RXN-10654 (:LEFT-PRIMARIES |Cis-Delta5-dodecenoyl-ACPs|) (:DIRECTION :L2R) (:RIGHT-PRIMARIES |3-oxo-cis-D7-tetradecenoyl-ACPs|))
REACTION-LAYOUT - (RXN-10655 (:LEFT-PRIMARIES |3-oxo-cis-D7-tetradecenoyl-ACPs|) (:DIRECTION :L2R) (:RIGHT-PRIMARIES |3-hydroxy-cis-D7-tetraecenoyl-ACPs|))
REACTION-LAYOUT - (RXN-10656 (:LEFT-PRIMARIES |3-hydroxy-cis-D7-tetraecenoyl-ACPs|) (:DIRECTION :L2R) (:RIGHT-PRIMARIES |Trans-D3-cis-D7-tetradecenoyl-ACPs|))
REACTION-LAYOUT - (RXN-10657 (:LEFT-PRIMARIES |Trans-D3-cis-D7-tetradecenoyl-ACPs|) (:DIRECTION :L2R) (:RIGHT-PRIMARIES |Cis-Delta7-tetradecenoyl-ACPs|))
REACTION-LAYOUT - (RXN-10658 (:LEFT-PRIMARIES |Cis-Delta7-tetradecenoyl-ACPs|) (:DIRECTION :L2R) (:RIGHT-PRIMARIES |3-oxo-cis-D9-hexadecenoyl-ACPs|))
REACTION-LAYOUT - (RXN-10659 (:LEFT-PRIMARIES |3-oxo-cis-D9-hexadecenoyl-ACPs|) (:DIRECTION :L2R) (:RIGHT-PRIMARIES |3-hydroxy-cis-D9-hexaecenoyl-ACPs|))
REACTION-LAYOUT - (RXN-10660 (:LEFT-PRIMARIES |3-hydroxy-cis-D9-hexaecenoyl-ACPs|) (:DIRECTION :L2R) (:RIGHT-PRIMARIES |Trans-D3-cis-D9-hexadecenoyl-ACPs|))
REACTION-LAYOUT - (RXN-10661 (:LEFT-PRIMARIES |Trans-D3-cis-D9-hexadecenoyl-ACPs|) (:DIRECTION :L2R) (:RIGHT-PRIMARIES |Palmitoleoyl-ACPs|))
REACTION-LIST - RXN-9550
REACTION-LIST - RXN-10654
REACTION-LIST - RXN-10655
REACTION-LIST - RXN-10656
REACTION-LIST - RXN-10657
REACTION-LIST - RXN-10658
REACTION-LIST - RXN-10659
REACTION-LIST - RXN-10660
REACTION-LIST - RXN-10661
SUPER-PATHWAYS - PWY-6284
SYNONYMS - palmitoleic acid biosynthesis I
//
UNIQUE-ID - PWY-5989
TYPES - Stearate-Biosynthesis
COMMON-NAME - stearate biosynthesis II (plants)
CITATIONS - :EV-COMP-AINF:3567445647:ctb
CREDITS - AUKFG-1
CREDITS - SRI
CREDITS - |caspi|
PATHWAY-LINKS - (|Palmitoyl-ACPs| PWY-5971)
PATHWAY-LINKS - (PALMITATE PWY-5971)
PREDECESSORS - (RXN-9548 RXN-9635)
PREDECESSORS - (RXN-9635 RXN-9634)
PREDECESSORS - (RXN-9634 RXN-9633)
PREDECESSORS - (RXN-9633 RXN-9632)
PRIMARIES - (RXN-9632 (|Palmitoyl-ACPs|) NIL)
PRIMARIES - (RXN-9548 NIL (STEARIC_ACID))
REACTION-LAYOUT - (RXN-9548 (:LEFT-PRIMARIES |Stearoyl-ACPs|) (:DIRECTION :L2R) (:RIGHT-PRIMARIES STEARIC_ACID))
REACTION-LAYOUT - (RXN-9635 (:LEFT-PRIMARIES |Stearoyl-ACPs|) (:DIRECTION :R2L) (:RIGHT-PRIMARIES |Octadec-2-enoyl-ACPs|))
REACTION-LAYOUT - (RXN-9634 (:LEFT-PRIMARIES |R-3-hydroxystearoyl-ACPs|) (:DIRECTION :L2R) (:RIGHT-PRIMARIES |Octadec-2-enoyl-ACPs|))
REACTION-LAYOUT - (RXN-9633 (:LEFT-PRIMARIES |R-3-hydroxystearoyl-ACPs|) (:DIRECTION :R2L) (:RIGHT-PRIMARIES |3-oxo-stearoyl-ACPs|))
REACTION-LAYOUT - (RXN-9632 (:LEFT-PRIMARIES |Palmitoyl-ACPs|) (:DIRECTION :L2R) (:RIGHT-PRIMARIES |3-oxo-stearoyl-ACPs|))
REACTION-LIST - RXN-9548
REACTION-LIST - RXN-9635
REACTION-LIST - RXN-9634
REACTION-LIST - RXN-9633
REACTION-LIST - RXN-9632
SYNONYMS - stearic acid biosynthesis
//
UNIQUE-ID - PWY0-1319
TYPES - CDP-diacylglycerol-Biosynthesis
COMMON-NAME - CDP-diacylglycerol biosynthesis II
CITATIONS - :EV-COMP-AINF:3567451849:ctb
CREDITS - AUKFG-1
CREDITS - SRI
CREDITS - |caspi|
CREDITS - |keseler|
PATHWAY-LINKS - (ACYL-ACP (PWY-6284 . :INCOMING))
PATHWAY-LINKS - (DIHYDROXY-ACETONE-PHOSPHATE GLYCOLYSIS)
PREDECESSORS - (RXN-10462 GLYC3PDEHYDROGBIOSYN-RXN)
PREDECESSORS - (1-ACYLGLYCEROL-3-P-ACYLTRANSFER-RXN RXN-10462)
PREDECESSORS - (CDPDIGLYSYN-RXN 1-ACYLGLYCEROL-3-P-ACYLTRANSFER-RXN)
REACTION-LAYOUT - (RXN-10462 (:LEFT-PRIMARIES GLYCEROL-3P) (:DIRECTION :L2R) (:RIGHT-PRIMARIES ACYL-SN-GLYCEROL-3P))
REACTION-LAYOUT - (1-ACYLGLYCEROL-3-P-ACYLTRANSFER-RXN (:LEFT-PRIMARIES ACYL-SN-GLYCEROL-3P) (:DIRECTION :L2R) (:RIGHT-PRIMARIES L-PHOSPHATIDATE))
REACTION-LAYOUT - (GLYC3PDEHYDROGBIOSYN-RXN (:LEFT-PRIMARIES GLYCEROL-3P) (:DIRECTION :R2L) (:RIGHT-PRIMARIES DIHYDROXY-ACETONE-PHOSPHATE))
REACTION-LAYOUT - (CDPDIGLYSYN-RXN (:LEFT-PRIMARIES L-PHOSPHATIDATE) (:DIRECTION :L2R) (:RIGHT-PRIMARIES CDPDIACYLGLYCEROL))
REACTION-LIST - RXN-10462
REACTION-LIST - 1-ACYLGLYCEROL-3-P-ACYLTRANSFER-RXN
REACTION-LIST - GLYC3PDEHYDROGBIOSYN-RXN
REACTION-LIST - CDPDIGLYSYN-RXN
//
UNIQUE-ID - PWY-5667
TYPES - CDP-diacylglycerol-Biosynthesis
COMMON-NAME - CDP-diacylglycerol biosynthesis I
CITATIONS - :EV-COMP-AINF:3567445643:ctb
CREDITS - AUKFG-1
CREDITS - SRI
CREDITS - |caspi|
IN-PATHWAY - PWY4FS-8
PREDECESSORS - (CDPDIGLYSYN-RXN RXN-1623)
PREDECESSORS - (RXN-1623 RXN-1381)
PREDECESSORS - (RXN-1381 GLYC3PDEHYDROGBIOSYN-RXN)
PREDECESSORS - (CDPDIGLYSYN-RXN)
REACTION-LAYOUT - (GLYC3PDEHYDROGBIOSYN-RXN (:LEFT-PRIMARIES GLYCEROL-3P) (:DIRECTION :R2L) (:RIGHT-PRIMARIES DIHYDROXY-ACETONE-PHOSPHATE))
REACTION-LAYOUT - (RXN-1381 (:LEFT-PRIMARIES GLYCEROL-3P) (:DIRECTION :L2R) (:RIGHT-PRIMARIES ACYL-SN-GLYCEROL-3P))
REACTION-LAYOUT - (RXN-1623 (:LEFT-PRIMARIES ACYL-SN-GLYCEROL-3P) (:DIRECTION :L2R) (:RIGHT-PRIMARIES L-PHOSPHATIDATE))
REACTION-LAYOUT - (CDPDIGLYSYN-RXN (:LEFT-PRIMARIES L-PHOSPHATIDATE) (:DIRECTION :L2R) (:RIGHT-PRIMARIES CDPDIACYLGLYCEROL))
REACTION-LIST - GLYC3PDEHYDROGBIOSYN-RXN
REACTION-LIST - RXN-1381
REACTION-LIST - RXN-1623
REACTION-LIST - CDPDIGLYSYN-RXN
SUPER-PATHWAYS - PWY4FS-8
SYNONYMS - CDP-diacylglycerol biosynthesis
//
UNIQUE-ID - PWY-6826
TYPES - PhosphatidylcholineBiosynthesis
COMMON-NAME - phosphatidylcholine biosynthesis VI
CITATIONS - :EV-COMP-AINF:3567445646:ctb
CREDITS - AUKFG-1
CREDITS - SRI
CREDITS - |fulcher|
PREDECESSORS - (2.7.8.24-RXN)
PRIMARIES - (2.7.8.24-RXN (CHOLINE CDPDIACYLGLYCEROL) (PHOSPHATIDYLCHOLINE))
REACTION-LAYOUT - (2.7.8.24-RXN (:LEFT-PRIMARIES CDPDIACYLGLYCEROL CHOLINE) (:DIRECTION :L2R) (:RIGHT-PRIMARIES PHOSPHATIDYLCHOLINE))
REACTION-LIST - 2.7.8.24-RXN
SYNONYMS - PCS pathway
//
UNIQUE-ID - PWY4FS-8
TYPES - PhosphatidylglycerolBiosynthesis
TYPES - Super-Pathways
COMMON-NAME - phosphatidylglycerol biosynthesis II (non-plastidic)
CITATIONS - :EV-COMP-AINF:3567445647:ctb
CREDITS - AUKFG-1
CREDITS - THE-ARABIDOPSIS-INFORMATION-RESOURCE
CREDITS - |zhang|
PREDECESSORS - (PGPPHOSPHA-RXN PHOSPHAGLYPSYN-RXN)
PREDECESSORS - (PHOSPHAGLYPSYN-RXN CDPDIGLYSYN-RXN)
PREDECESSORS - PWY-5667
PRIMARIES - (PHOSPHAGLYPSYN-RXN (CDPDIACYLGLYCEROL) (L-1-PHOSPHATIDYL-GLYCEROL-P))
PRIMARIES - (PGPPHOSPHA-RXN (L-1-PHOSPHATIDYL-GLYCEROL-P) (L-1-PHOSPHATIDYL-GLYCEROL))
REACTION-LAYOUT - (PGPPHOSPHA-RXN (:LEFT-PRIMARIES L-1-PHOSPHATIDYL-GLYCEROL-P) (:DIRECTION :L2R) (:RIGHT-PRIMARIES L-1-PHOSPHATIDYL-GLYCEROL))
REACTION-LAYOUT - (PHOSPHAGLYPSYN-RXN (:LEFT-PRIMARIES GLYCEROL-3P CDPDIACYLGLYCEROL) (:DIRECTION :L2R) (:RIGHT-PRIMARIES L-1-PHOSPHATIDYL-GLYCEROL-P))
REACTION-LAYOUT - (PWY-5667 (:LEFT-PRIMARIES) (:DIRECTION NIL) (:RIGHT-PRIMARIES))
REACTION-LIST - PGPPHOSPHA-RXN
REACTION-LIST - PHOSPHAGLYPSYN-RXN
REACTION-LIST - PWY-5667
SUB-PATHWAYS - PWY-5667
//
UNIQUE-ID - PPGPPMET-PWY
TYPES - Metabolic-Regulators
COMMON-NAME - ppGpp biosynthesis
CITATIONS - :EV-COMP-AINF:3567445643:ctb
CREDITS - AUKFG-1
CREDITS - O-18
CREDITS - |riley|
PREDECESSORS - (GTPPYPHOSKIN-RXN RXN0-6427)
PREDECESSORS - (RXN0-6427 GTPPYPHOSKIN-RXN)
PREDECESSORS - (GTPPYPHOSKIN-RXN GDPKIN-RXN)
PREDECESSORS - (GDPKIN-RXN PPGPPSYN-RXN)
PREDECESSORS - (GDPPYPHOSKIN-RXN PPGPPSYN-RXN)
PREDECESSORS - (PPGPPSYN-RXN GDPPYPHOSKIN-RXN)
PREDECESSORS - (PPGPPSYN-RXN PPPGPPHYDRO-RXN)
PREDECESSORS - (PPPGPPHYDRO-RXN GTPPYPHOSKIN-RXN)
PRIMARIES - (GDPKIN-RXN (GDP) (GTP))
REACTION-LAYOUT - (GDPKIN-RXN (:LEFT-PRIMARIES GDP) (:DIRECTION :L2R) (:RIGHT-PRIMARIES GTP))
REACTION-LAYOUT - (RXN0-6427 (:LEFT-PRIMARIES GDP-TP) (:DIRECTION :L2R) (:RIGHT-PRIMARIES GTP))
REACTION-LAYOUT - (GDPPYPHOSKIN-RXN (:LEFT-PRIMARIES GDP) (:DIRECTION :L2R) (:RIGHT-PRIMARIES GUANOSINE-5DP-3DP))
REACTION-LAYOUT - (GTPPYPHOSKIN-RXN (:LEFT-PRIMARIES GTP) (:DIRECTION :L2R) (:RIGHT-PRIMARIES GDP-TP))
REACTION-LAYOUT - (PPGPPSYN-RXN (:LEFT-PRIMARIES GUANOSINE-5DP-3DP) (:DIRECTION :L2R) (:RIGHT-PRIMARIES GDP))
REACTION-LAYOUT - (PPPGPPHYDRO-RXN (:LEFT-PRIMARIES GDP-TP) (:DIRECTION :L2R) (:RIGHT-PRIMARIES GUANOSINE-5DP-3DP))
REACTION-LIST - GDPKIN-RXN
REACTION-LIST - RXN0-6427
REACTION-LIST - GDPPYPHOSKIN-RXN
REACTION-LIST - GTPPYPHOSKIN-RXN
REACTION-LIST - PPGPPSYN-RXN
REACTION-LIST - PPPGPPHYDRO-RXN
SYNONYMS - guanosine 3'-diphosphate 5'-diphosphate biosynthesis
//
UNIQUE-ID - PWY-6121
TYPES - AIR-Biosynthesis
COMMON-NAME - 5-aminoimidazole ribonucleotide biosynthesis I
CITATIONS - :EV-COMP-AINF:3567445688:ctb
CREDITS - AUKFG-1
CREDITS - SRI
CREDITS - |caspi|
PREDECESSORS - (GLYRIBONUCSYN-RXN PRPPAMIDOTRANS-RXN)
PREDECESSORS - (GART-RXN GLYRIBONUCSYN-RXN)
PREDECESSORS - (FGAMSYN-RXN GART-RXN)
PREDECESSORS - (AIRS-RXN FGAMSYN-RXN)
REACTION-LAYOUT - (AIRS-RXN (:LEFT-PRIMARIES 5-PHOSPHORIBOSYL-N-FORMYLGLYCINEAMIDINE) (:DIRECTION :L2R) (:RIGHT-PRIMARIES 5-PHOSPHORIBOSYL-5-AMINOIMIDAZOLE))
REACTION-LAYOUT - (FGAMSYN-RXN (:LEFT-PRIMARIES 5-P-RIBOSYL-N-FORMYLGLYCINEAMIDE) (:DIRECTION :L2R) (:RIGHT-PRIMARIES 5-PHOSPHORIBOSYL-N-FORMYLGLYCINEAMIDINE))
REACTION-LAYOUT - (GART-RXN (:LEFT-PRIMARIES 5-PHOSPHO-RIBOSYL-GLYCINEAMIDE) (:DIRECTION :L2R) (:RIGHT-PRIMARIES 5-P-RIBOSYL-N-FORMYLGLYCINEAMIDE))
REACTION-LAYOUT - (GLYRIBONUCSYN-RXN (:LEFT-PRIMARIES 5-P-BETA-D-RIBOSYL-AMINE) (:DIRECTION :L2R) (:RIGHT-PRIMARIES 5-PHOSPHO-RIBOSYL-GLYCINEAMIDE))
REACTION-LAYOUT - (PRPPAMIDOTRANS-RXN (:LEFT-PRIMARIES 5-P-BETA-D-RIBOSYL-AMINE) (:DIRECTION :R2L) (:RIGHT-PRIMARIES PRPP))
REACTION-LIST - AIRS-RXN
REACTION-LIST - FGAMSYN-RXN
REACTION-LIST - GART-RXN
REACTION-LIST - GLYRIBONUCSYN-RXN
REACTION-LIST - PRPPAMIDOTRANS-RXN
//
UNIQUE-ID - PWY-6700
TYPES - Nucleic-Acid-Processing
COMMON-NAME - queuosine biosynthesis
CITATIONS - :EV-COMP-AINF:3567445647:ctb
CREDITS - AUKFG-1
CREDITS - SRI
CREDITS - |caspi|
PREDECESSORS - (RXN-12104 RXN0-1342)
PREDECESSORS - (RXN0-1342 RXN0-1321)
PREDECESSORS - (RXN0-1321 RXN0-4022)
PRIMARIES - (RXN0-1342 NIL (|tRNAs-containing-epoxy-quenosine|))
REACTION-LAYOUT - (RXN-12104 (:LEFT-PRIMARIES |tRNAs-containing-epoxy-quenosine|) (:DIRECTION :L2R) (:RIGHT-PRIMARIES |tRNAs-with-queuosine|))
REACTION-LAYOUT - (RXN0-1342 (:LEFT-PRIMARIES |tRNA-with-7-aminomethyl-7-deazaguanine|) (:DIRECTION :L2R) (:RIGHT-PRIMARIES |tRNAs-containing-epoxy-quenosine|))
REACTION-LAYOUT - (RXN0-1321 (:LEFT-PRIMARIES 7-AMINOMETHYL-7-DEAZAGUANINE) (:DIRECTION :L2R) (:RIGHT-PRIMARIES |tRNA-with-7-aminomethyl-7-deazaguanine|))
REACTION-LAYOUT - (RXN0-4022 (:LEFT-PRIMARIES 7-AMINOMETHYL-7-DEAZAGUANINE) (:DIRECTION :R2L) (:RIGHT-PRIMARIES 7-CYANO-7-DEAZAGUANINE))
REACTION-LIST - RXN-12104
REACTION-LIST - RXN0-1342
REACTION-LIST - RXN0-1321
REACTION-LIST - RXN0-4022
//
UNIQUE-ID - PWY0-1479
TYPES - Nucleic-Acid-Processing
COMMON-NAME - tRNA processing pathway I
CITATIONS - :EV-COMP-AINF:3567445646:ctb
CREDITS - AUKFG-1
CREDITS - SRI
CREDITS - |shearer|
PREDECESSORS - (RXN0-6480 RXN0-4222)
PREDECESSORS - (RXN0-6483 RXN0-6485)
PREDECESSORS - (RXN0-6481 RXN0-6485)
PREDECESSORS - (3.1.26.5-RXN RXN0-6485)
PREDECESSORS - (RXN0-4222 RXN0-6478)
PREDECESSORS - (RXN0-6482 3.1.26.5-RXN)
PREDECESSORS - (RXN0-6484 3.1.26.5-RXN)
PREDECESSORS - (3.1.26.5-RXN RXN0-6479)
PREDECESSORS - (RXN0-6480 RXN0-6483)
PREDECESSORS - (RXN0-6483 RXN0-6479)
PREDECESSORS - (RXN0-6480 RXN0-6481)
PREDECESSORS - (RXN0-6481 RXN0-6479)
PREDECESSORS - (RXN0-6479 RXN0-6478)
PRIMARIES - (RXN0-6478 (CPD0-2350) (CPD0-2351))
PRIMARIES - (RXN0-6480 (CPD0-2354) (|tRNAs|))
PRIMARIES - (RXN0-6484 (CPD0-2353) (|tRNAs|))
PRIMARIES - (RXN0-6482 (CPD0-2353) (|tRNAs|))
PRIMARIES - (RXN0-6483 (CPD0-2352) (CPD0-2354))
PRIMARIES - (RXN0-6485 (CPD0-2350) (CPD0-2352))
REACTION-LAYOUT - (RXN0-6485 (:LEFT-PRIMARIES CPD0-2350) (:DIRECTION :L2R) (:RIGHT-PRIMARIES CPD0-2350 CPD0-2352))
REACTION-LAYOUT - (RXN0-6481 (:LEFT-PRIMARIES CPD0-2352) (:DIRECTION :L2R) (:RIGHT-PRIMARIES CPD0-2354))
REACTION-LAYOUT - (RXN0-6483 (:LEFT-PRIMARIES CPD0-2352) (:DIRECTION :L2R) (:RIGHT-PRIMARIES CPD0-2354))
REACTION-LAYOUT - (3.1.26.5-RXN (:LEFT-PRIMARIES CPD0-2352) (:DIRECTION :L2R) (:RIGHT-PRIMARIES CPD0-2353))
REACTION-LAYOUT - (RXN0-6484 (:LEFT-PRIMARIES CPD0-2353) (:DIRECTION :L2R) (:RIGHT-PRIMARIES |tRNAs|))
REACTION-LAYOUT - (RXN0-6482 (:LEFT-PRIMARIES CPD0-2353) (:DIRECTION :L2R) (:RIGHT-PRIMARIES |tRNAs|))
REACTION-LAYOUT - (RXN0-6480 (:LEFT-PRIMARIES CPD0-2354) (:DIRECTION :L2R) (:RIGHT-PRIMARIES |tRNAs|))
REACTION-LAYOUT - (RXN0-4222 (:LEFT-PRIMARIES CPD0-2351) (:DIRECTION :L2R) (:RIGHT-PRIMARIES CPD0-2354))
REACTION-LAYOUT - (RXN0-6479 (:LEFT-PRIMARIES CPD0-2351) (:DIRECTION :L2R) (:RIGHT-PRIMARIES CPD0-2352))
REACTION-LAYOUT - (RXN0-6478 (:LEFT-PRIMARIES CPD0-2350) (:DIRECTION :L2R) (:RIGHT-PRIMARIES CPD0-2350 CPD0-2351))
REACTION-LIST - RXN0-6485
REACTION-LIST - RXN0-6481
REACTION-LIST - RXN0-6483
REACTION-LIST - 3.1.26.5-RXN
REACTION-LIST - RXN0-6484
REACTION-LIST - RXN0-6482
REACTION-LIST - RXN0-6480
REACTION-LIST - RXN0-4222
REACTION-LIST - RXN0-6479
REACTION-LIST - RXN0-6478
//
UNIQUE-ID - PWY-6126
TYPES - Purine-Nucleotide-De-Novo-Biosynthesis
COMMON-NAME - adenosine nucleotides <i>de novo</i> biosynthesis
CITATIONS - :EV-COMP-AINF:3567445642:ctb
CREDITS - AUKFG-1
CREDITS - SRI
CREDITS - |caspi|
PATHWAY-LINKS - (IMP (|IMP-Biosynthesis| . :INCOMING))
PREDECESSORS - (RXN0-745 ATPSYN-RXN)
PREDECESSORS - (ATPSYN-RXN ADENYL-KIN-RXN)
PREDECESSORS - (DADPKIN-RXN RXN0-745)
PREDECESSORS - (DADPKIN-RXN RXN0-747)
PREDECESSORS - (DADPKIN-RXN ADPREDUCT-RXN)
PREDECESSORS - (RXN0-747 ADENYL-KIN-RXN)
PREDECESSORS - (ADPREDUCT-RXN ADENYL-KIN-RXN)
PREDECESSORS - (ADENYL-KIN-RXN AMPSYN-RXN)
PREDECESSORS - (AMPSYN-RXN ADENYLOSUCCINATE-SYNTHASE-RXN)
PRIMARIES - (ATPSYN-RXN (ADP) (ATP))
PRIMARIES - (DADPKIN-RXN (DADP) (DATP))
PRIMARIES - (RXN0-745 (ATP) (DATP))
REACTION-LAYOUT - (ATPSYN-RXN (:LEFT-PRIMARIES ATP) (:DIRECTION :R2L) (:RIGHT-PRIMARIES ADP))
REACTION-LAYOUT - (DADPKIN-RXN (:LEFT-PRIMARIES ATP DADP) (:DIRECTION :L2R) (:RIGHT-PRIMARIES ADP DATP))
REACTION-LAYOUT - (RXN0-747 (:LEFT-PRIMARIES ADP) (:DIRECTION :L2R) (:RIGHT-PRIMARIES DADP))
REACTION-LAYOUT - (RXN0-745 (:LEFT-PRIMARIES ATP) (:DIRECTION :L2R) (:RIGHT-PRIMARIES DATP))
REACTION-LAYOUT - (ADPREDUCT-RXN (:LEFT-PRIMARIES DADP) (:DIRECTION :R2L) (:RIGHT-PRIMARIES ADP))
REACTION-LAYOUT - (ADENYL-KIN-RXN (:LEFT-PRIMARIES ATP AMP) (:DIRECTION :L2R) (:RIGHT-PRIMARIES ADP))
REACTION-LAYOUT - (AMPSYN-RXN (:LEFT-PRIMARIES ADENYLOSUCC) (:DIRECTION :L2R) (:RIGHT-PRIMARIES AMP))
REACTION-LAYOUT - (ADENYLOSUCCINATE-SYNTHASE-RXN (:LEFT-PRIMARIES IMP) (:DIRECTION :L2R) (:RIGHT-PRIMARIES ADENYLOSUCC))
REACTION-LIST - ATPSYN-RXN
REACTION-LIST - DADPKIN-RXN
REACTION-LIST - RXN0-747
REACTION-LIST - RXN0-745
REACTION-LIST - ADPREDUCT-RXN
REACTION-LIST - ADENYL-KIN-RXN
REACTION-LIST - AMPSYN-RXN
REACTION-LIST - ADENYLOSUCCINATE-SYNTHASE-RXN
//
UNIQUE-ID - PWY-6125
TYPES - Purine-Nucleotide-De-Novo-Biosynthesis
COMMON-NAME - guanosine nucleotides <i>de novo</i> biosynthesis
CITATIONS - :EV-COMP-AINF:3567445643:ctb
CREDITS - AUKFG-1
CREDITS - SRI
CREDITS - |caspi|
PATHWAY-LINKS - (IMP (|IMP-Biosynthesis| . :INCOMING))
PREDECESSORS - (RXN0-748 GUANYL-KIN-RXN)
PREDECESSORS - (RXN0-746 GDPKIN-RXN)
PREDECESSORS - (GMP-SYN-NH3-RXN IMP-DEHYDROG-RXN)
PREDECESSORS - (GMP-SYN-GLUT-RXN IMP-DEHYDROG-RXN)
PREDECESSORS - (GUANYL-KIN-RXN GMP-SYN-NH3-RXN)
PREDECESSORS - (GUANYL-KIN-RXN GMP-SYN-GLUT-RXN)
PREDECESSORS - (GDPKIN-RXN GUANYL-KIN-RXN)
PREDECESSORS - (GDPREDUCT-RXN GUANYL-KIN-RXN)
PREDECESSORS - (GMP-SYN-GLUT-RXN)
PREDECESSORS - (DGDPKIN-RXN RXN0-748)
PREDECESSORS - (DGDPKIN-RXN GDPREDUCT-RXN)
PRIMARIES - (RXN0-746 (GTP) (DGTP))
REACTION-LAYOUT - (DGDPKIN-RXN (:LEFT-PRIMARIES DGDP) (:DIRECTION :L2R) (:RIGHT-PRIMARIES DGTP))
REACTION-LAYOUT - (RXN0-748 (:LEFT-PRIMARIES GDP) (:DIRECTION :L2R) (:RIGHT-PRIMARIES DGDP))
REACTION-LAYOUT - (RXN0-746 (:LEFT-PRIMARIES GTP) (:DIRECTION :L2R) (:RIGHT-PRIMARIES DGTP))
REACTION-LAYOUT - (GDPREDUCT-RXN (:LEFT-PRIMARIES DGDP) (:DIRECTION :R2L) (:RIGHT-PRIMARIES GDP))
REACTION-LAYOUT - (GDPKIN-RXN (:LEFT-PRIMARIES GDP) (:DIRECTION :L2R) (:RIGHT-PRIMARIES GTP))
REACTION-LAYOUT - (GUANYL-KIN-RXN (:LEFT-PRIMARIES GMP) (:DIRECTION :L2R) (:RIGHT-PRIMARIES GDP))
REACTION-LAYOUT - (GMP-SYN-GLUT-RXN (:LEFT-PRIMARIES XANTHOSINE-5-PHOSPHATE) (:DIRECTION :L2R) (:RIGHT-PRIMARIES GMP))
REACTION-LAYOUT - (GMP-SYN-NH3-RXN (:LEFT-PRIMARIES XANTHOSINE-5-PHOSPHATE) (:DIRECTION :L2R) (:RIGHT-PRIMARIES GMP))
REACTION-LAYOUT - (IMP-DEHYDROG-RXN (:LEFT-PRIMARIES IMP) (:DIRECTION :L2R) (:RIGHT-PRIMARIES XANTHOSINE-5-PHOSPHATE))
REACTION-LIST - DGDPKIN-RXN
REACTION-LIST - RXN0-748
REACTION-LIST - RXN0-746
REACTION-LIST - GDPREDUCT-RXN
REACTION-LIST - GDPKIN-RXN
REACTION-LIST - GUANYL-KIN-RXN
REACTION-LIST - GMP-SYN-GLUT-RXN
REACTION-LIST - GMP-SYN-NH3-RXN
REACTION-LIST - IMP-DEHYDROG-RXN
//
UNIQUE-ID - PWY-6123
TYPES - IMP-Biosynthesis
COMMON-NAME - inosine-5'-phosphate biosynthesis I
CITATIONS - :EV-COMP-AINF:3567445643:ctb
CREDITS - AUKFG-1
CREDITS - SRI
CREDITS - |caspi|
PATHWAY-LINKS - (IMP PWY-6125 PWY-6126)
PATHWAY-LINKS - (5-PHOSPHORIBOSYL-5-AMINOIMIDAZOLE (|AIR-Biosynthesis| . :INCOMING))
PREDECESSORS - (SAICARSYN-RXN)
PREDECESSORS - (AICARSYN-RXN SAICARSYN-RXN)
PREDECESSORS - (AICARTRANSFORM-RXN AICARSYN-RXN)
PREDECESSORS - (IMPCYCLOHYDROLASE-RXN AICARTRANSFORM-RXN)
PREDECESSORS - (RXN0-743 RXN0-742)
PREDECESSORS - (SAICARSYN-RXN RXN0-743)
REACTION-LAYOUT - (RXN0-742 (:LEFT-PRIMARIES 5-PHOSPHORIBOSYL-5-AMINOIMIDAZOLE) (:DIRECTION :L2R) (:RIGHT-PRIMARIES CPD0-181))
REACTION-LAYOUT - (RXN0-743 (:LEFT-PRIMARIES CPD0-181) (:DIRECTION :L2R) (:RIGHT-PRIMARIES PHOSPHORIBOSYL-CARBOXY-AMINOIMIDAZOLE))
REACTION-LAYOUT - (IMPCYCLOHYDROLASE-RXN (:LEFT-PRIMARIES IMP) (:DIRECTION :R2L) (:RIGHT-PRIMARIES PHOSPHORIBOSYL-FORMAMIDO-CARBOXAMIDE))
REACTION-LAYOUT - (AICARTRANSFORM-RXN (:LEFT-PRIMARIES AICAR) (:DIRECTION :L2R) (:RIGHT-PRIMARIES PHOSPHORIBOSYL-FORMAMIDO-CARBOXAMIDE))
REACTION-LAYOUT - (AICARSYN-RXN (:LEFT-PRIMARIES P-RIBOSYL-4-SUCCCARB-AMINOIMIDAZOLE) (:DIRECTION :L2R) (:RIGHT-PRIMARIES AICAR))
REACTION-LAYOUT - (SAICARSYN-RXN (:LEFT-PRIMARIES PHOSPHORIBOSYL-CARBOXY-AMINOIMIDAZOLE) (:DIRECTION :L2R) (:RIGHT-PRIMARIES P-RIBOSYL-4-SUCCCARB-AMINOIMIDAZOLE))
REACTION-LIST - RXN0-742
REACTION-LIST - RXN0-743
REACTION-LIST - IMPCYCLOHYDROLASE-RXN
REACTION-LIST - AICARTRANSFORM-RXN
REACTION-LIST - AICARSYN-RXN
REACTION-LIST - SAICARSYN-RXN
SYNONYMS - IMP biosynthesis I
//
UNIQUE-ID - P1-PWY
TYPES - PYR-NUC-SYN
TYPES - Metabolic-Clusters
TYPES - Purine-Nucleotides-Salvage
COMMON-NAME - purine and pyrimidine metabolism
CITATIONS - :EV-COMP-AINF:3567445642:ctb
CREDITS - AUKFG-1
CREDITS - O-18
CREDITS - |pellegrini-toole|
PREDECESSORS - (RXN-11832 CYTIKIN-RXN)
PREDECESSORS - (2.7.4.22-RXN URACIL-PRIBOSYLTRANS-RXN)
PREDECESSORS - (URACIL-PRIBOSYLTRANS-RXN URIDINE-NUCLEOSIDASE-RXN)
PREDECESSORS - (GUANPRIBOSYLTRAN-RXN RXN0-5199)
PREDECESSORS - (CYTIKIN-RXN CYTIDEAM2-RXN)
PREDECESSORS - (THYMIDYLATESYN-RXN THYKI-RXN)
PREDECESSORS - (DTMPKI-RXN THYKI-RXN)
PREDECESSORS - (THYKI-RXN THYM-PHOSPH-RXN)
PREDECESSORS - (ADENYL-KIN-RXN ADENPRIBOSYLTRAN-RXN)
PREDECESSORS - (ADENPRIBOSYLTRAN-RXN ADENPHOSPHOR-RXN)
PREDECESSORS - (GUANYL-KIN-RXN GUANPRIBOSYLTRAN-RXN)
PREDECESSORS - (URIDINEKIN-RXN URACIL-PRIBOSYLTRANS-RXN)
PREDECESSORS - (CYTIDEAM2-RXN URIDINEKIN-RXN)
PRIMARIES - (URIDINE-NUCLEOSIDASE-RXN (URIDINE) (URACIL))
PRIMARIES - (URACIL-PRIBOSYLTRANS-RXN (URACIL) NIL)
PRIMARIES - (THYM-PHOSPH-RXN (THYMINE) NIL)
PRIMARIES - (THYMIDYLATESYN-RXN NIL (DUMP))
REACTION-LAYOUT - (RXN-11832 (:LEFT-PRIMARIES CMP) (:DIRECTION :L2R) (:RIGHT-PRIMARIES CDP ADP))
REACTION-LAYOUT - (2.7.4.22-RXN (:LEFT-PRIMARIES UMP) (:DIRECTION :L2R) (:RIGHT-PRIMARIES UDP ADP))
REACTION-LAYOUT - (URIDINE-NUCLEOSIDASE-RXN (:LEFT-PRIMARIES URIDINE) (:DIRECTION :L2R) (:RIGHT-PRIMARIES URACIL))
REACTION-LAYOUT - (RXN0-5199 (:LEFT-PRIMARIES GUANOSINE) (:DIRECTION :L2R) (:RIGHT-PRIMARIES GUANINE))
REACTION-LAYOUT - (CYTIKIN-RXN (:LEFT-PRIMARIES CYTIDINE) (:DIRECTION :L2R) (:RIGHT-PRIMARIES ADP CMP))
REACTION-LAYOUT - (URIDINEKIN-RXN (:LEFT-PRIMARIES URIDINE) (:DIRECTION :R2L) (:RIGHT-PRIMARIES ADP UMP))
REACTION-LAYOUT - (GUANYL-KIN-RXN (:LEFT-PRIMARIES GMP) (:DIRECTION :L2R) (:RIGHT-PRIMARIES ADP GDP))
REACTION-LAYOUT - (GUANPRIBOSYLTRAN-RXN (:LEFT-PRIMARIES GMP) (:DIRECTION :R2L) (:RIGHT-PRIMARIES GUANINE))
REACTION-LAYOUT - (CYTIDEAM2-RXN (:LEFT-PRIMARIES CYTIDINE) (:DIRECTION :R2L) (:RIGHT-PRIMARIES URIDINE))
REACTION-LAYOUT - (URACIL-PRIBOSYLTRANS-RXN (:LEFT-PRIMARIES UMP) (:DIRECTION :R2L) (:RIGHT-PRIMARIES URACIL))
REACTION-LAYOUT - (ADENPHOSPHOR-RXN (:LEFT-PRIMARIES ADENOSINE) (:DIRECTION :L2R) (:RIGHT-PRIMARIES ADENINE))
REACTION-LAYOUT - (THYMIDYLATESYN-RXN (:LEFT-PRIMARIES DUMP) (:DIRECTION :R2L) (:RIGHT-PRIMARIES TMP))
REACTION-LAYOUT - (DTMPKI-RXN (:LEFT-PRIMARIES TMP) (:DIRECTION :L2R) (:RIGHT-PRIMARIES TDP ADP))
REACTION-LAYOUT - (THYKI-RXN (:LEFT-PRIMARIES THYMIDINE) (:DIRECTION :L2R) (:RIGHT-PRIMARIES ADP TMP))
REACTION-LAYOUT - (THYM-PHOSPH-RXN (:LEFT-PRIMARIES THYMIDINE) (:DIRECTION :R2L) (:RIGHT-PRIMARIES THYMINE))
REACTION-LAYOUT - (ADENYL-KIN-RXN (:LEFT-PRIMARIES AMP) (:DIRECTION :L2R) (:RIGHT-PRIMARIES ADP))
REACTION-LAYOUT - (ADENPRIBOSYLTRAN-RXN (:LEFT-PRIMARIES AMP) (:DIRECTION :R2L) (:RIGHT-PRIMARIES ADENINE))
REACTION-LIST - RXN-11832
REACTION-LIST - 2.7.4.22-RXN
REACTION-LIST - URIDINE-NUCLEOSIDASE-RXN
REACTION-LIST - RXN0-5199
REACTION-LIST - CYTIKIN-RXN
REACTION-LIST - URIDINEKIN-RXN
REACTION-LIST - GUANYL-KIN-RXN
REACTION-LIST - GUANPRIBOSYLTRAN-RXN
REACTION-LIST - CYTIDEAM2-RXN
REACTION-LIST - URACIL-PRIBOSYLTRANS-RXN
REACTION-LIST - ADENPHOSPHOR-RXN
REACTION-LIST - THYMIDYLATESYN-RXN
REACTION-LIST - DTMPKI-RXN
REACTION-LIST - THYKI-RXN
REACTION-LIST - THYM-PHOSPH-RXN
REACTION-LIST - ADENYL-KIN-RXN
REACTION-LIST - ADENPRIBOSYLTRAN-RXN
//
UNIQUE-ID - PWY-6599
TYPES - Guanine-Guanosine-Salvage
COMMON-NAME - guanine and guanosine salvage II
CITATIONS - :EV-COMP-AINF:3567445643:ctb
CREDITS - AUKFG-1
CREDITS - SRI
CREDITS - |caspi|
PATHWAY-LINKS - (GMP PWY-6125)
PREDECESSORS - (GUANPRIBOSYLTRAN-RXN RXN0-366)
REACTION-LAYOUT - (RXN0-366 (:LEFT-PRIMARIES GUANOSINE) (:DIRECTION :L2R) (:RIGHT-PRIMARIES GUANINE))
REACTION-LAYOUT - (GUANPRIBOSYLTRAN-RXN (:LEFT-PRIMARIES GMP) (:DIRECTION :R2L) (:RIGHT-PRIMARIES GUANINE))
REACTION-LIST - RXN0-366
REACTION-LIST - GUANPRIBOSYLTRAN-RXN
//
UNIQUE-ID - PWY-5687
TYPES - PYR-NUC-SYN
COMMON-NAME - pyrimidine ribonucleotides interconversion
CITATIONS - :EV-COMP-AINF:3567445643:ctb
CREDITS - AUKFG-1
CREDITS - SRI
CREDITS - |zhang|
CREDITS - THE-ARABIDOPSIS-INFORMATION-RESOURCE
CREDITS - |hartmut|
CREDITS - |caspi|
IN-PATHWAY - PWY0-162
PATHWAY-LINKS - (UMP PWY-5686)
PREDECESSORS - (RXN-12199 UDPKIN-RXN)
PREDECESSORS - (2.7.4.22-RXN RXN-12199)
PREDECESSORS - (CMPKI-RXN RXN-12200)
PREDECESSORS - (RXN-12200 CTPSYN-RXN)
PREDECESSORS - (2.7.4.22-RXN RXN-12197)
PREDECESSORS - (RXN-12197 2.7.4.22-RXN)
PREDECESSORS - (UDPKIN-RXN RXN-12196)
PREDECESSORS - (RXN-12196 UDPKIN-RXN)
PREDECESSORS - (RXN-12198 RXN-12195)
PREDECESSORS - (RXN-12195 CTPSYN-RXN)
PREDECESSORS - (RXN-12198 CMPKI-RXN)
PREDECESSORS - (CMPKI-RXN RXN-12198)
PREDECESSORS - (RXN-12198 CDPKIN-RXN)
PREDECESSORS - (UDPKIN-RXN 2.7.4.22-RXN)
PREDECESSORS - (CTPSYN-RXN UDPKIN-RXN)
PREDECESSORS - (CDPKIN-RXN CTPSYN-RXN)
PRIMARIES - (RXN-12196 (UTP) (UDP))
PRIMARIES - (UDPKIN-RXN (UDP) (UTP))
PRIMARIES - (RXN-12197 (UDP) (UMP))
PRIMARIES - (2.7.4.22-RXN (UMP) (UDP))
PRIMARIES - (RXN-12200 (CTP) (CMP))
PRIMARIES - (RXN-12199 (UTP) (UMP))
PRIMARIES - (RXN-12198 (CDP) (CMP))
PRIMARIES - (RXN-12195 (CTP) (CDP))
PRIMARIES - (CMPKI-RXN (CMP) (CDP))
PRIMARIES - (CDPKIN-RXN (CTP) (CDP))
PRIMARIES - (CTPSYN-RXN (UTP) (CTP))
REACTION-LAYOUT - (CMPKI-RXN (:LEFT-PRIMARIES CMP) (:DIRECTION :L2R) (:RIGHT-PRIMARIES CDP))
REACTION-LAYOUT - (RXN-12195 (:LEFT-PRIMARIES CTP) (:DIRECTION :L2R) (:RIGHT-PRIMARIES CDP))
REACTION-LAYOUT - (RXN-12196 (:LEFT-PRIMARIES UTP) (:DIRECTION :L2R) (:RIGHT-PRIMARIES UDP))
REACTION-LAYOUT - (RXN-12197 (:LEFT-PRIMARIES UDP) (:DIRECTION :L2R) (:RIGHT-PRIMARIES UMP))
REACTION-LAYOUT - (RXN-12198 (:LEFT-PRIMARIES CDP) (:DIRECTION :L2R) (:RIGHT-PRIMARIES CMP))
REACTION-LAYOUT - (RXN-12199 (:LEFT-PRIMARIES UTP) (:DIRECTION :L2R) (:RIGHT-PRIMARIES UMP))
REACTION-LAYOUT - (RXN-12200 (:LEFT-PRIMARIES CTP) (:DIRECTION :L2R) (:RIGHT-PRIMARIES CMP))
REACTION-LAYOUT - (2.7.4.22-RXN (:LEFT-PRIMARIES UMP) (:DIRECTION :L2R) (:RIGHT-PRIMARIES UDP))
REACTION-LAYOUT - (CDPKIN-RXN (:LEFT-PRIMARIES CDP) (:DIRECTION :R2L) (:RIGHT-PRIMARIES CTP))
REACTION-LAYOUT - (CTPSYN-RXN (:LEFT-PRIMARIES UTP) (:DIRECTION :L2R) (:RIGHT-PRIMARIES CTP))
REACTION-LAYOUT - (UDPKIN-RXN (:LEFT-PRIMARIES UDP) (:DIRECTION :L2R) (:RIGHT-PRIMARIES UTP))
REACTION-LIST - CMPKI-RXN
REACTION-LIST - RXN-12195
REACTION-LIST - RXN-12196
REACTION-LIST - RXN-12197
REACTION-LIST - RXN-12198
REACTION-LIST - RXN-12199
REACTION-LIST - RXN-12200
REACTION-LIST - 2.7.4.22-RXN
REACTION-LIST - CDPKIN-RXN
REACTION-LIST - CTPSYN-RXN
REACTION-LIST - UDPKIN-RXN
SUPER-PATHWAYS - PWY0-162
SYNONYMS - pyrimidine biosynthesis
//
UNIQUE-ID - PWY0-166
TYPES - Pyrimid-Deoxyribonucleot-De-Novo-Biosyn
COMMON-NAME - pyrimidine deoxyribonucleotides <i>de novo</i> biosynthesis I
CITATIONS - :EV-COMP-AINF:3567445643:ctb
CREDITS - AUKFG-1
PATHWAY-LINKS - (CTP PWY0-162)
PATHWAY-LINKS - (UTP PWY0-162)
PATHWAY-LINKS - (CDP PWY0-162)
PATHWAY-LINKS - (UDP PWY0-162)
PREDECESSORS - (DUDPKIN-RXN RXN0-722)
PREDECESSORS - (DCTP-DEAM-RXN DCDPKIN-RXN)
PREDECESSORS - (DTDPKIN-RXN DTMPKI-RXN)
PREDECESSORS - (DTMPKI-RXN)
PREDECESSORS - (THYMIDYLATESYN-RXN)
PREDECESSORS - (DTMPKI-RXN THYMIDYLATESYN-RXN)
PREDECESSORS - (DUTP-PYROP-RXN DUDPKIN-RXN)
PREDECESSORS - (THYMIDYLATESYN-RXN DUTP-PYROP-RXN)
PREDECESSORS - (DUTP-PYROP-RXN DCTP-DEAM-RXN)
PREDECESSORS - (DCDPKIN-RXN CDPREDUCT-RXN)
PREDECESSORS - (DUDPKIN-RXN UDPREDUCT-RXN)
PREDECESSORS - (DCDPKIN-RXN RIBONUCLEOSIDE-DIP-REDUCTII-RXN)
PREDECESSORS - (DCTP-DEAM-RXN RXN0-723)
PREDECESSORS - (DUTP-PYROP-RXN RXN0-724)
PRIMARIES - (RIBONUCLEOSIDE-DIP-REDUCTII-RXN (CDP) NIL)
PRIMARIES - (RXN0-722 (UDP) NIL)
PRIMARIES - (UDPREDUCT-RXN (UDP) (DUDP))
PRIMARIES - (CDPREDUCT-RXN (CDP) (DCDP))
REACTION-LAYOUT - (RXN0-723 (:LEFT-PRIMARIES CTP) (:DIRECTION :L2R) (:RIGHT-PRIMARIES DCTP))
REACTION-LAYOUT - (RXN0-724 (:LEFT-PRIMARIES UTP) (:DIRECTION :L2R) (:RIGHT-PRIMARIES DUTP))
REACTION-LAYOUT - (RIBONUCLEOSIDE-DIP-REDUCTII-RXN (:LEFT-PRIMARIES DCDP) (:DIRECTION :R2L) (:RIGHT-PRIMARIES CDP))
REACTION-LAYOUT - (RXN0-722 (:LEFT-PRIMARIES UDP) (:DIRECTION :L2R) (:RIGHT-PRIMARIES DUDP))
REACTION-LAYOUT - (CDPREDUCT-RXN (:LEFT-PRIMARIES DCDP) (:DIRECTION :R2L) (:RIGHT-PRIMARIES CDP))
REACTION-LAYOUT - (UDPREDUCT-RXN (:LEFT-PRIMARIES DUDP) (:DIRECTION :R2L) (:RIGHT-PRIMARIES UDP))
REACTION-LAYOUT - (DTDPKIN-RXN (:LEFT-PRIMARIES TDP) (:DIRECTION :L2R) (:RIGHT-PRIMARIES TTP))
REACTION-LAYOUT - (DTMPKI-RXN (:LEFT-PRIMARIES TMP) (:DIRECTION :L2R) (:RIGHT-PRIMARIES TDP))
REACTION-LAYOUT - (THYMIDYLATESYN-RXN (:LEFT-PRIMARIES DUMP) (:DIRECTION :L2R) (:RIGHT-PRIMARIES TMP))
REACTION-LAYOUT - (DUTP-PYROP-RXN (:LEFT-PRIMARIES DUTP) (:DIRECTION :L2R) (:RIGHT-PRIMARIES DUMP))
REACTION-LAYOUT - (DUDPKIN-RXN (:LEFT-PRIMARIES DUDP) (:DIRECTION :L2R) (:RIGHT-PRIMARIES DUTP))
REACTION-LAYOUT - (DCTP-DEAM-RXN (:LEFT-PRIMARIES DCTP) (:DIRECTION :L2R) (:RIGHT-PRIMARIES DUTP))
REACTION-LAYOUT - (DCDPKIN-RXN (:LEFT-PRIMARIES DCDP) (:DIRECTION :L2R) (:RIGHT-PRIMARIES DCTP))
REACTION-LIST - RXN0-723
REACTION-LIST - RXN0-724
REACTION-LIST - RIBONUCLEOSIDE-DIP-REDUCTII-RXN
REACTION-LIST - RXN0-722
REACTION-LIST - CDPREDUCT-RXN
REACTION-LIST - UDPREDUCT-RXN
REACTION-LIST - DTDPKIN-RXN
REACTION-LIST - DTMPKI-RXN
REACTION-LIST - THYMIDYLATESYN-RXN
REACTION-LIST - DUTP-PYROP-RXN
REACTION-LIST - DUDPKIN-RXN
REACTION-LIST - DCTP-DEAM-RXN
REACTION-LIST - DCDPKIN-RXN
SYNONYMS - deoxypyrimidine nucleotide/nucleoside metabolism
//
UNIQUE-ID - PWY0-162
TYPES - Pyrimidine-De-Novo-Biosyn
TYPES - Super-Pathways
COMMON-NAME - pyrimidine ribonucleotides <i>de novo</i> biosynthesis
CITATIONS - :EV-COMP-AINF:3567544373:ctb
CREDITS - AUKFG-1
CREDITS - SRI
CREDITS - |caspi|
CREDITS - |arnaud|
PATHWAY-LINKS - (PRPP (|PRPP-Biosynthesis| . :INCOMING))
PATHWAY-LINKS - (CARBAMOYL-P ARGININE-SYN)
PREDECESSORS - (RXN-12002 OROTPDECARB-RXN)
PREDECESSORS - (2.7.4.22-RXN OROTPDECARB-RXN)
PREDECESSORS - PWY-5686
PREDECESSORS - PWY-5687
REACTION-LAYOUT - (PWY-5687 (:LEFT-PRIMARIES) (:DIRECTION NIL) (:RIGHT-PRIMARIES))
REACTION-LAYOUT - (PWY-5686 (:LEFT-PRIMARIES) (:DIRECTION NIL) (:RIGHT-PRIMARIES))
REACTION-LIST - PWY-5687
REACTION-LIST - PWY-5686
SUB-PATHWAYS - PWY-5687
SUB-PATHWAYS - PWY-5686
SYNONYMS - pyrimidine biosynthesis
//
UNIQUE-ID - PWY-5686
TYPES - Pyrimidine-De-Novo-Biosyn
COMMON-NAME - uridine-5'-phosphate biosynthesis
CITATIONS - :EV-COMP-AINF:3567445644:ctb
CREDITS - AUKFG-1
CREDITS - SRI
CREDITS - THE-ARABIDOPSIS-INFORMATION-RESOURCE
CREDITS - |hartmut|
CREDITS - |caspi|
IN-PATHWAY - PWY0-162
PATHWAY-LINKS - (UMP PWY-5687)
PATHWAY-LINKS - (PRPP (|PRPP-Biosynthesis| . :INCOMING))
PATHWAY-LINKS - (CARBAMOYL-P ARGININE-SYN)
PREDECESSORS - (OROPRIBTRANS-RXN RXN0-6491)
PREDECESSORS - (RXN0-6491 DIHYDROOROT-RXN)
PREDECESSORS - (OROTPDECARB-RXN OROPRIBTRANS-RXN)
PREDECESSORS - (DIHYDROOROT-RXN ASPCARBTRANS-RXN)
PREDECESSORS - (ASPCARBTRANS-RXN CARBPSYN-RXN)
PREDECESSORS - (CARBPSYN-RXN)
PRIMARIES - (OROPRIBTRANS-RXN (PRPP OROTATE) NIL)
REACTION-LAYOUT - (RXN0-6491 (:LEFT-PRIMARIES DI-H-OROTATE) (:DIRECTION :L2R) (:RIGHT-PRIMARIES OROTATE))
REACTION-LAYOUT - (OROTPDECARB-RXN (:LEFT-PRIMARIES OROTIDINE-5-PHOSPHATE) (:DIRECTION :L2R) (:RIGHT-PRIMARIES UMP))
REACTION-LAYOUT - (OROPRIBTRANS-RXN (:LEFT-PRIMARIES OROTIDINE-5-PHOSPHATE) (:DIRECTION :R2L) (:RIGHT-PRIMARIES OROTATE PRPP))
REACTION-LAYOUT - (DIHYDROOROT-RXN (:LEFT-PRIMARIES DI-H-OROTATE) (:DIRECTION :R2L) (:RIGHT-PRIMARIES CARBAMYUL-L-ASPARTATE))
REACTION-LAYOUT - (ASPCARBTRANS-RXN (:LEFT-PRIMARIES CARBAMOYL-P) (:DIRECTION :L2R) (:RIGHT-PRIMARIES CARBAMYUL-L-ASPARTATE))
REACTION-LAYOUT - (CARBPSYN-RXN (:LEFT-PRIMARIES HCO3) (:DIRECTION :L2R) (:RIGHT-PRIMARIES CARBAMOYL-P))
REACTION-LIST - RXN0-6491
REACTION-LIST - OROTPDECARB-RXN
REACTION-LIST - OROPRIBTRANS-RXN
REACTION-LIST - DIHYDROOROT-RXN
REACTION-LIST - ASPCARBTRANS-RXN
REACTION-LIST - CARBPSYN-RXN
SUPER-PATHWAYS - PWY0-162
SYNONYMS - pyrimidine biosynthesis
SYNONYMS - <i>de novo</i> biosynthesis of uridine-5'-phosphate
SYNONYMS - <i>de novo</i> biosynthesis of uridine-5'-monophosphate
//
UNIQUE-ID - PWY0-163
TYPES - Pyrimidine-Nucleotide-Salvage
COMMON-NAME - salvage pathways of pyrimidine ribonucleotides
CITATIONS - :EV-COMP-AINF:3567445642:ctb
CREDITS - AUKFG-1
CREDITS - SRI
CREDITS - |ingraham|
CREDITS - O0-3
CREDITS - |arnaud|
PATHWAY-LINKS - (UMP PWY0-162)
PREDECESSORS - (CDPKIN-RXN RXN-11832)
PREDECESSORS - (RXN-11832 CYTIDINEKIN-RXN)
PREDECESSORS - (URKI-RXN CYTIDEAM2-RXN)
PREDECESSORS - (URPHOS-RXN CYTIDEAM2-RXN)
PREDECESSORS - (CYTIDINEKIN-RXN)
PREDECESSORS - (URACIL-PRIBOSYLTRANS-RXN CYTDEAM-RXN)
PREDECESSORS - (URACIL-PRIBOSYLTRANS-RXN URPHOS-RXN)
REACTION-LAYOUT - (RXN-11832 (:LEFT-PRIMARIES CMP) (:DIRECTION :L2R) (:RIGHT-PRIMARIES CDP))
REACTION-LAYOUT - (CYTIDINEKIN-RXN (:LEFT-PRIMARIES CYTIDINE) (:DIRECTION :L2R) (:RIGHT-PRIMARIES CMP))
REACTION-LAYOUT - (URKI-RXN (:LEFT-PRIMARIES URIDINE) (:DIRECTION :L2R) (:RIGHT-PRIMARIES UMP))
REACTION-LAYOUT - (CYTDEAM-RXN (:LEFT-PRIMARIES CYTOSINE) (:DIRECTION :L2R) (:RIGHT-PRIMARIES URACIL))
REACTION-LAYOUT - (CYTIDEAM2-RXN (:LEFT-PRIMARIES CYTIDINE) (:DIRECTION :L2R) (:RIGHT-PRIMARIES URIDINE))
REACTION-LAYOUT - (URPHOS-RXN (:LEFT-PRIMARIES URIDINE) (:DIRECTION :L2R) (:RIGHT-PRIMARIES URACIL))
REACTION-LAYOUT - (CDPKIN-RXN (:LEFT-PRIMARIES CDP) (:DIRECTION :L2R) (:RIGHT-PRIMARIES CTP))
REACTION-LAYOUT - (URACIL-PRIBOSYLTRANS-RXN (:LEFT-PRIMARIES UMP) (:DIRECTION :R2L) (:RIGHT-PRIMARIES URACIL))
REACTION-LIST - RXN-11832
REACTION-LIST - CYTIDINEKIN-RXN
REACTION-LIST - URKI-RXN
REACTION-LIST - CYTDEAM-RXN
REACTION-LIST - CYTIDEAM2-RXN
REACTION-LIST - URPHOS-RXN
REACTION-LIST - CDPKIN-RXN
REACTION-LIST - URACIL-PRIBOSYLTRANS-RXN
SYNONYMS - pyrimidine ribonucleotide/ribonucleoside metabolism
//
UNIQUE-ID - PWY-3722
TYPES - Betaine-Biosynthesis
COMMON-NAME - glycine betaine biosynthesis II (Gram-positive bacteria)
CITATIONS - :EV-COMP-AINF:3567451849:ctb
CREDITS - AUKFG-1
CREDITS - SRI
CREDITS - |caspi|
PREDECESSORS - (BADH-RXN RXN-6021)
REACTION-LAYOUT - (BADH-RXN (:LEFT-PRIMARIES BETAINE_ALDEHYDE) (:DIRECTION :L2R) (:RIGHT-PRIMARIES BETAINE))
REACTION-LAYOUT - (RXN-6021 (:LEFT-PRIMARIES CHOLINE) (:DIRECTION :L2R) (:RIGHT-PRIMARIES BETAINE_ALDEHYDE))
REACTION-LIST - BADH-RXN
REACTION-LIST - RXN-6021
//
UNIQUE-ID - GLCMANNANAUT-PWY
TYPES - AMINE-DEG
TYPES - Super-Pathways
COMMON-NAME - superpathway of <i>N</i>-acetylglucosamine, <i>N</i>-acetylmannosamine and <i>N</i>-acetylneuraminate degradation
CITATIONS - :EV-COMP-AINF:3567544373:ctb
CREDITS - AUKFG-1
CREDITS - SRI
CREDITS - |keseler|
CREDITS - O-18
CREDITS - |pellegrini-toole|
PATHWAY-LINKS - (FRUCTOSE-6P GLYCOLYSIS)
PREDECESSORS - (NAG6PDEACET-RXN NANE-RXN)
PREDECESSORS - PWY0-1324
PREDECESSORS - GLUAMCAT-PWY
PREDECESSORS - (GLUCOSAMINE-6-P-DEAMIN-RXN)
REACTION-LAYOUT - (PWY0-1324 (:LEFT-PRIMARIES) (:DIRECTION NIL) (:RIGHT-PRIMARIES))
REACTION-LAYOUT - (GLUAMCAT-PWY (:LEFT-PRIMARIES) (:DIRECTION NIL) (:RIGHT-PRIMARIES))
REACTION-LIST - PWY0-1324
REACTION-LIST - GLUAMCAT-PWY
SUB-PATHWAYS - PWY0-1324
SUB-PATHWAYS - GLUAMCAT-PWY
SYNONYMS - N-acetylglucosamine, N-acetylmannosamine and N-acetylneuraminic acid dissimilation
//
UNIQUE-ID - PWY0-1324
TYPES - Sugars-And-Polysaccharides
TYPES - AMINE-DEG
COMMON-NAME - <i>N</i>-acetylneuraminate and <i>N</i>-acetylmannosamine degradation
CITATIONS - :EV-COMP-AINF:3567445646:ctb
CREDITS - AUKFG-1
CREDITS - SRI
CREDITS - |keseler|
IN-PATHWAY - GLCMANNANAUT-PWY
PATHWAY-LINKS - (N-ACETYL-D-GLUCOSAMINE-6-P GLUAMCAT-PWY)
PREDECESSORS - (NANE-RXN NANK-RXN)
PREDECESSORS - (NANK-RXN ACNEULY-RXN)
REACTION-LAYOUT - (NANK-RXN (:LEFT-PRIMARIES N-ACETYL-D-MANNOSAMINE) (:DIRECTION :L2R) (:RIGHT-PRIMARIES N-ACETYL-D-MANNOSAMINE-6P))
REACTION-LAYOUT - (ACNEULY-RXN (:LEFT-PRIMARIES N-ACETYLNEURAMINATE) (:DIRECTION :L2R) (:RIGHT-PRIMARIES N-ACETYL-D-MANNOSAMINE))
REACTION-LAYOUT - (NANE-RXN (:LEFT-PRIMARIES N-ACETYL-D-MANNOSAMINE-6P) (:DIRECTION :L2R) (:RIGHT-PRIMARIES N-ACETYL-D-GLUCOSAMINE-6-P))
REACTION-LIST - NANK-RXN
REACTION-LIST - ACNEULY-RXN
REACTION-LIST - NANE-RXN
SUPER-PATHWAYS - GLCMANNANAUT-PWY
//
UNIQUE-ID - GLUAMCAT-PWY
TYPES - N-Acetylglucosamine-Degradation
COMMON-NAME - <i>N</i>-acetylglucosamine degradation I
CITATIONS - :EV-COMP-AINF:3567445644:ctb
CREDITS - AUKFG-1
CREDITS - SRI
CREDITS - O-18
CREDITS - |riley|
CREDITS - |keseler|
CREDITS - O0-3
CREDITS - |ingraham|
IN-PATHWAY - GLCMANNANAUT-PWY
IN-PATHWAY - PWY-6517
PREDECESSORS - (GLUCOSAMINE-6-P-DEAMIN-RXN NAG6PDEACET-RXN)
REACTION-LAYOUT - (NAG6PDEACET-RXN (:LEFT-PRIMARIES N-ACETYL-D-GLUCOSAMINE-6-P) (:DIRECTION :L2R) (:RIGHT-PRIMARIES D-GLUCOSAMINE-6-P))
REACTION-LAYOUT - (GLUCOSAMINE-6-P-DEAMIN-RXN (:LEFT-PRIMARIES D-GLUCOSAMINE-6-P) (:DIRECTION :L2R) (:RIGHT-PRIMARIES FRUCTOSE-6P))
REACTION-LIST - NAG6PDEACET-RXN
REACTION-LIST - GLUCOSAMINE-6-P-DEAMIN-RXN
SUPER-PATHWAYS - GLCMANNANAUT-PWY
SUPER-PATHWAYS - PWY-6517
SYNONYMS - glucosamine degradation
SYNONYMS - N-acetyl-glucosamine degradation
//
UNIQUE-ID - PWY-6517
TYPES - N-Acetylglucosamine-Degradation
TYPES - Super-Pathways
COMMON-NAME - <i>N</i>-acetylglucosamine degradation II
CITATIONS - :EV-COMP-AINF:3567445644:ctb
CREDITS - AUKFG-1
CREDITS - SRI
CREDITS - |caspi|
PREDECESSORS - GLUAMCAT-PWY
PREDECESSORS - (NAG6PDEACET-RXN N-ACETYLGLUCOSAMINE-KINASE-RXN)
PREDECESSORS - (GLUCOSAMINE-6-P-DEAMIN-RXN NAG6PDEACET-RXN)
REACTION-LAYOUT - (GLUAMCAT-PWY (:LEFT-PRIMARIES) (:DIRECTION NIL) (:RIGHT-PRIMARIES))
REACTION-LAYOUT - (N-ACETYLGLUCOSAMINE-KINASE-RXN (:LEFT-PRIMARIES N-ACETYL-D-GLUCOSAMINE) (:DIRECTION :L2R) (:RIGHT-PRIMARIES N-ACETYL-D-GLUCOSAMINE-6-P))
REACTION-LAYOUT - (NAG6PDEACET-RXN (:LEFT-PRIMARIES N-ACETYL-D-GLUCOSAMINE-6-P) (:DIRECTION :L2R) (:RIGHT-PRIMARIES D-GLUCOSAMINE-6-P))
REACTION-LAYOUT - (GLUCOSAMINE-6-P-DEAMIN-RXN (:LEFT-PRIMARIES D-GLUCOSAMINE-6-P) (:DIRECTION :L2R) (:RIGHT-PRIMARIES FRUCTOSE-6P))
REACTION-LIST - GLUAMCAT-PWY
REACTION-LIST - N-ACETYLGLUCOSAMINE-KINASE-RXN
REACTION-LIST - NAG6PDEACET-RXN
REACTION-LIST - GLUCOSAMINE-6-P-DEAMIN-RXN
SUB-PATHWAYS - GLUAMCAT-PWY
//
UNIQUE-ID - P562-PWY
TYPES - SUGAR-ALCOHOLS-DEG
COMMON-NAME - <I>myo</I>-inositol degradation
CITATIONS - :EV-COMP-AINF:3567451849:ctb
CREDITS - AUKFG-1
CREDITS - O-18
CREDITS - |pellegrini-toole|
PREDECESSORS - (RXN-2902 4.1.2.29-RXN)
PREDECESSORS - (4.1.2.29-RXN 5-DEHYDRO-2-DEOXYGLUCONOKINASE-RXN)
PREDECESSORS - (5-DEHYDRO-2-DEOXYGLUCONOKINASE-RXN R503-RXN)
PREDECESSORS - (R503-RXN MYO-INOSOSE-2-DEHYDRATASE-RXN)
PREDECESSORS - (MYO-INOSOSE-2-DEHYDRATASE-RXN MYO-INOSITOL-2-DEHYDROGENASE-RXN)
REACTION-LAYOUT - (RXN-2902 (:LEFT-PRIMARIES MALONATE-S-ALD) (:DIRECTION :L2R) (:RIGHT-PRIMARIES CARBON-DIOXIDE))
REACTION-LAYOUT - (4.1.2.29-RXN (:LEFT-PRIMARIES CPD-645) (:DIRECTION :L2R) (:RIGHT-PRIMARIES MALONATE-S-ALD))
REACTION-LAYOUT - (5-DEHYDRO-2-DEOXYGLUCONOKINASE-RXN (:LEFT-PRIMARIES CPD-827) (:DIRECTION :L2R) (:RIGHT-PRIMARIES CPD-645))
REACTION-LAYOUT - (R503-RXN (:LEFT-PRIMARIES CPD-1133) (:DIRECTION :L2R) (:RIGHT-PRIMARIES CPD-827))
REACTION-LAYOUT - (MYO-INOSOSE-2-DEHYDRATASE-RXN (:LEFT-PRIMARIES CPD-365) (:DIRECTION :L2R) (:RIGHT-PRIMARIES CPD-1133))
REACTION-LAYOUT - (MYO-INOSITOL-2-DEHYDROGENASE-RXN (:LEFT-PRIMARIES MYO-INOSITOL) (:DIRECTION :L2R) (:RIGHT-PRIMARIES CPD-365))
REACTION-LIST - RXN-2902
REACTION-LIST - 4.1.2.29-RXN
REACTION-LIST - 5-DEHYDRO-2-DEOXYGLUCONOKINASE-RXN
REACTION-LIST - R503-RXN
REACTION-LIST - MYO-INOSOSE-2-DEHYDRATASE-RXN
REACTION-LIST - MYO-INOSITOL-2-DEHYDROGENASE-RXN
//
UNIQUE-ID - PWY66-21
TYPES - Ethanol-Degradation
COMMON-NAME - ethanol degradation II
CITATIONS - :EV-COMP-AINF:3567445645:ctb
CREDITS - AUKFG-1
CREDITS - SRI
CREDITS - |wagg|
PREDECESSORS - (ACETATE--COA-LIGASE-RXN RXN66-3)
PREDECESSORS - (RXN66-3 ALCOHOL-DEHYDROG-RXN)
PRIMARIES - (ACETATE--COA-LIGASE-RXN (ACET) (ACETYL-COA))
REACTION-LAYOUT - (ACETATE--COA-LIGASE-RXN (:LEFT-PRIMARIES ACET) (:DIRECTION :L2R) (:RIGHT-PRIMARIES ACETYL-COA))
REACTION-LAYOUT - (RXN66-3 (:LEFT-PRIMARIES ACETALD) (:DIRECTION :L2R) (:RIGHT-PRIMARIES ACET))
REACTION-LAYOUT - (ALCOHOL-DEHYDROG-RXN (:LEFT-PRIMARIES ETOH) (:DIRECTION :L2R) (:RIGHT-PRIMARIES ACETALD))
REACTION-LIST - ACETATE--COA-LIGASE-RXN
REACTION-LIST - RXN66-3
REACTION-LIST - ALCOHOL-DEHYDROG-RXN
//
UNIQUE-ID - ETOH-ACETYLCOA-ANA-PWY
TYPES - Ethanol-Degradation
COMMON-NAME - ethanol degradation I
CITATIONS - :EV-COMP-AINF:3567445645:ctb
COMMENT-INTERNAL - Removed Archaea and Sulfolobus solfataricus from the species list.
CREDITS - AUKFG-1
PREDECESSORS - (ACETALD-DEHYDROG-RXN ALCOHOL-DEHYDROG-RXN)
PRIMARIES - (ACETALD-DEHYDROG-RXN NIL (ACETYL-COA))
REACTION-LAYOUT - (ACETALD-DEHYDROG-RXN (:LEFT-PRIMARIES ACETALD) (:DIRECTION :L2R) (:RIGHT-PRIMARIES ACETYL-COA))
REACTION-LAYOUT - (ALCOHOL-DEHYDROG-RXN (:LEFT-PRIMARIES ETOH) (:DIRECTION :L2R) (:RIGHT-PRIMARIES ACETALD))
REACTION-LIST - ACETALD-DEHYDROG-RXN
REACTION-LIST - ALCOHOL-DEHYDROG-RXN
SYNONYMS - acetyl-CoA biosynthesis (from alcohol)
//
UNIQUE-ID - PWY-4261
TYPES - Fatty-Acid-and-Lipid-Degradation
TYPES - GLYCEROL-DEG
COMMON-NAME - glycerol degradation I
CITATIONS - :EV-COMP-AINF:3567445643:ctb
CREDITS - AUKFG-1
CREDITS - SRI
CREDITS - |caspi|
PATHWAY-LINKS - (DIHYDROXY-ACETONE-PHOSPHATE GLUCONEO-PWY GLYCOLYSIS-VARIANTS)
PREDECESSORS - (RXN0-5258 GLYCEROL-KIN-RXN)
PRIMARIES - (GLYCEROL-KIN-RXN (GLYCEROL) (GLYCEROL-3P))
REACTION-LAYOUT - (RXN0-5258 (:LEFT-PRIMARIES GLYCEROL-3P) (:DIRECTION :L2R) (:RIGHT-PRIMARIES DIHYDROXY-ACETONE-PHOSPHATE))
REACTION-LAYOUT - (GLYCEROL-KIN-RXN (:LEFT-PRIMARIES GLYCEROL) (:DIRECTION :L2R) (:RIGHT-PRIMARIES GLYCEROL-3P))
REACTION-LIST - RXN0-5258
REACTION-LIST - GLYCEROL-KIN-RXN
//
UNIQUE-ID - PWY-5084
TYPES - Respiration
TYPES - Amino-Acid-Degradation
COMMON-NAME - 2-ketoglutarate dehydrogenase complex
CITATIONS - :EV-COMP-AINF:3567445647:ctb
CREDITS - AUKFG-1
CREDITS - SRI
CREDITS - |caspi|
PREDECESSORS - (RXN0-1147 2OXOGLUTDECARB-RXN)
PREDECESSORS - (RXN-7716 RXN0-1147)
PREDECESSORS - (2OXOGLUTDECARB-RXN RXN-7716)
REACTION-LAYOUT - (RXN-7716 (:LEFT-PRIMARIES |Oxo-glutarate-dehydrogenase-DH-lipoyl|) (:DIRECTION :L2R) (:RIGHT-PRIMARIES |Oxo-glutarate-dehydrogenase-lipoyl|))
REACTION-LAYOUT - (RXN0-1147 (:LEFT-PRIMARIES |Oxo-glutarate-dehydrogenase-DH-lipoyl|) (:DIRECTION :R2L) (:RIGHT-PRIMARIES |Oxo-glutarate-dehydro-suc-DH-lipoyl|))
REACTION-LAYOUT - (2OXOGLUTDECARB-RXN (:LEFT-PRIMARIES |Oxo-glutarate-dehydrogenase-lipoyl|) (:DIRECTION :L2R) (:RIGHT-PRIMARIES |Oxo-glutarate-dehydro-suc-DH-lipoyl|))
REACTION-LIST - RXN-7716
REACTION-LIST - RXN0-1147
REACTION-LIST - 2OXOGLUTDECARB-RXN
SYNONYMS - 2-oxoglutarate dehydrogenase complex
//
UNIQUE-ID - ARGDEGRAD-PWY
TYPES - ARGININE-DEG
TYPES - Super-Pathways
COMMON-NAME - arginine degradation V (arginine deiminase pathway)
CITATIONS - :EV-COMP-AINF:3567445647:ctb
CREDITS - AUKFG-1
CREDITS - SRI
CREDITS - |caspi|
CREDITS - |wagg|
PREDECESSORS - (ORNCARBAMTRANSFER-RXN ARGININE-DEIMINASE-RXN)
PREDECESSORS - CITRULLINE-DEG-PWY
PREDECESSORS - (ARGININE-DEIMINASE-RXN)
PRIMARIES - (ORNCARBAMTRANSFER-RXN (L-CITRULLINE) (L-ORNITHINE CARBAMOYL-P))
REACTION-LAYOUT - (ARGININE-DEIMINASE-RXN (:LEFT-PRIMARIES ARG) (:DIRECTION :L2R) (:RIGHT-PRIMARIES L-CITRULLINE))
REACTION-LAYOUT - (CITRULLINE-DEG-PWY (:LEFT-PRIMARIES) (:DIRECTION NIL) (:RIGHT-PRIMARIES))
REACTION-LIST - ARGININE-DEIMINASE-RXN
REACTION-LIST - CITRULLINE-DEG-PWY
SUB-PATHWAYS - CITRULLINE-DEG-PWY
SYNONYMS - arginine dihydrolase pathway
SYNONYMS - arginine deiminase degradation
//
UNIQUE-ID - ARGDEG-V-PWY
TYPES - ARGININE-DEG
COMMON-NAME - arginine degradation X (arginine monooxygenase pathway)
CITATIONS - :EV-COMP-AINF:3567445646:ctb
CREDITS - AUKFG-1
CREDITS - SRI
CREDITS - |caspi|
CREDITS - |hying|
PREDECESSORS - (GUANIDINOBUTANAMIDE-NH3-RXN ARGININE-2-MONOOXYGENASE-RXN)
PREDECESSORS - (GUANIDINOBUTYRASE-RXN GUANIDINOBUTANAMIDE-NH3-RXN)
PRIMARIES - (GUANIDINOBUTYRASE-RXN NIL (4-AMINO-BUTYRATE))
REACTION-LAYOUT - (ARGININE-2-MONOOXYGENASE-RXN (:LEFT-PRIMARIES ARG) (:DIRECTION :L2R) (:RIGHT-PRIMARIES 4-GUANIDO-BUTYRAMIDE))
REACTION-LAYOUT - (GUANIDINOBUTYRASE-RXN (:LEFT-PRIMARIES CPD-592) (:DIRECTION :L2R) (:RIGHT-PRIMARIES 4-AMINO-BUTYRATE))
REACTION-LAYOUT - (GUANIDINOBUTANAMIDE-NH3-RXN (:LEFT-PRIMARIES 4-GUANIDO-BUTYRAMIDE) (:DIRECTION :L2R) (:RIGHT-PRIMARIES CPD-592))
REACTION-LIST - ARGININE-2-MONOOXYGENASE-RXN
REACTION-LIST - GUANIDINOBUTYRASE-RXN
REACTION-LIST - GUANIDINOBUTANAMIDE-NH3-RXN
//
UNIQUE-ID - MALATE-ASPARTATE-SHUTTLE-PWY
TYPES - ASPARTATE-DEG
COMMON-NAME - aspartate degradation II
CITATIONS - :EV-COMP-AINF:3567445643:ctb
CREDITS - AUKFG-1
CREDITS - SRI
CREDITS - |fulcher|
PREDECESSORS - (MALATE-DEH-RXN ASPAMINOTRANS-RXN)
REACTION-LAYOUT - (MALATE-DEH-RXN (:LEFT-PRIMARIES MAL) (:DIRECTION :R2L) (:RIGHT-PRIMARIES OXALACETIC_ACID))
REACTION-LAYOUT - (ASPAMINOTRANS-RXN (:LEFT-PRIMARIES L-ASPARTATE) (:DIRECTION :L2R) (:RIGHT-PRIMARIES OXALACETIC_ACID))
REACTION-LIST - MALATE-DEH-RXN
REACTION-LIST - ASPAMINOTRANS-RXN
SYNONYMS - malate/aspartate shuttle pathway
//
UNIQUE-ID - PWY-5766
TYPES - GLUTAMATE-DEG
COMMON-NAME - glutamate degradation X
CITATIONS - :EV-COMP-AINF:3567445645:ctb
CREDITS - AUKFG-1
CREDITS - SRI
CREDITS - |caspi|
PATHWAY-LINKS - (GLT (GLUTAMINE-DEG . :INCOMING) (ARGININE-DEG . :INCOMING) (HISTIDINE-DEG . :INCOMING) (PROLINE-DEG . :INCOMING))
PATHWAY-LINKS - (2-KETOGLUTARATE (TCA . :OUTGOING))
PREDECESSORS - (GLUTAMATE-DEHYDROGENASE-NADP+-RXN)
PRIMARIES - (GLUTAMATE-DEHYDROGENASE-NADP+-RXN (GLT) (2-KETOGLUTARATE))
REACTION-LAYOUT - (GLUTAMATE-DEHYDROGENASE-NADP+-RXN (:LEFT-PRIMARIES GLT) (:DIRECTION :L2R) (:RIGHT-PRIMARIES 2-KETOGLUTARATE))
REACTION-LIST - GLUTAMATE-DEHYDROGENASE-NADP+-RXN
//
UNIQUE-ID - GLUTAMINEFUM-PWY
TYPES - GLUTAMINE-DEG
COMMON-NAME - glutamine degradation II
CITATIONS - :EV-COMP-AINF:3567445642:ctb
CREDITS - AUKFG-1
CREDITS - SRI
CREDITS - |Iourovitski|
CREDITS - |fulcher|
PREDECESSORS - (GLUTAMATESYN-RXN)
PRIMARIES - (GLUTAMATESYN-RXN (GLN) (GLT))
REACTION-LAYOUT - (GLUTAMATESYN-RXN (:LEFT-PRIMARIES GLT) (:DIRECTION :R2L) (:RIGHT-PRIMARIES GLN))
REACTION-LIST - GLUTAMATESYN-RXN
SYNONYMS - glutamine degradation III
//
UNIQUE-ID - GLUTAMINDEG-PWY
TYPES - GLUTAMINE-DEG
COMMON-NAME - glutamine degradation I
CITATIONS - :EV-COMP-AINF:3567445642:ctb
CREDITS - AUKFG-1
CREDITS - SRI
CREDITS - |fulcher|
PREDECESSORS - (GLUTAMIN-RXN)
REACTION-LAYOUT - (GLUTAMIN-RXN (:LEFT-PRIMARIES GLN) (:DIRECTION :L2R) (:RIGHT-PRIMARIES GLT))
REACTION-LIST - GLUTAMIN-RXN
SYNONYMS - glutamine - glutamate pathway I
SYNONYMS - glutamine degradation IV
//
UNIQUE-ID - ILEUDEG-PWY
TYPES - ISOLEUCINE-DEG
COMMON-NAME - isoleucine degradation I
CITATIONS - :EV-COMP-AINF:3567445643:ctb
COMMENT-INTERNAL - Removed E. coli from species list per J. Ingraham.  05Feb03 -arnaud
CREDITS - AUKFG-1
CREDITS - SRI
CREDITS - |caspi|
CREDITS - |hying|
PATHWAY-LINKS - (ACETYL-COA TCA)
PREDECESSORS - (TIGLYLCOA-HYDROXY-RXN 2-METHYLACYL-COA-DEHYDROGENASE-RXN)
PREDECESSORS - (1.1.1.178-RXN TIGLYLCOA-HYDROXY-RXN)
PREDECESSORS - (METHYLACETOACETYLCOATHIOL-RXN 1.1.1.178-RXN)
PREDECESSORS - (2KETO-3METHYLVALERATE-RXN BRANCHED-CHAINAMINOTRANSFERILEU-RXN)
PREDECESSORS - (2-METHYLACYL-COA-DEHYDROGENASE-RXN 2KETO-3METHYLVALERATE-RXN)
PRIMARIES - (METHYLACETOACETYLCOATHIOL-RXN (2-METHYL-ACETO-ACETYL-COA) (PROPIONYL-COA ACETYL-COA))
REACTION-LAYOUT - (2-METHYLACYL-COA-DEHYDROGENASE-RXN (:LEFT-PRIMARIES 2-METHYL-BUTYRYL-COA) (:DIRECTION :L2R) (:RIGHT-PRIMARIES CPD-1083))
REACTION-LAYOUT - (2KETO-3METHYLVALERATE-RXN (:LEFT-PRIMARIES 2-KETO-3-METHYL-VALERATE) (:DIRECTION :L2R) (:RIGHT-PRIMARIES 2-METHYL-BUTYRYL-COA))
REACTION-LAYOUT - (METHYLACETOACETYLCOATHIOL-RXN (:LEFT-PRIMARIES 2-METHYL-ACETO-ACETYL-COA) (:DIRECTION :L2R) (:RIGHT-PRIMARIES ACETYL-COA PROPIONYL-COA))
REACTION-LAYOUT - (TIGLYLCOA-HYDROXY-RXN (:LEFT-PRIMARIES 2-METHYL-3-HYDROXY-BUTYRYL-COA) (:DIRECTION :R2L) (:RIGHT-PRIMARIES CPD-1083))
REACTION-LAYOUT - (1.1.1.178-RXN (:LEFT-PRIMARIES 2-METHYL-3-HYDROXY-BUTYRYL-COA) (:DIRECTION :L2R) (:RIGHT-PRIMARIES 2-METHYL-ACETO-ACETYL-COA))
REACTION-LAYOUT - (BRANCHED-CHAINAMINOTRANSFERILEU-RXN (:LEFT-PRIMARIES ILE) (:DIRECTION :L2R) (:RIGHT-PRIMARIES 2-KETO-3-METHYL-VALERATE))
REACTION-LIST - 2-METHYLACYL-COA-DEHYDROGENASE-RXN
REACTION-LIST - 2KETO-3METHYLVALERATE-RXN
REACTION-LIST - METHYLACETOACETYLCOATHIOL-RXN
REACTION-LIST - TIGLYLCOA-HYDROXY-RXN
REACTION-LIST - 1.1.1.178-RXN
REACTION-LIST - BRANCHED-CHAINAMINOTRANSFERILEU-RXN
//
UNIQUE-ID - CITRULLINE-DEG-PWY
TYPES - MISCELLANEOUS-DEG
COMMON-NAME - citrulline degradation
CITATIONS - :EV-COMP-AINF:3567445647:ctb
CREDITS - AUKFG-1
CREDITS - SRI
CREDITS - THE-ARABIDOPSIS-INFORMATION-RESOURCE
CREDITS - |hartmut|
CREDITS - |caspi|
CREDITS - |hying|
IN-PATHWAY - ARGDEGRAD-PWY
PATHWAY-LINKS - (L-CITRULLINE ARGDEGRAD-PWY)
PREDECESSORS - (CARBAMATE-KINASE-RXN ORNCARBAMTRANSFER-RXN)
PRIMARIES - (ORNCARBAMTRANSFER-RXN (L-CITRULLINE) (CARBAMOYL-P))
PRIMARIES - (CARBAMATE-KINASE-RXN (CARBAMOYL-P) (CARBON-DIOXIDE))
REACTION-LAYOUT - (CARBAMATE-KINASE-RXN (:LEFT-PRIMARIES CARBON-DIOXIDE) (:DIRECTION :R2L) (:RIGHT-PRIMARIES CARBAMOYL-P))
REACTION-LAYOUT - (ORNCARBAMTRANSFER-RXN (:LEFT-PRIMARIES CARBAMOYL-P) (:DIRECTION :R2L) (:RIGHT-PRIMARIES L-CITRULLINE))
REACTION-LIST - CARBAMATE-KINASE-RXN
REACTION-LIST - ORNCARBAMTRANSFER-RXN
SUPER-PATHWAYS - ARGDEGRAD-PWY
//
UNIQUE-ID - PROUT-PWY
TYPES - PROLINE-DEG
COMMON-NAME - proline degradation
CITATIONS - :EV-COMP-AINF:3567445642:ctb
CREDITS - AUKFG-1
CREDITS - SRI
CREDITS - |ingraham|
CREDITS - O0-3
CREDITS - |caspi|
CREDITS - O-18
CREDITS - |riley|
PREDECESSORS - (PYRROLINECARBDEHYDROG-RXN RXN-821)
REACTION-LAYOUT - (RXN-821 (:LEFT-PRIMARIES PRO) (:DIRECTION :L2R) (:RIGHT-PRIMARIES L-DELTA1-PYRROLINE_5-CARBOXYLATE))
REACTION-LAYOUT - (PYRROLINECARBDEHYDROG-RXN (:LEFT-PRIMARIES L-DELTA1-PYRROLINE_5-CARBOXYLATE) (:DIRECTION :L2R) (:RIGHT-PRIMARIES GLT))
REACTION-LIST - RXN-821
REACTION-LIST - PYRROLINECARBDEHYDROG-RXN
SYNONYMS - proline utilization
//
UNIQUE-ID - PWY-5057
TYPES - VALINE-DEG
COMMON-NAME - valine degradation II
CITATIONS - :EV-COMP-AINF:3567445645:ctb
CREDITS - AUKFG-1
CREDITS - SRI
CREDITS - |caspi|
PREDECESSORS - (RXN-7657 RXN-7643)
PREDECESSORS - (RXN-7643 BRANCHED-CHAINAMINOTRANSFERVAL-RXN)
REACTION-LAYOUT - (RXN-7657 (:LEFT-PRIMARIES ISOBUTANOL) (:DIRECTION :R2L) (:RIGHT-PRIMARIES CPD-7000))
REACTION-LAYOUT - (RXN-7643 (:LEFT-PRIMARIES 2-KETO-ISOVALERATE) (:DIRECTION :L2R) (:RIGHT-PRIMARIES CPD-7000))
REACTION-LAYOUT - (BRANCHED-CHAINAMINOTRANSFERVAL-RXN (:LEFT-PRIMARIES VAL) (:DIRECTION :L2R) (:RIGHT-PRIMARIES 2-KETO-ISOVALERATE))
REACTION-LIST - RXN-7657
REACTION-LIST - RXN-7643
REACTION-LIST - BRANCHED-CHAINAMINOTRANSFERVAL-RXN
SYNONYMS - Ehrlich pathway
//
UNIQUE-ID - PWY-5493
TYPES - CO2-Fixation
COMMON-NAME - reductive monocarboxylic acid cycle
CITATIONS - :EV-COMP-AINF:3567445647:ctb
CREDITS - AUKFG-1
CREDITS - SRI
CREDITS - |caspi|
PREDECESSORS - (PYRUFLAVREDUCT-RXN PYRUVFORMLY-RXN)
PREDECESSORS - (PYRUVFORMLY-RXN PYRUFLAVREDUCT-RXN)
PRIMARIES - (PYRUVFORMLY-RXN (PYRUVATE) (ACETYL-COA))
PRIMARIES - (PYRUFLAVREDUCT-RXN (ACETYL-COA) (PYRUVATE))
REACTION-LAYOUT - (PYRUFLAVREDUCT-RXN (:LEFT-PRIMARIES PYRUVATE) (:DIRECTION :R2L) (:RIGHT-PRIMARIES ACETYL-COA))
REACTION-LAYOUT - (PYRUVFORMLY-RXN (:LEFT-PRIMARIES ACETYL-COA) (:DIRECTION :R2L) (:RIGHT-PRIMARIES PYRUVATE))
REACTION-LIST - PYRUFLAVREDUCT-RXN
REACTION-LIST - PYRUVFORMLY-RXN
SYNONYMS - reductive monocarboxylate cycle
//
UNIQUE-ID - PWY-1801
TYPES - Formaldehyde-Oxidation
COMMON-NAME - formaldehyde oxidation II (glutathione-dependent)
CITATIONS - :EV-COMP-AINF:3567445644:ctb
CREDITS - AUKFG-1
CREDITS - SRI
CREDITS - |caspi|
PREDECESSORS - (RXN-2961)
PREDECESSORS - (RXN-2962 RXN-2961)
PREDECESSORS - (S-FORMYLGLUTATHIONE-HYDROLASE-RXN RXN-2962)
PRIMARIES - (RXN-2961 (FORMALDEHYDE) (S-HYDROXYMETHYLGLUTATHIONE))
PRIMARIES - (S-FORMYLGLUTATHIONE-HYDROLASE-RXN (CPD-548) (FORMATE))
REACTION-LAYOUT - (RXN-2962 (:LEFT-PRIMARIES S-HYDROXYMETHYLGLUTATHIONE) (:DIRECTION :L2R) (:RIGHT-PRIMARIES CPD-548))
REACTION-LAYOUT - (RXN-2961 (:LEFT-PRIMARIES S-HYDROXYMETHYLGLUTATHIONE) (:DIRECTION :R2L) (:RIGHT-PRIMARIES FORMALDEHYDE))
REACTION-LAYOUT - (S-FORMYLGLUTATHIONE-HYDROLASE-RXN (:LEFT-PRIMARIES CPD-548) (:DIRECTION :L2R) (:RIGHT-PRIMARIES FORMATE))
REACTION-LIST - RXN-2962
REACTION-LIST - RXN-2961
REACTION-LIST - S-FORMYLGLUTATHIONE-HYDROLASE-RXN
SYNONYMS - formaldehyde oxidation II (GSH-dependent)
//
UNIQUE-ID - PYRUVDEHYD-PWY
TYPES - CARBOXYLATES-DEG
TYPES - Acetyl-CoA-Biosynthesis
COMMON-NAME - acetyl-CoA biosynthesis I (pyruvate dehydrogenase complex)
CITATIONS - :EV-COMP-AINF:3567445647:ctb
CREDITS - AUKFG-1
CREDITS - SRI
CREDITS - |caspi|
CREDITS - O0-3
CREDITS - |ingraham|
PATHWAY-LINKS - (ACETYL-COA TCA)
PREDECESSORS - (RXN0-1134 RXN0-1132)
PREDECESSORS - (RXN0-1133 RXN0-1134)
PREDECESSORS - (RXN0-1132 RXN0-1133)
PRIMARIES - (RXN0-1133 (|Pyruvate-dehydrogenase-acetylDHlipoyl|) (|Pyruvate-dehydrogenase-dihydrolipoate| ACETYL-COA))
REACTION-LAYOUT - (RXN0-1134 (:LEFT-PRIMARIES |Pyruvate-dehydrogenase-lipoate|) (:DIRECTION :L2R) (:RIGHT-PRIMARIES |Pyruvate-dehydrogenase-acetylDHlipoyl|))
REACTION-LAYOUT - (RXN0-1132 (:LEFT-PRIMARIES |Pyruvate-dehydrogenase-dihydrolipoate|) (:DIRECTION :L2R) (:RIGHT-PRIMARIES |Pyruvate-dehydrogenase-lipoate|))
REACTION-LAYOUT - (RXN0-1133 (:LEFT-PRIMARIES |Pyruvate-dehydrogenase-dihydrolipoate| ACETYL-COA) (:DIRECTION :R2L) (:RIGHT-PRIMARIES |Pyruvate-dehydrogenase-acetylDHlipoyl|))
REACTION-LIST - RXN0-1134
REACTION-LIST - RXN0-1132
REACTION-LIST - RXN0-1133
SYNONYMS - pyruvate dehydrogenase complex
//
UNIQUE-ID - ACETATEUTIL-PWY
TYPES - CARBOXYLATES-DEG
TYPES - Super-Pathways
COMMON-NAME - superpathway of acetate utilization and formation
CITATIONS - :EV-COMP-AINF:3567544373:ctb
CREDITS - AUKFG-1
CREDITS - O-18
CREDITS - |pellegrini-toole|
CREDITS - O0-3
CREDITS - |ingraham|
PREDECESSORS - (PHOSACETYLTRANS-RXN ACETATE--COA-LIGASE-RXN)
PREDECESSORS - (ACETATE--COA-LIGASE-RXN ACETATEKIN-RXN)
PREDECESSORS - PWY0-1312
PREDECESSORS - PWY0-1313
REACTION-LAYOUT - (PWY0-1312 (:LEFT-PRIMARIES) (:DIRECTION NIL) (:RIGHT-PRIMARIES))
REACTION-LAYOUT - (PWY0-1313 (:LEFT-PRIMARIES) (:DIRECTION NIL) (:RIGHT-PRIMARIES))
REACTION-LIST - PWY0-1312
REACTION-LIST - PWY0-1313
SUB-PATHWAYS - PWY0-1312
SUB-PATHWAYS - PWY0-1313
//
UNIQUE-ID - PWY0-1313
TYPES - CARBOXYLATES-DEG
COMMON-NAME - acetate conversion to acetyl-CoA
CITATIONS - :EV-COMP-AINF:3567449062:ctb
CREDITS - AUKFG-1
CREDITS - SRI
CREDITS - |caspi|
IN-PATHWAY - ACETATEUTIL-PWY
PREDECESSORS - (ACETATE--COA-LIGASE-RXN)
PRIMARIES - (ACETATE--COA-LIGASE-RXN (ACET) (ACETYL-COA))
REACTION-LAYOUT - (ACETATE--COA-LIGASE-RXN (:LEFT-PRIMARIES ACET) (:DIRECTION :L2R) (:RIGHT-PRIMARIES ACETYL-COA))
REACTION-LIST - ACETATE--COA-LIGASE-RXN
SUPER-PATHWAYS - ACETATEUTIL-PWY
//
UNIQUE-ID - PWY-6373
TYPES - CARBOXYLATES-DEG
COMMON-NAME - acrylate degradation
CITATIONS - :EV-COMP-AINF:3567445644:ctb
CREDITS - AUKFG-1
CREDITS - SRI
CREDITS - |caspi|
PATHWAY-LINKS - (ACETYL-COA TCA)
PREDECESSORS - (RXN-10986 RXN-10985)
PREDECESSORS - (3-HYDROXYPROPIONATE-DEHYDROGENASE-RXN RXN-10986)
PREDECESSORS - (RXN-9958 3-HYDROXYPROPIONATE-DEHYDROGENASE-RXN)
PRIMARIES - (RXN-10985 (ACRYLATE) NIL)
PRIMARIES - (RXN-9958 NIL (ACETYL-COA))
REACTION-LAYOUT - (RXN-10985 (:LEFT-PRIMARIES ACRYLATE) (:DIRECTION :L2R) (:RIGHT-PRIMARIES ACRYLYL-COA))
REACTION-LAYOUT - (RXN-10986 (:LEFT-PRIMARIES ACRYLYL-COA) (:DIRECTION :L2R) (:RIGHT-PRIMARIES 3-HYDROXY-PROPIONATE))
REACTION-LAYOUT - (3-HYDROXYPROPIONATE-DEHYDROGENASE-RXN (:LEFT-PRIMARIES 3-HYDROXY-PROPIONATE) (:DIRECTION :L2R) (:RIGHT-PRIMARIES MALONATE-S-ALD))
REACTION-LAYOUT - (RXN-9958 (:LEFT-PRIMARIES MALONATE-S-ALD) (:DIRECTION :L2R) (:RIGHT-PRIMARIES ACETYL-COA))
REACTION-LIST - RXN-10985
REACTION-LIST - RXN-10986
REACTION-LIST - 3-HYDROXYPROPIONATE-DEHYDROGENASE-RXN
REACTION-LIST - RXN-9958
//
UNIQUE-ID - PWY0-1312
TYPES - Acetate-Formation
COMMON-NAME - acetate formation from acetyl-CoA I
CITATIONS - :EV-COMP-AINF:3567445688:ctb
CREDITS - AUKFG-1
CREDITS - SRI
CREDITS - |caspi|
IN-PATHWAY - ACETATEUTIL-PWY
IN-PATHWAY - PWY-5600
IN-PATHWAY - P142-PWY
IN-PATHWAY - PWY-5485
IN-PATHWAY - PWY-5676
PREDECESSORS - (ACETATEKIN-RXN PHOSACETYLTRANS-RXN)
PREDECESSORS - (PHOSACETYLTRANS-RXN)
PRIMARIES - (PHOSACETYLTRANS-RXN (ACETYL-COA) (ACETYL-P))
REACTION-LAYOUT - (PHOSACETYLTRANS-RXN (:LEFT-PRIMARIES ACETYL-COA) (:DIRECTION :L2R) (:RIGHT-PRIMARIES ACETYL-P))
REACTION-LAYOUT - (ACETATEKIN-RXN (:LEFT-PRIMARIES ACET) (:DIRECTION :R2L) (:RIGHT-PRIMARIES ACETYL-P))
REACTION-LIST - PHOSACETYLTRANS-RXN
REACTION-LIST - ACETATEKIN-RXN
SUPER-PATHWAYS - ACETATEUTIL-PWY
SUPER-PATHWAYS - PWY-5600
SUPER-PATHWAYS - P142-PWY
SUPER-PATHWAYS - PWY-5485
SUPER-PATHWAYS - PWY-5676
//
UNIQUE-ID - PWY-6737
TYPES - Starch-Degradation
COMMON-NAME - starch degradation V
CITATIONS - :EV-COMP-AINF:3567451850:ctb
CREDITS - AUKFG-1
CREDITS - SRI
CREDITS - |fulcher|
PREDECESSORS - (RXN-12193 RXN-12190)
PREDECESSORS - (GLUCOSE-6-PHOSPHATE-1-EPIMERASE-RXN PHOSPHOGLUCMUT-RXN)
PREDECESSORS - (PHOSPHOGLUCMUT-RXN)
PREDECESSORS - (ALDOSE-1-EPIMERASE-RXN RXN-12193)
PREDECESSORS - (PHOSPHOGLUCMUT-RXN RXN-12171)
PREDECESSORS - (RXN-12171 RXN-12190)
PREDECESSORS - (RXN-12190)
PRIMARIES - (RXN-12190 (|Starch|) (|Maltodextrins| MALTOSE |D-Glucose|))
PRIMARIES - (RXN-12193 (MALTOSE) (ALPHA-GLUCOSE))
PRIMARIES - (RXN-12171 (|Maltodextrins|) (GLC-1-P))
REACTION-LAYOUT - (GLUCOSE-6-PHOSPHATE-1-EPIMERASE-RXN (:LEFT-PRIMARIES ALPHA-GLC-6-P) (:DIRECTION :L2R) (:RIGHT-PRIMARIES GLC-6-P))
REACTION-LAYOUT - (ALDOSE-1-EPIMERASE-RXN (:LEFT-PRIMARIES ALPHA-GLUCOSE) (:DIRECTION :L2R) (:RIGHT-PRIMARIES GLC))
REACTION-LAYOUT - (RXN-12193 (:LEFT-PRIMARIES MALTOSE |Maltodextrins|) (:DIRECTION :L2R) (:RIGHT-PRIMARIES ALPHA-GLUCOSE |Maltodextrins|))
REACTION-LAYOUT - (PHOSPHOGLUCMUT-RXN (:LEFT-PRIMARIES GLC-1-P) (:DIRECTION :L2R) (:RIGHT-PRIMARIES ALPHA-GLC-6-P))
REACTION-LAYOUT - (RXN-12171 (:LEFT-PRIMARIES |Maltodextrins|) (:DIRECTION :L2R) (:RIGHT-PRIMARIES GLC-1-P |Maltodextrins|))
REACTION-LAYOUT - (RXN-12190 (:LEFT-PRIMARIES |Starch|) (:DIRECTION :L2R) (:RIGHT-PRIMARIES |D-Glucose| MALTOSE |Maltodextrins|))
REACTION-LIST - GLUCOSE-6-PHOSPHATE-1-EPIMERASE-RXN
REACTION-LIST - ALDOSE-1-EPIMERASE-RXN
REACTION-LIST - RXN-12193
REACTION-LIST - PHOSPHOGLUCMUT-RXN
REACTION-LIST - RXN-12171
REACTION-LIST - RXN-12190
//
UNIQUE-ID - GLUCOSE1PMETAB-PWY
TYPES - Sugars-And-Polysaccharides
COMMON-NAME - glucose and glucose-1-phosphate degradation
CITATIONS - :EV-COMP-AINF:3567445643:ctb
CREDITS - AUKFG-1
PREDECESSORS - (GLUCOKIN-RXN)
PREDECESSORS - (GLUCDEHYDROG-RXN GLUCOSE-1-PHOSPHAT-RXN)
PREDECESSORS - (GLUCONOLACT-RXN GLUCDEHYDROG-RXN)
PREDECESSORS - (GLUCOSE-6-PHOSPHATE-1-EPIMERASE-RXN PHOSPHOGLUCMUT-RXN)
PREDECESSORS - (PHOSPHOGLUCMUT-RXN)
PRIMARIES - (GLUCDEHYDROG-RXN (GLC) (GLC-D-LACTONE))
REACTION-LAYOUT - (GLUCONOLACT-RXN (:LEFT-PRIMARIES GLC-D-LACTONE) (:DIRECTION :L2R) (:RIGHT-PRIMARIES GLUCONATE))
REACTION-LAYOUT - (GLUCOSE-6-PHOSPHATE-1-EPIMERASE-RXN (:LEFT-PRIMARIES ALPHA-GLC-6-P) (:DIRECTION :L2R) (:RIGHT-PRIMARIES GLC-6-P))
REACTION-LAYOUT - (GLUCOKIN-RXN (:LEFT-PRIMARIES GLC) (:DIRECTION :L2R) (:RIGHT-PRIMARIES GLC-6-P))
REACTION-LAYOUT - (PHOSPHOGLUCMUT-RXN (:LEFT-PRIMARIES GLC-1-P) (:DIRECTION :L2R) (:RIGHT-PRIMARIES ALPHA-GLC-6-P))
REACTION-LAYOUT - (GLUCOSE-1-PHOSPHAT-RXN (:LEFT-PRIMARIES GLC-1-P) (:DIRECTION :L2R) (:RIGHT-PRIMARIES |D-Glucose|))
REACTION-LAYOUT - (GLUCDEHYDROG-RXN (:LEFT-PRIMARIES GLC) (:DIRECTION :L2R) (:RIGHT-PRIMARIES GLC-D-LACTONE))
REACTION-LIST - GLUCONOLACT-RXN
REACTION-LIST - GLUCOSE-6-PHOSPHATE-1-EPIMERASE-RXN
REACTION-LIST - GLUCOKIN-RXN
REACTION-LIST - PHOSPHOGLUCMUT-RXN
REACTION-LIST - GLUCOSE-1-PHOSPHAT-RXN
REACTION-LIST - GLUCDEHYDROG-RXN
//
UNIQUE-ID - PWY0-1301
TYPES - Sugars-And-Polysaccharides
COMMON-NAME - melibiose degradation
CITATIONS - :EV-COMP-AINF:3567445643:ctb
CREDITS - AUKFG-1
CREDITS - TIGR
CREDITS - |djohnson|
PATHWAY-LINKS - (GALACTOSE PWY-6317)
PATHWAY-LINKS - (GLC GLUCOSE1PMETAB-PWY)
PREDECESSORS - (ALPHAGALACTOSID-RXN)
PRIMARIES - (ALPHAGALACTOSID-RXN (MELIBIOSE) (ALPHA-D-GALACTOSE GLC))
REACTION-LAYOUT - (ALPHAGALACTOSID-RXN (:LEFT-PRIMARIES MELIBIOSE) (:DIRECTION :L2R) (:RIGHT-PRIMARIES GLC ALPHA-D-GALACTOSE))
REACTION-LIST - ALPHAGALACTOSID-RXN
//
UNIQUE-ID - MANNCAT-PWY
TYPES - Sugars-And-Polysaccharides
COMMON-NAME - D-mannose degradation
CITATIONS - :EV-COMP-AINF:3567445645:ctb
CREDITS - AUKFG-1
CREDITS - SRI
CREDITS - |keseler|
CREDITS - O-18
CREDITS - |riley|
REACTION-LAYOUT - (MANNPISOM-RXN (:LEFT-PRIMARIES MANNOSE-6P) (:DIRECTION :L2R) (:RIGHT-PRIMARIES FRUCTOSE-6P))
REACTION-LIST - MANNPISOM-RXN
SYNONYMS - mannose degradation
//
UNIQUE-ID - PWY-6317
TYPES - GALACTOSE-DEGRADATION
COMMON-NAME - galactose degradation I (Leloir pathway)
CITATIONS - :EV-COMP-AINF:3567445642:ctb
CREDITS - AUKFG-1
CREDITS - SRI
CREDITS - |caspi|
PREDECESSORS - (UDPGLUCEPIM-RXN GALACTURIDYLYLTRANS-RXN)
PREDECESSORS - (BETA-PHOSPHOGLUCOMUTASE-RXN RXN-10639)
PREDECESSORS - (RXN-10639 GALACTURIDYLYLTRANS-RXN)
PREDECESSORS - (BETA-PHOSPHOGLUCOMUTASE-RXN GALACTURIDYLYLTRANS-RXN)
PREDECESSORS - (GALACTOKIN-RXN ALDOSE1EPIM-RXN)
PREDECESSORS - (GALACTURIDYLYLTRANS-RXN GALACTOKIN-RXN)
PRIMARIES - (GALACTURIDYLYLTRANS-RXN (GALACTOSE-1P) (GLC-1-P UDP-GALACTOSE))
PRIMARIES - (BETA-PHOSPHOGLUCOMUTASE-RXN (CPD-448) (GLC-6-P))
REACTION-LAYOUT - (RXN-10639 (:LEFT-PRIMARIES GLC-1-P) (:DIRECTION :L2R) (:RIGHT-PRIMARIES CPD-448))
REACTION-LAYOUT - (ALDOSE1EPIM-RXN (:LEFT-PRIMARIES GALACTOSE) (:DIRECTION :L2R) (:RIGHT-PRIMARIES ALPHA-D-GALACTOSE))
REACTION-LAYOUT - (BETA-PHOSPHOGLUCOMUTASE-RXN (:LEFT-PRIMARIES CPD-448) (:DIRECTION :L2R) (:RIGHT-PRIMARIES GLC-6-P))
REACTION-LAYOUT - (UDPGLUCEPIM-RXN (:LEFT-PRIMARIES UDP-GLUCOSE) (:DIRECTION :R2L) (:RIGHT-PRIMARIES UDP-GALACTOSE))
REACTION-LAYOUT - (GALACTURIDYLYLTRANS-RXN (:LEFT-PRIMARIES GALACTOSE-1P UDP-GLUCOSE) (:DIRECTION :L2R) (:RIGHT-PRIMARIES UDP-GALACTOSE GLC-1-P))
REACTION-LAYOUT - (GALACTOKIN-RXN (:LEFT-PRIMARIES ALPHA-D-GALACTOSE) (:DIRECTION :L2R) (:RIGHT-PRIMARIES GALACTOSE-1P))
REACTION-LIST - RXN-10639
REACTION-LIST - ALDOSE1EPIM-RXN
REACTION-LIST - BETA-PHOSPHOGLUCOMUTASE-RXN
REACTION-LIST - UDPGLUCEPIM-RXN
REACTION-LIST - GALACTURIDYLYLTRANS-RXN
REACTION-LIST - GALACTOKIN-RXN
SYNONYMS - Leloir pathway
//
UNIQUE-ID - ARABCAT-PWY
TYPES - L-Arabinose-Degradation
COMMON-NAME - L-arabinose degradation I
CITATIONS - :EV-COMP-AINF:3567445647:ctb
CREDITS - AUKFG-1
CREDITS - O-18
CREDITS - |riley|
CREDITS - O0-3
CREDITS - |ingraham|
PREDECESSORS - (RXN0-5116 ARABISOM-RXN)
PREDECESSORS - (RIBULPEPIM-RXN RXN0-5116)
REACTION-LAYOUT - (RXN0-5116 (:LEFT-PRIMARIES L-RIBULOSE) (:DIRECTION :L2R) (:RIGHT-PRIMARIES L-RIBULOSE-5-P))
REACTION-LAYOUT - (RIBULPEPIM-RXN (:LEFT-PRIMARIES L-RIBULOSE-5-P) (:DIRECTION :L2R) (:RIGHT-PRIMARIES XYLULOSE-5-PHOSPHATE))
REACTION-LAYOUT - (ARABISOM-RXN (:LEFT-PRIMARIES L-ARABINOSE) (:DIRECTION :L2R) (:RIGHT-PRIMARIES L-RIBULOSE))
REACTION-LIST - RXN0-5116
REACTION-LIST - RIBULPEPIM-RXN
REACTION-LIST - ARABISOM-RXN
SYNONYMS - L-arabinose catabolism
//
UNIQUE-ID - BGALACT-PWY
TYPES - LACTOSE-DEG
COMMON-NAME - lactose degradation III
CITATIONS - :EV-COMP-AINF:3567445645:ctb
COMMENT-INTERNAL - C. Fulcher 10/1/04
/
/The EcoCyc lactose degradation III pathway (BGALACT-PWY) was enhanced by adding pathway comments, gene comments, and references in EcoCyc.
/
/In MetaCyc pathway lactose degradation III, Rhizobium meliloti was added as a second species.  It was transferred from MetaCyc lactose degradation II, 
/(LACTOSEUTIL-PWY) for the following reasons:  The original MetaCyc lactose degradation II pathway appeared to be imported from the WIT database, and was 
/curated for Rhizobium meliloti Rm2011.  The last update was dated 12/11/03.  However, of the 3 reactions in the pathway, only the beta-galactosidase reaction was 
/curated.  Review of the experimental literature suggests that this pathway is probably an Agrobacterium tumefaciens pathway, due to the formation of 3-ketolactose.  
/Several references indicate that formation of this compound is a characteristic of Agrobacterium tumefaciens biovar 1 (PMID 7581688) and in PMIDs 1630315, 838689, 
/and 6323925. 
/
/The Rhizobium literature suggests that lactose is the substrate for the beta-galactosidase reaction, with beta-D-galactose and beta-D-glucose as products.  No 
/references were found that characterize enzymes for further metabolism of beta-D-galactose in Rhizobium meliloti.  Although the complete genome sequence of of a 
/different strain of this organism has been published, relevant enzymes were only computationally predicted (see 
/http://bioinfo.genopole-toulouse.prd.fr/annotation/iANT/bacteria/rhime/). 
/
/The following transfers were made from LACTOSEUTIL-PWY TO BGALACT-PWY:  the Rhizobium enzyme and associated information; gene and associated information; 
/previous comments (the middle paragraph); and references.  
/
/Additional pathway comments (first and third paragraphs) and gene comments (second paragraph) were added.  Updates were also added for the enzyme (second 
/paragraph and data).  Associated references were also added.       
/
/
CREDITS - AUKFG-1
CREDITS - O-18
CREDITS - |riley|
PREDECESSORS - (BETAGALACTOSID-RXN)
PRIMARIES - (BETAGALACTOSID-RXN NIL (GALACTOSE GLC))
REACTION-LAYOUT - (BETAGALACTOSID-RXN (:LEFT-PRIMARIES LACTOSE) (:DIRECTION :L2R) (:RIGHT-PRIMARIES GLC GALACTOSE))
REACTION-LIST - BETAGALACTOSID-RXN
SYNONYMS - lactose degradation 3
//
UNIQUE-ID - XYLCAT-PWY
TYPES - Xylose-Degradation
COMMON-NAME - xylose degradation I
CITATIONS - :EV-COMP-AINF:3567445642:ctb
CREDITS - AUKFG-1
CREDITS - O-18
CREDITS - |riley|
CREDITS - O0-3
CREDITS - |ingraham|
PATHWAY-LINKS - (XYLULOSE-5-PHOSPHATE NONOXIPENT-PWY)
PREDECESSORS - (XYLULOKIN-RXN XYLISOM-RXN)
PREDECESSORS - (XYLISOM-RXN)
REACTION-LAYOUT - (XYLISOM-RXN (:LEFT-PRIMARIES |D-Xylose|) (:DIRECTION :L2R) (:RIGHT-PRIMARIES D-XYLULOSE))
REACTION-LAYOUT - (XYLULOKIN-RXN (:LEFT-PRIMARIES D-XYLULOSE) (:DIRECTION :L2R) (:RIGHT-PRIMARIES XYLULOSE-5-PHOSPHATE))
REACTION-LIST - XYLISOM-RXN
REACTION-LIST - XYLULOKIN-RXN
SYNONYMS - xylose catabolism
//
UNIQUE-ID - ACETOACETATE-DEG-PWY
TYPES - Fatty-Acid-and-Lipid-Degradation
COMMON-NAME - acetoacetate degradation (to acetyl CoA)
CITATIONS - :EV-COMP-AINF:3567445644:ctb
CREDITS - AUKFG-1
CREDITS - O-18
CREDITS - |riley|
CREDITS - O0-3
CREDITS - |ingraham|
PATHWAY-LINKS - (ACETYL-COA TCA)
PREDECESSORS - (ACETOACETYL-COA-TRANSFER-RXN)
PREDECESSORS - (ACETYL-COA-ACETYLTRANSFER-RXN ACETOACETYL-COA-TRANSFER-RXN)
PRIMARIES - (ACETOACETYL-COA-TRANSFER-RXN NIL (ACETOACETYL-COA))
REACTION-LAYOUT - (ACETOACETYL-COA-TRANSFER-RXN (:LEFT-PRIMARIES 3-KETOBUTYRATE ACETYL-COA) (:DIRECTION :L2R) (:RIGHT-PRIMARIES ACETOACETYL-COA))
REACTION-LAYOUT - (ACETYL-COA-ACETYLTRANSFER-RXN (:LEFT-PRIMARIES ACETYL-COA) (:DIRECTION :R2L) (:RIGHT-PRIMARIES ACETOACETYL-COA))
REACTION-LIST - ACETOACETYL-COA-TRANSFER-RXN
REACTION-LIST - ACETYL-COA-ACETYLTRANSFER-RXN
//
UNIQUE-ID - FAO-PWY
TYPES - Fatty-Acid-Degradation
COMMON-NAME - fatty acid &beta;-oxidation I
CITATIONS - :EV-COMP-AINF:3567445646:ctb
CREDITS - AUKFG-1
CREDITS - O-18
CREDITS - |riley|
PATHWAY-LINKS - (ACETYL-COA TCA-VARIANTS)
POLYMERIZATION-LINKS - (|Saturated-Fatty-Acyl-CoA| KETOACYLCOATHIOL-RXN ACYLCOADEHYDROG-RXN)
PREDECESSORS - (KETOACYLCOATHIOL-RXN OHACYL-COA-DEHYDROG-RXN)
PREDECESSORS - (OHACYL-COA-DEHYDROG-RXN OHBUTYRYL-COA-EPIM-RXN)
PREDECESSORS - (OHBUTYRYL-COA-EPIM-RXN)
PREDECESSORS - (ACYLCOADEHYDROG-RXN ACYLCOASYN-RXN)
PREDECESSORS - (ACYLCOASYN-RXN)
PREDECESSORS - (ENOYL-COA-HYDRAT-RXN ENOYL-COA-DELTA-ISOM-RXN)
PREDECESSORS - (ENOYL-COA-DELTA-ISOM-RXN)
PREDECESSORS - (OHACYL-COA-DEHYDROG-RXN ENOYL-COA-HYDRAT-RXN)
PREDECESSORS - (ENOYL-COA-HYDRAT-RXN ACYLCOADEHYDROG-RXN)
PRIMARIES - (KETOACYLCOATHIOL-RXN NIL (|Saturated-Fatty-Acyl-CoA| ACETYL-COA))
REACTION-LAYOUT - (ENOYL-COA-HYDRAT-RXN (:LEFT-PRIMARIES L-3-HYDROXYACYL-COA) (:DIRECTION :R2L) (:RIGHT-PRIMARIES TRANS-D2-ENOYL-COA))
REACTION-LAYOUT - (ENOYL-COA-DELTA-ISOM-RXN (:LEFT-PRIMARIES CIS-DELTA3-ENOYL-COA) (:DIRECTION :L2R) (:RIGHT-PRIMARIES TRANS-D2-ENOYL-COA))
REACTION-LAYOUT - (ACYLCOADEHYDROG-RXN (:LEFT-PRIMARIES |Saturated-Fatty-Acyl-CoA|) (:DIRECTION :L2R) (:RIGHT-PRIMARIES TRANS-D2-ENOYL-COA))
REACTION-LAYOUT - (ACYLCOASYN-RXN (:LEFT-PRIMARIES CO-A CPD66-39) (:DIRECTION :L2R) (:RIGHT-PRIMARIES |Saturated-Fatty-Acyl-CoA|))
REACTION-LAYOUT - (OHBUTYRYL-COA-EPIM-RXN (:LEFT-PRIMARIES D-3-HYDROXYACYL-COA) (:DIRECTION :L2R) (:RIGHT-PRIMARIES L-3-HYDROXYACYL-COA))
REACTION-LAYOUT - (KETOACYLCOATHIOL-RXN (:LEFT-PRIMARIES ACETYL-COA |Saturated-Fatty-Acyl-CoA|) (:DIRECTION :R2L) (:RIGHT-PRIMARIES CO-A 3-KETOACYL-COA))
REACTION-LAYOUT - (OHACYL-COA-DEHYDROG-RXN (:LEFT-PRIMARIES L-3-HYDROXYACYL-COA) (:DIRECTION :L2R) (:RIGHT-PRIMARIES 3-KETOACYL-COA))
REACTION-LIST - ENOYL-COA-HYDRAT-RXN
REACTION-LIST - ENOYL-COA-DELTA-ISOM-RXN
REACTION-LIST - ACYLCOADEHYDROG-RXN
REACTION-LIST - ACYLCOASYN-RXN
REACTION-LIST - OHBUTYRYL-COA-EPIM-RXN
REACTION-LIST - KETOACYLCOATHIOL-RXN
REACTION-LIST - OHACYL-COA-DEHYDROG-RXN
//
UNIQUE-ID - PWY0-1297
TYPES - NUCLEO-DEG
COMMON-NAME - purine deoxyribonucleosides degradation
CITATIONS - :EV-COMP-AINF:3567445645:ctb
CREDITS - AUKFG-1
CREDITS - O0-3
CREDITS - |ingraham|
PATHWAY-LINKS - (ACETYL-COA TCA)
PREDECESSORS - (ACETALD-DEHYDROG-RXN DEOXYRIBOSE-P-ALD-RXN)
PREDECESSORS - (DEOXYRIBOSE-P-ALD-RXN D-PPENTOMUT-RXN)
PREDECESSORS - (D-PPENTOMUT-RXN DEOXYINOPHOSPHOR-RXN)
PREDECESSORS - (DEOXYINOPHOSPHOR-RXN ADDALT-RXN)
PREDECESSORS - (D-PPENTOMUT-RXN DEOXYADENPHOSPHOR-RXN)
PREDECESSORS - (D-PPENTOMUT-RXN DEOXYGUANPHOSPHOR-RXN)
PRIMARIES - (DEOXYRIBOSE-P-ALD-RXN (DEOXY-RIBOSE-5P) (ACETALD GAP))
PRIMARIES - (ACETALD-DEHYDROG-RXN (ACETALD) (ACETYL-COA))
PRIMARIES - (DEOXYADENPHOSPHOR-RXN (DEOXYADENOSINE) (DEOXY-RIBOSE-1P))
PRIMARIES - (DEOXYGUANPHOSPHOR-RXN (DEOXYGUANOSINE) (DEOXY-RIBOSE-1P))
REACTION-LAYOUT - (ACETALD-DEHYDROG-RXN (:LEFT-PRIMARIES ACETALD) (:DIRECTION :L2R) (:RIGHT-PRIMARIES ACETYL-COA))
REACTION-LAYOUT - (DEOXYRIBOSE-P-ALD-RXN (:LEFT-PRIMARIES DEOXY-RIBOSE-5P) (:DIRECTION :L2R) (:RIGHT-PRIMARIES GAP ACETALD))
REACTION-LAYOUT - (D-PPENTOMUT-RXN (:LEFT-PRIMARIES DEOXY-D-RIBOSE-1-PHOSPHATE) (:DIRECTION :L2R) (:RIGHT-PRIMARIES DEOXY-RIBOSE-5P))
REACTION-LAYOUT - (ADDALT-RXN (:LEFT-PRIMARIES DEOXYADENOSINE) (:DIRECTION :L2R) (:RIGHT-PRIMARIES DEOXYINOSINE))
REACTION-LAYOUT - (DEOXYINOPHOSPHOR-RXN (:LEFT-PRIMARIES DEOXYINOSINE) (:DIRECTION :L2R) (:RIGHT-PRIMARIES DEOXY-RIBOSE-1P))
REACTION-LAYOUT - (DEOXYADENPHOSPHOR-RXN (:LEFT-PRIMARIES DEOXYADENOSINE) (:DIRECTION :L2R) (:RIGHT-PRIMARIES DEOXY-RIBOSE-1P))
REACTION-LAYOUT - (DEOXYGUANPHOSPHOR-RXN (:LEFT-PRIMARIES DEOXYGUANOSINE) (:DIRECTION :L2R) (:RIGHT-PRIMARIES DEOXY-RIBOSE-1P))
REACTION-LIST - ACETALD-DEHYDROG-RXN
REACTION-LIST - DEOXYRIBOSE-P-ALD-RXN
REACTION-LIST - D-PPENTOMUT-RXN
REACTION-LIST - ADDALT-RXN
REACTION-LIST - DEOXYINOPHOSPHOR-RXN
REACTION-LIST - DEOXYADENPHOSPHOR-RXN
REACTION-LIST - DEOXYGUANPHOSPHOR-RXN
//
UNIQUE-ID - PWY0-1298
TYPES - Pyrimidine-Degradation
COMMON-NAME - pyrimidine deoxyribonucleosides degradation
CITATIONS - :EV-COMP-AINF:3567445645:ctb
CREDITS - AUKFG-1
CREDITS - O0-3
CREDITS - |ingraham|
PATHWAY-LINKS - (ACETYL-COA TCA)
PREDECESSORS - (D-PPENTOMUT-RXN THYM-PHOSPH-RXN)
PREDECESSORS - (ACETALD-DEHYDROG-RXN DEOXYRIBOSE-P-ALD-RXN)
PREDECESSORS - (DEOXYRIBOSE-P-ALD-RXN D-PPENTOMUT-RXN)
PREDECESSORS - (D-PPENTOMUT-RXN URA-PHOSPH-RXN)
PREDECESSORS - (URA-PHOSPH-RXN CYTIDEAM-RXN)
PRIMARIES - (ACETALD-DEHYDROG-RXN (ACETALD) (ACETYL-COA))
PRIMARIES - (THYM-PHOSPH-RXN (THYMIDINE) (DEOXY-RIBOSE-1P))
PRIMARIES - (DEOXYRIBOSE-P-ALD-RXN (DEOXY-RIBOSE-5P) (ACETALD GAP))
PRIMARIES - (URA-PHOSPH-RXN (DEOXYURIDINE) (DEOXY-RIBOSE-1P))
REACTION-LAYOUT - (ACETALD-DEHYDROG-RXN (:LEFT-PRIMARIES ACETALD) (:DIRECTION :L2R) (:RIGHT-PRIMARIES ACETYL-COA))
REACTION-LAYOUT - (DEOXYRIBOSE-P-ALD-RXN (:LEFT-PRIMARIES DEOXY-RIBOSE-5P) (:DIRECTION :L2R) (:RIGHT-PRIMARIES GAP ACETALD))
REACTION-LAYOUT - (D-PPENTOMUT-RXN (:LEFT-PRIMARIES DEOXY-D-RIBOSE-1-PHOSPHATE) (:DIRECTION :L2R) (:RIGHT-PRIMARIES DEOXY-RIBOSE-5P))
REACTION-LAYOUT - (THYM-PHOSPH-RXN (:LEFT-PRIMARIES THYMIDINE) (:DIRECTION :L2R) (:RIGHT-PRIMARIES DEOXY-RIBOSE-1P))
REACTION-LAYOUT - (URA-PHOSPH-RXN (:LEFT-PRIMARIES DEOXYURIDINE) (:DIRECTION :L2R) (:RIGHT-PRIMARIES DEOXY-RIBOSE-1P))
REACTION-LAYOUT - (CYTIDEAM-RXN (:LEFT-PRIMARIES DEOXYCYTIDINE) (:DIRECTION :L2R) (:RIGHT-PRIMARIES DEOXYURIDINE))
REACTION-LIST - ACETALD-DEHYDROG-RXN
REACTION-LIST - DEOXYRIBOSE-P-ALD-RXN
REACTION-LIST - D-PPENTOMUT-RXN
REACTION-LIST - THYM-PHOSPH-RXN
REACTION-LIST - URA-PHOSPH-RXN
REACTION-LIST - CYTIDEAM-RXN
//
UNIQUE-ID - AMMASSIM-PWY
TYPES - Ammonia-Assimilation
TYPES - Super-Pathways
COMMON-NAME - ammonia assimilation cycle III
CITATIONS - :EV-COMP-AINF:3567544373:ctb
CREDITS - AUKFG-1
CREDITS - O-18
CREDITS - |pellegrini-toole|
PREDECESSORS - (GLUTAMATESYN-RXN GLUTAMINESYN-RXN)
PREDECESSORS - GLNSYN-PWY
PREDECESSORS - GLUTSYN-PWY
PRIMARIES - (GLUTAMINESYN-RXN (AMMONIA) (GLN))
REACTION-LAYOUT - (GLUTSYN-PWY (:LEFT-PRIMARIES) (:DIRECTION NIL) (:RIGHT-PRIMARIES))
REACTION-LAYOUT - (GLNSYN-PWY (:LEFT-PRIMARIES) (:DIRECTION NIL) (:RIGHT-PRIMARIES))
REACTION-LIST - GLUTSYN-PWY
REACTION-LIST - GLNSYN-PWY
SUB-PATHWAYS - GLUTSYN-PWY
SUB-PATHWAYS - GLNSYN-PWY
SYNONYMS - ammonia assimilation III
SYNONYMS - GS/GOGAT pathway
//
UNIQUE-ID - PWY-6642
TYPES - Sulfur-Assimilation
COMMON-NAME - (<i>R</i>)-cysteate degradation
CITATIONS - :EV-COMP-AINF:3567445643:ctb
CREDITS - AUKFG-1
CREDITS - SRI
CREDITS - |caspi|
PATHWAY-LINKS - (PYRUVATE PYRUVDEHYD-PWY)
PREDECESSORS - (RXN-8315 RXN-11691)
PREDECESSORS - (RXN-11691 R230-RXN)
PREDECESSORS - (R230-RXN RXN-11737)
PRIMARIES - (RXN-11691 NIL (PYRUVATE HSO3))
PRIMARIES - (RXN-8315 (HSO3) (SO3))
REACTION-LAYOUT - (RXN-8315 (:LEFT-PRIMARIES SO3) (:DIRECTION :R2L) (:RIGHT-PRIMARIES HSO3))
REACTION-LAYOUT - (RXN-11691 (:LEFT-PRIMARIES CPD-367) (:DIRECTION :L2R) (:RIGHT-PRIMARIES HSO3 PYRUVATE))
REACTION-LAYOUT - (R230-RXN (:LEFT-PRIMARIES CPD-367) (:DIRECTION :R2L) (:RIGHT-PRIMARIES CPD-380))
REACTION-LAYOUT - (RXN-11737 (:LEFT-PRIMARIES L-CYSTEATE) (:DIRECTION :L2R) (:RIGHT-PRIMARIES CPD-380))
REACTION-LIST - RXN-8315
REACTION-LIST - RXN-11691
REACTION-LIST - R230-RXN
REACTION-LIST - RXN-11737
//
UNIQUE-ID - PWY-6638
TYPES - Sulfolactate-Degradation
COMMON-NAME - sulfolactate degradation III
CITATIONS - :EV-COMP-AINF:3567445643:ctb
CREDITS - AUKFG-1
CREDITS - SRI
CREDITS - |caspi|
PATHWAY-LINKS - (PYRUVATE PYRUVDEHYD-PWY)
PREDECESSORS - (RXN-8315 4.4.1.25-RXN)
PREDECESSORS - (4.4.1.25-RXN RXN-11737)
PREDECESSORS - (RXN-11737 RXN-11738)
PREDECESSORS - (RXN-11738)
PRIMARIES - (4.4.1.25-RXN NIL (PYRUVATE HSO3))
REACTION-LAYOUT - (RXN-8315 (:LEFT-PRIMARIES SO3) (:DIRECTION :R2L) (:RIGHT-PRIMARIES HSO3))
REACTION-LAYOUT - (4.4.1.25-RXN (:LEFT-PRIMARIES L-CYSTEATE) (:DIRECTION :L2R) (:RIGHT-PRIMARIES HSO3 PYRUVATE))
REACTION-LAYOUT - (RXN-11737 (:LEFT-PRIMARIES L-CYSTEATE) (:DIRECTION :R2L) (:RIGHT-PRIMARIES CPD-380))
REACTION-LAYOUT - (RXN-11738 (:LEFT-PRIMARIES |RS-3-Sulfolactate|) (:DIRECTION :L2R) (:RIGHT-PRIMARIES CPD-380))
REACTION-LIST - RXN-8315
REACTION-LIST - 4.4.1.25-RXN
REACTION-LIST - RXN-11737
REACTION-LIST - RXN-11738
//
UNIQUE-ID - P344-PWY
TYPES - Other-Degradation
COMMON-NAME - acrylonitrile degradation
CITATIONS - :EV-COMP-AINF:3567445646:ctb
CREDITS - AUKFG-1
CREDITS - SRI
CREDITS - |caspi|
CREDITS - O-18
CREDITS - |pellegrini-toole|
PATHWAY-LINKS - (ACRYLATE PWY-6373)
PREDECESSORS - (R311-RXN R310-RXN)
REACTION-LAYOUT - (R311-RXN (:LEFT-PRIMARIES ACRYLAMIDE) (:DIRECTION :L2R) (:RIGHT-PRIMARIES ACRYLATE))
REACTION-LAYOUT - (R310-RXN (:LEFT-PRIMARIES ACRYLONITRILE) (:DIRECTION :L2R) (:RIGHT-PRIMARIES ACRYLAMIDE))
REACTION-LAYOUT - (R309-RXN (:LEFT-PRIMARIES ACRYLONITRILE) (:DIRECTION :L2R) (:RIGHT-PRIMARIES ACRYLATE))
REACTION-LIST - R311-RXN
REACTION-LIST - R310-RXN
REACTION-LIST - R309-RXN
//
UNIQUE-ID - PWY-6944
TYPES - Steroids-Degradation
COMMON-NAME - androstenedione degradation
CITATIONS - :EV-COMP-AINF:3567445647:ctb
CREDITS - AUKFG-1
CREDITS - |thomas|
CREDITS - O-31
CREDITS - |sampson|
CREDITS - SRI
CREDITS - |caspi|
IN-PATHWAY - PWY-6947
IN-PATHWAY - PWY-6928
PREDECESSORS - (RXN-12751 RXN-12750)
PREDECESSORS - (RXN-12750 RXN-12749)
PREDECESSORS - (RXN-12749 RXN-12748)
PREDECESSORS - (RXN-12748 RXN-12747)
PREDECESSORS - (RXN-12747 RXN-12746)
PREDECESSORS - (RXN-12746 RXN-12718)
PREDECESSORS - (RXN-12736 RXN-12735)
PREDECESSORS - (RXN-12735 RXN-12734)
PREDECESSORS - (RXN-12734 RXN-12718)
PREDECESSORS - (RXN-12718 1.13.11.25-RXN)
PREDECESSORS - (1.13.11.25-RXN RXN-12717)
PREDECESSORS - (RXN-12717 RXN-12715)
PREDECESSORS - (RXN-12715 RXN-12691)
PREDECESSORS - (RXN-12691 RXN-12714)
PRIMARIES - (RXN-12718 NIL (CPD-13711 CPD-13712))
PRIMARIES - (RXN-12735 NIL (PYRUVATE CPD-665))
PRIMARIES - (RXN-12736 NIL (PROPIONYL-COA))
PRIMARIES - (RXN-12691 (CPD-13704) (CPD-13680))
REACTION-LAYOUT - (RXN-12751 (:LEFT-PRIMARIES CPD-13758) (:DIRECTION :L2R) (:RIGHT-PRIMARIES ACETYL-COA CPD-13759))
REACTION-LAYOUT - (RXN-12750 (:LEFT-PRIMARIES CPD-13757) (:DIRECTION :L2R) (:RIGHT-PRIMARIES CPD-13758))
REACTION-LAYOUT - (RXN-12749 (:LEFT-PRIMARIES CPD-13757) (:DIRECTION :R2L) (:RIGHT-PRIMARIES CPD-13756))
REACTION-LAYOUT - (RXN-12748 (:LEFT-PRIMARIES CPD-13755) (:DIRECTION :L2R) (:RIGHT-PRIMARIES CPD-13756))
REACTION-LAYOUT - (RXN-12747 (:LEFT-PRIMARIES CPD-13755) (:DIRECTION :R2L) (:RIGHT-PRIMARIES CPD-13754))
REACTION-LAYOUT - (RXN-12746 (:LEFT-PRIMARIES CPD-13711) (:DIRECTION :L2R) (:RIGHT-PRIMARIES CPD-13754))
REACTION-LAYOUT - (RXN-12736 (:LEFT-PRIMARIES CPD-665) (:DIRECTION :L2R) (:RIGHT-PRIMARIES PROPIONYL-COA))
REACTION-LAYOUT - (RXN-12734 (:LEFT-PRIMARIES CPD-13712) (:DIRECTION :L2R) (:RIGHT-PRIMARIES CPD-13722))
REACTION-LAYOUT - (RXN-12735 (:LEFT-PRIMARIES CPD-13722) (:DIRECTION :L2R) (:RIGHT-PRIMARIES CPD-665 PYRUVATE))
REACTION-LAYOUT - (RXN-12718 (:LEFT-PRIMARIES 3-HYDROXY-5917-TRIOXO-45910-DISECOA) (:DIRECTION :L2R) (:RIGHT-PRIMARIES CPD-13712 CPD-13711))
REACTION-LAYOUT - (1.13.11.25-RXN (:LEFT-PRIMARIES CPD-13709) (:DIRECTION :L2R) (:RIGHT-PRIMARIES 3-HYDROXY-5917-TRIOXO-45910-DISECOA))
REACTION-LAYOUT - (RXN-12717 (:LEFT-PRIMARIES CPD-13708) (:DIRECTION :L2R) (:RIGHT-PRIMARIES CPD-13709))
REACTION-LAYOUT - (RXN-12715 (:LEFT-PRIMARIES CPD-13680) (:DIRECTION :L2R) (:RIGHT-PRIMARIES CPD-13708))
REACTION-LAYOUT - (RXN-12714 (:LEFT-PRIMARIES ANDROST4ENE) (:DIRECTION :L2R) (:RIGHT-PRIMARIES CPD-13704))
REACTION-LAYOUT - (RXN-12691 (:LEFT-PRIMARIES CPD-13704) (:DIRECTION :L2R) (:RIGHT-PRIMARIES CPD-13680))
REACTION-LIST - RXN-12751
REACTION-LIST - RXN-12750
REACTION-LIST - RXN-12749
REACTION-LIST - RXN-12748
REACTION-LIST - RXN-12747
REACTION-LIST - RXN-12746
REACTION-LIST - RXN-12736
REACTION-LIST - RXN-12734
REACTION-LIST - RXN-12735
REACTION-LIST - RXN-12718
REACTION-LIST - 1.13.11.25-RXN
REACTION-LIST - RXN-12717
REACTION-LIST - RXN-12715
REACTION-LIST - RXN-12714
REACTION-LIST - RXN-12691
SUPER-PATHWAYS - PWY-6947
SUPER-PATHWAYS - PWY-6928
//
UNIQUE-ID - PWY-6948
TYPES - Steroids-Degradation
COMMON-NAME - sitosterol degradation to androstenedione
CITATIONS - :EV-COMP-AINF:3567449062:ctb
CREDITS - AUKFG-1
CREDITS - SRI
CREDITS - |caspi|
PATHWAY-LINKS - (ANDROST4ENE PWY-6944)
PREDECESSORS - (RXN-12745 RXN-12744)
PREDECESSORS - (RXN-12744 RXN-12743)
PREDECESSORS - (RXN-12743 RXN-12710)
PREDECESSORS - (RXN-12710 RXN-12709)
PREDECESSORS - (RXN-12709 RXN-12708)
PREDECESSORS - (RXN-12708 RXN-12707)
PREDECESSORS - (RXN-12707 RXN-12706)
PREDECESSORS - (RXN-12706 RXN-12780)
PREDECESSORS - (RXN-12780 RXN-12781)
PREDECESSORS - (RXN-12781 RXN-12782)
PREDECESSORS - (RXN-12782 RXN-12784)
PREDECESSORS - (RXN-12784 RXN-12785)
PREDECESSORS - (RXN-12785 RXN-12786)
PREDECESSORS - (RXN-12786 RXN-12787)
PREDECESSORS - (RXN-12787 RXN-12788)
PREDECESSORS - (RXN-12788 RXN-12790)
PREDECESSORS - (RXN-12790 RXN-12789)
PRIMARIES - (RXN-12710 (CPD-13699) (CPD-13700 ACETYL-COA))
PRIMARIES - (RXN-12706 (CPD-13695) (CPD-13696 PROPIONYL-COA))
PRIMARIES - (RXN-12781 (CPD-13799) (CPD-13801 PROPIONYL-COA))
REACTION-LAYOUT - (RXN-12745 (:LEFT-PRIMARIES CPD-13752) (:DIRECTION :L2R) (:RIGHT-PRIMARIES PROPIONYL-COA ANDROST4ENE))
REACTION-LAYOUT - (RXN-12744 (:LEFT-PRIMARIES CPD-13752) (:DIRECTION :R2L) (:RIGHT-PRIMARIES CPD-13751))
REACTION-LAYOUT - (RXN-12743 (:LEFT-PRIMARIES CPD-13700) (:DIRECTION :L2R) (:RIGHT-PRIMARIES CPD-13751))
REACTION-LAYOUT - (RXN-12710 (:LEFT-PRIMARIES CPD-13699) (:DIRECTION :L2R) (:RIGHT-PRIMARIES ACETYL-COA CPD-13700))
REACTION-LAYOUT - (RXN-12709 (:LEFT-PRIMARIES CPD-13698) (:DIRECTION :L2R) (:RIGHT-PRIMARIES CPD-13699))
REACTION-LAYOUT - (RXN-12708 (:LEFT-PRIMARIES CPD-13698) (:DIRECTION :R2L) (:RIGHT-PRIMARIES CPD-13697))
REACTION-LAYOUT - (RXN-12707 (:LEFT-PRIMARIES CPD-13696) (:DIRECTION :L2R) (:RIGHT-PRIMARIES CPD-13697))
REACTION-LAYOUT - (RXN-12706 (:LEFT-PRIMARIES CPD-13695) (:DIRECTION :L2R) (:RIGHT-PRIMARIES PROPIONYL-COA CPD-13696))
REACTION-LAYOUT - (RXN-12786 (:LEFT-PRIMARIES CPD-13798) (:DIRECTION :L2R) (:RIGHT-PRIMARIES CPD-13803))
REACTION-LAYOUT - (RXN-12780 (:LEFT-PRIMARIES CPD-13801) (:DIRECTION :L2R) (:RIGHT-PRIMARIES CPD-13695))
REACTION-LAYOUT - (RXN-12781 (:LEFT-PRIMARIES CPD-13799) (:DIRECTION :L2R) (:RIGHT-PRIMARIES PROPIONYL-COA CPD-13801))
REACTION-LAYOUT - (RXN-12782 (:LEFT-PRIMARIES CPD-13797) (:DIRECTION :L2R) (:RIGHT-PRIMARIES CPD-13799))
REACTION-LAYOUT - (RXN-12785 (:LEFT-PRIMARIES CPD-13803) (:DIRECTION :L2R) (:RIGHT-PRIMARIES CPD-13802))
REACTION-LAYOUT - (RXN-12784 (:LEFT-PRIMARIES CPD-13802) (:DIRECTION :L2R) (:RIGHT-PRIMARIES CPD-13797))
REACTION-LAYOUT - (RXN-12787 (:LEFT-PRIMARIES CPD-13796) (:DIRECTION :L2R) (:RIGHT-PRIMARIES CPD-13798))
REACTION-LAYOUT - (RXN-12788 (:LEFT-PRIMARIES CPD-13794) (:DIRECTION :L2R) (:RIGHT-PRIMARIES CPD-13796))
REACTION-LAYOUT - (RXN-12790 (:LEFT-PRIMARIES CPD-13793) (:DIRECTION :L2R) (:RIGHT-PRIMARIES CPD-13794))
REACTION-LAYOUT - (RXN-12789 (:LEFT-PRIMARIES CPD-4143) (:DIRECTION :L2R) (:RIGHT-PRIMARIES CPD-13793))
REACTION-LIST - RXN-12745
REACTION-LIST - RXN-12744
REACTION-LIST - RXN-12743
REACTION-LIST - RXN-12710
REACTION-LIST - RXN-12709
REACTION-LIST - RXN-12708
REACTION-LIST - RXN-12707
REACTION-LIST - RXN-12706
REACTION-LIST - RXN-12786
REACTION-LIST - RXN-12780
REACTION-LIST - RXN-12781
REACTION-LIST - RXN-12782
REACTION-LIST - RXN-12785
REACTION-LIST - RXN-12784
REACTION-LIST - RXN-12787
REACTION-LIST - RXN-12788
REACTION-LIST - RXN-12790
REACTION-LIST - RXN-12789
//
UNIQUE-ID - PWY-6945
TYPES - Cholesterol-Degradation
COMMON-NAME - cholesterol degradation to androstenedione I (cholesterol oxidase)
CITATIONS - :EV-COMP-AINF:3567445646:ctb
CREDITS - AUKFG-1
CREDITS - O-31
CREDITS - |sampson|
CREDITS - |thomas|
CREDITS - SRI
CREDITS - |caspi|
IN-PATHWAY - PWY-6947
IN-PATHWAY - PWY-6928
PATHWAY-LINKS - (ANDROST4ENE PWY-6944)
PREDECESSORS - (RXN-12702 RXN-12849)
PREDECESSORS - (RXN-12849 RXN-12850)
PREDECESSORS - (RXN-12850 RXN-12848)
PREDECESSORS - (RXN-12848 RXN-12694)
PREDECESSORS - (RXN-12745 RXN-12744)
PREDECESSORS - (RXN-12744 RXN-12743)
PREDECESSORS - (RXN-12743 RXN-12710)
PREDECESSORS - (RXN-12694 RXN-12778)
PREDECESSORS - (RXN-12710 RXN-12709)
PREDECESSORS - (RXN-12709 RXN-12708)
PREDECESSORS - (RXN-12708 RXN-12707)
PREDECESSORS - (RXN-12707 RXN-12706)
PREDECESSORS - (RXN-12706 RXN-12705)
PREDECESSORS - (RXN-12705 RXN-12704)
PREDECESSORS - (RXN-12704 RXN-12703)
PREDECESSORS - (RXN-12703 RXN-12702)
PRIMARIES - (RXN-12745 (CPD-13752) (ANDROST4ENE PROPIONYL-COA))
PRIMARIES - (RXN-12710 NIL (CPD-13700 ACETYL-COA))
PRIMARIES - (RXN-12706 NIL (CPD-13696 PROPIONYL-COA))
REACTION-LAYOUT - (RXN-12849 (:LEFT-PRIMARIES CPD-13888) (:DIRECTION :L2R) (:RIGHT-PRIMARIES CPD-13689))
REACTION-LAYOUT - (RXN-12850 (:LEFT-PRIMARIES CPD-13887) (:DIRECTION :L2R) (:RIGHT-PRIMARIES CPD-13888))
REACTION-LAYOUT - (RXN-12848 (:LEFT-PRIMARIES CPD-323) (:DIRECTION :L2R) (:RIGHT-PRIMARIES CPD-13887))
REACTION-LAYOUT - (RXN-12745 (:LEFT-PRIMARIES CPD-13752) (:DIRECTION :L2R) (:RIGHT-PRIMARIES PROPIONYL-COA ANDROST4ENE))
REACTION-LAYOUT - (RXN-12744 (:LEFT-PRIMARIES CPD-13752) (:DIRECTION :R2L) (:RIGHT-PRIMARIES CPD-13751))
REACTION-LAYOUT - (RXN-12743 (:LEFT-PRIMARIES CPD-13700) (:DIRECTION :L2R) (:RIGHT-PRIMARIES CPD-13751))
REACTION-LAYOUT - (RXN-12778 (:LEFT-PRIMARIES CHOLESTEROL) (:DIRECTION :L2R) (:RIGHT-PRIMARIES CPD-13684))
REACTION-LAYOUT - (RXN-12694 (:LEFT-PRIMARIES CPD-13684) (:DIRECTION :L2R) (:RIGHT-PRIMARIES CPD-323))
REACTION-LAYOUT - (RXN-12710 (:LEFT-PRIMARIES CPD-13699) (:DIRECTION :L2R) (:RIGHT-PRIMARIES ACETYL-COA CPD-13700))
REACTION-LAYOUT - (RXN-12709 (:LEFT-PRIMARIES CPD-13698) (:DIRECTION :L2R) (:RIGHT-PRIMARIES CPD-13699))
REACTION-LAYOUT - (RXN-12708 (:LEFT-PRIMARIES CPD-13698) (:DIRECTION :R2L) (:RIGHT-PRIMARIES CPD-13697))
REACTION-LAYOUT - (RXN-12707 (:LEFT-PRIMARIES CPD-13696) (:DIRECTION :L2R) (:RIGHT-PRIMARIES CPD-13697))
REACTION-LAYOUT - (RXN-12706 (:LEFT-PRIMARIES CPD-13695) (:DIRECTION :L2R) (:RIGHT-PRIMARIES PROPIONYL-COA CPD-13696))
REACTION-LAYOUT - (RXN-12705 (:LEFT-PRIMARIES CPD-13694) (:DIRECTION :L2R) (:RIGHT-PRIMARIES CPD-13695))
REACTION-LAYOUT - (RXN-12704 (:LEFT-PRIMARIES CPD-13694) (:DIRECTION :R2L) (:RIGHT-PRIMARIES CPD-13692))
REACTION-LAYOUT - (RXN-12703 (:LEFT-PRIMARIES CPD-13691) (:DIRECTION :L2R) (:RIGHT-PRIMARIES CPD-13692))
REACTION-LAYOUT - (RXN-12702 (:LEFT-PRIMARIES CPD-13689) (:DIRECTION :L2R) (:RIGHT-PRIMARIES CPD-13691))
REACTION-LIST - RXN-12849
REACTION-LIST - RXN-12850
REACTION-LIST - RXN-12848
REACTION-LIST - RXN-12745
REACTION-LIST - RXN-12744
REACTION-LIST - RXN-12743
REACTION-LIST - RXN-12778
REACTION-LIST - RXN-12694
REACTION-LIST - RXN-12710
REACTION-LIST - RXN-12709
REACTION-LIST - RXN-12708
REACTION-LIST - RXN-12707
REACTION-LIST - RXN-12706
REACTION-LIST - RXN-12705
REACTION-LIST - RXN-12704
REACTION-LIST - RXN-12703
REACTION-LIST - RXN-12702
SUPER-PATHWAYS - PWY-6947
SUPER-PATHWAYS - PWY-6928
//
UNIQUE-ID - PWY-6946
TYPES - Cholesterol-Degradation
COMMON-NAME - cholesterol degradation to androstenedione II (cholesterol dehydrogenase)
CITATIONS - :EV-COMP-AINF:3567445646:ctb
CREDITS - AUKFG-1
CREDITS - O-31
CREDITS - |sampson|
CREDITS - |thomas|
CREDITS - SRI
CREDITS - |caspi|
IN-PATHWAY - PWY-6947
PATHWAY-LINKS - (ANDROST4ENE PWY-6944)
PREDECESSORS - (RXN-12702 RXN-12849)
PREDECESSORS - (RXN-12849 RXN-12850)
PREDECESSORS - (RXN-12850 RXN-12848)
PREDECESSORS - (RXN-12848 RXN-12694)
PREDECESSORS - (RXN-12745 RXN-12744)
PREDECESSORS - (RXN-12744 RXN-12743)
PREDECESSORS - (RXN-12743 RXN-12710)
PREDECESSORS - (RXN-12710 RXN-12709)
PREDECESSORS - (RXN-12709 RXN-12708)
PREDECESSORS - (RXN-12708 RXN-12707)
PREDECESSORS - (RXN-12707 RXN-12706)
PREDECESSORS - (RXN-12706 RXN-12705)
PREDECESSORS - (RXN-12705 RXN-12704)
PREDECESSORS - (RXN-12704 RXN-12703)
PREDECESSORS - (RXN-12703 RXN-12702)
PREDECESSORS - (RXN-12694 RXN-12693)
PRIMARIES - (RXN-12745 (CPD-13752) (ANDROST4ENE PROPIONYL-COA))
PRIMARIES - (RXN-12710 NIL (CPD-13700 ACETYL-COA))
PRIMARIES - (RXN-12706 NIL (CPD-13696 PROPIONYL-COA))
REACTION-LAYOUT - (RXN-12848 (:LEFT-PRIMARIES CPD-323) (:DIRECTION :L2R) (:RIGHT-PRIMARIES CPD-13887))
REACTION-LAYOUT - (RXN-12849 (:LEFT-PRIMARIES CPD-13888) (:DIRECTION :L2R) (:RIGHT-PRIMARIES CPD-13689))
REACTION-LAYOUT - (RXN-12850 (:LEFT-PRIMARIES CPD-13887) (:DIRECTION :L2R) (:RIGHT-PRIMARIES CPD-13888))
REACTION-LAYOUT - (RXN-12745 (:LEFT-PRIMARIES CPD-13752) (:DIRECTION :L2R) (:RIGHT-PRIMARIES PROPIONYL-COA ANDROST4ENE))
REACTION-LAYOUT - (RXN-12744 (:LEFT-PRIMARIES CPD-13752) (:DIRECTION :R2L) (:RIGHT-PRIMARIES CPD-13751))
REACTION-LAYOUT - (RXN-12743 (:LEFT-PRIMARIES CPD-13700) (:DIRECTION :L2R) (:RIGHT-PRIMARIES CPD-13751))
REACTION-LAYOUT - (RXN-12710 (:LEFT-PRIMARIES CPD-13699) (:DIRECTION :L2R) (:RIGHT-PRIMARIES ACETYL-COA CPD-13700))
REACTION-LAYOUT - (RXN-12709 (:LEFT-PRIMARIES CPD-13698) (:DIRECTION :L2R) (:RIGHT-PRIMARIES CPD-13699))
REACTION-LAYOUT - (RXN-12708 (:LEFT-PRIMARIES CPD-13698) (:DIRECTION :R2L) (:RIGHT-PRIMARIES CPD-13697))
REACTION-LAYOUT - (RXN-12707 (:LEFT-PRIMARIES CPD-13696) (:DIRECTION :L2R) (:RIGHT-PRIMARIES CPD-13697))
REACTION-LAYOUT - (RXN-12706 (:LEFT-PRIMARIES CPD-13695) (:DIRECTION :L2R) (:RIGHT-PRIMARIES PROPIONYL-COA CPD-13696))
REACTION-LAYOUT - (RXN-12705 (:LEFT-PRIMARIES CPD-13694) (:DIRECTION :L2R) (:RIGHT-PRIMARIES CPD-13695))
REACTION-LAYOUT - (RXN-12704 (:LEFT-PRIMARIES CPD-13694) (:DIRECTION :R2L) (:RIGHT-PRIMARIES CPD-13692))
REACTION-LAYOUT - (RXN-12703 (:LEFT-PRIMARIES CPD-13691) (:DIRECTION :L2R) (:RIGHT-PRIMARIES CPD-13692))
REACTION-LAYOUT - (RXN-12702 (:LEFT-PRIMARIES CPD-13689) (:DIRECTION :L2R) (:RIGHT-PRIMARIES CPD-13691))
REACTION-LAYOUT - (RXN-12694 (:LEFT-PRIMARIES CPD-13684) (:DIRECTION :L2R) (:RIGHT-PRIMARIES CPD-323))
REACTION-LAYOUT - (RXN-12693 (:LEFT-PRIMARIES CHOLESTEROL) (:DIRECTION :L2R) (:RIGHT-PRIMARIES CPD-13684))
REACTION-LIST - RXN-12848
REACTION-LIST - RXN-12849
REACTION-LIST - RXN-12850
REACTION-LIST - RXN-12745
REACTION-LIST - RXN-12744
REACTION-LIST - RXN-12743
REACTION-LIST - RXN-12710
REACTION-LIST - RXN-12709
REACTION-LIST - RXN-12708
REACTION-LIST - RXN-12707
REACTION-LIST - RXN-12706
REACTION-LIST - RXN-12705
REACTION-LIST - RXN-12704
REACTION-LIST - RXN-12703
REACTION-LIST - RXN-12702
REACTION-LIST - RXN-12694
REACTION-LIST - RXN-12693
SUPER-PATHWAYS - PWY-6947
//
UNIQUE-ID - PWY-6928
TYPES - Cholesterol-Degradation
TYPES - Super-Pathways
COMMON-NAME - superpathway of cholesterol degradation I (cholesterol oxidase)
CITATIONS - :EV-COMP-AINF:3567544373:ctb
CREDITS - AUKFG-1
CREDITS - |thomas|
CREDITS - O-31
CREDITS - |sampson|
CREDITS - SRI
CREDITS - |caspi|
PREDECESSORS - (RXN-12714 RXN-12745)
PREDECESSORS - PWY-6945
PREDECESSORS - PWY-6944
PRIMARIES - (RXN-12745 NIL (ANDROST4ENE PROPIONYL-COA))
REACTION-LAYOUT - (PWY-6945 (:LEFT-PRIMARIES) (:DIRECTION NIL) (:RIGHT-PRIMARIES))
REACTION-LAYOUT - (PWY-6944 (:LEFT-PRIMARIES) (:DIRECTION NIL) (:RIGHT-PRIMARIES))
REACTION-LIST - PWY-6945
REACTION-LIST - PWY-6944
SUB-PATHWAYS - PWY-6945
SUB-PATHWAYS - PWY-6944
//
UNIQUE-ID - PWY-6947
TYPES - Cholesterol-Degradation
TYPES - Super-Pathways
COMMON-NAME - superpathway of cholesterol degradation II (cholesterol dehydrogenase)
CITATIONS - :EV-COMP-AINF:3567544373:ctb
CREDITS - AUKFG-1
CREDITS - O-31
CREDITS - |sampson|
CREDITS - |thomas|
CREDITS - SRI
CREDITS - |caspi|
PREDECESSORS - (RXN-12714 RXN-12745)
PREDECESSORS - PWY-6946
PREDECESSORS - PWY-6945
PREDECESSORS - PWY-6944
REACTION-LAYOUT - (PWY-6945 (:LEFT-PRIMARIES) (:DIRECTION NIL) (:RIGHT-PRIMARIES))
REACTION-LAYOUT - (PWY-6946 (:LEFT-PRIMARIES) (:DIRECTION NIL) (:RIGHT-PRIMARIES))
REACTION-LAYOUT - (PWY-6944 (:LEFT-PRIMARIES) (:DIRECTION NIL) (:RIGHT-PRIMARIES))
REACTION-LIST - PWY-6945
REACTION-LIST - PWY-6946
REACTION-LIST - PWY-6944
SUB-PATHWAYS - PWY-6945
SUB-PATHWAYS - PWY-6946
SUB-PATHWAYS - PWY-6944
//
UNIQUE-ID - DETOX1-PWY
TYPES - Detoxification
COMMON-NAME - superoxide radicals degradation
CITATIONS - :EV-COMP-AINF:3567445643:ctb
CREDITS - AUKFG-1
CREDITS - SRI
CREDITS - |caspi|
CREDITS - O-18
CREDITS - |riley|
CREDITS - THE-ARABIDOPSIS-INFORMATION-RESOURCE
CREDITS - |hartmut|
PREDECESSORS - (SUPEROX-DISMUT-RXN)
PREDECESSORS - (CATAL-RXN SUPEROX-DISMUT-RXN)
PRIMARIES - (SUPEROX-DISMUT-RXN (SUPER-OXIDE) (HYDROGEN-PEROXIDE))
PRIMARIES - (CATAL-RXN (HYDROGEN-PEROXIDE) (OXYGEN-MOLECULE))
REACTION-LAYOUT - (CATAL-RXN (:LEFT-PRIMARIES HYDROGEN-PEROXIDE) (:DIRECTION :L2R) (:RIGHT-PRIMARIES OXYGEN-MOLECULE))
REACTION-LAYOUT - (SUPEROX-DISMUT-RXN (:LEFT-PRIMARIES SUPER-OXIDE) (:DIRECTION :L2R) (:RIGHT-PRIMARIES OXYGEN-MOLECULE HYDROGEN-PEROXIDE))
REACTION-LIST - CATAL-RXN
REACTION-LIST - SUPEROX-DISMUT-RXN
SYNONYMS - removal of superoxide radicals
//
UNIQUE-ID - P283-PWY
TYPES - Hydrogen-Oxidation
COMMON-NAME - hydrogen oxidation I (aerobic)
CITATIONS - :EV-COMP-AINF:3567445646:ctb
CREDITS - AUKFG-1
CREDITS - SRI
CREDITS - |caspi|
CREDITS - O-18
CREDITS - |pellegrini-toole|
PREDECESSORS - (RXN0-4141)
PRIMARIES - (RXN0-4141 (HYDROGEN-MOLECULE) NIL)
REACTION-LAYOUT - (RXN0-4141 (:LEFT-PRIMARIES HYDROGEN-MOLECULE) (:DIRECTION :L2R) (:RIGHT-PRIMARIES |Donor-H2|))
REACTION-LIST - RXN0-4141
//
UNIQUE-ID - FERMENTATION-PWY
TYPES - Fermentation
COMMON-NAME - mixed acid fermentation
CITATIONS - :EV-COMP-AINF:3567445643:ctb
CREDITS - AUKFG-1
CREDITS - O-18
CREDITS - |riley|
CREDITS - O0-3
CREDITS - |ingraham|
PREDECESSORS - (CITSYN-RXN PYRUVFORMLY-RXN)
PREDECESSORS - (ISOCITDEH-RXN ACONITATEHYDR-RXN)
PREDECESSORS - (ACONITATEHYDR-RXN ACONITATEDEHYDR-RXN)
PREDECESSORS - (ACONITATEDEHYDR-RXN CITSYN-RXN)
PREDECESSORS - (CITSYN-RXN PEPCARBOX-RXN)
PREDECESSORS - (PHOSACETYLTRANS-RXN PYRUVFORMLY-RXN)
PREDECESSORS - (FHLMULTI-RXN PYRUVFORMLY-RXN)
PREDECESSORS - (PEPDEPHOS-RXN)
PREDECESSORS - (PYRUVFORMLY-RXN PEPDEPHOS-RXN)
PREDECESSORS - (PEPCARBOX-RXN)
PREDECESSORS - (MALATE-DEH-RXN PEPCARBOX-RXN)
PREDECESSORS - (FUMHYDR-RXN MALATE-DEH-RXN)
PREDECESSORS - (DLACTDEHYDROGNAD-RXN PEPDEPHOS-RXN)
PREDECESSORS - (ACETALD-DEHYDROG-RXN PYRUVFORMLY-RXN)
PREDECESSORS - (ALCOHOL-DEHYDROG-RXN ACETALD-DEHYDROG-RXN)
PREDECESSORS - (ACETATEKIN-RXN PHOSACETYLTRANS-RXN)
PREDECESSORS - (R601-RXN FUMHYDR-RXN)
PRIMARIES - (CITSYN-RXN (OXALACETIC_ACID ACETYL-COA) (CIT))
PRIMARIES - (FHLMULTI-RXN NIL (CARBON-DIOXIDE HYDROGEN-MOLECULE))
REACTION-LAYOUT - (ISOCITDEH-RXN (:LEFT-PRIMARIES THREO-DS-ISO-CITRATE) (:DIRECTION :L2R) (:RIGHT-PRIMARIES CARBON-DIOXIDE 2-KETOGLUTARATE))
REACTION-LAYOUT - (ACONITATEHYDR-RXN (:LEFT-PRIMARIES CIS-ACONITATE) (:DIRECTION :L2R) (:RIGHT-PRIMARIES THREO-DS-ISO-CITRATE))
REACTION-LAYOUT - (ACONITATEDEHYDR-RXN (:LEFT-PRIMARIES CIT) (:DIRECTION :L2R) (:RIGHT-PRIMARIES CIS-ACONITATE))
REACTION-LAYOUT - (CITSYN-RXN (:LEFT-PRIMARIES ACETYL-COA OXALACETIC_ACID) (:DIRECTION :L2R) (:RIGHT-PRIMARIES CIT))
REACTION-LAYOUT - (R601-RXN (:LEFT-PRIMARIES FUM) (:DIRECTION :L2R) (:RIGHT-PRIMARIES SUC |Menaquinones|))
REACTION-LAYOUT - (FHLMULTI-RXN (:LEFT-PRIMARIES FORMATE) (:DIRECTION :L2R) (:RIGHT-PRIMARIES HYDROGEN-MOLECULE CARBON-DIOXIDE))
REACTION-LAYOUT - (PEPCARBOX-RXN (:LEFT-PRIMARIES OXALACETIC_ACID) (:DIRECTION :R2L) (:RIGHT-PRIMARIES PHOSPHO-ENOL-PYRUVATE))
REACTION-LAYOUT - (MALATE-DEH-RXN (:LEFT-PRIMARIES MAL) (:DIRECTION :R2L) (:RIGHT-PRIMARIES OXALACETIC_ACID))
REACTION-LAYOUT - (FUMHYDR-RXN (:LEFT-PRIMARIES MAL) (:DIRECTION :L2R) (:RIGHT-PRIMARIES FUM))
REACTION-LAYOUT - (DLACTDEHYDROGNAD-RXN (:LEFT-PRIMARIES D-LACTATE) (:DIRECTION :R2L) (:RIGHT-PRIMARIES PYRUVATE))
REACTION-LAYOUT - (PEPDEPHOS-RXN (:LEFT-PRIMARIES PYRUVATE) (:DIRECTION :R2L) (:RIGHT-PRIMARIES PHOSPHO-ENOL-PYRUVATE))
REACTION-LAYOUT - (ALCOHOL-DEHYDROG-RXN (:LEFT-PRIMARIES ETOH) (:DIRECTION :R2L) (:RIGHT-PRIMARIES ACETALD))
REACTION-LAYOUT - (ACETALD-DEHYDROG-RXN (:LEFT-PRIMARIES ACETALD) (:DIRECTION :R2L) (:RIGHT-PRIMARIES ACETYL-COA))
REACTION-LAYOUT - (PYRUVFORMLY-RXN (:LEFT-PRIMARIES ACETYL-COA FORMATE) (:DIRECTION :R2L) (:RIGHT-PRIMARIES PYRUVATE))
REACTION-LAYOUT - (ACETATEKIN-RXN (:LEFT-PRIMARIES ACET) (:DIRECTION :R2L) (:RIGHT-PRIMARIES ACETYL-P))
REACTION-LAYOUT - (PHOSACETYLTRANS-RXN (:LEFT-PRIMARIES ACETYL-COA) (:DIRECTION :L2R) (:RIGHT-PRIMARIES ACETYL-P))
REACTION-LIST - ISOCITDEH-RXN
REACTION-LIST - ACONITATEHYDR-RXN
REACTION-LIST - ACONITATEDEHYDR-RXN
REACTION-LIST - CITSYN-RXN
REACTION-LIST - R601-RXN
REACTION-LIST - FHLMULTI-RXN
REACTION-LIST - PEPCARBOX-RXN
REACTION-LIST - MALATE-DEH-RXN
REACTION-LIST - FUMHYDR-RXN
REACTION-LIST - DLACTDEHYDROGNAD-RXN
REACTION-LIST - PEPDEPHOS-RXN
REACTION-LIST - ALCOHOL-DEHYDROG-RXN
REACTION-LIST - ACETALD-DEHYDROG-RXN
REACTION-LIST - PYRUVFORMLY-RXN
REACTION-LIST - ACETATEKIN-RXN
REACTION-LIST - PHOSACETYLTRANS-RXN
SYNONYMS - fermentation
//
UNIQUE-ID - PWY-5676
TYPES - Acetyl-CoA-Butyrate
TYPES - Super-Pathways
COMMON-NAME - acetyl-CoA fermentation to butyrate II
CITATIONS - :EV-COMP-AINF:3567445644:ctb
CREDITS - AUKFG-1
CREDITS - SRI
CREDITS - |caspi|
CREDITS - O-18
CREDITS - |pellegrini-toole|
PATHWAY-LINKS - (ACETYL-COA ETOH-ACETYLCOA-ANA-PWY)
PREDECESSORS - (R11-RXN ACETATEKIN-RXN)
PREDECESSORS - (R11-RXN BUTYRYL-COA-DEHYDROGENASE-RXN)
PREDECESSORS - (3-HYDROXBUTYRYL-COA-DEHYDRATASE-RXN RXN-5901)
PREDECESSORS - (RXN-5901 ACETYL-COA-ACETYLTRANSFER-RXN)
PREDECESSORS - PWY0-1312
PREDECESSORS - (ACETYL-COA-ACETYLTRANSFER-RXN)
PREDECESSORS - (BUTYRYL-COA-DEHYDROGENASE-RXN 3-HYDROXBUTYRYL-COA-DEHYDRATASE-RXN)
PRIMARIES - (R11-RXN (BUTYRYL-COA) (BUTYRIC_ACID))
REACTION-LAYOUT - (BUTYRYL-COA-DEHYDROGENASE-RXN (:LEFT-PRIMARIES BUTYRYL-COA) (:DIRECTION :R2L) (:RIGHT-PRIMARIES CROTONYL-COA))
REACTION-LAYOUT - (RXN-5901 (:LEFT-PRIMARIES CPD-650) (:DIRECTION :R2L) (:RIGHT-PRIMARIES ACETOACETYL-COA))
REACTION-LAYOUT - (PWY0-1312 (:LEFT-PRIMARIES) (:DIRECTION NIL) (:RIGHT-PRIMARIES))
REACTION-LAYOUT - (R11-RXN (:LEFT-PRIMARIES ACET BUTYRYL-COA) (:DIRECTION :L2R) (:RIGHT-PRIMARIES ACETYL-COA BUTYRIC_ACID))
REACTION-LAYOUT - (3-HYDROXBUTYRYL-COA-DEHYDRATASE-RXN (:LEFT-PRIMARIES CPD-650) (:DIRECTION :L2R) (:RIGHT-PRIMARIES CROTONYL-COA))
REACTION-LAYOUT - (ACETYL-COA-ACETYLTRANSFER-RXN (:LEFT-PRIMARIES ACETYL-COA) (:DIRECTION :L2R) (:RIGHT-PRIMARIES ACETOACETYL-COA))
REACTION-LIST - BUTYRYL-COA-DEHYDROGENASE-RXN
REACTION-LIST - RXN-5901
REACTION-LIST - PWY0-1312
REACTION-LIST - R11-RXN
REACTION-LIST - 3-HYDROXBUTYRYL-COA-DEHYDRATASE-RXN
REACTION-LIST - ACETYL-COA-ACETYLTRANSFER-RXN
SUB-PATHWAYS - PWY0-1312
//
UNIQUE-ID - PWY-5485
TYPES - Pyruvate-Degradation
TYPES - Super-Pathways
COMMON-NAME - pyruvate fermentation to acetate IV
CITATIONS - :EV-COMP-AINF:3567445646:ctb
CREDITS - AUKFG-1
CREDITS - SRI
CREDITS - |caspi|
PREDECESSORS - PWY0-1312
PREDECESSORS - (ACETATEKIN-RXN PHOSACETYLTRANS-RXN)
PREDECESSORS - (PHOSACETYLTRANS-RXN PYRUVFORMLY-RXN)
PREDECESSORS - (PYRUVFORMLY-RXN)
PRIMARIES - (PYRUVFORMLY-RXN (PYRUVATE) (FORMATE ACETYL-COA))
REACTION-LAYOUT - (PWY0-1312 (:LEFT-PRIMARIES) (:DIRECTION NIL) (:RIGHT-PRIMARIES))
REACTION-LAYOUT - (ACETATEKIN-RXN (:LEFT-PRIMARIES ACET) (:DIRECTION :R2L) (:RIGHT-PRIMARIES ACETYL-P))
REACTION-LAYOUT - (PHOSACETYLTRANS-RXN (:LEFT-PRIMARIES ACETYL-COA) (:DIRECTION :L2R) (:RIGHT-PRIMARIES ACETYL-P))
REACTION-LAYOUT - (PYRUVFORMLY-RXN (:LEFT-PRIMARIES ACETYL-COA FORMATE) (:DIRECTION :R2L) (:RIGHT-PRIMARIES PYRUVATE))
REACTION-LIST - PWY0-1312
REACTION-LIST - ACETATEKIN-RXN
REACTION-LIST - PHOSACETYLTRANS-RXN
REACTION-LIST - PYRUVFORMLY-RXN
SUB-PATHWAYS - PWY0-1312
//
UNIQUE-ID - P142-PWY
TYPES - Pyruvate-Degradation
TYPES - Super-Pathways
COMMON-NAME - pyruvate fermentation to acetate I
CITATIONS - :EV-COMP-AINF:3567445647:ctb
CREDITS - AUKFG-1
CREDITS - SRI
CREDITS - |caspi|
CREDITS - O-18
CREDITS - |pellegrini-toole|
IN-PATHWAY - PWY-5100
PREDECESSORS - (PHOSACETYLTRANS-RXN PYRUFLAVREDUCT-RXN)
PREDECESSORS - PWY0-1312
PREDECESSORS - (PYRUFLAVREDUCT-RXN)
PRIMARIES - (PYRUFLAVREDUCT-RXN (PYRUVATE) (ACETYL-COA CARBON-DIOXIDE))
REACTION-LAYOUT - (PWY0-1312 (:LEFT-PRIMARIES) (:DIRECTION NIL) (:RIGHT-PRIMARIES))
REACTION-LAYOUT - (PYRUFLAVREDUCT-RXN (:LEFT-PRIMARIES PYRUVATE) (:DIRECTION :L2R) (:RIGHT-PRIMARIES CARBON-DIOXIDE ACETYL-COA))
REACTION-LIST - PWY0-1312
REACTION-LIST - PYRUFLAVREDUCT-RXN
SUB-PATHWAYS - PWY0-1312
SUPER-PATHWAYS - PWY-5100
SYNONYMS - acetate fermentation
//
UNIQUE-ID - PWY-5600
TYPES - Pyruvate-Degradation
TYPES - Super-Pathways
COMMON-NAME - pyruvate fermentation to acetate VII
CITATIONS - :EV-COMP-AINF:3567445647:ctb
CREDITS - AUKFG-1
CREDITS - SRI
CREDITS - |caspi|
PREDECESSORS - (PHOSACETYLTRANS-RXN PYRUFLAVREDUCT-RXN)
PREDECESSORS - PWY0-1312
PREDECESSORS - (PYRUFLAVREDUCT-RXN)
PRIMARIES - (PYRUFLAVREDUCT-RXN (PYRUVATE) (ACETYL-COA CARBON-DIOXIDE))
REACTION-LAYOUT - (PWY0-1312 (:LEFT-PRIMARIES) (:DIRECTION NIL) (:RIGHT-PRIMARIES))
REACTION-LAYOUT - (PYRUFLAVREDUCT-RXN (:LEFT-PRIMARIES PYRUVATE) (:DIRECTION :L2R) (:RIGHT-PRIMARIES CARBON-DIOXIDE ACETYL-COA))
REACTION-LIST - PWY0-1312
REACTION-LIST - PYRUFLAVREDUCT-RXN
SUB-PATHWAYS - PWY0-1312
SYNONYMS - acetate fermentation
//
UNIQUE-ID - PWY-5100
TYPES - Pyruvate-Degradation
TYPES - Super-Pathways
COMMON-NAME - pyruvate fermentation to acetate and lactate II
CITATIONS - :EV-COMP-AINF:3567544373:ctb
COMMENT-INTERNAL - C. Fulcher 2/6/06  This pathway was originally part of the glycolysis III pathway.  Glycolysis III is now shown by the pathway link.  
CREDITS - AUKFG-1
CREDITS - SRI
CREDITS - |fulcher|
PATHWAY-LINKS - (CARBON-DIOXIDE CODH-PWY)
PREDECESSORS - PWY-5481
PREDECESSORS - P142-PWY
PREDECESSORS - (ACETATEKIN-RXN PHOSACETYLTRANS-RXN)
PREDECESSORS - (PHOSACETYLTRANS-RXN PYRUFLAVREDUCT-RXN)
PREDECESSORS - (PYRUFLAVREDUCT-RXN L-LACTATE-DEHYDROGENASE-RXN)
PRIMARIES - (PYRUFLAVREDUCT-RXN (PYRUVATE) (ACETYL-COA))
PRIMARIES - (L-LACTATE-DEHYDROGENASE-RXN (PYRUVATE) (L-LACTATE))
PRIMARIES - (ACETATEKIN-RXN (ACETYL-P) (ACET))
PRIMARIES - (PHOSACETYLTRANS-RXN (ACETYL-COA) (ACETYL-P))
REACTION-LAYOUT - (PWY-5481 (:LEFT-PRIMARIES) (:DIRECTION NIL) (:RIGHT-PRIMARIES))
REACTION-LAYOUT - (P142-PWY (:LEFT-PRIMARIES) (:DIRECTION NIL) (:RIGHT-PRIMARIES))
REACTION-LIST - PWY-5481
REACTION-LIST - P142-PWY
SUB-PATHWAYS - PWY-5481
SUB-PATHWAYS - P142-PWY
//
UNIQUE-ID - PWY-5481
TYPES - Pyruvate-Degradation
COMMON-NAME - pyruvate fermentation to lactate
CITATIONS - :EV-COMP-AINF:3567445643:ctb
CREDITS - AUKFG-1
CREDITS - SRI
CREDITS - |caspi|
IN-PATHWAY - PWY-5100
PREDECESSORS - (L-LACTATE-DEHYDROGENASE-RXN)
PRIMARIES - (L-LACTATE-DEHYDROGENASE-RXN (PYRUVATE) (L-LACTATE))
REACTION-LAYOUT - (L-LACTATE-DEHYDROGENASE-RXN (:LEFT-PRIMARIES L-LACTATE) (:DIRECTION :R2L) (:RIGHT-PRIMARIES PYRUVATE))
REACTION-LIST - L-LACTATE-DEHYDROGENASE-RXN
SUPER-PATHWAYS - PWY-5100
//
UNIQUE-ID - PWY-6587
TYPES - Pyruvate-Degradation
COMMON-NAME - pyruvate fermentation to ethanol III
CITATIONS - :EV-COMP-AINF:3567445645:ctb
CREDITS - AUKFG-1
CREDITS - SRI
CREDITS - |caspi|
PREDECESSORS - (ACETALD-DEHYDROG-RXN PYRUFLAVREDUCT-RXN)
PREDECESSORS - (ALCOHOL-DEHYDROG-RXN ACETALD-DEHYDROG-RXN)
REACTION-LAYOUT - (PYRUFLAVREDUCT-RXN (:LEFT-PRIMARIES PYRUVATE) (:DIRECTION :L2R) (:RIGHT-PRIMARIES ACETYL-COA))
REACTION-LAYOUT - (ALCOHOL-DEHYDROG-RXN (:LEFT-PRIMARIES ETOH) (:DIRECTION :R2L) (:RIGHT-PRIMARIES ACETALD))
REACTION-LAYOUT - (ACETALD-DEHYDROG-RXN (:LEFT-PRIMARIES ACETALD) (:DIRECTION :R2L) (:RIGHT-PRIMARIES ACETYL-COA))
REACTION-LIST - PYRUFLAVREDUCT-RXN
REACTION-LIST - ALCOHOL-DEHYDROG-RXN
REACTION-LIST - ACETALD-DEHYDROG-RXN
//
UNIQUE-ID - GLYCOLYSIS
TYPES - GLYCOLYSIS-VARIANTS
COMMON-NAME - glycolysis I
CITATIONS - :EV-COMP-AINF:3567449062:ctb
CREDITS - AUKFG-1
CREDITS - O0-3
CREDITS - |ingraham|
PATHWAY-LINKS - (FRUCTOSE-6P MANNCAT-PWY)
PATHWAY-LINKS - (PHOSPHO-ENOL-PYRUVATE FERMENTATION-PWY)
PATHWAY-LINKS - (G3P SERSYN-PWY)
PATHWAY-LINKS - (PYRUVATE |Amino-Acid-Biosynthesis| PYRUVDEHYD-PWY)
PREDECESSORS - (F16BDEPHOS-RXN 6PFRUCTPHOS-RXN)
PREDECESSORS - (6PFRUCTPHOS-RXN F16BDEPHOS-RXN)
PREDECESSORS - (PEPDEPHOS-RXN PEPSYNTH-RXN)
PREDECESSORS - (PEPSYNTH-RXN PEPDEPHOS-RXN)
PREDECESSORS - (PEPDEPHOS-RXN 2PGADEHYDRAT-RXN)
PREDECESSORS - (2PGADEHYDRAT-RXN 3PGAREARR-RXN)
PREDECESSORS - (3PGAREARR-RXN PHOSGLYPHOS-RXN)
PREDECESSORS - (PHOSGLYPHOS-RXN GAPOXNPHOSPHN-RXN)
PREDECESSORS - (GAPOXNPHOSPHN-RXN TRIOSEPISOMERIZATION-RXN F16ALDOLASE-RXN)
PREDECESSORS - (TRIOSEPISOMERIZATION-RXN F16ALDOLASE-RXN)
PREDECESSORS - (F16ALDOLASE-RXN 6PFRUCTPHOS-RXN)
PREDECESSORS - (6PFRUCTPHOS-RXN PGLUCISOM-RXN)
PREDECESSORS - (PGLUCISOM-RXN)
REACTION-LAYOUT - (F16BDEPHOS-RXN (:LEFT-PRIMARIES FRUCTOSE-16-DIPHOSPHATE) (:DIRECTION :L2R) (:RIGHT-PRIMARIES FRUCTOSE-6P))
REACTION-LAYOUT - (PEPSYNTH-RXN (:LEFT-PRIMARIES PYRUVATE) (:DIRECTION :L2R) (:RIGHT-PRIMARIES PHOSPHO-ENOL-PYRUVATE))
REACTION-LAYOUT - (PGLUCISOM-RXN (:LEFT-PRIMARIES GLC-6-P) (:DIRECTION :L2R) (:RIGHT-PRIMARIES FRUCTOSE-6P))
REACTION-LAYOUT - (6PFRUCTPHOS-RXN (:LEFT-PRIMARIES FRUCTOSE-6P) (:DIRECTION :L2R) (:RIGHT-PRIMARIES FRUCTOSE-16-DIPHOSPHATE))
REACTION-LAYOUT - (F16ALDOLASE-RXN (:LEFT-PRIMARIES FRUCTOSE-16-DIPHOSPHATE) (:DIRECTION :L2R) (:RIGHT-PRIMARIES GAP DIHYDROXY-ACETONE-PHOSPHATE))
REACTION-LAYOUT - (TRIOSEPISOMERIZATION-RXN (:LEFT-PRIMARIES GAP) (:DIRECTION :R2L) (:RIGHT-PRIMARIES DIHYDROXY-ACETONE-PHOSPHATE))
REACTION-LAYOUT - (GAPOXNPHOSPHN-RXN (:LEFT-PRIMARIES GAP) (:DIRECTION :L2R) (:RIGHT-PRIMARIES DPG))
REACTION-LAYOUT - (PHOSGLYPHOS-RXN (:LEFT-PRIMARIES G3P) (:DIRECTION :R2L) (:RIGHT-PRIMARIES DPG))
REACTION-LAYOUT - (3PGAREARR-RXN (:LEFT-PRIMARIES G3P) (:DIRECTION :L2R) (:RIGHT-PRIMARIES 2-PG))
REACTION-LAYOUT - (2PGADEHYDRAT-RXN (:LEFT-PRIMARIES 2-PG) (:DIRECTION :L2R) (:RIGHT-PRIMARIES PHOSPHO-ENOL-PYRUVATE))
REACTION-LAYOUT - (PEPDEPHOS-RXN (:LEFT-PRIMARIES PYRUVATE) (:DIRECTION :R2L) (:RIGHT-PRIMARIES PHOSPHO-ENOL-PYRUVATE))
REACTION-LIST - F16BDEPHOS-RXN
REACTION-LIST - PEPSYNTH-RXN
REACTION-LIST - PGLUCISOM-RXN
REACTION-LIST - 6PFRUCTPHOS-RXN
REACTION-LIST - F16ALDOLASE-RXN
REACTION-LIST - TRIOSEPISOMERIZATION-RXN
REACTION-LIST - GAPOXNPHOSPHN-RXN
REACTION-LIST - PHOSGLYPHOS-RXN
REACTION-LIST - 3PGAREARR-RXN
REACTION-LIST - 2PGADEHYDRAT-RXN
REACTION-LIST - PEPDEPHOS-RXN
SYNONYMS - Embden-Meyerhof pathway
SYNONYMS - glucose degradation
SYNONYMS - Embden-Meyerhof-Parnas pathway
SYNONYMS - EMP pathway
SYNONYMS - glycolysis (plastidic)
//
UNIQUE-ID - P21-PWY
TYPES - Pentose-Phosphate-Cycle
COMMON-NAME - pentose phosphate pathway (partial)
CITATIONS - :EV-COMP-AINF:3567445647:ctb
CREDITS - AUKFG-1
CREDITS - O-18
CREDITS - |pellegrini-toole|
PREDECESSORS - (1TRANSKETO-RXN 2TRANSKETO-RXN)
PREDECESSORS - (1TRANSKETO-RXN RIBULP3EPIM-RXN)
PRIMARIES - (1TRANSKETO-RXN (XYLULOSE-5-PHOSPHATE) (GAP))
PRIMARIES - (2TRANSKETO-RXN (ERYTHROSE-4P) (GAP))
REACTION-LAYOUT - (2TRANSKETO-RXN (:LEFT-PRIMARIES XYLULOSE-5-PHOSPHATE ERYTHROSE-4P) (:DIRECTION :L2R) (:RIGHT-PRIMARIES GAP))
REACTION-LAYOUT - (1TRANSKETO-RXN (:LEFT-PRIMARIES GAP) (:DIRECTION :R2L) (:RIGHT-PRIMARIES XYLULOSE-5-PHOSPHATE))
REACTION-LAYOUT - (RIBULP3EPIM-RXN (:LEFT-PRIMARIES RIBULOSE-5P) (:DIRECTION :L2R) (:RIGHT-PRIMARIES XYLULOSE-5-PHOSPHATE))
REACTION-LIST - 2TRANSKETO-RXN
REACTION-LIST - 1TRANSKETO-RXN
REACTION-LIST - RIBULP3EPIM-RXN
SYNONYMS - pentose phosphate pathway, Mycoplasma pneumonia
//
UNIQUE-ID - NONOXIPENT-PWY
TYPES - Pentose-Phosphate-Cycle
COMMON-NAME - pentose phosphate pathway (non-oxidative branch)
CITATIONS - :EV-COMP-AINF:3567445643:ctb
CREDITS - AUKFG-1
CREDITS - |riley|
CREDITS - O-18
CREDITS - O0-3
CREDITS - |ingraham|
PATHWAY-LINKS - (RIBOSE-5P |PRPP-Biosynthesis|)
PATHWAY-LINKS - (ERYTHROSE-4P ARO-PWY)
PREDECESSORS - (2TRANSKETO-RXN TRANSALDOL-RXN)
PREDECESSORS - (TRANSALDOL-RXN 1TRANSKETO-RXN)
PREDECESSORS - (1TRANSKETO-RXN RIBULP3EPIM-RXN)
PREDECESSORS - (1TRANSKETO-RXN RIB5PISOM-RXN)
PRIMARIES - (2TRANSKETO-RXN (ERYTHROSE-4P) (GAP))
PRIMARIES - (TRANSALDOL-RXN NIL (FRUCTOSE-6P ERYTHROSE-4P))
REACTION-LAYOUT - (RIB5PISOM-RXN (:LEFT-PRIMARIES RIBOSE-5P) (:DIRECTION :R2L) (:RIGHT-PRIMARIES RIBULOSE-5P))
REACTION-LAYOUT - (RIBULP3EPIM-RXN (:LEFT-PRIMARIES RIBULOSE-5P) (:DIRECTION :L2R) (:RIGHT-PRIMARIES XYLULOSE-5-PHOSPHATE))
REACTION-LAYOUT - (1TRANSKETO-RXN (:LEFT-PRIMARIES GAP D-SEDOHEPTULOSE-7-P) (:DIRECTION :R2L) (:RIGHT-PRIMARIES XYLULOSE-5-PHOSPHATE RIBOSE-5P))
REACTION-LAYOUT - (2TRANSKETO-RXN (:LEFT-PRIMARIES XYLULOSE-5-PHOSPHATE ERYTHROSE-4P) (:DIRECTION :L2R) (:RIGHT-PRIMARIES GAP FRUCTOSE-6P))
REACTION-LAYOUT - (TRANSALDOL-RXN (:LEFT-PRIMARIES D-SEDOHEPTULOSE-7-P GAP) (:DIRECTION :L2R) (:RIGHT-PRIMARIES ERYTHROSE-4P FRUCTOSE-6P))
REACTION-LIST - RIB5PISOM-RXN
REACTION-LIST - RIBULP3EPIM-RXN
REACTION-LIST - 1TRANSKETO-RXN
REACTION-LIST - 2TRANSKETO-RXN
REACTION-LIST - TRANSALDOL-RXN
//
UNIQUE-ID - ANARESP1-PWY
TYPES - ANAEROBIC-RESPIRATION
COMMON-NAME - respiration (anaerobic)
CITATIONS - :EV-COMP-AINF:3567445643:ctb
CREDITS - AUKFG-1
PREDECESSORS - (R601-RXN FUMHYDR-RXN)
PREDECESSORS - (FUMHYDR-RXN MALATE-DEH-RXN)
PREDECESSORS - (MALATE-DEH-RXN PEPCARBOX-RXN)
PREDECESSORS - (PEPCARBOX-RXN 2PGADEHYDRAT-RXN)
PREDECESSORS - (PEPDEPHOS-RXN 2PGADEHYDRAT-RXN)
PREDECESSORS - (FHLMULTI-RXN PYRUVFORMLY-RXN)
PREDECESSORS - (PYRUVFORMLY-RXN PEPDEPHOS-RXN)
PREDECESSORS - (ISOCITDEH-RXN ACONITATEHYDR-RXN)
PREDECESSORS - (ACONITATEHYDR-RXN ACONITATEDEHYDR-RXN)
PREDECESSORS - (ACONITATEDEHYDR-RXN CITSYN-RXN)
PREDECESSORS - (CITSYN-RXN PYRUVDEH-RXN)
PREDECESSORS - (PYRUVDEH-RXN PEPDEPHOS-RXN)
PRIMARIES - (FHLMULTI-RXN NIL (CARBON-DIOXIDE HYDROGEN-MOLECULE))
PRIMARIES - (R601-RXN NIL (SUC))
REACTION-LAYOUT - (ISOCITDEH-RXN (:LEFT-PRIMARIES THREO-DS-ISO-CITRATE) (:DIRECTION :L2R) (:RIGHT-PRIMARIES CARBON-DIOXIDE 2-KETOGLUTARATE))
REACTION-LAYOUT - (MALATE-DEH-RXN (:LEFT-PRIMARIES MAL) (:DIRECTION :R2L) (:RIGHT-PRIMARIES OXALACETIC_ACID))
REACTION-LAYOUT - (R601-RXN (:LEFT-PRIMARIES FUM) (:DIRECTION :L2R) (:RIGHT-PRIMARIES SUC))
REACTION-LAYOUT - (FHLMULTI-RXN (:LEFT-PRIMARIES FORMATE) (:DIRECTION :L2R) (:RIGHT-PRIMARIES HYDROGEN-MOLECULE CARBON-DIOXIDE))
REACTION-LAYOUT - (2PGADEHYDRAT-RXN (:LEFT-PRIMARIES 2-PG) (:DIRECTION :L2R) (:RIGHT-PRIMARIES PHOSPHO-ENOL-PYRUVATE))
REACTION-LAYOUT - (PYRUVFORMLY-RXN (:LEFT-PRIMARIES ACETYL-COA FORMATE) (:DIRECTION :R2L) (:RIGHT-PRIMARIES PYRUVATE))
REACTION-LAYOUT - (FUMHYDR-RXN (:LEFT-PRIMARIES MAL) (:DIRECTION :L2R) (:RIGHT-PRIMARIES FUM))
REACTION-LAYOUT - (PEPCARBOX-RXN (:LEFT-PRIMARIES OXALACETIC_ACID) (:DIRECTION :R2L) (:RIGHT-PRIMARIES PHOSPHO-ENOL-PYRUVATE))
REACTION-LAYOUT - (ACONITATEHYDR-RXN (:LEFT-PRIMARIES CIS-ACONITATE) (:DIRECTION :L2R) (:RIGHT-PRIMARIES THREO-DS-ISO-CITRATE))
REACTION-LAYOUT - (ACONITATEDEHYDR-RXN (:LEFT-PRIMARIES CIT) (:DIRECTION :L2R) (:RIGHT-PRIMARIES CIS-ACONITATE))
REACTION-LAYOUT - (CITSYN-RXN (:LEFT-PRIMARIES ACETYL-COA OXALACETIC_ACID) (:DIRECTION :L2R) (:RIGHT-PRIMARIES CIT))
REACTION-LAYOUT - (PYRUVDEH-RXN (:LEFT-PRIMARIES PYRUVATE) (:DIRECTION :L2R) (:RIGHT-PRIMARIES CARBON-DIOXIDE ACETYL-COA))
REACTION-LAYOUT - (PEPDEPHOS-RXN (:LEFT-PRIMARIES PYRUVATE) (:DIRECTION :R2L) (:RIGHT-PRIMARIES PHOSPHO-ENOL-PYRUVATE))
REACTION-LIST - ISOCITDEH-RXN
REACTION-LIST - MALATE-DEH-RXN
REACTION-LIST - R601-RXN
REACTION-LIST - FHLMULTI-RXN
REACTION-LIST - 2PGADEHYDRAT-RXN
REACTION-LIST - PYRUVFORMLY-RXN
REACTION-LIST - FUMHYDR-RXN
REACTION-LIST - PEPCARBOX-RXN
REACTION-LIST - ACONITATEHYDR-RXN
REACTION-LIST - ACONITATEDEHYDR-RXN
REACTION-LIST - CITSYN-RXN
REACTION-LIST - PYRUVDEH-RXN
REACTION-LIST - PEPDEPHOS-RXN
SYNONYMS - anaerobic respiration
//
UNIQUE-ID - TCA
TYPES - TCA-VARIANTS
COMMON-NAME - TCA cycle I (prokaryotic)
CITATIONS - :EV-COMP-AINF:3567445643:ctb
CREDITS - AUKFG-1
CREDITS - SRI
CREDITS - |caspi|
PATHWAY-LINKS - (ACETYL-COA (|Fatty-Acid-Degradation| . :INCOMING) PYRUVDEHYD-PWY)
PREDECESSORS - (SUCCINATE-DEHYDROGENASE-UBIQUINONE-RXN SUCCCOASYN-RXN)
PREDECESSORS - (CITSYN-RXN MALATE-DEH-RXN)
PREDECESSORS - (MALATE-DEH-RXN FUMHYDR-RXN)
PREDECESSORS - (FUMHYDR-RXN)
PREDECESSORS - (SUCCCOASYN-RXN 2OXOGLUTARATEDEH-RXN)
PREDECESSORS - (2OXOGLUTARATEDEH-RXN ISOCITDEH-RXN)
PREDECESSORS - (ISOCITDEH-RXN ACONITATEHYDR-RXN)
PREDECESSORS - (ACONITATEHYDR-RXN ACONITATEDEHYDR-RXN)
PREDECESSORS - (ACONITATEDEHYDR-RXN CITSYN-RXN)
PREDECESSORS - (FUMHYDR-RXN SUCCINATE-DEHYDROGENASE-UBIQUINONE-RXN)
PREDECESSORS - (MALATE-DEHYDROGENASE-ACCEPTOR-RXN FUMHYDR-RXN)
PREDECESSORS - (CITSYN-RXN MALATE-DEHYDROGENASE-ACCEPTOR-RXN)
REACTION-LAYOUT - (ISOCITDEH-RXN (:LEFT-PRIMARIES THREO-DS-ISO-CITRATE) (:DIRECTION :L2R) (:RIGHT-PRIMARIES 2-KETOGLUTARATE))
REACTION-LAYOUT - (MALATE-DEH-RXN (:LEFT-PRIMARIES MAL) (:DIRECTION :L2R) (:RIGHT-PRIMARIES OXALACETIC_ACID))
REACTION-LAYOUT - (MALATE-DEHYDROGENASE-ACCEPTOR-RXN (:LEFT-PRIMARIES MAL) (:DIRECTION :L2R) (:RIGHT-PRIMARIES OXALACETIC_ACID))
REACTION-LAYOUT - (SUCCINATE-DEHYDROGENASE-UBIQUINONE-RXN (:LEFT-PRIMARIES SUC) (:DIRECTION :L2R) (:RIGHT-PRIMARIES FUM))
REACTION-LAYOUT - (ACONITATEDEHYDR-RXN (:LEFT-PRIMARIES CIT) (:DIRECTION :L2R) (:RIGHT-PRIMARIES CIS-ACONITATE))
REACTION-LAYOUT - (CITSYN-RXN (:LEFT-PRIMARIES ACETYL-COA OXALACETIC_ACID) (:DIRECTION :L2R) (:RIGHT-PRIMARIES CIT))
REACTION-LAYOUT - (ACONITATEHYDR-RXN (:LEFT-PRIMARIES CIS-ACONITATE) (:DIRECTION :L2R) (:RIGHT-PRIMARIES THREO-DS-ISO-CITRATE))
REACTION-LAYOUT - (2OXOGLUTARATEDEH-RXN (:LEFT-PRIMARIES 2-KETOGLUTARATE) (:DIRECTION :L2R) (:RIGHT-PRIMARIES SUC-COA))
REACTION-LAYOUT - (SUCCCOASYN-RXN (:LEFT-PRIMARIES SUC) (:DIRECTION :R2L) (:RIGHT-PRIMARIES SUC-COA))
REACTION-LAYOUT - (FUMHYDR-RXN (:LEFT-PRIMARIES MAL) (:DIRECTION :R2L) (:RIGHT-PRIMARIES FUM))
REACTION-LIST - ISOCITDEH-RXN
REACTION-LIST - MALATE-DEH-RXN
REACTION-LIST - MALATE-DEHYDROGENASE-ACCEPTOR-RXN
REACTION-LIST - SUCCINATE-DEHYDROGENASE-UBIQUINONE-RXN
REACTION-LIST - ACONITATEDEHYDR-RXN
REACTION-LIST - CITSYN-RXN
REACTION-LIST - ACONITATEHYDR-RXN
REACTION-LIST - 2OXOGLUTARATEDEH-RXN
REACTION-LIST - SUCCCOASYN-RXN
REACTION-LIST - FUMHYDR-RXN
SYNONYMS - tricarboxylic acid cycle
SYNONYMS - citric acid cycle
SYNONYMS - Krebs cycle
SYNONYMS - Szent-Gyorgyi-Krebs cycle
SYNONYMS - TCA cycle I (2-oxoglutarate dehydrogenase)
//
UNIQUE-ID - PWY0-781
TYPES - Super-Pathways
COMMON-NAME - aspartate superpathway
CITATIONS - :EV-COMP-AINF:3567544373:ctb
CREDITS - AUKFG-1
PREDECESSORS - (S-ADENMETSYN-RXN HOMOCYSMETB12-RXN)
PREDECESSORS - (S-ADENMETSYN-RXN HOMOCYSMET-RXN)
PREDECESSORS - SAM-PWY
PREDECESSORS - (L-ASPARTATE-OXID-RXN ASPAMINOTRANS-RXN)
PREDECESSORS - PYRIDNUCSYN-PWY
PREDECESSORS - (ASPARTATEKIN-RXN ASPAMINOTRANS-RXN)
PREDECESSORS - P4-PWY
PREDECESSORS - ASPARTATESYN-PWY
REACTION-LAYOUT - (SAM-PWY (:LEFT-PRIMARIES) (:DIRECTION NIL) (:RIGHT-PRIMARIES))
REACTION-LAYOUT - (PYRIDNUCSYN-PWY (:LEFT-PRIMARIES) (:DIRECTION NIL) (:RIGHT-PRIMARIES))
REACTION-LAYOUT - (ASPARTATESYN-PWY (:LEFT-PRIMARIES) (:DIRECTION NIL) (:RIGHT-PRIMARIES))
REACTION-LIST - SAM-PWY
REACTION-LIST - PYRIDNUCSYN-PWY
REACTION-LIST - ASPARTATESYN-PWY
SUB-PATHWAYS - SAM-PWY
SUB-PATHWAYS - PYRIDNUCSYN-PWY
SUB-PATHWAYS - ASPARTATESYN-PWY
//
UNIQUE-ID - PWY-6137
TYPES - Transport-Pathways
COMMON-NAME - copper transport II
CITATIONS - :EV-COMP-AINF:3567445642:ctb
CREDITS - AUKFG-1
CREDITS - O-28
CREDITS - |pujar|
REACTION-LAYOUT - (3.6.3.4-RXN (:LEFT-PRIMARIES CU+2) (:DIRECTION :L2R) (:RIGHT-PRIMARIES CU+2))
REACTION-LIST - 3.6.3.4-RXN
SYNONYMS - copper transport in roots
//
