# Supplementary material for: Genome resolved analysis of a premature infant gut microbial community reveals a Varibaculum cambriense genome and a shift towards fermentation-based metabolism during the third week of life
Source: Microbiome. 2013 Dec 17;1:30. doi: 10.1186/2049-2618-1-30 (PMC4177395; doi:10.1186/2049-2618-1-30)
Supplement: Additional file 5 — KEGG annotations. [file 2049-2618-1-30-S5.zip › af5_V_cambriense_pathway_tools/1.0/data/priors/adjacent-p]

(setf *ADJACENT* '
((NIL NIL) (NIL NIL) (NIL NIL) (NIL NIL) (NIL NIL) (NIL NIL) (NIL NIL)
 (NIL NIL) (NIL NIL) (NIL NIL) (NIL NIL) (NIL NIL) (NIL NIL) (NIL NIL)
 (NIL NIL) (T NIL) (T T) (NIL NIL) (NIL NIL) (NIL NIL) (NIL NIL)
 (NIL NIL) (NIL NIL) (NIL NIL) (NIL NIL) (NIL NIL) (NIL NIL) (NIL NIL)
 (NIL NIL) (NIL NIL) (NIL NIL) (NIL NIL) (NIL NIL) (NIL NIL) (NIL NIL)
 (NIL NIL) (NIL NIL) (NIL NIL) (NIL NIL) (NIL NIL) (NIL NIL) (NIL NIL)
 (NIL NIL) (NIL NIL) (T NIL) (NIL NIL) (T T) (NIL NIL) (NIL NIL)
 (NIL NIL) (NIL NIL) (NIL NIL) (NIL NIL) (NIL NIL) (NIL NIL) (NIL NIL)
 (NIL NIL) (NIL NIL) (NIL NIL) (NIL NIL) (NIL NIL) (NIL NIL) (NIL NIL)
 (NIL NIL) (NIL NIL) (NIL NIL) (NIL NIL) (NIL NIL) (NIL NIL) (NIL NIL)
 (NIL NIL) (NIL NIL) (NIL NIL) (NIL NIL) (NIL NIL) (NIL NIL) (NIL NIL)
 (NIL NIL) (NIL NIL) (NIL NIL) (NIL T) (NIL NIL) (NIL NIL) (NIL NIL)
 (NIL NIL) (NIL NIL) (NIL NIL) (NIL NIL) (NIL NIL) (NIL NIL) (NIL NIL)
 (NIL NIL) (NIL NIL) (NIL NIL) (NIL NIL) (NIL NIL) (NIL NIL) (NIL NIL)
 (NIL NIL) (NIL NIL) (NIL NIL) (NIL NIL) (NIL NIL) (NIL NIL) (NIL NIL)
 (NIL NIL) (NIL NIL) (NIL NIL) (NIL NIL) (NIL NIL) (NIL NIL) (NIL NIL)
 (NIL NIL) (NIL NIL) (NIL NIL) (NIL NIL) (NIL NIL) (NIL NIL) (NIL NIL)
 (NIL NIL) (NIL NIL) (NIL NIL) (NIL NIL) (NIL NIL) (NIL NIL) (NIL NIL)
 (NIL NIL) (NIL NIL) (NIL NIL) (NIL NIL) (NIL NIL) (NIL NIL) (NIL T)
 (NIL NIL) (NIL NIL) (NIL NIL) (NIL NIL) (NIL NIL) (NIL NIL) (NIL NIL)
 (NIL NIL) (NIL NIL) (NIL NIL) (NIL NIL) (NIL NIL) (NIL NIL) (NIL NIL)
 (NIL NIL) (NIL NIL) (NIL NIL) (NIL NIL) (NIL NIL) (NIL NIL) (NIL NIL)
 (NIL NIL) (NIL NIL) (NIL NIL) (NIL NIL) (NIL NIL) (NIL NIL) (NIL NIL)
 (NIL NIL) (NIL NIL) (NIL NIL) (NIL NIL) (NIL NIL) (NIL NIL) (NIL NIL)
 (NIL NIL) (NIL NIL) (NIL NIL) (NIL NIL) (NIL NIL) (NIL NIL) (NIL NIL)
 (NIL NIL) (NIL NIL) (NIL NIL) (NIL NIL) (NIL NIL) (NIL NIL) (NIL NIL)
 (NIL NIL) (NIL NIL) (NIL NIL) (NIL NIL) (NIL NIL) (NIL NIL) (NIL NIL)
 (NIL NIL) (NIL NIL) (NIL NIL) (NIL NIL) (NIL NIL) (NIL NIL) (NIL NIL)
 (NIL NIL) (NIL NIL) (NIL NIL) (NIL NIL) (NIL NIL) (NIL NIL) (NIL NIL)
 (T NIL) (NIL NIL) (NIL NIL) (NIL NIL) (NIL NIL) (NIL NIL) (NIL NIL)
 (NIL NIL) (NIL NIL) (NIL NIL) (NIL NIL) (NIL NIL) (NIL NIL) (NIL NIL)
 (NIL NIL) (NIL NIL) (NIL NIL) (NIL NIL) (NIL NIL) (NIL NIL) (NIL NIL)
 (NIL NIL) (NIL NIL) (NIL NIL) (NIL NIL) (NIL NIL) (NIL NIL) (NIL NIL)
 (NIL NIL) (NIL NIL) (NIL NIL) (NIL NIL) (NIL NIL) (NIL NIL) (NIL NIL)
 (NIL NIL) (NIL NIL) (NIL NIL) (NIL NIL) (NIL NIL) (NIL NIL) (NIL NIL)
 (NIL NIL) (NIL NIL) (NIL NIL) (NIL NIL) (NIL NIL) (NIL NIL) (NIL NIL)
 (NIL NIL) (NIL NIL) (NIL NIL) (NIL NIL) (NIL NIL) (NIL NIL) (NIL NIL)
 (NIL NIL) (NIL NIL) (NIL NIL) (NIL NIL) (NIL NIL) (NIL NIL) (NIL NIL)
 (NIL NIL) (NIL NIL) (NIL NIL) (NIL NIL) (NIL NIL) (NIL NIL) (NIL NIL)
 (NIL NIL) (NIL NIL) (NIL NIL) (NIL NIL) (NIL NIL) (NIL NIL) (NIL NIL)
 (NIL NIL) (NIL NIL) (NIL NIL) (NIL NIL) (NIL NIL) (NIL NIL) (NIL NIL)
 (NIL NIL) (NIL NIL) (NIL NIL) (NIL NIL) (NIL NIL) (NIL NIL) (NIL NIL)
 (NIL NIL) (NIL NIL) (NIL NIL) (NIL NIL) (NIL NIL) (NIL NIL) (NIL NIL)
 (NIL NIL) (NIL NIL) (NIL NIL) (NIL NIL) (NIL NIL) (NIL NIL) (NIL NIL)
 (NIL NIL) (NIL NIL) (NIL NIL) (NIL NIL) (NIL NIL) (NIL NIL) (NIL T)
 (NIL NIL) (NIL NIL) (NIL NIL) (NIL NIL) (NIL NIL) (NIL NIL) (NIL NIL)
 (NIL NIL) (NIL NIL) (NIL NIL) (NIL NIL) (NIL NIL) (NIL NIL) (NIL NIL)
 (NIL NIL) (NIL NIL) (NIL NIL) (NIL NIL) (NIL NIL) (NIL NIL) (NIL NIL)
 (NIL NIL) (NIL NIL) (NIL NIL) (NIL NIL) (NIL NIL) (NIL NIL) (NIL NIL)
 (NIL NIL) (NIL NIL) (NIL NIL) (NIL NIL) (NIL NIL) (NIL NIL) (NIL NIL)
 (NIL NIL) (NIL NIL) (NIL NIL) (NIL NIL) (NIL T) (NIL NIL) (NIL NIL)
 (NIL NIL) (NIL NIL) (NIL NIL) (NIL NIL) (NIL NIL) (NIL NIL) (NIL NIL)
 (NIL NIL) (NIL NIL) (NIL NIL) (NIL NIL) (NIL NIL) (NIL NIL) (NIL NIL)
 (NIL NIL) (NIL NIL) (NIL NIL) (NIL NIL) (NIL NIL) (NIL NIL) (NIL NIL)
 (NIL NIL) (NIL NIL) (NIL NIL) (NIL NIL) (NIL NIL) (NIL NIL) (NIL NIL)
 (NIL NIL) (NIL NIL) (NIL NIL) (NIL NIL) (NIL NIL) (NIL NIL) (NIL NIL)
 (NIL NIL) (NIL NIL) (NIL NIL) (NIL T) (NIL NIL) (NIL NIL) (NIL NIL)
 (NIL NIL) (NIL NIL) (NIL NIL) (NIL NIL) (NIL NIL) (NIL NIL) (NIL NIL)
 (NIL NIL) (NIL NIL) (NIL NIL) (NIL NIL) (NIL NIL) (NIL NIL) (NIL NIL)
 (NIL NIL) (NIL NIL) (NIL NIL) (NIL NIL) (NIL NIL) (NIL NIL) (NIL NIL)
 (NIL NIL) (NIL NIL) (NIL NIL) (NIL NIL) (NIL NIL) (NIL NIL) (NIL NIL)
 (NIL NIL) (NIL NIL) (NIL NIL) (NIL NIL) (NIL NIL) (NIL NIL) (NIL NIL)
 (NIL NIL) (NIL NIL) (NIL NIL) (NIL NIL) (NIL NIL) (NIL NIL) (NIL NIL)
 (NIL NIL) (NIL NIL) (NIL NIL) (NIL NIL) (NIL NIL) (NIL NIL) (NIL NIL)
 (NIL NIL) (NIL NIL) (NIL NIL) (NIL NIL) (NIL NIL) (NIL NIL) (NIL NIL)
 (NIL NIL) (NIL NIL) (NIL NIL) (NIL NIL) (NIL NIL) (NIL NIL) (NIL NIL)
 (NIL NIL) (NIL NIL) (NIL NIL) (NIL NIL) (NIL NIL) (NIL NIL) (NIL NIL)
 (NIL NIL) (NIL NIL) (NIL NIL) (NIL NIL) (NIL NIL) (NIL NIL) (NIL NIL)
 (NIL NIL) (NIL NIL) (NIL NIL) (NIL NIL) (NIL NIL) (NIL NIL) (NIL NIL)
 (NIL NIL) (T NIL) (NIL NIL) (NIL NIL) (NIL NIL) (NIL NIL) (NIL NIL)
 (NIL NIL) (NIL NIL) (NIL NIL) (NIL NIL) (NIL NIL) (NIL NIL) (NIL NIL)
 (NIL NIL) (NIL NIL) (NIL NIL) (NIL NIL) (NIL NIL) (NIL NIL) (NIL NIL)
 (NIL NIL) (NIL NIL) (NIL NIL) (NIL NIL) (NIL NIL) (NIL NIL) (NIL NIL)
 (NIL NIL) (NIL NIL) (NIL NIL) (NIL NIL) (NIL NIL) (NIL NIL) (NIL NIL)
 (NIL NIL) (NIL NIL) (NIL NIL) (NIL NIL) (NIL NIL) (NIL NIL) (NIL T)
 (NIL T) (NIL T) (NIL T) (NIL NIL) (NIL NIL) (NIL NIL) (NIL NIL)
 (NIL NIL) (NIL NIL) (NIL NIL) (NIL NIL) (NIL NIL) (NIL NIL) (NIL NIL)
 (NIL NIL) (NIL NIL) (NIL NIL) (NIL NIL) (NIL NIL) (NIL NIL) (NIL NIL)
 (NIL NIL) (NIL NIL) (NIL NIL) (NIL NIL) (NIL NIL) (NIL NIL) (NIL NIL)
 (NIL NIL) (NIL NIL) (NIL NIL) (NIL NIL) (NIL NIL) (NIL NIL) (NIL NIL)
 (NIL NIL) (NIL NIL) (NIL NIL) (NIL NIL) (NIL NIL) (NIL NIL) (NIL NIL)
 (NIL NIL) (NIL NIL) (NIL NIL) (NIL NIL) (NIL NIL) (NIL NIL) (NIL T)
 (NIL NIL) (NIL NIL) (NIL NIL) (NIL NIL) (NIL NIL) (NIL NIL) (NIL NIL)
 (NIL NIL) (NIL NIL) (NIL NIL) (NIL NIL) (NIL NIL) (NIL NIL) (NIL NIL)
 (NIL T) (NIL NIL) (NIL NIL) (NIL NIL) (NIL NIL) (NIL T) (NIL NIL)
 (NIL NIL) (NIL NIL) (NIL NIL) (NIL NIL) (NIL NIL) (NIL NIL) (NIL NIL)
 (NIL NIL) (NIL NIL) (NIL NIL) (NIL T) (NIL NIL) (NIL NIL) (NIL NIL)
 (NIL NIL) (NIL NIL) (NIL NIL) (NIL NIL) (NIL NIL) (NIL NIL) (NIL NIL)
 (NIL NIL) (NIL NIL) (NIL NIL) (NIL NIL) (NIL NIL) (NIL T) (NIL NIL)
 (NIL NIL) (NIL NIL) (NIL NIL) (T T) (NIL NIL) (NIL NIL) (NIL NIL)
 (NIL NIL) (T T) (NIL NIL) (NIL NIL) (NIL NIL) (NIL NIL) (NIL NIL)
 (NIL NIL) (NIL T) (NIL NIL) (NIL T) (NIL NIL) (NIL NIL) (NIL NIL)
 (NIL NIL) (NIL NIL) (NIL NIL) (NIL NIL) (NIL NIL) (NIL NIL) (NIL NIL)
 (NIL NIL) (NIL NIL) (NIL NIL) (NIL NIL) (NIL NIL) (NIL NIL) (NIL NIL)
 (NIL NIL) (NIL NIL) (NIL NIL) (NIL NIL) (NIL NIL) (NIL NIL) (NIL NIL)
 (NIL NIL) (NIL NIL) (NIL NIL) (NIL NIL) (NIL NIL) (NIL NIL) (NIL NIL)
 (NIL NIL) (NIL NIL) (NIL NIL) (NIL NIL) (NIL NIL) (NIL NIL) (NIL NIL)
 (NIL NIL) (NIL NIL) (NIL NIL) (NIL NIL) (NIL NIL) (NIL NIL) (NIL NIL)
 (NIL NIL) (NIL NIL) (NIL NIL) (NIL NIL) (NIL NIL) (NIL NIL) (NIL NIL)
 (NIL NIL) (NIL NIL) (NIL NIL) (NIL NIL) (NIL NIL) (NIL NIL) (NIL NIL)
 (NIL NIL) (NIL NIL) (NIL NIL) (NIL NIL) (NIL NIL) (NIL NIL) (NIL NIL)
 (NIL NIL) (NIL NIL) (NIL NIL) (NIL NIL) (NIL NIL) (NIL NIL) (NIL NIL)
 (NIL NIL) (NIL NIL) (NIL T) (NIL NIL) (NIL NIL) (NIL NIL) (NIL NIL)
 (NIL NIL) (NIL NIL) (NIL NIL) (NIL NIL) (NIL NIL) (NIL NIL) (NIL NIL)
 (NIL NIL) (NIL NIL) (NIL NIL) (NIL NIL) (NIL NIL) (NIL NIL) (NIL T)
 (NIL NIL) (NIL NIL) (NIL NIL) (NIL NIL) (NIL NIL) (NIL NIL) (NIL NIL)
 (NIL NIL) (NIL NIL) (NIL NIL) (NIL NIL) (NIL NIL) (NIL NIL) (NIL NIL)
 (NIL NIL) (NIL NIL) (NIL NIL) (NIL NIL) (NIL NIL) (NIL NIL) (NIL NIL)
 (NIL NIL) (NIL NIL) (NIL NIL) (NIL NIL) (NIL NIL) (NIL NIL) (NIL NIL)
 (NIL NIL) (NIL NIL) (NIL NIL) (NIL NIL) (NIL NIL) (NIL NIL) (T NIL)
 (NIL NIL) (NIL NIL) (NIL NIL) (T NIL) (NIL NIL) (NIL NIL) (NIL NIL)
 (NIL NIL) (NIL NIL) (NIL NIL) (NIL NIL) (NIL NIL) (NIL NIL) (NIL NIL)
 (NIL NIL) (NIL NIL) (NIL NIL) (NIL NIL) (NIL NIL) (NIL NIL) (T NIL)
 (NIL NIL) (NIL NIL) (NIL NIL) (NIL NIL) (NIL NIL) (NIL NIL) (NIL NIL)
 (NIL T) (NIL NIL) (NIL NIL) (NIL NIL) (NIL NIL) (NIL NIL) (NIL NIL)
 (NIL NIL) (NIL NIL) (NIL NIL) (NIL NIL) (NIL NIL) (NIL NIL) (T T)
 (NIL NIL) (NIL T) (T T) (NIL NIL) (NIL NIL) (T T) (NIL T) (NIL T)
 (NIL NIL) (NIL NIL) (NIL NIL) (NIL NIL) (NIL NIL) (NIL NIL) (NIL NIL)
 (NIL NIL) (NIL T) (NIL NIL) (NIL NIL) (NIL NIL) (NIL NIL) (NIL NIL)
 (NIL NIL) (NIL NIL) (NIL NIL) (NIL NIL) (NIL NIL) (NIL NIL) (NIL NIL)
 (NIL NIL) (NIL T) (NIL NIL) (NIL NIL) (NIL NIL) (NIL NIL) (NIL NIL)
 (NIL NIL) (NIL NIL) (NIL T) (NIL NIL) (NIL NIL) (NIL NIL) (NIL NIL)
 (NIL NIL) (NIL NIL) (NIL NIL) (NIL NIL) (NIL NIL) (NIL NIL) (NIL NIL)
 (NIL NIL) (NIL NIL) (NIL NIL) (NIL NIL) (NIL NIL) (NIL NIL) (NIL NIL)
 (NIL NIL) (NIL NIL) (NIL NIL) (NIL NIL) (NIL NIL) (NIL NIL) (NIL NIL)
 (NIL NIL) (NIL NIL) (NIL NIL) (NIL NIL) (NIL NIL) (NIL NIL) (NIL NIL)
 (NIL NIL) (NIL NIL) (NIL NIL) (NIL NIL) (NIL NIL) (NIL NIL) (NIL NIL)
 (NIL NIL) (NIL NIL) (NIL NIL) (NIL NIL) (NIL NIL) (NIL NIL) (NIL NIL)
 (NIL NIL) (NIL NIL) (NIL NIL) (NIL NIL) (NIL NIL) (NIL NIL) (NIL NIL)
 (NIL NIL) (NIL NIL) (NIL NIL) (NIL NIL) (NIL NIL) (NIL NIL) (NIL NIL)
 (NIL NIL) (NIL NIL) (NIL NIL) (NIL NIL) (NIL NIL) (NIL NIL) (NIL NIL)
 (NIL NIL) (NIL NIL) (NIL NIL) (NIL NIL) (NIL NIL) (NIL NIL) (NIL NIL)
 (NIL T) (NIL NIL) (NIL NIL) (NIL NIL) (NIL NIL) (NIL NIL) (NIL NIL)
 (NIL NIL) (NIL NIL) (NIL NIL) (NIL NIL) (NIL NIL) (NIL NIL) (NIL NIL)
 (NIL NIL) (NIL NIL) (NIL NIL) (NIL NIL) (NIL NIL) (NIL NIL) (NIL NIL)
 (NIL NIL) (NIL NIL) (NIL NIL) (NIL NIL) (NIL NIL) (NIL NIL) (NIL NIL)
 (NIL NIL) (NIL NIL) (NIL NIL) (NIL NIL) (NIL NIL) (NIL NIL) (NIL NIL)
 (NIL NIL) (NIL NIL) (NIL NIL) (NIL NIL) (NIL NIL) (NIL NIL) (NIL NIL)
 (NIL NIL) (NIL NIL) (NIL NIL) (NIL NIL) (NIL NIL) (NIL NIL) (NIL NIL)
 (NIL NIL) (NIL NIL) (NIL T) (NIL NIL) (NIL NIL) (NIL NIL) (NIL NIL)
 (NIL NIL) (NIL NIL) (NIL NIL) (NIL NIL) (NIL NIL) (NIL NIL) (NIL T)
 (NIL NIL) (NIL NIL) (NIL NIL) (NIL NIL) (NIL NIL) (NIL NIL) (NIL NIL)
 (NIL NIL) (NIL NIL) (NIL NIL) (NIL NIL) (NIL NIL) (NIL NIL) (NIL NIL)
 (NIL NIL) (NIL NIL) (NIL NIL) (NIL NIL) (NIL NIL) (NIL NIL) (NIL NIL)
 (NIL NIL) (NIL NIL) (NIL NIL) (NIL NIL) (NIL NIL) (T T) (NIL NIL)
 (NIL NIL) (NIL NIL) (NIL NIL) (T T) (NIL NIL) (NIL NIL) (NIL NIL)
 (NIL NIL) (NIL NIL) (NIL NIL) (NIL NIL) (NIL NIL) (NIL NIL) (NIL T)
 (NIL NIL) (NIL NIL) (NIL NIL) (NIL NIL) (NIL NIL) (T T) (NIL NIL)
 (NIL NIL) (NIL NIL) (NIL NIL) (NIL NIL) (NIL NIL) (NIL NIL) (NIL NIL)
 (NIL NIL) (NIL NIL) (NIL NIL) (NIL NIL) (NIL NIL) (NIL NIL) (NIL NIL)
 (NIL NIL) (NIL NIL) (NIL NIL) (NIL NIL) (NIL T) (NIL NIL) (T T)
 (NIL NIL) (NIL NIL) (NIL NIL) (NIL NIL) (NIL NIL) (NIL NIL) (NIL NIL)
 (NIL NIL) (NIL NIL) (NIL NIL) (NIL NIL) (T T) (NIL NIL) (NIL NIL)
 (NIL NIL) (T T) (NIL NIL) (NIL NIL) (NIL NIL) (NIL NIL) (NIL NIL)
 (NIL NIL) (NIL NIL) (NIL NIL) (NIL NIL) (NIL NIL) (NIL NIL) (NIL NIL)
 (NIL NIL) (NIL NIL) (NIL NIL) (NIL NIL) (NIL NIL) (NIL NIL) (NIL NIL)
 (NIL NIL) (NIL NIL) (NIL NIL) (NIL NIL) (NIL NIL) (NIL NIL) (NIL NIL)
 (NIL NIL) (NIL T) (NIL NIL) (NIL NIL) (NIL NIL) (NIL NIL) (NIL NIL)
 (NIL NIL) (T T) (NIL NIL) (NIL NIL) (NIL NIL) (NIL NIL) (NIL NIL)
 (NIL NIL) (NIL NIL) (NIL NIL) (NIL NIL) (NIL NIL) (NIL NIL) (NIL NIL)
 (NIL NIL) (NIL NIL) (NIL NIL) (NIL NIL) (NIL NIL) (NIL NIL) (NIL NIL)
 (NIL NIL) (NIL NIL) (NIL NIL) (NIL NIL) (NIL NIL) (NIL NIL) (NIL NIL)
 (NIL NIL) (NIL NIL) (NIL NIL) (NIL NIL) (NIL NIL) (NIL NIL) (NIL T)
 (NIL NIL) (NIL NIL) (NIL NIL) (NIL NIL) (NIL NIL) (NIL NIL) (NIL NIL)
 (NIL NIL) (NIL NIL) (NIL NIL) (NIL NIL) (NIL NIL) (NIL NIL) (NIL NIL)
 (NIL NIL) (NIL NIL) (NIL NIL) (NIL NIL) (NIL NIL) (NIL NIL) (NIL NIL)
 (NIL NIL) (NIL NIL) (NIL NIL) (NIL NIL) (NIL NIL) (NIL NIL) (NIL NIL)
 (NIL NIL) (NIL NIL) (NIL NIL) (NIL NIL) (NIL NIL) (NIL NIL) (NIL NIL)
 (NIL NIL) (NIL NIL) (NIL NIL) (NIL NIL) (NIL NIL) (NIL NIL) (NIL NIL)
 (NIL NIL) (NIL NIL) (NIL NIL) (NIL NIL) (NIL NIL) (NIL NIL) (NIL NIL)
 (NIL NIL) (NIL NIL) (NIL NIL) (NIL NIL) (NIL NIL) (NIL NIL) (NIL NIL)
 (NIL NIL) (NIL NIL) (NIL NIL) (NIL NIL) (T NIL) (NIL NIL) (NIL NIL)
 (NIL NIL) (NIL NIL) (NIL NIL) (NIL T) (NIL NIL) (NIL NIL) (NIL NIL)
 (NIL NIL) (NIL NIL) (NIL NIL) (NIL NIL) (NIL NIL) (NIL NIL) (NIL NIL)
 (NIL NIL) (NIL NIL) (NIL NIL) (NIL NIL) (NIL NIL) (T T) (NIL NIL)
 (NIL NIL) (NIL NIL) (NIL NIL) (NIL NIL) (NIL NIL) (NIL NIL) (NIL NIL)
 (T T) (NIL NIL) (NIL NIL) (NIL NIL) (NIL NIL) (NIL NIL) (NIL NIL)
 (NIL NIL) (T T) (NIL NIL) (NIL T) (NIL T) (NIL T) (NIL NIL) (NIL NIL)
 (NIL NIL) (NIL NIL) (NIL NIL) (T T) (NIL NIL) (NIL NIL) (NIL NIL)
 (T T) (NIL NIL) (NIL NIL) (NIL NIL) (NIL NIL) (NIL NIL) (NIL NIL)
 (NIL NIL) (NIL NIL) (NIL NIL) (NIL NIL) (NIL NIL) (NIL NIL) (NIL NIL)
 (NIL T) (NIL NIL) (NIL NIL) (NIL NIL) (NIL NIL) (NIL NIL) (NIL NIL)
 (NIL NIL) (NIL NIL) (NIL NIL) (NIL NIL) (NIL NIL) (NIL NIL) (NIL NIL)
 (NIL NIL) (NIL NIL) (NIL NIL) (NIL T) (NIL NIL) (NIL NIL) (NIL NIL)
 (NIL NIL) (NIL NIL) (NIL NIL) (NIL NIL) (NIL NIL) (NIL NIL) (NIL NIL)
 (NIL NIL) (NIL NIL) (NIL NIL) (NIL NIL) (NIL NIL) (NIL NIL) (NIL NIL)
 (NIL NIL) (NIL NIL) (NIL NIL) (NIL NIL) (NIL NIL) (NIL T) (NIL NIL)
 (NIL NIL) (NIL NIL) (NIL NIL) (NIL NIL) (NIL NIL) (NIL NIL) (NIL NIL)
 (NIL NIL) (NIL NIL) (NIL NIL) (NIL NIL) (NIL NIL) (NIL NIL) (NIL NIL)
 (NIL NIL) (NIL NIL) (NIL NIL) (NIL NIL) (NIL NIL) (NIL NIL) (NIL NIL)
 (NIL T) (NIL NIL) (NIL NIL) (NIL NIL) (NIL NIL) (NIL NIL) (NIL NIL)
 (NIL NIL) (NIL NIL) (NIL NIL) (NIL NIL) (NIL NIL) (NIL NIL) (NIL NIL)
 (NIL NIL) (NIL NIL) (NIL NIL) (NIL NIL) (NIL NIL) (NIL NIL) (NIL NIL)
 (NIL NIL) (NIL NIL) (NIL NIL) (NIL NIL) (NIL NIL) (NIL NIL) (NIL NIL)
 (NIL NIL) (NIL NIL) (NIL NIL) (NIL T) (NIL NIL) (NIL NIL) (NIL NIL)
 (NIL NIL) (NIL NIL) (NIL NIL) (NIL NIL) (NIL NIL) (NIL NIL) (NIL NIL)
 (NIL NIL) (NIL NIL) (NIL T) (NIL NIL) (NIL NIL) (NIL NIL) (NIL T)
 (NIL NIL) (NIL NIL) (NIL NIL) (NIL NIL) (NIL NIL) (NIL NIL) (NIL NIL)
 (NIL NIL) (NIL NIL) (NIL NIL) (NIL NIL) (NIL NIL) (NIL NIL) (NIL NIL)
 (NIL NIL) (NIL NIL) (NIL NIL) (NIL NIL) (NIL NIL) (NIL NIL) (NIL T)
 (NIL NIL) (NIL NIL) (NIL NIL) (NIL T) (NIL NIL) (NIL NIL) (NIL NIL)
 (NIL NIL) (NIL NIL) (NIL NIL) (NIL NIL) (NIL T) (NIL NIL) (NIL NIL)
 (NIL NIL) (NIL NIL) (NIL NIL) (NIL NIL) (NIL NIL) (NIL NIL) (NIL NIL)
 (NIL NIL) (NIL NIL) (T NIL) (T NIL) (T T) (NIL NIL) (NIL NIL)
 (NIL NIL) (T T) (T NIL) (T NIL) (NIL NIL) (NIL NIL) (NIL NIL)
 (NIL NIL) (T NIL) (T NIL) (NIL NIL) (T T) (NIL NIL) (NIL NIL)
 (NIL NIL) (NIL NIL) (NIL NIL) (NIL NIL) (NIL NIL) (NIL NIL) (NIL NIL)
 (NIL NIL) (NIL NIL) (NIL NIL) (NIL NIL) (NIL NIL) (NIL NIL) (NIL NIL)
 (NIL NIL) (NIL NIL) (NIL NIL) (NIL NIL) (NIL NIL) (NIL NIL) (NIL NIL)
 (NIL NIL) (NIL NIL) (NIL NIL) (NIL NIL) (NIL NIL) (NIL NIL) (NIL NIL)
 (NIL NIL) (NIL T) (NIL T) (NIL NIL) (NIL NIL) (NIL NIL) (NIL NIL)
 (NIL NIL) (NIL NIL) (T T) (NIL T) (NIL NIL) (NIL NIL) (NIL NIL)
 (NIL NIL) (NIL NIL) (NIL NIL) (NIL NIL) (NIL NIL) (NIL NIL) (NIL NIL)
 (NIL NIL) (NIL NIL) (NIL NIL) (NIL NIL) (NIL NIL) (NIL NIL) (NIL NIL)
 (NIL NIL) (NIL NIL) (NIL NIL) (NIL NIL) (NIL NIL) (NIL NIL) (NIL NIL)
 (NIL NIL) (NIL NIL) (NIL NIL) (NIL NIL) (NIL NIL) (NIL NIL) (NIL NIL)
 (NIL NIL) (NIL NIL) (NIL NIL) (NIL NIL) (NIL NIL) (NIL NIL) (NIL NIL)
 (NIL NIL) (NIL NIL) (NIL NIL) (NIL NIL) (NIL NIL) (NIL NIL) (NIL NIL)
 (NIL NIL) (NIL NIL) (NIL NIL) (NIL NIL) (NIL NIL) (NIL NIL) (NIL NIL)
 (NIL NIL) (NIL NIL) (NIL NIL) (NIL NIL) (NIL NIL) (NIL NIL) (NIL NIL)
 (NIL NIL) (NIL NIL) (NIL NIL) (NIL NIL) (NIL NIL) (NIL NIL) (NIL NIL)
 (NIL NIL) (NIL NIL) (NIL NIL) (NIL NIL) (NIL NIL) (NIL NIL) (NIL NIL)
 (NIL NIL) (NIL NIL) (NIL NIL) (NIL NIL) (NIL NIL) (NIL NIL) (NIL NIL)
 (NIL NIL) (NIL NIL) (NIL NIL) (NIL NIL) (NIL NIL) (NIL NIL) (NIL NIL)
 (NIL NIL) (NIL NIL) (NIL NIL) (NIL NIL) (NIL NIL) (NIL NIL) (NIL NIL)
 (NIL NIL) (NIL NIL) (NIL NIL) (NIL NIL) (NIL NIL) (NIL NIL) (NIL NIL)
 (NIL NIL) (NIL NIL) (NIL NIL) (NIL NIL) (NIL NIL) (NIL NIL) (NIL NIL)
 (NIL NIL) (NIL NIL) (NIL NIL) (NIL NIL) (NIL NIL) (NIL NIL) (NIL NIL)
 (NIL NIL) (NIL NIL) (NIL NIL) (NIL NIL) (NIL NIL) (NIL NIL) (NIL NIL)
 (NIL NIL) (NIL NIL) (NIL NIL) (NIL NIL) (NIL NIL) (NIL NIL) (NIL NIL)
 (NIL NIL) (NIL NIL) (NIL NIL) (NIL NIL) (NIL NIL) (NIL NIL) (NIL NIL)
 (NIL NIL) (NIL NIL) (NIL NIL) (NIL NIL) (NIL NIL) (NIL NIL) (NIL NIL)
 (NIL NIL) (NIL NIL) (NIL NIL) (NIL NIL) (NIL NIL) (NIL NIL) (NIL NIL)
 (NIL NIL) (NIL NIL) (NIL NIL) (NIL NIL) (NIL NIL) (NIL NIL) (NIL NIL)
 (NIL NIL) (NIL NIL) (NIL NIL) (NIL NIL) (NIL NIL) (NIL NIL) (NIL NIL)
 (NIL NIL) (NIL NIL) (NIL NIL) (NIL NIL) (NIL NIL) (NIL NIL) (NIL NIL)
 (NIL NIL) (NIL NIL) (NIL NIL) (NIL NIL) (NIL NIL) (NIL NIL) (NIL NIL)
 (NIL NIL) (NIL NIL) (NIL NIL) (NIL NIL) (NIL NIL) (NIL NIL) (NIL NIL)
 (NIL NIL) (NIL NIL) (NIL NIL) (NIL NIL) (NIL NIL) (NIL NIL) (NIL NIL)
 (NIL NIL) (NIL NIL) (NIL NIL) (NIL NIL) (NIL NIL) (NIL NIL) (NIL NIL)
 (NIL NIL) (NIL NIL) (NIL NIL) (NIL NIL) (NIL NIL) (NIL NIL) (NIL NIL)
 (NIL NIL) (NIL NIL) (NIL NIL) (NIL NIL) (NIL NIL) (NIL NIL) (NIL NIL)
 (NIL NIL) (NIL NIL) (NIL NIL) (NIL NIL) (NIL NIL) (NIL NIL) (NIL NIL)
 (NIL NIL) (NIL NIL) (NIL NIL) (NIL NIL) (NIL NIL) (NIL NIL) (NIL NIL)
 (NIL NIL) (NIL NIL) (NIL NIL) (NIL NIL) (NIL NIL) (NIL NIL) (NIL NIL)
 (NIL NIL) (NIL NIL) (NIL NIL) (NIL T) (T NIL) (NIL NIL) (NIL NIL)
 (NIL NIL) (NIL NIL) (NIL NIL) (NIL NIL) (NIL NIL) (NIL NIL) (NIL NIL)
 (NIL NIL) (NIL NIL) (NIL NIL) (NIL NIL) (NIL NIL) (NIL NIL) (NIL NIL)
 (NIL NIL) (NIL NIL) (NIL NIL) (NIL NIL) (NIL NIL) (NIL NIL) (NIL NIL)
 (NIL NIL) (NIL NIL) (NIL NIL) (NIL NIL) (NIL NIL) (NIL NIL) (NIL NIL)
 (NIL NIL) (NIL NIL) (NIL NIL) (NIL NIL) (NIL NIL) (NIL NIL) (NIL NIL)
 (NIL NIL) (NIL NIL) (NIL NIL) (NIL NIL) (NIL NIL) (NIL NIL) (NIL NIL)
 (NIL NIL) (NIL NIL) (NIL NIL) (NIL NIL) (NIL NIL) (NIL NIL) (NIL NIL)
 (NIL NIL) (NIL NIL) (NIL NIL) (NIL NIL) (NIL NIL) (NIL NIL) (NIL NIL)
 (NIL NIL) (NIL NIL) (NIL NIL) (NIL NIL) (NIL NIL) (T T) (NIL NIL)
 (NIL NIL) (NIL NIL) (NIL NIL) (NIL NIL) (NIL NIL) (NIL NIL) (NIL NIL)
 (NIL NIL) (NIL NIL) (NIL NIL) (NIL NIL) (NIL NIL) (NIL NIL) (NIL NIL)
 (NIL NIL) (NIL NIL) (NIL NIL) (NIL NIL) (NIL NIL) (NIL NIL) (NIL NIL)
 (NIL NIL) (NIL NIL) (NIL NIL) (NIL NIL) (NIL NIL) (NIL NIL) (NIL NIL)
 (NIL NIL) (NIL NIL) (NIL NIL) (T NIL) (NIL NIL) (NIL NIL) (NIL NIL)
 (NIL NIL) (NIL NIL) (NIL NIL) (NIL NIL) (NIL NIL) (NIL NIL) (NIL NIL)
 (NIL NIL) (NIL NIL) (NIL NIL) (NIL NIL) (NIL T) (NIL NIL) (NIL NIL)
 (NIL NIL) (NIL NIL) (NIL NIL) (NIL NIL) (NIL NIL) (NIL NIL) (NIL NIL)
 (NIL NIL) (NIL NIL) (NIL NIL) (NIL NIL) (NIL NIL) (NIL NIL) (NIL NIL)
 (NIL NIL) (NIL NIL) (NIL NIL) (NIL NIL) (NIL NIL) (NIL NIL) (NIL NIL)
 (NIL NIL) (NIL NIL) (NIL NIL) (NIL NIL) (NIL NIL) (NIL NIL) (NIL NIL)
 (NIL NIL) (NIL NIL) (NIL NIL) (NIL NIL) (NIL NIL) (NIL NIL) (NIL NIL)
 (NIL NIL) (NIL NIL) (NIL NIL) (NIL NIL) (NIL NIL) (NIL NIL) (NIL NIL)
 (NIL NIL) (NIL NIL) (NIL NIL) (NIL NIL) (NIL NIL) (NIL NIL) (NIL NIL)
 (NIL NIL) (NIL NIL) (NIL NIL) (NIL T) (NIL NIL) (NIL NIL) (NIL NIL)
 (NIL NIL) (NIL NIL) (NIL NIL) (NIL NIL) (NIL NIL) (NIL NIL) (NIL NIL)
 (NIL NIL) (NIL NIL) (NIL NIL) (NIL NIL) (NIL NIL) (NIL NIL) (NIL NIL)
 (T T) (NIL NIL) (NIL NIL) (NIL NIL) (NIL NIL) (NIL NIL) (NIL NIL)
 (NIL NIL) (NIL NIL) (NIL NIL) (NIL NIL) (NIL NIL) (NIL NIL) (NIL NIL)
 (NIL NIL) (NIL NIL) (NIL NIL) (NIL NIL) (NIL NIL) (NIL NIL) (NIL NIL)
 (NIL NIL) (NIL NIL) (NIL NIL) (NIL NIL) (NIL NIL) (NIL NIL) (NIL NIL)
 (NIL NIL) (NIL NIL) (NIL NIL) (NIL NIL) (NIL NIL) (T T) (NIL NIL)
 (NIL NIL) (NIL NIL) (NIL NIL) (NIL NIL) (NIL NIL) (NIL NIL) (NIL NIL)
 (NIL NIL) (NIL NIL) (NIL NIL) (NIL NIL) (NIL NIL) (NIL NIL) (NIL NIL)
 (NIL NIL) (NIL NIL) (NIL NIL) (NIL NIL) (NIL T) (NIL NIL) (NIL NIL)
 (NIL NIL) (NIL NIL) (NIL NIL) (NIL NIL) (NIL NIL) (NIL NIL) (NIL NIL)
 (NIL NIL) (NIL NIL) (NIL NIL) (NIL NIL) (NIL NIL) (NIL NIL) (NIL NIL)
 (NIL NIL) (NIL NIL) (NIL NIL) (NIL NIL) (NIL NIL) (NIL NIL) (NIL NIL)
 (NIL NIL) (NIL NIL) (NIL NIL) (NIL NIL) (NIL NIL) (NIL NIL) (NIL NIL)
 (NIL NIL) (NIL NIL) (NIL NIL) (NIL NIL) (NIL NIL) (NIL T) (NIL NIL)
 (NIL NIL) (NIL NIL) (NIL NIL) (NIL NIL) (NIL NIL) (NIL NIL) (NIL NIL)
 (NIL NIL) (NIL NIL) (NIL NIL) (NIL NIL) (NIL NIL) (NIL NIL) (NIL NIL)
 (NIL NIL) (NIL NIL) (NIL NIL) (NIL NIL) (NIL NIL) (NIL NIL) (NIL NIL)
 (NIL NIL) (NIL NIL) (NIL NIL) (NIL NIL) (NIL NIL) (NIL NIL) (NIL NIL)
 (NIL NIL) (NIL NIL) (NIL NIL) (NIL T) (NIL T) (NIL NIL) (NIL NIL)
 (NIL NIL) (NIL NIL) (NIL NIL) (NIL NIL) (NIL NIL) (NIL NIL) (NIL NIL)
 (NIL NIL) (NIL NIL) (NIL NIL) (NIL T) (NIL NIL) (NIL NIL) (NIL NIL)
 (NIL NIL) (NIL NIL) (NIL NIL) (NIL NIL) (NIL NIL) (NIL NIL) (NIL NIL)
 (NIL NIL) (NIL NIL) (NIL NIL) (NIL NIL) (NIL NIL) (NIL NIL) (NIL NIL)
 (NIL NIL) (NIL NIL) (NIL NIL) (NIL NIL) (NIL NIL) (NIL NIL) (NIL NIL)
 (NIL NIL) (NIL NIL) (NIL T) (NIL NIL) (NIL NIL) (NIL NIL) (NIL NIL)
 (NIL NIL) (NIL NIL) (NIL NIL) (NIL NIL) (NIL NIL) (NIL NIL) (NIL T)
 (NIL NIL) (NIL NIL) (NIL NIL) (NIL NIL) (NIL NIL) (NIL NIL) (NIL NIL)
 (NIL NIL) (NIL NIL) (NIL NIL) (NIL NIL) (NIL NIL) (NIL NIL) (NIL NIL)
 (NIL NIL) (NIL NIL) (NIL NIL) (NIL NIL) (NIL NIL) (NIL NIL) (NIL NIL)
 (NIL T) (NIL NIL) (NIL NIL) (NIL NIL) (NIL NIL) (NIL NIL) (NIL NIL)
 (NIL NIL) (NIL NIL) (NIL NIL) (NIL NIL) (NIL NIL) (NIL NIL) (NIL NIL)
 (NIL NIL) (NIL NIL) (NIL NIL) (NIL NIL) (NIL NIL) (NIL NIL) (NIL NIL)
 (NIL NIL) (NIL NIL) (NIL NIL) (NIL NIL) (NIL NIL) (NIL NIL) (NIL NIL)
 (NIL NIL) (NIL NIL) (NIL NIL) (NIL NIL) (NIL NIL) (NIL NIL) (NIL T)
 (NIL NIL) (NIL NIL) (NIL NIL) (NIL NIL) (NIL NIL) (NIL NIL) (NIL NIL)
 (NIL NIL) (NIL NIL) (NIL NIL) (NIL NIL) (NIL NIL) (NIL NIL) (NIL NIL)
 (NIL NIL) (NIL NIL) (NIL NIL) (NIL NIL) (NIL NIL) (NIL NIL) (NIL NIL)
 (NIL NIL) (NIL NIL) (NIL NIL) (NIL T) (NIL NIL) (NIL NIL) (NIL NIL)
 (NIL NIL) (NIL NIL) (NIL NIL) (NIL NIL) (NIL NIL) (NIL T) (NIL NIL)
 (NIL NIL) (NIL NIL) (NIL NIL) (NIL NIL) (NIL NIL) (NIL NIL) (NIL NIL)
 (NIL NIL) (NIL NIL) (NIL NIL) (NIL NIL) (NIL NIL) (NIL T) (NIL NIL)
 (NIL NIL) (NIL NIL) (NIL NIL) (NIL NIL) (NIL NIL) (NIL NIL) (NIL NIL)
 (NIL NIL) (NIL NIL) (NIL NIL) (NIL NIL) (NIL NIL) (NIL T) (NIL NIL)
 (NIL NIL) (NIL NIL) (NIL NIL) (NIL NIL) (NIL NIL) (NIL NIL) (NIL NIL)
 (NIL NIL) (NIL NIL) (NIL NIL) (NIL NIL) (NIL NIL) (NIL NIL) (NIL NIL)
 (NIL NIL) (NIL NIL) (NIL NIL) (NIL NIL) (NIL NIL) (NIL NIL) (NIL NIL)
 (NIL NIL) (NIL NIL) (NIL NIL) (NIL NIL) (NIL NIL) (NIL NIL) (NIL NIL)
 (NIL NIL) (NIL NIL) (NIL NIL) (NIL NIL) (NIL NIL) (NIL NIL) (NIL NIL)
 (NIL NIL) (NIL NIL) (NIL NIL) (NIL NIL) (NIL NIL) (NIL NIL) (NIL NIL)
 (NIL NIL) (NIL NIL) (NIL NIL) (NIL NIL) (NIL NIL) (NIL NIL) (NIL NIL)
 (NIL NIL) (NIL NIL) (NIL NIL) (NIL NIL) (NIL NIL) (NIL NIL) (NIL NIL)
 (NIL NIL) (NIL NIL) (NIL NIL) (NIL NIL) (NIL NIL) (NIL NIL) (NIL NIL)
 (NIL NIL) (NIL NIL) (NIL NIL) (NIL NIL) (NIL NIL) (NIL NIL) (NIL NIL)
 (NIL NIL) (NIL NIL) (NIL NIL) (NIL NIL) (NIL NIL) (NIL NIL) (NIL NIL)
 (NIL NIL) (NIL NIL) (NIL NIL) (NIL NIL) (NIL NIL) (NIL NIL) (NIL NIL)
 (NIL NIL) (NIL NIL) (NIL NIL) (NIL NIL) (NIL NIL) (NIL NIL) (NIL NIL)
 (NIL NIL) (NIL NIL) (NIL NIL) (NIL NIL) (NIL NIL) (NIL NIL) (NIL NIL)
 (NIL NIL) (NIL NIL) (NIL NIL) (NIL NIL) (NIL NIL) (NIL NIL) (NIL NIL)
 (NIL NIL) (NIL T) (NIL NIL) (NIL NIL) (NIL NIL) (NIL NIL) (NIL NIL)
 (NIL NIL) (NIL NIL) (NIL NIL) (NIL NIL) (NIL NIL) (NIL NIL) (NIL NIL)
 (NIL NIL) (NIL NIL) (NIL NIL) (NIL NIL) (NIL NIL) (NIL NIL) (NIL NIL)
 (NIL NIL) (NIL NIL) (NIL NIL) (NIL NIL) (NIL NIL) (NIL NIL) (NIL NIL)
 (NIL NIL) (NIL NIL) (NIL NIL) (NIL NIL) (NIL NIL) (NIL NIL) (NIL NIL)
 (NIL NIL) (NIL NIL) (NIL NIL) (NIL NIL) (NIL NIL) (NIL NIL) (NIL NIL)
 (NIL NIL) (NIL NIL) (NIL T) (NIL NIL) (NIL NIL) (NIL NIL) (NIL NIL)
 (NIL NIL) (NIL NIL) (NIL T) (NIL NIL) (NIL NIL) (NIL NIL) (NIL NIL)
 (NIL NIL) (NIL NIL) (NIL NIL) (NIL NIL) (NIL NIL) (NIL NIL) (NIL T)
 (NIL NIL) (NIL NIL) (NIL NIL) (NIL NIL) (NIL NIL) (NIL NIL) (NIL NIL)
 (NIL NIL) (NIL NIL) (NIL NIL) (NIL NIL) (NIL NIL) (NIL NIL) (NIL NIL)
 (NIL NIL) (NIL NIL) (NIL NIL) (NIL NIL) (NIL NIL) (NIL NIL) (NIL NIL)
 (NIL NIL) (NIL NIL) (NIL NIL) (NIL NIL) (NIL NIL) (NIL NIL) (NIL NIL)
 (NIL NIL) (NIL NIL) (NIL NIL) (NIL NIL) (NIL NIL) (NIL NIL) (NIL NIL)
 (T T) (NIL T) (NIL T) (NIL NIL) (NIL T) (NIL T) (NIL NIL) (NIL NIL)
 (NIL NIL) (NIL NIL) (NIL NIL) (NIL NIL) (NIL NIL) (NIL NIL) (NIL NIL)
 (NIL NIL) (NIL NIL) (NIL NIL) (NIL NIL) (NIL NIL) (NIL NIL) (NIL NIL)
 (NIL NIL) (NIL NIL) (NIL T) (NIL NIL) (NIL NIL) (NIL NIL) (NIL NIL)
 (NIL NIL) (NIL NIL) (NIL NIL) (NIL NIL) (NIL NIL) (NIL NIL) (NIL NIL)
 (NIL NIL) (NIL NIL) (NIL NIL) (NIL NIL) (NIL NIL) (NIL NIL) (NIL NIL)
 (NIL NIL) (NIL NIL) (NIL NIL) (NIL NIL) (NIL NIL) (NIL NIL) (NIL NIL)
 (NIL NIL) (NIL NIL) (NIL NIL) (NIL NIL) (NIL NIL) (NIL NIL) (NIL NIL)
 (NIL NIL) (NIL NIL) (NIL NIL) (NIL NIL) (NIL NIL) (NIL NIL) (NIL NIL)
 (NIL NIL) (NIL NIL) (NIL NIL) (NIL NIL) (NIL NIL) (NIL NIL) (NIL NIL)
 (NIL T) (NIL NIL) (NIL NIL) (NIL NIL) (NIL NIL) (NIL NIL) (NIL NIL)
 (NIL NIL) (NIL NIL) (NIL NIL) (NIL NIL) (NIL NIL) (NIL NIL) (NIL NIL)
 (NIL NIL) (NIL NIL) (NIL NIL) (NIL NIL) (NIL NIL) (NIL NIL) (NIL NIL)
 (NIL NIL) (NIL NIL) (NIL NIL) (NIL NIL) (NIL NIL) (NIL NIL) (NIL NIL)
 (NIL NIL) (NIL NIL) (NIL NIL) (NIL NIL) (NIL NIL) (NIL NIL) (NIL NIL)
 (NIL NIL) (NIL NIL) (NIL T) (NIL T) (NIL NIL) (NIL NIL) (NIL NIL)
 (NIL NIL) (NIL NIL) (NIL NIL) (NIL NIL) (NIL NIL) (NIL NIL) (NIL NIL)
 (NIL NIL) (NIL NIL) (NIL NIL) (NIL NIL) (NIL NIL) (NIL NIL) (NIL NIL)
 (NIL NIL) (NIL NIL) (NIL NIL) (NIL NIL) (NIL NIL) (NIL NIL) (NIL NIL)
 (NIL NIL) (NIL NIL) (NIL NIL) (NIL NIL) (NIL NIL) (NIL NIL) (NIL NIL)
 (NIL NIL) (NIL NIL) (NIL NIL) (NIL NIL) (NIL NIL) (NIL NIL) (NIL NIL)
 (NIL NIL) (NIL NIL) (NIL NIL) (NIL NIL) (NIL NIL) (NIL NIL) (NIL NIL)
 (NIL NIL) (NIL NIL) (NIL NIL) (NIL NIL) (NIL T) (NIL NIL) (NIL NIL)
 (NIL NIL) (NIL NIL) (NIL NIL) (NIL NIL) (NIL NIL) (NIL NIL) (NIL NIL)
 (NIL NIL) (NIL NIL) (NIL NIL) (NIL NIL) (NIL NIL) (NIL NIL) (NIL NIL)
 (NIL NIL) (NIL NIL) (NIL NIL) (NIL NIL) (NIL NIL) (NIL NIL) (NIL NIL)
 (NIL NIL) (NIL NIL) (NIL NIL) (NIL NIL) (NIL NIL) (NIL NIL) (NIL NIL)
 (NIL NIL) (NIL NIL) (NIL NIL) (NIL NIL) (NIL NIL) (NIL NIL) (NIL NIL)
 (NIL NIL) (NIL NIL) (NIL NIL) (NIL NIL) (NIL NIL) (NIL NIL) (NIL NIL)
 (NIL NIL) (NIL NIL) (NIL NIL) (NIL NIL) (NIL NIL) (NIL NIL) (NIL NIL)
 (NIL NIL) (NIL NIL) (NIL NIL) (NIL NIL) (NIL NIL) (NIL NIL) (NIL NIL)
 (NIL NIL) (NIL NIL) (NIL NIL) (NIL NIL) (NIL NIL) (NIL NIL) (NIL NIL)
 (NIL NIL) (NIL NIL) (NIL NIL) (NIL NIL) (NIL NIL) (NIL NIL) (NIL NIL)
 (NIL NIL) (NIL NIL) (NIL NIL) (NIL NIL) (NIL NIL) (NIL NIL) (NIL NIL)
 (NIL NIL) (NIL NIL) (NIL NIL) (NIL NIL) (NIL NIL) (NIL NIL) (NIL NIL)
 (NIL NIL) (NIL NIL) (NIL NIL) (NIL NIL) (NIL NIL) (NIL NIL) (NIL NIL)
 (NIL NIL) (NIL NIL) (NIL NIL) (NIL NIL) (NIL NIL) (NIL NIL) (NIL NIL)
 (NIL NIL) (NIL NIL) (NIL NIL) (NIL NIL) (NIL NIL) (NIL NIL) (NIL NIL)
 (NIL NIL) (NIL NIL) (NIL NIL) (NIL NIL) (NIL NIL) (NIL NIL) (NIL NIL)
 (NIL NIL) (NIL NIL) (NIL NIL) (NIL NIL) (NIL NIL) (NIL NIL) (NIL NIL)
 (NIL NIL) (NIL NIL) (NIL NIL) (NIL NIL) (NIL NIL) (NIL NIL) (NIL NIL)
 (NIL NIL) (NIL NIL) (NIL NIL) (NIL NIL) (NIL NIL) (NIL NIL) (NIL NIL)
 (NIL NIL) (NIL NIL) (NIL NIL) (T NIL) (NIL NIL) (NIL NIL) (NIL NIL)
 (NIL NIL) (NIL NIL) (NIL NIL) (NIL T) (NIL NIL) (NIL NIL) (NIL NIL)
 (NIL NIL) (NIL NIL) (NIL NIL) (NIL NIL) (NIL NIL) (NIL NIL) (NIL NIL)
 (NIL NIL) (NIL NIL) (NIL NIL) (NIL NIL) (NIL NIL) (NIL NIL) (NIL NIL)
 (NIL NIL) (NIL NIL) (NIL NIL) (NIL NIL) (NIL NIL) (NIL NIL) (NIL NIL)
 (NIL NIL) (NIL NIL) (NIL NIL) (NIL NIL) (NIL NIL) (NIL NIL) (NIL NIL)
 (NIL NIL) (NIL NIL) (NIL NIL) (NIL NIL) (NIL NIL) (NIL NIL) (NIL NIL)
 (NIL NIL) (NIL NIL) (NIL NIL) (NIL NIL) (NIL NIL) (NIL NIL) (NIL NIL)
 (NIL NIL) (NIL NIL) (NIL NIL) (NIL NIL) (NIL NIL) (NIL NIL) (NIL T)
 (NIL T) (NIL T) (NIL NIL) (NIL NIL) (NIL NIL) (NIL NIL) (NIL NIL)
 (NIL NIL) (NIL NIL) (NIL NIL) (NIL NIL) (NIL NIL) (NIL NIL) (NIL NIL)
 (NIL NIL) (NIL NIL) (NIL NIL) (NIL NIL) (NIL NIL) (NIL NIL) (NIL NIL)
 (NIL NIL) (NIL NIL) (NIL NIL) (NIL NIL) (NIL NIL) (NIL NIL) (NIL NIL)
 (NIL NIL) (NIL NIL) (NIL NIL) (NIL NIL) (NIL NIL) (NIL NIL) (NIL NIL)
 (NIL NIL) (NIL NIL) (NIL NIL) (NIL NIL) (NIL NIL) (NIL NIL) (NIL NIL)
 (NIL NIL) (NIL NIL) (NIL NIL) (NIL NIL) (NIL NIL) (NIL NIL) (NIL NIL)
 (NIL NIL) (NIL NIL) (NIL NIL) (NIL NIL) (NIL NIL) (NIL NIL) (NIL NIL)
 (NIL NIL) (NIL NIL) (NIL NIL) (NIL NIL) (NIL NIL) (NIL NIL) (NIL NIL)
 (NIL NIL) (NIL NIL) (NIL NIL) (NIL NIL) (NIL NIL) (NIL NIL) (NIL NIL)
 (NIL NIL) (NIL NIL) (NIL NIL) (NIL NIL) (NIL NIL) (NIL NIL) (NIL NIL)
 (NIL NIL) (NIL NIL) (NIL NIL) (NIL T) (NIL NIL) (NIL NIL) (NIL NIL)
 (NIL NIL) (NIL NIL) (NIL NIL) (NIL NIL) (NIL NIL) (NIL NIL) (NIL NIL)
 (NIL NIL) (NIL NIL) (NIL NIL) (NIL NIL) (NIL NIL) (NIL NIL) (NIL NIL)
 (NIL NIL) (NIL NIL) (NIL NIL) (NIL NIL) (NIL NIL) (NIL NIL) (NIL NIL)
 (NIL NIL) (NIL NIL) (NIL NIL) (NIL NIL) (NIL NIL) (NIL NIL) (NIL NIL)
 (NIL NIL) (NIL NIL) (NIL NIL) (NIL NIL) (NIL NIL) (NIL NIL) (NIL NIL)
 (NIL NIL) (NIL NIL) (NIL NIL) (NIL NIL) (NIL NIL) (NIL NIL) (NIL NIL)
 (NIL NIL) (NIL NIL) (NIL NIL) (NIL NIL) (NIL NIL) (NIL NIL) (NIL T)
 (NIL NIL) (NIL NIL) (NIL NIL) (NIL NIL) (NIL NIL) (NIL NIL) (NIL NIL)
 (NIL NIL) (NIL NIL) (NIL T) (NIL NIL) (NIL NIL) (NIL NIL) (NIL NIL)
 (NIL NIL) (NIL T) (NIL NIL) (NIL NIL) (NIL NIL) (NIL NIL) (NIL NIL)
 (NIL NIL) (NIL NIL) (NIL T) (NIL T) (NIL T) (NIL NIL) (NIL T)
 (NIL NIL) (NIL NIL) (NIL NIL) (NIL NIL) (NIL NIL) (NIL NIL) (NIL NIL)
 (NIL NIL) (NIL NIL) (NIL NIL) (NIL NIL) (NIL NIL) (NIL NIL) (NIL NIL)
 (NIL T) (NIL NIL) (NIL T) (NIL NIL) (NIL NIL) (NIL T) (NIL NIL)
 (NIL NIL) (NIL T) (NIL NIL) (NIL NIL) (NIL T) (NIL NIL) (NIL NIL)
 (NIL T) (NIL NIL) (NIL NIL) (NIL NIL) (NIL T) (NIL NIL) (NIL NIL)
 (NIL NIL) (NIL T) (NIL NIL) (NIL NIL) (NIL NIL) (NIL T) (NIL NIL)
 (NIL NIL) (NIL NIL) (NIL T) (NIL NIL) (NIL NIL) (NIL T) (NIL NIL)
 (NIL T) (NIL NIL) (NIL NIL) (NIL T) (NIL NIL) (NIL NIL) (NIL NIL)
 (NIL NIL) (NIL NIL) (NIL T) (NIL NIL) (NIL NIL) (NIL NIL) (NIL NIL)
 (NIL NIL) (NIL NIL) (NIL NIL) (NIL NIL) (NIL NIL) (NIL NIL) (NIL NIL)
 (NIL NIL) (NIL NIL) (NIL NIL) (NIL NIL) (NIL NIL) (NIL NIL) (NIL NIL)
 (NIL NIL) (NIL NIL) (NIL NIL) (NIL NIL) (NIL NIL) (NIL NIL) (NIL NIL)
 (NIL NIL) (NIL NIL) (NIL NIL) (NIL NIL) (NIL NIL) (NIL NIL) (NIL NIL)
 (NIL NIL) (NIL NIL) (NIL NIL) (NIL NIL) (NIL NIL) (NIL NIL) (NIL NIL)
 (NIL NIL) (NIL T) (NIL T) (NIL NIL) (NIL NIL) (NIL NIL) (NIL NIL)
 (NIL T) (NIL NIL) (NIL NIL) (NIL NIL) (NIL NIL) (NIL NIL) (NIL NIL)
 (NIL NIL) (NIL NIL) (NIL NIL) (NIL NIL) (NIL NIL) (NIL NIL) (NIL NIL)
 (NIL T) (NIL NIL) (NIL NIL) (NIL NIL) (NIL NIL) (NIL NIL) (NIL NIL)
 (NIL T) (NIL NIL) (NIL T) (NIL NIL) (NIL NIL) (NIL NIL) (NIL NIL)
 (T T) (NIL NIL) (NIL NIL) (NIL NIL) (T T) (NIL NIL) (T T) (T T)
 (NIL T) (NIL NIL) (NIL NIL) (NIL NIL) (NIL NIL) (NIL NIL) (NIL NIL)
 (NIL NIL) (NIL NIL) (NIL NIL) (NIL NIL) (NIL NIL) (NIL NIL) (NIL NIL)
 (NIL NIL) (NIL NIL) (NIL NIL) (NIL NIL) (NIL NIL) (NIL NIL) (NIL NIL)
 (NIL NIL) (NIL NIL) (NIL NIL) (NIL NIL) (NIL NIL) (NIL NIL) (NIL NIL)
 (NIL NIL) (NIL NIL) (NIL NIL) (NIL NIL) (NIL NIL) (NIL NIL) (NIL NIL)
 (NIL NIL) (NIL NIL) (NIL NIL) (NIL NIL) (NIL NIL) (NIL NIL) (NIL NIL)
 (NIL NIL) (NIL NIL) (NIL NIL) (NIL NIL) (NIL NIL) (NIL NIL) (NIL NIL)
 (NIL NIL) (NIL NIL) (NIL NIL) (NIL NIL) (NIL NIL) (NIL NIL) (NIL T)
 (NIL T) (NIL NIL) (NIL NIL) (NIL NIL) (NIL NIL) (NIL NIL) (NIL NIL)
 (NIL NIL) (NIL NIL) (NIL NIL) (NIL NIL) (NIL T) (NIL NIL) (NIL NIL)
 (NIL NIL) (NIL NIL) (NIL NIL) (NIL NIL) (NIL NIL) (NIL NIL) (NIL NIL)
 (NIL NIL) (NIL NIL) (NIL NIL) (NIL NIL) (NIL NIL) (NIL NIL) (NIL NIL)
 (NIL NIL) (NIL NIL) (NIL NIL) (NIL NIL) (NIL NIL) (NIL NIL) (NIL NIL)
 (NIL NIL) (NIL NIL) (NIL NIL) (NIL NIL) (NIL NIL) (NIL NIL) (NIL NIL)
 (NIL NIL) (NIL NIL) (NIL NIL) (NIL NIL) (NIL NIL) (NIL NIL) (NIL NIL)
 (NIL NIL) (NIL NIL) (NIL NIL) (NIL NIL) (NIL NIL) (NIL NIL) (NIL NIL)
 (NIL NIL) (NIL NIL) (NIL NIL) (NIL NIL) (NIL NIL) (NIL NIL) (NIL NIL)
 (NIL NIL) (NIL NIL) (NIL NIL) (NIL NIL) (NIL NIL) (NIL NIL) (NIL NIL)
 (NIL NIL) (NIL NIL) (NIL NIL) (NIL NIL) (NIL NIL) (NIL NIL) (NIL NIL)
 (NIL NIL) (NIL NIL) (NIL NIL) (NIL NIL) (NIL NIL) (NIL NIL) (NIL NIL)
 (NIL NIL) (NIL NIL) (NIL NIL) (NIL NIL) (NIL NIL) (NIL T) (NIL T)
 (NIL NIL) (NIL NIL) (NIL NIL) (NIL NIL) (NIL NIL) (NIL NIL) (NIL NIL)
 (NIL NIL) (NIL NIL) (NIL NIL) (NIL NIL) (NIL NIL) (NIL NIL) (NIL NIL)
 (NIL NIL) (NIL NIL) (NIL NIL) (NIL NIL) (NIL NIL) (NIL NIL) (NIL NIL)
 (NIL NIL) (NIL NIL) (NIL NIL) (NIL NIL) (NIL NIL) (NIL NIL) (NIL NIL)
 (NIL NIL) (NIL NIL) (NIL NIL) (NIL NIL) (NIL NIL) (NIL NIL) (NIL NIL)
 (NIL NIL) (NIL NIL) (NIL NIL) (NIL NIL) (NIL NIL) (NIL NIL) (NIL NIL)
 (NIL NIL) (NIL NIL) (NIL NIL) (NIL NIL) (NIL NIL) (NIL NIL) (NIL NIL)
 (NIL NIL) (NIL NIL) (NIL NIL) (NIL NIL) (NIL NIL) (NIL NIL) (NIL NIL)
 (NIL NIL) (NIL NIL) (NIL NIL) (NIL NIL) (NIL NIL) (NIL NIL) (NIL NIL)
 (NIL NIL) (NIL NIL) (NIL NIL) (NIL NIL) (NIL NIL) (NIL NIL) (NIL NIL)
 (NIL NIL) (NIL NIL) (NIL NIL) (NIL NIL) (NIL NIL) (NIL T) (NIL T)
 (NIL T) (NIL NIL) (NIL NIL) (NIL NIL) (NIL NIL) (NIL NIL) (NIL T)
 (NIL NIL) (NIL T) (NIL NIL) (NIL NIL) (NIL NIL) (NIL NIL) (NIL NIL)
 (NIL NIL) (NIL NIL) (NIL NIL) (NIL NIL) (NIL NIL) (NIL NIL) (NIL NIL)
 (NIL T) (NIL NIL) (NIL T) (NIL NIL) (NIL NIL) (NIL NIL) (NIL NIL)
 (NIL NIL) (NIL NIL) (NIL T) (NIL T) (NIL NIL) (NIL NIL) (NIL NIL)
 (NIL NIL) (NIL NIL) (NIL NIL) (NIL NIL) (NIL NIL) (NIL T) (NIL NIL)
 (NIL T) (NIL T) (NIL NIL) (NIL NIL) (NIL NIL) (NIL NIL) (NIL NIL)
 (NIL NIL) (NIL NIL) (NIL NIL) (NIL NIL) (NIL NIL) (NIL T) (NIL NIL)
 (NIL NIL) (NIL NIL) (NIL NIL) (NIL NIL) (NIL NIL) (NIL NIL) (NIL NIL)
 (NIL NIL) (NIL NIL) (NIL NIL) (T T) (NIL NIL) (NIL NIL) (NIL NIL)
 (NIL NIL) (NIL NIL) (NIL NIL) (NIL NIL) (NIL NIL) (NIL NIL) (NIL NIL)
 (NIL NIL) (T T) (NIL NIL) (NIL NIL) (NIL NIL) (NIL NIL) (NIL NIL)
 (NIL NIL) (NIL T) (NIL T) (NIL NIL) (NIL NIL) (NIL NIL) (NIL NIL)
 (NIL NIL) (NIL NIL) (NIL NIL) (NIL NIL) (NIL NIL) (NIL NIL) (NIL NIL)
 (NIL NIL) (NIL NIL) (NIL NIL) (NIL NIL) (NIL NIL) (NIL NIL) (NIL NIL)
 (NIL NIL) (NIL NIL) (NIL NIL) (NIL NIL) (NIL NIL) (NIL NIL) (NIL NIL)
 (NIL NIL) (NIL NIL) (NIL NIL) (NIL T) (NIL NIL) (NIL NIL) (NIL NIL)
 (NIL NIL) (NIL NIL) (NIL NIL) (NIL NIL) (NIL NIL) (NIL NIL) (NIL NIL)
 (NIL NIL) (NIL NIL) (NIL NIL) (NIL NIL) (NIL NIL) (NIL NIL) (NIL NIL)
 (NIL NIL) (NIL NIL) (NIL NIL) (NIL NIL) (NIL NIL) (NIL NIL) (NIL NIL)
 (NIL NIL) (NIL NIL) (NIL NIL) (NIL NIL) (NIL NIL) (NIL NIL) (NIL NIL)
 (NIL NIL) (NIL NIL) (NIL NIL) (NIL NIL) (NIL NIL) (NIL NIL) (NIL NIL)
 (NIL NIL) (NIL NIL) (NIL NIL) (NIL NIL) (NIL NIL) (NIL NIL) (NIL NIL)
 (NIL NIL) (NIL NIL) (NIL NIL) (NIL NIL) (NIL NIL) (NIL NIL) (NIL NIL)
 (NIL NIL) (NIL NIL) (NIL NIL) (NIL NIL) (NIL NIL) (NIL NIL) (NIL NIL)
 (NIL T) (NIL T) (NIL NIL) (NIL NIL) (NIL NIL) (NIL NIL) (NIL NIL)
 (NIL NIL) (NIL T) (NIL NIL) (NIL NIL) (NIL NIL) (NIL NIL) (NIL NIL)
 (NIL NIL) (NIL NIL) (NIL NIL) (NIL NIL) (NIL NIL) (NIL NIL) (NIL NIL)
 (NIL NIL) (NIL NIL) (NIL NIL) (NIL NIL) (NIL NIL) (NIL NIL) (NIL NIL)
 (NIL NIL) (NIL NIL) (NIL NIL) (NIL NIL) (NIL NIL) (NIL NIL) (NIL NIL)
 (NIL NIL) (NIL NIL) (NIL NIL) (NIL NIL) (NIL NIL) (NIL NIL) (NIL NIL)
 (NIL NIL) (NIL NIL) (NIL NIL) (NIL NIL) (NIL NIL) (NIL NIL) (NIL NIL)
 (NIL NIL) (NIL NIL) (NIL NIL) (NIL NIL) (NIL NIL) (NIL NIL) (NIL NIL)
 (NIL NIL) (NIL NIL) (NIL NIL) (NIL NIL) (NIL NIL) (NIL NIL) (NIL NIL)
 (NIL NIL) (NIL NIL) (NIL NIL) (NIL NIL) (NIL NIL) (NIL NIL) (NIL NIL)
 (NIL NIL) (NIL NIL) (NIL NIL) (NIL NIL) (NIL NIL) (NIL NIL) (NIL NIL)
 (NIL NIL) (NIL NIL) (NIL NIL) (NIL NIL) (NIL NIL) (NIL NIL) (NIL NIL)
 (NIL NIL) (NIL NIL) (NIL NIL) (NIL NIL) (NIL T) (NIL T) (NIL T)
 (NIL T) (NIL NIL) (NIL NIL) (NIL NIL) (NIL NIL) (NIL NIL) (T NIL)
 (T NIL) (T NIL) (T NIL) (NIL NIL) (NIL NIL) (NIL NIL) (NIL NIL)
 (NIL NIL) (NIL NIL) (NIL NIL) (NIL NIL) (NIL NIL) (NIL NIL) (NIL NIL)
 (NIL NIL) (NIL NIL) (NIL NIL) (NIL NIL) (NIL NIL) (NIL NIL) (NIL NIL)
 (NIL NIL) (NIL NIL) (NIL NIL) (NIL NIL) (NIL NIL) (NIL NIL) (NIL NIL)
 (NIL NIL) (NIL NIL) (NIL NIL) (NIL NIL) (NIL NIL) (NIL NIL) (NIL NIL)
 (NIL NIL) (NIL NIL) (NIL NIL) (NIL NIL) (NIL NIL) (NIL NIL) (NIL NIL)
 (NIL NIL) (NIL NIL) (NIL NIL) (NIL NIL) (NIL NIL) (NIL NIL) (NIL NIL)
 (NIL NIL) (NIL NIL) (NIL NIL) (NIL NIL) (NIL NIL) (NIL NIL) (NIL NIL)
 (NIL NIL) (NIL NIL) (NIL NIL) (NIL NIL) (NIL NIL) (NIL NIL) (NIL NIL)
 (NIL NIL) (NIL NIL) (NIL NIL) (NIL NIL) (NIL NIL) (NIL NIL) (NIL NIL)
 (NIL NIL) (NIL NIL) (NIL NIL) (NIL NIL) (NIL NIL) (NIL T) (NIL NIL)
 (NIL NIL) (NIL NIL) (NIL NIL) (NIL NIL) (NIL NIL) (NIL NIL) (NIL NIL)
 (NIL NIL) (NIL NIL) (NIL NIL) (NIL NIL) (NIL NIL) (NIL NIL) (NIL NIL)
 (NIL NIL) (NIL NIL) (NIL NIL) (NIL NIL) (NIL NIL) (NIL NIL) (NIL NIL)
 (NIL NIL) (NIL NIL) (NIL NIL) (NIL NIL) (NIL NIL) (NIL NIL) (NIL NIL)
 (NIL NIL) (NIL NIL) (NIL NIL) (NIL NIL) (NIL NIL) (NIL NIL) (NIL NIL)
 (NIL NIL) (NIL NIL) (NIL NIL) (NIL NIL) (T NIL) (NIL NIL) (NIL NIL)
 (NIL NIL) (NIL T) (NIL NIL) (NIL NIL) (T T) (NIL NIL) (NIL NIL)
 (NIL NIL) (NIL NIL) (T T) (T T) (NIL NIL) (NIL NIL) (NIL NIL)
 (NIL NIL) (NIL NIL) (NIL NIL) (NIL NIL) (NIL NIL) (NIL T) (NIL NIL)
 (NIL NIL) (NIL T) (NIL T) (NIL NIL) (NIL NIL) (NIL NIL) (NIL NIL)
 (NIL T) (NIL NIL) (NIL NIL) (T T) (NIL NIL) (NIL NIL) (NIL NIL)
 (NIL NIL) (NIL T) (NIL NIL) (NIL NIL) (NIL NIL) (NIL NIL) (NIL NIL)
 (NIL NIL) (NIL T) (NIL NIL) (NIL NIL) (NIL NIL) (NIL NIL) (NIL NIL)
 (NIL NIL) (NIL NIL) (NIL T) (NIL NIL) (NIL NIL) (NIL NIL) (NIL NIL)
 (NIL NIL) (NIL NIL) (NIL T) (NIL NIL) (NIL NIL) (NIL NIL) (NIL NIL)
 (NIL NIL) (NIL NIL) (NIL NIL) (NIL NIL) (NIL NIL) (NIL NIL) (NIL NIL)
 (NIL NIL) (NIL NIL) (NIL NIL) (NIL NIL) (NIL NIL) (NIL NIL) (NIL NIL)
 (NIL NIL) (NIL NIL) (NIL NIL) (NIL NIL) (NIL NIL) (NIL NIL) (NIL NIL)
 (NIL NIL) (NIL T) (NIL NIL) (NIL NIL) (NIL NIL) (NIL NIL) (NIL NIL)
 (NIL NIL) (NIL NIL) (NIL NIL) (NIL NIL) (NIL NIL) (NIL T) (NIL NIL)
 (NIL NIL) (NIL NIL) (NIL NIL) (NIL NIL) (NIL NIL) (NIL NIL) (NIL NIL)
 (NIL NIL) (NIL NIL) (NIL NIL) (NIL NIL) (NIL NIL) (NIL NIL) (NIL NIL)
 (NIL NIL) (NIL NIL) (NIL NIL) (NIL NIL) (NIL NIL) (NIL NIL) (NIL NIL)
 (NIL T) (NIL NIL) (NIL T) (NIL NIL) (NIL NIL) (NIL NIL) (NIL NIL)
 (NIL NIL) (NIL T) (NIL NIL) (NIL NIL) (NIL NIL) (NIL NIL) (NIL NIL)
 (NIL NIL) (NIL NIL) (NIL NIL) (NIL NIL) (NIL NIL) (NIL NIL) (NIL NIL)
 (NIL NIL) (NIL NIL) (NIL NIL) (NIL NIL) (NIL NIL) (NIL NIL) (NIL NIL)
 (NIL T) (NIL NIL) (NIL NIL) (NIL T) (NIL NIL) (NIL NIL) (NIL NIL)
 (NIL NIL) (NIL NIL) (NIL NIL) (NIL NIL) (NIL NIL) (NIL NIL) (NIL NIL)
 (NIL NIL) (NIL NIL) (NIL NIL) (NIL NIL) (NIL NIL) (NIL NIL) (NIL NIL)
 (NIL NIL) (NIL NIL) (NIL NIL) (NIL NIL) (NIL NIL) (NIL NIL) (NIL NIL)
 (NIL NIL) (NIL NIL) (NIL NIL) (NIL NIL) (NIL NIL) (NIL NIL) (NIL NIL)
 (NIL NIL) (NIL NIL) (NIL NIL) (NIL NIL) (NIL NIL) (NIL NIL) (NIL NIL)
 (T T) (NIL NIL) (NIL NIL) (NIL NIL) (NIL NIL) (NIL NIL) (NIL NIL)
 (NIL NIL) (NIL NIL) (NIL NIL) (T T) (NIL NIL) (NIL NIL) (T T)
 (NIL NIL) (NIL NIL) (NIL NIL) (NIL NIL) (T NIL) (NIL NIL) (NIL NIL)
 (NIL NIL) (NIL NIL) (NIL NIL) (NIL NIL) (NIL NIL) (NIL T) (NIL NIL)
 (NIL T) (NIL T) (NIL NIL) (NIL NIL) (NIL NIL) (T T) (NIL NIL)
 (NIL NIL) (NIL NIL) (T T) (NIL NIL) (NIL NIL) (NIL NIL) (NIL NIL)
 (NIL NIL) (NIL NIL) (NIL NIL) (NIL NIL) (NIL NIL) (NIL NIL) (NIL NIL)
 (NIL NIL) (NIL NIL) (NIL NIL) (NIL NIL) (NIL NIL) (NIL NIL) (NIL NIL)
 (NIL NIL) (NIL NIL) (NIL NIL) (NIL NIL) (NIL NIL) (NIL NIL) (NIL NIL)
 (NIL NIL) (NIL NIL) (NIL NIL) (NIL NIL) (NIL NIL) (NIL NIL) (NIL NIL)
 (NIL NIL) (NIL NIL) (NIL NIL) (NIL NIL) (NIL NIL) (NIL NIL) (NIL NIL)
 (NIL NIL) (NIL NIL) (NIL NIL) (NIL NIL) (NIL T) (NIL NIL) (T T)
 (NIL NIL) (NIL NIL) (NIL NIL) (NIL NIL) (NIL T) (NIL NIL) (NIL NIL)
 (T T) (NIL NIL) (NIL NIL) (NIL NIL) (NIL NIL) (NIL NIL) (NIL NIL)
 (NIL NIL) (NIL NIL) (NIL T) (NIL NIL) (NIL NIL) (NIL NIL) (NIL NIL)
 (NIL NIL) (NIL NIL) (NIL NIL) (NIL T) (NIL NIL) (NIL NIL) (NIL T)
 (NIL T) (NIL NIL) (NIL NIL) (NIL NIL) (NIL NIL) (NIL NIL) (NIL NIL)
 (NIL NIL) (NIL NIL) (NIL NIL) (NIL NIL) (NIL NIL) (NIL NIL) (NIL NIL)
 (NIL NIL) (NIL NIL) (NIL NIL) (NIL NIL) (NIL NIL) (NIL T) (NIL NIL)
 (NIL NIL) (NIL NIL) (NIL NIL) (NIL NIL) (NIL NIL) (NIL NIL) (NIL NIL)
 (NIL T) (NIL NIL) (NIL NIL) (NIL T) (NIL T) (NIL T) (NIL T) (NIL NIL)
 (NIL NIL) (NIL NIL) (NIL NIL) (NIL NIL) (NIL NIL) (NIL NIL) (NIL NIL)
 (NIL NIL) (NIL NIL) (NIL NIL) (NIL NIL) (NIL NIL) (NIL NIL) (NIL NIL)
 (NIL NIL) (NIL NIL) (NIL NIL) (NIL NIL) (NIL NIL) (NIL NIL) (NIL NIL)
 (NIL T) (NIL NIL) (NIL NIL) (NIL NIL) (NIL NIL) (NIL NIL) (NIL NIL)
 (NIL NIL) (NIL NIL) (NIL NIL) (NIL NIL) (NIL NIL) (NIL NIL) (NIL NIL)
 (NIL NIL) (NIL NIL) (NIL T) (NIL NIL) (NIL NIL) (NIL NIL) (NIL T)
 (NIL NIL) (NIL NIL) (NIL NIL) (NIL NIL) (NIL T) (NIL NIL) (NIL T)
 (NIL NIL) (NIL NIL) (NIL T) (NIL NIL) (NIL NIL) (NIL NIL) (NIL NIL)
 (NIL NIL) (NIL NIL) (NIL NIL) (NIL NIL) (NIL NIL) (NIL NIL) (NIL NIL)
 (NIL NIL) (NIL NIL) (NIL NIL) (NIL NIL) (NIL NIL) (T T) (NIL NIL)
 (NIL NIL) (NIL NIL) (NIL NIL) (NIL T) (NIL NIL) (NIL NIL) (NIL NIL)
 (NIL NIL) (NIL NIL) (NIL NIL) (NIL NIL) (NIL T) (NIL T) (NIL NIL)
 (NIL NIL) (NIL NIL) (NIL NIL) (NIL NIL) (NIL NIL) (NIL NIL) (NIL NIL)
 (NIL NIL) (NIL NIL) (NIL NIL) (NIL NIL) (NIL NIL) (NIL NIL) (T T)
 (NIL NIL) (NIL NIL) (NIL T) (NIL NIL) (NIL NIL) (NIL NIL) (NIL NIL)
 (NIL NIL) (NIL NIL) (NIL NIL) (NIL NIL) (NIL NIL) (NIL NIL) (NIL NIL)
 (NIL NIL) (NIL NIL) (NIL NIL) (NIL NIL) (NIL NIL) (NIL NIL) (NIL NIL)
 (NIL NIL) (NIL NIL) (NIL NIL) (NIL NIL) (NIL NIL) (NIL NIL) (NIL NIL)
 (NIL NIL) (NIL NIL) (NIL NIL) (T T) (NIL NIL) (NIL NIL) (NIL NIL)
 (NIL NIL) (NIL NIL) (NIL NIL) (NIL NIL) (NIL NIL) (NIL NIL) (NIL NIL)
 (NIL NIL) (NIL NIL) (NIL NIL) (NIL NIL) (NIL NIL) (NIL NIL) (NIL NIL)
 (NIL NIL) (NIL NIL) (NIL NIL) (NIL NIL) (NIL NIL) (NIL NIL) (NIL NIL)
 (NIL NIL) (NIL NIL) (NIL NIL) (NIL NIL) (NIL NIL) (NIL NIL) (NIL NIL)
 (NIL NIL) (NIL NIL) (NIL NIL) (NIL NIL) (NIL NIL) (NIL NIL) (NIL NIL)
 (NIL NIL) (NIL NIL) (NIL T) (NIL NIL) (NIL NIL) (NIL NIL) (NIL NIL)
 (NIL NIL) (NIL NIL) (NIL NIL) (NIL NIL) (NIL NIL) (NIL NIL) (NIL NIL)
 (NIL NIL) (NIL NIL) (NIL NIL) (NIL NIL) (NIL NIL) (NIL NIL) (NIL NIL)
 (NIL NIL) (NIL NIL) (NIL NIL) (NIL NIL) (NIL NIL) (NIL NIL) (NIL NIL)
 (NIL NIL) (NIL NIL) (NIL NIL) (NIL NIL) (NIL NIL) (NIL NIL) (NIL NIL)
 (NIL NIL) (NIL NIL) (NIL NIL) (NIL NIL) (NIL NIL) (NIL NIL) (NIL NIL)
 (NIL NIL) (NIL NIL) (NIL NIL) (NIL NIL) (NIL NIL) (NIL NIL) (NIL NIL)
 (NIL NIL) (NIL NIL) (NIL NIL) (NIL NIL) (NIL T) (NIL NIL) (NIL T)
 (NIL T) (NIL T) (NIL NIL) (NIL T) (NIL T) (NIL NIL) (NIL T) (NIL T)
 (NIL T) (NIL T) (NIL T) (NIL T) (NIL T) (NIL T) (NIL NIL) (NIL NIL)
 (NIL NIL) (NIL NIL) (NIL NIL) (NIL NIL) (NIL NIL) (NIL NIL) (NIL NIL)
 (NIL NIL) (NIL NIL) (NIL NIL) (NIL NIL) (NIL NIL) (NIL NIL) (NIL NIL)
 (NIL NIL) (NIL NIL) (NIL T) (NIL NIL) (NIL NIL) (NIL T) (NIL NIL)
 (NIL NIL) (NIL NIL) (NIL NIL) (NIL NIL) (NIL T) (NIL NIL) (NIL NIL)
 (NIL NIL) (NIL NIL) (NIL NIL) (NIL NIL) (NIL NIL) (NIL NIL) (NIL NIL)
 (NIL NIL) (NIL NIL) (NIL T) (NIL T)) )
