# Supplementary material for: Genome resolved analysis of a premature infant gut microbial community reveals a Varibaculum cambriense genome and a shift towards fermentation-based metabolism during the third week of life
Source: Microbiome. 2013 Dec 17;1:30. doi: 10.1186/2049-2618-1-30 (PMC4177395; doi:10.1186/2049-2618-1-30)
Supplement: Additional file 5 — KEGG annotations. [file 2049-2618-1-30-S5.zip › af5_V_cambriense_pathway_tools/1.0/data/priors/aln-len]

(setf *ALN-LEN-D-QRY-LEN* '
((0.24613003 NIL) (0.13479623 NIL) (0.04475043 NIL) (0.18508998 NIL)
 (0.08157895 NIL) (0.10714286 NIL) (0.1995842 NIL) (0.054095827 NIL)
 (0.23407917 NIL) (0.13814433 NIL) (0.043269232 NIL) (0.13139793 NIL)
 (0.09813981 NIL) (0.07167005 NIL) (0.10459677 NIL) (0.266998 NIL)
 (0.5364753 T) (0.4262295 NIL) (0.24613003 NIL) (0.2657005 NIL)
 (0.7298578 NIL) (0.14492753 NIL) (0.2413793 NIL) (0.16382253 NIL)
 (0.10897436 NIL) (0.20689656 NIL) (0.08045977 NIL) (0.39613527 NIL)
 (0.2762431 NIL) (0.45581394 NIL) (0.13218391 NIL) (0.21546961 NIL)
 (0.17004049 NIL) (0.054095827 NIL) (0.22413793 NIL) (0.35545024 NIL)
 (0.1903103 NIL) (0.25784418 NIL) (0.3416538 NIL) (0.36992258 NIL)
 (0.11989977 NIL) (0.29702863 NIL) (0.22087556 NIL) (0.1968527 NIL)
 (0.22038697 NIL) (0.2744658 NIL) (0.45909122 T) (0.18186575 NIL)
 (0.23067674 NIL) (0.2134842 NIL) (0.060721062 NIL) (0.30927834 NIL)
 (0.22067039 NIL) (0.17663817 NIL) (0.26536313 NIL) (0.045311518 NIL)
 (0.22933333 NIL) (0.17174515 NIL) (0.117962465 NIL) (0.14006025 NIL)
 (0.22222222 NIL) (0.1281337 NIL) (0.023402909 NIL) (0.13586956 NIL)
 (0.25641027 NIL) (0.11080332 NIL) (0.50301206 NIL) (0.07777778 NIL)
 (0.061333332 NIL) (0.17663044 NIL) (0.1445993 NIL) (0.14944631 NIL)
 (0.12690824 NIL) (0.28111205 NIL) (0.15366259 NIL) (0.612792 NIL)
 (0.05107527 NIL) (0.18548387 NIL) (0.2275281 NIL) (0.14666666 NIL)
 (0.94816804 T) (0.1092233 NIL) (0.15089513 NIL) (0.2603878 NIL)
 (0.14615385 NIL) (0.20054945 NIL) (0.11413044 NIL) (0.052197803 NIL)
 (0.042105265 NIL) (0.24257426 NIL) (0.34210527 NIL) (0.16624685 NIL)
 (0.29533678 NIL) (0.34358975 NIL) (0.12403101 NIL) (0.24020888 NIL)
 (0.129771 NIL) (0.22704081 NIL) (0.10655738 NIL) (0.13315217 NIL)
 (0.10103627 NIL) (0.2242268 NIL) (0.118568234 NIL) (0.060721062 NIL)
 (0.18820861 NIL) (0.087759815 NIL) (0.12128147 NIL) (0.2590909 NIL)
 (0.18287037 NIL) (0.21609196 NIL) (0.045311518 NIL) (0.11448598 NIL)
 (0.06812339 NIL) (0.17061612 NIL) (0.18850575 NIL) (0.11316397 NIL)
 (0.26573426 NIL) (0.07746479 NIL) (0.18451025 NIL) (0.09692671 NIL)
 (0.19534884 NIL) (0.052009456 NIL) (0.1087963 NIL) (0.023402909 NIL)
 (0.28411633 NIL) (0.16341463 NIL) (0.29767442 NIL) (0.1590909 NIL)
 (0.15730338 NIL) (0.14186047 NIL) (0.12584269 NIL) (0.22819726 NIL)
 (0.93582875 T) (0.060721062 NIL) (0.19111112 NIL) (0.28052804 NIL)
 (0.8333333 NIL) (0.3559322 NIL) (0.3442623 NIL) (0.79761904 NIL)
 (0.18235295 NIL) (0.23699422 NIL) (0.15697674 NIL) (0.44270834 NIL)
 (0.47692308 NIL) (0.2768166 NIL) (0.6863905 NIL) (0.07777778 NIL)
 (0.6756757 NIL) (0.43786982 NIL) (0.16666667 NIL) (0.17877094 NIL)
 (0.08421053 NIL) (0.22543353 NIL) (0.20454545 NIL) (0.79761904 NIL)
 (0.21724138 NIL) (0.123655915 NIL) (0.5052083 NIL) (0.11848341 NIL)
 (0.3478261 NIL) (0.55421686 NIL) (0.54913294 NIL) (0.36458334 NIL)
 (0.16477273 NIL) (0.26775956 NIL) (0.22429906 NIL) (0.2249135 NIL)
 (0.11682243 NIL) (0.2716763 NIL) (0.26785713 NIL) (0.19428572 NIL)
 (0.6091954 NIL) (0.35555556 NIL) (0.28042328 NIL) (0.22222222 NIL)
 (0.06812339 NIL) (0.28042328 NIL) (0.35789475 NIL) (0.25742576 NIL)
 (0.42957747 NIL) (0.23809524 NIL) (0.6243094 NIL) (0.42777777 NIL)
 (1.0 NIL) (0.045311518 NIL) (0.4342857 NIL) (0.15642458 NIL)
 (0.2010582 NIL) (0.14634146 NIL) (0.23754802 NIL) (0.31996366 NIL)
 (0.23725559 NIL) (0.14252688 NIL) (0.20732701 NIL) (0.16917539 NIL)
 (0.09893385 NIL) (0.11934985 NIL) (0.2707818 NIL) (0.1431177 NIL)
 (0.15383437 NIL) (0.15517543 NIL) (0.35730118 NIL) (0.28111205 NIL)
 (0.26979002 NIL) (0.2775305 NIL) (0.23325635 NIL) (0.28893554 NIL)
 (0.20927177 NIL) (0.19775598 NIL) (0.26079476 NIL) (0.20208263 NIL)
 (0.060721062 NIL) (0.43773586 NIL) (0.2074074 NIL) (0.20229007 NIL)
 (0.36551723 NIL) (0.17204301 NIL) (0.22962964 NIL) (0.41064638 NIL)
 (0.11347517 NIL) (0.045311518 NIL) (0.35172415 NIL) (0.113793105 NIL)
 (0.31178707 NIL) (0.06812339 NIL) (0.15589353 NIL) (0.39222616 NIL)
 (0.20512821 NIL) (0.38022813 NIL) (0.32830188 NIL) (0.16262975 NIL)
 (0.22932331 NIL) (0.12903225 NIL) (0.2416357 NIL) (0.2639405 NIL)
 (0.14642857 NIL) (0.26595744 NIL) (0.21180555 NIL) (0.4404332 NIL)
 (0.11313868 NIL) (0.29692832 NIL) (0.3071161 NIL) (0.28268552 NIL)
 (0.19784173 NIL) (0.21754386 NIL) (0.505618 NIL) (0.023402909 NIL)
 (0.21107267 NIL) (0.24315068 NIL) (0.11071429 NIL) (0.26206896 NIL)
 (0.11481482 NIL) (0.22794117 NIL) (0.106617644 NIL) (0.22761194 NIL)
 (0.16412213 NIL) (0.17869416 NIL) (0.15 NIL) (0.089605734 NIL)
 (0.34364262 NIL) (0.13836478 NIL) (0.09665427 NIL) (0.4868914 NIL)
 (0.12543555 NIL) (0.23875433 NIL) (0.26199263 NIL) (0.38709676 NIL)
 (0.17443609 NIL) (0.2725991 NIL) (0.2804009 NIL) (0.27140403 NIL)
 (0.2222249 NIL) (0.25353286 NIL) (0.27486438 NIL) (0.28111205 NIL)
 (0.30766252 NIL) (0.2254902 NIL) (0.1324201 NIL) (0.060721062 NIL)
 (0.4625 NIL) (0.23287672 NIL) (0.46896553 NIL) (0.21576764 NIL)
 (0.045311518 NIL) (0.29411766 NIL) (0.067993365 NIL) (0.06812339 NIL)
 (0.26794258 NIL) (0.43829787 NIL) (0.25663716 NIL) (0.29680365 NIL)
 (0.6086956 NIL) (0.12 NIL) (0.1468254 NIL) (0.023402909 NIL)
 (0.23144105 NIL) (0.5733333 NIL) (0.41558442 NIL) (0.22488038 NIL)
 (0.8016529 NIL) (0.22123894 NIL) (0.13836478 NIL) (0.37442923 NIL)
 (0.45517242 NIL) (0.20717132 NIL) (0.60402685 NIL) (0.14183798 NIL)
 (0.4960465 NIL) (0.18572369 NIL) (0.3850587 NIL) (0.27157742 NIL)
 (0.5420413 NIL) (0.28111205 NIL) (1.0 T) (0.30945557 NIL)
 (0.16246499 NIL) (0.33589745 NIL) (0.13705584 NIL) (0.2519685 NIL)
 (0.13477089 NIL) (0.26737967 NIL) (0.13725491 NIL) (0.11235955 NIL)
 (0.3898305 NIL) (0.18434343 NIL) (0.13498622 NIL) (0.43274853 NIL)
 (0.0927835 NIL) (0.14754099 NIL) (0.1284153 NIL) (0.2534819 NIL)
 (0.1891892 NIL) (0.27011493 NIL) (0.1969697 NIL) (0.3976261 NIL)
 (0.19473684 NIL) (0.11497326 NIL) (0.04774536 NIL) (0.13031915 NIL)
 (0.15211268 NIL) (0.13101605 NIL) (0.24033149 NIL) (0.20334262 NIL)
 (0.19525066 NIL) (0.13917525 NIL) (0.14127424 NIL) (0.234375 NIL)
 (0.093406595 NIL) (0.09065934 NIL) (0.16533333 NIL) (0.15662651 NIL)
 (0.12566845 NIL) (0.12078652 NIL) (1.0 T) (0.2936709 NIL)
 (0.12820514 NIL) (0.18045112 NIL) (0.13670886 NIL) (0.30103093 NIL)
 (0.084745765 NIL) (0.09090909 NIL) (0.16875 NIL) (0.16837782 NIL)
 (0.11158799 NIL) (0.07613169 NIL) (0.07249467 NIL) (0.18683651 NIL)
 (0.18398269 NIL) (0.25591397 NIL) (0.17429194 NIL) (0.2144522 NIL)
 (0.17991632 NIL) (0.060416665 NIL) (0.25625 NIL) (0.10344828 NIL)
 (0.33441207 NIL) (0.12323387 NIL) (0.49866465 NIL) (0.11815562 NIL)
 (0.34405145 NIL) (0.29943502 NIL) (0.23733333 NIL) (0.3954984 NIL)
 (0.1588785 NIL) (0.5681063 NIL) (0.21779141 NIL) (0.23376623 NIL)
 (0.15974441 NIL) (0.20930232 NIL) (0.20598006 NIL) (0.073954985 NIL)
 (0.12 NIL) (0.13243243 NIL) (0.45743495 NIL) (1.0 T) (0.16523606 NIL)
 (0.160401 NIL) (0.21345708 NIL) (0.19951338 NIL) (0.115 NIL)
 (0.5214286 NIL) (0.07726269 NIL) (0.13366337 NIL) (0.10955711 NIL)
 (0.23759791 NIL) (0.1382716 NIL) (0.15151516 NIL) (0.07341772 NIL)
 (0.21975309 NIL) (0.8294035 NIL) (0.1374269 NIL) (0.08181818 NIL)
 (0.20240964 NIL) (0.14035088 NIL) (0.1627907 NIL) (0.16521738 NIL)
 (0.19942197 NIL) (0.22424242 NIL) (0.17804155 NIL) (0.29213482 NIL)
 (0.27329192 NIL) (0.1740413 NIL) (0.20615384 NIL) (0.26726726 NIL)
 (0.12753624 NIL) (0.45738637 NIL) (0.11747851 NIL) (0.19942197 NIL)
 (0.12320917 NIL) (0.17052023 NIL) (0.19161677 NIL) (0.101538464 NIL)
 (0.2169014 NIL) (0.42074928 NIL) (0.16923077 NIL) (0.25 NIL)
 (0.24277456 NIL) (0.25722542 NIL) (0.116809115 NIL) (0.15154994 NIL)
 (0.15339267 NIL) (0.27683336 NIL) (0.14338236 NIL) (0.09737828 NIL)
 (0.13333334 NIL) (0.45779222 NIL) (0.1875 NIL) (0.17948718 NIL)
 (0.27272728 NIL) (0.27906978 NIL) (0.23255815 NIL) (0.35019454 NIL)
 (0.15441176 NIL) (0.5714286 NIL) (0.2074074 NIL) (0.28076923 NIL)
 (0.27969348 NIL) (0.2806324 NIL) (0.28668943 NIL) (0.17358491 NIL)
 (0.0976431 NIL) (0.26408452 NIL) (0.07755102 NIL) (0.3028169 NIL)
 (0.30322582 NIL) (0.17959183 NIL) (0.34241244 NIL) (0.10197368 NIL)
 (0.18677042 NIL) (0.14640884 NIL) (0.13 NIL) (0.33333334 NIL)
 (0.15154994 NIL) (0.18093252 NIL) (0.46327457 NIL) (0.23196203 NIL)
 (0.11890849 NIL) (0.26676524 NIL) (0.11414392 NIL) (0.05955335 NIL)
 (0.19411765 NIL) (0.20784314 NIL) (0.20454545 NIL) (0.09068628 NIL)
 (0.14058957 NIL) (0.08396947 NIL) (0.22646311 NIL) (0.05882353 NIL)
 (0.12903225 NIL) (0.2647059 NIL) (0.2544529 NIL) (0.30839002 NIL)
 (0.152809 NIL) (0.1509434 NIL) (0.15 NIL) (0.14622642 NIL)
 (0.16780046 NIL) (0.2452381 NIL) (0.111380145 NIL) (0.16252822 NIL)
 (0.13861386 NIL) (0.12903225 NIL) (0.17357513 NIL) (0.13031915 NIL)
 (0.23056994 NIL) (0.38227147 NIL) (0.11253197 NIL) (0.37017995 NIL)
 (0.07341772 NIL) (0.26289925 NIL) (0.2570694 NIL) (0.12531969 NIL)
 (0.06413994 NIL) (0.15816326 NIL) (0.054441262 NIL) (0.101584345 NIL)
 (0.16697589 NIL) (0.27518427 NIL) (0.108597286 NIL) (0.06690778 NIL)
 (0.08995086 NIL) (0.052538134 NIL) (0.11446765 NIL) (0.19794355 T)
 (0.7250735 T) (0.36344182 T) (0.5099208 T) (0.11414392 NIL)
 (0.19411765 NIL) (0.05955335 NIL) (0.20784314 NIL) (0.37042925 NIL)
 (0.09068628 NIL) (0.14058957 NIL) (0.08396947 NIL) (0.12903225 NIL)
 (0.05882353 NIL) (0.22646311 NIL) (0.2647059 NIL) (0.2544529 NIL)
 (0.30839002 NIL) (0.08813559 NIL) (0.152809 NIL) (0.11672474 NIL)
 (0.1509434 NIL) (0.14622642 NIL) (0.15 NIL) (0.16780046 NIL)
 (0.2452381 NIL) (0.111380145 NIL) (0.15124154 NIL) (0.16252822 NIL)
 (0.13861386 NIL) (0.12903225 NIL) (0.15360016 NIL) (0.06560636 NIL)
 (0.1069869 NIL) (0.7723577 NIL) (0.22266401 NIL) (0.22067595 NIL)
 (0.5625 NIL) (0.14880952 NIL) (0.2055336 NIL) (0.3 NIL)
 (0.2788417 NIL) (0.15229866 NIL) (0.15810277 NIL) (0.11067194 NIL)
 (0.15810277 NIL) (0.9562846 NIL) (0.6521107 NIL) (0.9621897 NIL)
 (0.8946878 T) (0.10897436 NIL) (0.15241636 NIL) (0.14285715 NIL)
 (0.16386282 NIL) (0.17027026 NIL) (0.3243243 NIL) (0.7586207 NIL)
 (0.1392405 NIL) (0.15079366 NIL) (0.10091743 NIL) (0.22619048 NIL)
 (0.7586207 NIL) (0.16030534 NIL) (0.29504505 NIL) (0.9797297 T)
 (0.58100665 NIL) (0.1566138 NIL) (0.3082135 NIL) (0.5549813 NIL)
 (1.0 T) (0.417944 NIL) (0.1392405 NIL) (0.09448819 NIL)
 (0.12790698 NIL) (0.24403183 NIL) (0.19574468 NIL) (0.14248021 NIL)
 (0.11021505 NIL) (0.16210045 NIL) (0.14858083 NIL) (0.21122995 NIL)
 (0.48119855 T) (0.7657577 NIL) (0.2631579 NIL) (0.11278196 NIL)
 (0.15789473 NIL) (0.09327846 NIL) (0.09090909 NIL) (0.18336888 NIL)
 (0.06686047 NIL) (0.062921345 NIL) (0.15531336 NIL) (0.06686047 NIL)
 (0.12979531 NIL) (0.26305526 NIL) (0.12846322 NIL) (0.16168077 NIL)
 (0.77706176 T) (0.18311404 NIL) (0.10992529 NIL) (0.10867052 NIL)
 (0.14110757 NIL) (0.9124769 T) (0.18311404 NIL) (0.10992529 NIL)
 (0.10867052 NIL) (0.14110757 NIL) (0.9124769 T) (0.19114219 NIL)
 (0.15151516 NIL) (0.07380953 NIL) (0.14906833 NIL) (0.07380953 NIL)
 (0.7690077 NIL) (0.6207442 T) (0.2505176 NIL) (1.0 T) (0.20703934 NIL)
 (0.045548655 NIL) (0.1532091 NIL) (0.13833992 NIL) (0.083333336 NIL)
 (0.08541667 NIL) (0.39784947 NIL) (0.6969697 NIL) (0.1069869 NIL)
 (0.7723577 NIL) (0.13438736 NIL) (0.22266401 NIL) (0.22067595 NIL)
 (0.5625 NIL) (0.2055336 NIL) (0.069767445 NIL) (0.22286822 NIL)
 (0.07971015 NIL) (0.3 NIL) (0.11812627 NIL) (0.26969358 NIL)
 (0.118309855 NIL) (0.2 NIL) (0.08 NIL) (0.15466666 NIL)
 (0.2777778 NIL) (0.3915493 NIL) (0.50317955 NIL) (0.14247312 NIL)
 (0.13725491 NIL) (0.35405406 NIL) (0.17344174 NIL) (0.36565098 NIL)
 (0.125 NIL) (0.10455764 NIL) (0.18256131 NIL) (0.10372341 NIL)
 (0.30285713 NIL) (0.21253406 NIL) (0.13150685 NIL) (0.20708446 NIL)
 (0.11320755 NIL) (0.21153846 NIL) (0.24731183 NIL) (0.14325069 NIL)
 (0.3316062 NIL) (0.37196764 NIL) (0.4871795 NIL) (0.08479532 NIL)
 (0.16944444 NIL) (0.087628864 NIL) (0.23280424 NIL) (0.13055556 NIL)
 (0.28388748 NIL) (0.25842696 NIL) (0.12707183 NIL) (0.09641873 NIL)
 (0.08439898 NIL) (0.2386059 NIL) (0.08695652 NIL) (0.08130081 NIL)
 (0.101983 NIL) (0.23835616 NIL) (0.11956522 NIL) (0.17344174 NIL)
 (0.1890411 NIL) (0.12162162 NIL) (0.15204678 NIL) (0.14958449 NIL)
 (0.081743866 NIL) (0.252809 NIL) (0.15977961 NIL) (0.22316277 NIL)
 (0.22625609 NIL) (0.6615927 NIL) (0.94591784 T) (0.48058254 NIL)
 (0.09508197 NIL) (0.118309855 NIL) (0.23383084 NIL) (0.086283185 NIL)
 (0.055309735 NIL) (0.2815534 NIL) (0.2 NIL) (0.14933333 NIL)
 (0.18584071 NIL) (0.37980768 NIL) (0.33846155 NIL) (0.3915493 NIL)
 (0.1407767 NIL) (0.28651685 NIL) (0.32613188 NIL) (0.56189907 NIL)
 (1.0 T) (0.46502057 NIL) (0.10788382 NIL) (0.30705395 NIL)
 (0.18773946 NIL) (0.34 NIL) (0.5473251 NIL) (0.43209878 NIL)
 (0.20661157 NIL) (0.2244898 NIL) (0.2647059 NIL) (0.24796748 NIL)
 (0.2798354 NIL) (0.1171875 NIL) (0.18442623 NIL) (0.27272728 NIL)
 (0.20930232 NIL) (0.20746888 NIL) (0.5763359 NIL) (0.17073171 NIL)
 (0.42436975 NIL) (0.5555556 NIL) (0.13636364 NIL) (0.21632653 NIL)
 (0.125 NIL) (0.19583334 NIL) (0.47058824 NIL) (0.2780083 NIL)
 (0.24324325 NIL) (0.20661157 NIL) (0.32911393 NIL) (0.19327731 NIL)
 (0.24691358 NIL) (0.32765958 NIL) (0.45697817 NIL) (0.3353935 NIL)
 (0.14166927 NIL) (0.19871819 NIL) (0.22807023 NIL) (0.93888193 NIL)
 (0.28712872 NIL) (0.41121495 NIL) (0.1563981 NIL) (0.41666666 NIL)
 (0.45833334 NIL) (0.23364486 NIL) (0.3548387 NIL) (0.42424244 NIL)
 (0.26548672 NIL) (0.29464287 NIL) (0.4245283 NIL) (0.94736844 NIL)
 (0.06888361 NIL) (0.43269232 NIL) (0.26595744 NIL) (0.36984265 NIL)
 (0.41217986 NIL) (0.1563981 NIL) (0.35877863 NIL) (0.32867134 NIL)
 (0.4496124 NIL) (0.5367647 NIL) (0.06888361 NIL) (0.45693246 NIL)
 (0.6288683 T) (0.34634146 NIL) (0.101321585 NIL) (0.2290749 NIL)
 (0.25688073 NIL) (0.21610169 NIL) (0.17391305 NIL) (0.2824074 NIL)
 (0.1320132 NIL) (0.12307692 NIL) (0.1590106 NIL) (0.6919431 NIL)
 (0.159375 NIL) (0.96915585 T) (0.11201299 NIL) (1.0 T) (0.59063137 T)
 (0.30208334 NIL) (0.20905924 NIL) (0.847105 T) (0.85404176 T) (1.0 T)
 (0.11137441 NIL) (0.11445783 NIL) (0.20972644 NIL) (0.102564104 NIL)
 (0.059027776 NIL) (0.15555556 NIL) (0.13302752 NIL) (0.3870644 NIL)
 (0.286031 T) (0.6243431 NIL) (0.44939867 NIL) (0.14210527 NIL)
 (0.5342105 NIL) (0.16622691 NIL) (0.23888889 NIL) (0.36363637 NIL)
 (0.13043478 NIL) (0.12228261 NIL) (0.1921922 NIL) (0.13447432 NIL)
 (0.18765432 NIL) (0.4345203 NIL) (0.9488681 T) (0.122137405 NIL)
 (0.13793103 NIL) (0.08421053 NIL) (0.1576087 NIL) (0.24685138 NIL)
 (0.20789474 NIL) (0.08356876 NIL) (0.8999409 T) (0.26190478 NIL)
 (0.18226601 NIL) (0.095 NIL) (0.10213777 NIL) (0.37745097 NIL)
 (0.10425532 NIL) (0.12264151 NIL) (0.28365386 NIL) (0.39634147 NIL)
 (0.14634146 NIL) (0.57425743 NIL) (0.17910448 NIL) (0.07638889 NIL)
 (0.2606635 NIL) (0.3809524 NIL) (0.39880952 NIL) (0.118644066 NIL)
 (0.10638298 NIL) (0.19402985 NIL) (0.18316832 NIL) (0.088421054 NIL)
 (0.3452381 NIL) (0.10138249 NIL) (0.30635837 NIL) (0.24390244 NIL)
 (0.17380953 NIL) (0.5665821 NIL) (0.15410958 NIL) (0.050179213 NIL)
 (0.14212328 NIL) (0.08023483 NIL) (0.06506849 NIL) (0.11658031 NIL)
 (0.15559772 NIL) (0.05821918 NIL) (0.2445055 NIL) (0.21579961 NIL)
 (0.067961164 NIL) (0.1423077 NIL) (0.10339257 NIL) (0.1141046 NIL)
 (0.25887287 NIL) (0.26190478 NIL) (0.18226601 NIL) (0.095 NIL)
 (0.10213777 NIL) (0.37745097 NIL) (0.10425532 NIL) (0.12264151 NIL)
 (0.28365386 NIL) (0.39634147 NIL) (0.14634146 NIL) (0.57425743 NIL)
 (0.17910448 NIL) (0.07638889 NIL) (0.2606635 NIL) (0.3809524 NIL)
 (0.39880952 NIL) (0.118644066 NIL) (0.10638298 NIL) (0.19402985 NIL)
 (0.18316832 NIL) (0.088421054 NIL) (0.3452381 NIL) (0.10138249 NIL)
 (0.30635837 NIL) (0.24390244 NIL) (0.17380953 NIL) (0.5665821 NIL)
 (0.20902613 NIL) (0.1292876 NIL) (0.27078384 NIL) (0.05102041 NIL)
 (0.09642857 NIL) (1.0 T) (0.4051095 NIL) (0.08955224 NIL)
 (0.35687733 NIL) (0.48449612 NIL) (0.07913669 NIL) (0.35361215 NIL)
 (0.28136882 NIL) (0.27131784 NIL) (0.26422763 NIL) (0.14981273 NIL)
 (0.22695035 NIL) (0.513834 NIL) (0.13533835 NIL) (0.48995984 NIL)
 (0.18045112 NIL) (0.09638554 NIL) (0.5606695 NIL) (0.23430963 NIL)
 (0.2601626 NIL) (0.6958175 NIL) (0.18992248 NIL) (0.34214705 NIL)
 (0.13167833 NIL) (0.22087663 NIL) (0.20934287 NIL) (0.3225007 NIL)
 (0.3141979 NIL) (0.21209536 NIL) (0.077319585 NIL) (0.2 NIL)
 (0.2751678 NIL) (0.17857143 NIL) (0.4074074 NIL) (0.15719064 NIL)
 (0.2260274 NIL) (0.15946844 NIL) (0.21548821 NIL) (0.19072165 NIL)
 (0.13621262 NIL) (0.14705883 NIL) (0.15666667 NIL) (0.22333333 NIL)
 (0.1331058 NIL) (0.1821192 NIL) (0.18333334 NIL) (0.19301964 NIL)
 (0.26028115 NIL) (0.21890141 NIL) (0.26969036 NIL) (0.21917519 NIL)
 (0.8721915 T) (0.16893733 NIL) (0.072747014 NIL) (0.15555556 NIL)
 (0.11804009 NIL) (0.16152018 NIL) (0.12694877 NIL) (0.10147992 NIL)
 (0.074535176 NIL) (0.34442005 NIL) (0.1523827 NIL) (1.0 T)
 (0.2633229 NIL) (0.23666666 NIL) (0.17320262 NIL) (0.12540193 NIL)
 (0.21682848 NIL) (0.30375427 NIL) (0.14556962 NIL) (0.29968455 NIL)
 (0.08196721 NIL) (0.17905405 NIL) (0.29276314 NIL) (0.21682848 NIL)
 (0.08777429 NIL) (0.15100671 NIL) (0.27333334 NIL) (0.16766468 NIL)
 (0.25666666 NIL) (0.19814241 NIL) (0.18910256 NIL) (0.42902207 NIL)
 (0.09375 NIL) (0.17532468 NIL) (0.46238244 NIL) (0.2724843 NIL)
 (0.10559006 NIL) (0.19875614 NIL) (1.0 T) (0.13118279 NIL)
 (0.30589736 NIL) (0.44626394 NIL) (0.52377146 NIL) (1.0 T)
 (0.1007752 NIL) (0.05882353 NIL) (0.13695091 NIL) (0.06298201 NIL)
 (0.18983957 NIL) (0.1385621 NIL) (0.04946524 NIL) (0.060645163 NIL)
 (0.08502538 NIL) (0.4132023 T) (0.3736842 NIL) (0.18952234 NIL)
 (0.10491803 NIL) (0.0927835 NIL) (0.44081488 NIL) (0.7782561 T)
 (0.32467532 NIL) (0.20238096 NIL) (0.15151516 NIL) (0.4199134 NIL)
 (0.16728625 NIL) (0.3164557 NIL) (0.68421054 NIL) (0.19875777 NIL)
 (0.31578946 NIL) (0.072747014 NIL) (0.18663594 NIL) (0.29024944 NIL)
 (0.083333336 NIL) (0.26086956 NIL) (0.20238096 NIL) (0.07621247 NIL)
 (0.066508316 NIL) (0.12913124 NIL) (0.08466828 NIL) (0.7931931 T)
 (0.20361991 NIL) (0.98416287 T) (0.106132075 NIL) (0.08157895 NIL)
 (0.09281437 NIL) (0.2475 NIL) (0.096114516 NIL) (0.11940298 NIL)
 (0.1923077 NIL) (0.13932635 NIL) (0.10081901 NIL) (0.15819232 NIL)
 (0.21041952 NIL) (0.90917766 T) (0.12440191 NIL) (0.11722488 NIL)
 (0.2450495 NIL) (0.9986245 T) (0.09929078 NIL) (0.2846442 NIL)
 (0.09929078 NIL) (0.4264151 NIL) (0.18382353 NIL) (0.11155379 NIL)
 (0.17216118 NIL) (0.17712177 NIL) (0.09929078 NIL) (0.26415095 NIL)
 (0.2499175 NIL) (0.08993046 NIL) (0.11139241 NIL) (0.11170213 NIL)
 (0.11702128 NIL) (0.11731844 NIL) (0.14804469 NIL) (0.12011173 NIL)
 (0.12486131 NIL) (0.083809525 NIL) (0.08 NIL) (0.1487805 NIL)
 (0.11174242 NIL) (0.11809524 NIL) (0.093333334 NIL) (0.1344697 NIL)
 (0.12005037 NIL) (0.6485757 T) (0.1627907 NIL) (0.074074075 NIL)
 (0.2 NIL) (0.45026177 NIL) (0.16259398 NIL) (0.24274006 NIL)
 (0.61334765 T) (0.23773585 NIL) (0.13559322 NIL) (0.132 NIL)
 (0.15384616 NIL) (0.13553114 NIL) (0.11462451 NIL) (0.12075472 NIL)
 (0.22988506 NIL) (0.07446808 NIL) (0.14393939 NIL) (0.22014925 NIL)
 (0.16205534 NIL) (0.3955224 NIL) (0.47014925 NIL) (0.44047618 NIL)
 (0.21794872 NIL) (0.31012657 NIL) (0.3778626 NIL) (0.0882353 NIL)
 (0.21402214 NIL) (0.19771864 NIL) (0.27941176 NIL) (0.26199263 NIL)
 (0.3653846 NIL) (0.13565892 NIL) (0.13492064 NIL) (0.39325842 NIL)
 (0.044444446 NIL) (0.1464954 NIL) (0.22303043 NIL) (0.3487621 NIL)
 (0.5197353 NIL) (0.8440329 T) (0.16746412 NIL) (0.84705883 NIL)
 (0.11462451 NIL) (0.3492823 NIL) (0.17224881 NIL) (0.13875598 NIL)
 (0.12831858 NIL) (0.2081448 NIL) (0.07446808 NIL) (0.38693467 NIL)
 (0.6826923 NIL) (0.27669904 NIL) (0.2173913 NIL) (0.39534885 NIL)
 (0.2837838 NIL) (0.2780083 NIL) (0.12612613 NIL) (0.33333334 NIL)
 (0.40865386 NIL) (0.33971292 NIL) (0.13963965 NIL) (0.3125 NIL)
 (0.19298245 NIL) (0.41860464 NIL) (0.21621622 NIL) (0.2748815 NIL)
 (0.18518518 NIL) (0.2792793 NIL) (0.33495146 NIL) (0.46330276 NIL)
 (0.31012657 NIL) (0.16585366 NIL) (0.13574661 NIL) (0.23873875 NIL)
 (0.123222746 NIL) (0.16346154 NIL) (0.12254902 NIL) (0.14883721 NIL)
 (0.26190478 NIL) (0.21198156 NIL) (0.119617224 NIL) (0.2920354 NIL)
 (0.21463415 NIL) (0.17117117 NIL) (0.2669903 NIL) (0.0913242 NIL)
 (0.2614679 NIL) (0.25365853 NIL) (0.61504424 NIL) (0.33170733 NIL)
 (0.17788461 NIL) (0.16666667 NIL) (0.26086956 NIL) (0.16666667 NIL)
 (0.135 NIL) (0.19946581 NIL) (0.2569602 NIL) (0.19585253 NIL)
 (0.2103601 NIL) (0.22303043 NIL) (0.40154827 NIL) (0.11051213 NIL)
 (0.22427441 NIL) (0.17514125 NIL) (0.13559322 NIL) (0.15633424 NIL)
 (0.93670756 T) (0.2320442 NIL) (0.22427441 NIL) (0.25984251 NIL)
 (0.06354515 NIL) (0.09615385 NIL) (0.17730497 NIL) (0.11170213 NIL)
 (0.10333864 NIL) (0.06866197 NIL) (0.07853403 NIL) (0.21492007 NIL)
 (0.1101083 NIL) (0.081560284 NIL) (0.10211267 NIL) (0.11201299 NIL)
 (0.9991456 T) (0.33033034 NIL) (0.22766571 NIL) (0.111428574 NIL)
 (0.18285714 NIL) (0.18731989 NIL) (0.2760736 NIL) (0.12391931 NIL)
 (0.26605937 NIL) (0.8775179 T) (0.265625 NIL) (0.07665505 NIL)
 (0.087108016 NIL) (0.14847943 NIL) (0.09865471 NIL) (0.2595978 NIL)
 (0.1927115 NIL) (0.9016787 T) (0.2138505 NIL) (0.8456467 T)
 (0.9122854 T) (0.99141103 T) (0.2173913 NIL) (0.05945946 NIL)
 (0.03442029 NIL) (0.09247312 NIL) (0.12137681 NIL) (0.98368883 T)
 (0.27933884 NIL) (0.18347107 NIL) (0.14710744 NIL) (0.32396695 T)
 (0.90413225 NIL) (0.121212125 NIL) (0.08686869 NIL) (0.18302387 NIL)
 (0.22910216 NIL) (0.52 NIL) (0.1979798 NIL) (0.10787172 NIL)
 (0.25776398 NIL) (0.6466331 NIL) (0.63131654 NIL) (0.33598483 NIL)
 (0.5239138 NIL) (0.84618694 T) (0.0625 NIL) (0.1923077 NIL)
 (0.19909503 NIL) (0.18778281 NIL) (0.42533937 NIL) (1.0 NIL)
 (0.046223957 NIL) (0.045572918 NIL) (0.5339367 NIL) (0.1561086 NIL)
 (0.101809956 NIL) (0.057591625 NIL) (0.40308926 NIL) (0.29681978 NIL)
 (0.0882353 NIL) (0.1839109 NIL) (0.76441485 T) (0.06422018 NIL)
 (0.062650606 NIL) (0.1654321 NIL) (0.12345679 NIL) (0.1553398 NIL)
 (0.25310174 NIL) (0.106796116 NIL) (0.10386474 NIL) (0.1294964 NIL)
 (0.12285012 NIL) (0.12032536 NIL) (0.22107789 NIL) (0.09337349 NIL)
 (0.26807228 NIL) (0.09376545 NIL) (0.13973935 NIL) (0.26041666 NIL)
 (0.17270195 NIL) (0.23351648 NIL) (0.37425148 NIL) (0.26923078 NIL)
 (0.4132767 NIL) (1.0 T) (0.112299465 NIL) (0.10723192 NIL)
 (0.12024048 NIL) (0.19012797 NIL) (0.15201466 NIL) (0.19375 NIL)
 (0.14990859 NIL) (0.16129032 NIL) (0.21119134 NIL) (0.13893966 NIL)
 (0.23555556 NIL) (0.11545624 NIL) (0.10861423 NIL) (0.07875458 NIL)
 (0.06104129 NIL) (0.19196428 NIL) (0.21005386 NIL) (0.13169643 NIL)
 (0.14638783 NIL) (0.10646388 NIL) (0.1054361 NIL) (0.31267262 NIL)
 (0.74000037 T) (0.18039216 NIL) (0.20631067 NIL) (0.32057416 NIL)
 (0.2783019 NIL) (0.15763547 NIL) (0.43055555 NIL) (0.13996316 NIL)
 (0.18734793 NIL) (0.06066536 NIL) (0.1496063 NIL) (0.395 NIL)
 (0.13294798 NIL) (0.11857708 NIL) (0.21052632 NIL) (0.11478599 NIL)
 (0.07734807 NIL) (0.15319149 NIL) (0.09108527 NIL) (0.26003823 NIL)
 (0.3090129 NIL) (0.08737864 NIL) (0.152 NIL) (0.11893204 NIL)
 (0.28755364 NIL) (0.12686567 NIL) (0.30582523 NIL) (0.18457943 NIL)
 (0.1929858 NIL) (0.22605217 NIL) (0.32116333 NIL) (0.5273856 T)
 (0.16435185 NIL) (0.12814645 NIL) (0.23863636 NIL) (0.13729978 NIL)
 (0.31578946 NIL) (0.159601 NIL) (0.225 NIL) (0.21804512 NIL)
 (0.4385965 NIL) (0.08421053 NIL) (0.1679198 NIL) (0.2679837 NIL)
 (0.9670214 T) (0.091121495 NIL) (0.11098131 NIL) (0.40299115 NIL)
 (0.63517416 T) (0.15755627 NIL) (0.10479042 NIL) (0.11445783 NIL)
 (0.11746032 NIL) (0.14376996 NIL) (0.26058632 NIL) (0.12779553 NIL)
 (0.4012158 NIL) (0.44680852 NIL) (0.15615615 NIL) (0.11143695 NIL)
 (0.25454545 NIL) (0.17877094 NIL) (0.83834964 NIL) (0.3153409 NIL)
 (0.2050633 NIL) (0.29471034 NIL) (0.17632242 NIL) (0.09055877 NIL)
 (0.21165049 NIL) (0.98436964 T) (0.042918455 NIL) (0.3866481 NIL)
 (0.3374058 NIL) (0.88760114 T) (0.08189655 NIL) (0.19375 NIL)
 (0.16129032 NIL) (0.37658226 NIL) (0.14663461 NIL) (0.19936709 NIL)
 (0.31267262 NIL) (0.80362356 T) (0.35365853 NIL) (0.12653062 NIL)
 (0.09247312 NIL) (0.09756097 NIL) (0.35365853 NIL) (0.21634763 NIL)
 (0.95768666 NIL) (0.13179916 NIL) (0.08189655 NIL) (0.11165048 NIL)
 (0.2053942 NIL) (0.11666667 NIL) (0.09969762 NIL) (1.0 T)
 (0.11188208 NIL) (0.10917685 NIL) (0.16040657 NIL) (0.909153 T)
 (0.15374282 NIL) (0.41231346 NIL) (0.20818052 NIL) (0.34900254 NIL)
 (0.517052 NIL) (0.23474064 NIL) (0.17531557 NIL) (0.120617114 NIL)
 (0.16830294 NIL) (0.73211783 T) (0.3253857 NIL) (0.9649369 NIL)
 (0.3253857 NIL) (0.30995792 NIL) (0.2332696 NIL) (0.15336135 NIL)
 (0.09425288 NIL) (0.27102804 NIL) (0.16595745 NIL) (0.11168831 NIL)
 (0.07971015 NIL) (0.11604938 NIL) (0.23239437 NIL) (0.25060827 NIL)
 (0.11966988 NIL) (0.054347824 NIL) (0.08504801 NIL) (0.0992268 NIL)
 (0.16170213 NIL) (0.200542 NIL) (0.21573949 NIL) (0.10735826 NIL)
 (0.040871933 NIL) (0.21736382 NIL) (0.13502732 NIL) (0.24959643 NIL)
 (0.21717012 NIL) (0.41227236 NIL) (0.12335899 NIL) (0.22908649 NIL)
 (0.32934594 NIL) (0.95373493 T) (0.92740047 T) (0.124282986 NIL)
 (0.13188976 NIL) (0.099236645 NIL) (0.10433071 NIL) (0.27203065 NIL)
 (0.062378168 NIL) (0.91771597 T) (0.86906904 T) (0.433518 NIL)
 (0.21883656 NIL) (0.20259741 NIL) (0.23684211 NIL) (0.19806094 NIL)
 (0.1064935 NIL) (0.17030568 NIL) (0.13755459 NIL) (0.13397129 NIL)
 (0.14420804 NIL) (0.3127962 NIL) (0.09270217 NIL) (0.18793504 NIL)
 (0.10688836 NIL) (0.062200956 NIL) (0.38388625 NIL) (0.13507108 NIL)
 (0.30494457 NIL) (0.22772278 NIL) (0.1465798 NIL) (0.15322581 NIL)
 (0.09840426 NIL) (0.38795987 NIL) (0.40584415 NIL) (0.099358976 NIL)
 (0.2539185 NIL) (0.083333336 NIL) (0.11371238 NIL) (0.13099042 NIL)
 (0.36578172 NIL) (0.3478261 NIL) (0.36549708 NIL) (0.14447592 NIL)
 (0.15238096 NIL) (0.30744338 NIL) (0.45033112 NIL) (0.23670213 NIL)
 (0.20833333 NIL) (0.13461539 NIL) (0.23376623 NIL) (0.16993465 NIL)
 (0.22442244 NIL) (0.11784512 NIL) (0.35034013 NIL) (0.20261438 NIL)
 (0.41543028 NIL) (0.21052632 NIL) (0.11968085 NIL) (0.19063546 NIL)
 (0.14239483 NIL) (0.2019544 NIL) (0.3236994 NIL) (0.19884726 NIL)
 (0.16776316 NIL) (0.191955 NIL) (0.4585595 NIL) (0.08429726 NIL)
 (0.3556807 NIL) (0.07300885 NIL) (0.14159292 NIL) (0.14115308 NIL)
 (0.20851064 NIL) (0.15490197 NIL) (0.1927966 NIL) (0.5301455 NIL)
 (0.16735537 NIL) (0.12585033 NIL) (0.12734865 NIL) (0.29094827 NIL)
 (0.12667947 NIL) (0.19916143 NIL) (0.3526971 NIL) (0.19578947 NIL)
 (0.14649682 NIL) (0.11111111 NIL) (0.17025863 NIL) (0.081677705 NIL)
 (0.15053764 NIL) (0.2584746 NIL) (0.088421054 NIL) (0.118644066 NIL)
 (0.1119403 NIL) (0.08760684 NIL) (0.097345136 NIL) (0.17857143 NIL)
 (0.2820513 NIL) (0.15652174 NIL) (0.15042374 NIL) (0.23672566 NIL)
 (0.29078835 NIL) (0.15054065 NIL) (0.05472637 NIL) (0.09586056 NIL)
 (0.1139785 NIL) (0.18478261 NIL) (0.1372093 NIL) (0.14705883 NIL)
 (0.07569721 NIL) (0.0911271 NIL) (0.078947365 NIL) (0.14967462 NIL)
 (0.2173913 NIL) (0.21890548 NIL) (0.2638298 NIL) (0.124223605 NIL)
 (0.10220441 NIL) (0.100446425 NIL) (0.12903225 NIL) (0.2657952 NIL)
 (0.17439294 NIL) (0.14096916 NIL) (0.21702127 NIL) (0.059907835 NIL)
 (0.13808464 NIL) (0.13015184 NIL) (0.08008658 NIL) (0.07826087 NIL)
 (0.092307694 NIL) (0.109375 NIL) (0.10750507 NIL) (0.21413721 NIL)
 (0.12747253 NIL) (0.061810154 NIL) (0.07472528 NIL) (0.10344828 NIL)
 (0.08958333 NIL) (0.1655914 NIL) (0.25438598 NIL) (0.12975392 NIL)
 (0.09368192 NIL) (0.14119923 NIL) (0.1388889 NIL) (0.0882353 NIL)
 (0.18859649 NIL) (0.3065539 NIL) (0.17446809 NIL) (0.14932127 NIL)
 (0.21626984 NIL) (0.10666667 NIL) (0.1797235 NIL) (0.070063695 NIL)
 (0.15286624 NIL) (0.15555556 NIL) (0.1247216 NIL) (0.1777533 NIL)
 (0.13493487 NIL) (0.3175664 NIL) (0.08456925 NIL) (0.20041943 NIL)
 (0.14046642 NIL) (0.14123912 NIL) (0.14482759 NIL) (0.10770695 NIL)
 (0.15471698 NIL) (0.14814815 NIL) (0.099333964 NIL) (0.16141732 NIL)
 (0.020171266 NIL) (0.26369864 NIL) (0.52272725 NIL) (0.36431226 NIL)
 (0.15073529 NIL) (0.23396227 NIL) (0.232 NIL) (0.25641027 NIL)
 (0.18390805 NIL) (0.18992248 NIL) (0.11196911 NIL) (0.15172414 NIL)
 (0.21886793 NIL) (0.12156863 NIL) (0.14652015 NIL) (0.14893617 NIL)
 (0.11524164 NIL) (0.21886793 NIL) (0.109540634 NIL) (0.09895338 NIL)
 (0.34191176 NIL) (0.112840466 NIL) (0.17898832 NIL) (0.2846975 NIL)
 (0.16981132 NIL) (0.2932331 NIL) (0.17322835 NIL) (0.07608695 NIL)
 (0.13808562 NIL) (0.09127789 NIL) (0.1194332 NIL) (0.20445344 NIL)
 (0.15555556 NIL) (0.17634855 NIL) (0.13701431 NIL) (0.13737373 NIL)
 (0.068686865 NIL) (0.09780439 NIL) (0.15127702 NIL) (0.059304703 NIL)
 (0.12145749 NIL) (0.27165353 NIL) (0.2485323 NIL) (0.06759443 NIL)
 (0.15354331 NIL) (0.059670784 NIL) (0.13967611 NIL) (0.21537222 NIL)
 (0.13063973 NIL) (0.304234 NIL) (0.09264305 NIL) (0.09287926 NIL)
 (0.27653632 NIL) (0.1388889 NIL) (0.13804714 NIL) (0.45859873 NIL)
 (0.13522013 NIL) (0.20971867 NIL) (0.08483291 NIL) (0.17631578 NIL)
 (0.10967742 NIL) (0.23178808 NIL) (0.046855733 NIL) (0.12876712 NIL)
 (0.14461538 NIL) (0.10921501 NIL) (0.09477124 NIL) (0.118421055 NIL)
 (0.22891566 NIL) (0.1849711 NIL) (0.2236842 NIL) (0.112716764 NIL)
 (0.18029018 NIL) (0.11950277 NIL) (0.1703897 NIL) (0.2386815 NIL)
 (0.4461351 NIL) (0.07300885 NIL) (0.12917595 NIL) (0.29024974 NIL)
 (0.7868453 T) (0.7868453 NIL) (0.041265473 NIL) (0.7772736 NIL)
 (0.85555553 NIL) (0.17892976 NIL) (0.08506945 NIL) (0.0971564 NIL)
 (0.08180536 NIL) (0.06821107 NIL) (0.12894736 NIL) (0.15409836 NIL)
 (0.5744457 NIL) (0.71258503 NIL) (0.111827955 NIL) (0.3238512 NIL)
 (0.22961374 NIL) (0.06352459 NIL) (0.121681415 NIL) (0.23770492 NIL)
 (0.14861996 NIL) (0.20479302 NIL) (0.15118791 NIL) (0.12910284 NIL)
 (0.40174672 NIL) (0.2869757 NIL) (0.05856833 NIL) (0.23427331 NIL)
 (0.05652174 NIL) (0.12260536 NIL) (0.1507177 NIL) (0.08733624 NIL)
 (0.1400545 NIL) (0.3501505 NIL) (0.18171182 NIL) (0.11085758 NIL)
 (0.111827955 NIL) (0.3238512 NIL) (0.22961374 NIL) (0.06352459 NIL)
 (0.121681415 NIL) (0.23770492 NIL) (0.14861996 NIL) (0.20479302 NIL)
 (0.15118791 NIL) (0.12910284 NIL) (0.40174672 NIL) (0.2869757 NIL)
 (0.05856833 NIL) (0.23427331 NIL) (0.05652174 NIL) (0.1507177 NIL)
 (0.08733624 NIL) (0.1400545 NIL) (0.18171182 NIL) (0.109891236 NIL)
 (0.07777778 NIL) (0.08210181 NIL) (0.21546052 NIL) (0.1345515 NIL)
 (0.07119741 NIL) (0.28025478 NIL) (0.10299003 NIL) (0.13555907 NIL)
 (0.09027161 NIL) (1.0 T) (0.2570806 NIL) (0.13495575 NIL)
 (0.17494601 NIL) (0.25570777 NIL) (0.20627803 NIL) (0.14505495 NIL)
 (0.13043478 NIL) (0.061810154 NIL) (0.14317673 NIL) (0.19679634 NIL)
 (0.15265487 NIL) (0.08126411 NIL) (0.34955752 NIL) (0.23162584 NIL)
 (0.19438446 NIL) (0.086283185 NIL) (0.08609272 NIL) (0.0861678 NIL)
 (0.23110151 NIL) (0.07660455 NIL) (0.2631579 NIL) (0.17248908 NIL)
 (0.16407983 NIL) (0.23684211 NIL) (0.45238096 NIL) (0.2451613 NIL)
 (0.44025156 NIL) (0.16352202 NIL) (0.1595092 NIL) (0.32941177 NIL)
 (0.37908497 NIL) (0.44444445 NIL) (0.30319148 NIL) (0.12658228 NIL)
 (0.31288344 NIL) (0.42857143 NIL) (0.25454545 NIL) (0.84 NIL)
 (0.10843374 NIL) (0.8727273 NIL) (0.2617801 NIL) (0.3815029 NIL)
 (0.2987805 NIL) (0.63190186 NIL) (0.42489675 NIL) (0.21725613 NIL)
 (0.19054799 NIL) (0.9053471 T) (0.1 NIL) (0.12690355 NIL)
 (0.09090909 NIL) (0.10628019 NIL) (0.18719211 NIL) (0.4977169 NIL)
 (0.082125604 NIL) (0.29223743 NIL) (0.705 NIL) (0.33004925 NIL)
 (0.23333333 NIL) (0.24056605 NIL) (0.44907406 NIL) (0.31400967 NIL)
 (0.15283842 NIL) (0.48058254 NIL) (0.22815534 NIL) (0.2173913 NIL)
 (0.41293532 NIL) (0.32323232 NIL) (0.479798 NIL) (0.22705314 NIL)
 (0.38071066 NIL) (0.4568528 NIL) (0.37688443 NIL) (0.11 NIL)
 (0.3546798 NIL) (0.13461539 NIL) (0.43069306 NIL) (0.35748792 NIL)
 (0.1758794 NIL) (0.27272728 NIL) (0.3131313 NIL) (0.13793103 NIL)
 (0.3556701 NIL) (0.44927537 NIL) (0.16425121 NIL) (0.2835821 NIL)
 (0.3886256 NIL) (0.15121952 NIL) (0.18487395 NIL) (0.42564103 NIL)
 (0.1969697 NIL) (0.325 NIL) (0.13265306 NIL) (0.15943699 NIL)
 (0.3495074 NIL) (0.501722 NIL) (0.17904581 NIL) (0.1544103 NIL)
 (0.2247816 NIL) (0.21951973 NIL) (0.29626104 NIL) (0.41589624 NIL)
 (0.8772376 T) (0.15789473 NIL) (0.15789473 NIL) (0.6857143 NIL)
 (0.46735394 NIL) (0.29865772 NIL) (0.18430035 NIL) (0.24742268 NIL)
 (0.10672854 NIL) (0.25159237 NIL) (0.17752808 NIL) (0.09512761 NIL)
 (0.103370786 NIL) (0.21474358 NIL) (0.24483776 NIL) (0.17428571 NIL)
 (0.0804878 NIL) (0.18546365 NIL) (0.8404002 T) (0.3448276 NIL)
 (0.21226415 NIL) (0.15555556 NIL) (0.14565827 NIL) (0.31623933 NIL)
 (0.36574075 NIL) (0.21666667 NIL) (0.2706422 NIL) (0.19409283 NIL)
 (0.20731707 NIL) (0.17889908 NIL) (0.20833333 NIL) (0.1904762 NIL)
 (0.36434108 NIL) (0.15879828 NIL) (0.26754385 NIL) (0.1574468 NIL)
 (0.3974359 NIL) (0.28372094 NIL) (0.4212766 NIL) (0.45614034 NIL)
 (0.13559322 NIL) (0.086834736 NIL) (0.2688679 NIL) (0.31623933 NIL)
 (0.37444934 NIL) (0.21288516 NIL) (0.2248062 NIL) (0.29186603 NIL)
 (0.3669468 NIL) (0.183914 NIL) (0.19878964 NIL) (0.7600775 T)
 (0.40145984 NIL) (0.14111923 NIL) (0.08192771 NIL) (0.101333335 NIL)
 (0.10120482 NIL) (0.145 NIL) (0.106770836 NIL) (0.22196797 NIL)
 (0.0475 NIL) (0.277666 NIL) (0.08208955 NIL) (0.44533333 NIL)
 (0.10364964 NIL) (0.17414248 NIL) (0.102870815 NIL) (0.15245478 NIL)
 (0.18246445 NIL) (0.168 NIL) (0.14976606 NIL) (0.87019795 T)
 (0.21799308 NIL) (0.14056225 NIL) (0.30163935 NIL) (0.17254902 NIL)
 (0.10762332 NIL) (0.11513158 NIL) (0.2551724 NIL) (0.15613383 NIL)
 (0.25951558 NIL) (0.084745765 NIL) (0.043554008 NIL) (0.13815789 NIL)
 (0.23529412 NIL) (0.097122304 NIL) (0.22710623 NIL) (0.15972222 NIL)
 (0.26811594 NIL) (0.29452056 NIL) (0.12403101 NIL) (0.10762332 NIL)
 (0.5123675 NIL) (0.47719297 NIL) (0.2 NIL) (0.15355805 NIL)
 (0.2862191 NIL) (0.15328467 NIL) (0.23508772 NIL) (0.19379845 NIL)
 (0.1761826 NIL) (0.1309064 NIL) (0.20776647 NIL) (0.3255608 NIL)
 (0.13346952 NIL) (0.19672851 NIL) (0.24758334 NIL) (0.7442826 T)
 (0.30769232 NIL) (0.18348624 NIL) (0.28310502 NIL) (0.38916257 NIL)
 (0.40703517 NIL) (0.23255815 NIL) (0.73 NIL) (0.4678899 NIL)
 (0.30593607 NIL) (0.2542373 NIL) (0.49473685 NIL) (0.49308756 NIL)
 (0.23809524 NIL) (0.15544042 NIL) (0.29545453 NIL) (0.46551725 NIL)
 (0.39893618 NIL) (0.15277778 NIL) (0.27659574 NIL) (0.20512821 NIL)
 (0.21319798 NIL) (0.23394495 NIL) (0.23287672 NIL) (0.20091324 NIL)
 (0.36548224 NIL) (0.13744076 NIL) (0.124423966 NIL) (0.111068234 NIL)
 (0.16675782 NIL) (0.26514226 NIL) (0.04587156 NIL) (0.14612453 NIL)
 (0.46311098 T) (0.3162524 T) (0.232 NIL) (0.43006992 NIL)
 (0.15789473 NIL) (0.15671642 NIL) (0.16304348 NIL) (0.4090909 NIL)
 (0.27027026 NIL) (0.09727626 NIL) (0.49805447 NIL) (0.48790324 NIL)
 (0.21292776 NIL) (0.16064256 NIL) (0.5495542 T) (0.39649123 NIL)
 (0.22742476 NIL) (0.121107265 NIL) (0.4440678 NIL) (0.20788531 NIL)
 (0.16842106 NIL) (0.17333333 NIL) (0.16487455 NIL) (0.3886926 NIL)
 (0.31501833 NIL) (0.1559322 NIL) (0.13364601 NIL) (0.38310412 NIL)
 (0.43664718 NIL) (0.13965517 NIL) (0.07156309 NIL) (0.2166065 NIL)
 (0.24901961 NIL) (0.13703704 NIL) (0.27683616 NIL) (0.0805501 NIL)
 (0.13006222 NIL) (0.054842487 NIL) (0.11979965 NIL) (0.057502043 NIL)
 (0.16060078 NIL) (0.9505482 T) (0.07296849 NIL) (0.3018868 NIL)
 (0.14339623 NIL) (0.14839569 NIL) (0.31993386 NIL) (0.32313585 NIL)
 (0.11751152 NIL) (0.2325 NIL) (0.32051283 NIL) (0.2948403 NIL)
 (0.6708389 T) (0.10769231 NIL) (0.19796954 NIL) (0.20554273 NIL)
 (0.73838526 NIL) (0.11812298 NIL) (0.07946027 NIL) (0.045 NIL)
 (0.08269525 NIL) (0.2416 NIL) (0.15007657 NIL) (0.1007874 NIL)
 (0.0900474 NIL) (0.104928456 NIL) (0.1307815 NIL) (0.13700788 NIL)
 (0.1125 NIL) (0.20333333 NIL) (0.07638889 NIL) (0.15580286 NIL)
 (0.07096774 NIL) (0.42273822 NIL) (0.9614331 T) (0.15025906 NIL)
 (0.13098237 NIL) (0.20091324 NIL) (0.082914576 NIL) (0.21078432 NIL)
 (0.10309278 NIL) (0.12371134 NIL) (0.15159574 NIL) (0.1305483 NIL)
 (0.2265625 NIL) (0.35106382 NIL) (0.064432986 NIL) (0.20652173 NIL)
 (0.13589744 NIL) (0.106770836 NIL) (0.15284973 NIL) (0.055555556 NIL)
 (0.08675799 NIL) (0.1498708 NIL) (0.1693989 NIL) (0.17676768 NIL)
 (0.3715847 NIL) (0.29573935 NIL) (0.20959596 NIL) (0.065104164 NIL)
 (0.08311688 NIL) (0.15151516 NIL) (0.23195876 NIL) (0.30821916 NIL)
 (0.16883117 NIL) (0.10983578 NIL) (0.14393018 NIL) (0.22685522 NIL)
 (1.0 T) (0.45783132 NIL) (0.105 NIL) (0.4625 NIL) (0.24069479 NIL)
 (0.509434 NIL) (0.4125 NIL) (0.1928934 NIL) (0.34199134 NIL)
 (0.22891566 NIL) (0.11931818 NIL) (0.17369728 NIL) (0.1625 NIL)
 (0.44242424 NIL) (0.114754096 NIL) (0.41520467 NIL) (0.105 NIL)
 (0.2675 NIL) (0.12041885 NIL) (0.10209424 NIL) (0.2125 NIL)
 (0.15606937 NIL) (0.175 NIL) (0.06936563 NIL) (0.615224 NIL)
 (0.70022637 T) (0.13477089 NIL) (0.09973046 NIL) (0.32009926 NIL)
 (0.18817204 NIL) (0.11021505 NIL) (0.087131366 NIL) (0.053398058 NIL)
 (0.30942297 NIL) (0.7676125 T) (0.42553192 NIL) (0.32326284 NIL)
 (0.07165109 NIL) (0.07913669 NIL) (0.18021202 NIL) (0.16083916 NIL)
 (0.21107267 NIL) (0.25838926 NIL) (0.31470588 NIL) (0.29705882 NIL)
 (0.07913669 NIL) (0.22807017 NIL) (0.115015976 NIL) (0.9295586 T)
 (0.42553192 NIL) (0.32326284 NIL) (0.07165109 NIL) (0.07913669 NIL)
 (0.18021202 NIL) (0.16083916 NIL) (0.21107267 NIL) (0.25838926 NIL)
 (0.31470588 NIL) (0.29705882 NIL) (0.07913669 NIL) (0.22807017 NIL)
 (0.115015976 NIL) (0.9295586 T) (0.08361204 NIL) (0.16037735 NIL)
 (0.13571429 NIL) (0.23616236 NIL) (0.18151815 NIL) (0.17090909 NIL)
 (0.204947 NIL) (0.21649484 NIL) (0.07901235 NIL) (0.21160409 NIL)
 (0.30959752 NIL) (0.19503546 NIL) (0.32592592 NIL) (0.22068965 NIL)
 (0.2612903 NIL) (0.15272728 NIL) (0.17725752 NIL) (0.22105263 NIL)
 (0.21621622 NIL) (0.17605634 NIL) (0.07473309 NIL) (0.097087376 NIL)
 (0.38965517 NIL) (0.26492536 NIL) (0.15555556 NIL) (0.21885522 NIL)
 (0.17957747 NIL) (0.15878378 NIL) (0.1919192 NIL) (0.12779553 NIL)
 (0.20979021 NIL) (0.36042404 NIL) (0.2937063 NIL) (0.16612378 NIL)
 (0.13333334 NIL) (0.4117647 NIL) (0.106451616 NIL) (0.13732395 NIL)
 (0.15034965 NIL) (0.12811388 NIL) (0.18032786 NIL) (0.08361204 NIL)
 (0.36177474 NIL) (0.22261484 NIL) (0.28619528 NIL) (0.16772152 NIL)
 (0.10583942 NIL) (0.25675675 NIL) (0.3090909 NIL) (0.16271186 NIL)
 (0.14432989 NIL) (0.36789298 NIL) (0.15238096 NIL) (0.19155844 NIL)
 (0.18461539 NIL) (0.442029 NIL) (0.25566342 NIL) (0.35254237 NIL)
 (0.2575251 NIL) (0.13074204 NIL) (0.14046822 NIL) (0.07457627 NIL)
 (0.1876736 NIL) (0.33221853 NIL) (0.10729195 NIL) (0.104343265 NIL)
 (0.17562048 NIL) (0.2768702 NIL) (0.62995595 NIL) (0.6482214 NIL)
 (0.105 NIL) (0.24069479 NIL) (0.20869565 NIL) (0.15948276 NIL)
 (0.3220339 NIL) (0.20689656 NIL) (0.16525424 NIL) (0.25974026 NIL)
 (0.2820513 NIL) (0.21276596 NIL) (0.18309858 NIL) (0.19178082 NIL)
 (0.53418803 NIL) (0.17369728 NIL) (0.14718615 NIL) (0.1764706 NIL)
 (0.16205534 NIL) (0.24901186 NIL) (0.30088496 NIL) (0.31858408 NIL)
 (0.17012449 NIL) (0.13656388 NIL) (0.12875536 NIL) (0.28991598 NIL)
 (0.1173913 NIL) (0.09663866 NIL) (0.38683128 NIL) (0.105 NIL)
 (0.2675 NIL) (0.12041885 NIL) (0.15289256 NIL) (0.20746888 NIL)
 (0.10209424 NIL) (0.40444446 NIL) (0.06936563 NIL) (0.19116035 NIL)
 (0.41700038 NIL) (0.93335587 T) (0.14457831 NIL) (0.10769231 NIL)
 (0.5251572 NIL) (0.20554273 NIL) (0.755317 NIL) (0.0801105 NIL)
 (0.076271184 NIL) (0.21752267 NIL) (0.15079366 NIL) (0.105714284 NIL)
 (0.1757925 NIL) (0.077922076 NIL) (0.31609195 NIL) (0.098265894 NIL)
 (0.2719547 NIL) (0.16568047 NIL) (0.11167513 NIL) (0.35755813 NIL)
 (0.09214092 NIL) (0.2519084 NIL) (0.11940298 NIL) (0.0971867 NIL)
 (0.06775068 NIL) (0.25074628 NIL) (0.24050634 NIL) (0.1671159 NIL)
 (0.12707183 NIL) (0.38244513 NIL) (0.17525773 NIL) (0.08695652 NIL)
 (0.1590909 NIL) (0.13661203 NIL) (0.1796875 NIL) (0.153125 NIL)
 (0.13586956 NIL) (0.24107143 NIL) (0.1529745 NIL) (0.07076923 NIL)
 (0.152 NIL) (0.15561959 NIL) (0.2245863 NIL) (0.0875 NIL)
 (0.7165528 T) (0.11111111 NIL) (0.21681416 NIL) (0.10526316 NIL)
 (0.06430155 NIL) (0.22099447 NIL) (0.14561027 NIL) (0.56776893 T)
 (0.6659016 NIL) (0.94442016 NIL) (0.19183679 NIL) (0.9978605 NIL)
 (0.43916914 NIL) (0.13819242 NIL) (0.06822158 NIL) (0.14375 NIL)
 (0.09154519 NIL) (0.113119535 NIL) (0.52211076 T) (0.11868687 NIL)
 (0.12241379 NIL) (0.14012739 NIL) (0.16724138 NIL) (0.10222222 NIL)
 (0.17721519 NIL) (0.16935484 NIL) (0.20976491 NIL) (0.13194445 NIL)
 (0.14038128 NIL) (0.05924596 NIL) (0.14310052 NIL) (0.32185885 NIL)
 (0.08440367 NIL) (0.20397112 NIL) (0.10641892 NIL) (0.09677419 NIL)
 (0.0726979 NIL) (0.20695652 NIL) (0.13819242 NIL) (0.06822158 NIL)
 (0.13877551 NIL) (0.2202166 NIL) (0.045627378 NIL) (0.06013746 NIL)
 (0.094642855 NIL) (0.093696766 NIL) (0.08007449 NIL) (0.09375 NIL)
 (0.12837838 NIL) (0.08089501 NIL) (0.14038128 NIL) (0.22450745 NIL)
 (0.21137738 NIL) (0.22479203 NIL) (0.44296563 T) (0.99958676 T)
 (0.9389067 T) (0.16720258 NIL) (0.7850163 T) (0.9243028 T)
 (0.2868526 NIL) (0.561753 NIL) (0.30278885 NIL) (0.43809524 NIL)
 (0.21495327 NIL) (0.10963455 NIL) (0.043041606 NIL) (0.10491803 NIL)
 (0.26006192 NIL) (0.03448276 NIL) (0.08722741 NIL) (0.16413724 NIL)
 (0.19934882 NIL) (0.17882055 NIL) (0.4512295 NIL) (0.094422586 NIL)
 (0.061465047 NIL) (0.12398807 NIL) (0.90717655 T) (0.7695955 NIL)
 (0.19314642 NIL) (0.11692308 NIL) (0.20186335 NIL) (0.096463025 NIL)
 (0.197411 NIL) (0.18300654 NIL) (0.20792079 NIL) (0.18210863 NIL)
 (0.22372882 NIL) (0.10638298 NIL) (0.2636656 NIL) (0.30103806 NIL)
 (0.22796352 NIL) (0.3766578 NIL) (0.1633987 NIL) (0.18037975 NIL)
 (0.22875817 NIL) (0.20700637 NIL) (0.10891089 NIL) (0.2172584 NIL)
 (0.27575758 NIL) (0.09237875 NIL) (0.10185185 NIL) (0.2801205 NIL)
 (0.52469134 NIL) (0.11641791 NIL) (0.2857143 NIL) (0.38116592 NIL)
 (0.15681818 NIL) (0.08796296 NIL) (0.11188811 NIL) (0.11778291 NIL)
 (0.16981132 NIL) (0.12 NIL) (0.32394367 NIL) (0.16511628 NIL)
 (0.2767442 NIL) (0.16008316 NIL) (0.0787037 NIL) (0.14350797 NIL)
 (0.1367713 NIL) (0.08656036 NIL) (0.15277778 NIL) (0.12870465 NIL)
 (0.15714808 NIL) (0.9459291 T) (0.21633554 NIL) (0.12698413 NIL)
 (0.16309012 NIL) (0.063025214 NIL) (0.12051282 NIL) (0.13364056 NIL)
 (0.26650944 NIL) (0.087248325 NIL) (0.7364532 NIL) (0.13864307 NIL)
 (0.0783848 NIL) (0.32512316 NIL) (0.21195652 NIL) (0.32019705 NIL)
 (0.2451923 NIL) (0.43076923 NIL) (0.42630386 NIL) (0.17471264 NIL)
 (0.08133971 NIL) (0.42494714 NIL) (0.12068965 NIL) (0.19950739 NIL)
 (0.19471154 NIL) (0.24784483 NIL) (0.11441647 NIL) (0.18997912 NIL)
 (0.22277227 NIL) (0.18867925 NIL) (0.21819463 NIL) (0.18211365 NIL)
 (0.10787561 NIL) (0.17421609 NIL) (0.17300235 NIL) (0.1577571 NIL)
 (0.18219933 NIL) (0.20956714 NIL) (0.3170871 T) (0.44172853 T)
 (0.19915254 NIL) (0.06004619 NIL) (0.078028746 NIL) (0.16875 NIL)
 (0.18 NIL) (0.044491526 NIL) (0.07259528 NIL) (0.10453649 NIL)
 (0.5147929 NIL) (0.20303383 NIL) (0.10944206 NIL) (0.09957627 NIL)
 (0.20462634 NIL) (0.5786164 NIL) (0.08280255 NIL) (0.1048218 NIL)
 (0.11570248 NIL) (0.1875 NIL) (0.13181019 NIL) (0.12608695 NIL)
 (0.20766129 NIL) (0.16771488 NIL) (0.16894197 NIL) (0.09162304 NIL)
 (0.08908686 NIL) (0.2605932 NIL) (0.154 NIL) (0.084848486 NIL)
 (0.18709677 NIL) (0.09643606 NIL) (0.088607594 NIL) (0.13625866 NIL)
 (0.073839664 NIL) (0.5625 NIL) (0.10701755 NIL) (0.08367347 NIL)
 (0.11581921 NIL) (0.13551402 NIL) (0.23895583 NIL) (0.17301038 NIL)
 (0.044176705 NIL) (0.05907173 NIL) (0.20570265 NIL) (0.13412012 NIL)
 (0.097115904 NIL) (0.103357896 NIL) (0.15480374 NIL) (0.12200334 NIL)
 (0.2288576 NIL) (0.86824495 T) (0.22364217 NIL) (0.12426036 NIL)
 (0.06849315 NIL) (0.116935484 NIL) (0.13720317 NIL) (0.49604222 NIL)
 (0.2359155 NIL) (0.23870967 NIL) (0.296875 NIL) (0.29287598 NIL)
 (0.12664908 NIL) (0.3761468 NIL) (0.22364217 NIL) (0.12426036 NIL)
 (0.06849315 NIL) (0.116935484 NIL) (0.4640523 NIL) (0.5862069 NIL)
 (0.13720317 NIL) (0.49604222 NIL) (0.2359155 NIL) (0.12095401 NIL)
 (0.29287598 NIL) (0.12664908 NIL) (0.15332198 NIL) (0.14877965 NIL)
 (0.75 NIL) (0.28666666 NIL) (0.29608938 NIL) (0.18987341 NIL)
 (0.20125785 NIL) (0.27096775 NIL) (0.14634146 NIL) (0.08588957 NIL)
 (0.19760479 NIL) (0.58 NIL) (0.3227848 NIL) (0.6242424 NIL)
 (0.22666667 NIL) (0.46451613 NIL) (0.57763976 NIL) (0.21052632 NIL)
 (0.14371258 NIL) (0.2760736 NIL) (0.2415459 NIL) (0.08450704 NIL)
 (0.2875 NIL) (0.14838709 NIL) (0.16666667 NIL) (0.974359 NIL)
 (0.3263158 NIL) (0.36802232 NIL) (0.5110132 NIL) (0.071625344 NIL)
 (0.23764706 NIL) (0.18340611 NIL) (0.1205036 NIL) (0.1173913 NIL)
 (0.22352941 NIL) (0.19313304 NIL) (0.21140142 NIL) (0.10752688 NIL)
 (0.28310502 NIL) (0.23214285 NIL) (0.27893174 NIL) (0.4069149 NIL)
 (0.08152174 NIL) (0.28723404 NIL) (0.2626728 NIL) (0.10372341 NIL)
 (0.29528317 NIL) (0.10752688 NIL) (0.33333334 NIL) (0.27893174 NIL)
 (0.4069149 NIL) (0.08152174 NIL) (0.28723404 NIL) (0.17605634 NIL)
 (0.1996616 NIL) (0.10372341 NIL) (0.295018 NIL) (0.23764706 NIL)
 (0.1764706 NIL) (0.1205036 NIL) (0.22352941 NIL) (0.14611872 NIL)
 (0.21140142 NIL) (0.23744293 NIL) (0.3423729 NIL) (0.29310346 NIL)
 (0.20735785 NIL) (0.055384614 NIL) (0.09386282 NIL) (0.045454547 NIL)
 (0.11785714 NIL) (0.28880867 NIL) (0.31164384 NIL) (0.3508772 NIL)
 (0.0882353 NIL) (0.40140846 NIL) (0.20779221 NIL) (0.2 NIL)
 (0.15865384 NIL) (0.14590748 NIL) (0.22916667 NIL) (0.044421487 NIL)
 (0.2930403 NIL) (0.30405405 NIL) (0.17667845 NIL) (0.23103449 NIL)
 (0.33687943 NIL) (0.32996634 NIL) (0.18149467 NIL) (0.19791667 NIL)
 (0.17973857 NIL) (0.24381626 NIL) (0.42244226 NIL) (0.14 NIL)
 (0.12091503 NIL) (0.12847222 NIL) (0.24758843 NIL) (0.2614841 NIL)
 (0.0779661 NIL) (0.14705883 NIL) (0.11578947 NIL) (0.3809524 NIL)
 (0.12091503 NIL) (0.22149837 NIL) (0.10069445 NIL) (0.27090302 NIL)
 (0.28880867 NIL) (0.24181548 NIL) (0.16286476 NIL) (0.10666667 NIL)
 (0.15483871 NIL) (0.15032259 NIL) (0.21621622 NIL) (0.13100436 NIL)
 (0.04338395 NIL) (0.5337423 NIL) (0.75 NIL) (0.2838428 NIL)
 (0.47083333 NIL) (0.4086284 NIL) (0.4947168 NIL) (0.66071874 T)
 (0.17564403 NIL) (0.054421768 NIL) (0.11969112 NIL) (0.23217922 NIL)
 (0.089613035 NIL) (0.12756264 NIL) (0.3423729 NIL) (0.29310346 NIL)
 (0.20735785 NIL) (0.055384614 NIL) (0.09386282 NIL) (0.045454547 NIL)
 (0.11785714 NIL) (0.28880867 NIL) (0.31164384 NIL) (0.3508772 NIL)
 (0.0882353 NIL) (0.40140846 NIL) (0.20779221 NIL) (0.2 NIL)
 (0.14590748 NIL) (0.22916667 NIL) (0.044421487 NIL) (0.2930403 NIL)
 (0.30405405 NIL) (0.17667845 NIL) (0.23103449 NIL) (0.33687943 NIL)
 (0.32996634 NIL) (0.18149467 NIL) (0.19791667 NIL) (0.17973857 NIL)
 (0.24381626 NIL) (0.42244226 NIL) (0.12091503 NIL) (0.12847222 NIL)
 (0.24758843 NIL) (0.14705883 NIL) (0.2614841 NIL) (0.0779661 NIL)
 (0.11578947 NIL) (0.3809524 NIL) (0.12091503 NIL) (0.22149837 NIL)
 (0.10069445 NIL) (0.27090302 NIL) (0.28880867 NIL) (0.24181548 NIL)
 (0.16286476 NIL) (0.10689655 NIL) (0.1922938 NIL) (0.8300562 T)
 (0.85307217 T) (0.70406693 T) (0.21189591 NIL) (0.12781955 NIL)
 (0.10135135 NIL) (0.07001522 NIL) (0.21428572 NIL) (0.18461539 NIL)
 (0.16908212 NIL) (0.057184752 NIL) (0.25 NIL) (0.1594203 NIL)
 (0.1609589 NIL) (1.0 NIL) (0.34871796 NIL) (0.19161677 NIL)
 (0.1626506 NIL) (0.10135135 NIL) (0.1904762 NIL) (0.07001522 NIL)
 (0.16455697 NIL) (0.325 NIL) (0.11221122 NIL) (0.18134715 NIL)
 (0.25099602 NIL) (0.26234567 NIL) (0.5693069 NIL) (0.085443035 NIL)
 (0.1875 NIL) (0.2962963 NIL) (0.23529412 NIL) (0.18686868 NIL)
 (0.339934 NIL) (0.11363637 NIL) (0.18092105 NIL) (0.17571884 NIL)
 (0.28985506 NIL) (0.3527508 NIL) (0.21243523 NIL) (0.308 NIL)
 (0.40173572 NIL) (0.043071162 NIL) (0.2529412 NIL) (0.26223776 NIL)
 (0.11578947 NIL) (0.20415226 NIL) (0.26013514 NIL) (0.13137256 NIL)
 (0.23913044 NIL) (0.409894 NIL) (0.47349823 NIL) (0.08918406 NIL)
 (0.24363637 NIL) (0.27561837 NIL) (0.23920266 NIL) (0.13768116 NIL)
 (0.24825175 NIL) (0.2509091 NIL) (0.116236165 NIL) (0.37979093 NIL)
 (0.2340824 NIL) (0.17730497 NIL) (0.36507937 NIL) (0.16491228 NIL)
 (0.096660845 NIL) (0.1396679 NIL) (0.08328563 NIL) (0.057654984 NIL)
 (0.18123507 NIL) (0.16215035 NIL) (0.12587413 NIL) (0.30735356 NIL)
 (0.050026387 NIL) (0.10717394 NIL) (0.11795739 NIL) (0.08254372 NIL)
 (0.06641193 NIL) (0.0755688 NIL) (0.0750542 NIL) (0.3148951 NIL)
 (0.9010668 T) (0.3691756 NIL) (0.39163497 NIL) (0.14444445 NIL)
 (0.16423358 NIL) (0.07278481 NIL) (0.23360656 NIL) (0.17479675 NIL)
 (0.32270917 NIL) (0.47490346 NIL) (0.3305785 NIL) (0.156 NIL)
 (0.17175573 NIL) (0.24124514 NIL) (0.129771 NIL) (0.4617737 NIL)
 (0.16532259 NIL) (0.22180451 NIL) (0.20895523 NIL) (0.33333334 NIL)
 (0.43050846 NIL) (0.34375 NIL) (0.15354331 NIL) (0.13445379 NIL)
 (0.28395063 NIL) (0.44827586 NIL) (0.12592593 NIL) (0.26639345 NIL)
 (0.21621622 NIL) (0.18887152 NIL) (0.4690794 NIL) (0.11486486 NIL)
 (0.13846155 NIL) (0.17419355 NIL) (0.28440368 NIL) (0.26145554 NIL)
 (0.17105263 NIL) (0.06649616 NIL) (0.09014084 NIL) (0.20424403 NIL)
 (0.06434316 NIL) (0.15549597 NIL) (0.11904762 NIL) (0.23498695 NIL)
 (0.06970509 NIL) (0.112 NIL) (0.38260868 NIL) (0.0546875 NIL)
 (0.22486773 NIL) (0.19181585 NIL) (0.14824797 NIL) (0.13385826 NIL)
 (0.74502164 T) (0.11139241 NIL) (0.11170213 NIL) (0.11702128 NIL)
 (0.11731844 NIL) (0.14804469 NIL) (0.12011173 NIL) (0.12486131 NIL)
 (0.064 NIL) (0.93823653 NIL) (1.0 T) (0.8960796 NIL) (0.9292172 NIL)
 (0.04518664 NIL) (0.22396857 NIL) (0.11890244 NIL) (0.9818594 T)
 (0.3169399 NIL) (0.20520231 NIL) (0.11849711 NIL) (0.231454 NIL)
 (0.39595374 NIL) (0.25531915 NIL) (0.3195266 NIL) (0.24707553 T)
 (0.98130673 T) (0.63623446 T) (0.22877358 NIL) (0.11699165 T)
 (0.0190779 NIL) (0.06247513 NIL) (0.15853658 NIL) (0.0970951 NIL)
 (0.22348484 NIL) (0.18951613 NIL) (0.2195122 NIL) (0.04027557 NIL)
 (0.23381294 NIL) (0.4528302 NIL) (0.15294118 NIL) (0.14232871 NIL)
 (0.19669119 NIL) (0.80831957 NIL) (0.93270034 T) (0.0190779 NIL)
 (1.0 T) (0.04027557 NIL) (0.74590164 NIL) (1.0 T) (0.74590164 NIL)
 (0.0190779 NIL) (1.0 T) (0.04027557 NIL) (0.74590164 NIL) (1.0 T)
 (0.74590164 NIL) (0.0190779 NIL) (1.0 T) (0.04027557 NIL)
 (0.74590164 NIL) (0.0190779 NIL) (1.0 T) (0.04027557 NIL)
 (0.74590164 NIL) (0.0190779 NIL) (1.0 T) (0.04027557 NIL)
 (0.74590164 NIL) (0.0190779 NIL) (1.0 T) (0.04027557 NIL)
 (0.74590164 NIL) (0.0190779 NIL) (1.0 T) (0.04027557 NIL)
 (0.74590164 NIL) (1.0 T) (0.74590164 NIL) (1.0 T) (0.74590164 NIL)
 (0.0190779 NIL) (1.0 T) (0.04027557 NIL) (0.74590164 NIL)
 (0.1331058 NIL) (0.22307692 NIL) (0.21235521 NIL) (0.4916531 T)
 (0.2910663 NIL) (0.14371258 NIL) (0.3753754 NIL) (0.22295082 NIL)
 (0.16612378 NIL) (0.098507464 NIL) (0.25 NIL) (0.29051986 NIL)
 (0.22522523 NIL) (0.16611296 NIL) (0.18654434 NIL) (0.1433121 NIL)
 (0.17589577 NIL) (0.08450704 NIL) (0.1021021 NIL) (0.21787709 NIL)
 (0.14803626 NIL) (0.17318435 NIL) (0.26333332 NIL) (0.31722054 NIL)
 (0.24705882 NIL) (0.29069766 NIL) (0.14242424 NIL) (0.2621951 NIL)
 (0.20231214 NIL) (0.3988764 NIL) (0.13719513 NIL) (0.20668693 NIL)
 (0.04411765 NIL) (0.23606557 NIL) (0.11235955 NIL) (0.3882225 NIL)
 (0.18518023 NIL) (0.25554883 NIL) (0.09979326 NIL) (0.13552602 NIL)
 (0.16620903 NIL) (0.32012394 NIL) (0.26545727 NIL) (0.093988515 NIL)
 (0.14159611 T) (0.73476744 T) (0.32 NIL) (0.33691755 NIL)
 (0.34673366 NIL) (0.06130268 NIL) (0.707103 T) (0.34732825 NIL)
 (0.099236645 NIL) (0.051696286 NIL) (0.44245523 NIL) (0.13756613 NIL)
 (0.4961637 NIL) (0.31623933 NIL) (0.13972603 NIL) (0.09686609 NIL)
 (0.10659899 NIL) (0.22507122 NIL) (0.26137793 NIL) (0.15627576 NIL)
 (0.5369376 T) (0.16876122 NIL) (0.15384616 NIL) (0.12669684 NIL)
 (0.23626374 NIL) (0.35384616 NIL) (0.520362 NIL) (0.3524089 T)
 (0.08450704 NIL) (0.40309644 T) (0.18890555 NIL) (0.07943262 NIL)
 (0.2 NIL) (0.09219858 NIL) (0.933836 T) (0.7619048 NIL)
 (0.09066667 NIL) (0.08517901 NIL) (0.8706718 T) (0.07392473 NIL)
 (0.99464667 T) (1.0 T) (0.951049 T) (0.05065666 NIL) (0.09943715 NIL)
 (0.10748561 NIL) (0.09612916 NIL) (0.087461144 NIL) (0.10229286 NIL)
 (0.2918416 NIL) (0.08237986 NIL) (0.2004662 NIL) (0.11084906 NIL)
 (0.15180723 NIL) (0.3764988 NIL) (0.110311754 NIL) (0.14837906 NIL)
 (0.23004694 NIL) (0.14148681 NIL) (0.17715618 NIL) (0.041002277 NIL)
 (0.09432007 NIL) (0.12343931 NIL) (0.24792783 NIL) (0.33451283 NIL)
 (0.031390134 NIL) (0.03506209 NIL) (0.104395606 NIL) (0.046337817 NIL)
 (0.13386881 NIL) (0.0373599 NIL) (0.24669604 NIL) (0.21481481 NIL)
 (0.17265193 NIL) (0.13702239 NIL) (0.028387098 NIL) (0.22807017 NIL)
 (0.077943616 NIL) (0.21336761 NIL) (0.16901408 NIL) (0.08165997 NIL)
 (0.2081448 NIL) (0.45994064 NIL) (0.2181303 NIL) (0.26956522 NIL)
 (0.14837906 NIL) (0.10055866 NIL) (0.31714284 NIL) (0.1299435 NIL)
 (0.06779661 NIL) (0.057184752 NIL) (0.27793697 NIL) (0.14071856 NIL)
 (0.12790698 NIL) (0.10324484 NIL) (0.17423312 NIL) (0.12892321 NIL)
 (0.88266665 T) (0.88266665 T) (0.12176166 NIL) (0.41269842 NIL)
 (0.11764706 NIL) (0.11943794 NIL) (0.12755102 NIL) (0.08196721 NIL)
 (0.086021505 NIL) (0.075 NIL) (0.074592076 NIL) (0.22081219 NIL)
 (0.94497454 T) (0.25 NIL) (0.085020244 NIL) (0.09869646 NIL)
 (0.22266401 NIL) (0.118473895 NIL) (0.09338521 NIL) (0.21287128 NIL)
 (0.124497995 NIL) (0.26612905 NIL) (0.10040161 NIL) (0.1193129 NIL)
 (0.044363637 NIL) (0.099047616 NIL) (0.058076225 NIL) (0.19459459 NIL)
 (0.21693122 NIL) (0.07954545 NIL) (0.123046875 NIL) (0.21609196 NIL)
 (0.11255411 NIL) (0.13465346 NIL) (0.0945946 NIL) (0.11025145 NIL)
 (0.12567325 NIL) (0.2567325 NIL) (0.43459177 NIL) (0.42364532 NIL)
 (0.17085427 NIL) (0.108333334 NIL) (0.25365853 NIL) (0.46889952 NIL)
 (0.37894738 NIL) (0.49321267 NIL) (0.16431925 NIL) (0.4055118 NIL)
 (0.23076923 NIL) (0.31343284 NIL) (0.49756098 NIL) (0.2642487 NIL)
 (0.13615024 NIL) (0.2054054 NIL) (0.495283 NIL) (0.47368422 NIL)
 (0.2961165 NIL) (0.24271844 NIL) (0.20833333 NIL) (0.4380531 NIL)
 (0.3478261 NIL) (0.40291262 NIL) (0.41884816 NIL) (0.36700338 NIL)
 (0.2961165 NIL) (0.2524272 NIL) (0.275 NIL) (0.25714287 NIL)
 (0.14096916 NIL) (0.18061674 NIL) (0.17364314 NIL) (0.13193947 NIL)
 (0.17122369 NIL) (0.23075877 NIL) (0.4492445 NIL) (0.19833964 NIL)
 (0.25773913 NIL) (0.16151004 NIL) (0.10205571 NIL) (0.14035694 NIL)
 (0.12773617 NIL) (0.1061046 NIL) (0.2791366 NIL) (0.22287358 NIL)
 (0.1822119 NIL) (0.1287918 NIL) (0.11438596 NIL) (0.12640885 NIL)
 (0.14360234 NIL) (0.12991515 NIL) (1.0 T) (0.951049 T) (0.1495327 NIL)
 (0.12547529 NIL) (0.09090909 NIL) (0.107061505 NIL) (0.07888631 NIL)
 (0.08715596 NIL) (0.25458714 NIL) (0.15938865 NIL) (0.16035634 NIL)
 (0.23167849 NIL) (0.113689095 NIL) (0.15990454 NIL) (0.09568468 NIL)
 (0.09346225 NIL) (0.10989265 NIL) (0.15681818 NIL) (0.2012987 NIL)
 (0.42625543 NIL) (0.33 NIL) (0.4368231 NIL) (0.42131978 NIL)
 (0.0945946 NIL) (0.2538071 NIL) (0.19791667 NIL) (0.1693989 NIL)
 (0.36571428 NIL) (0.2513089 NIL) (0.22335026 NIL) (0.22105263 NIL)
 (0.30660376 NIL) (0.19069767 NIL) (0.15962441 NIL) (0.355 NIL)
 (0.15428571 NIL) (0.16 NIL) (0.4247312 NIL) (0.17934783 NIL)
 (0.1503268 NIL) (0.5485714 NIL) (0.41666666 NIL) (0.40449437 NIL)
 (0.3794872 NIL) (0.23157895 NIL) (0.52918285 NIL) (0.3906977 NIL)
 (0.27570093 NIL) (0.20408164 NIL) (0.39252338 NIL) (0.4247312 NIL)
 (0.4368231 NIL) (0.39361703 NIL) (0.11004785 NIL) (0.3181818 NIL)
 (0.11675127 NIL) (0.17757009 NIL) (0.35514018 NIL) (0.12707183 NIL)
 (0.2890995 NIL) (0.33567876 NIL) (0.19588825 NIL) (0.12150563 NIL)
 (0.11185612 NIL) (0.34869874 NIL) (0.33877796 NIL) (0.2667068 NIL)
 (0.3093028 NIL) (0.3086136 NIL) (0.44397205 NIL) (0.4111565 NIL)
 (0.29835755 NIL) (0.25310308 NIL) (0.214959 NIL) (0.22107023 NIL)
 (0.18179135 NIL) (0.22746691 NIL) (0.90557754 T) (1.0 T) (0.951049 T)
 (0.13761468 NIL) (0.061643835 NIL) (0.25877193 NIL) (0.06352087 NIL)
 (0.25708503 NIL) (1.0 T) (0.07904412 NIL) (0.8717949 T)
 (0.29434448 NIL) (0.11389237 NIL) (0.5576923 NIL) (0.07852194 NIL)
 (0.09919028 NIL) (0.1205074 NIL) (0.1802721 NIL) (0.3122172 NIL)
 (0.07882883 NIL) (0.15204678 NIL) (0.11469072 NIL) (0.39473686 NIL)
 (0.2881356 T) (0.5827338 NIL) (0.8302583 T) (0.090073526 NIL)
 (0.12352941 NIL) (0.24832214 NIL) (0.39123103 NIL) (0.25877193 NIL)
 (0.56962025 NIL) (1.0 T) (1.0 T) (0.1258257 NIL) (0.070767894 NIL)
 (0.20442112 NIL) (0.06865671 NIL) (0.089263275 NIL) (0.11923909 NIL)
 (0.09541381 NIL) (0.1302282 NIL) (0.7201819 T) (0.41939634 NIL)
 (0.7045506 T) (0.722654 T) (0.12970711 NIL) (0.19732441 NIL)
 (0.1640625 NIL) (0.2821577 NIL) (0.26625386 NIL) (0.30092594 NIL)
 (0.208 NIL) (0.23305085 NIL) (0.10130391 NIL) (0.29595947 NIL)
 (0.9519152 T) (0.15681818 NIL) (0.2012987 NIL) (0.42625543 NIL)
 (0.07602339 NIL) (0.12162162 NIL) (0.10526316 NIL) (0.28195488 NIL)
 (0.35589942 NIL) (0.23137255 NIL) (0.18589912 NIL) (0.08302195 NIL)
 (1.0 T) (0.07602339 NIL) (0.12162162 NIL) (0.09793814 NIL)
 (0.19095477 NIL) (0.10526316 NIL) (0.510101 NIL) (0.28195488 NIL)
 (0.35589942 NIL) (0.23137255 NIL) (0.18589912 NIL) (0.08302195 NIL)
 (1.0 T) (0.49704143 NIL) (0.37869823 NIL) (0.8618421 NIL)
 (0.25531915 NIL) (0.3619101 NIL) (0.5034174 NIL) (1.0 T) (0.951049 T)
 (0.2584746 NIL) (0.6096491 NIL) (0.6460905 NIL) (0.30252102 NIL)
 (0.7177419 NIL) (0.4 NIL) (0.29515418 NIL) (0.25791857 NIL)
 (0.15111111 NIL) (0.33458647 NIL) (0.12288135 NIL) (0.18421052 NIL)
 (0.26666668 NIL) (0.11016949 NIL) (0.21400778 NIL) (0.2857143 NIL)
 (0.17040358 NIL) (0.21367522 NIL) (0.17372881 NIL) (0.10526316 NIL)
 (0.2570281 NIL) (0.13839285 NIL) (0.2987552 NIL) (0.40495867 NIL)
 (0.18303572 NIL) (0.17591946 NIL) (0.36071596 NIL) (0.33103836 NIL)
 (0.83034396 T) (0.1797235 NIL) (0.13777778 NIL) (0.2529412 NIL)
 (0.25675675 NIL) (0.6781609 NIL) (0.15789473 NIL) (0.13137256 NIL)
 (0.0945946 NIL) (0.60795456 NIL) (0.5090909 NIL) (0.21461187 NIL)
 (0.3652174 NIL) (0.21645021 NIL) (0.43722942 NIL) (0.20207255 NIL)
 (0.08918406 NIL) (0.34666666 NIL) (0.17272727 NIL) (0.4471154 NIL)
 (0.4 NIL) (0.079696395 NIL) (0.13756613 NIL) (0.22580644 NIL)
 (0.2340824 NIL) (0.34285715 NIL) (0.4050633 NIL) (0.4 NIL)
 (0.6535088 NIL) (0.15929204 NIL) (0.21698113 NIL) (0.14479639 NIL)
 (0.6527778 NIL) (0.2987013 NIL) (0.30788186 NIL) (0.19122851 NIL)
 (0.12793791 NIL) (0.12401503 NIL) (0.10701033 NIL) (0.3863101 NIL)
 (0.71838975 NIL) (0.33424747 NIL) (0.3514902 NIL) (0.13853891 NIL)
 (0.21101068 NIL) (0.19257015 NIL) (0.18354794 NIL) (0.12339553 NIL)
 (0.08454941 NIL) (0.14750835 NIL) (0.21349259 NIL) (0.27941403 NIL)
 (0.52340937 NIL) (0.10046913 NIL) (0.16606954 NIL) (0.1771983 NIL)
 (0.18225592 NIL) (0.13416332 NIL) (0.1908341 NIL) (0.21512446 NIL)
 (0.65076095 T) (0.951049 T) (0.35751295 NIL) (0.29533678 NIL)
 (0.2356021 NIL) (0.2512563 NIL) (0.27272728 NIL) (0.30150753 NIL)
 (0.951049 T) (0.14084508 NIL) (0.3224299 NIL) (0.23195876 NIL)
 (0.3084112 NIL) (0.29245284 NIL) (0.25365853 NIL) (0.26442307 NIL)
 (0.12371134 NIL) (0.108490564 NIL) (0.2755102 NIL) (0.15789473 NIL)
 (0.28169015 NIL) (0.63235295 NIL) (0.18483412 NIL) (0.14903846 NIL)
 (0.29064038 NIL) (0.16113745 NIL) (0.17073171 NIL) (0.29353234 NIL)
 (0.477551 NIL) (0.09223301 NIL) (0.39901477 NIL) (0.16901408 NIL)
 (0.19704433 NIL) (0.26086956 NIL) (0.2038835 NIL) (0.549763 NIL)
 (0.21917808 NIL) (0.28504673 NIL) (0.23364486 NIL) (0.33009708 NIL)
 (0.18367347 NIL) (0.35135135 NIL) (0.1923077 NIL) (0.24528302 NIL)
 (0.4723618 NIL) (0.20103092 NIL) (0.20704846 NIL) (0.45918366 NIL)
 (0.18396227 NIL) (0.12376238 NIL) (0.3004695 NIL) (0.21287128 NIL)
 (0.1273585 NIL) (0.30660376 NIL) (0.13942307 NIL) (0.12182741 NIL)
 (0.2451923 NIL) (0.13592233 NIL) (0.28037384 NIL) (0.32780084 NIL)
 (0.20754717 NIL) (0.26666668 NIL) (0.11453745 NIL) (0.21052632 NIL)
 (0.50214595 NIL) (0.13065326 NIL) (0.14493512 NIL) (0.16736771 NIL)
 (0.31387177 NIL) (0.26445964 NIL) (0.14458258 NIL) (0.25582284 NIL)
 (0.49828872 NIL) (0.12556233 NIL) (0.1435247 NIL) (0.16742787 NIL)
 (0.22155543 NIL) (0.32117677 NIL) (0.2788133 NIL) (0.18061039 NIL)
 (0.26845378 NIL) (0.16810358 NIL) (0.16045631 NIL) (0.161064 NIL)
 (0.5472028 NIL) (0.14743762 NIL) (0.15456133 NIL) (0.14059564 NIL)
 (0.951049 T) (0.77003944 T) (1.0 T) (1.0 T) (0.15238096 NIL)
 (0.20535715 NIL) (0.17391305 NIL) (0.14375 NIL) (0.17525773 NIL)
 (0.06801277 NIL) (0.110052444 NIL) (0.08723392 NIL) (0.3679662 NIL)
 (0.73364323 NIL) (0.030444965 NIL) (0.16976744 NIL) (0.07888631 NIL)
 (0.32456142 NIL) (0.33488372 NIL) (0.14893617 NIL) (0.09589041 NIL)
 (0.07448707 NIL) (0.29166666 NIL) (0.1132917 NIL) (0.14629795 NIL)
 (0.12529002 NIL) (0.088314004 NIL) (0.08428246 NIL) (0.32417583 NIL)
 (0.06855792 NIL) (0.110311754 NIL) (0.15348837 NIL) (0.37109724 NIL)
 (0.13672593 NIL) (0.32360741 NIL) (0.2295127 NIL) (0.20338982 NIL)
 (0.14795919 NIL) (0.20833333 NIL) (0.18055555 NIL) (0.11764706 NIL)
 (0.3519553 NIL) (0.14507772 NIL) (0.521978 NIL) (0.2264151 NIL)
 (0.3583815 NIL) (0.37755102 NIL) (0.2616279 NIL) (0.22325581 NIL)
 (0.2962963 NIL) (0.22844827 NIL) (0.21142857 NIL) (0.4074074 NIL)
 (0.7037037 NIL) (0.30555555 NIL) (0.5387931 NIL) (0.14401622 NIL)
 (0.1597633 NIL) (0.3478261 NIL) (0.109014675 NIL) (0.254717 NIL)
 (0.40932643 NIL) (0.23391813 NIL) (0.29444444 NIL) (0.20792079 NIL)
 (0.1902439 NIL) (0.21465969 NIL) (0.38425925 NIL) (0.69518715 NIL)
 (0.255 NIL) (0.15151516 NIL) (0.47 NIL) (0.7150838 NIL) (0.273743 NIL)
 (0.31111112 NIL) (0.25714287 NIL) (0.4467005 NIL) (0.24742268 NIL)
 (0.20176218 NIL) (0.16678834 NIL) (0.1401468 NIL) (0.39423066 NIL)
 (0.26957262 NIL) (0.20552516 NIL) (0.49221164 NIL) (0.7581651 T)
 (0.34016395 NIL) (0.12295082 NIL) (0.28691983 NIL) (0.1941392 NIL)
 (0.0995671 NIL) (0.11764706 NIL) (0.08171206 NIL) (0.3114754 NIL)
 (0.29508197 NIL) (0.097165994 NIL) (0.225 NIL) (0.3402778 NIL)
 (0.22267206 NIL) (0.4915254 NIL) (0.15869017 NIL) (0.22627737 NIL)
 (0.17460318 NIL) (0.15081967 NIL) (0.21960784 NIL) (0.7960199 NIL)
 (0.14401622 NIL) (0.23580787 NIL) (0.3624454 NIL) (0.109014675 NIL)
 (0.37320575 NIL) (0.37339056 NIL) (0.21138212 NIL) (0.22885571 NIL)
 (0.36150235 NIL) (0.23735408 NIL) (0.25910932 NIL) (0.248 NIL)
 (0.2037037 NIL) (0.397541 NIL) (0.29910713 NIL) (0.36625513 NIL)
 (0.21610169 NIL) (0.16883117 NIL) (0.278826 NIL) (0.16165462 NIL)
 (0.33878487 NIL) (0.24346252 NIL) (0.13138519 NIL) (0.12173913 NIL)
 (0.8819876 T) (0.12437811 NIL) (0.09701493 NIL) (0.9519651 T)
 (0.8122271 NIL) (0.257329 NIL) (0.2125 NIL) (0.146875 NIL)
 (0.86207885 T) (0.91065294 T) (0.41237113 NIL) (0.4226804 NIL)
 (0.53264606 NIL) (0.26804122 NIL) (0.32283464 NIL) (0.31102362 NIL)
 (0.17131475 NIL) (0.21107267 NIL) (0.94548064 T) (0.19896641 NIL)
 (0.16786571 NIL) (0.9329969 T) (0.85180706 T) (0.59364724 NIL)
 (0.17821783 NIL) (0.49310225 NIL) (0.4454976 NIL) (0.89514357 T)
 (0.29545453 NIL) (0.26732674 NIL) (0.9497868 T) (0.3081571 NIL)
 (0.8220828 NIL) (0.83108026 NIL) (0.55956274 NIL) (0.97323626 T)
 (0.110526316 NIL) (0.42087543 NIL) (0.19753087 NIL) (0.2973684 NIL)
 (0.9367168 NIL) (0.48110652 NIL) (1.0 T) (0.3458652 NIL)
 (0.95267856 NIL) (0.8225877 NIL) (0.9419729 NIL) (0.14700194 NIL)
 (0.6286267 NIL) (0.91102517 NIL) (0.88007736 T) (0.08588957 NIL)
 (0.052781742 NIL) (0.16363636 NIL) (0.38151327 NIL) (0.1529832 NIL)
 (0.6406064 NIL) (0.7659713 T) (0.08417509 NIL) (0.4013378 NIL)
 (0.54882157 NIL) (0.084745765 NIL) (0.19753087 NIL) (0.4926274 NIL)
 (0.31158715 NIL) (0.19761601 NIL) (0.1709809 NIL) (0.20733428 NIL)
 (0.11717172 NIL) (0.06910569 NIL) (0.08661418 NIL) (0.06679035 NIL)
 (0.17928287 NIL) (0.08016032 NIL) (0.068136275 NIL) (0.06746032 NIL)
 (0.14747475 NIL) (0.39651838 NIL) (0.19393939 NIL) (0.12720157 NIL)
 (0.3151515 NIL) (0.31048387 NIL) (0.19156647 NIL) (0.8829387 NIL)
 (0.9836783 T) (0.60586214 NIL) (0.98270845 NIL) (0.8845542 NIL)
 (0.9554718 NIL) (0.118551046 NIL) (0.11462882 NIL) (0.08953614 NIL)
 (0.123819515 NIL) (0.053301513 NIL) (0.040685225 NIL) (0.904578 T)
 (0.2095672 NIL) (0.121681415 NIL) (0.20273349 NIL) (0.55166584 NIL)
 (0.37130803 NIL) (0.1392405 NIL) (0.08438819 NIL) (0.36919832 NIL)
 (0.12236287 NIL) (0.11086474 NIL) (0.19338423 NIL) (0.30788803 NIL)
 (0.1311054 NIL) (0.16870415 NIL) (0.89285713 NIL) (0.11691542 NIL)
 (0.14883721 NIL) (0.19647355 NIL) (0.17380352 NIL) (0.3548387 NIL)
 (0.2937302 NIL) (0.57719207 NIL) (0.9881828 T) (0.31496832 NIL)
 (0.34127554 T) (0.35677853 NIL) (0.26302734 NIL) (0.28756475 NIL)
 (0.064 NIL) (0.8718327 NIL) (1.0 T) (0.90650094 NIL) (0.9335292 NIL)
 (0.27604166 NIL) (0.28106508 NIL) (0.17391305 NIL) (0.32984293 NIL)
 (0.27295917 NIL) (0.29881656 NIL) (0.09235669 NIL) (0.18554217 NIL)
 (0.32380953 NIL) (0.11363637 NIL) (0.33333334 NIL) (0.7047619 NIL)
 (0.44958225 NIL) (0.23690815 NIL) (0.27710453 NIL) (0.28756475 NIL)
 (0.6016018 NIL) (0.8855914 T) (0.97882485 NIL) (0.975937 NIL)
 (0.9477202 T) (0.72011566 NIL) (0.9233151 NIL) (0.8134689 NIL)
 (0.37130803 NIL) (0.1392405 NIL) (0.061269145 NIL) (0.06345733 NIL)
 (0.12236287 NIL) (0.38902122 NIL) (0.40122935 NIL) (0.17213115 NIL)
 (0.30924857 NIL) (0.6 NIL) (0.37777779 NIL) (0.078085646 NIL)
 (0.24444444 NIL) (0.23768117 NIL) (0.20668693 NIL) (0.13299233 NIL)
 (0.4077924 NIL) (0.49406227 NIL) (0.40435767 NIL) (0.09489051 NIL)
 (0.1191067 NIL) (0.2538071 NIL) (0.13613862 NIL) (0.17557251 NIL)
 (0.09168444 NIL) (0.12871288 NIL) (0.19518073 NIL) (0.21813725 NIL)
 (0.18939394 NIL) (0.1119403 NIL) (0.119592875 NIL) (0.21303259 NIL)
 (0.35786802 NIL) (0.42857143 NIL) (0.0952023 NIL) (0.9850481 T)
 (0.17682926 NIL) (0.2215909 NIL) (0.140625 NIL) (0.0625 NIL)
 (0.17378917 NIL) (0.078125 NIL) (0.22507122 NIL) (0.06153846 NIL)
 (0.06488011 NIL) (0.73458105 T) (0.12732096 NIL) (0.13341969 NIL)
 (0.54664487 T) (0.1923077 NIL) (0.19909503 NIL) (0.18778281 NIL)
 (0.42533937 NIL) (1.0 NIL) (0.046223957 NIL) (0.045572918 NIL)
 (0.5339367 NIL) (0.1561086 NIL) (0.101809956 NIL) (0.057591625 NIL)
 (0.40308926 NIL) (0.9124169 T) (0.26654065 NIL) (0.49797705 T)
 (0.67580456 T) (0.10727056 NIL) (0.18181819 NIL) (0.2943723 NIL)
 (0.95929396 T) (0.8392717 NIL) (0.204947 NIL) (0.18374558 NIL)
 (0.885159 T) (0.95936394 NIL) (0.044169612 NIL) (0.09893993 NIL)
 (0.15724382 NIL) (0.95936394 NIL) (0.06422018 NIL) (0.2600897 NIL)
 (0.059925094 NIL) (0.12 NIL) (0.2248062 NIL) (0.22891566 NIL)
 (0.14705883 NIL) (0.09056604 NIL) (0.23938224 NIL) (0.34509805 NIL)
 (0.21702127 NIL) (0.30941704 NIL) (0.1375 NIL) (0.18595041 NIL)
 (0.12227074 NIL) (0.24902724 NIL) (0.18907563 NIL) (0.16666667 NIL)
 (0.359375 NIL) (0.236 NIL) (0.2117117 NIL) (0.2 NIL) (0.25287357 NIL)
 (0.256 NIL) (0.23921569 NIL) (0.2931878 NIL) (0.20074943 NIL)
 (0.25197902 NIL) (0.28899896 NIL) (0.21669908 NIL) (0.2175517 NIL)
 (0.109561756 NIL) (0.06187625 NIL) (0.15568863 NIL) (0.040339705 NIL)
 (0.992994 NIL) (0.8040235 NIL) (1.0 NIL) (0.8413516 T) (0.9544635 NIL)
 (0.8395806 T) (0.19362187 NIL) (0.31177828 NIL) (0.19896641 NIL)
 (0.09319899 NIL) (0.9759088 T) (0.2361111 NIL) (0.2361111 NIL)
 (0.9964225 T) (0.13706294 NIL) (0.06666667 NIL) (0.13025211 NIL)
 (0.21337579 NIL) (0.125323 NIL) (0.061728396 NIL) (0.122535214 NIL)
 (0.95019156 NIL) (0.8027993 T) (0.08313871 NIL) (0.057395034 NIL)
 (0.070006296 NIL) (0.20872441 NIL) (0.22077923 NIL) (0.118863046 NIL)
 (0.0971867 NIL) (0.97286177 T) (0.41970804 NIL) (0.17165686 NIL)
 (0.86187786 T) (0.8226407 T) (0.7777928 NIL) (0.2090909 NIL)
 (0.33613446 NIL) (0.28699553 NIL) (0.30136988 NIL) (0.16143498 NIL)
 (0.54468083 NIL) (0.15454546 NIL) (0.37272727 NIL) (0.13836478 NIL)
 (0.18834081 NIL) (0.24096386 NIL) (0.43951613 NIL) (0.6637168 NIL)
 (0.2454406 NIL) (0.54680187 NIL) (0.9009696 NIL) (0.15178572 NIL)
 (0.91400373 T) (0.03768506 NIL) (0.0720339 NIL) (0.1804009 NIL)
 (0.05357143 NIL) (0.375 NIL) (0.1292373 NIL) (0.076271184 NIL)
 (0.16268751 NIL) (0.9273491 T) (0.89113015 NIL) (0.11029719 NIL)
 (0.9923274 T) (0.9923274 T) (0.8990991 T) (0.96216214 T)
 (0.16036037 NIL) (0.972973 NIL) (0.36744186 NIL) (0.09417041 NIL)
 (0.22058824 NIL) (0.08796296 NIL) (0.1298077 NIL) (0.2761905 NIL)
 (0.13953489 NIL) (0.17171717 NIL) (0.22115384 NIL) (0.40229884 NIL)
 (0.215 NIL) (0.1790393 NIL) (0.3233831 NIL) (0.25896415 NIL)
 (0.5375 NIL) (0.13043478 NIL) (0.06088993 NIL) (0.28431374 NIL)
 (0.07862408 NIL) (0.29672372 NIL) (0.97757256 T) (0.3470716 NIL)
 (0.4613734 NIL) (0.4375 NIL) (0.15531915 NIL) (0.07665505 NIL)
 (0.11336718 NIL) (0.114583336 NIL) (0.07569721 NIL) (0.101265825 NIL)
 (0.073308274 NIL) (0.17255718 NIL) (0.5326087 NIL) (0.4227273 NIL)
 (0.19749616 NIL) (0.08208177 NIL) (0.89270717 T) (0.26409495 NIL)
 (0.14545454 NIL) (0.13043478 NIL) (0.7694556 T) (0.068085104 NIL)
 (0.086538464 NIL) (0.37307692 NIL) (0.18065694 NIL) (0.9611789 T)
 (0.42213115 NIL) (0.90697676 T) (0.27868852 NIL) (0.9672131 NIL)
 (1.0 T) (0.90833336 NIL) (0.07731306 NIL) (0.1800554 NIL)
 (0.07764953 NIL) (0.24451411 NIL) (0.19298245 NIL) (0.053956833 NIL)
 (0.89644015 NIL) (0.08007449 NIL) (0.28125 NIL) (0.16819572 NIL)
 (0.14239483 NIL) (0.21035598 NIL) (0.27508092 NIL) (0.14887875 NIL)
 (0.61854386 NIL) (0.9242488 T) (0.9823232 NIL) (0.06621005 NIL)
 (0.11709602 NIL) (0.08703375 NIL) (1.0 T) (0.12895928 NIL)
 (0.10714286 NIL) (0.14147286 NIL) (0.103235744 NIL) (0.17661098 NIL)
 (0.16666667 NIL) (0.1485849 NIL) (0.9971019 T) (0.756162 T)
 (0.12626156 NIL) (0.1923077 NIL) (0.27477476 NIL) (0.077192985 NIL)
 (0.21777777 NIL) (0.22666667 NIL) (0.15789473 NIL) (0.13777778 NIL)
 (0.46222222 NIL) (0.24324325 NIL) (0.09682299 NIL) (0.06428572 NIL)
 (0.06334842 NIL) (0.38784146 NIL) (1.0 T) (0.30316743 NIL)
 (0.06334842 NIL) (1.0 T) (0.12820514 NIL) (0.115625 NIL)
 (0.30555555 NIL) (0.14245014 NIL) (0.08256881 NIL) (0.35042736 NIL)
 (0.06727829 NIL) (0.2008547 NIL) (0.53521127 NIL) (0.1904762 NIL)
 (0.13983051 NIL) (0.26956522 NIL) (0.35714287 NIL) (0.40789473 NIL)
 (0.35564855 NIL) (0.16299559 NIL) (0.3888889 NIL) (0.28346458 NIL)
 (0.4161074 NIL) (0.37974682 NIL) (0.14285715 NIL) (0.21052632 NIL)
 (0.2875 NIL) (0.1589404 NIL) (0.16877638 NIL) (0.28761062 NIL)
 (0.4873579 NIL) (0.23286492 NIL) (0.9526665 T) (0.30136198 NIL)
 (0.13650002 NIL) (0.06887052 NIL) (0.18429004 NIL) (0.14939025 NIL)
 (0.09117647 NIL) (0.21495327 NIL) (0.16997167 NIL) (0.21485944 NIL)
 (0.19189766 NIL) (0.17391305 NIL) (0.1661721 NIL) (0.16430596 NIL)
 (0.033043478 NIL) (0.13293052 NIL) (0.0801105 NIL) (0.25679758 NIL)
 (0.16201118 NIL) (0.06407767 NIL) (0.19277108 NIL) (0.24902724 NIL)
 (0.1252174 NIL) (0.070281126 NIL) (0.2379518 NIL) (0.18597561 NIL)
 (0.20821114 NIL) (0.029565217 NIL) (0.17455621 NIL) (0.2722741 NIL)
 (0.4438482 NIL) (0.17868061 NIL) (0.23171489 NIL) (0.1738154 NIL)
 (0.68005604 NIL) (0.87256837 NIL) (0.20918368 NIL) (0.048066594 NIL)
 (0.897082 NIL) (0.2278626 NIL) (0.3658 NIL) (0.81488353 T)
 (0.09509202 NIL) (0.31304348 NIL) (0.058430716 NIL) (0.62025315 NIL)
 (0.08955224 NIL) (0.2243346 NIL) (0.15678777 NIL) (0.6530612 NIL)
 (0.4566474 NIL) (0.27972028 NIL) (0.7037037 NIL) (0.2248996 NIL)
 (0.32911393 NIL) (0.5952381 NIL) (0.1954023 NIL) (0.18023255 NIL)
 (0.15441176 NIL) (0.1849711 NIL) (0.2460733 NIL) (0.24264705 NIL)
 (0.29885057 NIL) (0.25742576 NIL) (0.16763006 NIL) (0.375 NIL)
 (0.32019705 NIL) (0.2580645 NIL) (0.19277108 NIL) (0.46107784 NIL)
 (0.07118644 NIL) (0.18947369 NIL) (0.24347825 NIL) (0.65317917 NIL)
 (0.11419753 NIL) (0.05087209 NIL) (0.43356642 NIL) (0.13447432 NIL)
 (0.9183673 NIL) (0.5258621 NIL) (0.16425121 NIL) (0.11829945 NIL)
 (0.03916084 NIL) (0.729927 NIL) (0.34104046 NIL) (0.07098766 NIL)
 (0.2 NIL) (0.3880597 NIL) (0.4610989 NIL) (0.3257041 NIL)
 (0.08295899 NIL) (0.29010567 NIL) (0.79734033 T) (0.22476298 NIL)
 (0.69703215 T) (0.66015774 T) (0.48845345 T) (0.2970391 NIL)
 (0.4520714 T) (0.90956336 T) (0.10772991 NIL) (0.67122775 T)
 (0.57354295 T) (0.9398511 T) (0.96452034 T) (0.8377478 T)
 (0.5757742 T) (0.6163283 T) (0.6738976 T) (0.15228426 NIL)
 (0.18393782 NIL) (0.26165804 NIL) (0.08290155 NIL) (0.14766839 NIL)
 (0.11023622 NIL) (0.2357513 NIL) (0.09536082 NIL) (0.14615385 NIL)
 (0.2748691 NIL) (0.21465969 NIL) (0.10958904 NIL) (0.17232376 NIL)
 (0.26903552 NIL) (0.08423326 NIL) (0.10824742 NIL) (0.088621296 NIL)
 (0.14410621 NIL) (0.98884654 T) (0.20848638 NIL) (0.14700052 NIL)
 (0.96830523 T) (0.37130803 NIL) (0.1392405 NIL) (0.08438819 NIL)
 (0.36919832 NIL) (0.12236287 NIL) (0.81981266 T) (0.34412956 NIL)
 (0.09833334 NIL) (0.0952381 NIL) (0.054607507 NIL) (0.065436244 NIL)
 (0.09060403 NIL) (0.42911878 NIL) (0.050677992 NIL) (0.06251427 NIL)
 (0.37651098 NIL) (0.2711753 NIL) (0.8897659 T) (0.8936161 T)) )
