# Supplementary material for: Genome resolved analysis of a premature infant gut microbial community reveals a Varibaculum cambriense genome and a shift towards fermentation-based metabolism during the third week of life
Source: Microbiome. 2013 Dec 17;1:30. doi: 10.1186/2049-2618-1-30 (PMC4177395; doi:10.1186/2049-2618-1-30)
Supplement: Additional file 5 — KEGG annotations. [file 2049-2618-1-30-S5.zip › af5_V_cambriense_pathway_tools/1.0/data/priors/avg-rank]

(setf *AVG-RANK* '
((3.0 NIL) (1.0 NIL) (1.0 NIL) (1.0 NIL) (1.0 NIL) (1.0 NIL) (3.0 NIL)
 (3.0 NIL) (3.0 NIL) (3.0 NIL) (1.0 NIL) (3.0 NIL) (1.5 NIL) (3.5 NIL)
 (1.0 NIL) (2.0 NIL) (1.0 T) (1.0 NIL) (3.0 NIL) (5.0 NIL) (2.0 NIL)
 (3.0 NIL) (11.0 NIL) (1.0 NIL) (2.0 NIL) (4.0 NIL) (12.0 NIL)
 (3.0 NIL) (3.0 NIL) (3.0 NIL) (13.0 NIL) (8.0 NIL) (2.0 NIL) (3.0 NIL)
 (8.0 NIL) (1.0 NIL) (2.5 NIL) (4.0 NIL) (2.0 NIL) (3.0 NIL) (4.0 NIL)
 (4.0 NIL) (4.0 NIL) (4.0 NIL) (2.0 NIL) (2.25 NIL) (1.0 T) (3.25 NIL)
 (2.4545455 NIL) (2.0 NIL) (3.0 NIL) (1.0 NIL) (2.0 NIL) (1.0 NIL)
 (1.0 NIL) (2.0 NIL) (1.0 NIL) (1.0 NIL) (1.0 NIL) (2.0 NIL) (1.0 NIL)
 (1.0 NIL) (2.0 NIL) (1.0 NIL) (2.0 NIL) (2.0 NIL) (1.0 NIL) (1.0 NIL)
 (1.0 NIL) (1.0 NIL) (1.5 NIL) (1.5 NIL) (1.0 NIL) (1.0 NIL)
 (1.2941177 NIL) (1.0555556 NIL) (1.0 NIL) (2.0 NIL) (1.0 NIL)
 (2.0 NIL) (1.0 T) (1.0 NIL) (1.0 NIL) (1.0 NIL) (1.0 NIL) (1.0 NIL)
 (1.0 NIL) (1.0 NIL) (1.0 NIL) (1.0 NIL) (1.0 NIL) (1.0 NIL) (1.0 NIL)
 (2.0 NIL) (1.0 NIL) (1.0 NIL) (1.0 NIL) (1.0 NIL) (1.0 NIL) (1.0 NIL)
 (2.0 NIL) (1.0 NIL) (2.0 NIL) (3.0 NIL) (2.0 NIL) (2.0 NIL) (2.0 NIL)
 (2.0 NIL) (2.0 NIL) (2.0 NIL) (2.0 NIL) (2.0 NIL) (2.0 NIL) (2.0 NIL)
 (2.0 NIL) (2.0 NIL) (2.0 NIL) (2.0 NIL) (2.0 NIL) (2.0 NIL) (2.0 NIL)
 (3.0 NIL) (2.0 NIL) (2.0 NIL) (2.0 NIL) (2.0 NIL) (2.0 NIL) (3.0 NIL)
 (2.0 NIL) (3.0 NIL) (2.0 NIL) (2.0 NIL) (1.0 T) (3.0 NIL) (4.0 NIL)
 (2.0 NIL) (1.0 NIL) (2.0 NIL) (2.0 NIL) (1.0 NIL) (1.0 NIL) (4.0 NIL)
 (7.0 NIL) (9.0 NIL) (1.0 NIL) (2.0 NIL) (2.0 NIL) (1.0 NIL) (1.0 NIL)
 (1.0 NIL) (1.0 NIL) (2.0 NIL) (3.0 NIL) (4.0 NIL) (1.0 NIL) (2.0 NIL)
 (1.0 NIL) (6.0 NIL) (7.0 NIL) (1.0 NIL) (1.0 NIL) (2.0 NIL) (3.0 NIL)
 (8.0 NIL) (1.0 NIL) (3.0 NIL) (1.0 NIL) (1.0 NIL) (5.0 NIL) (2.0 NIL)
 (1.0 NIL) (2.0 NIL) (3.0 NIL) (1.0 NIL) (2.0 NIL) (1.0 NIL) (2.0 NIL)
 (3.0 NIL) (4.0 NIL) (1.0 NIL) (1.0 NIL) (2.0 NIL) (1.0 NIL) (4.0 NIL)
 (4.0 NIL) (2.0 NIL) (2.0 NIL) (1.0 NIL) (4.0 NIL) (1.0 NIL) (1.0 NIL)
 (6.0 NIL) (2.0 NIL) (4.0 NIL) (2.0 NIL) (2.6666667 NIL) (2.5 NIL)
 (6.0 NIL) (2.0 NIL) (2.4 NIL) (2.2 NIL) (4.0 NIL) (2.2857144 NIL)
 (1.0 NIL) (2.25 NIL) (2.4 NIL) (3.5454545 NIL) (1.9090909 NIL)
 (3.7857144 NIL) (2.6666667 NIL) (2.55 NIL) (1.5454545 NIL) (3.0 NIL)
 (1.0 NIL) (1.0 NIL) (1.0 NIL) (1.0 NIL) (2.0 NIL) (1.0 NIL) (1.0 NIL)
 (2.0 NIL) (2.0 NIL) (1.0 NIL) (2.0 NIL) (3.0 NIL) (2.0 NIL) (4.0 NIL)
 (2.0 NIL) (1.0 NIL) (5.0 NIL) (1.0 NIL) (2.0 NIL) (1.0 NIL) (1.0 NIL)
 (3.0 NIL) (3.0 NIL) (2.0 NIL) (1.0 NIL) (1.0 NIL) (1.0 NIL) (3.0 NIL)
 (1.0 NIL) (1.0 NIL) (1.0 NIL) (2.0 NIL) (1.0 NIL) (1.0 NIL) (2.0 NIL)
 (3.0 NIL) (1.0 NIL) (1.0 NIL) (1.0 NIL) (1.0 NIL) (1.0 NIL) (1.0 NIL)
 (1.0 NIL) (1.0 NIL) (1.0 NIL) (1.0 NIL) (1.0 NIL) (2.0 NIL) (1.0 NIL)
 (1.0 NIL) (2.0 NIL) (2.0 NIL) (1.0 NIL) (1.0 NIL) (1.0 NIL) (2.0 NIL)
 (1.0 NIL) (2.3333333 NIL) (1.5 NIL) (1.5 NIL) (1.1666666 NIL)
 (1.5 NIL) (1.0 NIL) (1.4444444 NIL) (1.0 NIL) (1.0 NIL) (3.0 NIL)
 (1.0 NIL) (1.0 NIL) (1.0 NIL) (1.0 NIL) (2.0 NIL) (1.0 NIL) (2.0 NIL)
 (2.0 NIL) (1.0 NIL) (1.0 NIL) (1.0 NIL) (1.0 NIL) (1.0 NIL) (1.0 NIL)
 (1.0 NIL) (2.0 NIL) (1.0 NIL) (1.0 NIL) (2.0 NIL) (2.0 NIL) (1.0 NIL)
 (1.0 NIL) (1.0 NIL) (2.0 NIL) (3.0 NIL) (1.0 NIL) (1.0 NIL) (1.5 NIL)
 (1.0 NIL) (1.5 NIL) (1.5 NIL) (1.0 NIL) (1.0 NIL) (1.0 NIL) (1.0 T)
 (2.0 NIL) (2.0 NIL) (2.0 NIL) (2.0 NIL) (2.0 NIL) (2.0 NIL) (2.0 NIL)
 (2.0 NIL) (2.0 NIL) (2.0 NIL) (2.0 NIL) (2.0 NIL) (2.0 NIL) (2.0 NIL)
 (3.0 NIL) (2.0 NIL) (2.0 NIL) (2.0 NIL) (2.0 NIL) (2.0 NIL) (2.0 NIL)
 (2.0 NIL) (2.0 NIL) (2.0 NIL) (2.0 NIL) (2.0 NIL) (3.0 NIL) (2.0 NIL)
 (2.0 NIL) (2.0 NIL) (2.0 NIL) (2.0 NIL) (2.0 NIL) (2.0 NIL) (3.0 NIL)
 (2.0 NIL) (2.0 NIL) (4.0 NIL) (3.0 NIL) (1.0 T) (1.0 NIL) (1.0 NIL)
 (1.0 NIL) (2.0 NIL) (2.0 NIL) (2.0 NIL) (2.0 NIL) (3.0 NIL) (2.0 NIL)
 (2.0 NIL) (2.0 NIL) (2.0 NIL) (2.0 NIL) (2.0 NIL) (2.0 NIL) (2.0 NIL)
 (1.0 NIL) (2.0 NIL) (4.0 NIL) (2.0 NIL) (2.0 NIL) (1.0 NIL) (2.0 NIL)
 (1.0166667 NIL) (2.0 NIL) (3.0 NIL) (2.0 NIL) (2.0 NIL) (2.0 NIL)
 (2.0 NIL) (2.0 NIL) (2.0 NIL) (2.0 NIL) (2.0 NIL) (2.0 NIL) (2.0 NIL)
 (3.0 NIL) (3.0 NIL) (2.0 NIL) (2.0 NIL) (1.0 T) (2.0 NIL) (2.0 NIL)
 (2.0 NIL) (2.0 NIL) (2.0 NIL) (2.0 NIL) (2.0 NIL) (2.0 NIL) (2.0 NIL)
 (2.0 NIL) (3.0 NIL) (2.0 NIL) (2.0 NIL) (2.0 NIL) (1.0 NIL) (1.0 NIL)
 (1.0 NIL) (1.0 NIL) (2.0 NIL) (1.0 NIL) (2.0 NIL) (1.0 NIL) (1.0 NIL)
 (1.0 NIL) (1.0 NIL) (1.0 NIL) (1.0 NIL) (1.0 NIL) (1.0 NIL) (1.0 NIL)
 (1.0 NIL) (1.0 NIL) (1.0 NIL) (1.0 NIL) (2.0 NIL) (1.0 NIL) (2.0 NIL)
 (1.0 NIL) (1.0 NIL) (1.0 NIL) (1.0 NIL) (1.0 NIL) (2.0 NIL) (1.0 NIL)
 (1.0 NIL) (2.0 NIL) (1.6666666 NIL) (1.0 NIL) (1.0 NIL) (1.0 NIL)
 (2.0 NIL) (1.0 NIL) (1.0 NIL) (1.0 NIL) (1.0 NIL) (1.0 NIL) (1.0 NIL)
 (2.0 NIL) (1.0 NIL) (1.0 NIL) (2.0 NIL) (1.0 NIL) (1.0 NIL) (1.0 NIL)
 (1.0 NIL) (2.0 NIL) (1.0 NIL) (1.0 NIL) (2.0 NIL) (1.0 NIL) (1.0 NIL)
 (3.0 NIL) (1.0 NIL) (2.0 NIL) (2.0 NIL) (2.0 NIL) (2.0 NIL) (1.0 NIL)
 (1.0 NIL) (1.0 NIL) (1.0 NIL) (1.5 NIL) (1.0 NIL) (3.0 NIL) (2.0 NIL)
 (1.0 NIL) (2.0 NIL) (1.0 NIL) (1.0 NIL) (2.0 NIL) (1.0 NIL) (2.0 NIL)
 (1.0 NIL) (1.0 NIL) (1.0 NIL) (1.0 NIL) (1.0 NIL) (1.0 NIL) (1.0 NIL)
 (1.0 NIL) (2.0 NIL) (3.0 NIL) (1.0 NIL) (1.0 NIL) (1.0 NIL) (1.0 NIL)
 (1.0 NIL) (3.0 NIL) (3.0 NIL) (4.0 NIL) (3.0 NIL) (4.0 NIL) (3.0 NIL)
 (3.0 NIL) (4.0 NIL) (4.0 NIL) (3.0 NIL) (3.0 NIL) (3.0 NIL) (3.0 NIL)
 (5.0 NIL) (3.0 NIL) (3.0 NIL) (3.0 NIL) (3.0 NIL) (3.0 NIL) (4.0 NIL)
 (4.5 NIL) (2.25 T) (1.0 T) (2.0526316 T) (1.0789474 T) (3.0 NIL)
 (1.0 NIL) (2.0 NIL) (2.0 NIL) (1.0 NIL) (1.0 NIL) (2.0 NIL) (1.0 NIL)
 (1.0 NIL) (1.0 NIL) (2.0 NIL) (1.0 NIL) (1.0 NIL) (1.0 NIL) (1.0 NIL)
 (1.0 NIL) (1.0 NIL) (1.0 NIL) (2.0 NIL) (1.0 NIL) (3.0 NIL) (1.0 NIL)
 (1.0 NIL) (1.0 NIL) (1.0 NIL) (1.0 NIL) (1.0 NIL) (1.0 NIL) (1.0 NIL)
 (1.0 NIL) (1.0 NIL) (2.0 NIL) (1.0 NIL) (1.0 NIL) (1.0 NIL) (1.0 NIL)
 (1.0 NIL) (1.5 NIL) (1.5 NIL) (7.0 NIL) (6.0 NIL) (5.0 NIL) (2.0 NIL)
 (4.0 NIL) (1.0 NIL) (3.0 T) (1.0 NIL) (1.0 NIL) (1.0 NIL) (1.5 NIL)
 (3.0 NIL) (2.0 NIL) (1.0 NIL) (3.0 NIL) (2.0 NIL) (3.0 NIL) (2.0 NIL)
 (2.0 NIL) (3.0 NIL) (3.0 NIL) (1.0 T) (1.7777778 NIL) (3.0 NIL)
 (2.4166667 NIL) (1.3888888 NIL) (1.0 T) (2.0 NIL) (1.0 NIL) (1.0 NIL)
 (1.0 NIL) (1.0 NIL) (1.0 NIL) (1.0 NIL) (1.0 NIL) (1.0 NIL) (1.5 NIL)
 (3.0 NIL) (2.0 T) (1.0 NIL) (2.0 NIL) (2.0 NIL) (3.0 NIL) (2.0 NIL)
 (2.0 NIL) (2.0 NIL) (2.0 NIL) (2.0 NIL) (2.0 NIL) (1.0 NIL) (2.0 NIL)
 (3.0 NIL) (3.0 NIL) (1.5 NIL) (1.0 T) (3.0 NIL) (2.0 NIL) (1.0 NIL)
 (2.0 NIL) (1.0 T) (3.0 NIL) (2.0 NIL) (1.0 NIL) (2.0 NIL) (1.0 T)
 (4.0 NIL) (3.0 NIL) (3.0 NIL) (3.0 NIL) (4.0 NIL) (1.0 NIL) (1.875 T)
 (3.0 NIL) (1.0 T) (4.0 NIL) (2.0 NIL) (1.0 NIL) (1.0 NIL) (3.0 NIL)
 (1.0 NIL) (2.0 NIL) (1.0 NIL) (1.0 NIL) (1.0 NIL) (2.0 NIL) (2.0 NIL)
 (1.0 NIL) (1.0 NIL) (1.0 NIL) (2.0 NIL) (1.0 NIL) (1.0 NIL) (1.0 NIL)
 (1.0 NIL) (1.0 NIL) (2.0 NIL) (1.0 NIL) (2.0 NIL) (1.0 NIL) (1.0 NIL)
 (3.0 NIL) (1.0 NIL) (3.0 NIL) (3.0 NIL) (3.0 NIL) (4.0 NIL) (2.0 NIL)
 (3.0 NIL) (4.0 NIL) (3.0 NIL) (3.0 NIL) (3.0 NIL) (5.0 NIL) (3.0 NIL)
 (4.0 NIL) (3.0 NIL) (3.0 NIL) (4.0 NIL) (3.0 NIL) (3.0 NIL) (3.0 NIL)
 (3.0 NIL) (4.0 NIL) (3.0 NIL) (3.0 NIL) (3.0 NIL) (3.0 NIL) (3.0 NIL)
 (3.0 NIL) (3.0 NIL) (3.0 NIL) (3.0 NIL) (3.0 NIL) (3.0 NIL) (3.0 NIL)
 (3.0 NIL) (4.0 NIL) (3.0 NIL) (3.0 NIL) (3.0 NIL) (3.0 NIL) (3.0 NIL)
 (3.0 NIL) (3.0 NIL) (4.0 NIL) (5.0 NIL) (3.5 NIL) (3.0 NIL) (2.0 NIL)
 (1.0 T) (1.0 NIL) (1.0 NIL) (2.0 NIL) (1.0 NIL) (1.0 NIL) (3.0 NIL)
 (2.0 NIL) (1.0 NIL) (1.0 NIL) (2.0 NIL) (1.0 NIL) (1.0 NIL) (3.0 NIL)
 (1.0 NIL) (1.0 NIL) (2.0 NIL) (1.0 NIL) (1.0 T) (3.0 NIL) (4.0 NIL)
 (4.0 NIL) (2.0 NIL) (3.0 NIL) (2.0 NIL) (2.0 NIL) (3.0 NIL) (4.0 NIL)
 (2.0 NIL) (3.0 NIL) (3.0 NIL) (2.0 NIL) (2.0 NIL) (2.0 NIL) (2.0 NIL)
 (3.0 NIL) (3.0 NIL) (2.0 NIL) (2.0 NIL) (2.0 NIL) (2.0 NIL) (2.0 NIL)
 (2.0 NIL) (4.0 NIL) (2.0 NIL) (2.0 NIL) (2.0 NIL) (4.0 NIL) (3.0 NIL)
 (3.0 NIL) (4.0 NIL) (2.0 NIL) (2.6666667 NIL) (2.4 NIL)
 (2.4285715 NIL) (2.5833333 NIL) (2.3076923 NIL) (1.0 NIL) (1.0 NIL)
 (1.0 NIL) (2.0 NIL) (1.0 NIL) (1.0 NIL) (1.0 NIL) (1.0 NIL) (1.0 NIL)
 (1.0 NIL) (1.0 NIL) (2.0 NIL) (1.0 NIL) (2.0 NIL) (1.0 NIL) (1.0 NIL)
 (1.0 NIL) (1.0 NIL) (2.0 NIL) (3.0 NIL) (2.0 NIL) (2.0 NIL) (2.0 NIL)
 (2.0 NIL) (2.0 NIL) (1.0 T) (1.0 NIL) (1.0 NIL) (1.0 NIL) (1.0 NIL)
 (1.0 NIL) (1.0 NIL) (1.0 NIL) (1.0 NIL) (1.0 NIL) (1.0 NIL) (1.0 NIL)
 (1.0 NIL) (1.0 T) (2.0 NIL) (1.0 T) (1.0 T) (2.0 NIL) (3.0 NIL)
 (1.0 T) (2.0 T) (1.0 T) (4.0 NIL) (4.0 NIL) (4.0 NIL) (4.0 NIL)
 (4.0 NIL) (4.0 NIL) (4.0 NIL) (4.25 NIL) (1.9444444 T) (2.8333333 NIL)
 (1.2222222 NIL) (3.0 NIL) (4.0 NIL) (3.0 NIL) (3.0 NIL) (2.0 NIL)
 (4.0 NIL) (3.0 NIL) (3.0 NIL) (2.0 NIL) (3.0 NIL) (2.0 NIL) (1.0 T)
 (2.0 NIL) (2.0 NIL) (3.0 NIL) (2.0 NIL) (1.0 NIL) (2.0 NIL) (2.0 NIL)
 (1.0 T) (3.0 NIL) (2.0 NIL) (2.0 NIL) (2.0 NIL) (2.0 NIL) (2.0 NIL)
 (2.0 NIL) (2.0 NIL) (2.0 NIL) (2.0 NIL) (2.0 NIL) (3.0 NIL) (2.0 NIL)
 (2.0 NIL) (4.0 NIL) (2.0 NIL) (2.0 NIL) (3.0 NIL) (2.0 NIL) (2.0 NIL)
 (2.0 NIL) (2.0 NIL) (2.0 NIL) (2.0 NIL) (2.0 NIL) (2.0 NIL) (1.0 NIL)
 (1.0 NIL) (1.0 NIL) (3.0 NIL) (1.0 NIL) (4.0 NIL) (1.0 NIL) (1.0 NIL)
 (2.0 NIL) (2.0 NIL) (1.0 NIL) (1.0 NIL) (1.0 NIL) (1.0 NIL) (1.0 NIL)
 (1.0 NIL) (3.0 NIL) (2.0 NIL) (2.0 NIL) (2.0 NIL) (2.0 NIL) (2.0 NIL)
 (2.0 NIL) (2.0 NIL) (2.0 NIL) (2.0 NIL) (2.0 NIL) (3.0 NIL) (2.0 NIL)
 (2.0 NIL) (4.0 NIL) (2.0 NIL) (2.0 NIL) (3.0 NIL) (2.0 NIL) (2.0 NIL)
 (2.0 NIL) (2.0 NIL) (2.0 NIL) (2.0 NIL) (2.0 NIL) (2.0 NIL) (1.0 NIL)
 (3.0 NIL) (2.0 NIL) (2.0 NIL) (2.0 NIL) (2.0 NIL) (1.0 T) (1.0 NIL)
 (1.0 NIL) (1.0 NIL) (4.0 NIL) (3.0 NIL) (2.0 NIL) (1.0 NIL) (1.0 NIL)
 (2.0 NIL) (1.0 NIL) (1.0 NIL) (1.0 NIL) (2.0 NIL) (1.0 NIL) (1.0 NIL)
 (1.0 NIL) (1.0 NIL) (1.0 NIL) (1.0 NIL) (1.0 NIL) (3.0 NIL) (1.0 NIL)
 (1.5 NIL) (1.0 NIL) (2.0 NIL) (1.0 NIL) (1.6666666 NIL)
 (1.6666666 NIL) (3.0 NIL) (2.0 NIL) (2.0 NIL) (2.0 NIL) (2.0 NIL)
 (2.0 NIL) (2.0 NIL) (2.0 NIL) (2.0 NIL) (2.0 NIL) (2.0 NIL) (2.0 NIL)
 (2.0 NIL) (2.0 NIL) (2.0 NIL) (2.0 NIL) (2.0 NIL) (2.0 NIL) (2.0 NIL)
 (2.0 NIL) (2.0 NIL) (2.0 NIL) (1.0 T) (1.0 NIL) (3.0 NIL) (2.0 NIL)
 (3.0 NIL) (2.0 NIL) (2.0 NIL) (2.0 NIL) (1.5 NIL) (1.0 NIL) (1.2 NIL)
 (1.0 T) (2.0 NIL) (2.0 NIL) (2.0 NIL) (3.0 NIL) (2.0 NIL) (2.0 NIL)
 (1.0 NIL) (3.0 NIL) (3.0 NIL) (2.0 NIL) (3.0 NIL) (3.0 NIL) (3.0 NIL)
 (2.0 NIL) (2.0 NIL) (1.0 NIL) (3.0 NIL) (1.0 NIL) (2.0 NIL) (2.0 NIL)
 (2.0 NIL) (2.0 NIL) (1.0 NIL) (2.0 NIL) (2.0 NIL) (2.0 NIL) (1.0 T)
 (2.0 NIL) (2.0 NIL) (2.0 NIL) (1.8333334 NIL) (1.0 T) (2.0 NIL)
 (3.0 NIL) (3.0 NIL) (2.0 NIL) (2.0 NIL) (2.0 NIL) (4.0 NIL) (2.0 NIL)
 (2.0 NIL) (1.0 T) (3.0 NIL) (2.0 NIL) (2.0 NIL) (3.0 NIL) (2.0 NIL)
 (1.0 T) (1.0 NIL) (1.0 NIL) (2.0 NIL) (1.0 NIL) (1.0 NIL) (1.0 NIL)
 (1.0 NIL) (1.0 NIL) (1.0 NIL) (3.0 NIL) (3.0 NIL) (2.0 NIL) (3.0 NIL)
 (2.0 NIL) (2.0 NIL) (2.0 NIL) (2.0 NIL) (2.0 NIL) (2.5 NIL) (1.0 T)
 (2.0 NIL) (1.0 T) (3.0 NIL) (3.0 NIL) (3.0 NIL) (2.0 NIL) (2.0 NIL)
 (3.0 NIL) (2.0 NIL) (3.0 NIL) (3.5 NIL) (2.3333333 NIL)
 (2.3333333 NIL) (1.0 T) (2.0 NIL) (3.0 NIL) (2.0 NIL) (1.0 T)
 (1.0 NIL) (1.0 NIL) (2.0 NIL) (2.0 NIL) (1.0 NIL) (1.0 NIL) (1.0 NIL)
 (1.0 NIL) (3.0 NIL) (1.0 NIL) (2.0 NIL) (2.5 NIL) (1.0 NIL) (1.0 NIL)
 (1.0 NIL) (3.0 NIL) (1.0 NIL) (2.0 NIL) (1.0 NIL) (5.0 NIL) (3.0 NIL)
 (2.0 NIL) (2.0 NIL) (2.0 NIL) (4.0 NIL) (3.0 NIL) (2.0 NIL) (1.0 T)
 (3.0 NIL) (1.0 NIL) (2.0 NIL) (4.0 NIL) (2.6666667 NIL) (2.25 NIL)
 (1.0 T) (2.0 NIL) (3.0 NIL) (2.0 NIL) (3.0 NIL) (4.0 NIL) (3.0 NIL)
 (2.0 NIL) (3.0 NIL) (3.0 NIL) (2.0 NIL) (2.0 NIL) (2.0 NIL) (3.0 NIL)
 (2.0 NIL) (2.0 NIL) (2.0 NIL) (2.0 NIL) (2.0 NIL) (2.0 NIL) (2.0 NIL)
 (2.0 NIL) (3.0 NIL) (2.0 NIL) (2.0 NIL) (2.0 NIL) (2.0 NIL) (2.0 NIL)
 (3.0 NIL) (2.0 NIL) (2.0 NIL) (2.4285715 NIL) (2.0833333 NIL) (1.0 T)
 (1.0 NIL) (1.0 NIL) (3.0 NIL) (2.0 NIL) (1.0 NIL) (2.0 NIL) (1.0 NIL)
 (1.0 NIL) (3.0 NIL) (1.0 NIL) (1.0 NIL) (2.0 NIL) (1.0 NIL) (1.0 NIL)
 (2.0 NIL) (1.0 NIL) (1.0 NIL) (1.0 NIL) (1.0 NIL) (1.0 NIL) (1.0 NIL)
 (1.0 NIL) (1.0 NIL) (1.0 NIL) (1.0 NIL) (1.0 NIL) (1.0 NIL) (4.0 NIL)
 (1.0 NIL) (1.0 NIL) (2.0 NIL) (1.0 NIL) (1.0 NIL) (3.0 NIL) (1.0 NIL)
 (1.0 NIL) (1.0 NIL) (2.0 NIL) (1.0 NIL) (1.0 NIL) (1.0 NIL) (1.0 NIL)
 (1.0 NIL) (1.0 NIL) (1.0 NIL) (1.0 NIL) (1.0 NIL) (2.0 NIL) (1.0 NIL)
 (1.0 NIL) (2.0 NIL) (1.0 NIL) (1.0 NIL) (1.0 NIL) (1.0 NIL) (1.0 NIL)
 (1.0 NIL) (1.5 NIL) (1.6666666 NIL) (2.0 NIL) (1.0 NIL) (3.0 NIL)
 (1.0 NIL) (2.0 NIL) (3.0 NIL) (2.0 NIL) (1.0 T) (1.0 NIL) (1.0 NIL)
 (1.0 NIL) (2.0 NIL) (2.0 NIL) (2.0 NIL) (4.0 NIL) (2.0 NIL) (3.0 NIL)
 (2.0 NIL) (2.0 NIL) (2.0 NIL) (3.0 NIL) (2.0 NIL) (2.0 NIL) (1.0 T)
 (3.0 NIL) (3.0 NIL) (2.0 NIL) (2.0 NIL) (2.0 NIL) (2.0 NIL) (2.0 NIL)
 (2.0 NIL) (1.0 T) (2.0 NIL) (3.0 NIL) (4.0 NIL) (4.0 NIL) (3.0 NIL)
 (3.0 NIL) (2.0 NIL) (1.0 T) (3.2222223 NIL) (1.9444444 T)
 (1.0555556 T) (1.0 T) (2.0 NIL) (1.0 NIL) (1.0 NIL) (1.0 NIL)
 (1.0 NIL) (1.0 T) (4.0 NIL) (3.0 NIL) (5.0 NIL) (2.0 T) (1.0 NIL)
 (6.0 NIL) (2.0 NIL) (1.0 NIL) (1.0 NIL) (1.0 NIL) (1.0 NIL) (1.0 NIL)
 (2.0 NIL) (3.0 NIL) (3.75 NIL) (4.0 NIL) (3.25 NIL) (1.0 T) (1.0 NIL)
 (5.0 NIL) (3.0 NIL) (8.0 NIL) (4.0 NIL) (2.0 NIL) (3.0 NIL) (2.0 NIL)
 (6.0 NIL) (7.0 NIL) (9.0 NIL) (1.0 NIL) (1.0 NIL) (1.0 NIL) (1.0 NIL)
 (1.0 NIL) (1.0 T) (1.0 NIL) (1.0 NIL) (1.0 NIL) (1.0 NIL) (1.0 NIL)
 (2.0 NIL) (1.0 NIL) (1.0 NIL) (1.0 NIL) (1.0 NIL) (2.0 NIL) (1.0 NIL)
 (2.0 NIL) (3.0 NIL) (1.5 NIL) (1.0 NIL) (2.0 NIL) (2.0 NIL) (1.0 NIL)
 (1.0 NIL) (1.0 NIL) (1.5 NIL) (1.0 T) (2.0 NIL) (2.0 NIL) (2.0 NIL)
 (2.0 NIL) (2.0 NIL) (2.0 NIL) (3.0 NIL) (2.0 NIL) (2.0 NIL) (2.0 NIL)
 (2.0 NIL) (2.0 NIL) (2.0 NIL) (3.0 NIL) (2.0 NIL) (3.0 NIL) (2.0 NIL)
 (2.0 NIL) (3.0 NIL) (2.0 NIL) (2.0 NIL) (1.0 NIL) (1.0 T) (1.0 NIL)
 (1.0 NIL) (1.0 NIL) (2.0 NIL) (1.0 NIL) (2.0 NIL) (1.0 NIL) (1.0 NIL)
 (1.0 NIL) (1.0 NIL) (2.0 NIL) (1.0 NIL) (1.0 NIL) (1.0 NIL) (1.0 NIL)
 (1.0 NIL) (1.0 NIL) (1.0 NIL) (1.0 NIL) (2.0 NIL) (2.0 NIL) (2.0 NIL)
 (3.0 NIL) (3.0 NIL) (1.0 NIL) (1.0 NIL) (1.0 NIL) (1.5 NIL) (1.0 NIL)
 (1.5714285 NIL) (1.15 T) (2.0 NIL) (3.0 NIL) (3.0 NIL) (2.0 NIL)
 (3.0 NIL) (2.0 NIL) (2.0 NIL) (2.0 NIL) (2.0 NIL) (2.0 NIL) (2.0 NIL)
 (2.0 NIL) (1.0 T) (4.0 NIL) (3.0 NIL) (1.4 NIL) (1.5 T) (2.0 NIL)
 (1.0 NIL) (1.0 NIL) (2.0 NIL) (2.0 NIL) (2.0 NIL) (2.0 NIL) (1.0 NIL)
 (2.0 NIL) (2.0 NIL) (2.0 NIL) (1.0 NIL) (2.0 NIL) (1.0 NIL) (2.0 NIL)
 (2.0 NIL) (2.0 NIL) (2.0 NIL) (2.0 NIL) (2.0 NIL) (1.0 T) (2.0 NIL)
 (3.0 NIL) (2.0 NIL) (1.0 T) (1.0 NIL) (2.0 NIL) (2.0 NIL) (2.0 NIL)
 (2.0 NIL) (3.0 NIL) (1.0 NIL) (1.0 T) (2.0 NIL) (2.0 NIL) (1.0 NIL)
 (4.0 NIL) (3.0 NIL) (3.0 NIL) (1.0 NIL) (1.0 NIL) (1.0 NIL) (1.0 NIL)
 (1.0 NIL) (6.0 NIL) (4.6666665 NIL) (1.0 T) (3.0 NIL) (4.3333335 NIL)
 (2.0 NIL) (1.0 T) (6.8 NIL) (3.2 NIL) (6.0 NIL) (4.8 NIL) (2.0 NIL)
 (4.2 NIL) (5.0 NIL) (8.0 NIL) (3.0 NIL) (1.0 T) (7.0 NIL) (2.0 NIL)
 (4.0 NIL) (6.0 NIL) (1.0 NIL) (1.0 NIL) (1.0 NIL) (1.0 NIL) (1.0 NIL)
 (1.0 NIL) (1.0 NIL) (1.0 NIL) (1.0 NIL) (1.0 NIL) (8.0 NIL) (9.0 NIL)
 (6.0 NIL) (8.0 NIL) (7.0 NIL) (8.0 NIL) (8.0 NIL) (7.0 NIL) (9.0 NIL)
 (8.0 NIL) (6.285714 NIL) (6.321429 NIL) (6.0588236 NIL)
 (2.0810812 NIL) (5.6486487 NIL) (3.162162 NIL) (3.891892 NIL) (1.0 T)
 (1.0 T) (2.0 NIL) (3.0 NIL) (2.0 NIL) (2.0 NIL) (2.0 NIL) (2.0 NIL)
 (1.0 T) (1.0 T) (1.0 NIL) (2.0 NIL) (1.0 NIL) (4.0 NIL) (3.0 NIL)
 (2.0 NIL) (1.0 NIL) (1.0 NIL) (1.0 NIL) (1.0 NIL) (1.0 NIL) (1.0 NIL)
 (1.0 NIL) (1.0 NIL) (1.0 NIL) (2.0 NIL) (1.0 NIL) (1.0625 NIL)
 (1.0 NIL) (1.0 NIL) (1.0 NIL) (3.0 NIL) (2.0 NIL) (1.0 NIL) (1.0 NIL)
 (1.0 NIL) (1.0 NIL) (1.0 NIL) (1.0 NIL) (1.0 NIL) (1.0 NIL) (1.0 NIL)
 (1.0 NIL) (2.0 NIL) (1.0 NIL) (1.0 NIL) (2.0 NIL) (1.0 NIL) (2.0 NIL)
 (2.0 NIL) (2.0 NIL) (1.0 NIL) (1.0 NIL) (1.0 NIL) (1.0 NIL) (1.0 NIL)
 (2.0 NIL) (1.0 NIL) (1.0 NIL) (1.0 NIL) (2.0 NIL) (1.0 NIL) (1.0 NIL)
 (1.0 NIL) (1.0 NIL) (1.0 NIL) (1.0 NIL) (1.0 NIL) (2.0 NIL) (1.0 NIL)
 (1.0 NIL) (1.0 NIL) (1.0 NIL) (3.0 NIL) (1.0 NIL) (1.0 NIL) (1.0 NIL)
 (1.0 NIL) (1.0 NIL) (1.0 NIL) (2.0 NIL) (1.0 NIL) (1.0 NIL) (1.0 NIL)
 (1.0 NIL) (1.0 NIL) (1.0 NIL) (1.0 NIL) (1.0 NIL) (1.0 NIL) (1.0 NIL)
 (1.0 NIL) (1.0 NIL) (1.0 NIL) (1.0 NIL) (1.0 NIL) (1.0 NIL) (1.0 NIL)
 (2.0 NIL) (1.0 NIL) (1.125 NIL) (3.0 NIL) (2.0 NIL) (1.0 NIL)
 (1.0 NIL) (1.0 NIL) (1.0 NIL) (2.0 NIL) (2.0 NIL) (1.0 NIL) (1.0 NIL)
 (1.0 NIL) (2.0 NIL) (1.0 NIL) (1.0 NIL) (1.0 NIL) (1.0 NIL) (2.0 NIL)
 (1.0 NIL) (1.0 NIL) (2.0 NIL) (3.0 NIL) (4.0 NIL) (1.0 NIL) (2.0 NIL)
 (2.0 NIL) (1.0 NIL) (1.0 NIL) (1.0 NIL) (1.0 NIL) (2.0 NIL) (1.0 NIL)
 (1.0 NIL) (2.0 NIL) (1.0 NIL) (1.0 NIL) (1.0 NIL) (1.0 NIL) (1.0 NIL)
 (1.0 NIL) (1.0 NIL) (1.0 NIL) (2.0 NIL) (2.0 NIL) (1.0 NIL) (1.0 NIL)
 (1.0 NIL) (1.0 NIL) (2.0 NIL) (3.0 NIL) (2.0 NIL) (1.0 NIL) (1.0 NIL)
 (1.0 NIL) (1.5 NIL) (1.0 NIL) (1.0 NIL) (1.6666666 NIL) (1.4 NIL)
 (1.3 NIL) (1.0769231 NIL) (1.0 NIL) (3.0 NIL) (1.0 NIL) (1.0 NIL)
 (2.0 NIL) (1.0 NIL) (4.0 NIL) (1.0 NIL) (1.0 NIL) (1.0 NIL) (1.0 NIL)
 (1.0 NIL) (1.0 NIL) (2.0 NIL) (1.0 NIL) (1.0 NIL) (1.0 NIL) (1.0 NIL)
 (4.0 NIL) (1.0 NIL) (1.0 NIL) (1.0 NIL) (2.0 NIL) (3.0 NIL) (1.0 NIL)
 (1.0 NIL) (2.0 NIL) (2.0 NIL) (1.0 NIL) (1.0 NIL) (2.0 NIL) (1.0 NIL)
 (2.0 NIL) (1.0 NIL) (1.3333334 NIL) (1.0 NIL) (2.0 NIL) (1.0 NIL)
 (1.0 NIL) (2.0 NIL) (2.0 NIL) (2.0 NIL) (2.0 NIL) (1.0 NIL) (1.0 NIL)
 (1.0 NIL) (2.0 NIL) (3.0 NIL) (2.0 NIL) (1.0 NIL) (4.0 NIL) (1.0 NIL)
 (2.0 NIL) (2.0 NIL) (1.0 NIL) (1.037037 NIL) (1.0 NIL) (1.0 NIL)
 (2.0 NIL) (1.0 NIL) (1.0 NIL) (1.0 NIL) (2.0 NIL) (2.0 NIL) (1.0 NIL)
 (1.0 NIL) (2.0 NIL) (1.0 NIL) (1.0 NIL) (2.0 NIL) (2.0 NIL) (1.0 NIL)
 (1.0 NIL) (2.0 NIL) (3.0 NIL) (3.0 NIL) (2.0 NIL) (2.0 NIL) (2.5 NIL)
 (2.0 NIL) (2.0 NIL) (1.6666666 NIL) (1.018868 NIL) (2.0 NIL) (1.0 NIL)
 (1.0 NIL) (1.0 T) (1.0 NIL) (2.0 NIL) (1.0 NIL) (1.0 NIL) (1.0 NIL)
 (1.0 NIL) (2.0 NIL) (2.0 NIL) (2.0 NIL) (2.0 NIL) (1.0 NIL)
 (1.0909091 NIL) (1.0 NIL) (2.0 NIL) (2.0 NIL) (2.0 NIL) (1.0 NIL)
 (1.0 NIL) (2.0 NIL) (1.0 NIL) (2.0 NIL) (2.0 NIL) (2.0 NIL) (2.0 NIL)
 (1.0 NIL) (2.0 NIL) (1.0 NIL) (2.0 NIL) (1.0 NIL) (1.0 NIL) (1.0 NIL)
 (2.0 NIL) (1.0 NIL) (1.4 NIL) (1.04 NIL) (2.0 NIL) (2.0 NIL) (2.0 NIL)
 (1.0 NIL) (1.0 NIL) (2.0 NIL) (1.0 NIL) (2.0 NIL) (2.0 NIL) (2.0 NIL)
 (2.0 NIL) (1.0 NIL) (2.0 NIL) (1.0 NIL) (2.0 NIL) (1.0 NIL) (1.0 NIL)
 (2.0 NIL) (1.4 NIL) (1.0204082 NIL) (2.0 NIL) (2.0 NIL) (2.0 NIL)
 (2.0 NIL) (2.0 NIL) (2.0 NIL) (2.0 NIL) (2.5 NIL) (2.5 NIL) (1.0 T)
 (1.0 NIL) (1.0 NIL) (1.0 NIL) (1.0 NIL) (1.0 NIL) (1.0 NIL) (1.0 NIL)
 (1.0 NIL) (1.0 NIL) (1.0 NIL) (1.0 NIL) (1.0 NIL) (2.0 NIL) (1.0 NIL)
 (1.0 NIL) (1.0 NIL) (1.0 NIL) (1.0 NIL) (2.0 NIL) (2.0 NIL) (1.0 NIL)
 (1.0 NIL) (1.0 NIL) (2.0 NIL) (2.0 NIL) (2.0 NIL) (3.0 NIL) (2.0 NIL)
 (2.0 NIL) (2.0 NIL) (2.0 NIL) (2.0 NIL) (1.0 NIL) (2.0 NIL) (3.0 NIL)
 (1.0 NIL) (2.0 NIL) (2.0 NIL) (2.0 NIL) (1.0 NIL) (2.0 NIL) (2.0 NIL)
 (1.0 NIL) (2.0 NIL) (2.5 NIL) (2.0 NIL) (2.0 NIL) (1.0 T) (3.0 NIL)
 (2.0 NIL) (4.0 NIL) (3.0 NIL) (3.0 NIL) (3.0 NIL) (4.0 NIL) (2.0 NIL)
 (2.0 NIL) (3.0 NIL) (3.0 NIL) (2.0 NIL) (2.0 NIL) (2.0 NIL) (2.0 NIL)
 (2.0 NIL) (3.0 NIL) (2.0 NIL) (3.0 NIL) (2.0 NIL) (3.0 NIL) (2.0 NIL)
 (2.0 NIL) (2.0 NIL) (3.0 NIL) (5.0 NIL) (2.0 NIL) (2.0 NIL) (2.0 NIL)
 (2.0 NIL) (2.0 NIL) (5.0 NIL) (3.0 NIL) (2.0 NIL) (2.0 NIL) (4.0 NIL)
 (3.0 NIL) (3.0 NIL) (2.0 NIL) (3.0 NIL) (2.0 NIL) (2.0 NIL) (5.0 NIL)
 (3.0 NIL) (2.0 NIL) (3.5 NIL) (3.0 NIL) (2.0 NIL) (2.0 NIL)
 (1.6666666 NIL) (2.25 NIL) (2.8 NIL) (2.6 NIL) (2.5 NIL) (1.0 T)
 (1.0 NIL) (1.0 NIL) (1.0 NIL) (2.0 NIL) (2.0 NIL) (2.0 NIL) (3.0 NIL)
 (2.0 NIL) (2.0 NIL) (3.0 NIL) (3.0 NIL) (2.0 NIL) (2.0 NIL) (2.0 NIL)
 (2.0 NIL) (2.0 NIL) (2.0 NIL) (1.0 T) (2.0 NIL) (3.0 NIL) (2.0 NIL)
 (6.0 NIL) (3.0 NIL) (2.0 NIL) (2.0 NIL) (2.0 NIL) (2.0 NIL) (2.0 NIL)
 (2.0 NIL) (2.0 NIL) (3.0 NIL) (3.0 NIL) (2.0 NIL) (2.0 NIL) (2.0 NIL)
 (2.0 NIL) (2.0 NIL) (2.0 NIL) (2.0 NIL) (2.0 NIL) (4.0 NIL) (2.0 NIL)
 (2.0 NIL) (2.0 NIL) (5.0 NIL) (2.0 NIL) (2.0 NIL) (2.0 NIL) (2.0 NIL)
 (2.0 NIL) (1.0 T) (1.0 NIL) (2.0 NIL) (3.0 NIL) (4.0 NIL) (2.0 NIL)
 (2.0 NIL) (2.0 NIL) (2.0 NIL) (3.0 NIL) (3.0 NIL) (2.0 NIL) (2.0 NIL)
 (2.0 NIL) (2.0 NIL) (2.0 NIL) (2.0 NIL) (2.0 NIL) (3.0 NIL) (2.0 NIL)
 (1.0 T) (2.0 NIL) (2.0 NIL) (2.0 NIL) (2.0 NIL) (3.0 NIL) (2.0 NIL)
 (2.0 NIL) (2.0 NIL) (2.0 NIL) (4.0 NIL) (2.0 NIL) (2.0 NIL) (2.0 NIL)
 (2.0 NIL) (2.0 NIL) (2.0 NIL) (2.0 NIL) (2.0 NIL) (2.0 NIL) (2.0 NIL)
 (3.0 NIL) (2.0 NIL) (2.0 NIL) (2.0 NIL) (2.0 NIL) (2.0 NIL) (3.0 NIL)
 (3.0 NIL) (3.0 NIL) (2.0 NIL) (3.0 NIL) (2.0 NIL) (2.5 NIL) (2.0 NIL)
 (2.3333333 NIL) (1.0 T) (1.0 NIL) (1.0 NIL) (2.0 NIL) (1.0 NIL)
 (2.0 NIL) (1.0 NIL) (1.0 NIL) (1.0 NIL) (1.0 NIL) (1.0 NIL) (1.0 NIL)
 (1.0 NIL) (1.0 NIL) (1.0 NIL) (1.0 NIL) (1.0 NIL) (1.0 NIL) (1.0 NIL)
 (1.0 NIL) (2.0 NIL) (2.0 NIL) (1.0 NIL) (1.0 NIL) (1.0 NIL) (1.0 NIL)
 (1.0 NIL) (2.0 NIL) (1.0 NIL) (1.4 NIL) (1.2142857 NIL) (3.0 NIL)
 (2.0 NIL) (1.0 T) (1.875 T) (2.0 NIL) (3.0 NIL) (2.0 NIL) (2.0 NIL)
 (2.0 NIL) (2.0 NIL) (2.0 NIL) (2.0 NIL) (2.0 NIL) (2.0 NIL) (2.0 NIL)
 (2.0 NIL) (1.0 T) (2.0 NIL) (1.0 NIL) (1.0 NIL) (1.0 NIL) (2.0 NIL)
 (1.0 NIL) (1.0 NIL) (1.0 NIL) (1.0 NIL) (1.0 NIL) (1.0 NIL) (2.0 NIL)
 (3.0 NIL) (2.0 NIL) (5.0 NIL) (3.0 NIL) (2.0 NIL) (3.0 NIL) (3.0 NIL)
 (2.0 NIL) (2.0 NIL) (2.0 NIL) (2.0 NIL) (3.3333333 NIL) (2.25 NIL)
 (2.2 NIL) (1.0 T) (1.0 NIL) (3.0 NIL) (2.0 NIL) (2.0 NIL)
 (1.8181819 NIL) (1.2777778 NIL) (1.0 NIL) (2.0 NIL) (2.0 NIL)
 (2.0 NIL) (1.0 T) (2.0 NIL) (2.0 NIL) (2.0 NIL) (1.0 NIL) (3.0 NIL)
 (3.0 NIL) (3.0 NIL) (3.0 NIL) (3.0 NIL) (3.0 NIL) (3.0 NIL) (3.0 NIL)
 (3.0 NIL) (2.0 NIL) (4.0 NIL) (2.0 NIL) (4.0 NIL) (3.0 NIL) (3.0 NIL)
 (3.0 NIL) (2.0 NIL) (1.0 T) (2.0 NIL) (2.0 NIL) (2.0 NIL) (3.0 NIL)
 (2.0 NIL) (3.0 NIL) (2.0 NIL) (2.0 NIL) (2.0 NIL) (4.0 NIL) (2.0 NIL)
 (4.0 NIL) (2.0 NIL) (2.0 NIL) (2.0 NIL) (3.0 NIL) (2.0 NIL) (3.0 NIL)
 (2.0 NIL) (3.0 NIL) (2.0 NIL) (2.0 NIL) (2.0 NIL) (3.0 NIL) (3.0 NIL)
 (2.0 NIL) (2.0 NIL) (2.0 NIL) (1.0 NIL) (2.0 NIL) (2.0 NIL) (3.0 NIL)
 (2.0 NIL) (1.0 T) (3.0 NIL) (3.0 NIL) (2.0 NIL) (4.0 NIL) (2.0 NIL)
 (4.0 NIL) (3.0 NIL) (2.0 NIL) (2.0 NIL) (2.0 NIL) (3.0 NIL) (2.0 NIL)
 (2.0 NIL) (2.0 NIL) (2.0 NIL) (4.0 NIL) (5.0 NIL) (4.0 NIL) (3.0 NIL)
 (2.0 NIL) (2.0 NIL) (3.0 NIL) (3.0 NIL) (1.9210526 NIL) (1.0344827 T)
 (2.0 NIL) (3.0 NIL) (2.0 NIL) (3.0 NIL) (4.0 NIL) (2.0 NIL) (2.0 NIL)
 (2.6666667 NIL) (1.0 T) (2.0 NIL) (2.0 NIL) (2.0 NIL) (2.0 NIL)
 (2.0 NIL) (2.0 NIL) (2.0 NIL) (2.0 NIL) (2.0 NIL) (2.0 NIL) (3.0 NIL)
 (2.0 NIL) (2.0 NIL) (1.0 T) (2.0 NIL) (2.0 NIL) (2.0 NIL) (2.0 NIL)
 (2.0 NIL) (2.0 NIL) (2.0 NIL) (2.0 NIL) (2.0 NIL) (2.0 NIL) (3.0 NIL)
 (2.0 NIL) (2.0 NIL) (1.0 T) (2.0 NIL) (2.0 NIL) (1.0 NIL) (1.0 NIL)
 (1.0 NIL) (1.0 NIL) (1.0 NIL) (1.0 NIL) (2.0 NIL) (2.0 NIL) (1.0 NIL)
 (1.0 NIL) (1.0 NIL) (1.0 NIL) (1.0 NIL) (1.0 NIL) (2.0 NIL) (1.0 NIL)
 (2.0 NIL) (1.0 NIL) (2.0 NIL) (2.0 NIL) (1.0 NIL) (1.0 NIL) (2.0 NIL)
 (2.0 NIL) (1.0 NIL) (2.0 NIL) (1.0 NIL) (1.0 NIL) (1.0 NIL) (1.0 NIL)
 (1.0 NIL) (1.0 NIL) (3.0 NIL) (1.0 NIL) (1.0 NIL) (2.0 NIL) (1.0 NIL)
 (1.0 NIL) (1.0 NIL) (1.0 NIL) (1.0 NIL) (1.0 NIL) (3.0 NIL) (1.0 NIL)
 (1.0 NIL) (1.0 NIL) (2.0 NIL) (1.0 NIL) (1.0 NIL) (1.0 NIL) (2.0 NIL)
 (1.0 NIL) (1.0 NIL) (1.0 NIL) (2.0 NIL) (1.0 NIL) (1.0 NIL) (2.0 NIL)
 (1.0 NIL) (3.0 NIL) (1.0 NIL) (1.5 NIL) (3.0 NIL) (1.6666666 NIL)
 (1.1578947 NIL) (1.2307693 NIL) (2.0 NIL) (2.0 NIL) (3.0 NIL)
 (4.0 NIL) (2.0 NIL) (2.0 NIL) (2.0 NIL) (2.0 NIL) (2.0 NIL) (2.0 NIL)
 (2.0 NIL) (2.0 NIL) (2.0 NIL) (2.0 NIL) (2.0 NIL) (3.0 NIL) (2.0 NIL)
 (2.0 NIL) (3.0 NIL) (2.0 NIL) (2.0 NIL) (3.0 NIL) (2.0 NIL) (2.0 NIL)
 (2.0 NIL) (2.0 NIL) (3.0 NIL) (2.0 NIL) (2.0 NIL) (4.0 NIL) (5.0 NIL)
 (4.0 NIL) (2.0 NIL) (2.0 NIL) (3.0 NIL) (2.0 NIL) (3.0 NIL) (2.5 NIL)
 (1.075 NIL) (1.2592592 T) (2.0 NIL) (2.0 NIL) (1.0 NIL) (2.0 NIL)
 (1.0 NIL) (1.0 NIL) (1.0 NIL) (1.0 NIL) (1.0 NIL) (1.0 NIL) (1.0 NIL)
 (1.0 NIL) (1.0 NIL) (1.0 NIL) (1.0 NIL) (1.0 NIL) (1.0 NIL) (1.0 NIL)
 (3.0 NIL) (2.0 NIL) (1.0 NIL) (2.0 NIL) (2.0 NIL) (2.0 NIL) (2.0 NIL)
 (1.0 NIL) (2.0 NIL) (2.0 NIL) (2.0 NIL) (2.0 NIL) (2.0 NIL) (2.0 NIL)
 (2.0 NIL) (2.0 NIL) (2.0 NIL) (2.0 NIL) (2.0 NIL) (2.0 NIL) (2.0 NIL)
 (2.0 NIL) (2.0 NIL) (2.0 NIL) (1.0144928 T) (1.0 NIL) (1.0 NIL)
 (1.0 NIL) (1.0 NIL) (1.0 NIL) (6.0 NIL) (4.2222223 T) (2.6666667 NIL)
 (1.75 NIL) (4.0833335 NIL) (2.0833333 NIL) (2.0 NIL) (5.0 NIL)
 (4.0 NIL) (2.0 NIL) (3.0 NIL) (1.0 NIL) (1.1666666 T) (1.0 NIL)
 (2.0 NIL) (1.0 NIL) (1.0 NIL) (1.0 NIL) (1.0 NIL) (1.0 NIL) (3.0 NIL)
 (4.0 NIL) (3.0 NIL) (3.0 NIL) (4.0 NIL) (4.0 NIL) (3.0 NIL) (3.0 NIL)
 (4.0 NIL) (3.0 NIL) (3.0 NIL) (3.0 NIL) (5.0 NIL) (4.0 NIL) (2.0 NIL)
 (3.0 NIL) (3.0 NIL) (3.0 NIL) (2.0 NIL) (3.0 NIL) (3.0 NIL) (3.0 NIL)
 (3.0 NIL) (3.0 NIL) (4.0 NIL) (2.0 NIL) (2.5 NIL) (2.0684931 NIL)
 (1.0 T) (1.0 T) (1.0 T) (2.0 NIL) (1.0 T) (1.0 T) (3.0 NIL) (2.0 NIL)
 (4.0 NIL) (3.0 NIL) (3.0 NIL) (3.0 NIL) (1.0 NIL) (4.0 NIL) (4.0 NIL)
 (2.0 NIL) (3.0 NIL) (4.0 NIL) (4.0 NIL) (3.0 NIL) (3.0 NIL)
 (3.6666667 NIL) (2.2 NIL) (3.125 NIL) (1.0 T) (2.0 NIL) (1.0 NIL)
 (1.0 NIL) (1.0 NIL) (1.0 NIL) (1.0 NIL) (1.0 NIL) (1.0 NIL) (1.0 NIL)
 (1.0 NIL) (2.0 NIL) (1.0 NIL) (1.0 NIL) (1.0 NIL) (1.0 NIL) (2.0 NIL)
 (1.0 NIL) (3.0 NIL) (1.0 NIL) (1.0 NIL) (1.0 NIL) (1.0 NIL) (1.0 NIL)
 (1.0 NIL) (1.0 NIL) (2.0 NIL) (1.0 NIL) (2.0 NIL) (2.0 NIL) (2.0 NIL)
 (3.0 NIL) (2.0 NIL) (2.0 NIL) (2.0 NIL) (2.0 NIL) (3.0 NIL) (2.0 NIL)
 (3.0 NIL) (2.0 NIL) (2.0 NIL) (2.0 NIL) (3.0 NIL) (3.0 NIL) (2.0 NIL)
 (2.5 NIL) (2.0 NIL) (1.0 T) (4.0 NIL) (2.0 NIL) (3.0 NIL) (4.0 NIL)
 (2.0 NIL) (3.0 NIL) (2.0 NIL) (3.0 NIL) (4.0 NIL) (2.0 NIL) (2.0 NIL)
 (3.0 NIL) (3.0 NIL) (2.0 NIL) (2.0 NIL) (3.0 NIL) (7.0 NIL) (2.0 NIL)
 (4.0 NIL) (3.0 NIL) (2.0 NIL) (2.0 NIL) (2.0 NIL) (3.0 NIL) (3.0 NIL)
 (4.0 NIL) (3.0 NIL) (3.0 NIL) (2.0 NIL) (4.5 NIL) (2.3333333 NIL)
 (2.6 NIL) (3.857143 NIL) (3.25 NIL) (2.8 NIL) (2.6 NIL) (2.147541 T)
 (1.0 T) (3.0 NIL) (2.0 NIL) (2.0 NIL) (3.0 NIL) (2.0 NIL) (2.0 NIL)
 (2.0 NIL) (2.0 NIL) (2.0 NIL) (3.0 NIL) (2.0 NIL) (2.0 NIL) (2.0 NIL)
 (3.0 NIL) (3.0 NIL) (2.0 NIL) (2.0 NIL) (2.0 NIL) (2.0 NIL) (3.0 NIL)
 (2.0 NIL) (2.0 NIL) (2.0 NIL) (2.0 NIL) (2.0 NIL) (3.0 NIL) (3.0 NIL)
 (2.0 NIL) (2.0 NIL) (3.0 NIL) (3.0 NIL) (2.0 NIL) (2.0 NIL) (3.0 NIL)
 (2.0 NIL) (2.0 NIL) (2.0 NIL) (2.0 NIL) (2.0 NIL) (2.0 NIL) (2.0 NIL)
 (2.0 NIL) (2.0 NIL) (2.0 NIL) (3.5 NIL) (2.0 NIL) (2.6666667 NIL)
 (2.0 NIL) (2.235294 NIL) (1.0 T) (1.0 NIL) (1.0 NIL) (1.0 NIL)
 (1.0 NIL) (2.0 NIL) (1.0 NIL) (1.0 NIL) (1.0 NIL) (1.0 NIL) (4.0 NIL)
 (3.0 NIL) (1.0 NIL) (1.0 NIL) (1.0 NIL) (1.0 NIL) (1.0 NIL) (1.0 NIL)
 (1.0 NIL) (2.0 NIL) (1.0 NIL) (1.0 NIL) (3.0 NIL) (4.0 NIL) (3.0 NIL)
 (2.0 NIL) (1.0 NIL) (1.0 NIL) (1.0 NIL) (1.0 NIL) (1.0 NIL) (1.0 NIL)
 (1.0 NIL) (1.0 NIL) (1.0 NIL) (1.0 NIL) (1.0 NIL) (1.0 NIL) (1.0 NIL)
 (2.0 NIL) (1.0 NIL) (1.0 NIL) (1.0 NIL) (2.0 NIL) (1.0 NIL) (1.0 NIL)
 (1.0 NIL) (1.0 NIL) (2.0 NIL) (2.0 NIL) (1.0 NIL) (1.0 NIL) (1.0 NIL)
 (1.0 NIL) (1.0 NIL) (2.0 NIL) (1.0 NIL) (1.0 NIL) (1.0 NIL) (1.0 NIL)
 (1.0 NIL) (1.0 NIL) (1.0 NIL) (1.0 NIL) (1.0 NIL) (1.0 NIL) (2.0 NIL)
 (2.0 NIL) (3.0 NIL) (1.0 NIL) (2.0 NIL) (1.0 NIL) (1.0 NIL) (1.0 NIL)
 (1.0 NIL) (2.0 NIL) (2.0 NIL) (3.0 NIL) (2.0 NIL) (2.0 NIL) (2.0 NIL)
 (1.0 NIL) (2.0 NIL) (1.0 NIL) (1.0 NIL) (1.0 NIL) (2.0 NIL) (1.0 NIL)
 (1.0 NIL) (1.0 NIL) (2.0 NIL) (2.0 NIL) (1.0 NIL) (3.0 NIL) (1.0 NIL)
 (1.0 NIL) (1.0 NIL) (1.0 NIL) (2.0 NIL) (2.0 NIL) (2.0 NIL) (1.0 NIL)
 (1.0 NIL) (1.0 NIL) (1.0 NIL) (1.0 NIL) (2.0 NIL) (1.0 NIL) (1.0 NIL)
 (1.0 NIL) (1.0 NIL) (1.0 NIL) (2.0 NIL) (2.0 NIL) (2.0 NIL) (1.0 NIL)
 (1.0 NIL) (1.0 NIL) (1.0 NIL) (1.0 NIL) (2.0 NIL) (1.0 NIL) (1.0 NIL)
 (2.0 NIL) (1.0 NIL) (1.0 NIL) (1.0 NIL) (2.0 NIL) (1.0 NIL) (2.0 NIL)
 (1.0 NIL) (2.0 NIL) (1.5 NIL) (1.1 NIL) (1.0 NIL) (2.0 NIL) (1.5 NIL)
 (2.0 NIL) (3.0 NIL) (2.0 NIL) (2.0 NIL) (2.0 NIL) (2.0 NIL) (1.0 NIL)
 (1.5 NIL) (1.0 NIL) (1.1282052 T) (1.0 NIL) (1.0 NIL) (1.0 NIL)
 (1.0 NIL) (2.0 NIL) (1.0 NIL) (1.0 NIL) (2.0 NIL) (2.0 NIL) (1.0 NIL)
 (3.0 NIL) (1.0 NIL) (1.0 NIL) (1.0 NIL) (1.0 NIL) (2.0 NIL) (2.0 NIL)
 (2.0 NIL) (1.0 NIL) (1.0 NIL) (1.0 NIL) (1.0 NIL) (2.0 NIL) (1.0 NIL)
 (1.0 NIL) (1.0 NIL) (1.0 NIL) (1.0 NIL) (2.0 NIL) (2.0 NIL) (2.0 NIL)
 (1.0 NIL) (1.0 NIL) (1.0 NIL) (1.0 NIL) (2.0 NIL) (1.0 NIL) (1.0 NIL)
 (1.0 NIL) (2.0 NIL) (1.0 NIL) (1.0 NIL) (2.0 NIL) (1.0 NIL) (2.0 NIL)
 (1.0 NIL) (2.0 NIL) (1.5 NIL) (1.1 NIL) (2.0 NIL) (2.0 NIL) (1.0 T)
 (1.0 T) (1.0 T) (1.0 NIL) (1.0 NIL) (1.0 NIL) (1.0 NIL) (2.0 NIL)
 (1.0 NIL) (1.0 NIL) (1.0 NIL) (2.0 NIL) (2.0 NIL) (1.0 NIL) (1.0 NIL)
 (2.0 NIL) (1.0 NIL) (1.0 NIL) (1.0 NIL) (1.0 NIL) (1.0 NIL) (1.0 NIL)
 (1.0 NIL) (2.0 NIL) (1.0 NIL) (1.0 NIL) (1.0 NIL) (1.0 NIL) (1.0 NIL)
 (1.0 NIL) (1.0 NIL) (1.0 NIL) (2.0 NIL) (1.0 NIL) (1.0 NIL) (1.0 NIL)
 (1.0 NIL) (1.0 NIL) (1.0 NIL) (2.0 NIL) (1.0 NIL) (1.0 NIL) (7.0 NIL)
 (3.0 NIL) (2.0 NIL) (2.0 NIL) (2.0 NIL) (2.0 NIL) (8.0 NIL) (3.0 NIL)
 (2.0 NIL) (2.0 NIL) (5.0 NIL) (3.0 NIL) (2.0 NIL) (2.0 NIL) (2.0 NIL)
 (2.0 NIL) (2.0 NIL) (4.0 NIL) (2.0 NIL) (6.0 NIL) (2.0 NIL) (2.0 NIL)
 (2.0 NIL) (6.0 NIL) (4.5 NIL) (5.0 NIL) (4.0 NIL) (3.5 NIL) (2.5 NIL)
 (2.0 NIL) (3.0 NIL) (5.0 NIL) (6.0 NIL) (5.3333335 NIL) (4.0 NIL)
 (5.75 NIL) (4.6 NIL) (5.0 NIL) (1.0 NIL) (1.1 T) (2.0 NIL) (1.0 NIL)
 (2.0 NIL) (1.0 NIL) (2.0 NIL) (1.0 NIL) (1.0 NIL) (1.0 NIL) (1.0 NIL)
 (1.0 NIL) (1.0 NIL) (1.0 NIL) (1.0 NIL) (1.0 NIL) (2.0 NIL) (1.0 NIL)
 (1.0 NIL) (1.0 NIL) (1.0 NIL) (1.0 NIL) (1.0 NIL) (1.0 NIL) (1.0 NIL)
 (1.0 NIL) (1.0 NIL) (1.0 NIL) (2.0 NIL) (2.0 NIL) (1.0 NIL) (1.0 NIL)
 (1.0 NIL) (1.0 NIL) (1.0 NIL) (1.0 NIL) (2.0 NIL) (2.0 NIL) (3.0 NIL)
 (2.0 NIL) (2.0 NIL) (4.0 NIL) (2.0 NIL) (2.0 NIL) (2.0 NIL) (3.0 NIL)
 (2.0 NIL) (2.0 NIL) (2.0 NIL) (3.0 NIL) (2.0 NIL) (3.0 NIL) (2.0 NIL)
 (1.0 T) (1.0 NIL) (1.0 NIL) (1.0 NIL) (3.0 NIL) (1.0 NIL) (2.0 NIL)
 (1.0 NIL) (5.0 NIL) (1.5 NIL) (1.5 T) (4.0 NIL) (3.0 NIL) (1.0 NIL)
 (2.0 NIL) (1.0 NIL) (1.0 T) (4.0 NIL) (5.0 NIL) (3.0 NIL) (4.0 NIL)
 (6.0 NIL) (4.0 NIL) (4.0 NIL) (3.0625 T) (1.0 T) (2.0 T) (1.0 NIL)
 (1.0 T) (1.0 NIL) (2.0 NIL) (3.0 NIL) (1.0 NIL) (3.0 NIL) (3.0 NIL)
 (4.0 NIL) (2.0 NIL) (3.0 NIL) (2.0 NIL) (4.0 NIL) (3.0 NIL) (3.0 NIL)
 (2.0 NIL) (1.0909091 T) (1.0 NIL) (1.0 T) (2.0 NIL) (2.0 NIL) (1.0 T)
 (2.0 NIL) (1.0 NIL) (1.0 T) (2.0 NIL) (2.0 NIL) (1.0 T) (2.0 NIL)
 (1.0 NIL) (1.0 T) (2.0 NIL) (2.0 NIL) (1.0 NIL) (1.0 T) (2.0 NIL)
 (2.0 NIL) (1.0 NIL) (1.0 T) (2.0 NIL) (2.0 NIL) (1.0 NIL) (1.0 T)
 (2.0 NIL) (2.0 NIL) (1.0 NIL) (1.0 T) (2.0 NIL) (2.0 NIL) (1.0 T)
 (2.0 NIL) (1.0 T) (2.0 NIL) (1.0 NIL) (1.0 T) (2.0 NIL) (2.0 NIL)
 (2.0 NIL) (2.0 NIL) (2.0 NIL) (1.0 T) (2.0 NIL) (3.0 NIL) (2.0 NIL)
 (3.0 NIL) (2.0 NIL) (2.0 NIL) (2.0 NIL) (3.0 NIL) (2.0 NIL) (2.0 NIL)
 (3.0 NIL) (2.0 NIL) (3.0 NIL) (3.0 NIL) (3.0 NIL) (3.0 NIL) (3.0 NIL)
 (4.0 NIL) (2.0 NIL) (2.0 NIL) (2.0 NIL) (3.0 NIL) (2.0 NIL) (2.0 NIL)
 (3.0 NIL) (3.0 NIL) (2.0 NIL) (2.0 NIL) (3.0 NIL) (2.0 NIL) (2.0 NIL)
 (2.5 NIL) (2.0 NIL) (2.5 NIL) (2.0 NIL) (2.5 NIL) (2.0 NIL) (2.0 NIL)
 (2.4444444 NIL) (2.3333333 NIL) (2.3333333 T) (1.0 T) (2.0 NIL)
 (2.0 NIL) (2.0 NIL) (2.0 NIL) (1.0 T) (3.0 NIL) (2.0 NIL) (1.0 NIL)
 (1.0 NIL) (1.0 NIL) (1.0 NIL) (1.0 NIL) (1.0 NIL) (5.0 NIL) (3.0 NIL)
 (3.0 NIL) (2.0 NIL) (2.5 NIL) (1.0 T) (1.0 NIL) (2.0 NIL) (4.0 NIL)
 (2.0 NIL) (2.0 NIL) (3.0 NIL) (1.0 T) (2.0 NIL) (1.0 T) (2.0 NIL)
 (3.0 NIL) (2.0 NIL) (2.0 NIL) (1.0 T) (2.0 NIL) (2.0 NIL) (2.0 NIL)
 (1.0 T) (2.0 NIL) (1.0 T) (1.0 T) (1.0 T) (2.0 NIL) (3.0 NIL)
 (2.0 NIL) (3.0 NIL) (2.5 NIL) (2.1666667 NIL) (1.0 NIL) (1.0 NIL)
 (2.0 NIL) (4.0 NIL) (1.0 NIL) (3.0 NIL) (2.0 NIL) (1.0 NIL) (2.0 NIL)
 (4.0 NIL) (1.0 NIL) (3.0 NIL) (1.5 NIL) (3.5 NIL) (1.8 NIL)
 (1.1818181 NIL) (1.0 NIL) (1.0 NIL) (1.0 NIL) (2.0 NIL) (1.0 NIL)
 (1.0 NIL) (1.0 NIL) (1.0 NIL) (1.0 NIL) (1.0 NIL) (1.0 NIL) (1.0 NIL)
 (1.0 NIL) (1.0 NIL) (1.0 NIL) (2.0 NIL) (1.0 NIL) (1.0 NIL) (1.0 NIL)
 (1.0 NIL) (1.0 NIL) (1.0 NIL) (2.0 NIL) (2.0 NIL) (1.0 NIL) (1.0 NIL)
 (1.0 NIL) (1.0 NIL) (1.0 NIL) (1.0 NIL) (1.0 NIL) (1.0 NIL) (1.0 T)
 (1.0 T) (2.0 NIL) (2.0 NIL) (2.0 NIL) (2.0 NIL) (2.0 NIL) (3.0 NIL)
 (2.0 NIL) (2.0 NIL) (2.0 NIL) (2.0 NIL) (1.0 T) (1.0 NIL) (1.0 NIL)
 (2.0 NIL) (1.0 NIL) (3.0 NIL) (2.0 NIL) (1.0 NIL) (1.0 NIL) (2.0 NIL)
 (2.0 NIL) (1.6 NIL) (2.0 NIL) (2.0 NIL) (2.0 NIL) (2.0 NIL) (2.0 NIL)
 (2.0 NIL) (2.0 NIL) (1.0 NIL) (2.0 NIL) (2.0 NIL) (1.0 NIL) (1.0 NIL)
 (3.0 NIL) (2.0 NIL) (1.0 NIL) (3.0 NIL) (1.0 NIL) (9.0 NIL) (2.0 NIL)
 (5.0 NIL) (2.0 NIL) (5.0 NIL) (4.0 NIL) (1.0 NIL) (1.0 NIL) (2.0 NIL)
 (3.0 NIL) (1.0 NIL) (1.0 NIL) (1.0 NIL) (3.0 NIL) (4.0 NIL) (1.0 NIL)
 (6.0 NIL) (12.0 NIL) (3.0 NIL) (3.0 NIL) (2.0 NIL) (10.0 NIL)
 (1.0 NIL) (1.0 NIL) (7.0 NIL) (5.0 NIL) (3.0 NIL) (9.0 NIL) (11.0 NIL)
 (5.5 NIL) (9.0 NIL) (8.666667 NIL) (4.0 NIL) (2.3333333 NIL)
 (3.25 NIL) (4.0 NIL) (4.8 NIL) (2.2 NIL) (3.3333333 NIL)
 (4.428571 NIL) (6.428571 NIL) (3.0 NIL) (4.7777777 NIL)
 (3.8888888 NIL) (4.4 NIL) (3.7777777 NIL) (2.3214285 NIL)
 (2.4857142 NIL) (2.0731707 NIL) (1.0 T) (1.0 T) (1.0 NIL) (2.0 NIL)
 (1.0 NIL) (1.0 NIL) (1.0 NIL) (1.0 NIL) (1.0 NIL) (2.0 NIL) (1.0 NIL)
 (1.0 NIL) (2.0 NIL) (1.0 NIL) (1.5 NIL) (1.6666666 NIL) (1.08 NIL)
 (2.0 NIL) (2.0 NIL) (1.0 NIL) (5.0 NIL) (2.0 NIL) (2.0 NIL) (2.0 NIL)
 (2.0 NIL) (1.0 NIL) (1.0 NIL) (1.0 NIL) (3.0 NIL) (1.0 NIL) (3.0 NIL)
 (2.0 NIL) (4.0 NIL) (2.0 NIL) (6.0 NIL) (2.0 NIL) (2.0 NIL) (4.0 NIL)
 (2.0 NIL) (3.0 NIL) (4.0 NIL) (3.0 NIL) (1.0 NIL) (2.0 NIL) (3.0 NIL)
 (2.0 NIL) (3.0 NIL) (2.0 NIL) (1.0 NIL) (4.0 NIL) (2.0 NIL) (3.0 NIL)
 (5.0 NIL) (2.0 NIL) (4.0 NIL) (3.0 NIL) (2.0 NIL) (3.0 NIL) (3.0 NIL)
 (5.0 NIL) (2.0 NIL) (2.5 NIL) (3.0 NIL) (2.5 NIL) (2.5 NIL) (2.0 NIL)
 (2.3333333 NIL) (2.5 NIL) (3.5 NIL) (2.25 NIL) (3.8 NIL) (2.5 NIL)
 (3.3 NIL) (3.2 NIL) (2.0588236 NIL) (3.04 NIL) (2.3636363 NIL)
 (1.0105263 T) (1.0 T) (1.0 T) (5.0 NIL) (5.0 NIL) (4.0 NIL) (4.0 NIL)
 (5.0 NIL) (1.0 T) (4.0 NIL) (1.0 T) (4.0 NIL) (4.0 NIL) (2.0 NIL)
 (5.0 NIL) (4.0 NIL) (4.0 NIL) (4.0 NIL) (4.0 NIL) (4.0 NIL) (4.0 NIL)
 (3.0 NIL) (2.0 NIL) (1.0 T) (1.0 NIL) (1.0 T) (3.0 NIL) (4.0 NIL)
 (5.0 NIL) (4.0 NIL) (5.0 NIL) (2.0 NIL) (2.0 T) (1.0 T) (5.0 NIL)
 (4.0 NIL) (3.5 NIL) (3.0 NIL) (7.0 NIL) (5.3333335 NIL) (4.8 NIL)
 (4.3 NIL) (1.0 T) (3.0892856 NIL) (1.6557378 T) (1.3387097 T)
 (2.0 NIL) (2.0 NIL) (2.0 NIL) (2.0 NIL) (2.0 NIL) (1.0 NIL) (2.0 NIL)
 (2.0 NIL) (1.0 NIL) (2.0 NIL) (1.0 T) (2.0 NIL) (2.0 NIL) (1.0 NIL)
 (2.0 NIL) (2.0 NIL) (3.0 NIL) (2.0 NIL) (2.0 NIL) (3.0 NIL) (2.5 NIL)
 (2.2142856 NIL) (1.0 T) (2.0 NIL) (2.0 NIL) (1.0 NIL) (1.0 NIL)
 (3.0 NIL) (1.0 NIL) (2.0 NIL) (2.0 NIL) (3.0 NIL) (2.5 NIL)
 (2.2142856 NIL) (1.0 T) (1.0 NIL) (2.0 NIL) (2.0 NIL) (1.0 NIL)
 (2.0 NIL) (1.0 NIL) (1.0 T) (1.0 T) (2.0 NIL) (2.0 NIL) (2.0 NIL)
 (2.0 NIL) (2.0 NIL) (2.0 NIL) (2.0 NIL) (1.0 NIL) (3.0 NIL) (4.0 NIL)
 (3.0 NIL) (2.0 NIL) (2.0 NIL) (2.0 NIL) (2.0 NIL) (3.0 NIL) (3.0 NIL)
 (2.0 NIL) (4.0 NIL) (3.0 NIL) (2.0 NIL) (3.0 NIL) (2.0 NIL) (2.0 NIL)
 (2.0 NIL) (1.5 NIL) (2.0 NIL) (2.0 NIL) (1.0196079 T) (3.0 NIL)
 (2.0 NIL) (3.0 NIL) (3.0 NIL) (2.0 NIL) (6.0 NIL) (8.0 NIL) (4.0 NIL)
 (2.0 NIL) (2.0 NIL) (2.0 NIL) (2.0 NIL) (2.0 NIL) (3.0 NIL) (3.0 NIL)
 (5.0 NIL) (6.0 NIL) (3.0 NIL) (3.0 NIL) (1.0 NIL) (3.0 NIL) (3.0 NIL)
 (2.0 NIL) (6.0 NIL) (4.0 NIL) (3.0 NIL) (5.0 NIL) (5.0 NIL) (5.0 NIL)
 (2.0 NIL) (5.0 NIL) (4.0 NIL) (5.0 NIL) (2.0 NIL) (6.5 NIL) (6.5 NIL)
 (5.6666665 NIL) (3.6666667 NIL) (3.3333333 NIL) (2.6666667 NIL)
 (3.75 NIL) (5.0 NIL) (3.2 NIL) (4.428571 NIL) (5.75 NIL) (4.5 NIL)
 (3.75 NIL) (5.0 NIL) (5.111111 NIL) (4.1 NIL) (3.5454545 NIL)
 (2.0 NIL) (5.6 NIL) (4.875 NIL) (4.368421 NIL) (3.4736843 NIL)
 (3.607143 NIL) (3.6111112 NIL) (2.98 NIL) (1.0089285 T) (1.0 T)
 (1.0 NIL) (1.0 NIL) (1.0 NIL) (2.0 NIL) (1.0 NIL) (1.0 NIL) (1.0 T)
 (1.0 NIL) (2.0 NIL) (2.0 NIL) (2.0 NIL) (1.0 NIL) (1.0 NIL) (2.0 NIL)
 (1.0 NIL) (3.0 NIL) (3.0 NIL) (1.0 NIL) (2.0 NIL) (1.0 NIL) (2.0 NIL)
 (2.0 NIL) (1.0 NIL) (1.0 NIL) (1.0 NIL) (2.0 NIL) (1.0 NIL) (2.0 NIL)
 (2.0 NIL) (1.0 NIL) (2.0 NIL) (1.0 NIL) (1.0 NIL) (3.0 NIL) (1.0 NIL)
 (1.0 NIL) (4.0 NIL) (1.0 NIL) (7.0 NIL) (1.0 NIL) (1.0 NIL) (6.0 NIL)
 (4.0 NIL) (1.0 NIL) (8.0 NIL) (1.0 NIL) (1.0 NIL) (2.0 NIL) (3.0 NIL)
 (1.0 NIL) (3.0 NIL) (1.0 NIL) (1.0 NIL) (1.0 NIL) (1.0 NIL) (2.0 NIL)
 (1.0 NIL) (2.0 NIL) (2.0 NIL) (1.0 NIL) (9.0 NIL) (2.0 NIL) (1.0 NIL)
 (1.0 NIL) (3.0 NIL) (2.5 NIL) (4.0 NIL) (1.6666666 NIL)
 (2.6666667 NIL) (2.3333333 NIL) (1.3333334 NIL) (3.3333333 NIL)
 (1.5 NIL) (2.25 NIL) (2.8 NIL) (3.4 NIL) (1.8 NIL) (2.0 NIL)
 (2.8333333 NIL) (3.6666667 NIL) (2.2222223 NIL) (2.1111112 NIL)
 (2.3333333 NIL) (2.5454545 NIL) (1.1875 NIL) (1.7058823 NIL) (1.0 T)
 (1.0 T) (1.0 T) (1.0 T) (2.0 NIL) (2.0 NIL) (2.0 NIL) (2.0 NIL)
 (2.0 NIL) (3.5 NIL) (4.0 NIL) (2.0 NIL) (1.0 NIL) (1.1186441 NIL)
 (2.0 NIL) (2.0 NIL) (2.0 NIL) (2.0 NIL) (2.0 NIL) (1.0 NIL) (2.0 NIL)
 (3.0 NIL) (1.0 NIL) (5.0 NIL) (4.0 NIL) (1.0 NIL) (2.0 NIL) (1.0 NIL)
 (1.0 NIL) (2.0 NIL) (2.0 NIL) (2.0 NIL) (1.0 NIL) (2.5 NIL)
 (1.3333334 NIL) (1.08 NIL) (2.0 NIL) (5.0 NIL) (5.0 NIL) (4.0 NIL)
 (4.0 NIL) (4.0 NIL) (2.0 NIL) (2.0 NIL) (4.0 NIL) (4.0 NIL) (4.0 NIL)
 (2.0 NIL) (4.0 NIL) (5.0 NIL) (3.0 NIL) (2.0 NIL) (4.0 NIL) (3.0 NIL)
 (6.0 NIL) (4.0 NIL) (2.0 NIL) (3.0 NIL) (2.0 NIL) (3.0 NIL) (3.0 NIL)
 (5.0 NIL) (4.0 NIL) (3.0 NIL) (4.0 NIL) (5.0 NIL) (6.0 NIL) (3.0 NIL)
 (3.0 NIL) (3.0 NIL) (3.0 NIL) (4.0 NIL) (5.0 NIL) (6.0 NIL) (4.0 NIL)
 (4.0 NIL) (6.0 NIL) (3.0 NIL) (2.5 NIL) (4.5 NIL) (4.0 NIL) (3.2 NIL)
 (3.6363637 NIL) (2.7209303 NIL) (2.3166666 NIL) (1.0253165 T)
 (1.0 NIL) (3.0 NIL) (1.0 NIL) (1.0 NIL) (1.0 NIL) (4.0 NIL) (1.0 NIL)
 (1.0 NIL) (2.0 NIL) (2.0 NIL) (1.0 NIL) (1.0 NIL) (2.0 NIL) (1.0 NIL)
 (1.0 NIL) (1.0 NIL) (1.0 NIL) (1.0 NIL) (1.0 NIL) (2.0 NIL) (2.0 NIL)
 (1.0 NIL) (1.0 NIL) (3.0 NIL) (1.0 NIL) (1.0 NIL) (2.0 NIL) (1.0 NIL)
 (2.0 NIL) (2.0 NIL) (1.0 NIL) (1.0 NIL) (1.0 NIL) (1.0 NIL) (1.0 NIL)
 (1.0 NIL) (2.0 NIL) (1.0 NIL) (2.0 NIL) (1.0 NIL) (1.0 NIL) (2.0 NIL)
 (1.0 NIL) (2.0 NIL) (1.0 T) (1.0 NIL) (2.0 NIL) (1.0 T) (2.0 NIL)
 (2.0 NIL) (3.0 NIL) (2.0 NIL) (1.0 T) (1.0 T) (5.0 NIL) (3.0 NIL)
 (2.0 NIL) (4.0 NIL) (2.0 NIL) (2.0 NIL) (2.0 NIL) (2.0 NIL) (1.0 T)
 (3.0 NIL) (3.0 NIL) (1.1666666 T) (1.8333334 T) (3.0 NIL) (4.0 NIL)
 (2.6 NIL) (2.4 NIL) (1.0 T) (2.0 NIL) (2.0 NIL) (1.0 T) (5.0 NIL)
 (2.0 NIL) (2.6666667 NIL) (3.5 NIL) (1.0 T) (5.0 NIL) (3.0 NIL)
 (4.0 NIL) (6.0 NIL) (3.0 NIL) (1.5 NIL) (1.0 T) (1.5 NIL) (3.0 NIL)
 (3.0 NIL) (2.0 NIL) (5.0 NIL) (4.0 NIL) (1.0 NIL) (3.0 T) (5.0 NIL)
 (5.0 NIL) (4.0 NIL) (3.357143 NIL) (3.5 NIL) (1.9375 NIL) (1.0625 T)
 (1.0 NIL) (1.0 NIL) (1.0 NIL) (1.0 NIL) (4.0 NIL) (1.0 NIL) (2.5 NIL)
 (2.5 NIL) (1.5 NIL) (7.0 NIL) (7.0 NIL) (7.0 NIL) (7.0 NIL) (7.0 NIL)
 (7.0 NIL) (7.0 NIL) (8.0 NIL) (7.0 NIL) (7.0 NIL) (7.0 NIL) (7.0 NIL)
 (7.0 NIL) (8.0 NIL) (7.0 NIL) (7.0 NIL) (5.15625 NIL) (1.0 T)
 (5.818182 NIL) (2.121212 NIL) (3.5454545 NIL) (3.3333333 NIL)
 (2.0 NIL) (2.0 NIL) (2.0 NIL) (2.0 NIL) (2.0 NIL) (2.0 NIL) (1.0 T)
 (2.0 NIL) (2.0 NIL) (3.0 NIL) (1.0 NIL) (3.0 NIL) (5.0 NIL) (2.0 NIL)
 (1.0 NIL) (4.0 NIL) (1.0 NIL) (4.0 NIL) (3.0 NIL) (3.0 NIL) (3.0 NIL)
 (1.0 NIL) (3.0 NIL) (1.0 NIL) (3.0 NIL) (1.0 NIL) (2.0 NIL) (3.0 NIL)
 (2.0 NIL) (1.0 T) (3.3333333 NIL) (2.0 T) (1.0 NIL) (3.6666667 NIL)
 (5.0 NIL) (5.0 NIL) (2.0 NIL) (1.4 T) (3.8 NIL) (2.8 NIL) (1.0 NIL)
 (2.0 NIL) (1.0 NIL) (1.0 NIL) (1.0 NIL) (1.0 NIL) (1.0 NIL) (1.0 NIL)
 (3.0 NIL) (1.0 NIL) (4.0 NIL) (2.0 NIL) (1.0 NIL) (1.3333334 NIL)
 (1.5 NIL) (5.0 NIL) (3.75 NIL) (1.25 T) (2.5 NIL) (2.5 NIL) (1.0 T)
 (3.0 NIL) (2.0 NIL) (4.0 NIL) (3.0 NIL) (5.0 NIL) (3.0 NIL) (4.0 NIL)
 (4.0 NIL) (1.5 NIL) (1.5 NIL) (2.0 NIL) (3.0 NIL) (2.0 NIL) (3.0 NIL)
 (3.0 NIL) (1.0 NIL) (2.0 NIL) (1.0 NIL) (2.0 NIL) (1.25 NIL)
 (1.4166666 NIL) (1.0714285 NIL) (2.0 NIL) (2.0 NIL) (2.0 NIL)
 (2.0 NIL) (2.0 NIL) (2.0 NIL) (3.0 NIL) (2.0 NIL) (2.0 NIL) (2.0 NIL)
 (2.0 NIL) (2.0 NIL) (2.0 NIL) (3.0 NIL) (1.0 NIL) (2.0 NIL) (1.0 T)
 (2.0 NIL) (2.0 NIL) (3.0 NIL) (2.0 NIL) (2.0 NIL) (2.0 NIL) (3.0 NIL)
 (2.0 NIL) (2.0 NIL) (1.0 T) (1.0 NIL) (1.0 NIL) (1.0 T) (5.0 NIL)
 (3.0 NIL) (8.0 NIL) (4.0 NIL) (2.0 NIL) (3.0 NIL) (2.0 NIL) (6.0 NIL)
 (7.0 NIL) (9.0 NIL) (1.0 NIL) (1.0 NIL) (1.0 T) (2.0 NIL) (1.0 T)
 (1.0 T) (2.0 NIL) (3.0 NIL) (3.0 NIL) (1.0 T) (2.0 NIL) (4.0 NIL)
 (5.0 NIL) (1.0 T) (3.0 NIL) (8.0 NIL) (6.0 NIL) (7.0 NIL) (2.0 NIL)
 (1.0 NIL) (1.0 NIL) (1.0 NIL) (1.0 NIL) (1.0 NIL) (1.0 NIL) (2.0 NIL)
 (1.0 NIL) (1.0 NIL) (1.0 NIL) (1.0 NIL) (1.0 NIL) (1.0 NIL) (3.0 NIL)
 (1.0 NIL) (1.0 NIL) (1.0 NIL) (1.0 NIL) (1.0 NIL) (1.0 NIL) (2.0 NIL)
 (2.0 NIL) (1.0 NIL) (1.0 NIL) (1.0 NIL) (1.0 NIL) (1.5 NIL) (1.5 NIL)
 (1.0 NIL) (1.0 NIL) (1.0 NIL) (7.0 NIL) (8.0 NIL) (7.0 NIL) (6.0 NIL)
 (4.6666665 NIL) (5.375 NIL) (2.625 NIL) (3.125 T) (2.125 NIL) (2.0 T)
 (1.0 NIL) (1.0 NIL) (1.0 NIL) (2.0 NIL) (1.0 T) (2.0 NIL) (3.0 NIL)
 (1.0 T) (2.0 NIL) (1.0 NIL) (3.0 NIL) (2.0 NIL) (3.0 NIL) (2.0 NIL)
 (2.0 NIL) (2.0 NIL) (1.0 T) (1.5 NIL) (1.0 NIL) (2.0 NIL) (1.0 NIL)
 (2.0 NIL) (2.0 NIL) (2.0 NIL) (1.0 T) (5.0 NIL) (4.0 NIL) (2.5 T)
 (2.0 T) (1.5 NIL) (2.0 NIL) (2.0 NIL) (3.0 NIL) (3.0 NIL) (2.0 NIL)
 (2.0 NIL) (3.0 NIL) (3.0 NIL) (2.0 NIL) (2.0 NIL) (2.0 NIL) (2.0 NIL)
 (2.0 NIL) (2.4285715 NIL) (2.125 NIL) (1.0 NIL) (2.0 NIL) (1.0 T)
 (1.0 NIL) (3.0 NIL) (3.0 NIL) (3.0 NIL) (1.0 NIL) (4.0 NIL) (5.0 NIL)
 (2.5 NIL) (1.375 T) (1.625 NIL) (1.0 NIL) (1.0 T) (1.0 T) (4.0 T)
 (2.0 T) (3.0 NIL) (1.0 NIL) (1.0 NIL) (1.0 NIL) (2.0 NIL) (1.0 NIL)
 (1.0 NIL) (1.0 NIL) (2.0 NIL) (2.0 NIL) (1.0 NIL) (1.0 NIL) (1.0 NIL)
 (1.0 NIL) (1.0 NIL) (1.0 NIL) (1.0 NIL) (1.0 NIL) (1.0 NIL) (1.0 NIL)
 (1.0 NIL) (1.0 NIL) (1.0 T) (2.0 NIL) (2.0 NIL) (2.0 NIL) (2.0 NIL)
 (2.0 NIL) (4.0 NIL) (2.0 NIL) (2.0 NIL) (2.0 NIL) (2.0 NIL) (2.0 NIL)
 (1.0 NIL) (2.0 NIL) (2.0 NIL) (3.0 NIL) (1.0 T) (2.0 NIL) (2.0 NIL)
 (2.0 NIL) (1.0 T) (2.0 NIL) (3.0 NIL) (2.0 NIL) (1.0 NIL) (1.0 T)
 (2.0 NIL) (1.0 T) (3.0 NIL) (1.0 NIL) (1.0 T) (2.0 NIL) (3.0 NIL)
 (3.0 NIL) (3.0 NIL) (3.0 NIL) (3.0 NIL) (3.0 NIL) (1.0 NIL) (3.0 NIL)
 (3.0 NIL) (3.0 NIL) (4.0 NIL) (3.0 NIL) (2.0 NIL) (3.0 NIL)
 (1.9166666 NIL) (1.0833334 T) (2.0 NIL) (2.0 NIL) (2.0 NIL) (3.0 NIL)
 (1.0 T) (3.0 NIL) (3.0 NIL) (3.0 NIL) (3.0 NIL) (3.0 NIL) (3.0 NIL)
 (3.0 NIL) (1.0 T) (1.0 T) (2.0 NIL) (1.0 NIL) (1.0 NIL) (1.0 NIL)
 (1.0 NIL) (2.0 NIL) (1.0 NIL) (3.0 NIL) (1.0 NIL) (2.0 NIL) (3.0 NIL)
 (2.0 NIL) (3.0 NIL) (2.0 NIL) (1.0 T) (2.0 NIL) (3.0 NIL) (1.0 T)
 (3.0 NIL) (1.0 NIL) (1.0 NIL) (1.0 NIL) (2.0 NIL) (1.0 NIL) (1.0 NIL)
 (2.0 NIL) (1.0 NIL) (1.0 NIL) (2.0 NIL) (1.0 NIL) (1.0 NIL) (1.0 NIL)
 (1.0 NIL) (1.0 NIL) (1.0 NIL) (1.0 NIL) (2.0 NIL) (1.0 NIL) (1.0 NIL)
 (1.0 NIL) (1.0 NIL) (1.0 NIL) (1.0 NIL) (1.0 NIL) (1.0 NIL) (1.5 NIL)
 (1.0 T) (1.3333334 NIL) (1.25 NIL) (1.0 NIL) (3.0 NIL) (2.0 NIL)
 (4.0 NIL) (3.0 NIL) (3.0 NIL) (1.0 NIL) (1.0 NIL) (3.0 NIL) (3.0 NIL)
 (4.0 NIL) (2.0 NIL) (3.0 NIL) (3.0 NIL) (3.0 NIL) (3.0 NIL) (1.0 NIL)
 (3.0 NIL) (1.0 NIL) (1.0 NIL) (2.0 NIL) (4.0 NIL) (4.0 NIL) (4.0 NIL)
 (3.0 NIL) (3.0 NIL) (3.0 NIL) (3.0 NIL) (3.0 NIL) (3.6 NIL) (3.1 NIL)
 (1.8723404 NIL) (1.125 NIL) (2.0 NIL) (2.5 NIL) (1.0 NIL) (2.0 NIL)
 (2.0 NIL) (1.0 T) (3.0 NIL) (5.0 NIL) (4.0 NIL) (1.0 NIL) (2.0 NIL)
 (2.0 NIL) (4.0 NIL) (1.0 NIL) (1.0 NIL) (3.0 NIL) (2.0 NIL) (2.0 NIL)
 (1.0 NIL) (1.0 NIL) (1.0 NIL) (1.0 NIL) (3.0 NIL) (1.0 NIL) (3.0 NIL)
 (2.0 NIL) (1.0 NIL) (2.0 NIL) (1.0 NIL) (1.0 NIL) (2.0 NIL) (1.0 NIL)
 (2.0 NIL) (1.0 NIL) (2.0 NIL) (1.0 NIL) (4.0 NIL) (1.0 NIL) (2.0 NIL)
 (2.0 NIL) (2.0 NIL) (3.0 NIL) (1.0 NIL) (2.0 NIL) (1.0 NIL) (3.0 NIL)
 (4.0 NIL) (2.0 NIL) (1.0 NIL) (2.0 NIL) (1.0 NIL) (1.0 NIL) (1.5 NIL)
 (1.0 NIL) (4.0 NIL) (3.6666667 NIL) (1.0 T) (2.75 NIL) (1.0 T) (1.0 T)
 (1.2 T) (2.2 NIL) (1.0 T) (1.0 T) (2.0 NIL) (1.0 T) (1.0 T) (1.0 T)
 (1.0 T) (1.0 T) (2.2575758 T) (1.8758621 T) (1.6754967 T) (2.0 NIL)
 (2.0 NIL) (2.0 NIL) (3.0 NIL) (2.0 NIL) (3.0 NIL) (3.0 NIL) (2.0 NIL)
 (2.0 NIL) (3.0 NIL) (2.0 NIL) (3.0 NIL) (2.0 NIL) (2.0 NIL) (3.0 NIL)
 (3.0 NIL) (3.0 NIL) (2.5 NIL) (1.0 T) (2.5 NIL) (2.1904762 NIL)
 (1.0 T) (3.0 NIL) (5.0 NIL) (2.0 NIL) (1.0 NIL) (4.0 NIL) (1.0 T)
 (3.0 NIL) (2.0 NIL) (3.0 NIL) (2.0 NIL) (2.0 NIL) (5.0 NIL) (3.0 NIL)
 (3.0 NIL) (2.5 NIL) (2.3333333 NIL) (2.0 NIL) (1.0 T) (1.0 T)) )
