# Supplementary material for: Genome resolved analysis of a premature infant gut microbial community reveals a Varibaculum cambriense genome and a shift towards fermentation-based metabolism during the third week of life
Source: Microbiome. 2013 Dec 17;1:30. doi: 10.1186/2049-2618-1-30 (PMC4177395; doi:10.1186/2049-2618-1-30)
Supplement: Additional file 5 — KEGG annotations. [file 2049-2618-1-30-S5.zip › af5_V_cambriense_pathway_tools/1.0/data/priors/evals]

(setf *EVALS* '
((0.1348101229411967d0 NIL) (0.06899700358630705d0 NIL)
 (0.6522115336954828d0 NIL) (0.19178564999340336d0 NIL)
 (0.22939833189402015d0 NIL) (0.8558462808678695d0 NIL)
 (1.5189761013098806d0 NIL) (0.3057687184505166d0 NIL)
 (0.24579696315469154d0 NIL) (0.10352228511014216d0 NIL)
 (0.20192142565241902d0 NIL) (0.40509830860146395d0 NIL)
 (1.374970653098897d0 NIL) (0.6918968023022544d0 NIL)
 (0.6664862261032927d0 NIL) (5.969489331698779d0 NIL)
 (22.581301063773573d0 T) (1.8293159332467646d0 NIL)
 (0.1348101229411967d0 NIL) (0.3470906330399998d0 NIL)
 (0.04812310580321076d0 NIL) (0.6140596447741629d0 NIL)
 (0.37429871056758d0 NIL) (0.7179083356554671d0 NIL)
 (0.32420791504710794d0 NIL) (1.156138977627357d0 NIL)
 (0.22650610772902932d0 NIL) (0.5298983589708797d0 NIL)
 (0.3675538437139905d0 NIL) (0.12426985939591188d0 NIL)
 (0.01805596821931046d0 NIL) (5.827797414409976d-4 NIL)
 (0.5440243999479387d0 NIL) (0.3057687184505166d0 NIL)
 (0.5407643691267657d0 NIL) (0.4242246380459607d0 NIL)
 (0.5511020764038145d0 NIL) (0.9741495596463797d0 NIL)
 (1.5026169307741273d0 NIL) (0.7648125576033444d0 NIL)
 (0.8870064519564473d0 NIL) (1.7146002356975696d0 NIL)
 (1.0475247997600483d0 NIL) (1.6287492181545395d0 NIL)
 (5.969489331698779d0 NIL) (1.4887371209463174d0 NIL)
 (22.581301063773573d0 T) (0.6918968023022544d0 NIL)
 (2.1700070503045303d0 NIL) (2.4494219054927666d0 NIL)
 (0.15363195631632653d0 NIL) (2.2490590689176164d0 NIL)
 (0.09215563565985187d0 NIL) (0.8135409310926035d0 NIL)
 (1.5433728612833453d0 NIL) (0.5250818539362242d0 NIL)
 (1.29858745629059d0 NIL) (0.8043964326348008d0 NIL)
 (0.46068171777809475d0 NIL) (0.37966298712680463d0 NIL)
 (0.7847617586599214d0 NIL) (1.6659867985707688d0 NIL)
 (0.39956731499758247d0 NIL) (0.7175795625739018d0 NIL)
 (0.48463091962261046d0 NIL) (0.5764526828363938d0 NIL)
 (43.28388225154282d0 NIL) (0.40418533884343616d0 NIL)
 (0.32999270320608437d0 NIL) (0.313768724864721d0 NIL)
 (0.3074817889450147d0 NIL) (0.425386588944124d0 NIL)
 (1.2143911670233973d0 NIL) (26.162681185768054d0 NIL)
 (1.4871702408323184d0 NIL) (5.114297359692894d0 NIL)
 (1.0781517994419263d0 NIL) (0.9193302300708095d0 NIL)
 (0.08077019268131637d0 NIL) (0.3098668529151365d0 NIL) (180 T)
 (0.10365348973810803d0 NIL) (0.14001796123470467d0 NIL)
 (0.6285054451733716d0 NIL) (0.9098936767608053d0 NIL)
 (0.23305130838548963d0 NIL) (0.8685898727211913d0 NIL)
 (0.2823203452947364d0 NIL) (0.15553525059752613d0 NIL)
 (0.0018863229053749648d0 NIL) (0.7608006579456984d0 NIL)
 (0.3604119216114346d0 NIL) (1.0621677845281072d0 NIL)
 (0.17124539377932269d0 NIL) (0.9010898963294962d0 NIL)
 (0.9234323695550617d0 NIL) (0.21106203965161846d0 NIL)
 (0.7012626053653888d0 NIL) (1.0901589916698675d0 NIL)
 (0.6967650522776864d0 NIL) (0.3321894851254337d0 NIL)
 (0.8434235925476755d0 NIL) (0.3274976050361583d0 NIL)
 (0.15363195631632653d0 NIL) (0.1606684181518165d0 NIL)
 (0.8968499222300765d0 NIL) (0.6677575218079904d0 NIL)
 (0.5281716214057763d0 NIL) (0.5608916179658782d0 NIL)
 (0.435839526233702d0 NIL) (0.5250818539362242d0 NIL)
 (1.1867900880922384d0 NIL) (0.003940369377291705d0 NIL)
 (0.4009350008696444d0 NIL) (1.0192532798437688d0 NIL)
 (6.184411730755564d-4 NIL) (0.31381434389209145d0 NIL)
 (0.3744457698989082d0 NIL) (0.8722766107050893d0 NIL)
 (0.9866992131431122d0 NIL) (1.0172002446784223d0 NIL)
 (0.4696465964398353d0 NIL) (0.1563536863726125d0 NIL)
 (0.39956731499758247d0 NIL) (0.05663312013283427d0 NIL)
 (0.39394232637620974d0 NIL) (1.2805062973622447d0 NIL)
 (0.15658656306979918d0 NIL) (0.020279580432354477d0 NIL)
 (0.3034356890414717d0 NIL) (0.6566859567831166d0 NIL)
 (0.14629266448600942d0 NIL) (111.58325966632363d0 T)
 (0.15363195631632653d0 NIL) (0.10128852741733867d0 NIL)
 (0.367444521794525d0 NIL) (0.005291410728769746d0 NIL)
 (1.3031772355055111d0 NIL) (1.309665676794382d0 NIL)
 (0.2993706902754072d0 NIL) (0.9096079044721441d0 NIL)
 (0.15444680978749864d0 NIL) (0.2713589480620911d0 NIL)
 (0.0693728631393108d0 NIL) (1.580344893933525d0 NIL)
 (0.3630149055371188d0 NIL) (1.125080629316126d0 NIL)
 (0.40418533884343616d0 NIL) (1.4106626381836063d0 NIL)
 (0.12917722017102773d0 NIL) (0.025269603189451914d0 NIL)
 (0.42501317829101015d0 NIL) (0.46935086669104387d0 NIL)
 (0.9639263025004987d0 NIL) (0.850371426768425d0 NIL)
 (0.2993706902754072d0 NIL) (0.08863355382683362d0 NIL)
 (0.19390892976693103d0 NIL) (0.18618158197410462d0 NIL)
 (0.11435443280847457d0 NIL) (1.242709520628246d0 NIL)
 (1.0130402613993863d0 NIL) (0.1662366401010711d0 NIL)
 (0.11256050426442599d0 NIL) (0.35463472325898987d0 NIL)
 (0.8326235815864169d0 NIL) (1.8053386056519065d0 NIL)
 (1.1633430105864264d0 NIL) (0.2726352618032107d0 NIL)
 (0.8230092358835266d0 NIL) (0.4268091809664026d0 NIL)
 (0.5686764501548432d0 NIL) (0.43847169047921086d0 NIL)
 (0.7609634299492974d0 NIL) (0.08819276782883323d0 NIL)
 (0.39222875398296486d0 NIL) (0.003940369377291705d0 NIL)
 (0.22187553193520365d0 NIL) (0.1905143574067283d0 NIL)
 (0.8375431349981348d0 NIL) (0.9175054530942677d0 NIL)
 (0.468978610417499d0 NIL) (1.1659329801682392d0 NIL)
 (0.1528797608805612d0 NIL) (0.08493274109211134d0 NIL)
 (0.5250818539362242d0 NIL) (0.4559964841949892d0 NIL)
 (0.4618147413762223d0 NIL) (0.05554891405166375d0 NIL)
 (0.13672771135939532d0 NIL) (0.7537402976135502d0 NIL)
 (0.046748328864493045d0 NIL) (0.6687407846812046d0 NIL)
 (1.1046443161458035d0 NIL) (0.3845592020790232d0 NIL)
 (0.9272576174557403d0 NIL) (0.6131355604741442d0 NIL)
 (0.6074191085460662d0 NIL) (1.7371314288688178d0 NIL)
 (0.987323030006858d0 NIL) (1.3856913775970074d0 NIL)
 (2.0095390448090193d0 NIL) (1.9708760649562433d0 NIL)
 (26.162681185768054d0 NIL) (0.665433668576499d0 NIL)
 (2.5666590736413366d0 NIL) (1.9908806883795542d0 NIL)
 (2.216049279476981d0 NIL) (1.7378955348669443d0 NIL)
 (2.074686361135594d0 NIL) (4.084868845562452d0 NIL)
 (3.0722514623793518d0 NIL) (0.15363195631632653d0 NIL)
 (0.752289352627434d0 NIL) (0.2432498188693994d0 NIL)
 (0.7850661246231984d0 NIL) (0.6023119552040557d0 NIL)
 (0.18690761730590233d0 NIL) (0.7197085226139344d0 NIL)
 (2.8051278248198503d0 NIL) (0.14273385918353862d0 NIL)
 (0.5250818539362242d0 NIL) (1.0320572199441227d0 NIL)
 (0.5194253940252017d0 NIL) (0.6377739553204387d0 NIL)
 (0.003940369377291705d0 NIL) (0.4031500976371254d0 NIL)
 (0.1770555940598404d0 NIL) (1.1780851148523719d0 NIL)
 (0.13363703526440046d0 NIL) (0.3559909934315281d0 NIL)
 (0.39846691023000624d0 NIL) (0.24744836965809686d0 NIL)
 (0.24216913523072986d0 NIL) (0.2849640381992659d0 NIL)
 (0.3300363444069892d0 NIL) (0.5481767354099035d0 NIL)
 (1.3774668515894886d0 NIL) (2.1893280316718813d0 NIL)
 (0.7870723279532026d0 NIL) (0.09945208951184094d0 NIL)
 (1.0688814590541278d0 NIL) (0.8285543931640271d0 NIL)
 (0.47767707288355016d0 NIL) (0.1430706193679224d0 NIL)
 (0.9857231377143093d0 NIL) (3.0647663956724713d0 NIL)
 (0.39956731499758247d0 NIL) (0.20017028314907778d0 NIL)
 (0.6085884896143885d0 NIL) (0.11377952390309991d0 NIL)
 (1.3742483310607418d0 NIL) (0.25158945408742467d0 NIL)
 (0.10981715389498267d0 NIL) (0.16590816201342382d0 NIL)
 (0.7688057539015405d0 NIL) (0.8738198713331925d0 NIL)
 (0.40510272374491635d0 NIL) (0.2656066618692446d0 NIL)
 (0.30919456275987833d0 NIL) (0.11240351479498072d0 NIL)
 (1.6857281888258036d0 NIL) (0.03983757157983947d0 NIL)
 (0.37664628467489775d0 NIL) (0.022403958875913423d0 NIL)
 (2.2057846057510195d0 NIL) (0.010725537428747116d0 NIL)
 (0.4144355034285375d0 NIL) (1.3239377189090877d0 NIL)
 (1.9719577049092503d0 NIL) (0.66036772313106d0 NIL)
 (2.3860599182263535d0 NIL) (1.0683804432000479d0 NIL)
 (3.2521548907720197d0 NIL) (2.7307136017669227d0 NIL)
 (26.162681185768054d0 NIL) (2.1850662018652316d0 NIL)
 (0.23746397425772942d0 NIL) (0.5243331691671488d0 NIL)
 (0.15363195631632653d0 NIL) (2.1442216775510565d0 NIL)
 (0.6487275578829768d0 NIL) (0.677724870993391d0 NIL)
 (1.3042601001469196d0 NIL) (0.5250818539362242d0 NIL)
 (0.21176514586749995d0 NIL) (0.37763674633824085d0 NIL)
 (0.003940369377291705d0 NIL) (0.36513193991559534d0 NIL)
 (0.03258635761109979d0 NIL) (0.2958563495304d0 NIL)
 (0.23181418516793195d0 NIL) (1.1849657917987886d0 NIL)
 (0.38410989142806795d0 NIL) (0.9222361405542976d0 NIL)
 (0.39956731499758247d0 NIL) (1.04005849935683d0 NIL)
 (0.5711915998867877d0 NIL) (1.0315329291689763d0 NIL)
 (0.08863515169122584d0 NIL) (1.9100489899432929d0 NIL)
 (1.798119684680662d0 NIL) (1.6857281888258036d0 NIL)
 (0.5038968506331917d0 NIL) (0.1324959787279796d0 NIL)
 (0.26122974424415774d0 NIL) (0.7618911420872064d0 NIL)
 (1.6954922386604339d0 NIL) (1.0465201052800692d0 NIL)
 (0.532451086795074d0 NIL) (1.565766526355229d0 NIL)
 (0.9785295345858217d0 NIL) (1.328029677040552d0 NIL)
 (26.162681185768054d0 NIL) (33.03219797966754d0 T)
 (0.7311600329031678d0 NIL) (0.3312461140896279d0 NIL)
 (0.20534468110282594d0 NIL) (0.1535131996175131d0 NIL)
 (1.121544847389385d0 NIL) (0.044712581439028315d0 NIL)
 (0.2865254177315602d0 NIL) (0.14633341866564695d0 NIL)
 (0.5136446258694598d0 NIL) (1.1165759304769332d0 NIL)
 (0.4952954018203807d0 NIL) (0.07378106699756073d0 NIL)
 (0.9840872486291707d0 NIL) (0.21641868962852046d0 NIL)
 (0.2539171912534939d0 NIL) (0.8389136316927779d0 NIL)
 (1.271268099960355d0 NIL) (0.5408171702455895d0 NIL)
 (0.18644502985294245d0 NIL) (0.18209235357026327d0 NIL)
 (0.7602001815529013d0 NIL) (0.8596836922132788d0 NIL)
 (0.21782919351830562d0 NIL) (0.057280782952993756d0 NIL)
 (1.0064072753246955d0 NIL) (0.5206593902902452d0 NIL)
 (0.18378986424183172d0 NIL) (0.07730878880000723d0 NIL)
 (0.8890031191399712d0 NIL) (0.4993560505833032d0 NIL)
 (1.5030620533853967d0 NIL) (0.018527517147612107d0 NIL)
 (0.17275224299623307d0 NIL) (0.7454011735796039d0 NIL)
 (0.3763806829374473d0 NIL) (1.7960836406103997d0 NIL)
 (0.4180685371157509d0 NIL) (0.11984348923003117d0 NIL)
 (0.006018268006085527d0 NIL) (95.0736693885748d0 T)
 (2.314851455911348d0 NIL) (0.8189657534746979d0 NIL)
 (1.200960803787513d0 NIL) (0.5093744283904716d0 NIL)
 (0.4683422926253863d0 NIL) (0.29991009248533873d0 NIL)
 (0.6623151638469132d0 NIL) (1.0287042001574327d0 NIL)
 (0.03189967928454468d0 NIL) (0.026575172054032366d0 NIL)
 (0.1437491569573043d0 NIL) (0.4048621638401593d0 NIL)
 (1.230274196431058d0 NIL) (0.185821017558438d0 NIL)
 (0.3434734670441632d0 NIL) (1.0509307089086115d0 NIL)
 (0.32325976336542894d0 NIL) (0.12965404353800614d0 NIL)
 (0.6461549076893343d0 NIL) (1.1485043833468536d0 NIL)
 (0.44018550780781707d0 NIL) (3.9179905919725906d0 NIL)
 (0.19884197940930412d0 NIL) (15.456830011848634d0 NIL)
 (0.7534866475342632d0 NIL) (0.32459564240253475d0 NIL)
 (0.31150898801566884d0 NIL) (0.7532749754580086d0 NIL)
 (1.5434821421947371d0 NIL) (0.771089157734732d0 NIL)
 (1.791271179873605d0 NIL) (1.2374159562374922d0 NIL)
 (0.2205673018303417d0 NIL) (0.02859610894561922d0 NIL)
 (0.0011868097806243868d0 NIL) (0.6248120846387027d0 NIL)
 (0.05166382505689112d0 NIL) (0.07687675068304155d0 NIL)
 (0.7940652063153183d0 NIL) (1.181015084715926d0 NIL)
 (142.3714322796173d0 T) (1.7470208235819147d0 NIL)
 (0.49029624429519086d0 NIL) (0.21903353209473728d0 NIL)
 (1.0974548513316802d0 NIL) (0.26238440458974244d0 NIL)
 (2.0491772356477695d0 NIL) (1.0679541449510843d0 NIL)
 (0.08120926492373609d0 NIL) (0.30195602948694017d0 NIL)
 (1.1943095616914525d0 NIL) (0.9977172777841321d0 NIL)
 (1.4397011317906998d0 NIL) (1.1070337860606005d0 NIL)
 (1.3333753308892176d0 NIL) (26.22113275425508d0 NIL)
 (0.3599809302001205d0 NIL) (0.9939577620407455d0 NIL)
 (0.3259991179705399d0 NIL) (0.3385365935792031d0 NIL)
 (1.032204060018999d0 NIL) (0.5295703969589466d0 NIL)
 (1.8593756997608928d0 NIL) (1.2540941270985697d0 NIL)
 (0.5209288041960696d0 NIL) (1.0170615519846826d0 NIL)
 (1.2942705293935872d0 NIL) (0.8295622549538169d0 NIL)
 (0.038368217429836926d0 NIL) (0.3849151924053806d0 NIL)
 (1.3022869238540151d0 NIL) (0.8771454412148407d0 NIL)
 (0.15546504642855655d0 NIL) (0.132750598039961d0 NIL)
 (0.7896092375627811d0 NIL) (1.2669801816396435d0 NIL)
 (0.16848919465765144d0 NIL) (0.027624959574236187d0 NIL)
 (1.2225818780881272d0 NIL) (2.647470185203274d0 NIL)
 (0.16833814839512326d0 NIL) (1.0577488101397832d0 NIL)
 (0.36646993957275603d0 NIL) (0.16367208581584886d0 NIL)
 (0.30788662686890417d0 NIL) (0.2551775787046394d0 NIL)
 (0.4598708224486519d0 NIL) (0.2553761401308387d0 NIL)
 (0.8223971345558534d0 NIL) (0.5586741323462068d0 NIL)
 (1.1123933883905583d0 NIL) (0.3521565697912671d0 NIL)
 (0.34703462183293465d0 NIL) (0.4580003927757879d0 NIL)
 (0.5088036497294494d0 NIL) (0.7998337536368925d0 NIL)
 (1.0708524653818614d0 NIL) (0.8082584352185913d0 NIL)
 (0.4715319597188949d0 NIL) (0.46101428402974215d0 NIL)
 (0.22493667796991818d0 NIL) (0.06482538399722582d0 NIL)
 (0.5510727252408998d0 NIL) (0.23217057208612432d0 NIL)
 (0.10917338199153512d0 NIL) (0.036922730682843824d0 NIL)
 (0.506753919702509d0 NIL) (0.6955870317377288d0 NIL)
 (0.23817811831338415d0 NIL) (0.031216884930531985d0 NIL)
 (0.05115002526128976d0 NIL) (0.360301395740043d0 NIL)
 (0.06560862059392603d0 NIL) (0.052676091051452344d0 NIL)
 (0.17291776635053813d0 NIL) (0.27927524120005814d0 NIL)
 (0.11227751412842797d0 NIL) (0.01148830977462861d0 NIL)
 (0.2551775787046394d0 NIL) (1.9074863785962257d0 NIL)
 (1.2449365849408054d0 NIL) (0.5397157120644606d0 NIL)
 (0.968171584193432d0 NIL) (1.4408465655314349d0 NIL)
 (0.013282891774013395d0 NIL) (0.34324462213701823d0 NIL)
 (0.5538342233722024d0 NIL) (0.09511682669053866d0 NIL)
 (0.15776031748383515d0 NIL) (0.5276809899361071d0 NIL)
 (0.1949132442730678d0 NIL) (0.001274786239647894d0 NIL)
 (0.42622706954408357d0 NIL) (0.06466003526781194d0 NIL)
 (0.540486891636771d0 NIL) (0.3511230471920997d0 NIL)
 (0.7446406446850449d0 NIL) (0.6247718130334885d0 NIL)
 (0.23396360539459865d0 NIL) (0.8565199103938436d0 NIL)
 (0.6958478194356563d0 NIL) (0.07050648422754317d0 NIL)
 (0.08278499248041515d0 NIL) (0.023615168772589457d0 NIL)
 (0.32310985945275766d0 NIL) (0.6942209965964313d0 NIL)
 (0.058157755033301485d0 NIL) (0.5535777901697986d0 NIL)
 (1.0094089901401997d0 NIL) (0.25248720513907136d0 NIL)
 (0.5153898577742998d0 NIL) (0.9902602372308441d0 NIL)
 (0.014488651421960926d0 NIL) (1.144190805837996d0 NIL)
 (0.23475700899306248d0 NIL) (0.09921080023604374d0 NIL)
 (0.8864476887217461d0 NIL) (0.04667723789630201d0 NIL)
 (1.0041398201847826d0 NIL) (0.8564949425106059d0 NIL)
 (0.3542594956636572d0 NIL) (0.056585623271051544d0 NIL)
 (0.19021343417201414d0 NIL) (0.5119557856223043d0 NIL)
 (1.9085370504743364d0 NIL) (0.3286790223872911d0 NIL)
 (0.33034474338470365d0 NIL) (0.11422278039130543d0 NIL)
 (16.586529234696105d0 NIL) (83.40191346739482d0 T) (180 T)
 (59.92008830619569d0 T) (102.34982268757304d0 T)
 (0.013282891774013395d0 NIL) (0.5538342233722024d0 NIL)
 (0.34324462213701823d0 NIL) (0.09511682669053866d0 NIL)
 (8.325750791495244d0 NIL) (0.5276809899361071d0 NIL)
 (0.1949132442730678d0 NIL) (0.001274786239647894d0 NIL)
 (0.540486891636771d0 NIL) (0.06466003526781194d0 NIL)
 (0.42622706954408357d0 NIL) (0.3511230471920997d0 NIL)
 (0.7446406446850449d0 NIL) (0.6247718130334885d0 NIL)
 (1.7129735280608755d0 NIL) (0.23396360539459865d0 NIL)
 (0.9121227925017473d0 NIL) (0.8565199103938436d0 NIL)
 (0.07050648422754317d0 NIL) (0.6958478194356563d0 NIL)
 (0.08278499248041515d0 NIL) (0.023615168772589457d0 NIL)
 (0.32310985945275766d0 NIL) (0.04085839743766575d0 NIL)
 (0.6942209965964313d0 NIL) (0.058157755033301485d0 NIL)
 (0.5535777901697986d0 NIL) (0.46797727812529055d0 NIL)
 (0.4541599316992183d0 NIL) (0.3853115484735616d0 NIL)
 (0.04111517280889357d0 NIL) (0.960986647805758d0 NIL)
 (1.4751354301581876d0 NIL) (0.7150980022149998d0 NIL)
 (1.6238922613774167d0 NIL) (1.832913168381114d0 NIL)
 (0.10893946877852904d0 NIL) (4.030062967456304d0 NIL)
 (7.7120841148752d0 NIL) (0.0607064394694849d0 NIL)
 (0.20749834985317814d0 NIL) (0.3978238504336003d0 NIL)
 (64.26741487107437d0 NIL) (23.992333286491327d0 NIL)
 (77.37961094065679d0 NIL) (40.48122950735684d0 T)
 (0.8935779033263502d0 NIL) (0.2743733649072738d0 NIL)
 (0.7224045366623707d0 NIL) (0.7100388908463202d0 NIL)
 (0.11487408654747223d0 NIL) (0.760100182823032d0 NIL)
 (0.39908370778388125d0 NIL) (0.7231821743621987d0 NIL)
 (1.4786513606838274d0 NIL) (0.2945947616037198d0 NIL)
 (0.8274058248155418d0 NIL) (0.39908370778388125d0 NIL)
 (0.16277910007437457d0 NIL) (0.5333295614877944d0 NIL)
 (115.40150605241304d0 T) (5.447819879038091d0 NIL)
 (3.111124395235451d0 NIL) (4.623569048822121d0 NIL)
 (9.91670526060673d0 NIL) (180 T) (18.123853777701193d0 NIL)
 (0.5445140766011877d0 NIL) (0.3602167778244441d0 NIL)
 (0.7967141203549518d0 NIL) (0.5786182123374859d0 NIL)
 (0.7158378221246934d0 NIL) (0.4162470888409857d0 NIL)
 (2.57009921344955d0 NIL) (0.5848412812593919d0 NIL)
 (0.7034510758431664d0 NIL) (0.3011437957266991d0 NIL)
 (2.7439777780275785d0 T) (46.886721961674255d0 NIL)
 (0.7380927119889529d0 NIL) (0.829706007160602d0 NIL)
 (0.36151473657620103d0 NIL) (1.030323216537362d0 NIL)
 (0.24808993352874784d0 NIL) (0.5032017666347285d0 NIL)
 (1.1631621254385314d0 NIL) (0.28528893281361434d0 NIL)
 (0.7895691079709003d0 NIL) (1.1631621254385314d0 NIL)
 (0.4613898251873919d0 NIL) (0.36048661718106484d0 NIL)
 (0.6124678053656494d0 NIL) (1.4741211118938728d0 NIL)
 (160.80945260910954d0 T) (0.8164568503961824d0 NIL)
 (0.4482304983630498d0 NIL) (0.6779730782795212d0 NIL)
 (1.6029224874594188d0 NIL) (180 T) (0.8164568503961824d0 NIL)
 (0.4482304983630498d0 NIL) (0.6779730782795212d0 NIL)
 (1.6029224874594188d0 NIL) (180 T) (0.1157593242850114d0 NIL)
 (1.7757570818892872d0 NIL) (0.4719476085860812d0 NIL)
 (0.15393146634980043d0 NIL) (0.4719476085860812d0 NIL)
 (49.62780812400512d0 NIL) (180 T) (1.2086785529368345d0 NIL)
 (112.57761044792359d0 T) (0.7381188506163324d0 NIL)
 (1.5967747801276833d0 NIL) (0.843820489380033d0 NIL)
 (1.031616063194245d0 NIL) (0.2574594634415341d0 NIL)
 (1.2533790324578686d0 NIL) (0.12351658176867171d0 NIL)
 (1.2531720462141973d0 NIL) (0.3853115484735616d0 NIL)
 (0.04111517280889357d0 NIL) (0.6762921813845151d0 NIL)
 (0.960986647805758d0 NIL) (1.4751354301581876d0 NIL)
 (0.7150980022149998d0 NIL) (1.832913168381114d0 NIL)
 (0.3234728256220412d0 NIL) (0.5826063705642134d0 NIL)
 (0.38988517615227103d0 NIL) (0.10893946877852904d0 NIL)
 (0.5596845445426991d0 NIL) (1.4211053304316335d0 NIL)
 (0.5270271884812785d0 NIL) (1.6140846473350163d0 NIL)
 (0.4864627915659352d0 NIL) (0.513599278067495d0 NIL)
 (0.9914935097001901d0 NIL) (0.4564397565314834d0 NIL)
 (14.222356446973702d0 NIL) (0.31448934962321223d0 NIL)
 (0.1868889173488142d0 NIL) (0.31431378300409607d0 NIL)
 (0.2590494369502614d0 NIL) (0.20774842809673577d0 NIL)
 (0.16017767034620387d0 NIL) (0.3245516275568598d0 NIL)
 (0.4725673161731033d0 NIL) (0.7074537573525737d0 NIL)
 (0.20601904234736013d0 NIL) (0.3337469824504127d0 NIL)
 (0.23660720069176197d0 NIL) (0.3414563223652069d0 NIL)
 (0.4191924478918932d0 NIL) (1.5382224378813674d0 NIL)
 (0.028987777483200843d0 NIL) (0.6709338163635143d0 NIL)
 (0.7589867538466193d0 NIL) (0.17759325506960458d0 NIL)
 (2.4849372431564927d0 NIL) (0.3695904328565835d0 NIL)
 (0.22921865897233754d0 NIL) (0.5464370559014929d0 NIL)
 (0.44328993626739255d0 NIL) (1.2345274061664406d0 NIL)
 (0.9016401290581121d0 NIL) (0.6730377320230253d0 NIL)
 (0.2957387779270361d0 NIL) (0.1289714410530806d0 NIL)
 (0.01739638747051787d0 NIL) (1.180865547089729d0 NIL)
 (0.34684153512329435d0 NIL) (0.08312249193136305d0 NIL)
 (0.16909326456138815d0 NIL) (0.516932170201172d0 NIL)
 (0.3642820787975438d0 NIL) (0.2590494369502614d0 NIL)
 (0.775943705762343d0 NIL) (0.8111193053162141d0 NIL)
 (0.5332969387622692d0 NIL) (0.06587843745796532d0 NIL)
 (0.6142882932153538d0 NIL) (0.6116927173814256d0 NIL)
 (0.027746697496963315d0 NIL) (0.4821195390145573d0 NIL)
 (2.3351287173430517d0 NIL) (20.124250780265744d0 NIL)
 (64.00454075223776d0 T) (1.5130767030523466d0 NIL)
 (1.2823378168950914d0 NIL) (0.5270271884812785d0 NIL)
 (0.5312658176008632d0 NIL) (1.6941673034975646d0 NIL)
 (0.046775897881434735d0 NIL) (1.0130062502617159d0 NIL)
 (1.6140846473350163d0 NIL) (0.5166794945440002d0 NIL)
 (0.04988011394195009d0 NIL) (0.27831878591108045d0 NIL)
 (0.23986110693440113d0 NIL) (0.4564397565314834d0 NIL)
 (0.7756016232321478d0 NIL) (0.27186220126913574d0 NIL)
 (2.538951908329342d0 NIL) (1.8115524578864333d0 NIL)
 (71.97550612265287d0 T) (0.5470763743973541d0 NIL)
 (0.20883657742494752d0 NIL) (0.31164870937768707d0 NIL)
 (0.668562580182747d0 NIL) (0.6193962611090456d0 NIL)
 (0.26347840705452685d0 NIL) (0.32906520477691303d0 NIL)
 (0.12533209596679884d0 NIL) (0.033581346113652745d0 NIL)
 (0.33364584675142006d0 NIL) (0.18267597219797393d0 NIL)
 (0.27165271215042003d0 NIL) (0.006439891994314833d0 NIL)
 (1.025106682697155d0 NIL) (1.832033186604379d0 NIL)
 (0.25888150652654834d0 NIL) (0.40241340126892844d0 NIL)
 (0.17678994915808607d0 NIL) (0.24768337168232502d0 NIL)
 (0.4704952161957849d0 NIL) (1.5357564336397016d0 NIL)
 (0.2518158506404132d0 NIL) (0.2017506927116107d0 NIL)
 (0.3475950592402321d0 NIL) (0.3487161695968509d0 NIL)
 (0.8028600933371295d0 NIL) (0.9133412497900092d0 NIL)
 (0.41421902591041154d0 NIL) (0.12533209596679884d0 NIL)
 (1.293188372414309d0 NIL) (0.2251058363628806d0 NIL)
 (0.17039136296148133d0 NIL) (0.43982426756176046d0 NIL)
 (1.173097585848248d0 NIL) (1.0984392473185232d0 NIL)
 (1.0121894410249022d0 NIL) (1.4671552054691595d0 NIL)
 (2.612163649539208d0 NIL) (31.17544008860413d0 NIL)
 (0.4800408192479315d0 NIL) (0.13622701579698818d0 NIL)
 (0.08621898575759213d0 NIL) (0.08961948738700393d0 NIL)
 (0.9751368490246529d0 NIL) (1.3010569227566076d0 NIL)
 (0.3380160904834956d0 NIL) (0.20183432272930382d0 NIL)
 (0.5094319685903527d0 NIL) (0.5387161223517066d0 NIL)
 (0.7358719309004812d0 NIL) (0.47895480245798605d0 NIL)
 (0.3396829515595417d0 NIL) (0.3682569956129673d0 NIL)
 (0.5352884438509857d0 NIL) (0.32019521214025076d0 NIL)
 (36.21830277445187d0 NIL) (0.08621898575759213d0 NIL)
 (0.12052793317033964d0 NIL) (0.40477060953107785d0 NIL)
 (0.4471347537818222d0 NIL) (0.7143729394491225d0 NIL)
 (0.3396829515595417d0 NIL) (1.8841466175730357d0 NIL)
 (50.62297985084088d0 T) (0.07566126102507745d0 NIL)
 (0.09561503371650981d0 NIL) (0.7631253089537524d0 NIL)
 (0.6869177485408854d0 NIL) (0.030256626344950664d0 NIL)
 (1.079335708630465d0 NIL) (0.22586275170255693d0 NIL)
 (0.48922182017638255d0 NIL) (1.1807628109868002d0 NIL)
 (1.1005171094899127d0 NIL) (0.2452366832075503d0 NIL)
 (1.0138084586333571d0 NIL) (180 T) (0.6849243409340163d0 NIL)
 (33.03219797966754d0 T) (41.639120810963576d0 T)
 (1.2639662252853268d0 NIL) (1.1950316318130472d0 NIL)
 (34.664913364096d0 T) (30.85349987135434d0 T) (160.23924513708684d0 T)
 (0.7821634991650188d0 NIL) (0.3838501977946543d0 NIL)
 (0.6146905063174675d0 NIL) (0.7633216912846355d0 NIL)
 (1.0807341027920399d0 NIL) (0.3736390990923232d0 NIL)
 (1.2326481888230931d0 NIL) (1.403728472365252d0 NIL)
 (39.23265783556536d0 T) (17.414652088905406d0 NIL)
 (79.60288071431631d0 NIL) (0.6924675941209301d0 NIL)
 (0.19423212264364642d0 NIL) (0.5470304589328221d0 NIL)
 (0.8228099195103906d0 NIL) (0.5203368897402129d0 NIL)
 (0.16213138072311975d0 NIL) (0.4051634365194886d0 NIL)
 (0.5867991791363855d0 NIL) (0.3956184065992121d0 NIL)
 (1.01860366526727d0 NIL) (4.6952984081495055d0 NIL)
 (153.93337222374106d0 T) (0.032216688713278985d0 NIL)
 (0.6632521663150683d0 NIL) (0.10149970078733245d0 NIL)
 (0.9103915812353258d0 NIL) (0.26654592685466466d0 NIL)
 (1.4046096090128757d0 NIL) (0.8058187912061529d0 NIL)
 (103.64079270745916d0 T) (0.30009033110591843d0 NIL)
 (0.18925281869837762d0 NIL) (0.4409640324793046d0 NIL)
 (0.22317682399468264d0 NIL) (0.990493864776491d0 NIL)
 (1.3617214519356315d0 NIL) (0.6303704607468587d0 NIL)
 (0.08703172598971799d0 NIL) (0.07212428090295657d0 NIL)
 (0.09915186304979909d0 NIL) (0.43380181871976004d0 NIL)
 (0.027373260096299548d0 NIL) (0.2870911456695347d0 NIL)
 (1.5039605992648954d0 NIL) (0.11675489224979023d0 NIL)
 (1.0335517869986468d0 NIL) (0.029852182271007298d0 NIL)
 (0.8161979378525838d0 NIL) (0.6484974434979767d0 NIL)
 (0.5803267173271651d0 NIL) (0.5346007884511674d0 NIL)
 (0.7956683503737803d0 NIL) (1.2449136851929183d0 NIL)
 (1.5579029549527803d0 NIL) (0.13739580737969734d0 NIL)
 (0.8151155922932436d0 NIL) (23.202097067206616d0 NIL)
 (0.8552794955956323d0 NIL) (0.18473779422823303d0 NIL)
 (0.3866043251421831d0 NIL) (0.09160077615953982d0 NIL)
 (0.004682526851021933d0 NIL) (0.27157884667753557d0 NIL)
 (0.06646918365042111d0 NIL) (0.5288476963666958d0 NIL)
 (0.4011919905374144d0 NIL) (0.06341136828648179d0 NIL)
 (0.2496837245920429d0 NIL) (0.8385181975705212d0 NIL)
 (0.4222681407373277d0 NIL) (0.569264003589697d0 NIL)
 (0.49008946936405307d0 NIL) (0.30009033110591843d0 NIL)
 (0.18925281869837762d0 NIL) (0.4409640324793046d0 NIL)
 (0.22317682399468264d0 NIL) (0.990493864776491d0 NIL)
 (1.3617214519356315d0 NIL) (0.6303704607468587d0 NIL)
 (0.08703172598971799d0 NIL) (0.07212428090295657d0 NIL)
 (0.09915186304979909d0 NIL) (0.43380181871976004d0 NIL)
 (0.027373260096299548d0 NIL) (0.2870911456695347d0 NIL)
 (1.5039605992648954d0 NIL) (0.11675489224979023d0 NIL)
 (1.0335517869986468d0 NIL) (0.029852182271007298d0 NIL)
 (0.8161979378525838d0 NIL) (0.6484974434979767d0 NIL)
 (0.5803267173271651d0 NIL) (0.5346007884511674d0 NIL)
 (0.7956683503737803d0 NIL) (1.2449136851929183d0 NIL)
 (1.5579029549527803d0 NIL) (0.13739580737969734d0 NIL)
 (0.8151155922932436d0 NIL) (23.202097067206616d0 NIL)
 (0.16612138984477187d0 NIL) (0.6576839318172565d0 NIL)
 (1.3975243706605733d0 NIL) (1.544925101042858d0 NIL)
 (0.41617008687540147d0 NIL) (125.380562293497d0 T)
 (0.7844576058556157d0 NIL) (0.0771821929039922d0 NIL)
 (0.8304813286983018d0 NIL) (0.0799826503161143d0 NIL)
 (0.03327928106036387d0 NIL) (0.30869655255740264d0 NIL)
 (0.7838156174909491d0 NIL) (2.1330165752541963d0 NIL)
 (0.5566165223198724d0 NIL) (0.9833886323905788d0 NIL)
 (0.2147242771809225d0 NIL) (0.5544409407929812d0 NIL)
 (0.11196267230280017d0 NIL) (0.530289884472767d0 NIL)
 (0.6078801449392398d0 NIL) (0.5716967064760217d0 NIL)
 (2.1880759563008625d0 NIL) (0.840574186013208d0 NIL)
 (0.8334929219029766d0 NIL) (0.5550485069951158d0 NIL)
 (0.3509758800961035d0 NIL) (0.7846453619923117d0 NIL)
 (0.7066352351441431d0 NIL) (0.9786949045070579d0 NIL)
 (0.9865349780309853d0 NIL) (0.4760000520148999d0 NIL)
 (1.6620039431621985d0 NIL) (0.9980068261764694d0 NIL)
 (0.25698124982425313d0 NIL) (0.6593853737720561d0 NIL)
 (2.3486250560869566d0 NIL) (0.10547016637728569d0 NIL)
 (0.4599108929842282d0 NIL) (0.3668012947507977d0 NIL)
 (0.18224760018832045d0 NIL) (0.1665519835494941d0 NIL)
 (0.20509667921683777d0 NIL) (0.797133134460062d0 NIL)
 (0.08043451560593132d0 NIL) (0.38815672011403707d0 NIL)
 (0.313458463733824d0 NIL) (2.0007515450572995d0 NIL)
 (0.7980514806717925d0 NIL) (0.06605284651958553d0 NIL)
 (0.6969011835729919d0 NIL) (0.5795392444366505d0 NIL)
 (0.47835466367209056d0 NIL) (0.6852271874339451d0 NIL)
 (1.6801343296720181d0 NIL) (1.2567490076194143d0 NIL)
 (41.60265277337059d0 T) (0.3900962528114581d0 NIL)
 (0.621433138672495d0 NIL) (0.22620405036142477d0 NIL)
 (0.684310883069265d0 NIL) (0.35748404017779595d0 NIL)
 (0.685913579491674d0 NIL) (0.4341415601239228d0 NIL)
 (1.0498489373376514d0 NIL) (14.046222917512244d0 NIL)
 (3.721850259422244d0 NIL) (95.8938057018534d0 T)
 (0.5801367347064702d0 NIL) (1.0331128598285868d0 NIL)
 (1.0926612068658952d0 NIL) (0.12082323566539024d0 NIL)
 (0.3674951303733177d0 NIL) (0.49822891410089293d0 NIL)
 (0.3849457495507376d0 NIL) (0.3419704683475581d0 NIL)
 (0.5764608714634646d0 NIL) (1.1928155254314534d0 NIL)
 (0.5746337261287815d0 NIL) (0.3674951303733177d0 NIL)
 (0.3435826656837402d0 NIL) (0.09916550520556784d0 NIL)
 (0.9340582129871245d0 NIL) (1.7365201635196534d0 NIL)
 (0.2609120571480294d0 NIL) (0.6110218551317673d0 NIL)
 (0.21376549710077408d0 NIL) (0.38113118247625544d0 NIL)
 (0.571046005168235d0 NIL) (0.3643835723630442d0 NIL)
 (1.4094981130526418d0 NIL) (1.1566775060539627d0 NIL)
 (1.0232874195751014d0 NIL) (1.6348903155368357d0 NIL)
 (69.92343236955506d0 T) (0.5827774955662305d0 NIL)
 (4.831122601366969d0 NIL) (5.106727163677374d0 NIL)
 (21.06867487894154d0 NIL) (65.92562978116445d0 T)
 (0.3057002306233494d0 NIL) (0.32039860196997033d0 NIL)
 (0.029349131053479166d0 NIL) (0.35196607625578513d0 NIL)
 (0.6753513275031189d0 NIL) (2.008348258493121d0 NIL)
 (0.10800897218962308d0 NIL) (0.6082799886045596d0 NIL)
 (0.02214612590592515d0 NIL) (9.985550869493325d0 T)
 (0.8521598802625804d0 NIL) (0.600788502999369d0 NIL)
 (0.6003124366843475d0 NIL) (0.5556225806834512d0 NIL)
 (2.1574175926302726d0 NIL) (63.348645409574644d0 T)
 (1.029678698609114d0 NIL) (0.6842416083943497d0 NIL)
 (0.02088841553088423d0 NIL) (0.3740088512986642d0 NIL)
 (0.43807019086032056d0 NIL) (0.22029819427919742d0 NIL)
 (2.2799995533401436d0 NIL) (0.500152148236128d0 NIL)
 (0.7230421426809883d0 NIL) (0.621433138672495d0 NIL)
 (1.0630044780794226d0 NIL) (1.2771234996342518d0 NIL)
 (2.0077350768100506d0 NIL) (0.7605353451650223d0 NIL)
 (2.573157044830755d0 NIL) (0.3368561954416071d0 NIL)
 (0.25690669909595276d0 NIL) (3.721850259422244d0 NIL)
 (2.3175606782113785d0 NIL) (131.4322045899709d0 T)
 (2.7820215049761257d0 NIL) (138.31506043179579d0 T)
 (0.0761402174629859d0 NIL) (1.5972624447389627d0 NIL)
 (0.3223310096418179d0 NIL) (0.29483873693415147d0 NIL)
 (0.4912319894429148d0 NIL) (0.34121329269721157d0 NIL)
 (1.4023256519358953d0 NIL) (2.9628166156286584d0 NIL)
 (0.3381466308286704d0 NIL) (1.7128076050595398d0 NIL)
 (3.2506378643131018d0 NIL) (133.06641452613053d0 T)
 (0.6887273070908855d0 NIL) (0.35538221486317745d0 NIL)
 (1.3067137230245813d0 NIL) (97.65170292705724d0 T)
 (0.7383042423890508d0 NIL) (1.7902330605069308d0 NIL)
 (0.5387431486429058d0 NIL) (0.6228996504033089d0 NIL)
 (0.2447290047025815d0 NIL) (0.5335832126184723d0 NIL)
 (1.7543146357667638d0 NIL) (0.8503252712196301d0 NIL)
 (0.5387431486429058d0 NIL) (1.8729665095681072d0 NIL)
 (0.543336440422739d0 NIL) (0.6502660717018768d0 NIL)
 (0.04627992314079859d0 NIL) (0.7111362198389485d0 NIL)
 (1.3316494993255057d0 NIL) (0.02354134632428786d0 NIL)
 (0.8965760252367706d0 NIL) (0.8607129645265154d0 NIL)
 (0.5651246433020896d0 NIL) (0.017515743483297475d0 NIL)
 (0.10934205631257614d0 NIL) (0.9459311117597534d0 NIL)
 (0.7013848686542008d0 NIL) (0.4861487391995293d0 NIL)
 (0.06685400528842078d0 NIL) (0.08700837759431032d0 NIL)
 (0.8707936422524708d0 NIL) (122.60719228939759d0 T)
 (0.6038774024855659d0 NIL) (0.15036564213442033d0 NIL)
 (1.2938380264295706d0 NIL) (1.1471651522339603d0 NIL)
 (3.692593825414052d0 NIL) (7.186140245168336d0 NIL)
 (132.38596168055523d0 T) (0.4197503584030725d0 NIL)
 (0.9293711559485723d0 NIL) (0.0013070197002345166d0 NIL)
 (1.0659214013044591d0 NIL) (0.8556468874280533d0 NIL)
 (0.1329599456137163d0 NIL) (0.10170987908539014d0 NIL)
 (0.6904911965177383d0 NIL) (0.2282126867600964d0 NIL)
 (0.014408282931931892d0 NIL) (0.27727725358793087d0 NIL)
 (0.43941076528026657d0 NIL) (0.7032646264025205d0 NIL)
 (0.38004103163369607d0 NIL) (0.9616938514912486d0 NIL)
 (1.463915247148475d0 NIL) (1.605870657252178d0 NIL)
 (0.7578140037826935d0 NIL) (0.2523722639303231d0 NIL)
 (0.03085583969208334d0 NIL) (0.684289889576606d0 NIL)
 (0.1122347722065123d0 NIL) (0.5172650127301429d0 NIL)
 (0.4602867341668993d0 NIL) (0.35802049831778254d0 NIL)
 (0.08202946149956115d0 NIL) (0.03097195715962243d0 NIL)
 (0.9757031970491468d0 NIL) (0.9797298956118132d0 NIL)
 (6.528651071477959d0 NIL) (2.813617266701442d0 NIL)
 (3.225685265502856d0 NIL) (89.2689215686896d0 T)
 (1.0877279785557201d0 NIL) (14.5660398540287d0 NIL)
 (0.1329599456137163d0 NIL) (0.8624212025319896d0 NIL)
 (0.8608232759464076d0 NIL) (0.07430484613300527d0 NIL)
 (0.7260362405706823d0 NIL) (0.3969747768724139d0 NIL)
 (0.2282126867600964d0 NIL) (0.9655159311906835d0 NIL)
 (0.5132324184484646d0 NIL) (0.8849356115940963d0 NIL)
 (0.20128169550223654d0 NIL) (1.8491238770931748d0 NIL)
 (0.1382822325210397d0 NIL) (0.6971000551667647d0 NIL)
 (0.46823633024302047d0 NIL) (0.11828275880503322d0 NIL)
 (0.46484264727462987d0 NIL) (0.37483474011811013d0 NIL)
 (0.21969781280666928d0 NIL) (0.9912210379057238d0 NIL)
 (0.502734387771624d0 NIL) (0.8659983037348377d0 NIL)
 (0.04208493740107857d0 NIL) (0.2899046464723601d0 NIL)
 (0.5469172215378032d0 NIL) (0.10367830179228547d0 NIL)
 (1.0295420069569707d0 NIL) (1.3523109797015795d0 NIL)
 (1.605870657252178d0 NIL) (0.29804451744482297d0 NIL)
 (0.09037016836192628d0 NIL) (0.12524342866278196d0 NIL)
 (0.5829520128165429d0 NIL) (0.13646539857999768d0 NIL)
 (0.5992824587588882d0 NIL) (0.20703010325102672d0 NIL)
 (1.0581508037237872d0 NIL) (1.4252952297392485d0 NIL)
 (0.8115777853641718d0 NIL) (1.6326944078600945d0 NIL)
 (0.5238207375182963d0 NIL) (0.5897138390839253d0 NIL)
 (0.2869103352272495d0 NIL) (0.3234536182995628d0 NIL)
 (0.3026372499097746d0 NIL) (0.1988255042624357d0 NIL)
 (1.2919532131505647d0 NIL) (0.5492398953712808d0 NIL)
 (0.24557291732368203d0 NIL) (0.3023818848394425d0 NIL)
 (0.46222622497635946d0 NIL) (1.1946425710564614d0 NIL)
 (0.19671909615849065d0 NIL) (1.0080734141893137d0 NIL)
 (0.279207502082481d0 NIL) (0.972642236536904d0 NIL)
 (0.9757031970491468d0 NIL) (6.528651071477959d0 NIL)
 (43.986669730472315d0 NIL) (0.22450168943734058d0 NIL)
 (0.4553925247991354d0 NIL) (1.7749725841186468d0 NIL)
 (0.550063634684366d0 NIL) (2.193058642717094d0 NIL)
 (33.17355005115611d0 T) (0.10740847021118251d0 NIL)
 (0.4553925247991354d0 NIL) (0.17648729899857277d0 NIL)
 (0.9290649028974921d0 NIL) (0.14681606856491233d0 NIL)
 (0.7037056537193663d0 NIL) (0.2730723936083847d0 NIL)
 (0.7755109647071572d0 NIL) (0.13331931511911174d0 NIL)
 (0.08936599165349719d0 NIL) (0.49335834191463834d0 NIL)
 (0.07636953797892163d0 NIL) (0.4101520064408394d0 NIL)
 (0.20081458342247513d0 NIL) (0.6849243409340163d0 NIL) (180 T)
 (0.9225848518606823d0 NIL) (0.022592401743431564d0 NIL)
 (0.2633358317001525d0 NIL) (0.10772392240855591d0 NIL)
 (0.5542059316874465d0 NIL) (0.9821948039363171d0 NIL)
 (0.16340184611884778d0 NIL) (2.707759439437715d0 NIL)
 (147.98041019198985d0 T) (0.15620244568307526d0 NIL)
 (0.3488344518125688d0 NIL) (0.1736990341467266d0 NIL)
 (0.14513975131731868d0 NIL) (1.1922336803961482d0 NIL)
 (1.8874687275521906d0 NIL) (3.001722784360159d0 NIL)
 (65.64409277688485d0 T) (3.638336368781942d0 NIL)
 (38.29285069732674d0 T) (180 T) (180 T) (0.0499595269662328d0 NIL)
 (0.5511221599214389d0 NIL) (0.6512377133401449d0 NIL)
 (0.26357879543701407d0 NIL) (1.1749063843340215d0 NIL) (180 T)
 (4.678097235138499d0 NIL) (7.717906067402367d0 NIL)
 (1.0942327138747359d0 NIL) (11.478480114326699d0 T)
 (18.165176346119246d0 NIL) (0.6869726650428164d0 NIL)
 (0.03831461256941649d0 NIL) (0.3230431505686378d0 NIL)
 (0.07170710002863526d0 NIL) (0.49079075489613355d0 NIL)
 (1.3308179855541784d0 NIL) (1.4273479229437804d0 NIL)
 (0.5267525053432307d0 NIL) (11.412098301516577d0 NIL)
 (10.304602388641898d0 NIL) (7.489275411306826d0 NIL)
 (7.697212501146265d0 NIL) (28.995059875069927d0 T)
 (0.18169491096621526d0 NIL) (7.792702321116855d0 NIL)
 (8.243326624649804d0 NIL) (1.8238247854599194d0 NIL)
 (7.846908037268223d0 NIL) (31.018170071431495d0 NIL)
 (0.45703646695769723d0 NIL) (0.6402062422783653d0 NIL)
 (7.1997765937110145d0 NIL) (5.025319319916233d0 NIL)
 (0.6259246903144661d0 NIL) (0.054721029243413856d0 NIL)
 (41.210527169830776d0 NIL) (1.1617070362337296d0 NIL)
 (0.43079703236323147d0 NIL) (1.0830430876265633d0 NIL)
 (80.40485554480914d0 T) (0.012493720735981751d0 NIL)
 (0.5617520270014122d0 NIL) (0.05411848983902279d0 NIL)
 (0.534282632694645d0 NIL) (0.7788884391378702d0 NIL)
 (0.6994153844763054d0 NIL) (0.0214652505763228d0 NIL)
 (0.2350800002021688d0 NIL) (0.6499827619157813d0 NIL)
 (1.1823467227987698d0 NIL) (0.4552512674484015d0 NIL)
 (0.7471469690201068d0 NIL) (0.33840120275090996d0 NIL)
 (0.1588639921121888d0 NIL) (1.9328212349969596d0 NIL)
 (3.6378324274883753d0 NIL) (0.12961541013419323d0 NIL)
 (0.1683688654133551d0 NIL) (0.31704217248685684d0 NIL)
 (0.17036114546895517d0 NIL) (0.7078281367573922d0 NIL)
 (5.3729733123064864d0 NIL) (154.6350514741995d0 T)
 (1.1547276567551017d0 NIL) (0.987994211562191d0 NIL)
 (0.6597879674996476d0 NIL) (1.2857247400860512d0 NIL)
 (0.3785495135550728d0 NIL) (0.1468148506140519d0 NIL)
 (1.0699510381064885d0 NIL) (0.13375638800368297d0 NIL)
 (1.3072121064990292d0 NIL) (0.10555654818060822d0 NIL)
 (0.7291302559686117d0 NIL) (0.10982386487687085d0 NIL)
 (0.37859727918825486d0 NIL) (0.09711472252112167d0 NIL)
 (0.304675083072475d0 NIL) (0.4682427127873102d0 NIL)
 (0.399756983714159d0 NIL) (0.5060723562976212d0 NIL)
 (0.16332340051341376d0 NIL) (0.5825116992946723d0 NIL)
 (2.3994681534178417d0 NIL) (8.764964201151974d0 NIL) (180 T)
 (0.11745895575332992d0 NIL) (0.5904557189035987d0 NIL)
 (2.6396679232811047d0 NIL) (0.47517434008832216d0 NIL)
 (0.47120281139206277d0 NIL) (1.0359729045528896d0 NIL)
 (0.5896918892859313d0 NIL) (1.3706689072298899d0 NIL)
 (0.5391246990645375d0 NIL) (2.4964190269716116d0 NIL)
 (1.5407824716443368d0 NIL) (0.7189166121848054d0 NIL)
 (0.17512212730067098d0 NIL) (1.9166873359596355d0 NIL)
 (0.8794392294324002d0 NIL) (0.27308135249147986d0 NIL)
 (0.13369434411984502d0 NIL) (0.2163800905034098d0 NIL)
 (0.7415351285764447d0 NIL) (0.8195558353737011d0 NIL)
 (1.3623802017579913d0 NIL) (0.8844893376150016d0 NIL)
 (0.20288001968081434d0 NIL) (0.5428814371871832d0 NIL)
 (0.6290670671851111d0 NIL) (2.1610137190538903d0 NIL)
 (0.7806748706200631d0 NIL) (0.6255577837085138d0 NIL)
 (0.9417486395614321d0 NIL) (4.878210431140704d0 NIL)
 (7.039390346546848d0 T) (0.8290961211458069d0 NIL)
 (0.2460249509124895d0 NIL) (0.6071096792966534d0 NIL)
 (0.7544355160491378d0 NIL) (0.0933148618584146d0 NIL)
 (0.6797893017809268d0 NIL) (2.091741838590951d0 NIL)
 (0.1605156676570689d0 NIL) (0.2025226354973695d0 NIL)
 (0.07425795323177135d0 NIL) (0.48971644941944503d0 NIL)
 (1.0101263291488172d0 NIL) (180 T) (0.08840245803265595d0 NIL)
 (1.0021310916013193d0 NIL) (34.763848333395906d0 NIL)
 (47.542118103266006d0 T) (0.07919184296226615d0 NIL)
 (0.3740232369122697d0 NIL) (0.24834451660145232d0 NIL)
 (1.8873614893815074d0 NIL) (0.3699608246114917d0 NIL)
 (2.3498100534810753d0 NIL) (0.40015184747943083d0 NIL)
 (0.8897976241229116d0 NIL) (0.006391849374744403d0 NIL)
 (0.450733051617731d0 NIL) (0.4002926454082156d0 NIL)
 (1.5657217873318736d0 NIL) (0.48605829166384534d0 NIL)
 (53.49516092492704d0 NIL) (0.886113443762159d0 NIL)
 (0.3813181912686573d0 NIL) (0.43277595126943963d0 NIL)
 (1.182773869550381d0 NIL) (0.06167094593308106d0 NIL)
 (0.7726018301263449d0 NIL) (62.56542949929784d0 T)
 (0.5309943411226355d0 NIL) (1.0042305896675887d0 NIL)
 (1.906511774813232d0 NIL) (81.82918403263605d0 T)
 (0.8019150191489562d0 NIL) (0.1468148506140519d0 NIL)
 (0.13375638800368297d0 NIL) (0.6415150142845943d0 NIL)
 (0.5215272990565206d0 NIL) (0.5933099712465916d0 NIL)
 (8.764964201151974d0 NIL) (69.87610591127081d0 T)
 (2.7829321248942667d0 NIL) (0.24068350945808978d0 NIL)
 (0.26357879543701407d0 NIL) (1.8156322817630959d0 NIL)
 (2.7829321248942667d0 NIL) (0.9578578169350438d0 NIL)
 (14.288610400373155d0 NIL) (0.8466730385090934d0 NIL)
 (0.8019150191489562d0 NIL) (0.23466604790019235d0 NIL)
 (2.5580865939633957d0 NIL) (1.7386633669027138d0 NIL)
 (3.5661965755358196d0 NIL) (146.66457419616273d0 T)
 (7.700155072188477d0 NIL) (4.036589039380672d0 NIL)
 (8.48123739902863d0 NIL) (146.61672694327274d0 T)
 (6.831838532259235d0 NIL) (16.359050731115754d0 NIL)
 (8.41797756729275d0 NIL) (12.766521608068107d0 NIL)
 (28.182095656112043d0 NIL) (12.195492561899023d0 NIL)
 (5.158432193266677d0 NIL) (1.4536547879832846d0 NIL)
 (27.954641809574717d0 NIL) (180 T) (4.128177883609027d0 NIL)
 (165.34714761737015d0 NIL) (12.696184272853904d0 NIL)
 (4.678546565666655d0 NIL) (0.41012855638466533d0 NIL)
 (0.4148281441727917d0 NIL) (0.2027172210337439d0 NIL)
 (0.2669416350059434d0 NIL) (0.05947206020349537d0 NIL)
 (0.2944039571401036d0 NIL) (0.18303062417657168d0 NIL)
 (0.07201200241210749d0 NIL) (0.8428727799602073d0 NIL)
 (0.8178022636240598d0 NIL) (1.731796581380479d0 NIL)
 (0.10672272146578458d0 NIL) (0.29252946759571397d0 NIL)
 (0.7396995940019347d0 NIL) (1.9224177260875754d0 NIL)
 (0.1743065066674094d0 NIL) (0.0780187204400638d0 NIL)
 (0.39271551105936764d0 NIL) (0.37433161462482833d0 NIL)
 (0.4587828190021952d0 NIL) (5.050533876498642d0 NIL)
 (7.092548329108412d0 NIL) (6.368709478738353d0 NIL)
 (22.886775498550044d0 NIL) (6.451045813569711d0 NIL)
 (11.259825282245652d0 NIL) (12.389840415500958d0 NIL) (180 T)
 (64.0798422238307d0 T) (0.6284888292699999d0 NIL)
 (0.005209649429362216d0 NIL) (0.0030266975922037154d0 NIL)
 (0.431453324915187d0 NIL) (0.08836466374007743d0 NIL)
 (0.9164902136532531d0 NIL) (113.84066445215589d0 T)
 (34.35147313488134d0 T) (25.00121119750858d0 NIL)
 (5.157565511713804d0 NIL) (0.2847657040376761d0 NIL)
 (4.262165934407956d0 NIL) (4.906354220672884d0 NIL)
 (0.21350128017622477d0 NIL) (0.4356239566732072d0 NIL)
 (0.1586905951953133d0 NIL) (0.259836341940876d0 NIL)
 (1.083345006485879d0 NIL) (0.010929910992055546d0 NIL)
 (1.0156302313615508d0 NIL) (0.8930751296643276d0 NIL)
 (0.26825414370285083d0 NIL) (0.05326877565462824d0 NIL)
 (0.0067163505062439325d0 NIL) (0.24834913277774628d0 NIL)
 (4.851922023237494d0 NIL) (0.21559669824699154d0 NIL)
 (0.09873189437460185d0 NIL) (0.5656323231092161d0 NIL)
 (0.19211875673578782d0 NIL) (0.48100334038818326d0 NIL)
 (0.4829255630828617d0 NIL) (0.26346008469532006d0 NIL)
 (0.2038108750140764d0 NIL) (0.24268370041416334d0 NIL)
 (0.48876790066583925d0 NIL) (0.21574798207676066d0 NIL)
 (0.10418422533101403d0 NIL) (0.27215711879919885d0 NIL)
 (1.1064806896268764d0 NIL) (0.17944914303008794d0 NIL)
 (0.4050011867997924d0 NIL) (1.1471078662108571d0 NIL)
 (0.5332732146827731d0 NIL) (0.32119673711630425d0 NIL)
 (0.30937072792290965d0 NIL) (0.45962672249923553d0 NIL)
 (0.31483531603502996d0 NIL) (0.3499966866828953d0 NIL)
 (1.1189281935676234d0 NIL) (0.39828541010041757d0 NIL)
 (0.8259314657488126d0 NIL) (0.3978325340871979d0 NIL)
 (0.43610380412497557d0 NIL) (0.5993238872127881d0 NIL)
 (0.8001351662677447d0 NIL) (1.1875499150927666d0 NIL)
 (1.8137530075888448d0 NIL) (0.05278053715137027d0 NIL)
 (0.5305476596687295d0 NIL) (0.41752413960010126d0 NIL)
 (0.29426796387708437d0 NIL) (0.8477881226445032d0 NIL)
 (0.9824116197038267d0 NIL) (0.764815084561977d0 NIL)
 (2.7971031914704705d0 NIL) (0.019135260844358844d0 NIL)
 (1.2640348188359867d0 NIL) (0.057544482005539625d0 NIL)
 (0.44579319288867686d0 NIL) (0.715594083692097d0 NIL)
 (1.6175128764074107d0 NIL) (2.2520772838609218d0 NIL)
 (0.6837171588925046d0 NIL) (1.2945913383636847d0 NIL)
 (0.1532251021962689d0 NIL) (0.529574807360863d0 NIL)
 (0.30578803748288147d0 NIL) (0.2506285832274399d0 NIL)
 (0.9559426213155403d0 NIL) (1.9165475490965962d0 NIL)
 (0.09961648318172313d0 NIL) (1.8648450776823773d0 NIL)
 (0.1622298021144535d0 NIL) (0.06893948198107148d0 NIL)
 (1.1325389941965147d0 NIL) (0.7507355859369496d0 NIL)
 (0.42917346037217896d0 NIL) (0.5032031501589592d0 NIL)
 (0.20353460095146805d0 NIL) (0.6045582764273595d0 NIL)
 (1.3349230078733172d0 NIL) (0.7935492358129371d0 NIL)
 (0.9223087656570018d0 NIL) (0.4729594382166969d0 NIL)
 (1.3263506966816492d0 NIL) (1.0839768746282685d0 NIL)
 (4.90329502237956d0 NIL) (3.7870616886959287d0 NIL)
 (0.664403708802383d0 NIL) (0.11480053954515432d0 NIL)
 (0.7389370716711979d0 NIL) (0.12354428663013296d0 NIL)
 (0.7220150944410758d0 NIL) (1.1228844678519587d0 NIL)
 (0.12097526571377094d0 NIL) (0.15769849464954114d0 NIL)
 (0.8855224600711975d0 NIL) (0.7419041271156891d0 NIL)
 (0.5714424608201487d0 NIL) (1.2190392853111003d0 NIL)
 (2.0993822000936224d0 NIL) (1.5087307787060749d0 NIL)
 (0.06430384204534896d0 NIL) (0.4687012247895844d0 NIL)
 (0.966150201564001d0 NIL) (0.29718962203924815d0 NIL)
 (0.6594131268782357d0 NIL) (0.0640969105932245d0 NIL)
 (1.0623953580499166d0 NIL) (0.012900206314584975d0 NIL)
 (0.20177626381767289d0 NIL) (0.7689307362367491d0 NIL)
 (0.1942864643900644d0 NIL) (0.6960073866383335d0 NIL)
 (0.4355008220917502d0 NIL) (0.0939037241340963d0 NIL)
 (0.5629855081880621d0 NIL) (0.14019005701204681d0 NIL)
 (0.5808376044151145d0 NIL) (0.09609809886926748d0 NIL)
 (0.9338940734787005d0 NIL) (0.9525966160464572d0 NIL)
 (0.611696269674593d0 NIL) (0.054041263785808924d0 NIL)
 (1.4936032164695425d0 NIL) (0.5877848100444681d0 NIL)
 (0.8249493982215551d0 NIL) (1.071135792534623d0 NIL)
 (0.20499153016467211d0 NIL) (0.5269380435280295d0 NIL)
 (1.3936369100417025d0 NIL) (0.678194516142461d0 NIL)
 (0.10540982005579459d0 NIL) (0.7774031713558387d0 NIL)
 (0.5396148972354929d0 NIL) (0.06771754967457635d0 NIL)
 (0.2110359159320487d0 NIL) (0.657346414870168d0 NIL)
 (1.5543335367475266d0 NIL) (0.8772731021990932d0 NIL)
 (0.17424552656053802d0 NIL) (1.468683335024949d0 NIL)
 (1.3249515929312894d0 NIL) (1.0257043568701436d0 NIL)
 (0.8121015508749116d0 NIL) (1.6768882171480999d0 NIL)
 (1.714561969585844d0 NIL) (4.462605336140377d0 NIL)
 (0.07016996650552292d0 NIL) (6.3916408702615d0 NIL)
 (1.3524234011925855d0 NIL) (1.388722895907736d0 NIL)
 (17.301533200085647d0 NIL) (1.72307427710773d0 NIL)
 (3.103757709892992d0 NIL) (0.28095391599729724d0 NIL)
 (1.1444941701692803d0 NIL) (0.8005712145779205d0 NIL)
 (0.40447622229218544d0 NIL) (0.04753933551636402d0 NIL)
 (1.3199157065620721d0 NIL) (0.019811581086748655d0 NIL)
 (0.17040936587134284d0 NIL) (0.6557000974074099d0 NIL)
 (0.8571383233528264d0 NIL) (1.125513543665953d0 NIL)
 (0.16693580096850144d0 NIL) (1.080536446164135d0 NIL)
 (0.3760966585262939d0 NIL) (0.16484168602283333d0 NIL)
 (0.22557428219318607d0 NIL) (0.16693580096850144d0 NIL)
 (0.8132272478128751d0 NIL) (25.22454320219772d0 NIL)
 (0.0693794868878786d0 NIL) (0.23086795706812438d0 NIL)
 (0.9712823805762326d0 NIL) (0.6716122408729228d0 NIL)
 (0.8353319489295883d0 NIL) (2.2822920594319283d0 NIL)
 (0.14775185461905835d0 NIL) (0.16821402257664114d0 NIL)
 (0.9435105937854259d0 NIL) (0.33274229001570227d0 NIL)
 (0.12318599139044108d0 NIL) (0.7240233139493576d0 NIL)
 (0.5626125576885463d0 NIL) (0.7067258602892473d0 NIL)
 (1.071747570544265d0 NIL) (0.44859270161735426d0 NIL)
 (0.04440652538727599d0 NIL) (0.11348051082089082d0 NIL)
 (0.34612111441485216d0 NIL) (0.7199523028515468d0 NIL)
 (0.08805391710142838d0 NIL) (0.5277615033509321d0 NIL)
 (0.018753734272143215d0 NIL) (1.250535783277963d0 NIL)
 (0.5099487685521951d0 NIL) (0.9454099245950477d0 NIL)
 (0.19159049924325594d0 NIL) (0.6914633309527956d0 NIL)
 (1.833495881814389d0 NIL) (4.338686235340267d0 NIL)
 (1.087401222219978d0 NIL) (0.08982292464284414d0 NIL)
 (0.0393423210331811d0 NIL) (0.07102990678749338d0 NIL)
 (0.20802950013330446d0 NIL) (0.06287746577288816d0 NIL)
 (0.5244769909221437d0 NIL) (0.2786502945833896d0 NIL)
 (0.7377554272320045d0 NIL) (0.483886565982542d0 NIL)
 (0.3948156678595614d0 NIL) (0.588811435829978d0 NIL)
 (0.15527437202677405d0 NIL) (1.5433060920385624d0 NIL)
 (0.7347976190355598d0 NIL) (0.28908081963406784d0 NIL)
 (0.8925898938610435d0 NIL) (0.13472897557526056d0 NIL)
 (0.1661309398087878d0 NIL) (0.15799145046145094d0 NIL)
 (1.8728401080687225d0 NIL) (0.4768260348353569d0 NIL)
 (0.9737977915680418d0 NIL) (0.32415203019336997d0 NIL)
 (0.5942320170360844d0 NIL) (1.1376151573640343d0 NIL)
 (7.963023967491962d0 NIL) (0.019135260844358844d0 NIL)
 (0.8772731021990932d0 NIL) (1.2640348188359867d0 NIL)
 (54.04858573348009d0 T) (54.04858573348009d0 NIL)
 (0.2107585366111398d0 NIL) (54.04858573348009d0 NIL)
 (12.851591710785758d0 NIL) (0.3874439428027002d0 NIL)
 (0.12376714416722415d0 NIL) (1.6039541656326388d0 NIL)
 (0.6556942007931942d0 NIL) (0.18743756140544d0 NIL)
 (0.45101391380183425d0 NIL) (0.4168216372177385d0 NIL)
 (42.509534437089044d0 NIL) (3.7138265650919595d0 NIL)
 (0.5060834980172448d0 NIL) (0.2637557266862177d0 NIL)
 (0.06574098170439148d0 NIL) (0.7471688056044787d0 NIL)
 (0.9597696195024694d0 NIL) (0.49027475660199965d0 NIL)
 (0.6566406487248992d0 NIL) (0.3981561239399159d0 NIL)
 (0.3956821281871634d0 NIL) (0.02688000073323153d0 NIL)
 (0.1974533982887999d0 NIL) (0.3413266896182228d0 NIL)
 (0.017967694636613955d0 NIL) (0.46321689340403804d0 NIL)
 (0.6445082515464907d0 NIL) (0.4928379348863613d0 NIL)
 (0.10043117685943062d0 NIL) (0.4034358900172056d0 NIL)
 (0.4921805458279418d0 NIL) (5.5554805516054335d0 NIL)
 (1.711795503248477d0 NIL) (4.494616651108795d0 NIL)
 (0.5060834980172448d0 NIL) (0.2637557266862177d0 NIL)
 (0.06574098170439148d0 NIL) (0.7471688056044787d0 NIL)
 (0.9597696195024694d0 NIL) (0.49027475660199965d0 NIL)
 (0.6566406487248992d0 NIL) (0.3981561239399159d0 NIL)
 (0.3956821281871634d0 NIL) (0.02688000073323153d0 NIL)
 (0.1974533982887999d0 NIL) (0.3413266896182228d0 NIL)
 (0.017967694636613955d0 NIL) (0.46321689340403804d0 NIL)
 (0.6445082515464907d0 NIL) (0.10043117685943062d0 NIL)
 (0.4034358900172056d0 NIL) (0.4921805458279418d0 NIL)
 (1.711795503248477d0 NIL) (4.494616651108795d0 NIL)
 (1.7909248642918476d0 NIL) (0.3159674574082158d0 NIL)
 (0.06818070670125657d0 NIL) (1.964390177022292d0 NIL)
 (0.5058690701076445d0 NIL) (1.0781471201915866d0 NIL)
 (0.18891720527960884d0 NIL) (1.446906213562814d0 NIL)
 (0.47644341599326395d0 NIL) (180 T) (0.10407493566949347d0 NIL)
 (0.4531650264157632d0 NIL) (0.16843158607229258d0 NIL)
 (0.8723316328294517d0 NIL) (0.30355361590040075d0 NIL)
 (2.423658649794207d0 NIL) (0.8937172882372947d0 NIL)
 (0.32621168783212967d0 NIL) (1.4732447230329733d0 NIL)
 (0.5839106141307006d0 NIL) (1.089955396965598d0 NIL)
 (0.7230100106317691d0 NIL) (0.37246005080103933d0 NIL)
 (0.7961678327877322d0 NIL) (0.6618703463002849d0 NIL)
 (0.9539108351386065d0 NIL) (0.604843163424692d0 NIL)
 (0.11343313896253601d0 NIL) (0.14164209117200594d0 NIL)
 (0.27316850763418377d0 NIL) (0.7779107178620275d0 NIL)
 (1.589935087446648d0 NIL) (0.15063218861303554d0 NIL)
 (1.3131109126963554d0 NIL) (0.012730679281550552d0 NIL)
 (0.4960418939791092d0 NIL) (0.8318916111560353d0 NIL)
 (1.0460171797769249d0 NIL) (1.6340087498525133d0 NIL)
 (0.6623670556508788d0 NIL) (0.1396458200046318d0 NIL)
 (2.1150172560453484d0 NIL) (7.822824359652099d0 NIL)
 (0.15230829632985485d0 NIL) (0.8896224388139372d0 NIL)
 (1.4944322142788344d0 NIL) (1.116524812084022d0 NIL)
 (2.2824143674300883d0 NIL) (0.24722654000289424d0 NIL)
 (0.2907809358910638d0 NIL) (1.296635528961339d0 NIL)
 (0.7393586763623927d0 NIL) (0.2932523556115974d0 NIL)
 (0.7675350186196156d0 NIL) (1.1071982959690883d0 NIL)
 (0.3338022424573502d0 NIL) (1.4045114941347794d0 NIL)
 (40.90354188828255d0 T) (0.5616570452667358d0 NIL)
 (0.24842222877521308d0 NIL) (0.6166766344527403d0 NIL)
 (0.4447277569318858d0 NIL) (0.2811646221865766d0 NIL)
 (0.20655187923491858d0 NIL) (0.222050743517664d0 NIL)
 (0.5239223048098514d0 NIL) (0.687228329392001d0 NIL)
 (1.283016424928849d0 NIL) (0.679452851890021d0 NIL)
 (1.1729656247010738d0 NIL) (1.5615937356487888d0 NIL)
 (0.5131517225917145d0 NIL) (0.6870254759211003d0 NIL)
 (0.46369665409309163d0 NIL) (0.04723902871083331d0 NIL)
 (0.7882149039447656d0 NIL) (0.546320917220639d0 NIL)
 (0.4003112035785758d0 NIL) (0.996199231516601d0 NIL)
 (1.2029437702450931d0 NIL) (1.2530024843949743d0 NIL)
 (1.6033265017947833d0 NIL) (0.5998576318480748d0 NIL)
 (0.2082048241771855d0 NIL) (1.8092930094451491d0 NIL)
 (0.5536150801358543d0 NIL) (1.1149521731499024d0 NIL)
 (0.40705418971978236d0 NIL) (1.0532437370141867d0 NIL)
 (0.004792730420188243d0 NIL) (0.39668129476448155d0 NIL)
 (0.5860132863047149d0 NIL) (0.6572773647807971d0 NIL)
 (0.17501944107732081d0 NIL) (0.4940378366143106d0 NIL)
 (0.0358427074868077d0 NIL) (1.4593815089334998d0 NIL)
 (0.2682058194060525d0 NIL) (0.9752763154946563d0 NIL)
 (0.03424390412259144d0 NIL) (0.24232161974615957d0 NIL)
 (0.12899891160249752d0 NIL) (0.9986168056266608d0 NIL)
 (0.5836324684524925d0 NIL) (0.5080628970960184d0 NIL)
 (1.6609920237930471d0 NIL) (0.9675464475049762d0 NIL)
 (1.0791715179601844d0 NIL) (0.8276277030302555d0 NIL)
 (0.703955987799214d0 NIL) (2.4388938439103316d0 NIL)
 (3.991757629867609d0 NIL) (29.217523075909632d0 T)
 (0.8719433903476725d0 NIL) (0.8719433903476725d0 NIL)
 (2.6059723134329515d0 NIL) (1.8403004934252574d0 NIL)
 (0.19007953315683548d0 NIL) (0.5859697602621553d0 NIL)
 (0.36218117197440625d0 NIL) (0.6940577901554087d0 NIL)
 (0.6159370490742605d0 NIL) (0.7259877099795764d0 NIL)
 (0.6752587933862035d0 NIL) (0.7534768000334261d0 NIL)
 (0.29807816164883305d0 NIL) (1.2524685639574622d0 NIL)
 (0.8601586799783605d0 NIL) (0.41232719172801086d0 NIL)
 (0.9204316805839204d0 NIL) (155.76889247251808d0 T)
 (0.5236524782849727d0 NIL) (0.09321742370878132d0 NIL)
 (0.7860123436477128d0 NIL) (0.009300714941584097d0 NIL)
 (0.31292697511466233d0 NIL) (1.0632385189588052d0 NIL)
 (0.112938862554456d0 NIL) (0.19244197252086917d0 NIL)
 (0.38429818755121686d0 NIL) (1.4356630355207034d0 NIL)
 (0.7459742602969196d0 NIL) (0.12524400812887637d0 NIL)
 (2.273921865651974d0 NIL) (0.42036385996122405d0 NIL)
 (0.6004785678238562d0 NIL) (1.0367104809003955d0 NIL)
 (0.06152380652118787d0 NIL) (1.2005112642218385d0 NIL)
 (1.5243099297172662d0 NIL) (0.29739802001402066d0 NIL)
 (1.024363730585483d0 NIL) (0.2700394631329547d0 NIL)
 (1.2675917639355705d0 NIL) (0.26965142806151937d0 NIL)
 (0.17852381073496928d0 NIL) (0.5968485815016458d0 NIL)
 (0.1423901262469503d0 NIL) (0.43258894167915235d0 NIL)
 (0.22978222675617185d0 NIL) (8.753636849595546d0 NIL)
 (0.5885570777669068d0 NIL) (0.894196978093854d0 NIL)
 (54.78023739193773d0 T) (0.3740571477441214d0 NIL)
 (0.07108617136152134d0 NIL) (0.158326499260112d0 NIL)
 (0.03190482065912998d0 NIL) (0.8948510259116073d0 NIL)
 (0.15421569677885807d0 NIL) (0.8030614972773957d0 NIL)
 (0.7951260854705771d0 NIL) (0.06574856085158692d0 NIL)
 (0.21028887806795718d0 NIL) (0.9434648372353177d0 NIL)
 (1.2591282999294233d0 NIL) (0.3013506233177877d0 NIL)
 (0.39110401101014847d0 NIL) (1.358400973433377d0 NIL)
 (1.7326311231814568d0 NIL) (0.21646301137355742d0 NIL)
 (0.40252421012962253d0 NIL) (1.3322417473575272d0 NIL)
 (135.58742018497077d0 T) (1.1515066754290835d0 NIL)
 (0.18041132127096893d0 NIL) (1.4947577439068558d0 NIL)
 (0.0991283995442486d0 NIL) (0.8160870225681244d0 NIL)
 (0.08548495764656353d0 NIL) (0.3173279503780144d0 NIL)
 (0.3570085126723961d0 NIL) (0.22863744048490672d0 NIL)
 (0.04475687155984315d0 NIL) (1.7944059206523424d0 NIL)
 (0.2951265471616614d0 NIL) (1.3879975165865266d0 NIL)
 (1.13595550208749d0 NIL) (1.0651048050747476d0 NIL)
 (0.4683831524983478d0 NIL) (0.4960432548812138d0 NIL)
 (1.2764605968362626d0 NIL) (0.6982973690468549d0 NIL)
 (0.8160870225681244d0 NIL) (0.03911748011623561d0 NIL)
 (0.735765561779495d0 NIL) (0.9751409503404517d0 NIL)
 (0.4645818135424725d0 NIL) (0.8703294388458397d0 NIL)
 (0.6106407418749044d0 NIL) (0.1332809445891432d0 NIL)
 (0.4207195620366523d0 NIL) (0.654551769328719d0 NIL)
 (1.1742675822065425d0 NIL) (0.942756226480949d0 NIL)
 (0.6707770941743714d0 NIL) (1.162503101498122d0 NIL)
 (1.0815329658124158d0 NIL) (3.436795479735482d0 NIL)
 (71.34881021102915d0 T) (0.37007180011404883d0 NIL)
 (0.8179507423238386d0 NIL) (0.9481069134053085d0 NIL)
 (0.9587889668822817d0 NIL) (0.10114049303922298d0 NIL)
 (0.7364444076000235d0 NIL) (1.9975790541033367d0 NIL)
 (1.3804465193219342d0 NIL) (1.5149404541914138d0 NIL)
 (0.5814252887003591d0 NIL) (0.26140175665896326d0 NIL)
 (0.31134084802043155d0 NIL) (0.8088509167463023d0 NIL)
 (0.2150790213708812d0 NIL) (0.33246113067927274d0 NIL)
 (1.5941245431036841d0 NIL) (0.6966484022631932d0 NIL)
 (0.25791303556421347d0 NIL) (0.4125921368767719d0 NIL)
 (0.0733489229111111d0 NIL) (0.32800934286811906d0 NIL)
 (0.5987183894665994d0 NIL) (0.9383892132393626d0 NIL)
 (0.3805466465345614d0 NIL) (2.6330991149296255d0 NIL)
 (0.26686294625040063d0 NIL) (0.18535891994025153d0 NIL)
 (1.76854315313897d0 NIL) (1.762571888047449d0 NIL)
 (2.600852595406707d0 NIL) (0.6953673157538042d0 NIL)
 (1.4610607380758025d0 NIL) (117.45887525583731d0 T)
 (48.32333564909422d0 T) (0.042320895094154445d0 NIL)
 (0.42991961984368654d0 NIL) (1.5108053696025983d0 NIL)
 (0.3099847659345d0 NIL) (1.1855546188505641d0 NIL)
 (0.4939836546123124d0 NIL) (0.5926889926654317d0 NIL)
 (0.5561520872088804d0 NIL) (0.46696933969011695d0 NIL)
 (0.6919096208484619d0 NIL) (1.0411815390876822d0 NIL)
 (0.5296453798835188d0 NIL) (10.606151145834861d0 T)
 (0.577485667642434d0 NIL) (0.5054905987343744d0 NIL)
 (0.0943816501791014d0 NIL) (0.30858252401873987d0 NIL)
 (0.42639396992215106d0 NIL) (0.6944895617094509d0 NIL)
 (1.1676788963931857d0 NIL) (1.1018136338073419d0 NIL)
 (0.6413894747570622d0 NIL) (1.3520745007930859d0 NIL)
 (0.5724798108358888d0 NIL) (0.49902842753937293d0 NIL)
 (0.3903159667639669d0 NIL) (0.7251750510871235d0 NIL)
 (0.18314250549603572d0 NIL) (0.020475298176994467d0 NIL)
 (0.3083607403004972d0 NIL) (0.04952561206286728d0 NIL)
 (0.0714832995849043d0 NIL) (0.2538010919217455d0 NIL)
 (1.0314838968963405d0 NIL) (2.2910906870771517d0 NIL)
 (1.385749436310398d0 NIL) (0.4748968588162989d0 NIL)
 (2.1807595185649107d0 NIL) (1.7782051062385316d0 NIL)
 (37.03872701848571d0 T) (1.1200014742366504d0 NIL)
 (0.528821278891765d0 NIL) (0.6275169826202848d0 NIL)
 (2.0528236959254214d0 NIL) (2.351768832559979d0 NIL)
 (8.311346184797703d0 NIL) (0.08727377421262597d0 NIL)
 (0.06587692116456277d0 NIL) (0.07791322193167212d0 NIL)
 (0.4715718344623637d0 NIL) (122.58653091085189d0 T)
 (0.025450083661672895d0 NIL) (1.5782529769347788d0 NIL)
 (1.4879042207542115d0 NIL) (41.80250717201163d0 NIL)
 (0.21563380072397056d0 NIL) (0.17212047228905997d0 NIL)
 (0.96642748392123d0 NIL) (0.13965181009157962d0 NIL)
 (1.5079146183405783d0 NIL) (0.3476269679515335d0 NIL)
 (0.5780392428582363d0 NIL) (0.46706353569160247d0 NIL)
 (0.4247497874709085d0 NIL) (0.8263971253573296d0 NIL)
 (0.19286969020176353d0 NIL) (0.10652342397593965d0 NIL)
 (0.21587504411718184d0 NIL) (1.815527190703586d0 NIL)
 (0.9102290815696329d0 NIL) (0.4889432528504061d0 NIL)
 (15.098878564552486d0 NIL) (180 T) (0.43994504625892933d0 NIL)
 (0.7018327334787771d0 NIL) (0.8951136033120747d0 NIL)
 (0.2038358732974138d0 NIL) (0.9675383871025649d0 NIL)
 (0.2137377893953668d0 NIL) (0.011352320560496862d0 NIL)
 (0.13881280506070187d0 NIL) (0.11179634806960599d0 NIL)
 (0.2290199271729819d0 NIL) (0.2757241303992109d0 NIL)
 (0.18228592491508777d0 NIL) (0.01554064893398278d0 NIL)
 (0.25161038306410066d0 NIL) (0.767184248153967d0 NIL)
 (0.3016132102832927d0 NIL) (1.4473561147924268d0 NIL)
 (0.4482938926104001d0 NIL) (1.2404688851815469d0 NIL)
 (0.319477752908857d0 NIL) (0.7765248267538443d0 NIL)
 (1.5943139197921934d0 NIL) (0.24122431886752696d0 NIL)
 (0.722948048392478d0 NIL) (0.29925043346742397d0 NIL)
 (0.3291124592929039d0 NIL) (0.2755717443566433d0 NIL)
 (0.32689611459197926d0 NIL) (1.2136852206592295d0 NIL)
 (0.007158079173431978d0 NIL) (0.6421756454748446d0 NIL)
 (0.7590366223109749d0 NIL) (0.6990655596335056d0 NIL)
 (140.90839282794585d0 T) (0.10172415075141705d0 NIL)
 (0.35006863964770973d0 NIL) (0.9161821652635496d0 NIL)
 (0.042971039883046305d0 NIL) (0.3894803666823661d0 NIL)
 (0.10641187951236607d0 NIL) (1.2314329305750145d0 NIL)
 (1.2938277746689248d0 NIL) (1.3836452861398323d0 NIL)
 (0.05136212010440163d0 NIL) (0.7463300995170954d0 NIL)
 (0.618233514887383d0 NIL) (0.19885227669348457d0 NIL)
 (0.2762595438805385d0 NIL) (1.1352931745650612d0 NIL)
 (0.35006863964770973d0 NIL) (0.1388672134303697d0 NIL)
 (0.22723175714105626d0 NIL) (0.7075489830443257d0 NIL)
 (0.041265108179582476d0 NIL) (0.5386605735898782d0 NIL)
 (0.29006299343430464d0 NIL) (0.4865839487225074d0 NIL)
 (38.006311202614334d0 NIL) (61.78342507673804d0 T)
 (0.9873399023643543d0 NIL) (0.7851402634204354d0 NIL)
 (0.5085248440430876d0 NIL) (0.07051057102228482d0 NIL)
 (0.06784446244497261d0 NIL) (0.6502505430910597d0 NIL)
 (0.3819414384867139d0 NIL) (0.36328648960726634d0 NIL)
 (170.56143866607772d0 T) (0.5005452445994503d0 NIL)
 (0.6507846578493142d0 NIL) (0.6986661045512063d0 NIL)
 (0.7920399665727407d0 NIL) (0.06421773449996138d0 NIL)
 (0.08589389164017588d0 NIL) (0.6000374216998098d0 NIL)
 (0.4454115148208976d0 NIL) (0.03243049678647114d0 NIL)
 (1.4437216273741618d0 NIL) (0.7641661393892711d0 NIL)
 (0.41956202626169975d0 NIL) (0.3983549580721458d0 NIL)
 (140.44300920564032d0 T) (0.5005452445994503d0 NIL)
 (0.6507846578493142d0 NIL) (0.6986661045512063d0 NIL)
 (0.7920399665727407d0 NIL) (0.06421773449996138d0 NIL)
 (0.08589389164017588d0 NIL) (0.6000374216998098d0 NIL)
 (0.4454115148208976d0 NIL) (0.03243049678647114d0 NIL)
 (1.4437216273741618d0 NIL) (0.7641661393892711d0 NIL)
 (0.41956202626169975d0 NIL) (0.3983549580721458d0 NIL)
 (140.44300920564032d0 T) (0.1999582521834764d0 NIL)
 (0.11393475336122436d0 NIL) (0.544152088464054d0 NIL)
 (1.822844576657142d0 NIL) (0.08310776685783668d0 NIL)
 (0.8925559815607779d0 NIL) (0.5619737318656458d0 NIL)
 (1.4166663095399126d0 NIL) (0.02898684894105642d0 NIL)
 (0.08841416960770972d0 NIL) (1.2799366655965343d0 NIL)
 (1.538822735823976d0 NIL) (0.39198343797778934d0 NIL)
 (0.4834514057732484d0 NIL) (0.7609834676436175d0 NIL)
 (0.342248303170963d0 NIL) (0.46987589355046855d0 NIL)
 (0.22086618494974064d0 NIL) (0.8886635415635942d0 NIL)
 (0.4517408283125935d0 NIL) (0.7622225898545603d0 NIL)
 (0.0296777685885734d0 NIL) (0.11513046692560848d0 NIL)
 (2.619960700553299d0 NIL) (0.42675348716235845d0 NIL)
 (0.8289877214769388d0 NIL) (1.9242851925069995d0 NIL)
 (0.29625220759792603d0 NIL) (2.1284177248882687d0 NIL)
 (0.0405612430346325d0 NIL) (1.167691675473302d0 NIL)
 (0.8079708701162943d0 NIL) (0.7143796891088673d0 NIL)
 (0.0427222697044188d0 NIL) (0.11027037807975132d0 NIL)
 (0.4342477838402813d0 NIL) (0.3921483950523692d0 NIL)
 (0.4577299289425088d0 NIL) (0.2027816404359232d0 NIL)
 (0.23922178210875839d0 NIL) (0.08335710865464382d0 NIL)
 (0.4767999956542535d0 NIL) (0.511440823299845d0 NIL)
 (0.7491117976832368d0 NIL) (0.3289012436859669d0 NIL)
 (1.431007875401601d0 NIL) (0.5158568197016569d0 NIL)
 (0.2994286676830385d0 NIL) (0.21502415242420583d0 NIL)
 (0.16856601799381646d0 NIL) (0.6515413109953202d0 NIL)
 (1.0702256092569433d0 NIL) (0.45923144648343106d0 NIL)
 (0.39030103122683335d0 NIL) (0.8233647660134595d0 NIL)
 (0.6843087836743321d0 NIL) (0.7322113076121981d0 NIL)
 (0.5830800367185082d0 NIL) (0.5759027605994524d0 NIL)
 (0.00712496704501502d0 NIL) (0.38650490673980337d0 NIL)
 (0.375557007750955d0 NIL) (1.0615768510388968d0 NIL)
 (1.3351691192333435d0 NIL) (0.126398099038421d0 NIL)
 (0.645618771249077d0 NIL) (1.8740440350662468d0 NIL)
 (3.92563710009705d0 NIL) (0.08752339499949524d0 NIL)
 (0.8030808148924415d0 NIL) (0.35006863964770973d0 NIL)
 (0.042971039883046305d0 NIL) (0.7862405928276105d0 NIL)
 (0.4314568434402604d0 NIL) (0.8968156756577637d0 NIL)
 (0.6970027696395993d0 NIL) (0.23618131718715255d0 NIL)
 (0.5123201550872475d0 NIL) (0.12494684351429347d0 NIL)
 (0.15537932575338076d0 NIL) (0.7937193572938207d0 NIL)
 (0.5483670525430091d0 NIL) (1.1739602015486514d0 NIL)
 (0.7463300995170954d0 NIL) (0.2437375000284015d0 NIL)
 (0.7225397776950674d0 NIL) (0.5631030142552028d0 NIL)
 (1.4191422824834334d0 NIL) (1.147499268076856d0 NIL)
 (0.8089963659320226d0 NIL) (0.7757596733384222d0 NIL)
 (0.16469824852001674d0 NIL) (1.4908378164910294d0 NIL)
 (0.16305464198424302d0 NIL) (0.08582297509948603d0 NIL)
 (0.5142501891857473d0 NIL) (0.16482708623537518d0 NIL)
 (0.35006863964770973d0 NIL) (0.1388672134303697d0 NIL)
 (0.22723175714105626d0 NIL) (0.10764935041634421d0 NIL)
 (0.5886059164343844d0 NIL) (0.7075489830443257d0 NIL)
 (0.010693042434736786d0 NIL) (0.4865839487225074d0 NIL)
 (1.2314329305750145d0 NIL) (47.33654879506335d0 NIL)
 (38.006311202614334d0 T) (0.48601174512703327d0 NIL)
 (0.025450083661672895d0 NIL) (1.5629061301913607d0 NIL)
 (1.4879042207542115d0 NIL) (41.80250717201163d0 NIL)
 (9.71734485296453d-4 NIL) (0.23901992690217816d0 NIL)
 (2.1652239942364866d0 NIL) (0.014916785613638898d0 NIL)
 (1.3158443141152738d0 NIL) (0.7808216687779896d0 NIL)
 (0.04989960045621688d0 NIL) (1.4151714314210255d0 NIL)
 (0.22105543953545406d0 NIL) (0.148027182609222d0 NIL)
 (0.5862896109981296d0 NIL) (0.30496422954567837d0 NIL)
 (0.6056779263809048d0 NIL) (0.0012948229743332434d0 NIL)
 (1.9670872431610045d0 NIL) (0.5284472038615516d0 NIL)
 (0.7840453561308702d0 NIL) (0.7438260636361389d0 NIL)
 (0.25897295354068317d0 NIL) (1.0141775867749006d0 NIL)
 (1.035337384425929d0 NIL) (1.1092861966333454d0 NIL)
 (0.12361932950634284d0 NIL) (0.4805946977274354d0 NIL)
 (0.3610676892321623d0 NIL) (0.873122131164733d0 NIL)
 (1.132664529441672d0 NIL) (0.9790465248067973d0 NIL)
 (1.1465013418924141d0 NIL) (0.031006938385304945d0 NIL)
 (0.6984318127883007d0 NIL) (0.25055820811547386d0 NIL)
 (0.5858174534570141d0 NIL) (1.1246504607693066d0 NIL)
 (0.25472060706257266d0 NIL) (1.2615024591327313d0 NIL)
 (0.055231675784133204d0 NIL) (94.09603579011109d0 T)
 (1.3455558380098576d0 NIL) (0.6954383881736952d0 NIL)
 (0.7897537348039341d0 NIL) (0.3752498199392675d0 NIL)
 (0.7919754006687132d0 NIL) (0.6502039605897718d0 NIL)
 (15.241970454662331d0 T) (26.406081785747613d0 NIL)
 (45.39477578541576d0 NIL) (12.882997320627554d0 NIL)
 (48.33800474100325d0 NIL) (0.9742846160986591d0 NIL)
 (0.893713888073024d0 NIL) (2.992913979798366d0 NIL)
 (0.4014655508450699d0 NIL) (3.4954312793524167d0 NIL)
 (15.077191530684862d0 NIL) (58.52892108667407d0 T)
 (1.4932433932042415d0 NIL) (0.15500061808036897d0 NIL)
 (1.033005071655286d0 NIL) (0.36720876356052623d0 NIL)
 (0.4303545948873661d0 NIL) (0.1347212762478268d0 NIL)
 (0.9091144200067813d0 NIL) (0.6015929416931006d0 NIL)
 (0.2641058165940836d0 NIL) (1.0680435363675487d0 NIL)
 (0.31759316177981267d0 NIL) (1.1247476890636405d0 NIL)
 (0.2783435166286213d0 NIL) (0.35627991993397395d0 NIL)
 (0.7201688579896595d0 NIL) (0.009334880839132196d0 NIL)
 (0.566764765166553d0 NIL) (0.11245696361914977d0 NIL)
 (0.32932934007159964d0 NIL) (0.893713888073024d0 NIL)
 (2.992913979798366d0 NIL) (8.23105570702961d0 NIL)
 (0.23298818024731624d0 NIL) (0.571674028843444d0 NIL)
 (0.1797269305357049d0 NIL) (0.8537913171207024d0 NIL)
 (1.2730723936083848d0 NIL) (6.762885028518112d-4 NIL)
 (0.6553994721135716d0 NIL) (1.4843910507655196d0 NIL)
 (0.4260590749204782d0 NIL) (1.0680435363675487d0 NIL)
 (5.951321302542718d0 NIL) (1.6354808978524553d0 NIL)
 (9.16834774722994d0 NIL) (54.529230930442424d0 T)
 (128.62602931548255d0 T) (19.492948722572304d0 T)
 (0.5178227025875618d0 NIL) (35.21798412680014d0 T)
 (59.02505468986909d0 T) (0.12034569126793362d0 NIL)
 (6.3251012159174085d0 NIL) (0.06971182301260986d0 NIL)
 (0.20492399751201676d0 NIL) (1.681106453285813d0 NIL)
 (0.5254486714828663d0 NIL) (0.549872572782406d0 NIL)
 (0.6857998076564968d0 NIL) (0.9245442865292047d0 NIL)
 (0.04484979920989188d0 NIL) (0.6651202059000199d0 NIL)
 (20.450986923520546d0 NIL) (2.5835159334067583d0 NIL)
 (24.52417197108974d0 NIL) (2.92419035165856d0 NIL)
 (0.6750552877028081d0 NIL) (0.7571282558956859d0 NIL)
 (2.8823310594375573d0 NIL) (125.9326650005778d0 T)
 (35.59936186676753d0 NIL) (0.36553784475943335d0 NIL)
 (0.3693138626744092d0 NIL) (0.03142973434473101d0 NIL)
 (0.6301999085489639d0 NIL) (0.005663487116298209d0 NIL)
 (0.6971151904298396d0 NIL) (0.3191851233022148d0 NIL)
 (0.36549753947460234d0 NIL) (0.3369929925463264d0 NIL)
 (0.04548686466993162d0 NIL) (0.43003533679493544d0 NIL)
 (0.4944932325007577d0 NIL) (0.29376712336966293d0 NIL)
 (0.061581855573132935d0 NIL) (0.6521257498266667d0 NIL)
 (0.22702440963023474d0 NIL) (0.07257009239077006d0 NIL)
 (0.26131296755048244d0 NIL) (0.024779645564873706d0 NIL)
 (1.2682066247669384d0 NIL) (1.3806301035160031d0 NIL)
 (0.884482680281465d0 NIL) (1.367690534823065d0 NIL)
 (0.2794727362419866d0 NIL) (0.18158340190201885d0 NIL)
 (0.6156161164146808d0 NIL) (1.1684283858193796d0 NIL)
 (1.4061205073661387d0 NIL) (1.0882986646937285d0 NIL)
 (1.1951214645827455d0 NIL) (0.7598228068890754d0 NIL)
 (0.6341995104217474d0 NIL) (0.4046206345418039d0 NIL)
 (0.03543585743690858d0 NIL) (0.21977776770580232d0 NIL)
 (0.31739198319770134d0 NIL) (0.12938953205696785d0 NIL)
 (0.3497478602325555d0 NIL) (1.2257488016092681d0 NIL)
 (2.2074976495561054d0 NIL) (0.1542541038244502d0 NIL)
 (0.4849810213043002d0 NIL) (0.0749954276960151d0 NIL)
 (0.6029451162563648d0 NIL) (1.1334698784057304d0 NIL)
 (64.21019726219313d0 T) (0.015497889968835568d0 NIL)
 (2.195115339030864d0 NIL) (0.3137096955887011d0 NIL)
 (0.24105860079119382d0 NIL) (0.5810394794803483d0 NIL)
 (0.7851693928395698d0 NIL) (0.27883760162875626d0 NIL)
 (0.7213241218561808d0 NIL) (0.16996337072648465d0 NIL)
 (0.36220917065162783d0 NIL) (0.43539902562943955d0 NIL)
 (0.846874458230677d0 NIL) (0.2092751331025268d0 NIL)
 (1.0930290693829785d0 NIL) (0.47458846623524514d0 NIL)
 (0.23285081542278357d0 NIL) (0.2153798548675801d0 NIL)
 (1.1159277406503223d0 NIL) (0.13695327235779997d0 NIL)
 (0.7136041650492952d0 NIL) (1.0910600145589413d0 NIL)
 (1.79866843451157d0 NIL) (0.36281458335259525d0 NIL)
 (0.2942722397463424d0 NIL) (0.3388330859209045d0 NIL)
 (1.0771567744065327d0 NIL) (0.04477179642235551d0 NIL)
 (0.6593378011443913d0 NIL) (2.4003406799497844d0 NIL)
 (0.5452694430535796d0 NIL) (1.1684015046258935d0 NIL)
 (1.5299895852522296d0 NIL) (2.869991269720917d0 NIL)
 (2.2074388286329585d0 NIL) (1.9802400179651747d0 NIL)
 (4.7610511016882375d0 NIL) (28.00117418095971d0 T)
 (42.32131412667019d0 T) (1.0457676242168124d0 NIL)
 (0.47394388183885133d0 NIL) (0.3125183054386098d0 NIL)
 (0.39818110902103115d0 NIL) (1.0725398099222787d0 NIL)
 (0.9823782563857272d0 NIL) (0.3773146243465285d0 NIL)
 (0.48669448418149736d0 NIL) (0.07008472951065153d0 NIL)
 (4.5310341667227965d0 NIL) (0.0090478821153407d0 NIL)
 (0.8547662903069735d0 NIL) (1.230477933218671d0 NIL)
 (1.4445222349758757d0 NIL) (0.09065528610182531d0 NIL)
 (0.1569317491074207d0 NIL) (0.6654758827588223d0 NIL)
 (0.7188984243158466d0 NIL) (0.014515144853954515d0 NIL)
 (0.3535982344787916d0 NIL) (0.09409569442147028d0 NIL)
 (0.48009853663547125d0 NIL) (1.1612434427269345d0 NIL)
 (0.6553012736511775d0 NIL) (0.36726743819671087d0 NIL)
 (0.053256501630898026d0 NIL) (0.17322958710423816d0 NIL)
 (0.08611147657019737d0 NIL) (0.5162358834787654d0 NIL)
 (0.24655713285034367d0 NIL) (0.5576629287368464d0 NIL)
 (0.7477563791531571d0 NIL) (0.1947350434344826d0 NIL)
 (0.7416429204072824d0 NIL) (0.4179309526427456d0 NIL)
 (0.47808167240249366d0 NIL) (0.45449248616913285d0 NIL)
 (0.6802466267738553d0 NIL) (1.3057573030625966d0 NIL)
 (0.4744744941583566d0 NIL) (1.4558004463770327d0 NIL)
 (0.21529286263034872d0 NIL) (1.7816588417183798d0 NIL)
 (1.339326108976594d0 NIL) (0.9343194719432272d0 NIL)
 (4.928007592875823d0 NIL) (1.1290661341047046d0 NIL)
 (1.385088026638113d0 NIL) (3.5671108446515905d0 NIL) (180 T)
 (0.0335968302625662d0 NIL) (0.5100710367371173d0 NIL)
 (0.7864556814623331d0 NIL) (0.4407494994803285d0 NIL)
 (6.976315519103313d0 NIL) (19.094579771439683d0 NIL)
 (1.195481662779725d0 NIL) (0.14224246494641726d0 NIL)
 (0.5122311529339474d0 NIL) (0.4553417164260942d0 NIL)
 (1.6392608363735344d0 NIL) (0.629925682431453d0 NIL)
 (0.0335968302625662d0 NIL) (0.5100710367371173d0 NIL)
 (0.7864556814623331d0 NIL) (0.4407494994803285d0 NIL)
 (0.3310329277807684d0 NIL) (0.2765196994864902d0 NIL)
 (6.976315519103313d0 NIL) (19.094579771439683d0 NIL)
 (1.195481662779725d0 NIL) (0.060809837625639324d0 NIL)
 (0.4553417164260942d0 NIL) (1.6392608363735344d0 NIL)
 (0.22256737738922885d0 NIL) (5.429243467784522d0 NIL)
 (0.06454160764994218d0 NIL) (0.5124685325539923d0 NIL)
 (0.3103023150217422d0 NIL) (0.6112932697891913d0 NIL)
 (0.47399950100300714d0 NIL) (0.30957974007841527d0 NIL)
 (1.1495749499160397d0 NIL) (0.21183516547324774d0 NIL)
 (1.1074184810459218d0 NIL) (1.7686578620961038d0 NIL)
 (1.0800348650499727d0 NIL) (3.4611461260392224d0 NIL)
 (0.1296780448074324d0 NIL) (1.1104635617321341d0 NIL)
 (0.3332761527587564d0 NIL) (1.0221804033822244d0 NIL)
 (0.4902465556180056d0 NIL) (0.32357161955807645d0 NIL)
 (0.2113678746311231d0 NIL) (0.22862494179700066d0 NIL)
 (0.7004905222057223d0 NIL) (0.4642325923551145d0 NIL)
 (0.039032897814018176d0 NIL) (0.8901414622360497d0 NIL)
 (1.1080513002179937d0 NIL) (0.35156289639209826d0 NIL)
 (0.058532794112751474d0 NIL) (0.422060349548801d0 NIL)
 (0.6333100104296998d0 NIL) (1.119611195396053d0 NIL)
 (0.5700879161169176d0 NIL) (0.3280102671280301d0 NIL)
 (0.9049353104513644d0 NIL) (0.6068742388551871d0 NIL)
 (0.5231553341572875d0 NIL) (0.06806893501274391d0 NIL)
 (0.3996446985506029d0 NIL) (1.0591663767776158d0 NIL)
 (0.05594097152955781d0 NIL) (0.028266434584399317d0 NIL)
 (0.9700199842272406d0 NIL) (0.9220546309131317d0 NIL)
 (0.22409623836385995d0 NIL) (1.6035199347668707d0 NIL)
 (9.004310412328252d0 NIL) (0.06806893501274391d0 NIL)
 (17.683304338378978d0 NIL) (0.05594097152955781d0 NIL)
 (0.028266434584399317d0 NIL) (0.9700199842272406d0 NIL)
 (0.9220546309131317d0 NIL) (0.005049248595272093d0 NIL)
 (0.8161552747754344d0 NIL) (1.6035199347668707d0 NIL)
 (9.004310412328252d0 NIL) (0.6333100104296998d0 NIL)
 (0.276395757347895d0 NIL) (0.5700879161169176d0 NIL)
 (0.9049353104513644d0 NIL) (0.11239338839055849d0 NIL)
 (0.5231553341572875d0 NIL) (0.4855160016677649d0 NIL)
 (1.1926016406065434d0 NIL) (0.033533489507042914d0 NIL)
 (0.1036159986566568d0 NIL) (0.9674174990148533d0 NIL)
 (0.015514092870768303d0 NIL) (0.9766034855222486d0 NIL)
 (1.0612241766437338d0 NIL) (0.6793013269019071d0 NIL)
 (0.6596233151083908d0 NIL) (0.1015682856569052d0 NIL)
 (0.049199122585592024d0 NIL) (1.0976288220366768d0 NIL)
 (1.1996369610145856d0 NIL) (0.26859820700274506d0 NIL)
 (0.0323598395859731d0 NIL) (0.18525311950501788d0 NIL)
 (0.34147634263558835d0 NIL) (0.15026189292825257d0 NIL)
 (0.03825010575751485d0 NIL) (0.1675357963799079d0 NIL)
 (1.6329517355155065d0 NIL) (1.3182361143005163d0 NIL)
 (0.5833445172481245d0 NIL) (0.5787894193163037d0 NIL)
 (0.07838582626261989d0 NIL) (0.10190862679430582d0 NIL)
 (1.2634632711370466d0 NIL) (1.1603793062322956d0 NIL)
 (0.38155232693921465d0 NIL) (0.8697177064940198d0 NIL)
 (0.2445810117457227d0 NIL) (0.17979459837356548d0 NIL)
 (0.7013149997031289d0 NIL) (1.8839238282713882d0 NIL)
 (0.31216348529554766d0 NIL) (0.3100858597235601d0 NIL)
 (0.16242608057270236d0 NIL) (0.5696007965355429d0 NIL)
 (0.22693432124815144d0 NIL) (0.3297133177400303d0 NIL)
 (0.1831716390897881d0 NIL) (0.27843255887414503d0 NIL)
 (0.6793013269019071d0 NIL) (0.32674495048258567d0 NIL)
 (2.1229000289530413d0 NIL) (0.8775580196939051d0 NIL)
 (0.7733665896859105d0 NIL) (0.989369359038542d0 NIL)
 (0.2486385110838401d0 NIL) (0.4436818166595775d0 NIL)
 (0.9607405886026301d0 NIL) (0.33196464262161474d0 NIL)
 (0.29071986036653025d0 NIL) (0.6164539082755259d0 NIL)
 (3.353609998875853d0 NIL) (0.11044059917507831d0 NIL)
 (85.45315886165453d0 NIL) (33.0773067131599d0 T)
 (1.4193543848844954d0 NIL) (0.11330571175257992d0 NIL)
 (0.5432711940183194d0 NIL) (1.3961976446647038d0 NIL)
 (0.030309711407234305d0 NIL) (0.12657883025076092d0 NIL)
 (1.1926016406065434d0 NIL) (0.033533489507042914d0 NIL)
 (0.1036159986566568d0 NIL) (0.9674174990148533d0 NIL)
 (0.015514092870768303d0 NIL) (0.9766034855222486d0 NIL)
 (1.0612241766437338d0 NIL) (0.6793013269019071d0 NIL)
 (0.6596233151083908d0 NIL) (0.1015682856569052d0 NIL)
 (0.049199122585592024d0 NIL) (1.0976288220366768d0 NIL)
 (1.1996369610145856d0 NIL) (0.26859820700274506d0 NIL)
 (0.18525311950501788d0 NIL) (0.34147634263558835d0 NIL)
 (0.15026189292825257d0 NIL) (0.03825010575751485d0 NIL)
 (0.1675357963799079d0 NIL) (1.6329517355155065d0 NIL)
 (1.3182361143005163d0 NIL) (0.5833445172481245d0 NIL)
 (0.5787894193163037d0 NIL) (0.07838582626261989d0 NIL)
 (0.10190862679430582d0 NIL) (1.2634632711370466d0 NIL)
 (1.1603793062322956d0 NIL) (0.38155232693921465d0 NIL)
 (0.2445810117457227d0 NIL) (0.17979459837356548d0 NIL)
 (0.7013149997031289d0 NIL) (0.3100858597235601d0 NIL)
 (1.8839238282713882d0 NIL) (0.31216348529554766d0 NIL)
 (0.16242608057270236d0 NIL) (0.5696007965355429d0 NIL)
 (0.22693432124815144d0 NIL) (0.3297133177400303d0 NIL)
 (0.1831716390897881d0 NIL) (0.27843255887414503d0 NIL)
 (0.6793013269019071d0 NIL) (0.32674495048258567d0 NIL)
 (2.1229000289530413d0 NIL) (0.790308086700931d0 NIL)
 (8.323058684599019d0 NIL) (123.33837469759929d0 T)
 (43.12282222902268d0 T) (11.642068962616973d0 T)
 (0.2812857830524356d0 NIL) (0.46170532971846606d0 NIL)
 (0.0180224674138633d0 NIL) (0.16507852503622433d0 NIL)
 (0.32130957609633565d0 NIL) (0.8167500916034075d0 NIL)
 (0.3609240931163737d0 NIL) (0.4112231243374032d0 NIL)
 (0.010609812923386046d0 NIL) (0.1150664991517021d0 NIL)
 (0.19693843629292543d0 NIL) (6.7270357893133585d0 NIL)
 (0.47023609595988225d0 NIL) (0.7353615965504492d0 NIL)
 (0.22610462949154878d0 NIL) (0.0180224674138633d0 NIL)
 (0.5507654295601099d0 NIL) (0.16507852503622433d0 NIL)
 (0.8121607253949172d0 NIL) (0.3570668134014478d0 NIL)
 (0.21993555974454268d0 NIL) (0.35777297218919063d0 NIL)
 (0.6217893039614083d0 NIL) (0.16959548041909522d0 NIL)
 (1.2032307636464847d0 NIL) (0.07131181437376612d0 NIL)
 (0.6665910176560892d0 NIL) (0.4688290302582559d0 NIL)
 (1.327198600748664d0 NIL) (0.28190373110410766d0 NIL)
 (1.1124620275330894d0 NIL) (1.016385438533787d0 NIL)
 (1.6913737012168408d0 NIL) (0.8449434586925421d0 NIL)
 (0.8432177126837402d0 NIL) (0.07755482241782549d0 NIL)
 (0.10950576655081723d0 NIL) (0.19640838314836243d0 NIL)
 (1.4998623644949916d0 NIL) (0.1572722191672284d0 NIL)
 (2.06613173274908d0 NIL) (0.23318204994368472d0 NIL)
 (0.33265913756928317d0 NIL) (1.5735993595569244d0 NIL)
 (0.566555008636669d0 NIL) (0.05603088849226958d0 NIL)
 (0.9830460102108297d0 NIL) (1.1953815399197842d0 NIL)
 (1.413346318601901d0 NIL) (0.45305407410033444d0 NIL)
 (0.4756895767420789d0 NIL) (0.6856734294526339d0 NIL)
 (0.3884200646900824d0 NIL) (1.3993210872763882d0 NIL)
 (0.0532785951233781d0 NIL) (0.71437743921063d0 NIL)
 (1.0768933396497185d0 NIL) (1.4858721354415234d0 NIL)
 (0.16536633441036597d0 NIL) (0.20478339619922364d0 NIL)
 (0.6267697537219056d0 NIL) (0.3751200004892162d0 NIL)
 (0.26431009959579455d0 NIL) (1.3613131091530741d0 NIL)
 (0.36843955538665907d0 NIL) (0.6471867654512811d0 NIL)
 (2.0362050918238768d0 NIL) (0.7115361401918245d0 NIL)
 (1.1581308143658284d0 NIL) (0.5099600101666782d0 NIL)
 (0.5664221618704377d0 NIL) (0.8940063995415255d0 NIL)
 (0.8105995302629715d0 NIL) (1.3889844569674745d0 NIL)
 (1.242759646602905d0 NIL) (0.8912117981397651d0 NIL)
 (0.9681352613161555d0 NIL) (37.893156620998425d0 NIL)
 (44.367223937275455d0 T) (0.16681526361654458d0 NIL)
 (0.11496575486190166d0 NIL) (0.1696436158786709d0 NIL)
 (0.03812064673218589d0 NIL) (0.30482576569854886d0 NIL)
 (0.4007306113043808d0 NIL) (0.2442714576387226d0 NIL)
 (0.24971845404273907d0 NIL) (1.3155514273322775d0 NIL)
 (0.3467006360130073d0 NIL) (1.0130684568616877d0 NIL)
 (0.3937691590596104d0 NIL) (0.04570489585825951d0 NIL)
 (0.6658519710660311d0 NIL) (2.5782233767110827d0 NIL)
 (0.12132944390697321d0 NIL) (0.030158855054840703d0 NIL)
 (0.07227197900920514d0 NIL) (0.7097338266581739d0 NIL)
 (1.0307910325981569d0 NIL) (1.2934085141852791d0 NIL)
 (0.03803436214949464d0 NIL) (1.4994643987646925d0 NIL)
 (0.7912872942980576d0 NIL) (1.9490521267185714d0 NIL)
 (0.5634287039530645d0 NIL) (0.3284587651652367d0 NIL)
 (0.2074542333428213d0 NIL) (0.5469218116688283d0 NIL)
 (17.190780447559344d0 NIL) (0.8263301560529938d0 NIL)
 (0.2687046236707694d0 NIL) (0.5129946210454666d0 NIL)
 (0.9080553234137131d0 NIL) (1.3165575914148182d0 NIL)
 (1.001763336177309d0 NIL) (0.1296195074534999d0 NIL)
 (0.6235179411808955d0 NIL) (0.39035757561172246d0 NIL)
 (0.5641572260070465d0 NIL) (1.1084697899209839d0 NIL)
 (0.6995197346333936d0 NIL) (0.04991129278447753d0 NIL)
 (0.9518612983452788d0 NIL) (0.798316172092645d0 NIL)
 (1.113759207062301d0 NIL) (0.1742474726018951d0 NIL)
 (0.22153761671363714d0 NIL) (0.5340137201541333d0 NIL)
 (1.109746135692379d0 NIL) (0.9289137009211762d0 NIL)
 (27.353708047913127d0 T) (0.04627992314079859d0 NIL)
 (0.7111362198389485d0 NIL) (1.3316494993255057d0 NIL)
 (0.02354134632428786d0 NIL) (0.8965760252367706d0 NIL)
 (0.8607129645265154d0 NIL) (0.5651246433020896d0 NIL)
 (0.2418052095455378d0 NIL) (40.804764745193935d0 NIL)
 (35.68856615177694d0 T) (15.947190671859437d0 NIL)
 (25.652221282934633d0 NIL) (0.9056057444414664d0 NIL)
 (0.7630170848587888d0 NIL) (0.4977641209442275d0 NIL)
 (109.18942475321013d0 T) (1.258020799090635d0 NIL)
 (0.32525915621132845d0 NIL) (0.9266519656563078d0 NIL)
 (0.2713954548839335d0 NIL) (0.22452280946869513d0 NIL)
 (0.8561143600415076d0 NIL) (0.33862182623675646d0 NIL)
 (7.330184943081505d0 T) (117.09986838288945d0 T)
 (18.610499017622057d0 T) (1.0513982940797257d0 NIL)
 (2.6085567479690277d0 T) (0.5885604457745526d0 NIL)
 (2.606811007944751d0 NIL) (1.5675053269221677d0 NIL)
 (6.581711969782925d0 NIL) (0.10765602798322574d0 NIL)
 (1.0747627043705787d0 NIL) (0.9181020707854681d0 NIL)
 (0.44905290355592525d0 NIL) (0.25785719783137956d0 NIL)
 (1.9742723365036885d0 NIL) (0.18899034690122613d0 NIL)
 (0.7657156174589762d0 NIL) (2.0624861199594466d0 NIL)
 (13.454135216627156d0 NIL) (64.88016038370817d0 T)
 (0.5885604457745526d0 NIL) (63.88110727462637d0 T)
 (0.44905290355592525d0 NIL) (11.855914843511364d0 NIL)
 (63.88110727462637d0 T) (11.855914843511364d0 NIL)
 (0.5885604457745526d0 NIL) (63.88110727462637d0 T)
 (0.44905290355592525d0 NIL) (11.855914843511364d0 NIL)
 (63.88110727462637d0 T) (11.855914843511364d0 NIL)
 (0.5885604457745526d0 NIL) (63.88110727462637d0 T)
 (0.44905290355592525d0 NIL) (11.855914843511364d0 NIL)
 (0.5885604457745526d0 NIL) (63.88110727462637d0 T)
 (0.44905290355592525d0 NIL) (11.855914843511364d0 NIL)
 (0.5885604457745526d0 NIL) (63.88110727462637d0 T)
 (0.44905290355592525d0 NIL) (11.855914843511364d0 NIL)
 (0.5885604457745526d0 NIL) (63.88110727462637d0 T)
 (0.44905290355592525d0 NIL) (11.855914843511364d0 NIL)
 (0.5885604457745526d0 NIL) (63.88110727462637d0 T)
 (0.44905290355592525d0 NIL) (11.855914843511364d0 NIL)
 (63.88110727462637d0 T) (11.855914843511364d0 NIL)
 (63.88110727462637d0 T) (11.855914843511364d0 NIL)
 (0.5885604457745526d0 NIL) (63.88110727462637d0 T)
 (0.44905290355592525d0 NIL) (11.855914843511364d0 NIL)
 (0.6738669937684072d0 NIL) (1.0349856082709752d0 NIL)
 (0.1394008962143576d0 NIL) (46.25366555210945d0 T)
 (1.248189903042779d0 NIL) (0.2879187880673915d0 NIL)
 (1.2023855777447157d0 NIL) (0.0874171558509679d0 NIL)
 (0.4422594726125026d0 NIL) (0.5151579870957307d0 NIL)
 (0.31705929583341363d0 NIL) (0.29075209360081256d0 NIL)
 (0.419851977535996d0 NIL) (0.10920577131534898d0 NIL)
 (0.37967027413036863d0 NIL) (0.7924598790849353d0 NIL)
 (0.08719944680994361d0 NIL) (0.22288215134775075d0 NIL)
 (0.23036350405420203d0 NIL) (0.623030895195293d0 NIL)
 (0.3347793508314061d0 NIL) (0.23318427883417056d0 NIL)
 (0.05087260131005695d0 NIL) (0.2628757680410191d0 NIL)
 (0.6863478719015526d0 NIL) (0.22960607930543875d0 NIL)
 (0.02689432370603668d0 NIL) (0.25063399716997203d0 NIL)
 (0.3682488836261186d0 NIL) (0.9299103907492207d0 NIL)
 (0.29975850733538784d0 NIL) (0.02155743276632862d0 NIL)
 (0.4966888030328197d0 NIL) (0.8308400893784287d0 NIL)
 (0.09261390213919313d0 NIL) (0.8657782535812357d0 NIL)
 (1.227926322763324d0 NIL) (0.9949310794654608d0 NIL)
 (1.1008275938386323d0 NIL) (0.33389310894066926d0 NIL)
 (1.4164181273349745d0 NIL) (1.3381409543455043d0 NIL)
 (2.02489322970666d0 NIL) (0.8792023989407624d0 NIL)
 (11.107809083701122d0 T) (29.876775763437802d0 T)
 (0.09644719321370537d0 NIL) (3.0766798051286135d0 NIL)
 (0.22525682212094528d0 NIL) (0.5040506948093709d0 NIL)
 (93.55592239890325d0 T) (0.36241921828674545d0 NIL)
 (1.012312288962173d0 NIL) (0.0541229172264178d0 NIL)
 (0.8012384750324785d0 NIL) (0.14340884931813253d0 NIL)
 (2.049170912959969d0 NIL) (5.721715232904574d0 NIL)
 (0.1506358747340878d0 NIL) (0.6661901251447742d0 NIL)
 (0.5162743783796931d0 NIL) (1.7356119634726757d0 NIL)
 (2.4225645012448367d0 NIL) (3.4356144835427442d0 NIL)
 (16.54750055668372d0 T) (0.40735365880165564d0 NIL)
 (1.0776192086500433d0 NIL) (0.4085858709229462d0 NIL)
 (0.07663058269178702d0 NIL) (0.10209702694889417d0 NIL)
 (0.5566916291830059d0 NIL) (4.6251215683763665d0 T)
 (0.5228251855970153d0 NIL) (22.653089842910646d0 T)
 (2.0497198705242767d0 NIL) (0.026022407876957896d0 NIL)
 (0.44972149188688015d0 NIL) (0.33233788895926375d0 NIL) (180 T)
 (0.29278506876011134d0 NIL) (2.3646519914208866d0 NIL)
 (0.6230272489710099d0 NIL) (180 T) (0.09353942967020114d0 NIL)
 (166.73540410151568d0 T) (166.28509714861116d0 T)
 (31.181807768813062d0 T) (0.9700280908197764d0 NIL)
 (0.8147695838324371d0 NIL) (0.6901612510076901d0 NIL)
 (0.5481475812809427d0 NIL) (1.0202722996133664d0 NIL)
 (1.9315914802218384d0 NIL) (17.28065047966124d0 NIL)
 (0.1638905522503642d0 NIL) (0.793700451615865d0 NIL)
 (0.17196364102633174d0 NIL) (0.855472493232614d0 NIL)
 (0.36937180581100854d0 NIL) (0.5045708420770774d0 NIL)
 (0.2613740081125437d0 NIL) (0.09110179372991187d0 NIL)
 (0.1239329180984163d0 NIL) (1.012641692894753d0 NIL)
 (0.5305682882956227d0 NIL) (0.4112231243374032d0 NIL)
 (0.36234218902429216d0 NIL) (1.6931869616272193d0 NIL)
 (5.564340343963641d0 NIL) (0.6358713103718251d0 NIL)
 (1.002211838807393d0 NIL) (0.029297557075095616d0 NIL)
 (0.41378076393783164d0 NIL) (1.4603368709084181d0 NIL)
 (0.3484128551107859d0 NIL) (0.28323397038254233d0 NIL)
 (1.0536391233048517d0 NIL) (0.6420346772631101d0 NIL)
 (0.17526124736510038d0 NIL) (0.32046218083081807d0 NIL)
 (0.8006288386085094d0 NIL) (0.27879303668219496d0 NIL)
 (0.253502025891505d0 NIL) (0.27895481276109974d0 NIL)
 (0.6652467693622818d0 NIL) (1.5677717248966652d0 NIL)
 (0.12122206927870191d0 NIL) (0.681652796053821d0 NIL)
 (0.6152327425525115d0 NIL) (0.2613740081125437d0 NIL)
 (0.1294743688539418d0 NIL) (0.49416519093308414d0 NIL)
 (0.3646680817278895d0 NIL) (0.4545555642559054d0 NIL)
 (0.4112231243374032d0 NIL) (0.0756250762797929d0 NIL)
 (0.05561851050939443d0 NIL) (0.32106209670121855d0 NIL)
 (0.24937668273930794d0 NIL) (0.7266792047676891d0 NIL)
 (1.0546392632824964d0 NIL) (19.949778830782087d0 T)
 (19.949778830782087d0 T) (0.3723586996045395d0 NIL)
 (1.2971121441637967d0 NIL) (2.056341294442158d0 NIL)
 (0.3852419491537685d0 NIL) (0.9625735020593763d0 NIL)
 (0.02954247182165151d0 NIL) (0.35256323547729684d0 NIL)
 (0.9333498727590053d0 NIL) (0.12096551124503407d0 NIL)
 (0.39352404639270017d0 NIL) (108.78049930228224d0 T)
 (3.9584967812227903d0 NIL) (2.104532700728328d0 NIL)
 (0.03906378270040702d0 NIL) (0.4324208194163718d0 NIL)
 (0.15993846694522476d0 NIL) (0.2189580281938397d0 NIL)
 (0.37823812734392187d0 NIL) (1.031770230185093d0 NIL)
 (1.4457641008470847d0 NIL) (0.2977573537897273d0 NIL)
 (1.8588827380828477d0 NIL) (1.1337203423827362d0 NIL)
 (0.7033238428445678d0 NIL) (0.26882558336281287d0 NIL)
 (0.3702938362283011d0 NIL) (0.3159548718201887d0 NIL)
 (0.9052808737305414d0 NIL) (0.16063006832655904d0 NIL)
 (0.11517745810725437d0 NIL) (0.3887707306720115d0 NIL)
 (0.6907809036997326d0 NIL) (0.7601701795162135d0 NIL)
 (0.6224824825415175d0 NIL) (0.0366140809614674d0 NIL)
 (0.4141254778785856d0 NIL) (8.476163822935877d0 NIL)
 (0.25620419684266826d0 NIL) (0.6883775064099761d0 NIL)
 (0.6058321042349194d0 NIL) (1.042776421405036d0 NIL)
 (0.0764819129956587d0 NIL) (0.28754392240235394d0 NIL)
 (0.5255637296898549d0 NIL) (0.02109626144349017d0 NIL)
 (0.8301786711378635d0 NIL) (0.5037181271962926d0 NIL)
 (0.9018133023962002d0 NIL) (0.6173652930974558d0 NIL)
 (0.242754329937378d0 NIL) (1.3906105151354953d0 NIL)
 (0.12975239862190366d0 NIL) (0.41007942703908d0 NIL)
 (2.2103487912065902d0 NIL) (1.4149918493098281d0 NIL)
 (0.6567174782203684d0 NIL) (0.24145900512634744d0 NIL)
 (0.586108724050152d0 NIL) (0.3841393401843867d0 NIL)
 (0.2729355899904313d0 NIL) (0.6004197224436598d0 NIL)
 (0.32603775929824086d0 NIL) (2.131314426051708d0 NIL)
 (0.030828330463758553d0 NIL) (0.8914214470547874d0 NIL)
 (0.7213195495411797d0 NIL) (0.14530539295964254d0 NIL)
 (0.0030634350130648875d0 NIL) (0.8196045672837363d0 NIL)
 (0.6354884024767125d0 NIL) (0.5989597973424992d0 NIL)
 (0.899147173342699d0 NIL) (2.0621472386040014d0 NIL)
 (2.235058360489521d0 NIL) (0.6620877114094224d0 NIL)
 (0.9478218244502491d0 NIL) (0.9045377294095446d0 NIL)
 (1.290957424558291d0 NIL) (2.12976352351569d0 NIL)
 (0.7069912133414351d0 NIL) (1.3714486231052094d0 NIL)
 (1.131261543207469d0 NIL) (1.508629900547422d0 NIL)
 (3.893414777814765d0 NIL) (3.3052053320827364d0 NIL)
 (2.6675494204074988d0 NIL) (3.5675791316820717d0 NIL)
 (2.710950906806147d0 NIL) (180 T) (31.181807768813062d0 T)
 (1.1778737823585466d0 NIL) (0.05581897113521102d0 NIL)
 (0.46971063372771776d0 NIL) (0.5026183124365076d0 NIL)
 (0.11172781404714312d0 NIL) (0.34418662748590806d0 NIL)
 (2.13108237699716d0 NIL) (0.11490237717282199d0 NIL)
 (0.691465465219599d0 NIL) (0.13293871140212982d0 NIL)
 (0.5644996397546191d0 NIL) (0.22938802078156695d0 NIL)
 (1.6839667178743387d0 NIL) (1.0763131025111385d0 NIL)
 (2.2140078372393135d0 NIL) (0.5507777789613834d0 NIL)
 (0.11170085280592258d0 NIL) (12.063558143228144d0 NIL)
 (0.39556657220374525d0 NIL) (1.2355100332118838d0 NIL)
 (1.8398707532521996d0 NIL) (0.8930785248313081d0 NIL)
 (1.0189528484198167d0 NIL) (0.7223357861835844d0 NIL)
 (0.5745619739922565d0 NIL) (3.7456235478287097d0 NIL)
 (0.27911582327575607d0 NIL) (0.41976177509752366d0 NIL)
 (0.24151656047459968d0 NIL) (0.1144957351641298d0 NIL)
 (0.6369975880093159d0 NIL) (1.1185445835332721d0 NIL)
 (0.14553849038259203d0 NIL) (1.4218572465331796d0 NIL)
 (0.6441540200584778d0 NIL) (0.33459914253397305d0 NIL)
 (0.9008305943610898d0 NIL) (0.6564318987431823d0 NIL)
 (0.899788035785217d0 NIL) (0.04463845373493966d0 NIL)
 (1.007348412493746d0 NIL) (0.16996658231053302d0 NIL)
 (0.1456052861408524d0 NIL) (3.2963415617081404d0 NIL)
 (1.9871121808266534d0 NIL) (0.16169128104976388d0 NIL)
 (0.3763331604609617d0 NIL) (0.27530233216766975d0 NIL)
 (1.2900104869740967d0 NIL) (1.2355100332118838d0 NIL)
 (0.34333748607552667d0 NIL) (0.6254514387478353d0 NIL)
 (0.02105067268365015d0 NIL) (0.5842389552783369d0 NIL)
 (0.44754959399395416d0 NIL) (0.3710075646689882d0 NIL)
 (0.6986357262655006d0 NIL) (0.40536661006231134d0 NIL)
 (0.8472317502083349d0 NIL) (1.6307952784885718d0 NIL)
 (0.6180622549429832d0 NIL) (0.3122026973935129d0 NIL)
 (0.6403029829502018d0 NIL) (1.8343580742474523d0 NIL)
 (1.2530063726858318d0 NIL) (0.767420605813844d0 NIL)
 (4.931209516584454d0 NIL) (1.4055654588039634d0 NIL)
 (2.9277611345625565d0 NIL) (2.2696288033808427d0 NIL)
 (2.0804862619765183d0 NIL) (1.4367361161514536d0 NIL)
 (2.0337714170493184d0 NIL) (1.6398971959234336d0 NIL)
 (3.9261533959615775d0 NIL) (49.70898432390317d0 T) (180 T)
 (31.181807768813062d0 T) (0.4360919496537133d0 NIL)
 (0.634420298804605d0 NIL) (0.5647179698873045d0 NIL)
 (0.2885074321882375d0 NIL) (0.45140668947033163d0 NIL)
 (54.528689215615756d0 T) (0.17281689304829098d0 NIL)
 (13.330039130164455d0 T) (0.02870976781531701d0 NIL)
 (0.9874749048272248d0 NIL) (1.3202859994017528d0 NIL)
 (0.11711246846630781d0 NIL) (0.4986668213544338d0 NIL)
 (1.3554944496519845d0 NIL) (0.5792243250087877d0 NIL)
 (0.86126795740515d0 NIL) (0.6189047835253055d0 NIL)
 (0.9184006872670637d0 NIL) (0.5197845882114094d0 NIL)
 (1.2314210911310928d0 NIL) (2.7639920739678785d0 T)
 (7.279133992312359d0 NIL) (8.447957521189773d0 T)
 (1.4085213402922014d0 NIL) (0.20203620697228863d0 NIL)
 (0.4359378709657427d0 NIL) (1.0391151039839914d0 NIL)
 (0.5647179698873045d0 NIL) (0.6130518122021419d0 NIL)
 (54.528689215615756d0 T) (40.24178398995778d0 T)
 (0.6802840655947434d0 NIL) (0.412602243917392d0 NIL)
 (1.8193294470421069d0 NIL) (1.3367175554512014d0 NIL)
 (0.2228886813335539d0 NIL) (0.48176778487039873d0 NIL)
 (0.6695415818493257d0 NIL) (2.0715693236386095d0 NIL)
 (7.025697445303954d0 T) (18.75869264640696d0 NIL) (180 T) (180 T)
 (0.9043355909456193d0 NIL) (0.03222370481322637d0 NIL)
 (0.20615515735777815d0 NIL) (1.2276467493842822d0 NIL)
 (0.23130271444023295d0 NIL) (0.9718966384496943d0 NIL)
 (0.718450788194026d0 NIL) (0.283572591169477d0 NIL)
 (0.02369909400097032d0 NIL) (0.5222711582174471d0 NIL)
 (79.69120942806171d0 T) (0.5507777789613834d0 NIL)
 (0.11170085280592258d0 NIL) (12.063558143228144d0 NIL)
 (0.5581965005948817d0 NIL) (0.7447854046883529d0 NIL)
 (1.0181841100087348d0 NIL) (1.162631921110625d0 NIL)
 (0.5204203713730127d0 NIL) (0.540606004276436d0 NIL)
 (0.2234026814590602d0 NIL) (1.780659145188621d0 NIL) (180 T)
 (0.5581965005948817d0 NIL) (0.7447854046883529d0 NIL)
 (0.1189299068723628d0 NIL) (0.16143612666725965d0 NIL)
 (1.0181841100087348d0 NIL) (0.7071549285777862d0 NIL)
 (1.162631921110625d0 NIL) (0.5204203713730127d0 NIL)
 (0.540606004276436d0 NIL) (0.2234026814590602d0 NIL)
 (1.780659145188621d0 NIL) (180 T) (1.7339212508312871d0 NIL)
 (0.06597801898111193d0 NIL) (0.33790071791934906d0 NIL)
 (1.3315255559046952d0 NIL) (1.3397275775053359d0 NIL)
 (6.583900617787052d0 NIL) (10.658395352366599d0 T)
 (31.181807768813062d0 T) (0.9573181909499663d0 NIL)
 (0.14363790807263457d0 NIL) (0.07745462734985446d0 NIL)
 (1.0276175545659125d0 NIL) (0.7765793467344275d0 NIL)
 (1.1454668481704466d0 NIL) (0.07283810727127366d0 NIL)
 (1.4404033540765135d0 NIL) (0.5692623927678562d0 NIL)
 (0.08536600001553354d0 NIL) (0.9472406687889615d0 NIL)
 (0.4707480715621977d0 NIL) (0.4179025315310126d0 NIL)
 (1.2612749206315863d0 NIL) (0.6591792633440807d0 NIL)
 (0.4578408361318377d0 NIL) (0.05847962317775162d0 NIL)
 (0.4445923433012445d0 NIL) (0.5004407507086794d0 NIL)
 (0.019612527287036594d0 NIL) (0.15478657706646082d0 NIL)
 (0.9614593136625424d0 NIL) (0.2808842561235569d0 NIL)
 (0.7291721553896443d0 NIL) (1.7128636530374386d0 NIL)
 (0.859906966126643d0 NIL) (0.5841255911909949d0 NIL)
 (0.6645059931871808d0 NIL) (106.4723649443286d0 T)
 (0.553371199623978d0 NIL) (1.1876482484183148d0 NIL)
 (2.06613173274908d0 NIL) (0.2977858029747308d0 NIL)
 (0.004704916547647793d0 NIL) (0.1807371307579803d0 NIL)
 (0.05603088849226958d0 NIL) (0.30229563500599416d0 NIL)
 (0.9695095737149899d0 NIL) (1.059551752473861d0 NIL)
 (0.5064346085789034d0 NIL) (0.6057655207196478d0 NIL)
 (0.24007694068804514d0 NIL) (1.1985647310247927d0 NIL)
 (0.7687420012580868d0 NIL) (0.45305407410033444d0 NIL)
 (0.14627867512695256d0 NIL) (0.19900676526166544d0 NIL)
 (0.5234407963483528d0 NIL) (1.67036622143996d0 NIL)
 (0.7115361401918245d0 NIL) (1.3606958331485164d0 NIL)
 (0.40000782241590205d0 NIL) (0.16536633441036597d0 NIL)
 (0.04819686019427699d0 NIL) (0.6512318770031403d0 NIL)
 (0.11328259843305932d0 NIL) (0.3806321901460357d0 NIL)
 (0.49724386954580996d0 NIL) (0.7734232921500678d0 NIL)
 (0.3905784893295232d0 NIL) (0.3762278030805729d0 NIL)
 (0.8682530548991211d0 NIL) (0.5151210130342355d0 NIL)
 (0.2258759017143739d0 NIL) (1.0768933396497185d0 NIL)
 (0.26431009959579455d0 NIL) (1.2468023856891903d0 NIL)
 (2.0362050918238768d0 NIL) (2.269884207497539d0 NIL)
 (1.8104114407438503d0 NIL) (1.297985861989099d0 NIL)
 (1.1161552347654284d0 NIL) (1.0162109393249188d0 NIL)
 (1.707194760536288d0 NIL) (1.1036126907754369d0 NIL)
 (1.3889844569674745d0 NIL) (0.8912117981397651d0 NIL)
 (0.9671999852183351d0 NIL) (1.1722741314891314d0 NIL)
 (2.1203628806336625d0 NIL) (30.278646994742896d0 NIL)
 (0.7277776817991332d0 NIL) (3.384664494268932d0 NIL)
 (2.4873542865251066d0 NIL) (1.916741112120482d0 NIL)
 (2.883402217008596d0 NIL) (2.7260801538741775d0 NIL)
 (25.404050981224024d0 NIL) (42.66281837655242d0 T)
 (31.181807768813062d0 T) (0.5911954796708507d0 NIL)
 (0.13352362147350233d0 NIL) (0.12470080841858831d0 NIL)
 (0.21636293643781393d0 NIL) (1.6734490936389543d0 NIL)
 (0.5407523012009043d0 NIL) (31.181807768813062d0 T)
 (0.7955462817243114d0 NIL) (0.23082657429368825d0 NIL)
 (0.07440689433819334d0 NIL) (0.8501991377416714d0 NIL)
 (0.4895367628105217d0 NIL) (0.9228102101446263d0 NIL)
 (0.06315764508077333d0 NIL) (0.7588795560347188d0 NIL)
 (0.6376230957656693d0 NIL) (0.8696662315049938d0 NIL)
 (0.43967603072345135d0 NIL) (0.6809460174912817d0 NIL)
 (0.4082355181591242d0 NIL) (0.5829520128165429d0 NIL)
 (0.18119433420304654d0 NIL) (0.11831070206825015d0 NIL)
 (1.2217633467659204d0 NIL) (0.4428743267145743d0 NIL)
 (0.18087740281948697d0 NIL) (1.464200973866757d0 NIL)
 (0.3533473365615865d0 NIL) (0.38233299379400004d0 NIL)
 (0.11054085926055482d0 NIL) (0.5261000991188692d0 NIL)
 (0.22529329998299105d0 NIL) (0.12002380283989436d0 NIL)
 (0.4113440425305023d0 NIL) (0.3927326754498975d0 NIL)
 (0.7808138033329259d0 NIL) (0.16871970544653242d0 NIL)
 (1.1044835327406077d0 NIL) (0.12148911944436035d0 NIL)
 (0.4569879536229646d0 NIL) (0.25969732625353d0 NIL)
 (0.18993289499197027d0 NIL) (0.086889002007939d0 NIL)
 (0.8925017273877451d0 NIL) (0.34261711454982124d0 NIL)
 (1.2786791692572448d0 NIL) (0.6705777113306277d0 NIL)
 (1.2173468156679792d0 NIL) (0.6577727956801626d0 NIL)
 (1.3300317015175858d0 NIL) (0.2505009884085584d0 NIL)
 (1.1168316127333935d0 NIL) (0.06872778665382143d0 NIL)
 (0.03721125414223816d0 NIL) (0.054647143668617046d0 NIL)
 (0.5803630713006656d0 NIL) (1.0245029373283023d0 NIL)
 (0.8266767609702148d0 NIL) (1.0224624954778314d0 NIL)
 (0.5428586995339607d0 NIL) (0.2166088761465451d0 NIL)
 (0.21469437224154742d0 NIL) (0.5059804480156043d0 NIL)
 (0.758525741807288d0 NIL) (0.7196401975690498d0 NIL)
 (1.1047156103103821d0 NIL) (0.07491543111274464d0 NIL)
 (1.6607235042886643d0 NIL) (1.7870031774393755d0 NIL)
 (0.550382772193039d0 NIL) (1.1416908368139322d0 NIL)
 (0.7395422141441457d0 NIL) (1.6082799886045596d0 NIL)
 (1.0054461839315874d0 NIL) (0.8852055967752197d0 NIL)
 (0.6072995302000619d0 NIL) (0.8768804190156114d0 NIL)
 (1.4149207146691247d0 NIL) (1.6350833382248695d0 NIL)
 (0.9593501986015887d0 NIL) (2.242776356546875d0 NIL)
 (2.1744083755174985d0 NIL) (2.102657217252496d0 NIL)
 (1.472515747514563d0 NIL) (3.266104091056234d0 NIL)
 (2.0100898784157146d0 NIL) (31.181807768813062d0 T)
 (42.093415552967436d0 T) (180 T) (180 T) (0.1406839366486755d0 NIL)
 (0.47710344901091883d0 NIL) (0.0530788126338862d0 NIL)
 (0.5442554828619848d0 NIL) (0.48507124473901914d0 NIL)
 (22.555215346930616d0 NIL) (21.824757892440523d0 NIL)
 (39.78434393384665d0 NIL) (180 NIL) (21.71735523281026d0 NIL)
 (1.0681146563175814d0 NIL) (0.5855916021528521d0 NIL)
 (1.3877948818603674d0 NIL) (1.0891361055998394d0 NIL)
 (0.2717931723738131d0 NIL) (0.45573222612231906d0 NIL)
 (0.1539029916357232d0 NIL) (22.555215346930616d0 NIL)
 (1.4164181273349745d0 NIL) (13.491008625687849d0 NIL)
 (16.586529234696105d0 NIL) (1.129090102904422d0 NIL)
 (30.20983732850679d0 NIL) (0.41762864735813426d0 NIL)
 (0.20933350001493978d0 NIL) (0.9713596235372761d0 NIL)
 (0.3228576988891918d0 NIL) (1.0796501897400494d0 NIL) (180 NIL)
 (0.14560832255579498d0 NIL) (2.8160784917963526d0 NIL)
 (4.301728033276274d0 NIL) (0.945601464826038d0 NIL)
 (0.12683756366102444d0 NIL) (0.634701124132251d0 NIL)
 (1.1452222608685714d0 NIL) (0.4409748218533112d0 NIL)
 (2.4026767556968838d0 NIL) (0.5159223484279717d0 NIL)
 (0.6522934341071946d0 NIL) (0.6213623038778615d0 NIL)
 (0.08659945360504763d0 NIL) (0.09923808867924726d0 NIL)
 (0.8360072224351033d0 NIL) (0.5000326405172194d0 NIL)
 (0.1065411849423957d0 NIL) (0.6978163147419656d0 NIL)
 (0.6403295429831763d0 NIL) (0.6740576405918902d0 NIL)
 (1.6497325939520817d0 NIL) (0.25088698087393635d0 NIL)
 (0.18275865432432228d0 NIL) (0.6795317488387703d0 NIL)
 (0.005540745841492157d0 NIL) (1.0025048371483187d0 NIL)
 (0.42953762221146125d0 NIL) (0.30822560496848106d0 NIL)
 (0.11027373706130808d0 NIL) (0.6025762398848593d0 NIL)
 (0.4574197884245543d0 NIL) (0.07737832847680097d0 NIL)
 (0.39650053919144607d0 NIL) (0.062135713267260265d0 NIL)
 (1.0668737619154813d0 NIL) (0.03683715648653372d0 NIL)
 (1.552367605989258d0 NIL) (2.0186109181655336d0 NIL)
 (0.09281767169756133d0 NIL) (2.073031262663934d0 NIL)
 (0.07386548818106485d0 NIL) (0.05829829465163258d0 NIL)
 (0.9270960277061786d0 NIL) (0.046916188409664994d0 NIL)
 (0.79374906787922d0 NIL) (1.4529776567692465d0 NIL)
 (0.5589194369440993d0 NIL) (0.5230206379881636d0 NIL)
 (2.475191202140727d0 NIL) (1.8834520254200942d0 NIL)
 (3.6053382275070707d0 NIL) (6.781115414037805d0 NIL)
 (56.39996527869521d0 T) (0.516071961921297d0 NIL)
 (0.3648310296695936d0 NIL) (0.12579543067404647d0 NIL)
 (0.40865820112919204d0 NIL) (0.2262566941552675d0 NIL)
 (0.4409748218533112d0 NIL) (0.867839607431349d0 NIL)
 (0.6728168627206309d0 NIL) (0.43124578237535377d0 NIL)
 (1.4529776567692465d0 NIL) (2.3627935548826002d0 NIL)
 (1.3186691986234902d0 NIL) (0.12059844347815131d0 NIL)
 (0.11031964574649765d0 NIL) (0.7303236423701347d0 NIL)
 (0.09308449088807381d0 NIL) (0.7994093905847671d0 NIL)
 (0.9012351730857644d0 NIL) (0.5111983676280732d0 NIL)
 (0.34794618407364614d0 NIL) (0.6795317488387703d0 NIL)
 (0.3777434825166769d0 NIL) (0.1937928834591899d0 NIL)
 (0.42953762221146125d0 NIL) (1.1369794664503183d0 NIL)
 (0.24523821095565657d0 NIL) (0.09100859955763861d0 NIL)
 (1.2674124593968625d0 NIL) (0.38771215768757117d0 NIL)
 (0.2773866411387171d0 NIL) (0.6382646111005728d0 NIL)
 (0.32582803340612876d0 NIL) (1.6307451691928254d0 NIL)
 (1.3152291208620137d0 NIL) (0.42066807585984345d0 NIL)
 (0.6066582379074715d0 NIL) (0.2474399242402162d0 NIL)
 (0.6042194518585142d0 NIL) (3.503702890615974d0 NIL)
 (2.0426618961230556d0 NIL) (12.070996662965152d0 NIL)
 (1.9919920645396745d0 NIL) (2.423949044497788d0 NIL)
 (0.25266511333257696d0 NIL) (66.92756259825806d0 T)
 (0.46388365175492113d0 NIL) (0.40125544117936285d0 NIL)
 (44.73475988936197d0 T) (4.707329773792544d0 NIL)
 (0.9758140907093348d0 NIL) (0.08666413448737952d0 NIL)
 (0.3021179620719468d0 NIL) (25.985769367645702d0 T)
 (18.86837171328003d0 T) (0.036191402545461056d0 NIL)
 (3.225243690840615d0 NIL) (9.382404223611596d0 NIL)
 (1.5820917406402666d0 NIL) (1.2376388347247131d0 NIL)
 (0.3976545538831678d0 NIL) (0.8299496144103603d0 NIL)
 (0.5091920342460079d0 NIL) (72.56819412398006d0 T)
 (0.6609402960155821d0 NIL) (0.07781398318284896d0 NIL)
 (40.230244677288425d0 T) (32.62210755569651d0 T)
 (2.363203292678567d0 NIL) (0.500260695235674d0 NIL)
 (4.888330945780225d0 NIL) (6.0767736022670285d0 NIL)
 (16.790168762655d0 T) (0.7812151227656755d0 NIL)
 (1.0273616965299062d0 NIL) (29.99362382107803d0 T)
 (1.4690502225743642d0 NIL) (10.090085237681263d0 NIL)
 (7.320722951515736d0 NIL) (6.9037088630786d0 NIL)
 (43.515202075668114d0 T) (0.5392329160954281d0 NIL)
 (4.000228933521245d0 NIL) (3.825980918382368d0 NIL)
 (0.12588537140436862d0 NIL) (32.30829802521157d0 NIL)
 (10.873054039854496d0 NIL) (43.51114622915197d0 T)
 (6.3139744956682655d0 NIL) (22.602023512123584d0 NIL)
 (31.3404498258501d0 NIL) (53.50913312327513d0 NIL)
 (0.22532394375506828d0 NIL) (29.559534880446652d0 NIL)
 (75.40416551297398d0 NIL) (46.069991855544785d0 T)
 (1.3984027787641022d0 NIL) (0.5997487568766631d0 NIL)
 (0.035620613462166155d0 NIL) (9.86117961562865d0 NIL)
 (8.964178172877576d0 NIL) (28.925117762145103d0 NIL)
 (38.031872103859556d0 T) (0.15282727327587692d0 NIL)
 (0.634483936632194d0 NIL) (0.028138063760680326d0 NIL)
 (0.31124479724208043d0 NIL) (3.825980918382368d0 NIL)
 (10.873054039854496d0 NIL) (4.000228933521245d0 NIL)
 (6.3139744956682655d0 NIL) (0.43150845174996555d0 NIL)
 (0.41118506446547004d0 NIL) (0.5495568885478999d0 NIL)
 (0.13585157568409054d0 NIL) (0.45707254448921764d0 NIL)
 (0.03693549733981577d0 NIL) (0.9533721873501241d0 NIL)
 (0.6918327152458461d0 NIL) (0.3048608156639172d0 NIL)
 (0.120037544089435d0 NIL) (0.6931162566706488d0 NIL)
 (0.4455108399961811d0 NIL) (0.7469674653861185d0 NIL)
 (0.07479881733267368d0 NIL) (0.29071646753366315d0 NIL)
 (0.41420437247809155d0 NIL) (1.4226805734462056d0 NIL)
 (18.58965136949627d0 NIL) (180 T) (14.253566650323858d0 NIL)
 (41.256215948135335d0 NIL) (34.03414664061481d0 NIL)
 (30.36864248962485d0 NIL) (1.876278993559964d0 NIL)
 (0.6957659022981255d0 NIL) (0.2945733667961775d0 NIL)
 (0.6733078360253769d0 NIL) (0.33645360165373817d0 NIL)
 (0.2250547902514273d0 NIL) (180 T) (0.5730660359280951d0 NIL)
 (0.22414644426228594d0 NIL) (0.3136113312879574d0 NIL)
 (20.838859687651894d0 NIL) (0.5075441427895684d0 NIL)
 (0.11447086261561659d0 NIL) (2.2757405191794504d0 NIL)
 (9.453585669759866d0 NIL) (0.4362958916541285d0 NIL)
 (0.5689741518668778d0 NIL) (0.09755161393525741d0 NIL)
 (0.5143694158514194d0 NIL) (1.4901351125045998d0 NIL)
 (0.45811511033256486d0 NIL) (0.0354325589363687d0 NIL)
 (0.07636746682295151d0 NIL) (0.01284249707218584d0 NIL)
 (0.10185591135705464d0 NIL) (0.15943286935339193d0 NIL)
 (0.8766057518944693d0 NIL) (0.5253802335913019d0 NIL)
 (15.888032162793925d0 NIL) (180 T) (30.363666591513798d0 NIL)
 (49.75051057935808d0 T) (52.367543720157904d0 NIL)
 (21.456044886896716d0 NIL) (0.4956392542910346d0 NIL)
 (0.2418052095455378d0 NIL) (40.804764745193935d0 NIL)
 (46.46281077375635d0 T) (20.89641519126941d0 NIL)
 (25.652221282934633d0 NIL) (0.6585694325650077d0 NIL)
 (0.1610722398518053d0 NIL) (0.02579928684211857d0 NIL)
 (0.6102103974938518d0 NIL) (0.3144974130603039d0 NIL)
 (1.4579492784068462d0 NIL) (0.7637575743827254d0 NIL)
 (0.9486892301758735d0 NIL) (0.7908792463919552d0 NIL)
 (0.5744804518604569d0 NIL) (0.05232126006306341d0 NIL)
 (3.705983733118001d0 NIL) (5.4189644699855695d0 NIL)
 (2.3815272349360352d0 NIL) (2.2122456083053126d0 NIL)
 (0.4956392542910346d0 NIL) (17.605094998302924d0 NIL)
 (47.26944138706861d0 T) (25.952199623285498d0 NIL)
 (23.808680355728182d0 NIL) (162.55655550755625d0 T)
 (25.018655798167146d0 NIL) (55.26127809108085d0 NIL)
 (24.178020984528043d0 NIL) (0.5075441427895684d0 NIL)
 (0.11447086261561659d0 NIL) (0.7229021561363206d0 NIL)
 (0.30716629475184554d0 NIL) (0.4362958916541285d0 NIL)
 (9.308040193539103d0 NIL) (9.453585669759866d0 NIL)
 (0.8235093737017435d0 NIL) (0.07356648457814817d0 NIL)
 (0.5766230380809402d0 NIL) (0.4637648736406131d0 NIL)
 (0.45419824284072374d0 NIL) (1.1178769288191468d0 NIL)
 (1.3439305601635356d0 NIL) (0.2890529349885179d0 NIL)
 (0.2792083281056451d0 NIL) (2.1228043658209685d0 NIL)
 (6.499357421910368d0 NIL) (11.976286732960393d0 NIL)
 (0.26543937817345953d0 NIL) (0.5867958247598694d0 NIL)
 (1.5099080201388062d0 NIL) (0.7082161481595326d0 NIL)
 (0.02289673577307717d0 NIL) (0.6033073374526278d0 NIL)
 (0.08400216848592358d0 NIL) (0.20523738200693525d0 NIL)
 (1.3723054741055651d0 NIL) (2.1606068086070205d0 NIL)
 (0.4478746870574417d0 NIL) (0.03709487571546076d0 NIL)
 (0.45925020145431605d0 NIL) (0.7021979211413258d0 NIL)
 (1.5133839406481029d0 NIL) (0.707480329863903d0 NIL)
 (136.11144592714854d0 T) (1.544168812359618d0 NIL)
 (0.6105450729314704d0 NIL) (0.2838906012402482d0 NIL)
 (0.2162157252352591d0 NIL) (0.7625492631095271d0 NIL)
 (0.34078760385661777d0 NIL) (0.5561317697405235d0 NIL)
 (0.526317458983147d0 NIL) (0.8762071397074424d0 NIL)
 (120.91201993080833d0 T) (0.26425423141672016d0 NIL)
 (0.11097465273029461d0 NIL) (10.331613151348591d0 T)
 (7.792702321116855d0 NIL) (8.243326624649804d0 NIL)
 (1.8238247854599194d0 NIL) (7.846908037268223d0 NIL)
 (31.018170071431495d0 NIL) (0.45703646695769723d0 NIL)
 (0.6402062422783653d0 NIL) (7.1997765937110145d0 NIL)
 (5.025319319916233d0 NIL) (0.6259246903144661d0 NIL)
 (0.054721029243413856d0 NIL) (41.210527169830776d0 NIL) (180 T)
 (0.9829457816607163d0 NIL) (8.591314093994498d0 T)
 (21.2254618674932d0 T) (1.1671252844256441d0 NIL)
 (0.1787164530861197d0 NIL) (0.6977426867885972d0 NIL)
 (40.01270384729516d0 T) (16.469605617530398d0 NIL)
 (5.582795775037586d0 NIL) (1.9416233299929484d0 NIL)
 (62.82499293404229d0 T) (29.215240818229685d0 NIL)
 (0.5739232504094424d0 NIL) (0.6617547284630959d0 NIL)
 (0.6511871343582851d0 NIL) (41.29641546457315d0 NIL)
 (0.012493720735981751d0 NIL) (0.24491597511337168d0 NIL)
 (0.1663996982257505d0 NIL) (0.22901256848211154d0 NIL)
 (0.8678780510611465d0 NIL) (0.17407041853742944d0 NIL)
 (0.4189006576115978d0 NIL) (0.15409492256175467d0 NIL)
 (1.43224688726166d0 NIL) (0.07864131947687783d0 NIL)
 (0.10101442946769093d0 NIL) (1.1154345842169247d0 NIL)
 (0.03574225599392196d0 NIL) (0.096092680361492d0 NIL)
 (0.022232053222500655d0 NIL) (0.17679582161320256d0 NIL)
 (1.3280269041427941d0 NIL) (0.7811862573586061d0 NIL)
 (0.23023508399906997d0 NIL) (0.691471868082941d0 NIL)
 (0.3578204862640606d0 NIL) (0.06591129178171905d0 NIL)
 (0.6477480003299094d0 NIL) (0.9963197911316446d0 NIL)
 (1.2435244050131247d0 NIL) (0.2798646868565902d0 NIL)
 (0.7402269936700174d0 NIL) (0.22892133107270246d0 NIL)
 (2.0659082589707856d0 NIL) (1.1896424554620004d0 NIL)
 (1.7595381185900332d0 NIL) (0.7242327028746385d0 NIL)
 (0.008955213612954838d0 NIL) (0.32796035990739514d0 NIL)
 (1.0813234231330153d0 NIL) (41.16460434165962d0 NIL)
 (21.22572835219281d0 NIL) (60.58427730571185d0 NIL)
 (43.71757729603728d0 T) (64.39963379862434d0 NIL)
 (79.87309294786738d0 T) (1.2609643288257566d0 NIL)
 (1.5873177417772186d0 NIL) (2.1488572746386314d0 NIL)
 (1.2038247627716192d0 NIL) (107.27566677453822d0 T)
 (1.0316861323149595d0 NIL) (1.0316861323149595d0 NIL)
 (12.781144274736496d0 T) (0.12768519498324957d0 NIL)
 (0.5294660305182182d0 NIL) (1.4737214763851452d0 NIL)
 (0.5063119662837388d0 NIL) (0.265922194989404d0 NIL)
 (0.3738003134315209d0 NIL) (0.2180637667973758d0 NIL)
 (9.610522044666265d0 NIL) (30.740064648623243d0 T)
 (0.5242445754308269d0 NIL) (1.4995247563094325d0 NIL)
 (1.730669217472358d0 NIL) (8.69650371337822d0 NIL)
 (0.558911572467576d0 NIL) (0.2463886018274471d0 NIL)
 (0.9113643169541435d0 NIL) (93.21856633774482d0 T)
 (2.179886590983582d0 NIL) (9.412969626012037d0 NIL)
 (50.24447958178716d0 T) (44.590433731578955d0 T)
 (45.290262067506454d0 NIL) (1.390276495387983d0 NIL)
 (0.7099631614920032d0 NIL) (0.7271446754027295d0 NIL)
 (0.29142359759018105d0 NIL) (0.37423702217872845d0 NIL)
 (1.4834672702186842d0 NIL) (0.548747937195227d0 NIL)
 (0.5610638795970003d0 NIL) (0.47992278484121575d0 NIL)
 (0.7547588510955402d0 NIL) (0.13734158302422694d0 NIL)
 (0.0014512283887121234d0 NIL) (0.22565167545571432d0 NIL)
 (1.1639342587279822d0 NIL) (4.360370097703376d0 NIL)
 (83.71146908874087d0 NIL) (1.0686738615487d0 NIL)
 (51.62143858798142d0 T) (0.7349580067262824d0 NIL)
 (0.14122526861914134d0 NIL) (0.0884306728177214d0 NIL)
 (1.1394996874793382d0 NIL) (4.097075076275186d0 NIL)
 (0.026384070477363335d0 NIL) (0.012623808384448619d0 NIL)
 (0.5638628068616016d0 NIL) (174.39710913005177d0 T)
 (125.01481971085714d0 NIL) (0.4224967110427384d0 NIL)
 (47.3221303603306d0 T) (47.3221303603306d0 T) (7.02891071524028d0 T)
 (15.383939548525545d0 T) (12.506748340200572d0 NIL)
 (24.932557157223616d0 NIL) (0.4368370390728926d0 NIL)
 (1.2947008954305947d0 NIL) (0.32144429326900276d0 NIL)
 (0.0016713369663988974d0 NIL) (0.5456155837558011d0 NIL)
 (0.19502142471941675d0 NIL) (0.21516169417295306d0 NIL)
 (0.15132449924267674d0 NIL) (0.36301190002164124d0 NIL)
 (0.5530095145581589d0 NIL) (0.8748278928204011d0 NIL)
 (0.3019264354330223d0 NIL) (0.12778601947018167d0 NIL)
 (1.3586776216052918d0 NIL) (0.6839667178743389d0 NIL)
 (0.033888316783602664d0 NIL) (0.43058043918654043d0 NIL)
 (1.0675972706033041d0 NIL) (0.08367556947923564d0 NIL)
 (2.327233658498479d0 NIL) (40.456823794843594d0 T)
 (0.7784006069884499d0 NIL) (1.3059320791753706d0 NIL)
 (0.9241575269589846d0 NIL) (0.4507355037764932d0 NIL)
 (0.05544626729395229d0 NIL) (0.05629679589152957d0 NIL)
 (0.00130614849416766d0 NIL) (1.4171551557935078d0 NIL)
 (0.005097142914524168d0 NIL) (1.0367464000746356d0 NIL)
 (0.7154474551774019d0 NIL) (0.3965957782604363d0 NIL)
 (1.4432140126600128d0 NIL) (6.059684771521139d0 NIL)
 (1.8063495556541185d0 NIL) (162.31889359579813d0 T)
 (0.5556100927482946d0 NIL) (0.816215004256999d0 NIL)
 (0.9189516876497071d0 NIL) (29.52587701723901d0 T)
 (0.24631201843141992d0 NIL) (0.2131485313365635d0 NIL)
 (0.631781938091828d0 NIL) (0.003890849636348619d0 NIL) (180 T)
 (2.828326191292818d0 NIL) (52.47261115434783d0 T)
 (2.119778823540806d0 NIL) (15.591449692901833d0 NIL)
 (55.160068411502664d0 T) (6.572861335600279d0 NIL)
 (0.1905130105295602d0 NIL) (1.3210630062937019d0 NIL)
 (0.16924713874167674d0 NIL) (0.3518274104444086d0 NIL)
 (0.4519620910450661d0 NIL) (0.04040964384754019d0 NIL)
 (11.28899463651445d0 NIL) (0.40083334055967157d0 NIL)
 (1.1712447495664733d0 NIL) (0.6905061032002281d0 NIL)
 (0.18012520548247918d0 NIL) (1.4069588466173009d0 NIL)
 (2.8227579389753537d0 NIL) (0.8427699583036583d0 NIL)
 (19.748600281214966d0 NIL) (180 T) (13.809217430070417d0 NIL)
 (0.11223364747589715d0 NIL) (1.0752422196665987d0 NIL)
 (0.5288476963666958d0 NIL) (76.68962110747665d0 T)
 (0.16000186498801713d0 NIL) (1.2962453349662482d0 NIL)
 (0.044863282593281574d0 NIL) (1.3198240896642386d0 NIL)
 (0.11705218856886809d0 NIL) (1.7206228343243106d0 NIL)
 (0.2715723536103235d0 NIL) (42.08253387806921d0 T)
 (119.26557544136091d0 T) (4.312480848422437d0 NIL)
 (0.3775248569582701d0 NIL) (0.09804500341345085d0 NIL)
 (0.054022574193542804d0 NIL) (0.6904422210202897d0 NIL)
 (0.47672058579314325d0 NIL) (0.20662875108104437d0 NIL)
 (0.2721197352466517d0 NIL) (0.11734627438415039d0 NIL)
 (0.05095024262052409d0 NIL) (0.39945181027591636d0 NIL)
 (0.11713578651986517d0 NIL) (0.10731727101108789d0 NIL)
 (22.070379301964053d0 NIL) (180 T) (1.9832757879197271d0 NIL)
 (0.10731727101108789d0 NIL) (170.75904410307453d0 T)
 (1.0026136156026866d0 NIL) (0.5137013172814464d0 NIL)
 (1.0688773875608546d0 NIL) (0.905965831332739d0 NIL)
 (0.45513978093241453d0 NIL) (1.33336035915396d0 NIL)
 (0.7885804166906583d0 NIL) (1.2177409923140305d0 NIL)
 (0.026333770275335906d0 NIL) (0.7035673730821004d0 NIL)
 (0.07092200150162713d0 NIL) (1.0600850707581737d0 NIL)
 (2.3478320131759056d0 NIL) (0.7689613496391529d0 NIL)
 (0.28559730502825725d0 NIL) (0.2099767586082109d0 NIL)
 (0.19068005516086925d0 NIL) (1.3149034662600727d0 NIL)
 (0.9391964312519898d0 NIL) (0.037330503412338456d0 NIL)
 (1.059022073388097d0 NIL) (0.9972638958848258d0 NIL)
 (0.7104333424075815d0 NIL) (0.6929920152412422d0 NIL)
 (0.2208632962058287d0 NIL) (1.21587575805389d0 NIL)
 (0.6932362476475357d0 NIL) (0.08164091974642651d0 NIL)
 (27.075034657211642d0 T) (1.4660780355154763d0 NIL)
 (0.8958373650266468d0 NIL) (0.7707252595814399d0 NIL)
 (1.0478185164229556d0 NIL) (0.5602458502737147d0 NIL)
 (1.19657702834169d0 NIL) (1.681106453285813d0 NIL)
 (0.6191938206232069d0 NIL) (0.564776953788971d0 NIL)
 (0.06886415547132298d0 NIL) (0.06699080036802772d0 NIL)
 (0.12446648107244021d0 NIL) (0.20493374384438706d0 NIL)
 (0.6134546646188235d0 NIL) (0.5000079188875699d0 NIL)
 (0.22668392977410232d0 NIL) (0.6426159894818602d0 NIL)
 (1.4403722264899554d0 NIL) (0.33370390325477733d0 NIL)
 (1.4635754013504871d0 NIL) (1.072131972272832d0 NIL)
 (3.3330993724552918d0 NIL) (0.42628733172642663d0 NIL)
 (0.32150802541029194d0 NIL) (0.3352161029021546d0 NIL)
 (0.1210073996310141d0 NIL) (0.38588564084242505d0 NIL)
 (0.5434244627315189d0 NIL) (0.5495845979758213d0 NIL)
 (2.2051238410563228d0 NIL) (1.6774065460057304d0 NIL)
 (1.2711594316600285d0 NIL) (1.894241231506586d0 NIL)
 (19.783886902684817d0 NIL) (27.788625793748917d0 NIL)
 (0.8793076409930518d0 NIL) (0.5606483555512647d0 NIL)
 (42.274067143305295d0 NIL) (0.47826190576438443d0 NIL)
 (3.609075485574139d0 NIL) (10.55291332289835d0 T)
 (0.13632389875097228d0 NIL) (0.7579209388721581d0 NIL)
 (1.485460216118912d0 NIL) (1.1191109841747329d0 NIL)
 (0.14231237179402717d0 NIL) (0.14570549904478608d0 NIL)
 (0.647123166022283d0 NIL) (0.09334070547756086d0 NIL)
 (0.7473241196548368d0 NIL) (0.8089516071479055d0 NIL)
 (0.5571582084895718d0 NIL) (0.7025327640253995d0 NIL)
 (0.1974937730445873d0 NIL) (0.5653720231606237d0 NIL)
 (0.697521877793804d0 NIL) (0.20673359825861148d0 NIL)
 (0.02852375389685173d0 NIL) (0.0636818345998767d0 NIL)
 (1.0474114375546872d0 NIL) (1.3708280025343658d0 NIL)
 (0.8907421462625205d0 NIL) (1.0296005838255724d0 NIL)
 (0.3583662809025633d0 NIL) (5.610364031080554d-4 NIL)
 (0.5444988609417191d0 NIL) (0.9009239252354357d0 NIL)
 (0.49664110315039783d0 NIL) (0.6326366233387175d0 NIL)
 (0.21966396246498784d0 NIL) (0.22981540058799482d0 NIL)
 (0.9869056478988628d0 NIL) (0.3696545165206372d0 NIL)
 (0.22007178253891677d0 NIL) (0.6408781811128222d0 NIL)
 (1.6868649507599962d0 NIL) (1.2900172616445242d0 NIL)
 (1.740334461270327d0 NIL) (0.047789911516172935d0 NIL)
 (0.028586831983624272d0 NIL) (0.12440054506058194d0 NIL)
 (0.022716855451961036d0 NIL) (0.1335100374327199d0 NIL)
 (0.9548805221547537d0 NIL) (0.9215359316819864d0 NIL)
 (0.2728110384638594d0 NIL) (0.3348769948899758d0 NIL)
 (1.0763374361713014d0 NIL) (3.3449057655487793d0 NIL)
 (0.31782422614065137d0 NIL) (1.896860196728397d0 NIL)
 (108.66642175155945d0 T) (3.1253187657387826d0 NIL)
 (31.703958184350746d0 T) (55.740771770353994d0 T)
 (21.485951906909154d0 T) (3.424619306463799d0 NIL)
 (72.82999365439964d0 T) (93.38438447338368d0 T)
 (1.0729927274681685d0 NIL) (31.195473488619747d0 T)
 (11.214062577926342d0 T) (11.255397252393077d0 T)
 (85.14847198309664d0 T) (22.050570957403245d0 T)
 (97.28806545279431d0 T) (71.3607117775455d0 T) (60.43808567209503d0 T)
 (0.0634018195808259d0 NIL) (0.3470114468945944d0 NIL)
 (0.7399238395743132d0 NIL) (0.31543738070796773d0 NIL)
 (1.2053711615813678d0 NIL) (0.6036593993597829d0 NIL)
 (0.8925763286231665d0 NIL) (0.7293863711390367d0 NIL)
 (0.031153423716853465d0 NIL) (1.3625202773880738d0 NIL)
 (2.456893430384036d0 NIL) (0.41097579476955204d0 NIL)
 (0.38960603028768653d0 NIL) (1.4206051565983302d0 NIL)
 (0.2117708035982158d0 NIL) (0.14907024899415572d0 NIL)
 (0.1961354123479338d0 NIL) (2.776701392449812d0 NIL)
 (146.3231263097936d0 T) (1.722702581232438d0 NIL)
 (4.015930174364157d0 NIL) (172.1780373434049d0 T)
 (0.5075441427895684d0 NIL) (0.11447086261561659d0 NIL)
 (2.2757405191794504d0 NIL) (9.453585669759866d0 NIL)
 (0.4362958916541285d0 NIL) (180 T) (0.848329894647235d0 NIL)
 (0.8140246167094477d0 NIL) (0.24813068755222326d0 NIL)
 (0.07882301402736987d0 NIL) (1.5880975896632474d0 NIL)
 (0.03510613132970725d0 NIL) (0.19232428871935267d0 NIL)
 (0.6625028019977914d0 NIL) (0.7718538241397048d0 NIL)
 (3.667258649581425d0 NIL) (2.696929279469536d0 NIL)
 (20.476191124094576d0 T) (100.73589793620417d0 T)) )
