# Supplementary material for: Genome resolved analysis of a premature infant gut microbial community reveals a Varibaculum cambriense genome and a shift towards fermentation-based metabolism during the third week of life
Source: Microbiome. 2013 Dec 17;1:30. doi: 10.1186/2049-2618-1-30 (PMC4177395; doi:10.1186/2049-2618-1-30)
Supplement: Additional file 5 — KEGG annotations. [file 2049-2618-1-30-S5.zip › af5_V_cambriense_pathway_tools/1.0/data/priors/sscores]

(setf *SSCORES* '
((1 NIL) (1 NIL) (1 NIL) (1 NIL) (1 NIL) (1 NIL) (1 NIL) (1 NIL)
 (1 NIL) (1 NIL) (1 NIL) (2 NIL) (2 NIL) (2 NIL) (3 NIL) (10 NIL)
 (10 T) (1 NIL) (1 NIL) (1 NIL) (1 NIL) (1 NIL) (1 NIL) (1 NIL) (1 NIL)
 (1 NIL) (1 NIL) (1 NIL) (1 NIL) (1 NIL) (1 NIL) (1 NIL) (1 NIL)
 (1 NIL) (1 NIL) (1 NIL) (2 NIL) (2 NIL) (2 NIL) (2 NIL) (3 NIL)
 (3 NIL) (3 NIL) (3 NIL) (4 NIL) (4 NIL) (4 T) (4 NIL) (11 NIL)
 (11 NIL) (1 NIL) (1 NIL) (1 NIL) (1 NIL) (1 NIL) (1 NIL) (1 NIL)
 (1 NIL) (1 NIL) (1 NIL) (1 NIL) (1 NIL) (1 NIL) (1 NIL) (1 NIL)
 (1 NIL) (1 NIL) (1 NIL) (1 NIL) (1 NIL) (2 NIL) (2 NIL) (2 NIL)
 (8 NIL) (17 NIL) (18 NIL) (1 NIL) (1 NIL) (1 NIL) (1 NIL) (4 T)
 (1 NIL) (1 NIL) (1 NIL) (1 NIL) (1 NIL) (1 NIL) (1 NIL) (1 NIL)
 (1 NIL) (1 NIL) (1 NIL) (1 NIL) (1 NIL) (1 NIL) (1 NIL) (1 NIL)
 (1 NIL) (1 NIL) (1 NIL) (1 NIL) (1 NIL) (1 NIL) (1 NIL) (1 NIL)
 (1 NIL) (1 NIL) (1 NIL) (1 NIL) (1 NIL) (1 NIL) (1 NIL) (1 NIL)
 (1 NIL) (1 NIL) (1 NIL) (1 NIL) (1 NIL) (1 NIL) (1 NIL) (1 NIL)
 (1 NIL) (1 NIL) (1 NIL) (1 NIL) (1 NIL) (1 NIL) (1 NIL) (1 NIL)
 (1 NIL) (1 NIL) (2 NIL) (110 T) (1 NIL) (1 NIL) (1 NIL) (1 NIL)
 (1 NIL) (1 NIL) (1 NIL) (1 NIL) (1 NIL) (1 NIL) (1 NIL) (1 NIL)
 (1 NIL) (1 NIL) (1 NIL) (1 NIL) (1 NIL) (1 NIL) (1 NIL) (1 NIL)
 (1 NIL) (1 NIL) (1 NIL) (1 NIL) (1 NIL) (1 NIL) (1 NIL) (1 NIL)
 (1 NIL) (1 NIL) (1 NIL) (1 NIL) (1 NIL) (1 NIL) (1 NIL) (1 NIL)
 (1 NIL) (1 NIL) (1 NIL) (1 NIL) (1 NIL) (1 NIL) (1 NIL) (1 NIL)
 (1 NIL) (1 NIL) (1 NIL) (1 NIL) (1 NIL) (1 NIL) (1 NIL) (1 NIL)
 (1 NIL) (1 NIL) (1 NIL) (1 NIL) (1 NIL) (2 NIL) (2 NIL) (2 NIL)
 (2 NIL) (3 NIL) (3 NIL) (4 NIL) (4 NIL) (4 NIL) (5 NIL) (5 NIL)
 (7 NIL) (7 NIL) (8 NIL) (8 NIL) (10 NIL) (11 NIL) (11 NIL) (14 NIL)
 (15 NIL) (20 NIL) (33 NIL) (1 NIL) (1 NIL) (1 NIL) (1 NIL) (1 NIL)
 (1 NIL) (1 NIL) (1 NIL) (1 NIL) (1 NIL) (1 NIL) (1 NIL) (1 NIL)
 (1 NIL) (1 NIL) (1 NIL) (1 NIL) (1 NIL) (1 NIL) (1 NIL) (1 NIL)
 (1 NIL) (1 NIL) (1 NIL) (1 NIL) (1 NIL) (1 NIL) (1 NIL) (1 NIL)
 (1 NIL) (1 NIL) (1 NIL) (1 NIL) (1 NIL) (1 NIL) (1 NIL) (1 NIL)
 (1 NIL) (1 NIL) (1 NIL) (1 NIL) (1 NIL) (1 NIL) (1 NIL) (1 NIL)
 (1 NIL) (1 NIL) (1 NIL) (1 NIL) (1 NIL) (1 NIL) (1 NIL) (1 NIL)
 (1 NIL) (1 NIL) (1 NIL) (2 NIL) (2 NIL) (3 NIL) (4 NIL) (4 NIL)
 (6 NIL) (6 NIL) (8 NIL) (9 NIL) (1 NIL) (1 NIL) (1 NIL) (1 NIL)
 (1 NIL) (1 NIL) (1 NIL) (1 NIL) (1 NIL) (1 NIL) (1 NIL) (1 NIL)
 (1 NIL) (1 NIL) (1 NIL) (1 NIL) (1 NIL) (1 NIL) (1 NIL) (1 NIL)
 (1 NIL) (1 NIL) (1 NIL) (1 NIL) (1 NIL) (1 NIL) (1 NIL) (1 NIL)
 (1 NIL) (1 NIL) (2 NIL) (2 NIL) (2 NIL) (2 NIL) (2 NIL) (2 NIL)
 (8 NIL) (1 T) (1 NIL) (1 NIL) (1 NIL) (1 NIL) (1 NIL) (1 NIL) (1 NIL)
 (1 NIL) (1 NIL) (1 NIL) (1 NIL) (1 NIL) (1 NIL) (1 NIL) (1 NIL)
 (1 NIL) (1 NIL) (1 NIL) (1 NIL) (1 NIL) (1 NIL) (1 NIL) (1 NIL)
 (1 NIL) (1 NIL) (1 NIL) (1 NIL) (1 NIL) (1 NIL) (1 NIL) (1 NIL)
 (1 NIL) (1 NIL) (1 NIL) (1 NIL) (1 NIL) (1 NIL) (1 NIL) (1 NIL)
 (104 T) (1 NIL) (1 NIL) (1 NIL) (1 NIL) (1 NIL) (1 NIL) (1 NIL)
 (1 NIL) (1 NIL) (1 NIL) (1 NIL) (1 NIL) (1 NIL) (1 NIL) (1 NIL)
 (1 NIL) (1 NIL) (1 NIL) (1 NIL) (1 NIL) (1 NIL) (1 NIL) (2 NIL)
 (60 NIL) (1 NIL) (1 NIL) (1 NIL) (1 NIL) (1 NIL) (1 NIL) (1 NIL)
 (1 NIL) (1 NIL) (1 NIL) (1 NIL) (1 NIL) (1 NIL) (1 NIL) (1 NIL)
 (2 NIL) (44 T) (1 NIL) (1 NIL) (1 NIL) (1 NIL) (1 NIL) (1 NIL) (1 NIL)
 (1 NIL) (1 NIL) (1 NIL) (1 NIL) (1 NIL) (1 NIL) (1 NIL) (43 NIL)
 (1 NIL) (1 NIL) (1 NIL) (1 NIL) (1 NIL) (1 NIL) (1 NIL) (1 NIL)
 (1 NIL) (1 NIL) (1 NIL) (1 NIL) (1 NIL) (1 NIL) (1 NIL) (1 NIL)
 (1 NIL) (1 NIL) (1 NIL) (1 NIL) (1 NIL) (1 NIL) (1 NIL) (1 NIL)
 (1 NIL) (1 NIL) (1 NIL) (1 NIL) (1 NIL) (1 NIL) (2 NIL) (3 NIL)
 (1 NIL) (1 NIL) (1 NIL) (1 NIL) (1 NIL) (1 NIL) (1 NIL) (1 NIL)
 (1 NIL) (1 NIL) (1 NIL) (1 NIL) (1 NIL) (1 NIL) (1 NIL) (1 NIL)
 (1 NIL) (1 NIL) (1 NIL) (1 NIL) (1 NIL) (1 NIL) (1 NIL) (1 NIL)
 (1 NIL) (1 NIL) (1 NIL) (1 NIL) (1 NIL) (1 NIL) (1 NIL) (2 NIL)
 (2 NIL) (2 NIL) (2 NIL) (3 NIL) (1 NIL) (1 NIL) (1 NIL) (1 NIL)
 (1 NIL) (1 NIL) (1 NIL) (1 NIL) (1 NIL) (1 NIL) (1 NIL) (1 NIL)
 (1 NIL) (1 NIL) (1 NIL) (1 NIL) (1 NIL) (1 NIL) (1 NIL) (1 NIL)
 (1 NIL) (1 NIL) (1 NIL) (1 NIL) (1 NIL) (1 NIL) (1 NIL) (1 NIL)
 (1 NIL) (1 NIL) (1 NIL) (1 NIL) (1 NIL) (1 NIL) (1 NIL) (1 NIL)
 (1 NIL) (1 NIL) (1 NIL) (1 NIL) (1 NIL) (1 NIL) (2 NIL) (2 NIL)
 (2 NIL) (16 T) (16 T) (38 T) (38 T) (1 NIL) (1 NIL) (1 NIL) (1 NIL)
 (1 NIL) (1 NIL) (1 NIL) (1 NIL) (1 NIL) (1 NIL) (1 NIL) (1 NIL)
 (1 NIL) (1 NIL) (1 NIL) (1 NIL) (1 NIL) (1 NIL) (1 NIL) (1 NIL)
 (1 NIL) (1 NIL) (1 NIL) (1 NIL) (1 NIL) (1 NIL) (1 NIL) (2 NIL)
 (1 NIL) (1 NIL) (1 NIL) (1 NIL) (1 NIL) (1 NIL) (1 NIL) (1 NIL)
 (1 NIL) (2 NIL) (2 NIL) (1 NIL) (1 NIL) (1 NIL) (2 NIL) (2 NIL)
 (2 NIL) (2 T) (1 NIL) (1 NIL) (1 NIL) (2 NIL) (1 NIL) (1 NIL) (1 NIL)
 (1 NIL) (1 NIL) (1 NIL) (1 NIL) (1 NIL) (1 NIL) (1 NIL) (1 T) (9 NIL)
 (10 NIL) (12 NIL) (18 NIL) (5 T) (5 NIL) (1 NIL) (1 NIL) (1 NIL)
 (1 NIL) (1 NIL) (1 NIL) (1 NIL) (1 NIL) (2 NIL) (1 NIL) (2 T) (10 NIL)
 (1 NIL) (1 NIL) (1 NIL) (1 NIL) (1 NIL) (1 NIL) (1 NIL) (1 NIL)
 (1 NIL) (1 NIL) (2 NIL) (2 NIL) (2 NIL) (2 NIL) (26 T) (1 NIL) (1 NIL)
 (1 NIL) (2 NIL) (8 T) (1 NIL) (1 NIL) (1 NIL) (2 NIL) (8 T) (1 NIL)
 (1 NIL) (1 NIL) (1 NIL) (1 NIL) (7 NIL) (8 T) (1 NIL) (1 T) (1 NIL)
 (1 NIL) (1 NIL) (1 NIL) (1 NIL) (1 NIL) (1 NIL) (1 NIL) (1 NIL)
 (1 NIL) (1 NIL) (1 NIL) (1 NIL) (1 NIL) (1 NIL) (1 NIL) (1 NIL)
 (1 NIL) (1 NIL) (1 NIL) (2 NIL) (1 NIL) (1 NIL) (1 NIL) (1 NIL)
 (1 NIL) (1 NIL) (5 NIL) (1 NIL) (1 NIL) (1 NIL) (1 NIL) (1 NIL)
 (1 NIL) (1 NIL) (1 NIL) (1 NIL) (1 NIL) (1 NIL) (1 NIL) (1 NIL)
 (1 NIL) (1 NIL) (1 NIL) (1 NIL) (1 NIL) (1 NIL) (1 NIL) (1 NIL)
 (1 NIL) (1 NIL) (1 NIL) (1 NIL) (1 NIL) (1 NIL) (1 NIL) (1 NIL)
 (1 NIL) (1 NIL) (1 NIL) (1 NIL) (1 NIL) (1 NIL) (1 NIL) (1 NIL)
 (1 NIL) (1 NIL) (1 NIL) (1 NIL) (1 NIL) (1 NIL) (1 NIL) (2 NIL)
 (5 NIL) (113 NIL) (118 T) (1 NIL) (1 NIL) (1 NIL) (1 NIL) (1 NIL)
 (1 NIL) (1 NIL) (1 NIL) (1 NIL) (1 NIL) (1 NIL) (1 NIL) (1 NIL)
 (1 NIL) (1 NIL) (2 NIL) (2 NIL) (1 T) (1 NIL) (1 NIL) (1 NIL) (1 NIL)
 (1 NIL) (1 NIL) (1 NIL) (1 NIL) (1 NIL) (1 NIL) (1 NIL) (1 NIL)
 (1 NIL) (1 NIL) (1 NIL) (1 NIL) (1 NIL) (1 NIL) (1 NIL) (1 NIL)
 (1 NIL) (1 NIL) (1 NIL) (1 NIL) (1 NIL) (1 NIL) (1 NIL) (1 NIL)
 (1 NIL) (1 NIL) (1 NIL) (1 NIL) (1 NIL) (3 NIL) (5 NIL) (7 NIL)
 (12 NIL) (13 NIL) (74 NIL) (1 NIL) (1 NIL) (1 NIL) (1 NIL) (1 NIL)
 (1 NIL) (1 NIL) (1 NIL) (1 NIL) (1 NIL) (1 NIL) (1 NIL) (1 NIL)
 (1 NIL) (2 NIL) (2 NIL) (21 NIL) (1 NIL) (1 NIL) (1 NIL) (1 NIL)
 (1 NIL) (1 NIL) (3 NIL) (57 T) (1 NIL) (1 NIL) (1 NIL) (1 NIL) (1 NIL)
 (1 NIL) (1 NIL) (1 NIL) (1 NIL) (1 NIL) (1 NIL) (1 NIL) (1 T) (1 NIL)
 (1 T) (1 T) (1 NIL) (1 NIL) (2 T) (3 T) (3 T) (1 NIL) (1 NIL) (1 NIL)
 (1 NIL) (1 NIL) (1 NIL) (1 NIL) (4 NIL) (18 T) (18 NIL) (18 NIL)
 (1 NIL) (1 NIL) (1 NIL) (1 NIL) (1 NIL) (1 NIL) (1 NIL) (1 NIL)
 (1 NIL) (1 NIL) (17 NIL) (24 T) (1 NIL) (1 NIL) (1 NIL) (1 NIL)
 (1 NIL) (1 NIL) (2 NIL) (22 T) (1 NIL) (1 NIL) (1 NIL) (1 NIL) (1 NIL)
 (1 NIL) (1 NIL) (1 NIL) (1 NIL) (1 NIL) (1 NIL) (1 NIL) (1 NIL)
 (1 NIL) (1 NIL) (1 NIL) (1 NIL) (1 NIL) (1 NIL) (1 NIL) (1 NIL)
 (1 NIL) (1 NIL) (1 NIL) (1 NIL) (1 NIL) (64 NIL) (1 NIL) (1 NIL)
 (1 NIL) (1 NIL) (1 NIL) (1 NIL) (1 NIL) (1 NIL) (1 NIL) (1 NIL)
 (1 NIL) (1 NIL) (1 NIL) (1 NIL) (2 NIL) (1 NIL) (1 NIL) (1 NIL)
 (1 NIL) (1 NIL) (1 NIL) (1 NIL) (1 NIL) (1 NIL) (1 NIL) (1 NIL)
 (1 NIL) (1 NIL) (1 NIL) (1 NIL) (1 NIL) (1 NIL) (1 NIL) (1 NIL)
 (1 NIL) (1 NIL) (1 NIL) (1 NIL) (1 NIL) (1 NIL) (1 NIL) (64 NIL)
 (1 NIL) (1 NIL) (1 NIL) (1 NIL) (2 NIL) (16 T) (1 NIL) (1 NIL) (1 NIL)
 (1 NIL) (1 NIL) (1 NIL) (1 NIL) (1 NIL) (1 NIL) (1 NIL) (1 NIL)
 (1 NIL) (1 NIL) (1 NIL) (1 NIL) (1 NIL) (1 NIL) (1 NIL) (1 NIL)
 (1 NIL) (1 NIL) (2 NIL) (2 NIL) (2 NIL) (2 NIL) (2 NIL) (3 NIL)
 (3 NIL) (1 NIL) (1 NIL) (1 NIL) (1 NIL) (1 NIL) (1 NIL) (1 NIL)
 (1 NIL) (1 NIL) (1 NIL) (1 NIL) (1 NIL) (1 NIL) (1 NIL) (1 NIL)
 (1 NIL) (1 NIL) (2 NIL) (2 NIL) (2 NIL) (2 NIL) (2 NIL) (84 T) (1 NIL)
 (1 NIL) (1 NIL) (1 NIL) (1 NIL) (1 NIL) (1 NIL) (2 NIL) (3 NIL)
 (10 NIL) (1 T) (1 NIL) (1 NIL) (1 NIL) (1 NIL) (1 NIL) (1 NIL) (1 NIL)
 (1 NIL) (1 NIL) (1 NIL) (1 NIL) (1 NIL) (1 NIL) (1 NIL) (1 NIL)
 (1 NIL) (1 NIL) (1 NIL) (1 NIL) (1 NIL) (1 NIL) (1 NIL) (2 NIL)
 (2 NIL) (2 NIL) (14 NIL) (77 T) (1 NIL) (3 NIL) (3 NIL) (6 NIL) (11 T)
 (1 NIL) (1 NIL) (1 NIL) (1 NIL) (1 NIL) (1 NIL) (1 NIL) (1 NIL)
 (1 NIL) (28 T) (1 NIL) (1 NIL) (1 NIL) (1 NIL) (3 NIL) (9 T) (1 NIL)
 (1 NIL) (1 NIL) (1 NIL) (1 NIL) (1 NIL) (1 NIL) (1 NIL) (1 NIL)
 (1 NIL) (1 NIL) (1 NIL) (1 NIL) (1 NIL) (1 NIL) (1 NIL) (1 NIL)
 (2 NIL) (2 NIL) (16 T) (1 NIL) (1 T) (1 NIL) (1 NIL) (1 NIL) (1 NIL)
 (1 NIL) (1 NIL) (1 NIL) (2 NIL) (2 NIL) (3 NIL) (6 NIL) (28 T) (1 NIL)
 (1 NIL) (1 NIL) (10 T) (1 NIL) (1 NIL) (1 NIL) (1 NIL) (1 NIL) (1 NIL)
 (1 NIL) (1 NIL) (1 NIL) (1 NIL) (2 NIL) (2 NIL) (1 NIL) (1 NIL)
 (1 NIL) (1 NIL) (1 NIL) (1 NIL) (2 NIL) (1 NIL) (1 NIL) (1 NIL)
 (1 NIL) (1 NIL) (1 NIL) (1 NIL) (2 NIL) (9 T) (1 NIL) (1 NIL) (1 NIL)
 (1 NIL) (3 NIL) (4 NIL) (8 T) (1 NIL) (1 NIL) (1 NIL) (1 NIL) (1 NIL)
 (1 NIL) (1 NIL) (1 NIL) (1 NIL) (1 NIL) (1 NIL) (1 NIL) (1 NIL)
 (1 NIL) (1 NIL) (1 NIL) (1 NIL) (1 NIL) (1 NIL) (1 NIL) (1 NIL)
 (1 NIL) (1 NIL) (1 NIL) (1 NIL) (1 NIL) (1 NIL) (1 NIL) (2 NIL)
 (4 NIL) (7 NIL) (12 NIL) (87 T) (1 NIL) (1 NIL) (1 NIL) (1 NIL)
 (1 NIL) (1 NIL) (1 NIL) (1 NIL) (1 NIL) (1 NIL) (1 NIL) (1 NIL)
 (1 NIL) (1 NIL) (1 NIL) (1 NIL) (1 NIL) (1 NIL) (1 NIL) (1 NIL)
 (1 NIL) (1 NIL) (1 NIL) (1 NIL) (1 NIL) (1 NIL) (1 NIL) (1 NIL)
 (1 NIL) (1 NIL) (1 NIL) (1 NIL) (1 NIL) (1 NIL) (1 NIL) (1 NIL)
 (1 NIL) (1 NIL) (1 NIL) (1 NIL) (1 NIL) (1 NIL) (1 NIL) (1 NIL)
 (1 NIL) (1 NIL) (1 NIL) (1 NIL) (1 NIL) (1 NIL) (1 NIL) (1 NIL)
 (1 NIL) (1 NIL) (1 NIL) (2 NIL) (2 NIL) (2 NIL) (3 NIL) (4 NIL)
 (12 NIL) (1 NIL) (1 NIL) (1 NIL) (1 NIL) (1 NIL) (4 T) (1 NIL) (1 NIL)
 (1 NIL) (1 NIL) (1 NIL) (1 NIL) (1 NIL) (1 NIL) (1 NIL) (1 NIL)
 (1 NIL) (1 NIL) (1 NIL) (1 NIL) (1 NIL) (20 T) (1 NIL) (1 NIL) (1 NIL)
 (1 NIL) (1 NIL) (1 NIL) (1 NIL) (2 NIL) (17 T) (1 NIL) (1 NIL) (1 NIL)
 (1 NIL) (1 NIL) (1 NIL) (5 NIL) (8 T) (9 NIL) (18 T) (18 T) (1 T)
 (1 NIL) (1 NIL) (1 NIL) (1 NIL) (1 NIL) (1 T) (1 NIL) (1 NIL) (1 NIL)
 (1 T) (1 NIL) (1 NIL) (1 NIL) (1 NIL) (1 NIL) (1 NIL) (1 NIL) (1 NIL)
 (1 NIL) (4 NIL) (4 NIL) (4 NIL) (4 NIL) (7 T) (1 NIL) (1 NIL) (1 NIL)
 (1 NIL) (1 NIL) (1 NIL) (1 NIL) (1 NIL) (1 NIL) (1 NIL) (1 NIL)
 (1 NIL) (3 NIL) (1 NIL) (1 NIL) (2 NIL) (8 T) (1 NIL) (1 NIL) (1 NIL)
 (1 NIL) (1 NIL) (1 NIL) (1 NIL) (1 NIL) (1 NIL) (1 NIL) (2 NIL)
 (2 NIL) (1 NIL) (1 NIL) (2 NIL) (6 NIL) (1 NIL) (1 NIL) (1 NIL)
 (1 NIL) (1 NIL) (2 NIL) (14 T) (1 NIL) (1 NIL) (1 NIL) (1 NIL) (1 NIL)
 (1 NIL) (1 NIL) (1 NIL) (1 NIL) (1 NIL) (1 NIL) (1 NIL) (1 NIL)
 (1 NIL) (1 NIL) (1 NIL) (1 NIL) (1 NIL) (1 NIL) (1 NIL) (2 NIL)
 (4 NIL) (69 T) (1 NIL) (1 NIL) (1 NIL) (1 NIL) (1 NIL) (1 NIL) (1 NIL)
 (1 NIL) (1 NIL) (1 NIL) (1 NIL) (1 NIL) (1 NIL) (1 NIL) (1 NIL)
 (1 NIL) (1 NIL) (1 NIL) (1 NIL) (1 NIL) (1 NIL) (1 NIL) (1 NIL)
 (1 NIL) (1 NIL) (1 NIL) (1 NIL) (2 NIL) (3 NIL) (7 NIL) (20 T) (1 NIL)
 (1 NIL) (1 NIL) (1 NIL) (1 NIL) (1 NIL) (1 NIL) (1 NIL) (1 NIL)
 (1 NIL) (1 NIL) (2 NIL) (29 T) (1 NIL) (1 NIL) (5 NIL) (6 T) (1 NIL)
 (1 NIL) (1 NIL) (1 NIL) (1 NIL) (1 NIL) (1 NIL) (1 NIL) (1 NIL)
 (1 NIL) (1 NIL) (1 NIL) (1 NIL) (36 NIL) (1 NIL) (1 NIL) (1 NIL)
 (1 NIL) (1 NIL) (1 NIL) (25 T) (1 NIL) (2 NIL) (2 NIL) (16 T) (1 NIL)
 (1 NIL) (1 NIL) (1 NIL) (1 NIL) (1 NIL) (4 NIL) (13 T) (1 NIL) (1 NIL)
 (1 NIL) (1 NIL) (1 NIL) (2 NIL) (6 NIL) (1 NIL) (1 NIL) (1 NIL)
 (1 NIL) (1 NIL) (3 NIL) (3 T) (3 NIL) (3 NIL) (3 NIL) (5 T) (5 NIL)
 (5 NIL) (5 NIL) (5 NIL) (5 NIL) (5 NIL) (1 NIL) (1 NIL) (1 NIL) (1 T)
 (1 NIL) (1 NIL) (1 NIL) (1 NIL) (1 NIL) (1 NIL) (1 NIL) (1 NIL)
 (1 NIL) (1 NIL) (1 NIL) (1 NIL) (1 NIL) (1 NIL) (1 NIL) (1 NIL)
 (1 NIL) (1 NIL) (1 NIL) (1 NIL) (1 NIL) (1 NIL) (1 NIL) (2 NIL)
 (7 NIL) (28 NIL) (34 NIL) (37 NIL) (37 NIL) (37 NIL) (37 NIL) (37 T)
 (1 T) (1 NIL) (1 NIL) (1 NIL) (1 NIL) (1 NIL) (1 NIL) (26 T) (2 T)
 (1 NIL) (1 NIL) (1 NIL) (1 NIL) (1 NIL) (1 NIL) (1 NIL) (1 NIL)
 (1 NIL) (1 NIL) (1 NIL) (1 NIL) (1 NIL) (1 NIL) (1 NIL) (1 NIL)
 (1 NIL) (16 NIL) (1 NIL) (1 NIL) (1 NIL) (1 NIL) (1 NIL) (1 NIL)
 (1 NIL) (1 NIL) (1 NIL) (1 NIL) (1 NIL) (1 NIL) (1 NIL) (1 NIL)
 (1 NIL) (1 NIL) (1 NIL) (1 NIL) (1 NIL) (1 NIL) (1 NIL) (1 NIL)
 (1 NIL) (1 NIL) (1 NIL) (1 NIL) (1 NIL) (1 NIL) (1 NIL) (1 NIL)
 (1 NIL) (1 NIL) (1 NIL) (1 NIL) (1 NIL) (1 NIL) (2 NIL) (2 NIL)
 (3 NIL) (8 NIL) (1 NIL) (1 NIL) (1 NIL) (1 NIL) (1 NIL) (1 NIL)
 (1 NIL) (1 NIL) (1 NIL) (1 NIL) (1 NIL) (1 NIL) (1 NIL) (1 NIL)
 (1 NIL) (1 NIL) (1 NIL) (1 NIL) (1 NIL) (1 NIL) (1 NIL) (1 NIL)
 (1 NIL) (1 NIL) (1 NIL) (1 NIL) (1 NIL) (1 NIL) (1 NIL) (1 NIL)
 (1 NIL) (2 NIL) (16 NIL) (1 NIL) (1 NIL) (1 NIL) (1 NIL) (1 NIL)
 (1 NIL) (1 NIL) (1 NIL) (1 NIL) (1 NIL) (1 NIL) (1 NIL) (1 NIL)
 (1 NIL) (1 NIL) (1 NIL) (1 NIL) (1 NIL) (1 NIL) (1 NIL) (1 NIL)
 (1 NIL) (1 NIL) (1 NIL) (1 NIL) (1 NIL) (1 NIL) (1 NIL) (1 NIL)
 (1 NIL) (1 NIL) (1 NIL) (1 NIL) (1 NIL) (1 NIL) (1 NIL) (1 NIL)
 (1 NIL) (1 NIL) (1 NIL) (1 NIL) (1 NIL) (1 NIL) (1 NIL) (1 NIL)
 (1 NIL) (1 NIL) (1 NIL) (1 NIL) (1 NIL) (1 NIL) (1 NIL) (1 NIL)
 (2 NIL) (2 NIL) (2 NIL) (3 NIL) (5 NIL) (10 NIL) (39 NIL) (1 NIL)
 (1 NIL) (1 NIL) (1 NIL) (1 NIL) (1 NIL) (1 NIL) (1 NIL) (1 NIL)
 (1 NIL) (1 NIL) (1 NIL) (1 NIL) (1 NIL) (1 NIL) (1 NIL) (1 NIL)
 (1 NIL) (1 NIL) (1 NIL) (1 NIL) (1 NIL) (1 NIL) (1 NIL) (1 NIL)
 (1 NIL) (1 NIL) (1 NIL) (1 NIL) (1 NIL) (1 NIL) (1 NIL) (1 NIL)
 (1 NIL) (3 NIL) (1 NIL) (1 NIL) (1 NIL) (1 NIL) (1 NIL) (1 NIL)
 (1 NIL) (1 NIL) (1 NIL) (1 NIL) (1 NIL) (1 NIL) (1 NIL) (1 NIL)
 (1 NIL) (1 NIL) (1 NIL) (1 NIL) (2 NIL) (3 NIL) (27 NIL) (1 NIL)
 (1 NIL) (1 NIL) (1 NIL) (1 NIL) (1 NIL) (1 NIL) (1 NIL) (1 NIL)
 (1 NIL) (1 NIL) (1 NIL) (1 NIL) (1 NIL) (1 NIL) (1 NIL) (1 NIL)
 (1 NIL) (1 NIL) (1 NIL) (1 NIL) (1 NIL) (2 NIL) (2 NIL) (2 NIL)
 (3 NIL) (53 NIL) (1 NIL) (1 NIL) (5 NIL) (1 T) (1 NIL) (1 NIL) (3 NIL)
 (1 NIL) (1 NIL) (1 NIL) (1 NIL) (1 NIL) (1 NIL) (1 NIL) (1 NIL)
 (11 NIL) (1 NIL) (1 NIL) (1 NIL) (1 NIL) (1 NIL) (1 NIL) (1 NIL)
 (1 NIL) (1 NIL) (1 NIL) (1 NIL) (1 NIL) (1 NIL) (1 NIL) (1 NIL)
 (1 NIL) (1 NIL) (1 NIL) (1 NIL) (2 NIL) (5 NIL) (5 NIL) (50 NIL)
 (1 NIL) (1 NIL) (1 NIL) (1 NIL) (1 NIL) (1 NIL) (1 NIL) (1 NIL)
 (1 NIL) (1 NIL) (1 NIL) (1 NIL) (1 NIL) (1 NIL) (1 NIL) (1 NIL)
 (1 NIL) (2 NIL) (5 NIL) (49 NIL) (1 NIL) (1 NIL) (1 NIL) (1 NIL)
 (1 NIL) (1 NIL) (1 NIL) (2 NIL) (2 NIL) (32 T) (1 NIL) (1 NIL) (1 NIL)
 (1 NIL) (1 NIL) (1 NIL) (1 NIL) (1 NIL) (1 NIL) (1 NIL) (1 NIL)
 (1 NIL) (1 NIL) (1 NIL) (1 NIL) (1 NIL) (1 NIL) (1 NIL) (1 NIL)
 (1 NIL) (1 NIL) (1 NIL) (1 NIL) (1 NIL) (1 NIL) (1 NIL) (1 NIL)
 (1 NIL) (1 NIL) (1 NIL) (1 NIL) (1 NIL) (1 NIL) (1 NIL) (1 NIL)
 (1 NIL) (1 NIL) (1 NIL) (1 NIL) (1 NIL) (1 NIL) (1 NIL) (1 NIL)
 (1 NIL) (2 NIL) (2 NIL) (3 NIL) (64 T) (1 NIL) (1 NIL) (1 NIL) (1 NIL)
 (1 NIL) (1 NIL) (1 NIL) (1 NIL) (1 NIL) (1 NIL) (1 NIL) (1 NIL)
 (1 NIL) (1 NIL) (1 NIL) (1 NIL) (1 NIL) (1 NIL) (1 NIL) (1 NIL)
 (1 NIL) (1 NIL) (1 NIL) (1 NIL) (1 NIL) (1 NIL) (1 NIL) (1 NIL)
 (1 NIL) (1 NIL) (1 NIL) (1 NIL) (1 NIL) (1 NIL) (1 NIL) (1 NIL)
 (1 NIL) (1 NIL) (1 NIL) (1 NIL) (1 NIL) (1 NIL) (1 NIL) (1 NIL)
 (1 NIL) (2 NIL) (2 NIL) (2 NIL) (2 NIL) (3 NIL) (4 NIL) (5 NIL)
 (5 NIL) (28 NIL) (123 T) (1 NIL) (1 NIL) (1 NIL) (1 NIL) (1 NIL)
 (1 NIL) (1 NIL) (1 NIL) (1 NIL) (1 NIL) (1 NIL) (1 NIL) (1 NIL)
 (1 NIL) (1 NIL) (1 NIL) (1 NIL) (50 T) (1 NIL) (1 NIL) (1 NIL) (1 NIL)
 (1 NIL) (1 NIL) (1 NIL) (1 NIL) (1 NIL) (1 NIL) (1 NIL) (1 NIL)
 (1 NIL) (1 NIL) (1 NIL) (1 NIL) (1 NIL) (1 NIL) (1 NIL) (1 NIL)
 (1 NIL) (1 NIL) (1 NIL) (1 NIL) (1 NIL) (1 NIL) (1 NIL) (1 NIL)
 (1 NIL) (1 NIL) (2 NIL) (2 NIL) (102 T) (1 NIL) (1 NIL) (1 NIL)
 (1 NIL) (1 NIL) (1 NIL) (1 NIL) (1 NIL) (1 NIL) (1 NIL) (1 NIL)
 (1 NIL) (1 NIL) (1 NIL) (1 NIL) (1 NIL) (1 NIL) (1 NIL) (2 NIL) (34 T)
 (1 NIL) (1 NIL) (1 NIL) (1 NIL) (1 NIL) (1 NIL) (1 NIL) (1 NIL)
 (1 NIL) (1 NIL) (1 NIL) (1 NIL) (1 NIL) (1 NIL) (1 NIL) (1 NIL)
 (1 NIL) (1 NIL) (1 NIL) (1 NIL) (1 NIL) (1 NIL) (1 NIL) (1 NIL)
 (1 NIL) (1 NIL) (1 NIL) (1 NIL) (2 NIL) (2 NIL) (2 NIL) (2 NIL)
 (4 NIL) (5 NIL) (21 NIL) (131 T) (1 NIL) (1 NIL) (1 NIL) (1 NIL)
 (1 NIL) (1 NIL) (1 NIL) (1 NIL) (1 NIL) (1 NIL) (1 NIL) (1 NIL)
 (1 NIL) (1 NIL) (1 NIL) (1 NIL) (1 NIL) (1 NIL) (1 NIL) (1 NIL)
 (1 NIL) (1 NIL) (1 NIL) (1 NIL) (1 NIL) (1 NIL) (1 NIL) (2 NIL)
 (5 NIL) (14 NIL) (1 NIL) (1 NIL) (8 T) (8 T) (1 NIL) (1 NIL) (1 NIL)
 (1 NIL) (1 NIL) (1 NIL) (1 NIL) (1 NIL) (1 NIL) (1 NIL) (1 NIL)
 (1 NIL) (42 T) (1 NIL) (1 NIL) (1 NIL) (1 NIL) (1 NIL) (1 NIL) (1 NIL)
 (1 NIL) (1 NIL) (1 NIL) (1 NIL) (2 NIL) (1 NIL) (1 NIL) (1 NIL)
 (1 NIL) (1 NIL) (1 NIL) (1 NIL) (1 NIL) (1 NIL) (2 NIL) (2 NIL)
 (3 NIL) (4 NIL) (5 NIL) (20 T) (1 NIL) (1 NIL) (1 NIL) (4 NIL)
 (11 NIL) (18 NIL) (1 NIL) (1 NIL) (1 NIL) (1 NIL) (18 T) (1 NIL)
 (1 NIL) (1 NIL) (17 NIL) (1 NIL) (1 NIL) (1 NIL) (1 NIL) (1 NIL)
 (1 NIL) (1 NIL) (1 NIL) (1 NIL) (1 NIL) (1 NIL) (1 NIL) (1 NIL)
 (1 NIL) (1 NIL) (1 NIL) (35 NIL) (38 T) (1 NIL) (1 NIL) (1 NIL)
 (1 NIL) (1 NIL) (1 NIL) (1 NIL) (1 NIL) (1 NIL) (1 NIL) (1 NIL)
 (1 NIL) (1 NIL) (1 NIL) (1 NIL) (1 NIL) (1 NIL) (1 NIL) (1 NIL)
 (1 NIL) (1 NIL) (1 NIL) (1 NIL) (1 NIL) (1 NIL) (1 NIL) (1 NIL)
 (1 NIL) (1 NIL) (1 NIL) (2 NIL) (2 NIL) (2 NIL) (78 T) (1 NIL) (1 NIL)
 (1 NIL) (1 NIL) (1 NIL) (1 NIL) (1 NIL) (1 NIL) (1 NIL) (1 NIL)
 (1 NIL) (1 NIL) (1 NIL) (1 NIL) (1 NIL) (1 NIL) (1 NIL) (1 NIL)
 (1 NIL) (1 NIL) (1 NIL) (1 NIL) (2 NIL) (38 NIL) (87 T) (1 NIL)
 (1 NIL) (1 NIL) (1 NIL) (1 NIL) (1 NIL) (1 NIL) (3 NIL) (22 T) (1 NIL)
 (1 NIL) (1 NIL) (1 NIL) (1 NIL) (1 NIL) (1 NIL) (1 NIL) (1 NIL)
 (1 NIL) (1 NIL) (1 NIL) (1 NIL) (39 T) (1 NIL) (1 NIL) (1 NIL) (1 NIL)
 (1 NIL) (1 NIL) (1 NIL) (1 NIL) (1 NIL) (1 NIL) (1 NIL) (1 NIL)
 (1 NIL) (39 T) (1 NIL) (1 NIL) (1 NIL) (1 NIL) (1 NIL) (1 NIL) (1 NIL)
 (1 NIL) (1 NIL) (1 NIL) (1 NIL) (1 NIL) (1 NIL) (1 NIL) (1 NIL)
 (1 NIL) (1 NIL) (1 NIL) (1 NIL) (1 NIL) (1 NIL) (1 NIL) (1 NIL)
 (1 NIL) (1 NIL) (1 NIL) (1 NIL) (1 NIL) (1 NIL) (1 NIL) (1 NIL)
 (1 NIL) (1 NIL) (1 NIL) (1 NIL) (1 NIL) (1 NIL) (1 NIL) (1 NIL)
 (1 NIL) (1 NIL) (1 NIL) (1 NIL) (1 NIL) (1 NIL) (1 NIL) (1 NIL)
 (1 NIL) (1 NIL) (1 NIL) (1 NIL) (1 NIL) (1 NIL) (1 NIL) (1 NIL)
 (1 NIL) (1 NIL) (1 NIL) (1 NIL) (1 NIL) (1 NIL) (1 NIL) (2 NIL)
 (2 NIL) (2 NIL) (3 NIL) (19 NIL) (26 NIL) (1 NIL) (1 NIL) (1 NIL)
 (1 NIL) (1 NIL) (1 NIL) (1 NIL) (1 NIL) (1 NIL) (1 NIL) (1 NIL)
 (1 NIL) (1 NIL) (1 NIL) (1 NIL) (1 NIL) (1 NIL) (1 NIL) (1 NIL)
 (1 NIL) (1 NIL) (1 NIL) (1 NIL) (1 NIL) (1 NIL) (1 NIL) (1 NIL)
 (1 NIL) (1 NIL) (1 NIL) (1 NIL) (1 NIL) (1 NIL) (1 NIL) (1 NIL)
 (1 NIL) (2 NIL) (2 NIL) (40 NIL) (135 T) (1 NIL) (1 NIL) (1 NIL)
 (1 NIL) (22 NIL) (1 NIL) (1 NIL) (1 NIL) (1 NIL) (1 NIL) (1 NIL)
 (1 NIL) (1 NIL) (1 NIL) (1 NIL) (1 NIL) (1 NIL) (1 NIL) (1 NIL)
 (1 NIL) (1 NIL) (1 NIL) (1 NIL) (1 NIL) (1 NIL) (1 NIL) (1 NIL)
 (1 NIL) (1 NIL) (1 NIL) (1 NIL) (1 NIL) (1 NIL) (1 NIL) (1 NIL)
 (1 NIL) (1 NIL) (1 NIL) (1 NIL) (1 NIL) (1 NIL) (1 NIL) (69 T) (1 NIL)
 (1 NIL) (1 NIL) (1 NIL) (1 NIL) (1 NIL) (9 T) (12 NIL) (12 NIL)
 (12 NIL) (12 NIL) (1 NIL) (1 NIL) (1 NIL) (1 NIL) (1 NIL) (1 NIL)
 (6 T) (1 NIL) (1 NIL) (1 NIL) (1 NIL) (1 NIL) (1 NIL) (1 NIL) (1 NIL)
 (1 NIL) (1 NIL) (1 NIL) (1 NIL) (1 NIL) (1 NIL) (1 NIL) (1 NIL)
 (1 NIL) (1 NIL) (1 NIL) (1 NIL) (1 NIL) (1 NIL) (1 NIL) (1 NIL)
 (1 NIL) (1 NIL) (1 NIL) (1 NIL) (1 NIL) (1 NIL) (1 NIL) (1 NIL)
 (2 NIL) (2 NIL) (73 NIL) (74 T) (3 T) (1 T) (1 NIL) (1 T) (1 T)
 (1 NIL) (1 NIL) (1 NIL) (1 NIL) (1 NIL) (1 NIL) (1 NIL) (1 NIL)
 (1 NIL) (1 NIL) (1 NIL) (2 NIL) (2 NIL) (2 NIL) (2 NIL) (3 NIL)
 (5 NIL) (8 NIL) (23 T) (23 NIL) (1 NIL) (1 NIL) (1 NIL) (1 NIL)
 (1 NIL) (1 NIL) (1 NIL) (1 NIL) (1 NIL) (1 NIL) (1 NIL) (1 NIL)
 (1 NIL) (1 NIL) (1 NIL) (1 NIL) (1 NIL) (1 NIL) (1 NIL) (2 NIL)
 (1 NIL) (1 NIL) (1 NIL) (1 NIL) (1 NIL) (1 NIL) (1 NIL) (1 NIL)
 (1 NIL) (1 NIL) (1 NIL) (1 NIL) (1 NIL) (1 NIL) (1 NIL) (1 NIL)
 (1 NIL) (1 NIL) (1 NIL) (1 NIL) (1 NIL) (1 NIL) (1 NIL) (2 NIL)
 (3 NIL) (51 T) (1 NIL) (1 NIL) (1 NIL) (1 NIL) (1 NIL) (1 NIL) (1 NIL)
 (1 NIL) (1 NIL) (1 NIL) (1 NIL) (1 NIL) (1 NIL) (1 NIL) (1 NIL)
 (1 NIL) (1 NIL) (1 NIL) (1 NIL) (1 NIL) (1 NIL) (1 NIL) (1 NIL)
 (1 NIL) (1 NIL) (1 NIL) (1 NIL) (1 NIL) (2 NIL) (2 NIL) (3 NIL)
 (5 NIL) (7 NIL) (8 NIL) (10 NIL) (50 NIL) (61 T) (135 T) (1 NIL)
 (1 NIL) (1 NIL) (1 NIL) (1 NIL) (1 NIL) (1 NIL) (1 NIL) (1 NIL)
 (1 NIL) (1 NIL) (1 NIL) (1 NIL) (1 NIL) (1 NIL) (1 NIL) (1 NIL)
 (1 NIL) (1 NIL) (1 NIL) (1 NIL) (1 NIL) (1 NIL) (1 NIL) (1 NIL)
 (1 NIL) (1 NIL) (1 NIL) (1 NIL) (1 NIL) (1 NIL) (1 NIL) (1 NIL)
 (1 NIL) (1 NIL) (1 NIL) (1 NIL) (1 NIL) (1 NIL) (1 NIL) (1 NIL)
 (1 NIL) (1 NIL) (2 NIL) (2 NIL) (2 NIL) (3 NIL) (4 NIL) (17 NIL)
 (152 T) (1 NIL) (1 NIL) (1 NIL) (1 NIL) (1 NIL) (1 NIL) (1 NIL)
 (1 NIL) (1 NIL) (1 NIL) (1 NIL) (1 NIL) (1 NIL) (1 NIL) (1 NIL)
 (1 NIL) (1 NIL) (1 NIL) (1 NIL) (1 NIL) (1 NIL) (1 NIL) (1 NIL)
 (1 NIL) (1 NIL) (2 NIL) (1 NIL) (1 NIL) (1 NIL) (1 NIL) (1 NIL)
 (1 NIL) (1 NIL) (1 NIL) (1 NIL) (1 NIL) (1 NIL) (1 NIL) (1 NIL)
 (1 NIL) (1 NIL) (1 NIL) (1 NIL) (1 NIL) (1 NIL) (1 NIL) (1 NIL)
 (1 NIL) (1 NIL) (1 NIL) (1 NIL) (2 NIL) (1 NIL) (1 NIL) (1 NIL)
 (1 NIL) (1 NIL) (1 NIL) (1 NIL) (1 NIL) (1 NIL) (1 NIL) (1 NIL)
 (1 NIL) (1 NIL) (1 NIL) (1 NIL) (1 NIL) (1 NIL) (1 NIL) (6 NIL)
 (1 NIL) (1 NIL) (1 NIL) (1 NIL) (1 NIL) (1 NIL) (1 NIL) (1 NIL)
 (1 NIL) (7 NIL) (1 NIL) (1 NIL) (1 NIL) (1 NIL) (1 NIL) (1 NIL)
 (1 NIL) (1 NIL) (1 NIL) (1 NIL) (1 NIL) (1 NIL) (1 NIL) (1 NIL)
 (1 NIL) (1 NIL) (1 NIL) (1 NIL) (1 NIL) (1 NIL) (1 NIL) (1 NIL)
 (1 NIL) (1 NIL) (1 NIL) (1 NIL) (1 NIL) (1 NIL) (1 NIL) (1 NIL)
 (1 NIL) (1 NIL) (1 NIL) (1 NIL) (1 NIL) (1 NIL) (1 NIL) (1 NIL)
 (1 NIL) (1 NIL) (1 NIL) (1 NIL) (1 NIL) (1 NIL) (1 NIL) (1 NIL)
 (1 NIL) (1 NIL) (1 NIL) (1 NIL) (2 NIL) (20 NIL) (1 NIL) (1 NIL)
 (2 NIL) (1 NIL) (1 NIL) (1 NIL) (1 NIL) (1 NIL) (1 NIL) (2 NIL)
 (2 NIL) (6 NIL) (39 T) (1 NIL) (1 NIL) (1 NIL) (1 NIL) (1 NIL) (1 NIL)
 (1 NIL) (1 NIL) (1 NIL) (1 NIL) (1 NIL) (1 NIL) (1 NIL) (1 NIL)
 (1 NIL) (1 NIL) (1 NIL) (1 NIL) (1 NIL) (1 NIL) (1 NIL) (1 NIL)
 (1 NIL) (1 NIL) (1 NIL) (1 NIL) (1 NIL) (1 NIL) (1 NIL) (1 NIL)
 (1 NIL) (1 NIL) (1 NIL) (1 NIL) (1 NIL) (1 NIL) (1 NIL) (1 NIL)
 (1 NIL) (1 NIL) (1 NIL) (1 NIL) (1 NIL) (1 NIL) (1 NIL) (1 NIL)
 (1 NIL) (2 NIL) (20 NIL) (1 NIL) (5 NIL) (22 T) (4 T) (6 T) (1 NIL)
 (1 NIL) (1 NIL) (1 NIL) (1 NIL) (1 NIL) (1 NIL) (1 NIL) (1 NIL)
 (1 NIL) (1 NIL) (1 NIL) (1 NIL) (1 NIL) (1 NIL) (1 NIL) (1 NIL)
 (1 NIL) (1 NIL) (1 NIL) (1 NIL) (1 NIL) (1 NIL) (1 NIL) (1 NIL)
 (1 NIL) (1 NIL) (1 NIL) (1 NIL) (1 NIL) (1 NIL) (1 NIL) (1 NIL)
 (1 NIL) (1 NIL) (1 NIL) (1 NIL) (1 NIL) (2 NIL) (1 NIL) (1 NIL)
 (1 NIL) (1 NIL) (1 NIL) (1 NIL) (1 NIL) (1 NIL) (1 NIL) (1 NIL)
 (1 NIL) (1 NIL) (1 NIL) (1 NIL) (1 NIL) (1 NIL) (1 NIL) (1 NIL)
 (1 NIL) (1 NIL) (1 NIL) (1 NIL) (1 NIL) (2 NIL) (2 NIL) (2 NIL)
 (2 NIL) (2 NIL) (2 NIL) (2 NIL) (2 NIL) (3 NIL) (3 NIL) (3 NIL)
 (3 NIL) (4 NIL) (5 NIL) (6 NIL) (12 NIL) (120 T) (1 NIL) (1 NIL)
 (1 NIL) (1 NIL) (1 NIL) (1 NIL) (1 NIL) (1 NIL) (1 NIL) (1 NIL)
 (1 NIL) (1 NIL) (1 NIL) (1 NIL) (1 NIL) (1 NIL) (1 NIL) (1 NIL)
 (1 NIL) (1 NIL) (1 NIL) (1 NIL) (1 NIL) (1 NIL) (1 NIL) (1 NIL)
 (1 NIL) (1 NIL) (2 NIL) (11 NIL) (1 NIL) (1 NIL) (1 NIL) (1 NIL)
 (1 NIL) (1 NIL) (1 NIL) (1 NIL) (1 NIL) (1 NIL) (1 NIL) (1 NIL)
 (1 NIL) (1 NIL) (1 NIL) (1 NIL) (1 NIL) (1 NIL) (1 NIL) (1 NIL)
 (1 NIL) (29 T) (1 NIL) (1 NIL) (1 NIL) (1 NIL) (1 NIL) (1 NIL) (2 NIL)
 (1 NIL) (4 NIL) (4 T) (4 NIL) (4 NIL) (1 NIL) (1 NIL) (1 NIL) (1 T)
 (1 NIL) (1 NIL) (1 NIL) (1 NIL) (1 NIL) (1 NIL) (1 NIL) (16 T) (18 T)
 (18 T) (1 NIL) (1 T) (1 NIL) (1 NIL) (1 NIL) (1 NIL) (1 NIL) (1 NIL)
 (1 NIL) (1 NIL) (1 NIL) (1 NIL) (1 NIL) (2 NIL) (2 NIL) (20 NIL)
 (22 T) (1 NIL) (1 T) (1 NIL) (1 NIL) (1 T) (1 NIL) (1 NIL) (1 T)
 (1 NIL) (1 NIL) (1 T) (1 NIL) (1 NIL) (1 T) (1 NIL) (1 NIL) (1 NIL)
 (1 T) (1 NIL) (1 NIL) (1 NIL) (1 T) (1 NIL) (1 NIL) (1 NIL) (1 T)
 (1 NIL) (1 NIL) (1 NIL) (1 T) (1 NIL) (1 NIL) (1 T) (1 NIL) (1 T)
 (1 NIL) (1 NIL) (1 T) (1 NIL) (1 NIL) (1 NIL) (1 NIL) (1 NIL) (23 T)
 (1 NIL) (1 NIL) (1 NIL) (1 NIL) (1 NIL) (1 NIL) (1 NIL) (1 NIL)
 (1 NIL) (1 NIL) (1 NIL) (1 NIL) (1 NIL) (1 NIL) (1 NIL) (1 NIL)
 (1 NIL) (1 NIL) (1 NIL) (1 NIL) (1 NIL) (1 NIL) (1 NIL) (1 NIL)
 (1 NIL) (1 NIL) (1 NIL) (1 NIL) (1 NIL) (1 NIL) (1 NIL) (2 NIL)
 (2 NIL) (2 NIL) (2 NIL) (2 NIL) (5 NIL) (8 NIL) (9 NIL) (9 NIL) (18 T)
 (109 T) (1 NIL) (1 NIL) (1 NIL) (1 NIL) (19 T) (1 NIL) (1 NIL) (1 NIL)
 (1 NIL) (1 NIL) (1 NIL) (1 NIL) (1 NIL) (1 NIL) (1 NIL) (1 NIL)
 (2 NIL) (2 NIL) (14 T) (1 NIL) (1 NIL) (1 NIL) (1 NIL) (1 NIL) (1 NIL)
 (12 T) (1 NIL) (6 T) (1 NIL) (1 NIL) (1 NIL) (1 NIL) (11 T) (1 NIL)
 (1 NIL) (2 NIL) (8 T) (1 NIL) (2 T) (1 T) (1 T) (1 NIL) (1 NIL)
 (1 NIL) (2 NIL) (2 NIL) (6 NIL) (12 NIL) (1 NIL) (1 NIL) (1 NIL)
 (1 NIL) (1 NIL) (1 NIL) (1 NIL) (1 NIL) (1 NIL) (1 NIL) (1 NIL)
 (2 NIL) (2 NIL) (5 NIL) (22 NIL) (1 NIL) (1 NIL) (1 NIL) (1 NIL)
 (1 NIL) (1 NIL) (1 NIL) (1 NIL) (1 NIL) (1 NIL) (1 NIL) (1 NIL)
 (1 NIL) (1 NIL) (1 NIL) (1 NIL) (1 NIL) (1 NIL) (1 NIL) (1 NIL)
 (1 NIL) (1 NIL) (1 NIL) (1 NIL) (1 NIL) (1 NIL) (1 NIL) (1 NIL)
 (1 NIL) (1 NIL) (1 NIL) (2 NIL) (1 T) (1 T) (1 NIL) (1 NIL) (1 NIL)
 (1 NIL) (1 NIL) (1 NIL) (1 NIL) (1 NIL) (1 NIL) (1 NIL) (37 T) (1 NIL)
 (1 NIL) (1 NIL) (1 NIL) (1 NIL) (1 NIL) (1 NIL) (1 NIL) (1 NIL)
 (1 NIL) (5 NIL) (1 NIL) (1 NIL) (1 NIL) (1 NIL) (1 NIL) (1 NIL)
 (1 NIL) (1 NIL) (1 NIL) (1 NIL) (1 NIL) (1 NIL) (1 NIL) (1 NIL)
 (28 NIL) (1 NIL) (1 NIL) (1 NIL) (1 NIL) (1 NIL) (1 NIL) (1 NIL)
 (1 NIL) (1 NIL) (1 NIL) (1 NIL) (1 NIL) (1 NIL) (1 NIL) (1 NIL)
 (1 NIL) (1 NIL) (1 NIL) (1 NIL) (1 NIL) (1 NIL) (1 NIL) (1 NIL)
 (1 NIL) (1 NIL) (1 NIL) (1 NIL) (1 NIL) (1 NIL) (1 NIL) (1 NIL)
 (2 NIL) (2 NIL) (3 NIL) (3 NIL) (3 NIL) (4 NIL) (5 NIL) (5 NIL)
 (5 NIL) (6 NIL) (7 NIL) (7 NIL) (8 NIL) (9 NIL) (9 NIL) (15 NIL)
 (18 NIL) (28 NIL) (35 NIL) (41 NIL) (1 T) (1 T) (1 NIL) (1 NIL)
 (1 NIL) (1 NIL) (1 NIL) (1 NIL) (1 NIL) (1 NIL) (1 NIL) (1 NIL)
 (1 NIL) (1 NIL) (2 NIL) (3 NIL) (25 NIL) (1 NIL) (1 NIL) (12 NIL)
 (1 NIL) (1 NIL) (1 NIL) (1 NIL) (1 NIL) (1 NIL) (1 NIL) (1 NIL)
 (1 NIL) (1 NIL) (1 NIL) (1 NIL) (1 NIL) (1 NIL) (1 NIL) (1 NIL)
 (1 NIL) (1 NIL) (1 NIL) (1 NIL) (1 NIL) (1 NIL) (1 NIL) (1 NIL)
 (1 NIL) (1 NIL) (1 NIL) (1 NIL) (1 NIL) (1 NIL) (1 NIL) (1 NIL)
 (1 NIL) (1 NIL) (1 NIL) (1 NIL) (1 NIL) (1 NIL) (1 NIL) (1 NIL)
 (2 NIL) (2 NIL) (2 NIL) (2 NIL) (2 NIL) (2 NIL) (3 NIL) (4 NIL)
 (4 NIL) (4 NIL) (5 NIL) (8 NIL) (10 NIL) (10 NIL) (17 NIL) (25 NIL)
 (44 NIL) (95 T) (1 T) (1 T) (1 NIL) (1 NIL) (1 NIL) (1 NIL) (1 NIL)
 (1 T) (1 NIL) (1 T) (1 NIL) (1 NIL) (1 NIL) (1 NIL) (1 NIL) (1 NIL)
 (1 NIL) (1 NIL) (1 NIL) (1 NIL) (1 NIL) (1 NIL) (1 T) (1 NIL) (1 T)
 (1 NIL) (1 NIL) (1 NIL) (1 NIL) (1 NIL) (1 NIL) (1 T) (1 T) (2 NIL)
 (2 NIL) (2 NIL) (2 NIL) (2 NIL) (3 NIL) (5 NIL) (10 NIL) (12 T)
 (56 NIL) (61 T) (62 T) (1 NIL) (1 NIL) (1 NIL) (1 NIL) (1 NIL) (1 NIL)
 (1 NIL) (1 NIL) (1 NIL) (2 NIL) (37 T) (1 NIL) (1 NIL) (12 NIL)
 (1 NIL) (1 NIL) (1 NIL) (1 NIL) (1 NIL) (1 NIL) (2 NIL) (14 NIL)
 (33 T) (1 NIL) (1 NIL) (1 NIL) (1 NIL) (1 NIL) (1 NIL) (1 NIL) (1 NIL)
 (1 NIL) (2 NIL) (14 NIL) (33 T) (1 NIL) (1 NIL) (1 NIL) (1 NIL)
 (2 NIL) (3 NIL) (1 T) (1 T) (1 NIL) (1 NIL) (1 NIL) (1 NIL) (1 NIL)
 (1 NIL) (1 NIL) (1 NIL) (1 NIL) (1 NIL) (1 NIL) (1 NIL) (1 NIL)
 (1 NIL) (1 NIL) (1 NIL) (1 NIL) (1 NIL) (1 NIL) (1 NIL) (1 NIL)
 (1 NIL) (1 NIL) (1 NIL) (1 NIL) (2 NIL) (2 NIL) (2 NIL) (51 T) (1 NIL)
 (1 NIL) (1 NIL) (1 NIL) (1 NIL) (1 NIL) (1 NIL) (1 NIL) (1 NIL)
 (1 NIL) (1 NIL) (1 NIL) (1 NIL) (1 NIL) (1 NIL) (1 NIL) (1 NIL)
 (1 NIL) (1 NIL) (1 NIL) (1 NIL) (1 NIL) (1 NIL) (1 NIL) (1 NIL)
 (1 NIL) (1 NIL) (1 NIL) (1 NIL) (1 NIL) (1 NIL) (1 NIL) (1 NIL)
 (2 NIL) (2 NIL) (2 NIL) (3 NIL) (3 NIL) (3 NIL) (3 NIL) (4 NIL)
 (4 NIL) (5 NIL) (7 NIL) (8 NIL) (8 NIL) (8 NIL) (8 NIL) (9 NIL)
 (10 NIL) (11 NIL) (12 NIL) (15 NIL) (16 NIL) (19 NIL) (19 NIL)
 (28 NIL) (36 NIL) (50 NIL) (112 T) (1 T) (1 NIL) (1 NIL) (1 NIL)
 (1 NIL) (1 NIL) (1 NIL) (1 T) (1 NIL) (1 NIL) (1 NIL) (1 NIL) (1 NIL)
 (1 NIL) (1 NIL) (1 NIL) (1 NIL) (1 NIL) (1 NIL) (1 NIL) (1 NIL)
 (1 NIL) (1 NIL) (1 NIL) (1 NIL) (1 NIL) (1 NIL) (1 NIL) (1 NIL)
 (1 NIL) (1 NIL) (1 NIL) (1 NIL) (1 NIL) (1 NIL) (1 NIL) (1 NIL)
 (1 NIL) (1 NIL) (1 NIL) (1 NIL) (1 NIL) (1 NIL) (1 NIL) (1 NIL)
 (1 NIL) (1 NIL) (1 NIL) (1 NIL) (1 NIL) (1 NIL) (1 NIL) (1 NIL)
 (1 NIL) (1 NIL) (1 NIL) (1 NIL) (1 NIL) (1 NIL) (1 NIL) (1 NIL)
 (1 NIL) (1 NIL) (1 NIL) (1 NIL) (2 NIL) (2 NIL) (2 NIL) (3 NIL)
 (3 NIL) (3 NIL) (3 NIL) (3 NIL) (4 NIL) (4 NIL) (5 NIL) (5 NIL)
 (5 NIL) (5 NIL) (6 NIL) (6 NIL) (9 NIL) (9 NIL) (9 NIL) (11 NIL)
 (16 NIL) (17 NIL) (1 T) (1 T) (1 T) (1 T) (1 NIL) (1 NIL) (1 NIL)
 (1 NIL) (1 NIL) (2 NIL) (2 NIL) (2 NIL) (2 NIL) (59 NIL) (1 NIL)
 (1 NIL) (1 NIL) (1 NIL) (1 NIL) (1 NIL) (1 NIL) (1 NIL) (1 NIL)
 (1 NIL) (1 NIL) (1 NIL) (1 NIL) (1 NIL) (1 NIL) (1 NIL) (1 NIL)
 (1 NIL) (1 NIL) (2 NIL) (3 NIL) (25 NIL) (1 NIL) (1 NIL) (1 NIL)
 (1 NIL) (1 NIL) (1 NIL) (1 NIL) (1 NIL) (1 NIL) (1 NIL) (1 NIL)
 (1 NIL) (1 NIL) (1 NIL) (1 NIL) (1 NIL) (1 NIL) (1 NIL) (1 NIL)
 (1 NIL) (1 NIL) (1 NIL) (1 NIL) (1 NIL) (1 NIL) (1 NIL) (1 NIL)
 (1 NIL) (1 NIL) (1 NIL) (1 NIL) (1 NIL) (1 NIL) (1 NIL) (1 NIL)
 (1 NIL) (1 NIL) (1 NIL) (1 NIL) (1 NIL) (1 NIL) (1 NIL) (2 NIL)
 (2 NIL) (2 NIL) (5 NIL) (22 NIL) (43 NIL) (60 NIL) (79 T) (1 NIL)
 (1 NIL) (1 NIL) (1 NIL) (1 NIL) (1 NIL) (1 NIL) (1 NIL) (1 NIL)
 (1 NIL) (1 NIL) (1 NIL) (1 NIL) (1 NIL) (1 NIL) (1 NIL) (1 NIL)
 (1 NIL) (1 NIL) (1 NIL) (1 NIL) (1 NIL) (1 NIL) (1 NIL) (1 NIL)
 (1 NIL) (1 NIL) (1 NIL) (1 NIL) (1 NIL) (1 NIL) (1 NIL) (1 NIL)
 (1 NIL) (1 NIL) (1 NIL) (1 NIL) (1 NIL) (1 NIL) (2 NIL) (5 NIL)
 (6 NIL) (6 NIL) (1 NIL) (2 T) (1 NIL) (1 NIL) (1 T) (1 NIL) (1 NIL)
 (1 NIL) (1 NIL) (6 T) (1 T) (1 NIL) (1 NIL) (1 NIL) (1 NIL) (1 NIL)
 (1 NIL) (1 NIL) (1 NIL) (26 T) (1 NIL) (1 NIL) (6 T) (6 T) (2 NIL)
 (2 NIL) (5 NIL) (5 NIL) (6 T) (1 NIL) (1 NIL) (4 T) (1 NIL) (3 NIL)
 (3 NIL) (4 NIL) (4 T) (1 NIL) (1 NIL) (1 NIL) (1 NIL) (2 NIL) (2 NIL)
 (2 T) (2 NIL) (2 NIL) (2 NIL) (1 NIL) (1 NIL) (1 NIL) (1 NIL) (1 T)
 (1 NIL) (1 NIL) (1 NIL) (14 NIL) (14 NIL) (16 NIL) (16 T) (1 NIL)
 (1 NIL) (1 NIL) (1 NIL) (1 NIL) (2 NIL) (2 NIL) (2 NIL) (2 NIL)
 (1 NIL) (1 NIL) (1 NIL) (1 NIL) (1 NIL) (1 NIL) (1 NIL) (1 NIL)
 (1 NIL) (1 NIL) (1 NIL) (1 NIL) (1 NIL) (1 NIL) (1 NIL) (2 NIL)
 (32 NIL) (33 T) (33 NIL) (33 NIL) (33 NIL) (33 NIL) (1 NIL) (1 NIL)
 (1 NIL) (1 NIL) (1 NIL) (1 NIL) (22 T) (1 NIL) (1 NIL) (1 NIL)
 (11 NIL) (1 NIL) (1 NIL) (1 NIL) (1 NIL) (1 NIL) (1 NIL) (1 NIL)
 (1 NIL) (1 NIL) (1 NIL) (1 NIL) (1 NIL) (1 NIL) (1 NIL) (1 NIL)
 (1 NIL) (2 NIL) (17 NIL) (18 T) (3 NIL) (3 T) (3 NIL) (3 NIL) (1 NIL)
 (1 NIL) (5 NIL) (5 T) (5 NIL) (5 NIL) (1 NIL) (1 NIL) (1 NIL) (1 NIL)
 (1 NIL) (1 NIL) (1 NIL) (1 NIL) (1 NIL) (1 NIL) (1 NIL) (2 NIL)
 (3 NIL) (3 NIL) (4 NIL) (1 NIL) (4 NIL) (4 T) (4 NIL) (4 NIL) (3 T)
 (3 NIL) (3 NIL) (3 NIL) (1 NIL) (1 NIL) (1 NIL) (1 NIL) (1 NIL)
 (2 NIL) (2 NIL) (1 NIL) (1 NIL) (1 NIL) (1 NIL) (1 NIL) (1 NIL)
 (1 NIL) (1 NIL) (1 NIL) (4 NIL) (12 NIL) (14 NIL) (1 NIL) (1 NIL)
 (1 NIL) (1 NIL) (1 NIL) (1 NIL) (1 NIL) (1 NIL) (1 NIL) (1 NIL)
 (1 NIL) (1 NIL) (1 NIL) (1 NIL) (1 NIL) (2 NIL) (48 T) (1 NIL) (1 NIL)
 (1 NIL) (1 NIL) (1 NIL) (1 NIL) (1 NIL) (1 NIL) (1 NIL) (24 T) (1 NIL)
 (1 NIL) (1 T) (1 NIL) (1 NIL) (1 NIL) (1 NIL) (1 NIL) (1 NIL) (1 NIL)
 (1 NIL) (1 NIL) (1 NIL) (1 NIL) (3 NIL) (1 T) (1 NIL) (2 T) (1 T)
 (1 NIL) (1 NIL) (1 NIL) (5 T) (5 NIL) (1 NIL) (1 NIL) (1 T) (1 NIL)
 (1 NIL) (1 NIL) (1 NIL) (1 NIL) (1 NIL) (1 NIL) (1 NIL) (1 NIL)
 (1 NIL) (1 NIL) (1 NIL) (1 NIL) (1 NIL) (1 NIL) (1 NIL) (1 NIL)
 (1 NIL) (1 NIL) (1 NIL) (1 NIL) (1 NIL) (1 NIL) (1 NIL) (1 NIL)
 (1 NIL) (1 NIL) (1 NIL) (1 NIL) (1 NIL) (2 NIL) (2 NIL) (2 NIL)
 (2 NIL) (3 NIL) (4 NIL) (1 NIL) (1 NIL) (1 NIL) (1 NIL) (6 NIL)
 (8 NIL) (8 NIL) (8 T) (8 NIL) (11 T) (1 NIL) (1 NIL) (1 NIL) (1 NIL)
 (9 T) (1 NIL) (1 NIL) (2 T) (1 NIL) (1 NIL) (1 NIL) (1 NIL) (1 NIL)
 (1 NIL) (1 NIL) (1 NIL) (2 T) (2 NIL) (2 NIL) (2 NIL) (10 NIL) (1 NIL)
 (1 NIL) (1 NIL) (10 T) (1 NIL) (3 NIL) (4 T) (4 T) (4 NIL) (1 NIL)
 (1 NIL) (1 NIL) (1 NIL) (1 NIL) (1 NIL) (1 NIL) (1 NIL) (1 NIL)
 (1 NIL) (1 NIL) (1 NIL) (1 NIL) (7 NIL) (16 NIL) (53 NIL) (1 NIL)
 (2 T) (1 NIL) (1 NIL) (1 NIL) (1 NIL) (1 NIL) (1 NIL) (1 NIL) (2 NIL)
 (8 T) (8 NIL) (2 NIL) (1 T) (1 T) (1 T) (1 T) (1 NIL) (1 NIL) (1 NIL)
 (1 NIL) (1 NIL) (1 NIL) (1 NIL) (1 NIL) (1 NIL) (1 NIL) (1 NIL)
 (1 NIL) (1 NIL) (1 NIL) (1 NIL) (1 NIL) (1 NIL) (1 NIL) (1 NIL)
 (1 NIL) (1 NIL) (2 NIL) (2 T) (1 NIL) (1 NIL) (1 NIL) (1 NIL) (1 NIL)
 (1 NIL) (1 NIL) (1 NIL) (1 NIL) (1 NIL) (1 NIL) (1 NIL) (1 NIL)
 (3 NIL) (3 NIL) (32 T) (1 NIL) (1 NIL) (1 NIL) (8 T) (1 NIL) (1 NIL)
 (1 NIL) (1 NIL) (9 T) (1 NIL) (1 T) (1 NIL) (1 NIL) (1 T) (1 NIL)
 (1 NIL) (1 NIL) (1 NIL) (1 NIL) (1 NIL) (1 NIL) (1 NIL) (1 NIL)
 (1 NIL) (1 NIL) (1 NIL) (1 NIL) (1 NIL) (2 NIL) (36 NIL) (36 T)
 (1 NIL) (1 NIL) (1 NIL) (1 NIL) (1 T) (1 NIL) (1 NIL) (1 NIL) (1 NIL)
 (1 NIL) (1 NIL) (1 NIL) (10 T) (15 T) (16 NIL) (1 NIL) (1 NIL) (1 NIL)
 (1 NIL) (1 NIL) (1 NIL) (1 NIL) (1 NIL) (1 NIL) (1 NIL) (1 NIL)
 (1 NIL) (14 NIL) (17 T) (1 NIL) (1 NIL) (3 T) (1 NIL) (1 NIL) (1 NIL)
 (1 NIL) (1 NIL) (1 NIL) (1 NIL) (1 NIL) (1 NIL) (1 NIL) (1 NIL)
 (1 NIL) (1 NIL) (1 NIL) (1 NIL) (1 NIL) (1 NIL) (1 NIL) (1 NIL)
 (1 NIL) (1 NIL) (1 NIL) (1 NIL) (1 NIL) (1 NIL) (1 NIL) (2 NIL)
 (2 NIL) (3 T) (3 NIL) (4 NIL) (1 NIL) (1 NIL) (1 NIL) (1 NIL) (1 NIL)
 (1 NIL) (1 NIL) (1 NIL) (1 NIL) (1 NIL) (1 NIL) (1 NIL) (1 NIL)
 (1 NIL) (1 NIL) (1 NIL) (1 NIL) (1 NIL) (1 NIL) (1 NIL) (1 NIL)
 (1 NIL) (1 NIL) (1 NIL) (1 NIL) (1 NIL) (2 NIL) (2 NIL) (3 NIL)
 (5 NIL) (10 NIL) (47 NIL) (48 NIL) (1 NIL) (2 NIL) (2 NIL) (2 NIL)
 (3 NIL) (7 T) (1 NIL) (1 NIL) (1 NIL) (1 NIL) (1 NIL) (1 NIL) (1 NIL)
 (1 NIL) (1 NIL) (1 NIL) (1 NIL) (1 NIL) (1 NIL) (1 NIL) (1 NIL)
 (1 NIL) (1 NIL) (1 NIL) (1 NIL) (1 NIL) (1 NIL) (1 NIL) (1 NIL)
 (1 NIL) (1 NIL) (1 NIL) (1 NIL) (1 NIL) (1 NIL) (1 NIL) (1 NIL)
 (1 NIL) (1 NIL) (1 NIL) (1 NIL) (1 NIL) (1 NIL) (1 NIL) (1 NIL)
 (1 NIL) (1 NIL) (1 NIL) (1 NIL) (1 NIL) (1 NIL) (1 NIL) (2 NIL)
 (2 NIL) (3 NIL) (3 NIL) (3 T) (4 NIL) (5 T) (5 T) (5 T) (5 NIL) (6 T)
 (6 T) (6 NIL) (6 T) (16 T) (20 T) (36 T) (92 T) (132 T) (145 T)
 (151 T) (1 NIL) (1 NIL) (1 NIL) (1 NIL) (1 NIL) (1 NIL) (1 NIL)
 (1 NIL) (1 NIL) (1 NIL) (1 NIL) (1 NIL) (1 NIL) (1 NIL) (1 NIL)
 (1 NIL) (2 NIL) (2 NIL) (4 T) (6 NIL) (21 NIL) (42 T) (1 NIL) (1 NIL)
 (1 NIL) (1 NIL) (1 NIL) (2 T) (1 NIL) (1 NIL) (1 NIL) (1 NIL) (1 NIL)
 (1 NIL) (1 NIL) (2 NIL) (2 NIL) (3 NIL) (3 NIL) (5 T) (8 T)) )
