# Supplementary material for: Genome resolved analysis of a premature infant gut microbial community reveals a Varibaculum cambriense genome and a shift towards fermentation-based metabolism during the third week of life
Source: Microbiome. 2013 Dec 17;1:30. doi: 10.1186/2049-2618-1-30 (PMC4177395; doi:10.1186/2049-2618-1-30)
Supplement: Additional file 5 — KEGG annotations. [file 2049-2618-1-30-S5.zip › af5_V_cambriense_pathway_tools/1.0/data/promoters.dat]

# 
#
# Authors:
#
# Please see the license agreement regarding the use of and distribution of this file.
# The format of this file is defined at http://bioinformatics.ai.sri.com/ptools/flatfile-format.html .
#
# Species: Varibaculum cambriense dora
# Database: DoraCyc
# Version: 1.0
# File Name: promoters.dat
# Date and time generated: July 17, 2013, 11:46:24
#
# Attributes:
#    UNIQUE-ID
#    TYPES
#    COMMON-NAME
#    ABSOLUTE-PLUS-1-POS
#    BINDS-SIGMA-FACTOR
#    CITATIONS
#    COMMENT
#    COMMENT-INTERNAL
#    COMPONENT-OF
#    CREDITS
#    DATA-SOURCE
#    DBLINKS
#    DOCUMENTATION
#    HIDE-SLOT?
#    INSTANCE-NAME-TEMPLATE
#    LEFT-END-POSITION
#    MEMBER-SORT-FN
#    MINUS-10-LEFT
#    MINUS-10-RIGHT
#    MINUS-35-LEFT
#    MINUS-35-RIGHT
#    RIGHT-END-POSITION
#    SYNONYMS
#    TEMPLATE-FILE
#
# The DORA database contains no Promoters.
