# Supplementary material for: Genome resolved analysis of a premature infant gut microbial community reveals a Varibaculum cambriense genome and a shift towards fermentation-based metabolism during the third week of life
Source: Microbiome. 2013 Dec 17;1:30. doi: 10.1186/2049-2618-1-30 (PMC4177395; doi:10.1186/2049-2618-1-30)
Supplement: Additional file 5 — KEGG annotations. [file 2049-2618-1-30-S5.zip › af5_V_cambriense_pathway_tools/1.0/data/proteins.dat]

# 
#
# Authors:
#
# Please see the license agreement regarding the use of and distribution of this file.
# The format of this file is defined at http://bioinformatics.ai.sri.com/ptools/flatfile-format.html .
#
# Species: Varibaculum cambriense dora
# Database: DoraCyc
# Version: 1.0
# File Name: proteins.dat
# Date and time generated: July 17, 2013, 11:45:58
#
# Attributes:
#    UNIQUE-ID
#    TYPES
#    COMMON-NAME
#    ABBREV-NAME
#    AROMATIC-RINGS
#    ATOM-CHARGES
#    CATALYZES
#    CHEMICAL-FORMULA
#    CITATIONS
#    COFACTORS-OF
#    COFACTORS-OR-PROSTHETIC-GROUPS-OF
#    COMMENT
#    COMMENT-INTERNAL
#    COMPONENT-COEFFICIENTS
#    COMPONENT-OF
#    COMPONENTS
#    CONSENSUS-SEQUENCE
#    CREDITS
#    DATA-SOURCE
#    DBLINKS
#    DNA-FOOTPRINT-SIZE
#    DOCUMENTATION
#    ENZYME-NOT-USED-IN
#    FEATURES
#    FUNCTIONAL-ASSIGNMENT-COMMENT
#    FUNCTIONAL-ASSIGNMENT-STATUS
#    GENE
#    GO-TERMS
#    HAS-NO-STRUCTURE?
#    HIDE-SLOT?
#    IN-MIXTURE
#    INCHI
#    INSTANCE-NAME-TEMPLATE
#    ISOZYME-SEQUENCE-SIMILARITY
#    LOCATIONS
#    MEMBER-SORT-FN
#    MODIFIED-FORM
#    MOLECULAR-WEIGHT
#    MOLECULAR-WEIGHT-EXP
#    MOLECULAR-WEIGHT-KD
#    MOLECULAR-WEIGHT-SEQ
#    MONOISOTOPIC-MW
#    N+1-NAME
#    N-1-NAME
#    N-NAME
#    NEIDHARDT-SPOT-NUMBER
#    PI
#    PKA1
#    PKA2
#    PKA3
#    PROMOTER-BOX-NAME-1
#    PROMOTER-BOX-NAME-2
#    PROSTHETIC-GROUPS-OF
#    RADICAL-ATOMS
#    RECOGNIZED-PROMOTERS
#    REGULATED-BY
#    REGULATES
#    SMILES
#    SPECIES
#    SPLICE-FORM-INTRONS
#    STRUCTURE-BONDS
#    SUPERATOMS
#    SYMMETRY
#    SYNONYMS
#    SYSTEMATIC-NAME
#    TEMPLATE-FILE
#    UNMODIFIED-FORM
#
UNIQUE-ID - GKFG-1623-MONOMER
TYPES - Sigma-Factors
TYPES - Polypeptides
COMMON-NAME - sigH; ECF-family sigma factor H; K03088 RNA polymerase sigma-70 factor, ECF subfamily (db=KEGG evalue=0.0 bit_score=232.0 identity=60.1 coverage=77.11864406779661) (BLAST) C
GENE - GKFG-1623
//
UNIQUE-ID - GKFG-598-MONOMER
TYPES - Sigma-Factors
TYPES - Polypeptides
COMMON-NAME - krh:KRH_14360 sigA; RNA polymerase sigma factor SigA; K03086 RNA polymerase primary sigma factor (db=KEGG) (RBH) B
GENE - GKFG-598
MOLECULAR-WEIGHT-KD - 66.996    
MOLECULAR-WEIGHT-SEQ - 66.996    
//
UNIQUE-ID - GKFG-469-MONOMER
TYPES - Polypeptides
COMMON-NAME - LysM domain-containing protein (db=KEGG evalue=9.6e-30 bit_score=136.0 identity=36.2 coverage=92.55813953488372) (BLAST) C
GENE - GKFG-469
MOLECULAR-WEIGHT-KD - 22.748    
MOLECULAR-WEIGHT-SEQ - 22.748    
//
UNIQUE-ID - GKFG-468-MONOMER
TYPES - Polypeptides
COMMON-NAME - mcu:HMPREF0573_10318 secY; preprotein translocase subunit SecY; K03076 preprotein translocase subunit SecY (db=KEGG) (RBH) B
GENE - GKFG-468
MOLECULAR-WEIGHT-KD - 47.064    
MOLECULAR-WEIGHT-SEQ - 47.064    
//
UNIQUE-ID - GKFG-467-MONOMER
TYPES - Polypeptides
COMMON-NAME - adk; adenylate kinase (EC:2.7.4.3); K00939 adenylate kinase [EC:2.7.4.3] (db=KEGG evalue=1.4e-45 bit_score=189.0 identity=52.2 coverage=96.82539682539682) (BLAST) C
CATALYZES - ENZRXNKFG-771
FUNCTIONAL-ASSIGNMENT-STATUS - :PROBABLE-ENZYME
GENE - GKFG-467
MOLECULAR-WEIGHT-KD - 20.929    
MOLECULAR-WEIGHT-SEQ - 20.929    
//
UNIQUE-ID - GKFG-466-MONOMER
TYPES - Polypeptides
COMMON-NAME - UniRef90_E6KU70 Methionyl aminopeptidase n=1 Tax=Actinomyces sp. oral taxon 180 str. F0310 RepID=E6KU70_9ACTO (db=UNIREF) (RBH) B
GENE - GKFG-466
MOLECULAR-WEIGHT-KD - 32.025    
MOLECULAR-WEIGHT-SEQ - 32.025    
//
UNIQUE-ID - GKFG-465-MONOMER
TYPES - Polypeptides
COMMON-NAME - hypothetical protein (db=KEGG evalue=1.4e-37 bit_score=161.0 identity=59.2 coverage=67.95580110497238) (BLAST) C
GENE - GKFG-465
MOLECULAR-WEIGHT-KD - 20.667    
MOLECULAR-WEIGHT-SEQ - 20.667    
//
UNIQUE-ID - GKFG-464-MONOMER
TYPES - Polypeptides
COMMON-NAME - translation initiation factor 1; K02518 translation initiation factor IF-1 (db=KEGG evalue=3.9e-31 bit_score=139.0 identity=89.0 coverage=97.2972972972973) (BLAST) C
GENE - GKFG-464
MOLECULAR-WEIGHT-KD - 8.426    
MOLECULAR-WEIGHT-SEQ - 8.426    
//
UNIQUE-ID - GKFG-460-MONOMER
TYPES - Polypeptides
COMMON-NAME - jde:Jden_0613 DNA-directed RNA polymerase subunit alpha; K03040 DNA-directed RNA polymerase subunit alpha [EC:2.7.7.6] (db=KEGG) (RBH) B
CATALYZES - ENZRXNKFG-772
GENE - GKFG-460
MOLECULAR-WEIGHT-KD - 36.2    
MOLECULAR-WEIGHT-SEQ - 36.2    
//
UNIQUE-ID - GKFG-459-MONOMER
TYPES - Polypeptides
COMMON-NAME - Putative uncharacterized protein n=2 Tax=Actinomyces odontolyticus RepID=A7BBN7_9ACTO (db=UNIREF evalue=1.3e-13 bit_score=82.0 identity=35.0 coverage=92.12121212121212) (BLAST) C
GENE - GKFG-459
//
UNIQUE-ID - GKFG-457-MONOMER
TYPES - Polypeptides
COMMON-NAME - cfi:Celf_1033 ROK family protein; K00886 polyphosphate glucokinase [EC:2.7.1.63] (db=KEGG) (RBH) B
CATALYZES - ENZRXNKFG-773
GENE - GKFG-457
MOLECULAR-WEIGHT-KD - 27.418    
MOLECULAR-WEIGHT-SEQ - 27.418    
//
UNIQUE-ID - GKFG-456-MONOMER
TYPES - Polypeptides
COMMON-NAME - tRNA pseudouridine synthase A (EC:5.4.99.12); K06173 tRNA pseudouridine38-40 synthase [EC:5.4.99.12] (db=KEGG evalue=0.0 bit_score=252.0 identity=48.4 coverage=95.1890034364261) (BLAST) C
CATALYZES - ENZRXNKFG-774
FUNCTIONAL-ASSIGNMENT-STATUS - :PROBABLE-ENZYME
GENE - GKFG-456
MOLECULAR-WEIGHT-KD - 32.096    
MOLECULAR-WEIGHT-SEQ - 32.096    
//
UNIQUE-ID - GKFG-455-MONOMER
TYPES - Polypeptides
COMMON-NAME - kfl:Kfla_1515 glycoside hydrolase clan GH-D; K07407 alpha-galactosidase [EC:3.2.1.22] (db=KEGG) (RBH) B
CATALYZES - ENZRXNKFG-777
CATALYZES - ENZRXNKFG-776
CATALYZES - ENZRXNKFG-775
FUNCTIONAL-ASSIGNMENT-STATUS - :PROBABLE-ENZYME
GENE - GKFG-455
//
UNIQUE-ID - GKFG-454-MONOMER
TYPES - Polypeptides
COMMON-NAME - kfl:Kfla_1514 extracellular solute-binding protein family 1 protein; K02027 multiple sugar transport system substrate-binding protein (db=KEGG) (RBH) B
GENE - GKFG-454
//
UNIQUE-ID - GKFG-453-MONOMER
TYPES - Polypeptides
COMMON-NAME - sco:SCO0272 SCF1.14; binding-protein-dependent transport protein; K02026 multiple sugar transport system permease protein (db=KEGG) (RBH) B
GENE - GKFG-453
//
UNIQUE-ID - GKFG-452-MONOMER
TYPES - Polypeptides
COMMON-NAME - kfl:Kfla_1750 binding-protein-dependent transport systems inner membrane component; K02025 multiple sugar transport system permease protein (db=KEGG) (RBH) B
GENE - GKFG-452
//
UNIQUE-ID - GKFG-451-MONOMER
TYPES - Polypeptides
COMMON-NAME - ROK family protein (db=KEGG evalue=0.0 bit_score=195.0 identity=32.4 coverage=91.21447028423772) (BLAST) C
GENE - GKFG-451
MOLECULAR-WEIGHT-KD - 41.391    
MOLECULAR-WEIGHT-SEQ - 41.391    
//
UNIQUE-ID - GKFG-450-MONOMER
TYPES - Polypeptides
COMMON-NAME - Alpha-N-acetylglucosaminidase family protein n=3 Tax=Clostridium perfringens RepID=B1R4I9_CLOPF (db=UNIREF evalue=0.0 bit_score=223.0 identity=31.6 coverage=84.75750577367207) (BLAST) C
FUNCTIONAL-ASSIGNMENT-STATUS - :PROBABLE-ENZYME
GENE - GKFG-450
MOLECULAR-WEIGHT-KD - 49.253    
MOLECULAR-WEIGHT-SEQ - 49.253    
//
UNIQUE-ID - GKFG-448-MONOMER
TYPES - Polypeptides
COMMON-NAME - 2-amino-4-hydroxy-6-hydroxymethyldihydropteridine pyrophosphokinase; K00950 2-amino-4-hydroxy-6-hydroxymethyldihydropteridine diphosphokinase [EC:2.7.6.3] (db=KEGG evalue=0.0 bit_score=272.0 identity=43.5 coverage=52.6148969889065) (BLAST) C
CATALYZES - ENZRXNKFG-778
FUNCTIONAL-ASSIGNMENT-STATUS - :PROBABLE-ENZYME
GENE - GKFG-448
//
UNIQUE-ID - GKFG-446-MONOMER
TYPES - Polypeptides
COMMON-NAME - DNA-damage-inducible protein J (db=KEGG evalue=3.1e-26 bit_score=123.0 identity=58.4 coverage=98.0392156862745) (BLAST) C
GENE - GKFG-446
MOLECULAR-WEIGHT-KD - 11.015    
MOLECULAR-WEIGHT-SEQ - 11.015    
//
UNIQUE-ID - GKFG-445-MONOMER
TYPES - Polypeptides
COMMON-NAME - toxin-antitoxin system, toxin component, RelE family protein (db=KEGG evalue=2.6e-23 bit_score=113.0 identity=52.9 coverage=91.81818181818183) (BLAST) C
GENE - GKFG-445
MOLECULAR-WEIGHT-KD - 12.762    
MOLECULAR-WEIGHT-SEQ - 12.762    
//
UNIQUE-ID - GKFG-444-MONOMER
TYPES - Polypeptides
COMMON-NAME - cfi:Celf_1046 pantothenate kinase; K00867 type I pantothenate kinase [EC:2.7.1.33] (db=KEGG) (RBH) B
CATALYZES - ENZRXNKFG-779
FUNCTIONAL-ASSIGNMENT-STATUS - :PROBABLE-ENZYME
GENE - GKFG-444
//
UNIQUE-ID - GKFG-443-MONOMER
TYPES - Polypeptides
COMMON-NAME - cga:Celgi_0858 phosphoglucosamine mutase; K03431 phosphoglucosamine mutase [EC:5.4.2.10] (db=KEGG) (RBH) B
CATALYZES - ENZRXNKFG-780
FUNCTIONAL-ASSIGNMENT-STATUS - :PROBABLE-ENZYME
GENE - GKFG-443
//
UNIQUE-ID - GKFG-442-MONOMER
TYPES - Polypeptides
COMMON-NAME - mcu:HMPREF0573_10293 glmS; glutamine--fructose-6-phosphate transaminase (EC:2.6.1.16); K00820 glucosamine--fructose-6-phosphate aminotransferase (isomerizing) [EC:2.6.1.16] (db=KEGG) (RBH) B
CATALYZES - ENZRXNKFG-781
FUNCTIONAL-ASSIGNMENT-STATUS - :PROBABLE-ENZYME
GENE - GKFG-442
MOLECULAR-WEIGHT-KD - 70.063    
MOLECULAR-WEIGHT-SEQ - 70.063    
//
UNIQUE-ID - GKFG-441-MONOMER
TYPES - Polypeptides
COMMON-NAME - bcv:Bcav_3074 carbohydrate kinase (db=KEGG) (RBH) B
FUNCTIONAL-ASSIGNMENT-STATUS - :PROBABLE-ENZYME
GENE - GKFG-441
MOLECULAR-WEIGHT-KD - 55.948    
MOLECULAR-WEIGHT-SEQ - 55.948    
//
UNIQUE-ID - GKFG-440-MONOMER
TYPES - Polypeptides
COMMON-NAME - cfl:Cfla_2600 alanine racemase (EC:5.1.1.1); K01775 alanine racemase [EC:5.1.1.1] (db=KEGG) (RBH) B
CATALYZES - ENZRXNKFG-782
FUNCTIONAL-ASSIGNMENT-STATUS - :PROBABLE-ENZYME
GENE - GKFG-440
MOLECULAR-WEIGHT-KD - 41.252    
MOLECULAR-WEIGHT-SEQ - 41.252    
//
UNIQUE-ID - GKFG-439-MONOMER
TYPES - Polypeptides
COMMON-NAME - hypothetical protein; K06925 UPF0079 ATP-binding protein (db=KEGG evalue=7.6e-44 bit_score=182.0 identity=50.3 coverage=96.68508287292818) (BLAST) C
GENE - GKFG-439
MOLECULAR-WEIGHT-KD - 19.523    
MOLECULAR-WEIGHT-SEQ - 19.523    
//
UNIQUE-ID - GKFG-438-MONOMER
TYPES - Polypeptides
COMMON-NAME - peptidase M22 glycoprotease; K14742 hypothetical protease [EC:3.4.-.-] (db=KEGG evalue=3.7e-43 bit_score=180.0 identity=46.7 coverage=98.27586206896551) (BLAST) C
GENE - GKFG-438
MOLECULAR-WEIGHT-KD - 24.174    
MOLECULAR-WEIGHT-SEQ - 24.174    
//
UNIQUE-ID - GKFG-437-MONOMER
TYPES - Polypeptides
COMMON-NAME - folP1; putative dihydropteroate synthase; K00796 dihydropteroate synthase [EC:2.5.1.15] (db=KEGG evalue=0.0 bit_score=275.0 identity=51.6 coverage=91.86440677966101) (BLAST) C
CATALYZES - ENZRXNKFG-783
FUNCTIONAL-ASSIGNMENT-STATUS - :PROBABLE-ENZYME
GENE - GKFG-437
//
UNIQUE-ID - GKFG-436-MONOMER
TYPES - Polypeptides
COMMON-NAME - ribosomal-protein-alanine acetyltransferase; K03789 ribosomal-protein-alanine N-acetyltransferase [EC:2.3.1.128] (db=KEGG evalue=2.1e-21 bit_score=107.0 identity=40.4 coverage=92.5925925925926) (BLAST) C
CATALYZES - ENZRXNKFG-784
GENE - GKFG-436
MOLECULAR-WEIGHT-KD - 17.312    
MOLECULAR-WEIGHT-SEQ - 17.312    
//
UNIQUE-ID - GKFG-435-MONOMER
TYPES - Polypeptides
COMMON-NAME - sdhC; succinate dehydrogenase subunit C (EC:1.3.99.1); K00241 succinate dehydrogenase cytochrome b556 subunit (db=KEGG evalue=0.0 bit_score=241.0 identity=47.9 coverage=96.96969696969697) (BLAST) C
CATALYZES - ENZRXNKFG-785
FUNCTIONAL-ASSIGNMENT-STATUS - :PROBABLE-ENZYME
GENE - GKFG-435
MOLECULAR-WEIGHT-KD - 25.599    
MOLECULAR-WEIGHT-SEQ - 25.599    
//
UNIQUE-ID - GKFG-434-MONOMER
TYPES - Polypeptides
COMMON-NAME - ahe:Arch_1331 succinate dehydrogenase or fumarate reductase, flavoprotein subunit (EC:1.3.99.1); K00239 succinate dehydrogenase flavoprotein subunit [EC:1.3.99.1] (db=KEGG) (RBH) B
CATALYZES - ENZRXNKFG-1093
CATALYZES - ENZRXNKFG-1072
CATALYZES - ENZRXNKFG-786
FUNCTIONAL-ASSIGNMENT-STATUS - :PROBABLE-ENZYME
GENE - GKFG-434
MOLECULAR-WEIGHT-KD - 74.038    
MOLECULAR-WEIGHT-SEQ - 74.038    
//
UNIQUE-ID - GKFG-433-MONOMER
TYPES - Polypeptides
COMMON-NAME - mcu:HMPREF0573_10281 sdhB; succinate dehydrogenase/fumarate reductase iron-sulfur subunit (EC:1.3.99.1); K00240 succinate dehydrogenase iron-sulfur subunit [EC:1.3.99.1] (db=KEGG) (RBH) B
CATALYZES - ENZRXNKFG-1095
CATALYZES - ENZRXNKFG-787
FUNCTIONAL-ASSIGNMENT-STATUS - :PROBABLE-ENZYME
GENE - GKFG-433
MOLECULAR-WEIGHT-KD - 27.032    
MOLECULAR-WEIGHT-SEQ - 27.032    
//
UNIQUE-ID - GKFG-432-MONOMER
TYPES - Polypeptides
COMMON-NAME - ahe:Arch_1329 glycoprotease family metalloendopeptidase (EC:3.4.24.57); K01409 O-sialoglycoprotein endopeptidase [EC:3.4.24.57] (db=KEGG) (RBH) B
CATALYZES - ENZRXNKFG-788
GENE - GKFG-432
MOLECULAR-WEIGHT-KD - 56.284    
MOLECULAR-WEIGHT-SEQ - 56.284    
//
UNIQUE-ID - GKFG-431-MONOMER
TYPES - Polypeptides
COMMON-NAME - hypothetical protein (db=KEGG evalue=0.0 bit_score=243.0 identity=37.2 coverage=95.1219512195122) (BLAST) C
GENE - GKFG-431
//
UNIQUE-ID - GKFG-430-MONOMER
TYPES - Polypeptides
COMMON-NAME - groES; co-chaperonin GroES; K04078 chaperonin GroES (db=KEGG evalue=6.8e-39 bit_score=165.0 identity=79.6 coverage=97.97979797979798) (BLAST) C
GENE - GKFG-430
MOLECULAR-WEIGHT-KD - 10.559    
MOLECULAR-WEIGHT-SEQ - 10.559    
//
UNIQUE-ID - GKFG-429-MONOMER
TYPES - Polypeptides
COMMON-NAME - pfr:PFREUD_19040 tal2; transaldolase (EC:2.2.1.2); K00616 transaldolase [EC:2.2.1.2] (db=KEGG) (RBH) B
CATALYZES - ENZRXNKFG-789
FUNCTIONAL-ASSIGNMENT-STATUS - :PROBABLE-ENZYME
GENE - GKFG-429
//
UNIQUE-ID - GKFG-428-MONOMER
TYPES - Polypeptides
COMMON-NAME - GntR family transcriptional regulator (db=KEGG evalue=0.0 bit_score=255.0 identity=52.7 coverage=98.78542510121457) (BLAST) C
GENE - GKFG-428
//
UNIQUE-ID - GKFG-427-MONOMER
TYPES - Polypeptides
COMMON-NAME - pfr:PFREUD_19060 iolC; myo-inositol catabolism protein IolC; K03338 5-dehydro-2-deoxygluconokinase [EC:2.7.1.92] (db=KEGG) (RBH) B
CATALYZES - ENZRXNKFG-790
GENE - GKFG-427
MOLECULAR-WEIGHT-KD - 39.442    
MOLECULAR-WEIGHT-SEQ - 39.442    
//
UNIQUE-ID - GKFG-426-MONOMER
TYPES - Polypeptides
COMMON-NAME - folE; GTP cyclohydrolase I (EC:3.5.4.16); K01495 GTP cyclohydrolase I [EC:3.5.4.16] (db=KEGG evalue=0.0 bit_score=243.0 identity=60.0 coverage=97.35449735449735) (BLAST) C
CATALYZES - ENZRXNKFG-791
FUNCTIONAL-ASSIGNMENT-STATUS - :PROBABLE-ENZYME
GENE - GKFG-426
//
UNIQUE-ID - GKFG-425-MONOMER
TYPES - Polypeptides
COMMON-NAME - pfr:PFREUD_19070 hypothetical protein (db=KEGG) (RBH) B
GENE - GKFG-425
//
UNIQUE-ID - GKFG-424-MONOMER
TYPES - Polypeptides
COMMON-NAME - ahe:Arch_0047 myo-inositol catabolism IolB domain-containing protein; K03337 5-deoxy-glucuronate isomerase [EC:5.3.1.-] (db=KEGG) (RBH) B
FUNCTIONAL-ASSIGNMENT-STATUS - :PROBABLE-ENZYME
GENE - GKFG-424
MOLECULAR-WEIGHT-KD - 32.749    
MOLECULAR-WEIGHT-SEQ - 32.749    
//
UNIQUE-ID - GKFG-423-MONOMER
TYPES - Polypeptides
COMMON-NAME - pfr:PFREUD_19090 iolD; acetolactate synthase (EC:2.2.1.6); K03336 3D-(3,5/4)-trihydroxycyclohexane-1,2-dione hydrolase [EC:3.7.1.-] (db=KEGG) (RBH) B
CATALYZES - ENZRXNKFG-793
CATALYZES - ENZRXNKFG-792
FUNCTIONAL-ASSIGNMENT-STATUS - :PROBABLE-ENZYME
GENE - GKFG-423
MOLECULAR-WEIGHT-KD - 69.47    
MOLECULAR-WEIGHT-SEQ - 69.47    
//
UNIQUE-ID - GKFG-422-MONOMER
TYPES - Polypeptides
COMMON-NAME - acyltransferase 3 (db=KEGG evalue=1.8e-30 bit_score=138.0 identity=34.1 coverage=80.46875) (BLAST) C
FUNCTIONAL-ASSIGNMENT-STATUS - :PROBABLE-ENZYME
GENE - GKFG-422
//
UNIQUE-ID - GKFG-421-MONOMER
TYPES - Polypeptides
COMMON-NAME - krh:KRH_19930 putative aldo/keto reductase (db=KEGG) (RBH) B
FUNCTIONAL-ASSIGNMENT-STATUS - :PROBABLE-ENZYME
GENE - GKFG-421
//
UNIQUE-ID - GKFG-420-MONOMER
TYPES - Polypeptides
COMMON-NAME - family 2 glycosyl transferase (db=KEGG evalue=0.0 bit_score=293.0 identity=49.0 coverage=78.76344086021506) (BLAST) C
FUNCTIONAL-ASSIGNMENT-STATUS - :PROBABLE-ENZYME
GENE - GKFG-420
MOLECULAR-WEIGHT-KD - 42.644    
MOLECULAR-WEIGHT-SEQ - 42.644    
//
UNIQUE-ID - GKFG-419-MONOMER
TYPES - Polypeptides
COMMON-NAME - family 2 glycosyl transferase (db=KEGG evalue=0.0 bit_score=227.0 identity=38.9 coverage=75.78692493946731) (BLAST) C
FUNCTIONAL-ASSIGNMENT-STATUS - :PROBABLE-ENZYME
GENE - GKFG-419
MOLECULAR-WEIGHT-KD - 46.588    
MOLECULAR-WEIGHT-SEQ - 46.588    
//
UNIQUE-ID - GKFG-418-MONOMER
TYPES - Polypeptides
COMMON-NAME - hypothetical protein (db=KEGG evalue=0.0 bit_score=249.0 identity=26.1 coverage=94.52449567723343) (BLAST) C
GENE - GKFG-418
//
UNIQUE-ID - GKFG-417-MONOMER
TYPES - Polypeptides
COMMON-NAME - ske:Sked_08740 nucleotide sugar dehydrogenase (db=KEGG) (RBH) B
FUNCTIONAL-ASSIGNMENT-STATUS - :PROBABLE-ENZYME
GENE - GKFG-417
//
UNIQUE-ID - GKFG-416-MONOMER
TYPES - Polypeptides
COMMON-NAME - mcu:HMPREF0573_10944 hypothetical protein (db=KEGG) (RBH) B
GENE - GKFG-416
//
UNIQUE-ID - GKFG-415-MONOMER
TYPES - Polypeptides
COMMON-NAME - bcv:Bcav_0702 ATP-dependent metalloprotease FtsH (EC:3.6.4.3); K03798 cell division protease FtsH [EC:3.4.24.-] (db=KEGG) (RBH) B
CATALYZES - ENZRXNKFG-794
GENE - GKFG-415
//
UNIQUE-ID - GKFG-414-MONOMER
TYPES - Polypeptides
COMMON-NAME - hypothetical protein (db=KEGG evalue=0.0 bit_score=193.0 identity=64.7 coverage=98.54014598540147) (BLAST) C
GENE - GKFG-414
MOLECULAR-WEIGHT-KD - 15.273    
MOLECULAR-WEIGHT-SEQ - 15.273    
//
UNIQUE-ID - GKFG-413-MONOMER
TYPES - Polypeptides
COMMON-NAME - UniRef90_F3P5U3 Putative uncharacterized protein n=1 Tax=Actinomyces sp. oral taxon 170 str. F0386 RepID=F3P5U3_9ACTO (db=UNIREF) (RBH) B
GENE - GKFG-413
MOLECULAR-WEIGHT-KD - 42.334    
MOLECULAR-WEIGHT-SEQ - 42.334    
//
UNIQUE-ID - GKFG-412-MONOMER
TYPES - Polypeptides
COMMON-NAME - group 1 glycosyl transferase protein (db=KEGG evalue=0.0 bit_score=196.0 identity=33.3 coverage=83.00492610837439) (BLAST) C
FUNCTIONAL-ASSIGNMENT-STATUS - :PROBABLE-ENZYME
GENE - GKFG-412
//
UNIQUE-ID - GKFG-411-MONOMER
TYPES - Polypeptides
COMMON-NAME - hypothetical protein (db=KEGG evalue=0.0 bit_score=221.0 identity=49.8 coverage=98.66071428571429) (BLAST) C
GENE - GKFG-411
//
UNIQUE-ID - GKFG-410-MONOMER
TYPES - Polypeptides
COMMON-NAME - hydrolase of the HAD superfamily; K07024 (db=KEGG evalue=4.4e-35 bit_score=154.0 identity=33.5 coverage=98.20143884892086) (BLAST) C
FUNCTIONAL-ASSIGNMENT-STATUS - :PROBABLE-ENZYME
GENE - GKFG-410
MOLECULAR-WEIGHT-KD - 30.157    
MOLECULAR-WEIGHT-SEQ - 30.157    
//
UNIQUE-ID - GKFG-409-MONOMER
TYPES - Polypeptides
COMMON-NAME - transmembrane_regions (db=TMHMM db_id=tmhmm from=202 to=224) (IPRSCAN) D
GENE - GKFG-409
//
UNIQUE-ID - GKFG-408-MONOMER
TYPES - Polypeptides
COMMON-NAME - DNA polymerase III epsilon subunit-like 3'-5' exonuclease; K02342 DNA polymerase III subunit epsilon [EC:2.7.7.7] (db=KEGG evalue=0.0 bit_score=210.0 identity=46.1 coverage=98.2532751091703) (BLAST) C
CATALYZES - ENZRXNKFG-795
GENE - GKFG-408
//
UNIQUE-ID - GKFG-407-MONOMER
TYPES - Polypeptides
COMMON-NAME - guaB2; IMP dehydrogenase (EC:1.1.1.205); K00088 IMP dehydrogenase [EC:1.1.1.205] (db=KEGG evalue=0.0 bit_score=766.0 identity=77.1 coverage=97.01789264413519) (BLAST) C
CATALYZES - ENZRXNKFG-796
FUNCTIONAL-ASSIGNMENT-STATUS - :PROBABLE-ENZYME
GENE - GKFG-407
//
UNIQUE-ID - GKFG-406-MONOMER
TYPES - Polypeptides
COMMON-NAME - transcription factor WhiB (db=KEGG evalue=1.7e-32 bit_score=144.0 identity=61.0 coverage=98.01980198019803) (BLAST) C
GENE - GKFG-406
MOLECULAR-WEIGHT-KD - 11.466    
MOLECULAR-WEIGHT-SEQ - 11.466    
//
UNIQUE-ID - GKFG-405-MONOMER
TYPES - Polypeptides
COMMON-NAME - DNA-binding protein (db=KEGG evalue=2.0e-16 bit_score=90.0 identity=62.9 coverage=84.72222222222221) (BLAST) C
GENE - GKFG-405
//
UNIQUE-ID - GKFG-404-MONOMER
TYPES - Polypeptides
COMMON-NAME - H(+)-transporting two-sector ATPase (EC:3.6.3.14) (db=KEGG evalue=0.0 bit_score=533.0 identity=59.9 coverage=96.73202614379085) (BLAST) C
CATALYZES - ENZRXNKFG-797
GENE - GKFG-404
MOLECULAR-WEIGHT-KD - 49.068    
MOLECULAR-WEIGHT-SEQ - 49.068    
//
UNIQUE-ID - GKFG-403-MONOMER
TYPES - Polypeptides
COMMON-NAME - TrkA-N domain-containing protein; K03499 trk system potassium uptake protein TrkA (db=KEGG evalue=0.0 bit_score=293.0 identity=67.5 coverage=94.17040358744396) (BLAST) C
GENE - GKFG-403
//
UNIQUE-ID - GKFG-402-MONOMER
TYPES - Polypeptides
COMMON-NAME - DNA repair protein RadA (EC:2.1.1.63); K04485 DNA repair protein RadA/Sms (db=KEGG evalue=0.0 bit_score=547.0 identity=62.3 coverage=96.35974304068522) (BLAST) C
CATALYZES - ENZRXNKFG-798
GENE - GKFG-402
MOLECULAR-WEIGHT-KD - 48.805    
MOLECULAR-WEIGHT-SEQ - 48.805    
//
UNIQUE-ID - GKFG-401-MONOMER
TYPES - Polypeptides
COMMON-NAME - glycosyltransferase (db=KEGG evalue=0.0 bit_score=273.0 identity=41.3 coverage=93.36870026525199) (BLAST) C
GENE - GKFG-401
//
UNIQUE-ID - GKFG-400-MONOMER
TYPES - Polypeptides
COMMON-NAME - transmembrane_regions (db=TMHMM db_id=tmhmm from=20 to=42) (IPRSCAN) D
GENE - GKFG-400
//
UNIQUE-ID - GKFG-399-MONOMER
TYPES - Polypeptides
COMMON-NAME - Putative uncharacterized protein n=2 Tax=Actinomyces odontolyticus RepID=A7BBN7_9ACTO (db=UNIREF evalue=1.3e-13 bit_score=82.0 identity=35.0 coverage=92.12121212121212) (BLAST) C
GENE - GKFG-399
//
UNIQUE-ID - GKFG-398-MONOMER
TYPES - Polypeptides
COMMON-NAME - 2-amino-4-hydroxy-6-hydroxymethyldihydropteridine pyrophosphokinase; K00950 2-amino-4-hydroxy-6-hydroxymethyldihydropteridine diphosphokinase [EC:2.7.6.3] (db=KEGG evalue=0.0 bit_score=272.0 identity=43.5 coverage=52.6148969889065) (BLAST) C
CATALYZES - ENZRXNKFG-799
FUNCTIONAL-ASSIGNMENT-STATUS - :PROBABLE-ENZYME
GENE - GKFG-398
//
UNIQUE-ID - GKFG-397-MONOMER
TYPES - Polypeptides
COMMON-NAME - folP1; putative dihydropteroate synthase; K00796 dihydropteroate synthase [EC:2.5.1.15] (db=KEGG evalue=0.0 bit_score=275.0 identity=51.6 coverage=91.86440677966101) (BLAST) C
CATALYZES - ENZRXNKFG-800
FUNCTIONAL-ASSIGNMENT-STATUS - :PROBABLE-ENZYME
GENE - GKFG-397
//
UNIQUE-ID - GKFG-396-MONOMER
TYPES - Polypeptides
COMMON-NAME - folE; GTP cyclohydrolase I (EC:3.5.4.16); K01495 GTP cyclohydrolase I [EC:3.5.4.16] (db=KEGG evalue=0.0 bit_score=243.0 identity=60.0 coverage=97.35449735449735) (BLAST) C
CATALYZES - ENZRXNKFG-801
FUNCTIONAL-ASSIGNMENT-STATUS - :PROBABLE-ENZYME
GENE - GKFG-396
//
UNIQUE-ID - GKFG-395-MONOMER
TYPES - Polypeptides
COMMON-NAME - ATP-dependent metalloprotease FtsH (EC:3.6.4.3); K03798 cell division protease FtsH [EC:3.4.24.-] (db=KEGG evalue=0.0 bit_score=800.0 identity=63.9 coverage=92.64264264264264) (BLAST) C
CATALYZES - ENZRXNKFG-802
GENE - GKFG-395
//
UNIQUE-ID - GKFG-394-MONOMER
TYPES - Polypeptides
COMMON-NAME - hypoxanthine phosphoribosyltransferase (EC:2.4.2.8); K00760 hypoxanthine phosphoribosyltransferase [EC:2.4.2.8] (db=KEGG evalue=0.0 bit_score=286.0 identity=75.8 coverage=98.36956521739131) (BLAST) C
CATALYZES - ENZRXNKFG-804
CATALYZES - ENZRXNKFG-803
GENE - GKFG-394
//
UNIQUE-ID - GKFG-393-MONOMER
TYPES - Polypeptides
COMMON-NAME - tRNA(Ile)-lysidine synthetase; K04075 tRNA(Ile)-lysidine synthase [EC:6.3.4.19] (db=KEGG evalue=0.0 bit_score=217.0 identity=43.1 coverage=88.39779005524862) (BLAST) C
CATALYZES - ENZRXNKFG-805
GENE - GKFG-393
//
UNIQUE-ID - GKFG-392-MONOMER
TYPES - Polypeptides
COMMON-NAME - D-alanyl-D-alanine carboxypeptidase/D-alanyl-D-alanine-endopeptidase; K07259 D-alanyl-D-alanine carboxypeptidase / D-alanyl-D-alanine-endopeptidase (penicillin-binding protein 4) [EC:3.4.16.4 3.4.21.-] (db=KEGG evalue=0.0 bit_score=244.0 identity=34.6 coverage=94.17879417879418) (BLAST) C
CATALYZES - ENZRXNKFG-809
CATALYZES - ENZRXNKFG-808
CATALYZES - ENZRXNKFG-807
CATALYZES - ENZRXNKFG-806
GENE - GKFG-392
//
UNIQUE-ID - GKFG-391-MONOMER
TYPES - Polypeptides
COMMON-NAME - Inorganic diphosphatase; K01507 inorganic pyrophosphatase [EC:3.6.1.1] (db=KEGG evalue=2.8e-45 bit_score=186.0 identity=90.5 coverage=94.94949494949495) (BLAST) C
CATALYZES - ENZRXNKFG-810
FUNCTIONAL-ASSIGNMENT-STATUS - :PROBABLE-ENZYME
GENE - GKFG-391
MOLECULAR-WEIGHT-KD - 11.233    
MOLECULAR-WEIGHT-SEQ - 11.233    
//
UNIQUE-ID - GKFG-390-MONOMER
TYPES - Polypeptides
COMMON-NAME - Putative uncharacterized protein n=1 Tax=Erysipelotrichaceae bacterium 3_1_53 RepID=E2SQG5_9FIRM (db=UNIREF evalue=0.0 bit_score=261.0 identity=29.0 coverage=97.37373737373738) (BLAST) C
GENE - GKFG-390
//
UNIQUE-ID - GKFG-389-MONOMER
TYPES - Polypeptides
COMMON-NAME - inorganic diphosphatase (EC:3.6.1.1); K01507 inorganic pyrophosphatase [EC:3.6.1.1] (db=KEGG evalue=2.2e-30 bit_score=137.0 identity=81.0 coverage=70.9090909090909) (BLAST) C
CATALYZES - ENZRXNKFG-811
GENE - GKFG-389
MOLECULAR-WEIGHT-KD - 12.887    
MOLECULAR-WEIGHT-SEQ - 12.887    
//
UNIQUE-ID - GKFG-388-MONOMER
TYPES - Polypeptides
COMMON-NAME - cell wall-associated hydrolase (db=KEGG evalue=0.0 bit_score=192.0 identity=28.2 coverage=95.54565701559021) (BLAST) C
GENE - GKFG-388
MOLECULAR-WEIGHT-KD - 47.915    
MOLECULAR-WEIGHT-SEQ - 47.915    
//
UNIQUE-ID - GKFG-387-MONOMER
TYPES - Polypeptides
COMMON-NAME - cgt:cgR_2367 hypothetical protein (db=KEGG) (RBH) B
GENE - GKFG-387
MOLECULAR-WEIGHT-KD - 48.956    
MOLECULAR-WEIGHT-SEQ - 48.956    
//
UNIQUE-ID - GKFG-386-MONOMER
TYPES - Polypeptides
COMMON-NAME - car:cauri_1280 msmF; sn-glycerol-3-phosphate transport system permease ugpA; K02025 multiple sugar transport system permease protein (db=KEGG) (RBH) B
GENE - GKFG-386
MOLECULAR-WEIGHT-KD - 31.458    
MOLECULAR-WEIGHT-SEQ - 31.458    
//
UNIQUE-ID - GKFG-385-MONOMER
TYPES - Polypeptides
COMMON-NAME - car:cauri_1281 ABC transporter permease; K02026 multiple sugar transport system permease protein (db=KEGG) (RBH) B
GENE - GKFG-385
MOLECULAR-WEIGHT-KD - 33.244    
MOLECULAR-WEIGHT-SEQ - 33.244    
//
UNIQUE-ID - GKFG-384-MONOMER
TYPES - Polypeptides
COMMON-NAME - transcriptional regulator, LacI family; K02529 LacI family transcriptional regulator (db=KEGG evalue=0.0 bit_score=229.0 identity=36.5 coverage=95.71428571428572) (BLAST) C
GENE - GKFG-384
MOLECULAR-WEIGHT-KD - 37.421    
MOLECULAR-WEIGHT-SEQ - 37.421    
//
UNIQUE-ID - GKFG-383-MONOMER
TYPES - Polypeptides
COMMON-NAME - hypothetical protein (db=KEGG evalue=1.0e-07 bit_score=62.0 identity=22.5 coverage=85.5813953488372) (BLAST) C
GENE - GKFG-383
MOLECULAR-WEIGHT-KD - 23.433    
MOLECULAR-WEIGHT-SEQ - 23.433    
//
UNIQUE-ID - GKFG-382-MONOMER
TYPES - Polypeptides
COMMON-NAME - hypothetical protein (db=KEGG evalue=1.4e-45 bit_score=189.0 identity=43.4 coverage=61.027190332326285) (BLAST) C
GENE - GKFG-382
//
UNIQUE-ID - GKFG-381-MONOMER
TYPES - Polypeptides
COMMON-NAME - bbi:BBIF_1734 sialidase; K01186 sialidase-1 [EC:3.2.1.18] (db=KEGG) (RBH) B
CATALYZES - ENZRXNKFG-812
FUNCTIONAL-ASSIGNMENT-STATUS - :PROBABLE-ENZYME
GENE - GKFG-381
//
UNIQUE-ID - GKFG-380-MONOMER
TYPES - Polypeptides
COMMON-NAME - Putative uncharacterized protein n=1 Tax=Clostridium nexile DSM 1787 RepID=B6FS36_9CLOT (db=UNIREF evalue=9.9e-16 bit_score=90.0 identity=23.8 coverage=84.55882352941177) (BLAST) C
GENE - GKFG-380
MOLECULAR-WEIGHT-KD - 30.63    
MOLECULAR-WEIGHT-SEQ - 30.63    
//
UNIQUE-ID - GKFG-379-MONOMER
TYPES - Polypeptides
COMMON-NAME - bfa:Bfae_20960 hypothetical protein (db=KEGG) (RBH) B
GENE - GKFG-379
//
UNIQUE-ID - GKFG-378-MONOMER
TYPES - Polypeptides
COMMON-NAME - bbp:BBPR_0460 hypothetical protein (db=KEGG) (RBH) B
GENE - GKFG-378
MOLECULAR-WEIGHT-KD - 123.238    
MOLECULAR-WEIGHT-SEQ - 123.238    
//
UNIQUE-ID - GKFG-377-MONOMER
TYPES - Polypeptides
COMMON-NAME - bbp:BBPR_1438 lacto-N-biosidase (EC:3.2.1.52); K12373 hexosaminidase [EC:3.2.1.52] (db=KEGG) (RBH) B
CATALYZES - ENZRXNKFG-817
CATALYZES - ENZRXNKFG-816
CATALYZES - ENZRXNKFG-815
CATALYZES - ENZRXNKFG-814
CATALYZES - ENZRXNKFG-813
FUNCTIONAL-ASSIGNMENT-STATUS - :PROBABLE-ENZYME
GENE - GKFG-377
MOLECULAR-WEIGHT-KD - 129.836    
MOLECULAR-WEIGHT-SEQ - 129.836    
//
UNIQUE-ID - GKFG-376-MONOMER
TYPES - Polypeptides
COMMON-NAME - von Willebrand factor type A domain-containing protein (db=KEGG evalue=9.8e-11 bit_score=73.0 identity=27.1 coverage=75.63636363636364) (BLAST) C
GENE - GKFG-376
//
UNIQUE-ID - GKFG-375-MONOMER
TYPES - Polypeptides
COMMON-NAME - hypothetical protein; K07220 hypothetical protein (db=KEGG evalue=0.0 bit_score=199.0 identity=46.0 coverage=99.03846153846155) (BLAST) C
GENE - GKFG-375
MOLECULAR-WEIGHT-KD - 23.62    
MOLECULAR-WEIGHT-SEQ - 23.62    
//
UNIQUE-ID - GKFG-374-MONOMER
TYPES - Polypeptides
COMMON-NAME - mcu:HMPREF0573_10435 pitA; PiT family inorganic phosphate transporter; K03306 inorganic phosphate transporter, PiT family (db=KEGG) (RBH) B
GENE - GKFG-374
MOLECULAR-WEIGHT-KD - 36.622    
MOLECULAR-WEIGHT-SEQ - 36.622    
//
UNIQUE-ID - GKFG-373-MONOMER
TYPES - Polypeptides
COMMON-NAME - hypothetical protein (db=KEGG evalue=1.8e-09 bit_score=68.0 identity=31.9 coverage=73.24840764331209) (BLAST) C
GENE - GKFG-373
MOLECULAR-WEIGHT-KD - 17.125    
MOLECULAR-WEIGHT-SEQ - 17.125    
//
UNIQUE-ID - GKFG-372-MONOMER
TYPES - Polypeptides
COMMON-NAME - bpb:bpr_I2635 feoB1; ferrous iron transport protein B; K04759 ferrous iron transport protein B (db=KEGG) (RBH) B
GENE - GKFG-372
MOLECULAR-WEIGHT-KD - 72.687    
MOLECULAR-WEIGHT-SEQ - 72.687    
//
UNIQUE-ID - GKFG-371-MONOMER
TYPES - Polypeptides
COMMON-NAME - transmembrane_regions (db=TMHMM db_id=tmhmm from=4 to=22) (IPRSCAN) D
GENE - GKFG-371
MOLECULAR-WEIGHT-KD - 7.653    
MOLECULAR-WEIGHT-SEQ - 7.653    
//
UNIQUE-ID - GKFG-370-MONOMER
TYPES - Polypeptides
COMMON-NAME - feoA1; ferrous iron transport protein A (db=KEGG evalue=1.9e-11 bit_score=74.0 identity=50.7 coverage=77.52808988764045) (BLAST) C
GENE - GKFG-370
MOLECULAR-WEIGHT-KD - 9.956    
MOLECULAR-WEIGHT-SEQ - 9.956    
//
UNIQUE-ID - GKFG-368-MONOMER
TYPES - Polypeptides
COMMON-NAME - UniRef90_F2UVM4 PE-PGRS family protein n=2 Tax=Actinomyces RepID=F2UVM4_ACTVI (db=UNIREF) (RBH) B
CATALYZES - ENZRXNKFG-1162
GENE - GKFG-368
//
UNIQUE-ID - GKFG-366-MONOMER
TYPES - Polypeptides
COMMON-NAME - NusG antitermination factor; K02601 transcriptional antiterminator NusG (db=KEGG evalue=0.0 bit_score=250.0 identity=49.1 coverage=88.11881188118812) (BLAST) C
GENE - GKFG-366
//
UNIQUE-ID - GKFG-365-MONOMER
TYPES - Polypeptides
COMMON-NAME - preprotein translocase subunit SecE; K03073 preprotein translocase subunit SecE (db=KEGG evalue=2.3e-11 bit_score=73.0 identity=51.7 coverage=68.67469879518072) (BLAST) C
GENE - GKFG-365
//
UNIQUE-ID - GKFG-364-MONOMER
TYPES - Polypeptides
COMMON-NAME - mcu:HMPREF0573_11145 aspC; aspartate transaminase (EC:2.6.1.1) (db=KEGG) (RBH) B
CATALYZES - ENZRXNKFG-1145
CATALYZES - ENZRXNKFG-821
CATALYZES - ENZRXNKFG-820
CATALYZES - ENZRXNKFG-819
CATALYZES - ENZRXNKFG-818
FUNCTIONAL-ASSIGNMENT-STATUS - :PROBABLE-ENZYME
GENE - GKFG-364
MOLECULAR-WEIGHT-KD - 44.093    
MOLECULAR-WEIGHT-SEQ - 44.093    
//
UNIQUE-ID - GKFG-363-MONOMER
TYPES - Polypeptides
COMMON-NAME - transmembrane_regions (db=TMHMM db_id=tmhmm from=5 to=27) (IPRSCAN) D
GENE - GKFG-363
MOLECULAR-WEIGHT-KD - 6.97    
MOLECULAR-WEIGHT-SEQ - 6.97    
//
UNIQUE-ID - GKFG-362-MONOMER
TYPES - Polypeptides
COMMON-NAME - histidine kinase (db=KEGG evalue=0.0 bit_score=223.0 identity=36.2 coverage=62.43822075782537) (BLAST) C
CATALYZES - ENZRXNKFG-1044
GENE - GKFG-362
MOLECULAR-WEIGHT-KD - 65.144    
MOLECULAR-WEIGHT-SEQ - 65.144    
//
UNIQUE-ID - GKFG-361-MONOMER
TYPES - Polypeptides
COMMON-NAME - two-component system response regulator (db=KEGG evalue=0.0 bit_score=291.0 identity=64.4 coverage=97.32142857142857) (BLAST) C
GENE - GKFG-361
MOLECULAR-WEIGHT-KD - 24.493    
MOLECULAR-WEIGHT-SEQ - 24.493    
//
UNIQUE-ID - GKFG-360-MONOMER
TYPES - Polypeptides
COMMON-NAME - bbi:BBIF_0256 lnbP1; lacto-N-biose phosphorylase 2; K15533 1,3-beta-galactosyl-N-acetylhexosamine phosphorylase [EC:2.4.1.211] (db=KEGG) (RBH) B
CATALYZES - ENZRXNKFG-822
FUNCTIONAL-ASSIGNMENT-STATUS - :PROBABLE-ENZYME
GENE - GKFG-360
MOLECULAR-WEIGHT-KD - 81.42    
MOLECULAR-WEIGHT-SEQ - 81.42    
//
UNIQUE-ID - GKFG-359-MONOMER
TYPES - Polypeptides
COMMON-NAME - ahe:Arch_0060 glycerophosphoryl diester phosphodiesterase; K01126 glycerophosphoryl diester phosphodiesterase [EC:3.1.4.46] (db=KEGG) (RBH) B
CATALYZES - ENZRXNKFG-823
FUNCTIONAL-ASSIGNMENT-STATUS - :PROBABLE-ENZYME
GENE - GKFG-359
MOLECULAR-WEIGHT-KD - 27.12    
MOLECULAR-WEIGHT-SEQ - 27.12    
//
UNIQUE-ID - GKFG-358-MONOMER
TYPES - Polypeptides
COMMON-NAME - ahe:Arch_0061 major facilitator superfamily protein (db=KEGG) (RBH) B
GENE - GKFG-358
MOLECULAR-WEIGHT-KD - 48.493    
MOLECULAR-WEIGHT-SEQ - 48.493    
//
UNIQUE-ID - GKFG-357-MONOMER
TYPES - Polypeptides
COMMON-NAME - ske:Sked_08700 UDP-N-acetylglucosamine 2-epimerase; K01791 UDP-N-acetylglucosamine 2-epimerase [EC:5.1.3.14] (db=KEGG) (RBH) B
CATALYZES - ENZRXNKFG-825
CATALYZES - ENZRXNKFG-824
FUNCTIONAL-ASSIGNMENT-STATUS - :PROBABLE-ENZYME
GENE - GKFG-357
//
UNIQUE-ID - GKFG-356-MONOMER
TYPES - Polypeptides
COMMON-NAME - iva:Isova_0629 UDP-N-acetylenolpyruvoylglucosamine reductase; K00075 UDP-N-acetylmuramate dehydrogenase [EC:1.1.1.158] (db=KEGG) (RBH) B
CATALYZES - ENZRXNKFG-826
FUNCTIONAL-ASSIGNMENT-STATUS - :PROBABLE-ENZYME
GENE - GKFG-356
//
UNIQUE-ID - GKFG-355-MONOMER
TYPES - Polypeptides
COMMON-NAME - pfr:PFREUD_12960 deoR2; DeoR family transcriptional regulator (db=KEGG) (RBH) B
GENE - GKFG-355
//
UNIQUE-ID - GKFG-354-MONOMER
TYPES - Polypeptides
COMMON-NAME - UniRef90_E6KU01 MIP family glycerol uptake facilitator protein GlpF n=1 Tax=Actinomyces sp. oral taxon 180 str. F0310 RepID=E6KU01_9ACTO (db=UNIREF) (RBH) B
GENE - GKFG-354
MOLECULAR-WEIGHT-KD - 28.659    
MOLECULAR-WEIGHT-SEQ - 28.659    
//
UNIQUE-ID - GKFG-353-MONOMER
TYPES - Polypeptides
COMMON-NAME - ahe:Arch_0262 glycerol kinase (EC:2.7.1.30); K00864 glycerol kinase [EC:2.7.1.30] (db=KEGG) (RBH) B
CATALYZES - ENZRXNKFG-827
FUNCTIONAL-ASSIGNMENT-STATUS - :PROBABLE-ENZYME
GENE - GKFG-353
MOLECULAR-WEIGHT-KD - 56.376    
MOLECULAR-WEIGHT-SEQ - 56.376    
//
UNIQUE-ID - GKFG-352-MONOMER
TYPES - Polypeptides
COMMON-NAME - mcu:HMPREF0573_11503 peptidase U32; K08303 putative protease [EC:3.4.-.-] (db=KEGG) (RBH) B
GENE - GKFG-352
//
UNIQUE-ID - GKFG-351-MONOMER
TYPES - Polypeptides
COMMON-NAME - mcu:HMPREF0573_10217 sugar ABC transporter membrane protein; K02026 multiple sugar transport system permease protein (db=KEGG) (RBH) B
GENE - GKFG-351
//
UNIQUE-ID - GKFG-350-MONOMER
TYPES - Polypeptides
COMMON-NAME - mcu:HMPREF0573_10218 sugar ABC transporter permease; K02025 multiple sugar transport system permease protein (db=KEGG) (RBH) B
GENE - GKFG-350
//
UNIQUE-ID - GKFG-349-MONOMER
TYPES - Polypeptides
COMMON-NAME - mcu:HMPREF0573_10219 sugar ABC transporter ATP-binding protein; K02027 multiple sugar transport system substrate-binding protein (db=KEGG) (RBH) B
GENE - GKFG-349
//
UNIQUE-ID - GKFG-348-MONOMER
TYPES - Polypeptides
COMMON-NAME - UniRef90_G9PET3 Putative uncharacterized protein n=1 Tax=Actinomyces graevenitzii C83 RepID=G9PET3_9ACTO (db=UNIREF) (RBH) B
GENE - GKFG-348
//
UNIQUE-ID - GKFG-347-MONOMER
TYPES - Polypeptides
COMMON-NAME - ahe:Arch_0333 N-acetylglucosamine-6-phosphate deacetylase (EC:3.5.1.25); K01443 N-acetylglucosamine-6-phosphate deacetylase [EC:3.5.1.25] (db=KEGG) (RBH) B
CATALYZES - ENZRXNKFG-829
CATALYZES - ENZRXNKFG-828
FUNCTIONAL-ASSIGNMENT-STATUS - :PROBABLE-ENZYME
GENE - GKFG-347
MOLECULAR-WEIGHT-KD - 41.976    
MOLECULAR-WEIGHT-SEQ - 41.976    
//
UNIQUE-ID - GKFG-346-MONOMER
TYPES - Polypeptides
COMMON-NAME - bfa:Bfae_21000 membrane protein involved in the export of O-antigen and teichoic acid (db=KEGG) (RBH) B
GENE - GKFG-346
//
UNIQUE-ID - GKFG-345-MONOMER
TYPES - Polypeptides
COMMON-NAME - LuxR family transcriptional regulator (db=KEGG evalue=0.0 bit_score=266.0 identity=58.3 coverage=97.37991266375546) (BLAST) C
GENE - GKFG-345
//
UNIQUE-ID - GKFG-344-MONOMER
TYPES - Polypeptides
COMMON-NAME - PAS/PAC sensor signal transduction histidine kinase (db=KEGG evalue=1.9e-30 bit_score=139.0 identity=32.2 coverage=49.040511727078886) (BLAST) C
GENE - GKFG-344
//
UNIQUE-ID - GKFG-343-MONOMER
TYPES - Polypeptides
COMMON-NAME - ABC transporter; K02003 putative ABC transport system ATP-binding protein (db=KEGG evalue=0.0 bit_score=191.0 identity=46.0 coverage=95.27896995708154) (BLAST) C
GENE - GKFG-343
MOLECULAR-WEIGHT-KD - 25.237    
MOLECULAR-WEIGHT-SEQ - 25.237    
//
UNIQUE-ID - GKFG-342-MONOMER
TYPES - Polypeptides
COMMON-NAME - transmembrane_regions (db=TMHMM db_id=tmhmm from=20 to=42) (IPRSCAN) D
GENE - GKFG-342
MOLECULAR-WEIGHT-KD - 13.939    
MOLECULAR-WEIGHT-SEQ - 13.939    
//
UNIQUE-ID - GKFG-341-MONOMER
TYPES - Polypeptides
COMMON-NAME - transmembrane_regions (db=TMHMM db_id=tmhmm from=5 to=27) (IPRSCAN) D
GENE - GKFG-341
MOLECULAR-WEIGHT-KD - 40.964    
MOLECULAR-WEIGHT-SEQ - 40.964    
//
UNIQUE-ID - GKFG-340-MONOMER
TYPES - Polypeptides
COMMON-NAME - UniRef90_C0VYI5 ABC superfamily ATP binding cassette transporter, binding protein n=1 Tax=Actinomyces coleocanis DSM 15436 RepID=C0VYI5_9ACTO (db=UNIREF) (RBH) B
GENE - GKFG-340
MOLECULAR-WEIGHT-KD - 26.925    
MOLECULAR-WEIGHT-SEQ - 26.925    
//
UNIQUE-ID - GKFG-339-MONOMER
TYPES - Polypeptides
COMMON-NAME - ABC transporter permease; K02004 putative ABC transport system permease protein (db=KEGG evalue=0.0 bit_score=278.0 identity=25.4 coverage=95.94017094017094) (BLAST) C
GENE - GKFG-339
MOLECULAR-WEIGHT-KD - 100.733    
MOLECULAR-WEIGHT-SEQ - 100.733    
//
UNIQUE-ID - GKFG-338-MONOMER
TYPES - Polypeptides
COMMON-NAME - aldose 1-epimerase family protein; K01792 glucose-6-phosphate 1-epimerase [EC:5.1.3.15] (db=KEGG evalue=1.2e-36 bit_score=159.0 identity=32.8 coverage=83.9622641509434) (BLAST) C
CATALYZES - ENZRXNKFG-830
FUNCTIONAL-ASSIGNMENT-STATUS - :PROBABLE-ENZYME
GENE - GKFG-338
//
UNIQUE-ID - GKFG-337-MONOMER
TYPES - Polypeptides
COMMON-NAME - xce:Xcel_0503 peptidase M48 Ste24p; K03799 heat shock protein HtpX [EC:3.4.24.-] (db=KEGG) (RBH) B
GENE - GKFG-337
//
UNIQUE-ID - GKFG-336-MONOMER
TYPES - Polypeptides
COMMON-NAME - ahe:Arch_1414 FAD-dependent pyridine nucleotide-disulfide oxidoreductase; K00528 ferredoxin--NADP+ reductase [EC:1.18.1.2] (db=KEGG) (RBH) B
CATALYZES - ENZRXNKFG-832
CATALYZES - ENZRXNKFG-831
FUNCTIONAL-ASSIGNMENT-STATUS - :PROBABLE-ENZYME
GENE - GKFG-336
//
UNIQUE-ID - GKFG-335-MONOMER
TYPES - Polypeptides
COMMON-NAME - transmembrane_regions (db=TMHMM db_id=tmhmm from=26 to=48) (IPRSCAN) D
GENE - GKFG-335
MOLECULAR-WEIGHT-KD - 14.456    
MOLECULAR-WEIGHT-SEQ - 14.456    
//
UNIQUE-ID - GKFG-334-MONOMER
TYPES - Polypeptides
COMMON-NAME - hypoxanthine phosphoribosyltransferase (EC:2.4.2.8); K00760 hypoxanthine phosphoribosyltransferase [EC:2.4.2.8] (db=KEGG evalue=0.0 bit_score=286.0 identity=75.8 coverage=98.36956521739131) (BLAST) C
CATALYZES - ENZRXNKFG-834
CATALYZES - ENZRXNKFG-833
GENE - GKFG-334
//
UNIQUE-ID - GKFG-333-MONOMER
TYPES - Polypeptides
COMMON-NAME - hypothetical protein (db=KEGG evalue=4.6e-29 bit_score=133.0 identity=37.3 coverage=99.03846153846155) (BLAST) C
GENE - GKFG-333
MOLECULAR-WEIGHT-KD - 23.122    
MOLECULAR-WEIGHT-SEQ - 23.122    
//
UNIQUE-ID - GKFG-332-MONOMER
TYPES - Polypeptides
COMMON-NAME - mcu:HMPREF0573_10437 ppk; polyphosphate kinase (EC:2.7.4.1); K00937 polyphosphate kinase [EC:2.7.4.1] (db=KEGG) (RBH) B
CATALYZES - ENZRXNKFG-835
FUNCTIONAL-ASSIGNMENT-STATUS - :PROBABLE-ENZYME
GENE - GKFG-332
MOLECULAR-WEIGHT-KD - 99.323    
MOLECULAR-WEIGHT-SEQ - 99.323    
//
UNIQUE-ID - GKFG-331-MONOMER
TYPES - Polypeptides
COMMON-NAME - NUDIX hydrolase (db=KEGG evalue=0.0 bit_score=272.0 identity=42.1 coverage=92.7536231884058) (BLAST) C
GENE - GKFG-331
MOLECULAR-WEIGHT-KD - 38.463    
MOLECULAR-WEIGHT-SEQ - 38.463    
//
UNIQUE-ID - GKFG-330-MONOMER
TYPES - Polypeptides
COMMON-NAME - 2C-methyl-D-erythritol 2,4-cyclodiphosphate synthase; K01770 2-C-methyl-D-erythritol 2,4-cyclodiphosphate synthase [EC:4.6.1.12] (db=KEGG evalue=0.0 bit_score=203.0 identity=63.5 coverage=79.48717948717949) (BLAST) C
CATALYZES - ENZRXNKFG-836
FUNCTIONAL-ASSIGNMENT-STATUS - :PROBABLE-ENZYME
GENE - GKFG-330
MOLECULAR-WEIGHT-KD - 20.064    
MOLECULAR-WEIGHT-SEQ - 20.064    
//
UNIQUE-ID - GKFG-329-MONOMER
TYPES - Polypeptides
COMMON-NAME - mcu:HMPREF0573_11679 opuE; SSS family proline:sodium (Na+) symporter OpuE; K11928 sodium/proline symporter (db=KEGG) (RBH) B
GENE - GKFG-329
MOLECULAR-WEIGHT-KD - 60.052    
MOLECULAR-WEIGHT-SEQ - 60.052    
//
UNIQUE-ID - GKFG-328-MONOMER
TYPES - Polypeptides
COMMON-NAME - mcu:HMPREF0573_11678 L-proline dehydrogenase / delta-1-pyrroline-5-carboxylate dehydrogenase (EC:1.5.1.12); K13821 proline dehydrogenase / delta 1-pyrroline-5-carboxylate dehydrogenase [EC:1.5.99.8 1.5.1.12] (db=KEGG) (RBH) B
CATALYZES - ENZRXNKFG-839
CATALYZES - ENZRXNKFG-838
CATALYZES - ENZRXNKFG-837
FUNCTIONAL-ASSIGNMENT-STATUS - :PROBABLE-ENZYME
GENE - GKFG-328
MOLECULAR-WEIGHT-KD - 64.45    
MOLECULAR-WEIGHT-SEQ - 64.45    
//
UNIQUE-ID - GKFG-327-MONOMER
TYPES - Polypeptides
COMMON-NAME - seg (db=Seg db_id=seg from=184 to=200) (IPRSCAN) D
GENE - GKFG-327
//
UNIQUE-ID - GKFG-326-MONOMER
TYPES - Polypeptides
COMMON-NAME - 426441..427211 + ( gc_cont=0.534) (GENE) E
GENE - GKFG-326
//
UNIQUE-ID - GKFG-325-MONOMER
TYPES - Polypeptides
COMMON-NAME - hypothetical protein (db=KEGG evalue=7.6e-17 bit_score=92.0 identity=44.3 coverage=94.11764705882352) (BLAST) C
GENE - GKFG-325
//
UNIQUE-ID - GKFG-324-MONOMER
TYPES - Polypeptides
COMMON-NAME - hypothetical protein (db=KEGG evalue=1.9e-35 bit_score=154.0 identity=59.5 coverage=97.45762711864407) (BLAST) C
GENE - GKFG-324
//
UNIQUE-ID - GKFG-323-MONOMER
TYPES - Polypeptides
COMMON-NAME - transmembrane_regions (db=TMHMM db_id=tmhmm from=7 to=29) (IPRSCAN) D
GENE - GKFG-323
MOLECULAR-WEIGHT-KD - 12.048    
MOLECULAR-WEIGHT-SEQ - 12.048    
//
UNIQUE-ID - GKFG-322-MONOMER
TYPES - Polypeptides
COMMON-NAME - xce:Xcel_0363 ATPase AAA-2 domain-containing protein; K03696 ATP-dependent Clp protease ATP-binding subunit ClpC (db=KEGG) (RBH) B
GENE - GKFG-322
//
UNIQUE-ID - GKFG-321-MONOMER
TYPES - Polypeptides
COMMON-NAME - Rhomboid family protein (db=KEGG evalue=3.7e-30 bit_score=137.0 identity=40.0 coverage=76.05042016806722) (BLAST) C
GENE - GKFG-321
//
UNIQUE-ID - GKFG-320-MONOMER
TYPES - Polypeptides
COMMON-NAME - peptidyl-prolyl cis-trans isomerase (rotamase) - cyclophilin family (EC:5.2.1.8); K03767 peptidyl-prolyl cis-trans isomerase A (cyclophilin A) [EC:5.2.1.8] (db=KEGG evalue=0.0 bit_score=245.0 identity=68.5 coverage=97.6470588235294) (BLAST) C
CATALYZES - ENZRXNKFG-840
GENE - GKFG-320
//
UNIQUE-ID - GKFG-319-MONOMER
TYPES - Polypeptides
COMMON-NAME - hypothetical protein (db=KEGG evalue=1.1e-15 bit_score=89.0 identity=31.4 coverage=91.76470588235294) (BLAST) C
GENE - GKFG-319
MOLECULAR-WEIGHT-KD - 18.881    
MOLECULAR-WEIGHT-SEQ - 18.881    
//
UNIQUE-ID - GKFG-318-MONOMER
TYPES - Polypeptides
COMMON-NAME - pcn:TIB1ST10_03525 sialidase A (db=KEGG) (RBH) B
FUNCTIONAL-ASSIGNMENT-STATUS - :PROBABLE-ENZYME
GENE - GKFG-318
MOLECULAR-WEIGHT-KD - 79.194    
MOLECULAR-WEIGHT-SEQ - 79.194    
//
UNIQUE-ID - GKFG-317-MONOMER
TYPES - Polypeptides
COMMON-NAME - ckp:ckrop_1873 nanT; putative sialic acid transporter; K03290 MFS transporter, SHS family, sialic acid transporter (db=KEGG) (RBH) B
GENE - GKFG-317
MOLECULAR-WEIGHT-KD - 54.332    
MOLECULAR-WEIGHT-SEQ - 54.332    
//
UNIQUE-ID - GKFG-316-MONOMER
TYPES - Polypeptides
COMMON-NAME - putative secreted protein (db=KEGG evalue=1.6e-23 bit_score=119.0 identity=24.3 coverage=18.365896980461812) (BLAST) C
GENE - GKFG-316
//
UNIQUE-ID - GKFG-315-MONOMER
TYPES - Polypeptides
COMMON-NAME - transmembrane_regions (db=TMHMM db_id=tmhmm from=13 to=35) (IPRSCAN) D
GENE - GKFG-315
//
UNIQUE-ID - GKFG-314-MONOMER
TYPES - Polypeptides
COMMON-NAME - D-tyrosyl-tRNA(Tyr) deacylase; K07560 D-tyrosyl-tRNA(Tyr) deacylase [EC:3.1.-.-] (db=KEGG evalue=3.3e-37 bit_score=160.0 identity=53.8 coverage=95.30201342281879) (BLAST) C
GENE - GKFG-314
//
UNIQUE-ID - GKFG-313-MONOMER
TYPES - Polypeptides
COMMON-NAME - glycine cleavage system T protein (aminomethyltransferase); K06980 (db=KEGG evalue=0.0 bit_score=248.0 identity=44.1 coverage=78.76344086021506) (BLAST) C
FUNCTIONAL-ASSIGNMENT-STATUS - :PROBABLE-ENZYME
GENE - GKFG-313
//
UNIQUE-ID - GKFG-312-MONOMER
TYPES - Polypeptides
COMMON-NAME - acyltransferase 3 (db=KEGG evalue=1.5e-43 bit_score=182.0 identity=31.1 coverage=94.29347826086956) (BLAST) C
FUNCTIONAL-ASSIGNMENT-STATUS - :PROBABLE-ENZYME
GENE - GKFG-312
MOLECULAR-WEIGHT-KD - 41.712    
MOLECULAR-WEIGHT-SEQ - 41.712    
//
UNIQUE-ID - GKFG-311-MONOMER
TYPES - Polypeptides
COMMON-NAME - seg (db=Seg db_id=seg from=82 to=90) (IPRSCAN) D
GENE - GKFG-311
//
UNIQUE-ID - GKFG-310-MONOMER
TYPES - Polypeptides
COMMON-NAME - Lipocalins (db=superfamily db_id=SSF50814 from=6 to=41 evalue=1.3e-06 interpro_id=IPR011038 interpro_description=Calycin-like) (IPRSCAN) D
GENE - GKFG-310
//
UNIQUE-ID - GKFG-309-MONOMER
TYPES - Polypeptides
COMMON-NAME - Putative uncharacterized protein n=2 Tax=Actinomyces RepID=G9PPN4_9ACTO (db=UNIREF evalue=4.4e-15 bit_score=88.0 identity=26.5 coverage=82.22222222222221) (BLAST) C
GENE - GKFG-309
MOLECULAR-WEIGHT-KD - 33.025    
MOLECULAR-WEIGHT-SEQ - 33.025    
//
UNIQUE-ID - GKFG-308-MONOMER
TYPES - Polypeptides
COMMON-NAME - mcu:HMPREF0573_10721 gltD; glutamate synthase (NADPH) small subunit (EC:1.4.1.13) (db=KEGG) (RBH) B
CATALYZES - ENZRXNKFG-843
CATALYZES - ENZRXNKFG-842
CATALYZES - ENZRXNKFG-841
FUNCTIONAL-ASSIGNMENT-STATUS - :PROBABLE-ENZYME
GENE - GKFG-308
//
UNIQUE-ID - GKFG-307-MONOMER
TYPES - Polypeptides
COMMON-NAME - mcu:HMPREF0573_10720 porB; pyruvate synthase (EC:1.2.7.1); K00170 pyruvate ferredoxin oxidoreductase, beta subunit [EC:1.2.7.1] (db=KEGG) (RBH) B
CATALYZES - ENZRXNKFG-844
FUNCTIONAL-ASSIGNMENT-STATUS - :PROBABLE-ENZYME
GENE - GKFG-307
//
UNIQUE-ID - GKFG-306-MONOMER
TYPES - Polypeptides
COMMON-NAME - mcu:HMPREF0573_10719 porA; pyruvate synthase (EC:1.2.7.1); K00169 pyruvate ferredoxin oxidoreductase, alpha subunit [EC:1.2.7.1] (db=KEGG) (RBH) B
CATALYZES - ENZRXNKFG-845
FUNCTIONAL-ASSIGNMENT-STATUS - :PROBABLE-ENZYME
GENE - GKFG-306
//
UNIQUE-ID - GKFG-305-MONOMER
TYPES - Polypeptides
COMMON-NAME - porG; pyruvate/ketoisovalerate oxidoreductase subunit gamma (EC:1.2.7.1); K00172 pyruvate ferredoxin oxidoreductase, gamma subunit [EC:1.2.7.1] (db=KEGG evalue=0.0 bit_score=267.0 identity=69.2 coverage=95.83333333333334) (BLAST) C
CATALYZES - ENZRXNKFG-846
FUNCTIONAL-ASSIGNMENT-STATUS - :PROBABLE-ENZYME
GENE - GKFG-305
//
UNIQUE-ID - GKFG-304-MONOMER
TYPES - Polypeptides
COMMON-NAME - hypothetical protein (db=KEGG evalue=4.8e-32 bit_score=144.0 identity=30.9 coverage=48.8) (BLAST) C
GENE - GKFG-304
MOLECULAR-WEIGHT-KD - 55.418    
MOLECULAR-WEIGHT-SEQ - 55.418    
//
UNIQUE-ID - GKFG-303-MONOMER
TYPES - Polypeptides
COMMON-NAME - hypothetical protein (db=KEGG evalue=5.9e-29 bit_score=134.0 identity=27.8 coverage=87.85871964679912) (BLAST) C
GENE - GKFG-303
//
UNIQUE-ID - GKFG-302-MONOMER
TYPES - Polypeptides
COMMON-NAME - coiled-coil (db=Coil db_id=coil from=43 to=64 evalue=NA) (IPRSCAN) D
GENE - GKFG-302
//
UNIQUE-ID - GKFG-301-MONOMER
TYPES - Polypeptides
COMMON-NAME - mcu:HMPREF0573_11047 oxidoreductase domain-containing protein (db=KEGG) (RBH) B
FUNCTIONAL-ASSIGNMENT-STATUS - :PROBABLE-ENZYME
GENE - GKFG-301
//
UNIQUE-ID - GKFG-300-MONOMER
TYPES - Polypeptides
COMMON-NAME - UniRef90_F9EI64 ABC superfamily ATP binding cassette transporter ABC protein n=1 Tax=Actinomyces sp. oral taxon 448 str. F0400 RepID=F9EI64_9ACTO (db=UNIREF) (RBH) B
GENE - GKFG-300
MOLECULAR-WEIGHT-KD - 69.683    
MOLECULAR-WEIGHT-SEQ - 69.683    
//
UNIQUE-ID - GKFG-299-MONOMER
TYPES - Polypeptides
COMMON-NAME - bcv:Bcav_0457 hypothetical protein; K02004 putative ABC transport system permease protein (db=KEGG) (RBH) B
GENE - GKFG-299
MOLECULAR-WEIGHT-KD - 90.527    
MOLECULAR-WEIGHT-SEQ - 90.527    
//
UNIQUE-ID - GKFG-298-MONOMER
TYPES - Polypeptides
COMMON-NAME - hypothetical protein (db=KEGG evalue=2.8e-12 bit_score=76.0 identity=49.4 coverage=94.02985074626866) (BLAST) C
GENE - GKFG-298
//
UNIQUE-ID - GKFG-297-MONOMER
TYPES - Polypeptides
COMMON-NAME - (db=HMMPfam db_id=PF12277 from=3 to=49 evalue=7.4e-11 interpro_id=IPR022062 interpro_description=Protein of unknown function DUF3618) (IPRSCAN) D
GENE - GKFG-297
//
UNIQUE-ID - GKFG-296-MONOMER
TYPES - Polypeptides
COMMON-NAME - hypothetical protein (db=KEGG evalue=5.2e-26 bit_score=123.0 identity=45.1 coverage=59.111111111111114) (BLAST) C
GENE - GKFG-296
//
UNIQUE-ID - GKFG-295-MONOMER
TYPES - Polypeptides
COMMON-NAME - hypothetical protein (db=KEGG evalue=5.4e-25 bit_score=119.0 identity=52.2 coverage=90.32258064516128) (BLAST) C
GENE - GKFG-295
//
UNIQUE-ID - GKFG-294-MONOMER
TYPES - Polypeptides
COMMON-NAME - mau:Micau_3249 major facilitator superfamily protein (db=KEGG) (RBH) B
GENE - GKFG-294
MOLECULAR-WEIGHT-KD - 52.372    
MOLECULAR-WEIGHT-SEQ - 52.372    
//
UNIQUE-ID - GKFG-293-MONOMER
TYPES - Polypeptides
COMMON-NAME - transmembrane_regions (db=TMHMM db_id=tmhmm from=4 to=24) (IPRSCAN) D
GENE - GKFG-293
MOLECULAR-WEIGHT-KD - 12.266    
MOLECULAR-WEIGHT-SEQ - 12.266    
//
UNIQUE-ID - GKFG-292-MONOMER
TYPES - Polypeptides
COMMON-NAME - putative endoribonuclease translation initiation inhibitor (db=KEGG evalue=1.1e-34 bit_score=151.0 identity=58.0 coverage=91.72413793103448) (BLAST) C
GENE - GKFG-292
//
UNIQUE-ID - GKFG-291-MONOMER
TYPES - Polypeptides
COMMON-NAME - transcription factor WhiB (db=KEGG evalue=6.4e-30 bit_score=135.0 identity=61.0 coverage=90.0) (BLAST) C
GENE - GKFG-291
//
UNIQUE-ID - GKFG-290-MONOMER
TYPES - Polypeptides
COMMON-NAME - mcu:HMPREF0573_11046 stsC; pyridoxal-phosphate-dependent aminotransferase (EC:2.6.1.50) (db=KEGG) (RBH) B
CATALYZES - ENZRXNKFG-847
FUNCTIONAL-ASSIGNMENT-STATUS - :PROBABLE-ENZYME
GENE - GKFG-290
//
UNIQUE-ID - GKFG-289-MONOMER
TYPES - Polypeptides
COMMON-NAME - mcu:HMPREF0573_10751 putative penicillin-binding protein (db=KEGG) (RBH) B
CATALYZES - ENZRXNKFG-1100
GENE - GKFG-289
MOLECULAR-WEIGHT-KD - 78.941    
MOLECULAR-WEIGHT-SEQ - 78.941    
//
UNIQUE-ID - GKFG-288-MONOMER
TYPES - Polypeptides
COMMON-NAME - metallophosphoesterase (db=KEGG evalue=0.0 bit_score=200.0 identity=40.4 coverage=67.98941798941799) (BLAST) C
GENE - GKFG-288
MOLECULAR-WEIGHT-KD - 41.1    
MOLECULAR-WEIGHT-SEQ - 41.1    
//
UNIQUE-ID - GKFG-287-MONOMER
TYPES - Polypeptides
COMMON-NAME - hypothetical protein; K07736 CarD family transcriptional regulator (db=KEGG evalue=0.0 bit_score=220.0 identity=68.9 coverage=93.02325581395348) (BLAST) C
GENE - GKFG-287
MOLECULAR-WEIGHT-KD - 19.182    
MOLECULAR-WEIGHT-SEQ - 19.182    
//
UNIQUE-ID - GKFG-286-MONOMER
TYPES - Polypeptides
COMMON-NAME - 2-C-methyl-D-erythritol 4-phosphate cytidylyltransferase; K00991 2-C-methyl-D-erythritol 4-phosphate cytidylyltransferase [EC:2.7.7.60] (db=KEGG evalue=4.1e-35 bit_score=154.0 identity=39.7 coverage=89.14728682170544) (BLAST) C
CATALYZES - ENZRXNKFG-848
FUNCTIONAL-ASSIGNMENT-STATUS - :PROBABLE-ENZYME
GENE - GKFG-286
MOLECULAR-WEIGHT-KD - 27.193    
MOLECULAR-WEIGHT-SEQ - 27.193    
//
UNIQUE-ID - GKFG-285-MONOMER
TYPES - Polypeptides
COMMON-NAME - apn:Asphe3_37240 major facilitator superfamily permease; K06902 MFS transporter, UMF1 family (db=KEGG) (RBH) B
GENE - GKFG-285
MOLECULAR-WEIGHT-KD - 49.887    
MOLECULAR-WEIGHT-SEQ - 49.887    
//
UNIQUE-ID - GKFG-284-MONOMER
TYPES - Polypeptides
COMMON-NAME - pad:TIIST44_02530 dihydroxyacetone kinase subunit DhaK; K05878 dihydroxyacetone kinase, N-terminal domain [EC:2.7.1.-] (db=KEGG) (RBH) B
FUNCTIONAL-ASSIGNMENT-STATUS - :PROBABLE-ENZYME
GENE - GKFG-284
MOLECULAR-WEIGHT-KD - 34.983    
MOLECULAR-WEIGHT-SEQ - 34.983    
//
UNIQUE-ID - GKFG-283-MONOMER
TYPES - Polypeptides
COMMON-NAME - dihydroxyacetone kinase, L subunit; K05879 dihydroxyacetone kinase, C-terminal domain [EC:2.7.1.-] (db=KEGG evalue=0.0 bit_score=224.0 identity=57.9 coverage=96.56862745098039) (BLAST) C
FUNCTIONAL-ASSIGNMENT-STATUS - :PROBABLE-ENZYME
GENE - GKFG-283
MOLECULAR-WEIGHT-KD - 20.926    
MOLECULAR-WEIGHT-SEQ - 20.926    
//
UNIQUE-ID - GKFG-282-MONOMER
TYPES - Polypeptides
COMMON-NAME - kfl:Kfla_6664 phosphoenolpyruvate-protein phosphotransferase; K02768 PTS system, fructose-specific IIA component [EC:2.7.1.69]; K08483 phosphotransferase system, enzyme I, PtsI [EC:2.7.3.9]; K11183 phosphocarrier protein FPr (db=KEGG) (RBH) B
CATALYZES - ENZRXNKFG-853
CATALYZES - ENZRXNKFG-852
CATALYZES - ENZRXNKFG-851
CATALYZES - ENZRXNKFG-850
CATALYZES - ENZRXNKFG-849
FUNCTIONAL-ASSIGNMENT-STATUS - :PROBABLE-ENZYME
GENE - GKFG-282
MOLECULAR-WEIGHT-KD - 85.493    
MOLECULAR-WEIGHT-SEQ - 85.493    
//
UNIQUE-ID - GKFG-281-MONOMER
TYPES - Polypeptides
COMMON-NAME - bfa:Bfae_19800 copper/silver-translocating P-type ATPase; K01533 Cu2+-exporting ATPase [EC:3.6.3.4] (db=KEGG) (RBH) B
CATALYZES - ENZRXNKFG-854
FUNCTIONAL-ASSIGNMENT-STATUS - :PROBABLE-ENZYME
GENE - GKFG-281
MOLECULAR-WEIGHT-KD - 78.448    
MOLECULAR-WEIGHT-SEQ - 78.448    
//
UNIQUE-ID - GKFG-280-MONOMER
TYPES - Polypeptides
COMMON-NAME - pyridoxamine 5'-phosphate oxidase-like protein (db=KEGG evalue=1.2e-11 bit_score=75.0 identity=34.6 coverage=82.11382113821138) (BLAST) C
FUNCTIONAL-ASSIGNMENT-STATUS - :PROBABLE-ENZYME
GENE - GKFG-280
//
UNIQUE-ID - GKFG-279-MONOMER
TYPES - Polypeptides
COMMON-NAME - glycosyl transferase family 2 protein (db=KEGG evalue=2.1e-44 bit_score=184.0 identity=63.4 coverage=94.0) (BLAST) C
FUNCTIONAL-ASSIGNMENT-STATUS - :PROBABLE-ENZYME
GENE - GKFG-279
MOLECULAR-WEIGHT-KD - 16.856    
MOLECULAR-WEIGHT-SEQ - 16.856    
//
UNIQUE-ID - GKFG-278-MONOMER
TYPES - Polypeptides
COMMON-NAME - gob:Gobs_1709 choline/carnitine/betaine transporter; K02168 high-affinity choline transport protein (db=KEGG) (RBH) B
CATALYZES - ENZRXNKFG-1133
CATALYZES - ENZRXNKFG-1132
CATALYZES - ENZRXNKFG-1131
GENE - GKFG-278
GO-TERMS - |GO:0005215|
//
UNIQUE-ID - GKFG-277-MONOMER
TYPES - Polypeptides
COMMON-NAME - LacI family transcriptional regulator (db=KEGG evalue=0.0 bit_score=272.0 identity=42.7 coverage=93.27731092436974) (BLAST) C
GENE - GKFG-277
MOLECULAR-WEIGHT-KD - 38.824    
MOLECULAR-WEIGHT-SEQ - 38.824    
//
UNIQUE-ID - GKFG-276-MONOMER
TYPES - Polypeptides
COMMON-NAME - Putative uncharacterized protein n=1 Tax=Bifidobacterium breve UCC2003 RepID=F9XZB4_BIFBU (db=UNIREF evalue=0.0 bit_score=203.0 identity=42.2 coverage=94.23076923076923) (BLAST) C
GENE - GKFG-276
//
UNIQUE-ID - GKFG-275-MONOMER
TYPES - Polypeptides
COMMON-NAME - hau:Haur_2392 beta-galactosidase; K12308 beta-galactosidase [EC:3.2.1.23] (db=KEGG) (RBH) B
CATALYZES - ENZRXNKFG-860
CATALYZES - ENZRXNKFG-859
CATALYZES - ENZRXNKFG-858
CATALYZES - ENZRXNKFG-857
CATALYZES - ENZRXNKFG-856
CATALYZES - ENZRXNKFG-855
FUNCTIONAL-ASSIGNMENT-STATUS - :PROBABLE-ENZYME
GENE - GKFG-275
//
UNIQUE-ID - GKFG-274-MONOMER
TYPES - Polypeptides
COMMON-NAME - apn:Asphe3_10710 monosaccharide ABC transporter membrane protein, CUT2 family; K10440 ribose transport system permease protein (db=KEGG) (RBH) B
GENE - GKFG-274
//
UNIQUE-ID - GKFG-273-MONOMER
TYPES - Polypeptides
COMMON-NAME - apn:Asphe3_10700 monosaccharide ABC transporter ATP-binding protein, CUT2 family; K10441 ribose transport system ATP-binding protein [EC:3.6.3.17] (db=KEGG) (RBH) B
CATALYZES - ENZRXNKFG-861
GENE - GKFG-273
//
UNIQUE-ID - GKFG-272-MONOMER
TYPES - Polypeptides
COMMON-NAME - apn:Asphe3_10690 monosaccharide ABC transporter substrate-binding protein, CUT2 family; K10439 ribose transport system substrate-binding protein (db=KEGG) (RBH) B
GENE - GKFG-272
//
UNIQUE-ID - GKFG-271-MONOMER
TYPES - Polypeptides
COMMON-NAME - apn:Asphe3_10590 hypothetical protein (db=KEGG) (RBH) B
GENE - GKFG-271
//
UNIQUE-ID - GKFG-270-MONOMER
TYPES - Polypeptides
COMMON-NAME - transposase (db=KEGG evalue=1.4e-21 bit_score=107.0 identity=54.3 coverage=96.22641509433963) (BLAST) C
CATALYZES - ENZRXNKFG-1045
GENE - GKFG-270
MOLECULAR-WEIGHT-KD - 12.23    
MOLECULAR-WEIGHT-SEQ - 12.23    
//
UNIQUE-ID - GKFG-269-MONOMER
TYPES - Polypeptides
COMMON-NAME - mcu:HMPREF0573_10678 tnp3521; IS3521 transposase (db=KEGG) (RBH) B
GENE - GKFG-269
MOLECULAR-WEIGHT-KD - 34.168    
MOLECULAR-WEIGHT-SEQ - 34.168    
//
UNIQUE-ID - GKFG-268-MONOMER
TYPES - Polypeptides
COMMON-NAME - hypothetical protein; K09153 hypothetical protein (db=KEGG evalue=8.2e-17 bit_score=92.0 identity=48.0 coverage=68.96551724137932) (BLAST) C
GENE - GKFG-268
MOLECULAR-WEIGHT-KD - 15.54    
MOLECULAR-WEIGHT-SEQ - 15.54    
//
UNIQUE-ID - GKFG-267-MONOMER
TYPES - Polypeptides
COMMON-NAME - UniRef90_E6LY50 Iron(III) ABC superfamily ATP binding cassette transporter, ABC protein n=2 Tax=Mobiluncus curtisii RepID=E6LY50_9ACTO (db=UNIREF) (RBH) B
GENE - GKFG-267
//
UNIQUE-ID - GKFG-266-MONOMER
TYPES - Polypeptides
COMMON-NAME - UniRef90_E6LY51 Iron(III) ABC superfamily ATP binding cassette transporter solute-binding protein n=2 Tax=Mobiluncus curtisii RepID=E6LY51_9ACTO (db=UNIREF) (RBH) B
GENE - GKFG-266
//
UNIQUE-ID - GKFG-265-MONOMER
TYPES - Polypeptides
COMMON-NAME - UniRef90_E6LY52 Heme ABC superfamily ATP binding cassette transporter, membrane protein n=2 Tax=Mobiluncus curtisii RepID=E6LY52_9ACTO (db=UNIREF) (RBH) B
GENE - GKFG-265
//
UNIQUE-ID - GKFG-264-MONOMER
TYPES - Polypeptides
COMMON-NAME - UniRef90_E1MC29 Peptidase, S9A/B/C family, catalytic domain protein n=2 Tax=Mobiluncus mulieris RepID=E1MC29_9ACTO (db=UNIREF) (RBH) B
GENE - GKFG-264
//
UNIQUE-ID - GKFG-263-MONOMER
TYPES - Polypeptides
COMMON-NAME - Putative uncharacterized protein n=1 Tax=Mobiluncus mulieris FB024-16 RepID=E1MC28_9ACTO (db=UNIREF evalue=1.4e-07 bit_score=60.0 identity=67.6 coverage=94.28571428571428) (BLAST) C
GENE - GKFG-263
MOLECULAR-WEIGHT-KD - 3.935    
MOLECULAR-WEIGHT-SEQ - 3.935    
//
UNIQUE-ID - GKFG-261-MONOMER
TYPES - Polypeptides
COMMON-NAME - twh:TWT600 ABC transporter ATP-binding protein; K06148 ATP-binding cassette, subfamily C, bacterial (db=KEGG) (RBH) B
GENE - GKFG-261
MOLECULAR-WEIGHT-KD - 61.355    
MOLECULAR-WEIGHT-SEQ - 61.355    
//
UNIQUE-ID - GKFG-260-MONOMER
TYPES - Polypeptides
COMMON-NAME - twh:TWT601 ABC transporter ATP-binding protein; K06148 ATP-binding cassette, subfamily C, bacterial (db=KEGG) (RBH) B
GENE - GKFG-260
MOLECULAR-WEIGHT-KD - 62.949    
MOLECULAR-WEIGHT-SEQ - 62.949    
//
UNIQUE-ID - GKFG-259-MONOMER
TYPES - Polypeptides
COMMON-NAME - mcu:HMPREF0573_10100 ABC transporter ATP-binding protein/membrane protein; K02003 putative ABC transport system ATP-binding protein (db=KEGG) (RBH) B
GENE - GKFG-259
//
UNIQUE-ID - GKFG-258-MONOMER
TYPES - Polypeptides
COMMON-NAME - mcu:HMPREF0573_10101 peptide ABC transporter permease; K02004 putative ABC transport system permease protein (db=KEGG) (RBH) B
GENE - GKFG-258
//
UNIQUE-ID - GKFG-257-MONOMER
TYPES - Polypeptides
COMMON-NAME - bcv:Bcav_0730 xylose isomerase; K03335 inosose dehydratase [EC:4.2.1.44] (db=KEGG) (RBH) B
CATALYZES - ENZRXNKFG-862
FUNCTIONAL-ASSIGNMENT-STATUS - :PROBABLE-ENZYME
GENE - GKFG-257
MOLECULAR-WEIGHT-KD - 35.271    
MOLECULAR-WEIGHT-SEQ - 35.271    
//
UNIQUE-ID - GKFG-256-MONOMER
TYPES - Polypeptides
COMMON-NAME - mcu:HMPREF0573_10102 ABC transporter membrane protein; K02004 putative ABC transport system permease protein (db=KEGG) (RBH) B
GENE - GKFG-256
//
UNIQUE-ID - GKFG-255-MONOMER
TYPES - Polypeptides
COMMON-NAME - hypothetical protein; K09940 hypothetical protein (db=KEGG evalue=3.4e-33 bit_score=147.0 identity=44.9 coverage=86.20689655172413) (BLAST) C
GENE - GKFG-255
//
UNIQUE-ID - GKFG-254-MONOMER
TYPES - Polypeptides
COMMON-NAME - RecB family nuclease; K06860 uncharacterized protein (db=KEGG evalue=2.1e-44 bit_score=186.0 identity=28.7 coverage=80.69216757741347) (BLAST) C
GENE - GKFG-254
//
UNIQUE-ID - GKFG-253-MONOMER
TYPES - Polypeptides
COMMON-NAME - paz:TIA2EST2_01445 delta-aminolevulinic acid dehydratase (EC:4.2.1.24); K01698 porphobilinogen synthase [EC:4.2.1.24] (db=KEGG) (RBH) B
CATALYZES - ENZRXNKFG-863
FUNCTIONAL-ASSIGNMENT-STATUS - :PROBABLE-ENZYME
GENE - GKFG-253
//
UNIQUE-ID - GKFG-252-MONOMER
TYPES - Polypeptides
COMMON-NAME - transmembrane_regions (db=TMHMM db_id=tmhmm from=29 to=51) (IPRSCAN) D
GENE - GKFG-252
MOLECULAR-WEIGHT-KD - 42.595    
MOLECULAR-WEIGHT-SEQ - 42.595    
//
UNIQUE-ID - GKFG-251-MONOMER
TYPES - Polypeptides
COMMON-NAME - LuxR family transcriptional regulator (db=KEGG evalue=2.2e-18 bit_score=98.0 identity=29.7 coverage=88.0184331797235) (BLAST) C
GENE - GKFG-251
//
UNIQUE-ID - GKFG-250-MONOMER
TYPES - Polypeptides
COMMON-NAME - hypothetical protein (db=KEGG evalue=2.8e-09 bit_score=69.0 identity=37.4 coverage=19.85645933014354) (BLAST) C
GENE - GKFG-250
MOLECULAR-WEIGHT-KD - 46.52    
MOLECULAR-WEIGHT-SEQ - 46.52    
//
UNIQUE-ID - GKFG-249-MONOMER
TYPES - Polypeptides
COMMON-NAME - transmembrane_regions (db=TMHMM db_id=tmhmm from=7 to=29) (IPRSCAN) D
GENE - GKFG-249
//
UNIQUE-ID - GKFG-248-MONOMER
TYPES - Polypeptides
COMMON-NAME - transmembrane_regions (db=TMHMM db_id=tmhmm from=5 to=27) (IPRSCAN) D
GENE - GKFG-248
MOLECULAR-WEIGHT-KD - 7.201    
MOLECULAR-WEIGHT-SEQ - 7.201    
//
UNIQUE-ID - GKFG-247-MONOMER
TYPES - Polypeptides
COMMON-NAME - bcv:Bcav_1855 glutamine synthetase, type I (EC:6.3.1.2); K01915 glutamine synthetase [EC:6.3.1.2] (db=KEGG) (RBH) B
CATALYZES - ENZRXNKFG-864
FUNCTIONAL-ASSIGNMENT-STATUS - :PROBABLE-ENZYME
GENE - GKFG-247
//
UNIQUE-ID - GKFG-246-MONOMER
TYPES - Polypeptides
COMMON-NAME - bcv:Bcav_0731 Inositol 2-dehydrogenase (EC:1.1.1.18); K00010 myo-inositol 2-dehydrogenase [EC:1.1.1.18] (db=KEGG) (RBH) B
CATALYZES - ENZRXNKFG-865
FUNCTIONAL-ASSIGNMENT-STATUS - :PROBABLE-ENZYME
GENE - GKFG-246
MOLECULAR-WEIGHT-KD - 37.232    
MOLECULAR-WEIGHT-SEQ - 37.232    
//
UNIQUE-ID - GKFG-245-MONOMER
TYPES - Polypeptides
COMMON-NAME - transmembrane_regions (db=TMHMM db_id=tmhmm from=33 to=55) (IPRSCAN) D
GENE - GKFG-245
//
UNIQUE-ID - GKFG-244-MONOMER
TYPES - Polypeptides
COMMON-NAME - (db=HMMPfam db_id=PF02602 from=26 to=241 evalue=2.6e-31 interpro_id=IPR003754 interpro_description=Tetrapyrrole biosynthesis, uroporphyrinogen III synthase GO=Molecular Function: uroporphyrinogen-III synthase activity (GO:0004852), Biological Process: tetrapyrrole biosynthetic process (GO:0033014)) (IPRSCAN) D
FUNCTIONAL-ASSIGNMENT-STATUS - :PROBABLE-ENZYME
GENE - GKFG-244
//
UNIQUE-ID - GKFG-243-MONOMER
TYPES - Polypeptides
COMMON-NAME - pcn:TIB1ST10_01570 hydroxymethylbilane synthase; K01749 hydroxymethylbilane synthase [EC:2.5.1.61] (db=KEGG) (RBH) B
CATALYZES - ENZRXNKFG-866
FUNCTIONAL-ASSIGNMENT-STATUS - :PROBABLE-ENZYME
GENE - GKFG-243
//
UNIQUE-ID - GKFG-242-MONOMER
TYPES - Polypeptides
COMMON-NAME - mts:MTES_1861 hemE; uroporphyrinogen-III decarboxylase; K01599 uroporphyrinogen decarboxylase [EC:4.1.1.37] (db=KEGG) (RBH) B
CATALYZES - ENZRXNKFG-868
CATALYZES - ENZRXNKFG-867
FUNCTIONAL-ASSIGNMENT-STATUS - :PROBABLE-ENZYME
GENE - GKFG-242
//
UNIQUE-ID - GKFG-241-MONOMER
TYPES - Polypeptides
COMMON-NAME - glutamyl-tRNA reductase (EC:1.2.1.70); K02492 glutamyl-tRNA reductase [EC:1.2.1.70] (db=KEGG evalue=1.9e-43 bit_score=181.0 identity=40.3 coverage=88.32116788321169) (BLAST) C
CATALYZES - ENZRXNKFG-869
GENE - GKFG-241
//
UNIQUE-ID - GKFG-240-MONOMER
TYPES - Polypeptides
COMMON-NAME - hemA; putative glutamyl-tRNA reductase (EC:1.2.1.70); K02492 glutamyl-tRNA reductase [EC:1.2.1.70] (db=KEGG evalue=7.7e-34 bit_score=149.0 identity=47.5 coverage=81.12244897959184) (BLAST) C
CATALYZES - ENZRXNKFG-870
FUNCTIONAL-ASSIGNMENT-STATUS - :PROBABLE-ENZYME
GENE - GKFG-240
MOLECULAR-WEIGHT-KD - 21.165    
MOLECULAR-WEIGHT-SEQ - 21.165    
//
UNIQUE-ID - GKFG-239-MONOMER
TYPES - Polypeptides
COMMON-NAME - bcv:Bcav_1088 hemH; ferrochelatase (EC:4.99.1.1); K01772 ferrochelatase [EC:4.99.1.1] (db=KEGG) (RBH) B
CATALYZES - ENZRXNKFG-871
FUNCTIONAL-ASSIGNMENT-STATUS - :PROBABLE-ENZYME
GENE - GKFG-239
MOLECULAR-WEIGHT-KD - 41.424    
MOLECULAR-WEIGHT-SEQ - 41.424    
//
UNIQUE-ID - GKFG-238-MONOMER
TYPES - Polypeptides
COMMON-NAME - hypothetical protein; K09162 hypothetical protein (db=KEGG evalue=0.0 bit_score=285.0 identity=55.2 coverage=97.57085020242914) (BLAST) C
GENE - GKFG-238
MOLECULAR-WEIGHT-KD - 28.029    
MOLECULAR-WEIGHT-SEQ - 28.029    
//
UNIQUE-ID - GKFG-237-MONOMER
TYPES - Polypeptides
COMMON-NAME - ahe:Arch_1722 Crp/Fnr family transcriptional regulator (db=KEGG) (RBH) B
GENE - GKFG-237
MOLECULAR-WEIGHT-KD - 25.077    
MOLECULAR-WEIGHT-SEQ - 25.077    
//
UNIQUE-ID - GKFG-236-MONOMER
TYPES - Polypeptides
COMMON-NAME - hypothetical protein (db=KEGG evalue=1.0e-26 bit_score=126.0 identity=27.6 coverage=84.67532467532467) (BLAST) C
GENE - GKFG-236
//
UNIQUE-ID - GKFG-235-MONOMER
TYPES - Polypeptides
COMMON-NAME - pfr:PFREUD_19110 iolT3; myo-inositol transporter IolT3 (db=KEGG) (RBH) B
CATALYZES - ENZRXNKFG-1130
GENE - GKFG-235
GO-TERMS - |GO:0005215|
MOLECULAR-WEIGHT-KD - 60.305    
MOLECULAR-WEIGHT-SEQ - 60.305    
//
UNIQUE-ID - GKFG-234-MONOMER
TYPES - Polypeptides
COMMON-NAME - bcv:Bcav_3635 adenylosuccinate synthetase (EC:6.3.4.4); K01939 adenylosuccinate synthase [EC:6.3.4.4] (db=KEGG) (RBH) B
CATALYZES - ENZRXNKFG-872
FUNCTIONAL-ASSIGNMENT-STATUS - :PROBABLE-ENZYME
GENE - GKFG-234
//
UNIQUE-ID - GKFG-233-MONOMER
TYPES - Polypeptides
COMMON-NAME - ahe:Arch_1659 cysteinyl-tRNA synthetase (EC:6.1.1.16); K01883 cysteinyl-tRNA synthetase [EC:6.1.1.16] (db=KEGG) (RBH) B
CATALYZES - ENZRXNKFG-873
FUNCTIONAL-ASSIGNMENT-STATUS - :PROBABLE-ENZYME
GENE - GKFG-233
MOLECULAR-WEIGHT-KD - 53.182    
MOLECULAR-WEIGHT-SEQ - 53.182    
//
UNIQUE-ID - GKFG-232-MONOMER
TYPES - Polypeptides
COMMON-NAME - cfi:Celf_0608 RNA methyltransferase, TrmH family, group 3; K03218 23S rRNA (guanosine2251-2'-O)-methyltransferase [EC:2.1.1.185] (db=KEGG) (RBH) B
CATALYZES - ENZRXNKFG-874
FUNCTIONAL-ASSIGNMENT-STATUS - :PROBABLE-ENZYME
GENE - GKFG-232
MOLECULAR-WEIGHT-KD - 35.003    
MOLECULAR-WEIGHT-SEQ - 35.003    
//
UNIQUE-ID - GKFG-231-MONOMER
TYPES - Polypeptides
COMMON-NAME - transmembrane_regions (db=TMHMM db_id=tmhmm from=166 to=197) (IPRSCAN) D
GENE - GKFG-231
//
UNIQUE-ID - GKFG-230-MONOMER
TYPES - Polypeptides
COMMON-NAME - mcu:HMPREF0573_11028 LIVCS family branched subunit amino acid:cation symporter; K03311 branched-chain amino acid:cation transporter, LIVCS family (db=KEGG) (RBH) B
GENE - GKFG-230
MOLECULAR-WEIGHT-KD - 51.372    
MOLECULAR-WEIGHT-SEQ - 51.372    
//
UNIQUE-ID - GKFG-229-MONOMER
TYPES - Polypeptides
COMMON-NAME - type II secretion system protein (db=KEGG evalue=1.0e-24 bit_score=119.0 identity=39.3 coverage=93.75) (BLAST) C
GENE - GKFG-229
//
UNIQUE-ID - GKFG-228-MONOMER
TYPES - Polypeptides
COMMON-NAME - hypothetical protein; K12510 tight adherence protein B (db=KEGG evalue=5.0e-21 bit_score=107.0 identity=33.0 coverage=84.0) (BLAST) C
GENE - GKFG-228
//
UNIQUE-ID - GKFG-227-MONOMER
TYPES - Polypeptides
COMMON-NAME - cfi:Celf_0839 type II secretion system protein E; K02283 pilus assembly protein CpaF (db=KEGG) (RBH) B
GENE - GKFG-227
//
UNIQUE-ID - GKFG-226-MONOMER
TYPES - Polypeptides
COMMON-NAME - PROKAR_LIPOPROTEIN (db=ProfileScan db_id=PS51257 from=1 to=21 evalue=7.0) (IPRSCAN) D
GENE - GKFG-226
//
UNIQUE-ID - GKFG-225-MONOMER
TYPES - Polypeptides
COMMON-NAME - mcu:HMPREF0573_10801 pckG; phosphoenolpyruvate carboxykinase (EC:4.1.1.32); K01596 phosphoenolpyruvate carboxykinase (GTP) [EC:4.1.1.32] (db=KEGG) (RBH) B
CATALYZES - ENZRXNKFG-876
CATALYZES - ENZRXNKFG-875
FUNCTIONAL-ASSIGNMENT-STATUS - :PROBABLE-ENZYME
GENE - GKFG-225
MOLECULAR-WEIGHT-KD - 67.612    
MOLECULAR-WEIGHT-SEQ - 67.612    
//
UNIQUE-ID - GKFG-224-MONOMER
TYPES - Polypeptides
COMMON-NAME - hypothetical protein (db=KEGG evalue=7.5e-18 bit_score=95.0 identity=50.6 coverage=95.29411764705881) (BLAST) C
GENE - GKFG-224
MOLECULAR-WEIGHT-KD - 9.731    
MOLECULAR-WEIGHT-SEQ - 9.731    
//
UNIQUE-ID - GKFG-223-MONOMER
TYPES - Polypeptides
COMMON-NAME - tRNA(Ile)-lysidine synthetase; K04075 tRNA(Ile)-lysidine synthase [EC:6.3.4.19] (db=KEGG evalue=0.0 bit_score=217.0 identity=43.1 coverage=88.39779005524862) (BLAST) C
CATALYZES - ENZRXNKFG-877
GENE - GKFG-223
//
UNIQUE-ID - GKFG-222-MONOMER
TYPES - Polypeptides
COMMON-NAME - cation diffusion facilitator family transporter; K03295 cation efflux system protein, CDF family (db=KEGG evalue=8.4e-37 bit_score=159.0 identity=44.4 coverage=98.82352941176471) (BLAST) C
GENE - GKFG-222
//
UNIQUE-ID - GKFG-221-MONOMER
TYPES - Polypeptides
COMMON-NAME - cation diffusion facilitator family transporter; K03295 cation efflux system protein, CDF family (db=KEGG evalue=7.0e-23 bit_score=112.0 identity=40.7 coverage=83.23699421965318) (BLAST) C
GENE - GKFG-221
//
UNIQUE-ID - GKFG-220-MONOMER
TYPES - Polypeptides
COMMON-NAME - phosphoribosylaminoimidazole-succinocarboxamide synthase (EC:6.3.2.6); K01923 phosphoribosylaminoimidazole-succinocarboxamide synthase [EC:6.3.2.6] (db=KEGG evalue=0.0 bit_score=291.0 identity=47.2 coverage=95.1923076923077) (BLAST) C
CATALYZES - ENZRXNKFG-878
GENE - GKFG-220
MOLECULAR-WEIGHT-KD - 34.882    
MOLECULAR-WEIGHT-SEQ - 34.882    
//
UNIQUE-ID - GKFG-219-MONOMER
TYPES - Polypeptides
COMMON-NAME - hypothetical protein (db=KEGG evalue=4.6e-12 bit_score=75.0 identity=45.9 coverage=95.23809523809523) (BLAST) C
GENE - GKFG-219
//
UNIQUE-ID - GKFG-218-MONOMER
TYPES - Polypeptides
COMMON-NAME - putative permease, DMT superfamily; K11939 inner membrane transporter RhtA (db=KEGG evalue=1.2e-09 bit_score=68.0 identity=32.0 coverage=87.73584905660378) (BLAST) C
GENE - GKFG-218
//
UNIQUE-ID - GKFG-217-MONOMER
TYPES - Polypeptides
COMMON-NAME - DNase I-like (db=superfamily db_id=SSF56219 from=1 to=276 evalue=7.7e-18 interpro_id=IPR005135 interpro_description=Endonuclease/exonuclease/phosphatase) (IPRSCAN) D
GENE - GKFG-217
//
UNIQUE-ID - GKFG-216-MONOMER
TYPES - Polypeptides
COMMON-NAME - methionine-R-sulfoxide reductase (EC:1.8.4.11); K07305 peptide-methionine (R)-S-oxide reductase [EC:1.8.4.12] (db=KEGG evalue=4.7e-43 bit_score=179.0 identity=63.4 coverage=90.29850746268657) (BLAST) C
CATALYZES - ENZRXNKFG-1144
CATALYZES - ENZRXNKFG-881
CATALYZES - ENZRXNKFG-880
CATALYZES - ENZRXNKFG-879
GENE - GKFG-216
//
UNIQUE-ID - GKFG-215-MONOMER
TYPES - Polypeptides
COMMON-NAME - UniRef90_D0YPE8 MscS Mechanosensitive ion channel n=4 Tax=Mobiluncus mulieris RepID=D0YPE8_9ACTO (db=UNIREF) (RBH) B
GENE - GKFG-215
//
UNIQUE-ID - GKFG-214-MONOMER
TYPES - Polypeptides
COMMON-NAME - 304174..304446 - ( gc_cont=0.546) (GENE) E
GENE - GKFG-214
MOLECULAR-WEIGHT-KD - 9.812    
MOLECULAR-WEIGHT-SEQ - 9.812    
//
UNIQUE-ID - GKFG-213-MONOMER
TYPES - Polypeptides
COMMON-NAME - thiamine-monophosphate kinase (EC:2.7.4.16); K00946 thiamine-monophosphate kinase [EC:2.7.4.16] (db=KEGG evalue=0.0 bit_score=246.0 identity=43.9 coverage=83.42105263157895) (BLAST) C
CATALYZES - ENZRXNKFG-882
GENE - GKFG-213
//
UNIQUE-ID - GKFG-212-MONOMER
TYPES - Polypeptides
COMMON-NAME - hypothetical protein (db=KEGG evalue=1.4e-19 bit_score=101.0 identity=54.8 coverage=95.40229885057471) (BLAST) C
GENE - GKFG-212
MOLECULAR-WEIGHT-KD - 9.498    
MOLECULAR-WEIGHT-SEQ - 9.498    
//
UNIQUE-ID - GKFG-211-MONOMER
TYPES - Polypeptides
COMMON-NAME - ahe:Arch_1245 molybdenum ABC transporter inner membrane protein; K02018 molybdate transport system permease protein (db=KEGG) (RBH) B
GENE - GKFG-211
//
UNIQUE-ID - GKFG-210-MONOMER
TYPES - Polypeptides
COMMON-NAME - putative molybdate-binding protein precursor; K02020 molybdate transport system substrate-binding protein (db=KEGG evalue=0.0 bit_score=265.0 identity=53.3 coverage=93.60902255639097) (BLAST) C
GENE - GKFG-210
//
UNIQUE-ID - GKFG-209-MONOMER
TYPES - Polypeptides
COMMON-NAME - molybdenum binding protein (db=KEGG evalue=1.0e-29 bit_score=135.0 identity=51.1 coverage=94.81481481481482) (BLAST) C
GENE - GKFG-209
//
UNIQUE-ID - GKFG-208-MONOMER
TYPES - Polypeptides
COMMON-NAME - narI; nitrate reductase (EC:1.7.99.4); K00374 nitrate reductase 1, gamma subunit [EC:1.7.99.4] (db=KEGG evalue=0.0 bit_score=272.0 identity=61.4 coverage=86.72199170124482) (BLAST) C
CATALYZES - ENZRXNKFG-886
CATALYZES - ENZRXNKFG-885
CATALYZES - ENZRXNKFG-884
CATALYZES - ENZRXNKFG-883
FUNCTIONAL-ASSIGNMENT-STATUS - :PROBABLE-ENZYME
GENE - GKFG-208
//
UNIQUE-ID - GKFG-207-MONOMER
TYPES - Polypeptides
COMMON-NAME - respiratory nitrate reductase delta chain; K00373 nitrate reductase 1, delta subunit (db=KEGG evalue=9.5e-42 bit_score=176.0 identity=44.9 coverage=87.60330578512396) (BLAST) C
FUNCTIONAL-ASSIGNMENT-STATUS - :PROBABLE-ENZYME
GENE - GKFG-207
//
UNIQUE-ID - GKFG-206-MONOMER
TYPES - Polypeptides
COMMON-NAME - cef:CE1295 respiratory nitrate reductase subunit beta; K00371 nitrate reductase 1, beta subunit [EC:1.7.99.4] (db=KEGG) (RBH) B
CATALYZES - ENZRXNKFG-890
CATALYZES - ENZRXNKFG-889
CATALYZES - ENZRXNKFG-888
CATALYZES - ENZRXNKFG-887
FUNCTIONAL-ASSIGNMENT-STATUS - :PROBABLE-ENZYME
GENE - GKFG-206
//
UNIQUE-ID - GKFG-205-MONOMER
TYPES - Polypeptides
COMMON-NAME - mcu:HMPREF0573_11446 narG; nitrate reductase subunit alpha (EC:1.7.99.4); K00370 nitrate reductase 1, alpha subunit [EC:1.7.99.4] (db=KEGG) (RBH) B
CATALYZES - ENZRXNKFG-894
CATALYZES - ENZRXNKFG-893
CATALYZES - ENZRXNKFG-892
CATALYZES - ENZRXNKFG-891
FUNCTIONAL-ASSIGNMENT-STATUS - :PROBABLE-ENZYME
GENE - GKFG-205
//
UNIQUE-ID - GKFG-204-MONOMER
TYPES - Polypeptides
COMMON-NAME - mcu:HMPREF0573_11445 nitrate/nitrite transporter; K02575 MFS transporter, NNP family, nitrate/nitrite transporter (db=KEGG) (RBH) B
GENE - GKFG-204
//
UNIQUE-ID - GKFG-203-MONOMER
TYPES - Polypeptides
COMMON-NAME - moaB; Molybdenum cofactor biosynthesis protein (db=KEGG evalue=1.5e-44 bit_score=184.0 identity=61.7 coverage=83.15217391304348) (BLAST) C
GENE - GKFG-203
MOLECULAR-WEIGHT-KD - 19.205    
MOLECULAR-WEIGHT-SEQ - 19.205    
//
UNIQUE-ID - GKFG-202-MONOMER
TYPES - Polypeptides
COMMON-NAME - hypothetical protein (db=KEGG evalue=3.0e-20 bit_score=104.0 identity=36.2 coverage=88.40579710144928) (BLAST) C
GENE - GKFG-202
//
UNIQUE-ID - GKFG-201-MONOMER
TYPES - Polypeptides
COMMON-NAME - lacI4; LacI family transcriptional regulator (db=KEGG evalue=0.0 bit_score=211.0 identity=34.3 coverage=98.51632047477746) (BLAST) C
GENE - GKFG-201
//
UNIQUE-ID - GKFG-200-MONOMER
TYPES - Polypeptides
COMMON-NAME - moaC; Molybdenum cofactor biosynthesis protein; K03637 molybdenum cofactor biosynthesis protein C (db=KEGG evalue=0.0 bit_score=206.0 identity=67.9 coverage=88.06818181818183) (BLAST) C
GENE - GKFG-200
//
UNIQUE-ID - GKFG-199-MONOMER
TYPES - Polypeptides
COMMON-NAME - moeA; molybdopterin biosynthesis protein MoeA; K03750 molybdopterin molybdotransferase [EC:2.10.1.1] (db=KEGG evalue=9.6e-14 bit_score=81.0 identity=55.9 coverage=90.41095890410958) (BLAST) C
CATALYZES - ENZRXNKFG-895
GENE - GKFG-199
//
UNIQUE-ID - GKFG-198-MONOMER
TYPES - Polypeptides
COMMON-NAME - moeA; molybdopterin biosynthesis protein MoeA; K03750 molybdopterin molybdotransferase [EC:2.10.1.1] (db=KEGG evalue=0.0 bit_score=279.0 identity=53.6 coverage=69.68215158924205) (BLAST) C
CATALYZES - ENZRXNKFG-896
GENE - GKFG-198
//
UNIQUE-ID - GKFG-197-MONOMER
TYPES - Polypeptides
COMMON-NAME - moeB2; molybdenum cofactor biosynthesis protein MoeB2 (db=KEGG evalue=0.0 bit_score=262.0 identity=54.3 coverage=93.90243902439023) (BLAST) C
GENE - GKFG-197
//
UNIQUE-ID - GKFG-196-MONOMER
TYPES - Polypeptides
COMMON-NAME - molybdopterin synthase subunit MoaE; K03635 molybdopterin synthase catalytic subunit [EC:2.-.-.-] (db=KEGG evalue=3.4e-24 bit_score=117.0 identity=39.9 coverage=94.9685534591195) (BLAST) C
FUNCTIONAL-ASSIGNMENT-STATUS - :PROBABLE-ENZYME
GENE - GKFG-196
MOLECULAR-WEIGHT-KD - 16.832    
MOLECULAR-WEIGHT-SEQ - 16.832    
//
UNIQUE-ID - GKFG-195-MONOMER
TYPES - Polypeptides
COMMON-NAME - ROK family protein (db=KEGG evalue=0.0 bit_score=260.0 identity=35.2 coverage=97.46192893401016) (BLAST) C
GENE - GKFG-195
//
UNIQUE-ID - GKFG-194-MONOMER
TYPES - Polypeptides
COMMON-NAME - clj:CLJU_c18280 sugar transporter (db=KEGG) (RBH) B
CATALYZES - ENZRXNKFG-1129
GENE - GKFG-194
GO-TERMS - |GO:0005215|
//
UNIQUE-ID - GKFG-193-MONOMER
TYPES - Polypeptides
COMMON-NAME - blj:BLD_1871 xylA; xylose isomerase; K01805 xylose isomerase [EC:5.3.1.5] (db=KEGG) (RBH) B
CATALYZES - ENZRXNKFG-898
CATALYZES - ENZRXNKFG-897
FUNCTIONAL-ASSIGNMENT-STATUS - :PROBABLE-ENZYME
GENE - GKFG-193
//
UNIQUE-ID - GKFG-192-MONOMER
TYPES - Polypeptides
COMMON-NAME - fre:Franean1_4666 xylulokinase; K00854 xylulokinase [EC:2.7.1.17] (db=KEGG) (RBH) B
CATALYZES - ENZRXNKFG-899
FUNCTIONAL-ASSIGNMENT-STATUS - :PROBABLE-ENZYME
GENE - GKFG-192
MOLECULAR-WEIGHT-KD - 49.553    
MOLECULAR-WEIGHT-SEQ - 49.553    
//
UNIQUE-ID - GKFG-191-MONOMER
TYPES - Polypeptides
COMMON-NAME - 280419..280619 - ( gc_cont=0.572) (GENE) E
GENE - GKFG-191
MOLECULAR-WEIGHT-KD - 6.999    
MOLECULAR-WEIGHT-SEQ - 6.999    
//
UNIQUE-ID - GKFG-190-MONOMER
TYPES - Polypeptides
COMMON-NAME - pfr:PFREUD_23200 inositol 2-dehydrogenase (EC:1.1.1.18) (db=KEGG) (RBH) B
CATALYZES - ENZRXNKFG-900
FUNCTIONAL-ASSIGNMENT-STATUS - :PROBABLE-ENZYME
GENE - GKFG-190
//
UNIQUE-ID - GKFG-189-MONOMER
TYPES - Polypeptides
COMMON-NAME - MoaD/ThiS (db=superfamily db_id=SSF54285 from=1 to=81 evalue=2.4e-08 interpro_id=IPR016155 interpro_description=Molybdopterin synthase/thiamin biosynthesis sulphur carrier, beta-grasp) (IPRSCAN) D
GENE - GKFG-189
//
UNIQUE-ID - GKFG-188-MONOMER
TYPES - Polypeptides
COMMON-NAME - moaA; molybdenum cofactor biosynthesis protein A; K03639 molybdenum cofactor biosynthesis protein (db=KEGG evalue=0.0 bit_score=272.0 identity=45.1 coverage=95.94202898550725) (BLAST) C
GENE - GKFG-188
//
UNIQUE-ID - GKFG-187-MONOMER
TYPES - Polypeptides
COMMON-NAME - molybdopterin-guanine dinucleotide biosynthesis protein (db=KEGG evalue=2.0e-16 bit_score=90.0 identity=52.9 coverage=91.20879120879121) (BLAST) C
GENE - GKFG-187
//
UNIQUE-ID - GKFG-186-MONOMER
TYPES - Polypeptides
COMMON-NAME - mcu:HMPREF0573_11467 tatC; Sec-independent protein translocase TatC; K03118 sec-independent protein translocase protein TatC (db=KEGG) (RBH) B
GENE - GKFG-186
//
UNIQUE-ID - GKFG-185-MONOMER
TYPES - Polypeptides
COMMON-NAME - twin-arginine translocation protein, TatA/E family subunit; K03116 sec-independent protein translocase protein TatA (db=KEGG evalue=6.5e-12 bit_score=75.0 identity=46.4 coverage=68.64406779661016) (BLAST) C
GENE - GKFG-185
//
UNIQUE-ID - GKFG-184-MONOMER
TYPES - Polypeptides
COMMON-NAME - npdA; Sir2 family NAD-dependent deacetylase (EC:3.5.1.-) (db=KEGG evalue=0.0 bit_score=288.0 identity=51.8 coverage=91.0958904109589) (BLAST) C
FUNCTIONAL-ASSIGNMENT-STATUS - :PROBABLE-ENZYME
GENE - GKFG-184
//
UNIQUE-ID - GKFG-183-MONOMER
TYPES - Polypeptides
COMMON-NAME - menE; O-succinylbenzoic acid--CoA ligase (EC:6.2.1.26); K01911 O-succinylbenzoic acid--CoA ligase [EC:6.2.1.26] (db=KEGG evalue=0.0 bit_score=198.0 identity=30.0 coverage=65.7439446366782) (BLAST) C
CATALYZES - ENZRXNKFG-902
CATALYZES - ENZRXNKFG-901
FUNCTIONAL-ASSIGNMENT-STATUS - :PROBABLE-ENZYME
GENE - GKFG-183
MOLECULAR-WEIGHT-KD - 61.368    
MOLECULAR-WEIGHT-SEQ - 61.368    
//
UNIQUE-ID - GKFG-182-MONOMER
TYPES - Polypeptides
COMMON-NAME - menA; 1,4-dihydroxy-2-naphthoate octaprenyltransferase (EC:2.5.1.-); K02548 1,4-dihydroxy-2-naphthoate octaprenyltransferase [EC:2.5.1.74 2.5.1.-] (db=KEGG evalue=0.0 bit_score=297.0 identity=50.5 coverage=97.97979797979798) (BLAST) C
CATALYZES - ENZRXNKFG-911
CATALYZES - ENZRXNKFG-910
CATALYZES - ENZRXNKFG-909
CATALYZES - ENZRXNKFG-908
CATALYZES - ENZRXNKFG-907
CATALYZES - ENZRXNKFG-906
CATALYZES - ENZRXNKFG-905
CATALYZES - ENZRXNKFG-904
CATALYZES - ENZRXNKFG-903
FUNCTIONAL-ASSIGNMENT-STATUS - :PROBABLE-ENZYME
GENE - GKFG-182
MOLECULAR-WEIGHT-KD - 31.151    
MOLECULAR-WEIGHT-SEQ - 31.151    
//
UNIQUE-ID - GKFG-181-MONOMER
TYPES - Polypeptides
COMMON-NAME - hypothetical protein (db=KEGG evalue=1.2e-17 bit_score=95.0 identity=29.5 coverage=86.66666666666667) (BLAST) C
GENE - GKFG-181
MOLECULAR-WEIGHT-KD - 19.596    
MOLECULAR-WEIGHT-SEQ - 19.596    
//
UNIQUE-ID - GKFG-180-MONOMER
TYPES - Polypeptides
COMMON-NAME - phosphoglycerate mutase (db=KEGG evalue=0.0 bit_score=234.0 identity=52.4 coverage=89.16666666666667) (BLAST) C
CATALYZES - ENZRXNKFG-1046
GENE - GKFG-180
//
UNIQUE-ID - GKFG-179-MONOMER
TYPES - Polypeptides
COMMON-NAME - sugar phosphate isomerase/epimerase (db=KEGG evalue=1.4e-44 bit_score=184.0 identity=73.6 coverage=93.02325581395348) (BLAST) C
GENE - GKFG-179
MOLECULAR-WEIGHT-KD - 13.602    
MOLECULAR-WEIGHT-SEQ - 13.602    
//
UNIQUE-ID - GKFG-178-MONOMER
TYPES - Polypeptides
COMMON-NAME - HAD superfamily hydrolase (db=KEGG evalue=0.0 bit_score=220.0 identity=46.5 coverage=90.47619047619048) (BLAST) C
FUNCTIONAL-ASSIGNMENT-STATUS - :PROBABLE-ENZYME
GENE - GKFG-178
MOLECULAR-WEIGHT-KD - 28.224    
MOLECULAR-WEIGHT-SEQ - 28.224    
//
UNIQUE-ID - GKFG-177-MONOMER
TYPES - Polypeptides
COMMON-NAME - ubiE; methylase; K03183 ubiquinone/menaquinone biosynthesis methyltransferase [EC:2.1.1.163 2.1.1.201] (db=KEGG evalue=0.0 bit_score=253.0 identity=53.0 coverage=95.7983193277311) (BLAST) C
CATALYZES - ENZRXNKFG-927
CATALYZES - ENZRXNKFG-926
CATALYZES - ENZRXNKFG-925
CATALYZES - ENZRXNKFG-924
CATALYZES - ENZRXNKFG-923
CATALYZES - ENZRXNKFG-922
CATALYZES - ENZRXNKFG-921
CATALYZES - ENZRXNKFG-920
CATALYZES - ENZRXNKFG-919
CATALYZES - ENZRXNKFG-918
CATALYZES - ENZRXNKFG-917
CATALYZES - ENZRXNKFG-916
CATALYZES - ENZRXNKFG-915
CATALYZES - ENZRXNKFG-914
CATALYZES - ENZRXNKFG-913
CATALYZES - ENZRXNKFG-912
FUNCTIONAL-ASSIGNMENT-STATUS - :PROBABLE-ENZYME
GENE - GKFG-177
MOLECULAR-WEIGHT-KD - 26.269    
MOLECULAR-WEIGHT-SEQ - 26.269    
//
UNIQUE-ID - GKFG-176-MONOMER
TYPES - Polypeptides
COMMON-NAME - bcv:Bcav_3230 geranylgeranyl reductase (db=KEGG) (RBH) B
FUNCTIONAL-ASSIGNMENT-STATUS - :PROBABLE-ENZYME
GENE - GKFG-176
MOLECULAR-WEIGHT-KD - 47.247    
MOLECULAR-WEIGHT-SEQ - 47.247    
//
UNIQUE-ID - GKFG-175-MONOMER
TYPES - Polypeptides
COMMON-NAME - 268498..268608 - ( gc_cont=0.450) (GENE) E
GENE - GKFG-175
MOLECULAR-WEIGHT-KD - 3.955    
MOLECULAR-WEIGHT-SEQ - 3.955    
//
UNIQUE-ID - GKFG-174-MONOMER
TYPES - Polypeptides
COMMON-NAME - NADH-ubiquinone/plastoquinone oxidoreductase chain 3; K00330 NADH-quinone oxidoreductase subunit A [EC:1.6.5.3] (db=KEGG evalue=4.1e-33 bit_score=146.0 identity=57.4 coverage=95.1219512195122) (BLAST) C
CATALYZES - ENZRXNKFG-931
CATALYZES - ENZRXNKFG-930
CATALYZES - ENZRXNKFG-929
CATALYZES - ENZRXNKFG-928
FUNCTIONAL-ASSIGNMENT-STATUS - :PROBABLE-ENZYME
GENE - GKFG-174
MOLECULAR-WEIGHT-KD - 13.466    
MOLECULAR-WEIGHT-SEQ - 13.466    
//
UNIQUE-ID - GKFG-173-MONOMER
TYPES - Polypeptides
COMMON-NAME - NADH dehydrogenase subunit B (EC:1.6.5.3 1.6.99.5); K00331 NADH-quinone oxidoreductase subunit B [EC:1.6.5.3] (db=KEGG evalue=0.0 bit_score=261.0 identity=67.2 coverage=97.86096256684492) (BLAST) C
CATALYZES - ENZRXNKFG-937
CATALYZES - ENZRXNKFG-936
CATALYZES - ENZRXNKFG-935
CATALYZES - ENZRXNKFG-934
CATALYZES - ENZRXNKFG-933
CATALYZES - ENZRXNKFG-932
FUNCTIONAL-ASSIGNMENT-STATUS - :PROBABLE-ENZYME
GENE - GKFG-173
MOLECULAR-WEIGHT-KD - 20.456    
MOLECULAR-WEIGHT-SEQ - 20.456    
//
UNIQUE-ID - GKFG-172-MONOMER
TYPES - Polypeptides
COMMON-NAME - mcu:HMPREF0573_10994 nuoC; NADH dehydrogenase subunit C (EC:1.6.99.5); K00332 NADH-quinone oxidoreductase subunit C [EC:1.6.5.3] (db=KEGG) (RBH) B
CATALYZES - ENZRXNKFG-943
CATALYZES - ENZRXNKFG-942
CATALYZES - ENZRXNKFG-941
CATALYZES - ENZRXNKFG-940
CATALYZES - ENZRXNKFG-939
CATALYZES - ENZRXNKFG-938
FUNCTIONAL-ASSIGNMENT-STATUS - :PROBABLE-ENZYME
GENE - GKFG-172
MOLECULAR-WEIGHT-KD - 28.151    
MOLECULAR-WEIGHT-SEQ - 28.151    
//
UNIQUE-ID - GKFG-171-MONOMER
TYPES - Polypeptides
COMMON-NAME - ahe:Arch_0296 NADH dehydrogenase I subunit D (EC:1.6.99.5); K00333 NADH-quinone oxidoreductase subunit D [EC:1.6.5.3] (db=KEGG) (RBH) B
CATALYZES - ENZRXNKFG-949
CATALYZES - ENZRXNKFG-948
CATALYZES - ENZRXNKFG-947
CATALYZES - ENZRXNKFG-946
CATALYZES - ENZRXNKFG-945
CATALYZES - ENZRXNKFG-944
FUNCTIONAL-ASSIGNMENT-STATUS - :PROBABLE-ENZYME
GENE - GKFG-171
MOLECULAR-WEIGHT-KD - 50.8    
MOLECULAR-WEIGHT-SEQ - 50.8    
//
UNIQUE-ID - GKFG-170-MONOMER
TYPES - Polypeptides
COMMON-NAME - ica:Intca_0690 NADH dehydrogenase subunit E (EC:1.6.5.3); K00334 NADH-quinone oxidoreductase subunit E [EC:1.6.5.3] (db=KEGG) (RBH) B
CATALYZES - ENZRXNKFG-953
CATALYZES - ENZRXNKFG-952
CATALYZES - ENZRXNKFG-951
CATALYZES - ENZRXNKFG-950
FUNCTIONAL-ASSIGNMENT-STATUS - :PROBABLE-ENZYME
GENE - GKFG-170
MOLECULAR-WEIGHT-KD - 28.141    
MOLECULAR-WEIGHT-SEQ - 28.141    
//
UNIQUE-ID - GKFG-169-MONOMER
TYPES - Polypeptides
COMMON-NAME - mcu:HMPREF0573_10997 nuoF; NADH dehydrogenase (EC:1.6.99.5); K00335 NADH-quinone oxidoreductase subunit F [EC:1.6.5.3] (db=KEGG) (RBH) B
CATALYZES - ENZRXNKFG-959
CATALYZES - ENZRXNKFG-958
CATALYZES - ENZRXNKFG-957
CATALYZES - ENZRXNKFG-956
CATALYZES - ENZRXNKFG-955
CATALYZES - ENZRXNKFG-954
FUNCTIONAL-ASSIGNMENT-STATUS - :PROBABLE-ENZYME
GENE - GKFG-169
MOLECULAR-WEIGHT-KD - 47.501    
MOLECULAR-WEIGHT-SEQ - 47.501    
//
UNIQUE-ID - GKFG-168-MONOMER
TYPES - Polypeptides
COMMON-NAME - xylose phosphate isomerase/epimerase (db=KEGG evalue=1.4e-39 bit_score=167.0 identity=73.8 coverage=97.11538461538461) (BLAST) C
FUNCTIONAL-ASSIGNMENT-STATUS - :PROBABLE-ENZYME
GENE - GKFG-168
MOLECULAR-WEIGHT-KD - 11.878    
MOLECULAR-WEIGHT-SEQ - 11.878    
//
UNIQUE-ID - GKFG-167-MONOMER
TYPES - Polypeptides
COMMON-NAME - jde:Jden_0545 NADH-quinone oxidoreductase subunit G; K00336 NADH-quinone oxidoreductase subunit G [EC:1.6.5.3] (db=KEGG) (RBH) B
CATALYZES - ENZRXNKFG-963
CATALYZES - ENZRXNKFG-962
CATALYZES - ENZRXNKFG-961
CATALYZES - ENZRXNKFG-960
FUNCTIONAL-ASSIGNMENT-STATUS - :PROBABLE-ENZYME
GENE - GKFG-167
MOLECULAR-WEIGHT-KD - 92.622    
MOLECULAR-WEIGHT-SEQ - 92.622    
//
UNIQUE-ID - GKFG-166-MONOMER
TYPES - Polypeptides
COMMON-NAME - bcv:Bcav_3222 NADH dehydrogenase subunit H (EC:1.6.99.5); K00337 NADH-quinone oxidoreductase subunit H [EC:1.6.5.3] (db=KEGG) (RBH) B
CATALYZES - ENZRXNKFG-969
CATALYZES - ENZRXNKFG-968
CATALYZES - ENZRXNKFG-967
CATALYZES - ENZRXNKFG-966
CATALYZES - ENZRXNKFG-965
CATALYZES - ENZRXNKFG-964
FUNCTIONAL-ASSIGNMENT-STATUS - :PROBABLE-ENZYME
GENE - GKFG-166
MOLECULAR-WEIGHT-KD - 49.016    
MOLECULAR-WEIGHT-SEQ - 49.016    
//
UNIQUE-ID - GKFG-165-MONOMER
TYPES - Polypeptides
COMMON-NAME - bcv:Bcav_3221 NADH-quinone oxidoreductase subunit I; K00338 NADH-quinone oxidoreductase subunit I [EC:1.6.5.3] (db=KEGG) (RBH) B
CATALYZES - ENZRXNKFG-973
CATALYZES - ENZRXNKFG-972
CATALYZES - ENZRXNKFG-971
CATALYZES - ENZRXNKFG-970
FUNCTIONAL-ASSIGNMENT-STATUS - :PROBABLE-ENZYME
GENE - GKFG-165
MOLECULAR-WEIGHT-KD - 24.676    
MOLECULAR-WEIGHT-SEQ - 24.676    
//
UNIQUE-ID - GKFG-164-MONOMER
TYPES - Polypeptides
COMMON-NAME - nuoJ; NADH dehydrogenase subunit J (EC:1.6.99.5); K00339 NADH-quinone oxidoreductase subunit J [EC:1.6.5.3] (db=KEGG evalue=0.0 bit_score=205.0 identity=39.2 coverage=86.54970760233918) (BLAST) C
CATALYZES - ENZRXNKFG-979
CATALYZES - ENZRXNKFG-978
CATALYZES - ENZRXNKFG-977
CATALYZES - ENZRXNKFG-976
CATALYZES - ENZRXNKFG-975
CATALYZES - ENZRXNKFG-974
FUNCTIONAL-ASSIGNMENT-STATUS - :PROBABLE-ENZYME
GENE - GKFG-164
MOLECULAR-WEIGHT-KD - 35.983    
MOLECULAR-WEIGHT-SEQ - 35.983    
//
UNIQUE-ID - GKFG-163-MONOMER
TYPES - Polypeptides
COMMON-NAME - NADH-ubiquinone oxidoreductase chain 4L; K00340 NADH-quinone oxidoreductase subunit K [EC:1.6.5.3] (db=KEGG evalue=5.3e-31 bit_score=139.0 identity=74.2 coverage=96.0) (BLAST) C
CATALYZES - ENZRXNKFG-983
CATALYZES - ENZRXNKFG-982
CATALYZES - ENZRXNKFG-981
CATALYZES - ENZRXNKFG-980
FUNCTIONAL-ASSIGNMENT-STATUS - :PROBABLE-ENZYME
GENE - GKFG-163
MOLECULAR-WEIGHT-KD - 10.848    
MOLECULAR-WEIGHT-SEQ - 10.848    
//
UNIQUE-ID - GKFG-162-MONOMER
TYPES - Polypeptides
COMMON-NAME - mcu:HMPREF0573_11003 nuoL; NADH dehydrogenase (EC:1.6.99.5); K00341 NADH-quinone oxidoreductase subunit L [EC:1.6.5.3] (db=KEGG) (RBH) B
CATALYZES - ENZRXNKFG-989
CATALYZES - ENZRXNKFG-988
CATALYZES - ENZRXNKFG-987
CATALYZES - ENZRXNKFG-986
CATALYZES - ENZRXNKFG-985
CATALYZES - ENZRXNKFG-984
FUNCTIONAL-ASSIGNMENT-STATUS - :PROBABLE-ENZYME
GENE - GKFG-162
//
UNIQUE-ID - GKFG-161-MONOMER
TYPES - Polypeptides
COMMON-NAME - bcv:Bcav_3217 proton-translocating NADH-quinone oxidoreductase subunit M (EC:1.6.99.5); K00342 NADH-quinone oxidoreductase subunit M [EC:1.6.5.3] (db=KEGG) (RBH) B
CATALYZES - ENZRXNKFG-995
CATALYZES - ENZRXNKFG-994
CATALYZES - ENZRXNKFG-993
CATALYZES - ENZRXNKFG-992
CATALYZES - ENZRXNKFG-991
CATALYZES - ENZRXNKFG-990
FUNCTIONAL-ASSIGNMENT-STATUS - :PROBABLE-ENZYME
GENE - GKFG-161
MOLECULAR-WEIGHT-KD - 55.676    
MOLECULAR-WEIGHT-SEQ - 55.676    
//
UNIQUE-ID - GKFG-160-MONOMER
TYPES - Polypeptides
COMMON-NAME - mcu:HMPREF0573_11005 nuoN; NADH dehydrogenase (EC:1.6.99.5); K00343 NADH-quinone oxidoreductase subunit N [EC:1.6.5.3] (db=KEGG) (RBH) B
CATALYZES - ENZRXNKFG-1001
CATALYZES - ENZRXNKFG-1000
CATALYZES - ENZRXNKFG-999
CATALYZES - ENZRXNKFG-998
CATALYZES - ENZRXNKFG-997
CATALYZES - ENZRXNKFG-996
FUNCTIONAL-ASSIGNMENT-STATUS - :PROBABLE-ENZYME
GENE - GKFG-160
MOLECULAR-WEIGHT-KD - 51.057    
MOLECULAR-WEIGHT-SEQ - 51.057    
//
UNIQUE-ID - GKFG-159-MONOMER
TYPES - Polypeptides
COMMON-NAME - ahe:Arch_0307 polyprenyl synthetase; K00805 heptaprenyl diphosphate synthase [EC:2.5.1.30] (db=KEGG) (RBH) B
CATALYZES - ENZRXNKFG-1002
FUNCTIONAL-ASSIGNMENT-STATUS - :PROBABLE-ENZYME
GENE - GKFG-159
MOLECULAR-WEIGHT-KD - 36.202    
MOLECULAR-WEIGHT-SEQ - 36.202    
//
UNIQUE-ID - GKFG-158-MONOMER
TYPES - Polypeptides
COMMON-NAME - DNA-binding protein; K03655 ATP-dependent DNA helicase RecG [EC:3.6.4.12] (db=KEGG evalue=1.7e-31 bit_score=142.0 identity=36.0 coverage=81.78438661710037) (BLAST) C
CATALYZES - ENZRXNKFG-1003
GENE - GKFG-158
//
UNIQUE-ID - GKFG-157-MONOMER
TYPES - Polypeptides
COMMON-NAME - xylose phosphate isomerase/epimerase (db=KEGG evalue=6.0e-44 bit_score=182.0 identity=72.5 coverage=97.2972972972973) (BLAST) C
FUNCTIONAL-ASSIGNMENT-STATUS - :PROBABLE-ENZYME
GENE - GKFG-157
MOLECULAR-WEIGHT-KD - 12.123    
MOLECULAR-WEIGHT-SEQ - 12.123    
//
UNIQUE-ID - GKFG-156-MONOMER
TYPES - Polypeptides
COMMON-NAME - transcriptional regulator with HTH domain; K03655 ATP-dependent DNA helicase RecG [EC:3.6.4.12] (db=KEGG evalue=7.5e-42 bit_score=176.0 identity=47.6 coverage=97.38219895287958) (BLAST) C
CATALYZES - ENZRXNKFG-1004
GENE - GKFG-156
MOLECULAR-WEIGHT-KD - 20.751    
MOLECULAR-WEIGHT-SEQ - 20.751    
//
UNIQUE-ID - GKFG-155-MONOMER
TYPES - Polypeptides
COMMON-NAME - transmembrane_regions (db=TMHMM db_id=tmhmm from=4 to=26) (IPRSCAN) D
GENE - GKFG-155
//
UNIQUE-ID - GKFG-154-MONOMER
TYPES - Polypeptides
COMMON-NAME - hypothetical protein (db=KEGG evalue=2.0e-42 bit_score=178.0 identity=42.7 coverage=84.70588235294117) (BLAST) C
GENE - GKFG-154
//
UNIQUE-ID - GKFG-153-MONOMER
TYPES - Polypeptides
COMMON-NAME - mcu:HMPREF0573_10425 ppdK; pyruvate phosphate dikinase (EC:2.7.9.1); K01006 pyruvate,orthophosphate dikinase [EC:2.7.9.1] (db=KEGG) (RBH) B
CATALYZES - ENZRXNKFG-1070
CATALYZES - ENZRXNKFG-1005
FUNCTIONAL-ASSIGNMENT-STATUS - :PROBABLE-ENZYME
GENE - GKFG-153
MOLECULAR-WEIGHT-KD - 99.02    
MOLECULAR-WEIGHT-SEQ - 99.02    
//
UNIQUE-ID - GKFG-152-MONOMER
TYPES - Polypeptides
COMMON-NAME - UniRef90_E8JIQ1 Filamentation induced by cAMP protein Fic n=1 Tax=Actinomyces sp. oral taxon 178 str. F0338 RepID=E8JIQ1_9ACTO (db=UNIREF) (RBH) B
GENE - GKFG-152
MOLECULAR-WEIGHT-KD - 50.325    
MOLECULAR-WEIGHT-SEQ - 50.325    
//
UNIQUE-ID - GKFG-151-MONOMER
TYPES - Polypeptides
COMMON-NAME - cga:Celgi_0340 FAD linked oxidase domain protein; K06911 (db=KEGG) (RBH) B
CATALYZES - ENZRXNKFG-1149
CATALYZES - ENZRXNKFG-1148
FUNCTIONAL-ASSIGNMENT-STATUS - :PROBABLE-ENZYME
GENE - GKFG-151
MOLECULAR-WEIGHT-KD - 110.672    
MOLECULAR-WEIGHT-SEQ - 110.672    
//
UNIQUE-ID - GKFG-150-MONOMER
TYPES - Polypeptides
COMMON-NAME - hypothetical protein (db=KEGG evalue=0.0 bit_score=234.0 identity=42.0 coverage=72.94685990338165) (BLAST) C
GENE - GKFG-150
MOLECULAR-WEIGHT-KD - 43.654    
MOLECULAR-WEIGHT-SEQ - 43.654    
//
UNIQUE-ID - GKFG-149-MONOMER
TYPES - Polypeptides
COMMON-NAME - UniRef90_C0VYV3 Lysophospholipase n=1 Tax=Actinomyces coleocanis DSM 15436 RepID=C0VYV3_9ACTO (db=UNIREF) (RBH) B
FUNCTIONAL-ASSIGNMENT-STATUS - :PROBABLE-ENZYME
GENE - GKFG-149
MOLECULAR-WEIGHT-KD - 43.067    
MOLECULAR-WEIGHT-SEQ - 43.067    
//
UNIQUE-ID - GKFG-148-MONOMER
TYPES - Polypeptides
COMMON-NAME - cul:CULC22_02029 hypothetical protein; K11103 aerobic C4-dicarboxylate transport protein (db=KEGG) (RBH) B
CATALYZES - ENZRXNKFG-1128
GENE - GKFG-148
GO-TERMS - |GO:0005215|
//
UNIQUE-ID - GKFG-147-MONOMER
TYPES - Polypeptides
COMMON-NAME - car:cauri_0247 DNA-binding protein; K03655 ATP-dependent DNA helicase RecG [EC:3.6.4.12] (db=KEGG) (RBH) B
CATALYZES - ENZRXNKFG-1006
GENE - GKFG-147
//
UNIQUE-ID - GKFG-146-MONOMER
TYPES - Polypeptides
COMMON-NAME - 25167..25325 + ( gc_cont=0.541) (GENE) E
GENE - GKFG-146
MOLECULAR-WEIGHT-KD - 6.081    
MOLECULAR-WEIGHT-SEQ - 6.081    
//
UNIQUE-ID - GKFG-142-MONOMER
TYPES - Polypeptides
COMMON-NAME - dsy:DSY3812 hypothetical protein; K06147 ATP-binding cassette, subfamily B, bacterial (db=KEGG) (RBH) B
GENE - GKFG-142
MOLECULAR-WEIGHT-KD - 64.744    
MOLECULAR-WEIGHT-SEQ - 64.744    
//
UNIQUE-ID - GKFG-141-MONOMER
TYPES - Polypeptides
COMMON-NAME - dsy:DSY3811 hypothetical protein; K06147 ATP-binding cassette, subfamily B, bacterial (db=KEGG) (RBH) B
GENE - GKFG-141
MOLECULAR-WEIGHT-KD - 69.174    
MOLECULAR-WEIGHT-SEQ - 69.174    
//
UNIQUE-ID - GKFG-140-MONOMER
TYPES - Polypeptides
COMMON-NAME - hypothetical protein; K07133 (db=KEGG evalue=0.0 bit_score=383.0 identity=48.6 coverage=99.49367088607595) (BLAST) C
GENE - GKFG-140
MOLECULAR-WEIGHT-KD - 43.22    
MOLECULAR-WEIGHT-SEQ - 43.22    
//
UNIQUE-ID - GKFG-139-MONOMER
TYPES - Polypeptides
COMMON-NAME - mcu:HMPREF0573_11600 ABC transporter ATP-binding protein; K02028 polar amino acid transport system ATP-binding protein [EC:3.6.3.21] (db=KEGG) (RBH) B
CATALYZES - ENZRXNKFG-1007
GENE - GKFG-139
//
UNIQUE-ID - GKFG-138-MONOMER
TYPES - Polypeptides
COMMON-NAME - xce:Xcel_0100 polar amino acid ABC transporter permease; K02029 polar amino acid transport system permease protein (db=KEGG) (RBH) B
GENE - GKFG-138
//
UNIQUE-ID - GKFG-137-MONOMER
TYPES - Polypeptides
COMMON-NAME - UniRef90_D4U1L7 ABC-type amino acid transport system, secreted component n=2 Tax=Actinomyces odontolyticus RepID=D4U1L7_9ACTO (db=UNIREF) (RBH) B
GENE - GKFG-137
//
UNIQUE-ID - GKFG-136-MONOMER
TYPES - Polypeptides
COMMON-NAME - hypothetical protein (db=KEGG evalue=0.0 bit_score=208.0 identity=25.3 coverage=87.82608695652175) (BLAST) C
GENE - GKFG-136
MOLECULAR-WEIGHT-KD - 84.353    
MOLECULAR-WEIGHT-SEQ - 84.353    
//
UNIQUE-ID - GKFG-135-MONOMER
TYPES - Polypeptides
COMMON-NAME - mcu:HMPREF0573_10116 hypothetical protein (db=KEGG) (RBH) B
GENE - GKFG-135
//
UNIQUE-ID - GKFG-133-MONOMER
TYPES - Polypeptides
COMMON-NAME - pac:PPA0468 myo-inositol catabolism protein; K03335 inosose dehydratase [EC:4.2.1.44] (db=KEGG) (RBH) B
CATALYZES - ENZRXNKFG-1008
FUNCTIONAL-ASSIGNMENT-STATUS - :PROBABLE-ENZYME
GENE - GKFG-133
//
UNIQUE-ID - GKFG-132-MONOMER
TYPES - Polypeptides
COMMON-NAME - pfr:PFREUD_19030 iolG1; myo-inositol 2-dehydrogenase (EC:1.1.1.18); K00010 myo-inositol 2-dehydrogenase [EC:1.1.1.18] (db=KEGG) (RBH) B
CATALYZES - ENZRXNKFG-1009
FUNCTIONAL-ASSIGNMENT-STATUS - :PROBABLE-ENZYME
GENE - GKFG-132
//
UNIQUE-ID - GKFG-131-MONOMER
TYPES - Polypeptides
COMMON-NAME - hypothetical protein (db=KEGG evalue=4.3e-16 bit_score=89.0 identity=44.9 coverage=97.77777777777777) (BLAST) C
GENE - GKFG-131
//
UNIQUE-ID - GKFG-130-MONOMER
TYPES - Polypeptides
COMMON-NAME - sortase family protein; K07284 sortase A [EC:3.4.22.70] (db=KEGG evalue=0.0 bit_score=225.0 identity=45.2 coverage=87.25099601593625) (BLAST) C
CATALYZES - ENZRXNKFG-1010
FUNCTIONAL-ASSIGNMENT-STATUS - :PROBABLE-ENZYME
GENE - GKFG-130
MOLECULAR-WEIGHT-KD - 27.897    
MOLECULAR-WEIGHT-SEQ - 27.897    
//
UNIQUE-ID - GKFG-129-MONOMER
TYPES - Polypeptides
COMMON-NAME - hypothetical protein (db=KEGG evalue=2.0e-07 bit_score=60.0 identity=42.0 coverage=75.38461538461539) (BLAST) C
GENE - GKFG-129
MOLECULAR-WEIGHT-KD - 7.333    
MOLECULAR-WEIGHT-SEQ - 7.333    
//
UNIQUE-ID - GKFG-128-MONOMER
TYPES - Polypeptides
COMMON-NAME - mcu:HMPREF0573_10646 pknB; putative non-specific serine/threonine protein kinase (EC:2.7.11.1); K08884 serine/threonine protein kinase, bacterial [EC:2.7.11.1] (db=KEGG) (RBH) B
CATALYZES - ENZRXNKFG-1011
GENE - GKFG-128
//
UNIQUE-ID - GKFG-127-MONOMER
TYPES - Polypeptides
COMMON-NAME - seg (db=Seg db_id=seg from=4 to=17) (IPRSCAN) D
GENE - GKFG-127
//
UNIQUE-ID - GKFG-126-MONOMER
TYPES - Polypeptides
COMMON-NAME - bcv:Bcav_0027 serine/threonine protein kinase; K08884 serine/threonine protein kinase, bacterial [EC:2.7.11.1] (db=KEGG) (RBH) B
CATALYZES - ENZRXNKFG-1012
GENE - GKFG-126
//
UNIQUE-ID - GKFG-125-MONOMER
TYPES - Polypeptides
COMMON-NAME - peptidoglycan glycosyltransferase (EC:2.4.1.129); K05364 peptidoglycan glycosyltransferase [EC:2.4.1.129] (db=KEGG evalue=4.9e-09 bit_score=65.0 identity=34.1 coverage=88.37209302325581) (BLAST) C
CATALYZES - ENZRXNKFG-1018
CATALYZES - ENZRXNKFG-1017
CATALYZES - ENZRXNKFG-1016
CATALYZES - ENZRXNKFG-1015
CATALYZES - ENZRXNKFG-1014
CATALYZES - ENZRXNKFG-1013
GENE - GKFG-125
MOLECULAR-WEIGHT-KD - 9.063    
MOLECULAR-WEIGHT-SEQ - 9.063    
//
UNIQUE-ID - GKFG-124-MONOMER
TYPES - Polypeptides
COMMON-NAME - mcu:HMPREF0573_10599 upp; uracil phosphoribosyltransferase (EC:2.4.2.9); K00761 uracil phosphoribosyltransferase [EC:2.4.2.9] (db=KEGG) (RBH) B
CATALYZES - ENZRXNKFG-1019
FUNCTIONAL-ASSIGNMENT-STATUS - :PROBABLE-ENZYME
GENE - GKFG-124
MOLECULAR-WEIGHT-KD - 23.272    
MOLECULAR-WEIGHT-SEQ - 23.272    
//
UNIQUE-ID - GKFG-123-MONOMER
TYPES - Polypeptides
COMMON-NAME - cell elongation-specific peptidoglycan D,D-transpeptidase; K05364 peptidoglycan glycosyltransferase [EC:2.4.1.129] (db=KEGG evalue=0.0 bit_score=264.0 identity=43.2 coverage=83.9506172839506) (BLAST) C
CATALYZES - ENZRXNKFG-1025
CATALYZES - ENZRXNKFG-1024
CATALYZES - ENZRXNKFG-1023
CATALYZES - ENZRXNKFG-1022
CATALYZES - ENZRXNKFG-1021
CATALYZES - ENZRXNKFG-1020
GENE - GKFG-123
//
UNIQUE-ID - GKFG-122-MONOMER
TYPES - Polypeptides
COMMON-NAME - cfl:Cfla_0028 cell cycle protein (db=KEGG) (RBH) B
GENE - GKFG-122
//
UNIQUE-ID - GKFG-121-MONOMER
TYPES - Polypeptides
COMMON-NAME - mcu:HMPREF0573_10642 phosphoprotein phosphatase; K01090 protein phosphatase [EC:3.1.3.16] (db=KEGG) (RBH) B
CATALYZES - ENZRXNKFG-1026
GENE - GKFG-121
//
UNIQUE-ID - GKFG-120-MONOMER
TYPES - Polypeptides
COMMON-NAME - FHA domain-containing protein (db=KEGG evalue=1.1e-30 bit_score=138.0 identity=46.3 coverage=95.73170731707317) (BLAST) C
GENE - GKFG-120
//
UNIQUE-ID - GKFG-119-MONOMER
TYPES - Polypeptides
COMMON-NAME - FHA domain-containing protein (db=KEGG evalue=1.6e-27 bit_score=127.0 identity=75.0 coverage=97.40259740259741) (BLAST) C
GENE - GKFG-119
//
UNIQUE-ID - GKFG-118-MONOMER
TYPES - Polypeptides
COMMON-NAME - 206043..206294 + ( gc_cont=0.516) (GENE) E
GENE - GKFG-118
//
UNIQUE-ID - GKFG-117-MONOMER
TYPES - Polypeptides
COMMON-NAME - seg (db=Seg db_id=seg from=121 to=143) (IPRSCAN) D
GENE - GKFG-117
//
UNIQUE-ID - GKFG-116-MONOMER
TYPES - Polypeptides
COMMON-NAME - hypothetical protein (db=KEGG evalue=2.4e-29 bit_score=135.0 identity=34.0 coverage=80.57324840764332) (BLAST) C
GENE - GKFG-116
//
UNIQUE-ID - GKFG-115-MONOMER
TYPES - Polypeptides
COMMON-NAME - Putative DNA-binding domain (db=superfamily db_id=SSF46955 from=14 to=64 evalue=2.2e-09 interpro_id=IPR009061 interpro_description=DNA binding domain, putative GO=Molecular Function: nucleotide binding (GO:0000166)) (IPRSCAN) D
GENE - GKFG-115
//
UNIQUE-ID - GKFG-114-MONOMER
TYPES - Polypeptides
COMMON-NAME - coiled-coil (db=Coil db_id=coil from=77 to=98 evalue=NA) (IPRSCAN) D
GENE - GKFG-114
//
UNIQUE-ID - GKFG-113-MONOMER
TYPES - Polypeptides
COMMON-NAME - hypothetical protein (db=KEGG evalue=0.0 bit_score=221.0 identity=49.8 coverage=98.66071428571429) (BLAST) C
GENE - GKFG-113
//
UNIQUE-ID - GKFG-112-MONOMER
TYPES - Polypeptides
COMMON-NAME - D-alanyl-D-alanine carboxypeptidase/D-alanyl-D-alanine-endopeptidase; K07259 D-alanyl-D-alanine carboxypeptidase / D-alanyl-D-alanine-endopeptidase (penicillin-binding protein 4) [EC:3.4.16.4 3.4.21.-] (db=KEGG evalue=0.0 bit_score=244.0 identity=34.6 coverage=94.17879417879418) (BLAST) C
CATALYZES - ENZRXNKFG-1030
CATALYZES - ENZRXNKFG-1029
CATALYZES - ENZRXNKFG-1028
CATALYZES - ENZRXNKFG-1027
GENE - GKFG-112
//
UNIQUE-ID - GKFG-111-MONOMER
TYPES - Polypeptides
COMMON-NAME - prophage phiRv2 integrase (db=KEGG evalue=5.6e-45 bit_score=187.0 identity=31.2 coverage=86.09112709832134) (BLAST) C
GENE - GKFG-111
//
UNIQUE-ID - GKFG-110-MONOMER
TYPES - Polypeptides
COMMON-NAME - phenylacetic acid degradation-related protein (db=KEGG evalue=2.0e-19 bit_score=101.0 identity=46.2 coverage=77.57575757575758) (BLAST) C
GENE - GKFG-110
//
UNIQUE-ID - GKFG-109-MONOMER
TYPES - Polypeptides
COMMON-NAME - hypothetical protein; K02004 putative ABC transport system permease protein (db=KEGG evalue=0.0 bit_score=209.0 identity=31.9 coverage=97.17948717948718) (BLAST) C
GENE - GKFG-109
//
UNIQUE-ID - GKFG-108-MONOMER
TYPES - Polypeptides
COMMON-NAME - phosphonate-transporting ATPase (EC:3.6.3.28) (db=KEGG evalue=0.0 bit_score=193.0 identity=40.3 coverage=95.96774193548387) (BLAST) C
CATALYZES - ENZRXNKFG-1031
GENE - GKFG-108
//
UNIQUE-ID - GKFG-107-MONOMER
TYPES - Polypeptides
COMMON-NAME - seg (db=Seg db_id=seg from=92 to=108) (IPRSCAN) D
GENE - GKFG-107
//
UNIQUE-ID - GKFG-106-MONOMER
TYPES - Polypeptides
COMMON-NAME - hypothetical protein (db=KEGG evalue=2.9e-15 bit_score=87.0 identity=32.8 coverage=84.39024390243902) (BLAST) C
GENE - GKFG-106
//
UNIQUE-ID - GKFG-105-MONOMER
TYPES - Polypeptides
COMMON-NAME - PROKAR_LIPOPROTEIN (db=ProfileScan db_id=PS51257 from=1 to=25 evalue=8.0) (IPRSCAN) D
GENE - GKFG-105
//
UNIQUE-ID - GKFG-104-MONOMER
TYPES - Polypeptides
COMMON-NAME - mcu:HMPREF0573_10595 NCS2 family nucleobase:cation symporter-2 (db=KEGG) (RBH) B
CATALYZES - ENZRXNKFG-1127
FUNCTIONAL-ASSIGNMENT-STATUS - :PROBABLE-ENZYME
GENE - GKFG-104
GO-TERMS - |GO:0005215|
MOLECULAR-WEIGHT-KD - 50.189    
MOLECULAR-WEIGHT-SEQ - 50.189    
//
UNIQUE-ID - GKFG-103-MONOMER
TYPES - Polypeptides
COMMON-NAME - hypothetical protein (db=KEGG evalue=4.2e-20 bit_score=104.0 identity=34.0 coverage=82.35294117647058) (BLAST) C
GENE - GKFG-103
//
UNIQUE-ID - GKFG-102-MONOMER
TYPES - Polypeptides
COMMON-NAME - mcu:HMPREF0573_11535 ABC transporter ATP-binding protein; K06148 ATP-binding cassette, subfamily C, bacterial (db=KEGG) (RBH) B
GENE - GKFG-102
MOLECULAR-WEIGHT-KD - 60.111    
MOLECULAR-WEIGHT-SEQ - 60.111    
//
UNIQUE-ID - GKFG-101-MONOMER
TYPES - Polypeptides
COMMON-NAME - hydrolase of the HAD superfamily; K07024 (db=KEGG evalue=4.4e-35 bit_score=154.0 identity=33.5 coverage=98.20143884892086) (BLAST) C
FUNCTIONAL-ASSIGNMENT-STATUS - :PROBABLE-ENZYME
GENE - GKFG-101
MOLECULAR-WEIGHT-KD - 30.157    
MOLECULAR-WEIGHT-SEQ - 30.157    
//
UNIQUE-ID - GKFG-100-MONOMER
TYPES - Polypeptides
COMMON-NAME - mcu:HMPREF0573_11536 ABC transporter ATP-binding protein/permease; K06148 ATP-binding cassette, subfamily C, bacterial (db=KEGG) (RBH) B
GENE - GKFG-100
MOLECULAR-WEIGHT-KD - 67.604    
MOLECULAR-WEIGHT-SEQ - 67.604    
//
UNIQUE-ID - GKFG-99-MONOMER
TYPES - Polypeptides
COMMON-NAME - mcu:HMPREF0573_10968 rpoB; DNA-directed RNA polymerase (EC:2.7.7.6); K03043 DNA-directed RNA polymerase subunit beta [EC:2.7.7.6] (db=KEGG) (RBH) B
CATALYZES - ENZRXNKFG-1032
GENE - GKFG-99
//
UNIQUE-ID - GKFG-98-MONOMER
TYPES - Polypeptides
COMMON-NAME - rpoB; DNA-directed RNA polymerase (EC:2.7.7.6); K03043 DNA-directed RNA polymerase subunit beta [EC:2.7.7.6] (db=KEGG evalue=0.0 bit_score=242.0 identity=80.9 coverage=93.33333333333333) (BLAST) C
CATALYZES - ENZRXNKFG-1033
GENE - GKFG-98
MOLECULAR-WEIGHT-KD - 16.371    
MOLECULAR-WEIGHT-SEQ - 16.371    
//
UNIQUE-ID - GKFG-97-MONOMER
TYPES - Polypeptides
COMMON-NAME - mcu:HMPREF0573_10969 rpoC; DNA-directed RNA polymerase (EC:2.7.7.6); K03046 DNA-directed RNA polymerase subunit beta' [EC:2.7.7.6] (db=KEGG) (RBH) B
CATALYZES - ENZRXNKFG-1157
CATALYZES - ENZRXNKFG-1034
GENE - GKFG-97
MOLECULAR-WEIGHT-KD - 89.776    
MOLECULAR-WEIGHT-SEQ - 89.776    
//
UNIQUE-ID - GKFG-96-MONOMER
TYPES - Polypeptides
COMMON-NAME - proline-rich receptor-like protein kinase PERK8-like (db=KEGG evalue=2.9e-10 bit_score=72.0 identity=28.7 coverage=35.05434782608695) (BLAST) C
GENE - GKFG-96
MOLECULAR-WEIGHT-KD - 39.354    
MOLECULAR-WEIGHT-SEQ - 39.354    
//
UNIQUE-ID - GKFG-95-MONOMER
TYPES - Polypeptides
COMMON-NAME - mcu:HMPREF0573_10984 degP; DO serine protease (EC:3.4.21.-); K08372 putative serine protease PepD [EC:3.4.21.-] (db=KEGG) (RBH) B
GENE - GKFG-95
//
UNIQUE-ID - GKFG-94-MONOMER
TYPES - Polypeptides
COMMON-NAME - 180193..180684 - ( gc_cont=0.541) (GENE) E
GENE - GKFG-94
MOLECULAR-WEIGHT-KD - 17.112    
MOLECULAR-WEIGHT-SEQ - 17.112    
//
UNIQUE-ID - GKFG-93-MONOMER
TYPES - Polypeptides
COMMON-NAME - transmembrane_regions (db=TMHMM db_id=tmhmm from=4 to=23) (IPRSCAN) D
GENE - GKFG-93
//
UNIQUE-ID - GKFG-92-MONOMER
TYPES - Polypeptides
COMMON-NAME - aminoglycoside phosphotransferase (db=KEGG evalue=0.0 bit_score=221.0 identity=44.6 coverage=91.55405405405406) (BLAST) C
CATALYZES - ENZRXNKFG-1126
CATALYZES - ENZRXNKFG-1047
GENE - GKFG-92
GO-TERMS - |GO:0005215|
//
UNIQUE-ID - GKFG-91-MONOMER
TYPES - Polypeptides
COMMON-NAME - ahe:Arch_0351 arginyl-tRNA synthetase (EC:6.1.1.19); K01887 arginyl-tRNA synthetase [EC:6.1.1.19] (db=KEGG) (RBH) B
CATALYZES - ENZRXNKFG-1035
FUNCTIONAL-ASSIGNMENT-STATUS - :PROBABLE-ENZYME
GENE - GKFG-91
MOLECULAR-WEIGHT-KD - 60.8    
MOLECULAR-WEIGHT-SEQ - 60.8    
//
UNIQUE-ID - GKFG-90-MONOMER
TYPES - Polypeptides
COMMON-NAME - transmembrane_regions (db=TMHMM db_id=tmhmm from=202 to=224) (IPRSCAN) D
GENE - GKFG-90
//
UNIQUE-ID - GKFG-89-MONOMER
TYPES - Polypeptides
COMMON-NAME - arginine repressor ArgR; K03402 transcriptional regulator of arginine metabolism (db=KEGG evalue=2.4e-28 bit_score=131.0 identity=47.5 coverage=93.93939393939394) (BLAST) C
GENE - GKFG-89
MOLECULAR-WEIGHT-KD - 17.876    
MOLECULAR-WEIGHT-SEQ - 17.876    
//
UNIQUE-ID - GKFG-88-MONOMER
TYPES - Polypeptides
COMMON-NAME - lambda repressor-like DNA-binding domains (db=superfamily db_id=SSF47413 from=13 to=79 evalue=1.4e-08 interpro_id=IPR010982 interpro_description=Lambda repressor-like, DNA-binding GO=Molecular Function: DNA binding (GO:0003677)) (IPRSCAN) D
GENE - GKFG-88
//
UNIQUE-ID - GKFG-87-MONOMER
TYPES - Polypeptides
COMMON-NAME - 173553..173783 - ( gc_cont=0.602) (GENE) E
GENE - GKFG-87
MOLECULAR-WEIGHT-KD - 7.584    
MOLECULAR-WEIGHT-SEQ - 7.584    
//
UNIQUE-ID - GKFG-86-MONOMER
TYPES - Polypeptides
COMMON-NAME - Putative uncharacterized protein n=1 Tax=Mobiluncus mulieris 28-1 RepID=D0YR10_9ACTO (db=UNIREF evalue=7.5e-12 bit_score=77.0 identity=36.1 coverage=30.272952853598017) (BLAST) C
GENE - GKFG-86
MOLECULAR-WEIGHT-KD - 44.611    
MOLECULAR-WEIGHT-SEQ - 44.611    
//
UNIQUE-ID - GKFG-85-MONOMER
TYPES - Polypeptides
COMMON-NAME - 172077..172361 - ( gc_cont=0.596) (GENE) E
GENE - GKFG-85
MOLECULAR-WEIGHT-KD - 10.278    
MOLECULAR-WEIGHT-SEQ - 10.278    
//
UNIQUE-ID - GKFG-84-MONOMER
TYPES - Polypeptides
COMMON-NAME - 171063..172076 - ( gc_cont=0.559) (GENE) E
GENE - GKFG-84
MOLECULAR-WEIGHT-KD - 36.679    
MOLECULAR-WEIGHT-SEQ - 36.679    
//
UNIQUE-ID - GKFG-83-MONOMER
TYPES - Polypeptides
COMMON-NAME - transmembrane_regions (db=TMHMM db_id=tmhmm from=12 to=33) (IPRSCAN) D
GENE - GKFG-83
MOLECULAR-WEIGHT-KD - 21.328    
MOLECULAR-WEIGHT-SEQ - 21.328    
//
UNIQUE-ID - GKFG-82-MONOMER
TYPES - Polypeptides
COMMON-NAME - transmembrane_regions (db=TMHMM db_id=tmhmm from=7 to=29) (IPRSCAN) D
GENE - GKFG-82
MOLECULAR-WEIGHT-KD - 16.817    
MOLECULAR-WEIGHT-SEQ - 16.817    
//
UNIQUE-ID - GKFG-81-MONOMER
TYPES - Polypeptides
COMMON-NAME - transmembrane_regions (db=TMHMM db_id=tmhmm from=13 to=35) (IPRSCAN) D
GENE - GKFG-81
MOLECULAR-WEIGHT-KD - 21.821    
MOLECULAR-WEIGHT-SEQ - 21.821    
//
UNIQUE-ID - GKFG-80-MONOMER
TYPES - Polypeptides
COMMON-NAME - (db=HMMPfam db_id=PF00717 from=35 to=83 evalue=1.3e-10 interpro_id=IPR019759 interpro_description=Peptidase S24/S26A/S26B) (IPRSCAN) D
GENE - GKFG-80
MOLECULAR-WEIGHT-KD - 16.885    
MOLECULAR-WEIGHT-SEQ - 16.885    
//
UNIQUE-ID - GKFG-79-MONOMER
TYPES - Polypeptides
COMMON-NAME - DNA polymerase III epsilon subunit-like 3'-5' exonuclease; K02342 DNA polymerase III subunit epsilon [EC:2.7.7.7] (db=KEGG evalue=0.0 bit_score=210.0 identity=46.1 coverage=98.2532751091703) (BLAST) C
CATALYZES - ENZRXNKFG-1036
GENE - GKFG-79
//
UNIQUE-ID - GKFG-78-MONOMER
TYPES - Polypeptides
COMMON-NAME - transmembrane_regions (db=TMHMM db_id=tmhmm from=182 to=204) (IPRSCAN) D
GENE - GKFG-78
MOLECULAR-WEIGHT-KD - 21.908    
MOLECULAR-WEIGHT-SEQ - 21.908    
//
UNIQUE-ID - GKFG-77-MONOMER
TYPES - Polypeptides
COMMON-NAME - transmembrane_regions (db=TMHMM db_id=tmhmm from=7 to=24) (IPRSCAN) D
GENE - GKFG-77
MOLECULAR-WEIGHT-KD - 5.689    
MOLECULAR-WEIGHT-SEQ - 5.689    
//
UNIQUE-ID - GKFG-76-MONOMER
TYPES - Polypeptides
COMMON-NAME - transmembrane_regions (db=TMHMM db_id=tmhmm from=5 to=22) (IPRSCAN) D
GENE - GKFG-76
MOLECULAR-WEIGHT-KD - 5.328    
MOLECULAR-WEIGHT-SEQ - 5.328    
//
UNIQUE-ID - GKFG-75-MONOMER
TYPES - Polypeptides
COMMON-NAME - Bacterial adhesins (db=superfamily db_id=SSF49401 from=45 to=186 evalue=1.9e-10 interpro_id=IPR008966 interpro_description=Adhesion, bacterial) (IPRSCAN) D
GENE - GKFG-75
MOLECULAR-WEIGHT-KD - 49.244    
MOLECULAR-WEIGHT-SEQ - 49.244    
//
UNIQUE-ID - GKFG-74-MONOMER
TYPES - Polypeptides
COMMON-NAME - transmembrane_regions (db=TMHMM db_id=tmhmm from=7 to=26) (IPRSCAN) D
GENE - GKFG-74
MOLECULAR-WEIGHT-KD - 51.469    
MOLECULAR-WEIGHT-SEQ - 51.469    
//
UNIQUE-ID - GKFG-73-MONOMER
TYPES - Polypeptides
COMMON-NAME - seg (db=Seg db_id=seg from=74 to=90) (IPRSCAN) D
GENE - GKFG-73
//
UNIQUE-ID - GKFG-72-MONOMER
TYPES - Polypeptides
COMMON-NAME - 163720..164301 - ( gc_cont=0.579) (GENE) E
GENE - GKFG-72
MOLECULAR-WEIGHT-KD - 20.115    
MOLECULAR-WEIGHT-SEQ - 20.115    
//
UNIQUE-ID - GKFG-71-MONOMER
TYPES - Polypeptides
COMMON-NAME - Uncharacterized protein n=1 Tax=Micromonospora lupini str. Lupac 08 RepID=I0L2W6_9ACTO (db=UNIREF evalue=1.2e-08 bit_score=65.0 identity=39.1 coverage=92.78350515463917) (BLAST) C
GENE - GKFG-71
MOLECULAR-WEIGHT-KD - 9.742    
MOLECULAR-WEIGHT-SEQ - 9.742    
//
UNIQUE-ID - GKFG-70-MONOMER
TYPES - Polypeptides
COMMON-NAME - transmembrane_regions (db=TMHMM db_id=tmhmm from=17 to=39) (IPRSCAN) D
GENE - GKFG-70
MOLECULAR-WEIGHT-KD - 26.477    
MOLECULAR-WEIGHT-SEQ - 26.477    
//
UNIQUE-ID - GKFG-69-MONOMER
TYPES - Polypeptides
COMMON-NAME - seg (db=Seg db_id=seg from=80 to=97) (IPRSCAN) D
GENE - GKFG-69
//
UNIQUE-ID - GKFG-68-MONOMER
TYPES - Polypeptides
COMMON-NAME - mcu:HMPREF0573_11530 guaB2; IMP dehydrogenase (EC:1.1.1.205); K00088 IMP dehydrogenase [EC:1.1.1.205] (db=KEGG) (RBH) B
CATALYZES - ENZRXNKFG-1037
FUNCTIONAL-ASSIGNMENT-STATUS - :PROBABLE-ENZYME
GENE - GKFG-68
//
UNIQUE-ID - GKFG-67-MONOMER
TYPES - Polypeptides
COMMON-NAME - art:Arth_4214 hypothetical protein (db=KEGG) (RBH) B
GENE - GKFG-67
MOLECULAR-WEIGHT-KD - 53.417    
MOLECULAR-WEIGHT-SEQ - 53.417    
//
UNIQUE-ID - GKFG-66-MONOMER
TYPES - Polypeptides
COMMON-NAME - kfl:Kfla_6989 hypothetical protein (db=KEGG) (RBH) B
GENE - GKFG-66
MOLECULAR-WEIGHT-KD - 52.875    
MOLECULAR-WEIGHT-SEQ - 52.875    
//
UNIQUE-ID - GKFG-65-MONOMER
TYPES - Polypeptides
COMMON-NAME - aai:AARI_pI00250 TraG-family bacterial conjugation protein (db=KEGG) (RBH) B
GENE - GKFG-65
MOLECULAR-WEIGHT-KD - 66.953    
MOLECULAR-WEIGHT-SEQ - 66.953    
//
UNIQUE-ID - GKFG-64-MONOMER
TYPES - Polypeptides
COMMON-NAME - coiled-coil (db=Coil db_id=coil from=76 to=97 evalue=NA) (IPRSCAN) D
GENE - GKFG-64
MOLECULAR-WEIGHT-KD - 24.366    
MOLECULAR-WEIGHT-SEQ - 24.366    
//
UNIQUE-ID - GKFG-63-MONOMER
TYPES - Polypeptides
COMMON-NAME - 154918..155439 - ( gc_cont=0.556) (GENE) E
GENE - GKFG-63
MOLECULAR-WEIGHT-KD - 19.347    
MOLECULAR-WEIGHT-SEQ - 19.347    
//
UNIQUE-ID - GKFG-62-MONOMER
TYPES - Polypeptides
COMMON-NAME - no description (db=Gene3D db_id=G3DSA:3.40.30.10 from=5 to=87 evalue=8.5e-14 interpro_id=IPR012336 interpro_description=Thioredoxin-like fold) (IPRSCAN) D
GENE - GKFG-62
MOLECULAR-WEIGHT-KD - 26.341    
MOLECULAR-WEIGHT-SEQ - 26.341    
//
UNIQUE-ID - GKFG-61-MONOMER
TYPES - Polypeptides
COMMON-NAME - seg (db=Seg db_id=seg from=115 to=125) (IPRSCAN) D
GENE - GKFG-61
//
UNIQUE-ID - GKFG-60-MONOMER
TYPES - Polypeptides
COMMON-NAME - coiled-coil (db=Coil db_id=coil from=15 to=36 evalue=NA) (IPRSCAN) D
GENE - GKFG-60
//
UNIQUE-ID - GKFG-59-MONOMER
TYPES - Polypeptides
COMMON-NAME - hypothetical protein (db=KEGG evalue=1.3e-07 bit_score=61.0 identity=30.8 coverage=70.16129032258065) (BLAST) C
GENE - GKFG-59
//
UNIQUE-ID - GKFG-58-MONOMER
TYPES - Polypeptides
COMMON-NAME - seg (db=Seg db_id=seg from=220 to=241) (IPRSCAN) D
GENE - GKFG-58
//
UNIQUE-ID - GKFG-57-MONOMER
TYPES - Polypeptides
COMMON-NAME - transcription factor WhiB (db=KEGG evalue=1.7e-32 bit_score=144.0 identity=61.0 coverage=98.01980198019803) (BLAST) C
GENE - GKFG-57
MOLECULAR-WEIGHT-KD - 11.466    
MOLECULAR-WEIGHT-SEQ - 11.466    
//
UNIQUE-ID - GKFG-56-MONOMER
TYPES - Polypeptides
COMMON-NAME - (db=HMMPfam db_id=PF05713 from=74 to=95 evalue=0.00017 interpro_id=IPR008687 interpro_description=Bacterial mobilisation) (IPRSCAN) D
GENE - GKFG-56
//
UNIQUE-ID - GKFG-55-MONOMER
TYPES - Polypeptides
COMMON-NAME - coiled-coil (db=Coil db_id=coil from=11 to=32 evalue=NA) (IPRSCAN) D
GENE - GKFG-55
MOLECULAR-WEIGHT-KD - 9.262    
MOLECULAR-WEIGHT-SEQ - 9.262    
//
UNIQUE-ID - GKFG-54-MONOMER
TYPES - Polypeptides
COMMON-NAME - serine/threonine protein kinase; K08884 serine/threonine protein kinase, bacterial [EC:2.7.11.1] (db=KEGG evalue=1.1e-10 bit_score=72.0 identity=41.7 coverage=44.26229508196721) (BLAST) C
CATALYZES - ENZRXNKFG-1038
GENE - GKFG-54
MOLECULAR-WEIGHT-KD - 18.821    
MOLECULAR-WEIGHT-SEQ - 18.821    
//
UNIQUE-ID - GKFG-53-MONOMER
TYPES - Polypeptides
COMMON-NAME - 147802..148251 + ( gc_cont=0.471) (GENE) E
GENE - GKFG-53
//
UNIQUE-ID - GKFG-52-MONOMER
TYPES - Polypeptides
COMMON-NAME - Nucleic acid-binding proteins (db=superfamily db_id=SSF50249 from=1 to=114 evalue=9.7e-11 interpro_id=IPR016027 interpro_description=Nucleic acid-binding, OB-fold-like) (IPRSCAN) D
GENE - GKFG-52
//
UNIQUE-ID - GKFG-51-MONOMER
TYPES - Polypeptides
COMMON-NAME - seg (db=Seg db_id=seg from=31 to=40) (IPRSCAN) D
GENE - GKFG-51
//
UNIQUE-ID - GKFG-50-MONOMER
TYPES - Polypeptides
COMMON-NAME - putative cell filamentation protein (db=KEGG evalue=0.0 bit_score=245.0 identity=50.4 coverage=76.87074829931973) (BLAST) C
GENE - GKFG-50
//
UNIQUE-ID - GKFG-49-MONOMER
TYPES - Polypeptides
COMMON-NAME - seg (db=Seg db_id=seg from=31 to=45) (IPRSCAN) D
GENE - GKFG-49
//
UNIQUE-ID - GKFG-48-MONOMER
TYPES - Polypeptides
COMMON-NAME - 144268..144603 + ( gc_cont=0.446) (GENE) E
GENE - GKFG-48
//
UNIQUE-ID - GKFG-47-MONOMER
TYPES - Polypeptides
COMMON-NAME - 143711..144259 + ( gc_cont=0.448) (GENE) E
GENE - GKFG-47
//
UNIQUE-ID - GKFG-46-MONOMER
TYPES - Polypeptides
COMMON-NAME - DNA-binding protein (db=KEGG evalue=2.0e-16 bit_score=90.0 identity=62.9 coverage=84.72222222222221) (BLAST) C
GENE - GKFG-46
//
UNIQUE-ID - GKFG-45-MONOMER
TYPES - Polypeptides
COMMON-NAME - transmembrane_regions (db=TMHMM db_id=tmhmm from=5 to=22) (IPRSCAN) D
GENE - GKFG-45
//
UNIQUE-ID - GKFG-44-MONOMER
TYPES - Polypeptides
COMMON-NAME - chromosome condensation regulator RCC1 (db=KEGG evalue=7.5e-20 bit_score=103.0 identity=31.8 coverage=63.278688524590166) (BLAST) C
GENE - GKFG-44
//
UNIQUE-ID - GKFG-43-MONOMER
TYPES - Polypeptides
COMMON-NAME - peptidase M23 (db=KEGG evalue=7.1e-34 bit_score=151.0 identity=38.0 coverage=40.53030303030303) (BLAST) C
GENE - GKFG-43
//
UNIQUE-ID - GKFG-42-MONOMER
TYPES - Polypeptides
COMMON-NAME - 140655..140831 + ( gc_cont=0.520) (GENE) E
GENE - GKFG-42
//
UNIQUE-ID - GKFG-41-MONOMER
TYPES - Polypeptides
COMMON-NAME - transmembrane_regions (db=TMHMM db_id=tmhmm from=21 to=43) (IPRSCAN) D
GENE - GKFG-41
//
UNIQUE-ID - GKFG-40-MONOMER
TYPES - Polypeptides
COMMON-NAME - sortase family protein; K07284 sortase A [EC:3.4.22.70] (db=KEGG evalue=0.0 bit_score=231.0 identity=48.9 coverage=87.5) (BLAST) C
CATALYZES - ENZRXNKFG-1039
FUNCTIONAL-ASSIGNMENT-STATUS - :PROBABLE-ENZYME
GENE - GKFG-40
//
UNIQUE-ID - GKFG-39-MONOMER
TYPES - Polypeptides
COMMON-NAME - Cna B domain-containing protein (db=KEGG evalue=3.2e-35 bit_score=156.0 identity=31.6 coverage=41.497975708502025) (BLAST) C
GENE - GKFG-39
//
UNIQUE-ID - GKFG-38-MONOMER
TYPES - Polypeptides
COMMON-NAME - PROKAR_LIPOPROTEIN (db=ProfileScan db_id=PS51257 from=1 to=25 evalue=7.0) (IPRSCAN) D
GENE - GKFG-38
//
UNIQUE-ID - GKFG-37-MONOMER
TYPES - Polypeptides
COMMON-NAME - PROKAR_LIPOPROTEIN (db=ProfileScan db_id=PS51257 from=1 to=25 evalue=5.0) (IPRSCAN) D
GENE - GKFG-37
//
UNIQUE-ID - GKFG-36-MONOMER
TYPES - Polypeptides
COMMON-NAME - PROKAR_LIPOPROTEIN (db=ProfileScan db_id=PS51257 from=1 to=25 evalue=7.0) (IPRSCAN) D
GENE - GKFG-36
//
UNIQUE-ID - GKFG-35-MONOMER
TYPES - Polypeptides
COMMON-NAME - bcv:Bcav_3269 H(+)-transporting two-sector ATPase (EC:3.6.3.14) (db=KEGG) (RBH) B
CATALYZES - ENZRXNKFG-1040
FUNCTIONAL-ASSIGNMENT-STATUS - :PROBABLE-ENZYME
GENE - GKFG-35
MOLECULAR-WEIGHT-KD - 49.068    
MOLECULAR-WEIGHT-SEQ - 49.068    
//
UNIQUE-ID - GKFG-34-MONOMER
TYPES - Polypeptides
COMMON-NAME - seg (db=Seg db_id=seg from=96 to=109) (IPRSCAN) D
GENE - GKFG-34
//
UNIQUE-ID - GKFG-33-MONOMER
TYPES - Polypeptides
COMMON-NAME - CobQ/CobB/MinD/ParA nucleotide binding domain protein (db=KEGG evalue=0.0 bit_score=272.0 identity=53.1 coverage=96.21212121212122) (BLAST) C
GENE - GKFG-33
//
UNIQUE-ID - GKFG-32-MONOMER
TYPES - Polypeptides
COMMON-NAME - seg (db=Seg db_id=seg from=1 to=11) (IPRSCAN) D
GENE - GKFG-32
//
UNIQUE-ID - GKFG-31-MONOMER
TYPES - Polypeptides
COMMON-NAME - 132938..133258 + ( gc_cont=0.470) (GENE) E
GENE - GKFG-31
//
UNIQUE-ID - GKFG-30-MONOMER
TYPES - Polypeptides
COMMON-NAME - integrase family protein (db=KEGG evalue=2.8e-37 bit_score=161.0 identity=34.2 coverage=92.95774647887323) (BLAST) C
GENE - GKFG-30
//
UNIQUE-ID - GKFG-29-MONOMER
TYPES - Polypeptides
COMMON-NAME - std:SPPN_11055 Zinc metalloprotease zmpC (db=KEGG) (RBH) B
GENE - GKFG-29
MOLECULAR-WEIGHT-KD - 126.744    
MOLECULAR-WEIGHT-SEQ - 126.744    
//
UNIQUE-ID - GKFG-28-MONOMER
TYPES - Polypeptides
COMMON-NAME - 127877..128059 + ( gc_cont=0.475) (GENE) E
GENE - GKFG-28
//
UNIQUE-ID - GKFG-27-MONOMER
TYPES - Polypeptides
COMMON-NAME - hypothetical protein (db=KEGG evalue=0.0 bit_score=248.0 identity=54.7 coverage=99.10714285714286) (BLAST) C
GENE - GKFG-27
//
UNIQUE-ID - GKFG-26-MONOMER
TYPES - Polypeptides
COMMON-NAME - DNA damage-inducible protein; K07473 DNA-damage-inducible protein J (db=KEGG evalue=4.9e-28 bit_score=129.0 identity=75.6 coverage=93.25842696629213) (BLAST) C
GENE - GKFG-26
MOLECULAR-WEIGHT-KD - 10.031    
MOLECULAR-WEIGHT-SEQ - 10.031    
//
UNIQUE-ID - GKFG-25-MONOMER
TYPES - Polypeptides
COMMON-NAME - 126277..126399 - ( gc_cont=0.496) (GENE) E
GENE - GKFG-25
MOLECULAR-WEIGHT-KD - 4.545    
MOLECULAR-WEIGHT-SEQ - 4.545    
//
UNIQUE-ID - GKFG-24-MONOMER
TYPES - Polypeptides
COMMON-NAME - TrkA-N domain-containing protein; K03499 trk system potassium uptake protein TrkA (db=KEGG evalue=0.0 bit_score=293.0 identity=67.5 coverage=94.17040358744396) (BLAST) C
GENE - GKFG-24
//
UNIQUE-ID - GKFG-23-MONOMER
TYPES - Polypeptides
COMMON-NAME - Putative uncharacterized protein n=1 Tax=Collinsella aerofaciens ATCC 25986 RepID=A4E9P1_9ACTN (db=UNIREF evalue=7.9e-13 bit_score=79.0 identity=42.2 coverage=93.61702127659575) (BLAST) C
GENE - GKFG-23
MOLECULAR-WEIGHT-KD - 10.102    
MOLECULAR-WEIGHT-SEQ - 10.102    
//
UNIQUE-ID - GKFG-22-MONOMER
TYPES - Polypeptides
COMMON-NAME - 125713..125967 + ( gc_cont=0.533) (GENE) E
GENE - GKFG-22
//
UNIQUE-ID - GKFG-21-MONOMER
TYPES - Polypeptides
COMMON-NAME - 125474..125662 + ( gc_cont=0.455) (GENE) E
GENE - GKFG-21
//
UNIQUE-ID - GKFG-20-MONOMER
TYPES - Polypeptides
COMMON-NAME - signal peptidase I; K03100 signal peptidase I [EC:3.4.21.89] (db=KEGG evalue=5.7e-44 bit_score=183.0 identity=46.2 coverage=58.06451612903226) (BLAST) C
CATALYZES - ENZRXNKFG-1041
GENE - GKFG-20
//
UNIQUE-ID - GKFG-19-MONOMER
TYPES - Polypeptides
COMMON-NAME - sortase-anchored surface protein (db=KEGG evalue=0.0 bit_score=231.0 identity=31.7 coverage=83.91224862888483) (BLAST) C
FUNCTIONAL-ASSIGNMENT-STATUS - :PROBABLE-ENZYME
GENE - GKFG-19
//
UNIQUE-ID - GKFG-18-MONOMER
TYPES - Polypeptides
COMMON-NAME - hypothetical protein (db=KEGG evalue=0.0 bit_score=278.0 identity=49.5 coverage=79.9410029498525) (BLAST) C
GENE - GKFG-18
MOLECULAR-WEIGHT-KD - 36.899    
MOLECULAR-WEIGHT-SEQ - 36.899    
//
UNIQUE-ID - GKFG-17-MONOMER
TYPES - Polypeptides
COMMON-NAME - Cna protein B-type domain (db=superfamily db_id=SSF49478 from=226 to=313 evalue=6.5e-09 interpro_id=IPR008970 interpro_description=Collagen-binding surface protein Cna, B-type domain) (IPRSCAN) D
GENE - GKFG-17
MOLECULAR-WEIGHT-KD - 40.627    
MOLECULAR-WEIGHT-SEQ - 40.627    
//
UNIQUE-ID - GKFG-16-MONOMER
TYPES - Polypeptides
COMMON-NAME - (db=HMMPfam db_id=PF05738 from=2079 to=2160 evalue=8.8e-07 interpro_id=IPR008454 interpro_description=Collagen-binding surface protein Cna-like, B-type domain) (IPRSCAN) D
GENE - GKFG-16
MOLECULAR-WEIGHT-KD - 244.542    
MOLECULAR-WEIGHT-SEQ - 244.542    
//
UNIQUE-ID - GKFG-15-MONOMER
TYPES - Polypeptides
COMMON-NAME - LPXTG-site transpeptidase (Sortase) family protein n=2 Tax=Faecalibacterium prausnitzii RepID=D4KBT9_9FIRM (db=UNIREF evalue=2.9e-11 bit_score=75.0 identity=25.3 coverage=83.9506172839506) (BLAST) C
GENE - GKFG-15
MOLECULAR-WEIGHT-KD - 25.54    
MOLECULAR-WEIGHT-SEQ - 25.54    
//
UNIQUE-ID - GKFG-14-MONOMER
TYPES - Polypeptides
COMMON-NAME - DNA-binding protein with an HTH domain (db=KEGG evalue=1.0e-18 bit_score=97.0 identity=59.5 coverage=94.8051948051948) (BLAST) C
GENE - GKFG-14
MOLECULAR-WEIGHT-KD - 8.651    
MOLECULAR-WEIGHT-SEQ - 8.651    
//
UNIQUE-ID - GKFG-13-MONOMER
TYPES - Polypeptides
COMMON-NAME - bcv:Bcav_3279 DNA repair protein RadA (EC:2.1.1.63); K04485 DNA repair protein RadA/Sms (db=KEGG) (RBH) B
CATALYZES - ENZRXNKFG-1042
GENE - GKFG-13
MOLECULAR-WEIGHT-KD - 48.805    
MOLECULAR-WEIGHT-SEQ - 48.805    
//
UNIQUE-ID - GKFG-2-MONOMER
TYPES - Polypeptides
COMMON-NAME - transmembrane_regions (db=TMHMM db_id=tmhmm from=20 to=42) (IPRSCAN) D
GENE - GKFG-2
//
UNIQUE-ID - GKFG-1-MONOMER
TYPES - Polypeptides
COMMON-NAME - inorganic diphosphatase (EC:3.6.1.1); K01507 inorganic pyrophosphatase [EC:3.6.1.1] (db=KEGG evalue=0.0 bit_score=210.0 identity=90.7 coverage=99.07407407407408) (BLAST) C
CATALYZES - ENZRXNKFG-1043
GENE - GKFG-1
MOLECULAR-WEIGHT-KD - 12.132    
MOLECULAR-WEIGHT-SEQ - 12.132    
//
UNIQUE-ID - GKFG-561-MONOMER
TYPES - Polypeptides
COMMON-NAME - 104072..104176 + ( gc_cont=0.581) (GENE) E
GENE - GKFG-561
//
UNIQUE-ID - GKFG-560-MONOMER
TYPES - Polypeptides
COMMON-NAME - CrcB protein; K06199 CrcB protein (db=KEGG evalue=1.8e-10 bit_score=71.0 identity=35.7 coverage=80.76923076923077) (BLAST) C
GENE - GKFG-560
//
UNIQUE-ID - GKFG-559-MONOMER
TYPES - Polypeptides
COMMON-NAME - (db=HMMPfam db_id=PF02537 from=20 to=118 evalue=2.0e-16 interpro_id=IPR003691 interpro_description=Camphor resistance CrcB protein GO=Cellular Component: membrane (GO:0016020)) (IPRSCAN) D
GENE - GKFG-559
//
UNIQUE-ID - GKFG-558-MONOMER
TYPES - Polypeptides
COMMON-NAME - histidine kinase; K07768 two-component system, OmpR family, sensor histidine kinase SenX3 [EC:2.7.13.3] (db=KEGG evalue=0.0 bit_score=265.0 identity=44.5 coverage=90.02770083102493) (BLAST) C
CATALYZES - ENZRXNKFG-747
GENE - GKFG-558
MOLECULAR-WEIGHT-KD - 39.962    
MOLECULAR-WEIGHT-SEQ - 39.962    
//
UNIQUE-ID - GKFG-557-MONOMER
TYPES - Polypeptides
COMMON-NAME - ach:Achl_0841 TAP domain-containing protein (db=KEGG) (RBH) B
GENE - GKFG-557
//
UNIQUE-ID - GKFG-556-MONOMER
TYPES - Polypeptides
COMMON-NAME - iva:Isova_0427 DNA polymerase III, delta prime subunit; K02341 DNA polymerase III subunit delta' [EC:2.7.7.7] (db=KEGG) (RBH) B
CATALYZES - ENZRXNKFG-748
GENE - GKFG-556
//
UNIQUE-ID - GKFG-555-MONOMER
TYPES - Polypeptides
COMMON-NAME - thymidylate kinase (EC:2.7.4.9); K00943 dTMP kinase [EC:2.7.4.9] (db=KEGG evalue=0.0 bit_score=220.0 identity=52.3 coverage=86.4) (BLAST) C
CATALYZES - ENZRXNKFG-749
GENE - GKFG-555
//
UNIQUE-ID - GKFG-554-MONOMER
TYPES - Polypeptides
COMMON-NAME - ahe:Arch_1806 polynucleotide adenylyltransferase/metal dependent phosphohydrolase (db=KEGG) (RBH) B
FUNCTIONAL-ASSIGNMENT-STATUS - :PROBABLE-ENZYME
GENE - GKFG-554
//
UNIQUE-ID - GKFG-553-MONOMER
TYPES - Polypeptides
COMMON-NAME - NUDIX hydrolase (db=KEGG evalue=0.0 bit_score=211.0 identity=68.9 coverage=87.5) (BLAST) C
GENE - GKFG-553
MOLECULAR-WEIGHT-KD - 18.628    
MOLECULAR-WEIGHT-SEQ - 18.628    
//
UNIQUE-ID - GKFG-552-MONOMER
TYPES - Polypeptides
COMMON-NAME - hypothetical protein (db=KEGG evalue=5.5e-21 bit_score=108.0 identity=23.8 coverage=73.75) (BLAST) C
GENE - GKFG-552
MOLECULAR-WEIGHT-KD - 76.293    
MOLECULAR-WEIGHT-SEQ - 76.293    
//
UNIQUE-ID - GKFG-551-MONOMER
TYPES - Polypeptides
COMMON-NAME - bcv:Bcav_4210 integral membrane protein MviN (db=KEGG) (RBH) B
GENE - GKFG-551
//
UNIQUE-ID - GKFG-550-MONOMER
TYPES - Polypeptides
COMMON-NAME - Putative uncharacterized protein (Fragment) n=1 Tax=Actinomyces urogenitalis DSM 15434 RepID=C0W4U5_9ACTO (db=UNIREF evalue=9.0e-18 bit_score=96.0 identity=34.6 coverage=95.58823529411765) (BLAST) C
GENE - GKFG-550
MOLECULAR-WEIGHT-KD - 14.91    
MOLECULAR-WEIGHT-SEQ - 14.91    
//
UNIQUE-ID - GKFG-549-MONOMER
TYPES - Polypeptides
COMMON-NAME - iva:Isova_3010 thioredoxin reductase (EC:1.8.1.9); K00384 thioredoxin reductase (NADPH) [EC:1.8.1.9] (db=KEGG) (RBH) B
CATALYZES - ENZRXNKFG-750
FUNCTIONAL-ASSIGNMENT-STATUS - :PROBABLE-ENZYME
GENE - GKFG-549
MOLECULAR-WEIGHT-KD - 32.45    
MOLECULAR-WEIGHT-SEQ - 32.45    
//
UNIQUE-ID - GKFG-548-MONOMER
TYPES - Polypeptides
COMMON-NAME - thioredoxin; K03671 thioredoxin 1 (db=KEGG evalue=6.4e-30 bit_score=135.0 identity=55.4 coverage=90.9090909090909) (BLAST) C
GENE - GKFG-548
MOLECULAR-WEIGHT-KD - 12.065    
MOLECULAR-WEIGHT-SEQ - 12.065    
//
UNIQUE-ID - GKFG-547-MONOMER
TYPES - Polypeptides
COMMON-NAME - two component transcriptional regulator, winged helix family; K07776 two-component system, OmpR family, response regulator RegX3 (db=KEGG evalue=0.0 bit_score=285.0 identity=57.9 coverage=92.3694779116466) (BLAST) C
GENE - GKFG-547
//
UNIQUE-ID - GKFG-546-MONOMER
TYPES - Polypeptides
COMMON-NAME - 88641..89321 - ( gc_cont=0.532) (GENE) E
GENE - GKFG-546
MOLECULAR-WEIGHT-KD - 24.145    
MOLECULAR-WEIGHT-SEQ - 24.145    
//
UNIQUE-ID - GKFG-545-MONOMER
TYPES - Polypeptides
COMMON-NAME - mcu:HMPREF0573_10942 pntB2; NAD(P)(+) transhydrogenase (AB-specific) (EC:1.6.1.2); K00325 NAD(P) transhydrogenase subunit beta [EC:1.6.1.2] (db=KEGG) (RBH) B
CATALYZES - ENZRXNKFG-752
CATALYZES - ENZRXNKFG-751
FUNCTIONAL-ASSIGNMENT-STATUS - :PROBABLE-ENZYME
GENE - GKFG-545
//
UNIQUE-ID - GKFG-544-MONOMER
TYPES - Polypeptides
COMMON-NAME - mcu:HMPREF0573_10941 pntA2; NAD(P) transhydrogenase subunit alpha (EC:1.6.1.2); K00324 NAD(P) transhydrogenase subunit alpha [EC:1.6.1.2] (db=KEGG) (RBH) B
CATALYZES - ENZRXNKFG-754
CATALYZES - ENZRXNKFG-753
FUNCTIONAL-ASSIGNMENT-STATUS - :PROBABLE-ENZYME
GENE - GKFG-544
//
UNIQUE-ID - GKFG-543-MONOMER
TYPES - Polypeptides
COMMON-NAME - carbon storage regulator; K03563 carbon storage regulator (db=KEGG evalue=1.1e-09 bit_score=67.0 identity=49.2 coverage=83.56164383561644) (BLAST) C
GENE - GKFG-543
//
UNIQUE-ID - GKFG-542-MONOMER
TYPES - Polypeptides
COMMON-NAME - 84558..84998 + ( gc_cont=0.533) (GENE) E
GENE - GKFG-542
//
UNIQUE-ID - GKFG-541-MONOMER
TYPES - Polypeptides
COMMON-NAME - transmembrane_regions (db=TMHMM db_id=tmhmm from=2 to=24) (IPRSCAN) D
GENE - GKFG-541
//
UNIQUE-ID - GKFG-540-MONOMER
TYPES - Polypeptides
COMMON-NAME - 82989..83573 - ( gc_cont=0.487) (GENE) E
GENE - GKFG-540
MOLECULAR-WEIGHT-KD - 21.894    
MOLECULAR-WEIGHT-SEQ - 21.894    
//
UNIQUE-ID - GKFG-539-MONOMER
TYPES - Polypeptides
COMMON-NAME - mcu:HMPREF0573_10938 MMPL domain-containing protein; K06994 putative drug exporter of the RND superfamily (db=KEGG) (RBH) B
GENE - GKFG-539
MOLECULAR-WEIGHT-KD - 94.481    
MOLECULAR-WEIGHT-SEQ - 94.481    
//
UNIQUE-ID - GKFG-538-MONOMER
TYPES - Polypeptides
COMMON-NAME - xce:Xcel_3350 replicative DNA helicase; K02314 replicative DNA helicase [EC:3.6.4.12] (db=KEGG) (RBH) B
CATALYZES - ENZRXNKFG-755
GENE - GKFG-538
//
UNIQUE-ID - GKFG-537-MONOMER
TYPES - Polypeptides
COMMON-NAME - ske:Sked_37760 MATE family efflux protein (db=KEGG) (RBH) B
GENE - GKFG-537
MOLECULAR-WEIGHT-KD - 45.906    
MOLECULAR-WEIGHT-SEQ - 45.906    
//
UNIQUE-ID - GKFG-536-MONOMER
TYPES - Polypeptides
COMMON-NAME - mcu:HMPREF0573_10685 gyrBS; DNA topoisomerase (EC:5.99.1.3); K02470 DNA gyrase subunit B [EC:5.99.1.3] (db=KEGG) (RBH) B
CATALYZES - ENZRXNKFG-756
GENE - GKFG-536
MOLECULAR-WEIGHT-KD - 74.598    
MOLECULAR-WEIGHT-SEQ - 74.598    
//
UNIQUE-ID - GKFG-533-MONOMER
TYPES - Polypeptides
COMMON-NAME - single-strand binding protein; K03111 single-strand DNA-binding protein (db=KEGG evalue=0.0 bit_score=230.0 identity=59.3 coverage=97.91666666666666) (BLAST) C
GENE - GKFG-533
//
UNIQUE-ID - GKFG-531-MONOMER
TYPES - Polypeptides
COMMON-NAME - mcu:HMPREF0573_10708 penicillin-binding protein (db=KEGG) (RBH) B
GENE - GKFG-531
//
UNIQUE-ID - GKFG-530-MONOMER
TYPES - Polypeptides
COMMON-NAME - 72741..72833 + ( gc_cont=0.312) (GENE) E
GENE - GKFG-530
MOLECULAR-WEIGHT-KD - 3.608    
MOLECULAR-WEIGHT-SEQ - 3.608    
//
UNIQUE-ID - GKFG-529-MONOMER
TYPES - Polypeptides
COMMON-NAME - iva:Isova_0001 chromosomal replication initiator protein dnaA; K02313 chromosomal replication initiator protein (db=KEGG) (RBH) B
GENE - GKFG-529
//
UNIQUE-ID - GKFG-528-MONOMER
TYPES - Polypeptides
COMMON-NAME - Ribonuclease P protein component n=1 Tax=Actinomyces sp. oral taxon 178 str. F0338 RepID=E8JIS9_9ACTO (db=UNIREF evalue=2.4e-11 bit_score=74.0 identity=50.0 coverage=93.33333333333333) (BLAST) C
GENE - GKFG-528
MOLECULAR-WEIGHT-KD - 9.594    
MOLECULAR-WEIGHT-SEQ - 9.594    
//
UNIQUE-ID - GKFG-527-MONOMER
TYPES - Polypeptides
COMMON-NAME - hypothetical protein; K08998 hypothetical protein (db=KEGG evalue=2.1e-20 bit_score=104.0 identity=51.6 coverage=83.4862385321101) (BLAST) C
GENE - GKFG-527
MOLECULAR-WEIGHT-KD - 12.183    
MOLECULAR-WEIGHT-SEQ - 12.183    
//
UNIQUE-ID - GKFG-526-MONOMER
TYPES - Polypeptides
COMMON-NAME - YidC/Oxa1 family membrane protein insertase; K03217 preprotein translocase subunit YidC (db=KEGG evalue=0.0 bit_score=249.0 identity=37.1 coverage=80.78602620087337) (BLAST) C
GENE - GKFG-526
MOLECULAR-WEIGHT-KD - 52.089    
MOLECULAR-WEIGHT-SEQ - 52.089    
//
UNIQUE-ID - GKFG-525-MONOMER
TYPES - Polypeptides
COMMON-NAME - mcu:HMPREF0573_10684 gyrAS; DNA topoisomerase (EC:5.99.1.3); K02469 DNA gyrase subunit A [EC:5.99.1.3] (db=KEGG) (RBH) B
CATALYZES - ENZRXNKFG-757
GENE - GKFG-525
//
UNIQUE-ID - GKFG-524-MONOMER
TYPES - Polypeptides
COMMON-NAME - single-stranded nucleic acid binding R3H domain-containing protein; K06346 spoIIIJ-associated protein (db=KEGG evalue=0.0 bit_score=198.0 identity=64.1 coverage=88.57142857142857) (BLAST) C
GENE - GKFG-524
MOLECULAR-WEIGHT-KD - 19.015    
MOLECULAR-WEIGHT-SEQ - 19.015    
//
UNIQUE-ID - GKFG-523-MONOMER
TYPES - Polypeptides
COMMON-NAME - methyltransferase GidB; K03501 16S rRNA (guanine527-N7)-methyltransferase [EC:2.1.1.170] (db=KEGG evalue=3.5e-43 bit_score=180.0 identity=51.6 coverage=82.56880733944955) (BLAST) C
CATALYZES - ENZRXNKFG-758
GENE - GKFG-523
MOLECULAR-WEIGHT-KD - 23.801    
MOLECULAR-WEIGHT-SEQ - 23.801    
//
UNIQUE-ID - GKFG-522-MONOMER
TYPES - Polypeptides
COMMON-NAME - hypothetical protein; K03496 chromosome partitioning protein (db=KEGG evalue=0.0 bit_score=263.0 identity=45.5 coverage=97.68211920529801) (BLAST) C
GENE - GKFG-522
MOLECULAR-WEIGHT-KD - 32.792    
MOLECULAR-WEIGHT-SEQ - 32.792    
//
UNIQUE-ID - GKFG-521-MONOMER
TYPES - Polypeptides
COMMON-NAME - UniRef90_E6KT22 Stage 0 DNA-binding protein n=1 Tax=Actinomyces sp. oral taxon 180 str. F0310 RepID=E6KT22_9ACTO (db=UNIREF) (RBH) B
GENE - GKFG-521
MOLECULAR-WEIGHT-KD - 41.994    
MOLECULAR-WEIGHT-SEQ - 41.994    
//
UNIQUE-ID - GKFG-520-MONOMER
TYPES - Polypeptides
COMMON-NAME - UniRef90_C0VXZ2 Possible D-alanine--D-alanine ligase n=1 Tax=Actinomyces coleocanis DSM 15436 RepID=C0VXZ2_9ACTO (db=UNIREF) (RBH) B
FUNCTIONAL-ASSIGNMENT-STATUS - :PROBABLE-ENZYME
GENE - GKFG-520
//
UNIQUE-ID - GKFG-519-MONOMER
TYPES - Polypeptides
COMMON-NAME - bcv:Bcav_4214 GntR family transcriptional regulator (db=KEGG) (RBH) B
GENE - GKFG-519
//
UNIQUE-ID - GKFG-518-MONOMER
TYPES - Polypeptides
COMMON-NAME - cytochrome c biogenesis protein (db=KEGG evalue=1.8e-39 bit_score=168.0 identity=34.6 coverage=96.16724738675958) (BLAST) C
GENE - GKFG-518
//
UNIQUE-ID - GKFG-517-MONOMER
TYPES - Polypeptides
COMMON-NAME - putative DSBA oxidoreductase (db=KEGG evalue=5.4e-41 bit_score=173.0 identity=33.8 coverage=96.01449275362319) (BLAST) C
CATALYZES - ENZRXNKFG-1048
GENE - GKFG-517
//
UNIQUE-ID - GKFG-516-MONOMER
TYPES - Polypeptides
COMMON-NAME - iva:Isova_2882 hypothetical protein (db=KEGG) (RBH) B
GENE - GKFG-516
//
UNIQUE-ID - GKFG-515-MONOMER
TYPES - Polypeptides
COMMON-NAME - DedA family protein; K03975 membrane-associated protein (db=KEGG evalue=0.0 bit_score=225.0 identity=51.0 coverage=94.54545454545455) (BLAST) C
GENE - GKFG-515
MOLECULAR-WEIGHT-KD - 24.074    
MOLECULAR-WEIGHT-SEQ - 24.074    
//
UNIQUE-ID - GKFG-514-MONOMER
TYPES - Polypeptides
COMMON-NAME - hypothetical protein (db=KEGG evalue=1.6e-30 bit_score=138.0 identity=34.8 coverage=78.90295358649789) (BLAST) C
GENE - GKFG-514
MOLECULAR-WEIGHT-KD - 24.642    
MOLECULAR-WEIGHT-SEQ - 24.642    
//
UNIQUE-ID - GKFG-513-MONOMER
TYPES - Polypeptides
COMMON-NAME - heavy metal transport/detoxification protein (db=KEGG evalue=2.2e-07 bit_score=60.0 identity=38.6 coverage=75.0) (BLAST) C
GENE - GKFG-513
//
UNIQUE-ID - GKFG-512-MONOMER
TYPES - Polypeptides
COMMON-NAME - transmembrane_regions (db=TMHMM db_id=tmhmm from=9 to=31) (IPRSCAN) D
GENE - GKFG-512
//
UNIQUE-ID - GKFG-511-MONOMER
TYPES - Polypeptides
COMMON-NAME - bcv:Bcav_3976 adenylosuccinate lyase (EC:4.3.2.2); K01756 adenylosuccinate lyase [EC:4.3.2.2] (db=KEGG) (RBH) B
CATALYZES - ENZRXNKFG-760
CATALYZES - ENZRXNKFG-759
FUNCTIONAL-ASSIGNMENT-STATUS - :PROBABLE-ENZYME
GENE - GKFG-511
//
UNIQUE-ID - GKFG-510-MONOMER
TYPES - Polypeptides
COMMON-NAME - bcv:Bcav_3969 histidinol-phosphate aminotransferase; K00817 histidinol-phosphate aminotransferase [EC:2.6.1.9] (db=KEGG) (RBH) B
CATALYZES - ENZRXNKFG-761
FUNCTIONAL-ASSIGNMENT-STATUS - :PROBABLE-ENZYME
GENE - GKFG-510
MOLECULAR-WEIGHT-KD - 36.829    
MOLECULAR-WEIGHT-SEQ - 36.829    
//
UNIQUE-ID - GKFG-509-MONOMER
TYPES - Polypeptides
COMMON-NAME - 52041..52757 + ( gc_cont=0.554) (GENE) E
GENE - GKFG-509
//
UNIQUE-ID - GKFG-508-MONOMER
TYPES - Polypeptides
COMMON-NAME - transmembrane_regions (db=TMHMM db_id=tmhmm from=450 to=472) (IPRSCAN) D
GENE - GKFG-508
//
UNIQUE-ID - GKFG-507-MONOMER
TYPES - Polypeptides
COMMON-NAME - iva:Isova_2863 glutamate-1-semialdehyde 2,1-aminomutase (EC:5.4.3.8); K01845 glutamate-1-semialdehyde 2,1-aminomutase [EC:5.4.3.8] (db=KEGG) (RBH) B
CATALYZES - ENZRXNKFG-762
FUNCTIONAL-ASSIGNMENT-STATUS - :PROBABLE-ENZYME
GENE - GKFG-507
//
UNIQUE-ID - GKFG-506-MONOMER
TYPES - Polypeptides
COMMON-NAME - hypothetical protein (db=KEGG evalue=1.9e-11 bit_score=73.0 identity=67.3 coverage=71.83098591549296) (BLAST) C
GENE - GKFG-506
MOLECULAR-WEIGHT-KD - 7.351    
MOLECULAR-WEIGHT-SEQ - 7.351    
//
UNIQUE-ID - GKFG-505-MONOMER
TYPES - Polypeptides
COMMON-NAME - (db=HMMPfam db_id=PF07811 from=8 to=50 evalue=5.5e-07 interpro_id=IPR012495 interpro_description=TadE-like) (IPRSCAN) D
GENE - GKFG-505
MOLECULAR-WEIGHT-KD - 11.085    
MOLECULAR-WEIGHT-SEQ - 11.085    
//
UNIQUE-ID - GKFG-504-MONOMER
TYPES - Polypeptides
COMMON-NAME - hypothetical protein (db=KEGG evalue=2.3e-10 bit_score=70.0 identity=36.4 coverage=90.5511811023622) (BLAST) C
GENE - GKFG-504
MOLECULAR-WEIGHT-KD - 12.712    
MOLECULAR-WEIGHT-SEQ - 12.712    
//
UNIQUE-ID - GKFG-503-MONOMER
TYPES - Polypeptides
COMMON-NAME - 3912..4343 + ( gc_cont=0.539) (GENE) E
GENE - GKFG-503
//
UNIQUE-ID - GKFG-502-MONOMER
TYPES - Polypeptides
COMMON-NAME - DEAD/DEAH box helicase; K06877 DEAD/DEAH box helicase domain-containing protein (db=KEGG evalue=0.0 bit_score=214.0 identity=43.8 coverage=93.08943089430895) (BLAST) C
GENE - GKFG-502
//
UNIQUE-ID - GKFG-501-MONOMER
TYPES - Polypeptides
COMMON-NAME - cfl:Cfla_2771 hypothetical protein; K06877 DEAD/DEAH box helicase domain-containing protein (db=KEGG) (RBH) B
GENE - GKFG-501
//
UNIQUE-ID - GKFG-500-MONOMER
TYPES - Polypeptides
COMMON-NAME - PA-phosphatase like phosphoesterase (db=KEGG evalue=2.4e-12 bit_score=77.0 identity=37.1 coverage=70.1219512195122) (BLAST) C
FUNCTIONAL-ASSIGNMENT-STATUS - :PROBABLE-ENZYME
GENE - GKFG-500
//
UNIQUE-ID - GKFG-499-MONOMER
TYPES - Polypeptides
COMMON-NAME - seg (db=Seg db_id=seg from=16 to=29) (IPRSCAN) D
GENE - GKFG-499
MOLECULAR-WEIGHT-KD - 16.886    
MOLECULAR-WEIGHT-SEQ - 16.886    
//
UNIQUE-ID - GKFG-498-MONOMER
TYPES - Polypeptides
COMMON-NAME - mcu:HMPREF0573_10832 nrdD; anaerobic ribonucleoside triphosphate reductase (EC:1.17.4.2); K00527 ribonucleoside-triphosphate reductase [EC:1.17.4.2] (db=KEGG) (RBH) B
CATALYZES - ENZRXNKFG-763
FUNCTIONAL-ASSIGNMENT-STATUS - :PROBABLE-ENZYME
GENE - GKFG-498
MOLECULAR-WEIGHT-KD - 68.46    
MOLECULAR-WEIGHT-SEQ - 68.46    
//
UNIQUE-ID - GKFG-497-MONOMER
TYPES - Polypeptides
COMMON-NAME - nrdG; anaerobic ribonucleoside-triphosphate reductase activating protein; K04069 pyruvate formate lyase activating enzyme [EC:1.97.1.4] (db=KEGG evalue=0.0 bit_score=226.0 identity=50.4 coverage=90.76305220883533) (BLAST) C
CATALYZES - ENZRXNKFG-764
FUNCTIONAL-ASSIGNMENT-STATUS - :PROBABLE-ENZYME
GENE - GKFG-497
MOLECULAR-WEIGHT-KD - 26.598    
MOLECULAR-WEIGHT-SEQ - 26.598    
//
UNIQUE-ID - GKFG-496-MONOMER
TYPES - Polypeptides
COMMON-NAME - NTF2 and RRM domain protein (db=KEGG evalue=4.5e-08 bit_score=65.0 identity=28.6 coverage=37.06896551724138) (BLAST) C
GENE - GKFG-496
MOLECULAR-WEIGHT-KD - 48.94    
MOLECULAR-WEIGHT-SEQ - 48.94    
//
UNIQUE-ID - GKFG-495-MONOMER
TYPES - Polypeptides
COMMON-NAME - jde:Jden_2197 DNA topoisomerase I (EC:5.99.1.2); K03168 DNA topoisomerase I [EC:5.99.1.2] (db=KEGG) (RBH) B
CATALYZES - ENZRXNKFG-765
GENE - GKFG-495
//
UNIQUE-ID - GKFG-494-MONOMER
TYPES - Polypeptides
COMMON-NAME - hypothetical protein (db=KEGG evalue=0.0 bit_score=237.0 identity=35.1 coverage=70.96774193548387) (BLAST) C
GENE - GKFG-494
MOLECULAR-WEIGHT-KD - 64.035    
MOLECULAR-WEIGHT-SEQ - 64.035    
//
UNIQUE-ID - GKFG-493-MONOMER
TYPES - Polypeptides
COMMON-NAME - coiled-coil (db=Coil db_id=coil from=56 to=84 evalue=NA) (IPRSCAN) D
GENE - GKFG-493
MOLECULAR-WEIGHT-KD - 15.25    
MOLECULAR-WEIGHT-SEQ - 15.25    
//
UNIQUE-ID - GKFG-492-MONOMER
TYPES - Polypeptides
COMMON-NAME - gva:HMPREF0424_0757 hypothetical protein (db=KEGG) (RBH) B
GENE - GKFG-492
//
UNIQUE-ID - GKFG-491-MONOMER
TYPES - Polypeptides
COMMON-NAME - hypothetical protein (db=KEGG evalue=6.6e-31 bit_score=141.0 identity=23.6 coverage=95.65217391304348) (BLAST) C
GENE - GKFG-491
MOLECULAR-WEIGHT-KD - 85.164    
MOLECULAR-WEIGHT-SEQ - 85.164    
//
UNIQUE-ID - GKFG-490-MONOMER
TYPES - Polypeptides
COMMON-NAME - cdz:CD31A_0536 putative sugar ABC transport syste ATP-binding protein; K10243 cellobiose transport system ATP-binding protein (db=KEGG) (RBH) B
GENE - GKFG-490
//
UNIQUE-ID - GKFG-489-MONOMER
TYPES - Polypeptides
COMMON-NAME - mcu:HMPREF0573_10820 gpmA; phosphoglycerate mutase (EC:5.4.2.1); K01834 2,3-bisphosphoglycerate-dependent phosphoglycerate mutase [EC:5.4.2.1] (db=KEGG) (RBH) B
CATALYZES - ENZRXNKFG-766
FUNCTIONAL-ASSIGNMENT-STATUS - :PROBABLE-ENZYME
GENE - GKFG-489
//
UNIQUE-ID - GKFG-488-MONOMER
TYPES - Polypeptides
COMMON-NAME - hypothetical protein (db=KEGG evalue=1.8e-24 bit_score=117.0 identity=49.5 coverage=96.29629629629629) (BLAST) C
GENE - GKFG-488
//
UNIQUE-ID - GKFG-487-MONOMER
TYPES - Polypeptides
COMMON-NAME - byi:BYI23_A008190 phosphoribosylglycinamide formyltransferase; K08289 phosphoribosylglycinamide formyltransferase 2 [EC:2.1.2.2] (db=KEGG) (RBH) B
CATALYZES - ENZRXNKFG-767
FUNCTIONAL-ASSIGNMENT-STATUS - :PROBABLE-ENZYME
GENE - GKFG-487
//
UNIQUE-ID - GKFG-486-MONOMER
TYPES - Polypeptides
COMMON-NAME - pfr:PFREUD_10030 ABC transporter substrate-binding protein; K02035 peptide/nickel transport system substrate-binding protein (db=KEGG) (RBH) B
GENE - GKFG-486
MOLECULAR-WEIGHT-KD - 55.087    
MOLECULAR-WEIGHT-SEQ - 55.087    
//
UNIQUE-ID - GKFG-485-MONOMER
TYPES - Polypeptides
COMMON-NAME - pfr:PFREUD_10040 ABC transporter permease; K02033 peptide/nickel transport system permease protein (db=KEGG) (RBH) B
GENE - GKFG-485
MOLECULAR-WEIGHT-KD - 34.452    
MOLECULAR-WEIGHT-SEQ - 34.452    
//
UNIQUE-ID - GKFG-484-MONOMER
TYPES - Polypeptides
COMMON-NAME - peptide ABC transporter permease; K02034 peptide/nickel transport system permease protein (db=KEGG evalue=0.0 bit_score=288.0 identity=54.5 coverage=95.0) (BLAST) C
GENE - GKFG-484
MOLECULAR-WEIGHT-KD - 29.796    
MOLECULAR-WEIGHT-SEQ - 29.796    
//
UNIQUE-ID - GKFG-483-MONOMER
TYPES - Polypeptides
COMMON-NAME - pfr:PFREUD_10060 ABC transporter ATP-binding protein (db=KEGG) (RBH) B
GENE - GKFG-483
MOLECULAR-WEIGHT-KD - 30.4    
MOLECULAR-WEIGHT-SEQ - 30.4    
//
UNIQUE-ID - GKFG-482-MONOMER
TYPES - Polypeptides
COMMON-NAME - pfr:PFREUD_10070 ABC transporter ATP-binding protein; K02032 peptide/nickel transport system ATP-binding protein (db=KEGG) (RBH) B
GENE - GKFG-482
MOLECULAR-WEIGHT-KD - 29.851    
MOLECULAR-WEIGHT-SEQ - 29.851    
//
UNIQUE-ID - GKFG-481-MONOMER
TYPES - Polypeptides
COMMON-NAME - dhd:Dhaf_4703 transcriptional regulator; K03655 ATP-dependent DNA helicase RecG [EC:3.6.4.12] (db=KEGG) (RBH) B
CATALYZES - ENZRXNKFG-768
GENE - GKFG-481
MOLECULAR-WEIGHT-KD - 48.15    
MOLECULAR-WEIGHT-SEQ - 48.15    
//
UNIQUE-ID - GKFG-480-MONOMER
TYPES - Polypeptides
COMMON-NAME - cfl:Cfla_0002 DNA polymerase III subunit beta (EC:2.7.7.7); K02338 DNA polymerase III subunit beta [EC:2.7.7.7] (db=KEGG) (RBH) B
CATALYZES - ENZRXNKFG-769
GENE - GKFG-480
MOLECULAR-WEIGHT-KD - 41.051    
MOLECULAR-WEIGHT-SEQ - 41.051    
//
UNIQUE-ID - GKFG-479-MONOMER
TYPES - Polypeptides
COMMON-NAME - DNA replication and repair protein RecF; K03629 DNA replication and repair protein RecF (db=KEGG evalue=1.4e-45 bit_score=189.0 identity=40.9 coverage=67.07317073170732) (BLAST) C
GENE - GKFG-479
//
UNIQUE-ID - GKFG-478-MONOMER
TYPES - Polypeptides
COMMON-NAME - DNA replication and repair protein RecF; K03629 DNA replication and repair protein RecF (db=KEGG evalue=1.7e-24 bit_score=117.0 identity=56.9 coverage=76.51515151515152) (BLAST) C
GENE - GKFG-478
MOLECULAR-WEIGHT-KD - 14.29    
MOLECULAR-WEIGHT-SEQ - 14.29    
//
UNIQUE-ID - GKFG-477-MONOMER
TYPES - Polypeptides
COMMON-NAME - hypothetical protein (db=KEGG evalue=3.3e-25 bit_score=121.0 identity=34.8 coverage=78.47533632286996) (BLAST) C
GENE - GKFG-477
MOLECULAR-WEIGHT-KD - 24.578    
MOLECULAR-WEIGHT-SEQ - 24.578    
//
UNIQUE-ID - GKFG-476-MONOMER
TYPES - Polypeptides
COMMON-NAME - SAM-dependent methyltransferase (EC:2.1.1.-) (db=KEGG evalue=6.7e-41 bit_score=173.0 identity=37.5 coverage=83.33333333333334) (BLAST) C
GENE - GKFG-476
MOLECULAR-WEIGHT-KD - 28.822    
MOLECULAR-WEIGHT-SEQ - 28.822    
//
UNIQUE-ID - GKFG-475-MONOMER
TYPES - Polypeptides
COMMON-NAME - bfa:Bfae_25620 phosphate-binding protein; K02040 phosphate transport system substrate-binding protein (db=KEGG) (RBH) B
GENE - GKFG-475
MOLECULAR-WEIGHT-KD - 37.917    
MOLECULAR-WEIGHT-SEQ - 37.917    
//
UNIQUE-ID - GKFG-474-MONOMER
TYPES - Polypeptides
COMMON-NAME - cfi:Celf_0592 phosphate ABC transporter, inner membrane subunit PstC; K02037 phosphate transport system permease protein (db=KEGG) (RBH) B
GENE - GKFG-474
MOLECULAR-WEIGHT-KD - 34.425    
MOLECULAR-WEIGHT-SEQ - 34.425    
//
UNIQUE-ID - GKFG-473-MONOMER
TYPES - Polypeptides
COMMON-NAME - cfi:Celf_0593 phosphate ABC transporter, inner membrane subunit PstA; K02038 phosphate transport system permease protein (db=KEGG) (RBH) B
GENE - GKFG-473
MOLECULAR-WEIGHT-KD - 40.156    
MOLECULAR-WEIGHT-SEQ - 40.156    
//
UNIQUE-ID - GKFG-472-MONOMER
TYPES - Polypeptides
COMMON-NAME - ach:Achl_0365 phosphate transporter ATP-binding protein; K02036 phosphate transport system ATP-binding protein [EC:3.6.3.27] (db=KEGG) (RBH) B
CATALYZES - ENZRXNKFG-770
GENE - GKFG-472
MOLECULAR-WEIGHT-KD - 28.43    
MOLECULAR-WEIGHT-SEQ - 28.43    
//
UNIQUE-ID - GKFG-471-MONOMER
TYPES - Polypeptides
COMMON-NAME - 11974..12138 - ( gc_cont=0.497) (GENE) E
GENE - GKFG-471
MOLECULAR-WEIGHT-KD - 5.923    
MOLECULAR-WEIGHT-SEQ - 5.923    
//
UNIQUE-ID - GKFG-470-MONOMER
TYPES - Polypeptides
COMMON-NAME - putative fructose transport system kinase (db=KEGG evalue=4.0e-39 bit_score=167.0 identity=42.2 coverage=83.78378378378379) (BLAST) C
CATALYZES - ENZRXNKFG-1125
FUNCTIONAL-ASSIGNMENT-STATUS - :PROBABLE-ENZYME
GENE - GKFG-470
GO-TERMS - |GO:0005215|
MOLECULAR-WEIGHT-KD - 25.157    
MOLECULAR-WEIGHT-SEQ - 25.157    
//
UNIQUE-ID - GKFG-2025-MONOMER
TYPES - Polypeptides
COMMON-NAME - glycerol-3-phosphate dehydrogenase (NAD(P)+); K00057 glycerol-3-phosphate dehydrogenase (NAD(P)+) [EC:1.1.1.94] (db=KEGG evalue=5.3e-15 bit_score=85.0 identity=67.2 coverage=80.26315789473685) (BLAST) C
CATALYZES - ENZRXNKFG-1143
CATALYZES - ENZRXNKFG-1142
CATALYZES - ENZRXNKFG-1141
CATALYZES - ENZRXNKFG-1140
CATALYZES - ENZRXNKFG-1
GENE - GKFG-2025
//
UNIQUE-ID - GKFG-2024-MONOMER
TYPES - Polypeptides
COMMON-NAME - pad:TIIST44_04395 glycerol-3-phosphate dehydrogenase (NAD(P)+); K00057 glycerol-3-phosphate dehydrogenase (NAD(P)+) [EC:1.1.1.94] (db=KEGG) (RBH) B
CATALYZES - ENZRXNKFG-2
FUNCTIONAL-ASSIGNMENT-STATUS - :PROBABLE-ENZYME
GENE - GKFG-2024
MOLECULAR-WEIGHT-KD - 32.575    
MOLECULAR-WEIGHT-SEQ - 32.575    
//
UNIQUE-ID - GKFG-2023-MONOMER
TYPES - Polypeptides
COMMON-NAME - mcu:HMPREF0573_11895 hypothetical protein (db=KEGG) (RBH) B
GENE - GKFG-2023
MOLECULAR-WEIGHT-KD - 94.463    
MOLECULAR-WEIGHT-SEQ - 94.463    
//
UNIQUE-ID - GKFG-2022-MONOMER
TYPES - Polypeptides
COMMON-NAME - coiled-coil (db=Coil db_id=coil from=43 to=64 evalue=NA) (IPRSCAN) D
GENE - GKFG-2022
MOLECULAR-WEIGHT-KD - 7.288    
MOLECULAR-WEIGHT-SEQ - 7.288    
//
UNIQUE-ID - GKFG-2021-MONOMER
TYPES - Polypeptides
COMMON-NAME - ahe:Arch_0946 hemolysin A; K06442 23S rRNA (cytidine1920-2'-O)/16S rRNA (cytidine1409-2'-O)-methyltransferase [EC:2.1.1.226 2.1.1.227] (db=KEGG) (RBH) B
CATALYZES - ENZRXNKFG-4
CATALYZES - ENZRXNKFG-3
FUNCTIONAL-ASSIGNMENT-STATUS - :PROBABLE-ENZYME
GENE - GKFG-2021
MOLECULAR-WEIGHT-KD - 29.904    
MOLECULAR-WEIGHT-SEQ - 29.904    
//
UNIQUE-ID - GKFG-2020-MONOMER
TYPES - Polypeptides
COMMON-NAME - UniRef90_E8JEQ8 Probable inorganic polyphosphate/ATP-NAD kinase n=1 Tax=Actinomyces sp. oral taxon 178 str. F0338 RepID=E8JEQ8_9ACTO (db=UNIREF) (RBH) B
CATALYZES - ENZRXNKFG-1073
FUNCTIONAL-ASSIGNMENT-STATUS - :PROBABLE-ENZYME
GENE - GKFG-2020
MOLECULAR-WEIGHT-KD - 29.617    
MOLECULAR-WEIGHT-SEQ - 29.617    
//
UNIQUE-ID - GKFG-2019-MONOMER
TYPES - Polypeptides
COMMON-NAME - iva:Isova_1355 DNA repair protein RecN; K03631 DNA repair protein RecN (Recombination protein N) (db=KEGG) (RBH) B
GENE - GKFG-2019
MOLECULAR-WEIGHT-KD - 59.995    
MOLECULAR-WEIGHT-SEQ - 59.995    
//
UNIQUE-ID - GKFG-2018-MONOMER
TYPES - Polypeptides
COMMON-NAME - jde:Jden_1127 Thiamin pyrophosphokinase catalytic region (db=KEGG) (RBH) B
FUNCTIONAL-ASSIGNMENT-STATUS - :PROBABLE-ENZYME
GENE - GKFG-2018
MOLECULAR-WEIGHT-KD - 40.578    
MOLECULAR-WEIGHT-SEQ - 40.578    
//
UNIQUE-ID - GKFG-2017-MONOMER
TYPES - Polypeptides
COMMON-NAME - hypothetical protein (db=KEGG evalue=1.7e-40 bit_score=172.0 identity=34.0 coverage=96.44012944983818) (BLAST) C
GENE - GKFG-2017
MOLECULAR-WEIGHT-KD - 32.321    
MOLECULAR-WEIGHT-SEQ - 32.321    
//
UNIQUE-ID - GKFG-2016-MONOMER
TYPES - Polypeptides
COMMON-NAME - hypothetical protein (db=KEGG evalue=1.1e-44 bit_score=186.0 identity=40.5 coverage=93.11475409836065) (BLAST) C
GENE - GKFG-2016
MOLECULAR-WEIGHT-KD - 30.718    
MOLECULAR-WEIGHT-SEQ - 30.718    
//
UNIQUE-ID - GKFG-2015-MONOMER
TYPES - Polypeptides
COMMON-NAME - seg (db=Seg db_id=seg from=85 to=96) (IPRSCAN) D
GENE - GKFG-2015
//
UNIQUE-ID - GKFG-2014-MONOMER
TYPES - Polypeptides
COMMON-NAME - bcv:Bcav_2351 virulence factor MVIN family protein; K03980 virulence factor (db=KEGG) (RBH) B
GENE - GKFG-2014
MOLECULAR-WEIGHT-KD - 57.877    
MOLECULAR-WEIGHT-SEQ - 57.877    
//
UNIQUE-ID - GKFG-2013-MONOMER
TYPES - Polypeptides
COMMON-NAME - NUDIX hydrolase; K01515 ADP-ribose pyrophosphatase [EC:3.6.1.13] (db=KEGG evalue=0.0 bit_score=192.0 identity=48.1 coverage=86.02620087336244) (BLAST) C
CATALYZES - ENZRXNKFG-5
FUNCTIONAL-ASSIGNMENT-STATUS - :PROBABLE-ENZYME
GENE - GKFG-2013
MOLECULAR-WEIGHT-KD - 25.285    
MOLECULAR-WEIGHT-SEQ - 25.285    
//
UNIQUE-ID - GKFG-2012-MONOMER
TYPES - Polypeptides
COMMON-NAME - mcu:HMPREF0573_11882 ABC transporter membrane protein; K09014 Fe-S cluster assembly protein SufB (db=KEGG) (RBH) B
GENE - GKFG-2012
MOLECULAR-WEIGHT-KD - 54.081    
MOLECULAR-WEIGHT-SEQ - 54.081    
//
UNIQUE-ID - GKFG-2011-MONOMER
TYPES - Polypeptides
COMMON-NAME - iva:Isova_1369 FeS assembly protein SufD; K09015 Fe-S cluster assembly protein SufD (db=KEGG) (RBH) B
GENE - GKFG-2011
MOLECULAR-WEIGHT-KD - 43.323    
MOLECULAR-WEIGHT-SEQ - 43.323    
//
UNIQUE-ID - GKFG-2010-MONOMER
TYPES - Polypeptides
COMMON-NAME - Rieske-type ferredoxin; K05710 dioxygenase ferredoxin subunit (db=KEGG evalue=4.7e-23 bit_score=112.0 identity=45.2 coverage=94.78260869565217) (BLAST) C
FUNCTIONAL-ASSIGNMENT-STATUS - :PROBABLE-ENZYME
GENE - GKFG-2010
MOLECULAR-WEIGHT-KD - 12.095    
MOLECULAR-WEIGHT-SEQ - 12.095    
//
UNIQUE-ID - GKFG-2009-MONOMER
TYPES - Polypeptides
COMMON-NAME - mcu:HMPREF0573_11879 ABC transporter ATP-binding protein; K09013 Fe-S cluster assembly ATP-binding protein (db=KEGG) (RBH) B
GENE - GKFG-2009
MOLECULAR-WEIGHT-KD - 26.831    
MOLECULAR-WEIGHT-SEQ - 26.831    
//
UNIQUE-ID - GKFG-2008-MONOMER
TYPES - Polypeptides
COMMON-NAME - mcu:HMPREF0573_11878 csd; cysteine desulfurase (EC:2.8.1.7); K11717 cysteine desulfurase / selenocysteine lyase [EC:2.8.1.7 4.4.1.16] (db=KEGG) (RBH) B
CATALYZES - ENZRXNKFG-10
CATALYZES - ENZRXNKFG-9
CATALYZES - ENZRXNKFG-8
CATALYZES - ENZRXNKFG-7
CATALYZES - ENZRXNKFG-6
FUNCTIONAL-ASSIGNMENT-STATUS - :PROBABLE-ENZYME
GENE - GKFG-2008
MOLECULAR-WEIGHT-KD - 45.453    
MOLECULAR-WEIGHT-SEQ - 45.453    
//
UNIQUE-ID - GKFG-2007-MONOMER
TYPES - Polypeptides
COMMON-NAME - NifU family SUF system FeS assembly protein; K04488 nitrogen fixation protein NifU and related proteins (db=KEGG evalue=6.7e-41 bit_score=172.0 identity=52.6 coverage=98.05194805194806) (BLAST) C
GENE - GKFG-2007
MOLECULAR-WEIGHT-KD - 16.874    
MOLECULAR-WEIGHT-SEQ - 16.874    
//
UNIQUE-ID - GKFG-2006-MONOMER
TYPES - Polypeptides
COMMON-NAME - hypothetical protein (db=KEGG evalue=1.2e-36 bit_score=158.0 identity=60.0 coverage=61.49732620320856) (BLAST) C
GENE - GKFG-2006
MOLECULAR-WEIGHT-KD - 20.106    
MOLECULAR-WEIGHT-SEQ - 20.106    
//
UNIQUE-ID - GKFG-2005-MONOMER
TYPES - Polypeptides
COMMON-NAME - kse:Ksed_06020 arginine deiminase; K01478 arginine deiminase [EC:3.5.3.6] (db=KEGG) (RBH) B
CATALYZES - ENZRXNKFG-11
FUNCTIONAL-ASSIGNMENT-STATUS - :PROBABLE-ENZYME
GENE - GKFG-2005
MOLECULAR-WEIGHT-KD - 45.317    
MOLECULAR-WEIGHT-SEQ - 45.317    
//
UNIQUE-ID - GKFG-2004-MONOMER
TYPES - Polypeptides
COMMON-NAME - hypothetical protein (db=KEGG evalue=1.1e-28 bit_score=132.0 identity=33.8 coverage=89.42731277533039) (BLAST) C
GENE - GKFG-2004
//
UNIQUE-ID - GKFG-2003-MONOMER
TYPES - Polypeptides
COMMON-NAME - mcu:HMPREF0573_11902 argF; ornithine carbamoyltransferase (EC:2.1.3.3); K00611 ornithine carbamoyltransferase [EC:2.1.3.3] (db=KEGG) (RBH) B
CATALYZES - ENZRXNKFG-13
CATALYZES - ENZRXNKFG-12
FUNCTIONAL-ASSIGNMENT-STATUS - :PROBABLE-ENZYME
GENE - GKFG-2003
MOLECULAR-WEIGHT-KD - 37.454    
MOLECULAR-WEIGHT-SEQ - 37.454    
//
UNIQUE-ID - GKFG-2002-MONOMER
TYPES - Polypeptides
COMMON-NAME - asd:AS9A_4354 putative HAD superfamily sugar phosphatase; K02566 NagD protein (db=KEGG) (RBH) B
GENE - GKFG-2002
//
UNIQUE-ID - GKFG-2001-MONOMER
TYPES - Polypeptides
COMMON-NAME - UniRef90_C0W0V8 DeoR family transcriptional regulator n=1 Tax=Actinomyces coleocanis DSM 15436 RepID=C0W0V8_9ACTO (db=UNIREF) (RBH) B
GENE - GKFG-2001
//
UNIQUE-ID - GKFG-2000-MONOMER
TYPES - Polypeptides
COMMON-NAME - hypothetical protein (db=KEGG evalue=1.2e-34 bit_score=151.0 identity=50.0 coverage=93.91891891891892) (BLAST) C
GENE - GKFG-2000
MOLECULAR-WEIGHT-KD - 16.866    
MOLECULAR-WEIGHT-SEQ - 16.866    
//
UNIQUE-ID - GKFG-1999-MONOMER
TYPES - Polypeptides
COMMON-NAME - hypothetical protein; K07343 DNA transformation protein and related proteins (db=KEGG evalue=3.6e-33 bit_score=146.0 identity=83.7 coverage=96.34146341463415) (BLAST) C
GENE - GKFG-1999
MOLECULAR-WEIGHT-KD - 8.972    
MOLECULAR-WEIGHT-SEQ - 8.972    
//
UNIQUE-ID - GKFG-1998-MONOMER
TYPES - Polypeptides
COMMON-NAME - mcu:HMPREF0573_10570 DNA-binding protein (db=KEGG) (RBH) B
GENE - GKFG-1998
MOLECULAR-WEIGHT-KD - 39.81    
MOLECULAR-WEIGHT-SEQ - 39.81    
//
UNIQUE-ID - GKFG-1997-MONOMER
TYPES - Polypeptides
COMMON-NAME - 1080128..1080859 + ( gc_cont=0.489) (GENE) E
GENE - GKFG-1997
//
UNIQUE-ID - GKFG-1996-MONOMER
TYPES - Polypeptides
COMMON-NAME - ahe:Arch_0929 ABC transporter (db=KEGG) (RBH) B
GENE - GKFG-1996
MOLECULAR-WEIGHT-KD - 60.784    
MOLECULAR-WEIGHT-SEQ - 60.784    
//
UNIQUE-ID - GKFG-1995-MONOMER
TYPES - Polypeptides
COMMON-NAME - Putative uncharacterized protein n=1 Tax=Actinomyces sp. oral taxon 178 str. F0338 RepID=E8JFE6_9ACTO (db=UNIREF evalue=5.2e-15 bit_score=86.0 identity=56.1 coverage=85.52631578947368) (BLAST) C
GENE - GKFG-1995
//
UNIQUE-ID - GKFG-1994-MONOMER
TYPES - Polypeptides
COMMON-NAME - phosphoglycerate mutase; K08296 phosphohistidine phosphatase [EC:3.1.3.-] (db=KEGG evalue=1.2e-16 bit_score=92.0 identity=35.0 coverage=92.02453987730061) (BLAST) C
GENE - GKFG-1994
MOLECULAR-WEIGHT-KD - 17.04    
MOLECULAR-WEIGHT-SEQ - 17.04    
//
UNIQUE-ID - GKFG-1993-MONOMER
TYPES - Polypeptides
COMMON-NAME - xylulokinase; K00854 xylulokinase [EC:2.7.1.17] (db=KEGG evalue=0.0 bit_score=520.0 identity=49.4 coverage=99.01185770750988) (BLAST) C
CATALYZES - ENZRXNKFG-14
FUNCTIONAL-ASSIGNMENT-STATUS - :PROBABLE-ENZYME
GENE - GKFG-1993
MOLECULAR-WEIGHT-KD - 53.992    
MOLECULAR-WEIGHT-SEQ - 53.992    
//
UNIQUE-ID - GKFG-1992-MONOMER
TYPES - Polypeptides
COMMON-NAME - mcu:HMPREF0573_11586 glgC; glucose-1-phosphate adenylyltransferase (EC:2.7.7.27); K00975 glucose-1-phosphate adenylyltransferase [EC:2.7.7.27] (db=KEGG) (RBH) B
CATALYZES - ENZRXNKFG-15
FUNCTIONAL-ASSIGNMENT-STATUS - :PROBABLE-ENZYME
GENE - GKFG-1992
//
UNIQUE-ID - GKFG-1991-MONOMER
TYPES - Polypeptides
COMMON-NAME - ahe:Arch_0927 glycogen synthase (db=KEGG) (RBH) B
CATALYZES - ENZRXNKFG-1154
FUNCTIONAL-ASSIGNMENT-STATUS - :PROBABLE-ENZYME
GENE - GKFG-1991
MOLECULAR-WEIGHT-KD - 44.112    
MOLECULAR-WEIGHT-SEQ - 44.112    
//
UNIQUE-ID - GKFG-1990-MONOMER
TYPES - Polypeptides
COMMON-NAME - ABC transporter-like protein; K02013 iron complex transport system ATP-binding protein [EC:3.6.3.34] (db=KEGG evalue=1.4e-45 bit_score=189.0 identity=52.9 coverage=96.33507853403141) (BLAST) C
CATALYZES - ENZRXNKFG-16
GENE - GKFG-1990
MOLECULAR-WEIGHT-KD - 21.11    
MOLECULAR-WEIGHT-SEQ - 21.11    
//
UNIQUE-ID - GKFG-1989-MONOMER
TYPES - Polypeptides
COMMON-NAME - mts:MTES_3446 glnA; glutamine synthetase; K01915 glutamine synthetase [EC:6.3.1.2] (db=KEGG) (RBH) B
CATALYZES - ENZRXNKFG-17
FUNCTIONAL-ASSIGNMENT-STATUS - :PROBABLE-ENZYME
GENE - GKFG-1989
MOLECULAR-WEIGHT-KD - 49.942    
MOLECULAR-WEIGHT-SEQ - 49.942    
//
UNIQUE-ID - GKFG-1988-MONOMER
TYPES - Polypeptides
COMMON-NAME - cga:Celgi_1384 (Glutamate--ammonia-ligase) adenylyltransferase; K00982 glutamate-ammonia-ligase adenylyltransferase [EC:2.7.7.42] (db=KEGG) (RBH) B
CATALYZES - ENZRXNKFG-18
FUNCTIONAL-ASSIGNMENT-STATUS - :PROBABLE-ENZYME
GENE - GKFG-1988
MOLECULAR-WEIGHT-KD - 115.904    
MOLECULAR-WEIGHT-SEQ - 115.904    
//
UNIQUE-ID - GKFG-1987-MONOMER
TYPES - Polypeptides
COMMON-NAME - gpmB2; phosphoglycerate mutase (EC:5.4.2.1); K15634 probable phosphoglycerate mutase [EC:5.4.2.1] (db=KEGG evalue=3.3e-39 bit_score=167.0 identity=42.1 coverage=96.58119658119658) (BLAST) C
CATALYZES - ENZRXNKFG-19
FUNCTIONAL-ASSIGNMENT-STATUS - :PROBABLE-ENZYME
GENE - GKFG-1987
MOLECULAR-WEIGHT-KD - 25.215    
MOLECULAR-WEIGHT-SEQ - 25.215    
//
UNIQUE-ID - GKFG-1986-MONOMER
TYPES - Polypeptides
COMMON-NAME - integral membrane protein (db=KEGG evalue=1.4e-45 bit_score=188.0 identity=41.2 coverage=97.87234042553192) (BLAST) C
GENE - GKFG-1986
//
UNIQUE-ID - GKFG-1985-MONOMER
TYPES - Polypeptides
COMMON-NAME - seg (db=Seg db_id=seg from=184 to=202) (IPRSCAN) D
GENE - GKFG-1985
//
UNIQUE-ID - GKFG-1984-MONOMER
TYPES - Polypeptides
COMMON-NAME - krh:KRH_03970 betP; glycine betaine transporter (db=KEGG) (RBH) B
CATALYZES - ENZRXNKFG-1124
GENE - GKFG-1984
GO-TERMS - |GO:0005215|
//
UNIQUE-ID - GKFG-1983-MONOMER
TYPES - Polypeptides
COMMON-NAME - mcu:HMPREF0573_10583 SPFH domain-containing protein/band 7 family protein (db=KEGG) (RBH) B
GENE - GKFG-1983
//
UNIQUE-ID - GKFG-1982-MONOMER
TYPES - Polypeptides
COMMON-NAME - hypothetical protein (db=KEGG evalue=3.4e-36 bit_score=158.0 identity=32.7 coverage=96.05263157894737) (BLAST) C
GENE - GKFG-1982
//
UNIQUE-ID - GKFG-1981-MONOMER
TYPES - Polypeptides
COMMON-NAME - LPXTG_anchor: LPXTG-motif cell wall anch (db=HMMTigr db_id=TIGR01167 from=664 to=695 evalue=0.015 interpro_id=IPR019931 interpro_description=LPXTG-motif cell wall anchor) (IPRSCAN) D
GENE - GKFG-1981
MOLECULAR-WEIGHT-KD - 76.366    
MOLECULAR-WEIGHT-SEQ - 76.366    
//
UNIQUE-ID - GKFG-1980-MONOMER
TYPES - Polypeptides
COMMON-NAME - seg (db=Seg db_id=seg from=111 to=126) (IPRSCAN) D
GENE - GKFG-1980
//
UNIQUE-ID - GKFG-1979-MONOMER
TYPES - Polypeptides
COMMON-NAME - putative component of anaerobic dehydrogenase (db=KEGG evalue=6.1e-36 bit_score=156.0 identity=37.1 coverage=81.37651821862349) (BLAST) C
FUNCTIONAL-ASSIGNMENT-STATUS - :PROBABLE-ENZYME
GENE - GKFG-1979
//
UNIQUE-ID - GKFG-1978-MONOMER
TYPES - Polypeptides
COMMON-NAME - ahe:Arch_1254 DMSO reductase anchor subunit DmsC; K07308 anaerobic dimethyl sulfoxide reductase subunit C (DMSO reductase anchor subunit) (db=KEGG) (RBH) B
FUNCTIONAL-ASSIGNMENT-STATUS - :PROBABLE-ENZYME
GENE - GKFG-1978
//
UNIQUE-ID - GKFG-1977-MONOMER
TYPES - Polypeptides
COMMON-NAME - ahe:Arch_1255 dimethylsulfoxide reductase subunit B; K07307 anaerobic dimethyl sulfoxide reductase subunit B (DMSO reductase iron- sulfur subunit) (db=KEGG) (RBH) B
FUNCTIONAL-ASSIGNMENT-STATUS - :PROBABLE-ENZYME
GENE - GKFG-1977
//
UNIQUE-ID - GKFG-1976-MONOMER
TYPES - Polypeptides
COMMON-NAME - putative Sec-independent protein secretion pathway component; K03117 sec-independent protein translocase protein TatB (db=KEGG evalue=6.4e-12 bit_score=75.0 identity=31.5 coverage=82.90598290598291) (BLAST) C
GENE - GKFG-1976
//
UNIQUE-ID - GKFG-1975-MONOMER
TYPES - Polypeptides
COMMON-NAME - ahe:Arch_1256 anaerobic dimethyl sulfoxide reductase subunit A; K07306 anaerobic dimethyl sulfoxide reductase subunit A [EC:1.8.5.3] (db=KEGG) (RBH) B
CATALYZES - ENZRXNKFG-22
CATALYZES - ENZRXNKFG-21
CATALYZES - ENZRXNKFG-20
FUNCTIONAL-ASSIGNMENT-STATUS - :PROBABLE-ENZYME
GENE - GKFG-1975
//
UNIQUE-ID - GKFG-1974-MONOMER
TYPES - Polypeptides
COMMON-NAME - ica:Intca_1124 gluconate transporter; K03299 gluconate:H+ symporter, GntP family (db=KEGG) (RBH) B
GENE - GKFG-1974
//
UNIQUE-ID - GKFG-1973-MONOMER
TYPES - Polypeptides
COMMON-NAME - hypothetical protein (db=KEGG evalue=3.6e-22 bit_score=109.0 identity=70.1 coverage=93.82716049382715) (BLAST) C
GENE - GKFG-1973
//
UNIQUE-ID - GKFG-1972-MONOMER
TYPES - Polypeptides
COMMON-NAME - 6-phosphogluconate dehydrogenase (db=KEGG evalue=0.0 bit_score=234.0 identity=59.5 coverage=90.09009009009009) (BLAST) C
CATALYZES - ENZRXNKFG-1049
GENE - GKFG-1972
//
UNIQUE-ID - GKFG-1971-MONOMER
TYPES - Polypeptides
COMMON-NAME - hypothetical protein (db=KEGG evalue=4.2e-07 bit_score=60.0 identity=40.5 coverage=61.48148148148148) (BLAST) C
GENE - GKFG-1971
//
UNIQUE-ID - GKFG-1970-MONOMER
TYPES - Polypeptides
COMMON-NAME - cda:CDHC04_2003 hypothetical protein (db=KEGG) (RBH) B
GENE - GKFG-1970
//
UNIQUE-ID - GKFG-1969-MONOMER
TYPES - Polypeptides
COMMON-NAME - dgoR; Galactonate operon transcriptional repressor (db=KEGG evalue=0.0 bit_score=211.0 identity=52.1 coverage=94.69026548672566) (BLAST) C
GENE - GKFG-1969
//
UNIQUE-ID - GKFG-1968-MONOMER
TYPES - Polypeptides
COMMON-NAME - 5'-nucleotidase (EC:3.1.3.5); K01091 phosphoglycolate phosphatase [EC:3.1.3.18] (db=KEGG evalue=3.5e-25 bit_score=121.0 identity=33.5 coverage=91.02564102564102) (BLAST) C
CATALYZES - ENZRXNKFG-27
CATALYZES - ENZRXNKFG-26
CATALYZES - ENZRXNKFG-25
CATALYZES - ENZRXNKFG-24
CATALYZES - ENZRXNKFG-23
GENE - GKFG-1968
MOLECULAR-WEIGHT-KD - 25.82    
MOLECULAR-WEIGHT-SEQ - 25.82    
//
UNIQUE-ID - GKFG-1967-MONOMER
TYPES - Polypeptides
COMMON-NAME - hypothetical protein (db=KEGG evalue=0.0 bit_score=193.0 identity=60.6 coverage=91.17647058823529) (BLAST) C
GENE - GKFG-1967
MOLECULAR-WEIGHT-KD - 18.911    
MOLECULAR-WEIGHT-SEQ - 18.911    
//
UNIQUE-ID - GKFG-1966-MONOMER
TYPES - Polypeptides
COMMON-NAME - mcu:HMPREF0573_11649 hypothetical protein (db=KEGG) (RBH) B
GENE - GKFG-1966
MOLECULAR-WEIGHT-KD - 39.156    
MOLECULAR-WEIGHT-SEQ - 39.156    
//
UNIQUE-ID - GKFG-1965-MONOMER
TYPES - Polypeptides
COMMON-NAME - hypothetical protein NestF_07749 n=1 Tax=Nesterenkonia sp. F RepID=UPI000255D1DB (db=UNIREF evalue=4.1e-10 bit_score=70.0 identity=36.2 coverage=78.67647058823529) (BLAST) C
GENE - GKFG-1965
MOLECULAR-WEIGHT-KD - 15.353    
MOLECULAR-WEIGHT-SEQ - 15.353    
//
UNIQUE-ID - GKFG-1964-MONOMER
TYPES - Polypeptides
COMMON-NAME - ahe:Arch_0909 undecaprenol kinase; K06153 undecaprenyl-diphosphatase [EC:3.6.1.27] (db=KEGG) (RBH) B
CATALYZES - ENZRXNKFG-1150
CATALYZES - ENZRXNKFG-28
FUNCTIONAL-ASSIGNMENT-STATUS - :PROBABLE-ENZYME
GENE - GKFG-1964
MOLECULAR-WEIGHT-KD - 29.624    
MOLECULAR-WEIGHT-SEQ - 29.624    
//
UNIQUE-ID - GKFG-1963-MONOMER
TYPES - Polypeptides
COMMON-NAME - HAD-superfamily hydrolase (db=KEGG evalue=2.9e-34 bit_score=151.0 identity=40.1 coverage=99.06542056074767) (BLAST) C
FUNCTIONAL-ASSIGNMENT-STATUS - :PROBABLE-ENZYME
GENE - GKFG-1963
MOLECULAR-WEIGHT-KD - 22.739    
MOLECULAR-WEIGHT-SEQ - 22.739    
//
UNIQUE-ID - GKFG-1962-MONOMER
TYPES - Polypeptides
COMMON-NAME - hypothetical protein; K07465 putative RecB family exonuclease (db=KEGG evalue=0.0 bit_score=256.0 identity=46.7 coverage=92.38754325259517) (BLAST) C
GENE - GKFG-1962
//
UNIQUE-ID - GKFG-1961-MONOMER
TYPES - Polypeptides
COMMON-NAME - ske:Sked_20910 tRNA (adenine-58-N(1)-) methyltransferase; K07442 tRNA (adenine57-N1/adenine58-N1)-methyltransferase [EC:2.1.1.219 2.1.1.220] (db=KEGG) (RBH) B
CATALYZES - ENZRXNKFG-30
CATALYZES - ENZRXNKFG-29
GENE - GKFG-1961
MOLECULAR-WEIGHT-KD - 40.872    
MOLECULAR-WEIGHT-SEQ - 40.872    
//
UNIQUE-ID - GKFG-1960-MONOMER
TYPES - Polypeptides
COMMON-NAME - mcu:HMPREF0573_10477 adhC; alcohol dehydrogenase (EC:1.1.1.2); K13979 uncharacterized zinc-type alcohol dehydrogenase-like protein [EC:1.-.-.-] (db=KEGG) (RBH) B
CATALYZES - ENZRXNKFG-33
CATALYZES - ENZRXNKFG-32
CATALYZES - ENZRXNKFG-31
FUNCTIONAL-ASSIGNMENT-STATUS - :PROBABLE-ENZYME
GENE - GKFG-1960
MOLECULAR-WEIGHT-KD - 37.039    
MOLECULAR-WEIGHT-SEQ - 37.039    
//
UNIQUE-ID - GKFG-1959-MONOMER
TYPES - Polypeptides
COMMON-NAME - kra:Krad_1866 ATPase AAA; K13527 proteasome-associated ATPase (db=KEGG) (RBH) B
FUNCTIONAL-ASSIGNMENT-STATUS - :PROBABLE-ENZYME
GENE - GKFG-1959
MOLECULAR-WEIGHT-KD - 55.706    
MOLECULAR-WEIGHT-SEQ - 55.706    
//
UNIQUE-ID - GKFG-1958-MONOMER
TYPES - Polypeptides
COMMON-NAME - cga:Celgi_1839 hypothetical protein; K13571 proteasome accessory factor A [EC:6.3.2.-] (db=KEGG) (RBH) B
GENE - GKFG-1958
MOLECULAR-WEIGHT-KD - 58.699    
MOLECULAR-WEIGHT-SEQ - 58.699    
//
UNIQUE-ID - GKFG-1957-MONOMER
TYPES - Polypeptides
COMMON-NAME - pupylate_cterm: ubiquitin-like protein (db=HMMTigr db_id=TIGR03687 from=28 to=60 evalue=1.4e-12 interpro_id=IPR008515 interpro_description=Ubiquitin-like, Pup) (IPRSCAN) D
GENE - GKFG-1957
MOLECULAR-WEIGHT-KD - 6.316    
MOLECULAR-WEIGHT-SEQ - 6.316    
//
UNIQUE-ID - GKFG-1956-MONOMER
TYPES - Polypeptides
COMMON-NAME - bsd:BLASA_2671 pafA; pup--protein ligase; K13571 proteasome accessory factor A [EC:6.3.2.-] (db=KEGG) (RBH) B
FUNCTIONAL-ASSIGNMENT-STATUS - :PROBABLE-ENZYME
GENE - GKFG-1956
MOLECULAR-WEIGHT-KD - 51.253    
MOLECULAR-WEIGHT-SEQ - 51.253    
//
UNIQUE-ID - GKFG-1955-MONOMER
TYPES - Polypeptides
COMMON-NAME - Putative uncharacterized protein n=1 Tax=Actinomyces coleocanis DSM 15436 RepID=C0W0L5_9ACTO (db=UNIREF evalue=2.4e-30 bit_score=139.0 identity=27.6 coverage=90.02849002849003) (BLAST) C
GENE - GKFG-1955
MOLECULAR-WEIGHT-KD - 37.774    
MOLECULAR-WEIGHT-SEQ - 37.774    
//
UNIQUE-ID - GKFG-1954-MONOMER
TYPES - Polypeptides
COMMON-NAME - bcv:Bcav_2235 Imidazole glycerol phosphate synthase cyclase subunit; K02500 cyclase [EC:4.1.3.-] (db=KEGG) (RBH) B
CATALYZES - ENZRXNKFG-1065
FUNCTIONAL-ASSIGNMENT-STATUS - :PROBABLE-ENZYME
GENE - GKFG-1954
MOLECULAR-WEIGHT-KD - 26.866    
MOLECULAR-WEIGHT-SEQ - 26.866    
//
UNIQUE-ID - GKFG-1953-MONOMER
TYPES - Polypeptides
COMMON-NAME - hisI; phosphoribosyl-AMP cyclohydrolase; K01496 phosphoribosyl-AMP cyclohydrolase [EC:3.5.4.19] (db=KEGG evalue=0.0 bit_score=190.0 identity=79.5 coverage=81.75182481751825) (BLAST) C
CATALYZES - ENZRXNKFG-34
FUNCTIONAL-ASSIGNMENT-STATUS - :PROBABLE-ENZYME
GENE - GKFG-1953
//
UNIQUE-ID - GKFG-1952-MONOMER
TYPES - Polypeptides
COMMON-NAME - UniRef90_E8JFA8 Indole-3-glycerol phosphate synthase n=1 Tax=Actinomyces sp. oral taxon 178 str. F0338 RepID=E8JFA8_9ACTO (db=UNIREF) (RBH) B
CATALYZES - ENZRXNKFG-1068
FUNCTIONAL-ASSIGNMENT-STATUS - :PROBABLE-ENZYME
GENE - GKFG-1952
MOLECULAR-WEIGHT-KD - 30.047    
MOLECULAR-WEIGHT-SEQ - 30.047    
//
UNIQUE-ID - GKFG-1951-MONOMER
TYPES - Polypeptides
COMMON-NAME - UniRef90_E6KQ04 Prolipoprotein diacylglyceryl transferase n=1 Tax=Actinomyces sp. oral taxon 180 str. F0310 RepID=E6KQ04_9ACTO (db=UNIREF) (RBH) B
FUNCTIONAL-ASSIGNMENT-STATUS - :PROBABLE-ENZYME
GENE - GKFG-1951
MOLECULAR-WEIGHT-KD - 32.707    
MOLECULAR-WEIGHT-SEQ - 32.707    
//
UNIQUE-ID - GKFG-1950-MONOMER
TYPES - Polypeptides
COMMON-NAME - bcv:Bcav_2215 pyruvate kinase (EC:2.7.1.40); K00873 pyruvate kinase [EC:2.7.1.40] (db=KEGG) (RBH) B
CATALYZES - ENZRXNKFG-35
FUNCTIONAL-ASSIGNMENT-STATUS - :PROBABLE-ENZYME
GENE - GKFG-1950
MOLECULAR-WEIGHT-KD - 51.096    
MOLECULAR-WEIGHT-SEQ - 51.096    
//
UNIQUE-ID - GKFG-1949-MONOMER
TYPES - Polypeptides
COMMON-NAME - gvh:HMPREF9231_0149 rbsK; ribokinase (EC:2.7.1.15); K00852 ribokinase [EC:2.7.1.15] (db=KEGG) (RBH) B
CATALYZES - ENZRXNKFG-36
FUNCTIONAL-ASSIGNMENT-STATUS - :PROBABLE-ENZYME
GENE - GKFG-1949
//
UNIQUE-ID - GKFG-1948-MONOMER
TYPES - Polypeptides
COMMON-NAME - 1029624..1029830 - ( gc_cont=0.531) (GENE) E
GENE - GKFG-1948
MOLECULAR-WEIGHT-KD - 7.427    
MOLECULAR-WEIGHT-SEQ - 7.427    
//
UNIQUE-ID - GKFG-1947-MONOMER
TYPES - Polypeptides
COMMON-NAME - toxin-antitoxin system (db=KEGG evalue=2.9e-13 bit_score=80.0 identity=36.5 coverage=96.93877551020408) (BLAST) C
GENE - GKFG-1947
MOLECULAR-WEIGHT-KD - 10.74    
MOLECULAR-WEIGHT-SEQ - 10.74    
//
UNIQUE-ID - GKFG-1946-MONOMER
TYPES - Polypeptides
COMMON-NAME - plasmid stabilization system (db=KEGG evalue=2.1e-12 bit_score=77.0 identity=37.4 coverage=87.5) (BLAST) C
GENE - GKFG-1946
MOLECULAR-WEIGHT-KD - 12.737    
MOLECULAR-WEIGHT-SEQ - 12.737    
//
UNIQUE-ID - GKFG-1945-MONOMER
TYPES - Polypeptides
COMMON-NAME - nitroreductase (EC:1.-.-.-) (db=KEGG evalue=9.5e-36 bit_score=155.0 identity=45.6 coverage=96.55172413793103) (BLAST) C
GENE - GKFG-1945
//
UNIQUE-ID - GKFG-1944-MONOMER
TYPES - Polypeptides
COMMON-NAME - bcv:Bcav_2184 excinuclease ABC subunit B; K03702 excinuclease ABC subunit B (db=KEGG) (RBH) B
GENE - GKFG-1944
MOLECULAR-WEIGHT-KD - 79.41    
MOLECULAR-WEIGHT-SEQ - 79.41    
//
UNIQUE-ID - GKFG-1943-MONOMER
TYPES - Polypeptides
COMMON-NAME - bcv:Bcav_1945 P-type HAD superfamily ATPase; K01552 [EC:3.6.3.-] (db=KEGG) (RBH) B
FUNCTIONAL-ASSIGNMENT-STATUS - :PROBABLE-ENZYME
GENE - GKFG-1943
MOLECULAR-WEIGHT-KD - 81.45    
MOLECULAR-WEIGHT-SEQ - 81.45    
//
UNIQUE-ID - GKFG-1942-MONOMER
TYPES - Polypeptides
COMMON-NAME - mcu:HMPREF0573_11680 putative tellurium resistance protein; K05794 tellurite resistance protein TerC (db=KEGG) (RBH) B
GENE - GKFG-1942
MOLECULAR-WEIGHT-KD - 39.124    
MOLECULAR-WEIGHT-SEQ - 39.124    
//
UNIQUE-ID - GKFG-1941-MONOMER
TYPES - Polypeptides
COMMON-NAME - UniRef90_D4U0I3 NMT1/THI5 like protein n=2 Tax=Actinomyces odontolyticus RepID=D4U0I3_9ACTO (db=UNIREF) (RBH) B
GENE - GKFG-1941
//
UNIQUE-ID - GKFG-1940-MONOMER
TYPES - Polypeptides
COMMON-NAME - ABC transporter; K15600 putative hydroxymethylpyrimidine transport system ATP-binding protein (db=KEGG evalue=0.0 bit_score=215.0 identity=47.6 coverage=80.66914498141264) (BLAST) C
GENE - GKFG-1940
//
UNIQUE-ID - GKFG-1939-MONOMER
TYPES - Polypeptides
COMMON-NAME - ABC transporter permease; K15599 putative hydroxymethylpyrimidine transport system permease protein (db=KEGG evalue=0.0 bit_score=195.0 identity=42.4 coverage=92.0) (BLAST) C
GENE - GKFG-1939
//
UNIQUE-ID - GKFG-1938-MONOMER
TYPES - Polypeptides
COMMON-NAME - gvh:HMPREF9231_0150 hypothetical protein (db=KEGG) (RBH) B
GENE - GKFG-1938
//
UNIQUE-ID - GKFG-1937-MONOMER
TYPES - Polypeptides
COMMON-NAME - ABC transporter substrate-binding protein; K15598 putative hydroxymethylpyrimidine transport system substrate-binding protein (db=KEGG evalue=0.0 bit_score=248.0 identity=39.1 coverage=96.22093023255815) (BLAST) C
GENE - GKFG-1937
//
UNIQUE-ID - GKFG-1936-MONOMER
TYPES - Polypeptides
COMMON-NAME - phosphotransferase enzyme family protein (db=KEGG evalue=0.0 bit_score=197.0 identity=28.8 coverage=97.35449735449735) (BLAST) C
FUNCTIONAL-ASSIGNMENT-STATUS - :PROBABLE-ENZYME
GENE - GKFG-1936
//
UNIQUE-ID - GKFG-1935-MONOMER
TYPES - Polypeptides
COMMON-NAME - mph:MLP_43610 putative M18 family aminopeptidase (EC:3.4.11.-); K01267 aspartyl aminopeptidase [EC:3.4.11.21] (db=KEGG) (RBH) B
CATALYZES - ENZRXNKFG-37
GENE - GKFG-1935
//
UNIQUE-ID - GKFG-1934-MONOMER
TYPES - Polypeptides
COMMON-NAME - coiled-coil (db=Coil db_id=coil from=220 to=264 evalue=NA) (IPRSCAN) D
GENE - GKFG-1934
//
UNIQUE-ID - GKFG-1933-MONOMER
TYPES - Polypeptides
COMMON-NAME - serine O-acetyltransferase (EC:2.3.1.30); K00640 serine O-acetyltransferase [EC:2.3.1.30] (db=KEGG evalue=0.0 bit_score=230.0 identity=59.6 coverage=79.65367965367966) (BLAST) C
CATALYZES - ENZRXNKFG-38
GENE - GKFG-1933
//
UNIQUE-ID - GKFG-1932-MONOMER
TYPES - Polypeptides
COMMON-NAME - ckp:ckrop_0419 Cysteine synthase (EC:2.5.1.47); K01738 cysteine synthase A [EC:2.5.1.47] (db=KEGG) (RBH) B
CATALYZES - ENZRXNKFG-41
CATALYZES - ENZRXNKFG-40
CATALYZES - ENZRXNKFG-39
FUNCTIONAL-ASSIGNMENT-STATUS - :PROBABLE-ENZYME
GENE - GKFG-1932
//
UNIQUE-ID - GKFG-1931-MONOMER
TYPES - Polypeptides
COMMON-NAME - Cgl2126; hypothetical protein (db=KEGG evalue=1.3e-42 bit_score=178.0 identity=47.4 coverage=89.52380952380953) (BLAST) C
GENE - GKFG-1931
//
UNIQUE-ID - GKFG-1929-MONOMER
TYPES - Polypeptides
COMMON-NAME - hypothetical protein (db=KEGG evalue=6.5e-10 bit_score=70.0 identity=23.5 coverage=95.35714285714286) (BLAST) C
GENE - GKFG-1929
//
UNIQUE-ID - GKFG-1928-MONOMER
TYPES - Polypeptides
COMMON-NAME - ABC transporter ATP-binding protein; K01990 ABC-2 type transport system ATP-binding protein (db=KEGG evalue=0.0 bit_score=258.0 identity=52.9 coverage=83.7037037037037) (BLAST) C
GENE - GKFG-1928
//
UNIQUE-ID - GKFG-1927-MONOMER
TYPES - Polypeptides
COMMON-NAME - gvh:HMPREF9231_0151 fucP; L-fucose:H+ symporter permease; K02429 MFS transporter, FHS family, L-fucose permease (db=KEGG) (RBH) B
GENE - GKFG-1927
//
UNIQUE-ID - GKFG-1926-MONOMER
TYPES - Polypeptides
COMMON-NAME - GntR-family transcriptional regulator (db=KEGG evalue=3.0e-23 bit_score=113.0 identity=47.0 coverage=93.54838709677419) (BLAST) C
GENE - GKFG-1926
//
UNIQUE-ID - GKFG-1925-MONOMER
TYPES - Polypeptides
COMMON-NAME - cdb:CDBH8_2124 ABC transporter inner membrane protein (db=KEGG) (RBH) B
GENE - GKFG-1925
//
UNIQUE-ID - GKFG-1924-MONOMER
TYPES - Polypeptides
COMMON-NAME - cdb:CDBH8_2125 ccmA; phosphate import ATP-binding protein (EC:3.6.3.27) (db=KEGG) (RBH) B
CATALYZES - ENZRXNKFG-42
GENE - GKFG-1924
//
UNIQUE-ID - GKFG-1923-MONOMER
TYPES - Polypeptides
COMMON-NAME - hypothetical protein (db=KEGG evalue=0.0 bit_score=210.0 identity=95.4 coverage=98.1651376146789) (BLAST) C
GENE - GKFG-1923
//
UNIQUE-ID - GKFG-1922-MONOMER
TYPES - Polypeptides
COMMON-NAME - cdb:CDBH8_2126 hypothetical protein (db=KEGG) (RBH) B
GENE - GKFG-1922
//
UNIQUE-ID - GKFG-1921-MONOMER
TYPES - Polypeptides
COMMON-NAME - hypothetical protein; K10947 PadR family transcriptional regulator, regulatory protein PadR (db=KEGG evalue=0.0 bit_score=209.0 identity=95.4 coverage=98.1651376146789) (BLAST) C
GENE - GKFG-1921
//
UNIQUE-ID - GKFG-1920-MONOMER
TYPES - Polypeptides
COMMON-NAME - hypothetical protein (db=KEGG evalue=1.5e-15 bit_score=87.0 identity=65.6 coverage=96.7741935483871) (BLAST) C
GENE - GKFG-1920
MOLECULAR-WEIGHT-KD - 6.371    
MOLECULAR-WEIGHT-SEQ - 6.371    
//
UNIQUE-ID - GKFG-1919-MONOMER
TYPES - Polypeptides
COMMON-NAME - putative acyl-CoA thioester hydrolase (EC:3.1.2.2) (db=KEGG evalue=0.0 bit_score=210.0 identity=73.2 coverage=95.8041958041958) (BLAST) C
CATALYZES - ENZRXNKFG-49
CATALYZES - ENZRXNKFG-48
CATALYZES - ENZRXNKFG-47
CATALYZES - ENZRXNKFG-46
CATALYZES - ENZRXNKFG-45
CATALYZES - ENZRXNKFG-44
CATALYZES - ENZRXNKFG-43
GENE - GKFG-1919
MOLECULAR-WEIGHT-KD - 15.251    
MOLECULAR-WEIGHT-SEQ - 15.251    
//
UNIQUE-ID - GKFG-1918-MONOMER
TYPES - Polypeptides
COMMON-NAME - transmembrane_regions (db=TMHMM db_id=tmhmm from=5 to=24) (IPRSCAN) D
GENE - GKFG-1918
MOLECULAR-WEIGHT-KD - 9.351    
MOLECULAR-WEIGHT-SEQ - 9.351    
//
UNIQUE-ID - GKFG-1917-MONOMER
TYPES - Polypeptides
COMMON-NAME - transmembrane_regions (db=TMHMM db_id=tmhmm from=4 to=26) (IPRSCAN) D
GENE - GKFG-1917
//
UNIQUE-ID - GKFG-1916-MONOMER
TYPES - Polypeptides
COMMON-NAME - deoC; deoxyribose-phosphate aldolase (EC:4.1.2.4); K01619 deoxyribose-phosphate aldolase [EC:4.1.2.4] (db=KEGG evalue=0.0 bit_score=292.0 identity=67.7 coverage=99.08256880733946) (BLAST) C
CATALYZES - ENZRXNKFG-50
FUNCTIONAL-ASSIGNMENT-STATUS - :PROBABLE-ENZYME
GENE - GKFG-1916
//
UNIQUE-ID - GKFG-1915-MONOMER
TYPES - Polypeptides
COMMON-NAME - hypothetical protein; K01483 ureidoglycolate hydrolase [EC:3.5.3.19] (db=KEGG evalue=0.0 bit_score=281.0 identity=76.5 coverage=98.21428571428571) (BLAST) C
CATALYZES - ENZRXNKFG-51
FUNCTIONAL-ASSIGNMENT-STATUS - :PROBABLE-ENZYME
GENE - GKFG-1915
//
UNIQUE-ID - GKFG-1914-MONOMER
TYPES - Polypeptides
COMMON-NAME - DNA recombinase (db=KEGG evalue=8.4e-08 bit_score=61.0 identity=59.6 coverage=58.97435897435898) (BLAST) C
GENE - GKFG-1914
//
UNIQUE-ID - GKFG-1913-MONOMER
TYPES - Polypeptides
COMMON-NAME - UniRef90_D0YRX0 Putative uncharacterized protein n=2 Tax=Mobiluncus mulieris RepID=D0YRX0_9ACTO (db=UNIREF) (RBH) B
GENE - GKFG-1913
MOLECULAR-WEIGHT-KD - 25.611    
MOLECULAR-WEIGHT-SEQ - 25.611    
//
UNIQUE-ID - GKFG-1912-MONOMER
TYPES - Polypeptides
COMMON-NAME - hypothetical protein (db=KEGG evalue=0.0 bit_score=236.0 identity=38.3 coverage=91.91616766467065) (BLAST) C
GENE - GKFG-1912
MOLECULAR-WEIGHT-KD - 37.355    
MOLECULAR-WEIGHT-SEQ - 37.355    
//
UNIQUE-ID - GKFG-1911-MONOMER
TYPES - Polypeptides
COMMON-NAME - PROKAR_LIPOPROTEIN (db=ProfileScan db_id=PS51257 from=1 to=27 evalue=6.0) (IPRSCAN) D
GENE - GKFG-1911
//
UNIQUE-ID - GKFG-1910-MONOMER
TYPES - Polypeptides
COMMON-NAME - hypothetical protein (db=KEGG evalue=8.7e-27 bit_score=126.0 identity=33.3 coverage=93.87755102040816) (BLAST) C
GENE - GKFG-1910
//
UNIQUE-ID - GKFG-1909-MONOMER
TYPES - Polypeptides
COMMON-NAME - seg (db=Seg db_id=seg from=111 to=126) (IPRSCAN) D
GENE - GKFG-1909
//
UNIQUE-ID - GKFG-1908-MONOMER
TYPES - Polypeptides
COMMON-NAME - 996553..996765 + ( gc_cont=0.465) (GENE) E
GENE - GKFG-1908
//
UNIQUE-ID - GKFG-1907-MONOMER
TYPES - Polypeptides
COMMON-NAME - hypothetical protein (db=KEGG evalue=3.9e-16 bit_score=89.0 identity=65.6 coverage=96.7741935483871) (BLAST) C
GENE - GKFG-1907
MOLECULAR-WEIGHT-KD - 6.472    
MOLECULAR-WEIGHT-SEQ - 6.472    
//
UNIQUE-ID - GKFG-1906-MONOMER
TYPES - Polypeptides
COMMON-NAME - mcu:HMPREF0573_11357 putative acyl-CoA thioester hydrolase (EC:3.1.2.2) (db=KEGG) (RBH) B
CATALYZES - ENZRXNKFG-58
CATALYZES - ENZRXNKFG-57
CATALYZES - ENZRXNKFG-56
CATALYZES - ENZRXNKFG-55
CATALYZES - ENZRXNKFG-54
CATALYZES - ENZRXNKFG-53
CATALYZES - ENZRXNKFG-52
FUNCTIONAL-ASSIGNMENT-STATUS - :PROBABLE-ENZYME
GENE - GKFG-1906
MOLECULAR-WEIGHT-KD - 22.587    
MOLECULAR-WEIGHT-SEQ - 22.587    
//
UNIQUE-ID - GKFG-1905-MONOMER
TYPES - Polypeptides
COMMON-NAME - hypothetical protein (db=KEGG evalue=2.3e-12 bit_score=75.0 identity=77.5 coverage=92.85714285714286) (BLAST) C
GENE - GKFG-1905
//
UNIQUE-ID - GKFG-1904-MONOMER
TYPES - Polypeptides
COMMON-NAME - gvh:HMPREF9231_0153 sugar-binding domain-containing protein; K05346 deoxyribonucleoside regulator (db=KEGG) (RBH) B
GENE - GKFG-1904
//
UNIQUE-ID - GKFG-1903-MONOMER
TYPES - Polypeptides
COMMON-NAME - hypothetical protein (db=KEGG evalue=0.0 bit_score=211.0 identity=80.5 coverage=92.95774647887323) (BLAST) C
GENE - GKFG-1903
//
UNIQUE-ID - GKFG-1902-MONOMER
TYPES - Polypeptides
COMMON-NAME - phi13 family phage major tail protein (db=KEGG evalue=0.0 bit_score=318.0 identity=92.0 coverage=92.5531914893617) (BLAST) C
GENE - GKFG-1902
//
UNIQUE-ID - GKFG-1901-MONOMER
TYPES - Polypeptides
COMMON-NAME - mcu:HMPREF0573_11232 vanZ; VanZ family protein (db=KEGG) (RBH) B
GENE - GKFG-1901
MOLECULAR-WEIGHT-KD - 18.519    
MOLECULAR-WEIGHT-SEQ - 18.519    
//
UNIQUE-ID - GKFG-1900-MONOMER
TYPES - Polypeptides
COMMON-NAME - mcu:HMPREF0573_11359 TetR family transcriptional regulator (db=KEGG) (RBH) B
GENE - GKFG-1900
//
UNIQUE-ID - GKFG-1899-MONOMER
TYPES - Polypeptides
COMMON-NAME - mcu:HMPREF0573_11360 major facilitator transporter (db=KEGG) (RBH) B
GENE - GKFG-1899
MOLECULAR-WEIGHT-KD - 43.05    
MOLECULAR-WEIGHT-SEQ - 43.05    
//
UNIQUE-ID - GKFG-1898-MONOMER
TYPES - Polypeptides
COMMON-NAME - hypothetical protein (db=KEGG evalue=4.0e-21 bit_score=107.0 identity=30.0 coverage=95.27896995708154) (BLAST) C
GENE - GKFG-1898
MOLECULAR-WEIGHT-KD - 25.859    
MOLECULAR-WEIGHT-SEQ - 25.859    
//
UNIQUE-ID - GKFG-1897-MONOMER
TYPES - Polypeptides
COMMON-NAME - hypothetical protein (db=KEGG evalue=4.2e-41 bit_score=173.0 identity=64.3 coverage=89.76377952755905) (BLAST) C
GENE - GKFG-1897
MOLECULAR-WEIGHT-KD - 14.615    
MOLECULAR-WEIGHT-SEQ - 14.615    
//
UNIQUE-ID - GKFG-1896-MONOMER
TYPES - Polypeptides
COMMON-NAME - transmembrane_regions (db=TMHMM db_id=tmhmm from=228 to=250) (IPRSCAN) D
GENE - GKFG-1896
//
UNIQUE-ID - GKFG-1895-MONOMER
TYPES - Polypeptides
COMMON-NAME - lipoprotein (db=KEGG evalue=6.9e-37 bit_score=159.0 identity=45.1 coverage=75.52742616033755) (BLAST) C
GENE - GKFG-1895
//
UNIQUE-ID - GKFG-1894-MONOMER
TYPES - Polypeptides
COMMON-NAME - transmembrane_regions (db=TMHMM db_id=tmhmm from=21 to=43) (IPRSCAN) D
GENE - GKFG-1894
//
UNIQUE-ID - GKFG-1893-MONOMER
TYPES - Polypeptides
COMMON-NAME - seg (db=Seg db_id=seg from=54 to=74) (IPRSCAN) D
GENE - GKFG-1893
//
UNIQUE-ID - GKFG-1892-MONOMER
TYPES - Polypeptides
COMMON-NAME - mcu:HMPREF0573_10761 ABC transporter ATP-binding protein/membrane protein; K06147 ATP-binding cassette, subfamily B, bacterial (db=KEGG) (RBH) B
GENE - GKFG-1892
//
UNIQUE-ID - GKFG-1891-MONOMER
TYPES - Polypeptides
COMMON-NAME - mcu:HMPREF0573_10762 ABC transporter ATP-binding protein/membrane protein; K06147 ATP-binding cassette, subfamily B, bacterial (db=KEGG) (RBH) B
GENE - GKFG-1891
//
UNIQUE-ID - GKFG-1890-MONOMER
TYPES - Polypeptides
COMMON-NAME - mcu:HMPREF0573_10763 ABC transporter ATP-binding protein; K02006 cobalt/nickel transport system ATP-binding protein (db=KEGG) (RBH) B
GENE - GKFG-1890
//
UNIQUE-ID - GKFG-1889-MONOMER
TYPES - Polypeptides
COMMON-NAME - mcu:HMPREF0573_10764 ABC transporter permease; K02008 cobalt/nickel transport system permease protein (db=KEGG) (RBH) B
GENE - GKFG-1889
//
UNIQUE-ID - GKFG-1888-MONOMER
TYPES - Polypeptides
COMMON-NAME - mcu:HMPREF0573_10765 permease (db=KEGG) (RBH) B
GENE - GKFG-1888
//
UNIQUE-ID - GKFG-1887-MONOMER
TYPES - Polypeptides
COMMON-NAME - nca:Noca_4168 phosphoenolpyruvate carboxykinase (EC:4.1.1.32); K01596 phosphoenolpyruvate carboxykinase (GTP) [EC:4.1.1.32] (db=KEGG) (RBH) B
CATALYZES - ENZRXNKFG-60
CATALYZES - ENZRXNKFG-59
FUNCTIONAL-ASSIGNMENT-STATUS - :PROBABLE-ENZYME
GENE - GKFG-1887
MOLECULAR-WEIGHT-KD - 68.749    
MOLECULAR-WEIGHT-SEQ - 68.749    
//
UNIQUE-ID - GKFG-1886-MONOMER
TYPES - Polypeptides
COMMON-NAME - hypothetical protein (db=KEGG evalue=5.2e-30 bit_score=135.0 identity=70.1 coverage=97.72727272727273) (BLAST) C
GENE - GKFG-1886
MOLECULAR-WEIGHT-KD - 9.856    
MOLECULAR-WEIGHT-SEQ - 9.856    
//
UNIQUE-ID - GKFG-1885-MONOMER
TYPES - Polypeptides
COMMON-NAME - K(+)-uptake system protein; K03499 trk system potassium uptake protein TrkA (db=KEGG evalue=3.1e-39 bit_score=167.0 identity=43.9 coverage=94.17040358744396) (BLAST) C
GENE - GKFG-1885
//
UNIQUE-ID - GKFG-1884-MONOMER
TYPES - Polypeptides
COMMON-NAME - apn:Asphe3_31120 TrkH family potassium uptake protein (db=KEGG) (RBH) B
CATALYZES - ENZRXNKFG-1123
GENE - GKFG-1884
GO-TERMS - |GO:0005215|
//
UNIQUE-ID - GKFG-1883-MONOMER
TYPES - Polypeptides
COMMON-NAME - transmembrane_regions (db=TMHMM db_id=tmhmm from=5 to=24) (IPRSCAN) D
GENE - GKFG-1883
MOLECULAR-WEIGHT-KD - 92.591    
MOLECULAR-WEIGHT-SEQ - 92.591    
//
UNIQUE-ID - GKFG-1882-MONOMER
TYPES - Polypeptides
COMMON-NAME - pcn:TIB1ST10_03215 oxidoreductase, zinc-binding dehydrogenase family protein (db=KEGG) (RBH) B
FUNCTIONAL-ASSIGNMENT-STATUS - :PROBABLE-ENZYME
GENE - GKFG-1882
MOLECULAR-WEIGHT-KD - 37.267    
MOLECULAR-WEIGHT-SEQ - 37.267    
//
UNIQUE-ID - GKFG-1881-MONOMER
TYPES - Polypeptides
COMMON-NAME - C5_MTASE_2 (db=PatternScan db_id=PS00095 from=6 to=24 evalue=0.0 interpro_id=IPR018117 interpro_description=DNA methylase, C-5 cytosine-specific, active site GO=Molecular Function: DNA binding (GO:0003677), Biological Process: DNA methylation (GO:0006306)) (IPRSCAN) D
GENE - GKFG-1881
MOLECULAR-WEIGHT-KD - 6.21    
MOLECULAR-WEIGHT-SEQ - 6.21    
//
UNIQUE-ID - GKFG-1880-MONOMER
TYPES - Polypeptides
COMMON-NAME - FMR2; putative oxidoreductase related to nitroreductase; K07078 (db=KEGG evalue=0.0 bit_score=219.0 identity=56.5 coverage=94.87179487179486) (BLAST) C
FUNCTIONAL-ASSIGNMENT-STATUS - :PROBABLE-ENZYME
GENE - GKFG-1880
//
UNIQUE-ID - GKFG-1879-MONOMER
TYPES - Polypeptides
COMMON-NAME - hypothetical protein (db=KEGG evalue=0.0 bit_score=289.0 identity=77.1 coverage=94.9438202247191) (BLAST) C
GENE - GKFG-1879
MOLECULAR-WEIGHT-KD - 20.368    
MOLECULAR-WEIGHT-SEQ - 20.368    
//
UNIQUE-ID - GKFG-1878-MONOMER
TYPES - Polypeptides
COMMON-NAME - krh:KRH_18140 SNF2 family helicase (EC:3.6.1.-) (db=KEGG) (RBH) B
GENE - GKFG-1878
//
UNIQUE-ID - GKFG-1877-MONOMER
TYPES - Polypeptides
COMMON-NAME - 2-hydroxyhepta-2,4-diene-1,7-dioate isomerase (db=KEGG evalue=2.5e-37 bit_score=161.0 identity=35.1 coverage=97.6470588235294) (BLAST) C
CATALYZES - ENZRXNKFG-1050
GENE - GKFG-1877
MOLECULAR-WEIGHT-KD - 26.233    
MOLECULAR-WEIGHT-SEQ - 26.233    
//
UNIQUE-ID - GKFG-1876-MONOMER
TYPES - Polypeptides
COMMON-NAME - UniRef90_C2KRN2 Possible cystathionine beta-lyase n=4 Tax=Mobiluncus mulieris RepID=C2KRN2_9ACTO (db=UNIREF) (RBH) B
FUNCTIONAL-ASSIGNMENT-STATUS - :PROBABLE-ENZYME
GENE - GKFG-1876
//
UNIQUE-ID - GKFG-1875-MONOMER
TYPES - Polypeptides
COMMON-NAME - ahe:Arch_1100 glutamyl-tRNA synthetase; K01885 glutamyl-tRNA synthetase [EC:6.1.1.17] (db=KEGG) (RBH) B
CATALYZES - ENZRXNKFG-1069
CATALYZES - ENZRXNKFG-61
FUNCTIONAL-ASSIGNMENT-STATUS - :PROBABLE-ENZYME
GENE - GKFG-1875
MOLECULAR-WEIGHT-KD - 57.835    
MOLECULAR-WEIGHT-SEQ - 57.835    
//
UNIQUE-ID - GKFG-1874-MONOMER
TYPES - Polypeptides
COMMON-NAME - kra:Krad_0299 hisS; histidyl-tRNA synthetase (EC:6.1.1.21); K01892 histidyl-tRNA synthetase [EC:6.1.1.21] (db=KEGG) (RBH) B
CATALYZES - ENZRXNKFG-62
FUNCTIONAL-ASSIGNMENT-STATUS - :PROBABLE-ENZYME
GENE - GKFG-1874
MOLECULAR-WEIGHT-KD - 47.556    
MOLECULAR-WEIGHT-SEQ - 47.556    
//
UNIQUE-ID - GKFG-1873-MONOMER
TYPES - Polypeptides
COMMON-NAME - mcu:HMPREF0573_10928 nhaA; NhaA family sodium:proton (Na+:H+) antiporter; K03313 Na+:H+ antiporter, NhaA family (db=KEGG) (RBH) B
GENE - GKFG-1873
//
UNIQUE-ID - GKFG-1872-MONOMER
TYPES - Polypeptides
COMMON-NAME - hypothetical protein (db=KEGG evalue=0.0 bit_score=212.0 identity=38.8 coverage=96.32107023411372) (BLAST) C
GENE - GKFG-1872
MOLECULAR-WEIGHT-KD - 31.916    
MOLECULAR-WEIGHT-SEQ - 31.916    
//
UNIQUE-ID - GKFG-1871-MONOMER
TYPES - Polypeptides
COMMON-NAME - hypothetical protein (db=KEGG evalue=0.0 bit_score=215.0 identity=36.3 coverage=91.66666666666666) (BLAST) C
GENE - GKFG-1871
MOLECULAR-WEIGHT-KD - 35.157    
MOLECULAR-WEIGHT-SEQ - 35.157    
//
UNIQUE-ID - GKFG-1870-MONOMER
TYPES - Polypeptides
COMMON-NAME - Acyl-CoA N-acyltransferases (Nat) (db=superfamily db_id=SSF55729 from=1 to=149 evalue=7.9e-08 interpro_id=IPR016181 interpro_description=Acyl-CoA N-acyltransferase) (IPRSCAN) D
FUNCTIONAL-ASSIGNMENT-STATUS - :PROBABLE-ENZYME
GENE - GKFG-1870
MOLECULAR-WEIGHT-KD - 18.544    
MOLECULAR-WEIGHT-SEQ - 18.544    
//
UNIQUE-ID - GKFG-1869-MONOMER
TYPES - Polypeptides
COMMON-NAME - mcu:HMPREF0573_10933 integral membrane protein (db=KEGG) (RBH) B
GENE - GKFG-1869
MOLECULAR-WEIGHT-KD - 57.794    
MOLECULAR-WEIGHT-SEQ - 57.794    
//
UNIQUE-ID - GKFG-1868-MONOMER
TYPES - Polypeptides
COMMON-NAME - iva:Isova_2459 UDP pyrophosphate synthase (EC:2.5.1.31); K12503 short-chain Z-isoprenyl diphosphate synthase [EC:2.5.1.68] (db=KEGG) (RBH) B
CATALYZES - ENZRXNKFG-64
CATALYZES - ENZRXNKFG-63
FUNCTIONAL-ASSIGNMENT-STATUS - :PROBABLE-ENZYME
GENE - GKFG-1868
//
UNIQUE-ID - GKFG-1867-MONOMER
TYPES - Polypeptides
COMMON-NAME - Hly-III family protein; K11068 hemolysin III (db=KEGG evalue=0.0 bit_score=253.0 identity=52.6 coverage=96.1038961038961) (BLAST) C
GENE - GKFG-1867
MOLECULAR-WEIGHT-KD - 25.391    
MOLECULAR-WEIGHT-SEQ - 25.391    
//
UNIQUE-ID - GKFG-1866-MONOMER
TYPES - Polypeptides
COMMON-NAME - transcription elongation factor GreA; K03624 transcription elongation factor GreA (db=KEGG evalue=0.0 bit_score=190.0 identity=57.5 coverage=95.59748427672956) (BLAST) C
GENE - GKFG-1866
MOLECULAR-WEIGHT-KD - 17.831    
MOLECULAR-WEIGHT-SEQ - 17.831    
//
UNIQUE-ID - GKFG-1865-MONOMER
TYPES - Polypeptides
COMMON-NAME - art:Arth_3495 hypothetical protein (db=KEGG) (RBH) B
GENE - GKFG-1865
//
UNIQUE-ID - GKFG-1864-MONOMER
TYPES - Polypeptides
COMMON-NAME - xseB; exodeoxyribonuclease VII small subunit (EC:3.1.11.6); K03602 exodeoxyribonuclease VII small subunit [EC:3.1.11.6] (db=KEGG evalue=8.0e-13 bit_score=78.0 identity=54.7 coverage=84.72222222222221) (BLAST) C
CATALYZES - ENZRXNKFG-65
GENE - GKFG-1864
//
UNIQUE-ID - GKFG-1863-MONOMER
TYPES - Polypeptides
COMMON-NAME - mcu:HMPREF0573_10791 xseA; exodeoxyribonuclease VII (EC:3.1.11.6); K03601 exodeoxyribonuclease VII large subunit [EC:3.1.11.6] (db=KEGG) (RBH) B
CATALYZES - ENZRXNKFG-66
GENE - GKFG-1863
//
UNIQUE-ID - GKFG-1862-MONOMER
TYPES - Polypeptides
COMMON-NAME - ahe:Arch_1499 hydroxymethylbutenyl pyrophosphate reductase (EC:1.17.1.2); K03527 4-hydroxy-3-methylbut-2-enyl diphosphate reductase [EC:1.17.1.2] (db=KEGG) (RBH) B
CATALYZES - ENZRXNKFG-68
CATALYZES - ENZRXNKFG-67
FUNCTIONAL-ASSIGNMENT-STATUS - :PROBABLE-ENZYME
GENE - GKFG-1862
MOLECULAR-WEIGHT-KD - 36.463    
MOLECULAR-WEIGHT-SEQ - 36.463    
//
UNIQUE-ID - GKFG-1861-MONOMER
TYPES - Polypeptides
COMMON-NAME - esterase (db=KEGG evalue=5.6e-17 bit_score=94.0 identity=24.2 coverage=49.38775510204081) (BLAST) C
GENE - GKFG-1861
MOLECULAR-WEIGHT-KD - 52.689    
MOLECULAR-WEIGHT-SEQ - 52.689    
//
UNIQUE-ID - GKFG-1860-MONOMER
TYPES - Polypeptides
COMMON-NAME - 96994..97164 + ( gc_cont=0.468) (GENE) E
GENE - GKFG-1860
//
UNIQUE-ID - GKFG-1859-MONOMER
TYPES - Polypeptides
COMMON-NAME - mcu:HMPREF0573_10789 GTP-binding protein; K06942 (db=KEGG) (RBH) B
GENE - GKFG-1859
MOLECULAR-WEIGHT-KD - 39.307    
MOLECULAR-WEIGHT-SEQ - 39.307    
//
UNIQUE-ID - GKFG-1858-MONOMER
TYPES - Polypeptides
COMMON-NAME - UniRef90_C2CSY0 Recombinase n=2 Tax=Corynebacterium RepID=C2CSY0_CORST (db=UNIREF) (RBH) B
GENE - GKFG-1858
MOLECULAR-WEIGHT-KD - 35.703    
MOLECULAR-WEIGHT-SEQ - 35.703    
//
UNIQUE-ID - GKFG-1857-MONOMER
TYPES - Polypeptides
COMMON-NAME - aai:AARI_29350 hsdM; type I restriction-modification system modification subunit (EC:2.1.1.72 3.1.21.3) (db=KEGG) (RBH) B
CATALYZES - ENZRXNKFG-70
CATALYZES - ENZRXNKFG-69
GENE - GKFG-1857
MOLECULAR-WEIGHT-KD - 68.549    
MOLECULAR-WEIGHT-SEQ - 68.549    
//
UNIQUE-ID - GKFG-1856-MONOMER
TYPES - Polypeptides
COMMON-NAME - aai:AARI_29340 hsdS; type I restriction-modification system specificity subunit (EC:2.1.1.72 3.1.21.3) (db=KEGG) (RBH) B
CATALYZES - ENZRXNKFG-72
CATALYZES - ENZRXNKFG-71
GENE - GKFG-1856
MOLECULAR-WEIGHT-KD - 36.383    
MOLECULAR-WEIGHT-SEQ - 36.383    
//
UNIQUE-ID - GKFG-1855-MONOMER
TYPES - Polypeptides
COMMON-NAME - UniRef90_D7W9Q6 Putative uncharacterized protein n=2 Tax=Corynebacterium genitalium ATCC 33030 RepID=D7W9Q6_9CORY (db=UNIREF) (RBH) B
GENE - GKFG-1855
//
UNIQUE-ID - GKFG-1854-MONOMER
TYPES - Polypeptides
COMMON-NAME - Putative uncharacterized protein n=2 Tax=Corynebacterium genitalium ATCC 33030 RepID=D7W9Q5_9CORY (db=UNIREF evalue=1.2e-17 bit_score=94.0 identity=91.5 coverage=95.83333333333334) (BLAST) C
GENE - GKFG-1854
MOLECULAR-WEIGHT-KD - 5.123    
MOLECULAR-WEIGHT-SEQ - 5.123    
//
UNIQUE-ID - GKFG-1853-MONOMER
TYPES - Polypeptides
COMMON-NAME - Single-strand binding protein n=2 Tax=Corynebacterium genitalium ATCC 33030 RepID=D7W9Q4_9CORY (db=UNIREF evalue=0.0 bit_score=258.0 identity=90.9 coverage=98.59154929577466) (BLAST) C
GENE - GKFG-1853
MOLECULAR-WEIGHT-KD - 14.784    
MOLECULAR-WEIGHT-SEQ - 14.784    
//
UNIQUE-ID - GKFG-1852-MONOMER
TYPES - Polypeptides
COMMON-NAME - seg (db=Seg db_id=seg from=27 to=39) (IPRSCAN) D
GENE - GKFG-1852
MOLECULAR-WEIGHT-KD - 8.563    
MOLECULAR-WEIGHT-SEQ - 8.563    
//
UNIQUE-ID - GKFG-1851-MONOMER
TYPES - Polypeptides
COMMON-NAME - UniRef90_D7WDV3 ATP synthase F0 sector subunit B n=1 Tax=Corynebacterium genitalium ATCC 33030 RepID=D7WDV3_9CORY (db=UNIREF) (RBH) B
FUNCTIONAL-ASSIGNMENT-STATUS - :PROBABLE-ENZYME
GENE - GKFG-1851
//
UNIQUE-ID - GKFG-1850-MONOMER
TYPES - Polypeptides
COMMON-NAME - seg (db=Seg db_id=seg from=136 to=147) (IPRSCAN) D
GENE - GKFG-1850
//
UNIQUE-ID - GKFG-1849-MONOMER
TYPES - Polypeptides
COMMON-NAME - death-on-curing family protein; K07341 death on curing protein (db=KEGG evalue=8.3e-29 bit_score=132.0 identity=51.7 coverage=89.84375) (BLAST) C
GENE - GKFG-1849
MOLECULAR-WEIGHT-KD - 13.726    
MOLECULAR-WEIGHT-SEQ - 13.726    
//
UNIQUE-ID - GKFG-1848-MONOMER
TYPES - Polypeptides
COMMON-NAME - Putative uncharacterized protein n=1 Tax=Corynebacterium genitalium ATCC 33030 RepID=D7WDV2_9CORY (db=UNIREF evalue=4.5e-14 bit_score=83.0 identity=66.7 coverage=59.0) (BLAST) C
GENE - GKFG-1848
//
UNIQUE-ID - GKFG-1847-MONOMER
TYPES - Polypeptides
COMMON-NAME - Putative uncharacterized protein n=1 Tax=Corynebacterium genitalium ATCC 33030 RepID=D7WDV0_9CORY (db=UNIREF evalue=9.5e-36 bit_score=155.0 identity=78.8 coverage=94.1747572815534) (BLAST) C
GENE - GKFG-1847
//
UNIQUE-ID - GKFG-1846-MONOMER
TYPES - Polypeptides
COMMON-NAME - 937760..938248 - ( gc_cont=0.558) (GENE) E
GENE - GKFG-1846
MOLECULAR-WEIGHT-KD - 17.928    
MOLECULAR-WEIGHT-SEQ - 17.928    
//
UNIQUE-ID - GKFG-1845-MONOMER
TYPES - Polypeptides
COMMON-NAME - 936843..937064 + ( gc_cont=0.486) (GENE) E
GENE - GKFG-1845
//
UNIQUE-ID - GKFG-1844-MONOMER
TYPES - Polypeptides
COMMON-NAME - cjk:jk1436 erm(X); 23S rRNA methyltransferase (db=KEGG) (RBH) B
FUNCTIONAL-ASSIGNMENT-STATUS - :PROBABLE-ENZYME
GENE - GKFG-1844
MOLECULAR-WEIGHT-KD - 31.352    
MOLECULAR-WEIGHT-SEQ - 31.352    
//
UNIQUE-ID - GKFG-1843-MONOMER
TYPES - Polypeptides
COMMON-NAME - hypothetical protein (db=KEGG evalue=1.2e-42 bit_score=178.0 identity=88.0 coverage=81.35593220338984) (BLAST) C
GENE - GKFG-1843
//
UNIQUE-ID - GKFG-1842-MONOMER
TYPES - Polypeptides
COMMON-NAME - XRE family transcriptional regulator (db=KEGG evalue=4.0e-34 bit_score=149.0 identity=70.0 coverage=98.01980198019803) (BLAST) C
GENE - GKFG-1842
MOLECULAR-WEIGHT-KD - 11.31    
MOLECULAR-WEIGHT-SEQ - 11.31    
//
UNIQUE-ID - GKFG-1841-MONOMER
TYPES - Polypeptides
COMMON-NAME - mml:MLC_0350 hypothetical protein; K07133 (db=KEGG) (RBH) B
GENE - GKFG-1841
MOLECULAR-WEIGHT-KD - 47.904    
MOLECULAR-WEIGHT-SEQ - 47.904    
//
UNIQUE-ID - GKFG-1840-MONOMER
TYPES - Polypeptides
COMMON-NAME - hypothetical protein; K09780 hypothetical protein (db=KEGG evalue=3.8e-10 bit_score=69.0 identity=35.0 coverage=95.83333333333334) (BLAST) C
GENE - GKFG-1840
//
UNIQUE-ID - GKFG-1839-MONOMER
TYPES - Polypeptides
COMMON-NAME - ach:Achl_1520 tyrosine recombinase XerD; K04763 integrase/recombinase XerD (db=KEGG) (RBH) B
GENE - GKFG-1839
MOLECULAR-WEIGHT-KD - 34.336    
MOLECULAR-WEIGHT-SEQ - 34.336    
//
UNIQUE-ID - GKFG-1838-MONOMER
TYPES - Polypeptides
COMMON-NAME - Putative uncharacterized protein n=1 Tax=Actinomyces graevenitzii C83 RepID=G9PFZ2_9ACTO (db=UNIREF evalue=0.0 bit_score=284.0 identity=61.0 coverage=99.13793103448276) (BLAST) C
GENE - GKFG-1838
//
UNIQUE-ID - GKFG-1837-MONOMER
TYPES - Polypeptides
COMMON-NAME - bcv:Bcav_2156 Cobyrinic acid ac-diamide synthase; K03496 chromosome partitioning protein (db=KEGG) (RBH) B
FUNCTIONAL-ASSIGNMENT-STATUS - :PROBABLE-ENZYME
GENE - GKFG-1837
MOLECULAR-WEIGHT-KD - 29.95    
MOLECULAR-WEIGHT-SEQ - 29.95    
//
UNIQUE-ID - GKFG-1836-MONOMER
TYPES - Polypeptides
COMMON-NAME - chromosome segregation and condensation protein ScpA; K05896 segregation and condensation protein A (db=KEGG evalue=0.0 bit_score=225.0 identity=48.2 coverage=90.16949152542372) (BLAST) C
GENE - GKFG-1836
MOLECULAR-WEIGHT-KD - 32.922    
MOLECULAR-WEIGHT-SEQ - 32.922    
//
UNIQUE-ID - GKFG-1835-MONOMER
TYPES - Polypeptides
COMMON-NAME - condensin subunit ScpB; K06024 segregation and condensation protein B (db=KEGG evalue=2.9e-34 bit_score=150.0 identity=62.5 coverage=93.65079365079364) (BLAST) C
GENE - GKFG-1835
MOLECULAR-WEIGHT-KD - 13.56    
MOLECULAR-WEIGHT-SEQ - 13.56    
//
UNIQUE-ID - GKFG-1834-MONOMER
TYPES - Polypeptides
COMMON-NAME - pseudouridine synthase; K06178 23S rRNA pseudouridine2605 synthase [EC:5.4.99.22] (db=KEGG evalue=0.0 bit_score=250.0 identity=56.3 coverage=81.25) (BLAST) C
CATALYZES - ENZRXNKFG-73
FUNCTIONAL-ASSIGNMENT-STATUS - :PROBABLE-ENZYME
GENE - GKFG-1834
MOLECULAR-WEIGHT-KD - 31.387    
MOLECULAR-WEIGHT-SEQ - 31.387    
//
UNIQUE-ID - GKFG-1833-MONOMER
TYPES - Polypeptides
COMMON-NAME - bcv:Bcav_2151 prephenate dehydrogenase; K04517 prephenate dehydrogenase [EC:1.3.1.12] (db=KEGG) (RBH) B
CATALYZES - ENZRXNKFG-74
FUNCTIONAL-ASSIGNMENT-STATUS - :PROBABLE-ENZYME
GENE - GKFG-1833
MOLECULAR-WEIGHT-KD - 39.129    
MOLECULAR-WEIGHT-SEQ - 39.129    
//
UNIQUE-ID - GKFG-1832-MONOMER
TYPES - Polypeptides
COMMON-NAME - cytidylate kinase (EC:2.7.4.14); K00945 cytidylate kinase [EC:2.7.4.14] (db=KEGG evalue=6.2e-42 bit_score=176.0 identity=55.4 coverage=79.32692307692307) (BLAST) C
CATALYZES - ENZRXNKFG-77
CATALYZES - ENZRXNKFG-76
CATALYZES - ENZRXNKFG-75
GENE - GKFG-1832
//
UNIQUE-ID - GKFG-1831-MONOMER
TYPES - Polypeptides
COMMON-NAME - small GTP-binding protein; K03977 GTP-binding protein (db=KEGG evalue=0.0 bit_score=202.0 identity=62.0 coverage=81.64251207729468) (BLAST) C
GENE - GKFG-1831
//
UNIQUE-ID - GKFG-1830-MONOMER
TYPES - Polypeptides
COMMON-NAME - iva:Isova_1504 GTP-binding protein engA; K03977 GTP-binding protein (db=KEGG) (RBH) B
GENE - GKFG-1830
MOLECULAR-WEIGHT-KD - 31.33    
MOLECULAR-WEIGHT-SEQ - 31.33    
//
UNIQUE-ID - GKFG-1829-MONOMER
TYPES - Polypeptides
COMMON-NAME - putative ethanolamine two-component response regulator; K07183 response regulator NasT (db=KEGG evalue=0.0 bit_score=269.0 identity=66.8 coverage=98.52216748768473) (BLAST) C
GENE - GKFG-1829
MOLECULAR-WEIGHT-KD - 22.349    
MOLECULAR-WEIGHT-SEQ - 22.349    
//
UNIQUE-ID - GKFG-1828-MONOMER
TYPES - Polypeptides
COMMON-NAME - cfi:Celf_1839 DNA polymerase I; K02335 DNA polymerase I [EC:2.7.7.7] (db=KEGG) (RBH) B
CATALYZES - ENZRXNKFG-78
GENE - GKFG-1828
MOLECULAR-WEIGHT-KD - 96.963    
MOLECULAR-WEIGHT-SEQ - 96.963    
//
UNIQUE-ID - GKFG-1827-MONOMER
TYPES - Polypeptides
COMMON-NAME - AMP-dependent synthetase and ligase; K00666 fatty-acyl-CoA synthase [EC:6.2.1.-] (db=KEGG evalue=3.2e-18 bit_score=96.0 identity=45.3 coverage=88.67924528301887) (BLAST) C
FUNCTIONAL-ASSIGNMENT-STATUS - :PROBABLE-ENZYME
GENE - GKFG-1827
MOLECULAR-WEIGHT-KD - 11.321    
MOLECULAR-WEIGHT-SEQ - 11.321    
//
UNIQUE-ID - GKFG-1825-MONOMER
TYPES - Polypeptides
COMMON-NAME - transmembrane_regions (db=TMHMM db_id=tmhmm from=108 to=130) (IPRSCAN) D
GENE - GKFG-1825
MOLECULAR-WEIGHT-KD - 16.574    
MOLECULAR-WEIGHT-SEQ - 16.574    
//
UNIQUE-ID - GKFG-1824-MONOMER
TYPES - Polypeptides
COMMON-NAME - transmembrane_regions (db=TMHMM db_id=tmhmm from=20 to=42) (IPRSCAN) D
GENE - GKFG-1824
MOLECULAR-WEIGHT-KD - 56.211    
MOLECULAR-WEIGHT-SEQ - 56.211    
//
UNIQUE-ID - GKFG-1823-MONOMER
TYPES - Polypeptides
COMMON-NAME - coaE; dephospho-CoA kinase (EC:2.7.1.24); K00859 dephospho-CoA kinase [EC:2.7.1.24] (db=KEGG evalue=1.4e-28 bit_score=132.0 identity=41.5 coverage=88.73873873873875) (BLAST) C
CATALYZES - ENZRXNKFG-79
FUNCTIONAL-ASSIGNMENT-STATUS - :PROBABLE-ENZYME
GENE - GKFG-1823
MOLECULAR-WEIGHT-KD - 24.009    
MOLECULAR-WEIGHT-SEQ - 24.009    
//
UNIQUE-ID - GKFG-1822-MONOMER
TYPES - Polypeptides
COMMON-NAME - hypothetical protein; K09125 hypothetical protein (db=KEGG evalue=0.0 bit_score=241.0 identity=57.6 coverage=82.18623481781377) (BLAST) C
GENE - GKFG-1822
MOLECULAR-WEIGHT-KD - 27.057    
MOLECULAR-WEIGHT-SEQ - 27.057    
//
UNIQUE-ID - GKFG-1821-MONOMER
TYPES - Polypeptides
COMMON-NAME - ahe:Arch_1786 queuine tRNA-ribosyltransferase (EC:2.4.2.29); K00773 queuine tRNA-ribosyltransferase [EC:2.4.2.29] (db=KEGG) (RBH) B
CATALYZES - ENZRXNKFG-81
CATALYZES - ENZRXNKFG-80
FUNCTIONAL-ASSIGNMENT-STATUS - :PROBABLE-ENZYME
GENE - GKFG-1821
MOLECULAR-WEIGHT-KD - 45.909    
MOLECULAR-WEIGHT-SEQ - 45.909    
//
UNIQUE-ID - GKFG-1820-MONOMER
TYPES - Polypeptides
COMMON-NAME - nfa:nfa2690 glutamyl-Q tRNA(Asp) synthetase; K01885 glutamyl-tRNA synthetase [EC:6.1.1.17] (db=KEGG) (RBH) B
CATALYZES - ENZRXNKFG-1161
CATALYZES - ENZRXNKFG-82
FUNCTIONAL-ASSIGNMENT-STATUS - :PROBABLE-ENZYME
GENE - GKFG-1820
//
UNIQUE-ID - GKFG-1819-MONOMER
TYPES - Polypeptides
COMMON-NAME - ahe:Arch_0813 threonyl-tRNA synthetase; K01868 threonyl-tRNA synthetase [EC:6.1.1.3] (db=KEGG) (RBH) B
CATALYZES - ENZRXNKFG-83
FUNCTIONAL-ASSIGNMENT-STATUS - :PROBABLE-ENZYME
GENE - GKFG-1819
MOLECULAR-WEIGHT-KD - 75.068    
MOLECULAR-WEIGHT-SEQ - 75.068    
//
UNIQUE-ID - GKFG-1818-MONOMER
TYPES - Polypeptides
COMMON-NAME - histidine triad (HIT) protein (db=KEGG evalue=0.0 bit_score=249.0 identity=61.7 coverage=92.02127659574468) (BLAST) C
GENE - GKFG-1818
MOLECULAR-WEIGHT-KD - 20.862    
MOLECULAR-WEIGHT-SEQ - 20.862    
//
UNIQUE-ID - GKFG-1817-MONOMER
TYPES - Polypeptides
COMMON-NAME - CDP-alcohol phosphatidyltransferase; K00995 CDP-diacylglycerol--glycerol-3-phosphate 3-phosphatidyltransferase [EC:2.7.8.5] (db=KEGG evalue=5.0e-44 bit_score=183.0 identity=49.7 coverage=95.1219512195122) (BLAST) C
CATALYZES - ENZRXNKFG-84
FUNCTIONAL-ASSIGNMENT-STATUS - :PROBABLE-ENZYME
GENE - GKFG-1817
MOLECULAR-WEIGHT-KD - 20.882    
MOLECULAR-WEIGHT-SEQ - 20.882    
//
UNIQUE-ID - GKFG-1816-MONOMER
TYPES - Polypeptides
COMMON-NAME - transcriptional regulator (db=KEGG evalue=0.0 bit_score=219.0 identity=52.1 coverage=94.08866995073892) (BLAST) C
GENE - GKFG-1816
MOLECULAR-WEIGHT-KD - 22.666    
MOLECULAR-WEIGHT-SEQ - 22.666    
//
UNIQUE-ID - GKFG-1815-MONOMER
TYPES - Polypeptides
COMMON-NAME - lipid A biosynthesis acyltransferase; K02517 lipid A biosynthesis lauroyl acyltransferase [EC:2.3.1.-] (db=KEGG evalue=0.0 bit_score=200.0 identity=39.8 coverage=91.16719242902208) (BLAST) C
FUNCTIONAL-ASSIGNMENT-STATUS - :PROBABLE-ENZYME
GENE - GKFG-1815
MOLECULAR-WEIGHT-KD - 34.623    
MOLECULAR-WEIGHT-SEQ - 34.623    
//
UNIQUE-ID - GKFG-1814-MONOMER
TYPES - Polypeptides
COMMON-NAME - cfl:Cfla_1787 group 1 glycosyl transferase; K08256 phosphatidylinositol alpha-mannosyltransferase [EC:2.4.1.57] (db=KEGG) (RBH) B
CATALYZES - ENZRXNKFG-85
FUNCTIONAL-ASSIGNMENT-STATUS - :PROBABLE-ENZYME
GENE - GKFG-1814
MOLECULAR-WEIGHT-KD - 41.04    
MOLECULAR-WEIGHT-SEQ - 41.04    
//
UNIQUE-ID - GKFG-1813-MONOMER
TYPES - Polypeptides
COMMON-NAME - membrane protein (db=KEGG evalue=0.0 bit_score=215.0 identity=35.4 coverage=78.52348993288591) (BLAST) C
GENE - GKFG-1813
MOLECULAR-WEIGHT-KD - 48.361    
MOLECULAR-WEIGHT-SEQ - 48.361    
//
UNIQUE-ID - GKFG-1812-MONOMER
TYPES - Polypeptides
COMMON-NAME - NUDIX hydrolase (db=KEGG evalue=1.4e-35 bit_score=155.0 identity=42.8 coverage=89.79591836734694) (BLAST) C
GENE - GKFG-1812
MOLECULAR-WEIGHT-KD - 22.358    
MOLECULAR-WEIGHT-SEQ - 22.358    
//
UNIQUE-ID - GKFG-1811-MONOMER
TYPES - Polypeptides
COMMON-NAME - mcu:HMPREF0573_11748 hypothetical protein (db=KEGG) (RBH) B
GENE - GKFG-1811
MOLECULAR-WEIGHT-KD - 27.042    
MOLECULAR-WEIGHT-SEQ - 27.042    
//
UNIQUE-ID - GKFG-1810-MONOMER
TYPES - Polypeptides
COMMON-NAME - ruvC; crossover junction endodeoxyribonuclease (EC:3.1.22.4); K01159 crossover junction endodeoxyribonuclease RuvC [EC:3.1.22.4] (db=KEGG evalue=1.6e-32 bit_score=144.0 identity=58.1 coverage=90.69767441860465) (BLAST) C
CATALYZES - ENZRXNKFG-86
GENE - GKFG-1810
//
UNIQUE-ID - GKFG-1809-MONOMER
TYPES - Polypeptides
COMMON-NAME - ruvC; crossover junction endodeoxyribonuclease (EC:3.1.22.4); K01159 crossover junction endodeoxyribonuclease RuvC [EC:3.1.22.4] (db=KEGG evalue=2.7e-18 bit_score=96.0 identity=58.5 coverage=89.77272727272727) (BLAST) C
CATALYZES - ENZRXNKFG-87
GENE - GKFG-1809
MOLECULAR-WEIGHT-KD - 9.404    
MOLECULAR-WEIGHT-SEQ - 9.404    
//
UNIQUE-ID - GKFG-1808-MONOMER
TYPES - Polypeptides
COMMON-NAME - Holliday junction DNA helicase subunit RuvA; K03550 holliday junction DNA helicase RuvA [EC:3.6.4.12] (db=KEGG evalue=0.0 bit_score=200.0 identity=49.3 coverage=98.0) (BLAST) C
CATALYZES - ENZRXNKFG-88
GENE - GKFG-1808
MOLECULAR-WEIGHT-KD - 20.756    
MOLECULAR-WEIGHT-SEQ - 20.756    
//
UNIQUE-ID - GKFG-1807-MONOMER
TYPES - Polypeptides
COMMON-NAME - xce:Xcel_1668 Holliday junction DNA helicase RuvB; K03551 holliday junction DNA helicase RuvB [EC:3.6.4.12] (db=KEGG) (RBH) B
CATALYZES - ENZRXNKFG-89
GENE - GKFG-1807
MOLECULAR-WEIGHT-KD - 39.912    
MOLECULAR-WEIGHT-SEQ - 39.912    
//
UNIQUE-ID - GKFG-1806-MONOMER
TYPES - Polypeptides
COMMON-NAME - hypothetical protein; K03210 preprotein translocase subunit YajC (db=KEGG evalue=4.5e-15 bit_score=86.0 identity=35.3 coverage=88.19444444444444) (BLAST) C
GENE - GKFG-1806
MOLECULAR-WEIGHT-KD - 15.434    
MOLECULAR-WEIGHT-SEQ - 15.434    
//
UNIQUE-ID - GKFG-1805-MONOMER
TYPES - Polypeptides
COMMON-NAME - bde:BDP_0224 hypothetical protein (db=KEGG) (RBH) B
GENE - GKFG-1805
MOLECULAR-WEIGHT-KD - 38.046    
MOLECULAR-WEIGHT-SEQ - 38.046    
//
UNIQUE-ID - GKFG-1804-MONOMER
TYPES - Polypeptides
COMMON-NAME - mcu:HMPREF0573_10587 putative photosystem I biogenesis protein BtpA; K06971 (db=KEGG) (RBH) B
GENE - GKFG-1804
//
UNIQUE-ID - GKFG-1803-MONOMER
TYPES - Polypeptides
COMMON-NAME - cfi:Celf_2027 protein-export membrane protein SecD; K03072 preprotein translocase subunit SecD (db=KEGG) (RBH) B
GENE - GKFG-1803
MOLECULAR-WEIGHT-KD - 66.938    
MOLECULAR-WEIGHT-SEQ - 66.938    
//
UNIQUE-ID - GKFG-1802-MONOMER
TYPES - Polypeptides
COMMON-NAME - mcu:HMPREF0573_11742 secF; protein export protein SecF; K03074 preprotein translocase subunit SecF (db=KEGG) (RBH) B
GENE - GKFG-1802
MOLECULAR-WEIGHT-KD - 39.271    
MOLECULAR-WEIGHT-SEQ - 39.271    
//
UNIQUE-ID - GKFG-1801-MONOMER
TYPES - Polypeptides
COMMON-NAME - phosphoribosyltransferase (EC:2.4.2.7); K00759 adenine phosphoribosyltransferase [EC:2.4.2.7] (db=KEGG evalue=0.0 bit_score=207.0 identity=62.3 coverage=87.77777777777777) (BLAST) C
CATALYZES - ENZRXNKFG-90
GENE - GKFG-1801
MOLECULAR-WEIGHT-KD - 19.035    
MOLECULAR-WEIGHT-SEQ - 19.035    
//
UNIQUE-ID - GKFG-1800-MONOMER
TYPES - Polypeptides
COMMON-NAME - bcv:Bcav_1999 (p)ppGpp synthetase I SpoT/RelA (EC:2.7.6.5); K00951 GTP pyrophosphokinase [EC:2.7.6.5] (db=KEGG) (RBH) B
CATALYZES - ENZRXNKFG-1077
CATALYZES - ENZRXNKFG-1076
CATALYZES - ENZRXNKFG-92
CATALYZES - ENZRXNKFG-91
FUNCTIONAL-ASSIGNMENT-STATUS - :PROBABLE-ENZYME
GENE - GKFG-1800
MOLECULAR-WEIGHT-KD - 86.126    
MOLECULAR-WEIGHT-SEQ - 86.126    
//
UNIQUE-ID - GKFG-1799-MONOMER
TYPES - Polypeptides
COMMON-NAME - seg (db=Seg db_id=seg from=175 to=186) (IPRSCAN) D
GENE - GKFG-1799
//
UNIQUE-ID - GKFG-1798-MONOMER
TYPES - Polypeptides
COMMON-NAME - Zn-dependent hydrolase (db=KEGG evalue=0.0 bit_score=200.0 identity=44.0 coverage=90.87301587301587) (BLAST) C
GENE - GKFG-1798
//
UNIQUE-ID - GKFG-1797-MONOMER
TYPES - Polypeptides
COMMON-NAME - iva:Isova_1643 hypothetical protein (db=KEGG) (RBH) B
GENE - GKFG-1797
MOLECULAR-WEIGHT-KD - 50.919    
MOLECULAR-WEIGHT-SEQ - 50.919    
//
UNIQUE-ID - GKFG-1796-MONOMER
TYPES - Polypeptides
COMMON-NAME - pac:PPA0489 UTP-glucose-1-phosphate uridylyltransferase (EC:2.7.7.9); K00963 UTP--glucose-1-phosphate uridylyltransferase [EC:2.7.7.9] (db=KEGG) (RBH) B
CATALYZES - ENZRXNKFG-93
FUNCTIONAL-ASSIGNMENT-STATUS - :PROBABLE-ENZYME
GENE - GKFG-1796
MOLECULAR-WEIGHT-KD - 50.458    
MOLECULAR-WEIGHT-SEQ - 50.458    
//
UNIQUE-ID - GKFG-1795-MONOMER
TYPES - Polypeptides
COMMON-NAME - ahe:Arch_0835 DEAD/DEAH box helicase; K05592 ATP-dependent RNA helicase DeaD [EC:3.6.4.13] (db=KEGG) (RBH) B
CATALYZES - ENZRXNKFG-94
GENE - GKFG-1795
//
UNIQUE-ID - GKFG-1794-MONOMER
TYPES - Polypeptides
COMMON-NAME - iva:Isova_1635 aspartyl-tRNA synthetase (EC:6.1.1.12); K01876 aspartyl-tRNA synthetase [EC:6.1.1.12] (db=KEGG) (RBH) B
CATALYZES - ENZRXNKFG-95
FUNCTIONAL-ASSIGNMENT-STATUS - :PROBABLE-ENZYME
GENE - GKFG-1794
MOLECULAR-WEIGHT-KD - 66.054    
MOLECULAR-WEIGHT-SEQ - 66.054    
//
UNIQUE-ID - GKFG-1793-MONOMER
TYPES - Polypeptides
COMMON-NAME - lipA; lipoyl synthase (EC:2.8.1.8); K03644 lipoic acid synthetase [EC:2.8.1.8] (db=KEGG evalue=1.1e-08 bit_score=65.0 identity=55.9 coverage=50.0) (BLAST) C
CATALYZES - ENZRXNKFG-96
FUNCTIONAL-ASSIGNMENT-STATUS - :PROBABLE-ENZYME
GENE - GKFG-1793
//
UNIQUE-ID - GKFG-1792-MONOMER
TYPES - Polypeptides
COMMON-NAME - cfl:Cfla_3205 bile acid:sodium symporter; K14347 solute carrier family 10 (sodium/bile acid cotransporter), member 7 (db=KEGG) (RBH) B
GENE - GKFG-1792
//
UNIQUE-ID - GKFG-1791-MONOMER
TYPES - Polypeptides
COMMON-NAME - hypothetical protein; K09780 hypothetical protein (db=KEGG evalue=2.6e-07 bit_score=60.0 identity=31.9 coverage=79.81651376146789) (BLAST) C
GENE - GKFG-1791
//
UNIQUE-ID - GKFG-1790-MONOMER
TYPES - Polypeptides
COMMON-NAME - pyrroline-5-carboxylate reductase; K00286 pyrroline-5-carboxylate reductase [EC:1.5.1.2] (db=KEGG evalue=0.0 bit_score=208.0 identity=42.0 coverage=97.79411764705883) (BLAST) C
CATALYZES - ENZRXNKFG-97
FUNCTIONAL-ASSIGNMENT-STATUS - :PROBABLE-ENZYME
GENE - GKFG-1790
//
UNIQUE-ID - GKFG-1789-MONOMER
TYPES - Polypeptides
COMMON-NAME - mcu:HMPREF0573_11540 ileS2; isoleucine--tRNA ligase (EC:6.1.1.5); K01870 isoleucyl-tRNA synthetase [EC:6.1.1.5] (db=KEGG) (RBH) B
CATALYZES - ENZRXNKFG-98
FUNCTIONAL-ASSIGNMENT-STATUS - :PROBABLE-ENZYME
GENE - GKFG-1789
MOLECULAR-WEIGHT-KD - 123.166    
MOLECULAR-WEIGHT-SEQ - 123.166    
//
UNIQUE-ID - GKFG-1788-MONOMER
TYPES - Polypeptides
COMMON-NAME - deoR1; transcriptional regulator (db=KEGG evalue=0.0 bit_score=198.0 identity=44.5 coverage=90.0) (BLAST) C
GENE - GKFG-1788
//
UNIQUE-ID - GKFG-1787-MONOMER
TYPES - Polypeptides
COMMON-NAME - pfr:PFREUD_00770 gpsA; glycerol-3-phosphate dehydrogenase [NAD(P)+] (EC:1.1.1.94); K00057 glycerol-3-phosphate dehydrogenase (NAD(P)+) [EC:1.1.1.94] (db=KEGG) (RBH) B
CATALYZES - ENZRXNKFG-99
FUNCTIONAL-ASSIGNMENT-STATUS - :PROBABLE-ENZYME
GENE - GKFG-1787
//
UNIQUE-ID - GKFG-1786-MONOMER
TYPES - Polypeptides
COMMON-NAME - pad:TIIST44_04730 xylulokinase; K00854 xylulokinase [EC:2.7.1.17] (db=KEGG) (RBH) B
CATALYZES - ENZRXNKFG-100
FUNCTIONAL-ASSIGNMENT-STATUS - :PROBABLE-ENZYME
GENE - GKFG-1786
//
UNIQUE-ID - GKFG-1785-MONOMER
TYPES - Polypeptides
COMMON-NAME - mcu:HMPREF0573_10184 putative tetrahydrofolate synthase; K11754 dihydrofolate synthase / folylpolyglutamate synthase [EC:6.3.2.12 6.3.2.17] (db=KEGG) (RBH) B
CATALYZES - ENZRXNKFG-103
CATALYZES - ENZRXNKFG-102
CATALYZES - ENZRXNKFG-101
FUNCTIONAL-ASSIGNMENT-STATUS - :PROBABLE-ENZYME
GENE - GKFG-1785
MOLECULAR-WEIGHT-KD - 59.765    
MOLECULAR-WEIGHT-SEQ - 59.765    
//
UNIQUE-ID - GKFG-1784-MONOMER
TYPES - Polypeptides
COMMON-NAME - Ribonuclease H-like (db=superfamily db_id=SSF53098 from=2 to=137 evalue=9.1e-11 interpro_id=IPR012337 interpro_description=Ribonuclease H-like domain GO=Molecular Function: nucleic acid binding (GO:0003676)) (IPRSCAN) D
GENE - GKFG-1784
MOLECULAR-WEIGHT-KD - 37.966    
MOLECULAR-WEIGHT-SEQ - 37.966    
//
UNIQUE-ID - GKFG-1783-MONOMER
TYPES - Polypeptides
COMMON-NAME - tcu:Tcur_3093 2-oxoglutarate dehydrogenase, E2 component, dihydrolipoamide succinyltransferase; K00658 2-oxoglutarate dehydrogenase E2 component (dihydrolipoamide succinyltransferase) [EC:2.3.1.61] (db=KEGG) (RBH) B
CATALYZES - ENZRXNKFG-104
FUNCTIONAL-ASSIGNMENT-STATUS - :PROBABLE-ENZYME
GENE - GKFG-1783
//
UNIQUE-ID - GKFG-1782-MONOMER
TYPES - Polypeptides
COMMON-NAME - 90482..90994 - ( gc_cont=0.517) (GENE) E
GENE - GKFG-1782
//
UNIQUE-ID - GKFG-1781-MONOMER
TYPES - Polypeptides
COMMON-NAME - jde:Jden_1475 dihydrolipoamide dehydrogenase; K00382 dihydrolipoamide dehydrogenase [EC:1.8.1.4] (db=KEGG) (RBH) B
CATALYZES - ENZRXNKFG-110
CATALYZES - ENZRXNKFG-109
CATALYZES - ENZRXNKFG-108
CATALYZES - ENZRXNKFG-107
CATALYZES - ENZRXNKFG-106
CATALYZES - ENZRXNKFG-105
FUNCTIONAL-ASSIGNMENT-STATUS - :PROBABLE-ENZYME
GENE - GKFG-1781
//
UNIQUE-ID - GKFG-1780-MONOMER
TYPES - Polypeptides
COMMON-NAME - transmembrane_regions (db=TMHMM db_id=tmhmm from=27 to=49) (IPRSCAN) D
GENE - GKFG-1780
MOLECULAR-WEIGHT-KD - 13.115    
MOLECULAR-WEIGHT-SEQ - 13.115    
//
UNIQUE-ID - GKFG-1779-MONOMER
TYPES - Polypeptides
COMMON-NAME - tRNA/rRNA methyltransferase (SpoU); K03216 tRNA (cytidine/uridine-2'-O-)-methyltransferase [EC:2.1.1.207] (db=KEGG evalue=0.0 bit_score=199.0 identity=62.4 coverage=96.73202614379085) (BLAST) C
CATALYZES - ENZRXNKFG-112
CATALYZES - ENZRXNKFG-111
GENE - GKFG-1779
//
UNIQUE-ID - GKFG-1778-MONOMER
TYPES - Polypeptides
COMMON-NAME - phospholipid-binding protein, PBP family; K06910 (db=KEGG evalue=0.0 bit_score=226.0 identity=58.3 coverage=97.19101123595506) (BLAST) C
GENE - GKFG-1778
MOLECULAR-WEIGHT-KD - 19.085    
MOLECULAR-WEIGHT-SEQ - 19.085    
//
UNIQUE-ID - GKFG-1777-MONOMER
TYPES - Polypeptides
COMMON-NAME - cur:cur_0492 surB; cell surface protein (db=KEGG) (RBH) B
GENE - GKFG-1777
//
UNIQUE-ID - GKFG-1776-MONOMER
TYPES - Polypeptides
COMMON-NAME - pfr:PFREUD_01260 hsdM1; type I restriction-modification system DNA methylase (EC:2.1.1.72); K03427 type I restriction enzyme M protein [EC:2.1.1.72] (db=KEGG) (RBH) B
CATALYZES - ENZRXNKFG-113
GENE - GKFG-1776
MOLECULAR-WEIGHT-KD - 58.337    
MOLECULAR-WEIGHT-SEQ - 58.337    
//
UNIQUE-ID - GKFG-1775-MONOMER
TYPES - Polypeptides
COMMON-NAME - cdh:CDB402_2012 hypothetical protein (db=KEGG) (RBH) B
GENE - GKFG-1775
MOLECULAR-WEIGHT-KD - 35.372    
MOLECULAR-WEIGHT-SEQ - 35.372    
//
UNIQUE-ID - GKFG-1774-MONOMER
TYPES - Polypeptides
COMMON-NAME - type I restriction-modification system specificity determinant; K01154 type I restriction enzyme, S subunit [EC:3.1.21.3] (db=KEGG evalue=0.0 bit_score=252.0 identity=56.7 coverage=94.95412844036697) (BLAST) C
CATALYZES - ENZRXNKFG-114
GENE - GKFG-1774
MOLECULAR-WEIGHT-KD - 24.409    
MOLECULAR-WEIGHT-SEQ - 24.409    
//
UNIQUE-ID - GKFG-1773-MONOMER
TYPES - Polypeptides
COMMON-NAME - type I restriction-modification system specificity protein; K01154 type I restriction enzyme, S subunit [EC:3.1.21.3] (db=KEGG evalue=1.4e-44 bit_score=184.0 identity=69.8 coverage=98.4251968503937) (BLAST) C
CATALYZES - ENZRXNKFG-115
GENE - GKFG-1773
MOLECULAR-WEIGHT-KD - 13.969    
MOLECULAR-WEIGHT-SEQ - 13.969    
//
UNIQUE-ID - GKFG-1772-MONOMER
TYPES - Polypeptides
COMMON-NAME - nca:Noca_1107 HsdR family type I site-specific deoxyribonuclease; K01153 type I restriction enzyme, R subunit [EC:3.1.21.3] (db=KEGG) (RBH) B
CATALYZES - ENZRXNKFG-116
GENE - GKFG-1772
MOLECULAR-WEIGHT-KD - 115.545    
MOLECULAR-WEIGHT-SEQ - 115.545    
//
UNIQUE-ID - GKFG-1771-MONOMER
TYPES - Polypeptides
COMMON-NAME - putative phosphoglycerate mutase (EC:5.4.2.1); K15634 probable phosphoglycerate mutase [EC:5.4.2.1] (db=KEGG evalue=0.0 bit_score=193.0 identity=47.8 coverage=94.41860465116278) (BLAST) C
CATALYZES - ENZRXNKFG-117
GENE - GKFG-1771
//
UNIQUE-ID - GKFG-1770-MONOMER
TYPES - Polypeptides
COMMON-NAME - surA; cell surface protein (db=KEGG evalue=5.2e-21 bit_score=108.0 identity=32.2 coverage=41.65067178502879) (BLAST) C
GENE - GKFG-1770
//
UNIQUE-ID - GKFG-1769-MONOMER
TYPES - Polypeptides
COMMON-NAME - transposase-like protein (db=KEGG evalue=3.4e-42 bit_score=176.0 identity=76.1 coverage=96.49122807017544) (BLAST) C
GENE - GKFG-1769
MOLECULAR-WEIGHT-KD - 12.656    
MOLECULAR-WEIGHT-SEQ - 12.656    
//
UNIQUE-ID - GKFG-1768-MONOMER
TYPES - Polypeptides
COMMON-NAME - lambda repressor-like DNA-binding domains (db=superfamily db_id=SSF47413 from=1 to=68 evalue=8.5e-14 interpro_id=IPR010982 interpro_description=Lambda repressor-like, DNA-binding GO=Molecular Function: DNA binding (GO:0003677)) (IPRSCAN) D
GENE - GKFG-1768
MOLECULAR-WEIGHT-KD - 12.425    
MOLECULAR-WEIGHT-SEQ - 12.425    
//
UNIQUE-ID - GKFG-1767-MONOMER
TYPES - Polypeptides
COMMON-NAME - hypothetical protein (db=KEGG evalue=4.3e-21 bit_score=107.0 identity=31.5 coverage=90.4) (BLAST) C
GENE - GKFG-1767
MOLECULAR-WEIGHT-KD - 28.297    
MOLECULAR-WEIGHT-SEQ - 28.297    
//
UNIQUE-ID - GKFG-1766-MONOMER
TYPES - Polypeptides
COMMON-NAME - RelE family toxin-antitoxin system toxin protein (db=KEGG evalue=1.7e-23 bit_score=114.0 identity=56.7 coverage=94.68085106382979) (BLAST) C
GENE - GKFG-1766
//
UNIQUE-ID - GKFG-1765-MONOMER
TYPES - Polypeptides
COMMON-NAME - RelB/DinJ family addiction module antitoxin; K07473 DNA-damage-inducible protein J (db=KEGG evalue=4.6e-29 bit_score=132.0 identity=70.0 coverage=96.73913043478261) (BLAST) C
GENE - GKFG-1765
//
UNIQUE-ID - GKFG-1764-MONOMER
TYPES - Polypeptides
COMMON-NAME - seg (db=Seg db_id=seg from=19 to=35) (IPRSCAN) D
GENE - GKFG-1764
MOLECULAR-WEIGHT-KD - 5.894    
MOLECULAR-WEIGHT-SEQ - 5.894    
//
UNIQUE-ID - GKFG-1763-MONOMER
TYPES - Polypeptides
COMMON-NAME - seg (db=Seg db_id=seg from=25 to=34) (IPRSCAN) D
GENE - GKFG-1763
MOLECULAR-WEIGHT-KD - 21.258    
MOLECULAR-WEIGHT-SEQ - 21.258    
//
UNIQUE-ID - GKFG-1762-MONOMER
TYPES - Polypeptides
COMMON-NAME - 850915..851100 - ( gc_cont=0.435) (GENE) E
GENE - GKFG-1762
MOLECULAR-WEIGHT-KD - 6.623    
MOLECULAR-WEIGHT-SEQ - 6.623    
//
UNIQUE-ID - GKFG-1761-MONOMER
TYPES - Polypeptides
COMMON-NAME - tnpB2; putative transposase subunit B (db=KEGG evalue=1.8e-28 bit_score=130.0 identity=82.2 coverage=97.2972972972973) (BLAST) C
GENE - GKFG-1761
MOLECULAR-WEIGHT-KD - 8.646    
MOLECULAR-WEIGHT-SEQ - 8.646    
//
UNIQUE-ID - GKFG-1760-MONOMER
TYPES - Polypeptides
COMMON-NAME - hypothetical protein; K09710 ribosome-associated protein (db=KEGG evalue=1.2e-26 bit_score=125.0 identity=50.0 coverage=82.43243243243244) (BLAST) C
GENE - GKFG-1760
//
UNIQUE-ID - GKFG-1759-MONOMER
TYPES - Polypeptides
COMMON-NAME - tnp3521; IS3521 transposase (db=KEGG evalue=0.0 bit_score=364.0 identity=78.7 coverage=98.6784140969163) (BLAST) C
GENE - GKFG-1759
MOLECULAR-WEIGHT-KD - 25.746    
MOLECULAR-WEIGHT-SEQ - 25.746    
//
UNIQUE-ID - GKFG-1758-MONOMER
TYPES - Polypeptides
COMMON-NAME - seg (db=Seg db_id=seg from=17 to=26) (IPRSCAN) D
GENE - GKFG-1758
MOLECULAR-WEIGHT-KD - 3.42    
MOLECULAR-WEIGHT-SEQ - 3.42    
//
UNIQUE-ID - GKFG-1757-MONOMER
TYPES - Polypeptides
COMMON-NAME - 848642..849163 - ( gc_cont=0.582) (GENE) E
GENE - GKFG-1757
MOLECULAR-WEIGHT-KD - 18.627    
MOLECULAR-WEIGHT-SEQ - 18.627    
//
UNIQUE-ID - GKFG-1756-MONOMER
TYPES - Polypeptides
COMMON-NAME - DNA-directed DNA polymerase (EC:2.7.7.7); K00961 DNA polymerase [EC:2.7.7.7] (db=KEGG evalue=2.8e-45 bit_score=189.0 identity=26.4 coverage=98.09523809523809) (BLAST) C
CATALYZES - ENZRXNKFG-118
GENE - GKFG-1756
MOLECULAR-WEIGHT-KD - 57.291    
MOLECULAR-WEIGHT-SEQ - 57.291    
//
UNIQUE-ID - GKFG-1755-MONOMER
TYPES - Polypeptides
COMMON-NAME - fal:FRAAL2180 dnaE2; error-prone DNA polymerase (EC:2.7.7.7); K14162 error-prone DNA polymerase [EC:2.7.7.7] (db=KEGG) (RBH) B
CATALYZES - ENZRXNKFG-119
GENE - GKFG-1755
MOLECULAR-WEIGHT-KD - 93.21    
MOLECULAR-WEIGHT-SEQ - 93.21    
//
UNIQUE-ID - GKFG-1754-MONOMER
TYPES - Polypeptides
COMMON-NAME - cfl:Cfla_1371 aminopeptidase N; K01256 aminopeptidase N [EC:3.4.11.2] (db=KEGG) (RBH) B
CATALYZES - ENZRXNKFG-122
CATALYZES - ENZRXNKFG-121
CATALYZES - ENZRXNKFG-120
GENE - GKFG-1754
//
UNIQUE-ID - GKFG-1753-MONOMER
TYPES - Polypeptides
COMMON-NAME - ske:Sked_24530 endothelin-converting enzyme; K07386 putative endopeptidase [EC:3.4.24.-] (db=KEGG) (RBH) B
GENE - GKFG-1753
//
UNIQUE-ID - GKFG-1752-MONOMER
TYPES - Polypeptides
COMMON-NAME - rrp1; putative DNA-(apurinic or apyrimidinic site) lyase (EC:4.2.99.18); K05522 endonuclease VIII [EC:3.2.2.- 4.2.99.18] (db=KEGG evalue=0.0 bit_score=238.0 identity=38.1 coverage=98.95470383275261) (BLAST) C
CATALYZES - ENZRXNKFG-124
CATALYZES - ENZRXNKFG-123
GENE - GKFG-1752
MOLECULAR-WEIGHT-KD - 31.753    
MOLECULAR-WEIGHT-SEQ - 31.753    
//
UNIQUE-ID - GKFG-1751-MONOMER
TYPES - Polypeptides
COMMON-NAME - dpt:Deipr_1099 formyltetrahydrofolate deformylase (EC:3.5.1.10); K01433 formyltetrahydrofolate deformylase [EC:3.5.1.10] (db=KEGG) (RBH) B
CATALYZES - ENZRXNKFG-125
FUNCTIONAL-ASSIGNMENT-STATUS - :PROBABLE-ENZYME
GENE - GKFG-1751
//
UNIQUE-ID - GKFG-1750-MONOMER
TYPES - Polypeptides
COMMON-NAME - FHA domain-containing protein (db=KEGG evalue=4.3e-34 bit_score=149.0 identity=53.2 coverage=94.4055944055944) (BLAST) C
GENE - GKFG-1750
MOLECULAR-WEIGHT-KD - 15.443    
MOLECULAR-WEIGHT-SEQ - 15.443    
//
UNIQUE-ID - GKFG-1749-MONOMER
TYPES - Polypeptides
COMMON-NAME - seg (db=Seg db_id=seg from=4 to=17) (IPRSCAN) D
GENE - GKFG-1749
MOLECULAR-WEIGHT-KD - 4.459    
MOLECULAR-WEIGHT-SEQ - 4.459    
//
UNIQUE-ID - GKFG-1748-MONOMER
TYPES - Polypeptides
COMMON-NAME - MerR family transcriptional regulator (db=KEGG evalue=1.4e-45 bit_score=188.0 identity=43.2 coverage=91.796875) (BLAST) C
GENE - GKFG-1748
MOLECULAR-WEIGHT-KD - 27.63    
MOLECULAR-WEIGHT-SEQ - 27.63    
//
UNIQUE-ID - GKFG-1747-MONOMER
TYPES - Polypeptides
COMMON-NAME - MerR family transcriptional regulator (db=KEGG evalue=0.0 bit_score=279.0 identity=77.7 coverage=95.65217391304348) (BLAST) C
GENE - GKFG-1747
MOLECULAR-WEIGHT-KD - 19.895    
MOLECULAR-WEIGHT-SEQ - 19.895    
//
UNIQUE-ID - GKFG-1746-MONOMER
TYPES - Polypeptides
COMMON-NAME - two-component system sensor histidine kinase (db=KEGG evalue=1.3e-41 bit_score=175.0 identity=41.8 coverage=86.87258687258688) (BLAST) C
GENE - GKFG-1746
MOLECULAR-WEIGHT-KD - 27.92    
MOLECULAR-WEIGHT-SEQ - 27.92    
//
UNIQUE-ID - GKFG-1745-MONOMER
TYPES - Polypeptides
COMMON-NAME - winged helix family two component transcriptional regulator (db=KEGG evalue=0.0 bit_score=207.0 identity=46.3 coverage=97.41379310344827) (BLAST) C
GENE - GKFG-1745
MOLECULAR-WEIGHT-KD - 25.823    
MOLECULAR-WEIGHT-SEQ - 25.823    
//
UNIQUE-ID - GKFG-1744-MONOMER
TYPES - Polypeptides
COMMON-NAME - cul:CULC22_02201 glpT; glycerol-3-phosphate transporter; K02445 MFS transporter, OPA family, glycerol-3-phosphate transporter (db=KEGG) (RBH) B
GENE - GKFG-1744
MOLECULAR-WEIGHT-KD - 50.112    
MOLECULAR-WEIGHT-SEQ - 50.112    
//
UNIQUE-ID - GKFG-1743-MONOMER
TYPES - Polypeptides
COMMON-NAME - ABC transporter substrate-binding protein; K02012 iron(III) transport system substrate-binding protein (db=KEGG evalue=0.0 bit_score=236.0 identity=38.3 coverage=94.92537313432837) (BLAST) C
GENE - GKFG-1743
MOLECULAR-WEIGHT-KD - 36.267    
MOLECULAR-WEIGHT-SEQ - 36.267    
//
UNIQUE-ID - GKFG-1742-MONOMER
TYPES - Polypeptides
COMMON-NAME - ABC transporter permease protein; K02011 iron(III) transport system permease protein (db=KEGG evalue=1.8e-39 bit_score=169.0 identity=27.0 coverage=96.39278557114228) (BLAST) C
GENE - GKFG-1742
MOLECULAR-WEIGHT-KD - 53.199    
MOLECULAR-WEIGHT-SEQ - 53.199    
//
UNIQUE-ID - GKFG-1741-MONOMER
TYPES - Polypeptides
COMMON-NAME - ABC transporter ATP-binding protein (db=KEGG evalue=0.0 bit_score=256.0 identity=40.5 coverage=95.82172701949861) (BLAST) C
GENE - GKFG-1741
MOLECULAR-WEIGHT-KD - 38.555    
MOLECULAR-WEIGHT-SEQ - 38.555    
//
UNIQUE-ID - GKFG-1740-MONOMER
TYPES - Polypeptides
COMMON-NAME - mcu:HMPREF0573_10018 AGCS family alanine or glycine:sodium (Na+) or proton (H+) symporter; K03310 alanine or glycine:cation symporter, AGCS family (db=KEGG) (RBH) B
GENE - GKFG-1740
MOLECULAR-WEIGHT-KD - 55.882    
MOLECULAR-WEIGHT-SEQ - 55.882    
//
UNIQUE-ID - GKFG-1739-MONOMER
TYPES - Polypeptides
COMMON-NAME - bfa:Bfae_03150 uracil-xanthine permease (db=KEGG) (RBH) B
CATALYZES - ENZRXNKFG-1122
GENE - GKFG-1739
GO-TERMS - |GO:0005215|
//
UNIQUE-ID - GKFG-1738-MONOMER
TYPES - Polypeptides
COMMON-NAME - nicotinate (nicotinamide) nucleotide adenylyltransferase (EC:2.7.7.18); K00969 nicotinate-nucleotide adenylyltransferase [EC:2.7.7.18] (db=KEGG evalue=0.0 bit_score=275.0 identity=68.9 coverage=91.2621359223301) (BLAST) C
CATALYZES - ENZRXNKFG-126
GENE - GKFG-1738
//
UNIQUE-ID - GKFG-1737-MONOMER
TYPES - Polypeptides
COMMON-NAME - cmi:CMM_1734 tktA; transketolase (EC:2.2.1.1); K00615 transketolase [EC:2.2.1.1] (db=KEGG) (RBH) B
CATALYZES - ENZRXNKFG-129
CATALYZES - ENZRXNKFG-128
CATALYZES - ENZRXNKFG-127
FUNCTIONAL-ASSIGNMENT-STATUS - :PROBABLE-ENZYME
GENE - GKFG-1737
MOLECULAR-WEIGHT-KD - 75.514    
MOLECULAR-WEIGHT-SEQ - 75.514    
//
UNIQUE-ID - GKFG-1736-MONOMER
TYPES - Polypeptides
COMMON-NAME - ribose 5-phosphate isomerase (EC:5.3.1.6); K01808 ribose 5-phosphate isomerase B [EC:5.3.1.6] (db=KEGG evalue=0.0 bit_score=213.0 identity=66.0 coverage=92.07317073170732) (BLAST) C
CATALYZES - ENZRXNKFG-130
GENE - GKFG-1736
MOLECULAR-WEIGHT-KD - 17.488    
MOLECULAR-WEIGHT-SEQ - 17.488    
//
UNIQUE-ID - GKFG-1735-MONOMER
TYPES - Polypeptides
COMMON-NAME - UniRef90_C2KTT0 Putative uncharacterized protein n=4 Tax=Mobiluncus mulieris RepID=C2KTT0_9ACTO (db=UNIREF) (RBH) B
GENE - GKFG-1735
MOLECULAR-WEIGHT-KD - 35.108    
MOLECULAR-WEIGHT-SEQ - 35.108    
//
UNIQUE-ID - GKFG-1734-MONOMER
TYPES - Polypeptides
COMMON-NAME - pad:TIIST44_04425 HAD hydrolase, family IIA (db=KEGG) (RBH) B
FUNCTIONAL-ASSIGNMENT-STATUS - :PROBABLE-ENZYME
GENE - GKFG-1734
MOLECULAR-WEIGHT-KD - 32.432    
MOLECULAR-WEIGHT-SEQ - 32.432    
//
UNIQUE-ID - GKFG-1733-MONOMER
TYPES - Polypeptides
COMMON-NAME - pfr:PFREUD_22400 carbohydrate kinase (db=KEGG) (RBH) B
FUNCTIONAL-ASSIGNMENT-STATUS - :PROBABLE-ENZYME
GENE - GKFG-1733
MOLECULAR-WEIGHT-KD - 57.759    
MOLECULAR-WEIGHT-SEQ - 57.759    
//
UNIQUE-ID - GKFG-1732-MONOMER
TYPES - Polypeptides
COMMON-NAME - pad:TIIST44_04415 3-dehydroquinate synthase; K00096 glycerol-1-phosphate dehydrogenase [NAD(P)] [EC:1.1.1.261] (db=KEGG) (RBH) B
CATALYZES - ENZRXNKFG-131
FUNCTIONAL-ASSIGNMENT-STATUS - :PROBABLE-ENZYME
GENE - GKFG-1732
MOLECULAR-WEIGHT-KD - 49.281    
MOLECULAR-WEIGHT-SEQ - 49.281    
//
UNIQUE-ID - GKFG-1731-MONOMER
TYPES - Polypeptides
COMMON-NAME - pad:TIIST44_04410 ribulokinase; K00853 L-ribulokinase [EC:2.7.1.16] (db=KEGG) (RBH) B
CATALYZES - ENZRXNKFG-133
CATALYZES - ENZRXNKFG-132
FUNCTIONAL-ASSIGNMENT-STATUS - :PROBABLE-ENZYME
GENE - GKFG-1731
//
UNIQUE-ID - GKFG-1730-MONOMER
TYPES - Polypeptides
COMMON-NAME - bfa:Bfae_29510 L-ribulose-5-phosphate 4-epimerase; K01786 L-ribulose-5-phosphate 4-epimerase [EC:5.1.3.4] (db=KEGG) (RBH) B
CATALYZES - ENZRXNKFG-134
FUNCTIONAL-ASSIGNMENT-STATUS - :PROBABLE-ENZYME
GENE - GKFG-1730
MOLECULAR-WEIGHT-KD - 25.162    
MOLECULAR-WEIGHT-SEQ - 25.162    
//
UNIQUE-ID - GKFG-1729-MONOMER
TYPES - Polypeptides
COMMON-NAME - hypothetical protein (db=KEGG evalue=3.3e-27 bit_score=126.0 identity=51.8 coverage=90.08264462809917) (BLAST) C
GENE - GKFG-1729
MOLECULAR-WEIGHT-KD - 13.821    
MOLECULAR-WEIGHT-SEQ - 13.821    
//
UNIQUE-ID - GKFG-1728-MONOMER
TYPES - Polypeptides
COMMON-NAME - dolichyl-phosphate beta-D-mannosyltransferase (EC:2.4.1.83); K00721 dolichol-phosphate mannosyltransferase [EC:2.4.1.83] (db=KEGG evalue=0.0 bit_score=261.0 identity=55.7 coverage=93.08943089430895) (BLAST) C
CATALYZES - ENZRXNKFG-135
GENE - GKFG-1728
//
UNIQUE-ID - GKFG-1727-MONOMER
TYPES - Polypeptides
COMMON-NAME - ahe:Arch_1069 GTP-binding protein Obg/CgtA; K03979 GTP-binding protein (db=KEGG) (RBH) B
GENE - GKFG-1727
//
UNIQUE-ID - GKFG-1726-MONOMER
TYPES - Polypeptides
COMMON-NAME - apolipoprotein N-acyltransferase; K03820 apolipoprotein N-acyltransferase [EC:2.3.1.-] (db=KEGG evalue=0.0 bit_score=245.0 identity=32.6 coverage=86.00746268656717) (BLAST) C
FUNCTIONAL-ASSIGNMENT-STATUS - :PROBABLE-ENZYME
GENE - GKFG-1726
//
UNIQUE-ID - GKFG-1725-MONOMER
TYPES - Polypeptides
COMMON-NAME - ace:Acel_1206 DSH domain-containing protein; K03727 ATP-dependent RNA helicase HelY [EC:3.6.4.-] (db=KEGG) (RBH) B
GENE - GKFG-1725
//
UNIQUE-ID - GKFG-1724-MONOMER
TYPES - Polypeptides
COMMON-NAME - transmembrane_regions (db=TMHMM db_id=tmhmm from=5 to=27) (IPRSCAN) D
GENE - GKFG-1724
//
UNIQUE-ID - GKFG-1723-MONOMER
TYPES - Polypeptides
COMMON-NAME - mcu:HMPREF0573_11697 hypothetical protein (db=KEGG) (RBH) B
GENE - GKFG-1723
MOLECULAR-WEIGHT-KD - 39.811    
MOLECULAR-WEIGHT-SEQ - 39.811    
//
UNIQUE-ID - GKFG-1722-MONOMER
TYPES - Polypeptides
COMMON-NAME - jde:Jden_1309 ATP phosphoribosyltransferase (EC:2.4.2.17); K00765 ATP phosphoribosyltransferase [EC:2.4.2.17] (db=KEGG) (RBH) B
CATALYZES - ENZRXNKFG-137
CATALYZES - ENZRXNKFG-136
FUNCTIONAL-ASSIGNMENT-STATUS - :PROBABLE-ENZYME
GENE - GKFG-1722
//
UNIQUE-ID - GKFG-1721-MONOMER
TYPES - Polypeptides
COMMON-NAME - phosphoribosyl-ATP pyrophosphatase; K01523 phosphoribosyl-ATP pyrophosphohydrolase [EC:3.6.1.31] (db=KEGG evalue=3.3e-29 bit_score=132.0 identity=74.7 coverage=97.72727272727273) (BLAST) C
CATALYZES - ENZRXNKFG-138
FUNCTIONAL-ASSIGNMENT-STATUS - :PROBABLE-ENZYME
GENE - GKFG-1721
//
UNIQUE-ID - GKFG-1720-MONOMER
TYPES - Polypeptides
COMMON-NAME - bcv:Bcav_2050 ribulose-phosphate 3-epimerase (EC:5.1.3.1); K01783 ribulose-phosphate 3-epimerase [EC:5.1.3.1] (db=KEGG) (RBH) B
CATALYZES - ENZRXNKFG-139
FUNCTIONAL-ASSIGNMENT-STATUS - :PROBABLE-ENZYME
GENE - GKFG-1720
//
UNIQUE-ID - GKFG-1719-MONOMER
TYPES - Polypeptides
COMMON-NAME - jde:Jden_1312 Fmu (Sun) domain-containing protein; K03500 16S rRNA (cytosine967-C5)-methyltransferase [EC:2.1.1.176] (db=KEGG) (RBH) B
CATALYZES - ENZRXNKFG-140
FUNCTIONAL-ASSIGNMENT-STATUS - :PROBABLE-ENZYME
GENE - GKFG-1719
//
UNIQUE-ID - GKFG-1718-MONOMER
TYPES - Polypeptides
COMMON-NAME - cga:Celgi_1771 methionyl-tRNA formyltransferase; K00604 methionyl-tRNA formyltransferase [EC:2.1.2.9] (db=KEGG) (RBH) B
CATALYZES - ENZRXNKFG-141
FUNCTIONAL-ASSIGNMENT-STATUS - :PROBABLE-ENZYME
GENE - GKFG-1718
//
UNIQUE-ID - GKFG-1717-MONOMER
TYPES - Polypeptides
COMMON-NAME - fal:FRAAL5226 priA; primosome assembly protein PriA; K04066 primosomal protein N' (replication factor Y) (superfamily II helicase) [EC:3.6.4.-] (db=KEGG) (RBH) B
GENE - GKFG-1717
//
UNIQUE-ID - GKFG-1715-MONOMER
TYPES - Polypeptides
COMMON-NAME - bcv:Bcav_2044 phosphopantothenoylcysteine decarboxylase/phosphopantothenate/cysteine ligase (EC:4.1.1.36 6.3.2.5); K13038 phosphopantothenoylcysteine decarboxylase / phosphopantothenate--cysteine ligase [EC:4.1.1.36 6.3.2.5] (db=KEGG) (RBH) B
CATALYZES - ENZRXNKFG-143
CATALYZES - ENZRXNKFG-142
FUNCTIONAL-ASSIGNMENT-STATUS - :PROBABLE-ENZYME
GENE - GKFG-1715
//
UNIQUE-ID - GKFG-1714-MONOMER
TYPES - Polypeptides
COMMON-NAME - DNA-directed RNA polymerase subunit omega; K03060 DNA-directed RNA polymerase subunit omega [EC:2.7.7.6] (db=KEGG evalue=1.1e-22 bit_score=111.0 identity=58.6 coverage=93.47826086956522) (BLAST) C
CATALYZES - ENZRXNKFG-144
GENE - GKFG-1714
//
UNIQUE-ID - GKFG-1713-MONOMER
TYPES - Polypeptides
COMMON-NAME - guanylate kinase (EC:2.7.4.8); K00942 guanylate kinase [EC:2.7.4.8] (db=KEGG evalue=0.0 bit_score=196.0 identity=54.1 coverage=97.82608695652173) (BLAST) C
CATALYZES - ENZRXNKFG-145
GENE - GKFG-1713
//
UNIQUE-ID - GKFG-1712-MONOMER
TYPES - Polypeptides
COMMON-NAME - mihF; integration host factor MihF (db=KEGG evalue=7.2e-31 bit_score=138.0 identity=68.9 coverage=98.07692307692307) (BLAST) C
GENE - GKFG-1712
//
UNIQUE-ID - GKFG-1711-MONOMER
TYPES - Polypeptides
COMMON-NAME - ske:Sked_18010 orotidine 5'-phosphate decarboxylase, subfamily 2; K01591 orotidine-5'-phosphate decarboxylase [EC:4.1.1.23] (db=KEGG) (RBH) B
CATALYZES - ENZRXNKFG-146
FUNCTIONAL-ASSIGNMENT-STATUS - :PROBABLE-ENZYME
GENE - GKFG-1711
//
UNIQUE-ID - GKFG-1710-MONOMER
TYPES - Polypeptides
COMMON-NAME - cga:Celgi_1783 dihydroorotase, multifunctional complex type; K01465 dihydroorotase [EC:3.5.2.3] (db=KEGG) (RBH) B
CATALYZES - ENZRXNKFG-147
FUNCTIONAL-ASSIGNMENT-STATUS - :PROBABLE-ENZYME
GENE - GKFG-1710
//
UNIQUE-ID - GKFG-1709-MONOMER
TYPES - Polypeptides
COMMON-NAME - NusB antitermination factor; K03625 N utilization substance protein B (db=KEGG evalue=7.0e-27 bit_score=126.0 identity=49.6 coverage=82.78145695364239) (BLAST) C
GENE - GKFG-1709
//
UNIQUE-ID - GKFG-1708-MONOMER
TYPES - Polypeptides
COMMON-NAME - ahe:Arch_0850 translation elongation factor P; K02356 elongation factor P (db=KEGG) (RBH) B
GENE - GKFG-1708
//
UNIQUE-ID - GKFG-1707-MONOMER
TYPES - Polypeptides
COMMON-NAME - aroK; shikimate kinase (EC:2.7.1.71); K00891 shikimate kinase [EC:2.7.1.71] (db=KEGG evalue=8.4e-19 bit_score=99.0 identity=37.5 coverage=89.44444444444444) (BLAST) C
CATALYZES - ENZRXNKFG-148
FUNCTIONAL-ASSIGNMENT-STATUS - :PROBABLE-ENZYME
GENE - GKFG-1707
//
UNIQUE-ID - GKFG-1706-MONOMER
TYPES - Polypeptides
COMMON-NAME - aroM; shikimate kinase and 3-dehydroquinate synthase (EC:2.7.1.71); K13829 shikimate kinase / 3-dehydroquinate synthase [EC:2.7.1.71 4.2.3.4] (db=KEGG evalue=6.1e-43 bit_score=179.0 identity=48.0 coverage=88.44444444444444) (BLAST) C
CATALYZES - ENZRXNKFG-150
CATALYZES - ENZRXNKFG-149
FUNCTIONAL-ASSIGNMENT-STATUS - :PROBABLE-ENZYME
GENE - GKFG-1706
//
UNIQUE-ID - GKFG-1704-MONOMER
TYPES - Polypeptides
COMMON-NAME - xce:Xcel_1694 chorismate synthase (EC:4.2.3.5); K01736 chorismate synthase [EC:4.2.3.5] (db=KEGG) (RBH) B
CATALYZES - ENZRXNKFG-151
FUNCTIONAL-ASSIGNMENT-STATUS - :PROBABLE-ENZYME
GENE - GKFG-1704
//
UNIQUE-ID - GKFG-1703-MONOMER
TYPES - Polypeptides
COMMON-NAME - peptidase A24A prepilin type IV; K02654 leader peptidase (prepilin peptidase) / N-methyltransferase [EC:3.4.23.43 2.1.1.-] (db=KEGG evalue=6.6e-10 bit_score=70.0 identity=33.1 coverage=62.67281105990783) (BLAST) C
CATALYZES - ENZRXNKFG-152
GENE - GKFG-1703
//
UNIQUE-ID - GKFG-1702-MONOMER
TYPES - Polypeptides
COMMON-NAME - shikimate dehydrogenase; K00014 shikimate dehydrogenase [EC:1.1.1.25] (db=KEGG evalue=0.0 bit_score=213.0 identity=45.9 coverage=95.8041958041958) (BLAST) C
CATALYZES - ENZRXNKFG-153
FUNCTIONAL-ASSIGNMENT-STATUS - :PROBABLE-ENZYME
GENE - GKFG-1702
//
UNIQUE-ID - GKFG-1701-MONOMER
TYPES - Polypeptides
COMMON-NAME - ahe:Arch_0844 aminodeoxychorismate lyase; K07082 UPF0755 protein (db=KEGG) (RBH) B
FUNCTIONAL-ASSIGNMENT-STATUS - :PROBABLE-ENZYME
GENE - GKFG-1701
//
UNIQUE-ID - GKFG-1700-MONOMER
TYPES - Polypeptides
COMMON-NAME - Holliday junction resolvase YqgF; K07447 putative holliday junction resolvase [EC:3.1.-.-] (db=KEGG evalue=3.3e-35 bit_score=153.0 identity=52.7 coverage=90.56603773584906) (BLAST) C
GENE - GKFG-1700
//
UNIQUE-ID - GKFG-1699-MONOMER
TYPES - Polypeptides
COMMON-NAME - mcu:HMPREF0573_11727 alaS; alanine--tRNA ligase (EC:6.1.1.7); K01872 alanyl-tRNA synthetase [EC:6.1.1.7] (db=KEGG) (RBH) B
CATALYZES - ENZRXNKFG-154
FUNCTIONAL-ASSIGNMENT-STATUS - :PROBABLE-ENZYME
GENE - GKFG-1699
//
UNIQUE-ID - GKFG-1698-MONOMER
TYPES - Polypeptides
COMMON-NAME - seg (db=Seg db_id=seg from=10 to=18) (IPRSCAN) D
GENE - GKFG-1698
//
UNIQUE-ID - GKFG-1697-MONOMER
TYPES - Polypeptides
COMMON-NAME - hypothetical protein (db=KEGG evalue=3.0e-25 bit_score=120.0 identity=50.0 coverage=95.76271186440678) (BLAST) C
GENE - GKFG-1697
//
UNIQUE-ID - GKFG-1695-MONOMER
TYPES - Polypeptides
COMMON-NAME - AAA ATPase central domain-containing protein; K07478 putative ATPase (db=KEGG evalue=0.0 bit_score=267.0 identity=70.8 coverage=94.94949494949495) (BLAST) C
FUNCTIONAL-ASSIGNMENT-STATUS - :PROBABLE-ENZYME
GENE - GKFG-1695
//
UNIQUE-ID - GKFG-1694-MONOMER
TYPES - Polypeptides
COMMON-NAME - mcu:HMPREF0573_11195 hypothetical protein (db=KEGG) (RBH) B
GENE - GKFG-1694
//
UNIQUE-ID - GKFG-1693-MONOMER
TYPES - Polypeptides
COMMON-NAME - mcu:HMPREF0573_10588 ABC transporter ATP-binding protein; K02006 cobalt/nickel transport system ATP-binding protein (db=KEGG) (RBH) B
GENE - GKFG-1693
//
UNIQUE-ID - GKFG-1692-MONOMER
TYPES - Polypeptides
COMMON-NAME - cga:Celgi_1600 ATPase AAA; K07478 putative ATPase (db=KEGG) (RBH) B
FUNCTIONAL-ASSIGNMENT-STATUS - :PROBABLE-ENZYME
GENE - GKFG-1692
//
UNIQUE-ID - GKFG-1691-MONOMER
TYPES - Polypeptides
COMMON-NAME - Sua5/YciO/YrdC/YwlC family protein; K07566 tRNA threonylcarbamoyladenosine biosynthesis protein (db=KEGG evalue=1.2e-25 bit_score=121.0 identity=58.8 coverage=88.88888888888889) (BLAST) C
GENE - GKFG-1691
//
UNIQUE-ID - GKFG-1690-MONOMER
TYPES - Polypeptides
COMMON-NAME - RNA binding protein; K07566 tRNA threonylcarbamoyladenosine biosynthesis protein (db=KEGG evalue=9.1e-29 bit_score=131.0 identity=63.7 coverage=85.04672897196261) (BLAST) C
GENE - GKFG-1690
//
UNIQUE-ID - GKFG-1689-MONOMER
TYPES - Polypeptides
COMMON-NAME - AMP-dependent synthetase and ligase; K01897 long-chain acyl-CoA synthetase [EC:6.2.1.3] (db=KEGG evalue=0.0 bit_score=379.0 identity=50.7 coverage=91.68704156479217) (BLAST) C
CATALYZES - ENZRXNKFG-162
CATALYZES - ENZRXNKFG-161
CATALYZES - ENZRXNKFG-160
CATALYZES - ENZRXNKFG-159
CATALYZES - ENZRXNKFG-158
CATALYZES - ENZRXNKFG-157
CATALYZES - ENZRXNKFG-156
CATALYZES - ENZRXNKFG-155
FUNCTIONAL-ASSIGNMENT-STATUS - :PROBABLE-ENZYME
GENE - GKFG-1689
//
UNIQUE-ID - GKFG-1688-MONOMER
TYPES - Polypeptides
COMMON-NAME - fadD2; putative long-subunit-fatty-acid--CoA ligase (EC:6.2.1.3); K01897 long-chain acyl-CoA synthetase [EC:6.2.1.3] (db=KEGG evalue=8.8e-37 bit_score=159.0 identity=39.6 coverage=83.2618025751073) (BLAST) C
CATALYZES - ENZRXNKFG-170
CATALYZES - ENZRXNKFG-169
CATALYZES - ENZRXNKFG-168
CATALYZES - ENZRXNKFG-167
CATALYZES - ENZRXNKFG-166
CATALYZES - ENZRXNKFG-165
CATALYZES - ENZRXNKFG-164
CATALYZES - ENZRXNKFG-163
FUNCTIONAL-ASSIGNMENT-STATUS - :PROBABLE-ENZYME
GENE - GKFG-1688
//
UNIQUE-ID - GKFG-1687-MONOMER
TYPES - Polypeptides
COMMON-NAME - hypothetical protein; K07507 putative Mg2+ transporter-C (MgtC) family protein (db=KEGG evalue=2.9e-43 bit_score=181.0 identity=43.2 coverage=91.48936170212765) (BLAST) C
GENE - GKFG-1687
//
UNIQUE-ID - GKFG-1686-MONOMER
TYPES - Polypeptides
COMMON-NAME - nucleoside hydrolase (db=KEGG evalue=3.9e-44 bit_score=184.0 identity=34.6 coverage=87.70949720670392) (BLAST) C
FUNCTIONAL-ASSIGNMENT-STATUS - :PROBABLE-ENZYME
GENE - GKFG-1686
//
UNIQUE-ID - GKFG-1685-MONOMER
TYPES - Polypeptides
COMMON-NAME - LacI family transcriptional regulator; K02529 LacI family transcriptional regulator (db=KEGG evalue=0.0 bit_score=217.0 identity=35.2 coverage=89.59537572254335) (BLAST) C
GENE - GKFG-1685
//
UNIQUE-ID - GKFG-1684-MONOMER
TYPES - Polypeptides
COMMON-NAME - spe:Spro_4465 major facilitator transporter; K08173 MFS transporter, MHS family, metabolite:H+ symporter (db=KEGG) (RBH) B
GENE - GKFG-1684
//
UNIQUE-ID - GKFG-1683-MONOMER
TYPES - Polypeptides
COMMON-NAME - mcu:HMPREF0573_11684 excision endonuclease subunit A; K03701 excinuclease ABC subunit A (db=KEGG) (RBH) B
GENE - GKFG-1683
//
UNIQUE-ID - GKFG-1682-MONOMER
TYPES - Polypeptides
COMMON-NAME - D-alanine/D-alanine ligase (EC:6.3.2.4); K01921 D-alanine-D-alanine ligase [EC:6.3.2.4] (db=KEGG evalue=0.0 bit_score=246.0 identity=54.1 coverage=99.12280701754386) (BLAST) C
CATALYZES - ENZRXNKFG-171
GENE - GKFG-1682
//
UNIQUE-ID - GKFG-1681-MONOMER
TYPES - Polypeptides
COMMON-NAME - cul:CULC22_00376 hypothetical protein (db=KEGG) (RBH) B
GENE - GKFG-1681
//
UNIQUE-ID - GKFG-1680-MONOMER
TYPES - Polypeptides
COMMON-NAME - ahe:Arch_0339 hypothetical protein (db=KEGG) (RBH) B
GENE - GKFG-1680
MOLECULAR-WEIGHT-KD - 39.838    
MOLECULAR-WEIGHT-SEQ - 39.838    
//
UNIQUE-ID - GKFG-1679-MONOMER
TYPES - Polypeptides
COMMON-NAME - ahe:Arch_0340 hypothetical protein (db=KEGG) (RBH) B
GENE - GKFG-1679
MOLECULAR-WEIGHT-KD - 36.372    
MOLECULAR-WEIGHT-SEQ - 36.372    
//
UNIQUE-ID - GKFG-1678-MONOMER
TYPES - Polypeptides
COMMON-NAME - mcu:HMPREF0573_11450 valS; valine--tRNA ligase (EC:6.1.1.9); K01873 valyl-tRNA synthetase [EC:6.1.1.9] (db=KEGG) (RBH) B
CATALYZES - ENZRXNKFG-172
FUNCTIONAL-ASSIGNMENT-STATUS - :PROBABLE-ENZYME
GENE - GKFG-1678
MOLECULAR-WEIGHT-KD - 100.606    
MOLECULAR-WEIGHT-SEQ - 100.606    
//
UNIQUE-ID - GKFG-1677-MONOMER
TYPES - Polypeptides
COMMON-NAME - cfl:Cfla_1398 AMP-dependent synthetase and ligase; K01897 long-chain acyl-CoA synthetase [EC:6.2.1.3] (db=KEGG) (RBH) B
CATALYZES - ENZRXNKFG-180
CATALYZES - ENZRXNKFG-179
CATALYZES - ENZRXNKFG-178
CATALYZES - ENZRXNKFG-177
CATALYZES - ENZRXNKFG-176
CATALYZES - ENZRXNKFG-175
CATALYZES - ENZRXNKFG-174
CATALYZES - ENZRXNKFG-173
FUNCTIONAL-ASSIGNMENT-STATUS - :PROBABLE-ENZYME
GENE - GKFG-1677
MOLECULAR-WEIGHT-KD - 68.048    
MOLECULAR-WEIGHT-SEQ - 68.048    
//
UNIQUE-ID - GKFG-1676-MONOMER
TYPES - Polypeptides
COMMON-NAME - chorismate mutase; K04092 chorismate mutase [EC:5.4.99.5] (db=KEGG evalue=9.7e-31 bit_score=138.0 identity=74.4 coverage=83.17757009345794) (BLAST) C
CATALYZES - ENZRXNKFG-181
FUNCTIONAL-ASSIGNMENT-STATUS - :PROBABLE-ENZYME
GENE - GKFG-1676
//
UNIQUE-ID - GKFG-1675-MONOMER
TYPES - Polypeptides
COMMON-NAME - mcu:HMPREF0573_11430 ATP-dependent protease ATP-binding subunit; K03544 ATP-dependent Clp protease ATP-binding subunit ClpX (db=KEGG) (RBH) B
GENE - GKFG-1675
//
UNIQUE-ID - GKFG-1674-MONOMER
TYPES - Polypeptides
COMMON-NAME - mcu:HMPREF0573_11428 endopeptidase Clp (EC:3.4.21.92); K01358 ATP-dependent Clp protease, protease subunit [EC:3.4.21.92] (db=KEGG) (RBH) B
CATALYZES - ENZRXNKFG-182
GENE - GKFG-1674
//
UNIQUE-ID - GKFG-1673-MONOMER
TYPES - Polypeptides
COMMON-NAME - endopeptidase Clp (EC:3.4.21.92); K01358 ATP-dependent Clp protease, protease subunit [EC:3.4.21.92] (db=KEGG evalue=0.0 bit_score=296.0 identity=69.7 coverage=95.63106796116504) (BLAST) C
CATALYZES - ENZRXNKFG-183
GENE - GKFG-1673
//
UNIQUE-ID - GKFG-1672-MONOMER
TYPES - Polypeptides
COMMON-NAME - iva:Isova_1092 trigger factor Tig; K03545 trigger factor (db=KEGG) (RBH) B
GENE - GKFG-1672
//
UNIQUE-ID - GKFG-1671-MONOMER
TYPES - Polypeptides
COMMON-NAME - xce:Xcel_2292 glycerol-3-phosphate dehydrogenase (NAD(P)(+)) (EC:1.1.1.94); K00057 glycerol-3-phosphate dehydrogenase (NAD(P)+) [EC:1.1.1.94] (db=KEGG) (RBH) B
CATALYZES - ENZRXNKFG-184
FUNCTIONAL-ASSIGNMENT-STATUS - :PROBABLE-ENZYME
GENE - GKFG-1671
//
UNIQUE-ID - GKFG-1670-MONOMER
TYPES - Polypeptides
COMMON-NAME - mcu:HMPREF0573_10130 putative lipoprotein; K07282 poly-gamma-glutamate synthesis protein (capsule biosynthesis protein) (db=KEGG) (RBH) B
GENE - GKFG-1670
//
UNIQUE-ID - GKFG-1669-MONOMER
TYPES - Polypeptides
COMMON-NAME - protein translocase subunit secG; K03075 preprotein translocase subunit SecG (db=KEGG evalue=7.0e-21 bit_score=105.0 identity=68.4 coverage=90.36144578313254) (BLAST) C
GENE - GKFG-1669
//
UNIQUE-ID - GKFG-1668-MONOMER
TYPES - Polypeptides
COMMON-NAME - mcu:HMPREF0573_11610 tpiA; triose-phosphate isomerase (EC:5.3.1.1); K01803 triosephosphate isomerase (TIM) [EC:5.3.1.1] (db=KEGG) (RBH) B
CATALYZES - ENZRXNKFG-185
FUNCTIONAL-ASSIGNMENT-STATUS - :PROBABLE-ENZYME
GENE - GKFG-1668
//
UNIQUE-ID - GKFG-1667-MONOMER
TYPES - Polypeptides
COMMON-NAME - mcu:HMPREF0573_11609 pgk; phosphoglycerate kinase (EC:2.7.2.3); K00927 phosphoglycerate kinase [EC:2.7.2.3] (db=KEGG) (RBH) B
CATALYZES - ENZRXNKFG-186
FUNCTIONAL-ASSIGNMENT-STATUS - :PROBABLE-ENZYME
GENE - GKFG-1667
//
UNIQUE-ID - GKFG-1666-MONOMER
TYPES - Polypeptides
COMMON-NAME - cda:CDHC04_1220 gapA; glyceraldehyde-3-phosphate dehydrogenase; K00134 glyceraldehyde 3-phosphate dehydrogenase [EC:1.2.1.12] (db=KEGG) (RBH) B
CATALYZES - ENZRXNKFG-187
FUNCTIONAL-ASSIGNMENT-STATUS - :PROBABLE-ENZYME
GENE - GKFG-1666
//
UNIQUE-ID - GKFG-1665-MONOMER
TYPES - Polypeptides
COMMON-NAME - xce:Xcel_1547 hypothetical protein; K09762 hypothetical protein (db=KEGG) (RBH) B
GENE - GKFG-1665
//
UNIQUE-ID - GKFG-1664-MONOMER
TYPES - Polypeptides
COMMON-NAME - iva:Isova_1485 hypothetical protein (db=KEGG) (RBH) B
GENE - GKFG-1664
//
UNIQUE-ID - GKFG-1663-MONOMER
TYPES - Polypeptides
COMMON-NAME - mcu:HMPREF0573_11819 ATP-binding protein; K06958 UPF0042 nucleotide-binding protein (db=KEGG) (RBH) B
GENE - GKFG-1663
//
UNIQUE-ID - GKFG-1662-MONOMER
TYPES - Polypeptides
COMMON-NAME - iva:Isova_1483 UvrABC system protein C; K03703 excinuclease ABC subunit C (db=KEGG) (RBH) B
GENE - GKFG-1662
//
UNIQUE-ID - GKFG-1661-MONOMER
TYPES - Polypeptides
COMMON-NAME - aau:AAur_3325 gdhA; glutamate dehydrogenase (EC:1.4.1.4); K00262 glutamate dehydrogenase (NADP+) [EC:1.4.1.4] (db=KEGG) (RBH) B
CATALYZES - ENZRXNKFG-188
FUNCTIONAL-ASSIGNMENT-STATUS - :PROBABLE-ENZYME
GENE - GKFG-1661
MOLECULAR-WEIGHT-KD - 48.689    
MOLECULAR-WEIGHT-SEQ - 48.689    
//
UNIQUE-ID - GKFG-1660-MONOMER
TYPES - Polypeptides
COMMON-NAME - phospholipid/glycerol acyltransferase (db=KEGG evalue=0.0 bit_score=215.0 identity=46.2 coverage=77.89473684210526) (BLAST) C
FUNCTIONAL-ASSIGNMENT-STATUS - :PROBABLE-ENZYME
GENE - GKFG-1660
//
UNIQUE-ID - GKFG-1659-MONOMER
TYPES - Polypeptides
COMMON-NAME - hypothetical protein; K07164 (db=KEGG evalue=2.8e-33 bit_score=148.0 identity=33.3 coverage=97.95081967213115) (BLAST) C
GENE - GKFG-1659
//
UNIQUE-ID - GKFG-1658-MONOMER
TYPES - Polypeptides
COMMON-NAME - hypothetical protein (db=KEGG evalue=0.0 bit_score=277.0 identity=54.3 coverage=94.52554744525547) (BLAST) C
GENE - GKFG-1658
//
UNIQUE-ID - GKFG-1657-MONOMER
TYPES - Polypeptides
COMMON-NAME - cur:cur_0538 hypothetical protein (db=KEGG) (RBH) B
GENE - GKFG-1657
MOLECULAR-WEIGHT-KD - 55.376    
MOLECULAR-WEIGHT-SEQ - 55.376    
//
UNIQUE-ID - GKFG-1656-MONOMER
TYPES - Polypeptides
COMMON-NAME - pfr:PFREUD_17440 pyrB; aspartate carbamoyltransferase (EC:2.1.3.2); K00609 aspartate carbamoyltransferase catalytic subunit [EC:2.1.3.2] (db=KEGG) (RBH) B
CATALYZES - ENZRXNKFG-189
FUNCTIONAL-ASSIGNMENT-STATUS - :PROBABLE-ENZYME
GENE - GKFG-1656
//
UNIQUE-ID - GKFG-1655-MONOMER
TYPES - Polypeptides
COMMON-NAME - putative permease, DMT superfamily (db=KEGG evalue=0.0 bit_score=268.0 identity=48.4 coverage=92.64214046822742) (BLAST) C
CATALYZES - ENZRXNKFG-1121
GENE - GKFG-1655
GO-TERMS - |GO:0005215|
MOLECULAR-WEIGHT-KD - 32.128    
MOLECULAR-WEIGHT-SEQ - 32.128    
//
UNIQUE-ID - GKFG-1654-MONOMER
TYPES - Polypeptides
COMMON-NAME - lba:Lebu_1535 amidophosphoribosyltransferase; K00764 amidophosphoribosyltransferase [EC:2.4.2.14] (db=KEGG) (RBH) B
CATALYZES - ENZRXNKFG-190
FUNCTIONAL-ASSIGNMENT-STATUS - :PROBABLE-ENZYME
GENE - GKFG-1654
//
UNIQUE-ID - GKFG-1653-MONOMER
TYPES - Polypeptides
COMMON-NAME - bpo:BP951000_1113 purD; phosphoribosylamine glycine ligase; K01945 phosphoribosylamine--glycine ligase [EC:6.3.4.13] (db=KEGG) (RBH) B
CATALYZES - ENZRXNKFG-191
FUNCTIONAL-ASSIGNMENT-STATUS - :PROBABLE-ENZYME
GENE - GKFG-1653
//
UNIQUE-ID - GKFG-1652-MONOMER
TYPES - Polypeptides
COMMON-NAME - str:Sterm_2110 phosphoribosylformylglycinamidine cyclo-ligase (EC:6.3.3.1); K01933 phosphoribosylformylglycinamidine cyclo-ligase [EC:6.3.3.1] (db=KEGG) (RBH) B
CATALYZES - ENZRXNKFG-192
FUNCTIONAL-ASSIGNMENT-STATUS - :PROBABLE-ENZYME
GENE - GKFG-1652
//
UNIQUE-ID - GKFG-1651-MONOMER
TYPES - Polypeptides
COMMON-NAME - cbt:CLH_1039 purC; phosphoribosylaminoimidazole-succinocarboxamide synthase; K01923 phosphoribosylaminoimidazole-succinocarboxamide synthase [EC:6.3.2.6] (db=KEGG) (RBH) B
CATALYZES - ENZRXNKFG-193
FUNCTIONAL-ASSIGNMENT-STATUS - :PROBABLE-ENZYME
GENE - GKFG-1651
//
UNIQUE-ID - GKFG-1650-MONOMER
TYPES - Polypeptides
COMMON-NAME - phosphoribosylaminoimidazole carboxylase catalytic subunit; K01588 5-(carboxyamino)imidazole ribonucleotide mutase [EC:5.4.99.18] (db=KEGG evalue=0.0 bit_score=199.0 identity=65.8 coverage=96.17834394904459) (BLAST) C
CATALYZES - ENZRXNKFG-195
CATALYZES - ENZRXNKFG-194
FUNCTIONAL-ASSIGNMENT-STATUS - :PROBABLE-ENZYME
GENE - GKFG-1650
//
UNIQUE-ID - GKFG-1649-MONOMER
TYPES - Polypeptides
COMMON-NAME - ske:Sked_11120 UDP-N-acetylglucosamine 1-carboxyvinyltransferase; K00790 UDP-N-acetylglucosamine 1-carboxyvinyltransferase [EC:2.5.1.7] (db=KEGG) (RBH) B
CATALYZES - ENZRXNKFG-196
FUNCTIONAL-ASSIGNMENT-STATUS - :PROBABLE-ENZYME
GENE - GKFG-1649
//
UNIQUE-ID - GKFG-1648-MONOMER
TYPES - Polypeptides
COMMON-NAME - str:Sterm_2106 phosphoribosylformylglycinamidine synthase (EC:6.3.5.3); K01952 phosphoribosylformylglycinamidine synthase [EC:6.3.5.3] (db=KEGG) (RBH) B
CATALYZES - ENZRXNKFG-197
FUNCTIONAL-ASSIGNMENT-STATUS - :PROBABLE-ENZYME
GENE - GKFG-1648
//
UNIQUE-ID - GKFG-1647-MONOMER
TYPES - Polypeptides
COMMON-NAME - hypothetical protein (db=KEGG evalue=1.4e-33 bit_score=148.0 identity=70.3 coverage=83.19327731092437) (BLAST) C
GENE - GKFG-1647
MOLECULAR-WEIGHT-KD - 12.714    
MOLECULAR-WEIGHT-SEQ - 12.714    
//
UNIQUE-ID - GKFG-1646-MONOMER
TYPES - Polypeptides
COMMON-NAME - cupin domain-containing protein (db=KEGG evalue=0.0 bit_score=250.0 identity=74.2 coverage=98.68421052631578) (BLAST) C
GENE - GKFG-1646
//
UNIQUE-ID - GKFG-1645-MONOMER
TYPES - Polypeptides
COMMON-NAME - plasmid addiction system poison protein (db=KEGG evalue=1.7e-23 bit_score=114.0 identity=60.5 coverage=92.3913043478261) (BLAST) C
GENE - GKFG-1645
//
UNIQUE-ID - GKFG-1644-MONOMER
TYPES - Polypeptides
COMMON-NAME - DNA-binding domain-containing protein (db=KEGG evalue=7.6e-14 bit_score=81.0 identity=50.7 coverage=97.36842105263158) (BLAST) C
GENE - GKFG-1644
//
UNIQUE-ID - GKFG-1643-MONOMER
TYPES - Polypeptides
COMMON-NAME - seg (db=Seg db_id=seg from=85 to=99) (IPRSCAN) D
GENE - GKFG-1643
MOLECULAR-WEIGHT-KD - 37.628    
MOLECULAR-WEIGHT-SEQ - 37.628    
//
UNIQUE-ID - GKFG-1642-MONOMER
TYPES - Polypeptides
COMMON-NAME - hypothetical protein (db=KEGG evalue=2.1e-11 bit_score=75.0 identity=23.8 coverage=56.62337662337662) (BLAST) C
GENE - GKFG-1642
//
UNIQUE-ID - GKFG-1641-MONOMER
TYPES - Polypeptides
COMMON-NAME - hypothetical protein; K07341 death on curing protein (db=KEGG evalue=1.2e-32 bit_score=144.0 identity=57.8 coverage=89.84375) (BLAST) C
GENE - GKFG-1641
//
UNIQUE-ID - GKFG-1640-MONOMER
TYPES - Polypeptides
COMMON-NAME - prevent-host-death family protein (db=KEGG evalue=7.6e-24 bit_score=114.0 identity=77.1 coverage=97.1830985915493) (BLAST) C
GENE - GKFG-1640
MOLECULAR-WEIGHT-KD - 8.528    
MOLECULAR-WEIGHT-SEQ - 8.528    
//
UNIQUE-ID - GKFG-1639-MONOMER
TYPES - Polypeptides
COMMON-NAME - mcu:HMPREF0573_10207 ATP-dependent DNA helicase PcrA (EC:3.6.1.-); K03657 DNA helicase II / ATP-dependent DNA helicase PcrA [EC:3.6.4.12] (db=KEGG) (RBH) B
CATALYZES - ENZRXNKFG-198
GENE - GKFG-1639
//
UNIQUE-ID - GKFG-1638-MONOMER
TYPES - Polypeptides
COMMON-NAME - mcu:HMPREF0573_11190 leuD; 3-isopropylmalate dehydratase (EC:4.2.1.33); K01704 3-isopropylmalate/(R)-2-methylmalate dehydratase small subunit [EC:4.2.1.33 4.2.1.35] (db=KEGG) (RBH) B
CATALYZES - ENZRXNKFG-201
CATALYZES - ENZRXNKFG-200
CATALYZES - ENZRXNKFG-199
FUNCTIONAL-ASSIGNMENT-STATUS - :PROBABLE-ENZYME
GENE - GKFG-1638
//
UNIQUE-ID - GKFG-1637-MONOMER
TYPES - Polypeptides
COMMON-NAME - mcu:HMPREF0573_10208 hypothetical protein; K07459 putative ATP-dependent endonuclease of the OLD family (db=KEGG) (RBH) B
GENE - GKFG-1637
//
UNIQUE-ID - GKFG-1636-MONOMER
TYPES - Polypeptides
COMMON-NAME - transcriptional regulator (db=KEGG evalue=9.1e-25 bit_score=117.0 identity=70.4 coverage=97.22222222222221) (BLAST) C
GENE - GKFG-1636
MOLECULAR-WEIGHT-KD - 8.764    
MOLECULAR-WEIGHT-SEQ - 8.764    
//
UNIQUE-ID - GKFG-1635-MONOMER
TYPES - Polypeptides
COMMON-NAME - fbl:Fbal_3251 hypothetical protein (db=KEGG) (RBH) B
GENE - GKFG-1635
MOLECULAR-WEIGHT-KD - 54.851    
MOLECULAR-WEIGHT-SEQ - 54.851    
//
UNIQUE-ID - GKFG-1634-MONOMER
TYPES - Polypeptides
COMMON-NAME - rdn:HMPREF0733_10234 guaA; GMP synthase (EC:6.3.5.2); K01951 GMP synthase (glutamine-hydrolysing) [EC:6.3.5.2] (db=KEGG) (RBH) B
CATALYZES - ENZRXNKFG-202
FUNCTIONAL-ASSIGNMENT-STATUS - :PROBABLE-ENZYME
GENE - GKFG-1634
//
UNIQUE-ID - GKFG-1633-MONOMER
TYPES - Polypeptides
COMMON-NAME - mcu:HMPREF0573_10221 pta; phosphate acetyltransferase (EC:2.3.1.8); K13788 phosphate acetyltransferase [EC:2.3.1.8] (db=KEGG) (RBH) B
CATALYZES - ENZRXNKFG-203
FUNCTIONAL-ASSIGNMENT-STATUS - :PROBABLE-ENZYME
GENE - GKFG-1633
MOLECULAR-WEIGHT-KD - 52.999    
MOLECULAR-WEIGHT-SEQ - 52.999    
//
UNIQUE-ID - GKFG-1632-MONOMER
TYPES - Polypeptides
COMMON-NAME - ahe:Arch_1316 acetate kinase (EC:2.7.2.1); K00925 acetate kinase [EC:2.7.2.1] (db=KEGG) (RBH) B
CATALYZES - ENZRXNKFG-205
CATALYZES - ENZRXNKFG-204
FUNCTIONAL-ASSIGNMENT-STATUS - :PROBABLE-ENZYME
GENE - GKFG-1632
MOLECULAR-WEIGHT-KD - 44.149    
MOLECULAR-WEIGHT-SEQ - 44.149    
//
UNIQUE-ID - GKFG-1631-MONOMER
TYPES - Polypeptides
COMMON-NAME - ribose 5-phosphate isomerase; K01808 ribose 5-phosphate isomerase B [EC:5.3.1.6] (db=KEGG evalue=0.0 bit_score=205.0 identity=63.1 coverage=98.66666666666667) (BLAST) C
CATALYZES - ENZRXNKFG-206
FUNCTIONAL-ASSIGNMENT-STATUS - :PROBABLE-ENZYME
GENE - GKFG-1631
//
UNIQUE-ID - GKFG-1630-MONOMER
TYPES - Polypeptides
COMMON-NAME - glycerophosphoryl diester phosphodiesterase; K01126 glycerophosphoryl diester phosphodiesterase [EC:3.1.4.46] (db=KEGG evalue=2.0e-26 bit_score=125.0 identity=34.0 coverage=97.16599190283401) (BLAST) C
CATALYZES - ENZRXNKFG-207
FUNCTIONAL-ASSIGNMENT-STATUS - :PROBABLE-ENZYME
GENE - GKFG-1630
//
UNIQUE-ID - GKFG-1629-MONOMER
TYPES - Polypeptides
COMMON-NAME - hypothetical protein (db=KEGG evalue=1.4e-33 bit_score=149.0 identity=38.9 coverage=68.97810218978103) (BLAST) C
GENE - GKFG-1629
//
UNIQUE-ID - GKFG-1628-MONOMER
TYPES - Polypeptides
COMMON-NAME - cfi:Celf_2649 hypothetical protein (db=KEGG) (RBH) B
GENE - GKFG-1628
//
UNIQUE-ID - GKFG-1627-MONOMER
TYPES - Polypeptides
COMMON-NAME - cfi:Celf_2457 3-isopropylmalate dehydratase, large subunit; K01703 3-isopropylmalate/(R)-2-methylmalate dehydratase large subunit [EC:4.2.1.33 4.2.1.35] (db=KEGG) (RBH) B
CATALYZES - ENZRXNKFG-210
CATALYZES - ENZRXNKFG-209
CATALYZES - ENZRXNKFG-208
FUNCTIONAL-ASSIGNMENT-STATUS - :PROBABLE-ENZYME
GENE - GKFG-1627
//
UNIQUE-ID - GKFG-1626-MONOMER
TYPES - Polypeptides
COMMON-NAME - cga:Celgi_2328 hypothetical protein (db=KEGG) (RBH) B
GENE - GKFG-1626
//
UNIQUE-ID - GKFG-1625-MONOMER
TYPES - Polypeptides
COMMON-NAME - cga:Celgi_2334 2-oxoglutarate dehydrogenase E1; K00164 2-oxoglutarate dehydrogenase E1 component [EC:1.2.4.2] (db=KEGG) (RBH) B
CATALYZES - ENZRXNKFG-1096
CATALYZES - ENZRXNKFG-211
FUNCTIONAL-ASSIGNMENT-STATUS - :PROBABLE-ENZYME
GENE - GKFG-1625
MOLECULAR-WEIGHT-KD - 137.767    
MOLECULAR-WEIGHT-SEQ - 137.767    
//
UNIQUE-ID - GKFG-1624-MONOMER
TYPES - Polypeptides
COMMON-NAME - seg (db=Seg db_id=seg from=85 to=100) (IPRSCAN) D
GENE - GKFG-1624
//
UNIQUE-ID - GKFG-1622-MONOMER
TYPES - Polypeptides
COMMON-NAME - 705523..705861 - ( gc_cont=0.504) (GENE) E
GENE - GKFG-1622
MOLECULAR-WEIGHT-KD - 11.884    
MOLECULAR-WEIGHT-SEQ - 11.884    
//
UNIQUE-ID - GKFG-1621-MONOMER
TYPES - Polypeptides
COMMON-NAME - tcu:Tcur_3714 3-phosphoshikimate 1-carboxyvinyltransferase; K00800 3-phosphoshikimate 1-carboxyvinyltransferase [EC:2.5.1.19] (db=KEGG) (RBH) B
CATALYZES - ENZRXNKFG-212
FUNCTIONAL-ASSIGNMENT-STATUS - :PROBABLE-ENZYME
GENE - GKFG-1621
MOLECULAR-WEIGHT-KD - 46.87    
MOLECULAR-WEIGHT-SEQ - 46.87    
//
UNIQUE-ID - GKFG-1620-MONOMER
TYPES - Polypeptides
COMMON-NAME - bcv:Bcav_1262 GTPase EngC; K06949 ribosome biogenesis GTPase [EC:3.6.1.-] (db=KEGG) (RBH) B
GENE - GKFG-1620
MOLECULAR-WEIGHT-KD - 35.633    
MOLECULAR-WEIGHT-SEQ - 35.633    
//
UNIQUE-ID - GKFG-1619-MONOMER
TYPES - Polypeptides
COMMON-NAME - histidinol-phosphate phosphatase; K05602 histidinol-phosphatase [EC:3.1.3.15] (db=KEGG evalue=0.0 bit_score=299.0 identity=59.8 coverage=97.72727272727273) (BLAST) C
CATALYZES - ENZRXNKFG-213
FUNCTIONAL-ASSIGNMENT-STATUS - :PROBABLE-ENZYME
GENE - GKFG-1619
//
UNIQUE-ID - GKFG-1618-MONOMER
TYPES - Polypeptides
COMMON-NAME - 3-dehydroquinate dehydratase; K03785 3-dehydroquinate dehydratase I [EC:4.2.1.10] (db=KEGG evalue=4.5e-10 bit_score=70.0 identity=27.3 coverage=87.35177865612648) (BLAST) C
CATALYZES - ENZRXNKFG-214
FUNCTIONAL-ASSIGNMENT-STATUS - :PROBABLE-ENZYME
GENE - GKFG-1618
//
UNIQUE-ID - GKFG-1617-MONOMER
TYPES - Polypeptides
COMMON-NAME - exodeoxyribonuclease I subunit D; K03547 exonuclease SbcD (db=KEGG evalue=0.0 bit_score=287.0 identity=42.7 coverage=87.01923076923077) (BLAST) C
GENE - GKFG-1617
MOLECULAR-WEIGHT-KD - 46.273    
MOLECULAR-WEIGHT-SEQ - 46.273    
//
UNIQUE-ID - GKFG-1616-MONOMER
TYPES - Polypeptides
COMMON-NAME - bfa:Bfae_18570 transcriptional regulator, IclR family (db=KEGG) (RBH) B
GENE - GKFG-1616
MOLECULAR-WEIGHT-KD - 26.654    
MOLECULAR-WEIGHT-SEQ - 26.654    
//
UNIQUE-ID - GKFG-1615-MONOMER
TYPES - Polypeptides
COMMON-NAME - ica:Intca_0241 exonuclease; K03546 exonuclease SbcC (db=KEGG) (RBH) B
GENE - GKFG-1615
MOLECULAR-WEIGHT-KD - 114.383    
MOLECULAR-WEIGHT-SEQ - 114.383    
//
UNIQUE-ID - GKFG-1614-MONOMER
TYPES - Polypeptides
COMMON-NAME - DtxR family iron dependent repressor; K03709 DtxR family transcriptional regulator, Mn-dependent transcriptional regulator (db=KEGG evalue=0.0 bit_score=193.0 identity=45.1 coverage=91.37931034482759) (BLAST) C
GENE - GKFG-1614
//
UNIQUE-ID - GKFG-1613-MONOMER
TYPES - Polypeptides
COMMON-NAME - hypothetical protein (db=KEGG evalue=3.1e-23 bit_score=114.0 identity=31.9 coverage=80.71748878923766) (BLAST) C
GENE - GKFG-1613
//
UNIQUE-ID - GKFG-1612-MONOMER
TYPES - Polypeptides
COMMON-NAME - mcu:HMPREF0573_10956 gltA; type II citrate synthase (EC:2.3.3.1); K01647 citrate synthase [EC:2.3.3.1] (db=KEGG) (RBH) B
CATALYZES - ENZRXNKFG-215
FUNCTIONAL-ASSIGNMENT-STATUS - :PROBABLE-ENZYME
GENE - GKFG-1612
//
UNIQUE-ID - GKFG-1611-MONOMER
TYPES - Polypeptides
COMMON-NAME - nda:Ndas_3902 succinyldiaminopimelate transaminase (db=KEGG) (RBH) B
FUNCTIONAL-ASSIGNMENT-STATUS - :PROBABLE-ENZYME
GENE - GKFG-1611
//
UNIQUE-ID - GKFG-1610-MONOMER
TYPES - Polypeptides
COMMON-NAME - ferredoxin (db=KEGG evalue=0.0 bit_score=191.0 identity=75.9 coverage=96.3302752293578) (BLAST) C
GENE - GKFG-1610
//
UNIQUE-ID - GKFG-1609-MONOMER
TYPES - Polypeptides
COMMON-NAME - 2-hydroxymuconic semialdehyde dehydrogenase n=2 Tax=Actinomyces odontolyticus RepID=D4TWS1_9ACTO (db=UNIREF evalue=1.0e-18 bit_score=98.0 identity=64.2 coverage=84.61538461538461) (BLAST) C
FUNCTIONAL-ASSIGNMENT-STATUS - :PROBABLE-ENZYME
GENE - GKFG-1609
MOLECULAR-WEIGHT-KD - 8.545    
MOLECULAR-WEIGHT-SEQ - 8.545    
//
UNIQUE-ID - GKFG-1608-MONOMER
TYPES - Polypeptides
COMMON-NAME - cfl:Cfla_0987 GTP-binding protein TypA; K06207 GTP-binding protein (db=KEGG) (RBH) B
GENE - GKFG-1608
//
UNIQUE-ID - GKFG-1607-MONOMER
TYPES - Polypeptides
COMMON-NAME - Putative uncharacterized protein n=1 Tax=Actinomyces urogenitalis DSM 15434 RepID=C0W6Y2_9ACTO (db=UNIREF evalue=2.1e-15 bit_score=89.0 identity=28.5 coverage=81.3953488372093) (BLAST) C
GENE - GKFG-1607
//
UNIQUE-ID - GKFG-1606-MONOMER
TYPES - Polypeptides
COMMON-NAME - bcv:Bcav_2913 MgtE integral membrane protein (db=KEGG) (RBH) B
GENE - GKFG-1606
MOLECULAR-WEIGHT-KD - 47.827    
MOLECULAR-WEIGHT-SEQ - 47.827    
//
UNIQUE-ID - GKFG-1605-MONOMER
TYPES - Polypeptides
COMMON-NAME - group 1 glycosyl transferase (db=KEGG evalue=0.0 bit_score=212.0 identity=33.1 coverage=95.22613065326632) (BLAST) C
FUNCTIONAL-ASSIGNMENT-STATUS - :PROBABLE-ENZYME
GENE - GKFG-1605
//
UNIQUE-ID - GKFG-1604-MONOMER
TYPES - Polypeptides
COMMON-NAME - hypothetical protein (db=KEGG evalue=0.0 bit_score=220.0 identity=62.7 coverage=98.23529411764706) (BLAST) C
GENE - GKFG-1604
MOLECULAR-WEIGHT-KD - 19.828    
MOLECULAR-WEIGHT-SEQ - 19.828    
//
UNIQUE-ID - GKFG-1603-MONOMER
TYPES - Polypeptides
COMMON-NAME - xce:Xcel_0763 hypothetical protein; K03593 ATP-binding protein involved in chromosome partitioning (db=KEGG) (RBH) B
GENE - GKFG-1603
MOLECULAR-WEIGHT-KD - 39.101    
MOLECULAR-WEIGHT-SEQ - 39.101    
//
UNIQUE-ID - GKFG-1602-MONOMER
TYPES - Polypeptides
COMMON-NAME - O-methyltransferase (db=KEGG evalue=0.0 bit_score=197.0 identity=49.1 coverage=90.30837004405286) (BLAST) C
GENE - GKFG-1602
//
UNIQUE-ID - GKFG-1601-MONOMER
TYPES - Polypeptides
COMMON-NAME - cfi:Celf_2888 hypothetical protein; K06966 (db=KEGG) (RBH) B
GENE - GKFG-1601
MOLECULAR-WEIGHT-KD - 25.229    
MOLECULAR-WEIGHT-SEQ - 25.229    
//
UNIQUE-ID - GKFG-1600-MONOMER
TYPES - Polypeptides
COMMON-NAME - (db=HMMPfam db_id=PF11314 from=4 to=58 evalue=1.3e-18 interpro_id=IPR021465 interpro_description=Protein of unknown function DUF3117) (IPRSCAN) D
GENE - GKFG-1600
MOLECULAR-WEIGHT-KD - 6.869    
MOLECULAR-WEIGHT-SEQ - 6.869    
//
UNIQUE-ID - GKFG-1599-MONOMER
TYPES - Polypeptides
COMMON-NAME - coiled-coil (db=Coil db_id=coil from=90 to=111 evalue=NA) (IPRSCAN) D
GENE - GKFG-1599
//
UNIQUE-ID - GKFG-1598-MONOMER
TYPES - Polypeptides
COMMON-NAME - PROKAR_LIPOPROTEIN (db=ProfileScan db_id=PS51257 from=1 to=20 evalue=6.0) (IPRSCAN) D
GENE - GKFG-1598
//
UNIQUE-ID - GKFG-1597-MONOMER
TYPES - Polypeptides
COMMON-NAME - mannose-1-phosphate guanylyltransferase (db=KEGG evalue=0.0 bit_score=269.0 identity=44.9 coverage=94.26229508196722) (BLAST) C
CATALYZES - ENZRXNKFG-1052
CATALYZES - ENZRXNKFG-1051
GENE - GKFG-1597
//
UNIQUE-ID - GKFG-1596-MONOMER
TYPES - Polypeptides
COMMON-NAME - DeoR family transcriptional regulator (db=KEGG evalue=2.2e-28 bit_score=131.0 identity=32.7 coverage=93.93939393939394) (BLAST) C
GENE - GKFG-1596
//
UNIQUE-ID - GKFG-1595-MONOMER
TYPES - Polypeptides
COMMON-NAME - ribonuclease BN; K07058 membrane protein (db=KEGG evalue=0.0 bit_score=274.0 identity=42.4 coverage=87.90931989924434) (BLAST) C
GENE - GKFG-1595
MOLECULAR-WEIGHT-KD - 42.177    
MOLECULAR-WEIGHT-SEQ - 42.177    
//
UNIQUE-ID - GKFG-1594-MONOMER
TYPES - Polypeptides
COMMON-NAME - hypothetical protein (db=KEGG evalue=2.9e-08 bit_score=65.0 identity=38.5 coverage=24.681933842239186) (BLAST) C
GENE - GKFG-1594
MOLECULAR-WEIGHT-KD - 43.668    
MOLECULAR-WEIGHT-SEQ - 43.668    
//
UNIQUE-ID - GKFG-1593-MONOMER
TYPES - Polypeptides
COMMON-NAME - Conserved domain protein n=6 Tax=Actinomyces RepID=F3PBP3_9ACTO (db=UNIREF evalue=1.2e-33 bit_score=150.0 identity=29.5 coverage=88.04878048780488) (BLAST) C
GENE - GKFG-1593
//
UNIQUE-ID - GKFG-1592-MONOMER
TYPES - Polypeptides
COMMON-NAME - iva:Isova_2663 O-acetylhomoserine/O-acetylserine sulfhydrylase (EC:2.5.1.47); K01740 O-acetylhomoserine (thiol)-lyase [EC:2.5.1.49] (db=KEGG) (RBH) B
CATALYZES - ENZRXNKFG-1158
CATALYZES - ENZRXNKFG-1153
CATALYZES - ENZRXNKFG-1067
CATALYZES - ENZRXNKFG-1066
CATALYZES - ENZRXNKFG-220
CATALYZES - ENZRXNKFG-219
CATALYZES - ENZRXNKFG-218
CATALYZES - ENZRXNKFG-217
CATALYZES - ENZRXNKFG-216
FUNCTIONAL-ASSIGNMENT-STATUS - :PROBABLE-ENZYME
GENE - GKFG-1592
MOLECULAR-WEIGHT-KD - 45.846    
MOLECULAR-WEIGHT-SEQ - 45.846    
//
UNIQUE-ID - GKFG-1591-MONOMER
TYPES - Polypeptides
COMMON-NAME - bcv:Bcav_0691 homoserine O-acetyltransferase (EC:2.3.1.31); K00641 homoserine O-acetyltransferase [EC:2.3.1.31] (db=KEGG) (RBH) B
CATALYZES - ENZRXNKFG-221
FUNCTIONAL-ASSIGNMENT-STATUS - :PROBABLE-ENZYME
GENE - GKFG-1591
//
UNIQUE-ID - GKFG-1590-MONOMER
TYPES - Polypeptides
COMMON-NAME - lipoate-protein ligase B (EC:2.3.1.181); K03801 lipoyl(octanoyl) transferase [EC:2.3.1.181] (db=KEGG evalue=5.6e-45 bit_score=186.0 identity=46.1 coverage=87.89237668161435) (BLAST) C
CATALYZES - ENZRXNKFG-222
FUNCTIONAL-ASSIGNMENT-STATUS - :PROBABLE-ENZYME
GENE - GKFG-1590
MOLECULAR-WEIGHT-KD - 24.365    
MOLECULAR-WEIGHT-SEQ - 24.365    
//
UNIQUE-ID - GKFG-1589-MONOMER
TYPES - Polypeptides
COMMON-NAME - cfi:Celf_2219 lipoic acid synthetase (EC:2.8.1.8); K03644 lipoic acid synthetase [EC:2.8.1.8] (db=KEGG) (RBH) B
CATALYZES - ENZRXNKFG-223
FUNCTIONAL-ASSIGNMENT-STATUS - :PROBABLE-ENZYME
GENE - GKFG-1589
MOLECULAR-WEIGHT-KD - 37.863    
MOLECULAR-WEIGHT-SEQ - 37.863    
//
UNIQUE-ID - GKFG-1588-MONOMER
TYPES - Polypeptides
COMMON-NAME - AMP-dependent synthetase and ligase; K00666 fatty-acyl-CoA synthase [EC:6.2.1.-] (db=KEGG evalue=0.0 bit_score=275.0 identity=32.5 coverage=91.93857965451056) (BLAST) C
FUNCTIONAL-ASSIGNMENT-STATUS - :PROBABLE-ENZYME
GENE - GKFG-1588
//
UNIQUE-ID - GKFG-1587-MONOMER
TYPES - Polypeptides
COMMON-NAME - nitroreductase family protein; K00540 [EC:1.-.-.-] (db=KEGG evalue=0.0 bit_score=247.0 identity=51.0 coverage=96.06299212598425) (BLAST) C
FUNCTIONAL-ASSIGNMENT-STATUS - :PROBABLE-ENZYME
GENE - GKFG-1587
MOLECULAR-WEIGHT-KD - 28.84    
MOLECULAR-WEIGHT-SEQ - 28.84    
//
UNIQUE-ID - GKFG-1586-MONOMER
TYPES - Polypeptides
COMMON-NAME - seg (db=Seg db_id=seg from=58 to=67) (IPRSCAN) D
GENE - GKFG-1586
MOLECULAR-WEIGHT-KD - 9.095    
MOLECULAR-WEIGHT-SEQ - 9.095    
//
UNIQUE-ID - GKFG-1585-MONOMER
TYPES - Polypeptides
COMMON-NAME - ogt1; methylated-DNA--protein-cysteine methyltransferase 1; K00567 methylated-DNA-[protein]-cysteine S-methyltransferase [EC:2.1.1.63] (db=KEGG evalue=1.4e-45 bit_score=188.0 identity=51.7 coverage=88.77551020408163) (BLAST) C
CATALYZES - ENZRXNKFG-224
GENE - GKFG-1585
//
UNIQUE-ID - GKFG-1584-MONOMER
TYPES - Polypeptides
COMMON-NAME - phosphotransferase system EIIB/cysteine, phosphorylation protein (db=KEGG evalue=6.3e-16 bit_score=88.0 identity=55.3 coverage=97.40259740259741) (BLAST) C
CATALYZES - ENZRXNKFG-1120
FUNCTIONAL-ASSIGNMENT-STATUS - :PROBABLE-ENZYME
GENE - GKFG-1584
GO-TERMS - |GO:0005215|
MOLECULAR-WEIGHT-KD - 7.951    
MOLECULAR-WEIGHT-SEQ - 7.951    
//
UNIQUE-ID - GKFG-1583-MONOMER
TYPES - Polypeptides
COMMON-NAME - hypothetical protein (db=KEGG evalue=1.8e-13 bit_score=80.0 identity=55.1 coverage=96.25) (BLAST) C
GENE - GKFG-1583
//
UNIQUE-ID - GKFG-1582-MONOMER
TYPES - Polypeptides
COMMON-NAME - mcu:HMPREF0573_10589 ABC transporter ATP-binding protein; K02006 cobalt/nickel transport system ATP-binding protein (db=KEGG) (RBH) B
GENE - GKFG-1582
//
UNIQUE-ID - GKFG-1581-MONOMER
TYPES - Polypeptides
COMMON-NAME - phosphatase/phosphohexomutase (db=KEGG evalue=2.0e-18 bit_score=98.0 identity=31.8 coverage=66.27450980392156) (BLAST) C
FUNCTIONAL-ASSIGNMENT-STATUS - :PROBABLE-ENZYME
GENE - GKFG-1581
//
UNIQUE-ID - GKFG-1580-MONOMER
TYPES - Polypeptides
COMMON-NAME - 4-alpha-glucanotransferase; K00705 4-alpha-glucanotransferase [EC:2.4.1.25] (db=KEGG evalue=0.0 bit_score=245.0 identity=51.0 coverage=95.16129032258065) (BLAST) C
CATALYZES - ENZRXNKFG-229
CATALYZES - ENZRXNKFG-228
CATALYZES - ENZRXNKFG-227
CATALYZES - ENZRXNKFG-226
CATALYZES - ENZRXNKFG-225
FUNCTIONAL-ASSIGNMENT-STATUS - :PROBABLE-ENZYME
GENE - GKFG-1580
//
UNIQUE-ID - GKFG-1579-MONOMER
TYPES - Polypeptides
COMMON-NAME - rmu:RMDY18_08500 ABC transporter ATPase (db=KEGG) (RBH) B
FUNCTIONAL-ASSIGNMENT-STATUS - :PROBABLE-ENZYME
GENE - GKFG-1579
//
UNIQUE-ID - GKFG-1578-MONOMER
TYPES - Polypeptides
COMMON-NAME - single-strand binding protein; K03111 single-strand DNA-binding protein (db=KEGG evalue=7.3e-15 bit_score=86.0 identity=29.3 coverage=87.2340425531915) (BLAST) C
GENE - GKFG-1578
//
UNIQUE-ID - GKFG-1577-MONOMER
TYPES - Polypeptides
COMMON-NAME - lambda repressor-like DNA-binding domains (db=superfamily db_id=SSF47413 from=4 to=71 evalue=2.9e-08 interpro_id=IPR010982 interpro_description=Lambda repressor-like, DNA-binding GO=Molecular Function: DNA binding (GO:0003677)) (IPRSCAN) D
GENE - GKFG-1577
//
UNIQUE-ID - GKFG-1576-MONOMER
TYPES - Polypeptides
COMMON-NAME - 662496..662708 - ( gc_cont=0.446) (GENE) E
GENE - GKFG-1576
MOLECULAR-WEIGHT-KD - 8.017    
MOLECULAR-WEIGHT-SEQ - 8.017    
//
UNIQUE-ID - GKFG-1575-MONOMER
TYPES - Polypeptides
COMMON-NAME - 662053..662493 - ( gc_cont=0.517) (GENE) E
GENE - GKFG-1575
MOLECULAR-WEIGHT-KD - 16.153    
MOLECULAR-WEIGHT-SEQ - 16.153    
//
UNIQUE-ID - GKFG-1574-MONOMER
TYPES - Polypeptides
COMMON-NAME - 661806..662060 - ( gc_cont=0.557) (GENE) E
GENE - GKFG-1574
MOLECULAR-WEIGHT-KD - 9.034    
MOLECULAR-WEIGHT-SEQ - 9.034    
//
UNIQUE-ID - GKFG-1573-MONOMER
TYPES - Polypeptides
COMMON-NAME - Putative uncharacterized protein n=1 Tax=Mobiluncus mulieris 28-1 RepID=D0YR10_9ACTO (db=UNIREF evalue=2.2e-13 bit_score=82.0 identity=29.4 coverage=52.770448548812666) (BLAST) C
GENE - GKFG-1573
MOLECULAR-WEIGHT-KD - 41.736    
MOLECULAR-WEIGHT-SEQ - 41.736    
//
UNIQUE-ID - GKFG-1572-MONOMER
TYPES - Polypeptides
COMMON-NAME - 660374..660574 - ( gc_cont=0.552) (GENE) E
GENE - GKFG-1572
MOLECULAR-WEIGHT-KD - 7.289    
MOLECULAR-WEIGHT-SEQ - 7.289    
//
UNIQUE-ID - GKFG-1571-MONOMER
TYPES - Polypeptides
COMMON-NAME - 68889..69029 + ( gc_cont=0.560) (GENE) E
GENE - GKFG-1571
//
UNIQUE-ID - GKFG-1570-MONOMER
TYPES - Polypeptides
COMMON-NAME - (db=HMMPfam db_id=PF01844 from=25 to=79 evalue=9.8e-12 interpro_id=IPR002711 interpro_description=HNH endonuclease GO=Molecular Function: nucleic acid binding (GO:0003676), Molecular Function: endonuclease activity (GO:0004519)) (IPRSCAN) D
GENE - GKFG-1570
MOLECULAR-WEIGHT-KD - 11.033    
MOLECULAR-WEIGHT-SEQ - 11.033    
//
UNIQUE-ID - GKFG-1569-MONOMER
TYPES - Polypeptides
COMMON-NAME - 659625..659972 - ( gc_cont=0.497) (GENE) E
GENE - GKFG-1569
MOLECULAR-WEIGHT-KD - 12.387    
MOLECULAR-WEIGHT-SEQ - 12.387    
//
UNIQUE-ID - GKFG-1568-MONOMER
TYPES - Polypeptides
COMMON-NAME - phage terminase protein (db=KEGG evalue=9.4e-41 bit_score=173.0 identity=28.8 coverage=94.61697722567288) (BLAST) C
FUNCTIONAL-ASSIGNMENT-STATUS - :PROBABLE-ENZYME
GENE - GKFG-1568
MOLECULAR-WEIGHT-KD - 53.303    
MOLECULAR-WEIGHT-SEQ - 53.303    
//
UNIQUE-ID - GKFG-1567-MONOMER
TYPES - Polypeptides
COMMON-NAME - hypothetical protein (db=KEGG evalue=0.0 bit_score=258.0 identity=39.4 coverage=92.1259842519685) (BLAST) C
GENE - GKFG-1567
MOLECULAR-WEIGHT-KD - 41.969    
MOLECULAR-WEIGHT-SEQ - 41.969    
//
UNIQUE-ID - GKFG-1566-MONOMER
TYPES - Polypeptides
COMMON-NAME - hypothetical protein; K06904 (db=KEGG evalue=0.0 bit_score=209.0 identity=30.0 coverage=93.83429672447014) (BLAST) C
GENE - GKFG-1566
MOLECULAR-WEIGHT-KD - 56.933    
MOLECULAR-WEIGHT-SEQ - 56.933    
//
UNIQUE-ID - GKFG-1565-MONOMER
TYPES - Polypeptides
COMMON-NAME - 655076..655387 - ( gc_cont=0.599) (GENE) E
GENE - GKFG-1565
MOLECULAR-WEIGHT-KD - 10.817    
MOLECULAR-WEIGHT-SEQ - 10.817    
//
UNIQUE-ID - GKFG-1564-MONOMER
TYPES - Polypeptides
COMMON-NAME - seg (db=Seg db_id=seg from=31 to=42) (IPRSCAN) D
GENE - GKFG-1564
MOLECULAR-WEIGHT-KD - 12.948    
MOLECULAR-WEIGHT-SEQ - 12.948    
//
UNIQUE-ID - GKFG-1563-MONOMER
TYPES - Polypeptides
COMMON-NAME - hypothetical protein (db=KEGG evalue=8.2e-12 bit_score=75.0 identity=30.5 coverage=83.78378378378379) (BLAST) C
GENE - GKFG-1563
MOLECULAR-WEIGHT-KD - 15.798    
MOLECULAR-WEIGHT-SEQ - 15.798    
//
UNIQUE-ID - GKFG-1562-MONOMER
TYPES - Polypeptides
COMMON-NAME - (db=HMMPfam db_id=PF04883 from=16 to=129 evalue=0.00024 interpro_id=IPR010064 interpro_description=Bacteriophage HK97, Gp10) (IPRSCAN) D
GENE - GKFG-1562
MOLECULAR-WEIGHT-KD - 16.434    
MOLECULAR-WEIGHT-SEQ - 16.434    
//
UNIQUE-ID - GKFG-1561-MONOMER
TYPES - Polypeptides
COMMON-NAME - seg (db=Seg db_id=seg from=71 to=81) (IPRSCAN) D
GENE - GKFG-1561
MOLECULAR-WEIGHT-KD - 11.54    
MOLECULAR-WEIGHT-SEQ - 11.54    
//
UNIQUE-ID - GKFG-1560-MONOMER
TYPES - Polypeptides
COMMON-NAME - Putative uncharacterized protein (Fragment) n=2 Tax=Scardovia inopinata F0304 RepID=D6KSD2_SCAIO (db=UNIREF evalue=2.8e-12 bit_score=77.0 identity=48.8 coverage=50.0) (BLAST) C
GENE - GKFG-1560
MOLECULAR-WEIGHT-KD - 17.035    
MOLECULAR-WEIGHT-SEQ - 17.035    
//
UNIQUE-ID - GKFG-1559-MONOMER
TYPES - Polypeptides
COMMON-NAME - hypothetical protein (db=KEGG evalue=0.0 bit_score=277.0 identity=28.7 coverage=87.92401628222524) (BLAST) C
GENE - GKFG-1559
MOLECULAR-WEIGHT-KD - 75.056    
MOLECULAR-WEIGHT-SEQ - 75.056    
//
UNIQUE-ID - GKFG-1558-MONOMER
TYPES - Polypeptides
COMMON-NAME - seg (db=Seg db_id=seg from=155 to=163) (IPRSCAN) D
GENE - GKFG-1558
MOLECULAR-WEIGHT-KD - 67.546    
MOLECULAR-WEIGHT-SEQ - 67.546    
//
UNIQUE-ID - GKFG-1557-MONOMER
TYPES - Polypeptides
COMMON-NAME - N-acetylmuramoyl-L-alanine amidase (EC:3.5.1.28) (db=KEGG evalue=0.0 bit_score=354.0 identity=60.8 coverage=98.16176470588235) (BLAST) C
CATALYZES - ENZRXNKFG-231
CATALYZES - ENZRXNKFG-230
GENE - GKFG-1557
MOLECULAR-WEIGHT-KD - 29.597    
MOLECULAR-WEIGHT-SEQ - 29.597    
//
UNIQUE-ID - GKFG-1556-MONOMER
TYPES - Polypeptides
COMMON-NAME - hypothetical protein (db=KEGG evalue=1.2e-12 bit_score=77.0 identity=51.4 coverage=80.0) (BLAST) C
GENE - GKFG-1556
MOLECULAR-WEIGHT-KD - 8.654    
MOLECULAR-WEIGHT-SEQ - 8.654    
//
UNIQUE-ID - GKFG-1555-MONOMER
TYPES - Polypeptides
COMMON-NAME - 647515..647805 - ( gc_cont=0.536) (GENE) E
GENE - GKFG-1555
MOLECULAR-WEIGHT-KD - 10.646    
MOLECULAR-WEIGHT-SEQ - 10.646    
//
UNIQUE-ID - GKFG-1554-MONOMER
TYPES - Polypeptides
COMMON-NAME - transmembrane_regions (db=TMHMM db_id=tmhmm from=5 to=22) (IPRSCAN) D
GENE - GKFG-1554
MOLECULAR-WEIGHT-KD - 3.258    
MOLECULAR-WEIGHT-SEQ - 3.258    
//
UNIQUE-ID - GKFG-1553-MONOMER
TYPES - Polypeptides
COMMON-NAME - phage integrase (db=KEGG evalue=0.0 bit_score=214.0 identity=43.0 coverage=96.72727272727273) (BLAST) C
GENE - GKFG-1553
//
UNIQUE-ID - GKFG-1552-MONOMER
TYPES - Polypeptides
COMMON-NAME - orn; exoribonuclease II (EC:3.1.-.-); K13288 oligoribonuclease [EC:3.1.-.-] (db=KEGG evalue=0.0 bit_score=253.0 identity=60.9 coverage=95.21531100478468) (BLAST) C
GENE - GKFG-1552
//
UNIQUE-ID - GKFG-1551-MONOMER
TYPES - Polypeptides
COMMON-NAME - threonine dehydratase (EC:4.3.1.19); K01754 threonine dehydratase [EC:4.3.1.19] (db=KEGG evalue=2.5e-34 bit_score=151.0 identity=56.8 coverage=70.05347593582889) (BLAST) C
CATALYZES - ENZRXNKFG-232
GENE - GKFG-1551
//
UNIQUE-ID - GKFG-1550-MONOMER
TYPES - Polypeptides
COMMON-NAME - UniRef90_C0W1B4 Threonine ammonia-lyase n=1 Tax=Actinomyces coleocanis DSM 15436 RepID=C0W1B4_9ACTO (db=UNIREF) (RBH) B
FUNCTIONAL-ASSIGNMENT-STATUS - :PROBABLE-ENZYME
GENE - GKFG-1550
MOLECULAR-WEIGHT-KD - 26.899    
MOLECULAR-WEIGHT-SEQ - 26.899    
//
UNIQUE-ID - GKFG-1549-MONOMER
TYPES - Polypeptides
COMMON-NAME - mcu:HMPREF0573_10017 tyrS; tyrosine--tRNA ligase (EC:6.1.1.1); K01866 tyrosyl-tRNA synthetase [EC:6.1.1.1] (db=KEGG) (RBH) B
CATALYZES - ENZRXNKFG-233
FUNCTIONAL-ASSIGNMENT-STATUS - :PROBABLE-ENZYME
GENE - GKFG-1549
//
UNIQUE-ID - GKFG-1548-MONOMER
TYPES - Polypeptides
COMMON-NAME - bcv:Bcav_2885 hypothetical protein; K09118 hypothetical protein (db=KEGG) (RBH) B
GENE - GKFG-1548
//
UNIQUE-ID - GKFG-1547-MONOMER
TYPES - Polypeptides
COMMON-NAME - seg (db=Seg db_id=seg from=112 to=124) (IPRSCAN) D
GENE - GKFG-1547
//
UNIQUE-ID - GKFG-1546-MONOMER
TYPES - Polypeptides
COMMON-NAME - 639910..640107 - ( gc_cont=0.551) (GENE) E
GENE - GKFG-1546
MOLECULAR-WEIGHT-KD - 6.848    
MOLECULAR-WEIGHT-SEQ - 6.848    
//
UNIQUE-ID - GKFG-1545-MONOMER
TYPES - Polypeptides
COMMON-NAME - PDZ/DHR/GLGF domain-containing protein; K07177 PDZ domain-containing protein (db=KEGG evalue=0.0 bit_score=258.0 identity=41.5 coverage=90.93406593406593) (BLAST) C
GENE - GKFG-1545
//
UNIQUE-ID - GKFG-1544-MONOMER
TYPES - Polypeptides
COMMON-NAME - bcv:Bcav_2890 hypothetical protein (db=KEGG) (RBH) B
GENE - GKFG-1544
MOLECULAR-WEIGHT-KD - 59.513    
MOLECULAR-WEIGHT-SEQ - 59.513    
//
UNIQUE-ID - GKFG-1543-MONOMER
TYPES - Polypeptides
COMMON-NAME - UBA/ThiF-type NAD/FAD binding protein (db=KEGG evalue=4.0e-32 bit_score=144.0 identity=28.8 coverage=98.40764331210191) (BLAST) C
GENE - GKFG-1543
MOLECULAR-WEIGHT-KD - 34.434    
MOLECULAR-WEIGHT-SEQ - 34.434    
//
UNIQUE-ID - GKFG-1542-MONOMER
TYPES - Polypeptides
COMMON-NAME - bcv:Bcav_2897 UvrD/REP helicase; K03657 DNA helicase II / ATP-dependent DNA helicase PcrA [EC:3.6.4.12] (db=KEGG) (RBH) B
CATALYZES - ENZRXNKFG-234
GENE - GKFG-1542
//
UNIQUE-ID - GKFG-1541-MONOMER
TYPES - Polypeptides
COMMON-NAME - NAD(+) diphosphatase (EC:3.6.1.22); K03426 NAD+ diphosphatase [EC:3.6.1.22] (db=KEGG evalue=1.4e-45 bit_score=189.0 identity=47.5 coverage=53.783783783783775) (BLAST) C
CATALYZES - ENZRXNKFG-235
GENE - GKFG-1541
//
UNIQUE-ID - GKFG-1540-MONOMER
TYPES - Polypeptides
COMMON-NAME - rdn:HMPREF0733_11743 rph; tRNA nucleotidyltransferase (EC:2.7.7.56); K00989 ribonuclease PH [EC:2.7.7.56] (db=KEGG) (RBH) B
CATALYZES - ENZRXNKFG-238
CATALYZES - ENZRXNKFG-237
CATALYZES - ENZRXNKFG-236
GENE - GKFG-1540
MOLECULAR-WEIGHT-KD - 31.933    
MOLECULAR-WEIGHT-SEQ - 31.933    
//
UNIQUE-ID - GKFG-1539-MONOMER
TYPES - Polypeptides
COMMON-NAME - non-canonical purine NTP pyrophosphatase, rdgB/HAM1 family; K02428 dITP/XTP pyrophosphatase [EC:3.6.1.19] (db=KEGG evalue=0.0 bit_score=267.0 identity=63.5 coverage=91.81818181818183) (BLAST) C
CATALYZES - ENZRXNKFG-239
FUNCTIONAL-ASSIGNMENT-STATUS - :PROBABLE-ENZYME
GENE - GKFG-1539
MOLECULAR-WEIGHT-KD - 22.944    
MOLECULAR-WEIGHT-SEQ - 22.944    
//
UNIQUE-ID - GKFG-1538-MONOMER
TYPES - Polypeptides
COMMON-NAME - cpy:Cphy_3731 phosphotransferase system, EIIC; K07035 (db=KEGG) (RBH) B
FUNCTIONAL-ASSIGNMENT-STATUS - :PROBABLE-ENZYME
GENE - GKFG-1538
//
UNIQUE-ID - GKFG-1537-MONOMER
TYPES - Polypeptides
COMMON-NAME - beta-lactamase (db=KEGG evalue=0.0 bit_score=254.0 identity=43.2 coverage=99.23664122137404) (BLAST) C
CATALYZES - ENZRXNKFG-1053
GENE - GKFG-1537
//
UNIQUE-ID - GKFG-1536-MONOMER
TYPES - Polypeptides
COMMON-NAME - glutamate racemase; K01776 glutamate racemase [EC:5.1.1.3] (db=KEGG evalue=0.0 bit_score=281.0 identity=54.3 coverage=96.69117647058823) (BLAST) C
CATALYZES - ENZRXNKFG-240
FUNCTIONAL-ASSIGNMENT-STATUS - :PROBABLE-ENZYME
GENE - GKFG-1536
//
UNIQUE-ID - GKFG-1535-MONOMER
TYPES - Polypeptides
COMMON-NAME - (db=HMMPfam db_id=PF09438 from=11 to=190 evalue=1.1e-17 interpro_id=IPR018561 interpro_description=Domain of unknown function DUF2017) (IPRSCAN) D
GENE - GKFG-1535
//
UNIQUE-ID - GKFG-1534-MONOMER
TYPES - Polypeptides
COMMON-NAME - clpS; ATP-dependent Clp protease adaptor protein ClpS; K06891 ATP-dependent Clp protease adaptor protein ClpS (db=KEGG evalue=1.6e-11 bit_score=74.0 identity=40.2 coverage=76.76767676767676) (BLAST) C
GENE - GKFG-1534
//
UNIQUE-ID - GKFG-1533-MONOMER
TYPES - Polypeptides
COMMON-NAME - mcu:HMPREF0573_10095 pncB; nicotinate phosphoribosyltransferase (EC:2.4.2.11); K00763 nicotinate phosphoribosyltransferase [EC:2.4.2.11] (db=KEGG) (RBH) B
CATALYZES - ENZRXNKFG-241
FUNCTIONAL-ASSIGNMENT-STATUS - :PROBABLE-ENZYME
GENE - GKFG-1533
MOLECULAR-WEIGHT-KD - 54.422    
MOLECULAR-WEIGHT-SEQ - 54.422    
//
UNIQUE-ID - GKFG-1532-MONOMER
TYPES - Polypeptides
COMMON-NAME - hypothetical protein (db=KEGG evalue=1.2e-22 bit_score=111.0 identity=52.0 coverage=90.19607843137256) (BLAST) C
GENE - GKFG-1532
//
UNIQUE-ID - GKFG-1531-MONOMER
TYPES - Polypeptides
COMMON-NAME - 626532..626714 - ( gc_cont=0.514) (GENE) E
GENE - GKFG-1531
MOLECULAR-WEIGHT-KD - 7.002    
MOLECULAR-WEIGHT-SEQ - 7.002    
//
UNIQUE-ID - GKFG-1530-MONOMER
TYPES - Polypeptides
COMMON-NAME - iva:Isova_1883 sugar transporter (db=KEGG) (RBH) B
CATALYZES - ENZRXNKFG-1119
GENE - GKFG-1530
GO-TERMS - |GO:0005215|
MOLECULAR-WEIGHT-KD - 51.675    
MOLECULAR-WEIGHT-SEQ - 51.675    
//
UNIQUE-ID - GKFG-1529-MONOMER
TYPES - Polypeptides
COMMON-NAME - sco:SCO7547 SC5F1.01, SC8G12.23; sulfatase (db=KEGG) (RBH) B
FUNCTIONAL-ASSIGNMENT-STATUS - :PROBABLE-ENZYME
GENE - GKFG-1529
MOLECULAR-WEIGHT-KD - 58.514    
MOLECULAR-WEIGHT-SEQ - 58.514    
//
UNIQUE-ID - GKFG-1528-MONOMER
TYPES - Polypeptides
COMMON-NAME - ROK family protein (db=KEGG evalue=7.4e-17 bit_score=94.0 identity=22.9 coverage=89.92042440318302) (BLAST) C
GENE - GKFG-1528
MOLECULAR-WEIGHT-KD - 40.715    
MOLECULAR-WEIGHT-SEQ - 40.715    
//
UNIQUE-ID - GKFG-1527-MONOMER
TYPES - Polypeptides
COMMON-NAME - ADP-ribose pyrophosphatase (db=KEGG evalue=0.0 bit_score=250.0 identity=56.4 coverage=93.93939393939394) (BLAST) C
CATALYZES - ENZRXNKFG-1054
GENE - GKFG-1527
MOLECULAR-WEIGHT-KD - 25.367    
MOLECULAR-WEIGHT-SEQ - 25.367    
//
UNIQUE-ID - GKFG-1526-MONOMER
TYPES - Polypeptides
COMMON-NAME - bbv:HMPREF9228_0352 anaerobic sulfatase maturase (EC:1.1.99.-); K06871 uncharacterized protein (db=KEGG) (RBH) B
FUNCTIONAL-ASSIGNMENT-STATUS - :PROBABLE-ENZYME
GENE - GKFG-1526
MOLECULAR-WEIGHT-KD - 51.495    
MOLECULAR-WEIGHT-SEQ - 51.495    
//
UNIQUE-ID - GKFG-1525-MONOMER
TYPES - Polypeptides
COMMON-NAME - sulfite exporter TauE/SafE; K07090 (db=KEGG evalue=0.0 bit_score=239.0 identity=46.8 coverage=90.2439024390244) (BLAST) C
CATALYZES - ENZRXNKFG-1118
GENE - GKFG-1525
GO-TERMS - |GO:0005215|
MOLECULAR-WEIGHT-KD - 29.601    
MOLECULAR-WEIGHT-SEQ - 29.601    
//
UNIQUE-ID - GKFG-1524-MONOMER
TYPES - Polypeptides
COMMON-NAME - 619369..619518 - ( gc_cont=0.527) (GENE) E
GENE - GKFG-1524
MOLECULAR-WEIGHT-KD - 5.645    
MOLECULAR-WEIGHT-SEQ - 5.645    
//
UNIQUE-ID - GKFG-1523-MONOMER
TYPES - Polypeptides
COMMON-NAME - cdz:CD31A_0086 arsA; arsenite-transporting ATPase; K01551 arsenite-transporting ATPase [EC:3.6.3.16] (db=KEGG) (RBH) B
CATALYZES - ENZRXNKFG-242
FUNCTIONAL-ASSIGNMENT-STATUS - :PROBABLE-ENZYME
GENE - GKFG-1523
//
UNIQUE-ID - GKFG-1522-MONOMER
TYPES - Polypeptides
COMMON-NAME - arsR2; arsenical resistance operon trans-acting repressor (db=KEGG evalue=0.0 bit_score=231.0 identity=90.2 coverage=98.3739837398374) (BLAST) C
GENE - GKFG-1522
//
UNIQUE-ID - GKFG-1521-MONOMER
TYPES - Polypeptides
COMMON-NAME - ckp:ckrop_1615 arsC; arsenate reductase (EC:3.1.3.48) (db=KEGG) (RBH) B
CATALYZES - ENZRXNKFG-243
FUNCTIONAL-ASSIGNMENT-STATUS - :PROBABLE-ENZYME
GENE - GKFG-1521
MOLECULAR-WEIGHT-KD - 27.175    
MOLECULAR-WEIGHT-SEQ - 27.175    
//
UNIQUE-ID - GKFG-1520-MONOMER
TYPES - Polypeptides
COMMON-NAME - hypothetical protein (db=KEGG evalue=0.0 bit_score=215.0 identity=94.7 coverage=98.24561403508771) (BLAST) C
GENE - GKFG-1520
//
UNIQUE-ID - GKFG-1519-MONOMER
TYPES - Polypeptides
COMMON-NAME - ahe:Arch_1059 methyltransferase type 11 (db=KEGG) (RBH) B
FUNCTIONAL-ASSIGNMENT-STATUS - :PROBABLE-ENZYME
GENE - GKFG-1519
//
UNIQUE-ID - GKFG-1518-MONOMER
TYPES - Polypeptides
COMMON-NAME - surA; cell surface protein (db=KEGG evalue=1.2e-19 bit_score=104.0 identity=31.2 coverage=32.410423452768725) (BLAST) C
GENE - GKFG-1518
//
UNIQUE-ID - GKFG-1517-MONOMER
TYPES - Polypeptides
COMMON-NAME - RNA-directed DNA polymerase (db=KEGG evalue=5.9e-24 bit_score=116.0 identity=37.9 coverage=84.28571428571429) (BLAST) C
CATALYZES - ENZRXNKFG-1055
GENE - GKFG-1517
//
UNIQUE-ID - GKFG-1516-MONOMER
TYPES - Polypeptides
COMMON-NAME - seg (db=Seg db_id=seg from=33 to=47) (IPRSCAN) D
GENE - GKFG-1516
//
UNIQUE-ID - GKFG-1515-MONOMER
TYPES - Polypeptides
COMMON-NAME - seg (db=Seg db_id=seg from=37 to=48) (IPRSCAN) D
GENE - GKFG-1515
MOLECULAR-WEIGHT-KD - 8.536    
MOLECULAR-WEIGHT-SEQ - 8.536    
//
UNIQUE-ID - GKFG-1514-MONOMER
TYPES - Polypeptides
COMMON-NAME - mcu:HMPREF0573_10837 aminotransferase (db=KEGG) (RBH) B
FUNCTIONAL-ASSIGNMENT-STATUS - :PROBABLE-ENZYME
GENE - GKFG-1514
//
UNIQUE-ID - GKFG-1513-MONOMER
TYPES - Polypeptides
COMMON-NAME - seg (db=Seg db_id=seg from=74 to=91) (IPRSCAN) D
GENE - GKFG-1513
//
UNIQUE-ID - GKFG-1512-MONOMER
TYPES - Polypeptides
COMMON-NAME - glycogen debranching protein GlgX; K02438 glycogen operon protein GlgX [EC:3.2.1.-] (db=KEGG evalue=1.7e-44 bit_score=184.0 identity=65.1 coverage=82.23684210526315) (BLAST) C
GENE - GKFG-1512
//
UNIQUE-ID - GKFG-1511-MONOMER
TYPES - Polypeptides
COMMON-NAME - cga:Celgi_1503 glycogen debranching enzyme GlgX; K02438 glycogen operon protein GlgX [EC:3.2.1.-] (db=KEGG) (RBH) B
CATALYZES - ENZRXNKFG-1071
GENE - GKFG-1511
MOLECULAR-WEIGHT-KD - 60.39    
MOLECULAR-WEIGHT-SEQ - 60.39    
//
UNIQUE-ID - GKFG-1510-MONOMER
TYPES - Polypeptides
COMMON-NAME - iva:Isova_2027 malto-oligosyltrehalose synthase (EC:5.4.99.15); K06044 (1->4)-alpha-D-glucan 1-alpha-D-glucosylmutase [EC:5.4.99.15] (db=KEGG) (RBH) B
CATALYZES - ENZRXNKFG-244
FUNCTIONAL-ASSIGNMENT-STATUS - :PROBABLE-ENZYME
GENE - GKFG-1510
MOLECULAR-WEIGHT-KD - 94.993    
MOLECULAR-WEIGHT-SEQ - 94.993    
//
UNIQUE-ID - GKFG-1509-MONOMER
TYPES - Polypeptides
COMMON-NAME - iva:Isova_2028 malto-oligosyltrehalose trehalohydrolase (EC:3.2.1.141); K01236 maltooligosyltrehalose trehalohydrolase [EC:3.2.1.141] (db=KEGG) (RBH) B
CATALYZES - ENZRXNKFG-245
FUNCTIONAL-ASSIGNMENT-STATUS - :PROBABLE-ENZYME
GENE - GKFG-1509
MOLECULAR-WEIGHT-KD - 66.727    
MOLECULAR-WEIGHT-SEQ - 66.727    
//
UNIQUE-ID - GKFG-1508-MONOMER
TYPES - Polypeptides
COMMON-NAME - mcu:HMPREF0573_10124 ATP-grasp superfamily protein (db=KEGG) (RBH) B
GENE - GKFG-1508
//
UNIQUE-ID - GKFG-1507-MONOMER
TYPES - Polypeptides
COMMON-NAME - hypothetical protein (db=KEGG evalue=2.3e-30 bit_score=138.0 identity=40.5 coverage=88.08290155440415) (BLAST) C
GENE - GKFG-1507
MOLECULAR-WEIGHT-KD - 20.854    
MOLECULAR-WEIGHT-SEQ - 20.854    
//
UNIQUE-ID - GKFG-1506-MONOMER
TYPES - Polypeptides
COMMON-NAME - 3'-5' exonuclease; K03684 ribonuclease D [EC:3.1.13.5] (db=KEGG evalue=0.0 bit_score=284.0 identity=40.5 coverage=94.25) (BLAST) C
CATALYZES - ENZRXNKFG-248
CATALYZES - ENZRXNKFG-247
CATALYZES - ENZRXNKFG-246
GENE - GKFG-1506
MOLECULAR-WEIGHT-KD - 46.166    
MOLECULAR-WEIGHT-SEQ - 46.166    
//
UNIQUE-ID - GKFG-1505-MONOMER
TYPES - Polypeptides
COMMON-NAME - ske:Sked_22260 argininosuccinate lyase (EC:4.3.2.1); K01755 argininosuccinate lyase [EC:4.3.2.1] (db=KEGG) (RBH) B
CATALYZES - ENZRXNKFG-250
CATALYZES - ENZRXNKFG-249
FUNCTIONAL-ASSIGNMENT-STATUS - :PROBABLE-ENZYME
GENE - GKFG-1505
//
UNIQUE-ID - GKFG-1504-MONOMER
TYPES - Polypeptides
COMMON-NAME - hypothetical protein (db=KEGG evalue=2.9e-08 bit_score=65.0 identity=38.5 coverage=24.681933842239186) (BLAST) C
GENE - GKFG-1504
MOLECULAR-WEIGHT-KD - 43.668    
MOLECULAR-WEIGHT-SEQ - 43.668    
//
UNIQUE-ID - GKFG-1503-MONOMER
TYPES - Polypeptides
COMMON-NAME - hypothetical protein (db=KEGG evalue=1.8e-13 bit_score=80.0 identity=55.1 coverage=96.25) (BLAST) C
GENE - GKFG-1503
//
UNIQUE-ID - GKFG-1502-MONOMER
TYPES - Polypeptides
COMMON-NAME - 593666..593806 + ( gc_cont=0.560) (GENE) E
GENE - GKFG-1502
//
UNIQUE-ID - GKFG-1501-MONOMER
TYPES - Polypeptides
COMMON-NAME - Putative uncharacterized protein (Fragment) n=2 Tax=Scardovia inopinata F0304 RepID=D6KSD2_SCAIO (db=UNIREF evalue=3.8e-12 bit_score=77.0 identity=48.8 coverage=37.12871287128713) (BLAST) C
GENE - GKFG-1501
MOLECULAR-WEIGHT-KD - 23.091    
MOLECULAR-WEIGHT-SEQ - 23.091    
//
UNIQUE-ID - GKFG-1500-MONOMER
TYPES - Polypeptides
COMMON-NAME - UniRef90_E7NAG6 Alpha/beta hydrolase fold protein n=1 Tax=Actinomyces sp. oral taxon 171 str. F0337 RepID=E7NAG6_9ACTO (db=UNIREF) (RBH) B
FUNCTIONAL-ASSIGNMENT-STATUS - :PROBABLE-ENZYME
GENE - GKFG-1500
//
UNIQUE-ID - GKFG-1499-MONOMER
TYPES - Polypeptides
COMMON-NAME - alpha/beta hydrolase (db=KEGG evalue=1.5e-40 bit_score=172.0 identity=36.8 coverage=92.98892988929889) (BLAST) C
CATALYZES - ENZRXNKFG-1163
GENE - GKFG-1499
//
UNIQUE-ID - GKFG-1498-MONOMER
TYPES - Polypeptides
COMMON-NAME - UniRef90_E7NAG4 MFS transporter, sugar porter family protein n=1 Tax=Actinomyces sp. oral taxon 171 str. F0337 RepID=E7NAG4_9ACTO (db=UNIREF) (RBH) B
GENE - GKFG-1498
//
UNIQUE-ID - GKFG-1497-MONOMER
TYPES - Polypeptides
COMMON-NAME - regulatory protein GntR HTH (db=KEGG evalue=0.0 bit_score=228.0 identity=51.8 coverage=85.60311284046692) (BLAST) C
GENE - GKFG-1497
MOLECULAR-WEIGHT-KD - 28.227    
MOLECULAR-WEIGHT-SEQ - 28.227    
//
UNIQUE-ID - GKFG-1496-MONOMER
TYPES - Polypeptides
COMMON-NAME - hydrolase, alpha/beta domain protein (db=KEGG evalue=0.0 bit_score=278.0 identity=50.2 coverage=99.25650557620817) (BLAST) C
FUNCTIONAL-ASSIGNMENT-STATUS - :PROBABLE-ENZYME
GENE - GKFG-1496
//
UNIQUE-ID - GKFG-1495-MONOMER
TYPES - Polypeptides
COMMON-NAME - lpl:lp_3563 sodium-coupled N-acetylneuraminate transporter; K03307 solute:Na+ symporter, SSS family (db=KEGG) (RBH) B
GENE - GKFG-1495
//
UNIQUE-ID - GKFG-1494-MONOMER
TYPES - Polypeptides
COMMON-NAME - cfl:Cfla_1647 argininosuccinate synthase (EC:6.3.4.5); K01940 argininosuccinate synthase [EC:6.3.4.5] (db=KEGG) (RBH) B
CATALYZES - ENZRXNKFG-252
CATALYZES - ENZRXNKFG-251
FUNCTIONAL-ASSIGNMENT-STATUS - :PROBABLE-ENZYME
GENE - GKFG-1494
//
UNIQUE-ID - GKFG-1493-MONOMER
TYPES - Polypeptides
COMMON-NAME - gvh:HMPREF9231_0059 dihydrodipicolinate synthase (EC:4.2.1.52); K01714 dihydrodipicolinate synthase [EC:4.2.1.52] (db=KEGG) (RBH) B
CATALYZES - ENZRXNKFG-1086
CATALYZES - ENZRXNKFG-253
FUNCTIONAL-ASSIGNMENT-STATUS - :PROBABLE-ENZYME
GENE - GKFG-1493
MOLECULAR-WEIGHT-KD - 33.298    
MOLECULAR-WEIGHT-SEQ - 33.298    
//
UNIQUE-ID - GKFG-1492-MONOMER
TYPES - Polypeptides
COMMON-NAME - ROK family protein; K00845 glucokinase [EC:2.7.1.2] (db=KEGG evalue=0.0 bit_score=262.0 identity=41.5 coverage=95.87301587301587) (BLAST) C
CATALYZES - ENZRXNKFG-1099
CATALYZES - ENZRXNKFG-1085
CATALYZES - ENZRXNKFG-254
GENE - GKFG-1492
MOLECULAR-WEIGHT-KD - 31.776    
MOLECULAR-WEIGHT-SEQ - 31.776    
//
UNIQUE-ID - GKFG-1491-MONOMER
TYPES - Polypeptides
COMMON-NAME - bbv:HMPREF9228_0173 thiazole biosynthesis protein ThiG-like protein; K01788 N-acylglucosamine-6-phosphate 2-epimerase [EC:5.1.3.9] (db=KEGG) (RBH) B
CATALYZES - ENZRXNKFG-256
CATALYZES - ENZRXNKFG-255
GENE - GKFG-1491
MOLECULAR-WEIGHT-KD - 23.623    
MOLECULAR-WEIGHT-SEQ - 23.623    
//
UNIQUE-ID - GKFG-1490-MONOMER
TYPES - Polypeptides
COMMON-NAME - ahe:Arch_1772 hypothetical protein (db=KEGG) (RBH) B
GENE - GKFG-1490
//
UNIQUE-ID - GKFG-1489-MONOMER
TYPES - Polypeptides
COMMON-NAME - lacto-N-biosidase (EC:3.2.1.52); K12373 hexosaminidase [EC:3.2.1.52] (db=KEGG evalue=0.0 bit_score=460.0 identity=30.8 coverage=51.38813282525857) (BLAST) C
CATALYZES - ENZRXNKFG-1139
CATALYZES - ENZRXNKFG-261
CATALYZES - ENZRXNKFG-260
CATALYZES - ENZRXNKFG-259
CATALYZES - ENZRXNKFG-258
CATALYZES - ENZRXNKFG-257
GENE - GKFG-1489
//
UNIQUE-ID - GKFG-1488-MONOMER
TYPES - Polypeptides
COMMON-NAME - bbi:BBIF_0963 nagZ; beta_N-acetylhexosaminidase (db=KEGG) (RBH) B
FUNCTIONAL-ASSIGNMENT-STATUS - :PROBABLE-ENZYME
GENE - GKFG-1488
//
UNIQUE-ID - GKFG-1487-MONOMER
TYPES - Polypeptides
COMMON-NAME - sro:Sros_3060 beta-N-acetylhexosaminidase (EC:3.2.1.52) (db=KEGG) (RBH) B
CATALYZES - ENZRXNKFG-266
CATALYZES - ENZRXNKFG-265
CATALYZES - ENZRXNKFG-264
CATALYZES - ENZRXNKFG-263
CATALYZES - ENZRXNKFG-262
FUNCTIONAL-ASSIGNMENT-STATUS - :PROBABLE-ENZYME
GENE - GKFG-1487
//
UNIQUE-ID - GKFG-1486-MONOMER
TYPES - Polypeptides
COMMON-NAME - bbi:BBIF_1317 alpha-L-fucosidase; K01206 alpha-L-fucosidase [EC:3.2.1.51] (db=KEGG) (RBH) B
CATALYZES - ENZRXNKFG-267
FUNCTIONAL-ASSIGNMENT-STATUS - :PROBABLE-ENZYME
GENE - GKFG-1486
//
UNIQUE-ID - GKFG-1485-MONOMER
TYPES - Polypeptides
COMMON-NAME - aldose epimerase (db=KEGG evalue=1.0e-30 bit_score=139.0 identity=29.3 coverage=87.20238095238095) (BLAST) C
CATALYZES - ENZRXNKFG-1056
GENE - GKFG-1485
//
UNIQUE-ID - GKFG-1484-MONOMER
TYPES - Polypeptides
COMMON-NAME - mcu:HMPREF0573_11157 leuS; leucine--tRNA ligase (EC:6.1.1.4); K01869 leucyl-tRNA synthetase [EC:6.1.1.4] (db=KEGG) (RBH) B
CATALYZES - ENZRXNKFG-268
FUNCTIONAL-ASSIGNMENT-STATUS - :PROBABLE-ENZYME
GENE - GKFG-1484
//
UNIQUE-ID - GKFG-1483-MONOMER
TYPES - Polypeptides
COMMON-NAME - mcu:HMPREF0573_10024 argD; acetylornithine transaminase (EC:2.6.1.11); K00818 acetylornithine aminotransferase [EC:2.6.1.11] (db=KEGG) (RBH) B
CATALYZES - ENZRXNKFG-269
FUNCTIONAL-ASSIGNMENT-STATUS - :PROBABLE-ENZYME
GENE - GKFG-1483
//
UNIQUE-ID - GKFG-1482-MONOMER
TYPES - Polypeptides
COMMON-NAME - ftsQ; cell division protein FtsQ; K03589 cell division protein FtsQ (db=KEGG evalue=1.5e-20 bit_score=106.0 identity=27.6 coverage=92.56756756756756) (BLAST) C
GENE - GKFG-1482
//
UNIQUE-ID - GKFG-1481-MONOMER
TYPES - Polypeptides
COMMON-NAME - UDP-N-acetylmuramate--L-alanine ligase; K01924 UDP-N-acetylmuramate--alanine ligase [EC:6.3.2.8] (db=KEGG evalue=5.9e-29 bit_score=132.0 identity=58.3 coverage=94.9579831932773) (BLAST) C
CATALYZES - ENZRXNKFG-270
FUNCTIONAL-ASSIGNMENT-STATUS - :PROBABLE-ENZYME
GENE - GKFG-1481
//
UNIQUE-ID - GKFG-1480-MONOMER
TYPES - Polypeptides
COMMON-NAME - UDP-N-acetylmuramate--L-alanine ligase; K01924 UDP-N-acetylmuramate--alanine ligase [EC:6.3.2.8] (db=KEGG evalue=0.0 bit_score=258.0 identity=49.3 coverage=76.61538461538461) (BLAST) C
CATALYZES - ENZRXNKFG-271
FUNCTIONAL-ASSIGNMENT-STATUS - :PROBABLE-ENZYME
GENE - GKFG-1480
//
UNIQUE-ID - GKFG-1479-MONOMER
TYPES - Polypeptides
COMMON-NAME - ske:Sked_22800 UDP-N-acetylglucosamine--N-acetylmuramyl-(pentapeptide) pyrophosphoryl-undecaprenol N-acetylglucosamine transferase; K02563 UDP-N-acetylglucosamine--N-acetylmuramyl-(pentapeptide) pyrophosphoryl-undecaprenol N-acetylglucosamine transferase [EC:2.4.1.227] (db=KEGG) (RBH) B
CATALYZES - ENZRXNKFG-275
CATALYZES - ENZRXNKFG-274
CATALYZES - ENZRXNKFG-273
CATALYZES - ENZRXNKFG-272
FUNCTIONAL-ASSIGNMENT-STATUS - :PROBABLE-ENZYME
GENE - GKFG-1479
//
UNIQUE-ID - GKFG-1478-MONOMER
TYPES - Polypeptides
COMMON-NAME - spoVE; stage V sporulation protein E; K03588 cell division protein FtsW (db=KEGG evalue=0.0 bit_score=289.0 identity=37.2 coverage=94.88888888888889) (BLAST) C
GENE - GKFG-1478
//
UNIQUE-ID - GKFG-1477-MONOMER
TYPES - Polypeptides
COMMON-NAME - cfl:Cfla_1594 UDP-N-acetylmuramoylalanine--D-glutamate ligase; K01925 UDP-N-acetylmuramoylalanine--D-glutamate ligase [EC:6.3.2.9] (db=KEGG) (RBH) B
CATALYZES - ENZRXNKFG-276
FUNCTIONAL-ASSIGNMENT-STATUS - :PROBABLE-ENZYME
GENE - GKFG-1477
//
UNIQUE-ID - GKFG-1476-MONOMER
TYPES - Polypeptides
COMMON-NAME - bcv:Bcav_2413 mraY; phospho-N-acetylmuramoyl-pentapeptide-transferase (EC:2.7.8.13); K01000 phospho-N-acetylmuramoyl-pentapeptide-transferase [EC:2.7.8.13] (db=KEGG) (RBH) B
CATALYZES - ENZRXNKFG-279
CATALYZES - ENZRXNKFG-278
CATALYZES - ENZRXNKFG-277
FUNCTIONAL-ASSIGNMENT-STATUS - :PROBABLE-ENZYME
GENE - GKFG-1476
//
UNIQUE-ID - GKFG-1475-MONOMER
TYPES - Polypeptides
COMMON-NAME - UDP-N-acetylmuramoyl-tripeptide--D-alanyl-D-alanine ligase; K01929 UDP-N-acetylmuramoyl-tripeptide--D-alanyl-D-alanine ligase [EC:6.3.2.10] (db=KEGG evalue=0.0 bit_score=287.0 identity=37.6 coverage=88.4313725490196) (BLAST) C
CATALYZES - ENZRXNKFG-281
CATALYZES - ENZRXNKFG-280
FUNCTIONAL-ASSIGNMENT-STATUS - :PROBABLE-ENZYME
GENE - GKFG-1475
//
UNIQUE-ID - GKFG-1474-MONOMER
TYPES - Polypeptides
COMMON-NAME - mcu:HMPREF0573_11576 peptidoglycan glycosyltransferase (EC:2.4.1.129); K03587 cell division protein FtsI (penicillin-binding protein 3) [EC:2.4.1.129] (db=KEGG) (RBH) B
CATALYZES - ENZRXNKFG-287
CATALYZES - ENZRXNKFG-286
CATALYZES - ENZRXNKFG-285
CATALYZES - ENZRXNKFG-284
CATALYZES - ENZRXNKFG-283
CATALYZES - ENZRXNKFG-282
FUNCTIONAL-ASSIGNMENT-STATUS - :PROBABLE-ENZYME
GENE - GKFG-1474
//
UNIQUE-ID - GKFG-1473-MONOMER
TYPES - Polypeptides
COMMON-NAME - hypothetical protein (db=KEGG evalue=9.5e-10 bit_score=69.0 identity=27.9 coverage=93.61702127659575) (BLAST) C
GENE - GKFG-1473
//
UNIQUE-ID - GKFG-1472-MONOMER
TYPES - Polypeptides
COMMON-NAME - xce:Xcel_1329 acetylglutamate kinase; K00930 acetylglutamate kinase [EC:2.7.2.8] (db=KEGG) (RBH) B
CATALYZES - ENZRXNKFG-288
FUNCTIONAL-ASSIGNMENT-STATUS - :PROBABLE-ENZYME
GENE - GKFG-1472
//
UNIQUE-ID - GKFG-1471-MONOMER
TYPES - Polypeptides
COMMON-NAME - mcu:HMPREF0573_10590 ABC transporter permease; K02008 cobalt/nickel transport system permease protein (db=KEGG) (RBH) B
GENE - GKFG-1471
//
UNIQUE-ID - GKFG-1470-MONOMER
TYPES - Polypeptides
COMMON-NAME - xce:Xcel_1276 S-adenosyl-methyltransferase MraW; K03438 16S rRNA (cytosine1402-N4)-methyltransferase [EC:2.1.1.199] (db=KEGG) (RBH) B
CATALYZES - ENZRXNKFG-289
FUNCTIONAL-ASSIGNMENT-STATUS - :PROBABLE-ENZYME
GENE - GKFG-1470
//
UNIQUE-ID - GKFG-1469-MONOMER
TYPES - Polypeptides
COMMON-NAME - mraZ; cell division protein MraZ; K03925 MraZ protein (db=KEGG evalue=0.0 bit_score=212.0 identity=68.5 coverage=98.61111111111111) (BLAST) C
GENE - GKFG-1469
//
UNIQUE-ID - GKFG-1468-MONOMER
TYPES - Polypeptides
COMMON-NAME - (db=HMMPfam db_id=PF11239 from=1 to=91 evalue=3.6e-11 interpro_id=IPR021401 interpro_description=Protein of unknown function DUF3040) (IPRSCAN) D
GENE - GKFG-1468
//
UNIQUE-ID - GKFG-1467-MONOMER
TYPES - Polypeptides
COMMON-NAME - bcv:Bcav_2424 DNA-directed DNA polymerase (EC:2.7.7.7); K02346 DNA polymerase IV [EC:2.7.7.7] (db=KEGG) (RBH) B
CATALYZES - ENZRXNKFG-290
GENE - GKFG-1467
//
UNIQUE-ID - GKFG-1466-MONOMER
TYPES - Polypeptides
COMMON-NAME - hypothetical protein (db=KEGG evalue=0.0 bit_score=199.0 identity=32.2 coverage=70.4035874439462) (BLAST) C
GENE - GKFG-1466
//
UNIQUE-ID - GKFG-1465-MONOMER
TYPES - Polypeptides
COMMON-NAME - iva:Isova_1268 UvrD/REP helicase (db=KEGG) (RBH) B
GENE - GKFG-1465
MOLECULAR-WEIGHT-KD - 83.8    
MOLECULAR-WEIGHT-SEQ - 83.8    
//
UNIQUE-ID - GKFG-1464-MONOMER
TYPES - Polypeptides
COMMON-NAME - mcu:HMPREF0573_11568 serA2; phosphoglycerate dehydrogenase (EC:1.1.1.95); K00058 D-3-phosphoglycerate dehydrogenase [EC:1.1.1.95] (db=KEGG) (RBH) B
CATALYZES - ENZRXNKFG-1094
CATALYZES - ENZRXNKFG-1074
CATALYZES - ENZRXNKFG-291
FUNCTIONAL-ASSIGNMENT-STATUS - :PROBABLE-ENZYME
GENE - GKFG-1464
MOLECULAR-WEIGHT-KD - 43.739    
MOLECULAR-WEIGHT-SEQ - 43.739    
//
UNIQUE-ID - GKFG-1463-MONOMER
TYPES - Polypeptides
COMMON-NAME - transcriptional repressor nrdR; K07738 transcriptional repressor NrdR (db=KEGG evalue=0.0 bit_score=220.0 identity=69.9 coverage=93.25153374233128) (BLAST) C
GENE - GKFG-1463
//
UNIQUE-ID - GKFG-1462-MONOMER
TYPES - Polypeptides
COMMON-NAME - seg (db=Seg db_id=seg from=134 to=150) (IPRSCAN) D
GENE - GKFG-1462
//
UNIQUE-ID - GKFG-1461-MONOMER
TYPES - Polypeptides
COMMON-NAME - LexA family transcriptional regulator (EC:3.4.21.88); K01356 repressor LexA [EC:3.4.21.88] (db=KEGG evalue=0.0 bit_score=239.0 identity=57.7 coverage=91.30434782608695) (BLAST) C
CATALYZES - ENZRXNKFG-292
GENE - GKFG-1461
MOLECULAR-WEIGHT-KD - 24.655    
MOLECULAR-WEIGHT-SEQ - 24.655    
//
UNIQUE-ID - GKFG-1460-MONOMER
TYPES - Polypeptides
COMMON-NAME - bbi:BBIF_1102 argJ; glutamate N-acetyltransferase/amino-acid acetyltransferase; K00620 glutamate N-acetyltransferase / amino-acid N-acetyltransferase [EC:2.3.1.35 2.3.1.1] (db=KEGG) (RBH) B
CATALYZES - ENZRXNKFG-294
CATALYZES - ENZRXNKFG-293
FUNCTIONAL-ASSIGNMENT-STATUS - :PROBABLE-ENZYME
GENE - GKFG-1460
//
UNIQUE-ID - GKFG-1459-MONOMER
TYPES - Polypeptides
COMMON-NAME - OsmC family protein (db=KEGG evalue=2.6e-20 bit_score=104.0 identity=41.7 coverage=95.55555555555556) (BLAST) C
GENE - GKFG-1459
MOLECULAR-WEIGHT-KD - 14.645    
MOLECULAR-WEIGHT-SEQ - 14.645    
//
UNIQUE-ID - GKFG-1458-MONOMER
TYPES - Polypeptides
COMMON-NAME - cfi:Celf_1611 UDP-N-acetylmuramyl-tripeptide synthetase; K01928 UDP-N-acetylmuramoyl-L-alanyl-D-glutamate--2,6-diaminopimelate ligase [EC:6.3.2.13] (db=KEGG) (RBH) B
CATALYZES - ENZRXNKFG-295
FUNCTIONAL-ASSIGNMENT-STATUS - :PROBABLE-ENZYME
GENE - GKFG-1458
//
UNIQUE-ID - GKFG-1457-MONOMER
TYPES - Polypeptides
COMMON-NAME - PHP domain-containing protein; K07053 (db=KEGG evalue=0.0 bit_score=255.0 identity=48.0 coverage=98.23943661971832) (BLAST) C
GENE - GKFG-1457
//
UNIQUE-ID - GKFG-1456-MONOMER
TYPES - Polypeptides
COMMON-NAME - ahe:Arch_1237 peptidase M24; K01262 Xaa-Pro aminopeptidase [EC:3.4.11.9] (db=KEGG) (RBH) B
CATALYZES - ENZRXNKFG-296
GENE - GKFG-1456
MOLECULAR-WEIGHT-KD - 57.438    
MOLECULAR-WEIGHT-SEQ - 57.438    
//
UNIQUE-ID - GKFG-1455-MONOMER
TYPES - Polypeptides
COMMON-NAME - mcu:HMPREF0573_11868 ABC transporter ATP-binding protein (db=KEGG) (RBH) B
GENE - GKFG-1455
//
UNIQUE-ID - GKFG-1454-MONOMER
TYPES - Polypeptides
COMMON-NAME - mcu:HMPREF0573_11867 amino acid ABC transporter membrane protein (db=KEGG) (RBH) B
CATALYZES - ENZRXNKFG-1117
GENE - GKFG-1454
GO-TERMS - |GO:0005215|
//
UNIQUE-ID - GKFG-1453-MONOMER
TYPES - Polypeptides
COMMON-NAME - mcu:HMPREF0573_11866 amino acid ABC transporter ATP-binding protein (db=KEGG) (RBH) B
CATALYZES - ENZRXNKFG-1116
GENE - GKFG-1453
GO-TERMS - |GO:0005215|
//
UNIQUE-ID - GKFG-1452-MONOMER
TYPES - Polypeptides
COMMON-NAME - cgl:NCgl1918 Cgl1993; ABC transporter duplicated ATPase; K02031 peptide/nickel transport system ATP-binding protein; K02032 peptide/nickel transport system ATP-binding protein (db=KEGG) (RBH) B
FUNCTIONAL-ASSIGNMENT-STATUS - :PROBABLE-ENZYME
GENE - GKFG-1452
//
UNIQUE-ID - GKFG-1451-MONOMER
TYPES - Polypeptides
COMMON-NAME - cgt:cgR_1821 hypothetical protein; K02034 peptide/nickel transport system permease protein (db=KEGG) (RBH) B
GENE - GKFG-1451
//
UNIQUE-ID - GKFG-1450-MONOMER
TYPES - Polypeptides
COMMON-NAME - cgl:NCgl1916 Cgl1991; ABC transporter permease; K02033 peptide/nickel transport system permease protein (db=KEGG) (RBH) B
GENE - GKFG-1450
//
UNIQUE-ID - GKFG-1449-MONOMER
TYPES - Polypeptides
COMMON-NAME - mcu:HMPREF0573_10028 N-acetyl-gamma-glutamyl-phosphate reductase (EC:1.2.1.38); K00145 N-acetyl-gamma-glutamyl-phosphate reductase [EC:1.2.1.38] (db=KEGG) (RBH) B
CATALYZES - ENZRXNKFG-297
FUNCTIONAL-ASSIGNMENT-STATUS - :PROBABLE-ENZYME
GENE - GKFG-1449
//
UNIQUE-ID - GKFG-1448-MONOMER
TYPES - Polypeptides
COMMON-NAME - cdz:CD31A_0959 putative peptide transport system secreted protein (db=KEGG) (RBH) B
GENE - GKFG-1448
//
UNIQUE-ID - GKFG-1447-MONOMER
TYPES - Polypeptides
COMMON-NAME - krh:KRH_02030 lysP; lysine-specific permease; K03293 amino acid transporter, AAT family (db=KEGG) (RBH) B
GENE - GKFG-1447
//
UNIQUE-ID - GKFG-1446-MONOMER
TYPES - Polypeptides
COMMON-NAME - putative peptide transport system secreted protein (db=KEGG evalue=0.0 bit_score=372.0 identity=42.7 coverage=97.37991266375546) (BLAST) C
GENE - GKFG-1446
//
UNIQUE-ID - GKFG-1445-MONOMER
TYPES - Polypeptides
COMMON-NAME - PROKAR_LIPOPROTEIN (db=ProfileScan db_id=PS51257 from=1 to=24 evalue=6.0) (IPRSCAN) D
GENE - GKFG-1445
//
UNIQUE-ID - GKFG-1444-MONOMER
TYPES - Polypeptides
COMMON-NAME - hypothetical protein (db=KEGG evalue=1.8e-19 bit_score=103.0 identity=22.4 coverage=98.04270462633453) (BLAST) C
GENE - GKFG-1444
//
UNIQUE-ID - GKFG-1443-MONOMER
TYPES - Polypeptides
COMMON-NAME - methyltransferase small (db=KEGG evalue=0.0 bit_score=193.0 identity=50.2 coverage=89.86175115207374) (BLAST) C
FUNCTIONAL-ASSIGNMENT-STATUS - :PROBABLE-ENZYME
GENE - GKFG-1443
MOLECULAR-WEIGHT-KD - 23.089    
MOLECULAR-WEIGHT-SEQ - 23.089    
//
UNIQUE-ID - GKFG-1442-MONOMER
TYPES - Polypeptides
COMMON-NAME - hypothetical protein (db=KEGG evalue=5.7e-43 bit_score=179.0 identity=76.1 coverage=91.05691056910568) (BLAST) C
GENE - GKFG-1442
//
UNIQUE-ID - GKFG-1441-MONOMER
TYPES - Polypeptides
COMMON-NAME - hypothetical protein (db=KEGG evalue=1.6e-40 bit_score=171.0 identity=62.7 coverage=93.07692307692308) (BLAST) C
GENE - GKFG-1441
//
UNIQUE-ID - GKFG-1440-MONOMER
TYPES - Polypeptides
COMMON-NAME - hydrogenase operon protein; K04653 hydrogenase expression/formation protein HypC (db=KEGG evalue=8.1e-32 bit_score=141.0 identity=88.0 coverage=97.36842105263158) (BLAST) C
GENE - GKFG-1440
//
UNIQUE-ID - GKFG-1439-MONOMER
TYPES - Polypeptides
COMMON-NAME - mcu:HMPREF0573_10777 reducing hydrogenase subunit alpha (EC:1.12.1.-) (db=KEGG) (RBH) B
FUNCTIONAL-ASSIGNMENT-STATUS - :PROBABLE-ENZYME
GENE - GKFG-1439
//
UNIQUE-ID - GKFG-1438-MONOMER
TYPES - Polypeptides
COMMON-NAME - 54036..54254 + ( gc_cont=0.516) (GENE) E
GENE - GKFG-1438
//
UNIQUE-ID - GKFG-1437-MONOMER
TYPES - Polypeptides
COMMON-NAME - hybF; hydrogenase nickel incorporation protein; K04651 hydrogenase nickel incorporation protein HypA/HybF (db=KEGG evalue=4.1e-42 bit_score=176.0 identity=78.6 coverage=96.22641509433963) (BLAST) C
FUNCTIONAL-ASSIGNMENT-STATUS - :PROBABLE-ENZYME
GENE - GKFG-1437
MOLECULAR-WEIGHT-KD - 11.442    
MOLECULAR-WEIGHT-SEQ - 11.442    
//
UNIQUE-ID - GKFG-1436-MONOMER
TYPES - Polypeptides
COMMON-NAME - hybD; hydrogenase 2 maturation protease (EC:3.4.23.-); K08567 hydrogenase 2 maturation protease [EC:3.4.24.-] (db=KEGG evalue=0.0 bit_score=279.0 identity=74.6 coverage=85.5813953488372) (BLAST) C
GENE - GKFG-1436
//
UNIQUE-ID - GKFG-1435-MONOMER
TYPES - Polypeptides
COMMON-NAME - mcu:HMPREF0573_10780 Ni/Fe-hydrogenase B family cytochrome subunit (db=KEGG) (RBH) B
FUNCTIONAL-ASSIGNMENT-STATUS - :PROBABLE-ENZYME
GENE - GKFG-1435
//
UNIQUE-ID - GKFG-1434-MONOMER
TYPES - Polypeptides
COMMON-NAME - mcu:HMPREF0573_10781 hupB; hydrogenase (EC:1.12.99.6); K06281 hydrogenase large subunit [EC:1.12.99.6] (db=KEGG) (RBH) B
CATALYZES - ENZRXNKFG-301
CATALYZES - ENZRXNKFG-300
CATALYZES - ENZRXNKFG-299
CATALYZES - ENZRXNKFG-298
FUNCTIONAL-ASSIGNMENT-STATUS - :PROBABLE-ENZYME
GENE - GKFG-1434
//
UNIQUE-ID - GKFG-1433-MONOMER
TYPES - Polypeptides
COMMON-NAME - mcu:HMPREF0573_10782 hupA; hydrogenase (EC:1.12.99.6); K06282 hydrogenase small subunit [EC:1.12.99.6] (db=KEGG) (RBH) B
CATALYZES - ENZRXNKFG-305
CATALYZES - ENZRXNKFG-304
CATALYZES - ENZRXNKFG-303
CATALYZES - ENZRXNKFG-302
FUNCTIONAL-ASSIGNMENT-STATUS - :PROBABLE-ENZYME
GENE - GKFG-1433
//
UNIQUE-ID - GKFG-1432-MONOMER
TYPES - Polypeptides
COMMON-NAME - hupA; hydrogenase (EC:1.12.99.6); K06282 hydrogenase small subunit [EC:1.12.99.6] (db=KEGG evalue=0.0 bit_score=287.0 identity=87.7 coverage=95.88235294117648) (BLAST) C
CATALYZES - ENZRXNKFG-309
CATALYZES - ENZRXNKFG-308
CATALYZES - ENZRXNKFG-307
CATALYZES - ENZRXNKFG-306
FUNCTIONAL-ASSIGNMENT-STATUS - :PROBABLE-ENZYME
GENE - GKFG-1432
//
UNIQUE-ID - GKFG-1431-MONOMER
TYPES - Polypeptides
COMMON-NAME - mcu:HMPREF0573_10783 hypB; hydrogenase accessory protein HypB; K04652 hydrogenase nickel incorporation protein HypB (db=KEGG) (RBH) B
FUNCTIONAL-ASSIGNMENT-STATUS - :PROBABLE-ENZYME
GENE - GKFG-1431
//
UNIQUE-ID - GKFG-1430-MONOMER
TYPES - Polypeptides
COMMON-NAME - hypA; hydrogenase expression/synthesis HypA; K04651 hydrogenase nickel incorporation protein HypA/HybF (db=KEGG evalue=1.3e-41 bit_score=174.0 identity=74.1 coverage=94.87179487179486) (BLAST) C
GENE - GKFG-1430
//
UNIQUE-ID - GKFG-1429-MONOMER
TYPES - Polypeptides
COMMON-NAME - mcu:HMPREF0573_10785 hydrogenase maturation protein (EC:3.4.23.-); K04656 hydrogenase maturation protein HypF (db=KEGG) (RBH) B
FUNCTIONAL-ASSIGNMENT-STATUS - :PROBABLE-ENZYME
GENE - GKFG-1429
MOLECULAR-WEIGHT-KD - 83.046    
MOLECULAR-WEIGHT-SEQ - 83.046    
//
UNIQUE-ID - GKFG-1428-MONOMER
TYPES - Polypeptides
COMMON-NAME - mcu:HMPREF0573_10786 hypE; hydrogenase expression/formation protein HypE; K04655 hydrogenase expression/formation protein HypE (db=KEGG) (RBH) B
GENE - GKFG-1428
//
UNIQUE-ID - GKFG-1427-MONOMER
TYPES - Polypeptides
COMMON-NAME - hypothetical protein; K00230 menaquinone-dependent protoporphyrinogen oxidase [EC:1.3.5.3] (db=KEGG evalue=1.0e-23 bit_score=115.0 identity=35.9 coverage=95.59748427672956) (BLAST) C
CATALYZES - ENZRXNKFG-310
FUNCTIONAL-ASSIGNMENT-STATUS - :PROBABLE-ENZYME
GENE - GKFG-1427
//
UNIQUE-ID - GKFG-1426-MONOMER
TYPES - Polypeptides
COMMON-NAME - hypC; hydrogenase expression/formation protein HypC; K04653 hydrogenase expression/formation protein HypC (db=KEGG evalue=1.3e-36 bit_score=157.0 identity=89.7 coverage=96.62921348314607) (BLAST) C
GENE - GKFG-1426
MOLECULAR-WEIGHT-KD - 9.533    
MOLECULAR-WEIGHT-SEQ - 9.533    
//
UNIQUE-ID - GKFG-1425-MONOMER
TYPES - Polypeptides
COMMON-NAME - mcu:HMPREF0573_10788 hypD; hydrogenase expression/formation protein HypD; K04654 hydrogenase expression/formation protein HypD (db=KEGG) (RBH) B
GENE - GKFG-1425
MOLECULAR-WEIGHT-KD - 42.416    
MOLECULAR-WEIGHT-SEQ - 42.416    
//
UNIQUE-ID - GKFG-1424-MONOMER
TYPES - Polypeptides
COMMON-NAME - kra:Krad_1500 tRNA delta(2)-isopentenylpyrophosphate transferase (EC:2.5.1.75); K00791 tRNA dimethylallyltransferase [EC:2.5.1.75] (db=KEGG) (RBH) B
CATALYZES - ENZRXNKFG-311
FUNCTIONAL-ASSIGNMENT-STATUS - :PROBABLE-ENZYME
GENE - GKFG-1424
//
UNIQUE-ID - GKFG-1423-MONOMER
TYPES - Polypeptides
COMMON-NAME - ahe:Arch_0651 MiaB family RNA modification protein; K06168 bifunctional enzyme involved in thiolation and methylation of tRNA (db=KEGG) (RBH) B
GENE - GKFG-1423
//
UNIQUE-ID - GKFG-1422-MONOMER
TYPES - Polypeptides
COMMON-NAME - UniRef90_C0VZY6 Methicillin resistance protein n=1 Tax=Actinomyces coleocanis DSM 15436 RepID=C0VZY6_9ACTO (db=UNIREF) (RBH) B
GENE - GKFG-1422
MOLECULAR-WEIGHT-KD - 39.082    
MOLECULAR-WEIGHT-SEQ - 39.082    
//
UNIQUE-ID - GKFG-1421-MONOMER
TYPES - Polypeptides
COMMON-NAME - cls:CXIVA_21900 hypothetical protein (db=KEGG) (RBH) B
GENE - GKFG-1421
MOLECULAR-WEIGHT-KD - 45.226    
MOLECULAR-WEIGHT-SEQ - 45.226    
//
UNIQUE-ID - GKFG-1420-MONOMER
TYPES - Polypeptides
COMMON-NAME - mcu:HMPREF0573_11495 uppS2; undecaprenyl phosphate synthetase (EC:2.5.1.31); K00806 undecaprenyl diphosphate synthase [EC:2.5.1.31] (db=KEGG) (RBH) B
CATALYZES - ENZRXNKFG-312
FUNCTIONAL-ASSIGNMENT-STATUS - :PROBABLE-ENZYME
GENE - GKFG-1420
//
UNIQUE-ID - GKFG-1419-MONOMER
TYPES - Polypeptides
COMMON-NAME - DNA replication and repair protein RecO; K03584 DNA repair protein RecO (recombination protein O) (db=KEGG evalue=0.0 bit_score=233.0 identity=52.3 coverage=96.72131147540983) (BLAST) C
GENE - GKFG-1419
//
UNIQUE-ID - GKFG-1418-MONOMER
TYPES - Polypeptides
COMMON-NAME - mcu:HMPREF0573_10758 AAA+ superfamily ATPase; K07133 (db=KEGG) (RBH) B
FUNCTIONAL-ASSIGNMENT-STATUS - :PROBABLE-ENZYME
GENE - GKFG-1418
MOLECULAR-WEIGHT-KD - 46.735    
MOLECULAR-WEIGHT-SEQ - 46.735    
//
UNIQUE-ID - GKFG-1417-MONOMER
TYPES - Polypeptides
COMMON-NAME - mcu:HMPREF0573_11491 leuA; 2-isopropylmalate synthase (EC:2.3.3.13); K01649 2-isopropylmalate synthase [EC:2.3.3.13] (db=KEGG) (RBH) B
CATALYZES - ENZRXNKFG-313
FUNCTIONAL-ASSIGNMENT-STATUS - :PROBABLE-ENZYME
GENE - GKFG-1417
//
UNIQUE-ID - GKFG-1416-MONOMER
TYPES - Polypeptides
COMMON-NAME - Putative uncharacterized protein n=1 Tax=Corynebacterium amycolatum SK46 RepID=E2MVY7_9CORY (db=UNIREF evalue=1.0e-38 bit_score=166.0 identity=31.7 coverage=93.43283582089552) (BLAST) C
GENE - GKFG-1416
MOLECULAR-WEIGHT-KD - 37.795    
MOLECULAR-WEIGHT-SEQ - 37.795    
//
UNIQUE-ID - GKFG-1415-MONOMER
TYPES - Polypeptides
COMMON-NAME - LacI family transcriptional regulator; K02529 LacI family transcriptional regulator (db=KEGG evalue=1.0e-32 bit_score=146.0 identity=35.3 coverage=84.33333333333334) (BLAST) C
GENE - GKFG-1415
//
UNIQUE-ID - GKFG-1414-MONOMER
TYPES - Polypeptides
COMMON-NAME - SCC57A.16; LacI family transcriptional regulator; K02529 LacI family transcriptional regulator (db=KEGG evalue=1.9e-07 bit_score=60.0 identity=62.2 coverage=73.77049180327869) (BLAST) C
GENE - GKFG-1414
//
UNIQUE-ID - GKFG-1413-MONOMER
TYPES - Polypeptides
COMMON-NAME - UniRef90_E8JGI5 GTP-binding protein Era n=1 Tax=Actinomyces sp. oral taxon 178 str. F0338 RepID=E8JGI5_9ACTO (db=UNIREF) (RBH) B
GENE - GKFG-1413
//
UNIQUE-ID - GKFG-1412-MONOMER
TYPES - Polypeptides
COMMON-NAME - mcu:HMPREF0573_11176 HCC HlyC/CorC family transporter (db=KEGG) (RBH) B
CATALYZES - ENZRXNKFG-1115
GENE - GKFG-1412
GO-TERMS - |GO:0005215|
//
UNIQUE-ID - GKFG-1411-MONOMER
TYPES - Polypeptides
COMMON-NAME - hypothetical protein; K07042 probable rRNA maturation factor (db=KEGG evalue=0.0 bit_score=222.0 identity=69.3 coverage=98.02631578947368) (BLAST) C
GENE - GKFG-1411
//
UNIQUE-ID - GKFG-1410-MONOMER
TYPES - Polypeptides
COMMON-NAME - bcv:Bcav_1750 PhoH family protein; K06217 phosphate starvation-inducible protein PhoH and related proteins (db=KEGG) (RBH) B
GENE - GKFG-1410
//
UNIQUE-ID - GKFG-1409-MONOMER
TYPES - Polypeptides
COMMON-NAME - hypothetical protein; K09761 16S rRNA (uracil1498-N3)-methyltransferase [EC:2.1.1.193] (db=KEGG evalue=5.6e-45 bit_score=186.0 identity=44.3 coverage=95.01915708812261) (BLAST) C
CATALYZES - ENZRXNKFG-314
FUNCTIONAL-ASSIGNMENT-STATUS - :PROBABLE-ENZYME
GENE - GKFG-1409
//
UNIQUE-ID - GKFG-1408-MONOMER
TYPES - Polypeptides
COMMON-NAME - ske:Sked_13440 chaperone protein DnaJ; K03686 molecular chaperone DnaJ (db=KEGG) (RBH) B
GENE - GKFG-1408
//
UNIQUE-ID - GKFG-1407-MONOMER
TYPES - Polypeptides
COMMON-NAME - cga:Celgi_1232 heat-inducible transcription repressor HrcA; K03705 heat-inducible transcriptional repressor (db=KEGG) (RBH) B
GENE - GKFG-1407
//
UNIQUE-ID - GKFG-1406-MONOMER
TYPES - Polypeptides
COMMON-NAME - ribH; 6,7-dimethyl-8-ribityllumazine synthase (EC:2.5.1.9); K00794 6,7-dimethyl-8-ribityllumazine synthase [EC:2.5.1.78] (db=KEGG evalue=0.0 bit_score=189.0 identity=60.9 coverage=97.46835443037975) (BLAST) C
CATALYZES - ENZRXNKFG-316
CATALYZES - ENZRXNKFG-315
FUNCTIONAL-ASSIGNMENT-STATUS - :PROBABLE-ENZYME
GENE - GKFG-1406
//
UNIQUE-ID - GKFG-1405-MONOMER
TYPES - Polypeptides
COMMON-NAME - phosphatidylcholine synthase; K01004 phosphatidylcholine synthase [EC:2.7.8.24] (db=KEGG evalue=0.0 bit_score=221.0 identity=44.3 coverage=85.33834586466166) (BLAST) C
CATALYZES - ENZRXNKFG-317
FUNCTIONAL-ASSIGNMENT-STATUS - :PROBABLE-ENZYME
GENE - GKFG-1405
//
UNIQUE-ID - GKFG-1404-MONOMER
TYPES - Polypeptides
COMMON-NAME - ske:Sked_18160 GTP cyclohydrolase II/3,4-dihydroxy-2-butanone 4-phosphate synthase; K14652 3,4-dihydroxy 2-butanone 4-phosphate synthase / GTP cyclohydrolase II [EC:4.1.99.12 3.5.4.25] (db=KEGG) (RBH) B
CATALYZES - ENZRXNKFG-319
CATALYZES - ENZRXNKFG-318
FUNCTIONAL-ASSIGNMENT-STATUS - :PROBABLE-ENZYME
GENE - GKFG-1404
//
UNIQUE-ID - GKFG-1403-MONOMER
TYPES - Polypeptides
COMMON-NAME - riboflavin synthase subunit alpha; K00793 riboflavin synthase [EC:2.5.1.9] (db=KEGG evalue=2.4e-43 bit_score=181.0 identity=46.7 coverage=97.47474747474747) (BLAST) C
CATALYZES - ENZRXNKFG-320
FUNCTIONAL-ASSIGNMENT-STATUS - :PROBABLE-ENZYME
GENE - GKFG-1403
//
UNIQUE-ID - GKFG-1402-MONOMER
TYPES - Polypeptides
COMMON-NAME - riboflavin biosynthesis protein RibD (EC:1.1.1.193 3.5.4.26); K11752 diaminohydroxyphosphoribosylaminopyrimidine deaminase / 5-amino-6-(5-phosphoribosylamino)uracil reductase [EC:3.5.4.26 1.1.1.193] (db=KEGG evalue=0.0 bit_score=281.0 identity=45.1 coverage=92.3943661971831) (BLAST) C
CATALYZES - ENZRXNKFG-322
CATALYZES - ENZRXNKFG-321
GENE - GKFG-1402
//
UNIQUE-ID - GKFG-1401-MONOMER
TYPES - Polypeptides
COMMON-NAME - Gst; glutathione S-transferase; K07393 putative glutathione S-transferase (db=KEGG evalue=8.6e-20 bit_score=103.0 identity=27.9 coverage=95.1492537313433) (BLAST) C
FUNCTIONAL-ASSIGNMENT-STATUS - :PROBABLE-ENZYME
GENE - GKFG-1401
MOLECULAR-WEIGHT-KD - 29.704    
MOLECULAR-WEIGHT-SEQ - 29.704    
//
UNIQUE-ID - GKFG-1400-MONOMER
TYPES - Polypeptides
COMMON-NAME - xce:Xcel_2196 hypothetical protein (db=KEGG) (RBH) B
GENE - GKFG-1400
MOLECULAR-WEIGHT-KD - 32.38    
MOLECULAR-WEIGHT-SEQ - 32.38    
//
UNIQUE-ID - GKFG-1399-MONOMER
TYPES - Polypeptides
COMMON-NAME - mlu:Mlut_12400 coproporphyrinogen III oxidase, anaerobic; K02495 oxygen-independent coproporphyrinogen III oxidase [EC:1.3.99.22] (db=KEGG) (RBH) B
CATALYZES - ENZRXNKFG-323
FUNCTIONAL-ASSIGNMENT-STATUS - :PROBABLE-ENZYME
GENE - GKFG-1399
//
UNIQUE-ID - GKFG-1398-MONOMER
TYPES - Polypeptides
COMMON-NAME - UniRef90_A7BDS9 tRNA (guanine-N(7)-)-methyltransferase n=2 Tax=Actinomyces odontolyticus RepID=A7BDS9_9ACTO (db=UNIREF) (RBH) B
GENE - GKFG-1398
//
UNIQUE-ID - GKFG-1397-MONOMER
TYPES - Polypeptides
COMMON-NAME - bcv:Bcav_1744 GTP-binding protein LepA; K03596 GTP-binding protein LepA (db=KEGG) (RBH) B
GENE - GKFG-1397
//
UNIQUE-ID - GKFG-1396-MONOMER
TYPES - Polypeptides
COMMON-NAME - UniRef90_H5UW33 Putative uncharacterized protein n=1 Tax=Mobilicoccus pelagius NBRC 104925 RepID=H5UW33_9MICO (db=UNIREF) (RBH) B
GENE - GKFG-1396
//
UNIQUE-ID - GKFG-1395-MONOMER
TYPES - Polypeptides
COMMON-NAME - RNA-binding S4 domain-containing protein; K04762 ribosome-associated heat shock protein Hsp15 (db=KEGG evalue=1.1e-32 bit_score=145.0 identity=57.7 coverage=83.33333333333334) (BLAST) C
GENE - GKFG-1395
MOLECULAR-WEIGHT-KD - 15.809    
MOLECULAR-WEIGHT-SEQ - 15.809    
//
UNIQUE-ID - GKFG-1394-MONOMER
TYPES - Polypeptides
COMMON-NAME - ske:Sked_10930 amino acid carrier protein; K03310 alanine or glycine:cation symporter, AGCS family (db=KEGG) (RBH) B
GENE - GKFG-1394
//
UNIQUE-ID - GKFG-1393-MONOMER
TYPES - Polypeptides
COMMON-NAME - 465647..465934 + ( gc_cont=0.583) (GENE) E
GENE - GKFG-1393
//
UNIQUE-ID - GKFG-1391-MONOMER
TYPES - Polypeptides
COMMON-NAME - peptide methionine sulfoxide reductase (EC:1.8.4.11); K07304 peptide-methionine (S)-S-oxide reductase [EC:1.8.4.11] (db=KEGG evalue=2.7e-40 bit_score=170.0 identity=51.2 coverage=97.5609756097561) (BLAST) C
CATALYZES - ENZRXNKFG-1138
CATALYZES - ENZRXNKFG-325
CATALYZES - ENZRXNKFG-324
GENE - GKFG-1391
MOLECULAR-WEIGHT-KD - 18.392    
MOLECULAR-WEIGHT-SEQ - 18.392    
//
UNIQUE-ID - GKFG-1390-MONOMER
TYPES - Polypeptides
COMMON-NAME - hypothetical protein (db=KEGG evalue=0.0 bit_score=216.0 identity=62.2 coverage=92.61363636363636) (BLAST) C
GENE - GKFG-1390
MOLECULAR-WEIGHT-KD - 18.36    
MOLECULAR-WEIGHT-SEQ - 18.36    
//
UNIQUE-ID - GKFG-1389-MONOMER
TYPES - Polypeptides
COMMON-NAME - transmembrane_regions (db=TMHMM db_id=tmhmm from=4 to=22) (IPRSCAN) D
GENE - GKFG-1389
MOLECULAR-WEIGHT-KD - 15.678    
MOLECULAR-WEIGHT-SEQ - 15.678    
//
UNIQUE-ID - GKFG-1388-MONOMER
TYPES - Polypeptides
COMMON-NAME - coiled-coil (db=Coil db_id=coil from=67 to=88 evalue=NA) (IPRSCAN) D
GENE - GKFG-1388
//
UNIQUE-ID - GKFG-1387-MONOMER
TYPES - Polypeptides
COMMON-NAME - mcu:HMPREF0573_10004 gatB; glutamyl-tRNA amidotransferase subunit B (EC:6.3.5.-); K02434 aspartyl-tRNA(Asn)/glutamyl-tRNA (Gln) amidotransferase subunit B [EC:6.3.5.6 6.3.5.7] (db=KEGG) (RBH) B
CATALYZES - ENZRXNKFG-327
CATALYZES - ENZRXNKFG-326
FUNCTIONAL-ASSIGNMENT-STATUS - :PROBABLE-ENZYME
GENE - GKFG-1387
//
UNIQUE-ID - GKFG-1386-MONOMER
TYPES - Polypeptides
COMMON-NAME - gatA; gata; K02433 aspartyl-tRNA(Asn)/glutamyl-tRNA (Gln) amidotransferase subunit A [EC:6.3.5.6 6.3.5.7] (db=KEGG evalue=0.0 bit_score=189.0 identity=67.4 coverage=92.51700680272108) (BLAST) C
CATALYZES - ENZRXNKFG-329
CATALYZES - ENZRXNKFG-328
FUNCTIONAL-ASSIGNMENT-STATUS - :PROBABLE-ENZYME
GENE - GKFG-1386
//
UNIQUE-ID - GKFG-1385-MONOMER
TYPES - Polypeptides
COMMON-NAME - mcu:HMPREF0573_10005 gatA; aspartyl/glutamyl-tRNA amidotransferase subunit A (EC:3.5.1.4); K02433 aspartyl-tRNA(Asn)/glutamyl-tRNA (Gln) amidotransferase subunit A [EC:6.3.5.6 6.3.5.7] (db=KEGG) (RBH) B
CATALYZES - ENZRXNKFG-335
CATALYZES - ENZRXNKFG-334
CATALYZES - ENZRXNKFG-333
CATALYZES - ENZRXNKFG-332
CATALYZES - ENZRXNKFG-331
CATALYZES - ENZRXNKFG-330
FUNCTIONAL-ASSIGNMENT-STATUS - :PROBABLE-ENZYME
GENE - GKFG-1385
//
UNIQUE-ID - GKFG-1384-MONOMER
TYPES - Polypeptides
COMMON-NAME - glutamyl-tRNA(Gln) amidotransferase subunit C; K02435 aspartyl-tRNA(Asn)/glutamyl-tRNA (Gln) amidotransferase subunit C [EC:6.3.5.6 6.3.5.7] (db=KEGG evalue=4.3e-25 bit_score=119.0 identity=63.3 coverage=97.97979797979798) (BLAST) C
CATALYZES - ENZRXNKFG-337
CATALYZES - ENZRXNKFG-336
FUNCTIONAL-ASSIGNMENT-STATUS - :PROBABLE-ENZYME
GENE - GKFG-1384
//
UNIQUE-ID - GKFG-1383-MONOMER
TYPES - Polypeptides
COMMON-NAME - jde:Jden_1695 DEAD/DEAH box helicase (db=KEGG) (RBH) B
GENE - GKFG-1383
//
UNIQUE-ID - GKFG-1382-MONOMER
TYPES - Polypeptides
COMMON-NAME - mcu:HMPREF0573_10007 cls; cardiolipin synthetase (EC:2.7.8.-); K06131 cardiolipin synthase [EC:2.7.8.-] (db=KEGG) (RBH) B
FUNCTIONAL-ASSIGNMENT-STATUS - :PROBABLE-ENZYME
GENE - GKFG-1382
//
UNIQUE-ID - GKFG-1381-MONOMER
TYPES - Polypeptides
COMMON-NAME - mlu:Mlut_05940 DNA ligase, NAD-dependent; K01972 DNA ligase (NAD+) [EC:6.5.1.2] (db=KEGG) (RBH) B
CATALYZES - ENZRXNKFG-338
GENE - GKFG-1381
//
UNIQUE-ID - GKFG-1380-MONOMER
TYPES - Polypeptides
COMMON-NAME - FtsK/SpoIIIE family protein n=1 Tax=Actinomyces sp. oral taxon 171 str. F0337 RepID=E7NA81_9ACTO (db=UNIREF evalue=1.0e-13 bit_score=84.0 identity=26.8 coverage=68.11224489795919) (BLAST) C
GENE - GKFG-1380
//
UNIQUE-ID - GKFG-1379-MONOMER
TYPES - Polypeptides
COMMON-NAME - bcv:Bcav_2826 cell division protein FtsK; K03466 DNA segregation ATPase FtsK/SpoIIIE, S-DNA-T family (db=KEGG) (RBH) B
GENE - GKFG-1379
MOLECULAR-WEIGHT-KD - 72.342    
MOLECULAR-WEIGHT-SEQ - 72.342    
//
UNIQUE-ID - GKFG-1378-MONOMER
TYPES - Polypeptides
COMMON-NAME - transcription factor WhiB (db=KEGG evalue=6.8e-32 bit_score=141.0 identity=76.5 coverage=96.3855421686747) (BLAST) C
GENE - GKFG-1378
MOLECULAR-WEIGHT-KD - 9.273    
MOLECULAR-WEIGHT-SEQ - 9.273    
//
UNIQUE-ID - GKFG-1377-MONOMER
TYPES - Polypeptides
COMMON-NAME - tmRNA-binding protein; K03664 SsrA-binding protein (db=KEGG evalue=5.5e-43 bit_score=179.0 identity=69.8 coverage=95.83333333333334) (BLAST) C
GENE - GKFG-1377
//
UNIQUE-ID - GKFG-1376-MONOMER
TYPES - Polypeptides
COMMON-NAME - tmRNA-binding protein; K03664 SsrA-binding protein (db=KEGG evalue=3.3e-13 bit_score=79.0 identity=57.7 coverage=84.88372093023256) (BLAST) C
GENE - GKFG-1376
//
UNIQUE-ID - GKFG-1375-MONOMER
TYPES - Polypeptides
COMMON-NAME - peptidase M23 (db=KEGG evalue=0.0 bit_score=266.0 identity=33.3 coverage=96.36363636363636) (BLAST) C
GENE - GKFG-1375
//
UNIQUE-ID - GKFG-1374-MONOMER
TYPES - Polypeptides
COMMON-NAME - UniRef90_E8JL19 Cell division protein FtsX n=1 Tax=Actinomyces sp. oral taxon 178 str. F0338 RepID=E8JL19_9ACTO (db=UNIREF) (RBH) B
GENE - GKFG-1374
//
UNIQUE-ID - GKFG-1373-MONOMER
TYPES - Polypeptides
COMMON-NAME - mcu:HMPREF0573_11379 ABC transporter ATP-binding protein; K09812 cell division transport system ATP-binding protein (db=KEGG) (RBH) B
GENE - GKFG-1373
//
UNIQUE-ID - GKFG-1372-MONOMER
TYPES - Polypeptides
COMMON-NAME - (db=HMMPfam db_id=PF12029 from=9 to=109 evalue=1.1e-08 interpro_id=IPR021904 interpro_description=Protein of unknown function DUF3516) (IPRSCAN) D
GENE - GKFG-1372
MOLECULAR-WEIGHT-KD - 13.595    
MOLECULAR-WEIGHT-SEQ - 13.595    
//
UNIQUE-ID - GKFG-1371-MONOMER
TYPES - Polypeptides
COMMON-NAME - krh:KRH_09340 prfB; peptide chain release factor 2; K02836 peptide chain release factor 2 (db=KEGG) (RBH) B
GENE - GKFG-1371
//
UNIQUE-ID - GKFG-1370-MONOMER
TYPES - Polypeptides
COMMON-NAME - CinA domain-containing protein; K03743 (db=KEGG evalue=1.4e-30 bit_score=138.0 identity=49.0 coverage=93.75) (BLAST) C
GENE - GKFG-1370
//
UNIQUE-ID - GKFG-1369-MONOMER
TYPES - Polypeptides
COMMON-NAME - hypothetical protein; K03565 regulatory protein (db=KEGG evalue=7.9e-23 bit_score=112.0 identity=36.0 coverage=87.6923076923077) (BLAST) C
GENE - GKFG-1369
//
UNIQUE-ID - GKFG-1368-MONOMER
TYPES - Polypeptides
COMMON-NAME - bfa:Bfae_10530 recombination protein RecA; K03553 recombination protein RecA (db=KEGG) (RBH) B
GENE - GKFG-1368
//
UNIQUE-ID - GKFG-1367-MONOMER
TYPES - Polypeptides
COMMON-NAME - Putative uncharacterized protein n=1 Tax=Actinomyces sp. oral taxon 180 str. F0310 RepID=E6KPW1_9ACTO (db=UNIREF evalue=8.7e-11 bit_score=72.0 identity=50.7 coverage=81.17647058823529) (BLAST) C
GENE - GKFG-1367
//
UNIQUE-ID - GKFG-1366-MONOMER
TYPES - Polypeptides
COMMON-NAME - helix-turn-helix domain-containing protein (db=KEGG evalue=2.7e-25 bit_score=120.0 identity=72.9 coverage=78.50467289719626) (BLAST) C
GENE - GKFG-1366
//
UNIQUE-ID - GKFG-1365-MONOMER
TYPES - Polypeptides
COMMON-NAME - pgsA2; hypothetical protein; K00995 CDP-diacylglycerol--glycerol-3-phosphate 3-phosphatidyltransferase [EC:2.7.8.5] (db=KEGG evalue=1.2e-36 bit_score=159.0 identity=45.9 coverage=42.78959810874704) (BLAST) C
CATALYZES - ENZRXNKFG-339
FUNCTIONAL-ASSIGNMENT-STATUS - :PROBABLE-ENZYME
GENE - GKFG-1365
//
UNIQUE-ID - GKFG-1364-MONOMER
TYPES - Polypeptides
COMMON-NAME - bcv:Bcav_2461 cell division protein FtsK; K03466 DNA segregation ATPase FtsK/SpoIIIE, S-DNA-T family (db=KEGG) (RBH) B
GENE - GKFG-1364
//
UNIQUE-ID - GKFG-1363-MONOMER
TYPES - Polypeptides
COMMON-NAME - cell division protein FtsK/SpoIIIE; K03466 DNA segregation ATPase FtsK/SpoIIIE, S-DNA-T family (db=KEGG evalue=1.1e-24 bit_score=119.0 identity=30.1 coverage=83.07086614173228) (BLAST) C
GENE - GKFG-1363
//
UNIQUE-ID - GKFG-1362-MONOMER
TYPES - Polypeptides
COMMON-NAME - carbohydrate kinase (db=KEGG evalue=1.2e-39 bit_score=169.0 identity=32.8 coverage=95.26813880126183) (BLAST) C
GENE - GKFG-1362
//
UNIQUE-ID - GKFG-1361-MONOMER
TYPES - Polypeptides
COMMON-NAME - hypothetical protein; K06997 (db=KEGG evalue=1.0e-43 bit_score=182.0 identity=45.1 coverage=97.0954356846473) (BLAST) C
GENE - GKFG-1361
MOLECULAR-WEIGHT-KD - 26.541    
MOLECULAR-WEIGHT-SEQ - 26.541    
//
UNIQUE-ID - GKFG-1360-MONOMER
TYPES - Polypeptides
COMMON-NAME - mcu:HMPREF0573_10591 sensor histidine kinase (db=KEGG) (RBH) B
GENE - GKFG-1360
//
UNIQUE-ID - GKFG-1359-MONOMER
TYPES - Polypeptides
COMMON-NAME - tpr:Tpau_1737 lysyl-tRNA synthetase (EC:6.1.1.6); K04567 lysyl-tRNA synthetase, class II [EC:6.1.1.6] (db=KEGG) (RBH) B
CATALYZES - ENZRXNKFG-340
FUNCTIONAL-ASSIGNMENT-STATUS - :PROBABLE-ENZYME
GENE - GKFG-1359
//
UNIQUE-ID - GKFG-1358-MONOMER
TYPES - Polypeptides
COMMON-NAME - mcu:HMPREF0573_11416 putative metal-dependent hydrolase; K12574 ribonuclease J [EC:3.1.-.-] (db=KEGG) (RBH) B
GENE - GKFG-1358
//
UNIQUE-ID - GKFG-1357-MONOMER
TYPES - Polypeptides
COMMON-NAME - UniRef90_E7NAM3 Dihydrodipicolinate synthase n=6 Tax=Actinomyces RepID=E7NAM3_9ACTO (db=UNIREF) (RBH) B
FUNCTIONAL-ASSIGNMENT-STATUS - :PROBABLE-ENZYME
GENE - GKFG-1357
//
UNIQUE-ID - GKFG-1356-MONOMER
TYPES - Polypeptides
COMMON-NAME - acyltransferase (db=KEGG evalue=2.3e-14 bit_score=84.0 identity=28.9 coverage=90.0) (BLAST) C
GENE - GKFG-1356
//
UNIQUE-ID - GKFG-1355-MONOMER
TYPES - Polypeptides
COMMON-NAME - dihydrodipicolinate reductase (EC:1.3.1.26); K00215 dihydrodipicolinate reductase [EC:1.3.1.26] (db=KEGG evalue=0.0 bit_score=261.0 identity=54.3 coverage=96.82539682539682) (BLAST) C
CATALYZES - ENZRXNKFG-341
GENE - GKFG-1355
//
UNIQUE-ID - GKFG-1354-MONOMER
TYPES - Polypeptides
COMMON-NAME - PROKAR_LIPOPROTEIN (db=ProfileScan db_id=PS51257 from=1 to=19 evalue=7.0) (IPRSCAN) D
GENE - GKFG-1354
//
UNIQUE-ID - GKFG-1353-MONOMER
TYPES - Polypeptides
COMMON-NAME - apn:Asphe3_14210 Zn-dependent peptidase (db=KEGG) (RBH) B
GENE - GKFG-1353
//
UNIQUE-ID - GKFG-1352-MONOMER
TYPES - Polypeptides
COMMON-NAME - seg (db=Seg db_id=seg from=13 to=25) (IPRSCAN) D
GENE - GKFG-1352
//
UNIQUE-ID - GKFG-1351-MONOMER
TYPES - Polypeptides
COMMON-NAME - mcu:HMPREF0573_10125 pnp; polynucleotide phosphorylase/polyadenylase (EC:2.7.7.8); K00962 polyribonucleotide nucleotidyltransferase [EC:2.7.7.8] (db=KEGG) (RBH) B
CATALYZES - ENZRXNKFG-342
FUNCTIONAL-ASSIGNMENT-STATUS - :PROBABLE-ENZYME
GENE - GKFG-1351
//
UNIQUE-ID - GKFG-1349-MONOMER
TYPES - Polypeptides
COMMON-NAME - seg (db=Seg db_id=seg from=3 to=19) (IPRSCAN) D
GENE - GKFG-1349
//
UNIQUE-ID - GKFG-1348-MONOMER
TYPES - Polypeptides
COMMON-NAME - mcu:HMPREF0573_11288 DNA-binding protein (db=KEGG) (RBH) B
GENE - GKFG-1348
//
UNIQUE-ID - GKFG-1347-MONOMER
TYPES - Polypeptides
COMMON-NAME - aur:HMPREF9243_0883 hypothetical protein (db=KEGG) (RBH) B
GENE - GKFG-1347
//
UNIQUE-ID - GKFG-1346-MONOMER
TYPES - Polypeptides
COMMON-NAME - tsu:Tresu_0921 ATPase AAA central domain-containing protein (db=KEGG) (RBH) B
FUNCTIONAL-ASSIGNMENT-STATUS - :PROBABLE-ENZYME
GENE - GKFG-1346
//
UNIQUE-ID - GKFG-1345-MONOMER
TYPES - Polypeptides
COMMON-NAME - seg (db=Seg db_id=seg from=86 to=106) (IPRSCAN) D
GENE - GKFG-1345
MOLECULAR-WEIGHT-KD - 25.364    
MOLECULAR-WEIGHT-SEQ - 25.364    
//
UNIQUE-ID - GKFG-1344-MONOMER
TYPES - Polypeptides
COMMON-NAME - PilT protein family protein (db=KEGG evalue=2.6e-11 bit_score=72.0 identity=89.7 coverage=67.85714285714286) (BLAST) C
GENE - GKFG-1344
//
UNIQUE-ID - GKFG-1343-MONOMER
TYPES - Polypeptides
COMMON-NAME - hypothetical protein (db=KEGG evalue=2.4e-29 bit_score=133.0 identity=81.0 coverage=96.29629629629629) (BLAST) C
GENE - GKFG-1343
//
UNIQUE-ID - GKFG-1342-MONOMER
TYPES - Polypeptides
COMMON-NAME - RelB/DinJ family addiction module antitoxin; K07473 DNA-damage-inducible protein J (db=KEGG evalue=2.6e-09 bit_score=67.0 identity=43.0 coverage=75.0) (BLAST) C
GENE - GKFG-1342
MOLECULAR-WEIGHT-KD - 10.936    
MOLECULAR-WEIGHT-SEQ - 10.936    
//
UNIQUE-ID - GKFG-1341-MONOMER
TYPES - Polypeptides
COMMON-NAME - hypothetical protein (db=KEGG evalue=4.8e-11 bit_score=72.0 identity=36.4 coverage=85.29411764705883) (BLAST) C
GENE - GKFG-1341
MOLECULAR-WEIGHT-KD - 12.145    
MOLECULAR-WEIGHT-SEQ - 12.145    
//
UNIQUE-ID - GKFG-1340-MONOMER
TYPES - Polypeptides
COMMON-NAME - pfr:PFREUD_21700 hypothetical protein (db=KEGG) (RBH) B
GENE - GKFG-1340
//
UNIQUE-ID - GKFG-1339-MONOMER
TYPES - Polypeptides
COMMON-NAME - TetR family transcriptional regulator (db=KEGG evalue=4.7e-22 bit_score=111.0 identity=28.9 coverage=69.63696369636963) (BLAST) C
GENE - GKFG-1339
MOLECULAR-WEIGHT-KD - 34.197    
MOLECULAR-WEIGHT-SEQ - 34.197    
//
UNIQUE-ID - GKFG-1338-MONOMER
TYPES - Polypeptides
COMMON-NAME - putative ribosomal-protein-S5-alanine acetyltransferase (EC:2.3.1.128); K03790 ribosomal-protein-alanine N-acetyltransferase [EC:2.3.1.128] (db=KEGG evalue=1.6e-35 bit_score=155.0 identity=40.8 coverage=63.38028169014085) (BLAST) C
CATALYZES - ENZRXNKFG-343
GENE - GKFG-1338
//
UNIQUE-ID - GKFG-1337-MONOMER
TYPES - Polypeptides
COMMON-NAME - UniRef90_C0VTP3 YidE/YbjL family protein n=2 Tax=Corynebacterium glucuronolyticum RepID=C0VTP3_9CORY (db=UNIREF) (RBH) B
GENE - GKFG-1337
MOLECULAR-WEIGHT-KD - 39.122    
MOLECULAR-WEIGHT-SEQ - 39.122    
//
UNIQUE-ID - GKFG-1336-MONOMER
TYPES - Polypeptides
COMMON-NAME - ahe:Arch_0626 riboflavin biosynthesis protein RibF; K11753 riboflavin kinase / FMN adenylyltransferase [EC:2.7.1.26 2.7.7.2] (db=KEGG) (RBH) B
CATALYZES - ENZRXNKFG-345
CATALYZES - ENZRXNKFG-344
GENE - GKFG-1336
//
UNIQUE-ID - GKFG-1335-MONOMER
TYPES - Polypeptides
COMMON-NAME - seg (db=Seg db_id=seg from=6 to=24) (IPRSCAN) D
GENE - GKFG-1335
MOLECULAR-WEIGHT-KD - 5.611    
MOLECULAR-WEIGHT-SEQ - 5.611    
//
UNIQUE-ID - GKFG-1334-MONOMER
TYPES - Polypeptides
COMMON-NAME - bfa:Bfae_00830 family 4 glycosyl hydrolase, alpha-galactosidase/6-phospho-beta-glucosidase; K01222 6-phospho-beta-glucosidase [EC:3.2.1.86] (db=KEGG) (RBH) B
CATALYZES - ENZRXNKFG-348
CATALYZES - ENZRXNKFG-347
CATALYZES - ENZRXNKFG-346
FUNCTIONAL-ASSIGNMENT-STATUS - :PROBABLE-ENZYME
GENE - GKFG-1334
//
UNIQUE-ID - GKFG-1333-MONOMER
TYPES - Polypeptides
COMMON-NAME - DeoR family transcriptional regulator (db=KEGG evalue=0.0 bit_score=215.0 identity=49.2 coverage=99.1869918699187) (BLAST) C
GENE - GKFG-1333
//
UNIQUE-ID - GKFG-1332-MONOMER
TYPES - Polypeptides
COMMON-NAME - SCC77.07c; carbohydrate kinase (db=KEGG evalue=5.1e-40 bit_score=170.0 identity=35.5 coverage=92.60450160771704) (BLAST) C
FUNCTIONAL-ASSIGNMENT-STATUS - :PROBABLE-ENZYME
GENE - GKFG-1332
MOLECULAR-WEIGHT-KD - 32.906    
MOLECULAR-WEIGHT-SEQ - 32.906    
//
UNIQUE-ID - GKFG-1331-MONOMER
TYPES - Polypeptides
COMMON-NAME - ica:Intca_0417 carbohydrate ABC transporter substrate-binding protein; K02027 multiple sugar transport system substrate-binding protein (db=KEGG) (RBH) B
GENE - GKFG-1331
MOLECULAR-WEIGHT-KD - 49.668    
MOLECULAR-WEIGHT-SEQ - 49.668    
//
UNIQUE-ID - GKFG-1330-MONOMER
TYPES - Polypeptides
COMMON-NAME - bfa:Bfae_00850 carbohydrate ABC transporter membrane protein; K02025 multiple sugar transport system permease protein (db=KEGG) (RBH) B
GENE - GKFG-1330
MOLECULAR-WEIGHT-KD - 32.582    
MOLECULAR-WEIGHT-SEQ - 32.582    
//
UNIQUE-ID - GKFG-1329-MONOMER
TYPES - Polypeptides
COMMON-NAME - carbohydrate ABC transporter membrane protein 2; K02026 multiple sugar transport system permease protein (db=KEGG evalue=0.0 bit_score=288.0 identity=53.4 coverage=97.39776951672863) (BLAST) C
GENE - GKFG-1329
MOLECULAR-WEIGHT-KD - 29.937    
MOLECULAR-WEIGHT-SEQ - 29.937    
//
UNIQUE-ID - GKFG-1328-MONOMER
TYPES - Polypeptides
COMMON-NAME - putative tRNA-pseudouridine synthase I (EC:5.4.99.12); K03177 tRNA pseudouridine55 synthase [EC:5.4.99.25] (db=KEGG evalue=0.0 bit_score=244.0 identity=41.6 coverage=89.51841359773371) (BLAST) C
CATALYZES - ENZRXNKFG-350
CATALYZES - ENZRXNKFG-349
FUNCTIONAL-ASSIGNMENT-STATUS - :PROBABLE-ENZYME
GENE - GKFG-1328
//
UNIQUE-ID - GKFG-1327-MONOMER
TYPES - Polypeptides
COMMON-NAME - molybdenum cofactor synthesis domain-containing protein; K03750 molybdopterin molybdotransferase [EC:2.10.1.1] (db=KEGG evalue=5.7e-42 bit_score=176.0 identity=54.7 coverage=98.63013698630137) (BLAST) C
CATALYZES - ENZRXNKFG-351
GENE - GKFG-1327
//
UNIQUE-ID - GKFG-1326-MONOMER
TYPES - Polypeptides
COMMON-NAME - ribosome-binding factor A; K02834 ribosome-binding factor A (db=KEGG evalue=2.0e-42 bit_score=178.0 identity=61.6 coverage=71.35416666666666) (BLAST) C
GENE - GKFG-1326
//
UNIQUE-ID - GKFG-1325-MONOMER
TYPES - Polypeptides
COMMON-NAME - mcu:HMPREF0573_10136 infB; translation initiation factor IF-2; K02519 translation initiation factor IF-2 (db=KEGG) (RBH) B
GENE - GKFG-1325
//
UNIQUE-ID - GKFG-1324-MONOMER
TYPES - Polypeptides
COMMON-NAME - translation initiation factor 2; K02519 translation initiation factor IF-2 (db=KEGG evalue=0.0 bit_score=228.0 identity=42.8 coverage=91.22257053291536) (BLAST) C
GENE - GKFG-1324
//
UNIQUE-ID - GKFG-1323-MONOMER
TYPES - Polypeptides
COMMON-NAME - nca:Noca_3192 nusA; transcription elongation factor NusA; K02600 N utilization substance protein A (db=KEGG) (RBH) B
GENE - GKFG-1323
//
UNIQUE-ID - GKFG-1322-MONOMER
TYPES - Polypeptides
COMMON-NAME - hypothetical protein; K09748 ribosome maturation factor RimP (db=KEGG evalue=2.3e-25 bit_score=121.0 identity=46.9 coverage=90.32258064516128) (BLAST) C
GENE - GKFG-1322
//
UNIQUE-ID - GKFG-1321-MONOMER
TYPES - Polypeptides
COMMON-NAME - 394701..395837 - ( gc_cont=0.524) (GENE) E
GENE - GKFG-1321
MOLECULAR-WEIGHT-KD - 40.66    
MOLECULAR-WEIGHT-SEQ - 40.66    
//
UNIQUE-ID - GKFG-1320-MONOMER
TYPES - Polypeptides
COMMON-NAME - aminoacyl-tRNA hydrolase (EC:3.1.1.29); K01056 peptidyl-tRNA hydrolase, PTH1 family [EC:3.1.1.29] (db=KEGG evalue=0.0 bit_score=204.0 identity=50.8 coverage=98.49246231155779) (BLAST) C
CATALYZES - ENZRXNKFG-353
CATALYZES - ENZRXNKFG-352
GENE - GKFG-1320
//
UNIQUE-ID - GKFG-1318-MONOMER
TYPES - Polypeptides
COMMON-NAME - bcv:Bcav_0987 ribose-phosphate pyrophosphokinase (EC:2.7.6.1); K00948 ribose-phosphate pyrophosphokinase [EC:2.7.6.1] (db=KEGG) (RBH) B
CATALYZES - ENZRXNKFG-354
FUNCTIONAL-ASSIGNMENT-STATUS - :PROBABLE-ENZYME
GENE - GKFG-1318
//
UNIQUE-ID - GKFG-1317-MONOMER
TYPES - Polypeptides
COMMON-NAME - bfa:Bfae_13380 UDP-N-acetylglucosamine pyrophosphorylase/glucosamine-1-phosphate N-acetyltransferase; K04042 bifunctional UDP-N-acetylglucosamine pyrophosphorylase / Glucosamine-1-phosphate N-acetyltransferase [EC:2.7.7.23 2.3.1.157] (db=KEGG) (RBH) B
CATALYZES - ENZRXNKFG-356
CATALYZES - ENZRXNKFG-355
GENE - GKFG-1317
//
UNIQUE-ID - GKFG-1316-MONOMER
TYPES - Polypeptides
COMMON-NAME - molybdenum cofactor synthesis protein; K03750 molybdopterin molybdotransferase [EC:2.10.1.1] (db=KEGG evalue=0.0 bit_score=227.0 identity=53.4 coverage=90.1639344262295) (BLAST) C
CATALYZES - ENZRXNKFG-357
GENE - GKFG-1316
//
UNIQUE-ID - GKFG-1315-MONOMER
TYPES - Polypeptides
COMMON-NAME - MarR family transcriptional regulator (db=KEGG evalue=0.0 bit_score=203.0 identity=62.3 coverage=89.94413407821229) (BLAST) C
GENE - GKFG-1315
MOLECULAR-WEIGHT-KD - 20.196    
MOLECULAR-WEIGHT-SEQ - 20.196    
//
UNIQUE-ID - GKFG-1314-MONOMER
TYPES - Polypeptides
COMMON-NAME - ahe:Arch_1586 ABC transporter (db=KEGG) (RBH) B
GENE - GKFG-1314
//
UNIQUE-ID - GKFG-1313-MONOMER
TYPES - Polypeptides
COMMON-NAME - ispE; 4-diphosphocytidyl-2-C-methyl-D-erythritol kinase (EC:2.7.1.148); K00919 4-diphosphocytidyl-2-C-methyl-D-erythritol kinase [EC:2.7.1.148] (db=KEGG evalue=1.7e-21 bit_score=108.0 identity=42.4 coverage=82.63473053892216) (BLAST) C
CATALYZES - ENZRXNKFG-358
FUNCTIONAL-ASSIGNMENT-STATUS - :PROBABLE-ENZYME
GENE - GKFG-1313
//
UNIQUE-ID - GKFG-1312-MONOMER
TYPES - Polypeptides
COMMON-NAME - G5 domain-containing protein (db=KEGG evalue=0.0 bit_score=209.0 identity=34.0 coverage=97.25274725274726) (BLAST) C
GENE - GKFG-1312
//
UNIQUE-ID - GKFG-1311-MONOMER
TYPES - Polypeptides
COMMON-NAME - UniRef90_E6KRL9 Deoxyribonuclease n=1 Tax=Actinomyces sp. oral taxon 180 str. F0310 RepID=E6KRL9_9ACTO (db=UNIREF) (RBH) B
GENE - GKFG-1311
//
UNIQUE-ID - GKFG-1310-MONOMER
TYPES - Polypeptides
COMMON-NAME - bcv:Bcav_2829 signal transduction histidine kinase (db=KEGG) (RBH) B
GENE - GKFG-1310
//
UNIQUE-ID - GKFG-1309-MONOMER
TYPES - Polypeptides
COMMON-NAME - (db=HMMPfam db_id=PF10698 from=4 to=167 evalue=1.9e-24 interpro_id=IPR019639 interpro_description=Protein of unknown function DUF2505) (IPRSCAN) D
GENE - GKFG-1309
//
UNIQUE-ID - GKFG-1308-MONOMER
TYPES - Polypeptides
COMMON-NAME - hypothetical protein (db=KEGG evalue=5.8e-35 bit_score=153.0 identity=35.9 coverage=71.11913357400722) (BLAST) C
GENE - GKFG-1308
MOLECULAR-WEIGHT-KD - 29.131    
MOLECULAR-WEIGHT-SEQ - 29.131    
//
UNIQUE-ID - GKFG-1307-MONOMER
TYPES - Polypeptides
COMMON-NAME - cfl:Cfla_1527 thymidylate synthase (EC:2.1.1.45); K00560 thymidylate synthase [EC:2.1.1.45] (db=KEGG) (RBH) B
CATALYZES - ENZRXNKFG-359
FUNCTIONAL-ASSIGNMENT-STATUS - :PROBABLE-ENZYME
GENE - GKFG-1307
MOLECULAR-WEIGHT-KD - 31.139    
MOLECULAR-WEIGHT-SEQ - 31.139    
//
UNIQUE-ID - GKFG-1306-MONOMER
TYPES - Polypeptides
COMMON-NAME - putative dihydrofolate reductase; K00287 dihydrofolate reductase [EC:1.5.1.3] (db=KEGG evalue=4.6e-38 bit_score=163.0 identity=53.0 coverage=92.0) (BLAST) C
CATALYZES - ENZRXNKFG-360
FUNCTIONAL-ASSIGNMENT-STATUS - :PROBABLE-ENZYME
GENE - GKFG-1306
MOLECULAR-WEIGHT-KD - 19.136    
MOLECULAR-WEIGHT-SEQ - 19.136    
//
UNIQUE-ID - GKFG-1305-MONOMER
TYPES - Polypeptides
COMMON-NAME - 5,10-methenyltetrahydrofolate synthetase (EC:6.3.3.2); K01934 5-formyltetrahydrofolate cyclo-ligase [EC:6.3.3.2] (db=KEGG evalue=2.2e-15 bit_score=88.0 identity=32.2 coverage=88.40579710144928) (BLAST) C
CATALYZES - ENZRXNKFG-361
GENE - GKFG-1305
MOLECULAR-WEIGHT-KD - 23.053    
MOLECULAR-WEIGHT-SEQ - 23.053    
//
UNIQUE-ID - GKFG-1304-MONOMER
TYPES - Polypeptides
COMMON-NAME - UniRef90_UPI000051013A hypothetical protein BlinB_14173 n=1 Tax=Brevibacterium linens BL2 RepID=UPI000051013A (db=UNIREF) (RBH) B
GENE - GKFG-1304
MOLECULAR-WEIGHT-KD - 80.551    
MOLECULAR-WEIGHT-SEQ - 80.551    
//
UNIQUE-ID - GKFG-1303-MONOMER
TYPES - Polypeptides
COMMON-NAME - mcu:HMPREF0573_10204 phage infection protein; K01421 putative membrane protein (db=KEGG) (RBH) B
GENE - GKFG-1303
//
UNIQUE-ID - GKFG-1302-MONOMER
TYPES - Polypeptides
COMMON-NAME - mcu:HMPREF0573_10205 phage infection protein; K01421 putative membrane protein (db=KEGG) (RBH) B
GENE - GKFG-1302
//
UNIQUE-ID - GKFG-1301-MONOMER
TYPES - Polypeptides
COMMON-NAME - mcu:HMPREF0573_10206 esterase of the alpha-beta hydrolase superfamily protein (db=KEGG) (RBH) B
FUNCTIONAL-ASSIGNMENT-STATUS - :PROBABLE-ENZYME
GENE - GKFG-1301
//
UNIQUE-ID - GKFG-1300-MONOMER
TYPES - Polypeptides
COMMON-NAME - membrane-flanked domain-containing protein; K08981 putative membrane protein (db=KEGG evalue=0.0 bit_score=295.0 identity=33.6 coverage=82.20640569395017) (BLAST) C
GENE - GKFG-1300
//
UNIQUE-ID - GKFG-1299-MONOMER
TYPES - Polypeptides
COMMON-NAME - membrane-flanked domain-containing protein; K09167 hypothetical protein (db=KEGG evalue=1.6e-32 bit_score=144.0 identity=44.6 coverage=98.20359281437125) (BLAST) C
GENE - GKFG-1299
//
UNIQUE-ID - GKFG-1298-MONOMER
TYPES - Polypeptides
COMMON-NAME - seg (db=Seg db_id=seg from=11 to=28) (IPRSCAN) D
GENE - GKFG-1298
//
UNIQUE-ID - GKFG-1297-MONOMER
TYPES - Polypeptides
COMMON-NAME - aminoglycoside phosphotransferase (db=KEGG evalue=6.9e-44 bit_score=183.0 identity=36.0 coverage=81.0958904109589) (BLAST) C
CATALYZES - ENZRXNKFG-1114
CATALYZES - ENZRXNKFG-1057
GENE - GKFG-1297
GO-TERMS - |GO:0005215|
MOLECULAR-WEIGHT-KD - 40.565    
MOLECULAR-WEIGHT-SEQ - 40.565    
//
UNIQUE-ID - GKFG-1296-MONOMER
TYPES - Polypeptides
COMMON-NAME - bcv:Bcav_2901 UvrD/REP helicase; K03657 DNA helicase II / ATP-dependent DNA helicase PcrA [EC:3.6.4.12] (db=KEGG) (RBH) B
CATALYZES - ENZRXNKFG-362
GENE - GKFG-1296
//
UNIQUE-ID - GKFG-1295-MONOMER
TYPES - Polypeptides
COMMON-NAME - ATP-dependent DNA helicase (EC:3.6.1.-) (db=KEGG evalue=0.0 bit_score=243.0 identity=24.4 coverage=96.16087751371116) (BLAST) C
CATALYZES - ENZRXNKFG-1058
GENE - GKFG-1295
//
UNIQUE-ID - GKFG-1294-MONOMER
TYPES - Polypeptides
COMMON-NAME - hypothetical protein (db=KEGG evalue=8.9e-10 bit_score=69.0 identity=26.7 coverage=86.66666666666667) (BLAST) C
GENE - GKFG-1294
MOLECULAR-WEIGHT-KD - 23.266    
MOLECULAR-WEIGHT-SEQ - 23.266    
//
UNIQUE-ID - GKFG-1293-MONOMER
TYPES - Polypeptides
COMMON-NAME - (db=HMMPfam db_id=PF11305 from=1 to=73 evalue=5.0e-18 interpro_id=IPR021456 interpro_description=Protein of unknown function DUF3107) (IPRSCAN) D
GENE - GKFG-1293
MOLECULAR-WEIGHT-KD - 8.152    
MOLECULAR-WEIGHT-SEQ - 8.152    
//
UNIQUE-ID - GKFG-1292-MONOMER
TYPES - Polypeptides
COMMON-NAME - hypothetical protein (db=KEGG evalue=5.9e-21 bit_score=106.0 identity=32.5 coverage=96.03960396039604) (BLAST) C
GENE - GKFG-1292
//
UNIQUE-ID - GKFG-1291-MONOMER
TYPES - Polypeptides
COMMON-NAME - ahe:Arch_1234 DEAD/DEAH box helicase (db=KEGG) (RBH) B
GENE - GKFG-1291
MOLECULAR-WEIGHT-KD - 58.434    
MOLECULAR-WEIGHT-SEQ - 58.434    
//
UNIQUE-ID - GKFG-1290-MONOMER
TYPES - Polypeptides
COMMON-NAME - vma:VAB18032_29276 alpha amylase catalytic subunit; K01187 alpha-glucosidase [EC:3.2.1.20] (db=KEGG) (RBH) B
CATALYZES - ENZRXNKFG-1159
CATALYZES - ENZRXNKFG-365
CATALYZES - ENZRXNKFG-364
CATALYZES - ENZRXNKFG-363
CREDITS - AUKFG-1
FUNCTIONAL-ASSIGNMENT-STATUS - :PROBABLE-ENZYME
GENE - GKFG-1290
MOLECULAR-WEIGHT-KD - 64.468    
MOLECULAR-WEIGHT-SEQ - 64.468    
//
UNIQUE-ID - GKFG-1289-MONOMER
TYPES - Polypeptides
COMMON-NAME - cpg:Cp316_1400 glgP; glycogen phosphorylase; K00688 starch phosphorylase [EC:2.4.1.1] (db=KEGG) (RBH) B
CATALYZES - ENZRXNKFG-373
CATALYZES - ENZRXNKFG-372
CATALYZES - ENZRXNKFG-371
CATALYZES - ENZRXNKFG-370
CATALYZES - ENZRXNKFG-369
CATALYZES - ENZRXNKFG-368
CATALYZES - ENZRXNKFG-367
CATALYZES - ENZRXNKFG-366
FUNCTIONAL-ASSIGNMENT-STATUS - :PROBABLE-ENZYME
GENE - GKFG-1289
MOLECULAR-WEIGHT-KD - 90.431    
MOLECULAR-WEIGHT-SEQ - 90.431    
//
UNIQUE-ID - GKFG-1288-MONOMER
TYPES - Polypeptides
COMMON-NAME - ahe:Arch_0546 inositol monophosphatase; K01092 myo-inositol-1(or 4)-monophosphatase [EC:3.1.3.25] (db=KEGG) (RBH) B
CATALYZES - ENZRXNKFG-378
CATALYZES - ENZRXNKFG-377
CATALYZES - ENZRXNKFG-376
CATALYZES - ENZRXNKFG-375
CATALYZES - ENZRXNKFG-374
FUNCTIONAL-ASSIGNMENT-STATUS - :PROBABLE-ENZYME
GENE - GKFG-1288
//
UNIQUE-ID - GKFG-1287-MONOMER
TYPES - Polypeptides
COMMON-NAME - phosphatidylinositol-specific phospholipase C, X domain containing protein; K01771 1-phosphatidylinositol phosphodiesterase [EC:4.6.1.13] (db=KEGG evalue=0.0 bit_score=244.0 identity=47.9 coverage=93.26241134751773) (BLAST) C
CATALYZES - ENZRXNKFG-379
FUNCTIONAL-ASSIGNMENT-STATUS - :PROBABLE-ENZYME
GENE - GKFG-1287
//
UNIQUE-ID - GKFG-1286-MONOMER
TYPES - Polypeptides
COMMON-NAME - major facilitator transporter (db=KEGG evalue=8.4e-45 bit_score=185.0 identity=58.6 coverage=96.81528662420382) (BLAST) C
GENE - GKFG-1286
//
UNIQUE-ID - GKFG-1285-MONOMER
TYPES - Polypeptides
COMMON-NAME - gan:UMN179_01454 MFS protein (db=KEGG) (RBH) B
GENE - GKFG-1285
//
UNIQUE-ID - GKFG-1284-MONOMER
TYPES - Polypeptides
COMMON-NAME - LacI family transcriptional regulator (db=KEGG evalue=0.0 bit_score=253.0 identity=39.9 coverage=93.96551724137932) (BLAST) C
GENE - GKFG-1284
//
UNIQUE-ID - GKFG-1283-MONOMER
TYPES - Polypeptides
COMMON-NAME - large conductance mechanosensitive channel protein; K03282 large conductance mechanosensitive channel (db=KEGG evalue=1.5e-29 bit_score=134.0 identity=52.3 coverage=81.5068493150685) (BLAST) C
GENE - GKFG-1283
MOLECULAR-WEIGHT-KD - 15.501    
MOLECULAR-WEIGHT-SEQ - 15.501    
//
UNIQUE-ID - GKFG-1282-MONOMER
TYPES - Polypeptides
COMMON-NAME - glucosamine/galactosamine-6-phosphate isomerase (EC:3.5.99.6); K02564 glucosamine-6-phosphate deaminase [EC:3.5.99.6] (db=KEGG evalue=0.0 bit_score=282.0 identity=56.6 coverage=95.80152671755725) (BLAST) C
CATALYZES - ENZRXNKFG-380
FUNCTIONAL-ASSIGNMENT-STATUS - :PROBABLE-ENZYME
GENE - GKFG-1282
MOLECULAR-WEIGHT-KD - 28.034    
MOLECULAR-WEIGHT-SEQ - 28.034    
//
UNIQUE-ID - GKFG-1281-MONOMER
TYPES - Polypeptides
COMMON-NAME - bpb:bpr_I0298 diaminopimelate dehydrogenase (EC:1.4.1.16); K03340 diaminopimelate dehydrogenase [EC:1.4.1.16] (db=KEGG) (RBH) B
CATALYZES - ENZRXNKFG-381
FUNCTIONAL-ASSIGNMENT-STATUS - :PROBABLE-ENZYME
GENE - GKFG-1281
MOLECULAR-WEIGHT-KD - 34.883    
MOLECULAR-WEIGHT-SEQ - 34.883    
//
UNIQUE-ID - GKFG-1280-MONOMER
TYPES - Polypeptides
COMMON-NAME - bcv:Bcav_1788 dnaG; DNA primase; K02316 DNA primase [EC:2.7.7.-] (db=KEGG) (RBH) B
GENE - GKFG-1280
//
UNIQUE-ID - GKFG-1279-MONOMER
TYPES - Polypeptides
COMMON-NAME - cfl:Cfla_2171 deoxyguanosinetriphosphate triphosphohydrolase; K01129 dGTPase [EC:3.1.5.1] (db=KEGG) (RBH) B
CATALYZES - ENZRXNKFG-382
FUNCTIONAL-ASSIGNMENT-STATUS - :PROBABLE-ENZYME
GENE - GKFG-1279
//
UNIQUE-ID - GKFG-1278-MONOMER
TYPES - Polypeptides
COMMON-NAME - ahe:Arch_0694 hypothetical protein (db=KEGG) (RBH) B
GENE - GKFG-1278
//
UNIQUE-ID - GKFG-1277-MONOMER
TYPES - Polypeptides
COMMON-NAME - bcv:Bcav_1777 hypothetical protein (db=KEGG) (RBH) B
GENE - GKFG-1277
//
UNIQUE-ID - GKFG-1276-MONOMER
TYPES - Polypeptides
COMMON-NAME - mcu:HMPREF0573_10234 glyQS; glycine--tRNA ligase (EC:6.1.1.14); K01880 glycyl-tRNA synthetase [EC:6.1.1.14] (db=KEGG) (RBH) B
CATALYZES - ENZRXNKFG-383
FUNCTIONAL-ASSIGNMENT-STATUS - :PROBABLE-ENZYME
GENE - GKFG-1276
//
UNIQUE-ID - GKFG-1275-MONOMER
TYPES - Polypeptides
COMMON-NAME - metal ion ABC transporter periplasmic protein/surface adhesin; K09815 zinc transport system substrate-binding protein (db=KEGG evalue=0.0 bit_score=277.0 identity=44.5 coverage=94.70404984423676) (BLAST) C
GENE - GKFG-1275
MOLECULAR-WEIGHT-KD - 34.516    
MOLECULAR-WEIGHT-SEQ - 34.516    
//
UNIQUE-ID - GKFG-1274-MONOMER
TYPES - Polypeptides
COMMON-NAME - ABC transporter-like protein; K09817 zinc transport system ATP-binding protein [EC:3.6.3.-] (db=KEGG evalue=0.0 bit_score=197.0 identity=46.8 coverage=92.6829268292683) (BLAST) C
GENE - GKFG-1274
MOLECULAR-WEIGHT-KD - 25.819    
MOLECULAR-WEIGHT-SEQ - 25.819    
//
UNIQUE-ID - GKFG-1273-MONOMER
TYPES - Polypeptides
COMMON-NAME - cfi:Celf_2327 ABC-3 protein; K09816 zinc transport system permease protein (db=KEGG) (RBH) B
GENE - GKFG-1273
MOLECULAR-WEIGHT-KD - 34.845    
MOLECULAR-WEIGHT-SEQ - 34.845    
//
UNIQUE-ID - GKFG-1272-MONOMER
TYPES - Polypeptides
COMMON-NAME - 40284..40475 + ( gc_cont=0.589) (GENE) E
GENE - GKFG-1272
MOLECULAR-WEIGHT-KD - 6.858    
MOLECULAR-WEIGHT-SEQ - 6.858    
//
UNIQUE-ID - GKFG-1271-MONOMER
TYPES - Polypeptides
COMMON-NAME - seg (db=Seg db_id=seg from=23 to=36) (IPRSCAN) D
GENE - GKFG-1271
//
UNIQUE-ID - GKFG-1270-MONOMER
TYPES - Polypeptides
COMMON-NAME - jde:Jden_1096 bifunctional HisA/TrpF protein (EC:5.3.1.24); K01814 phosphoribosylformimino-5-aminoimidazole carboxamide ribotide isomerase [EC:5.3.1.16]; K01817 phosphoribosylanthranilate isomerase [EC:5.3.1.24] (db=KEGG) (RBH) B
CATALYZES - ENZRXNKFG-385
CATALYZES - ENZRXNKFG-384
FUNCTIONAL-ASSIGNMENT-STATUS - :PROBABLE-ENZYME
GENE - GKFG-1270
//
UNIQUE-ID - GKFG-1269-MONOMER
TYPES - Polypeptides
COMMON-NAME - hisH; Imidazole glycerol phosphate synthase subunit hisH,glutamine amidotransferase subunit; K02501 glutamine amidotransferase [EC:2.4.2.-] (db=KEGG evalue=0.0 bit_score=280.0 identity=66.0 coverage=96.24413145539906) (BLAST) C
FUNCTIONAL-ASSIGNMENT-STATUS - :PROBABLE-ENZYME
GENE - GKFG-1269
//
UNIQUE-ID - GKFG-1268-MONOMER
TYPES - Polypeptides
COMMON-NAME - hypothetical protein (db=KEGG evalue=4.2e-08 bit_score=64.0 identity=30.8 coverage=52.34375) (BLAST) C
GENE - GKFG-1268
//
UNIQUE-ID - GKFG-1267-MONOMER
TYPES - Polypeptides
COMMON-NAME - bcv:Bcav_2392 imidazoleglycerol-phosphate dehydratase (EC:4.2.1.19); K01693 imidazoleglycerol-phosphate dehydratase [EC:4.2.1.19] (db=KEGG) (RBH) B
CATALYZES - ENZRXNKFG-386
FUNCTIONAL-ASSIGNMENT-STATUS - :PROBABLE-ENZYME
GENE - GKFG-1267
//
UNIQUE-ID - GKFG-1266-MONOMER
TYPES - Polypeptides
COMMON-NAME - bcv:Bcav_2393 histidinol-phosphate aminotransferase; K00817 histidinol-phosphate aminotransferase [EC:2.6.1.9] (db=KEGG) (RBH) B
CATALYZES - ENZRXNKFG-387
FUNCTIONAL-ASSIGNMENT-STATUS - :PROBABLE-ENZYME
GENE - GKFG-1266
//
UNIQUE-ID - GKFG-1265-MONOMER
TYPES - Polypeptides
COMMON-NAME - ahe:Arch_0471 sodium:dicarboxylate symporter (db=KEGG) (RBH) B
CATALYZES - ENZRXNKFG-1113
GENE - GKFG-1265
GO-TERMS - |GO:0005215|
//
UNIQUE-ID - GKFG-1264-MONOMER
TYPES - Polypeptides
COMMON-NAME - bcv:Bcav_2396 hisD; histidinol dehydrogenase (EC:1.1.1.23) (db=KEGG) (RBH) B
CATALYZES - ENZRXNKFG-390
CATALYZES - ENZRXNKFG-389
CATALYZES - ENZRXNKFG-388
FUNCTIONAL-ASSIGNMENT-STATUS - :PROBABLE-ENZYME
GENE - GKFG-1264
//
UNIQUE-ID - GKFG-1263-MONOMER
TYPES - Polypeptides
COMMON-NAME - seg (db=Seg db_id=seg from=27 to=52) (IPRSCAN) D
GENE - GKFG-1263
//
UNIQUE-ID - GKFG-1262-MONOMER
TYPES - Polypeptides
COMMON-NAME - RNA-binding S4 domain-containing protein; K14761 ribosome-associated protein (db=KEGG evalue=1.1e-13 bit_score=81.0 identity=62.3 coverage=74.07407407407408) (BLAST) C
GENE - GKFG-1262
MOLECULAR-WEIGHT-KD - 8.38    
MOLECULAR-WEIGHT-SEQ - 8.38    
//
UNIQUE-ID - GKFG-1261-MONOMER
TYPES - Polypeptides
COMMON-NAME - ske:Sked_30630 hypothetical protein (db=KEGG) (RBH) B
GENE - GKFG-1261
//
UNIQUE-ID - GKFG-1260-MONOMER
TYPES - Polypeptides
COMMON-NAME - jde:Jden_1086 DNA polymerase III subunit alpha (EC:2.7.7.7); K02337 DNA polymerase III subunit alpha [EC:2.7.7.7] (db=KEGG) (RBH) B
CATALYZES - ENZRXNKFG-391
GENE - GKFG-1260
//
UNIQUE-ID - GKFG-1259-MONOMER
TYPES - Polypeptides
COMMON-NAME - seg (db=Seg db_id=seg from=233 to=245) (IPRSCAN) D
GENE - GKFG-1259
//
UNIQUE-ID - GKFG-1258-MONOMER
TYPES - Polypeptides
COMMON-NAME - ABC transporter; K02003 putative ABC transport system ATP-binding protein (db=KEGG evalue=1.1e-36 bit_score=159.0 identity=38.1 coverage=93.91304347826087) (BLAST) C
GENE - GKFG-1258
//
UNIQUE-ID - GKFG-1257-MONOMER
TYPES - Polypeptides
COMMON-NAME - minor tail protein Gp26 (db=KEGG evalue=1.3e-09 bit_score=67.0 identity=79.5 coverage=74.50980392156863) (BLAST) C
GENE - GKFG-1257
MOLECULAR-WEIGHT-KD - 5.615    
MOLECULAR-WEIGHT-SEQ - 5.615    
//
UNIQUE-ID - GKFG-1256-MONOMER
TYPES - Polypeptides
COMMON-NAME - hypothetical protein (db=KEGG evalue=1.7e-27 bit_score=127.0 identity=83.8 coverage=89.02439024390245) (BLAST) C
GENE - GKFG-1256
//
UNIQUE-ID - GKFG-1255-MONOMER
TYPES - Polypeptides
COMMON-NAME - alkyl hydroperoxide reductase/thiol specific antioxidant/Mal allergen; K03564 peroxiredoxin Q/BCP [EC:1.11.1.15] (db=KEGG evalue=0.0 bit_score=228.0 identity=68.4 coverage=98.74213836477988) (BLAST) C
CATALYZES - ENZRXNKFG-393
CATALYZES - ENZRXNKFG-392
FUNCTIONAL-ASSIGNMENT-STATUS - :PROBABLE-ENZYME
GENE - GKFG-1255
//
UNIQUE-ID - GKFG-1254-MONOMER
TYPES - Polypeptides
COMMON-NAME - iva:Isova_2216 tRNA-specific 2-thiouridylase mnmA; K00566 tRNA-specific 2-thiouridylase [EC:2.8.1.-] (db=KEGG) (RBH) B
FUNCTIONAL-ASSIGNMENT-STATUS - :PROBABLE-ENZYME
GENE - GKFG-1254
//
UNIQUE-ID - GKFG-1253-MONOMER
TYPES - Polypeptides
COMMON-NAME - cysteine desulfurase; K04487 cysteine desulfurase [EC:2.8.1.7] (db=KEGG evalue=0.0 bit_score=196.0 identity=38.4 coverage=91.91616766467065) (BLAST) C
CATALYZES - ENZRXNKFG-397
CATALYZES - ENZRXNKFG-396
CATALYZES - ENZRXNKFG-395
CATALYZES - ENZRXNKFG-394
FUNCTIONAL-ASSIGNMENT-STATUS - :PROBABLE-ENZYME
GENE - GKFG-1253
//
UNIQUE-ID - GKFG-1252-MONOMER
TYPES - Polypeptides
COMMON-NAME - Electron transfer flavoprotein alpha subunit; K03522 electron transfer flavoprotein alpha subunit (db=KEGG evalue=0.0 bit_score=207.0 identity=36.3 coverage=96.64634146341463) (BLAST) C
GENE - GKFG-1252
//
UNIQUE-ID - GKFG-1251-MONOMER
TYPES - Polypeptides
COMMON-NAME - Electron transfer flavoprotein alpha/beta-subunit; K03521 electron transfer flavoprotein beta subunit (db=KEGG evalue=0.0 bit_score=216.0 identity=46.3 coverage=96.95817490494296) (BLAST) C
GENE - GKFG-1251
//
UNIQUE-ID - GKFG-1250-MONOMER
TYPES - Polypeptides
COMMON-NAME - cjk:jk0616 pitB; phosphate permease; K03306 inorganic phosphate transporter, PiT family (db=KEGG) (RBH) B
GENE - GKFG-1250
//
UNIQUE-ID - GKFG-1249-MONOMER
TYPES - Polypeptides
COMMON-NAME - mcu:HMPREF0573_10592 GntR family transcriptional regulator; K03710 GntR family transcriptional regulator (db=KEGG) (RBH) B
GENE - GKFG-1249
//
UNIQUE-ID - GKFG-1248-MONOMER
TYPES - Polypeptides
COMMON-NAME - cfi:Celf_2759 glycogen debranching enzyme GlgX; K02438 glycogen operon protein GlgX [EC:3.2.1.-] (db=KEGG) (RBH) B
CATALYZES - ENZRXNKFG-1156
GENE - GKFG-1248
MOLECULAR-WEIGHT-KD - 83.094    
MOLECULAR-WEIGHT-SEQ - 83.094    
//
UNIQUE-ID - GKFG-1247-MONOMER
TYPES - Polypeptides
COMMON-NAME - hypothetical protein (db=KEGG evalue=9.6e-15 bit_score=84.0 identity=47.9 coverage=88.88888888888889) (BLAST) C
GENE - GKFG-1247
MOLECULAR-WEIGHT-KD - 9.172    
MOLECULAR-WEIGHT-SEQ - 9.172    
//
UNIQUE-ID - GKFG-1246-MONOMER
TYPES - Polypeptides
COMMON-NAME - asm:MOUSESFB_1050 type I restriction modification DNA specificity domain protein; K01154 type I restriction enzyme, S subunit [EC:3.1.21.3] (db=KEGG) (RBH) B
CATALYZES - ENZRXNKFG-398
GENE - GKFG-1246
MOLECULAR-WEIGHT-KD - 43.336    
MOLECULAR-WEIGHT-SEQ - 43.336    
//
UNIQUE-ID - GKFG-1245-MONOMER
TYPES - Polypeptides
COMMON-NAME - UniRef90_C2KU17 Putative uncharacterized protein n=4 Tax=Mobiluncus mulieris RepID=C2KU17_9ACTO (db=UNIREF) (RBH) B
GENE - GKFG-1245
MOLECULAR-WEIGHT-KD - 30.955    
MOLECULAR-WEIGHT-SEQ - 30.955    
//
UNIQUE-ID - GKFG-1244-MONOMER
TYPES - Polypeptides
COMMON-NAME - ahe:Arch_0389 tryptophanyl-tRNA synthetase; K01867 tryptophanyl-tRNA synthetase [EC:6.1.1.2] (db=KEGG) (RBH) B
CATALYZES - ENZRXNKFG-399
FUNCTIONAL-ASSIGNMENT-STATUS - :PROBABLE-ENZYME
GENE - GKFG-1244
MOLECULAR-WEIGHT-KD - 42.601    
MOLECULAR-WEIGHT-SEQ - 42.601    
//
UNIQUE-ID - GKFG-1243-MONOMER
TYPES - Polypeptides
COMMON-NAME - hypothetical protein (db=KEGG evalue=1.1e-44 bit_score=185.0 identity=45.8 coverage=95.94594594594594) (BLAST) C
GENE - GKFG-1243
MOLECULAR-WEIGHT-KD - 24.239    
MOLECULAR-WEIGHT-SEQ - 24.239    
//
UNIQUE-ID - GKFG-1242-MONOMER
TYPES - Polypeptides
COMMON-NAME - cfi:Celf_2761 alpha amylase catalytic region (db=KEGG) (RBH) B
FUNCTIONAL-ASSIGNMENT-STATUS - :PROBABLE-ENZYME
GENE - GKFG-1242
MOLECULAR-WEIGHT-KD - 85.455    
MOLECULAR-WEIGHT-SEQ - 85.455    
//
UNIQUE-ID - GKFG-1241-MONOMER
TYPES - Polypeptides
COMMON-NAME - ahe:Arch_0385 trehalose synthase (EC:5.4.99.16); K05343 maltose alpha-D-glucosyltransferase [EC:5.4.99.16] (db=KEGG) (RBH) B
CATALYZES - ENZRXNKFG-400
FUNCTIONAL-ASSIGNMENT-STATUS - :PROBABLE-ENZYME
GENE - GKFG-1241
//
UNIQUE-ID - GKFG-1240-MONOMER
TYPES - Polypeptides
COMMON-NAME - hypothetical protein (db=KEGG evalue=0.0 bit_score=265.0 identity=35.2 coverage=93.93258426966293) (BLAST) C
GENE - GKFG-1240
MOLECULAR-WEIGHT-KD - 49.383    
MOLECULAR-WEIGHT-SEQ - 49.383    
//
UNIQUE-ID - GKFG-1239-MONOMER
TYPES - Polypeptides
COMMON-NAME - (db=HMMPfam db_id=PF05738 from=927 to=988 evalue=1.2e-05 interpro_id=IPR008454 interpro_description=Collagen-binding surface protein Cna-like, B-type domain) (IPRSCAN) D
GENE - GKFG-1239
MOLECULAR-WEIGHT-KD - 176.681    
MOLECULAR-WEIGHT-SEQ - 176.681    
//
UNIQUE-ID - GKFG-1238-MONOMER
TYPES - Polypeptides
COMMON-NAME - ahe:Arch_1647 major facilitator superfamily protein (db=KEGG) (RBH) B
GENE - GKFG-1238
//
UNIQUE-ID - GKFG-1237-MONOMER
TYPES - Polypeptides
COMMON-NAME - PucR family transcriptional regulator; K09684 purine catabolism regulatory protein (db=KEGG evalue=2.3e-42 bit_score=179.0 identity=30.5 coverage=89.68253968253968) (BLAST) C
GENE - GKFG-1237
//
UNIQUE-ID - GKFG-1236-MONOMER
TYPES - Polypeptides
COMMON-NAME - mlu:Mlut_00880 glutamate dehydrogenase/leucine dehydrogenase (EC:1.4.1.3); K00261 glutamate dehydrogenase (NAD(P)+) [EC:1.4.1.3] (db=KEGG) (RBH) B
CATALYZES - ENZRXNKFG-401
FUNCTIONAL-ASSIGNMENT-STATUS - :PROBABLE-ENZYME
GENE - GKFG-1236
MOLECULAR-WEIGHT-KD - 45.55    
MOLECULAR-WEIGHT-SEQ - 45.55    
//
UNIQUE-ID - GKFG-1235-MONOMER
TYPES - Polypeptides
COMMON-NAME - msm:MSMEG_0582 succinate-semialdehyde dehydrogenase; K00135 succinate-semialdehyde dehydrogenase (NADP+) [EC:1.2.1.16] (db=KEGG) (RBH) B
CATALYZES - ENZRXNKFG-402
FUNCTIONAL-ASSIGNMENT-STATUS - :PROBABLE-ENZYME
GENE - GKFG-1235
MOLECULAR-WEIGHT-KD - 52.15    
MOLECULAR-WEIGHT-SEQ - 52.15    
//
UNIQUE-ID - GKFG-1234-MONOMER
TYPES - Polypeptides
COMMON-NAME - mcu:HMPREF0573_11119 glgB; 1,4-alpha-glucan branching protein (EC:2.4.1.18); K00700 1,4-alpha-glucan branching enzyme [EC:2.4.1.18] (db=KEGG) (RBH) B
CATALYZES - ENZRXNKFG-405
CATALYZES - ENZRXNKFG-404
CATALYZES - ENZRXNKFG-403
GENE - GKFG-1234
MOLECULAR-WEIGHT-KD - 82.902    
MOLECULAR-WEIGHT-SEQ - 82.902    
//
UNIQUE-ID - GKFG-1233-MONOMER
TYPES - Polypeptides
COMMON-NAME - tpr:Tpau_0858 NRAMP family Mn2+/Fe2+ transporter; K03322 manganese transport protein (db=KEGG) (RBH) B
GENE - GKFG-1233
//
UNIQUE-ID - GKFG-1232-MONOMER
TYPES - Polypeptides
COMMON-NAME - transcriptional regulator; K03976 putative transcription regulator (db=KEGG evalue=8.4e-37 bit_score=159.0 identity=53.5 coverage=90.0) (BLAST) C
GENE - GKFG-1232
//
UNIQUE-ID - GKFG-1231-MONOMER
TYPES - Polypeptides
COMMON-NAME - fma:FMG_0239 antibiotic ABC transporter ATP-binding protein; K09687 antibiotic transport system ATP-binding protein (db=KEGG) (RBH) B
GENE - GKFG-1231
MOLECULAR-WEIGHT-KD - 34.963    
MOLECULAR-WEIGHT-SEQ - 34.963    
//
UNIQUE-ID - GKFG-1230-MONOMER
TYPES - Polypeptides
COMMON-NAME - ABC-2 type transporter; K09686 antibiotic transport system permease protein (db=KEGG evalue=3.2e-25 bit_score=121.0 identity=24.9 coverage=81.16343490304709) (BLAST) C
GENE - GKFG-1230
//
UNIQUE-ID - GKFG-1229-MONOMER
TYPES - Polypeptides
COMMON-NAME - hypothetical protein; K09686 antibiotic transport system permease protein (db=KEGG evalue=9.4e-36 bit_score=156.0 identity=25.3 coverage=98.9556135770235) (BLAST) C
GENE - GKFG-1229
MOLECULAR-WEIGHT-KD - 41.413    
MOLECULAR-WEIGHT-SEQ - 41.413    
//
UNIQUE-ID - GKFG-1228-MONOMER
TYPES - Polypeptides
COMMON-NAME - cadmium binding protein (db=KEGG evalue=0.0 bit_score=289.0 identity=70.4 coverage=86.86440677966102) (BLAST) C
GENE - GKFG-1228
//
UNIQUE-ID - GKFG-1227-MONOMER
TYPES - Polypeptides
COMMON-NAME - hypothetical protein (db=KEGG evalue=2.1e-18 bit_score=98.0 identity=28.8 coverage=80.07662835249042) (BLAST) C
GENE - GKFG-1227
MOLECULAR-WEIGHT-KD - 27.27    
MOLECULAR-WEIGHT-SEQ - 27.27    
//
UNIQUE-ID - GKFG-1226-MONOMER
TYPES - Polypeptides
COMMON-NAME - hypothetical protein; K07166 ACT domain-containing protein (db=KEGG evalue=6.6e-22 bit_score=108.0 identity=61.4 coverage=95.34883720930233) (BLAST) C
GENE - GKFG-1226
MOLECULAR-WEIGHT-KD - 9.382    
MOLECULAR-WEIGHT-SEQ - 9.382    
//
UNIQUE-ID - GKFG-1225-MONOMER
TYPES - Polypeptides
COMMON-NAME - mcu:HMPREF0573_11305 hypothetical protein; K09157 hypothetical protein (db=KEGG) (RBH) B
GENE - GKFG-1225
MOLECULAR-WEIGHT-KD - 46.274    
MOLECULAR-WEIGHT-SEQ - 46.274    
//
UNIQUE-ID - GKFG-1224-MONOMER
TYPES - Polypeptides
COMMON-NAME - mcu:HMPREF0573_11111 cellulose-binding protein (db=KEGG) (RBH) B
GENE - GKFG-1224
//
UNIQUE-ID - GKFG-1223-MONOMER
TYPES - Polypeptides
COMMON-NAME - hypothetical protein (db=KEGG evalue=3.9e-26 bit_score=125.0 identity=26.1 coverage=60.160965794768615) (BLAST) C
GENE - GKFG-1223
MOLECULAR-WEIGHT-KD - 53.313    
MOLECULAR-WEIGHT-SEQ - 53.313    
//
UNIQUE-ID - GKFG-1222-MONOMER
TYPES - Polypeptides
COMMON-NAME - hypothetical protein (db=KEGG evalue=4.4e-29 bit_score=134.0 identity=29.0 coverage=97.02380952380952) (BLAST) C
GENE - GKFG-1222
MOLECULAR-WEIGHT-KD - 35.469    
MOLECULAR-WEIGHT-SEQ - 35.469    
//
UNIQUE-ID - GKFG-1221-MONOMER
TYPES - Polypeptides
COMMON-NAME - thioredoxin domain-containing protein; K05838 putative thioredoxin (db=KEGG evalue=0.0 bit_score=201.0 identity=38.4 coverage=97.41100323624595) (BLAST) C
GENE - GKFG-1221
MOLECULAR-WEIGHT-KD - 33.656    
MOLECULAR-WEIGHT-SEQ - 33.656    
//
UNIQUE-ID - GKFG-1220-MONOMER
TYPES - Polypeptides
COMMON-NAME - mcu:HMPREF0573_10904 galK; galactokinase (EC:2.7.1.6); K00849 galactokinase [EC:2.7.1.6] (db=KEGG) (RBH) B
CATALYZES - ENZRXNKFG-406
FUNCTIONAL-ASSIGNMENT-STATUS - :PROBABLE-ENZYME
GENE - GKFG-1220
MOLECULAR-WEIGHT-KD - 46.163    
MOLECULAR-WEIGHT-SEQ - 46.163    
//
UNIQUE-ID - GKFG-1219-MONOMER
TYPES - Polypeptides
COMMON-NAME - pfr:PFREUD_02360 galP; Sodium:galactoside symporter (db=KEGG) (RBH) B
CATALYZES - ENZRXNKFG-1112
GENE - GKFG-1219
GO-TERMS - |GO:0005215|
//
UNIQUE-ID - GKFG-1218-MONOMER
TYPES - Polypeptides
COMMON-NAME - mcu:HMPREF0573_10985 lacZ; beta-galactosidase (EC:3.2.1.23); K01190 beta-galactosidase [EC:3.2.1.23] (db=KEGG) (RBH) B
CATALYZES - ENZRXNKFG-412
CATALYZES - ENZRXNKFG-411
CATALYZES - ENZRXNKFG-410
CATALYZES - ENZRXNKFG-409
CATALYZES - ENZRXNKFG-408
CATALYZES - ENZRXNKFG-407
FUNCTIONAL-ASSIGNMENT-STATUS - :PROBABLE-ENZYME
GENE - GKFG-1218
//
UNIQUE-ID - GKFG-1217-MONOMER
TYPES - Polypeptides
COMMON-NAME - ske:Sked_04300 LacI family transcriptional regulator (db=KEGG) (RBH) B
GENE - GKFG-1217
MOLECULAR-WEIGHT-KD - 36.99    
MOLECULAR-WEIGHT-SEQ - 36.99    
//
UNIQUE-ID - GKFG-1216-MONOMER
TYPES - Polypeptides
COMMON-NAME - blm:BLLJ_0965 cell surface protein (db=KEGG) (RBH) B
GENE - GKFG-1216
//
UNIQUE-ID - GKFG-1215-MONOMER
TYPES - Polypeptides
COMMON-NAME - 265472..265687 + ( gc_cont=0.486) (GENE) E
GENE - GKFG-1215
//
UNIQUE-ID - GKFG-1214-MONOMER
TYPES - Polypeptides
COMMON-NAME - bfa:Bfae_19630 N-acyl-D-glucosamine 2-epimerase (db=KEGG) (RBH) B
FUNCTIONAL-ASSIGNMENT-STATUS - :PROBABLE-ENZYME
GENE - GKFG-1214
//
UNIQUE-ID - GKFG-1213-MONOMER
TYPES - Polypeptides
COMMON-NAME - nicotinate-nucleotide pyrophosphorylase; K00767 nicotinate-nucleotide pyrophosphorylase (carboxylating) [EC:2.4.2.19] (db=KEGG evalue=2.4e-44 bit_score=184.0 identity=41.9 coverage=91.98606271777004) (BLAST) C
CATALYZES - ENZRXNKFG-413
FUNCTIONAL-ASSIGNMENT-STATUS - :PROBABLE-ENZYME
GENE - GKFG-1213
//
UNIQUE-ID - GKFG-1212-MONOMER
TYPES - Polypeptides
COMMON-NAME - ahe:Arch_1752 seryl-tRNA synthetase (EC:6.1.1.11); K01875 seryl-tRNA synthetase [EC:6.1.1.11] (db=KEGG) (RBH) B
CATALYZES - ENZRXNKFG-415
CATALYZES - ENZRXNKFG-414
FUNCTIONAL-ASSIGNMENT-STATUS - :PROBABLE-ENZYME
GENE - GKFG-1212
//
UNIQUE-ID - GKFG-1211-MONOMER
TYPES - Polypeptides
COMMON-NAME - diacylglycerol kinase catalytic subunit; K07029 (db=KEGG evalue=0.0 bit_score=212.0 identity=31.7 coverage=99.17127071823204) (BLAST) C
FUNCTIONAL-ASSIGNMENT-STATUS - :PROBABLE-ENZYME
GENE - GKFG-1211
MOLECULAR-WEIGHT-KD - 38.589    
MOLECULAR-WEIGHT-SEQ - 38.589    
//
UNIQUE-ID - GKFG-1210-MONOMER
TYPES - Polypeptides
COMMON-NAME - cfl:Cfla_3187 Prephenate dehydratase (EC:4.2.1.51); K04518 prephenate dehydratase [EC:4.2.1.51] (db=KEGG) (RBH) B
CATALYZES - ENZRXNKFG-416
FUNCTIONAL-ASSIGNMENT-STATUS - :PROBABLE-ENZYME
GENE - GKFG-1210
//
UNIQUE-ID - GKFG-1209-MONOMER
TYPES - Polypeptides
COMMON-NAME - hypothetical protein (db=KEGG evalue=0.0 bit_score=220.0 identity=29.0 coverage=31.486310299869626) (BLAST) C
GENE - GKFG-1209
MOLECULAR-WEIGHT-KD - 163.208    
MOLECULAR-WEIGHT-SEQ - 163.208    
//
UNIQUE-ID - GKFG-1208-MONOMER
TYPES - Polypeptides
COMMON-NAME - glycosyl transferase family protein (db=KEGG evalue=0.0 bit_score=287.0 identity=60.3 coverage=90.39145907473309) (BLAST) C
FUNCTIONAL-ASSIGNMENT-STATUS - :PROBABLE-ENZYME
GENE - GKFG-1208
//
UNIQUE-ID - GKFG-1207-MONOMER
TYPES - Polypeptides
COMMON-NAME - no description (db=HMMSmart db_id=SM00564 from=351 to=382 evalue=9.1 interpro_id=IPR018391 interpro_description=Pyrrolo-quinoline quinone beta-propeller repeat) (IPRSCAN) D
GENE - GKFG-1207
MOLECULAR-WEIGHT-KD - 61.033    
MOLECULAR-WEIGHT-SEQ - 61.033    
//
UNIQUE-ID - GKFG-1206-MONOMER
TYPES - Polypeptides
COMMON-NAME - ABC transporter-like protein; K02010 iron(III) transport system ATP-binding protein [EC:3.6.3.30] (db=KEGG evalue=0.0 bit_score=277.0 identity=43.4 coverage=97.12643678160919) (BLAST) C
CATALYZES - ENZRXNKFG-417
GENE - GKFG-1206
//
UNIQUE-ID - GKFG-1205-MONOMER
TYPES - Polypeptides
COMMON-NAME - 25902..26420 + ( gc_cont=0.497) (GENE) E
GENE - GKFG-1205
//
UNIQUE-ID - GKFG-1204-MONOMER
TYPES - Polypeptides
COMMON-NAME - iva:Isova_2823 ABC transporter; K02063 thiamine transport system permease protein (db=KEGG) (RBH) B
GENE - GKFG-1204
//
UNIQUE-ID - GKFG-1203-MONOMER
TYPES - Polypeptides
COMMON-NAME - ahe:Arch_0155 thiamine ABC transporter periplasmic protein; K02064 thiamine transport system substrate-binding protein (db=KEGG) (RBH) B
GENE - GKFG-1203
//
UNIQUE-ID - GKFG-1202-MONOMER
TYPES - Polypeptides
COMMON-NAME - Putative uncharacterized protein n=1 Tax=Actinomyces urogenitalis DSM 15434 RepID=C0W4A8_9ACTO (db=UNIREF evalue=7.3e-08 bit_score=62.0 identity=33.8 coverage=83.33333333333334) (BLAST) C
GENE - GKFG-1202
//
UNIQUE-ID - GKFG-1201-MONOMER
TYPES - Polypeptides
COMMON-NAME - bcv:Bcav_0466 EmrB/QacA subfamily drug resistance transporter (db=KEGG) (RBH) B
GENE - GKFG-1201
//
UNIQUE-ID - GKFG-1200-MONOMER
TYPES - Polypeptides
COMMON-NAME - Putative uncharacterized protein n=1 Tax=Actinomyces sp. oral taxon 180 str. F0310 RepID=E6KTM8_9ACTO (db=UNIREF evalue=1.6e-43 bit_score=183.0 identity=32.0 coverage=97.39583333333334) (BLAST) C
GENE - GKFG-1200
//
UNIQUE-ID - GKFG-1199-MONOMER
TYPES - Polypeptides
COMMON-NAME - mcu:HMPREF0573_10559 dcd; deoxycytidine triphosphate deaminase (EC:3.5.4.13); K01494 dCTP deaminase [EC:3.5.4.13] (db=KEGG) (RBH) B
CATALYZES - ENZRXNKFG-418
FUNCTIONAL-ASSIGNMENT-STATUS - :PROBABLE-ENZYME
GENE - GKFG-1199
//
UNIQUE-ID - GKFG-1198-MONOMER
TYPES - Polypeptides
COMMON-NAME - gpo:GPOL_c35380 ABC transporter permease; K05814 sn-glycerol 3-phosphate transport system permease protein (db=KEGG) (RBH) B
GENE - GKFG-1198
MOLECULAR-WEIGHT-KD - 36.348    
MOLECULAR-WEIGHT-SEQ - 36.348    
//
UNIQUE-ID - GKFG-1197-MONOMER
TYPES - Polypeptides
COMMON-NAME - rer:RER_49670 ABC transporter permease; K05815 sn-glycerol 3-phosphate transport system permease protein (db=KEGG) (RBH) B
GENE - GKFG-1197
MOLECULAR-WEIGHT-KD - 32.737    
MOLECULAR-WEIGHT-SEQ - 32.737    
//
UNIQUE-ID - GKFG-1196-MONOMER
TYPES - Polypeptides
COMMON-NAME - rha:RHA1_ro05116 sugar ABC transporter solute-binding component; K05813 sn-glycerol 3-phosphate transport system substrate-binding protein (db=KEGG) (RBH) B
GENE - GKFG-1196
MOLECULAR-WEIGHT-KD - 46.987    
MOLECULAR-WEIGHT-SEQ - 46.987    
//
UNIQUE-ID - GKFG-1195-MONOMER
TYPES - Polypeptides
COMMON-NAME - UniRef90_E3B8B0 ABC transporter, ATP-binding protein n=1 Tax=Dermacoccus sp. Ellin185 RepID=E3B8B0_9MICO (db=UNIREF) (RBH) B
GENE - GKFG-1195
MOLECULAR-WEIGHT-KD - 40.287    
MOLECULAR-WEIGHT-SEQ - 40.287    
//
UNIQUE-ID - GKFG-1194-MONOMER
TYPES - Polypeptides
COMMON-NAME - mcu:HMPREF0573_10030 pheT; phenylalanine--tRNA ligase (EC:6.1.1.20); K01890 phenylalanyl-tRNA synthetase beta chain [EC:6.1.1.20] (db=KEGG) (RBH) B
CATALYZES - ENZRXNKFG-419
FUNCTIONAL-ASSIGNMENT-STATUS - :PROBABLE-ENZYME
GENE - GKFG-1194
//
UNIQUE-ID - GKFG-1193-MONOMER
TYPES - Polypeptides
COMMON-NAME - pfr:PFREUD_12990 glpA; anaerobic glycerol-3-phosphate dehydrogenase subunit A (EC:1.1.5.3); K00111 glycerol-3-phosphate dehydrogenase [EC:1.1.5.3] (db=KEGG) (RBH) B
CATALYZES - ENZRXNKFG-423
CATALYZES - ENZRXNKFG-422
CATALYZES - ENZRXNKFG-421
CATALYZES - ENZRXNKFG-420
FUNCTIONAL-ASSIGNMENT-STATUS - :PROBABLE-ENZYME
GENE - GKFG-1193
MOLECULAR-WEIGHT-KD - 60.28    
MOLECULAR-WEIGHT-SEQ - 60.28    
//
UNIQUE-ID - GKFG-1192-MONOMER
TYPES - Polypeptides
COMMON-NAME - pfr:PFREUD_12980 glpB; anaerobic glycerol-3-phosphate dehydrogenase subunit B (EC:1.1.5.3); K00112 glycerol-3-phosphate dehydrogenase subunit B [EC:1.1.5.3] (db=KEGG) (RBH) B
CATALYZES - ENZRXNKFG-427
CATALYZES - ENZRXNKFG-426
CATALYZES - ENZRXNKFG-425
CATALYZES - ENZRXNKFG-424
FUNCTIONAL-ASSIGNMENT-STATUS - :PROBABLE-ENZYME
GENE - GKFG-1192
MOLECULAR-WEIGHT-KD - 44.7    
MOLECULAR-WEIGHT-SEQ - 44.7    
//
UNIQUE-ID - GKFG-1191-MONOMER
TYPES - Polypeptides
COMMON-NAME - pfr:PFREUD_12970 glpC; anaerobic glycerol-3-phosphate dehydrogenase subunit C (EC:1.1.5.3); K00113 glycerol-3-phosphate dehydrogenase subunit C [EC:1.1.5.3] (db=KEGG) (RBH) B
CATALYZES - ENZRXNKFG-431
CATALYZES - ENZRXNKFG-430
CATALYZES - ENZRXNKFG-429
CATALYZES - ENZRXNKFG-428
FUNCTIONAL-ASSIGNMENT-STATUS - :PROBABLE-ENZYME
GENE - GKFG-1191
MOLECULAR-WEIGHT-KD - 45.47    
MOLECULAR-WEIGHT-SEQ - 45.47    
//
UNIQUE-ID - GKFG-1190-MONOMER
TYPES - Polypeptides
COMMON-NAME - NUDIX hydrolase (db=KEGG evalue=3.5e-17 bit_score=93.0 identity=39.1 coverage=89.78102189781022) (BLAST) C
GENE - GKFG-1190
//
UNIQUE-ID - GKFG-1189-MONOMER
TYPES - Polypeptides
COMMON-NAME - car:cauri_0786 ABC transport system, ATP-binding protein; K02006 cobalt/nickel transport system ATP-binding protein (db=KEGG) (RBH) B
GENE - GKFG-1189
//
UNIQUE-ID - GKFG-1188-MONOMER
TYPES - Polypeptides
COMMON-NAME - UniRef90_C0W5F8 ABC superfamily ATP binding cassette transporter, permease protein n=2 Tax=Actinomycetales RepID=C0W5F8_9ACTO (db=UNIREF) (RBH) B
GENE - GKFG-1188
//
UNIQUE-ID - GKFG-1187-MONOMER
TYPES - Polypeptides
COMMON-NAME - UniRef90_C0W5F7 ABC superfamily ATP binding cassette transporter, permease protein n=2 Tax=Actinomycetales RepID=C0W5F7_9ACTO (db=UNIREF) (RBH) B
GENE - GKFG-1187
//
UNIQUE-ID - GKFG-1186-MONOMER
TYPES - Polypeptides
COMMON-NAME - ele:Elen_1491 ABC transporter-like protein (db=KEGG) (RBH) B
GENE - GKFG-1186
//
UNIQUE-ID - GKFG-1185-MONOMER
TYPES - Polypeptides
COMMON-NAME - ele:Elen_1490 ABC transporter-like protein; K06147 ATP-binding cassette, subfamily B, bacterial (db=KEGG) (RBH) B
GENE - GKFG-1185
//
UNIQUE-ID - GKFG-1184-MONOMER
TYPES - Polypeptides
COMMON-NAME - ahe:Arch_1578 resolvase (db=KEGG) (RBH) B
GENE - GKFG-1184
//
UNIQUE-ID - GKFG-1183-MONOMER
TYPES - Polypeptides
COMMON-NAME - cfi:Celf_1651 phenylalanyl-tRNA synthetase subunit alpha; K01889 phenylalanyl-tRNA synthetase alpha chain [EC:6.1.1.20] (db=KEGG) (RBH) B
CATALYZES - ENZRXNKFG-432
FUNCTIONAL-ASSIGNMENT-STATUS - :PROBABLE-ENZYME
GENE - GKFG-1183
//
UNIQUE-ID - GKFG-1182-MONOMER
TYPES - Polypeptides
COMMON-NAME - pak:HMPREF0675_3130 recombinase (db=KEGG) (RBH) B
GENE - GKFG-1182
//
UNIQUE-ID - GKFG-1181-MONOMER
TYPES - Polypeptides
COMMON-NAME - Putative uncharacterized protein n=1 Tax=Mobiluncus curtisii subsp. holmesii ATCC 35242 RepID=E6M3C1_9ACTO (db=UNIREF evalue=4.6e-26 bit_score=122.0 identity=81.2 coverage=97.14285714285714) (BLAST) C
GENE - GKFG-1181
//
UNIQUE-ID - GKFG-1180-MONOMER
TYPES - Polypeptides
COMMON-NAME - cde:CDHC02_1634 N-acetylmuramoyl-L-alanine amidase (db=KEGG) (RBH) B
FUNCTIONAL-ASSIGNMENT-STATUS - :PROBABLE-ENZYME
GENE - GKFG-1180
MOLECULAR-WEIGHT-KD - 28.463    
MOLECULAR-WEIGHT-SEQ - 28.463    
//
UNIQUE-ID - GKFG-1179-MONOMER
TYPES - Polypeptides
COMMON-NAME - holin protein (db=KEGG evalue=0.0 bit_score=209.0 identity=67.5 coverage=97.38562091503267) (BLAST) C
GENE - GKFG-1179
//
UNIQUE-ID - GKFG-1178-MONOMER
TYPES - Polypeptides
COMMON-NAME - Putative uncharacterized protein n=1 Tax=Mobiluncus curtisii subsp. holmesii ATCC 35242 RepID=E6M3C4_9ACTO (db=UNIREF evalue=8.4e-26 bit_score=121.0 identity=79.5 coverage=97.2972972972973) (BLAST) C
GENE - GKFG-1178
//
UNIQUE-ID - GKFG-1177-MONOMER
TYPES - Polypeptides
COMMON-NAME - hypothetical protein (db=KEGG evalue=3.6e-41 bit_score=173.0 identity=63.0 coverage=95.0354609929078) (BLAST) C
GENE - GKFG-1177
//
UNIQUE-ID - GKFG-1176-MONOMER
TYPES - Polypeptides
COMMON-NAME - crd:CRES_0871 phage endopeptidase (db=KEGG) (RBH) B
GENE - GKFG-1176
//
UNIQUE-ID - GKFG-1175-MONOMER
TYPES - Polypeptides
COMMON-NAME - Phage endopeptidase n=3 Tax=Mobiluncus RepID=E0QMM3_9ACTO (db=UNIREF evalue=3.2e-17 bit_score=93.0 identity=97.9 coverage=64.86486486486487) (BLAST) C
GENE - GKFG-1175
//
UNIQUE-ID - GKFG-1174-MONOMER
TYPES - Polypeptides
COMMON-NAME - 219654..220100 - ( gc_cont=0.611) (GENE) E
GENE - GKFG-1174
MOLECULAR-WEIGHT-KD - 16.509    
MOLECULAR-WEIGHT-SEQ - 16.509    
//
UNIQUE-ID - GKFG-1173-MONOMER
TYPES - Polypeptides
COMMON-NAME - UniRef90_C2KNW0 Conserved bacteriophage protein n=3 Tax=Mobiluncus RepID=C2KNW0_9ACTO (db=UNIREF) (RBH) B
GENE - GKFG-1173
//
UNIQUE-ID - GKFG-1172-MONOMER
TYPES - Polypeptides
COMMON-NAME - LacI family transcriptional regulator (db=KEGG evalue=2.0e-16 bit_score=92.0 identity=27.5 coverage=80.72727272727272) (BLAST) C
GENE - GKFG-1172
MOLECULAR-WEIGHT-KD - 29.335    
MOLECULAR-WEIGHT-SEQ - 29.335    
//
UNIQUE-ID - GKFG-1171-MONOMER
TYPES - Polypeptides
COMMON-NAME - crd:CRES_1569 minor tail protein (db=KEGG) (RBH) B
GENE - GKFG-1171
//
UNIQUE-ID - GKFG-1170-MONOMER
TYPES - Polypeptides
COMMON-NAME - transmembrane_regions (db=TMHMM db_id=tmhmm from=12 to=34) (IPRSCAN) D
GENE - GKFG-1170
MOLECULAR-WEIGHT-KD - 7.172    
MOLECULAR-WEIGHT-SEQ - 7.172    
//
UNIQUE-ID - GKFG-1169-MONOMER
TYPES - Polypeptides
COMMON-NAME - UniRef90_E6M3C9 Acyl-CoA thioester hydrolase n=1 Tax=Mobiluncus curtisii subsp. holmesii ATCC 35242 RepID=E6M3C9_9ACTO (db=UNIREF) (RBH) B
FUNCTIONAL-ASSIGNMENT-STATUS - :PROBABLE-ENZYME
GENE - GKFG-1169
MOLECULAR-WEIGHT-KD - 24.388    
MOLECULAR-WEIGHT-SEQ - 24.388    
//
UNIQUE-ID - GKFG-1168-MONOMER
TYPES - Polypeptides
COMMON-NAME - phage protein (db=KEGG evalue=0.0 bit_score=211.0 identity=80.5 coverage=94.24460431654677) (BLAST) C
GENE - GKFG-1168
//
UNIQUE-ID - GKFG-1167-MONOMER
TYPES - Polypeptides
COMMON-NAME - mcu:HMPREF0573_11231 phi13 family phage major tail protein (db=KEGG) (RBH) B
GENE - GKFG-1167
//
UNIQUE-ID - GKFG-1166-MONOMER
TYPES - Polypeptides
COMMON-NAME - hypothetical protein (db=KEGG evalue=1.4e-35 bit_score=154.0 identity=66.1 coverage=93.91304347826087) (BLAST) C
GENE - GKFG-1166
//
UNIQUE-ID - GKFG-1165-MONOMER
TYPES - Polypeptides
COMMON-NAME - phage protein, HK97 gp10 family (db=KEGG evalue=0.0 bit_score=225.0 identity=76.6 coverage=98.63013698630137) (BLAST) C
GENE - GKFG-1165
//
UNIQUE-ID - GKFG-1164-MONOMER
TYPES - Polypeptides
COMMON-NAME - phage head-tail adaptor (db=KEGG evalue=8.1e-33 bit_score=145.0 identity=65.7 coverage=97.27272727272728) (BLAST) C
GENE - GKFG-1164
//
UNIQUE-ID - GKFG-1163-MONOMER
TYPES - Polypeptides
COMMON-NAME - phage protein (db=KEGG evalue=6.4e-35 bit_score=152.0 identity=68.3 coverage=94.33962264150944) (BLAST) C
GENE - GKFG-1163
//
UNIQUE-ID - GKFG-1162-MONOMER
TYPES - Polypeptides
COMMON-NAME - crd:CRES_1563 major capsid protein (db=KEGG) (RBH) B
GENE - GKFG-1162
//
UNIQUE-ID - GKFG-1161-MONOMER
TYPES - Polypeptides
COMMON-NAME - ahe:Arch_0727 methionine aminopeptidase (EC:3.4.11.18); K01265 methionyl aminopeptidase [EC:3.4.11.18] (db=KEGG) (RBH) B
CATALYZES - ENZRXNKFG-433
GENE - GKFG-1161
MOLECULAR-WEIGHT-KD - 33.219    
MOLECULAR-WEIGHT-SEQ - 33.219    
//
UNIQUE-ID - GKFG-1160-MONOMER
TYPES - Polypeptides
COMMON-NAME - mcu:HMPREF0573_11238 ATP-dependent Clp protease proteolytic subunit ClpP; K01358 ATP-dependent Clp protease, protease subunit [EC:3.4.21.92] (db=KEGG) (RBH) B
CATALYZES - ENZRXNKFG-1137
CATALYZES - ENZRXNKFG-1136
CATALYZES - ENZRXNKFG-1135
CATALYZES - ENZRXNKFG-434
GENE - GKFG-1160
//
UNIQUE-ID - GKFG-1159-MONOMER
TYPES - Polypeptides
COMMON-NAME - ahe:Arch_1550 phage portal protein, HK97 family (db=KEGG) (RBH) B
GENE - GKFG-1159
//
UNIQUE-ID - GKFG-1158-MONOMER
TYPES - Polypeptides
COMMON-NAME - ahe:Arch_0521 terminase (db=KEGG) (RBH) B
FUNCTIONAL-ASSIGNMENT-STATUS - :PROBABLE-ENZYME
GENE - GKFG-1158
//
UNIQUE-ID - GKFG-1157-MONOMER
TYPES - Polypeptides
COMMON-NAME - Putative uncharacterized protein n=1 Tax=Mobiluncus curtisii subsp. holmesii ATCC 35242 RepID=E6M3E2_9ACTO (db=UNIREF evalue=3.5e-20 bit_score=102.0 identity=78.1 coverage=96.92307692307692) (BLAST) C
GENE - GKFG-1157
//
UNIQUE-ID - GKFG-1156-MONOMER
TYPES - Polypeptides
COMMON-NAME - Nucleotidyltransferase n=1 Tax=Mobiluncus curtisii subsp. holmesii ATCC 35242 RepID=E6M3E3_9ACTO (db=UNIREF evalue=3.3e-40 bit_score=169.0 identity=90.0 coverage=97.8021978021978) (BLAST) C
FUNCTIONAL-ASSIGNMENT-STATUS - :PROBABLE-ENZYME
GENE - GKFG-1156
//
UNIQUE-ID - GKFG-1155-MONOMER
TYPES - Polypeptides
COMMON-NAME - UniRef90_E6M3E4 Phage-associated protein n=1 Tax=Mobiluncus curtisii subsp. holmesii ATCC 35242 RepID=E6M3E4_9ACTO (db=UNIREF) (RBH) B
GENE - GKFG-1155
//
UNIQUE-ID - GKFG-1154-MONOMER
TYPES - Polypeptides
COMMON-NAME - phage protein (db=KEGG evalue=4.5e-09 bit_score=65.0 identity=50.9 coverage=91.80327868852459) (BLAST) C
GENE - GKFG-1154
//
UNIQUE-ID - GKFG-1153-MONOMER
TYPES - Polypeptides
COMMON-NAME - UniRef90_E0N2I2 Cytosine-specific methyltransferase n=2 Tax=Mobiluncus curtisii RepID=E0N2I2_9ACTO (db=UNIREF) (RBH) B
FUNCTIONAL-ASSIGNMENT-STATUS - :PROBABLE-ENZYME
GENE - GKFG-1153
//
UNIQUE-ID - GKFG-1152-MONOMER
TYPES - Polypeptides
COMMON-NAME - pcn:TIB1ST10_08140 ParB family DNA methylase (db=KEGG) (RBH) B
GENE - GKFG-1152
//
UNIQUE-ID - GKFG-1151-MONOMER
TYPES - Polypeptides
COMMON-NAME - mcu:HMPREF0573_11248 S-adenosylmethionine synthetase (EC:2.5.1.6); K00789 S-adenosylmethionine synthetase [EC:2.5.1.6] (db=KEGG) (RBH) B
CATALYZES - ENZRXNKFG-435
FUNCTIONAL-ASSIGNMENT-STATUS - :PROBABLE-ENZYME
GENE - GKFG-1151
//
UNIQUE-ID - GKFG-1150-MONOMER
TYPES - Polypeptides
COMMON-NAME - iva:Isova_1870 polyphosphate--glucose phosphotransferase (EC:2.7.1.63); K00886 polyphosphate glucokinase [EC:2.7.1.63] (db=KEGG) (RBH) B
CATALYZES - ENZRXNKFG-436
FUNCTIONAL-ASSIGNMENT-STATUS - :PROBABLE-ENZYME
GENE - GKFG-1150
MOLECULAR-WEIGHT-KD - 26.399    
MOLECULAR-WEIGHT-SEQ - 26.399    
//
UNIQUE-ID - GKFG-1149-MONOMER
TYPES - Polypeptides
COMMON-NAME - pac:PPA1589 hypothetical protein (db=KEGG) (RBH) B
GENE - GKFG-1149
//
UNIQUE-ID - GKFG-1148-MONOMER
TYPES - Polypeptides
COMMON-NAME - hypothetical protein (db=KEGG evalue=7.5e-29 bit_score=132.0 identity=52.4 coverage=61.111111111111114) (BLAST) C
GENE - GKFG-1148
MOLECULAR-WEIGHT-KD - 22.586    
MOLECULAR-WEIGHT-SEQ - 22.586    
//
UNIQUE-ID - GKFG-1147-MONOMER
TYPES - Polypeptides
COMMON-NAME - Putative uncharacterized protein n=3 Tax=Mobiluncus RepID=C2KNY3_9ACTO (db=UNIREF evalue=0.0 bit_score=283.0 identity=96.1 coverage=96.73202614379085) (BLAST) C
GENE - GKFG-1147
MOLECULAR-WEIGHT-KD - 16.631    
MOLECULAR-WEIGHT-SEQ - 16.631    
//
UNIQUE-ID - GKFG-1146-MONOMER
TYPES - Polypeptides
COMMON-NAME - pcn:TIB1ST10_08160 hypothetical protein (db=KEGG) (RBH) B
GENE - GKFG-1146
//
UNIQUE-ID - GKFG-1145-MONOMER
TYPES - Polypeptides
COMMON-NAME - putative bacteriophage holin protein (db=KEGG evalue=0.0 bit_score=262.0 identity=90.4 coverage=98.4126984126984) (BLAST) C
GENE - GKFG-1145
//
UNIQUE-ID - GKFG-1144-MONOMER
TYPES - Polypeptides
COMMON-NAME - UniRef90_E0N3W5 Phage-associated protein n=4 Tax=Mobiluncus RepID=E0N3W5_9ACTO (db=UNIREF) (RBH) B
GENE - GKFG-1144
//
UNIQUE-ID - GKFG-1143-MONOMER
TYPES - Polypeptides
COMMON-NAME - pcn:TIB1ST10_08175 phage-associated protein (db=KEGG) (RBH) B
GENE - GKFG-1143
//
UNIQUE-ID - GKFG-1142-MONOMER
TYPES - Polypeptides
COMMON-NAME - hypothetical protein (db=KEGG evalue=6.9e-33 bit_score=145.0 identity=75.0 coverage=97.84946236559139) (BLAST) C
GENE - GKFG-1142
//
UNIQUE-ID - GKFG-1141-MONOMER
TYPES - Polypeptides
COMMON-NAME - pac:PPA1596 phage-associated protein (db=KEGG) (RBH) B
GENE - GKFG-1141
//
UNIQUE-ID - GKFG-1140-MONOMER
TYPES - Polypeptides
COMMON-NAME - phage protein (db=KEGG evalue=0.0 bit_score=191.0 identity=64.2 coverage=91.02564102564102) (BLAST) C
GENE - GKFG-1140
//
UNIQUE-ID - GKFG-1139-MONOMER
TYPES - Polypeptides
COMMON-NAME - seg (db=Seg db_id=seg from=56 to=78) (IPRSCAN) D
GENE - GKFG-1139
//
UNIQUE-ID - GKFG-1138-MONOMER
TYPES - Polypeptides
COMMON-NAME - putative toxin-antitoxin system, antitoxin component, ribbon-helix-helix domain protein (db=KEGG evalue=5.0e-17 bit_score=92.0 identity=62.2 coverage=80.68181818181817) (BLAST) C
GENE - GKFG-1138
//
UNIQUE-ID - GKFG-1137-MONOMER
TYPES - Polypeptides
COMMON-NAME - pac:PPA1598 Bro family antirepressor (db=KEGG) (RBH) B
GENE - GKFG-1137
MOLECULAR-WEIGHT-KD - 28.1    
MOLECULAR-WEIGHT-SEQ - 28.1    
//
UNIQUE-ID - GKFG-1136-MONOMER
TYPES - Polypeptides
COMMON-NAME - UniRef90_C2KNZ3 Putative uncharacterized protein n=4 Tax=Mobiluncus RepID=C2KNZ3_9ACTO (db=UNIREF) (RBH) B
GENE - GKFG-1136
MOLECULAR-WEIGHT-KD - 36.218    
MOLECULAR-WEIGHT-SEQ - 36.218    
//
UNIQUE-ID - GKFG-1135-MONOMER
TYPES - Polypeptides
COMMON-NAME - bacteriophage-type DNA polymerase (EC:2.7.7.7) (db=KEGG evalue=5.6e-41 bit_score=172.0 identity=84.7 coverage=97.97979797979798) (BLAST) C
CATALYZES - ENZRXNKFG-437
GENE - GKFG-1135
//
UNIQUE-ID - GKFG-1134-MONOMER
TYPES - Polypeptides
COMMON-NAME - seg (db=Seg db_id=seg from=10 to=24) (IPRSCAN) D
GENE - GKFG-1134
MOLECULAR-WEIGHT-KD - 11.269    
MOLECULAR-WEIGHT-SEQ - 11.269    
//
UNIQUE-ID - GKFG-1133-MONOMER
TYPES - Polypeptides
COMMON-NAME - hypothetical protein (db=KEGG evalue=4.7e-10 bit_score=70.0 identity=28.4 coverage=62.68656716417911) (BLAST) C
GENE - GKFG-1133
//
UNIQUE-ID - GKFG-1132-MONOMER
TYPES - Polypeptides
COMMON-NAME - seg (db=Seg db_id=seg from=40 to=57) (IPRSCAN) D
GENE - GKFG-1132
MOLECULAR-WEIGHT-KD - 9.335    
MOLECULAR-WEIGHT-SEQ - 9.335    
//
UNIQUE-ID - GKFG-1131-MONOMER
TYPES - Polypeptides
COMMON-NAME - ABC transporter (db=KEGG evalue=0.0 bit_score=223.0 identity=53.4 coverage=96.27906976744185) (BLAST) C
GENE - GKFG-1131
//
UNIQUE-ID - GKFG-1130-MONOMER
TYPES - Polypeptides
COMMON-NAME - Putative uncharacterized protein n=1 Tax=Actinomyces coleocanis DSM 15436 RepID=C0W1R7_9ACTO (db=UNIREF evalue=1.1e-26 bit_score=127.0 identity=21.1 coverage=89.05109489051095) (BLAST) C
GENE - GKFG-1130
//
UNIQUE-ID - GKFG-1129-MONOMER
TYPES - Polypeptides
COMMON-NAME - hypothetical protein; K07473 DNA-damage-inducible protein J (db=KEGG evalue=6.6e-12 bit_score=75.0 identity=64.7 coverage=54.347826086956516) (BLAST) C
GENE - GKFG-1129
MOLECULAR-WEIGHT-KD - 10.04    
MOLECULAR-WEIGHT-SEQ - 10.04    
//
UNIQUE-ID - GKFG-1128-MONOMER
TYPES - Polypeptides
COMMON-NAME - RelE/StbE family addiction module toxin; K06218 RelE protein (db=KEGG evalue=2.2e-20 bit_score=103.0 identity=48.9 coverage=97.75280898876404) (BLAST) C
GENE - GKFG-1128
MOLECULAR-WEIGHT-KD - 10.302    
MOLECULAR-WEIGHT-SEQ - 10.302    
//
UNIQUE-ID - GKFG-1127-MONOMER
TYPES - Polypeptides
COMMON-NAME - ahe:Arch_1319 fumarate lyase (EC:4.2.1.2); K01679 fumarate hydratase, class II [EC:4.2.1.2] (db=KEGG) (RBH) B
CATALYZES - ENZRXNKFG-438
FUNCTIONAL-ASSIGNMENT-STATUS - :PROBABLE-ENZYME
GENE - GKFG-1127
MOLECULAR-WEIGHT-KD - 49.766    
MOLECULAR-WEIGHT-SEQ - 49.766    
//
UNIQUE-ID - GKFG-1126-MONOMER
TYPES - Polypeptides
COMMON-NAME - hypothetical protein; K07473 DNA-damage-inducible protein J (db=KEGG evalue=5.0e-14 bit_score=82.0 identity=47.6 coverage=95.29411764705881) (BLAST) C
GENE - GKFG-1126
MOLECULAR-WEIGHT-KD - 9.198    
MOLECULAR-WEIGHT-SEQ - 9.198    
//
UNIQUE-ID - GKFG-1125-MONOMER
TYPES - Polypeptides
COMMON-NAME - hypothetical protein (db=KEGG evalue=1.7e-31 bit_score=140.0 identity=69.6 coverage=95.78947368421052) (BLAST) C
GENE - GKFG-1125
MOLECULAR-WEIGHT-KD - 11.248    
MOLECULAR-WEIGHT-SEQ - 11.248    
//
UNIQUE-ID - GKFG-1124-MONOMER
TYPES - Polypeptides
COMMON-NAME - transmembrane_regions (db=TMHMM db_id=tmhmm from=9 to=31) (IPRSCAN) D
GENE - GKFG-1124
//
UNIQUE-ID - GKFG-1123-MONOMER
TYPES - Polypeptides
COMMON-NAME - RelB/DinJ family addiction module antitoxin; K07473 DNA-damage-inducible protein J (db=KEGG evalue=9.6e-09 bit_score=65.0 identity=39.7 coverage=72.72727272727273) (BLAST) C
GENE - GKFG-1123
//
UNIQUE-ID - GKFG-1122-MONOMER
TYPES - Polypeptides
COMMON-NAME - mcu:HMPREF0573_10567 ABC transporter ATP-binding protein (db=KEGG) (RBH) B
GENE - GKFG-1122
//
UNIQUE-ID - GKFG-1121-MONOMER
TYPES - Polypeptides
COMMON-NAME - UniRef90_H5UW39 Putative ABC transporter ATP-binding protein n=1 Tax=Mobilicoccus pelagius NBRC 104925 RepID=H5UW39_9MICO (db=UNIREF) (RBH) B
GENE - GKFG-1121
MOLECULAR-WEIGHT-KD - 25.49    
MOLECULAR-WEIGHT-SEQ - 25.49    
//
UNIQUE-ID - GKFG-1120-MONOMER
TYPES - Polypeptides
COMMON-NAME - kse:Ksed_07190 permease (db=KEGG) (RBH) B
GENE - GKFG-1120
MOLECULAR-WEIGHT-KD - 52.494    
MOLECULAR-WEIGHT-SEQ - 52.494    
//
UNIQUE-ID - GKFG-1119-MONOMER
TYPES - Polypeptides
COMMON-NAME - 176503..176706 + ( gc_cont=0.480) (GENE) E
GENE - GKFG-1119
//
UNIQUE-ID - GKFG-1118-MONOMER
TYPES - Polypeptides
COMMON-NAME - cdz:CD31A_0171 iutA; iron ABC transporter substrate-binding protein; K11707 manganese/zinc/iron transport system substrate-binding protein (db=KEGG) (RBH) B
GENE - GKFG-1118
MOLECULAR-WEIGHT-KD - 33.88    
MOLECULAR-WEIGHT-SEQ - 33.88    
//
UNIQUE-ID - GKFG-1117-MONOMER
TYPES - Polypeptides
COMMON-NAME - ABC transporter; K11710 manganese/zinc/iron transport system ATP- binding protein (db=KEGG evalue=0.0 bit_score=269.0 identity=58.3 coverage=86.69201520912547) (BLAST) C
GENE - GKFG-1117
MOLECULAR-WEIGHT-KD - 28.178    
MOLECULAR-WEIGHT-SEQ - 28.178    
//
UNIQUE-ID - GKFG-1116-MONOMER
TYPES - Polypeptides
COMMON-NAME - putative exodeoxyribonuclease III; K01142 exodeoxyribonuclease III [EC:3.1.11.2] (db=KEGG evalue=0.0 bit_score=225.0 identity=46.6 coverage=89.88326848249028) (BLAST) C
CATALYZES - ENZRXNKFG-439
GENE - GKFG-1116
//
UNIQUE-ID - GKFG-1115-MONOMER
TYPES - Polypeptides
COMMON-NAME - UniRef90_G4CWJ5 Mn2+, Zn2+ ABC superfamily ATP binding cassette transporter, membrane protein n=1 Tax=Propionibacterium avidum ATCC 25577 RepID=G4CWJ5_9ACTO (db=UNIREF) (RBH) B
GENE - GKFG-1115
MOLECULAR-WEIGHT-KD - 40.091    
MOLECULAR-WEIGHT-SEQ - 40.091    
//
UNIQUE-ID - GKFG-1114-MONOMER
TYPES - Polypeptides
COMMON-NAME - UniRef90_C0VY75 Mn2+, Zn2+ ABC superfamily ATP binding cassette transporter, membrane protein n=1 Tax=Actinomyces coleocanis DSM 15436 RepID=C0VY75_9ACTO (db=UNIREF) (RBH) B
GENE - GKFG-1114
MOLECULAR-WEIGHT-KD - 30.635    
MOLECULAR-WEIGHT-SEQ - 30.635    
//
UNIQUE-ID - GKFG-1113-MONOMER
TYPES - Polypeptides
COMMON-NAME - mcu:HMPREF0573_11505 putative fructokinase; K00847 fructokinase [EC:2.7.1.4] (db=KEGG) (RBH) B
CATALYZES - ENZRXNKFG-441
CATALYZES - ENZRXNKFG-440
FUNCTIONAL-ASSIGNMENT-STATUS - :PROBABLE-ENZYME
GENE - GKFG-1113
MOLECULAR-WEIGHT-KD - 33.532    
MOLECULAR-WEIGHT-SEQ - 33.532    
//
UNIQUE-ID - GKFG-1112-MONOMER
TYPES - Polypeptides
COMMON-NAME - jde:Jden_1798 iron-containing alcohol dehydrogenase; K04072 acetaldehyde dehydrogenase / alcohol dehydrogenase [EC:1.2.1.10 1.1.1.1] (db=KEGG) (RBH) B
CATALYZES - ENZRXNKFG-458
CATALYZES - ENZRXNKFG-457
CATALYZES - ENZRXNKFG-456
CATALYZES - ENZRXNKFG-455
CATALYZES - ENZRXNKFG-454
CATALYZES - ENZRXNKFG-453
CATALYZES - ENZRXNKFG-452
CATALYZES - ENZRXNKFG-451
CATALYZES - ENZRXNKFG-450
CATALYZES - ENZRXNKFG-449
CATALYZES - ENZRXNKFG-448
CATALYZES - ENZRXNKFG-447
CATALYZES - ENZRXNKFG-446
CATALYZES - ENZRXNKFG-445
CATALYZES - ENZRXNKFG-444
CATALYZES - ENZRXNKFG-443
CATALYZES - ENZRXNKFG-442
FUNCTIONAL-ASSIGNMENT-STATUS - :PROBABLE-ENZYME
GENE - GKFG-1112
//
UNIQUE-ID - GKFG-1111-MONOMER
TYPES - Polypeptides
COMMON-NAME - UniRef90_B1R0P7 Major facilitator superfamily MFS_1 n=2 Tax=Clostridium butyricum RepID=B1R0P7_CLOBU (db=UNIREF) (RBH) B
GENE - GKFG-1111
//
UNIQUE-ID - GKFG-1110-MONOMER
TYPES - Polypeptides
COMMON-NAME - mph:MLP_51590 putative peroxidase (EC:1.11.1.-); K15733 dye decolorizing peroxidase [EC:1.11.1.19] (db=KEGG) (RBH) B
CATALYZES - ENZRXNKFG-459
FUNCTIONAL-ASSIGNMENT-STATUS - :PROBABLE-ENZYME
GENE - GKFG-1110
//
UNIQUE-ID - GKFG-1109-MONOMER
TYPES - Polypeptides
COMMON-NAME - lxx:Lxx16270 lipoprotein; K07224 putative lipoprotein (db=KEGG) (RBH) B
GENE - GKFG-1109
//
UNIQUE-ID - GKFG-1108-MONOMER
TYPES - Polypeptides
COMMON-NAME - cation permease; K07243 high-affinity iron transporter (db=KEGG evalue=0.0 bit_score=236.0 identity=40.8 coverage=90.27355623100304) (BLAST) C
GENE - GKFG-1108
//
UNIQUE-ID - GKFG-1107-MONOMER
TYPES - Polypeptides
COMMON-NAME - bpo:BP951000_0356 major facilitator superfamily protein (db=KEGG) (RBH) B
GENE - GKFG-1107
//
UNIQUE-ID - GKFG-1106-MONOMER
TYPES - Polypeptides
COMMON-NAME - TetR family transcriptional regulator (db=KEGG evalue=0.0 bit_score=201.0 identity=50.0 coverage=82.91666666666667) (BLAST) C
GENE - GKFG-1106
MOLECULAR-WEIGHT-KD - 26.74    
MOLECULAR-WEIGHT-SEQ - 26.74    
//
UNIQUE-ID - GKFG-1105-MONOMER
TYPES - Polypeptides
COMMON-NAME - (db=HMMPfam db_id=PF02608 from=80 to=359 evalue=6.0e-16 interpro_id=IPR003760 interpro_description=Basic membrane lipoprotein GO=Cellular Component: plasma membrane (GO:0005886)) (IPRSCAN) D
GENE - GKFG-1105
//
UNIQUE-ID - GKFG-1104-MONOMER
TYPES - Polypeptides
COMMON-NAME - hypothetical protein (db=KEGG evalue=7.9e-12 bit_score=77.0 identity=28.7 coverage=45.32374100719424) (BLAST) C
GENE - GKFG-1104
MOLECULAR-WEIGHT-KD - 43.502    
MOLECULAR-WEIGHT-SEQ - 43.502    
//
UNIQUE-ID - GKFG-1103-MONOMER
TYPES - Polypeptides
COMMON-NAME - asd:AS9A_0235 aspartate-semialdehyde dehydrogenase; K00133 aspartate-semialdehyde dehydrogenase [EC:1.2.1.11] (db=KEGG) (RBH) B
CATALYZES - ENZRXNKFG-460
FUNCTIONAL-ASSIGNMENT-STATUS - :PROBABLE-ENZYME
GENE - GKFG-1103
//
UNIQUE-ID - GKFG-1102-MONOMER
TYPES - Polypeptides
COMMON-NAME - mcu:HMPREF0573_10651 ask; aspartate kinase (EC:2.7.2.4); K00928 aspartate kinase [EC:2.7.2.4] (db=KEGG) (RBH) B
CATALYZES - ENZRXNKFG-461
FUNCTIONAL-ASSIGNMENT-STATUS - :PROBABLE-ENZYME
GENE - GKFG-1102
//
UNIQUE-ID - GKFG-1101-MONOMER
TYPES - Polypeptides
COMMON-NAME - recombination protein RecR; K06187 recombination protein RecR (db=KEGG evalue=0.0 bit_score=294.0 identity=71.3 coverage=97.48743718592965) (BLAST) C
GENE - GKFG-1101
//
UNIQUE-ID - GKFG-1100-MONOMER
TYPES - Polypeptides
COMMON-NAME - ahe:Arch_1646 DNA polymerase III subunits gamma/tau; K02343 DNA polymerase III subunit gamma/tau [EC:2.7.7.7] (db=KEGG) (RBH) B
CATALYZES - ENZRXNKFG-462
GENE - GKFG-1100
//
UNIQUE-ID - GKFG-1099-MONOMER
TYPES - Polypeptides
COMMON-NAME - integrase, Lambda phage type (db=KEGG evalue=4.7e-40 bit_score=171.0 identity=32.2 coverage=95.17426273458445) (BLAST) C
GENE - GKFG-1099
MOLECULAR-WEIGHT-KD - 41.508    
MOLECULAR-WEIGHT-SEQ - 41.508    
//
UNIQUE-ID - GKFG-1098-MONOMER
TYPES - Polypeptides
COMMON-NAME - hypothetical protein (db=KEGG evalue=2.8e-12 bit_score=78.0 identity=34.7 coverage=53.6) (BLAST) C
GENE - GKFG-1098
//
UNIQUE-ID - GKFG-1097-MONOMER
TYPES - Polypeptides
COMMON-NAME - seg (db=Seg db_id=seg from=70 to=81) (IPRSCAN) D
GENE - GKFG-1097
//
UNIQUE-ID - GKFG-1096-MONOMER
TYPES - Polypeptides
COMMON-NAME - lambda repressor-like DNA-binding domains (db=superfamily db_id=SSF47413 from=8 to=75 evalue=2.2e-09 interpro_id=IPR010982 interpro_description=Lambda repressor-like, DNA-binding GO=Molecular Function: DNA binding (GO:0003677)) (IPRSCAN) D
GENE - GKFG-1096
//
UNIQUE-ID - GKFG-1095-MONOMER
TYPES - Polypeptides
COMMON-NAME - 149558..149800 - ( gc_cont=0.547) (GENE) E
GENE - GKFG-1095
MOLECULAR-WEIGHT-KD - 9.117    
MOLECULAR-WEIGHT-SEQ - 9.117    
//
UNIQUE-ID - GKFG-1094-MONOMER
TYPES - Polypeptides
COMMON-NAME - mcu:HMPREF0573_10172 folD; methenyltetrahydrofolate cyclohydrolase (EC:3.5.4.9); K01491 methylenetetrahydrofolate dehydrogenase (NADP+) / methenyltetrahydrofolate cyclohydrolase [EC:1.5.1.5 3.5.4.9] (db=KEGG) (RBH) B
CATALYZES - ENZRXNKFG-465
CATALYZES - ENZRXNKFG-464
CATALYZES - ENZRXNKFG-463
FUNCTIONAL-ASSIGNMENT-STATUS - :PROBABLE-ENZYME
GENE - GKFG-1094
//
UNIQUE-ID - GKFG-1093-MONOMER
TYPES - Polypeptides
COMMON-NAME - 149103..149555 - ( gc_cont=0.554) (GENE) E
GENE - GKFG-1093
MOLECULAR-WEIGHT-KD - 16.309    
MOLECULAR-WEIGHT-SEQ - 16.309    
//
UNIQUE-ID - GKFG-1092-MONOMER
TYPES - Polypeptides
COMMON-NAME - seg (db=Seg db_id=seg from=12 to=20) (IPRSCAN) D
GENE - GKFG-1092
MOLECULAR-WEIGHT-KD - 6.594    
MOLECULAR-WEIGHT-SEQ - 6.594    
//
UNIQUE-ID - GKFG-1091-MONOMER
TYPES - Polypeptides
COMMON-NAME - seg (db=Seg db_id=seg from=35 to=46) (IPRSCAN) D
GENE - GKFG-1091
MOLECULAR-WEIGHT-KD - 7.177    
MOLECULAR-WEIGHT-SEQ - 7.177    
//
UNIQUE-ID - GKFG-1090-MONOMER
TYPES - Polypeptides
COMMON-NAME - transmembrane_regions (db=TMHMM db_id=tmhmm from=4 to=26) (IPRSCAN) D
GENE - GKFG-1090
MOLECULAR-WEIGHT-KD - 5.108    
MOLECULAR-WEIGHT-SEQ - 5.108    
//
UNIQUE-ID - GKFG-1089-MONOMER
TYPES - Polypeptides
COMMON-NAME - 147998..148516 - ( gc_cont=0.545) (GENE) E
GENE - GKFG-1089
MOLECULAR-WEIGHT-KD - 18.972    
MOLECULAR-WEIGHT-SEQ - 18.972    
//
UNIQUE-ID - GKFG-1088-MONOMER
TYPES - Polypeptides
COMMON-NAME - hypothetical protein (db=KEGG evalue=2.1e-32 bit_score=145.0 identity=33.5 coverage=91.25874125874127) (BLAST) C
GENE - GKFG-1088
MOLECULAR-WEIGHT-KD - 31.276    
MOLECULAR-WEIGHT-SEQ - 31.276    
//
UNIQUE-ID - GKFG-1087-MONOMER
TYPES - Polypeptides
COMMON-NAME - 146999..147151 - ( gc_cont=0.516) (GENE) E
GENE - GKFG-1087
MOLECULAR-WEIGHT-KD - 5.895    
MOLECULAR-WEIGHT-SEQ - 5.895    
//
UNIQUE-ID - GKFG-1086-MONOMER
TYPES - Polypeptides
COMMON-NAME - Holliday junction resolvase RusA (db=superfamily db_id=SSF103084 from=9 to=158 evalue=1.3e-07 interpro_id=IPR008822 interpro_description=Endodeoxyribonuclease, RusA-like GO=Molecular Function: magnesium ion binding (GO:0000287), Biological Process: DNA repair (GO:0006281), Biological Process: DNA recombination (GO:0006310)) (IPRSCAN) D
GENE - GKFG-1086
MOLECULAR-WEIGHT-KD - 18.985    
MOLECULAR-WEIGHT-SEQ - 18.985    
//
UNIQUE-ID - GKFG-1085-MONOMER
TYPES - Polypeptides
COMMON-NAME - 145879..146106 - ( gc_cont=0.342) (GENE) E
GENE - GKFG-1085
MOLECULAR-WEIGHT-KD - 8.494    
MOLECULAR-WEIGHT-SEQ - 8.494    
//
UNIQUE-ID - GKFG-1084-MONOMER
TYPES - Polypeptides
COMMON-NAME - hypothetical protein (db=KEGG evalue=1.6e-07 bit_score=62.0 identity=31.5 coverage=37.160120845921455) (BLAST) C
GENE - GKFG-1084
MOLECULAR-WEIGHT-KD - 36.467    
MOLECULAR-WEIGHT-SEQ - 36.467    
//
UNIQUE-ID - GKFG-1083-MONOMER
TYPES - Polypeptides
COMMON-NAME - ckp:ckrop_0569 serine hydroxymethyltransferase (EC:2.1.2.1); K00600 glycine hydroxymethyltransferase [EC:2.1.2.1] (db=KEGG) (RBH) B
CATALYZES - ENZRXNKFG-466
FUNCTIONAL-ASSIGNMENT-STATUS - :PROBABLE-ENZYME
GENE - GKFG-1083
//
UNIQUE-ID - GKFG-1082-MONOMER
TYPES - Polypeptides
COMMON-NAME - 144487..144945 - ( gc_cont=0.545) (GENE) E
GENE - GKFG-1082
MOLECULAR-WEIGHT-KD - 16.984    
MOLECULAR-WEIGHT-SEQ - 16.984    
//
UNIQUE-ID - GKFG-1081-MONOMER
TYPES - Polypeptides
COMMON-NAME - 144179..144490 - ( gc_cont=0.561) (GENE) E
GENE - GKFG-1081
MOLECULAR-WEIGHT-KD - 12.033    
MOLECULAR-WEIGHT-SEQ - 12.033    
//
UNIQUE-ID - GKFG-1080-MONOMER
TYPES - Polypeptides
COMMON-NAME - ssb; single-strand DNA-binding protein; K03111 single-strand DNA-binding protein (db=KEGG evalue=5.1e-10 bit_score=70.0 identity=31.1 coverage=85.11904761904762) (BLAST) C
GENE - GKFG-1080
MOLECULAR-WEIGHT-KD - 18.706    
MOLECULAR-WEIGHT-SEQ - 18.706    
//
UNIQUE-ID - GKFG-1079-MONOMER
TYPES - Polypeptides
COMMON-NAME - nadE; NAD(+) synthase (glutamine-hydrolyzing) with a nitrilase-like domain (EC:6.3.5.1); K01950 NAD+ synthase (glutamine-hydrolysing) [EC:6.3.5.1] (db=KEGG evalue=0.0 bit_score=229.0 identity=41.4 coverage=93.83116883116884) (BLAST) C
CATALYZES - ENZRXNKFG-467
FUNCTIONAL-ASSIGNMENT-STATUS - :PROBABLE-ENZYME
GENE - GKFG-1079
MOLECULAR-WEIGHT-KD - 32.132    
MOLECULAR-WEIGHT-SEQ - 32.132    
//
UNIQUE-ID - GKFG-1078-MONOMER
TYPES - Polypeptides
COMMON-NAME - fal:FRAAL3251 nadE; NAD synthetase (EC:6.3.1.5); K01950 NAD+ synthase (glutamine-hydrolysing) [EC:6.3.5.1] (db=KEGG) (RBH) B
CATALYZES - ENZRXNKFG-469
CATALYZES - ENZRXNKFG-468
FUNCTIONAL-ASSIGNMENT-STATUS - :PROBABLE-ENZYME
GENE - GKFG-1078
MOLECULAR-WEIGHT-KD - 35.461    
MOLECULAR-WEIGHT-SEQ - 35.461    
//
UNIQUE-ID - GKFG-1077-MONOMER
TYPES - Polypeptides
COMMON-NAME - kfl:Kfla_1242 Bleomycin hydrolase (EC:3.4.22.40); K01372 bleomycin hydrolase [EC:3.4.22.40] (db=KEGG) (RBH) B
CATALYZES - ENZRXNKFG-470
FUNCTIONAL-ASSIGNMENT-STATUS - :PROBABLE-ENZYME
GENE - GKFG-1077
MOLECULAR-WEIGHT-KD - 51.208    
MOLECULAR-WEIGHT-SEQ - 51.208    
//
UNIQUE-ID - GKFG-1076-MONOMER
TYPES - Polypeptides
COMMON-NAME - transmembrane_regions (db=TMHMM db_id=tmhmm from=13 to=30) (IPRSCAN) D
GENE - GKFG-1076
//
UNIQUE-ID - GKFG-1075-MONOMER
TYPES - Polypeptides
COMMON-NAME - bcv:Bcav_0371 major facilitator superfamily protein (db=KEGG) (RBH) B
GENE - GKFG-1075
MOLECULAR-WEIGHT-KD - 44.991    
MOLECULAR-WEIGHT-SEQ - 44.991    
//
UNIQUE-ID - GKFG-1074-MONOMER
TYPES - Polypeptides
COMMON-NAME - coiled-coil (db=Coil db_id=coil from=87 to=108 evalue=NA) (IPRSCAN) D
GENE - GKFG-1074
MOLECULAR-WEIGHT-KD - 13.    
MOLECULAR-WEIGHT-SEQ - 13.    
//
UNIQUE-ID - GKFG-1073-MONOMER
TYPES - Polypeptides
COMMON-NAME - UniRef90_H2G6C8 Putative DNA methyltransferase n=4 Tax=Corynebacterium diphtheriae RepID=H2G6C8_CORDP (db=UNIREF) (RBH) B
GENE - GKFG-1073
MOLECULAR-WEIGHT-KD - 68.698    
MOLECULAR-WEIGHT-SEQ - 68.698    
//
UNIQUE-ID - GKFG-1072-MONOMER
TYPES - Polypeptides
COMMON-NAME - cds:CDC7B_1743 putative DNA methyltransferase (db=KEGG) (RBH) B
GENE - GKFG-1072
MOLECULAR-WEIGHT-KD - 42.535    
MOLECULAR-WEIGHT-SEQ - 42.535    
//
UNIQUE-ID - GKFG-1071-MONOMER
TYPES - Polypeptides
COMMON-NAME - conjugative transposon protein (db=KEGG evalue=7.0e-28 bit_score=129.0 identity=43.2 coverage=77.10843373493977) (BLAST) C
GENE - GKFG-1071
//
UNIQUE-ID - GKFG-1070-MONOMER
TYPES - Polypeptides
COMMON-NAME - conjugative transposon protein (db=KEGG evalue=8.5e-16 bit_score=88.0 identity=51.3 coverage=97.46835443037975) (BLAST) C
GENE - GKFG-1070
MOLECULAR-WEIGHT-KD - 9.029    
MOLECULAR-WEIGHT-SEQ - 9.029    
//
UNIQUE-ID - GKFG-1069-MONOMER
TYPES - Polypeptides
COMMON-NAME - abortive infection protein (db=KEGG evalue=0.0 bit_score=232.0 identity=53.0 coverage=98.0392156862745) (BLAST) C
GENE - GKFG-1069
MOLECULAR-WEIGHT-KD - 23.363    
MOLECULAR-WEIGHT-SEQ - 23.363    
//
UNIQUE-ID - GKFG-1068-MONOMER
TYPES - Polypeptides
COMMON-NAME - ckp:ckrop_1874 hypothetical protein (db=KEGG) (RBH) B
GENE - GKFG-1068
MOLECULAR-WEIGHT-KD - 32.559    
MOLECULAR-WEIGHT-SEQ - 32.559    
//
UNIQUE-ID - GKFG-1067-MONOMER
TYPES - Polypeptides
COMMON-NAME - iva:Isova_2318 diaminopimelate decarboxylase (EC:4.1.1.20); K01586 diaminopimelate decarboxylase [EC:4.1.1.20] (db=KEGG) (RBH) B
CATALYZES - ENZRXNKFG-471
FUNCTIONAL-ASSIGNMENT-STATUS - :PROBABLE-ENZYME
GENE - GKFG-1067
MOLECULAR-WEIGHT-KD - 48.613    
MOLECULAR-WEIGHT-SEQ - 48.613    
//
UNIQUE-ID - GKFG-1066-MONOMER
TYPES - Polypeptides
COMMON-NAME - bcv:Bcav_1281 Homoserine dehydrogenase (EC:1.1.1.3); K00003 homoserine dehydrogenase [EC:1.1.1.3] (db=KEGG) (RBH) B
CATALYZES - ENZRXNKFG-472
FUNCTIONAL-ASSIGNMENT-STATUS - :PROBABLE-ENZYME
GENE - GKFG-1066
MOLECULAR-WEIGHT-KD - 45.515    
MOLECULAR-WEIGHT-SEQ - 45.515    
//
UNIQUE-ID - GKFG-1065-MONOMER
TYPES - Polypeptides
COMMON-NAME - mcu:HMPREF0573_10379 thrC; threonine synthase (EC:4.2.3.1); K01733 threonine synthase [EC:4.2.3.1] (db=KEGG) (RBH) B
CATALYZES - ENZRXNKFG-1151
CATALYZES - ENZRXNKFG-473
FUNCTIONAL-ASSIGNMENT-STATUS - :PROBABLE-ENZYME
GENE - GKFG-1065
MOLECULAR-WEIGHT-KD - 38.312    
MOLECULAR-WEIGHT-SEQ - 38.312    
//
UNIQUE-ID - GKFG-1064-MONOMER
TYPES - Polypeptides
COMMON-NAME - homoserine kinase; K00872 homoserine kinase [EC:2.7.1.39] (db=KEGG evalue=0.0 bit_score=242.0 identity=41.6 coverage=91.3946587537092) (BLAST) C
CATALYZES - ENZRXNKFG-474
FUNCTIONAL-ASSIGNMENT-STATUS - :PROBABLE-ENZYME
GENE - GKFG-1064
MOLECULAR-WEIGHT-KD - 36.383    
MOLECULAR-WEIGHT-SEQ - 36.383    
//
UNIQUE-ID - GKFG-1063-MONOMER
TYPES - Polypeptides
COMMON-NAME - seg (db=Seg db_id=seg from=9 to=21) (IPRSCAN) D
GENE - GKFG-1063
MOLECULAR-WEIGHT-KD - 12.627    
MOLECULAR-WEIGHT-SEQ - 12.627    
//
UNIQUE-ID - GKFG-1062-MONOMER
TYPES - Polypeptides
COMMON-NAME - mcu:HMPREF0573_10372 rho; transcription termination factor Rho (EC:3.6.1.-); K03628 transcription termination factor Rho (db=KEGG) (RBH) B
GENE - GKFG-1062
MOLECULAR-WEIGHT-KD - 62.759    
MOLECULAR-WEIGHT-SEQ - 62.759    
//
UNIQUE-ID - GKFG-1061-MONOMER
TYPES - Polypeptides
COMMON-NAME - Putative uncharacterized protein n=1 Tax=Helcococcus kunzii ATCC 51366 RepID=H3NP15_9FIRM (db=UNIREF evalue=4.2e-35 bit_score=154.0 identity=80.7 coverage=42.857142857142854) (BLAST) C
GENE - GKFG-1061
MOLECULAR-WEIGHT-KD - 20.925    
MOLECULAR-WEIGHT-SEQ - 20.925    
//
UNIQUE-ID - GKFG-1060-MONOMER
TYPES - Polypeptides
COMMON-NAME - cfl:Cfla_0898 transcription-repair coupling factor; K03723 transcription-repair coupling factor (superfamily II helicase) [EC:3.6.4.-] (db=KEGG) (RBH) B
GENE - GKFG-1060
MOLECULAR-WEIGHT-KD - 137.654    
MOLECULAR-WEIGHT-SEQ - 137.654    
//
UNIQUE-ID - GKFG-1059-MONOMER
TYPES - Polypeptides
COMMON-NAME - PROKAR_LIPOPROTEIN (db=ProfileScan db_id=PS51257 from=1 to=25 evalue=6.0) (IPRSCAN) D
GENE - GKFG-1059
MOLECULAR-WEIGHT-KD - 25.421    
MOLECULAR-WEIGHT-SEQ - 25.421    
//
UNIQUE-ID - GKFG-1058-MONOMER
TYPES - Polypeptides
COMMON-NAME - ahe:Arch_1516 enolase (EC:4.2.1.11); K01689 enolase [EC:4.2.1.11] (db=KEGG) (RBH) B
CATALYZES - ENZRXNKFG-475
FUNCTIONAL-ASSIGNMENT-STATUS - :PROBABLE-ENZYME
GENE - GKFG-1058
MOLECULAR-WEIGHT-KD - 45.376    
MOLECULAR-WEIGHT-SEQ - 45.376    
//
UNIQUE-ID - GKFG-1057-MONOMER
TYPES - Polypeptides
COMMON-NAME - bbi:BBIF_1733 sialidase; K01186 sialidase-1 [EC:3.2.1.18] (db=KEGG) (RBH) B
CATALYZES - ENZRXNKFG-476
FUNCTIONAL-ASSIGNMENT-STATUS - :PROBABLE-ENZYME
GENE - GKFG-1057
MOLECULAR-WEIGHT-KD - 100.702    
MOLECULAR-WEIGHT-SEQ - 100.702    
//
UNIQUE-ID - GKFG-1056-MONOMER
TYPES - Polypeptides
COMMON-NAME - transmembrane_regions (db=TMHMM db_id=tmhmm from=31 to=53) (IPRSCAN) D
GENE - GKFG-1056
MOLECULAR-WEIGHT-KD - 35.525    
MOLECULAR-WEIGHT-SEQ - 35.525    
//
UNIQUE-ID - GKFG-1055-MONOMER
TYPES - Polypeptides
COMMON-NAME - UniRef90_B5CMC4 Putative uncharacterized protein n=1 Tax=Ruminococcus lactaris ATCC 29176 RepID=B5CMC4_9FIRM (db=UNIREF) (RBH) B
GENE - GKFG-1055
MOLECULAR-WEIGHT-KD - 128.226    
MOLECULAR-WEIGHT-SEQ - 128.226    
//
UNIQUE-ID - GKFG-1054-MONOMER
TYPES - Polypeptides
[truncated: 132,472 more chars]
