# Supplementary material for: Genome resolved analysis of a premature infant gut microbial community reveals a Varibaculum cambriense genome and a shift towards fermentation-based metabolism during the third week of life
Source: Microbiome. 2013 Dec 17;1:30. doi: 10.1186/2049-2618-1-30 (PMC4177395; doi:10.1186/2049-2618-1-30)
Supplement: Additional file 5 — KEGG annotations. [file 2049-2618-1-30-S5.zip › af5_V_cambriense_pathway_tools/1.0/data/pubs.dat]

# 
#
# Authors:
#
# Please see the license agreement regarding the use of and distribution of this file.
# The format of this file is defined at http://bioinformatics.ai.sri.com/ptools/flatfile-format.html .
#
# Species: Varibaculum cambriense dora
# Database: DoraCyc
# Version: 1.0
# File Name: pubs.dat
# Date and time generated: July 17, 2013, 11:46:20
#
# Attributes:
#    UNIQUE-ID
#    TYPES
#    COMMON-NAME
#    ABSTRACT
#    AGRICOLA-ID
#    AUTHORS
#    COMMENT
#    COMMENT-INTERNAL
#    CREDITS
#    DATA-SOURCE
#    DOCUMENTATION
#    HIDE-SLOT?
#    MEDLINE-UID
#    MEMBER-SORT-FN
#    MESH-HEADINGS
#    PUBMED-ID
#    REFERENT-FRAME
#    SOURCE
#    SYNONYMS
#    TITLE
#    URL
#    YEAR
#
UNIQUE-ID - PUB-KEAN81
TYPES - Publications
AUTHORS - Kean, Eccleston, A.
AUTHORS - Lewis, Cynthia E.
SOURCE - Phytochemistry. 20(9): 2161-2164
TITLE - Biosynthesis of L-&beta;-(methylenecyclopropyl)-alanine (hypoglycin) in <i>Blighia sapida</i>
URL - http://www.sciencedirect.com/science?_ob=ArticleURL&_udi=B6TH7-431C332-R&_user=145269&_rdoc=1&_fmt=&_orig=search&_sort=d&view=c&_acct=C000012078&_version=1&_urlVersion=0&_userid=145269&md5=ca827daddc95bf3b550be2ca095f8537
YEAR - 1981
//
UNIQUE-ID - PUB-KEAN80
TYPES - Publications
AUTHORS - Kean, Eccleston, A.
AUTHORS - Hare, Ester Rose
SOURCE - Phytochemistry. 19:199-203
TITLE - &gamma;-Glutamyl transpeptidase of the ackee plant
URL - http://www.sciencedirect.com/science?_ob=ArticleURL&_udi=B6TH7-42HGX4Y-6V&_user=145269&_rdoc=1&_fmt=&_orig=search&_sort=d&view=c&_acct=C000012078&_version=1&_urlVersion=0&_userid=145269&md5=1d3c0e0be96d6736c782507637646bcc
YEAR - 1980
//
UNIQUE-ID - PUB-HASSALL60
TYPES - Publications
AUTHORS - Hassall, C.H.
AUTHORS - John, D.I.
SOURCE - Journal of the Chemical Society: 4112-4115
TITLE - Amino-acids and Peptides. Part III.* The constitution
/of Hypoglycin B.
URL - http://www.rsc.org/ejarchive/JR/1960/JR9600004112.pdf
YEAR - 1960
//
UNIQUE-ID - PUB-FOWDEN73
TYPES - Publications
AUTHORS - Fowden, Leslie
AUTHORS - Pratt, Helen M.
SOURCE - Phytochemistry. 12:1677-1681
TITLE - Cyclopropylamino acids of the genus <i>Acer</i>: Distribution and biosynthesis
URL - http://www.sciencedirect.com/science?_ob=ArticleURL&_udi=B6TH7-436DXGK-62&_user=145269&_rdoc=1&_fmt=&_orig=search&_sort=d&view=c&_acct=C000012078&_version=1&_urlVersion=0&_userid=145269&md5=7d407c53b681ac2299fa6f96804b6cdd
YEAR - 1973
//
UNIQUE-ID - PUB-BROWN
TYPES - Publications
AUTHORS - Brown, M.
AUTHORS - Bates, R.P.
AUTHORS - Mcgowan, C.
AUTHORS - Cornell, J.A.
SOURCE - Journal of Food Safety. 12 (2):167.
TITLE - Influence of fruit maturity on the hypoglycin A level in ackee (Blighia sapida)
URL - http://www.blackwell-synergy.com/doi/abs/10.1111/j.1745-4565.1991.tb00075.x
YEAR - 1991
//
UNIQUE-ID - PUB-ELOFF70
TYPES - Publications
AUTHORS - Eloff, J.N.
AUTHORS - Fowden, L.
SOURCE - Phytochemistry. 9: 2423-2424.
TITLE - The isolation of hypoglycin A and related compounds from <i>Billia hippocastanum</i>
URL - http://www.sciencedirect.com/science?_ob=ArticleURL&_udi=B6TH7-42M7MSS-XN&_user=145269&_coverDate=11%2F30%2F1970&_rdoc=1&_fmt=&_orig=search&_sort=d&view=c&_acct=C000012078&_version=1&_urlVersion=0&_userid=145269&md5=69e4b47eed446b7aee4cb1b94a075da5
YEAR - 1970
//
UNIQUE-ID - PUB-BROWN92
TYPES - Publications
AUTHORS - Brown, M.
AUTHORS - Bates, R.P.
AUTHORS - Mcgowan, C.
AUTHORS - Cornell, J.A.
SOURCE - Journal of Food Safety. 12 (2): 167.
TITLE - Influence of fruit maturity on the hypoglycin A level in ackee (<i>Blighia sapida</i>)	
YEAR - 1992
//
UNIQUE-ID - PUB-TOKUSHIGE63
TYPES - Publications
AUTHORS - Tokushige, M.
AUTHORS - Whiteley, H.R.
AUTHORS - Hayaishi, O.
SOURCE - Biochem. Biophys. Res. Commun. 13: 380-385
TITLE - Energy-linked regulation of threonine metabolism by ADP
YEAR - 1963
//
UNIQUE-ID - PUB-MUIR11
TYPES - Publications
AUTHORS - Muir, RM
AUTHORS - Ib��ez AM
AUTHORS - Uratsu SL
AUTHORS - Ingham ES
AUTHORS - Leslie CA
AUTHORS - McGranahan GH
PUBMED-ID - 21279669
SOURCE - Plant Mol Biol. [Epub ahead of print]
TITLE - Mechanism of gallic acid biosynthesis in bacteria (Escherichia coli) and walnut (Juglans regia).
YEAR - 2011
//
UNIQUE-ID - PUB-TRESGUERRES70
TYPES - Publications
AUTHORS - Tresguerres, M.E.F.
AUTHORS - Torrontegui, G.D.
AUTHORS - Canovas, J.L.
SOURCE - Arch. Mikrobiol. 70:110-118
TITLE - The Metabolism of Quinate by Acinetobacter calco-aceticus
YEAR - 1970
//
UNIQUE-ID - PUB-BEIJERINCK11
TYPES - Publications
AUTHORS - Beijerinck, M. W.
SOURCE - Proc. Acad. Wetenschappen, 13:1066-1077
TITLE - Pigments to Products of Oxidation by Bacterial Action
YEAR - 1911
//
UNIQUE-ID - PUB-FERRY93
TYPES - Publications
AUTHORS - Ferry, J. G. editor
TITLE - Methanogenesis: Ecology, Physiology, Biochemistry & Genetics. Chapman & Hall, New York
YEAR - 1993
//
UNIQUE-ID - PUB-KELTJENS93
TYPES - Publications
AUTHORS - Keltjens, J. T.
AUTHORS - Vogels, G. D.
SOURCE - Chapman & Hall, New York
TITLE - Conversion of methanol and methylamines to methane and carbon dioxide. In Methanogenesis (Ferry, J.G., ed.)
YEAR - 1993
//
UNIQUE-ID - PUB-ARCHMICR1448
TYPES - Publications
AUTHORS - Krumholz, LR
AUTHORS - Bryant, MP
SOURCE - Archives of Microbiology 144:8-14
TITLE - Eubacterium oxidoreducens sp. nov. requiring H<SUB>2</SUB> or formate to degrade gallate, pyrogallol, phloroglucinol and quercetin
YEAR - 1986
//
UNIQUE-ID - PUB-BYNG1981
TYPES - Publications
AUTHORS - Byng, Graham
AUTHORS - Whitaker, Robert
AUTHORS - Flick, Christopher
AUTHORS - Jensen, Roy A.
SOURCE - Phytochemistry (1981) vol. 20 (6):1289-1292
TITLE - Enzymology of L-tyrosine biosynthesis in corn
//
UNIQUE-ID - PUB-CRIPPS86
TYPES - Publications
AUTHORS - Cripps, C.
AUTHORS - Blomquist, G. J.
AUTHORS - de Renobales, M.
SOURCE - Biochimica et Biophysica Acta 876(3): 572-580
TITLE - De novo biosynthesis of linoleic acid in insects
YEAR - 1986
//
UNIQUE-ID - PUB-GRIFFIN11
TYPES - Publications
AUTHORS - Griffin, J. E.
AUTHORS - Gawronski, J. D.
AUTHORS - DeJesus, M. A.
AUTHORS - Ioerger, T. R.
AUTHORS - Akerley, B. J.
AUTHORS - Sassetti, C. M.
SOURCE - PLoS Pathogens 7(9):e1002251
TITLE - High-Resolution Phenotypic Profiling Defines Genes Essential for Mycobacterial Growth and Cholesterol Catabolism
YEAR - 2011
//
UNIQUE-ID - PUB-THOMAS11
TYPES - Publications
AUTHORS - Thomas, S. T.
AUTHORS - VanderVen, B. C.
AUTHORS - Sherman, D. R.
AUTHORS - Russell, D. G.
AUTHORS - Sampson, N. S.
PUBMED-ID - 22045806
SOURCE - J. Biol. Chem., Epub ahead of print
TITLE - Pathway profiling in Mycobacterium tuberculosis: elucidation of a cholesterol-derived catabolite and the enzymes that catalyze its metabolism.
YEAR - 2011
//
UNIQUE-ID - PUB-RUZICKA34
TYPES - Publications
AUTHORS - Ruzicka, L.
AUTHORS - Goldberg, M.W.
AUTHORS - Meyer, J.
AUTHORS - Brunigger, H.
AUTHORS - Eichenberger, E.
SOURCE - Helv. Chim. Acta. 17:1395-1406
TITLE - Zur. Kenntnis der Sexualhormone II, Ueber die Synthese des Testikelhormons (Androsteron) und Steroisomers desselben durch Abbau hydrieter Sterine.
YEAR - 1934
//
UNIQUE-ID - PUB-BUTENANDT34
TYPES - Publications
AUTHORS - Butenandt, A.
AUTHORS - Tscherning, K.
SOURCE - Z. Physiol. Chem.  229:167-184
TITLE - Uber Androsteron, ein Krystallisiertes Mannliches Sexualhormon I. Isoliereng und Reindarstellung aus Mannerham.
YEAR - 1934
//
UNIQUE-ID - PUB-ARIMA69
TYPES - Publications
AUTHORS - Arima, K.
AUTHORS - Nagasawa, M.
AUTHORS - Bae, M.
AUTHORS - Tamura, G.
SOURCE - Agric. BioI. Chem., 33:1636-1643
TITLE - Microbial transformation of sterols. I. Decomposition of cholesterol by microorganisms
YEAR - 1969
//
UNIQUE-ID - PUB-MUROHISA93
TYPES - Publications
AUTHORS - Murohisa, T.
AUTHORS - Iida, M.
SOURCE - Journal of Fermentation and Bioengineering 75(1):13-17
TITLE - Microbial degradation of 19-hydroxy-sterol side chains
YEAR - 1993
//
UNIQUE-ID - PUB-MICLO90
TYPES - Publications
AUTHORS - Miclo, A.
AUTHORS - Germain, P.
SOURCE - Appl. Microbiol. Biotechnol. 32:594-599
TITLE - Catabolism of methylperhydroindanedione propionate by Rhodococcus equi: evidence of a MEPHIP-reductase activity
YEAR - 1990
//
UNIQUE-ID - PUB-LEE67
TYPES - Publications
AUTHORS - Lee, S. S.
AUTHORS - Sih, C. J.
SOURCE - Biochemistry6 (5): 1395-1403
TITLE - Mechanisms of Steroid Oxidation by Microorganisms. XII. Metabolism of Hexahydroindanpropionic Acid Derivatives
YEAR - 1967
//
UNIQUE-ID - PUB-MICLO92
TYPES - Publications
AUTHORS - Miclo, A.
AUTHORS - Germain, P.
SOURCE - Appl. Microbiol. Biotechnol. 36:456-460
TITLE - Hexahydroindanone derivatives of steroids formed by Rhodococcus equi
YEAR - 1992
//
UNIQUE-ID - PUB-COULTER68
TYPES - Publications
AUTHORS - Coulter, A. W.
AUTHORS - Talalay, P.
SOURCE - J. Biol. Chem. 243: 3238-3247
TITLE - Studies on the Microbiological Degradation of Steroid Ring A
YEAR - 1968
//
UNIQUE-ID - PUB-JGENMIC135683
TYPES - Publications
AUTHORS - DeSantis D
AUTHORS - Tryon VV
AUTHORS - Pollack JD
SOURCE - J General Microbiology 135:683-691 (1989)
TITLE - Metabolism of Mollicutes:  the Embden-Meyerhof-Parnas Pathway and the Hexose Monophosphate Shunt
//
UNIQUE-ID - PUB-DELACANAL
TYPES - Publications
AUTHORS - De La Canal, L.
AUTHORS - Parodi, A.J.
SOURCE - Comp. Biochem. Physiol. 81B:803-805 1985
TITLE - Glycosylation of proteins in the protozoan <i>Euglena gracilis</i>
//
UNIQUE-ID - PUB-NAKANO87
TYPES - Publications
AUTHORS - Nakano, Y
AUTHORS - Asada, K.
SOURCE - Pl. Cell Physiol. 28:131-140
TITLE - Purification of Ascorbate Peroxidase in Spinach Chloroplasts; Its Inactivation in Ascorbate-Depleted Medium and Reactivation by Monodehydroascorbate Radical
YEAR - 1987
//
UNIQUE-ID - PUB-LOEWUS99
TYPES - Publications
AUTHORS - Loewus, F. A.
SOURCE - Phytochemistry 52:193-210
TITLE - Biosynthesis and metabolism of ascorbic acid in plants and of analogs of ascorbic acid in fungi
YEAR - 1999
//
UNIQUE-ID - PUB-DEBOLT04
TYPES - Publications
AUTHORS - DeBolt, S.
AUTHORS - Hardie, J.
AUTHORS - Tyerman, S.
AUTHORS - Ford, C. M.
SOURCE - Aust. J. Grape Wine Res. 10: 134-142
TITLE - Composition and synthesis of raphide crystals and druse crystals in berries of Vitis vinifera L. cv. Cabernet Sauvignon: ascorbic acid as precursor for both oxalic and tartaric acids as revealed by radiolabelling studies.
YEAR - 2004
//
UNIQUE-ID - PUB-KIM96
TYPES - Publications
AUTHORS - Kim C-G
AUTHORS - Kirschning A
AUTHORS - Bergon P
AUTHORS - Zhou P
AUTHORS - Su E
AUTHORS - Sauerbrei B
SOURCE - J. Am. Chem. Soc. 118, 7486-7491
TITLE - Biosynthesis of 3-amino-5-hydroxybenzoic acid, the precursor of mC<sub>7</sub>N units in ansamycin antibiotics
YEAR - 1996
//
UNIQUE-ID - PUB-GRILL85
TYPES - Publications
AUTHORS - Grill E
AUTHORS - Winnacker E-L
AUTHORS - Zenk MH
SOURCE - Science,  230(4726), 674 - 676
TITLE - Phytochelatins: The Principal Heavy-Metal Complexing Peptides of Higher Plants
//
UNIQUE-ID - PUB-PATEL98
TYPES - Publications
AUTHORS - Patel, M. P.
AUTHORS - Blanchard, J. S.
SOURCE - J. Am. Chem. Soc. 120:11538-11539
TITLE - Synthesis of Des-<i>myo</i>-Inositol Mycothiol and Demonstration of a Mycobacterial Specific Reductase Activity
YEAR - 1998
//
UNIQUE-ID - PUB-NOCTOR98
TYPES - Publications
AUTHORS - Noctor G
AUTHORS - Arisi A-CM
AUTHORS - Jouanin L
AUTHORS - Kunert KJ
AUTHORS - Rennenberg H
AUTHORS - Foyer CH
SOURCE - Journal of Experimental Botany, 49(321), 623-647
TITLE - Glutathione: biosynthesis, metabolism and relationship to stress tolerance explored in transformed plants
YEAR - 1998
//
UNIQUE-ID - PUB-MAY94
TYPES - Publications
AUTHORS - May MJ
AUTHORS - Leaver CL
SOURCE - Proc. Natl. Acad. Sci. USA, 91, 10059-10063
TITLE - <i>Arabidopsis thaliana</i> &gamma;-glutamylcysteine synthetase is structurally unrelated to mammalian, yeast, and <i>Escherichia coli</i> homologs
YEAR - 1994
//
UNIQUE-ID - PUB-FIELD96
TYPES - Publications
AUTHORS - Field, J. A.
AUTHORS - Thurman, E. M.
SOURCE - Environ. Sci. Tech. 30 (5): 1413-1418
TITLE - Glutathione conjugation and contaminant transformation
YEAR - 1996
//
UNIQUE-ID - PUB-NOMENCLATUREBOOK
TYPES - Publications
AUTHORS - Webb EC
SOURCE - Academic Press, Inc., San Diego, 1992
TITLE - Enzyme Nomenclature 1992
//
UNIQUE-ID - PUB-BROCK97
TYPES - Publications
AUTHORS - Madigan MT
AUTHORS - Martinko JM
AUTHORS - Parker J
SOURCE - Eighth Edition, Prentice Hall
TITLE - Brock Biology of Microorganisms
YEAR - 1997
//
UNIQUE-ID - PUB-MOORE82
TYPES - Publications
AUTHORS - Moore, Thomas S. Jr.
SOURCE - Annual Review of Plant Physiology, 1982, 33: 235-259
TITLE - Phospholipid biosynthesis
YEAR - 1982
//
UNIQUE-ID - PUB-KREDICH96
TYPES - Publications
AUTHORS - Kredich, N.M.
SOURCE - In Escherichia coli and Salmonella typhimurium.Cellular and Molecular Biology (Ed by Neidhard FC) pp. 514-527, American Society for Microbiology, Washington D.C.
TITLE - Biosynthesis of cysteine
YEAR - 1996
//
UNIQUE-ID - PUB-IGWEBE78
TYPES - Publications
AUTHORS - Igwebe, E. C. K.
AUTHORS - Thomas, C.
SOURCE - J. Gen. Appl. Microbiol. 84:261-269
TITLE - Occurrence of enzymes of arginine dihydrolase pathway in <i>Spiroplasma citri</i>
YEAR - 1978
//
UNIQUE-ID - PUB-NANNINGA87
TYPES - Publications
AUTHORS - Nanninga, H. J.
AUTHORS - Drent, W. J.
AUTHORS - Gottschal, J. C.
SOURCE - Arch. Microbiol. 147:152-157
TITLE - Fermentation of glutamate by <i>Selenomonas acidaminophila</i> sp. nov.
YEAR - 1987
//
UNIQUE-ID - PUB-INDRAJIT94
TYPES - Publications
AUTHORS - Sanyal, I
AUTHORS - Lee, SL
AUTHORS - Flint, DH
SOURCE - J. Am. Chem. Soc. 116(6):2637-2638
TITLE - Biosynthesis of pimeloyl-CoA, a biotin precursor in Escherichia coli, follows a modified fatty acid synthesis pathway: 13C-labeling studies
YEAR - 1994
//
UNIQUE-ID - PUB-WEBB07
TYPES - Publications
AUTHORS - Webb, M.E.
AUTHORS - Marquet, A.
AUTHORS - Mendel, R.R.
AUTHORS - Rebeille, F.
AUTHORS - Smith, A.G
SOURCE - Nat. Prod. Rep. 24:988-1008
TITLE - Elucidating biosynthetic pathways for vitamins and cofactors
YEAR - 2007
//
UNIQUE-ID - PUB-GIBBSGROUPS97
TYPES - Publications
AUTHORS - Forsythe RG
AUTHORS - Karp PD
AUTHORS - Mavrovouniotis ML
PUBMED-ID - 9367126
SOURCE - CABIOS 13(5):537-543
TITLE - Estimation of Equilibrium Constants Using Automated Group Contribution Methods
URL - http://erika.umd.edu/ronjr/papers/Forsythe-97a/
YEAR - 1997
//
UNIQUE-ID - PUB-TALLER94
TYPES - Publications
AUTHORS - Taller B.J..
SOURCE - Cytokinins: Chemistry, Activity and Function, CRC Press, Boca Raton, FL, pp101-112
TITLE - Distribution, biosynthesis, and function of cytokinins in tRNA.
//
UNIQUE-ID - PUB-CHARLSON87
TYPES - Publications
AUTHORS - Charlson, RJ
AUTHORS - Lovelock,  JE
AUTHORS - Andreae, MO
AUTHORS - Warren, SG
SOURCE - Nature 326:655-661
TITLE - Oceanic phytoplankton, atmospheric sulphur, cloud albedo and climate
YEAR - 1987
//
UNIQUE-ID - PUB-ANDREAE80
TYPES - Publications
AUTHORS - Andreae M. O.
SOURCE - Limnol. Oceanogr. 25: 1054-1063
TITLE - Dimethylsulfoxide in marine and freshwaters
YEAR - 1980
//
UNIQUE-ID - PUB-WIT98
TYPES - Publications
AUTHORS - Overbeek, R
AUTHORS - Larsen, N
AUTHORS - Selkov, EE
AUTHORS - Maltsev, M
SOURCE - 1998 WWW URL http://www.cme.msu.edu/WIT/
TITLE - The WIT Database
//
UNIQUE-ID - PUB-NG78
TYPES - Publications
AUTHORS - Ng, B.H.
AUTHORS - Anderson, J.W.
SOURCE - Phytochemistry. 17(12):2069-2074.
TITLE - Synthesis of selenocysteine by cysteine synthases from selenium accumulator and non-accumulator plants.
URL - http://www.sciencedirect.com/science/article/pii/S0031942200892821
YEAR - 1978
//
UNIQUE-ID - PUB-ISBELL06
TYPES - Publications
AUTHORS - Isbell, T.A
AUTHORS - Lowery, B.A
AUTHORS - DeKeyser, S.S
AUTHORS - Winchell, A.L
AUTHORS - Cermak, S.C
SOURCE - Industrial Crops and Products, 23, 256-263
TITLE - Physical properties of triglyceride estolides from lesquerella and castor oils.
URL - http://www.sciencedirect.com/science?_ob=MImg&_imagekey=B6T77-4H6GPM7-1-3&_cdi=5051&_user=492137&_pii=S0926669005000919&_orig=article&_coverDate=05%2F31%2F2006&_sk=999769996&view=c&wchp=dGLbVtz-zSkzV&md5=229da64e3102f4fcf31b9c232a3d0f5d&ie=/sdarticle.pdf
YEAR - 2006
//
UNIQUE-ID - PUB-WIT
TYPES - Publications
URL - http://www.cme.msu.edu/wit/
//
UNIQUE-ID - PUB-STRYER88
TYPES - Publications
AUTHORS - Stryer L
SOURCE - WH Freeman and Co., 3rd edition, New York, 1988
TITLE - Biochemistry
//
UNIQUE-ID - PUB-COLISAL
TYPES - Publications
AUTHORS - Neidhardt FC
AUTHORS - Ingraham J
AUTHORS - Low KB
AUTHORS - Magasanik B
AUTHORS - Schaechter M
AUTHORS - Umbarger HE
SOURCE - Microbiology, Washington, D.C., 1987
TITLE - Escherichia coli and Salmonella typhimurium, Cellular and Molecular Biology, Volumes 1 & 2
//
UNIQUE-ID - PUB-SENGE95
TYPES - Publications
AUTHORS - Senge, M. O.
AUTHORS - Smith, K. M.
SOURCE - In: Blankenship RE, Madigan MT, Bauer CE (eds) Anoxygenic photosynthetic bacteria, Advances in Photosynthesis, Vol. II, Kluwer Academic Publishers, Dordrecht, The Netherlands, p 137-151
TITLE - Biosynthesis and structures of the bacteriochlorophylls.
YEAR - 1995
//
UNIQUE-ID - PUB-WAKAO93
TYPES - Publications
AUTHORS - Wakao, N.
AUTHORS - Shiba, T.
AUTHORS - Hiraishi, A.
AUTHORS - Ito, M.
AUTHORS - Sakurai, Y.
SOURCE - Current Microbiology 27(5): 277-279
TITLE - Distribution of bacteriochlorophylla in species of the genusAcidiphilium
YEAR - 1993
//
UNIQUE-ID - PUB-WAKAO96
TYPES - Publications
AUTHORS - Wakao, N.
AUTHORS - Yokoi, N.
AUTHORS - Isoyama, N.
AUTHORS - Hiraishi, A.
AUTHORS - Shimada, K.
AUTHORS - Kobayashi, M.
AUTHORS - Kise, H.
AUTHORS - Iwaki, M.
AUTHORS - Itoh, S.
AUTHORS - Takaichi, S.
SOURCE - Plant and Cell Physiology 37(6): 889-893
TITLE - Discovery of Natural Photosynthesis using Zn-Containing Bacteriochlorophyll in an Aerobic Bacterium <i>Acidiphilium rubrum</i>
YEAR - 1996
//
UNIQUE-ID - PUB-ANSEDE99
TYPES - Publications
AUTHORS - Ansede, J.H.
AUTHORS - Pellechia, P.J.
AUTHORS - Yoch, D.C.
SOURCE - Environmental Science and Techonology. 33: 2064-2069
TITLE - Selenium Biotransformation by the Salt Marsh Cordgrass <i>Spartina alterniflora</i>: Evidence for Dimethylselenoniopropionate
/Formation
URL - http://lib3.dss.go.th/fulltext/Journal/Environ%20Sci.%20Technology1998-2001/1999/no.12/12,1999%20vol.33,no12,p.2064-2069.pdf
YEAR - 1999
//
UNIQUE-ID - PUB-COLISALII
TYPES - Publications
AUTHORS - Neidhardt FC
AUTHORS - Curtiss III R
AUTHORS - Ingraham JL
AUTHORS - Lin ECC
AUTHORS - Low Jr KB
AUTHORS - Magasanik B
AUTHORS - Reznikoff WS
AUTHORS - Riley M
AUTHORS - Schaechter M
AUTHORS - Umbarger HE
SOURCE - American Society for Microbiology, Washington, D.C., 1996
TITLE - Escherichia coli and Salmonella, Cellular and Molecular Biology, Second Edition
//
UNIQUE-ID - PUB-MAGEE87
TYPES - Publications
AUTHORS - Magee, R.J.
AUTHORS - Kosaric, N.
SOURCE - Adv. Appl. Microbiol. 32: 89-161
TITLE - The microbial production of 2,3-butanediol
YEAR - 1987
//
UNIQUE-ID - PUB-ANSEDE97
TYPES - Publications
AUTHORS - Ansede, J.H.
AUTHORS - Yoch, D.C.
SOURCE - FEMS Microbiology Ecology. 23(4): 315-324.
TITLE - Comparison of selenium and sulfur volatilization by dimethylsulfoniopropionate lyase (DMSP) in two marine bacteria and estuarine sediments
/Ansede, J.H.; Yoch, D.C.; . 23, 315-324 (1997)
URL - http://onlinelibrary.wiley.com/doi/10.1111/j.1574-6941.1997.tb00412.x/abstract;jsessionid=C0DC1B4899C0049D3BF02F56182BE9EC.d01t03
YEAR - 1997
//
UNIQUE-ID - PUB-YARON70
TYPES - Publications
AUTHORS - 	Yaron, A.
AUTHORS - Berger, A.
SOURCE - Methods Enzymol.
TITLE - Aminopeptidase-P.
YEAR - 1970
//
UNIQUE-ID - PUB-KOHL83
TYPES - Publications
AUTHORS - Kohl, W.
AUTHORS - Gloe, A.
AUTHORS - Reichenbach, H.
SOURCE - Journal of General Microbiology 129(6): 1629-1635
TITLE - Steroids from the myxobacterium Nannocystis exedens
YEAR - 1983
//
UNIQUE-ID - PUB-PRIOR85
TYPES - Publications
AUTHORS - Prior, SD
AUTHORS - Dalton, H
SOURCE - J. Gen. Microbiol. 131:155-163
TITLE - The effect of copper ions on membrane content and methane monooxygenase activity in 
/methanol-grown cells of Methylococcus capsulatus (Bath)
YEAR - 1985
//
UNIQUE-ID - PUB-NIGAM69A
TYPES - Publications
AUTHORS - Nigam, S.N.
AUTHORS - McConnell. W.B.
SOURCE - Phytochemistry. 8(7):1161-1165
TITLE - Distribution of selenomethylselenocysteine and some other amino acids in species of Astragalus, with special reference to their distribution during the growth of A. bisulcatus
/
URL - http://www.sciencedirect.com/science/article/pii/S003194220085551X
YEAR - 1969
//
UNIQUE-ID - PUB-COMBES89
TYPES - Publications
AUTHORS - Combes, Agnes
AUTHORS - Lafleuriel, Jacqueline
AUTHORS - Le Floc'h, Francois
SOURCE - Plant Physiol. Biochem. 27(5):729-736
TITLE - The inosine-guanosine kinase activity of mitochondria in tubers of Jerusalem artichoke
YEAR - 1989
//
UNIQUE-ID - PUB-GOODE99
TYPES - Publications
AUTHORS - Goode JH
AUTHORS - Dewey RE
SOURCE - Plant Physiol. Biochem. 37(6): 445-457.
TITLE - Characterization of aminoalcoholphosphotransferases from <i>Arabidopsis thaliana</i> and soybean
YEAR - 1999
//
UNIQUE-ID - PUB-JOHNSON03
TYPES - Publications
AUTHORS - Johnson TW
AUTHORS - Naithani S
AUTHORS - Steward Jr  C
AUTHORS - Zybailov B
AUTHORS - Jones AD
AUTHORS - Golbeck JH
AUTHORS - Chitnis PR
SOURCE - Biochimica et Biophysica Acta, 1557, 67-76
TITLE - The menD and menE homologs code for 2-succinyl-6-hydroxyl-2, 4-cyclohexadiene-1-carboxylate synthase and O-succinylbenzoic acid-CoA synthase in the phylloquinone biosynthetic pathway of <i>Synechocystis</i> sp. PCC 6803
YEAR - 2003
//
UNIQUE-ID - PUB-HEIDE82
TYPES - Publications
AUTHORS - Heide L
AUTHORS - Kolkmann R
AUTHORS - Arendt S
AUTHORS - Leistner E
SOURCE - Plant Cell Reports, 1, 180-182
TITLE - Enzymic synthesis of o-succinylbenzoyl-CoA in cell-free extracts of anthraquinone producing <i>Galium mollugo</i> L. cell suspension cultures
YEAR - 1982
//
UNIQUE-ID - PUB-DAM35
TYPES - Publications
AUTHORS - Dam, H.
SOURCE - Nature 135:652-653
TITLE - The antihaemorrhagic vitamin of the chick: occurrence and chemical nature
YEAR - 1935
//
UNIQUE-ID - PUB-RILLING85
TYPES - Publications
AUTHORS - Rilling HC
AUTHORS - Chayet LT
SOURCE - Sterols and Bile Acids, H. Danielsson and J. Sjovall (Eds.), 1985, Elsevier Science Publications, New York. pp. 1-39
TITLE - Biosynthesis of cholesterol
//
UNIQUE-ID - PUB-SHARPLESSKB
TYPES - Publications
AUTHORS - Sharpless KB
AUTHORS - Snyder TE
AUTHORS - Spencer TA
AUTHORS - Maheshwari KK
AUTHORS - Guhn G
AUTHORS - Clayton RB
SOURCE - J. Amer. Chem. Soc. 1968 90:6874-5
TITLE - Biological demethylation of 4,4-dimethyl sterols.  Initial removal of the 4&alpha;-methyl group
YEAR - 1968
//
UNIQUE-ID - PUB-HCRILLING
TYPES - Publications
AUTHORS - Rilling HC
AUTHORS - Epstein WW
SOURCE - J. Amer. Chem. Soc. 1969 91:1041-2
TITLE - Studies on the mechanism of squalene biosynthesis.  Presqualene, a pyrophosphorylated 
/precursor to squalene
YEAR - 1969
//
UNIQUE-ID - PUB-ALTMANLJ
TYPES - Publications
AUTHORS - Altman LJ
AUTHORS - Kowerski RC
AUTHORS - Rilling HC
SOURCE - J. Amer. Chem. Soc. 1971 93:1782-3
TITLE - Synthesis and conversion of presqualene alcohol to squalene
YEAR - 1971
//
UNIQUE-ID - PUB-LEEJN
TYPES - Publications
AUTHORS - Lee J-N
AUTHORS - Paik Y-K
SOURCE - J. Biochem. Mol. Biol. 1997 30:370-377
TITLE - Cholesterol biosynthesis from lanosterol:  development of a novel assay method, 
/characterization, and solubilization of rat hepatic microsomal sterol 
/&Delta;<sup>7</sup>-reductase
YEAR - 1997
//
UNIQUE-ID - PUB-WOODWARD53
TYPES - Publications
AUTHORS - Woodward RB
AUTHORS - Bloch k
SOURCE - J Am Chem Soc 75:2023-2024, 1953
TITLE - The cyclization of squalene in cholesterol synthesis
YEAR - 1953
//
UNIQUE-ID - PUB-COREYEJ
TYPES - Publications
AUTHORS - Corey EJ
AUTHORS - Volante RP
SOURCE - J. Amer. Chem. Soc. 1976 98:1291-3
TITLE - Application of unreactive analogs of terpenoid pyrophosphates to studies of multistep 
/biosynthesis.  Demonstration that "presqualene pyrophosphate" is an essential intermediate 
/on the path to squalene.
YEAR - 1976
//
UNIQUE-ID - PUB-PALTAUF
TYPES - Publications
AUTHORS - Paltauf, F
AUTHORS - Kohlwein, S
AUTHORS - Henry, SA
SOURCE - The Molecular and Cellular Biology of the yeast
/Saccharomyces: Gene Expression, Vol. 2, pp.415 - 500.
TITLE - Regulation and compartmentalization of lipid synthesis in yeast
URL - http://db.yeastgenome.org/cgi-bin/reference/reference.pl?dbid=S000058496
YEAR - 1992
//
UNIQUE-ID - PUB-SOMERVILLE80
TYPES - Publications
AUTHORS - Somerville, C.R.
AUTHORS - Ogren, W.L.
SOURCE - Nature, 1980, 286: 257-259
TITLE - Inhibition of photosynthesis in Arabidopsis mutants lacking leaf glutamate synthase activity
//
UNIQUE-ID - PUB-JONES
TYPES - Publications
AUTHORS - Jones, EW
AUTHORS - Fink, GR
SOURCE - (1982) The Molecular Biology of the Yeast Saccharomyces, pp.181-299.
TITLE - Regulation of amino acid and nucleotide biosynthesis in yeast.
URL - http://db.yeastgenome.org/cgi-bin/reference/reference.pl?dbid=S000070200
//
UNIQUE-ID - PUB-MAGASANIK
TYPES - Publications
AUTHORS - Magasanik, B
SOURCE - (1992) The Molecular and Cellular Biology of the Yeast Saccharomyces: Gene Expression, Vol 2, pp.283-317.
TITLE - Regulation of Nitrogen Utilization
URL - http://db.yeastgenome.org/cgi-bin/reference/reference.pl?dbid=S000075551
//
UNIQUE-ID - PUB-HEBER98
TYPES - Publications
AUTHORS - Heber U
AUTHORS - Hueve K
SOURCE - Int Rev Cytol., 177, 255-286
TITLE - Action of SO2 on plants and metabolic detoxification of SO2
YEAR - 1998
//
UNIQUE-ID - PUB-RATHINA02
TYPES - Publications
AUTHORS - Rathinasabapathi B.
SOURCE - J. Plant Physiol. (2002) 159 : 671-674
TITLE - Propionate, a source of &beta;-alanine, is an inhibitor of &beta;-alanine methylation in <i>Limonium latifolium</i>, Plumbaginaceae.
//
UNIQUE-ID - PUB-STADTMAN55
TYPES - Publications
AUTHORS - Stadtman E.R.
SOURCE - J. Am. Chem. Soc. (1955) 77 : 5765-5766
TITLE - The enzymatic synthesis of &beta;-alanyl coenzyme A.
//
UNIQUE-ID - PUB-ISLER58
TYPES - Publications
AUTHORS - Isler, O
AUTHORS - Ruegg, R.
AUTHORS - Chopard-dit-Jean, L. H.
AUTHORS - Winterstein, A.
AUTHORS - Wiss, O.
SOURCE - Helv. Chim. Acta 41:786-807
TITLE - Synthese und Isolierung von Vitamin K und Isoprenologen Verbindungen.
YEAR - 1958
//
UNIQUE-ID - PUB-YAMADA76B
TYPES - Publications
AUTHORS - Yamada, Y.
AUTHORS - Inouye, G.
AUTHORS - Tahara, Y.
AUTHORS - Kondo, K.
SOURCE - J. Gen. Appl. Microbiol. 22:203-214.
TITLE - The menaquinone system in the classification of coryneform and nocardioform bacteria and related organims.
YEAR - 1976
//
UNIQUE-ID - PUB-SKERMAN80
TYPES - Publications
AUTHORS - Skerman, V. B. D.
AUTHORS - McGowan, V.
AUTHORS - Sneath, P.H.A.
SOURCE - Int. J. Syst. Bacteriol. 30:225-420
TITLE - Approved lists of bacterial names.
YEAR - 1980
//
UNIQUE-ID - PUB-YAMADA77A
TYPES - Publications
AUTHORS - Yamada, Y.
AUTHORS - Yamashita, M.
AUTHORS - Tahara, Y.
AUTHORS - Kondo, K.
SOURCE - J. Gen. AppL MicrobioL 23:331-335.
TITLE - The menaquinone system in the classification of the genus Actinomadura.
YEAR - 1977
//
UNIQUE-ID - PUB-SHAH83
TYPES - Publications
AUTHORS - Shah, H. N.
AUTHORS - Collins, M.D.
SOURCE - J. Appl. Bacteriol. 55, 403�416
TITLE - The genus Bacteroides-a chemotaxonomical view.
YEAR - 1983
//
UNIQUE-ID - PUB-MARTIUS64
TYPES - Publications
AUTHORS - Martius, C.
AUTHORS - Leuzinger, W.
SOURCE - Biochem. Z. 340:304-315
TITLE - Uber die Umwandlung von K-Vitaminen in einem Kheterotrophen Anaerobier (Fusiformis nigrescens).
YEAR - 1964
//
UNIQUE-ID - PUB-YAMADA77
TYPES - Publications
AUTHORS - Yamada, Y.
AUTHORS - Takinami, H.
AUTHORS - Tahara, Y.
AUTHORS - Kondo, K.
SOURCE - J. Gen. AppL MicrobioL 23:105-108
TITLE - The menaquinone system in the classification of radiation-resistant micrococci.
YEAR - 1977
//
UNIQUE-ID - PUB-WATANUKI72
TYPES - Publications
AUTHORS - Watanuki, M.
AUTHORS - Aida, K.
SOURCE - J. Gen. Appl. Microbiol. 18:469-472
TITLE - Significance of quinones in the clasification of bacteria.
YEAR - 1972
//
UNIQUE-ID - PUB-YAMADA76
TYPES - Publications
AUTHORS - Yamada, Y.
AUTHORS - Inouye, G.
AUTHORS - Tahara, Y.
AUTHORS - Kondo, K.
SOURCE - J. Gen. Appl. Microbiol. 22:227-236
TITLE - The menaquinone system in the classification of aerobic gram-positive cocci in the genera Micrococcus, Staphylococcus, Planococcus and Sporosarcina.
YEAR - 1976
//
UNIQUE-ID - PUB-KEILIN39
TYPES - Publications
AUTHORS - Keilin, D.
AUTHORS - Mann, T.
SOURCE - Nature 144:442-443
TITLE - Carbonic anhydrase
YEAR - 1939
//
UNIQUE-ID - PUB-WILLIAMS38
TYPES - Publications
AUTHORS - Williams, R.R.
SOURCE - JAMA 110: 727-31
TITLE - Chemistry of thiamine (vitamin B1)
YEAR - 1938
//
UNIQUE-ID - PUB-JANSEN26
TYPES - Publications
AUTHORS - Jansen, B.C.T.
AUTHORS - Donath, W.F.
SOURCE - Proc K Acad Wet Amsterdam 29: 1390
TITLE - On the isolation of the anti-beriberi vitamin
YEAR - 1926
//
UNIQUE-ID - PUB-BEGLEY96
TYPES - Publications
AUTHORS - Begley, T.P.
SOURCE - Natural products report
TITLE - The biosynthesis and degradation of thiamin (vitamin B1)
YEAR - 1996
//
UNIQUE-ID - PUB-SAGAMI81
TYPES - Publications
AUTHORS - Sagami, H.
AUTHORS - Ishi, K
AUTHORS - Ogura, K.
SOURCE - Biochem. Int. 3:669-675.
TITLE - Occurrence and unusual properties of geranylgeranyl pyrophosphate synthetase of pig liver
YEAR - 1981
//
UNIQUE-ID - PUB-PESCHIER28
TYPES - Publications
AUTHORS - Peschier
SOURCE - Trommsdorf's Journal der Pharmacie, 5,I, 93; 8, I, 266.
YEAR - 1828
//
UNIQUE-ID - PUB-PICTET04
TYPES - Publications
AUTHORS - Pictet, A.
SOURCE - Translated by H.C. Biddler, Published by J. Wiley & Sons London 1913
TITLE - The Vegetable Alkaloids: With Particular Reference to Their Chemical constitution
YEAR - 1904
//
UNIQUE-ID - PUB-RAFTER54
TYPES - Publications
AUTHORS - Rafter, G. W.
AUTHORS - Chaykin, S.
AUTHORS - Krebs, E. G.
PUBMED-ID - 13174589
SOURCE - J. Biol. Chem. 208: 799-812
TITLE - The action of glyceraldehyde-3-phosphate dehydrogenase on reduced diphosphopyridine nucleotide
YEAR - 1954
//
UNIQUE-ID - PUB-MA98
TYPES - Publications
AUTHORS - Ma B
AUTHORS - Schaefer HF 3rd
AUTHORS - Allinger NL
SOURCE - J. Am. Chem. Soc. 120, 3411-3422
TITLE - Theoretical studies of the potential energy surfaces and compositions of the D-also- and D-ketohexoses
YEAR - 1998
//
UNIQUE-ID - PUB-12119359
TYPES - Publications
AUTHORS - Rohde G
AUTHORS - Wenzel D
AUTHORS - Haucke V
MEDLINE-UID - NIL
PUBMED-ID - 12119359
SOURCE - J Cell Biol 158(2);209-14
TITLE - A phosphatidylinositol (4,5)-bisphosphate binding site within mu2-adaptin regulates clathrin-mediated endocytosis.
YEAR - 2002
//
UNIQUE-ID - PUB-1657871
TYPES - Publications
AUTHORS - Van Spanning RJ
AUTHORS - Wansell CW
AUTHORS - De Boer T
AUTHORS - Hazelaar MJ
AUTHORS - Anazawa H
AUTHORS - Harms N
AUTHORS - Oltmann LF
AUTHORS - Stouthamer AH
MEDLINE-UID - NIL
PUBMED-ID - 1657871
SOURCE - J Bacteriol 173(21);6948-61
TITLE - Isolation and characterization of the moxJ, moxG, moxI, and moxR genes of Paracoccus denitrificans: inactivation of moxJ, moxG, and moxR and the resultant effect on methylotrophic growth.
YEAR - 1991
//
UNIQUE-ID - PUB-11257506
TYPES - Publications
AUTHORS - Ramsay RR
AUTHORS - Gandour RD
AUTHORS - van der Leij FR
MEDLINE-UID - NIL
PUBMED-ID - 11257506
SOURCE - Biochim Biophys Acta 1546(1);21-43
TITLE - Molecular enzymology of carnitine transfer and transport.
YEAR - 2001
//
UNIQUE-ID - PUB-14971495
TYPES - Publications
AUTHORS - Demyttenaere JC
AUTHORS - Vanoverschelde J
AUTHORS - De Kimpe N
MEDLINE-UID - NIL
PUBMED-ID - 14971495
SOURCE - J Chromatogr A 1027(1-2);137-46
TITLE - Biotransformation of (R)-(+)- and (S)-(-)-citronellol by Aspergillus sp. and Penicillium sp., and the use of solid-phase microextraction for screening.
YEAR - 2004
//
UNIQUE-ID - PUB-12952960
TYPES - Publications
AUTHORS - Collet JF
AUTHORS - D'Souza JC
AUTHORS - Jakob U
AUTHORS - Bardwell JC
MEDLINE-UID - NIL
PUBMED-ID - 12952960
SOURCE - J Biol Chem 278(46);45325-32
TITLE - Thioredoxin 2, an oxidative stress-induced protein, contains a high affinity zinc binding site.
YEAR - 2003
//
UNIQUE-ID - PUB-17323080
TYPES - Publications
AUTHORS - King A
AUTHORS - Nam JW
AUTHORS - Han J
AUTHORS - Hilliard J
AUTHORS - Jaworski JG
MEDLINE-UID - NIL
PUBMED-ID - 17323080
SOURCE - Planta 226(2);381-94
TITLE - Cuticular wax biosynthesis in petunia petals: cloning and characterization of an alcohol-acyltransferase that synthesizes wax-esters.
YEAR - 2007
//
UNIQUE-ID - PUB-10382260
TYPES - Publications
AUTHORS - Begley TP
AUTHORS - Downs DM
AUTHORS - Ealick SE
AUTHORS - McLafferty FW
AUTHORS - Van Loon AP
AUTHORS - Taylor S
AUTHORS - Campobasso N
AUTHORS - Chiu HJ
AUTHORS - Kinsland C
AUTHORS - Reddick JJ
AUTHORS - Xi J
MEDLINE-UID - NIL
PUBMED-ID - 10382260
SOURCE - Arch Microbiol 171(5);293-300
TITLE - Thiamin biosynthesis in prokaryotes.
YEAR - 1999
//
UNIQUE-ID - PUB-16719720
TYPES - Publications
AUTHORS - Mavrodi DV
AUTHORS - Blankenfeldt W
AUTHORS - Thomashow LS
MEDLINE-UID - NIL
PUBMED-ID - 16719720
SOURCE - Annu Rev Phytopathol 44;417-45
TITLE - Phenazine compounds in fluorescent Pseudomonas spp. biosynthesis and regulation.
YEAR - 2006
//
UNIQUE-ID - PUB-10940005
TYPES - Publications
AUTHORS - Friedrich CG
AUTHORS - Quentmeier A
AUTHORS - Bardischewsky F
AUTHORS - Rother D
AUTHORS - Kraft R
AUTHORS - Kostka S
AUTHORS - Prinz H
MEDLINE-UID - NIL
PUBMED-ID - 10940005
SOURCE - J Bacteriol 182(17);4677-87
TITLE - Novel genes coding for lithotrophic sulfur oxidation of Paracoccus pantotrophus GB17.
YEAR - 2000
//
UNIQUE-ID - PUB-8098620
TYPES - Publications
AUTHORS - Nikkola M
AUTHORS - Gleason FK
AUTHORS - Fuchs JA
AUTHORS - Eklund H
MEDLINE-UID - NIL
PUBMED-ID - 8098620
SOURCE - Biochemistry 32(19);5093-8
TITLE - Crystal structure analysis of a mutant Escherichia coli thioredoxin in which lysine 36 is replaced by glutamic acid.
YEAR - 1993
//
UNIQUE-ID - PUB-8117684
TYPES - Publications
AUTHORS - Mueller EJ
AUTHORS - Meyer E
AUTHORS - Rudolph J
AUTHORS - Davisson VJ
AUTHORS - Stubbe J
MEDLINE-UID - NIL
PUBMED-ID - 8117684
SOURCE - Biochemistry 33(8);2269-78
TITLE - N5-carboxyaminoimidazole ribonucleotide: evidence for a new intermediate and two new enzymatic activities in the de novo purine biosynthetic pathway of Escherichia coli.
YEAR - 1994
//
UNIQUE-ID - PUB-8852545
TYPES - Publications
AUTHORS - Arthur M
AUTHORS - Reynolds PE
AUTHORS - Depardieu F
AUTHORS - Evers S
AUTHORS - Dutka-Malen S
AUTHORS - Quintiliani R
AUTHORS - Courvalin P
MEDLINE-UID - NIL
PUBMED-ID - 8852545
SOURCE - J Infect 32(1);11-6
TITLE - Mechanisms of glycopeptide resistance in enterococci.
YEAR - 1996
//
UNIQUE-ID - PUB-8086039
TYPES - Publications
AUTHORS - Kolesnick R
MEDLINE-UID - NIL
PUBMED-ID - 8086039
SOURCE - Mol Chem Neuropathol 21(2-3);287-97
TITLE - Signal transduction through the sphingomyelin pathway.
//
UNIQUE-ID - PUB-15286722
TYPES - Publications
AUTHORS - Keatinge-Clay AT
AUTHORS - Maltby DA
AUTHORS - Medzihradszky KF
AUTHORS - Khosla C
AUTHORS - Stroud RM
MEDLINE-UID - NIL
PUBMED-ID - 15286722
SOURCE - Nat Struct Mol Biol 11(9);888-93
TITLE - An antibiotic factory caught in action.
YEAR - 2004
//
UNIQUE-ID - PUB-14688238
TYPES - Publications
AUTHORS - Sato K
AUTHORS - Nishina Y
AUTHORS - Shiga K
MEDLINE-UID - NIL
PUBMED-ID - 14688238
SOURCE - J Biochem 134(5);719-29
TITLE - Purification of electron-transferring flavoprotein from Megasphaera elsdenii and binding of additional FAD with an unusual absorption spectrum.
YEAR - 2003
//
UNIQUE-ID - PUB-7944367
TYPES - Publications
AUTHORS - Nawaz MS
AUTHORS - Khan AA
AUTHORS - Seng JE
AUTHORS - Leakey JE
AUTHORS - Siitonen PH
AUTHORS - Cerniglia CE
MEDLINE-UID - NIL
PUBMED-ID - 7944367
SOURCE - Appl Environ Microbiol 60(9);3343-8
TITLE - Purification and characterization of an amidase from an acrylamide-degrading Rhodococcus sp.
YEAR - 1994
//
UNIQUE-ID - PUB-814874
TYPES - Publications
AUTHORS - Herbert AA
AUTHORS - Guest JR
MEDLINE-UID - NIL
PUBMED-ID - 814874
SOURCE - Arch Microbiol 106(3);259-66
TITLE - Lipoic acid content of Escherichia coli and other microorganisms.
YEAR - 1975
//
UNIQUE-ID - PUB-4385976
TYPES - Publications
AUTHORS - Miller I
AUTHORS - Plapp R
AUTHORS - Kandler O
MEDLINE-UID - NIL
PUBMED-ID - 4385976
SOURCE - Z Naturforsch B 23(2);217-20
TITLE - [Isolation and identification of a serine-containing UDP-muramyltripeptide from Butyribacterium rettgeri].
YEAR - 1968
//
UNIQUE-ID - PUB-17995915
TYPES - Publications
AUTHORS - Miersch O
AUTHORS - Neumerkel J
AUTHORS - Dippe M
AUTHORS - Stenzel I
AUTHORS - Wasternack C
MEDLINE-UID - NIL
PUBMED-ID - 17995915
SOURCE - New Phytol 177(1);114-27
TITLE - Hydroxylated jasmonates are commonly occurring metabolites of jasmonic acid and contribute to a partial switch-off in jasmonate signaling.
YEAR - 2008
//
UNIQUE-ID - PUB-10075658
TYPES - Publications
AUTHORS - Lillig CH
AUTHORS - Prior A
AUTHORS - Schwenn JD
AUTHORS - Aslund F
AUTHORS - Ritz D
AUTHORS - Vlamis-Gardikas A
AUTHORS - Holmgren A
MEDLINE-UID - NIL
PUBMED-ID - 10075658
SOURCE - J Biol Chem 274(12);7695-8
TITLE - New thioredoxins and glutaredoxins as electron donors of 3'-phosphoadenylylsulfate reductase.
YEAR - 1999
//
UNIQUE-ID - PUB-9218434
TYPES - Publications
AUTHORS - Jordan A
AUTHORS - Aslund F
AUTHORS - Pontis E
AUTHORS - Reichard P
AUTHORS - Holmgren A
MEDLINE-UID - NIL
PUBMED-ID - 9218434
SOURCE - J Biol Chem 272(29);18044-50
TITLE - Characterization of Escherichia coli NrdH. A glutaredoxin-like protein with a thioredoxin-like activity profile.
YEAR - 1997
//
UNIQUE-ID - PUB-14622420
TYPES - Publications
AUTHORS - Bardy SL
AUTHORS - Jarrell KF
MEDLINE-UID - NIL
PUBMED-ID - 14622420
SOURCE - Mol Microbiol 50(4);1339-47
TITLE - Cleavage of preflagellins by an aspartic acid signal peptidase is essential for flagellation in the archaeon Methanococcus voltae.
YEAR - 2003
//
UNIQUE-ID - PUB-20113432
TYPES - Publications
AUTHORS - Schadel C
AUTHORS - Richter A
AUTHORS - Blochl A
AUTHORS - Hoch G
MEDLINE-UID - NIL
PUBMED-ID - 20113432
SOURCE - Physiol Plant 139(3);241-55
TITLE - Hemicellulose concentration and composition in plant cell walls under extreme carbon source-sink imbalances.
YEAR - 2010
//
UNIQUE-ID - PUB-4884715
TYPES - Publications
AUTHORS - Ghuysen JM
MEDLINE-UID - NIL
PUBMED-ID - 4884715
SOURCE - Bacteriol Rev 32(4 Pt 2);425-64
TITLE - Use of bacteriolytic enzymes in determination of wall structure and their role in cell metabolism.
YEAR - 1968
//
UNIQUE-ID - PUB-8962055
TYPES - Publications
AUTHORS - Roberts DL
AUTHORS - Frerman FE
AUTHORS - Kim JJ
MEDLINE-UID - NIL
PUBMED-ID - 8962055
SOURCE - Proc Natl Acad Sci U S A 93(25);14355-60
TITLE - Three-dimensional structure of human electron transfer flavoprotein to 2.1-A resolution.
YEAR - 1996
//
UNIQUE-ID - PUB-22079366
TYPES - Publications
AUTHORS - Basturea GN
AUTHORS - Dague DR
AUTHORS - Deutscher MP
AUTHORS - Rudd KE
MEDLINE-UID - NIL
PUBMED-ID - 22079366
SOURCE - J Mol Biol 415(1);16-21
TITLE - YhiQ is RsmJ, the methyltransferase responsible for methylation of G1516 in 16S rRNA of E. coli.
YEAR - 2012
//
UNIQUE-ID - PUB-15797130
TYPES - Publications
AUTHORS - Falshaw R
AUTHORS - Furneaux RH
AUTHORS - Stevenson DE
MEDLINE-UID - NIL
PUBMED-ID - 15797130
SOURCE - Carbohydr Res 340(6);1149-58
TITLE - Structural analysis of carrageenans from the red alga, Callophyllis hombroniana Mont. Kutz (Kallymeniaceae, Rhodophyta).
YEAR - 2005
//
UNIQUE-ID - PUB-11026547
TYPES - Publications
AUTHORS - Kirschning A
AUTHORS - Chen GW
AUTHORS - Drager G
AUTHORS - Schuberth I
AUTHORS - Tietze LF
MEDLINE-UID - NIL
PUBMED-ID - 11026547
SOURCE - Bioorg Med Chem 8(9);2347-54
TITLE - Syntheses and biological evaluation of new glyco-modified angucyclin-antibiotics.
YEAR - 2000
//
UNIQUE-ID - PUB-9932510
TYPES - Publications
AUTHORS - Newcomer ME
AUTHORS - Jamison RS
AUTHORS - Ong DE
MEDLINE-UID - NIL
PUBMED-ID - 9932510
SOURCE - Subcell Biochem 30;53-80
TITLE - Structure and function of retinoid-binding proteins.
YEAR - 1998
//
UNIQUE-ID - PUB-15010614
TYPES - Publications
AUTHORS - Ko JH
AUTHORS - Chow KS
AUTHORS - Han KH
MEDLINE-UID - NIL
PUBMED-ID - 15010614
SOURCE - Plant Mol Biol 53(4);479-92
TITLE - Transcriptome analysis reveals novel features of the molecular events occurring in the laticifers of Hevea brasiliensis (para rubber tree).
YEAR - 2003
//
UNIQUE-ID - PUB-11485317
TYPES - Publications
AUTHORS - Shearn CT
AUTHORS - Walker J
AUTHORS - Norris FA
MEDLINE-UID - NIL
PUBMED-ID - 11485317
SOURCE - Biochem Biophys Res Commun 286(1);119-25
TITLE - Identification of a novel spliceoform of inositol polyphosphate 4-phosphatase type Ialpha expressed in human platelets: structure of human inositol polyphosphate 4-phosphatase type I gene.
YEAR - 2001
//
UNIQUE-ID - PUB-12370081
TYPES - Publications
AUTHORS - Zhou J
AUTHORS - Pham HT
AUTHORS - Ruediger R
AUTHORS - Walter G
MEDLINE-UID - NIL
PUBMED-ID - 12370081
SOURCE - Biochem J 369(Pt 2);387-98
TITLE - Characterization of the Aalpha and Abeta subunit isoforms of protein phosphatase 2A: differences in expression, subunit interaction, and evolution.
YEAR - 2003
//
UNIQUE-ID - PUB-4328830
TYPES - Publications
AUTHORS - Yurewicz EC
AUTHORS - Ghalambor MA
AUTHORS - Heath EC
MEDLINE-UID - NIL
PUBMED-ID - 4328830
SOURCE - J Biol Chem 246(18);5596-606
TITLE - The structure of Aerobacter aerogenes capsular polysaccharide.
YEAR - 1971
//
UNIQUE-ID - PUB-16891637
TYPES - Publications
AUTHORS - Kiyohara M
AUTHORS - Hama Y
AUTHORS - Yamaguchi K
AUTHORS - Ito M
MEDLINE-UID - NIL
PUBMED-ID - 16891637
SOURCE - J Biochem 140(3);369-73
TITLE - Structure of beta-1,3-xylooligosaccharides generated from Caulerpa racemosa var. laete-virens beta-1,3-xylan by the action of beta-1,3-xylanase.
YEAR - 2006
//
UNIQUE-ID - PUB-10854858
TYPES - Publications
AUTHORS - Morris JB
AUTHORS - Hinchliffe KA
AUTHORS - Ciruela A
AUTHORS - Letcher AJ
AUTHORS - Irvine RF
MEDLINE-UID - NIL
PUBMED-ID - 10854858
SOURCE - FEBS Lett 475(1);57-60
TITLE - Thrombin stimulation of platelets causes an increase in phosphatidylinositol 5-phosphate revealed by mass assay.
YEAR - 2000
//
UNIQUE-ID - PUB-19564403
TYPES - Publications
AUTHORS - Saint-Marcoux D
AUTHORS - Wollman FA
AUTHORS - de Vitry C
MEDLINE-UID - NIL
PUBMED-ID - 19564403
SOURCE - J Cell Biol 185(7);1195-207
TITLE - Biogenesis of cytochrome b6 in photosynthetic membranes.
YEAR - 2009
//
UNIQUE-ID - PUB-6724109
TYPES - Publications
AUTHORS - Cantoni L
AUTHORS - Dal Fiume D
AUTHORS - Ruggieri R
MEDLINE-UID - NIL
PUBMED-ID - 6724109
SOURCE - Int J Biochem 16(5);561-5
TITLE - Decarboxylation of uroporphyrinogen I and III in 2,3,7,8-tetrachlorodibenzo-p-dioxin induced porphyria in mice.
YEAR - 1984
//
UNIQUE-ID - PUB-3129405
TYPES - Publications
AUTHORS - Anderson DJ
AUTHORS - Lidstrom ME
MEDLINE-UID - NIL
PUBMED-ID - 3129405
SOURCE - J Bacteriol 170(5);2254-62
TITLE - The moxFG region encodes four polypeptides in the methanol-oxidizing bacterium Methylobacterium sp. strain AM1.
YEAR - 1988
//
UNIQUE-ID - PUB-11607107
TYPES - Publications
AUTHORS - Farmer EE
AUTHORS - Ryan CA
MEDLINE-UID - NIL
PUBMED-ID - 11607107
SOURCE - Proc Natl Acad Sci U S A 87(19);7713-6
TITLE - Interplant communication: airborne methyl jasmonate induces synthesis of proteinase inhibitors in plant leaves.
YEAR - 1990
//
UNIQUE-ID - PUB-20101632
TYPES - Publications
AUTHORS - Hou YM
MEDLINE-UID - NIL
PUBMED-ID - 20101632
SOURCE - IUBMB Life 62(4);251-60
TITLE - CCA addition to tRNA: implications for tRNA quality control.
YEAR - 2010
//
UNIQUE-ID - PUB-3061454
TYPES - Publications
AUTHORS - Acheson SA
AUTHORS - Kirkman HN
AUTHORS - Wolfenden R
MEDLINE-UID - NIL
PUBMED-ID - 3061454
SOURCE - Biochemistry 27(19);7371-5
TITLE - Equilibrium of 5,6-hydration of NADH and mechanism of ATP-dependent dehydration.
YEAR - 1988
//
UNIQUE-ID - PUB-2505854
TYPES - Publications
AUTHORS - Goudsmit EM
AUTHORS - Ketchum PA
AUTHORS - Grossens MK
AUTHORS - Blake DA
MEDLINE-UID - NIL
PUBMED-ID - 2505854
SOURCE - Biochim Biophys Acta 992(3);289-97
TITLE - Biosynthesis of galactogen: identification of a beta-(1----6)-D-galactosyltransferase in Helix pomatia albumen glands.
YEAR - 1989
//
UNIQUE-ID - PUB-8338637
TYPES - Publications
AUTHORS - Coughlan MP
AUTHORS - Hazlewood GP
MEDLINE-UID - NIL
PUBMED-ID - 8338637
SOURCE - Biotechnol Appl Biochem 17 ( Pt 3);259-89
TITLE - beta-1,4-D-xylan-degrading enzyme systems: biochemistry, molecular biology and applications.
YEAR - 1993
//
UNIQUE-ID - PUB-11007994
TYPES - Publications
AUTHORS - Pintor J
AUTHORS - Diaz-Hernandez M
AUTHORS - Gualix J
AUTHORS - Gomez-Villafuertes R
AUTHORS - Hernando F
AUTHORS - Miras-Portugal MT
MEDLINE-UID - NIL
PUBMED-ID - 11007994
SOURCE - Pharmacol Ther 87(2-3);103-15
TITLE - Diadenosine polyphosphate receptors. from rat and guinea-pig brain to human nervous system.
//
UNIQUE-ID - PUB-11716778
TYPES - Publications
AUTHORS - Meijer HJ
AUTHORS - Berrie CP
AUTHORS - Iurisci C
AUTHORS - Divecha N
AUTHORS - Musgrave A
AUTHORS - Munnik T
MEDLINE-UID - NIL
PUBMED-ID - 11716778
SOURCE - Biochem J 360(Pt 2);491-8
TITLE - Identification of a new polyphosphoinositide in plants, phosphatidylinositol 5-monophosphate (PtdIns5P), and its accumulation upon osmotic stress.
YEAR - 2001
//
UNIQUE-ID - PUB-6315433
TYPES - Publications
AUTHORS - Kawai Y
AUTHORS - Yano I
MEDLINE-UID - NIL
PUBMED-ID - 6315433
SOURCE - Eur J Biochem 136(3);531-8
TITLE - Ornithine-containing lipid of Bordetella pertussis, a new type of hemagglutinin.
YEAR - 1983
//
UNIQUE-ID - PUB-12646134
TYPES - Publications
AUTHORS - Schaletzky J
AUTHORS - Dove SK
AUTHORS - Short B
AUTHORS - Lorenzo O
AUTHORS - Clague MJ
AUTHORS - Barr FA
MEDLINE-UID - NIL
PUBMED-ID - 12646134
SOURCE - Curr Biol 13(6);504-9
TITLE - Phosphatidylinositol-5-phosphate activation and conserved substrate specificity of the myotubularin phosphatidylinositol 3-phosphatases.
YEAR - 2003
//
UNIQUE-ID - PUB-9822604
TYPES - Publications
AUTHORS - Safrany ST
AUTHORS - Caffrey JJ
AUTHORS - Yang X
AUTHORS - Bembenek ME
AUTHORS - Moyer MB
AUTHORS - Burkhart WA
AUTHORS - Shears SB
MEDLINE-UID - NIL
PUBMED-ID - 9822604
SOURCE - EMBO J 17(22);6599-607
TITLE - A novel context for the 'MutT' module, a guardian of cell integrity, in a diphosphoinositol polyphosphate phosphohydrolase.
YEAR - 1998
//
UNIQUE-ID - PUB-6150036
TYPES - Publications
AUTHORS - Ngai PK
AUTHORS - Walsh MP
MEDLINE-UID - NIL
PUBMED-ID - 6150036
SOURCE - J Biol Chem 259(22);13656-9
TITLE - Inhibition of smooth muscle actin-activated myosin Mg2+-ATPase activity by caldesmon.
YEAR - 1984
//
UNIQUE-ID - PUB-12051921
TYPES - Publications
AUTHORS - Gibbons BJ
AUTHORS - Roach PJ
AUTHORS - Hurley TD
MEDLINE-UID - NIL
PUBMED-ID - 12051921
SOURCE - J Mol Biol 319(2);463-77
TITLE - Crystal structure of the autocatalytic initiator of glycogen biosynthesis, glycogenin.
YEAR - 2002
//
UNIQUE-ID - PUB-16688466
TYPES - Publications
AUTHORS - Delicado EG
AUTHORS - Miras-Portugal MT
AUTHORS - Carrasquero LM
AUTHORS - Leon D
AUTHORS - Perez-Sen R
AUTHORS - Gualix J
MEDLINE-UID - NIL
PUBMED-ID - 16688466
SOURCE - Pflugers Arch 452(5);563-72
TITLE - Dinucleoside polyphosphates and their interaction with other nucleotide signaling pathways.
YEAR - 2006
//
UNIQUE-ID - PUB-2198252
TYPES - Publications
AUTHORS - Diderichsen B
AUTHORS - Wedsted U
AUTHORS - Hedegaard L
AUTHORS - Jensen BR
AUTHORS - Sjoholm C
MEDLINE-UID - NIL
PUBMED-ID - 2198252
SOURCE - J Bacteriol 172(8);4315-21
TITLE - Cloning of aldB, which encodes alpha-acetolactate decarboxylase, an exoenzyme from Bacillus brevis.
YEAR - 1990
//
UNIQUE-ID - PUB-18571669
TYPES - Publications
AUTHORS - Rozhkova A
AUTHORS - Glockshuber R
MEDLINE-UID - NIL
PUBMED-ID - 18571669
SOURCE - J Mol Biol 380(5);783-8
TITLE - Thermodynamic aspects of DsbD-mediated electron transport.
YEAR - 2008
//
UNIQUE-ID - PUB-8409924
TYPES - Publications
AUTHORS - Darwin A
AUTHORS - Tormay P
AUTHORS - Page L
AUTHORS - Griffiths L
AUTHORS - Cole J
MEDLINE-UID - NIL
PUBMED-ID - 8409924
SOURCE - J Gen Microbiol 139(8);1829-40
TITLE - Identification of the formate dehydrogenases and genetic determinants of formate-dependent nitrite reduction by Escherichia coli K12.
YEAR - 1993
//
UNIQUE-ID - PUB-6072398
TYPES - Publications
AUTHORS - Schleifer KH
AUTHORS - Plapp R
AUTHORS - Kandler O
MEDLINE-UID - NIL
PUBMED-ID - 6072398
SOURCE - Biochem Biophys Res Commun 28(4);566-70
TITLE - Identification of threo-3-hydroxyglutamic acid in the cell wall of Microbacterium lacticum.
YEAR - 1967
//
UNIQUE-ID - PUB-410379
TYPES - Publications
AUTHORS - Golecki JR
MEDLINE-UID - NIL
PUBMED-ID - 410379
SOURCE - Arch Microbiol 114(1);35-41
TITLE - Studies on ultrastructure and composition of cell walls of the cyanobacterium Anacystis nidulans.
YEAR - 1977
//
UNIQUE-ID - PUB-9592144
TYPES - Publications
AUTHORS - Mueller EG
AUTHORS - Buck CJ
AUTHORS - Palenchar PM
AUTHORS - Barnhart LE
AUTHORS - Paulson JL
MEDLINE-UID - NIL
PUBMED-ID - 9592144
SOURCE - Nucleic Acids Res 26(11);2606-10
TITLE - Identification of a gene involved in the generation of 4-thiouridine in tRNA.
YEAR - 1998
//
UNIQUE-ID - PUB-2187537
TYPES - Publications
AUTHORS - Merrill AH
AUTHORS - Jones DD
MEDLINE-UID - NIL
PUBMED-ID - 2187537
SOURCE - Biochim Biophys Acta 1044(1);1-12
TITLE - An update of the enzymology and regulation of sphingomyelin metabolism.
YEAR - 1990
//
UNIQUE-ID - PUB-17913712
TYPES - Publications
AUTHORS - Ye J
AUTHORS - Cho SH
AUTHORS - Fuselier J
AUTHORS - Li W
AUTHORS - Beckwith J
AUTHORS - Rapoport TA
MEDLINE-UID - NIL
PUBMED-ID - 17913712
SOURCE - J Biol Chem 282(48);34945-51
TITLE - Crystal structure of an unusual thioredoxin protein with a zinc finger domain.
YEAR - 2007
//
UNIQUE-ID - PUB-16793516
TYPES - Publications
AUTHORS - Arthur CJ
AUTHORS - Szafranska AE
AUTHORS - Long J
AUTHORS - Mills J
AUTHORS - Cox RJ
AUTHORS - Findlow SC
AUTHORS - Simpson TJ
AUTHORS - Crump MP
AUTHORS - Crosby J
MEDLINE-UID - NIL
PUBMED-ID - 16793516
SOURCE - Chem Biol 13(6);587-96
TITLE - The malonyl transferase activity of type II polyketide synthase acyl carrier proteins.
YEAR - 2006
//
UNIQUE-ID - PUB-9013895
TYPES - Publications
AUTHORS - Tamogami S
AUTHORS - Rakwal R
AUTHORS - Kodama O
MEDLINE-UID - NIL
PUBMED-ID - 9013895
SOURCE - FEBS Lett 401(2-3);239-42
TITLE - Phytoalexin production by amino acid conjugates of jasmonic acid through induction of naringenin-7-O-methyltransferase, a key enzyme on phytoalexin biosynthesis in rice (Oryza sativa L.).
YEAR - 1997
//
UNIQUE-ID - PUB-12450799
TYPES - Publications
AUTHORS - Yoch DC
MEDLINE-UID - NIL
PUBMED-ID - 12450799
SOURCE - Appl Environ Microbiol 68(12);5804-15
TITLE - Dimethylsulfoniopropionate: its sources, role in the marine food web, and biological degradation to dimethylsulfide.
YEAR - 2002
//
UNIQUE-ID - PUB-3152490
TYPES - Publications
AUTHORS - Gleason FK
AUTHORS - Holmgren A
MEDLINE-UID - NIL
PUBMED-ID - 3152490
SOURCE - FEMS Microbiol Rev 4(4);271-97
TITLE - Thioredoxin and related proteins in procaryotes.
YEAR - 1988
//
UNIQUE-ID - PUB-18758617
TYPES - Publications
AUTHORS - Oves-Costales D
AUTHORS - Kadi N
AUTHORS - Fogg MJ
AUTHORS - Song L
AUTHORS - Wilson KS
AUTHORS - Challis GL
MEDLINE-UID - NIL
PUBMED-ID - 18758617
SOURCE - Chem Commun (Camb) (34);4034-6
TITLE - Petrobactin biosynthesis: AsbB catalyzes condensation of spermidine with N8-citryl-spermidine and its N1-(3,4-dihydroxybenzoyl) derivative.
YEAR - 2008
//
UNIQUE-ID - PUB-10026281
TYPES - Publications
AUTHORS - Roberts DL
AUTHORS - Salazar D
AUTHORS - Fulmer JP
AUTHORS - Frerman FE
AUTHORS - Kim JJ
MEDLINE-UID - NIL
PUBMED-ID - 10026281
SOURCE - Biochemistry 38(7);1977-89
TITLE - Crystal structure of Paracoccus denitrificans electron transfer flavoprotein: structural and electrostatic analysis of a conserved flavin binding domain.
YEAR - 1999
//
UNIQUE-ID - PUB-11544216
TYPES - Publications
AUTHORS - Tilly K
AUTHORS - Elias AF
AUTHORS - Errett J
AUTHORS - Fischer E
AUTHORS - Iyer R
AUTHORS - Schwartz I
AUTHORS - Bono JL
AUTHORS - Rosa P
MEDLINE-UID - NIL
PUBMED-ID - 11544216
SOURCE - J Bacteriol 183(19);5544-53
TITLE - Genetics and regulation of chitobiose utilization in Borrelia burgdorferi.
YEAR - 2001
//
UNIQUE-ID - PUB-5085579
TYPES - Publications
AUTHORS - Benson AA
AUTHORS - Lee RF
MEDLINE-UID - NIL
PUBMED-ID - 5085579
SOURCE - Biochem J 128(1);29P-30P
TITLE - The sulphoglycolytic pathway in plants.
YEAR - 1972
//
UNIQUE-ID - PUB-9144435
TYPES - Publications
AUTHORS - Chou FL
AUTHORS - Chou HC
AUTHORS - Lin YS
AUTHORS - Yang BY
AUTHORS - Lin NT
AUTHORS - Weng SF
AUTHORS - Tseng YH
MEDLINE-UID - NIL
PUBMED-ID - 9144435
SOURCE - Biochem Biophys Res Commun 233(1);265-9
TITLE - The Xanthomonas campestris gumD gene required for synthesis of xanthan gum is involved in normal pigmentation and virulence in causing black rot.
YEAR - 1997
//
UNIQUE-ID - PUB-7748903
TYPES - Publications
AUTHORS - John RA
MEDLINE-UID - NIL
PUBMED-ID - 7748903
SOURCE - Biochim Biophys Acta 1248(2);81-96
TITLE - Pyridoxal phosphate-dependent enzymes.
YEAR - 1995
//
UNIQUE-ID - PUB-5704800
TYPES - Publications
AUTHORS - Perkins HR
MEDLINE-UID - NIL
PUBMED-ID - 5704800
SOURCE - Biochem J 110(4);47P-48P
TITLE - Cell-wall mucopeptide of Corynebacterium insidiosum and Corynebacterium sepedonicum.
YEAR - 1968
//
UNIQUE-ID - PUB-15591000
TYPES - Publications
AUTHORS - Jogl G
AUTHORS - Hsiao YS
AUTHORS - Tong L
MEDLINE-UID - NIL
PUBMED-ID - 15591000
SOURCE - Ann N Y Acad Sci 1033;17-29
TITLE - Structure and function of carnitine acyltransferases.
YEAR - 2004
//
UNIQUE-ID - PUB-864464
TYPES - Publications
AUTHORS - Balcar VJ
AUTHORS - Johnston GA
AUTHORS - Twitchin B
MEDLINE-UID - NIL
PUBMED-ID - 864464
SOURCE - J Neurochem 28(5);1145-6
TITLE - Stereospecificity of the inhibition of L-glutamate and L-aspartate high affinity uptake in rat brain slices by threo-3-hydroxyaspartate.
YEAR - 1977
//
UNIQUE-ID - PUB-19542348
TYPES - Publications
AUTHORS - Sato Y
AUTHORS - Moriuchi H
AUTHORS - Hishiyama S
AUTHORS - Otsuka Y
AUTHORS - Oshima K
AUTHORS - Kasai D
AUTHORS - Nakamura M
AUTHORS - Ohara S
AUTHORS - Katayama Y
AUTHORS - Fukuda M
AUTHORS - Masai E
MEDLINE-UID - NIL
PUBMED-ID - 19542348
SOURCE - Appl Environ Microbiol 75(16);5195-201
TITLE - Identification of three alcohol dehydrogenase genes involved in the stereospecific catabolism of arylglycerol-beta-aryl ether by Sphingobium sp. strain SYK-6.
YEAR - 2009
//
UNIQUE-ID - PUB-14338985
TYPES - Publications
AUTHORS - GOUDSMIT EM
AUTHORS - ASHWELL G
MEDLINE-UID - NIL
PUBMED-ID - 14338985
SOURCE - Biochem Biophys Res Commun 19;417-22
TITLE - ENZYMATIC SYNTHESIS OF GALACTOGEN IN THE SNAIL, HELIX POMATIA.
YEAR - 1965
//
UNIQUE-ID - PUB-860983
TYPES - Publications
AUTHORS - Thauer RK
AUTHORS - Jungermann K
AUTHORS - Decker K
MEDLINE-UID - NIL
PUBMED-ID - 860983
SOURCE - Bacteriol Rev 41(1);100-80
TITLE - Energy conservation in chemotrophic anaerobic bacteria.
YEAR - 1977
//
UNIQUE-ID - PUB-6381645
TYPES - Publications
AUTHORS - Pope NR
AUTHORS - Cole JA
MEDLINE-UID - NIL
PUBMED-ID - 6381645
SOURCE - J Gen Microbiol 130(5);1279-84
TITLE - Pyruvate and ethanol as electron donors for nitrite reduction by Escherichia coli K12.
YEAR - 1984
//
UNIQUE-ID - PUB-15866041
TYPES - Publications
AUTHORS - Magnusson LU
AUTHORS - Farewell A
AUTHORS - Nystrom T
MEDLINE-UID - NIL
PUBMED-ID - 15866041
SOURCE - Trends Microbiol 13(5);236-42
TITLE - ppGpp: a global regulator in Escherichia coli.
YEAR - 2005
//
UNIQUE-ID - PUB-20336292
TYPES - Publications
AUTHORS - Abdel-Mawgoud AM
AUTHORS - Lepine F
AUTHORS - Deziel E
MEDLINE-UID - NIL
PUBMED-ID - 20336292
SOURCE - Appl Microbiol Biotechnol 86(5);1323-36
TITLE - Rhamnolipids: diversity of structures, microbial origins and roles.
YEAR - 2010
//
UNIQUE-ID - PUB-14245400
TYPES - Publications
AUTHORS - LAURENT TC
AUTHORS - MOORE EC
AUTHORS - REICHARD P
MEDLINE-UID - NIL
PUBMED-ID - 14245400
SOURCE - J Biol Chem 239;3436-44
TITLE - ENZYMATIC SYNTHESIS OF DEOXYRIBONUCLEOTIDES. IV. ISOLATION AND CHARACTERIZATION OF THIOREDOXIN, THE HYDROGEN DONOR FROM ESCHERICHIA COLI B.
YEAR - 1964
//
UNIQUE-ID - PUB-15630516
TYPES - Publications
AUTHORS - Metzger P
AUTHORS - Largeau C
MEDLINE-UID - NIL
PUBMED-ID - 15630516
SOURCE - Appl Microbiol Biotechnol 66(5);486-96
TITLE - Botryococcus braunii: a rich source for hydrocarbons and related ether lipids.
YEAR - 2005
//
UNIQUE-ID - PUB-4945113
TYPES - Publications
AUTHORS - Hucho F
AUTHORS - Wallenfels K
MEDLINE-UID - NIL
PUBMED-ID - 4945113
SOURCE - Eur J Biochem 23(3);489-96
TITLE - The enzymatically catalyzed mutarotaton. The mechanism of action of mutarotase (aldose 1-epimerase) from Escherichia coli.
YEAR - 1971
//
UNIQUE-ID - PUB-19141707
TYPES - Publications
AUTHORS - Kotting O
AUTHORS - Santelia D
AUTHORS - Edner C
AUTHORS - Eicke S
AUTHORS - Marthaler T
AUTHORS - Gentry MS
AUTHORS - Comparot-Moss S
AUTHORS - Chen J
AUTHORS - Smith AM
AUTHORS - Steup M
AUTHORS - Ritte G
AUTHORS - Zeeman SC
MEDLINE-UID - NIL
PUBMED-ID - 19141707
SOURCE - Plant Cell 21(1);334-46
TITLE - STARCH-EXCESS4 is a laforin-like Phosphoglucan phosphatase required for starch degradation in Arabidopsis thaliana.
YEAR - 2009
//
UNIQUE-ID - PUB-11217967
TYPES - Publications
AUTHORS - Fischer M
AUTHORS - Reimann S
AUTHORS - Trovato V
AUTHORS - Redgwell RJ
MEDLINE-UID - NIL
PUBMED-ID - 11217967
SOURCE - Carbohydr Res 330(1);93-101
TITLE - Polysaccharides of green Arabica and Robusta coffee beans.
YEAR - 2001
//
UNIQUE-ID - PUB-12013276
TYPES - Publications
AUTHORS - Graham DE
AUTHORS - White RH
MEDLINE-UID - NIL
PUBMED-ID - 12013276
SOURCE - Nat Prod Rep 19(2);133-47
TITLE - Elucidation of methanogenic coenzyme biosyntheses: from spectroscopy to genomics.
YEAR - 2002
//
UNIQUE-ID - PUB-13525638
TYPES - Publications
AUTHORS - CUMMINS CS
AUTHORS - HARRIS H
MEDLINE-UID - NIL
PUBMED-ID - 13525638
SOURCE - J Gen Microbiol 18(1);173-89
TITLE - Studies on the cell-wall composition and taxonomy of Actinomycetales and related groups.
YEAR - 1958
//
UNIQUE-ID - PUB-11555614
TYPES - Publications
AUTHORS - Crick DC
AUTHORS - Mahapatra S
AUTHORS - Brennan PJ
MEDLINE-UID - NIL
PUBMED-ID - 11555614
SOURCE - Glycobiology 11(9);107R-118R
TITLE - Biosynthesis of the arabinogalactan-peptidoglycan complex of Mycobacterium tuberculosis.
YEAR - 2001
//
UNIQUE-ID - PUB-11479383
TYPES - Publications
AUTHORS - Takaichi S
AUTHORS - Maoka T
AUTHORS - Masamoto K
MEDLINE-UID - NIL
PUBMED-ID - 11479383
SOURCE - Plant Cell Physiol 42(7);756-62
TITLE - Myxoxanthophyll in Synechocystis sp. PCC 6803 is myxol 2'-dimethyl-fucoside, (3R,2'S)-myxol 2'-(2,4-di-O-methyl-alpha-L-fucoside), not rhamnoside.
YEAR - 2001
//
UNIQUE-ID - PUB-11111073
TYPES - Publications
AUTHORS - Vance DE
AUTHORS - Van den Bosch H
MEDLINE-UID - NIL
PUBMED-ID - 11111073
SOURCE - Biochim Biophys Acta 1529(1-3);1-8
TITLE - Cholesterol in the year 2000.
YEAR - 2000
//
UNIQUE-ID - PUB-15987839
TYPES - Publications
AUTHORS - Ewaschuk JB
AUTHORS - Naylor JM
AUTHORS - Zello GA
MEDLINE-UID - NIL
PUBMED-ID - 15987839
SOURCE - J Nutr 135(7);1619-25
TITLE - D-lactate in human and ruminant metabolism.
YEAR - 2005
//
UNIQUE-ID - PUB-15485916
TYPES - Publications
AUTHORS - Liu S
AUTHORS - Milne GT
AUTHORS - Kuremsky JG
AUTHORS - Fink GR
AUTHORS - Leppla SH
MEDLINE-UID - NIL
PUBMED-ID - 15485916
SOURCE - Mol Cell Biol 24(21);9487-97
TITLE - Identification of the proteins required for biosynthesis of diphthamide, the target of bacterial ADP-ribosylating toxins on translation elongation factor 2.
YEAR - 2004
//
UNIQUE-ID - PUB-7022156
TYPES - Publications
AUTHORS - Collins MD
AUTHORS - Jones D
MEDLINE-UID - NIL
PUBMED-ID - 7022156
SOURCE - Microbiol Rev 45(2);316-54
TITLE - Distribution of isoprenoid quinone structural types in bacteria and their taxonomic implication.
YEAR - 1981
//
UNIQUE-ID - PUB-11841250
TYPES - Publications
AUTHORS - Angata T
AUTHORS - Varki A
MEDLINE-UID - NIL
PUBMED-ID - 11841250
SOURCE - Chem Rev 102(2);439-69
TITLE - Chemical diversity in the sialic acids and related alpha-keto acids: an evolutionary perspective.
YEAR - 2002
//
UNIQUE-ID - PUB-2181145
TYPES - Publications
AUTHORS - Katti SK
AUTHORS - LeMaster DM
AUTHORS - Eklund H
MEDLINE-UID - NIL
PUBMED-ID - 2181145
SOURCE - J Mol Biol 212(1);167-84
TITLE - Crystal structure of thioredoxin from Escherichia coli at 1.68 A resolution.
YEAR - 1990
//
UNIQUE-ID - PUB-15888445
TYPES - Publications
AUTHORS - Goyer A
AUTHORS - Collakova E
AUTHORS - Diaz de la Garza R
AUTHORS - Quinlivan EP
AUTHORS - Williamson J
AUTHORS - Gregory JF
AUTHORS - Shachar-Hill Y
AUTHORS - Hanson AD
MEDLINE-UID - NIL
PUBMED-ID - 15888445
SOURCE - J Biol Chem 280(28);26137-42
TITLE - 5-Formyltetrahydrofolate is an inhibitory but well tolerated metabolite in Arabidopsis leaves.
YEAR - 2005
//
UNIQUE-ID - PUB-14602597
TYPES - Publications
AUTHORS - Roy AB
AUTHORS - Hewlins MJ
AUTHORS - Ellis AJ
AUTHORS - Harwood JL
AUTHORS - White GF
MEDLINE-UID - NIL
PUBMED-ID - 14602597
SOURCE - Appl Environ Microbiol 69(11);6434-41
TITLE - Glycolytic breakdown of sulfoquinovose in bacteria: a missing link in the sulfur cycle.
YEAR - 2003
//
UNIQUE-ID - PUB-10091691
TYPES - Publications
AUTHORS - Ichinose K
AUTHORS - Surti C
AUTHORS - Taguchi T
AUTHORS - Malpartida F
AUTHORS - Booker-Milburn KI
AUTHORS - Stephenson GR
AUTHORS - Ebizuka Y
AUTHORS - Hopwood DA
MEDLINE-UID - NIL
PUBMED-ID - 10091691
SOURCE - Bioorg Med Chem Lett 9(3);395-400
TITLE - Proof that the ACTVI genetic region of Streptomyces coelicolor A3(2) is involved in stereospecific pyran ring formation in the biosynthesis of actinorhodin.
YEAR - 1999
//
UNIQUE-ID - PUB-17641688
TYPES - Publications
AUTHORS - Cho SH
AUTHORS - Porat A
AUTHORS - Ye J
AUTHORS - Beckwith J
MEDLINE-UID - NIL
PUBMED-ID - 17641688
SOURCE - EMBO J 26(15);3509-20
TITLE - Redox-active cysteines of a membrane electron transporter DsbD show dual compartment accessibility.
YEAR - 2007
//
UNIQUE-ID - PUB-1445875
TYPES - Publications
AUTHORS - Davies MD
AUTHORS - Sligar SG
MEDLINE-UID - NIL
PUBMED-ID - 1445875
SOURCE - Biochemistry 31(46);11383-9
TITLE - Genetic variants in the putidaredoxin-cytochrome P-450cam electron-transfer complex: identification of the residue responsible for redox-state-dependent conformers.
YEAR - 1992
//
UNIQUE-ID - PUB-6298028
TYPES - Publications
AUTHORS - Booth IR
AUTHORS - Kroll RG
MEDLINE-UID - NIL
PUBMED-ID - 6298028
SOURCE - Biochem Soc Trans 11(1);70-2
TITLE - Regulation of cytoplasmic pH (pH1) in bacteria and its relationship to metabolism.
YEAR - 1983
//
UNIQUE-ID - PUB-3533930
TYPES - Publications
AUTHORS - Russel M
AUTHORS - Model P
MEDLINE-UID - NIL
PUBMED-ID - 3533930
SOURCE - J Biol Chem 261(32);14997-5005
TITLE - The role of thioredoxin in filamentous phage assembly. Construction, isolation, and characterization of mutant thioredoxins.
YEAR - 1986
//
UNIQUE-ID - PUB-8252539
TYPES - Publications
AUTHORS - York WS
AUTHORS - Harvey LK
AUTHORS - Guillen R
AUTHORS - Albersheim P
AUTHORS - Darvill AG
MEDLINE-UID - NIL
PUBMED-ID - 8252539
SOURCE - Carbohydr Res 248;285-301
TITLE - Structural analysis of tamarind seed xyloglucan oligosaccharides using beta-galactosidase digestion and spectroscopic methods.
YEAR - 1993
//
UNIQUE-ID - PUB-16591901
TYPES - Publications
AUTHORS - Simon RD
MEDLINE-UID - NIL
PUBMED-ID - 16591901
SOURCE - Proc Natl Acad Sci U S A 68(2);265-7
TITLE - Cyanophycin Granules from the Blue-Green Alga Anabaena cylindrica: A Reserve Material Consisting of Copolymers of Aspartic Acid and Arginine.
YEAR - 1971
//
UNIQUE-ID - PUB-1212669
TYPES - Publications
AUTHORS - Jansson PE
AUTHORS - Kenne L
AUTHORS - Lindberg B
MEDLINE-UID - NIL
PUBMED-ID - 1212669
SOURCE - Carbohydr Res 45;275-82
TITLE - Structure of extracellular polysaccharide from Xanthomonas campestris.
YEAR - 1975
//
UNIQUE-ID - PUB-14622254
TYPES - Publications
AUTHORS - Asawatreratanakul K
AUTHORS - Zhang YW
AUTHORS - Wititsuwannakul D
AUTHORS - Wititsuwannakul R
AUTHORS - Takahashi S
AUTHORS - Rattanapittayaporn A
AUTHORS - Koyama T
MEDLINE-UID - NIL
PUBMED-ID - 14622254
SOURCE - Eur J Biochem 270(23);4671-80
TITLE - Molecular cloning, expression and characterization of cDNA encoding cis-prenyltransferases from Hevea brasiliensis. A key factor participating in natural rubber biosynthesis.
YEAR - 2003
//
UNIQUE-ID - PUB-15454314
TYPES - Publications
AUTHORS - Bartowsky EJ
AUTHORS - Henschke PA
MEDLINE-UID - NIL
PUBMED-ID - 15454314
SOURCE - Int J Food Microbiol 96(3);235-52
TITLE - The 'buttery' attribute of wine--diacetyl--desirability, spoilage and beyond.
YEAR - 2004
//
UNIQUE-ID - PUB-9442047
TYPES - Publications
AUTHORS - Steele CL
AUTHORS - Crock J
AUTHORS - Bohlmann J
AUTHORS - Croteau R
MEDLINE-UID - NIL
PUBMED-ID - 9442047
SOURCE - J Biol Chem 273(4);2078-89
TITLE - Sesquiterpene synthases from grand fir (Abies grandis). Comparison of constitutive and wound-induced activities, and cDNA isolation, characterization, and bacterial expression of delta-selinene synthase and gamma-humulene synthase.
YEAR - 1998
//
UNIQUE-ID - PUB-11752388
TYPES - Publications
AUTHORS - Lambrix V
AUTHORS - Reichelt M
AUTHORS - Mitchell-Olds T
AUTHORS - Kliebenstein DJ
AUTHORS - Gershenzon J
MEDLINE-UID - NIL
PUBMED-ID - 11752388
SOURCE - Plant Cell 13(12);2793-807
TITLE - The Arabidopsis epithiospecifier protein promotes the hydrolysis of glucosinolates to nitriles and influences Trichoplusia ni herbivory.
YEAR - 2001
//
UNIQUE-ID - PUB-15066172
TYPES - Publications
AUTHORS - Komeda H
AUTHORS - Harada H
AUTHORS - Washika S
AUTHORS - Sakamoto T
AUTHORS - Ueda M
AUTHORS - Asano Y
MEDLINE-UID - NIL
PUBMED-ID - 15066172
SOURCE - Eur J Biochem 271(8);1465-75
TITLE - S-stereoselective piperazine-2-tert-butylcarboxamide hydrolase from Pseudomonas azotoformans IAM 1603 is a novel L-amino acid amidase.
YEAR - 2004
//
UNIQUE-ID - PUB-2193685
TYPES - Publications
AUTHORS - Dyson HJ
AUTHORS - Gippert GP
AUTHORS - Case DA
AUTHORS - Holmgren A
AUTHORS - Wright PE
MEDLINE-UID - NIL
PUBMED-ID - 2193685
SOURCE - Biochemistry 29(17);4129-36
TITLE - Three-dimensional solution structure of the reduced form of Escherichia coli thioredoxin determined by nuclear magnetic resonance spectroscopy.
YEAR - 1990
//
UNIQUE-ID - PUB-18400744
TYPES - Publications
AUTHORS - Glauser G
AUTHORS - Grata E
AUTHORS - Dubugnon L
AUTHORS - Rudaz S
AUTHORS - Farmer EE
AUTHORS - Wolfender JL
MEDLINE-UID - NIL
PUBMED-ID - 18400744
SOURCE - J Biol Chem 283(24);16400-7
TITLE - Spatial and temporal dynamics of jasmonate synthesis and accumulation in Arabidopsis in response to wounding.
YEAR - 2008
//
UNIQUE-ID - PUB-10320813
TYPES - Publications
AUTHORS - Takizawa M
AUTHORS - Nomura T
AUTHORS - Wakisaka E
AUTHORS - Yoshizuka N
AUTHORS - Aoki J
AUTHORS - Arai H
AUTHORS - Inoue K
AUTHORS - Hattori M
AUTHORS - Matsuo N
MEDLINE-UID - NIL
PUBMED-ID - 10320813
SOURCE - Biochim Biophys Acta 1438(2);301-4
TITLE - cDNA cloning and expression of human lactosylceramide synthase.
YEAR - 1999
//
UNIQUE-ID - PUB-10441607
TYPES - Publications
AUTHORS - Knopp RH
MEDLINE-UID - NIL
PUBMED-ID - 10441607
SOURCE - N Engl J Med 341(7);498-511
TITLE - Drug treatment of lipid disorders.
YEAR - 1999
//
UNIQUE-ID - PUB-6031807
TYPES - Publications
AUTHORS - Plapp R
AUTHORS - Kandler O
MEDLINE-UID - NIL
PUBMED-ID - 6031807
SOURCE - Nature 213(5078);803-4
TITLE - Identification of L-ornithine and delta-aminosuccinyl ornithine in cell wall hydrolysates of Lactobacillus cellobiosus.
YEAR - 1967
//
UNIQUE-ID - PUB-3198596
TYPES - Publications
AUTHORS - Yost RW
AUTHORS - Harrison EH
AUTHORS - Ross AC
MEDLINE-UID - NIL
PUBMED-ID - 3198596
SOURCE - J Biol Chem 263(35);18693-701
TITLE - Esterification by rat liver microsomes of retinol bound to cellular retinol-binding protein.
YEAR - 1988
//
UNIQUE-ID - PUB-14701857
TYPES - Publications
AUTHORS - Koivunen P
AUTHORS - Hirsila M
AUTHORS - Gunzler V
AUTHORS - Kivirikko KI
AUTHORS - Myllyharju J
MEDLINE-UID - NIL
PUBMED-ID - 14701857
SOURCE - J Biol Chem 279(11);9899-904
TITLE - Catalytic properties of the asparaginyl hydroxylase (FIH) in the oxygen sensing pathway are distinct from those of its prolyl 4-hydroxylases.
YEAR - 2004
//
UNIQUE-ID - PUB-12782146
TYPES - Publications
AUTHORS - Sperling P
AUTHORS - Heinz E
MEDLINE-UID - NIL
PUBMED-ID - 12782146
SOURCE - Biochim Biophys Acta 1632(1-3);1-15
TITLE - Plant sphingolipids: structural diversity, biosynthesis, first genes and functions.
YEAR - 2003
//
UNIQUE-ID - PUB-15758220
TYPES - Publications
AUTHORS - Rein U
AUTHORS - Gueta R
AUTHORS - Denger K
AUTHORS - Ruff J
AUTHORS - Hollemeyer K
AUTHORS - Cook AM
MEDLINE-UID - NIL
PUBMED-ID - 15758220
SOURCE - Microbiology 151(Pt 3);737-47
TITLE - Dissimilation of cysteate via 3-sulfolactate sulfo-lyase and a sulfate exporter in Paracoccus pantotrophus NKNCYSA.
YEAR - 2005
//
UNIQUE-ID - PUB-6378624
TYPES - Publications
AUTHORS - Eklund H
AUTHORS - Cambillau C
AUTHORS - Sjoberg BM
AUTHORS - Holmgren A
AUTHORS - Jornvall H
AUTHORS - Hoog JO
AUTHORS - Branden CI
MEDLINE-UID - NIL
PUBMED-ID - 6378624
SOURCE - EMBO J 3(7);1443-9
TITLE - Conformational and functional similarities between glutaredoxin and thioredoxins.
YEAR - 1984
//
UNIQUE-ID - PUB-10532377
TYPES - Publications
AUTHORS - Delcour J
AUTHORS - Ferain T
AUTHORS - Deghorain M
AUTHORS - Palumbo E
AUTHORS - Hols P
MEDLINE-UID - NIL
PUBMED-ID - 10532377
SOURCE - Antonie Van Leeuwenhoek 76(1-4);159-84
TITLE - The biosynthesis and functionality of the cell-wall of lactic acid bacteria.
//
UNIQUE-ID - PUB-17956977
TYPES - Publications
AUTHORS - Zhang Y
AUTHORS - Zolov SN
AUTHORS - Chow CY
AUTHORS - Slutsky SG
AUTHORS - Richardson SC
AUTHORS - Piper RC
AUTHORS - Yang B
AUTHORS - Nau JJ
AUTHORS - Westrick RJ
AUTHORS - Morrison SJ
AUTHORS - Meisler MH
AUTHORS - Weisman LS
MEDLINE-UID - NIL
PUBMED-ID - 17956977
SOURCE - Proc Natl Acad Sci U S A 104(44);17518-23
TITLE - Loss of Vac14, a regulator of the signaling lipid phosphatidylinositol 3,5-bisphosphate, results in neurodegeneration in mice.
YEAR - 2007
//
UNIQUE-ID - PUB-11945321
TYPES - Publications
AUTHORS - Schleifer KH
AUTHORS - Plapp R
AUTHORS - Kandler O
MEDLINE-UID - NIL
PUBMED-ID - 11945321
SOURCE - FEBS Lett 1(5);287-290
TITLE - Glycine as crosslinking bridge in the LL-diaminopimelic acid containing murein of Propionibacterium peterssonii.
YEAR - 1968
//
UNIQUE-ID - PUB-9263459
TYPES - Publications
AUTHORS - Baier M
AUTHORS - Dietz KJ
MEDLINE-UID - NIL
PUBMED-ID - 9263459
SOURCE - Plant J 12(1);179-90
TITLE - The plant 2-Cys peroxiredoxin BAS1 is a nuclear-encoded chloroplast protein: its expressional regulation, phylogenetic origin, and implications for its specific physiological function in plants.
YEAR - 1997
//
UNIQUE-ID - PUB-11976751
TYPES - Publications
AUTHORS - Neumann A
AUTHORS - Siebert A
AUTHORS - Trescher T
AUTHORS - Reinhardt S
AUTHORS - Wohlfarth G
AUTHORS - Diekert G
MEDLINE-UID - NIL
PUBMED-ID - 11976751
SOURCE - Arch Microbiol 177(5);420-6
TITLE - Tetrachloroethene reductive dehalogenase of Dehalospirillum multivorans: substrate specificity of the native enzyme and its corrinoid cofactor.
YEAR - 2002
//
UNIQUE-ID - PUB-12897244
TYPES - Publications
AUTHORS - Carricaburu V
AUTHORS - Lamia KA
AUTHORS - Lo E
AUTHORS - Favereaux L
AUTHORS - Payrastre B
AUTHORS - Cantley LC
AUTHORS - Rameh LE
MEDLINE-UID - NIL
PUBMED-ID - 12897244
SOURCE - Proc Natl Acad Sci U S A 100(17);9867-72
TITLE - The phosphatidylinositol (PI)-5-phosphate 4-kinase type II enzyme controls insulin signaling by regulating PI-3,4,5-trisphosphate degradation.
YEAR - 2003
//
UNIQUE-ID - PUB-17039368
TYPES - Publications
AUTHORS - Marsolais F
AUTHORS - Boyd J
AUTHORS - Paredes Y
AUTHORS - Schinas AM
AUTHORS - Garcia M
AUTHORS - Elzein S
AUTHORS - Varin L
MEDLINE-UID - NIL
PUBMED-ID - 17039368
SOURCE - Planta 225(5);1233-44
TITLE - Molecular and biochemical characterization of two brassinosteroid sulfotransferases from Arabidopsis, AtST4a (At2g14920) and AtST1 (At2g03760).
YEAR - 2007
//
UNIQUE-ID - PUB-18721750
TYPES - Publications
AUTHORS - McCarty RM
AUTHORS - Bandarian V
MEDLINE-UID - NIL
PUBMED-ID - 18721750
SOURCE - Chem Biol 15(8);790-8
TITLE - Deciphering deazapurine biosynthesis: pathway for pyrrolopyrimidine nucleosides toyocamycin and sangivamycin.
YEAR - 2008
//
UNIQUE-ID - PUB-7608065
TYPES - Publications
AUTHORS - Revill WP
AUTHORS - Bibb MJ
AUTHORS - Hopwood DA
MEDLINE-UID - NIL
PUBMED-ID - 7608065
SOURCE - J Bacteriol 177(14);3946-52
TITLE - Purification of a malonyltransferase from Streptomyces coelicolor A3(2) and analysis of its genetic determinant.
YEAR - 1995
//
UNIQUE-ID - PUB-16466637
TYPES - Publications
AUTHORS - Park YJ
AUTHORS - Yoo CB
AUTHORS - Choi SY
AUTHORS - Lee HB
MEDLINE-UID - NIL
PUBMED-ID - 16466637
SOURCE - J Biochem Mol Biol 39(1);46-54
TITLE - Purifications and characterizations of a ferredoxin and its related 2-oxoacid:ferredoxin oxidoreductase from the hyperthermophilic archaeon, Sulfolobus solfataricus P1.
YEAR - 2006
//
UNIQUE-ID - PUB-2187529
TYPES - Publications
AUTHORS - Gleason FK
AUTHORS - Lim CJ
AUTHORS - Gerami-Nejad M
AUTHORS - Fuchs JA
MEDLINE-UID - NIL
PUBMED-ID - 2187529
SOURCE - Biochemistry 29(15);3701-9
TITLE - Characterization of Escherichia coli thioredoxins with altered active site residues.
YEAR - 1990
//
UNIQUE-ID - PUB-7929165
TYPES - Publications
AUTHORS - Fernandez-Moreno MA
AUTHORS - Martinez E
AUTHORS - Caballero JL
AUTHORS - Ichinose K
AUTHORS - Hopwood DA
AUTHORS - Malpartida F
MEDLINE-UID - NIL
PUBMED-ID - 7929165
SOURCE - J Biol Chem 269(40);24854-63
TITLE - DNA sequence and functions of the actVI region of the actinorhodin biosynthetic gene cluster of Streptomyces coelicolor A3(2).
YEAR - 1994
//
UNIQUE-ID - PUB-1646017
TYPES - Publications
AUTHORS - Ambler RP
MEDLINE-UID - NIL
PUBMED-ID - 1646017
SOURCE - Biochim Biophys Acta 1058(1);42-7
TITLE - Sequence variability in bacterial cytochromes c.
YEAR - 1991
//
UNIQUE-ID - PUB-11932454
TYPES - Publications
AUTHORS - Wang L
AUTHORS - White RL
AUTHORS - Vining LC
MEDLINE-UID - NIL
PUBMED-ID - 11932454
SOURCE - Microbiology 148(Pt 4);1091-103
TITLE - Biosynthesis of the dideoxysugar component of jadomycin B: genes in the jad cluster of Streptomyces venezuelae ISP5230 for L-digitoxose assembly and transfer to the angucycline aglycone.
YEAR - 2002
//
UNIQUE-ID - PUB-7016860
TYPES - Publications
AUTHORS - Polacco ML
AUTHORS - Cronan JE
MEDLINE-UID - NIL
PUBMED-ID - 7016860
SOURCE - J Biol Chem 256(11);5750-4
TITLE - A mutant of Escherichia coli conditionally defective in the synthesis of holo-[acyl carrier protein].
YEAR - 1981
//
UNIQUE-ID - PUB-21994945
TYPES - Publications
AUTHORS - Marbaix AY
AUTHORS - Noel G
AUTHORS - Detroux AM
AUTHORS - Vertommen D
AUTHORS - Van Schaftingen E
AUTHORS - Linster CL
MEDLINE-UID - NIL
PUBMED-ID - 21994945
SOURCE - J Biol Chem 286(48);41246-52
TITLE - Extremely conserved ATP- or ADP-dependent enzymatic system for nicotinamide nucleotide repair.
YEAR - 2011
//
UNIQUE-ID - PUB-11442630
TYPES - Publications
AUTHORS - Sato M
AUTHORS - Fujisaki S
AUTHORS - Sato K
AUTHORS - Nishimura Y
AUTHORS - Nakano A
MEDLINE-UID - NIL
PUBMED-ID - 11442630
SOURCE - Genes Cells 6(6);495-506
TITLE - Yeast Saccharomyces cerevisiae has two cis-prenyltransferases with different properties and localizations. Implication for their distinct physiological roles in dolichol synthesis.
YEAR - 2001
//
UNIQUE-ID - PUB-1367970
TYPES - Publications
AUTHORS - Matsuhiro B
AUTHORS - Urzua CC
MEDLINE-UID - NIL
PUBMED-ID - 1367970
SOURCE - Phytochemistry 31(2);531-4
TITLE - Heterogeneity of carrageenans from Chondrus crispus.
YEAR - 1992
//
UNIQUE-ID - PUB-6480502
TYPES - Publications
AUTHORS - Omura S
AUTHORS - Murata M
AUTHORS - Hanaki H
AUTHORS - Hinotozawa K
AUTHORS - Oiwa R
AUTHORS - Tanaka H
MEDLINE-UID - NIL
PUBMED-ID - 6480502
SOURCE - J Antibiot (Tokyo) 37(8);829-35
TITLE - Phosalacine, a new herbicidal antibiotic containing phosphinothricin. Fermentation, isolation, biological activity and mechanism of action.
YEAR - 1984
//
UNIQUE-ID - PUB-12004064
TYPES - Publications
AUTHORS - Collet JF
AUTHORS - Riemer J
AUTHORS - Bader MW
AUTHORS - Bardwell JC
MEDLINE-UID - NIL
PUBMED-ID - 12004064
SOURCE - J Biol Chem 277(30);26886-92
TITLE - Reconstitution of a disulfide isomerization system.
YEAR - 2002
//
UNIQUE-ID - PUB-10998352
TYPES - Publications
AUTHORS - Kong W
AUTHORS - Shiota S
AUTHORS - Shi Y
AUTHORS - Nakayama H
AUTHORS - Nakayama K
MEDLINE-UID - NIL
PUBMED-ID - 10998352
SOURCE - Biochem J 351(Pt 1);107-14
TITLE - A novel peroxiredoxin of the plant Sedum lineare is a homologue of Escherichia coli bacterioferritin co-migratory protein (Bcp).
YEAR - 2000
//
UNIQUE-ID - PUB-16856942
TYPES - Publications
AUTHORS - Aygun-Sunar S
AUTHORS - Mandaci S
AUTHORS - Koch HG
AUTHORS - Murray IV
AUTHORS - Goldfine H
AUTHORS - Daldal F
MEDLINE-UID - NIL
PUBMED-ID - 16856942
SOURCE - Mol Microbiol 61(2);418-35
TITLE - Ornithine lipid is required for optimal steady-state amounts of c-type cytochromes in Rhodobacter capsulatus.
YEAR - 2006
//
UNIQUE-ID - PUB-14695899
TYPES - Publications
AUTHORS - Portevin D
AUTHORS - De Sousa-D'Auria C
AUTHORS - Houssin C
AUTHORS - Grimaldi C
AUTHORS - Chami M
AUTHORS - Daffe M
AUTHORS - Guilhot C
MEDLINE-UID - NIL
PUBMED-ID - 14695899
SOURCE - Proc Natl Acad Sci U S A 101(1);314-9
TITLE - A polyketide synthase catalyzes the last condensation step of mycolic acid biosynthesis in mycobacteria and related organisms.
YEAR - 2004
//
UNIQUE-ID - PUB-9202468
TYPES - Publications
AUTHORS - Denger K
AUTHORS - Laue H
AUTHORS - Cook AM
MEDLINE-UID - NIL
PUBMED-ID - 9202468
SOURCE - Microbiology 143 ( Pt 6);1919-24
TITLE - Anaerobic taurine oxidation: a novel reaction by a nitrate-reducing Alcaligenes sp.
YEAR - 1997
//
UNIQUE-ID - PUB-19349968
TYPES - Publications
AUTHORS - Fonseca S
AUTHORS - Chini A
AUTHORS - Hamberg M
AUTHORS - Adie B
AUTHORS - Porzel A
AUTHORS - Kramell R
AUTHORS - Miersch O
AUTHORS - Wasternack C
AUTHORS - Solano R
MEDLINE-UID - NIL
PUBMED-ID - 19349968
SOURCE - Nat Chem Biol 5(5);344-50
TITLE - (+)-7-iso-Jasmonoyl-L-isoleucine is the endogenous bioactive jasmonate.
YEAR - 2009
//
UNIQUE-ID - PUB-12954333
TYPES - Publications
AUTHORS - Shchepin R
AUTHORS - Hornby JM
AUTHORS - Burger E
AUTHORS - Niessen T
AUTHORS - Dussault P
AUTHORS - Nickerson KW
MEDLINE-UID - NIL
PUBMED-ID - 12954333
SOURCE - Chem Biol 10(8);743-50
TITLE - Quorum sensing in Candida albicans: probing farnesol's mode of action with 40 natural and synthetic farnesol analogs.
YEAR - 2003
//
UNIQUE-ID - PUB-10433692
TYPES - Publications
AUTHORS - Sari N
AUTHORS - Holden MJ
AUTHORS - Mayhew MP
AUTHORS - Vilker VL
AUTHORS - Coxon B
MEDLINE-UID - NIL
PUBMED-ID - 10433692
SOURCE - Biochemistry 38(31);9862-71
TITLE - Comparison of backbone dynamics of oxidized and reduced putidaredoxin by 15N NMR relaxation measurements.
YEAR - 1999
//
UNIQUE-ID - PUB-16716278
TYPES - Publications
AUTHORS - Guibet M
AUTHORS - Kervarec N
AUTHORS - Genicot S
AUTHORS - Chevolot Y
AUTHORS - Helbert W
MEDLINE-UID - NIL
PUBMED-ID - 16716278
SOURCE - Carbohydr Res 341(11);1859-69
TITLE - Complete assignment of 1H and 13C NMR spectra of Gigartina skottsbergii lambda-carrageenan using carrabiose oligosaccharides prepared by enzymatic hydrolysis.
YEAR - 2006
//
UNIQUE-ID - PUB-5469569
TYPES - Publications
AUTHORS - Schleifer KH
MEDLINE-UID - NIL
PUBMED-ID - 5469569
SOURCE - Arch Mikrobiol 71(3);271-82
TITLE - [The murein types of the genus Microbacterium].
YEAR - 1970
//
UNIQUE-ID - PUB-19304845
TYPES - Publications
AUTHORS - Graham JE
AUTHORS - Bryant DA
MEDLINE-UID - NIL
PUBMED-ID - 19304845
SOURCE - J Bacteriol 191(10);3292-300
TITLE - The biosynthetic pathway for myxol-2' fucoside (myxoxanthophyll) in the cyanobacterium Synechococcus sp. strain PCC 7002.
YEAR - 2009
//
UNIQUE-ID - PUB-11467965
TYPES - Publications
AUTHORS - Patel HM
AUTHORS - Walsh CT
MEDLINE-UID - NIL
PUBMED-ID - 11467965
SOURCE - Biochemistry 40(30);9023-31
TITLE - In vitro reconstitution of the Pseudomonas aeruginosa nonribosomal peptide synthesis of pyochelin: characterization of backbone tailoring thiazoline reductase and N-methyltransferase activities.
YEAR - 2001
//
UNIQUE-ID - PUB-10974322
TYPES - Publications
AUTHORS - Gomez-Villafuertes R
AUTHORS - Gualix J
AUTHORS - Miras-Portugal MT
AUTHORS - Pintor J
MEDLINE-UID - NIL
PUBMED-ID - 10974322
SOURCE - Neuropharmacology 39(12);2381-90
TITLE - Adenosine 5'-tetraphosphate (Ap(4)), a new agonist on rat midbrain synaptic terminal P2 receptors.
YEAR - 2000
//
UNIQUE-ID - PUB-11112575
TYPES - Publications
AUTHORS - Xie H
AUTHORS - Shao Y
AUTHORS - Becker JM
AUTHORS - Naider F
AUTHORS - Gibbs RA
MEDLINE-UID - NIL
PUBMED-ID - 11112575
SOURCE - J Org Chem 65(25);8552-63
TITLE - Synthesis and biological evaluation of the geometric farnesylated analogues of the a-factor mating peptide of Saccharomyces cerevisiae.
YEAR - 2000
//
UNIQUE-ID - PUB-8444795
TYPES - Publications
AUTHORS - Reed KE
AUTHORS - Cronan JE
MEDLINE-UID - NIL
PUBMED-ID - 8444795
SOURCE - J Bacteriol 175(5);1325-36
TITLE - Lipoic acid metabolism in Escherichia coli: sequencing and functional characterization of the lipA and lipB genes.
YEAR - 1993
//
UNIQUE-ID - PUB-5777324
TYPES - Publications
AUTHORS - Guinand M
AUTHORS - Ghuysen JM
AUTHORS - Schleifer KH
AUTHORS - Kandler O
MEDLINE-UID - NIL
PUBMED-ID - 5777324
SOURCE - Biochemistry 8(1);200-7
TITLE - The peptidoglycan in walls of Butyribacterium rettgeri.
YEAR - 1969
//
UNIQUE-ID - PUB-8490246
TYPES - Publications
AUTHORS - Varki A
MEDLINE-UID - NIL
PUBMED-ID - 8490246
SOURCE - Glycobiology 3(2);97-130
TITLE - Biological roles of oligosaccharides: all of the theories are correct.
YEAR - 1993
//
UNIQUE-ID - PUB-8845752
TYPES - Publications
AUTHORS - Lyons TA
AUTHORS - Ratnaswamy G
AUTHORS - Pochapsky TC
MEDLINE-UID - NIL
PUBMED-ID - 8845752
SOURCE - Protein Sci 5(4);627-39
TITLE - Redox-dependent dynamics of putidaredoxin characterized by amide proton exchange.
YEAR - 1996
//
UNIQUE-ID - PUB-14966533
TYPES - Publications
AUTHORS - Tang Y
AUTHORS - Lee TS
AUTHORS - Khosla C
MEDLINE-UID - NIL
PUBMED-ID - 14966533
SOURCE - PLoS Biol 2(2);E31
TITLE - Engineered biosynthesis of regioselectively modified aromatic polyketides using bimodular polyketide synthases.
YEAR - 2004
//
UNIQUE-ID - PUB-18458331
TYPES - Publications
AUTHORS - Katsir L
AUTHORS - Schilmiller AL
AUTHORS - Staswick PE
AUTHORS - He SY
AUTHORS - Howe GA
MEDLINE-UID - NIL
PUBMED-ID - 18458331
SOURCE - Proc Natl Acad Sci U S A 105(19);7100-5
TITLE - COI1 is a critical component of a receptor for jasmonate and the bacterial virulence factor coronatine.
YEAR - 2008
//
UNIQUE-ID - PUB-19202270
TYPES - Publications
AUTHORS - Inoue N
AUTHORS - Yamano N
AUTHORS - Sakata K
AUTHORS - Nagao K
AUTHORS - Hama Y
AUTHORS - Yanagita T
MEDLINE-UID - NIL
PUBMED-ID - 19202270
SOURCE - Biosci Biotechnol Biochem 73(2);447-9
TITLE - The sulfated polysaccharide porphyran reduces apolipoprotein B100 secretion and lipid synthesis in HepG2 cells.
YEAR - 2009
//
UNIQUE-ID - PUB-13600320
TYPES - Publications
AUTHORS - GROBBELAAR N
AUTHORS - STEWARD FC
MEDLINE-UID - NIL
PUBMED-ID - 13600320
SOURCE - Nature 182(4646);1358-9
TITLE - O-acetylhomoserine in Pisum.
YEAR - 1958
//
UNIQUE-ID - PUB-3170584
TYPES - Publications
AUTHORS - Fong SL
AUTHORS - Bridges CD
MEDLINE-UID - NIL
PUBMED-ID - 3170584
SOURCE - J Biol Chem 263(30);15330-4
TITLE - Internal quadruplication in the structure of human interstitial retinol-binding protein deduced from its cloned cDNA.
YEAR - 1988
//
UNIQUE-ID - PUB-8480361
TYPES - Publications
AUTHORS - Stover P
AUTHORS - Schirch V
MEDLINE-UID - NIL
PUBMED-ID - 8480361
SOURCE - Trends Biochem Sci 18(3);102-6
TITLE - The metabolic role of leucovorin.
YEAR - 1993
//
UNIQUE-ID - PUB-7077145
TYPES - Publications
AUTHORS - Janero DR
AUTHORS - Barrnett R
MEDLINE-UID - NIL
PUBMED-ID - 7077145
SOURCE - J Lipid Res 23(2);307-16
TITLE - Isolation and characterization of an ether-linked homoserine lipid from the thylakoid membrane of Chlamydomonas reinhardtii 137+.
YEAR - 1982
//
UNIQUE-ID - PUB-6354265
TYPES - Publications
AUTHORS - Nilekani S
AUTHORS - SivaRaman C
MEDLINE-UID - NIL
PUBMED-ID - 6354265
SOURCE - Biochemistry 22(20);4657-63
TITLE - Purification and properties of citrate lyase from Escherichia coli.
YEAR - 1983
//
UNIQUE-ID - PUB-4392601
TYPES - Publications
AUTHORS - Gonzalez Porque P
AUTHORS - Baldesten A
AUTHORS - Reichard P
MEDLINE-UID - NIL
PUBMED-ID - 4392601
SOURCE - J Biol Chem 245(9);2371-4
TITLE - The involvement of the thioredoxin system in the reduction of methionine sulfoxide and sulfate.
YEAR - 1970
//
UNIQUE-ID - PUB-14599578
TYPES - Publications
AUTHORS - Deniaud E
AUTHORS - Quemener B
AUTHORS - Fleurence J
AUTHORS - Lahaye M
MEDLINE-UID - NIL
PUBMED-ID - 14599578
SOURCE - Int J Biol Macromol 33(1-3);9-18
TITLE - Structural studies of the mix-linked beta-(1-->3)/beta-(1-->4)-D-xylans from the cell wall of Palmaria palmata (Rhodophyta).
YEAR - 2003
//
UNIQUE-ID - PUB-17346033
TYPES - Publications
AUTHORS - Pfleger BF
AUTHORS - Lee JY
AUTHORS - Somu RV
AUTHORS - Aldrich CC
AUTHORS - Hanna PC
AUTHORS - Sherman DH
MEDLINE-UID - NIL
PUBMED-ID - 17346033
SOURCE - Biochemistry 46(13);4147-57
TITLE - Characterization and analysis of early enzymes for petrobactin biosynthesis in Bacillus anthracis.
YEAR - 2007
//
UNIQUE-ID - PUB-18303028
TYPES - Publications
AUTHORS - Bhamidi S
AUTHORS - Scherman MS
AUTHORS - Rithner CD
AUTHORS - Prenni JE
AUTHORS - Chatterjee D
AUTHORS - Khoo KH
AUTHORS - McNeil MR
MEDLINE-UID - NIL
PUBMED-ID - 18303028
SOURCE - J Biol Chem 283(19);12992-3000
TITLE - The identification and location of succinyl residues and the characterization of the interior arabinan region allow for a model of the complete primary structure of Mycobacterium tuberculosis mycolyl arabinogalactan.
YEAR - 2008
//
UNIQUE-ID - PUB-18039763
TYPES - Publications
AUTHORS - Chiang YR
AUTHORS - Ismail W
AUTHORS - Heintz D
AUTHORS - Schaeffer C
AUTHORS - Van Dorsselaer A
AUTHORS - Fuchs G
MEDLINE-UID - NIL
PUBMED-ID - 18039763
SOURCE - J Bacteriol 190(3);905-14
TITLE - Study of anoxic and oxic cholesterol metabolism by Sterolibacterium denitrificans.
YEAR - 2008
//
UNIQUE-ID - PUB-10769172
TYPES - Publications
AUTHORS - Van Der Werf MJ
MEDLINE-UID - NIL
PUBMED-ID - 10769172
SOURCE - Biochem J 347 Pt 3;693-701
TITLE - Purification and characterization of a Baeyer-Villiger mono-oxygenase from Rhodococcus erythropolis DCL14 involved in three different monocyclic monoterpene degradation pathways.
YEAR - 2000
//
UNIQUE-ID - PUB-17011813
TYPES - Publications
AUTHORS - Lerouxel O
AUTHORS - Cavalier DM
AUTHORS - Liepman AH
AUTHORS - Keegstra K
MEDLINE-UID - NIL
PUBMED-ID - 17011813
SOURCE - Curr Opin Plant Biol 9(6);621-30
TITLE - Biosynthesis of plant cell wall polysaccharides - a complex process.
YEAR - 2006
//
UNIQUE-ID - PUB-10508097
TYPES - Publications
AUTHORS - Lie TJ
AUTHORS - Godchaux W
AUTHORS - Leadbetter ER
MEDLINE-UID - NIL
PUBMED-ID - 10508097
SOURCE - Appl Environ Microbiol 65(10);4611-7
TITLE - Sulfonates as terminal electron acceptors for growth of sulfite-reducing bacteria (Desulfitobacterium spp.) and sulfate-reducing bacteria: effects of inhibitors of sulfidogenesis.
YEAR - 1999
//
UNIQUE-ID - PUB-10224006
TYPES - Publications
AUTHORS - van der Werf MJ
AUTHORS - Swarts HJ
AUTHORS - de Bont JA
MEDLINE-UID - NIL
PUBMED-ID - 10224006
SOURCE - Appl Environ Microbiol 65(5);2092-102
TITLE - Rhodococcus erythropolis DCL14 contains a novel degradation pathway for limonene.
YEAR - 1999
//
UNIQUE-ID - PUB-10832640
TYPES - Publications
AUTHORS - van der Werf MJ
AUTHORS - Boot AM
MEDLINE-UID - NIL
PUBMED-ID - 10832640
SOURCE - Microbiology 146 ( Pt 5);1129-41
TITLE - Metabolism of carveol and dihydrocarveol in Rhodococcus erythropolis DCL14.
YEAR - 2000
//
UNIQUE-ID - PUB-19159926
TYPES - Publications
AUTHORS - Richard P
AUTHORS - Hilditch S
MEDLINE-UID - NIL
PUBMED-ID - 19159926
SOURCE - Appl Microbiol Biotechnol 82(4);597-604
TITLE - D-galacturonic acid catabolism in microorganisms and its biotechnological relevance.
YEAR - 2009
//
UNIQUE-ID - PUB-12925743
TYPES - Publications
AUTHORS - Katzen F
AUTHORS - Beckwith J
MEDLINE-UID - NIL
PUBMED-ID - 12925743
SOURCE - Proc Natl Acad Sci U S A 100(18);10471-6
TITLE - Role and location of the unusual redox-active cysteines in the hydrophobic domain of the transmembrane electron transporter DsbD.
YEAR - 2003
//
UNIQUE-ID - PUB-12714747
TYPES - Publications
AUTHORS - Wood ZA
AUTHORS - Poole LB
AUTHORS - Karplus PA
MEDLINE-UID - NIL
PUBMED-ID - 12714747
SOURCE - Science 300(5619);650-3
TITLE - Peroxiredoxin evolution and the regulation of hydrogen peroxide signaling.
YEAR - 2003
//
UNIQUE-ID - PUB-12837954
TYPES - Publications
AUTHORS - Madson M
AUTHORS - Dunand C
AUTHORS - Li X
AUTHORS - Verma R
AUTHORS - Vanzin GF
AUTHORS - Caplan J
AUTHORS - Shoue DA
AUTHORS - Carpita NC
AUTHORS - Reiter WD
MEDLINE-UID - NIL
PUBMED-ID - 12837954
SOURCE - Plant Cell 15(7);1662-70
TITLE - The MUR3 gene of Arabidopsis encodes a xyloglucan galactosyltransferase that is evolutionarily related to animal exostosins.
YEAR - 2003
//
UNIQUE-ID - PUB-12059159
TYPES - Publications
AUTHORS - Ranalli A
AUTHORS - Pollastri L
AUTHORS - Contento S
AUTHORS - Di Loreto G
AUTHORS - Iannucci E
AUTHORS - Lucera L
AUTHORS - Russi F
MEDLINE-UID - NIL
PUBMED-ID - 12059159
SOURCE - J Agric Food Chem 50(13);3775-9
TITLE - Acylglycerol and fatty acid components of pulp, seed, and whole olive fruit oils. Their use to characterize fruit variety by chemometrics.
YEAR - 2002
//
UNIQUE-ID - PUB-10455113
TYPES - Publications
AUTHORS - Hamberg M
AUTHORS - Sanz A
AUTHORS - Castresana C
MEDLINE-UID - NIL
PUBMED-ID - 10455113
SOURCE - J Biol Chem 274(35);24503-13
TITLE - alpha-oxidation of fatty acids in higher plants. Identification of a pathogen-inducible oxygenase (piox) as an alpha-dioxygenase and biosynthesis of 2-hydroperoxylinolenic acid.
YEAR - 1999
//
UNIQUE-ID - PUB-18059524
TYPES - Publications
AUTHORS - Byers DM
AUTHORS - Gong H
MEDLINE-UID - NIL
PUBMED-ID - 18059524
SOURCE - Biochem Cell Biol 85(6);649-62
TITLE - Acyl carrier protein: structure-function relationships in a conserved multifunctional protein family.
YEAR - 2007
//
UNIQUE-ID - PUB-13882624
TYPES - Publications
AUTHORS - CUMMINS CS
MEDLINE-UID - NIL
PUBMED-ID - 13882624
SOURCE - J Gen Microbiol 28;35-50
TITLE - Chemical composition and antigenic structure of cell walls of Corynebacterium, Mycobacterium, Nocardia, Actinomyces and Arthrobacter.
YEAR - 1962
//
UNIQUE-ID - PUB-18952098
TYPES - Publications
AUTHORS - Dahl C
AUTHORS - Schulte A
AUTHORS - Stockdreher Y
AUTHORS - Hong C
AUTHORS - Grimm F
AUTHORS - Sander J
AUTHORS - Kim R
AUTHORS - Kim SH
AUTHORS - Shin DH
MEDLINE-UID - NIL
PUBMED-ID - 18952098
SOURCE - J Mol Biol 384(5);1287-300
TITLE - Structural and molecular genetic insight into a widespread sulfur oxidation pathway.
YEAR - 2008
//
UNIQUE-ID - PUB-10760137
TYPES - Publications
AUTHORS - Gordon EH
AUTHORS - Page MD
AUTHORS - Willis AC
AUTHORS - Ferguson SJ
MEDLINE-UID - NIL
PUBMED-ID - 10760137
SOURCE - Mol Microbiol 35(6);1360-74
TITLE - Escherichia coli DipZ: anatomy of a transmembrane protein disulphide reductase in which three pairs of cysteine residues, one in each of three domains, contribute differentially to function.
YEAR - 2000
//
UNIQUE-ID - PUB-16040600
TYPES - Publications
AUTHORS - Alderwick LJ
AUTHORS - Radmacher E
AUTHORS - Seidel M
AUTHORS - Gande R
AUTHORS - Hitchen PG
AUTHORS - Morris HR
AUTHORS - Dell A
AUTHORS - Sahm H
AUTHORS - Eggeling L
AUTHORS - Besra GS
MEDLINE-UID - NIL
PUBMED-ID - 16040600
SOURCE - J Biol Chem 280(37);32362-71
TITLE - Deletion of Cg-emb in corynebacterianeae leads to a novel truncated cell wall arabinogalactan, whereas inactivation of Cg-ubiA results in an arabinan-deficient mutant with a cell wall galactan core.
YEAR - 2005
//
UNIQUE-ID - PUB-11830598
TYPES - Publications
AUTHORS - Graham DE
AUTHORS - Xu H
AUTHORS - White RH
MEDLINE-UID - NIL
PUBMED-ID - 11830598
SOURCE - J Biol Chem 277(16);13421-9
TITLE - Identification of coenzyme M biosynthetic phosphosulfolactate synthase: a new family of sulfonate-biosynthesizing enzymes.
YEAR - 2002
//
UNIQUE-ID - PUB-11701851
TYPES - Publications
AUTHORS - Daub ME
AUTHORS - Ehrenshaft M
MEDLINE-UID - NIL
PUBMED-ID - 11701851
SOURCE - Annu Rev Phytopathol 38;461-490
TITLE - THE PHOTOACTIVATED CERCOSPORA TOXIN CERCOSPORIN: Contributions to Plant Disease and Fundamental Biology.
YEAR - 2000
//
UNIQUE-ID - PUB-7934939
TYPES - Publications
AUTHORS - Darwin A
AUTHORS - Hussain H
AUTHORS - Griffiths L
AUTHORS - Grove J
AUTHORS - Sambongi Y
AUTHORS - Busby S
AUTHORS - Cole J
MEDLINE-UID - NIL
PUBMED-ID - 7934939
SOURCE - Mol Microbiol 9(6);1255-65
TITLE - Regulation and sequence of the structural gene for cytochrome c552 from Escherichia coli: not a hexahaem but a 50 kDa tetrahaem nitrite reductase.
YEAR - 1993
//
UNIQUE-ID - PUB-15716355
TYPES - Publications
AUTHORS - Ivetac I
AUTHORS - Munday AD
AUTHORS - Kisseleva MV
AUTHORS - Zhang XM
AUTHORS - Luff S
AUTHORS - Tiganis T
AUTHORS - Whisstock JC
AUTHORS - Rowe T
AUTHORS - Majerus PW
AUTHORS - Mitchell CA
MEDLINE-UID - NIL
PUBMED-ID - 15716355
SOURCE - Mol Biol Cell 16(5);2218-33
TITLE - The type Ialpha inositol polyphosphate 4-phosphatase generates and terminates phosphoinositide 3-kinase signals on endosomes and the plasma membrane.
YEAR - 2005
//
UNIQUE-ID - PUB-6029599
TYPES - Publications
AUTHORS - Perkins HR
MEDLINE-UID - NIL
PUBMED-ID - 6029599
SOURCE - Biochem J 102(2);29C-32C
TITLE - The use of photolysis of dinitrophenyl-peptides in structural studies on the cell-wall mucopeptide of Corynebacterium poinsettiae.
YEAR - 1967
//
UNIQUE-ID - PUB-18065562
TYPES - Publications
AUTHORS - Wang L
AUTHORS - Allmann S
AUTHORS - Wu J
AUTHORS - Baldwin IT
MEDLINE-UID - NIL
PUBMED-ID - 18065562
SOURCE - Plant Physiol 146(3);904-15
TITLE - Comparisons of LIPOXYGENASE3- and JASMONATE-RESISTANT4/6-silenced plants reveal that jasmonic acid and jasmonic acid-amino acid conjugates play different roles in herbivore resistance of Nicotiana attenuata.
YEAR - 2008
//
UNIQUE-ID - PUB-8074303
TYPES - Publications
AUTHORS - Mueller MJ
AUTHORS - Brodschelm W
MEDLINE-UID - NIL
PUBMED-ID - 8074303
SOURCE - Anal Biochem 218(2);425-35
TITLE - Quantification of jasmonic acid by capillary gas chromatography-negative chemical ionization-mass spectrometry.
YEAR - 1994
//
UNIQUE-ID - PUB-16084835
TYPES - Publications
AUTHORS - Bagchi A
AUTHORS - Ghosh TC
MEDLINE-UID - NIL
PUBMED-ID - 16084835
SOURCE - Biochem Biophys Res Commun 335(2);609-15
TITLE - A structural study towards the understanding of the interactions of SoxY, SoxZ, and SoxB, leading to the oxidation of sulfur anions via the novel global sulfur oxidizing (sox) operon.
YEAR - 2005
//
UNIQUE-ID - PUB-17085687
TYPES - Publications
AUTHORS - Kang JH
AUTHORS - Wang L
AUTHORS - Giri A
AUTHORS - Baldwin IT
MEDLINE-UID - NIL
PUBMED-ID - 17085687
SOURCE - Plant Cell 18(11);3303-20
TITLE - Silencing threonine deaminase and JAR4 in Nicotiana attenuata impairs jasmonic acid-isoleucine-mediated defenses against Manduca sexta.
YEAR - 2006
//
UNIQUE-ID - PUB-16262798
TYPES - Publications
AUTHORS - Severi E
AUTHORS - Randle G
AUTHORS - Kivlin P
AUTHORS - Whitfield K
AUTHORS - Young R
AUTHORS - Moxon R
AUTHORS - Kelly D
AUTHORS - Hood D
AUTHORS - Thomas GH
MEDLINE-UID - NIL
PUBMED-ID - 16262798
SOURCE - Mol Microbiol 58(4);1173-85
TITLE - Sialic acid transport in Haemophilus influenzae is essential for lipopolysaccharide sialylation and serum resistance and is dependent on a novel tripartite ATP-independent periplasmic transporter.
YEAR - 2005
//
UNIQUE-ID - PUB-15103126
TYPES - Publications
AUTHORS - Smith N
AUTHORS - Mayhew M
AUTHORS - Holden MJ
AUTHORS - Kelly H
AUTHORS - Robinson H
AUTHORS - Heroux A
AUTHORS - Vilker VL
AUTHORS - Gallagher DT
MEDLINE-UID - NIL
PUBMED-ID - 15103126
SOURCE - Acta Crystallogr D Biol Crystallogr 60(Pt 5);816-22
TITLE - Structure of C73G putidaredoxin from Pseudomonas putida.
YEAR - 2004
//
UNIQUE-ID - PUB-11128591
TYPES - Publications
AUTHORS - Capek P
AUTHORS - Kubackova M
AUTHORS - Alfoldi J
AUTHORS - Bilisics L
AUTHORS - Liskova D
AUTHORS - Kakoniova D
MEDLINE-UID - NIL
PUBMED-ID - 11128591
SOURCE - Carbohydr Res 329(3);635-45
TITLE - Galactoglucomannan from the secondary cell wall of Picea abies L. Karst.
YEAR - 2000
//
UNIQUE-ID - PUB-11513876
TYPES - Publications
AUTHORS - Quentmeier A
AUTHORS - Friedrich CG
MEDLINE-UID - NIL
PUBMED-ID - 11513876
SOURCE - FEBS Lett 503(2-3);168-72
TITLE - The cysteine residue of the SoxY protein as the active site of protein-bound sulfur oxidation of Paracoccus pantotrophus GB17.
YEAR - 2001
//
UNIQUE-ID - PUB-8663375
TYPES - Publications
AUTHORS - Unno M
AUTHORS - Shimada H
AUTHORS - Toba Y
AUTHORS - Makino R
AUTHORS - Ishimura Y
MEDLINE-UID - NIL
PUBMED-ID - 8663375
SOURCE - J Biol Chem 271(30);17869-74
TITLE - Role of Arg112 of cytochrome p450cam in the electron transfer from reduced putidaredoxin. Analyses with site-directed mutants.
YEAR - 1996
//
UNIQUE-ID - PUB-8747100
TYPES - Publications
AUTHORS - Trius A
AUTHORS - Sebranek JG
MEDLINE-UID - NIL
PUBMED-ID - 8747100
SOURCE - Crit Rev Food Sci Nutr 36(1-2);69-85
TITLE - Carrageenans and their use in meat products.
YEAR - 1996
//
UNIQUE-ID - PUB-9599410
TYPES - Publications
AUTHORS - Zhang X
AUTHORS - Majerus PW
MEDLINE-UID - NIL
PUBMED-ID - 9599410
SOURCE - Semin Cell Dev Biol 9(2);153-60
TITLE - Phosphatidylinositol signalling reactions.
YEAR - 1998
//
UNIQUE-ID - PUB-14024243
TYPES - Publications
AUTHORS - CUMMINS CS
MEDLINE-UID - NIL
PUBMED-ID - 14024243
SOURCE - Ann Inst Pasteur (Paris) 103;385-91
TITLE - [The chemical composition of the cell walls of actinomycetes and its taxonomic application].
YEAR - 1962
//
UNIQUE-ID - PUB-18776539
TYPES - Publications
AUTHORS - Ezequiel W
AUTHORS - Jehoshua K
AUTHORS - Gad G
AUTHORS - Roee V
MEDLINE-UID - NIL
PUBMED-ID - 18776539
SOURCE - Nucleic Acids Symp Ser (Oxf) (52);633-4
TITLE - ppGpp analogues as antibacterial compounds.
YEAR - 2008
//
UNIQUE-ID - PUB-12682041
TYPES - Publications
AUTHORS - Lillig CH
AUTHORS - Potamitou A
AUTHORS - Schwenn JD
AUTHORS - Vlamis-Gardikas A
AUTHORS - Holmgren A
MEDLINE-UID - NIL
PUBMED-ID - 12682041
SOURCE - J Biol Chem 278(25);22325-30
TITLE - Redox regulation of 3'-phosphoadenylylsulfate reductase from Escherichia coli by glutathione and glutaredoxins.
YEAR - 2003
//
UNIQUE-ID - PUB-1519268
TYPES - Publications
AUTHORS - Bloch K
MEDLINE-UID - NIL
PUBMED-ID - 1519268
SOURCE - Steroids 57(8);378-83
TITLE - Sterol molecule: structure, biosynthesis, and function.
YEAR - 1992
//
UNIQUE-ID - PUB-8057835
TYPES - Publications
AUTHORS - Hussain H
AUTHORS - Grove J
AUTHORS - Griffiths L
AUTHORS - Busby S
AUTHORS - Cole J
MEDLINE-UID - NIL
PUBMED-ID - 8057835
SOURCE - Mol Microbiol 12(1);153-63
TITLE - A seven-gene operon essential for formate-dependent nitrite reduction to ammonia by enteric bacteria.
YEAR - 1994
//
UNIQUE-ID - PUB-14152785
TYPES - Publications
AUTHORS - PERKINS HR
AUTHORS - CUMMINS CS
MEDLINE-UID - NIL
PUBMED-ID - 14152785
SOURCE - Nature 201;1105-7
TITLE - CHEMICAL STRUCTURE OF BACTERIAL CELL WALLS. ORNITHINE AND 2,4-DIAMINOBUTYRIC ACID AS COMPONENTS OF THE CELL WALLS OF PLANT PATHOGENIC CORYNEBACTERIA.
YEAR - 1964
//
UNIQUE-ID - PUB-18774718
TYPES - Publications
AUTHORS - Lecompte O
AUTHORS - Poch O
AUTHORS - Laporte J
MEDLINE-UID - NIL
PUBMED-ID - 18774718
SOURCE - Trends Biochem Sci 33(10);453-60
TITLE - PtdIns5P regulation through evolution: roles in membrane trafficking?
YEAR - 2008
//
UNIQUE-ID - PUB-17379736
TYPES - Publications
AUTHORS - Franz B
AUTHORS - Lichtenberg H
AUTHORS - Hormes J
AUTHORS - Modrow H
AUTHORS - Dahl C
AUTHORS - Prange A
MEDLINE-UID - NIL
PUBMED-ID - 17379736
SOURCE - Microbiology 153(Pt 4);1268-74
TITLE - Utilization of solid "elemental" sulfur by the phototrophic purple sulfur bacterium Allochromatium vinosum: a sulfur K-edge X-ray absorption spectroscopy study.
YEAR - 2007
//
UNIQUE-ID - PUB-10515063
TYPES - Publications
AUTHORS - Shatalov AA
AUTHORS - Evtuguin DV
AUTHORS - Pascoal Neto C
MEDLINE-UID - NIL
PUBMED-ID - 10515063
SOURCE - Carbohydr Res 320(1-2);93-9
TITLE - (2-O-alpha-D-galactopyranosyl-4-O-methyl-alpha-D-glucurono)-D-xylan from Eucalyptus globulus Labill.
YEAR - 1999
//
UNIQUE-ID - PUB-5329747
TYPES - Publications
AUTHORS - Josse J
MEDLINE-UID - NIL
PUBMED-ID - 5329747
SOURCE - J Biol Chem 241(9);1938-47
TITLE - Constitutive inorganic pyrophosphatase of Escherichia coli. 1. Purification and catalytic properties.
YEAR - 1966
//
UNIQUE-ID - PUB-12668108
TYPES - Publications
AUTHORS - Teleman A
AUTHORS - Nordstrom M
AUTHORS - Tenkanen M
AUTHORS - Jacobs A
AUTHORS - Dahlman O
MEDLINE-UID - NIL
PUBMED-ID - 12668108
SOURCE - Carbohydr Res 338(6);525-34
TITLE - Isolation and characterization of O-acetylated glucomannans from aspen and birch wood.
YEAR - 2003
//
UNIQUE-ID - PUB-6295363
TYPES - Publications
AUTHORS - Beardmore-Gray M
AUTHORS - O'Keeffe DT
AUTHORS - Anthony C
MEDLINE-UID - NIL
PUBMED-ID - 6295363
SOURCE - Biochem J 207(1);161-5
TITLE - The autoreducible cytochromes c of the methylotrophs Methylophilus methylotrophus and Pseudomonas AM1.
YEAR - 1982
//
UNIQUE-ID - PUB-1655709
TYPES - Publications
AUTHORS - Vanden Boom TJ
AUTHORS - Reed KE
AUTHORS - Cronan JE
MEDLINE-UID - NIL
PUBMED-ID - 1655709
SOURCE - J Bacteriol 173(20);6411-20
TITLE - Lipoic acid metabolism in Escherichia coli: isolation of null mutants defective in lipoic acid biosynthesis, molecular cloning and characterization of the E. coli lip locus, and identification of the lipoylated protein of the glycine cleavage system.
YEAR - 1991
//
UNIQUE-ID - PUB-12913160
TYPES - Publications
AUTHORS - Brehelin C
AUTHORS - Meyer EH
AUTHORS - de Souris JP
AUTHORS - Bonnard G
AUTHORS - Meyer Y
MEDLINE-UID - NIL
PUBMED-ID - 12913160
SOURCE - Plant Physiol 132(4);2045-57
TITLE - Resemblance and dissemblance of Arabidopsis type II peroxiredoxins: similar sequences for divergent gene expression, protein localization, and activity.
YEAR - 2003
//
UNIQUE-ID - PUB-18247047
TYPES - Publications
AUTHORS - Suza WP
AUTHORS - Staswick PE
MEDLINE-UID - NIL
PUBMED-ID - 18247047
SOURCE - Planta 227(6);1221-32
TITLE - The role of JAR1 in Jasmonoyl-L: -isoleucine production during Arabidopsis wound response.
YEAR - 2008
//
UNIQUE-ID - PUB-4259817
TYPES - Publications
AUTHORS - Cziharz B
AUTHORS - Schleifer KH
AUTHORS - Kandler O
MEDLINE-UID - NIL
PUBMED-ID - 4259817
SOURCE - Biochemistry 10(19);3574-8
TITLE - A new type of peptide subunit in the murein of Arthrobacter strain J39.
YEAR - 1971
//
UNIQUE-ID - PUB-17273867
TYPES - Publications
AUTHORS - Wang L
AUTHORS - Halitschke R
AUTHORS - Kang JH
AUTHORS - Berg A
AUTHORS - Harnisch F
AUTHORS - Baldwin IT
MEDLINE-UID - NIL
PUBMED-ID - 17273867
SOURCE - Planta 226(1);159-67
TITLE - Independently silencing two JAR family members impairs levels of trypsin proteinase inhibitors but not nicotine.
YEAR - 2007
//
UNIQUE-ID - PUB-9252337
TYPES - Publications
AUTHORS - Lebrun B
AUTHORS - Sakaitani M
AUTHORS - Shimamoto K
AUTHORS - Yasuda-Kamatani Y
AUTHORS - Nakajima T
MEDLINE-UID - NIL
PUBMED-ID - 9252337
SOURCE - J Biol Chem 272(33);20336-9
TITLE - New beta-hydroxyaspartate derivatives are competitive blockers for the bovine glutamate/aspartate transporter.
YEAR - 1997
//
UNIQUE-ID - PUB-11438688
TYPES - Publications
AUTHORS - Xi J
AUTHORS - Ge Y
AUTHORS - Kinsland C
AUTHORS - McLafferty FW
AUTHORS - Begley TP
MEDLINE-UID - NIL
PUBMED-ID - 11438688
SOURCE - Proc Natl Acad Sci U S A 98(15);8513-8
TITLE - Biosynthesis of the thiazole moiety of thiamin in Escherichia coli: identification of an acyldisulfide-linked protein--protein conjugate that is functionally analogous to the ubiquitin/E1 complex.
YEAR - 2001
//
UNIQUE-ID - PUB-18948359
TYPES - Publications
AUTHORS - Banerjee S
AUTHORS - Robbins PW
AUTHORS - Samuelson J
MEDLINE-UID - NIL
PUBMED-ID - 18948359
SOURCE - Glycobiology 19(4);331-6
TITLE - Molecular characterization of nucleocytosolic O-GlcNAc transferases of Giardia lamblia and Cryptosporidium parvum.
YEAR - 2009
//
UNIQUE-ID - PUB-7683019
TYPES - Publications
AUTHORS - Ielpi L
AUTHORS - Couso RO
AUTHORS - Dankert MA
MEDLINE-UID - NIL
PUBMED-ID - 7683019
SOURCE - J Bacteriol 175(9);2490-500
TITLE - Sequential assembly and polymerization of the polyprenol-linked pentasaccharide repeating unit of the xanthan polysaccharide in Xanthomonas campestris.
YEAR - 1993
//
UNIQUE-ID - PUB-10441373
TYPES - Publications
AUTHORS - Bohlmann J
AUTHORS - Phillips M
AUTHORS - Ramachandiran V
AUTHORS - Katoh S
AUTHORS - Croteau R
MEDLINE-UID - NIL
PUBMED-ID - 10441373
SOURCE - Arch Biochem Biophys 368(2);232-43
TITLE - cDNA cloning, characterization, and functional expression of four new monoterpene synthase members of the Tpsd gene family from grand fir (Abies grandis).
YEAR - 1999
//
UNIQUE-ID - PUB-17008082
TYPES - Publications
AUTHORS - Gordillo F
AUTHORS - Caputo V
AUTHORS - Peirano A
AUTHORS - Chavez R
AUTHORS - Van Beeumen J
AUTHORS - Vandenberghe I
AUTHORS - Claeyssens M
AUTHORS - Bull P
AUTHORS - Ravanal MC
AUTHORS - Eyzaguirre J
MEDLINE-UID - NIL
PUBMED-ID - 17008082
SOURCE - Mycol Res 110(Pt 10);1129-39
TITLE - Penicillium purpurogenum produces a family 1 acetyl xylan esterase containing a carbohydrate-binding module: characterization of the protein and its gene.
YEAR - 2006
//
UNIQUE-ID - PUB-5965232
TYPES - Publications
AUTHORS - Mirelman D
AUTHORS - Sharon N
MEDLINE-UID - NIL
PUBMED-ID - 5965232
SOURCE - Biochem Biophys Res Commun 24(2);237-43
TITLE - Isolation and characterization of two disaccharide-peptides from lysozyme digests of Micrococcus lysodeikticus cell walls.
YEAR - 1966
//
UNIQUE-ID - PUB-14651972
TYPES - Publications
AUTHORS - Quentmeier A
AUTHORS - Hellwig P
AUTHORS - Bardischewsky F
AUTHORS - Grelle G
AUTHORS - Kraft R
AUTHORS - Friedrich CG
MEDLINE-UID - NIL
PUBMED-ID - 14651972
SOURCE - Biochem Biophys Res Commun 312(4);1011-8
TITLE - Sulfur oxidation in Paracoccus pantotrophus: interaction of the sulfur-binding protein SoxYZ with the dimanganese SoxB protein.
YEAR - 2003
//
UNIQUE-ID - PUB-1503450
TYPES - Publications
AUTHORS - Arthur M
AUTHORS - Molinas C
AUTHORS - Bugg TD
AUTHORS - Wright GD
AUTHORS - Walsh CT
AUTHORS - Courvalin P
MEDLINE-UID - NIL
PUBMED-ID - 1503450
SOURCE - Antimicrob Agents Chemother 36(4);867-9
TITLE - Evidence for in vivo incorporation of D-lactate into peptidoglycan precursors of vancomycin-resistant enterococci.
YEAR - 1992
//
UNIQUE-ID - PUB-11687934
TYPES - Publications
AUTHORS - Wardwell SA
AUTHORS - Yang YT
AUTHORS - Chang HY
AUTHORS - San KY
AUTHORS - Rudolph FB
AUTHORS - Bennett GN
MEDLINE-UID - NIL
PUBMED-ID - 11687934
SOURCE - J Ind Microbiol Biotechnol 27(4);220-7
TITLE - Expression of the Klebsiella pneumoniae CG21 acetoin reductase gene in Clostridium acetobutylicum ATCC 824.
YEAR - 2001
//
UNIQUE-ID - PUB-20028469
TYPES - Publications
AUTHORS - Pata MO
AUTHORS - Hannun YA
AUTHORS - Ng CK
MEDLINE-UID - NIL
PUBMED-ID - 20028469
SOURCE - New Phytol 185(3);611-30
TITLE - Plant sphingolipids: decoding the enigma of the Sphinx.
YEAR - 2010
//
UNIQUE-ID - PUB-11112538
TYPES - Publications
AUTHORS - Keating TA
AUTHORS - Marshall CG
AUTHORS - Walsh CT
MEDLINE-UID - NIL
PUBMED-ID - 11112538
SOURCE - Biochemistry 39(50);15522-30
TITLE - Reconstitution and characterization of the Vibrio cholerae vibriobactin synthetase from VibB, VibE, VibF, and VibH.
YEAR - 2000
//
UNIQUE-ID - PUB-16774586
TYPES - Publications
AUTHORS - Welker M
AUTHORS - von Dohren H
MEDLINE-UID - NIL
PUBMED-ID - 16774586
SOURCE - FEMS Microbiol Rev 30(4);530-63
TITLE - Cyanobacterial peptides - nature's own combinatorial biosynthesis.
YEAR - 2006
//
UNIQUE-ID - PUB-2115763
TYPES - Publications
AUTHORS - DiMarco AA
AUTHORS - Bobik TA
AUTHORS - Wolfe RS
MEDLINE-UID - NIL
PUBMED-ID - 2115763
SOURCE - Annu Rev Biochem 59;355-94
TITLE - Unusual coenzymes of methanogenesis.
YEAR - 1990
//
UNIQUE-ID - PUB-11234948
TYPES - Publications
AUTHORS - Syu MJ
MEDLINE-UID - NIL
PUBMED-ID - 11234948
SOURCE - Appl Microbiol Biotechnol 55(1);10-8
TITLE - Biological production of 2,3-butanediol.
YEAR - 2001
//
UNIQUE-ID - PUB-7626014
TYPES - Publications
AUTHORS - Pugh CE
AUTHORS - Roy AB
AUTHORS - Hawkes T
AUTHORS - Harwood JL
MEDLINE-UID - NIL
PUBMED-ID - 7626014
SOURCE - Biochem J 309 ( Pt 2);513-9
TITLE - A new pathway for the synthesis of the plant sulpholipid, sulphoquinovosyldiacylglycerol.
YEAR - 1995
//
UNIQUE-ID - PUB-16289622
TYPES - Publications
AUTHORS - Rao RS
AUTHORS - Muralikrishna G
MEDLINE-UID - NIL
PUBMED-ID - 16289622
SOURCE - Phytochemistry 67(1);91-9
TITLE - Water soluble feruloyl arabinoxylans from rice and ragi: changes upon malting and their consequence on antioxidant activity.
YEAR - 2006
//
UNIQUE-ID - PUB-18359660
TYPES - Publications
AUTHORS - Srivatsan A
AUTHORS - Wang JD
MEDLINE-UID - NIL
PUBMED-ID - 18359660
SOURCE - Curr Opin Microbiol 11(2);100-5
TITLE - Control of bacterial transcription, translation and replication by (p)ppGpp.
YEAR - 2008
//
UNIQUE-ID - PUB-3455009
TYPES - Publications
AUTHORS - Liou GI
AUTHORS - Fong SL
AUTHORS - Gosden J
AUTHORS - van Tuinen P
AUTHORS - Ledbetter DH
AUTHORS - Christie S
AUTHORS - Rout D
AUTHORS - Bhattacharya S
AUTHORS - Cook RG
AUTHORS - Li Y
MEDLINE-UID - NIL
PUBMED-ID - 3455009
SOURCE - Somat Cell Mol Genet 13(4);315-23
TITLE - Human interstitial retinol-binding protein (IRBP): cloning, partial sequence, and chromosomal localization.
YEAR - 1987
//
UNIQUE-ID - PUB-5119774
TYPES - Publications
AUTHORS - Perkins HR
MEDLINE-UID - NIL
PUBMED-ID - 5119774
SOURCE - Biochem J 121(3);417-23
TITLE - Homoserine and diaminobutyric acid in the mucopeptide-precursor-nucleotides and cell walls of some plant-pathogenic corynebacteria.
YEAR - 1971
//
UNIQUE-ID - PUB-10753862
TYPES - Publications
AUTHORS - Kambampati R
AUTHORS - Lauhon CT
MEDLINE-UID - NIL
PUBMED-ID - 10753862
SOURCE - J Biol Chem 275(15);10727-30
TITLE - Evidence for the transfer of sulfane sulfur from IscS to ThiI during the in vitro biosynthesis of 4-thiouridine in Escherichia coli tRNA.
YEAR - 2000
//
UNIQUE-ID - PUB-8631705
TYPES - Publications
AUTHORS - Tallant TC
AUTHORS - Krzycki JA
MEDLINE-UID - NIL
PUBMED-ID - 8631705
SOURCE - J Bacteriol 178(5);1295-301
TITLE - Coenzyme M methylase activity of the 480-kilodalton corrinoid protein from Methanosarcina barkeri.
YEAR - 1996
//
UNIQUE-ID - PUB-2394677
TYPES - Publications
AUTHORS - Bartel PL
AUTHORS - Zhu CB
AUTHORS - Lampel JS
AUTHORS - Dosch DC
AUTHORS - Connors NC
AUTHORS - Strohl WR
AUTHORS - Beale JM
AUTHORS - Floss HG
MEDLINE-UID - NIL
PUBMED-ID - 2394677
SOURCE - J Bacteriol 172(9);4816-26
TITLE - Biosynthesis of anthraquinones by interspecies cloning of actinorhodin biosynthesis genes in streptomycetes: clarification of actinorhodin gene functions.
YEAR - 1990
//
UNIQUE-ID - PUB-18796647
TYPES - Publications
AUTHORS - Pomin VH
AUTHORS - Mourao PA
MEDLINE-UID - NIL
PUBMED-ID - 18796647
SOURCE - Glycobiology 18(12);1016-27
TITLE - Structure, biology, evolution, and medical importance of sulfated fucans and galactans.
YEAR - 2008
//
UNIQUE-ID - PUB-3409887
TYPES - Publications
AUTHORS - Kawai Y
AUTHORS - Yano I
AUTHORS - Kaneda K
AUTHORS - Yabuuchi E
MEDLINE-UID - NIL
PUBMED-ID - 3409887
SOURCE - Eur J Biochem 175(3);633-41
TITLE - Ornithine-containing lipids of some Pseudomonas species.
YEAR - 1988
//
UNIQUE-ID - PUB-8049233
TYPES - Publications
AUTHORS - Fu H
AUTHORS - McDaniel R
AUTHORS - Hopwood DA
AUTHORS - Khosla C
MEDLINE-UID - NIL
PUBMED-ID - 8049233
SOURCE - Biochemistry 33(31);9321-6
TITLE - Engineered biosynthesis of novel polyketides: stereochemical course of two reactions catalyzed by a polyketide synthase.
YEAR - 1994
//
UNIQUE-ID - PUB-10551014
TYPES - Publications
AUTHORS - Miras-Portugal MT
AUTHORS - Gualix J
AUTHORS - Mateo J
AUTHORS - Diaz-Hernandez M
AUTHORS - Gomez-Villafuertes R
AUTHORS - Castro E
AUTHORS - Pintor J
MEDLINE-UID - NIL
PUBMED-ID - 10551014
SOURCE - Prog Brain Res 120;397-409
TITLE - Diadenosine polyphosphates, extracellular function and catabolism.
YEAR - 1999
//
UNIQUE-ID - PUB-5010035
TYPES - Publications
AUTHORS - Bayer E
AUTHORS - Gugel KH
AUTHORS - Hagele K
AUTHORS - Hagenmaier H
AUTHORS - Jessipow S
AUTHORS - Konig WA
AUTHORS - Zahner H
MEDLINE-UID - NIL
PUBMED-ID - 5010035
SOURCE - Helv Chim Acta 55(1);224-39
TITLE - [Metabolic products of microorganisms. 98. Phosphinothricin and phosphinothricyl-alanyl-analine].
YEAR - 1972
//
UNIQUE-ID - PUB-18063573
TYPES - Publications
AUTHORS - Severi E
AUTHORS - Muller A
AUTHORS - Potts JR
AUTHORS - Leech A
AUTHORS - Williamson D
AUTHORS - Wilson KS
AUTHORS - Thomas GH
MEDLINE-UID - NIL
PUBMED-ID - 18063573
SOURCE - J Biol Chem 283(8);4841-9
TITLE - Sialic acid mutarotation is catalyzed by the Escherichia coli beta-propeller protein YjhT.
YEAR - 2008
//
UNIQUE-ID - PUB-20233262
TYPES - Publications
AUTHORS - Ivashina TV
AUTHORS - Fedorova EE
AUTHORS - Ashina NP
AUTHORS - Kalinchuk NA
AUTHORS - Druzhinina TN
AUTHORS - Shashkov AS
AUTHORS - Shibaev VN
AUTHORS - Ksenzenko VN
MEDLINE-UID - NIL
PUBMED-ID - 20233262
SOURCE - J Appl Microbiol 109(2);731-42
TITLE - Mutation in the pssM gene encoding ketal pyruvate transferase leads to disruption of Rhizobium leguminosarum bv. viciae-Pisum sativum symbiosis.
YEAR - 2010
//
UNIQUE-ID - PUB-17408700
TYPES - Publications
AUTHORS - Girish KS
AUTHORS - Kemparaju K
MEDLINE-UID - NIL
PUBMED-ID - 17408700
SOURCE - Life Sci 80(21);1921-43
TITLE - The magic glue hyaluronan and its eraser hyaluronidase: a biological overview.
YEAR - 2007
//
UNIQUE-ID - PUB-18458837
TYPES - Publications
AUTHORS - Hayes JD
AUTHORS - Kelleher MO
AUTHORS - Eggleston IM
MEDLINE-UID - NIL
PUBMED-ID - 18458837
SOURCE - Eur J Nutr 47 Suppl 2;73-88
TITLE - The cancer chemopreventive actions of phytochemicals derived from glucosinolates.
YEAR - 2008
//
UNIQUE-ID - PUB-14931082
TYPES - Publications
AUTHORS - GRAINGER JN
AUTHORS - SHILITOE AJ
MEDLINE-UID - NIL
PUBMED-ID - 14931082
SOURCE - Stain Technol 27(2);81-5
TITLE - Histochemical observations on galactogen.
YEAR - 1952
//
UNIQUE-ID - PUB-8932317
TYPES - Publications
AUTHORS - Paul L
AUTHORS - Krzycki JA
MEDLINE-UID - NIL
PUBMED-ID - 8932317
SOURCE - J Bacteriol 178(22);6599-607
TITLE - Sequence and transcript analysis of a novel Methanosarcina barkeri methyltransferase II homolog and its associated corrinoid protein homologous to methionine synthase.
YEAR - 1996
//
UNIQUE-ID - PUB-6427217
TYPES - Publications
AUTHORS - Fong SL
AUTHORS - Liou GI
AUTHORS - Landers RA
AUTHORS - Alvarez RA
AUTHORS - Bridges CD
MEDLINE-UID - NIL
PUBMED-ID - 6427217
SOURCE - J Biol Chem 259(10);6534-42
TITLE - Purification and characterization of a retinol-binding glycoprotein synthesized and secreted by bovine neural retina.
YEAR - 1984
//
UNIQUE-ID - PUB-16233343
TYPES - Publications
AUTHORS - Kawamukai M
MEDLINE-UID - NIL
PUBMED-ID - 16233343
SOURCE - J Biosci Bioeng 94(6);511-7
TITLE - Biosynthesis, bioproduction and novel roles of ubiquinone.
YEAR - 2002
//
UNIQUE-ID - PUB-18419779
TYPES - Publications
AUTHORS - Hejazi M
AUTHORS - Fettke J
AUTHORS - Haebel S
AUTHORS - Edner C
AUTHORS - Paris O
AUTHORS - Frohberg C
AUTHORS - Steup M
AUTHORS - Ritte G
MEDLINE-UID - NIL
PUBMED-ID - 18419779
SOURCE - Plant J 55(2);323-34
TITLE - Glucan, water dikinase phosphorylates crystalline maltodextrins and thereby initiates solubilization.
YEAR - 2008
//
UNIQUE-ID - PUB-15247229
TYPES - Publications
AUTHORS - Pagliarini DJ
AUTHORS - Worby CA
AUTHORS - Dixon JE
MEDLINE-UID - NIL
PUBMED-ID - 15247229
SOURCE - J Biol Chem 279(37);38590-6
TITLE - A PTEN-like phosphatase with a novel substrate specificity.
YEAR - 2004
//
UNIQUE-ID - PUB-21724998
TYPES - Publications
AUTHORS - Martinez-Gomez NC
AUTHORS - Palmer LD
AUTHORS - Vivas E
AUTHORS - Roach PL
AUTHORS - Downs DM
MEDLINE-UID - NIL
PUBMED-ID - 21724998
SOURCE - J Bacteriol 193(18);4582-7
TITLE - The rhodanese domain of ThiI is both necessary and sufficient for synthesis of the thiazole moiety of thiamine in Salmonella enterica.
YEAR - 2011
//
UNIQUE-ID - PUB-16195555
TYPES - Publications
AUTHORS - Miller LM
AUTHORS - Mazur MT
AUTHORS - McLoughlin SM
AUTHORS - Kelleher NL
MEDLINE-UID - NIL
PUBMED-ID - 16195555
SOURCE - Protein Sci 14(10);2702-12
TITLE - Parallel interrogation of covalent intermediates in the biosynthesis of gramicidin S using high-resolution mass spectrometry.
YEAR - 2005
//
UNIQUE-ID - PUB-5870104
TYPES - Publications
AUTHORS - Perkins HR
MEDLINE-UID - NIL
PUBMED-ID - 5870104
SOURCE - Nature 208(5013);872-3
TITLE - 2,6-Diamino-3-hydroxypimelic acid in microbial cell wall mucopeptide.
YEAR - 1965
//
UNIQUE-ID - PUB-18789883
TYPES - Publications
AUTHORS - Hardiman T
AUTHORS - Windeisen V
AUTHORS - Ewald JC
AUTHORS - Zibek S
AUTHORS - Schlack P
AUTHORS - Rebell J
AUTHORS - Reuss M
AUTHORS - Siemann-Herzberg M
MEDLINE-UID - NIL
PUBMED-ID - 18789883
SOURCE - Anal Biochem 383(2);337-9
TITLE - In vitro synthesis and characterization of guanosine 3',5'-bis(diphosphate).
YEAR - 2008
//
UNIQUE-ID - PUB-7021557
TYPES - Publications
AUTHORS - Gavaret JM
AUTHORS - Cahnmann HJ
AUTHORS - Nunez J
MEDLINE-UID - NIL
PUBMED-ID - 7021557
SOURCE - J Biol Chem 256(17);9167-73
TITLE - Thyroid hormone synthesis in thyroglobulin. The mechanism of the coupling reaction.
YEAR - 1981
//
UNIQUE-ID - PUB-12512855
TYPES - Publications
AUTHORS - Sugahara K
AUTHORS - Kitagawa H
MEDLINE-UID - NIL
PUBMED-ID - 12512855
SOURCE - IUBMB Life 54(4);163-75
TITLE - Heparin and heparan sulfate biosynthesis.
YEAR - 2002
//
UNIQUE-ID - PUB-16284092
TYPES - Publications
AUTHORS - Stork T
AUTHORS - Michel KP
AUTHORS - Pistorius EK
AUTHORS - Dietz KJ
MEDLINE-UID - NIL
PUBMED-ID - 16284092
SOURCE - J Exp Bot 56(422);3193-206
TITLE - Bioinformatic analysis of the genomes of the cyanobacteria Synechocystis sp. PCC 6803 and Synechococcus elongatus PCC 7942 for the presence of peroxiredoxins and their transcript regulation under stress.
YEAR - 2005
//
UNIQUE-ID - PUB-5079072
TYPES - Publications
AUTHORS - Cheeseman P
AUTHORS - Toms-Wood A
AUTHORS - Wolfe RS
MEDLINE-UID - NIL
PUBMED-ID - 5079072
SOURCE - J Bacteriol 112(1);527-31
TITLE - Isolation and properties of a fluorescent compound, factor 420 , from Methanobacterium strain M.o.H.
YEAR - 1972
//
UNIQUE-ID - PUB-15238248
TYPES - Publications
AUTHORS - Lomako J
AUTHORS - Lomako WM
AUTHORS - Whelan WJ
MEDLINE-UID - NIL
PUBMED-ID - 15238248
SOURCE - Biochim Biophys Acta 1673(1-2);45-55
TITLE - Glycogenin: the primer for mammalian and yeast glycogen synthesis.
YEAR - 2004
//
UNIQUE-ID - PUB-9678598
TYPES - Publications
AUTHORS - Miras-Portugal MT
AUTHORS - Gualix J
AUTHORS - Pintor J
MEDLINE-UID - NIL
PUBMED-ID - 9678598
SOURCE - FEBS Lett 430(1-2);78-82
TITLE - The neurotransmitter role of diadenosine polyphosphates.
YEAR - 1998
//
UNIQUE-ID - PUB-6178725
TYPES - Publications
AUTHORS - Ryals J
AUTHORS - Hsu RY
AUTHORS - Lipsett MN
AUTHORS - Bremer H
MEDLINE-UID - NIL
PUBMED-ID - 6178725
SOURCE - J Bacteriol 151(2);899-904
TITLE - Isolation of single-site Escherichia coli mutants deficient in thiamine and 4-thiouridine syntheses: identification of a nuvC mutant.
YEAR - 1982
//
UNIQUE-ID - PUB-16562051
TYPES - Publications
AUTHORS - Shockman GD
AUTHORS - Thompson JS
AUTHORS - Conover MJ
MEDLINE-UID - NIL
PUBMED-ID - 16562051
SOURCE - J Bacteriol 90(3);575-88
TITLE - Replacement of Lysine by Hydroxylysine and Its Effects on Cell Lysis in Streptococcus faecalis.
YEAR - 1965
//
UNIQUE-ID - PUB-6330048
TYPES - Publications
AUTHORS - White RH
MEDLINE-UID - NIL
PUBMED-ID - 6330048
SOURCE - J Bacteriol 159(1);42-6
TITLE - Biosynthesis of the sulfonolipid 2-amino-3-hydroxy-15-methylhexadecane-1-sulfonic acid in the gliding bacterium Cytophaga johnsonae.
YEAR - 1984
//
UNIQUE-ID - PUB-11711058
TYPES - Publications
AUTHORS - Crombie L
AUTHORS - Whiting DA
MEDLINE-UID - NIL
PUBMED-ID - 11711058
SOURCE - Phytochemistry 49(6);1479-1507
TITLE - Review article number 135 biosynthesis in the rotenoid group of natural products: applications of isotope methodology.
YEAR - 1998
//
UNIQUE-ID - PUB-6033749
TYPES - Publications
AUTHORS - Schleifer KH
AUTHORS - Plapp R
AUTHORS - Kandler O
MEDLINE-UID - NIL
PUBMED-ID - 6033749
SOURCE - Biochem Biophys Res Commun 26(4);492-6
TITLE - The amino acid sequence of a glycine-containing cell wall precursor of Microbacterium lacticum.
YEAR - 1967
//
UNIQUE-ID - PUB-2303470
TYPES - Publications
AUTHORS - Fong SL
AUTHORS - Fong WB
AUTHORS - Morris TA
AUTHORS - Kedzie KM
AUTHORS - Bridges CD
MEDLINE-UID - NIL
PUBMED-ID - 2303470
SOURCE - J Biol Chem 265(7);3648-53
TITLE - Characterization and comparative structural features of the gene for human interstitial retinol-binding protein.
YEAR - 1990
//
UNIQUE-ID - PUB-17904596
TYPES - Publications
AUTHORS - Lapcik O
MEDLINE-UID - NIL
PUBMED-ID - 17904596
SOURCE - Phytochemistry 68(22-24);2909-16
TITLE - Isoflavonoids in non-leguminous taxa: a rarity or a rule?
//
UNIQUE-ID - PUB-6131881
TYPES - Publications
AUTHORS - Jurgens UJ
AUTHORS - Drews G
AUTHORS - Weckesser J
MEDLINE-UID - NIL
PUBMED-ID - 6131881
SOURCE - J Bacteriol 154(1);471-8
TITLE - Primary structure of the peptidoglycan from the unicellular cyanobacterium Synechocystis sp. strain PCC 6714.
YEAR - 1983
//
UNIQUE-ID - PUB-19308923
TYPES - Publications
AUTHORS - Sato M
AUTHORS - Takahashi K
AUTHORS - Ochiai Y
AUTHORS - Hosaka T
AUTHORS - Ochi K
AUTHORS - Nabeta K
MEDLINE-UID - NIL
PUBMED-ID - 19308923
SOURCE - Chembiochem 10(7);1227-33
TITLE - Bacterial alarmone, guanosine 5'-diphosphate 3'-diphosphate (ppGpp), predominantly binds the beta' subunit of plastid-encoded plastid RNA polymerase in chloroplasts.
YEAR - 2009
//
UNIQUE-ID - PUB-20598327
TYPES - Publications
AUTHORS - Bauer P
AUTHORS - Munkert J
AUTHORS - Brydziun M
AUTHORS - Burda E
AUTHORS - Muller-Uri F
AUTHORS - Groger H
AUTHORS - Muller YA
AUTHORS - Kreis W
MEDLINE-UID - NIL
PUBMED-ID - 20598327
SOURCE - Phytochemistry 71(13);1495-505
TITLE - Highly conserved progesterone 5 beta-reductase genes (P5 beta R) from 5 beta-cardenolide-free and 5 beta-cardenolide-producing angiosperms.
YEAR - 2010
//
UNIQUE-ID - PUB-9593308
TYPES - Publications
AUTHORS - Eaves DJ
AUTHORS - Grove J
AUTHORS - Staudenmann W
AUTHORS - James P
AUTHORS - Poole RK
AUTHORS - White SA
AUTHORS - Griffiths I
AUTHORS - Cole JA
MEDLINE-UID - NIL
PUBMED-ID - 9593308
SOURCE - Mol Microbiol 28(1);205-16
TITLE - Involvement of products of the nrfEFG genes in the covalent attachment of haem c to a novel cysteine-lysine motif in the cytochrome c552 nitrite reductase from Escherichia coli.
YEAR - 1998
//
UNIQUE-ID - PUB-11489886
TYPES - Publications
AUTHORS - Mootz HD
AUTHORS - Finking R
AUTHORS - Marahiel MA
MEDLINE-UID - NIL
PUBMED-ID - 11489886
SOURCE - J Biol Chem 276(40);37289-98
TITLE - 4'-phosphopantetheine transfer in primary and secondary metabolism of Bacillus subtilis.
YEAR - 2001
//
UNIQUE-ID - PUB-17118662
TYPES - Publications
AUTHORS - Visca P
AUTHORS - Imperi F
AUTHORS - Lamont IL
MEDLINE-UID - NIL
PUBMED-ID - 17118662
SOURCE - Trends Microbiol 15(1);22-30
TITLE - Pyoverdine siderophores: from biogenesis to biosignificance.
YEAR - 2007
//
UNIQUE-ID - PUB-15063212
TYPES - Publications
AUTHORS - Habibi Y
AUTHORS - Mahrouz M
AUTHORS - Marais MF
AUTHORS - Vignon MR
MEDLINE-UID - NIL
PUBMED-ID - 15063212
SOURCE - Carbohydr Res 339(6);1201-5
TITLE - An arabinogalactan from the skin of Opuntia ficus-indica prickly pear fruits.
YEAR - 2004
//
UNIQUE-ID - PUB-18329874
TYPES - Publications
AUTHORS - Malaviya A
AUTHORS - Gomes J
MEDLINE-UID - NIL
PUBMED-ID - 18329874
SOURCE - Bioresour Technol 99(15);6725-37
TITLE - Androstenedione production by biotransformation of phytosterols.
YEAR - 2008
//
UNIQUE-ID - PUB-15037613
TYPES - Publications
AUTHORS - Lauhon CT
AUTHORS - Erwin WM
AUTHORS - Ton GN
MEDLINE-UID - NIL
PUBMED-ID - 15037613
SOURCE - J Biol Chem 279(22);23022-9
TITLE - Substrate specificity for 4-thiouridine modification in Escherichia coli.
YEAR - 2004
//
UNIQUE-ID - PUB-15944805
TYPES - Publications
AUTHORS - Polizeli ML
AUTHORS - Rizzatti AC
AUTHORS - Monti R
AUTHORS - Terenzi HF
AUTHORS - Jorge JA
AUTHORS - Amorim DS
MEDLINE-UID - NIL
PUBMED-ID - 15944805
SOURCE - Appl Microbiol Biotechnol 67(5);577-91
TITLE - Xylanases from fungi: properties and industrial applications.
YEAR - 2005
//
UNIQUE-ID - PUB-17317689
TYPES - Publications
AUTHORS - Ishimizu T
AUTHORS - Sano K
AUTHORS - Uchida T
AUTHORS - Teshima H
AUTHORS - Omichi K
AUTHORS - Hojo H
AUTHORS - Nakahara Y
AUTHORS - Hase S
MEDLINE-UID - NIL
PUBMED-ID - 17317689
SOURCE - J Biochem 141(4);593-600
TITLE - Purification and substrate specificity of UDP-D-xylose:beta-D-glucoside alpha-1,3-D-xylosyltransferase involved in the biosynthesis of the Xyl alpha1-3Xyl alpha1-3Glc beta1-O-Ser on epidermal growth factor-like domains.
YEAR - 2007
//
UNIQUE-ID - PUB-11717263
TYPES - Publications
AUTHORS - Choi KP
AUTHORS - Bair TB
AUTHORS - Bae YM
AUTHORS - Daniels L
MEDLINE-UID - NIL
PUBMED-ID - 11717263
SOURCE - J Bacteriol 183(24);7058-66
TITLE - Use of transposon Tn5367 mutagenesis and a nitroimidazopyran-based selection system to demonstrate a requirement for fbiA and fbiB in coenzyme F(420) biosynthesis by Mycobacterium bovis BCG.
YEAR - 2001
//
UNIQUE-ID - PUB-6263253
TYPES - Publications
AUTHORS - O'Keeffe DT
AUTHORS - Anthony C
MEDLINE-UID - NIL
PUBMED-ID - 6263253
SOURCE - Biochem J 192(2);411-9
TITLE - The two cytochromes c in the facultative methylotroph Pseudomonas am1.
YEAR - 1980
//
UNIQUE-ID - PUB-11001804
TYPES - Publications
AUTHORS - Lucock M
MEDLINE-UID - NIL
PUBMED-ID - 11001804
SOURCE - Mol Genet Metab 71(1-2);121-38
TITLE - Folic acid: nutritional biochemistry, molecular biology, and role in disease processes.
//
UNIQUE-ID - PUB-1995621
TYPES - Publications
AUTHORS - Li E
AUTHORS - Qian SJ
AUTHORS - Winter NS
AUTHORS - d'Avignon A
AUTHORS - Levin MS
AUTHORS - Gordon JI
MEDLINE-UID - NIL
PUBMED-ID - 1995621
SOURCE - J Biol Chem 266(6);3622-9
TITLE - Fluorine nuclear magnetic resonance analysis of the ligand binding properties of two homologous rat cellular retinol-binding proteins expressed in Escherichia coli.
YEAR - 1991
//
UNIQUE-ID - PUB-16477801
TYPES - Publications
AUTHORS - Sampath H
AUTHORS - Ntambi JM
MEDLINE-UID - NIL
PUBMED-ID - 16477801
SOURCE - Lipids 40(12);1187-91
TITLE - The fate and intermediary metabolism of stearic acid.
YEAR - 2005
//
UNIQUE-ID - PUB-9746537
TYPES - Publications
AUTHORS - Timkovich R
AUTHORS - Bergmann D
AUTHORS - Arciero DM
AUTHORS - Hooper AB
MEDLINE-UID - NIL
PUBMED-ID - 9746537
SOURCE - Biophys J 75(4);1964-72
TITLE - Primary sequence and solution conformation of ferrocytochrome c-552 from Nitrosomonas europaea.
YEAR - 1998
//
UNIQUE-ID - PUB-3751963
TYPES - Publications
AUTHORS - Ong DE
AUTHORS - Page DL
MEDLINE-UID - NIL
PUBMED-ID - 3751963
SOURCE - Am J Clin Nutr 44(3);425-30
TITLE - Quantitation of cellular retinol-binding protein in human organs.
YEAR - 1986
//
UNIQUE-ID - PUB-3030307
TYPES - Publications
AUTHORS - Ghosh M
AUTHORS - Mishra AK
MEDLINE-UID - NIL
PUBMED-ID - 3030307
SOURCE - Biochem Biophys Res Commun 142(3);925-31
TITLE - Occurrence, identification and possible significance of ornithine lipid in Thiobacillus ferrooxidans.
YEAR - 1987
//
UNIQUE-ID - PUB-17474751
TYPES - Publications
AUTHORS - Kolesnikova MD
AUTHORS - Obermeyer AC
AUTHORS - Wilson WK
AUTHORS - Lynch DA
AUTHORS - Xiong Q
AUTHORS - Matsuda SP
MEDLINE-UID - NIL
PUBMED-ID - 17474751
SOURCE - Org Lett 9(11);2183-6
TITLE - Stereochemistry of water addition in triterpene synthesis: the structure of arabidiol.
YEAR - 2007
//
UNIQUE-ID - PUB-17142327
TYPES - Publications
AUTHORS - Hagemeier CH
AUTHORS - Krer M
AUTHORS - Thauer RK
AUTHORS - Warkentin E
AUTHORS - Ermler U
MEDLINE-UID - NIL
PUBMED-ID - 17142327
SOURCE - Proc Natl Acad Sci U S A 103(50);18917-22
TITLE - Insight into the mechanism of biological methanol activation based on the crystal structure of the methanol-cobalamin methyltransferase complex.
YEAR - 2006
//
UNIQUE-ID - PUB-16415216
TYPES - Publications
AUTHORS - Rubio S
AUTHORS - Larson TR
AUTHORS - Gonzalez-Guzman M
AUTHORS - Alejandro S
AUTHORS - Graham IA
AUTHORS - Serrano R
AUTHORS - Rodriguez PL
MEDLINE-UID - NIL
PUBMED-ID - 16415216
SOURCE - Plant Physiol 140(3);830-43
TITLE - An Arabidopsis mutant impaired in coenzyme A biosynthesis is sugar dependent for seedling establishment.
YEAR - 2006
//
UNIQUE-ID - PUB-4367424
TYPES - Publications
AUTHORS - Brown AE
AUTHORS - Elovson J
MEDLINE-UID - NIL
PUBMED-ID - 4367424
SOURCE - Biochemistry 13(17);3476-82
TITLE - Isolation and characterization of a novel lipid, 1(3),2-diacylglyceryl-(3)-O-4'-(N,N,N-trimethyl)homoserine, from Ochromonas danica.
YEAR - 1974
//
UNIQUE-ID - PUB-8703197
TYPES - Publications
AUTHORS - Lie TJ
AUTHORS - Pitta T
AUTHORS - Leadbetter ER
AUTHORS - Godchaux W
AUTHORS - Leadbetter JR
MEDLINE-UID - NIL
PUBMED-ID - 8703197
SOURCE - Arch Microbiol 166(3);204-10
TITLE - Sulfonates: novel electron acceptors in anaerobic respiration.
YEAR - 1996
//
UNIQUE-ID - PUB-12180977
TYPES - Publications
AUTHORS - Cox AD
AUTHORS - Hood DW
AUTHORS - Martin A
AUTHORS - Makepeace KM
AUTHORS - Deadman ME
AUTHORS - Li J
AUTHORS - Brisson JR
AUTHORS - Moxon ER
AUTHORS - Richards JC
MEDLINE-UID - NIL
PUBMED-ID - 12180977
SOURCE - Eur J Biochem 269(16);4009-19
TITLE - Identification and structural characterization of a sialylated lacto-N-neotetraose structure in the lipopolysaccharide of Haemophilus influenzae.
YEAR - 2002
//
UNIQUE-ID - PUB-16233269
TYPES - Publications
AUTHORS - Murakami-Nitta T
AUTHORS - Kurimura H
AUTHORS - Kirimura K
AUTHORS - Kino K
AUTHORS - Usami S
MEDLINE-UID - NIL
PUBMED-ID - 16233269
SOURCE - J Biosci Bioeng 94(1);52-6
TITLE - Continuous degradation of dimethyl sulfoxide to sulfate ion by Hyphomicrobium denitrificans WU-K217.
YEAR - 2002
//
UNIQUE-ID - PUB-12430025
TYPES - Publications
AUTHORS - Pollmann S
AUTHORS - Muller A
AUTHORS - Piotrowski M
AUTHORS - Weiler EW
MEDLINE-UID - NIL
PUBMED-ID - 12430025
SOURCE - Planta 216(1);155-61
TITLE - Occurrence and formation of indole-3-acetamide in Arabidopsis thaliana.
YEAR - 2002
//
UNIQUE-ID - PUB-20192737
TYPES - Publications
AUTHORS - Zeeman SC
AUTHORS - Kossmann J
AUTHORS - Smith AM
MEDLINE-UID - NIL
PUBMED-ID - 20192737
SOURCE - Annu Rev Plant Biol 61;209-34
TITLE - Starch: its metabolism, evolution, and biotechnological modification in plants.
YEAR - 2010
//
UNIQUE-ID - PUB-10854438
TYPES - Publications
AUTHORS - Bader MW
AUTHORS - Xie T
AUTHORS - Yu CA
AUTHORS - Bardwell JC
MEDLINE-UID - NIL
PUBMED-ID - 10854438
SOURCE - J Biol Chem 275(34);26082-8
TITLE - Disulfide bonds are generated by quinone reduction.
YEAR - 2000
//
UNIQUE-ID - PUB-13852998
TYPES - Publications
AUTHORS - IRIKI Y
AUTHORS - SUZUKI T
AUTHORS - NISIZAWA K
AUTHORS - MIWA T
MEDLINE-UID - NIL
PUBMED-ID - 13852998
SOURCE - Nature 187;82-3
TITLE - Xylan of siphonaceous green algae.
YEAR - 1960
//
UNIQUE-ID - PUB-21421810
TYPES - Publications
AUTHORS - Chao DY
AUTHORS - Gable K
AUTHORS - Chen M
AUTHORS - Baxter I
AUTHORS - Dietrich CR
AUTHORS - Cahoon EB
AUTHORS - Guerinot ML
AUTHORS - Lahner B
AUTHORS - Lu S
AUTHORS - Markham JE
AUTHORS - Morrissey J
AUTHORS - Han G
AUTHORS - Gupta SD
AUTHORS - Harmon JM
AUTHORS - Jaworski JG
AUTHORS - Dunn TM
AUTHORS - Salt DE
MEDLINE-UID - NIL
PUBMED-ID - 21421810
SOURCE - Plant Cell 23(3);1061-81
TITLE - Sphingolipids in the root play an important role in regulating the leaf ionome in Arabidopsis thaliana.
YEAR - 2011
//
UNIQUE-ID - PUB-6064598
TYPES - Publications
AUTHORS - Schleifer KH
AUTHORS - Kandler O
MEDLINE-UID - NIL
PUBMED-ID - 6064598
SOURCE - Biochem Biophys Res Commun 28(6);965-72
TITLE - Micrococcus lysodeikticus: a new type of cross-linkage of the murein.
YEAR - 1967
//
UNIQUE-ID - PUB-15487945
TYPES - Publications
AUTHORS - Finking R
AUTHORS - Marahiel MA
MEDLINE-UID - NIL
PUBMED-ID - 15487945
SOURCE - Annu Rev Microbiol 58;453-88
TITLE - Biosynthesis of nonribosomal peptides1.
YEAR - 2004
//
UNIQUE-ID - PUB-7744071
TYPES - Publications
AUTHORS - Malpeli G
AUTHORS - Stoppini M
AUTHORS - Zapponi MC
AUTHORS - Folli C
AUTHORS - Berni R
MEDLINE-UID - NIL
PUBMED-ID - 7744071
SOURCE - Eur J Biochem 229(2);486-93
TITLE - Interactions with retinol and retinoids of bovine cellular retinol-binding protein.
YEAR - 1995
//
UNIQUE-ID - PUB-7683727
TYPES - Publications
AUTHORS - Cowan SW
AUTHORS - Newcomer ME
AUTHORS - Jones TA
MEDLINE-UID - NIL
PUBMED-ID - 7683727
SOURCE - J Mol Biol 230(4);1225-46
TITLE - Crystallographic studies on a family of cellular lipophilic transport proteins. Refinement of P2 myelin protein and the structure determination and refinement of cellular retinol-binding protein in complex with all-trans-retinol.
YEAR - 1993
//
UNIQUE-ID - PUB-11677257
TYPES - Publications
AUTHORS - Shigeri Y
AUTHORS - Shimamoto K
AUTHORS - Yasuda-Kamatani Y
AUTHORS - Seal RP
AUTHORS - Yumoto N
AUTHORS - Nakajima T
AUTHORS - Amara SG
MEDLINE-UID - NIL
PUBMED-ID - 11677257
SOURCE - J Neurochem 79(2);297-302
TITLE - Effects of threo-beta-hydroxyaspartate derivatives on excitatory amino acid transporters (EAAT4 and EAAT5).
YEAR - 2001
//
UNIQUE-ID - PUB-18812165
TYPES - Publications
AUTHORS - Tamogami S
AUTHORS - Rakwal R
AUTHORS - Agrawal GK
MEDLINE-UID - NIL
PUBMED-ID - 18812165
SOURCE - Biochem Biophys Res Commun 376(4);723-7
TITLE - Interplant communication: airborne methyl jasmonate is essentially converted into JA and JA-Ile activating jasmonate signaling pathway and VOCs emission.
YEAR - 2008
//
UNIQUE-ID - PUB-7016827
TYPES - Publications
AUTHORS - Tsang ML
MEDLINE-UID - NIL
PUBMED-ID - 7016827
SOURCE - J Bacteriol 146(3);1059-66
TITLE - Assimilatory sulfate reduction in Escherichia coli: identification of the alternate cofactor for adenosine 3'-phosphate 5'-phosphosulfate reductase as glutaredoxin.
YEAR - 1981
//
UNIQUE-ID - PUB-3896121
TYPES - Publications
AUTHORS - Holmgren A
MEDLINE-UID - NIL
PUBMED-ID - 3896121
SOURCE - Annu Rev Biochem 54;237-71
TITLE - Thioredoxin.
YEAR - 1985
//
UNIQUE-ID - PUB-15653820
TYPES - Publications
AUTHORS - Takayama K
AUTHORS - Wang C
AUTHORS - Besra GS
MEDLINE-UID - NIL
PUBMED-ID - 15653820
SOURCE - Clin Microbiol Rev 18(1);81-101
TITLE - Pathway to synthesis and processing of mycolic acids in Mycobacterium tuberculosis.
YEAR - 2005
//
UNIQUE-ID - PUB-1846611
TYPES - Publications
AUTHORS - Shinabarger D
AUTHORS - Berry A
AUTHORS - May TB
AUTHORS - Rothmel R
AUTHORS - Fialho A
AUTHORS - Chakrabarty AM
MEDLINE-UID - NIL
PUBMED-ID - 1846611
SOURCE - J Biol Chem 266(4);2080-8
TITLE - Purification and characterization of phosphomannose isomerase-guanosine diphospho-D-mannose pyrophosphorylase. A bifunctional enzyme in the alginate biosynthetic pathway of Pseudomonas aeruginosa.
YEAR - 1991
//
UNIQUE-ID - PUB-9151776
TYPES - Publications
AUTHORS - Rosenberg RD
AUTHORS - Shworak NW
AUTHORS - Liu J
AUTHORS - Schwartz JJ
AUTHORS - Zhang L
MEDLINE-UID - NIL
PUBMED-ID - 9151776
SOURCE - J Clin Invest 99(9);2062-70
TITLE - Heparan sulfate proteoglycans of the cardiovascular system. Specific structures emerge but how is synthesis regulated?
YEAR - 1997
//
UNIQUE-ID - PUB-11459846
TYPES - Publications
AUTHORS - Gutzke G
AUTHORS - Fischer B
AUTHORS - Mendel RR
AUTHORS - Schwarz G
MEDLINE-UID - NIL
PUBMED-ID - 11459846
SOURCE - J Biol Chem 276(39);36268-74
TITLE - Thiocarboxylation of molybdopterin synthase provides evidence for the mechanism of dithiolene formation in metal-binding pterins.
YEAR - 2001
//
UNIQUE-ID - PUB-239637
TYPES - Publications
AUTHORS - Yoshida A
AUTHORS - Dave V
MEDLINE-UID - NIL
PUBMED-ID - 239637
SOURCE - Arch Biochem Biophys 169(1);298-303
TITLE - Inhibition of NADP-dependent dehydrogenases by modified products of NADPH.
YEAR - 1975
//
UNIQUE-ID - PUB-19099183
TYPES - Publications
AUTHORS - Sugano Y
MEDLINE-UID - NIL
PUBMED-ID - 19099183
SOURCE - Cell Mol Life Sci 66(8);1387-403
TITLE - DyP-type peroxidases comprise a novel heme peroxidase family.
YEAR - 2009
//
UNIQUE-ID - PUB-19703488
TYPES - Publications
AUTHORS - Geiger O
AUTHORS - Gonzalez-Silva N
AUTHORS - Lopez-Lara IM
AUTHORS - Sohlenkamp C
MEDLINE-UID - NIL
PUBMED-ID - 19703488
SOURCE - Prog Lipid Res 49(1);46-60
TITLE - Amino acid-containing membrane lipids in bacteria.
YEAR - 2010
//
UNIQUE-ID - PUB-6035494
TYPES - Publications
AUTHORS - Plapp R
AUTHORS - Kandler O
MEDLINE-UID - NIL
PUBMED-ID - 6035494
SOURCE - Biochem Biophys Res Commun 28(2);141-5
TITLE - Isolation of an ornithine-containing cell wall precursor of Lactobacillus cellobiosus.
YEAR - 1967
//
UNIQUE-ID - PUB-14698892
TYPES - Publications
AUTHORS - Duarte ME
AUTHORS - Cauduro JP
AUTHORS - Noseda DG
AUTHORS - Noseda MD
AUTHORS - Goncalves AG
AUTHORS - Pujol CA
AUTHORS - Damonte EB
AUTHORS - Cerezo AS
MEDLINE-UID - NIL
PUBMED-ID - 14698892
SOURCE - Carbohydr Res 339(2);335-47
TITLE - The structure of the agaran sulfate from Acanthophora spicifera (Rhodomelaceae, Ceramiales) and its antiviral activity. Relation between structure and antiviral activity in agarans.
YEAR - 2004
//
UNIQUE-ID - PUB-11729262
TYPES - Publications
AUTHORS - de Vries RP
AUTHORS - Visser J
MEDLINE-UID - NIL
PUBMED-ID - 11729262
SOURCE - Microbiol Mol Biol Rev 65(4);497-522, table of contents
TITLE - Aspergillus enzymes involved in degradation of plant cell wall polysaccharides.
YEAR - 2001
//
UNIQUE-ID - PUB-11106496
TYPES - Publications
AUTHORS - Miller JR
AUTHORS - Busby RW
AUTHORS - Jordan SW
AUTHORS - Cheek J
AUTHORS - Henshaw TF
AUTHORS - Ashley GW
AUTHORS - Broderick JB
AUTHORS - Cronan JE
AUTHORS - Marletta MA
MEDLINE-UID - NIL
PUBMED-ID - 11106496
SOURCE - Biochemistry 39(49);15166-78
TITLE - Escherichia coli LipA is a lipoyl synthase: in vitro biosynthesis of lipoylated pyruvate dehydrogenase complex from octanoyl-acyl carrier protein.
YEAR - 2000
//
UNIQUE-ID - PUB-15096612
TYPES - Publications
AUTHORS - Salazar JC
AUTHORS - Ambrogelly A
AUTHORS - Crain PF
AUTHORS - McCloskey JA
AUTHORS - Soll D
MEDLINE-UID - NIL
PUBMED-ID - 15096612
SOURCE - Proc Natl Acad Sci U S A 101(20);7536-41
TITLE - A truncated aminoacyl-tRNA synthetase modifies RNA.
YEAR - 2004
//
UNIQUE-ID - PUB-20714419
TYPES - Publications
AUTHORS - Khoushab F
AUTHORS - Yamabhai M
MEDLINE-UID - NIL
PUBMED-ID - 20714419
SOURCE - Mar Drugs 8(7);1988-2012
TITLE - Chitin research revisited.
YEAR - 2010
//
UNIQUE-ID - PUB-18356490
TYPES - Publications
AUTHORS - Field B
AUTHORS - Osbourn AE
MEDLINE-UID - NIL
PUBMED-ID - 18356490
SOURCE - Science 320(5875);543-7
TITLE - Metabolic diversification--independent assembly of operon-like gene clusters in different plants.
YEAR - 2008
//
UNIQUE-ID - PUB-2842733
TYPES - Publications
AUTHORS - Nunn DN
AUTHORS - Anthony C
MEDLINE-UID - NIL
PUBMED-ID - 2842733
SOURCE - Nucleic Acids Res 16(15);7722
TITLE - The nucleotide sequence and deduced amino acid sequence of the genes for cytochrome cL and a hypothetical second subunit of the methanol dehydrogenase of Methylobacterium AM1.
YEAR - 1988
//
UNIQUE-ID - PUB-5965240
TYPES - Publications
AUTHORS - Miller I
AUTHORS - Plapp R
AUTHORS - Kandler O
MEDLINE-UID - NIL
PUBMED-ID - 5965240
SOURCE - Biochem Biophys Res Commun 25(4);415-20
TITLE - The amino acid sequence of the serine containing murein of Butybacterium Rettgeri.
YEAR - 1966
//
UNIQUE-ID - PUB-11898418
TYPES - Publications
AUTHORS - Vlamis-Gardikas A
AUTHORS - Holmgren A
MEDLINE-UID - NIL
PUBMED-ID - 11898418
SOURCE - Methods Enzymol 347;286-96
TITLE - Thioredoxin and glutaredoxin isoforms.
YEAR - 2002
//
UNIQUE-ID - PUB-12644692
TYPES - Publications
AUTHORS - Jabrin S
AUTHORS - Ravanel S
AUTHORS - Gambonnet B
AUTHORS - Douce R
AUTHORS - Rebeille F
MEDLINE-UID - NIL
PUBMED-ID - 12644692
SOURCE - Plant Physiol 131(3);1431-9
TITLE - One-carbon metabolism in plants. Regulation of tetrahydrofolate synthesis during germination and seedling development.
YEAR - 2003
//
UNIQUE-ID - PUB-17291501
TYPES - Publications
AUTHORS - Guranowski A
AUTHORS - Miersch O
AUTHORS - Staswick PE
AUTHORS - Suza W
AUTHORS - Wasternack C
MEDLINE-UID - NIL
PUBMED-ID - 17291501
SOURCE - FEBS Lett 581(5);815-20
TITLE - Substrate specificity and products of side-reactions catalyzed by jasmonate:amino acid synthetase (JAR1).
YEAR - 2007
//
UNIQUE-ID - PUB-17613006
TYPES - Publications
AUTHORS - Morales PR
AUTHORS - Dillehay DL
AUTHORS - Moody SJ
AUTHORS - Pallas DC
AUTHORS - Pruett S
AUTHORS - Allgood JC
AUTHORS - Symolon H
AUTHORS - Merrill AH
MEDLINE-UID - NIL
PUBMED-ID - 17613006
SOURCE - Drug Chem Toxicol 30(3);197-216
TITLE - Safingol toxicology after oral administration to TRAMP mice: demonstration of safingol uptake and metabolism by N-acylation and N-methylation.
YEAR - 2007
//
UNIQUE-ID - PUB-8110297
TYPES - Publications
AUTHORS - Oppermann FB
AUTHORS - Steinbuchel A
MEDLINE-UID - NIL
PUBMED-ID - 8110297
SOURCE - J Bacteriol 176(2);469-85
TITLE - Identification and molecular characterization of the aco genes encoding the Pelobacter carbinolicus acetoin dehydrogenase enzyme system.
YEAR - 1994
//
UNIQUE-ID - PUB-17555521
TYPES - Publications
AUTHORS - Neu D
AUTHORS - Lehmann T
AUTHORS - Elleuche S
AUTHORS - Pollmann S
MEDLINE-UID - NIL
PUBMED-ID - 17555521
SOURCE - FEBS J 274(13);3440-51
TITLE - Arabidopsis amidase 1, a member of the amidase signature family.
YEAR - 2007
//
UNIQUE-ID - PUB-17068264
TYPES - Publications
AUTHORS - Howard EC
AUTHORS - Henriksen JR
AUTHORS - Buchan A
AUTHORS - Reisch CR
AUTHORS - Burgmann H
AUTHORS - Welsh R
AUTHORS - Ye W
AUTHORS - Gonzalez JM
AUTHORS - Mace K
AUTHORS - Joye SB
AUTHORS - Kiene RP
AUTHORS - Whitman WB
AUTHORS - Moran MA
MEDLINE-UID - NIL
PUBMED-ID - 17068264
SOURCE - Science 314(5799);649-52
TITLE - Bacterial taxa that limit sulfur flux from the ocean.
YEAR - 2006
//
UNIQUE-ID - PUB-16895337
TYPES - Publications
AUTHORS - Fischbach MA
AUTHORS - Walsh CT
MEDLINE-UID - NIL
PUBMED-ID - 16895337
SOURCE - Chem Rev 106(8);3468-96
TITLE - Assembly-line enzymology for polyketide and nonribosomal Peptide antibiotics: logic, machinery, and mechanisms.
YEAR - 2006
//
UNIQUE-ID - PUB-10030549
TYPES - Publications
AUTHORS - Kawai Y
AUTHORS - Nakagawa Y
AUTHORS - Matuyama T
AUTHORS - Akagawa K
AUTHORS - Itagawa K
AUTHORS - Fukase K
AUTHORS - Kusumoto S
AUTHORS - Nishijima M
AUTHORS - Yano I
MEDLINE-UID - NIL
PUBMED-ID - 10030549
SOURCE - FEMS Immunol Med Microbiol 23(1);67-73
TITLE - A typical bacterial ornithine-containing lipid Nalpha-(D)-[3-(hexadecanoyloxy)hexadecanoyl]-ornithine is a strong stimulant for macrophages and a useful adjuvant.
YEAR - 1999
//
UNIQUE-ID - PUB-3346220
TYPES - Publications
AUTHORS - Weinstein CL
AUTHORS - Griffith OW
MEDLINE-UID - NIL
PUBMED-ID - 3346220
SOURCE - J Biol Chem 263(8);3735-43
TITLE - Cysteinesulfonate and beta-sulfopyruvate metabolism. Partitioning between decarboxylation, transamination, and reduction pathways.
YEAR - 1988
//
UNIQUE-ID - PUB-15700959
TYPES - Publications
AUTHORS - Floss HG
AUTHORS - Yu TW
MEDLINE-UID - NIL
PUBMED-ID - 15700959
SOURCE - Chem Rev 105(2);621-32
TITLE - Rifamycin-mode of action, resistance, and biosynthesis.
YEAR - 2005
//
UNIQUE-ID - PUB-11823643
TYPES - Publications
AUTHORS - Lando D
AUTHORS - Peet DJ
AUTHORS - Whelan DA
AUTHORS - Gorman JJ
AUTHORS - Whitelaw ML
MEDLINE-UID - NIL
PUBMED-ID - 11823643
SOURCE - Science 295(5556);858-61
TITLE - Asparagine hydroxylation of the HIF transactivation domain a hypoxic switch.
YEAR - 2002
//
UNIQUE-ID - PUB-9632726
TYPES - Publications
AUTHORS - Taylor SV
AUTHORS - Kelleher NL
AUTHORS - Kinsland C
AUTHORS - Chiu HJ
AUTHORS - Costello CA
AUTHORS - Backstrom AD
AUTHORS - McLafferty FW
AUTHORS - Begley TP
MEDLINE-UID - NIL
PUBMED-ID - 9632726
SOURCE - J Biol Chem 273(26);16555-60
TITLE - Thiamin biosynthesis in Escherichia coli. Identification of ThiS thiocarboxylate as the immediate sulfur donor in the thiazole formation.
YEAR - 1998
//
UNIQUE-ID - PUB-15321680
TYPES - Publications
AUTHORS - Inoue Y
AUTHORS - Shiraishi A
AUTHORS - Hada T
AUTHORS - Hirose K
AUTHORS - Hamashima H
AUTHORS - Shimada J
MEDLINE-UID - NIL
PUBMED-ID - 15321680
SOURCE - FEMS Microbiol Lett 237(2);325-31
TITLE - The antibacterial effects of terpene alcohols on Staphylococcus aureus and their mode of action.
YEAR - 2004
//
UNIQUE-ID - PUB-15686500
TYPES - Publications
AUTHORS - Fedorow H
AUTHORS - Pickford R
AUTHORS - Hook JM
AUTHORS - Double KL
AUTHORS - Halliday GM
AUTHORS - Gerlach M
AUTHORS - Riederer P
AUTHORS - Garner B
MEDLINE-UID - NIL
PUBMED-ID - 15686500
SOURCE - J Neurochem 92(4);990-5
TITLE - Dolichol is the major lipid component of human substantia nigra neuromelanin.
YEAR - 2005
//
UNIQUE-ID - PUB-5338848
TYPES - Publications
AUTHORS - Fujita T
MEDLINE-UID - NIL
PUBMED-ID - 5338848
SOURCE - J Biochem 60(2);204-15
TITLE - Studies on soluble cytochromes in Enterobacteriaceae. I. Detection, purification, and properties of cytochrome c-552 in anaerobically grown cells.
YEAR - 1966
//
UNIQUE-ID - PUB-11960743
TYPES - Publications
AUTHORS - Hanson AD
AUTHORS - Gregory JF
MEDLINE-UID - NIL
PUBMED-ID - 11960743
SOURCE - Curr Opin Plant Biol 5(3);244-9
TITLE - Synthesis and turnover of folates in plants.
YEAR - 2002
//
UNIQUE-ID - PUB-8444801
TYPES - Publications
AUTHORS - Blomqvist K
AUTHORS - Nikkola M
AUTHORS - Lehtovaara P
AUTHORS - Suihko ML
AUTHORS - Airaksinen U
AUTHORS - Straby KB
AUTHORS - Knowles JK
AUTHORS - Penttila ME
MEDLINE-UID - NIL
PUBMED-ID - 8444801
SOURCE - J Bacteriol 175(5);1392-404
TITLE - Characterization of the genes of the 2,3-butanediol operons from Klebsiella terrigena and Enterobacter aerogenes.
YEAR - 1993
//
UNIQUE-ID - PUB-11382233
TYPES - Publications
AUTHORS - Chamarro J
AUTHORS - Ostin A
AUTHORS - Sandberg G
MEDLINE-UID - NIL
PUBMED-ID - 11382233
SOURCE - Phytochemistry 57(2);179-87
TITLE - Metabolism of indole-3-acetic acid by orange (Citrus sinensis) flavedo tissue during fruit development.
YEAR - 2001
//
UNIQUE-ID - PUB-7798207
TYPES - Publications
AUTHORS - Chen D
AUTHORS - Swenson RP
MEDLINE-UID - NIL
PUBMED-ID - 7798207
SOURCE - J Biol Chem 269(51);32120-30
TITLE - Cloning, sequence analysis, and expression of the genes encoding the two subunits of the methylotrophic bacterium W3A1 electron transfer flavoprotein.
YEAR - 1994
//
UNIQUE-ID - PUB-18454629
TYPES - Publications
AUTHORS - Potrykus K
AUTHORS - Cashel M
MEDLINE-UID - NIL
PUBMED-ID - 18454629
SOURCE - Annu Rev Microbiol 62;35-51
TITLE - (p)ppGpp: still magical?
YEAR - 2008
//
UNIQUE-ID - PUB-6794598
TYPES - Publications
AUTHORS - Stepp LR
AUTHORS - Bleile DM
AUTHORS - McRorie DK
AUTHORS - Pettit FH
AUTHORS - Reed LJ
MEDLINE-UID - NIL
PUBMED-ID - 6794598
SOURCE - Biochemistry 20(16);4555-60
TITLE - Use of trypsin and lipoamidase to study the role of lipoic acid moieties in the pyruvate and alpha-ketoglutarate dehydrogenase complexes of Escherichia coli.
YEAR - 1981
//
UNIQUE-ID - PUB-8370027
TYPES - Publications
AUTHORS - Jansson PE
AUTHORS - Lindberg J
AUTHORS - Wimalasiri KM
AUTHORS - Dankert MA
MEDLINE-UID - NIL
PUBMED-ID - 8370027
SOURCE - Carbohydr Res 245(2);303-10
TITLE - Structural studies of acetan, an exopolysaccharide elaborated by Acetobacter xylinum.
YEAR - 1993
//
UNIQUE-ID - PUB-3178828
TYPES - Publications
AUTHORS - MacDonald PN
AUTHORS - Ong DE
MEDLINE-UID - NIL
PUBMED-ID - 3178828
SOURCE - Biochem Biophys Res Commun 156(1);157-63
TITLE - A lecithin:retinol acyltransferase activity in human and rat liver.
YEAR - 1988
//
UNIQUE-ID - PUB-17637677
TYPES - Publications
AUTHORS - Thines B
AUTHORS - Katsir L
AUTHORS - Melotto M
AUTHORS - Niu Y
AUTHORS - Mandaokar A
AUTHORS - Liu G
AUTHORS - Nomura K
AUTHORS - He SY
AUTHORS - Howe GA
AUTHORS - Browse J
MEDLINE-UID - NIL
PUBMED-ID - 17637677
SOURCE - Nature 448(7154);661-5
TITLE - JAZ repressor proteins are targets of the SCF(COI1) complex during jasmonate signalling.
YEAR - 2007
//
UNIQUE-ID - PUB-9878760
TYPES - Publications
AUTHORS - Burda P
AUTHORS - Aebi M
MEDLINE-UID - NIL
PUBMED-ID - 9878760
SOURCE - Biochim Biophys Acta 1426(2);239-57
TITLE - The dolichol pathway of N-linked glycosylation.
YEAR - 1999
//
UNIQUE-ID - PUB-12909715
TYPES - Publications
AUTHORS - Li H
AUTHORS - Xu H
AUTHORS - Graham DE
AUTHORS - White RH
MEDLINE-UID - NIL
PUBMED-ID - 12909715
SOURCE - Proc Natl Acad Sci U S A 100(17);9785-90
TITLE - Glutathione synthetase homologs encode alpha-L-glutamate ligases for methanogenic coenzyme F420 and tetrahydrosarcinapterin biosyntheses.
YEAR - 2003
//
UNIQUE-ID - PUB-15066183
TYPES - Publications
AUTHORS - Komeda H
AUTHORS - Harada H
AUTHORS - Washika S
AUTHORS - Sakamoto T
AUTHORS - Ueda M
AUTHORS - Asano Y
MEDLINE-UID - NIL
PUBMED-ID - 15066183
SOURCE - Eur J Biochem 271(8);1580-90
TITLE - A novel R-stereoselective amidase from Pseudomonas sp. MCI3434 acting on piperazine-2-tert-butylcarboxamide.
YEAR - 2004
//
UNIQUE-ID - PUB-12867481
TYPES - Publications
AUTHORS - Graupner M
AUTHORS - White RH
MEDLINE-UID - NIL
PUBMED-ID - 12867481
SOURCE - J Bacteriol 185(15);4662-5
TITLE - Methanococcus jannaschii coenzyme F420 analogs contain a terminal alpha-linked glutamate.
YEAR - 2003
//
UNIQUE-ID - PUB-4872726
TYPES - Publications
AUTHORS - Elovson J
AUTHORS - Vagelos PR
MEDLINE-UID - NIL
PUBMED-ID - 4872726
SOURCE - J Biol Chem 243(13);3603-11
TITLE - Acyl carrier protein. X. Acyl carrier protein synthetase.
YEAR - 1968
//
UNIQUE-ID - PUB-10805574
TYPES - Publications
AUTHORS - Taguchi T
AUTHORS - Itou K
AUTHORS - Ebizuka Y
AUTHORS - Malpartida F
AUTHORS - Hopwood DA
AUTHORS - Surti CM
AUTHORS - Booker-Milburn KI
AUTHORS - Stephenson GR
AUTHORS - Ichinose K
MEDLINE-UID - NIL
PUBMED-ID - 10805574
SOURCE - J Antibiot (Tokyo) 53(2);144-52
TITLE - Chemical characterisation of disruptants of the Streptomyces coelicolor A3(2) actVI genes involved in actinorhodin biosynthesis.
YEAR - 2000
//
UNIQUE-ID - PUB-7166539
TYPES - Publications
AUTHORS - Seto H
AUTHORS - Imai S
AUTHORS - Tsuruoka T
AUTHORS - Satoh A
AUTHORS - Kojima M
AUTHORS - Inouye S
AUTHORS - Sasaki T
AUTHORS - Otake N
MEDLINE-UID - NIL
PUBMED-ID - 7166539
SOURCE - J Antibiot (Tokyo) 35(12);1719-21
TITLE - Studies on the biosynthesis of bialaphos (SF-1293). 1. Incorporation of 13C- and 2H-labeled precursors into bialaphos.
YEAR - 1982
//
UNIQUE-ID - PUB-7780996
TYPES - Publications
AUTHORS - Colquhoun IJ
AUTHORS - Defernez M
AUTHORS - Morris VJ
MEDLINE-UID - NIL
PUBMED-ID - 7780996
SOURCE - Carbohydr Res 269(2);319-31
TITLE - NMR studies of acetan and the related bacterial polysaccharide, CR1/4, produced by a mutant strain of Acetobacter xylinum.
YEAR - 1995
//
UNIQUE-ID - PUB-18166051
TYPES - Publications
AUTHORS - Rhee HW
AUTHORS - Lee CR
AUTHORS - Cho SH
AUTHORS - Song MR
AUTHORS - Cashel M
AUTHORS - Choy HE
AUTHORS - Seok YJ
AUTHORS - Hong JI
MEDLINE-UID - NIL
PUBMED-ID - 18166051
SOURCE - J Am Chem Soc 130(3);784-5
TITLE - Selective fluorescent chemosensor for the bacterial alarmone (p)ppGpp.
YEAR - 2008
//
UNIQUE-ID - PUB-8039676
TYPES - Publications
AUTHORS - Iobbi-Nivol C
AUTHORS - Crooke H
AUTHORS - Griffiths L
AUTHORS - Grove J
AUTHORS - Hussain H
AUTHORS - Pommier J
AUTHORS - Mejean V
AUTHORS - Cole JA
MEDLINE-UID - NIL
PUBMED-ID - 8039676
SOURCE - FEMS Microbiol Lett 119(1-2);89-94
TITLE - A reassessment of the range of c-type cytochromes synthesized by Escherichia coli K-12.
YEAR - 1994
//
UNIQUE-ID - PUB-9861725
TYPES - Publications
AUTHORS - Fischer B
AUTHORS - Enemark JH
AUTHORS - Basu P
MEDLINE-UID - NIL
PUBMED-ID - 9861725
SOURCE - J Inorg Biochem 72(1-2);13-21
TITLE - A chemical approach to systematically designate the pyranopterin centers of molybdenum and tungsten enzymes and synthetic models.
YEAR - 1998
//
UNIQUE-ID - PUB-11544348
TYPES - Publications
AUTHORS - Ritz D
AUTHORS - Beckwith J
MEDLINE-UID - NIL
PUBMED-ID - 11544348
SOURCE - Annu Rev Microbiol 55;21-48
TITLE - Roles of thiol-redox pathways in bacteria.
YEAR - 2001
//
UNIQUE-ID - PUB-16244430
TYPES - Publications
AUTHORS - Ishihara K
AUTHORS - Oyamada C
AUTHORS - Matsushima R
AUTHORS - Murata M
AUTHORS - Muraoka T
MEDLINE-UID - NIL
PUBMED-ID - 16244430
SOURCE - Biosci Biotechnol Biochem 69(10);1824-30
TITLE - Inhibitory effect of porphyran, prepared from dried "Nori", on contact hypersensitivity in mice.
YEAR - 2005
//
UNIQUE-ID - PUB-2851998
TYPES - Publications
AUTHORS - Nunn DN
AUTHORS - Anthony C
MEDLINE-UID - NIL
PUBMED-ID - 2851998
SOURCE - Biochem J 256(2);673-6
TITLE - The nucleotide sequence and deduced amino acid sequence of the cytochrome cL gene of Methylobacterium extorquens AM1, a novel class of c-type cytochrome.
YEAR - 1988
//
UNIQUE-ID - PUB-728375
TYPES - Publications
AUTHORS - Eirich LD
AUTHORS - Vogels GD
AUTHORS - Wolfe RS
MEDLINE-UID - NIL
PUBMED-ID - 728375
SOURCE - Biochemistry 17(22);4583-93
TITLE - Proposed structure for coenzyme F420 from Methanobacterium.
YEAR - 1978
//
UNIQUE-ID - PUB-15258265
TYPES - Publications
AUTHORS - Staswick PE
AUTHORS - Tiryaki I
MEDLINE-UID - NIL
PUBMED-ID - 15258265
SOURCE - Plant Cell 16(8);2117-27
TITLE - The oxylipin signal jasmonic acid is activated by an enzyme that conjugates it to isoleucine in Arabidopsis.
YEAR - 2004
//
UNIQUE-ID - PUB-11463365
TYPES - Publications
AUTHORS - Clarke JH
AUTHORS - Letcher AJ
AUTHORS - D'santos CS
AUTHORS - Halstead JR
AUTHORS - Irvine RF
AUTHORS - Divecha N
MEDLINE-UID - NIL
PUBMED-ID - 11463365
SOURCE - Biochem J 357(Pt 3);905-10
TITLE - Inositol lipids are regulated during cell cycle progression in the nuclei of murine erythroleukaemia cells.
YEAR - 2001
//
UNIQUE-ID - PUB-1368944
TYPES - Publications
AUTHORS - Okazaki K
AUTHORS - Abe T
AUTHORS - Saruwatari K
AUTHORS - Kato F
AUTHORS - Maruyama K
AUTHORS - Tagawa K
MEDLINE-UID - NIL
PUBMED-ID - 1368944
SOURCE - Biosci Biotechnol Biochem 56(9);1401-5
TITLE - Purification and properties of mycodextranase from Streptomyces sp. J-13-3.
YEAR - 1992
//
UNIQUE-ID - PUB-19325165
TYPES - Publications
AUTHORS - Fettke J
AUTHORS - Hejazi M
AUTHORS - Smirnova J
AUTHORS - Hochel E
AUTHORS - Stage M
AUTHORS - Steup M
MEDLINE-UID - NIL
PUBMED-ID - 19325165
SOURCE - J Exp Bot 60(10);2907-22
TITLE - Eukaryotic starch degradation: integration of plastidial and cytosolic pathways.
YEAR - 2009
//
UNIQUE-ID - PUB-9268300
TYPES - Publications
AUTHORS - Holden M
AUTHORS - Mayhew M
AUTHORS - Bunk D
AUTHORS - Roitberg A
AUTHORS - Vilker V
MEDLINE-UID - NIL
PUBMED-ID - 9268300
SOURCE - J Biol Chem 272(35);21720-5
TITLE - Probing the interactions of putidaredoxin with redox partners in camphor P450 5-monooxygenase by mutagenesis of surface residues.
YEAR - 1997
//
UNIQUE-ID - PUB-15181109
TYPES - Publications
AUTHORS - Otte ML
AUTHORS - Wilson G
AUTHORS - Morris JT
AUTHORS - Moran BM
MEDLINE-UID - NIL
PUBMED-ID - 15181109
SOURCE - J Exp Bot 55(404);1919-25
TITLE - Dimethylsulphoniopropionate (DMSP) and related compounds in higher plants.
YEAR - 2004
//
UNIQUE-ID - PUB-5334200
TYPES - Publications
AUTHORS - Hayward RS
AUTHORS - Weiss SB
MEDLINE-UID - NIL
PUBMED-ID - 5334200
SOURCE - Proc Natl Acad Sci U S A 55(5);1161-8
TITLE - RNA thiolase: the enzymatic transfer of sulfur from cysteine to sRNA in Escherichia coli extracts.
YEAR - 1966
//
UNIQUE-ID - PUB-8914536
TYPES - Publications
AUTHORS - Stacy RA
AUTHORS - Munthe E
AUTHORS - Steinum T
AUTHORS - Sharma B
AUTHORS - Aalen RB
MEDLINE-UID - NIL
PUBMED-ID - 8914536
SOURCE - Plant Mol Biol 31(6);1205-16
TITLE - A peroxiredoxin antioxidant is encoded by a dormancy-related gene, Per1, expressed during late development in the aleurone and embryo of barley grains.
YEAR - 1996
//
UNIQUE-ID - PUB-10376831
TYPES - Publications
AUTHORS - Mikosch CA
AUTHORS - Denger K
AUTHORS - Schafer EM
AUTHORS - Cook AM
MEDLINE-UID - NIL
PUBMED-ID - 10376831
SOURCE - Microbiology 145 ( Pt 5);1153-60
TITLE - Anaerobic oxidations of cysteate: degradation via L-cysteate:2-oxoglutarate aminotransferase in Paracoccus pantotrophus.
YEAR - 1999
//
UNIQUE-ID - PUB-20559485
TYPES - Publications
AUTHORS - Aam BB
AUTHORS - Heggset EB
AUTHORS - Norberg AL
AUTHORS - Sorlie M
AUTHORS - Varum KM
AUTHORS - Eijsink VG
MEDLINE-UID - NIL
PUBMED-ID - 20559485
SOURCE - Mar Drugs 8(5);1482-517
TITLE - Production of chitooligosaccharides and their potential applications in medicine.
YEAR - 2010
//
UNIQUE-ID - PUB-10482672
TYPES - Publications
AUTHORS - Bouwmeester HJ
AUTHORS - Verstappen FW
AUTHORS - Posthumus MA
AUTHORS - Dicke M
MEDLINE-UID - NIL
PUBMED-ID - 10482672
SOURCE - Plant Physiol 121(1);173-80
TITLE - Spider mite-induced (3S)-(E)-nerolidol synthase activity in cucumber and lima bean. The first dedicated step in acyclic C11-homoterpene biosynthesis.
YEAR - 1999
//
UNIQUE-ID - PUB-10447878
TYPES - Publications
AUTHORS - Hood DW
AUTHORS - Makepeace K
AUTHORS - Deadman ME
AUTHORS - Rest RF
AUTHORS - Thibault P
AUTHORS - Martin A
AUTHORS - Richards JC
AUTHORS - Moxon ER
MEDLINE-UID - NIL
PUBMED-ID - 10447878
SOURCE - Mol Microbiol 33(4);679-92
TITLE - Sialic acid in the lipopolysaccharide of Haemophilus influenzae: strain distribution, influence on serum resistance and structural characterization.
YEAR - 1999
//
UNIQUE-ID - PUB-12743755
TYPES - Publications
AUTHORS - Duetz WA
AUTHORS - Bouwmeester H
AUTHORS - van Beilen JB
AUTHORS - Witholt B
MEDLINE-UID - NIL
PUBMED-ID - 12743755
SOURCE - Appl Microbiol Biotechnol 61(4);269-77
TITLE - Biotransformation of limonene by bacteria, fungi, yeasts, and plants.
YEAR - 2003
//
UNIQUE-ID - PUB-17336350
TYPES - Publications
AUTHORS - Zandleven J
AUTHORS - Sorensen SO
AUTHORS - Harholt J
AUTHORS - Beldman G
AUTHORS - Schols HA
AUTHORS - Scheller HV
AUTHORS - Voragen AJ
MEDLINE-UID - NIL
PUBMED-ID - 17336350
SOURCE - Phytochemistry 68(8);1219-26
TITLE - Xylogalacturonan exists in cell walls from various tissues of Arabidopsis thaliana.
YEAR - 2007
//
UNIQUE-ID - PUB-20181948
TYPES - Publications
AUTHORS - Peterson SB
AUTHORS - Liu J
MEDLINE-UID - NIL
PUBMED-ID - 20181948
SOURCE - J Biol Chem 285(19);14504-13
TITLE - Unraveling the specificity of heparanase utilizing synthetic substrates.
YEAR - 2010
//
UNIQUE-ID - PUB-5319508
TYPES - Publications
AUTHORS - Bloch K
MEDLINE-UID - NIL
PUBMED-ID - 5319508
SOURCE - Science 150(3692);19-28
TITLE - The biological synthesis of cholesterol.
YEAR - 1965
//
UNIQUE-ID - PUB-8204575
TYPES - Publications
AUTHORS - Pochapsky TC
AUTHORS - Ye XM
AUTHORS - Ratnaswamy G
AUTHORS - Lyons TA
MEDLINE-UID - NIL
PUBMED-ID - 8204575
SOURCE - Biochemistry 33(21);6424-32
TITLE - An NMR-derived model for the solution structure of oxidized putidaredoxin, a 2-Fe, 2-S ferredoxin from Pseudomonas.
YEAR - 1994
//
UNIQUE-ID - PUB-12695547
TYPES - Publications
AUTHORS - Lazarowski ER
AUTHORS - Shea DA
AUTHORS - Boucher RC
AUTHORS - Harden TK
MEDLINE-UID - NIL
PUBMED-ID - 12695547
SOURCE - Mol Pharmacol 63(5);1190-7
TITLE - Release of cellular UDP-glucose as a potential extracellular signaling molecule.
YEAR - 2003
//
UNIQUE-ID - PUB-18931826
TYPES - Publications
AUTHORS - Leathers TD
AUTHORS - Nunnally MS
AUTHORS - Cote GL
MEDLINE-UID - NIL
PUBMED-ID - 18931826
SOURCE - Biotechnol Lett 31(2);289-93
TITLE - Modification of alternan by dextranase.
YEAR - 2009
//
UNIQUE-ID - PUB-4683671
TYPES - Publications
AUTHORS - Fiedler F
AUTHORS - Schleifer K
AUTHORS - Kandler O
MEDLINE-UID - NIL
PUBMED-ID - 4683671
SOURCE - J Bacteriol 113(1);8-17
TITLE - Amino acid sequence of the threonine-containing mureins of coryneform bacteria.
YEAR - 1973
//
UNIQUE-ID - PUB-10975566
TYPES - Publications
AUTHORS - De Rienzo F
AUTHORS - Gabdoulline RR
AUTHORS - Menziani MC
AUTHORS - Wade RC
MEDLINE-UID - NIL
PUBMED-ID - 10975566
SOURCE - Protein Sci 9(8);1439-54
TITLE - Blue copper proteins: a comparative analysis of their molecular interaction properties.
YEAR - 2000
//
UNIQUE-ID - PUB-2792773
TYPES - Publications
AUTHORS - Si JS
AUTHORS - Borst DE
AUTHORS - Redmond TM
AUTHORS - Nickerson JM
MEDLINE-UID - NIL
PUBMED-ID - 2792773
SOURCE - Gene 80(1);99-108
TITLE - Cloning of cDNAs encoding human interphotoreceptor retinoid-binding protein (IRBP) and comparison with bovine IRBP sequences.
YEAR - 1989
//
UNIQUE-ID - PUB-10777568
TYPES - Publications
AUTHORS - Caffrey JJ
AUTHORS - Safrany ST
AUTHORS - Yang X
AUTHORS - Shears SB
MEDLINE-UID - NIL
PUBMED-ID - 10777568
SOURCE - J Biol Chem 275(17);12730-6
TITLE - Discovery of molecular and catalytic diversity among human diphosphoinositol-polyphosphate phosphohydrolases. An expanding Nudt family.
YEAR - 2000
//
UNIQUE-ID - PUB-20150239
TYPES - Publications
AUTHORS - Mayer J
AUTHORS - Huhn T
AUTHORS - Habeck M
AUTHORS - Denger K
AUTHORS - Hollemeyer K
AUTHORS - Cook AM
MEDLINE-UID - NIL
PUBMED-ID - 20150239
SOURCE - Microbiology 156(Pt 5);1556-64
TITLE - 2,3-Dihydroxypropane-1-sulfonate degraded by Cupriavidus pinatubonensis JMP134: purification of dihydroxypropanesulfonate 3-dehydrogenase.
YEAR - 2010
//
UNIQUE-ID - PUB-16749048
TYPES - Publications
AUTHORS - Archer BL
AUTHORS - Audley BG
AUTHORS - Cockbain EG
AUTHORS - McSweeney GP
MEDLINE-UID - NIL
PUBMED-ID - 16749048
SOURCE - Biochem J 89(3);565-74
TITLE - The biosynthesis of rubber. Incorporation of mevalonate and isopentenyl pyrophosphate into rubber by Hevea brasiliensis-latex fractions.
YEAR - 1963
//
UNIQUE-ID - PUB-9383392
TYPES - Publications
AUTHORS - Fu H
AUTHORS - Hopwood DA
AUTHORS - Khosla C
MEDLINE-UID - NIL
PUBMED-ID - 9383392
SOURCE - Chem Biol 1(4);205-10
TITLE - Engineered biosynthesis of novel polyketides: evidence for temporal, but not regiospecific, control of cyclization of an aromatic polyketide precursor.
YEAR - 1994
//
UNIQUE-ID - PUB-10519556
TYPES - Publications
AUTHORS - Bisang C
AUTHORS - Long PF
AUTHORS - Cortes J
AUTHORS - Westcott J
AUTHORS - Crosby J
AUTHORS - Matharu AL
AUTHORS - Cox RJ
AUTHORS - Simpson TJ
AUTHORS - Staunton J
AUTHORS - Leadlay PF
MEDLINE-UID - NIL
PUBMED-ID - 10519556
SOURCE - Nature 401(6752);502-5
TITLE - A chain initiation factor common to both modular and aromatic polyketide synthases.
YEAR - 1999
//
UNIQUE-ID - PUB-8401598
TYPES - Publications
AUTHORS - Carpita NC
AUTHORS - Gibeaut DM
MEDLINE-UID - NIL
PUBMED-ID - 8401598
SOURCE - Plant J 3(1);1-30
TITLE - Structural models of primary cell walls in flowering plants: consistency of molecular structure with the physical properties of the walls during growth.
YEAR - 1993
//
UNIQUE-ID - PUB-15541296
TYPES - Publications
AUTHORS - Grishutin SG
AUTHORS - Gusakov AV
AUTHORS - Markov AV
AUTHORS - Ustinov BB
AUTHORS - Semenova MV
AUTHORS - Sinitsyn AP
MEDLINE-UID - NIL
PUBMED-ID - 15541296
SOURCE - Biochim Biophys Acta 1674(3);268-81
TITLE - Specific xyloglucanases as a new class of polysaccharide-degrading enzymes.
YEAR - 2004
//
UNIQUE-ID - PUB-15047699
TYPES - Publications
AUTHORS - Murphy KJ
AUTHORS - Merry CL
AUTHORS - Lyon M
AUTHORS - Thompson JE
AUTHORS - Roberts IS
AUTHORS - Gallagher JT
MEDLINE-UID - NIL
PUBMED-ID - 15047699
SOURCE - J Biol Chem 279(26);27239-45
TITLE - A new model for the domain structure of heparan sulfate based on the novel specificity of K5 lyase.
YEAR - 2004
//
UNIQUE-ID - PUB-12637544
TYPES - Publications
AUTHORS - Gidda SK
AUTHORS - Miersch O
AUTHORS - Levitin A
AUTHORS - Schmidt J
AUTHORS - Wasternack C
AUTHORS - Varin L
MEDLINE-UID - NIL
PUBMED-ID - 12637544
SOURCE - J Biol Chem 278(20);17895-900
TITLE - Biochemical and molecular characterization of a hydroxyjasmonate sulfotransferase from Arabidopsis thaliana.
YEAR - 2003
//
UNIQUE-ID - PUB-16095555
TYPES - Publications
AUTHORS - Riekhof WR
AUTHORS - Andre C
AUTHORS - Benning C
MEDLINE-UID - NIL
PUBMED-ID - 16095555
SOURCE - Arch Biochem Biophys 441(1);96-105
TITLE - Two enzymes, BtaA and BtaB, are sufficient for betaine lipid biosynthesis in bacteria.
YEAR - 2005
//
UNIQUE-ID - PUB-9388228
TYPES - Publications
AUTHORS - Miranda-Vizuete A
AUTHORS - Damdimopoulos AE
AUTHORS - Gustafsson J
AUTHORS - Spyrou G
MEDLINE-UID - NIL
PUBMED-ID - 9388228
SOURCE - J Biol Chem 272(49);30841-7
TITLE - Cloning, expression, and characterization of a novel Escherichia coli thioredoxin.
YEAR - 1997
//
UNIQUE-ID - PUB-1702199
TYPES - Publications
AUTHORS - Baron C
AUTHORS - Heider J
AUTHORS - Bock A
MEDLINE-UID - NIL
PUBMED-ID - 1702199
SOURCE - Nucleic Acids Res 18(23);6761-6
TITLE - Mutagenesis of selC, the gene for the selenocysteine-inserting tRNA-species in E. coli: effects on in vivo function.
YEAR - 1990
//
UNIQUE-ID - PUB-12860427
TYPES - Publications
AUTHORS - Lahaye M
AUTHORS - Rondeau-Mouro C
AUTHORS - Deniaud E
AUTHORS - Buleon A
MEDLINE-UID - NIL
PUBMED-ID - 12860427
SOURCE - Carbohydr Res 338(15);1559-69
TITLE - Solid-state 13C NMR spectroscopy studies of xylans in the cell wall of Palmaria palmata (L. Kuntze, Rhodophyta).
YEAR - 2003
//
UNIQUE-ID - PUB-15590685
TYPES - Publications
AUTHORS - Benning C
AUTHORS - Ohta H
MEDLINE-UID - NIL
PUBMED-ID - 15590685
SOURCE - J Biol Chem 280(4);2397-400
TITLE - Three enzyme systems for galactoglycerolipid biosynthesis are coordinately regulated in plants.
YEAR - 2005
//
UNIQUE-ID - PUB-16550223
TYPES - Publications
AUTHORS - Lonsdale D
MEDLINE-UID - NIL
PUBMED-ID - 16550223
SOURCE - Evid Based Complement Alternat Med 3(1);49-59
TITLE - A review of the biochemistry, metabolism and clinical benefits of thiamin(e) and its derivatives.
YEAR - 2006
//
UNIQUE-ID - PUB-16923016
TYPES - Publications
AUTHORS - Ishizaki K
AUTHORS - Schauer N
AUTHORS - Larson TR
AUTHORS - Graham IA
AUTHORS - Fernie AR
AUTHORS - Leaver CJ
MEDLINE-UID - NIL
PUBMED-ID - 16923016
SOURCE - Plant J 47(5);751-60
TITLE - The mitochondrial electron transfer flavoprotein complex is essential for survival of Arabidopsis in extended darkness.
YEAR - 2006
//
UNIQUE-ID - PUB-10555976
TYPES - Publications
AUTHORS - Quadri LE
AUTHORS - Keating TA
AUTHORS - Patel HM
AUTHORS - Walsh CT
MEDLINE-UID - NIL
PUBMED-ID - 10555976
SOURCE - Biochemistry 38(45);14941-54
TITLE - Assembly of the Pseudomonas aeruginosa nonribosomal peptide siderophore pyochelin: In vitro reconstitution of aryl-4, 2-bisthiazoline synthetase activity from PchD, PchE, and PchF.
YEAR - 1999
//
UNIQUE-ID - PUB-12213784
TYPES - Publications
AUTHORS - Trowbridge JM
AUTHORS - Gallo RL
MEDLINE-UID - NIL
PUBMED-ID - 12213784
SOURCE - Glycobiology 12(9);117R-25R
TITLE - Dermatan sulfate: new functions from an old glycosaminoglycan.
YEAR - 2002
//
UNIQUE-ID - PUB-12207015
TYPES - Publications
AUTHORS - Roje S
AUTHORS - Janave MT
AUTHORS - Ziemak MJ
AUTHORS - Hanson AD
MEDLINE-UID - NIL
PUBMED-ID - 12207015
SOURCE - J Biol Chem 277(45);42748-54
TITLE - Cloning and characterization of mitochondrial 5-formyltetrahydrofolate cycloligase from higher plants.
YEAR - 2002
//
UNIQUE-ID - PUB-11687213
TYPES - Publications
AUTHORS - Setif P
MEDLINE-UID - NIL
PUBMED-ID - 11687213
SOURCE - Biochim Biophys Acta 1507(1-3);161-79
TITLE - Ferredoxin and flavodoxin reduction by photosystem I.
YEAR - 2001
//
UNIQUE-ID - PUB-16160828
TYPES - Publications
AUTHORS - Soberon-Chavez G
AUTHORS - Lepine F
AUTHORS - Deziel E
MEDLINE-UID - NIL
PUBMED-ID - 16160828
SOURCE - Appl Microbiol Biotechnol 68(6);718-25
TITLE - Production of rhamnolipids by Pseudomonas aeruginosa.
YEAR - 2005
//
UNIQUE-ID - PUB-12859901
TYPES - Publications
AUTHORS - Gozani O
AUTHORS - Karuman P
AUTHORS - Jones DR
AUTHORS - Ivanov D
AUTHORS - Cha J
AUTHORS - Lugovskoy AA
AUTHORS - Baird CL
AUTHORS - Zhu H
AUTHORS - Field SJ
AUTHORS - Lessnick SL
AUTHORS - Villasenor J
AUTHORS - Mehrotra B
AUTHORS - Chen J
AUTHORS - Rao VR
AUTHORS - Brugge JS
AUTHORS - Ferguson CG
AUTHORS - Payrastre B
AUTHORS - Myszka DG
AUTHORS - Cantley LC
AUTHORS - Wagner G
AUTHORS - Divecha N
AUTHORS - Prestwich GD
AUTHORS - Yuan J
MEDLINE-UID - NIL
PUBMED-ID - 12859901
SOURCE - Cell 114(1);99-111
TITLE - The PHD finger of the chromatin-associated protein ING2 functions as a nuclear phosphoinositide receptor.
YEAR - 2003
//
UNIQUE-ID - PUB-17089213
TYPES - Publications
AUTHORS - Michelet L
AUTHORS - Zaffagnini M
AUTHORS - Massot V
AUTHORS - Keryer E
AUTHORS - Vanacker H
AUTHORS - Miginiac-Maslow M
AUTHORS - Issakidis-Bourguet E
AUTHORS - Lemaire SD
MEDLINE-UID - NIL
PUBMED-ID - 17089213
SOURCE - Photosynth Res 89(2-3);225-45
TITLE - Thioredoxins, glutaredoxins, and glutathionylation: new crosstalks to explore.
YEAR - 2006
//
UNIQUE-ID - PUB-10075429
TYPES - Publications
AUTHORS - Schobert M
AUTHORS - Gorisch H
MEDLINE-UID - NIL
PUBMED-ID - 10075429
SOURCE - Microbiology 145 ( Pt 2);471-81
TITLE - Cytochrome c550 is an essential component of the quinoprotein ethanol oxidation system in Pseudomonas aeruginosa: cloning and sequencing of the genes encoding cytochrome c550 and an adjacent acetaldehyde dehydrogenase.
YEAR - 1999
//
UNIQUE-ID - PUB-19258316
TYPES - Publications
AUTHORS - Cho SH
AUTHORS - Beckwith J
MEDLINE-UID - NIL
PUBMED-ID - 19258316
SOURCE - J Biol Chem 284(17);11416-24
TITLE - Two snapshots of electron transport across the membrane: insights into the structure and function of DsbD.
YEAR - 2009
//
UNIQUE-ID - PUB-11813309
TYPES - Publications
AUTHORS - Lepine F
AUTHORS - Deziel E
AUTHORS - Milot S
AUTHORS - Villemur R
MEDLINE-UID - NIL
PUBMED-ID - 11813309
SOURCE - J Mass Spectrom 37(1);41-6
TITLE - Liquid chromatographic/mass spectrometric detection of the 3-(3-hydroxyalkanoyloxy) alkanoic acid precursors of rhamnolipids in Pseudomonas aeruginosa cultures.
YEAR - 2002
//
UNIQUE-ID - PUB-9851831
TYPES - Publications
AUTHORS - Prabhakar P
AUTHORS - Laboy JI
AUTHORS - Wang J
AUTHORS - Budker T
AUTHORS - Din ZZ
AUTHORS - Chobanian M
AUTHORS - Fahien LA
MEDLINE-UID - NIL
PUBMED-ID - 9851831
SOURCE - Arch Biochem Biophys 360(2);195-205
TITLE - Effect of NADH-X on cytosolic glycerol-3-phosphate dehydrogenase.
YEAR - 1998
//
UNIQUE-ID - PUB-SHIGEOKA79
TYPES - Publications
AUTHORS - Shigeoka S
AUTHORS - Nakano Y
AUTHORS - Kitaoka S
SOURCE - Agric. Biol. Chem. 43 (10) 2187-2188
TITLE - Some properties and subcellular localization of L-gulono-&gamma;-lactone dehydrogenase in <i>Euglena gracilis</i> z
YEAR - 1979
//
UNIQUE-ID - PUB-LERUDULIER84
TYPES - Publications
AUTHORS - Le Rudulier, D.
AUTHORS - Strom, A. R.
AUTHORS - Dandekar, A. M.
AUTHORS - Smith, L. T.
SOURCE - Science 224:1064-1068
TITLE - Molecular biology of osmoregulation.
YEAR - 1984
//
UNIQUE-ID - PUB-LAUE97
TYPES - Publications
AUTHORS - Laue, H.
AUTHORS - Denger, K.
AUTHORS - Cook, A. M.
SOURCE - Arch Microbiol 168: 210-214
TITLE - Fermentation of cysteate by a sulfate-reducing bacterium
YEAR - 1997
//
UNIQUE-ID - PUB-STAPLEY70
TYPES - Publications
AUTHORS - Stapley, E. O.
AUTHORS - Starkey, R. L.
SOURCE - J Gen Microbiol 64: 77-84
TITLE - Decomposition of cysteic acid and taurine by soil microorganisms
YEAR - 1970
//
UNIQUE-ID - PUB-VOLLRATH90
TYPES - Publications
AUTHORS - Vollrath, F.
AUTHORS - Fairbrother, W. J.
AUTHORS - Williams, R. J. P.
AUTHORS - Tillinghast, E. K.
AUTHORS - Bernstein, D. T.
AUTHORS - Gallagher, K. S.
AUTHORS - Townley, M. A.
SOURCE - Nature 345: 526-528
TITLE - Compounds in the droplets of the orb spider's viscid spiral
YEAR - 1990
//
UNIQUE-ID - PUB-STERN
TYPES - Publications
AUTHORS - Stern D. B.
AUTHORS - Harris E. H.
SOURCE - The Chlamydomonas Sourcebook: Organellar and metabolic processes
TITLE - The Cytochrome b6f Complex
YEAR - 2009
//
UNIQUE-ID - PUB-ROGACHEVA08
TYPES - Publications
AUTHORS - Rogacheva, M.V.
AUTHORS - Kuznetsova, S.A.
SOURCE - Russian Chemical Reviews. 77(9): 765-788
TITLE - Repair of 8-oxoguanine in DNA. The mechanisms of enzymatic catalysis.
URL - http://iopscience.iop.org/0036-021X/77/9/R02/pdf/0036-021X_77_9_R02.pdf
YEAR - 2008
//
UNIQUE-ID - PUB-MEINHART56
TYPES - Publications
AUTHORS - Meinhart, J. O.
AUTHORS - Chaykin, S.
AUTHORS - Krebs, E. G.
SOURCE - J. Biol. Chem. 220: 821-829
TITLE - Enzymatic conversion of a reduced diphosphopyridine nucleotide derivative to reduced diphosphopyridine nucleotide
YEAR - 1956
//
UNIQUE-ID - PUB-RIGO85
TYPES - Publications
AUTHORS - Rigo LU
AUTHORS - Marechal LR
AUTHORS - Vieira MM
AUTHORS - Veiga LA
SOURCE - Can. J. Microbiol. 31, 817-822
TITLE - Oxidative pathway for L-rhamnose degradation in <i>Pullularia pullulans</i>
YEAR - 1985
//
UNIQUE-ID - PUB-SAIKUSAAGBIOCHEM511893
TYPES - Publications
AUTHORS - Saikusa T
AUTHORS - Rhee H
AUTHORS - Watanabe K
AUTHORS - Murata K
AUTHORS - Kimura A
COMMENT-INTERNAL - We need to hire a curator to fill out the details of this frame.
SOURCE - Agricultural and Biological Chemistry 51(7): 1893-1899
TITLE - Metabolism of 2-oxoaldehydes in bacteria:  purification and characterization of methylglyoxal reductase from E. coli
YEAR - 1987
//
UNIQUE-ID - PUB-SZENTIRMAI90
TYPES - Publications
AUTHORS - Szentirmai, A.
SOURCE - J. Ind. Microbiol. 6:101-116
TITLE - Microbial physiology of sidechain degradation of sterols
YEAR - 1990
//
UNIQUE-ID - PUB-MOHNEN02
TYPES - Publications
AUTHORS - Mohnen D.
SOURCE - In GB Seymour, JP Knox, eds, Pectins and Their Manipulation. Blackwell Publishing and CRC Press, Oxford, pp 52-98
TITLE - Biosynthesis of pectins.
YEAR - 2002
//
UNIQUE-ID - PUB-LOEWUS82
TYPES - Publications
AUTHORS - Loewus F.A.
AUTHORS - Dickinson D.B.
SOURCE - In: Plant carbohydrates I, intracellular carbohydrates. Encyclopedia of plant physiology, New Series Vol 13A (1982), Eds., FA Loewus and W Tanner, Springer-Verlag, Berlin heidelberg New York.
TITLE - Cyclitols.
//
UNIQUE-ID - PUB-DARVILL80
TYPES - Publications
AUTHORS - Darvill A.G.
AUTHORS - Albersheim P.
AUTHORS - Delmer D.P.
SOURCE - In: NE Tobert, ed., The Biochemistry of Plants: A comprehensive treatise, Vol 1., Academic Press, New York, pp 92-162.
TITLE - The primary cell walls of flowering plants.
//
UNIQUE-ID - PUB-DICKINSON82
TYPES - Publications
AUTHORS - Dickinson D.B.
SOURCE - Phytochemistry 21(4) : 843-844
TITLE - Occurence of glucuronokinase in various plant tissues and comparison of enzyme activity of seedlings and green plants.
YEAR - 1982
//
UNIQUE-ID - PUB-FEINGOLD80
TYPES - Publications
AUTHORS - Feingold D.S.
AUTHORS - Avigad G.
SOURCE - The Biochemistry of Plants, PK Stumpf, EE Conn, eds, vol 3. Academic Press, New York, pp 101-170
TITLE - Sugar nucleotide transformations in plants.
YEAR - 1980
//
UNIQUE-ID - PUB-FEINGOLD87
TYPES - Publications
AUTHORS - Feingold D.S.
SOURCE - Plant Carbohydrates I - Intracellular carbohydrates, Encyclopedia of Plant Physiology, Vol 13A, Eds Loewus and Tanner, pp3-76
TITLE - Aldo (and keto) hexoses and uronic acids.
YEAR - 1982
//
UNIQUE-ID - PUB-DOLEZAL91
TYPES - Publications
AUTHORS - Dolezal O.
AUTHORS - Cobbett C.S.
SOURCE - Plant Physiol. 96 :1255-1260
TITLE - Arabinose kinase-deficient mutant of <i>Arabidopsis thaliana</i>.
YEAR - 1991
//
UNIQUE-ID - PUB-MARTIN76
TYPES - Publications
AUTHORS - Martin, C. K.
AUTHORS - Wagner F.
SOURCE - Eur. J. Appl. Microbiol. 2: 243-255
TITLE - Microbial transformation of &beta;-sitosterol by Nocardia sp. M29.
YEAR - 1976
//
UNIQUE-ID - PUB-MATHUR92
TYPES - Publications
AUTHORS - Mathur, S.
SOURCE - Role Biotechnol. Agric., 99-102.
TITLE - Biotransformation of &beta;-sitosterol into 17-ketosteroids by some strains of Arthrobacter.
YEAR - 1992
//
UNIQUE-ID - PUB-FUJIMOTO82A
TYPES - Publications
AUTHORS - Fujimoto, Y.
AUTHORS - Chen, C. S.
AUTHORS - Gopolan, A. S.
AUTHORS - Sih, C. S.
SOURCE - J. Am. Chem. Soc. 104: 2720-4722
TITLE - Microbial degradation of the phytosterol side chain. 2. Incorporation of NaH<sup>14</sup>CO<sub>3</sub> onto the C-28 position.
YEAR - 1982
//
UNIQUE-ID - PUB-MAHATO84
TYPES - Publications
AUTHORS - Mahato, S. B.
AUTHORS - Mukherjee, A.
SOURCE - Phytochemistry 23, 2131-2154
TITLE - Steroid transformation by Microorganisms
YEAR - 1984
//
UNIQUE-ID - PUB-ARIMA78
TYPES - Publications
AUTHORS - Arima, K.
AUTHORS - Nakamatsu, W.
AUTHORS - Beppu, T.
SOURCE - Agric. Biol. Chem. 42:411-416
TITLE - Microbial production of 3-oxobisnorchola-1,4-dien-22-oic acid
YEAR - 1978
//
UNIQUE-ID - PUB-FUJIMOTO82
TYPES - Publications
AUTHORS - Fujimoto, Y.
AUTHORS - Chen, C.S.
AUTHORS - Szeleczky, Z.
SOURCE - J. Am. Chem. Soc. 104: 4718-4720
TITLE - Microbial degradation of the phytosterol side chain. 1. Enzymatic conversion of 3-oxo-24-ethylcholest-4-en-26-oic acid into 3-oxo-chol-4-en-24-oic acid and androst-4-ene-3,17-dione.
YEAR - 1982
//
UNIQUE-ID - PUB-SCHERF94
TYPES - Publications
AUTHORS - Scherf, U.
AUTHORS - Soebling, B.
AUTHORS - Gottschalk, G.
AUTHORS - Linder, D.
AUTHORS - Buckel, W.
SOURCE - Arch. Microbiol. 161:239-245
TITLE - Succinate-ethanol fermentation in <i>Clostridium kluyveri</i>: purification and characterization of 4-hydroxybutyrylCoA dehydratase/vinylacetyl-CoA &Delta;<sup>3</sup> - &Delta;<sup>2</sup> isomerase
YEAR - 1994
//
UNIQUE-ID - PUB-LIN66
TYPES - Publications
AUTHORS - Lin, T-Y
AUTHORS - Hassid. W.Z
SOURCE - The Journal of biological Chemistry, 241, 22, 5284-5297
TITLE - Pathway of alginic acid synthesis in the marine brown alga, Fucus gardneri Silva.
YEAR - 1966
//
UNIQUE-ID - PUB-ZUBAY1983
TYPES - Publications
AUTHORS - Zubay, G
SOURCE - Addison-Wesley Publishing Company, Inc.,  1983.
TITLE - Biochemistry
//
UNIQUE-ID - PUB-WHITE95
TYPES - Publications
AUTHORS - White, D.
SOURCE - Oxford University Press.
TITLE - The physiology and biochemistry of prokaryotes
YEAR - 1995
//
UNIQUE-ID - PUB-ORLAJENSEN19
TYPES - Publications
AUTHORS - Orla-Jensen, S.
SOURCE - Mem. Acad. Roy. Sci., Danemark, Sect. Sci. 8 series 5: 81-196.
TITLE - The lactic acid bacteria
YEAR - 1919
//
UNIQUE-ID - PUB-KLUYVER24
TYPES - Publications
AUTHORS - Kluyver, A.J.
AUTHORS - Donker, H.J.L.
SOURCE - Proc. Akad. v. Wetenschappen Amsterdam, I., 28, 297-313
TITLE - The unity in the chemistry of the fermentative sugar dissimilation processes of microbes
YEAR - 1924
//
UNIQUE-ID - PUB-COLMAN89
TYPES - Publications
AUTHORS - Colman, B.
SOURCE - quatic Botany 34:211-231
TITLE - Photosynthetic Carbon Assimilation and the Suppression of Photorespiration in the Cyanobacteria
YEAR - 1989
//
UNIQUE-ID - PUB-DEY97
TYPES - Publications
AUTHORS - Dey, PM
AUTHORS - Harborne, JB
SOURCE - Academic Press 1997
TITLE - Plant Biochemistry
//
UNIQUE-ID - PUB-WELLS74
TYPES - Publications
AUTHORS - Wells GN
AUTHORS - Hageman RH
PUBMED-ID - 16658848
SOURCE - Plant Physiology, 54:136-141
TITLE - Specificity for Nicotinamide Adenine Dinucleotide by Nitrate Reductase from Leaves
YEAR - 1974
//
UNIQUE-ID - PUB-MOLLER01
TYPES - Publications
AUTHORS - Moller I.M.
SOURCE - Annual Review of Plant Physiology and Plant Molecular Biology (2001) 52 : 561-591
TITLE - Plant mitochondria and oxidative stress: Electron Transport, NADPH Turnover, and Metabolism of Reactive Oxygen Species
//
UNIQUE-ID - PUB-MEEUSE
TYPES - Publications
AUTHORS - Meeuse B.J.D.
SOURCE - Annual Review of Plant Physiology and Plant Molecular Biology (1975) 26 : 117-126
TITLE - Thermogenic respiration in aroids.
//
UNIQUE-ID - PUB-BENTLEY82
TYPES - Publications
AUTHORS - Bentley, R.
AUTHORS - Meganathan, R.
PUBMED-ID - 6127606
SOURCE - Microbiol. Rev. 46(3):241-280
TITLE - Biosynthesis of vitamin K (menaquinone) in bacteria
YEAR - 1982
//
UNIQUE-ID - PUB-TAKAMIYA75
TYPES - Publications
AUTHORS - Takamiya, K.
AUTHORS - Nishimura, M.
AUTHORS - Takamiya, A.
SOURCE - Plant Cell Physiol. 8:79-86.
TITLE - Dual roles of ubiquinones as primary and secondary electron acceptors in light induced electron transfer in chromatophores of Chromatium D.
YEAR - 1975
//
UNIQUE-ID - PUB-SHEPHERD96
TYPES - Publications
AUTHORS - Shepherd, J. A.
AUTHORS - Poon, W. W.
AUTHORS - Myles, D. C.
AUTHORS - Clarke, C. F.
SOURCE - Tetrahedron Lett. 37(14):2395-2398
TITLE - The biosynthesis of ubiquinone: synthesis and enzymatic modification of biosynthetic precursors
YEAR - 1996
//
UNIQUE-ID - PUB-SUZUKI98
TYPES - Publications
AUTHORS - Suzuki, M.
AUTHORS - Nakase, T.
SOURCE - Microbiol. Cult. Coll. 14:49-62
TITLE - Cellular neutral sugar compositions and ubiquinone systems of the genus <i>Candida</i>
YEAR - 1998
//
UNIQUE-ID - PUB-DANIEL79
TYPES - Publications
AUTHORS - Daniel, R M.
SOURCE - J. Gen. Microbiol. 110:333-337
TITLE - The occurrence and role of ubiquinone in electron transport to oxygen and nitrite in aerobically, anaerobically and symbiotically grown Rhizobium japonicum.
YEAR - 1979
//
UNIQUE-ID - PUB-THIELE69
TYPES - Publications
AUTHORS - Thiele, O.W.
AUTHORS - Kehr, W.
PUBMED-ID - 4979663
SOURCE - Eur. J. Biochem. 9:167-175.
TITLE - Die freien Lipide aus Brucella abortus Bang. Uber die Neutrallipide.
YEAR - 1969
//
UNIQUE-ID - PUB-YAJIMA03
TYPES - Publications
AUTHORS - Yajima, K.
AUTHORS - Kato, T.
AUTHORS - Kanda, A.
AUTHORS - Kitamura, S.
AUTHORS - Ueda, Y.
SOURCE - Patent WO 2003 056024
TITLE - Process for producing coenzyme Q10.
YEAR - 2003
//
UNIQUE-ID - PUB-YAMADA69
TYPES - Publications
AUTHORS - Yamada, Y.
AUTHORS - Aida, K.
AUTHORS - Uemura,  T.
SOURCE - J. Gen. AppL Microbiol. 15:181-196.
TITLE - Enzymatic studies on the oxidation of sugar and sugar alcohol. V. Ubiquinone of acetic acid bacteria and its relation to clasification of genera Gluconobacter and Acetobacter, especially of the so-called intermediate strains.
YEAR - 1969
//
UNIQUE-ID - PUB-SUGIYAMA88
TYPES - Publications
AUTHORS - Sugiyama, J.
AUTHORS - Itoh, M.
AUTHORS - Katayama, Y.
AUTHORS - Yamaoka, Y.
AUTHORS - Ando, K.
AUTHORS - Kakishima, M.
AUTHORS - Kuraishi, H.
SOURCE - Mycologia 80(1):115-120
TITLE - Ubiquinone systems in fungi II. Distribution of ubiquinones in smut and rust fungi
YEAR - 1988
//
UNIQUE-ID - PUB-SASAKI79
TYPES - Publications
AUTHORS - Sasaki, K.
AUTHORS - Nagai, S.
SOURCE - J. Ferment. Technol. 57:383-386
TITLE - The optimum pH and temperature for the aerobic growth of Rhodopseudomonas gelatinosa, and vitamin B12 and ubiquinone formation on a starch medium.
YEAR - 1979
//
UNIQUE-ID - PUB-COLLINS81
TYPES - Publications
AUTHORS - Collins, M.D.
AUTHORS - Ross, H. N. M.
AUTHORS - Tindall, B. J.
AUTHORS - Grant, W. D.
SOURCE - J. Appl. Bacteriol. 50:559-565
TITLE - Distribution of isoprenoid quinones in halophilic bacteria.
YEAR - 1981
//
UNIQUE-ID - PUB-CARR65
TYPES - Publications
AUTHORS - Carr, N. G.
AUTHORS - Exell, G.
SOURCE - Biochem. J. 96:688-692
TITLE - Ubiquinone concentrations in Athiorhodaceae grown under various environmental conditions.
YEAR - 1965
//
UNIQUE-ID - PUB-BEZBORODOV69
TYPES - Publications
AUTHORS - Bezborodov, A. M.
AUTHORS - Chermenskaya, T.S.
SOURCE - Prikl. Biokhim. Mikrobiol. 5:620-623
TITLE - Biosynthesis of 8-ubiquinone and vitamin K2(40) by Serratia marcescens strain 42
YEAR - 1969
//
UNIQUE-ID - PUB-IKEMOTO80
TYPES - Publications
AUTHORS - Ikemoto, S.
AUTHORS - Suzuki, K.
AUTHORS - Kaneko, T.
AUTHORS - Komagata, K.
SOURCE - Int. J. Syst. Bacteriol. 30:437-447
TITLE - Characterization of strains of Pseudomonas maltophilia which do not require methionine.
YEAR - 1980
//
UNIQUE-ID - PUB-CARR67
TYPES - Publications
AUTHORS - Carr, N. G.
AUTHORS - Exell, G.
AUTHORS - Flynn, V.
AUTHORS - Hallaway, M.
AUTHORS - Talukdar, S.
SOURCE - Arch. Biochem. Biophys. 120:503-507
TITLE - Minor quinones of some Myxophyceae.
YEAR - 1967
//
UNIQUE-ID - PUB-DENIS75
TYPES - Publications
AUTHORS - Denis, F. A.
AUTHORS - D'Oultrement, P. A.
AUTHORS - Debacq, J. J.
AUTHORS - Cherel, J. M.
AUTHORS - Brisou, J.
SOURCE - C. R. Soc. Biol. 169:380-383
TITLE - Distribution des ubiquinones (coenzyme Q) chez les bacilles a gram negatif.
YEAR - 1975
//
UNIQUE-ID - PUB-YAMADA68
TYPES - Publications
AUTHORS - Yamada, Y.
AUTHORS - Aida, K.
AUTHORS - Uemura, T.
SOURCE - Agric. Biol. Chem. 32:786-788
TITLE - Distribution of ubiquinone-10 and -9 in acetic acid bacteria and its relation to the classification of genera Gluconobacter and Acetobacter, especially the so-called intermediate strains.
YEAR - 1968
//
UNIQUE-ID - PUB-YAMADA76A
TYPES - Publications
AUTHORS - Yamada, Y.
AUTHORS - Nojiri, M.
AUTHORS - Matsuyama, M.
AUTHORS - Kondo, K.
SOURCE - J. Gen. Appl. Microbiol., 22, 325-337
TITLE - Coenzyme Q system in the classification of the ascosporogenous yeast genera Debaryomyces, Saccharomyces, Kluyveromyces, and Endomycopsis
YEAR - 1976
//
UNIQUE-ID - PUB-WALT89
TYPES - Publications
AUTHORS - Van der Walt, J. P.
AUTHORS - von Arx, J. A.
AUTHORS - Ferreira, N. P.
AUTHORS - Richards, P. D. G.
SOURCE - Syst. Appl. Microbiol., 9: 115-120
TITLE - Zygozyma gen. nov., a new genus of the Lipomycetaceae
YEAR - 1987
//
UNIQUE-ID - PUB-GOTO86
TYPES - Publications
AUTHORS - Goto, S.
AUTHORS - Takami, H.
SOURCE - Journal of General and Applied Microbiology 32(4): 271-282
TITLE - Classification of ascoideaceous yeasts based on the electrophoretic comparison of enzymes and coenzymes Q systems
YEAR - 1986
//
UNIQUE-ID - PUB-PHAFF86
TYPES - Publications
AUTHORS - Phaff, H. J.
AUTHORS - Miranda, M.
AUTHORS - Starmer, W. T.
AUTHORS - Tredick, J.
AUTHORS - Barker, J. S. F.
SOURCE - Int. J. Syst. Bacteriol., 36, 372-379
TITLE - Clavispora opuntiae, a new heterothallic yeast occurring in necrotic tissue of Opuntia species.
YEAR - 1986
//
UNIQUE-ID - PUB-SIMANTIRAS91
TYPES - Publications
AUTHORS - Simantiras M
AUTHORS - Leistner E
SOURCE - Z. Naturforsch., 46c, 364-370
TITLE - Cell free synthesis of O-succinylbenzoic acid in protein extracts from anthraquinone and phylloquinone (vitamin K1) producing plant cell suspension cultures. Occurrence of intermediates between isochorismic and O-succinylbenzoic acid
YEAR - 1991
//
UNIQUE-ID - PUB-SIMANTIRAS89
TYPES - Publications
AUTHORS - Simantiras M
AUTHORS - Leistner E
SOURCE - Phytochemistry, 28, 1381-1382
TITLE - Formation of o-succinylbenzoic acid from iso-chorismic acid in protein extracts from anthraquinone-producing plant cell suspension cultures
YEAR - 1989
//
UNIQUE-ID - PUB-TEGELEN99
TYPES - Publications
AUTHORS - van Tegelen, Leon JP
AUTHORS - Bongaerts, Roger JM
AUTHORS - Croes, AntonF
AUTHORS - Verpoorte, Robert
AUTHORS - Wullems, George J
SOURCE - Phytochemistry 51:263-269
TITLE - Isochorismate synthase isoforms from elicited cell cultures of Rubia tinctorum
YEAR - 1999
//
UNIQUE-ID - PUB-SIEWEKE92
TYPES - Publications
AUTHORS - Sieweke, Hans-Jurgen
AUTHORS - Leistner, Eckhard
SOURCE - Phytochemistry 31(7): 2329-2335
TITLE - O-succinylbenzoate: coenzyme A ligase from anthraquinone producing cell suspension cultures of Galium mollugo
YEAR - 1992
//
UNIQUE-ID - PUB-KOLKMANN87
TYPES - Publications
AUTHORS - Kolkmann R
AUTHORS - Leistner E
SOURCE - Z. Naturforsch., 42c, 1207-1214
TITLE - 4-2'-(carboxyphenyl)-4-oxobutyryl coenzyme A ester, an intermediate in vitamin K (menaquinone) biosynthesis
YEAR - 1987
//
UNIQUE-ID - PUB-ECOSAL
TYPES - Publications
COMMON-NAME - EcoSal online
SOURCE - Online edition
TITLE - <i>Escherichia coli</i> and <i>Salmonella</i>: Cellular and Molecular Biology.
URL - http://www.ecosal.org/
//
UNIQUE-ID - PUB-MOROZKINA07
TYPES - Publications
AUTHORS - Morozkina, E. V.
AUTHORS - Kurakov, A. V.
SOURCE - Applied Biochemistry and Microbiology 43(5): 544-549.
TITLE - Dissimilatory Nitrate Reduction in Fungi under Conditions of Hypoxia and Anoxia: A Review
YEAR - 2007
//
UNIQUE-ID - PUB-BEALE99
TYPES - Publications
AUTHORS - Beale, S.I.
SOURCE - Photosynth. Res. 60:43-73
TITLE - Enzymes of chlorophyll biosynthesis
YEAR - 1999
//
UNIQUE-ID - PUB-LICHTENTHALER97
TYPES - Publications
AUTHORS - Lichtenthaler, H.K.
AUTHORS - Rohmer, M.
AUTHORS - Schwender, J.
SOURCE - Physiol. Plant. 101:643-652
TITLE - Two independent biochemical pathways for isopentenyl diphosphate and isoprenoid biosynthesis in higher plants.
YEAR - 1997
//
UNIQUE-ID - PUB-JAMCHEMSOC1182564
TYPES - Publications
AUTHORS - Rohmer M
AUTHORS - Seemann M
AUTHORS - Horbach S
AUTHORS - Bringer-Meyer S
AUTHORS - Sahm H
SOURCE - Journal of the American Chemical Society 118:2564-2566 (1996)
TITLE - Glyceraldehyde 3-phosphate and pyruvate as precursors of isoprenic units
/in an alternative non-mevalonate pathway for terpenoid biosynthesis
//
UNIQUE-ID - PUB-BIOCHEMJ31673
TYPES - Publications
AUTHORS - Schwender J
AUTHORS - Seemann M
AUTHORS - Lichtenthaler HK
AUTHORS - Rohmer M
PUBMED-ID - 8645235
SOURCE - Biochem. J. 316:73-80
TITLE - Biosynthesis of isoprenoids (carotenoids, sterols, prenyl side-chains of chlorophylls and plastoquinone) via a novel pyruvate/glyceraldehyde 3-phosphate non-mevalonate pathway in the green alga Scenedesmus obliquus
YEAR - 1996
//
UNIQUE-ID - PUB-VOET04
TYPES - Publications
AUTHORS - Voet D
AUTHORS - Voet JG
SOURCE - John Wiley & Sons Inc.
TITLE - Biochemistry, 3rd Edition
YEAR - 2004
//
UNIQUE-ID - PUB-GOTTSCHALK1986
TYPES - Publications
AUTHORS - Gottschalk, G
SOURCE - Springer-Verlag, New York. 1986
TITLE - Bacterial Metabolism, Second Edition
//
UNIQUE-ID - PUB-SWISSPROT
TYPES - Publications
AUTHORS - Bairoch A
AUTHORS - Boeckmann B
PUBMED-ID - 8332529
SOURCE - Nucleic Acids Res. 21:3093-3096
TITLE - The SWISS-PROT protein sequence data bank, recent developments
YEAR - 1993
//
UNIQUE-ID - PUB-VOGEL52
TYPES - Publications
AUTHORS - Vogel HJ
AUTHORS - Davis BD
SOURCE - J Am Chem Soc 74:109-112
TITLE - Glutamic &gamma;-Semialdehyde and &Delta;<sup>1</sup>-Pyrroline-5-carboxylic Acid, Intermediates in the Biosynthesis of Proline
URL - http://pubs.acs.org/doi/abs/10.1021/ja01121a025
YEAR - 1952
//
UNIQUE-ID - PUB-WILLIAMSANALYTBCH6485
TYPES - Publications
AUTHORS - Williams I
AUTHORS - Frank L
SOURCE - Analytical Biochemistry 1975;64:85-97
TITLE - Improved chemical synthesis and enzymatic assay of a delta-pyrroline-5-carboxylic acid
//
UNIQUE-ID - PUB-FINDLAY84
TYPES - Publications
AUTHORS - Findlay, John A.
AUTHORS - Daljeet, Anand
AUTHORS - Matsoukas, John
AUTHORS - Moharir, Y. E
SOURCE - Journal of Natural Products, 47(3), 560.
TITLE - Constituents of the sea cucumber Cucumaria frondosa.
URL - http://ezproxy.stanford.edu:2230/doi/pdf/10.1021/np50033a039?source=chemport
YEAR - 1984
//
UNIQUE-ID - PUB-OGAWA87
TYPES - Publications
AUTHORS - Ogawa, Tadashi
AUTHORS - Oka, Yoshiko
AUTHORS - Sasaoka, Kei
SOURCE - Journal of Food Science. 52(1), 135-7.
TITLE - Amino acid profiles of common cultivated mushrooms including the identification of N-(N-&gamma;-L-glutamyl-3-sulfo-L-alanyl)glycine in <i>Flammulina velutipes</i>.
URL - http://onlinelibrary.wiley.com/doi/10.1111/j.1365-2621.1987.tb13989.x/abstract
YEAR - 1987
//
UNIQUE-ID - PUB-LIPSON96
TYPES - Publications
AUTHORS - Lipson, David A.
AUTHORS - Raab, Theodore K.
AUTHORS - Monson, Russell K.
SOURCE - Phytochemistry. 40(1): 29-30
TITLE - &delta;-Acetylornithine as a major nitrogen storage compound in <i>Bistorta  bistortoides</i>.
URL - http://www.sciencedirect.com/science/article/pii/0031942295005919
YEAR - 1996
//
UNIQUE-ID - PUB-LI00
TYPES - Publications
AUTHORS - Li R
AUTHORS - Stapon A
AUTHORS - Blanchfield JT
AUTHORS - Townsend CA
SOURCE - J. Am. Chem. Soc. 122, 9296-9297
TITLE - Three unusual reactions mediate carbapenem and carbapenam biosynthesis
YEAR - 2000
//
UNIQUE-ID - PUB-NAGAHAMA91
TYPES - Publications
AUTHORS - Nagahama, K.
AUTHORS - Ogawa, T.
AUTHORS - Fujii, T.
AUTHORS - Tazaki, M.
AUTHORS - Goto, M.
AUTHORS - Fukuda, H.
SOURCE - Journal of General Microbiology 137(7):1641-1646
TITLE - L-Arginine is essential for the formation in vitro of ethylene by an extract of Pseudomonas syringae
YEAR - 1991
//
UNIQUE-ID - PUB-NAGAHAMA91B
TYPES - Publications
AUTHORS - Nagahama, K.
AUTHORS - Ogawa, T.
AUTHORS - Fujii, T.
AUTHORS - Tazaki, M.
AUTHORS - Tanase, S.
AUTHORS - Morino, Y.
AUTHORS - Fukuda, H.
PUBMED-ID - 1770346
SOURCE - Journal of General Microbiology 137(10):2281-2286
TITLE - Purification and properties of an ethylene-forming enzyme from Pseudomonas syringae pv. Phaseolicola PK2
YEAR - 1991
//
UNIQUE-ID - PUB-KAZUHIRO92
TYPES - Publications
AUTHORS - Nagahama, K.
AUTHORS - Ogawa, T.
AUTHORS - Fujii, T.
AUTHORS - Fukuda, H.
SOURCE - Journal of Fermentation and Bioengineering 73(1):1-5
TITLE - Classification of ethylene-producing bacteria in terms of biosynthetic pathways to ethylene
YEAR - 1992
//
UNIQUE-ID - PUB-GOTO87
TYPES - Publications
AUTHORS - Goto, M.
AUTHORS - Hyodo, H.
SOURCE - Plant and Cell Physiology 28(3):405-414
TITLE - Ethylene production by cell-free extract of the kudzu strain of pseudomonas syringae pv.phaseolicola
/
YEAR - 1987
//
UNIQUE-ID - PUB-FUKUDA89
TYPES - Publications
AUTHORS - Fukuda, H
AUTHORS - Kitajima, H
AUTHORS - Fujii, T
AUTHORS - Tazaki, M
AUTHORS - Ogawa, T
SOURCE - FEMS Microbiology Letters 59:1-6
TITLE - Purification and some properties of a novel ethylene-forming enzyme produced by Penicillium digitatum
YEAR - 1989
//
UNIQUE-ID - PUB-OGAWA90
TYPES - Publications
AUTHORS - Ogawa, T.
AUTHORS - Takahashi, M.
AUTHORS - Fujii, T.
AUTHORS - Tazaki, M.
AUTHORS - Fukuda, H.
SOURCE - Journal of Fermentation and Bioengineering 69(5):287-291
TITLE - The Role of NADH:Fe(III)EDTA Oxidoreductase in Ethylene Formation from 2-Keto-4-Methylthiobutyrate
YEAR - 1990
//
UNIQUE-ID - PUB-DONG07
TYPES - Publications
AUTHORS - Dong, H. J.
AUTHORS - Wu, L.X.
AUTHORS - Chen, S.F.
SOURCE - J. Agric. Biotechnol. 15:698-701
TITLE - Cloning and expressing of ethylene-forming enzyme gene from Pseudomonas syringae pv. glycinea ICMP2189
YEAR - 2007
//
UNIQUE-ID - PUB-GUPTA81
TYPES - Publications
AUTHORS - Gupta, M.
AUTHORS - Carr, N.G.
SOURCE - FEMS Microbiol. Lett. 12: 179-181
TITLE - Enzymology of arginine metabolism in heterocyst forming cyanobacteria
YEAR - 1979
//
UNIQUE-ID - PUB-FRANKS87
TYPES - Publications
AUTHORS - Franks F.
SOURCE - Pure & Appl. Chem. Vol. 59, No. 9, pp. 1189-1202
TITLE - Physical chemistry of small carbohydrates-equilibrium solution properties
YEAR - 1987
//
UNIQUE-ID - PUB-SOYBASE
TYPES - Publications
AUTHORS - Shoemaker, R.
AUTHORS - Imsande, M.
AUTHORS - Grant, D.
COMMENT-INTERNAL - A citation to the Soybase home page.
TITLE - The Soybase Database
URL - http://129.186.26.94/
//
UNIQUE-ID - PUB-PLANTBIOCHEMISTRY97
TYPES - Publications
AUTHORS - Dey, P. M.
AUTHORS - Harborne, J. B.
SOURCE - Academic Press Inc.,  San Diego, USA
TITLE - Plant Biochemistry
YEAR - 1997
//
UNIQUE-ID - PUB-SMITH95
TYPES - Publications
AUTHORS - Cathie Martin
AUTHORS - Alison M. Smith
SOURCE - Plant Cell, 1995, 7:971-985
TITLE - Starch synthesis
//
UNIQUE-ID - PUB-KITAMOTO88
TYPES - Publications
AUTHORS - Kitamoto, Y.
AUTHORS - Akashi, H.
AUTHORS - Tanaka, H.
AUTHORS - Mori, N.
SOURCE - FEMS Microbiol. Let. 55:147-150
TITLE - &alpha;-glucose-1-phosphate formation by a novel trehalose phosphorylase from <i>Flammulina velutipes</i>
YEAR - 1988
//
UNIQUE-ID - PUB-ITO62
TYPES - Publications
AUTHORS - Ito, E.
AUTHORS - Strominger, J. L.
SOURCE - J. Biol. Chem.(237): 2689-2695
TITLE - Enzymatic Synthesis of the Peptide in Bacterial Uridine Nucleotides. I. enzymatic addition of L-alanine, D-glutamic acid, and L-lysine
YEAR - 1962
//
UNIQUE-ID - PUB-ARMSTRONG58
TYPES - Publications
AUTHORS - Armstrong, J. J.
AUTHORS - Baddiley, J.
AUTHORS - Buchanan, J. G.
AUTHORS - Carss, B.
AUTHORS - Greenberg, G. R.
SOURCE - J. Chem. Soc. :4344-4354
TITLE - Isolation and structure of ribitol phosphate derivatives (teichoic acids) from bacterial cell walls
YEAR - 1958
//
UNIQUE-ID - PUB-ZHANG11
TYPES - Publications
AUTHORS - Zhang, S.
AUTHORS - Bryant, D. A.
SOURCE - Science 334:1551-1553
TITLE - The tricarboxylic acid cycle in cyanobacteria
YEAR - 2011
//
UNIQUE-ID - PUB-SALWAY04
TYPES - Publications
AUTHORS - Salway JG
SOURCE - 3rd ed, Blackwell Publishing, Malden, MA, USA
TITLE - Metabolism at a Glance
YEAR - 2004
//
UNIQUE-ID - PUB-TERASAWA85
TYPES - Publications
AUTHORS - Terasawa M
AUTHORS - Yukawa H
AUTHORS - Takayama Y
SOURCE - Process Biochemistry Vol. 20 no. 4, pp. 124-128
TITLE - Production of L-aspartic acid from Brevibacterium by the cell re-using process
YEAR - 1985
//
UNIQUE-ID - PUB-WHITE85
TYPES - Publications
AUTHORS - White, Robert H.
SOURCE - Biochemistry (1985) 24, 6487-6493.
TITLE - Biosynthesis of coenzyme M (2-mercaptoethanesulfonic acid)
//
UNIQUE-ID - PUB-INTERSCHICK70
TYPES - Publications
AUTHORS - Interschick, E.
AUTHORS - Fiedler, F.
AUTHORS - Schleifer, K.H.
AUTHORS - Kandler, O.
SOURCE - Z. Naturforsch 25: 714-717
TITLE - Glycine amide a constituent of the murein of <i>Arthrobacter atrocyaneus</i>
YEAR - 1970
//
UNIQUE-ID - PUB-GURANOWSKI79
TYPES - Publications
AUTHORS - Guranowski, Andrzej
AUTHORS - Barankiewicz, Jerzy
SOURCE - FEBS Letters 104(1): 95-98
TITLE - Purine salvage in cotyledons of germinating lupin seeds
YEAR - 1979
//
UNIQUE-ID - PUB-POURQUIE71
TYPES - Publications
AUTHORS - Pourquie, J.
AUTHORS - Heslot, H.
SOURCE - Genet. Res.18:33-44
TITLE - Utilization and interconversion of purine derivatives in the fission yeast Schizosaccharomyces pombe.
YEAR - 1971
//
UNIQUE-ID - PUB-ANTHONY82
TYPES - Publications
AUTHORS - Anthony, C.
SOURCE - Academic Press, ISBN10: 012058820X, ISBN13: 9780120588206
TITLE - The biochemistry of methylotrophs
YEAR - 1982
//
UNIQUE-ID - PUB-VANDIJKENS78
TYPES - Publications
AUTHORS - van Dijken, J.P.
AUTHORS - Harder, W.
AUTHORS - Beardsmore, A.J.
AUTHORS - Quayle,  J.R.
SOURCE - FEMS Microbiology Letters 4: 97-102
TITLE - Dihydroxyacetone: an intermediate in the assimilation of methanol by yeasts?
YEAR - 1978
//
UNIQUE-ID - PUB-TISSIER00
TYPES - Publications
AUTHORS - Tissier, H.
SOURCE - Thesis, University of Paris, Paris, France
TITLE - Recherchers sur la flora intestinale normale et pathologique du nourisson.
YEAR - 1900
//
UNIQUE-ID - PUB-MUNOZ-ELIAS06
TYPES - Publications
AUTHORS - Munoz-Elias, E. J.
AUTHORS - McKinney, J. D.
SOURCE - Cell Microbiol 8: 10-22
TITLE - Carbon metabolism of intracellular bacteria
YEAR - 2006
//
UNIQUE-ID - PUB-FUCHS80
TYPES - Publications
AUTHORS - Fuchs G
AUTHORS - Stupperich E
AUTHORS - Eden G
SOURCE - Arch Microbiol 128: 64-71
TITLE - Autotrophic CO<sub>2</sub> fixation in <i>Chlorobium limicola</i>.  Evidence for the operation of a reductive tricarboxylic acid cycle in growing cells
YEAR - 1980
//
UNIQUE-ID - PUB-SELIG94
TYPES - Publications
AUTHORS - Selig M
AUTHORS - Schonheit P
SOURCE - Arch Microbiol 162: 286-294
TITLE - Oxidation of organic compounds to CO<sub>2</sub> with sulfur or thiosulfate as electron acceptor in the anaerobic hyperthermophilic archaea <i>Thermoproteus tenax</i> and <i>Pyrobaculum islandicum</i> proceeds via the citric acid cycle
YEAR - 1994
//
UNIQUE-ID - PUB-BEH93
TYPES - Publications
AUTHORS - Beh M
AUTHORS - Strauss G
AUTHORS - Huber R
AUTHORS - Stetter K-O
AUTHORS - Fuchs G
SOURCE - Arch Microbiol 160: 306-311
TITLE - Enzymes of the reductive citric acid cycle in the autotrophic eubacterium <i>Aquifex pyrophilus</i> and in the archaebacterium <i>Thermoproteus neutrophilus</i>
YEAR - 1993
//
UNIQUE-ID - PUB-SCHAUDER87
TYPES - Publications
AUTHORS - Schauder R
AUTHORS - Widdel F
AUTHORS - Fuchs G
SOURCE - Arch Microbiol 148: 218-225
TITLE - Carbon assimilation pathways in sulfate-reducing bacteria II.  Enzymes of a reductive citric acid cycle in the autotrophic <i>Desulfobacter hydrogenophilus</i>
YEAR - 1987
//
UNIQUE-ID - PUB-SHIBA85
TYPES - Publications
AUTHORS - Shiba H
AUTHORS - Kawasumi T
AUTHORS - Igarashi Y
AUTHORS - Kodama T
AUTHORS - Minoda Y
SOURCE - Arch Microbiol 141: 198-203
TITLE - The CO<sub>2</sub> assimilation via the reductive tricarboxylic acid cycle in an obligately autotrophic, aerobic hydrogen-oxidizing bacterium, <i>Hydrogenobacter thermophilus</i>
YEAR - 1985
//
UNIQUE-ID - PUB-SHIGEOKA86
TYPES - Publications
AUTHORS - Shigeoka S
AUTHORS - Onishi T
AUTHORS - Maeda K
AUTHORS - Nakano Y
AUTHORS - Kitaoka S
SOURCE - FEBS Letters 195:43-47
TITLE - Occurrence of thiamin pyrophosphate-dependent 2-oxoglutarate decarboxylase in mitochondria of <i>Euglena gracilis</i>
YEAR - 1986
//
UNIQUE-ID - PUB-SCOTT00
TYPES - Publications
AUTHORS - Scott J
AUTHORS - Rebeille F
AUTHORS - Fletcher J
SOURCE - J Sci Food Agric 80; 795-824
TITLE - Folic acid and folates: the feasibility for nutritional enhancement in plant foods
YEAR - 2000
//
UNIQUE-ID - PUB-KIRK94
TYPES - Publications
AUTHORS - Kirk CD
AUTHORS - Imeson HC
AUTHORS - Zheng LL
AUTHORS - Cossins EA
SOURCE - Phytochemistry. 35(2), 291-296
TITLE - The affinity of pea cotyledon 10-formyltetrahydrofolate synthetase for polyglutamate substrates
YEAR - 1994
//
UNIQUE-ID - PUB-JONES94
TYPES - Publications
AUTHORS - Jones
AUTHORS - CE Jones, JE Dancer, AG Smith, C Abell
SOURCE - Can. J. Chem (1994)  72 : 261
TITLE - Evidence for the pathway to pantothenate in plants.
//
UNIQUE-ID - PUB-RAMAN04
TYPES - Publications
AUTHORS - Raman S.B.
AUTHORS - Rathinasabapathi B.
SOURCE - Plant Science (2004) 167 : 961-968
TITLE - Pantothenate synthesis in plants.
//
UNIQUE-ID - PUB-JULLIARD94
TYPES - Publications
AUTHORS - Julliard J.H.
SOURCE - Bot. Acta (1994) 107 : 191-200
TITLE - Purification and characterization of oxopantoyl lactone reductase from higher plants: role in pantothenate synthesis.
//
UNIQUE-ID - PUB-TURNER41
TYPES - Publications
AUTHORS - Turner, E.
SOURCE - Printed by Taylor and Walton, University College, London
TITLE - Elements of chemistry including the recent discoveries and doctrines of the science
YEAR - 1841
//
UNIQUE-ID - PUB-BAUP37
TYPES - Publications
AUTHORS - Baup, S.
SOURCE - Ann Chim Phys 19:29-38
TITLE - Ueber eine neue Pyrogen-Citronens�ure und �ber Benennung der Pyrogen-S�uren �berhaupt
YEAR - 1837
//
UNIQUE-ID - PUB-BROWNLEADE97
TYPES - Publications
AUTHORS - Brownleader, M.D.
AUTHORS - Harborne, J.B.
AUTHORS - Dey, P.M.
SOURCE - Plant Biochemistry, Eds Dey & Harborne, Academic Press, Harcourt Brace & Co, Publishers, London
TITLE - Carbohydrate metabolism: primary metabolism of monosaccharides
YEAR - 1997
//
UNIQUE-ID - PUB-BROWNLEADER97
TYPES - Publications
AUTHORS - Brownleader, M.D.
AUTHORS - Harborne, J.B.
AUTHORS - Dey, P.M.
SOURCE - Plant Biochemistry, Eds Dey & Harborne, Academic Press,  Harcourt Brace & Co, Publishers, London
TITLE - Carbohydrate metabolism: primary metabolism of monosaccharides
YEAR - 1997
//
UNIQUE-ID - PUB-DAWESBBA22253
TYPES - Publications
AUTHORS - Dawes EA
AUTHORS - Foster SM
SOURCE - Biochim Biophys Acta 22(2):253-265
TITLE - The formation of ethanol in Escherichia coli
YEAR - 1956
//
UNIQUE-ID - PUB-JAKLITSCH91
TYPES - Publications
AUTHORS - Jaklitsch, W.M.
AUTHORS - Kubicek, C.P.
AUTHORS - Scrutton, M.C.
SOURCE - J. Gen. Microbiol. 137:533-539
TITLE - The subcellular organization of itaconate biosynthesis in <i>Aspergillus terreus</i>
YEAR - 1991
//
UNIQUE-ID - PUB-KINOSHITA31
TYPES - Publications
AUTHORS - Kinoshita, S.
SOURCE - Acta Phytochim. Jpn. 5:271-287
TITLE - Uber die production von itaconsaure und mannit durich einen neuen schmmelpilz, A. itaconicus
YEAR - 1931
//
UNIQUE-ID - PUB-WINSKILL83
TYPES - Publications
AUTHORS - Winskill, N.
SOURCE - J. Gen. Microbiol. 129 (9): 2877-2883
TITLE - Tricarboxylic acid cycle activity in relation to itaconic acid biosynthesis by Aspergillus terreus
YEAR - 1983
//
UNIQUE-ID - PUB-BROOKS85
TYPES - Publications
AUTHORS - Brooks CJW
AUTHORS - Watson DG
AUTHORS - (1985)
SOURCE - Nat Prod Rep, (1985), 2(5), 427-459
TITLE - Phytoalexins
//
UNIQUE-ID - PUB-DURANGO02
TYPES - Publications
AUTHORS - Durango D
AUTHORS - Quinones W
AUTHORS - Torres F
AUTHORS - Rosero Y
AUTHORS - Gil J
AUTHORS - Echeverri F
AUTHORS - (2002)
SOURCE - Molecules (2002), 7, 817-832
TITLE - Phytoalexin accumulation in colombian bean varieties and aminosugars as elicitors
//
UNIQUE-ID - PUB-VANETTEN89
TYPES - Publications
AUTHORS - vanEtten HD
AUTHORS - Matthews DE
AUTHORS - Matthews PS
AUTHORS - (1989)
SOURCE - Annu. Rev. Phytopathol. (1989), 27,143-164
TITLE - Phytoalexin detoxification: importance for pathogenicity and practical implications
//
UNIQUE-ID - PUB-WOODWARD82
TYPES - Publications
AUTHORS - Woodward MD
AUTHORS - (1982)
SOURCE - Phytochemistry (1982), 21(6), 1403-1407
TITLE - Gas chromatography/mass spectroscopy of isoflavanones and related compounds
//
UNIQUE-ID - PUB-ONEILL83
TYPES - Publications
AUTHORS - O'Neill MJ
AUTHORS - Adesanya SA
AUTHORS - Roberts MF
AUTHORS - (1983)
SOURCE - Z. Naturforsch. (1983), 38c, 693-697
TITLE - Antifungal phytoalexins in <i>Phaseolus aureus</i> Roxb.
//
UNIQUE-ID - PUB-BIGGS87
TYPES - Publications
AUTHORS - Biggs DR
AUTHORS - Welle R
AUTHORS - Visser FR
AUTHORS - Grisebach H
AUTHORS - (1987)
SOURCE - FEBS Letters (1987), 220(1), 223-226
TITLE - Dimethylallylpyrophosphate:3,9-dihydroxypterocarpan 10-dimethylallyl transferase from <i>Phaseolus vulgaris</i>. Identification of the reaction product and properties of the enzyme
/
//
UNIQUE-ID - PUB-WOODWARD79
TYPES - Publications
AUTHORS - Woodward MD
AUTHORS - (1979)
SOURCE - Phytochemistry (1979), 18, 363-365
TITLE - Phaseoluteone and other 5-hydroxyisoflavonoids from <i>Phaseolus vulgaris</i>
//
UNIQUE-ID - PUB-WHITEHEAD82
TYPES - Publications
AUTHORS - Whitehead IM
AUTHORS - Dey PM
AUTHORS - Dixon RA
AUTHORS - (1982)
SOURCE - Planta (1982) 154, 156-164
TITLE - Differential patterns of phytoalexin accumulation and enzyme induction in wounded and elicitor-treated tissues of <i>Phaseolus vulgaris</i>
//
UNIQUE-ID - PUB-WOODWARD80
TYPES - Publications
AUTHORS - Woodward MD
AUTHORS - (1980)
SOURCE - Phytochemistry (1980), 19, 921-927
TITLE - Phaseollin formation and metabolism in <i>Phaseolus vulgaris</i>
//
UNIQUE-ID - PUB-WOODWARD79A
TYPES - Publications
AUTHORS - Woodward MD
AUTHORS - (1979)
SOURCE - Phytochemistry, (1979), 18, 2007-2010
TITLE - New isoflavonoids related to kievitone from <i>Phaseolus vulgaris</i>
//
UNIQUE-ID - PUB-INGHAM90
TYPES - Publications
AUTHORS - Ingham JL
AUTHORS - (1990)
SOURCE - Biochemical Systematics and Ecology (1990), 18(5), 329-343
TITLE - Systematic aspects of phytoalexin in formation within tribe <i>Phaseoleae<i> of the <i>Leguminosae</i> (subfamily <i>Papilionoideae</i>)
//
UNIQUE-ID - PUB-SCHROEDER79
TYPES - Publications
AUTHORS - Schroeder G
AUTHORS - Zaehringer U
AUTHORS - Heller W
AUTHORS - Ebel J
AUTHORS - Grisebach H
AUTHORS - (1979)
SOURCE - Archives of Biochemistry and Biophysics (1979), 194(2), 635-636
TITLE - Biosynthesis of antifungal isoflavonoids in <i>Lupinus albus</i>. Enzymatic prenylation of genistein and 2'-hydroxygenistein
//
UNIQUE-ID - PUB-YU05
TYPES - Publications
AUTHORS - Yu, J. S.
AUTHORS - Kleckley, T. S.
AUTHORS - Wiemer, D. F.
SOURCE - Org. Lett., 7 (22): 4803 -4806
TITLE - Synthesis of Farnesol Isomers via a Modified Wittig Procedure
YEAR - 2005
//
UNIQUE-ID - PUB-MURLEY
TYPES - Publications
AUTHORS - Murley, A.C.
SOURCE - Basic Biotechnology eJournal
TITLE - Aliphatic and isoprenoid hydrocarbon biosynthesis for diesel fuels
YEAR - 2009
//
UNIQUE-ID - PUB-RAGUSO
TYPES - Publications
AUTHORS - Raguso
SOURCE - Plant Species Biology, 14, 95-120
TITLE - A day in the life of a linalool molecule
URL - http://www.blackwell-synergy.com/doi/pdf/10.1046/j.1442-1984.1999.00014.x
YEAR - 1999
//
UNIQUE-ID - PUB-BSUB225
TYPES - Publications
AUTHORS - Editors: Abraham L. Sonenshein, James A. Hoch, Richard Losick
COMMENT - Major Textbook: ISBN 1-55581-053-5 
SOURCE - American Society For Microbiology, Washington, DC 20005
TITLE - Bacillus subtilis and Other Gram-Positive Bacteria: Biochemistry, Physiology, and Molecular Genetics 
YEAR - 1993
//
UNIQUE-ID - PUB-PITTARD04
TYPES - Publications
AUTHORS - Pittard, J.
AUTHORS - Yang, J.
SOURCE - Escherichia Coli and Salmonella Typhimurium: Cellular and Molecular Biology 3.6.1.8
TITLE - Biosynthesis of Phenylalanine and Tyrosine
YEAR - 2004
//
UNIQUE-ID - PUB-WEINER87
TYPES - Publications
AUTHORS - Weiner, H.
AUTHORS - Stitt, M.
AUTHORS - Heldt, H.W.
SOURCE - Biochem. Biophys. Acta 893:13-21
TITLE - Subcellular compartmentation of pyrophosphate and alkaline phosphatase in leaves.
YEAR - 1987
//
UNIQUE-ID - PUB-DAVIES93
TYPES - Publications
AUTHORS - Davies, J.M.
AUTHORS - Poole, R.J.
AUTHORS - Sanders, D.
SOURCE - Biochem. Biophys. Acta 1141:29-36
TITLE - The computed free energy change of hydrolysis of inorganic pyrophosphate and ATP: apparent significance of inorganic pyrophosphate-driven reactions of intermediary metabolism.
YEAR - 1993
//
UNIQUE-ID - PUB-PLAXTON96
TYPES - Publications
AUTHORS - William C. Plaxton
SOURCE - Annu. Rev. Plant Physiol. Plant Mol. Biol. 1996. 47:185-214
TITLE - The organization and regulation of plant glycolysis
//
UNIQUE-ID - PUB-EMES93
TYPES - Publications
AUTHORS - Emes, M.J.
AUTHORS - Tobin, A.K.
SOURCE - Int. Rev. Cytol. 145:149-216
TITLE - Control of metabolism and development in higher plant plastids.
YEAR - 1993
//
UNIQUE-ID - PUB-STOBART97
TYPES - Publications
AUTHORS - Stobart, K.
AUTHORS - Mancha, M.
AUTHORS - Lenman, M.
AUTHORS - Dahlqvist, A.
AUTHORS - Stymne, S.
SOURCE - Planta 203(1): 58-66
TITLE - Triacylglycerols are synthesised and utilized by transacylation reactions in microsomal preparations of developing safflower ( Carthamus tinctorius  L.) seeds
YEAR - 1997
//
UNIQUE-ID - PUB-PLANTLIPIDBIOSYN98
TYPES - Publications
AUTHORS - John L. Harwood
SOURCE - Cambridge University Press, ISBN 0521620740
TITLE - Plant Lipid Biosynthesis: fundamentals and agricultural applications
//
UNIQUE-ID - PUB-VANBREUSGEM99
TYPES - Publications
AUTHORS - Van Breusegem F
AUTHORS - Slooten L
AUTHORS - Stassart J-M
AUTHORS - Botterman J
AUTHORS - Moens T
AUTHORS - Van Montagu M
AUTHORS - Inze D
SOURCE - Journal of Experimental Botany, 50(330), 71-78
TITLE - Effects of overproduction of tobacco MnSOD in maize chloroplasts on foliar tolerance to cold and oxidative stress
YEAR - 1999
//
UNIQUE-ID - PUB-BEYER87
TYPES - Publications
AUTHORS - Beyer WF Jr
AUTHORS - Fridovich I
SOURCE - In MG Simic, KA Taylor, JF Ward, C Von Sonntag, eds, Oxygen Radicals in Biology and Medicine. Plenum, New York, 651-661
TITLE - Catalases-with and without heme
YEAR - 1987
//
UNIQUE-ID - PUB-BOWYER97
TYPES - Publications
AUTHORS - Bowyer, J.R.
AUTHORS - Leegood, R.C.
SOURCE - In Plant Biochemistry (Dey and Harbourne, eds), Academic Press
TITLE - Photosynthesis
YEAR - 1997
//
UNIQUE-ID - PUB-MICHEL90
TYPES - Publications
AUTHORS - Michel, T. A.
AUTHORS - Macy, J. M.
SOURCE - FEMS Microbiology Letters 68 (1-2): 189-194
TITLE - Purification of an enzyme responsible for acetate formation from acetyl coenzyme A in <i>Selenomonas ruminatium</i>
YEAR - 1990
//
UNIQUE-ID - PUB-LEMOIGNE26
TYPES - Publications
AUTHORS - Lemoigne, M.
SOURCE - C.R. Soc. Biol. 95:1359-1360
TITLE - Origine de l'acide 3-oxo-butyrique obtenue par autolyse microbienne.
YEAR - 1926
//
UNIQUE-ID - PUB-BORNSTEIN48
TYPES - Publications
AUTHORS - Bornstein, B.T.
AUTHORS - Barker, H.A.
SOURCE - J. Biol. Chem. 172: 659 - 669
TITLE - The energy metabolism of <i>Clostridium kluyveri</i> and the synthesis of fatty acids
YEAR - 1948
//
UNIQUE-ID - PUB-KENEALY85
TYPES - Publications
AUTHORS - Kenealy, W.R.
AUTHORS - Waselefsky, D.M.
SOURCE - Archives of Microbiology 141(3):187-194
TITLE - Studies on the substrate range of <i>Clostridium kluyveri</i>; the use of propanol and succinate
YEAR - 1985
//
UNIQUE-ID - PUB-WOODS
TYPES - Publications
AUTHORS - Woods DR
SOURCE - Edited by D.R. Woods, Butterworth-Heinemann Publishing, Boston
TITLE - The Clostridia and Biotechnology Butterworth-Heinemann
URL - http://openlibrary.org/books/OL1408385M/Clostridia_and_biotechnology
YEAR - 1993
//
UNIQUE-ID - PUB-GIRBAL95
TYPES - Publications
AUTHORS - Girbal L.
AUTHORS - Croux C.
AUTHORS - Vasconcelos I.
AUTHORS - Soucaille P.
SOURCE - FEMS Microbiol. Rev. 17:287-297
TITLE - Regulation of metabolic shifts in Clostridium acetobutylicum ATCC824
YEAR - 1995
//
UNIQUE-ID - PUB-DEROSA86
TYPES - Publications
AUTHORS - DeRosa, M.
AUTHORS - Gambacorta, A.
SOURCE - Syst. Appl. Microbiol. 7:278-285
TITLE - Lipid biogenesis in archaebacteria
YEAR - 1986
//
UNIQUE-ID - PUB-LENGELER99
TYPES - Publications
AUTHORS - Lengeler, JW (editor)
AUTHORS - Drews, G (editor)
AUTHORS - Schlegel, HG (editor)
SOURCE - 1999, Blackwell Science, Malden, MA
TITLE - Biology of the Prokaryotes
//
UNIQUE-ID - PUB-ABB12165
TYPES - Publications
AUTHORS - Cardon, BP
AUTHORS - Barker, HA
SOURCE - Archives of Biochemistry & Biophysics 12:165-171 (1947)
TITLE - Amino Acid Fermentations by Clostridium propionicum and Diplococcus glycinophilus
//
UNIQUE-ID - PUB-BARTLETT85
TYPES - Publications
AUTHORS - Bartlett, A. T. M.
AUTHORS - Whilte, P. J.
SOURCE - J. Gen. Microbiol. 131:2145-2152
TITLE - Species of <i>Bacillus</i> that make a vegetative peptidoglycan containing lysine lack diaminopimelate epimerase but have diaminopimelate dehydrogenase
YEAR - 1985
//
UNIQUE-ID - PUB-VANDECASTEELE90
TYPES - Publications
AUTHORS - Van-de-Casteele, M.
AUTHORS - Demarez, M.
AUTHORS - Lagrain, C.
AUTHORS - Glansdorff, N.
AUTHORS - Pierard, A.
SOURCE - J. Gen. Microbiol. 136:1177-1183
TITLE - Pathways of arginine biosynthesis in extreme thermophilic archaeo- and eubacteria
YEAR - 1990
//
UNIQUE-ID - PUB-JGM138125
TYPES - Publications
AUTHORS - Sakanyan V
AUTHORS - Kochikyan A
AUTHORS - Mett I
AUTHORS - Legrain C
AUTHORS - Charlier D
AUTHORS - Pierard A
AUTHORS - Glansdorff, N
SOURCE - Journal of General Microbiology 138:125-130 (1992)
TITLE - A re-examination of the pathway for ornithine biosynthesis
/in a thermophile and two mesophilic Bacillus species
YEAR - 1992
//
UNIQUE-ID - PUB-HINNEBUSCH
TYPES - Publications
AUTHORS - Hinnebusch, A
SOURCE - The Molecular and Cellular Biology of the yeast
/Saccharomyces: Gene Expression, Vol 2, pp. 319-414.
TITLE - General and pathway-specific regulatory mechanisms controlling the synthesis of amino acid biosynthetic enzymes in Saccharomyces cerevisiae
URL - http://db.yeastgenome.org/cgi-bin/reference/reference.pl?dbid=S000066074
YEAR - 1992
//
UNIQUE-ID - PUB-RABUS06
TYPES - Publications
AUTHORS - Rabus, R.
AUTHORS - Hansen, T. A.
AUTHORS - Widdel, F.
SOURCE - Prokaryotes 2:659-768
TITLE - Dissimilatory Sulfate- and Sulfur-Reducing Prokaryotes
YEAR - 2006
//
UNIQUE-ID - PUB-JANSEN82
TYPES - Publications
AUTHORS - Jansen, K.
AUTHORS - Stupperich, E.
AUTHORS - Fuchs, G.
SOURCE - Archives of Microbiology 132(4): 355-364
TITLE - Carbohydrate synthesis from acetyl CoA in the autotroph <i>Methanobacterium thermoautotrophicum</i>
YEAR - 1982
//
UNIQUE-ID - PUB-FUCHS80A
TYPES - Publications
AUTHORS - Fuchs, G.
AUTHORS - Stupperich, E.
SOURCE - Archives of Microbiology 127(3): 267-272
TITLE - Acetyl CoA, a central intermediate of autotrophic CO<sub>2</sub> fixation in <i>Methanobacterium thermoautotrophicum</i>
URL - http://www.springerlink.com/content/j333123631m75100/fulltext.pdf
YEAR - 1980
//
UNIQUE-ID - PUB-MATTHEWSVANHOLDEII
TYPES - Publications
AUTHORS - Mathews CK
AUTHORS - van Holde KE
SOURCE - The Benjamin/Cummings Publishing Company Menlo Park, CA
TITLE - Biochemistry, Second edition
YEAR - 1995
//
UNIQUE-ID - PUB-STEWART
TYPES - Publications
AUTHORS - Stewart WDP, editor
SOURCE - University of California Presss, Berkeley and Los Angeles
TITLE - Botanical Monographs Volume 10: Algal Physiology and Biochemistry
YEAR - 1974
//
UNIQUE-ID - PUB-ARCHMICR161460
TYPES - Publications
AUTHORS - Schroder C
AUTHORS - Selig M
AUTHORS - Schonheit P
SOURCE - Archives of Microbiology 161:460-470 (1994)
TITLE - Glucose fermentation to acetate, CO<SUB>2</SUB> and H<SUB>2</SUB> in the anaerobic hyperthermophilic eubacterium <I>Thermotoga maritima</I>:  involvement of the Embden-Meyerhof pathway
//
UNIQUE-ID - PUB-KENGEN96
TYPES - Publications
AUTHORS - Kengen, S.M.
AUTHORS - Stams, A.J.M.
AUTHORS - de Vos, W.M.
SOURCE - FEMS Microbiol. Re. 18(2-3): 119-137
TITLE - Sugar metabolism of hyperthermophiles
YEAR - 1996
//
UNIQUE-ID - PUB-VARTAPETIAN97
TYPES - Publications
AUTHORS - Vartapetian B.B.
AUTHORS - Jackson M.B.
SOURCE - Ann. Bot. (1997) 79 (Suppl. A):3-20
TITLE - Plant adaptations to anaerobic stress.
//
UNIQUE-ID - PUB-RICARD94
TYPES - Publications
AUTHORS - Ricard B.
AUTHORS - Couee I.
AUTHORS - Raymond P.
AUTHORS - Saglio P.H.
AUTHORS - Saint-Ges V.
AUTHORS - Pradet A.
SOURCE - Plant Physiol. (1994) 32:1-10
TITLE - Plant metabolism under hypoxia and anoxia.
//
UNIQUE-ID - PUB-KIRIUCHIN88
TYPES - Publications
AUTHORS - Kiriuchin, MY
AUTHORS - Kletsova, LV
AUTHORS - Chistoserdov, AY
AUTHORS - Tsygankov, YD
SOURCE - FEMS Microbiol. Let. 1988, 52:199-204
TITLE - Properties of glucose-6-phosphate and 6-phosphogluconate dehydrogenases of the 
/obligate methylotroph Methylobacillus flagellatum KT
//
UNIQUE-ID - PUB-THOMPSON87
TYPES - Publications
AUTHORS - Thompson, J.
SOURCE - FEMS Microbiology Reviews 46: 221-231
TITLE - Regulation of sugar transport and metabolism in lactic acid bacteria
YEAR - 1987
//
UNIQUE-ID - PUB-WEBB62
TYPES - Publications
AUTHORS - Webb K.L.
AUTHORS - Burley J.W.A.
SOURCE - Science 137:766
TITLE - Sorbitol translocation in apple.
YEAR - 1962
//
UNIQUE-ID - PUB-ZHOU02
TYPES - Publications
AUTHORS - Zhou R.
AUTHORS - Sicher R.C.
AUTHORS - Quebedeaux B.
SOURCE - Funct. Plant Biol. 29:569-574
TITLE - Apple leaf sucrose-phosphate synthase is inhibited by sorbitol-6-phosphate.
YEAR - 2002
//
UNIQUE-ID - PUB-BIELESKI82
TYPES - Publications
AUTHORS - Bieleski R.L.
SOURCE - F.A. Loewus, W. Tanner, eds, Plant Carbohydrates I. Intracellular Carbohydrates, Encyclopedia of Plant Physiology, Vol 13A, New Series. Springer-Verlag, New York, pp 158-192
TITLE - Sugar alcohols.
YEAR - 1982
//
UNIQUE-ID - PUB-BIELESKI85
TYPES - Publications
AUTHORS - Bieleski R.L.
AUTHORS - Redgwell R.J.
SOURCE - Aust. J. Plant Physiol. 12:657-668
TITLE - Sorbitol versus sucrose as photosynthesis and translocation products in developing apricot leaves.
YEAR - 1985
//
UNIQUE-ID - PUB-MULLER88
TYPES - Publications
AUTHORS - Muller, M.
SOURCE - Annual Review of Microbiology  42: 465-488
TITLE - Energy Metabolism of Protozoa without Mitochondria
YEAR - 1988
//
UNIQUE-ID - PUB-ROBERTS90
TYPES - Publications
AUTHORS - Roberts, W.
SOURCE - Med Chir Trans. 73: 245-271
TITLE - On the history of uric acid in the urine, with reference to the formation of uric acid concretions and deposits.
/
YEAR - 1890
//
UNIQUE-ID - PUB-FRIEDEL06
TYPES - Publications
AUTHORS - Friedel, P.
AUTHORS - Bergmann, J.
AUTHORS - Kleeberg, R.
AUTHORS - Schubert, J.
SOURCE - Z. Kristallogr. Suppl. 2: 517�522
TITLE - A proposition for the structure of ammonium hydrogen (acid) urate from uroliths
YEAR - 2006
//
UNIQUE-ID - PUB-ASHIHARA97
TYPES - Publications
AUTHORS - Ashihara, Hiroshi
AUTHORS - Takasawa, Yoko
AUTHORS - Suzuki, Takeo
SOURCE - Physiologia Plantarum 100:909-916
TITLE - Metabolism fate of guanosine in higher plants
YEAR - 1997
//
UNIQUE-ID - PUB-MOFFATT02
TYPES - Publications
AUTHORS - Moffatt, Barbara
AUTHORS - Ashihara, Hiroshi
SOURCE - The Arabidopsis Book, published by the American Society of Plant Biologists
TITLE - Purine and pyrimidine nucleotide synthesis and metabolism
YEAR - 2002
//
UNIQUE-ID - PUB-GURANOWSKI82
TYPES - Publications
AUTHORS - Guranowski, Andrzej
SOURCE - Plant Physiology 70:344-349
TITLE - Purine catabolism in plants, purification and some properties of inosine nucleosidase from yellow lupin seeds
YEAR - 1982
//
UNIQUE-ID - PUB-PLANTPHYSIOLOGY
TYPES - Publications
AUTHORS - Lincoln Taiz
AUTHORS - Eduardo Zeiger
SOURCE - The Benjamin/Cummings Publishing Company, Inc.  1991
TITLE - Plant Physiology
//
UNIQUE-ID - PUB-SCHUBERT86
TYPES - Publications
AUTHORS - Karel R. Schubert
SOURCE - Annu. Rev. Plant Physiol. (1986) 37: 539-574
TITLE - Products of biological nitrogen fixation in higher plants: synthesis, transport, and metabolism
//
UNIQUE-ID - PUB-LU00
TYPES - Publications
AUTHORS - Lu, S. C.
SOURCE - The International Journal of Biochemistry & Cell Biology 32(4): 391-395
TITLE - S-Adenosylmethionine
YEAR - 2000
//
UNIQUE-ID - PUB-CANTONI51
TYPES - Publications
AUTHORS - Cantoni, G. L.
SOURCE - J. Biol. Chem. 189: 203 - 216
TITLE - Methylation of nicotinamide with a soluble enzyme system from rat liver
YEAR - 1951
//
UNIQUE-ID - PUB-PAINTER41
TYPES - Publications
AUTHORS - Painter, E. P.
SOURCE - Chem. Rev. 28:179-213
TITLE - The chemistry and toxicity of selenium compounds which special reference to the selenium problem
YEAR - 1941
//
UNIQUE-ID - PUB-JABLONSKI82
TYPES - Publications
AUTHORS - Jablonski, P.
AUTHORS - Anderson, J.
SOURCE - Phytochemistry. 21(9): 2179-2184
TITLE - Light-dependent reduction of selenite by sonicated pea chloroplasts.
URL - http://www.sciencedirect.com/science/article/pii/003194228285173X
YEAR - 1982
//
UNIQUE-ID - PUB-LEUSTEK02
TYPES - Publications
AUTHORS - Leustek, Thomas
SOURCE - The Arabidopsis Book, American Society of Plant Biologists
TITLE - Sulfate metabolism
URL - http://www.bioone.org/perlserv/?request=get-document&issn=1543-8120&volume=42&issue=1&page=1
YEAR - 2002
//
UNIQUE-ID - PUB-HUXTABLE86
TYPES - Publications
AUTHORS - Huxtable, R.J.
SOURCE - Plenum Publishing Corp., New York
TITLE - Biochemistry of Sulfur, pp. 293-358
YEAR - 1986
//
UNIQUE-ID - PUB-NELSON95
TYPES - Publications
AUTHORS - Nelson, D.C.
AUTHORS - Hagen, K.D.
SOURCE - Am. Zool. 35: 91-101
TITLE - Physiology and biochemistry of symbiotic and free-living chemoautotrophic sulfur bacteria.
YEAR - 1995
//
UNIQUE-ID - PUB-SOROKIN95
TYPES - Publications
AUTHORS - Sorokin, D.Y.
SOURCE - Mikrobiologiya 64:354-365
TITLE - Sulfitobacter pontiacus gen. nov., sp. nov. - a new heterotrophic bacterium from the Black Sea, specialized on sulfite oxidation
YEAR - 1995
//
UNIQUE-ID - PUB-ITO58
TYPES - Publications
AUTHORS - Ito, T.
AUTHORS - Neilands, J.B.
SOURCE - J. Am. Chem. Soc. 80:4645-4647
TITLE - Products of "low iron fermentation" with <i>Bacillus subtilis</i>: isolation, characterization and synthesis of 2,3-dihydroxybenzoylglycine
YEAR - 1958
//
UNIQUE-ID - PUB-GERBLING88
TYPES - Publications
AUTHORS - gerbling, H.
AUTHORS - Gerhardt, B.
SOURCE - Plant Physiol. 88:13-15
TITLE - Oxidative decarboxylation of branched-chain 2-oxo fatty acids by higher plant peroxisomes
YEAR - 1988
//
UNIQUE-ID - PUB-CALLAHAN79
TYPES - Publications
AUTHORS - Callahan, M. A.
AUTHORS - Slimak, M. W.
AUTHORS - Gabel, N. W.
AUTHORS - May, J. P.
AUTHORS - Fowler, C. F.
AUTHORS - Freed, J. R.
AUTHORS - Jennings, P.
AUTHORS - Durfee, R. L.
AUTHORS - Whitmore, F. C.
AUTHORS - Maestri, B.
AUTHORS - Mabey, W. R.
AUTHORS - Holt, B. R.
AUTHORS - Gould, C.
SOURCE - EPA report-440/4-79-029b. U.S. Environmental Protection Agency, Washington, D.C.
TITLE - Water-related environmental fate of 129 priority pollutants
YEAR - 1979
//
UNIQUE-ID - PUB-LEUENBERGER88
TYPES - Publications
AUTHORS - Leuenberger, C.
AUTHORS - Czuczwa, J.
AUTHORS - Tremp, J.
AUTHORS - Giger, W.
SOURCE - Chemosphere 17(3): 511-515
TITLE - Nitrated phenols in rain: Atmospheric occurrence of phytotoxic pollutants
YEAR - 1988
//
UNIQUE-ID - PUB-STEWARD49
TYPES - Publications
AUTHORS - Steward, F.C.
AUTHORS - Thosmpson, J.F.
AUTHORS - Dent, C.E.
SOURCE - Science 110 (2861):439-440
TITLE - &gamma;-aminobutyric acid: a constituent of the potato tuber?
YEAR - 1949
//
UNIQUE-ID - PUB-HAYWOOD86
TYPES - Publications
AUTHORS - Haywood, G.W.
AUTHORS - Large, P.J.
SOURCE - J. Gen. Microbiol. 132:7-14.
TITLE - 4-Acetamidobutyrate deacetylase in the yeast Candida boidinii grown on putrescine or spermidine as sole nitrogen source and its probable role in polyamine catabolism
YEAR - 1986
//
UNIQUE-ID - PUB-TERANO78
TYPES - Publications
AUTHORS - Terano S.
AUTHORS - Suzuki Y.
SOURCE - Phytochemistry (1978) 17 : 148-149
TITLE - Formation of &beta;-alanine from spermine and spermidine in maize shoots.
//
UNIQUE-ID - PUB-RASTOGI89
TYPES - Publications
AUTHORS - Rastogi R.
AUTHORS - Davies P.J.
SOURCE - Plant Physiol. (1989) 94 : 1449-1455
TITLE - Polyamine metabolism in ripening tomato fruit.
//
UNIQUE-ID - PUB-BAPTIST63
TYPES - Publications
AUTHORS - Baptist, J. N.
AUTHORS - Gholson, R. K.
AUTHORS - Coon, M. J.
SOURCE - Biochim. Biophys. Acta 69:40-47
TITLE - Hydrocarbon oxidation by a bacterial enzyme system. I. Products of octane oxidation
YEAR - 1963
//
UNIQUE-ID - PUB-TOONG88
TYPES - Publications
AUTHORS - Toong, Y.C.
AUTHORS - Schooley, D.A.
AUTHORS - Baker, F.C.
SOURCE - Nature. 333: 170-171
TITLE - Isolation of insect juvenile hormone III from a plant.		
URL - http://www.nature.com/nature/journal/v333/n6169/abs/333170a0.html
YEAR - 1988
//
UNIQUE-ID - PUB-BEDE00
TYPES - Publications
AUTHORS - Bede, J.C.
AUTHORS - Tobe, S.S.
SOURCE - Chemoecology. 10(2): 89-97
TITLE - Activity of insect juvenile hormone III: seed germination and seedling growth studies
URL - http://www.springerlink.com/content/fpm82evptthbgvh4/
YEAR - 2000
//
UNIQUE-ID - PUB-SALWAYJG2002
TYPES - Publications
AUTHORS - Salway, J.G.
AUTHORS - Granner, D.K.
SOURCE - Blackwell Publishing, ISBN:1405107162
TITLE - Metabolism at a Glance, Second Edition
YEAR - 2004
//
UNIQUE-ID - PUB-BUDGEN86
TYPES - Publications
AUTHORS - Budgen, N.
AUTHORS - Danson, M.J.
SOURCE - FEBS Letters (1986) 196(2)207-210
TITLE - Metabolism of glucose via a modified Entner-Doudoroff pathway in the thermoacidophilic archaebacterium Thermoplasma acidophilum
//
UNIQUE-ID - PUB-EIKMANNS83
TYPES - Publications
AUTHORS - Eikmanns, B.
AUTHORS - Linder, D.
AUTHORS - Thauer, R. K.
SOURCE - Arch. Microbiol. 136:111-113
TITLE - Unusual pathway of isoleucine biosynthesis in <i>Methanobacterium thermoautotrophicum</i>
YEAR - 1983
//
UNIQUE-ID - PUB-EKIEL84
TYPES - Publications
AUTHORS - Ekiel, I.
AUTHORS - Smith, I.C.P.
AUTHORS - Sprott, G. D.
SOURCE - Biochemistry 23:1683-1687
TITLE - Biosynthesis of isoleucine in methanogenic bacteria: A <sup>13</sup>C NMR study
YEAR - 1984
//
UNIQUE-ID - PUB-EIKMANNS83A
TYPES - Publications
AUTHORS - Eikmanns, B.
AUTHORS - Jaenchen, R.
AUTHORS - Thauer, R. K.
SOURCE - Arch. Microbiol. 136:106-110
TITLE - Propionate assimilation by methanogenic bacteria
YEAR - 1983
//
UNIQUE-ID - PUB-EHRLICH07
TYPES - Publications
AUTHORS - Ehrlich, F.
SOURCE - Ber. Dtsch. Chem. Ges. 40:1027-1047
TITLE - Uber die Bedingungen der Fuselolbildung und uber ihren Zusammenhang mit dem Eiweissaufbau der Hefe
YEAR - 1907
//
UNIQUE-ID - PUB-LARGE68
TYPES - Publications
AUTHORS - Large, P. J.
SOURCE - Yeast 2:1-34
TITLE - Degradation of organic nitrogen compounds by yeasts
YEAR - 1968
//
UNIQUE-ID - PUB-UI97
TYPES - Publications
AUTHORS - Ui, S.
AUTHORS - Okajima, Y.
AUTHORS - Mimura, A.
AUTHORS - Kanai, H.
AUTHORS - Kobayashi, T.
AUTHORS - Kudo, T.
SOURCE - J. Ferment. Bioeng. 83: 32-37
TITLE - Sequence analysis of the gene for and characterization of D-acetoin forming <i>meso</i>-2,3-butanediol dehydrogenase of <i>Klebsiella pneumoniae</i> expressed in <i>Escherichia coli</i>
YEAR - 1997
//
UNIQUE-ID - PUB-AYMES99
TYPES - Publications
AUTHORS - Aymes, F.
AUTHORS - Monnet, C.
AUTHORS - Corrieu, G.
PUBMED-ID - 16232430
SOURCE - J. Biosci. Bioeng. 87:87-92
TITLE - Effect of &alpha;-acetolactate decarboxylase inactivation on &alpha;-acetolactate and diacetyl production by <i>Lactococcus lactis</i> subsp.  <i>lactis</i. biovar <i>diacetylactis</i>
YEAR - 1999
//
UNIQUE-ID - PUB-RONDAGS98
TYPES - Publications
AUTHORS - Rondags, E.
AUTHORS - Germain, P.
AUTHORS - Marc, I.
SOURCE - Lait 78 :135-143
TITLE - Kinetic studies on &alpha;-acetolactic acid extra and intracellular oxidative decarboxylation to diacetyl by <i>Lactococcus lactis</i> ssp. <i>lactis</i> var. <i>diacetylactis</i> SD 933
YEAR - 1998
//
UNIQUE-ID - PUB-UI84
TYPES - Publications
AUTHORS - Ui, S.
AUTHORS - Matsuyama, N.
AUTHORS - Masuda, H.
AUTHORS - Muraki, H.
SOURCE - J. Ferment. Technol. 62: 551-559
TITLE - Mechanism for the formation of 2,3-butanediol stereoisomers in <i>Klebsiella pneumoniae</i>
YEAR - 1984
//
UNIQUE-ID - PUB-STOOP96
TYPES - Publications
AUTHORS - Stoop J.M.H.
AUTHORS - Williamson J.D.
AUTHORS - Pharr D.M.
SOURCE - Trends in Plant Sciences (1996) 1(5):139-144
TITLE - Mannitol metabolism in plants: a method for coping with stress.
//
UNIQUE-ID - PUB-ZHIFANG03
TYPES - Publications
AUTHORS - Zhifang G.
AUTHORS - Loescher W.H.
SOURCE - Plant, Cell and Environment (2003) 26 : 275-283
TITLE - Expression of a celery mannose 6-phosphate reductase in <i>Arabidopsis thaliana</i> enhances salt tolerance and indices biosynthesis of both mannitol and a glucosyl-mannitol dimer.
//
UNIQUE-ID - PUB-RUMPHO83
TYPES - Publications
AUTHORS - Rumpho M.E.
AUTHORS - Edwards G.E.
AUTHORS - Loescher W.H.
SOURCE - Plant Physiol. (1983) 73 : 869-873
TITLE - A pathway for photosynthetic carbon flow to mannitol in celery leaves.
//
UNIQUE-ID - PUB-FLORA93
TYPES - Publications
AUTHORS - Flora L.L.
AUTHORS - Madore M.A.
SOURCE - Planta (1993) 189 : 484-490
TITLE - Stachyose and mannitol transport in olive (<i>Olea europaea</i> L.).
//
UNIQUE-ID - PUB-LOESCHER87
TYPES - Publications
AUTHORS - Loescher W.H.
SOURCE - Physiol. Plan. (1987) 70 : 553-557
TITLE - Physiology and metabolism of sugar alcohols in higher plants.
//
UNIQUE-ID - PUB-STACEY74
TYPES - Publications
AUTHORS - Stacey B.E.
SOURCE - J.B. Pridham (ed.) Plant carbohydrate biochemistry. Academic Press, New York.
TITLE - Plant polyols.
//
UNIQUE-ID - PUB-PHARR95
TYPES - Publications
AUTHORS - Pharr D.M.
AUTHORS - Stoop J.M.H.
AUTHORS - Williamson J.D.
AUTHORS - Studer Feusi M.E.
AUTHORS - Massel M.O.
AUTHORS - Conkling M.A.
SOURCE - Hort. Science (1995) 30 : 1182-1188
TITLE - The dual role of mannitol as osmoprotectant and photoassimilate in celery.
//
UNIQUE-ID - PUB-MCCLUSKEY86
TYPES - Publications
AUTHORS - McCluskey, T.J.
AUTHORS - Scarf, A.R.
AUTHORS - Anderson, J.W.
SOURCE - Phytochemistry. 25(9): 2063-2068
TITLE - Enzyme catalysed &alpha;,&beta;-elimination of selenocystathionine and selenocystine and their sulphur isologues by plant extracts.
URL - http://www.sciencedirect.com/science/article/pii/003194228680067X
YEAR - 1986
//
UNIQUE-ID - PUB-MARETZKI78
TYPES - Publications
AUTHORS - Maretzki A.
SOURCE - Plant Physiol. (1978) 61:544-548
TITLE - Characteristics of a galactose adapted sugar cane cell line grown in suspension culture.
//
UNIQUE-ID - PUB-ORDIN57
TYPES - Publications
AUTHORS - Ordin L.
AUTHORS - Bonner J.
SOURCE - Plant Physiol. (1957) 32:212-215
TITLE - Effect of galactose on growth and metabolism of <i>Avena</i> coleoptile sections
//
UNIQUE-ID - PUB-FEUSI99
TYPES - Publications
AUTHORS - Studer Feusi M.E.
AUTHORS - Burton J.D.
AUTHORS - Williamson J.D.
AUTHORS - Pharr D.M.
SOURCE - Physiologia Plantarum (1999) 106:9-16
TITLE - Galactosyl-sucrose metabolism and UDP-galactose pyrophosphorylase from <i>Cucumis melo</i> L. fruit.
//
UNIQUE-ID - PUB-GUHNEMANNSCHAFER94
TYPES - Publications
AUTHORS - Guhnemann-Shafer, Kerstin
AUTHORS - Engeland, Kurt
AUTHORS - Linder, Dietmar
AUTHORS - Kindl, Helmut
SOURCE - Eur J Biochem, 226: 909-915
TITLE - Evidence for domain structures of the trifunctional protein and tetrafunctional protein acting in glyoxysomal fatty acid beta-oxidation
YEAR - 1994
//
UNIQUE-ID - PUB-BEHRENDS88A
TYPES - Publications
AUTHORS - Begrends, Wilke
AUTHORS - Engeland, Kurt
AUTHORS - Kindl, Helmut
SOURCE - Arch Biochem Biophys, 263(1): 161-1691
TITLE - Characterization of two forms of the multifunctional protein acting in fatty acid beta-oxidation
YEAR - 1988
//
UNIQUE-ID - PUB-HANSON96
TYPES - Publications
AUTHORS - Hanson, RS
AUTHORS - Hanson, ET
SOURCE - Microbiological Reviews(1996) 60(2):439-471
TITLE - Methanotrophic bacteria
//
UNIQUE-ID - PUB-SCHINK87
TYPES - Publications
AUTHORS - Schink, B.
AUTHORS - Kremer, D.R.
AUTHORS - Hansen, T.A.
SOURCE - Archives of Microbiology 147(4): 321-327
TITLE - Pathway of propionate formation from ethanol in <i>Pelobacter propionicus</i>
YEAR - 1987
//
UNIQUE-ID - PUB-STAMS84
TYPES - Publications
AUTHORS - Stams, A.J.M.
AUTHORS - Kremer, D.R.
AUTHORS - Nicolay, K.
AUTHORS - Weenk, G.H.
AUTHORS - Hansen, T.A.
SOURCE - Arch Microbiol 139:167-173
TITLE - Pathway of propionate formation in <i>Desulfobulbus propionicus</i>
YEAR - 1984
//
UNIQUE-ID - PUB-THOLOZAN94
TYPES - Publications
AUTHORS - Tholozan, J.L.
AUTHORS - Grivet, J.P.
AUTHORS - Vallet, C.
SOURCE - Archives of Microbiology 162(6): 401-408
TITLE - Metabolic pathway to propionate of <i>Pectinatus frisingensis</i>, a strictly anaerobic beer-spoilage bacterium
YEAR - 1994
//
UNIQUE-ID - PUB-WOOD56
TYPES - Publications
AUTHORS - Wood, H.G.
AUTHORS - Stjernholm, R.
AUTHORS - Leaver, F.W.
SOURCE - J Bacteriol. 72(2): 142-152
TITLE - The role of succinate as a precursor of propionate in the propionic acid fermentation
YEAR - 1956
//
UNIQUE-ID - PUB-FITZ78
TYPES - Publications
AUTHORS - Fitz
SOURCE - Ber. deutsch. chem. Ges. 11, 1896-1899
TITLE - Uber Spaltpilzgarung, IV.
YEAR - 1878
//
UNIQUE-ID - PUB-WHITE83
TYPES - Publications
AUTHORS - White, P.J.
SOURCE - J. Gen. Microbiol. 129:739-749
TITLE - The essential role of diaminopimelate dehydrogenase in the biosynthesis of lysine by <i>Bacillus sphaericus</i.
YEAR - 1983
//
UNIQUE-ID - PUB-CHATTERJEE82
TYPES - Publications
AUTHORS - Chatterjee, S. P.
AUTHORS - White, P. J.
SOURCE - J. Gen. Microbiol. 128:1073-1081
TITLE - Activities and regulation of the enzymes of lysine biosynthesis in a lysine-excreting strain of <i>Bacillus megaterium</i>
YEAR - 1982
//
UNIQUE-ID - PUB-WAGNER86A
TYPES - Publications
AUTHORS - Wagner R
AUTHORS - Feth F
AUTHORS - Wagner KG
SOURCE - Planta,168, 408-413
TITLE - Regulation in tobacco callus of enzyme activities of the nicotine pathway II. The pyridine-nucleotide cycle
/
YEAR - 1986
//
UNIQUE-ID - PUB-WAGNER86
TYPES - Publications
AUTHORS - Wagner R
AUTHORS - Feth F
AUTHORS - Wagner KG
SOURCE - Physiol. Plantarum, 68, 667-672
TITLE - The regulation of enzyme activities of the nicotine pathway in tobacco
YEAR - 1986
//
UNIQUE-ID - PUB-HUNT04
TYPES - Publications
AUTHORS - Hunt L
AUTHORS - Lerner F
AUTHORS - Ziegler M
SOURCE - New Phytologist 163, 31-44
TITLE - NAD - new roles in signalling and gene regulation in plants
YEAR - 2004
//
UNIQUE-ID - PUB-ZHENG04
TYPES - Publications
AUTHORS - Zheng XQ
AUTHORS - Nagai C
AUTHORS - Ashihara H
SOURCE - Physiologia Plantarum, 122, 404-411
TITLE - Pyridine nucleotide cycle and trigonelline (N-methylnicotinic acid) synthesis in developing leaves and fruits of <i>Coffea arabica</i>
YEAR - 2004
//
UNIQUE-ID - PUB-MOAT87
TYPES - Publications
AUTHORS - Moat AG
AUTHORS - Foster JW
SOURCE - In: Pyridine nucleotide coenzymes Part B, Chemical, biochemical, and medical aspects. Dolphin D, Avramovic O, Poulson R (eds.), John Wilwy & Sons, New York-Chichester-Brisbane-Toronto-Singapore, 1-24
TITLE - Biosynthesis and salvage pathway of pyridine nucleotides
YEAR - 1987
//
UNIQUE-ID - PUB-ASHIHARA05
TYPES - Publications
AUTHORS - Ashihara H
AUTHORS - Stasolla C
AUTHORS - Yin Y
AUTHORS - Loukanina N
AUTHORS - Thorpe TA
SOURCE - Plant Science, 169, 107-114
TITLE - De novo and salvage biosynthetic pathways of pyridine nucleotides and nicotinic acid conjugates in cultured plant cells
YEAR - 2005
//
UNIQUE-ID - PUB-WAGNER84
TYPES - Publications
AUTHORS - Wagner R
AUTHORS - Wagner KG
SOURCE - Phytochemistry, 23(9), 1881-1883
TITLE - Determination of quinolinic acid phosphoribosyltransferase in tobacco
YEAR - 1984
//
UNIQUE-ID - PUB-POLYA75
TYPES - Publications
AUTHORS - Polya GM
SOURCE - Biochimica et Biophysica Acta, 384, 443-457
TITLE - Purification and characterization of a cyclic nucleotide-regulated 5'-nucleotidase from potato
YEAR - 1975
//
UNIQUE-ID - PUB-WAGNER86B
TYPES - Publications
AUTHORS - Wagner R
AUTHORS - Feth F
AUTHORS - Wagner KG
SOURCE - Planta,167, 226-232
TITLE - The pyridine-nucleotide cycle in tobacco. Enzyme activities for the recycling of NAD
YEAR - 1986
//
UNIQUE-ID - PUB-FRETER57
TYPES - Publications
AUTHORS - Freter, K.
AUTHORS - Rabinowitz, J.C.
AUTHORS - Witkop, B.
SOURCE - Ann Chem. 607:174-187
TITLE - Labile Stoffwechselprodukte. V. Zur Biogenese des Formiminoglycins aus 4(5H)-imidazolon
YEAR - 1957
//
UNIQUE-ID - PUB-BASSET05
TYPES - Publications
AUTHORS - Basset GJC
AUTHORS - Quinlivan EP
AUTHORS - Gregory III JF
AUTHORS - Hanson AD
SOURCE - Crop Sci. 45; 449-453
TITLE - Folate Synthesis and Metabolism in Plants and Prospects For Biofortification
YEAR - 2005
//
UNIQUE-ID - PUB-BARKER41
TYPES - Publications
AUTHORS - Barker, H. A.
AUTHORS - Beck, J. V.
SOURCE - J. Biol. Chem. 141: 3-27
TITLE - The fermentative decomposition of purines by <i>Clostridium acidi-urici</i> and <i>Clostridium cylindrosporum</i>
YEAR - 1941
//
UNIQUE-ID - PUB-BERNARD86
TYPES - Publications
AUTHORS - Bernard, T.
AUTHORS - Pocard, J. A.
AUTHORS - Perroud, B.
AUTHORS - Le Rudulier, D.
SOURCE - Arch. Microbiol. 143:359-364
TITLE - Variations in the response of salt-stressed <i>Rhizobium</i> strains to betaines
YEAR - 1986
//
UNIQUE-ID - PUB-ARKOWITZ89
TYPES - Publications
AUTHORS - Arkowitz, R. A.
AUTHORS - Abeles, R.H.
SOURCE - Biochemistry 1989, 28: 4639-4644
TITLE - Identification of Acetyl Phosphate as the Product of Clostridial Glycine Reductase: Evidence for an Acyl Enzyme Intermediate?
YEAR - 1989
//
UNIQUE-ID - PUB-SERA39
TYPES - Publications
AUTHORS - Sera, K.
AUTHORS - Yada, S.
SOURCE - J. Osaka Med. Soc. 38 (1)
YEAR - 1939
//
UNIQUE-ID - PUB-NAKAO90
TYPES - Publications
AUTHORS - Nakao H
AUTHORS - Shinoda S
AUTHORS - Yamamoto S
SOURCE - Journal of General Microbiology 136, 1699-1704
TITLE - Purification and properties of carboxynorspermidine decarboxylase, a novel enzyme involved in norspermidine biosynthesis, from <i>Vibrio alginolyticus</i>
YEAR - 1990
//
UNIQUE-ID - PUB-FEMSMICLETT157162
TYPES - Publications
AUTHORS - Peters, P
AUTHORS - Galinski, EA
AUTHORS - Truper, HG
SOURCE - FEMS Microbiology Letters 71:157-162 (1990)
TITLE - The biosynthesis of ectoine
//
UNIQUE-ID - PUB-DEBONT80
TYPES - Publications
AUTHORS - De Bont, J.A.M.
AUTHORS - Peck, M.W.
SOURCE - Arch. Microbiol. 127: 99-104
TITLE - Metabolism of acetylene by <i>Rhodococcus</i> A1
YEAR - 1980
//
UNIQUE-ID - PUB-TAM83
TYPES - Publications
AUTHORS - Tam, T.Y.
AUTHORS - Mayfield, C.I.
AUTHORS - Inniss, W.E.
SOURCE - Curr. Microbiol. 8: 165-168
TITLE - Aerobic acetylene utilization by stream sediment and isolated bacteria
YEAR - 1983
//
UNIQUE-ID - PUB-SCHINK1985
TYPES - Publications
AUTHORS - Schink, Bernhard
SOURCE - Arch Microbiol (142):295-301
TITLE - Fermentation of acetylene by an obligate anaerobe, <i>Pelobacter acetylenicus </i> sp. nov.
YEAR - 1985
//
UNIQUE-ID - PUB-GERMON88
TYPES - Publications
AUTHORS - Germon, J.C.
AUTHORS - Knowles, R.
PUBMED-ID - 3416237
SOURCE - Can. J. Microbiol. 34: 242-248
TITLE - Metabolism of acetylene and acetaldehyde by <i>Rhodococcus rhodochrous</i>.
YEAR - 1988
//
UNIQUE-ID - PUB-BIRCH32
TYPES - Publications
AUTHORS - Birch-Hirschfeld, L.
SOURCE - Zentralbl. Bakteriol. Parasitenkd. Infektionskr. Hyg. Abt. 2, 86, 113-130
TITLE - Die Umsetzung von Acetylen durch <i>Mycobacterium lacticola</i.
YEAR - 1932
//
UNIQUE-ID - PUB-BRADSHAW59
TYPES - Publications
AUTHORS - Bradshaw, WH
AUTHORS - Conrad, HE
AUTHORS - Corey, EJ
AUTHORS - Gonsalus, IC
AUTHORS - Lednicer, D
SOURCE - J. Am. Chem. Soc. 81:5507, 1959
TITLE - Microbiological degradation of (+)-camphor
//
UNIQUE-ID - PUB-OPPERMANN88
TYPES - Publications
AUTHORS - Oppermann, F. B.
AUTHORS - Steinbuchel, A.
AUTHORS - Schlegel, H. G.
SOURCE - FEMS Microbiol. Lett. 55:47-52
TITLE - Utilization of methylacetoin by the strict anaerobe Pelobacter carbinolicus and consequences for the catabolism of acetoin.
YEAR - 1988
//
UNIQUE-ID - PUB-SCHINK84
TYPES - Publications
AUTHORS - Schink, B.
SOURCE - Arch. Microbiol. 137:33-41
TITLE - Fermentation of 2,3-butanediol by Pelobacter carbinolicus sp. nov. and Pelobacter propionicus sp. nov., and  evidence for propionate formation from C2 compounds.
YEAR - 1984
//
UNIQUE-ID - PUB-KERBER08
TYPES - Publications
AUTHORS - Kerber, R. C.
SOURCE - J. Chem. Ed. 85(9):1237-1242
TITLE - "As simple as possible, but not simpler" - the case of dehydroascorbic acid
YEAR - 2008
//
UNIQUE-ID - PUB-ARABIDOPSIS94
TYPES - Publications
AUTHORS - Elliot M. Meyerowitz
AUTHORS - Chris R. Somerville
SOURCE - ISBN 0-87969-428-9, Cold Spring Harbor Laboratory Press Cold Spring Harbor, NY
TITLE - Arabidopsis
YEAR - 1994
//
UNIQUE-ID - PUB-JANSSENS83
TYPES - Publications
AUTHORS - Janssens D
AUTHORS - Kersters K
AUTHORS - De Ley J
SOURCE - Systematic & Applied Microbiology 4 (2), 1983, 155-168
TITLE - The catabolism of 3-ketolactose in <i>Agrobacterium</i>
//
UNIQUE-ID - PUB-SAKANE95
TYPES - Publications
AUTHORS - Sakane T
AUTHORS - Takeuchi  M
AUTHORS - De Bruyn A
AUTHORS - Kersters K
AUTHORS - Yokota A
SOURCE - International Journal of Systematic Bacteriology 45(2), Apr. 1995, 342-347.
TITLE - Distribution of 3-ketolactose formation among <i>Sphingomonas</i> spp. and other members 
/of the alpha subclass of the <i>Proteobacteria</i>
//
UNIQUE-ID - PUB-CHARLES90
TYPES - Publications
AUTHORS - Charles TC
AUTHORS - Singh RS
AUTHORS - Finan TM
SOURCE - Journal of General Microbiology 136: 2497-2502 (1990)
TITLE - Lactose utilization and enzymes encoded by megaplasmids in <i>Rhizobium meliloti</i> 
/SU47: implications for population studies
//
UNIQUE-ID - PUB-OPERON78
TYPES - Publications
AUTHORS - Miller JH
AUTHORS - Reznikoff WS (eds)
SOURCE - Cold Spring Harbor Laboratory Press, Cold Spring Harbor, NY, 1978
TITLE - The Operon
//
UNIQUE-ID - PUB-FRY93
TYPES - Publications
AUTHORS - Fry, S. C.
AUTHORS - York, W. S.
AUTHORS - Albersheim, P.
AUTHORS - et al
SOURCE - Physiol Plant 89, 1-3
TITLE - An unambiguous nomenclature for xyloglucan-derived oligosaccharides
YEAR - 1993
//
UNIQUE-ID - PUB-WHITNEY95
TYPES - Publications
AUTHORS - Whitney, S. E. C.
AUTHORS - Brigham, J. E.
AUTHORS - Darke, A. H.
AUTHORS - Reid, J. S. G.
AUTHORS - Gidley, M. J.
SOURCE - Plant J 8, 491-504
TITLE - In vitro assembly of cellulose/xyloglucan networks: ultrastructure and molecular aspects
YEAR - 1995
//
UNIQUE-ID - PUB-VANCAUWENBERGHE02
TYPES - Publications
AUTHORS - Van Cauwenberghe, Owen R.
AUTHORS - Makhmoudova, Amina
AUTHORS - McLean, Michael D.
AUTHORS - Clark, Shawn M.
AUTHORS - Shelp, Barry J.
SOURCE - Can J. Bot. (2002) 80: 933-941
TITLE - Plant Pyruvate-dependent gamma-aminobutyrate transaminase: identification of an Arabidopsis cDNA and its expression in Escherichia coli
//
UNIQUE-ID - PUB-SRIVASTAVA87
TYPES - Publications
AUTHORS - Srivastava, H.S.
AUTHORS - Singh, R. P.
SOURCE - Phytochemistry 26(3):597-610)
TITLE - Role and regulation of L-glutamate dehydrogenase activity in higher plants
YEAR - 1987
//
UNIQUE-ID - PUB-YANOFSKY99
TYPES - Publications
AUTHORS - Yanofsky, C.
AUTHORS - Miles, E.
AUTHORS - Bauerle, R.
AUTHORS - Kirschner, K.
SOURCE - Encyclopedia of Molecular Biology, ed. Thomas Creighton (1999), pp.2676-2689
TITLE - TRP Operon
//
UNIQUE-ID - PUB-TOKUYASU97
TYPES - Publications
AUTHORS - Tokuyasu K
AUTHORS - Ono H
AUTHORS - Ohnishi-Kameyama M
AUTHORS - Hayashi K
AUTHORS - Mori Y
SOURCE - Carbohydr. Res. 303, 353-358
TITLE - Deacetylation of chitin oligosaccharides of dp 2-4 by chitin deacetylase from <i>Colletotrichum lindemuthianum</i>
YEAR - 1997
//
UNIQUE-ID - PUB-TOKUYASU99
TYPES - Publications
AUTHORS - Tokuyasu K
AUTHORS - Ono H
AUTHORS - Kitagawa Y
AUTHORS - Ohnishi-Kameyama M
AUTHORS - Hayashi K
AUTHORS - MOri Y
SOURCE - Carbohydr. Res. 316, 173-178
TITLE - Selective N-deacetylation of <i>p</i>-nitrophenyl <i>N,N'</i>-diacetyl-&beta;-chitobioside and its use to differentiate the action of two types of chitinases
YEAR - 1999
//
UNIQUE-ID - PUB-SPIERS95
TYPES - Publications
AUTHORS - Spiers I.D.
AUTHORS - Freeman S.
AUTHORS - Poyner D.R.
AUTHORS - Schwalbe C.H.
SOURCE - Tetrahedron Lett. (1995) 36 : 2125-2128
TITLE - The first synthesis and iron-binding studies of the natural product <i>myo</i>-inositol 1,2,3-trisphosphate.
//
UNIQUE-ID - PUB-CLAXON90
TYPES - Publications
AUTHORS - Claxon A.
AUTHORS - Morris C.
AUTHORS - Blake D.
AUTHORS - Siren M.
AUTHORS - Halliwell B.
AUTHORS - Gustafsson T.
AUTHORS - Loefkvist B.
AUTHORS - Bergelin I.
SOURCE - Agents Actions (1990) 29 : 68-70
TITLE - The anti-inflammatory effects of D-<i>myo</i>-inositol-1,2,6-trisphosphate (PP56) on animal models of inflammation.
//
UNIQUE-ID - PUB-WATANABE87
TYPES - Publications
AUTHORS - Watanabe, I.
AUTHORS - Satoh, Y.
AUTHORS - Enomoto, K
SOURCE - Agricultural and Biological Chemistry 51 (12): 3193-3199
TITLE - Screening, isolation and taxonomical properties of microorganisms having acrylonitrile-hydrating activity.
YEAR - 1987
//
UNIQUE-ID - PUB-TRUELSEN72
TYPES - Publications
AUTHORS - Truelsen, T.A.
SOURCE - Physiologia Plantarum. 28 (1): 67-70
TITLE - Indole-3-Pyruvic Acid as an Intermediate in the Conversion of Tryptophan to Indole-3-Acetic Acid. II. Distribution of Tryptophan Transaminase Activity in Plants
URL - http://www3.interscience.wiley.com/journal/119674532/abstract
YEAR - 1972
//
UNIQUE-ID - PUB-COONEY91
TYPES - Publications
AUTHORS - Cooney, T.P.
AUTHORS - Nonhebel, H.M.
SOURCE - Planta. 184 (3): 368-376
TITLE - Biosynthesis of indole-3-acetic acid in tomato shoots: Measurement, mass-spectral identification and incorporation of -2H from -2H2O into indole-3-acetic acid, d- and l-tryptophan, indole-3-pyruvate and tryptamine
URL - http://www.springerlink.com/content/v41g6h660x296607/
YEAR - 1991
//
UNIQUE-ID - PUB-INZE84
TYPES - Publications
AUTHORS - Inze, D.
AUTHORS - Follin, A
AUTHORS - Van Lijsebettens, M.
AUTHORS - Simoens, C.
AUTHORS - Genetello, C.
AUTHORS - Van Montagu, M.
AUTHORS - Schell, J.
SOURCE - Mol. Gen. Genet. 194:265-274
TITLE - Genetic analysis of the individual T-DNA genes of <i>Agrobacterium tumefaciens</i>: further evidence that two genes are involved in indole-3-acetic acid synthesis
YEAR - 1984
//
UNIQUE-ID - PUB-DELCAMBE65
TYPES - Publications
AUTHORS - Delcambe, L.
AUTHORS - Pho, D. B.
AUTHORS - Regnouf, F.
AUTHORS - Olomucki, A.
SOURCE - Biotechnol. Bioeng. 7:327-334
TITLE - Submerged Production of Arginine Decarboxy-Oxidase in 20-Liter and 2OO-Liter Fermentors
YEAR - 1965
//
UNIQUE-ID - PUB-YORIFUJI89
TYPES - Publications
AUTHORS - Yorifuji, T.
AUTHORS - Hirabayashi, K.
AUTHORS - Nagashima, T.
AUTHORS - Inagaki, N.
AUTHORS - Shimizu, E.
AUTHORS - Imada, K.
AUTHORS - Katsumi, T.
AUTHORS - Sawamura, S.
SOURCE - Agric. biol. Chem. 53(4):1103-1110
TITLE - Distribution of the arginine oxygenase pathway among coryneform bacteria
YEAR - 1989
//
UNIQUE-ID - PUB-THOAI62A
TYPES - Publications
AUTHORS - Van Thoai, N.
AUTHORS - Olomucki, A.
SOURCE - Biochimica Biophysica Acta 59:533-544
TITLE - Arginine decarboxy-oxydase I. Caracteres et nature de l'enzyme
YEAR - 1962
//
UNIQUE-ID - PUB-KATO86
TYPES - Publications
AUTHORS - Kato, T.
AUTHORS - Yamaga, M.
AUTHORS - Tsukahara, S.
SOURCE - Journal of the Japanese Society for Horticultural Science 55(2):169-173
TITLE - Guanidine compounds in fruit trees and their seasonal variations in citrus (Citrus unshiu Marc).
URL - http://www.journalarchive.jst.go.jp/jnlpdf.php?cdjournal=jjshs1925&cdvol=55&noissue=2&startpage=169&lang=en&from=jnltoc
YEAR - 1986
//
UNIQUE-ID - PUB-KATO86A
TYPES - Publications
AUTHORS - Kato, T.
AUTHORS - Kondo, T.
AUTHORS - Mizuno, K.
SOURCE - Soil Science and Plant Nutrition 32(3):487-491
TITLE - Occurrence of guanidino compounds in several plants
URL - http://nels.nii.ac.jp/els/110001719722.pdf?id=ART0001862831&type=pdf&lang=en&host=cinii&order_no=&ppv_type=0&lang_sw=&no=1257278852&cp=
YEAR - 1986
//
UNIQUE-ID - PUB-THOAI62B
TYPES - Publications
AUTHORS - Van Thoai, N.
AUTHORS - Thome-Beau, F.
AUTHORS - Pho, D. B.
SOURCE - Biochimica Biophysica Acta 63:128-135
TITLE - Role biologique de la &gamma;-guanidobutyramide chez <i>Streptomyces griseus</i>
YEAR - 1962
//
UNIQUE-ID - PUB-AGGAG74
TYPES - Publications
AUTHORS - Aggag, M.
AUTHORS - Schlegel, H.G.
SOURCE - Archives of Microbiology 100(1): 25-39
TITLE - Studies on a gram-positive hydrogen bacterium, <i>Nocardia opaca 1 b</i>
YEAR - 1974
//
UNIQUE-ID - PUB-KOEMEN91
TYPES - Publications
AUTHORS - Koemen, R.
AUTHORS - Zannoni, D.
AUTHORS - Ingledew, W. J.
AUTHORS - Schmidt, K.
SOURCE - Archives of Microbiology 155(4): 382-390
TITLE - The electron transport system of <i>Alcaligenes eutrophus</i> H16
YEAR - 1991
//
UNIQUE-ID - PUB-YOSHIDA95
TYPES - Publications
AUTHORS - Yoshida M
AUTHORS - Nakamura N
AUTHORS - Horikoshi K
SOURCE - Oyo Toshitsu Kagaku 42:19�25
TITLE - Production and application of maltose phosphorylase and trehalose phosphorylase by a strain of Plesiomonas (In Japanese)
YEAR - 1995
//
UNIQUE-ID - PUB-ROSENTHAL92
TYPES - Publications
AUTHORS - Rosenthal, Gerald A
SOURCE - Proc. Natl. Acad. Sci. USA, 1992, 89:1780-1784
TITLE - Purification and characterization of the higher plant enzyme L-canaline reductase
YEAR - 1992
//
UNIQUE-ID - PUB-HWANG96
TYPES - Publications
AUTHORS - Hwang, In Doo
AUTHORS - Lee, Yi
AUTHORS - Kim, Sang-Gu
AUTHORS - Lee, Jong Seob
AUTHORS - Kwong, Young Myung
SOURCE - J. Plant Physiol., 1996, 149:494-500
TITLE - Enzyme activities of canavanine metabolism in Canavalia lineata L. callus
YEAR - 1996
//
UNIQUE-ID - PUB-ROSENTHAL82
TYPES - Publications
AUTHORS - Rosenthal, Gerald A
SOURCE - Plant Physiology, 1982, 69:1066-1069
TITLE - L-canavanine metabolism in jack bean, Canavanine ensiformis
YEAR - 1982
//
UNIQUE-ID - PUB-LEE97
TYPES - Publications
AUTHORS - Lee, Y
AUTHORS - Lee, CB
AUTHORS - Kim, SG
AUTHORS - Kwon, YM
SOURCE - Plant Science, 1997, 122:217-224
TITLE - Purification and characterization of ornithine carbamoyltransferase from the chloroplasts of Canavalia lineata leaves
YEAR - 1997
//
UNIQUE-ID - PUB-WALLSGROVE95
TYPES - Publications
AUTHORS - Wallsgrove, R.M.
SOURCE - Cambridge University Press, ISBN 0-521-45453-0
TITLE - Amino acids and their derivatives in higher plants
YEAR - 1995
//
UNIQUE-ID - PUB-HWANG96A
TYPES - Publications
AUTHORS - Hwang, D.
AUTHORS - Kim, S-G.
AUTHORS - Kwon, Y.M.
SOURCE - Plant Cell, Tissue and Organ Culture. 45(1):17-23.
TITLE - Canavanine metabolism in tissue cultures of Canavalia lineata
URL - http://www.springerlink.com/content/g6403h6000t8v1tj/
YEAR - 1996
//
UNIQUE-ID - PUB-ROSENTHAL90
TYPES - Publications
AUTHORS - Rosenthal, Gerald A
SOURCE - Plant Physiology, 1990, 94:1-3
TITLE - Metabolism of L-canavanine and L-canaline in leguminous plants
YEAR - 1990
//
UNIQUE-ID - PUB-KREBS32
TYPES - Publications
AUTHORS - Krebs, H.A.
AUTHORS - Henseleit, K.
SOURCE - Hoppe-Seyler's Zeitschrift fur physiologische Chemie 210: 33-46
TITLE - Untersuchungen uber die Harnstoffbildung im Tierkorper.
YEAR - 1932
//
