# Supplementary material for: Genome resolved analysis of a premature infant gut microbial community reveals a Varibaculum cambriense genome and a shift towards fermentation-based metabolism during the third week of life
Source: Microbiome. 2013 Dec 17;1:30. doi: 10.1186/2049-2618-1-30 (PMC4177395; doi:10.1186/2049-2618-1-30)
Supplement: Additional file 5 — KEGG annotations. [file 2049-2618-1-30-S5.zip › af5_V_cambriense_pathway_tools/1.0/data/reactions.dat]

# 
#
# Authors:
#
# Please see the license agreement regarding the use of and distribution of this file.
# The format of this file is defined at http://bioinformatics.ai.sri.com/ptools/flatfile-format.html .
#
# Species: Varibaculum cambriense dora
# Database: DoraCyc
# Version: 1.0
# File Name: reactions.dat
# Date and time generated: July 17, 2013, 11:46:02
#
# Attributes:
#    UNIQUE-ID
#    TYPES
#    COMMON-NAME
#    CANNOT-BALANCE?
#    CITATIONS
#    COMMENT
#    COMMENT-INTERNAL
#    CREDITS
#    DATA-SOURCE
#    DBLINKS
#    DELTAG0
#    DOCUMENTATION
#    EC-NUMBER
#    ENZYMATIC-REACTION
#    ENZYMES-NOT-USED
#    EQUILIBRIUM-CONSTANT
#    HIDE-SLOT?
#    IN-PATHWAY
#    INSTANCE-NAME-TEMPLATE
#    LEFT
#    MEMBER-SORT-FN
#    OFFICIAL-EC?
#    ORPHAN?
#    PHYSIOLOGICALLY-RELEVANT?
#    PREDECESSORS
#    PRIMARIES
#    REACTION-DIRECTION
#    REACTION-LIST
#    REGULATED-BY
#    REQUIREMENTS
#    RIGHT
#    RXN-LOCATIONS
#    SIGNAL
#    SPECIES
#    SPONTANEOUS?
#    STD-REDUCTION-POTENTIAL
#    SYNONYMS
#    SYSTEMATIC-NAME
#    TEMPLATE-FILE
#
UNIQUE-ID - RXN-12715
TYPES - Small-Molecule-Reactions
TYPES - Chemical-Reactions
CREDITS - AUKFG-1
CREDITS - SRI
CREDITS - |caspi|
IN-PATHWAY - PWY-6944
LEFT - CPD-13680
PHYSIOLOGICALLY-RELEVANT? - T
REACTION-DIRECTION - LEFT-TO-RIGHT
RIGHT - CPD-13708
SPONTANEOUS? - T
//
UNIQUE-ID - RXN-9587
TYPES - Small-Molecule-Reactions
TYPES - Chemical-Reactions
CREDITS - AUKFG-1
IN-PATHWAY - PWY-5979
LEFT - CPD-10230
ORPHAN? - :NO
PHYSIOLOGICALLY-RELEVANT? - T
REACTION-DIRECTION - LEFT-TO-RIGHT
RIGHT - PROTON
RIGHT - CPD-10231
RIGHT - WATER
//
UNIQUE-ID - RXN-9586
TYPES - Small-Molecule-Reactions
TYPES - Chemical-Reactions
CREDITS - AUKFG-1
IN-PATHWAY - PWY-5979
LEFT - CPD-10229
PHYSIOLOGICALLY-RELEVANT? - T
REACTION-DIRECTION - LEFT-TO-RIGHT
RIGHT - CPD-10230
RIGHT - WATER
//
UNIQUE-ID - RXN-9585
TYPES - Small-Molecule-Reactions
TYPES - Chemical-Reactions
CREDITS - AUKFG-1
IN-PATHWAY - PWY-5979
LEFT - CPD-10228
PHYSIOLOGICALLY-RELEVANT? - T
REACTION-DIRECTION - LEFT-TO-RIGHT
RIGHT - CPD-10229
RIGHT - |Pi|
//
UNIQUE-ID - RXN-9584
TYPES - Small-Molecule-Reactions
TYPES - Chemical-Reactions
CREDITS - AUKFG-1
ENZYMATIC-REACTION - ENZRXNKFG-1075
IN-PATHWAY - PWY-5979
LEFT - CPD-10227
LEFT - PHOSPHO-ENOL-PYRUVATE
LEFT - WATER
ORPHAN? - :NO
PHYSIOLOGICALLY-RELEVANT? - T
REACTION-DIRECTION - LEFT-TO-RIGHT
RIGHT - CPD-10228
RIGHT - |Pi|
//
UNIQUE-ID - RXN-9582
TYPES - Small-Molecule-Reactions
TYPES - Chemical-Reactions
CREDITS - AUKFG-1
IN-PATHWAY - PWY-5979
LEFT - CPD-10225
PHYSIOLOGICALLY-RELEVANT? - T
REACTION-DIRECTION - LEFT-TO-RIGHT
RIGHT - CPD-10226
//
UNIQUE-ID - RXN-9581
TYPES - Small-Molecule-Reactions
TYPES - Chemical-Reactions
CREDITS - AUKFG-1
IN-PATHWAY - PWY-5979
LEFT - CPD-10224
LEFT - ATP
ORPHAN? - :NO
PHYSIOLOGICALLY-RELEVANT? - T
REACTION-DIRECTION - LEFT-TO-RIGHT
RIGHT - PROTON
RIGHT - CPD-10225
RIGHT - ADP
//
UNIQUE-ID - RXN-9386
TYPES - tRNA-Charging-Reactions
TYPES - Chemical-Reactions
CREDITS - AUKFG-1
ENZYMATIC-REACTION - ENZRXNKFG-1069
IN-PATHWAY - PWY-5921
LEFT - |GLN-tRNAs|
LEFT - GLT
LEFT - ATP
ORPHAN? - :NO
PHYSIOLOGICALLY-RELEVANT? - T
REACTION-DIRECTION - LEFT-TO-RIGHT
RIGHT - |L-glutamyl-tRNAGln|
RIGHT - AMP
RIGHT - PPI
//
UNIQUE-ID - RXN-12104
TYPES - tRNA-Reactions
TYPES - Chemical-Reactions
CANNOT-BALANCE? - T
CREDITS - AUKFG-1
CREDITS - SRI
CREDITS - |caspi|
IN-PATHWAY - PWY-6700
LEFT - |tRNAs-containing-epoxy-quenosine|
ORPHAN? - :NO
PHYSIOLOGICALLY-RELEVANT? - T
REACTION-DIRECTION - LEFT-TO-RIGHT
RIGHT - |tRNAs-with-queuosine|
//
UNIQUE-ID - RXN0-1342
TYPES - tRNA-Reactions
TYPES - Chemical-Reactions
CREDITS - AUKFG-1
IN-PATHWAY - PWY-6700
LEFT - |tRNA-with-7-aminomethyl-7-deazaguanine|
LEFT - S-ADENOSYLMETHIONINE
ORPHAN? - :NO
PHYSIOLOGICALLY-RELEVANT? - T
REACTION-DIRECTION - LEFT-TO-RIGHT
RIGHT - |tRNAs-containing-epoxy-quenosine|
RIGHT - ADENINE
RIGHT - MET
RIGHT - PROTON
^COEFFICIENT - 2
//
UNIQUE-ID - RXN-12587
TYPES - Small-Molecule-Reactions
TYPES - Chemical-Reactions
CREDITS - AUKFG-1
CREDITS - SRI
CREDITS - |caspi|
ENZYMATIC-REACTION - ENZRXNKFG-394
ENZYMATIC-REACTION - ENZRXNKFG-7
IN-PATHWAY - RXN-12588
LEFT - |Persulfurated-L-cysteine-desulfurases|
LEFT - |Sulfur-Acceptors|
ORPHAN? - :NO
PHYSIOLOGICALLY-RELEVANT? - T
REACTION-DIRECTION - LEFT-TO-RIGHT
RIGHT - |L-Cysteine-Desulfurases|
RIGHT - |Sulfurated-Sulfur-Acceptors|
//
UNIQUE-ID - RXN-11837
TYPES - EC-5.4.99
TYPES - Small-Molecule-Reactions
TYPES - Chemical-Reactions
COMMON-NAME - 23S rRNA pseudouridine<small><sup>1911/1915/1917</sup></small> synthase
CANNOT-BALANCE? - T
CREDITS - AUKFG-1
CREDITS - SRI
CREDITS - |caspi|
EC-NUMBER - 5.4.99.23
ENZYMATIC-REACTION - ENZRXNKFG-618
LEFT - |23S-rRNA-uridine1911-1915-1917|
MEMBER-SORT-FN - NUMBERED-CLASS-SORT-FN
OFFICIAL-EC? - T
ORPHAN? - :NO
PHYSIOLOGICALLY-RELEVANT? - T
RIGHT - |23S-rRNA-pseudouridine1911-1915-1917|
SYNONYMS - RluD
SYNONYMS - pseudouridine synthase RluD
SYSTEMATIC-NAME - 23S rRNA-uridine<small><sup>1911/1915/1917</sup></small> uracil mutase 
//
UNIQUE-ID - RXN0-5219
TYPES - Small-Molecule-Reactions
TYPES - Chemical-Reactions
CREDITS - AUKFG-1
LEFT - AMMONIA
LEFT - PROTON
PHYSIOLOGICALLY-RELEVANT? - T
REACTION-DIRECTION - REVERSIBLE
RIGHT - AMMONIUM
SPONTANEOUS? - T
//
UNIQUE-ID - RXN0-5305
TYPES - Small-Molecule-Reactions
TYPES - Chemical-Reactions
CREDITS - AUKFG-1
LEFT - CPD0-1108
PHYSIOLOGICALLY-RELEVANT? - T
REACTION-DIRECTION - REVERSIBLE
RIGHT - RIBOSE
SPONTANEOUS? - T
//
UNIQUE-ID - 3-SULFINYL-PYRUVATE-SPON-RXN
TYPES - Small-Molecule-Reactions
TYPES - Chemical-Reactions
CREDITS - AUKFG-1
LEFT - 3-SULFINYL-PYRUVATE
LEFT - WATER
PHYSIOLOGICALLY-RELEVANT? - T
REACTION-DIRECTION - LEFT-TO-RIGHT
RIGHT - PROTON
RIGHT - SO3
RIGHT - PYRUVATE
SPONTANEOUS? - T
//
UNIQUE-ID - RXN-10016
TYPES - Small-Molecule-Reactions
TYPES - Chemical-Reactions
CREDITS - AUKFG-1
LEFT - DIHYDROXYPENTANEDIONE
PHYSIOLOGICALLY-RELEVANT? - T
REACTION-DIRECTION - LEFT-TO-RIGHT
RIGHT - CPD-10775
SPONTANEOUS? - T
//
UNIQUE-ID - RXN-10779
TYPES - Small-Molecule-Reactions
TYPES - Chemical-Reactions
CREDITS - AUKFG-1
CREDITS - SRI
CREDITS - |fulcher|
LEFT - 5-HYDROXYINDOLE_ACETALDEHYDE
LEFT - CYS
PHYSIOLOGICALLY-RELEVANT? - T
REACTION-DIRECTION - REVERSIBLE
RIGHT - CPD-11670
RIGHT - WATER
SPONTANEOUS? - T
//
UNIQUE-ID - RXN-11811
TYPES - Small-Molecule-Reactions
TYPES - Chemical-Reactions
CREDITS - AUKFG-1
CREDITS - SRI
CREDITS - |caspi|
LEFT - AMMONIA
LEFT - WATER
PHYSIOLOGICALLY-RELEVANT? - T
REACTION-DIRECTION - REVERSIBLE
RIGHT - AMMONIUM
RIGHT - OH
SPONTANEOUS? - T
//
UNIQUE-ID - RXN-12149
TYPES - Small-Molecule-Reactions
TYPES - Chemical-Reactions
COMMON-NAME - L-rhamnose pyranase
CREDITS - AUKFG-1
CREDITS - SRI
CREDITS - |fulcher|
LEFT - |L-rhamnose|
PHYSIOLOGICALLY-RELEVANT? - T
REACTION-DIRECTION - REVERSIBLE
RIGHT - L-RHAMNOFURANOSE
SPONTANEOUS? - T
//
UNIQUE-ID - RXN-12540
TYPES - Small-Molecule-Reactions
TYPES - Chemical-Reactions
COMMON-NAME - Fenton reaction
CREDITS - AUKFG-1
CREDITS - SRI
CREDITS - |caspi|
LEFT - PROTON
LEFT - HYDROGEN-PEROXIDE
LEFT - FE+2
PHYSIOLOGICALLY-RELEVANT? - T
REACTION-DIRECTION - LEFT-TO-RIGHT
RIGHT - CPD-12377
RIGHT - OH
RIGHT - FE+3
SPONTANEOUS? - T
//
UNIQUE-ID - RXN-12541
TYPES - Small-Molecule-Reactions
TYPES - Chemical-Reactions
CREDITS - AUKFG-1
CREDITS - SRI
CREDITS - |caspi|
LEFT - OXYGEN-MOLECULE
^COEFFICIENT - 2
LEFT - FE+2
^COEFFICIENT - 2
PHYSIOLOGICALLY-RELEVANT? - T
REACTION-DIRECTION - LEFT-TO-RIGHT
RIGHT - SUPER-OXIDE
^COEFFICIENT - 2
RIGHT - FE+3
^COEFFICIENT - 2
SPONTANEOUS? - T
//
UNIQUE-ID - RXN-12753
TYPES - Small-Molecule-Reactions
TYPES - Chemical-Reactions
CREDITS - AUKFG-1
CREDITS - SRI
CREDITS - |caspi|
LEFT - NADH
LEFT - WATER
ORPHAN? - :NO
PHYSIOLOGICALLY-RELEVANT? - T
REACTION-DIRECTION - LEFT-TO-RIGHT
RIGHT - CPD-653
SPONTANEOUS? - T
//
UNIQUE-ID - RXN-12754
TYPES - Small-Molecule-Reactions
TYPES - Chemical-Reactions
CREDITS - AUKFG-1
CREDITS - SRI
CREDITS - |caspi|
LEFT - NADH
LEFT - WATER
ORPHAN? - :NO
PHYSIOLOGICALLY-RELEVANT? - T
REACTION-DIRECTION - LEFT-TO-RIGHT
RIGHT - CPD0-2472
SPONTANEOUS? - T
//
UNIQUE-ID - RXN-2881
TYPES - Small-Molecule-Reactions
TYPES - Chemical-Reactions
CREDITS - AUKFG-1
LEFT - FORMALDEHYDE
LEFT - THF
PHYSIOLOGICALLY-RELEVANT? - T
REACTION-DIRECTION - LEFT-TO-RIGHT
RIGHT - METHYLENE-THF
RIGHT - WATER
SPONTANEOUS? - T
//
UNIQUE-ID - RXN-4122
TYPES - Small-Molecule-Reactions
TYPES - Chemical-Reactions
CREDITS - AUKFG-1
LEFT - 2R-HYDROPEROXY-FATTY-ACIDS
LEFT - PROTON
PHYSIOLOGICALLY-RELEVANT? - T
REACTION-DIRECTION - LEFT-TO-RIGHT
RIGHT - |Fatty-Aldehydes|
RIGHT - CARBON-DIOXIDE
RIGHT - WATER
SPONTANEOUS? - T
//
UNIQUE-ID - RXN-6081
TYPES - Small-Molecule-Reactions
TYPES - Chemical-Reactions
CREDITS - AUKFG-1
LEFT - 2-ACETO-LACTATE
LEFT - |Acceptor|
LEFT - PROTON
PHYSIOLOGICALLY-RELEVANT? - T
REACTION-DIRECTION - LEFT-TO-RIGHT
RIGHT - DIACETYL
RIGHT - CARBON-DIOXIDE
RIGHT - |Donor-H2|
SPONTANEOUS? - T
//
UNIQUE-ID - RXN-10018
TYPES - Small-Molecule-Reactions
TYPES - Chemical-Reactions
CREDITS - AUKFG-1
LEFT - CPD-10775
LEFT - WATER
PHYSIOLOGICALLY-RELEVANT? - T
REACTION-DIRECTION - LEFT-TO-RIGHT
RIGHT - CPD-10776
SPONTANEOUS? - T
//
UNIQUE-ID - RXN-11409
TYPES - Small-Molecule-Reactions
TYPES - Chemical-Reactions
CREDITS - AUKFG-1
CREDITS - THE-ARABIDOPSIS-INFORMATION-RESOURCE
CREDITS - |dreher|
LEFT - GTP
LEFT - CPD-12377
PHYSIOLOGICALLY-RELEVANT? - T
REACTION-DIRECTION - LEFT-TO-RIGHT
RIGHT - PROTON
^COEFFICIENT - 2
RIGHT - CPD-12366
SPONTANEOUS? - T
//
UNIQUE-ID - RXN-11410
TYPES - Small-Molecule-Reactions
TYPES - Chemical-Reactions
CREDITS - AUKFG-1
CREDITS - THE-ARABIDOPSIS-INFORMATION-RESOURCE
CREDITS - |dreher|
LEFT - DGTP
LEFT - CPD-12377
PHYSIOLOGICALLY-RELEVANT? - T
REACTION-DIRECTION - LEFT-TO-RIGHT
RIGHT - PROTON
^COEFFICIENT - 2
RIGHT - CPD0-1905
SPONTANEOUS? - T
//
UNIQUE-ID - RXN0-4261
TYPES - Small-Molecule-Reactions
TYPES - Chemical-Reactions
CREDITS - AUKFG-1
ENZYMATIC-REACTION - ENZRXNKFG-1058
LEFT - |Supercoiled-Duplex-DNAs|
LEFT - ATP
ORPHAN? - :NO
PHYSIOLOGICALLY-RELEVANT? - T
RIGHT - |Single-Stranded-DNAs|
RIGHT - ADP
RIGHT - |Pi|
//
UNIQUE-ID - RXN-10639
TYPES - Small-Molecule-Reactions
TYPES - Chemical-Reactions
CREDITS - AUKFG-1
IN-PATHWAY - PWY-6317
LEFT - GLC-1-P
PHYSIOLOGICALLY-RELEVANT? - T
REACTION-DIRECTION - LEFT-TO-RIGHT
RIGHT - CPD-448
SPONTANEOUS? - T
//
UNIQUE-ID - RXN-11099
TYPES - Small-Molecule-Reactions
TYPES - Chemical-Reactions
COMMON-NAME - <i>N</i>1-amidinostreptamine 6-phosphate aminotransferase
CREDITS - AUKFG-1
CREDITS - SRI
CREDITS - |fulcher|
IN-PATHWAY - PWY-5940
LEFT - CPD-12064
LEFT - ARG
ORPHAN? - :NO
PHYSIOLOGICALLY-RELEVANT? - T
REACTION-DIRECTION - LEFT-TO-RIGHT
RIGHT - STREPTIDINE-6-PHOSPHATE
RIGHT - L-ORNITHINE
//
UNIQUE-ID - RXN-11098
TYPES - Small-Molecule-Reactions
TYPES - Chemical-Reactions
COMMON-NAME - ATP:1D-1-guanidino-3-amino-1,3-dideoxy-scyllo-inositol 6-phosphotransferase
CREDITS - AUKFG-1
CREDITS - SRI
CREDITS - |fulcher|
IN-PATHWAY - PWY-5940
LEFT - D-1-GUANIDINO-3-AMINO-13-DIDEOXY-SCYLLO
LEFT - ATP
PHYSIOLOGICALLY-RELEVANT? - T
REACTION-DIRECTION - LEFT-TO-RIGHT
RIGHT - PROTON
RIGHT - CPD-12064
RIGHT - ADP
SYNONYMS - <i>N</i>-amidinostreptamine kinase
//
UNIQUE-ID - RXN-11097
TYPES - Small-Molecule-Reactions
TYPES - Chemical-Reactions
COMMON-NAME - 1-guanidino-1-deoxy-scyllo-inositol dehydrogenase
CREDITS - AUKFG-1
CREDITS - SRI
CREDITS - |fulcher|
IN-PATHWAY - PWY-5940
LEFT - CPD-7168
PHYSIOLOGICALLY-RELEVANT? - T
REACTION-DIRECTION - LEFT-TO-RIGHT
RIGHT - D-1-GUANIDINO-1-DEOXY-3-DEHYDRO-SCYLLO-I
RIGHT - PROTON
^COEFFICIENT - 2
//
UNIQUE-ID - RXN-9469
TYPES - Small-Molecule-Reactions
TYPES - Chemical-Reactions
CANNOT-BALANCE? - T
CREDITS - AUKFG-1
IN-PATHWAY - PWY-5940
LEFT - CDP-D-GLUCOSE
PHYSIOLOGICALLY-RELEVANT? - T
REACTION-DIRECTION - LEFT-TO-RIGHT
RIGHT - CPD-10137
//
UNIQUE-ID - RXN-9467
TYPES - Unknown-Conversions
TYPES - Small-Molecule-Reactions
TYPES - Chemical-Reactions
CREDITS - AUKFG-1
IN-PATHWAY - PWY-5940
LEFT - DTDP-RHAMNOSE
PHYSIOLOGICALLY-RELEVANT? - T
REACTION-DIRECTION - LEFT-TO-RIGHT
RIGHT - DTDP-L-DIHYDROSTREPTOSE
//
UNIQUE-ID - RXN-9471
TYPES - Small-Molecule-Reactions
TYPES - Chemical-Reactions
CREDITS - AUKFG-1
IN-PATHWAY - PWY-5940
LEFT - DIHYDROSTREPTOMYCIN-6-PHOSPHATE
PHYSIOLOGICALLY-RELEVANT? - T
REACTION-DIRECTION - LEFT-TO-RIGHT
RIGHT - PROTON
^COEFFICIENT - 2
RIGHT - CPD-529
//
UNIQUE-ID - RXN-9470
TYPES - Small-Molecule-Reactions
TYPES - Chemical-Reactions
CREDITS - AUKFG-1
IN-PATHWAY - PWY-5940
LEFT - O-14-ALPHA-L-DIHYDROSTREPTOSYL-STREPTID
LEFT - CPD-10137
PHYSIOLOGICALLY-RELEVANT? - T
REACTION-DIRECTION - LEFT-TO-RIGHT
RIGHT - PROTON
RIGHT - DIHYDROSTREPTOMYCIN-6-PHOSPHATE
RIGHT - CDP
//
UNIQUE-ID - SPONTPRO-RXN
TYPES - Small-Molecule-Reactions
TYPES - Chemical-Reactions
CREDITS - AUKFG-1
IN-PATHWAY - PWY-4981
LEFT - L-GLUTAMATE_GAMMA-SEMIALDEHYDE
PHYSIOLOGICALLY-RELEVANT? - T
REACTION-DIRECTION - REVERSIBLE
RIGHT - PROTON
RIGHT - WATER
RIGHT - L-DELTA1-PYRROLINE_5-CARBOXYLATE
SPONTANEOUS? - T
//
UNIQUE-ID - RXN-8315
TYPES - Small-Molecule-Reactions
TYPES - Chemical-Reactions
CREDITS - AUKFG-1
IN-PATHWAY - PWY-6642
IN-PATHWAY - PWY-6638
LEFT - PROTON
LEFT - SO3
PHYSIOLOGICALLY-RELEVANT? - T
REACTION-DIRECTION - REVERSIBLE
RIGHT - HSO3
SPONTANEOUS? - T
//
UNIQUE-ID - RXN-8447
TYPES - Small-Molecule-Reactions
TYPES - Chemical-Reactions
CREDITS - AUKFG-1
IN-PATHWAY - PYRIDOXSYN-PWY
LEFT - 2-AMINO-3-OXO-4-PHOSPHONOOXYBUTYRATE
LEFT - PROTON
^COEFFICIENT - 2
PHYSIOLOGICALLY-RELEVANT? - T
REACTION-DIRECTION - LEFT-TO-RIGHT
RIGHT - 1-AMINO-PROPAN-2-ONE-3-PHOSPHATE
RIGHT - CARBON-DIOXIDE
SPONTANEOUS? - T
//
UNIQUE-ID - 2OXOGLUTARATEDEH-RXN
TYPES - Composite-Reactions
TYPES - Small-Molecule-Reactions
TYPES - Chemical-Reactions
COMMON-NAME - 2-oxoglutarate dehydrogenase complex
CREDITS - AUKFG-1
CREDITS - SRI
CREDITS - |caspi|
DELTAG0 - -7.2    
ENZYMATIC-REACTION - ENZRXNKFG-1096
IN-PATHWAY - TCA
LEFT - 2-KETOGLUTARATE
LEFT - CO-A
LEFT - NAD
ORPHAN? - :NO
PHYSIOLOGICALLY-RELEVANT? - T
REACTION-DIRECTION - LEFT-TO-RIGHT
REACTION-LIST - 2OXOGLUTDECARB-RXN
REACTION-LIST - RXN0-1147
REACTION-LIST - RXN-7716
RIGHT - SUC-COA
RIGHT - CARBON-DIOXIDE
RIGHT - NADH
SYNONYMS - 2-oxoglutarate dehydrogenation
SYNONYMS - &alpha;-ketoglutarate oxidative decarboxylation
//
UNIQUE-ID - FHLMULTI-RXN
TYPES - Small-Molecule-Reactions
TYPES - Chemical-Reactions
CREDITS - AUKFG-1
IN-PATHWAY - ANARESP1-PWY
IN-PATHWAY - FERMENTATION-PWY
LEFT - PROTON
LEFT - FORMATE
PHYSIOLOGICALLY-RELEVANT? - T
REACTION-DIRECTION - LEFT-TO-RIGHT
RIGHT - CARBON-DIOXIDE
RIGHT - HYDROGEN-MOLECULE
//
UNIQUE-ID - GCVMULTI-RXN
TYPES - Composite-Reactions
TYPES - Small-Molecule-Reactions
TYPES - Chemical-Reactions
CREDITS - AUKFG-1
IN-PATHWAY - PWY-2201
IN-PATHWAY - 1CMET2-PWY
LEFT - NAD
LEFT - GLY
LEFT - THF
ORPHAN? - :NO
PHYSIOLOGICALLY-RELEVANT? - T
REACTION-DIRECTION - LEFT-TO-RIGHT
REACTION-LIST - GCVP-RXN
REACTION-LIST - GCVT-RXN
REACTION-LIST - RXN-8629
RIGHT - PROTON
RIGHT - METHYLENE-THF
RIGHT - AMMONIA
RIGHT - CARBON-DIOXIDE
RIGHT - NADH
//
UNIQUE-ID - 2KETO-3METHYLVALERATE-RXN
TYPES - Composite-Reactions
TYPES - Small-Molecule-Reactions
TYPES - Chemical-Reactions
CREDITS - AUKFG-1
IN-PATHWAY - ILEUDEG-PWY
LEFT - 2-KETO-3-METHYL-VALERATE
LEFT - NAD
LEFT - CO-A
ORPHAN? - :NO
PHYSIOLOGICALLY-RELEVANT? - T
REACTION-DIRECTION - LEFT-TO-RIGHT
REACTION-LIST - METHYLVALERATE-RXN
REACTION-LIST - MBCOA-DHLIPOAMIDE-RXN
REACTION-LIST - RXN-7719
RIGHT - 2-METHYL-BUTYRYL-COA
RIGHT - NADH
RIGHT - CARBON-DIOXIDE
//
UNIQUE-ID - RXN0-6490
TYPES - Redox-Half-Reactions
TYPES - Small-Molecule-Reactions
TYPES - Chemical-Reactions
CREDITS - AUKFG-1
CREDITS - SRI
CREDITS - |keseler|
IN-PATHWAY - RXN0-6491
LEFT - OROTATE
^COMPARTMENT - CCO-IN
LEFT - PROTON
^COEFFICIENT - 2
^COMPARTMENT - CCO-IN
LEFT - E-
^COEFFICIENT - 2
PHYSIOLOGICALLY-RELEVANT? - T
REACTION-DIRECTION - REVERSIBLE
RIGHT - DI-H-OROTATE
^COMPARTMENT - CCO-IN
STD-REDUCTION-POTENTIAL - -0.2    
//
UNIQUE-ID - RXN-10015
TYPES - Small-Molecule-Reactions
TYPES - Chemical-Reactions
CREDITS - AUKFG-1
IN-PATHWAY - PWY-6153
LEFT - DIHYDROXYPENTANEDIONE
PHYSIOLOGICALLY-RELEVANT? - T
REACTION-DIRECTION - LEFT-TO-RIGHT
RIGHT - CPD-10773
SPONTANEOUS? - T
//
UNIQUE-ID - RXN-10017
TYPES - Small-Molecule-Reactions
TYPES - Chemical-Reactions
CREDITS - AUKFG-1
IN-PATHWAY - PWY-6153
LEFT - CPD-10773
LEFT - WATER
PHYSIOLOGICALLY-RELEVANT? - T
REACTION-DIRECTION - LEFT-TO-RIGHT
RIGHT - CPD-10774
SPONTANEOUS? - T
//
UNIQUE-ID - RXN-10985
TYPES - Small-Molecule-Reactions
TYPES - Chemical-Reactions
CREDITS - AUKFG-1
CREDITS - SRI
CREDITS - |caspi|
IN-PATHWAY - PWY-6373
LEFT - PROTON
LEFT - ACRYLATE
LEFT - CO-A
ORPHAN? - :NO
PHYSIOLOGICALLY-RELEVANT? - T
REACTION-DIRECTION - LEFT-TO-RIGHT
RIGHT - ACRYLYL-COA
RIGHT - WATER
//
UNIQUE-ID - RXN-10986
TYPES - Small-Molecule-Reactions
TYPES - Chemical-Reactions
CREDITS - AUKFG-1
CREDITS - SRI
CREDITS - |caspi|
IN-PATHWAY - PWY-6373
LEFT - ACRYLYL-COA
LEFT - WATER
^COEFFICIENT - 2
ORPHAN? - :NO
PHYSIOLOGICALLY-RELEVANT? - T
REACTION-DIRECTION - LEFT-TO-RIGHT
RIGHT - PROTON
RIGHT - 3-HYDROXY-PROPIONATE
RIGHT - CO-A
//
UNIQUE-ID - RXN-7800
TYPES - Small-Molecule-Reactions
TYPES - Chemical-Reactions
CREDITS - AUKFG-1
IN-PATHWAY - LEUSYN-PWY
LEFT - PROTON
LEFT - CPD-7100
PHYSIOLOGICALLY-RELEVANT? - T
REACTION-DIRECTION - LEFT-TO-RIGHT
RIGHT - 2K-4CH3-PENTANOATE
RIGHT - CARBON-DIOXIDE
SPONTANEOUS? - T
//
UNIQUE-ID - URA-PHOSPH-RXN
TYPES - Small-Molecule-Reactions
TYPES - Chemical-Reactions
CREDITS - AUKFG-1
IN-PATHWAY - PWY0-1298
LEFT - |Pi|
LEFT - DEOXYURIDINE
PHYSIOLOGICALLY-RELEVANT? - T
REACTION-DIRECTION - LEFT-TO-RIGHT
RIGHT - DEOXY-RIBOSE-1P
RIGHT - URACIL
//
UNIQUE-ID - ADDALT-RXN
TYPES - Small-Molecule-Reactions
TYPES - Chemical-Reactions
CREDITS - AUKFG-1
IN-PATHWAY - PWY0-1297
LEFT - WATER
LEFT - DEOXYADENOSINE
ORPHAN? - :NO
PHYSIOLOGICALLY-RELEVANT? - T
REACTION-DIRECTION - LEFT-TO-RIGHT
RIGHT - AMMONIA
RIGHT - DEOXYINOSINE
//
UNIQUE-ID - RXN-8990
TYPES - Small-Molecule-Reactions
TYPES - Chemical-Reactions
CREDITS - AUKFG-1
IN-PATHWAY - PWY-5751
LEFT - PHE
LEFT - OXYGEN-MOLECULE
LEFT - WATER
ORPHAN? - :NO
PHYSIOLOGICALLY-RELEVANT? - T
REACTION-DIRECTION - LEFT-TO-RIGHT
RIGHT - PHENYLACETALDEHYDE
RIGHT - AMMONIA
RIGHT - HYDROGEN-PEROXIDE
RIGHT - CARBON-DIOXIDE
//
UNIQUE-ID - RXN-7253
TYPES - Small-Molecule-Reactions
TYPES - Chemical-Reactions
CREDITS - AUKFG-1
LEFT - CPD-6746
LEFT - WATER
ORPHAN? - :NO
PHYSIOLOGICALLY-RELEVANT? - T
RIGHT - MYO-INOSITOL
RIGHT - |Pi|
//
UNIQUE-ID - RIBOPHOSPHAT-RXN
TYPES - Small-Molecule-Reactions
TYPES - Chemical-Reactions
CREDITS - AUKFG-1
IN-PATHWAY - RIBOSYN2-PWY
LEFT - CPD-1086
LEFT - WATER
PHYSIOLOGICALLY-RELEVANT? - T
REACTION-DIRECTION - LEFT-TO-RIGHT
RIGHT - AMINO-RIBOSYLAMINO-1H-3H-PYR-DIONE
RIGHT - |Pi|
SYNONYMS - 5-amino-6-(5-phosphoribitylamino)uracil phosphatase
//
UNIQUE-ID - RXN-11031
TYPES - Small-Molecule-Reactions
TYPES - Chemical-Reactions
CREDITS - AUKFG-1
CREDITS - SRI
CREDITS - |caspi|
ENZYMATIC-REACTION - ENZRXNKFG-1100
IN-PATHWAY - PWY-6385
LEFT - CPD-12260
^COEFFICIENT - 2
LEFT - WATER
^COEFFICIENT - 4
ORPHAN? - :NO
PHYSIOLOGICALLY-RELEVANT? - T
REACTION-DIRECTION - LEFT-TO-RIGHT
RIGHT - PROTON
RIGHT - CPD-12000
RIGHT - D-ALANINE
^COEFFICIENT - 4
RIGHT - CPD-11984
//
UNIQUE-ID - RXN-11030
TYPES - Small-Molecule-Reactions
TYPES - Chemical-Reactions
CREDITS - AUKFG-1
CREDITS - SRI
CREDITS - |caspi|
IN-PATHWAY - PWY-6385
LEFT - CPD-12260
^COEFFICIENT - 2
LEFT - WATER
^COEFFICIENT - 4
ORPHAN? - :NO
PHYSIOLOGICALLY-RELEVANT? - T
REACTION-DIRECTION - LEFT-TO-RIGHT
RIGHT - PROTON
RIGHT - CPD-11999
RIGHT - CPD-11984
RIGHT - D-ALANINE
^COEFFICIENT - 4
//
UNIQUE-ID - RXN-11343
TYPES - Small-Molecule-Reactions
TYPES - Chemical-Reactions
CREDITS - AUKFG-1
CREDITS - SRI
CREDITS - |caspi|
IN-PATHWAY - PWY-6470
LEFT - CPD-12306
LEFT - AMMONIUM
PHYSIOLOGICALLY-RELEVANT? - T
REACTION-DIRECTION - LEFT-TO-RIGHT
RIGHT - CPD-12307
RIGHT - WATER
//
UNIQUE-ID - RXN-11345
TYPES - Small-Molecule-Reactions
TYPES - Chemical-Reactions
CREDITS - AUKFG-1
CREDITS - SRI
CREDITS - |caspi|
IN-PATHWAY - PWY-6470
LEFT - PROTON
LEFT - CPD-12304
LEFT - AMMONIA
PHYSIOLOGICALLY-RELEVANT? - T
REACTION-DIRECTION - LEFT-TO-RIGHT
RIGHT - CPD-12305
RIGHT - WATER
//
UNIQUE-ID - RXN-12588
TYPES - EC-2.8.1
TYPES - Composite-Reactions
TYPES - Small-Molecule-Reactions
COMMON-NAME - cysteine desulfurase
CREDITS - AUKFG-1
CREDITS - SRI
CREDITS - |caspi|
EC-NUMBER - 2.8.1.7
ENZYMATIC-REACTION - ENZRXNKFG-396
ENZYMATIC-REACTION - ENZRXNKFG-9
LEFT - CYS
LEFT - |Sulfur-Acceptors|
MEMBER-SORT-FN - NUMBERED-CLASS-SORT-FN
OFFICIAL-EC? - T
ORPHAN? - :NO
PHYSIOLOGICALLY-RELEVANT? - T
REACTION-LIST - RXN0-308
REACTION-LIST - RXN-12587
RIGHT - L-ALPHA-ALANINE
RIGHT - |Sulfurated-Sulfur-Acceptors|
SYNONYMS - IscS
SYNONYMS - NIFS
SYNONYMS - NifS
SYNONYMS - SufS
SYNONYMS - cysteine desulfurylase
SYSTEMATIC-NAME - <small>L</small>-cysteine:acceptor sulfurtransferase
//
UNIQUE-ID - ISOCITDEH-RXN
TYPES - Composite-Reactions
TYPES - EC-1.1.1
TYPES - Small-Molecule-Reactions
COMMON-NAME - isocitrate dehydrogenase (NADP<small><sup>+</sup></small>)
CREDITS - AUKFG-1
CREDITS - SRI
CREDITS - |caspi|
DELTAG0 - -5.    
EC-NUMBER - 1.1.1.42
ENZYMATIC-REACTION - ENZRXNKFG-597
IN-PATHWAY - ANARESP1-PWY
IN-PATHWAY - FERMENTATION-PWY
IN-PATHWAY - TCA
LEFT - THREO-DS-ISO-CITRATE
LEFT - NADP
MEMBER-SORT-FN - NUMBERED-CLASS-SORT-FN
OFFICIAL-EC? - T
ORPHAN? - :NO
PHYSIOLOGICALLY-RELEVANT? - T
REACTION-DIRECTION - LEFT-TO-RIGHT
REACTION-LIST - RXN-9951
REACTION-LIST - RXN-8642
RIGHT - 2-KETOGLUTARATE
RIGHT - CARBON-DIOXIDE
RIGHT - NADPH
SYNONYMS - oxalosuccinate decarboxylase
SYNONYMS - oxalsuccinic decarboxylase
SYNONYMS - isocitrate (NADP) dehydrogenase
SYNONYMS - isocitrate (nicotinamide adenine dinucleotide phosphate) dehydrogenase
SYNONYMS - NADP-specific isocitrate dehydrogenase
SYNONYMS - NADP-linked isocitrate dehydrogenase
SYNONYMS - NADP-dependent isocitrate dehydrogenase
SYNONYMS - NADP isocitric dehydrogenase
SYNONYMS - isocitrate dehydrogenase (NADP-dependent)
SYNONYMS - NADP-dependent isocitric dehydrogenase
SYNONYMS - triphosphopyridine nucleotide-linked isocitrate dehydrogenase-oxalosuccinate carboxylase
SYNONYMS - NADP<small><sup>+</sup></small>-linked isocitrate dehydrogenase
SYNONYMS - IDH (ambiguous)
SYNONYMS - dual-cofactor-specific isocitrate dehydrogenase
SYNONYMS - NADP<small><sup>+</sup></small>-ICDH
SYNONYMS - NADP<small><sup>+</sup></small>-IDH
SYNONYMS - IDP
SYNONYMS - IDP1
SYNONYMS - IDP2
SYNONYMS - IDP3
SYSTEMATIC-NAME - isocitrate:NADP<small><sup>+</sup></small> oxidoreductase (decarboxylating)
//
UNIQUE-ID - RXN0-1134
TYPES - Composite-Reactions
TYPES - EC-1.2.4
TYPES - Protein-Modification-Reactions
COMMON-NAME - pyruvate dehydrogenase (acetyl-transferring)
CREDITS - AUKFG-1
CREDITS - SRI
CREDITS - |caspi|
EC-NUMBER - 1.2.4.1
ENZYMATIC-REACTION - ENZRXNKFG-722
IN-PATHWAY - PYRUVDEHYD-PWY
IN-PATHWAY - PYRUVDEH-RXN
LEFT - PYRUVATE
LEFT - |Pyruvate-dehydrogenase-lipoate|
LEFT - PROTON
MEMBER-SORT-FN - NUMBERED-CLASS-SORT-FN
OFFICIAL-EC? - T
ORPHAN? - :NO
PHYSIOLOGICALLY-RELEVANT? - T
REACTION-DIRECTION - LEFT-TO-RIGHT
REACTION-LIST - RXN-12583
REACTION-LIST - RXN-12508
RIGHT - |Pyruvate-dehydrogenase-acetylDHlipoyl|
RIGHT - CARBON-DIOXIDE
SYNONYMS - MtPDC (mitochondrial pyruvate dehydogenase complex)
SYNONYMS - pyruvate decarboxylase
SYNONYMS - pyruvate dehydrogenase
SYNONYMS - pyruvate dehydrogenase (lipoamide)
SYNONYMS - pyruvate dehydrogenase complex
SYNONYMS - pyruvate:lipoamide 2-oxidoreductase (decarboxylating and acceptor-acetylating)
SYNONYMS - pyruvic acid dehydrogenase
SYNONYMS - pyruvic dehydrogenase
SYSTEMATIC-NAME - pyruvate:[dihydrolipoyllysine-residue acetyltransferase]-lipoyllysine 2-oxidoreductase (decarboxylating, acceptor-acetylating)
//
UNIQUE-ID - GLUTAMATESYN-RXN
TYPES - Composite-Reactions
TYPES - EC-1.4.1
TYPES - Small-Molecule-Reactions
COMMON-NAME - glutamate synthase (NADPH)
CREDITS - AUKFG-1
CREDITS - SRI
CREDITS - |caspi|
EC-NUMBER - 1.4.1.13
ENZYMATIC-REACTION - ENZRXNKFG-843
IN-PATHWAY - GLUTSYN-PWY
IN-PATHWAY - GLUTAMINEFUM-PWY
LEFT - GLT
^COEFFICIENT - 2
LEFT - NADP
MEMBER-SORT-FN - NUMBERED-CLASS-SORT-FN
OFFICIAL-EC? - T
ORPHAN? - :NO
PHYSIOLOGICALLY-RELEVANT? - T
REACTION-DIRECTION - RIGHT-TO-LEFT
REACTION-LIST - GLUTDEHYD-RXN
REACTION-LIST - GLUTAMIN-RXN
RIGHT - PROTON
RIGHT - GLN
RIGHT - 2-KETOGLUTARATE
RIGHT - NADPH
SYNONYMS - glutamate (reduced nicotinamide adenine dinucleotide phosphate) synthase
SYNONYMS - <small>L</small>-glutamate synthase
SYNONYMS - <small>L</small>-glutamate synthetase
SYNONYMS - glutamate synthetase (NADP)
SYNONYMS - NADPH-dependent glutamate synthase
SYNONYMS - glutamine-ketoglutaric aminotransferase
SYNONYMS - NADPH-glutamate synthase
SYNONYMS - NADPH-linked glutamate synthase
SYNONYMS - glutamine amide-2-oxoglutarate aminotransferase (oxidoreductase, NADP)
SYNONYMS - <small>L</small>-glutamine:2-oxoglutarate aminotransferase, NADPH oxidizing
SYNONYMS - glutamate synthase (NADPH)
SYSTEMATIC-NAME - <small>L</small>-glutamate:NADP<small><sup>+</sup></small> oxidoreductase (transaminating)
//
UNIQUE-ID - PYRUVDEH-RXN
TYPES - Composite-Reactions
TYPES - EC-1.2.1
TYPES - Small-Molecule-Reactions
CREDITS - AUKFG-1
DELTAG0 - -8
EC-NUMBER - 1.2.1.-
IN-PATHWAY - ANARESP1-PWY
LEFT - PYRUVATE
LEFT - CO-A
LEFT - NAD
MEMBER-SORT-FN - NUMBERED-CLASS-SORT-FN
OFFICIAL-EC? - NIL
ORPHAN? - :NO
PHYSIOLOGICALLY-RELEVANT? - T
REACTION-DIRECTION - LEFT-TO-RIGHT
REACTION-LIST - RXN0-1134
REACTION-LIST - RXN0-1133
REACTION-LIST - RXN0-1132
RIGHT - ACETYL-COA
RIGHT - CARBON-DIOXIDE
RIGHT - NADH
//
UNIQUE-ID - DIMESULFREDUCT-RXN
TYPES - EC-1.8.5
TYPES - Electron-Transfer-Reactions
TYPES - Small-Molecule-Reactions
COMMON-NAME - dimethylsulfoxide reductase
CREDITS - AUKFG-1
CREDITS - SRI
CREDITS - |caspi|
EC-NUMBER - 1.8.5.3
ENZYMATIC-REACTION - ENZRXNKFG-22
LEFT - |Menaquinols|
LEFT - DMSO
^COMPARTMENT - CCO-OUT
MEMBER-SORT-FN - NUMBERED-CLASS-SORT-FN
OFFICIAL-EC? - T
PHYSIOLOGICALLY-RELEVANT? - T
PREDECESSORS - (RXN0-5262 TRANS-RXN0-234)
PRIMARIES - (TRANS-RXN0-234 NIL (E-))
PRIMARIES - (RXN0-5262 (E-) NIL)
REACTION-DIRECTION - LEFT-TO-RIGHT
REACTION-LIST - TRANS-RXN0-234
REACTION-LIST - RXN0-5262
RIGHT - |Menaquinones|
RIGHT - WATER
^COMPARTMENT - CCO-OUT
RIGHT - CPD-7670
^COMPARTMENT - CCO-OUT
SYNONYMS - DMSO reductase
SYSTEMATIC-NAME - dimethyl sulfide:menaquinone oxidoreductase
//
UNIQUE-ID - RXN0-5256
TYPES - Electron-Transfer-Reactions
TYPES - EC-1.12.99
TYPES - Small-Molecule-Reactions
COMMON-NAME - menaquinone hydrogenase (acceptor)
CREDITS - AUKFG-1
EC-NUMBER - 1.12.99.6
ENZYMATIC-REACTION - ENZRXNKFG-308
ENZYMATIC-REACTION - ENZRXNKFG-304
ENZYMATIC-REACTION - ENZRXNKFG-300
LEFT - |Menaquinones|
LEFT - PROTON
^COEFFICIENT - 2
^COMPARTMENT - CCO-IN
LEFT - HYDROGEN-MOLECULE
^COMPARTMENT - CCO-OUT
MEMBER-SORT-FN - NUMBERED-CLASS-SORT-FN
OFFICIAL-EC? - NIL
PHYSIOLOGICALLY-RELEVANT? - T
PREDECESSORS - (RXN0-5254 RXN0-5255)
PRIMARIES - (RXN0-5254 (E-) NIL)
PRIMARIES - (RXN0-5255 NIL (E-))
REACTION-DIRECTION - PHYSIOL-LEFT-TO-RIGHT
REACTION-LIST - RXN0-5254
REACTION-LIST - RXN0-5255
RIGHT - |Menaquinols|
RIGHT - PROTON
^COEFFICIENT - 2
^COMPARTMENT - CCO-OUT
//
UNIQUE-ID - RXN0-5260
TYPES - EC-1.1.5
TYPES - Electron-Transfer-Reactions
TYPES - Small-Molecule-Reactions
COMMON-NAME - glycerol-3-phosphate dehydrogenase
CREDITS - AUKFG-1
EC-NUMBER - 1.1.5.3
ENZYMATIC-REACTION - ENZRXNKFG-1143
ENZYMATIC-REACTION - ENZRXNKFG-431
ENZYMATIC-REACTION - ENZRXNKFG-427
ENZYMATIC-REACTION - ENZRXNKFG-423
LEFT - |ETR-Quinones|
LEFT - GLYCEROL-3P
^COMPARTMENT - CCO-IN
MEMBER-SORT-FN - NUMBERED-CLASS-SORT-FN
OFFICIAL-EC? - T
ORPHAN? - :NO
PHYSIOLOGICALLY-RELEVANT? - T
PREDECESSORS - (RXN0-5259 RXN0-5257)
PRIMARIES - (RXN0-5259 (E-) NIL)
PRIMARIES - (RXN0-5257 NIL (E-))
REACTION-DIRECTION - LEFT-TO-RIGHT
REACTION-LIST - RXN0-5259
REACTION-LIST - RXN0-5257
RIGHT - |ETR-Quinols|
RIGHT - DIHYDROXY-ACETONE-PHOSPHATE
^COMPARTMENT - CCO-IN
SYNONYMS - &alpha;-glycerophosphate dehydrogenase
SYNONYMS - &alpha;-glycerophosphate dehydrogenase (acceptor)
SYNONYMS - anaerobic glycerol-3-phosphate dehydrogenase
SYNONYMS - <small>DL</small>-glycerol 3-phosphate oxidase (misleading)
SYNONYMS - FAD-dependent glycerol-3-phosphate dehydrogenase
SYNONYMS - FAD-dependent <em>sn</em>-glycerol-3-phosphate dehydrogenase
SYNONYMS - FAD-GPDH
SYNONYMS - FAD-linked glycerol 3-phosphate dehydrogenase
SYNONYMS - FAD-linked <small>L</small>-glycerol-3-phosphate dehydrogenase
SYNONYMS - flavin-linked glycerol-3-phosphate dehydrogenase
SYNONYMS - flavoprotein-linked <small>L</small>-glycerol 3-phosphate dehydrogenase
SYNONYMS - glycerol 3-phosphate cytochrome <em>c</em> reductase (misleading)
SYNONYMS - glycerol phosphate dehydrogenase
SYNONYMS - glycerol phosphate dehydrogenase (acceptor)
SYNONYMS - glycerol phosphate dehydrogenase (FAD)
SYNONYMS - glycerol-3-phosphate CoQ reductase
SYNONYMS - glycerol-3-phosphate dehydrogenase (flavin-linked)
SYNONYMS - glycerol-3-phosphate:CoQ reductase
SYNONYMS - glycerophosphate dehydrogenase
SYNONYMS - <small>L</small>-3-glycerophosphate-ubiquinone oxidoreductase
SYNONYMS - <small>L</small>-glycerol-3-phosphate dehydrogenase (ambiguous)
SYNONYMS - <small>L</small>-glycerophosphate dehydrogenase
SYNONYMS - mGPD
SYNONYMS - mitochondrial glycerol phosphate dehydrogenase
SYNONYMS - NAD<small><sup>+</sup></small>-independent glycerol phosphate dehydrogenase
SYNONYMS - pyridine nucleotide-independent <small>L</small>-glycerol 3-phosphate dehydrogenase
SYNONYMS - <em>sn</em>-glycerol 3-phosphate oxidase (misleading)
SYNONYMS - <em>sn</em>-glycerol-3-phosphate dehydrogenase
SYNONYMS - <em>sn</em>-glycerol-3-phosphate:(acceptor) 2-oxidoreductase
SYNONYMS - <em>sn</em>-glycerol-3-phosphate:acceptor 2-oxidoreductase
SYSTEMATIC-NAME - <em>sn</em>-glycerol 3-phosphate:quinone oxidoreductase
//
UNIQUE-ID - RXN0-5258
TYPES - EC-1.1.5
TYPES - Electron-Transfer-Reactions
TYPES - Small-Molecule-Reactions
COMMON-NAME - sn-glycerol 3-phosphate:ubiquinone oxidoreductase
CREDITS - AUKFG-1
EC-NUMBER - 1.1.5.3
IN-PATHWAY - PWY-4261
LEFT - GLYCEROL-3P
^COMPARTMENT - CCO-IN
LEFT - |Ubiquinones|
MEMBER-SORT-FN - NUMBERED-CLASS-SORT-FN
OFFICIAL-EC? - NIL
ORPHAN? - :NO
PHYSIOLOGICALLY-RELEVANT? - T
PREDECESSORS - (RXN0-5244 RXN0-5257)
PRIMARIES - (RXN0-5244 (E-) NIL)
PRIMARIES - (RXN0-5257 NIL (E-))
REACTION-DIRECTION - LEFT-TO-RIGHT
REACTION-LIST - RXN0-5244
REACTION-LIST - RXN0-5257
RIGHT - DIHYDROXY-ACETONE-PHOSPHATE
^COMPARTMENT - CCO-IN
RIGHT - |Ubiquinols|
//
UNIQUE-ID - RXN0-6369
TYPES - EC-1.7.99
TYPES - Electron-Transfer-Reactions
TYPES - Small-Molecule-Reactions
CREDITS - AUKFG-1
CREDITS - SRI
CREDITS - |keseler|
EC-NUMBER - 1.7.99.4
ENZYMATIC-REACTION - ENZRXNKFG-893
ENZYMATIC-REACTION - ENZRXNKFG-889
ENZYMATIC-REACTION - ENZRXNKFG-885
LEFT - NITRATE
^COMPARTMENT - CCO-OUT
LEFT - |Ubiquinols|
MEMBER-SORT-FN - NUMBERED-CLASS-SORT-FN
OFFICIAL-EC? - NIL
PHYSIOLOGICALLY-RELEVANT? - T
PREDECESSORS - (RXN0-6370 TRANS-RXN0-237)
PRIMARIES - (RXN0-6370 (E-) NIL)
PRIMARIES - (TRANS-RXN0-237 NIL (E-))
REACTION-DIRECTION - LEFT-TO-RIGHT
REACTION-LIST - RXN0-6370
REACTION-LIST - TRANS-RXN0-237
RIGHT - NITRITE
^COMPARTMENT - CCO-OUT
RIGHT - WATER
^COMPARTMENT - CCO-OUT
RIGHT - |Ubiquinones|
//
UNIQUE-ID - NADH-DEHYDROG-A-RXN
TYPES - Electron-Transfer-Reactions
TYPES - EC-1.6.5
TYPES - Small-Molecule-Reactions
COMMON-NAME - NADH:ubiquinone reductase (H<small><sup>+</sup></small>-translocating)
CREDITS - AUKFG-1
EC-NUMBER - 1.6.5.3
ENZYMATIC-REACTION - ENZRXNKFG-1001
ENZYMATIC-REACTION - ENZRXNKFG-995
ENZYMATIC-REACTION - ENZRXNKFG-989
ENZYMATIC-REACTION - ENZRXNKFG-983
ENZYMATIC-REACTION - ENZRXNKFG-979
ENZYMATIC-REACTION - ENZRXNKFG-973
ENZYMATIC-REACTION - ENZRXNKFG-969
ENZYMATIC-REACTION - ENZRXNKFG-963
ENZYMATIC-REACTION - ENZRXNKFG-959
ENZYMATIC-REACTION - ENZRXNKFG-953
ENZYMATIC-REACTION - ENZRXNKFG-949
ENZYMATIC-REACTION - ENZRXNKFG-943
ENZYMATIC-REACTION - ENZRXNKFG-937
ENZYMATIC-REACTION - ENZRXNKFG-931
LEFT - PROTON
^COMPARTMENT - CCO-IN
LEFT - NADH
^COMPARTMENT - CCO-IN
LEFT - |Ubiquinones|
MEMBER-SORT-FN - NUMBERED-CLASS-SORT-FN
OFFICIAL-EC? - T
ORPHAN? - :NO
PHYSIOLOGICALLY-RELEVANT? - T
PREDECESSORS - (RXN0-5244 RXN0-5248)
PRIMARIES - (RXN0-5248 NIL (E-))
PRIMARIES - (RXN0-5244 (E-) NIL)
REACTION-DIRECTION - REVERSIBLE
REACTION-LIST - RXN0-5267
REACTION-LIST - RXN0-5248
REACTION-LIST - RXN0-5244
RIGHT - NAD
^COMPARTMENT - CCO-IN
RIGHT - |Ubiquinols|
SYNONYMS - ubiquinone reductase
SYNONYMS - type 1 dehydrogenase
SYNONYMS - complex 1 dehydrogenase
SYNONYMS - coenzyme Q reductase
SYNONYMS - complex I (electron transport chain)
SYNONYMS - complex I (mitochondrial electron transport)
SYNONYMS - complex I (NADH:Q1 oxidoreductase)
SYNONYMS - dihydronicotinamide adenine dinucleotide-coenzyme Q reductase
SYNONYMS - DPNH-coenzyme Q reductase
SYNONYMS - DPNH-ubiquinone reductase
SYNONYMS - mitochondrial electron transport complex 1
SYNONYMS - mitochondrial electron transport complex I
SYNONYMS - NADH coenzyme Q<small><sub>1</sub></small> reductase
SYNONYMS - NADH-coenzyme Q oxidoreductase
SYNONYMS - NADH-coenzyme Q reductase
SYNONYMS - NADH-CoQ oxidoreductase
SYNONYMS - NADH-CoQ reductase
SYNONYMS - NADH-ubiquinone reductase
SYNONYMS - NADH-ubiquinone oxidoreductase
SYNONYMS - NADH-ubiquinone-1 reductase
SYNONYMS - reduced nicotinamide adenine dinucleotide-coenzyme Q reductase
SYNONYMS - NADH:ubiquinone oxidoreductase complex
SYNONYMS - NADH-Q6 oxidoreductase
SYNONYMS - electron transfer complex I
SYNONYMS - NADH<small><sub>2</sub></small> dehydrogenase (ubiquinone)
SYSTEMATIC-NAME - NADH:ubiquinone oxidoreductase
//
UNIQUE-ID - SUCCINATE-DEHYDROGENASE-UBIQUINONE-RXN
TYPES - EC-1.3.5
TYPES - Electron-Transfer-Reactions
TYPES - Small-Molecule-Reactions
COMMON-NAME - succinate dehydrogenase (ubiquinone)
CREDITS - AUKFG-1
EC-NUMBER - 1.3.5.1
ENZYMATIC-REACTION - ENZRXNKFG-1095
IN-PATHWAY - TCA
LEFT - SUC
^COMPARTMENT - CCO-IN
LEFT - |Ubiquinones|
MEMBER-SORT-FN - NUMBERED-CLASS-SORT-FN
OFFICIAL-EC? - T
ORPHAN? - :NO
PHYSIOLOGICALLY-RELEVANT? - T
PREDECESSORS - (RXN0-5244 RXN0-5245)
PRIMARIES - (RXN0-5244 (E-) NIL)
PRIMARIES - (RXN0-5245 NIL (E-))
REACTION-DIRECTION - LEFT-TO-RIGHT
REACTION-LIST - RXN0-5244
REACTION-LIST - RXN0-5245
RIGHT - |Ubiquinols|
RIGHT - FUM
^COMPARTMENT - CCO-IN
SYNONYMS - succinic dehydrogenase
SYNONYMS - complex II
SYNONYMS - menaquinol: fumarate oxidoreductase
SYNONYMS - fumarate reductase complex (i.e. FRD, involved in anaerobic respiration, repressed in aerobic respiration)
SYNONYMS - succinate dehydrogenase complex (i. e. SDH, involved in aerobic respiration, repressed in anaerobic respiration)
SYSTEMATIC-NAME - succinate:ubiquinone oxidoreductase
//
UNIQUE-ID - R601-RXN
TYPES - EC-1.3.5
TYPES - Electron-Transfer-Reactions
TYPES - Small-Molecule-Reactions
COMMON-NAME - fumarate reductase (menaquinone)
CREDITS - AUKFG-1
CREDITS - SRI
CREDITS - |caspi|
EC-NUMBER - 1.3.5.4
ENZYMATIC-REACTION - ENZRXNKFG-1093
IN-PATHWAY - ANARESP1-PWY
IN-PATHWAY - FERMENTATION-PWY
LEFT - FUM
^COMPARTMENT - CCO-IN
LEFT - |Menaquinols|
MEMBER-SORT-FN - NUMBERED-CLASS-SORT-FN
OFFICIAL-EC? - T
PHYSIOLOGICALLY-RELEVANT? - T
PREDECESSORS - (RXN0-5245 RXN0-5254)
PRIMARIES - (RXN0-5254 NIL (E-))
PRIMARIES - (RXN0-5245 (E-) NIL)
REACTION-DIRECTION - LEFT-TO-RIGHT
REACTION-LIST - RXN0-5254
REACTION-LIST - RXN0-5245
RIGHT - |Menaquinones|
RIGHT - SUC
^COMPARTMENT - CCO-IN
SYNONYMS - FRD
SYNONYMS - menaquinol-fumarate oxidoreductase
SYNONYMS - succinate dehydrogenase (menaquinone)
SYSTEMATIC-NAME - succinate:menaquinone oxidoreductase
//
UNIQUE-ID - RXN0-6491
TYPES - EC-1.3.5
TYPES - Electron-Transfer-Reactions
TYPES - Small-Molecule-Reactions
COMMON-NAME - dihydroorotate dehydrogenase
CREDITS - AUKFG-1
CREDITS - SRI
CREDITS - |keseler|
EC-NUMBER - 1.3.5.2
ENZYMATIC-REACTION - ENZRXNKFG-1082
IN-PATHWAY - PWY-5686
LEFT - |Ubiquinones|
LEFT - DI-H-OROTATE
^COMPARTMENT - CCO-IN
MEMBER-SORT-FN - NUMBERED-CLASS-SORT-FN
OFFICIAL-EC? - NIL
ORPHAN? - :NO
PHYSIOLOGICALLY-RELEVANT? - T
PREDECESSORS - (RXN0-5244 RXN0-6490)
PRIMARIES - (RXN0-5244 (E-) NIL)
PRIMARIES - (RXN0-6490 NIL (E-))
REACTION-DIRECTION - LEFT-TO-RIGHT
REACTION-LIST - RXN0-5244
REACTION-LIST - RXN0-6490
RIGHT - |Ubiquinols|
RIGHT - OROTATE
^COMPARTMENT - CCO-IN
//
UNIQUE-ID - RXN-7968
TYPES - EC-1.1.1
TYPES - Small-Molecule-Reactions
COMMON-NAME - quinate/shikimate dehydrogenase
CREDITS - AUKFG-1
EC-NUMBER - 1.1.1.282
IN-PATHWAY - PWY-6163
LEFT - SHIKIMATE
LEFT - NAD-P-OR-NOP
MEMBER-SORT-FN - NUMBERED-CLASS-SORT-FN
OFFICIAL-EC? - T
ORPHAN? - :NO
PHYSIOLOGICALLY-RELEVANT? - T
REACTION-DIRECTION - RIGHT-TO-LEFT
RIGHT - 3-DEHYDRO-SHIKIMATE
RIGHT - NADH-P-OR-NOP
RIGHT - PROTON
SYNONYMS - YdiB
SYSTEMATIC-NAME - <small>L</small>-quinate:NAD(P)<small><sup>+</sup></small> 3-oxidoreductase
//
UNIQUE-ID - RXN-12850
TYPES - EC-1.1.1
TYPES - Small-Molecule-Reactions
COMMON-NAME - 3-oxocholest-4-en-26-ol 26-dehydrogenase
CREDITS - AUKFG-1
CREDITS - SRI
CREDITS - |caspi|
EC-NUMBER - 1.1.1.-
IN-PATHWAY - PWY-6946
IN-PATHWAY - PWY-6945
LEFT - CPD-13887
LEFT - NAD
MEMBER-SORT-FN - NUMBERED-CLASS-SORT-FN
OFFICIAL-EC? - NIL
ORPHAN? - :NO
PHYSIOLOGICALLY-RELEVANT? - T
REACTION-DIRECTION - LEFT-TO-RIGHT
RIGHT - CPD-13888
RIGHT - NADH
RIGHT - PROTON
//
UNIQUE-ID - RXN-12709
TYPES - EC-1.1.1
TYPES - Small-Molecule-Reactions
CREDITS - AUKFG-1
CREDITS - SRI
CREDITS - |caspi|
EC-NUMBER - 1.1.1.35
IN-PATHWAY - PWY-6948
IN-PATHWAY - PWY-6946
IN-PATHWAY - PWY-6945
LEFT - CPD-13698
LEFT - NAD
MEMBER-SORT-FN - NUMBERED-CLASS-SORT-FN
OFFICIAL-EC? - NIL
ORPHAN? - :NO
PHYSIOLOGICALLY-RELEVANT? - T
REACTION-DIRECTION - LEFT-TO-RIGHT
RIGHT - CPD-13699
RIGHT - NADH
RIGHT - PROTON
//
UNIQUE-ID - RXN-12705
TYPES - EC-1.1.1
TYPES - Small-Molecule-Reactions
COMMON-NAME - 3-hydroxyacyl-CoA dehydrogenase
CREDITS - AUKFG-1
CREDITS - SRI
CREDITS - |caspi|
EC-NUMBER - 1.1.1.35
IN-PATHWAY - PWY-6946
IN-PATHWAY - PWY-6945
LEFT - CPD-13694
LEFT - NAD
MEMBER-SORT-FN - NUMBERED-CLASS-SORT-FN
OFFICIAL-EC? - NIL
ORPHAN? - :NO
PHYSIOLOGICALLY-RELEVANT? - T
REACTION-DIRECTION - LEFT-TO-RIGHT
RIGHT - CPD-13695
RIGHT - NADH
RIGHT - PROTON
//
UNIQUE-ID - RXN-12693
TYPES - EC-1.1.1
TYPES - Small-Molecule-Reactions
COMMON-NAME - cholesterol dehydrogenase
CREDITS - AUKFG-1
CREDITS - SRI
CREDITS - |caspi|
EC-NUMBER - 1.1.1.145
IN-PATHWAY - PWY-6946
LEFT - CHOLESTEROL
LEFT - NAD
MEMBER-SORT-FN - NUMBERED-CLASS-SORT-FN
OFFICIAL-EC? - NIL
ORPHAN? - :NO
PHYSIOLOGICALLY-RELEVANT? - T
REACTION-DIRECTION - LEFT-TO-RIGHT
RIGHT - CPD-13684
RIGHT - NADH
RIGHT - PROTON
//
UNIQUE-ID - RXN-12750
TYPES - EC-1.1.1
TYPES - Small-Molecule-Reactions
COMMON-NAME - 3-[(3a<i>S</i>,4<i>S</i>,5<i>R</i>,7a<i>S</i>)-5-hydroxy-7a-methyl-1-oxo-octahydro-1<i>H</i>-inden-4-yl]-3-hydroxypropanoate dehydrogenase
CREDITS - AUKFG-1
CREDITS - SRI
CREDITS - |caspi|
EC-NUMBER - 1.1.1.35
IN-PATHWAY - PWY-6944
LEFT - CPD-13757
LEFT - NAD
MEMBER-SORT-FN - NUMBERED-CLASS-SORT-FN
OFFICIAL-EC? - NIL
ORPHAN? - :NO
PHYSIOLOGICALLY-RELEVANT? - T
REACTION-DIRECTION - LEFT-TO-RIGHT
RIGHT - CPD-13758
RIGHT - NADH
RIGHT - PROTON
//
UNIQUE-ID - RXN-12747
TYPES - EC-1.1.1
TYPES - Small-Molecule-Reactions
COMMON-NAME - 5-hydroxy-3-[(3a<i>S</i>,4<i>S</i>,5<i>R</i>,7a<i>S</i>)-7a-methyl-1,5-dioxo-octahydro-1<i>H</i>-inden-4-yl]propanoyl-CoA 5-dehydrogenase
CREDITS - AUKFG-1
CREDITS - SRI
CREDITS - |caspi|
EC-NUMBER - 1.1.1.145
IN-PATHWAY - PWY-6944
LEFT - CPD-13755
LEFT - NADP
MEMBER-SORT-FN - NUMBERED-CLASS-SORT-FN
OFFICIAL-EC? - NIL
ORPHAN? - :NO
PHYSIOLOGICALLY-RELEVANT? - T
REACTION-DIRECTION - RIGHT-TO-LEFT
RIGHT - CPD-13754
RIGHT - NADPH
RIGHT - PROTON
//
UNIQUE-ID - GLYC3PDEHYDROGBIOSYN-RXN
TYPES - EC-1.1.1
TYPES - Small-Molecule-Reactions
COMMON-NAME - glycerol-3-phosphate dehydrogenase [NAD(P)<small><sup>+</sup></small>]
CREDITS - AUKFG-1
EC-NUMBER - 1.1.1.94
ENZYMATIC-REACTION - ENZRXNKFG-184
ENZYMATIC-REACTION - ENZRXNKFG-99
ENZYMATIC-REACTION - ENZRXNKFG-2
ENZYMATIC-REACTION - ENZRXNKFG-1
IN-PATHWAY - PWY0-1319
IN-PATHWAY - PWY-5667
LEFT - GLYCEROL-3P
LEFT - NAD-P-OR-NOP
MEMBER-SORT-FN - NUMBERED-CLASS-SORT-FN
OFFICIAL-EC? - T
ORPHAN? - :NO
PHYSIOLOGICALLY-RELEVANT? - T
REACTION-DIRECTION - RIGHT-TO-LEFT
RIGHT - DIHYDROXY-ACETONE-PHOSPHATE
RIGHT - NADH-P-OR-NOP
RIGHT - PROTON
SYNONYMS - <small>L</small>-glycerol-3-phosphate:NAD(P) oxidoreductase
SYNONYMS - glycerol phosphate dehydrogenase (nicotinamide adenine dinucleotide (phosphate))
SYNONYMS - glycerol 3-phosphate dehydrogenase (NADP)
SYNONYMS - glycerol-3-phosphate dehydrogenase [NAD(P)]
SYSTEMATIC-NAME - <em>sn</em>-glycerol-3-phosphate:NAD(P)<small><sup>+</sup></small> 2-oxidoreductase
//
UNIQUE-ID - RXN-12484
TYPES - EC-1.1.1
TYPES - Small-Molecule-Reactions
CREDITS - AUKFG-1
CREDITS - SRI
CREDITS - |kothari|
EC-NUMBER - 1.1.1.2
ENZYMATIC-REACTION - ENZRXNKFG-31
LEFT - ETOH
LEFT - NADP
MEMBER-SORT-FN - NUMBERED-CLASS-SORT-FN
OFFICIAL-EC? - NIL
PHYSIOLOGICALLY-RELEVANT? - T
RIGHT - ACETALD
RIGHT - NADPH
RIGHT - PROTON
//
UNIQUE-ID - RXN-10717
TYPES - EC-1.1.1
TYPES - Small-Molecule-Reactions
COMMON-NAME - indole acetaldehyde reductase
CREDITS - AUKFG-1
EC-NUMBER - 1.1.1.2
ENZYMATIC-REACTION - ENZRXNKFG-32
LEFT - INDOLE_ACETALDEHYDE
LEFT - NADPH
LEFT - PROTON
MEMBER-SORT-FN - NUMBERED-CLASS-SORT-FN
OFFICIAL-EC? - NIL
ORPHAN? - :NO
PHYSIOLOGICALLY-RELEVANT? - T
RIGHT - CPD-341
RIGHT - NADP
//
UNIQUE-ID - ALCOHOL-DEHYDROGENASE-NADPORNOP+-RXN
TYPES - EC-1.1.1
TYPES - Small-Molecule-Reactions
COMMON-NAME - alcohol dehydrogenase (NADP<small><sup>+</sup></small>)
CANNOT-BALANCE? - T
CREDITS - AUKFG-1
EC-NUMBER - 1.1.1.2
ENZYMATIC-REACTION - ENZRXNKFG-33
LEFT - |Alcohols|
LEFT - NADP
MEMBER-SORT-FN - NUMBERED-CLASS-SORT-FN
OFFICIAL-EC? - T
PHYSIOLOGICALLY-RELEVANT? - T
RIGHT - |Aldehydes|
RIGHT - NADPH
RIGHT - PROTON
SYNONYMS - aldehyde reductase (NADPH<small><sub>2</sub></small>)
SYNONYMS - NADP-alcohol dehydrogenase
SYNONYMS - NADP<small><sup>+</sup></small>-aldehyde reductase
SYNONYMS - NADP<small><sup>+</sup></small>-dependent aldehyde reductase
SYNONYMS - NADPH-aldehyde reductase
SYNONYMS - NADPH-dependent aldehyde reductase
SYNONYMS - nonspecific succinic semialdehyde reductase
SYNONYMS - ALR 1
SYNONYMS - low-<em>K</em><small><sub>m</sub></small> aldehyde reductase
SYNONYMS - high-<em>K</em><small><sub>m</sub></small> aldehyde reductase
SYNONYMS - alcohol dehydrogenase (NADP)
SYSTEMATIC-NAME - alcohol:NADP<small><sup>+</sup></small> oxidoreductase
//
UNIQUE-ID - 1.1.1.261-RXN
TYPES - EC-1.1.1
TYPES - Small-Molecule-Reactions
COMMON-NAME - <em>sn</em>-glycerol-1-phosphate dehydrogenase
CREDITS - AUKFG-1
EC-NUMBER - 1.1.1.261
ENZYMATIC-REACTION - ENZRXNKFG-131
LEFT - NAD-P-OR-NOP
LEFT - SN-GLYCEROL-1-PHOSPHATE
MEMBER-SORT-FN - NUMBERED-CLASS-SORT-FN
OFFICIAL-EC? - T
ORPHAN? - :NO
PHYSIOLOGICALLY-RELEVANT? - T
RIGHT - NADH-P-OR-NOP
RIGHT - DIHYDROXY-ACETONE-PHOSPHATE
RIGHT - PROTON
SYNONYMS - glycerol-1-phosphate dehydrogenase [NAD(P)<small><sup>+</sup></small>]
SYNONYMS - <em>sn</em>-glycerol-1-phosphate:NAD<small><sup>+</sup></small> oxidoreductase
SYNONYMS - G-1-<em>P</em> dehydrogenase
SYNONYMS - Gro1PDH
SYNONYMS - AraM
SYSTEMATIC-NAME - <em>sn</em>-glycerol-1-phosphate:NAD(P)<small><sup>+</sup></small> 2-oxidoreductase
//
UNIQUE-ID - SHIKIMATE-5-DEHYDROGENASE-RXN
TYPES - EC-1.1.1
TYPES - Small-Molecule-Reactions
COMMON-NAME - shikimate dehydrogenase
CREDITS - AUKFG-1
EC-NUMBER - 1.1.1.25
ENZYMATIC-REACTION - ENZRXNKFG-153
IN-PATHWAY - PWY-6163
LEFT - SHIKIMATE
LEFT - NADP
MEMBER-SORT-FN - NUMBERED-CLASS-SORT-FN
OFFICIAL-EC? - T
ORPHAN? - :NO
PHYSIOLOGICALLY-RELEVANT? - T
REACTION-DIRECTION - RIGHT-TO-LEFT
RIGHT - PROTON
RIGHT - 3-DEHYDRO-SHIKIMATE
RIGHT - NADPH
SYNONYMS - dehydroshikimic reductase
SYNONYMS - shikimate oxidoreductase
SYNONYMS - shikimate:NADP<small><sup>+</sup></small> oxidoreductase
SYNONYMS - 5-dehydroshikimate reductase
SYNONYMS - shikimate 5-dehydrogenase
SYNONYMS - 5-dehydroshikimic reductase
SYNONYMS - DHS reductase
SYNONYMS - shikimate:NADP<small><sup>+</sup></small> 5-oxidoreductase
SYNONYMS - AroE
SYSTEMATIC-NAME - shikimate:NADP<small><sup>+</sup></small> 3-oxidoreductase
//
UNIQUE-ID - PGLYCDEHYDROG-RXN
TYPES - EC-1.1.1
TYPES - Small-Molecule-Reactions
COMMON-NAME - phosphoglycerate dehydrogenase
CREDITS - AUKFG-1
EC-NUMBER - 1.1.1.95
ENZYMATIC-REACTION - ENZRXNKFG-291
IN-PATHWAY - SERSYN-PWY
LEFT - G3P
LEFT - NAD
MEMBER-SORT-FN - NUMBERED-CLASS-SORT-FN
OFFICIAL-EC? - T
ORPHAN? - :NO
PHYSIOLOGICALLY-RELEVANT? - T
REACTION-DIRECTION - LEFT-TO-RIGHT
RIGHT - PROTON
RIGHT - 3-P-HYDROXYPYRUVATE
RIGHT - NADH
SYNONYMS - <small>D</small>-3-phosphoglycerate:NAD<small><sup>+</sup></small> oxidoreductase
SYNONYMS - &alpha;-phosphoglycerate dehydrogenase
SYNONYMS - 3-phosphoglycerate dehydrogenase
SYNONYMS - 3-phosphoglyceric acid dehydrogenase
SYNONYMS - <small>D</small>-3-phosphoglycerate dehydrogenase
SYNONYMS - glycerate 3-phosphate dehydrogenase
SYNONYMS - glycerate-1,3-phosphate dehydrogenase
SYNONYMS - phosphoglycerate oxidoreductase
SYNONYMS - phosphoglyceric acid dehydrogenase
SYNONYMS - SerA
SYNONYMS - 3-phosphoglycerate:NAD<small><sup>+</sup></small> 2-oxidoreductase
SYNONYMS - SerA 3PG dehydrogenase
SYNONYMS - 3PHP reductase
SYNONYMS - &alpha;KG reductase
SYNONYMS - <small>D</small>- and <small>L</small>-HGA
SYSTEMATIC-NAME - 3-phospho-<small>D</small>-glycerate:NAD<small><sup>+</sup></small> 2-oxidoreductase
//
UNIQUE-ID - RIBOFLAVINSYNREDUC-RXN
TYPES - EC-1.1.1
TYPES - Small-Molecule-Reactions
COMMON-NAME - 5-amino-6-(5-phosphoribosylamino)uracil reductase
CREDITS - AUKFG-1
EC-NUMBER - 1.1.1.193
ENZYMATIC-REACTION - ENZRXNKFG-322
IN-PATHWAY - RIBOSYN2-PWY
LEFT - CPD-1086
LEFT - NADP
MEMBER-SORT-FN - NUMBERED-CLASS-SORT-FN
OFFICIAL-EC? - T
ORPHAN? - :NO
PHYSIOLOGICALLY-RELEVANT? - T
REACTION-DIRECTION - RIGHT-TO-LEFT
RIGHT - CPD-602
RIGHT - NADPH
RIGHT - PROTON
SYNONYMS - aminodioxyphosphoribosylaminopyrimidine reductase
SYSTEMATIC-NAME - 5-amino-6-(5-phospho-<small>D</small>-ribitylamino)uracil:NADP<small><sup>+</sup></small> 1&prime;-oxidoreductase
//
UNIQUE-ID - HISTOLDEHYD-RXN
TYPES - EC-1.1.1
TYPES - Small-Molecule-Reactions
COMMON-NAME - Histidinol dehydrogenase
CREDITS - AUKFG-1
EC-NUMBER - 1.1.1.23
ENZYMATIC-REACTION - ENZRXNKFG-388
IN-PATHWAY - HISTSYN-PWY
LEFT - HISTIDINOL
LEFT - NAD
MEMBER-SORT-FN - NUMBERED-CLASS-SORT-FN
OFFICIAL-EC? - NIL
ORPHAN? - :NO
PHYSIOLOGICALLY-RELEVANT? - T
REACTION-DIRECTION - LEFT-TO-RIGHT
RIGHT - PROTON
RIGHT - HISTIDINAL
RIGHT - NADH
//
UNIQUE-ID - HISTALDEHYD-RXN
TYPES - EC-1.1.1
TYPES - Small-Molecule-Reactions
COMMON-NAME - Histidinal dehydrogenase
CREDITS - AUKFG-1
EC-NUMBER - 1.1.1.23
ENZYMATIC-REACTION - ENZRXNKFG-389
IN-PATHWAY - HISTSYN-PWY
LEFT - HISTIDINAL
LEFT - NAD
LEFT - WATER
MEMBER-SORT-FN - NUMBERED-CLASS-SORT-FN
OFFICIAL-EC? - NIL
ORPHAN? - :NO
PHYSIOLOGICALLY-RELEVANT? - T
REACTION-DIRECTION - LEFT-TO-RIGHT
RIGHT - PROTON
^COEFFICIENT - 2
RIGHT - HIS
RIGHT - NADH
//
UNIQUE-ID - RXN-8001
TYPES - EC-1.1.1
TYPES - Small-Molecule-Reactions
COMMON-NAME - histidinol dehydrogenase
CREDITS - AUKFG-1
EC-NUMBER - 1.1.1.23
ENZYMATIC-REACTION - ENZRXNKFG-390
LEFT - HISTIDINOL
LEFT - NAD
^COEFFICIENT - 2
LEFT - WATER
MEMBER-SORT-FN - NUMBERED-CLASS-SORT-FN
OFFICIAL-EC? - T
PHYSIOLOGICALLY-RELEVANT? - T
RIGHT - HIS
RIGHT - NADH
^COEFFICIENT - 2
RIGHT - PROTON
^COEFFICIENT - 3
SYNONYMS - <small>L</small>-histidinol dehydrogenase
SYSTEMATIC-NAME - <small>L</small>-histidinol:NAD<small><sup>+</sup></small> oxidoreductase
//
UNIQUE-ID - RXN-12448
TYPES - EC-1.1.1
TYPES - Small-Molecule-Reactions
COMMON-NAME - alcohol dehydrogenase
CREDITS - AUKFG-1
CREDITS - SRI
CREDITS - |caspi|
EC-NUMBER - 1.1.1.1
ENZYMATIC-REACTION - ENZRXNKFG-545
ENZYMATIC-REACTION - ENZRXNKFG-442
LEFT - |Secondary-Alcohols|
LEFT - NAD
MEMBER-SORT-FN - NUMBERED-CLASS-SORT-FN
OFFICIAL-EC? - T
ORPHAN? - :NO
PHYSIOLOGICALLY-RELEVANT? - T
RIGHT - LONG-CHAIN-KETONE
RIGHT - NADH
RIGHT - PROTON
SYNONYMS - aldehyde reductase
SYNONYMS - ADH
SYNONYMS - alcohol dehydrogenase (NAD)
SYNONYMS - aliphatic alcohol dehydrogenase
SYNONYMS - ethanol dehydrogenase
SYNONYMS - NAD-dependent alcohol dehydrogenase
SYNONYMS - NAD-specific aromatic alcohol dehydrogenase
SYNONYMS - NADH-alcohol dehydrogenase
SYNONYMS - NADH-aldehyde dehydrogenase
SYNONYMS - primary alcohol dehydrogenase
SYNONYMS - yeast alcohol dehydrogenase
SYSTEMATIC-NAME - alcohol:NAD<small><sup>+</sup></small> oxidoreductase
//
UNIQUE-ID - RXN3O-4113
TYPES - EC-1.1.1
TYPES - Small-Molecule-Reactions
CREDITS - AUKFG-1
EC-NUMBER - 1.1.1.1
ENZYMATIC-REACTION - ENZRXNKFG-546
ENZYMATIC-REACTION - ENZRXNKFG-443
LEFT - CPD3O-4151
LEFT - NAD
MEMBER-SORT-FN - NUMBERED-CLASS-SORT-FN
OFFICIAL-EC? - NIL
ORPHAN? - :NO
PHYSIOLOGICALLY-RELEVANT? - T
RIGHT - PROTON
RIGHT - HYDRPHENYLAC-CPD
RIGHT - NADH
//
UNIQUE-ID - RXN-10915
TYPES - EC-1.1.1
TYPES - Small-Molecule-Reactions
COMMON-NAME - 3,4-dihydroxyphenylglycol dehydrogenase
CREDITS - AUKFG-1
CREDITS - SRI
CREDITS - |fulcher|
EC-NUMBER - 1.1.1.1
ENZYMATIC-REACTION - ENZRXNKFG-547
ENZYMATIC-REACTION - ENZRXNKFG-444
LEFT - CPD-11497
LEFT - NAD
MEMBER-SORT-FN - NUMBERED-CLASS-SORT-FN
OFFICIAL-EC? - NIL
ORPHAN? - :NO
PHYSIOLOGICALLY-RELEVANT? - T
REACTION-DIRECTION - REVERSIBLE
RIGHT - CPD-11876
RIGHT - NADH
RIGHT - PROTON
//
UNIQUE-ID - RXN-10911
TYPES - EC-1.1.1
TYPES - Small-Molecule-Reactions
COMMON-NAME - 3,4-dihydroxyphenylglycolaldehyde reductase
CREDITS - AUKFG-1
CREDITS - SRI
CREDITS - |fulcher|
EC-NUMBER - 1.1.1.1
ENZYMATIC-REACTION - ENZRXNKFG-548
ENZYMATIC-REACTION - ENZRXNKFG-445
LEFT - CPD-11878
LEFT - NAD
MEMBER-SORT-FN - NUMBERED-CLASS-SORT-FN
OFFICIAL-EC? - NIL
ORPHAN? - :NO
PHYSIOLOGICALLY-RELEVANT? - T
RIGHT - DIHYDROXYPHENYLGLYCOLALDEHYDE
RIGHT - NADH
RIGHT - PROTON
//
UNIQUE-ID - RXN-10781
TYPES - EC-1.1.1
TYPES - Small-Molecule-Reactions
COMMON-NAME - 5-hydroxyindole acetaldehyde reductase
CREDITS - AUKFG-1
CREDITS - SRI
CREDITS - |fulcher|
EC-NUMBER - 1.1.1.1
ENZYMATIC-REACTION - ENZRXNKFG-549
ENZYMATIC-REACTION - ENZRXNKFG-446
LEFT - 5-HYDROXYINDOLE_ACETALDEHYDE
LEFT - NADH
LEFT - PROTON
MEMBER-SORT-FN - NUMBERED-CLASS-SORT-FN
OFFICIAL-EC? - NIL
ORPHAN? - :NO
PHYSIOLOGICALLY-RELEVANT? - T
RIGHT - CPD-11671
RIGHT - NAD
//
UNIQUE-ID - ALCOHOL-DEHYDROG-RXN
TYPES - EC-1.1.1
TYPES - Small-Molecule-Reactions
CREDITS - AUKFG-1
EC-NUMBER - 1.1.1.1
ENZYMATIC-REACTION - ENZRXNKFG-550
ENZYMATIC-REACTION - ENZRXNKFG-447
IN-PATHWAY - ETOH-ACETYLCOA-ANA-PWY
IN-PATHWAY - PWY-6587
IN-PATHWAY - PWY66-21
IN-PATHWAY - FERMENTATION-PWY
LEFT - ETOH
LEFT - NAD
MEMBER-SORT-FN - NUMBERED-CLASS-SORT-FN
OFFICIAL-EC? - NIL
ORPHAN? - :NO
PHYSIOLOGICALLY-RELEVANT? - T
REACTION-DIRECTION - REVERSIBLE
RIGHT - ACETALD
RIGHT - NADH
RIGHT - PROTON
//
UNIQUE-ID - ALCOHOL-DEHYDROG-GENERIC-RXN
TYPES - EC-1.1.1
TYPES - Small-Molecule-Reactions
COMMON-NAME - alcohol dehydrogenase
CREDITS - AUKFG-1
EC-NUMBER - 1.1.1.1
ENZYMATIC-REACTION - ENZRXNKFG-551
ENZYMATIC-REACTION - ENZRXNKFG-448
LEFT - |Primary-Alcohols|
LEFT - NAD
MEMBER-SORT-FN - NUMBERED-CLASS-SORT-FN
OFFICIAL-EC? - T
ORPHAN? - :NO
PHYSIOLOGICALLY-RELEVANT? - T
RIGHT - |Aldehydes|
RIGHT - NADH
RIGHT - PROTON
SYNONYMS - aldehyde reductase
SYNONYMS - ADH
SYNONYMS - alcohol dehydrogenase (NAD)
SYNONYMS - aliphatic alcohol dehydrogenase
SYNONYMS - ethanol dehydrogenase
SYNONYMS - NAD-dependent alcohol dehydrogenase
SYNONYMS - NAD-specific aromatic alcohol dehydrogenase
SYNONYMS - NADH-alcohol dehydrogenase
SYNONYMS - NADH-aldehyde dehydrogenase
SYNONYMS - primary alcohol dehydrogenase
SYNONYMS - yeast alcohol dehydrogenase
SYSTEMATIC-NAME - alcohol:NAD<small><sup>+</sup></small> oxidoreductase
//
UNIQUE-ID - R542-RXN
TYPES - EC-1.1.1
TYPES - Small-Molecule-Reactions
CREDITS - AUKFG-1
EC-NUMBER - 1.1.1.1
ENZYMATIC-REACTION - ENZRXNKFG-552
ENZYMATIC-REACTION - ENZRXNKFG-449
LEFT - CPD-863
LEFT - NAD
MEMBER-SORT-FN - NUMBERED-CLASS-SORT-FN
OFFICIAL-EC? - NIL
ORPHAN? - :NO
PHYSIOLOGICALLY-RELEVANT? - T
RIGHT - PROTON
RIGHT - CPD-864
RIGHT - NADH
//
UNIQUE-ID - RXN-7706
TYPES - EC-1.1.1
TYPES - Small-Molecule-Reactions
CREDITS - AUKFG-1
EC-NUMBER - 1.1.1.1
ENZYMATIC-REACTION - ENZRXNKFG-553
ENZYMATIC-REACTION - ENZRXNKFG-450
LEFT - CPD-7037
LEFT - NAD
MEMBER-SORT-FN - NUMBERED-CLASS-SORT-FN
OFFICIAL-EC? - NIL
ORPHAN? - :NO
PHYSIOLOGICALLY-RELEVANT? - T
RIGHT - CPD-7036
RIGHT - NADH
RIGHT - PROTON
//
UNIQUE-ID - RXN-7700
TYPES - EC-1.1.1
TYPES - Small-Molecule-Reactions
CREDITS - AUKFG-1
EC-NUMBER - 1.1.1.1
ENZYMATIC-REACTION - ENZRXNKFG-554
ENZYMATIC-REACTION - ENZRXNKFG-451
IN-PATHWAY - PWY-5751
LEFT - CPD-7035
LEFT - NAD
MEMBER-SORT-FN - NUMBERED-CLASS-SORT-FN
OFFICIAL-EC? - NIL
ORPHAN? - :NO
PHYSIOLOGICALLY-RELEVANT? - T
REACTION-DIRECTION - RIGHT-TO-LEFT
RIGHT - PROTON
RIGHT - PHENYLACETALDEHYDE
RIGHT - NADH
//
UNIQUE-ID - RXN-7694
TYPES - EC-1.1.1
TYPES - Small-Molecule-Reactions
CREDITS - AUKFG-1
EC-NUMBER - 1.1.1.1
ENZYMATIC-REACTION - ENZRXNKFG-555
ENZYMATIC-REACTION - ENZRXNKFG-452
LEFT - CPD-7033
LEFT - NAD
MEMBER-SORT-FN - NUMBERED-CLASS-SORT-FN
OFFICIAL-EC? - NIL
ORPHAN? - :NO
PHYSIOLOGICALLY-RELEVANT? - T
RIGHT - PROTON
RIGHT - METHYLBUT-CPD
RIGHT - NADH
//
UNIQUE-ID - RXN-7693
TYPES - EC-1.1.1
TYPES - Small-Molecule-Reactions
CREDITS - AUKFG-1
EC-NUMBER - 1.1.1.1
ENZYMATIC-REACTION - ENZRXNKFG-556
ENZYMATIC-REACTION - ENZRXNKFG-453
LEFT - CPD-7032
LEFT - NAD
MEMBER-SORT-FN - NUMBERED-CLASS-SORT-FN
OFFICIAL-EC? - NIL
ORPHAN? - :NO
PHYSIOLOGICALLY-RELEVANT? - T
REACTION-DIRECTION - REVERSIBLE
RIGHT - PROTON
RIGHT - CPD-7031
RIGHT - NADH
//
UNIQUE-ID - RXN-7657
TYPES - EC-1.1.1
TYPES - Small-Molecule-Reactions
CREDITS - AUKFG-1
EC-NUMBER - 1.1.1.1
ENZYMATIC-REACTION - ENZRXNKFG-557
ENZYMATIC-REACTION - ENZRXNKFG-454
IN-PATHWAY - PWY-5057
LEFT - ISOBUTANOL
LEFT - NAD
MEMBER-SORT-FN - NUMBERED-CLASS-SORT-FN
OFFICIAL-EC? - NIL
ORPHAN? - :NO
PHYSIOLOGICALLY-RELEVANT? - T
REACTION-DIRECTION - RIGHT-TO-LEFT
RIGHT - PROTON
RIGHT - CPD-7000
RIGHT - NADH
//
UNIQUE-ID - RXN-6021
TYPES - EC-1.1.1
TYPES - Small-Molecule-Reactions
CREDITS - AUKFG-1
EC-NUMBER - 1.1.1.1
ENZYMATIC-REACTION - ENZRXNKFG-558
ENZYMATIC-REACTION - ENZRXNKFG-455
IN-PATHWAY - PWY-3722
LEFT - CHOLINE
LEFT - NAD
MEMBER-SORT-FN - NUMBERED-CLASS-SORT-FN
OFFICIAL-EC? - NIL
ORPHAN? - :NO
PHYSIOLOGICALLY-RELEVANT? - T
REACTION-DIRECTION - LEFT-TO-RIGHT
RIGHT - BETAINE_ALDEHYDE
RIGHT - NADH
RIGHT - PROTON
//
UNIQUE-ID - RXN-5444
TYPES - EC-1.1.1
TYPES - Small-Molecule-Reactions
CREDITS - AUKFG-1
EC-NUMBER - 1.1.1.1
ENZYMATIC-REACTION - ENZRXNKFG-559
ENZYMATIC-REACTION - ENZRXNKFG-456
LEFT - INDOLE-3-KETOL
LEFT - NAD
MEMBER-SORT-FN - NUMBERED-CLASS-SORT-FN
OFFICIAL-EC? - NIL
PHYSIOLOGICALLY-RELEVANT? - T
RIGHT - 3-INDOLEGLYOXAL
RIGHT - NADH
RIGHT - PROTON
//
UNIQUE-ID - RXN-5424
TYPES - EC-1.1.1
TYPES - Small-Molecule-Reactions
CREDITS - AUKFG-1
EC-NUMBER - 1.1.1.1
ENZYMATIC-REACTION - ENZRXNKFG-560
ENZYMATIC-REACTION - ENZRXNKFG-457
LEFT - INDOLE-3-GLYCOL
LEFT - NAD
MEMBER-SORT-FN - NUMBERED-CLASS-SORT-FN
OFFICIAL-EC? - NIL
PHYSIOLOGICALLY-RELEVANT? - T
RIGHT - 3-INDOLYLGLYCOLALDEHYDE
RIGHT - NADH
RIGHT - PROTON
//
UNIQUE-ID - HOMOSERDEHYDROG-RXN
TYPES - EC-1.1.1
TYPES - Small-Molecule-Reactions
COMMON-NAME - homoserine dehydrogenase
CREDITS - AUKFG-1
EC-NUMBER - 1.1.1.3
ENZYMATIC-REACTION - ENZRXNKFG-472
IN-PATHWAY - HOMOSERSYN-PWY
LEFT - HOMO-SER
LEFT - NAD-P-OR-NOP
MEMBER-SORT-FN - NUMBERED-CLASS-SORT-FN
OFFICIAL-EC? - T
ORPHAN? - :NO
PHYSIOLOGICALLY-RELEVANT? - T
REACTION-DIRECTION - RIGHT-TO-LEFT
RIGHT - L-ASPARTATE-SEMIALDEHYDE
RIGHT - NADH-P-OR-NOP
RIGHT - PROTON
SYNONYMS - HSDH
SYNONYMS - HSD
SYSTEMATIC-NAME - <small>L</small>-homoserine:NAD(P)<small><sup>+</sup></small> oxidoreductase
//
UNIQUE-ID - MALATE-DEHYDROGENASE-NADP+-RXN
TYPES - EC-1.1.1
TYPES - Small-Molecule-Reactions
COMMON-NAME - malate dehydrogenase (NADP<small><sup>+</sup></small>)
CREDITS - AUKFG-1
EC-NUMBER - 1.1.1.82
ENZYMATIC-REACTION - ENZRXNKFG-483
LEFT - MAL
LEFT - NADP
MEMBER-SORT-FN - NUMBERED-CLASS-SORT-FN
OFFICIAL-EC? - T
ORPHAN? - :NO
PHYSIOLOGICALLY-RELEVANT? - T
RIGHT - PROTON
RIGHT - NADPH
RIGHT - OXALACETIC_ACID
SYNONYMS - NADP-malic enzyme
SYNONYMS - NADP-malate dehydrogenase
SYNONYMS - malic dehydrogenase (nicotinamide adenine dinucleotide phosphate)
SYNONYMS - malate NADP dehydrogenase
SYNONYMS - NADP malate dehydrogenase
SYNONYMS - NADP-linked malate dehydrogenase
SYNONYMS - malate dehydrogenase (NADP)
SYSTEMATIC-NAME - (<em>S</em>)-malate:NADP<small><sup>+</sup></small> oxidoreductase
//
UNIQUE-ID - MALATE-DEH-RXN
TYPES - EC-1.1.1
TYPES - Small-Molecule-Reactions
COMMON-NAME - malate dehydrogenase
CREDITS - AUKFG-1
DELTAG0 - 7.1    
EC-NUMBER - 1.1.1.37
ENZYMATIC-REACTION - ENZRXNKFG-484
IN-PATHWAY - GLUCONEO-PWY
IN-PATHWAY - ANARESP1-PWY
IN-PATHWAY - FERMENTATION-PWY
IN-PATHWAY - TCA
IN-PATHWAY - MALATE-ASPARTATE-SHUTTLE-PWY
LEFT - MAL
LEFT - NAD
MEMBER-SORT-FN - NUMBERED-CLASS-SORT-FN
OFFICIAL-EC? - T
ORPHAN? - :NO
PHYSIOLOGICALLY-RELEVANT? - T
REACTION-DIRECTION - REVERSIBLE
RIGHT - PROTON
RIGHT - OXALACETIC_ACID
RIGHT - NADH
SYNONYMS - malic dehydrogenase
SYNONYMS - <small>L</small>-malate dehydrogenase
SYNONYMS - NAD-<small>L</small>-malate dehydrogenase
SYNONYMS - malic acid dehydrogenase
SYNONYMS - NAD-dependent malic dehydrogenase
SYNONYMS - NAD-malate dehydrogenase
SYNONYMS - NAD-malic dehydrogenase
SYNONYMS - malate (NAD) dehydrogenase
SYNONYMS - NAD-dependent malate dehydrogenase
SYNONYMS - NAD-specific malate dehydrogenase
SYNONYMS - NAD-linked malate dehydrogenase
SYNONYMS - MDH
SYNONYMS - <small>L</small>-malate-NAD<small><sup>+</sup></small> oxidoreductase
SYSTEMATIC-NAME - (<em>S</em>)-malate:NAD<small><sup>+</sup></small> oxidoreductase
//
UNIQUE-ID - MAL-DEH-GLYOX-RXN
TYPES - EC-1.1.1
TYPES - Small-Molecule-Reactions
CREDITS - AUKFG-1
EC-NUMBER - 1.1.1.37
ENZYMATIC-REACTION - ENZRXNKFG-485
LEFT - MAL
LEFT - NAD
MEMBER-SORT-FN - NUMBERED-CLASS-SORT-FN
OFFICIAL-EC? - NIL
ORPHAN? - :NO
PHYSIOLOGICALLY-RELEVANT? - T
RIGHT - PROTON
RIGHT - OXALACETIC_ACID
RIGHT - NADH
//
UNIQUE-ID - ACETOOHBUTREDUCTOISOM-RXN
TYPES - EC-1.1.1
TYPES - Small-Molecule-Reactions
COMMON-NAME - 2,3-dihydroxy-3-methylvalerate dehydrogenase (isomerizing)
CREDITS - AUKFG-1
EC-NUMBER - 1.1.1.86
ENZYMATIC-REACTION - ENZRXNKFG-499
IN-PATHWAY - ILEUSYN-PWY
LEFT - 1-KETO-2-METHYLVALERATE
LEFT - NADP
MEMBER-SORT-FN - NUMBERED-CLASS-SORT-FN
OFFICIAL-EC? - NIL
ORPHAN? - :NO
PHYSIOLOGICALLY-RELEVANT? - T
REACTION-DIRECTION - RIGHT-TO-LEFT
RIGHT - PROTON
RIGHT - 2-ACETO-2-HYDROXY-BUTYRATE
RIGHT - NADPH
//
UNIQUE-ID - ACETOLACTREDUCTOISOM-RXN
TYPES - EC-1.1.1
TYPES - Small-Molecule-Reactions
COMMON-NAME - ketol-acid reductoisomerase
CREDITS - AUKFG-1
EC-NUMBER - 1.1.1.86
ENZYMATIC-REACTION - ENZRXNKFG-500
IN-PATHWAY - VALSYN-PWY
LEFT - DIOH-ISOVALERATE
LEFT - NADP
MEMBER-SORT-FN - NUMBERED-CLASS-SORT-FN
OFFICIAL-EC? - T
ORPHAN? - :NO
PHYSIOLOGICALLY-RELEVANT? - T
REACTION-DIRECTION - RIGHT-TO-LEFT
RIGHT - 2-ACETO-LACTATE
RIGHT - NADPH
RIGHT - PROTON
SYNONYMS - dihydroxyisovalerate dehydrogenase (isomerizing)
SYNONYMS - acetohydroxy acid isomeroreductase
SYNONYMS - ketol acid reductoisomerase
SYNONYMS - &alpha;-keto-&beta;-hydroxylacyl reductoisomerase
SYNONYMS - 2-hydroxy-3-keto acid reductoisomerase
SYNONYMS - acetohydroxy acid reductoisomerase
SYNONYMS - acetolactate reductoisomerase
SYNONYMS - dihydroxyisovalerate (isomerizing) dehydrogenase
SYNONYMS - isomeroreductase
SYNONYMS - reductoisomerase
SYSTEMATIC-NAME - (<em>R</em>)-2,3-dihydroxy-3-methylbutanoate:NADP<small><sup>+</sup></small> oxidoreductase (isomerizing)
//
UNIQUE-ID - 3-ISOPROPYLMALDEHYDROG-RXN
TYPES - EC-1.1.1
TYPES - Small-Molecule-Reactions
COMMON-NAME - 3-isopropylmalate dehydrogenase
CREDITS - AUKFG-1
EC-NUMBER - 1.1.1.85
ENZYMATIC-REACTION - ENZRXNKFG-501
IN-PATHWAY - LEUSYN-PWY
LEFT - 2-D-THREO-HYDROXY-3-CARBOXY-ISOCAPROATE
LEFT - NAD
MEMBER-SORT-FN - NUMBERED-CLASS-SORT-FN
OFFICIAL-EC? - T
ORPHAN? - :NO
PHYSIOLOGICALLY-RELEVANT? - T
REACTION-DIRECTION - LEFT-TO-RIGHT
RIGHT - CPD-7100
RIGHT - NADH
RIGHT - PROTON
SYNONYMS - &beta;-isopropylmalic enzyme
SYNONYMS - &beta;-isopropylmalate dehydrogenase
SYNONYMS - <em>threo</em>-<small>D<sub>s</sub></small>-3-isopropylmalate dehydrogenase
SYNONYMS - 3-carboxy-2-hydroxy-4-methylpentanoate:NAD<small><sup>+</sup></small> oxidoreductase
SYSTEMATIC-NAME - (2<em>R</em>,3<em>S</em>)-3-isopropylmalate:NAD<small><sup>+</sup></small> oxidoreductase
//
UNIQUE-ID - MYO-INOSITOL-2-DEHYDROGENASE-RXN
TYPES - EC-1.1.1
TYPES - Small-Molecule-Reactions
COMMON-NAME - inositol 2-dehydrogenase
CREDITS - AUKFG-1
EC-NUMBER - 1.1.1.18
ENZYMATIC-REACTION - ENZRXNKFG-1009
ENZYMATIC-REACTION - ENZRXNKFG-900
ENZYMATIC-REACTION - ENZRXNKFG-865
ENZYMATIC-REACTION - ENZRXNKFG-544
IN-PATHWAY - P562-PWY
IN-PATHWAY - PWY-5940
LEFT - MYO-INOSITOL
LEFT - NAD
MEMBER-SORT-FN - NUMBERED-CLASS-SORT-FN
OFFICIAL-EC? - T
ORPHAN? - :NO
PHYSIOLOGICALLY-RELEVANT? - T
REACTION-DIRECTION - LEFT-TO-RIGHT
RIGHT - CPD-365
RIGHT - NADH
RIGHT - PROTON
SYNONYMS - <em>myo</em>-inositol 2-dehydrogenase
SYNONYMS - <em>myo</em>-inositol:NAD<small><sup>+</sup></small> oxidoreductase
SYNONYMS - inositol dehydrogenase
SYNONYMS - <em>myo</em>-inositol dehydrogenase
SYSTEMATIC-NAME - <em>myo</em>-inositol:NAD<small><sup>+</sup></small> 2-oxidoreductase
//
UNIQUE-ID - RXN-2962
TYPES - EC-1.1.1
TYPES - Small-Molecule-Reactions
COMMON-NAME - <em>S</em>-(hydroxymethyl)glutathione dehydrogenase
CREDITS - AUKFG-1
EC-NUMBER - 1.1.1.284
ENZYMATIC-REACTION - ENZRXNKFG-561
IN-PATHWAY - PWY-1801
LEFT - S-HYDROXYMETHYLGLUTATHIONE
LEFT - NAD-P-OR-NOP
MEMBER-SORT-FN - NUMBERED-CLASS-SORT-FN
OFFICIAL-EC? - T
ORPHAN? - :NO
PHYSIOLOGICALLY-RELEVANT? - T
REACTION-DIRECTION - LEFT-TO-RIGHT
RIGHT - CPD-548
RIGHT - NADH-P-OR-NOP
RIGHT - PROTON
SYNONYMS - NAD-linked formaldehyde dehydrogenase (incorrect)
SYNONYMS - formaldehyde dehydrogenase (incorrect)
SYNONYMS - formic dehydrogenase (incorrect)
SYNONYMS - class III alcohol dehydrogenase
SYNONYMS - ADH3
SYNONYMS - &chi;-ADH
SYNONYMS - FDH (incorrect)
SYNONYMS - formaldehyde dehydrogenase (glutathione) (incorrect)
SYNONYMS - GS-FDH (incorrect)
SYNONYMS - glutathione-dependent formaldehyde dehydrogenase (incorrect)
SYNONYMS - NAD-dependent formaldehyde dehydrogenase
SYNONYMS - GD-FALDH
SYNONYMS - NAD- and glutathione-dependent formaldehyde dehydrogenase
SYSTEMATIC-NAME - <em>S</em>-(hydroxymethyl)glutathione:NAD<small><sup>+</sup></small> oxidoreductase
//
UNIQUE-ID - RXN0-2201
TYPES - EC-1.1.1
TYPES - Small-Molecule-Reactions
COMMON-NAME - serine 3-dehydrogenase
CREDITS - AUKFG-1
EC-NUMBER - 1.1.1.276
ENZYMATIC-REACTION - ENZRXNKFG-566
LEFT - SER
LEFT - NADP
MEMBER-SORT-FN - NUMBERED-CLASS-SORT-FN
OFFICIAL-EC? - T
PHYSIOLOGICALLY-RELEVANT? - T
RIGHT - 2-AMINOMALONATE-SEMIALDEHYDE
RIGHT - NADPH
RIGHT - PROTON
^COEFFICIENT - 2
SYSTEMATIC-NAME - <small>L</small>-serine:NADP<small><sup>+</sup></small> 3-oxidoreductase
//
UNIQUE-ID - IMP-DEHYDROG-RXN
TYPES - EC-1.1.1
TYPES - Small-Molecule-Reactions
COMMON-NAME - IMP dehydrogenase
CREDITS - AUKFG-1
EC-NUMBER - 1.1.1.205
ENZYMATIC-REACTION - ENZRXNKFG-1037
ENZYMATIC-REACTION - ENZRXNKFG-796
ENZYMATIC-REACTION - ENZRXNKFG-570
IN-PATHWAY - PWY-6125
LEFT - IMP
LEFT - WATER
LEFT - NAD
MEMBER-SORT-FN - NUMBERED-CLASS-SORT-FN
OFFICIAL-EC? - T
ORPHAN? - :NO
PHYSIOLOGICALLY-RELEVANT? - T
REACTION-DIRECTION - LEFT-TO-RIGHT
RIGHT - XANTHOSINE-5-PHOSPHATE
RIGHT - NADH
RIGHT - PROTON
SYNONYMS - inosine-5&prime;-phosphate dehydrogenase
SYNONYMS - inosinic acid dehydrogenase
SYNONYMS - inosinate dehydrogenase
SYNONYMS - inosine 5&prime;-monophosphate dehydrogenase
SYNONYMS - inosine monophosphate dehydrogenase
SYNONYMS - IMP oxidoreductase
SYNONYMS - inosine monophosphate oxidoreductase
SYSTEMATIC-NAME - IMP:NAD<small><sup>+</sup></small> oxidoreductase
//
UNIQUE-ID - ISOCITRATE-DEHYDROGENASE-NAD+-RXN
TYPES - EC-1.1.1
TYPES - Small-Molecule-Reactions
COMMON-NAME - isocitrate dehydrogenase (NAD<small><sup>+</sup></small>)
CREDITS - AUKFG-1
CREDITS - SRI
CREDITS - |caspi|
EC-NUMBER - 1.1.1.41
ENZYMATIC-REACTION - ENZRXNKFG-594
LEFT - THREO-DS-ISO-CITRATE
LEFT - NAD
MEMBER-SORT-FN - NUMBERED-CLASS-SORT-FN
OFFICIAL-EC? - T
ORPHAN? - :NO
PHYSIOLOGICALLY-RELEVANT? - T
RIGHT - 2-KETOGLUTARATE
RIGHT - CARBON-DIOXIDE
RIGHT - NADH
SYNONYMS - isocitric dehydrogenase
SYNONYMS - &beta;-ketoglutaric-isocitric carboxylase
SYNONYMS - isocitric acid dehydrogenase
SYNONYMS - NAD dependent isocitrate dehydrogenase
SYNONYMS - NAD isocitrate dehydrogenase
SYNONYMS - NAD-linked isocitrate dehydrogenase
SYNONYMS - NAD-specific isocitrate dehydrogenase
SYNONYMS - NAD isocitric dehydrogenase
SYNONYMS - isocitrate dehydrogenase (NAD)
SYNONYMS - IDH (ambiguous)
SYNONYMS - nicotinamide adenine dinucleotide isocitrate dehydrogenase
SYSTEMATIC-NAME - isocitrate:NAD<small><sup>+</sup></small> oxidoreductase (decarboxylating)
//
UNIQUE-ID - RXN-9951
TYPES - EC-1.1.1
TYPES - Small-Molecule-Reactions
COMMON-NAME - isocitrate dehydrogenase (NADP<small><sup>+</sup></small>)
CREDITS - AUKFG-1
CREDITS - SRI
CREDITS - |caspi|
EC-NUMBER - 1.1.1.-
ENZYMATIC-REACTION - ENZRXNKFG-596
IN-PATHWAY - ISOCITDEH-RXN
LEFT - THREO-DS-ISO-CITRATE
LEFT - NADP
MEMBER-SORT-FN - NUMBERED-CLASS-SORT-FN
OFFICIAL-EC? - NIL
ORPHAN? - :NO
PHYSIOLOGICALLY-RELEVANT? - T
REACTION-DIRECTION - LEFT-TO-RIGHT
RIGHT - OXALO-SUCCINATE
RIGHT - NADPH
RIGHT - PROTON
SYNONYMS - oxalosuccinate decarboxylase
SYNONYMS - oxalsuccinic decarboxylase
SYNONYMS - isocitrate (NADP) dehydrogenase
SYNONYMS - isocitrate (nicotinamide adenine dinucleotide phosphate) dehydrogenase
SYNONYMS - NADP-specific isocitrate dehydrogenase
SYNONYMS - NADP-linked isocitrate dehydrogenase
SYNONYMS - NADP-dependent isocitrate dehydrogenase
SYNONYMS - NADP isocitric dehydrogenase
SYNONYMS - isocitrate dehydrogenase (NADP-dependent)
SYNONYMS - NADP-dependent isocitric dehydrogenase
SYNONYMS - triphosphopyridine nucleotide-linked isocitrate dehydrogenase-oxalosuccinate carboxylase
SYNONYMS - NADP<small><sup>+</sup></small>-linked isocitrate dehydrogenase
SYNONYMS - IDH (ambiguous)
SYNONYMS - dual-cofactor-specific isocitrate dehydrogenase
SYNONYMS - NADP<small><sup>+</sup></small>-ICDH
SYNONYMS - NADP<small><sup>+</sup></small>-IDH
SYNONYMS - IDP
SYNONYMS - IDP1
SYNONYMS - IDP2
SYNONYMS - IDP3
SYSTEMATIC-NAME - isocitrate:NADP<small><sup>+</sup></small> oxidoreductase (decarboxylating)
//
UNIQUE-ID - RXN0-1941
TYPES - EC-1.1.1
TYPES - Small-Molecule-Reactions
CREDITS - AUKFG-1
EC-NUMBER - 1.1.1.274
ENZYMATIC-REACTION - ENZRXNKFG-601
LEFT - PROTON
LEFT - ETHYL-2-METHYLACETOACETATE
LEFT - NADPH
MEMBER-SORT-FN - NUMBERED-CLASS-SORT-FN
OFFICIAL-EC? - NIL
ORPHAN? - :NO
PHYSIOLOGICALLY-RELEVANT? - T
RIGHT - ETHYL-2R-METHYL-3S-HYDROXYBUTANOATE
RIGHT - NADP
//
UNIQUE-ID - 1.1.1.274-RXN
TYPES - EC-1.1.1
TYPES - Small-Molecule-Reactions
COMMON-NAME - 2,5-didehydrogluconate reductase
CREDITS - AUKFG-1
EC-NUMBER - 1.1.1.274
ENZYMATIC-REACTION - ENZRXNKFG-602
LEFT - PROTON
LEFT - NADPH
LEFT - 25-DIDEHYDRO-D-GLUCONATE
MEMBER-SORT-FN - NUMBERED-CLASS-SORT-FN
OFFICIAL-EC? - T
ORPHAN? - :NO
PHYSIOLOGICALLY-RELEVANT? - T
RIGHT - CPD-377
RIGHT - NADP
SYNONYMS - 2,5-diketo-<small>D</small>-gluconate reductase
SYNONYMS - YqhE reductase
SYSTEMATIC-NAME - 2-dehydro-<small>D</small>-gluconate:NADP<small><sup>+</sup></small> 2-oxidoreductase
//
UNIQUE-ID - RXN1G-951
TYPES - Protein-Modification-Reactions
TYPES - EC-1.1.1
COMMON-NAME - cis,cis-delta19,31-3-oxo-C50:2-[acyl-carrier protein] reductase
CREDITS - AUKFG-1
EC-NUMBER - 1.1.1.100
ENZYMATIC-REACTION - ENZRXNKFG-631
LEFT - |cis-cis-D19-31-3-oxo-C50-2-ACPs|
LEFT - NADPH
MEMBER-SORT-FN - NUMBERED-CLASS-SORT-FN
OFFICIAL-EC? - NIL
ORPHAN? - :NO
PHYSIOLOGICALLY-RELEVANT? - T
RIGHT - |cis-cis-D19-31-3-hydroxyC50-2-ACPs|
RIGHT - NADP
//
UNIQUE-ID - RXN1G-881
TYPES - Protein-Modification-Reactions
TYPES - EC-1.1.1
COMMON-NAME - cis-delta17-3-oxo-C36:1-[acyl-carrier protein] reductase
CREDITS - AUKFG-1
EC-NUMBER - 1.1.1.100
ENZYMATIC-REACTION - ENZRXNKFG-632
LEFT - |cis-delta17-3-oxo-C36-ACPs|
LEFT - NADPH
MEMBER-SORT-FN - NUMBERED-CLASS-SORT-FN
OFFICIAL-EC? - NIL
ORPHAN? - :NO
PHYSIOLOGICALLY-RELEVANT? - T
RIGHT - |cis-delta17-3-hydroxyC36-ACPs|
RIGHT - NADP
//
UNIQUE-ID - RXN1G-853
TYPES - Protein-Modification-Reactions
TYPES - EC-1.1.1
COMMON-NAME - cis,cis-delta11,29-3-oxo-C48:2-[acyl-carrier protein] reductase
CREDITS - AUKFG-1
EC-NUMBER - 1.1.1.100
ENZYMATIC-REACTION - ENZRXNKFG-633
LEFT - |cis-cis-D11-29-3-oxo-C48-2-ACPs|
LEFT - NADPH
MEMBER-SORT-FN - NUMBERED-CLASS-SORT-FN
OFFICIAL-EC? - NIL
ORPHAN? - :NO
PHYSIOLOGICALLY-RELEVANT? - T
RIGHT - |cis-cis-D11-29-3-hydroxyC48-2-ACPs|
RIGHT - NADP
//
UNIQUE-ID - RXN1G-72
TYPES - Protein-Modification-Reactions
TYPES - EC-1.1.1
COMMON-NAME - cis-delta5-3-oxo-C24:1-[acyl-carrier protein] reductase
CREDITS - AUKFG-1
EC-NUMBER - 1.1.1.100
ENZYMATIC-REACTION - ENZRXNKFG-634
LEFT - |cis-delta5-3-oxo-lignoceroyl-ACPs|
LEFT - NADPH
MEMBER-SORT-FN - NUMBERED-CLASS-SORT-FN
OFFICIAL-EC? - NIL
ORPHAN? - :NO
PHYSIOLOGICALLY-RELEVANT? - T
RIGHT - |cis-delta5-3-hydroxylignoceroyl-ACPs|
RIGHT - NADP
//
UNIQUE-ID - RXN1G-717
TYPES - Protein-Modification-Reactions
TYPES - EC-1.1.1
COMMON-NAME - cis,cis-delta17,29-3-oxo-C48:2-[acyl-carrier protein] reductase
CREDITS - AUKFG-1
EC-NUMBER - 1.1.1.100
ENZYMATIC-REACTION - ENZRXNKFG-635
LEFT - |cis-cis-D17-29-3-oxo-C48-2-ACPs|
LEFT - NADPH
MEMBER-SORT-FN - NUMBERED-CLASS-SORT-FN
OFFICIAL-EC? - NIL
ORPHAN? - :NO
PHYSIOLOGICALLY-RELEVANT? - T
RIGHT - |cis-cis-D17-29-3-hydroxyC48-2-ACPs|
RIGHT - NADP
//
UNIQUE-ID - RXN1G-637
TYPES - Protein-Modification-Reactions
TYPES - EC-1.1.1
COMMON-NAME - cis,cis-delta11,23-3-oxo-C42:2-[acyl-carrier protein] reductase
CREDITS - AUKFG-1
EC-NUMBER - 1.1.1.100
ENZYMATIC-REACTION - ENZRXNKFG-636
LEFT - |cis-cis-D11-23-3-oxo-C42-2-ACPs|
LEFT - NADPH
MEMBER-SORT-FN - NUMBERED-CLASS-SORT-FN
OFFICIAL-EC? - NIL
ORPHAN? - :NO
PHYSIOLOGICALLY-RELEVANT? - T
RIGHT - |cis-cis-D11-23-3-hydroxyC42-2-ACPs|
RIGHT - NADP
//
UNIQUE-ID - RXN1G-617
TYPES - Protein-Modification-Reactions
TYPES - EC-1.1.1
COMMON-NAME - cis,cis-delta21,39-3-oxo-C58:2-[acyl-carrier protein] reductase
CREDITS - AUKFG-1
EC-NUMBER - 1.1.1.100
ENZYMATIC-REACTION - ENZRXNKFG-637
LEFT - |cis-cis-D21-39-3-oxo-C58-2-ACPs|
LEFT - NADPH
MEMBER-SORT-FN - NUMBERED-CLASS-SORT-FN
OFFICIAL-EC? - NIL
ORPHAN? - :NO
PHYSIOLOGICALLY-RELEVANT? - T
RIGHT - |cis-cis-D21-39-3-hydroxyC58-2-ACPs|
RIGHT - NADP
//
UNIQUE-ID - RXN1G-613
TYPES - Protein-Modification-Reactions
TYPES - EC-1.1.1
COMMON-NAME - cis,cis-delta9,27-3-oxo-C46:2-[acyl-carrier protein] reductase
CREDITS - AUKFG-1
EC-NUMBER - 1.1.1.100
ENZYMATIC-REACTION - ENZRXNKFG-638
LEFT - |cis-cis-D9-27-3-oxo-C46-2-ACPs|
LEFT - NADPH
MEMBER-SORT-FN - NUMBERED-CLASS-SORT-FN
OFFICIAL-EC? - NIL
ORPHAN? - :NO
PHYSIOLOGICALLY-RELEVANT? - T
RIGHT - |cis-cis-D9-27-3-hydroxyC46-2-ACPs|
RIGHT - NADP
//
UNIQUE-ID - RXN1G-481
TYPES - Protein-Modification-Reactions
TYPES - EC-1.1.1
COMMON-NAME - cis,cis-delta15,27-3-oxo-C46:2-[acyl-carrier protein] reductase
CREDITS - AUKFG-1
EC-NUMBER - 1.1.1.100
ENZYMATIC-REACTION - ENZRXNKFG-639
LEFT - |cis-cis-D15-27-3-oxo-C46-2-ACPs|
LEFT - NADPH
MEMBER-SORT-FN - NUMBERED-CLASS-SORT-FN
OFFICIAL-EC? - NIL
ORPHAN? - :NO
PHYSIOLOGICALLY-RELEVANT? - T
RIGHT - |cis-cis-D15-27-3-hydroxyC46-2-ACPs|
RIGHT - NADP
//
UNIQUE-ID - RXN1G-469
TYPES - Protein-Modification-Reactions
TYPES - EC-1.1.1
COMMON-NAME - 3-oxobehenoyl-[acyl-carrier protein] reductase
COMMENT-INTERNAL - This reaction is a duplicate of reaction RXN1G-157. It was created because there are two intances of this reaction
/within the mycolate biosynthesis pathway. <b>Do not merge the two reactions!</b>
CREDITS - AUKFG-1
EC-NUMBER - 1.1.1.100
ENZYMATIC-REACTION - ENZRXNKFG-640
LEFT - |3-oxo-behenoyl-ACPs|
LEFT - NADPH
MEMBER-SORT-FN - NUMBERED-CLASS-SORT-FN
OFFICIAL-EC? - NIL
ORPHAN? - :NO
PHYSIOLOGICALLY-RELEVANT? - T
RIGHT - |R-3-hydroxybehenoyl-ACPs|
RIGHT - NADP
//
UNIQUE-ID - RXN1G-409
TYPES - Protein-Modification-Reactions
TYPES - EC-1.1.1
COMMON-NAME - cis,cis-delta19,37-3-oxo-C56:2-[acyl-carrier protein] reductase
CREDITS - AUKFG-1
EC-NUMBER - 1.1.1.100
ENZYMATIC-REACTION - ENZRXNKFG-641
LEFT - |cis-cis-D19-37-3-oxo-C56-2-ACPs|
LEFT - NADPH
MEMBER-SORT-FN - NUMBERED-CLASS-SORT-FN
OFFICIAL-EC? - NIL
ORPHAN? - :NO
PHYSIOLOGICALLY-RELEVANT? - T
RIGHT - |cis-cis-D19-37-3-hydroxyC56-2-ACPs|
RIGHT - NADP
//
UNIQUE-ID - RXN1G-408
TYPES - Protein-Modification-Reactions
TYPES - EC-1.1.1
COMMON-NAME - cis,cis-delta5,17-3-oxo-C36:2-[acyl-carrier protein] reductase
CREDITS - AUKFG-1
EC-NUMBER - 1.1.1.100
ENZYMATIC-REACTION - ENZRXNKFG-642
LEFT - |cis-cis-D5-17-3-oxo-C36-2-ACPs|
LEFT - NADPH
MEMBER-SORT-FN - NUMBERED-CLASS-SORT-FN
OFFICIAL-EC? - NIL
ORPHAN? - :NO
PHYSIOLOGICALLY-RELEVANT? - T
RIGHT - |cis-cis-D5-17-3-hydroxyC36-2-ACPs|
RIGHT - NADP
//
UNIQUE-ID - RXN1G-384
TYPES - Protein-Modification-Reactions
TYPES - EC-1.1.1
COMMON-NAME - cis,cis-delta7,25-3-oxo-C44:2-[acyl-carrier protein] reductase
CREDITS - AUKFG-1
EC-NUMBER - 1.1.1.100
ENZYMATIC-REACTION - ENZRXNKFG-643
LEFT - |cis-cis-D7-25-3-oxo-C44-2-ACPs|
LEFT - NADPH
MEMBER-SORT-FN - NUMBERED-CLASS-SORT-FN
OFFICIAL-EC? - NIL
ORPHAN? - :NO
PHYSIOLOGICALLY-RELEVANT? - T
RIGHT - |cis-cis-D7-25-3-hydroxyC44-2-ACPs|
RIGHT - NADP
//
UNIQUE-ID - RXN1G-364
TYPES - Protein-Modification-Reactions
TYPES - EC-1.1.1
COMMON-NAME - cis-delta7-3-oxo-C26:1-[acyl-carrier protein] reductase
CREDITS - AUKFG-1
EC-NUMBER - 1.1.1.100
ENZYMATIC-REACTION - ENZRXNKFG-644
LEFT - |cis-delta7-3-oxo-cerotoyl-ACPs|
LEFT - NADPH
MEMBER-SORT-FN - NUMBERED-CLASS-SORT-FN
OFFICIAL-EC? - NIL
ORPHAN? - :NO
PHYSIOLOGICALLY-RELEVANT? - T
RIGHT - |cis-delta7-3-hydroxycerotoyl-ACPs|
RIGHT - NADP
//
UNIQUE-ID - RXN1G-358
TYPES - Protein-Modification-Reactions
TYPES - EC-1.1.1
COMMON-NAME - cis-delta15-3-oxo-C34:1-[acyl-carrier protein] reductase
CREDITS - AUKFG-1
EC-NUMBER - 1.1.1.100
ENZYMATIC-REACTION - ENZRXNKFG-645
LEFT - |cis-delta15-3-oxo-gheddoyl-ACPs|
LEFT - NADPH
MEMBER-SORT-FN - NUMBERED-CLASS-SORT-FN
OFFICIAL-EC? - NIL
ORPHAN? - :NO
PHYSIOLOGICALLY-RELEVANT? - T
RIGHT - |cis-delta15-3-hydroxygheddoyl-ACPs|
RIGHT - NADP
//
UNIQUE-ID - RXN1G-287
TYPES - Protein-Modification-Reactions
TYPES - EC-1.1.1
COMMON-NAME - cis-delta21-3-oxo-C40:1-[acyl-carrier protein] reductase
CREDITS - AUKFG-1
EC-NUMBER - 1.1.1.100
ENZYMATIC-REACTION - ENZRXNKFG-646
LEFT - |cis-delta21-3-oxo-C40-ACPs|
LEFT - NADPH
MEMBER-SORT-FN - NUMBERED-CLASS-SORT-FN
OFFICIAL-EC? - NIL
ORPHAN? - :NO
PHYSIOLOGICALLY-RELEVANT? - T
RIGHT - |cis-delta21-3-hydroxyC40-ACPs|
RIGHT - NADP
//
UNIQUE-ID - RXN1G-262
TYPES - Protein-Modification-Reactions
TYPES - EC-1.1.1
COMMON-NAME - cis,cis-delta7,19-3-oxo-C38:2-[acyl-carrier protein] reductase
CREDITS - AUKFG-1
EC-NUMBER - 1.1.1.100
ENZYMATIC-REACTION - ENZRXNKFG-647
LEFT - |cis-cis-D7-19-3-oxo-C38-2-ACPs|
LEFT - NADPH
MEMBER-SORT-FN - NUMBERED-CLASS-SORT-FN
OFFICIAL-EC? - NIL
ORPHAN? - :NO
PHYSIOLOGICALLY-RELEVANT? - T
RIGHT - |cis-cis-D7-19-3-hydroxyC38-2-ACPs|
RIGHT - NADP
//
UNIQUE-ID - RXN1G-260
TYPES - Protein-Modification-Reactions
TYPES - EC-1.1.1
COMMON-NAME - cis-delta13-3-oxo-C32:1-[acyl-carrier protein] reductase
CREDITS - AUKFG-1
EC-NUMBER - 1.1.1.100
ENZYMATIC-REACTION - ENZRXNKFG-648
LEFT - |cis-delta13-3-oxo-lacceroyl-ACPs|
LEFT - NADPH
MEMBER-SORT-FN - NUMBERED-CLASS-SORT-FN
OFFICIAL-EC? - NIL
ORPHAN? - :NO
PHYSIOLOGICALLY-RELEVANT? - T
RIGHT - |cis-delta13-3-hydroxylacceroyl-ACPs|
RIGHT - NADP
//
UNIQUE-ID - RXN1G-252
TYPES - Protein-Modification-Reactions
TYPES - EC-1.1.1
COMMON-NAME - cis,cis-delta9,21-3-oxo-C40:2-[acyl-carrier protein] reductase
CREDITS - AUKFG-1
EC-NUMBER - 1.1.1.100
ENZYMATIC-REACTION - ENZRXNKFG-649
LEFT - |cis-cis-D9-21-3-oxo-C40-2-ACPs|
LEFT - NADPH
MEMBER-SORT-FN - NUMBERED-CLASS-SORT-FN
OFFICIAL-EC? - NIL
ORPHAN? - :NO
PHYSIOLOGICALLY-RELEVANT? - T
RIGHT - |cis-cis-D9-21-3-hydroxyC40-2-ACPs|
RIGHT - NADP
//
UNIQUE-ID - RXN1G-240
TYPES - Protein-Modification-Reactions
TYPES - EC-1.1.1
COMMON-NAME - cis-delta9-3-oxo-C28:1-[acyl-carrier protein] reductase
CREDITS - AUKFG-1
EC-NUMBER - 1.1.1.100
ENZYMATIC-REACTION - ENZRXNKFG-650
LEFT - |cis-delta9-3-oxo-montanoyl-ACPs|
LEFT - NADPH
MEMBER-SORT-FN - NUMBERED-CLASS-SORT-FN
OFFICIAL-EC? - NIL
ORPHAN? - :NO
PHYSIOLOGICALLY-RELEVANT? - T
RIGHT - |cis-delta9-3-hydroxymontanoyl-ACPs|
RIGHT - NADP
//
UNIQUE-ID - RXN1G-203
TYPES - Protein-Modification-Reactions
TYPES - EC-1.1.1
COMMON-NAME - cis,cis-delta13,25-3-oxo-C44:2-[acyl-carrier protein] reductase
CREDITS - AUKFG-1
EC-NUMBER - 1.1.1.100
ENZYMATIC-REACTION - ENZRXNKFG-651
LEFT - |cis-cis-D13-25-3-oxo-C44-2-ACPs|
LEFT - NADPH
MEMBER-SORT-FN - NUMBERED-CLASS-SORT-FN
OFFICIAL-EC? - NIL
ORPHAN? - :NO
PHYSIOLOGICALLY-RELEVANT? - T
RIGHT - |cis-cis-D13-25-3-hydroxyC44-2-ACPs|
RIGHT - NADP
//
UNIQUE-ID - RXN1G-184
TYPES - Protein-Modification-Reactions
TYPES - EC-1.1.1
COMMON-NAME - cis,cis-delta17,35-3-oxo-C54:2-[acyl-carrier protein] reductase
CREDITS - AUKFG-1
EC-NUMBER - 1.1.1.100
ENZYMATIC-REACTION - ENZRXNKFG-652
LEFT - |cis-cis-D17-35-3-oxo-C54-2-ACPs|
LEFT - NADPH
MEMBER-SORT-FN - NUMBERED-CLASS-SORT-FN
OFFICIAL-EC? - NIL
ORPHAN? - :NO
PHYSIOLOGICALLY-RELEVANT? - T
RIGHT - |cis-cis-D17-35-3-hydroxyC54-2-ACPs|
RIGHT - NADP
//
UNIQUE-ID - RXN1G-182
TYPES - Protein-Modification-Reactions
TYPES - EC-1.1.1
COMMON-NAME - cis,cis-delta5,23-3-oxo-C42:2-[acyl-carrier protein] reductase
CREDITS - AUKFG-1
EC-NUMBER - 1.1.1.100
ENZYMATIC-REACTION - ENZRXNKFG-653
LEFT - |cis-cis-D5-23-3-oxo-C42-2-ACPs|
LEFT - NADPH
MEMBER-SORT-FN - NUMBERED-CLASS-SORT-FN
OFFICIAL-EC? - NIL
ORPHAN? - :NO
PHYSIOLOGICALLY-RELEVANT? - T
RIGHT - |cis-cis-D5-23-3-hydroxyC42-2-ACPs|
RIGHT - NADP
//
UNIQUE-ID - RXN1G-163
TYPES - Protein-Modification-Reactions
TYPES - EC-1.1.1
COMMON-NAME - cis-delta11-3-oxo-C30:1-[acyl-carrier protein] reductase
CREDITS - AUKFG-1
EC-NUMBER - 1.1.1.100
ENZYMATIC-REACTION - ENZRXNKFG-654
LEFT - |cis-delta11-3-oxo-melissoyl-ACPs|
LEFT - NADPH
MEMBER-SORT-FN - NUMBERED-CLASS-SORT-FN
OFFICIAL-EC? - NIL
ORPHAN? - :NO
PHYSIOLOGICALLY-RELEVANT? - T
RIGHT - |cis-delta11-3-hydroxymelissoyl-ACPs|
RIGHT - NADP
//
UNIQUE-ID - RXN1G-157
TYPES - Protein-Modification-Reactions
TYPES - EC-1.1.1
COMMON-NAME - 3-oxo-behenoyl-[acyl-carrier protein] reductase
CREDITS - AUKFG-1
EC-NUMBER - 1.1.1.100
ENZYMATIC-REACTION - ENZRXNKFG-655
LEFT - NADPH
LEFT - |3-oxo-behenoyl-ACPs|
MEMBER-SORT-FN - NUMBERED-CLASS-SORT-FN
OFFICIAL-EC? - NIL
ORPHAN? - :NO
PHYSIOLOGICALLY-RELEVANT? - T
RIGHT - |R-3-hydroxybehenoyl-ACPs|
RIGHT - NADP
//
UNIQUE-ID - RXN1G-1247
TYPES - Protein-Modification-Reactions
TYPES - EC-1.1.1
COMMON-NAME - cis,cis-delta15,33-3-oxo-C52:2-[acyl-carrier protein] reductase
CREDITS - AUKFG-1
EC-NUMBER - 1.1.1.100
ENZYMATIC-REACTION - ENZRXNKFG-656
LEFT - |cis-cis-D15-33-3-oxo-C52-2-ACPs|
LEFT - NADPH
MEMBER-SORT-FN - NUMBERED-CLASS-SORT-FN
OFFICIAL-EC? - NIL
ORPHAN? - :NO
PHYSIOLOGICALLY-RELEVANT? - T
RIGHT - |cis-cis-D15-33-3-hydroxyC52-2-ACPs|
RIGHT - NADP
//
UNIQUE-ID - RXN1G-1053
TYPES - Protein-Modification-Reactions
TYPES - EC-1.1.1
COMMON-NAME - cis-delta19-3-oxo-C38:1-[acyl-carrier protein] reductase
CREDITS - AUKFG-1
EC-NUMBER - 1.1.1.100
ENZYMATIC-REACTION - ENZRXNKFG-657
LEFT - |cis-delta19-3-oxo-C38-ACPs|
LEFT - NADPH
MEMBER-SORT-FN - NUMBERED-CLASS-SORT-FN
OFFICIAL-EC? - NIL
ORPHAN? - :NO
PHYSIOLOGICALLY-RELEVANT? - T
RIGHT - |cis-delta19-3-hydroxyC38-ACPs|
RIGHT - NADP
//
UNIQUE-ID - RXN1G-1050
TYPES - Protein-Modification-Reactions
TYPES - EC-1.1.1
COMMON-NAME - cis,cis-delta13,31-3-oxo-C50:2-[acyl-carrier protein] reductase
CREDITS - AUKFG-1
EC-NUMBER - 1.1.1.100
ENZYMATIC-REACTION - ENZRXNKFG-658
LEFT - |cis-cis-D13-31-3-oxo-C50-2-ACPs|
LEFT - NADPH
MEMBER-SORT-FN - NUMBERED-CLASS-SORT-FN
OFFICIAL-EC? - NIL
ORPHAN? - :NO
PHYSIOLOGICALLY-RELEVANT? - T
RIGHT - |cis-cis-D13-31-3-hydroxyC50-2-ACPs|
RIGHT - NADP
//
UNIQUE-ID - RXN0-2142
TYPES - Protein-Modification-Reactions
TYPES - EC-1.1.1
CREDITS - AUKFG-1
EC-NUMBER - 1.1.1.100
ENZYMATIC-REACTION - ENZRXNKFG-659
IN-PATHWAY - PWY0-862
LEFT - |b-Keto-cis-D5-dodecenoyl-ACPs|
LEFT - NADPH
LEFT - PROTON
MEMBER-SORT-FN - NUMBERED-CLASS-SORT-FN
OFFICIAL-EC? - NIL
ORPHAN? - :NO
PHYSIOLOGICALLY-RELEVANT? - T
REACTION-DIRECTION - LEFT-TO-RIGHT
RIGHT - |b-Hydroxy-cis-D5-dodecenoyl-ACPs|
RIGHT - NADP
//
UNIQUE-ID - RXN-9633
TYPES - Protein-Modification-Reactions
TYPES - EC-1.1.1
COMMON-NAME - 3-oxo-stearoyl-[acyl-carrier protein] reductase
CREDITS - AUKFG-1
EC-NUMBER - 1.1.1.100
ENZYMATIC-REACTION - ENZRXNKFG-660
IN-PATHWAY - PWY-5989
LEFT - |R-3-hydroxystearoyl-ACPs|
LEFT - NADP
MEMBER-SORT-FN - NUMBERED-CLASS-SORT-FN
OFFICIAL-EC? - NIL
ORPHAN? - :NO
PHYSIOLOGICALLY-RELEVANT? - T
REACTION-DIRECTION - RIGHT-TO-LEFT
RIGHT - |3-oxo-stearoyl-ACPs|
RIGHT - NADPH
RIGHT - PROTON
//
UNIQUE-ID - RXN-9556
TYPES - Protein-Modification-Reactions
TYPES - EC-1.1.1
COMMON-NAME - 3-oxo-<i>cis</i>-vaccenoyl-[acyl-carrier protein] reductase
CREDITS - AUKFG-1
EC-NUMBER - 1.1.1.100
ENZYMATIC-REACTION - ENZRXNKFG-661
IN-PATHWAY - PWY-5973
LEFT - |R-3-hydroxy-cis-vaccenoyl-ACPs|
LEFT - NADP
MEMBER-SORT-FN - NUMBERED-CLASS-SORT-FN
OFFICIAL-EC? - NIL
ORPHAN? - :NO
PHYSIOLOGICALLY-RELEVANT? - T
REACTION-DIRECTION - RIGHT-TO-LEFT
RIGHT - |3-oxo-cis-vaccenoyl-ACPs|
RIGHT - NADPH
RIGHT - PROTON
//
UNIQUE-ID - RXN-9552
TYPES - Protein-Modification-Reactions
TYPES - EC-1.1.1
COMMON-NAME - 3-oxo-petroslinoyl-[acyl-carrier protein] reductase
CREDITS - AUKFG-1
EC-NUMBER - 1.1.1.100
ENZYMATIC-REACTION - ENZRXNKFG-662
LEFT - |R-3-hydroxypetroselinoyl-ACPs|
LEFT - NADP
MEMBER-SORT-FN - NUMBERED-CLASS-SORT-FN
OFFICIAL-EC? - NIL
ORPHAN? - :NO
PHYSIOLOGICALLY-RELEVANT? - T
RIGHT - |3-oxo-petroselinoyl-ACPs|
RIGHT - NADPH
RIGHT - PROTON
//
UNIQUE-ID - RXN-9540
TYPES - Protein-Modification-Reactions
TYPES - EC-1.1.1
COMMON-NAME - 3-oxo-palmitoyl-[acyl-carrier protein] reductase
CREDITS - AUKFG-1
EC-NUMBER - 1.1.1.100
ENZYMATIC-REACTION - ENZRXNKFG-663
IN-PATHWAY - PWY-5971
LEFT - |R-3-Hydroxypalmitoyl-ACPs|
LEFT - NADP
MEMBER-SORT-FN - NUMBERED-CLASS-SORT-FN
OFFICIAL-EC? - NIL
ORPHAN? - :NO
PHYSIOLOGICALLY-RELEVANT? - T
REACTION-DIRECTION - RIGHT-TO-LEFT
RIGHT - |3-oxo-palmitoyl-ACPs|
RIGHT - NADPH
RIGHT - PROTON
//
UNIQUE-ID - RXN-9536
TYPES - Protein-Modification-Reactions
TYPES - EC-1.1.1
COMMON-NAME - 3-oxo-meristoyl-[acyl-carrier protein] reductase
CREDITS - AUKFG-1
EC-NUMBER - 1.1.1.100
ENZYMATIC-REACTION - ENZRXNKFG-664
IN-PATHWAY - PWY-5971
LEFT - |R-3-hydroxymyristoyl-ACPs|
LEFT - NADP
MEMBER-SORT-FN - NUMBERED-CLASS-SORT-FN
OFFICIAL-EC? - NIL
ORPHAN? - :NO
PHYSIOLOGICALLY-RELEVANT? - T
REACTION-DIRECTION - RIGHT-TO-LEFT
RIGHT - |3-oxo-myristoyl-ACPs|
RIGHT - NADPH
RIGHT - PROTON
//
UNIQUE-ID - RXN-9532
TYPES - Protein-Modification-Reactions
TYPES - EC-1.1.1
COMMON-NAME - 3-oxo-dodecanoyl-[acyl-carrier protein] reductase
CREDITS - AUKFG-1
EC-NUMBER - 1.1.1.100
ENZYMATIC-REACTION - ENZRXNKFG-665
IN-PATHWAY - PWY-5971
LEFT - |R-3-hydroxydodecanoyl-ACPs|
LEFT - NADP
MEMBER-SORT-FN - NUMBERED-CLASS-SORT-FN
OFFICIAL-EC? - NIL
ORPHAN? - :NO
PHYSIOLOGICALLY-RELEVANT? - T
REACTION-DIRECTION - RIGHT-TO-LEFT
RIGHT - |3-oxo-dodecanoyl-ACPs|
RIGHT - NADPH
RIGHT - PROTON
//
UNIQUE-ID - RXN-9528
TYPES - Protein-Modification-Reactions
TYPES - EC-1.1.1
COMMON-NAME - 3-oxo-decanoyl-[acyl-carrier protein] reductase
CREDITS - AUKFG-1
EC-NUMBER - 1.1.1.100
ENZYMATIC-REACTION - ENZRXNKFG-666
IN-PATHWAY - PWY-5971
LEFT - |Beta-hydroxydecanoyl-ACPs|
LEFT - NADP
MEMBER-SORT-FN - NUMBERED-CLASS-SORT-FN
OFFICIAL-EC? - NIL
ORPHAN? - :NO
PHYSIOLOGICALLY-RELEVANT? - T
REACTION-DIRECTION - RIGHT-TO-LEFT
RIGHT - |3-oxo-decanoyl-ACPs|
RIGHT - NADPH
RIGHT - PROTON
//
UNIQUE-ID - RXN-9524
TYPES - Protein-Modification-Reactions
TYPES - EC-1.1.1
COMMON-NAME - 3-oxo-octanoyl-[acyl-carrier protein] reductase
CREDITS - AUKFG-1
EC-NUMBER - 1.1.1.100
ENZYMATIC-REACTION - ENZRXNKFG-667
IN-PATHWAY - PWY-5971
LEFT - |3-Hydroxy-octanoyl-ACPs|
LEFT - NADP
MEMBER-SORT-FN - NUMBERED-CLASS-SORT-FN
OFFICIAL-EC? - NIL
ORPHAN? - :NO
PHYSIOLOGICALLY-RELEVANT? - T
REACTION-DIRECTION - RIGHT-TO-LEFT
RIGHT - |3-Oxo-octanoyl-ACPs|
RIGHT - NADPH
RIGHT - PROTON
//
UNIQUE-ID - RXN-9518
TYPES - Protein-Modification-Reactions
TYPES - EC-1.1.1
COMMON-NAME - 3-hydroxyhexanoyl-[acyl-carrier protein] reductase
CREDITS - AUKFG-1
EC-NUMBER - 1.1.1.100
ENZYMATIC-REACTION - ENZRXNKFG-668
IN-PATHWAY - PWY-5971
LEFT - |R-3-hydroxyhexanoyl-ACPs|
LEFT - NADP
MEMBER-SORT-FN - NUMBERED-CLASS-SORT-FN
OFFICIAL-EC? - NIL
ORPHAN? - :NO
PHYSIOLOGICALLY-RELEVANT? - T
REACTION-DIRECTION - RIGHT-TO-LEFT
RIGHT - |3-oxo-hexanoyl-ACPs|
RIGHT - NADPH
RIGHT - PROTON
//
UNIQUE-ID - RXN-9514
TYPES - Protein-Modification-Reactions
TYPES - EC-1.1.1
COMMON-NAME - acetoacetyl-[acyl-carrier protein] reductase
CREDITS - AUKFG-1
EC-NUMBER - 1.1.1.100
ENZYMATIC-REACTION - ENZRXNKFG-669
IN-PATHWAY - PWY-5971
LEFT - |Acetoacetyl-ACPs|
LEFT - NADPH
LEFT - PROTON
MEMBER-SORT-FN - NUMBERED-CLASS-SORT-FN
OFFICIAL-EC? - NIL
ORPHAN? - :NO
PHYSIOLOGICALLY-RELEVANT? - T
REACTION-DIRECTION - LEFT-TO-RIGHT
RIGHT - |Beta-3-hydroxybutyryl-ACPs|
RIGHT - NADP
//
UNIQUE-ID - RXN-11480
TYPES - Protein-Modification-Reactions
TYPES - EC-1.1.1
COMMON-NAME - 3-oxo-pimeloyl-[acp] methyl ester reductase
CREDITS - AUKFG-1
CREDITS - SRI
CREDITS - |caspi|
EC-NUMBER - 1.1.1.100
ENZYMATIC-REACTION - ENZRXNKFG-670
LEFT - |3-Ketopimeloyl-ACP-methyl-esters|
LEFT - NADPH
LEFT - PROTON
MEMBER-SORT-FN - NUMBERED-CLASS-SORT-FN
OFFICIAL-EC? - NIL
ORPHAN? - :NO
PHYSIOLOGICALLY-RELEVANT? - T
RIGHT - |3-hydroxypimeloyl-ACP-methyl-esters|
RIGHT - NADP
//
UNIQUE-ID - RXN-11476
TYPES - Protein-Modification-Reactions
TYPES - EC-1.1.1
COMMON-NAME - 3-oxo-glutaryl-[acp] methyl ester reductase
CREDITS - AUKFG-1
CREDITS - SRI
CREDITS - |caspi|
EC-NUMBER - 1.1.1.100
ENZYMATIC-REACTION - ENZRXNKFG-671
LEFT - |3-Ketoglutaryl-ACP-methyl-ester|
LEFT - NADPH
LEFT - PROTON
MEMBER-SORT-FN - NUMBERED-CLASS-SORT-FN
OFFICIAL-EC? - NIL
ORPHAN? - :NO
PHYSIOLOGICALLY-RELEVANT? - T
RIGHT - |3-Hydroxyglutaryl-ACP-methyl-ester|
RIGHT - NADP
//
UNIQUE-ID - RXN-10659
TYPES - Protein-Modification-Reactions
TYPES - EC-1.1.1
CREDITS - AUKFG-1
EC-NUMBER - 1.1.1.100
ENZYMATIC-REACTION - ENZRXNKFG-672
IN-PATHWAY - PWY-6282
LEFT - |3-oxo-cis-D9-hexadecenoyl-ACPs|
LEFT - NADPH
LEFT - PROTON
MEMBER-SORT-FN - NUMBERED-CLASS-SORT-FN
OFFICIAL-EC? - NIL
ORPHAN? - :NO
PHYSIOLOGICALLY-RELEVANT? - T
REACTION-DIRECTION - LEFT-TO-RIGHT
RIGHT - |3-hydroxy-cis-D9-hexaecenoyl-ACPs|
RIGHT - NADP
//
UNIQUE-ID - RXN-10655
TYPES - Protein-Modification-Reactions
TYPES - EC-1.1.1
CREDITS - AUKFG-1
EC-NUMBER - 1.1.1.100
ENZYMATIC-REACTION - ENZRXNKFG-673
IN-PATHWAY - PWY-6282
LEFT - |3-oxo-cis-D7-tetradecenoyl-ACPs|
LEFT - NADPH
LEFT - PROTON
MEMBER-SORT-FN - NUMBERED-CLASS-SORT-FN
OFFICIAL-EC? - NIL
ORPHAN? - :NO
PHYSIOLOGICALLY-RELEVANT? - T
REACTION-DIRECTION - LEFT-TO-RIGHT
RIGHT - |3-hydroxy-cis-D7-tetraecenoyl-ACPs|
RIGHT - NADP
//
UNIQUE-ID - 3-OXOACYL-ACP-REDUCT-RXN
TYPES - Protein-Modification-Reactions
TYPES - EC-1.1.1
COMMON-NAME - 3-oxoacyl-[acyl-carrier-protein] reductase
CREDITS - AUKFG-1
CREDITS - |caspi|
CREDITS - |fulcher|
CREDITS - SRI
EC-NUMBER - 1.1.1.100
ENZYMATIC-REACTION - ENZRXNKFG-674
IN-PATHWAY - FASYN-ELONG-PWY
LEFT - OH-ACYL-ACP
LEFT - NADP
MEMBER-SORT-FN - NUMBERED-CLASS-SORT-FN
OFFICIAL-EC? - T
ORPHAN? - :NO
PHYSIOLOGICALLY-RELEVANT? - T
REACTION-DIRECTION - RIGHT-TO-LEFT
RIGHT - B-KETOACYL-ACP
RIGHT - NADPH
RIGHT - PROTON
SYNONYMS - &beta;-ketoacyl-[acyl-carrier protein](ACP) reductase
SYNONYMS - &beta;-ketoacyl acyl carrier protein (ACP) reductase
SYNONYMS - &beta;-ketoacyl reductase
SYNONYMS - &beta;-ketoacyl thioester reductase
SYNONYMS - &beta;-ketoacyl-ACP reductase
SYNONYMS - &beta;-ketoacyl-acyl carrier protein reductase
SYNONYMS - 3-ketoacyl acyl carrier protein reductase
SYNONYMS - NADPH-specific 3-oxoacyl-[acylcarrier protein]reductase
SYNONYMS - 3-oxoacyl-[ACP]reductase
SYNONYMS - (3<em>R</em>)-3-hydroxyacyl-[acyl-carrier-protein]:NADP<small><sup>+</sup></small> oxidoreductase
SYSTEMATIC-NAME - (3<em>R</em>)-3-hydroxyacyl-[acyl-carrier protein]:NADP<small><sup>+</sup></small> oxidoreductase
//
UNIQUE-ID - DXPREDISOM-RXN
TYPES - EC-1.1.1
TYPES - Small-Molecule-Reactions
COMMON-NAME - 1-deoxy-<small>D</small>-xylulose-5-phosphate reductoisomerase
CREDITS - AUKFG-1
EC-NUMBER - 1.1.1.267
ENZYMATIC-REACTION - ENZRXNKFG-717
IN-PATHWAY - NONMEVIPP-PWY
LEFT - 2-C-METHYL-D-ERYTHRITOL-4-PHOSPHATE
LEFT - NADP
MEMBER-SORT-FN - NUMBERED-CLASS-SORT-FN
OFFICIAL-EC? - T
ORPHAN? - :NO
PHYSIOLOGICALLY-RELEVANT? - T
REACTION-DIRECTION - RIGHT-TO-LEFT
RIGHT - DEOXYXYLULOSE-5P
RIGHT - NADPH
RIGHT - PROTON
SYNONYMS - DXP-reductoisomerase
SYNONYMS - 1-deoxy-<small>D</small>-xylulose-5-phosphate isomeroreductase
SYNONYMS - 2-<em>C</em>-methyl-<small>D</small>-erythritol 4-phosphate (MEP) synthase
SYSTEMATIC-NAME - 2-<em>C</em>-methyl-<small>D</small>-erythritol-4-phosphate:NADP<small><sup>+</sup></small> oxidoreductase (isomerizing)
//
UNIQUE-ID - L-LACTATE-DEHYDROGENASE-RXN
TYPES - EC-1.1.1
TYPES - Small-Molecule-Reactions
COMMON-NAME - <small>L</small>-lactate dehydrogenase
CREDITS - AUKFG-1
EC-NUMBER - 1.1.1.27
ENZYMATIC-REACTION - ENZRXNKFG-725
IN-PATHWAY - PWY-5481
LEFT - L-LACTATE
LEFT - NAD
MEMBER-SORT-FN - NUMBERED-CLASS-SORT-FN
OFFICIAL-EC? - T
ORPHAN? - :NO
PHYSIOLOGICALLY-RELEVANT? - T
REACTION-DIRECTION - RIGHT-TO-LEFT
RIGHT - PYRUVATE
RIGHT - NADH
RIGHT - PROTON
SYNONYMS - lactic acid dehydrogenase
SYNONYMS - <small>L</small>(+)-nLDH
SYNONYMS - <small>L</small>-(+)-lactate dehydrogenase
SYNONYMS - <small>L</small>-lactic dehydrogenase
SYNONYMS - <small>L</small>-lactic acid dehydrogenase
SYNONYMS - lactate dehydrogenase
SYNONYMS - lactate dehydrogenase NAD-dependent
SYNONYMS - lactic dehydrogenase
SYNONYMS - NAD-lactate dehydrogenase
SYSTEMATIC-NAME - (<em>S</em>)-lactate:NAD<small><sup>+</sup></small> oxidoreductase
//
UNIQUE-ID - UDPNACETYLMURAMATEDEHYDROG-RXN
TYPES - EC-1.1.1
TYPES - Small-Molecule-Reactions
COMMON-NAME - UDP-<em>N</em>-acetylmuramate dehydrogenase
CREDITS - AUKFG-1
EC-NUMBER - 1.1.1.158
ENZYMATIC-REACTION - ENZRXNKFG-826
IN-PATHWAY - PWY-6387
IN-PATHWAY - PEPTIDOGLYCANSYN-PWY
LEFT - NADP
LEFT - UDP-N-ACETYLMURAMATE
MEMBER-SORT-FN - NUMBERED-CLASS-SORT-FN
OFFICIAL-EC? - T
ORPHAN? - :NO
PHYSIOLOGICALLY-RELEVANT? - T
REACTION-DIRECTION - RIGHT-TO-LEFT
RIGHT - PROTON
RIGHT - NADPH
RIGHT - UDP-ACETYL-CARBOXYVINYL-GLUCOSAMINE
SYNONYMS - MurB reductase
SYNONYMS - UDP-<em>N</em>-acetylenolpyruvoylglucosamine reductase
SYNONYMS - UDP-<em>N</em>-acetylglucosamine-enoylpyruvate reductase
SYNONYMS - UDP-GlcNAc-enoylpyruvate reductase
SYNONYMS - uridine diphosphoacetylpyruvoylglucosamine reductase
SYNONYMS - uridine diphospho-<em>N</em>-acetylglucosamine-enolpyruvate reductase
SYNONYMS - uridine-5&prime;-diphospho-<em>N</em>-acetyl-2-amino-2-deoxy-3-<em>O</em>-lactylglucose:NADP-oxidoreductase
SYSTEMATIC-NAME - UDP-<em>N</em>-acetylmuramate:NADP<small><sup>+</sup></small> oxidoreductase
//
UNIQUE-ID - RXN-12787
TYPES - EC-1.1.1
TYPES - Small-Molecule-Reactions
COMMON-NAME - 3-oxo-24-ethyl-26-hydroxy-cholest-4-ene dehydrogenase
CREDITS - AUKFG-1
CREDITS - SRI
CREDITS - |caspi|
EC-NUMBER - 1.1.1.-
IN-PATHWAY - PWY-6948
LEFT - CPD-13796
LEFT - NAD
MEMBER-SORT-FN - NUMBERED-CLASS-SORT-FN
OFFICIAL-EC? - NIL
PHYSIOLOGICALLY-RELEVANT? - NIL
REACTION-DIRECTION - LEFT-TO-RIGHT
RIGHT - CPD-13798
RIGHT - NADH
RIGHT - PROTON
//
UNIQUE-ID - RXN-12789
TYPES - EC-1.1.1
TYPES - Small-Molecule-Reactions
COMMON-NAME - sitosterol dehydrogenase
CREDITS - AUKFG-1
CREDITS - SRI
CREDITS - |caspi|
EC-NUMBER - 1.1.1.145
IN-PATHWAY - PWY-6948
LEFT - CPD-4143
LEFT - NAD
MEMBER-SORT-FN - NUMBERED-CLASS-SORT-FN
OFFICIAL-EC? - NIL
ORPHAN? - :NO
PHYSIOLOGICALLY-RELEVANT? - T
REACTION-DIRECTION - LEFT-TO-RIGHT
RIGHT - CPD-13793
RIGHT - NADH
RIGHT - PROTON
//
UNIQUE-ID - UGD-RXN
TYPES - EC-1.1.1
TYPES - Small-Molecule-Reactions
COMMON-NAME - UDP-glucose 6-dehydrogenase
CREDITS - AUKFG-1
EC-NUMBER - 1.1.1.22
ENZYMATIC-REACTION - ENZRXNKFG-1155
LEFT - UDP-GLUCOSE
LEFT - WATER
LEFT - NAD
^COEFFICIENT - 2
MEMBER-SORT-FN - NUMBERED-CLASS-SORT-FN
OFFICIAL-EC? - T
ORPHAN? - :NO
PHYSIOLOGICALLY-RELEVANT? - T
RIGHT - PROTON
^COEFFICIENT - 3
RIGHT - UDP-GLUCURONATE
RIGHT - NADH
^COEFFICIENT - 2
SYNONYMS - UDP-glucose dehydrogenase
SYNONYMS - uridine diphosphoglucose dehydrogenase
SYNONYMS - UDPG dehydrogenase
SYNONYMS - UDPG:NAD oxidoreductase
SYNONYMS - UDP-&alpha;-<small>D</small>-glucose:NAD oxidoreductase
SYNONYMS - UDP-glucose:NAD<small><sup>+</sup></small> oxidoreductase
SYNONYMS - uridine diphosphate glucose dehydrogenase
SYNONYMS - UDP-<small>D</small>-glucose dehydrogenase
SYNONYMS - uridine diphosphate <small>D</small>-glucose dehydrogenase
SYSTEMATIC-NAME - UDP-glucose:NAD<small><sup>+</sup></small> 6-oxidoreductase
//
UNIQUE-ID - RXN-12083
TYPES - EC-1.1.1
TYPES - Small-Molecule-Reactions
COMMON-NAME - D-sorbitol dehydrogenase
CREDITS - AUKFG-1
CREDITS - SRI
CREDITS - |fulcher|
EC-NUMBER - 1.1.1.-
ENZYMATIC-REACTION - ENZRXNKFG-1146
LEFT - SORBITOL
LEFT - NAD
MEMBER-SORT-FN - NUMBERED-CLASS-SORT-FN
OFFICIAL-EC? - NIL
ORPHAN? - :NO
PHYSIOLOGICALLY-RELEVANT? - T
REACTION-DIRECTION - REVERSIBLE
RIGHT - FRU
RIGHT - NADH
RIGHT - PROTON
//
UNIQUE-ID - 6PGLUCONDEHYDROG-RXN
TYPES - EC-1.1.1
TYPES - Small-Molecule-Reactions
COMMON-NAME - Phosphogluconate dehydrogenase (decarboxylating)
CREDITS - AUKFG-1
EC-NUMBER - 1.1.1.44
ENZYMATIC-REACTION - ENZRXNKFG-1049
LEFT - CPD-2961
LEFT - NAD-P-OR-NOP
MEMBER-SORT-FN - NUMBERED-CLASS-SORT-FN
OFFICIAL-EC? - NIL
ORPHAN? - :NO
PHYSIOLOGICALLY-RELEVANT? - T
RIGHT - RIBULOSE-5P
RIGHT - CARBON-DIOXIDE
RIGHT - NADH-P-OR-NOP
SYNONYMS - 6PGD
SYNONYMS - 6-phosphogluconic carboxylase
SYNONYMS - 6-phosphogluconic dehydrogenase
SYNONYMS - Phosphogluconic acid dehydrogenase
//
UNIQUE-ID - DLACTDEHYDROGNAD-RXN
TYPES - EC-1.1.1
TYPES - Small-Molecule-Reactions
COMMON-NAME - <small>D</small>-lactate dehydrogenase
CREDITS - AUKFG-1
EC-NUMBER - 1.1.1.28
ENZYMATIC-REACTION - ENZRXNKFG-1094
IN-PATHWAY - FERMENTATION-PWY
LEFT - D-LACTATE
LEFT - NAD
MEMBER-SORT-FN - NUMBERED-CLASS-SORT-FN
OFFICIAL-EC? - T
ORPHAN? - :NO
PHYSIOLOGICALLY-RELEVANT? - T
REACTION-DIRECTION - PHYSIOL-RIGHT-TO-LEFT
RIGHT - PYRUVATE
RIGHT - NADH
RIGHT - PROTON
SYNONYMS - lactic acid dehydrogenase
SYNONYMS - <small>D</small>-specific lactic dehydrogenase
SYNONYMS - <small>D</small>-(-)-lactate dehydrogenase (NAD)
SYNONYMS - <small>D</small>-lactic acid dehydrogenase
SYNONYMS - <small>D</small>-lactic dehydrogenase
SYSTEMATIC-NAME - (<em>R</em>)-lactate:NAD<small><sup>+</sup></small> oxidoreductase
//
UNIQUE-ID - MALIC-NADP-RXN
TYPES - EC-1.1.1
TYPES - Small-Molecule-Reactions
COMMON-NAME - malate dehydrogenase (oxaloacetate-decarboxylating) (NADP<small><sup>+</sup></small>)
CREDITS - AUKFG-1
EC-NUMBER - 1.1.1.40
IN-PATHWAY - GLUCONEO-PWY
LEFT - MAL
LEFT - NADP
MEMBER-SORT-FN - NUMBERED-CLASS-SORT-FN
OFFICIAL-EC? - T
ORPHAN? - :NO
PHYSIOLOGICALLY-RELEVANT? - T
REACTION-DIRECTION - LEFT-TO-RIGHT
RIGHT - NADPH
RIGHT - CARBON-DIOXIDE
RIGHT - PYRUVATE
SYNONYMS - 'malic' enzyme
SYNONYMS - pyruvic-malic carboxylase
SYNONYMS - malate dehydrogenase (decarboxylating, NADP)
SYNONYMS - NADP-linked decarboxylating malic enzyme
SYNONYMS - NADP-malic enzyme
SYNONYMS - NADP-specific malic enzyme
SYNONYMS - NADP-specific malate dehydrogenase
SYNONYMS - malate dehydrogenase (NADP, decarboxylating)
SYNONYMS - <small>L</small>-malate:NADP oxidoreductase
SYNONYMS - malate dehydrogenase (oxaloacetate-decarboxylating) (NADP)
SYSTEMATIC-NAME - (<em>S</em>)-malate:NADP<small><sup>+</sup></small> oxidoreductase (oxaloacetate-decarboxylating)
//
UNIQUE-ID - RXN-11738
TYPES - EC-1.1.1
TYPES - Small-Molecule-Reactions
COMMON-NAME - sulfolactate dehydrogenase
CREDITS - AUKFG-1
CREDITS - SRI
CREDITS - |caspi|
EC-NUMBER - 1.1.1.-
IN-PATHWAY - PWY-6638
LEFT - |RS-3-Sulfolactate|
LEFT - |Acceptor|
MEMBER-SORT-FN - NUMBERED-CLASS-SORT-FN
OFFICIAL-EC? - NIL
ORPHAN? - :NO
PHYSIOLOGICALLY-RELEVANT? - T
REACTION-DIRECTION - LEFT-TO-RIGHT
RIGHT - CPD-380
RIGHT - |Donor-H2|
//
UNIQUE-ID - R230-RXN
TYPES - EC-1.1.1
TYPES - Small-Molecule-Reactions
CREDITS - AUKFG-1
EC-NUMBER - 1.1.1.272
IN-PATHWAY - PWY-6642
LEFT - CPD-367
LEFT - NAD
MEMBER-SORT-FN - NUMBERED-CLASS-SORT-FN
OFFICIAL-EC? - NIL
ORPHAN? - :NO
PHYSIOLOGICALLY-RELEVANT? - T
REACTION-DIRECTION - RIGHT-TO-LEFT
RIGHT - PROTON
RIGHT - CPD-380
RIGHT - NADH
//
UNIQUE-ID - 2-DEHYDROPANTOATE-REDUCT-RXN
TYPES - EC-1.1.1
TYPES - Small-Molecule-Reactions
COMMON-NAME - 2-dehydropantoate 2-reductase
CREDITS - AUKFG-1
EC-NUMBER - 1.1.1.169
IN-PATHWAY - PANTO-PWY
LEFT - L-PANTOATE
LEFT - NADP
MEMBER-SORT-FN - NUMBERED-CLASS-SORT-FN
OFFICIAL-EC? - T
ORPHAN? - :NO
PHYSIOLOGICALLY-RELEVANT? - T
REACTION-DIRECTION - RIGHT-TO-LEFT
RIGHT - PROTON
RIGHT - 2-DEHYDROPANTOATE
RIGHT - NADPH
SYNONYMS - 2-oxopantoate reductase
SYNONYMS - 2-ketopantoate reductase
SYNONYMS - 2-ketopantoic acid reductase
SYNONYMS - ketopantoate reductase
SYNONYMS - ketopantoic acid reductase
SYSTEMATIC-NAME - (<em>R</em>)-pantoate:NADP<small><sup>+</sup></small> 2-oxidoreductase
//
UNIQUE-ID - 1.1.1.262-RXN
TYPES - EC-1.1.1
TYPES - Small-Molecule-Reactions
COMMON-NAME - 4-hydroxythreonine-4-phosphate dehydrogenase
CREDITS - AUKFG-1
EC-NUMBER - 1.1.1.262
IN-PATHWAY - PYRIDOXSYN-PWY
LEFT - 4-PHOSPHONOOXY-THREONINE
LEFT - NAD
MEMBER-SORT-FN - NUMBERED-CLASS-SORT-FN
OFFICIAL-EC? - T
ORPHAN? - :NO
PHYSIOLOGICALLY-RELEVANT? - T
REACTION-DIRECTION - LEFT-TO-RIGHT
RIGHT - PROTON
^COEFFICIENT - 2
RIGHT - NADH
RIGHT - 2-AMINO-3-OXO-4-PHOSPHONOOXYBUTYRATE
SYNONYMS - NAD<small><sup>+</sup></small>-dependent threonine 4-phosphate dehydrogenase
SYNONYMS - <small>L</small>-threonine 4-phosphate dehydrogenase
SYNONYMS - 4-(phosphohydroxy)-<small>L</small>-threonine dehydrogenase
SYNONYMS - PdxA
SYNONYMS - 4-(phosphonooxy)-<small>L</small>-threonine:NAD<small><sup>+</sup></small> oxidoreductase
SYSTEMATIC-NAME - 4-phosphonooxy-<small>L</small>-threonine:NAD<small><sup>+</sup></small> oxidoreductase
//
UNIQUE-ID - ERYTHRON4PDEHYDROG-RXN
TYPES - EC-1.1.1
TYPES - Small-Molecule-Reactions
COMMON-NAME - 4-phosphoerythronate dehydrogenase
CREDITS - AUKFG-1
EC-NUMBER - 1.1.1.290
ENZYMATIC-REACTION - ENZRXNKFG-1074
IN-PATHWAY - PYRIDOXSYN-PWY
LEFT - ERYTHRONATE-4P
LEFT - NAD
MEMBER-SORT-FN - NUMBERED-CLASS-SORT-FN
OFFICIAL-EC? - T
ORPHAN? - :NO
PHYSIOLOGICALLY-RELEVANT? - T
REACTION-DIRECTION - LEFT-TO-RIGHT
RIGHT - PROTON
RIGHT - 3OH-4P-OH-ALPHA-KETOBUTYRATE
RIGHT - NADH
SYNONYMS - PdxB
SYNONYMS - PdxB 4PE dehydrogenase
SYNONYMS - 4-<em>O</em>-phosphoerythronate dehydrogenase
SYSTEMATIC-NAME - 4-phospho-<small>D</small>-erythronate:NAD<small><sup>+</sup></small> 2-oxidoreductase
//
UNIQUE-ID - 1.1.1.178-RXN
TYPES - EC-1.1.1
TYPES - Small-Molecule-Reactions
COMMON-NAME - 3-hydroxy-2-methylbutyryl-CoA dehydrogenase
CREDITS - AUKFG-1
EC-NUMBER - 1.1.1.178
IN-PATHWAY - ILEUDEG-PWY
LEFT - NAD
LEFT - 2-METHYL-3-HYDROXY-BUTYRYL-COA
MEMBER-SORT-FN - NUMBERED-CLASS-SORT-FN
OFFICIAL-EC? - T
ORPHAN? - :NO
PHYSIOLOGICALLY-RELEVANT? - T
REACTION-DIRECTION - LEFT-TO-RIGHT
RIGHT - PROTON
RIGHT - NADH
RIGHT - 2-METHYL-ACETO-ACETYL-COA
SYNONYMS - 2-methyl-3-hydroxybutyryl coenzyme A dehydrogenase
SYNONYMS - 2-methyl-3-hydroxy-butyryl CoA dehydrogenase
SYSTEMATIC-NAME - (2<em>S</em>,3<em>S</em>)-3-hydroxy-2-methylbutanoyl-CoA:NAD<small><sup>+</sup></small> oxidoreductase
//
UNIQUE-ID - RXN-5901
TYPES - EC-1.1.1
TYPES - Small-Molecule-Reactions
COMMON-NAME - acetoacetyl-CoA reductase
CREDITS - AUKFG-1
EC-NUMBER - 1.1.1.36
ENZYMATIC-REACTION - ENZRXNKFG-1098
IN-PATHWAY - PWY-5676
LEFT - CPD-650
LEFT - NADP
MEMBER-SORT-FN - NUMBERED-CLASS-SORT-FN
OFFICIAL-EC? - NIL
ORPHAN? - :NO
PHYSIOLOGICALLY-RELEVANT? - T
REACTION-DIRECTION - RIGHT-TO-LEFT
RIGHT - ACETOACETYL-COA
RIGHT - NADPH
RIGHT - PROTON
//
UNIQUE-ID - ENZRXN-161-RXN
TYPES - EC-1.1.1
TYPES - Small-Molecule-Reactions
CREDITS - AUKFG-1
EC-NUMBER - 1.1.1.-
LEFT - BUTANOL
LEFT - NAD
MEMBER-SORT-FN - NUMBERED-CLASS-SORT-FN
OFFICIAL-EC? - NIL
ORPHAN? - :NO
PHYSIOLOGICALLY-RELEVANT? - T
REACTION-DIRECTION - RIGHT-TO-LEFT
RIGHT - BUTANAL
RIGHT - NADH
RIGHT - PROTON
//
UNIQUE-ID - RXN-11662
TYPES - EC-1.1.1
TYPES - Small-Molecule-Reactions
CREDITS - AUKFG-1
CREDITS - SRI
CREDITS - |caspi|
EC-NUMBER - 1.1.1.35
LEFT - S-3-HYDROXYBUTANOYL-COA
LEFT - NAD
MEMBER-SORT-FN - NUMBERED-CLASS-SORT-FN
OFFICIAL-EC? - NIL
ORPHAN? - :NO
PHYSIOLOGICALLY-RELEVANT? - T
REACTION-DIRECTION - REVERSIBLE
RIGHT - ACETOACETYL-COA
RIGHT - NADH
RIGHT - PROTON
//
UNIQUE-ID - MALIC-NAD-RXN
TYPES - EC-1.1.1
TYPES - Small-Molecule-Reactions
COMMON-NAME - malate dehydrogenase (oxaloacetate-decarboxylating)
CREDITS - AUKFG-1
EC-NUMBER - 1.1.1.38
IN-PATHWAY - GLUCONEO-PWY
LEFT - MAL
LEFT - NAD
MEMBER-SORT-FN - NUMBERED-CLASS-SORT-FN
OFFICIAL-EC? - T
ORPHAN? - :NO
PHYSIOLOGICALLY-RELEVANT? - T
REACTION-DIRECTION - LEFT-TO-RIGHT
RIGHT - NADH
RIGHT - CARBON-DIOXIDE
RIGHT - PYRUVATE
SYNONYMS - 'malic' enzyme
SYNONYMS - pyruvic-malic carboxylase
SYNONYMS - NAD-specific malic enzyme
SYNONYMS - NAD-malic enzyme
SYNONYMS - NAD-linked malic enzyme
SYSTEMATIC-NAME - (<em>S</em>)-malate:NAD<small><sup>+</sup></small> oxidoreductase (oxaloacetate-decarboxylating)
//
UNIQUE-ID - RXN-3341
TYPES - EC-1.1.1
TYPES - Small-Molecule-Reactions
CREDITS - AUKFG-1
EC-NUMBER - 1.1.1.44
LEFT - CPD-2961
LEFT - NAD
MEMBER-SORT-FN - NUMBERED-CLASS-SORT-FN
OFFICIAL-EC? - NIL
ORPHAN? - :NO
PHYSIOLOGICALLY-RELEVANT? - T
RIGHT - RIBULOSE-5P
RIGHT - CARBON-DIOXIDE
RIGHT - NADH
//
UNIQUE-ID - 3-HYDROXYPROPIONATE-DEHYDROGENASE-RXN
TYPES - EC-1.1.1
TYPES - Small-Molecule-Reactions
COMMON-NAME - 3-hydroxypropionate dehydrogenase
CREDITS - AUKFG-1
EC-NUMBER - 1.1.1.59
IN-PATHWAY - PWY-6373
LEFT - 3-HYDROXY-PROPIONATE
LEFT - NAD
MEMBER-SORT-FN - NUMBERED-CLASS-SORT-FN
OFFICIAL-EC? - T
ORPHAN? - :NO
PHYSIOLOGICALLY-RELEVANT? - T
REACTION-DIRECTION - LEFT-TO-RIGHT
RIGHT - MALONATE-S-ALD
RIGHT - NADH
RIGHT - PROTON
SYSTEMATIC-NAME - 3-hydroxypropanoate:NAD<small><sup>+</sup></small> oxidoreductase
//
UNIQUE-ID - FARNESOL-DEHYDROGENASE-RXN
TYPES - EC-1.1.1
TYPES - Small-Molecule-Reactions
COMMON-NAME - farnesol dehydrogenase
CREDITS - AUKFG-1
EC-NUMBER - 1.1.1.216
LEFT - NADP
LEFT - 2-TRANS6-TRANS-FARNESOL
MEMBER-SORT-FN - NUMBERED-CLASS-SORT-FN
OFFICIAL-EC? - T
ORPHAN? - :NO
PHYSIOLOGICALLY-RELEVANT? - T
RIGHT - PROTON
RIGHT - NADPH
RIGHT - 2-TRANS6-TRANS-FARNESAL
SYNONYMS - NADP-farnesol dehydrogenase
SYNONYMS - farnesol (nicotinamide adenine dinucleotide phosphate) dehydrogenase
SYSTEMATIC-NAME - 2-<em>trans</em>,6-<em>trans</em>-farnesol:NADP<small><sup>+</sup></small> 1-oxidoreductase
//
UNIQUE-ID - OHACYL-COA-DEHYDROG-RXN
TYPES - EC-1.1.1
TYPES - Small-Molecule-Reactions
COMMON-NAME - 3-hydroxyacyl-CoA dehydrogenase
CREDITS - AUKFG-1
CREDITS - SRI
CREDITS - |caspi|
EC-NUMBER - 1.1.1.35
ENZYMATIC-REACTION - ENZRXNKFG-1088
IN-PATHWAY - FAO-PWY
LEFT - L-3-HYDROXYACYL-COA
LEFT - NAD
MEMBER-SORT-FN - NUMBERED-CLASS-SORT-FN
OFFICIAL-EC? - T
ORPHAN? - :NO
PHYSIOLOGICALLY-RELEVANT? - T
REACTION-DIRECTION - PHYSIOL-LEFT-TO-RIGHT
RIGHT - 3-KETOACYL-COA
RIGHT - NADH
RIGHT - PROTON
SYNONYMS - &beta;-hydroxyacyl dehydrogenase
SYNONYMS - &beta;-keto-reductase
SYNONYMS - 3-keto reductase
SYNONYMS - 3-hydroxyacyl coenzyme A dehydrogenase
SYNONYMS - &beta;-hydroxyacyl-coenzyme A synthetase
SYNONYMS - &beta;-hydroxyacylcoenzyme A dehydrogenase
SYNONYMS - &beta;-hydroxybutyrylcoenzyme A dehydrogenase
SYNONYMS - 3-hydroxyacetyl-coenzyme A dehydrogenase
SYNONYMS - <small>L</small>-3-hydroxyacyl coenzyme A dehydrogenase
SYNONYMS - <small>L</small>-3-hydroxyacyl CoA dehydrogenase
SYNONYMS - &beta;-hydroxyacyl CoA dehydrogenase
SYNONYMS - 3&beta;-hydroxyacyl coenzyme A dehydrogenase
SYNONYMS - 3-hydroxybutyryl-CoA dehydrogenase
SYNONYMS - &beta;-ketoacyl-CoA reductase
SYNONYMS - &beta;-hydroxy acid dehydrogenase
SYNONYMS - 3-<small>L</small>-hydroxyacyl-CoA dehydrogenase
SYNONYMS - 3-hydroxyisobutyryl-CoA dehydrogenase
SYNONYMS - 1-specific DPN-linked &beta;-hydroxybutyric dehydrogenase
SYSTEMATIC-NAME - (<em>S</em>)-3-hydroxyacyl-CoA:NAD<small><sup>+</sup></small> oxidoreductase
//
UNIQUE-ID - 1.1.1.8-RXN
TYPES - EC-1.1.1
TYPES - Small-Molecule-Reactions
COMMON-NAME - glycerol-3-phosphate dehydrogenase (NAD<small><sup>+</sup></small>)
CREDITS - AUKFG-1
EC-NUMBER - 1.1.1.8
LEFT - GLYCEROL-3P
LEFT - NAD
MEMBER-SORT-FN - NUMBERED-CLASS-SORT-FN
OFFICIAL-EC? - T
ORPHAN? - :NO
PHYSIOLOGICALLY-RELEVANT? - T
RIGHT - DIHYDROXY-ACETONE-PHOSPHATE
RIGHT - NADH
RIGHT - PROTON
SYNONYMS - &alpha;-glycerol phosphate dehydrogenase (NAD<small><sup>+</sup></small>)
SYNONYMS - &alpha;-glycerophosphate dehydrogenase (NAD<small><sup>+</sup></small>)
SYNONYMS - glycerol 1-phosphate dehydrogenase
SYNONYMS - glycerol phosphate dehydrogenase (NAD<small><sup>+</sup></small>)
SYNONYMS - glycerophosphate dehydrogenase (NAD<small><sup>+</sup></small>)
SYNONYMS - hydroglycerophosphate dehydrogenase
SYNONYMS - <small>L</small>-&alpha;-glycerol phosphate dehydrogenase
SYNONYMS - <small>L</small>-&alpha;-glycerophosphate dehydrogenase
SYNONYMS - <small>L</small>-glycerol phosphate dehydrogenase
SYNONYMS - <small>L</small>-glycerophosphate dehydrogenase (ambiguous)
SYNONYMS - NAD<small><sup>+</sup></small>-&alpha;-glycerophosphate dehydrogenase
SYNONYMS - NAD<small><sup>+</sup></small>-dependent glycerol phosphate dehydrogenase
SYNONYMS - NAD<small><sup>+</sup></small>-dependent glycerol-3-phosphate dehydrogenase
SYNONYMS - NAD<small><sup>+</sup></small>-<small>L</small>-glycerol-3-phosphate dehydrogenase
SYNONYMS - NAD<small><sup>+</sup></small>-linked glycerol 3-phosphate dehydrogenase
SYNONYMS - NADH-dihydroxyacetone phosphate reductase
SYNONYMS - glycerol-3-phosphate dehydrogenase (NAD<small><sup>+</sup></small>)
SYNONYMS - <small>L</small>-glycerol-3-phosphate dehydrogenase (ambiguous)
SYSTEMATIC-NAME - <em>sn</em>-glycerol-3-phosphate:NAD<small><sup>+</sup></small> 2-oxidoreductase
//
UNIQUE-ID - RXN-12778
TYPES - EC-1.1.3
TYPES - Small-Molecule-Reactions
CREDITS - AUKFG-1
CREDITS - SRI
CREDITS - |caspi|
EC-NUMBER - 1.1.3.6
IN-PATHWAY - PWY-6945
LEFT - OXYGEN-MOLECULE
LEFT - CHOLESTEROL
MEMBER-SORT-FN - NUMBERED-CLASS-SORT-FN
OFFICIAL-EC? - NIL
ORPHAN? - :NO
PHYSIOLOGICALLY-RELEVANT? - T
REACTION-DIRECTION - LEFT-TO-RIGHT
RIGHT - CPD-13684
RIGHT - HYDROGEN-PEROXIDE
//
UNIQUE-ID - GLYC3PDEHYDROG-RXN
TYPES - EC-1.1.5
TYPES - Small-Molecule-Reactions
COMMON-NAME - sn-glycerol 3-phosphate:ubiquinone-8 oxidoreductase
CREDITS - AUKFG-1
EC-NUMBER - 1.1.5.3
ENZYMATIC-REACTION - ENZRXNKFG-1140
ENZYMATIC-REACTION - ENZRXNKFG-428
ENZYMATIC-REACTION - ENZRXNKFG-424
ENZYMATIC-REACTION - ENZRXNKFG-420
LEFT - GLYCEROL-3P
LEFT - UBIQUINONE-8
MEMBER-SORT-FN - NUMBERED-CLASS-SORT-FN
OFFICIAL-EC? - NIL
ORPHAN? - :NO
PHYSIOLOGICALLY-RELEVANT? - T
RIGHT - CPD-9956
RIGHT - DIHYDROXY-ACETONE-PHOSPHATE
//
UNIQUE-ID - GLUCDEHYDROG-RXN
TYPES - EC-1.1.5
TYPES - Small-Molecule-Reactions
COMMON-NAME - quinoprotein glucose dehydrogenase
CREDITS - AUKFG-1
CREDITS - SRI
CREDITS - |caspi|
EC-NUMBER - 1.1.5.2
IN-PATHWAY - GLUCOSE1PMETAB-PWY
LEFT - GLC
LEFT - |Ubiquinones|
MEMBER-SORT-FN - NUMBERED-CLASS-SORT-FN
OFFICIAL-EC? - T
ORPHAN? - :NO
PHYSIOLOGICALLY-RELEVANT? - T
REACTION-DIRECTION - LEFT-TO-RIGHT
RIGHT - GLC-D-LACTONE
RIGHT - |Ubiquinols|
SYNONYMS - membrane-bound glucose dehydrogenase
SYNONYMS - mGDH
SYNONYMS - glucose dehydrogenase (PQQ-dependent)
SYNONYMS - glucose dehydrogenase (pyrroloquinoline-quinone)
SYNONYMS - quinoprotein <small>D</small>-glucose dehydrogenase
SYSTEMATIC-NAME - <small>D</small>-glucose:ubiquinone oxidoreductase
//
UNIQUE-ID - MALATE-DEHYDROGENASE-ACCEPTOR-RXN
TYPES - EC-1.1.5
TYPES - Small-Molecule-Reactions
COMMON-NAME - malate dehydrogenase (quinone)
CREDITS - AUKFG-1
CREDITS - SRI
CREDITS - |caspi|
EC-NUMBER - 1.1.5.4
IN-PATHWAY - TCA
LEFT - MAL
LEFT - |Quinones|
MEMBER-SORT-FN - NUMBERED-CLASS-SORT-FN
OFFICIAL-EC? - T
ORPHAN? - :NO
PHYSIOLOGICALLY-RELEVANT? - T
REACTION-DIRECTION - LEFT-TO-RIGHT
RIGHT - OXALACETIC_ACID
RIGHT - |Reduced-Quinones|
SYNONYMS - FAD-dependent malate-vitamin K reductase
SYNONYMS - malate-vitamin K reductase
SYNONYMS - (<em>S</em>)-malate:(acceptor) oxidoreductase
SYNONYMS - <small>L</small>-malate-quinone oxidoreductase
SYNONYMS - malate:quinone oxidoreductase
SYNONYMS - malate quinone oxidoreductase
SYNONYMS - MQO
SYNONYMS - malate:quinone reductase
SYNONYMS - malate dehydrogenase (acceptor)
SYNONYMS - FAD-dependent malate dehydrogenase
SYSTEMATIC-NAME - (<em>S</em>)-malate:quinone oxidoreductase
//
UNIQUE-ID - 1.11.1.15-RXN
TYPES - EC-1.11.1
TYPES - Small-Molecule-Reactions
COMMON-NAME - peroxiredoxin
CANNOT-BALANCE? - T
CREDITS - AUKFG-1
EC-NUMBER - 1.11.1.15
ENZYMATIC-REACTION - ENZRXNKFG-712
ENZYMATIC-REACTION - ENZRXNKFG-392
LEFT - PROT-CYS
^COEFFICIENT - 2
LEFT - |Alkyl-Hydro-Peroxides|
MEMBER-SORT-FN - NUMBERED-CLASS-SORT-FN
OFFICIAL-EC? - T
PHYSIOLOGICALLY-RELEVANT? - T
RIGHT - |Protein-Disulfides|
RIGHT - WATER
RIGHT - |Alcohols|
SYNONYMS - thioredoxin peroxidase
SYNONYMS - tryparedoxin peroxidase
SYNONYMS - alkyl hydroperoxide reductase C22
SYNONYMS - AhpC
SYNONYMS - TrxPx
SYNONYMS - TXNPx
SYNONYMS - Prx
SYNONYMS - PRDX
SYSTEMATIC-NAME - thiol-containing-reductant:hydroperoxide oxidoreductase
//
UNIQUE-ID - RXN0-5468
TYPES - EC-1.11.1
TYPES - Protein-Modification-Reactions
CREDITS - AUKFG-1
EC-NUMBER - 1.11.1.15
ENZYMATIC-REACTION - ENZRXNKFG-713
ENZYMATIC-REACTION - ENZRXNKFG-393
LEFT - |Alkyl-Hydro-Peroxides|
LEFT - |Red-Thioredoxin|
MEMBER-SORT-FN - NUMBERED-CLASS-SORT-FN
OFFICIAL-EC? - NIL
ORPHAN? - :NO
PHYSIOLOGICALLY-RELEVANT? - T
RIGHT - |Alcohols|
RIGHT - |Ox-Thioredoxin|
RIGHT - WATER
//
UNIQUE-ID - RXN-11813
TYPES - EC-1.11.1
TYPES - Small-Molecule-Reactions
COMMON-NAME - dye decolorizing peroxidase
CREDITS - AUKFG-1
CREDITS - SRI
CREDITS - |caspi|
EC-NUMBER - 1.11.1.19
ENZYMATIC-REACTION - ENZRXNKFG-459
LEFT - CPD-12792
LEFT - HYDROGEN-PEROXIDE
MEMBER-SORT-FN - NUMBERED-CLASS-SORT-FN
OFFICIAL-EC? - T
ORPHAN? - :NO
PHYSIOLOGICALLY-RELEVANT? - T
RIGHT - PHTHALATE
RIGHT - CPD-13992
RIGHT - CPD-13993
RIGHT - PROTON
^COEFFICIENT - 4
SYNONYMS - DyP
SYNONYMS - DyP-type peroxidase
SYSTEMATIC-NAME - Reactive-Blue-5:hydrogen-peroxide oxidoreductase
//
UNIQUE-ID - CATAL-RXN
TYPES - EC-1.11.1
TYPES - Small-Molecule-Reactions
COMMON-NAME - catalase
CREDITS - AUKFG-1
EC-NUMBER - 1.11.1.6
IN-PATHWAY - DETOX1-PWY
LEFT - HYDROGEN-PEROXIDE
^COEFFICIENT - 2
MEMBER-SORT-FN - NUMBERED-CLASS-SORT-FN
OFFICIAL-EC? - T
ORPHAN? - :NO
PHYSIOLOGICALLY-RELEVANT? - T
REACTION-DIRECTION - LEFT-TO-RIGHT
RIGHT - WATER
^COEFFICIENT - 2
RIGHT - OXYGEN-MOLECULE
SYNONYMS - equilase
SYNONYMS - caperase
SYNONYMS - optidase
SYNONYMS - catalase-peroxidase
SYNONYMS - CAT
SYSTEMATIC-NAME - hydrogen-peroxide:hydrogen-peroxide oxidoreductase
//
UNIQUE-ID - RXN0-4141
TYPES - EC-1.12.99
TYPES - Small-Molecule-Reactions
COMMON-NAME - hydrogenase (acceptor)
CREDITS - AUKFG-1
CREDITS - SRI
CREDITS - |caspi|
EC-NUMBER - 1.12.99.6
ENZYMATIC-REACTION - ENZRXNKFG-309
ENZYMATIC-REACTION - ENZRXNKFG-305
ENZYMATIC-REACTION - ENZRXNKFG-301
IN-PATHWAY - P283-PWY
LEFT - HYDROGEN-MOLECULE
LEFT - |Acceptor|
MEMBER-SORT-FN - NUMBERED-CLASS-SORT-FN
OFFICIAL-EC? - T
ORPHAN? - :NO
PHYSIOLOGICALLY-RELEVANT? - T
REACTION-DIRECTION - REVERSIBLE
RIGHT - |Donor-H2|
SYNONYMS - H<small><sub>2</sub></small> producing hydrogenase[ambiguous]
SYNONYMS - hydrogen-lyase[ambiguous]
SYNONYMS - hydrogenlyase[ambiguous]
SYNONYMS - uptake hydrogenase[ambiguous]
SYNONYMS - hydrogen:(acceptor) oxidoreductase
SYSTEMATIC-NAME - hydrogen:acceptor oxidoreductase
//
UNIQUE-ID - 1.13.11.25-RXN
TYPES - EC-1.13.11
TYPES - Small-Molecule-Reactions
COMMON-NAME - 3,4-dihydroxy-9,10-secoandrosta-1,3,5(10)-triene-9,17-dione 4,5-dioxygenase
CREDITS - AUKFG-1
EC-NUMBER - 1.13.11.25
IN-PATHWAY - PWY-6944
LEFT - CPD-13709
LEFT - OXYGEN-MOLECULE
MEMBER-SORT-FN - NUMBERED-CLASS-SORT-FN
OFFICIAL-EC? - T
ORPHAN? - :NO
PHYSIOLOGICALLY-RELEVANT? - T
REACTION-DIRECTION - LEFT-TO-RIGHT
RIGHT - PROTON
RIGHT - 3-HYDROXY-5917-TRIOXO-45910-DISECOA
SYNONYMS - steroid 4,5-dioxygenase
SYNONYMS - 3-alkylcatechol 2,3-dioxygenase
SYSTEMATIC-NAME - 3,4-dihydroxy-9,10-secoandrosta-1,3,5(10)-triene-9,17-dione:oxygen 4,5-oxidoreductase (decyclizing)
//
UNIQUE-ID - ARGININE-2-MONOOXYGENASE-RXN
TYPES - EC-1.13.12
TYPES - Small-Molecule-Reactions
COMMON-NAME - arginine 2-monooxygenase
CREDITS - AUKFG-1
EC-NUMBER - 1.13.12.1
IN-PATHWAY - ARGDEG-V-PWY
LEFT - OXYGEN-MOLECULE
LEFT - ARG
MEMBER-SORT-FN - NUMBERED-CLASS-SORT-FN
OFFICIAL-EC? - T
PHYSIOLOGICALLY-RELEVANT? - T
REACTION-DIRECTION - LEFT-TO-RIGHT
RIGHT - 4-GUANIDO-BUTYRAMIDE
RIGHT - WATER
RIGHT - CARBON-DIOXIDE
SYNONYMS - arginine monooxygenase
SYNONYMS - arginine decarboxylase
SYNONYMS - arginine oxygenase (decarboxylating)
SYNONYMS - arginine decarboxy-oxidase
SYSTEMATIC-NAME - <small>L</small>-arginine:oxygen 2-oxidoreductase (decarboxylating)
//
UNIQUE-ID - RXN-12848
TYPES - EC-1.14.13
TYPES - Small-Molecule-Reactions
COMMON-NAME - cholest-4-en-3-one C26-hydroxylase
CREDITS - AUKFG-1
CREDITS - SRI
CREDITS - |caspi|
EC-NUMBER - 1.14.13.-
IN-PATHWAY - PWY-6946
IN-PATHWAY - PWY-6945
LEFT - CPD-323
LEFT - OXYGEN-MOLECULE
LEFT - NADH
LEFT - PROTON
MEMBER-SORT-FN - NUMBERED-CLASS-SORT-FN
OFFICIAL-EC? - NIL
ORPHAN? - :NO
PHYSIOLOGICALLY-RELEVANT? - T
REACTION-DIRECTION - LEFT-TO-RIGHT
RIGHT - CPD-13887
RIGHT - WATER
RIGHT - NAD
//
UNIQUE-ID - RXN-12691
TYPES - EC-1.14.13
TYPES - Small-Molecule-Reactions
COMMON-NAME - androst-dien-3,17-dione hydroxylase
CREDITS - AUKFG-1
CREDITS - SRI
CREDITS - |caspi|
EC-NUMBER - 1.14.13.-
IN-PATHWAY - PWY-6944
LEFT - CPD-13704
LEFT - OXYGEN-MOLECULE
LEFT - NADH
LEFT - PROTON
MEMBER-SORT-FN - NUMBERED-CLASS-SORT-FN
OFFICIAL-EC? - NIL
ORPHAN? - :NO
PHYSIOLOGICALLY-RELEVANT? - T
REACTION-DIRECTION - LEFT-TO-RIGHT
RIGHT - CPD-13680
RIGHT - NAD
RIGHT - WATER
//
UNIQUE-ID - RXN-12788
TYPES - EC-1.14.13
TYPES - Small-Molecule-Reactions
COMMON-NAME - 3-oxo-24-ethyl-cholest-4-ene C-26 monooxygenase
CREDITS - AUKFG-1
CREDITS - SRI
CREDITS - |caspi|
EC-NUMBER - 1.14.13.-
IN-PATHWAY - PWY-6948
LEFT - CPD-13794
LEFT - OXYGEN-MOLECULE
LEFT - NADH
LEFT - PROTON
MEMBER-SORT-FN - NUMBERED-CLASS-SORT-FN
OFFICIAL-EC? - NIL
PHYSIOLOGICALLY-RELEVANT? - T
REACTION-DIRECTION - LEFT-TO-RIGHT
RIGHT - CPD-13796
RIGHT - WATER
RIGHT - NAD
//
UNIQUE-ID - RXN-12717
TYPES - EC-1.14.14
TYPES - Small-Molecule-Reactions
COMMON-NAME - 3-hydroxy-9,10-secoandrosta-1,3,5(10)-triene-9,17-dione monooxygenase
CREDITS - AUKFG-1
CREDITS - SRI
CREDITS - |caspi|
EC-NUMBER - 1.14.14.12
IN-PATHWAY - PWY-6944
LEFT - CPD-13708
LEFT - OXYGEN-MOLECULE
LEFT - FMNH2
MEMBER-SORT-FN - NUMBERED-CLASS-SORT-FN
OFFICIAL-EC? - T
ORPHAN? - :NO
PHYSIOLOGICALLY-RELEVANT? - T
REACTION-DIRECTION - LEFT-TO-RIGHT
RIGHT - PROTON
RIGHT - CPD-13709
RIGHT - WATER
RIGHT - FMN
SYNONYMS - HsaA
SYSTEMATIC-NAME - 3-hydroxy-9,10-secoandrosta-1,3,5(10)-triene-9,17-dione,FADH<small><sub>2</sub></small>:oxygen oxidoreductase
//
UNIQUE-ID - SUPEROX-DISMUT-RXN
TYPES - EC-1.15.1
TYPES - Small-Molecule-Reactions
COMMON-NAME - superoxide dismutase
CREDITS - AUKFG-1
CREDITS - SRI
CREDITS - |caspi|
EC-NUMBER - 1.15.1.1
ENZYMATIC-REACTION - ENZRXNKFG-728
IN-PATHWAY - DETOX1-PWY
LEFT - SUPER-OXIDE
^COEFFICIENT - 2
LEFT - PROTON
^COEFFICIENT - 2
MEMBER-SORT-FN - NUMBERED-CLASS-SORT-FN
OFFICIAL-EC? - T
ORPHAN? - :NO
PHYSIOLOGICALLY-RELEVANT? - T
REACTION-DIRECTION - LEFT-TO-RIGHT
RIGHT - HYDROGEN-PEROXIDE
RIGHT - OXYGEN-MOLECULE
SYNONYMS - superoxidase dismutase
SYNONYMS - copper-zinc superoxide dismutase
SYNONYMS - Cu-Zn superoxide dismutase
SYNONYMS - ferrisuperoxide dismutase
SYNONYMS - superoxide dismutase I
SYNONYMS - superoxide dismutase II
SYNONYMS - SOD
SYNONYMS - Cu,Zn-SOD
SYNONYMS - Mn-SOD
SYNONYMS - Fe-SOD
SYNONYMS - SODF
SYNONYMS - SODS
SYNONYMS - SOD-1
SYNONYMS - SOD-2
SYNONYMS - SOD-3
SYNONYMS - SOD-4
SYNONYMS - hemocuprein
SYNONYMS - erythrocuprein
SYNONYMS - cytocuprein
SYNONYMS - cuprein
SYNONYMS - hepatocuprein
SYSTEMATIC-NAME - superoxide:superoxide oxidoreductase
//
UNIQUE-ID - ISPH2-RXN
TYPES - EC-1.17.1
TYPES - Small-Molecule-Reactions
COMMON-NAME - 4-hydroxy-3-methylbut-2-enyl diphosphate reductase
CREDITS - AUKFG-1
EC-NUMBER - 1.17.1.2
ENZYMATIC-REACTION - ENZRXNKFG-67
IN-PATHWAY - NONMEVIPP-PWY
LEFT - DELTA3-ISOPENTENYL-PP
LEFT - NAD-P-OR-NOP
LEFT - WATER
MEMBER-SORT-FN - NUMBERED-CLASS-SORT-FN
OFFICIAL-EC? - T
ORPHAN? - :NO
PHYSIOLOGICALLY-RELEVANT? - T
REACTION-DIRECTION - RIGHT-TO-LEFT
RIGHT - HYDROXY-METHYL-BUTENYL-DIP
RIGHT - NADH-P-OR-NOP
RIGHT - PROTON
SYNONYMS - isopentenyl-diphosphate:NADP<small><sup>+</sup></small> oxidoreductase
SYNONYMS - LytB
SYNONYMS - (<em>E</em>)-4-hydroxy-3-methylbut-2-en-1-yl diphosphate reductase
SYNONYMS - HMBPP reductase
SYNONYMS - IspH
SYNONYMS - LytB/IspH
SYSTEMATIC-NAME - isopentenyl-diphosphate:NAD(P)<small><sup>+</sup></small> oxidoreductase
//
UNIQUE-ID - RXN0-884
TYPES - EC-1.17.1
TYPES - Small-Molecule-Reactions
COMMON-NAME - 4-hydroxy-3-methylbut-2-enyl diphosphate reductase
CREDITS - AUKFG-1
CREDITS - SRI
CREDITS - |caspi|
EC-NUMBER - 1.17.1.2
ENZYMATIC-REACTION - ENZRXNKFG-68
IN-PATHWAY - NONMEVIPP-PWY
LEFT - CPD-4211
LEFT - NAD-P-OR-NOP
LEFT - WATER
MEMBER-SORT-FN - NUMBERED-CLASS-SORT-FN
OFFICIAL-EC? - T
ORPHAN? - :NO
PHYSIOLOGICALLY-RELEVANT? - T
REACTION-DIRECTION - RIGHT-TO-LEFT
RIGHT - HYDROXY-METHYL-BUTENYL-DIP
RIGHT - NADH-P-OR-NOP
RIGHT - PROTON
SYNONYMS - isopentenyl-diphosphate:NADP<small><sup>+</sup></small> oxidoreductase
SYNONYMS - LytB
SYNONYMS - (<em>E</em>)-4-hydroxy-3-methylbut-2-en-1-yl diphosphate reductase
SYNONYMS - HMBPP reductase
SYNONYMS - IspH
SYNONYMS - LytB/IspH
SYSTEMATIC-NAME - isopentenyl-diphosphate:NAD(P)<small><sup>+</sup></small> oxidoreductase
//
UNIQUE-ID - UDPREDUCT-RXN
TYPES - EC-1.17.4
TYPES - Protein-Modification-Reactions
CREDITS - AUKFG-1
EC-NUMBER - 1.17.4.1
ENZYMATIC-REACTION - ENZRXNKFG-567
ENZYMATIC-REACTION - ENZRXNKFG-564
IN-PATHWAY - PWY0-166
LEFT - DUDP
LEFT - |Ox-Thioredoxin|
LEFT - WATER
MEMBER-SORT-FN - NUMBERED-CLASS-SORT-FN
OFFICIAL-EC? - NIL
PHYSIOLOGICALLY-RELEVANT? - T
REACTION-DIRECTION - RIGHT-TO-LEFT
RIGHT - UDP
RIGHT - |Red-Thioredoxin|
//
UNIQUE-ID - RIBONUCLEOSIDE-DIP-REDUCTI-RXN
TYPES - EC-1.17.4
TYPES - Protein-Modification-Reactions
COMMON-NAME - ribonucleoside-diphosphate reductase
CREDITS - AUKFG-1
EC-NUMBER - 1.17.4.1
ENZYMATIC-REACTION - ENZRXNKFG-568
ENZYMATIC-REACTION - ENZRXNKFG-565
LEFT - |Deoxy-Ribonucleoside-Diphosphates|
LEFT - |Ox-Thioredoxin|
LEFT - WATER
MEMBER-SORT-FN - NUMBERED-CLASS-SORT-FN
OFFICIAL-EC? - T
PHYSIOLOGICALLY-RELEVANT? - T
RIGHT - |Ribonucleoside-Diphosphates|
RIGHT - |Red-Thioredoxin|
SYNONYMS - ribonucleotide reductase
SYNONYMS - CDP reductase
SYNONYMS - ribonucleoside diphosphate reductase
SYNONYMS - UDP reductase
SYNONYMS - ADP reductase
SYNONYMS - nucleoside diphosphate reductase
SYNONYMS - ribonucleoside 5&prime;-diphosphate reductase
SYNONYMS - ribonucleotide diphosphate reductase
SYNONYMS - 2&prime;-deoxyribonucleoside-diphosphate:oxidized-thioredoxin 2&prime;-oxidoreductase
SYNONYMS - RR
SYSTEMATIC-NAME - 2&prime;-deoxyribonucleoside-diphosphate:thioredoxin-disulfide 2&prime;-oxidoreductase
//
UNIQUE-ID - GDPREDUCT-RXN
TYPES - EC-1.17.4
TYPES - Protein-Modification-Reactions
CREDITS - AUKFG-1
EC-NUMBER - 1.17.4.1
IN-PATHWAY - PWY-6125
LEFT - DGDP
LEFT - |Ox-Thioredoxin|
LEFT - WATER
MEMBER-SORT-FN - NUMBERED-CLASS-SORT-FN
OFFICIAL-EC? - NIL
PHYSIOLOGICALLY-RELEVANT? - T
REACTION-DIRECTION - RIGHT-TO-LEFT
RIGHT - GDP
RIGHT - |Red-Thioredoxin|
//
UNIQUE-ID - CDPREDUCT-RXN
TYPES - EC-1.17.4
TYPES - Protein-Modification-Reactions
CREDITS - AUKFG-1
EC-NUMBER - 1.17.4.1
IN-PATHWAY - PWY0-166
LEFT - DCDP
LEFT - |Ox-Thioredoxin|
LEFT - WATER
MEMBER-SORT-FN - NUMBERED-CLASS-SORT-FN
OFFICIAL-EC? - NIL
ORPHAN? - :NO
PHYSIOLOGICALLY-RELEVANT? - T
REACTION-DIRECTION - RIGHT-TO-LEFT
RIGHT - CDP
RIGHT - |Red-Thioredoxin|
//
UNIQUE-ID - ADPREDUCT-RXN
TYPES - EC-1.17.4
TYPES - Protein-Modification-Reactions
CREDITS - AUKFG-1
EC-NUMBER - 1.17.4.1
IN-PATHWAY - PWY-6126
LEFT - DADP
LEFT - |Ox-Thioredoxin|
LEFT - WATER
MEMBER-SORT-FN - NUMBERED-CLASS-SORT-FN
OFFICIAL-EC? - NIL
PHYSIOLOGICALLY-RELEVANT? - T
REACTION-DIRECTION - REVERSIBLE
RIGHT - ADP
RIGHT - |Red-Thioredoxin|
//
UNIQUE-ID - 1.17.4.2-RXN
TYPES - EC-1.17.4
TYPES - Protein-Modification-Reactions
COMMON-NAME - ribonucleoside-triphosphate reductase
CREDITS - AUKFG-1
EC-NUMBER - 1.17.4.2
ENZYMATIC-REACTION - ENZRXNKFG-763
LEFT - |Deoxy-Ribonucleoside-Triphosphates|
LEFT - |Ox-Thioredoxin|
LEFT - WATER
MEMBER-SORT-FN - NUMBERED-CLASS-SORT-FN
OFFICIAL-EC? - T
PHYSIOLOGICALLY-RELEVANT? - T
RIGHT - |Ribonucleoside-Triphosphates|
RIGHT - |Red-Thioredoxin|
SYNONYMS - ribonucleotide reductase
SYNONYMS - 2&prime;-deoxyribonucleoside-triphosphate:oxidized-thioredoxin 2&prime;-oxidoreductase
SYSTEMATIC-NAME - 2&prime;-deoxyribonucleoside-triphosphate:thioredoxin-disulfide 2&prime;-oxidoreductase
//
UNIQUE-ID - RXN0-747
TYPES - EC-1.17.4
TYPES - Protein-Modification-Reactions
CREDITS - AUKFG-1
EC-NUMBER - 1.17.4.-
ENZYMATIC-REACTION - ENZRXNKFG-1078
IN-PATHWAY - PWY-6126
LEFT - ADP
LEFT - |Reduced-NrdH-Proteins|
MEMBER-SORT-FN - NUMBERED-CLASS-SORT-FN
OFFICIAL-EC? - NIL
ORPHAN? - :NO
PHYSIOLOGICALLY-RELEVANT? - T
REACTION-DIRECTION - LEFT-TO-RIGHT
RIGHT - DADP
RIGHT - |Oxidized-NrdH-Proteins|
RIGHT - WATER
//
UNIQUE-ID - RIBONUCLEOSIDE-DIP-REDUCTII-RXN
TYPES - EC-1.17.4
TYPES - Protein-Modification-Reactions
CREDITS - AUKFG-1
EC-NUMBER - 1.17.4.-
ENZYMATIC-REACTION - ENZRXNKFG-1080
IN-PATHWAY - PWY0-166
LEFT - DCDP
LEFT - |Reduced-NrdH-Proteins|
LEFT - WATER
MEMBER-SORT-FN - NUMBERED-CLASS-SORT-FN
OFFICIAL-EC? - NIL
ORPHAN? - :NO
PHYSIOLOGICALLY-RELEVANT? - T
REACTION-DIRECTION - RIGHT-TO-LEFT
RIGHT - CDP
RIGHT - |Oxidized-NrdH-Proteins|
//
UNIQUE-ID - RXN0-722
TYPES - EC-1.17.4
TYPES - Protein-Modification-Reactions
CREDITS - AUKFG-1
EC-NUMBER - 1.17.4.-
ENZYMATIC-REACTION - ENZRXNKFG-1081
IN-PATHWAY - PWY0-166
LEFT - UDP
LEFT - |Reduced-NrdH-Proteins|
MEMBER-SORT-FN - NUMBERED-CLASS-SORT-FN
OFFICIAL-EC? - NIL
ORPHAN? - :NO
PHYSIOLOGICALLY-RELEVANT? - T
REACTION-DIRECTION - LEFT-TO-RIGHT
RIGHT - DUDP
RIGHT - |Oxidized-NrdH-Proteins|
RIGHT - WATER
//
UNIQUE-ID - RXN0-748
TYPES - EC-1.17.4
TYPES - Protein-Modification-Reactions
CREDITS - AUKFG-1
EC-NUMBER - 1.17.4.-
ENZYMATIC-REACTION - ENZRXNKFG-1079
IN-PATHWAY - PWY-6125
LEFT - GDP
LEFT - |Reduced-NrdH-Proteins|
MEMBER-SORT-FN - NUMBERED-CLASS-SORT-FN
OFFICIAL-EC? - NIL
ORPHAN? - :NO
PHYSIOLOGICALLY-RELEVANT? - T
REACTION-DIRECTION - LEFT-TO-RIGHT
RIGHT - DGDP
RIGHT - |Oxidized-NrdH-Proteins|
RIGHT - WATER
//
UNIQUE-ID - RXN0-882
TYPES - EC-1.17.7
TYPES - Small-Molecule-Reactions
COMMON-NAME - (<em>E</em>)-4-hydroxy-3-methylbut-2-enyl-diphosphate synthase
CREDITS - AUKFG-1
EC-NUMBER - 1.17.7.1
ENZYMATIC-REACTION - ENZRXNKFG-718
IN-PATHWAY - NONMEVIPP-PWY
LEFT - HYDROXY-METHYL-BUTENYL-DIP
LEFT - |Oxidized-ferredoxins|
^COEFFICIENT - 2
LEFT - WATER
MEMBER-SORT-FN - NUMBERED-CLASS-SORT-FN
OFFICIAL-EC? - T
ORPHAN? - :NO
PHYSIOLOGICALLY-RELEVANT? - T
REACTION-DIRECTION - RIGHT-TO-LEFT
RIGHT - 2C-METH-D-ERYTHRITOL-CYCLODIPHOSPHATE
RIGHT - |Reduced-ferredoxins|
^COEFFICIENT - 2
RIGHT - PROTON
SYNONYMS - 4-hydroxy-3-methylbut-2-en-1-yl diphosphate synthase
SYNONYMS - (<em>E</em>)-4-hydroxy-3-methylbut-2-en-1-yl-diphosphate:protein-disulfide oxidoreductase (hydrating) (incorrect)
SYNONYMS - (<em>E</em>)-4-hydroxy-3-methylbut-2-enyl diphosphate synthase
SYNONYMS - GcpE
SYSTEMATIC-NAME - (<em>E</em>)-4-hydroxy-3-methylbut-2-en-1-yl-diphosphate:oxidized ferredoxin oxidoreductase
//
UNIQUE-ID - FLAVONADPREDUCT-RXN
TYPES - EC-1.18.1
TYPES - Protein-Modification-Reactions
COMMON-NAME - Flavodoxin--NADP(+) reductase
CREDITS - AUKFG-1
EC-NUMBER - 1.18.1.2
ENZYMATIC-REACTION - ENZRXNKFG-831
LEFT - |Reduced-flavodoxins|
LEFT - NADP
MEMBER-SORT-FN - NUMBERED-CLASS-SORT-FN
OFFICIAL-EC? - NIL
ORPHAN? - :NO
PHYSIOLOGICALLY-RELEVANT? - T
RIGHT - |Oxidized-flavodoxins|
RIGHT - NADPH
RIGHT - PROTON
//
UNIQUE-ID - 1.18.1.2-RXN
TYPES - EC-1.18.1
TYPES - Protein-Modification-Reactions
COMMON-NAME - ferredoxin&mdash;NADP<small><sup>+</sup></small> reductase
CREDITS - AUKFG-1
EC-NUMBER - 1.18.1.2
ENZYMATIC-REACTION - ENZRXNKFG-832
LEFT - |Reduced-ferredoxins|
^COEFFICIENT - 2
LEFT - NADP
LEFT - PROTON
MEMBER-SORT-FN - NUMBERED-CLASS-SORT-FN
OFFICIAL-EC? - T
ORPHAN? - :NO
PHYSIOLOGICALLY-RELEVANT? - T
RIGHT - |Oxidized-ferredoxins|
^COEFFICIENT - 2
RIGHT - NADPH
SYNONYMS - adrenodoxin reductase
SYNONYMS - ferredoxin-nicotinamide adenine dinucleotide phosphate reductase
SYNONYMS - ferredoxin-NADP<small><sup>+</sup></small> reductase
SYNONYMS - TPNH-ferredoxin reductase
SYNONYMS - ferredoxin-NADP<small><sup>+</sup></small> oxidoreductase
SYNONYMS - NADP<small><sup>+</sup></small>:ferredoxin oxidoreductase
SYNONYMS - ferredoxin-TPN reductase
SYNONYMS - reduced nicotinamide adenine dinucleotide phosphate-adrenodoxin reductase
SYNONYMS - ferredoxin-NADP<small><sup>+</sup></small>-oxidoreductase
SYNONYMS - NADPH:ferredoxin oxidoreductase
SYNONYMS - ferredoxin-nicotinamide-adenine dinucleotide phosphate (oxidized) reductase
SYNONYMS - ferredoxin&mdash;NADP<small><sup>+</sup></small> reductase
SYSTEMATIC-NAME - ferredoxin:NADP<small><sup>+</sup></small> oxidoreductase
//
UNIQUE-ID - RXN-12849
TYPES - EC-1.2.1
TYPES - Small-Molecule-Reactions
COMMON-NAME - 3-oxocholest-4-en-26-al 26-oxidoreductase
CREDITS - AUKFG-1
CREDITS - SRI
CREDITS - |caspi|
EC-NUMBER - 1.2.1.-
IN-PATHWAY - PWY-6946
IN-PATHWAY - PWY-6945
LEFT - CPD-13888
LEFT - NAD
LEFT - WATER
MEMBER-SORT-FN - NUMBERED-CLASS-SORT-FN
OFFICIAL-EC? - NIL
ORPHAN? - :NO
PHYSIOLOGICALLY-RELEVANT? - NIL
REACTION-DIRECTION - LEFT-TO-RIGHT
RIGHT - CPD-13689
RIGHT - NADH
RIGHT - PROTON
^COEFFICIENT - 2
//
UNIQUE-ID - RXN-12736
TYPES - EC-1.2.1
TYPES - Small-Molecule-Reactions
COMMON-NAME - propanal dehydrogenase (acetylating)
CREDITS - AUKFG-1
CREDITS - SRI
CREDITS - |caspi|
EC-NUMBER - 1.2.1.-
IN-PATHWAY - PWY-6944
LEFT - CPD-665
LEFT - CO-A
LEFT - NAD
MEMBER-SORT-FN - NUMBERED-CLASS-SORT-FN
OFFICIAL-EC? - NIL
ORPHAN? - :NO
PHYSIOLOGICALLY-RELEVANT? - T
REACTION-DIRECTION - LEFT-TO-RIGHT
RIGHT - PROPIONYL-COA
RIGHT - NADH
RIGHT - PROTON
//
UNIQUE-ID - GAPOXNPHOSPHN-RXN
TYPES - EC-1.2.1
TYPES - Small-Molecule-Reactions
COMMON-NAME - glyceraldehyde-3-phosphate dehydrogenase (phosphorylating)
CREDITS - AUKFG-1
DELTAG0 - 1.5    
EC-NUMBER - 1.2.1.12
ENZYMATIC-REACTION - ENZRXNKFG-187
IN-PATHWAY - GLYCOLYSIS
IN-PATHWAY - GLUCONEO-PWY
LEFT - GAP
LEFT - |Pi|
LEFT - NAD
MEMBER-SORT-FN - NUMBERED-CLASS-SORT-FN
OFFICIAL-EC? - T
ORPHAN? - :NO
PHYSIOLOGICALLY-RELEVANT? - T
REACTION-DIRECTION - REVERSIBLE
RIGHT - PROTON
RIGHT - DPG
RIGHT - NADH
SYNONYMS - triosephosphate dehydrogenase
SYNONYMS - dehydrogenase, glyceraldehyde phosphate
SYNONYMS - phosphoglyceraldehyde dehydrogenase
SYNONYMS - 3-phosphoglyceraldehyde dehydrogenase
SYNONYMS - NAD<small><sup>+</sup></small>-dependent glyceraldehyde phosphate dehydrogenase
SYNONYMS - glyceraldehyde phosphate dehydrogenase (NAD<small><sup>+</sup></small>)
SYNONYMS - glyceraldehyde-3-phosphate dehydrogenase (NAD<small><sup>+</sup></small>)
SYNONYMS - NADH-glyceraldehyde phosphate dehydrogenase
SYNONYMS - glyceraldehyde-3-<em>P</em>-dehydrogenase
SYSTEMATIC-NAME - <small>D</small>-glyceraldehyde-3-phosphate:NAD<small><sup>+</sup></small> oxidoreductase (phosphorylating)
//
UNIQUE-ID - N-ACETYLGLUTPREDUCT-RXN
TYPES - EC-1.2.1
TYPES - Small-Molecule-Reactions
COMMON-NAME - <em>N</em>-acetyl-&gamma;-glutamyl-phosphate reductase
CREDITS - AUKFG-1
EC-NUMBER - 1.2.1.38
ENZYMATIC-REACTION - ENZRXNKFG-297
IN-PATHWAY - ARGSYNBSUB-PWY
IN-PATHWAY - GLUTORN-PWY
LEFT - CPD-469
LEFT - NADP
LEFT - |Pi|
MEMBER-SORT-FN - NUMBERED-CLASS-SORT-FN
OFFICIAL-EC? - T
ORPHAN? - :NO
PHYSIOLOGICALLY-RELEVANT? - T
REACTION-DIRECTION - RIGHT-TO-LEFT
RIGHT - PROTON
RIGHT - N-ACETYL-GLUTAMYL-P
RIGHT - NADPH
SYNONYMS - reductase, acetyl-&gamma;-glutamyl phosphate
SYNONYMS - <em>N</em>-acetylglutamate 5-semialdehyde dehydrogenase
SYNONYMS - <em>N</em>-acetylglutamic &gamma;-semialdehyde dehydrogenase
SYNONYMS - <em>N</em>-acetyl-<small>L</small>-glutamate &gamma;-semialdehyde:NADP<small><sup>+</sup></small> oxidoreductase (phosphorylating)
SYSTEMATIC-NAME - <em>N</em>-acetyl-<small>L</small>-glutamate-5-semialdehyde:NADP<small><sup>+</sup></small> 5-oxidoreductase (phosphorylating)
//
UNIQUE-ID - RXN0-5293
TYPES - EC-1.2.1
TYPES - Small-Molecule-Reactions
COMMON-NAME - succinate-semialdehyde dehydrogenase [NAD(P)<small><sup>+</sup></small>]
CREDITS - AUKFG-1
EC-NUMBER - 1.2.1.16
ENZYMATIC-REACTION - ENZRXNKFG-402
LEFT - SUCC-S-ALD
LEFT - NAD-P-OR-NOP
LEFT - WATER
MEMBER-SORT-FN - NUMBERED-CLASS-SORT-FN
OFFICIAL-EC? - T
ORPHAN? - :NO
PHYSIOLOGICALLY-RELEVANT? - T
RIGHT - NADH-P-OR-NOP
RIGHT - SUC
RIGHT - PROTON
^COEFFICIENT - 2
SYNONYMS - succinate semialdehyde dehydrogenase (nicotinamide adenine dinucleotide (phosphate))
SYNONYMS - succinate-semialdehyde dehydrogenase [NAD(P)]
SYSTEMATIC-NAME - succinate-semialdehyde:NAD(P)<small><sup>+</sup></small> oxidoreductase
//
UNIQUE-ID - ACETALD-DEHYDROG-RXN
TYPES - EC-1.2.1
TYPES - Small-Molecule-Reactions
COMMON-NAME - acetaldehyde dehydrogenase (acetylating)
CREDITS - AUKFG-1
CREDITS - SRI
CREDITS - |caspi|
DELTAG0 - -4.2    
EC-NUMBER - 1.2.1.10
ENZYMATIC-REACTION - ENZRXNKFG-458
IN-PATHWAY - ETOH-ACETYLCOA-ANA-PWY
IN-PATHWAY - PWY0-1297
IN-PATHWAY - PWY0-1298
IN-PATHWAY - PWY-6587
IN-PATHWAY - FERMENTATION-PWY
LEFT - ACETALD
LEFT - CO-A
LEFT - NAD
MEMBER-SORT-FN - NUMBERED-CLASS-SORT-FN
OFFICIAL-EC? - T
ORPHAN? - :NO
PHYSIOLOGICALLY-RELEVANT? - T
REACTION-DIRECTION - REVERSIBLE
RIGHT - ACETYL-COA
RIGHT - NADH
RIGHT - PROTON
SYNONYMS - aldehyde dehydrogenase (acylating)
SYNONYMS - ADA
SYNONYMS - acylating acetaldehyde dehyrogenase
SYNONYMS - DmpF
SYSTEMATIC-NAME - acetaldehyde:NAD<small><sup>+</sup></small> oxidoreductase (CoA-acetylating)
//
UNIQUE-ID - ASPARTATE-SEMIALDEHYDE-DEHYDROGENASE-RXN
TYPES - EC-1.2.1
TYPES - Small-Molecule-Reactions
COMMON-NAME - aspartate-semialdehyde dehydrogenase
CREDITS - AUKFG-1
EC-NUMBER - 1.2.1.11
ENZYMATIC-REACTION - ENZRXNKFG-460
IN-PATHWAY - PWY-2942
IN-PATHWAY - HOMOSERSYN-PWY
LEFT - NADP
LEFT - |Pi|
LEFT - L-ASPARTATE-SEMIALDEHYDE
MEMBER-SORT-FN - NUMBERED-CLASS-SORT-FN
OFFICIAL-EC? - T
ORPHAN? - :NO
PHYSIOLOGICALLY-RELEVANT? - T
REACTION-DIRECTION - RIGHT-TO-LEFT
RIGHT - PROTON
RIGHT - NADPH
RIGHT - L-BETA-ASPARTYL-P
SYNONYMS - aspartate semialdehyde dehydrogenase
SYNONYMS - aspartic semialdehyde dehydrogenase
SYNONYMS - <small>L</small>-aspartate-&beta;-semialdehyde:NADP<small><sup>+</sup></small> oxidoreductase (phosphorylating)
SYNONYMS - aspartic &beta;-semialdehyde dehydrogenase
SYNONYMS - ASA dehydrogenase
SYSTEMATIC-NAME - <small>L</small>-aspartate-4-semialdehyde:NADP<small><sup>+</sup></small> oxidoreductase (phosphorylating)
//
UNIQUE-ID - GLYCERALDEHYDE-DEHYDRO-RXN
TYPES - EC-1.2.1
TYPES - Small-Molecule-Reactions
COMMON-NAME - Glyceraldehyde dehydrogenase (NAD+)
CREDITS - AUKFG-1
EC-NUMBER - 1.2.1.3
ENZYMATIC-REACTION - ENZRXNKFG-509
LEFT - GLYCERALD
LEFT - NAD
LEFT - WATER
MEMBER-SORT-FN - NUMBERED-CLASS-SORT-FN
OFFICIAL-EC? - NIL
PHYSIOLOGICALLY-RELEVANT? - T
RIGHT - PROTON
^COEFFICIENT - 2
RIGHT - GLYCERATE
RIGHT - NADH
//
UNIQUE-ID - RXN6666-5
TYPES - EC-1.2.1
TYPES - Small-Molecule-Reactions
CREDITS - AUKFG-1
EC-NUMBER - 1.2.1.3
ENZYMATIC-REACTION - ENZRXNKFG-510
LEFT - 34-DIHYDROXYPHENYLACETALDEHYDE
LEFT - NAD
LEFT - WATER
MEMBER-SORT-FN - NUMBERED-CLASS-SORT-FN
OFFICIAL-EC? - NIL
PHYSIOLOGICALLY-RELEVANT? - T
RIGHT - PROTON
^COEFFICIENT - 2
RIGHT - CPD-782
RIGHT - NADH
//
UNIQUE-ID - RXN66-3
TYPES - EC-1.2.1
TYPES - Small-Molecule-Reactions
COMMON-NAME - acetaldehyde dehydrogenase (NAD+)
CREDITS - AUKFG-1
EC-NUMBER - 1.2.1.3
ENZYMATIC-REACTION - ENZRXNKFG-511
IN-PATHWAY - PWY66-21
LEFT - ACETALD
LEFT - WATER
LEFT - NAD
MEMBER-SORT-FN - NUMBERED-CLASS-SORT-FN
OFFICIAL-EC? - NIL
ORPHAN? - :NO
PHYSIOLOGICALLY-RELEVANT? - T
REACTION-DIRECTION - LEFT-TO-RIGHT
RIGHT - ACET
RIGHT - NADH
RIGHT - PROTON
^COEFFICIENT - 2
//
UNIQUE-ID - RXN-12331
TYPES - EC-1.2.1
TYPES - Small-Molecule-Reactions
CREDITS - AUKFG-1
EC-NUMBER - 1.2.1.3
ENZYMATIC-REACTION - ENZRXNKFG-512
LEFT - CPD-6082
LEFT - NAD-P-OR-NOP
LEFT - WATER
MEMBER-SORT-FN - NUMBERED-CLASS-SORT-FN
OFFICIAL-EC? - NIL
ORPHAN? - :NO
PHYSIOLOGICALLY-RELEVANT? - T
RIGHT - B-ALANINE
RIGHT - NADH-P-OR-NOP
RIGHT - PROTON
^COEFFICIENT - 2
//
UNIQUE-ID - RXN-9758
TYPES - EC-1.2.1
TYPES - Small-Molecule-Reactions
CREDITS - AUKFG-1
EC-NUMBER - 1.2.1.3
ENZYMATIC-REACTION - ENZRXNKFG-513
LEFT - CPD-10472
LEFT - WATER
LEFT - NAD
MEMBER-SORT-FN - NUMBERED-CLASS-SORT-FN
OFFICIAL-EC? - NIL
PHYSIOLOGICALLY-RELEVANT? - T
RIGHT - SS-DIMETHYL-BETA-PROPIOTHETIN
RIGHT - NADH
RIGHT - PROTON
^COEFFICIENT - 2
//
UNIQUE-ID - RXN-11619
TYPES - EC-1.2.1
TYPES - Small-Molecule-Reactions
CREDITS - AUKFG-1
CREDITS - THE-ARABIDOPSIS-INFORMATION-RESOURCE
CREDITS - |dreher|
EC-NUMBER - 1.2.1.3
ENZYMATIC-REACTION - ENZRXNKFG-514
LEFT - 2-TRANS6-TRANS-FARNESAL
LEFT - NAD
LEFT - WATER
MEMBER-SORT-FN - NUMBERED-CLASS-SORT-FN
OFFICIAL-EC? - NIL
ORPHAN? - :NO
PHYSIOLOGICALLY-RELEVANT? - T
RIGHT - CPD-12585
RIGHT - NADH
RIGHT - PROTON
^COEFFICIENT - 2
//
UNIQUE-ID - RXN-10917
TYPES - EC-1.2.1
TYPES - Small-Molecule-Reactions
COMMON-NAME - 3-methoxy-4-hydroxyphenylglycolaldehyde dehydrogenase
CREDITS - AUKFG-1
CREDITS - SRI
CREDITS - |fulcher|
EC-NUMBER - 1.2.1.3
ENZYMATIC-REACTION - ENZRXNKFG-515
LEFT - CPD-11876
LEFT - NAD
LEFT - WATER
MEMBER-SORT-FN - NUMBERED-CLASS-SORT-FN
OFFICIAL-EC? - NIL
PHYSIOLOGICALLY-RELEVANT? - T
RIGHT - VANILLYL_MANDELATE
RIGHT - NADH
RIGHT - PROTON
^COEFFICIENT - 2
//
UNIQUE-ID - RXN-10912
TYPES - EC-1.2.1
TYPES - Small-Molecule-Reactions
COMMON-NAME - 3,4-dihydroxyphenylglycolaldehyde dehydrogenase
CREDITS - AUKFG-1
CREDITS - SRI
CREDITS - |fulcher|
EC-NUMBER - 1.2.1.3
ENZYMATIC-REACTION - ENZRXNKFG-516
LEFT - DIHYDROXYPHENYLGLYCOLALDEHYDE
LEFT - NAD
LEFT - WATER
MEMBER-SORT-FN - NUMBERED-CLASS-SORT-FN
OFFICIAL-EC? - NIL
ORPHAN? - :NO
PHYSIOLOGICALLY-RELEVANT? - T
RIGHT - CPD-11879
RIGHT - NADH
RIGHT - PROTON
//
UNIQUE-ID - RXN-10780
TYPES - EC-1.2.1
TYPES - Small-Molecule-Reactions
COMMON-NAME - 5-hydroxyindole acetaldehyde dehydrogenase
CREDITS - AUKFG-1
CREDITS - SRI
CREDITS - |fulcher|
EC-NUMBER - 1.2.1.3
ENZYMATIC-REACTION - ENZRXNKFG-517
LEFT - 5-HYDROXYINDOLE_ACETALDEHYDE
LEFT - NAD
LEFT - WATER
MEMBER-SORT-FN - NUMBERED-CLASS-SORT-FN
OFFICIAL-EC? - NIL
ORPHAN? - :NO
PHYSIOLOGICALLY-RELEVANT? - T
RIGHT - 5-HYDROXYINDOLE_ACETATE
RIGHT - NADH
RIGHT - PROTON
^COEFFICIENT - 2
//
UNIQUE-ID - ALDHDEHYDROG-RXN
TYPES - EC-1.2.1
TYPES - Small-Molecule-Reactions
COMMON-NAME - aldehyde dehydrogenase (NAD<small><sup>+</sup></small>)
CREDITS - AUKFG-1
EC-NUMBER - 1.2.1.3
ENZYMATIC-REACTION - ENZRXNKFG-518
LEFT - |Aldehydes|
LEFT - NAD
LEFT - WATER
MEMBER-SORT-FN - NUMBERED-CLASS-SORT-FN
OFFICIAL-EC? - T
ORPHAN? - :NO
PHYSIOLOGICALLY-RELEVANT? - T
RIGHT - |Carboxylates|
RIGHT - NADH
RIGHT - PROTON
^COEFFICIENT - 2
SYNONYMS - CoA-independent aldehyde dehydrogenase
SYNONYMS - <em>m</em>-methylbenzaldehyde dehydrogenase
SYNONYMS - NAD-aldehyde dehydrogenase
SYNONYMS - NAD-dependent 4-hydroxynonenal dehydrogenase
SYNONYMS - NAD-dependent aldehyde dehydrogenase
SYNONYMS - NAD-linked aldehyde dehydrogenase
SYNONYMS - propionaldehyde dehydrogenase
SYNONYMS - aldehyde dehydrogenase (NAD)
SYSTEMATIC-NAME - aldehyde:NAD<small><sup>+</sup></small> oxidoreductase
//
UNIQUE-ID - RXN-10715
TYPES - EC-1.2.1
TYPES - Small-Molecule-Reactions
COMMON-NAME - indole acetaldehyde dehydrogenase
CREDITS - AUKFG-1
CREDITS - SRI
CREDITS - |fulcher|
EC-NUMBER - 1.2.1.3
ENZYMATIC-REACTION - ENZRXNKFG-519
LEFT - INDOLE_ACETALDEHYDE
LEFT - NAD
LEFT - WATER
MEMBER-SORT-FN - NUMBERED-CLASS-SORT-FN
OFFICIAL-EC? - NIL
PHYSIOLOGICALLY-RELEVANT? - T
RIGHT - INDOLE_ACETATE_AUXIN
RIGHT - NADH
RIGHT - PROTON
^COEFFICIENT - 2
//
UNIQUE-ID - RXN-10089
TYPES - EC-1.2.1
TYPES - Small-Molecule-Reactions
COMMON-NAME - imidazole acetaldehyde reductase
CREDITS - AUKFG-1
EC-NUMBER - 1.2.1.3
ENZYMATIC-REACTION - ENZRXNKFG-520
LEFT - IMIDAZOLE_ACETALDEHYDE
LEFT - WATER
LEFT - NAD
MEMBER-SORT-FN - NUMBERED-CLASS-SORT-FN
OFFICIAL-EC? - NIL
PHYSIOLOGICALLY-RELEVANT? - T
RIGHT - 4-IMIDAZOLEACETATE
RIGHT - NADH
RIGHT - PROTON
^COEFFICIENT - 2
//
UNIQUE-ID - R222-RXN
TYPES - EC-1.2.1
TYPES - Small-Molecule-Reactions
COMMON-NAME - 1-octanal dehydrogenase (NAD+)
CREDITS - AUKFG-1
EC-NUMBER - 1.2.1.3
LEFT - CPD-371
LEFT - NAD
LEFT - WATER
MEMBER-SORT-FN - NUMBERED-CLASS-SORT-FN
OFFICIAL-EC? - NIL
ORPHAN? - :NO
PHYSIOLOGICALLY-RELEVANT? - T
RIGHT - CPD-195
RIGHT - NADH
RIGHT - PROTON
^COEFFICIENT - 2
//
UNIQUE-ID - RXN-6382
TYPES - EC-1.2.1
TYPES - Small-Molecule-Reactions
CREDITS - AUKFG-1
EC-NUMBER - 1.2.1.3
ENZYMATIC-REACTION - ENZRXNKFG-521
LEFT - CPD-6082
LEFT - NAD-P-OR-NOP
LEFT - WATER
MEMBER-SORT-FN - NUMBERED-CLASS-SORT-FN
OFFICIAL-EC? - NIL
ORPHAN? - :NO
PHYSIOLOGICALLY-RELEVANT? - T
RIGHT - B-ALANINE
RIGHT - NADH-P-OR-NOP
RIGHT - PROTON
^COEFFICIENT - 2
//
UNIQUE-ID - RXN-4142
TYPES - EC-1.2.1
TYPES - Small-Molecule-Reactions
CANNOT-BALANCE? - T
CREDITS - AUKFG-1
EC-NUMBER - 1.2.1.3
ENZYMATIC-REACTION - ENZRXNKFG-522
LEFT - |Fatty-Aldehydes|
LEFT - NAD
LEFT - WATER
MEMBER-SORT-FN - NUMBERED-CLASS-SORT-FN
OFFICIAL-EC? - NIL
ORPHAN? - :NO
PHYSIOLOGICALLY-RELEVANT? - T
RIGHT - |Fatty-Acids|
RIGHT - NADH
RIGHT - PROTON
//
UNIQUE-ID - RXN-37
TYPES - EC-1.2.1
TYPES - Small-Molecule-Reactions
CREDITS - AUKFG-1
EC-NUMBER - 1.2.1.3
ENZYMATIC-REACTION - ENZRXNKFG-523
LEFT - CPD-30
LEFT - WATER
LEFT - NAD
MEMBER-SORT-FN - NUMBERED-CLASS-SORT-FN
OFFICIAL-EC? - NIL
ORPHAN? - :NO
PHYSIOLOGICALLY-RELEVANT? - T
RIGHT - CPD-35
RIGHT - NADH
RIGHT - PROTON
^COEFFICIENT - 2
//
UNIQUE-ID - RXN-3443
TYPES - EC-1.2.1
TYPES - Small-Molecule-Reactions
CREDITS - AUKFG-1
EC-NUMBER - 1.2.1.3
ENZYMATIC-REACTION - ENZRXNKFG-524
LEFT - GAP
LEFT - NAD
LEFT - WATER
MEMBER-SORT-FN - NUMBERED-CLASS-SORT-FN
OFFICIAL-EC? - NIL
ORPHAN? - :NO
PHYSIOLOGICALLY-RELEVANT? - T
RIGHT - G3P
RIGHT - NADH
RIGHT - PROTON
^COEFFICIENT - 2
//
UNIQUE-ID - 1.2.1.27-RXN
TYPES - EC-1.2.1
TYPES - Small-Molecule-Reactions
COMMON-NAME - methylmalonate-semialdehyde dehydrogenase (acylating)
CREDITS - AUKFG-1
EC-NUMBER - 1.2.1.27
ENZYMATIC-REACTION - ENZRXNKFG-535
LEFT - CPD-12179
LEFT - CO-A
LEFT - NAD
LEFT - WATER
MEMBER-SORT-FN - NUMBERED-CLASS-SORT-FN
OFFICIAL-EC? - T
ORPHAN? - :NO
PHYSIOLOGICALLY-RELEVANT? - T
RIGHT - PROPIONYL-COA
RIGHT - HCO3
RIGHT - NADH
RIGHT - PROTON
SYNONYMS - MSDH
SYNONYMS - MMSA dehydrogenase
SYSTEMATIC-NAME - 2-methyl-3-oxopropanoate:NAD<small><sup>+</sup></small> 3-oxidoreductase (CoA-propanoylating)
//
UNIQUE-ID - RXN-11213
TYPES - EC-1.2.1
TYPES - Small-Molecule-Reactions
CREDITS - AUKFG-1
CREDITS - SRI
CREDITS - |caspi|
EC-NUMBER - 1.2.1.27
LEFT - CH3-MALONATE-S-ALD
LEFT - CO-A
LEFT - NAD
LEFT - WATER
MEMBER-SORT-FN - NUMBERED-CLASS-SORT-FN
OFFICIAL-EC? - NIL
ORPHAN? - :NO
PHYSIOLOGICALLY-RELEVANT? - T
REACTION-DIRECTION - IRREVERSIBLE-LEFT-TO-RIGHT
RIGHT - PROPIONYL-COA
RIGHT - HCO3
RIGHT - NADH
RIGHT - PROTON
//
UNIQUE-ID - RXN-11212
TYPES - EC-1.2.1
TYPES - Small-Molecule-Reactions
CREDITS - AUKFG-1
EC-NUMBER - 1.2.1.27
LEFT - CH3-MALONATE-S-ALD
LEFT - CO-A
LEFT - NAD
LEFT - WATER
MEMBER-SORT-FN - NUMBERED-CLASS-SORT-FN
OFFICIAL-EC? - NIL
ORPHAN? - :NO
PHYSIOLOGICALLY-RELEVANT? - T
RIGHT - PROPIONYL-COA
RIGHT - HCO3
RIGHT - NADH
RIGHT - PROTON
//
UNIQUE-ID - RXN-9958
TYPES - EC-1.2.1
TYPES - Small-Molecule-Reactions
COMMON-NAME - malonate-semialdehyde dehydrogenase (acetylating)
CREDITS - AUKFG-1
EC-NUMBER - 1.2.1.18
ENZYMATIC-REACTION - ENZRXNKFG-536
IN-PATHWAY - PWY-6373
LEFT - MALONATE-S-ALD
LEFT - CO-A
LEFT - NAD-P-OR-NOP
MEMBER-SORT-FN - NUMBERED-CLASS-SORT-FN
OFFICIAL-EC? - T
ORPHAN? - :NO
PHYSIOLOGICALLY-RELEVANT? - T
REACTION-DIRECTION - LEFT-TO-RIGHT
RIGHT - ACETYL-COA
RIGHT - CARBON-DIOXIDE
RIGHT - NADH-P-OR-NOP
SYNONYMS - malonic semialdehyde oxidative decarboxylase
SYSTEMATIC-NAME - 3-oxopropanoate:NAD(P)<small><sup>+</sup></small> oxidoreductase (decarboxylating, CoA-acetylating)
//
UNIQUE-ID - 1.2.1.18-RXN
TYPES - EC-1.2.1
TYPES - Small-Molecule-Reactions
COMMON-NAME - Malonate-semialdehyde dehydrogenase (acetylating)
CREDITS - AUKFG-1
EC-NUMBER - 1.2.1.18
LEFT - MALONATE-S-ALD
LEFT - CO-A
LEFT - NADP
MEMBER-SORT-FN - NUMBERED-CLASS-SORT-FN
OFFICIAL-EC? - NIL
ORPHAN? - :NO
PHYSIOLOGICALLY-RELEVANT? - T
RIGHT - ACETYL-COA
RIGHT - CARBON-DIOXIDE
RIGHT - NADPH
//
UNIQUE-ID - RXN-2902
TYPES - EC-1.2.1
TYPES - Small-Molecule-Reactions
CREDITS - AUKFG-1
EC-NUMBER - 1.2.1.18
IN-PATHWAY - P562-PWY
LEFT - MALONATE-S-ALD
LEFT - CO-A
LEFT - NAD
MEMBER-SORT-FN - NUMBERED-CLASS-SORT-FN
OFFICIAL-EC? - NIL
ORPHAN? - :NO
PHYSIOLOGICALLY-RELEVANT? - T
REACTION-DIRECTION - LEFT-TO-RIGHT
RIGHT - ACETYL-COA
RIGHT - CARBON-DIOXIDE
RIGHT - NADH
//
UNIQUE-ID - GLUTRNAREDUCT-RXN
TYPES - tRNA-Reactions
TYPES - EC-1.2.1
COMMON-NAME - glutamyl-tRNA reductase
CREDITS - AUKFG-1
EC-NUMBER - 1.2.1.70
ENZYMATIC-REACTION - ENZRXNKFG-870
ENZYMATIC-REACTION - ENZRXNKFG-869
IN-PATHWAY - PWY-5188
LEFT - GLUTAMATE-1-SEMIALDEHYDE
LEFT - NADP
LEFT - |GLT-tRNAs|
MEMBER-SORT-FN - NUMBERED-CLASS-SORT-FN
OFFICIAL-EC? - T
ORPHAN? - :NO
PHYSIOLOGICALLY-RELEVANT? - T
REACTION-DIRECTION - RIGHT-TO-LEFT
RIGHT - |Charged-GLT-tRNAs|
RIGHT - NADPH
SYSTEMATIC-NAME - <small>L</small>-glutamate-semialdehyde:NADP<small><sup>+</sup></small> oxidoreductase (<small>L</small>-glutamyl-tRNA<small><sup>Glu</sup></small>-forming)
//
UNIQUE-ID - RXN-12166
TYPES - EC-1.2.1
TYPES - Small-Molecule-Reactions
COMMON-NAME - NAD<sup>+</sup> L-lactaldehyde dehydrogenase
CREDITS - AUKFG-1
CREDITS - SRI
CREDITS - |fulcher|
EC-NUMBER - 1.2.1.-
LEFT - LACTALD
LEFT - NAD
LEFT - WATER
MEMBER-SORT-FN - NUMBERED-CLASS-SORT-FN
OFFICIAL-EC? - NIL
ORPHAN? - :NO
PHYSIOLOGICALLY-RELEVANT? - T
RIGHT - L-LACTATE
RIGHT - NADH
RIGHT - PROTON
^COEFFICIENT - 2
//
UNIQUE-ID - LACTALDDEHYDROG-RXN
TYPES - EC-1.2.1
TYPES - Small-Molecule-Reactions
COMMON-NAME - lactaldehyde dehydrogenase
CREDITS - AUKFG-1
EC-NUMBER - 1.2.1.22
LEFT - LACTALD
LEFT - NAD
LEFT - WATER
MEMBER-SORT-FN - NUMBERED-CLASS-SORT-FN
OFFICIAL-EC? - T
ORPHAN? - :NO
PHYSIOLOGICALLY-RELEVANT? - T
RIGHT - L-LACTATE
RIGHT - NADH
RIGHT - PROTON
^COEFFICIENT - 2
SYNONYMS - <small>L</small>-lactaldehyde:NAD oxidoreductase
SYNONYMS - nicotinamide adenine dinucleotide (NAD)-linked dehydrogenase
SYSTEMATIC-NAME - (<em>S</em>)-lactaldehyde:NAD<small><sup>+</sup></small> oxidoreductase
//
UNIQUE-ID - RXN-12786
TYPES - EC-1.2.1
TYPES - Small-Molecule-Reactions
COMMON-NAME - 3-oxo-24-ethyl-26-al-cholest-4-ene dehydrogenase
CREDITS - AUKFG-1
CREDITS - SRI
CREDITS - |caspi|
EC-NUMBER - 1.2.1.-
IN-PATHWAY - PWY-6948
LEFT - CPD-13798
LEFT - NAD
LEFT - WATER
MEMBER-SORT-FN - NUMBERED-CLASS-SORT-FN
OFFICIAL-EC? - NIL
PHYSIOLOGICALLY-RELEVANT? - NIL
REACTION-DIRECTION - LEFT-TO-RIGHT
RIGHT - CPD-13803
RIGHT - NADH
RIGHT - PROTON
^COEFFICIENT - 2
//
UNIQUE-ID - BADH-RXN
TYPES - EC-1.2.1
TYPES - Small-Molecule-Reactions
COMMON-NAME - betaine-aldehyde dehydrogenase
CREDITS - AUKFG-1
EC-NUMBER - 1.2.1.8
ENZYMATIC-REACTION - ENZRXNKFG-1147
IN-PATHWAY - PWY-3722
LEFT - BETAINE_ALDEHYDE
LEFT - NAD
LEFT - WATER
MEMBER-SORT-FN - NUMBERED-CLASS-SORT-FN
OFFICIAL-EC? - T
ORPHAN? - :NO
PHYSIOLOGICALLY-RELEVANT? - T
REACTION-DIRECTION - LEFT-TO-RIGHT
RIGHT - PROTON
^COEFFICIENT - 2
RIGHT - BETAINE
RIGHT - NADH
SYNONYMS - betaine aldehyde oxidase
SYNONYMS - BADH
SYNONYMS - betaine aldehyde dehydrogenase
SYNONYMS - BetB
SYSTEMATIC-NAME - betaine-aldehyde:NAD<small><sup>+</sup></small> oxidoreductase
//
UNIQUE-ID - SUCCSEMIALDDEHYDROG-RXN
TYPES - EC-1.2.1
TYPES - Small-Molecule-Reactions
COMMON-NAME - succinate-semialdehyde dehydrogenase (NADP<small><sup>+</sup></small>)
CREDITS - AUKFG-1
CREDITS - SRI
CREDITS - |caspi|
EC-NUMBER - 1.2.1.79
LEFT - SUCC-S-ALD
LEFT - NADP
LEFT - WATER
MEMBER-SORT-FN - NUMBERED-CLASS-SORT-FN
OFFICIAL-EC? - T
ORPHAN? - :NO
PHYSIOLOGICALLY-RELEVANT? - T
RIGHT - SUC
RIGHT - NADPH
RIGHT - PROTON
^COEFFICIENT - 2
SYNONYMS - succinic semialdehyde dehydrogenase (NADP<small><sup>+</sup></small>)
SYNONYMS - succinyl semialdehyde dehydrogenase (NADP<small><sup>+</sup></small>)
SYNONYMS - succinate semialdehyde:NADP<small><sup>+</sup></small> oxidoreductase
SYNONYMS - NADP-dependent succinate-semialdehyde dehydrogenase
SYNONYMS - GabD
SYSTEMATIC-NAME - succinate-semialdehyde:NADP<small><sup>+</sup></small> oxidoreductase
//
UNIQUE-ID - ERYTH4PDEHYDROG-RXN
TYPES - EC-1.2.1
TYPES - Small-Molecule-Reactions
COMMON-NAME - erythrose-4-phosphate dehydrogenase
CREDITS - AUKFG-1
EC-NUMBER - 1.2.1.72
IN-PATHWAY - PYRIDOXSYN-PWY
LEFT - ERYTHROSE-4P
LEFT - NAD
LEFT - WATER
MEMBER-SORT-FN - NUMBERED-CLASS-SORT-FN
OFFICIAL-EC? - T
ORPHAN? - :NO
PHYSIOLOGICALLY-RELEVANT? - T
REACTION-DIRECTION - LEFT-TO-RIGHT
RIGHT - ERYTHRONATE-4P
RIGHT - NADH
RIGHT - PROTON
^COEFFICIENT - 2
SYNONYMS - erythrose 4-phosphate dehydrogenase
SYNONYMS - E4PDH
SYNONYMS - GapB
SYNONYMS - Epd dehydrogenase
SYNONYMS - E4P dehydrogenase
SYSTEMATIC-NAME - <small>D</small>-erythrose 4-phosphate:NAD<small><sup>+</sup></small> oxidoreductase
//
UNIQUE-ID - 2OXOGLUTDECARB-RXN
TYPES - EC-1.2.4
TYPES - Protein-Modification-Reactions
COMMON-NAME - oxoglutarate dehydrogenase (succinyl-transferring)
CREDITS - AUKFG-1
EC-NUMBER - 1.2.4.2
ENZYMATIC-REACTION - ENZRXNKFG-211
IN-PATHWAY - PWY-5084
IN-PATHWAY - 2OXOGLUTARATEDEH-RXN
LEFT - 2-KETOGLUTARATE
LEFT - |Oxo-glutarate-dehydrogenase-lipoyl|
LEFT - PROTON
^COEFFICIENT - 2
MEMBER-SORT-FN - NUMBERED-CLASS-SORT-FN
OFFICIAL-EC? - T
ORPHAN? - :NO
PHYSIOLOGICALLY-RELEVANT? - T
REACTION-DIRECTION - LEFT-TO-RIGHT
RIGHT - |Oxo-glutarate-dehydro-suc-DH-lipoyl|
RIGHT - CARBON-DIOXIDE
SYNONYMS - 2-ketoglutarate dehydrogenase
SYNONYMS - 2-oxoglutarate dehydrogenase
SYNONYMS - 2-oxoglutarate: lipoate oxidoreductase
SYNONYMS - 2-oxoglutarate:lipoamide 2-oxidoreductase (decarboxylating and acceptor-succinylating)
SYNONYMS - &alpha;-ketoglutarate dehydrogenase
SYNONYMS - &alpha;ketoglutaric acid dehydrogenase
SYNONYMS - &alpha;-ketoglutaric dehydrogenase
SYNONYMS - &alpha;-oxoglutarate dehydrogenase
SYNONYMS - AKGDH
SYNONYMS - OGDC
SYNONYMS - ketoglutaric dehydrogenase
SYNONYMS - oxoglutarate decarboxylase
SYNONYMS - oxoglutarate dehydrogenase
SYNONYMS - oxoglutarate dehydrogenase (lipoamide)
SYSTEMATIC-NAME - 2-oxoglutarate:[dihydrolipoyllysine-residue succinyltransferase]-lipoyllysine 2-oxidoreductase (decarboxylating, acceptor-succinylating)
//
UNIQUE-ID - RXN-12583
TYPES - EC-1.2.4
TYPES - Small-Molecule-Reactions
COMMON-NAME - pyruvate:thiamin diphosphate acetaldehydetransferase (decarboxylating)
CREDITS - AUKFG-1
CREDITS - SRI
CREDITS - |caspi|
EC-NUMBER - 1.2.4.1
ENZYMATIC-REACTION - ENZRXNKFG-721
IN-PATHWAY - RXN0-1134
LEFT - PROTON
LEFT - PYRUVATE
LEFT - THIAMINE-PYROPHOSPHATE
MEMBER-SORT-FN - NUMBERED-CLASS-SORT-FN
OFFICIAL-EC? - NIL
PHYSIOLOGICALLY-RELEVANT? - T
REACTION-DIRECTION - LEFT-TO-RIGHT
RIGHT - 2-ALPHA-HYDROXYETHYL-THPP
RIGHT - CARBON-DIOXIDE
//
UNIQUE-ID - RXN-12508
TYPES - EC-1.2.4
TYPES - Small-Molecule-Reactions
COMMON-NAME - 2-(&alpha;-hydroxyethyl)-TPP:[dihydrolipoyllysine-residue acetyltransferase]-lipoyllysine acetyltransferase
CREDITS - AUKFG-1
CREDITS - SRI
CREDITS - |kothari|
EC-NUMBER - 1.2.4.1
ENZYMATIC-REACTION - ENZRXNKFG-723
IN-PATHWAY - RXN0-1134
LEFT - 2-ALPHA-HYDROXYETHYL-THPP
LEFT - |Pyruvate-dehydrogenase-lipoate|
MEMBER-SORT-FN - NUMBERED-CLASS-SORT-FN
OFFICIAL-EC? - NIL
PHYSIOLOGICALLY-RELEVANT? - T
REACTION-DIRECTION - LEFT-TO-RIGHT
RIGHT - |Pyruvate-dehydrogenase-acetylDHlipoyl|
RIGHT - THIAMINE-PYROPHOSPHATE
//
UNIQUE-ID - METHYLVALERATE-RXN
TYPES - EC-1.2.4
TYPES - Protein-Modification-Reactions
COMMON-NAME - 3-methyl-2-oxobutanoate dehydrogenase (2-methylpropanoyl-transferring)
CREDITS - AUKFG-1
EC-NUMBER - 1.2.4.4
IN-PATHWAY - 2KETO-3METHYLVALERATE-RXN
LEFT - 2-KETO-3-METHYL-VALERATE
LEFT - |BCAA-dehydrogenase-lipoyl|
MEMBER-SORT-FN - NUMBERED-CLASS-SORT-FN
OFFICIAL-EC? - T
PHYSIOLOGICALLY-RELEVANT? - T
REACTION-DIRECTION - LEFT-TO-RIGHT
RIGHT - |BCAA-dehydrogenase-2MB-DH-lipoyl|
RIGHT - CARBON-DIOXIDE
SYNONYMS - 2-oxoisocaproate dehydrogenase
SYNONYMS - 2-oxoisovalerate (lipoate) dehydrogenase
SYNONYMS - 3-methyl-2-oxobutanoate dehydrogenase (lipoamide)
SYNONYMS - 3-methyl-2-oxobutanoate:lipoamide oxidoreductase (decarboxylating and acceptor-2-methylpropanoylating)
SYNONYMS - &alpha;-keto-&alpha;-methylvalerate dehydrogenase
SYNONYMS - &alpha;-ketoisocaproate dehydrogenase
SYNONYMS - &alpha;-ketoisocaproic dehydrogenase
SYNONYMS - &alpha;-ketoisocaproic-&alpha;-keto-&alpha;-methylvaleric dehydrogenase
SYNONYMS - &alpha;-ketoisovalerate dehydrogenase
SYNONYMS - &alpha;-oxoisocaproate dehydrogenase
SYNONYMS - BCKDH
SYNONYMS - BCOAD
SYNONYMS - branched chain keto acid dehydrogenase
SYNONYMS - branched-chain (-2-oxoacid) dehydrogenase (BCD)
SYNONYMS - branched-chain 2-keto acid dehydrogenase
SYNONYMS - branched-chain 2-oxo acid dehydrogenase
SYNONYMS - branched-chain &alpha;-keto acid dehydrogenase
SYNONYMS - branched-chain &alpha;-oxo acid dehydrogenase
SYNONYMS - branched-chain keto acid dehydrogenase
SYNONYMS - branched-chain ketoacid dehydrogenase
SYNONYMS - dehydrogenase, 2-oxoisovalerate (lipoate)
SYNONYMS - dehydrogenase, branched chain &alpha;-keto acid
SYSTEMATIC-NAME - 3-methyl-2-oxobutanoate:[dihydrolipoyllysine-residue (2-methylpropanoyl)transferase]-lipoyllysine 2-oxidoreductase (decarboxylating, acceptor-2-methylpropanoylating)
//
UNIQUE-ID - PYRUFLAVREDUCT-RXN
TYPES - EC-1.2.7
TYPES - Protein-Modification-Reactions
COMMON-NAME - pyruvate synthase
CREDITS - AUKFG-1
EC-NUMBER - 1.2.7.1
ENZYMATIC-REACTION - ENZRXNKFG-846
ENZYMATIC-REACTION - ENZRXNKFG-845
ENZYMATIC-REACTION - ENZRXNKFG-844
IN-PATHWAY - PWY-5600
IN-PATHWAY - PWY-5493
IN-PATHWAY - P142-PWY
IN-PATHWAY - PWY-6587
LEFT - PYRUVATE
LEFT - CO-A
LEFT - |Oxidized-ferredoxins|
MEMBER-SORT-FN - NUMBERED-CLASS-SORT-FN
OFFICIAL-EC? - T
ORPHAN? - :NO
PHYSIOLOGICALLY-RELEVANT? - T
REACTION-DIRECTION - REVERSIBLE
RIGHT - ACETYL-COA
RIGHT - CARBON-DIOXIDE
RIGHT - |Reduced-ferredoxins|
RIGHT - PROTON
SYNONYMS - pyruvate oxidoreductase
SYNONYMS - pyruvate synthetase
SYNONYMS - pyruvate:ferredoxin oxidoreductase
SYNONYMS - pyruvic-ferredoxin oxidoreductase
SYSTEMATIC-NAME - pyruvate:ferredoxin 2-oxidoreductase (CoA-acetylating)
//
UNIQUE-ID - ENOYL-ACP-REDUCT-NADH-RXN
TYPES - Protein-Modification-Reactions
TYPES - EC-1.3.1
COMMON-NAME - 2,3,4-saturated-fatty-acid-[acp] reductase
CREDITS - AUKFG-1
EC-NUMBER - 1.3.1.9
IN-PATHWAY - FASYN-ELONG-PWY
LEFT - |Saturated-Fatty-Acyl-ACPs|
LEFT - NAD
MEMBER-SORT-FN - NUMBERED-CLASS-SORT-FN
OFFICIAL-EC? - NIL
ORPHAN? - :NO
PHYSIOLOGICALLY-RELEVANT? - T
REACTION-DIRECTION - RIGHT-TO-LEFT
RIGHT - TRANS-D2-ENOYL-ACP
RIGHT - NADH
RIGHT - PROTON
//
UNIQUE-ID - ENOYL-ACP-REDUCT-NADPH-RXN
TYPES - Protein-Modification-Reactions
TYPES - EC-1.3.1
COMMON-NAME - 2,3,4-saturated fatty acyl-[ACP] dehydrogenase
CREDITS - AUKFG-1
EC-NUMBER - 1.3.1.10
IN-PATHWAY - FASYN-ELONG-PWY
LEFT - |Saturated-Fatty-Acyl-ACPs|
LEFT - NADP
MEMBER-SORT-FN - NUMBERED-CLASS-SORT-FN
OFFICIAL-EC? - NIL
ORPHAN? - :NO
PHYSIOLOGICALLY-RELEVANT? - T
REACTION-DIRECTION - RIGHT-TO-LEFT
RIGHT - NADPH
RIGHT - TRANS-D2-ENOYL-ACP
RIGHT - PROTON
//
UNIQUE-ID - RXN-10657
TYPES - Protein-Modification-Reactions
TYPES - EC-1.3.1
CREDITS - AUKFG-1
EC-NUMBER - 1.3.1.10
IN-PATHWAY - PWY-6282
LEFT - |Trans-D3-cis-D7-tetradecenoyl-ACPs|
LEFT - NADPH
LEFT - PROTON
MEMBER-SORT-FN - NUMBERED-CLASS-SORT-FN
OFFICIAL-EC? - NIL
ORPHAN? - :NO
PHYSIOLOGICALLY-RELEVANT? - T
REACTION-DIRECTION - LEFT-TO-RIGHT
RIGHT - |Cis-Delta7-tetradecenoyl-ACPs|
RIGHT - NADP
//
UNIQUE-ID - RXN-10661
TYPES - Protein-Modification-Reactions
TYPES - EC-1.3.1
CREDITS - AUKFG-1
EC-NUMBER - 1.3.1.10
IN-PATHWAY - PWY-6282
LEFT - |Trans-D3-cis-D9-hexadecenoyl-ACPs|
LEFT - NADPH
LEFT - PROTON
MEMBER-SORT-FN - NUMBERED-CLASS-SORT-FN
OFFICIAL-EC? - NIL
ORPHAN? - :NO
PHYSIOLOGICALLY-RELEVANT? - T
REACTION-DIRECTION - LEFT-TO-RIGHT
RIGHT - |Palmitoleoyl-ACPs|
RIGHT - NADP
//
UNIQUE-ID - RXN-9663
TYPES - Protein-Modification-Reactions
TYPES - EC-1.3.1
COMMON-NAME - <i>trans</i> hexadecenoyl-[acp] reductase
CREDITS - AUKFG-1
EC-NUMBER - 1.3.1.9
IN-PATHWAY - PWY-5971
LEFT - |Palmitoyl-ACPs|
LEFT - NAD
MEMBER-SORT-FN - NUMBERED-CLASS-SORT-FN
OFFICIAL-EC? - NIL
ORPHAN? - :NO
PHYSIOLOGICALLY-RELEVANT? - T
REACTION-DIRECTION - RIGHT-TO-LEFT
RIGHT - |2-Hexadecenoyl-ACPs|
RIGHT - NADH
RIGHT - PROTON
//
UNIQUE-ID - RXN-9662
TYPES - Protein-Modification-Reactions
TYPES - EC-1.3.1
COMMON-NAME - <i>trans</i> tetradec-2-enoyl-[acp] reductase
CREDITS - AUKFG-1
EC-NUMBER - 1.3.1.9
IN-PATHWAY - PWY-5971
LEFT - |Myristoyl-ACPs|
LEFT - NAD
MEMBER-SORT-FN - NUMBERED-CLASS-SORT-FN
OFFICIAL-EC? - NIL
ORPHAN? - :NO
PHYSIOLOGICALLY-RELEVANT? - T
REACTION-DIRECTION - RIGHT-TO-LEFT
RIGHT - |Tetradec-2-enoyl-ACPs|
RIGHT - NADH
RIGHT - PROTON
//
UNIQUE-ID - RXN-9661
TYPES - Protein-Modification-Reactions
TYPES - EC-1.3.1
COMMON-NAME - <i>trans</i> dodec-2-enoyl-[acp] reductase
CREDITS - AUKFG-1
EC-NUMBER - 1.3.1.9
IN-PATHWAY - PWY-5971
LEFT - |Dodecanoyl-ACPs|
LEFT - NAD
MEMBER-SORT-FN - NUMBERED-CLASS-SORT-FN
OFFICIAL-EC? - NIL
ORPHAN? - :NO
PHYSIOLOGICALLY-RELEVANT? - T
REACTION-DIRECTION - RIGHT-TO-LEFT
RIGHT - |Dodec-2-enoyl-ACPs|
RIGHT - NADH
RIGHT - PROTON
//
UNIQUE-ID - RXN-9660
TYPES - Protein-Modification-Reactions
TYPES - EC-1.3.1
COMMON-NAME - <i>trans</i>-&Delta;<SUP>2</SUP>-decenoyl-[acp]-reductase
CREDITS - AUKFG-1
EC-NUMBER - 1.3.1.9
IN-PATHWAY - PWY-5971
LEFT - |Decanoyl-ACPs|
LEFT - NAD
MEMBER-SORT-FN - NUMBERED-CLASS-SORT-FN
OFFICIAL-EC? - NIL
ORPHAN? - :NO
PHYSIOLOGICALLY-RELEVANT? - T
REACTION-DIRECTION - RIGHT-TO-LEFT
RIGHT - |Trans-D2-decenoyl-ACPs|
RIGHT - NADH
RIGHT - PROTON
//
UNIQUE-ID - RXN-9659
TYPES - Protein-Modification-Reactions
TYPES - EC-1.3.1
COMMON-NAME - <i>trans</i> oct-2-enoyl-[acp] reductase
CREDITS - AUKFG-1
EC-NUMBER - 1.3.1.9
IN-PATHWAY - PWY-5971
LEFT - |Octanoyl-ACPs|
LEFT - NAD
MEMBER-SORT-FN - NUMBERED-CLASS-SORT-FN
OFFICIAL-EC? - NIL
ORPHAN? - :NO
PHYSIOLOGICALLY-RELEVANT? - T
REACTION-DIRECTION - RIGHT-TO-LEFT
RIGHT - |2-Octenoyl-ACPs|
RIGHT - NADH
RIGHT - PROTON
//
UNIQUE-ID - RXN-9658
TYPES - Protein-Modification-Reactions
TYPES - EC-1.3.1
COMMON-NAME - <i>trans</i> hex-2-enoyl-[acp]-reductase
CREDITS - AUKFG-1
EC-NUMBER - 1.3.1.9
IN-PATHWAY - PWY-5971
LEFT - |Hexanoyl-ACPs|
LEFT - NAD
MEMBER-SORT-FN - NUMBERED-CLASS-SORT-FN
OFFICIAL-EC? - NIL
ORPHAN? - :NO
PHYSIOLOGICALLY-RELEVANT? - T
REACTION-DIRECTION - RIGHT-TO-LEFT
RIGHT - |Hex-2-enoyl-ACPs|
RIGHT - NADH
RIGHT - PROTON
//
UNIQUE-ID - RXN-9657
TYPES - Protein-Modification-Reactions
TYPES - EC-1.3.1
COMMON-NAME - crotonyl-[acp] reductase
CREDITS - AUKFG-1
EC-NUMBER - 1.3.1.9
IN-PATHWAY - PWY-5971
LEFT - |Crotonyl-ACPs|
LEFT - NADH
LEFT - PROTON
MEMBER-SORT-FN - NUMBERED-CLASS-SORT-FN
OFFICIAL-EC? - NIL
ORPHAN? - :NO
PHYSIOLOGICALLY-RELEVANT? - T
REACTION-DIRECTION - LEFT-TO-RIGHT
RIGHT - |Butanoyl-ACPs|
RIGHT - NAD
//
UNIQUE-ID - RXN-9635
TYPES - Protein-Modification-Reactions
TYPES - EC-1.3.1
COMMON-NAME - <i>trans</i>-octadec-2-enoyl-[acyl-carrier-protein] reductase
CREDITS - AUKFG-1
EC-NUMBER - 1.3.1.9
IN-PATHWAY - PWY-5989
LEFT - |Stearoyl-ACPs|
LEFT - NAD
MEMBER-SORT-FN - NUMBERED-CLASS-SORT-FN
OFFICIAL-EC? - NIL
ORPHAN? - :NO
PHYSIOLOGICALLY-RELEVANT? - T
REACTION-DIRECTION - RIGHT-TO-LEFT
RIGHT - |Octadec-2-enoyl-ACPs|
RIGHT - NADH
RIGHT - PROTON
//
UNIQUE-ID - RXN0-2145
TYPES - Protein-Modification-Reactions
TYPES - EC-1.3.1
CREDITS - AUKFG-1
EC-NUMBER - 1.3.1.10
IN-PATHWAY - PWY0-862
LEFT - |Trans-D3-cis-D5-dodecenoyl-ACPs|
LEFT - NADPH
LEFT - PROTON
MEMBER-SORT-FN - NUMBERED-CLASS-SORT-FN
OFFICIAL-EC? - NIL
ORPHAN? - :NO
PHYSIOLOGICALLY-RELEVANT? - T
REACTION-DIRECTION - LEFT-TO-RIGHT
RIGHT - NADP
RIGHT - |Cis-Delta5-dodecenoyl-ACPs|
//
UNIQUE-ID - PREPHENATEDEHYDROG-RXN
TYPES - Small-Molecule-Reactions
TYPES - EC-1.3.1
COMMON-NAME - prephenate dehydrogenase
CREDITS - AUKFG-1
EC-NUMBER - 1.3.1.12
ENZYMATIC-REACTION - ENZRXNKFG-74
IN-PATHWAY - TYRSYN
LEFT - PREPHENATE
LEFT - NAD
MEMBER-SORT-FN - NUMBERED-CLASS-SORT-FN
OFFICIAL-EC? - T
ORPHAN? - :NO
PHYSIOLOGICALLY-RELEVANT? - T
REACTION-DIRECTION - LEFT-TO-RIGHT
RIGHT - P-HYDROXY-PHENYLPYRUVATE
RIGHT - CARBON-DIOXIDE
RIGHT - NADH
SYNONYMS - hydroxyphenylpyruvate synthase
SYNONYMS - chorismate mutase&mdash;prephenate dehydrogenase
SYSTEMATIC-NAME - prephenate:NAD<small><sup>+</sup></small> oxidoreductase (decarboxylating)
//
UNIQUE-ID - DIHYDROPICRED-RXN
TYPES - Small-Molecule-Reactions
TYPES - EC-1.3.1
COMMON-NAME - dihydrodipicolinate reductase
CREDITS - AUKFG-1
EC-NUMBER - 1.3.1.26
ENZYMATIC-REACTION - ENZRXNKFG-341
IN-PATHWAY - PWY-2942
LEFT - DELTA1-PIPERIDEINE-2-6-DICARBOXYLATE
LEFT - NAD-P-OR-NOP
MEMBER-SORT-FN - NUMBERED-CLASS-SORT-FN
OFFICIAL-EC? - T
ORPHAN? - :NO
PHYSIOLOGICALLY-RELEVANT? - T
REACTION-DIRECTION - RIGHT-TO-LEFT
RIGHT - 2-3-DIHYDRODIPICOLINATE
RIGHT - NADH-P-OR-NOP
RIGHT - PROTON
SYNONYMS - dihydrodipicolinic acid reductase
SYNONYMS - 2,3,4,5-tetrahydrodipicolinate:NAD(P)<small><sup>+</sup></small> oxidoreductase
SYSTEMATIC-NAME - (<em>S</em>)-2,3,4,5-tetrahydropyridine-2,6-dicarboxylate:NAD(P)<small><sup>+</sup></small> oxidoreductase
//
UNIQUE-ID - RXN0-1461
TYPES - EC-1.3.3
TYPES - Small-Molecule-Reactions
COMMON-NAME - coproporphyrinogen oxidase
CREDITS - AUKFG-1
EC-NUMBER - 1.3.3.3
IN-PATHWAY - PWY0-1415
LEFT - COPROPORPHYRINOGEN_III
LEFT - OXYGEN-MOLECULE
LEFT - PROTON
^COEFFICIENT - 2
MEMBER-SORT-FN - NUMBERED-CLASS-SORT-FN
OFFICIAL-EC? - T
ORPHAN? - :NO
PHYSIOLOGICALLY-RELEVANT? - T
REACTION-DIRECTION - LEFT-TO-RIGHT
RIGHT - PROTOPORPHYRINOGEN
RIGHT - CARBON-DIOXIDE
^COEFFICIENT - 2
RIGHT - WATER
^COEFFICIENT - 2
SYNONYMS - coproporphyrinogen III oxidase
SYNONYMS - coproporphyrinogenase
SYSTEMATIC-NAME - coproporphyrinogen:oxygen oxidoreductase (decarboxylating)
//
UNIQUE-ID - PROTOPORGENOXI-RXN
TYPES - EC-1.3.3
TYPES - Small-Molecule-Reactions
COMMON-NAME - protoporphyrinogen oxidase
CREDITS - AUKFG-1
EC-NUMBER - 1.3.3.4
IN-PATHWAY - PWY0-1415
LEFT - PROTOPORPHYRINOGEN
LEFT - OXYGEN-MOLECULE
^COEFFICIENT - 3
MEMBER-SORT-FN - NUMBERED-CLASS-SORT-FN
OFFICIAL-EC? - T
ORPHAN? - :NO
PHYSIOLOGICALLY-RELEVANT? - T
REACTION-DIRECTION - LEFT-TO-RIGHT
RIGHT - PROTOPORPHYRIN_IX
RIGHT - HYDROGEN-PEROXIDE
^COEFFICIENT - 3
SYNONYMS - protoporphyrinogen IX oxidase
SYNONYMS - protoporphyrinogenase
SYNONYMS - PPO
SYNONYMS - Protox
SYNONYMS - HemG
SYNONYMS - HemY
SYSTEMATIC-NAME - protoporphyrinogen-IX:oxygen oxidoreductase
//
UNIQUE-ID - RXN0-6259
TYPES - EC-1.3.5
TYPES - Small-Molecule-Reactions
COMMON-NAME - protoporphyrinogen IX dehydrogenase (menaquinone)
CREDITS - AUKFG-1
CREDITS - SRI
CREDITS - |caspi|
EC-NUMBER - 1.3.5.3
ENZYMATIC-REACTION - ENZRXNKFG-310
IN-PATHWAY - HEMESYN2-PWY
LEFT - PROTOPORPHYRINOGEN
LEFT - |Menaquinones|
^COEFFICIENT - 3
MEMBER-SORT-FN - NUMBERED-CLASS-SORT-FN
OFFICIAL-EC? - T
ORPHAN? - :NO
PHYSIOLOGICALLY-RELEVANT? - T
REACTION-DIRECTION - LEFT-TO-RIGHT
RIGHT - PROTOPORPHYRIN_IX
RIGHT - |Menaquinols|
^COEFFICIENT - 3
SYNONYMS - HemG
SYSTEMATIC-NAME - protoporphyrinogen IX:menaquinone oxidoreductase
//
UNIQUE-ID - ACYLCOADEHYDROG-RXN
TYPES - EC-1.3.8
TYPES - Small-Molecule-Reactions
COMMON-NAME - acyl-CoA dehydrogenase
COMMENT-INTERNAL - kr98-07-07: on right side, changed TRANS-D2-ENOYL-COA to the newly created, less specific class D2-ENOYL-COA .
CREDITS - AUKFG-1
CREDITS - SRI
CREDITS - |caspi|
EC-NUMBER - 1.3.8.-
IN-PATHWAY - FAO-PWY
LEFT - |Saturated-Fatty-Acyl-CoA|
LEFT - |ETF-Oxidized|
MEMBER-SORT-FN - NUMBERED-CLASS-SORT-FN
OFFICIAL-EC? - NIL
ORPHAN? - :NO
PHYSIOLOGICALLY-RELEVANT? - T
REACTION-DIRECTION - PHYSIOL-LEFT-TO-RIGHT
RIGHT - TRANS-D2-ENOYL-COA
RIGHT - |ETF-Reduced|
SYNONYMS - acyl dehydrogenase
SYNONYMS - fatty acyl coenzyme A dehydrogenase
SYNONYMS - acyl coenzyme A dehydrogenase
SYNONYMS - fatty-acyl-CoA dehydrogenase
SYNONYMS - acyl CoA dehydrogenase
SYNONYMS - general acyl CoA dehydrogenase
SYNONYMS - medium-chain acyl-coenzyme A dehydrogenase
SYNONYMS - medium-chain acyl-CoA dehydrogenase
SYNONYMS - long-chain acyl coenzyme A dehydrogenase
SYNONYMS - long-chain acyl-CoA dehydrogenase
SYNONYMS - acyl-CoA:(acceptor) 2,3-oxidoreductase
SYSTEMATIC-NAME - acyl-CoA:acceptor 2,3-oxidoreductase
//
UNIQUE-ID - 2-METHYLACYL-COA-DEHYDROGENASE-RXN
TYPES - EC-1.3.8
TYPES - Small-Molecule-Reactions
COMMON-NAME - 2-methyl-branched-chain-enoyl-CoA reductase
CREDITS - AUKFG-1
CREDITS - SRI
CREDITS - |caspi|
EC-NUMBER - 1.3.8.-
ENZYMATIC-REACTION - ENZRXNKFG-1084
IN-PATHWAY - ILEUDEG-PWY
LEFT - 2-METHYL-BUTYRYL-COA
LEFT - |ETF-Oxidized|
MEMBER-SORT-FN - NUMBERED-CLASS-SORT-FN
OFFICIAL-EC? - NIL
ORPHAN? - :NO
PHYSIOLOGICALLY-RELEVANT? - T
REACTION-DIRECTION - LEFT-TO-RIGHT
RIGHT - CPD-1083
RIGHT - |ETF-Reduced|
SYNONYMS - Branched-chain acyl-CoA dehydrogenase
SYNONYMS - branched-chain acyl-CoA dehydrogenase
SYNONYMS - 2-methyl branched chain acyl-CoA dehydrogenase
SYNONYMS - 2-methylbutanoyl-CoA:(acceptor) oxidoreductase
SYSTEMATIC-NAME - 2-methylbutanoyl-CoA:acceptor oxidoreductase
//
UNIQUE-ID - BUTYRYL-COA-DEHYDROGENASE-RXN
TYPES - Protein-Modification-Reactions
TYPES - EC-1.3.8
COMMON-NAME - butyryl-CoA dehydrogenase
CREDITS - AUKFG-1
CREDITS - SRI
CREDITS - |caspi|
EC-NUMBER - 1.3.8.1
ENZYMATIC-REACTION - ENZRXNKFG-1097
IN-PATHWAY - PWY-5676
LEFT - BUTYRYL-COA
LEFT - |ETF-Oxidized|
MEMBER-SORT-FN - NUMBERED-CLASS-SORT-FN
OFFICIAL-EC? - T
ORPHAN? - :NO
PHYSIOLOGICALLY-RELEVANT? - T
REACTION-DIRECTION - RIGHT-TO-LEFT
RIGHT - CROTONYL-COA
RIGHT - |ETF-Reduced|
SYNONYMS - butyryl dehydrogenase
SYNONYMS - unsaturated acyl-CoA reductase
SYNONYMS - ethylene reductase
SYNONYMS - enoyl-coenzyme A reductase
SYNONYMS - unsaturated acyl coenzyme A reductase
SYNONYMS - butyryl coenzyme A dehydrogenase
SYNONYMS - short-chain acyl CoA dehydrogenase
SYNONYMS - short-chain acyl-coenzyme A dehydrogenase
SYNONYMS - 3-hydroxyacyl CoA reductase
SYNONYMS - butanoyl-CoA:(acceptor) 2,3-oxidoreductase
SYSTEMATIC-NAME - butanoyl-CoA:electron-transfer flavoprotein 2,3-oxidoreductase
//
UNIQUE-ID - RXN-9929
TYPES - EC-1.3.98
TYPES - Small-Molecule-Reactions
COMMON-NAME - dihydroorotate dehydrogenase (fumarate)
CREDITS - AUKFG-1
CREDITS - SRI
CREDITS - |caspi|
EC-NUMBER - 1.3.98.1
ENZYMATIC-REACTION - ENZRXNKFG-726
LEFT - DI-H-OROTATE
LEFT - FUM
MEMBER-SORT-FN - NUMBERED-CLASS-SORT-FN
OFFICIAL-EC? - T
ORPHAN? - :NO
PHYSIOLOGICALLY-RELEVANT? - T
RIGHT - OROTATE
RIGHT - SUC
SYNONYMS - DHOdehase (ambiguous)
SYNONYMS - dihydroorotate dehydrogenase (ambiguous)
SYNONYMS - dihydoorotic acid dehydrogenase (ambiguous)
SYNONYMS - DHOD (ambiguous)
SYNONYMS - DHODase (ambiguous)
SYNONYMS - dihydroorotate oxidase, pyr4 (gene name)
SYSTEMATIC-NAME - (<em>S</em>)-dihydroorotate:fumarate oxidoreductase
//
UNIQUE-ID - RXN-12743
TYPES - EC-1.3.99
TYPES - Small-Molecule-Reactions
COMMON-NAME - 3-oxo-23,24-bisnorchol-4-en-22-oyl-CoA 17(20)-dehydrogenase
CREDITS - AUKFG-1
CREDITS - SRI
CREDITS - |caspi|
EC-NUMBER - 1.3.99.-
IN-PATHWAY - PWY-6948
IN-PATHWAY - PWY-6946
IN-PATHWAY - PWY-6945
LEFT - CPD-13700
LEFT - |Acceptor|
MEMBER-SORT-FN - NUMBERED-CLASS-SORT-FN
OFFICIAL-EC? - NIL
ORPHAN? - :NO
PHYSIOLOGICALLY-RELEVANT? - T
REACTION-DIRECTION - LEFT-TO-RIGHT
RIGHT - CPD-13751
RIGHT - |Donor-H2|
//
UNIQUE-ID - RXN-12707
TYPES - EC-1.3.99
TYPES - Small-Molecule-Reactions
CREDITS - AUKFG-1
CREDITS - SRI
CREDITS - |caspi|
EC-NUMBER - 1.3.99.-
IN-PATHWAY - PWY-6948
IN-PATHWAY - PWY-6946
IN-PATHWAY - PWY-6945
LEFT - CPD-13696
LEFT - |Acceptor|
MEMBER-SORT-FN - NUMBERED-CLASS-SORT-FN
OFFICIAL-EC? - NIL
PHYSIOLOGICALLY-RELEVANT? - T
REACTION-DIRECTION - LEFT-TO-RIGHT
RIGHT - CPD-13697
RIGHT - |Donor-H2|
//
UNIQUE-ID - RXN-12703
TYPES - EC-1.3.99
TYPES - Small-Molecule-Reactions
COMMON-NAME - cholest-4-en-3,27-dione-26-CoA dehydrogenase
CREDITS - AUKFG-1
CREDITS - SRI
CREDITS - |caspi|
EC-NUMBER - 1.3.99.-
IN-PATHWAY - PWY-6946
IN-PATHWAY - PWY-6945
LEFT - CPD-13691
LEFT - |Acceptor|
MEMBER-SORT-FN - NUMBERED-CLASS-SORT-FN
OFFICIAL-EC? - NIL
PHYSIOLOGICALLY-RELEVANT? - T
REACTION-DIRECTION - LEFT-TO-RIGHT
RIGHT - CPD-13692
RIGHT - |Donor-H2|
//
UNIQUE-ID - RXN-12748
TYPES - EC-1.3.99
TYPES - Small-Molecule-Reactions
COMMON-NAME - 5-hydroxy-3-[(3a<i>S</i>,4<i>S</i>,5<i>R</i>,7a<i>S</i>)-7a-methyl-1,5-dioxo-octahydro-1<i>H</i>-inden-4-yl]propanoyl-CoA dehydrogenase
CREDITS - AUKFG-1
CREDITS - SRI
CREDITS - |caspi|
EC-NUMBER - 1.3.99.-
IN-PATHWAY - PWY-6944
LEFT - CPD-13755
LEFT - |Acceptor|
MEMBER-SORT-FN - NUMBERED-CLASS-SORT-FN
OFFICIAL-EC? - NIL
ORPHAN? - :NO
PHYSIOLOGICALLY-RELEVANT? - T
REACTION-DIRECTION - LEFT-TO-RIGHT
RIGHT - CPD-13756
RIGHT - |Donor-H2|
//
UNIQUE-ID - RXN-12714
TYPES - EC-1.3.99
TYPES - Small-Molecule-Reactions
COMMON-NAME - androst-4-en-3,17-dione 1-dehydrogenase
CREDITS - AUKFG-1
CREDITS - SRI
CREDITS - |caspi|
EC-NUMBER - 1.3.99.4
IN-PATHWAY - PWY-6944
LEFT - ANDROST4ENE
LEFT - |Acceptor|
MEMBER-SORT-FN - NUMBERED-CLASS-SORT-FN
OFFICIAL-EC? - NIL
ORPHAN? - :NO
PHYSIOLOGICALLY-RELEVANT? - T
REACTION-DIRECTION - LEFT-TO-RIGHT
RIGHT - CPD-13704
RIGHT - |Donor-H2|
//
UNIQUE-ID - HEMN-RXN
TYPES - EC-1.3.99
TYPES - Small-Molecule-Reactions
COMMON-NAME - coproporphyrinogen dehydrogenase
CREDITS - AUKFG-1
EC-NUMBER - 1.3.99.22
ENZYMATIC-REACTION - ENZRXNKFG-323
IN-PATHWAY - HEMESYN2-PWY
LEFT - COPROPORPHYRINOGEN_III
LEFT - S-ADENOSYLMETHIONINE
^COEFFICIENT - 2
MEMBER-SORT-FN - NUMBERED-CLASS-SORT-FN
OFFICIAL-EC? - T
ORPHAN? - :NO
PHYSIOLOGICALLY-RELEVANT? - T
REACTION-DIRECTION - LEFT-TO-RIGHT
RIGHT - PROTOPORPHYRINOGEN
RIGHT - CARBON-DIOXIDE
^COEFFICIENT - 2
RIGHT - MET
^COEFFICIENT - 2
RIGHT - CH33ADO
^COEFFICIENT - 2
SYNONYMS - oxygen-independent coproporphyrinogen-III oxidase
SYNONYMS - HemN
SYNONYMS - radical SAM enzyme
SYNONYMS - coproporphyrinogen III oxidase
SYSTEMATIC-NAME - coproporphyrinogen-III:<em>S</em>-adenosyl-<small>L</small>-methionine oxidoreductase (decarboxylating)
//
UNIQUE-ID - SUCC-FUM-OXRED-RXN
TYPES - EC-1.3.99
TYPES - Small-Molecule-Reactions
COMMON-NAME - succinate dehydrogenase
CREDITS - AUKFG-1
DELTAG0 - 0
EC-NUMBER - 1.3.99.1
ENZYMATIC-REACTION - ENZRXNKFG-787
ENZYMATIC-REACTION - ENZRXNKFG-786
ENZYMATIC-REACTION - ENZRXNKFG-785
LEFT - SUC
LEFT - |Acceptor|
MEMBER-SORT-FN - NUMBERED-CLASS-SORT-FN
OFFICIAL-EC? - T
ORPHAN? - :NO
PHYSIOLOGICALLY-RELEVANT? - T
RIGHT - FUM
RIGHT - |Donor-H2|
SYNONYMS - succinic dehydrogenase
SYNONYMS - fumarate reductase
SYNONYMS - fumaric hydrogenase
SYNONYMS - succinodehydrogenase
SYNONYMS - succinic acid dehydrogenase
SYNONYMS - succinate oxidoreductase
SYNONYMS - succinyl dehydrogenase
SYNONYMS - succinate:(acceptor) oxidoreductase
SYSTEMATIC-NAME - succinate:acceptor oxidoreductase
//
UNIQUE-ID - RXN-12784
TYPES - EC-1.3.99
TYPES - Small-Molecule-Reactions
COMMON-NAME - 3-oxo-24-ethyl-cholest-4-en-26-oyl-CoA dehydrogenase
CREDITS - AUKFG-1
CREDITS - SRI
CREDITS - |caspi|
EC-NUMBER - 1.3.99.-
IN-PATHWAY - PWY-6948
LEFT - CPD-13802
LEFT - |Acceptor|
MEMBER-SORT-FN - NUMBERED-CLASS-SORT-FN
OFFICIAL-EC? - NIL
PHYSIOLOGICALLY-RELEVANT? - T
REACTION-DIRECTION - LEFT-TO-RIGHT
RIGHT - CPD-13797
RIGHT - |Donor-H2|
//
UNIQUE-ID - GLUTDEHYD-RXN
TYPES - EC-1.4.1
TYPES - Small-Molecule-Reactions
COMMON-NAME - glutamate dehydrogenase (NADP<small><sup>+</sup></small>)
CREDITS - AUKFG-1
EC-NUMBER - 1.4.1.4
ENZYMATIC-REACTION - ENZRXNKFG-842
ENZYMATIC-REACTION - ENZRXNKFG-188
IN-PATHWAY - GLUTSYNIII-PWY
IN-PATHWAY - GLUTAMATESYN-RXN
LEFT - GLT
LEFT - WATER
LEFT - NADP
MEMBER-SORT-FN - NUMBERED-CLASS-SORT-FN
OFFICIAL-EC? - T
ORPHAN? - :NO
PHYSIOLOGICALLY-RELEVANT? - T
REACTION-DIRECTION - REVERSIBLE
RIGHT - PROTON
^COEFFICIENT - 2
RIGHT - AMMONIA
RIGHT - 2-KETOGLUTARATE
RIGHT - NADPH
SYNONYMS - glutamic dehydrogenase
SYNONYMS - dehydrogenase, glutamate (nicotinamide adenine dinucleotide (phosphate))
SYNONYMS - glutamic acid dehydrogenase
SYNONYMS - <small>L</small>-glutamate dehydrogenase
SYNONYMS - <small>L</small>-glutamic acid dehydrogenase
SYNONYMS - NAD(P)-glutamate dehydrogenase
SYNONYMS - NAD(P)H-dependent glutamate dehydrogenase
SYNONYMS - glutamate dehydrogenase (NADP)
SYSTEMATIC-NAME - <small>L</small>-glutamate:NADP<small><sup>+</sup></small> oxidoreductase (deaminating)
//
UNIQUE-ID - DIAMINOPIMELATE-DEHYDROGENASE-RXN
TYPES - EC-1.4.1
TYPES - Small-Molecule-Reactions
COMMON-NAME - diaminopimelate dehydrogenase
CREDITS - AUKFG-1
EC-NUMBER - 1.4.1.16
ENZYMATIC-REACTION - ENZRXNKFG-381
IN-PATHWAY - PWY-2942
LEFT - NADP
LEFT - WATER
LEFT - MESO-DIAMINOPIMELATE
MEMBER-SORT-FN - NUMBERED-CLASS-SORT-FN
OFFICIAL-EC? - T
ORPHAN? - :NO
PHYSIOLOGICALLY-RELEVANT? - T
REACTION-DIRECTION - RIGHT-TO-LEFT
RIGHT - PROTON
^COEFFICIENT - 2
RIGHT - L-ALPHA-AMINO-EPSILON-KETO-PIMELATE
RIGHT - AMMONIA
RIGHT - NADPH
SYNONYMS - <em>meso</em>-&alpha;,&epsilon;-diaminopimelate dehydrogenase
SYNONYMS - <em>meso</em>-diaminopimelate dehydrogenase
SYSTEMATIC-NAME - <em>meso</em>-2,6-diaminoheptanedioate:NADP<small><sup>+</sup></small> oxidoreductase (deaminating)
//
UNIQUE-ID - GLUTAMATE-DEHYDROGENASE-NADP+-RXN
TYPES - EC-1.4.1
TYPES - Small-Molecule-Reactions
COMMON-NAME - glutamate dehydrogenase [NAD(P)<small><sup>+</sup></small>]
CREDITS - AUKFG-1
EC-NUMBER - 1.4.1.3
ENZYMATIC-REACTION - ENZRXNKFG-401
IN-PATHWAY - PWY-5766
IN-PATHWAY - GLUTAMATE-SYN2-PWY
LEFT - NAD-P-OR-NOP
LEFT - WATER
LEFT - GLT
MEMBER-SORT-FN - NUMBERED-CLASS-SORT-FN
OFFICIAL-EC? - T
ORPHAN? - :NO
PHYSIOLOGICALLY-RELEVANT? - T
REACTION-DIRECTION - REVERSIBLE
RIGHT - AMMONIA
RIGHT - NADH-P-OR-NOP
RIGHT - 2-KETOGLUTARATE
RIGHT - PROTON
^COEFFICIENT - 2
SYNONYMS - glutamic dehydrogenase
SYNONYMS - glutamate dehydrogenase [NAD(P)]
SYSTEMATIC-NAME - <small>L</small>-glutamate:NAD(P)<small><sup>+</sup></small> oxidoreductase (deaminating)
//
UNIQUE-ID - GLUTAMATE-DEHYDROGENASE-RXN
TYPES - EC-1.4.1
TYPES - Small-Molecule-Reactions
COMMON-NAME - glutamate dehydrogenase
CREDITS - AUKFG-1
EC-NUMBER - 1.4.1.2
LEFT - GLT
LEFT - WATER
LEFT - NAD
MEMBER-SORT-FN - NUMBERED-CLASS-SORT-FN
OFFICIAL-EC? - T
ORPHAN? - :NO
PHYSIOLOGICALLY-RELEVANT? - T
RIGHT - 2-KETOGLUTARATE
RIGHT - AMMONIA
RIGHT - NADH
RIGHT - PROTON
^COEFFICIENT - 2
SYNONYMS - glutamic dehydrogenase
SYNONYMS - glutamate dehydrogenase (NAD)
SYNONYMS - glutamate oxidoreductase
SYNONYMS - glutamic acid dehydrogenase
SYNONYMS - <small>L</small>-glutamate dehydrogenase
SYNONYMS - NAD-dependent glutamate dehydrogenase
SYNONYMS - NAD-dependent glutamic dehydrogenase
SYNONYMS - NAD-glutamate dehydrogenase
SYNONYMS - NAD-linked glutamate dehydrogenase
SYNONYMS - NAD-linked glutamic dehydrogenase
SYNONYMS - NAD-specific glutamic dehydrogenase
SYNONYMS - NAD-specific glutamate dehydrogenase
SYNONYMS - NAD:glutamate oxidoreductase
SYNONYMS - NADH-linked glutamate dehydrogenase
SYSTEMATIC-NAME - <small>L</small>-glutamate:NAD<small><sup>+</sup></small> oxidoreductase (deaminating)
//
UNIQUE-ID - PNPOXI-RXN
TYPES - EC-1.4.3
TYPES - Small-Molecule-Reactions
COMMON-NAME - pyridoxal 5&prime;-phosphate synthase
CREDITS - AUKFG-1
EC-NUMBER - 1.4.3.5
IN-PATHWAY - PYRIDOXSYN-PWY
LEFT - OXYGEN-MOLECULE
LEFT - PYRIDOXINE-5P
MEMBER-SORT-FN - NUMBERED-CLASS-SORT-FN
OFFICIAL-EC? - T
ORPHAN? - :NO
PHYSIOLOGICALLY-RELEVANT? - T
REACTION-DIRECTION - LEFT-TO-RIGHT
RIGHT - HYDROGEN-PEROXIDE
RIGHT - PYRIDOXAL_PHOSPHATE
SYNONYMS - pyridoxamine 5&prime;-phosphate oxidase
SYNONYMS - pyridoxamine phosphate oxidase
SYNONYMS - pyridoxine (pyridoxamine)phosphate oxidase
SYNONYMS - pyridoxine (pyridoxamine) 5&prime;-phosphate oxidase
SYNONYMS - pyridoxaminephosphate oxidase (EC 1.4.3.5: deaminating)
SYNONYMS - PMP oxidase
SYNONYMS - pyridoxol-5&prime;-phosphate:oxygen oxidoreductase (deaminating) (incorrect)
SYNONYMS - pyridoxamine-phosphate oxidase
SYNONYMS - PdxH
SYSTEMATIC-NAME - pyridoxamine-5&prime;-phosphate:oxygen oxidoreductase (deaminating)
//
UNIQUE-ID - L-ASPARTATE-OXID-RXN
TYPES - EC-1.4.3
TYPES - Small-Molecule-Reactions
COMMON-NAME - <small>L</small>-aspartate oxidase
CREDITS - AUKFG-1
EC-NUMBER - 1.4.3.16
ENZYMATIC-REACTION - ENZRXNKFG-1072
IN-PATHWAY - PYRIDNUCSYN-PWY
LEFT - L-ASPARTATE
LEFT - OXYGEN-MOLECULE
MEMBER-SORT-FN - NUMBERED-CLASS-SORT-FN
OFFICIAL-EC? - T
ORPHAN? - :NO
PHYSIOLOGICALLY-RELEVANT? - T
REACTION-DIRECTION - LEFT-TO-RIGHT
RIGHT - PROTON
RIGHT - IMINOASPARTATE
RIGHT - HYDROGEN-PEROXIDE
SYNONYMS - NadB
SYNONYMS - Laspo
SYNONYMS - AO
SYSTEMATIC-NAME - <small>L</small>-aspartate:oxygen oxidoreductase
//
UNIQUE-ID - AMINEPHEN-RXN
TYPES - EC-1.4.3
TYPES - Small-Molecule-Reactions
CREDITS - AUKFG-1
EC-NUMBER - 1.4.3.21
IN-PATHWAY - PWY-5751
LEFT - PHENYLETHYLAMINE
LEFT - OXYGEN-MOLECULE
LEFT - WATER
MEMBER-SORT-FN - NUMBERED-CLASS-SORT-FN
OFFICIAL-EC? - NIL
PHYSIOLOGICALLY-RELEVANT? - T
REACTION-DIRECTION - LEFT-TO-RIGHT
RIGHT - PROTON
RIGHT - PHENYLACETALDEHYDE
RIGHT - AMMONIA
RIGHT - HYDROGEN-PEROXIDE
//
UNIQUE-ID - GCVP-RXN
TYPES - EC-1.4.4
TYPES - Protein-Modification-Reactions
COMMON-NAME - glycine dehydrogenase (decarboxylating)
CREDITS - AUKFG-1
EC-NUMBER - 1.4.4.2
IN-PATHWAY - GCVMULTI-RXN
LEFT - PROTEIN-LIPOYLLYSINE
LEFT - GLY
MEMBER-SORT-FN - NUMBERED-CLASS-SORT-FN
OFFICIAL-EC? - T
ORPHAN? - :NO
PHYSIOLOGICALLY-RELEVANT? - T
REACTION-DIRECTION - LEFT-TO-RIGHT
RIGHT - AMINOMETHYLDIHYDROLIPOYL-GCVH
RIGHT - CARBON-DIOXIDE
SYNONYMS - P-protein
SYNONYMS - glycine decarboxylase
SYNONYMS - glycine-cleavage complex
SYNONYMS - glycine:lipoylprotein oxidoreductase (decarboxylating and acceptor-aminomethylating)
SYNONYMS - protein P1
SYSTEMATIC-NAME - glycine:H-protein-lipoyllysine oxidoreductase (decarboxylating, acceptor-amino-methylating)
//
UNIQUE-ID - PYRROLINECARBREDUCT-RXN
TYPES - EC-1.5.1
TYPES - Small-Molecule-Reactions
COMMON-NAME - pyrroline-5-carboxylate reductase
CREDITS - AUKFG-1
EC-NUMBER - 1.5.1.2
ENZYMATIC-REACTION - ENZRXNKFG-97
IN-PATHWAY - PWY-4981
LEFT - PRO
LEFT - NAD-P-OR-NOP
MEMBER-SORT-FN - NUMBERED-CLASS-SORT-FN
OFFICIAL-EC? - T
ORPHAN? - :NO
PHYSIOLOGICALLY-RELEVANT? - T
REACTION-DIRECTION - RIGHT-TO-LEFT
RIGHT - L-DELTA1-PYRROLINE_5-CARBOXYLATE
RIGHT - NADH-P-OR-NOP
RIGHT - PROTON
^COEFFICIENT - 2
SYNONYMS - proline oxidase
SYNONYMS - <small>L</small>-proline oxidase
SYNONYMS - 1-pyrroline-5-carboxylate reductase
SYNONYMS - NADPH-<small>L</small>-&Delta;<small><sup>1</sup></small>-pyrroline carboxylic acid reductase
SYNONYMS - <small>L</small>-proline-NAD(P)<small><sup>+</sup></small> 5-oxidoreductase
SYSTEMATIC-NAME - <small>L</small>-proline:NAD(P)<small><sup>+</sup></small> 5-oxidoreductase
//
UNIQUE-ID - DIHYDROFOLATEREDUCT-RXN
TYPES - EC-1.5.1
TYPES - Small-Molecule-Reactions
COMMON-NAME - dihydrofolate reductase
CREDITS - AUKFG-1
EC-NUMBER - 1.5.1.3
ENZYMATIC-REACTION - ENZRXNKFG-360
IN-PATHWAY - 1CMET2-PWY
IN-PATHWAY - PWY-6614
LEFT - NADP
LEFT - THF
MEMBER-SORT-FN - NUMBERED-CLASS-SORT-FN
OFFICIAL-EC? - T
ORPHAN? - :NO
PHYSIOLOGICALLY-RELEVANT? - T
REACTION-DIRECTION - PHYSIOL-RIGHT-TO-LEFT
RIGHT - PROTON
RIGHT - NADPH
RIGHT - DIHYDROFOLATE
SYNONYMS - tetrahydrofolate dehydrogenase
SYNONYMS - DHFR
SYNONYMS - pteridine reductase:dihydrofolate reductase
SYNONYMS - dihydrofolate reductase:thymidylate synthase
SYNONYMS - thymidylate synthetase-dihydrofolate reductase
SYNONYMS - folic acid reductase
SYNONYMS - folic reductase
SYNONYMS - dihydrofolic acid reductase
SYNONYMS - dihydrofolic reductase
SYNONYMS - 7,8-dihydrofolate reductase
SYNONYMS - NADPH-dihydrofolate reductase
SYSTEMATIC-NAME - 5,6,7,8-tetrahydrofolate:NADP<small><sup>+</sup></small> oxidoreductase
//
UNIQUE-ID - METHYLENETHFDEHYDROG-NADP-RXN
TYPES - EC-1.5.1
TYPES - Small-Molecule-Reactions
COMMON-NAME - methylenetetrahydrofolate dehydrogenase (NADP<small><sup>+</sup></small>)
CREDITS - AUKFG-1
EC-NUMBER - 1.5.1.5
ENZYMATIC-REACTION - ENZRXNKFG-465
IN-PATHWAY - PWY-2201
IN-PATHWAY - 1CMET2-PWY
LEFT - METHYLENE-THF
LEFT - NADP
MEMBER-SORT-FN - NUMBERED-CLASS-SORT-FN
OFFICIAL-EC? - T
ORPHAN? - :NO
PHYSIOLOGICALLY-RELEVANT? - T
REACTION-DIRECTION - LEFT-TO-RIGHT
RIGHT - NADPH
RIGHT - 5-10-METHENYL-THF
SYNONYMS - <em>N</em><small><sup>5</sup></small>,<em>N</em><small><sup>10</sup></small>-methylenetetrahydrofolate dehydrogenase
SYNONYMS - 5,10-methylenetetrahydrofolate:NADP oxidoreductase
SYNONYMS - 5,10-methylenetetrahydrofolate dehydrogenase
SYNONYMS - methylenetetrahydrofolate dehydrogenase
SYNONYMS - methylenetetrahydrofolate dehydrogenase (NADP)
SYSTEMATIC-NAME - 5,10-methylenetetrahydrofolate:NADP<small><sup>+</sup></small> oxidoreductase
//
UNIQUE-ID - HYDROXYPYRROLINEDEH-RXN
TYPES - EC-1.5.1
TYPES - Small-Molecule-Reactions
COMMON-NAME - pyrroline-hydroxy-carboxylate dehydrogenase
CREDITS - AUKFG-1
EC-NUMBER - 1.5.1.12
ENZYMATIC-REACTION - ENZRXNKFG-837
LEFT - PYRROLINE-HYDROXY-CARBOXYLATE
LEFT - NAD
LEFT - WATER
^COEFFICIENT - 2
MEMBER-SORT-FN - NUMBERED-CLASS-SORT-FN
OFFICIAL-EC? - NIL
ORPHAN? - :NO
PHYSIOLOGICALLY-RELEVANT? - T
RIGHT - PROTON
RIGHT - L-ERYTHRO-4-HYDROXY-GLUTAMATE
RIGHT - NADH
//
UNIQUE-ID - RXN-11632
TYPES - EC-1.5.1
TYPES - Small-Molecule-Reactions
COMMON-NAME - 1-pyrroline-5-carboxylate dehydrogenase
CREDITS - AUKFG-1
CREDITS - SRI
CREDITS - |caspi|
EC-NUMBER - 1.5.1.12
ENZYMATIC-REACTION - ENZRXNKFG-838
LEFT - L-DELTA1-PYRROLINE_5-CARBOXYLATE
LEFT - NAD-P-OR-NOP
LEFT - WATER
^COEFFICIENT - 2
MEMBER-SORT-FN - NUMBERED-CLASS-SORT-FN
OFFICIAL-EC? - T
ORPHAN? - :NO
PHYSIOLOGICALLY-RELEVANT? - T
RIGHT - GLT
RIGHT - NADH-P-OR-NOP
RIGHT - PROTON
SYNONYMS - &Delta;<small><sup>1</sup></small>-pyrroline-5-carboxylate dehydrogenase
SYNONYMS - 1-pyrroline dehydrogenase
SYNONYMS - pyrroline-5-carboxylate dehydrogenase
SYNONYMS - pyrroline-5-carboxylic acid dehydrogenase
SYNONYMS - <small>L</small>-pyrroline-5-carboxylate-NAD<small><sup>+</sup></small> oxidoreductase
SYNONYMS - 1-pyrroline-5-carboxylate:NAD<small><sup>+</sup></small> oxidoreductase
SYNONYMS - &Delta;<small><sup>1</sup></small>-pyrroline-5-carboxylic acid dehydrogenase
SYSTEMATIC-NAME - (<em>S</em>)-1-pyrroline-5-carboxylate:NAD<small><sup>+</sup></small> oxidoreductase
//
UNIQUE-ID - PYRROLINECARBDEHYDROG-RXN
TYPES - EC-1.5.1
TYPES - Small-Molecule-Reactions
COMMON-NAME - 1-pyrroline-5-carboxylate dehydrogenase
COMMENT-INTERNAL - irinai:Added coefficient 2 for H2O to balance the reaction.
CREDITS - AUKFG-1
EC-NUMBER - 1.5.1.12
IN-PATHWAY - PROUT-PWY
LEFT - L-DELTA1-PYRROLINE_5-CARBOXYLATE
LEFT - NAD
LEFT - WATER
^COEFFICIENT - 2
MEMBER-SORT-FN - NUMBERED-CLASS-SORT-FN
OFFICIAL-EC? - NIL
ORPHAN? - :NO
PHYSIOLOGICALLY-RELEVANT? - T
REACTION-DIRECTION - LEFT-TO-RIGHT
RIGHT - PROTON
RIGHT - GLT
RIGHT - NADH
//
UNIQUE-ID - 1.5.1.15-RXN
TYPES - EC-1.5.1
TYPES - Small-Molecule-Reactions
COMMON-NAME - methylenetetrahydrofolate dehydrogenase (NAD<small><sup>+</sup></small>)
CREDITS - AUKFG-1
EC-NUMBER - 1.5.1.15
IN-PATHWAY - PWY-2201
LEFT - METHYLENE-THF
LEFT - NAD
MEMBER-SORT-FN - NUMBERED-CLASS-SORT-FN
OFFICIAL-EC? - T
PHYSIOLOGICALLY-RELEVANT? - T
REACTION-DIRECTION - LEFT-TO-RIGHT
RIGHT - 5-10-METHENYL-THF
RIGHT - NADH
SYNONYMS - methylenetetrahydrofolate dehydrogenase (NAD<small><sup>+</sup></small>)
SYSTEMATIC-NAME - 5,10-methylenetetrahydrofolate:NAD<small><sup>+</sup></small> oxidoreductase
//
UNIQUE-ID - 1.5.1.20-RXN
TYPES - EC-1.5.1
TYPES - Small-Molecule-Reactions
COMMON-NAME - methylenetetrahydrofolate reductase [NAD(P)H]
CREDITS - AUKFG-1
EC-NUMBER - 1.5.1.20
IN-PATHWAY - PWY-2201
IN-PATHWAY - 1CMET2-PWY
LEFT - 5-METHYL-THF
LEFT - NAD
MEMBER-SORT-FN - NUMBERED-CLASS-SORT-FN
OFFICIAL-EC? - T
ORPHAN? - :NO
PHYSIOLOGICALLY-RELEVANT? - T
REACTION-DIRECTION - RIGHT-TO-LEFT
RIGHT - METHYLENE-THF
RIGHT - PROTON
RIGHT - NADH
SYNONYMS - methylenetetrahydrofolate (reduced nicotinamide adenine dinucleotide phosphate) reductase
SYNONYMS - 5,10-methylenetetrahydrofolate reductase (NADPH)
SYNONYMS - 5,10-methylenetetrahydrofolic acid reductase
SYNONYMS - 5,10-CH<small><sub>2-</sub></small>H<small><sub>4f</sub></small>olate reductase
SYNONYMS - methylenetetrahydrofolate reductase (NADPH<small><sub>2</sub></small>)
SYNONYMS - 5-methyltetrahydrofolate:NAD<small><sup>+</sup></small> oxidoreductase
SYNONYMS - methylenetetrahydrofolate (reduced riboflavin adenine dinucleotide) reductase
SYNONYMS - 5,10-methylenetetrahydrofolate reductase
SYNONYMS - methylenetetrahydrofolate reductase
SYNONYMS - <em>N</em><small><sup>5</sup></small>,10-methylenetetrahydrofolate reductase
SYNONYMS - 5,10-methylenetetrahydropteroylglutamate reductase
SYNONYMS - N<small><sub>5,</sub></small>N<small><sub>10-</sub></small>methylenetetrahydrofolate reductase
SYNONYMS - methylenetetrahydrofolic acid reductase
SYNONYMS - 5-methyltetrahydrofolate:(acceptor) oxidoreductase (incorrect)
SYNONYMS - 5,10-methylenetetrahydrofolate reductase (FADH<small><sub>2</sub></small>)
SYNONYMS - MetF
SYNONYMS - methylenetetrahydrofolate reductase (NADPH)
SYNONYMS - 5-methyltetrahydrofolate:NADP<small><sup>+</sup></small> oxidoreductase
SYSTEMATIC-NAME - 5-methyltetrahydrofolate:NAD(P)<small><sup>+</sup></small> oxidoreductase
//
UNIQUE-ID - 1.5.5.1-RXN
TYPES - EC-1.5.5
TYPES - Protein-Modification-Reactions
COMMON-NAME - electron-transferring-flavoprotein dehydrogenase
CREDITS - AUKFG-1
EC-NUMBER - 1.5.5.1
ENZYMATIC-REACTION - ENZRXNKFG-573
LEFT - |ETF-Reduced|
LEFT - |Ubiquinones|
MEMBER-SORT-FN - NUMBERED-CLASS-SORT-FN
OFFICIAL-EC? - T
ORPHAN? - :NO
PHYSIOLOGICALLY-RELEVANT? - T
RIGHT - |ETF-Oxidized|
RIGHT - |Ubiquinols|
SYNONYMS - ETF-QO
SYNONYMS - ETF:ubiquinone oxidoreductase
SYNONYMS - electron transfer flavoprotein dehydrogenase
SYNONYMS - electron transfer flavoprotein Q oxidoreductase
SYNONYMS - electron transfer flavoprotein-ubiquinone oxidoreductase
SYNONYMS - electron transfer flavoprotein reductase
SYSTEMATIC-NAME - electron-transferring-flavoprotein:ubiquinone oxidoreductase
//
UNIQUE-ID - RXN-5061
TYPES - EC-1.5.7
TYPES - Protein-Modification-Reactions
COMMON-NAME - methylenetetrahydrofolate reductase (ferredoxin)
CREDITS - AUKFG-1
EC-NUMBER - 1.5.7.1
IN-PATHWAY - PWY-2201
LEFT - 5-METHYL-THF
LEFT - |Oxidized-ferredoxins|
^COEFFICIENT - 2
MEMBER-SORT-FN - NUMBERED-CLASS-SORT-FN
OFFICIAL-EC? - T
ORPHAN? - :NO
PHYSIOLOGICALLY-RELEVANT? - T
REACTION-DIRECTION - RIGHT-TO-LEFT
RIGHT - METHYLENE-THF
RIGHT - |Reduced-ferredoxins|
^COEFFICIENT - 2
RIGHT - PROTON
^COEFFICIENT - 2
SYNONYMS - 5,10-methylenetetrahydrofolate reductase
SYSTEMATIC-NAME - 5-methyltetrahydrofolate:ferredoxin oxidoreductase
//
UNIQUE-ID - RXN-821
TYPES - EC-1.5.99
TYPES - Small-Molecule-Reactions
COMMON-NAME - proline dehydrogenase
COMMENT-INTERNAL - kr98-07-15: removed H<SUB>2</SUB>O from left side, to make rxn balance. However, ENZYME db and KEGG both have the water in there, which is presumably wrong.
CREDITS - AUKFG-1
CREDITS - SRI
CREDITS - |caspi|
EC-NUMBER - 1.5.99.8
ENZYMATIC-REACTION - ENZRXNKFG-839
IN-PATHWAY - PROUT-PWY
LEFT - PRO
LEFT - |Acceptor|
MEMBER-SORT-FN - NUMBERED-CLASS-SORT-FN
OFFICIAL-EC? - T
ORPHAN? - :NO
PHYSIOLOGICALLY-RELEVANT? - T
REACTION-DIRECTION - LEFT-TO-RIGHT
RIGHT - L-DELTA1-PYRROLINE_5-CARBOXYLATE
RIGHT - |Donor-H2|
RIGHT - PROTON
SYNONYMS - <small>L</small>-proline dehydrogenase
SYNONYMS - <small>L</small>-proline:(acceptor) oxidoreductase
SYSTEMATIC-NAME - <small>L</small>-proline:acceptor oxidoreductase
//
UNIQUE-ID - TRANS-RXN0-277
TYPES - EC-1.6.1
TYPES - Transport-Reactions
TYPES - Small-Molecule-Reactions
CREDITS - AUKFG-1
EC-NUMBER - 1.6.1.2
ENZYMATIC-REACTION - ENZRXNKFG-753
ENZYMATIC-REACTION - ENZRXNKFG-751
IN-PATHWAY - NADPHOS-DEPHOS-PWY
LEFT - NADP
^COMPARTMENT - CCO-IN
LEFT - NADH
^COMPARTMENT - CCO-IN
LEFT - PROTON
^COMPARTMENT - CCO-OUT
MEMBER-SORT-FN - NUMBERED-CLASS-SORT-FN
OFFICIAL-EC? - NIL
PHYSIOLOGICALLY-RELEVANT? - T
REACTION-DIRECTION - RIGHT-TO-LEFT
RIGHT - NADPH
^COMPARTMENT - CCO-IN
RIGHT - NAD
^COMPARTMENT - CCO-IN
RIGHT - PROTON
^COMPARTMENT - CCO-IN
//
UNIQUE-ID - 1.6.1.2-RXN
TYPES - EC-1.6.1
TYPES - Small-Molecule-Reactions
COMMON-NAME - NAD(P)<small><sup>+</sup></small> transhydrogenase (AB-specific)
CREDITS - AUKFG-1
EC-NUMBER - 1.6.1.2
ENZYMATIC-REACTION - ENZRXNKFG-754
ENZYMATIC-REACTION - ENZRXNKFG-752
LEFT - NAD
LEFT - NADPH
MEMBER-SORT-FN - NUMBERED-CLASS-SORT-FN
OFFICIAL-EC? - T
ORPHAN? - :NO
PHYSIOLOGICALLY-RELEVANT? - T
RIGHT - NADH
RIGHT - NADP
SYNONYMS - pyridine nucleotide transhydrogenase
SYNONYMS - transhydrogenase
SYNONYMS - NAD(P) transhydrogenase
SYNONYMS - nicotinamide adenine dinucleotide (phosphate) transhydrogenase
SYNONYMS - NAD transhydrogenase
SYNONYMS - NADH transhydrogenase
SYNONYMS - nicotinamide nucleotide transhydrogenase
SYNONYMS - NADPH-NAD transhydrogenase
SYNONYMS - pyridine nucleotide transferase
SYNONYMS - NADPH-NAD oxidoreductase
SYNONYMS - NADH-NADP-transhydrogenase
SYNONYMS - NADPH:NAD<small><sup>+</sup></small> transhydrogenase
SYNONYMS - H<small><sup>+</sup></small>-Thase
SYNONYMS - energy-linked transhydrogenase
SYNONYMS - NAD(P) transhydrogenase (AB-specific)
SYSTEMATIC-NAME - NADPH:NAD<small><sup>+</sup></small> oxidoreductase (AB-specific)
//
UNIQUE-ID - 1.6.99.5-RXN
TYPES - EC-1.6.99
TYPES - Small-Molecule-Reactions
COMMON-NAME - NADH dehydrogenase (quinone)
CREDITS - AUKFG-1
EC-NUMBER - 1.6.99.5
ENZYMATIC-REACTION - ENZRXNKFG-996
ENZYMATIC-REACTION - ENZRXNKFG-990
ENZYMATIC-REACTION - ENZRXNKFG-984
ENZYMATIC-REACTION - ENZRXNKFG-974
ENZYMATIC-REACTION - ENZRXNKFG-964
ENZYMATIC-REACTION - ENZRXNKFG-954
ENZYMATIC-REACTION - ENZRXNKFG-944
ENZYMATIC-REACTION - ENZRXNKFG-938
ENZYMATIC-REACTION - ENZRXNKFG-932
ENZYMATIC-REACTION - ENZRXNKFG-577
LEFT - NADH
LEFT - PROTON
LEFT - |Acceptor|
MEMBER-SORT-FN - NUMBERED-CLASS-SORT-FN
OFFICIAL-EC? - T
PHYSIOLOGICALLY-RELEVANT? - T
RIGHT - NAD
RIGHT - |Donor-H2|
SYNONYMS - reduced nicotinamide adenine dinucleotide (quinone) dehydrogenase
SYNONYMS - NADH-quinone oxidoreductase
SYNONYMS - DPNH-menadione reductase
SYNONYMS - <small>D</small>-diaphorase
SYNONYMS - NADH<small><sub>2</sub></small> dehydrogenase (quinone)
SYSTEMATIC-NAME - NADH:(quinone-acceptor) oxidoreductase
//
UNIQUE-ID - NADH-DEHYDROGENASE-QUINONE-RXN
TYPES - EC-1.6.99
TYPES - Small-Molecule-Reactions
COMMON-NAME - NADH dehydrogenase (quinone)
CREDITS - AUKFG-1
EC-NUMBER - 1.6.99.5
ENZYMATIC-REACTION - ENZRXNKFG-997
ENZYMATIC-REACTION - ENZRXNKFG-991
ENZYMATIC-REACTION - ENZRXNKFG-985
ENZYMATIC-REACTION - ENZRXNKFG-975
ENZYMATIC-REACTION - ENZRXNKFG-965
ENZYMATIC-REACTION - ENZRXNKFG-955
ENZYMATIC-REACTION - ENZRXNKFG-945
ENZYMATIC-REACTION - ENZRXNKFG-939
ENZYMATIC-REACTION - ENZRXNKFG-933
ENZYMATIC-REACTION - ENZRXNKFG-578
LEFT - CPD-3766
LEFT - NADH
LEFT - PROTON
MEMBER-SORT-FN - NUMBERED-CLASS-SORT-FN
OFFICIAL-EC? - NIL
PHYSIOLOGICALLY-RELEVANT? - T
RIGHT - MENADIOL
RIGHT - NAD
//
UNIQUE-ID - RXN0-4022
TYPES - EC-1.7.1
TYPES - Small-Molecule-Reactions
COMMON-NAME - preQ<small><sub>1</sub></small> synthase
CREDITS - AUKFG-1
EC-NUMBER - 1.7.1.13
IN-PATHWAY - PWY-6700
LEFT - 7-AMINOMETHYL-7-DEAZAGUANINE
LEFT - NADP
^COEFFICIENT - 2
MEMBER-SORT-FN - NUMBERED-CLASS-SORT-FN
OFFICIAL-EC? - T
ORPHAN? - :NO
PHYSIOLOGICALLY-RELEVANT? - T
REACTION-DIRECTION - RIGHT-TO-LEFT
RIGHT - 7-CYANO-7-DEAZAGUANINE
RIGHT - NADPH
^COEFFICIENT - 2
RIGHT - PROTON
^COEFFICIENT - 3
SYNONYMS - YkvM
SYNONYMS - QueF
SYNONYMS - preQ<small><sub>0</sub></small> reductase
SYNONYMS - preQ<small><sub>0</sub></small> oxidoreductase
SYNONYMS - 7-cyano-7-deazaguanine reductase
SYNONYMS - 7-aminomethyl-7-carbaguanine:NADP<small><sup>+</sup></small> oxidoreductase
SYNONYMS - queuine synthase (incorrect as queuine is not the product)
SYNONYMS - queuine:NADP<small><sup>+</sup></small> oxidoreductase (incorrect as queuine is not the product)
SYSTEMATIC-NAME - 7-aminomethyl-7-carbaguanine:NADP<small><sup>+</sup></small> oxidoreductase
//
UNIQUE-ID - NITRATREDUCT-RXN
TYPES - EC-1.7.99
TYPES - Small-Molecule-Reactions
COMMON-NAME - nitrate reductase
CREDITS - AUKFG-1
EC-NUMBER - 1.7.99.4
ENZYMATIC-REACTION - ENZRXNKFG-894
ENZYMATIC-REACTION - ENZRXNKFG-890
ENZYMATIC-REACTION - ENZRXNKFG-886
LEFT - NITRITE
LEFT - |Acceptor|
LEFT - WATER
MEMBER-SORT-FN - NUMBERED-CLASS-SORT-FN
OFFICIAL-EC? - T
ORPHAN? - :NO
PHYSIOLOGICALLY-RELEVANT? - T
RIGHT - NITRATE
RIGHT - |Donor-H2|
SYNONYMS - respiratory nitrate reductase
SYNONYMS - nitrate reductase (acceptor)
SYNONYMS - nitrite:(acceptor) oxidoreductase
SYSTEMATIC-NAME - nitrite:acceptor oxidoreductase
//
UNIQUE-ID - DIHYDLIPOXN-RXN
TYPES - EC-1.8.1
TYPES - Small-Molecule-Reactions
COMMON-NAME - Dihydrolipoamide dehydrogenase
CREDITS - AUKFG-1
EC-NUMBER - 1.8.1.4
ENZYMATIC-REACTION - ENZRXNKFG-105
LEFT - DIHYDROLIPOAMIDE
LEFT - NAD
MEMBER-SORT-FN - NUMBERED-CLASS-SORT-FN
OFFICIAL-EC? - NIL
ORPHAN? - :NO
PHYSIOLOGICALLY-RELEVANT? - T
RIGHT - PROTON
RIGHT - LIPOAMIDE
RIGHT - NADH
SYNONYMS - Diaphorase
SYNONYMS - Dihydrolipoyl dehydrogenase
SYNONYMS - Lipoyl dehydrogenase
SYNONYMS - E3 component of &alpha;-ketoacid dehydrogenase complexes
SYNONYMS - Lipoamide reductase (NADH)
//
UNIQUE-ID - RXN0-1132
TYPES - EC-1.8.1
TYPES - Protein-Modification-Reactions
CREDITS - AUKFG-1
EC-NUMBER - 1.8.1.4
ENZYMATIC-REACTION - ENZRXNKFG-106
IN-PATHWAY - PYRUVDEHYD-PWY
IN-PATHWAY - PYRUVDEH-RXN
LEFT - |Pyruvate-dehydrogenase-dihydrolipoate|
LEFT - NAD
MEMBER-SORT-FN - NUMBERED-CLASS-SORT-FN
OFFICIAL-EC? - NIL
ORPHAN? - :NO
PHYSIOLOGICALLY-RELEVANT? - T
REACTION-DIRECTION - LEFT-TO-RIGHT
RIGHT - |Pyruvate-dehydrogenase-lipoate|
RIGHT - NADH
RIGHT - PROTON
//
UNIQUE-ID - RXN-8629
TYPES - EC-1.8.1
TYPES - Protein-Modification-Reactions
CREDITS - AUKFG-1
EC-NUMBER - 1.8.1.4
ENZYMATIC-REACTION - ENZRXNKFG-107
IN-PATHWAY - GCVMULTI-RXN
LEFT - DIHYDROLIPOYL-GCVH
LEFT - NAD
MEMBER-SORT-FN - NUMBERED-CLASS-SORT-FN
OFFICIAL-EC? - NIL
ORPHAN? - :NO
PHYSIOLOGICALLY-RELEVANT? - T
REACTION-DIRECTION - LEFT-TO-RIGHT
RIGHT - PROTEIN-LIPOYLLYSINE
RIGHT - NADH
RIGHT - PROTON
//
UNIQUE-ID - RXN-7719
TYPES - EC-1.8.1
TYPES - Protein-Modification-Reactions
CREDITS - AUKFG-1
EC-NUMBER - 1.8.1.4
ENZYMATIC-REACTION - ENZRXNKFG-108
IN-PATHWAY - 2KETO-3METHYLVALERATE-RXN
LEFT - |BCAA-dehydrogenase-DH-lipoyl|
LEFT - NAD
MEMBER-SORT-FN - NUMBERED-CLASS-SORT-FN
OFFICIAL-EC? - NIL
ORPHAN? - :NO
PHYSIOLOGICALLY-RELEVANT? - T
REACTION-DIRECTION - LEFT-TO-RIGHT
RIGHT - |BCAA-dehydrogenase-lipoyl|
RIGHT - NADH
RIGHT - PROTON
//
UNIQUE-ID - RXN-7716
TYPES - EC-1.8.1
TYPES - Protein-Modification-Reactions
CREDITS - AUKFG-1
EC-NUMBER - 1.8.1.4
ENZYMATIC-REACTION - ENZRXNKFG-109
IN-PATHWAY - PWY-5084
IN-PATHWAY - 2OXOGLUTARATEDEH-RXN
LEFT - |Oxo-glutarate-dehydrogenase-DH-lipoyl|
LEFT - NAD
MEMBER-SORT-FN - NUMBERED-CLASS-SORT-FN
OFFICIAL-EC? - NIL
ORPHAN? - :NO
PHYSIOLOGICALLY-RELEVANT? - T
REACTION-DIRECTION - LEFT-TO-RIGHT
RIGHT - |Oxo-glutarate-dehydrogenase-lipoyl|
RIGHT - NADH
RIGHT - PROTON
//
UNIQUE-ID - 1.8.1.4-RXN
TYPES - EC-1.8.1
TYPES - Protein-Modification-Reactions
COMMON-NAME - dihydrolipoyl dehydrogenase
CREDITS - AUKFG-1
EC-NUMBER - 1.8.1.4
ENZYMATIC-REACTION - ENZRXNKFG-110
LEFT - |Dihydro-Lipoyl-Proteins|
LEFT - NAD
MEMBER-SORT-FN - NUMBERED-CLASS-SORT-FN
OFFICIAL-EC? - T
ORPHAN? - :NO
PHYSIOLOGICALLY-RELEVANT? - T
RIGHT - |Lipoyl-Protein|
RIGHT - NADH
RIGHT - PROTON
SYNONYMS - LDP-Glc
SYNONYMS - LDP-Val
SYNONYMS - dehydrolipoate dehydrogenase
SYNONYMS - diaphorase
SYNONYMS - dihydrolipoamide dehydrogenase
SYNONYMS - dihydrolipoamide:NAD<small><sup>+</sup></small> oxidoreductase
SYNONYMS - dihydrolipoic dehydrogenase
SYNONYMS - dihydrothioctic dehydrogenase
SYNONYMS - lipoamide dehydrogenase (NADH)
SYNONYMS - lipoamide oxidoreductase (NADH)
SYNONYMS - lipoamide reductase
SYNONYMS - lipoamide reductase (NADH)
SYNONYMS - lipoate dehydrogenase
SYNONYMS - lipoic acid dehydrogenase
SYNONYMS - lipoyl dehydrogenase
SYNONYMS - protein-6-<em>N</em>-(dihydrolipoyl)lysine:NAD<small><sup>+</sup></small> oxidoreductase
SYSTEMATIC-NAME - protein-<em>N</em><small><sup>6</sup></small>-(dihydrolipoyl)lysine:NAD<small><sup>+</sup></small> oxidoreductase
//
UNIQUE-ID - THIOREDOXIN-REDUCT-NADPH-RXN
TYPES - EC-1.8.1
TYPES - Protein-Modification-Reactions
COMMON-NAME - thioredoxin-disulfide reductase
CREDITS - AUKFG-1
EC-NUMBER - 1.8.1.9
ENZYMATIC-REACTION - ENZRXNKFG-750
IN-PATHWAY - THIOREDOX-PWY
LEFT - |Red-Thioredoxin|
LEFT - NADP
MEMBER-SORT-FN - NUMBERED-CLASS-SORT-FN
OFFICIAL-EC? - T
ORPHAN? - :NO
PHYSIOLOGICALLY-RELEVANT? - T
REACTION-DIRECTION - PHYSIOL-RIGHT-TO-LEFT
RIGHT - |Ox-Thioredoxin|
RIGHT - NADPH
RIGHT - PROTON
SYNONYMS - NADP-thioredoxin reductase
SYNONYMS - NADPH-thioredoxin reductase
SYNONYMS - thioredoxin reductase (NADPH)
SYNONYMS - NADPH<small><sub>2</sub></small>:oxidized thioredoxin oxidoreductase
SYSTEMATIC-NAME - thioredoxin:NADP<small><sup>+</sup></small> oxidoreductase
//
UNIQUE-ID - RXN-8669
TYPES - EC-1.8.4
TYPES - Protein-Modification-Reactions
COMMON-NAME - peptide-methionine (<em>S</em>)-<em>S</em>-oxide reductase
CREDITS - AUKFG-1
EC-NUMBER - 1.8.4.11
ENZYMATIC-REACTION - ENZRXNKFG-880
ENZYMATIC-REACTION - ENZRXNKFG-324
LEFT - MET
LEFT - |Ox-Thioredoxin|
LEFT - WATER
MEMBER-SORT-FN - NUMBERED-CLASS-SORT-FN
OFFICIAL-EC? - T
PHYSIOLOGICALLY-RELEVANT? - T
RIGHT - CPD-8989
RIGHT - |Red-Thioredoxin|
SYNONYMS - MsrA
SYNONYMS - methionine sulfoxide reductase (ambiguous)
SYNONYMS - methionine sulphoxide reductase A
SYNONYMS - methionine <em>S</em>-oxide reductase (ambiguous)
SYNONYMS - methionine <em>S</em>-oxide reductase (<em>S</em>-form oxidizing)
SYNONYMS - methionine sulfoxide reductase A
SYNONYMS - peptide methionine sulfoxide reductase
SYSTEMATIC-NAME - peptide-<small>L</small>-methionine:thioredoxin-disulfide <em>S</em>-oxidoreductase [<small>L</small>-methionine (<em>S</em>)-<em>S</em>-oxide-forming]
//
UNIQUE-ID - RXN-8668
TYPES - EC-1.8.4
TYPES - Protein-Modification-Reactions
COMMON-NAME - peptide-methionine (<em>S</em>)-<em>S</em>-oxide reductase
CREDITS - AUKFG-1
EC-NUMBER - 1.8.4.11
ENZYMATIC-REACTION - ENZRXNKFG-881
ENZYMATIC-REACTION - ENZRXNKFG-325
LEFT - |Protein-L-methionine|
LEFT - |Ox-Thioredoxin|
LEFT - WATER
MEMBER-SORT-FN - NUMBERED-CLASS-SORT-FN
OFFICIAL-EC? - T
ORPHAN? - :NO
PHYSIOLOGICALLY-RELEVANT? - T
RIGHT - |Protein-L-Methionine-S-Oxides|
RIGHT - |Red-Thioredoxin|
SYNONYMS - MsrA
SYNONYMS - methionine sulfoxide reductase (ambiguous)
SYNONYMS - methionine sulphoxide reductase A
SYNONYMS - methionine <em>S</em>-oxide reductase (ambiguous)
SYNONYMS - methionine <em>S</em>-oxide reductase (<em>S</em>-form oxidizing)
SYNONYMS - methionine sulfoxide reductase A
SYNONYMS - peptide methionine sulfoxide reductase
SYSTEMATIC-NAME - peptide-<small>L</small>-methionine:thioredoxin-disulfide <em>S</em>-oxidoreductase [<small>L</small>-methionine (<em>S</em>)-<em>S</em>-oxide-forming]
//
UNIQUE-ID - 1.8.4.12-RXN
TYPES - EC-1.8.4
TYPES - Protein-Modification-Reactions
COMMON-NAME - peptide-methionine (<em>R</em>)-<em>S</em>-oxide reductase
CREDITS - AUKFG-1
EC-NUMBER - 1.8.4.12
ENZYMATIC-REACTION - ENZRXNKFG-1138
ENZYMATIC-REACTION - ENZRXNKFG-879
LEFT - |Protein-L-methionine|
LEFT - |Ox-Thioredoxin|
LEFT - WATER
MEMBER-SORT-FN - NUMBERED-CLASS-SORT-FN
OFFICIAL-EC? - T
ORPHAN? - :NO
PHYSIOLOGICALLY-RELEVANT? - T
RIGHT - |Protein-L-methionine-R-S-oxides|
RIGHT - |Red-Thioredoxin|
SYNONYMS - MsrB
SYNONYMS - methionine sulfoxide reductase (ambiguous)
SYNONYMS - pMSR
SYNONYMS - methionine <em>S</em>-oxide reductase (ambiguous)
SYNONYMS - selenoprotein R
SYNONYMS - methionine <em>S</em>-oxide reductase (<em>R</em>-form oxidizing)
SYNONYMS - methionine sulfoxide reductase B
SYNONYMS - SelR
SYNONYMS - SelX
SYNONYMS - PilB
SYNONYMS - pRMsr
SYSTEMATIC-NAME - peptide-methionine:thioredoxin-disulfide <em>S</em>-oxidoreductase [methionine (<em>R</em>)-<em>S</em>-oxide-forming]
//
UNIQUE-ID - 1.8.4.14-RXN
TYPES - EC-1.8.4
TYPES - Protein-Modification-Reactions
COMMON-NAME - <small>L</small>-methionine (<em>R</em>)-<em>S</em>-oxide reductase
CREDITS - AUKFG-1
EC-NUMBER - 1.8.4.14
ENZYMATIC-REACTION - ENZRXNKFG-1144
LEFT - MET
LEFT - |Ox-Thioredoxin|
LEFT - WATER
MEMBER-SORT-FN - NUMBERED-CLASS-SORT-FN
OFFICIAL-EC? - T
ORPHAN? - :NO
PHYSIOLOGICALLY-RELEVANT? - T
RIGHT - CPD-8990
RIGHT - |Red-Thioredoxin|
SYNONYMS - fRMsr
SYNONYMS - FRMsr
SYNONYMS - free met-R-(o) reductase
SYNONYMS - free-methionine (<em>R</em>)-<em>S</em>-oxide reductase
SYSTEMATIC-NAME - <small>L</small>-methionine:thioredoxin-disulfide <em>S</em>-oxidoreductase [<small>L</small>-methionine (<em>R</em>)-<em>S</em>-oxide-forming]
//
UNIQUE-ID - TDCEACT-RXN
TYPES - EC-1.97.1
TYPES - Protein-Modification-Reactions
COMMON-NAME - [formate-<em>C</em>-acetyltransferase]-activating enzyme
CREDITS - AUKFG-1
EC-NUMBER - 1.97.1.4
ENZYMATIC-REACTION - ENZRXNKFG-764
LEFT - |Formate-acetyltransferase-glycine|
LEFT - S-ADENOSYLMETHIONINE
LEFT - |Reduced-flavodoxins|
MEMBER-SORT-FN - NUMBERED-CLASS-SORT-FN
OFFICIAL-EC? - T
ORPHAN? - :NO
PHYSIOLOGICALLY-RELEVANT? - T
RIGHT - |Formate-acetyltrans-glycine-radical|
RIGHT - CH33ADO
RIGHT - MET
RIGHT - |Flavodoxins-Semiquinones|
SYNONYMS - PFL activase
SYNONYMS - PFL-glycine:<em>S</em>-adenosyl-<small>L</small>-methionine H transferase (flavodoxin-oxidizing, <em>S</em>-adenosyl-<small>L</small>-methionine-cleaving)
SYNONYMS - formate acetyltransferase activating enzyme
SYNONYMS - formate acetyltransferase-glycine dihydroflavodoxin:<em>S</em>-adenosyl-<small>L</small>-methionine oxidoreductase (<em>S</em>-adenosyl-<small>L</small>-methionine cleaving)
SYSTEMATIC-NAME - [formate <em>C</em>-acetyltransferase]-glycine dihydroflavodoxin:<em>S</em>-adenosyl-<small>L</small>-methionine oxidoreductase (<em>S</em>-adenosyl-<small>L</small>-methionine cleaving)
//
UNIQUE-ID - RXN-12462
TYPES - RNA-Reactions
TYPES - EC-2.1.1
COMMON-NAME - 16S rRNA (cytidine<small><sup>1409</sup></small>-2&prime;-<em>O</em>)-methyltransferase
CREDITS - AUKFG-1
CREDITS - SRI
CREDITS - |kothari|
EC-NUMBER - 2.1.1.227
ENZYMATIC-REACTION - ENZRXNKFG-3
LEFT - S-ADENOSYLMETHIONINE
LEFT - |16S-rRNA-cytidine1409|
MEMBER-SORT-FN - NUMBERED-CLASS-SORT-FN
OFFICIAL-EC? - T
ORPHAN? - :NO
PHYSIOLOGICALLY-RELEVANT? - T
RIGHT - ADENOSYL-HOMO-CYS
RIGHT - |16S-rRNA-2-O-methylcytidine1409|
SYNONYMS - TlyA (ambiguous)
SYSTEMATIC-NAME - <em>S</em>-adenosyl-<small>L</small>-methionine:16S rRNA (cytidine<small><sup>1409</sup></small>-2&prime;-<em>O</em>)-methyltransferase 
//
UNIQUE-ID - RXN-12463
TYPES - RNA-Reactions
TYPES - EC-2.1.1
COMMON-NAME - 23S rRNA (cytidine<small><sup>1920</sup></small>-2&prime;-<em>O</em>)-methyltransferase
CREDITS - AUKFG-1
CREDITS - SRI
CREDITS - |kothari|
EC-NUMBER - 2.1.1.226
ENZYMATIC-REACTION - ENZRXNKFG-4
LEFT - |23S-rRNA-cytidine-1920|
LEFT - S-ADENOSYLMETHIONINE
MEMBER-SORT-FN - NUMBERED-CLASS-SORT-FN
OFFICIAL-EC? - T
ORPHAN? - :NO
PHYSIOLOGICALLY-RELEVANT? - T
RIGHT - |23S-rRNA-2-O-methylcytidine1920|
RIGHT - ADENOSYL-HOMO-CYS
SYNONYMS - TlyA (ambiguous)
SYSTEMATIC-NAME - <em>S</em>-adenosyl-<small>L</small>-methionine:23S rRNA (cytidine<small><sup>1920</sup></small>-2&prime;-<em>O</em>)-methyltransferase 
//
UNIQUE-ID - RXN-12466
TYPES - tRNA-Reactions
TYPES - EC-2.1.1
COMMON-NAME - tRNA (adenine<small><sup>58</sup></small>-<em>N</em><small><sup>1</sup></small>)-methyltransferase
CREDITS - AUKFG-1
CREDITS - SRI
CREDITS - |kothari|
EC-NUMBER - 2.1.1.220
ENZYMATIC-REACTION - ENZRXNKFG-29
LEFT - |tRNA-Adenine-58|
LEFT - S-ADENOSYLMETHIONINE
MEMBER-SORT-FN - NUMBERED-CLASS-SORT-FN
OFFICIAL-EC? - T
ORPHAN? - :NO
PHYSIOLOGICALLY-RELEVANT? - T
RIGHT - ADENOSYL-HOMO-CYS
RIGHT - |tRNA-Containing-N1-MethylAdenine-58|
SYNONYMS - tRNA m<small><sup>1</sup></small>A<small><sup>58</sup></small> methyltransferase
SYNONYMS - tRNA (m<small><sup>1</sup></small>A<small><sup>58</sup></small>) methyltransferase
SYNONYMS - TrmI
SYNONYMS - tRNA (m<small><sup>1</sup></small>A<small><sup>58</sup></small>) Mtase
SYNONYMS - Rv2118cp
SYNONYMS - Gcd10p-Gcd14p
SYNONYMS - Trm61p-Trm6p
SYSTEMATIC-NAME - <em>S</em>-adenosyl-<small>L</small>-methionine:tRNA (adenine<small><sup>58</sup></small>-<em>N</em><small><sup>1</sup></small>)-methyltransferase 
//
UNIQUE-ID - RXN-12469
TYPES - tRNA-Reactions
TYPES - EC-2.1.1
COMMON-NAME - tRNA (adenine<small><sup>57</sup></small>-<em>N</em><small><sup>1</sup></small>/adenine<small><sup>58</sup></small>-<em>N</em><small><sup>1</sup></small>)-methyltransferase
CREDITS - AUKFG-1
CREDITS - SRI
CREDITS - |kothari|
EC-NUMBER - 2.1.1.219
ENZYMATIC-REACTION - ENZRXNKFG-30
LEFT - |Adenine57-Adenine58-tRNAs|
LEFT - S-ADENOSYLMETHIONINE
^COEFFICIENT - 2
MEMBER-SORT-FN - NUMBERED-CLASS-SORT-FN
OFFICIAL-EC? - T
ORPHAN? - :NO
PHYSIOLOGICALLY-RELEVANT? - T
RIGHT - |N1-MeAdenine57-MeAdenine58-tRNAs|
RIGHT - ADENOSYL-HOMO-CYS
^COEFFICIENT - 2
SYNONYMS - TrmI
SYNONYMS - <small><sub>Pab</sub></small>TrmI
SYNONYMS - <small><sub>Aq</sub></small>TrmI
SYNONYMS - <small><sub>Mt</sub></small>TrmI
SYSTEMATIC-NAME - <em>S</em>-adenosyl-<small>L</small>-methionine:tRNA (adenine<small><sup>57</sup></small>/adenine<small><sup>58</sup></small>-<em>N</em><small><sup>1</sup></small>)-methyltransferase 
//
UNIQUE-ID - 2.1.1.72-RXN
TYPES - DNA-Reactions
TYPES - EC-2.1.1
COMMON-NAME - site-specific DNA-methyltransferase (adenine-specific)
CREDITS - AUKFG-1
EC-NUMBER - 2.1.1.72
ENZYMATIC-REACTION - ENZRXNKFG-113
ENZYMATIC-REACTION - ENZRXNKFG-72
ENZYMATIC-REACTION - ENZRXNKFG-70
LEFT - |DNA-Adenines|
LEFT - S-ADENOSYLMETHIONINE
MEMBER-SORT-FN - NUMBERED-CLASS-SORT-FN
OFFICIAL-EC? - T
ORPHAN? - :NO
PHYSIOLOGICALLY-RELEVANT? - T
RIGHT - ADENOSYL-HOMO-CYS
RIGHT - |DNA-6-Methyl-Amino-Purines|
RIGHT - PROTON
SYNONYMS - modification methylase
SYNONYMS - restriction-modification system
//
UNIQUE-ID - RXN-11865
TYPES - tRNA-Reactions
TYPES - EC-2.1.1
COMMON-NAME - tRNA (cytidine<small><sup>34</sup></small>-2&prime;-<em>O</em>)-methyltransferase
CREDITS - AUKFG-1
CREDITS - SRI
CREDITS - |kothari|
EC-NUMBER - 2.1.1.207
ENZYMATIC-REACTION - ENZRXNKFG-111
LEFT - |5-carbo-me-ami-me-ur-34-tRNALeu|
LEFT - S-ADENOSYLMETHIONINE
MEMBER-SORT-FN - NUMBERED-CLASS-SORT-FN
OFFICIAL-EC? - T
PHYSIOLOGICALLY-RELEVANT? - T
RIGHT - |5-CarboxyMeAmMe-2-O-MeU34-tRNALeu|
RIGHT - ADENOSYL-HOMO-CYS
SYNONYMS - <em>yibK</em> (gene name)
SYNONYMS - methyltransferase <em>yibK</em>
SYNONYMS - TrmL
SYNONYMS - tRNA methyltransferase L
SYNONYMS - tRNA (cytidine<small><sup>34</sup></small>/5-carboxymethylaminomethyluridine<small><sup>34</sup></small>-2&prime;-<em>O</em>)-methyltransferase
SYSTEMATIC-NAME - <em>S</em>-adenosyl-<small>L</small>-methionine:tRNA (cytidine<small><sup>34</sup></small>/5-carboxymethylaminomethyluridine<small><sup>34</sup></small>-2&prime;-<em>O</em>)-methyltransferase 
//
UNIQUE-ID - RXN-11860
TYPES - tRNA-Reactions
TYPES - EC-2.1.1
COMMON-NAME - tRNA (cytidine<small><sup>34</sup></small>-2&prime;-<em>O</em>)-methyltransferase
CREDITS - AUKFG-1
CREDITS - SRI
CREDITS - |kothari|
EC-NUMBER - 2.1.1.207
ENZYMATIC-REACTION - ENZRXNKFG-112
LEFT - |Cytidine-34-tRNAs|
LEFT - S-ADENOSYLMETHIONINE
MEMBER-SORT-FN - NUMBERED-CLASS-SORT-FN
OFFICIAL-EC? - T
PHYSIOLOGICALLY-RELEVANT? - T
RIGHT - |2-O-Methylcytidine-34-tRNAs|
RIGHT - ADENOSYL-HOMO-CYS
SYNONYMS - <em>yibK</em> (gene name)
SYNONYMS - methyltransferase <em>yibK</em>
SYNONYMS - TrmL
SYNONYMS - tRNA methyltransferase L
SYNONYMS - tRNA (cytidine<small><sup>34</sup></small>/5-carboxymethylaminomethyluridine<small><sup>34</sup></small>-2&prime;-<em>O</em>)-methyltransferase
SYSTEMATIC-NAME - <em>S</em>-adenosyl-<small>L</small>-methionine:tRNA (cytidine<small><sup>34</sup></small>/5-carboxymethylaminomethyluridine<small><sup>34</sup></small>-2&prime;-<em>O</em>)-methyltransferase 
//
UNIQUE-ID - RXN-11591
TYPES - RNA-Reactions
TYPES - EC-2.1.1
COMMON-NAME - 16S rRNA (cytosine<small><sup>967</sup></small>-<em>C</em><small><sup>5</sup></small>)-methyltransferase
CREDITS - AUKFG-1
CREDITS - SRI
CREDITS - |kothari|
EC-NUMBER - 2.1.1.176
ENZYMATIC-REACTION - ENZRXNKFG-140
LEFT - |16S-rRNA-cytosine967|
LEFT - S-ADENOSYLMETHIONINE
MEMBER-SORT-FN - NUMBERED-CLASS-SORT-FN
OFFICIAL-EC? - T
ORPHAN? - :NO
PHYSIOLOGICALLY-RELEVANT? - T
RIGHT - |16S-rRNA-5-O-methylcytosine967|
RIGHT - ADENOSYL-HOMO-CYS
SYNONYMS - <em>rsmB</em> (gene name)
SYNONYMS - fmu (gene name)
SYNONYMS - 16S rRNA m<small><sup>5</sup></small>C<small><sup>967</sup></small> methyltransferase
SYSTEMATIC-NAME - <em>S</em>-adenosyl-<small>L</small>-methionine:16S rRNA (cytosine<small><sup>967</sup></small>-<em>C</em><small><sup>5</sup></small>)-methyltransferase
//
UNIQUE-ID - 2.1.1.63-RXN
TYPES - DNA-Reactions
TYPES - Protein-Modification-Reactions
TYPES - EC-2.1.1
COMMON-NAME - methylated-DNA&mdash;[protein]-cysteine <em>S</em>-methyltransferase
CREDITS - AUKFG-1
EC-NUMBER - 2.1.1.63
ENZYMATIC-REACTION - ENZRXNKFG-1042
ENZYMATIC-REACTION - ENZRXNKFG-798
ENZYMATIC-REACTION - ENZRXNKFG-224
LEFT - PROT-CYS
LEFT - |DNA-6-O-Methyl-Guanines|
MEMBER-SORT-FN - NUMBERED-CLASS-SORT-FN
OFFICIAL-EC? - T
ORPHAN? - :NO
PHYSIOLOGICALLY-RELEVANT? - T
RIGHT - |Protein-S-methyl-L-cysteine|
RIGHT - |DNA-Guanines|
SYNONYMS - O-6-methylguanine-DNA-alkyltransferase
SYNONYMS - 6-O-methylguanine-DNA methyltransferase
SYSTEMATIC-NAME - DNA-6-<em>O</em>-methylguanine:[protein]-<small>L</small>-cysteine <em>S</em>-methyltransferase
//
UNIQUE-ID - RXN-11638
TYPES - RNA-Reactions
TYPES - EC-2.1.1
COMMON-NAME - 16S rRNA (cytosine<small><sup>1402</sup></small>-<em>N</em><small><sup>4</sup></small>)-methyltransferase
CREDITS - AUKFG-1
CREDITS - SRI
CREDITS - |kothari|
EC-NUMBER - 2.1.1.199
ENZYMATIC-REACTION - ENZRXNKFG-289
LEFT - S-ADENOSYLMETHIONINE
LEFT - |16S-rRNA-cytidine1402|
MEMBER-SORT-FN - NUMBERED-CLASS-SORT-FN
OFFICIAL-EC? - T
ORPHAN? - :NO
PHYSIOLOGICALLY-RELEVANT? - T
RIGHT - ADENOSYL-HOMO-CYS
RIGHT - |16S-rRNA-N4-methylcytidine1402|
SYNONYMS - RsmH
SYNONYMS - MraW
SYSTEMATIC-NAME - <em>S</em>-adenosyl-<small>L</small>-methionine:16S rRNA (cytosine<small><sup>1402</sup></small>-<em>N</em><small><sup>4</sup></small>)-methyltransferase
//
UNIQUE-ID - RXN-11598
TYPES - RNA-Reactions
TYPES - EC-2.1.1
COMMON-NAME - 16S rRNA (uracil<small><sup>1498</sup></small>-<em>N</em><small><sup>3</sup></small>)-methyltransferase
CREDITS - AUKFG-1
CREDITS - SRI
CREDITS - |kothari|
EC-NUMBER - 2.1.1.193
ENZYMATIC-REACTION - ENZRXNKFG-314
LEFT - S-ADENOSYLMETHIONINE
LEFT - |16S-rRNA-uracil1498|
MEMBER-SORT-FN - NUMBERED-CLASS-SORT-FN
OFFICIAL-EC? - T
PHYSIOLOGICALLY-RELEVANT? - T
RIGHT - ADENOSYL-HOMO-CYS
RIGHT - |16S-rRNA-N3-methyluracil1498|
SYNONYMS - DUF558 protein
SYNONYMS - YggJ
SYNONYMS - RsmE
SYNONYMS - m<small><sup>3</sup></small>U<small><sup>1498</sup></small> specific methyltransferase
SYSTEMATIC-NAME - <em>S</em>-adenosyl-<small>L</small>-methionine:16S rRNA (uracil<small><sup>1498</sup></small>-<em>N</em><small><sup>3</sup></small>)-methyltransferase
//
UNIQUE-ID - THYMIDYLATESYN-RXN
TYPES - EC-2.1.1
TYPES - Small-Molecule-Reactions
COMMON-NAME - thymidylate synthase
CREDITS - AUKFG-1
DELTAG0 - 0.    
EC-NUMBER - 2.1.1.45
ENZYMATIC-REACTION - ENZRXNKFG-359
IN-PATHWAY - 1CMET2-PWY
IN-PATHWAY - PWY0-166
IN-PATHWAY - P1-PWY
LEFT - METHYLENE-THF
LEFT - DUMP
MEMBER-SORT-FN - NUMBERED-CLASS-SORT-FN
OFFICIAL-EC? - T
ORPHAN? - :NO
PHYSIOLOGICALLY-RELEVANT? - T
REACTION-DIRECTION - REVERSIBLE
RIGHT - TMP
RIGHT - DIHYDROFOLATE
SYNONYMS - dTMP synthase
SYNONYMS - thymidylate synthetase
SYNONYMS - methylenetetrahydrofolate:dUMP <em>C</em>-methyltransferase
SYNONYMS - TMP synthetase
SYSTEMATIC-NAME - 5,10-methylenetetrahydrofolate:dUMP <em>C</em>-methyltransferase
//
UNIQUE-ID - RXN-11637
TYPES - RNA-Reactions
TYPES - EC-2.1.1
COMMON-NAME - 16S rRNA (cytidine<small><sup>1402</sup></small>-2&prime;-<em>O</em>)-methyltransferase
CREDITS - AUKFG-1
CREDITS - SRI
CREDITS - |kothari|
EC-NUMBER - 2.1.1.198
ENZYMATIC-REACTION - ENZRXNKFG-479
LEFT - S-ADENOSYLMETHIONINE
LEFT - |16S-rRNA-cytidine1402|
MEMBER-SORT-FN - NUMBERED-CLASS-SORT-FN
OFFICIAL-EC? - T
ORPHAN? - :NO
PHYSIOLOGICALLY-RELEVANT? - T
RIGHT - ADENOSYL-HOMO-CYS
RIGHT - |16S-rRNA-2-O-methylcytidine1402|
SYNONYMS - RsmI
SYNONYMS - YraL
SYSTEMATIC-NAME - <em>S</em>-adenosyl-<small>L</small>-methionine:16S rRNA (cytidine<small><sup>1402</sup></small>-2&prime;-<em>O</em>)-methyltransferase
//
UNIQUE-ID - HOMOCYSMET-RXN
TYPES - EC-2.1.1
TYPES - Small-Molecule-Reactions
COMMON-NAME - 5-methyltetrahydropteroyltriglutamate&mdash;homocysteine <em>S</em>-methyltransferase
CREDITS - AUKFG-1
EC-NUMBER - 2.1.1.14
ENZYMATIC-REACTION - ENZRXNKFG-491
IN-PATHWAY - PWY-702
IN-PATHWAY - PWY-6151
LEFT - CPD-1302
LEFT - HOMO-CYS
MEMBER-SORT-FN - NUMBERED-CLASS-SORT-FN
OFFICIAL-EC? - T
ORPHAN? - :NO
PHYSIOLOGICALLY-RELEVANT? - T
REACTION-DIRECTION - LEFT-TO-RIGHT
RIGHT - CPD-1301
RIGHT - MET
SYNONYMS - tetrahydropteroyltriglutamate methyltransferase
SYNONYMS - homocysteine methylase
SYNONYMS - methyltransferase, tetrahydropteroylglutamate-homocysteine transmethylase
SYNONYMS - methyltetrahydropteroylpolyglutamate:homocysteine methyltransferase
SYNONYMS - cobalamin-independent methionine synthase
SYNONYMS - methionine synthase (cobalamin-independent)
SYNONYMS - MetE
SYSTEMATIC-NAME - 5-methyltetrahydropteroyltri-<small>L</small>-glutamate:<small>L</small>-homocysteine <em>S</em>-methyltransferase
//
UNIQUE-ID - RXN-12730
TYPES - EC-2.1.1
TYPES - Small-Molecule-Reactions
CREDITS - AUKFG-1
CREDITS - PMN
CREDITS - |dreher|
EC-NUMBER - 2.1.1.14
ENZYMATIC-REACTION - ENZRXNKFG-492
IN-PATHWAY - PWY-6936
LEFT - PROTON
LEFT - SELENOHOMOCYSTEINE
LEFT - CPD-1302
MEMBER-SORT-FN - NUMBERED-CLASS-SORT-FN
OFFICIAL-EC? - NIL
ORPHAN? - :NO
PHYSIOLOGICALLY-RELEVANT? - T
REACTION-DIRECTION - LEFT-TO-RIGHT
RIGHT - SELENOMETHIONINE
RIGHT - CPD-1301
//
UNIQUE-ID - RXN0-6515
TYPES - RNA-Reactions
TYPES - EC-2.1.1
COMMON-NAME - 16S rRNA (guanine<small><sup>966</sup></small>-<em>N</em><small><sup>2</sup></small>)-methyltransferase
CREDITS - AUKFG-1
CREDITS - SRI
CREDITS - |kothari|
EC-NUMBER - 2.1.1.171
ENZYMATIC-REACTION - ENZRXNKFG-622
LEFT - S-ADENOSYLMETHIONINE
LEFT - |16S-rRNA-guanine-966|
MEMBER-SORT-FN - NUMBERED-CLASS-SORT-FN
OFFICIAL-EC? - T
ORPHAN? - :NO
PHYSIOLOGICALLY-RELEVANT? - T
RIGHT - ADENOSYL-HOMO-CYS
RIGHT - |16S-rRNA-N2-methylguanine966|
SYNONYMS - <em>yhhF</em> (gene name)
SYNONYMS - <em>rsmD</em> (gene name)
SYNONYMS - m<small><sup>2</sup></small>G966 methyltransferase
SYSTEMATIC-NAME - <em>S</em>-adenosyl-<small>L</small>-methionine:16S rRNA (guanine<small><sup>966</sup></small>-<em>N</em><small><sup>2</sup></small>)-methyltransferase
//
UNIQUE-ID - RXN-12458
TYPES - tRNA-Reactions
TYPES - EC-2.1.1
COMMON-NAME - tRNA (guanine<small><sup>37</sup></small>-<em>N</em><small><sup>1</sup></small>)-methyltransferase
CREDITS - AUKFG-1
CREDITS - SRI
CREDITS - |kothari|
EC-NUMBER - 2.1.1.228
ENZYMATIC-REACTION - ENZRXNKFG-706
LEFT - |Guanine37-in-tRNA|
LEFT - S-ADENOSYLMETHIONINE
MEMBER-SORT-FN - NUMBERED-CLASS-SORT-FN
OFFICIAL-EC? - T
PHYSIOLOGICALLY-RELEVANT? - T
RIGHT - |tRNA-Containing-N1-Methylguanine-37|
RIGHT - ADENOSYL-HOMO-CYS
SYNONYMS - TrmD
SYNONYMS - tRNA (m<small><sup>1</sup></small>G<small><sup>37</sup></small>) methyltransferase
SYNONYMS - transfer RNA (m<small><sup>1</sup></small>G<small><sup>37</sup></small>) methyltransferase
SYNONYMS - Trm5p
SYNONYMS - TRMT5
SYNONYMS - tRNA-(N<small><sup>1</sup></small>G37) methyltransferase
SYNONYMS - MJ0883 (gene name)
SYSTEMATIC-NAME - <em>S</em>-adenosyl-<small>L</small>-methionine:tRNA (guanine<small><sup>37</sup></small>-<em>N</em><small><sup>1</sup></small>)-methyltransferase 
//
UNIQUE-ID - RXN-12459
TYPES - tRNA-Reactions
TYPES - EC-2.1.1
COMMON-NAME - tRNA (guanine<small><sup>9</sup></small>-<em>N</em><small><sup>1</sup></small>)-methyltransferase
CREDITS - AUKFG-1
CREDITS - SRI
CREDITS - |kothari|
EC-NUMBER - 2.1.1.221
ENZYMATIC-REACTION - ENZRXNKFG-707
LEFT - |Guanine9-in-tRNA|
LEFT - S-ADENOSYLMETHIONINE
^COEFFICIENT - 2
MEMBER-SORT-FN - NUMBERED-CLASS-SORT-FN
OFFICIAL-EC? - T
ORPHAN? - :NO
PHYSIOLOGICALLY-RELEVANT? - T
RIGHT - |tRNA-Containing-N1-Methylguanine-9|
RIGHT - ADENOSYL-HOMO-CYS
^COEFFICIENT - 2
SYNONYMS - Trm10p (ambiguous)
SYNONYMS - tRNA(m<small><sup>1</sup></small>G<small><sup>9</sup></small>/m<small><sup>1</sup></small>A<small><sup>9</sup></small>)-methyltransferase
SYNONYMS - tRNA(m<small><sup>1</sup></small>G<small><sup>9</sup></small>/m<small><sup>1</sup></small>A<small><sup>9</sup></small>)MTase
SYNONYMS - tRNA (guanine-N(1)-)-methyltransferase
SYNONYMS - tRNA m<small><sup>1</sup></small>G<small><sup>9</sup></small>-methyltransferase
SYNONYMS - tRNA m<small><sup>1</sup></small>G<small><sup>9</sup></small> MTase
SYSTEMATIC-NAME - <em>S</em>-adenosyl-<small>L</small>-methionine:tRNA (guanine<small><sup>9</sup></small>-<em>N</em><small><sup>1</sup></small>)-methyltransferase 
//
UNIQUE-ID - RXN-11586
TYPES - RNA-Reactions
TYPES - EC-2.1.1
COMMON-NAME - 23S rRNA (adenine<small><sup>2503</sup></small>-<em>C</em><small><sup>2</sup></small>)-methyltransferase
CREDITS - AUKFG-1
CREDITS - |caspi|
CREDITS - SRI
CREDITS - |kothari|
EC-NUMBER - 2.1.1.192
ENZYMATIC-REACTION - ENZRXNKFG-1160
LEFT - S-ADENOSYLMETHIONINE
^COEFFICIENT - 2
LEFT - |23S-rRNA-adenine-2503|
MEMBER-SORT-FN - NUMBERED-CLASS-SORT-FN
OFFICIAL-EC? - T
ORPHAN? - :NO
PHYSIOLOGICALLY-RELEVANT? - T
RIGHT - ADENOSYL-HOMO-CYS
RIGHT - MET
RIGHT - CH33ADO
RIGHT - |23S-rRNA-2-methyladenine2503|
SYNONYMS - RlmN
SYNONYMS - YfgB
SYNONYMS - Cfr
SYSTEMATIC-NAME - <em>S</em>-adenosyl-<small>L</small>-methionine:23S rRNA (adenine<small><sup>2503</sup></small>-<em>C</em><small><sup>2</sup></small>)-methyltransferase
//
UNIQUE-ID - RXN-11578
TYPES - RNA-Reactions
TYPES - EC-2.1.1
COMMON-NAME - 16S rRNA (guanine<small><sup>527</sup></small>-<em>N</em><small><sup>7</sup></small>)-methyltransferase
CREDITS - AUKFG-1
CREDITS - SRI
CREDITS - |kothari|
EC-NUMBER - 2.1.1.170
ENZYMATIC-REACTION - ENZRXNKFG-758
LEFT - S-ADENOSYLMETHIONINE
LEFT - |16S-rRNA-guanine-527|
MEMBER-SORT-FN - NUMBERED-CLASS-SORT-FN
OFFICIAL-EC? - T
ORPHAN? - :NO
PHYSIOLOGICALLY-RELEVANT? - T
RIGHT - ADENOSYL-HOMO-CYS
RIGHT - |16S-rRNA-N7-methylguanine527|
SYNONYMS - ribosomal RNA small subunit methyltransferase G
SYNONYMS - 16S rRNA methyltransferase RsmG
SYNONYMS - GidB
SYNONYMS - <em>rsmG</em> (gene name)
SYSTEMATIC-NAME - <em>S</em>-adenosyl-<small>L</small>-methionine:16S rRNA (guanine<small><sup>527</sup></small>-<em>N</em><small><sup>7</sup></small>)-methyltransferase
//
UNIQUE-ID - RXN-11588
TYPES - RNA-Reactions
TYPES - EC-2.1.1
COMMON-NAME - 23S rRNA (guanosine<small><sup>2251</sup></small>-2&prime;-<em>O</em>)-methyltransferase
CREDITS - AUKFG-1
CREDITS - SRI
CREDITS - |kothari|
EC-NUMBER - 2.1.1.185
ENZYMATIC-REACTION - ENZRXNKFG-874
LEFT - |23S-rRNA-guanine-2551|
LEFT - S-ADENOSYLMETHIONINE
MEMBER-SORT-FN - NUMBERED-CLASS-SORT-FN
OFFICIAL-EC? - T
PHYSIOLOGICALLY-RELEVANT? - T
RIGHT - |23S-rRNA-2-O-methylguanosine2251|
RIGHT - ADENOSYL-HOMO-CYS
SYNONYMS - <em>rlmB</em> (gene name)
SYNONYMS - <em>yifH</em> (gene name)
SYSTEMATIC-NAME - <em>S</em>-adenosyl-<small>L</small>-methionine:23S rRNA (guanosine<small><sup>2251</sup></small>-2&prime;-<em>O</em>-)-methyltransferase
//
UNIQUE-ID - RXN3O-54
TYPES - EC-2.1.1
TYPES - Small-Molecule-Reactions
CREDITS - AUKFG-1
EC-NUMBER - 2.1.1.201
ENZYMATIC-REACTION - ENZRXNKFG-912
LEFT - 2-HEXAPRENYL-6-METHOXY-14-BENZOQUINOL
LEFT - S-ADENOSYLMETHIONINE
MEMBER-SORT-FN - NUMBERED-CLASS-SORT-FN
OFFICIAL-EC? - NIL
ORPHAN? - :NO
PHYSIOLOGICALLY-RELEVANT? - T
RIGHT - PROTON
RIGHT - 2-HEXAPRENYL-3-METHYL-6-METHOXY-14-BENZ
RIGHT - ADENOSYL-HOMO-CYS
//
UNIQUE-ID - 2-OCTAPRENYL-METHOXY-BENZOQ-METH-RXN
TYPES - EC-2.1.1
TYPES - Small-Molecule-Reactions
CREDITS - AUKFG-1
EC-NUMBER - 2.1.1.201
ENZYMATIC-REACTION - ENZRXNKFG-913
LEFT - OCTAPRENYL-METHOXY-BENZOQUINONE
LEFT - S-ADENOSYLMETHIONINE
MEMBER-SORT-FN - NUMBERED-CLASS-SORT-FN
OFFICIAL-EC? - NIL
ORPHAN? - :NO
PHYSIOLOGICALLY-RELEVANT? - T
RIGHT - PROTON
RIGHT - ADENOSYL-HOMO-CYS
RIGHT - OCTAPRENYL-METHYL-METHOXY-BENZQ
//
UNIQUE-ID - RXN-11754
TYPES - EC-2.1.1
TYPES - Small-Molecule-Reactions
COMMON-NAME - 2-methoxy-6-polyprenyl-1,4-benzoquinol methylase
CREDITS - AUKFG-1
CREDITS - SRI
CREDITS - |caspi|
EC-NUMBER - 2.1.1.201
ENZYMATIC-REACTION - ENZRXNKFG-914
LEFT - |2-Methoxy-6-Polyprenyl-14-Benzoquinols|
LEFT - S-ADENOSYLMETHIONINE
LEFT - PROTON
MEMBER-SORT-FN - NUMBERED-CLASS-SORT-FN
OFFICIAL-EC? - T
ORPHAN? - :NO
PHYSIOLOGICALLY-RELEVANT? - T
RIGHT - |6Methoxy5Methyl2Polyprenyl14Benzoquinol|
RIGHT - ADENOSYL-HOMO-CYS
SYNONYMS - <em>ubiE</em> (gene name, ambiguous)
SYSTEMATIC-NAME - <em>S</em>-adenosyl-<small>L</small>-methionine:2-methoxy-6-<em>all</em>-<em>trans</em>-polyprenyl-1,4-benzoquinol 5-<em>C</em>-methyltransferase
//
UNIQUE-ID - RXN-9242
TYPES - EC-2.1.1
TYPES - Small-Molecule-Reactions
CREDITS - AUKFG-1
EC-NUMBER - 2.1.1.201
ENZYMATIC-REACTION - ENZRXNKFG-915
LEFT - CPD-9870
LEFT - S-ADENOSYLMETHIONINE
MEMBER-SORT-FN - NUMBERED-CLASS-SORT-FN
OFFICIAL-EC? - NIL
ORPHAN? - :NO
PHYSIOLOGICALLY-RELEVANT? - T
RIGHT - PROTON
RIGHT - CPD-9872
RIGHT - ADENOSYL-HOMO-CYS
//
UNIQUE-ID - RXN-9235
TYPES - EC-2.1.1
TYPES - Small-Molecule-Reactions
CREDITS - AUKFG-1
EC-NUMBER - 2.1.1.201
ENZYMATIC-REACTION - ENZRXNKFG-916
LEFT - CPD-9869
LEFT - S-ADENOSYLMETHIONINE
MEMBER-SORT-FN - NUMBERED-CLASS-SORT-FN
OFFICIAL-EC? - NIL
ORPHAN? - :NO
PHYSIOLOGICALLY-RELEVANT? - T
RIGHT - PROTON
RIGHT - CPD-9871
RIGHT - ADENOSYL-HOMO-CYS
//
UNIQUE-ID - RXN-9227
TYPES - EC-2.1.1
TYPES - Small-Molecule-Reactions
COMMON-NAME - 2-heptaprenyl-6-methoxy-1,4-benzoquinone methyltransferase
CREDITS - AUKFG-1
EC-NUMBER - 2.1.1.201
ENZYMATIC-REACTION - ENZRXNKFG-917
LEFT - CPD-9858
LEFT - S-ADENOSYLMETHIONINE
MEMBER-SORT-FN - NUMBERED-CLASS-SORT-FN
OFFICIAL-EC? - NIL
ORPHAN? - :NO
PHYSIOLOGICALLY-RELEVANT? - T
RIGHT - PROTON
RIGHT - CPD-9859
RIGHT - ADENOSYL-HOMO-CYS
SYNONYMS - 2-heptaprenyl-6-methoxy-1,4-benzoquinone methylase
//
UNIQUE-ID - RXN-11847
TYPES - EC-2.1.1
TYPES - Small-Molecule-Reactions
CREDITS - AUKFG-1
CREDITS - SRI
CREDITS - |caspi|
EC-NUMBER - 2.1.1.163
ENZYMATIC-REACTION - ENZRXNKFG-918
IN-PATHWAY - PWY-5839
LEFT - CPD-12117
LEFT - S-ADENOSYLMETHIONINE
MEMBER-SORT-FN - NUMBERED-CLASS-SORT-FN
OFFICIAL-EC? - NIL
ORPHAN? - :NO
PHYSIOLOGICALLY-RELEVANT? - T
REACTION-DIRECTION - LEFT-TO-RIGHT
RIGHT - CPD-12125
RIGHT - ADENOSYL-HOMO-CYS
RIGHT - PROTON
//
UNIQUE-ID - RXN-9366
TYPES - EC-2.1.1
TYPES - Small-Molecule-Reactions
CREDITS - AUKFG-1
EC-NUMBER - 2.1.1.163
ENZYMATIC-REACTION - ENZRXNKFG-919
IN-PATHWAY - PWY-5895
LEFT - CPD-12122
LEFT - S-ADENOSYLMETHIONINE
MEMBER-SORT-FN - NUMBERED-CLASS-SORT-FN
OFFICIAL-EC? - NIL
ORPHAN? - :NO
PHYSIOLOGICALLY-RELEVANT? - T
REACTION-DIRECTION - LEFT-TO-RIGHT
RIGHT - CPD-12130
RIGHT - ADENOSYL-HOMO-CYS
RIGHT - PROTON
//
UNIQUE-ID - RXN-9363
TYPES - EC-2.1.1
TYPES - Small-Molecule-Reactions
CREDITS - AUKFG-1
EC-NUMBER - 2.1.1.163
ENZYMATIC-REACTION - ENZRXNKFG-920
IN-PATHWAY - PWY-5892
LEFT - CPD-12121
LEFT - S-ADENOSYLMETHIONINE
MEMBER-SORT-FN - NUMBERED-CLASS-SORT-FN
OFFICIAL-EC? - NIL
ORPHAN? - :NO
PHYSIOLOGICALLY-RELEVANT? - T
REACTION-DIRECTION - LEFT-TO-RIGHT
RIGHT - CPD-12129
RIGHT - ADENOSYL-HOMO-CYS
RIGHT - PROTON
//
UNIQUE-ID - RXN-9362
TYPES - EC-2.1.1
TYPES - Small-Molecule-Reactions
CREDITS - AUKFG-1
EC-NUMBER - 2.1.1.163
ENZYMATIC-REACTION - ENZRXNKFG-921
IN-PATHWAY - PWY-5891
LEFT - CPD-12120
LEFT - S-ADENOSYLMETHIONINE
MEMBER-SORT-FN - NUMBERED-CLASS-SORT-FN
OFFICIAL-EC? - NIL
ORPHAN? - :NO
PHYSIOLOGICALLY-RELEVANT? - T
REACTION-DIRECTION - LEFT-TO-RIGHT
RIGHT - CPD-12128
RIGHT - ADENOSYL-HOMO-CYS
RIGHT - PROTON
//
UNIQUE-ID - RXN-9361
TYPES - EC-2.1.1
TYPES - Small-Molecule-Reactions
CREDITS - AUKFG-1
EC-NUMBER - 2.1.1.163
ENZYMATIC-REACTION - ENZRXNKFG-922
IN-PATHWAY - PWY-5890
LEFT - CPD-12119
LEFT - S-ADENOSYLMETHIONINE
MEMBER-SORT-FN - NUMBERED-CLASS-SORT-FN
OFFICIAL-EC? - NIL
ORPHAN? - :NO
PHYSIOLOGICALLY-RELEVANT? - T
REACTION-DIRECTION - LEFT-TO-RIGHT
RIGHT - PROTON
RIGHT - CPD-12127
RIGHT - ADENOSYL-HOMO-CYS
//
UNIQUE-ID - RXN-9220
TYPES - EC-2.1.1
TYPES - Small-Molecule-Reactions
CREDITS - AUKFG-1
EC-NUMBER - 2.1.1.163
ENZYMATIC-REACTION - ENZRXNKFG-923
IN-PATHWAY - PWY-5849
LEFT - CPD-12116
LEFT - S-ADENOSYLMETHIONINE
MEMBER-SORT-FN - NUMBERED-CLASS-SORT-FN
OFFICIAL-EC? - NIL
ORPHAN? - :NO
PHYSIOLOGICALLY-RELEVANT? - T
REACTION-DIRECTION - LEFT-TO-RIGHT
RIGHT - CPD-12124
RIGHT - ADENOSYL-HOMO-CYS
RIGHT - PROTON
//
UNIQUE-ID - RXN-9205
TYPES - EC-2.1.1
TYPES - Small-Molecule-Reactions
CREDITS - AUKFG-1
EC-NUMBER - 2.1.1.163
ENZYMATIC-REACTION - ENZRXNKFG-924
IN-PATHWAY - PWY-5844
LEFT - CPD-12118
LEFT - S-ADENOSYLMETHIONINE
MEMBER-SORT-FN - NUMBERED-CLASS-SORT-FN
OFFICIAL-EC? - NIL
ORPHAN? - :NO
PHYSIOLOGICALLY-RELEVANT? - T
REACTION-DIRECTION - LEFT-TO-RIGHT
RIGHT - CPD-12126
RIGHT - ADENOSYL-HOMO-CYS
RIGHT - PROTON
//
UNIQUE-ID - RXN-9191
TYPES - EC-2.1.1
TYPES - Small-Molecule-Reactions
CREDITS - AUKFG-1
EC-NUMBER - 2.1.1.163
ENZYMATIC-REACTION - ENZRXNKFG-925
LEFT - CPD-9731
LEFT - S-ADENOSYLMETHIONINE
MEMBER-SORT-FN - NUMBERED-CLASS-SORT-FN
OFFICIAL-EC? - NIL
ORPHAN? - :NO
PHYSIOLOGICALLY-RELEVANT? - T
RIGHT - PROTON
RIGHT - CPD-9718
RIGHT - ADENOSYL-HOMO-CYS
//
UNIQUE-ID - RXN-11046
TYPES - EC-2.1.1
TYPES - Small-Molecule-Reactions
COMMON-NAME - demethylmenaquinone methyltransferase
CREDITS - AUKFG-1
CREDITS - SRI
CREDITS - |caspi|
EC-NUMBER - 2.1.1.163
ENZYMATIC-REACTION - ENZRXNKFG-926
LEFT - |Demethylmenaquinones|
LEFT - S-ADENOSYLMETHIONINE
MEMBER-SORT-FN - NUMBERED-CLASS-SORT-FN
OFFICIAL-EC? - T
ORPHAN? - :NO
PHYSIOLOGICALLY-RELEVANT? - T
RIGHT - |Menaquinones|
RIGHT - ADENOSYL-HOMO-CYS
RIGHT - PROTON
SYNONYMS - <em>S</em>-adenosyl-<small>L</small>-methione&mdash;DMK methyltransferase
SYNONYMS - demethylmenaquinone C-methylase
SYNONYMS - 2-heptaprenyl-1,4-naphthoquinone methyltransferase
SYNONYMS - 2-demethylmenaquinone methyltransferase
SYNONYMS - <em>S</em>-adenosyl-<small>L</small>-methione:2-demethylmenaquinone methyltransferase
SYSTEMATIC-NAME - <em>S</em>-adenosyl-<small>L</small>-methione:demethylmenaquinone methyltransferase
//
UNIQUE-ID - ADOMET-DMK-METHYLTRANSFER-RXN
TYPES - EC-2.1.1
TYPES - Small-Molecule-Reactions
CREDITS - AUKFG-1
EC-NUMBER - 2.1.1.163
ENZYMATIC-REACTION - ENZRXNKFG-927
IN-PATHWAY - MENAQUINONESYN-PWY
LEFT - CPD-12115
LEFT - S-ADENOSYLMETHIONINE
MEMBER-SORT-FN - NUMBERED-CLASS-SORT-FN
OFFICIAL-EC? - NIL
ORPHAN? - :NO
PHYSIOLOGICALLY-RELEVANT? - T
REACTION-DIRECTION - LEFT-TO-RIGHT
RIGHT - REDUCED-MENAQUINONE
RIGHT - PROTON
RIGHT - ADENOSYL-HOMO-CYS
//
UNIQUE-ID - RXN1G-3667
TYPES - Protein-Modification-Reactions
TYPES - EC-2.1.1
COMMON-NAME - trans-&Delta;20-39-hydroxy-40-methyl-C60:1-[acp] reductase
CREDITS - AUKFG-1
EC-NUMBER - 2.1.1.-
ENZYMATIC-REACTION - ENZRXNKFG-1148
LEFT - |trans-D20-39-OH-40-Me-C60-1-ACPs|
MEMBER-SORT-FN - NUMBERED-CLASS-SORT-FN
OFFICIAL-EC? - NIL
ORPHAN? - :NO
PHYSIOLOGICALLY-RELEVANT? - T
RIGHT - |trans-20-CP-22-Me-39-keto-40-Me-C61-ACPs|
//
UNIQUE-ID - RXN1G-3641
TYPES - Protein-Modification-Reactions
TYPES - EC-2.1.1
COMMON-NAME - cis-&Delta;21-39-hydroxy-40-methyl-C59:1-[acp] reductase
CREDITS - AUKFG-1
EC-NUMBER - 2.1.1.-
ENZYMATIC-REACTION - ENZRXNKFG-1149
LEFT - |cis-D21-39-OH-40-Me-C59-1-ACPs|
MEMBER-SORT-FN - NUMBERED-CLASS-SORT-FN
OFFICIAL-EC? - NIL
ORPHAN? - :NO
PHYSIOLOGICALLY-RELEVANT? - T
RIGHT - |cis-21-CP-39-keto-40-Me-C60-ACPs|
//
UNIQUE-ID - MMUM-RXN
TYPES - EC-2.1.1
TYPES - Small-Molecule-Reactions
COMMON-NAME - homocysteine <em>S</em>-methyltransferase
CREDITS - AUKFG-1
CREDITS - SRI
CREDITS - |caspi|
EC-NUMBER - 2.1.1.10
IN-PATHWAY - PWY-702
LEFT - CPD-397
LEFT - HOMO-CYS
MEMBER-SORT-FN - NUMBERED-CLASS-SORT-FN
OFFICIAL-EC? - T
ORPHAN? - :NO
PHYSIOLOGICALLY-RELEVANT? - T
REACTION-DIRECTION - LEFT-TO-RIGHT
RIGHT - PROTON
RIGHT - MET
^COEFFICIENT - 2
SYNONYMS - <em>S</em>-adenosylmethionine homocysteine transmethylase
SYNONYMS - <em>S</em>-methylmethionine homocysteine transmethylase
SYNONYMS - adenosylmethionine transmethylase
SYNONYMS - methylmethionine:homocysteine methyltransferase
SYNONYMS - adenosylmethionine:homocysteine methyltransferase
SYNONYMS - homocysteine methylase
SYNONYMS - homocysteine methyltransferase
SYNONYMS - homocysteine transmethylase
SYNONYMS - <small>L</small>-homocysteine <em>S</em>-methyltransferase
SYNONYMS - <em>S</em>-adenosyl-<small>L</small>-methionine:<small>L</small>-homocysteine methyltransferase
SYNONYMS - <em>S</em>-adenosylmethionine-homocysteine transmethylase
SYNONYMS - <em>S</em>-adenosylmethionine:homocysteine methyltransferase
SYSTEMATIC-NAME - <em>S</em>-methyl-<small>L</small>-methionine:<small>L</small>-homocysteine <em>S</em>-methyltransferase 
//
UNIQUE-ID - HOMOCYSTEINE-S-METHYLTRANSFERASE-RXN
TYPES - EC-2.1.1
TYPES - Small-Molecule-Reactions
COMMON-NAME - S-adenosyl-L-methionine:L-homocysteine S-methyltransferase
CREDITS - AUKFG-1
EC-NUMBER - 2.1.1.10
IN-PATHWAY - PWY-702
LEFT - HOMO-CYS
LEFT - S-ADENOSYLMETHIONINE
MEMBER-SORT-FN - NUMBERED-CLASS-SORT-FN
OFFICIAL-EC? - NIL
ORPHAN? - :NO
PHYSIOLOGICALLY-RELEVANT? - T
REACTION-DIRECTION - LEFT-TO-RIGHT
RIGHT - PROTON
RIGHT - ADENOSYL-HOMO-CYS
RIGHT - MET
//
UNIQUE-ID - RXN-7605
TYPES - EC-2.1.1
TYPES - Small-Molecule-Reactions
CREDITS - AUKFG-1
EC-NUMBER - 2.1.1.-
IN-PATHWAY - PWY-6151
IN-PATHWAY - PWY-6153
LEFT - S-ADENOSYLMETHIONINE
LEFT - |Demethylated-methyl-acceptors|
MEMBER-SORT-FN - NUMBERED-CLASS-SORT-FN
OFFICIAL-EC? - NIL
PHYSIOLOGICALLY-RELEVANT? - T
REACTION-DIRECTION - LEFT-TO-RIGHT
RIGHT - ADENOSYL-HOMO-CYS
RIGHT - |Methylated-methyl-acceptors|
//
UNIQUE-ID - HOMOCYSMETB12-RXN
TYPES - EC-2.1.1
TYPES - Small-Molecule-Reactions
COMMON-NAME - methionine synthase
CREDITS - AUKFG-1
CREDITS - SRI
CREDITS - |caspi|
EC-NUMBER - 2.1.1.13
IN-PATHWAY - PWY-2201
IN-PATHWAY - 1CMET2-PWY
LEFT - HOMO-CYS
LEFT - 5-METHYL-THF
MEMBER-SORT-FN - NUMBERED-CLASS-SORT-FN
OFFICIAL-EC? - T
ORPHAN? - :NO
PHYSIOLOGICALLY-RELEVANT? - T
REACTION-DIRECTION - IRREVERSIBLE-LEFT-TO-RIGHT
RIGHT - MET
RIGHT - THF
SYNONYMS - 5-methyltetrahydrofolate&mdash;homocysteine <em>S</em>-methyltransferase
SYNONYMS - 5-methyltetrahydrofolate&mdash;homocysteine transmethylase
SYNONYMS - <em>N</em>-methyltetrahydrofolate:<small>L</small>-homocysteine methyltransferase
SYNONYMS - <em>N</em><small><sup>5</sup></small>-methyltetrahydrofolate methyltransferase
SYNONYMS - <em>N</em><small><sup>5</sup></small>-methyltetrahydrofolate-homocysteine cobalamin methyltransferase
SYNONYMS - <em>N</em><small><sup>5</sup></small>-methyltetrahydrofolic&mdash;homocysteine vitamin B<small><sub>12</sub></small> transmethylase
SYNONYMS - B<small><sub>12</sub></small> <em>N</em><small><sup>5</sup></small>-methyltetrahydrofolate homocysteine methyltransferase
SYNONYMS - methyltetrahydrofolate&mdash;homocysteine vitamin B<small><sub>12</sub></small> methyltransferase
SYNONYMS - tetrahydrofolate methyltransferase
SYNONYMS - tetrahydropteroylglutamate methyltransferase
SYNONYMS - tetrahydropteroylglutamic methyltransferase
SYNONYMS - vitamin B<small><sub>12</sub></small> methyltransferase
SYNONYMS - cobalamin-dependent methionine synthase
SYNONYMS - methionine synthase (cobalamin-dependent)
SYNONYMS - MetH
SYSTEMATIC-NAME - 5-methyltetrahydrofolate:<small>L</small>-homocysteine <em>S</em>-methyltransferase
//
UNIQUE-ID - 2.1.1.19-RXN
TYPES - EC-2.1.1
TYPES - Small-Molecule-Reactions
COMMON-NAME - trimethylsulfonium&mdash;tetrahydrofolate <em>N</em>-methyltransferase
CREDITS - AUKFG-1
EC-NUMBER - 2.1.1.19
IN-PATHWAY - PWY-2201
LEFT - THF
LEFT - TRIMETHYLSULFONIUM
MEMBER-SORT-FN - NUMBERED-CLASS-SORT-FN
OFFICIAL-EC? - T
PHYSIOLOGICALLY-RELEVANT? - T
REACTION-DIRECTION - RIGHT-TO-LEFT
RIGHT - PROTON
RIGHT - CPD-7670
RIGHT - 5-METHYL-THF
SYNONYMS - trimethylsulfonium-tetrahydrofolate methyltransferase
SYSTEMATIC-NAME - trimethylsulfonium:tetrahydrofolate <em>N</em>-methyltransferase
//
UNIQUE-ID - METHIONYL-TRNA-FORMYLTRANSFERASE-RXN
TYPES - tRNA-Reactions
TYPES - EC-2.1.2
COMMON-NAME - methionyl-tRNA formyltransferase
CREDITS - AUKFG-1
EC-NUMBER - 2.1.2.9
ENZYMATIC-REACTION - ENZRXNKFG-141
LEFT - 10-FORMYL-THF
LEFT - |L-methionyl-tRNAfmet|
MEMBER-SORT-FN - NUMBERED-CLASS-SORT-FN
OFFICIAL-EC? - T
ORPHAN? - :NO
PHYSIOLOGICALLY-RELEVANT? - T
RIGHT - THF
RIGHT - |N-formyl-L-methionyl-tRNAfmet|
SYNONYMS - <em>N</em><small><sup>10</sup></small>-formyltetrahydrofolic-methionyl-transfer ribonucleic transformylase
SYNONYMS - formylmethionyl-transfer ribonucleic synthetase
SYNONYMS - methionyl ribonucleic formyltransferase
SYNONYMS - methionyl-tRNA Met formyltransferase
SYNONYMS - methionyl-tRNA transformylase
SYNONYMS - methionyl-transfer RNA transformylase
SYNONYMS - methionyl-transfer ribonucleate methyltransferase
SYNONYMS - methionyl-transfer ribonucleic transformylase
SYSTEMATIC-NAME - 10-formyltetrahydrofolate:<small>L</small>-methionyl-tRNA <em>N</em>-formyltransferase
//
UNIQUE-ID - GLYOHMETRANS-RXN
TYPES - EC-2.1.2
TYPES - Small-Molecule-Reactions
COMMON-NAME - glycine hydroxymethyltransferase
CREDITS - AUKFG-1
EC-NUMBER - 2.1.2.1
ENZYMATIC-REACTION - ENZRXNKFG-466
IN-PATHWAY - GLYSYN-PWY
IN-PATHWAY - PWY-2201
IN-PATHWAY - PWY-2161
IN-PATHWAY - 1CMET2-PWY
LEFT - SER
LEFT - THF
MEMBER-SORT-FN - NUMBERED-CLASS-SORT-FN
OFFICIAL-EC? - T
ORPHAN? - :NO
PHYSIOLOGICALLY-RELEVANT? - T
REACTION-DIRECTION - LEFT-TO-RIGHT
RIGHT - METHYLENE-THF
RIGHT - GLY
RIGHT - WATER
SYNONYMS - serine aldolase
SYNONYMS - threonine aldolase
SYNONYMS - serine hydroxymethylase
SYNONYMS - allothreonine aldolase
SYNONYMS - <small>L</small>-serine hydroxymethyltransferase
SYNONYMS - <small>L</small>-threonine aldolase
SYNONYMS - serine hydroxymethyltransferase
SYNONYMS - serine transhydroxymethylase
SYSTEMATIC-NAME - 5,10-methylenetetrahydrofolate:glycine hydroxymethyltransferase
//
UNIQUE-ID - AICARTRANSFORM-RXN
TYPES - EC-2.1.2
TYPES - Small-Molecule-Reactions
COMMON-NAME - phosphoribosylaminoimidazolecarboxamide formyltransferase
CREDITS - AUKFG-1
EC-NUMBER - 2.1.2.3
ENZYMATIC-REACTION - ENZRXNKFG-582
IN-PATHWAY - PWY-6123
LEFT - 10-FORMYL-THF
LEFT - AICAR
MEMBER-SORT-FN - NUMBERED-CLASS-SORT-FN
OFFICIAL-EC? - T
ORPHAN? - :NO
PHYSIOLOGICALLY-RELEVANT? - T
REACTION-DIRECTION - LEFT-TO-RIGHT
RIGHT - THF
RIGHT - PHOSPHORIBOSYL-FORMAMIDO-CARBOXAMIDE
SYNONYMS - 5-amino-4-imidazolecarboxamide ribonucleotide transformylase
SYNONYMS - AICAR transformylase
SYNONYMS - 10-formyltetrahydrofolate:5&prime;-phosphoribosyl-5-amino-4-imidazolecarboxamide formyltransferase
SYNONYMS - 5&prime;-phosphoribosyl-5-amino-4-imidazolecarboxamide formyltransferase
SYNONYMS - 5-amino-1-ribosyl-4-imidazolecarboxamide 5&prime;-phosphate transformylase
SYNONYMS - 5-amino-4-imidazolecarboxamide ribotide transformylase
SYNONYMS - AICAR formyltransferase
SYNONYMS - aminoimidazolecarboxamide ribonucleotide transformylase
SYSTEMATIC-NAME - 10-formyltetrahydrofolate:5&prime;-phosphoribosyl-5-amino-4-imidazole-carboxamide <em>N</em>-formyltransferase
//
UNIQUE-ID - GART-RXN
TYPES - EC-2.1.2
TYPES - Small-Molecule-Reactions
COMMON-NAME - phosphoribosylglycinamide formyltransferase
CREDITS - AUKFG-1
EC-NUMBER - 2.1.2.2
ENZYMATIC-REACTION - ENZRXNKFG-767
IN-PATHWAY - PWY-6613
IN-PATHWAY - PWY-6121
LEFT - 10-FORMYL-THF
LEFT - 5-PHOSPHO-RIBOSYL-GLYCINEAMIDE
MEMBER-SORT-FN - NUMBERED-CLASS-SORT-FN
OFFICIAL-EC? - T
ORPHAN? - :NO
PHYSIOLOGICALLY-RELEVANT? - T
REACTION-DIRECTION - LEFT-TO-RIGHT
RIGHT - PROTON
RIGHT - THF
RIGHT - 5-P-RIBOSYL-N-FORMYLGLYCINEAMIDE
SYNONYMS - 2-amino-<em>N</em>-ribosylacetamide 5&prime;-phosphate transformylase
SYNONYMS - GAR formyltransferase
SYNONYMS - GAR transformylase
SYNONYMS - glycinamide ribonucleotide transformylase
SYNONYMS - GAR TFase
SYNONYMS - 5,10-methenyltetrahydrofolate:2-amino-<em>N</em>-ribosylacetamide ribonucleotide transformylase
SYSTEMATIC-NAME - 10-formyltetrahydrofolate:5&prime;-phosphoribosylglycinamide <em>N</em>-formyltransferase
//
UNIQUE-ID - 3-CH3-2-OXOBUTANOATE-OH-CH3-XFER-RXN
TYPES - EC-2.1.2
TYPES - Small-Molecule-Reactions
COMMON-NAME - 3-methyl-2-oxobutanoate hydroxymethyltransferase
COMMENT-INTERNAL - kr98-07-06: added h2o on left side.
CREDITS - AUKFG-1
EC-NUMBER - 2.1.2.11
IN-PATHWAY - PANTO-PWY
LEFT - METHYLENE-THF
LEFT - 2-KETO-ISOVALERATE
LEFT - WATER
MEMBER-SORT-FN - NUMBERED-CLASS-SORT-FN
OFFICIAL-EC? - T
ORPHAN? - :NO
PHYSIOLOGICALLY-RELEVANT? - T
REACTION-DIRECTION - LEFT-TO-RIGHT
RIGHT - 2-DEHYDROPANTOATE
RIGHT - THF
SYNONYMS - &alpha;-ketoisovalerate hydroxymethyltransferase
SYNONYMS - dehydropantoate hydroxymethyltransferase
SYNONYMS - ketopantoate hydroxymethyltransferase
SYNONYMS - oxopantoate hydroxymethyltransferase
SYNONYMS - 5,10-methylene tetrahydrofolate:&alpha;-ketoisovalerate hydroxymethyltransferase
SYSTEMATIC-NAME - 5,10-methylenetetrahydrofolate:3-methyl-2-oxobutanoate hydroxymethyltransferase
//
UNIQUE-ID - GCVT-RXN
TYPES - EC-2.1.2
TYPES - Protein-Modification-Reactions
COMMON-NAME - aminomethyltransferase
CREDITS - AUKFG-1
EC-NUMBER - 2.1.2.10
IN-PATHWAY - GCVMULTI-RXN
LEFT - AMINOMETHYLDIHYDROLIPOYL-GCVH
LEFT - THF
MEMBER-SORT-FN - NUMBERED-CLASS-SORT-FN
OFFICIAL-EC? - T
ORPHAN? - :NO
PHYSIOLOGICALLY-RELEVANT? - T
REACTION-DIRECTION - LEFT-TO-RIGHT
RIGHT - DIHYDROLIPOYL-GCVH
RIGHT - METHYLENE-THF
RIGHT - AMMONIA
SYNONYMS - <em>S</em>-aminomethyldihydrolipoylprotein:(6<em>S</em>)-tetrahydrofolate aminomethyltransferase (ammonia-forming)
SYNONYMS - T-protein
SYNONYMS - glycine synthase
SYNONYMS - tetrahydrofolate aminomethyltransferase
SYNONYMS - [protein]-8-<em>S</em>-aminomethyldihydrolipoyllysine:tetrahydrofolate aminomethyltransferase (ammonia-forming)
SYSTEMATIC-NAME - [protein]-<em>S</em><small><sup>8</sup></small>-aminomethyldihydrolipoyllysine:tetrahydrofolate aminomethyltransferase (ammonia-forming)
//
UNIQUE-ID - RXN-9
TYPES - EC-2.1.3
TYPES - Small-Molecule-Reactions
CREDITS - AUKFG-1
EC-NUMBER - 2.1.3.3
ENZYMATIC-REACTION - ENZRXNKFG-12
LEFT - L-CANALINE
LEFT - CARBAMOYL-P
MEMBER-SORT-FN - NUMBERED-CLASS-SORT-FN
OFFICIAL-EC? - NIL
PHYSIOLOGICALLY-RELEVANT? - T
RIGHT - O-UREIDOHOMOSERINE
RIGHT - |Pi|
//
UNIQUE-ID - ORNCARBAMTRANSFER-RXN
TYPES - EC-2.1.3
TYPES - Small-Molecule-Reactions
COMMON-NAME - ornithine carbamoyltransferase
CREDITS - AUKFG-1
EC-NUMBER - 2.1.3.3
ENZYMATIC-REACTION - ENZRXNKFG-13
IN-PATHWAY - PWY-4981
IN-PATHWAY - CITRULLINE-DEG-PWY
IN-PATHWAY - ARGSYN-PWY
IN-PATHWAY - ARGSYNBSUB-PWY
LEFT - L-ORNITHINE
LEFT - CARBAMOYL-P
MEMBER-SORT-FN - NUMBERED-CLASS-SORT-FN
OFFICIAL-EC? - T
ORPHAN? - :NO
PHYSIOLOGICALLY-RELEVANT? - T
REACTION-DIRECTION - REVERSIBLE
RIGHT - PROTON
RIGHT - L-CITRULLINE
RIGHT - |Pi|
SYNONYMS - citrulline phosphorylase
SYNONYMS - ornithine transcarbamylase
SYNONYMS - OTC
SYNONYMS - carbamylphosphate-ornithine transcarbamylase
SYNONYMS - <small>L</small>-ornithine carbamoyltransferase
SYNONYMS - <small>L</small>-ornithine carbamyltransferase
SYNONYMS - <small>L</small>-ornithine transcarbamylase
SYNONYMS - ornithine carbamyltransferase
SYSTEMATIC-NAME - carbamoyl-phosphate:<small>L</small>-ornithine carbamoyltransferase
//
UNIQUE-ID - ASPCARBTRANS-RXN
TYPES - EC-2.1.3
TYPES - Small-Molecule-Reactions
COMMON-NAME - aspartate carbamoyltransferase
CREDITS - AUKFG-1
EC-NUMBER - 2.1.3.2
ENZYMATIC-REACTION - ENZRXNKFG-189
IN-PATHWAY - PWY-5686
LEFT - L-ASPARTATE
LEFT - CARBAMOYL-P
MEMBER-SORT-FN - NUMBERED-CLASS-SORT-FN
OFFICIAL-EC? - T
ORPHAN? - :NO
PHYSIOLOGICALLY-RELEVANT? - T
REACTION-DIRECTION - LEFT-TO-RIGHT
RIGHT - PROTON
RIGHT - CARBAMYUL-L-ASPARTATE
RIGHT - |Pi|
SYNONYMS - aspartate carbamyltransferase
SYNONYMS - aspartic acid transcarbamoylase
SYNONYMS - aspartic carbamyltransferase
SYNONYMS - aspartic transcarbamylase
SYNONYMS - carbamylaspartotranskinase
SYNONYMS - <small>L</small>-aspartate transcarbamoylase
SYNONYMS - <small>L</small>-aspartate transcarbamylase
SYNONYMS - carbamoylaspartotranskinase
SYNONYMS - aspartate transcarbamylase
SYNONYMS - aspartate transcarbamoylase
SYNONYMS - ATCase
SYSTEMATIC-NAME - carbamoyl-phosphate:<small>L</small>-aspartate carbamoyltransferase
//
UNIQUE-ID - 2.1.4.2-RXN
TYPES - EC-2.1.4
TYPES - Small-Molecule-Reactions
COMMON-NAME - <em>scyllo</em>-inosamine-4-phosphate amidinotransferase
CREDITS - AUKFG-1
EC-NUMBER - 2.1.4.2
IN-PATHWAY - PWY-5940
LEFT - ARG
LEFT - CPD-180
MEMBER-SORT-FN - NUMBERED-CLASS-SORT-FN
OFFICIAL-EC? - T
ORPHAN? - :NO
PHYSIOLOGICALLY-RELEVANT? - T
REACTION-DIRECTION - LEFT-TO-RIGHT
RIGHT - CPD-7167
RIGHT - L-ORNITHINE
SYNONYMS - <small>L</small>-arginine:inosamine-<em>P</em>-amidinotransferase
SYNONYMS - inosamine-<em>P</em> amidinotransferase
SYNONYMS - <small>L</small>-arginine:inosamine phosphate amidinotransferase
SYNONYMS - inosamine-phosphate amidinotransferase
SYSTEMATIC-NAME - <small>L</small>-arginine:1-amino-1-deoxy-<em>scyllo</em>-inositol-4-phosphate amidinotransferase
//
UNIQUE-ID - RXN-8348
TYPES - EC-2.10.1
TYPES - Small-Molecule-Reactions
COMMON-NAME - molybdopterin molybdotransferase
CREDITS - AUKFG-1
CREDITS - SRI
CREDITS - |caspi|
EC-NUMBER - 2.10.1.1
ENZYMATIC-REACTION - ENZRXNKFG-896
ENZYMATIC-REACTION - ENZRXNKFG-895
ENZYMATIC-REACTION - ENZRXNKFG-357
ENZYMATIC-REACTION - ENZRXNKFG-351
IN-PATHWAY - PWY-6823
LEFT - CPD-8122
LEFT - CPD-3
MEMBER-SORT-FN - NUMBERED-CLASS-SORT-FN
OFFICIAL-EC? - T
ORPHAN? - :NO
PHYSIOLOGICALLY-RELEVANT? - T
REACTION-DIRECTION - LEFT-TO-RIGHT
RIGHT - CPD-8123
RIGHT - AMP
RIGHT - WATER
SYNONYMS - MoeA
SYNONYMS - Cnx1 (ambiguous)
SYSTEMATIC-NAME - adenylyl-molybdopterin:molybdate molybdate transferase (AMP-forming)
//
UNIQUE-ID - 2TRANSKETO-RXN
TYPES - EC-2.2.1
TYPES - Small-Molecule-Reactions
COMMON-NAME - D-Fructose 6-phosphate:D-glyceraldehyde-3-phosphate glycolaldehyde transferase
CREDITS - AUKFG-1
EC-NUMBER - 2.2.1.1
ENZYMATIC-REACTION - ENZRXNKFG-127
IN-PATHWAY - P21-PWY
IN-PATHWAY - NONOXIPENT-PWY
LEFT - ERYTHROSE-4P
LEFT - XYLULOSE-5-PHOSPHATE
MEMBER-SORT-FN - NUMBERED-CLASS-SORT-FN
OFFICIAL-EC? - NIL
ORPHAN? - :NO
PHYSIOLOGICALLY-RELEVANT? - T
REACTION-DIRECTION - LEFT-TO-RIGHT
RIGHT - FRUCTOSE-6P
RIGHT - GAP
//
UNIQUE-ID - 1TRANSKETO-RXN
TYPES - EC-2.2.1
TYPES - Small-Molecule-Reactions
COMMON-NAME - transketolase
CREDITS - AUKFG-1
EC-NUMBER - 2.2.1.1
ENZYMATIC-REACTION - ENZRXNKFG-128
IN-PATHWAY - P21-PWY
IN-PATHWAY - NONOXIPENT-PWY
LEFT - D-SEDOHEPTULOSE-7-P
LEFT - GAP
MEMBER-SORT-FN - NUMBERED-CLASS-SORT-FN
OFFICIAL-EC? - T
ORPHAN? - :NO
PHYSIOLOGICALLY-RELEVANT? - T
REACTION-DIRECTION - RIGHT-TO-LEFT
RIGHT - RIBOSE-5P
RIGHT - XYLULOSE-5-PHOSPHATE
SYNONYMS - glycolaldehydetransferase
SYSTEMATIC-NAME - sedoheptulose-7-phosphate:<small>D</small>-glyceraldehyde-3-phosphate glycolaldehydetransferase
//
UNIQUE-ID - RXN-9583
TYPES - EC-2.2.1
TYPES - Small-Molecule-Reactions
CREDITS - AUKFG-1
EC-NUMBER - 2.2.1.1
ENZYMATIC-REACTION - ENZRXNKFG-129
IN-PATHWAY - PWY-5979
LEFT - CPD-10226
LEFT - RIBOSE-5P
MEMBER-SORT-FN - NUMBERED-CLASS-SORT-FN
OFFICIAL-EC? - NIL
PHYSIOLOGICALLY-RELEVANT? - T
REACTION-DIRECTION - LEFT-TO-RIGHT
RIGHT - CPD-10227
RIGHT - D-SEDOHEPTULOSE-7-P
//
UNIQUE-ID - ACETOOHBUTSYN-RXN
TYPES - EC-2.2.1
TYPES - Small-Molecule-Reactions
COMMON-NAME - 2-aceto-2-hydroxy-butyrate synthase
CREDITS - AUKFG-1
EC-NUMBER - 2.2.1.6
ENZYMATIC-REACTION - ENZRXNKFG-792
ENZYMATIC-REACTION - ENZRXNKFG-497
ENZYMATIC-REACTION - ENZRXNKFG-495
IN-PATHWAY - ILEUSYN-PWY
LEFT - PROTON
LEFT - PYRUVATE
LEFT - 2-OXOBUTANOATE
MEMBER-SORT-FN - NUMBERED-CLASS-SORT-FN
OFFICIAL-EC? - NIL
ORPHAN? - :NO
PHYSIOLOGICALLY-RELEVANT? - T
REACTION-DIRECTION - LEFT-TO-RIGHT
RIGHT - 2-ACETO-2-HYDROXY-BUTYRATE
RIGHT - CARBON-DIOXIDE
//
UNIQUE-ID - ACETOLACTSYN-RXN
TYPES - EC-2.2.1
TYPES - Small-Molecule-Reactions
COMMON-NAME - acetolactate synthase
CREDITS - AUKFG-1
EC-NUMBER - 2.2.1.6
ENZYMATIC-REACTION - ENZRXNKFG-793
ENZYMATIC-REACTION - ENZRXNKFG-498
ENZYMATIC-REACTION - ENZRXNKFG-496
IN-PATHWAY - VALSYN-PWY
LEFT - PROTON
LEFT - PYRUVATE
^COEFFICIENT - 2
MEMBER-SORT-FN - NUMBERED-CLASS-SORT-FN
OFFICIAL-EC? - T
ORPHAN? - :NO
PHYSIOLOGICALLY-RELEVANT? - T
REACTION-DIRECTION - LEFT-TO-RIGHT
RIGHT - 2-ACETO-LACTATE
RIGHT - CARBON-DIOXIDE
SYNONYMS - &alpha;-acetohydroxy acid synthetase
SYNONYMS - &alpha;-acetohydroxyacid synthase
SYNONYMS - &alpha;-acetolactate synthase
SYNONYMS - &alpha;-acetolactate synthetase
SYNONYMS - acetohydroxy acid synthetase
SYNONYMS - acetohydroxyacid synthase
SYNONYMS - acetolactate pyruvate-lyase (carboxylating)
SYNONYMS - acetolactic synthetase
SYSTEMATIC-NAME - pyruvate:pyruvate acetaldehydetransferase (decarboxylating)
//
UNIQUE-ID - 2.5.1.64-RXN
TYPES - EC-2.2.1
TYPES - Small-Molecule-Reactions
COMMON-NAME - 2-succinyl-5-enolpyruvyl-6-hydroxy-3-cyclohexene-1-carboxylic-acid synthase
CREDITS - AUKFG-1
EC-NUMBER - 2.2.1.9
ENZYMATIC-REACTION - ENZRXNKFG-540
IN-PATHWAY - PWY-5837
LEFT - PROTON
LEFT - ISOCHORISMATE
LEFT - 2-KETOGLUTARATE
MEMBER-SORT-FN - NUMBERED-CLASS-SORT-FN
OFFICIAL-EC? - T
ORPHAN? - :NO
PHYSIOLOGICALLY-RELEVANT? - T
REACTION-DIRECTION - LEFT-TO-RIGHT
RIGHT - CPD-9924
RIGHT - CARBON-DIOXIDE
SYNONYMS - SEPHCHC synthase
SYNONYMS - MenD
SYSTEMATIC-NAME - isochorismate:2-oxoglutarate 4-oxopentanoatetransferase (decarboxylating)
//
UNIQUE-ID - DXS-RXN
TYPES - EC-2.2.1
TYPES - Small-Molecule-Reactions
COMMON-NAME - 1-deoxy-<small>D</small>-xylulose-5-phosphate synthase
CREDITS - AUKFG-1
EC-NUMBER - 2.2.1.7
ENZYMATIC-REACTION - ENZRXNKFG-745
IN-PATHWAY - PYRIDOXSYN-PWY
IN-PATHWAY - NONMEVIPP-PWY
LEFT - PROTON
LEFT - PYRUVATE
LEFT - GAP
MEMBER-SORT-FN - NUMBERED-CLASS-SORT-FN
OFFICIAL-EC? - T
ORPHAN? - :NO
PHYSIOLOGICALLY-RELEVANT? - T
REACTION-DIRECTION - LEFT-TO-RIGHT
RIGHT - DEOXYXYLULOSE-5P
RIGHT - CARBON-DIOXIDE
SYNONYMS - 1-deoxy-<small>D</small>-xylulose-5-phosphate pyruvate-lyase (carboxylating)
SYNONYMS - DXP-synthase
SYSTEMATIC-NAME - pyruvate:<small>D</small>-glyceraldehyde-3-phosphate acetaldehydetransferase (decarboxylating)
//
UNIQUE-ID - TRANSALDOL-RXN
TYPES - EC-2.2.1
TYPES - Small-Molecule-Reactions
COMMON-NAME - transaldolase
CREDITS - AUKFG-1
EC-NUMBER - 2.2.1.2
ENZYMATIC-REACTION - ENZRXNKFG-789
IN-PATHWAY - NONOXIPENT-PWY
LEFT - GAP
LEFT - D-SEDOHEPTULOSE-7-P
MEMBER-SORT-FN - NUMBERED-CLASS-SORT-FN
OFFICIAL-EC? - T
ORPHAN? - :NO
PHYSIOLOGICALLY-RELEVANT? - T
REACTION-DIRECTION - LEFT-TO-RIGHT
RIGHT - FRUCTOSE-6P
RIGHT - ERYTHROSE-4P
SYNONYMS - dihydroxyacetonetransferase
SYNONYMS - dihydroxyacetone synthase
SYNONYMS - formaldehyde transketolase
SYSTEMATIC-NAME - sedoheptulose-7-phosphate:<small>D</small>-glyceraldehyde-3-phosphate glyceronetransferase
//
UNIQUE-ID - RXN-12745
TYPES - EC-2.3.1
TYPES - Small-Molecule-Reactions
COMMON-NAME - 3-oxo-23,24-bisnorchol-4-en-17-ol-22-oyl-CoA lyase
CANNOT-BALANCE? - T
CREDITS - AUKFG-1
CREDITS - SRI
CREDITS - |caspi|
EC-NUMBER - 2.3.1.-
IN-PATHWAY - PWY-6948
IN-PATHWAY - PWY-6946
IN-PATHWAY - PWY-6945
LEFT - CPD-13752
MEMBER-SORT-FN - NUMBERED-CLASS-SORT-FN
OFFICIAL-EC? - NIL
ORPHAN? - :NO
PHYSIOLOGICALLY-RELEVANT? - T
REACTION-DIRECTION - LEFT-TO-RIGHT
RIGHT - ANDROST4ENE
RIGHT - PROPIONYL-COA
//
UNIQUE-ID - RXN-12710
TYPES - EC-2.3.1
TYPES - Small-Molecule-Reactions
COMMON-NAME - acetyl-CoA C-acyltransferase
CANNOT-BALANCE? - NIL
CREDITS - AUKFG-1
CREDITS - SRI
CREDITS - |caspi|
EC-NUMBER - 2.3.1.16
ENZYMATIC-REACTION - ENZRXNKFG-1091
IN-PATHWAY - PWY-6948
IN-PATHWAY - PWY-6946
IN-PATHWAY - PWY-6945
LEFT - CPD-13699
LEFT - CO-A
MEMBER-SORT-FN - NUMBERED-CLASS-SORT-FN
OFFICIAL-EC? - NIL
ORPHAN? - :NO
PHYSIOLOGICALLY-RELEVANT? - T
REACTION-DIRECTION - LEFT-TO-RIGHT
RIGHT - CPD-13700
RIGHT - ACETYL-COA
//
UNIQUE-ID - RXN-12706
TYPES - EC-2.3.1
TYPES - Small-Molecule-Reactions
COMMON-NAME - propanoyl-CoA C-acyltransferase
CANNOT-BALANCE? - T
CREDITS - AUKFG-1
CREDITS - SRI
CREDITS - |caspi|
EC-NUMBER - 2.3.1.176
ENZYMATIC-REACTION - ENZRXNKFG-1092
IN-PATHWAY - PWY-6948
IN-PATHWAY - PWY-6946
IN-PATHWAY - PWY-6945
LEFT - CPD-13695
LEFT - CO-A
MEMBER-SORT-FN - NUMBERED-CLASS-SORT-FN
OFFICIAL-EC? - NIL
ORPHAN? - :NO
PHYSIOLOGICALLY-RELEVANT? - T
REACTION-DIRECTION - LEFT-TO-RIGHT
RIGHT - CPD-13696
RIGHT - PROPIONYL-COA
//
UNIQUE-ID - 3-OXOACYL-ACP-SYNTH-RXN
TYPES - Protein-Modification-Reactions
TYPES - EC-2.3.1
COMMON-NAME - 3-oxoacyl-[acyl-carrier protein] synthase
CREDITS - AUKFG-1
EC-NUMBER - 2.3.1.41
IN-PATHWAY - FASYN-ELONG-PWY
LEFT - |Saturated-Fatty-Acyl-ACPs|
LEFT - MALONYL-ACP
MEMBER-SORT-FN - NUMBERED-CLASS-SORT-FN
OFFICIAL-EC? - NIL
ORPHAN? - :NO
PHYSIOLOGICALLY-RELEVANT? - T
REACTION-DIRECTION - LEFT-TO-RIGHT
RIGHT - B-KETOACYL-ACP
RIGHT - CARBON-DIOXIDE
RIGHT - ACP
//
UNIQUE-ID - RXN-10654
TYPES - Protein-Modification-Reactions
TYPES - EC-2.3.1
CREDITS - AUKFG-1
EC-NUMBER - 2.3.1.41
IN-PATHWAY - PWY-6282
LEFT - |Cis-Delta5-dodecenoyl-ACPs|
LEFT - MALONYL-ACP
MEMBER-SORT-FN - NUMBERED-CLASS-SORT-FN
OFFICIAL-EC? - NIL
PHYSIOLOGICALLY-RELEVANT? - T
REACTION-DIRECTION - LEFT-TO-RIGHT
RIGHT - |3-oxo-cis-D7-tetradecenoyl-ACPs|
RIGHT - ACP
RIGHT - CARBON-DIOXIDE
//
UNIQUE-ID - RXN-10658
TYPES - Protein-Modification-Reactions
TYPES - EC-2.3.1
CREDITS - AUKFG-1
EC-NUMBER - 2.3.1.41
IN-PATHWAY - PWY-6282
LEFT - |Cis-Delta7-tetradecenoyl-ACPs|
LEFT - MALONYL-ACP
MEMBER-SORT-FN - NUMBERED-CLASS-SORT-FN
OFFICIAL-EC? - NIL
PHYSIOLOGICALLY-RELEVANT? - T
REACTION-DIRECTION - LEFT-TO-RIGHT
RIGHT - |3-oxo-cis-D9-hexadecenoyl-ACPs|
RIGHT - ACP
RIGHT - CARBON-DIOXIDE
//
UNIQUE-ID - RXN-9539
TYPES - Protein-Modification-Reactions
TYPES - EC-2.3.1
COMMON-NAME - 3-oxo-palmitoyl-[acyl-carrier protein] synthase
CREDITS - AUKFG-1
EC-NUMBER - 2.3.1.41
IN-PATHWAY - PWY-5971
LEFT - |Myristoyl-ACPs|
LEFT - MALONYL-ACP
MEMBER-SORT-FN - NUMBERED-CLASS-SORT-FN
OFFICIAL-EC? - NIL
ORPHAN? - :NO
PHYSIOLOGICALLY-RELEVANT? - T
REACTION-DIRECTION - LEFT-TO-RIGHT
RIGHT - |3-oxo-palmitoyl-ACPs|
RIGHT - CARBON-DIOXIDE
RIGHT - ACP
//
UNIQUE-ID - RXN-9535
TYPES - Protein-Modification-Reactions
TYPES - EC-2.3.1
COMMON-NAME - &beta;-ketoacyl-acyl-carrier-protein synthase I
CREDITS - AUKFG-1
EC-NUMBER - 2.3.1.41
IN-PATHWAY - PWY-5971
LEFT - |Dodecanoyl-ACPs|
LEFT - MALONYL-ACP
MEMBER-SORT-FN - NUMBERED-CLASS-SORT-FN
OFFICIAL-EC? - NIL
ORPHAN? - :NO
PHYSIOLOGICALLY-RELEVANT? - T
REACTION-DIRECTION - LEFT-TO-RIGHT
RIGHT - |3-oxo-myristoyl-ACPs|
RIGHT - CARBON-DIOXIDE
RIGHT - ACP
SYNONYMS - &beta;-ketoacyl-ACP synthase I
SYNONYMS - &beta;-ketoacyl synthetase
SYNONYMS - &beta;-ketoacyl-ACP synthetase
SYNONYMS - &beta;-ketoacyl-acyl carrier protein synthetase
SYNONYMS - &beta;-ketoacyl-[acyl carrier protein] synthase
SYNONYMS - &beta;-ketoacylsynthase
SYNONYMS - condensing enzyme
SYNONYMS - 3-ketoacyl-acyl carrier protein synthase
SYNONYMS - fatty acid condensing enzyme
SYNONYMS - acyl-malonyl(acyl-carrier-protein)-condensing enzyme
SYNONYMS - acyl-malonyl acyl carrier protein-condensing enzyme
SYNONYMS - &beta;-ketoacyl acyl carrier protein synthase
SYNONYMS - 3-oxoacyl-[acyl-carrier-protein] synthase
SYNONYMS - 3-oxoacyl:ACP synthase I
SYNONYMS - KASI
SYNONYMS - KAS I
SYNONYMS - FabF1
SYNONYMS - FabB
SYNONYMS - acyl-[acyl-carrier-protein]:malonyl-[acyl-carrier-protein] <em>C</em>-acyltransferase (decarboxylating)
SYSTEMATIC-NAME - acyl-[acyl-carrier protein]:malonyl-[acyl-carrier protein] <em>C</em>-acyltransferase (decarboxylating)
//
UNIQUE-ID - RXN-9531
TYPES - Protein-Modification-Reactions
TYPES - EC-2.3.1
COMMON-NAME - 3-oxo-dodecanoyl-[acyl-carrier protein] synthase
CREDITS - AUKFG-1
EC-NUMBER - 2.3.1.41
IN-PATHWAY - PWY-5971
LEFT - |Decanoyl-ACPs|
LEFT - MALONYL-ACP
MEMBER-SORT-FN - NUMBERED-CLASS-SORT-FN
OFFICIAL-EC? - NIL
ORPHAN? - :NO
PHYSIOLOGICALLY-RELEVANT? - T
REACTION-DIRECTION - LEFT-TO-RIGHT
RIGHT - |3-oxo-dodecanoyl-ACPs|
RIGHT - CARBON-DIOXIDE
RIGHT - ACP
//
UNIQUE-ID - RXN-9527
TYPES - Protein-Modification-Reactions
TYPES - EC-2.3.1
COMMON-NAME - 3-oxo-decanoyl-[acyl-carrier protein] synthase
CREDITS - AUKFG-1
EC-NUMBER - 2.3.1.41
IN-PATHWAY - PWY-5971
LEFT - |Octanoyl-ACPs|
LEFT - MALONYL-ACP
MEMBER-SORT-FN - NUMBERED-CLASS-SORT-FN
OFFICIAL-EC? - NIL
ORPHAN? - :NO
PHYSIOLOGICALLY-RELEVANT? - T
REACTION-DIRECTION - LEFT-TO-RIGHT
RIGHT - |3-oxo-decanoyl-ACPs|
RIGHT - CARBON-DIOXIDE
RIGHT - ACP
//
UNIQUE-ID - RXN-9523
TYPES - Protein-Modification-Reactions
TYPES - EC-2.3.1
COMMON-NAME - 3-oxo-octanoyl-[acyl-carrier protein] synthase
CREDITS - AUKFG-1
EC-NUMBER - 2.3.1.41
IN-PATHWAY - PWY-5971
LEFT - |Hexanoyl-ACPs|
LEFT - MALONYL-ACP
MEMBER-SORT-FN - NUMBERED-CLASS-SORT-FN
OFFICIAL-EC? - NIL
ORPHAN? - :NO
PHYSIOLOGICALLY-RELEVANT? - T
REACTION-DIRECTION - LEFT-TO-RIGHT
RIGHT - |3-Oxo-octanoyl-ACPs|
RIGHT - CARBON-DIOXIDE
RIGHT - ACP
//
UNIQUE-ID - RXN-9516
TYPES - Protein-Modification-Reactions
TYPES - EC-2.3.1
COMMON-NAME - 3-oxo-hexanoyl-[acyl-carrier protein] synthase
CREDITS - AUKFG-1
EC-NUMBER - 2.3.1.41
IN-PATHWAY - PWY-5971
LEFT - |Butanoyl-ACPs|
LEFT - MALONYL-ACP
MEMBER-SORT-FN - NUMBERED-CLASS-SORT-FN
OFFICIAL-EC? - NIL
ORPHAN? - :NO
PHYSIOLOGICALLY-RELEVANT? - T
REACTION-DIRECTION - LEFT-TO-RIGHT
RIGHT - |3-oxo-hexanoyl-ACPs|
RIGHT - CARBON-DIOXIDE
RIGHT - ACP
//
UNIQUE-ID - 2.3.1.179-RXN
TYPES - Protein-Modification-Reactions
TYPES - EC-2.3.1
COMMON-NAME - &beta;-ketoacyl-acyl-carrier-protein synthase II
CREDITS - AUKFG-1
CREDITS - SRI
CREDITS - |caspi|
EC-NUMBER - 2.3.1.179
IN-PATHWAY - PWY-5973
LEFT - |Palmitoleoyl-ACPs|
LEFT - MALONYL-ACP
MEMBER-SORT-FN - NUMBERED-CLASS-SORT-FN
OFFICIAL-EC? - T
ORPHAN? - :NO
PHYSIOLOGICALLY-RELEVANT? - T
REACTION-DIRECTION - LEFT-TO-RIGHT
RIGHT - |3-oxo-cis-vaccenoyl-ACPs|
RIGHT - CARBON-DIOXIDE
RIGHT - ACP
SYNONYMS - KASII
SYNONYMS - KAS II
SYNONYMS - FabF
SYNONYMS - 3-oxoacyl-acyl carrier protein synthase I
SYNONYMS - &beta;-ketoacyl-ACP synthase II
SYNONYMS - (<em>Z</em>)-hexadec-11-enoyl-[acyl-carrier-protein]:malonyl-[acyl-carrier-protein] <em>C</em>-acyltransferase (decarboxylating)
SYSTEMATIC-NAME - (<em>Z</em>)-hexadec-11-enoyl-[acyl-carrier protein]:malonyl-[acyl-carrier protein] <em>C</em>-acyltransferase (decarboxylating)
//
UNIQUE-ID - RXN-9632
TYPES - Protein-Modification-Reactions
TYPES - EC-2.3.1
COMMON-NAME - 3-oxo-stearoyl-[acyl-carrier protein] synthase
CREDITS - AUKFG-1
EC-NUMBER - 2.3.1.41
IN-PATHWAY - PWY-5989
LEFT - |Palmitoyl-ACPs|
LEFT - MALONYL-COA
MEMBER-SORT-FN - NUMBERED-CLASS-SORT-FN
OFFICIAL-EC? - NIL
ORPHAN? - :NO
PHYSIOLOGICALLY-RELEVANT? - T
REACTION-DIRECTION - LEFT-TO-RIGHT
RIGHT - |3-oxo-stearoyl-ACPs|
RIGHT - CARBON-DIOXIDE
RIGHT - CO-A
//
UNIQUE-ID - SERINE-O-ACETTRAN-RXN
TYPES - EC-2.3.1
TYPES - Small-Molecule-Reactions
COMMON-NAME - serine <em>O</em>-acetyltransferase
CREDITS - AUKFG-1
EC-NUMBER - 2.3.1.30
ENZYMATIC-REACTION - ENZRXNKFG-38
IN-PATHWAY - PWY-6936
IN-PATHWAY - CYSTSYN-PWY
LEFT - SER
LEFT - ACETYL-COA
MEMBER-SORT-FN - NUMBERED-CLASS-SORT-FN
OFFICIAL-EC? - T
ORPHAN? - :NO
PHYSIOLOGICALLY-RELEVANT? - T
REACTION-DIRECTION - LEFT-TO-RIGHT
RIGHT - ACETYLSERINE
RIGHT - CO-A
SYNONYMS - SATase
SYNONYMS - <small>L</small>-serine acetyltransferase
SYNONYMS - serine acetyltransferase
SYNONYMS - serine transacetylase
SYSTEMATIC-NAME - acetyl-CoA:<small>L</small>-serine <em>O</em>-acetyltransferase
//
UNIQUE-ID - RXN0-1147
TYPES - Protein-Modification-Reactions
TYPES - EC-2.3.1
COMMON-NAME - dihydrolipoyllysine-residue succinyltransferase
CREDITS - AUKFG-1
EC-NUMBER - 2.3.1.61
ENZYMATIC-REACTION - ENZRXNKFG-104
IN-PATHWAY - PWY-5084
IN-PATHWAY - 2OXOGLUTARATEDEH-RXN
LEFT - SUC-COA
LEFT - |Oxo-glutarate-dehydrogenase-DH-lipoyl|
LEFT - PROTON
MEMBER-SORT-FN - NUMBERED-CLASS-SORT-FN
OFFICIAL-EC? - T
ORPHAN? - :NO
PHYSIOLOGICALLY-RELEVANT? - T
REACTION-DIRECTION - REVERSIBLE
RIGHT - CO-A
RIGHT - |Oxo-glutarate-dehydro-suc-DH-lipoyl|
SYNONYMS - dihydrolipoamide <em>S</em>-succinyltransferase
SYNONYMS - dihydrolipoamide succinyltransferase
SYNONYMS - dihydrolipoic transsuccinylase
SYNONYMS - dihydrolipolyl transsuccinylase
SYNONYMS - dihydrolipoyl transsuccinylase
SYNONYMS - lipoate succinyltransferase (<em>Escherichia coli</em>)
SYNONYMS - lipoic transsuccinylase
SYNONYMS - lipoyl transsuccinylase
SYNONYMS - succinyl-CoA:dihydrolipoamide <em>S</em>-succinyltransferase
SYNONYMS - succinyl-CoA:dihydrolipoate <em>S</em>-succinyltransferase
SYNONYMS - enzyme-dihydrolipoyllysine:succinyl-CoA <em>S</em>-succinyltransferase
SYSTEMATIC-NAME - succinyl-CoA:enzyme-<em>N</em><small><sup>6</sup></small>-(dihydrolipoyl)lysine <em>S</em>-succinyltransferase
//
UNIQUE-ID - PHOSACETYLTRANS-RXN
TYPES - EC-2.3.1
TYPES - Small-Molecule-Reactions
COMMON-NAME - phosphate acetyltransferase
CREDITS - AUKFG-1
EC-NUMBER - 2.3.1.8
ENZYMATIC-REACTION - ENZRXNKFG-203
IN-PATHWAY - PWY-5485
IN-PATHWAY - PWY0-1312
IN-PATHWAY - FERMENTATION-PWY
LEFT - |Pi|
LEFT - ACETYL-COA
MEMBER-SORT-FN - NUMBERED-CLASS-SORT-FN
OFFICIAL-EC? - T
ORPHAN? - :NO
PHYSIOLOGICALLY-RELEVANT? - T
REACTION-DIRECTION - LEFT-TO-RIGHT
RIGHT - ACETYL-P
RIGHT - CO-A
SYNONYMS - phosphotransacetylase
SYNONYMS - phosphoacylase
SYNONYMS - PTA
SYSTEMATIC-NAME - acetyl-CoA:phosphate acetyltransferase
//
UNIQUE-ID - HOMOSERINE-O-ACETYLTRANSFERASE-RXN
TYPES - EC-2.3.1
TYPES - Small-Molecule-Reactions
COMMON-NAME - homoserine <em>O</em>-acetyltransferase
CREDITS - AUKFG-1
EC-NUMBER - 2.3.1.31
ENZYMATIC-REACTION - ENZRXNKFG-221
IN-PATHWAY - PWY-5344
LEFT - HOMO-SER
LEFT - ACETYL-COA
MEMBER-SORT-FN - NUMBERED-CLASS-SORT-FN
OFFICIAL-EC? - T
ORPHAN? - :NO
PHYSIOLOGICALLY-RELEVANT? - T
REACTION-DIRECTION - LEFT-TO-RIGHT
RIGHT - CPD-667
RIGHT - CO-A
SYNONYMS - homoserine acetyltransferase
SYNONYMS - homoserine transacetylase
SYNONYMS - homoserine-<em>O</em>-transacetylase
SYNONYMS - <small>L</small>-homoserine <em>O</em>-acetyltransferase
SYSTEMATIC-NAME - acetyl-CoA:<small>L</small>-homoserine <em>O</em>-acetyltransferase
//
UNIQUE-ID - RXN0-947
TYPES - Protein-Modification-Reactions
TYPES - EC-2.3.1
COMMON-NAME - lipoyl(octanoyl) transferase
CREDITS - AUKFG-1
EC-NUMBER - 2.3.1.181
ENZYMATIC-REACTION - ENZRXNKFG-222
IN-PATHWAY - PWY0-501
LEFT - |Octanoyl-ACPs|
LEFT - |Non-lipoylated-domains|
MEMBER-SORT-FN - NUMBERED-CLASS-SORT-FN
OFFICIAL-EC? - T
ORPHAN? - :NO
PHYSIOLOGICALLY-RELEVANT? - T
REACTION-DIRECTION - PHYSIOL-LEFT-TO-RIGHT
RIGHT - |Octanoylated-domains|
RIGHT - ACP
SYNONYMS - LipB
SYNONYMS - lipoyl (octanoyl)-[acyl-carrier-protein]-protein <em>N</em>-lipoyltransferase
SYNONYMS - lipoyl (octanoyl)-acyl carrier protein:protein transferase
SYNONYMS - lipoate/octanoate transferase
SYNONYMS - lipoyltransferase
SYNONYMS - octanoyl-[acyl carrier protein]-protein <em>N</em>-octanoyltransferase
SYNONYMS - lipoyl(octanoyl)transferase
SYNONYMS - octanoyl-[acyl-carrier-protein]:protein <em>N</em>-octanoyltransferase
SYSTEMATIC-NAME - octanoyl-[acyl-carrier protein]:protein <em>N</em>-octanoyltransferase
//
UNIQUE-ID - N-ACETYLTRANSFER-RXN
TYPES - EC-2.3.1
TYPES - Small-Molecule-Reactions
COMMON-NAME - amino-acid <em>N</em>-acetyltransferase
CREDITS - AUKFG-1
EC-NUMBER - 2.3.1.1
ENZYMATIC-REACTION - ENZRXNKFG-293
IN-PATHWAY - ARGSYNBSUB-PWY
IN-PATHWAY - GLUTORN-PWY
LEFT - GLT
LEFT - ACETYL-COA
MEMBER-SORT-FN - NUMBERED-CLASS-SORT-FN
OFFICIAL-EC? - T
ORPHAN? - :NO
PHYSIOLOGICALLY-RELEVANT? - T
REACTION-DIRECTION - LEFT-TO-RIGHT
RIGHT - PROTON
RIGHT - ACETYL-GLU
RIGHT - CO-A
SYNONYMS - <em>N</em>-acetylglutamate synthase
SYNONYMS - AGAS
SYNONYMS - acetylglutamate acetylglutamate synthetase
SYNONYMS - acetylglutamic synthetase
SYNONYMS - amino acid acetyltransferase
SYNONYMS - <em>N</em>-acetyl-<small>L</small>-glutamate synthetase
SYNONYMS - <em>N</em>-acetylglutamate synthetase
SYSTEMATIC-NAME - acetyl-CoA:<small>L</small>-glutamate <em>N</em>-acetyltransferase
//
UNIQUE-ID - GLUTAMATE-N-ACETYLTRANSFERASE-RXN
TYPES - EC-2.3.1
TYPES - Small-Molecule-Reactions
COMMON-NAME - glutamate <em>N</em>-acetyltransferase
CREDITS - AUKFG-1
EC-NUMBER - 2.3.1.35
ENZYMATIC-REACTION - ENZRXNKFG-294
IN-PATHWAY - ARGSYNBSUB-PWY
LEFT - GLT
LEFT - N-ALPHA-ACETYLORNITHINE
MEMBER-SORT-FN - NUMBERED-CLASS-SORT-FN
OFFICIAL-EC? - T
ORPHAN? - :NO
PHYSIOLOGICALLY-RELEVANT? - T
REACTION-DIRECTION - LEFT-TO-RIGHT
RIGHT - ACETYL-GLU
RIGHT - L-ORNITHINE
SYNONYMS - ornithine transacetylase
SYNONYMS - &alpha;-<em>N</em>-acetyl-<small>L</small>-ornithine:<small>L</small>-glutamate <em>N</em>-acetyltransferase
SYNONYMS - acetylglutamate synthetase
SYNONYMS - acetylglutamate-acetylornithine transacetylase
SYNONYMS - acetylglutamic synthetase
SYNONYMS - acetylglutamic-acetylornithine transacetylase
SYNONYMS - acetylornithinase
SYNONYMS - acetylornithine glutamate acetyltransferase
SYNONYMS - glutamate acetyltransferase
SYNONYMS - <em>N</em>-acetyl-<small>L</small>-glutamate synthetase
SYNONYMS - <em>N</em>-acetylglutamate synthase
SYNONYMS - <em>N</em>-acetylglutamate synthetase
SYNONYMS - ornithine acetyltransferase
SYNONYMS - 2-<em>N</em>-acetyl-<small>L</small>-ornithine:<small>L</small>-glutamate <em>N</em>-acetyltransferase
SYSTEMATIC-NAME - <em>N</em><small><sup>2</sup></small>-acetyl-<small>L</small>-ornithine:<small>L</small>-glutamate <em>N</em>-acetyltransferase
//
UNIQUE-ID - 2.3.1.128-RXN
TYPES - Protein-Modification-Reactions
TYPES - EC-2.3.1
COMMON-NAME - ribosomal-protein-alanine <em>N</em>-acetyltransferase
CREDITS - AUKFG-1
EC-NUMBER - 2.3.1.128
ENZYMATIC-REACTION - ENZRXNKFG-784
ENZYMATIC-REACTION - ENZRXNKFG-343
LEFT - |Ribosomal-Protein-L-Alanines|
LEFT - ACETYL-COA
MEMBER-SORT-FN - NUMBERED-CLASS-SORT-FN
OFFICIAL-EC? - T
ORPHAN? - :NO
PHYSIOLOGICALLY-RELEVANT? - T
RIGHT - |Ribosomal-Protein-N-Acetyl-L-Alanines|
RIGHT - CO-A
SYNONYMS - ribosomal protein S18 acetyltransferase
SYSTEMATIC-NAME - acetyl-CoA:ribosomal-protein-<small>L</small>-alanine <em>N</em>-acetyltransferase
//
UNIQUE-ID - 2.3.1.157-RXN
TYPES - EC-2.3.1
TYPES - Small-Molecule-Reactions
COMMON-NAME - glucosamine-1-phosphate <em>N</em>-acetyltransferase
CREDITS - AUKFG-1
EC-NUMBER - 2.3.1.157
ENZYMATIC-REACTION - ENZRXNKFG-355
IN-PATHWAY - UDPNAGSYN-PWY
LEFT - GLUCOSAMINE-1P
LEFT - ACETYL-COA
MEMBER-SORT-FN - NUMBERED-CLASS-SORT-FN
OFFICIAL-EC? - T
ORPHAN? - :NO
PHYSIOLOGICALLY-RELEVANT? - T
REACTION-DIRECTION - LEFT-TO-RIGHT
RIGHT - PROTON
RIGHT - N-ACETYL-D-GLUCOSAMINE-1-P
RIGHT - CO-A
SYSTEMATIC-NAME - acetyl-CoA:&alpha;-<small>D</small>-glucosamine-1-phosphate <em>N</em>-acetyltransferase
//
UNIQUE-ID - TETHYDPICSUCC-RXN
TYPES - EC-2.3.1
TYPES - Small-Molecule-Reactions
COMMON-NAME - 2,3,4,5-tetrahydropyridine-2,6-dicarboxylate <em>N</em>-succinyltransferase
CREDITS - AUKFG-1
EC-NUMBER - 2.3.1.117
ENZYMATIC-REACTION - ENZRXNKFG-629
LEFT - WATER
LEFT - DELTA1-PIPERIDEINE-2-6-DICARBOXYLATE
LEFT - SUC-COA
MEMBER-SORT-FN - NUMBERED-CLASS-SORT-FN
OFFICIAL-EC? - T
ORPHAN? - :NO
PHYSIOLOGICALLY-RELEVANT? - T
RIGHT - N-SUCCINYL-2-AMINO-6-KETOPIMELATE
RIGHT - CO-A
SYNONYMS - tetrahydropicolinate succinylase
SYNONYMS - tetrahydrodipicolinate <em>N</em>-succinyltransferase
SYNONYMS - tetrahydrodipicolinate succinyltransferase
SYNONYMS - succinyl-CoA:tetrahydrodipicolinate <em>N</em>-succinyltransferase
SYNONYMS - succinyl-CoA:2,3,4,5-tetrahydropyridine-2,6-dicarboxylate <em>N</em>-succinyltransferase
SYSTEMATIC-NAME - succinyl-CoA:(<em>S</em>)-2,3,4,5-tetrahydropyridine-2,6-dicarboxylate <em>N</em>-succinyltransferase
//
UNIQUE-ID - RXN-12561
TYPES - EC-2.3.1
TYPES - Small-Molecule-Reactions
CREDITS - AUKFG-1
CREDITS - SRI
CREDITS - |caspi|
EC-NUMBER - 2.3.1.9
ENZYMATIC-REACTION - ENZRXNKFG-676
LEFT - ACETYL-COA
LEFT - PROPIONYL-COA
MEMBER-SORT-FN - NUMBERED-CLASS-SORT-FN
OFFICIAL-EC? - NIL
ORPHAN? - :NO
PHYSIOLOGICALLY-RELEVANT? - T
RIGHT - CPD-13534
RIGHT - CO-A
//
UNIQUE-ID - ACETYL-COA-ACETYLTRANSFER-RXN
TYPES - EC-2.3.1
TYPES - Small-Molecule-Reactions
COMMON-NAME - acetyl-CoA <em>C</em>-acetyltransferase
CREDITS - AUKFG-1
EC-NUMBER - 2.3.1.9
ENZYMATIC-REACTION - ENZRXNKFG-677
IN-PATHWAY - ACETOACETATE-DEG-PWY
IN-PATHWAY - PWY-5676
LEFT - ACETYL-COA
^COEFFICIENT - 2
MEMBER-SORT-FN - NUMBERED-CLASS-SORT-FN
OFFICIAL-EC? - T
ORPHAN? - :NO
PHYSIOLOGICALLY-RELEVANT? - T
REACTION-DIRECTION - REVERSIBLE
RIGHT - ACETOACETYL-COA
RIGHT - CO-A
SYNONYMS - acetoacetyl-CoA thiolase
SYNONYMS - &beta;-acetoacetyl coenzyme A thiolase
SYNONYMS - 2-methylacetoacetyl-CoA thiolase [misleading]
SYNONYMS - 3-oxothiolase
SYNONYMS - acetyl coenzyme A thiolase
SYNONYMS - acetyl-CoA acetyltransferase
SYNONYMS - acetyl-CoA:<em>N</em>-acetyltransferase
SYNONYMS - thiolase II
SYSTEMATIC-NAME - acetyl-CoA:acetyl-CoA <em>C</em>-acetyltransferase
//
UNIQUE-ID - METHYLACETOACETYLCOATHIOL-RXN
TYPES - EC-2.3.1
TYPES - Small-Molecule-Reactions
COMMON-NAME - 2-methylacetoacetyl-CoA thiolase
CREDITS - AUKFG-1
EC-NUMBER - 2.3.1.9
ENZYMATIC-REACTION - ENZRXNKFG-678
IN-PATHWAY - ILEUDEG-PWY
LEFT - 2-METHYL-ACETO-ACETYL-COA
LEFT - CO-A
MEMBER-SORT-FN - NUMBERED-CLASS-SORT-FN
OFFICIAL-EC? - NIL
ORPHAN? - :NO
PHYSIOLOGICALLY-RELEVANT? - T
REACTION-DIRECTION - LEFT-TO-RIGHT
RIGHT - PROPIONYL-COA
RIGHT - ACETYL-COA
//
UNIQUE-ID - RXN-1623
TYPES - EC-2.3.1
TYPES - Small-Molecule-Reactions
COMMON-NAME - 1-acylglycerol-3-phosphate <em>O</em>-acyltransferase
CREDITS - AUKFG-1
EC-NUMBER - 2.3.1.51
ENZYMATIC-REACTION - ENZRXNKFG-730
IN-PATHWAY - PWY-5667
LEFT - |Fatty-Acyl-CoA|
LEFT - ACYL-SN-GLYCEROL-3P
MEMBER-SORT-FN - NUMBERED-CLASS-SORT-FN
OFFICIAL-EC? - T
ORPHAN? - :NO
PHYSIOLOGICALLY-RELEVANT? - T
REACTION-DIRECTION - LEFT-TO-RIGHT
RIGHT - L-PHOSPHATIDATE
RIGHT - CO-A
SYNONYMS - 1-acyl-<em>sn</em>-glycero-3-phosphate acyltransferase
SYNONYMS - 1-acyl-<em>sn</em>-glycerol 3-phosphate acyltransferase
SYNONYMS - 1-acylglycero-3-phosphate acyltransferase
SYNONYMS - 1-acylglycerolphosphate acyltransferase
SYNONYMS - 1-acylglycerophosphate acyltransferase
SYNONYMS - lysophosphatidic acid-acyltransferase
SYSTEMATIC-NAME - acyl-CoA:1-acyl-<em>sn</em>-glycerol-3-phosphate 2-<em>O</em>-acyltransferase
//
UNIQUE-ID - RXN0-6705
TYPES - Protein-Modification-Reactions
TYPES - EC-2.3.1
CREDITS - AUKFG-1
CREDITS - SRI
CREDITS - |kr|
EC-NUMBER - 2.3.1.51
ENZYMATIC-REACTION - ENZRXNKFG-731
LEFT - 1-PALMITOYLGLYCEROL-3-PHOSPHATE
LEFT - |Palmitoyl-ACPs|
MEMBER-SORT-FN - NUMBERED-CLASS-SORT-FN
OFFICIAL-EC? - NIL
ORPHAN? - :NO
PHYSIOLOGICALLY-RELEVANT? - T
RIGHT - CPD0-1422
RIGHT - ACP
//
UNIQUE-ID - RXN0-5514
TYPES - Protein-Modification-Reactions
TYPES - EC-2.3.1
COMMON-NAME - 1-acylglycerol-3-phosphate O-acyltransferase
CREDITS - AUKFG-1
EC-NUMBER - 2.3.1.51
ENZYMATIC-REACTION - ENZRXNKFG-732
LEFT - |Saturated-2-Lysophosphatidates|
LEFT - |Saturated-Fatty-Acyl-ACPs|
MEMBER-SORT-FN - NUMBERED-CLASS-SORT-FN
OFFICIAL-EC? - NIL
ORPHAN? - :NO
PHYSIOLOGICALLY-RELEVANT? - T
RIGHT - |2-3-4-Saturated-L-Phosphatidates|
RIGHT - ACP
//
UNIQUE-ID - 1-ACYLGLYCEROL-3-P-ACYLTRANSFER-RXN
TYPES - Protein-Modification-Reactions
TYPES - EC-2.3.1
COMMON-NAME - 1-acylglycerol-3-phosphate O-acyltransferase
CREDITS - AUKFG-1
EC-NUMBER - 2.3.1.51
ENZYMATIC-REACTION - ENZRXNKFG-733
IN-PATHWAY - PWY0-1319
LEFT - ACYL-SN-GLYCEROL-3P
LEFT - ACYL-ACP
MEMBER-SORT-FN - NUMBERED-CLASS-SORT-FN
OFFICIAL-EC? - NIL
ORPHAN? - :NO
PHYSIOLOGICALLY-RELEVANT? - T
REACTION-DIRECTION - LEFT-TO-RIGHT
RIGHT - L-PHOSPHATIDATE
RIGHT - ACP
//
UNIQUE-ID - RXN-10462
TYPES - Protein-Modification-Reactions
TYPES - EC-2.3.1
COMMON-NAME - acyl-ACP:sn-glycerol-3-phosphate 1-O-acyltransferase
CREDITS - AUKFG-1
EC-NUMBER - 2.3.1.15
IN-PATHWAY - PWY0-1319
LEFT - ACYL-ACP
LEFT - GLYCEROL-3P
MEMBER-SORT-FN - NUMBERED-CLASS-SORT-FN
OFFICIAL-EC? - NIL
ORPHAN? - :NO
PHYSIOLOGICALLY-RELEVANT? - T
REACTION-DIRECTION - LEFT-TO-RIGHT
RIGHT - ACYL-SN-GLYCEROL-3P
RIGHT - ACP
//
UNIQUE-ID - RXN0-1133
TYPES - Protein-Modification-Reactions
TYPES - EC-2.3.1
COMMON-NAME - dihydrolipoyllysine-residue acetyltransferase
CREDITS - AUKFG-1
EC-NUMBER - 2.3.1.12
ENZYMATIC-REACTION - ENZRXNKFG-1163
IN-PATHWAY - PYRUVDEHYD-PWY
IN-PATHWAY - PYRUVDEH-RXN
LEFT - ACETYL-COA
LEFT - |Pyruvate-dehydrogenase-dihydrolipoate|
MEMBER-SORT-FN - NUMBERED-CLASS-SORT-FN
OFFICIAL-EC? - T
ORPHAN? - :NO
PHYSIOLOGICALLY-RELEVANT? - T
REACTION-DIRECTION - REVERSIBLE
RIGHT - CO-A
RIGHT - |Pyruvate-dehydrogenase-acetylDHlipoyl|
SYNONYMS - acetyl-CoA:dihydrolipoamide <em>S</em>-acetyltransferase
SYNONYMS - dihydrolipoamide <em>S</em>-acetyltransferase
SYNONYMS - dihydrolipoate acetyltransferase
SYNONYMS - dihydrolipoic transacetylase
SYNONYMS - dihydrolipoyl acetyltransferase
SYNONYMS - lipoate acetyltransferase
SYNONYMS - lipoate transacetylase
SYNONYMS - lipoic acetyltransferase
SYNONYMS - lipoic acid acetyltransferase
SYNONYMS - lipoic transacetylase
SYNONYMS - lipoylacetyltransferase
SYNONYMS - thioltransacetylase A
SYNONYMS - transacetylase X
SYNONYMS - enzyme-dihydrolipoyllysine:acetyl-CoA <em>S</em>-acetyltransferase
SYNONYMS - acetyl-CoA:enzyme 6-<em>N</em>-(dihydrolipoyl)lysine <em>S</em>-acetyltransferase
SYSTEMATIC-NAME - acetyl-CoA:enzyme <em>N</em><small><sup>6</sup></small>-(dihydrolipoyl)lysine <em>S</em>-acetyltransferase
//
UNIQUE-ID - PYRUVFORMLY-RXN
TYPES - EC-2.3.1
TYPES - Small-Molecule-Reactions
COMMON-NAME - formate <em>C</em>-acetyltransferase
CREDITS - AUKFG-1
DELTAG0 - -3.9    
EC-NUMBER - 2.3.1.54
IN-PATHWAY - PWY-5493
IN-PATHWAY - PWY-5485
IN-PATHWAY - ANARESP1-PWY
IN-PATHWAY - FERMENTATION-PWY
LEFT - FORMATE
LEFT - ACETYL-COA
MEMBER-SORT-FN - NUMBERED-CLASS-SORT-FN
OFFICIAL-EC? - T
ORPHAN? - :NO
PHYSIOLOGICALLY-RELEVANT? - T
REACTION-DIRECTION - RIGHT-TO-LEFT
RIGHT - PYRUVATE
RIGHT - CO-A
SYNONYMS - pyruvate formate-lyase
SYNONYMS - pyruvic formate-lyase
SYNONYMS - formate acetyltransferase
SYSTEMATIC-NAME - acetyl-CoA:formate <em>C</em>-acetyltransferase
//
UNIQUE-ID - RXN-1381
TYPES - EC-2.3.1
TYPES - Small-Molecule-Reactions
COMMON-NAME - glycerol-3-phosphate <em>O</em>-acyltransferase
CREDITS - AUKFG-1
EC-NUMBER - 2.3.1.15
IN-PATHWAY - PWY-5667
LEFT - |Fatty-Acyl-CoA|
LEFT - GLYCEROL-3P
MEMBER-SORT-FN - NUMBERED-CLASS-SORT-FN
OFFICIAL-EC? - T
ORPHAN? - :NO
PHYSIOLOGICALLY-RELEVANT? - T
REACTION-DIRECTION - LEFT-TO-RIGHT
RIGHT - ACYL-SN-GLYCEROL-3P
RIGHT - CO-A
SYNONYMS - &alpha;-glycerophosphate acyltransferase
SYNONYMS - 3-glycerophosphate acyltransferase
SYNONYMS - ACP:<em>sn</em>-glycerol-3-phosphate acyltransferase
SYNONYMS - glycerol 3-phosphate acyltransferase
SYNONYMS - glycerol phosphate acyltransferase
SYNONYMS - glycerol phosphate transacylase
SYNONYMS - glycerophosphate acyltransferase
SYNONYMS - glycerophosphate transacylase
SYNONYMS - <em>sn</em>-glycerol 3-phosphate acyltransferase
SYNONYMS - <em>sn</em>-glycerol-3-phosphate acyltransferase
SYSTEMATIC-NAME - acyl-CoA:<em>sn</em>-glycerol-3-phosphate 1-<em>O</em>-acyltransferase
//
UNIQUE-ID - MBCOA-DHLIPOAMIDE-RXN
TYPES - Protein-Modification-Reactions
TYPES - EC-2.3.1
CREDITS - AUKFG-1
EC-NUMBER - 2.3.1.168
IN-PATHWAY - 2KETO-3METHYLVALERATE-RXN
LEFT - |BCAA-dehydrogenase-2MB-DH-lipoyl|
LEFT - CO-A
MEMBER-SORT-FN - NUMBERED-CLASS-SORT-FN
OFFICIAL-EC? - NIL
PHYSIOLOGICALLY-RELEVANT? - T
REACTION-DIRECTION - LEFT-TO-RIGHT
RIGHT - |BCAA-dehydrogenase-DH-lipoyl|
RIGHT - 2-METHYL-BUTYRYL-COA
//
UNIQUE-ID - KETOACYLCOATHIOL-RXN
TYPES - EC-2.3.1
TYPES - Small-Molecule-Reactions
COMMON-NAME - acetyl-CoA <em>C</em>-acyltransferase
CANNOT-BALANCE? - T
CREDITS - AUKFG-1
EC-NUMBER - 2.3.1.16
ENZYMATIC-REACTION - ENZRXNKFG-1087
IN-PATHWAY - FAO-PWY
LEFT - |Saturated-Fatty-Acyl-CoA|
LEFT - ACETYL-COA
MEMBER-SORT-FN - NUMBERED-CLASS-SORT-FN
OFFICIAL-EC? - T
ORPHAN? - :NO
PHYSIOLOGICALLY-RELEVANT? - T
REACTION-DIRECTION - PHYSIOL-RIGHT-TO-LEFT
RIGHT - 3-KETOACYL-COA
RIGHT - CO-A
SYNONYMS - &beta;-ketothiolase
SYNONYMS - 3-ketoacyl-CoA thiolase
SYNONYMS - KAT
SYNONYMS - &beta;-ketoacyl coenzyme A thiolase
SYNONYMS - &beta;-ketoacyl-CoA thiolase
SYNONYMS - &beta;-ketoadipyl coenzyme A thiolase
SYNONYMS - &beta;-ketoadipyl-CoA thiolase
SYNONYMS - 3-ketoacyl CoA thiolase
SYNONYMS - 3-ketoacyl coenzyme A thiolase
SYNONYMS - 3-ketoacyl thiolase
SYNONYMS - 3-ketothiolase
SYNONYMS - 3-oxoacyl-CoA thiolase
SYNONYMS - 3-oxoacyl-coenzyme A thiolase
SYNONYMS - 6-oxoacyl-CoA thiolase
SYNONYMS - acetoacetyl-CoA &beta;-ketothiolase
SYNONYMS - acetyl-CoA acyltransferase
SYNONYMS - ketoacyl-CoA acyltransferase
SYNONYMS - ketoacyl-coenzyme A thiolase
SYNONYMS - long-chain 3-oxoacyl-CoA thiolase
SYNONYMS - oxoacyl-coenzyme A thiolase
SYNONYMS - pro-3-ketoacyl-CoA thiolase
SYNONYMS - thiolase I
SYNONYMS - 2-methylacetoacetyl-CoA thiolase [misleading]
SYSTEMATIC-NAME - acyl-CoA:acetyl-CoA <em>C</em>-acyltransferase
//
UNIQUE-ID - 2.3.2.13-RXN
TYPES - EC-2.3.2
TYPES - Protein-Modification-Reactions
COMMON-NAME - protein-glutamine &gamma;-glutamyltransferase
CREDITS - AUKFG-1
EC-NUMBER - 2.3.2.13
ENZYMATIC-REACTION - ENZRXNKFG-1062
LEFT - |Alkylamines|
LEFT - |Protein-L-glutamine|
MEMBER-SORT-FN - NUMBERED-CLASS-SORT-FN
OFFICIAL-EC? - T
PHYSIOLOGICALLY-RELEVANT? - T
RIGHT - AMMONIA
RIGHT - |Protein-N5-alkylglutamines|
SYNONYMS - transglutaminase
SYNONYMS - Factor XIIIa
SYNONYMS - fibrinoligase
SYNONYMS - fibrin stabilizing factor
SYNONYMS - glutaminylpeptide &gamma;-glutamyltransferase
SYNONYMS - polyamine transglutaminase
SYNONYMS - tissue transglutaminase
SYNONYMS - <em>R</em>-glutaminyl-peptide:amine &gamma;-glutamyl transferase
SYSTEMATIC-NAME - protein-glutamine:amine &gamma;-glutamyltransferase
//
UNIQUE-ID - CITSYN-RXN
TYPES - EC-2.3.3
TYPES - Small-Molecule-Reactions
COMMON-NAME - citrate (<em>Si</em>)-synthase
CREDITS - AUKFG-1
DELTAG0 - -7.7    
EC-NUMBER - 2.3.3.1
ENZYMATIC-REACTION - ENZRXNKFG-215
IN-PATHWAY - ANARESP1-PWY
IN-PATHWAY - FERMENTATION-PWY
IN-PATHWAY - TCA
LEFT - OXALACETIC_ACID
LEFT - ACETYL-COA
LEFT - WATER
MEMBER-SORT-FN - NUMBERED-CLASS-SORT-FN
OFFICIAL-EC? - T
ORPHAN? - :NO
PHYSIOLOGICALLY-RELEVANT? - T
REACTION-DIRECTION - LEFT-TO-RIGHT
RIGHT - PROTON
RIGHT - CIT
RIGHT - CO-A
SYNONYMS - (<em>R</em>)-citric synthase
SYNONYMS - citrate condensing enzyme
SYNONYMS - citrate oxaloacetate-lyase [(<em>pro</em>-3<em>S</em>)-CH<small><sub>2</sub></small>COO<small><sup>-</sup></small>&rarr;acetyl-CoA]
SYNONYMS - citrate oxaloacetate-lyase, CoA-acetylating
SYNONYMS - citrate synthase
SYNONYMS - citrate synthetase
SYNONYMS - citric synthase
SYNONYMS - citric-condensing enzyme
SYNONYMS - citrogenase
SYNONYMS - condensing enzyme
SYNONYMS - oxaloacetate transacetase
SYNONYMS - oxalacetic transacetase
SYSTEMATIC-NAME - acetyl-CoA:oxaloacetate <em>C</em>-acetyltransferase [thioester-hydrolysing, (<em>pro</em>-<em>S</em>)-carboxymethyl forming]
//
UNIQUE-ID - 2-ISOPROPYLMALATESYN-RXN
TYPES - EC-2.3.3
TYPES - Small-Molecule-Reactions
COMMON-NAME - 2-isopropylmalate synthase
CREDITS - AUKFG-1
EC-NUMBER - 2.3.3.13
ENZYMATIC-REACTION - ENZRXNKFG-313
IN-PATHWAY - LEUSYN-PWY
LEFT - 2-KETO-ISOVALERATE
LEFT - ACETYL-COA
LEFT - WATER
MEMBER-SORT-FN - NUMBERED-CLASS-SORT-FN
OFFICIAL-EC? - T
ORPHAN? - :NO
PHYSIOLOGICALLY-RELEVANT? - T
REACTION-DIRECTION - LEFT-TO-RIGHT
RIGHT - PROTON
RIGHT - 3-CARBOXY-3-HYDROXY-ISOCAPROATE
RIGHT - CO-A
SYNONYMS - 3-carboxy-3-hydroxy-4-methylpentanoate 3-methyl-2-oxobutanoate-lyase (CoA-acetylating)
SYNONYMS - &alpha;-isopropylmalate synthetase
SYNONYMS - &alpha;-isopropylmalate synthase
SYNONYMS - &alpha;-isopropylmalic synthetase
SYNONYMS - isopropylmalate synthase
SYNONYMS - isopropylmalate synthetase
SYSTEMATIC-NAME - acetyl-CoA:3-methyl-2-oxobutanoate <em>C</em>-acetyltransferase (thioester-hydrolysing, carboxymethyl-forming)
//
UNIQUE-ID - 2.4.1.57-RXN
TYPES - EC-2.4.1
TYPES - Small-Molecule-Reactions
COMMON-NAME - phosphatidylinositol &alpha;-mannosyltransferase
CREDITS - AUKFG-1
EC-NUMBER - 2.4.1.57
ENZYMATIC-REACTION - ENZRXNKFG-85
LEFT - GDP-MANNOSE
LEFT - 1-PHOSPHATIDYL-MYO-INOSITOL
MEMBER-SORT-FN - NUMBERED-CLASS-SORT-FN
OFFICIAL-EC? - T
ORPHAN? - :NO
PHYSIOLOGICALLY-RELEVANT? - T
RIGHT - PROTON
RIGHT - 1-PHOSPHATIDYL-MYO-INOSITOL-2-MANNOSE
RIGHT - GDP
SYNONYMS - GDP mannose-phosphatidyl-<em>myo</em>-inositol &alpha;-mannosyltransferase
SYNONYMS - GDPmannose:1-phosphatidyl-<em>myo</em>-inositol &alpha;-<small>D</small>-mannosyltransferase
SYNONYMS - guanosine diphosphomannose-phosphatidyl-inositol &alpha;-mannosyltransferase
SYNONYMS - phosphatidyl-<em>myo</em>-inositol &alpha;-mannosyltransferase
SYSTEMATIC-NAME - GDP-mannose:1-phosphatidyl-1<small>D</small>-<em>myo</em>-inositol &alpha;-<small>D</small>-mannosyltransferase
//
UNIQUE-ID - 2.4.1.83-RXN
TYPES - EC-2.4.1
TYPES - Small-Molecule-Reactions
COMMON-NAME - dolichyl-phosphate &beta;-<small>D</small>-mannosyltransferase
CREDITS - AUKFG-1
EC-NUMBER - 2.4.1.83
ENZYMATIC-REACTION - ENZRXNKFG-135
LEFT - DOLICHOLP
LEFT - GDP-MANNOSE
MEMBER-SORT-FN - NUMBERED-CLASS-SORT-FN
OFFICIAL-EC? - T
ORPHAN? - :NO
PHYSIOLOGICALLY-RELEVANT? - T
RIGHT - CPD-171
RIGHT - GDP
SYNONYMS - GDP-Man:DolP mannosyltransferase
SYNONYMS - dolichyl mannosyl phosphate synthase
SYNONYMS - dolichyl-phospho-mannose synthase
SYNONYMS - GDP-mannose:dolichyl-phosphate mannosyltransferase
SYNONYMS - guanosine diphosphomannose-dolichol phosphate mannosyltransferase
SYNONYMS - dolichol phosphate mannose synthase
SYNONYMS - dolichyl phosphate mannosyltransferase
SYNONYMS - dolichyl-phosphate mannose synthase
SYNONYMS - GDP-mannose-dolichol phosphate mannosyltransferase
SYNONYMS - GDP-mannose-dolichylmonophosphate mannosyltransferase
SYNONYMS - mannosylphosphodolichol synthase
SYNONYMS - mannosylphosphoryldolichol synthase
SYSTEMATIC-NAME - GDP-mannose:dolichyl-phosphate &beta;-<small>D</small>-mannosyltransferase
//
UNIQUE-ID - RXN-1828
TYPES - EC-2.4.1
TYPES - Small-Molecule-Reactions
COMMON-NAME - 4-&alpha;-glucanotransferase
CREDITS - AUKFG-1
EC-NUMBER - 2.4.1.25
ENZYMATIC-REACTION - ENZRXNKFG-225
LEFT - |Long-linear-glucans|
LEFT - ALPHA-GLUCOSE
MEMBER-SORT-FN - NUMBERED-CLASS-SORT-FN
OFFICIAL-EC? - T
ORPHAN? - :NO
PHYSIOLOGICALLY-RELEVANT? - T
RIGHT - |Short-glucans|
RIGHT - |Short-glucans|
SYNONYMS - disproportionating enzyme
SYNONYMS - dextrin glycosyltransferase
SYNONYMS - <small>D</small>-enzyme
SYNONYMS - debranching enzyme maltodextrin glycosyltransferase
SYNONYMS - amylomaltase
SYNONYMS - dextrin transglycosylase
SYNONYMS - 1,4-&alpha;-<small>D</small>-glucan:1,4-&alpha;-<small>D</small>-glucan 4-&alpha;-<small>D</small>-glycosyltransferase
SYSTEMATIC-NAME - (1&rarr;4)-&alpha;-<small>D</small>-glucan:(1&rarr;4)-&alpha;-<small>D</small>-glucan 4-&alpha;-<small>D</small>-glycosyltransferase
//
UNIQUE-ID - RXN-12391
TYPES - EC-2.4.1
TYPES - Small-Molecule-Reactions
CANNOT-BALANCE? - T
CREDITS - AUKFG-1
CREDITS - PMN
CREDITS - |dreher|
EC-NUMBER - 2.4.1.25
ENZYMATIC-REACTION - ENZRXNKFG-226
LEFT - MALTOTRIOSE
LEFT - |Glucans|
MEMBER-SORT-FN - NUMBERED-CLASS-SORT-FN
OFFICIAL-EC? - NIL
ORPHAN? - :NO
PHYSIOLOGICALLY-RELEVANT? - T
RIGHT - |D-Glucose|
RIGHT - |Glucans|
//
UNIQUE-ID - RXN-12193
TYPES - EC-2.4.1
TYPES - Small-Molecule-Reactions
COMMON-NAME - 4-&alpha;-glucosyltransferase
CANNOT-BALANCE? - T
CREDITS - AUKFG-1
CREDITS - SRI
CREDITS - |fulcher|
EC-NUMBER - 2.4.1.25
ENZYMATIC-REACTION - ENZRXNKFG-227
IN-PATHWAY - PWY-6737
LEFT - |Maltodextrins|
LEFT - MALTOSE
MEMBER-SORT-FN - NUMBERED-CLASS-SORT-FN
OFFICIAL-EC? - NIL
ORPHAN? - :NO
PHYSIOLOGICALLY-RELEVANT? - T
REACTION-DIRECTION - LEFT-TO-RIGHT
RIGHT - |Maltodextrins|
RIGHT - ALPHA-GLUCOSE
//
UNIQUE-ID - RXN-9023
TYPES - EC-2.4.1
TYPES - Small-Molecule-Reactions
COMMON-NAME - 4-&alpha;-glucanotransferase
CREDITS - AUKFG-1
EC-NUMBER - 2.4.1.25
ENZYMATIC-REACTION - ENZRXNKFG-228
LEFT - CPD0-971
MEMBER-SORT-FN - NUMBERED-CLASS-SORT-FN
OFFICIAL-EC? - T
ORPHAN? - :NO
PHYSIOLOGICALLY-RELEVANT? - T
RIGHT - |Truncated-Limit-Dextrins|
SYNONYMS - disproportionating enzyme
SYNONYMS - dextrin glycosyltransferase
SYNONYMS - <small>D</small>-enzyme
SYNONYMS - debranching enzyme maltodextrin glycosyltransferase
SYNONYMS - amylomaltase
SYNONYMS - dextrin transglycosylase
SYNONYMS - 1,4-&alpha;-<small>D</small>-glucan:1,4-&alpha;-<small>D</small>-glucan 4-&alpha;-<small>D</small>-glycosyltransferase
SYSTEMATIC-NAME - (1&rarr;4)-&alpha;-<small>D</small>-glucan:(1&rarr;4)-&alpha;-<small>D</small>-glucan 4-&alpha;-<small>D</small>-glycosyltransferase
//
UNIQUE-ID - AMYLOMALT-RXN
TYPES - EC-2.4.1
TYPES - Small-Molecule-Reactions
COMMON-NAME - 4-&alpha;-glucanotransferase
COMMENT-INTERNAL - irinai: The chemical structure of maltotetraose was corrected.
CREDITS - AUKFG-1
EC-NUMBER - 2.4.1.25
ENZYMATIC-REACTION - ENZRXNKFG-229
IN-PATHWAY - GLYCOCAT-PWY
LEFT - MALTOTRIOSE
LEFT - MALTOSE
MEMBER-SORT-FN - NUMBERED-CLASS-SORT-FN
OFFICIAL-EC? - NIL
ORPHAN? - :NO
PHYSIOLOGICALLY-RELEVANT? - T
REACTION-DIRECTION - LEFT-TO-RIGHT
RIGHT - MALTOTETRAOSE
RIGHT - GLC
SYNONYMS - Oligo-1,4-1,4-glucantransferase
SYNONYMS - Dextrin glycosyltransferase
SYNONYMS - D-enzyme
SYNONYMS - Disproportionating enzyme
//
UNIQUE-ID - RXN-11346
TYPES - EC-2.4.1
TYPES - Small-Molecule-Reactions
CREDITS - AUKFG-1
CREDITS - SRI
CREDITS - |caspi|
EC-NUMBER - 2.4.1.227
ENZYMATIC-REACTION - ENZRXNKFG-272
IN-PATHWAY - PWY-6470
LEFT - CPD-12303
LEFT - UDP-N-ACETYL-D-GLUCOSAMINE
MEMBER-SORT-FN - NUMBERED-CLASS-SORT-FN
OFFICIAL-EC? - NIL
ORPHAN? - :NO
PHYSIOLOGICALLY-RELEVANT? - T
REACTION-DIRECTION - LEFT-TO-RIGHT
RIGHT - PROTON
RIGHT - CPD-12304
RIGHT - UDP
//
UNIQUE-ID - RXN-8976
TYPES - EC-2.4.1
TYPES - Small-Molecule-Reactions
COMMON-NAME - undecaprenyldiphospho-muramoylpentapeptide &beta;-<em>N</em>-acetylglucosaminyltransferase
CREDITS - AUKFG-1
EC-NUMBER - 2.4.1.227
ENZYMATIC-REACTION - ENZRXNKFG-273
LEFT - C4
LEFT - UDP-N-ACETYL-D-GLUCOSAMINE
MEMBER-SORT-FN - NUMBERED-CLASS-SORT-FN
OFFICIAL-EC? - T
ORPHAN? - :NO
PHYSIOLOGICALLY-RELEVANT? - T
RIGHT - PROTON
RIGHT - CPD-7695
RIGHT - UDP
SYNONYMS - MurG transferase
SYNONYMS - UDP-<em>N</em>-acetyl-<small>D</small>-glucosamine:<em>N</em>-acetyl-&alpha;-<small>D</small>-muramyl(oyl-<small>L</small>-Ala-&gamma;-<small>D</small>-Glu-<small>L</small>-Lys-<small>D</small>-Ala-<small>D</small>-Ala)-diphosphoundecaprenol &beta;-1,4-<em>N</em>-acetylglucosaminlytransferase
SYSTEMATIC-NAME - UDP-<em>N</em>-acetyl-<small>D</small>-glucosamine:<em>N</em>-acetyl-&alpha;-<small>D</small>-muramyl(oyl-<small>L</small>-Ala-&gamma;-<small>D</small>-Glu-<small>L</small>-Lys-<small>D</small>-Ala-<small>D</small>-Ala)-diphosphoundecaprenol 4-&beta;-<em>N</em>-acetylglucosaminlytransferase
//
UNIQUE-ID - RXN-11029
TYPES - EC-2.4.1
TYPES - Small-Molecule-Reactions
CREDITS - AUKFG-1
CREDITS - SRI
CREDITS - |caspi|
EC-NUMBER - 2.4.1.227
ENZYMATIC-REACTION - ENZRXNKFG-274
IN-PATHWAY - PWY-6385
LEFT - CPD-11997
LEFT - UDP-N-ACETYL-D-GLUCOSAMINE
MEMBER-SORT-FN - NUMBERED-CLASS-SORT-FN
OFFICIAL-EC? - NIL
ORPHAN? - :NO
PHYSIOLOGICALLY-RELEVANT? - T
REACTION-DIRECTION - LEFT-TO-RIGHT
RIGHT - PROTON
RIGHT - CPD-11998
RIGHT - UDP
//
UNIQUE-ID - NACGLCTRANS-RXN
TYPES - EC-2.4.1
TYPES - Small-Molecule-Reactions
COMMON-NAME - UDP-N-acetyl-D-glucosamine:<i>N</i>-acetylmuramoyl-L-alanyl-D-glutamyl-<I>meso</I>-2,6-diaminopimelyl-D-alanyl-D-alanine-diphosphoundecaprenol 4-&beta;-N-acetylglucosaminlytransferase
CREDITS - AUKFG-1
EC-NUMBER - 2.4.1.227
ENZYMATIC-REACTION - ENZRXNKFG-275
IN-PATHWAY - PEPTIDOGLYCANSYN-PWY
LEFT - C5
LEFT - UDP-N-ACETYL-D-GLUCOSAMINE
MEMBER-SORT-FN - NUMBERED-CLASS-SORT-FN
OFFICIAL-EC? - NIL
ORPHAN? - :NO
PHYSIOLOGICALLY-RELEVANT? - T
REACTION-DIRECTION - LEFT-TO-RIGHT
RIGHT - PROTON
RIGHT - C6
RIGHT - UDP
//
UNIQUE-ID - RXN0-5405
TYPES - EC-2.4.1
TYPES - Small-Molecule-Reactions
COMMON-NAME - peptidoglycan glycosyltransferase
CREDITS - AUKFG-1
CREDITS - SRI
CREDITS - |caspi|
EC-NUMBER - 2.4.1.129
ENZYMATIC-REACTION - ENZRXNKFG-1020
ENZYMATIC-REACTION - ENZRXNKFG-1013
ENZYMATIC-REACTION - ENZRXNKFG-282
IN-PATHWAY - PEPTIDOGLYCANSYN-PWY
LEFT - C6
^COEFFICIENT - 2
MEMBER-SORT-FN - NUMBERED-CLASS-SORT-FN
OFFICIAL-EC? - T
ORPHAN? - :NO
PHYSIOLOGICALLY-RELEVANT? - T
REACTION-DIRECTION - LEFT-TO-RIGHT
RIGHT - PROTON
RIGHT - CPD-12231
RIGHT - UNDECAPRENYL-DIPHOSPHATE
SYNONYMS - PG-II
SYNONYMS - bactoprenyldiphospho-<em>N</em>-acetylmuramoyl-(<em>N</em>-acetyl-<small>D</small>-glucosaminyl)-pentapeptide:peptidoglycan <em>N</em>-acetylmuramoyl-<em>N</em>-acetyl-<small>D</small>-glucosaminyltransferase
SYNONYMS - penicillin binding protein (3 or 1B)
SYNONYMS - peptidoglycan transglycosylase
SYNONYMS - undecaprenyldiphospho-(<em>N</em>-acetyl-<small>D</small>-glucosaminyl-(1&rarr;4)-<em>N</em>-acetyl-<small>D</small>-muramoylpentapeptide):undecaprenyldiphospho-(<em>N</em>-acetyl-<small>D</small>-glucosaminyl-(1&rarr;4)-<em>N</em>-acetyl-<small>D</small>-muramoylpentapeptide) disaccharidetransferase
SYSTEMATIC-NAME - [poly-<em>N</em>-acetyl-<small>D</small>-glucosaminyl-(1&rarr;4)-(<em>N</em>-acetyl-<small>D</small>-muramoylpentapeptide)]-diphosphoundecaprenol:[<em>N</em>-acetyl-<small>D</small>-glucosaminyl-(1&rarr;4)-<em>N</em>-acetyl-<small>D</small>-muramoylpentapeptide]-diphosphoundecaprenol disaccharidetransferase
//
UNIQUE-ID - 2.4.1.129-RXN
TYPES - EC-2.4.1
TYPES - Small-Molecule-Reactions
COMMON-NAME - Peptidoglycan glycosyltransferase
CANNOT-BALANCE? - T
CREDITS - AUKFG-1
EC-NUMBER - 2.4.1.129
ENZYMATIC-REACTION - ENZRXNKFG-1021
ENZYMATIC-REACTION - ENZRXNKFG-1014
ENZYMATIC-REACTION - ENZRXNKFG-283
IN-PATHWAY - PWY-6470
IN-PATHWAY - PWY-6385
IN-PATHWAY - PEPTIDOGLYCANSYN-PWY
LEFT - |Peptidoglycans|
LEFT - CPD-7695
MEMBER-SORT-FN - NUMBERED-CLASS-SORT-FN
OFFICIAL-EC? - NIL
ORPHAN? - :NO
PHYSIOLOGICALLY-RELEVANT? - T
REACTION-DIRECTION - LEFT-TO-RIGHT
RIGHT - UNDECAPRENYL-DIPHOSPHATE
RIGHT - |Peptidoglycans|
//
UNIQUE-ID - RXN-11350
TYPES - EC-2.4.1
TYPES - Small-Molecule-Reactions
CREDITS - AUKFG-1
CREDITS - SRI
CREDITS - |caspi|
EC-NUMBER - 2.4.1.129
ENZYMATIC-REACTION - ENZRXNKFG-1022
ENZYMATIC-REACTION - ENZRXNKFG-1015
ENZYMATIC-REACTION - ENZRXNKFG-284
LEFT - CPD-12295
^COEFFICIENT - 2
MEMBER-SORT-FN - NUMBERED-CLASS-SORT-FN
OFFICIAL-EC? - NIL
ORPHAN? - :NO
PHYSIOLOGICALLY-RELEVANT? - T
RIGHT - PROTON
RIGHT - CPD-12310
RIGHT - UNDECAPRENYL-DIPHOSPHATE
//
UNIQUE-ID - RXN-11348
TYPES - EC-2.4.1
TYPES - Small-Molecule-Reactions
CREDITS - AUKFG-1
CREDITS - SRI
CREDITS - |caspi|
EC-NUMBER - 2.4.1.129
ENZYMATIC-REACTION - ENZRXNKFG-1023
ENZYMATIC-REACTION - ENZRXNKFG-1016
ENZYMATIC-REACTION - ENZRXNKFG-285
IN-PATHWAY - PWY-6470
LEFT - CPD-12307
^COEFFICIENT - 2
MEMBER-SORT-FN - NUMBERED-CLASS-SORT-FN
OFFICIAL-EC? - NIL
ORPHAN? - :NO
PHYSIOLOGICALLY-RELEVANT? - T
REACTION-DIRECTION - LEFT-TO-RIGHT
RIGHT - PROTON
RIGHT - CPD-12308
RIGHT - UNDECAPRENYL-DIPHOSPHATE
//
UNIQUE-ID - RXN-11301
TYPES - EC-2.4.1
TYPES - Small-Molecule-Reactions
CREDITS - AUKFG-1
CREDITS - SRI
CREDITS - |caspi|
EC-NUMBER - 2.4.1.129
ENZYMATIC-REACTION - ENZRXNKFG-1024
ENZYMATIC-REACTION - ENZRXNKFG-1017
ENZYMATIC-REACTION - ENZRXNKFG-286
IN-PATHWAY - PWY-6385
LEFT - CPD-11998
^COEFFICIENT - 2
MEMBER-SORT-FN - NUMBERED-CLASS-SORT-FN
OFFICIAL-EC? - NIL
ORPHAN? - :NO
PHYSIOLOGICALLY-RELEVANT? - T
REACTION-DIRECTION - LEFT-TO-RIGHT
RIGHT - PROTON
RIGHT - CPD-12260
RIGHT - CPD-11984
//
UNIQUE-ID - RXN-11291
TYPES - EC-2.4.1
TYPES - Small-Molecule-Reactions
CREDITS - AUKFG-1
CREDITS - SRI
CREDITS - |caspi|
EC-NUMBER - 2.4.1.129
ENZYMATIC-REACTION - ENZRXNKFG-1025
ENZYMATIC-REACTION - ENZRXNKFG-1018
ENZYMATIC-REACTION - ENZRXNKFG-287
LEFT - CPD-12297
^COEFFICIENT - 2
MEMBER-SORT-FN - NUMBERED-CLASS-SORT-FN
OFFICIAL-EC? - NIL
ORPHAN? - :NO
PHYSIOLOGICALLY-RELEVANT? - T
RIGHT - PROTON
RIGHT - UNDECAPRENYL-DIPHOSPHATE
RIGHT - CPD-12259
//
UNIQUE-ID - RXN-1826
TYPES - EC-2.4.1
TYPES - Small-Molecule-Reactions
COMMON-NAME - starch phosphorylase
CREDITS - AUKFG-1
EC-NUMBER - 2.4.1.1
ENZYMATIC-REACTION - ENZRXNKFG-366
LEFT - |Long-linear-glucans|
LEFT - |Pi|
MEMBER-SORT-FN - NUMBERED-CLASS-SORT-FN
OFFICIAL-EC? - NIL
PHYSIOLOGICALLY-RELEVANT? - T
RIGHT - |Long-linear-glucans|
RIGHT - GLC-1-P
SYNONYMS - a-glucan phosphorylase
SYNONYMS - 1,4-a-D-glucan:phosphate a-D-glucosyltransferase
//
UNIQUE-ID - GLYMALTOPHOSPHORYL-RXN
TYPES - EC-2.4.1
TYPES - Small-Molecule-Reactions
COMMON-NAME - glycogen phosphorylase
CANNOT-BALANCE? - T
CREDITS - AUKFG-1
EC-NUMBER - 2.4.1.1
ENZYMATIC-REACTION - ENZRXNKFG-367
LEFT - |Glycogens|
LEFT - |Pi|
MEMBER-SORT-FN - NUMBERED-CLASS-SORT-FN
OFFICIAL-EC? - NIL
PHYSIOLOGICALLY-RELEVANT? - T
RIGHT - GLC-1-P
RIGHT - MALTOTETRAOSE
//
UNIQUE-ID - GLYCOPHOSPHORYL-RXN
TYPES - EC-2.4.1
TYPES - Small-Molecule-Reactions
COMMON-NAME - glycogen phosphorylase
CREDITS - AUKFG-1
EC-NUMBER - 2.4.1.1
ENZYMATIC-REACTION - ENZRXNKFG-368
IN-PATHWAY - GLYCOCAT-PWY
LEFT - |Glycogens|
LEFT - |Pi|
MEMBER-SORT-FN - NUMBERED-CLASS-SORT-FN
OFFICIAL-EC? - NIL
ORPHAN? - :NO
PHYSIOLOGICALLY-RELEVANT? - T
REACTION-DIRECTION - LEFT-TO-RIGHT
RIGHT - CPD0-971
RIGHT - GLC-1-P
//
UNIQUE-ID - RXN-12392
TYPES - EC-2.4.1
TYPES - Small-Molecule-Reactions
CANNOT-BALANCE? - T
CREDITS - AUKFG-1
CREDITS - PMN
CREDITS - |dreher|
EC-NUMBER - 2.4.1.1
ENZYMATIC-REACTION - ENZRXNKFG-369
LEFT - |Linear-Malto-Oligosaccharides|
LEFT - |Pi|
MEMBER-SORT-FN - NUMBERED-CLASS-SORT-FN
OFFICIAL-EC? - NIL
ORPHAN? - :NO
PHYSIOLOGICALLY-RELEVANT? - T
RIGHT - GLC-1-P
RIGHT - |Linear-Malto-Oligosaccharides|
//
UNIQUE-ID - RXN-12171
TYPES - EC-2.4.1
TYPES - Small-Molecule-Reactions
COMMON-NAME - maltodextrin phosphorylase
CANNOT-BALANCE? - T
CREDITS - AUKFG-1
CREDITS - SRI
CREDITS - |fulcher|
EC-NUMBER - 2.4.1.1
ENZYMATIC-REACTION - ENZRXNKFG-370
IN-PATHWAY - PWY-6737
LEFT - |Maltodextrins|
LEFT - |Pi|
MEMBER-SORT-FN - NUMBERED-CLASS-SORT-FN
OFFICIAL-EC? - NIL
ORPHAN? - :NO
PHYSIOLOGICALLY-RELEVANT? - T
REACTION-DIRECTION - LEFT-TO-RIGHT
RIGHT - |Maltodextrins|
RIGHT - GLC-1-P
//
UNIQUE-ID - RXN0-5184
TYPES - EC-2.4.1
TYPES - Small-Molecule-Reactions
COMMON-NAME - phosphorylase
CANNOT-BALANCE? - T
CREDITS - AUKFG-1
EC-NUMBER - 2.4.1.1
ENZYMATIC-REACTION - ENZRXNKFG-371
LEFT - |1-4-alpha-D-Glucan|
LEFT - |Pi|
MEMBER-SORT-FN - NUMBERED-CLASS-SORT-FN
OFFICIAL-EC? - T
ORPHAN? - :NO
PHYSIOLOGICALLY-RELEVANT? - T
RIGHT - |1-4-alpha-D-Glucan|
RIGHT - GLC-1-P
SYNONYMS - muscle phosphorylase <em>a</em> and b
SYNONYMS - amylophosphorylase
SYNONYMS - polyphosphorylase
SYNONYMS - amylopectin phosphorylase
SYNONYMS - glucan phosphorylase
SYNONYMS - &alpha;-glucan phosphorylase
SYNONYMS - 1,4-&alpha;-glucan phosphorylase
SYNONYMS - glucosan phosphorylase
SYNONYMS - glycogen phosphorylase
SYNONYMS - granulose phosphorylase
SYNONYMS - maltodextrin phosphorylase
SYNONYMS - muscle phosphorylase
SYNONYMS - myophosphorylase
SYNONYMS - potato phosphorylase
SYNONYMS - starch phosphorylase
SYNONYMS - 1,4-&alpha;-<small>D</small>-glucan:phosphate &alpha;-<small>D</small>-glucosyltransferase
SYSTEMATIC-NAME - (1&rarr;4)-&alpha;-<small>D</small>-glucan:phosphate &alpha;-<small>D</small>-glucosyltransferase
//
UNIQUE-ID - RXN0-5182
TYPES - EC-2.4.1
TYPES - Small-Molecule-Reactions
COMMON-NAME - maltodextrin phosphorylase
CREDITS - AUKFG-1
EC-NUMBER - 2.4.1.1
ENZYMATIC-REACTION - ENZRXNKFG-372
IN-PATHWAY - GLYCOCAT-PWY
LEFT - MALTOTETRAOSE
LEFT - |Pi|
MEMBER-SORT-FN - NUMBERED-CLASS-SORT-FN
OFFICIAL-EC? - NIL
PHYSIOLOGICALLY-RELEVANT? - T
REACTION-DIRECTION - LEFT-TO-RIGHT
RIGHT - MALTOTRIOSE
RIGHT - GLC-1-P
//
UNIQUE-ID - RXN-9025
TYPES - EC-2.4.1
TYPES - Small-Molecule-Reactions
COMMON-NAME - maltodextrin phosphorylase
CREDITS - AUKFG-1
EC-NUMBER - 2.4.1.1
ENZYMATIC-REACTION - ENZRXNKFG-373
LEFT - CPD0-1027
LEFT - |Pi|
^COEFFICIENT - n
MEMBER-SORT-FN - NUMBERED-CLASS-SORT-FN
OFFICIAL-EC? - NIL
ORPHAN? - :NO
PHYSIOLOGICALLY-RELEVANT? - T
RIGHT - GLC-1-P
^COEFFICIENT - n
//
UNIQUE-ID - GLYCOGEN-BRANCH-RXN
TYPES - EC-2.4.1
TYPES - Small-Molecule-Reactions
COMMON-NAME - 1,4-&alpha;-glucan branching enzyme
CANNOT-BALANCE? - T
CREDITS - AUKFG-1
EC-NUMBER - 2.4.1.18
ENZYMATIC-REACTION - ENZRXNKFG-403
IN-PATHWAY - GLYCOGENSYNTH-PWY
LEFT - |1-4-alpha-D-Glucan|
MEMBER-SORT-FN - NUMBERED-CLASS-SORT-FN
OFFICIAL-EC? - T
ORPHAN? - :NO
PHYSIOLOGICALLY-RELEVANT? - T
REACTION-DIRECTION - LEFT-TO-RIGHT
RIGHT - |Glycogens|
SYNONYMS - branching enzyme
SYNONYMS - amylo-(1,4&rarr;1,6)-transglycosylase
SYNONYMS - Q-enzyme
SYNONYMS - &alpha;-glucan-branching glycosyltransferase
SYNONYMS - amylose isomerase
SYNONYMS - enzymatic branching factor
SYNONYMS - branching glycosyltransferase
SYNONYMS - enzyme Q
SYNONYMS - glucosan transglycosylase
SYNONYMS - glycogen branching enzyme
SYNONYMS - plant branching enzyme
SYNONYMS - &alpha;-1,4-glucan:&alpha;-1,4-glucan-6-glycosyltransferase
SYNONYMS - starch branching enzyme
SYNONYMS - 1,4-&alpha;-<small>D</small>-glucan:1,4-&alpha;-<small>D</small>-glucan 6-&alpha;-<small>D</small>-(1,4-&alpha;-<small>D</small>-glucano)-transferase
SYSTEMATIC-NAME - (1&rarr;4)-&alpha;-<small>D</small>-glucan:(1&rarr;4)-&alpha;-<small>D</small>-glucan 6-&alpha;-<small>D</small>-[(1&rarr;4)-&alpha;-<small>D</small>-glucano]-transferase
//
UNIQUE-ID - RXN-7710
TYPES - EC-2.4.1
TYPES - Small-Molecule-Reactions
COMMON-NAME - 1,4-&alpha;-glucan branching enzyme
CREDITS - AUKFG-1
EC-NUMBER - 2.4.1.18
ENZYMATIC-REACTION - ENZRXNKFG-404
IN-PATHWAY - PWY-622
LEFT - |1-4-alpha-D-Glucan|
MEMBER-SORT-FN - NUMBERED-CLASS-SORT-FN
OFFICIAL-EC? - T
ORPHAN? - :NO
PHYSIOLOGICALLY-RELEVANT? - T
REACTION-DIRECTION - LEFT-TO-RIGHT
RIGHT - |Starch|
SYNONYMS - branching enzyme
SYNONYMS - amylo-(1,4&rarr;1,6)-transglycosylase
SYNONYMS - Q-enzyme
SYNONYMS - &alpha;-glucan-branching glycosyltransferase
SYNONYMS - amylose isomerase
SYNONYMS - enzymatic branching factor
SYNONYMS - branching glycosyltransferase
SYNONYMS - enzyme Q
SYNONYMS - glucosan transglycosylase
SYNONYMS - glycogen branching enzyme
SYNONYMS - plant branching enzyme
SYNONYMS - &alpha;-1,4-glucan:&alpha;-1,4-glucan-6-glycosyltransferase
SYNONYMS - starch branching enzyme
SYNONYMS - 1,4-&alpha;-<small>D</small>-glucan:1,4-&alpha;-<small>D</small>-glucan 6-&alpha;-<small>D</small>-(1,4-&alpha;-<small>D</small>-glucano)-transferase
SYSTEMATIC-NAME - (1&rarr;4)-&alpha;-<small>D</small>-glucan:(1&rarr;4)-&alpha;-<small>D</small>-glucan 6-&alpha;-<small>D</small>-[(1&rarr;4)-&alpha;-<small>D</small>-glucano]-transferase
//
UNIQUE-ID - RXN-7669
TYPES - EC-2.4.1
TYPES - Small-Molecule-Reactions
COMMON-NAME - 1,4-&alpha;-glucan branching enzyme
CANNOT-BALANCE? - T
CREDITS - AUKFG-1
EC-NUMBER - 2.4.1.18
ENZYMATIC-REACTION - ENZRXNKFG-405
LEFT - POLY-GLUCOSYLATED-GLYCOGENINS
MEMBER-SORT-FN - NUMBERED-CLASS-SORT-FN
OFFICIAL-EC? - NIL
ORPHAN? - :NO
PHYSIOLOGICALLY-RELEVANT? - T
RIGHT - |Glycogens|
SYNONYMS - Amylo-(1,4-1,6)-transglycosylase
SYNONYMS - Branching enzyme
SYNONYMS - Amylo-(1,4 to 1,6)transglucosidase
SYNONYMS - Glycogen branching enzyme
//
UNIQUE-ID - 2.4.1.211-RXN
TYPES - EC-2.4.1
TYPES - Small-Molecule-Reactions
COMMON-NAME - 1,3-&beta;-galactosyl-<em>N</em>-acetylhexosamine phosphorylase
CREDITS - AUKFG-1
EC-NUMBER - 2.4.1.211
ENZYMATIC-REACTION - ENZRXNKFG-822
LEFT - |Pi|
LEFT - BETA-D-GAL-1-3-D-GLCNAC
MEMBER-SORT-FN - NUMBERED-CLASS-SORT-FN
OFFICIAL-EC? - T
PHYSIOLOGICALLY-RELEVANT? - T
RIGHT - GALACTOSE-1P
RIGHT - N-ACETYL-D-GLUCOSAMINE
SYNONYMS - lacto-<em>N</em>-biose phosphorylase
SYNONYMS - LNBP
SYNONYMS - galacto-<em>N</em>-biose phosphorylase
SYSTEMATIC-NAME - &beta;-<small>D</small>-galactopyranosyl-(1&rarr;3)-<em>N</em>-acetyl-<small>D</small>-hexosamine:phosphate galactosyltransferase
//
UNIQUE-ID - GLYCOGENSYN-RXN
TYPES - EC-2.4.1
TYPES - Small-Molecule-Reactions
COMMON-NAME - starch synthase
CANNOT-BALANCE? - T
CREDITS - AUKFG-1
EC-NUMBER - 2.4.1.21
ENZYMATIC-REACTION - ENZRXNKFG-1154
IN-PATHWAY - GLYCOGENSYNTH-PWY
IN-PATHWAY - PWY-622
LEFT - ADP-D-GLUCOSE
LEFT - |1-4-alpha-D-Glucan|
MEMBER-SORT-FN - NUMBERED-CLASS-SORT-FN
OFFICIAL-EC? - T
ORPHAN? - :NO
PHYSIOLOGICALLY-RELEVANT? - T
REACTION-DIRECTION - LEFT-TO-RIGHT
RIGHT - ADP
RIGHT - |1-4-alpha-D-Glucan|
SYNONYMS - ADP-glucose&mdash;starch glucosyltransferase
SYNONYMS - adenosine diphosphate glucose-starch glucosyltransferase
SYNONYMS - adenosine diphosphoglucose-starch glucosyltransferase
SYNONYMS - ADP-glucose starch synthase
SYNONYMS - ADP-glucose synthase
SYNONYMS - ADP-glucose transglucosylase
SYNONYMS - ADP-glucose-starch glucosyltransferase
SYNONYMS - ADPG starch synthetase
SYNONYMS - ADPG-starch glucosyltransferase
SYNONYMS - starch synthetase
SYNONYMS - ADP-glucose:1,4-&alpha;-<small>D</small>-glucan 4-&alpha;-<small>D</small>-glucosyltransferase
SYSTEMATIC-NAME - ADP-glucose:(1&rarr;4)-&alpha;-<small>D</small>-glucan 4-&alpha;-<small>D</small>-glucosyltransferase
//
UNIQUE-ID - RXN0-1321
TYPES - EC-2.4.2
TYPES - tRNA-Reactions
COMMON-NAME - tRNA-guanine transglycosylase
CREDITS - AUKFG-1
EC-NUMBER - 2.4.2.29
ENZYMATIC-REACTION - ENZRXNKFG-80
IN-PATHWAY - PWY-6700
LEFT - |Guanine34-in-tRNA-with-GUN-anticodon|
LEFT - 7-AMINOMETHYL-7-DEAZAGUANINE
MEMBER-SORT-FN - NUMBERED-CLASS-SORT-FN
OFFICIAL-EC? - T
ORPHAN? - :NO
PHYSIOLOGICALLY-RELEVANT? - T
REACTION-DIRECTION - LEFT-TO-RIGHT
RIGHT - |tRNA-with-7-aminomethyl-7-deazaguanine|
RIGHT - GUANINE
SYNONYMS - guanine insertion enzyme
SYNONYMS - tRNA transglycosylase
SYNONYMS - Q-insertase
SYNONYMS - queuine transfer ribonucleate ribosyltransferase
SYNONYMS - transfer ribonucleate glycosyltransferase
SYNONYMS - tRNA guanine transglycosidase
SYNONYMS - guanine, queuine-tRNA transglycosylase
SYNONYMS - queuine tRNA-ribosyltransferase
SYNONYMS - TGT
SYNONYMS - [tRNA]-guanine:queuine tRNA-<small>D</small>-ribosyltransferase
SYNONYMS - transfer ribonucleic acid guanine transglycosylase
SYSTEMATIC-NAME - tRNA-guanine:queuine tRNA-<small>D</small>-ribosyltransferase
//
UNIQUE-ID - QUEUOSINE-TRNA-RIBOSYLTRANSFERASE-RXN
TYPES - EC-2.4.2
TYPES - tRNA-Reactions
COMMON-NAME - tRNA-guanine transglycosylase
CREDITS - AUKFG-1
EC-NUMBER - 2.4.2.29
ENZYMATIC-REACTION - ENZRXNKFG-81
LEFT - |Guanine34-in-tRNA-with-GUN-anticodon|
LEFT - QUEUINE
MEMBER-SORT-FN - NUMBERED-CLASS-SORT-FN
OFFICIAL-EC? - T
PHYSIOLOGICALLY-RELEVANT? - T
RIGHT - |tRNA-Containing-Queuine|
RIGHT - GUANINE
SYNONYMS - guanine insertion enzyme
SYNONYMS - tRNA transglycosylase
SYNONYMS - Q-insertase
SYNONYMS - queuine transfer ribonucleate ribosyltransferase
SYNONYMS - transfer ribonucleate glycosyltransferase
SYNONYMS - tRNA guanine transglycosidase
SYNONYMS - guanine, queuine-tRNA transglycosylase
SYNONYMS - queuine tRNA-ribosyltransferase
SYNONYMS - TGT
SYNONYMS - [tRNA]-guanine:queuine tRNA-<small>D</small>-ribosyltransferase
SYNONYMS - transfer ribonucleic acid guanine transglycosylase
SYSTEMATIC-NAME - tRNA-guanine:queuine tRNA-<small>D</small>-ribosyltransferase
//
UNIQUE-ID - ADENPRIBOSYLTRAN-RXN
TYPES - EC-2.4.2
TYPES - Small-Molecule-Reactions
COMMON-NAME - adenine phosphoribosyltransferase
CREDITS - AUKFG-1
EC-NUMBER - 2.4.2.7
ENZYMATIC-REACTION - ENZRXNKFG-90
IN-PATHWAY - P1-PWY
LEFT - AMP
LEFT - PPI
MEMBER-SORT-FN - NUMBERED-CLASS-SORT-FN
OFFICIAL-EC? - T
ORPHAN? - :NO
PHYSIOLOGICALLY-RELEVANT? - T
REACTION-DIRECTION - RIGHT-TO-LEFT
RIGHT - ADENINE
RIGHT - PRPP
SYNONYMS - AMP pyrophosphorylase
SYNONYMS - transphosphoribosidase
SYNONYMS - APRT
SYNONYMS - AMP-pyrophosphate phosphoribosyltransferase
SYNONYMS - adenine phosphoribosylpyrophosphate transferase
SYNONYMS - adenosine phosphoribosyltransferase
SYNONYMS - adenylate pyrophosphorylase
SYNONYMS - adenylic pyrophosphorylase
SYSTEMATIC-NAME - AMP:diphosphate phospho-<small>D</small>-ribosyltransferase
//
UNIQUE-ID - ATPPHOSPHORIBOSYLTRANS-RXN
TYPES - EC-2.4.2
TYPES - Small-Molecule-Reactions
COMMON-NAME - ATP phosphoribosyltransferase
CREDITS - AUKFG-1
EC-NUMBER - 2.4.2.17
ENZYMATIC-REACTION - ENZRXNKFG-136
IN-PATHWAY - HISTSYN-PWY
LEFT - PHOSPHORIBOSYL-ATP
LEFT - PPI
MEMBER-SORT-FN - NUMBERED-CLASS-SORT-FN
OFFICIAL-EC? - T
ORPHAN? - :NO
PHYSIOLOGICALLY-RELEVANT? - T
REACTION-DIRECTION - RIGHT-TO-LEFT
RIGHT - ATP
RIGHT - PRPP
SYNONYMS - phosphoribosyl-ATP pyrophosphorylase
SYNONYMS - adenosine triphosphate phosphoribosyltransferase
SYNONYMS - phosphoribosyladenosine triphosphate:pyrophosphate phosphoribosyltransferase
SYNONYMS - phosphoribosyl ATP synthetase
SYNONYMS - phosphoribosyl ATP:pyrophosphate phosphoribosyltransferase
SYNONYMS - phosphoribosyl-ATP:pyrophosphate-phosphoribosyl phosphotransferase
SYNONYMS - phosphoribosyladenosine triphosphate pyrophosphorylase
SYNONYMS - phosphoribosyladenosine triphosphate synthetase
SYSTEMATIC-NAME - 1-(5-phospho-<small>D</small>-ribosyl)-ATP:diphosphate phospho-&alpha;-<small>D</small>-ribosyl-transferase
//
UNIQUE-ID - RXN-10968
TYPES - EC-2.4.2
TYPES - Small-Molecule-Reactions
CREDITS - AUKFG-1
EC-NUMBER - 2.4.2.17
ENZYMATIC-REACTION - ENZRXNKFG-137
LEFT - PHOSPHORIBOSYL-ATP
LEFT - PPI
MEMBER-SORT-FN - NUMBERED-CLASS-SORT-FN
OFFICIAL-EC? - NIL
ORPHAN? - :NO
PHYSIOLOGICALLY-RELEVANT? - T
RIGHT - ATP
RIGHT - PRPP
//
UNIQUE-ID - PRPPAMIDOTRANS-RXN
TYPES - EC-2.4.2
TYPES - Small-Molecule-Reactions
COMMON-NAME - amidophosphoribosyltransferase
CREDITS - AUKFG-1
EC-NUMBER - 2.4.2.14
ENZYMATIC-REACTION - ENZRXNKFG-190
IN-PATHWAY - PWY-6121
LEFT - 5-P-BETA-D-RIBOSYL-AMINE
LEFT - PPI
LEFT - GLT
MEMBER-SORT-FN - NUMBERED-CLASS-SORT-FN
OFFICIAL-EC? - T
ORPHAN? - :NO
PHYSIOLOGICALLY-RELEVANT? - T
REACTION-DIRECTION - RIGHT-TO-LEFT
RIGHT - PRPP
RIGHT - GLN
RIGHT - WATER
SYNONYMS - phosphoribosyldiphosphate 5-amidotransferase
SYNONYMS - glutamine phosphoribosyldiphosphate amidotransferase
SYNONYMS - &alpha;-5-phosphoribosyl-1-pyrophosphate amidotransferase
SYNONYMS - 5&prime;-phosphoribosylpyrophosphate amidotransferase
SYNONYMS - 5-phosphoribosyl-1-pyrophosphate amidotransferase
SYNONYMS - 5-phosphororibosyl-1-pyrophosphate amidotransferase
SYNONYMS - glutamine 5-phosphoribosylpyrophosphate amidotransferase
SYNONYMS - glutamine ribosylpyrophosphate 5-phosphate amidotransferase
SYNONYMS - phosphoribose pyrophosphate amidotransferase
SYNONYMS - phosphoribosyl pyrophosphate amidotransferase
SYNONYMS - phosphoribosylpyrophosphate glutamyl amidotransferase
SYNONYMS - 5-phosphoribosylamine:diphosphate phospho-&alpha;-<small>D</small>-ribosyltransferase (glutamate-amidating)
SYSTEMATIC-NAME - 5-phospho-&beta;-<small>D</small>-ribosylamine:diphosphate phospho-&alpha;-<small>D</small>-ribosyltransferase (glutamate-amidating)
//
UNIQUE-ID - NICOTINATEPRIBOSYLTRANS-RXN
TYPES - EC-2.4.2
TYPES - Small-Molecule-Reactions
COMMON-NAME - nicotinate phosphoribosyltransferase
COMMENT-INTERNAL - kr98-06-26: added h2o on left side.
CREDITS - AUKFG-1
EC-NUMBER - 2.4.2.11
ENZYMATIC-REACTION - ENZRXNKFG-241
IN-PATHWAY - PYRIDNUCSAL-PWY
LEFT - NICOTINATE_NUCLEOTIDE
LEFT - PPI
MEMBER-SORT-FN - NUMBERED-CLASS-SORT-FN
OFFICIAL-EC? - T
ORPHAN? - :NO
PHYSIOLOGICALLY-RELEVANT? - T
REACTION-DIRECTION - RIGHT-TO-LEFT
RIGHT - PROTON
RIGHT - NIACINE
RIGHT - PRPP
SYNONYMS - niacin ribonucleotidase
SYNONYMS - nicotinic acid mononucleotide glycohydrolase
SYNONYMS - nicotinic acid mononucleotide pyrophosphorylase
SYNONYMS - nicotinic acid phosphoribosyltransferase
SYNONYMS - nicotinate-nucleotide:diphosphate phospho-&alpha;-<small>D</small>-ribosyltransferase
SYSTEMATIC-NAME - nicotinate-<small>D</small>-ribonucleotide:diphosphate phospho-&alpha;-<small>D</small>-ribosyltransferase
//
UNIQUE-ID - QUINOPRIBOTRANS-RXN
TYPES - EC-2.4.2
TYPES - Small-Molecule-Reactions
COMMON-NAME - nicotinate-nucleotide diphosphorylase (carboxylating)
CREDITS - AUKFG-1
EC-NUMBER - 2.4.2.19
ENZYMATIC-REACTION - ENZRXNKFG-413
IN-PATHWAY - PYRIDNUCSYN-PWY
LEFT - PROTON
^COEFFICIENT - 2
LEFT - PRPP
LEFT - QUINOLINATE
MEMBER-SORT-FN - NUMBERED-CLASS-SORT-FN
OFFICIAL-EC? - T
ORPHAN? - :NO
PHYSIOLOGICALLY-RELEVANT? - T
REACTION-DIRECTION - LEFT-TO-RIGHT
RIGHT - CARBON-DIOXIDE
RIGHT - PPI
RIGHT - NICOTINATE_NUCLEOTIDE
SYNONYMS - quinolinate phosphoribosyltransferase (decarboxylating)
SYNONYMS - quinolinic acid phosphoribosyltransferase
SYNONYMS - QAPRTase
SYNONYMS - NAD<small><sup>+</sup></small> pyrophosphorylase
SYNONYMS - nicotinate mononucleotide pyrophosphorylase (carboxylating)
SYNONYMS - quinolinic phosphoribosyltransferase
SYSTEMATIC-NAME - nicotinate-<small>D</small>-ribonucleotide:diphosphate phospho-&alpha;-<small>D</small>-ribosyltransferase (carboxylating)
//
UNIQUE-ID - OROPRIBTRANS-RXN
TYPES - EC-2.4.2
TYPES - Small-Molecule-Reactions
COMMON-NAME - orotate phosphoribosyltransferase
CREDITS - AUKFG-1
EC-NUMBER - 2.4.2.10
ENZYMATIC-REACTION - ENZRXNKFG-604
IN-PATHWAY - PWY-5686
LEFT - OROTIDINE-5-PHOSPHATE
LEFT - PPI
MEMBER-SORT-FN - NUMBERED-CLASS-SORT-FN
OFFICIAL-EC? - T
ORPHAN? - :NO
PHYSIOLOGICALLY-RELEVANT? - T
REACTION-DIRECTION - RIGHT-TO-LEFT
RIGHT - PRPP
RIGHT - OROTATE
SYNONYMS - orotidylic acid phosphorylase
SYNONYMS - orotidine-5&prime;-phosphate pyrophosphorylase
SYNONYMS - OPRTase
SYNONYMS - orotate phosphoribosyl pyrophosphate transferase
SYNONYMS - orotic acid phosphoribosyltransferase
SYNONYMS - orotidine 5&prime;-monophosphate pyrophosphorylase
SYNONYMS - orotidine monophosphate pyrophosphorylase
SYNONYMS - orotidine phosphoribosyltransferase
SYNONYMS - orotidylate phosphoribosyltransferase
SYNONYMS - orotidylate pyrophosphorylase
SYNONYMS - orotidylic acid pyrophosphorylase
SYNONYMS - orotidylic phosphorylase
SYNONYMS - orotidylic pyrophosphorylase
SYSTEMATIC-NAME - orotidine-5&prime;-phosphate:diphosphate phospho-&alpha;-<small>D</small>-ribosyl-transferase
//
UNIQUE-ID - HYPOXANPRIBOSYLTRAN-RXN
TYPES - EC-2.4.2
TYPES - Small-Molecule-Reactions
COMMON-NAME - hypoxanthine phosphoribosyltransferase
CREDITS - AUKFG-1
EC-NUMBER - 2.4.2.8
ENZYMATIC-REACTION - ENZRXNKFG-833
ENZYMATIC-REACTION - ENZRXNKFG-803
LEFT - IMP
LEFT - PPI
MEMBER-SORT-FN - NUMBERED-CLASS-SORT-FN
OFFICIAL-EC? - T
ORPHAN? - :NO
PHYSIOLOGICALLY-RELEVANT? - T
RIGHT - HYPOXANTHINE
RIGHT - PRPP
SYNONYMS - IMP pyrophosphorylase
SYNONYMS - transphosphoribosidase
SYNONYMS - hypoxanthine&mdash;guanine phosphoribosyltransferase
SYNONYMS - guanine phosphoribosyltransferase
SYNONYMS - GPRT
SYNONYMS - HPRT
SYNONYMS - guanosine 5&prime;-phosphate pyrophosphorylase
SYNONYMS - IMP-GMP pyrophosphorylase
SYNONYMS - HGPRTase
SYNONYMS - 6-hydroxypurine phosphoribosyltransferase
SYNONYMS - GMP pyrophosphorylase
SYNONYMS - guanine-hypoxanthine phosphoribosyltransferase
SYNONYMS - guanosine phosphoribosyltransferase
SYNONYMS - guanylate pyrophosphorylase
SYNONYMS - guanylic pyrophosphorylase
SYNONYMS - inosinate pyrophosphorylase
SYNONYMS - inosine 5&prime;-phosphate pyrophosphorylase
SYNONYMS - inosinic acid pyrophosphorylase
SYNONYMS - inosinic pyrophosphorylase
SYNONYMS - 6-mercaptopurine phosphoribosyltransferase
SYNONYMS - purine-6-thiol phosphoribosyltransferase
SYSTEMATIC-NAME - IMP:diphosphate phospho-<small>D</small>-ribosyltransferase
//
UNIQUE-ID - GUANPRIBOSYLTRAN-RXN
TYPES - EC-2.4.2
TYPES - Small-Molecule-Reactions
CREDITS - AUKFG-1
EC-NUMBER - 2.4.2.8
ENZYMATIC-REACTION - ENZRXNKFG-834
ENZYMATIC-REACTION - ENZRXNKFG-804
IN-PATHWAY - PWY-6599
IN-PATHWAY - P1-PWY
LEFT - GMP
LEFT - PPI
MEMBER-SORT-FN - NUMBERED-CLASS-SORT-FN
OFFICIAL-EC? - NIL
ORPHAN? - :NO
PHYSIOLOGICALLY-RELEVANT? - T
REACTION-DIRECTION - RIGHT-TO-LEFT
RIGHT - GUANINE
RIGHT - PRPP
//
UNIQUE-ID - URACIL-PRIBOSYLTRANS-RXN
TYPES - EC-2.4.2
TYPES - Small-Molecule-Reactions
COMMON-NAME - uracil phosphoribosyltransferase
CREDITS - AUKFG-1
EC-NUMBER - 2.4.2.9
ENZYMATIC-REACTION - ENZRXNKFG-1019
IN-PATHWAY - P1-PWY
IN-PATHWAY - PWY0-163
LEFT - PPI
LEFT - UMP
MEMBER-SORT-FN - NUMBERED-CLASS-SORT-FN
OFFICIAL-EC? - T
ORPHAN? - :NO
PHYSIOLOGICALLY-RELEVANT? - T
REACTION-DIRECTION - RIGHT-TO-LEFT
RIGHT - PRPP
RIGHT - URACIL
SYNONYMS - UMP pyrophosphorylase
SYNONYMS - UPRTase
SYNONYMS - UMP:pyrophosphate phosphoribosyltransferase
SYNONYMS - uridine 5&prime;-phosphate pyrophosphorylase
SYNONYMS - uridine monophosphate pyrophosphorylase
SYNONYMS - uridylate pyrophosphorylase
SYNONYMS - uridylic pyrophosphorylase
SYSTEMATIC-NAME - UMP:diphosphate phospho-&alpha;-<small>D</small>-ribosyltransferase
//
UNIQUE-ID - URPHOS-RXN
TYPES - EC-2.4.2
TYPES - Small-Molecule-Reactions
COMMON-NAME - uridine phosphorylase
CREDITS - AUKFG-1
EC-NUMBER - 2.4.2.3
IN-PATHWAY - PWY0-163
LEFT - |Pi|
LEFT - URIDINE
MEMBER-SORT-FN - NUMBERED-CLASS-SORT-FN
OFFICIAL-EC? - T
ORPHAN? - :NO
PHYSIOLOGICALLY-RELEVANT? - T
REACTION-DIRECTION - LEFT-TO-RIGHT
RIGHT - RIBOSE-1P
RIGHT - URACIL
SYNONYMS - pyrimidine phosphorylase
SYNONYMS - UrdPase
SYNONYMS - UPH
SYNONYMS - UPase
SYSTEMATIC-NAME - uridine:phosphate &alpha;-<small>D</small>-ribosyltransferase
//
UNIQUE-ID - RXN0-5199
TYPES - EC-2.4.2
TYPES - Small-Molecule-Reactions
COMMON-NAME - guanosine phosphorylase
CREDITS - AUKFG-1
EC-NUMBER - 2.4.2.1
IN-PATHWAY - P1-PWY
LEFT - GUANOSINE
LEFT - |Pi|
MEMBER-SORT-FN - NUMBERED-CLASS-SORT-FN
OFFICIAL-EC? - NIL
ORPHAN? - :NO
PHYSIOLOGICALLY-RELEVANT? - T
REACTION-DIRECTION - LEFT-TO-RIGHT
RIGHT - GUANINE
RIGHT - RIBOSE-1P
//
UNIQUE-ID - ADENPHOSPHOR-RXN
TYPES - EC-2.4.2
TYPES - Small-Molecule-Reactions
COMMON-NAME - adenosine phosphorylase
CREDITS - AUKFG-1
EC-NUMBER - 2.4.2.1
IN-PATHWAY - P1-PWY
LEFT - ADENOSINE
LEFT - |Pi|
MEMBER-SORT-FN - NUMBERED-CLASS-SORT-FN
OFFICIAL-EC? - NIL
ORPHAN? - :NO
PHYSIOLOGICALLY-RELEVANT? - T
REACTION-DIRECTION - LEFT-TO-RIGHT
RIGHT - ADENINE
RIGHT - RIBOSE-1P
//
UNIQUE-ID - THYM-PHOSPH-RXN
TYPES - EC-2.4.2
TYPES - Small-Molecule-Reactions
COMMON-NAME - thymidine phosphorylase
CREDITS - AUKFG-1
EC-NUMBER - 2.4.2.4
IN-PATHWAY - PWY0-1298
IN-PATHWAY - P1-PWY
LEFT - |Pi|
LEFT - THYMIDINE
MEMBER-SORT-FN - NUMBERED-CLASS-SORT-FN
OFFICIAL-EC? - T
ORPHAN? - :NO
PHYSIOLOGICALLY-RELEVANT? - T
REACTION-DIRECTION - REVERSIBLE
RIGHT - DEOXY-RIBOSE-1P
RIGHT - THYMINE
SYNONYMS - pyrimidine phosphorylase
SYNONYMS - thymidine-orthophosphate deoxyribosyltransferase
SYNONYMS - animal growth regulators, blood platelet-derived endothelial cell growth factors
SYNONYMS - blood platelet-derived endothelial cell growth factor
SYNONYMS - deoxythymidine phosphorylase
SYNONYMS - gliostatins
SYNONYMS - pyrimidine deoxynucleoside phosphorylase
SYNONYMS - thymidine:phosphate deoxy-<small>D</small>-ribosyltransferase
SYSTEMATIC-NAME - thymidine:phosphate deoxy-&alpha;-<small>D</small>-ribosyltransferase
//
UNIQUE-ID - 2.4.2.27-RXN
TYPES - EC-2.4.2
TYPES - Small-Molecule-Reactions
COMMON-NAME - dTDP-dihydrostreptose&mdash;streptidine-6-phosphate dihydrostreptosyltransferase
CREDITS - AUKFG-1
EC-NUMBER - 2.4.2.27
IN-PATHWAY - PWY-5940
LEFT - STREPTIDINE-6-PHOSPHATE
LEFT - DTDP-L-DIHYDROSTREPTOSE
MEMBER-SORT-FN - NUMBERED-CLASS-SORT-FN
OFFICIAL-EC? - T
ORPHAN? - :NO
PHYSIOLOGICALLY-RELEVANT? - T
REACTION-DIRECTION - LEFT-TO-RIGHT
RIGHT - PROTON
RIGHT - O-14-ALPHA-L-DIHYDROSTREPTOSYL-STREPTID
RIGHT - TDP
SYNONYMS - thymidine diphosphodihydrostreptose-streptidine 6-phosphate dihydrostreptosyltransferase
SYSTEMATIC-NAME - dTDP-<small>L</small>-dihydrostreptose:streptidine-6-phosphate dihydrostreptosyltransferase
//
UNIQUE-ID - DEOXYINOPHOSPHOR-RXN
TYPES - EC-2.4.2
TYPES - Small-Molecule-Reactions
CREDITS - AUKFG-1
EC-NUMBER - 2.4.2.1
IN-PATHWAY - PWY0-1297
LEFT - DEOXYINOSINE
LEFT - |Pi|
MEMBER-SORT-FN - NUMBERED-CLASS-SORT-FN
OFFICIAL-EC? - NIL
ORPHAN? - :NO
PHYSIOLOGICALLY-RELEVANT? - T
REACTION-DIRECTION - REVERSIBLE
RIGHT - HYPOXANTHINE
RIGHT - DEOXY-RIBOSE-1P
//
UNIQUE-ID - DEOXYADENPHOSPHOR-RXN
TYPES - EC-2.4.2
TYPES - Small-Molecule-Reactions
CREDITS - AUKFG-1
EC-NUMBER - 2.4.2.1
IN-PATHWAY - PWY0-1297
LEFT - DEOXYADENOSINE
LEFT - |Pi|
MEMBER-SORT-FN - NUMBERED-CLASS-SORT-FN
OFFICIAL-EC? - NIL
ORPHAN? - :NO
PHYSIOLOGICALLY-RELEVANT? - T
REACTION-DIRECTION - LEFT-TO-RIGHT
RIGHT - ADENINE
RIGHT - DEOXY-RIBOSE-1P
//
UNIQUE-ID - DEOXYGUANPHOSPHOR-RXN
TYPES - EC-2.4.2
TYPES - Small-Molecule-Reactions
CREDITS - AUKFG-1
EC-NUMBER - 2.4.2.1
IN-PATHWAY - PWY0-1297
LEFT - DEOXYGUANOSINE
LEFT - |Pi|
MEMBER-SORT-FN - NUMBERED-CLASS-SORT-FN
OFFICIAL-EC? - NIL
ORPHAN? - :NO
PHYSIOLOGICALLY-RELEVANT? - T
REACTION-DIRECTION - REVERSIBLE
RIGHT - GUANINE
RIGHT - DEOXY-RIBOSE-1P
//
UNIQUE-ID - GLUTAMIDOTRANS-RXN
TYPES - EC-2.4.2
TYPES - Small-Molecule-Reactions
CREDITS - AUKFG-1
EC-NUMBER - 2.4.2.-
ENZYMATIC-REACTION - ENZRXNKFG-1065
IN-PATHWAY - HISTSYN-PWY
LEFT - PHOSPHORIBULOSYL-FORMIMINO-AICAR-P
LEFT - GLN
MEMBER-SORT-FN - NUMBERED-CLASS-SORT-FN
OFFICIAL-EC? - NIL
ORPHAN? - :NO
PHYSIOLOGICALLY-RELEVANT? - T
REACTION-DIRECTION - LEFT-TO-RIGHT
RIGHT - PROTON
RIGHT - GLT
RIGHT - D-ERYTHRO-IMIDAZOLE-GLYCEROL-P
RIGHT - AICAR
//
UNIQUE-ID - PRTRANS-RXN
TYPES - EC-2.4.2
TYPES - Small-Molecule-Reactions
COMMON-NAME - anthranilate phosphoribosyltransferase
CREDITS - AUKFG-1
EC-NUMBER - 2.4.2.18
IN-PATHWAY - TRPSYN-PWY
LEFT - N-5-PHOSPHORIBOSYL-ANTHRANILATE
LEFT - PPI
MEMBER-SORT-FN - NUMBERED-CLASS-SORT-FN
OFFICIAL-EC? - T
ORPHAN? - :NO
PHYSIOLOGICALLY-RELEVANT? - T
REACTION-DIRECTION - RIGHT-TO-LEFT
RIGHT - ANTHRANILATE
RIGHT - PRPP
SYNONYMS - phosphoribosyl-anthranilate pyrophosphorylase
SYNONYMS - PRT
SYNONYMS - anthranilate 5-phosphoribosylpyrophosphate phosphoribosyltransferase
SYNONYMS - anthranilate phosphoribosylpyrophosphate phosphoribosyltransferase
SYNONYMS - phosphoribosylanthranilate pyrophosphorylase
SYNONYMS - phosphoribosylanthranilate transferase
SYNONYMS - anthranilate-PP-ribose-<em>P</em> phosphoribosyltransferase
SYSTEMATIC-NAME - <em>N</em>-(5-phospho-<small>D</small>-ribosyl)-anthranilate:diphosphate phospho-&alpha;-<small>D</small>-ribosyltransferase
//
UNIQUE-ID - SULFOCYS-RXN
TYPES - EC-2.5.1
TYPES - Small-Molecule-Reactions
CREDITS - AUKFG-1
EC-NUMBER - 2.5.1.47
ENZYMATIC-REACTION - ENZRXNKFG-216
ENZYMATIC-REACTION - ENZRXNKFG-39
LEFT - ACETYLSERINE
LEFT - S2O3
MEMBER-SORT-FN - NUMBERED-CLASS-SORT-FN
OFFICIAL-EC? - NIL
PHYSIOLOGICALLY-RELEVANT? - T
RIGHT - PROTON
RIGHT - SULFO-CYSTEINE
RIGHT - ACET
//
UNIQUE-ID - RXN-12726
TYPES - EC-2.5.1
TYPES - Small-Molecule-Reactions
CREDITS - AUKFG-1
CREDITS - SRI
CREDITS - |caspi|
CREDITS - PMN
CREDITS - |dreher|
EC-NUMBER - 2.5.1.47
ENZYMATIC-REACTION - ENZRXNKFG-217
ENZYMATIC-REACTION - ENZRXNKFG-40
IN-PATHWAY - PWY-6936
LEFT - ACETYLSERINE
LEFT - CPD-678
MEMBER-SORT-FN - NUMBERED-CLASS-SORT-FN
OFFICIAL-EC? - NIL
ORPHAN? - :NO
PHYSIOLOGICALLY-RELEVANT? - T
REACTION-DIRECTION - LEFT-TO-RIGHT
RIGHT - L-SELENOCYSTEINE
RIGHT - ACET
RIGHT - PROTON
^COEFFICIENT - 2
//
UNIQUE-ID - ACSERLY-RXN
TYPES - EC-2.5.1
TYPES - Small-Molecule-Reactions
COMMON-NAME - cysteine synthase
CREDITS - AUKFG-1
CREDITS - SRI
CREDITS - |caspi|
EC-NUMBER - 2.5.1.47
ENZYMATIC-REACTION - ENZRXNKFG-218
ENZYMATIC-REACTION - ENZRXNKFG-41
IN-PATHWAY - CYSTSYN-PWY
LEFT - ACETYLSERINE
LEFT - HS
MEMBER-SORT-FN - NUMBERED-CLASS-SORT-FN
OFFICIAL-EC? - T
ORPHAN? - :NO
PHYSIOLOGICALLY-RELEVANT? - T
REACTION-DIRECTION - LEFT-TO-RIGHT
RIGHT - PROTON
RIGHT - CYS
RIGHT - ACET
SYNONYMS - <em>O</em>-acetyl-<small>L</small>-serine sulfhydrylase
SYNONYMS - <em>O</em>-acetyl-<small>L</small>-serine sulfohydrolase
SYNONYMS - <em>O</em>-acetylserine (thiol)-lyase
SYNONYMS - <em>O</em>-acetylserine (thiol)-lyase A
SYNONYMS - <em>O</em>-acetylserine sulfhydrylase
SYNONYMS - <em>O</em><small><sup>3</sup></small>-acetyl-<small>L</small>-serine acetate-lyase (adding hydrogen-sulfide)
SYNONYMS - acetylserine sulfhydrylase
SYNONYMS - cysteine synthetase
SYNONYMS - <em>S</em>-sulfocysteine synthase
SYNONYMS - 3-<em>O</em>-acetyl-<small>L</small>-serine:hydrogen-sulfide 2-amino-2-carboxyethyltransferase
SYSTEMATIC-NAME - <em>O</em><small><sup>3</sup></small>-acetyl-<small>L</small>-serine:hydrogen-sulfide 2-amino-2-carboxyethyltransferase
//
UNIQUE-ID - RXN-8999
TYPES - EC-2.5.1
TYPES - Small-Molecule-Reactions
COMMON-NAME - <em><em>di</em>trans</em>,<em>polycis</em>-undecaprenyl-diphosphate synthase [(2<em>E</em>,6<em>E</em>)-farnesyl-diphosphate specific]
CREDITS - AUKFG-1
CREDITS - SRI
CREDITS - |caspi|
EC-NUMBER - 2.5.1.31
ENZYMATIC-REACTION - ENZRXNKFG-312
ENZYMATIC-REACTION - ENZRXNKFG-63
IN-PATHWAY - PWY-5785
LEFT - FARNESYL-PP
LEFT - DELTA3-ISOPENTENYL-PP
^COEFFICIENT - 8
MEMBER-SORT-FN - NUMBERED-CLASS-SORT-FN
OFFICIAL-EC? - T
ORPHAN? - :NO
PHYSIOLOGICALLY-RELEVANT? - T
REACTION-DIRECTION - LEFT-TO-RIGHT
RIGHT - UNDECAPRENYL-DIPHOSPHATE
RIGHT - PPI
^COEFFICIENT - 8
SYNONYMS - <em>di</em>-<em>trans</em>,<em>poly</em>-<em>cis</em>-undecaprenyl-diphosphate synthase
SYNONYMS - undecaprenyl-diphosphate synthase
SYNONYMS - bactoprenyl-diphosphate synthase
SYNONYMS - UPP synthetase
SYNONYMS - undecaprenyl diphosphate synthetase
SYNONYMS - undecaprenyl pyrophosphate
SYNONYMS - synthetase
SYNONYMS - <em>di</em>-<em>trans</em>,<em>poly</em>-<em>cis</em>-decaprenyl<em>cis</em>transferase
SYSTEMATIC-NAME - (2<em>E</em>,6<em>E</em>)-farnesyl-diphosphate:isopentenyl-diphosphate <em>cis</em>transferase (adding 8 isopentenyl units)
//
UNIQUE-ID - 2.5.1.68-RXN
TYPES - EC-2.5.1
TYPES - Small-Molecule-Reactions
COMMON-NAME - (2<em>Z</em>,6<em>E</em>)-farnesyl diphosphate synthase
CREDITS - AUKFG-1
CREDITS - SRI
CREDITS - |caspi|
EC-NUMBER - 2.5.1.68
ENZYMATIC-REACTION - ENZRXNKFG-64
LEFT - GERANYL-PP
LEFT - DELTA3-ISOPENTENYL-PP
MEMBER-SORT-FN - NUMBERED-CLASS-SORT-FN
OFFICIAL-EC? - T
ORPHAN? - :NO
PHYSIOLOGICALLY-RELEVANT? - T
RIGHT - PPI
RIGHT - CPD-9444
SYNONYMS - (<em>Z</em>)-farnesyl diphosphate synthase
SYNONYMS - <em>Z</em>-farnesyl diphosphate synthase
SYSTEMATIC-NAME - geranyl-diphosphate:isopentenyl-diphosphate geranyl<em>cis</em>transferase
//
UNIQUE-ID - UDPNACETYLGLUCOSAMENOLPYRTRANS-RXN
TYPES - EC-2.5.1
TYPES - Small-Molecule-Reactions
COMMON-NAME - UDP-<em>N</em>-acetylglucosamine 1-carboxyvinyltransferase
CREDITS - AUKFG-1
EC-NUMBER - 2.5.1.7
ENZYMATIC-REACTION - ENZRXNKFG-196
IN-PATHWAY - PWY-6387
IN-PATHWAY - PEPTIDOGLYCANSYN-PWY
LEFT - UDP-N-ACETYL-D-GLUCOSAMINE
LEFT - PHOSPHO-ENOL-PYRUVATE
MEMBER-SORT-FN - NUMBERED-CLASS-SORT-FN
OFFICIAL-EC? - T
ORPHAN? - :NO
PHYSIOLOGICALLY-RELEVANT? - T
REACTION-DIRECTION - LEFT-TO-RIGHT
RIGHT - UDP-ACETYL-CARBOXYVINYL-GLUCOSAMINE
RIGHT - |Pi|
SYNONYMS - MurA transferase
SYNONYMS - UDP-<em>N</em>-acetylglucosamine 1-carboxyvinyl-transferase
SYNONYMS - UDP-<em>N</em>-acetylglucosamine enoylpyruvyltransferase
SYNONYMS - enoylpyruvate transferase
SYNONYMS - phospho<em>enol</em>pyruvate-UDP-acetylglucosamine-3-enolpyruvyltransferase
SYNONYMS - phospho<em>enol</em>pyruvate:UDP-2-acetamido-2-deoxy-<small>D</small>-glucose 2-enoyl-1-carboxyethyltransferase
SYNONYMS - phospho<em>enol</em>pyruvate:uridine diphosphate <em>N</em>-acetylglucosamine enolpyruvyltransferase
SYNONYMS - phospho<em>enol</em>pyruvate:uridine-5&prime;-diphospho-<em>N</em>-acetyl-2-amino-2-deoxyglucose 3-enolpyruvyltransferase
SYNONYMS - phosphopyruvate-uridine diphosphoacetylglucosamine pyruvatetransferase
SYNONYMS - pyruvate-UDP-acetylglucosamine transferase
SYNONYMS - pyruvate-uridine diphospho-<em>N</em>-acetylglucosamine transferase
SYNONYMS - pyruvate-uridine diphospho-<em>N</em>-acetyl-glucosamine transferase
SYNONYMS - pyruvic-uridine diphospho-<em>N</em>-acetylglucosaminyltransferase
SYSTEMATIC-NAME - phospho<em>enol</em>pyruvate:UDP-<em>N</em>-acetyl-<small>D</small>-glucosamine 1-carboxyvinyltransferase
//
UNIQUE-ID - 2.5.1.19-RXN
TYPES - EC-2.5.1
TYPES - Small-Molecule-Reactions
COMMON-NAME - 3-phosphoshikimate 1-carboxyvinyltransferase
CREDITS - AUKFG-1
EC-NUMBER - 2.5.1.19
ENZYMATIC-REACTION - ENZRXNKFG-212
IN-PATHWAY - PWY-6163
LEFT - SHIKIMATE-5P
LEFT - PHOSPHO-ENOL-PYRUVATE
MEMBER-SORT-FN - NUMBERED-CLASS-SORT-FN
OFFICIAL-EC? - T
ORPHAN? - :NO
PHYSIOLOGICALLY-RELEVANT? - T
REACTION-DIRECTION - LEFT-TO-RIGHT
RIGHT - 3-ENOLPYRUVYL-SHIKIMATE-5P
RIGHT - |Pi|
SYNONYMS - 5-enolpyruvylshikimate-3-phosphate synthase
SYNONYMS - 3-enolpyruvylshikimate 5-phosphate synthase
SYNONYMS - 3-enolpyruvylshikimic acid-5-phosphate synthetase
SYNONYMS - 5&prime;-enolpyruvylshikimate-3-phosphate synthase
SYNONYMS - 5-enolpyruvyl-3-phosphoshikimate synthase
SYNONYMS - 5-enolpyruvylshikimate-3-phosphate synthetase
SYNONYMS - 5-enolpyruvylshikimate-3-phosphoric acid synthase
SYNONYMS - enolpyruvylshikimate phosphate synthase
SYNONYMS - EPSP synthase
SYSTEMATIC-NAME - phospho<em>enol</em>pyruvate:3-phosphoshikimate 5-<em>O</em>-(1-carboxyvinyl)-transferase
//
UNIQUE-ID - ACETYLHOMOSER-CYS-RXN
TYPES - EC-2.5.1
TYPES - Small-Molecule-Reactions
CREDITS - AUKFG-1
EC-NUMBER - 2.5.1.49
ENZYMATIC-REACTION - ENZRXNKFG-219
IN-PATHWAY - PWY-5344
LEFT - CPD-667
LEFT - HS
MEMBER-SORT-FN - NUMBERED-CLASS-SORT-FN
OFFICIAL-EC? - NIL
ORPHAN? - :NO
PHYSIOLOGICALLY-RELEVANT? - T
REACTION-DIRECTION - LEFT-TO-RIGHT
RIGHT - PROTON
RIGHT - HOMO-CYS
RIGHT - ACET
//
UNIQUE-ID - O-ACETYLHOMOSERINE-THIOL-LYASE-RXN
TYPES - EC-2.5.1
TYPES - Small-Molecule-Reactions
COMMON-NAME - <em>O</em>-acetylhomoserine aminocarboxypropyltransferase
CREDITS - AUKFG-1
EC-NUMBER - 2.5.1.49
ENZYMATIC-REACTION - ENZRXNKFG-220
LEFT - CPD-667
LEFT - CPD-7671
MEMBER-SORT-FN - NUMBERED-CLASS-SORT-FN
OFFICIAL-EC? - T
ORPHAN? - :NO
PHYSIOLOGICALLY-RELEVANT? - T
RIGHT - PROTON
RIGHT - ACET
RIGHT - MET
SYNONYMS - <em>O</em>-acetyl-<small>L</small>-homoserine acetate-lyase (adding methanethiol)
SYNONYMS - <em>O</em>-acetyl-<small>L</small>-homoserine sulfhydrolase
SYNONYMS - <em>O</em>-acetylhomoserine (thiol)-lyase
SYNONYMS - <em>O</em>-acetylhomoserine sulfhydrolase
SYNONYMS - methionine synthase
SYSTEMATIC-NAME - <em>O</em>-acetyl-<small>L</small>-homoserine:methanethiol 3-amino-3-carboxypropyltransferase
//
UNIQUE-ID - RXN0-6274
TYPES - tRNA-Reactions
TYPES - EC-2.5.1
COMMON-NAME - tRNA dimethylallyltransferase
CREDITS - AUKFG-1
CREDITS - SRI
CREDITS - |caspi|
CREDITS - |keseler|
EC-NUMBER - 2.5.1.75
ENZYMATIC-REACTION - ENZRXNKFG-311
LEFT - CPD-4211
LEFT - |tRNA-Holder|
MEMBER-SORT-FN - NUMBERED-CLASS-SORT-FN
OFFICIAL-EC? - T
ORPHAN? - :NO
PHYSIOLOGICALLY-RELEVANT? - T
RIGHT - |tRNA-Containing-6Isopentenyladenosine|
RIGHT - PPI
SYNONYMS - tRNA prenyltransferase, MiaA, transfer ribonucleate isopentenyltransferase (incorrect)
SYNONYMS - &Delta;<small><sup>2</sup></small>-isopentenyl pyrophosphate:tRNA-&Delta;<small><sup>2</sup></small>-isopentenyl transferase (incorrect)
SYNONYMS - &Delta;<small><sup>2</sup></small>-isopentenyl pyrophosphate:transfer ribonucleic acid &Delta;<small><sup>2</sup></small>-isopentenyltransferase (incorrect)
SYSTEMATIC-NAME - dimethylallyl-diphosphate: tRNA dimethylallyltransferase
//
UNIQUE-ID - LUMAZINESYN-RXN
TYPES - EC-2.5.1
TYPES - Small-Molecule-Reactions
COMMON-NAME - 6,7-dimethyl-8-ribityllumazine synthase
CREDITS - AUKFG-1
CREDITS - SRI
CREDITS - |caspi|
EC-NUMBER - 2.5.1.78
ENZYMATIC-REACTION - ENZRXNKFG-315
IN-PATHWAY - RIBOSYN2-PWY
LEFT - AMINO-RIBOSYLAMINO-1H-3H-PYR-DIONE
LEFT - DIHYDROXY-BUTANONE-P
MEMBER-SORT-FN - NUMBERED-CLASS-SORT-FN
OFFICIAL-EC? - T
ORPHAN? - :NO
PHYSIOLOGICALLY-RELEVANT? - T
REACTION-DIRECTION - LEFT-TO-RIGHT
RIGHT - PROTON
RIGHT - DIMETHYL-D-RIBITYL-LUMAZINE
RIGHT - |Pi|
RIGHT - WATER
^COEFFICIENT - 2
SYNONYMS - lumazine synthase, 6,7-dimethyl-8-ribityllumazine synthase 2
SYNONYMS - 6,7-dimethyl-8-ribityllumazine synthase 1
SYNONYMS - lumazine synthase 2
SYNONYMS - lumazine synthase 1
SYNONYMS - type I lumazine synthase
SYNONYMS - type II lumazine synthase
SYNONYMS - RIB4
SYNONYMS - MJ0303
SYNONYMS - RibH
SYNONYMS - Pbls
SYNONYMS - MbtLS
SYNONYMS - RibH1 protein
SYNONYMS - RibH2 protein
SYNONYMS - RibH1
SYNONYMS - RibH2
SYSTEMATIC-NAME - 5-amino-6-(<small>D</small>-ribitylamino)uracil butanedionetransferase
//
UNIQUE-ID - RIBOFLAVIN-SYN-RXN
TYPES - EC-2.5.1
TYPES - Small-Molecule-Reactions
COMMON-NAME - riboflavin synthase
CREDITS - AUKFG-1
EC-NUMBER - 2.5.1.9
ENZYMATIC-REACTION - ENZRXNKFG-320
ENZYMATIC-REACTION - ENZRXNKFG-316
IN-PATHWAY - RIBOSYN2-PWY
LEFT - PROTON
LEFT - DIMETHYL-D-RIBITYL-LUMAZINE
^COEFFICIENT - 2
MEMBER-SORT-FN - NUMBERED-CLASS-SORT-FN
OFFICIAL-EC? - T
ORPHAN? - :NO
PHYSIOLOGICALLY-RELEVANT? - T
REACTION-DIRECTION - LEFT-TO-RIGHT
RIGHT - AMINO-RIBOSYLAMINO-1H-3H-PYR-DIONE
RIGHT - RIBOFLAVIN
SYNONYMS - heavy riboflavin synthase
SYNONYMS - light riboflavin synthase
SYNONYMS - riboflavin synthetase
SYNONYMS - riboflavine synthase
SYNONYMS - riboflavine synthetase
SYSTEMATIC-NAME - 6,7-dimethyl-8-(1-<small>D</small>-ribityl)lumazine:6,7-dimethyl-8-(1-<small>D</small>-ribityl)lumazine 2,3-butanediyltransferase
//
UNIQUE-ID - S-ADENMETSYN-RXN
TYPES - EC-2.5.1
TYPES - Small-Molecule-Reactions
COMMON-NAME - methionine adenosyltransferase
CREDITS - AUKFG-1
EC-NUMBER - 2.5.1.6
ENZYMATIC-REACTION - ENZRXNKFG-617
ENZYMATIC-REACTION - ENZRXNKFG-435
IN-PATHWAY - SAM-PWY
LEFT - ATP
LEFT - MET
LEFT - WATER
MEMBER-SORT-FN - NUMBERED-CLASS-SORT-FN
OFFICIAL-EC? - T
ORPHAN? - :NO
PHYSIOLOGICALLY-RELEVANT? - T
REACTION-DIRECTION - LEFT-TO-RIGHT
RIGHT - |Pi|
RIGHT - PPI
RIGHT - S-ADENOSYLMETHIONINE
SYNONYMS - adenosylmethionine synthetase
SYNONYMS - ATP-methionine adenosyltransferase
SYNONYMS - methionine <em>S</em>-adenosyltransferase
SYNONYMS - methionine-activating enzyme
SYNONYMS - <em>S</em>-adenosyl-<small>L</small>-methionine synthetase
SYNONYMS - <em>S</em>-adenosylmethionine synthase
SYNONYMS - <em>S</em>-adenosylmethionine synthetase
SYNONYMS - AdoMet synthetase
SYSTEMATIC-NAME - ATP:<small>L</small>-methionine <em>S</em>-adenosyltransferase
//
UNIQUE-ID - DAHPSYN-RXN
TYPES - EC-2.5.1
TYPES - Small-Molecule-Reactions
COMMON-NAME - 3-deoxy-7-phosphoheptulonate synthase
CREDITS - AUKFG-1
EC-NUMBER - 2.5.1.54
ENZYMATIC-REACTION - ENZRXNKFG-735
IN-PATHWAY - PWY-6164
LEFT - PHOSPHO-ENOL-PYRUVATE
LEFT - ERYTHROSE-4P
LEFT - WATER
MEMBER-SORT-FN - NUMBERED-CLASS-SORT-FN
OFFICIAL-EC? - T
ORPHAN? - :NO
PHYSIOLOGICALLY-RELEVANT? - T
REACTION-DIRECTION - LEFT-TO-RIGHT
RIGHT - 3-DEOXY-D-ARABINO-HEPTULOSONATE-7-P
RIGHT - |Pi|
SYNONYMS - 2-dehydro-3-deoxy-phosphoheptonate aldolase
SYNONYMS - 2-keto-3-deoxy-<small>D</small>-<em>arabino</em>-heptonic acid 7-phosphate synthetase
SYNONYMS - 3-deoxy-<small>D</small>-<em>arabino</em>-2-heptulosonic acid 7-phosphate synthetase
SYNONYMS - 3-deoxy-<small>D</small>-<em>arabino</em>-heptolosonate-7-phosphate synthetase
SYNONYMS - 3-deoxy-<small>D</small>-<em>arabino</em>-heptulosonate 7-phosphate synthetase
SYNONYMS - 7-phospho-2-keto-3-deoxy-<small>D</small>-<em>arabino</em>-heptonate <small>D</small>-erythrose-4-phosphate lyase (pyruvate-phosphorylating)
SYNONYMS - 7-phospho-2-dehydro-3-deoxy-<small>D</small>-<em>arabino</em>-heptonate <small>D</small>-erythrose-4-phosphate lyase (pyruvate-phosphorylating)
SYNONYMS - <small>D</small>-erythrose-4-phosphate-lyase
SYNONYMS - <small>D</small>-erythrose-4-phosphate-lyase (pyruvate-phosphorylating)
SYNONYMS - DAH7-<em>P</em> synthase
SYNONYMS - DAHP synthase
SYNONYMS - DS-Co
SYNONYMS - DS-Mn
SYNONYMS - KDPH synthase
SYNONYMS - KDPH synthetase
SYNONYMS - deoxy-<small>D</small>-<em>arabino</em>-heptulosonate-7-phosphate synthetase
SYNONYMS - phospho-2-dehydro-3-deoxyheptonate aldolase
SYNONYMS - phospho-2-keto-3-deoxyheptanoate aldolase
SYNONYMS - phospho-2-keto-3-deoxyheptonate aldolase
SYNONYMS - phospho-2-keto-3-deoxyheptonic aldolase
SYNONYMS - phospho-2-oxo-3-deoxyheptonate aldolase
SYSTEMATIC-NAME - phospho<em>enol</em>pyruvate:<small>D</small>-erythrose-4-phosphate <em>C</em>-(1-carboxyvinyl)transferase (phosphate-hydrolysing, 2-carboxy-2-oxoethyl-forming)
//
UNIQUE-ID - FARNESYLTRANSTRANSFERASE-RXN
TYPES - EC-2.5.1
TYPES - Small-Molecule-Reactions
COMMON-NAME - geranylgeranyl diphosphate synthase
CREDITS - AUKFG-1
CREDITS - SRI
CREDITS - |caspi|
EC-NUMBER - 2.5.1.29
ENZYMATIC-REACTION - ENZRXNKFG-737
IN-PATHWAY - PWY-5120
LEFT - FARNESYL-PP
LEFT - DELTA3-ISOPENTENYL-PP
MEMBER-SORT-FN - NUMBERED-CLASS-SORT-FN
OFFICIAL-EC? - T
ORPHAN? - :NO
PHYSIOLOGICALLY-RELEVANT? - T
REACTION-DIRECTION - LEFT-TO-RIGHT
RIGHT - GERANYLGERANYL-PP
RIGHT - PPI
SYNONYMS - geranylgeranyl-diphosphate synthase
SYNONYMS - geranylgeranyl pyrophosphate synthetase
SYNONYMS - geranylgeranyl-<em>PP</em> synthetase
SYNONYMS - farnesyltransferase
SYNONYMS - geranylgeranyl pyrophosphate synthase
SYNONYMS - farnesyl<em>trans</em>transferase (obsolete)
SYSTEMATIC-NAME - (2<em>E</em>,6<em>E</em>)-farnesyl-diphosphate:isopentenyl-diphosphate farnesyl<em>trans</em>transferase 
//
UNIQUE-ID - FPPSYN-RXN
TYPES - EC-2.5.1
TYPES - Small-Molecule-Reactions
COMMON-NAME - (2<em>E</em>,6<em>E</em>)-farnesyl diphosphate synthase
CREDITS - AUKFG-1
CREDITS - SRI
CREDITS - |caspi|
EC-NUMBER - 2.5.1.10
ENZYMATIC-REACTION - ENZRXNKFG-738
IN-PATHWAY - PWY-5123
LEFT - GERANYL-PP
LEFT - DELTA3-ISOPENTENYL-PP
MEMBER-SORT-FN - NUMBERED-CLASS-SORT-FN
OFFICIAL-EC? - T
ORPHAN? - :NO
PHYSIOLOGICALLY-RELEVANT? - T
REACTION-DIRECTION - LEFT-TO-RIGHT
RIGHT - FARNESYL-PP
RIGHT - PPI
SYNONYMS - farnesyl-diphosphate synthase
SYNONYMS - geranyl transferase I
SYNONYMS - prenyltransferase
SYNONYMS - farnesyl pyrophosphate synthetase
SYNONYMS - farnesylpyrophosphate synthetase
SYNONYMS - geranyl<em>trans</em>transferase
SYSTEMATIC-NAME - geranyl-diphosphate:isopentenyl-diphosphate geranyl<em>trans</em>transferase
//
UNIQUE-ID - GPPSYN-RXN
TYPES - EC-2.5.1
TYPES - Small-Molecule-Reactions
COMMON-NAME - dimethylallyl<em>trans</em>transferase
CREDITS - AUKFG-1
EC-NUMBER - 2.5.1.1
ENZYMATIC-REACTION - ENZRXNKFG-739
IN-PATHWAY - PWY-5122
IN-PATHWAY - PWY-5123
LEFT - CPD-4211
LEFT - DELTA3-ISOPENTENYL-PP
MEMBER-SORT-FN - NUMBERED-CLASS-SORT-FN
OFFICIAL-EC? - T
ORPHAN? - :NO
PHYSIOLOGICALLY-RELEVANT? - T
REACTION-DIRECTION - LEFT-TO-RIGHT
RIGHT - GERANYL-PP
RIGHT - PPI
SYNONYMS - geranyl-diphosphate synthase
SYNONYMS - prenyltransferase
SYNONYMS - dimethylallyltransferase
SYNONYMS - DMAPP:IPP-dimethylallyltransferase
SYNONYMS - (2<em>E</em>,6<em>E</em>)-farnesyl diphosphate synthetase
SYNONYMS - diprenyltransferase
SYNONYMS - geranyl pyrophosphate synthase
SYNONYMS - geranyl pyrophosphate synthetase
SYNONYMS - <em>trans</em>-farnesyl pyrophosphate synthetase
SYSTEMATIC-NAME - dimethylallyl-diphosphate:isopentenyl-diphosphate dimethylallyl<em>trans</em>transferase
//
UNIQUE-ID - RXN-7226
TYPES - EC-2.5.1
TYPES - Small-Molecule-Reactions
CREDITS - AUKFG-1
EC-NUMBER - 2.5.1.1
ENZYMATIC-REACTION - ENZRXNKFG-740
LEFT - CPD-6641
LEFT - CPD-4211
MEMBER-SORT-FN - NUMBERED-CLASS-SORT-FN
OFFICIAL-EC? - NIL
PHYSIOLOGICALLY-RELEVANT? - T
RIGHT - CPD-6645
RIGHT - PPI
//
UNIQUE-ID - H2PTEROATESYNTH-RXN
TYPES - EC-2.5.1
TYPES - Small-Molecule-Reactions
COMMON-NAME - dihydropteroate synthase
CREDITS - AUKFG-1
EC-NUMBER - 2.5.1.15
ENZYMATIC-REACTION - ENZRXNKFG-800
ENZYMATIC-REACTION - ENZRXNKFG-783
IN-PATHWAY - PWY-6614
LEFT - P-AMINO-BENZOATE
LEFT - DIHYDROPTERIN-CH2OH-PP
MEMBER-SORT-FN - NUMBERED-CLASS-SORT-FN
OFFICIAL-EC? - T
ORPHAN? - :NO
PHYSIOLOGICALLY-RELEVANT? - T
REACTION-DIRECTION - LEFT-TO-RIGHT
RIGHT - 7-8-DIHYDROPTEROATE
RIGHT - PPI
SYNONYMS - dihydropteroate pyrophosphorylase
SYNONYMS - DHPS
SYNONYMS - 7,8-dihydropteroate synthase
SYNONYMS - 7,8-dihydropteroate synthetase
SYNONYMS - 7,8-dihydropteroic acid synthetase
SYNONYMS - dihydropteroate synthetase
SYNONYMS - dihydropteroic synthetase
SYNONYMS - 2-amino-4-hydroxy-6-hydroxymethyl-7,8-dihydropteridine-diphosphate:4-aminobenzoate 2-amino-4-hydroxydihydropteridine-6-methenyltransferase
SYSTEMATIC-NAME - (2-amino-4-hydroxy-7,8-dihydropteridin-6-yl)methyl-diphosphate:4-aminobenzoate 2-amino-4-hydroxydihydropteridine-6-methenyltransferase
//
UNIQUE-ID - OHMETHYLBILANESYN-RXN
TYPES - EC-2.5.1
TYPES - Small-Molecule-Reactions
COMMON-NAME - hydroxymethylbilane synthase
CREDITS - AUKFG-1
EC-NUMBER - 2.5.1.61
ENZYMATIC-REACTION - ENZRXNKFG-866
IN-PATHWAY - PWY-5188
LEFT - WATER
LEFT - PORPHOBILINOGEN
^COEFFICIENT - 4
MEMBER-SORT-FN - NUMBERED-CLASS-SORT-FN
OFFICIAL-EC? - T
ORPHAN? - :NO
PHYSIOLOGICALLY-RELEVANT? - T
REACTION-DIRECTION - LEFT-TO-RIGHT
RIGHT - PROTON
^COEFFICIENT - 4
RIGHT - AMMONIA
^COEFFICIENT - 4
RIGHT - HYDROXYMETHYLBILANE
SYNONYMS - HMB-synthase
SYNONYMS - porphobilinogen deaminase
SYNONYMS - pre-uroporphyrinogen synthase
SYNONYMS - uroporphyrinogen I synthase
SYNONYMS - uroporphyrinogen I synthetase
SYNONYMS - uroporphyrinogen synthase
SYNONYMS - uroporphyrinogen synthetase
SYNONYMS - porphobilinogen ammonia-lyase (polymerizing)
SYNONYMS - (4-[2-carboxyethyl]-3-[carboxymethyl]pyrrol-2-yl)methyltransferase (hydrolysing)
SYSTEMATIC-NAME - porphobilinogen:(4-[2-carboxyethyl]-3-[carboxymethyl]pyrrol-2-yl)methyltransferase (hydrolysing)
//
UNIQUE-ID - DMK-RXN
TYPES - EC-2.5.1
TYPES - Small-Molecule-Reactions
CREDITS - AUKFG-1
EC-NUMBER - 2.5.1.74
ENZYMATIC-REACTION - ENZRXNKFG-903
IN-PATHWAY - PWY-5852
LEFT - OCTAPRENYL-DIPHOSPHATE
LEFT - DIHYDROXYNAPHTHOATE
LEFT - PROTON
MEMBER-SORT-FN - NUMBERED-CLASS-SORT-FN
OFFICIAL-EC? - NIL
ORPHAN? - :NO
PHYSIOLOGICALLY-RELEVANT? - T
REACTION-DIRECTION - LEFT-TO-RIGHT
RIGHT - CPD-12115
RIGHT - PPI
RIGHT - CARBON-DIOXIDE
//
UNIQUE-ID - RXN-9365
TYPES - EC-2.5.1
TYPES - Small-Molecule-Reactions
CREDITS - AUKFG-1
EC-NUMBER - 2.5.1.74
ENZYMATIC-REACTION - ENZRXNKFG-904
IN-PATHWAY - PWY-5895
LEFT - CPD-9972
LEFT - DIHYDROXYNAPHTHOATE
LEFT - PROTON
MEMBER-SORT-FN - NUMBERED-CLASS-SORT-FN
OFFICIAL-EC? - NIL
ORPHAN? - :NO
PHYSIOLOGICALLY-RELEVANT? - T
REACTION-DIRECTION - LEFT-TO-RIGHT
RIGHT - CPD-12122
RIGHT - PPI
RIGHT - CARBON-DIOXIDE
//
UNIQUE-ID - RXN-9360
TYPES - EC-2.5.1
TYPES - Small-Molecule-Reactions
CREDITS - AUKFG-1
EC-NUMBER - 2.5.1.74
ENZYMATIC-REACTION - ENZRXNKFG-905
IN-PATHWAY - PWY-5892
LEFT - CPD-9650
LEFT - DIHYDROXYNAPHTHOATE
LEFT - PROTON
MEMBER-SORT-FN - NUMBERED-CLASS-SORT-FN
OFFICIAL-EC? - NIL
ORPHAN? - :NO
PHYSIOLOGICALLY-RELEVANT? - T
REACTION-DIRECTION - LEFT-TO-RIGHT
RIGHT - CPD-12121
RIGHT - PPI
RIGHT - CARBON-DIOXIDE
//
UNIQUE-ID - RXN-9359
TYPES - EC-2.5.1
TYPES - Small-Molecule-Reactions
CREDITS - AUKFG-1
EC-NUMBER - 2.5.1.74
ENZYMATIC-REACTION - ENZRXNKFG-906
IN-PATHWAY - PWY-5891
LEFT - CPD-9649
LEFT - DIHYDROXYNAPHTHOATE
LEFT - PROTON
MEMBER-SORT-FN - NUMBERED-CLASS-SORT-FN
OFFICIAL-EC? - NIL
ORPHAN? - :NO
PHYSIOLOGICALLY-RELEVANT? - T
REACTION-DIRECTION - LEFT-TO-RIGHT
RIGHT - CPD-12120
RIGHT - PPI
RIGHT - CARBON-DIOXIDE
//
UNIQUE-ID - RXN-9358
TYPES - EC-2.5.1
TYPES - Small-Molecule-Reactions
CREDITS - AUKFG-1
EC-NUMBER - 2.5.1.74
ENZYMATIC-REACTION - ENZRXNKFG-907
IN-PATHWAY - PWY-5890
LEFT - CPD-9610
LEFT - DIHYDROXYNAPHTHOATE
LEFT - PROTON
MEMBER-SORT-FN - NUMBERED-CLASS-SORT-FN
OFFICIAL-EC? - NIL
ORPHAN? - :NO
PHYSIOLOGICALLY-RELEVANT? - T
REACTION-DIRECTION - LEFT-TO-RIGHT
RIGHT - CPD-12119
RIGHT - PPI
RIGHT - CARBON-DIOXIDE
//
UNIQUE-ID - RXN-9217
TYPES - EC-2.5.1
TYPES - Small-Molecule-Reactions
CREDITS - AUKFG-1
EC-NUMBER - 2.5.1.74
ENZYMATIC-REACTION - ENZRXNKFG-908
IN-PATHWAY - PWY-5853
LEFT - PROTON
LEFT - ALL-TRANS-HEXAPRENYL-DIPHOSPHATE
LEFT - DIHYDROXYNAPHTHOATE
MEMBER-SORT-FN - NUMBERED-CLASS-SORT-FN
OFFICIAL-EC? - NIL
ORPHAN? - :NO
PHYSIOLOGICALLY-RELEVANT? - T
REACTION-DIRECTION - LEFT-TO-RIGHT
RIGHT - CPD-12116
RIGHT - PPI
RIGHT - CARBON-DIOXIDE
//
UNIQUE-ID - RXN-9204
TYPES - EC-2.5.1
TYPES - Small-Molecule-Reactions
CREDITS - AUKFG-1
EC-NUMBER - 2.5.1.74
ENZYMATIC-REACTION - ENZRXNKFG-909
IN-PATHWAY - PWY-5851
LEFT - SOLANESYL-PYROPHOSPHATE
LEFT - DIHYDROXYNAPHTHOATE
LEFT - PROTON
MEMBER-SORT-FN - NUMBERED-CLASS-SORT-FN
OFFICIAL-EC? - NIL
ORPHAN? - :NO
PHYSIOLOGICALLY-RELEVANT? - T
REACTION-DIRECTION - LEFT-TO-RIGHT
RIGHT - CPD-12118
RIGHT - PPI
RIGHT - CARBON-DIOXIDE
//
UNIQUE-ID - RXN-9190
TYPES - EC-2.5.1
TYPES - Small-Molecule-Reactions
CREDITS - AUKFG-1
EC-NUMBER - 2.5.1.74
ENZYMATIC-REACTION - ENZRXNKFG-910
IN-PATHWAY - PWY-5839
LEFT - PROTON
LEFT - ALL-TRANS-HEPTAPRENYL-DIPHOSPHATE
LEFT - DIHYDROXYNAPHTHOATE
MEMBER-SORT-FN - NUMBERED-CLASS-SORT-FN
OFFICIAL-EC? - NIL
ORPHAN? - :NO
PHYSIOLOGICALLY-RELEVANT? - T
REACTION-DIRECTION - LEFT-TO-RIGHT
RIGHT - CPD-12117
RIGHT - PPI
RIGHT - CARBON-DIOXIDE
//
UNIQUE-ID - RXN-11047
TYPES - EC-2.5.1
TYPES - Small-Molecule-Reactions
COMMON-NAME - 1,4-dihydroxy-2-naphthoate polyprenyltransferase
CREDITS - AUKFG-1
CREDITS - SRI
CREDITS - |caspi|
EC-NUMBER - 2.5.1.74
ENZYMATIC-REACTION - ENZRXNKFG-911
LEFT - TRANS-POLYISOPRENYL-PP
LEFT - DIHYDROXYNAPHTHOATE
MEMBER-SORT-FN - NUMBERED-CLASS-SORT-FN
OFFICIAL-EC? - T
ORPHAN? - :NO
PHYSIOLOGICALLY-RELEVANT? - T
RIGHT - |Demethylmenaquinols|
RIGHT - PPI
RIGHT - CARBON-DIOXIDE
RIGHT - PROTON
SYSTEMATIC-NAME - <em>all</em>-<em>trans</em>-polyprenyl diphosphate:1,4-dihydroxy-2-naphthoate polyprenyltransferase
//
UNIQUE-ID - TRANS-HEXAPRENYLTRANSTRANSFERASE-RXN
TYPES - EC-2.5.1
TYPES - Small-Molecule-Reactions
COMMON-NAME - heptaprenyl diphosphate synthase
CREDITS - AUKFG-1
CREDITS - SRI
CREDITS - |caspi|
EC-NUMBER - 2.5.1.30
ENZYMATIC-REACTION - ENZRXNKFG-1002
IN-PATHWAY - PWY-5807
LEFT - FARNESYL-PP
LEFT - DELTA3-ISOPENTENYL-PP
^COEFFICIENT - 4
MEMBER-SORT-FN - NUMBERED-CLASS-SORT-FN
OFFICIAL-EC? - T
ORPHAN? - :NO
PHYSIOLOGICALLY-RELEVANT? - T
REACTION-DIRECTION - LEFT-TO-RIGHT
RIGHT - ALL-TRANS-HEPTAPRENYL-DIPHOSPHATE
RIGHT - PPI
^COEFFICIENT - 4
SYNONYMS - <em>all</em>-<em>trans</em>-heptaprenyl-diphosphate synthase
SYNONYMS - heptaprenyl pyrophosphate synthase
SYNONYMS - heptaprenyl pyrophosphate synthetase
SYNONYMS - HepPP synthase
SYNONYMS - HepPS
SYNONYMS - heptaprenylpyrophosphate synthetase
SYSTEMATIC-NAME - (2<em>E</em>,6<em>E</em>)-farnesyl-diphosphate:isopentenyl-diphosphate farnesyl<em>trans</em>transferase (adding 4 isopentenyl units)
//
UNIQUE-ID - O-SUCCHOMOSERLYASE-RXN
TYPES - EC-2.5.1
TYPES - Small-Molecule-Reactions
COMMON-NAME - cystathionine &gamma;-synthase
CREDITS - AUKFG-1
EC-NUMBER - 2.5.1.48
ENZYMATIC-REACTION - ENZRXNKFG-1066
LEFT - CYS
LEFT - O-SUCCINYL-L-HOMOSERINE
MEMBER-SORT-FN - NUMBERED-CLASS-SORT-FN
OFFICIAL-EC? - T
ORPHAN? - :NO
PHYSIOLOGICALLY-RELEVANT? - T
RIGHT - PROTON
RIGHT - SUC
RIGHT - L-CYSTATHIONINE
SYNONYMS - <em>O</em>-succinyl-<small>L</small>-homoserine succinate-lyase (adding cysteine)
SYNONYMS - <em>O</em>-succinylhomoserine (thiol)-lyase
SYNONYMS - homoserine <em>O</em>-transsuccinylase
SYNONYMS - <em>O</em>-succinylhomoserine synthase
SYNONYMS - <em>O</em>-succinylhomoserine synthetase
SYNONYMS - cystathionine synthase
SYNONYMS - cystathionine synthetase
SYNONYMS - homoserine transsuccinylase
SYNONYMS - 4-<em>O</em>-succinyl-<small>L</small>-homoserine:<small>L</small>-cysteine <em>S</em>-(3-amino-3-carboxypropyl)transferase
SYSTEMATIC-NAME - <em>O</em><small><sup>4</sup></small>-succinyl-<small>L</small>-homoserine:<small>L</small>-cysteine <em>S</em>-(3-amino-3-carboxypropyl)transferase
//
UNIQUE-ID - CYSPH-RXN
TYPES - EC-2.5.1
TYPES - Small-Molecule-Reactions
CREDITS - AUKFG-1
EC-NUMBER - 2.5.1.-
ENZYMATIC-REACTION - ENZRXNKFG-1158
IN-PATHWAY - PWY-702
LEFT - CYS
LEFT - O-PHOSPHO-L-HOMOSERINE
MEMBER-SORT-FN - NUMBERED-CLASS-SORT-FN
OFFICIAL-EC? - NIL
ORPHAN? - :NO
PHYSIOLOGICALLY-RELEVANT? - T
REACTION-DIRECTION - LEFT-TO-RIGHT
RIGHT - L-CYSTATHIONINE
RIGHT - |Pi|
//
UNIQUE-ID - RXN-12728
TYPES - EC-2.5.1
TYPES - Small-Molecule-Reactions
CREDITS - AUKFG-1
CREDITS - PMN
CREDITS - |dreher|
EC-NUMBER - 2.5.1.-
ENZYMATIC-REACTION - ENZRXNKFG-1153
IN-PATHWAY - PWY-6936
LEFT - PROTON
LEFT - L-SELENOCYSTEINE
LEFT - O-PHOSPHO-L-HOMOSERINE
MEMBER-SORT-FN - NUMBERED-CLASS-SORT-FN
OFFICIAL-EC? - NIL
ORPHAN? - :NO
PHYSIOLOGICALLY-RELEVANT? - T
REACTION-DIRECTION - LEFT-TO-RIGHT
RIGHT - |Pi|
RIGHT - CPD-13717
//
UNIQUE-ID - RXN-11108
TYPES - EC-2.5.1
TYPES - Small-Molecule-Reactions
COMMON-NAME - cysteate synthase
CREDITS - AUKFG-1
CREDITS - SRI
CREDITS - |kothari|
EC-NUMBER - 2.5.1.76
ENZYMATIC-REACTION - ENZRXNKFG-1151
LEFT - PROTON
LEFT - 3-P-SERINE
LEFT - SO3
MEMBER-SORT-FN - NUMBERED-CLASS-SORT-FN
OFFICIAL-EC? - T
ORPHAN? - :NO
PHYSIOLOGICALLY-RELEVANT? - T
RIGHT - L-CYSTEATE
RIGHT - |Pi|
SYNONYMS - sulfite:O-phospho-L-serine sulfotransferase (phosphate-hydrolysing, L-cysteate-forming).
SYSTEMATIC-NAME - sulfite:<em>O</em>-phospho-<small>L</small>-serine sulfotransferase (phosphate-hydrolysing, <small>L</small>-cysteate-forming)
//
UNIQUE-ID - RXN-12611
TYPES - EC-2.5.1
TYPES - Small-Molecule-Reactions
COMMON-NAME - thiamin phosphate synthase
CREDITS - AUKFG-1
CREDITS - SRI
CREDITS - |caspi|
EC-NUMBER - 2.5.1.3
IN-PATHWAY - PWY-6894
LEFT - CPD-13575
LEFT - AMINO-HYDROXYMETHYL-METHYLPYRIMIDINE-PP
LEFT - PROTON
^COEFFICIENT - 2
MEMBER-SORT-FN - NUMBERED-CLASS-SORT-FN
OFFICIAL-EC? - NIL
ORPHAN? - :NO
PHYSIOLOGICALLY-RELEVANT? - T
REACTION-DIRECTION - LEFT-TO-RIGHT
RIGHT - THIAMINE-P
RIGHT - CARBON-DIOXIDE
RIGHT - PPI
//
UNIQUE-ID - RXN-12610
TYPES - EC-2.5.1
TYPES - Small-Molecule-Reactions
COMMON-NAME - thiamine-phosphate diphosphorylase
CREDITS - AUKFG-1
CREDITS - SRI
CREDITS - |caspi|
EC-NUMBER - 2.5.1.3
IN-PATHWAY - PWY-6893
LEFT - CPD-13576
LEFT - AMINO-HYDROXYMETHYL-METHYLPYRIMIDINE-PP
LEFT - PROTON
^COEFFICIENT - 2
MEMBER-SORT-FN - NUMBERED-CLASS-SORT-FN
OFFICIAL-EC? - NIL
ORPHAN? - :NO
PHYSIOLOGICALLY-RELEVANT? - T
REACTION-DIRECTION - LEFT-TO-RIGHT
RIGHT - THIAMINE-P
RIGHT - CARBON-DIOXIDE
RIGHT - PPI
//
UNIQUE-ID - QUINOLINATE-SYNTHA-RXN
TYPES - EC-2.5.1
TYPES - Small-Molecule-Reactions
COMMON-NAME - quinolinate synthase
CREDITS - AUKFG-1
EC-NUMBER - 2.5.1.72
IN-PATHWAY - PYRIDNUCSYN-PWY
LEFT - IMINOASPARTATE
LEFT - DIHYDROXY-ACETONE-PHOSPHATE
MEMBER-SORT-FN - NUMBERED-CLASS-SORT-FN
OFFICIAL-EC? - T
ORPHAN? - :NO
PHYSIOLOGICALLY-RELEVANT? - T
REACTION-DIRECTION - LEFT-TO-RIGHT
RIGHT - QUINOLINATE
RIGHT - WATER
^COEFFICIENT - 2
RIGHT - |Pi|
SYNONYMS - NadA
SYNONYMS - QS
SYNONYMS - quinolinate synthetase
SYSTEMATIC-NAME - glycerone phosphate:iminosuccinate alkyltransferase (cyclizing)
//
UNIQUE-ID - ACETYLORNTRANSAM-RXN
TYPES - EC-2.6.1
TYPES - Small-Molecule-Reactions
COMMON-NAME - acetylornithine transaminase
CREDITS - AUKFG-1
EC-NUMBER - 2.6.1.11
ENZYMATIC-REACTION - ENZRXNKFG-269
IN-PATHWAY - ARGSYNBSUB-PWY
IN-PATHWAY - GLUTORN-PWY
LEFT - N-ALPHA-ACETYLORNITHINE
LEFT - 2-KETOGLUTARATE
MEMBER-SORT-FN - NUMBERED-CLASS-SORT-FN
OFFICIAL-EC? - T
ORPHAN? - :NO
PHYSIOLOGICALLY-RELEVANT? - T
REACTION-DIRECTION - RIGHT-TO-LEFT
RIGHT - GLT
RIGHT - CPD-469
SYNONYMS - acetylornithine &delta;-transaminase
SYNONYMS - ACOAT
SYNONYMS - acetylornithine 5-aminotransferase
SYNONYMS - acetylornithine aminotransferase
SYNONYMS - <em>N</em>-acetylornithine aminotransferase
SYNONYMS - <em>N</em>-acetylornithine-&delta;-transaminase
SYNONYMS - <em>N</em><small><sup>2</sup></small>-acetylornithine 5-transaminase
SYNONYMS - <em>N</em><small><sup>2</sup></small>-acetyl-<small>L</small>-ornithine:2-oxoglutarate aminotransferase
SYNONYMS - succinylornithine aminotransferase
SYNONYMS - 2-<em>N</em>-acetyl-<small>L</small>-ornithine:2-oxoglutarate 5-aminotransferase
SYSTEMATIC-NAME - <em>N</em><small><sup>2</sup></small>-acetyl-<small>L</small>-ornithine:2-oxoglutarate 5-aminotransferase
//
UNIQUE-ID - HISTAMINOTRANS-RXN
TYPES - EC-2.6.1
TYPES - Small-Molecule-Reactions
COMMON-NAME - histidinol-phosphate transaminase
CREDITS - AUKFG-1
EC-NUMBER - 2.6.1.9
ENZYMATIC-REACTION - ENZRXNKFG-761
ENZYMATIC-REACTION - ENZRXNKFG-387
IN-PATHWAY - HISTSYN-PWY
LEFT - IMIDAZOLE-ACETOL-P
LEFT - GLT
MEMBER-SORT-FN - NUMBERED-CLASS-SORT-FN
OFFICIAL-EC? - T
ORPHAN? - :NO
PHYSIOLOGICALLY-RELEVANT? - T
REACTION-DIRECTION - LEFT-TO-RIGHT
RIGHT - L-HISTIDINOL-P
RIGHT - 2-KETOGLUTARATE
SYNONYMS - imidazolylacetolphosphate transaminase
SYNONYMS - glutamic-imidazoleacetol phosphate transaminase
SYNONYMS - histidinol phosphate aminotransferase
SYNONYMS - imidazoleacetol phosphate transaminase
SYNONYMS - <small>L</small>-histidinol phosphate aminotransferase
SYNONYMS - histidine:imidazoleacetol phosphate transaminase
SYNONYMS - IAP transaminase
SYNONYMS - imidazolylacetolphosphate aminotransferase
SYSTEMATIC-NAME - <small>L</small>-histidinol-phosphate:2-oxoglutarate aminotransferase
//
UNIQUE-ID - BRANCHED-CHAINAMINOTRANSFERVAL-RXN
TYPES - EC-2.6.1
TYPES - Small-Molecule-Reactions
COMMON-NAME - Valine transaminase
CREDITS - AUKFG-1
EC-NUMBER - 2.6.1.42
ENZYMATIC-REACTION - ENZRXNKFG-502
IN-PATHWAY - PWY-5057
IN-PATHWAY - VALSYN-PWY
IN-PATHWAY - ALANINE-VALINESYN-PWY
LEFT - VAL
LEFT - 2-KETOGLUTARATE
MEMBER-SORT-FN - NUMBERED-CLASS-SORT-FN
OFFICIAL-EC? - NIL
ORPHAN? - :NO
PHYSIOLOGICALLY-RELEVANT? - T
REACTION-DIRECTION - REVERSIBLE
RIGHT - GLT
RIGHT - 2-KETO-ISOVALERATE
//
UNIQUE-ID - BRANCHED-CHAINAMINOTRANSFERLEU-RXN
TYPES - EC-2.6.1
TYPES - Small-Molecule-Reactions
COMMON-NAME - branched-chain-amino-acid transaminase
CREDITS - AUKFG-1
EC-NUMBER - 2.6.1.42
ENZYMATIC-REACTION - ENZRXNKFG-503
IN-PATHWAY - LEUSYN-PWY
LEFT - LEU
LEFT - 2-KETOGLUTARATE
MEMBER-SORT-FN - NUMBERED-CLASS-SORT-FN
OFFICIAL-EC? - T
ORPHAN? - :NO
PHYSIOLOGICALLY-RELEVANT? - T
REACTION-DIRECTION - RIGHT-TO-LEFT
RIGHT - GLT
RIGHT - 2K-4CH3-PENTANOATE
SYNONYMS - transaminase B
SYNONYMS - branched-chain amino acid aminotransferase
SYNONYMS - branched-chain amino acid-glutamate transaminase
SYNONYMS - branched-chain aminotransferase
SYNONYMS - <small>L</small>-branched chain amino acid aminotransferase
SYNONYMS - glutamate-branched-chain amino acid transaminase
SYSTEMATIC-NAME - branched-chain-amino-acid:2-oxoglutarate aminotransferase
//
UNIQUE-ID - BRANCHED-CHAINAMINOTRANSFERILEU-RXN
TYPES - EC-2.6.1
TYPES - Small-Molecule-Reactions
COMMON-NAME - Isoleucine transaminase
CREDITS - AUKFG-1
EC-NUMBER - 2.6.1.42
ENZYMATIC-REACTION - ENZRXNKFG-504
IN-PATHWAY - ILEUSYN-PWY
IN-PATHWAY - ILEUDEG-PWY
LEFT - ILE
LEFT - 2-KETOGLUTARATE
MEMBER-SORT-FN - NUMBERED-CLASS-SORT-FN
OFFICIAL-EC? - NIL
ORPHAN? - :NO
PHYSIOLOGICALLY-RELEVANT? - T
REACTION-DIRECTION - REVERSIBLE
RIGHT - GLT
RIGHT - 2-KETO-3-METHYL-VALERATE
//
UNIQUE-ID - PSERTRANSAMPYR-RXN
TYPES - EC-2.6.1
TYPES - Small-Molecule-Reactions
COMMON-NAME - phosphoserine transaminase
CREDITS - AUKFG-1
EC-NUMBER - 2.6.1.52
ENZYMATIC-REACTION - ENZRXNKFG-613
IN-PATHWAY - PYRIDOXSYN-PWY
LEFT - 3OH-4P-OH-ALPHA-KETOBUTYRATE
LEFT - GLT
MEMBER-SORT-FN - NUMBERED-CLASS-SORT-FN
OFFICIAL-EC? - T
ORPHAN? - :NO
PHYSIOLOGICALLY-RELEVANT? - T
REACTION-DIRECTION - LEFT-TO-RIGHT
RIGHT - 4-PHOSPHONOOXY-THREONINE
RIGHT - 2-KETOGLUTARATE
SYNONYMS - PSAT
SYNONYMS - phosphoserine aminotransferase
SYNONYMS - 3-phosphoserine aminotransferase
SYNONYMS - hydroxypyruvic phosphate-glutamic transaminase
SYNONYMS - <small>L</small>-phosphoserine aminotransferase
SYNONYMS - phosphohydroxypyruvate transaminase
SYNONYMS - phosphohydroxypyruvic-glutamic transaminase
SYNONYMS - 3-<em>O</em>-phospho-<small>L</small>-serine:2-oxoglutarate aminotransferase
SYNONYMS - SerC
SYNONYMS - PdxC
SYNONYMS - 3PHP transaminase
SYSTEMATIC-NAME - <em>O</em>-phospho-<small>L</small>-serine:2-oxoglutarate aminotransferase
//
UNIQUE-ID - PSERTRANSAM-RXN
TYPES - EC-2.6.1
TYPES - Small-Molecule-Reactions
COMMON-NAME - phosphoserine transaminase
CREDITS - AUKFG-1
EC-NUMBER - 2.6.1.52
ENZYMATIC-REACTION - ENZRXNKFG-614
IN-PATHWAY - SERSYN-PWY
LEFT - 3-P-SERINE
LEFT - 2-KETOGLUTARATE
MEMBER-SORT-FN - NUMBERED-CLASS-SORT-FN
OFFICIAL-EC? - T
ORPHAN? - :NO
PHYSIOLOGICALLY-RELEVANT? - T
REACTION-DIRECTION - RIGHT-TO-LEFT
RIGHT - GLT
RIGHT - 3-P-HYDROXYPYRUVATE
SYNONYMS - PSAT
SYNONYMS - phosphoserine aminotransferase
SYNONYMS - 3-phosphoserine aminotransferase
SYNONYMS - hydroxypyruvic phosphate-glutamic transaminase
SYNONYMS - <small>L</small>-phosphoserine aminotransferase
SYNONYMS - phosphohydroxypyruvate transaminase
SYNONYMS - phosphohydroxypyruvic-glutamic transaminase
SYNONYMS - 3-<em>O</em>-phospho-<small>L</small>-serine:2-oxoglutarate aminotransferase
SYNONYMS - SerC
SYNONYMS - PdxC
SYNONYMS - 3PHP transaminase
SYSTEMATIC-NAME - <em>O</em>-phospho-<small>L</small>-serine:2-oxoglutarate aminotransferase
//
UNIQUE-ID - L-GLN-FRUCT-6-P-AMINOTRANS-RXN
TYPES - EC-2.6.1
TYPES - Small-Molecule-Reactions
COMMON-NAME - glutamine&mdash;fructose-6-phosphate transaminase (isomerizing)
CREDITS - AUKFG-1
EC-NUMBER - 2.6.1.16
ENZYMATIC-REACTION - ENZRXNKFG-781
IN-PATHWAY - UDPNAGSYN-PWY
LEFT - FRUCTOSE-6P
LEFT - GLN
MEMBER-SORT-FN - NUMBERED-CLASS-SORT-FN
OFFICIAL-EC? - T
ORPHAN? - :NO
PHYSIOLOGICALLY-RELEVANT? - T
REACTION-DIRECTION - LEFT-TO-RIGHT
RIGHT - D-GLUCOSAMINE-6-P
RIGHT - GLT
SYNONYMS - hexosephosphate aminotransferase
SYNONYMS - glucosamine-6-phosphate isomerase (glutamine-forming)
SYNONYMS - glutamine-fructose-6-phosphate transaminase (isomerizing)
SYNONYMS - <small>D</small>-fructose-6-phosphate amidotransferase
SYNONYMS - glucosaminephosphate isomerase
SYNONYMS - glucosamine 6-phosphate synthase
SYNONYMS - GlcN6P synthase
SYSTEMATIC-NAME - <small>L</small>-glutamine:<small>D</small>-fructose-6-phosphate isomerase (deaminating)
//
UNIQUE-ID - 3-SULFINOALANINE-AMINOTRANSFERASE-RXN
TYPES - EC-2.6.1
TYPES - Small-Molecule-Reactions
CREDITS - AUKFG-1
CREDITS - |brito|
EC-NUMBER - 2.6.1.1
ENZYMATIC-REACTION - ENZRXNKFG-818
LEFT - 3-SULFINOALANINE
LEFT - 2-KETOGLUTARATE
MEMBER-SORT-FN - NUMBERED-CLASS-SORT-FN
OFFICIAL-EC? - NIL
ORPHAN? - :NO
PHYSIOLOGICALLY-RELEVANT? - T
RIGHT - GLT
RIGHT - 3-SULFINYL-PYRUVATE
//
UNIQUE-ID - RXN-11737
TYPES - EC-2.6.1
TYPES - Small-Molecule-Reactions
CREDITS - AUKFG-1
CREDITS - SRI
CREDITS - |caspi|
EC-NUMBER - 2.6.1.1
ENZYMATIC-REACTION - ENZRXNKFG-819
IN-PATHWAY - PWY-6642
IN-PATHWAY - PWY-6638
LEFT - L-CYSTEATE
LEFT - 2-KETOGLUTARATE
MEMBER-SORT-FN - NUMBERED-CLASS-SORT-FN
OFFICIAL-EC? - NIL
ORPHAN? - :NO
PHYSIOLOGICALLY-RELEVANT? - T
REACTION-DIRECTION - REVERSIBLE
RIGHT - CPD-380
RIGHT - GLT
//
UNIQUE-ID - ASPAMINOTRANS-RXN
TYPES - EC-2.6.1
TYPES - Small-Molecule-Reactions
COMMON-NAME - aspartate transaminase
CREDITS - AUKFG-1
EC-NUMBER - 2.6.1.1
ENZYMATIC-REACTION - ENZRXNKFG-820
IN-PATHWAY - MALATE-ASPARTATE-SHUTTLE-PWY
IN-PATHWAY - ASPARTATESYN-PWY
LEFT - L-ASPARTATE
LEFT - 2-KETOGLUTARATE
MEMBER-SORT-FN - NUMBERED-CLASS-SORT-FN
OFFICIAL-EC? - T
ORPHAN? - :NO
PHYSIOLOGICALLY-RELEVANT? - T
REACTION-DIRECTION - REVERSIBLE
RIGHT - GLT
RIGHT - OXALACETIC_ACID
SYNONYMS - glutamic-oxaloacetic transaminase
SYNONYMS - glutamic-aspartic transaminase
SYNONYMS - transaminase A
SYNONYMS - AAT
SYNONYMS - AspT
SYNONYMS - 2-oxoglutarate-glutamate aminotransferase
SYNONYMS - aspartate &alpha;-ketoglutarate transaminase
SYNONYMS - aspartate aminotransferase
SYNONYMS - aspartate-2-oxoglutarate transaminase
SYNONYMS - aspartic acid aminotransferase
SYNONYMS - aspartic aminotransferase
SYNONYMS - aspartyl aminotransferase
SYNONYMS - AST
SYNONYMS - glutamate-oxalacetate aminotransferase
SYNONYMS - glutamate-oxalate transaminase
SYNONYMS - glutamic-aspartic aminotransferase
SYNONYMS - glutamic-oxalacetic transaminase
SYNONYMS - glutamic oxalic transaminase
SYNONYMS - GOT (enzyme)
SYNONYMS - <small>L</small>-aspartate transaminase
SYNONYMS - <small>L</small>-aspartate-&alpha;-ketoglutarate transaminase
SYNONYMS - <small>L</small>-aspartate-2-ketoglutarate aminotransferase
SYNONYMS - <small>L</small>-aspartate-2-oxoglutarate aminotransferase
SYNONYMS - <small>L</small>-aspartate-2-oxoglutarate-transaminase
SYNONYMS - <small>L</small>-aspartic aminotransferase
SYNONYMS - oxaloacetate-aspartate aminotransferase
SYNONYMS - oxaloacetate transferase
SYNONYMS - aspartate:2-oxoglutarate aminotransferase
SYNONYMS - glutamate oxaloacetate transaminase
SYSTEMATIC-NAME - <small>L</small>-aspartate:2-oxoglutarate aminotransferase
//
UNIQUE-ID - RXN-10814
TYPES - EC-2.6.1
TYPES - Small-Molecule-Reactions
COMMON-NAME - L-phenylalanine aminotransferase
CREDITS - AUKFG-1
CREDITS - SRI
CREDITS - |fulcher|
EC-NUMBER - 2.6.1.1
ENZYMATIC-REACTION - ENZRXNKFG-821
LEFT - PHE
LEFT - 2-KETOGLUTARATE
MEMBER-SORT-FN - NUMBERED-CLASS-SORT-FN
OFFICIAL-EC? - NIL
ORPHAN? - :NO
PHYSIOLOGICALLY-RELEVANT? - T
RIGHT - PHENYL-PYRUVATE
RIGHT - GLT
//
UNIQUE-ID - 2.6.1.50-RXN
TYPES - EC-2.6.1
TYPES - Small-Molecule-Reactions
COMMON-NAME - glutamine&mdash;<em>scyllo</em>-inositol transaminase
CREDITS - AUKFG-1
EC-NUMBER - 2.6.1.50
ENZYMATIC-REACTION - ENZRXNKFG-847
IN-PATHWAY - PWY-5940
LEFT - CPD-365
LEFT - GLN
MEMBER-SORT-FN - NUMBERED-CLASS-SORT-FN
OFFICIAL-EC? - T
ORPHAN? - :NO
PHYSIOLOGICALLY-RELEVANT? - T
REACTION-DIRECTION - LEFT-TO-RIGHT
RIGHT - CPD-1105
RIGHT - 2-KETO-GLUTARAMATE
SYNONYMS - glutamine <em>scyllo</em>-inosose aminotransferase
SYNONYMS - <small>L</small>-glutamine-keto-<em>scyllo</em>-inositol aminotransferase
SYNONYMS - glutamine-<em>scyllo</em>-inosose transaminase
SYNONYMS - <small>L</small>-glutamine-<em>scyllo</em>-inosose transaminase
SYSTEMATIC-NAME - <small>L</small>-glutamine:2,4,6/3,5-pentahydroxycyclohexanone aminotransferase
//
UNIQUE-ID - 2.6.1.56-RXN
TYPES - EC-2.6.1
TYPES - Small-Molecule-Reactions
COMMON-NAME - 1<small>D</small>-1-guanidino-3-amino-1,3-dideoxy-<em>scyllo</em>-inositol transaminase
CREDITS - AUKFG-1
EC-NUMBER - 2.6.1.56
IN-PATHWAY - PWY-5940
LEFT - PYRUVATE
LEFT - D-1-GUANIDINO-3-AMINO-13-DIDEOXY-SCYLLO
MEMBER-SORT-FN - NUMBERED-CLASS-SORT-FN
OFFICIAL-EC? - T
PHYSIOLOGICALLY-RELEVANT? - T
REACTION-DIRECTION - RIGHT-TO-LEFT
RIGHT - L-ALPHA-ALANINE
RIGHT - D-1-GUANIDINO-1-DEOXY-3-DEHYDRO-SCYLLO-I
SYNONYMS - guanidinoaminodideoxy-<em>scyllo</em>-inositol-pyruvate aminotransferase
SYNONYMS - <small>L</small>-alanine-<em>N</em>-amidino-3-(or 5-)keto-<em>scyllo</em>-inosamine transaminase
SYSTEMATIC-NAME - 1<small>D</small>-1-guanidino-3-amino-1,3-dideoxy-<em>scyllo</em>-inositol:pyruvate aminotransferase
//
UNIQUE-ID - ORNITHINE-GLU-AMINOTRANSFORASE-RXN
TYPES - EC-2.6.1
TYPES - Small-Molecule-Reactions
COMMON-NAME - Ornithine--oxo-glutarate aminotransferase
CREDITS - AUKFG-1
EC-NUMBER - 2.6.1.13
IN-PATHWAY - PWY-4981
LEFT - L-ORNITHINE
LEFT - 2-KETOGLUTARATE
MEMBER-SORT-FN - NUMBERED-CLASS-SORT-FN
OFFICIAL-EC? - NIL
ORPHAN? - :NO
PHYSIOLOGICALLY-RELEVANT? - T
REACTION-DIRECTION - LEFT-TO-RIGHT
RIGHT - GLT
RIGHT - L-GLUTAMATE_GAMMA-SEMIALDEHYDE
//
UNIQUE-ID - VALINE-PYRUVATE-AMINOTRANSFER-RXN
TYPES - EC-2.6.1
TYPES - Small-Molecule-Reactions
COMMON-NAME - valine&mdash;pyruvate transaminase
CREDITS - AUKFG-1
EC-NUMBER - 2.6.1.66
IN-PATHWAY - ALANINE-VALINESYN-PWY
LEFT - PYRUVATE
LEFT - VAL
MEMBER-SORT-FN - NUMBERED-CLASS-SORT-FN
OFFICIAL-EC? - T
ORPHAN? - :NO
PHYSIOLOGICALLY-RELEVANT? - T
REACTION-DIRECTION - LEFT-TO-RIGHT
RIGHT - L-ALPHA-ALANINE
RIGHT - 2-KETO-ISOVALERATE
SYNONYMS - transaminase C
SYNONYMS - valine-pyruvate aminotransferase
SYNONYMS - alanine-oxoisovalerate aminotransferase
SYSTEMATIC-NAME - <small>L</small>-valine:pyruvate aminotransferase
//
UNIQUE-ID - TYRAMINOTRANS-RXN
TYPES - EC-2.6.1
TYPES - Small-Molecule-Reactions
COMMON-NAME - Tyrosine transaminase
CREDITS - AUKFG-1
EC-NUMBER - 2.6.1.57
IN-PATHWAY - TYRSYN
LEFT - TYR
LEFT - 2-KETOGLUTARATE
MEMBER-SORT-FN - NUMBERED-CLASS-SORT-FN
OFFICIAL-EC? - NIL
ORPHAN? - :NO
PHYSIOLOGICALLY-RELEVANT? - T
REACTION-DIRECTION - RIGHT-TO-LEFT
RIGHT - P-HYDROXY-PHENYLPYRUVATE
RIGHT - GLT
//
UNIQUE-ID - PDXJ-RXN
TYPES - EC-2.6.99
TYPES - Small-Molecule-Reactions
COMMON-NAME - pyridoxine 5&prime;-phosphate synthase
CREDITS - AUKFG-1
EC-NUMBER - 2.6.99.2
IN-PATHWAY - PYRIDOXSYN-PWY
LEFT - DEOXYXYLULOSE-5P
LEFT - 1-AMINO-PROPAN-2-ONE-3-PHOSPHATE
MEMBER-SORT-FN - NUMBERED-CLASS-SORT-FN
OFFICIAL-EC? - T
ORPHAN? - :NO
PHYSIOLOGICALLY-RELEVANT? - T
REACTION-DIRECTION - LEFT-TO-RIGHT
RIGHT - PROTON
RIGHT - PYRIDOXINE-5P
RIGHT - |Pi|
RIGHT - WATER
^COEFFICIENT - 2
SYNONYMS - pyridoxine 5-phosphate phospho lyase
SYNONYMS - PNP synthase
SYNONYMS - PdxJ
SYSTEMATIC-NAME - 1-deoxy-<small>D</small>-xylulose-5-phosphate:3-amino-2-oxopropyl phosphate 3-amino-2-oxopropyltransferase (phosphate-hydrolysing; cyclizing)
//
UNIQUE-ID - XYLULOKIN-RXN
TYPES - EC-2.7.1
TYPES - Small-Molecule-Reactions
COMMON-NAME - xylulokinase
CREDITS - AUKFG-1
EC-NUMBER - 2.7.1.17
ENZYMATIC-REACTION - ENZRXNKFG-899
ENZYMATIC-REACTION - ENZRXNKFG-507
ENZYMATIC-REACTION - ENZRXNKFG-100
ENZYMATIC-REACTION - ENZRXNKFG-14
IN-PATHWAY - XYLCAT-PWY
LEFT - D-XYLULOSE
LEFT - ATP
MEMBER-SORT-FN - NUMBERED-CLASS-SORT-FN
OFFICIAL-EC? - T
ORPHAN? - :NO
PHYSIOLOGICALLY-RELEVANT? - T
REACTION-DIRECTION - LEFT-TO-RIGHT
RIGHT - PROTON
RIGHT - XYLULOSE-5-PHOSPHATE
RIGHT - ADP
SYNONYMS - xylulokinase (phosphorylating)
SYNONYMS - <small>D</small>-xylulokinase
SYSTEMATIC-NAME - ATP:<small>D</small>-xylulose 5-phosphotransferase
//
UNIQUE-ID - PEPDEPHOS-RXN
TYPES - EC-2.7.1
TYPES - Small-Molecule-Reactions
COMMON-NAME - pyruvate kinase
CREDITS - AUKFG-1
DELTAG0 - -7.5    
EC-NUMBER - 2.7.1.40
ENZYMATIC-REACTION - ENZRXNKFG-35
IN-PATHWAY - GLYCOLYSIS
IN-PATHWAY - ANARESP1-PWY
IN-PATHWAY - FERMENTATION-PWY
LEFT - PYRUVATE
LEFT - ATP
MEMBER-SORT-FN - NUMBERED-CLASS-SORT-FN
OFFICIAL-EC? - T
ORPHAN? - :NO
PHYSIOLOGICALLY-RELEVANT? - T
REACTION-DIRECTION - RIGHT-TO-LEFT
RIGHT - PROTON
RIGHT - PHOSPHO-ENOL-PYRUVATE
RIGHT - ADP
SYNONYMS - phospho<em>enol</em>pyruvate kinase
SYNONYMS - phospho<em>enol</em> transphosphorylase
SYSTEMATIC-NAME - ATP:pyruvate 2-<em>O</em>-phosphotransferase
//
UNIQUE-ID - RIBOKIN-RXN
TYPES - EC-2.7.1
TYPES - Small-Molecule-Reactions
COMMON-NAME - ribokinase
CREDITS - AUKFG-1
EC-NUMBER - 2.7.1.15
ENZYMATIC-REACTION - ENZRXNKFG-746
ENZYMATIC-REACTION - ENZRXNKFG-36
LEFT - RIBOSE
LEFT - ATP
MEMBER-SORT-FN - NUMBERED-CLASS-SORT-FN
OFFICIAL-EC? - T
ORPHAN? - :NO
PHYSIOLOGICALLY-RELEVANT? - T
RIGHT - PROTON
RIGHT - RIBOSE-5P
RIGHT - ADP
SYNONYMS - deoxyribokinase
SYNONYMS - ribokinase (phosphorylating)
SYNONYMS - <small>D</small>-ribokinase
SYSTEMATIC-NAME - ATP:<small>D</small>-ribose 5-phosphotransferase
//
UNIQUE-ID - DEPHOSPHOCOAKIN-RXN
TYPES - EC-2.7.1
TYPES - Small-Molecule-Reactions
COMMON-NAME - dephospho-CoA kinase
CREDITS - AUKFG-1
EC-NUMBER - 2.7.1.24
ENZYMATIC-REACTION - ENZRXNKFG-79
IN-PATHWAY - COA-PWY
LEFT - DEPHOSPHO-COA
LEFT - ATP
MEMBER-SORT-FN - NUMBERED-CLASS-SORT-FN
OFFICIAL-EC? - T
ORPHAN? - :NO
PHYSIOLOGICALLY-RELEVANT? - T
REACTION-DIRECTION - LEFT-TO-RIGHT
RIGHT - PROTON
RIGHT - CO-A
RIGHT - ADP
SYNONYMS - dephosphocoenzyme A kinase (phosphorylating)
SYNONYMS - 3&prime;-dephospho-CoA kinase
SYNONYMS - dephosphocoenzyme A kinase
SYNONYMS - ATP:dephospho-CoA 3&prime;-phosphotransferase
SYSTEMATIC-NAME - ATP:3&prime;-dephospho-CoA 3&prime;-phosphotransferase 
//
UNIQUE-ID - RXN0-5116
TYPES - EC-2.7.1
TYPES - Small-Molecule-Reactions
CREDITS - AUKFG-1
EC-NUMBER - 2.7.1.16
ENZYMATIC-REACTION - ENZRXNKFG-132
IN-PATHWAY - ARABCAT-PWY
LEFT - L-RIBULOSE
LEFT - ATP
MEMBER-SORT-FN - NUMBERED-CLASS-SORT-FN
OFFICIAL-EC? - NIL
PHYSIOLOGICALLY-RELEVANT? - T
REACTION-DIRECTION - LEFT-TO-RIGHT
RIGHT - PROTON
RIGHT - L-RIBULOSE-5-P
RIGHT - ADP
//
UNIQUE-ID - RIBULOKIN-RXN
TYPES - EC-2.7.1
TYPES - Small-Molecule-Reactions
COMMON-NAME - ribulokinase
CREDITS - AUKFG-1
EC-NUMBER - 2.7.1.16
ENZYMATIC-REACTION - ENZRXNKFG-133
LEFT - ATP
LEFT - |Ribuloses|
MEMBER-SORT-FN - NUMBERED-CLASS-SORT-FN
OFFICIAL-EC? - T
PHYSIOLOGICALLY-RELEVANT? - T
RIGHT - ADP
RIGHT - |Ribulose-phosphates|
SYNONYMS - ribulokinase (phosphorylating)
SYNONYMS - <small>L</small>-ribulokinase
SYSTEMATIC-NAME - ATP:<small>L</small>(or <small>D</small>)-ribulose 5-phosphotransferase
//
UNIQUE-ID - SHIKIMATE-KINASE-RXN
TYPES - EC-2.7.1
TYPES - Small-Molecule-Reactions
COMMON-NAME - shikimate kinase
CREDITS - AUKFG-1
EC-NUMBER - 2.7.1.71
ENZYMATIC-REACTION - ENZRXNKFG-150
ENZYMATIC-REACTION - ENZRXNKFG-148
IN-PATHWAY - PWY-6163
LEFT - SHIKIMATE
LEFT - ATP
MEMBER-SORT-FN - NUMBERED-CLASS-SORT-FN
OFFICIAL-EC? - T
ORPHAN? - :NO
PHYSIOLOGICALLY-RELEVANT? - T
REACTION-DIRECTION - LEFT-TO-RIGHT
RIGHT - PROTON
RIGHT - SHIKIMATE-5P
RIGHT - ADP
SYNONYMS - shikimate kinase (phosphorylating)
SYNONYMS - shikimate kinase II
SYSTEMATIC-NAME - ATP:shikimate 3-phosphotransferase 
//
UNIQUE-ID - GLUCOKIN-RXN
TYPES - EC-2.7.1
TYPES - Small-Molecule-Reactions
COMMON-NAME - glucokinase
CREDITS - AUKFG-1
EC-NUMBER - 2.7.1.2
ENZYMATIC-REACTION - ENZRXNKFG-254
IN-PATHWAY - GLYCOCAT-PWY
IN-PATHWAY - GLUCOSE1PMETAB-PWY
LEFT - GLC
LEFT - ATP
MEMBER-SORT-FN - NUMBERED-CLASS-SORT-FN
OFFICIAL-EC? - T
ORPHAN? - :NO
PHYSIOLOGICALLY-RELEVANT? - T
REACTION-DIRECTION - LEFT-TO-RIGHT
RIGHT - PROTON
RIGHT - GLC-6-P
RIGHT - ADP
SYNONYMS - glucokinase (phosphorylating)
SYSTEMATIC-NAME - ATP:<small>D</small>-glucose 6-phosphotransferase
//
UNIQUE-ID - RIBOFLAVINKIN-RXN
TYPES - EC-2.7.1
TYPES - Small-Molecule-Reactions
COMMON-NAME - riboflavin kinase
CREDITS - AUKFG-1
EC-NUMBER - 2.7.1.26
ENZYMATIC-REACTION - ENZRXNKFG-345
IN-PATHWAY - RIBOSYN2-PWY
LEFT - RIBOFLAVIN
LEFT - ATP
MEMBER-SORT-FN - NUMBERED-CLASS-SORT-FN
OFFICIAL-EC? - T
ORPHAN? - :NO
PHYSIOLOGICALLY-RELEVANT? - T
REACTION-DIRECTION - LEFT-TO-RIGHT
RIGHT - PROTON
RIGHT - FMN
RIGHT - ADP
SYNONYMS - flavokinase
SYNONYMS - FK
SYNONYMS - RFK
SYSTEMATIC-NAME - ATP:riboflavin 5&prime;-phosphotransferase 
//
UNIQUE-ID - 2.7.1.148-RXN
TYPES - EC-2.7.1
TYPES - Small-Molecule-Reactions
COMMON-NAME - 4-(cytidine 5&prime;-diphospho)-2-<em>C</em>-methyl-<small>D</small>-erythritol kinase
CREDITS - AUKFG-1
EC-NUMBER - 2.7.1.148
ENZYMATIC-REACTION - ENZRXNKFG-358
IN-PATHWAY - NONMEVIPP-PWY
LEFT - 4-CYTIDINE-5-DIPHOSPHO-2-C
LEFT - ATP
MEMBER-SORT-FN - NUMBERED-CLASS-SORT-FN
OFFICIAL-EC? - T
ORPHAN? - :NO
PHYSIOLOGICALLY-RELEVANT? - T
REACTION-DIRECTION - LEFT-TO-RIGHT
RIGHT - PROTON
RIGHT - 2-PHOSPHO-4-CYTIDINE-5-DIPHOSPHO-2-C-MET
RIGHT - ADP
SYNONYMS - CDP-ME kinase
SYSTEMATIC-NAME - ATP:4-(cytidine 5&prime;-diphospho)-2-<em>C</em>-methyl-<small>D</small>-erythritol 2-phosphotransferase
//
UNIQUE-ID - GALACTOKIN-RXN
TYPES - EC-2.7.1
TYPES - Small-Molecule-Reactions
COMMON-NAME - galactokinase
CREDITS - AUKFG-1
EC-NUMBER - 2.7.1.6
ENZYMATIC-REACTION - ENZRXNKFG-406
IN-PATHWAY - PWY-6317
LEFT - ALPHA-D-GALACTOSE
LEFT - ATP
MEMBER-SORT-FN - NUMBERED-CLASS-SORT-FN
OFFICIAL-EC? - T
ORPHAN? - :NO
PHYSIOLOGICALLY-RELEVANT? - T
REACTION-DIRECTION - LEFT-TO-RIGHT
RIGHT - PROTON
RIGHT - GALACTOSE-1P
RIGHT - ADP
SYNONYMS - galactokinase (phosphorylating)
SYNONYMS - ATP:<small>D</small>-galactose-1-phosphotransferase
SYSTEMATIC-NAME - ATP:<small>D</small>-galactose 1-phosphotransferase
//
UNIQUE-ID - 2.7.1.63-RXN
TYPES - EC-2.7.1
TYPES - Small-Molecule-Reactions
COMMON-NAME - polyphosphate&mdash;glucose phosphotransferase
CANNOT-BALANCE? - T
CREDITS - AUKFG-1
EC-NUMBER - 2.7.1.63
ENZYMATIC-REACTION - ENZRXNKFG-773
ENZYMATIC-REACTION - ENZRXNKFG-436
LEFT - GLC
LEFT - |Long-Chain-Polyphosphate|
MEMBER-SORT-FN - NUMBERED-CLASS-SORT-FN
OFFICIAL-EC? - T
ORPHAN? - :NO
PHYSIOLOGICALLY-RELEVANT? - T
RIGHT - GLC-6-P
RIGHT - |Long-Chain-Polyphosphate|
SYNONYMS - polyphosphate glucokinase
SYNONYMS - polyphosphate-<small>D</small>-(+)-glucose-6-phosphotransferase
SYNONYMS - polyphosphate-glucose 6-phosphotransferase
SYSTEMATIC-NAME - polyphosphate:<small>D</small>-glucose 6-phosphotransferase
//
UNIQUE-ID - FRUCTOKINASE-RXN
TYPES - EC-2.7.1
TYPES - Small-Molecule-Reactions
COMMON-NAME - fructokinase
CREDITS - AUKFG-1
EC-NUMBER - 2.7.1.4
ENZYMATIC-REACTION - ENZRXNKFG-440
LEFT - BETA-D-FRUCTOSE
LEFT - ATP
MEMBER-SORT-FN - NUMBERED-CLASS-SORT-FN
OFFICIAL-EC? - NIL
ORPHAN? - :NO
PHYSIOLOGICALLY-RELEVANT? - T
RIGHT - PROTON
RIGHT - FRUCTOSE-6P
RIGHT - ADP
SYNONYMS - fructokinase (phosphorylating)
SYNONYMS - <small>D</small>-fructokinase
SYNONYMS - <small>D</small>-fructose(<small>D</small>-mannose)kinase
SYSTEMATIC-NAME - ATP:<small>D</small>-fructose 6-phosphotransferase
//
UNIQUE-ID - RXN-11503
TYPES - EC-2.7.1
TYPES - Small-Molecule-Reactions
COMMON-NAME - fructokinase
CREDITS - AUKFG-1
CREDITS - SRI
CREDITS - |fulcher|
EC-NUMBER - 2.7.1.4
ENZYMATIC-REACTION - ENZRXNKFG-441
LEFT - FRU
LEFT - ATP
MEMBER-SORT-FN - NUMBERED-CLASS-SORT-FN
OFFICIAL-EC? - T
PHYSIOLOGICALLY-RELEVANT? - T
RIGHT - FRUCTOSE-6P
RIGHT - ADP
RIGHT - PROTON
SYNONYMS - fructokinase (phosphorylating)
SYNONYMS - <small>D</small>-fructokinase
SYNONYMS - <small>D</small>-fructose(<small>D</small>-mannose)kinase
SYSTEMATIC-NAME - ATP:<small>D</small>-fructose 6-phosphotransferase
//
UNIQUE-ID - HOMOSERKIN-RXN
TYPES - EC-2.7.1
TYPES - Small-Molecule-Reactions
COMMON-NAME - homoserine kinase
CREDITS - AUKFG-1
EC-NUMBER - 2.7.1.39
ENZYMATIC-REACTION - ENZRXNKFG-474
IN-PATHWAY - PWY-702
IN-PATHWAY - HOMOSER-THRESYN-PWY
LEFT - HOMO-SER
LEFT - ATP
MEMBER-SORT-FN - NUMBERED-CLASS-SORT-FN
OFFICIAL-EC? - T
ORPHAN? - :NO
PHYSIOLOGICALLY-RELEVANT? - T
REACTION-DIRECTION - LEFT-TO-RIGHT
RIGHT - PROTON
RIGHT - O-PHOSPHO-L-HOMOSERINE
RIGHT - ADP
SYNONYMS - homoserine kinase (phosphorylating)
SYNONYMS - HSK
SYSTEMATIC-NAME - ATP:<small>L</small>-homoserine <em>O</em>-phosphotransferase
//
UNIQUE-ID - SUCROSEPHOSPHO-RXN
TYPES - Protein-Modification-Reactions
TYPES - Transport-Reactions
TYPES - EC-2.7.1
COMMON-NAME - protein-N<sup>&pi;</sup>-phosphohistidine-sucrose phosphotransferase
CREDITS - AUKFG-1
EC-NUMBER - 2.7.1.69
ENZYMATIC-REACTION - ENZRXNKFG-849
ENZYMATIC-REACTION - ENZRXNKFG-689
ENZYMATIC-REACTION - ENZRXNKFG-527
LEFT - SUCROSE
^COMPARTMENT - CCO-OUT
LEFT - |Protein-3-phospho-L-histidines|
^COMPARTMENT - CCO-IN
MEMBER-SORT-FN - NUMBERED-CLASS-SORT-FN
OFFICIAL-EC? - NIL
ORPHAN? - :NO
PHYSIOLOGICALLY-RELEVANT? - T
RIGHT - |Protein-Histidines|
^COMPARTMENT - CCO-IN
RIGHT - SUCROSE-6P
^COMPARTMENT - CCO-IN
SYNONYMS - sucrose transport
//
UNIQUE-ID - LACTOSEPHOSPHO-RXN
TYPES - Protein-Modification-Reactions
TYPES - EC-2.7.1
COMMON-NAME - Protein-N(PI)-phosphohistidine-sugar phosphotransferase
CREDITS - AUKFG-1
EC-NUMBER - 2.7.1.69
ENZYMATIC-REACTION - ENZRXNKFG-850
ENZYMATIC-REACTION - ENZRXNKFG-690
ENZYMATIC-REACTION - ENZRXNKFG-528
LEFT - |Protein-3-phospho-L-histidines|
LEFT - LACTOSE
MEMBER-SORT-FN - NUMBERED-CLASS-SORT-FN
OFFICIAL-EC? - NIL
PHYSIOLOGICALLY-RELEVANT? - T
RIGHT - |Protein-Histidines|
RIGHT - LACTOSE-6P
SYNONYMS - Enzyme II of the phosphotransferase system
//
UNIQUE-ID - FRUCTOSEPHOSPHO-RXN
TYPES - Protein-Modification-Reactions
TYPES - EC-2.7.1
COMMON-NAME - transport of fructose by PTS
CANNOT-BALANCE? - T
CREDITS - AUKFG-1
EC-NUMBER - 2.7.1.69
ENZYMATIC-REACTION - ENZRXNKFG-851
ENZYMATIC-REACTION - ENZRXNKFG-691
ENZYMATIC-REACTION - ENZRXNKFG-529
LEFT - FRU
LEFT - |Protein-3-phospho-L-histidines|
MEMBER-SORT-FN - NUMBERED-CLASS-SORT-FN
OFFICIAL-EC? - NIL
PHYSIOLOGICALLY-RELEVANT? - T
RIGHT - |Protein-Histidines|
RIGHT - FRU1P
RIGHT - WATER
SYNONYMS - enzyme II of the phosphotransferase system
SYNONYMS - Protein-N<sup>&pi;</sup>-phosphohistidine-sugar phosphotransferase
//
UNIQUE-ID - 2.7.1.69-RXN
TYPES - Protein-Modification-Reactions
TYPES - EC-2.7.1
COMMON-NAME - protein-<em>N</em><small><sup>&pi;</sup></small>-phosphohistidine&mdash;sugar phosphotransferase
CREDITS - AUKFG-1
EC-NUMBER - 2.7.1.69
ENZYMATIC-REACTION - ENZRXNKFG-852
ENZYMATIC-REACTION - ENZRXNKFG-692
ENZYMATIC-REACTION - ENZRXNKFG-530
LEFT - |Protein-3-phospho-L-histidines|
LEFT - |Sugar|
MEMBER-SORT-FN - NUMBERED-CLASS-SORT-FN
OFFICIAL-EC? - T
PHYSIOLOGICALLY-RELEVANT? - T
RIGHT - |Protein-Histidines|
RIGHT - |Sugar-Phosphate|
SYNONYMS - glucose permease
SYNONYMS - PTS permease
SYNONYMS - phosphotransferase, phosphohistidinoprotein-hexose
SYNONYMS - enzyme IIl4ac
SYNONYMS - gene glC proteins
SYNONYMS - gene <em>bglC</em> RNA formation factors
SYNONYMS - PEP-dependent phosphotransferase enzyme II
SYNONYMS - PEP-sugar phosphotransferase enzyme II
SYNONYMS - phospho<em>enol</em>pyruvate-sugar phosphotransferase enzyme II
SYNONYMS - phosphohistidinoprotein-hexose phosphotransferase
SYNONYMS - phosphohistidinoprotein-hexose phosphoribosyltransferase
SYNONYMS - phosphoprotein factor-hexose phosophotransferase
SYNONYMS - protein, specific or class, gene <em>bglC</em>
SYNONYMS - ribonucleic acid formation factor, gene glC
SYNONYMS - sucrose phosphotransferase system II
SYNONYMS - protein-<em>N</em><small><sup>&pi;</sup></small>-phosphohistidine:sugar <em>N</em>-<em>pros</em>-phosphotransferase
SYNONYMS - protein-<em>N</em><small><sup>&pi;</sup></small>-phosphohistidine:sugar <em>N</em><small><sup>&pi;</sup></small>-phosphotransferase
SYSTEMATIC-NAME - protein-<em>N</em><small><sup>&pi;</sup></small>-phospho-<small>L</small>-histidine:sugar <em>N</em><small><sup>&pi;</sup></small>-phosphotransferase
//
UNIQUE-ID - 6PFRUCTPHOS-RXN
TYPES - EC-2.7.1
TYPES - Small-Molecule-Reactions
COMMON-NAME - 6-phosphofructokinase
CREDITS - AUKFG-1
DELTAG0 - -3.4    
EC-NUMBER - 2.7.1.11
ENZYMATIC-REACTION - ENZRXNKFG-598
IN-PATHWAY - GLYCOLYSIS
LEFT - ATP
LEFT - FRUCTOSE-6P
MEMBER-SORT-FN - NUMBERED-CLASS-SORT-FN
OFFICIAL-EC? - T
ORPHAN? - :NO
PHYSIOLOGICALLY-RELEVANT? - T
REACTION-DIRECTION - LEFT-TO-RIGHT
RIGHT - PROTON
RIGHT - ADP
RIGHT - FRUCTOSE-16-DIPHOSPHATE
SYNONYMS - phosphohexokinase
SYNONYMS - phosphofructokinase I
SYNONYMS - phosphofructokinase (phosphorylating)
SYNONYMS - 6-phosphofructose 1-kinase
SYNONYMS - ATP-dependent phosphofructokinase
SYNONYMS - <small>D</small>-fructose-6-phosphate 1-phosphotransferase
SYNONYMS - fructose 6-phosphate kinase
SYNONYMS - fructose 6-phosphokinase
SYNONYMS - nucleotide triphosphate-dependent phosphofructokinase
SYNONYMS - phospho-1,6-fructokinase
SYNONYMS - PFK
SYSTEMATIC-NAME - ATP:<small>D</small>-fructose-6-phosphate 1-phosphotransferase
//
UNIQUE-ID - GLY3KIN-RXN
TYPES - EC-2.7.1
TYPES - Small-Molecule-Reactions
COMMON-NAME - glycerate kinase
CREDITS - AUKFG-1
EC-NUMBER - 2.7.1.31
ENZYMATIC-REACTION - ENZRXNKFG-679
LEFT - GLYCERATE
LEFT - ATP
MEMBER-SORT-FN - NUMBERED-CLASS-SORT-FN
OFFICIAL-EC? - T
ORPHAN? - :NO
PHYSIOLOGICALLY-RELEVANT? - T
RIGHT - PROTON
RIGHT - G3P
RIGHT - ADP
SYNONYMS - glycerate kinase (phosphorylating)
SYNONYMS - <small>D</small>-glycerate 3-kinase
SYNONYMS - <small>D</small>-glycerate kinase
SYNONYMS - glycerate-3-kinase
SYNONYMS - GK
SYNONYMS - <small>D</small>-glyceric acid kinase
SYNONYMS - ATP:<small>D</small>-glycerate 2-phosphotransferase
SYSTEMATIC-NAME - ATP:(<em>R</em>)-glycerate 3-phosphotransferase
//
UNIQUE-ID - 2.7.1.90-RXN
TYPES - EC-2.7.1
TYPES - Small-Molecule-Reactions
COMMON-NAME - diphosphate&mdash;fructose-6-phosphate 1-phosphotransferase
CREDITS - AUKFG-1
EC-NUMBER - 2.7.1.90
ENZYMATIC-REACTION - ENZRXNKFG-734
LEFT - FRUCTOSE-6P
LEFT - PPI
MEMBER-SORT-FN - NUMBERED-CLASS-SORT-FN
OFFICIAL-EC? - T
ORPHAN? - :NO
PHYSIOLOGICALLY-RELEVANT? - T
RIGHT - PROTON
RIGHT - |Pi|
RIGHT - FRUCTOSE-16-DIPHOSPHATE
SYNONYMS - 6-phosphofructokinase (pyrophosphate)
SYNONYMS - pyrophosphate-fructose 6-phosphate 1-phosphotransferase
SYNONYMS - inorganic pyrophosphate-dependent phosphofructokinase
SYNONYMS - inorganic pyrophosphate-phosphofructokinase
SYNONYMS - pyrophosphate-dependent phosphofructo-1-kinase
SYNONYMS - pyrophosphate-fructose 6-phosphate phosphotransferase
SYSTEMATIC-NAME - diphosphate:<small>D</small>-fructose-6-phosphate 1-phosphotransferase
//
UNIQUE-ID - PANTOTHENATE-KIN-RXN
TYPES - EC-2.7.1
TYPES - Small-Molecule-Reactions
COMMON-NAME - pantothenate kinase
CREDITS - AUKFG-1
EC-NUMBER - 2.7.1.33
ENZYMATIC-REACTION - ENZRXNKFG-779
IN-PATHWAY - PANTO-PWY
LEFT - PANTOTHENATE
LEFT - ATP
MEMBER-SORT-FN - NUMBERED-CLASS-SORT-FN
OFFICIAL-EC? - T
ORPHAN? - :NO
PHYSIOLOGICALLY-RELEVANT? - T
REACTION-DIRECTION - LEFT-TO-RIGHT
RIGHT - PROTON
RIGHT - 4-P-PANTOTHENATE
RIGHT - ADP
SYNONYMS - pantothenate kinase (phosphorylating)
SYNONYMS - pantothenic acid kinase
SYNONYMS - ATP:pantothenate 4&prime;-phosphotransferase
SYNONYMS - <small>D</small>-pantothenate kinase
SYSTEMATIC-NAME - ATP:(<em>R</em>)-pantothenate 4&prime;-phosphotransferase
//
UNIQUE-ID - 5-DEHYDRO-2-DEOXYGLUCONOKINASE-RXN
TYPES - EC-2.7.1
TYPES - Small-Molecule-Reactions
COMMON-NAME - 5-dehydro-2-deoxygluconokinase
CREDITS - AUKFG-1
EC-NUMBER - 2.7.1.92
ENZYMATIC-REACTION - ENZRXNKFG-790
IN-PATHWAY - P562-PWY
LEFT - CPD-827
LEFT - ATP
MEMBER-SORT-FN - NUMBERED-CLASS-SORT-FN
OFFICIAL-EC? - T
ORPHAN? - :NO
PHYSIOLOGICALLY-RELEVANT? - T
REACTION-DIRECTION - LEFT-TO-RIGHT
RIGHT - PROTON
RIGHT - CPD-645
RIGHT - ADP
SYNONYMS - 5-keto-2-deoxygluconokinase
SYNONYMS - 5-keto-2-deoxyglucono kinase (phosphorylating)
SYNONYMS - DKH kinase
SYSTEMATIC-NAME - ATP:5-dehydro-2-deoxy-<small>D</small>-gluconate 6-phosphotransferase
//
UNIQUE-ID - GLYCEROL-KIN-RXN
TYPES - EC-2.7.1
TYPES - Small-Molecule-Reactions
COMMON-NAME - glycerol kinase
CREDITS - AUKFG-1
EC-NUMBER - 2.7.1.30
ENZYMATIC-REACTION - ENZRXNKFG-827
IN-PATHWAY - PWY-4261
LEFT - GLYCEROL
LEFT - ATP
MEMBER-SORT-FN - NUMBERED-CLASS-SORT-FN
OFFICIAL-EC? - T
ORPHAN? - :NO
PHYSIOLOGICALLY-RELEVANT? - T
REACTION-DIRECTION - LEFT-TO-RIGHT
RIGHT - PROTON
RIGHT - GLYCEROL-3P
RIGHT - ADP
SYNONYMS - glycerokinase
SYNONYMS - GK
SYNONYMS - ATP:glycerol-3-phosphotransferase
SYNONYMS - glycerol kinase (phosphorylating)
SYNONYMS - glyceric kinase
SYSTEMATIC-NAME - ATP:glycerol 3-phosphotransferase 
//
UNIQUE-ID - KANAMYCIN-KINASE-RXN
TYPES - EC-2.7.1
TYPES - Small-Molecule-Reactions
COMMON-NAME - kanamycin kinase
CREDITS - AUKFG-1
EC-NUMBER - 2.7.1.95
ENZYMATIC-REACTION - ENZRXNKFG-1057
ENZYMATIC-REACTION - ENZRXNKFG-1047
LEFT - |Kanamycins|
LEFT - ATP
MEMBER-SORT-FN - NUMBERED-CLASS-SORT-FN
OFFICIAL-EC? - T
PHYSIOLOGICALLY-RELEVANT? - T
RIGHT - |Kanamycin-3-phosphates|
RIGHT - ADP
RIGHT - PROTON
SYNONYMS - neomycin-kanamycin phosphotransferase;
SYSTEMATIC-NAME - ATP:kanamycin 3&prime;-<em>O</em>-phosphotransferase
//
UNIQUE-ID - CYTIDINEKIN-RXN
TYPES - EC-2.7.1
TYPES - Small-Molecule-Reactions
CREDITS - AUKFG-1
EC-NUMBER - 2.7.1.-
IN-PATHWAY - PWY0-163
LEFT - CYTIDINE
LEFT - GTP
MEMBER-SORT-FN - NUMBERED-CLASS-SORT-FN
OFFICIAL-EC? - NIL
ORPHAN? - :NO
PHYSIOLOGICALLY-RELEVANT? - T
REACTION-DIRECTION - LEFT-TO-RIGHT
RIGHT - PROTON
RIGHT - CMP
RIGHT - GDP
//
UNIQUE-ID - URKI-RXN
TYPES - EC-2.7.1
TYPES - Small-Molecule-Reactions
COMMON-NAME - GTP:uridine 5'-phosphotransferase
CREDITS - AUKFG-1
EC-NUMBER - 2.7.1.48
IN-PATHWAY - PWY0-163
LEFT - URIDINE
LEFT - GTP
MEMBER-SORT-FN - NUMBERED-CLASS-SORT-FN
OFFICIAL-EC? - NIL
ORPHAN? - :NO
PHYSIOLOGICALLY-RELEVANT? - T
REACTION-DIRECTION - LEFT-TO-RIGHT
RIGHT - PROTON
RIGHT - UMP
RIGHT - GDP
//
UNIQUE-ID - CYTIKIN-RXN
TYPES - EC-2.7.1
TYPES - Small-Molecule-Reactions
CREDITS - AUKFG-1
EC-NUMBER - 2.7.1.-
IN-PATHWAY - P1-PWY
LEFT - CYTIDINE
LEFT - ATP
MEMBER-SORT-FN - NUMBERED-CLASS-SORT-FN
OFFICIAL-EC? - NIL
ORPHAN? - :NO
PHYSIOLOGICALLY-RELEVANT? - T
REACTION-DIRECTION - LEFT-TO-RIGHT
RIGHT - PROTON
RIGHT - CMP
RIGHT - ADP
//
UNIQUE-ID - URIDINEKIN-RXN
TYPES - EC-2.7.1
TYPES - Small-Molecule-Reactions
COMMON-NAME - uridine kinase
CREDITS - AUKFG-1
EC-NUMBER - 2.7.1.48
IN-PATHWAY - P1-PWY
LEFT - URIDINE
LEFT - ATP
MEMBER-SORT-FN - NUMBERED-CLASS-SORT-FN
OFFICIAL-EC? - T
ORPHAN? - :NO
PHYSIOLOGICALLY-RELEVANT? - T
REACTION-DIRECTION - RIGHT-TO-LEFT
RIGHT - PROTON
RIGHT - UMP
RIGHT - ADP
SYNONYMS - pyrimidine ribonucleoside kinase
SYNONYMS - uridine-cytidine kinase
SYNONYMS - uridine kinase (phosphorylating)
SYNONYMS - uridine phosphokinase
SYSTEMATIC-NAME - ATP:uridine 5&prime;-phosphotransferase 
//
UNIQUE-ID - THYKI-RXN
TYPES - EC-2.7.1
TYPES - Small-Molecule-Reactions
COMMON-NAME - thymidine kinase
CREDITS - AUKFG-1
EC-NUMBER - 2.7.1.21
IN-PATHWAY - P1-PWY
LEFT - THYMIDINE
LEFT - ATP
MEMBER-SORT-FN - NUMBERED-CLASS-SORT-FN
OFFICIAL-EC? - T
ORPHAN? - :NO
PHYSIOLOGICALLY-RELEVANT? - T
REACTION-DIRECTION - LEFT-TO-RIGHT
RIGHT - PROTON
RIGHT - TMP
RIGHT - ADP
SYNONYMS - thymidine kinase (phosphorylating)
SYNONYMS - 2&prime;-deoxythymidine kinase
SYNONYMS - deoxythymidine kinase (phosphorylating)
SYSTEMATIC-NAME - ATP:thymidine 5&prime;-phosphotransferase 
//
UNIQUE-ID - NAD-KIN-RXN
TYPES - EC-2.7.1
TYPES - Small-Molecule-Reactions
COMMON-NAME - NAD<small><sup>+</sup></small> kinase
CREDITS - AUKFG-1
EC-NUMBER - 2.7.1.23
ENZYMATIC-REACTION - ENZRXNKFG-1073
IN-PATHWAY - NADPHOS-DEPHOS-PWY
LEFT - NAD
LEFT - ATP
MEMBER-SORT-FN - NUMBERED-CLASS-SORT-FN
OFFICIAL-EC? - T
ORPHAN? - :NO
PHYSIOLOGICALLY-RELEVANT? - T
REACTION-DIRECTION - LEFT-TO-RIGHT
RIGHT - PROTON
RIGHT - NADP
RIGHT - ADP
SYNONYMS - DPN kinase
SYNONYMS - nicotinamide adenine dinucleotide kinase (phosphorylating)
SYNONYMS - nicotinamide adenine dinucleotide kinase
SYNONYMS - NAD kinase
SYNONYMS - NADK
SYSTEMATIC-NAME - ATP:NAD<small><sup>+</sup></small> 2&prime;-phosphotransferase
//
UNIQUE-ID - STREPTOMYCIN-6-KINASE-RXN
TYPES - EC-2.7.1
TYPES - Small-Molecule-Reactions
COMMON-NAME - streptomycin 6-kinase
CREDITS - AUKFG-1
EC-NUMBER - 2.7.1.72
IN-PATHWAY - PWY-5940
LEFT - STREPTOMYCIN
LEFT - ATP
MEMBER-SORT-FN - NUMBERED-CLASS-SORT-FN
OFFICIAL-EC? - T
ORPHAN? - :NO
PHYSIOLOGICALLY-RELEVANT? - T
REACTION-DIRECTION - LEFT-TO-RIGHT
RIGHT - PROTON
RIGHT - CPD-529
RIGHT - ADP
SYNONYMS - streptidine kinase
SYNONYMS - SM 6-kinase
SYNONYMS - streptomycin 6-kinase (phosphorylating)
SYNONYMS - streptidine kinase (phosphorylating)
SYNONYMS - streptomycin 6-<em>O</em>-phosphotransferase
SYNONYMS - streptomycin 6-phosphotransferase
SYSTEMATIC-NAME - ATP:streptomycin 6-phosphotransferase 
//
UNIQUE-ID - SCYLLO-INOSAMINE-KINASE-RXN
TYPES - EC-2.7.1
TYPES - Small-Molecule-Reactions
COMMON-NAME - <em>scyllo</em>-inosamine 4-kinase
CREDITS - AUKFG-1
EC-NUMBER - 2.7.1.65
IN-PATHWAY - PWY-5940
LEFT - CPD-1105
LEFT - ATP
MEMBER-SORT-FN - NUMBERED-CLASS-SORT-FN
OFFICIAL-EC? - T
PHYSIOLOGICALLY-RELEVANT? - T
REACTION-DIRECTION - LEFT-TO-RIGHT
RIGHT - PROTON
RIGHT - CPD-180
RIGHT - ADP
SYNONYMS - <em>scyllo</em>-inosamine kinase (phosphorylating)
SYNONYMS - <em>scyllo</em>-inosamine kinase
SYNONYMS - ATP:inosamine phosphotransferase
SYSTEMATIC-NAME - ATP:1-amino-1-deoxy-<em>scyllo</em>-inositol 4-phosphotransferase
//
UNIQUE-ID - NANK-RXN
TYPES - EC-2.7.1
TYPES - Small-Molecule-Reactions
CREDITS - AUKFG-1
EC-NUMBER - 2.7.1.60
ENZYMATIC-REACTION - ENZRXNKFG-1085
IN-PATHWAY - PWY0-1324
LEFT - N-ACETYL-D-MANNOSAMINE
LEFT - ATP
MEMBER-SORT-FN - NUMBERED-CLASS-SORT-FN
OFFICIAL-EC? - NIL
ORPHAN? - :NO
PHYSIOLOGICALLY-RELEVANT? - T
REACTION-DIRECTION - LEFT-TO-RIGHT
RIGHT - PROTON
RIGHT - N-ACETYL-D-MANNOSAMINE-6P
RIGHT - ADP
//
UNIQUE-ID - N-ACETYLGLUCOSAMINE-KINASE-RXN
TYPES - EC-2.7.1
TYPES - Small-Molecule-Reactions
COMMON-NAME - <em>N</em>-acetylglucosamine kinase
CREDITS - AUKFG-1
EC-NUMBER - 2.7.1.59
ENZYMATIC-REACTION - ENZRXNKFG-1099
IN-PATHWAY - PWY-6517
LEFT - N-ACETYL-D-GLUCOSAMINE
LEFT - ATP
MEMBER-SORT-FN - NUMBERED-CLASS-SORT-FN
OFFICIAL-EC? - T
ORPHAN? - :NO
PHYSIOLOGICALLY-RELEVANT? - T
REACTION-DIRECTION - LEFT-TO-RIGHT
RIGHT - PROTON
RIGHT - N-ACETYL-D-GLUCOSAMINE-6-P
RIGHT - ADP
SYNONYMS - acetylglucosamine kinase (phosphorylating)
SYNONYMS - ATP:2-acetylamino-2-deoxy-<small>D</small>-glucose 6-phosphotransferase
SYNONYMS - 2-acetylamino-2-deoxy-<small>D</small>-glucose kinase
SYNONYMS - acetylaminodeoxyglucokinase
SYSTEMATIC-NAME - ATP:<em>N</em>-acetyl-<small>D</small>-glucosamine 6-phosphotransferase
//
UNIQUE-ID - ADENYLYLSULFKIN-RXN
TYPES - EC-2.7.1
TYPES - Small-Molecule-Reactions
COMMON-NAME - adenylyl-sulfate kinase
CREDITS - AUKFG-1
EC-NUMBER - 2.7.1.25
ENZYMATIC-REACTION - ENZRXNKFG-1090
IN-PATHWAY - PWY-5340
LEFT - APS
LEFT - ATP
MEMBER-SORT-FN - NUMBERED-CLASS-SORT-FN
OFFICIAL-EC? - T
ORPHAN? - :NO
PHYSIOLOGICALLY-RELEVANT? - T
REACTION-DIRECTION - LEFT-TO-RIGHT
RIGHT - PROTON
RIGHT - PAPS
RIGHT - ADP
SYNONYMS - adenylylsulfate kinase (phosphorylating)
SYNONYMS - 5&prime;-phosphoadenosine sulfate kinase
SYNONYMS - adenosine 5&prime;-phosphosulfate kinase
SYNONYMS - adenosine phosphosulfate kinase
SYNONYMS - adenosine phosphosulfokinase
SYNONYMS - adenosine-5&prime;-phosphosulfate-3&prime;-phosphokinase
SYNONYMS - APS kinase
SYSTEMATIC-NAME - ATP:adenylyl-sulfate 3&prime;-phosphotransferase
//
UNIQUE-ID - PROTEIN-KINASE-RXN
TYPES - EC-2.7.11
TYPES - Protein-Modification-Reactions
COMMON-NAME - non-specific serine/threonine protein kinase
CREDITS - AUKFG-1
EC-NUMBER - 2.7.11.1
ENZYMATIC-REACTION - ENZRXNKFG-1134
ENZYMATIC-REACTION - ENZRXNKFG-1063
ENZYMATIC-REACTION - ENZRXNKFG-1038
ENZYMATIC-REACTION - ENZRXNKFG-1012
ENZYMATIC-REACTION - ENZRXNKFG-1011
ENZYMATIC-REACTION - ENZRXNKFG-736
ENZYMATIC-REACTION - ENZRXNKFG-571
LEFT - |General-Protein-Substrates|
LEFT - ATP
MEMBER-SORT-FN - NUMBERED-CLASS-SORT-FN
OFFICIAL-EC? - T
ORPHAN? - :NO
PHYSIOLOGICALLY-RELEVANT? - T
RIGHT - |General-Phos-Protein-Substrates|
RIGHT - ADP
SYNONYMS - A-kinase
SYNONYMS - AP50 kinase
SYNONYMS - ATP-protein transphosphorylase
SYNONYMS - calcium-dependent protein kinase C
SYNONYMS - calcium/phospholipid-dependent protein kinase
SYNONYMS - cAMP-dependent protein kinase
SYNONYMS - cAMP-dependent protein kinase A
SYNONYMS - casein kinase
SYNONYMS - casein kinase (phosphorylating)
SYNONYMS - casein kinase 2
SYNONYMS - casein kinase I
SYNONYMS - casein kinase II
SYNONYMS - cGMP-dependent protein kinase
SYNONYMS - CK-2
SYNONYMS - CKI
SYNONYMS - CKII
SYNONYMS - cyclic AMP-dependent protein kinase
SYNONYMS - cyclic AMP-dependent protein kinase A
SYNONYMS - cyclic monophosphate-dependent protein kinase
SYNONYMS - cyclic nucleotide-dependent protein kinase
SYNONYMS - cyclin-dependent kinase
SYNONYMS - cytidine 3&prime;,5&prime;-cyclic monophosphate-responsive protein kinase
SYNONYMS - dsk1
SYNONYMS - glycogen synthase a kinase
SYNONYMS - glycogen synthase kinase
SYNONYMS - HIPK2
SYNONYMS - Hpr kinase
SYNONYMS - hydroxyalkyl-protein kinase
SYNONYMS - M phase-specific cdc2 kinase
SYNONYMS - mitogen-activated S6 kinase
SYNONYMS - p82 kinase
SYNONYMS - phosphorylase <em>b</em> kinase kinase
SYNONYMS - PKA
SYNONYMS - protein glutamyl kinase
SYNONYMS - protein kinase (phosphorylating)
SYNONYMS - protein kinase A
SYNONYMS - protein kinase CK2
SYNONYMS - protein kinase p58
SYNONYMS - protein phosphokinase
SYNONYMS - protein serine kinase
SYNONYMS - protein serine-threonine kinase
SYNONYMS - protein-aspartyl kinase
SYNONYMS - protein-cysteine kinase
SYNONYMS - protein-serine kinase
SYNONYMS - Prp4 protein kinase
SYNONYMS - Raf kinase
SYNONYMS - Raf-1
SYNONYMS - ribosomal protein S6 kinase II
SYNONYMS - ribosomal S6 protein kinase
SYNONYMS - serine kinase
SYNONYMS - serine protein kinase
SYNONYMS - serine-specific protein kinase
SYNONYMS - serine(threonine) protein kinase
SYNONYMS - serine/threonine protein kinase
SYNONYMS - STK32
SYNONYMS - T-antigen kinase
SYNONYMS - threonine-specific protein kinase
SYNONYMS - twitchin kinase
SYNONYMS - type-2 casein kinase
SYNONYMS - &beta;IIPKC
SYNONYMS - &epsilon
SYNONYMS - PKC
SYNONYMS - Wee 1-like kinase
SYNONYMS - Wee-kinase
SYNONYMS - WEE1Hu
SYSTEMATIC-NAME - ATP:protein phosphotransferase (non-specific)
//
UNIQUE-ID - 2.7.11.17-RXN
TYPES - EC-2.7.11
TYPES - Protein-Modification-Reactions
COMMON-NAME - Ca<small><sup>2+</sup></small>/calmodulin-dependent protein kinase
CREDITS - AUKFG-1
EC-NUMBER - 2.7.11.17
ENZYMATIC-REACTION - ENZRXNKFG-630
LEFT - ATP
LEFT - |General-Protein-Substrates|
MEMBER-SORT-FN - NUMBERED-CLASS-SORT-FN
OFFICIAL-EC? - T
PHYSIOLOGICALLY-RELEVANT? - T
RIGHT - ADP
RIGHT - |General-Phos-Protein-Substrates|
SYNONYMS - ATP:caldesmon <em>O</em>-phosphotransferase
SYNONYMS - caldesmon kinase
SYNONYMS - caldesmon kinase (phosphorylating)
SYNONYMS - Ca<small><sup>2+</sup></small>/calmodulin-dependent microtubule-associated protein 2 kinase
SYNONYMS - Ca<small><sup>2+</sup></small>/calmodulin-dependent protein kinase 1
SYNONYMS - Ca<small><sup>2+</sup></small>/calmodulin-dependent protein kinase II
SYNONYMS - Ca<small><sup>2+</sup></small>/calmodulin-dependent protein kinase IV
SYNONYMS - Ca<small><sup>2+</sup></small>/calmodulin-dependent protein kinase kinase
SYNONYMS - Ca<small><sup>2+</sup></small>/calmodulin-dependent protein kinase kinase &beta;
SYNONYMS - calmodulin-dependent kinase II
SYNONYMS - CaM kinase
SYNONYMS - CaM kinase II
SYNONYMS - CAM PKII
SYNONYMS - CaM-regulated serine/threonine kinase
SYNONYMS - CaMKI
SYNONYMS - CaMKII
SYNONYMS - CaMKIV
SYNONYMS - CaMKK&alpha;
SYNONYMS - CaMKK&beta;
SYNONYMS - microtubule-associated protein 2 kinase
SYNONYMS - STK20
SYSTEMATIC-NAME - ATP:protein phosphotransferase (Ca<small><sup>2+</sup></small>/calmodulin-dependent)
//
UNIQUE-ID - 2.7.13.3-RXN
TYPES - EC-2.7.13
TYPES - Small-Molecule-Reactions
COMMON-NAME - histidine kinase
CREDITS - AUKFG-1
EC-NUMBER - 2.7.13.3
ENZYMATIC-REACTION - ENZRXNKFG-1044
ENZYMATIC-REACTION - ENZRXNKFG-747
ENZYMATIC-REACTION - ENZRXNKFG-620
ENZYMATIC-REACTION - ENZRXNKFG-494
ENZYMATIC-REACTION - ENZRXNKFG-488
LEFT - ATP
LEFT - |Protein-Histidines|
MEMBER-SORT-FN - NUMBERED-CLASS-SORT-FN
OFFICIAL-EC? - T
PHYSIOLOGICALLY-RELEVANT? - T
RIGHT - ADP
RIGHT - |Protein-phospho-L-histidines|
RIGHT - PROTON
SYNONYMS - EnvZ
SYNONYMS - histidine kinase (ambiguous)
SYNONYMS - histidine protein kinase (ambiguous)
SYNONYMS - protein histidine kinase (ambiguous)
SYNONYMS - protein kinase (histidine) (ambiguous)
SYNONYMS - HK1
SYNONYMS - HP165
SYNONYMS - Sln1p
SYSTEMATIC-NAME - ATP:protein-<small>L</small>-histidine <em>N</em>-phosphotransferase
//
UNIQUE-ID - CARBAMATE-KINASE-RXN
TYPES - EC-2.7.2
TYPES - Small-Molecule-Reactions
COMMON-NAME - carbamate kinase
CREDITS - AUKFG-1
EC-NUMBER - 2.7.2.2
IN-PATHWAY - CITRULLINE-DEG-PWY
LEFT - AMMONIA
LEFT - CARBON-DIOXIDE
LEFT - ATP
MEMBER-SORT-FN - NUMBERED-CLASS-SORT-FN
OFFICIAL-EC? - T
ORPHAN? - :NO
PHYSIOLOGICALLY-RELEVANT? - T
REACTION-DIRECTION - RIGHT-TO-LEFT
RIGHT - PROTON
RIGHT - CARBAMOYL-P
RIGHT - ADP
SYNONYMS - CKase
SYNONYMS - carbamoyl phosphokinase
SYNONYMS - carbamyl phosphokinase
SYSTEMATIC-NAME - ATP:carbamate phosphotransferase
//
UNIQUE-ID - PHOSGLYPHOS-RXN
TYPES - EC-2.7.2
TYPES - Small-Molecule-Reactions
COMMON-NAME - phosphoglycerate kinase
CREDITS - AUKFG-1
EC-NUMBER - 2.7.2.3
ENZYMATIC-REACTION - ENZRXNKFG-186
IN-PATHWAY - GLYCOLYSIS
IN-PATHWAY - GLUCONEO-PWY
LEFT - G3P
LEFT - ATP
MEMBER-SORT-FN - NUMBERED-CLASS-SORT-FN
OFFICIAL-EC? - T
ORPHAN? - :NO
PHYSIOLOGICALLY-RELEVANT? - T
REACTION-DIRECTION - REVERSIBLE
RIGHT - DPG
RIGHT - ADP
SYNONYMS - PGK
SYNONYMS - 3-PGK
SYNONYMS - ATP-3-phospho-<small>D</small>-glycerate-1-phosphotransferase
SYNONYMS - ATP:<small>D</small>-3-phosphoglycerate 1-phosphotransferase
SYNONYMS - 3-phosphoglycerate kinase
SYNONYMS - 3-phosphoglycerate phosphokinase
SYNONYMS - 3-phosphoglyceric acid kinase
SYNONYMS - 3-phosphoglyceric acid phosphokinase
SYNONYMS - 3-phosphoglyceric kinase
SYNONYMS - glycerate 3-phosphate kinase
SYNONYMS - glycerophosphate kinase
SYNONYMS - phosphoglyceric acid kinase
SYNONYMS - phosphoglyceric kinase
SYNONYMS - phosphoglycerokinase
SYSTEMATIC-NAME - ATP:3-phospho-<small>D</small>-glycerate 1-phosphotransferase
//
UNIQUE-ID - ACETATEKIN-RXN
TYPES - EC-2.7.2
TYPES - Small-Molecule-Reactions
COMMON-NAME - acetate kinase
CREDITS - AUKFG-1
DELTAG0 - 3.1    
EC-NUMBER - 2.7.2.1
ENZYMATIC-REACTION - ENZRXNKFG-204
IN-PATHWAY - PWY-5485
IN-PATHWAY - PWY0-1312
IN-PATHWAY - FERMENTATION-PWY
LEFT - ATP
LEFT - ACET
MEMBER-SORT-FN - NUMBERED-CLASS-SORT-FN
OFFICIAL-EC? - T
ORPHAN? - :NO
PHYSIOLOGICALLY-RELEVANT? - T
REACTION-DIRECTION - RIGHT-TO-LEFT
RIGHT - ADP
RIGHT - ACETYL-P
SYNONYMS - acetokinase
SYNONYMS - AckA
SYNONYMS - AK
SYNONYMS - acetic kinase
SYNONYMS - acetate kinase (phosphorylating)
SYSTEMATIC-NAME - ATP:acetate phosphotransferase
//
UNIQUE-ID - RXN-7958
TYPES - EC-2.7.2
TYPES - Small-Molecule-Reactions
COMMON-NAME - acetate kinase
CREDITS - AUKFG-1
EC-NUMBER - 2.7.2.1
ENZYMATIC-REACTION - ENZRXNKFG-205
LEFT - ATP
LEFT - PROPIONATE
MEMBER-SORT-FN - NUMBERED-CLASS-SORT-FN
OFFICIAL-EC? - T
PHYSIOLOGICALLY-RELEVANT? - T
RIGHT - ADP
RIGHT - PROPIONYL-P
SYNONYMS - acetokinase
SYNONYMS - AckA
SYNONYMS - AK
SYNONYMS - acetic kinase
SYNONYMS - acetate kinase (phosphorylating)
SYSTEMATIC-NAME - ATP:acetate phosphotransferase
//
UNIQUE-ID - ACETYLGLUTKIN-RXN
TYPES - EC-2.7.2
TYPES - Small-Molecule-Reactions
COMMON-NAME - acetylglutamate kinase
CREDITS - AUKFG-1
EC-NUMBER - 2.7.2.8
ENZYMATIC-REACTION - ENZRXNKFG-288
IN-PATHWAY - ARGSYNBSUB-PWY
IN-PATHWAY - GLUTORN-PWY
LEFT - ACETYL-GLU
LEFT - ATP
MEMBER-SORT-FN - NUMBERED-CLASS-SORT-FN
OFFICIAL-EC? - T
ORPHAN? - :NO
PHYSIOLOGICALLY-RELEVANT? - T
REACTION-DIRECTION - LEFT-TO-RIGHT
RIGHT - N-ACETYL-GLUTAMYL-P
RIGHT - ADP
SYNONYMS - <em>N</em>-acetylglutamate 5-phosphotransferase
SYNONYMS - acetylglutamate phosphokinase
SYNONYMS - <em>N</em>-acetylglutamate phosphokinase
SYNONYMS - <em>N</em>-acetylglutamate kinase
SYNONYMS - <em>N</em>-acetylglutamic 5-phosphotransferase
SYSTEMATIC-NAME - ATP:<em>N</em>-acetyl-<small>L</small>-glutamate 5-phosphotransferase
//
UNIQUE-ID - ASPARTATEKIN-RXN
TYPES - EC-2.7.2
TYPES - Small-Molecule-Reactions
COMMON-NAME - aspartate kinase
CREDITS - AUKFG-1
EC-NUMBER - 2.7.2.4
ENZYMATIC-REACTION - ENZRXNKFG-461
IN-PATHWAY - PWY-2942
IN-PATHWAY - HOMOSERSYN-PWY
LEFT - L-ASPARTATE
LEFT - ATP
MEMBER-SORT-FN - NUMBERED-CLASS-SORT-FN
OFFICIAL-EC? - T
ORPHAN? - :NO
PHYSIOLOGICALLY-RELEVANT? - T
REACTION-DIRECTION - LEFT-TO-RIGHT
RIGHT - L-BETA-ASPARTYL-P
RIGHT - ADP
SYNONYMS - aspartokinase
SYNONYMS - AK
SYNONYMS - &beta;-aspartokinase
SYNONYMS - aspartic kinase
SYSTEMATIC-NAME - ATP:<small>L</small>-aspartate 4-phosphotransferase
//
UNIQUE-ID - 2.7.3.9-RXN
TYPES - EC-2.7.3
TYPES - Protein-Modification-Reactions
COMMON-NAME - phospho<em>enol</em>pyruvate&mdash;protein phosphotransferase
CREDITS - AUKFG-1
EC-NUMBER - 2.7.3.9
ENZYMATIC-REACTION - ENZRXNKFG-853
ENZYMATIC-REACTION - ENZRXNKFG-688
LEFT - PHOSPHO-ENOL-PYRUVATE
LEFT - |Protein-Histidines|
MEMBER-SORT-FN - NUMBERED-CLASS-SORT-FN
OFFICIAL-EC? - T
PHYSIOLOGICALLY-RELEVANT? - T
RIGHT - PYRUVATE
RIGHT - |Protein-3-phospho-L-histidines|
SYNONYMS - phospho<em>enol</em>pyruvate sugar phosphotransferase enzyme I
SYNONYMS - phosphopyruvate-protein factor phosphotransferase
SYNONYMS - phosphopyruvate-protein phosphotransferase
SYNONYMS - sugar-PEP phosphotransferase enzyme I
SYNONYMS - phospho<em>enol</em>pyruvate:protein-<small>L</small>-histidine <em>N</em>-<em>pros</em>-phosphotransferase
SYSTEMATIC-NAME - phospho<em>enol</em>pyruvate:protein-<small>L</small>-histidine <em>N</em><small><sup>&pi;</sup></small>-phosphotransferase
//
UNIQUE-ID - RXN-12002
TYPES - EC-2.7.4
TYPES - Small-Molecule-Reactions
COMMON-NAME - UMP/CMP kinase
CREDITS - AUKFG-1
CREDITS - SRI
CREDITS - |caspi|
EC-NUMBER - 2.7.4.14
ENZYMATIC-REACTION - ENZRXNKFG-75
LEFT - ATP
LEFT - UMP
MEMBER-SORT-FN - NUMBERED-CLASS-SORT-FN
OFFICIAL-EC? - T
ORPHAN? - :NO
PHYSIOLOGICALLY-RELEVANT? - T
RIGHT - ADP
RIGHT - UDP
SYNONYMS - cytidylate kinase
SYNONYMS - deoxycytidylate kinase
SYNONYMS - CTP:CMP phosphotransferase
SYNONYMS - dCMP kinase
SYNONYMS - deoxycytidine monophosphokinase
SYNONYMS - UMP-CMP kinase
SYNONYMS - ATP:UMP-CMP phosphotransferase
SYNONYMS - pyrimidine nucleoside monophosphate kinase
SYNONYMS - uridine monophosphate-cytidine monophosphate phosphotransferase
SYSTEMATIC-NAME - ATP:CMP(UMP) phosphotransferase
//
UNIQUE-ID - CMPKI-RXN
TYPES - EC-2.7.4
TYPES - Small-Molecule-Reactions
COMMON-NAME - UMP/CMP kinase
CREDITS - AUKFG-1
CREDITS - SRI
CREDITS - |caspi|
EC-NUMBER - 2.7.4.14
ENZYMATIC-REACTION - ENZRXNKFG-76
IN-PATHWAY - PWY-5687
LEFT - ATP
LEFT - CMP
MEMBER-SORT-FN - NUMBERED-CLASS-SORT-FN
OFFICIAL-EC? - T
ORPHAN? - :NO
PHYSIOLOGICALLY-RELEVANT? - T
REACTION-DIRECTION - LEFT-TO-RIGHT
RIGHT - ADP
RIGHT - CDP
SYNONYMS - cytidylate kinase
SYNONYMS - deoxycytidylate kinase
SYNONYMS - CTP:CMP phosphotransferase
SYNONYMS - dCMP kinase
SYNONYMS - deoxycytidine monophosphokinase
SYNONYMS - UMP-CMP kinase
SYNONYMS - ATP:UMP-CMP phosphotransferase
SYNONYMS - pyrimidine nucleoside monophosphate kinase
SYNONYMS - uridine monophosphate-cytidine monophosphate phosphotransferase
SYSTEMATIC-NAME - ATP:CMP(UMP) phosphotransferase
//
UNIQUE-ID - RXN-7913
TYPES - EC-2.7.4
TYPES - Small-Molecule-Reactions
COMMON-NAME - UMP/CMP kinase
CREDITS - AUKFG-1
CREDITS - SRI
CREDITS - |caspi|
EC-NUMBER - 2.7.4.14
ENZYMATIC-REACTION - ENZRXNKFG-77
LEFT - ATP
LEFT - DCMP
MEMBER-SORT-FN - NUMBERED-CLASS-SORT-FN
OFFICIAL-EC? - T
ORPHAN? - :NO
PHYSIOLOGICALLY-RELEVANT? - T
RIGHT - ADP
RIGHT - DCDP
SYNONYMS - cytidylate kinase
SYNONYMS - deoxycytidylate kinase
SYNONYMS - CTP:CMP phosphotransferase
SYNONYMS - dCMP kinase
SYNONYMS - deoxycytidine monophosphokinase
SYNONYMS - UMP-CMP kinase
SYNONYMS - ATP:UMP-CMP phosphotransferase
SYNONYMS - pyrimidine nucleoside monophosphate kinase
SYNONYMS - uridine monophosphate-cytidine monophosphate phosphotransferase
SYSTEMATIC-NAME - ATP:CMP(UMP) phosphotransferase
//
UNIQUE-ID - GUANYL-KIN-RXN
TYPES - EC-2.7.4
TYPES - Small-Molecule-Reactions
COMMON-NAME - guanylate kinase
CREDITS - AUKFG-1
EC-NUMBER - 2.7.4.8
ENZYMATIC-REACTION - ENZRXNKFG-145
IN-PATHWAY - PWY-6125
IN-PATHWAY - P1-PWY
LEFT - GMP
LEFT - ATP
MEMBER-SORT-FN - NUMBERED-CLASS-SORT-FN
OFFICIAL-EC? - T
ORPHAN? - :NO
PHYSIOLOGICALLY-RELEVANT? - T
REACTION-DIRECTION - LEFT-TO-RIGHT
RIGHT - GDP
RIGHT - ADP
SYNONYMS - deoxyguanylate kinase
SYNONYMS - 5&prime;-GMP kinase
SYNONYMS - GMP kinase
SYNONYMS - guanosine monophosphate kinase
SYNONYMS - ATP:GMP phosphotransferase
SYSTEMATIC-NAME - ATP:(d)GMP phosphotransferase
//
UNIQUE-ID - GDPKIN-RXN
TYPES - EC-2.7.4
TYPES - Small-Molecule-Reactions
CREDITS - AUKFG-1
EC-NUMBER - 2.7.4.6
ENZYMATIC-REACTION - ENZRXNKFG-693
IN-PATHWAY - PPGPPMET-PWY
IN-PATHWAY - PWY-6125
LEFT - GDP
LEFT - ATP
MEMBER-SORT-FN - NUMBERED-CLASS-SORT-FN
OFFICIAL-EC? - NIL
PHYSIOLOGICALLY-RELEVANT? - T
REACTION-DIRECTION - LEFT-TO-RIGHT
RIGHT - GTP
RIGHT - ADP
//
UNIQUE-ID - DUDPKIN-RXN
TYPES - EC-2.7.4
TYPES - Small-Molecule-Reactions
CREDITS - AUKFG-1
EC-NUMBER - 2.7.4.6
ENZYMATIC-REACTION - ENZRXNKFG-694
IN-PATHWAY - PWY0-166
LEFT - DUDP
LEFT - ATP
MEMBER-SORT-FN - NUMBERED-CLASS-SORT-FN
OFFICIAL-EC? - NIL
PHYSIOLOGICALLY-RELEVANT? - T
REACTION-DIRECTION - LEFT-TO-RIGHT
RIGHT - DUTP
RIGHT - ADP
//
UNIQUE-ID - DTDPKIN-RXN
TYPES - EC-2.7.4
TYPES - Small-Molecule-Reactions
CREDITS - AUKFG-1
EC-NUMBER - 2.7.4.6
ENZYMATIC-REACTION - ENZRXNKFG-695
IN-PATHWAY - PWY0-166
LEFT - TDP
LEFT - ATP
MEMBER-SORT-FN - NUMBERED-CLASS-SORT-FN
OFFICIAL-EC? - NIL
ORPHAN? - :NO
PHYSIOLOGICALLY-RELEVANT? - T
REACTION-DIRECTION - LEFT-TO-RIGHT
RIGHT - TTP
RIGHT - ADP
//
UNIQUE-ID - DGDPKIN-RXN
TYPES - EC-2.7.4
TYPES - Small-Molecule-Reactions
CREDITS - AUKFG-1
EC-NUMBER - 2.7.4.6
ENZYMATIC-REACTION - ENZRXNKFG-696
IN-PATHWAY - PWY-6125
LEFT - DGDP
LEFT - ATP
MEMBER-SORT-FN - NUMBERED-CLASS-SORT-FN
OFFICIAL-EC? - NIL
PHYSIOLOGICALLY-RELEVANT? - T
REACTION-DIRECTION - LEFT-TO-RIGHT
RIGHT - DGTP
RIGHT - ADP
//
UNIQUE-ID - DCDPKIN-RXN
TYPES - EC-2.7.4
TYPES - Small-Molecule-Reactions
CREDITS - AUKFG-1
EC-NUMBER - 2.7.4.6
ENZYMATIC-REACTION - ENZRXNKFG-697
IN-PATHWAY - PWY0-166
LEFT - DCDP
LEFT - ATP
MEMBER-SORT-FN - NUMBERED-CLASS-SORT-FN
OFFICIAL-EC? - NIL
PHYSIOLOGICALLY-RELEVANT? - T
REACTION-DIRECTION - LEFT-TO-RIGHT
RIGHT - DCTP
RIGHT - ADP
//
UNIQUE-ID - DADPKIN-RXN
TYPES - EC-2.7.4
TYPES - Small-Molecule-Reactions
CREDITS - AUKFG-1
EC-NUMBER - 2.7.4.6
ENZYMATIC-REACTION - ENZRXNKFG-698
IN-PATHWAY - PWY-6126
LEFT - DADP
LEFT - ATP
MEMBER-SORT-FN - NUMBERED-CLASS-SORT-FN
OFFICIAL-EC? - NIL
PHYSIOLOGICALLY-RELEVANT? - T
REACTION-DIRECTION - LEFT-TO-RIGHT
RIGHT - DATP
RIGHT - ADP
//
UNIQUE-ID - CDPKIN-RXN
TYPES - EC-2.7.4
TYPES - Small-Molecule-Reactions
CREDITS - AUKFG-1
EC-NUMBER - 2.7.4.6
ENZYMATIC-REACTION - ENZRXNKFG-699
IN-PATHWAY - PWY-5687
IN-PATHWAY - PWY0-163
LEFT - CDP
LEFT - ATP
MEMBER-SORT-FN - NUMBERED-CLASS-SORT-FN
OFFICIAL-EC? - NIL
PHYSIOLOGICALLY-RELEVANT? - T
REACTION-DIRECTION - REVERSIBLE
RIGHT - CTP
RIGHT - ADP
//
UNIQUE-ID - NUCLEOSIDE-DIP-KIN-RXN
TYPES - EC-2.7.4
TYPES - Small-Molecule-Reactions
COMMON-NAME - nucleoside-diphosphate kinase
CREDITS - AUKFG-1
EC-NUMBER - 2.7.4.6
ENZYMATIC-REACTION - ENZRXNKFG-700
LEFT - |Ribonucleoside-Diphosphates|
LEFT - ATP
MEMBER-SORT-FN - NUMBERED-CLASS-SORT-FN
OFFICIAL-EC? - T
PHYSIOLOGICALLY-RELEVANT? - T
RIGHT - |Ribonucleoside-Triphosphates|
RIGHT - ADP
SYNONYMS - nucleoside 5&prime;-diphosphate kinase
SYNONYMS - nucleoside diphosphate (UDP) kinase
SYNONYMS - nucleoside diphosphokinase
SYNONYMS - nucleotide phosphate kinase
SYNONYMS - UDP kinase
SYNONYMS - uridine diphosphate kinase
SYSTEMATIC-NAME - ATP:nucleoside-diphosphate phosphotransferase
//
UNIQUE-ID - UDPKIN-RXN
TYPES - EC-2.7.4
TYPES - Small-Molecule-Reactions
CREDITS - AUKFG-1
EC-NUMBER - 2.7.4.6
IN-PATHWAY - PWY-5687
LEFT - UDP
LEFT - ATP
MEMBER-SORT-FN - NUMBERED-CLASS-SORT-FN
OFFICIAL-EC? - NIL
PHYSIOLOGICALLY-RELEVANT? - T
REACTION-DIRECTION - LEFT-TO-RIGHT
RIGHT - UTP
RIGHT - ADP
//
UNIQUE-ID - 2.7.4.22-RXN
TYPES - EC-2.7.4
TYPES - Small-Molecule-Reactions
COMMON-NAME - UMP kinase
CREDITS - AUKFG-1
EC-NUMBER - 2.7.4.22
ENZYMATIC-REACTION - ENZRXNKFG-714
IN-PATHWAY - PWY-5687
IN-PATHWAY - P1-PWY
LEFT - ATP
LEFT - UMP
MEMBER-SORT-FN - NUMBERED-CLASS-SORT-FN
OFFICIAL-EC? - T
ORPHAN? - :NO
PHYSIOLOGICALLY-RELEVANT? - T
REACTION-DIRECTION - LEFT-TO-RIGHT
RIGHT - ADP
RIGHT - UDP
SYNONYMS - uridylate kinase
SYNONYMS - UMPK
SYNONYMS - uridine monophosphate kinase
SYNONYMS - PyrH
SYNONYMS - UMP-kinase
SYNONYMS - SmbA
SYSTEMATIC-NAME - ATP:UMP phosphotransferase
//
UNIQUE-ID - DTMPKI-RXN
TYPES - EC-2.7.4
TYPES - Small-Molecule-Reactions
COMMON-NAME - dTMP kinase
CREDITS - AUKFG-1
EC-NUMBER - 2.7.4.9
ENZYMATIC-REACTION - ENZRXNKFG-749
IN-PATHWAY - PWY0-166
IN-PATHWAY - P1-PWY
LEFT - ATP
LEFT - TMP
MEMBER-SORT-FN - NUMBERED-CLASS-SORT-FN
OFFICIAL-EC? - T
ORPHAN? - :NO
PHYSIOLOGICALLY-RELEVANT? - T
REACTION-DIRECTION - LEFT-TO-RIGHT
RIGHT - ADP
RIGHT - TDP
SYNONYMS - thymidine monophosphate kinase
SYNONYMS - thymidylate kinase
SYNONYMS - thymidylate monophosphate kinase
SYNONYMS - thymidylic acid kinase
SYNONYMS - thymidylic kinase
SYNONYMS - deoxythymidine 5&prime;-monophosphate kinase
SYNONYMS - TMPK
SYNONYMS - thymidine 5&prime;-monophosphate kinase
SYSTEMATIC-NAME - ATP:dTMP phosphotransferase
//
UNIQUE-ID - ADENYL-KIN-RXN
TYPES - EC-2.7.4
TYPES - Small-Molecule-Reactions
COMMON-NAME - adenylate kinase
CREDITS - AUKFG-1
EC-NUMBER - 2.7.4.3
ENZYMATIC-REACTION - ENZRXNKFG-771
IN-PATHWAY - PWY-6126
IN-PATHWAY - P1-PWY
LEFT - AMP
LEFT - ATP
MEMBER-SORT-FN - NUMBERED-CLASS-SORT-FN
OFFICIAL-EC? - T
ORPHAN? - :NO
PHYSIOLOGICALLY-RELEVANT? - T
REACTION-DIRECTION - LEFT-TO-RIGHT
RIGHT - ADP
^COEFFICIENT - 2
SYNONYMS - myokinase
SYNONYMS - 5&prime;-AMP-kinase
SYNONYMS - adenylic kinase
SYNONYMS - adenylokinase
SYSTEMATIC-NAME - ATP:AMP phosphotransferase
//
UNIQUE-ID - POLYPHOSPHATE-KINASE-RXN
TYPES - EC-2.7.4
TYPES - Small-Molecule-Reactions
COMMON-NAME - polyphosphate kinase
CANNOT-BALANCE? - T
CREDITS - AUKFG-1
EC-NUMBER - 2.7.4.1
ENZYMATIC-REACTION - ENZRXNKFG-835
LEFT - ATP
LEFT - |Long-Chain-Polyphosphate|
MEMBER-SORT-FN - NUMBERED-CLASS-SORT-FN
OFFICIAL-EC? - T
PHYSIOLOGICALLY-RELEVANT? - T
RIGHT - ADP
RIGHT - |Long-Chain-Polyphosphate|
SYNONYMS - polyphosphoric acid kinase
SYSTEMATIC-NAME - ATP:polyphosphate phosphotransferase
//
UNIQUE-ID - THI-P-KIN-RXN
TYPES - EC-2.7.4
TYPES - Small-Molecule-Reactions
COMMON-NAME - thiamine-phosphate kinase
CREDITS - AUKFG-1
EC-NUMBER - 2.7.4.16
ENZYMATIC-REACTION - ENZRXNKFG-882
IN-PATHWAY - PWY-6893
IN-PATHWAY - PWY-6894
LEFT - THIAMINE-P
LEFT - ATP
MEMBER-SORT-FN - NUMBERED-CLASS-SORT-FN
OFFICIAL-EC? - T
ORPHAN? - :NO
PHYSIOLOGICALLY-RELEVANT? - T
REACTION-DIRECTION - LEFT-TO-RIGHT
RIGHT - THIAMINE-PYROPHOSPHATE
RIGHT - ADP
SYNONYMS - thiamin-monophosphate kinase
SYNONYMS - thiamin monophosphatase
SYNONYMS - thiamin monophosphokinase
SYSTEMATIC-NAME - ATP:thiamine-phosphate phosphotransferase
//
UNIQUE-ID - RXN-11832
TYPES - EC-2.7.4
TYPES - Small-Molecule-Reactions
COMMON-NAME - (d)CMP kinase
CREDITS - AUKFG-1
CREDITS - SRI
CREDITS - |caspi|
EC-NUMBER - 2.7.4.25
IN-PATHWAY - P1-PWY
IN-PATHWAY - PWY0-163
LEFT - ATP
LEFT - CMP
MEMBER-SORT-FN - NUMBERED-CLASS-SORT-FN
OFFICIAL-EC? - T
ORPHAN? - :NO
PHYSIOLOGICALLY-RELEVANT? - T
REACTION-DIRECTION - LEFT-TO-RIGHT
RIGHT - ADP
RIGHT - CDP
SYNONYMS - prokaryotic cytidylate kinase
SYNONYMS - deoxycytidylate kinase
SYNONYMS - dCMP kinase
SYNONYMS - deoxycytidine monophosphokinase
SYSTEMATIC-NAME - ATP:(d)CMP phosphotransferase
//
UNIQUE-ID - GTPPYPHOSKIN-RXN
TYPES - EC-2.7.6
TYPES - Small-Molecule-Reactions
COMMON-NAME - GTP diphosphokinase
CREDITS - AUKFG-1
EC-NUMBER - 2.7.6.5
ENZYMATIC-REACTION - ENZRXNKFG-91
IN-PATHWAY - PPGPPMET-PWY
LEFT - GTP
LEFT - ATP
MEMBER-SORT-FN - NUMBERED-CLASS-SORT-FN
OFFICIAL-EC? - T
ORPHAN? - :NO
PHYSIOLOGICALLY-RELEVANT? - T
REACTION-DIRECTION - LEFT-TO-RIGHT
RIGHT - GDP-TP
RIGHT - AMP
SYNONYMS - stringent factor
SYNONYMS - guanosine 3&prime;,5&prime;-polyphosphate synthase
SYNONYMS - GTP pyrophosphokinase
SYNONYMS - ATP-GTP 3&prime;-diphosphotransferase
SYNONYMS - guanosine 5&prime;,3&prime;-polyphosphate synthetase
SYNONYMS - (p)ppGpp synthetase I
SYNONYMS - (p)ppGpp synthetase II
SYNONYMS - guanosine pentaphosphate synthetase
SYNONYMS - GPSI
SYNONYMS - GPSII
SYSTEMATIC-NAME - ATP:GTP 3&prime;-diphosphotransferase
//
UNIQUE-ID - GDPPYPHOSKIN-RXN
TYPES - EC-2.7.6
TYPES - Small-Molecule-Reactions
CREDITS - AUKFG-1
EC-NUMBER - 2.7.6.5
ENZYMATIC-REACTION - ENZRXNKFG-92
IN-PATHWAY - PPGPPMET-PWY
LEFT - ATP
LEFT - GDP
MEMBER-SORT-FN - NUMBERED-CLASS-SORT-FN
OFFICIAL-EC? - NIL
ORPHAN? - :NO
PHYSIOLOGICALLY-RELEVANT? - T
REACTION-DIRECTION - LEFT-TO-RIGHT
RIGHT - AMP
RIGHT - GUANOSINE-5DP-3DP
//
UNIQUE-ID - PRPPSYN-RXN
TYPES - EC-2.7.6
TYPES - Small-Molecule-Reactions
COMMON-NAME - ribose-phosphate diphosphokinase
CREDITS - AUKFG-1
EC-NUMBER - 2.7.6.1
ENZYMATIC-REACTION - ENZRXNKFG-354
IN-PATHWAY - PWY0-662
LEFT - ATP
LEFT - RIBOSE-5P
MEMBER-SORT-FN - NUMBERED-CLASS-SORT-FN
OFFICIAL-EC? - T
ORPHAN? - :NO
PHYSIOLOGICALLY-RELEVANT? - T
REACTION-DIRECTION - LEFT-TO-RIGHT
RIGHT - PROTON
RIGHT - PRPP
RIGHT - AMP
SYNONYMS - ribose-phosphate pyrophosphokinase
SYNONYMS - PRPP synthetase
SYNONYMS - phosphoribosylpyrophosphate synthetase
SYNONYMS - PPRibP synthetase
SYNONYMS - PP-ribose P synthetase
SYNONYMS - 5-phosphoribosyl-1-pyrophosphate synthetase
SYNONYMS - 5-phosphoribose pyrophosphorylase
SYNONYMS - 5-phosphoribosyl-&alpha;-1-pyrophosphate synthetase
SYNONYMS - phosphoribosyl-diphosphate synthetase
SYNONYMS - phosphoribosylpyrophosphate synthase
SYNONYMS - pyrophosphoribosylphosphate synthetase
SYNONYMS - ribophosphate pyrophosphokinase
SYNONYMS - ribose-5-phosphate pyrophosphokinase
SYSTEMATIC-NAME - ATP:<small>D</small>-ribose-5-phosphate diphosphotransferase
//
UNIQUE-ID - H2PTERIDINEPYROPHOSPHOKIN-RXN
TYPES - EC-2.7.6
TYPES - Small-Molecule-Reactions
COMMON-NAME - 2-amino-4-hydroxy-6-hydroxymethyldihydropteridine diphosphokinase
CREDITS - AUKFG-1
EC-NUMBER - 2.7.6.3
ENZYMATIC-REACTION - ENZRXNKFG-799
ENZYMATIC-REACTION - ENZRXNKFG-778
IN-PATHWAY - PWY-6147
LEFT - AMINO-OH-HYDROXYMETHYL-DIHYDROPTERIDINE
LEFT - ATP
MEMBER-SORT-FN - NUMBERED-CLASS-SORT-FN
OFFICIAL-EC? - T
ORPHAN? - :NO
PHYSIOLOGICALLY-RELEVANT? - T
REACTION-DIRECTION - LEFT-TO-RIGHT
RIGHT - PROTON
RIGHT - DIHYDROPTERIN-CH2OH-PP
RIGHT - AMP
SYNONYMS - 2-amino-4-hydroxy-6-hydroxymethyldihydropteridine pyrophosphokinase
SYNONYMS - H<small><sub>2</sub></small>-pteridine-CH<small><sub>2</sub></small>OH pyrophosphokinase
SYNONYMS - 7,8-dihydroxymethylpterin-pyrophosphokinase
SYNONYMS - HPPK
SYNONYMS - 7,8-dihydro-6-hydroxymethylpterin pyrophosphokinase
SYNONYMS - hydroxymethyldihydropteridine pyrophosphokinase
SYSTEMATIC-NAME - ATP:2-amino-4-hydroxy-6-hydroxymethyl-7,8-dihydropteridine 6&prime;-diphosphotransferase
//
UNIQUE-ID - GLUC1PADENYLTRANS-RXN
TYPES - EC-2.7.7
TYPES - Small-Molecule-Reactions
COMMON-NAME - glucose-1-phosphate adenylyltransferase
CREDITS - AUKFG-1
EC-NUMBER - 2.7.7.27
ENZYMATIC-REACTION - ENZRXNKFG-15
IN-PATHWAY - GLYCOGENSYNTH-PWY
IN-PATHWAY - PWY-622
LEFT - PROTON
LEFT - GLC-1-P
LEFT - ATP
MEMBER-SORT-FN - NUMBERED-CLASS-SORT-FN
OFFICIAL-EC? - T
ORPHAN? - :NO
PHYSIOLOGICALLY-RELEVANT? - T
REACTION-DIRECTION - LEFT-TO-RIGHT
RIGHT - ADP-D-GLUCOSE
RIGHT - PPI
SYNONYMS - ADP glucose pyrophosphorylase
SYNONYMS - glucose 1-phosphate adenylyltransferase
SYNONYMS - adenosine diphosphate glucose pyrophosphorylase
SYNONYMS - adenosine diphosphoglucose pyrophosphorylase
SYNONYMS - ADP-glucose pyrophosphorylase
SYNONYMS - ADP-glucose synthase
SYNONYMS - ADP-glucose synthetase
SYNONYMS - ADPG pyrophosphorylase
SYNONYMS - ADP:&alpha;-<small>D</small>-glucose-1-phosphate adenylyltransferase
SYSTEMATIC-NAME - ATP:&alpha;-<small>D</small>-glucose-1-phosphate adenylyltransferase
//
UNIQUE-ID - GSADENYLATION-RXN
TYPES - EC-2.7.7
TYPES - Protein-Modification-Reactions
COMMON-NAME - [glutamate&mdash;ammonia-ligase] adenylyltransferase
CREDITS - AUKFG-1
EC-NUMBER - 2.7.7.42
ENZYMATIC-REACTION - ENZRXNKFG-18
LEFT - |Glutamine-synthases|
LEFT - ATP
MEMBER-SORT-FN - NUMBERED-CLASS-SORT-FN
OFFICIAL-EC? - T
ORPHAN? - :NO
PHYSIOLOGICALLY-RELEVANT? - T
RIGHT - |Adenylyl-glutamine-synthases|
RIGHT - PPI
SYNONYMS - glutamine-synthetase adenylyltransferase
SYNONYMS - ATP:glutamine synthetase adenylyltransferase
SYNONYMS - adenosine triphosphate:glutamine synthetase adenylyltransferase
SYSTEMATIC-NAME - ATP:[<small>L</small>-glutamate:ammonia ligase (ADP-forming)] adenylyltransferase
//
[truncated: 308,224 more chars]
