# Supplementary material for: Genome resolved analysis of a premature infant gut microbial community reveals a Varibaculum cambriense genome and a shift towards fermentation-based metabolism during the third week of life
Source: Microbiome. 2013 Dec 17;1:30. doi: 10.1186/2049-2618-1-30 (PMC4177395; doi:10.1186/2049-2618-1-30)
Supplement: Additional file 5 — KEGG annotations. [file 2049-2618-1-30-S5.zip › af5_V_cambriense_pathway_tools/1.0/data/regulons.dat]

# 
#
# Authors:
#
# Please see the license agreement regarding the use of and distribution of this file.
# The format of this file is defined at http://bioinformatics.ai.sri.com/ptools/flatfile-format.html .
#
# Species: Varibaculum cambriense dora
# Database: DoraCyc
# Version: 1.0
# File Name: regulons.dat
# Date and time generated: July 17, 2013, 11:46:23
#
# Attributes:
#    UNIQUE-ID
#    TYPES
#    COMMON-NAME
#    ABBREV-NAME
#    AROMATIC-RINGS
#    ATOM-CHARGES
#    CATALYZES
#    CHEMICAL-FORMULA
#    CITATIONS
#    COFACTORS-OF
#    COFACTORS-OR-PROSTHETIC-GROUPS-OF
#    COMMENT
#    COMMENT-INTERNAL
#    COMPONENT-COEFFICIENTS
#    COMPONENT-OF
#    COMPONENTS
#    CONSENSUS-SEQUENCE
#    CREDITS
#    DATA-SOURCE
#    DBLINKS
#    DNA-FOOTPRINT-SIZE
#    DOCUMENTATION
#    ENZYME-NOT-USED-IN
#    FEATURES
#    FUNCTIONAL-ASSIGNMENT-COMMENT
#    FUNCTIONAL-ASSIGNMENT-STATUS
#    GENE
#    GO-TERMS
#    HAS-NO-STRUCTURE?
#    HIDE-SLOT?
#    IN-MIXTURE
#    INCHI
#    INSTANCE-NAME-TEMPLATE
#    ISOZYME-SEQUENCE-SIMILARITY
#    LOCATIONS
#    MEMBER-SORT-FN
#    MODIFIED-FORM
#    MOLECULAR-WEIGHT
#    MOLECULAR-WEIGHT-EXP
#    MOLECULAR-WEIGHT-KD
#    MOLECULAR-WEIGHT-SEQ
#    MONOISOTOPIC-MW
#    N+1-NAME
#    N-1-NAME
#    N-NAME
#    NEIDHARDT-SPOT-NUMBER
#    PI
#    PKA1
#    PKA2
#    PKA3
#    PROMOTER-BOX-NAME-1
#    PROMOTER-BOX-NAME-2
#    PROSTHETIC-GROUPS-OF
#    RADICAL-ATOMS
#    RECOGNIZED-PROMOTERS
#    REGULATED-BY
#    REGULATES
#    SMILES
#    SPECIES
#    SPLICE-FORM-INTRONS
#    STRUCTURE-BONDS
#    SUPERATOMS
#    SYMMETRY
#    SYNONYMS
#    SYSTEMATIC-NAME
#    TEMPLATE-FILE
#    UNMODIFIED-FORM
#
# The DORA database contains no Proteins.
