# Supplementary material for: Genome resolved analysis of a premature infant gut microbial community reveals a Varibaculum cambriense genome and a shift towards fermentation-based metabolism during the third week of life
Source: Microbiome. 2013 Dec 17;1:30. doi: 10.1186/2049-2618-1-30 (PMC4177395; doi:10.1186/2049-2618-1-30)
Supplement: Additional file 5 — KEGG annotations. [file 2049-2618-1-30-S5.zip › af5_V_cambriense_pathway_tools/1.0/data/species.dat]

# 
#
# Authors:
#
# Please see the license agreement regarding the use of and distribution of this file.
# The format of this file is defined at http://bioinformatics.ai.sri.com/ptools/flatfile-format.html .
#
# Species: Varibaculum cambriense dora
# Database: DoraCyc
# Version: 1.0
# File Name: species.dat
# Date and time generated: July 17, 2013, 11:45:46
#
# Attributes:
#    UNIQUE-ID
#    TYPES
#    COMMON-NAME
#    BIOMASS-TEMPLATES
#    CITATIONS
#    COMMENT
#    COMMENT-INTERNAL
#    CONTACT-EMAIL
#    CREDITS
#    DATA-SOURCE
#    DBLINKS
#    DOCUMENTATION
#    GENETIC-CODE
#    GENOME
#    HIDE-SLOT?
#    INSTANCE-NAME-TEMPLATE
#    MEMBER-SORT-FN
#    MITOCHONDRIAL-GENETIC-CODE
#    PGDB-AUTHORS
#    PGDB-COPYRIGHT
#    PGDB-FOOTER-CITATION
#    PGDB-HOME-PAGE
#    PGDB-LAST-CONSISTENCY-CHECK
#    PGDB-NAME
#    PGDB-TIER
#    PGDB-UNIQUE-ID
#    RANK
#    SEQUENCE-SOURCE
#    STRAIN-NAME
#    SUBSPECIES-NAME
#    SYNONYMS
#
UNIQUE-ID - DORA
TYPES - ORGKFG-1
COMMON-NAME - Varibaculum cambriense
GENETIC-CODE - 11
GENOME - GEN-EL279331
GENOME - GEN-EL279335
GENOME - GEN-EL279334
MITOCHONDRIAL-GENETIC-CODE - 0
PGDB-NAME - DoraCyc
PGDB-UNIQUE-ID - KFG
RANK - |strain|
STRAIN-NAME - dora
SUBSPECIES-NAME - 
NCBI-TAXONOMY-ID - NIL
