# Supplementary material for: Genome resolved analysis of a premature infant gut microbial community reveals a Varibaculum cambriense genome and a shift towards fermentation-based metabolism during the third week of life
Source: Microbiome. 2013 Dec 17;1:30. doi: 10.1186/2049-2618-1-30 (PMC4177395; doi:10.1186/2049-2618-1-30)
Supplement: Additional file 5 — KEGG annotations. [file 2049-2618-1-30-S5.zip › af5_V_cambriense_pathway_tools/1.0/data/TIP-ctb-DORA.dat]

(:VERSION 2 :FORMAT :FULL :USER |ctb| :UNIVERSAL-TIME 3567447096
 :AEROBICITY UNKNOWN :PRIOR-PROTEIN-COUNT 1972 :GUI-OPTIONS NIL)
(DORA :ACCEPTED GKFG-603-MONOMER NIL (TRANS-RXNKFG-2) (PPI) () () IMPORT UNKNOWN NIL NIL NIL NIL NIL "jde:jden_1438 phosphofructokinase; k00895 pyrophosphate--fructose-6-phosphate 1-phosphotransferase [ec:2.7.1.90] (db=kegg) (rbh) b")
(DORA :ACCEPTED GKFG-603-MONOMER NIL (TRANS-RXNKFG-1) (|Fructose|) () () IMPORT UNKNOWN NIL NIL NIL NIL NIL "jde:jden_1438 phosphofructokinase; k00895 pyrophosphate--fructose-6-phosphate 1-phosphotransferase [ec:2.7.1.90] (db=kegg) (rbh) b")
(DORA :ACCEPTED GKFG-603-MONOMER NIL (TRANS-RXN0-470) (|Pi|) () () IMPORT UNKNOWN NIL NIL NIL NIL NIL "jde:jden_1438 phosphofructokinase; k00895 pyrophosphate--fructose-6-phosphate 1-phosphotransferase [ec:2.7.1.90] (db=kegg) (rbh) b")
(DORA :ACCEPTED GKFG-851-MONOMER NIL (TRANS-RXNKFG-3) (UDP) () () IMPORT UNKNOWN NIL NIL NIL NIL NIL "ske:sked_09950 udp-n-acetylmuramyl pentapeptide phosphotransferase/udp-n-acetylglucosamine-1-phosphate transferase (db=kegg) (rbh) b")
(DORA :ACCEPTED GKFG-889-MONOMER NIL (TRANS-RXNKFG-4) (|Antibiotics|) () () IMPORT ATP "abc" NIL NIL NIL NIL "cdh:cdb402_1641 antibiotic abc transporter (db=kegg) (rbh) b")
(DORA :ACCEPTED GKFG-917-MONOMER NIL (TRANS-RXN0-495) (D-SERINE) () () IMPORT UNKNOWN NIL NIL NIL NIL NIL "rer:rer_44720 cyca; d-serine/d-alanine/glycine transporter; k11737 d-serine/d-alanine/glycine transporter (db=kegg) (rbh) b")
(DORA :ACCEPTED GKFG-917-MONOMER NIL (TRANS-RXNKFG-6) (D-ALANINE) () () IMPORT UNKNOWN NIL NIL NIL NIL NIL "rer:rer_44720 cyca; d-serine/d-alanine/glycine transporter; k11737 d-serine/d-alanine/glycine transporter (db=kegg) (rbh) b")
(DORA :ACCEPTED GKFG-917-MONOMER NIL (TRANS-RXNKFG-5) (GLY) () () IMPORT UNKNOWN NIL NIL NIL NIL NIL "rer:rer_44720 cyca; d-serine/d-alanine/glycine transporter; k11737 d-serine/d-alanine/glycine transporter (db=kegg) (rbh) b")
(DORA :ACCEPTED GKFG-937-MONOMER NIL (TRANS-RXNKFG-7) (|Sugar|) () () IMPORT UNKNOWN NIL NIL NIL NIL NIL "ahe:arch_0039 sugar transporter (db=kegg) (rbh) b")
(DORA :ACCEPTED GKFG-939-MONOMER NIL (TRANS-RXNKFG-7) (|Sugar|) () () IMPORT UNKNOWN NIL NIL NIL NIL NIL "sugar transporter (db=kegg evalue=0.0 bit_score=519.0 identity=63.4 coverage=99.25373134328358) (blast) c")
(DORA :ACCEPTED GKFG-940-MONOMER NIL (TRANS-RXNKFG-7) (|Sugar|) () () IMPORT UNKNOWN NIL NIL NIL NIL NIL "sugar transporter (db=kegg evalue=4.5e-38 bit_score=163.0 identity=64.5 coverage=70.58823529411765) (blast) c")
(DORA :ACCEPTED GKFG-1219-MONOMER NIL (TRANS-RXNKFG-8) ("galactoside") () NA+ SYMPORT SECONDARY "symporter" NIL NIL NIL NIL "pfr:pfreud_02360 galp; sodium:galactoside symporter (db=kegg) (rbh) b")
(DORA :ACCEPTED GKFG-1265-MONOMER NIL (TRANS-RXNKFG-9) (|dicarboxylate|) () NA+ SYMPORT SECONDARY "symporter" NIL NIL NIL NIL "ahe:arch_0471 sodium:dicarboxylate symporter (db=kegg) (rbh) b")
(DORA :ACCEPTED GKFG-1297-MONOMER NIL (TRANS-RXNKFG-10) (|Aminoglycosides|) () |Aminoglycosides| IMPORT PTS "phosphotransferase" NIL NIL NIL NIL "aminoglycoside phosphotransferase (db=kegg evalue=6.9e-44 bit_score=183.0 identity=36.0 coverage=81.0958904109589) (blast) c")
(DORA :ACCEPTED GKFG-1412-MONOMER NIL (TRANS-RXNKFG-11) (CPD-13172) () () IMPORT UNKNOWN NIL NIL NIL NIL NIL "mcu:hmpref0573_11176 hcc hlyc/corc family transporter (db=kegg) (rbh) b")
(DORA :ACCEPTED GKFG-1453-MONOMER NIL (TRANS-RXNKFG-12) (|Amino-Acids-20|) () () IMPORT ATP "abc" NIL NIL NIL NIL "mcu:hmpref0573_11866 amino acid abc transporter atp-binding protein (db=kegg) (rbh) b")
(DORA :ACCEPTED GKFG-1454-MONOMER NIL (TRANS-RXNKFG-12) (|Amino-Acids-20|) () () IMPORT ATP "abc" NIL NIL NIL NIL "mcu:hmpref0573_11867 amino acid abc transporter membrane protein (db=kegg) (rbh) b")
(DORA :ACCEPTED GKFG-1525-MONOMER NIL (TRANS-RXNKFG-13) (SO3) () () EXPORT UNKNOWN NIL NIL NIL NIL NIL "sulfite exporter taue/safe; k07090 (db=kegg evalue=0.0 bit_score=239.0 identity=46.8 coverage=90.2439024390244) (blast) c")
(DORA :ACCEPTED GKFG-1530-MONOMER NIL (TRANS-RXNKFG-7) (|Sugar|) () () IMPORT UNKNOWN NIL NIL NIL NIL NIL "iva:isova_1883 sugar transporter (db=kegg) (rbh) b")
(DORA :ACCEPTED GKFG-1584-MONOMER NIL (TRANS-RXNKFG-14) (CYS) () "L-cysteine-6-phosphate" IMPORT PTS "phosphotransferase" NIL NIL NIL NIL "phosphotransferase system eiib/cysteine, phosphorylation protein (db=kegg evalue=6.3e-16 bit_score=88.0 identity=55.3 coverage=97.40259740259741) (blast) c")
(DORA :ACCEPTED GKFG-1655-MONOMER NIL (TRANS-RXNKFG-15) (CPD-9502) () PROTON IMPORT SECONDARY "permease" NIL NIL NIL NIL "putative permease, dmt superfamily (db=kegg evalue=0.0 bit_score=268.0 identity=48.4 coverage=92.64214046822742) (blast) c")
(DORA :ACCEPTED GKFG-1739-MONOMER NIL (TRANS-RXNKFG-16) (URACIL) () XANTHINE IMPORT SECONDARY "permease" NIL NIL NIL NIL "bfa:bfae_03150 uracil-xanthine permease (db=kegg) (rbh) b")
(DORA :ACCEPTED GKFG-1884-MONOMER NIL (TRANS-RXN-143) (K+) () () IMPORT UNKNOWN NIL NIL NIL NIL NIL "apn:asphe3_31120 trkh family potassium uptake protein (db=kegg) (rbh) b")
(DORA :ACCEPTED GKFG-1984-MONOMER NIL (TRANS-RXN0-490) (BETAINE) () () IMPORT UNKNOWN NIL NIL NIL NIL NIL "krh:krh_03970 betp; glycine betaine transporter (db=kegg) (rbh) b")
(DORA :ACCEPTED GKFG-470-MONOMER NIL (TRANS-RXNKFG-1) (|Fructose|) () () IMPORT UNKNOWN NIL NIL NIL NIL NIL "putative fructose transport system kinase (db=kegg evalue=4.0e-39 bit_score=167.0 identity=42.2 coverage=83.78378378378379) (blast) c")
(DORA :ACCEPTED GKFG-92-MONOMER NIL (TRANS-RXNKFG-17) (|Aminoglycosides|) () |Aminoglycosides| IMPORT PTS "phosphotransferase" NIL NIL NIL NIL "aminoglycoside phosphotransferase (db=kegg evalue=0.0 bit_score=221.0 identity=44.6 coverage=91.55405405405406) (blast) c")
(DORA :ACCEPTED GKFG-104-MONOMER NIL (TRANS-RXNKFG-18) (|Cations|) () () SYMPORT UNKNOWN NIL NIL NIL NIL NIL "mcu:hmpref0573_10595 ncs2 family nucleobase:cation symporter-2 (db=kegg) (rbh) b")
(DORA :ACCEPTED GKFG-148-MONOMER NIL (TRANS-RXNKFG-19) ("C4-dicarboxylate") () () IMPORT UNKNOWN NIL NIL NIL NIL NIL "cul:culc22_02029 hypothetical protein; k11103 aerobic c4-dicarboxylate transport protein (db=kegg) (rbh) b")
(DORA :ACCEPTED GKFG-194-MONOMER NIL (TRANS-RXNKFG-7) (|Sugar|) () () IMPORT UNKNOWN NIL NIL NIL NIL NIL "clj:clju_c18280 sugar transporter (db=kegg) (rbh) b")
(DORA :ACCEPTED GKFG-235-MONOMER NIL (TRANS-RXNKFG-20) (MYO-INOSITOL) () () IMPORT UNKNOWN NIL NIL NIL NIL NIL "pfr:pfreud_19110 iolt3; myo-inositol transporter iolt3 (db=kegg) (rbh) b")
(DORA :ACCEPTED GKFG-278-MONOMER NIL (TRANS-RXNKFG-22) (CHOLINE) () () IMPORT UNKNOWN NIL NIL NIL NIL NIL "gob:gobs_1709 choline/carnitine/betaine transporter; k02168 high-affinity choline transport protein (db=kegg) (rbh) b")
(DORA :ACCEPTED GKFG-278-MONOMER NIL (TRANS-RXNKFG-21) (CARNITINE) () () IMPORT UNKNOWN NIL NIL NIL NIL NIL "gob:gobs_1709 choline/carnitine/betaine transporter; k02168 high-affinity choline transport protein (db=kegg) (rbh) b")
(DORA :ACCEPTED GKFG-278-MONOMER NIL (TRANS-RXN0-490) (BETAINE) () () IMPORT UNKNOWN NIL NIL NIL NIL NIL "gob:gobs_1709 choline/carnitine/betaine transporter; k02168 high-affinity choline transport protein (db=kegg) (rbh) b")
