# Supplementary material for: Genome resolved analysis of a premature infant gut microbial community reveals a Varibaculum cambriense genome and a shift towards fermentation-based metabolism during the third week of life
Source: Microbiome. 2013 Dec 17;1:30. doi: 10.1186/2049-2618-1-30 (PMC4177395; doi:10.1186/2049-2618-1-30)
Supplement: Additional file 5 — KEGG annotations. [file 2049-2618-1-30-S5.zip › af5_V_cambriense_pathway_tools/1.0/data/transporters.col]

# 
#
# Authors:
#
# Please see the license agreement regarding the use of and distribution of this file.
# The format of this file is defined at http://bioinformatics.ai.sri.com/ptools/flatfile-format.html .
#
# Species: Varibaculum cambriense dora
# Database: DoraCyc
# Version: 1.0
# File Name: transporters.col
# Date and time generated: July 17, 2013, 11:46:25
#
UNIQUE-ID	NAME	REACTION-EQUATION	SUBUNIT-COMPOSITION
GKFG-1990-MONOMER	ABC transporter-like protein; K02013 iron complex transport system ATP-binding protein [EC:3.6.3.34] (db=KEGG evalue=1.4e-45 bit_score=189.0 identity=52.9 coverage=96.33507853403141) (BLAST) C	an iron chelate[out] + ATP + H2O  <-->  an iron chelate[in] + phosphate + ADP	1*GKFG-1990-MONOMER
GKFG-472-MONOMER	ach:Achl_0365 phosphate transporter ATP-binding protein; K02036 phosphate transport system ATP-binding protein [EC:3.6.3.27] (db=KEGG) (RBH) B	ATP + phosphate[out] + H2O  <-->  ADP + 2 phosphate[in] + H+	1*GKFG-472-MONOMER
GKFG-1523-MONOMER	cdz:CD31A_0086 arsA; arsenite-transporting ATPase; K01551 arsenite-transporting ATPase [EC:3.6.3.16] (db=KEGG) (RBH) B	arsenite[in] + ATP + H2O  <-->  arsenite[out] + phosphate + ADP + H+	1*GKFG-1523-MONOMER
GKFG-1206-MONOMER	ABC transporter-like protein; K02010 iron(III) transport system ATP-binding protein [EC:3.6.3.30] (db=KEGG evalue=0.0 bit_score=277.0 identity=43.4 coverage=97.12643678160919) (BLAST) C	Fe3+[out] + ATP + H2O  <-->  Fe3+[in] + ADP + phosphate + H+	1*GKFG-1206-MONOMER
GKFG-282-MONOMER	kfl:Kfla_6664 phosphoenolpyruvate-protein phosphotransferase; K02768 PTS system, fructose-specific IIA component [EC:2.7.1.69]; K08483 phosphotransferase system, enzyme I, PtsI [EC:2.7.3.9]; K11183 phosphocarrier protein FPr (db=KEGG) (RBH) B	sucrose[out] + a protein-Npi-phospho-L-histidine  <-->  a [protein]-L-histidine + sucrose-6-phosphate[in]	1*GKFG-282-MONOMER
GKFG-35-MONOMER	bcv:Bcav_3269 H(+)-transporting two-sector ATPase (EC:3.6.3.14) (db=KEGG) (RBH) B	ATP + H2O + 3 H+[in]  <-->  phosphate + ADP + 4 H+[out]	1*GKFG-35-MONOMER
GKFG-544-MONOMER	mcu:HMPREF0573_10941 pntA2; NAD(P) transhydrogenase subunit alpha (EC:1.6.1.2); K00324 NAD(P) transhydrogenase subunit alpha [EC:1.6.1.2] (db=KEGG) (RBH) B	NADP+ + NADH + H+[out]  <-->  NADPH + NAD+ + H+[in]	1*GKFG-544-MONOMER
GKFG-603-MONOMER	jde:Jden_1438 phosphofructokinase; K00895 pyrophosphate--fructose-6-phosphate 1-phosphotransferase [EC:2.7.1.90] (db=KEGG) (RBH) B	phosphate[cytosol]  <-->  phosphate[extracellular space]	1*GKFG-603-MONOMER
GKFG-278-MONOMER	gob:Gobs_1709 choline/carnitine/betaine transporter; K02168 high-affinity choline transport protein (db=KEGG) (RBH) B	glycine betaine[cytosol]  <-->  glycine betaine[extracellular space]	1*GKFG-278-MONOMER
GKFG-281-MONOMER	bfa:Bfae_19800 copper/silver-translocating P-type ATPase; K01533 Cu2+-exporting ATPase [EC:3.6.3.4] (db=KEGG) (RBH) B	Cu2+[in] + ATP + H2O  <-->  Cu2+[out] + ADP + phosphate + H+	1*GKFG-281-MONOMER
GKFG-273-MONOMER	apn:Asphe3_10700 monosaccharide ABC transporter ATP-binding protein, CUT2 family; K10441 ribose transport system ATP-binding protein [EC:3.6.3.17] (db=KEGG) (RBH) B	a monosaccharide[out] + ATP + H2O  <-->  a monosaccharide[in] + phosphate + ADP	1*GKFG-273-MONOMER
GKFG-160-MONOMER	mcu:HMPREF0573_11005 nuoN; NADH dehydrogenase (EC:1.6.99.5); K00343 NADH-quinone oxidoreductase subunit N [EC:1.6.5.3] (db=KEGG) (RBH) B	4 H+[in]  <-->  4 H+[out]	1*GKFG-160-MONOMER
GKFG-139-MONOMER	mcu:HMPREF0573_11600 ABC transporter ATP-binding protein; K02028 polar amino acid transport system ATP-binding protein [EC:3.6.3.21] (db=KEGG) (RBH) B	a polar amino acid[out] + ATP + H2O  <-->  a polar amino acid[in] + phosphate + ADP	1*GKFG-139-MONOMER
GKFG-108-MONOMER	phosphonate-transporting ATPase (EC:3.6.3.28) (db=KEGG evalue=0.0 bit_score=193.0 identity=40.3 coverage=95.96774193548387) (BLAST) C	phosphonate[out] + ATP + H2O  <-->  phosphonate[in] + ADP + phosphate + H+	1*GKFG-108-MONOMER
GKFG-889-MONOMER	cdh:CDB402_1641 antibiotic ABC transporter (db=KEGG) (RBH) B	an antibiotic[extracellular space] + ATP + H2O  <-->  an antibiotic[cytosol] + ADP + phosphate	1*GKFG-889-MONOMER
GKFG-1454-MONOMER	mcu:HMPREF0573_11867 amino acid ABC transporter membrane protein (db=KEGG) (RBH) B	a standard alpha amino acid[extracellular space] + ATP + H2O  <-->  a standard alpha amino acid[cytosol] + ADP + phosphate	1*GKFG-1454-MONOMER
GKFG-1297-MONOMER	aminoglycoside phosphotransferase (db=KEGG evalue=6.9e-44 bit_score=183.0 identity=36.0 coverage=81.0958904109589) (BLAST) C	an aminoglycoside[extracellular space] + phosphoenolpyruvate  <-->  an aminoglycoside[cytosol] + pyruvate	1*GKFG-1297-MONOMER
GKFG-1584-MONOMER	phosphotransferase system EIIB/cysteine, phosphorylation protein (db=KEGG evalue=6.3e-16 bit_score=88.0 identity=55.3 coverage=97.40259740259741) (BLAST) C	L-cysteine[extracellular space] + phosphoenolpyruvate  <-->  L-cysteine-6-phosphate[cytosol] + pyruvate	1*GKFG-1584-MONOMER
GKFG-92-MONOMER	aminoglycoside phosphotransferase (db=KEGG evalue=0.0 bit_score=221.0 identity=44.6 coverage=91.55405405405406) (BLAST) C	an aminoglycoside[extracellular space] + phosphoenolpyruvate  <-->  an aminoglycoside[cytosol] + pyruvate	1*GKFG-92-MONOMER
GKFG-1884-MONOMER	apn:Asphe3_31120 TrkH family potassium uptake protein (db=KEGG) (RBH) B	K+[extracellular space]  <-->  K+[cytosol]	1*GKFG-1884-MONOMER
GKFG-1219-MONOMER	pfr:PFREUD_02360 galP; Sodium:galactoside symporter (db=KEGG) (RBH) B	galactoside[extracellular space] + Na+[extracellular space]  <-->  galactoside[cytosol] + Na+[cytosol]	1*GKFG-1219-MONOMER
GKFG-1265-MONOMER	ahe:Arch_0471 sodium:dicarboxylate symporter (db=KEGG) (RBH) B	a dicarboxylate[extracellular space] + Na+[extracellular space]  <-->  a dicarboxylate[cytosol] + Na+[cytosol]	1*GKFG-1265-MONOMER
GKFG-1655-MONOMER	putative permease, DMT superfamily (db=KEGG evalue=0.0 bit_score=268.0 identity=48.4 coverage=92.64214046822742) (BLAST) C	3,5-dimethoxy toluene[extracellular space] + H+[extracellular space]  <-->  3,5-dimethoxy toluene[cytosol] + H+[cytosol]	1*GKFG-1655-MONOMER
GKFG-1739-MONOMER	bfa:Bfae_03150 uracil-xanthine permease (db=KEGG) (RBH) B	uracil[extracellular space] + xanthine[extracellular space]  <-->  uracil[cytosol] + xanthine[cytosol]	1*GKFG-1739-MONOMER
GKFG-470-MONOMER	putative fructose transport system kinase (db=KEGG evalue=4.0e-39 bit_score=167.0 identity=42.2 coverage=83.78378378378379) (BLAST) C	Fructose[extracellular space]  <-->  Fructose[cytosol]	1*GKFG-470-MONOMER
GKFG-603-MONOMER	jde:Jden_1438 phosphofructokinase; K00895 pyrophosphate--fructose-6-phosphate 1-phosphotransferase [EC:2.7.1.90] (db=KEGG) (RBH) B	diphosphate[extracellular space]  <-->  diphosphate[cytosol]	1*GKFG-603-MONOMER
GKFG-851-MONOMER	ske:Sked_09950 UDP-N-acetylmuramyl pentapeptide phosphotransferase/UDP-N-acetylglucosamine-1-phosphate transferase (db=KEGG) (RBH) B	UDP[extracellular space]  <-->  UDP[cytosol]	1*GKFG-851-MONOMER
GKFG-917-MONOMER	rer:RER_44720 cycA; D-serine/D-alanine/glycine transporter; K11737 D-serine/D-alanine/glycine transporter (db=KEGG) (RBH) B	glycine[extracellular space]  <-->  glycine[cytosol]	1*GKFG-917-MONOMER
GKFG-917-MONOMER	rer:RER_44720 cycA; D-serine/D-alanine/glycine transporter; K11737 D-serine/D-alanine/glycine transporter (db=KEGG) (RBH) B	D-alanine[extracellular space]  <-->  D-alanine[cytosol]	1*GKFG-917-MONOMER
GKFG-917-MONOMER	rer:RER_44720 cycA; D-serine/D-alanine/glycine transporter; K11737 D-serine/D-alanine/glycine transporter (db=KEGG) (RBH) B	D-serine[cytosol]  <-->  D-serine[extracellular space]	1*GKFG-917-MONOMER
GKFG-194-MONOMER	clj:CLJU_c18280 sugar transporter (db=KEGG) (RBH) B	a sugar[extracellular space]  <-->  a sugar[cytosol]	1*GKFG-194-MONOMER
GKFG-1412-MONOMER	mcu:HMPREF0573_11176 HCC HlyC/CorC family transporter (db=KEGG) (RBH) B	6-hydroxy-2-cyclohexen-one-carboxylate[extracellular space]  <-->  6-hydroxy-2-cyclohexen-one-carboxylate[cytosol]	1*GKFG-1412-MONOMER
GKFG-1525-MONOMER	sulfite exporter TauE/SafE; K07090 (db=KEGG evalue=0.0 bit_score=239.0 identity=46.8 coverage=90.2439024390244) (BLAST) C	sulfite[cytosol]  <-->  sulfite[extracellular space]	1*GKFG-1525-MONOMER
GKFG-104-MONOMER	mcu:HMPREF0573_10595 NCS2 family nucleobase:cation symporter-2 (db=KEGG) (RBH) B	a cation[extracellular space]  <-->  a cation[cytosol]	1*GKFG-104-MONOMER
GKFG-148-MONOMER	cul:CULC22_02029 hypothetical protein; K11103 aerobic C4-dicarboxylate transport protein (db=KEGG) (RBH) B	C4-dicarboxylate[extracellular space]  <-->  C4-dicarboxylate[cytosol]	1*GKFG-148-MONOMER
GKFG-235-MONOMER	pfr:PFREUD_19110 iolT3; myo-inositol transporter IolT3 (db=KEGG) (RBH) B	myo-inositol[extracellular space]  <-->  myo-inositol[cytosol]	1*GKFG-235-MONOMER
GKFG-278-MONOMER	gob:Gobs_1709 choline/carnitine/betaine transporter; K02168 high-affinity choline transport protein (db=KEGG) (RBH) B	L-carnitine[extracellular space]  <-->  L-carnitine[cytosol]	1*GKFG-278-MONOMER
GKFG-278-MONOMER	gob:Gobs_1709 choline/carnitine/betaine transporter; K02168 high-affinity choline transport protein (db=KEGG) (RBH) B	choline[extracellular space]  <-->  choline[cytosol]	1*GKFG-278-MONOMER
