# Supplementary material for: Genome resolved analysis of a premature infant gut microbial community reveals a Varibaculum cambriense genome and a shift towards fermentation-based metabolism during the third week of life
Source: Microbiome. 2013 Dec 17;1:30. doi: 10.1186/2049-2618-1-30 (PMC4177395; doi:10.1186/2049-2618-1-30)
Supplement: Additional file 5 — KEGG annotations. [file 2049-2618-1-30-S5.zip › af5_V_cambriense_pathway_tools/1.0/data/transunits.dat]

# 
#
# Authors:
#
# Please see the license agreement regarding the use of and distribution of this file.
# The format of this file is defined at http://bioinformatics.ai.sri.com/ptools/flatfile-format.html .
#
# Species: Varibaculum cambriense dora
# Database: DoraCyc
# Version: 1.0
# File Name: transunits.dat
# Date and time generated: July 17, 2013, 11:46:23
#
# Attributes:
#    UNIQUE-ID
#    TYPES
#    COMMON-NAME
#    CITATIONS
#    COMMENT
#    COMMENT-INTERNAL
#    COMPONENT-OF
#    COMPONENTS
#    CREDITS
#    DATA-SOURCE
#    DBLINKS
#    DOCUMENTATION
#    EXTENT-UNKNOWN?
#    HIDE-SLOT?
#    INSTANCE-NAME-TEMPLATE
#    LEFT-END-POSITION
#    MEMBER-SORT-FN
#    REGULATED-BY
#    RIGHT-END-POSITION
#    SYNONYMS
#    TEMPLATE-FILE
#
UNIQUE-ID - TUKFG-1
TYPES - Transcription-Units
CITATIONS - :EV-COMP-AINF:3567448440:ctb
COMPONENTS - GKFG-470
//
UNIQUE-ID - TUKFG-2
TYPES - Transcription-Units
CITATIONS - :EV-COMP-AINF:3567448440:ctb
COMPONENTS - GKFG-481
//
UNIQUE-ID - TUKFG-3
TYPES - Transcription-Units
CITATIONS - :EV-COMP-AINF:3567448440:ctb
COMPONENTS - GKFG-492
//
UNIQUE-ID - TUKFG-4
TYPES - Transcription-Units
CITATIONS - :EV-COMP-AINF:3567448440:ctb
COMPONENTS - GKFG-536
COMPONENTS - GKFG-525
COMPONENTS - GKFG-514
COMPONENTS - GKFG-503
//
UNIQUE-ID - TUKFG-5
TYPES - Transcription-Units
CITATIONS - :EV-COMP-AINF:3567448440:ctb
COMPONENTS - GKFG-472
COMPONENTS - GKFG-471
COMPONENTS - GKFG-558
COMPONENTS - GKFG-547
//
UNIQUE-ID - TUKFG-6
TYPES - Transcription-Units
CITATIONS - :EV-COMP-AINF:3567448440:ctb
COMPONENTS - GKFG-474
COMPONENTS - GKFG-473
//
UNIQUE-ID - TUKFG-7
TYPES - Transcription-Units
CITATIONS - :EV-COMP-AINF:3567448440:ctb
COMPONENTS - GKFG-475
//
UNIQUE-ID - TUKFG-8
TYPES - Transcription-Units
CITATIONS - :EV-COMP-AINF:3567448440:ctb
COMPONENTS - GKFG-480
COMPONENTS - GKFG-479
COMPONENTS - GKFG-478
COMPONENTS - GKFG-477
COMPONENTS - GKFG-476
//
UNIQUE-ID - TUKFG-9
TYPES - Transcription-Units
CITATIONS - :EV-COMP-AINF:3567448440:ctb
COMPONENTS - GKFG-486
COMPONENTS - GKFG-485
COMPONENTS - GKFG-484
COMPONENTS - GKFG-483
COMPONENTS - GKFG-482
//
UNIQUE-ID - TUKFG-10
TYPES - Transcription-Units
CITATIONS - :EV-COMP-AINF:3567448440:ctb
COMPONENTS - GKFG-487
//
UNIQUE-ID - TUKFG-11
TYPES - Transcription-Units
CITATIONS - :EV-COMP-AINF:3567448440:ctb
COMPONENTS - GKFG-488
//
UNIQUE-ID - TUKFG-12
TYPES - Transcription-Units
CITATIONS - :EV-COMP-AINF:3567448440:ctb
COMPONENTS - GKFG-489
//
UNIQUE-ID - TUKFG-13
TYPES - Transcription-Units
CITATIONS - :EV-COMP-AINF:3567448440:ctb
COMPONENTS - GKFG-490
//
UNIQUE-ID - TUKFG-14
TYPES - Transcription-Units
CITATIONS - :EV-COMP-AINF:3567448440:ctb
COMPONENTS - GKFG-491
//
UNIQUE-ID - TUKFG-15
TYPES - Transcription-Units
CITATIONS - :EV-COMP-AINF:3567448440:ctb
COMPONENTS - GKFG-493
//
UNIQUE-ID - TUKFG-16
TYPES - Transcription-Units
CITATIONS - :EV-COMP-AINF:3567448440:ctb
COMPONENTS - GKFG-494
//
UNIQUE-ID - TUKFG-17
TYPES - Transcription-Units
CITATIONS - :EV-COMP-AINF:3567448440:ctb
COMPONENTS - GKFG-495
//
UNIQUE-ID - TUKFG-18
TYPES - Transcription-Units
CITATIONS - :EV-COMP-AINF:3567448440:ctb
COMPONENTS - GKFG-496
//
UNIQUE-ID - TUKFG-19
TYPES - Transcription-Units
CITATIONS - :EV-COMP-AINF:3567448440:ctb
COMPONENTS - GKFG-498
COMPONENTS - GKFG-497
//
UNIQUE-ID - TUKFG-20
TYPES - Transcription-Units
CITATIONS - :EV-COMP-AINF:3567448440:ctb
COMPONENTS - GKFG-500
COMPONENTS - GKFG-499
//
UNIQUE-ID - TUKFG-21
TYPES - Transcription-Units
CITATIONS - :EV-COMP-AINF:3567448440:ctb
COMPONENTS - GKFG-501
//
UNIQUE-ID - TUKFG-22
TYPES - Transcription-Units
CITATIONS - :EV-COMP-AINF:3567448440:ctb
COMPONENTS - GKFG-505
COMPONENTS - GKFG-504
COMPONENTS - GKFG-502
//
UNIQUE-ID - TUKFG-23
TYPES - Transcription-Units
CITATIONS - :EV-COMP-AINF:3567448440:ctb
COMPONENTS - GKFG-506
//
UNIQUE-ID - TUKFG-24
TYPES - Transcription-Units
CITATIONS - :EV-COMP-AINF:3567448440:ctb
COMPONENTS - GKFG-507
//
UNIQUE-ID - TUKFG-25
TYPES - Transcription-Units
CITATIONS - :EV-COMP-AINF:3567448440:ctb
COMPONENTS - GKFG-509
COMPONENTS - GKFG-508
//
UNIQUE-ID - TUKFG-26
TYPES - Transcription-Units
CITATIONS - :EV-COMP-AINF:3567448440:ctb
COMPONENTS - GKFG-510
//
UNIQUE-ID - TUKFG-27
TYPES - Transcription-Units
CITATIONS - :EV-COMP-AINF:3567448440:ctb
COMPONENTS - GKFG-511
//
UNIQUE-ID - TUKFG-28
TYPES - Transcription-Units
CITATIONS - :EV-COMP-AINF:3567448440:ctb
COMPONENTS - GKFG-512
//
UNIQUE-ID - TUKFG-29
TYPES - Transcription-Units
CITATIONS - :EV-COMP-AINF:3567448440:ctb
COMPONENTS - GKFG-515
COMPONENTS - GKFG-513
//
UNIQUE-ID - TUKFG-30
TYPES - Transcription-Units
CITATIONS - :EV-COMP-AINF:3567448440:ctb
COMPONENTS - GKFG-516
//
UNIQUE-ID - TUKFG-31
TYPES - Transcription-Units
CITATIONS - :EV-COMP-AINF:3567448440:ctb
COMPONENTS - GKFG-518
COMPONENTS - GKFG-517
//
UNIQUE-ID - TUKFG-32
TYPES - Transcription-Units
CITATIONS - :EV-COMP-AINF:3567448440:ctb
COMPONENTS - GKFG-520
COMPONENTS - GKFG-519
//
UNIQUE-ID - TUKFG-33
TYPES - Transcription-Units
CITATIONS - :EV-COMP-AINF:3567448440:ctb
COMPONENTS - GKFG-523
COMPONENTS - GKFG-522
COMPONENTS - GKFG-521
//
UNIQUE-ID - TUKFG-34
TYPES - Transcription-Units
CITATIONS - :EV-COMP-AINF:3567448440:ctb
COMPONENTS - GKFG-528
COMPONENTS - GKFG-527
COMPONENTS - GKFG-526
COMPONENTS - GKFG-524
//
UNIQUE-ID - TUKFG-35
TYPES - Transcription-Units
CITATIONS - :EV-COMP-AINF:3567448440:ctb
COMPONENTS - GKFG-529
//
UNIQUE-ID - TUKFG-36
TYPES - Transcription-Units
CITATIONS - :EV-COMP-AINF:3567448440:ctb
COMPONENTS - GKFG-531
COMPONENTS - GKFG-530
//
UNIQUE-ID - TUKFG-37
TYPES - Transcription-Units
CITATIONS - :EV-COMP-AINF:3567448440:ctb
COMPONENTS - GKFG-535
COMPONENTS - GKFG-534
COMPONENTS - GKFG-533
COMPONENTS - GKFG-532
//
UNIQUE-ID - TUKFG-38
TYPES - Transcription-Units
CITATIONS - :EV-COMP-AINF:3567448440:ctb
COMPONENTS - GKFG-537
//
UNIQUE-ID - TUKFG-39
TYPES - Transcription-Units
CITATIONS - :EV-COMP-AINF:3567448440:ctb
COMPONENTS - GKFG-539
COMPONENTS - GKFG-538
//
UNIQUE-ID - TUKFG-40
TYPES - Transcription-Units
CITATIONS - :EV-COMP-AINF:3567448440:ctb
COMPONENTS - GKFG-540
//
UNIQUE-ID - TUKFG-41
TYPES - Transcription-Units
CITATIONS - :EV-COMP-AINF:3567448440:ctb
COMPONENTS - GKFG-541
//
UNIQUE-ID - TUKFG-42
TYPES - Transcription-Units
CITATIONS - :EV-COMP-AINF:3567448440:ctb
COMPONENTS - GKFG-543
COMPONENTS - GKFG-542
//
UNIQUE-ID - TUKFG-43
TYPES - Transcription-Units
CITATIONS - :EV-COMP-AINF:3567448440:ctb
COMPONENTS - GKFG-545
COMPONENTS - GKFG-544
//
UNIQUE-ID - TUKFG-44
TYPES - Transcription-Units
CITATIONS - :EV-COMP-AINF:3567448440:ctb
COMPONENTS - GKFG-546
//
UNIQUE-ID - TUKFG-45
TYPES - Transcription-Units
CITATIONS - :EV-COMP-AINF:3567448440:ctb
COMPONENTS - GKFG-549
COMPONENTS - GKFG-548
//
UNIQUE-ID - TUKFG-46
TYPES - Transcription-Units
CITATIONS - :EV-COMP-AINF:3567448440:ctb
COMPONENTS - GKFG-550
//
UNIQUE-ID - TUKFG-47
TYPES - Transcription-Units
CITATIONS - :EV-COMP-AINF:3567448440:ctb
COMPONENTS - GKFG-553
COMPONENTS - GKFG-552
COMPONENTS - GKFG-551
//
UNIQUE-ID - TUKFG-48
TYPES - Transcription-Units
CITATIONS - :EV-COMP-AINF:3567448440:ctb
COMPONENTS - GKFG-554
//
UNIQUE-ID - TUKFG-49
TYPES - Transcription-Units
CITATIONS - :EV-COMP-AINF:3567448440:ctb
COMPONENTS - GKFG-560
COMPONENTS - GKFG-559
COMPONENTS - GKFG-557
COMPONENTS - GKFG-556
COMPONENTS - GKFG-555
//
UNIQUE-ID - TUKFG-50
TYPES - Transcription-Units
CITATIONS - :EV-COMP-AINF:3567448440:ctb
COMPONENTS - GKFG-561
//
UNIQUE-ID - TUKFG-51
TYPES - Transcription-Units
CITATIONS - :EV-COMP-AINF:3567448440:ctb
COMPONENTS - GKFG-1
//
UNIQUE-ID - TUKFG-52
TYPES - Transcription-Units
CITATIONS - :EV-COMP-AINF:3567448440:ctb
COMPONENTS - GKFG-334
COMPONENTS - GKFG-223
COMPONENTS - GKFG-112
//
UNIQUE-ID - TUKFG-53
TYPES - Transcription-Units
CITATIONS - :EV-COMP-AINF:3567448440:ctb
COMPONENTS - GKFG-448
COMPONENTS - GKFG-437
COMPONENTS - GKFG-426
COMPONENTS - GKFG-415
//
UNIQUE-ID - TUKFG-54
TYPES - Transcription-Units
CITATIONS - :EV-COMP-AINF:3567448440:ctb
COMPONENTS - GKFG-13
COMPONENTS - GKFG-2
COMPONENTS - GKFG-459
//
UNIQUE-ID - TUKFG-55
TYPES - Transcription-Units
CITATIONS - :EV-COMP-AINF:3567448440:ctb
COMPONENTS - GKFG-24
//
UNIQUE-ID - TUKFG-56
TYPES - Transcription-Units
CITATIONS - :EV-COMP-AINF:3567448440:ctb
COMPONENTS - GKFG-35
//
UNIQUE-ID - TUKFG-57
TYPES - Transcription-Units
CITATIONS - :EV-COMP-AINF:3567448440:ctb
COMPONENTS - GKFG-46
//
UNIQUE-ID - TUKFG-58
TYPES - Transcription-Units
CITATIONS - :EV-COMP-AINF:3567448440:ctb
COMPONENTS - GKFG-57
//
UNIQUE-ID - TUKFG-59
TYPES - Transcription-Units
CITATIONS - :EV-COMP-AINF:3567448440:ctb
COMPONENTS - GKFG-101
COMPONENTS - GKFG-90
COMPONENTS - GKFG-79
COMPONENTS - GKFG-68
//
UNIQUE-ID - TUKFG-60
TYPES - Transcription-Units
CITATIONS - :EV-COMP-AINF:3567448440:ctb
COMPONENTS - GKFG-124
COMPONENTS - GKFG-113
//
UNIQUE-ID - TUKFG-61
TYPES - Transcription-Units
CITATIONS - :EV-COMP-AINF:3567448440:ctb
COMPONENTS - GKFG-135
//
UNIQUE-ID - TUKFG-62
TYPES - Transcription-Units
CITATIONS - :EV-COMP-AINF:3567448440:ctb
COMPONENTS - GKFG-146
//
UNIQUE-ID - TUKFG-63
TYPES - Transcription-Units
CITATIONS - :EV-COMP-AINF:3567448440:ctb
COMPONENTS - GKFG-190
COMPONENTS - GKFG-179
COMPONENTS - GKFG-168
COMPONENTS - GKFG-157
//
UNIQUE-ID - TUKFG-64
TYPES - Transcription-Units
CITATIONS - :EV-COMP-AINF:3567448440:ctb
COMPONENTS - GKFG-201
//
UNIQUE-ID - TUKFG-65
TYPES - Transcription-Units
CITATIONS - :EV-COMP-AINF:3567448440:ctb
COMPONENTS - GKFG-224
COMPONENTS - GKFG-212
//
UNIQUE-ID - TUKFG-66
TYPES - Transcription-Units
CITATIONS - :EV-COMP-AINF:3567448440:ctb
COMPONENTS - GKFG-246
COMPONENTS - GKFG-235
//
UNIQUE-ID - TUKFG-67
TYPES - Transcription-Units
CITATIONS - :EV-COMP-AINF:3567448440:ctb
COMPONENTS - GKFG-257
//
UNIQUE-ID - TUKFG-68
TYPES - Transcription-Units
CITATIONS - :EV-COMP-AINF:3567448440:ctb
COMPONENTS - GKFG-279
COMPONENTS - GKFG-268
//
UNIQUE-ID - TUKFG-69
TYPES - Transcription-Units
CITATIONS - :EV-COMP-AINF:3567448440:ctb
COMPONENTS - GKFG-301
COMPONENTS - GKFG-290
//
UNIQUE-ID - TUKFG-70
TYPES - Transcription-Units
CITATIONS - :EV-COMP-AINF:3567448440:ctb
COMPONENTS - GKFG-312
//
UNIQUE-ID - TUKFG-71
TYPES - Transcription-Units
CITATIONS - :EV-COMP-AINF:3567448440:ctb
COMPONENTS - GKFG-323
//
UNIQUE-ID - TUKFG-72
TYPES - Transcription-Units
CITATIONS - :EV-COMP-AINF:3567448440:ctb
COMPONENTS - GKFG-335
//
UNIQUE-ID - TUKFG-73
TYPES - Transcription-Units
CITATIONS - :EV-COMP-AINF:3567448440:ctb
COMPONENTS - GKFG-346
//
UNIQUE-ID - TUKFG-74
TYPES - Transcription-Units
CITATIONS - :EV-COMP-AINF:3567448440:ctb
COMPONENTS - GKFG-357
//
UNIQUE-ID - TUKFG-75
TYPES - Transcription-Units
CITATIONS - :EV-COMP-AINF:3567448440:ctb
COMPONENTS - GKFG-368
//
UNIQUE-ID - TUKFG-76
TYPES - Transcription-Units
CITATIONS - :EV-COMP-AINF:3567448440:ctb
COMPONENTS - GKFG-390
COMPONENTS - GKFG-379
//
UNIQUE-ID - TUKFG-77
TYPES - Transcription-Units
CITATIONS - :EV-COMP-AINF:3567448440:ctb
COMPONENTS - GKFG-413
COMPONENTS - GKFG-412
COMPONENTS - GKFG-401
//
UNIQUE-ID - TUKFG-78
TYPES - Transcription-Units
CITATIONS - :EV-COMP-AINF:3567448440:ctb
COMPONENTS - GKFG-414
//
UNIQUE-ID - TUKFG-79
TYPES - Transcription-Units
CITATIONS - :EV-COMP-AINF:3567448440:ctb
COMPONENTS - GKFG-416
//
UNIQUE-ID - TUKFG-80
TYPES - Transcription-Units
CITATIONS - :EV-COMP-AINF:3567448440:ctb
COMPONENTS - GKFG-420
COMPONENTS - GKFG-419
COMPONENTS - GKFG-418
COMPONENTS - GKFG-417
//
UNIQUE-ID - TUKFG-81
TYPES - Transcription-Units
CITATIONS - :EV-COMP-AINF:3567448440:ctb
COMPONENTS - GKFG-421
//
UNIQUE-ID - TUKFG-82
TYPES - Transcription-Units
CITATIONS - :EV-COMP-AINF:3567448440:ctb
COMPONENTS - GKFG-422
//
UNIQUE-ID - TUKFG-83
TYPES - Transcription-Units
CITATIONS - :EV-COMP-AINF:3567448440:ctb
COMPONENTS - GKFG-427
COMPONENTS - GKFG-425
COMPONENTS - GKFG-424
COMPONENTS - GKFG-423
//
UNIQUE-ID - TUKFG-84
TYPES - Transcription-Units
CITATIONS - :EV-COMP-AINF:3567448440:ctb
COMPONENTS - GKFG-428
//
UNIQUE-ID - TUKFG-85
TYPES - Transcription-Units
CITATIONS - :EV-COMP-AINF:3567448440:ctb
COMPONENTS - GKFG-429
//
UNIQUE-ID - TUKFG-86
TYPES - Transcription-Units
CITATIONS - :EV-COMP-AINF:3567448440:ctb
COMPONENTS - GKFG-430
//
UNIQUE-ID - TUKFG-87
TYPES - Transcription-Units
CITATIONS - :EV-COMP-AINF:3567448440:ctb
COMPONENTS - GKFG-431
//
UNIQUE-ID - TUKFG-88
TYPES - Transcription-Units
CITATIONS - :EV-COMP-AINF:3567448440:ctb
COMPONENTS - GKFG-432
//
UNIQUE-ID - TUKFG-89
TYPES - Transcription-Units
CITATIONS - :EV-COMP-AINF:3567448440:ctb
COMPONENTS - GKFG-435
COMPONENTS - GKFG-434
COMPONENTS - GKFG-433
//
UNIQUE-ID - TUKFG-90
TYPES - Transcription-Units
CITATIONS - :EV-COMP-AINF:3567448440:ctb
COMPONENTS - GKFG-443
COMPONENTS - GKFG-442
COMPONENTS - GKFG-441
COMPONENTS - GKFG-440
COMPONENTS - GKFG-439
COMPONENTS - GKFG-438
COMPONENTS - GKFG-436
//
UNIQUE-ID - TUKFG-91
TYPES - Transcription-Units
CITATIONS - :EV-COMP-AINF:3567448440:ctb
COMPONENTS - GKFG-446
COMPONENTS - GKFG-445
COMPONENTS - GKFG-444
//
UNIQUE-ID - TUKFG-92
TYPES - Transcription-Units
CITATIONS - :EV-COMP-AINF:3567448440:ctb
COMPONENTS - GKFG-449
COMPONENTS - GKFG-447
//
UNIQUE-ID - TUKFG-93
TYPES - Transcription-Units
CITATIONS - :EV-COMP-AINF:3567448440:ctb
COMPONENTS - GKFG-451
COMPONENTS - GKFG-450
//
UNIQUE-ID - TUKFG-94
TYPES - Transcription-Units
CITATIONS - :EV-COMP-AINF:3567448440:ctb
COMPONENTS - GKFG-455
COMPONENTS - GKFG-454
COMPONENTS - GKFG-453
COMPONENTS - GKFG-452
//
UNIQUE-ID - TUKFG-95
TYPES - Transcription-Units
CITATIONS - :EV-COMP-AINF:3567448440:ctb
COMPONENTS - GKFG-457
COMPONENTS - GKFG-456
//
UNIQUE-ID - TUKFG-96
TYPES - Transcription-Units
CITATIONS - :EV-COMP-AINF:3567448440:ctb
COMPONENTS - GKFG-460
COMPONENTS - GKFG-458
//
UNIQUE-ID - TUKFG-97
TYPES - Transcription-Units
CITATIONS - :EV-COMP-AINF:3567448440:ctb
COMPONENTS - GKFG-464
COMPONENTS - GKFG-463
COMPONENTS - GKFG-462
COMPONENTS - GKFG-461
//
UNIQUE-ID - TUKFG-98
TYPES - Transcription-Units
CITATIONS - :EV-COMP-AINF:3567448440:ctb
COMPONENTS - GKFG-465
//
UNIQUE-ID - TUKFG-99
TYPES - Transcription-Units
CITATIONS - :EV-COMP-AINF:3567448440:ctb
COMPONENTS - GKFG-468
COMPONENTS - GKFG-467
COMPONENTS - GKFG-466
//
UNIQUE-ID - TUKFG-100
TYPES - Transcription-Units
CITATIONS - :EV-COMP-AINF:3567448440:ctb
COMPONENTS - GKFG-469
//
UNIQUE-ID - TUKFG-101
TYPES - Transcription-Units
CITATIONS - :EV-COMP-AINF:3567448440:ctb
COMPONENTS - GKFG-12
COMPONENTS - GKFG-11
COMPONENTS - GKFG-10
COMPONENTS - GKFG-9
COMPONENTS - GKFG-8
COMPONENTS - GKFG-7
COMPONENTS - GKFG-6
COMPONENTS - GKFG-5
COMPONENTS - GKFG-4
COMPONENTS - GKFG-3
//
UNIQUE-ID - TUKFG-102
TYPES - Transcription-Units
CITATIONS - :EV-COMP-AINF:3567448440:ctb
COMPONENTS - GKFG-14
//
UNIQUE-ID - TUKFG-103
TYPES - Transcription-Units
CITATIONS - :EV-COMP-AINF:3567448440:ctb
COMPONENTS - GKFG-18
COMPONENTS - GKFG-17
COMPONENTS - GKFG-16
COMPONENTS - GKFG-15
//
UNIQUE-ID - TUKFG-104
TYPES - Transcription-Units
CITATIONS - :EV-COMP-AINF:3567448440:ctb
COMPONENTS - GKFG-19
//
UNIQUE-ID - TUKFG-105
TYPES - Transcription-Units
CITATIONS - :EV-COMP-AINF:3567448440:ctb
COMPONENTS - GKFG-20
//
UNIQUE-ID - TUKFG-106
TYPES - Transcription-Units
CITATIONS - :EV-COMP-AINF:3567448440:ctb
COMPONENTS - GKFG-21
//
UNIQUE-ID - TUKFG-107
TYPES - Transcription-Units
CITATIONS - :EV-COMP-AINF:3567448440:ctb
COMPONENTS - GKFG-26
COMPONENTS - GKFG-25
COMPONENTS - GKFG-23
COMPONENTS - GKFG-22
//
UNIQUE-ID - TUKFG-108
TYPES - Transcription-Units
CITATIONS - :EV-COMP-AINF:3567448440:ctb
COMPONENTS - GKFG-27
//
UNIQUE-ID - TUKFG-109
TYPES - Transcription-Units
CITATIONS - :EV-COMP-AINF:3567448440:ctb
COMPONENTS - GKFG-29
COMPONENTS - GKFG-28
//
UNIQUE-ID - TUKFG-110
TYPES - Transcription-Units
CITATIONS - :EV-COMP-AINF:3567448440:ctb
COMPONENTS - GKFG-36
COMPONENTS - GKFG-34
COMPONENTS - GKFG-33
COMPONENTS - GKFG-32
COMPONENTS - GKFG-31
COMPONENTS - GKFG-30
//
UNIQUE-ID - TUKFG-111
TYPES - Transcription-Units
CITATIONS - :EV-COMP-AINF:3567448440:ctb
COMPONENTS - GKFG-38
COMPONENTS - GKFG-37
//
UNIQUE-ID - TUKFG-112
TYPES - Transcription-Units
CITATIONS - :EV-COMP-AINF:3567448440:ctb
COMPONENTS - GKFG-39
//
UNIQUE-ID - TUKFG-113
TYPES - Transcription-Units
CITATIONS - :EV-COMP-AINF:3567448440:ctb
COMPONENTS - GKFG-45
COMPONENTS - GKFG-44
COMPONENTS - GKFG-43
COMPONENTS - GKFG-42
COMPONENTS - GKFG-41
COMPONENTS - GKFG-40
//
UNIQUE-ID - TUKFG-114
TYPES - Transcription-Units
CITATIONS - :EV-COMP-AINF:3567448440:ctb
COMPONENTS - GKFG-48
COMPONENTS - GKFG-47
//
UNIQUE-ID - TUKFG-115
TYPES - Transcription-Units
CITATIONS - :EV-COMP-AINF:3567448440:ctb
COMPONENTS - GKFG-50
COMPONENTS - GKFG-49
//
UNIQUE-ID - TUKFG-116
TYPES - Transcription-Units
CITATIONS - :EV-COMP-AINF:3567448440:ctb
COMPONENTS - GKFG-51
//
UNIQUE-ID - TUKFG-117
TYPES - Transcription-Units
CITATIONS - :EV-COMP-AINF:3567448440:ctb
COMPONENTS - GKFG-52
//
UNIQUE-ID - TUKFG-118
TYPES - Transcription-Units
CITATIONS - :EV-COMP-AINF:3567448440:ctb
COMPONENTS - GKFG-53
//
UNIQUE-ID - TUKFG-119
TYPES - Transcription-Units
CITATIONS - :EV-COMP-AINF:3567448440:ctb
COMPONENTS - GKFG-55
COMPONENTS - GKFG-54
//
UNIQUE-ID - TUKFG-120
TYPES - Transcription-Units
CITATIONS - :EV-COMP-AINF:3567448440:ctb
COMPONENTS - GKFG-61
COMPONENTS - GKFG-60
COMPONENTS - GKFG-59
COMPONENTS - GKFG-58
COMPONENTS - GKFG-56
//
UNIQUE-ID - TUKFG-121
TYPES - Transcription-Units
CITATIONS - :EV-COMP-AINF:3567448440:ctb
COMPONENTS - GKFG-63
COMPONENTS - GKFG-62
//
UNIQUE-ID - TUKFG-122
TYPES - Transcription-Units
CITATIONS - :EV-COMP-AINF:3567448440:ctb
COMPONENTS - GKFG-67
COMPONENTS - GKFG-66
COMPONENTS - GKFG-65
COMPONENTS - GKFG-64
//
UNIQUE-ID - TUKFG-123
TYPES - Transcription-Units
CITATIONS - :EV-COMP-AINF:3567448440:ctb
COMPONENTS - GKFG-69
//
UNIQUE-ID - TUKFG-124
TYPES - Transcription-Units
CITATIONS - :EV-COMP-AINF:3567448440:ctb
COMPONENTS - GKFG-72
COMPONENTS - GKFG-71
COMPONENTS - GKFG-70
//
UNIQUE-ID - TUKFG-125
TYPES - Transcription-Units
CITATIONS - :EV-COMP-AINF:3567448440:ctb
COMPONENTS - GKFG-73
//
UNIQUE-ID - TUKFG-126
TYPES - Transcription-Units
CITATIONS - :EV-COMP-AINF:3567448440:ctb
COMPONENTS - GKFG-83
COMPONENTS - GKFG-82
COMPONENTS - GKFG-81
COMPONENTS - GKFG-80
COMPONENTS - GKFG-78
COMPONENTS - GKFG-77
COMPONENTS - GKFG-76
COMPONENTS - GKFG-75
COMPONENTS - GKFG-74
//
UNIQUE-ID - TUKFG-127
TYPES - Transcription-Units
CITATIONS - :EV-COMP-AINF:3567448440:ctb
COMPONENTS - GKFG-87
COMPONENTS - GKFG-86
COMPONENTS - GKFG-85
COMPONENTS - GKFG-84
//
UNIQUE-ID - TUKFG-128
TYPES - Transcription-Units
CITATIONS - :EV-COMP-AINF:3567448440:ctb
COMPONENTS - GKFG-88
//
UNIQUE-ID - TUKFG-129
TYPES - Transcription-Units
CITATIONS - :EV-COMP-AINF:3567448440:ctb
COMPONENTS - GKFG-92
COMPONENTS - GKFG-91
COMPONENTS - GKFG-89
//
UNIQUE-ID - TUKFG-130
TYPES - Transcription-Units
CITATIONS - :EV-COMP-AINF:3567448440:ctb
COMPONENTS - GKFG-94
COMPONENTS - GKFG-93
//
UNIQUE-ID - TUKFG-131
TYPES - Transcription-Units
CITATIONS - :EV-COMP-AINF:3567448440:ctb
COMPONENTS - GKFG-95
//
UNIQUE-ID - TUKFG-132
TYPES - Transcription-Units
CITATIONS - :EV-COMP-AINF:3567448440:ctb
COMPONENTS - GKFG-96
//
UNIQUE-ID - TUKFG-133
TYPES - Transcription-Units
CITATIONS - :EV-COMP-AINF:3567448440:ctb
COMPONENTS - GKFG-97
//
UNIQUE-ID - TUKFG-134
TYPES - Transcription-Units
CITATIONS - :EV-COMP-AINF:3567448440:ctb
COMPONENTS - GKFG-98
//
UNIQUE-ID - TUKFG-135
TYPES - Transcription-Units
CITATIONS - :EV-COMP-AINF:3567448440:ctb
COMPONENTS - GKFG-99
//
UNIQUE-ID - TUKFG-136
TYPES - Transcription-Units
CITATIONS - :EV-COMP-AINF:3567448440:ctb
COMPONENTS - GKFG-102
COMPONENTS - GKFG-100
//
UNIQUE-ID - TUKFG-137
TYPES - Transcription-Units
CITATIONS - :EV-COMP-AINF:3567448440:ctb
COMPONENTS - GKFG-104
COMPONENTS - GKFG-103
//
UNIQUE-ID - TUKFG-138
TYPES - Transcription-Units
CITATIONS - :EV-COMP-AINF:3567448440:ctb
COMPONENTS - GKFG-106
COMPONENTS - GKFG-105
//
UNIQUE-ID - TUKFG-139
TYPES - Transcription-Units
CITATIONS - :EV-COMP-AINF:3567448440:ctb
COMPONENTS - GKFG-109
COMPONENTS - GKFG-108
COMPONENTS - GKFG-107
//
UNIQUE-ID - TUKFG-140
TYPES - Transcription-Units
CITATIONS - :EV-COMP-AINF:3567448440:ctb
COMPONENTS - GKFG-110
//
UNIQUE-ID - TUKFG-141
TYPES - Transcription-Units
CITATIONS - :EV-COMP-AINF:3567448440:ctb
COMPONENTS - GKFG-114
COMPONENTS - GKFG-111
//
UNIQUE-ID - TUKFG-142
TYPES - Transcription-Units
CITATIONS - :EV-COMP-AINF:3567448440:ctb
COMPONENTS - GKFG-117
COMPONENTS - GKFG-116
COMPONENTS - GKFG-115
//
UNIQUE-ID - TUKFG-143
TYPES - Transcription-Units
CITATIONS - :EV-COMP-AINF:3567448440:ctb
COMPONENTS - GKFG-118
//
UNIQUE-ID - TUKFG-144
TYPES - Transcription-Units
CITATIONS - :EV-COMP-AINF:3567448440:ctb
COMPONENTS - GKFG-121
COMPONENTS - GKFG-120
COMPONENTS - GKFG-119
//
UNIQUE-ID - TUKFG-145
TYPES - Transcription-Units
CITATIONS - :EV-COMP-AINF:3567448440:ctb
COMPONENTS - GKFG-127
COMPONENTS - GKFG-126
COMPONENTS - GKFG-125
COMPONENTS - GKFG-123
COMPONENTS - GKFG-122
//
UNIQUE-ID - TUKFG-146
TYPES - Transcription-Units
CITATIONS - :EV-COMP-AINF:3567448440:ctb
COMPONENTS - GKFG-128
//
UNIQUE-ID - TUKFG-147
TYPES - Transcription-Units
CITATIONS - :EV-COMP-AINF:3567448440:ctb
COMPONENTS - GKFG-130
COMPONENTS - GKFG-129
//
UNIQUE-ID - TUKFG-148
TYPES - Transcription-Units
CITATIONS - :EV-COMP-AINF:3567448440:ctb
COMPONENTS - GKFG-131
//
UNIQUE-ID - TUKFG-149
TYPES - Transcription-Units
CITATIONS - :EV-COMP-AINF:3567448440:ctb
COMPONENTS - GKFG-132
//
UNIQUE-ID - TUKFG-150
TYPES - Transcription-Units
CITATIONS - :EV-COMP-AINF:3567448440:ctb
COMPONENTS - GKFG-133
//
UNIQUE-ID - TUKFG-151
TYPES - Transcription-Units
CITATIONS - :EV-COMP-AINF:3567448440:ctb
COMPONENTS - GKFG-136
COMPONENTS - GKFG-134
//
UNIQUE-ID - TUKFG-152
TYPES - Transcription-Units
CITATIONS - :EV-COMP-AINF:3567448440:ctb
COMPONENTS - GKFG-140
COMPONENTS - GKFG-139
COMPONENTS - GKFG-138
COMPONENTS - GKFG-137
//
UNIQUE-ID - TUKFG-153
TYPES - Transcription-Units
CITATIONS - :EV-COMP-AINF:3567448440:ctb
COMPONENTS - GKFG-145
COMPONENTS - GKFG-144
COMPONENTS - GKFG-143
COMPONENTS - GKFG-142
COMPONENTS - GKFG-141
//
UNIQUE-ID - TUKFG-154
TYPES - Transcription-Units
CITATIONS - :EV-COMP-AINF:3567448440:ctb
COMPONENTS - GKFG-147
//
UNIQUE-ID - TUKFG-155
TYPES - Transcription-Units
CITATIONS - :EV-COMP-AINF:3567448440:ctb
COMPONENTS - GKFG-148
//
UNIQUE-ID - TUKFG-156
TYPES - Transcription-Units
CITATIONS - :EV-COMP-AINF:3567448440:ctb
COMPONENTS - GKFG-150
COMPONENTS - GKFG-149
//
UNIQUE-ID - TUKFG-157
TYPES - Transcription-Units
CITATIONS - :EV-COMP-AINF:3567448440:ctb
COMPONENTS - GKFG-151
//
UNIQUE-ID - TUKFG-158
TYPES - Transcription-Units
CITATIONS - :EV-COMP-AINF:3567448440:ctb
COMPONENTS - GKFG-152
//
UNIQUE-ID - TUKFG-159
TYPES - Transcription-Units
CITATIONS - :EV-COMP-AINF:3567448440:ctb
COMPONENTS - GKFG-153
//
UNIQUE-ID - TUKFG-160
TYPES - Transcription-Units
CITATIONS - :EV-COMP-AINF:3567448440:ctb
COMPONENTS - GKFG-154
//
UNIQUE-ID - TUKFG-161
TYPES - Transcription-Units
CITATIONS - :EV-COMP-AINF:3567448440:ctb
COMPONENTS - GKFG-155
//
UNIQUE-ID - TUKFG-162
TYPES - Transcription-Units
CITATIONS - :EV-COMP-AINF:3567448440:ctb
COMPONENTS - GKFG-158
COMPONENTS - GKFG-156
//
UNIQUE-ID - TUKFG-163
TYPES - Transcription-Units
CITATIONS - :EV-COMP-AINF:3567448440:ctb
COMPONENTS - GKFG-176
COMPONENTS - GKFG-175
COMPONENTS - GKFG-174
COMPONENTS - GKFG-173
COMPONENTS - GKFG-172
COMPONENTS - GKFG-171
COMPONENTS - GKFG-170
COMPONENTS - GKFG-169
COMPONENTS - GKFG-167
COMPONENTS - GKFG-166
COMPONENTS - GKFG-165
COMPONENTS - GKFG-164
COMPONENTS - GKFG-163
COMPONENTS - GKFG-162
COMPONENTS - GKFG-161
COMPONENTS - GKFG-160
COMPONENTS - GKFG-159
//
UNIQUE-ID - TUKFG-164
TYPES - Transcription-Units
CITATIONS - :EV-COMP-AINF:3567448440:ctb
COMPONENTS - GKFG-183
COMPONENTS - GKFG-182
COMPONENTS - GKFG-181
COMPONENTS - GKFG-180
COMPONENTS - GKFG-178
COMPONENTS - GKFG-177
//
UNIQUE-ID - TUKFG-165
TYPES - Transcription-Units
CITATIONS - :EV-COMP-AINF:3567448440:ctb
COMPONENTS - GKFG-184
//
UNIQUE-ID - TUKFG-166
TYPES - Transcription-Units
CITATIONS - :EV-COMP-AINF:3567448440:ctb
COMPONENTS - GKFG-186
COMPONENTS - GKFG-185
//
UNIQUE-ID - TUKFG-167
TYPES - Transcription-Units
CITATIONS - :EV-COMP-AINF:3567448440:ctb
COMPONENTS - GKFG-189
COMPONENTS - GKFG-188
COMPONENTS - GKFG-187
//
UNIQUE-ID - TUKFG-168
TYPES - Transcription-Units
CITATIONS - :EV-COMP-AINF:3567448440:ctb
COMPONENTS - GKFG-191
//
UNIQUE-ID - TUKFG-169
TYPES - Transcription-Units
CITATIONS - :EV-COMP-AINF:3567448440:ctb
COMPONENTS - GKFG-193
COMPONENTS - GKFG-192
//
UNIQUE-ID - TUKFG-170
TYPES - Transcription-Units
CITATIONS - :EV-COMP-AINF:3567448440:ctb
COMPONENTS - GKFG-194
//
UNIQUE-ID - TUKFG-171
TYPES - Transcription-Units
CITATIONS - :EV-COMP-AINF:3567448440:ctb
COMPONENTS - GKFG-195
//
UNIQUE-ID - TUKFG-172
TYPES - Transcription-Units
CITATIONS - :EV-COMP-AINF:3567448440:ctb
COMPONENTS - GKFG-196
//
UNIQUE-ID - TUKFG-173
TYPES - Transcription-Units
CITATIONS - :EV-COMP-AINF:3567448440:ctb
COMPONENTS - GKFG-199
COMPONENTS - GKFG-198
COMPONENTS - GKFG-197
//
UNIQUE-ID - TUKFG-174
TYPES - Transcription-Units
CITATIONS - :EV-COMP-AINF:3567448440:ctb
COMPONENTS - GKFG-202
COMPONENTS - GKFG-200
//
UNIQUE-ID - TUKFG-175
TYPES - Transcription-Units
CITATIONS - :EV-COMP-AINF:3567448440:ctb
COMPONENTS - GKFG-203
//
UNIQUE-ID - TUKFG-176
TYPES - Transcription-Units
CITATIONS - :EV-COMP-AINF:3567448440:ctb
COMPONENTS - GKFG-204
//
UNIQUE-ID - TUKFG-177
TYPES - Transcription-Units
CITATIONS - :EV-COMP-AINF:3567448440:ctb
COMPONENTS - GKFG-205
//
UNIQUE-ID - TUKFG-178
TYPES - Transcription-Units
CITATIONS - :EV-COMP-AINF:3567448440:ctb
COMPONENTS - GKFG-208
COMPONENTS - GKFG-207
COMPONENTS - GKFG-206
//
UNIQUE-ID - TUKFG-179
TYPES - Transcription-Units
CITATIONS - :EV-COMP-AINF:3567448440:ctb
COMPONENTS - GKFG-211
COMPONENTS - GKFG-210
COMPONENTS - GKFG-209
//
UNIQUE-ID - TUKFG-180
TYPES - Transcription-Units
CITATIONS - :EV-COMP-AINF:3567448440:ctb
COMPONENTS - GKFG-214
COMPONENTS - GKFG-213
//
UNIQUE-ID - TUKFG-181
TYPES - Transcription-Units
CITATIONS - :EV-COMP-AINF:3567448440:ctb
COMPONENTS - GKFG-217
COMPONENTS - GKFG-216
COMPONENTS - GKFG-215
//
UNIQUE-ID - TUKFG-182
TYPES - Transcription-Units
CITATIONS - :EV-COMP-AINF:3567448440:ctb
COMPONENTS - GKFG-219
COMPONENTS - GKFG-218
//
UNIQUE-ID - TUKFG-183
TYPES - Transcription-Units
CITATIONS - :EV-COMP-AINF:3567448440:ctb
COMPONENTS - GKFG-222
COMPONENTS - GKFG-221
COMPONENTS - GKFG-220
//
UNIQUE-ID - TUKFG-184
TYPES - Transcription-Units
CITATIONS - :EV-COMP-AINF:3567448440:ctb
COMPONENTS - GKFG-225
//
UNIQUE-ID - TUKFG-185
TYPES - Transcription-Units
CITATIONS - :EV-COMP-AINF:3567448440:ctb
COMPONENTS - GKFG-226
//
UNIQUE-ID - TUKFG-186
TYPES - Transcription-Units
CITATIONS - :EV-COMP-AINF:3567448440:ctb
COMPONENTS - GKFG-230
COMPONENTS - GKFG-229
COMPONENTS - GKFG-228
COMPONENTS - GKFG-227
//
UNIQUE-ID - TUKFG-187
TYPES - Transcription-Units
CITATIONS - :EV-COMP-AINF:3567448440:ctb
COMPONENTS - GKFG-233
COMPONENTS - GKFG-232
COMPONENTS - GKFG-231
//
UNIQUE-ID - TUKFG-188
TYPES - Transcription-Units
CITATIONS - :EV-COMP-AINF:3567448440:ctb
COMPONENTS - GKFG-234
//
UNIQUE-ID - TUKFG-189
TYPES - Transcription-Units
CITATIONS - :EV-COMP-AINF:3567448440:ctb
COMPONENTS - GKFG-236
//
UNIQUE-ID - TUKFG-190
TYPES - Transcription-Units
CITATIONS - :EV-COMP-AINF:3567448440:ctb
COMPONENTS - GKFG-237
//
UNIQUE-ID - TUKFG-191
TYPES - Transcription-Units
CITATIONS - :EV-COMP-AINF:3567448440:ctb
COMPONENTS - GKFG-241
COMPONENTS - GKFG-240
COMPONENTS - GKFG-239
COMPONENTS - GKFG-238
//
UNIQUE-ID - TUKFG-192
TYPES - Transcription-Units
CITATIONS - :EV-COMP-AINF:3567448440:ctb
COMPONENTS - GKFG-242
//
UNIQUE-ID - TUKFG-193
TYPES - Transcription-Units
CITATIONS - :EV-COMP-AINF:3567448440:ctb
COMPONENTS - GKFG-244
COMPONENTS - GKFG-243
//
UNIQUE-ID - TUKFG-194
TYPES - Transcription-Units
CITATIONS - :EV-COMP-AINF:3567448440:ctb
COMPONENTS - GKFG-245
//
UNIQUE-ID - TUKFG-195
TYPES - Transcription-Units
CITATIONS - :EV-COMP-AINF:3567448440:ctb
COMPONENTS - GKFG-247
//
UNIQUE-ID - TUKFG-196
TYPES - Transcription-Units
CITATIONS - :EV-COMP-AINF:3567448440:ctb
COMPONENTS - GKFG-250
COMPONENTS - GKFG-249
COMPONENTS - GKFG-248
//
UNIQUE-ID - TUKFG-197
TYPES - Transcription-Units
CITATIONS - :EV-COMP-AINF:3567448440:ctb
COMPONENTS - GKFG-252
COMPONENTS - GKFG-251
//
UNIQUE-ID - TUKFG-198
TYPES - Transcription-Units
CITATIONS - :EV-COMP-AINF:3567448440:ctb
COMPONENTS - GKFG-254
COMPONENTS - GKFG-253
//
UNIQUE-ID - TUKFG-199
TYPES - Transcription-Units
CITATIONS - :EV-COMP-AINF:3567448440:ctb
COMPONENTS - GKFG-255
//
UNIQUE-ID - TUKFG-200
TYPES - Transcription-Units
CITATIONS - :EV-COMP-AINF:3567448440:ctb
COMPONENTS - GKFG-259
COMPONENTS - GKFG-258
COMPONENTS - GKFG-256
//
UNIQUE-ID - TUKFG-201
TYPES - Transcription-Units
CITATIONS - :EV-COMP-AINF:3567448440:ctb
COMPONENTS - GKFG-263
COMPONENTS - GKFG-262
COMPONENTS - GKFG-261
COMPONENTS - GKFG-260
//
UNIQUE-ID - TUKFG-202
TYPES - Transcription-Units
CITATIONS - :EV-COMP-AINF:3567448440:ctb
COMPONENTS - GKFG-267
COMPONENTS - GKFG-266
COMPONENTS - GKFG-265
COMPONENTS - GKFG-264
//
UNIQUE-ID - TUKFG-203
TYPES - Transcription-Units
CITATIONS - :EV-COMP-AINF:3567448440:ctb
COMPONENTS - GKFG-270
COMPONENTS - GKFG-269
//
UNIQUE-ID - TUKFG-204
TYPES - Transcription-Units
CITATIONS - :EV-COMP-AINF:3567448440:ctb
COMPONENTS - GKFG-271
//
UNIQUE-ID - TUKFG-205
TYPES - Transcription-Units
CITATIONS - :EV-COMP-AINF:3567448440:ctb
COMPONENTS - GKFG-274
COMPONENTS - GKFG-273
COMPONENTS - GKFG-272
//
UNIQUE-ID - TUKFG-206
TYPES - Transcription-Units
CITATIONS - :EV-COMP-AINF:3567448440:ctb
COMPONENTS - GKFG-276
COMPONENTS - GKFG-275
//
UNIQUE-ID - TUKFG-207
TYPES - Transcription-Units
CITATIONS - :EV-COMP-AINF:3567448440:ctb
COMPONENTS - GKFG-277
//
UNIQUE-ID - TUKFG-208
TYPES - Transcription-Units
CITATIONS - :EV-COMP-AINF:3567448440:ctb
COMPONENTS - GKFG-278
//
UNIQUE-ID - TUKFG-209
TYPES - Transcription-Units
CITATIONS - :EV-COMP-AINF:3567448440:ctb
COMPONENTS - GKFG-280
//
UNIQUE-ID - TUKFG-210
TYPES - Transcription-Units
CITATIONS - :EV-COMP-AINF:3567448440:ctb
COMPONENTS - GKFG-281
//
UNIQUE-ID - TUKFG-211
TYPES - Transcription-Units
CITATIONS - :EV-COMP-AINF:3567448440:ctb
COMPONENTS - GKFG-284
COMPONENTS - GKFG-283
COMPONENTS - GKFG-282
//
UNIQUE-ID - TUKFG-212
TYPES - Transcription-Units
CITATIONS - :EV-COMP-AINF:3567448440:ctb
COMPONENTS - GKFG-287
COMPONENTS - GKFG-286
COMPONENTS - GKFG-285
//
UNIQUE-ID - TUKFG-213
TYPES - Transcription-Units
CITATIONS - :EV-COMP-AINF:3567448440:ctb
COMPONENTS - GKFG-289
COMPONENTS - GKFG-288
//
UNIQUE-ID - TUKFG-214
TYPES - Transcription-Units
CITATIONS - :EV-COMP-AINF:3567448440:ctb
COMPONENTS - GKFG-291
//
UNIQUE-ID - TUKFG-215
TYPES - Transcription-Units
CITATIONS - :EV-COMP-AINF:3567448440:ctb
COMPONENTS - GKFG-294
COMPONENTS - GKFG-293
COMPONENTS - GKFG-292
//
UNIQUE-ID - TUKFG-216
TYPES - Transcription-Units
CITATIONS - :EV-COMP-AINF:3567448440:ctb
COMPONENTS - GKFG-295
//
UNIQUE-ID - TUKFG-217
TYPES - Transcription-Units
CITATIONS - :EV-COMP-AINF:3567448440:ctb
COMPONENTS - GKFG-297
COMPONENTS - GKFG-296
//
UNIQUE-ID - TUKFG-218
TYPES - Transcription-Units
CITATIONS - :EV-COMP-AINF:3567448440:ctb
COMPONENTS - GKFG-298
//
UNIQUE-ID - TUKFG-219
TYPES - Transcription-Units
CITATIONS - :EV-COMP-AINF:3567448440:ctb
COMPONENTS - GKFG-300
COMPONENTS - GKFG-299
//
UNIQUE-ID - TUKFG-220
TYPES - Transcription-Units
CITATIONS - :EV-COMP-AINF:3567448440:ctb
COMPONENTS - GKFG-304
COMPONENTS - GKFG-303
COMPONENTS - GKFG-302
//
UNIQUE-ID - TUKFG-221
TYPES - Transcription-Units
CITATIONS - :EV-COMP-AINF:3567448440:ctb
COMPONENTS - GKFG-308
COMPONENTS - GKFG-307
COMPONENTS - GKFG-306
COMPONENTS - GKFG-305
//
UNIQUE-ID - TUKFG-222
TYPES - Transcription-Units
CITATIONS - :EV-COMP-AINF:3567448440:ctb
COMPONENTS - GKFG-309
//
UNIQUE-ID - TUKFG-223
TYPES - Transcription-Units
CITATIONS - :EV-COMP-AINF:3567448440:ctb
COMPONENTS - GKFG-314
COMPONENTS - GKFG-313
COMPONENTS - GKFG-311
COMPONENTS - GKFG-310
//
UNIQUE-ID - TUKFG-224
TYPES - Transcription-Units
CITATIONS - :EV-COMP-AINF:3567448440:ctb
COMPONENTS - GKFG-316
COMPONENTS - GKFG-315
//
UNIQUE-ID - TUKFG-225
TYPES - Transcription-Units
CITATIONS - :EV-COMP-AINF:3567448440:ctb
COMPONENTS - GKFG-317
//
UNIQUE-ID - TUKFG-226
TYPES - Transcription-Units
CITATIONS - :EV-COMP-AINF:3567448440:ctb
COMPONENTS - GKFG-318
//
UNIQUE-ID - TUKFG-227
TYPES - Transcription-Units
CITATIONS - :EV-COMP-AINF:3567448440:ctb
COMPONENTS - GKFG-319
//
UNIQUE-ID - TUKFG-228
TYPES - Transcription-Units
CITATIONS - :EV-COMP-AINF:3567448440:ctb
COMPONENTS - GKFG-320
//
UNIQUE-ID - TUKFG-229
TYPES - Transcription-Units
CITATIONS - :EV-COMP-AINF:3567448440:ctb
COMPONENTS - GKFG-321
//
UNIQUE-ID - TUKFG-230
TYPES - Transcription-Units
CITATIONS - :EV-COMP-AINF:3567448440:ctb
COMPONENTS - GKFG-322
//
UNIQUE-ID - TUKFG-231
TYPES - Transcription-Units
CITATIONS - :EV-COMP-AINF:3567448440:ctb
COMPONENTS - GKFG-325
COMPONENTS - GKFG-324
//
UNIQUE-ID - TUKFG-232
TYPES - Transcription-Units
CITATIONS - :EV-COMP-AINF:3567448440:ctb
COMPONENTS - GKFG-327
COMPONENTS - GKFG-326
//
UNIQUE-ID - TUKFG-233
TYPES - Transcription-Units
CITATIONS - :EV-COMP-AINF:3567448440:ctb
COMPONENTS - GKFG-328
//
UNIQUE-ID - TUKFG-234
TYPES - Transcription-Units
CITATIONS - :EV-COMP-AINF:3567448440:ctb
COMPONENTS - GKFG-329
//
UNIQUE-ID - TUKFG-235
TYPES - Transcription-Units
CITATIONS - :EV-COMP-AINF:3567448440:ctb
COMPONENTS - GKFG-330
//
UNIQUE-ID - TUKFG-236
TYPES - Transcription-Units
CITATIONS - :EV-COMP-AINF:3567448440:ctb
COMPONENTS - GKFG-331
//
UNIQUE-ID - TUKFG-237
TYPES - Transcription-Units
CITATIONS - :EV-COMP-AINF:3567448440:ctb
COMPONENTS - GKFG-332
//
UNIQUE-ID - TUKFG-238
TYPES - Transcription-Units
CITATIONS - :EV-COMP-AINF:3567448440:ctb
COMPONENTS - GKFG-333
//
UNIQUE-ID - TUKFG-239
TYPES - Transcription-Units
CITATIONS - :EV-COMP-AINF:3567448440:ctb
COMPONENTS - GKFG-336
//
UNIQUE-ID - TUKFG-240
TYPES - Transcription-Units
CITATIONS - :EV-COMP-AINF:3567448440:ctb
COMPONENTS - GKFG-338
COMPONENTS - GKFG-337
//
UNIQUE-ID - TUKFG-241
TYPES - Transcription-Units
CITATIONS - :EV-COMP-AINF:3567448440:ctb
COMPONENTS - GKFG-340
COMPONENTS - GKFG-339
//
UNIQUE-ID - TUKFG-242
TYPES - Transcription-Units
CITATIONS - :EV-COMP-AINF:3567448440:ctb
COMPONENTS - GKFG-343
COMPONENTS - GKFG-342
COMPONENTS - GKFG-341
//
UNIQUE-ID - TUKFG-243
TYPES - Transcription-Units
CITATIONS - :EV-COMP-AINF:3567448440:ctb
COMPONENTS - GKFG-345
COMPONENTS - GKFG-344
//
UNIQUE-ID - TUKFG-244
TYPES - Transcription-Units
CITATIONS - :EV-COMP-AINF:3567448440:ctb
COMPONENTS - GKFG-347
//
UNIQUE-ID - TUKFG-245
TYPES - Transcription-Units
CITATIONS - :EV-COMP-AINF:3567448440:ctb
COMPONENTS - GKFG-348
//
UNIQUE-ID - TUKFG-246
TYPES - Transcription-Units
CITATIONS - :EV-COMP-AINF:3567448440:ctb
COMPONENTS - GKFG-349
//
UNIQUE-ID - TUKFG-247
TYPES - Transcription-Units
CITATIONS - :EV-COMP-AINF:3567448440:ctb
COMPONENTS - GKFG-351
COMPONENTS - GKFG-350
//
UNIQUE-ID - TUKFG-248
TYPES - Transcription-Units
CITATIONS - :EV-COMP-AINF:3567448440:ctb
COMPONENTS - GKFG-352
//
UNIQUE-ID - TUKFG-249
TYPES - Transcription-Units
CITATIONS - :EV-COMP-AINF:3567448440:ctb
COMPONENTS - GKFG-353
//
UNIQUE-ID - TUKFG-250
TYPES - Transcription-Units
CITATIONS - :EV-COMP-AINF:3567448440:ctb
COMPONENTS - GKFG-354
//
UNIQUE-ID - TUKFG-251
TYPES - Transcription-Units
CITATIONS - :EV-COMP-AINF:3567448440:ctb
COMPONENTS - GKFG-358
COMPONENTS - GKFG-356
COMPONENTS - GKFG-355
//
UNIQUE-ID - TUKFG-252
TYPES - Transcription-Units
CITATIONS - :EV-COMP-AINF:3567448440:ctb
COMPONENTS - GKFG-359
//
UNIQUE-ID - TUKFG-253
TYPES - Transcription-Units
CITATIONS - :EV-COMP-AINF:3567448440:ctb
COMPONENTS - GKFG-360
//
UNIQUE-ID - TUKFG-254
TYPES - Transcription-Units
CITATIONS - :EV-COMP-AINF:3567448440:ctb
COMPONENTS - GKFG-364
COMPONENTS - GKFG-363
COMPONENTS - GKFG-362
COMPONENTS - GKFG-361
//
UNIQUE-ID - TUKFG-255
TYPES - Transcription-Units
CITATIONS - :EV-COMP-AINF:3567448440:ctb
COMPONENTS - GKFG-366
COMPONENTS - GKFG-365
//
UNIQUE-ID - TUKFG-256
TYPES - Transcription-Units
CITATIONS - :EV-COMP-AINF:3567448440:ctb
COMPONENTS - GKFG-369
COMPONENTS - GKFG-367
//
UNIQUE-ID - TUKFG-257
TYPES - Transcription-Units
CITATIONS - :EV-COMP-AINF:3567448440:ctb
COMPONENTS - GKFG-372
COMPONENTS - GKFG-371
COMPONENTS - GKFG-370
//
UNIQUE-ID - TUKFG-258
TYPES - Transcription-Units
CITATIONS - :EV-COMP-AINF:3567448440:ctb
COMPONENTS - GKFG-375
COMPONENTS - GKFG-374
COMPONENTS - GKFG-373
//
UNIQUE-ID - TUKFG-259
TYPES - Transcription-Units
CITATIONS - :EV-COMP-AINF:3567448440:ctb
COMPONENTS - GKFG-376
//
UNIQUE-ID - TUKFG-260
TYPES - Transcription-Units
CITATIONS - :EV-COMP-AINF:3567448440:ctb
COMPONENTS - GKFG-377
//
UNIQUE-ID - TUKFG-261
TYPES - Transcription-Units
CITATIONS - :EV-COMP-AINF:3567448440:ctb
COMPONENTS - GKFG-378
//
UNIQUE-ID - TUKFG-262
TYPES - Transcription-Units
CITATIONS - :EV-COMP-AINF:3567448440:ctb
COMPONENTS - GKFG-380
//
UNIQUE-ID - TUKFG-263
TYPES - Transcription-Units
CITATIONS - :EV-COMP-AINF:3567448440:ctb
COMPONENTS - GKFG-381
//
UNIQUE-ID - TUKFG-264
TYPES - Transcription-Units
CITATIONS - :EV-COMP-AINF:3567448440:ctb
COMPONENTS - GKFG-382
//
UNIQUE-ID - TUKFG-265
TYPES - Transcription-Units
CITATIONS - :EV-COMP-AINF:3567448440:ctb
COMPONENTS - GKFG-384
COMPONENTS - GKFG-383
//
UNIQUE-ID - TUKFG-266
TYPES - Transcription-Units
CITATIONS - :EV-COMP-AINF:3567448440:ctb
COMPONENTS - GKFG-386
COMPONENTS - GKFG-385
//
UNIQUE-ID - TUKFG-267
TYPES - Transcription-Units
CITATIONS - :EV-COMP-AINF:3567448440:ctb
COMPONENTS - GKFG-387
//
UNIQUE-ID - TUKFG-268
TYPES - Transcription-Units
CITATIONS - :EV-COMP-AINF:3567448440:ctb
COMPONENTS - GKFG-388
//
UNIQUE-ID - TUKFG-269
TYPES - Transcription-Units
CITATIONS - :EV-COMP-AINF:3567448440:ctb
COMPONENTS - GKFG-394
COMPONENTS - GKFG-393
COMPONENTS - GKFG-392
COMPONENTS - GKFG-391
COMPONENTS - GKFG-389
//
UNIQUE-ID - TUKFG-270
TYPES - Transcription-Units
CITATIONS - :EV-COMP-AINF:3567448440:ctb
COMPONENTS - GKFG-398
COMPONENTS - GKFG-397
COMPONENTS - GKFG-396
COMPONENTS - GKFG-395
//
UNIQUE-ID - TUKFG-271
TYPES - Transcription-Units
CITATIONS - :EV-COMP-AINF:3567448440:ctb
COMPONENTS - GKFG-402
COMPONENTS - GKFG-400
COMPONENTS - GKFG-399
//
UNIQUE-ID - TUKFG-272
TYPES - Transcription-Units
CITATIONS - :EV-COMP-AINF:3567448440:ctb
COMPONENTS - GKFG-403
//
UNIQUE-ID - TUKFG-273
TYPES - Transcription-Units
CITATIONS - :EV-COMP-AINF:3567448440:ctb
COMPONENTS - GKFG-404
//
UNIQUE-ID - TUKFG-274
TYPES - Transcription-Units
CITATIONS - :EV-COMP-AINF:3567448440:ctb
COMPONENTS - GKFG-405
//
UNIQUE-ID - TUKFG-275
TYPES - Transcription-Units
CITATIONS - :EV-COMP-AINF:3567448440:ctb
COMPONENTS - GKFG-406
//
UNIQUE-ID - TUKFG-276
TYPES - Transcription-Units
CITATIONS - :EV-COMP-AINF:3567448440:ctb
COMPONENTS - GKFG-407
//
UNIQUE-ID - TUKFG-277
TYPES - Transcription-Units
CITATIONS - :EV-COMP-AINF:3567448440:ctb
COMPONENTS - GKFG-410
COMPONENTS - GKFG-409
COMPONENTS - GKFG-408
//
UNIQUE-ID - TUKFG-278
TYPES - Transcription-Units
CITATIONS - :EV-COMP-AINF:3567448440:ctb
COMPONENTS - GKFG-411
//
UNIQUE-ID - TUKFG-279
TYPES - Transcription-Units
CITATIONS - :EV-COMP-AINF:3567448440:ctb
COMPONENTS - GKFG-562
//
UNIQUE-ID - TUKFG-280
TYPES - Transcription-Units
CITATIONS - :EV-COMP-AINF:3567448440:ctb
COMPONENTS - GKFG-1138
//
UNIQUE-ID - TUKFG-281
TYPES - Transcription-Units
CITATIONS - :EV-COMP-AINF:3567448440:ctb
COMPONENTS - GKFG-563
COMPONENTS - GKFG-1915
COMPONENTS - GKFG-1804
COMPONENTS - GKFG-1693
COMPONENTS - GKFG-1582
COMPONENTS - GKFG-1471
COMPONENTS - GKFG-1360
COMPONENTS - GKFG-1249
//
UNIQUE-ID - TUKFG-282
TYPES - Transcription-Units
CITATIONS - :EV-COMP-AINF:3567448440:ctb
COMPONENTS - GKFG-896
COMPONENTS - GKFG-785
COMPONENTS - GKFG-674
//
UNIQUE-ID - TUKFG-283
TYPES - Transcription-Units
CITATIONS - :EV-COMP-AINF:3567448440:ctb
COMPONENTS - GKFG-1007
//
UNIQUE-ID - TUKFG-284
TYPES - Transcription-Units
CITATIONS - :EV-COMP-AINF:3567448440:ctb
COMPONENTS - GKFG-1116
COMPONENTS - GKFG-1105
COMPONENTS - GKFG-1094
COMPONENTS - GKFG-1083
//
UNIQUE-ID - TUKFG-285
TYPES - Transcription-Units
CITATIONS - :EV-COMP-AINF:3567448440:ctb
COMPONENTS - GKFG-1127
//
UNIQUE-ID - TUKFG-286
TYPES - Transcription-Units
CITATIONS - :EV-COMP-AINF:3567448440:ctb
COMPONENTS - GKFG-1139
//
UNIQUE-ID - TUKFG-287
TYPES - Transcription-Units
CITATIONS - :EV-COMP-AINF:3567448440:ctb
COMPONENTS - GKFG-1161
COMPONENTS - GKFG-1150
//
UNIQUE-ID - TUKFG-288
TYPES - Transcription-Units
CITATIONS - :EV-COMP-AINF:3567448440:ctb
COMPONENTS - GKFG-1172
//
UNIQUE-ID - TUKFG-289
TYPES - Transcription-Units
CITATIONS - :EV-COMP-AINF:3567448440:ctb
COMPONENTS - GKFG-1194
COMPONENTS - GKFG-1183
//
UNIQUE-ID - TUKFG-290
TYPES - Transcription-Units
CITATIONS - :EV-COMP-AINF:3567448440:ctb
COMPONENTS - GKFG-1205
//
UNIQUE-ID - TUKFG-291
TYPES - Transcription-Units
CITATIONS - :EV-COMP-AINF:3567448440:ctb
COMPONENTS - GKFG-1216
//
UNIQUE-ID - TUKFG-292
TYPES - Transcription-Units
CITATIONS - :EV-COMP-AINF:3567448440:ctb
COMPONENTS - GKFG-1227
//
UNIQUE-ID - TUKFG-293
TYPES - Transcription-Units
CITATIONS - :EV-COMP-AINF:3567448440:ctb
COMPONENTS - GKFG-1238
//
UNIQUE-ID - TUKFG-294
TYPES - Transcription-Units
CITATIONS - :EV-COMP-AINF:3567448440:ctb
COMPONENTS - GKFG-1250
//
UNIQUE-ID - TUKFG-295
TYPES - Transcription-Units
CITATIONS - :EV-COMP-AINF:3567448440:ctb
COMPONENTS - GKFG-1272
COMPONENTS - GKFG-1261
//
UNIQUE-ID - TUKFG-296
TYPES - Transcription-Units
CITATIONS - :EV-COMP-AINF:3567448440:ctb
COMPONENTS - GKFG-1294
COMPONENTS - GKFG-1283
//
UNIQUE-ID - TUKFG-297
TYPES - Transcription-Units
CITATIONS - :EV-COMP-AINF:3567448440:ctb
COMPONENTS - GKFG-1305
//
UNIQUE-ID - TUKFG-298
TYPES - Transcription-Units
CITATIONS - :EV-COMP-AINF:3567448440:ctb
COMPONENTS - GKFG-1338
COMPONENTS - GKFG-1327
COMPONENTS - GKFG-1316
//
UNIQUE-ID - TUKFG-299
TYPES - Transcription-Units
CITATIONS - :EV-COMP-AINF:3567448440:ctb
COMPONENTS - GKFG-1361
COMPONENTS - GKFG-1349
//
UNIQUE-ID - TUKFG-300
TYPES - Transcription-Units
CITATIONS - :EV-COMP-AINF:3567448440:ctb
COMPONENTS - GKFG-1383
COMPONENTS - GKFG-1372
//
UNIQUE-ID - TUKFG-301
TYPES - Transcription-Units
CITATIONS - :EV-COMP-AINF:3567448440:ctb
COMPONENTS - GKFG-1394
//
UNIQUE-ID - TUKFG-302
TYPES - Transcription-Units
CITATIONS - :EV-COMP-AINF:3567448440:ctb
COMPONENTS - GKFG-1416
COMPONENTS - GKFG-1405
//
UNIQUE-ID - TUKFG-303
TYPES - Transcription-Units
CITATIONS - :EV-COMP-AINF:3567448440:ctb
COMPONENTS - GKFG-1438
COMPONENTS - GKFG-1427
//
UNIQUE-ID - TUKFG-304
TYPES - Transcription-Units
CITATIONS - :EV-COMP-AINF:3567448440:ctb
COMPONENTS - GKFG-1505
COMPONENTS - GKFG-1494
COMPONENTS - GKFG-1483
COMPONENTS - GKFG-1472
COMPONENTS - GKFG-1460
COMPONENTS - GKFG-1449
//
UNIQUE-ID - TUKFG-305
TYPES - Transcription-Units
CITATIONS - :EV-COMP-AINF:3567448440:ctb
COMPONENTS - GKFG-1516
//
UNIQUE-ID - TUKFG-306
TYPES - Transcription-Units
CITATIONS - :EV-COMP-AINF:3567448440:ctb
COMPONENTS - GKFG-1527
//
UNIQUE-ID - TUKFG-307
TYPES - Transcription-Units
CITATIONS - :EV-COMP-AINF:3567448440:ctb
COMPONENTS - GKFG-1549
COMPONENTS - GKFG-1538
//
UNIQUE-ID - TUKFG-308
TYPES - Transcription-Units
CITATIONS - :EV-COMP-AINF:3567448440:ctb
COMPONENTS - GKFG-1560
//
UNIQUE-ID - TUKFG-309
TYPES - Transcription-Units
CITATIONS - :EV-COMP-AINF:3567448440:ctb
COMPONENTS - GKFG-1571
//
UNIQUE-ID - TUKFG-310
TYPES - Transcription-Units
CITATIONS - :EV-COMP-AINF:3567448440:ctb
COMPONENTS - GKFG-1583
//
UNIQUE-ID - TUKFG-311
TYPES - Transcription-Units
CITATIONS - :EV-COMP-AINF:3567448440:ctb
COMPONENTS - GKFG-1594
//
UNIQUE-ID - TUKFG-312
TYPES - Transcription-Units
CITATIONS - :EV-COMP-AINF:3567448440:ctb
COMPONENTS - GKFG-1605
//
UNIQUE-ID - TUKFG-313
TYPES - Transcription-Units
CITATIONS - :EV-COMP-AINF:3567448440:ctb
COMPONENTS - GKFG-1616
//
UNIQUE-ID - TUKFG-314
TYPES - Transcription-Units
CITATIONS - :EV-COMP-AINF:3567448440:ctb
COMPONENTS - GKFG-1638
COMPONENTS - GKFG-1627
//
UNIQUE-ID - TUKFG-315
TYPES - Transcription-Units
CITATIONS - :EV-COMP-AINF:3567448440:ctb
COMPONENTS - GKFG-1671
COMPONENTS - GKFG-1660
COMPONENTS - GKFG-1649
//
UNIQUE-ID - TUKFG-316
TYPES - Transcription-Units
CITATIONS - :EV-COMP-AINF:3567448440:ctb
COMPONENTS - GKFG-1694
COMPONENTS - GKFG-1682
//
UNIQUE-ID - TUKFG-317
TYPES - Transcription-Units
CITATIONS - :EV-COMP-AINF:3567448440:ctb
COMPONENTS - GKFG-1716
COMPONENTS - GKFG-1705
//
UNIQUE-ID - TUKFG-318
TYPES - Transcription-Units
CITATIONS - :EV-COMP-AINF:3567448440:ctb
COMPONENTS - GKFG-1727
//
UNIQUE-ID - TUKFG-319
TYPES - Transcription-Units
CITATIONS - :EV-COMP-AINF:3567448440:ctb
COMPONENTS - GKFG-1749
COMPONENTS - GKFG-1738
//
UNIQUE-ID - TUKFG-320
TYPES - Transcription-Units
CITATIONS - :EV-COMP-AINF:3567448440:ctb
COMPONENTS - GKFG-1771
COMPONENTS - GKFG-1760
//
UNIQUE-ID - TUKFG-321
TYPES - Transcription-Units
CITATIONS - :EV-COMP-AINF:3567448440:ctb
COMPONENTS - GKFG-1782
//
UNIQUE-ID - TUKFG-322
TYPES - Transcription-Units
CITATIONS - :EV-COMP-AINF:3567448440:ctb
COMPONENTS - GKFG-1793
//
UNIQUE-ID - TUKFG-323
TYPES - Transcription-Units
CITATIONS - :EV-COMP-AINF:3567448440:ctb
COMPONENTS - GKFG-1816
COMPONENTS - GKFG-1805
//
UNIQUE-ID - TUKFG-324
TYPES - Transcription-Units
CITATIONS - :EV-COMP-AINF:3567448440:ctb
COMPONENTS - GKFG-1827
//
UNIQUE-ID - TUKFG-325
TYPES - Transcription-Units
CITATIONS - :EV-COMP-AINF:3567448440:ctb
COMPONENTS - GKFG-1838
//
UNIQUE-ID - TUKFG-326
TYPES - Transcription-Units
CITATIONS - :EV-COMP-AINF:3567448440:ctb
COMPONENTS - GKFG-1849
//
UNIQUE-ID - TUKFG-327
TYPES - Transcription-Units
CITATIONS - :EV-COMP-AINF:3567448440:ctb
COMPONENTS - GKFG-1871
COMPONENTS - GKFG-1860
//
UNIQUE-ID - TUKFG-328
TYPES - Transcription-Units
CITATIONS - :EV-COMP-AINF:3567448440:ctb
COMPONENTS - GKFG-1882
//
UNIQUE-ID - TUKFG-329
TYPES - Transcription-Units
CITATIONS - :EV-COMP-AINF:3567448440:ctb
COMPONENTS - GKFG-1893
//
UNIQUE-ID - TUKFG-330
TYPES - Transcription-Units
CITATIONS - :EV-COMP-AINF:3567448440:ctb
COMPONENTS - GKFG-1904
//
UNIQUE-ID - TUKFG-331
TYPES - Transcription-Units
CITATIONS - :EV-COMP-AINF:3567448440:ctb
COMPONENTS - GKFG-1949
COMPONENTS - GKFG-1938
COMPONENTS - GKFG-1927
COMPONENTS - GKFG-1916
//
UNIQUE-ID - TUKFG-332
TYPES - Transcription-Units
CITATIONS - :EV-COMP-AINF:3567448440:ctb
COMPONENTS - GKFG-1960
//
UNIQUE-ID - TUKFG-333
TYPES - Transcription-Units
CITATIONS - :EV-COMP-AINF:3567448440:ctb
COMPONENTS - GKFG-1982
COMPONENTS - GKFG-1971
//
UNIQUE-ID - TUKFG-334
TYPES - Transcription-Units
CITATIONS - :EV-COMP-AINF:3567448440:ctb
COMPONENTS - GKFG-2004
COMPONENTS - GKFG-1993
//
UNIQUE-ID - TUKFG-335
TYPES - Transcription-Units
CITATIONS - :EV-COMP-AINF:3567448440:ctb
COMPONENTS - GKFG-2015
//
UNIQUE-ID - TUKFG-336
TYPES - Transcription-Units
CITATIONS - :EV-COMP-AINF:3567448440:ctb
COMPONENTS - GKFG-575
COMPONENTS - GKFG-564
//
UNIQUE-ID - TUKFG-337
TYPES - Transcription-Units
CITATIONS - :EV-COMP-AINF:3567448440:ctb
COMPONENTS - GKFG-586
//
UNIQUE-ID - TUKFG-338
TYPES - Transcription-Units
CITATIONS - :EV-COMP-AINF:3567448440:ctb
COMPONENTS - GKFG-619
COMPONENTS - GKFG-608
COMPONENTS - GKFG-597
//
UNIQUE-ID - TUKFG-339
TYPES - Transcription-Units
CITATIONS - :EV-COMP-AINF:3567448440:ctb
COMPONENTS - GKFG-652
COMPONENTS - GKFG-641
COMPONENTS - GKFG-630
//
UNIQUE-ID - TUKFG-340
TYPES - Transcription-Units
CITATIONS - :EV-COMP-AINF:3567448440:ctb
COMPONENTS - GKFG-741
COMPONENTS - GKFG-730
COMPONENTS - GKFG-719
COMPONENTS - GKFG-708
COMPONENTS - GKFG-697
COMPONENTS - GKFG-686
COMPONENTS - GKFG-675
COMPONENTS - GKFG-663
//
UNIQUE-ID - TUKFG-341
TYPES - Transcription-Units
CITATIONS - :EV-COMP-AINF:3567448440:ctb
COMPONENTS - GKFG-763
COMPONENTS - GKFG-752
//
UNIQUE-ID - TUKFG-342
TYPES - Transcription-Units
CITATIONS - :EV-COMP-AINF:3567448440:ctb
COMPONENTS - GKFG-774
//
UNIQUE-ID - TUKFG-343
TYPES - Transcription-Units
CITATIONS - :EV-COMP-AINF:3567448440:ctb
COMPONENTS - GKFG-841
COMPONENTS - GKFG-830
COMPONENTS - GKFG-819
COMPONENTS - GKFG-808
COMPONENTS - GKFG-797
COMPONENTS - GKFG-786
//
UNIQUE-ID - TUKFG-344
TYPES - Transcription-Units
CITATIONS - :EV-COMP-AINF:3567448440:ctb
COMPONENTS - GKFG-897
COMPONENTS - GKFG-885
COMPONENTS - GKFG-874
COMPONENTS - GKFG-863
COMPONENTS - GKFG-852
//
UNIQUE-ID - TUKFG-345
TYPES - Transcription-Units
CITATIONS - :EV-COMP-AINF:3567448440:ctb
COMPONENTS - GKFG-919
COMPONENTS - GKFG-908
//
UNIQUE-ID - TUKFG-346
TYPES - Transcription-Units
CITATIONS - :EV-COMP-AINF:3567448440:ctb
COMPONENTS - GKFG-1080
COMPONENTS - GKFG-1074
COMPONENTS - GKFG-1063
COMPONENTS - GKFG-1052
COMPONENTS - GKFG-1041
COMPONENTS - GKFG-1030
COMPONENTS - GKFG-1019
COMPONENTS - GKFG-1008
COMPONENTS - GKFG-996
COMPONENTS - GKFG-985
COMPONENTS - GKFG-974
COMPONENTS - GKFG-963
COMPONENTS - GKFG-952
COMPONENTS - GKFG-941
COMPONENTS - GKFG-930
//
UNIQUE-ID - TUKFG-347
TYPES - Transcription-Units
CITATIONS - :EV-COMP-AINF:3567448440:ctb
COMPONENTS - GKFG-1086
COMPONENTS - GKFG-1085
COMPONENTS - GKFG-1084
COMPONENTS - GKFG-1082
COMPONENTS - GKFG-1081
//
UNIQUE-ID - TUKFG-348
TYPES - Transcription-Units
CITATIONS - :EV-COMP-AINF:3567448440:ctb
COMPONENTS - GKFG-1095
COMPONENTS - GKFG-1093
COMPONENTS - GKFG-1092
COMPONENTS - GKFG-1091
COMPONENTS - GKFG-1090
COMPONENTS - GKFG-1089
COMPONENTS - GKFG-1088
COMPONENTS - GKFG-1087
//
UNIQUE-ID - TUKFG-349
TYPES - Transcription-Units
CITATIONS - :EV-COMP-AINF:3567448440:ctb
COMPONENTS - GKFG-1097
COMPONENTS - GKFG-1096
//
UNIQUE-ID - TUKFG-350
TYPES - Transcription-Units
CITATIONS - :EV-COMP-AINF:3567448440:ctb
COMPONENTS - GKFG-1099
COMPONENTS - GKFG-1098
//
UNIQUE-ID - TUKFG-351
TYPES - Transcription-Units
CITATIONS - :EV-COMP-AINF:3567448440:ctb
COMPONENTS - GKFG-1101
COMPONENTS - GKFG-1100
//
UNIQUE-ID - TUKFG-352
TYPES - Transcription-Units
CITATIONS - :EV-COMP-AINF:3567448440:ctb
COMPONENTS - GKFG-1103
COMPONENTS - GKFG-1102
//
UNIQUE-ID - TUKFG-353
TYPES - Transcription-Units
CITATIONS - :EV-COMP-AINF:3567448440:ctb
COMPONENTS - GKFG-1104
//
UNIQUE-ID - TUKFG-354
TYPES - Transcription-Units
CITATIONS - :EV-COMP-AINF:3567448440:ctb
COMPONENTS - GKFG-1106
//
UNIQUE-ID - TUKFG-355
TYPES - Transcription-Units
CITATIONS - :EV-COMP-AINF:3567448440:ctb
COMPONENTS - GKFG-1107
//
UNIQUE-ID - TUKFG-356
TYPES - Transcription-Units
CITATIONS - :EV-COMP-AINF:3567448440:ctb
COMPONENTS - GKFG-1108
//
UNIQUE-ID - TUKFG-357
TYPES - Transcription-Units
CITATIONS - :EV-COMP-AINF:3567448440:ctb
COMPONENTS - GKFG-1109
//
UNIQUE-ID - TUKFG-358
TYPES - Transcription-Units
CITATIONS - :EV-COMP-AINF:3567448440:ctb
COMPONENTS - GKFG-1110
//
UNIQUE-ID - TUKFG-359
TYPES - Transcription-Units
CITATIONS - :EV-COMP-AINF:3567448440:ctb
COMPONENTS - GKFG-1113
COMPONENTS - GKFG-1112
COMPONENTS - GKFG-1111
//
UNIQUE-ID - TUKFG-360
TYPES - Transcription-Units
CITATIONS - :EV-COMP-AINF:3567448440:ctb
COMPONENTS - GKFG-1117
COMPONENTS - GKFG-1115
COMPONENTS - GKFG-1114
//
UNIQUE-ID - TUKFG-361
TYPES - Transcription-Units
CITATIONS - :EV-COMP-AINF:3567448440:ctb
COMPONENTS - GKFG-1118
//
UNIQUE-ID - TUKFG-362
TYPES - Transcription-Units
CITATIONS - :EV-COMP-AINF:3567448440:ctb
COMPONENTS - GKFG-1121
COMPONENTS - GKFG-1120
COMPONENTS - GKFG-1119
//
UNIQUE-ID - TUKFG-363
TYPES - Transcription-Units
CITATIONS - :EV-COMP-AINF:3567448440:ctb
COMPONENTS - GKFG-1122
//
UNIQUE-ID - TUKFG-364
TYPES - Transcription-Units
CITATIONS - :EV-COMP-AINF:3567448440:ctb
COMPONENTS - GKFG-1126
COMPONENTS - GKFG-1125
COMPONENTS - GKFG-1124
COMPONENTS - GKFG-1123
//
UNIQUE-ID - TUKFG-365
TYPES - Transcription-Units
CITATIONS - :EV-COMP-AINF:3567448440:ctb
COMPONENTS - GKFG-1129
COMPONENTS - GKFG-1128
//
UNIQUE-ID - TUKFG-366
TYPES - Transcription-Units
CITATIONS - :EV-COMP-AINF:3567448440:ctb
COMPONENTS - GKFG-1131
COMPONENTS - GKFG-1130
//
UNIQUE-ID - TUKFG-367
TYPES - Transcription-Units
CITATIONS - :EV-COMP-AINF:3567448440:ctb
COMPONENTS - GKFG-1132
//
UNIQUE-ID - TUKFG-368
TYPES - Transcription-Units
CITATIONS - :EV-COMP-AINF:3567448440:ctb
COMPONENTS - GKFG-1134
COMPONENTS - GKFG-1133
//
UNIQUE-ID - TUKFG-369
TYPES - Transcription-Units
CITATIONS - :EV-COMP-AINF:3567448440:ctb
COMPONENTS - GKFG-1135
//
UNIQUE-ID - TUKFG-370
TYPES - Transcription-Units
CITATIONS - :EV-COMP-AINF:3567448440:ctb
COMPONENTS - GKFG-1136
//
UNIQUE-ID - TUKFG-371
TYPES - Transcription-Units
CITATIONS - :EV-COMP-AINF:3567448440:ctb
COMPONENTS - GKFG-1141
COMPONENTS - GKFG-1140
COMPONENTS - GKFG-1137
//
UNIQUE-ID - TUKFG-372
TYPES - Transcription-Units
CITATIONS - :EV-COMP-AINF:3567448440:ctb
COMPONENTS - GKFG-1144
COMPONENTS - GKFG-1143
COMPONENTS - GKFG-1142
//
UNIQUE-ID - TUKFG-373
TYPES - Transcription-Units
CITATIONS - :EV-COMP-AINF:3567448440:ctb
COMPONENTS - GKFG-1145
//
UNIQUE-ID - TUKFG-374
TYPES - Transcription-Units
CITATIONS - :EV-COMP-AINF:3567448440:ctb
COMPONENTS - GKFG-1148
COMPONENTS - GKFG-1147
COMPONENTS - GKFG-1146
//
UNIQUE-ID - TUKFG-375
TYPES - Transcription-Units
CITATIONS - :EV-COMP-AINF:3567448440:ctb
COMPONENTS - GKFG-1149
//
UNIQUE-ID - TUKFG-376
TYPES - Transcription-Units
CITATIONS - :EV-COMP-AINF:3567448440:ctb
COMPONENTS - GKFG-1152
COMPONENTS - GKFG-1151
//
UNIQUE-ID - TUKFG-377
TYPES - Transcription-Units
CITATIONS - :EV-COMP-AINF:3567448440:ctb
COMPONENTS - GKFG-1153
//
UNIQUE-ID - TUKFG-378
TYPES - Transcription-Units
CITATIONS - :EV-COMP-AINF:3567448440:ctb
COMPONENTS - GKFG-1155
COMPONENTS - GKFG-1154
//
UNIQUE-ID - TUKFG-379
TYPES - Transcription-Units
CITATIONS - :EV-COMP-AINF:3567448440:ctb
COMPONENTS - GKFG-1156
//
UNIQUE-ID - TUKFG-380
TYPES - Transcription-Units
CITATIONS - :EV-COMP-AINF:3567448440:ctb
COMPONENTS - GKFG-1157
//
UNIQUE-ID - TUKFG-381
TYPES - Transcription-Units
CITATIONS - :EV-COMP-AINF:3567448440:ctb
COMPONENTS - GKFG-1158
//
UNIQUE-ID - TUKFG-382
TYPES - Transcription-Units
CITATIONS - :EV-COMP-AINF:3567448440:ctb
COMPONENTS - GKFG-1168
COMPONENTS - GKFG-1167
COMPONENTS - GKFG-1166
COMPONENTS - GKFG-1165
COMPONENTS - GKFG-1164
COMPONENTS - GKFG-1163
COMPONENTS - GKFG-1162
COMPONENTS - GKFG-1160
COMPONENTS - GKFG-1159
//
UNIQUE-ID - TUKFG-383
TYPES - Transcription-Units
CITATIONS - :EV-COMP-AINF:3567448440:ctb
COMPONENTS - GKFG-1170
COMPONENTS - GKFG-1169
//
UNIQUE-ID - TUKFG-384
TYPES - Transcription-Units
CITATIONS - :EV-COMP-AINF:3567448440:ctb
COMPONENTS - GKFG-1173
COMPONENTS - GKFG-1171
//
UNIQUE-ID - TUKFG-385
TYPES - Transcription-Units
CITATIONS - :EV-COMP-AINF:3567448440:ctb
COMPONENTS - GKFG-1174
//
UNIQUE-ID - TUKFG-386
TYPES - Transcription-Units
CITATIONS - :EV-COMP-AINF:3567448440:ctb
COMPONENTS - GKFG-1178
COMPONENTS - GKFG-1177
COMPONENTS - GKFG-1176
COMPONENTS - GKFG-1175
//
UNIQUE-ID - TUKFG-387
TYPES - Transcription-Units
CITATIONS - :EV-COMP-AINF:3567448440:ctb
COMPONENTS - GKFG-1180
COMPONENTS - GKFG-1179
//
UNIQUE-ID - TUKFG-388
TYPES - Transcription-Units
CITATIONS - :EV-COMP-AINF:3567448440:ctb
COMPONENTS - GKFG-1181
//
UNIQUE-ID - TUKFG-389
TYPES - Transcription-Units
CITATIONS - :EV-COMP-AINF:3567448440:ctb
COMPONENTS - GKFG-1184
COMPONENTS - GKFG-1182
//
UNIQUE-ID - TUKFG-390
TYPES - Transcription-Units
CITATIONS - :EV-COMP-AINF:3567448440:ctb
COMPONENTS - GKFG-1187
COMPONENTS - GKFG-1186
COMPONENTS - GKFG-1185
//
UNIQUE-ID - TUKFG-391
TYPES - Transcription-Units
CITATIONS - :EV-COMP-AINF:3567448440:ctb
COMPONENTS - GKFG-1189
COMPONENTS - GKFG-1188
//
UNIQUE-ID - TUKFG-392
TYPES - Transcription-Units
CITATIONS - :EV-COMP-AINF:3567448440:ctb
COMPONENTS - GKFG-1190
//
UNIQUE-ID - TUKFG-393
TYPES - Transcription-Units
CITATIONS - :EV-COMP-AINF:3567448440:ctb
COMPONENTS - GKFG-1193
COMPONENTS - GKFG-1192
COMPONENTS - GKFG-1191
//
UNIQUE-ID - TUKFG-394
TYPES - Transcription-Units
CITATIONS - :EV-COMP-AINF:3567448440:ctb
COMPONENTS - GKFG-1198
COMPONENTS - GKFG-1197
COMPONENTS - GKFG-1196
COMPONENTS - GKFG-1195
//
UNIQUE-ID - TUKFG-395
TYPES - Transcription-Units
CITATIONS - :EV-COMP-AINF:3567448440:ctb
COMPONENTS - GKFG-1200
COMPONENTS - GKFG-1199
//
UNIQUE-ID - TUKFG-396
TYPES - Transcription-Units
CITATIONS - :EV-COMP-AINF:3567448440:ctb
COMPONENTS - GKFG-1201
//
UNIQUE-ID - TUKFG-397
TYPES - Transcription-Units
CITATIONS - :EV-COMP-AINF:3567448440:ctb
COMPONENTS - GKFG-1202
//
UNIQUE-ID - TUKFG-398
TYPES - Transcription-Units
CITATIONS - :EV-COMP-AINF:3567448440:ctb
COMPONENTS - GKFG-1207
COMPONENTS - GKFG-1206
COMPONENTS - GKFG-1204
COMPONENTS - GKFG-1203
//
UNIQUE-ID - TUKFG-399
TYPES - Transcription-Units
CITATIONS - :EV-COMP-AINF:3567448440:ctb
COMPONENTS - GKFG-1209
COMPONENTS - GKFG-1208
//
UNIQUE-ID - TUKFG-400
TYPES - Transcription-Units
CITATIONS - :EV-COMP-AINF:3567448440:ctb
COMPONENTS - GKFG-1210
//
UNIQUE-ID - TUKFG-401
TYPES - Transcription-Units
CITATIONS - :EV-COMP-AINF:3567448440:ctb
COMPONENTS - GKFG-1211
//
UNIQUE-ID - TUKFG-402
TYPES - Transcription-Units
CITATIONS - :EV-COMP-AINF:3567448440:ctb
COMPONENTS - GKFG-1214
COMPONENTS - GKFG-1213
COMPONENTS - GKFG-1212
//
UNIQUE-ID - TUKFG-403
TYPES - Transcription-Units
CITATIONS - :EV-COMP-AINF:3567448440:ctb
COMPONENTS - GKFG-1215
//
UNIQUE-ID - TUKFG-404
TYPES - Transcription-Units
CITATIONS - :EV-COMP-AINF:3567448440:ctb
COMPONENTS - GKFG-1217
//
UNIQUE-ID - TUKFG-405
TYPES - Transcription-Units
CITATIONS - :EV-COMP-AINF:3567448440:ctb
COMPONENTS - GKFG-1219
COMPONENTS - GKFG-1218
//
UNIQUE-ID - TUKFG-406
TYPES - Transcription-Units
CITATIONS - :EV-COMP-AINF:3567448440:ctb
COMPONENTS - GKFG-1223
COMPONENTS - GKFG-1222
COMPONENTS - GKFG-1221
COMPONENTS - GKFG-1220
//
UNIQUE-ID - TUKFG-407
TYPES - Transcription-Units
CITATIONS - :EV-COMP-AINF:3567448440:ctb
COMPONENTS - GKFG-1224
//
UNIQUE-ID - TUKFG-408
TYPES - Transcription-Units
CITATIONS - :EV-COMP-AINF:3567448440:ctb
COMPONENTS - GKFG-1225
//
UNIQUE-ID - TUKFG-409
TYPES - Transcription-Units
CITATIONS - :EV-COMP-AINF:3567448440:ctb
COMPONENTS - GKFG-1228
COMPONENTS - GKFG-1226
//
UNIQUE-ID - TUKFG-410
TYPES - Transcription-Units
CITATIONS - :EV-COMP-AINF:3567448440:ctb
COMPONENTS - GKFG-1229
//
UNIQUE-ID - TUKFG-411
TYPES - Transcription-Units
CITATIONS - :EV-COMP-AINF:3567448440:ctb
COMPONENTS - GKFG-1231
COMPONENTS - GKFG-1230
//
UNIQUE-ID - TUKFG-412
TYPES - Transcription-Units
CITATIONS - :EV-COMP-AINF:3567448440:ctb
COMPONENTS - GKFG-1232
//
UNIQUE-ID - TUKFG-413
TYPES - Transcription-Units
CITATIONS - :EV-COMP-AINF:3567448440:ctb
COMPONENTS - GKFG-1233
//
UNIQUE-ID - TUKFG-414
TYPES - Transcription-Units
CITATIONS - :EV-COMP-AINF:3567448440:ctb
COMPONENTS - GKFG-1234
//
UNIQUE-ID - TUKFG-415
TYPES - Transcription-Units
CITATIONS - :EV-COMP-AINF:3567448440:ctb
COMPONENTS - GKFG-1235
//
UNIQUE-ID - TUKFG-416
TYPES - Transcription-Units
CITATIONS - :EV-COMP-AINF:3567448440:ctb
COMPONENTS - GKFG-1236
//
UNIQUE-ID - TUKFG-417
TYPES - Transcription-Units
CITATIONS - :EV-COMP-AINF:3567448440:ctb
COMPONENTS - GKFG-1239
COMPONENTS - GKFG-1237
//
UNIQUE-ID - TUKFG-418
TYPES - Transcription-Units
CITATIONS - :EV-COMP-AINF:3567448440:ctb
COMPONENTS - GKFG-1240
//
UNIQUE-ID - TUKFG-419
TYPES - Transcription-Units
CITATIONS - :EV-COMP-AINF:3567448440:ctb
COMPONENTS - GKFG-1242
COMPONENTS - GKFG-1241
//
UNIQUE-ID - TUKFG-420
TYPES - Transcription-Units
CITATIONS - :EV-COMP-AINF:3567448440:ctb
COMPONENTS - GKFG-1244
COMPONENTS - GKFG-1243
//
UNIQUE-ID - TUKFG-421
TYPES - Transcription-Units
CITATIONS - :EV-COMP-AINF:3567448440:ctb
COMPONENTS - GKFG-1245
//
UNIQUE-ID - TUKFG-422
TYPES - Transcription-Units
CITATIONS - :EV-COMP-AINF:3567448440:ctb
COMPONENTS - GKFG-1246
//
UNIQUE-ID - TUKFG-423
TYPES - Transcription-Units
CITATIONS - :EV-COMP-AINF:3567448440:ctb
COMPONENTS - GKFG-1247
//
UNIQUE-ID - TUKFG-424
TYPES - Transcription-Units
CITATIONS - :EV-COMP-AINF:3567448440:ctb
COMPONENTS - GKFG-1248
//
UNIQUE-ID - TUKFG-425
TYPES - Transcription-Units
CITATIONS - :EV-COMP-AINF:3567448440:ctb
COMPONENTS - GKFG-1252
COMPONENTS - GKFG-1251
//
UNIQUE-ID - TUKFG-426
TYPES - Transcription-Units
CITATIONS - :EV-COMP-AINF:3567448440:ctb
COMPONENTS - GKFG-1254
COMPONENTS - GKFG-1253
//
UNIQUE-ID - TUKFG-427
TYPES - Transcription-Units
CITATIONS - :EV-COMP-AINF:3567448440:ctb
COMPONENTS - GKFG-1255
//
UNIQUE-ID - TUKFG-428
TYPES - Transcription-Units
CITATIONS - :EV-COMP-AINF:3567448440:ctb
COMPONENTS - GKFG-1256
//
UNIQUE-ID - TUKFG-429
TYPES - Transcription-Units
CITATIONS - :EV-COMP-AINF:3567448440:ctb
COMPONENTS - GKFG-1257
//
UNIQUE-ID - TUKFG-430
TYPES - Transcription-Units
CITATIONS - :EV-COMP-AINF:3567448440:ctb
COMPONENTS - GKFG-1259
COMPONENTS - GKFG-1258
//
UNIQUE-ID - TUKFG-431
TYPES - Transcription-Units
CITATIONS - :EV-COMP-AINF:3567448440:ctb
COMPONENTS - GKFG-1260
//
UNIQUE-ID - TUKFG-432
TYPES - Transcription-Units
CITATIONS - :EV-COMP-AINF:3567448440:ctb
COMPONENTS - GKFG-1262
//
UNIQUE-ID - TUKFG-433
TYPES - Transcription-Units
CITATIONS - :EV-COMP-AINF:3567448440:ctb
COMPONENTS - GKFG-1263
//
UNIQUE-ID - TUKFG-434
TYPES - Transcription-Units
CITATIONS - :EV-COMP-AINF:3567448440:ctb
COMPONENTS - GKFG-1265
COMPONENTS - GKFG-1264
//
UNIQUE-ID - TUKFG-435
TYPES - Transcription-Units
CITATIONS - :EV-COMP-AINF:3567448440:ctb
COMPONENTS - GKFG-1275
COMPONENTS - GKFG-1274
COMPONENTS - GKFG-1273
COMPONENTS - GKFG-1271
COMPONENTS - GKFG-1270
COMPONENTS - GKFG-1269
COMPONENTS - GKFG-1268
COMPONENTS - GKFG-1267
COMPONENTS - GKFG-1266
//
UNIQUE-ID - TUKFG-436
TYPES - Transcription-Units
CITATIONS - :EV-COMP-AINF:3567448440:ctb
COMPONENTS - GKFG-1279
COMPONENTS - GKFG-1278
COMPONENTS - GKFG-1277
COMPONENTS - GKFG-1276
//
UNIQUE-ID - TUKFG-437
TYPES - Transcription-Units
CITATIONS - :EV-COMP-AINF:3567448440:ctb
COMPONENTS - GKFG-1280
//
UNIQUE-ID - TUKFG-438
TYPES - Transcription-Units
CITATIONS - :EV-COMP-AINF:3567448440:ctb
COMPONENTS - GKFG-1281
//
UNIQUE-ID - TUKFG-439
TYPES - Transcription-Units
CITATIONS - :EV-COMP-AINF:3567448440:ctb
COMPONENTS - GKFG-1282
//
UNIQUE-ID - TUKFG-440
TYPES - Transcription-Units
CITATIONS - :EV-COMP-AINF:3567448440:ctb
COMPONENTS - GKFG-1284
//
UNIQUE-ID - TUKFG-441
TYPES - Transcription-Units
CITATIONS - :EV-COMP-AINF:3567448440:ctb
COMPONENTS - GKFG-1288
COMPONENTS - GKFG-1287
COMPONENTS - GKFG-1286
COMPONENTS - GKFG-1285
//
UNIQUE-ID - TUKFG-442
TYPES - Transcription-Units
CITATIONS - :EV-COMP-AINF:3567448440:ctb
COMPONENTS - GKFG-1289
//
UNIQUE-ID - TUKFG-443
TYPES - Transcription-Units
CITATIONS - :EV-COMP-AINF:3567448440:ctb
COMPONENTS - GKFG-1291
COMPONENTS - GKFG-1290
//
UNIQUE-ID - TUKFG-444
TYPES - Transcription-Units
CITATIONS - :EV-COMP-AINF:3567448440:ctb
COMPONENTS - GKFG-1293
COMPONENTS - GKFG-1292
//
UNIQUE-ID - TUKFG-445
TYPES - Transcription-Units
CITATIONS - :EV-COMP-AINF:3567448440:ctb
COMPONENTS - GKFG-1297
COMPONENTS - GKFG-1296
COMPONENTS - GKFG-1295
//
UNIQUE-ID - TUKFG-446
TYPES - Transcription-Units
CITATIONS - :EV-COMP-AINF:3567448440:ctb
COMPONENTS - GKFG-1298
//
UNIQUE-ID - TUKFG-447
TYPES - Transcription-Units
CITATIONS - :EV-COMP-AINF:3567448440:ctb
COMPONENTS - GKFG-1300
COMPONENTS - GKFG-1299
//
UNIQUE-ID - TUKFG-448
TYPES - Transcription-Units
CITATIONS - :EV-COMP-AINF:3567448440:ctb
COMPONENTS - GKFG-1301
//
UNIQUE-ID - TUKFG-449
TYPES - Transcription-Units
CITATIONS - :EV-COMP-AINF:3567448440:ctb
COMPONENTS - GKFG-1303
COMPONENTS - GKFG-1302
//
UNIQUE-ID - TUKFG-450
TYPES - Transcription-Units
CITATIONS - :EV-COMP-AINF:3567448440:ctb
COMPONENTS - GKFG-1308
COMPONENTS - GKFG-1307
COMPONENTS - GKFG-1306
COMPONENTS - GKFG-1304
//
UNIQUE-ID - TUKFG-451
TYPES - Transcription-Units
CITATIONS - :EV-COMP-AINF:3567448440:ctb
COMPONENTS - GKFG-1309
//
UNIQUE-ID - TUKFG-452
TYPES - Transcription-Units
CITATIONS - :EV-COMP-AINF:3567448440:ctb
COMPONENTS - GKFG-1311
COMPONENTS - GKFG-1310
//
UNIQUE-ID - TUKFG-453
TYPES - Transcription-Units
CITATIONS - :EV-COMP-AINF:3567448440:ctb
COMPONENTS - GKFG-1312
//
UNIQUE-ID - TUKFG-454
TYPES - Transcription-Units
CITATIONS - :EV-COMP-AINF:3567448440:ctb
COMPONENTS - GKFG-1314
COMPONENTS - GKFG-1313
//
UNIQUE-ID - TUKFG-455
TYPES - Transcription-Units
CITATIONS - :EV-COMP-AINF:3567448440:ctb
COMPONENTS - GKFG-1315
//
UNIQUE-ID - TUKFG-456
TYPES - Transcription-Units
CITATIONS - :EV-COMP-AINF:3567448440:ctb
COMPONENTS - GKFG-1317
//
UNIQUE-ID - TUKFG-457
TYPES - Transcription-Units
CITATIONS - :EV-COMP-AINF:3567448440:ctb
COMPONENTS - GKFG-1318
//
UNIQUE-ID - TUKFG-458
TYPES - Transcription-Units
CITATIONS - :EV-COMP-AINF:3567448440:ctb
COMPONENTS - GKFG-1319
//
UNIQUE-ID - TUKFG-459
TYPES - Transcription-Units
CITATIONS - :EV-COMP-AINF:3567448440:ctb
COMPONENTS - GKFG-1321
COMPONENTS - GKFG-1320
//
UNIQUE-ID - TUKFG-460
TYPES - Transcription-Units
CITATIONS - :EV-COMP-AINF:3567448440:ctb
COMPONENTS - GKFG-1323
COMPONENTS - GKFG-1322
//
UNIQUE-ID - TUKFG-461
TYPES - Transcription-Units
CITATIONS - :EV-COMP-AINF:3567448440:ctb
COMPONENTS - GKFG-1324
//
UNIQUE-ID - TUKFG-462
TYPES - Transcription-Units
CITATIONS - :EV-COMP-AINF:3567448440:ctb
COMPONENTS - GKFG-1325
//
UNIQUE-ID - TUKFG-463
TYPES - Transcription-Units
CITATIONS - :EV-COMP-AINF:3567448440:ctb
COMPONENTS - GKFG-1328
COMPONENTS - GKFG-1326
//
UNIQUE-ID - TUKFG-464
TYPES - Transcription-Units
CITATIONS - :EV-COMP-AINF:3567448440:ctb
COMPONENTS - GKFG-1330
COMPONENTS - GKFG-1329
//
UNIQUE-ID - TUKFG-465
TYPES - Transcription-Units
CITATIONS - :EV-COMP-AINF:3567448440:ctb
COMPONENTS - GKFG-1332
COMPONENTS - GKFG-1331
//
UNIQUE-ID - TUKFG-466
TYPES - Transcription-Units
CITATIONS - :EV-COMP-AINF:3567448440:ctb
COMPONENTS - GKFG-1334
COMPONENTS - GKFG-1333
//
UNIQUE-ID - TUKFG-467
TYPES - Transcription-Units
CITATIONS - :EV-COMP-AINF:3567448440:ctb
COMPONENTS - GKFG-1337
COMPONENTS - GKFG-1336
COMPONENTS - GKFG-1335
//
UNIQUE-ID - TUKFG-468
TYPES - Transcription-Units
CITATIONS - :EV-COMP-AINF:3567448440:ctb
COMPONENTS - GKFG-1339
//
UNIQUE-ID - TUKFG-469
TYPES - Transcription-Units
CITATIONS - :EV-COMP-AINF:3567448440:ctb
COMPONENTS - GKFG-1340
//
UNIQUE-ID - TUKFG-470
TYPES - Transcription-Units
CITATIONS - :EV-COMP-AINF:3567448440:ctb
COMPONENTS - GKFG-1342
COMPONENTS - GKFG-1341
//
UNIQUE-ID - TUKFG-471
TYPES - Transcription-Units
CITATIONS - :EV-COMP-AINF:3567448440:ctb
COMPONENTS - GKFG-1345
COMPONENTS - GKFG-1344
COMPONENTS - GKFG-1343
//
UNIQUE-ID - TUKFG-472
TYPES - Transcription-Units
CITATIONS - :EV-COMP-AINF:3567448440:ctb
COMPONENTS - GKFG-1347
COMPONENTS - GKFG-1346
//
UNIQUE-ID - TUKFG-473
TYPES - Transcription-Units
CITATIONS - :EV-COMP-AINF:3567448440:ctb
COMPONENTS - GKFG-1350
COMPONENTS - GKFG-1348
//
UNIQUE-ID - TUKFG-474
TYPES - Transcription-Units
CITATIONS - :EV-COMP-AINF:3567448440:ctb
COMPONENTS - GKFG-1351
//
UNIQUE-ID - TUKFG-475
TYPES - Transcription-Units
CITATIONS - :EV-COMP-AINF:3567448440:ctb
COMPONENTS - GKFG-1352
//
UNIQUE-ID - TUKFG-476
TYPES - Transcription-Units
CITATIONS - :EV-COMP-AINF:3567448440:ctb
COMPONENTS - GKFG-1356
COMPONENTS - GKFG-1355
COMPONENTS - GKFG-1354
COMPONENTS - GKFG-1353
//
UNIQUE-ID - TUKFG-477
TYPES - Transcription-Units
CITATIONS - :EV-COMP-AINF:3567448440:ctb
COMPONENTS - GKFG-1357
//
UNIQUE-ID - TUKFG-478
TYPES - Transcription-Units
CITATIONS - :EV-COMP-AINF:3567448440:ctb
COMPONENTS - GKFG-1362
COMPONENTS - GKFG-1359
COMPONENTS - GKFG-1358
//
UNIQUE-ID - TUKFG-479
TYPES - Transcription-Units
CITATIONS - :EV-COMP-AINF:3567448440:ctb
COMPONENTS - GKFG-1363
//
UNIQUE-ID - TUKFG-480
TYPES - Transcription-Units
CITATIONS - :EV-COMP-AINF:3567448440:ctb
COMPONENTS - GKFG-1365
COMPONENTS - GKFG-1364
//
UNIQUE-ID - TUKFG-481
TYPES - Transcription-Units
CITATIONS - :EV-COMP-AINF:3567448440:ctb
COMPONENTS - GKFG-1367
COMPONENTS - GKFG-1366
//
UNIQUE-ID - TUKFG-482
TYPES - Transcription-Units
CITATIONS - :EV-COMP-AINF:3567448440:ctb
COMPONENTS - GKFG-1370
COMPONENTS - GKFG-1369
COMPONENTS - GKFG-1368
//
UNIQUE-ID - TUKFG-483
TYPES - Transcription-Units
CITATIONS - :EV-COMP-AINF:3567448440:ctb
COMPONENTS - GKFG-1371
//
UNIQUE-ID - TUKFG-484
TYPES - Transcription-Units
CITATIONS - :EV-COMP-AINF:3567448440:ctb
COMPONENTS - GKFG-1377
COMPONENTS - GKFG-1376
COMPONENTS - GKFG-1375
COMPONENTS - GKFG-1374
COMPONENTS - GKFG-1373
//
UNIQUE-ID - TUKFG-485
TYPES - Transcription-Units
CITATIONS - :EV-COMP-AINF:3567448440:ctb
COMPONENTS - GKFG-1378
//
UNIQUE-ID - TUKFG-486
TYPES - Transcription-Units
CITATIONS - :EV-COMP-AINF:3567448440:ctb
COMPONENTS - GKFG-1379
//
UNIQUE-ID - TUKFG-487
TYPES - Transcription-Units
CITATIONS - :EV-COMP-AINF:3567448440:ctb
COMPONENTS - GKFG-1380
//
UNIQUE-ID - TUKFG-488
TYPES - Transcription-Units
CITATIONS - :EV-COMP-AINF:3567448440:ctb
COMPONENTS - GKFG-1387
COMPONENTS - GKFG-1386
COMPONENTS - GKFG-1385
COMPONENTS - GKFG-1384
COMPONENTS - GKFG-1382
COMPONENTS - GKFG-1381
//
UNIQUE-ID - TUKFG-489
TYPES - Transcription-Units
CITATIONS - :EV-COMP-AINF:3567448440:ctb
COMPONENTS - GKFG-1388
//
UNIQUE-ID - TUKFG-490
TYPES - Transcription-Units
CITATIONS - :EV-COMP-AINF:3567448440:ctb
COMPONENTS - GKFG-1391
COMPONENTS - GKFG-1390
COMPONENTS - GKFG-1389
//
UNIQUE-ID - TUKFG-491
TYPES - Transcription-Units
CITATIONS - :EV-COMP-AINF:3567448440:ctb
COMPONENTS - GKFG-1395
COMPONENTS - GKFG-1393
COMPONENTS - GKFG-1392
//
UNIQUE-ID - TUKFG-492
TYPES - Transcription-Units
CITATIONS - :EV-COMP-AINF:3567448440:ctb
COMPONENTS - GKFG-1396
//
UNIQUE-ID - TUKFG-493
TYPES - Transcription-Units
CITATIONS - :EV-COMP-AINF:3567448440:ctb
COMPONENTS - GKFG-1406
COMPONENTS - GKFG-1404
COMPONENTS - GKFG-1403
COMPONENTS - GKFG-1402
COMPONENTS - GKFG-1401
COMPONENTS - GKFG-1400
COMPONENTS - GKFG-1399
COMPONENTS - GKFG-1398
COMPONENTS - GKFG-1397
//
UNIQUE-ID - TUKFG-494
TYPES - Transcription-Units
CITATIONS - :EV-COMP-AINF:3567448440:ctb
COMPONENTS - GKFG-1413
COMPONENTS - GKFG-1412
COMPONENTS - GKFG-1411
COMPONENTS - GKFG-1410
COMPONENTS - GKFG-1409
COMPONENTS - GKFG-1408
COMPONENTS - GKFG-1407
//
UNIQUE-ID - TUKFG-495
TYPES - Transcription-Units
CITATIONS - :EV-COMP-AINF:3567448440:ctb
COMPONENTS - GKFG-1415
COMPONENTS - GKFG-1414
//
UNIQUE-ID - TUKFG-496
TYPES - Transcription-Units
CITATIONS - :EV-COMP-AINF:3567448440:ctb
COMPONENTS - GKFG-1418
COMPONENTS - GKFG-1417
//
UNIQUE-ID - TUKFG-497
TYPES - Transcription-Units
CITATIONS - :EV-COMP-AINF:3567448440:ctb
COMPONENTS - GKFG-1421
COMPONENTS - GKFG-1420
COMPONENTS - GKFG-1419
//
UNIQUE-ID - TUKFG-498
TYPES - Transcription-Units
CITATIONS - :EV-COMP-AINF:3567448440:ctb
COMPONENTS - GKFG-1422
//
UNIQUE-ID - TUKFG-499
TYPES - Transcription-Units
CITATIONS - :EV-COMP-AINF:3567448440:ctb
COMPONENTS - GKFG-1424
COMPONENTS - GKFG-1423
//
UNIQUE-ID - TUKFG-500
TYPES - Transcription-Units
CITATIONS - :EV-COMP-AINF:3567448440:ctb
COMPONENTS - GKFG-1425
//
UNIQUE-ID - TUKFG-501
TYPES - Transcription-Units
CITATIONS - :EV-COMP-AINF:3567448440:ctb
COMPONENTS - GKFG-1426
//
UNIQUE-ID - TUKFG-502
TYPES - Transcription-Units
CITATIONS - :EV-COMP-AINF:3567448440:ctb
COMPONENTS - GKFG-1428
//
UNIQUE-ID - TUKFG-503
TYPES - Transcription-Units
CITATIONS - :EV-COMP-AINF:3567448440:ctb
COMPONENTS - GKFG-1429
//
UNIQUE-ID - TUKFG-504
TYPES - Transcription-Units
CITATIONS - :EV-COMP-AINF:3567448440:ctb
COMPONENTS - GKFG-1431
COMPONENTS - GKFG-1430
//
UNIQUE-ID - TUKFG-505
TYPES - Transcription-Units
CITATIONS - :EV-COMP-AINF:3567448440:ctb
COMPONENTS - GKFG-1436
COMPONENTS - GKFG-1435
COMPONENTS - GKFG-1434
COMPONENTS - GKFG-1433
COMPONENTS - GKFG-1432
//
UNIQUE-ID - TUKFG-506
TYPES - Transcription-Units
CITATIONS - :EV-COMP-AINF:3567448440:ctb
COMPONENTS - GKFG-1437
//
UNIQUE-ID - TUKFG-507
TYPES - Transcription-Units
CITATIONS - :EV-COMP-AINF:3567448440:ctb
COMPONENTS - GKFG-1439
//
UNIQUE-ID - TUKFG-508
TYPES - Transcription-Units
CITATIONS - :EV-COMP-AINF:3567448440:ctb
COMPONENTS - GKFG-1440
//
UNIQUE-ID - TUKFG-509
TYPES - Transcription-Units
CITATIONS - :EV-COMP-AINF:3567448440:ctb
COMPONENTS - GKFG-1442
COMPONENTS - GKFG-1441
//
UNIQUE-ID - TUKFG-510
TYPES - Transcription-Units
CITATIONS - :EV-COMP-AINF:3567448440:ctb
COMPONENTS - GKFG-1443
//
UNIQUE-ID - TUKFG-511
TYPES - Transcription-Units
CITATIONS - :EV-COMP-AINF:3567448440:ctb
COMPONENTS - GKFG-1444
//
UNIQUE-ID - TUKFG-512
TYPES - Transcription-Units
CITATIONS - :EV-COMP-AINF:3567448440:ctb
COMPONENTS - GKFG-1447
COMPONENTS - GKFG-1446
COMPONENTS - GKFG-1445
//
UNIQUE-ID - TUKFG-513
TYPES - Transcription-Units
CITATIONS - :EV-COMP-AINF:3567448440:ctb
COMPONENTS - GKFG-1448
//
UNIQUE-ID - TUKFG-514
TYPES - Transcription-Units
CITATIONS - :EV-COMP-AINF:3567448440:ctb
COMPONENTS - GKFG-1452
COMPONENTS - GKFG-1451
COMPONENTS - GKFG-1450
//
UNIQUE-ID - TUKFG-515
TYPES - Transcription-Units
CITATIONS - :EV-COMP-AINF:3567448440:ctb
COMPONENTS - GKFG-1453
//
UNIQUE-ID - TUKFG-516
TYPES - Transcription-Units
CITATIONS - :EV-COMP-AINF:3567448440:ctb
COMPONENTS - GKFG-1459
COMPONENTS - GKFG-1458
COMPONENTS - GKFG-1457
COMPONENTS - GKFG-1456
COMPONENTS - GKFG-1455
COMPONENTS - GKFG-1454
//
UNIQUE-ID - TUKFG-517
TYPES - Transcription-Units
CITATIONS - :EV-COMP-AINF:3567448440:ctb
COMPONENTS - GKFG-1462
COMPONENTS - GKFG-1461
//
UNIQUE-ID - TUKFG-518
TYPES - Transcription-Units
CITATIONS - :EV-COMP-AINF:3567448440:ctb
COMPONENTS - GKFG-1465
COMPONENTS - GKFG-1464
COMPONENTS - GKFG-1463
//
UNIQUE-ID - TUKFG-519
TYPES - Transcription-Units
CITATIONS - :EV-COMP-AINF:3567448440:ctb
COMPONENTS - GKFG-1467
COMPONENTS - GKFG-1466
//
UNIQUE-ID - TUKFG-520
TYPES - Transcription-Units
CITATIONS - :EV-COMP-AINF:3567448440:ctb
COMPONENTS - GKFG-1468
//
UNIQUE-ID - TUKFG-521
TYPES - Transcription-Units
CITATIONS - :EV-COMP-AINF:3567448440:ctb
COMPONENTS - GKFG-1469
//
UNIQUE-ID - TUKFG-522
TYPES - Transcription-Units
CITATIONS - :EV-COMP-AINF:3567448440:ctb
COMPONENTS - GKFG-1482
COMPONENTS - GKFG-1481
COMPONENTS - GKFG-1480
COMPONENTS - GKFG-1479
COMPONENTS - GKFG-1478
COMPONENTS - GKFG-1477
COMPONENTS - GKFG-1476
COMPONENTS - GKFG-1475
COMPONENTS - GKFG-1474
COMPONENTS - GKFG-1473
COMPONENTS - GKFG-1470
//
UNIQUE-ID - TUKFG-523
TYPES - Transcription-Units
CITATIONS - :EV-COMP-AINF:3567448440:ctb
COMPONENTS - GKFG-1485
COMPONENTS - GKFG-1484
//
UNIQUE-ID - TUKFG-524
TYPES - Transcription-Units
CITATIONS - :EV-COMP-AINF:3567448440:ctb
COMPONENTS - GKFG-1486
//
UNIQUE-ID - TUKFG-525
TYPES - Transcription-Units
CITATIONS - :EV-COMP-AINF:3567448440:ctb
COMPONENTS - GKFG-1487
//
UNIQUE-ID - TUKFG-526
TYPES - Transcription-Units
CITATIONS - :EV-COMP-AINF:3567448440:ctb
COMPONENTS - GKFG-1488
//
UNIQUE-ID - TUKFG-527
TYPES - Transcription-Units
CITATIONS - :EV-COMP-AINF:3567448440:ctb
COMPONENTS - GKFG-1490
COMPONENTS - GKFG-1489
//
UNIQUE-ID - TUKFG-528
TYPES - Transcription-Units
CITATIONS - :EV-COMP-AINF:3567448440:ctb
COMPONENTS - GKFG-1493
COMPONENTS - GKFG-1492
COMPONENTS - GKFG-1491
//
UNIQUE-ID - TUKFG-529
TYPES - Transcription-Units
CITATIONS - :EV-COMP-AINF:3567448440:ctb
COMPONENTS - GKFG-1495
//
UNIQUE-ID - TUKFG-530
TYPES - Transcription-Units
CITATIONS - :EV-COMP-AINF:3567448440:ctb
COMPONENTS - GKFG-1496
//
UNIQUE-ID - TUKFG-531
TYPES - Transcription-Units
CITATIONS - :EV-COMP-AINF:3567448440:ctb
COMPONENTS - GKFG-1497
//
UNIQUE-ID - TUKFG-532
TYPES - Transcription-Units
CITATIONS - :EV-COMP-AINF:3567448440:ctb
COMPONENTS - GKFG-1500
COMPONENTS - GKFG-1499
COMPONENTS - GKFG-1498
//
UNIQUE-ID - TUKFG-533
TYPES - Transcription-Units
CITATIONS - :EV-COMP-AINF:3567448440:ctb
COMPONENTS - GKFG-1501
//
UNIQUE-ID - TUKFG-534
TYPES - Transcription-Units
CITATIONS - :EV-COMP-AINF:3567448440:ctb
COMPONENTS - GKFG-1502
//
UNIQUE-ID - TUKFG-535
TYPES - Transcription-Units
CITATIONS - :EV-COMP-AINF:3567448440:ctb
COMPONENTS - GKFG-1503
//
UNIQUE-ID - TUKFG-536
TYPES - Transcription-Units
CITATIONS - :EV-COMP-AINF:3567448440:ctb
COMPONENTS - GKFG-1507
COMPONENTS - GKFG-1506
COMPONENTS - GKFG-1504
//
UNIQUE-ID - TUKFG-537
TYPES - Transcription-Units
CITATIONS - :EV-COMP-AINF:3567448440:ctb
COMPONENTS - GKFG-1508
//
UNIQUE-ID - TUKFG-538
TYPES - Transcription-Units
CITATIONS - :EV-COMP-AINF:3567448440:ctb
COMPONENTS - GKFG-1511
COMPONENTS - GKFG-1510
COMPONENTS - GKFG-1509
//
UNIQUE-ID - TUKFG-539
TYPES - Transcription-Units
CITATIONS - :EV-COMP-AINF:3567448440:ctb
COMPONENTS - GKFG-1512
//
UNIQUE-ID - TUKFG-540
TYPES - Transcription-Units
CITATIONS - :EV-COMP-AINF:3567448440:ctb
COMPONENTS - GKFG-1513
//
UNIQUE-ID - TUKFG-541
TYPES - Transcription-Units
CITATIONS - :EV-COMP-AINF:3567448440:ctb
COMPONENTS - GKFG-1514
//
UNIQUE-ID - TUKFG-542
TYPES - Transcription-Units
CITATIONS - :EV-COMP-AINF:3567448440:ctb
COMPONENTS - GKFG-1515
//
UNIQUE-ID - TUKFG-543
TYPES - Transcription-Units
CITATIONS - :EV-COMP-AINF:3567448440:ctb
COMPONENTS - GKFG-1517
//
UNIQUE-ID - TUKFG-544
TYPES - Transcription-Units
CITATIONS - :EV-COMP-AINF:3567448440:ctb
COMPONENTS - GKFG-1518
//
UNIQUE-ID - TUKFG-545
TYPES - Transcription-Units
CITATIONS - :EV-COMP-AINF:3567448440:ctb
COMPONENTS - GKFG-1520
COMPONENTS - GKFG-1519
//
UNIQUE-ID - TUKFG-546
TYPES - Transcription-Units
CITATIONS - :EV-COMP-AINF:3567448440:ctb
COMPONENTS - GKFG-1521
//
UNIQUE-ID - TUKFG-547
TYPES - Transcription-Units
CITATIONS - :EV-COMP-AINF:3567448440:ctb
COMPONENTS - GKFG-1523
COMPONENTS - GKFG-1522
//
UNIQUE-ID - TUKFG-548
TYPES - Transcription-Units
CITATIONS - :EV-COMP-AINF:3567448440:ctb
COMPONENTS - GKFG-1524
//
UNIQUE-ID - TUKFG-549
TYPES - Transcription-Units
CITATIONS - :EV-COMP-AINF:3567448440:ctb
COMPONENTS - GKFG-1530
COMPONENTS - GKFG-1529
COMPONENTS - GKFG-1528
COMPONENTS - GKFG-1526
COMPONENTS - GKFG-1525
//
UNIQUE-ID - TUKFG-550
TYPES - Transcription-Units
CITATIONS - :EV-COMP-AINF:3567448440:ctb
COMPONENTS - GKFG-1531
//
UNIQUE-ID - TUKFG-551
TYPES - Transcription-Units
CITATIONS - :EV-COMP-AINF:3567448440:ctb
COMPONENTS - GKFG-1543
COMPONENTS - GKFG-1542
COMPONENTS - GKFG-1541
COMPONENTS - GKFG-1540
COMPONENTS - GKFG-1539
COMPONENTS - GKFG-1537
COMPONENTS - GKFG-1536
COMPONENTS - GKFG-1535
COMPONENTS - GKFG-1534
COMPONENTS - GKFG-1533
COMPONENTS - GKFG-1532
//
UNIQUE-ID - TUKFG-552
TYPES - Transcription-Units
CITATIONS - :EV-COMP-AINF:3567448440:ctb
COMPONENTS - GKFG-1544
//
UNIQUE-ID - TUKFG-553
TYPES - Transcription-Units
CITATIONS - :EV-COMP-AINF:3567448440:ctb
COMPONENTS - GKFG-1547
COMPONENTS - GKFG-1546
COMPONENTS - GKFG-1545
//
UNIQUE-ID - TUKFG-554
TYPES - Transcription-Units
CITATIONS - :EV-COMP-AINF:3567448440:ctb
COMPONENTS - GKFG-1548
//
UNIQUE-ID - TUKFG-555
TYPES - Transcription-Units
CITATIONS - :EV-COMP-AINF:3567448440:ctb
COMPONENTS - GKFG-1551
COMPONENTS - GKFG-1550
//
UNIQUE-ID - TUKFG-556
TYPES - Transcription-Units
CITATIONS - :EV-COMP-AINF:3567448440:ctb
COMPONENTS - GKFG-1552
//
UNIQUE-ID - TUKFG-557
TYPES - Transcription-Units
CITATIONS - :EV-COMP-AINF:3567448440:ctb
COMPONENTS - GKFG-1553
//
UNIQUE-ID - TUKFG-558
TYPES - Transcription-Units
CITATIONS - :EV-COMP-AINF:3567448440:ctb
COMPONENTS - GKFG-1554
//
UNIQUE-ID - TUKFG-559
TYPES - Transcription-Units
CITATIONS - :EV-COMP-AINF:3567448440:ctb
COMPONENTS - GKFG-1557
COMPONENTS - GKFG-1556
COMPONENTS - GKFG-1555
//
UNIQUE-ID - TUKFG-560
TYPES - Transcription-Units
CITATIONS - :EV-COMP-AINF:3567448440:ctb
COMPONENTS - GKFG-1559
COMPONENTS - GKFG-1558
//
UNIQUE-ID - TUKFG-561
TYPES - Transcription-Units
CITATIONS - :EV-COMP-AINF:3567448440:ctb
COMPONENTS - GKFG-1567
COMPONENTS - GKFG-1566
COMPONENTS - GKFG-1565
COMPONENTS - GKFG-1564
COMPONENTS - GKFG-1563
COMPONENTS - GKFG-1562
COMPONENTS - GKFG-1561
//
UNIQUE-ID - TUKFG-562
TYPES - Transcription-Units
CITATIONS - :EV-COMP-AINF:3567448440:ctb
COMPONENTS - GKFG-1569
COMPONENTS - GKFG-1568
//
UNIQUE-ID - TUKFG-563
TYPES - Transcription-Units
CITATIONS - :EV-COMP-AINF:3567448440:ctb
COMPONENTS - GKFG-1573
COMPONENTS - GKFG-1572
COMPONENTS - GKFG-1570
//
UNIQUE-ID - TUKFG-564
TYPES - Transcription-Units
CITATIONS - :EV-COMP-AINF:3567448440:ctb
COMPONENTS - GKFG-1576
COMPONENTS - GKFG-1575
COMPONENTS - GKFG-1574
//
UNIQUE-ID - TUKFG-565
TYPES - Transcription-Units
CITATIONS - :EV-COMP-AINF:3567448440:ctb
COMPONENTS - GKFG-1577
//
UNIQUE-ID - TUKFG-566
TYPES - Transcription-Units
CITATIONS - :EV-COMP-AINF:3567448440:ctb
COMPONENTS - GKFG-1578
//
UNIQUE-ID - TUKFG-567
TYPES - Transcription-Units
CITATIONS - :EV-COMP-AINF:3567448440:ctb
COMPONENTS - GKFG-1584
COMPONENTS - GKFG-1581
COMPONENTS - GKFG-1580
COMPONENTS - GKFG-1579
//
UNIQUE-ID - TUKFG-568
TYPES - Transcription-Units
CITATIONS - :EV-COMP-AINF:3567448440:ctb
COMPONENTS - GKFG-1585
//
UNIQUE-ID - TUKFG-569
TYPES - Transcription-Units
CITATIONS - :EV-COMP-AINF:3567448440:ctb
COMPONENTS - GKFG-1586
//
UNIQUE-ID - TUKFG-570
TYPES - Transcription-Units
CITATIONS - :EV-COMP-AINF:3567448440:ctb
COMPONENTS - GKFG-1587
//
UNIQUE-ID - TUKFG-571
TYPES - Transcription-Units
CITATIONS - :EV-COMP-AINF:3567448440:ctb
COMPONENTS - GKFG-1588
//
UNIQUE-ID - TUKFG-572
TYPES - Transcription-Units
CITATIONS - :EV-COMP-AINF:3567448440:ctb
COMPONENTS - GKFG-1592
COMPONENTS - GKFG-1591
COMPONENTS - GKFG-1590
COMPONENTS - GKFG-1589
//
UNIQUE-ID - TUKFG-573
TYPES - Transcription-Units
CITATIONS - :EV-COMP-AINF:3567448440:ctb
COMPONENTS - GKFG-1593
//
UNIQUE-ID - TUKFG-574
TYPES - Transcription-Units
CITATIONS - :EV-COMP-AINF:3567448440:ctb
COMPONENTS - GKFG-1595
//
UNIQUE-ID - TUKFG-575
TYPES - Transcription-Units
CITATIONS - :EV-COMP-AINF:3567448440:ctb
COMPONENTS - GKFG-1596
//
UNIQUE-ID - TUKFG-576
TYPES - Transcription-Units
CITATIONS - :EV-COMP-AINF:3567448440:ctb
COMPONENTS - GKFG-1599
COMPONENTS - GKFG-1598
COMPONENTS - GKFG-1597
//
UNIQUE-ID - TUKFG-577
TYPES - Transcription-Units
CITATIONS - :EV-COMP-AINF:3567448440:ctb
COMPONENTS - GKFG-1600
//
UNIQUE-ID - TUKFG-578
TYPES - Transcription-Units
CITATIONS - :EV-COMP-AINF:3567448440:ctb
COMPONENTS - GKFG-1601
//
UNIQUE-ID - TUKFG-579
TYPES - Transcription-Units
CITATIONS - :EV-COMP-AINF:3567448440:ctb
COMPONENTS - GKFG-1602
//
UNIQUE-ID - TUKFG-580
TYPES - Transcription-Units
CITATIONS - :EV-COMP-AINF:3567448440:ctb
COMPONENTS - GKFG-1603
//
UNIQUE-ID - TUKFG-581
TYPES - Transcription-Units
CITATIONS - :EV-COMP-AINF:3567448440:ctb
COMPONENTS - GKFG-1606
COMPONENTS - GKFG-1604
//
UNIQUE-ID - TUKFG-582
TYPES - Transcription-Units
CITATIONS - :EV-COMP-AINF:3567448440:ctb
COMPONENTS - GKFG-1607
//
UNIQUE-ID - TUKFG-583
TYPES - Transcription-Units
CITATIONS - :EV-COMP-AINF:3567448440:ctb
COMPONENTS - GKFG-1610
COMPONENTS - GKFG-1609
COMPONENTS - GKFG-1608
//
UNIQUE-ID - TUKFG-584
TYPES - Transcription-Units
CITATIONS - :EV-COMP-AINF:3567448440:ctb
COMPONENTS - GKFG-1611
//
UNIQUE-ID - TUKFG-585
TYPES - Transcription-Units
CITATIONS - :EV-COMP-AINF:3567448440:ctb
COMPONENTS - GKFG-1612
//
UNIQUE-ID - TUKFG-586
TYPES - Transcription-Units
CITATIONS - :EV-COMP-AINF:3567448440:ctb
COMPONENTS - GKFG-1622
COMPONENTS - GKFG-1621
COMPONENTS - GKFG-1620
COMPONENTS - GKFG-1619
COMPONENTS - GKFG-1618
COMPONENTS - GKFG-1617
COMPONENTS - GKFG-1615
COMPONENTS - GKFG-1614
COMPONENTS - GKFG-1613
//
UNIQUE-ID - TUKFG-587
TYPES - Transcription-Units
CITATIONS - :EV-COMP-AINF:3567448440:ctb
COMPONENTS - GKFG-1625
COMPONENTS - GKFG-1624
COMPONENTS - GKFG-1623
//
UNIQUE-ID - TUKFG-588
TYPES - Transcription-Units
CITATIONS - :EV-COMP-AINF:3567448440:ctb
COMPONENTS - GKFG-1628
COMPONENTS - GKFG-1626
//
UNIQUE-ID - TUKFG-589
TYPES - Transcription-Units
CITATIONS - :EV-COMP-AINF:3567448440:ctb
COMPONENTS - GKFG-1631
COMPONENTS - GKFG-1630
COMPONENTS - GKFG-1629
//
UNIQUE-ID - TUKFG-590
TYPES - Transcription-Units
CITATIONS - :EV-COMP-AINF:3567448440:ctb
COMPONENTS - GKFG-1633
COMPONENTS - GKFG-1632
//
UNIQUE-ID - TUKFG-591
TYPES - Transcription-Units
CITATIONS - :EV-COMP-AINF:3567448440:ctb
COMPONENTS - GKFG-1634
//
UNIQUE-ID - TUKFG-592
TYPES - Transcription-Units
CITATIONS - :EV-COMP-AINF:3567448440:ctb
COMPONENTS - GKFG-1636
COMPONENTS - GKFG-1635
//
UNIQUE-ID - TUKFG-593
TYPES - Transcription-Units
CITATIONS - :EV-COMP-AINF:3567448440:ctb
COMPONENTS - GKFG-1639
COMPONENTS - GKFG-1637
//
UNIQUE-ID - TUKFG-594
TYPES - Transcription-Units
CITATIONS - :EV-COMP-AINF:3567448440:ctb
COMPONENTS - GKFG-1641
COMPONENTS - GKFG-1640
//
UNIQUE-ID - TUKFG-595
TYPES - Transcription-Units
CITATIONS - :EV-COMP-AINF:3567448440:ctb
COMPONENTS - GKFG-1642
//
UNIQUE-ID - TUKFG-596
TYPES - Transcription-Units
CITATIONS - :EV-COMP-AINF:3567448440:ctb
COMPONENTS - GKFG-1643
//
UNIQUE-ID - TUKFG-597
TYPES - Transcription-Units
CITATIONS - :EV-COMP-AINF:3567448440:ctb
COMPONENTS - GKFG-1645
COMPONENTS - GKFG-1644
//
UNIQUE-ID - TUKFG-598
TYPES - Transcription-Units
CITATIONS - :EV-COMP-AINF:3567448440:ctb
COMPONENTS - GKFG-1646
//
UNIQUE-ID - TUKFG-599
TYPES - Transcription-Units
CITATIONS - :EV-COMP-AINF:3567448440:ctb
COMPONENTS - GKFG-1647
//
UNIQUE-ID - TUKFG-600
TYPES - Transcription-Units
CITATIONS - :EV-COMP-AINF:3567448440:ctb
COMPONENTS - GKFG-1655
COMPONENTS - GKFG-1654
COMPONENTS - GKFG-1653
COMPONENTS - GKFG-1652
COMPONENTS - GKFG-1651
COMPONENTS - GKFG-1650
COMPONENTS - GKFG-1648
//
UNIQUE-ID - TUKFG-601
TYPES - Transcription-Units
CITATIONS - :EV-COMP-AINF:3567448440:ctb
COMPONENTS - GKFG-1657
COMPONENTS - GKFG-1656
//
UNIQUE-ID - TUKFG-602
TYPES - Transcription-Units
CITATIONS - :EV-COMP-AINF:3567448440:ctb
COMPONENTS - GKFG-1661
COMPONENTS - GKFG-1659
COMPONENTS - GKFG-1658
//
UNIQUE-ID - TUKFG-603
TYPES - Transcription-Units
CITATIONS - :EV-COMP-AINF:3567448440:ctb
COMPONENTS - GKFG-1664
COMPONENTS - GKFG-1663
COMPONENTS - GKFG-1662
//
UNIQUE-ID - TUKFG-604
TYPES - Transcription-Units
CITATIONS - :EV-COMP-AINF:3567448440:ctb
COMPONENTS - GKFG-1665
//
UNIQUE-ID - TUKFG-605
TYPES - Transcription-Units
CITATIONS - :EV-COMP-AINF:3567448440:ctb
COMPONENTS - GKFG-1668
COMPONENTS - GKFG-1667
COMPONENTS - GKFG-1666
//
UNIQUE-ID - TUKFG-606
TYPES - Transcription-Units
CITATIONS - :EV-COMP-AINF:3567448440:ctb
COMPONENTS - GKFG-1669
//
UNIQUE-ID - TUKFG-607
TYPES - Transcription-Units
CITATIONS - :EV-COMP-AINF:3567448440:ctb
COMPONENTS - GKFG-1670
//
UNIQUE-ID - TUKFG-608
TYPES - Transcription-Units
CITATIONS - :EV-COMP-AINF:3567448440:ctb
COMPONENTS - GKFG-1672
//
UNIQUE-ID - TUKFG-609
TYPES - Transcription-Units
CITATIONS - :EV-COMP-AINF:3567448440:ctb
COMPONENTS - GKFG-1674
COMPONENTS - GKFG-1673
//
UNIQUE-ID - TUKFG-610
TYPES - Transcription-Units
CITATIONS - :EV-COMP-AINF:3567448440:ctb
COMPONENTS - GKFG-1675
//
UNIQUE-ID - TUKFG-611
TYPES - Transcription-Units
CITATIONS - :EV-COMP-AINF:3567448440:ctb
COMPONENTS - GKFG-1678
COMPONENTS - GKFG-1677
COMPONENTS - GKFG-1676
//
UNIQUE-ID - TUKFG-612
TYPES - Transcription-Units
CITATIONS - :EV-COMP-AINF:3567448440:ctb
COMPONENTS - GKFG-1680
COMPONENTS - GKFG-1679
//
UNIQUE-ID - TUKFG-613
TYPES - Transcription-Units
CITATIONS - :EV-COMP-AINF:3567448440:ctb
COMPONENTS - GKFG-1681
//
UNIQUE-ID - TUKFG-614
TYPES - Transcription-Units
CITATIONS - :EV-COMP-AINF:3567448440:ctb
COMPONENTS - GKFG-1683
//
UNIQUE-ID - TUKFG-615
TYPES - Transcription-Units
CITATIONS - :EV-COMP-AINF:3567448440:ctb
COMPONENTS - GKFG-1684
//
UNIQUE-ID - TUKFG-616
TYPES - Transcription-Units
CITATIONS - :EV-COMP-AINF:3567448440:ctb
COMPONENTS - GKFG-1686
COMPONENTS - GKFG-1685
//
UNIQUE-ID - TUKFG-617
TYPES - Transcription-Units
CITATIONS - :EV-COMP-AINF:3567448440:ctb
COMPONENTS - GKFG-1687
//
UNIQUE-ID - TUKFG-618
TYPES - Transcription-Units
CITATIONS - :EV-COMP-AINF:3567448440:ctb
COMPONENTS - GKFG-1695
COMPONENTS - GKFG-1692
COMPONENTS - GKFG-1691
COMPONENTS - GKFG-1690
COMPONENTS - GKFG-1689
COMPONENTS - GKFG-1688
//
UNIQUE-ID - TUKFG-619
TYPES - Transcription-Units
CITATIONS - :EV-COMP-AINF:3567448440:ctb
COMPONENTS - GKFG-1696
//
UNIQUE-ID - TUKFG-620
TYPES - Transcription-Units
CITATIONS - :EV-COMP-AINF:3567448440:ctb
COMPONENTS - GKFG-1717
COMPONENTS - GKFG-1715
COMPONENTS - GKFG-1714
COMPONENTS - GKFG-1713
COMPONENTS - GKFG-1712
COMPONENTS - GKFG-1711
COMPONENTS - GKFG-1710
COMPONENTS - GKFG-1709
COMPONENTS - GKFG-1708
COMPONENTS - GKFG-1707
COMPONENTS - GKFG-1706
COMPONENTS - GKFG-1704
COMPONENTS - GKFG-1703
COMPONENTS - GKFG-1702
COMPONENTS - GKFG-1701
COMPONENTS - GKFG-1700
COMPONENTS - GKFG-1699
COMPONENTS - GKFG-1698
COMPONENTS - GKFG-1697
//
UNIQUE-ID - TUKFG-621
TYPES - Transcription-Units
CITATIONS - :EV-COMP-AINF:3567448440:ctb
COMPONENTS - GKFG-1720
COMPONENTS - GKFG-1719
COMPONENTS - GKFG-1718
//
UNIQUE-ID - TUKFG-622
TYPES - Transcription-Units
CITATIONS - :EV-COMP-AINF:3567448440:ctb
COMPONENTS - GKFG-1723
COMPONENTS - GKFG-1722
COMPONENTS - GKFG-1721
//
UNIQUE-ID - TUKFG-623
TYPES - Transcription-Units
CITATIONS - :EV-COMP-AINF:3567448440:ctb
COMPONENTS - GKFG-1728
COMPONENTS - GKFG-1726
COMPONENTS - GKFG-1725
COMPONENTS - GKFG-1724
//
UNIQUE-ID - TUKFG-624
TYPES - Transcription-Units
CITATIONS - :EV-COMP-AINF:3567448440:ctb
COMPONENTS - GKFG-1729
//
UNIQUE-ID - TUKFG-625
TYPES - Transcription-Units
CITATIONS - :EV-COMP-AINF:3567448440:ctb
COMPONENTS - GKFG-1731
COMPONENTS - GKFG-1730
//
UNIQUE-ID - TUKFG-626
TYPES - Transcription-Units
CITATIONS - :EV-COMP-AINF:3567448440:ctb
COMPONENTS - GKFG-1733
COMPONENTS - GKFG-1732
//
UNIQUE-ID - TUKFG-627
TYPES - Transcription-Units
CITATIONS - :EV-COMP-AINF:3567448440:ctb
COMPONENTS - GKFG-1734
//
UNIQUE-ID - TUKFG-628
TYPES - Transcription-Units
CITATIONS - :EV-COMP-AINF:3567448440:ctb
COMPONENTS - GKFG-1737
COMPONENTS - GKFG-1736
COMPONENTS - GKFG-1735
//
UNIQUE-ID - TUKFG-629
TYPES - Transcription-Units
CITATIONS - :EV-COMP-AINF:3567448440:ctb
COMPONENTS - GKFG-1740
COMPONENTS - GKFG-1739
//
UNIQUE-ID - TUKFG-630
TYPES - Transcription-Units
CITATIONS - :EV-COMP-AINF:3567448440:ctb
COMPONENTS - GKFG-1743
COMPONENTS - GKFG-1742
COMPONENTS - GKFG-1741
//
UNIQUE-ID - TUKFG-631
TYPES - Transcription-Units
CITATIONS - :EV-COMP-AINF:3567448440:ctb
COMPONENTS - GKFG-1744
//
UNIQUE-ID - TUKFG-632
TYPES - Transcription-Units
CITATIONS - :EV-COMP-AINF:3567448440:ctb
COMPONENTS - GKFG-1747
COMPONENTS - GKFG-1746
COMPONENTS - GKFG-1745
//
UNIQUE-ID - TUKFG-633
TYPES - Transcription-Units
CITATIONS - :EV-COMP-AINF:3567448440:ctb
COMPONENTS - GKFG-1752
COMPONENTS - GKFG-1751
COMPONENTS - GKFG-1750
COMPONENTS - GKFG-1748
//
UNIQUE-ID - TUKFG-634
TYPES - Transcription-Units
CITATIONS - :EV-COMP-AINF:3567448440:ctb
COMPONENTS - GKFG-1753
//
UNIQUE-ID - TUKFG-635
TYPES - Transcription-Units
CITATIONS - :EV-COMP-AINF:3567448440:ctb
COMPONENTS - GKFG-1754
//
UNIQUE-ID - TUKFG-636
TYPES - Transcription-Units
CITATIONS - :EV-COMP-AINF:3567448440:ctb
COMPONENTS - GKFG-1755
//
UNIQUE-ID - TUKFG-637
TYPES - Transcription-Units
CITATIONS - :EV-COMP-AINF:3567448440:ctb
COMPONENTS - GKFG-1756
//
UNIQUE-ID - TUKFG-638
TYPES - Transcription-Units
CITATIONS - :EV-COMP-AINF:3567448440:ctb
COMPONENTS - GKFG-1757
//
UNIQUE-ID - TUKFG-639
TYPES - Transcription-Units
CITATIONS - :EV-COMP-AINF:3567448440:ctb
COMPONENTS - GKFG-1758
//
UNIQUE-ID - TUKFG-640
TYPES - Transcription-Units
CITATIONS - :EV-COMP-AINF:3567448440:ctb
COMPONENTS - GKFG-1759
//
UNIQUE-ID - TUKFG-641
TYPES - Transcription-Units
CITATIONS - :EV-COMP-AINF:3567448440:ctb
COMPONENTS - GKFG-1761
//
UNIQUE-ID - TUKFG-642
TYPES - Transcription-Units
CITATIONS - :EV-COMP-AINF:3567448440:ctb
COMPONENTS - GKFG-1762
//
UNIQUE-ID - TUKFG-643
TYPES - Transcription-Units
CITATIONS - :EV-COMP-AINF:3567448440:ctb
COMPONENTS - GKFG-1763
//
UNIQUE-ID - TUKFG-644
TYPES - Transcription-Units
CITATIONS - :EV-COMP-AINF:3567448440:ctb
COMPONENTS - GKFG-1764
//
UNIQUE-ID - TUKFG-645
TYPES - Transcription-Units
CITATIONS - :EV-COMP-AINF:3567448440:ctb
COMPONENTS - GKFG-1766
COMPONENTS - GKFG-1765
//
UNIQUE-ID - TUKFG-646
TYPES - Transcription-Units
CITATIONS - :EV-COMP-AINF:3567448440:ctb
COMPONENTS - GKFG-1768
COMPONENTS - GKFG-1767
//
UNIQUE-ID - TUKFG-647
TYPES - Transcription-Units
CITATIONS - :EV-COMP-AINF:3567448440:ctb
COMPONENTS - GKFG-1769
//
UNIQUE-ID - TUKFG-648
TYPES - Transcription-Units
CITATIONS - :EV-COMP-AINF:3567448440:ctb
COMPONENTS - GKFG-1770
//
UNIQUE-ID - TUKFG-649
TYPES - Transcription-Units
CITATIONS - :EV-COMP-AINF:3567448440:ctb
COMPONENTS - GKFG-1772
//
UNIQUE-ID - TUKFG-650
TYPES - Transcription-Units
CITATIONS - :EV-COMP-AINF:3567448440:ctb
COMPONENTS - GKFG-1773
//
UNIQUE-ID - TUKFG-651
TYPES - Transcription-Units
CITATIONS - :EV-COMP-AINF:3567448440:ctb
COMPONENTS - GKFG-1774
//
UNIQUE-ID - TUKFG-652
TYPES - Transcription-Units
CITATIONS - :EV-COMP-AINF:3567448440:ctb
COMPONENTS - GKFG-1775
//
UNIQUE-ID - TUKFG-653
TYPES - Transcription-Units
CITATIONS - :EV-COMP-AINF:3567448440:ctb
COMPONENTS - GKFG-1776
//
UNIQUE-ID - TUKFG-654
TYPES - Transcription-Units
CITATIONS - :EV-COMP-AINF:3567448440:ctb
COMPONENTS - GKFG-1777
//
UNIQUE-ID - TUKFG-655
TYPES - Transcription-Units
CITATIONS - :EV-COMP-AINF:3567448440:ctb
COMPONENTS - GKFG-1778
//
UNIQUE-ID - TUKFG-656
TYPES - Transcription-Units
CITATIONS - :EV-COMP-AINF:3567448440:ctb
COMPONENTS - GKFG-1780
COMPONENTS - GKFG-1779
//
UNIQUE-ID - TUKFG-657
TYPES - Transcription-Units
CITATIONS - :EV-COMP-AINF:3567448440:ctb
COMPONENTS - GKFG-1783
COMPONENTS - GKFG-1781
//
UNIQUE-ID - TUKFG-658
TYPES - Transcription-Units
CITATIONS - :EV-COMP-AINF:3567448440:ctb
COMPONENTS - GKFG-1785
COMPONENTS - GKFG-1784
//
UNIQUE-ID - TUKFG-659
TYPES - Transcription-Units
CITATIONS - :EV-COMP-AINF:3567448440:ctb
COMPONENTS - GKFG-1791
COMPONENTS - GKFG-1790
COMPONENTS - GKFG-1789
COMPONENTS - GKFG-1788
COMPONENTS - GKFG-1787
COMPONENTS - GKFG-1786
//
UNIQUE-ID - TUKFG-660
TYPES - Transcription-Units
CITATIONS - :EV-COMP-AINF:3567448440:ctb
COMPONENTS - GKFG-1794
COMPONENTS - GKFG-1792
//
UNIQUE-ID - TUKFG-661
TYPES - Transcription-Units
CITATIONS - :EV-COMP-AINF:3567448440:ctb
COMPONENTS - GKFG-1795
//
UNIQUE-ID - TUKFG-662
TYPES - Transcription-Units
CITATIONS - :EV-COMP-AINF:3567448440:ctb
COMPONENTS - GKFG-1797
COMPONENTS - GKFG-1796
//
UNIQUE-ID - TUKFG-663
TYPES - Transcription-Units
CITATIONS - :EV-COMP-AINF:3567448440:ctb
COMPONENTS - GKFG-1798
//
UNIQUE-ID - TUKFG-664
TYPES - Transcription-Units
CITATIONS - :EV-COMP-AINF:3567448440:ctb
COMPONENTS - GKFG-1803
COMPONENTS - GKFG-1802
COMPONENTS - GKFG-1801
COMPONENTS - GKFG-1800
COMPONENTS - GKFG-1799
//
UNIQUE-ID - TUKFG-665
TYPES - Transcription-Units
CITATIONS - :EV-COMP-AINF:3567448440:ctb
COMPONENTS - GKFG-1806
//
UNIQUE-ID - TUKFG-666
TYPES - Transcription-Units
CITATIONS - :EV-COMP-AINF:3567448440:ctb
COMPONENTS - GKFG-1811
COMPONENTS - GKFG-1810
COMPONENTS - GKFG-1809
COMPONENTS - GKFG-1808
COMPONENTS - GKFG-1807
//
UNIQUE-ID - TUKFG-667
TYPES - Transcription-Units
CITATIONS - :EV-COMP-AINF:3567448440:ctb
COMPONENTS - GKFG-1813
COMPONENTS - GKFG-1812
//
UNIQUE-ID - TUKFG-668
TYPES - Transcription-Units
CITATIONS - :EV-COMP-AINF:3567448440:ctb
COMPONENTS - GKFG-1822
COMPONENTS - GKFG-1821
COMPONENTS - GKFG-1820
COMPONENTS - GKFG-1819
COMPONENTS - GKFG-1818
COMPONENTS - GKFG-1817
COMPONENTS - GKFG-1815
COMPONENTS - GKFG-1814
//
UNIQUE-ID - TUKFG-669
TYPES - Transcription-Units
CITATIONS - :EV-COMP-AINF:3567448440:ctb
COMPONENTS - GKFG-1823
//
UNIQUE-ID - TUKFG-670
TYPES - Transcription-Units
CITATIONS - :EV-COMP-AINF:3567448440:ctb
COMPONENTS - GKFG-1825
COMPONENTS - GKFG-1824
//
UNIQUE-ID - TUKFG-671
TYPES - Transcription-Units
CITATIONS - :EV-COMP-AINF:3567448440:ctb
COMPONENTS - GKFG-1826
//
UNIQUE-ID - TUKFG-672
TYPES - Transcription-Units
CITATIONS - :EV-COMP-AINF:3567448440:ctb
COMPONENTS - GKFG-1828
//
UNIQUE-ID - TUKFG-673
TYPES - Transcription-Units
CITATIONS - :EV-COMP-AINF:3567448440:ctb
COMPONENTS - GKFG-1829
//
UNIQUE-ID - TUKFG-674
TYPES - Transcription-Units
CITATIONS - :EV-COMP-AINF:3567448440:ctb
COMPONENTS - GKFG-1831
COMPONENTS - GKFG-1830
//
UNIQUE-ID - TUKFG-675
TYPES - Transcription-Units
CITATIONS - :EV-COMP-AINF:3567448440:ctb
COMPONENTS - GKFG-1834
COMPONENTS - GKFG-1833
COMPONENTS - GKFG-1832
//
UNIQUE-ID - TUKFG-676
TYPES - Transcription-Units
CITATIONS - :EV-COMP-AINF:3567448440:ctb
COMPONENTS - GKFG-1835
//
UNIQUE-ID - TUKFG-677
TYPES - Transcription-Units
CITATIONS - :EV-COMP-AINF:3567448440:ctb
COMPONENTS - GKFG-1837
COMPONENTS - GKFG-1836
//
UNIQUE-ID - TUKFG-678
TYPES - Transcription-Units
CITATIONS - :EV-COMP-AINF:3567448440:ctb
COMPONENTS - GKFG-1839
//
UNIQUE-ID - TUKFG-679
TYPES - Transcription-Units
CITATIONS - :EV-COMP-AINF:3567448440:ctb
COMPONENTS - GKFG-1840
//
UNIQUE-ID - TUKFG-680
TYPES - Transcription-Units
CITATIONS - :EV-COMP-AINF:3567448440:ctb
COMPONENTS - GKFG-1841
//
UNIQUE-ID - TUKFG-681
TYPES - Transcription-Units
CITATIONS - :EV-COMP-AINF:3567448440:ctb
COMPONENTS - GKFG-1842
//
UNIQUE-ID - TUKFG-682
TYPES - Transcription-Units
CITATIONS - :EV-COMP-AINF:3567448440:ctb
COMPONENTS - GKFG-1843
//
UNIQUE-ID - TUKFG-683
TYPES - Transcription-Units
CITATIONS - :EV-COMP-AINF:3567448440:ctb
COMPONENTS - GKFG-1844
//
UNIQUE-ID - TUKFG-684
TYPES - Transcription-Units
CITATIONS - :EV-COMP-AINF:3567448440:ctb
COMPONENTS - GKFG-1845
//
UNIQUE-ID - TUKFG-685
TYPES - Transcription-Units
CITATIONS - :EV-COMP-AINF:3567448440:ctb
COMPONENTS - GKFG-1846
//
UNIQUE-ID - TUKFG-686
TYPES - Transcription-Units
CITATIONS - :EV-COMP-AINF:3567448440:ctb
COMPONENTS - GKFG-1847
//
UNIQUE-ID - TUKFG-687
TYPES - Transcription-Units
CITATIONS - :EV-COMP-AINF:3567448440:ctb
COMPONENTS - GKFG-1848
//
UNIQUE-ID - TUKFG-688
TYPES - Transcription-Units
CITATIONS - :EV-COMP-AINF:3567448440:ctb
COMPONENTS - GKFG-1850
//
UNIQUE-ID - TUKFG-689
TYPES - Transcription-Units
CITATIONS - :EV-COMP-AINF:3567448440:ctb
COMPONENTS - GKFG-1851
//
UNIQUE-ID - TUKFG-690
TYPES - Transcription-Units
CITATIONS - :EV-COMP-AINF:3567448440:ctb
COMPONENTS - GKFG-1852
//
UNIQUE-ID - TUKFG-691
TYPES - Transcription-Units
CITATIONS - :EV-COMP-AINF:3567448440:ctb
COMPONENTS - GKFG-1853
//
UNIQUE-ID - TUKFG-692
TYPES - Transcription-Units
CITATIONS - :EV-COMP-AINF:3567448440:ctb
COMPONENTS - GKFG-1854
//
UNIQUE-ID - TUKFG-693
TYPES - Transcription-Units
CITATIONS - :EV-COMP-AINF:3567448440:ctb
COMPONENTS - GKFG-1855
//
UNIQUE-ID - TUKFG-694
TYPES - Transcription-Units
CITATIONS - :EV-COMP-AINF:3567448440:ctb
COMPONENTS - GKFG-1857
COMPONENTS - GKFG-1856
//
UNIQUE-ID - TUKFG-695
TYPES - Transcription-Units
CITATIONS - :EV-COMP-AINF:3567448440:ctb
COMPONENTS - GKFG-1858
//
UNIQUE-ID - TUKFG-696
TYPES - Transcription-Units
CITATIONS - :EV-COMP-AINF:3567448440:ctb
COMPONENTS - GKFG-1859
//
UNIQUE-ID - TUKFG-697
TYPES - Transcription-Units
CITATIONS - :EV-COMP-AINF:3567448440:ctb
COMPONENTS - GKFG-1865
COMPONENTS - GKFG-1864
COMPONENTS - GKFG-1863
COMPONENTS - GKFG-1862
COMPONENTS - GKFG-1861
//
UNIQUE-ID - TUKFG-698
TYPES - Transcription-Units
CITATIONS - :EV-COMP-AINF:3567448440:ctb
COMPONENTS - GKFG-1866
//
UNIQUE-ID - TUKFG-699
TYPES - Transcription-Units
CITATIONS - :EV-COMP-AINF:3567448440:ctb
COMPONENTS - GKFG-1867
//
UNIQUE-ID - TUKFG-700
TYPES - Transcription-Units
CITATIONS - :EV-COMP-AINF:3567448440:ctb
COMPONENTS - GKFG-1869
COMPONENTS - GKFG-1868
//
UNIQUE-ID - TUKFG-701
TYPES - Transcription-Units
CITATIONS - :EV-COMP-AINF:3567448440:ctb
COMPONENTS - GKFG-1870
//
UNIQUE-ID - TUKFG-702
TYPES - Transcription-Units
CITATIONS - :EV-COMP-AINF:3567448440:ctb
COMPONENTS - GKFG-1872
//
UNIQUE-ID - TUKFG-703
TYPES - Transcription-Units
CITATIONS - :EV-COMP-AINF:3567448440:ctb
COMPONENTS - GKFG-1873
//
UNIQUE-ID - TUKFG-704
TYPES - Transcription-Units
CITATIONS - :EV-COMP-AINF:3567448440:ctb
COMPONENTS - GKFG-1875
COMPONENTS - GKFG-1874
//
UNIQUE-ID - TUKFG-705
TYPES - Transcription-Units
CITATIONS - :EV-COMP-AINF:3567448440:ctb
COMPONENTS - GKFG-1877
COMPONENTS - GKFG-1876
//
UNIQUE-ID - TUKFG-706
TYPES - Transcription-Units
CITATIONS - :EV-COMP-AINF:3567448440:ctb
COMPONENTS - GKFG-1879
COMPONENTS - GKFG-1878
//
UNIQUE-ID - TUKFG-707
TYPES - Transcription-Units
CITATIONS - :EV-COMP-AINF:3567448440:ctb
COMPONENTS - GKFG-1880
//
UNIQUE-ID - TUKFG-708
TYPES - Transcription-Units
CITATIONS - :EV-COMP-AINF:3567448440:ctb
COMPONENTS - GKFG-1881
//
UNIQUE-ID - TUKFG-709
TYPES - Transcription-Units
CITATIONS - :EV-COMP-AINF:3567448440:ctb
COMPONENTS - GKFG-1883
//
UNIQUE-ID - TUKFG-710
TYPES - Transcription-Units
CITATIONS - :EV-COMP-AINF:3567448440:ctb
COMPONENTS - GKFG-1885
COMPONENTS - GKFG-1884
//
UNIQUE-ID - TUKFG-711
TYPES - Transcription-Units
CITATIONS - :EV-COMP-AINF:3567448440:ctb
COMPONENTS - GKFG-1886
//
UNIQUE-ID - TUKFG-712
TYPES - Transcription-Units
CITATIONS - :EV-COMP-AINF:3567448440:ctb
COMPONENTS - GKFG-1887
//
UNIQUE-ID - TUKFG-713
TYPES - Transcription-Units
CITATIONS - :EV-COMP-AINF:3567448440:ctb
COMPONENTS - GKFG-1892
COMPONENTS - GKFG-1891
COMPONENTS - GKFG-1890
COMPONENTS - GKFG-1889
COMPONENTS - GKFG-1888
//
UNIQUE-ID - TUKFG-714
TYPES - Transcription-Units
CITATIONS - :EV-COMP-AINF:3567448440:ctb
COMPONENTS - GKFG-1894
//
UNIQUE-ID - TUKFG-715
TYPES - Transcription-Units
CITATIONS - :EV-COMP-AINF:3567448440:ctb
COMPONENTS - GKFG-1897
COMPONENTS - GKFG-1896
COMPONENTS - GKFG-1895
//
UNIQUE-ID - TUKFG-716
TYPES - Transcription-Units
CITATIONS - :EV-COMP-AINF:3567448440:ctb
COMPONENTS - GKFG-1898
//
UNIQUE-ID - TUKFG-717
TYPES - Transcription-Units
CITATIONS - :EV-COMP-AINF:3567448440:ctb
COMPONENTS - GKFG-1899
//
UNIQUE-ID - TUKFG-718
TYPES - Transcription-Units
CITATIONS - :EV-COMP-AINF:3567448440:ctb
COMPONENTS - GKFG-1900
//
UNIQUE-ID - TUKFG-719
TYPES - Transcription-Units
CITATIONS - :EV-COMP-AINF:3567448440:ctb
COMPONENTS - GKFG-1901
//
UNIQUE-ID - TUKFG-720
TYPES - Transcription-Units
CITATIONS - :EV-COMP-AINF:3567448440:ctb
COMPONENTS - GKFG-1902
//
UNIQUE-ID - TUKFG-721
TYPES - Transcription-Units
CITATIONS - :EV-COMP-AINF:3567448440:ctb
COMPONENTS - GKFG-1903
//
UNIQUE-ID - TUKFG-722
TYPES - Transcription-Units
CITATIONS - :EV-COMP-AINF:3567448440:ctb
COMPONENTS - GKFG-1907
COMPONENTS - GKFG-1906
COMPONENTS - GKFG-1905
//
UNIQUE-ID - TUKFG-723
TYPES - Transcription-Units
CITATIONS - :EV-COMP-AINF:3567448440:ctb
COMPONENTS - GKFG-1909
COMPONENTS - GKFG-1908
//
UNIQUE-ID - TUKFG-724
TYPES - Transcription-Units
CITATIONS - :EV-COMP-AINF:3567448440:ctb
COMPONENTS - GKFG-1911
COMPONENTS - GKFG-1910
//
UNIQUE-ID - TUKFG-725
TYPES - Transcription-Units
CITATIONS - :EV-COMP-AINF:3567448440:ctb
COMPONENTS - GKFG-1913
COMPONENTS - GKFG-1912
//
UNIQUE-ID - TUKFG-726
TYPES - Transcription-Units
CITATIONS - :EV-COMP-AINF:3567448440:ctb
COMPONENTS - GKFG-1914
//
UNIQUE-ID - TUKFG-727
TYPES - Transcription-Units
CITATIONS - :EV-COMP-AINF:3567448440:ctb
COMPONENTS - GKFG-1917
//
UNIQUE-ID - TUKFG-728
TYPES - Transcription-Units
CITATIONS - :EV-COMP-AINF:3567448440:ctb
COMPONENTS - GKFG-1918
//
UNIQUE-ID - TUKFG-729
TYPES - Transcription-Units
CITATIONS - :EV-COMP-AINF:3567448440:ctb
COMPONENTS - GKFG-1919
//
UNIQUE-ID - TUKFG-730
TYPES - Transcription-Units
CITATIONS - :EV-COMP-AINF:3567448440:ctb
COMPONENTS - GKFG-1920
//
UNIQUE-ID - TUKFG-731
TYPES - Transcription-Units
CITATIONS - :EV-COMP-AINF:3567448440:ctb
COMPONENTS - GKFG-1925
COMPONENTS - GKFG-1924
COMPONENTS - GKFG-1923
COMPONENTS - GKFG-1922
COMPONENTS - GKFG-1921
//
UNIQUE-ID - TUKFG-732
TYPES - Transcription-Units
CITATIONS - :EV-COMP-AINF:3567448440:ctb
COMPONENTS - GKFG-1930
COMPONENTS - GKFG-1929
COMPONENTS - GKFG-1928
COMPONENTS - GKFG-1926
//
UNIQUE-ID - TUKFG-733
TYPES - Transcription-Units
CITATIONS - :EV-COMP-AINF:3567448440:ctb
COMPONENTS - GKFG-1931
//
UNIQUE-ID - TUKFG-734
TYPES - Transcription-Units
CITATIONS - :EV-COMP-AINF:3567448440:ctb
COMPONENTS - GKFG-1933
COMPONENTS - GKFG-1932
//
UNIQUE-ID - TUKFG-735
TYPES - Transcription-Units
CITATIONS - :EV-COMP-AINF:3567448440:ctb
COMPONENTS - GKFG-1934
//
UNIQUE-ID - TUKFG-736
TYPES - Transcription-Units
CITATIONS - :EV-COMP-AINF:3567448440:ctb
COMPONENTS - GKFG-1935
//
UNIQUE-ID - TUKFG-737
TYPES - Transcription-Units
CITATIONS - :EV-COMP-AINF:3567448440:ctb
COMPONENTS - GKFG-1941
COMPONENTS - GKFG-1940
COMPONENTS - GKFG-1939
COMPONENTS - GKFG-1937
COMPONENTS - GKFG-1936
//
UNIQUE-ID - TUKFG-738
TYPES - Transcription-Units
CITATIONS - :EV-COMP-AINF:3567448440:ctb
COMPONENTS - GKFG-1942
//
UNIQUE-ID - TUKFG-739
TYPES - Transcription-Units
CITATIONS - :EV-COMP-AINF:3567448440:ctb
COMPONENTS - GKFG-1943
//
UNIQUE-ID - TUKFG-740
TYPES - Transcription-Units
CITATIONS - :EV-COMP-AINF:3567448440:ctb
COMPONENTS - GKFG-1944
//
UNIQUE-ID - TUKFG-741
TYPES - Transcription-Units
CITATIONS - :EV-COMP-AINF:3567448440:ctb
COMPONENTS - GKFG-1947
COMPONENTS - GKFG-1946
COMPONENTS - GKFG-1945
//
UNIQUE-ID - TUKFG-742
TYPES - Transcription-Units
CITATIONS - :EV-COMP-AINF:3567448440:ctb
COMPONENTS - GKFG-1948
//
UNIQUE-ID - TUKFG-743
TYPES - Transcription-Units
CITATIONS - :EV-COMP-AINF:3567448440:ctb
COMPONENTS - GKFG-1954
COMPONENTS - GKFG-1953
COMPONENTS - GKFG-1952
COMPONENTS - GKFG-1951
COMPONENTS - GKFG-1950
//
UNIQUE-ID - TUKFG-744
TYPES - Transcription-Units
CITATIONS - :EV-COMP-AINF:3567448440:ctb
COMPONENTS - GKFG-1959
COMPONENTS - GKFG-1958
COMPONENTS - GKFG-1957
COMPONENTS - GKFG-1956
COMPONENTS - GKFG-1955
//
UNIQUE-ID - TUKFG-745
TYPES - Transcription-Units
CITATIONS - :EV-COMP-AINF:3567448440:ctb
COMPONENTS - GKFG-1961
//
UNIQUE-ID - TUKFG-746
TYPES - Transcription-Units
CITATIONS - :EV-COMP-AINF:3567448440:ctb
COMPONENTS - GKFG-1964
COMPONENTS - GKFG-1963
COMPONENTS - GKFG-1962
//
UNIQUE-ID - TUKFG-747
TYPES - Transcription-Units
CITATIONS - :EV-COMP-AINF:3567448440:ctb
COMPONENTS - GKFG-1966
COMPONENTS - GKFG-1965
//
UNIQUE-ID - TUKFG-748
TYPES - Transcription-Units
CITATIONS - :EV-COMP-AINF:3567448440:ctb
COMPONENTS - GKFG-1968
COMPONENTS - GKFG-1967
//
UNIQUE-ID - TUKFG-749
TYPES - Transcription-Units
CITATIONS - :EV-COMP-AINF:3567448440:ctb
COMPONENTS - GKFG-1969
//
UNIQUE-ID - TUKFG-750
TYPES - Transcription-Units
CITATIONS - :EV-COMP-AINF:3567448440:ctb
COMPONENTS - GKFG-1974
COMPONENTS - GKFG-1973
COMPONENTS - GKFG-1972
COMPONENTS - GKFG-1970
//
UNIQUE-ID - TUKFG-751
TYPES - Transcription-Units
CITATIONS - :EV-COMP-AINF:3567448440:ctb
COMPONENTS - GKFG-1976
COMPONENTS - GKFG-1975
//
UNIQUE-ID - TUKFG-752
TYPES - Transcription-Units
CITATIONS - :EV-COMP-AINF:3567448440:ctb
COMPONENTS - GKFG-1980
COMPONENTS - GKFG-1979
COMPONENTS - GKFG-1978
COMPONENTS - GKFG-1977
//
UNIQUE-ID - TUKFG-753
TYPES - Transcription-Units
CITATIONS - :EV-COMP-AINF:3567448440:ctb
COMPONENTS - GKFG-1981
//
UNIQUE-ID - TUKFG-754
TYPES - Transcription-Units
CITATIONS - :EV-COMP-AINF:3567448440:ctb
COMPONENTS - GKFG-1983
//
UNIQUE-ID - TUKFG-755
TYPES - Transcription-Units
CITATIONS - :EV-COMP-AINF:3567448440:ctb
COMPONENTS - GKFG-1984
//
UNIQUE-ID - TUKFG-756
TYPES - Transcription-Units
CITATIONS - :EV-COMP-AINF:3567448440:ctb
COMPONENTS - GKFG-1985
//
UNIQUE-ID - TUKFG-757
TYPES - Transcription-Units
CITATIONS - :EV-COMP-AINF:3567448440:ctb
COMPONENTS - GKFG-1989
COMPONENTS - GKFG-1988
COMPONENTS - GKFG-1987
COMPONENTS - GKFG-1986
//
UNIQUE-ID - TUKFG-758
TYPES - Transcription-Units
CITATIONS - :EV-COMP-AINF:3567448440:ctb
COMPONENTS - GKFG-1990
//
UNIQUE-ID - TUKFG-759
TYPES - Transcription-Units
CITATIONS - :EV-COMP-AINF:3567448440:ctb
COMPONENTS - GKFG-1991
//
UNIQUE-ID - TUKFG-760
TYPES - Transcription-Units
CITATIONS - :EV-COMP-AINF:3567448440:ctb
COMPONENTS - GKFG-1992
//
UNIQUE-ID - TUKFG-761
TYPES - Transcription-Units
CITATIONS - :EV-COMP-AINF:3567448440:ctb
COMPONENTS - GKFG-1994
//
UNIQUE-ID - TUKFG-762
TYPES - Transcription-Units
CITATIONS - :EV-COMP-AINF:3567448440:ctb
COMPONENTS - GKFG-1995
//
UNIQUE-ID - TUKFG-763
TYPES - Transcription-Units
CITATIONS - :EV-COMP-AINF:3567448440:ctb
COMPONENTS - GKFG-1996
//
UNIQUE-ID - TUKFG-764
TYPES - Transcription-Units
CITATIONS - :EV-COMP-AINF:3567448440:ctb
COMPONENTS - GKFG-1997
//
UNIQUE-ID - TUKFG-765
TYPES - Transcription-Units
CITATIONS - :EV-COMP-AINF:3567448440:ctb
COMPONENTS - GKFG-1998
//
UNIQUE-ID - TUKFG-766
TYPES - Transcription-Units
CITATIONS - :EV-COMP-AINF:3567448440:ctb
COMPONENTS - GKFG-2000
COMPONENTS - GKFG-1999
//
UNIQUE-ID - TUKFG-767
TYPES - Transcription-Units
CITATIONS - :EV-COMP-AINF:3567448440:ctb
COMPONENTS - GKFG-2001
//
UNIQUE-ID - TUKFG-768
TYPES - Transcription-Units
CITATIONS - :EV-COMP-AINF:3567448440:ctb
COMPONENTS - GKFG-2005
COMPONENTS - GKFG-2003
COMPONENTS - GKFG-2002
//
UNIQUE-ID - TUKFG-769
TYPES - Transcription-Units
CITATIONS - :EV-COMP-AINF:3567448440:ctb
COMPONENTS - GKFG-2008
COMPONENTS - GKFG-2007
COMPONENTS - GKFG-2006
//
UNIQUE-ID - TUKFG-770
TYPES - Transcription-Units
CITATIONS - :EV-COMP-AINF:3567448440:ctb
COMPONENTS - GKFG-2012
COMPONENTS - GKFG-2011
COMPONENTS - GKFG-2010
COMPONENTS - GKFG-2009
//
UNIQUE-ID - TUKFG-771
TYPES - Transcription-Units
CITATIONS - :EV-COMP-AINF:3567448440:ctb
COMPONENTS - GKFG-2018
COMPONENTS - GKFG-2017
COMPONENTS - GKFG-2016
COMPONENTS - GKFG-2014
COMPONENTS - GKFG-2013
//
UNIQUE-ID - TUKFG-772
TYPES - Transcription-Units
CITATIONS - :EV-COMP-AINF:3567448440:ctb
COMPONENTS - GKFG-2023
COMPONENTS - GKFG-2022
COMPONENTS - GKFG-2021
COMPONENTS - GKFG-2020
COMPONENTS - GKFG-2019
//
UNIQUE-ID - TUKFG-773
TYPES - Transcription-Units
CITATIONS - :EV-COMP-AINF:3567448440:ctb
COMPONENTS - GKFG-565
COMPONENTS - GKFG-2025
COMPONENTS - GKFG-2024
//
UNIQUE-ID - TUKFG-774
TYPES - Transcription-Units
CITATIONS - :EV-COMP-AINF:3567448440:ctb
COMPONENTS - GKFG-567
COMPONENTS - GKFG-566
//
UNIQUE-ID - TUKFG-775
TYPES - Transcription-Units
CITATIONS - :EV-COMP-AINF:3567448440:ctb
COMPONENTS - GKFG-568
//
UNIQUE-ID - TUKFG-776
TYPES - Transcription-Units
CITATIONS - :EV-COMP-AINF:3567448440:ctb
COMPONENTS - GKFG-573
COMPONENTS - GKFG-572
COMPONENTS - GKFG-571
COMPONENTS - GKFG-570
COMPONENTS - GKFG-569
//
UNIQUE-ID - TUKFG-777
TYPES - Transcription-Units
CITATIONS - :EV-COMP-AINF:3567448440:ctb
COMPONENTS - GKFG-576
COMPONENTS - GKFG-574
//
UNIQUE-ID - TUKFG-778
TYPES - Transcription-Units
CITATIONS - :EV-COMP-AINF:3567448440:ctb
COMPONENTS - GKFG-578
COMPONENTS - GKFG-577
//
UNIQUE-ID - TUKFG-779
TYPES - Transcription-Units
CITATIONS - :EV-COMP-AINF:3567448440:ctb
COMPONENTS - GKFG-579
//
UNIQUE-ID - TUKFG-780
TYPES - Transcription-Units
CITATIONS - :EV-COMP-AINF:3567448440:ctb
COMPONENTS - GKFG-580
//
UNIQUE-ID - TUKFG-781
TYPES - Transcription-Units
CITATIONS - :EV-COMP-AINF:3567448440:ctb
COMPONENTS - GKFG-582
COMPONENTS - GKFG-581
//
UNIQUE-ID - TUKFG-782
TYPES - Transcription-Units
CITATIONS - :EV-COMP-AINF:3567448440:ctb
COMPONENTS - GKFG-589
COMPONENTS - GKFG-588
COMPONENTS - GKFG-587
COMPONENTS - GKFG-585
COMPONENTS - GKFG-584
COMPONENTS - GKFG-583
//
UNIQUE-ID - TUKFG-783
TYPES - Transcription-Units
CITATIONS - :EV-COMP-AINF:3567448440:ctb
COMPONENTS - GKFG-591
COMPONENTS - GKFG-590
//
UNIQUE-ID - TUKFG-784
TYPES - Transcription-Units
CITATIONS - :EV-COMP-AINF:3567448440:ctb
COMPONENTS - GKFG-595
COMPONENTS - GKFG-594
COMPONENTS - GKFG-593
COMPONENTS - GKFG-592
//
UNIQUE-ID - TUKFG-785
TYPES - Transcription-Units
CITATIONS - :EV-COMP-AINF:3567448440:ctb
COMPONENTS - GKFG-598
COMPONENTS - GKFG-596
//
UNIQUE-ID - TUKFG-786
TYPES - Transcription-Units
CITATIONS - :EV-COMP-AINF:3567448440:ctb
COMPONENTS - GKFG-600
COMPONENTS - GKFG-599
//
UNIQUE-ID - TUKFG-787
TYPES - Transcription-Units
CITATIONS - :EV-COMP-AINF:3567448440:ctb
COMPONENTS - GKFG-602
COMPONENTS - GKFG-601
//
UNIQUE-ID - TUKFG-788
TYPES - Transcription-Units
CITATIONS - :EV-COMP-AINF:3567448440:ctb
COMPONENTS - GKFG-603
//
UNIQUE-ID - TUKFG-789
TYPES - Transcription-Units
CITATIONS - :EV-COMP-AINF:3567448440:ctb
COMPONENTS - GKFG-606
COMPONENTS - GKFG-605
COMPONENTS - GKFG-604
//
UNIQUE-ID - TUKFG-790
TYPES - Transcription-Units
CITATIONS - :EV-COMP-AINF:3567448440:ctb
COMPONENTS - GKFG-607
//
UNIQUE-ID - TUKFG-791
TYPES - Transcription-Units
CITATIONS - :EV-COMP-AINF:3567448440:ctb
COMPONENTS - GKFG-609
//
UNIQUE-ID - TUKFG-792
TYPES - Transcription-Units
CITATIONS - :EV-COMP-AINF:3567448440:ctb
COMPONENTS - GKFG-610
//
UNIQUE-ID - TUKFG-793
TYPES - Transcription-Units
CITATIONS - :EV-COMP-AINF:3567448440:ctb
COMPONENTS - GKFG-613
COMPONENTS - GKFG-612
COMPONENTS - GKFG-611
//
UNIQUE-ID - TUKFG-794
TYPES - Transcription-Units
CITATIONS - :EV-COMP-AINF:3567448440:ctb
COMPONENTS - GKFG-615
COMPONENTS - GKFG-614
//
UNIQUE-ID - TUKFG-795
TYPES - Transcription-Units
CITATIONS - :EV-COMP-AINF:3567448440:ctb
COMPONENTS - GKFG-618
COMPONENTS - GKFG-617
COMPONENTS - GKFG-616
//
UNIQUE-ID - TUKFG-796
TYPES - Transcription-Units
CITATIONS - :EV-COMP-AINF:3567448440:ctb
COMPONENTS - GKFG-621
COMPONENTS - GKFG-620
//
UNIQUE-ID - TUKFG-797
TYPES - Transcription-Units
CITATIONS - :EV-COMP-AINF:3567448440:ctb
COMPONENTS - GKFG-622
//
UNIQUE-ID - TUKFG-798
TYPES - Transcription-Units
CITATIONS - :EV-COMP-AINF:3567448440:ctb
COMPONENTS - GKFG-623
//
UNIQUE-ID - TUKFG-799
TYPES - Transcription-Units
CITATIONS - :EV-COMP-AINF:3567448440:ctb
COMPONENTS - GKFG-625
COMPONENTS - GKFG-624
//
UNIQUE-ID - TUKFG-800
TYPES - Transcription-Units
CITATIONS - :EV-COMP-AINF:3567448440:ctb
COMPONENTS - GKFG-631
COMPONENTS - GKFG-629
COMPONENTS - GKFG-628
COMPONENTS - GKFG-627
COMPONENTS - GKFG-626
//
UNIQUE-ID - TUKFG-801
TYPES - Transcription-Units
CITATIONS - :EV-COMP-AINF:3567448440:ctb
COMPONENTS - GKFG-633
COMPONENTS - GKFG-632
//
UNIQUE-ID - TUKFG-802
TYPES - Transcription-Units
CITATIONS - :EV-COMP-AINF:3567448440:ctb
COMPONENTS - GKFG-634
//
UNIQUE-ID - TUKFG-803
TYPES - Transcription-Units
CITATIONS - :EV-COMP-AINF:3567448440:ctb
COMPONENTS - GKFG-635
//
UNIQUE-ID - TUKFG-804
TYPES - Transcription-Units
CITATIONS - :EV-COMP-AINF:3567448440:ctb
COMPONENTS - GKFG-636
//
UNIQUE-ID - TUKFG-805
TYPES - Transcription-Units
CITATIONS - :EV-COMP-AINF:3567448440:ctb
COMPONENTS - GKFG-639
COMPONENTS - GKFG-638
COMPONENTS - GKFG-637
//
UNIQUE-ID - TUKFG-806
TYPES - Transcription-Units
CITATIONS - :EV-COMP-AINF:3567448440:ctb
COMPONENTS - GKFG-640
//
UNIQUE-ID - TUKFG-807
TYPES - Transcription-Units
CITATIONS - :EV-COMP-AINF:3567448440:ctb
COMPONENTS - GKFG-642
//
UNIQUE-ID - TUKFG-808
TYPES - Transcription-Units
CITATIONS - :EV-COMP-AINF:3567448440:ctb
COMPONENTS - GKFG-644
COMPONENTS - GKFG-643
//
UNIQUE-ID - TUKFG-809
TYPES - Transcription-Units
CITATIONS - :EV-COMP-AINF:3567448440:ctb
COMPONENTS - GKFG-645
//
UNIQUE-ID - TUKFG-810
TYPES - Transcription-Units
CITATIONS - :EV-COMP-AINF:3567448440:ctb
COMPONENTS - GKFG-646
//
UNIQUE-ID - TUKFG-811
TYPES - Transcription-Units
CITATIONS - :EV-COMP-AINF:3567448440:ctb
COMPONENTS - GKFG-647
//
UNIQUE-ID - TUKFG-812
TYPES - Transcription-Units
CITATIONS - :EV-COMP-AINF:3567448440:ctb
COMPONENTS - GKFG-649
COMPONENTS - GKFG-648
//
UNIQUE-ID - TUKFG-813
TYPES - Transcription-Units
CITATIONS - :EV-COMP-AINF:3567448440:ctb
COMPONENTS - GKFG-651
COMPONENTS - GKFG-650
//
UNIQUE-ID - TUKFG-814
TYPES - Transcription-Units
CITATIONS - :EV-COMP-AINF:3567448440:ctb
COMPONENTS - GKFG-653
//
UNIQUE-ID - TUKFG-815
TYPES - Transcription-Units
CITATIONS - :EV-COMP-AINF:3567448440:ctb
COMPONENTS - GKFG-655
COMPONENTS - GKFG-654
//
UNIQUE-ID - TUKFG-816
TYPES - Transcription-Units
CITATIONS - :EV-COMP-AINF:3567448440:ctb
COMPONENTS - GKFG-660
COMPONENTS - GKFG-659
COMPONENTS - GKFG-658
COMPONENTS - GKFG-657
COMPONENTS - GKFG-656
//
UNIQUE-ID - TUKFG-817
TYPES - Transcription-Units
CITATIONS - :EV-COMP-AINF:3567448440:ctb
COMPONENTS - GKFG-662
COMPONENTS - GKFG-661
//
UNIQUE-ID - TUKFG-818
TYPES - Transcription-Units
CITATIONS - :EV-COMP-AINF:3567448440:ctb
COMPONENTS - GKFG-664
//
UNIQUE-ID - TUKFG-819
TYPES - Transcription-Units
CITATIONS - :EV-COMP-AINF:3567448440:ctb
COMPONENTS - GKFG-668
COMPONENTS - GKFG-667
COMPONENTS - GKFG-666
COMPONENTS - GKFG-665
//
UNIQUE-ID - TUKFG-820
TYPES - Transcription-Units
CITATIONS - :EV-COMP-AINF:3567448440:ctb
COMPONENTS - GKFG-670
COMPONENTS - GKFG-669
//
UNIQUE-ID - TUKFG-821
TYPES - Transcription-Units
CITATIONS - :EV-COMP-AINF:3567448440:ctb
COMPONENTS - GKFG-676
COMPONENTS - GKFG-673
COMPONENTS - GKFG-672
COMPONENTS - GKFG-671
//
UNIQUE-ID - TUKFG-822
TYPES - Transcription-Units
CITATIONS - :EV-COMP-AINF:3567448440:ctb
COMPONENTS - GKFG-684
COMPONENTS - GKFG-683
COMPONENTS - GKFG-682
COMPONENTS - GKFG-681
COMPONENTS - GKFG-680
COMPONENTS - GKFG-679
COMPONENTS - GKFG-678
COMPONENTS - GKFG-677
//
UNIQUE-ID - TUKFG-823
TYPES - Transcription-Units
CITATIONS - :EV-COMP-AINF:3567448440:ctb
COMPONENTS - GKFG-685
//
UNIQUE-ID - TUKFG-824
TYPES - Transcription-Units
CITATIONS - :EV-COMP-AINF:3567448440:ctb
COMPONENTS - GKFG-687
//
UNIQUE-ID - TUKFG-825
TYPES - Transcription-Units
CITATIONS - :EV-COMP-AINF:3567448440:ctb
COMPONENTS - GKFG-690
COMPONENTS - GKFG-689
COMPONENTS - GKFG-688
//
UNIQUE-ID - TUKFG-826
TYPES - Transcription-Units
CITATIONS - :EV-COMP-AINF:3567448440:ctb
COMPONENTS - GKFG-692
COMPONENTS - GKFG-691
//
UNIQUE-ID - TUKFG-827
TYPES - Transcription-Units
CITATIONS - :EV-COMP-AINF:3567448440:ctb
COMPONENTS - GKFG-693
//
UNIQUE-ID - TUKFG-828
TYPES - Transcription-Units
CITATIONS - :EV-COMP-AINF:3567448440:ctb
COMPONENTS - GKFG-695
COMPONENTS - GKFG-694
//
UNIQUE-ID - TUKFG-829
TYPES - Transcription-Units
CITATIONS - :EV-COMP-AINF:3567448440:ctb
COMPONENTS - GKFG-701
COMPONENTS - GKFG-700
COMPONENTS - GKFG-699
COMPONENTS - GKFG-698
COMPONENTS - GKFG-696
//
UNIQUE-ID - TUKFG-830
TYPES - Transcription-Units
CITATIONS - :EV-COMP-AINF:3567448440:ctb
COMPONENTS - GKFG-702
//
UNIQUE-ID - TUKFG-831
TYPES - Transcription-Units
CITATIONS - :EV-COMP-AINF:3567448440:ctb
COMPONENTS - GKFG-704
COMPONENTS - GKFG-703
//
UNIQUE-ID - TUKFG-832
TYPES - Transcription-Units
CITATIONS - :EV-COMP-AINF:3567448440:ctb
COMPONENTS - GKFG-705
//
UNIQUE-ID - TUKFG-833
TYPES - Transcription-Units
CITATIONS - :EV-COMP-AINF:3567448440:ctb
COMPONENTS - GKFG-706
//
UNIQUE-ID - TUKFG-834
TYPES - Transcription-Units
CITATIONS - :EV-COMP-AINF:3567448440:ctb
COMPONENTS - GKFG-707
//
UNIQUE-ID - TUKFG-835
TYPES - Transcription-Units
CITATIONS - :EV-COMP-AINF:3567448440:ctb
COMPONENTS - GKFG-709
//
UNIQUE-ID - TUKFG-836
TYPES - Transcription-Units
CITATIONS - :EV-COMP-AINF:3567448440:ctb
COMPONENTS - GKFG-711
COMPONENTS - GKFG-710
//
UNIQUE-ID - TUKFG-837
TYPES - Transcription-Units
CITATIONS - :EV-COMP-AINF:3567448440:ctb
COMPONENTS - GKFG-713
COMPONENTS - GKFG-712
//
UNIQUE-ID - TUKFG-838
TYPES - Transcription-Units
CITATIONS - :EV-COMP-AINF:3567448440:ctb
COMPONENTS - GKFG-715
COMPONENTS - GKFG-714
//
UNIQUE-ID - TUKFG-839
TYPES - Transcription-Units
CITATIONS - :EV-COMP-AINF:3567448440:ctb
COMPONENTS - GKFG-721
COMPONENTS - GKFG-720
COMPONENTS - GKFG-718
COMPONENTS - GKFG-717
COMPONENTS - GKFG-716
//
UNIQUE-ID - TUKFG-840
TYPES - Transcription-Units
CITATIONS - :EV-COMP-AINF:3567448440:ctb
COMPONENTS - GKFG-722
//
UNIQUE-ID - TUKFG-841
TYPES - Transcription-Units
CITATIONS - :EV-COMP-AINF:3567448440:ctb
COMPONENTS - GKFG-723
//
UNIQUE-ID - TUKFG-842
TYPES - Transcription-Units
CITATIONS - :EV-COMP-AINF:3567448440:ctb
COMPONENTS - GKFG-724
//
UNIQUE-ID - TUKFG-843
TYPES - Transcription-Units
CITATIONS - :EV-COMP-AINF:3567448440:ctb
COMPONENTS - GKFG-725
//
UNIQUE-ID - TUKFG-844
TYPES - Transcription-Units
CITATIONS - :EV-COMP-AINF:3567448440:ctb
COMPONENTS - GKFG-727
COMPONENTS - GKFG-726
//
UNIQUE-ID - TUKFG-845
TYPES - Transcription-Units
CITATIONS - :EV-COMP-AINF:3567448440:ctb
COMPONENTS - GKFG-728
//
UNIQUE-ID - TUKFG-846
TYPES - Transcription-Units
CITATIONS - :EV-COMP-AINF:3567448440:ctb
COMPONENTS - GKFG-731
COMPONENTS - GKFG-729
//
UNIQUE-ID - TUKFG-847
TYPES - Transcription-Units
CITATIONS - :EV-COMP-AINF:3567448440:ctb
COMPONENTS - GKFG-732
//
UNIQUE-ID - TUKFG-848
TYPES - Transcription-Units
CITATIONS - :EV-COMP-AINF:3567448440:ctb
COMPONENTS - GKFG-733
//
UNIQUE-ID - TUKFG-849
TYPES - Transcription-Units
CITATIONS - :EV-COMP-AINF:3567448440:ctb
COMPONENTS - GKFG-735
COMPONENTS - GKFG-734
//
UNIQUE-ID - TUKFG-850
TYPES - Transcription-Units
CITATIONS - :EV-COMP-AINF:3567448440:ctb
COMPONENTS - GKFG-738
COMPONENTS - GKFG-737
COMPONENTS - GKFG-736
//
UNIQUE-ID - TUKFG-851
TYPES - Transcription-Units
CITATIONS - :EV-COMP-AINF:3567448440:ctb
COMPONENTS - GKFG-740
COMPONENTS - GKFG-739
//
UNIQUE-ID - TUKFG-852
TYPES - Transcription-Units
CITATIONS - :EV-COMP-AINF:3567448440:ctb
COMPONENTS - GKFG-742
//
UNIQUE-ID - TUKFG-853
TYPES - Transcription-Units
CITATIONS - :EV-COMP-AINF:3567448440:ctb
COMPONENTS - GKFG-744
COMPONENTS - GKFG-743
//
UNIQUE-ID - TUKFG-854
TYPES - Transcription-Units
CITATIONS - :EV-COMP-AINF:3567448440:ctb
COMPONENTS - GKFG-745
//
UNIQUE-ID - TUKFG-855
TYPES - Transcription-Units
CITATIONS - :EV-COMP-AINF:3567448440:ctb
COMPONENTS - GKFG-748
COMPONENTS - GKFG-747
COMPONENTS - GKFG-746
//
UNIQUE-ID - TUKFG-856
TYPES - Transcription-Units
CITATIONS - :EV-COMP-AINF:3567448440:ctb
COMPONENTS - GKFG-755
COMPONENTS - GKFG-754
COMPONENTS - GKFG-753
COMPONENTS - GKFG-751
COMPONENTS - GKFG-750
COMPONENTS - GKFG-749
//
UNIQUE-ID - TUKFG-857
TYPES - Transcription-Units
CITATIONS - :EV-COMP-AINF:3567448440:ctb
COMPONENTS - GKFG-756
//
UNIQUE-ID - TUKFG-858
TYPES - Transcription-Units
CITATIONS - :EV-COMP-AINF:3567448440:ctb
COMPONENTS - GKFG-758
COMPONENTS - GKFG-757
//
UNIQUE-ID - TUKFG-859
TYPES - Transcription-Units
CITATIONS - :EV-COMP-AINF:3567448440:ctb
COMPONENTS - GKFG-760
COMPONENTS - GKFG-759
//
UNIQUE-ID - TUKFG-860
TYPES - Transcription-Units
CITATIONS - :EV-COMP-AINF:3567448440:ctb
COMPONENTS - GKFG-762
COMPONENTS - GKFG-761
//
UNIQUE-ID - TUKFG-861
TYPES - Transcription-Units
CITATIONS - :EV-COMP-AINF:3567448440:ctb
COMPONENTS - GKFG-764
//
UNIQUE-ID - TUKFG-862
TYPES - Transcription-Units
CITATIONS - :EV-COMP-AINF:3567448440:ctb
COMPONENTS - GKFG-765
//
UNIQUE-ID - TUKFG-863
TYPES - Transcription-Units
CITATIONS - :EV-COMP-AINF:3567448440:ctb
COMPONENTS - GKFG-767
COMPONENTS - GKFG-766
//
UNIQUE-ID - TUKFG-864
TYPES - Transcription-Units
CITATIONS - :EV-COMP-AINF:3567448440:ctb
COMPONENTS - GKFG-768
//
UNIQUE-ID - TUKFG-865
TYPES - Transcription-Units
CITATIONS - :EV-COMP-AINF:3567448440:ctb
COMPONENTS - GKFG-769
//
UNIQUE-ID - TUKFG-866
TYPES - Transcription-Units
CITATIONS - :EV-COMP-AINF:3567448440:ctb
COMPONENTS - GKFG-770
//
UNIQUE-ID - TUKFG-867
TYPES - Transcription-Units
CITATIONS - :EV-COMP-AINF:3567448440:ctb
COMPONENTS - GKFG-772
COMPONENTS - GKFG-771
//
UNIQUE-ID - TUKFG-868
TYPES - Transcription-Units
CITATIONS - :EV-COMP-AINF:3567448440:ctb
COMPONENTS - GKFG-773
//
UNIQUE-ID - TUKFG-869
TYPES - Transcription-Units
CITATIONS - :EV-COMP-AINF:3567448440:ctb
COMPONENTS - GKFG-775
//
UNIQUE-ID - TUKFG-870
TYPES - Transcription-Units
CITATIONS - :EV-COMP-AINF:3567448440:ctb
COMPONENTS - GKFG-776
//
UNIQUE-ID - TUKFG-871
TYPES - Transcription-Units
CITATIONS - :EV-COMP-AINF:3567448440:ctb
COMPONENTS - GKFG-777
//
UNIQUE-ID - TUKFG-872
TYPES - Transcription-Units
CITATIONS - :EV-COMP-AINF:3567448440:ctb
COMPONENTS - GKFG-778
//
UNIQUE-ID - TUKFG-873
TYPES - Transcription-Units
CITATIONS - :EV-COMP-AINF:3567448440:ctb
COMPONENTS - GKFG-779
//
UNIQUE-ID - TUKFG-874
TYPES - Transcription-Units
CITATIONS - :EV-COMP-AINF:3567448440:ctb
COMPONENTS - GKFG-780
//
UNIQUE-ID - TUKFG-875
TYPES - Transcription-Units
CITATIONS - :EV-COMP-AINF:3567448440:ctb
COMPONENTS - GKFG-781
//
UNIQUE-ID - TUKFG-876
TYPES - Transcription-Units
CITATIONS - :EV-COMP-AINF:3567448440:ctb
COMPONENTS - GKFG-783
COMPONENTS - GKFG-782
//
UNIQUE-ID - TUKFG-877
TYPES - Transcription-Units
CITATIONS - :EV-COMP-AINF:3567448440:ctb
COMPONENTS - GKFG-784
//
UNIQUE-ID - TUKFG-878
TYPES - Transcription-Units
CITATIONS - :EV-COMP-AINF:3567448440:ctb
COMPONENTS - GKFG-787
//
UNIQUE-ID - TUKFG-879
TYPES - Transcription-Units
CITATIONS - :EV-COMP-AINF:3567448440:ctb
COMPONENTS - GKFG-792
COMPONENTS - GKFG-791
COMPONENTS - GKFG-790
COMPONENTS - GKFG-789
COMPONENTS - GKFG-788
//
UNIQUE-ID - TUKFG-880
TYPES - Transcription-Units
CITATIONS - :EV-COMP-AINF:3567448440:ctb
COMPONENTS - GKFG-795
COMPONENTS - GKFG-794
COMPONENTS - GKFG-793
//
UNIQUE-ID - TUKFG-881
TYPES - Transcription-Units
CITATIONS - :EV-COMP-AINF:3567448440:ctb
COMPONENTS - GKFG-800
COMPONENTS - GKFG-799
COMPONENTS - GKFG-798
COMPONENTS - GKFG-796
//
UNIQUE-ID - TUKFG-882
TYPES - Transcription-Units
CITATIONS - :EV-COMP-AINF:3567448440:ctb
COMPONENTS - GKFG-807
COMPONENTS - GKFG-806
COMPONENTS - GKFG-805
COMPONENTS - GKFG-804
COMPONENTS - GKFG-803
COMPONENTS - GKFG-802
COMPONENTS - GKFG-801
//
UNIQUE-ID - TUKFG-883
TYPES - Transcription-Units
CITATIONS - :EV-COMP-AINF:3567448440:ctb
COMPONENTS - GKFG-809
//
UNIQUE-ID - TUKFG-884
TYPES - Transcription-Units
CITATIONS - :EV-COMP-AINF:3567448440:ctb
COMPONENTS - GKFG-813
COMPONENTS - GKFG-812
COMPONENTS - GKFG-811
COMPONENTS - GKFG-810
//
UNIQUE-ID - TUKFG-885
TYPES - Transcription-Units
CITATIONS - :EV-COMP-AINF:3567448440:ctb
COMPONENTS - GKFG-814
//
UNIQUE-ID - TUKFG-886
TYPES - Transcription-Units
CITATIONS - :EV-COMP-AINF:3567448440:ctb
COMPONENTS - GKFG-815
//
UNIQUE-ID - TUKFG-887
TYPES - Transcription-Units
CITATIONS - :EV-COMP-AINF:3567448440:ctb
COMPONENTS - GKFG-820
COMPONENTS - GKFG-818
COMPONENTS - GKFG-817
COMPONENTS - GKFG-816
//
UNIQUE-ID - TUKFG-888
TYPES - Transcription-Units
CITATIONS - :EV-COMP-AINF:3567448440:ctb
COMPONENTS - GKFG-821
//
UNIQUE-ID - TUKFG-889
TYPES - Transcription-Units
CITATIONS - :EV-COMP-AINF:3567448440:ctb
COMPONENTS - GKFG-822
//
UNIQUE-ID - TUKFG-890
TYPES - Transcription-Units
CITATIONS - :EV-COMP-AINF:3567448440:ctb
COMPONENTS - GKFG-823
//
UNIQUE-ID - TUKFG-891
TYPES - Transcription-Units
CITATIONS - :EV-COMP-AINF:3567448440:ctb
COMPONENTS - GKFG-825
COMPONENTS - GKFG-824
//
UNIQUE-ID - TUKFG-892
TYPES - Transcription-Units
CITATIONS - :EV-COMP-AINF:3567448440:ctb
COMPONENTS - GKFG-832
COMPONENTS - GKFG-831
COMPONENTS - GKFG-829
COMPONENTS - GKFG-828
COMPONENTS - GKFG-827
COMPONENTS - GKFG-826
//
UNIQUE-ID - TUKFG-893
TYPES - Transcription-Units
CITATIONS - :EV-COMP-AINF:3567448440:ctb
COMPONENTS - GKFG-833
//
UNIQUE-ID - TUKFG-894
TYPES - Transcription-Units
CITATIONS - :EV-COMP-AINF:3567448440:ctb
COMPONENTS - GKFG-835
COMPONENTS - GKFG-834
//
UNIQUE-ID - TUKFG-895
TYPES - Transcription-Units
CITATIONS - :EV-COMP-AINF:3567448440:ctb
COMPONENTS - GKFG-836
//
UNIQUE-ID - TUKFG-896
TYPES - Transcription-Units
CITATIONS - :EV-COMP-AINF:3567448440:ctb
COMPONENTS - GKFG-839
COMPONENTS - GKFG-838
COMPONENTS - GKFG-837
//
UNIQUE-ID - TUKFG-897
TYPES - Transcription-Units
CITATIONS - :EV-COMP-AINF:3567448440:ctb
COMPONENTS - GKFG-849
COMPONENTS - GKFG-848
COMPONENTS - GKFG-847
COMPONENTS - GKFG-846
COMPONENTS - GKFG-845
COMPONENTS - GKFG-844
COMPONENTS - GKFG-843
COMPONENTS - GKFG-842
COMPONENTS - GKFG-840
//
UNIQUE-ID - TUKFG-898
TYPES - Transcription-Units
CITATIONS - :EV-COMP-AINF:3567448440:ctb
COMPONENTS - GKFG-854
COMPONENTS - GKFG-853
COMPONENTS - GKFG-851
COMPONENTS - GKFG-850
//
UNIQUE-ID - TUKFG-899
TYPES - Transcription-Units
CITATIONS - :EV-COMP-AINF:3567448440:ctb
COMPONENTS - GKFG-856
COMPONENTS - GKFG-855
//
UNIQUE-ID - TUKFG-900
TYPES - Transcription-Units
CITATIONS - :EV-COMP-AINF:3567448440:ctb
COMPONENTS - GKFG-860
COMPONENTS - GKFG-859
COMPONENTS - GKFG-858
COMPONENTS - GKFG-857
//
UNIQUE-ID - TUKFG-901
TYPES - Transcription-Units
CITATIONS - :EV-COMP-AINF:3567448440:ctb
COMPONENTS - GKFG-861
//
UNIQUE-ID - TUKFG-902
TYPES - Transcription-Units
CITATIONS - :EV-COMP-AINF:3567448440:ctb
COMPONENTS - GKFG-864
COMPONENTS - GKFG-862
//
UNIQUE-ID - TUKFG-903
TYPES - Transcription-Units
CITATIONS - :EV-COMP-AINF:3567448440:ctb
COMPONENTS - GKFG-865
//
UNIQUE-ID - TUKFG-904
TYPES - Transcription-Units
CITATIONS - :EV-COMP-AINF:3567448440:ctb
COMPONENTS - GKFG-866
//
UNIQUE-ID - TUKFG-905
TYPES - Transcription-Units
CITATIONS - :EV-COMP-AINF:3567448440:ctb
COMPONENTS - GKFG-868
COMPONENTS - GKFG-867
//
UNIQUE-ID - TUKFG-906
TYPES - Transcription-Units
CITATIONS - :EV-COMP-AINF:3567448440:ctb
COMPONENTS - GKFG-869
//
UNIQUE-ID - TUKFG-907
TYPES - Transcription-Units
CITATIONS - :EV-COMP-AINF:3567448440:ctb
COMPONENTS - GKFG-876
COMPONENTS - GKFG-875
COMPONENTS - GKFG-873
COMPONENTS - GKFG-872
COMPONENTS - GKFG-871
COMPONENTS - GKFG-870
//
UNIQUE-ID - TUKFG-908
TYPES - Transcription-Units
CITATIONS - :EV-COMP-AINF:3567448440:ctb
COMPONENTS - GKFG-877
//
UNIQUE-ID - TUKFG-909
TYPES - Transcription-Units
CITATIONS - :EV-COMP-AINF:3567448440:ctb
COMPONENTS - GKFG-878
//
UNIQUE-ID - TUKFG-910
TYPES - Transcription-Units
CITATIONS - :EV-COMP-AINF:3567448440:ctb
COMPONENTS - GKFG-879
//
UNIQUE-ID - TUKFG-911
TYPES - Transcription-Units
CITATIONS - :EV-COMP-AINF:3567448440:ctb
COMPONENTS - GKFG-884
COMPONENTS - GKFG-883
COMPONENTS - GKFG-882
COMPONENTS - GKFG-881
COMPONENTS - GKFG-880
//
UNIQUE-ID - TUKFG-912
TYPES - Transcription-Units
CITATIONS - :EV-COMP-AINF:3567448440:ctb
COMPONENTS - GKFG-886
//
UNIQUE-ID - TUKFG-913
TYPES - Transcription-Units
CITATIONS - :EV-COMP-AINF:3567448440:ctb
COMPONENTS - GKFG-890
COMPONENTS - GKFG-889
COMPONENTS - GKFG-888
COMPONENTS - GKFG-887
//
UNIQUE-ID - TUKFG-914
TYPES - Transcription-Units
CITATIONS - :EV-COMP-AINF:3567448440:ctb
COMPONENTS - GKFG-891
//
UNIQUE-ID - TUKFG-915
TYPES - Transcription-Units
CITATIONS - :EV-COMP-AINF:3567448440:ctb
COMPONENTS - GKFG-892
//
UNIQUE-ID - TUKFG-916
TYPES - Transcription-Units
CITATIONS - :EV-COMP-AINF:3567448440:ctb
COMPONENTS - GKFG-894
COMPONENTS - GKFG-893
//
UNIQUE-ID - TUKFG-917
TYPES - Transcription-Units
CITATIONS - :EV-COMP-AINF:3567448440:ctb
COMPONENTS - GKFG-895
//
UNIQUE-ID - TUKFG-918
TYPES - Transcription-Units
CITATIONS - :EV-COMP-AINF:3567448440:ctb
COMPONENTS - GKFG-898
//
UNIQUE-ID - TUKFG-919
TYPES - Transcription-Units
CITATIONS - :EV-COMP-AINF:3567448440:ctb
COMPONENTS - GKFG-902
COMPONENTS - GKFG-901
COMPONENTS - GKFG-900
COMPONENTS - GKFG-899
//
UNIQUE-ID - TUKFG-920
TYPES - Transcription-Units
CITATIONS - :EV-COMP-AINF:3567448440:ctb
COMPONENTS - GKFG-903
//
UNIQUE-ID - TUKFG-921
TYPES - Transcription-Units
CITATIONS - :EV-COMP-AINF:3567448440:ctb
COMPONENTS - GKFG-910
COMPONENTS - GKFG-909
COMPONENTS - GKFG-907
COMPONENTS - GKFG-906
COMPONENTS - GKFG-905
COMPONENTS - GKFG-904
//
UNIQUE-ID - TUKFG-922
TYPES - Transcription-Units
CITATIONS - :EV-COMP-AINF:3567448440:ctb
COMPONENTS - GKFG-912
COMPONENTS - GKFG-911
//
UNIQUE-ID - TUKFG-923
TYPES - Transcription-Units
CITATIONS - :EV-COMP-AINF:3567448440:ctb
COMPONENTS - GKFG-913
//
UNIQUE-ID - TUKFG-924
TYPES - Transcription-Units
CITATIONS - :EV-COMP-AINF:3567448440:ctb
COMPONENTS - GKFG-914
//
UNIQUE-ID - TUKFG-925
TYPES - Transcription-Units
CITATIONS - :EV-COMP-AINF:3567448440:ctb
COMPONENTS - GKFG-916
COMPONENTS - GKFG-915
//
UNIQUE-ID - TUKFG-926
TYPES - Transcription-Units
CITATIONS - :EV-COMP-AINF:3567448440:ctb
COMPONENTS - GKFG-920
COMPONENTS - GKFG-918
COMPONENTS - GKFG-917
//
UNIQUE-ID - TUKFG-927
TYPES - Transcription-Units
CITATIONS - :EV-COMP-AINF:3567448440:ctb
COMPONENTS - GKFG-922
COMPONENTS - GKFG-921
//
UNIQUE-ID - TUKFG-928
TYPES - Transcription-Units
CITATIONS - :EV-COMP-AINF:3567448440:ctb
COMPONENTS - GKFG-924
COMPONENTS - GKFG-923
//
UNIQUE-ID - TUKFG-929
TYPES - Transcription-Units
CITATIONS - :EV-COMP-AINF:3567448440:ctb
COMPONENTS - GKFG-925
//
UNIQUE-ID - TUKFG-930
TYPES - Transcription-Units
CITATIONS - :EV-COMP-AINF:3567448440:ctb
COMPONENTS - GKFG-928
COMPONENTS - GKFG-927
COMPONENTS - GKFG-926
//
UNIQUE-ID - TUKFG-931
TYPES - Transcription-Units
CITATIONS - :EV-COMP-AINF:3567448440:ctb
COMPONENTS - GKFG-929
//
UNIQUE-ID - TUKFG-932
TYPES - Transcription-Units
CITATIONS - :EV-COMP-AINF:3567448440:ctb
COMPONENTS - GKFG-931
//
UNIQUE-ID - TUKFG-933
TYPES - Transcription-Units
CITATIONS - :EV-COMP-AINF:3567448440:ctb
COMPONENTS - GKFG-933
COMPONENTS - GKFG-932
//
UNIQUE-ID - TUKFG-934
TYPES - Transcription-Units
CITATIONS - :EV-COMP-AINF:3567448440:ctb
COMPONENTS - GKFG-934
//
UNIQUE-ID - TUKFG-935
TYPES - Transcription-Units
CITATIONS - :EV-COMP-AINF:3567448440:ctb
COMPONENTS - GKFG-935
//
UNIQUE-ID - TUKFG-936
TYPES - Transcription-Units
CITATIONS - :EV-COMP-AINF:3567448440:ctb
COMPONENTS - GKFG-936
//
UNIQUE-ID - TUKFG-937
TYPES - Transcription-Units
CITATIONS - :EV-COMP-AINF:3567448440:ctb
COMPONENTS - GKFG-938
COMPONENTS - GKFG-937
//
UNIQUE-ID - TUKFG-938
TYPES - Transcription-Units
CITATIONS - :EV-COMP-AINF:3567448440:ctb
COMPONENTS - GKFG-940
COMPONENTS - GKFG-939
//
UNIQUE-ID - TUKFG-939
TYPES - Transcription-Units
CITATIONS - :EV-COMP-AINF:3567448440:ctb
COMPONENTS - GKFG-953
COMPONENTS - GKFG-951
COMPONENTS - GKFG-950
COMPONENTS - GKFG-949
COMPONENTS - GKFG-948
COMPONENTS - GKFG-947
COMPONENTS - GKFG-946
COMPONENTS - GKFG-945
COMPONENTS - GKFG-944
COMPONENTS - GKFG-943
COMPONENTS - GKFG-942
//
UNIQUE-ID - TUKFG-940
TYPES - Transcription-Units
CITATIONS - :EV-COMP-AINF:3567448440:ctb
COMPONENTS - GKFG-955
COMPONENTS - GKFG-954
//
UNIQUE-ID - TUKFG-941
TYPES - Transcription-Units
CITATIONS - :EV-COMP-AINF:3567448440:ctb
COMPONENTS - GKFG-956
//
UNIQUE-ID - TUKFG-942
TYPES - Transcription-Units
CITATIONS - :EV-COMP-AINF:3567448440:ctb
COMPONENTS - GKFG-959
COMPONENTS - GKFG-958
COMPONENTS - GKFG-957
//
UNIQUE-ID - TUKFG-943
TYPES - Transcription-Units
CITATIONS - :EV-COMP-AINF:3567448440:ctb
COMPONENTS - GKFG-964
COMPONENTS - GKFG-962
COMPONENTS - GKFG-961
COMPONENTS - GKFG-960
//
UNIQUE-ID - TUKFG-944
TYPES - Transcription-Units
CITATIONS - :EV-COMP-AINF:3567448440:ctb
COMPONENTS - GKFG-965
//
UNIQUE-ID - TUKFG-945
TYPES - Transcription-Units
CITATIONS - :EV-COMP-AINF:3567448440:ctb
COMPONENTS - GKFG-966
//
UNIQUE-ID - TUKFG-946
TYPES - Transcription-Units
CITATIONS - :EV-COMP-AINF:3567448440:ctb
COMPONENTS - GKFG-968
COMPONENTS - GKFG-967
//
UNIQUE-ID - TUKFG-947
TYPES - Transcription-Units
CITATIONS - :EV-COMP-AINF:3567448440:ctb
COMPONENTS - GKFG-969
//
UNIQUE-ID - TUKFG-948
TYPES - Transcription-Units
CITATIONS - :EV-COMP-AINF:3567448440:ctb
COMPONENTS - GKFG-970
//
UNIQUE-ID - TUKFG-949
TYPES - Transcription-Units
CITATIONS - :EV-COMP-AINF:3567448440:ctb
COMPONENTS - GKFG-971
//
UNIQUE-ID - TUKFG-950
TYPES - Transcription-Units
CITATIONS - :EV-COMP-AINF:3567448440:ctb
COMPONENTS - GKFG-972
//
UNIQUE-ID - TUKFG-951
TYPES - Transcription-Units
CITATIONS - :EV-COMP-AINF:3567448440:ctb
COMPONENTS - GKFG-973
//
UNIQUE-ID - TUKFG-952
TYPES - Transcription-Units
CITATIONS - :EV-COMP-AINF:3567448440:ctb
COMPONENTS - GKFG-977
COMPONENTS - GKFG-976
COMPONENTS - GKFG-975
//
UNIQUE-ID - TUKFG-953
TYPES - Transcription-Units
CITATIONS - :EV-COMP-AINF:3567448440:ctb
COMPONENTS - GKFG-978
//
UNIQUE-ID - TUKFG-954
TYPES - Transcription-Units
CITATIONS - :EV-COMP-AINF:3567448440:ctb
COMPONENTS - GKFG-979
//
UNIQUE-ID - TUKFG-955
TYPES - Transcription-Units
CITATIONS - :EV-COMP-AINF:3567448440:ctb
COMPONENTS - GKFG-980
//
UNIQUE-ID - TUKFG-956
TYPES - Transcription-Units
CITATIONS - :EV-COMP-AINF:3567448440:ctb
COMPONENTS - GKFG-981
//
UNIQUE-ID - TUKFG-957
TYPES - Transcription-Units
CITATIONS - :EV-COMP-AINF:3567448440:ctb
COMPONENTS - GKFG-982
//
UNIQUE-ID - TUKFG-958
TYPES - Transcription-Units
CITATIONS - :EV-COMP-AINF:3567448440:ctb
COMPONENTS - GKFG-984
COMPONENTS - GKFG-983
//
UNIQUE-ID - TUKFG-959
TYPES - Transcription-Units
CITATIONS - :EV-COMP-AINF:3567448440:ctb
COMPONENTS - GKFG-987
COMPONENTS - GKFG-986
//
UNIQUE-ID - TUKFG-960
TYPES - Transcription-Units
CITATIONS - :EV-COMP-AINF:3567448440:ctb
COMPONENTS - GKFG-988
//
UNIQUE-ID - TUKFG-961
TYPES - Transcription-Units
CITATIONS - :EV-COMP-AINF:3567448440:ctb
COMPONENTS - GKFG-989
//
UNIQUE-ID - TUKFG-962
TYPES - Transcription-Units
CITATIONS - :EV-COMP-AINF:3567448440:ctb
COMPONENTS - GKFG-990
//
UNIQUE-ID - TUKFG-963
TYPES - Transcription-Units
CITATIONS - :EV-COMP-AINF:3567448440:ctb
COMPONENTS - GKFG-991
//
UNIQUE-ID - TUKFG-964
TYPES - Transcription-Units
CITATIONS - :EV-COMP-AINF:3567448440:ctb
COMPONENTS - GKFG-992
//
UNIQUE-ID - TUKFG-965
TYPES - Transcription-Units
CITATIONS - :EV-COMP-AINF:3567448440:ctb
COMPONENTS - GKFG-993
//
UNIQUE-ID - TUKFG-966
TYPES - Transcription-Units
CITATIONS - :EV-COMP-AINF:3567448440:ctb
COMPONENTS - GKFG-997
COMPONENTS - GKFG-995
COMPONENTS - GKFG-994
//
UNIQUE-ID - TUKFG-967
TYPES - Transcription-Units
CITATIONS - :EV-COMP-AINF:3567448440:ctb
COMPONENTS - GKFG-999
COMPONENTS - GKFG-998
//
UNIQUE-ID - TUKFG-968
TYPES - Transcription-Units
CITATIONS - :EV-COMP-AINF:3567448440:ctb
COMPONENTS - GKFG-1000
//
UNIQUE-ID - TUKFG-969
TYPES - Transcription-Units
CITATIONS - :EV-COMP-AINF:3567448440:ctb
COMPONENTS - GKFG-1001
//
UNIQUE-ID - TUKFG-970
TYPES - Transcription-Units
CITATIONS - :EV-COMP-AINF:3567448440:ctb
COMPONENTS - GKFG-1004
COMPONENTS - GKFG-1003
COMPONENTS - GKFG-1002
//
UNIQUE-ID - TUKFG-971
TYPES - Transcription-Units
CITATIONS - :EV-COMP-AINF:3567448440:ctb
COMPONENTS - GKFG-1012
COMPONENTS - GKFG-1011
COMPONENTS - GKFG-1010
COMPONENTS - GKFG-1009
COMPONENTS - GKFG-1006
COMPONENTS - GKFG-1005
//
UNIQUE-ID - TUKFG-972
TYPES - Transcription-Units
CITATIONS - :EV-COMP-AINF:3567448440:ctb
COMPONENTS - GKFG-1013
//
UNIQUE-ID - TUKFG-973
TYPES - Transcription-Units
CITATIONS - :EV-COMP-AINF:3567448440:ctb
COMPONENTS - GKFG-1014
//
UNIQUE-ID - TUKFG-974
TYPES - Transcription-Units
CITATIONS - :EV-COMP-AINF:3567448440:ctb
COMPONENTS - GKFG-1015
//
UNIQUE-ID - TUKFG-975
TYPES - Transcription-Units
CITATIONS - :EV-COMP-AINF:3567448440:ctb
COMPONENTS - GKFG-1016
//
UNIQUE-ID - TUKFG-976
TYPES - Transcription-Units
CITATIONS - :EV-COMP-AINF:3567448440:ctb
COMPONENTS - GKFG-1017
//
UNIQUE-ID - TUKFG-977
TYPES - Transcription-Units
CITATIONS - :EV-COMP-AINF:3567448440:ctb
COMPONENTS - GKFG-1020
COMPONENTS - GKFG-1018
//
UNIQUE-ID - TUKFG-978
TYPES - Transcription-Units
CITATIONS - :EV-COMP-AINF:3567448440:ctb
COMPONENTS - GKFG-1021
//
UNIQUE-ID - TUKFG-979
TYPES - Transcription-Units
CITATIONS - :EV-COMP-AINF:3567448440:ctb
COMPONENTS - GKFG-1022
//
UNIQUE-ID - TUKFG-980
TYPES - Transcription-Units
CITATIONS - :EV-COMP-AINF:3567448440:ctb
COMPONENTS - GKFG-1025
COMPONENTS - GKFG-1024
COMPONENTS - GKFG-1023
//
UNIQUE-ID - TUKFG-981
TYPES - Transcription-Units
CITATIONS - :EV-COMP-AINF:3567448440:ctb
COMPONENTS - GKFG-1031
COMPONENTS - GKFG-1029
COMPONENTS - GKFG-1028
COMPONENTS - GKFG-1027
COMPONENTS - GKFG-1026
//
UNIQUE-ID - TUKFG-982
TYPES - Transcription-Units
CITATIONS - :EV-COMP-AINF:3567448440:ctb
COMPONENTS - GKFG-1033
COMPONENTS - GKFG-1032
//
UNIQUE-ID - TUKFG-983
TYPES - Transcription-Units
CITATIONS - :EV-COMP-AINF:3567448440:ctb
COMPONENTS - GKFG-1034
//
UNIQUE-ID - TUKFG-984
TYPES - Transcription-Units
CITATIONS - :EV-COMP-AINF:3567448440:ctb
COMPONENTS - GKFG-1035
//
UNIQUE-ID - TUKFG-985
TYPES - Transcription-Units
CITATIONS - :EV-COMP-AINF:3567448440:ctb
COMPONENTS - GKFG-1036
//
UNIQUE-ID - TUKFG-986
TYPES - Transcription-Units
CITATIONS - :EV-COMP-AINF:3567448440:ctb
COMPONENTS - GKFG-1037
//
UNIQUE-ID - TUKFG-987
TYPES - Transcription-Units
CITATIONS - :EV-COMP-AINF:3567448440:ctb
COMPONENTS - GKFG-1038
//
UNIQUE-ID - TUKFG-988
TYPES - Transcription-Units
CITATIONS - :EV-COMP-AINF:3567448440:ctb
COMPONENTS - GKFG-1040
COMPONENTS - GKFG-1039
//
UNIQUE-ID - TUKFG-989
TYPES - Transcription-Units
CITATIONS - :EV-COMP-AINF:3567448440:ctb
COMPONENTS - GKFG-1042
//
UNIQUE-ID - TUKFG-990
TYPES - Transcription-Units
CITATIONS - :EV-COMP-AINF:3567448440:ctb
COMPONENTS - GKFG-1044
COMPONENTS - GKFG-1043
//
UNIQUE-ID - TUKFG-991
TYPES - Transcription-Units
CITATIONS - :EV-COMP-AINF:3567448440:ctb
COMPONENTS - GKFG-1045
//
UNIQUE-ID - TUKFG-992
TYPES - Transcription-Units
CITATIONS - :EV-COMP-AINF:3567448440:ctb
COMPONENTS - GKFG-1048
COMPONENTS - GKFG-1047
COMPONENTS - GKFG-1046
//
UNIQUE-ID - TUKFG-993
TYPES - Transcription-Units
CITATIONS - :EV-COMP-AINF:3567448440:ctb
COMPONENTS - GKFG-1051
COMPONENTS - GKFG-1050
COMPONENTS - GKFG-1049
//
UNIQUE-ID - TUKFG-994
TYPES - Transcription-Units
CITATIONS - :EV-COMP-AINF:3567448440:ctb
COMPONENTS - GKFG-1054
COMPONENTS - GKFG-1053
//
UNIQUE-ID - TUKFG-995
TYPES - Transcription-Units
CITATIONS - :EV-COMP-AINF:3567448440:ctb
COMPONENTS - GKFG-1057
COMPONENTS - GKFG-1056
COMPONENTS - GKFG-1055
//
UNIQUE-ID - TUKFG-996
TYPES - Transcription-Units
CITATIONS - :EV-COMP-AINF:3567448440:ctb
COMPONENTS - GKFG-1058
//
UNIQUE-ID - TUKFG-997
TYPES - Transcription-Units
CITATIONS - :EV-COMP-AINF:3567448440:ctb
COMPONENTS - GKFG-1059
//
UNIQUE-ID - TUKFG-998
TYPES - Transcription-Units
CITATIONS - :EV-COMP-AINF:3567448440:ctb
COMPONENTS - GKFG-1060
//
UNIQUE-ID - TUKFG-999
TYPES - Transcription-Units
CITATIONS - :EV-COMP-AINF:3567448440:ctb
COMPONENTS - GKFG-1061
//
UNIQUE-ID - TUKFG-1000
TYPES - Transcription-Units
CITATIONS - :EV-COMP-AINF:3567448440:ctb
COMPONENTS - GKFG-1062
//
UNIQUE-ID - TUKFG-1001
TYPES - Transcription-Units
CITATIONS - :EV-COMP-AINF:3567448440:ctb
COMPONENTS - GKFG-1067
COMPONENTS - GKFG-1066
COMPONENTS - GKFG-1065
COMPONENTS - GKFG-1064
//
UNIQUE-ID - TUKFG-1002
TYPES - Transcription-Units
CITATIONS - :EV-COMP-AINF:3567448440:ctb
COMPONENTS - GKFG-1068
//
UNIQUE-ID - TUKFG-1003
TYPES - Transcription-Units
CITATIONS - :EV-COMP-AINF:3567448440:ctb
COMPONENTS - GKFG-1069
//
UNIQUE-ID - TUKFG-1004
TYPES - Transcription-Units
CITATIONS - :EV-COMP-AINF:3567448440:ctb
COMPONENTS - GKFG-1071
COMPONENTS - GKFG-1070
//
UNIQUE-ID - TUKFG-1005
TYPES - Transcription-Units
CITATIONS - :EV-COMP-AINF:3567448440:ctb
COMPONENTS - GKFG-1073
COMPONENTS - GKFG-1072
//
UNIQUE-ID - TUKFG-1006
TYPES - Transcription-Units
CITATIONS - :EV-COMP-AINF:3567448440:ctb
COMPONENTS - GKFG-1075
//
UNIQUE-ID - TUKFG-1007
TYPES - Transcription-Units
CITATIONS - :EV-COMP-AINF:3567448440:ctb
COMPONENTS - GKFG-1077
COMPONENTS - GKFG-1076
//
UNIQUE-ID - TUKFG-1008
TYPES - Transcription-Units
CITATIONS - :EV-COMP-AINF:3567448440:ctb
COMPONENTS - GKFG-1079
COMPONENTS - GKFG-1078
//
