# Supplementary material for: Genome resolved analysis of a premature infant gut microbial community reveals a Varibaculum cambriense genome and a shift towards fermentation-based metabolism during the third week of life
Source: Microbiome. 2013 Dec 17;1:30. doi: 10.1186/2049-2618-1-30 (PMC4177395; doi:10.1186/2049-2618-1-30)
Supplement: Additional file 5 — KEGG annotations. [file 2049-2618-1-30-S5.zip › af5_V_cambriense_pathway_tools/1.0/input/dora20.1.gbk]

FEATURES             Location/Qualifiers
     CDS             complement(1..81)
                     /gene="1..81"
                     /gene_comment="E"
                     /locus_tag="DORA20.01_00001"
                     /product="1..81 + ( gc_cont=0.543) (GENE) E"
                     /note="DORA20.01_00001 1..81 + ( gc_cont=0.543) (GENE) ## E"
     CDS             complement(6048..6992)
                     /gene="mcu:HMPREF0573_10585"
                     /gene_comment="B"
                     /locus_tag="DORA20.01_00010"
                     /product="mcu:HMPREF0573_10585 putative ribokinase (EC:2.7.1.15); K00852 ribokinase [EC:2.7.1.15] (db=KEGG) (RBH) B"
                     /note="[goid GO:0016773] [koid KO:K00852] [koid KO:KINASE] DORA20.01_00010 mcu:HMPREF0573_10585 putative ribokinase (EC:2.7.1.15); K00852 ribokinase [EC:2.7.1.15] (db=KEGG) (RBH) ## RBH: UniRef90_E0N4P9 Ribokinase n=4 Tax=Mobiluncus curtisii RepID=E0N4P9_9ACTO (db=UNIREF) ; RBH: UniRef90_E0N4P9 Ribokinase n=4 Tax=Mobiluncus curtisii RepID=E0N4P9_9ACTO (db=UNIREF) ; BLAST: putative ribokinase (EC:2.7.1.15); K00852 ribokinase [EC:2.7.1.15] (db=KEGG evalue=0.0 bit_score=469.0 identity=71.2 coverage=99.04761904761905) ; BLAST: Ribokinase n=4 Tax=Mobiluncus curtisii RepID=E0N4P9_9ACTO (db=UNIREF evalue=0.0 bit_score=469.0 identity=71.2 coverage=99.04761904761905) ; IPRSCAN: PFKB_KINASES_2 (db=PatternScan db_id=PS00584 from=269 to=282 evalue=0.0 interpro_id=IPR002173 interpro_description=Carbohydrate/puine kinase, PfkB, conserved site GO=Molecular Function: phosphotransferase activity, alcohol group as acceptor (GO:0016773)) ; IPRSCAN: Ribokinase-like (db=superfamily db_id=SSF53613 from=17 to=314 evalue=1.1e-44) ; IPRSCAN: no description (db=Gene3D db_id=G3DSA:3.40.1190.20 from=19 to=312 evalue=1.4e-36) ; IPRSCAN: SUGAR KINASE RELATED (db=HMMPanther db_id=PTHR10584 from=23 to=311 evalue=2.8e-33) ; IPRSCAN: (db=HMMPfam db_id=PF00294 from=48 to=313 evalue=5.1e-32 interpro_id=IPR011611 interpro_description=Carbohydrate/purine kinase) ; GENE: 6048..6992 + ( gc_cont=0.472) ; B"
                     /EC_number="2.7.1.15"
     CDS             complement(112347..113348)
                     /gene="seg"
                     /gene_comment="D"
                     /locus_tag="DORA20.01_00100"
                     /product="seg (db=Seg db_id=seg from=3 to=24) (IPRSCAN) D"
                     /note="DORA20.01_00100 seg (db=Seg db_id=seg from=3 to=24) (IPRSCAN) ## IPRSCAN: seg (db=Seg db_id=seg from=28 to=38) ; IPRSCAN: seg (db=Seg db_id=seg from=44 to=59) ; GENE: 112347..113348 + ( gc_cont=0.477) ; D"
     CDS             complement(1107502..1108491)
                     /gene="DeoR"
                     /gene_comment="C"
                     /locus_tag="DORA20.01_01000"
                     /product="DeoR family transcriptional regulator; K05346 deoxyribonucleoside regulator (db=KEGG evalue=0.0 bit_score=198.0 identity=38.8 coverage=94.24242424242424) (BLAST) C"
                     /note="[goid GO:0016987] [goid GO:0006355] [goid GO:0006352] [goid GO:0003700] [goid GO:0003677] [goid GO:0030246] [koid KO:K05346] DORA20.01_01000 DeoR family transcriptional regulator; K05346 deoxyribonucleoside regulator (db=KEGG evalue=0.0 bit_score=198.0 identity=38.8 coverage=94.24242424242424) (BLAST) ## BLAST: Sugar-binding family transcriptional regulator n=1 Tax=Actinomyces sp. oral taxon 178 str. F0338 RepID=E8JH08_9ACTO (db=UNIREF evalue=0.0 bit_score=213.0 identity=37.9 coverage=93.33333333333333) ; IPRSCAN: (db=HMMPfam db_id=PF04198 from=61 to=321 evalue=2.3e-54 interpro_id=IPR007324 interpro_description=Sugar-binding domain, putative GO=Molecular Function: carbohydrate binding (GO:0030246)) ; IPRSCAN: (db=HMMPfam db_id=PF04545 from=16 to=49 evalue=1.7e-05 interpro_id=IPR007630 interpro_description=RNA polymerase sigma-70 region 4 GO=Molecular Function: DNA binding (GO:0003677), Molecular Function: sequence-specific DNA binding transcription factor activity (GO:0003700), Biological Process: transcription initiation, DNA-dependent (GO:0006352), Biological Process: regulation of transcription, DNA-dependent (GO:0006355), Molecular Function: sigma factor activity (GO:0016987)) ; IPRSCAN: coiled-coil (db=Coil db_id=coil from=123 to=124 evalue=NA) ; IPRSCAN: coiled-coil (db=Coil db_id=coil from=103 to=106 evalue=NA) ; IPRSCAN: seg (db=Seg db_id=seg from=105 to=122) ; IPRSCAN: seg (db=Seg db_id=seg from=93 to=101) ; GENE: 1107502..1108491 - ( gc_cont=0.545) ; C"
     CDS             complement(1108639..1110510)
                     /gene="cfl:Cfla_1720"
                     /gene_comment="B"
                     /locus_tag="DORA20.01_01001"
                     /product="cfl:Cfla_1720 deoxyxylulose-5-phosphate synthase; K01662 1-deoxy-D-xylulose-5-phosphate synthase [EC:2.2.1.7] (db=KEGG) (RBH) B"
                     /note="[goid GO:0016624] [goid GO:0008152] [goid GO:0003824] [goid GO:0016114] [goid GO:0008661] [koid KO:K01662] DORA20.01_01001 cfl:Cfla_1720 deoxyxylulose-5-phosphate synthase; K01662 1-deoxy-D-xylulose-5-phosphate synthase [EC:2.2.1.7] (db=KEGG) (RBH) ## RBH: UniRef90_D5UEF7 1-deoxy-D-xylulose-5-phosphate synthase n=1 Tax=Cellulomonas flavigena DSM 20109 RepID=D5UEF7_CELFN (db=UNIREF) ; RBH: UniRef90_D5UEF7 1-deoxy-D-xylulose-5-phosphate synthase n=1 Tax=Cellulomonas flavigena DSM 20109 RepID=D5UEF7_CELFN (db=UNIREF) ; BLAST: deoxyxylulose-5-phosphate synthase; K01662 1-deoxy-D-xylulose-5-phosphate synthase [EC:2.2.1.7] (db=KEGG evalue=0.0 bit_score=756.0 identity=59.1 coverage=97.27564102564102) ; BLAST: 1-deoxy-D-xylulose-5-phosphate synthase n=1 Tax=Cellulomonas flavigena DSM 20109 RepID=D5UEF7_CELFN (db=UNIREF evalue=0.0 bit_score=756.0 identity=59.1 coverage=97.27564102564102) ; IPRSCAN: TRANSKETOLASE_2 (db=PatternScan db_id=PS00802 from=423 to=439 evalue=0.0 interpro_id=IPR020826 interpro_description=Transketolase binding site) ; IPRSCAN: TRANSKETOLASE_1 (db=PatternScan db_id=PS00801 from=30 to=49 evalue=0.0 interpro_id=IPR005474 interpro_description=Transketolase, N-terminal) ; IPRSCAN: dxs: 1-deoxy-D-xylulose-5-phosphate synthase (db=HMMTigr db_id=TIGR00204 from=5 to=623 evalue=4.9e-165 interpro_id=IPR005477 interpro_description=Deoxyxylulose-5-phosphate synthase GO=Molecular Function: 1-deoxy-D-xylulose-5-phosphate synthase activity (GO:0008661), Biological Process: terpenoid biosynthetic process (GO:0016114)) ; IPRSCAN: DEHYDROGENASE RELATED (db=HMMPanther db_id=PTHR11624 from=345 to=622 evalue=1.4e-75) ; IPRSCAN: 1-DEOXYXYLULOSE-5-PHOSPHATE SYNTHASE (db=HMMPanther db_id=PTHR11624:SF20 from=345 to=622 evalue=1.4e-75) ; IPRSCAN: Thiamin diphosphate-binding fold (THDP-binding) (db=superfamily db_id=SSF52518 from=2 to=379 evalue=4.7e-67) ; IPRSCAN: Thiamin diphosphate-binding fold (THDP-binding) (db=superfamily db_id=SSF52518 from=313 to=504 evalue=1.1e-48) ; IPRSCAN: no description (db=HMMSmart db_id=SM00861 from=317 to=481 evalue=7.4e-48 interpro_id=IPR005475 interpro_description=Transketolase-like, pyrimidine-binding domain) ; IPRSCAN: no description (db=Gene3D db_id=G3DSA:3.40.50.970 from=301 to=492 evalue=5.6e-43) ; IPRSCAN: (db=HMMPfam db_id=PF02779 from=318 to=480 evalue=1.5e-34 interpro_id=IPR005475 interpro_description=Transketolase-like, pyrimidine-binding domain) ; IPRSCAN: (db=HMMPfam db_id=PF02780 from=498 to=611 evalue=3.3e-13 interpro_id=IPR005476 interpro_description=Transketolase, C-terminal GO=Molecular Function: catalytic activity (GO:0003824), Biological Process: metabolic process (GO:0008152)) ; IPRSCAN: TK C-terminal domain-like (db=superfamily db_id=SSF52922 from=490 to=623 evalue=1.8e-12 interpro_id=IPR009014 interpro_description=Transketolase, C-terminal/Pyruvate-ferredoxin oxidoreductase, domain II GO=Molecular Function: catalytic activity (GO:0003824), Biological Process: metabolic process (GO:0008152)) ; IPRSCAN: no description (db=Gene3D db_id=G3DSA:3.40.50.920 from=497 to=599 evalue=5.3e-06 interpro_id=IPR015941 interpro_description=Transketolase-like, C-terminal GO=Molecular Function: catalytic activity (GO:0003824), Biological Process: metabolic process (GO:0008152)) ; IPRSCAN: (db=HMMPfam db_id=PF00676 from=110 to=176 evalue=4.3e-05 interpro_id=IPR001017 interpro_description=Dehydrogenase, E1 component GO=Biological Process: metabolic process (GO:0008152), Molecular Function: oxidoreductase activity, acting on the aldehyde or oxo group of donors, disulfide as acceptor (GO:0016624)) ; IPRSCAN: no description (db=Gene3D db_id=G3DSA:3.40.50.970 from=72 to=176 evalue=0.00028) ; IPRSCAN: DXP_synth (db=HAMAP db_id=MF_00315 from=4 to=623 evalue=37.425 interpro_id=IPR005477 interpro_description=Deoxyxylulose-5-phosphate synthase GO=Molecular Function: 1-deoxy-D-xylulose-5-phosphate synthase activity (GO:0008661), Biological Process: terpenoid biosynthetic process (GO:0016114)) ; GENE: 1108639..1110510 - ( gc_cont=0.529) ; B"
                     /EC_number="2.2.1.7"
     CDS             complement(1110607..1112406)
                     /gene="cai:Caci_6434"
                     /gene_comment="B"
                     /locus_tag="DORA20.01_01002"
                     /product="cai:Caci_6434 chloride channel core; K03281 chloride channel protein, CIC family (db=KEGG) (RBH) B"
                     /note="[goid GO:0005515] [goid GO:0005216] [goid GO:0055085] [goid GO:0016020] [goid GO:0006821] [goid GO:0005247] [koid KO:K03281] DORA20.01_01002 cai:Caci_6434 chloride channel core; K03281 chloride channel protein, CIC family (db=KEGG) (RBH) ## RBH: UniRef90_E6KP73 Putative uncharacterized protein n=1 Tax=Actinomyces sp. oral taxon 180 str. F0310 RepID=E6KP73_9ACTO (db=UNIREF) ; RBH: UniRef90_E6KP73 Putative uncharacterized protein n=1 Tax=Actinomyces sp. oral taxon 180 str. F0310 RepID=E6KP73_9ACTO (db=UNIREF) ; BLAST: chloride channel core; K03281 chloride channel protein, CIC family (db=KEGG evalue=0.0 bit_score=395.0 identity=39.4 coverage=93.33333333333333) ; BLAST: Putative uncharacterized protein n=1 Tax=Actinomyces sp. oral taxon 180 str. F0310 RepID=E6KP73_9ACTO (db=UNIREF evalue=0.0 bit_score=518.0 identity=46.9 coverage=96.0) ; IPRSCAN: VOLTAGE-GATED CLC-TYPE CHLORIDE CHANNEL ERIC (db=HMMPanther db_id=PTHR11689:SF14 from=22 to=590 evalue=2.5e-97) ; IPRSCAN: CHLORIDE CHANNEL (db=HMMPanther db_id=PTHR11689 from=22 to=590 evalue=2.5e-97 interpro_id=IPR001807 interpro_description=Chloride channel, voltage gated GO=Molecular Function: voltage-gated chloride channel activity (GO:0005247), Biological Process: chloride transport (GO:0006821), Cellular Component: membrane (GO:0016020), Biological Process: transmembrane transport (GO:0055085)) ; IPRSCAN: Clc chloride channel (db=superfamily db_id=SSF81340 from=15 to=442 evalue=2.4e-88 interpro_id=IPR014743 interpro_description=Chloride channel, core GO=Molecular Function: ion channel activity (GO:0005216), Biological Process: transmembrane transport (GO:0055085)) ; IPRSCAN: no description (db=Gene3D db_id=G3DSA:1.10.3080.10 from=11 to=441 evalue=2.2e-84 interpro_id=IPR014743 interpro_description=Chloride channel, core GO=Molecular Function: ion channel activity (GO:0005216), Biological Process: transmembrane transport (GO:0055085)) ; IPRSCAN: (db=HMMPfam db_id=PF00654 from=80 to=418 evalue=3.8e-79 interpro_id=IPR001807 interpro_description=Chloride channel, voltage gated GO=Molecular Function: voltage-gated chloride channel activity (GO:0005247), Biological Process: chloride transport (GO:0006821), Cellular Component: membrane (GO:0016020), Biological Process: transmembrane transport (GO:0055085)) ; IPRSCAN: CLCHANNEL (db=FPrintScan db_id=PR00762 from=172 to=191 evalue=1.0e-18 interpro_id=IPR001807 interpro_description=Chloride channel, voltage gated GO=Molecular Function: voltage-gated chloride channel activity (GO:0005247), Biological Process: chloride transport (GO:0006821), Cellular Component: membrane (GO:0016020), Biological Process: transmembrane transport (GO:0055085)) ; IPRSCAN: CLCHANNEL (db=FPrintScan db_id=PR00762 from=337 to=357 evalue=1.0e-18 interpro_id=IPR001807 interpro_description=Chloride channel, voltage gated GO=Molecular Function: voltage-gated chloride channel activity (GO:0005247), Biological Process: chloride transport (GO:0006821), Cellular Component: membrane (GO:0016020), Biological Process: transmembrane transport (GO:0055085)) ; IPRSCAN: CLCHANNEL (db=FPrintScan db_id=PR00762 from=387 to=406 evalue=1.0e-18 interpro_id=IPR001807 interpro_description=Chloride channel, voltage gated GO=Molecular Function: voltage-gated chloride channel activity (GO:0005247), Biological Process: chloride transport (GO:0006821), Cellular Component: membrane (GO:0016020), Biological Process: transmembrane transport (GO:0055085)) ; IPRSCAN: CLCHANNEL (db=FPrintScan db_id=PR00762 from=369 to=385 evalue=1.0e-18 interpro_id=IPR001807 interpro_description=Chloride channel, voltage gated GO=Molecular Function: voltage-gated chloride channel activity (GO:0005247), Biological Process: chloride transport (GO:0006821), Cellular Component: membrane (GO:0016020), Biological Process: transmembrane transport (GO:0055085)) ; IPRSCAN: CLCHANNEL (db=FPrintScan db_id=PR00762 from=92 to=109 evalue=1.0e-18 interpro_id=IPR001807 interpro_description=Chloride channel, voltage gated GO=Molecular Function: voltage-gated chloride channel activity (GO:0005247), Biological Process: chloride transport (GO:0006821), Cellular Component: membrane (GO:0016020), Biological Process: transmembrane transport (GO:0055085)) ; IPRSCAN: CBS-domain (db=superfamily db_id=SSF54631 from=449 to=509 evalue=2.4e-05) ; IPRSCAN: (db=HMMPfam db_id=PF00571 from=452 to=498 evalue=0.0013 interpro_id=IPR000644 interpro_description=Cystathionine beta-synthase, core GO=Molecular Function: protein binding (GO:0005515)) ; IPRSCAN: CBS-domain (db=superfamily db_id=SSF54631 from=510 to=568 evalue=0.003) ; IPRSCAN: CBS (db=ProfileScan db_id=PS51371 from=517 to=576 evalue=7.75 interpro_id=IPR000644 interpro_description=Cystathionine beta-synthase, core GO=Molecular Function: protein binding (GO:0005515)) ; IPRSCAN: CBS (db=ProfileScan db_id=PS51371 from=456 to=512 evalue=8.911 interpro_id=IPR000644 interpro_description=Cystathionine beta-synthase, core GO=Molecular Function: protein binding (GO:0005515)) ; IPRSCAN: transmembrane_regions (db=TMHMM db_id=tmhmm from=19 to=41) ; IPRSCAN: seg (db=Seg db_id=seg from=167 to=177) ; IPRSCAN: seg (db=Seg db_id=seg from=378 to=390) ; IPRSCAN: seg (db=Seg db_id=seg from=241 to=253) ; IPRSCAN: seg (db=Seg db_id=seg from=56 to=63) ; IPRSCAN: transmembrane_regions (db=TMHMM db_id=tmhmm from=61 to=83) ; IPRSCAN: transmembrane_regions (db=TMHMM db_id=tmhmm from=163 to=185) ; IPRSCAN: transmembrane_regions (db=TMHMM db_id=tmhmm from=241 to=263) ; IPRSCAN: transmembrane_regions (db=TMHMM db_id=tmhmm from=276 to=298) ; IPRSCAN: transmembrane_regions (db=TMHMM db_id=tmhmm from=313 to=335) ; IPRSCAN: transmembrane_regions (db=TMHMM db_id=tmhmm from=340 to=362) ; IPRSCAN: transmembrane_regions (db=TMHMM db_id=tmhmm from=372 to=394) ; IPRSCAN: transmembrane_regions (db=TMHMM db_id=tmhmm from=401 to=423) ; GENE: 1110607..1112406 + ( gc_cont=0.547) ; B"
     CDS             complement(1112523..1115225)
                     /gene="mcu:HMPREF0573_11770"
                     /gene_comment="B"
                     /locus_tag="DORA20.01_01003"
                     /product="mcu:HMPREF0573_11770 acnA; aconitate hydratase (EC:4.2.1.3); K01681 aconitate hydratase 1 [EC:4.2.1.3] (db=KEGG) (RBH) B"
                     /note="[goid GO:0051539] [goid GO:0008152] [koid KO:K01681] DORA20.01_01003 mcu:HMPREF0573_11770 acnA; aconitate hydratase (EC:4.2.1.3); K01681 aconitate hydratase 1 [EC:4.2.1.3] (db=KEGG) (RBH) ## RBH: UniRef90_D6ZHI1 Aconitate hydratase n=4 Tax=Mobiluncus curtisii RepID=D6ZHI1_MOBCV (db=UNIREF) ; RBH: UniRef90_D6ZHI1 Aconitate hydratase n=4 Tax=Mobiluncus curtisii RepID=D6ZHI1_MOBCV (db=UNIREF) ; BLAST: acnA; aconitate hydratase (EC:4.2.1.3); K01681 aconitate hydratase 1 [EC:4.2.1.3] (db=KEGG evalue=0.0 bit_score=1329.0 identity=73.4 coverage=98.66814650388457) ; BLAST: Aconitate hydratase n=4 Tax=Mobiluncus curtisii RepID=D6ZHI1_MOBCV (db=UNIREF evalue=0.0 bit_score=1329.0 identity=73.4 coverage=98.66814650388457) ; IPRSCAN: ACONITASE (db=HMMPanther db_id=PTHR11670:SF1 from=18 to=899 evalue=0.0 interpro_id=IPR015934 interpro_description=Aconitase/Iron regulatory protein 2/2-methylisocitrate dehydratase GO=Biological Process: metabolic process (GO:0008152)) ; IPRSCAN: ACONITASE (db=HMMPanther db_id=PTHR11670 from=18 to=899 evalue=0.0 interpro_id=IPR015937 interpro_description=Aconitase/isopropylmalate dehydratase GO=Biological Process: metabolic process (GO:0008152)) ; IPRSCAN: ACONITASE_1 (db=PatternScan db_id=PS00450 from=430 to=446 evalue=0.0 interpro_id=IPR018136 interpro_description=Aconitase family, 4Fe-4S cluster binding site) ; IPRSCAN: aconitase_1: aconitate hydratase (db=HMMTigr db_id=TIGR01341 from=17 to=899 evalue=0.0 interpro_id=IPR006249 interpro_description=Aconitase/iron regulatory protein 2 GO=Biological Process: metabolic process (GO:0008152), Molecular Function: 4 iron, 4 sulfur cluster binding (GO:0051539)) ; IPRSCAN: ACONITASE_2 (db=PatternScan db_id=PS01244 from=496 to=509 evalue=0.0 interpro_id=IPR018136 interpro_description=Aconitase family, 4Fe-4S cluster binding site) ; IPRSCAN: Aconitase iron-sulfur domain (db=superfamily db_id=SSF53732 from=2 to=631 evalue=6.3e-236 interpro_id=IPR001030 interpro_description=Aconitase/3-isopropylmalate dehydratase large subunit, alpha/beta/alpha GO=Biological Process: metabolic process (GO:0008152)) ; IPRSCAN: (db=HMMPfam db_id=PF00330 from=54 to=565 evalue=5.3e-147 interpro_id=IPR001030 interpro_description=Aconitase/3-isopropylmalate dehydratase large subunit, alpha/beta/alpha GO=Biological Process: metabolic process (GO:0008152)) ; IPRSCAN: LeuD/IlvD-like (db=superfamily db_id=SSF52016 from=632 to=900 evalue=6.4e-86 interpro_id=IPR015928 interpro_description=Aconitase/3-isopropylmalate dehydratase, swivel GO=Biological Process: metabolic process (GO:0008152)) ; IPRSCAN: no description (db=Gene3D db_id=G3DSA:3.30.499.10 from=14 to=244 evalue=1.6e-64 interpro_id=IPR015931 interpro_description=Aconitase/3-isopropylmalate dehydratase large subunit, alpha/beta/alpha, subdomain 1/3 GO=Biological Process: metabolic process (GO:0008152)) ; IPRSCAN: no description (db=Gene3D db_id=G3DSA:3.20.19.10 from=654 to=894 evalue=9.7e-62 interpro_id=IPR015928 interpro_description=Aconitase/3-isopropylmalate dehydratase, swivel GO=Biological Process: metabolic process (GO:0008152)) ; IPRSCAN: no description (db=Gene3D db_id=G3DSA:3.30.499.10 from=400 to=579 evalue=7.0e-49 interpro_id=IPR015931 interpro_description=Aconitase/3-isopropylmalate dehydratase large subunit, alpha/beta/alpha, subdomain 1/3 GO=Biological Process: metabolic process (GO:0008152)) ; IPRSCAN: ACONITASE (db=FPrintScan db_id=PR00415 from=198 to=211 evalue=2.1e-43 interpro_id=IPR001030 interpro_description=Aconitase/3-isopropylmalate dehydratase large subunit, alpha/beta/alpha GO=Biological Process: metabolic process (GO:0008152)) ; IPRSCAN: ACONITASE (db=FPrintScan db_id=PR00415 from=141 to=154 evalue=2.1e-43 interpro_id=IPR001030 interpro_description=Aconitase/3-isopropylmalate dehydratase large subunit, alpha/beta/alpha GO=Biological Process: metabolic process (GO:0008152)) ; IPRSCAN: ACONITASE (db=FPrintScan db_id=PR00415 from=165 to=173 evalue=2.1e-43 interpro_id=IPR001030 interpro_description=Aconitase/3-isopropylmalate dehydratase large subunit, alpha/beta/alpha GO=Biological Process: metabolic process (GO:0008152)) ; IPRSCAN: ACONITASE (db=FPrintScan db_id=PR00415 from=496 to=509 evalue=2.1e-43 interpro_id=IPR001030 interpro_description=Aconitase/3-isopropylmalate dehydratase large subunit, alpha/beta/alpha GO=Biological Process: metabolic process (GO:0008152)) ; IPRSCAN: ACONITASE (db=FPrintScan db_id=PR00415 from=212 to=227 evalue=2.1e-43 interpro_id=IPR001030 interpro_description=Aconitase/3-isopropylmalate dehydratase large subunit, alpha/beta/alpha GO=Biological Process: metabolic process (GO:0008152)) ; IPRSCAN: ACONITASE (db=FPrintScan db_id=PR00415 from=434 to=445 evalue=2.1e-43 interpro_id=IPR001030 interpro_description=Aconitase/3-isopropylmalate dehydratase large subunit, alpha/beta/alpha GO=Biological Process: metabolic process (GO:0008152)) ; IPRSCAN: ACONITASE (db=FPrintScan db_id=PR00415 from=288 to=301 evalue=2.1e-43 interpro_id=IPR001030 interpro_description=Aconitase/3-isopropylmalate dehydratase large subunit, alpha/beta/alpha GO=Biological Process: metabolic process (GO:0008152)) ; IPRSCAN: ACONITASE (db=FPrintScan db_id=PR00415 from=367 to=381 evalue=2.1e-43 interpro_id=IPR001030 interpro_description=Aconitase/3-isopropylmalate dehydratase large subunit, alpha/beta/alpha GO=Biological Process: metabolic process (GO:0008152)) ; IPRSCAN: ACONITASE (db=FPrintScan db_id=PR00415 from=274 to=287 evalue=2.1e-43 interpro_id=IPR001030 interpro_description=Aconitase/3-isopropylmalate dehydratase large subunit, alpha/beta/alpha GO=Biological Process: metabolic process (GO:0008152)) ; IPRSCAN: (db=HMMPfam db_id=PF00694 from=695 to=824 evalue=5.4e-41 interpro_id=IPR000573 interpro_description=Aconitase A/isopropylmalate dehydratase small subunit, swivel GO=Biological Process: metabolic process (GO:0008152)) ; IPRSCAN: no description (db=Gene3D db_id=G3DSA:3.40.1060.10 from=245 to=362 evalue=3.6e-34 interpro_id=IPR015932 interpro_description=Aconitase/3-isopropylmalate dehydratase large subunit, alpha/beta/alpha, subdomain 2 GO=Biological Process: metabolic process (GO:0008152)) ; IPRSCAN: seg (db=Seg db_id=seg from=215 to=225) ; GENE: 1112523..1115225 - ( gc_cont=0.559) ; B"
                     /EC_number="4.2.1.3"
     CDS             complement(1115519..1116253)
                     /gene="UniRef90_D0WHV2"
                     /gene_comment="B"
                     /locus_tag="DORA20.01_01004"
                     /product="UniRef90_D0WHV2 Putative uncharacterized protein n=1 Tax=Slackia exigua ATCC 700122 RepID=D0WHV2_9ACTN (db=UNIREF) (RBH) B"
                     /note="DORA20.01_01004 UniRef90_D0WHV2 Putative uncharacterized protein n=1 Tax=Slackia exigua ATCC 700122 RepID=D0WHV2_9ACTN (db=UNIREF) (RBH) ## BLAST: putative lipoprotein (db=KEGG evalue=2.4e-24 bit_score=118.0 identity=41.4 coverage=51.83673469387755) ; BLAST: Putative uncharacterized protein n=1 Tax=Slackia exigua ATCC 700122 RepID=D0WHV2_9ACTN (db=UNIREF evalue=0.0 bit_score=309.0 identity=59.8 coverage=93.87755102040816) ; IPRSCAN: seg (db=Seg db_id=seg from=71 to=81) ; GENE: 1115519..1116253 - ( gc_cont=0.482) ; B"
     CDS             complement(1116208..1116939)
                     /gene="hypothetical"
                     /gene_comment="C"
                     /locus_tag="DORA20.01_01005"
                     /product="hypothetical protein (db=KEGG evalue=2.3e-35 bit_score=154.0 identity=46.0 coverage=68.0327868852459) (BLAST) C"
                     /note="DORA20.01_01005 hypothetical protein (db=KEGG evalue=2.3e-35 bit_score=154.0 identity=46.0 coverage=68.0327868852459) (BLAST) ## BLAST: Putative uncharacterized protein n=1 Tax=Slackia exigua ATCC 700122 RepID=D0WHV2_9ACTN (db=UNIREF evalue=0.0 bit_score=190.0 identity=55.0 coverage=67.21311475409836) ; IPRSCAN: seg (db=Seg db_id=seg from=186 to=196) ; IPRSCAN: transmembrane_regions (db=TMHMM db_id=tmhmm from=7 to=29) ; GENE: 1116208..1116939 - ( gc_cont=0.504) ; C"
     CDS             complement(1116948..1117739)
                     /gene="apr:Apre_0463"
                     /gene_comment="B"
                     /locus_tag="DORA20.01_01006"
                     /product="apr:Apre_0463 ABC-3 protein; K09816 zinc transport system permease protein (db=KEGG) (RBH) B"
                     /note="[goid GO:0042626] [goid GO:0016020] [goid GO:0006810] [goid GO:0005524] [koid KO:K09816] DORA20.01_01006 apr:Apre_0463 ABC-3 protein; K09816 zinc transport system permease protein (db=KEGG) (RBH) ## RBH: UniRef90_D2MM36 Amino acid or sugar ABC transport system, permease protein n=1 Tax=Bulleidia extructa W1219 RepID=D2MM36_9FIRM (db=UNIREF) ; RBH: UniRef90_D2MM36 Amino acid or sugar ABC transport system, permease protein n=1 Tax=Bulleidia extructa W1219 RepID=D2MM36_9FIRM (db=UNIREF) ; BLAST: ABC-3 protein; K09816 zinc transport system permease protein (db=KEGG evalue=0.0 bit_score=331.0 identity=61.6 coverage=99.24242424242425) ; BLAST: Amino acid or sugar ABC transport system, permease protein n=1 Tax=Bulleidia extructa W1219 RepID=D2MM36_9FIRM (db=UNIREF evalue=0.0 bit_score=343.0 identity=62.7 coverage=99.24242424242425) ; IPRSCAN: (db=HMMPfam db_id=PF00950 from=6 to=260 evalue=2.6e-57 interpro_id=IPR001626 interpro_description=ABC-3 GO=Molecular Function: ATP binding (GO:0005524), Biological Process: transport (GO:0006810), Cellular Component: membrane (GO:0016020), Molecular Function: ATPase activity, coupled to transmembrane movement of substances (GO:0042626)) ; IPRSCAN: ABC transporter involved in vitamin B12 uptake, BtuC (db=superfamily db_id=SSF81345 from=2 to=261 evalue=3.7e-26) ; IPRSCAN: seg (db=Seg db_id=seg from=42 to=57) ; IPRSCAN: seg (db=Seg db_id=seg from=92 to=103) ; IPRSCAN: seg (db=Seg db_id=seg from=123 to=148) ; IPRSCAN: seg (db=Seg db_id=seg from=176 to=187) ; IPRSCAN: seg (db=Seg db_id=seg from=192 to=204) ; IPRSCAN: seg (db=Seg db_id=seg from=18 to=32) ; IPRSCAN: transmembrane_regions (db=TMHMM db_id=tmhmm from=12 to=31) ; IPRSCAN: transmembrane_regions (db=TMHMM db_id=tmhmm from=53 to=75) ; IPRSCAN: transmembrane_regions (db=TMHMM db_id=tmhmm from=88 to=110) ; IPRSCAN: transmembrane_regions (db=TMHMM db_id=tmhmm from=130 to=152) ; IPRSCAN: transmembrane_regions (db=TMHMM db_id=tmhmm from=173 to=195) ; IPRSCAN: transmembrane_regions (db=TMHMM db_id=tmhmm from=215 to=237) ; IPRSCAN: transmembrane_regions (db=TMHMM db_id=tmhmm from=244 to=261) ; GENE: 1116948..1117739 - ( gc_cont=0.510) ; B"
     CDS             complement(1117720..1118403)
                     /gene="ABC"
                     /gene_comment="C"
                     /locus_tag="DORA20.01_01007"
                     /product="ABC transporter-like protein; K09817 zinc transport system ATP-binding protein [EC:3.6.3.-] (db=KEGG evalue=0.0 bit_score=198.0 identity=46.1 coverage=89.03508771929825) (BLAST) C"
                     /note="[goid GO:0017111] [goid GO:0000166] [goid GO:0016887] [goid GO:0005524] [koid KO:K09817] DORA20.01_01007 ABC transporter-like protein; K09817 zinc transport system ATP-binding protein [EC:3.6.3.-] (db=KEGG evalue=0.0 bit_score=198.0 identity=46.1 coverage=89.03508771929825) (BLAST) ## BLAST: ABC superfamily ATP binding cassette transporter, ABC protein n=1 Tax=Atopobium vaginae DSM 15829 RepID=F1T4T0_9ACTN (db=UNIREF evalue=0.0 bit_score=208.0 identity=48.2 coverage=95.17543859649122) ; IPRSCAN: ABC_TRANSPORTER_1 (db=PatternScan db_id=PS00211 from=132 to=146 evalue=0.0 interpro_id=IPR017871 interpro_description=ABC transporter, conserved site GO=Molecular Function: ATP binding (GO:0005524), Molecular Function: ATPase activity (GO:0016887)) ; IPRSCAN: ATP BINDING CASSETE (ABC) TRANSPORTER (db=HMMPanther db_id=PTHR19222 from=5 to=209 evalue=4.0e-53) ; IPRSCAN: P-loop containing nucleoside triphosphate hydrolases (db=superfamily db_id=SSF52540 from=4 to=209 evalue=1.7e-47) ; IPRSCAN: no description (db=Gene3D db_id=G3DSA:3.40.50.300 from=5 to=212 evalue=4.4e-43) ; IPRSCAN: (db=HMMPfam db_id=PF00005 from=44 to=159 evalue=7.1e-22 interpro_id=IPR003439 interpro_description=ABC transporter-like GO=Molecular Function: ATP binding (GO:0005524), Molecular Function: ATPase activity (GO:0016887)) ; IPRSCAN: no description (db=HMMSmart db_id=SM00382 from=29 to=214 evalue=1.2e-11 interpro_id=IPR003593 interpro_description=ATPase, AAA+ type, core GO=Molecular Function: nucleotide binding (GO:0000166), Molecular Function: nucleoside-triphosphatase activity (GO:0017111)) ; IPRSCAN: ABC_TRANSPORTER_2 (db=ProfileScan db_id=PS50893 from=5 to=227 evalue=19.668 interpro_id=IPR003439 interpro_description=ABC transporter-like GO=Molecular Function: ATP binding (GO:0005524), Molecular Function: ATPase activity (GO:0016887)) ; GENE: 1117720..1118403 - ( gc_cont=0.500) ; C"
                     /EC_number="3.6.3.-"
     CDS             complement(1118400..1119341)
                     /gene="clo:HMPREF0868_1117"
                     /gene_comment="B"
                     /locus_tag="DORA20.01_01008"
                     /product="clo:HMPREF0868_1117 periplasmic solute binding family protein; K09815 zinc transport system substrate-binding protein (db=KEGG) (RBH) B"
                     /note="[goid GO:0007155] [goid GO:0046872] [goid GO:0030001] [koid KO:K09815] DORA20.01_01008 clo:HMPREF0868_1117 periplasmic solute binding family protein; K09815 zinc transport system substrate-binding protein (db=KEGG) (RBH) ## RBH: UniRef90_D0WHV3 Zinc ABC transporter, zinc-binding lipoprotein n=1 Tax=Slackia exigua ATCC 700122 RepID=D0WHV3_9ACTN (db=UNIREF) ; RBH: UniRef90_D0WHV3 Zinc ABC transporter, zinc-binding lipoprotein n=1 Tax=Slackia exigua ATCC 700122 RepID=D0WHV3_9ACTN (db=UNIREF) ; BLAST: periplasmic solute binding family protein; K09815 zinc transport system substrate-binding protein (db=KEGG evalue=0.0 bit_score=360.0 identity=55.6 coverage=97.13375796178345) ; BLAST: Zinc ABC transporter, zinc-binding lipoprotein n=1 Tax=Slackia exigua ATCC 700122 RepID=D0WHV3_9ACTN (db=UNIREF evalue=0.0 bit_score=385.0 identity=61.3 coverage=98.72611464968153) ; IPRSCAN: (db=HMMPfam db_id=PF01297 from=14 to=311 evalue=5.4e-85 interpro_id=IPR006127 interpro_description=ABC transporter, metal-binding lipoprotein GO=Biological Process: metal ion transport (GO:0030001), Molecular Function: metal ion binding (GO:0046872)) ; IPRSCAN: "Helical backbone" metal receptor (db=superfamily db_id=SSF53807 from=41 to=313 evalue=2.0e-80) ; IPRSCAN: no description (db=Gene3D db_id=G3DSA:3.40.50.1980 from=41 to=198 evalue=5.3e-38) ; IPRSCAN: no description (db=Gene3D db_id=G3DSA:3.40.50.1980 from=201 to=307 evalue=6.9e-25) ; IPRSCAN: ADHESINB (db=FPrintScan db_id=PR00691 from=86 to=105 evalue=5.5e-19 interpro_id=IPR006129 interpro_description=Adhesin B GO=Biological Process: cell adhesion (GO:0007155)) ; IPRSCAN: ADHESINB (db=FPrintScan db_id=PR00691 from=291 to=309 evalue=5.5e-19 interpro_id=IPR006129 interpro_description=Adhesin B GO=Biological Process: cell adhesion (GO:0007155)) ; IPRSCAN: ADHESINB (db=FPrintScan db_id=PR00691 from=42 to=63 evalue=5.5e-19 interpro_id=IPR006129 interpro_description=Adhesin B GO=Biological Process: cell adhesion (GO:0007155)) ; IPRSCAN: ADHESINB (db=FPrintScan db_id=PR00691 from=200 to=217 evalue=5.5e-19 interpro_id=IPR006129 interpro_description=Adhesin B GO=Biological Process: cell adhesion (GO:0007155)) ; IPRSCAN: ADHESINB (db=FPrintScan db_id=PR00691 from=249 to=266 evalue=5.5e-19 interpro_id=IPR006129 interpro_description=Adhesin B GO=Biological Process: cell adhesion (GO:0007155)) ; IPRSCAN: ADHESINB (db=FPrintScan db_id=PR00691 from=142 to=161 evalue=5.5e-19 interpro_id=IPR006129 interpro_description=Adhesin B GO=Biological Process: cell adhesion (GO:0007155)) ; IPRSCAN: ADHESINB (db=FPrintScan db_id=PR00691 from=67 to=85 evalue=5.5e-19 interpro_id=IPR006129 interpro_description=Adhesin B GO=Biological Process: cell adhesion (GO:0007155)) ; IPRSCAN: ADHESNFAMILY (db=FPrintScan db_id=PR00690 from=86 to=103 evalue=3.2e-14 interpro_id=IPR006128 interpro_description=Adhesion lipoprotein GO=Biological Process: cell adhesion (GO:0007155)) ; IPRSCAN: ADHESNFAMILY (db=FPrintScan db_id=PR00690 from=200 to=221 evalue=3.2e-14 interpro_id=IPR006128 interpro_description=Adhesion lipoprotein GO=Biological Process: cell adhesion (GO:0007155)) ; IPRSCAN: ADHESNFAMILY (db=FPrintScan db_id=PR00690 from=42 to=60 evalue=3.2e-14 interpro_id=IPR006128 interpro_description=Adhesion lipoprotein GO=Biological Process: cell adhesion (GO:0007155)) ; IPRSCAN: ADHESNFAMILY (db=FPrintScan db_id=PR00690 from=253 to=271 evalue=3.2e-14 interpro_id=IPR006128 interpro_description=Adhesion lipoprotein GO=Biological Process: cell adhesion (GO:0007155)) ; IPRSCAN: PROKAR_LIPOPROTEIN (db=ProfileScan db_id=PS51257 from=1 to=25 evalue=7.0) ; IPRSCAN: coiled-coil (db=Coil db_id=coil from=179 to=200 evalue=NA) ; GENE: 1118400..1119341 - ( gc_cont=0.468) ; B"
     CDS             complement(1119650..1120924)
                     /gene="bfg:BF638R_4125"
                     /gene_comment="B"
                     /locus_tag="DORA20.01_01009"
                     /product="bfg:BF638R_4125 hypothetical protein; K07133 (db=KEGG) (RBH) B"
                     /note="[koid KO:K07133] DORA20.01_01009 bfg:BF638R_4125 hypothetical protein; K07133 (db=KEGG) (RBH) ## RBH: UniRef90_H1HUL8 Putative uncharacterized protein n=1 Tax=Lachnospiraceae bacterium ACC2 RepID=H1HUL8_9FIRM (db=UNIREF) ; RBH: UniRef90_H1HUL8 Putative uncharacterized protein n=1 Tax=Lachnospiraceae bacterium ACC2 RepID=H1HUL8_9FIRM (db=UNIREF) ; BLAST: hypothetical protein; K07133 (db=KEGG evalue=0.0 bit_score=567.0 identity=64.3 coverage=99.05882352941177) ; BLAST: Putative uncharacterized protein n=1 Tax=Lachnospiraceae bacterium ACC2 RepID=H1HUL8_9FIRM (db=UNIREF evalue=0.0 bit_score=617.0 identity=68.4 coverage=99.52941176470588) ; IPRSCAN: P-loop containing nucleoside triphosphate hydrolases (db=superfamily db_id=SSF52540 from=5 to=137 evalue=2.1e-07) ; IPRSCAN: coiled-coil (db=Coil db_id=coil from=206 to=227 evalue=NA) ; GENE: 1119650..1120924 + ( gc_cont=0.449) ; B"
     CDS             complement(113355..113561)
                     /gene="seg"
                     /gene_comment="D"
                     /locus_tag="DORA20.01_00101"
                     /product="seg (db=Seg db_id=seg from=13 to=31) (IPRSCAN) D"
                     /note="DORA20.01_00101 seg (db=Seg db_id=seg from=13 to=31) (IPRSCAN) ## GENE: 113355..113561 + ( gc_cont=0.541) ; D"
     CDS             complement(1120947..1121129)
                     /gene="hypothetical"
                     /gene_comment="C"
                     /locus_tag="DORA20.01_01010"
                     /product="hypothetical protein (db=KEGG evalue=9.2e-10 bit_score=67.0 identity=55.6 coverage=86.88524590163934) (BLAST) C"
                     /note="DORA20.01_01010 hypothetical protein (db=KEGG evalue=9.2e-10 bit_score=67.0 identity=55.6 coverage=86.88524590163934) (BLAST) ## BLAST: Putative uncharacterized protein n=3 Tax=Gardnerella vaginalis RepID=E3DAP2_GARV3 (db=UNIREF evalue=1.2e-09 bit_score=67.0 identity=55.6 coverage=86.88524590163934) ; GENE: 1120947..1121129 - ( gc_cont=0.322) ; C"
     CDS             complement(1122259..1122564)
                     /gene="putative"
                     /gene_comment="C"
                     /locus_tag="DORA20.01_01011"
                     /product="putative toxin-antitoxin system, antitoxin component, ribbon-helix-helix domain protein (db=KEGG evalue=2.0e-44 bit_score=183.0 identity=93.8 coverage=94.11764705882352) (BLAST) C"
                     /note="DORA20.01_01011 putative toxin-antitoxin system, antitoxin component, ribbon-helix-helix domain protein (db=KEGG evalue=2.0e-44 bit_score=183.0 identity=93.8 coverage=94.11764705882352) (BLAST) ## BLAST: Addiction module antitoxin, RelB/DinJ family n=4 Tax=Gardnerella vaginalis RepID=F5LU26_GARVA (db=UNIREF evalue=1.2e-43 bit_score=181.0 identity=92.8 coverage=94.11764705882352) ; IPRSCAN: RelB_DinJ: addiction module antitoxin, RelB (db=HMMTigr db_id=TIGR02384 from=1 to=90 evalue=6.4e-19 interpro_id=IPR007337 interpro_description=RelB antitoxin) ; IPRSCAN: (db=HMMPfam db_id=PF04221 from=6 to=70 evalue=3.9e-15 interpro_id=IPR007337 interpro_description=RelB antitoxin) ; GENE: 1122259..1122564 - ( gc_cont=0.415) ; C"
     CDS             complement(1122519..1122743)
                     /gene="transmembrane_regions"
                     /gene_comment="D"
                     /locus_tag="DORA20.01_01012"
                     /product="transmembrane_regions (db=TMHMM db_id=tmhmm from=20 to=39) (IPRSCAN) D"
                     /note="DORA20.01_01012 transmembrane_regions (db=TMHMM db_id=tmhmm from=20 to=39) (IPRSCAN) ## GENE: 1122519..1122743 - ( gc_cont=0.396) ; D"
     CDS             complement(1123023..1123199)
                     /gene="hypothetical"
                     /gene_comment="C"
                     /locus_tag="DORA20.01_01013"
                     /product="hypothetical protein (db=KEGG evalue=8.8e-18 bit_score=94.0 identity=74.1 coverage=96.61016949152543) (BLAST) C"
                     /note="DORA20.01_01013 hypothetical protein (db=KEGG evalue=8.8e-18 bit_score=94.0 identity=74.1 coverage=96.61016949152543) (BLAST) ## BLAST: Putative uncharacterized protein n=1 Tax=Atopobium vaginae PB189-T1-4 RepID=E1L1B9_9ACTN (db=UNIREF evalue=2.1e-19 bit_score=100.0 identity=75.4 coverage=94.91525423728814) ; GENE: 1123023..1123199 - ( gc_cont=0.379) ; C"
     CDS             complement(1124037..1124570)
                     /gene="fma:FMG_1392"
                     /gene_comment="B"
                     /locus_tag="DORA20.01_01014"
                     /product="fma:FMG_1392 hypothetical protein; K06966 (db=KEGG) (RBH) B"
                     /note="[koid KO:K06966] DORA20.01_01014 fma:FMG_1392 hypothetical protein; K06966 (db=KEGG) (RBH) ## RBH: UniRef90_F9MXK2 TIGR00730 family protein n=4 Tax=Finegoldia magna RepID=F9MXK2_PEPMA (db=UNIREF) ; RBH: UniRef90_F9MXK2 TIGR00730 family protein n=4 Tax=Finegoldia magna RepID=F9MXK2_PEPMA (db=UNIREF) ; BLAST: hypothetical protein; K06966 (db=KEGG evalue=0.0 bit_score=301.0 identity=80.7 coverage=98.31460674157303) ; BLAST: TIGR00730 family protein n=4 Tax=Finegoldia magna RepID=F9MXK2_PEPMA (db=UNIREF evalue=0.0 bit_score=304.0 identity=81.8 coverage=98.31460674157303) ; IPRSCAN: MoCo carrier protein-like (db=superfamily db_id=SSF102405 from=1 to=176 evalue=5.9e-54) ; IPRSCAN: no description (db=Gene3D db_id=G3DSA:3.40.50.450 from=2 to=176 evalue=8.1e-47) ; IPRSCAN: TIGR00730: conserved hypothetical protein T (db=HMMTigr db_id=TIGR00730 from=1 to=177 evalue=9.6e-38 interpro_id=IPR005269 interpro_description=Cytokinin riboside 5'-monophosphate phosphoribohydrolase LOG) ; IPRSCAN: (db=HMMPfam db_id=PF03641 from=45 to=173 evalue=9.5e-36 interpro_id=IPR005269 interpro_description=Cytokinin riboside 5'-monophosphate phosphoribohydrolase LOG) ; GENE: 1124037..1124570 - ( gc_cont=0.412) ; B"
     CDS             complement(1124730..1126136)
                     /gene="deoxyribonuclease;"
                     /gene_comment="C"
                     /locus_tag="DORA20.01_01015"
                     /product="deoxyribonuclease; K00599 [EC:2.1.1.-] (db=KEGG evalue=0.0 bit_score=208.0 identity=31.4 coverage=91.04477611940298) (BLAST) C"
                     /note="[goid GO:0008173] [goid GO:0006396] [koid KO:K00599] DORA20.01_01015 deoxyribonuclease; K00599 [EC:2.1.1.-] (db=KEGG evalue=0.0 bit_score=208.0 identity=31.4 coverage=91.04477611940298) (BLAST) ## BLAST: Putative uncharacterized protein n=1 Tax=Actinomyces graevenitzii C83 RepID=G9PD60_9ACTO (db=UNIREF evalue=0.0 bit_score=296.0 identity=38.7 coverage=87.84648187633263) ; IPRSCAN: RNA M5U METHYLTRANSFERASE (db=HMMPanther db_id=PTHR11061:SF2 from=320 to=465 evalue=1.7e-26) ; IPRSCAN: RNA M5U METHYLTRANSFERASE FAMILY (db=HMMPanther db_id=PTHR11061 from=320 to=465 evalue=1.7e-26) ; IPRSCAN: S-adenosyl-L-methionine-dependent methyltransferases (db=superfamily db_id=SSF53335 from=62 to=466 evalue=3.2e-26) ; IPRSCAN: (db=HMMPfam db_id=PF05958 from=317 to=465 evalue=3.5e-13 interpro_id=IPR010280 interpro_description=(Uracil-5)-methyltransferase GO=Biological Process: RNA processing (GO:0006396), Molecular Function: RNA methyltransferase activity (GO:0008173)) ; IPRSCAN: Nucleic acid-binding proteins (db=superfamily db_id=SSF50249 from=2 to=61 evalue=7.4e-11 interpro_id=IPR016027 interpro_description=Nucleic acid-binding, OB-fold-like) ; IPRSCAN: seg (db=Seg db_id=seg from=283 to=307) ; IPRSCAN: seg (db=Seg db_id=seg from=37 to=48) ; IPRSCAN: seg (db=Seg db_id=seg from=71 to=78) ; GENE: 1124730..1126136 - ( gc_cont=0.596) ; C"
                     /EC_number="2.1.1.-"
     CDS             complement(1126153..1127712)
                     /gene="cga:Celgi_1465"
                     /gene_comment="B"
                     /locus_tag="DORA20.01_01016"
                     /product="cga:Celgi_1465 hypothetical protein (db=KEGG) (RBH) B"
                     /note="DORA20.01_01016 cga:Celgi_1465 hypothetical protein (db=KEGG) (RBH) ## RBH: UniRef90_F8A3T1 Putative uncharacterized protein n=1 Tax=[Cellvibrio] gilvus ATCC 13127 RepID=F8A3T1_CELGA (db=UNIREF) ; RBH: UniRef90_F8A3T1 Putative uncharacterized protein n=1 Tax=[Cellvibrio] gilvus ATCC 13127 RepID=F8A3T1_CELGA (db=UNIREF) ; BLAST: hypothetical protein (db=KEGG evalue=0.0 bit_score=395.0 identity=45.7 coverage=87.11538461538461) ; BLAST: Putative uncharacterized protein n=1 Tax=[Cellvibrio] gilvus ATCC 13127 RepID=F8A3T1_CELGA (db=UNIREF evalue=0.0 bit_score=395.0 identity=45.7 coverage=87.11538461538461) ; IPRSCAN: seg (db=Seg db_id=seg from=12 to=23) ; IPRSCAN: seg (db=Seg db_id=seg from=171 to=186) ; IPRSCAN: seg (db=Seg db_id=seg from=301 to=315) ; IPRSCAN: transmembrane_regions (db=TMHMM db_id=tmhmm from=20 to=42) ; IPRSCAN: transmembrane_regions (db=TMHMM db_id=tmhmm from=54 to=76) ; IPRSCAN: transmembrane_regions (db=TMHMM db_id=tmhmm from=113 to=135) ; IPRSCAN: transmembrane_regions (db=TMHMM db_id=tmhmm from=169 to=191) ; IPRSCAN: transmembrane_regions (db=TMHMM db_id=tmhmm from=195 to=217) ; IPRSCAN: transmembrane_regions (db=TMHMM db_id=tmhmm from=237 to=259) ; IPRSCAN: transmembrane_regions (db=TMHMM db_id=tmhmm from=263 to=280) ; GENE: 1126153..1127712 - ( gc_cont=0.529) ; B"
     CDS             complement(1128321..1129103)
                     /gene="TrkA-N"
                     /gene_comment="C"
                     /locus_tag="DORA20.01_01017"
                     /product="TrkA-N domain-containing protein; K03499 trk system potassium uptake protein TrkA (db=KEGG evalue=0.0 bit_score=215.0 identity=47.7 coverage=81.99233716475096) (BLAST) C"
                     /note="[goid GO:0008324] [goid GO:0006813] [goid GO:0000166] [koid KO:K03499] DORA20.01_01017 TrkA-N domain-containing protein; K03499 trk system potassium uptake protein TrkA (db=KEGG evalue=0.0 bit_score=215.0 identity=47.7 coverage=81.99233716475096) (BLAST) ## BLAST: TrkA domain protein n=1 Tax=Actinomyces urogenitalis DSM 15434 RepID=C0W374_9ACTO (db=UNIREF evalue=0.0 bit_score=225.0 identity=49.5 coverage=83.9080459770115) ; IPRSCAN: no description (db=Gene3D db_id=G3DSA:3.40.50.720 from=40 to=176 evalue=6.7e-28 interpro_id=IPR016040 interpro_description=NAD(P)-binding domain GO=Molecular Function: nucleotide binding (GO:0000166)) ; IPRSCAN: NAD(P)-binding Rossmann-fold domains (db=superfamily db_id=SSF51735 from=37 to=185 evalue=9.3e-27) ; IPRSCAN: (db=HMMPfam db_id=PF02254 from=42 to=154 evalue=2.4e-22 interpro_id=IPR003148 interpro_description=Regulator of K+ conductance, N-terminal GO=Biological Process: potassium ion transport (GO:0006813)) ; IPRSCAN: TrkA C-terminal domain-like (db=superfamily db_id=SSF116726 from=166 to=254 evalue=5.3e-07) ; IPRSCAN: RCK_C (db=ProfileScan db_id=PS51202 from=173 to=254 evalue=8.891 interpro_id=IPR006037 interpro_description=Regulator of K+ conductance, C-terminal GO=Biological Process: potassium ion transport (GO:0006813), Molecular Function: cation transmembrane transporter activity (GO:0008324)) ; IPRSCAN: RCK_N (db=ProfileScan db_id=PS51201 from=41 to=164 evalue=15.496 interpro_id=IPR003148 interpro_description=Regulator of K+ conductance, N-terminal GO=Biological Process: potassium ion transport (GO:0006813)) ; GENE: 1128321..1129103 + ( gc_cont=0.499) ; C"
     CDS             complement(1129105..1129806)
                     /gene="TrkA-N"
                     /gene_comment="C"
                     /locus_tag="DORA20.01_01018"
                     /product="TrkA-N domain-containing protein; K03499 trk system potassium uptake protein TrkA (db=KEGG evalue=0.0 bit_score=270.0 identity=63.3 coverage=88.03418803418803) (BLAST) C"
                     /note="[goid GO:0008324] [goid GO:0006813] [goid GO:0000166] [koid KO:K03499] DORA20.01_01018 TrkA-N domain-containing protein; K03499 trk system potassium uptake protein TrkA (db=KEGG evalue=0.0 bit_score=270.0 identity=63.3 coverage=88.03418803418803) (BLAST) ## BLAST: Trk-type K+ transport system, NAD-binding component n=2 Tax=Actinomyces odontolyticus RepID=D4U109_9ACTO (db=UNIREF evalue=0.0 bit_score=273.0 identity=57.6 coverage=99.14529914529915) ; IPRSCAN: NAD(P)-binding Rossmann-fold domains (db=superfamily db_id=SSF51735 from=1 to=145 evalue=3.7e-33) ; IPRSCAN: no description (db=Gene3D db_id=G3DSA:3.40.50.720 from=1 to=137 evalue=1.5e-31 interpro_id=IPR016040 interpro_description=NAD(P)-binding domain GO=Molecular Function: nucleotide binding (GO:0000166)) ; IPRSCAN: (db=HMMPfam db_id=PF02254 from=3 to=118 evalue=1.5e-30 interpro_id=IPR003148 interpro_description=Regulator of K+ conductance, N-terminal GO=Biological Process: potassium ion transport (GO:0006813)) ; IPRSCAN: KUPTAKETRKA (db=FPrintScan db_id=PR00335 from=2 to=16 evalue=1.3e-12 interpro_id=IPR006036 interpro_description=Potassium uptake protein TrkA GO=Biological Process: potassium ion transport (GO:0006813), Molecular Function: cation transmembrane transporter activity (GO:0008324)) ; IPRSCAN: KUPTAKETRKA (db=FPrintScan db_id=PR00335 from=59 to=69 evalue=1.3e-12 interpro_id=IPR006036 interpro_description=Potassium uptake protein TrkA GO=Biological Process: potassium ion transport (GO:0006813), Molecular Function: cation transmembrane transporter activity (GO:0008324)) ; IPRSCAN: KUPTAKETRKA (db=FPrintScan db_id=PR00335 from=19 to=33 evalue=1.3e-12 interpro_id=IPR006036 interpro_description=Potassium uptake protein TrkA GO=Biological Process: potassium ion transport (GO:0006813), Molecular Function: cation transmembrane transporter activity (GO:0008324)) ; IPRSCAN: KUPTAKETRKA (db=FPrintScan db_id=PR00335 from=72 to=86 evalue=1.3e-12 interpro_id=IPR006036 interpro_description=Potassium uptake protein TrkA GO=Biological Process: potassium ion transport (GO:0006813), Molecular Function: cation transmembrane transporter activity (GO:0008324)) ; IPRSCAN: TrkA C-terminal domain-like (db=superfamily db_id=SSF116726 from=129 to=218 evalue=7.9e-10) ; IPRSCAN: (db=HMMPfam db_id=PF02080 from=150 to=214 evalue=1.4e-09 interpro_id=IPR006037 interpro_description=Regulator of K+ conductance, C-terminal GO=Biological Process: potassium ion transport (GO:0006813), Molecular Function: cation transmembrane transporter activity (GO:0008324)) ; IPRSCAN: NAD DEPENDENT EPIMERASE/DEHYDRATASE (db=HMMPanther db_id=PTHR10366 from=7 to=69 evalue=2.1e-08) ; IPRSCAN: RCK_C (db=ProfileScan db_id=PS51202 from=137 to=218 evalue=13.828 interpro_id=IPR006037 interpro_description=Regulator of K+ conductance, C-terminal GO=Biological Process: potassium ion transport (GO:0006813), Molecular Function: cation transmembrane transporter activity (GO:0008324)) ; IPRSCAN: RCK_N (db=ProfileScan db_id=PS51201 from=2 to=125 evalue=18.941 interpro_id=IPR003148 interpro_description=Regulator of K+ conductance, N-terminal GO=Biological Process: potassium ion transport (GO:0006813)) ; GENE: 1129105..1129806 + ( gc_cont=0.517) ; C"
     CDS             complement(1129803..1130549)
                     /gene="hypothetical"
                     /gene_comment="C"
                     /locus_tag="DORA20.01_01019"
                     /product="hypothetical protein (db=KEGG evalue=2.0e-34 bit_score=151.0 identity=34.7 coverage=93.17269076305222) (BLAST) C"
                     /note="DORA20.01_01019 hypothetical protein (db=KEGG evalue=2.0e-34 bit_score=151.0 identity=34.7 coverage=93.17269076305222) (BLAST) ## BLAST: Putative uncharacterized protein n=1 Tax=Xylanimonas cellulosilytica DSM 15894 RepID=D1BT96_XYLCX (db=UNIREF evalue=2.5e-34 bit_score=151.0 identity=34.7 coverage=93.17269076305222) ; IPRSCAN: (db=HMMPfam db_id=PF11361 from=54 to=241 evalue=4.4e-44 interpro_id=IPR016566 interpro_description=Uncharacterised conserved protein UCP010219) ; IPRSCAN: transmembrane_regions (db=TMHMM db_id=tmhmm from=82 to=100) ; IPRSCAN: transmembrane_regions (db=TMHMM db_id=tmhmm from=53 to=75) ; IPRSCAN: seg (db=Seg db_id=seg from=28 to=47) ; IPRSCAN: transmembrane_regions (db=TMHMM db_id=tmhmm from=104 to=123) ; IPRSCAN: transmembrane_regions (db=TMHMM db_id=tmhmm from=130 to=152) ; IPRSCAN: transmembrane_regions (db=TMHMM db_id=tmhmm from=214 to=236) ; GENE: 1129803..1130549 - ( gc_cont=0.537) ; C"
     CDS             complement(113685..113882)
                     /gene="seg"
                     /gene_comment="D"
                     /locus_tag="DORA20.01_00102"
                     /product="seg (db=Seg db_id=seg from=30 to=38) (IPRSCAN) D"
                     /note="DORA20.01_00102 seg (db=Seg db_id=seg from=30 to=38) (IPRSCAN) ## GENE: 113685..113882 + ( gc_cont=0.495) ; D"
     CDS             complement(1130539..1130874)
                     /gene="OB-fold"
                     /gene_comment="C"
                     /locus_tag="DORA20.01_01020"
                     /product="OB-fold tRNA/helicase-type nucleic acid binding protein (db=KEGG evalue=2.5e-13 bit_score=80.0 identity=41.8 coverage=83.03571428571429) (BLAST) C"
                     /note="DORA20.01_01020 OB-fold tRNA/helicase-type nucleic acid binding protein (db=KEGG evalue=2.5e-13 bit_score=80.0 identity=41.8 coverage=83.03571428571429) (BLAST) ## BLAST: Nucleic acid binding protein n=1 Tax=Actinomyces urogenitalis DSM 15434 RepID=C0W371_9ACTO (db=UNIREF evalue=2.5e-13 bit_score=80.0 identity=37.3 coverage=85.71428571428571) ; GENE: 1130539..1130874 - ( gc_cont=0.521) ; C"
     CDS             complement(1130874..1131605)
                     /gene="hypothetical"
                     /gene_comment="C"
                     /locus_tag="DORA20.01_01021"
                     /product="hypothetical protein (db=KEGG evalue=3.1e-24 bit_score=117.0 identity=33.5 coverage=75.81967213114754) (BLAST) C"
                     /note="DORA20.01_01021 hypothetical protein (db=KEGG evalue=3.1e-24 bit_score=117.0 identity=33.5 coverage=75.81967213114754) (BLAST) ## BLAST: Putative uncharacterized protein n=1 Tax=Cellulomonas flavigena DSM 20109 RepID=D5UEE1_CELFN (db=UNIREF evalue=4.0e-24 bit_score=117.0 identity=33.5 coverage=75.81967213114754) ; IPRSCAN: (db=HMMPfam db_id=PF12502 from=63 to=239 evalue=4.6e-39 interpro_id=IPR022183 interpro_description=Protein of unknown function DUF3710) ; IPRSCAN: seg (db=Seg db_id=seg from=223 to=243) ; GENE: 1130874..1131605 - ( gc_cont=0.566) ; C"
     CDS             complement(1131615..1131917)
                     /gene="hypothetical"
                     /gene_comment="C"
                     /locus_tag="DORA20.01_01022"
                     /product="hypothetical protein (db=KEGG evalue=1.8e-31 bit_score=140.0 identity=68.7 coverage=96.03960396039604) (BLAST) C"
                     /note="DORA20.01_01022 hypothetical protein (db=KEGG evalue=1.8e-31 bit_score=140.0 identity=68.7 coverage=96.03960396039604) (BLAST) ## BLAST: Putative uncharacterized protein n=1 Tax=Actinomyces coleocanis DSM 15436 RepID=C0W1S9_9ACTO (db=UNIREF evalue=4.3e-33 bit_score=146.0 identity=67.0 coverage=97.02970297029702) ; IPRSCAN: seg (db=Seg db_id=seg from=12 to=22) ; IPRSCAN: seg (db=Seg db_id=seg from=35 to=48) ; GENE: 1131615..1131917 - ( gc_cont=0.558) ; C"
     CDS             complement(1132086..1133387)
                     /gene="DNA-binding"
                     /gene_comment="C"
                     /locus_tag="DORA20.01_01023"
                     /product="DNA-binding protein (db=KEGG evalue=0.0 bit_score=198.0 identity=36.3 coverage=75.80645161290323) (BLAST) C"
                     /note="DORA20.01_01023 DNA-binding protein (db=KEGG evalue=0.0 bit_score=198.0 identity=36.3 coverage=75.80645161290323) (BLAST) ## BLAST: DNA-binding protein n=1 Tax=Actinomyces sp. oral taxon 178 str. F0338 RepID=E8JFJ7_9ACTO (db=UNIREF evalue=0.0 bit_score=221.0 identity=34.1 coverage=99.07834101382488) ; IPRSCAN: (db=HMMPfam db_id=PF11268 from=1 to=166 evalue=6.8e-45 interpro_id=IPR021421 interpro_description=Protein of unknown function DUF3071) ; IPRSCAN: seg (db=Seg db_id=seg from=218 to=227) ; IPRSCAN: seg (db=Seg db_id=seg from=194 to=206) ; IPRSCAN: seg (db=Seg db_id=seg from=285 to=298) ; IPRSCAN: seg (db=Seg db_id=seg from=366 to=378) ; GENE: 1132086..1133387 + ( gc_cont=0.546) ; C"
     CDS             complement(1133427..1134596)
                     /gene="type"
                     /gene_comment="C"
                     /locus_tag="DORA20.01_01024"
                     /product="type I phosphodiesterase/nucleotide pyrophosphatase (db=KEGG evalue=0.0 bit_score=208.0 identity=34.2 coverage=91.7948717948718) (BLAST) C"
                     /note="[goid GO:0008152] [goid GO:0003824] DORA20.01_01024 type I phosphodiesterase/nucleotide pyrophosphatase (db=KEGG evalue=0.0 bit_score=208.0 identity=34.2 coverage=91.7948717948718) (BLAST) ## BLAST: Type I phosphodiesterase/nucleotide pyrophosphatase n=3 Tax=Actinomyces RepID=F9PJW7_9ACTO (db=UNIREF evalue=0.0 bit_score=213.0 identity=35.8 coverage=86.92307692307692) ; IPRSCAN: Alkaline phosphatase-like (db=superfamily db_id=SSF53649 from=30 to=389 evalue=6.0e-44 interpro_id=IPR017850 interpro_description=Alkaline-phosphatase-like, core domain GO=Molecular Function: catalytic activity (GO:0003824), Biological Process: metabolic process (GO:0008152)) ; IPRSCAN: (db=HMMPfam db_id=PF01663 from=47 to=376 evalue=3.0e-28 interpro_id=IPR002591 interpro_description=Type I phosphodiesterase/nucleotide pyrophosphatase/phosphate transferase GO=Molecular Function: catalytic activity (GO:0003824)) ; IPRSCAN: no description (db=Gene3D db_id=G3DSA:3.40.720.10 from=47 to=389 evalue=1.6e-23 interpro_id=IPR017849 interpro_description=Alkaline phosphatase-like, alpha/beta/alpha GO=Molecular Function: catalytic activity (GO:0003824), Biological Process: metabolic process (GO:0008152)) ; IPRSCAN: ECTONUCLEOTIDE PYROPHOSPHATASE/PHOSPHODIESTERASE (db=HMMPanther db_id=PTHR10151 from=206 to=270 evalue=7.6e-07 interpro_id=IPR024873 interpro_description=Ectonucleotide pyrophosphatase/phosphodiesterase family) ; GENE: 1133427..1134596 - ( gc_cont=0.543) ; C"
     CDS             complement(1134664..1137243)
                     /gene="kse:Ksed_15900"
                     /gene_comment="B"
                     /locus_tag="DORA20.01_01025"
                     /product="kse:Ksed_15900 DNA topoisomerase IV subunit A; K02469 DNA gyrase subunit A [EC:5.99.1.3] (db=KEGG) (RBH) B"
                     /note="[goid GO:0003916] [goid GO:0006259] [goid GO:0006265] [goid GO:0005694] [goid GO:0005524] [goid GO:0003918] [goid GO:0003677] [koid KO:K02469] DORA20.01_01025 kse:Ksed_15900 DNA topoisomerase IV subunit A; K02469 DNA gyrase subunit A [EC:5.99.1.3] (db=KEGG) (RBH) ## RBH: UniRef90_D4U101 DNA gyrase, A subunit n=3 Tax=Actinomyces RepID=D4U101_9ACTO (db=UNIREF) ; RBH: UniRef90_D4U101 DNA gyrase, A subunit n=3 Tax=Actinomyces RepID=D4U101_9ACTO (db=UNIREF) ; BLAST: DNA topoisomerase IV subunit A; K02469 DNA gyrase subunit A [EC:5.99.1.3] (db=KEGG evalue=0.0 bit_score=911.0 identity=58.1 coverage=94.53488372093022) ; BLAST: DNA gyrase, A subunit n=3 Tax=Actinomyces RepID=D4U101_9ACTO (db=UNIREF evalue=0.0 bit_score=933.0 identity=60.7 coverage=92.90697674418604) ; IPRSCAN: no description (db=HMMSmart db_id=SM00434 from=65 to=518 evalue=1.7e-237 interpro_id=IPR002205 interpro_description=DNA topoisomerase, type IIA, subunit A/C-terminal GO=Molecular Function: DNA binding (GO:0003677), Molecular Function: DNA topoisomerase (ATP-hydrolyzing) activity (GO:0003918), Molecular Function: ATP binding (GO:0005524), Cellular Component: chromosome (GO:0005694), Biological Process: DNA topological change (GO:0006265)) ; IPRSCAN: Type II DNA topoisomerase (db=superfamily db_id=SSF56719 from=55 to=544 evalue=7.4e-164 interpro_id=IPR013760 interpro_description=DNA topoisomerase, type IIA, central GO=Molecular Function: DNA binding (GO:0003677), Molecular Function: DNA topoisomerase (ATP-hydrolyzing) activity (GO:0003918), Molecular Function: ATP binding (GO:0005524), Cellular Component: chromosome (GO:0005694), Biological Process: DNA topological change (GO:0006265)) ; IPRSCAN: (db=HMMPfam db_id=PF00521 from=86 to=522 evalue=1.1e-138 interpro_id=IPR002205 interpro_description=DNA topoisomerase, type IIA, subunit A/C-terminal GO=Molecular Function: DNA binding (GO:0003677), Molecular Function: DNA topoisomerase (ATP-hydrolyzing) activity (GO:0003918), Molecular Function: ATP binding (GO:0005524), Cellular Component: chromosome (GO:0005694), Biological Process: DNA topological change (GO:0006265)) ; IPRSCAN: no description (db=Gene3D db_id=G3DSA:3.90.199.10 from=84 to=349 evalue=5.8e-99 interpro_id=IPR013758 interpro_description=DNA topoisomerase, type IIA, subunit A/ C-terminal, alpha-beta GO=Molecular Function: DNA binding (GO:0003677), Molecular Function: DNA topoisomerase (ATP-hydrolyzing) activity (GO:0003918), Molecular Function: ATP binding (GO:0005524), Cellular Component: chromosome (GO:0005694), Biological Process: DNA metabolic process (GO:0006259), Biological Process: DNA topological change (GO:0006265)) ; IPRSCAN: GyrA/ParC C-terminal domain-like (db=superfamily db_id=SSF101904 from=559 to=824 evalue=6.9e-35) ; IPRSCAN: no description (db=Gene3D db_id=G3DSA:1.10.268.10 from=423 to=512 evalue=2.4e-25 interpro_id=IPR013757 interpro_description=DNA topoisomerase, type IIA, subunit A, alpha-helical GO=Molecular Function: DNA binding (GO:0003677), Molecular Function: DNA topoisomerase (ATP-hydrolyzing) activity (GO:0003918), Molecular Function: ATP binding (GO:0005524), Cellular Component: chromosome (GO:0005694), Biological Process: DNA metabolic process (GO:0006259), Biological Process: DNA topological change (GO:0006265)) ; IPRSCAN: (db=HMMPfam db_id=PF03989 from=713 to=758 evalue=8.1e-12 interpro_id=IPR006691 interpro_description=DNA gyrase/topoisomerase IV, subunit A, C-terminal beta-pinwheel GO=Molecular Function: DNA binding (GO:0003677), Molecular Function: DNA topoisomerase activity (GO:0003916), Molecular Function: ATP binding (GO:0005524), Cellular Component: chromosome (GO:0005694), Biological Process: DNA topological change (GO:0006265)) ; IPRSCAN: DNA TOPOISOMERASE/GYRASE (db=HMMPanther db_id=PTHR10169 from=93 to=255 evalue=1.4e-10) ; IPRSCAN: DNA TOPOISOMERASE II (db=HMMPanther db_id=PTHR10169:SF2 from=93 to=255 evalue=1.4e-10) ; IPRSCAN: (db=HMMPfam db_id=PF03989 from=785 to=814 evalue=0.00082 interpro_id=IPR006691 interpro_description=DNA gyrase/topoisomerase IV, subunit A, C-terminal beta-pinwheel GO=Molecular Function: DNA binding (GO:0003677), Molecular Function: DNA topoisomerase activity (GO:0003916), Molecular Function: ATP binding (GO:0005524), Cellular Component: chromosome (GO:0005694), Biological Process: DNA topological change (GO:0006265)) ; IPRSCAN: coiled-coil (db=Coil db_id=coil from=490 to=518 evalue=NA) ; IPRSCAN: seg (db=Seg db_id=seg from=265 to=282) ; GENE: 1134664..1137243 + ( gc_cont=0.562) ; B"
                     /EC_number="5.99.1.3"
     CDS             complement(1137284..1138288)
                     /gene="N-acetyltransferase"
                     /gene_comment="C"
                     /locus_tag="DORA20.01_01026"
                     /product="N-acetyltransferase (db=KEGG evalue=3.6e-44 bit_score=184.0 identity=28.8 coverage=97.91044776119404) (BLAST) C"
                     /note="[goid GO:0008080] DORA20.01_01026 N-acetyltransferase (db=KEGG evalue=3.6e-44 bit_score=184.0 identity=28.8 coverage=97.91044776119404) (BLAST) ## BLAST: N-acetyltransferase n=4 Tax=Mobiluncus curtisii RepID=D6ZHK2_MOBCV (db=UNIREF evalue=4.8e-44 bit_score=184.0 identity=28.8 coverage=97.91044776119404) ; IPRSCAN: Acyl-CoA N-acyltransferases (Nat) (db=superfamily db_id=SSF55729 from=17 to=321 evalue=4.0e-20 interpro_id=IPR016181 interpro_description=Acyl-CoA N-acyltransferase) ; IPRSCAN: GNAT (db=ProfileScan db_id=PS51186 from=23 to=166 evalue=9.375 interpro_id=IPR000182 interpro_description=GCN5-related N-acetyltransferase (GNAT) domain GO=Molecular Function: N-acetyltransferase activity (GO:0008080)) ; GENE: 1137284..1138288 - ( gc_cont=0.536) ; C"
     CDS             complement(1138288..1139376)
                     /gene="hypothetical"
                     /gene_comment="C"
                     /locus_tag="DORA20.01_01027"
                     /product="hypothetical protein (db=KEGG evalue=1.0e-15 bit_score=90.0 identity=36.8 coverage=43.80165289256198) (BLAST) C"
                     /note="[goid GO:0008080] DORA20.01_01027 hypothetical protein (db=KEGG evalue=1.0e-15 bit_score=90.0 identity=36.8 coverage=43.80165289256198) (BLAST) ## BLAST: GNAT family acetyltransferase n=1 Tax=Actinomyces sp. oral taxon 178 str. F0338 RepID=E8JFK4_9ACTO (db=UNIREF evalue=1.9e-30 bit_score=139.0 identity=32.6 coverage=71.34986225895317) ; IPRSCAN: Acyl-CoA N-acyltransferases (Nat) (db=superfamily db_id=SSF55729 from=1 to=123 evalue=2.0e-07 interpro_id=IPR016181 interpro_description=Acyl-CoA N-acyltransferase) ; IPRSCAN: GNAT (db=ProfileScan db_id=PS51186 from=29 to=190 evalue=9.934 interpro_id=IPR000182 interpro_description=GCN5-related N-acetyltransferase (GNAT) domain GO=Molecular Function: N-acetyltransferase activity (GO:0008080)) ; GENE: 1138288..1139376 - ( gc_cont=0.548) ; C"
     CDS             complement(1139417..1141543)
                     /gene="mcu:HMPREF0573_11792"
                     /gene_comment="B"
                     /locus_tag="DORA20.01_01028"
                     /product="mcu:HMPREF0573_11792 gyrB; DNA topoisomerase (EC:5.99.1.3); K02470 DNA gyrase subunit B [EC:5.99.1.3] (db=KEGG) (RBH) B"
                     /note="[goid GO:0005694] [goid GO:0006265] [goid GO:0005524] [goid GO:0003918] [goid GO:0003677] [koid KO:K02470] DORA20.01_01028 mcu:HMPREF0573_11792 gyrB; DNA topoisomerase (EC:5.99.1.3); K02470 DNA gyrase subunit B [EC:5.99.1.3] (db=KEGG) (RBH) ## RBH: UniRef90_D4U0Z3 DNA gyrase, B subunit n=3 Tax=Actinomyces RepID=D4U0Z3_9ACTO (db=UNIREF) ; RBH: UniRef90_D4U0Z3 DNA gyrase, B subunit n=3 Tax=Actinomyces RepID=D4U0Z3_9ACTO (db=UNIREF) ; BLAST: gyrB; DNA topoisomerase (EC:5.99.1.3); K02470 DNA gyrase subunit B [EC:5.99.1.3] (db=KEGG evalue=0.0 bit_score=948.0 identity=67.5 coverage=98.02538787023978) ; BLAST: DNA gyrase, B subunit n=3 Tax=Actinomyces RepID=D4U0Z3_9ACTO (db=UNIREF evalue=0.0 bit_score=1040.0 identity=74.1 coverage=98.02538787023978) ; IPRSCAN: TOPOISOMERASE_II (db=PatternScan db_id=PS00177 from=482 to=490 evalue=0.0 interpro_id=IPR018522 interpro_description=DNA topoisomerase, type IIA, conserved site GO=Molecular Function: DNA binding (GO:0003677), Molecular Function: DNA topoisomerase (ATP-hydrolyzing) activity (GO:0003918), Molecular Function: ATP binding (GO:0005524), Biological Process: DNA topological change (GO:0006265)) ; IPRSCAN: DNA TOPOISOMERASE/GYRASE (db=HMMPanther db_id=PTHR10169 from=28 to=708 evalue=1.0e-261) ; IPRSCAN: DNA GYRASE SUBUNIT B (db=HMMPanther db_id=PTHR10169:SF3 from=28 to=708 evalue=1.0e-261) ; IPRSCAN: no description (db=HMMSmart db_id=SM00433 from=38 to=699 evalue=6.0e-240 interpro_id=IPR001241 interpro_description=DNA topoisomerase, type IIA GO=Molecular Function: DNA binding (GO:0003677), Molecular Function: DNA topoisomerase (ATP-hydrolyzing) activity (GO:0003918), Molecular Function: ATP binding (GO:0005524), Cellular Component: chromosome (GO:0005694), Biological Process: DNA topological change (GO:0006265)) ; IPRSCAN: Type II DNA topoisomerase (db=superfamily db_id=SSF56719 from=454 to=706 evalue=2.0e-81 interpro_id=IPR013760 interpro_description=DNA topoisomerase, type IIA, central GO=Molecular Function: DNA binding (GO:0003677), Molecular Function: DNA topoisomerase (ATP-hydrolyzing) activity (GO:0003918), Molecular Function: ATP binding (GO:0005524), Cellular Component: chromosome (GO:0005694), Biological Process: DNA topological change (GO:0006265)) ; IPRSCAN: no description (db=Gene3D db_id=G3DSA:3.30.565.10 from=17 to=258 evalue=6.0e-69 interpro_id=IPR003594 interpro_description=ATPase-like, ATP-binding domain GO=Molecular Function: ATP binding (GO:0005524)) ; IPRSCAN: no description (db=Gene3D db_id=G3DSA:3.40.50.670 from=444 to=678 evalue=1.7e-67 interpro_id=IPR013759 interpro_description=DNA topoisomerase, type IIA, subunit B/N-terminal, alpha-beta GO=Molecular Function: DNA binding (GO:0003677), Molecular Function: DNA topoisomerase (ATP-hydrolyzing) activity (GO:0003918), Molecular Function: ATP binding (GO:0005524), Cellular Component: chromosome (GO:0005694), Biological Process: DNA topological change (GO:0006265)) ; IPRSCAN: TPI2FAMILY (db=FPrintScan db_id=PR00418 from=116 to=130 evalue=1.1e-61 interpro_id=IPR001241 interpro_description=DNA topoisomerase, type IIA GO=Molecular Function: DNA binding (GO:0003677), Molecular Function: DNA topoisomerase (ATP-hydrolyzing) activity (GO:0003918), Molecular Function: ATP binding (GO:0005524), Cellular Component: chromosome (GO:0005694), Biological Process: DNA topological change (GO:0006265)) ; IPRSCAN: TPI2FAMILY (db=FPrintScan db_id=PR00418 from=38 to=53 evalue=1.1e-61 interpro_id=IPR001241 interpro_description=DNA topoisomerase, type IIA GO=Molecular Function: DNA binding (GO:0003677), Molecular Function: DNA topoisomerase (ATP-hydrolyzing) activity (GO:0003918), Molecular Function: ATP binding (GO:0005524), Cellular Component: chromosome (GO:0005694), Biological Process: DNA topological change (GO:0006265)) ; IPRSCAN: TPI2FAMILY (db=FPrintScan db_id=PR00418 from=635 to=651 evalue=1.1e-61 interpro_id=IPR001241 interpro_description=DNA topoisomerase, type IIA GO=Molecular Function: DNA binding (GO:0003677), Molecular Function: DNA topoisomerase (ATP-hydrolyzing) activity (GO:0003918), Molecular Function: ATP binding (GO:0005524), Cellular Component: chromosome (GO:0005694), Biological Process: DNA topological change (GO:0006265)) ; IPRSCAN: TPI2FAMILY (db=FPrintScan db_id=PR00418 from=584 to=596 evalue=1.1e-61 interpro_id=IPR001241 interpro_description=DNA topoisomerase, type IIA GO=Molecular Function: DNA binding (GO:0003677), Molecular Function: DNA topoisomerase (ATP-hydrolyzing) activity (GO:0003918), Molecular Function: ATP binding (GO:0005524), Cellular Component: chromosome (GO:0005694), Biological Process: DNA topological change (GO:0006265)) ; IPRSCAN: TPI2FAMILY (db=FPrintScan db_id=PR00418 from=564 to=581 evalue=1.1e-61 interpro_id=IPR001241 interpro_description=DNA topoisomerase, type IIA GO=Molecular Function: DNA binding (GO:0003677), Molecular Function: DNA topoisomerase (ATP-hydrolyzing) activity (GO:0003918), Molecular Function: ATP binding (GO:0005524), Cellular Component: chromosome (GO:0005694), Biological Process: DNA topological change (GO:0006265)) ; IPRSCAN: TPI2FAMILY (db=FPrintScan db_id=PR00418 from=546 to=562 evalue=1.1e-61 interpro_id=IPR001241 interpro_description=DNA topoisomerase, type IIA GO=Molecular Function: DNA binding (GO:0003677), Molecular Function: DNA topoisomerase (ATP-hydrolyzing) activity (GO:0003918), Molecular Function: ATP binding (GO:0005524), Cellular Component: chromosome (GO:0005694), Biological Process: DNA topological change (GO:0006265)) ; IPRSCAN: TPI2FAMILY (db=FPrintScan db_id=PR00418 from=73 to=86 evalue=1.1e-61 interpro_id=IPR001241 interpro_description=DNA topoisomerase, type IIA GO=Molecular Function: DNA binding (GO:0003677), Molecular Function: DNA topoisomerase (ATP-hydrolyzing) activity (GO:0003918), Molecular Function: ATP binding (GO:0005524), Cellular Component: chromosome (GO:0005694), Biological Process: DNA topological change (GO:0006265)) ; IPRSCAN: TPI2FAMILY (db=FPrintScan db_id=PR00418 from=317 to=330 evalue=1.1e-61 interpro_id=IPR001241 interpro_description=DNA topoisomerase, type IIA GO=Molecular Function: DNA binding (GO:0003677), Molecular Function: DNA topoisomerase (ATP-hydrolyzing) activity (GO:0003918), Molecular Function: ATP binding (GO:0005524), Cellular Component: chromosome (GO:0005694), Biological Process: DNA topological change (GO:0006265)) ; IPRSCAN: TPI2FAMILY (db=FPrintScan db_id=PR00418 from=480 to=494 evalue=1.1e-61 interpro_id=IPR001241 interpro_description=DNA topoisomerase, type IIA GO=Molecular Function: DNA binding (GO:0003677), Molecular Function: DNA topoisomerase (ATP-hydrolyzing) activity (GO:0003918), Molecular Function: ATP binding (GO:0005524), Cellular Component: chromosome (GO:0005694), Biological Process: DNA topological change (GO:0006265)) ; IPRSCAN: ATPase domain of HSP90 chaperone/DNA topoisomerase II/histidine kinase (db=superfamily db_id=SSF55874 from=8 to=246 evalue=2.0e-60 interpro_id=IPR003594 interpro_description=ATPase-like, ATP-binding domain GO=Molecular Function: ATP binding (GO:0005524)) ; IPRSCAN: (db=HMMPfam db_id=PF00204 from=250 to=450 evalue=7.6e-43 interpro_id=IPR013506 interpro_description=DNA topoisomerase, type IIA, subunit B, domain 2 GO=Molecular Function: DNA binding (GO:0003677), Molecular Function: DNA topoisomerase (ATP-hydrolyzing) activity (GO:0003918), Molecular Function: ATP binding (GO:0005524), Cellular Component: chromosome (GO:0005694), Biological Process: DNA topological change (GO:0006265)) ; IPRSCAN: Ribosomal protein S5 domain 2-like (db=superfamily db_id=SSF54211 from=246 to=441 evalue=3.1e-37 interpro_id=IPR020568 interpro_description=Ribosomal protein S5 domain 2-type fold) ; IPRSCAN: no description (db=HMMSmart db_id=SM00387 from=34 to=200 evalue=2.7e-22 interpro_id=IPR003594 interpro_description=ATPase-like, ATP-binding domain GO=Molecular Function: ATP binding (GO:0005524)) ; IPRSCAN: DNAGYRASEB (db=FPrintScan db_id=PR01159 from=530 to=539 evalue=1.6e-21 interpro_id=IPR000565 interpro_description=DNA topoisomerase, type IIA, subunit B GO=Molecular Function: DNA binding (GO:0003677), Molecular Function: DNA topoisomerase (ATP-hydrolyzing) activity (GO:0003918), Molecular Function: ATP binding (GO:0005524), Cellular Component: chromosome (GO:0005694), Biological Process: DNA topological change (GO:0006265)) ; IPRSCAN: DNAGYRASEB (db=FPrintScan db_id=PR01159 from=434 to=454 evalue=1.6e-21 interpro_id=IPR000565 interpro_description=DNA topoisomerase, type IIA, subunit B GO=Molecular Function: DNA binding (GO:0003677), Molecular Function: DNA topoisomerase (ATP-hydrolyzing) activity (GO:0003918), Molecular Function: ATP binding (GO:0005524), Cellular Component: chromosome (GO:0005694), Biological Process: DNA topological change (GO:0006265)) ; IPRSCAN: DNAGYRASEB (db=FPrintScan db_id=PR01159 from=675 to=691 evalue=1.6e-21 interpro_id=IPR000565 interpro_description=DNA topoisomerase, type IIA, subunit B GO=Molecular Function: DNA binding (GO:0003677), Molecular Function: DNA topoisomerase (ATP-hydrolyzing) activity (GO:0003918), Molecular Function: ATP binding (GO:0005524), Cellular Component: chromosome (GO:0005694), Biological Process: DNA topological change (GO:0006265)) ; IPRSCAN: DNAGYRASEB (db=FPrintScan db_id=PR01159 from=9 to=19 evalue=1.6e-21 interpro_id=IPR000565 interpro_description=DNA topoisomerase, type IIA, subunit B GO=Molecular Function: DNA binding (GO:0003677), Molecular Function: DNA topoisomerase (ATP-hydrolyzing) activity (GO:0003918), Molecular Function: ATP binding (GO:0005524), Cellular Component: chromosome (GO:0005694), Biological Process: DNA topological change (GO:0006265)) ; IPRSCAN: DNAGYRASEB (db=FPrintScan db_id=PR01159 from=368 to=384 evalue=1.6e-21 interpro_id=IPR000565 interpro_description=DNA topoisomerase, type IIA, subunit B GO=Molecular Function: DNA binding (GO:0003677), Molecular Function: DNA topoisomerase (ATP-hydrolyzing) activity (GO:0003918), Molecular Function: ATP binding (GO:0005524), Cellular Component: chromosome (GO:0005694), Biological Process: DNA topological change (GO:0006265)) ; IPRSCAN: (db=HMMPfam db_id=PF00986 from=633 to=694 evalue=2.0e-21 interpro_id=IPR002288 interpro_description=DNA topoisomerase, type IIA, subunit B, C-terminal GO=Molecular Function: DNA binding (GO:0003677), Molecular Function: DNA topoisomerase (ATP-hydrolyzing) activity (GO:0003918), Molecular Function: ATP binding (GO:0005524), Cellular Component: chromosome (GO:0005694), Biological Process: DNA topological change (GO:0006265)) ; IPRSCAN: (db=HMMPfam db_id=PF02518 from=35 to=198 evalue=4.4e-15 interpro_id=IPR003594 interpro_description=ATPase-like, ATP-binding domain GO=Molecular Function: ATP binding (GO:0005524)) ; IPRSCAN: (db=HMMPfam db_id=PF01751 from=479 to=585 evalue=6.6e-05 interpro_id=IPR006171 interpro_description=Toprim domain) ; IPRSCAN: seg (db=Seg db_id=seg from=176 to=190) ; GENE: 1139417..1141543 - ( gc_cont=0.554) ; B"
                     /EC_number="5.99.1.3"
     CDS             complement(1141721..1142041)
                     /gene="hypothetical"
                     /gene_comment="C"
                     /locus_tag="DORA20.01_01029"
                     /product="hypothetical protein (db=KEGG evalue=1.6e-09 bit_score=67.0 identity=41.1 coverage=83.17757009345794) (BLAST) C"
                     /note="DORA20.01_01029 hypothetical protein (db=KEGG evalue=1.6e-09 bit_score=67.0 identity=41.1 coverage=83.17757009345794) (BLAST) ## BLAST: Putative uncharacterized protein n=1 Tax=Jonesia denitrificans DSM 20603 RepID=C7R4M1_JONDD (db=UNIREF evalue=2.1e-09 bit_score=67.0 identity=41.1 coverage=83.17757009345794) ; IPRSCAN: seg (db=Seg db_id=seg from=4 to=15) ; GENE: 1141721..1142041 - ( gc_cont=0.561) ; C"
     CDS             complement(113981..114829)
                     /gene="hypothetical"
                     /gene_comment="C"
                     /locus_tag="DORA20.01_00103"
                     /product="hypothetical protein (db=KEGG evalue=7.2e-17 bit_score=93.0 identity=29.3 coverage=79.50530035335689) (BLAST) C"
                     /note="DORA20.01_00103 hypothetical protein (db=KEGG evalue=7.2e-17 bit_score=93.0 identity=29.3 coverage=79.50530035335689) (BLAST) ## BLAST: Putative uncharacterized protein n=1 Tax=Rothia dentocariosa M567 RepID=D8UN69_9MICC (db=UNIREF evalue=5.5e-25 bit_score=121.0 identity=32.8 coverage=79.50530035335689) ; IPRSCAN: seg (db=Seg db_id=seg from=189 to=203) ; GENE: 113981..114829 + ( gc_cont=0.550) ; C"
     CDS             complement(1142082..1143950)
                     /gene="krh:KRH_14360"
                     /gene_comment="B"
                     /locus_tag="DORA20.01_01030"
                     /product="krh:KRH_14360 sigA; RNA polymerase sigma factor SigA; K03086 RNA polymerase primary sigma factor (db=KEGG) (RBH) B"
                     /note="[goid GO:0016987] [goid GO:0006355] [goid GO:0006352] [goid GO:0003700] [goid GO:0003677] [koid KO:K03086] DORA20.01_01030 krh:KRH_14360 sigA; RNA polymerase sigma factor SigA; K03086 RNA polymerase primary sigma factor (db=KEGG) (RBH) ## RBH: UniRef90_D4TY43 RNA polymerase sigma factor n=2 Tax=Actinomyces odontolyticus RepID=D4TY43_9ACTO (db=UNIREF) ; RBH: UniRef90_D4TY43 RNA polymerase sigma factor n=2 Tax=Actinomyces odontolyticus RepID=D4TY43_9ACTO (db=UNIREF) ; BLAST: sigA; RNA polymerase sigma factor SigA; K03086 RNA polymerase primary sigma factor (db=KEGG evalue=0.0 bit_score=651.0 identity=62.3 coverage=91.01123595505618) ; BLAST: RNA polymerase sigma factor n=2 Tax=Actinomyces odontolyticus RepID=D4TY43_9ACTO (db=UNIREF evalue=0.0 bit_score=686.0 identity=64.7 coverage=89.7271268057785) ; IPRSCAN: SIGMA70_2 (db=PatternScan db_id=PS00716 from=582 to=608 evalue=0.0 interpro_id=IPR000943 interpro_description=RNA polymerase sigma-70 factor GO=Molecular Function: DNA binding (GO:0003677), Molecular Function: sequence-specific DNA binding transcription factor activity (GO:0003700), Biological Process: transcription initiation, DNA-dependent (GO:0006352), Biological Process: regulation of transcription, DNA-dependent (GO:0006355), Molecular Function: sigma factor activity (GO:0016987)) ; IPRSCAN: SIGMA70_1 (db=PatternScan db_id=PS00715 from=413 to=426 evalue=0.0 interpro_id=IPR000943 interpro_description=RNA polymerase sigma-70 factor GO=Molecular Function: DNA binding (GO:0003677), Molecular Function: sequence-specific DNA binding transcription factor activity (GO:0003700), Biological Process: transcription initiation, DNA-dependent (GO:0006352), Biological Process: regulation of transcription, DNA-dependent (GO:0006355), Molecular Function: sigma factor activity (GO:0016987)) ; IPRSCAN: RpoD_Cterm: RNA polymerase sigma factor R (db=HMMTigr db_id=TIGR02393 from=385 to=622 evalue=8.7e-164 interpro_id=IPR012760 interpro_description=RNA polymerase sigma factor RpoD, C-terminal GO=Molecular Function: DNA binding (GO:0003677), Biological Process: transcription initiation, DNA-dependent (GO:0006352), Biological Process: regulation of transcription, DNA-dependent (GO:0006355), Molecular Function: sigma factor activity (GO:0016987)) ; IPRSCAN: no description (db=Gene3D db_id=G3DSA:1.10.601.10 from=200 to=458 evalue=3.7e-53) ; IPRSCAN: Sigma2 domain of RNA polymerase sigma factors (db=superfamily db_id=SSF88946 from=322 to=459 evalue=2.3e-52 interpro_id=IPR013325 interpro_description=RNA polymerase sigma factor, region 2 GO=Molecular Function: DNA binding (GO:0003677), Molecular Function: sequence-specific DNA binding transcription factor activity (GO:0003700), Biological Process: transcription initiation, DNA-dependent (GO:0006352), Biological Process: regulation of transcription, DNA-dependent (GO:0006355), Molecular Function: sigma factor activity (GO:0016987)) ; IPRSCAN: (db=HMMPfam db_id=PF04539 from=468 to=545 evalue=4.4e-29 interpro_id=IPR007624 interpro_description=RNA polymerase sigma-70 region 3 GO=Molecular Function: DNA binding (GO:0003677), Molecular Function: sequence-specific DNA binding transcription factor activity (GO:0003700), Biological Process: transcription initiation, DNA-dependent (GO:0006352), Biological Process: regulation of transcription, DNA-dependent (GO:0006355), Molecular Function: sigma factor activity (GO:0016987)) ; IPRSCAN: sigma70-ECF: RNA polymerase sigma factor, (db=HMMTigr db_id=TIGR02937 from=384 to=612 evalue=6.5e-29 interpro_id=IPR014284 interpro_description=RNA polymerase sigma-70 GO=Molecular Function: DNA binding (GO:0003677), Molecular Function: sequence-specific DNA binding transcription factor activity (GO:0003700), Biological Process: transcription initiation, DNA-dependent (GO:0006352), Biological Process: regulation of transcription, DNA-dependent (GO:0006355), Molecular Function: sigma factor activity (GO:0016987)) ; IPRSCAN: SIGMA70FCT (db=FPrintScan db_id=PR00046 from=413 to=426 evalue=1.6e-28 interpro_id=IPR000943 interpro_description=RNA polymerase sigma-70 factor GO=Molecular Function: DNA binding (GO:0003677), Molecular Function: sequence-specific DNA binding transcription factor activity (GO:0003700), Biological Process: transcription initiation, DNA-dependent (GO:0006352), Biological Process: regulation of transcription, DNA-dependent (GO:0006355), Molecular Function: sigma factor activity (GO:0016987)) ; IPRSCAN: SIGMA70FCT (db=FPrintScan db_id=PR00046 from=437 to=445 evalue=1.6e-28 interpro_id=IPR000943 interpro_description=RNA polymerase sigma-70 factor GO=Molecular Function: DNA binding (GO:0003677), Molecular Function: sequence-specific DNA binding transcription factor activity (GO:0003700), Biological Process: transcription initiation, DNA-dependent (GO:0006352), Biological Process: regulation of transcription, DNA-dependent (GO:0006355), Molecular Function: sigma factor activity (GO:0016987)) ; IPRSCAN: SIGMA70FCT (db=FPrintScan db_id=PR00046 from=582 to=597 evalue=1.6e-28 interpro_id=IPR000943 interpro_description=RNA polymerase sigma-70 factor GO=Molecular Function: DNA binding (GO:0003677), Molecular Function: sequence-specific DNA binding transcription factor activity (GO:0003700), Biological Process: transcription initiation, DNA-dependent (GO:0006352), Biological Process: regulation of transcription, DNA-dependent (GO:0006355), Molecular Function: sigma factor activity (GO:0016987)) ; IPRSCAN: SIGMA70FCT (db=FPrintScan db_id=PR00046 from=561 to=573 evalue=1.6e-28 interpro_id=IPR000943 interpro_description=RNA polymerase sigma-70 factor GO=Molecular Function: DNA binding (GO:0003677), Molecular Function: sequence-specific DNA binding transcription factor activity (GO:0003700), Biological Process: transcription initiation, DNA-dependent (GO:0006352), Biological Process: regulation of transcription, DNA-dependent (GO:0006355), Molecular Function: sigma factor activity (GO:0016987)) ; IPRSCAN: SIGMA70FCT (db=FPrintScan db_id=PR00046 from=597 to=608 evalue=1.6e-28 interpro_id=IPR000943 interpro_description=RNA polymerase sigma-70 factor GO=Molecular Function: DNA binding (GO:0003677), Molecular Function: sequence-specific DNA binding transcription factor activity (GO:0003700), Biological Process: transcription initiation, DNA-dependent (GO:0006352), Biological Process: regulation of transcription, DNA-dependent (GO:0006355), Molecular Function: sigma factor activity (GO:0016987)) ; IPRSCAN: Sigma3 and sigma4 domains of RNA polymerase sigma factors (db=superfamily db_id=SSF88659 from=519 to=622 evalue=6.7e-27 interpro_id=IPR013324 interpro_description=RNA polymerase sigma factor, region 3/4 GO=Molecular Function: DNA binding (GO:0003677), Molecular Function: sequence-specific DNA binding transcription factor activity (GO:0003700), Biological Process: transcription initiation, DNA-dependent (GO:0006352), Biological Process: regulation of transcription, DNA-dependent (GO:0006355), Molecular Function: sigma factor activity (GO:0016987)) ; IPRSCAN: no description (db=Gene3D db_id=G3DSA:1.10.10.10 from=543 to=621 evalue=1.8e-24 interpro_id=IPR011991 interpro_description=Winged helix-turn-helix transcription repressor DNA-binding) ; IPRSCAN: (db=HMMPfam db_id=PF04542 from=389 to=459 evalue=9.8e-24 interpro_id=IPR007627 interpro_description=RNA polymerase sigma-70 region 2 GO=Molecular Function: DNA binding (GO:0003677), Molecular Function: sequence-specific DNA binding transcription factor activity (GO:0003700), Biological Process: transcription initiation, DNA-dependent (GO:0006352), Biological Process: regulation of transcription, DNA-dependent (GO:0006355), Molecular Function: sigma factor activity (GO:0016987)) ; IPRSCAN: Sigma3 and sigma4 domains of RNA polymerase sigma factors (db=superfamily db_id=SSF88659 from=462 to=536 evalue=2.2e-23 interpro_id=IPR013324 interpro_description=RNA polymerase sigma factor, region 3/4 GO=Molecular Function: DNA binding (GO:0003677), Molecular Function: sequence-specific DNA binding transcription factor activity (GO:0003700), Biological Process: transcription initiation, DNA-dependent (GO:0006352), Biological Process: regulation of transcription, DNA-dependent (GO:0006355), Molecular Function: sigma factor activity (GO:0016987)) ; IPRSCAN: (db=HMMPfam db_id=PF04545 from=557 to=610 evalue=3.0e-18 interpro_id=IPR007630 interpro_description=RNA polymerase sigma-70 region 4 GO=Molecular Function: DNA binding (GO:0003677), Molecular Function: sequence-specific DNA binding transcription factor activity (GO:0003700), Biological Process: transcription initiation, DNA-dependent (GO:0006352), Biological Process: regulation of transcription, DNA-dependent (GO:0006355), Molecular Function: sigma factor activity (GO:0016987)) ; IPRSCAN: no description (db=Gene3D db_id=G3DSA:1.10.10.10 from=462 to=513 evalue=7.8e-18 interpro_id=IPR011991 interpro_description=Winged helix-turn-helix transcription repressor DNA-binding) ; IPRSCAN: (db=HMMPfam db_id=PF00140 from=322 to=357 evalue=8.6e-15 interpro_id=IPR009042 interpro_description=RNA polymerase sigma-70 region 1.2 GO=Molecular Function: DNA binding (GO:0003677), Molecular Function: sequence-specific DNA binding transcription factor activity (GO:0003700), Biological Process: transcription initiation, DNA-dependent (GO:0006352), Biological Process: regulation of transcription, DNA-dependent (GO:0006355), Molecular Function: sigma factor activity (GO:0016987)) ; IPRSCAN: seg (db=Seg db_id=seg from=16 to=192) ; IPRSCAN: seg (db=Seg db_id=seg from=197 to=271) ; IPRSCAN: seg (db=Seg db_id=seg from=281 to=298) ; GENE: 1142082..1143950 - ( gc_cont=0.536) ; B"
     CDS             complement(1144087..1145157)
                     /gene="geranylgeranyl"
                     /gene_comment="C"
                     /locus_tag="DORA20.01_01031"
                     /product="geranylgeranyl pyrophosphate synthase; K13787 geranylgeranyl diphosphate synthase, type I [EC:2.5.1.1 2.5.1.10 2.5.1.29] (db=KEGG evalue=0.0 bit_score=203.0 identity=38.8 coverage=91.03641456582633) (BLAST) C"
                     /note="[goid GO:0008299] [koid KO:K13787] DORA20.01_01031 geranylgeranyl pyrophosphate synthase; K13787 geranylgeranyl diphosphate synthase, type I [EC:2.5.1.1 2.5.1.10 2.5.1.29] (db=KEGG evalue=0.0 bit_score=203.0 identity=38.8 coverage=91.03641456582633) (BLAST) ## BLAST: Polyprenyl synthetase n=1 Tax=Actinomyces sp. oral taxon 448 str. F0400 RepID=F9EHC7_9ACTO (db=UNIREF evalue=0.0 bit_score=225.0 identity=40.8 coverage=99.15966386554622) ; IPRSCAN: POLYPRENYL_SYNTHASE_1 (db=PatternScan db_id=PS00723 from=87 to=101 evalue=0.0 interpro_id=IPR000092 interpro_description=Polyprenyl synthetase GO=Biological Process: isoprenoid biosynthetic process (GO:0008299)) ; IPRSCAN: Terpenoid synthases (db=superfamily db_id=SSF48576 from=1 to=356 evalue=3.5e-60 interpro_id=IPR008949 interpro_description=Terpenoid synthase) ; IPRSCAN: no description (db=Gene3D db_id=G3DSA:1.10.600.10 from=45 to=356 evalue=7.6e-56 interpro_id=IPR008949 interpro_description=Terpenoid synthase) ; IPRSCAN: GERANYLGERANYL PYROPHOSPHATE SYNTHASE (db=HMMPanther db_id=PTHR12001 from=45 to=354 evalue=2.9e-55 interpro_id=IPR017446 interpro_description=Polyprenyl synthetase-related) ; IPRSCAN: GERANYLGERANYL DIPHOSPHATE SYNTHASE (db=HMMPanther db_id=PTHR12001:SF7 from=45 to=354 evalue=2.9e-55) ; IPRSCAN: (db=HMMPfam db_id=PF00348 from=119 to=305 evalue=6.9e-22 interpro_id=IPR000092 interpro_description=Polyprenyl synthetase GO=Biological Process: isoprenoid biosynthetic process (GO:0008299)) ; IPRSCAN: (db=HMMPfam db_id=PF00348 from=40 to=111 evalue=4.3e-13 interpro_id=IPR000092 interpro_description=Polyprenyl synthetase GO=Biological Process: isoprenoid biosynthetic process (GO:0008299)) ; IPRSCAN: seg (db=Seg db_id=seg from=128 to=141) ; GENE: 1144087..1145157 + ( gc_cont=0.574) ; C"
                     /EC_number="2.5.1.1"
     CDS             complement(1145168..1145509)
                     /gene="1145168..1145509"
                     /gene_comment="E"
                     /locus_tag="DORA20.01_01032"
                     /product="1145168..1145509 - ( gc_cont=0.585) (GENE) E"
                     /note="DORA20.01_01032 1145168..1145509 - ( gc_cont=0.585) (GENE) ## E"
     CDS             complement(1145594..1147705)
                     /gene="mcu:HMPREF0573_11797"
                     /gene_comment="B"
                     /locus_tag="DORA20.01_01033"
                     /product="mcu:HMPREF0573_11797 spk1; non-specific serine/threonine protein kinase (EC:2.7.11.1); K08884 serine/threonine protein kinase, bacterial [EC:2.7.11.1] (db=KEGG) (RBH) B"
                     /note="[goid GO:0004713] [goid GO:0008658] [goid GO:0005524] [goid GO:0004672] [goid GO:0016772] [goid GO:0006468] [goid GO:0004674] [koid KO:K08884] DORA20.01_01033 mcu:HMPREF0573_11797 spk1; non-specific serine/threonine protein kinase (EC:2.7.11.1); K08884 serine/threonine protein kinase, bacterial [EC:2.7.11.1] (db=KEGG) (RBH) ## RBH: UniRef90_D6ZHK8 Non-specific serine/threonine protein kinase n=4 Tax=Mobiluncus curtisii RepID=D6ZHK8_MOBCV (db=UNIREF) ; RBH: UniRef90_D6ZHK8 Non-specific serine/threonine protein kinase n=4 Tax=Mobiluncus curtisii RepID=D6ZHK8_MOBCV (db=UNIREF) ; BLAST: spk1; non-specific serine/threonine protein kinase (EC:2.7.11.1); K08884 serine/threonine protein kinase, bacterial [EC:2.7.11.1] (db=KEGG evalue=0.0 bit_score=502.0 identity=41.4 coverage=90.625) ; BLAST: Non-specific serine/threonine protein kinase n=4 Tax=Mobiluncus curtisii RepID=D6ZHK8_MOBCV (db=UNIREF evalue=0.0 bit_score=502.0 identity=41.4 coverage=90.625) ; IPRSCAN: PROTEIN_KINASE_ST (db=PatternScan db_id=PS00108 from=172 to=184 evalue=0.0 interpro_id=IPR008271 interpro_description=Serine/threonine-protein kinase, active site GO=Molecular Function: protein serine/threonine kinase activity (GO:0004674), Biological Process: protein phosphorylation (GO:0006468)) ; IPRSCAN: Protein kinase-like (PK-like) (db=superfamily db_id=SSF56112 from=35 to=369 evalue=4.9e-80 interpro_id=IPR011009 interpro_description=Protein kinase-like domain GO=Molecular Function: transferase activity, transferring phosphorus-containing groups (GO:0016772)) ; IPRSCAN: no description (db=HMMSmart db_id=SM00220 from=53 to=313 evalue=4.5e-59 interpro_id=IPR002290 interpro_description=Serine/threonine- / dual-specificity protein kinase, catalytic domain GO=Molecular Function: protein kinase activity (GO:0004672), Molecular Function: ATP binding (GO:0005524), Biological Process: protein phosphorylation (GO:0006468)) ; IPRSCAN: (db=HMMPfam db_id=PF00069 from=53 to=299 evalue=2.0e-55 interpro_id=IPR000719 interpro_description=Protein kinase, catalytic domain GO=Molecular Function: protein kinase activity (GO:0004672), Molecular Function: ATP binding (GO:0005524), Biological Process: protein phosphorylation (GO:0006468)) ; IPRSCAN: MAPKK-RELATED SERINE/THREONINE PROTEIN KINASES (db=HMMPanther db_id=PTHR22986 from=52 to=299 evalue=4.5e-55) ; IPRSCAN: no description (db=Gene3D db_id=G3DSA:1.10.510.10 from=105 to=298 evalue=1.1e-50) ; IPRSCAN: no description (db=HMMSmart db_id=SM00740 from=572 to=638 evalue=1.9e-16 interpro_id=IPR005543 interpro_description=PASTA GO=Molecular Function: penicillin binding (GO:0008658)) ; IPRSCAN: (db=HMMPfam db_id=PF03793 from=441 to=502 evalue=1.1e-15 interpro_id=IPR005543 interpro_description=PASTA GO=Molecular Function: penicillin binding (GO:0008658)) ; IPRSCAN: (db=HMMPfam db_id=PF03793 from=576 to=638 evalue=1.7e-15 interpro_id=IPR005543 interpro_description=PASTA GO=Molecular Function: penicillin binding (GO:0008658)) ; IPRSCAN: no description (db=HMMSmart db_id=SM00740 from=504 to=571 evalue=9.5e-14 interpro_id=IPR005543 interpro_description=PASTA GO=Molecular Function: penicillin binding (GO:0008658)) ; IPRSCAN: (db=HMMPfam db_id=PF03793 from=643 to=702 evalue=1.4e-13 interpro_id=IPR005543 interpro_description=PASTA GO=Molecular Function: penicillin binding (GO:0008658)) ; IPRSCAN: no description (db=HMMSmart db_id=SM00740 from=639 to=703 evalue=7.8e-13 interpro_id=IPR005543 interpro_description=PASTA GO=Molecular Function: penicillin binding (GO:0008658)) ; IPRSCAN: (db=HMMPfam db_id=PF03793 from=508 to=571 evalue=1.9e-12 interpro_id=IPR005543 interpro_description=PASTA GO=Molecular Function: penicillin binding (GO:0008658)) ; IPRSCAN: no description (db=HMMSmart db_id=SM00219 from=53 to=308 evalue=2.5e-12 interpro_id=IPR020635 interpro_description=Tyrosine-protein kinase, catalytic domain GO=Molecular Function: protein tyrosine kinase activity (GO:0004713), Biological Process: protein phosphorylation (GO:0006468)) ; IPRSCAN: no description (db=HMMSmart db_id=SM00740 from=438 to=503 evalue=2.0e-10 interpro_id=IPR005543 interpro_description=PASTA GO=Molecular Function: penicillin binding (GO:0008658)) ; IPRSCAN: Penicillin-binding protein 2x (pbp-2x), c-terminal domain (db=superfamily db_id=SSF54184 from=575 to=638 evalue=1.6e-06) ; IPRSCAN: Penicillin-binding protein 2x (pbp-2x), c-terminal domain (db=superfamily db_id=SSF54184 from=440 to=503 evalue=6.6e-05) ; IPRSCAN: Penicillin-binding protein 2x (pbp-2x), c-terminal domain (db=superfamily db_id=SSF54184 from=642 to=702 evalue=0.00013) ; IPRSCAN: Penicillin-binding protein 2x (pbp-2x), c-terminal domain (db=superfamily db_id=SSF54184 from=507 to=571 evalue=0.00039) ; IPRSCAN: PASTA (db=ProfileScan db_id=PS51178 from=436 to=503 evalue=13.07 interpro_id=IPR005543 interpro_description=PASTA GO=Molecular Function: penicillin binding (GO:0008658)) ; IPRSCAN: PASTA (db=ProfileScan db_id=PS51178 from=504 to=571 evalue=13.109 interpro_id=IPR005543 interpro_description=PASTA GO=Molecular Function: penicillin binding (GO:0008658)) ; IPRSCAN: PASTA (db=ProfileScan db_id=PS51178 from=639 to=703 evalue=14.491 interpro_id=IPR005543 interpro_description=PASTA GO=Molecular Function: penicillin binding (GO:0008658)) ; IPRSCAN: PASTA (db=ProfileScan db_id=PS51178 from=572 to=638 evalue=14.764 interpro_id=IPR005543 interpro_description=PASTA GO=Molecular Function: penicillin binding (GO:0008658)) ; IPRSCAN: PROTEIN_KINASE_DOM (db=ProfileScan db_id=PS50011 from=53 to=313 evalue=40.612 interpro_id=IPR000719 interpro_description=Protein kinase, catalytic domain GO=Molecular Function: protein kinase activity (GO:0004672), Molecular Function: ATP binding (GO:0005524), Biological Process: protein phosphorylation (GO:0006468)) ; IPRSCAN: seg (db=Seg db_id=seg from=520 to=538) ; IPRSCAN: seg (db=Seg db_id=seg from=96 to=107) ; IPRSCAN: seg (db=Seg db_id=seg from=205 to=217) ; IPRSCAN: seg (db=Seg db_id=seg from=371 to=388) ; IPRSCAN: transmembrane_regions (db=TMHMM db_id=tmhmm from=413 to=435) ; GENE: 1145594..1147705 + ( gc_cont=0.550) ; B"
                     /EC_number="2.7.11.1"
     CDS             complement(1147779..1149176)
                     /gene="cfi:Celf_2170"
                     /gene_comment="B"
                     /locus_tag="DORA20.01_01034"
                     /product="cfi:Celf_2170 phospho-2-dehydro-3-deoxyheptonate aldolase (EC:2.5.1.54); K01626 3-deoxy-7-phosphoheptulonate synthase [EC:2.5.1.54] (db=KEGG) (RBH) B"
                     /note="[goid GO:0009073] [goid GO:0003849] [koid KO:K01626] DORA20.01_01034 cfi:Celf_2170 phospho-2-dehydro-3-deoxyheptonate aldolase (EC:2.5.1.54); K01626 3-deoxy-7-phosphoheptulonate synthase [EC:2.5.1.54] (db=KEGG) (RBH) ## RBH: UniRef90_E8JLI9 Phospho-2-dehydro-3-deoxyheptonate aldolase n=1 Tax=Actinomyces sp. oral taxon 178 str. F0338 RepID=E8JLI9_9ACTO (db=UNIREF) ; RBH: UniRef90_E8JLI9 Phospho-2-dehydro-3-deoxyheptonate aldolase n=1 Tax=Actinomyces sp. oral taxon 178 str. F0338 RepID=E8JLI9_9ACTO (db=UNIREF) ; BLAST: phospho-2-dehydro-3-deoxyheptonate aldolase (EC:2.5.1.54); K01626 3-deoxy-7-phosphoheptulonate synthase [EC:2.5.1.54] (db=KEGG evalue=0.0 bit_score=621.0 identity=65.8 coverage=95.06437768240343) ; BLAST: Phospho-2-dehydro-3-deoxyheptonate aldolase n=1 Tax=Actinomyces sp. oral taxon 178 str. F0338 RepID=E8JLI9_9ACTO (db=UNIREF evalue=0.0 bit_score=631.0 identity=69.7 coverage=93.34763948497854) ; IPRSCAN: DAHP_synth_II: 3-deoxy-7-phosphoheptulo (db=HMMTigr db_id=TIGR01358 from=7 to=447 evalue=4.4e-268 interpro_id=IPR002480 interpro_description=DAHP synthetase, class II GO=Molecular Function: 3-deoxy-7-phosphoheptulonate synthase activity (GO:0003849), Biological Process: aromatic amino acid family biosynthetic process (GO:0009073)) ; IPRSCAN: PHOSPHO-2-DEHYDRO-3-DEOXYHEPTONATE ALDOLASE 1, 2 (db=HMMPanther db_id=PTHR21337 from=8 to=446 evalue=1.3e-222 interpro_id=IPR002480 interpro_description=DAHP synthetase, class II GO=Molecular Function: 3-deoxy-7-phosphoheptulonate synthase activity (GO:0003849), Biological Process: aromatic amino acid family biosynthetic process (GO:0009073)) ; IPRSCAN: (db=HMMPfam db_id=PF01474 from=9 to=440 evalue=6.1e-189 interpro_id=IPR002480 interpro_description=DAHP synthetase, class II GO=Molecular Function: 3-deoxy-7-phosphoheptulonate synthase activity (GO:0003849), Biological Process: aromatic amino acid family biosynthetic process (GO:0009073)) ; IPRSCAN: Aldolase (db=superfamily db_id=SSF51569 from=5 to=445 evalue=4.4e-183) ; IPRSCAN: seg (db=Seg db_id=seg from=325 to=336) ; GENE: 1147779..1149176 - ( gc_cont=0.526) ; B"
                     /EC_number="2.5.1.54"
     CDS             complement(1149455..1150666)
                     /gene="jde:Jden_1438"
                     /gene_comment="B"
                     /locus_tag="DORA20.01_01035"
                     /product="jde:Jden_1438 phosphofructokinase; K00895 pyrophosphate--fructose-6-phosphate 1-phosphotransferase [EC:2.7.1.90] (db=KEGG) (RBH) B"
                     /note="[goid GO:0006096] [goid GO:0005945] [goid GO:0003872] [koid KO:K00895] DORA20.01_01035 jde:Jden_1438 phosphofructokinase; K00895 pyrophosphate--fructose-6-phosphate 1-phosphotransferase [EC:2.7.1.90] (db=KEGG) (RBH) ## RBH: UniRef90_C7R4N1 Phosphofructokinase n=1 Tax=Jonesia denitrificans DSM 20603 RepID=C7R4N1_JONDD (db=UNIREF) ; RBH: UniRef90_C7R4N1 Phosphofructokinase n=1 Tax=Jonesia denitrificans DSM 20603 RepID=C7R4N1_JONDD (db=UNIREF) ; BLAST: phosphofructokinase; K00895 pyrophosphate--fructose-6-phosphate 1-phosphotransferase [EC:2.7.1.90] (db=KEGG evalue=0.0 bit_score=619.0 identity=74.7 coverage=98.51485148514851) ; BLAST: Phosphofructokinase n=1 Tax=Jonesia denitrificans DSM 20603 RepID=C7R4N1_JONDD (db=UNIREF evalue=0.0 bit_score=619.0 identity=74.7 coverage=98.51485148514851) ; IPRSCAN: Phosphofructokinase (db=superfamily db_id=SSF53784 from=3 to=401 evalue=1.4e-75 interpro_id=IPR000023 interpro_description=Phosphofructokinase domain GO=Molecular Function: 6-phosphofructokinase activity (GO:0003872), Cellular Component: 6-phosphofructokinase complex (GO:0005945), Biological Process: glycolysis (GO:0006096)) ; IPRSCAN: no description (db=Gene3D db_id=G3DSA:3.40.50.450 from=4 to=207 evalue=2.6e-45) ; IPRSCAN: PHOSPHOFRUCTOKINASE (db=HMMPanther db_id=PTHR13697 from=142 to=318 evalue=7.1e-26) ; IPRSCAN: (db=HMMPfam db_id=PF00365 from=4 to=206 evalue=3.9e-21 interpro_id=IPR000023 interpro_description=Phosphofructokinase domain GO=Molecular Function: 6-phosphofructokinase activity (GO:0003872), Cellular Component: 6-phosphofructokinase complex (GO:0005945), Biological Process: glycolysis (GO:0006096)) ; IPRSCAN: PHFRCTKINASE (db=FPrintScan db_id=PR00476 from=8 to=27 evalue=7.1e-15 interpro_id=IPR022953 interpro_description=Phosphofructokinase) ; IPRSCAN: PHFRCTKINASE (db=FPrintScan db_id=PR00476 from=112 to=128 evalue=7.1e-15 interpro_id=IPR022953 interpro_description=Phosphofructokinase) ; IPRSCAN: PHFRCTKINASE (db=FPrintScan db_id=PR00476 from=145 to=162 evalue=7.1e-15 interpro_id=IPR022953 interpro_description=Phosphofructokinase) ; IPRSCAN: PHFRCTKINASE (db=FPrintScan db_id=PR00476 from=184 to=200 evalue=7.1e-15 interpro_id=IPR022953 interpro_description=Phosphofructokinase) ; GENE: 1149455..1150666 - ( gc_cont=0.520) ; B"
                     /EC_number="2.7.1.90"
     CDS             complement(1150893..1151717)
                     /gene="bcv:Bcav_1904"
                     /gene_comment="B"
                     /locus_tag="DORA20.01_01036"
                     /product="bcv:Bcav_1904 phospholipid/glycerol acyltransferase; K00655 1-acyl-sn-glycerol-3-phosphate acyltransferase [EC:2.3.1.51] (db=KEGG) (RBH) B"
                     /note="[goid GO:0016746] [goid GO:0008152] [koid KO:K00655] DORA20.01_01036 bcv:Bcav_1904 phospholipid/glycerol acyltransferase; K00655 1-acyl-sn-glycerol-3-phosphate acyltransferase [EC:2.3.1.51] (db=KEGG) (RBH) ## RBH: UniRef90_E7N640 Acyltransferase n=6 Tax=Actinomyces RepID=E7N640_9ACTO (db=UNIREF) ; RBH: UniRef90_E7N640 Acyltransferase n=6 Tax=Actinomyces RepID=E7N640_9ACTO (db=UNIREF) ; BLAST: phospholipid/glycerol acyltransferase; K00655 1-acyl-sn-glycerol-3-phosphate acyltransferase [EC:2.3.1.51] (db=KEGG evalue=0.0 bit_score=372.0 identity=66.5 coverage=94.9090909090909) ; BLAST: Acyltransferase n=6 Tax=Actinomyces RepID=E7N640_9ACTO (db=UNIREF evalue=0.0 bit_score=384.0 identity=67.6 coverage=96.0) ; IPRSCAN: Glycerol-3-phosphate (1)-acyltransferase (db=superfamily db_id=SSF69593 from=2 to=236 evalue=6.0e-49) ; IPRSCAN: 1-ACYL-SN-GLYCEROL-3-PHOSPHATE ACYLTRANSFERASE (db=HMMPanther db_id=PTHR10434 from=1 to=244 evalue=3.3e-43) ; IPRSCAN: no description (db=HMMSmart db_id=SM00563 from=34 to=153 evalue=7.6e-36 interpro_id=IPR002123 interpro_description=Phospholipid/glycerol acyltransferase GO=Biological Process: metabolic process (GO:0008152), Molecular Function: transferase activity, transferring acyl groups (GO:0016746)) ; IPRSCAN: (db=HMMPfam db_id=PF01553 from=21 to=150 evalue=2.3e-25 interpro_id=IPR002123 interpro_description=Phospholipid/glycerol acyltransferase GO=Biological Process: metabolic process (GO:0008152), Molecular Function: transferase activity, transferring acyl groups (GO:0016746)) ; GENE: 1150893..1151717 - ( gc_cont=0.543) ; B"
                     /EC_number="2.3.1.51"
     CDS             complement(1151780..1152181)
                     /gene="seg"
                     /gene_comment="D"
                     /locus_tag="DORA20.01_01037"
                     /product="seg (db=Seg db_id=seg from=70 to=79) (IPRSCAN) D"
                     /note="DORA20.01_01037 seg (db=Seg db_id=seg from=70 to=79) (IPRSCAN) ## IPRSCAN: transmembrane_regions (db=TMHMM db_id=tmhmm from=67 to=89) ; IPRSCAN: transmembrane_regions (db=TMHMM db_id=tmhmm from=94 to=113) ; GENE: 1151780..1152181 + ( gc_cont=0.537) ; D"
     CDS             complement(1152178..1153989)
                     /gene="tbi:Tbis_1300"
                     /gene_comment="B"
                     /locus_tag="DORA20.01_01038"
                     /product="tbi:Tbis_1300 DNA polymerase III subunit epsilon (EC:2.7.7.7); K02342 DNA polymerase III subunit epsilon [EC:2.7.7.7] (db=KEGG) (RBH) B"
                     /note="[goid GO:0006289] [goid GO:0006260] [goid GO:0003887] [goid GO:0003677] [goid GO:0006281] [goid GO:0004518] [goid GO:0005622] [goid GO:0004527] [goid GO:0003676] [koid KO:K02342] DORA20.01_01038 tbi:Tbis_1300 DNA polymerase III subunit epsilon (EC:2.7.7.7); K02342 DNA polymerase III subunit epsilon [EC:2.7.7.7] (db=KEGG) (RBH) ## RBH: UniRef90_D6Y999 DNA polymerase III, epsilon subunit n=1 Tax=Thermobispora bispora DSM 43833 RepID=D6Y999_THEBD (db=UNIREF) ; RBH: UniRef90_D6Y999 DNA polymerase III, epsilon subunit n=1 Tax=Thermobispora bispora DSM 43833 RepID=D6Y999_THEBD (db=UNIREF) ; BLAST: DNA polymerase III subunit epsilon (EC:2.7.7.7); K02342 DNA polymerase III subunit epsilon [EC:2.7.7.7] (db=KEGG evalue=0.0 bit_score=349.0 identity=38.2 coverage=91.88741721854305) ; BLAST: DNA polymerase III, epsilon subunit n=1 Tax=Thermobispora bispora DSM 43833 RepID=D6Y999_THEBD (db=UNIREF evalue=0.0 bit_score=349.0 identity=38.2 coverage=91.88741721854305) ; IPRSCAN: Ribonuclease H-like (db=superfamily db_id=SSF53098 from=33 to=223 evalue=8.2e-42 interpro_id=IPR012337 interpro_description=Ribonuclease H-like domain GO=Molecular Function: nucleic acid binding (GO:0003676)) ; IPRSCAN: no description (db=Gene3D db_id=G3DSA:3.30.420.10 from=38 to=214 evalue=2.5e-36) ; IPRSCAN: no description (db=HMMSmart db_id=SM00479 from=44 to=218 evalue=1.1e-32 interpro_id=IPR006055 interpro_description=Exonuclease GO=Molecular Function: exonuclease activity (GO:0004527), Cellular Component: intracellular (GO:0005622)) ; IPRSCAN: (db=HMMPfam db_id=PF00929 from=45 to=209 evalue=3.7e-23 interpro_id=IPR013520 interpro_description=Exonuclease, RNase T/DNA polymerase III) ; IPRSCAN: GIY-YIG endonuclease (db=superfamily db_id=SSF82771 from=249 to=333 evalue=4.5e-13 interpro_id=IPR000305 interpro_description=Excinuclease ABC, C subunit, N-terminal GO=Molecular Function: nuclease activity (GO:0004518), Cellular Component: intracellular (GO:0005622), Biological Process: DNA repair (GO:0006281)) ; IPRSCAN: dnaq: exonuclease, DNA polymerase III, epsil (db=HMMTigr db_id=TIGR00573 from=37 to=240 evalue=3.1e-07 interpro_id=IPR006054 interpro_description=DNA polymerase III, epsilon subunit GO=Molecular Function: DNA binding (GO:0003677), Molecular Function: DNA-directed DNA polymerase activity (GO:0003887), Biological Process: DNA replication (GO:0006260)) ; IPRSCAN: (db=HMMPfam db_id=PF01541 from=251 to=326 evalue=1.3e-06 interpro_id=IPR000305 interpro_description=Excinuclease ABC, C subunit, N-terminal GO=Molecular Function: nuclease activity (GO:0004518), Cellular Component: intracellular (GO:0005622), Biological Process: DNA repair (GO:0006281)) ; IPRSCAN: no description (db=HMMSmart db_id=SM00465 from=250 to=331 evalue=1.4e-06 interpro_id=IPR000305 interpro_description=Excinuclease ABC, C subunit, N-terminal GO=Molecular Function: nuclease activity (GO:0004518), Cellular Component: intracellular (GO:0005622), Biological Process: DNA repair (GO:0006281)) ; IPRSCAN: C-terminal UvrC-binding domain of UvrB (db=superfamily db_id=SSF46600 from=422 to=477 evalue=5.6e-06 interpro_id=IPR009055 interpro_description=UvrB, C-terminal UvrC-binding GO=Molecular Function: DNA binding (GO:0003677), Molecular Function: nuclease activity (GO:0004518), Biological Process: nucleotide-excision repair (GO:0006289)) ; IPRSCAN: UVR (db=ProfileScan db_id=PS50151 from=437 to=472 evalue=9.199 interpro_id=IPR001943 interpro_description=UvrB/UvrC protein GO=Molecular Function: DNA binding (GO:0003677), Molecular Function: nuclease activity (GO:0004518), Biological Process: nucleotide-excision repair (GO:0006289)) ; IPRSCAN: UVRC_1 (db=ProfileScan db_id=PS50164 from=251 to=326 evalue=18.3 interpro_id=IPR000305 interpro_description=Excinuclease ABC, C subunit, N-terminal GO=Molecular Function: nuclease activity (GO:0004518), Cellular Component: intracellular (GO:0005622), Biological Process: DNA repair (GO:0006281)) ; IPRSCAN: coiled-coil (db=Coil db_id=coil from=433 to=454 evalue=NA) ; IPRSCAN: seg (db=Seg db_id=seg from=56 to=67) ; IPRSCAN: seg (db=Seg db_id=seg from=211 to=221) ; GENE: 1152178..1153989 + ( gc_cont=0.554) ; B"
                     /EC_number="2.7.7.7"
     CDS             complement(1154040..1154426)
                     /gene="response"
                     /gene_comment="C"
                     /locus_tag="DORA20.01_01039"
                     /product="response regulator receiver protein (db=KEGG evalue=4.7e-24 bit_score=116.0 identity=47.2 coverage=95.34883720930233) (BLAST) C"
                     /note="[goid GO:0006355] [goid GO:0000160] [goid GO:0000156] DORA20.01_01039 response regulator receiver protein (db=KEGG evalue=4.7e-24 bit_score=116.0 identity=47.2 coverage=95.34883720930233) (BLAST) ## BLAST: Two component system response regulator n=1 Tax=Actinomyces sp. oral taxon 178 str. F0338 RepID=E8JLI3_9ACTO (db=UNIREF evalue=1.2e-24 bit_score=118.0 identity=49.2 coverage=93.02325581395348) ; IPRSCAN: (db=HMMPfam db_id=PF00072 from=32 to=99 evalue=2.6e-08 interpro_id=IPR001789 interpro_description=Signal transduction response regulator, receiver domain GO=Molecular Function: two-component response regulator activity (GO:0000156), Biological Process: two-component signal transduction system (phosphorelay) (GO:0000160), Biological Process: regulation of transcription, DNA-dependent (GO:0006355)) ; IPRSCAN: CheY-like (db=superfamily db_id=SSF52172 from=7 to=127 evalue=2.5e-07 interpro_id=IPR011006 interpro_description=CheY-like superfamily) ; IPRSCAN: RESPONSE_REGULATORY (db=ProfileScan db_id=PS50110 from=9 to=128 evalue=12.787 interpro_id=IPR001789 interpro_description=Signal transduction response regulator, receiver domain GO=Molecular Function: two-component response regulator activity (GO:0000156), Biological Process: two-component signal transduction system (phosphorelay) (GO:0000160), Biological Process: regulation of transcription, DNA-dependent (GO:0006355)) ; GENE: 1154040..1154426 - ( gc_cont=0.509) ; C"
     CDS             complement(114817..115680)
                     /gene="integrase"
                     /gene_comment="C"
                     /locus_tag="DORA20.01_00104"
                     /product="integrase family protein (db=KEGG evalue=5.3e-15 bit_score=87.0 identity=23.6 coverage=93.40277777777779) (BLAST) C"
                     /note="[goid GO:0015074] [goid GO:0006310] [goid GO:0003677] DORA20.01_00104 integrase family protein (db=KEGG evalue=5.3e-15 bit_score=87.0 identity=23.6 coverage=93.40277777777779) (BLAST) ## BLAST: Putative uncharacterized protein n=1 Tax=Bifidobacterium adolescentis L2-32 RepID=A7A5E3_BIFAD (db=UNIREF evalue=2.8e-29 bit_score=135.0 identity=32.9 coverage=97.91666666666666) ; IPRSCAN: DNA breaking-rejoining enzymes (db=superfamily db_id=SSF56349 from=103 to=283 evalue=5.5e-27 interpro_id=IPR011010 interpro_description=DNA breaking-rejoining enzyme, catalytic core GO=Molecular Function: DNA binding (GO:0003677)) ; IPRSCAN: (db=HMMPfam db_id=PF00589 from=109 to=269 evalue=6.0e-24 interpro_id=IPR002104 interpro_description=Integrase, catalytic GO=Molecular Function: DNA binding (GO:0003677), Biological Process: DNA recombination (GO:0006310), Biological Process: DNA integration (GO:0015074)) ; IPRSCAN: no description (db=Gene3D db_id=G3DSA:1.10.443.10 from=108 to=279 evalue=1.8e-18 interpro_id=IPR013762 interpro_description=Integrase-like, catalytic core GO=Molecular Function: DNA binding (GO:0003677), Biological Process: DNA recombination (GO:0006310), Biological Process: DNA integration (GO:0015074)) ; IPRSCAN: lambda integrase-like, N-terminal domain (db=superfamily db_id=SSF47823 from=5 to=96 evalue=3.1e-07 interpro_id=IPR010998 interpro_description=Integrase, Lambda-type, N-terminal) ; IPRSCAN: no description (db=Gene3D db_id=G3DSA:1.10.150.130 from=5 to=96 evalue=3.3e-06 interpro_id=IPR023109 interpro_description=Integrase/recombinase, N-terminal) ; IPRSCAN: seg (db=Seg db_id=seg from=97 to=106) ; IPRSCAN: seg (db=Seg db_id=seg from=131 to=147) ; GENE: 114817..115680 + ( gc_cont=0.542) ; C"
     CDS             complement(1154688..1155314)
                     /gene="ahe:Arch_0748"
                     /gene_comment="B"
                     /locus_tag="DORA20.01_01040"
                     /product="ahe:Arch_0748 manganese/iron superoxide dismutase (EC:1.15.1.1); K04564 superoxide dismutase, Fe-Mn family [EC:1.15.1.1] (db=KEGG) (RBH) B"
                     /note="[goid GO:0055114] [goid GO:0046872] [goid GO:0006801] [goid GO:0004784] [koid KO:K04564] DORA20.01_01040 ahe:Arch_0748 manganese/iron superoxide dismutase (EC:1.15.1.1); K04564 superoxide dismutase, Fe-Mn family [EC:1.15.1.1] (db=KEGG) (RBH) ## RBH: UniRef90_D7BNI1 Superoxide dismutase n=1 Tax=Arcanobacterium haemolyticum DSM 20595 RepID=D7BNI1_ARCHD (db=UNIREF) ; RBH: UniRef90_D7BNI1 Superoxide dismutase n=1 Tax=Arcanobacterium haemolyticum DSM 20595 RepID=D7BNI1_ARCHD (db=UNIREF) ; BLAST: manganese/iron superoxide dismutase (EC:1.15.1.1); K04564 superoxide dismutase, Fe-Mn family [EC:1.15.1.1] (db=KEGG evalue=0.0 bit_score=333.0 identity=77.9 coverage=94.73684210526315) ; BLAST: Superoxide dismutase n=1 Tax=Arcanobacterium haemolyticum DSM 20595 RepID=D7BNI1_ARCHD (db=UNIREF evalue=0.0 bit_score=333.0 identity=77.9 coverage=94.73684210526315) ; IPRSCAN: SOD_MN (db=PatternScan db_id=PS00088 from=160 to=167 evalue=0.0 interpro_id=IPR019833 interpro_description=Manganese/iron superoxide dismutase, binding site GO=Molecular Function: superoxide dismutase activity (GO:0004784), Biological Process: superoxide metabolic process (GO:0006801), Molecular Function: metal ion binding (GO:0046872), Biological Process: oxidation-reduction process (GO:0055114)) ; IPRSCAN: Superoxide dismutase, Mn/Fe specific (db=HMMPIR db_id=PIRSF000349 from=2 to=199 evalue=1.9e-104 interpro_id=IPR001189 interpro_description=Manganese/iron superoxide dismutase GO=Molecular Function: superoxide dismutase activity (GO:0004784), Biological Process: superoxide metabolic process (GO:0006801), Molecular Function: metal ion binding (GO:0046872), Biological Process: oxidation-reduction process (GO:0055114)) ; IPRSCAN: SUPEROXIDE DISMUTASE 2 (db=HMMPanther db_id=PTHR11404 from=1 to=199 evalue=3.5e-103 interpro_id=IPR001189 interpro_description=Manganese/iron superoxide dismutase GO=Molecular Function: superoxide dismutase activity (GO:0004784), Biological Process: superoxide metabolic process (GO:0006801), Molecular Function: metal ion binding (GO:0046872), Biological Process: oxidation-reduction process (GO:0055114)) ; IPRSCAN: Fe,Mn superoxide dismutase (SOD), C-terminal domain (db=superfamily db_id=SSF54719 from=89 to=200 evalue=6.6e-44 interpro_id=IPR019832 interpro_description=Manganese/iron superoxide dismutase, C-terminal GO=Molecular Function: superoxide dismutase activity (GO:0004784), Biological Process: superoxide metabolic process (GO:0006801), Molecular Function: metal ion binding (GO:0046872), Biological Process: oxidation-reduction process (GO:0055114)) ; IPRSCAN: (db=HMMPfam db_id=PF02777 from=89 to=194 evalue=3.5e-42 interpro_id=IPR019832 interpro_description=Manganese/iron superoxide dismutase, C-terminal GO=Molecular Function: superoxide dismutase activity (GO:0004784), Biological Process: superoxide metabolic process (GO:0006801), Molecular Function: metal ion binding (GO:0046872), Biological Process: oxidation-reduction process (GO:0055114)) ; IPRSCAN: Fe,Mn superoxide dismutase (SOD), N-terminal domain (db=superfamily db_id=SSF46609 from=2 to=85 evalue=1.3e-34 interpro_id=IPR019831 interpro_description=Manganese/iron superoxide dismutase, N-terminal GO=Molecular Function: superoxide dismutase activity (GO:0004784), Biological Process: superoxide metabolic process (GO:0006801), Molecular Function: metal ion binding (GO:0046872), Biological Process: oxidation-reduction process (GO:0055114)) ; IPRSCAN: (db=HMMPfam db_id=PF00081 from=3 to=83 evalue=5.0e-34 interpro_id=IPR019831 interpro_description=Manganese/iron superoxide dismutase, N-terminal GO=Molecular Function: superoxide dismutase activity (GO:0004784), Biological Process: superoxide metabolic process (GO:0006801), Molecular Function: metal ion binding (GO:0046872), Biological Process: oxidation-reduction process (GO:0055114)) ; IPRSCAN: MNSODISMTASE (db=FPrintScan db_id=PR01703 from=28 to=41 evalue=6.7e-23 interpro_id=IPR001189 interpro_description=Manganese/iron superoxide dismutase GO=Molecular Function: superoxide dismutase activity (GO:0004784), Biological Process: superoxide metabolic process (GO:0006801), Molecular Function: metal ion binding (GO:0046872), Biological Process: oxidation-reduction process (GO:0055114)) ; IPRSCAN: MNSODISMTASE (db=FPrintScan db_id=PR01703 from=7 to=18 evalue=6.7e-23 interpro_id=IPR001189 interpro_description=Manganese/iron superoxide dismutase GO=Molecular Function: superoxide dismutase activity (GO:0004784), Biological Process: superoxide metabolic process (GO:0006801), Molecular Function: metal ion binding (GO:0046872), Biological Process: oxidation-reduction process (GO:0055114)) ; IPRSCAN: MNSODISMTASE (db=FPrintScan db_id=PR01703 from=120 to=128 evalue=6.7e-23 interpro_id=IPR001189 interpro_description=Manganese/iron superoxide dismutase GO=Molecular Function: superoxide dismutase activity (GO:0004784), Biological Process: superoxide metabolic process (GO:0006801), Molecular Function: metal ion binding (GO:0046872), Biological Process: oxidation-reduction process (GO:0055114)) ; IPRSCAN: MNSODISMTASE (db=FPrintScan db_id=PR01703 from=158 to=170 evalue=6.7e-23 interpro_id=IPR001189 interpro_description=Manganese/iron superoxide dismutase GO=Molecular Function: superoxide dismutase activity (GO:0004784), Biological Process: superoxide metabolic process (GO:0006801), Molecular Function: metal ion binding (GO:0046872), Biological Process: oxidation-reduction process (GO:0055114)) ; IPRSCAN: MNSODISMTASE (db=FPrintScan db_id=PR01703 from=67 to=80 evalue=6.7e-23 interpro_id=IPR001189 interpro_description=Manganese/iron superoxide dismutase GO=Molecular Function: superoxide dismutase activity (GO:0004784), Biological Process: superoxide metabolic process (GO:0006801), Molecular Function: metal ion binding (GO:0046872), Biological Process: oxidation-reduction process (GO:0055114)) ; IPRSCAN: seg (db=Seg db_id=seg from=38 to=58) ; GENE: 1154688..1155314 + ( gc_cont=0.512) ; B"
                     /EC_number="1.15.1.1"
     CDS             complement(1155651..1155926)
                     /gene="transmembrane_regions"
                     /gene_comment="D"
                     /locus_tag="DORA20.01_01041"
                     /product="transmembrane_regions (db=TMHMM db_id=tmhmm from=10 to=32) (IPRSCAN) D"
                     /note="DORA20.01_01041 transmembrane_regions (db=TMHMM db_id=tmhmm from=10 to=32) (IPRSCAN) ## IPRSCAN: transmembrane_regions (db=TMHMM db_id=tmhmm from=45 to=64) ; IPRSCAN: transmembrane_regions (db=TMHMM db_id=tmhmm from=68 to=90) ; GENE: 1155651..1155926 + ( gc_cont=0.449) ; D"
     CDS             complement(1156294..1157280)
                     /gene="Peptidyl-prolyl"
                     /gene_comment="C"
                     /locus_tag="DORA20.01_01042"
                     /product="Peptidyl-prolyl cis-trans isomerase (db=KEGG evalue=6.4e-25 bit_score=120.0 identity=28.5 coverage=87.53799392097264) (BLAST) C"
                     /note="[goid GO:0006457] DORA20.01_01042 Peptidyl-prolyl cis-trans isomerase (db=KEGG evalue=6.4e-25 bit_score=120.0 identity=28.5 coverage=87.53799392097264) (BLAST) ## BLAST: Peptidyl-prolyl cis-trans isomerase n=2 Tax=Actinomyces odontolyticus RepID=D4TY33_9ACTO (db=UNIREF evalue=5.2e-35 bit_score=154.0 identity=28.7 coverage=94.83282674772036) ; IPRSCAN: FKBP-like (db=superfamily db_id=SSF54534 from=72 to=175 evalue=2.9e-22) ; IPRSCAN: no description (db=Gene3D db_id=G3DSA:3.10.50.40 from=72 to=202 evalue=8.0e-21) ; IPRSCAN: FK506 BINDING PROTEIN (db=HMMPanther db_id=PTHR10516 from=78 to=176 evalue=2.3e-17 interpro_id=IPR023566 interpro_description=Peptidyl-prolyl cis-trans isomerase, FKBP-type) ; IPRSCAN: FKBP-TYPE PEPTIDYL-PROLYL CIS-TRANS ISOMERASE (db=HMMPanther db_id=PTHR10516:SF17 from=78 to=176 evalue=2.3e-17) ; IPRSCAN: (db=HMMPfam db_id=PF00254 from=83 to=174 evalue=1.0e-12 interpro_id=IPR001179 interpro_description=Peptidyl-prolyl cis-trans isomerase, FKBP-type, domain GO=Biological Process: protein folding (GO:0006457)) ; IPRSCAN: FKBP_PPIASE (db=ProfileScan db_id=PS50059 from=91 to=177 evalue=16.066 interpro_id=IPR001179 interpro_description=Peptidyl-prolyl cis-trans isomerase, FKBP-type, domain GO=Biological Process: protein folding (GO:0006457)) ; IPRSCAN: seg (db=Seg db_id=seg from=14 to=44) ; IPRSCAN: transmembrane_regions (db=TMHMM db_id=tmhmm from=13 to=32) ; GENE: 1156294..1157280 - ( gc_cont=0.543) ; C"
     CDS             complement(1157299..1158195)
                     /gene="peptidyl-prolyl"
                     /gene_comment="C"
                     /locus_tag="DORA20.01_01043"
                     /product="peptidyl-prolyl cis-trans isomerase; K01802 peptidylprolyl isomerase [EC:5.2.1.8] (db=KEGG evalue=5.3e-34 bit_score=150.0 identity=37.2 coverage=92.3076923076923) (BLAST) C"
                     /note="[goid GO:0006457] [koid KO:K01802] DORA20.01_01043 peptidyl-prolyl cis-trans isomerase; K01802 peptidylprolyl isomerase [EC:5.2.1.8] (db=KEGG evalue=5.3e-34 bit_score=150.0 identity=37.2 coverage=92.3076923076923) (BLAST) ## BLAST: Peptidyl-prolyl cis-trans isomerase n=1 Tax=Actinomyces coleocanis DSM 15436 RepID=C0W1V1_9ACTO (db=UNIREF evalue=2.8e-40 bit_score=171.0 identity=33.8 coverage=99.33110367892976) ; IPRSCAN: FKBP-TYPE PEPTIDYL-PROLYL CIS-TRANS ISOMERASE (db=HMMPanther db_id=PTHR10516:SF17 from=65 to=164 evalue=2.1e-30) ; IPRSCAN: FK506 BINDING PROTEIN (db=HMMPanther db_id=PTHR10516 from=65 to=164 evalue=2.1e-30 interpro_id=IPR023566 interpro_description=Peptidyl-prolyl cis-trans isomerase, FKBP-type) ; IPRSCAN: FKBP-like (db=superfamily db_id=SSF54534 from=57 to=160 evalue=1.1e-29) ; IPRSCAN: no description (db=Gene3D db_id=G3DSA:3.10.50.40 from=50 to=186 evalue=2.0e-29) ; IPRSCAN: (db=HMMPfam db_id=PF00254 from=75 to=156 evalue=7.3e-20 interpro_id=IPR001179 interpro_description=Peptidyl-prolyl cis-trans isomerase, FKBP-type, domain GO=Biological Process: protein folding (GO:0006457)) ; IPRSCAN: FKBP-like (db=superfamily db_id=SSF54534 from=208 to=279 evalue=0.0082) ; IPRSCAN: PROKAR_LIPOPROTEIN (db=ProfileScan db_id=PS51257 from=1 to=26 evalue=7.0) ; IPRSCAN: FKBP_PPIASE (db=ProfileScan db_id=PS50059 from=76 to=161 evalue=21.352 interpro_id=IPR001179 interpro_description=Peptidyl-prolyl cis-trans isomerase, FKBP-type, domain GO=Biological Process: protein folding (GO:0006457)) ; IPRSCAN: seg (db=Seg db_id=seg from=10 to=23) ; IPRSCAN: seg (db=Seg db_id=seg from=27 to=36) ; IPRSCAN: transmembrane_regions (db=TMHMM db_id=tmhmm from=5 to=27) ; GENE: 1157299..1158195 - ( gc_cont=0.530) ; C"
                     /EC_number="5.2.1.8"
     CDS             complement(1158215..1158574)
                     /gene="iron-sulfur"
                     /gene_comment="C"
                     /locus_tag="DORA20.01_01044"
                     /product="iron-sulfur cluster assembly accessory protein (db=KEGG evalue=0.0 bit_score=190.0 identity=83.6 coverage=90.0) (BLAST) C"
                     /note="[goid GO:0051536] [goid GO:0016226] [goid GO:0005198] DORA20.01_01044 iron-sulfur cluster assembly accessory protein (db=KEGG evalue=0.0 bit_score=190.0 identity=83.6 coverage=90.0) (BLAST) ## BLAST: Putative uncharacterized protein n=1 Tax=marine actinobacterium PHSC20C1 RepID=A4AKN0_9ACTN (db=UNIREF evalue=0.0 bit_score=192.0 identity=78.4 coverage=95.83333333333334) ; IPRSCAN: HESB (db=PatternScan db_id=PS01152 from=101 to=118 evalue=0.0 interpro_id=IPR017870 interpro_description=FeS cluster insertion, C-terminal, conserved site) ; IPRSCAN: TIGR00049: iron-sulfur cluster assembly acc (db=HMMTigr db_id=TIGR00049 from=14 to=119 evalue=1.0e-46 interpro_id=IPR016092 interpro_description=FeS cluster insertion GO=Molecular Function: structural molecule activity (GO:0005198), Biological Process: iron-sulfur cluster assembly (GO:0016226), Molecular Function: iron-sulfur cluster binding (GO:0051536)) ; IPRSCAN: HES-B (db=HMMPanther db_id=PTHR10072 from=5 to=118 evalue=2.6e-42) ; IPRSCAN: HES-B (db=HMMPanther db_id=PTHR10072:SF26 from=5 to=118 evalue=2.6e-42) ; IPRSCAN: HesB-like domain (db=superfamily db_id=SSF89360 from=5 to=106 evalue=1.3e-28 interpro_id=IPR000361 interpro_description=FeS cluster biogenesis) ; IPRSCAN: no description (db=Gene3D db_id=G3DSA:2.60.300.12 from=5 to=106 evalue=2.1e-25 interpro_id=IPR000361 interpro_description=FeS cluster biogenesis) ; IPRSCAN: (db=HMMPfam db_id=PF01521 from=14 to=106 evalue=5.5e-25 interpro_id=IPR000361 interpro_description=FeS cluster biogenesis) ; IPRSCAN: seg (db=Seg db_id=seg from=65 to=77) ; GENE: 1158215..1158574 - ( gc_cont=0.522) ; C"
     CDS             complement(1158643..1159644)
                     /gene="Putative"
                     /gene_comment="C"
                     /locus_tag="DORA20.01_01045"
                     /product="Putative glycerate kinase n=1 Tax=Gordonia amarae NBRC 15530 RepID=G7GPS2_9ACTO (db=UNIREF evalue=2.5e-08 bit_score=65.0 identity=24.1 coverage=96.40718562874252) (BLAST) C"
                     /note="DORA20.01_01045 Putative glycerate kinase n=1 Tax=Gordonia amarae NBRC 15530 RepID=G7GPS2_9ACTO (db=UNIREF evalue=2.5e-08 bit_score=65.0 identity=24.1 coverage=96.40718562874252) (BLAST) ## GENE: 1158643..1159644 - ( gc_cont=0.550) ; C"
     CDS             complement(1159645..1160994)
                     /gene="ahe:Arch_0744"
                     /gene_comment="B"
                     /locus_tag="DORA20.01_01046"
                     /product="ahe:Arch_0744 peptidase M20 (db=KEGG) (RBH) B"
                     /note="[goid GO:0016787] [goid GO:0008152] DORA20.01_01046 ahe:Arch_0744 peptidase M20 (db=KEGG) (RBH) ## RBH: UniRef90_C0W1V4 M20/M25/M40 family peptidase n=1 Tax=Actinomyces coleocanis DSM 15436 RepID=C0W1V4_9ACTO (db=UNIREF) ; RBH: UniRef90_C0W1V4 M20/M25/M40 family peptidase n=1 Tax=Actinomyces coleocanis DSM 15436 RepID=C0W1V4_9ACTO (db=UNIREF) ; BLAST: peptidase M20 (db=KEGG evalue=0.0 bit_score=419.0 identity=48.2 coverage=97.55555555555556) ; BLAST: M20/M25/M40 family peptidase n=1 Tax=Actinomyces coleocanis DSM 15436 RepID=C0W1V4_9ACTO (db=UNIREF evalue=0.0 bit_score=450.0 identity=53.1 coverage=95.33333333333334) ; IPRSCAN: GLUTAMATE CARBOXYPEPTIDASE (db=HMMPanther db_id=PTHR11014:SF15 from=16 to=447 evalue=4.0e-80) ; IPRSCAN: PEPTIDASE M20 FAMILY MEMBER (db=HMMPanther db_id=PTHR11014 from=16 to=447 evalue=4.0e-80) ; IPRSCAN: Zn-dependent exopeptidases (db=superfamily db_id=SSF53187 from=3 to=447 evalue=6.5e-48) ; IPRSCAN: no description (db=Gene3D db_id=G3DSA:3.40.630.10 from=11 to=445 evalue=4.4e-43) ; IPRSCAN: (db=HMMPfam db_id=PF01546 from=88 to=441 evalue=1.9e-18 interpro_id=IPR002933 interpro_description=Peptidase M20 GO=Biological Process: metabolic process (GO:0008152), Molecular Function: hydrolase activity (GO:0016787)) ; IPRSCAN: (db=HMMPfam db_id=PF07687 from=198 to=345 evalue=1.1e-08 interpro_id=IPR011650 interpro_description=Peptidase M20, dimerisation GO=Molecular Function: hydrolase activity (GO:0016787)) ; GENE: 1159645..1160994 - ( gc_cont=0.531) ; B"
     CDS             complement(1161112..1161741)
                     /gene="integral"
                     /gene_comment="C"
                     /locus_tag="DORA20.01_01047"
                     /product="integral membrane protein (db=KEGG evalue=5.9e-32 bit_score=143.0 identity=41.1 coverage=81.9047619047619) (BLAST) C"
                     /note="DORA20.01_01047 integral membrane protein (db=KEGG evalue=5.9e-32 bit_score=143.0 identity=41.1 coverage=81.9047619047619) (BLAST) ## BLAST: Putative uncharacterized protein n=1 Tax=Actinomyces sp. oral taxon 448 str. F0400 RepID=F9EG91_9ACTO (db=UNIREF evalue=7.6e-32 bit_score=143.0 identity=39.5 coverage=90.95238095238095) ; IPRSCAN: (db=HMMPfam db_id=PF11241 from=21 to=189 evalue=6.0e-48 interpro_id=IPR021403 interpro_description=Protein of unknown function DUF3043) ; IPRSCAN: seg (db=Seg db_id=seg from=170 to=192) ; IPRSCAN: seg (db=Seg db_id=seg from=123 to=138) ; IPRSCAN: seg (db=Seg db_id=seg from=43 to=57) ; IPRSCAN: transmembrane_regions (db=TMHMM db_id=tmhmm from=93 to=115) ; IPRSCAN: transmembrane_regions (db=TMHMM db_id=tmhmm from=130 to=152) ; GENE: 1161112..1161741 + ( gc_cont=0.530) ; C"
     CDS             complement(1161738..1162814)
                     /gene="cga:Celgi_1403"
                     /gene_comment="B"
                     /locus_tag="DORA20.01_01048"
                     /product="cga:Celgi_1403 dihydroorotate dehydrogenase; K00226 dihydroorotate dehydrogenase (fumarate) [EC:1.3.98.1] (db=KEGG) (RBH) B"
                     /note="[goid GO:0003824] [goid GO:0006222] [goid GO:0016020] [goid GO:0004158] [goid GO:0055114] [goid GO:0006207] [goid GO:0004152] [koid KO:K00226] DORA20.01_01048 cga:Celgi_1403 dihydroorotate dehydrogenase; K00226 dihydroorotate dehydrogenase (fumarate) [EC:1.3.98.1] (db=KEGG) (RBH) ## RBH: UniRef90_D0WQM4 Dihydroorotate oxidase n=1 Tax=Actinomyces sp. oral taxon 848 str. F0332 RepID=D0WQM4_9ACTO (db=UNIREF) ; RBH: UniRef90_D0WQM4 Dihydroorotate oxidase n=1 Tax=Actinomyces sp. oral taxon 848 str. F0332 RepID=D0WQM4_9ACTO (db=UNIREF) ; BLAST: dihydroorotate dehydrogenase; K00226 dihydroorotate dehydrogenase (fumarate) [EC:1.3.98.1] (db=KEGG evalue=0.0 bit_score=320.0 identity=47.7 coverage=94.70752089136491) ; BLAST: Dihydroorotate oxidase n=1 Tax=Actinomyces sp. oral taxon 848 str. F0332 RepID=D0WQM4_9ACTO (db=UNIREF evalue=0.0 bit_score=353.0 identity=53.4 coverage=93.87186629526462) ; IPRSCAN: DHODEHASE_2 (db=PatternScan db_id=PS00912 from=301 to=321 evalue=0.0 interpro_id=IPR001295 interpro_description=Dihydroorotate dehydrogenase, conserved site GO=Molecular Function: dihydroorotate dehydrogenase activity (GO:0004152), Biological Process: 'de novo' pyrimidine base biosynthetic process (GO:0006207), Biological Process: oxidation-reduction process (GO:0055114)) ; IPRSCAN: DHODEHASE_1 (db=PatternScan db_id=PS00911 from=95 to=114 evalue=0.0 interpro_id=IPR001295 interpro_description=Dihydroorotate dehydrogenase, conserved site GO=Molecular Function: dihydroorotate dehydrogenase activity (GO:0004152), Biological Process: 'de novo' pyrimidine base biosynthetic process (GO:0006207), Biological Process: oxidation-reduction process (GO:0055114)) ; IPRSCAN: pyrD_sub2: dihydroorotate oxidase (db=HMMTigr db_id=TIGR01036 from=3 to=355 evalue=9.3e-94 interpro_id=IPR005719 interpro_description=Dihydroorotate dehydrogenase, class 2 GO=Molecular Function: dihydroorotate oxidase activity (GO:0004158), Biological Process: 'de novo' pyrimidine base biosynthetic process (GO:0006207), Cellular Component: membrane (GO:0016020), Biological Process: oxidation-reduction process (GO:0055114)) ; IPRSCAN: Dihydroorotate oxidase (db=HMMPIR db_id=PIRSF000164 from=2 to=358 evalue=6.6e-93 interpro_id=IPR012135 interpro_description=Dihydroorotate dehydrogenase, class 1/ 2 GO=Molecular Function: dihydroorotate dehydrogenase activity (GO:0004152), Biological Process: UMP biosynthetic process (GO:0006222), Biological Process: oxidation-reduction process (GO:0055114)) ; IPRSCAN: FAD NADPH DEHYDROGENASE/OXIDOREDUCTASE (db=HMMPanther db_id=PTHR11938 from=1 to=349 evalue=8.4e-84) ; IPRSCAN: DIHYDROOROTATE DEHYDROGENASE (db=HMMPanther db_id=PTHR11938:SF7 from=1 to=349 evalue=8.4e-84) ; IPRSCAN: no description (db=Gene3D db_id=G3DSA:3.20.20.70 from=1 to=349 evalue=9.2e-80 interpro_id=IPR013785 interpro_description=Aldolase-type TIM barrel GO=Molecular Function: catalytic activity (GO:0003824)) ; IPRSCAN: FMN-linked oxidoreductases (db=superfamily db_id=SSF51395 from=2 to=347 evalue=2.5e-77) ; IPRSCAN: (db=HMMPfam db_id=PF01180 from=73 to=349 evalue=2.3e-71 interpro_id=IPR012135 interpro_description=Dihydroorotate dehydrogenase, class 1/ 2 GO=Molecular Function: dihydroorotate dehydrogenase activity (GO:0004152), Biological Process: UMP biosynthetic process (GO:0006222), Biological Process: oxidation-reduction process (GO:0055114)) ; IPRSCAN: seg (db=Seg db_id=seg from=89 to=96) ; GENE: 1161738..1162814 - ( gc_cont=0.544) ; B"
                     /EC_number="1.3.98.1"
     CDS             complement(1162903..1163535)
                     /gene="hypothetical"
                     /gene_comment="C"
                     /locus_tag="DORA20.01_01049"
                     /product="hypothetical protein (db=KEGG evalue=6.2e-13 bit_score=80.0 identity=29.5 coverage=76.30331753554502) (BLAST) C"
                     /note="DORA20.01_01049 hypothetical protein (db=KEGG evalue=6.2e-13 bit_score=80.0 identity=29.5 coverage=76.30331753554502) (BLAST) ## BLAST: Putative uncharacterized protein n=1 Tax=Actinomyces sp. oral taxon 180 str. F0310 RepID=E6KQF0_9ACTO (db=UNIREF evalue=1.6e-21 bit_score=109.0 identity=33.0 coverage=93.8388625592417) ; GENE: 1162903..1163535 - ( gc_cont=0.537) ; C"
     CDS             complement(115677..116114)
                     /gene="(db=HMMPfam"
                     /gene_comment="D"
                     /locus_tag="DORA20.01_00105"
                     /product="(db=HMMPfam db_id=PF10874 from=37 to=94 evalue=1.0e-05 interpro_id=IPR022704 interpro_description=Protein of unknown function DUF2746) (IPRSCAN) D"
                     /note="DORA20.01_00105 (db=HMMPfam db_id=PF10874 from=37 to=94 evalue=1.0e-05 interpro_id=IPR022704 interpro_description=Protein of unknown function DUF2746) (IPRSCAN) ## IPRSCAN: Q9G046_9VIRU_Q9G046; (db=BlastProDom db_id=PD413041 from=4 to=53 evalue=0.004) ; IPRSCAN: coiled-coil (db=Coil db_id=coil from=102 to=130 evalue=NA) ; IPRSCAN: transmembrane_regions (db=TMHMM db_id=tmhmm from=5 to=27) ; GENE: 115677..116114 - ( gc_cont=0.550) ; D"
     CDS             complement(1163683..1164555)
                     /gene="tRNA/rRNA"
                     /gene_comment="C"
                     /locus_tag="DORA20.01_01050"
                     /product="tRNA/rRNA methyltransferase (SpoU) (db=KEGG evalue=0.0 bit_score=293.0 identity=55.1 coverage=90.72164948453609) (BLAST) C"
                     /note="[goid GO:0008173] [goid GO:0006396] [goid GO:0003723] DORA20.01_01050 tRNA/rRNA methyltransferase (SpoU) (db=KEGG evalue=0.0 bit_score=293.0 identity=55.1 coverage=90.72164948453609) (BLAST) ## BLAST: tRNA/rRNA methyltransferase (SpoU) n=1 Tax=[Cellvibrio] gilvus ATCC 13127 RepID=F8A7I9_CELGA (db=UNIREF evalue=0.0 bit_score=293.0 identity=55.1 coverage=90.72164948453609) ; IPRSCAN: RRNA METHYLASE (db=HMMPanther db_id=PTHR12029:SF7 from=78 to=268 evalue=1.5e-40) ; IPRSCAN: RNA METHYLTRANSFERASE (db=HMMPanther db_id=PTHR12029 from=78 to=268 evalue=1.5e-40) ; IPRSCAN: alpha/beta knot (db=superfamily db_id=SSF75217 from=97 to=277 evalue=1.5e-38) ; IPRSCAN: no description (db=Gene3D db_id=G3DSA:3.40.1280.10 from=114 to=289 evalue=1.2e-33) ; IPRSCAN: (db=HMMPfam db_id=PF00588 from=121 to=270 evalue=1.5e-33 interpro_id=IPR001537 interpro_description=tRNA/rRNA methyltransferase, SpoU GO=Molecular Function: RNA binding (GO:0003723), Biological Process: RNA processing (GO:0006396), Molecular Function: RNA methyltransferase activity (GO:0008173)) ; IPRSCAN: L30e-like (db=superfamily db_id=SSF55315 from=3 to=108 evalue=7.8e-17) ; IPRSCAN: no description (db=Gene3D db_id=G3DSA:3.30.1330.30 from=3 to=107 evalue=0.00057) ; IPRSCAN: seg (db=Seg db_id=seg from=261 to=275) ; GENE: 1163683..1164555 + ( gc_cont=0.544) ; C"
     CDS             complement(1164548..1164730)
                     /gene="1164548..1164730"
                     /gene_comment="E"
                     /locus_tag="DORA20.01_01051"
                     /product="1164548..1164730 - ( gc_cont=0.546) (GENE) E"
                     /note="DORA20.01_01051 1164548..1164730 - ( gc_cont=0.546) (GENE) ## E"
     CDS             complement(1164924..1165067)
                     /gene="1164924..1165067"
                     /gene_comment="E"
                     /locus_tag="DORA20.01_01052"
                     /product="1164924..1165067 - ( gc_cont=0.562) (GENE) E"
                     /note="DORA20.01_01052 1164924..1165067 - ( gc_cont=0.562) (GENE) ## E"
     CDS             complement(1166885..1167478)
                     /gene="seg"
                     /gene_comment="D"
                     /locus_tag="DORA20.01_01053"
                     /product="seg (db=Seg db_id=seg from=35 to=57) (IPRSCAN) D"
                     /note="DORA20.01_01053 seg (db=Seg db_id=seg from=35 to=57) (IPRSCAN) ## IPRSCAN: seg (db=Seg db_id=seg from=99 to=112) ; IPRSCAN: seg (db=Seg db_id=seg from=160 to=178) ; GENE: 1166885..1167478 - ( gc_cont=0.574) ; D"
     CDS             complement(1167838..1169373)
                     /gene="mcu:HMPREF0573_11823"
                     /gene_comment="B"
                     /locus_tag="DORA20.01_01054"
                     /product="mcu:HMPREF0573_11823 cydA; cytochrome bd ubiquinol oxidase subunit I (EC:1.10.3.-); K00425 cytochrome d ubiquinol oxidase subunit I [EC:1.10.3.-] (db=KEGG) (RBH) B"
                     /note="[goid GO:0016020] [koid KO:K00425] DORA20.01_01054 mcu:HMPREF0573_11823 cydA; cytochrome bd ubiquinol oxidase subunit I (EC:1.10.3.-); K00425 cytochrome d ubiquinol oxidase subunit I [EC:1.10.3.-] (db=KEGG) (RBH) ## RBH: UniRef90_E0N117 Cytochrome bd ubiquinol oxidase subunit I n=4 Tax=Mobiluncus curtisii RepID=E0N117_9ACTO (db=UNIREF) ; RBH: UniRef90_E0N117 Cytochrome bd ubiquinol oxidase subunit I n=4 Tax=Mobiluncus curtisii RepID=E0N117_9ACTO (db=UNIREF) ; BLAST: cydA; cytochrome bd ubiquinol oxidase subunit I (EC:1.10.3.-); K00425 cytochrome d ubiquinol oxidase subunit I [EC:1.10.3.-] (db=KEGG evalue=0.0 bit_score=589.0 identity=54.5 coverage=98.2421875) ; BLAST: Cytochrome bd ubiquinol oxidase subunit I n=4 Tax=Mobiluncus curtisii RepID=E0N117_9ACTO (db=UNIREF evalue=0.0 bit_score=589.0 identity=54.5 coverage=98.2421875) ; IPRSCAN: (db=HMMPfam db_id=PF01654 from=13 to=489 evalue=2.2e-151 interpro_id=IPR002585 interpro_description=Cytochrome d ubiquinol oxidase, subunit I GO=Cellular Component: membrane (GO:0016020)) ; IPRSCAN: transmembrane_regions (db=TMHMM db_id=tmhmm from=195 to=217) ; IPRSCAN: transmembrane_regions (db=TMHMM db_id=tmhmm from=60 to=82) ; IPRSCAN: transmembrane_regions (db=TMHMM db_id=tmhmm from=102 to=124) ; IPRSCAN: transmembrane_regions (db=TMHMM db_id=tmhmm from=131 to=153) ; IPRSCAN: transmembrane_regions (db=TMHMM db_id=tmhmm from=20 to=39) ; IPRSCAN: transmembrane_regions (db=TMHMM db_id=tmhmm from=238 to=260) ; IPRSCAN: transmembrane_regions (db=TMHMM db_id=tmhmm from=364 to=386) ; IPRSCAN: transmembrane_regions (db=TMHMM db_id=tmhmm from=398 to=420) ; IPRSCAN: transmembrane_regions (db=TMHMM db_id=tmhmm from=459 to=481) ; GENE: 1167838..1169373 + ( gc_cont=0.540) ; B"
                     /EC_number="1.10.3.-"
     CDS             complement(1169395..1170531)
                     /gene="mcu:HMPREF0573_11824"
                     /gene_comment="B"
                     /locus_tag="DORA20.01_01055"
                     /product="mcu:HMPREF0573_11824 cydB; cytochrome bd ubiquinol oxidase subunit II (EC:1.10.3.-); K00426 cytochrome d ubiquinol oxidase subunit II [EC:1.10.3.-] (db=KEGG) (RBH) B"
                     /note="[goid GO:0055114] [goid GO:0016020] [koid KO:K00426] DORA20.01_01055 mcu:HMPREF0573_11824 cydB; cytochrome bd ubiquinol oxidase subunit II (EC:1.10.3.-); K00426 cytochrome d ubiquinol oxidase subunit II [EC:1.10.3.-] (db=KEGG) (RBH) ## RBH: UniRef90_D4U0T3 Cytochrome D ubiquinol oxidase, subunit II n=3 Tax=Actinomyces RepID=D4U0T3_9ACTO (db=UNIREF) ; RBH: UniRef90_D4U0T3 Cytochrome D ubiquinol oxidase, subunit II n=3 Tax=Actinomyces RepID=D4U0T3_9ACTO (db=UNIREF) ; BLAST: cydB; cytochrome bd ubiquinol oxidase subunit II (EC:1.10.3.-); K00426 cytochrome d ubiquinol oxidase subunit II [EC:1.10.3.-] (db=KEGG evalue=0.0 bit_score=361.0 identity=48.3 coverage=98.68073878627969) ; BLAST: Cytochrome D ubiquinol oxidase, subunit II n=3 Tax=Actinomyces RepID=D4U0T3_9ACTO (db=UNIREF evalue=0.0 bit_score=397.0 identity=54.5 coverage=97.36147757255937) ; IPRSCAN: (db=HMMPfam db_id=PF02322 from=4 to=348 evalue=3.5e-98 interpro_id=IPR003317 interpro_description=Cytochrome d ubiquinol oxidase, subunit II GO=Cellular Component: membrane (GO:0016020), Biological Process: oxidation-reduction process (GO:0055114)) ; IPRSCAN: cydB: cytochrome d ubiquinol oxidase, subuni (db=HMMTigr db_id=TIGR00203 from=1 to=365 evalue=3.2e-72 interpro_id=IPR003317 interpro_description=Cytochrome d ubiquinol oxidase, subunit II GO=Cellular Component: membrane (GO:0016020), Biological Process: oxidation-reduction process (GO:0055114)) ; IPRSCAN: transmembrane_regions (db=TMHMM db_id=tmhmm from=79 to=101) ; IPRSCAN: seg (db=Seg db_id=seg from=323 to=338) ; IPRSCAN: seg (db=Seg db_id=seg from=227 to=239) ; IPRSCAN: transmembrane_regions (db=TMHMM db_id=tmhmm from=7 to=29) ; IPRSCAN: seg (db=Seg db_id=seg from=249 to=264) ; IPRSCAN: transmembrane_regions (db=TMHMM db_id=tmhmm from=122 to=144) ; IPRSCAN: transmembrane_regions (db=TMHMM db_id=tmhmm from=187 to=209) ; IPRSCAN: transmembrane_regions (db=TMHMM db_id=tmhmm from=222 to=244) ; IPRSCAN: transmembrane_regions (db=TMHMM db_id=tmhmm from=248 to=270) ; IPRSCAN: transmembrane_regions (db=TMHMM db_id=tmhmm from=275 to=297) ; IPRSCAN: transmembrane_regions (db=TMHMM db_id=tmhmm from=322 to=344) ; GENE: 1169395..1170531 + ( gc_cont=0.563) ; B"
                     /EC_number="1.10.3.-"
     CDS             complement(1171027..1172808)
                     /gene="mcu:HMPREF0573_11825"
                     /gene_comment="B"
                     /locus_tag="DORA20.01_01056"
                     /product="mcu:HMPREF0573_11825 ABC transporter ATP-binding protein; K16013 ATP-binding cassette, subfamily C, bacterial CydD (db=KEGG) (RBH) B"
                     /note="[goid GO:0017111] [goid GO:0000166] [goid GO:0055085] [goid GO:0042626] [goid GO:0016021] [goid GO:0016020] [goid GO:0006810] [goid GO:0016887] [goid GO:0005524] [koid KO:K16013] DORA20.01_01056 mcu:HMPREF0573_11825 ABC transporter ATP-binding protein; K16013 ATP-binding cassette, subfamily C, bacterial CydD (db=KEGG) (RBH) ## RBH: UniRef90_C2KPM9 ABC superfamily ATP binding cassette transporter, ABC/membrane protein n=4 Tax=Mobiluncus mulieris RepID=C2KPM9_9ACTO (db=UNIREF) ; RBH: UniRef90_C2KPM9 ABC superfamily ATP binding cassette transporter, ABC/membrane protein n=4 Tax=Mobiluncus mulieris RepID=C2KPM9_9ACTO (db=UNIREF) ; BLAST: ABC transporter ATP-binding protein; K16013 ATP-binding cassette, subfamily C, bacterial CydD (db=KEGG evalue=0.0 bit_score=535.0 identity=48.7 coverage=95.45454545454545) ; BLAST: ABC superfamily ATP binding cassette transporter, ABC/membrane protein n=4 Tax=Mobiluncus mulieris RepID=C2KPM9_9ACTO (db=UNIREF evalue=0.0 bit_score=546.0 identity=49.3 coverage=95.1178451178451) ; IPRSCAN: ABC_TRANSPORTER_1 (db=PatternScan db_id=PS00211 from=483 to=497 evalue=0.0 interpro_id=IPR017871 interpro_description=ABC transporter, conserved site GO=Molecular Function: ATP binding (GO:0005524), Molecular Function: ATPase activity (GO:0016887)) ; IPRSCAN: CydD: thiol reductant ABC exporter, CydD sub (db=HMMTigr db_id=TIGR02857 from=15 to=554 evalue=5.6e-172 interpro_id=IPR014216 interpro_description=ABC transporter, CydDC cysteine exporter (CydDC-E) family, permease/ATP-binding protein CydD GO=Molecular Function: ATP binding (GO:0005524), Biological Process: transport (GO:0006810), Cellular Component: membrane (GO:0016020)) ; IPRSCAN: ATP-BINDING CASSETTE TRANSPORTER (db=HMMPanther db_id=PTHR19242 from=1 to=554 evalue=1.6e-132) ; IPRSCAN: ABC TRANSPORTER (CYDD) (db=HMMPanther db_id=PTHR19242:SF55 from=1 to=554 evalue=1.6e-132) ; IPRSCAN: ABC transporter transmembrane region (db=superfamily db_id=SSF90123 from=1 to=317 evalue=3.8e-49 interpro_id=IPR011527 interpro_description=ABC transporter, transmembrane domain, type 1 GO=Molecular Function: ATP binding (GO:0005524), Biological Process: transport (GO:0006810), Cellular Component: integral to membrane (GO:0016021), Molecular Function: ATPase activity, coupled to transmembrane movement of substances (GO:0042626), Biological Process: transmembrane transport (GO:0055085)) ; IPRSCAN: P-loop containing nucleoside triphosphate hydrolases (db=superfamily db_id=SSF52540 from=313 to=564 evalue=5.1e-41) ; IPRSCAN: no description (db=Gene3D db_id=G3DSA:3.40.50.300 from=296 to=555 evalue=1.0e-39) ; IPRSCAN: (db=HMMPfam db_id=PF00664 from=24 to=282 evalue=2.5e-14 interpro_id=IPR001140 interpro_description=ABC transporter, transmembrane domain GO=Molecular Function: ATP binding (GO:0005524), Biological Process: transport (GO:0006810), Cellular Component: integral to membrane (GO:0016021), Molecular Function: ATPase activity, coupled to transmembrane movement of substances (GO:0042626), Biological Process: transmembrane transport (GO:0055085)) ; IPRSCAN: (db=HMMPfam db_id=PF00005 from=373 to=510 evalue=2.2e-11 interpro_id=IPR003439 interpro_description=ABC transporter-like GO=Molecular Function: ATP binding (GO:0005524), Molecular Function: ATPase activity (GO:0016887)) ; IPRSCAN: no description (db=HMMSmart db_id=SM00382 from=358 to=558 evalue=2.4e-09 interpro_id=IPR003593 interpro_description=ATPase, AAA+ type, core GO=Molecular Function: nucleotide binding (GO:0000166), Molecular Function: nucleoside-triphosphatase activity (GO:0017111)) ; IPRSCAN: ABC_TRANSPORTER_2 (db=ProfileScan db_id=PS50893 from=334 to=581 evalue=17.687 interpro_id=IPR003439 interpro_description=ABC transporter-like GO=Molecular Function: ATP binding (GO:0005524), Molecular Function: ATPase activity (GO:0016887)) ; IPRSCAN: ABC_TM1F (db=ProfileScan db_id=PS50929 from=20 to=302 evalue=30.949 interpro_id=IPR017940 interpro_description=ABC transporter, integral membrane type 1) ; IPRSCAN: seg (db=Seg db_id=seg from=141 to=155) ; IPRSCAN: seg (db=Seg db_id=seg from=487 to=498) ; IPRSCAN: transmembrane_regions (db=TMHMM db_id=tmhmm from=20 to=42) ; IPRSCAN: transmembrane_regions (db=TMHMM db_id=tmhmm from=57 to=79) ; IPRSCAN: transmembrane_regions (db=TMHMM db_id=tmhmm from=130 to=152) ; IPRSCAN: transmembrane_regions (db=TMHMM db_id=tmhmm from=157 to=179) ; IPRSCAN: transmembrane_regions (db=TMHMM db_id=tmhmm from=239 to=261) ; GENE: 1171027..1172808 + ( gc_cont=0.527) ; B"
     CDS             complement(1172809..1173678)
                     /gene="ABC"
                     /gene_comment="C"
                     /locus_tag="DORA20.01_01057"
                     /product="ABC transporter, CydDC cysteine exporter (CydDC-E) family, permease/ATP-binding protein CydC; K16012 ATP-binding cassette, subfamily C, bacterial CydC (db=KEGG evalue=0.0 bit_score=201.0 identity=45.8 coverage=82.06896551724138) (BLAST) C"
                     /note="[goid GO:0055085] [goid GO:0042626] [goid GO:0016021] [goid GO:0006810] [goid GO:0005524] [koid KO:K16012] DORA20.01_01057 ABC transporter, CydDC cysteine exporter (CydDC-E) family, permease/ATP-binding protein CydC; K16012 ATP-binding cassette, subfamily C, bacterial CydC (db=KEGG evalue=0.0 bit_score=201.0 identity=45.8 coverage=82.06896551724138) (BLAST) ## BLAST: ABC superfamily ATP binding cassette transporter, ABC protein (Fragment) n=1 Tax=Actinomyces sp. oral taxon 178 str. F0338 RepID=E8JLV6_9ACTO (db=UNIREF evalue=0.0 bit_score=235.0 identity=51.9 coverage=80.6896551724138) ; IPRSCAN: ABC transporter transmembrane region (db=superfamily db_id=SSF90123 from=7 to=242 evalue=5.1e-26 interpro_id=IPR011527 interpro_description=ABC transporter, transmembrane domain, type 1 GO=Molecular Function: ATP binding (GO:0005524), Biological Process: transport (GO:0006810), Cellular Component: integral to membrane (GO:0016021), Molecular Function: ATPase activity, coupled to transmembrane movement of substances (GO:0042626), Biological Process: transmembrane transport (GO:0055085)) ; IPRSCAN: ATP-BINDING CASSETTE TRANSPORTER (db=HMMPanther db_id=PTHR19242 from=39 to=223 evalue=2.3e-24) ; IPRSCAN: ABC TRANSPORTER (CYDD) (db=HMMPanther db_id=PTHR19242:SF55 from=39 to=223 evalue=2.3e-24) ; IPRSCAN: (db=HMMPfam db_id=PF00664 from=82 to=216 evalue=1.0e-05 interpro_id=IPR001140 interpro_description=ABC transporter, transmembrane domain GO=Molecular Function: ATP binding (GO:0005524), Biological Process: transport (GO:0006810), Cellular Component: integral to membrane (GO:0016021), Molecular Function: ATPase activity, coupled to transmembrane movement of substances (GO:0042626), Biological Process: transmembrane transport (GO:0055085)) ; IPRSCAN: ABC_TM1F (db=ProfileScan db_id=PS50929 from=29 to=242 evalue=19.029 interpro_id=IPR017940 interpro_description=ABC transporter, integral membrane type 1) ; IPRSCAN: seg (db=Seg db_id=seg from=168 to=186) ; IPRSCAN: seg (db=Seg db_id=seg from=151 to=161) ; IPRSCAN: seg (db=Seg db_id=seg from=250 to=263) ; IPRSCAN: seg (db=Seg db_id=seg from=26 to=52) ; IPRSCAN: transmembrane_regions (db=TMHMM db_id=tmhmm from=26 to=48) ; IPRSCAN: transmembrane_regions (db=TMHMM db_id=tmhmm from=58 to=77) ; IPRSCAN: transmembrane_regions (db=TMHMM db_id=tmhmm from=139 to=161) ; IPRSCAN: transmembrane_regions (db=TMHMM db_id=tmhmm from=166 to=188) ; GENE: 1172809..1173678 + ( gc_cont=0.546) ; C"
     CDS             complement(1173644..1174657)
                     /gene="mcu:HMPREF0573_11826"
                     /gene_comment="B"
                     /locus_tag="DORA20.01_01058"
                     /product="mcu:HMPREF0573_11826 ABC transporter; K16012 ATP-binding cassette, subfamily C, bacterial CydC (db=KEGG) (RBH) B"
                     /note="[goid GO:0017111] [goid GO:0000166] [goid GO:0016887] [goid GO:0005524] [koid KO:K16012] DORA20.01_01058 mcu:HMPREF0573_11826 ABC transporter; K16012 ATP-binding cassette, subfamily C, bacterial CydC (db=KEGG) (RBH) ## RBH: UniRef90_C0W2T3 ABC superfamily ATP binding cassette transporter, ABC protein CydC n=1 Tax=Actinomyces urogenitalis DSM 15434 RepID=C0W2T3_9ACTO (db=UNIREF) ; RBH: UniRef90_C0W2T3 ABC superfamily ATP binding cassette transporter, ABC protein CydC n=1 Tax=Actinomyces urogenitalis DSM 15434 RepID=C0W2T3_9ACTO (db=UNIREF) ; BLAST: ABC transporter; K16012 ATP-binding cassette, subfamily C, bacterial CydC (db=KEGG evalue=0.0 bit_score=309.0 identity=48.4 coverage=93.49112426035504) ; BLAST: ABC superfamily ATP binding cassette transporter, ABC protein CydC n=1 Tax=Actinomyces urogenitalis DSM 15434 RepID=C0W2T3_9ACTO (db=UNIREF evalue=0.0 bit_score=323.0 identity=53.6 coverage=96.15384615384616) ; IPRSCAN: ABC_TRANSPORTER_1 (db=PatternScan db_id=PS00211 from=223 to=237 evalue=0.0 interpro_id=IPR017871 interpro_description=ABC transporter, conserved site GO=Molecular Function: ATP binding (GO:0005524), Molecular Function: ATPase activity (GO:0016887)) ; IPRSCAN: ATP-BINDING CASSETTE TRANSPORTER (db=HMMPanther db_id=PTHR19242 from=1 to=298 evalue=3.2e-60) ; IPRSCAN: ABC TRANSPORTER (CYDD) (db=HMMPanther db_id=PTHR19242:SF55 from=1 to=298 evalue=3.2e-60) ; IPRSCAN: P-loop containing nucleoside triphosphate hydrolases (db=superfamily db_id=SSF52540 from=65 to=317 evalue=1.4e-49) ; IPRSCAN: no description (db=Gene3D db_id=G3DSA:3.40.50.300 from=49 to=329 evalue=6.1e-49) ; IPRSCAN: no description (db=HMMSmart db_id=SM00382 from=111 to=300 evalue=1.2e-16 interpro_id=IPR003593 interpro_description=ATPase, AAA+ type, core GO=Molecular Function: nucleotide binding (GO:0000166), Molecular Function: nucleoside-triphosphatase activity (GO:0017111)) ; IPRSCAN: (db=HMMPfam db_id=PF00005 from=126 to=249 evalue=2.3e-16 interpro_id=IPR003439 interpro_description=ABC transporter-like GO=Molecular Function: ATP binding (GO:0005524), Molecular Function: ATPase activity (GO:0016887)) ; IPRSCAN: ABC_TRANSPORTER_2 (db=ProfileScan db_id=PS50893 from=86 to=323 evalue=18.441 interpro_id=IPR003439 interpro_description=ABC transporter-like GO=Molecular Function: ATP binding (GO:0005524), Molecular Function: ATPase activity (GO:0016887)) ; IPRSCAN: seg (db=Seg db_id=seg from=228 to=246) ; IPRSCAN: seg (db=Seg db_id=seg from=257 to=268) ; IPRSCAN: seg (db=Seg db_id=seg from=60 to=74) ; IPRSCAN: seg (db=Seg db_id=seg from=185 to=203) ; GENE: 1173644..1174657 + ( gc_cont=0.539) ; B"
     CDS             complement(1174647..1176440)
                     /gene="cga:Celgi_1171"
                     /gene_comment="B"
                     /locus_tag="DORA20.01_01059"
                     /product="cga:Celgi_1171 GAF sensor signal transduction histidine kinase (db=KEGG) (RBH) B"
                     /note="[goid GO:0005524] [goid GO:0046983] [goid GO:0016021] [goid GO:0000160] [goid GO:0000155] [goid GO:0005515] DORA20.01_01059 cga:Celgi_1171 GAF sensor signal transduction histidine kinase (db=KEGG) (RBH) ## RBH: UniRef90_D4U0T0 GAF family protein n=3 Tax=Actinomyces RepID=D4U0T0_9ACTO (db=UNIREF) ; RBH: UniRef90_D4U0T0 GAF family protein n=3 Tax=Actinomyces RepID=D4U0T0_9ACTO (db=UNIREF) ; BLAST: GAF sensor signal transduction histidine kinase (db=KEGG evalue=0.0 bit_score=477.0 identity=46.0 coverage=92.97658862876254) ; BLAST: GAF family protein n=3 Tax=Actinomyces RepID=D4U0T0_9ACTO (db=UNIREF evalue=0.0 bit_score=504.0 identity=49.3 coverage=90.63545150501672) ; IPRSCAN: GAF domain-like (db=superfamily db_id=SSF55781 from=43 to=206 evalue=3.4e-19) ; IPRSCAN: GAF domain-like (db=superfamily db_id=SSF55781 from=207 to=386 evalue=1.1e-16) ; IPRSCAN: no description (db=Gene3D db_id=G3DSA:3.30.450.40 from=43 to=210 evalue=1.6e-15) ; IPRSCAN: no description (db=HMMSmart db_id=SM00065 from=61 to=205 evalue=1.3e-13 interpro_id=IPR003018 interpro_description=GAF GO=Molecular Function: protein binding (GO:0005515)) ; IPRSCAN: (db=HMMPfam db_id=PF07730 from=376 to=446 evalue=2.0e-12 interpro_id=IPR011712 interpro_description=Signal transduction histidine kinase, subgroup 3, dimerisation and phosphoacceptor domain GO=Molecular Function: two-component sensor activity (GO:0000155), Biological Process: two-component signal transduction system (phosphorelay) (GO:0000160), Cellular Component: integral to membrane (GO:0016021), Molecular Function: protein dimerization activity (GO:0046983)) ; IPRSCAN: ATPase domain of HSP90 chaperone/DNA topoisomerase II/histidine kinase (db=superfamily db_id=SSF55874 from=484 to=595 evalue=2.8e-10 interpro_id=IPR003594 interpro_description=ATPase-like, ATP-binding domain GO=Molecular Function: ATP binding (GO:0005524)) ; IPRSCAN: no description (db=Gene3D db_id=G3DSA:3.30.450.40 from=215 to=369 evalue=6.0e-07) ; IPRSCAN: no description (db=HMMSmart db_id=SM00065 from=226 to=369 evalue=1.2e-06 interpro_id=IPR003018 interpro_description=GAF GO=Molecular Function: protein binding (GO:0005515)) ; IPRSCAN: (db=HMMPfam db_id=PF01590 from=228 to=359 evalue=2.0e-06 interpro_id=IPR003018 interpro_description=GAF GO=Molecular Function: protein binding (GO:0005515)) ; IPRSCAN: (db=HMMPfam db_id=PF02518 from=504 to=596 evalue=3.0e-05 interpro_id=IPR003594 interpro_description=ATPase-like, ATP-binding domain GO=Molecular Function: ATP binding (GO:0005524)) ; IPRSCAN: seg (db=Seg db_id=seg from=217 to=228) ; IPRSCAN: seg (db=Seg db_id=seg from=451 to=466) ; GENE: 1174647..1176440 + ( gc_cont=0.540) ; B"
     CDS             complement(116200..116472)
                     /gene="seg"
                     /gene_comment="D"
                     /locus_tag="DORA20.01_00106"
                     /product="seg (db=Seg db_id=seg from=46 to=65) (IPRSCAN) D"
                     /note="DORA20.01_00106 seg (db=Seg db_id=seg from=46 to=65) (IPRSCAN) ## IPRSCAN: transmembrane_regions (db=TMHMM db_id=tmhmm from=20 to=42) ; IPRSCAN: transmembrane_regions (db=TMHMM db_id=tmhmm from=46 to=65) ; GENE: 116200..116472 - ( gc_cont=0.546) ; D"
     CDS             complement(1176467..1177459)
                     /gene="cfi:Celf_1585"
                     /gene_comment="B"
                     /locus_tag="DORA20.01_01060"
                     /product="cfi:Celf_1585 L-lactate dehydrogenase; K00016 L-lactate dehydrogenase [EC:1.1.1.27] (db=KEGG) (RBH) B"
                     /note="[goid GO:0016491] [goid GO:0000166] [goid GO:0005975] [goid GO:0003824] [goid GO:0044262] [goid GO:0016616] [goid GO:0006096] [goid GO:0005737] [goid GO:0055114] [goid GO:0004459] [koid KO:K00016] DORA20.01_01060 cfi:Celf_1585 L-lactate dehydrogenase; K00016 L-lactate dehydrogenase [EC:1.1.1.27] (db=KEGG) (RBH) ## RBH: UniRef90_E6KPU9 L-lactate dehydrogenase n=4 Tax=Actinomyces RepID=E6KPU9_9ACTO (db=UNIREF) ; RBH: UniRef90_E6KPU9 L-lactate dehydrogenase n=4 Tax=Actinomyces RepID=E6KPU9_9ACTO (db=UNIREF) ; BLAST: L-lactate dehydrogenase; K00016 L-lactate dehydrogenase [EC:1.1.1.27] (db=KEGG evalue=0.0 bit_score=375.0 identity=58.1 coverage=94.25981873111783) ; BLAST: L-lactate dehydrogenase n=4 Tax=Actinomyces RepID=E6KPU9_9ACTO (db=UNIREF evalue=0.0 bit_score=445.0 identity=64.8 coverage=98.48942598187311) ; IPRSCAN: L_LDH (db=PatternScan db_id=PS00064 from=188 to=194 evalue=0.0 interpro_id=IPR018177 interpro_description=L-lactate dehydrogenase, active site GO=Molecular Function: L-lactate dehydrogenase activity (GO:0004459), Biological Process: oxidation-reduction process (GO:0055114)) ; IPRSCAN: L-LDH-NAD: L-lactate dehydrogenase (db=HMMTigr db_id=TIGR01771 from=23 to=323 evalue=4.7e-141 interpro_id=IPR011304 interpro_description=L-lactate dehydrogenase GO=Molecular Function: L-lactate dehydrogenase activity (GO:0004459), Cellular Component: cytoplasm (GO:0005737), Biological Process: glycolysis (GO:0006096), Biological Process: oxidation-reduction process (GO:0055114)) ; IPRSCAN: L-lactate/malate dehydrogenase (db=HMMPIR db_id=PIRSF000102 from=18 to=330 evalue=5.4e-125 interpro_id=IPR001557 interpro_description=L-lactate/malate dehydrogenase GO=Molecular Function: oxidoreductase activity, acting on the CH-OH group of donors, NAD or NADP as acceptor (GO:0016616), Biological Process: cellular carbohydrate metabolic process (GO:0044262), Biological Process: oxidation-reduction process (GO:0055114)) ; IPRSCAN: L-LACTATE DEHYDROGENASE (db=HMMPanther db_id=PTHR11540:SF3 from=2 to=330 evalue=6.2e-122 interpro_id=IPR011304 interpro_description=L-lactate dehydrogenase GO=Molecular Function: L-lactate dehydrogenase activity (GO:0004459), Cellular Component: cytoplasm (GO:0005737), Biological Process: glycolysis (GO:0006096), Biological Process: oxidation-reduction process (GO:0055114)) ; IPRSCAN: MALATE AND LACTATE DEHYDROGENASE (db=HMMPanther db_id=PTHR11540 from=2 to=330 evalue=6.2e-122) ; IPRSCAN: NAD(P)-binding Rossmann-fold domains (db=superfamily db_id=SSF51735 from=14 to=160 evalue=1.1e-48) ; IPRSCAN: no description (db=Gene3D db_id=G3DSA:3.90.110.10 from=161 to=330 evalue=1.3e-48 interpro_id=IPR015955 interpro_description=Lactate dehydrogenase/glycoside hydrolase, family 4, C-terminal GO=Molecular Function: catalytic activity (GO:0003824), Biological Process: carbohydrate metabolic process (GO:0005975), Molecular Function: oxidoreductase activity, acting on the CH-OH group of donors, NAD or NADP as acceptor (GO:0016616), Biological Process: oxidation-reduction process (GO:0055114)) ; IPRSCAN: LDH C-terminal domain-like (db=superfamily db_id=SSF56327 from=161 to=330 evalue=1.1e-46 interpro_id=IPR015955 interpro_description=Lactate dehydrogenase/glycoside hydrolase, family 4, C-terminal GO=Molecular Function: catalytic activity (GO:0003824), Biological Process: carbohydrate metabolic process (GO:0005975), Molecular Function: oxidoreductase activity, acting on the CH-OH group of donors, NAD or NADP as acceptor (GO:0016616), Biological Process: oxidation-reduction process (GO:0055114)) ; IPRSCAN: no description (db=Gene3D db_id=G3DSA:3.40.50.720 from=20 to=160 evalue=4.5e-45 interpro_id=IPR016040 interpro_description=NAD(P)-binding domain GO=Molecular Function: nucleotide binding (GO:0000166)) ; IPRSCAN: (db=HMMPfam db_id=PF00056 from=20 to=159 evalue=1.0e-40 interpro_id=IPR001236 interpro_description=Lactate/malate dehydrogenase, N-terminal GO=Molecular Function: oxidoreductase activity (GO:0016491), Biological Process: oxidation-reduction process (GO:0055114)) ; IPRSCAN: LLDHDRGNASE (db=FPrintScan db_id=PR00086 from=45 to=69 evalue=2.4e-40 interpro_id=IPR001557 interpro_description=L-lactate/malate dehydrogenase GO=Molecular Function: oxidoreductase activity, acting on the CH-OH group of donors, NAD or NADP as acceptor (GO:0016616), Biological Process: cellular carbohydrate metabolic process (GO:0044262), Biological Process: oxidation-reduction process (GO:0055114)) ; IPRSCAN: LLDHDRGNASE (db=FPrintScan db_id=PR00086 from=20 to=44 evalue=2.4e-40 interpro_id=IPR001557 interpro_description=L-lactate/malate dehydrogenase GO=Molecular Function: oxidoreductase activity, acting on the CH-OH group of donors, NAD or NADP as acceptor (GO:0016616), Biological Process: cellular carbohydrate metabolic process (GO:0044262), Biological Process: oxidation-reduction process (GO:0055114)) ; IPRSCAN: LLDHDRGNASE (db=FPrintScan db_id=PR00086 from=132 to=152 evalue=2.4e-40 interpro_id=IPR001557 interpro_description=L-lactate/malate dehydrogenase GO=Molecular Function: oxidoreductase activity, acting on the CH-OH group of donors, NAD or NADP as acceptor (GO:0016616), Biological Process: cellular carbohydrate metabolic process (GO:0044262), Biological Process: oxidation-reduction process (GO:0055114)) ; IPRSCAN: LLDHDRGNASE (db=FPrintScan db_id=PR00086 from=186 to=199 evalue=2.4e-40 interpro_id=IPR001557 interpro_description=L-lactate/malate dehydrogenase GO=Molecular Function: oxidoreductase activity, acting on the CH-OH group of donors, NAD or NADP as acceptor (GO:0016616), Biological Process: cellular carbohydrate metabolic process (GO:0044262), Biological Process: oxidation-reduction process (GO:0055114)) ; IPRSCAN: LLDHDRGNASE (db=FPrintScan db_id=PR00086 from=156 to=174 evalue=2.4e-40 interpro_id=IPR001557 interpro_description=L-lactate/malate dehydrogenase GO=Molecular Function: oxidoreductase activity, acting on the CH-OH group of donors, NAD or NADP as acceptor (GO:0016616), Biological Process: cellular carbohydrate metabolic process (GO:0044262), Biological Process: oxidation-reduction process (GO:0055114)) ; IPRSCAN: (db=HMMPfam db_id=PF02866 from=161 to=325 evalue=2.9e-28 interpro_id=IPR022383 interpro_description=Lactate/malate dehydrogenase, C-terminal GO=Molecular Function: oxidoreductase activity, acting on the CH-OH group of donors, NAD or NADP as acceptor (GO:0016616), Biological Process: oxidation-reduction process (GO:0055114)) ; IPRSCAN: Lactate_dehydrog (db=HAMAP db_id=MF_00488 from=18 to=329 evalue=37.361 interpro_id=IPR011304 interpro_description=L-lactate dehydrogenase GO=Molecular Function: L-lactate dehydrogenase activity (GO:0004459), Cellular Component: cytoplasm (GO:0005737), Biological Process: glycolysis (GO:0006096), Biological Process: oxidation-reduction process (GO:0055114)) ; IPRSCAN: transmembrane_regions (db=TMHMM db_id=tmhmm from=21 to=43) ; GENE: 1176467..1177459 - ( gc_cont=0.545) ; B"
                     /EC_number="1.1.1.27"
     CDS             complement(1177595..1179589)
                     /gene="rdn:HMPREF0733_11588"
                     /gene_comment="B"
                     /locus_tag="DORA20.01_01061"
                     /product="rdn:HMPREF0733_11588 dinG; ATP-dependent helicase DinG (EC:3.6.1.-); K03722 ATP-dependent DNA helicase DinG [EC:3.6.4.12] (db=KEGG) (RBH) B"
                     /note="[goid GO:0016817] [goid GO:0016818] [goid GO:0008026] [goid GO:0006139] [goid GO:0005524] [goid GO:0003676] [koid KO:K03722] DORA20.01_01061 rdn:HMPREF0733_11588 dinG; ATP-dependent helicase DinG (EC:3.6.1.-); K03722 ATP-dependent DNA helicase DinG [EC:3.6.4.12] (db=KEGG) (RBH) ## RBH: UniRef90_C0W2Q3 ATP-dependent DNA helicase n=1 Tax=Actinomyces urogenitalis DSM 15434 RepID=C0W2Q3_9ACTO (db=UNIREF) ; RBH: UniRef90_C0W2Q3 ATP-dependent DNA helicase n=1 Tax=Actinomyces urogenitalis DSM 15434 RepID=C0W2Q3_9ACTO (db=UNIREF) ; BLAST: dinG; ATP-dependent helicase DinG (EC:3.6.1.-); K03722 ATP-dependent DNA helicase DinG [EC:3.6.4.12] (db=KEGG evalue=0.0 bit_score=518.0 identity=43.1 coverage=94.73684210526315) ; BLAST: ATP-dependent DNA helicase n=1 Tax=Actinomyces urogenitalis DSM 15434 RepID=C0W2Q3_9ACTO (db=UNIREF evalue=0.0 bit_score=542.0 identity=43.9 coverage=96.84210526315789) ; IPRSCAN: no description (db=HMMSmart db_id=SM00491 from=501 to=630 evalue=4.0e-35 interpro_id=IPR006555 interpro_description=Helicase, ATP-dependent, c2 type GO=Molecular Function: nucleic acid binding (GO:0003676), Molecular Function: ATP binding (GO:0005524), Biological Process: nucleobase-containing compound metabolic process (GO:0006139), Molecular Function: ATP-dependent helicase activity (GO:0008026), Molecular Function: hydrolase activity, acting on acid anhydrides, in phosphorus-containing anhydrides (GO:0016818)) ; IPRSCAN: P-loop containing nucleoside triphosphate hydrolases (db=superfamily db_id=SSF52540 from=53 to=627 evalue=7.1e-18) ; IPRSCAN: no description (db=HMMSmart db_id=SM00487 from=38 to=326 evalue=0.00041 interpro_id=IPR014001 interpro_description=DEAD-like helicase) ; IPRSCAN: HELICASE_ATP_BIND_2 (db=ProfileScan db_id=PS51193 from=32 to=313 evalue=22.529 interpro_id=IPR014013 interpro_description=Helicase, superfamily 1/2, ATP-binding domain, DinG/Rad3-type GO=Molecular Function: hydrolase activity, acting on acid anhydrides (GO:0016817)) ; IPRSCAN: seg (db=Seg db_id=seg from=503 to=514) ; IPRSCAN: seg (db=Seg db_id=seg from=477 to=497) ; IPRSCAN: seg (db=Seg db_id=seg from=15 to=22) ; IPRSCAN: seg (db=Seg db_id=seg from=600 to=611) ; IPRSCAN: seg (db=Seg db_id=seg from=96 to=107) ; GENE: 1177595..1179589 - ( gc_cont=0.545) ; B"
                     /EC_number="3.6.4.12"
                     /EC_number="3.6.1.-"
     CDS             complement(1179590..1181191)
                     /gene="bcv:Bcav_2436"
                     /gene_comment="B"
                     /locus_tag="DORA20.01_01062"
                     /product="bcv:Bcav_2436 GTP-binding proten HflX; K03665 GTP-binding protein HflX (db=KEGG) (RBH) B"
                     /note="[goid GO:0005525] [koid KO:K03665] DORA20.01_01062 bcv:Bcav_2436 GTP-binding proten HflX; K03665 GTP-binding protein HflX (db=KEGG) (RBH) ## RBH: UniRef90_G9PD26 GTPase HflX n=1 Tax=Actinomyces graevenitzii C83 RepID=G9PD26_9ACTO (db=UNIREF) ; RBH: UniRef90_G9PD26 GTPase HflX n=1 Tax=Actinomyces graevenitzii C83 RepID=G9PD26_9ACTO (db=UNIREF) ; BLAST: GTP-binding proten HflX; K03665 GTP-binding protein HflX (db=KEGG evalue=0.0 bit_score=498.0 identity=61.0 coverage=79.7752808988764) ; BLAST: GTPase HflX n=1 Tax=Actinomyces graevenitzii C83 RepID=G9PD26_9ACTO (db=UNIREF evalue=0.0 bit_score=541.0 identity=54.8 coverage=92.50936329588015) ; IPRSCAN: GTP_HflX: GTP-binding protein HflX (db=HMMTigr db_id=TIGR03156 from=118 to=476 evalue=7.9e-165 interpro_id=IPR016496 interpro_description=HflX GTPase GO=Molecular Function: GTP binding (GO:0005525)) ; IPRSCAN: GTP-BINDING PROTEIN HFLX (db=HMMPanther db_id=PTHR10229 from=174 to=532 evalue=6.9e-125 interpro_id=IPR016496 interpro_description=HflX GTPase GO=Molecular Function: GTP binding (GO:0005525)) ; IPRSCAN: P-loop containing nucleoside triphosphate hydrolases (db=superfamily db_id=SSF52540 from=312 to=499 evalue=9.0e-43) ; IPRSCAN: no description (db=Gene3D db_id=G3DSA:3.40.50.300 from=313 to=477 evalue=2.3e-38) ; IPRSCAN: (db=HMMPfam db_id=PF01926 from=325 to=435 evalue=1.4e-23 interpro_id=IPR006073 interpro_description=GTP binding domain GO=Molecular Function: GTP binding (GO:0005525)) ; IPRSCAN: small_GTP: small GTP-binding protein domain (db=HMMTigr db_id=TIGR00231 from=311 to=474 evalue=1.9e-09 interpro_id=IPR005225 interpro_description=Small GTP-binding protein domain GO=Molecular Function: GTP binding (GO:0005525)) ; IPRSCAN: GTP1OBG (db=FPrintScan db_id=PR00326 from=316 to=336 evalue=7.5e-07 interpro_id=IPR006073 interpro_description=GTP binding domain GO=Molecular Function: GTP binding (GO:0005525)) ; IPRSCAN: GTP1OBG (db=FPrintScan db_id=PR00326 from=383 to=401 evalue=7.5e-07 interpro_id=IPR006073 interpro_description=GTP binding domain GO=Molecular Function: GTP binding (GO:0005525)) ; IPRSCAN: GTPase_HflX (db=HAMAP db_id=MF_00900 from=135 to=505 evalue=44.875 interpro_id=IPR016496 interpro_description=HflX GTPase GO=Molecular Function: GTP binding (GO:0005525)) ; IPRSCAN: coiled-coil (db=Coil db_id=coil from=273 to=308 evalue=NA) ; IPRSCAN: seg (db=Seg db_id=seg from=254 to=272) ; IPRSCAN: seg (db=Seg db_id=seg from=24 to=36) ; GENE: 1179590..1181191 - ( gc_cont=0.552) ; B"
     CDS             complement(1182122..1182280)
                     /gene="1182122..1182280"
                     /gene_comment="E"
                     /locus_tag="DORA20.01_01063"
                     /product="1182122..1182280 - ( gc_cont=0.428) (GENE) E"
                     /note="DORA20.01_01063 1182122..1182280 - ( gc_cont=0.428) (GENE) ## E"
     CDS             complement(1183002..1183490)
                     /gene="seg"
                     /gene_comment="D"
                     /locus_tag="DORA20.01_01064"
                     /product="seg (db=Seg db_id=seg from=55 to=68) (IPRSCAN) D"
                     /note="DORA20.01_01064 seg (db=Seg db_id=seg from=55 to=68) (IPRSCAN) ## IPRSCAN: seg (db=Seg db_id=seg from=104 to=121) ; IPRSCAN: transmembrane_regions (db=TMHMM db_id=tmhmm from=55 to=77) ; IPRSCAN: transmembrane_regions (db=TMHMM db_id=tmhmm from=99 to=121) ; GENE: 1183002..1183490 - ( gc_cont=0.431) ; D"
     CDS             complement(1183749..1184900)
                     /gene="hypothetical"
                     /gene_comment="C"
                     /locus_tag="DORA20.01_01065"
                     /product="hypothetical protein (db=KEGG evalue=5.0e-13 bit_score=81.0 identity=25.3 coverage=56.510416666666664) (BLAST) C"
                     /note="DORA20.01_01065 hypothetical protein (db=KEGG evalue=5.0e-13 bit_score=81.0 identity=25.3 coverage=56.510416666666664) (BLAST) ## BLAST: Putative uncharacterized protein n=8 Tax=Enterobacteriaceae RepID=B3I2W1_ECOLX (db=UNIREF evalue=9.7e-17 bit_score=94.0 identity=24.9 coverage=66.66666666666666) ; IPRSCAN: coiled-coil (db=Coil db_id=coil from=137 to=158 evalue=NA) ; GENE: 1183749..1184900 - ( gc_cont=0.385) ; C"
     CDS             complement(1186675..1186992)
                     /gene="seg"
                     /gene_comment="D"
                     /locus_tag="DORA20.01_01066"
                     /product="seg (db=Seg db_id=seg from=8 to=26) (IPRSCAN) D"
                     /note="DORA20.01_01066 seg (db=Seg db_id=seg from=8 to=26) (IPRSCAN) ## IPRSCAN: seg (db=Seg db_id=seg from=70 to=80) ; GENE: 1186675..1186992 + ( gc_cont=0.544) ; D"
     CDS             complement(1187016..1188944)
                     /gene="seg"
                     /gene_comment="D"
                     /locus_tag="DORA20.01_01067"
                     /product="seg (db=Seg db_id=seg from=4 to=17) (IPRSCAN) D"
                     /note="DORA20.01_01067 seg (db=Seg db_id=seg from=4 to=17) (IPRSCAN) ## IPRSCAN: seg (db=Seg db_id=seg from=165 to=178) ; IPRSCAN: seg (db=Seg db_id=seg from=209 to=225) ; IPRSCAN: seg (db=Seg db_id=seg from=226 to=240) ; IPRSCAN: transmembrane_regions (db=TMHMM db_id=tmhmm from=5 to=27) ; IPRSCAN: transmembrane_regions (db=TMHMM db_id=tmhmm from=162 to=184) ; IPRSCAN: transmembrane_regions (db=TMHMM db_id=tmhmm from=210 to=232) ; IPRSCAN: transmembrane_regions (db=TMHMM db_id=tmhmm from=242 to=264) ; IPRSCAN: transmembrane_regions (db=TMHMM db_id=tmhmm from=285 to=307) ; IPRSCAN: transmembrane_regions (db=TMHMM db_id=tmhmm from=528 to=550) ; IPRSCAN: transmembrane_regions (db=TMHMM db_id=tmhmm from=581 to=603) ; IPRSCAN: transmembrane_regions (db=TMHMM db_id=tmhmm from=607 to=629) ; GENE: 1187016..1188944 + ( gc_cont=0.485) ; D"
     CDS             complement(1188950..1189594)
                     /gene="ABC"
                     /gene_comment="C"
                     /locus_tag="DORA20.01_01068"
                     /product="ABC transporter; K02003 putative ABC transport system ATP-binding protein (db=KEGG evalue=8.4e-42 bit_score=176.0 identity=43.1 coverage=92.55813953488372) (BLAST) C"
                     /note="[goid GO:0017111] [goid GO:0000166] [goid GO:0016887] [goid GO:0005524] [koid KO:K02003] DORA20.01_01068 ABC transporter; K02003 putative ABC transport system ATP-binding protein (db=KEGG evalue=8.4e-42 bit_score=176.0 identity=43.1 coverage=92.55813953488372) (BLAST) ## BLAST: Putative uncharacterized protein n=2 Tax=Firmicutes RepID=G1WXC3_9FIRM (db=UNIREF evalue=0.0 bit_score=201.0 identity=45.5 coverage=95.34883720930233) ; IPRSCAN: ABC_TRANSPORTER_1 (db=PatternScan db_id=PS00211 from=137 to=151 evalue=0.0 interpro_id=IPR017871 interpro_description=ABC transporter, conserved site GO=Molecular Function: ATP binding (GO:0005524), Molecular Function: ATPase activity (GO:0016887)) ; IPRSCAN: ATP BINDING CASSETE (ABC) TRANSPORTER (db=HMMPanther db_id=PTHR19222 from=3 to=206 evalue=1.4e-60) ; IPRSCAN: P-loop containing nucleoside triphosphate hydrolases (db=superfamily db_id=SSF52540 from=5 to=212 evalue=5.9e-53) ; IPRSCAN: no description (db=Gene3D db_id=G3DSA:3.40.50.300 from=3 to=206 evalue=1.1e-43) ; IPRSCAN: (db=HMMPfam db_id=PF00005 from=42 to=165 evalue=5.3e-19 interpro_id=IPR003439 interpro_description=ABC transporter-like GO=Molecular Function: ATP binding (GO:0005524), Molecular Function: ATPase activity (GO:0016887)) ; IPRSCAN: no description (db=HMMSmart db_id=SM00382 from=27 to=209 evalue=7.7e-12 interpro_id=IPR003593 interpro_description=ATPase, AAA+ type, core GO=Molecular Function: nucleotide binding (GO:0000166), Molecular Function: nucleoside-triphosphatase activity (GO:0017111)) ; IPRSCAN: ABC_TRANSPORTER_2 (db=ProfileScan db_id=PS50893 from=3 to=214 evalue=15.166 interpro_id=IPR003439 interpro_description=ABC transporter-like GO=Molecular Function: ATP binding (GO:0005524), Molecular Function: ATPase activity (GO:0016887)) ; IPRSCAN: seg (db=Seg db_id=seg from=42 to=52) ; GENE: 1188950..1189594 + ( gc_cont=0.490) ; C"
     CDS             complement(1189980..1190360)
                     /gene="hypothetical"
                     /gene_comment="C"
                     /locus_tag="DORA20.01_01069"
                     /product="hypothetical protein (db=KEGG evalue=2.2e-34 bit_score=150.0 identity=53.6 coverage=97.63779527559055) (BLAST) C"
                     /note="DORA20.01_01069 hypothetical protein (db=KEGG evalue=2.2e-34 bit_score=150.0 identity=53.6 coverage=97.63779527559055) (BLAST) ## BLAST: Putative uncharacterized protein n=4 Tax=Mobiluncus curtisii RepID=E0N244_9ACTO (db=UNIREF evalue=2.9e-34 bit_score=150.0 identity=53.6 coverage=97.63779527559055) ; IPRSCAN: (db=HMMPfam db_id=PF11253 from=1 to=124 evalue=3.0e-42 interpro_id=IPR021412 interpro_description=Protein of unknown function DUF3052) ; IPRSCAN: seg (db=Seg db_id=seg from=28 to=38) ; IPRSCAN: seg (db=Seg db_id=seg from=52 to=69) ; GENE: 1189980..1190360 - ( gc_cont=0.541) ; C"
     CDS             complement(116490..117272)
                     /gene="RTX"
                     /gene_comment="C"
                     /locus_tag="DORA20.01_00107"
                     /product="RTX toxin (db=KEGG evalue=2.2e-20 bit_score=105.0 identity=40.4 coverage=52.10727969348659) (BLAST) C"
                     /note="DORA20.01_00107 RTX toxin (db=KEGG evalue=2.2e-20 bit_score=105.0 identity=40.4 coverage=52.10727969348659) (BLAST) ## BLAST: RTX toxin n=1 Tax=Eggerthella sp. YY7918 RepID=F7UX71_EEGSY (db=UNIREF evalue=2.9e-20 bit_score=105.0 identity=40.4 coverage=52.10727969348659) ; IPRSCAN: (db=HMMPfam db_id=PF05257 from=28 to=125 evalue=5.6e-07 interpro_id=IPR007921 interpro_description=Cysteine, histidine-dependent amidohydrolase/peptidase) ; IPRSCAN: seg (db=Seg db_id=seg from=117 to=132) ; GENE: 116490..117272 - ( gc_cont=0.604) ; C"
     CDS             complement(1190731..1193478)
                     /gene="ske:Sked_14140"
                     /gene_comment="B"
                     /locus_tag="DORA20.01_01070"
                     /product="ske:Sked_14140 pyruvate dehydrogenase E1 component, homodimeric type (EC:1.2.4.1); K00163 pyruvate dehydrogenase E1 component [EC:1.2.4.1] (db=KEGG) (RBH) B"
                     /note="[goid GO:0008152] [goid GO:0003824] [goid GO:0055114] [goid GO:0016491] [koid KO:K00163] DORA20.01_01070 ske:Sked_14140 pyruvate dehydrogenase E1 component, homodimeric type (EC:1.2.4.1); K00163 pyruvate dehydrogenase E1 component [EC:1.2.4.1] (db=KEGG) (RBH) ## RBH: UniRef90_C0W3W8 Pyruvate dehydrogenase E1 component n=1 Tax=Actinomyces urogenitalis DSM 15434 RepID=C0W3W8_9ACTO (db=UNIREF) ; RBH: UniRef90_C0W3W8 Pyruvate dehydrogenase E1 component n=1 Tax=Actinomyces urogenitalis DSM 15434 RepID=C0W3W8_9ACTO (db=UNIREF) ; BLAST: pyruvate dehydrogenase E1 component, homodimeric type (EC:1.2.4.1); K00163 pyruvate dehydrogenase E1 component [EC:1.2.4.1] (db=KEGG evalue=0.0 bit_score=1288.0 identity=67.9 coverage=97.92576419213974) ; BLAST: Pyruvate dehydrogenase E1 component n=1 Tax=Actinomyces urogenitalis DSM 15434 RepID=C0W3W8_9ACTO (db=UNIREF evalue=0.0 bit_score=1331.0 identity=69.0 coverage=99.78165938864629) ; IPRSCAN: Pyruvate dehydrogenase, E1 component (db=HMMPIR db_id=PIRSF000156 from=1 to=914 evalue=0.0 interpro_id=IPR004660 interpro_description=2-oxo-acid dehydrogenase E1 component homodimeric type GO=Molecular Function: oxidoreductase activity (GO:0016491), Biological Process: oxidation-reduction process (GO:0055114)) ; IPRSCAN: aceE: pyruvate dehydrogenase (acetyl-transfe (db=HMMTigr db_id=TIGR00759 from=16 to=910 evalue=0.0 interpro_id=IPR004660 interpro_description=2-oxo-acid dehydrogenase E1 component homodimeric type GO=Molecular Function: oxidoreductase activity (GO:0016491), Biological Process: oxidation-reduction process (GO:0055114)) ; IPRSCAN: Thiamin diphosphate-binding fold (THDP-binding) (db=superfamily db_id=SSF52518 from=68 to=488 evalue=6.5e-126) ; IPRSCAN: Thiamin diphosphate-binding fold (THDP-binding) (db=superfamily db_id=SSF52518 from=490 to=724 evalue=8.6e-91) ; IPRSCAN: no description (db=Gene3D db_id=G3DSA:3.40.50.970 from=83 to=488 evalue=3.2e-72) ; IPRSCAN: no description (db=Gene3D db_id=G3DSA:3.40.50.920 from=736 to=904 evalue=2.4e-53 interpro_id=IPR015941 interpro_description=Transketolase-like, C-terminal GO=Molecular Function: catalytic activity (GO:0003824), Biological Process: metabolic process (GO:0008152)) ; IPRSCAN: TK C-terminal domain-like (db=superfamily db_id=SSF52922 from=726 to=904 evalue=1.5e-50 interpro_id=IPR009014 interpro_description=Transketolase, C-terminal/Pyruvate-ferredoxin oxidoreductase, domain II GO=Molecular Function: catalytic activity (GO:0003824), Biological Process: metabolic process (GO:0008152)) ; IPRSCAN: (db=HMMPfam db_id=PF00456 from=116 to=307 evalue=1.7e-15 interpro_id=IPR005474 interpro_description=Transketolase, N-terminal) ; IPRSCAN: TRANSKETOLASE (db=HMMPanther db_id=PTHR11624:SF2 from=121 to=306 evalue=1.0e-09) ; IPRSCAN: DEHYDROGENASE RELATED (db=HMMPanther db_id=PTHR11624 from=121 to=306 evalue=1.0e-09) ; IPRSCAN: seg (db=Seg db_id=seg from=592 to=597) ; GENE: 1190731..1193478 + ( gc_cont=0.546) ; B"
                     /EC_number="1.2.4.1"
     CDS             complement(1193618..1193962)
                     /gene="hypothetical"
                     /gene_comment="C"
                     /locus_tag="DORA20.01_01071"
                     /product="hypothetical protein (db=KEGG evalue=2.0e-10 bit_score=70.0 identity=41.2 coverage=73.04347826086956) (BLAST) C"
                     /note="DORA20.01_01071 hypothetical protein (db=KEGG evalue=2.0e-10 bit_score=70.0 identity=41.2 coverage=73.04347826086956) (BLAST) ## BLAST: Putative uncharacterized protein n=1 Tax=Leptotrichia hofstadii F0254 RepID=C9MV27_9FUSO (db=UNIREF evalue=1.4e-11 bit_score=75.0 identity=41.9 coverage=80.0) ; IPRSCAN: coiled-coil (db=Coil db_id=coil from=7 to=28 evalue=NA) ; GENE: 1193618..1193962 + ( gc_cont=0.551) ; C"
     CDS             complement(1193966..1194097)
                     /gene="transmembrane_regions"
                     /gene_comment="D"
                     /locus_tag="DORA20.01_01072"
                     /product="transmembrane_regions (db=TMHMM db_id=tmhmm from=9 to=28) (IPRSCAN) D"
                     /note="DORA20.01_01072 transmembrane_regions (db=TMHMM db_id=tmhmm from=9 to=28) (IPRSCAN) ## GENE: 1193966..1194097 - ( gc_cont=0.439) ; D"
     CDS             complement(1194923..1195312)
                     /gene="1194923..1195312"
                     /gene_comment="E"
                     /locus_tag="DORA20.01_01073"
                     /product="1194923..1195312 + ( gc_cont=0.521) (GENE) E"
                     /note="DORA20.01_01073 1194923..1195312 + ( gc_cont=0.521) (GENE) ## E"
     CDS             complement(1195587..1195853)
                     /gene="seg"
                     /gene_comment="D"
                     /locus_tag="DORA20.01_01074"
                     /product="seg (db=Seg db_id=seg from=9 to=20) (IPRSCAN) D"
                     /note="DORA20.01_01074 seg (db=Seg db_id=seg from=9 to=20) (IPRSCAN) ## IPRSCAN: transmembrane_regions (db=TMHMM db_id=tmhmm from=9 to=28) ; GENE: 1195587..1195853 - ( gc_cont=0.517) ; D"
     CDS             complement(1196029..1196529)
                     /gene="PROKAR_LIPOPROTEIN"
                     /gene_comment="D"
                     /locus_tag="DORA20.01_01075"
                     /product="PROKAR_LIPOPROTEIN (db=ProfileScan db_id=PS51257 from=1 to=22 evalue=6.0) (IPRSCAN) D"
                     /note="DORA20.01_01075 PROKAR_LIPOPROTEIN (db=ProfileScan db_id=PS51257 from=1 to=22 evalue=6.0) (IPRSCAN) ## IPRSCAN: coiled-coil (db=Coil db_id=coil from=38 to=59 evalue=NA) ; IPRSCAN: seg (db=Seg db_id=seg from=8 to=28) ; IPRSCAN: seg (db=Seg db_id=seg from=61 to=96) ; GENE: 1196029..1196529 - ( gc_cont=0.545) ; D"
     CDS             complement(1196922..1197353)
                     /gene="ACP-like"
                     /gene_comment="D"
                     /locus_tag="DORA20.01_01076"
                     /product="ACP-like (db=superfamily db_id=SSF47336 from=65 to=143 evalue=1.9e-07 interpro_id=IPR009081 interpro_description=Acyl carrier protein-like GO=Molecular Function: acyl carrier activity (GO:0000036)) (IPRSCAN) D"
                     /note="[goid GO:0048037] [goid GO:0000036] DORA20.01_01076 ACP-like (db=superfamily db_id=SSF47336 from=65 to=143 evalue=1.9e-07 interpro_id=IPR009081 interpro_description=Acyl carrier protein-like GO=Molecular Function: acyl carrier activity (GO:0000036)) (IPRSCAN) ## IPRSCAN: (db=HMMPfam db_id=PF00550 from=76 to=138 evalue=2.1e-06 interpro_id=IPR006163 interpro_description=Phosphopantetheine-binding GO=Molecular Function: cofactor binding (GO:0048037)) ; IPRSCAN: no description (db=Gene3D db_id=G3DSA:1.10.1200.10 from=68 to=141 evalue=0.0002 interpro_id=IPR009081 interpro_description=Acyl carrier protein-like GO=Molecular Function: acyl carrier activity (GO:0000036)) ; IPRSCAN: ACP_DOMAIN (db=ProfileScan db_id=PS50075 from=72 to=142 evalue=9.645 interpro_id=IPR009081 interpro_description=Acyl carrier protein-like GO=Molecular Function: acyl carrier activity (GO:0000036)) ; IPRSCAN: seg (db=Seg db_id=seg from=2 to=13) ; IPRSCAN: seg (db=Seg db_id=seg from=44 to=58) ; GENE: 1196922..1197353 - ( gc_cont=0.565) ; D"
     CDS             complement(1197355..1197852)
                     /gene="hypothetical"
                     /gene_comment="C"
                     /locus_tag="DORA20.01_01077"
                     /product="hypothetical protein (db=KEGG evalue=0.0 bit_score=247.0 identity=72.0 coverage=95.78313253012048) (BLAST) C"
                     /note="DORA20.01_01077 hypothetical protein (db=KEGG evalue=0.0 bit_score=247.0 identity=72.0 coverage=95.78313253012048) (BLAST) ## BLAST: Putative uncharacterized protein n=7 Tax=Actinomyces RepID=E7NC13_9ACTO (db=UNIREF evalue=0.0 bit_score=255.0 identity=73.5 coverage=96.3855421686747) ; IPRSCAN: (db=HMMPfam db_id=PF11343 from=9 to=164 evalue=1.5e-72 interpro_id=IPR021491 interpro_description=Protein of unknown function DUF3145) ; GENE: 1197355..1197852 - ( gc_cont=0.588) ; C"
     CDS             complement(1198377..1198868)
                     /gene="def2;"
                     /gene_comment="C"
                     /locus_tag="DORA20.01_01078"
                     /product="def2; peptide deformylase (EC:3.5.1.88); K01462 peptide deformylase [EC:3.5.1.88] (db=KEGG evalue=0.0 bit_score=265.0 identity=73.8 coverage=98.78048780487805) (BLAST) C"
                     /note="[goid GO:0042586] [goid GO:0005506] [koid KO:K01462] DORA20.01_01078 def2; peptide deformylase (EC:3.5.1.88); K01462 peptide deformylase [EC:3.5.1.88] (db=KEGG evalue=0.0 bit_score=265.0 identity=73.8 coverage=98.78048780487805) (BLAST) ## BLAST: Peptide deformylase n=2 Tax=Actinomyces RepID=F9PGX1_9ACTO (db=UNIREF evalue=0.0 bit_score=277.0 identity=78.5 coverage=98.78048780487805) ; IPRSCAN: Peptide deformylase (db=superfamily db_id=SSF56420 from=2 to=163 evalue=1.3e-51 interpro_id=IPR023635 interpro_description=Peptide deformylase) ; IPRSCAN: no description (db=Gene3D db_id=G3DSA:3.90.45.10 from=4 to=160 evalue=8.5e-45 interpro_id=IPR023635 interpro_description=Peptide deformylase) ; IPRSCAN: POLYPEPTIDE DEFORMYLASE (db=HMMPanther db_id=PTHR10458 from=7 to=159 evalue=1.7e-41 interpro_id=IPR000181 interpro_description=Formylmethionine deformylase GO=Molecular Function: iron ion binding (GO:0005506), Molecular Function: peptide deformylase activity (GO:0042586)) ; IPRSCAN: (db=HMMPfam db_id=PF01327 from=5 to=151 evalue=1.0e-38 interpro_id=IPR023635 interpro_description=Peptide deformylase) ; IPRSCAN: pept_deformyl: peptide deformylase (db=HMMTigr db_id=TIGR00079 from=3 to=160 evalue=3.4e-33 interpro_id=IPR000181 interpro_description=Formylmethionine deformylase GO=Molecular Function: iron ion binding (GO:0005506), Molecular Function: peptide deformylase activity (GO:0042586)) ; IPRSCAN: Peptide deformylase (db=HMMPIR db_id=PIRSF004749 from=1 to=162 evalue=5.5e-29 interpro_id=IPR000181 interpro_description=Formylmethionine deformylase GO=Molecular Function: iron ion binding (GO:0005506), Molecular Function: peptide deformylase activity (GO:0042586)) ; IPRSCAN: PDEFORMYLASE (db=FPrintScan db_id=PR01576 from=119 to=148 evalue=3.1e-23 interpro_id=IPR000181 interpro_description=Formylmethionine deformylase GO=Molecular Function: iron ion binding (GO:0005506), Molecular Function: peptide deformylase activity (GO:0042586)) ; IPRSCAN: PDEFORMYLASE (db=FPrintScan db_id=PR01576 from=100 to=118 evalue=3.1e-23 interpro_id=IPR000181 interpro_description=Formylmethionine deformylase GO=Molecular Function: iron ion binding (GO:0005506), Molecular Function: peptide deformylase activity (GO:0042586)) ; IPRSCAN: PDEFORMYLASE (db=FPrintScan db_id=PR01576 from=88 to=99 evalue=3.1e-23 interpro_id=IPR000181 interpro_description=Formylmethionine deformylase GO=Molecular Function: iron ion binding (GO:0005506), Molecular Function: peptide deformylase activity (GO:0042586)) ; IPRSCAN: PDEFORMYLASE (db=FPrintScan db_id=PR01576 from=33 to=62 evalue=3.1e-23 interpro_id=IPR000181 interpro_description=Formylmethionine deformylase GO=Molecular Function: iron ion binding (GO:0005506), Molecular Function: peptide deformylase activity (GO:0042586)) ; IPRSCAN: Pep_deformylase (db=HAMAP db_id=MF_00163 from=2 to=161 evalue=25.507 interpro_id=IPR000181 interpro_description=Formylmethionine deformylase GO=Molecular Function: iron ion binding (GO:0005506), Molecular Function: peptide deformylase activity (GO:0042586)) ; IPRSCAN: seg (db=Seg db_id=seg from=141 to=152) ; GENE: 1198377..1198868 - ( gc_cont=0.528) ; C"
                     /EC_number="3.5.1.88"
     CDS             complement(1198872..1200725)
                     /gene="mcu:HMPREF0573_11422"
                     /gene_comment="B"
                     /locus_tag="DORA20.01_01079"
                     /product="mcu:HMPREF0573_11422 proS; proline--tRNA ligase (EC:6.1.1.15); K01881 prolyl-tRNA synthetase [EC:6.1.1.15] (db=KEGG) (RBH) B"
                     /note="[goid GO:0006418] [goid GO:0004812] [goid GO:0000166] [goid GO:0006433] [goid GO:0005737] [goid GO:0005524] [goid GO:0004827] [koid KO:K01881] DORA20.01_01079 mcu:HMPREF0573_11422 proS; proline--tRNA ligase (EC:6.1.1.15); K01881 prolyl-tRNA synthetase [EC:6.1.1.15] (db=KEGG) (RBH) ## RBH: UniRef90_C0W055 Proline--tRNA ligase n=1 Tax=Actinomyces coleocanis DSM 15436 RepID=C0W055_9ACTO (db=UNIREF) ; RBH: UniRef90_C0W055 Proline--tRNA ligase n=1 Tax=Actinomyces coleocanis DSM 15436 RepID=C0W055_9ACTO (db=UNIREF) ; BLAST: proS; proline--tRNA ligase (EC:6.1.1.15); K01881 prolyl-tRNA synthetase [EC:6.1.1.15] (db=KEGG evalue=0.0 bit_score=818.0 identity=69.2 coverage=93.20388349514563) ; BLAST: Proline--tRNA ligase n=1 Tax=Actinomyces coleocanis DSM 15436 RepID=C0W055_9ACTO (db=UNIREF evalue=0.0 bit_score=823.0 identity=67.4 coverage=95.79288025889967) ; IPRSCAN: PROLYL-TRNA SYNTHETASE (db=HMMPanther db_id=PTHR11451:SF3 from=36 to=607 evalue=3.9e-191 interpro_id=IPR004500 interpro_description=Prolyl-tRNA synthetase, class IIa, bacterial-type GO=Molecular Function: proline-tRNA ligase activity (GO:0004827), Molecular Function: ATP binding (GO:0005524), Cellular Component: cytoplasm (GO:0005737), Biological Process: prolyl-tRNA aminoacylation (GO:0006433)) ; IPRSCAN: TRNA SYNTHETASE-RELATED (db=HMMPanther db_id=PTHR11451 from=36 to=607 evalue=3.9e-191) ; IPRSCAN: proS_fam_II: prolyl-tRNA synthetase (db=HMMTigr db_id=TIGR00409 from=1 to=590 evalue=2.9e-181 interpro_id=IPR004500 interpro_description=Prolyl-tRNA synthetase, class IIa, bacterial-type GO=Molecular Function: proline-tRNA ligase activity (GO:0004827), Molecular Function: ATP binding (GO:0005524), Cellular Component: cytoplasm (GO:0005737), Biological Process: prolyl-tRNA aminoacylation (GO:0006433)) ; IPRSCAN: Class II aaRS and biotin synthetases (db=superfamily db_id=SSF55681 from=7 to=501 evalue=2.1e-87) ; IPRSCAN: no description (db=Gene3D db_id=G3DSA:3.30.930.10 from=21 to=491 evalue=7.3e-74) ; IPRSCAN: (db=HMMPfam db_id=PF00587 from=49 to=207 evalue=2.4e-33 interpro_id=IPR002314 interpro_description=Aminoacyl-tRNA synthetase, class II (G/ H/ P/ S), conserved domain GO=Molecular Function: nucleotide binding (GO:0000166), Molecular Function: aminoacyl-tRNA ligase activity (GO:0004812), Molecular Function: ATP binding (GO:0005524), Cellular Component: cytoplasm (GO:0005737), Biological Process: tRNA aminoacylation for protein translation (GO:0006418)) ; IPRSCAN: Class II aaRS ABD-related (db=superfamily db_id=SSF52954 from=486 to=609 evalue=5.2e-29 interpro_id=IPR004154 interpro_description=Anticodon-binding) ; IPRSCAN: no description (db=Gene3D db_id=G3DSA:3.40.50.800 from=492 to=592 evalue=2.8e-20 interpro_id=IPR004154 interpro_description=Anticodon-binding) ; IPRSCAN: (db=HMMPfam db_id=PF04073 from=254 to=402 evalue=1.1e-19 interpro_id=IPR007214 interpro_description=YbaK/aminoacyl-tRNA synthetase-associated domain) ; IPRSCAN: (db=HMMPfam db_id=PF03129 from=498 to=588 evalue=2.7e-16 interpro_id=IPR004154 interpro_description=Anticodon-binding) ; IPRSCAN: TRNASYNTHPRO (db=FPrintScan db_id=PR01046 from=142 to=153 evalue=2.4e-14 interpro_id=IPR002316 interpro_description=Prolyl-tRNA synthetase, class IIa GO=Molecular Function: proline-tRNA ligase activity (GO:0004827), Molecular Function: ATP binding (GO:0005524), Cellular Component: cytoplasm (GO:0005737), Biological Process: prolyl-tRNA aminoacylation (GO:0006433)) ; IPRSCAN: TRNASYNTHPRO (db=FPrintScan db_id=PR01046 from=132 to=140 evalue=2.4e-14 interpro_id=IPR002316 interpro_description=Prolyl-tRNA synthetase, class IIa GO=Molecular Function: proline-tRNA ligase activity (GO:0004827), Molecular Function: ATP binding (GO:0005524), Cellular Component: cytoplasm (GO:0005737), Biological Process: prolyl-tRNA aminoacylation (GO:0006433)) ; IPRSCAN: TRNASYNTHPRO (db=FPrintScan db_id=PR01046 from=102 to=113 evalue=2.4e-14 interpro_id=IPR002316 interpro_description=Prolyl-tRNA synthetase, class IIa GO=Molecular Function: proline-tRNA ligase activity (GO:0004827), Molecular Function: ATP binding (GO:0005524), Cellular Component: cytoplasm (GO:0005737), Biological Process: prolyl-tRNA aminoacylation (GO:0006433)) ; IPRSCAN: TRNASYNTHPRO (db=FPrintScan db_id=PR01046 from=66 to=84 evalue=2.4e-14 interpro_id=IPR002316 interpro_description=Prolyl-tRNA synthetase, class IIa GO=Molecular Function: proline-tRNA ligase activity (GO:0004827), Molecular Function: ATP binding (GO:0005524), Cellular Component: cytoplasm (GO:0005737), Biological Process: prolyl-tRNA aminoacylation (GO:0006433)) ; IPRSCAN: YbaK/ProRS associated domain (db=superfamily db_id=SSF55826 from=294 to=423 evalue=4.0e-10 interpro_id=IPR007214 interpro_description=YbaK/aminoacyl-tRNA synthetase-associated domain) ; IPRSCAN: AA_TRNA_LIGASE_II (db=ProfileScan db_id=PS50862 from=31 to=491 evalue=20.839 interpro_id=IPR006195 interpro_description=Aminoacyl-tRNA synthetase, class II GO=Molecular Function: nucleotide binding (GO:0000166), Molecular Function: aminoacyl-tRNA ligase activity (GO:0004812), Molecular Function: ATP binding (GO:0005524), Cellular Component: cytoplasm (GO:0005737), Biological Process: tRNA aminoacylation for protein translation (GO:0006418)) ; IPRSCAN: Pro_tRNA_synth_type1 (db=HAMAP db_id=MF_01569 from=1 to=592 evalue=35.289 interpro_id=IPR023717 interpro_description=Prolyl-tRNA synthetase, class IIa, type 1 GO=Molecular Function: proline-tRNA ligase activity (GO:0004827), Molecular Function: ATP binding (GO:0005524), Cellular Component: cytoplasm (GO:0005737), Biological Process: prolyl-tRNA aminoacylation (GO:0006433)) ; IPRSCAN: seg (db=Seg db_id=seg from=170 to=185) ; GENE: 1198872..1200725 - ( gc_cont=0.565) ; B"
                     /EC_number="6.1.1.15"
     CDS             complement(117275..117427)
                     /gene="117275..117427"
                     /gene_comment="E"
                     /locus_tag="DORA20.01_00108"
                     /product="117275..117427 - ( gc_cont=0.575) (GENE) E"
                     /note="DORA20.01_00108 117275..117427 - ( gc_cont=0.575) (GENE) ## E"
     CDS             complement(1201426..1202556)
                     /gene="bcv:Bcav_2498"
                     /gene_comment="B"
                     /locus_tag="DORA20.01_01080"
                     /product="bcv:Bcav_2498 ispG; 4-hydroxy-3-methylbut-2-en-1-yl diphosphate synthase (EC:1.17.7.1); K03526 (E)-4-hydroxy-3-methylbut-2-enyl-diphosphate synthase [EC:1.17.7.1] (db=KEGG) (RBH) B"
                     /note="[goid GO:0044237] [goid GO:0016114] [goid GO:0055114] [goid GO:0046429] [goid GO:0008299] [goid GO:0005506] [koid KO:K03526] DORA20.01_01080 bcv:Bcav_2498 ispG; 4-hydroxy-3-methylbut-2-en-1-yl diphosphate synthase (EC:1.17.7.1); K03526 (E)-4-hydroxy-3-methylbut-2-enyl-diphosphate synthase [EC:1.17.7.1] (db=KEGG) (RBH) ## RBH: UniRef90_D1C044 4-hydroxy-3-methylbut-2-en-1-yl diphosphate synthase n=1 Tax=Xylanimonas cellulosilytica DSM 15894 RepID=D1C044_XYLCX (db=UNIREF) ; RBH: UniRef90_D1C044 4-hydroxy-3-methylbut-2-en-1-yl diphosphate synthase n=1 Tax=Xylanimonas cellulosilytica DSM 15894 RepID=D1C044_XYLCX (db=UNIREF) ; BLAST: ispG; 4-hydroxy-3-methylbut-2-en-1-yl diphosphate synthase (EC:1.17.7.1); K03526 (E)-4-hydroxy-3-methylbut-2-enyl-diphosphate synthase [EC:1.17.7.1] (db=KEGG evalue=0.0 bit_score=565.0 identity=76.1 coverage=97.87798408488064) ; BLAST: 4-hydroxy-3-methylbut-2-en-1-yl diphosphate synthase n=1 Tax=Xylanimonas cellulosilytica DSM 15894 RepID=D1C044_XYLCX (db=UNIREF evalue=0.0 bit_score=565.0 identity=77.3 coverage=97.61273209549071) ; IPRSCAN: 4-hydroxy-3-methylbut-2-en-1-yl diphosphate synthase (db=HMMPIR db_id=PIRSF004640 from=7 to=367 evalue=2.2e-192 interpro_id=IPR016425 interpro_description=4-hydroxy-3-methylbut-2-en-1-yl diphosphate synthase, bacterial GO=Molecular Function: iron ion binding (GO:0005506), Biological Process: isoprenoid biosynthetic process (GO:0008299), Molecular Function: 4-hydroxy-3-methylbut-2-en-1-yl diphosphate synthase activity (GO:0046429), Biological Process: oxidation-reduction process (GO:0055114)) ; IPRSCAN: ispG_gcpE: 4-hydroxy-3-methylbut-2-en-1-yl (db=HMMTigr db_id=TIGR00612 from=11 to=357 evalue=1.1e-144 interpro_id=IPR004588 interpro_description=4-hydroxy-3-methylbut-2-en-1-yl diphosphate synthase, bacterial-type GO=Biological Process: terpenoid biosynthetic process (GO:0016114), Molecular Function: 4-hydroxy-3-methylbut-2-en-1-yl diphosphate synthase activity (GO:0046429), Biological Process: oxidation-reduction process (GO:0055114)) ; IPRSCAN: (db=HMMPfam db_id=PF04551 from=14 to=356 evalue=3.7e-127 interpro_id=IPR004588 interpro_description=4-hydroxy-3-methylbut-2-en-1-yl diphosphate synthase, bacterial-type GO=Biological Process: terpenoid biosynthetic process (GO:0016114), Molecular Function: 4-hydroxy-3-methylbut-2-en-1-yl diphosphate synthase activity (GO:0046429), Biological Process: oxidation-reduction process (GO:0055114)) ; IPRSCAN: Sulfite reductase hemoprotein (SiRHP), domains 2 and 4 (db=superfamily db_id=SSF56014 from=265 to=362 evalue=1.8e-11) ; IPRSCAN: Dihydropteroate synthetase-like (db=superfamily db_id=SSF51717 from=16 to=210 evalue=2.7e-06 interpro_id=IPR011005 interpro_description=Dihydropteroate synthase-like GO=Biological Process: cellular metabolic process (GO:0044237)) ; IPRSCAN: IspG (db=HAMAP db_id=MF_00159 from=9 to=361 evalue=32.382 interpro_id=IPR004588 interpro_description=4-hydroxy-3-methylbut-2-en-1-yl diphosphate synthase, bacterial-type GO=Biological Process: terpenoid biosynthetic process (GO:0016114), Molecular Function: 4-hydroxy-3-methylbut-2-en-1-yl diphosphate synthase activity (GO:0046429), Biological Process: oxidation-reduction process (GO:0055114)) ; IPRSCAN: seg (db=Seg db_id=seg from=361 to=374) ; IPRSCAN: seg (db=Seg db_id=seg from=329 to=341) ; GENE: 1201426..1202556 - ( gc_cont=0.554) ; B"
                     /EC_number="1.17.7.1"
     CDS             complement(1202713..1204002)
                     /gene="cga:Celgi_2089"
                     /gene_comment="B"
                     /locus_tag="DORA20.01_01081"
                     /product="cga:Celgi_2089 peptidase M50 (db=KEGG) (RBH) B"
                     /note="[goid GO:0005515] [goid GO:0006508] [goid GO:0004222] DORA20.01_01081 cga:Celgi_2089 peptidase M50 (db=KEGG) (RBH) ## RBH: UniRef90_D4TY70 Zinc metalloprotease n=2 Tax=Actinomyces odontolyticus RepID=D4TY70_9ACTO (db=UNIREF) ; RBH: UniRef90_D4TY70 Zinc metalloprotease n=2 Tax=Actinomyces odontolyticus RepID=D4TY70_9ACTO (db=UNIREF) ; BLAST: peptidase M50 (db=KEGG evalue=0.0 bit_score=333.0 identity=40.0 coverage=99.30232558139535) ; BLAST: Zinc metalloprotease n=2 Tax=Actinomyces odontolyticus RepID=D4TY70_9ACTO (db=UNIREF evalue=0.0 bit_score=367.0 identity=44.4 coverage=94.88372093023256) ; IPRSCAN: (db=HMMPfam db_id=PF02163 from=11 to=383 evalue=4.1e-41 interpro_id=IPR008915 interpro_description=Peptidase M50 GO=Molecular Function: metalloendopeptidase activity (GO:0004222), Biological Process: proteolysis (GO:0006508)) ; IPRSCAN: PDZ domain-like (db=superfamily db_id=SSF50156 from=161 to=250 evalue=4.7e-12 interpro_id=IPR001478 interpro_description=PDZ/DHR/GLGF GO=Molecular Function: protein binding (GO:0005515)) ; IPRSCAN: no description (db=HMMSmart db_id=SM00228 from=162 to=243 evalue=1.5e-06 interpro_id=IPR001478 interpro_description=PDZ/DHR/GLGF GO=Molecular Function: protein binding (GO:0005515)) ; IPRSCAN: no description (db=Gene3D db_id=G3DSA:2.30.42.10 from=162 to=250 evalue=2.1e-06) ; IPRSCAN: transmembrane_regions (db=TMHMM db_id=tmhmm from=2 to=21) ; IPRSCAN: seg (db=Seg db_id=seg from=4 to=20) ; IPRSCAN: seg (db=Seg db_id=seg from=341 to=354) ; IPRSCAN: transmembrane_regions (db=TMHMM db_id=tmhmm from=147 to=169) ; IPRSCAN: transmembrane_regions (db=TMHMM db_id=tmhmm from=340 to=362) ; IPRSCAN: transmembrane_regions (db=TMHMM db_id=tmhmm from=401 to=423) ; GENE: 1202713..1204002 - ( gc_cont=0.556) ; B"
     CDS             complement(1204012..1205226)
                     /gene="ahe:Arch_0605"
                     /gene_comment="B"
                     /locus_tag="DORA20.01_01082"
                     /product="ahe:Arch_0605 1-deoxy-D-xylulose 5-phosphate reductoisomerase (EC:1.1.1.267); K00099 1-deoxy-D-xylulose-5-phosphate reductoisomerase [EC:1.1.1.267] (db=KEGG) (RBH) B"
                     /note="[goid GO:0005515] [goid GO:0070402] [goid GO:0055114] [goid GO:0046872] [goid GO:0030604] [goid GO:0008299] [koid KO:K00099] DORA20.01_01082 ahe:Arch_0605 1-deoxy-D-xylulose 5-phosphate reductoisomerase (EC:1.1.1.267); K00099 1-deoxy-D-xylulose-5-phosphate reductoisomerase [EC:1.1.1.267] (db=KEGG) (RBH) ## RBH: UniRef90_A7BDD0 1-deoxy-D-xylulose 5-phosphate reductoisomerase n=2 Tax=Actinomyces odontolyticus RepID=A7BDD0_9ACTO (db=UNIREF) ; RBH: UniRef90_A7BDD0 1-deoxy-D-xylulose 5-phosphate reductoisomerase n=2 Tax=Actinomyces odontolyticus RepID=A7BDD0_9ACTO (db=UNIREF) ; BLAST: 1-deoxy-D-xylulose 5-phosphate reductoisomerase (EC:1.1.1.267); K00099 1-deoxy-D-xylulose-5-phosphate reductoisomerase [EC:1.1.1.267] (db=KEGG evalue=0.0 bit_score=443.0 identity=57.9 coverage=98.51851851851852) ; BLAST: 1-deoxy-D-xylulose 5-phosphate reductoisomerase n=2 Tax=Actinomyces odontolyticus RepID=A7BDD0_9ACTO (db=UNIREF evalue=0.0 bit_score=476.0 identity=61.6 coverage=97.77777777777777) ; IPRSCAN: 1-deoxy-D-xylulose 5-phosphate reductoisomerase (db=HMMPIR db_id=PIRSF006205 from=1 to=404 evalue=1.8e-176 interpro_id=IPR003821 interpro_description=1-deoxy-D-xylulose 5-phosphate reductoisomerase GO=Biological Process: isoprenoid biosynthetic process (GO:0008299), Molecular Function: 1-deoxy-D-xylulose-5-phosphate reductoisomerase activity (GO:0030604), Molecular Function: metal ion binding (GO:0046872), Biological Process: oxidation-reduction process (GO:0055114)) ; IPRSCAN: Dxr: 1-deoxy-D-xylulose 5-phosphate reductoi (db=HMMTigr db_id=TIGR00243 from=1 to=404 evalue=1.3e-113 interpro_id=IPR003821 interpro_description=1-deoxy-D-xylulose 5-phosphate reductoisomerase GO=Biological Process: isoprenoid biosynthetic process (GO:0008299), Molecular Function: 1-deoxy-D-xylulose-5-phosphate reductoisomerase activity (GO:0030604), Molecular Function: metal ion binding (GO:0046872), Biological Process: oxidation-reduction process (GO:0055114)) ; IPRSCAN: Glyceraldehyde-3-phosphate dehydrogenase-like, C-terminal domain (db=superfamily db_id=SSF55347 from=132 to=281 evalue=4.3e-49) ; IPRSCAN: (db=HMMPfam db_id=PF02670 from=4 to=138 evalue=2.2e-36 interpro_id=IPR013512 interpro_description=1-deoxy-D-xylulose 5-phosphate reductoisomerase, N-terminal GO=Biological Process: oxidation-reduction process (GO:0055114), Molecular Function: NADPH binding (GO:0070402)) ; IPRSCAN: (db=HMMPfam db_id=PF08436 from=151 to=246 evalue=2.4e-32 interpro_id=IPR013644 interpro_description=1-deoxy-D-xylulose 5-phosphate reductoisomerase, C-terminal GO=Molecular Function: protein binding (GO:0005515)) ; IPRSCAN: NAD(P)-binding Rossmann-fold domains (db=superfamily db_id=SSF51735 from=2 to=155 evalue=7.0e-32) ; IPRSCAN: 1-deoxy-D-xylulose-5-phosphate reductoisomerase, C-terminal domain (db=superfamily db_id=SSF69055 from=308 to=403 evalue=3.3e-26) ; IPRSCAN: DXP_reductoisom (db=HAMAP db_id=MF_00183 from=4 to=399 evalue=41.189 interpro_id=IPR003821 interpro_description=1-deoxy-D-xylulose 5-phosphate reductoisomerase GO=Biological Process: isoprenoid biosynthetic process (GO:0008299), Molecular Function: 1-deoxy-D-xylulose-5-phosphate reductoisomerase activity (GO:0030604), Molecular Function: metal ion binding (GO:0046872), Biological Process: oxidation-reduction process (GO:0055114)) ; IPRSCAN: seg (db=Seg db_id=seg from=32 to=48) ; GENE: 1204012..1205226 - ( gc_cont=0.560) ; B"
                     /EC_number="1.1.1.267"
     CDS             complement(1205281..1205832)
                     /gene="hypothetical"
                     /gene_comment="C"
                     /locus_tag="DORA20.01_01083"
                     /product="hypothetical protein (db=KEGG evalue=0.0 bit_score=209.0 identity=59.1 coverage=98.91304347826086) (BLAST) C"
                     /note="DORA20.01_01083 hypothetical protein (db=KEGG evalue=0.0 bit_score=209.0 identity=59.1 coverage=98.91304347826086) (BLAST) ## BLAST: DivIVA domain repeat protein n=3 Tax=Actinomyces RepID=D4TY68_9ACTO (db=UNIREF evalue=0.0 bit_score=231.0 identity=61.9 coverage=97.28260869565217) ; IPRSCAN: divI1A_rptt_fam: DivIVA domain repeat (db=HMMTigr db_id=TIGR03543 from=6 to=183 evalue=1.7e-70 interpro_id=IPR019932 interpro_description=Conserved hypothetical protein CHP03543) ; IPRSCAN: DivI1A_domain: DivIVA domain (db=HMMTigr db_id=TIGR03544 from=144 to=179 evalue=0.00022 interpro_id=IPR019933 interpro_description=DivIVA domain) ; IPRSCAN: DivI1A_domain: DivIVA domain (db=HMMTigr db_id=TIGR03544 from=41 to=74 evalue=0.00045 interpro_id=IPR019933 interpro_description=DivIVA domain) ; GENE: 1205281..1205832 - ( gc_cont=0.569) ; C"
    rRNA             complement(1205825..1207153)
                     /gene="mlu:Mlut_21300"
                     /gene_comment="B"
                     /locus_tag="DORA20.01_01084"
                     /product="mlu:Mlut_21300 ribosomal RNA large subunit methyltransferase N; K06941 23S rRNA (adenine2503-C2)-methyltransferase [EC:2.1.1.192] (db=KEGG) (RBH) B"
                     /note="[goid GO:0051536] [goid GO:0003824] [goid GO:0008173] [goid GO:0006364] [goid GO:0005737] [koid KO:K06941] DORA20.01_01084 mlu:Mlut_21300 ribosomal RNA large subunit methyltransferase N; K06941 23S rRNA (adenine2503-C2)-methyltransferase [EC:2.1.1.192] (db=KEGG) (RBH) ## RBH: UniRef90_C0W050 Ribosomal RNA large subunit methyltransferase N n=1 Tax=Actinomyces coleocanis DSM 15436 RepID=C0W050_9ACTO (db=UNIREF) ; RBH: UniRef90_C0W050 Ribosomal RNA large subunit methyltransferase N n=1 Tax=Actinomyces coleocanis DSM 15436 RepID=C0W050_9ACTO (db=UNIREF) ; BLAST: ribosomal RNA large subunit methyltransferase N; K06941 23S rRNA (adenine2503-C2)-methyltransferase [EC:2.1.1.192] (db=KEGG evalue=0.0 bit_score=503.0 identity=57.0 coverage=97.06546275395034) ; BLAST: Ribosomal RNA large subunit methyltransferase N n=1 Tax=Actinomyces coleocanis DSM 15436 RepID=C0W050_9ACTO (db=UNIREF evalue=0.0 bit_score=555.0 identity=70.8 coverage=87.81038374717834) ; IPRSCAN: Predicted radical SAM enzyme, Cfr type (db=HMMPIR db_id=PIRSF006004 from=73 to=441 evalue=7.6e-153 interpro_id=IPR004383 interpro_description=Ribosomal RNA large subunit methyltransferase RlmN; GO=Cellular Component: cytoplasm (GO:0005737), Biological Process: rRNA processing (GO:0006364), Molecular Function: RNA methyltransferase activity (GO:0008173)) ; IPRSCAN: TIGR00048: radical SAM enzyme, Cfr family (db=HMMTigr db_id=TIGR00048 from=79 to=441 evalue=3.0e-97 interpro_id=IPR004383 interpro_description=Ribosomal RNA large subunit methyltransferase RlmN; GO=Cellular Component: cytoplasm (GO:0005737), Biological Process: rRNA processing (GO:0006364), Molecular Function: RNA methyltransferase activity (GO:0008173)) ; IPRSCAN: Radical SAM enzymes (db=superfamily db_id=SSF102114 from=175 to=416 evalue=1.2e-11) ; IPRSCAN: (db=HMMPfam db_id=PF04055 from=192 to=358 evalue=3.0e-07 interpro_id=IPR007197 interpro_description=Radical SAM GO=Molecular Function: catalytic activity (GO:0003824), Molecular Function: iron-sulfur cluster binding (GO:0051536)) ; IPRSCAN: 23SrRNA_methyltr_N (db=HAMAP db_id=MF_01849 from=83 to=436 evalue=64.97 interpro_id=IPR004383 interpro_description=Ribosomal RNA large subunit methyltransferase RlmN; GO=Cellular Component: cytoplasm (GO:0005737), Biological Process: rRNA processing (GO:0006364), Molecular Function: RNA methyltransferase activity (GO:0008173)) ; IPRSCAN: seg (db=Seg db_id=seg from=20 to=36) ; GENE: 1205825..1207153 - ( gc_cont=0.567) ; B"
                     /EC_number="2.1.1.192"
     CDS             complement(1207170..1208060)
                     /gene="phosphatidate"
                     /gene_comment="C"
                     /locus_tag="DORA20.01_01085"
                     /product="phosphatidate cytidylyltransferase; K00981 phosphatidate cytidylyltransferase [EC:2.7.7.41] (db=KEGG evalue=0.0 bit_score=250.0 identity=47.4 coverage=88.55218855218855) (BLAST) C"
                     /note="[goid GO:0016772] [goid GO:0016020] [koid KO:K00981] DORA20.01_01085 phosphatidate cytidylyltransferase; K00981 phosphatidate cytidylyltransferase [EC:2.7.7.41] (db=KEGG evalue=0.0 bit_score=250.0 identity=47.4 coverage=88.55218855218855) (BLAST) ## BLAST: Phosphatidate cytidylyltransferase n=1 Tax=[Cellvibrio] gilvus ATCC 13127 RepID=F7ZZV1_CELGA (db=UNIREF evalue=0.0 bit_score=250.0 identity=47.4 coverage=88.55218855218855) ; IPRSCAN: CDS (db=PatternScan db_id=PS01315 from=253 to=279 evalue=0.0 interpro_id=IPR000374 interpro_description=Phosphatidate cytidylyltransferase GO=Cellular Component: membrane (GO:0016020), Molecular Function: transferase activity, transferring phosphorus-containing groups (GO:0016772)) ; IPRSCAN: (db=HMMPfam db_id=PF01148 from=42 to=291 evalue=5.7e-48 interpro_id=IPR000374 interpro_description=Phosphatidate cytidylyltransferase GO=Cellular Component: membrane (GO:0016020), Molecular Function: transferase activity, transferring phosphorus-containing groups (GO:0016772)) ; IPRSCAN: PHOSPHATIDATE CYTIDYLYLTRANSFERASE (db=HMMPanther db_id=PTHR13773 from=171 to=226 evalue=0.00011) ; IPRSCAN: transmembrane_regions (db=TMHMM db_id=tmhmm from=51 to=73) ; IPRSCAN: seg (db=Seg db_id=seg from=67 to=81) ; IPRSCAN: seg (db=Seg db_id=seg from=114 to=125) ; IPRSCAN: seg (db=Seg db_id=seg from=17 to=30) ; IPRSCAN: seg (db=Seg db_id=seg from=42 to=60) ; IPRSCAN: transmembrane_regions (db=TMHMM db_id=tmhmm from=86 to=108) ; IPRSCAN: transmembrane_regions (db=TMHMM db_id=tmhmm from=112 to=129) ; IPRSCAN: transmembrane_regions (db=TMHMM db_id=tmhmm from=141 to=160) ; IPRSCAN: transmembrane_regions (db=TMHMM db_id=tmhmm from=170 to=192) ; IPRSCAN: transmembrane_regions (db=TMHMM db_id=tmhmm from=205 to=227) ; IPRSCAN: transmembrane_regions (db=TMHMM db_id=tmhmm from=232 to=254) ; GENE: 1207170..1208060 - ( gc_cont=0.550) ; C"
                     /EC_number="2.7.7.41"
     CDS             complement(1208061..1208618)
                     /gene="ribosome"
                     /gene_comment="C"
                     /locus_tag="DORA20.01_01086"
                     /product="ribosome recycling factor; K02838 ribosome recycling factor (db=KEGG evalue=0.0 bit_score=255.0 identity=67.6 coverage=98.9247311827957) (BLAST) C"
                     /note="[goid GO:0006412] [koid KO:K02838] DORA20.01_01086 ribosome recycling factor; K02838 ribosome recycling factor (db=KEGG evalue=0.0 bit_score=255.0 identity=67.6 coverage=98.9247311827957) (BLAST) ## BLAST: Ribosome-recycling factor n=1 Tax=Actinomyces sp. oral taxon 848 str. F0332 RepID=D0WR41_9ACTO (db=UNIREF evalue=0.0 bit_score=257.0 identity=67.6 coverage=98.9247311827957) ; IPRSCAN: RIBOSOME RECYCLING FACTOR (db=HMMPanther db_id=PTHR20982 from=3 to=185 evalue=3.6e-77 interpro_id=IPR002661 interpro_description=Ribosome recycling factor GO=Biological Process: translation (GO:0006412)) ; IPRSCAN: frr: ribosome recycling factor (db=HMMTigr db_id=TIGR00496 from=10 to=185 evalue=5.6e-73 interpro_id=IPR002661 interpro_description=Ribosome recycling factor GO=Biological Process: translation (GO:0006412)) ; IPRSCAN: Ribosome recycling factor, RRF (db=superfamily db_id=SSF55194 from=1 to=185 evalue=8.9e-64 interpro_id=IPR023584 interpro_description=Ribosome recycling factor domain) ; IPRSCAN: (db=HMMPfam db_id=PF01765 from=21 to=183 evalue=5.6e-61 interpro_id=IPR023584 interpro_description=Ribosome recycling factor domain) ; IPRSCAN: no description (db=Gene3D db_id=G3DSA:1.10.132.20 from=66 to=185 evalue=2.2e-34) ; IPRSCAN: RRF (db=HAMAP db_id=MF_00040 from=3 to=185 evalue=25.65 interpro_id=IPR002661 interpro_description=Ribosome recycling factor GO=Biological Process: translation (GO:0006412)) ; IPRSCAN: coiled-coil (db=Coil db_id=coil from=139 to=174 evalue=NA) ; IPRSCAN: seg (db=Seg db_id=seg from=173 to=185) ; GENE: 1208061..1208618 - ( gc_cont=0.534) ; C"
     CDS             complement(1208623..1209357)
                     /gene="iva:Isova_1201"
                     /gene_comment="B"
                     /locus_tag="DORA20.01_01087"
                     /product="iva:Isova_1201 uridylate kinase; K09903 uridylate kinase [EC:2.7.4.22] (db=KEGG) (RBH) B"
                     /note="[goid GO:0008652] [goid GO:0009041] [goid GO:0033862] [goid GO:0006221] [goid GO:0005737] [koid KO:K09903] DORA20.01_01087 iva:Isova_1201 uridylate kinase; K09903 uridylate kinase [EC:2.7.4.22] (db=KEGG) (RBH) ## RBH: UniRef90_C0W047 UMP kinase n=1 Tax=Actinomyces coleocanis DSM 15436 RepID=C0W047_9ACTO (db=UNIREF) ; RBH: UniRef90_C0W047 UMP kinase n=1 Tax=Actinomyces coleocanis DSM 15436 RepID=C0W047_9ACTO (db=UNIREF) ; BLAST: uridylate kinase; K09903 uridylate kinase [EC:2.7.4.22] (db=KEGG evalue=0.0 bit_score=366.0 identity=76.0 coverage=94.6938775510204) ; BLAST: UMP kinase n=1 Tax=Actinomyces coleocanis DSM 15436 RepID=C0W047_9ACTO (db=UNIREF evalue=0.0 bit_score=366.0 identity=75.8 coverage=95.91836734693877) ; IPRSCAN: pyrH_bact: UMP kinase (db=HMMTigr db_id=TIGR02075 from=9 to=240 evalue=7.1e-128 interpro_id=IPR015963 interpro_description=Uridylate kinase, bacteria GO=Cellular Component: cytoplasm (GO:0005737), Biological Process: pyrimidine nucleotide biosynthetic process (GO:0006221), Molecular Function: UMP kinase activity (GO:0033862)) ; IPRSCAN: Uridylate kinase (db=HMMPIR db_id=PIRSF005650 from=7 to=241 evalue=2.6e-116 interpro_id=IPR011817 interpro_description=Uridylate kinase GO=Biological Process: pyrimidine nucleotide biosynthetic process (GO:0006221), Molecular Function: uridylate kinase activity (GO:0009041)) ; IPRSCAN: no description (db=Gene3D db_id=G3DSA:3.40.1160.10 from=3 to=241 evalue=5.8e-81 interpro_id=IPR001048 interpro_description=Aspartate/glutamate/uridylate kinase GO=Biological Process: cellular amino acid biosynthetic process (GO:0008652)) ; IPRSCAN: Carbamate kinase-like (db=superfamily db_id=SSF53633 from=6 to=242 evalue=1.4e-63 interpro_id=IPR001048 interpro_description=Aspartate/glutamate/uridylate kinase GO=Biological Process: cellular amino acid biosynthetic process (GO:0008652)) ; IPRSCAN: (db=HMMPfam db_id=PF00696 from=11 to=218 evalue=1.1e-23 interpro_id=IPR001048 interpro_description=Aspartate/glutamate/uridylate kinase GO=Biological Process: cellular amino acid biosynthetic process (GO:0008652)) ; IPRSCAN: seg (db=Seg db_id=seg from=41 to=57) ; GENE: 1208623..1209357 - ( gc_cont=0.539) ; B"
                     /EC_number="2.7.4.22"
     CDS             complement(1209540..1210376)
                     /gene="mcu:HMPREF0573_11338"
                     /gene_comment="B"
                     /locus_tag="DORA20.01_01088"
                     /product="mcu:HMPREF0573_11338 tsf; elongation factor EF1B; K02357 elongation factor Ts (db=KEGG) (RBH) B"
                     /note="[goid GO:0005515] [goid GO:0006414] [goid GO:0005622] [goid GO:0003746] [koid KO:K02357] DORA20.01_01088 mcu:HMPREF0573_11338 tsf; elongation factor EF1B; K02357 elongation factor Ts (db=KEGG) (RBH) ## RBH: UniRef90_C2KRC0 Elongation factor Ts n=4 Tax=Mobiluncus mulieris RepID=C2KRC0_9ACTO (db=UNIREF) ; RBH: UniRef90_C2KRC0 Elongation factor Ts n=4 Tax=Mobiluncus mulieris RepID=C2KRC0_9ACTO (db=UNIREF) ; BLAST: tsf; elongation factor EF1B; K02357 elongation factor Ts (db=KEGG evalue=0.0 bit_score=327.0 identity=60.9 coverage=97.84946236559139) ; BLAST: Elongation factor Ts n=4 Tax=Mobiluncus mulieris RepID=C2KRC0_9ACTO (db=UNIREF evalue=0.0 bit_score=328.0 identity=59.5 coverage=97.84946236559139) ; IPRSCAN: EF_TS_1 (db=PatternScan db_id=PS01126 from=11 to=26 evalue=0.0 interpro_id=IPR018101 interpro_description=Translation elongation factor Ts, conserved site GO=Molecular Function: translation elongation factor activity (GO:0003746), Cellular Component: intracellular (GO:0005622), Biological Process: translational elongation (GO:0006414)) ; IPRSCAN: (db=HMMPfam db_id=PF00889 from=56 to=277 evalue=1.1e-62 interpro_id=IPR014039 interpro_description=Translation elongation factor EFTs/EF1B, dimerisation GO=Molecular Function: translation elongation factor activity (GO:0003746), Cellular Component: intracellular (GO:0005622), Biological Process: translational elongation (GO:0006414)) ; IPRSCAN: ELONGATION FACTOR TS (db=HMMPanther db_id=PTHR11741 from=6 to=277 evalue=1.3e-62 interpro_id=IPR001816 interpro_description=Translation elongation factor EFTs/EF1B GO=Molecular Function: translation elongation factor activity (GO:0003746), Cellular Component: intracellular (GO:0005622), Biological Process: translational elongation (GO:0006414)) ; IPRSCAN: tsf: translation elongation factor Ts (db=HMMTigr db_id=TIGR00116 from=1 to=277 evalue=1.6e-61 interpro_id=IPR001816 interpro_description=Translation elongation factor EFTs/EF1B GO=Molecular Function: translation elongation factor activity (GO:0003746), Cellular Component: intracellular (GO:0005622), Biological Process: translational elongation (GO:0006414)) ; IPRSCAN: Elongation factor Ts (EF-Ts), dimerisation domain (db=superfamily db_id=SSF54713 from=56 to=278 evalue=8.0e-43 interpro_id=IPR014039 interpro_description=Translation elongation factor EFTs/EF1B, dimerisation GO=Molecular Function: translation elongation factor activity (GO:0003746), Cellular Component: intracellular (GO:0005622), Biological Process: translational elongation (GO:0006414)) ; IPRSCAN: no description (db=Gene3D db_id=G3DSA:3.30.479.20 from=151 to=277 evalue=2.0e-16 interpro_id=IPR014039 interpro_description=Translation elongation factor EFTs/EF1B, dimerisation GO=Molecular Function: translation elongation factor activity (GO:0003746), Cellular Component: intracellular (GO:0005622), Biological Process: translational elongation (GO:0006414)) ; IPRSCAN: UBA-like (db=superfamily db_id=SSF46934 from=1 to=54 evalue=7.7e-15 interpro_id=IPR009060 interpro_description=UBA-like GO=Molecular Function: protein binding (GO:0005515)) ; IPRSCAN: no description (db=Gene3D db_id=G3DSA:3.30.479.20 from=56 to=148 evalue=1.1e-13 interpro_id=IPR014039 interpro_description=Translation elongation factor EFTs/EF1B, dimerisation GO=Molecular Function: translation elongation factor activity (GO:0003746), Cellular Component: intracellular (GO:0005622), Biological Process: translational elongation (GO:0006414)) ; IPRSCAN: no description (db=Gene3D db_id=G3DSA:1.10.8.30 from=1 to=54 evalue=2.6e-13) ; IPRSCAN: (db=HMMPfam db_id=PF00627 from=3 to=38 evalue=1.6e-08 interpro_id=IPR000449 interpro_description=Ubiquitin-associated/translation elongation factor EF1B, N-terminal GO=Molecular Function: protein binding (GO:0005515)) ; IPRSCAN: EF_Ts (db=HAMAP db_id=MF_00050 from=1 to=278 evalue=57.198 interpro_id=IPR001816 interpro_description=Translation elongation factor EFTs/EF1B GO=Molecular Function: translation elongation factor activity (GO:0003746), Cellular Component: intracellular (GO:0005622), Biological Process: translational elongation (GO:0006414)) ; IPRSCAN: coiled-coil (db=Coil db_id=coil from=19 to=40 evalue=NA) ; GENE: 1209540..1210376 - ( gc_cont=0.552) ; B"
    rRNA             complement(1210411..1211313)
                     /gene="cfi:Celf_1514"
                     /gene_comment="B"
                     /locus_tag="DORA20.01_01089"
                     /product="cfi:Celf_1514 30S ribosomal protein S2; K02967 small subunit ribosomal protein S2 (db=KEGG) (RBH) B"
                     /note="[goid GO:0015935] [goid GO:0006412] [goid GO:0005840] [goid GO:0005622] [goid GO:0003735] [koid KO:K02967] DORA20.01_01089 cfi:Celf_1514 30S ribosomal protein S2; K02967 small subunit ribosomal protein S2 (db=KEGG) (RBH) ## RBH: UniRef90_G9PCT5 30S ribosomal protein S2 n=1 Tax=Actinomyces graevenitzii C83 RepID=G9PCT5_9ACTO (db=UNIREF) ; RBH: UniRef90_G9PCT5 30S ribosomal protein S2 n=1 Tax=Actinomyces graevenitzii C83 RepID=G9PCT5_9ACTO (db=UNIREF) ; BLAST: 30S ribosomal protein S2; K02967 small subunit ribosomal protein S2 (db=KEGG evalue=0.0 bit_score=415.0 identity=68.6 coverage=98.67109634551495) ; BLAST: 30S ribosomal protein S2 n=1 Tax=Actinomyces graevenitzii C83 RepID=G9PCT5_9ACTO (db=UNIREF evalue=0.0 bit_score=419.0 identity=72.2 coverage=88.70431893687709) ; IPRSCAN: RIBOSOMAL_S2_1 (db=PatternScan db_id=PS00962 from=6 to=17 evalue=0.0 interpro_id=IPR018130 interpro_description=Ribosomal protein S2, conserved site GO=Molecular Function: structural constituent of ribosome (GO:0003735), Cellular Component: intracellular (GO:0005622), Cellular Component: ribosome (GO:0005840), Biological Process: translation (GO:0006412)) ; IPRSCAN: rpsB_bact: ribosomal protein S2 (db=HMMTigr db_id=TIGR01011 from=3 to=228 evalue=4.5e-147 interpro_id=IPR005706 interpro_description=Ribosomal protein S2, bacteria/mitochondria/plastid GO=Molecular Function: structural constituent of ribosome (GO:0003735), Biological Process: translation (GO:0006412), Cellular Component: small ribosomal subunit (GO:0015935)) ; IPRSCAN: 30S RIBOSOMAL PROTEIN S2 (PROKARYOTIC AND ORGANELLAR) (db=HMMPanther db_id=PTHR12534 from=1 to=289 evalue=4.0e-89 interpro_id=IPR005706 interpro_description=Ribosomal protein S2, bacteria/mitochondria/plastid GO=Molecular Function: structural constituent of ribosome (GO:0003735), Biological Process: translation (GO:0006412), Cellular Component: small ribosomal subunit (GO:0015935)) ; IPRSCAN: Ribosomal protein S2 (db=superfamily db_id=SSF52313 from=6 to=243 evalue=8.9e-87 interpro_id=IPR023591 interpro_description=Ribosomal protein S2, flavodoxin-like domain) ; IPRSCAN: (db=HMMPfam db_id=PF00318 from=9 to=224 evalue=5.7e-79 interpro_id=IPR001865 interpro_description=Ribosomal protein S2 GO=Molecular Function: structural constituent of ribosome (GO:0003735), Cellular Component: intracellular (GO:0005622), Cellular Component: ribosome (GO:0005840), Biological Process: translation (GO:0006412)) ; IPRSCAN: RIBOSOMALS2 (db=FPrintScan db_id=PR00395 from=6 to=24 evalue=2.5e-37 interpro_id=IPR001865 interpro_description=Ribosomal protein S2 GO=Molecular Function: structural constituent of ribosome (GO:0003735), Cellular Component: intracellular (GO:0005622), Cellular Component: ribosome (GO:0005840), Biological Process: translation (GO:0006412)) ; IPRSCAN: RIBOSOMALS2 (db=FPrintScan db_id=PR00395 from=197 to=211 evalue=2.5e-37 interpro_id=IPR001865 interpro_description=Ribosomal protein S2 GO=Molecular Function: structural constituent of ribosome (GO:0003735), Cellular Component: intracellular (GO:0005622), Cellular Component: ribosome (GO:0005840), Biological Process: translation (GO:0006412)) ; IPRSCAN: RIBOSOMALS2 (db=FPrintScan db_id=PR00395 from=176 to=187 evalue=2.5e-37 interpro_id=IPR001865 interpro_description=Ribosomal protein S2 GO=Molecular Function: structural constituent of ribosome (GO:0003735), Cellular Component: intracellular (GO:0005622), Cellular Component: ribosome (GO:0005840), Biological Process: translation (GO:0006412)) ; IPRSCAN: RIBOSOMALS2 (db=FPrintScan db_id=PR00395 from=159 to=176 evalue=2.5e-37 interpro_id=IPR001865 interpro_description=Ribosomal protein S2 GO=Molecular Function: structural constituent of ribosome (GO:0003735), Cellular Component: intracellular (GO:0005622), Cellular Component: ribosome (GO:0005840), Biological Process: translation (GO:0006412)) ; IPRSCAN: RIBOSOMALS2 (db=FPrintScan db_id=PR00395 from=87 to=104 evalue=2.5e-37 interpro_id=IPR001865 interpro_description=Ribosomal protein S2 GO=Molecular Function: structural constituent of ribosome (GO:0003735), Cellular Component: intracellular (GO:0005622), Cellular Component: ribosome (GO:0005840), Biological Process: translation (GO:0006412)) ; IPRSCAN: RIBOSOMALS2 (db=FPrintScan db_id=PR00395 from=37 to=46 evalue=2.5e-37 interpro_id=IPR001865 interpro_description=Ribosomal protein S2 GO=Molecular Function: structural constituent of ribosome (GO:0003735), Cellular Component: intracellular (GO:0005622), Cellular Component: ribosome (GO:0005840), Biological Process: translation (GO:0006412)) ; IPRSCAN: coiled-coil (db=Coil db_id=coil from=236 to=257 evalue=NA) ; IPRSCAN: seg (db=Seg db_id=seg from=270 to=300) ; IPRSCAN: seg (db=Seg db_id=seg from=232 to=256) ; GENE: 1210411..1211313 - ( gc_cont=0.551) ; B"
     CDS             complement(117897..118286)
                     /gene="117897..118286"
                     /gene_comment="E"
                     /locus_tag="DORA20.01_00109"
                     /product="117897..118286 - ( gc_cont=0.533) (GENE) E"
                     /note="DORA20.01_00109 117897..118286 - ( gc_cont=0.533) (GENE) ## E"
     CDS             complement(1211731..1212276)
                     /gene="peptidase"
                     /gene_comment="C"
                     /locus_tag="DORA20.01_01090"
                     /product="peptidase m23 (db=KEGG evalue=2.9e-27 bit_score=127.0 identity=42.4 coverage=85.71428571428571) (BLAST) C"
                     /note="DORA20.01_01090 peptidase m23 (db=KEGG evalue=2.9e-27 bit_score=127.0 identity=42.4 coverage=85.71428571428571) (BLAST) ## BLAST: Possible peptidase M23B n=1 Tax=Actinomyces urogenitalis DSM 15434 RepID=C0W7A7_9ACTO (db=UNIREF evalue=1.2e-28 bit_score=132.0 identity=44.0 coverage=94.5054945054945) ; IPRSCAN: (db=HMMPfam db_id=PF01551 from=78 to=166 evalue=7.2e-14 interpro_id=IPR016047 interpro_description=Peptidase M23) ; IPRSCAN: Duplicated hybrid motif (db=superfamily db_id=SSF51261 from=40 to=171 evalue=8.8e-11 interpro_id=IPR011055 interpro_description=Duplicated hybrid motif) ; IPRSCAN: seg (db=Seg db_id=seg from=4 to=33) ; IPRSCAN: transmembrane_regions (db=TMHMM db_id=tmhmm from=10 to=32) ; GENE: 1211731..1212276 + ( gc_cont=0.564) ; C"
     CDS             complement(1212434..1213345)
                     /gene="tyrosine"
                     /gene_comment="C"
                     /locus_tag="DORA20.01_01091"
                     /product="tyrosine recombinase XerC subunit; K03733 integrase/recombinase XerC (db=KEGG evalue=0.0 bit_score=246.0 identity=43.8 coverage=97.03947368421053) (BLAST) C"
                     /note="[goid GO:0015074] [goid GO:0006310] [goid GO:0003677] [koid KO:K03733] DORA20.01_01091 tyrosine recombinase XerC subunit; K03733 integrase/recombinase XerC (db=KEGG evalue=0.0 bit_score=246.0 identity=43.8 coverage=97.03947368421053) (BLAST) ## BLAST: Tyrosine recombinase xerC n=1 Tax=Actinomyces sp. oral taxon 448 str. F0400 RepID=F9EFT2_9ACTO (db=UNIREF evalue=0.0 bit_score=260.0 identity=44.3 coverage=99.3421052631579) ; IPRSCAN: DNA breaking-rejoining enzymes (db=superfamily db_id=SSF56349 from=110 to=301 evalue=2.9e-54 interpro_id=IPR011010 interpro_description=DNA breaking-rejoining enzyme, catalytic core GO=Molecular Function: DNA binding (GO:0003677)) ; IPRSCAN: no description (db=Gene3D db_id=G3DSA:1.10.443.10 from=116 to=297 evalue=1.1e-52 interpro_id=IPR013762 interpro_description=Integrase-like, catalytic core GO=Molecular Function: DNA binding (GO:0003677), Biological Process: DNA recombination (GO:0006310), Biological Process: DNA integration (GO:0015074)) ; IPRSCAN: (db=HMMPfam db_id=PF00589 from=117 to=290 evalue=3.0e-44 interpro_id=IPR002104 interpro_description=Integrase, catalytic GO=Molecular Function: DNA binding (GO:0003677), Biological Process: DNA recombination (GO:0006310), Biological Process: DNA integration (GO:0015074)) ; IPRSCAN: (db=HMMPfam db_id=PF02899 from=10 to=93 evalue=9.0e-16 interpro_id=IPR004107 interpro_description=Integrase, SAM-like, N-terminal GO=Molecular Function: DNA binding (GO:0003677), Biological Process: DNA integration (GO:0015074)) ; IPRSCAN: no description (db=Gene3D db_id=G3DSA:1.10.150.130 from=5 to=104 evalue=1.3e-14 interpro_id=IPR023109 interpro_description=Integrase/recombinase, N-terminal) ; IPRSCAN: lambda integrase-like, N-terminal domain (db=superfamily db_id=SSF47823 from=5 to=104 evalue=5.9e-10 interpro_id=IPR010998 interpro_description=Integrase, Lambda-type, N-terminal) ; IPRSCAN: Recomb_XerC (db=HAMAP db_id=MF_01808 from=6 to=303 evalue=28.875 interpro_id=IPR023009 interpro_description=Tyrosine recombinase XerC/XerD) ; GENE: 1212434..1213345 - ( gc_cont=0.538) ; C"
     CDS             complement(1213348..1214517)
                     /gene="DNA"
                     /gene_comment="C"
                     /locus_tag="DORA20.01_01092"
                     /product="DNA protecting protein DprA; K04096 DNA processing protein (db=KEGG evalue=0.0 bit_score=264.0 identity=39.5 coverage=95.64102564102565) (BLAST) C"
                     /note="[goid GO:0009294] [koid KO:K04096] DORA20.01_01092 DNA protecting protein DprA; K04096 DNA processing protein (db=KEGG evalue=0.0 bit_score=264.0 identity=39.5 coverage=95.64102564102565) (BLAST) ## BLAST: DNA protecting protein DprA n=1 Tax=Actinomyces urogenitalis DSM 15434 RepID=C0W7A4_9ACTO (db=UNIREF evalue=0.0 bit_score=276.0 identity=39.5 coverage=96.92307692307692) ; IPRSCAN: (db=HMMPfam db_id=PF02481 from=93 to=300 evalue=6.6e-71 interpro_id=IPR003488 interpro_description=DNA recombination-mediator protein A GO=Biological Process: DNA mediated transformation (GO:0009294)) ; IPRSCAN: dprA: DNA protecting protein DprA (db=HMMTigr db_id=TIGR00732 from=89 to=310 evalue=3.0e-69 interpro_id=IPR003488 interpro_description=DNA recombination-mediator protein A GO=Biological Process: DNA mediated transformation (GO:0009294)) ; IPRSCAN: MoCo carrier protein-like (db=superfamily db_id=SSF102405 from=100 to=312 evalue=4.3e-36) ; GENE: 1213348..1214517 - ( gc_cont=0.572) ; C"
     CDS             complement(1214548..1216101)
                     /gene="mcu:HMPREF0573_11330"
                     /gene_comment="B"
                     /locus_tag="DORA20.01_01093"
                     /product="mcu:HMPREF0573_11330 ATPase; K07391 magnesium chelatase family protein (db=KEGG) (RBH) B"
                     /note="[goid GO:0017111] [goid GO:0000166] [goid GO:0006508] [goid GO:0004252] [goid GO:0004176] [goid GO:0016851] [goid GO:0015995] [goid GO:0015979] [koid KO:K07391] DORA20.01_01093 mcu:HMPREF0573_11330 ATPase; K07391 magnesium chelatase family protein (db=KEGG) (RBH) ## RBH: UniRef90_F9PMH2 Mg chelatase-like protein n=5 Tax=Actinomyces RepID=F9PMH2_9ACTO (db=UNIREF) ; RBH: UniRef90_F9PMH2 Mg chelatase-like protein n=5 Tax=Actinomyces RepID=F9PMH2_9ACTO (db=UNIREF) ; BLAST: ATPase; K07391 magnesium chelatase family protein (db=KEGG evalue=0.0 bit_score=465.0 identity=48.1 coverage=94.78764478764478) ; BLAST: Mg chelatase-like protein n=5 Tax=Actinomyces RepID=F9PMH2_9ACTO (db=UNIREF evalue=0.0 bit_score=476.0 identity=50.0 coverage=97.2972972972973) ; IPRSCAN: TIGR00368: Mg chelatase-like protein (db=HMMTigr db_id=TIGR00368 from=7 to=511 evalue=7.1e-140 interpro_id=IPR004482 interpro_description=Mg chelatase-related protein) ; IPRSCAN: (db=HMMPfam db_id=PF01078 from=203 to=408 evalue=1.4e-84 interpro_id=IPR000523 interpro_description=Magnesium chelatase, ChlI subunit GO=Biological Process: photosynthesis (GO:0015979), Biological Process: chlorophyll biosynthetic process (GO:0015995), Molecular Function: magnesium chelatase activity (GO:0016851)) ; IPRSCAN: no description (db=Gene3D db_id=G3DSA:3.40.50.300 from=199 to=404 evalue=2.9e-45) ; IPRSCAN: P-loop containing nucleoside triphosphate hydrolases (db=superfamily db_id=SSF52540 from=199 to=510 evalue=4.4e-39) ; IPRSCAN: Ribosomal protein S5 domain 2-like (db=superfamily db_id=SSF54211 from=3 to=169 evalue=5.2e-39 interpro_id=IPR020568 interpro_description=Ribosomal protein S5 domain 2-type fold) ; IPRSCAN: (db=HMMPfam db_id=PF05362 from=3 to=147 evalue=2.9e-09 interpro_id=IPR008269 interpro_description=Peptidase S16, Lon C-terminal GO=Molecular Function: ATP-dependent peptidase activity (GO:0004176), Molecular Function: serine-type endopeptidase activity (GO:0004252), Biological Process: proteolysis (GO:0006508)) ; IPRSCAN: no description (db=HMMSmart db_id=SM00382 from=223 to=407 evalue=5.1e-06 interpro_id=IPR003593 interpro_description=ATPase, AAA+ type, core GO=Molecular Function: nucleotide binding (GO:0000166), Molecular Function: nucleoside-triphosphatase activity (GO:0017111)) ; IPRSCAN: ATP DEPENDENT LON PROTEASE FAMILY MEMBER (db=HMMPanther db_id=PTHR10046 from=109 to=208 evalue=0.00052) ; IPRSCAN: seg (db=Seg db_id=seg from=423 to=437) ; IPRSCAN: seg (db=Seg db_id=seg from=140 to=149) ; IPRSCAN: seg (db=Seg db_id=seg from=290 to=309) ; GENE: 1214548..1216101 - ( gc_cont=0.552) ; B"
     CDS             complement(1216103..1216471)
                     /gene="hypothetical"
                     /gene_comment="C"
                     /locus_tag="DORA20.01_01094"
                     /product="hypothetical protein; K07460 putative endonuclease (db=KEGG evalue=1.6e-21 bit_score=107.0 identity=45.9 coverage=96.7479674796748) (BLAST) C"
                     /note="[koid KO:K07460] DORA20.01_01094 hypothetical protein; K07460 putative endonuclease (db=KEGG evalue=1.6e-21 bit_score=107.0 identity=45.9 coverage=96.7479674796748) (BLAST) ## BLAST: UPF0102 protein MCOL_05241 n=1 Tax=Mycobacterium colombiense CECT 3035 RepID=F9QJ03_9MYCO (db=UNIREF evalue=1.2e-21 bit_score=108.0 identity=47.4 coverage=91.869918699187) ; IPRSCAN: (db=HMMPfam db_id=PF02021 from=12 to=106 evalue=1.1e-26 interpro_id=IPR003509 interpro_description=Uncharacterised protein family UPF0102) ; IPRSCAN: Restriction endonuclease-like (db=superfamily db_id=SSF52980 from=10 to=116 evalue=1.2e-16 interpro_id=IPR011335 interpro_description=Restriction endonuclease, type II-like) ; IPRSCAN: TIGR00252: conserved hypothetical protein T (db=HMMTigr db_id=TIGR00252 from=1 to=119 evalue=7.7e-12 interpro_id=IPR003509 interpro_description=Uncharacterised protein family UPF0102) ; IPRSCAN: UPF0102 (db=HAMAP db_id=MF_00048 from=5 to=119 evalue=21.85 interpro_id=IPR003509 interpro_description=Uncharacterised protein family UPF0102) ; GENE: 1216103..1216471 - ( gc_cont=0.547) ; C"
     CDS             complement(1216633..1218189)
                     /gene="ahe:Arch_1322"
                     /gene_comment="B"
                     /locus_tag="DORA20.01_01095"
                     /product="ahe:Arch_1322 alkyl hydroperoxide reductase subunit F; K03387 alkyl hydroperoxide reductase subunit F [EC:1.6.4.-] (db=KEGG) (RBH) B"
                     /note="[goid GO:0051287] [goid GO:0050660] [goid GO:0016651] [goid GO:0055114] [goid GO:0016491] [koid KO:K03387] DORA20.01_01095 ahe:Arch_1322 alkyl hydroperoxide reductase subunit F; K03387 alkyl hydroperoxide reductase subunit F [EC:1.6.4.-] (db=KEGG) (RBH) ## RBH: UniRef90_D7BK45 Alkyl hydroperoxide reductase, F subunit n=1 Tax=Arcanobacterium haemolyticum DSM 20595 RepID=D7BK45_ARCHD (db=UNIREF) ; RBH: UniRef90_D7BK45 Alkyl hydroperoxide reductase, F subunit n=1 Tax=Arcanobacterium haemolyticum DSM 20595 RepID=D7BK45_ARCHD (db=UNIREF) ; BLAST: alkyl hydroperoxide reductase subunit F; K03387 alkyl hydroperoxide reductase subunit F [EC:1.6.4.-] (db=KEGG evalue=0.0 bit_score=550.0 identity=52.4 coverage=98.26589595375722) ; BLAST: Alkyl hydroperoxide reductase, F subunit n=1 Tax=Arcanobacterium haemolyticum DSM 20595 RepID=D7BK45_ARCHD (db=UNIREF evalue=0.0 bit_score=550.0 identity=52.4 coverage=98.26589595375722) ; IPRSCAN: PYRIDINE_REDOX_2 (db=PatternScan db_id=PS00573 from=342 to=362 evalue=0.0 interpro_id=IPR008255 interpro_description=Pyridine nucleotide-disulphide oxidoreductase, class-II, active site GO=Molecular Function: oxidoreductase activity (GO:0016491), Biological Process: oxidation-reduction process (GO:0055114)) ; IPRSCAN: Alkyl hydroperoxide reductase, subunit F (db=HMMPIR db_id=PIRSF000238 from=1 to=516 evalue=9.2e-258 interpro_id=IPR012081 interpro_description=Alkyl hydroperoxide reductase, subunit F GO=Molecular Function: oxidoreductase activity, acting on NADH or NADPH (GO:0016651), Molecular Function: flavin adenine dinucleotide binding (GO:0050660), Molecular Function: NAD binding (GO:0051287), Biological Process: oxidation-reduction process (GO:0055114)) ; IPRSCAN: AhpF: alkyl hydroperoxide reductase, F subun (db=HMMTigr db_id=TIGR03140 from=1 to=513 evalue=3.3e-225 interpro_id=IPR012081 interpro_description=Alkyl hydroperoxide reductase, subunit F GO=Molecular Function: oxidoreductase activity, acting on NADH or NADPH (GO:0016651), Molecular Function: flavin adenine dinucleotide binding (GO:0050660), Molecular Function: NAD binding (GO:0051287), Biological Process: oxidation-reduction process (GO:0055114)) ; IPRSCAN: PNDRDTASEII (db=FPrintScan db_id=PR00469 from=350 to=374 evalue=1.4e-51 interpro_id=IPR000103 interpro_description=Pyridine nucleotide-disulphide oxidoreductase, class-II GO=Molecular Function: oxidoreductase activity (GO:0016491), Biological Process: oxidation-reduction process (GO:0055114)) ; IPRSCAN: PNDRDTASEII (db=FPrintScan db_id=PR00469 from=402 to=418 evalue=1.4e-51 interpro_id=IPR000103 interpro_description=Pyridine nucleotide-disulphide oxidoreductase, class-II GO=Molecular Function: oxidoreductase activity (GO:0016491), Biological Process: oxidation-reduction process (GO:0055114)) ; IPRSCAN: PNDRDTASEII (db=FPrintScan db_id=PR00469 from=440 to=461 evalue=1.4e-51 interpro_id=IPR000103 interpro_description=Pyridine nucleotide-disulphide oxidoreductase, class-II GO=Molecular Function: oxidoreductase activity (GO:0016491), Biological Process: oxidation-reduction process (GO:0055114)) ; IPRSCAN: PNDRDTASEII (db=FPrintScan db_id=PR00469 from=335 to=347 evalue=1.4e-51 interpro_id=IPR000103 interpro_description=Pyridine nucleotide-disulphide oxidoreductase, class-II GO=Molecular Function: oxidoreductase activity (GO:0016491), Biological Process: oxidation-reduction process (GO:0055114)) ; IPRSCAN: PNDRDTASEII (db=FPrintScan db_id=PR00469 from=313 to=321 evalue=1.4e-51 interpro_id=IPR000103 interpro_description=Pyridine nucleotide-disulphide oxidoreductase, class-II GO=Molecular Function: oxidoreductase activity (GO:0016491), Biological Process: oxidation-reduction process (GO:0055114)) ; IPRSCAN: PNDRDTASEII (db=FPrintScan db_id=PR00469 from=473 to=491 evalue=1.4e-51 interpro_id=IPR000103 interpro_description=Pyridine nucleotide-disulphide oxidoreductase, class-II GO=Molecular Function: oxidoreductase activity (GO:0016491), Biological Process: oxidation-reduction process (GO:0055114)) ; IPRSCAN: PNDRDTASEII (db=FPrintScan db_id=PR00469 from=212 to=234 evalue=1.4e-51 interpro_id=IPR000103 interpro_description=Pyridine nucleotide-disulphide oxidoreductase, class-II GO=Molecular Function: oxidoreductase activity (GO:0016491), Biological Process: oxidation-reduction process (GO:0055114)) ; IPRSCAN: PNDRDTASEII (db=FPrintScan db_id=PR00469 from=244 to=259 evalue=1.4e-51 interpro_id=IPR000103 interpro_description=Pyridine nucleotide-disulphide oxidoreductase, class-II GO=Molecular Function: oxidoreductase activity (GO:0016491), Biological Process: oxidation-reduction process (GO:0055114)) ; IPRSCAN: FAD/NAD(P)-binding domain (db=superfamily db_id=SSF51905 from=197 to=510 evalue=4.1e-48) ; IPRSCAN: no description (db=Gene3D db_id=G3DSA:3.50.50.60 from=206 to=517 evalue=3.0e-38) ; IPRSCAN: (db=HMMPfam db_id=PF07992 from=212 to=487 evalue=1.5e-37 interpro_id=IPR023753 interpro_description=Pyridine nucleotide-disulphide oxidoreductase, FAD/NAD(P)-binding domain GO=Molecular Function: oxidoreductase activity (GO:0016491), Biological Process: oxidation-reduction process (GO:0055114)) ; IPRSCAN: FADPNR (db=FPrintScan db_id=PR00368 from=312 to=330 evalue=1.2e-36 interpro_id=IPR013027 interpro_description=FAD-dependent pyridine nucleotide-disulphide oxidoreductase GO=Biological Process: oxidation-reduction process (GO:0055114)) ; IPRSCAN: FADPNR (db=FPrintScan db_id=PR00368 from=213 to=232 evalue=1.2e-36 interpro_id=IPR013027 interpro_description=FAD-dependent pyridine nucleotide-disulphide oxidoreductase GO=Biological Process: oxidation-reduction process (GO:0055114)) ; IPRSCAN: FADPNR (db=FPrintScan db_id=PR00368 from=438 to=454 evalue=1.2e-36 interpro_id=IPR013027 interpro_description=FAD-dependent pyridine nucleotide-disulphide oxidoreductase GO=Biological Process: oxidation-reduction process (GO:0055114)) ; IPRSCAN: FADPNR (db=FPrintScan db_id=PR00368 from=463 to=485 evalue=1.2e-36 interpro_id=IPR013027 interpro_description=FAD-dependent pyridine nucleotide-disulphide oxidoreductase GO=Biological Process: oxidation-reduction process (GO:0055114)) ; IPRSCAN: FADPNR (db=FPrintScan db_id=PR00368 from=354 to=372 evalue=1.2e-36 interpro_id=IPR013027 interpro_description=FAD-dependent pyridine nucleotide-disulphide oxidoreductase GO=Biological Process: oxidation-reduction process (GO:0055114)) ; IPRSCAN: no description (db=Gene3D db_id=G3DSA:3.40.30.10 from=101 to=195 evalue=5.2e-30 interpro_id=IPR012336 interpro_description=Thioredoxin-like fold) ; IPRSCAN: Thioredoxin-like (db=superfamily db_id=SSF52833 from=1 to=100 evalue=2.1e-24 interpro_id=IPR012336 interpro_description=Thioredoxin-like fold) ; IPRSCAN: no description (db=Gene3D db_id=G3DSA:3.40.30.10 from=1 to=92 evalue=2.8e-22 interpro_id=IPR012336 interpro_description=Thioredoxin-like fold) ; IPRSCAN: Thioredoxin-like (db=superfamily db_id=SSF52833 from=101 to=196 evalue=4.4e-20 interpro_id=IPR012336 interpro_description=Thioredoxin-like fold) ; IPRSCAN: DISULFIDE OXIDOREDUCTASE (db=HMMPanther db_id=PTHR22912 from=214 to=488 evalue=6.9e-20) ; IPRSCAN: seg (db=Seg db_id=seg from=364 to=375) ; IPRSCAN: seg (db=Seg db_id=seg from=495 to=506) ; IPRSCAN: seg (db=Seg db_id=seg from=213 to=230) ; GENE: 1216633..1218189 - ( gc_cont=0.527) ; B"
                     /EC_number="1.6.4.-"
     CDS             complement(1218192..1218755)
                     /gene="peroxiredoxin;"
                     /gene_comment="C"
                     /locus_tag="DORA20.01_01096"
                     /product="peroxiredoxin; K03386 peroxiredoxin (alkyl hydroperoxide reductase subunit C) [EC:1.11.1.15] (db=KEGG evalue=0.0 bit_score=270.0 identity=66.3 coverage=98.93617021276596) (BLAST) C"
                     /note="[goid GO:0016491] [goid GO:0016209] [goid GO:0055114] [goid GO:0051920] [koid KO:K03386] DORA20.01_01096 peroxiredoxin; K03386 peroxiredoxin (alkyl hydroperoxide reductase subunit C) [EC:1.11.1.15] (db=KEGG evalue=0.0 bit_score=270.0 identity=66.3 coverage=98.93617021276596) (BLAST) ## BLAST: Peroxiredoxin n=1 Tax=Arcanobacterium haemolyticum DSM 20595 RepID=D7BK46_ARCHD (db=UNIREF evalue=0.0 bit_score=270.0 identity=66.3 coverage=98.93617021276596) ; IPRSCAN: ALKYL HYDROPEROXIDE REDUCTASE, SUBUNIT C (db=HMMPanther db_id=PTHR10681:SF7 from=1 to=180 evalue=7.1e-94 interpro_id=IPR017559 interpro_description=Alkyl hydroperoxide reductase subunit C GO=Molecular Function: peroxiredoxin activity (GO:0051920), Biological Process: oxidation-reduction process (GO:0055114)) ; IPRSCAN: PEROXIREDOXIN (db=HMMPanther db_id=PTHR10681 from=1 to=180 evalue=7.1e-94) ; IPRSCAN: no description (db=Gene3D db_id=G3DSA:3.40.30.10 from=2 to=187 evalue=1.2e-59 interpro_id=IPR012336 interpro_description=Thioredoxin-like fold) ; IPRSCAN: Thioredoxin-like (db=superfamily db_id=SSF52833 from=1 to=186 evalue=1.5e-58 interpro_id=IPR012336 interpro_description=Thioredoxin-like fold) ; IPRSCAN: (db=HMMPfam db_id=PF00578 from=5 to=134 evalue=2.2e-35 interpro_id=IPR000866 interpro_description=Alkyl hydroperoxide reductase subunit C/ Thiol specific antioxidant GO=Molecular Function: antioxidant activity (GO:0016209), Molecular Function: oxidoreductase activity (GO:0016491), Biological Process: oxidation-reduction process (GO:0055114)) ; IPRSCAN: (db=HMMPfam db_id=PF10417 from=154 to=182 evalue=0.00017 interpro_id=IPR019479 interpro_description=Peroxiredoxin, C-terminal GO=Molecular Function: peroxiredoxin activity (GO:0051920), Biological Process: oxidation-reduction process (GO:0055114)) ; IPRSCAN: THIOREDOXIN_2 (db=ProfileScan db_id=PS51352 from=2 to=157 evalue=14.679 interpro_id=IPR012336 interpro_description=Thioredoxin-like fold) ; GENE: 1218192..1218755 - ( gc_cont=0.489) ; C"
                     /EC_number="1.11.1.15"
     CDS             complement(1218864..1219169)
                     /gene="hypothetical"
                     /gene_comment="C"
                     /locus_tag="DORA20.01_01097"
                     /product="hypothetical protein (db=KEGG evalue=4.4e-33 bit_score=146.0 identity=68.0 coverage=93.13725490196079) (BLAST) C"
                     /note="DORA20.01_01097 hypothetical protein (db=KEGG evalue=4.4e-33 bit_score=146.0 identity=68.0 coverage=93.13725490196079) (BLAST) ## BLAST: Putative uncharacterized protein n=4 Tax=Mobiluncus curtisii RepID=E0N2C0_9ACTO (db=UNIREF evalue=5.7e-33 bit_score=146.0 identity=68.0 coverage=93.13725490196079) ; IPRSCAN: (db=HMMPfam db_id=PF10611 from=5 to=100 evalue=4.2e-45 interpro_id=IPR019592 interpro_description=Protein of unknown function DUF2469) ; GENE: 1218864..1219169 - ( gc_cont=0.454) ; C"
     CDS             complement(1219166..1220026)
                     /gene="putative"
                     /gene_comment="C"
                     /locus_tag="DORA20.01_01098"
                     /product="putative ribonuclease H (EC:3.1.26.4); K03470 ribonuclease HII [EC:3.1.26.4] (db=KEGG evalue=1.1e-44 bit_score=186.0 identity=47.8 coverage=71.77700348432056) (BLAST) C"
                     /note="[goid GO:0004523] [goid GO:0003723] [goid GO:0003676] [koid KO:K03470] DORA20.01_01098 putative ribonuclease H (EC:3.1.26.4); K03470 ribonuclease HII [EC:3.1.26.4] (db=KEGG evalue=1.1e-44 bit_score=186.0 identity=47.8 coverage=71.77700348432056) (BLAST) ## BLAST: Ribonuclease n=2 Tax=Actinomyces odontolyticus RepID=D4TY54_9ACTO (db=UNIREF evalue=0.0 bit_score=203.0 identity=45.7 coverage=74.91289198606272) ; IPRSCAN: Ribonuclease H-like (db=superfamily db_id=SSF53098 from=29 to=253 evalue=1.3e-47 interpro_id=IPR012337 interpro_description=Ribonuclease H-like domain GO=Molecular Function: nucleic acid binding (GO:0003676)) ; IPRSCAN: (db=HMMPfam db_id=PF01351 from=44 to=254 evalue=2.0e-33 interpro_id=IPR024567 interpro_description=Ribonuclease HII/HIII domain) ; IPRSCAN: no description (db=Gene3D db_id=G3DSA:3.30.420.10 from=41 to=220 evalue=4.7e-29) ; IPRSCAN: RIBONUCLEASE HII (db=HMMPanther db_id=PTHR10954 from=31 to=253 evalue=1.9e-21 interpro_id=IPR001352 interpro_description=Ribonuclease HII/HIII GO=Molecular Function: RNA binding (GO:0003723), Molecular Function: ribonuclease H activity (GO:0004523)) ; IPRSCAN: seg (db=Seg db_id=seg from=157 to=179) ; GENE: 1219166..1220026 - ( gc_cont=0.567) ; C"
                     /EC_number="3.1.26.4"
     CDS             complement(1220028..1220780)
                     /gene="signal"
                     /gene_comment="C"
                     /locus_tag="DORA20.01_01099"
                     /product="signal peptidase I; K03100 signal peptidase I [EC:3.4.21.89] (db=KEGG evalue=0.0 bit_score=229.0 identity=49.4 coverage=95.2191235059761) (BLAST) C"
                     /note="[goid GO:0016020] [goid GO:0006508] [goid GO:0016021] [goid GO:0008236] [koid KO:K03100] DORA20.01_01099 signal peptidase I; K03100 signal peptidase I [EC:3.4.21.89] (db=KEGG evalue=0.0 bit_score=229.0 identity=49.4 coverage=95.2191235059761) (BLAST) ## BLAST: hypothetical protein CCH26_11954 n=1 Tax=Citricoccus sp. CH26A RepID=UPI000255F703 (db=UNIREF evalue=0.0 bit_score=234.0 identity=48.4 coverage=93.22709163346613) ; IPRSCAN: SPASE_I_3 (db=PatternScan db_id=PS00761 from=190 to=203 evalue=0.0 interpro_id=IPR019758 interpro_description=Peptidase S26A, signal peptidase I, conserved site GO=Molecular Function: serine-type peptidase activity (GO:0008236), Cellular Component: integral to membrane (GO:0016021)) ; IPRSCAN: SIGNAL PEPTIDASE I (db=HMMPanther db_id=PTHR12383:SF1 from=47 to=248 evalue=3.5e-58) ; IPRSCAN: PROTEASE FAMILY S26 MITOCHONDRIAL INNER MEMBRANE PROTEASE-RELATED (db=HMMPanther db_id=PTHR12383 from=47 to=248 evalue=3.5e-58) ; IPRSCAN: sigpep_I_bact: signal peptidase I (db=HMMTigr db_id=TIGR02227 from=40 to=232 evalue=2.0e-53 interpro_id=IPR000223 interpro_description=Peptidase S26A, signal peptidase I GO=Biological Process: proteolysis (GO:0006508), Molecular Function: serine-type peptidase activity (GO:0008236), Cellular Component: membrane (GO:0016020)) ; IPRSCAN: LexA/Signal peptidase (db=superfamily db_id=SSF51306 from=55 to=237 evalue=2.2e-45 interpro_id=IPR015927 interpro_description=Peptidase S24/S26A/S26B/S26C) ; IPRSCAN: no description (db=Gene3D db_id=G3DSA:2.10.109.10 from=52 to=233 evalue=1.8e-32 interpro_id=IPR011056 interpro_description=Peptidase S24/S26A/S26B/S26C, beta-ribbon domain) ; IPRSCAN: LEADERPTASE (db=FPrintScan db_id=PR00727 from=57 to=73 evalue=2.5e-22 interpro_id=IPR000223 interpro_description=Peptidase S26A, signal peptidase I GO=Biological Process: proteolysis (GO:0006508), Molecular Function: serine-type peptidase activity (GO:0008236), Cellular Component: membrane (GO:0016020)) ; IPRSCAN: LEADERPTASE (db=FPrintScan db_id=PR00727 from=136 to=148 evalue=2.5e-22 interpro_id=IPR000223 interpro_description=Peptidase S26A, signal peptidase I GO=Biological Process: proteolysis (GO:0006508), Molecular Function: serine-type peptidase activity (GO:0008236), Cellular Component: membrane (GO:0016020)) ; IPRSCAN: LEADERPTASE (db=FPrintScan db_id=PR00727 from=185 to=204 evalue=2.5e-22 interpro_id=IPR000223 interpro_description=Peptidase S26A, signal peptidase I GO=Biological Process: proteolysis (GO:0006508), Molecular Function: serine-type peptidase activity (GO:0008236), Cellular Component: membrane (GO:0016020)) ; IPRSCAN: (db=HMMPfam db_id=PF00717 from=63 to=108 evalue=1.2e-10 interpro_id=IPR019759 interpro_description=Peptidase S24/S26A/S26B) ; IPRSCAN: transmembrane_regions (db=TMHMM db_id=tmhmm from=34 to=53) ; GENE: 1220028..1220780 - ( gc_cont=0.526) ; C"
                     /EC_number="3.4.21.89"
     CDS             complement(7089..8180)
                     /gene="pseudouridine"
                     /gene_comment="C"
                     /locus_tag="DORA20.01_00011"
                     /product="pseudouridine synthase; K06177 tRNA pseudouridine32 synthase / 23S rRNA pseudouridine746 synthase [EC:5.4.99.28 5.4.99.29] (db=KEGG evalue=1.1e-28 bit_score=133.0 identity=30.4 coverage=78.02197802197803) (BLAST) C"
                     /note="[goid GO:0009982] [goid GO:0009451] [goid GO:0003723] [goid GO:0001522] [koid KO:K06177] DORA20.01_00011 pseudouridine synthase; K06177 tRNA pseudouridine32 synthase / 23S rRNA pseudouridine746 synthase [EC:5.4.99.28 5.4.99.29] (db=KEGG evalue=1.1e-28 bit_score=133.0 identity=30.4 coverage=78.02197802197803) (BLAST) ## BLAST: RNA pseudouridine synthase n=1 Tax=Rothia aeria F0474 RepID=I0UUU8_9MICC (db=UNIREF evalue=6.5e-31 bit_score=141.0 identity=31.6 coverage=90.65934065934066) ; IPRSCAN: PSI_RLU (db=PatternScan db_id=PS01129 from=147 to=161 evalue=0.0 interpro_id=IPR006224 interpro_description=Pseudouridine synthase, RluC/RluD, conserved site GO=Biological Process: pseudouridine synthesis (GO:0001522), Molecular Function: RNA binding (GO:0003723), Biological Process: RNA modification (GO:0009451), Molecular Function: pseudouridine synthase activity (GO:0009982)) ; IPRSCAN: Pseudouridine synthase (db=superfamily db_id=SSF55120 from=100 to=361 evalue=2.2e-36 interpro_id=IPR020103 interpro_description=Pseudouridine synthase, catalytic domain GO=Biological Process: pseudouridine synthesis (GO:0001522), Molecular Function: RNA binding (GO:0003723), Biological Process: RNA modification (GO:0009451), Molecular Function: pseudouridine synthase activity (GO:0009982)) ; IPRSCAN: RIBOSOMAL PSEUDOURIDINE SYNTHASE (db=HMMPanther db_id=PTHR10436 from=69 to=305 evalue=8.3e-27) ; IPRSCAN: (db=HMMPfam db_id=PF00849 from=110 to=294 evalue=2.8e-18 interpro_id=IPR006145 interpro_description=Pseudouridine synthase, RsuA and RluB/C/D/E/F GO=Biological Process: pseudouridine synthesis (GO:0001522), Molecular Function: RNA binding (GO:0003723), Biological Process: RNA modification (GO:0009451), Molecular Function: pseudouridine synthase activity (GO:0009982)) ; IPRSCAN: seg (db=Seg db_id=seg from=2 to=18) ; IPRSCAN: seg (db=Seg db_id=seg from=335 to=348) ; IPRSCAN: seg (db=Seg db_id=seg from=270 to=281) ; GENE: 7089..8180 + ( gc_cont=0.576) ; C"
                     /EC_number="5.4.99.28"
     CDS             complement(118301..118669)
                     /gene="118301..118669"
                     /gene_comment="E"
                     /locus_tag="DORA20.01_00110"
                     /product="118301..118669 - ( gc_cont=0.477) (GENE) E"
                     /note="DORA20.01_00110 118301..118669 - ( gc_cont=0.477) (GENE) ## E"
    rRNA             complement(1220875..1221225)
                     /gene="50S"
                     /gene_comment="C"
                     /locus_tag="DORA20.01_01100"
                     /product="50S ribosomal protein L19; K02884 large subunit ribosomal protein L19 (db=KEGG evalue=1.2e-37 bit_score=161.0 identity=70.2 coverage=95.72649572649573) (BLAST) C"
                     /note="[goid GO:0006412] [goid GO:0005840] [goid GO:0005622] [goid GO:0003735] [koid KO:K02884] DORA20.01_01100 50S ribosomal protein L19; K02884 large subunit ribosomal protein L19 (db=KEGG evalue=1.2e-37 bit_score=161.0 identity=70.2 coverage=95.72649572649573) (BLAST) ## BLAST: 50S ribosomal protein L19 n=1 Tax=Actinomyces graevenitzii C83 RepID=G9PCS5_9ACTO (db=UNIREF evalue=2.3e-38 bit_score=164.0 identity=66.1 coverage=97.43589743589743) ; IPRSCAN: RIBOSOMAL_L19 (db=PatternScan db_id=PS01015 from=86 to=101 evalue=0.0 interpro_id=IPR018257 interpro_description=Ribosomal protein L19, conserved site GO=Molecular Function: structural constituent of ribosome (GO:0003735), Cellular Component: intracellular (GO:0005622), Cellular Component: ribosome (GO:0005840), Biological Process: translation (GO:0006412)) ; IPRSCAN: rplS_bact: ribosomal protein L19 (db=HMMTigr db_id=TIGR01024 from=1 to=114 evalue=3.6e-47 interpro_id=IPR001857 interpro_description=Ribosomal protein L19 GO=Molecular Function: structural constituent of ribosome (GO:0003735), Cellular Component: intracellular (GO:0005622), Cellular Component: ribosome (GO:0005840), Biological Process: translation (GO:0006412)) ; IPRSCAN: (db=HMMPfam db_id=PF01245 from=1 to=114 evalue=1.1e-46 interpro_id=IPR001857 interpro_description=Ribosomal protein L19 GO=Molecular Function: structural constituent of ribosome (GO:0003735), Cellular Component: intracellular (GO:0005622), Cellular Component: ribosome (GO:0005840), Biological Process: translation (GO:0006412)) ; IPRSCAN: Translation proteins SH3-like domain (db=superfamily db_id=SSF50104 from=1 to=115 evalue=9.8e-41 interpro_id=IPR008991 interpro_description=Translation protein SH3-like) ; IPRSCAN: RIBOSOMAL PROTEIN L19 (db=HMMPanther db_id=PTHR15680 from=1 to=115 evalue=3.4e-40 interpro_id=IPR001857 interpro_description=Ribosomal protein L19 GO=Molecular Function: structural constituent of ribosome (GO:0003735), Cellular Component: intracellular (GO:0005622), Cellular Component: ribosome (GO:0005840), Biological Process: translation (GO:0006412)) ; IPRSCAN: RIBOSOMALL19 (db=FPrintScan db_id=PR00061 from=3 to=32 evalue=3.6e-34 interpro_id=IPR001857 interpro_description=Ribosomal protein L19 GO=Molecular Function: structural constituent of ribosome (GO:0003735), Cellular Component: intracellular (GO:0005622), Cellular Component: ribosome (GO:0005840), Biological Process: translation (GO:0006412)) ; IPRSCAN: RIBOSOMALL19 (db=FPrintScan db_id=PR00061 from=88 to=113 evalue=3.6e-34 interpro_id=IPR001857 interpro_description=Ribosomal protein L19 GO=Molecular Function: structural constituent of ribosome (GO:0003735), Cellular Component: intracellular (GO:0005622), Cellular Component: ribosome (GO:0005840), Biological Process: translation (GO:0006412)) ; IPRSCAN: RIBOSOMALL19 (db=FPrintScan db_id=PR00061 from=33 to=62 evalue=3.6e-34 interpro_id=IPR001857 interpro_description=Ribosomal protein L19 GO=Molecular Function: structural constituent of ribosome (GO:0003735), Cellular Component: intracellular (GO:0005622), Cellular Component: ribosome (GO:0005840), Biological Process: translation (GO:0006412)) ; IPRSCAN: Ribosomal_L19 (db=HAMAP db_id=MF_00402 from=1 to=114 evalue=30.404 interpro_id=IPR001857 interpro_description=Ribosomal protein L19 GO=Molecular Function: structural constituent of ribosome (GO:0003735), Cellular Component: intracellular (GO:0005622), Cellular Component: ribosome (GO:0005840), Biological Process: translation (GO:0006412)) ; GENE: 1220875..1221225 - ( gc_cont=0.527) ; C"
     CDS             complement(1221361..1222752)
                     /gene="ahe:Arch_0571"
                     /gene_comment="B"
                     /locus_tag="DORA20.01_01101"
                     /product="ahe:Arch_0571 tRNA (guanine-N1)-methyltransferase (EC:2.1.1.31); K00554 tRNA (guanine37-N1)-methyltransferase [EC:2.1.1.228] (db=KEGG) (RBH) B"
                     /note="[goid GO:0008080] [goid GO:0009019] [goid GO:0008033] [goid GO:0003723] [koid KO:K00554] DORA20.01_01101 ahe:Arch_0571 tRNA (guanine-N1)-methyltransferase (EC:2.1.1.31); K00554 tRNA (guanine37-N1)-methyltransferase [EC:2.1.1.228] (db=KEGG) (RBH) ## RBH: UniRef90_E8JLK7 tRNA (Guanine-N(1)-)-methyltransferase n=1 Tax=Actinomyces sp. oral taxon 178 str. F0338 RepID=E8JLK7_9ACTO (db=UNIREF) ; RBH: UniRef90_E8JLK7 tRNA (Guanine-N(1)-)-methyltransferase n=1 Tax=Actinomyces sp. oral taxon 178 str. F0338 RepID=E8JLK7_9ACTO (db=UNIREF) ; BLAST: tRNA (guanine-N1)-methyltransferase (EC:2.1.1.31); K00554 tRNA (guanine37-N1)-methyltransferase [EC:2.1.1.228] (db=KEGG evalue=0.0 bit_score=387.0 identity=47.0 coverage=91.59482758620689) ; BLAST: tRNA (Guanine-N(1)-)-methyltransferase n=1 Tax=Actinomyces sp. oral taxon 178 str. F0338 RepID=E8JLK7_9ACTO (db=UNIREF evalue=0.0 bit_score=432.0 identity=50.9 coverage=93.75) ; IPRSCAN: alpha/beta knot (db=superfamily db_id=SSF75217 from=1 to=258 evalue=1.2e-76) ; IPRSCAN: trmD: tRNA (guanine-N1)-methyltransferase (db=HMMTigr db_id=TIGR00088 from=1 to=231 evalue=2.0e-74 interpro_id=IPR002649 interpro_description=tRNA (guanine-N1-)-methyltransferase, bacteria GO=Molecular Function: RNA binding (GO:0003723), Biological Process: tRNA processing (GO:0008033), Molecular Function: tRNA (guanine-N1-)-methyltransferase activity (GO:0009019)) ; IPRSCAN: (db=HMMPfam db_id=PF01746 from=21 to=229 evalue=1.5e-46 interpro_id=IPR016009 interpro_description=tRNA (guanine-N1-)-methyltransferase) ; IPRSCAN: no description (db=Gene3D db_id=G3DSA:3.40.1280.10 from=1 to=167 evalue=5.2e-45) ; IPRSCAN: Acyl-CoA N-acyltransferases (Nat) (db=superfamily db_id=SSF55729 from=261 to=448 evalue=1.4e-19 interpro_id=IPR016181 interpro_description=Acyl-CoA N-acyltransferase) ; IPRSCAN: no description (db=Gene3D db_id=G3DSA:3.40.630.30 from=262 to=458 evalue=2.0e-18 interpro_id=IPR016181 interpro_description=Acyl-CoA N-acyltransferase) ; IPRSCAN: no description (db=Gene3D db_id=G3DSA:1.10.1270.20 from=178 to=238 evalue=9.3e-18 interpro_id=IPR023148 interpro_description=tRNA (guanine-N1-)-methyltransferase, C-terminal GO=Molecular Function: tRNA (guanine-N1-)-methyltransferase activity (GO:0009019)) ; IPRSCAN: (db=HMMPfam db_id=PF00583 from=356 to=426 evalue=1.1e-07 interpro_id=IPR000182 interpro_description=GCN5-related N-acetyltransferase (GNAT) domain GO=Molecular Function: N-acetyltransferase activity (GO:0008080)) ; IPRSCAN: GNAT (db=ProfileScan db_id=PS51186 from=262 to=450 evalue=9.382 interpro_id=IPR000182 interpro_description=GCN5-related N-acetyltransferase (GNAT) domain GO=Molecular Function: N-acetyltransferase activity (GO:0008080)) ; IPRSCAN: TrmD (db=HAMAP db_id=MF_00605 from=1 to=303 evalue=86.044 interpro_id=IPR002649 interpro_description=tRNA (guanine-N1-)-methyltransferase, bacteria GO=Molecular Function: RNA binding (GO:0003723), Biological Process: tRNA processing (GO:0008033), Molecular Function: tRNA (guanine-N1-)-methyltransferase activity (GO:0009019)) ; IPRSCAN: seg (db=Seg db_id=seg from=144 to=158) ; IPRSCAN: seg (db=Seg db_id=seg from=171 to=185) ; GENE: 1221361..1222752 - ( gc_cont=0.559) ; B"
                     /EC_number="2.1.1.228"
                     /EC_number="2.1.1.31"
     CDS             complement(1222773..1223324)
                     /gene="16S"
                     /gene_comment="C"
                     /locus_tag="DORA20.01_01102"
                     /product="16S rRNA processing protein RimM; K02860 16S rRNA processing protein RimM (db=KEGG evalue=3.6e-17 bit_score=94.0 identity=35.4 coverage=87.5) (BLAST) C"
                     /note="[goid GO:0043022] [goid GO:0006364] [goid GO:0005840] [koid KO:K02860] DORA20.01_01102 16S rRNA processing protein RimM; K02860 16S rRNA processing protein RimM (db=KEGG evalue=3.6e-17 bit_score=94.0 identity=35.4 coverage=87.5) (BLAST) ## BLAST: Ribosome maturation factor RimM n=1 Tax=Actinomyces sp. oral taxon 178 str. F0338 RepID=E8JLK6_9ACTO (db=UNIREF evalue=6.5e-19 bit_score=100.0 identity=37.9 coverage=82.06521739130434) ; IPRSCAN: 16S_RimM: 16S rRNA processing protein RimM (db=HMMTigr db_id=TIGR02273 from=25 to=182 evalue=1.3e-23 interpro_id=IPR011961 interpro_description=16S rRNA processing protein RimM GO=Cellular Component: ribosome (GO:0005840), Biological Process: rRNA processing (GO:0006364), Molecular Function: ribosome binding (GO:0043022)) ; IPRSCAN: (db=HMMPfam db_id=PF01782 from=28 to=105 evalue=5.0e-17 interpro_id=IPR002676 interpro_description=RimM protein GO=Biological Process: rRNA processing (GO:0006364)) ; IPRSCAN: Translation proteins (db=superfamily db_id=SSF50447 from=24 to=110 evalue=4.1e-15 interpro_id=IPR009000 interpro_description=Translation elongation/initiation factor/Ribosomal, beta-barrel) ; IPRSCAN: PRC-barrel domain (db=superfamily db_id=SSF50346 from=112 to=182 evalue=2.5e-12 interpro_id=IPR011033 interpro_description=PRC-barrel-like) ; IPRSCAN: Ribosome_mat_RimM (db=HAMAP db_id=MF_00014 from=25 to=182 evalue=18.945 interpro_id=IPR011961 interpro_description=16S rRNA processing protein RimM GO=Cellular Component: ribosome (GO:0005840), Biological Process: rRNA processing (GO:0006364), Molecular Function: ribosome binding (GO:0043022)) ; IPRSCAN: seg (db=Seg db_id=seg from=56 to=69) ; GENE: 1222773..1223324 - ( gc_cont=0.538) ; C"
     CDS             complement(1223349..1223597)
                     /gene="hypothetical"
                     /gene_comment="C"
                     /locus_tag="DORA20.01_01103"
                     /product="hypothetical protein; K06960 (db=KEGG evalue=7.8e-28 bit_score=128.0 identity=79.7 coverage=93.97590361445783) (BLAST) C"
                     /note="[goid GO:0003723] [koid KO:K06960] DORA20.01_01103 hypothetical protein; K06960 (db=KEGG evalue=7.8e-28 bit_score=128.0 identity=79.7 coverage=93.97590361445783) (BLAST) ## BLAST: KH domain protein n=4 Tax=Actinomyces RepID=D4TY49_9ACTO (db=UNIREF evalue=1.7e-30 bit_score=137.0 identity=87.2 coverage=92.7710843373494) ; IPRSCAN: Prokaryotic type KH domain (KH-domain type II) (db=superfamily db_id=SSF54814 from=4 to=62 evalue=4.2e-08 interpro_id=IPR009019 interpro_description=K Homology, prokaryotic type GO=Molecular Function: RNA binding (GO:0003723)) ; IPRSCAN: (db=HMMPfam db_id=PF00013 from=34 to=62 evalue=1.6e-05 interpro_id=IPR018111 interpro_description=K Homology, type 1, subgroup GO=Molecular Function: RNA binding (GO:0003723)) ; IPRSCAN: KH_TYPE_1 (db=ProfileScan db_id=PS50084 from=30 to=82 evalue=9.959 interpro_id=IPR004088 interpro_description=K Homology, type 1 GO=Molecular Function: RNA binding (GO:0003723)) ; IPRSCAN: UPF0109 (db=HAMAP db_id=MF_00088 from=2 to=74 evalue=20.753 interpro_id=IPR020627 interpro_description=Uncharacterised protein family UPF0109, bacterial) ; IPRSCAN: seg (db=Seg db_id=seg from=69 to=82) ; GENE: 1223349..1223597 - ( gc_cont=0.598) ; C"
    rRNA             complement(1223600..1224091)
                     /gene="30S"
                     /gene_comment="C"
                     /locus_tag="DORA20.01_01104"
                     /product="30S ribosomal protein S16; K02959 small subunit ribosomal protein S16 (db=KEGG evalue=3.9e-39 bit_score=166.0 identity=57.4 coverage=92.07317073170732) (BLAST) C"
                     /note="[goid GO:0006412] [goid GO:0005840] [goid GO:0005622] [goid GO:0003735] [koid KO:K02959] DORA20.01_01104 30S ribosomal protein S16; K02959 small subunit ribosomal protein S16 (db=KEGG evalue=3.9e-39 bit_score=166.0 identity=57.4 coverage=92.07317073170732) (BLAST) ## BLAST: 30S ribosomal protein S16 n=4 Tax=Mobiluncus mulieris RepID=C2KRG3_9ACTO (db=UNIREF evalue=0.0 bit_score=191.0 identity=63.4 coverage=95.1219512195122) ; IPRSCAN: RIBOSOMAL_S16 (db=PatternScan db_id=PS00732 from=3 to=12 evalue=0.0 interpro_id=IPR020592 interpro_description=Ribosomal protein S16, conserved site GO=Molecular Function: structural constituent of ribosome (GO:0003735), Cellular Component: intracellular (GO:0005622), Cellular Component: ribosome (GO:0005840), Biological Process: translation (GO:0006412)) ; IPRSCAN: 30S RIBOSOMAL PROTEIN S16 (db=HMMPanther db_id=PTHR12919 from=2 to=134 evalue=4.6e-41 interpro_id=IPR000307 interpro_description=Ribosomal protein S16 GO=Molecular Function: structural constituent of ribosome (GO:0003735), Cellular Component: intracellular (GO:0005622), Cellular Component: ribosome (GO:0005840), Biological Process: translation (GO:0006412)) ; IPRSCAN: 30S RIBOSOMAL PROTEIN S16 (db=HMMPanther db_id=PTHR12919:SF4 from=2 to=134 evalue=4.6e-41) ; IPRSCAN: S16: ribosomal protein S16 (db=HMMTigr db_id=TIGR00002 from=3 to=80 evalue=1.4e-35 interpro_id=IPR000307 interpro_description=Ribosomal protein S16 GO=Molecular Function: structural constituent of ribosome (GO:0003735), Cellular Component: intracellular (GO:0005622), Cellular Component: ribosome (GO:0005840), Biological Process: translation (GO:0006412)) ; IPRSCAN: Ribosomal protein S16 (db=superfamily db_id=SSF54565 from=2 to=83 evalue=2.0e-27 interpro_id=IPR023803 interpro_description=Ribosomal protein S16 domain) ; IPRSCAN: no description (db=Gene3D db_id=G3DSA:3.30.1320.10 from=2 to=88 evalue=1.0e-25 interpro_id=IPR023803 interpro_description=Ribosomal protein S16 domain) ; IPRSCAN: (db=HMMPfam db_id=PF00886 from=9 to=67 evalue=1.0e-23 interpro_id=IPR000307 interpro_description=Ribosomal protein S16 GO=Molecular Function: structural constituent of ribosome (GO:0003735), Cellular Component: intracellular (GO:0005622), Cellular Component: ribosome (GO:0005840), Biological Process: translation (GO:0006412)) ; IPRSCAN: Ribosomal_S16 (db=HAMAP db_id=MF_00385 from=2 to=77 evalue=23.35 interpro_id=IPR000307 interpro_description=Ribosomal protein S16 GO=Molecular Function: structural constituent of ribosome (GO:0003735), Cellular Component: intracellular (GO:0005622), Cellular Component: ribosome (GO:0005840), Biological Process: translation (GO:0006412)) ; IPRSCAN: coiled-coil (db=Coil db_id=coil from=106 to=158 evalue=NA) ; IPRSCAN: seg (db=Seg db_id=seg from=120 to=163) ; IPRSCAN: seg (db=Seg db_id=seg from=17 to=33) ; GENE: 1223600..1224091 - ( gc_cont=0.524) ; C"
     CDS             complement(1224381..1225433)
                     /gene="archaeal"
                     /gene_comment="C"
                     /locus_tag="DORA20.01_01105"
                     /product="archaeal fructose-1,6-bisphosphatase; K01092 myo-inositol-1(or 4)-monophosphatase [EC:3.1.3.25] (db=KEGG evalue=2.7e-29 bit_score=135.0 identity=35.3 coverage=64.1025641025641) (BLAST) C"
                     /note="[goid GO:0046854] [koid KO:K01092] DORA20.01_01105 archaeal fructose-1,6-bisphosphatase; K01092 myo-inositol-1(or 4)-monophosphatase [EC:3.1.3.25] (db=KEGG evalue=2.7e-29 bit_score=135.0 identity=35.3 coverage=64.1025641025641) (BLAST) ## BLAST: Archaeal fructose-1,6-bisphosphatase n=1 Tax=Microbacterium testaceum StLB037 RepID=E8NA21_MICTS (db=UNIREF evalue=3.5e-29 bit_score=135.0 identity=35.3 coverage=64.1025641025641) ; IPRSCAN: Carbohydrate phosphatase (db=superfamily db_id=SSF56655 from=9 to=350 evalue=6.4e-51) ; IPRSCAN: (db=HMMPfam db_id=PF00459 from=23 to=341 evalue=1.5e-40 interpro_id=IPR000760 interpro_description=Inositol monophosphatase GO=Biological Process: phosphatidylinositol phosphorylation (GO:0046854)) ; IPRSCAN: INOSITOL MONOPHOSPHATASE (db=HMMPanther db_id=PTHR20854 from=70 to=311 evalue=1.7e-27 interpro_id=IPR000760 interpro_description=Inositol monophosphatase GO=Biological Process: phosphatidylinositol phosphorylation (GO:0046854)) ; IPRSCAN: MYO INOSITOL MONOPHOSPHATASE (db=HMMPanther db_id=PTHR20854:SF4 from=70 to=311 evalue=1.7e-27) ; IPRSCAN: no description (db=Gene3D db_id=G3DSA:3.30.540.10 from=13 to=215 evalue=2.9e-27) ; IPRSCAN: no description (db=Gene3D db_id=G3DSA:3.40.190.80 from=219 to=345 evalue=3.5e-12) ; IPRSCAN: IMPHPHTASES (db=FPrintScan db_id=PR00377 from=48 to=68 evalue=1.1e-07 interpro_id=IPR000760 interpro_description=Inositol monophosphatase GO=Biological Process: phosphatidylinositol phosphorylation (GO:0046854)) ; IPRSCAN: IMPHPHTASES (db=FPrintScan db_id=PR00377 from=70 to=86 evalue=1.1e-07 interpro_id=IPR000760 interpro_description=Inositol monophosphatase GO=Biological Process: phosphatidylinositol phosphorylation (GO:0046854)) ; IPRSCAN: IMPHPHTASES (db=FPrintScan db_id=PR00377 from=288 to=312 evalue=1.1e-07 interpro_id=IPR000760 interpro_description=Inositol monophosphatase GO=Biological Process: phosphatidylinositol phosphorylation (GO:0046854)) ; GENE: 1224381..1225433 - ( gc_cont=0.574) ; C"
                     /EC_number="3.1.3.25"
     CDS             complement(1225459..1226577)
                     /gene="mcu:HMPREF0573_10178"
                     /gene_comment="B"
                     /locus_tag="DORA20.01_01106"
                     /product="mcu:HMPREF0573_10178 amidohydrolase (db=KEGG) (RBH) B"
                     /note="[goid GO:0016787] DORA20.01_01106 mcu:HMPREF0573_10178 amidohydrolase (db=KEGG) (RBH) ## RBH: UniRef90_E6KQD1 Amidohydrolase n=1 Tax=Actinomyces sp. oral taxon 180 str. F0310 RepID=E6KQD1_9ACTO (db=UNIREF) ; RBH: UniRef90_E6KQD1 Amidohydrolase n=1 Tax=Actinomyces sp. oral taxon 180 str. F0310 RepID=E6KQD1_9ACTO (db=UNIREF) ; BLAST: amidohydrolase (db=KEGG evalue=0.0 bit_score=344.0 identity=50.4 coverage=91.95710455764075) ; BLAST: Amidohydrolase n=1 Tax=Actinomyces sp. oral taxon 180 str. F0310 RepID=E6KQD1_9ACTO (db=UNIREF evalue=0.0 bit_score=354.0 identity=49.0 coverage=96.24664879356568) ; IPRSCAN: Metallo-dependent hydrolases (db=superfamily db_id=SSF51556 from=26 to=340 evalue=2.6e-15) ; IPRSCAN: (db=HMMPfam db_id=PF01979 from=48 to=337 evalue=2.7e-09 interpro_id=IPR006680 interpro_description=Amidohydrolase 1 GO=Molecular Function: hydrolase activity (GO:0016787)) ; GENE: 1225459..1226577 - ( gc_cont=0.557) ; B"
     CDS             complement(1226574..1228160)
                     /gene="ahe:Arch_0560"
                     /gene_comment="B"
                     /locus_tag="DORA20.01_01107"
                     /product="ahe:Arch_0560 signal recognition particle protein; K03106 signal recognition particle subunit SRP54 (db=KEGG) (RBH) B"
                     /note="[goid GO:0017111] [goid GO:0000166] [goid GO:0048500] [goid GO:0008312] [goid GO:0006614] [goid GO:0005525] [koid KO:K03106] DORA20.01_01107 ahe:Arch_0560 signal recognition particle protein; K03106 signal recognition particle subunit SRP54 (db=KEGG) (RBH) ## RBH: UniRef90_D4TY46 Signal recognition particle protein n=2 Tax=Actinomyces odontolyticus RepID=D4TY46_9ACTO (db=UNIREF) ; RBH: UniRef90_D4TY46 Signal recognition particle protein n=2 Tax=Actinomyces odontolyticus RepID=D4TY46_9ACTO (db=UNIREF) ; BLAST: signal recognition particle protein; K03106 signal recognition particle subunit SRP54 (db=KEGG evalue=0.0 bit_score=656.0 identity=64.9 coverage=96.78638941398866) ; BLAST: Signal recognition particle protein n=2 Tax=Actinomyces odontolyticus RepID=D4TY46_9ACTO (db=UNIREF evalue=0.0 bit_score=693.0 identity=67.2 coverage=99.24385633270322) ; IPRSCAN: SRP54 (db=PatternScan db_id=PS00300 from=272 to=285 evalue=0.0 interpro_id=IPR000897 interpro_description=Signal recognition particle, SRP54 subunit, GTPase GO=Molecular Function: GTP binding (GO:0005525), Biological Process: SRP-dependent cotranslational protein targeting to membrane (GO:0006614)) ; IPRSCAN: ffh: signal recognition particle protein (db=HMMTigr db_id=TIGR00959 from=2 to=430 evalue=1.5e-235 interpro_id=IPR004780 interpro_description=Signal recognition particle, SRP GO=Biological Process: SRP-dependent cotranslational protein targeting to membrane (GO:0006614), Molecular Function: 7S RNA binding (GO:0008312), Cellular Component: signal recognition particle (GO:0048500)) ; IPRSCAN: GTPASE CONTAINING FAMILY OF SIGNAL RECOGNITION PARTICLE PROTEINS (db=HMMPanther db_id=PTHR11564 from=74 to=502 evalue=2.8e-193) ; IPRSCAN: SIGNAL RECOGNITION PARTICLE PROTEIN (db=HMMPanther db_id=PTHR11564:SF7 from=74 to=502 evalue=2.8e-193 interpro_id=IPR004780 interpro_description=Signal recognition particle, SRP GO=Biological Process: SRP-dependent cotranslational protein targeting to membrane (GO:0006614), Molecular Function: 7S RNA binding (GO:0008312), Cellular Component: signal recognition particle (GO:0048500)) ; IPRSCAN: (db=HMMPfam db_id=PF00448 from=100 to=298 evalue=6.2e-64 interpro_id=IPR000897 interpro_description=Signal recognition particle, SRP54 subunit, GTPase GO=Molecular Function: GTP binding (GO:0005525), Biological Process: SRP-dependent cotranslational protein targeting to membrane (GO:0006614)) ; IPRSCAN: no description (db=Gene3D db_id=G3DSA:3.40.50.300 from=93 to=301 evalue=2.3e-61) ; IPRSCAN: P-loop containing nucleoside triphosphate hydrolases (db=superfamily db_id=SSF52540 from=92 to=301 evalue=6.1e-52) ; IPRSCAN: Signal peptide-binding domain (db=superfamily db_id=SSF47446 from=301 to=432 evalue=6.2e-49 interpro_id=IPR004125 interpro_description=Signal recognition particle, SRP54 subunit, M-domain GO=Biological Process: SRP-dependent cotranslational protein targeting to membrane (GO:0006614), Molecular Function: 7S RNA binding (GO:0008312), Cellular Component: signal recognition particle (GO:0048500)) ; IPRSCAN: (db=HMMPfam db_id=PF02978 from=330 to=428 evalue=4.7e-35 interpro_id=IPR004125 interpro_description=Signal recognition particle, SRP54 subunit, M-domain GO=Biological Process: SRP-dependent cotranslational protein targeting to membrane (GO:0006614), Molecular Function: 7S RNA binding (GO:0008312), Cellular Component: signal recognition particle (GO:0048500)) ; IPRSCAN: no description (db=Gene3D db_id=G3DSA:1.10.260.30 from=330 to=433 evalue=7.6e-35 interpro_id=IPR004125 interpro_description=Signal recognition particle, SRP54 subunit, M-domain GO=Biological Process: SRP-dependent cotranslational protein targeting to membrane (GO:0006614), Molecular Function: 7S RNA binding (GO:0008312), Cellular Component: signal recognition particle (GO:0048500)) ; IPRSCAN: no description (db=Gene3D db_id=G3DSA:1.20.120.140 from=1 to=90 evalue=2.5e-27 interpro_id=IPR013822 interpro_description=Signal recognition particle, SRP54 subunit, helical bundle GO=Molecular Function: GTP binding (GO:0005525), Biological Process: SRP-dependent cotranslational protein targeting to membrane (GO:0006614)) ; IPRSCAN: Domain of the SRP/SRP receptor G-proteins (db=superfamily db_id=SSF47364 from=1 to=94 evalue=1.8e-26 interpro_id=IPR013822 interpro_description=Signal recognition particle, SRP54 subunit, helical bundle GO=Molecular Function: GTP binding (GO:0005525), Biological Process: SRP-dependent cotranslational protein targeting to membrane (GO:0006614)) ; IPRSCAN: (db=HMMPfam db_id=PF02881 from=5 to=82 evalue=2.6e-17 interpro_id=IPR013822 interpro_description=Signal recognition particle, SRP54 subunit, helical bundle GO=Molecular Function: GTP binding (GO:0005525), Biological Process: SRP-dependent cotranslational protein targeting to membrane (GO:0006614)) ; IPRSCAN: no description (db=HMMSmart db_id=SM00382 from=99 to=304 evalue=3.9e-10 interpro_id=IPR003593 interpro_description=ATPase, AAA+ type, core GO=Molecular Function: nucleotide binding (GO:0000166), Molecular Function: nucleoside-triphosphatase activity (GO:0017111)) ; IPRSCAN: coiled-coil (db=Coil db_id=coil from=300 to=321 evalue=NA) ; IPRSCAN: seg (db=Seg db_id=seg from=397 to=408) ; IPRSCAN: seg (db=Seg db_id=seg from=345 to=359) ; IPRSCAN: seg (db=Seg db_id=seg from=434 to=453) ; IPRSCAN: seg (db=Seg db_id=seg from=502 to=521) ; IPRSCAN: seg (db=Seg db_id=seg from=472 to=487) ; GENE: 1226574..1228160 - ( gc_cont=0.565) ; B"
     CDS             complement(1228197..1229573)
                     /gene="bla:BLA_0177"
                     /gene_comment="B"
                     /locus_tag="DORA20.01_01108"
                     /product="bla:BLA_0177 ftsY; signal recognition particle-docking protein FtsY; K03110 fused signal recognition particle receptor (db=KEGG) (RBH) B"
                     /note="[goid GO:0017111] [goid GO:0000166] [goid GO:0006614] [goid GO:0005525] [koid KO:K03110] DORA20.01_01108 bla:BLA_0177 ftsY; signal recognition particle-docking protein FtsY; K03110 fused signal recognition particle receptor (db=KEGG) (RBH) ## RBH: UniRef90_G9PDY5 Putative uncharacterized protein n=1 Tax=Actinomyces graevenitzii C83 RepID=G9PDY5_9ACTO (db=UNIREF) ; RBH: UniRef90_G9PDY5 Putative uncharacterized protein n=1 Tax=Actinomyces graevenitzii C83 RepID=G9PDY5_9ACTO (db=UNIREF) ; BLAST: ftsY; signal recognition particle-docking protein FtsY; K03110 fused signal recognition particle receptor (db=KEGG evalue=0.0 bit_score=439.0 identity=50.4 coverage=97.38562091503267) ; BLAST: Putative uncharacterized protein n=1 Tax=Actinomyces graevenitzii C83 RepID=G9PDY5_9ACTO (db=UNIREF evalue=0.0 bit_score=466.0 identity=70.7 coverage=72.76688453159042) ; IPRSCAN: SRP54 (db=PatternScan db_id=PS00300 from=431 to=444 evalue=0.0 interpro_id=IPR000897 interpro_description=Signal recognition particle, SRP54 subunit, GTPase GO=Molecular Function: GTP binding (GO:0005525), Biological Process: SRP-dependent cotranslational protein targeting to membrane (GO:0006614)) ; IPRSCAN: ftsY: signal recognition particle-docking pr (db=HMMTigr db_id=TIGR00064 from=183 to=457 evalue=2.4e-136 interpro_id=IPR004390 interpro_description=Cell division transporter substrate-binding protein FtsY GO=Molecular Function: GTP binding (GO:0005525)) ; IPRSCAN: CELL DIVISION PROTEIN FTSY (db=HMMPanther db_id=PTHR11564:SF6 from=228 to=457 evalue=3.6e-116) ; IPRSCAN: GTPASE CONTAINING FAMILY OF SIGNAL RECOGNITION PARTICLE PROTEINS (db=HMMPanther db_id=PTHR11564 from=228 to=457 evalue=3.6e-116) ; IPRSCAN: (db=HMMPfam db_id=PF00448 from=259 to=457 evalue=1.3e-73 interpro_id=IPR000897 interpro_description=Signal recognition particle, SRP54 subunit, GTPase GO=Molecular Function: GTP binding (GO:0005525), Biological Process: SRP-dependent cotranslational protein targeting to membrane (GO:0006614)) ; IPRSCAN: no description (db=Gene3D db_id=G3DSA:3.40.50.300 from=251 to=457 evalue=8.6e-62) ; IPRSCAN: P-loop containing nucleoside triphosphate hydrolases (db=superfamily db_id=SSF52540 from=257 to=458 evalue=2.1e-45) ; IPRSCAN: Domain of the SRP/SRP receptor G-proteins (db=superfamily db_id=SSF47364 from=155 to=234 evalue=4.2e-16 interpro_id=IPR013822 interpro_description=Signal recognition particle, SRP54 subunit, helical bundle GO=Molecular Function: GTP binding (GO:0005525), Biological Process: SRP-dependent cotranslational protein targeting to membrane (GO:0006614)) ; IPRSCAN: (db=HMMPfam db_id=PF02881 from=160 to=236 evalue=4.2e-11 interpro_id=IPR013822 interpro_description=Signal recognition particle, SRP54 subunit, helical bundle GO=Molecular Function: GTP binding (GO:0005525), Biological Process: SRP-dependent cotranslational protein targeting to membrane (GO:0006614)) ; IPRSCAN: no description (db=Gene3D db_id=G3DSA:1.20.120.140 from=162 to=245 evalue=1.2e-10 interpro_id=IPR013822 interpro_description=Signal recognition particle, SRP54 subunit, helical bundle GO=Molecular Function: GTP binding (GO:0005525), Biological Process: SRP-dependent cotranslational protein targeting to membrane (GO:0006614)) ; IPRSCAN: no description (db=HMMSmart db_id=SM00382 from=257 to=434 evalue=1.4e-08 interpro_id=IPR003593 interpro_description=ATPase, AAA+ type, core GO=Molecular Function: nucleotide binding (GO:0000166), Molecular Function: nucleoside-triphosphatase activity (GO:0017111)) ; IPRSCAN: seg (db=Seg db_id=seg from=264 to=275) ; IPRSCAN: seg (db=Seg db_id=seg from=293 to=302) ; IPRSCAN: seg (db=Seg db_id=seg from=131 to=142) ; IPRSCAN: seg (db=Seg db_id=seg from=111 to=129) ; IPRSCAN: seg (db=Seg db_id=seg from=83 to=107) ; IPRSCAN: seg (db=Seg db_id=seg from=8 to=28) ; IPRSCAN: transmembrane_regions (db=TMHMM db_id=tmhmm from=5 to=27) ; GENE: 1228197..1229573 - ( gc_cont=0.559) ; B"
     CDS             complement(1229662..1230408)
                     /gene="seg"
                     /gene_comment="D"
                     /locus_tag="DORA20.01_01109"
                     /product="seg (db=Seg db_id=seg from=5 to=25) (IPRSCAN) D"
                     /note="DORA20.01_01109 seg (db=Seg db_id=seg from=5 to=25) (IPRSCAN) ## IPRSCAN: seg (db=Seg db_id=seg from=96 to=118) ; IPRSCAN: transmembrane_regions (db=TMHMM db_id=tmhmm from=5 to=27) ; GENE: 1229662..1230408 - ( gc_cont=0.580) ; D"
     CDS             complement(118694..119344)
                     /gene="118694..119344"
                     /gene_comment="E"
                     /locus_tag="DORA20.01_00111"
                     /product="118694..119344 - ( gc_cont=0.519) (GENE) E"
                     /note="DORA20.01_00111 118694..119344 - ( gc_cont=0.519) (GENE) ## E"
     CDS             complement(1230492..1231946)
                     /gene="ske:Sked_23830"
                     /gene_comment="B"
                     /locus_tag="DORA20.01_01110"
                     /product="ske:Sked_23830 condensin subunit Smc; K03529 chromosome segregation protein (db=KEGG) (RBH) B"
                     /note="[koid KO:K03529] DORA20.01_01110 ske:Sked_23830 condensin subunit Smc; K03529 chromosome segregation protein (db=KEGG) (RBH) ## RBH: UniRef90_F9PMJ7 Chromosome partition protein Smc n=10 Tax=Actinomyces RepID=F9PMJ7_9ACTO (db=UNIREF) ; RBH: UniRef90_F9PMJ7 Chromosome partition protein Smc n=10 Tax=Actinomyces RepID=F9PMJ7_9ACTO (db=UNIREF) ; BLAST: condensin subunit Smc; K03529 chromosome segregation protein (db=KEGG evalue=0.0 bit_score=363.0 identity=44.7 coverage=89.89690721649485) ; BLAST: Chromosome partition protein Smc n=10 Tax=Actinomyces RepID=F9PMJ7_9ACTO (db=UNIREF evalue=0.0 bit_score=375.0 identity=47.1 coverage=90.10309278350516) ; IPRSCAN: STRUCTURAL MAINTENANCE OF CHROMOSOMES SMC, BACTERIAL (db=HMMPanther db_id=PTHR18937:SF10 from=27 to=476 evalue=7.9e-97) ; IPRSCAN: STRUCTURAL MAINTENANCE OF CHROMOSOMES SMC FAMILY MEMBER (db=HMMPanther db_id=PTHR18937 from=27 to=476 evalue=7.9e-97) ; IPRSCAN: no description (db=Gene3D db_id=G3DSA:3.40.50.300 from=333 to=480 evalue=3.0e-38) ; IPRSCAN: P-loop containing nucleoside triphosphate hydrolases (db=superfamily db_id=SSF52540 from=122 to=474 evalue=4.1e-38) ; IPRSCAN: (db=HMMPfam db_id=PF02463 from=168 to=471 evalue=1.4e-28 interpro_id=IPR003395 interpro_description=RecF/RecN/SMC) ; IPRSCAN: coiled-coil (db=Coil db_id=coil from=132 to=160 evalue=NA) ; IPRSCAN: coiled-coil (db=Coil db_id=coil from=171 to=192 evalue=NA) ; IPRSCAN: coiled-coil (db=Coil db_id=coil from=27 to=48 evalue=NA) ; IPRSCAN: seg (db=Seg db_id=seg from=161 to=175) ; IPRSCAN: seg (db=Seg db_id=seg from=125 to=139) ; IPRSCAN: seg (db=Seg db_id=seg from=212 to=237) ; IPRSCAN: seg (db=Seg db_id=seg from=387 to=408) ; IPRSCAN: seg (db=Seg db_id=seg from=48 to=59) ; GENE: 1230492..1231946 - ( gc_cont=0.546) ; B"
     CDS             complement(1232059..1232823)
                     /gene="(db=HMMPfam"
                     /gene_comment="D"
                     /locus_tag="DORA20.01_01111"
                     /product="(db=HMMPfam db_id=PF06470 from=52 to=162 evalue=8.5e-11 interpro_id=IPR010935 interpro_description=SMCs flexible hinge GO=Molecular Function: protein binding (GO:0005515), Molecular Function: ATP binding (GO:0005524), Cellular Component: chromosome (GO:0005694), Biological Process: chromosome organization (GO:0051276)) (IPRSCAN) D"
                     /note="[goid GO:0051276] [goid GO:0005694] [goid GO:0005524] [goid GO:0005515] DORA20.01_01111 (db=HMMPfam db_id=PF06470 from=52 to=162 evalue=8.5e-11 interpro_id=IPR010935 interpro_description=SMCs flexible hinge GO=Molecular Function: protein binding (GO:0005515), Molecular Function: ATP binding (GO:0005524), Cellular Component: chromosome (GO:0005694), Biological Process: chromosome organization (GO:0051276)) (IPRSCAN) ## IPRSCAN: Smc hinge domain (db=superfamily db_id=SSF75553 from=5 to=215 evalue=1.5e-09 interpro_id=IPR010935 interpro_description=SMCs flexible hinge GO=Molecular Function: protein binding (GO:0005515), Molecular Function: ATP binding (GO:0005524), Cellular Component: chromosome (GO:0005694), Biological Process: chromosome organization (GO:0051276)) ; IPRSCAN: coiled-coil (db=Coil db_id=coil from=193 to=228 evalue=NA) ; IPRSCAN: coiled-coil (db=Coil db_id=coil from=5 to=26 evalue=NA) ; IPRSCAN: seg (db=Seg db_id=seg from=35 to=51) ; IPRSCAN: seg (db=Seg db_id=seg from=14 to=28) ; IPRSCAN: seg (db=Seg db_id=seg from=152 to=163) ; IPRSCAN: seg (db=Seg db_id=seg from=195 to=238) ; IPRSCAN: seg (db=Seg db_id=seg from=241 to=252) ; GENE: 1232059..1232823 - ( gc_cont=0.618) ; D"
     CDS             complement(1234236..1234685)
                     /gene="ndk;"
                     /gene_comment="C"
                     /locus_tag="DORA20.01_01112"
                     /product="ndk; nucleoside-diphosphate kinase (EC:2.7.4.6); K00940 nucleoside-diphosphate kinase [EC:2.7.4.6] (db=KEGG evalue=4.5e-42 bit_score=176.0 identity=55.0 coverage=92.0) (BLAST) C"
                     /note="[goid GO:0006241] [goid GO:0006228] [goid GO:0006183] [goid GO:0006165] [goid GO:0005524] [goid GO:0004550] [koid KO:KINASE] [koid KO:K00940] DORA20.01_01112 ndk; nucleoside-diphosphate kinase (EC:2.7.4.6); K00940 nucleoside-diphosphate kinase [EC:2.7.4.6] (db=KEGG evalue=4.5e-42 bit_score=176.0 identity=55.0 coverage=92.0) (BLAST) ## BLAST: Nucleoside diphosphate kinase n=4 Tax=Mobiluncus curtisii RepID=E0N5C1_9ACTO (db=UNIREF evalue=5.8e-42 bit_score=176.0 identity=55.0 coverage=92.0) ; IPRSCAN: NDP_KINASES (db=PatternScan db_id=PS00469 from=125 to=133 evalue=0.0 interpro_id=IPR023005 interpro_description=Nucleoside diphosphate kinase, active site) ; IPRSCAN: no description (db=HMMSmart db_id=SM00562 from=10 to=149 evalue=3.4e-59 interpro_id=IPR001564 interpro_description=Nucleoside diphosphate kinase GO=Molecular Function: nucleoside diphosphate kinase activity (GO:0004550), Molecular Function: ATP binding (GO:0005524), Biological Process: nucleoside diphosphate phosphorylation (GO:0006165), Biological Process: GTP biosynthetic process (GO:0006183), Biological Process: UTP biosynthetic process (GO:0006228), Biological Process: CTP biosynthetic process (GO:0006241)) ; IPRSCAN: (db=HMMPfam db_id=PF00334 from=11 to=146 evalue=7.6e-49 interpro_id=IPR001564 interpro_description=Nucleoside diphosphate kinase GO=Molecular Function: nucleoside diphosphate kinase activity (GO:0004550), Molecular Function: ATP binding (GO:0005524), Biological Process: nucleoside diphosphate phosphorylation (GO:0006165), Biological Process: GTP biosynthetic process (GO:0006183), Biological Process: UTP biosynthetic process (GO:0006228), Biological Process: CTP biosynthetic process (GO:0006241)) ; IPRSCAN: Nucleoside diphosphate kinase, NDK (db=superfamily db_id=SSF54919 from=9 to=147 evalue=1.6e-47 interpro_id=IPR001564 interpro_description=Nucleoside diphosphate kinase GO=Molecular Function: nucleoside diphosphate kinase activity (GO:0004550), Molecular Function: ATP binding (GO:0005524), Biological Process: nucleoside diphosphate phosphorylation (GO:0006165), Biological Process: GTP biosynthetic process (GO:0006183), Biological Process: UTP biosynthetic process (GO:0006228), Biological Process: CTP biosynthetic process (GO:0006241)) ; IPRSCAN: no description (db=Gene3D db_id=G3DSA:3.30.70.141 from=11 to=146 evalue=1.5e-44 interpro_id=IPR001564 interpro_description=Nucleoside diphosphate kinase GO=Molecular Function: nucleoside diphosphate kinase activity (GO:0004550), Molecular Function: ATP binding (GO:0005524), Biological Process: nucleoside diphosphate phosphorylation (GO:0006165), Biological Process: GTP biosynthetic process (GO:0006183), Biological Process: UTP biosynthetic process (GO:0006228), Biological Process: CTP biosynthetic process (GO:0006241)) ; IPRSCAN: NUCDPKINASE (db=FPrintScan db_id=PR01243 from=98 to=114 evalue=2.9e-31 interpro_id=IPR001564 interpro_description=Nucleoside diphosphate kinase GO=Molecular Function: nucleoside diphosphate kinase activity (GO:0004550), Molecular Function: ATP binding (GO:0005524), Biological Process: nucleoside diphosphate phosphorylation (GO:0006165), Biological Process: GTP biosynthetic process (GO:0006183), Biological Process: UTP biosynthetic process (GO:0006228), Biological Process: CTP biosynthetic process (GO:0006241)) ; IPRSCAN: NUCDPKINASE (db=FPrintScan db_id=PR01243 from=13 to=35 evalue=2.9e-31 interpro_id=IPR001564 interpro_description=Nucleoside diphosphate kinase GO=Molecular Function: nucleoside diphosphate kinase activity (GO:0004550), Molecular Function: ATP binding (GO:0005524), Biological Process: nucleoside diphosphate phosphorylation (GO:0006165), Biological Process: GTP biosynthetic process (GO:0006183), Biological Process: UTP biosynthetic process (GO:0006228), Biological Process: CTP biosynthetic process (GO:0006241)) ; IPRSCAN: NUCDPKINASE (db=FPrintScan db_id=PR01243 from=77 to=94 evalue=2.9e-31 interpro_id=IPR001564 interpro_description=Nucleoside diphosphate kinase GO=Molecular Function: nucleoside diphosphate kinase activity (GO:0004550), Molecular Function: ATP binding (GO:0005524), Biological Process: nucleoside diphosphate phosphorylation (GO:0006165), Biological Process: GTP biosynthetic process (GO:0006183), Biological Process: UTP biosynthetic process (GO:0006228), Biological Process: CTP biosynthetic process (GO:0006241)) ; IPRSCAN: NUCDPKINASE (db=FPrintScan db_id=PR01243 from=57 to=76 evalue=2.9e-31 interpro_id=IPR001564 interpro_description=Nucleoside diphosphate kinase GO=Molecular Function: nucleoside diphosphate kinase activity (GO:0004550), Molecular Function: ATP binding (GO:0005524), Biological Process: nucleoside diphosphate phosphorylation (GO:0006165), Biological Process: GTP biosynthetic process (GO:0006183), Biological Process: UTP biosynthetic process (GO:0006228), Biological Process: CTP biosynthetic process (GO:0006241)) ; IPRSCAN: NUCLEOSIDE DIPHOSPHATE KINASE (db=HMMPanther db_id=PTHR11349 from=55 to=146 evalue=1.2e-26 interpro_id=IPR001564 interpro_description=Nucleoside diphosphate kinase GO=Molecular Function: nucleoside diphosphate kinase activity (GO:0004550), Molecular Function: ATP binding (GO:0005524), Biological Process: nucleoside diphosphate phosphorylation (GO:0006165), Biological Process: GTP biosynthetic process (GO:0006183), Biological Process: UTP biosynthetic process (GO:0006228), Biological Process: CTP biosynthetic process (GO:0006241)) ; IPRSCAN: NDP_kinase (db=HAMAP db_id=MF_00451 from=10 to=149 evalue=29.916 interpro_id=IPR001564 interpro_description=Nucleoside diphosphate kinase GO=Molecular Function: nucleoside diphosphate kinase activity (GO:0004550), Molecular Function: ATP binding (GO:0005524), Biological Process: nucleoside diphosphate phosphorylation (GO:0006165), Biological Process: GTP biosynthetic process (GO:0006183), Biological Process: UTP biosynthetic process (GO:0006228), Biological Process: CTP biosynthetic process (GO:0006241)) ; GENE: 1234236..1234685 - ( gc_cont=0.527) ; C"
                     /EC_number="2.7.4.6"
     CDS             complement(1234727..1235557)
                     /gene="Dihydroxyacetone"
                     /gene_comment="C"
                     /locus_tag="DORA20.01_01113"
                     /product="Dihydroxyacetone kinase, phosphotransfer subunit n=1 Tax=Actinomyces coleocanis DSM 15436 RepID=C0W169_9ACTO (db=UNIREF evalue=2.1e-29 bit_score=135.0 identity=36.8 coverage=79.42238267148014) (BLAST) C"
                     /note="[goid GO:0016021] [goid GO:0009401] [goid GO:0005351] DORA20.01_01113 Dihydroxyacetone kinase, phosphotransfer subunit n=1 Tax=Actinomyces coleocanis DSM 15436 RepID=C0W169_9ACTO (db=UNIREF evalue=2.1e-29 bit_score=135.0 identity=36.8 coverage=79.42238267148014) (BLAST) ## IPRSCAN: (db=HMMPfam db_id=PF00381 from=159 to=223 evalue=1.8e-14 interpro_id=IPR005698 interpro_description=Phosphotransferase system, phosphocarrier HPr protein GO=Molecular Function: sugar:hydrogen symporter activity (GO:0005351), Biological Process: phosphoenolpyruvate-dependent sugar phosphotransferase system (GO:0009401)) ; IPRSCAN: HPr-like (db=superfamily db_id=SSF55594 from=148 to=231 evalue=1.2e-11 interpro_id=IPR000032 interpro_description=Phosphotransferase system, phosphocarrier HPr protein-like GO=Molecular Function: sugar:hydrogen symporter activity (GO:0005351), Biological Process: phosphoenolpyruvate-dependent sugar phosphotransferase system (GO:0009401)) ; IPRSCAN: no description (db=Gene3D db_id=G3DSA:3.30.1340.10 from=148 to=228 evalue=4.5e-09 interpro_id=IPR000032 interpro_description=Phosphotransferase system, phosphocarrier HPr protein-like GO=Molecular Function: sugar:hydrogen symporter activity (GO:0005351), Biological Process: phosphoenolpyruvate-dependent sugar phosphotransferase system (GO:0009401)) ; IPRSCAN: PHOSPHOCPHPR (db=FPrintScan db_id=PR00107 from=181 to=196 evalue=5.1e-06 interpro_id=IPR005698 interpro_description=Phosphotransferase system, phosphocarrier HPr protein GO=Molecular Function: sugar:hydrogen symporter activity (GO:0005351), Biological Process: phosphoenolpyruvate-dependent sugar phosphotransferase system (GO:0009401)) ; IPRSCAN: PHOSPHOCPHPR (db=FPrintScan db_id=PR00107 from=160 to=176 evalue=5.1e-06 interpro_id=IPR005698 interpro_description=Phosphotransferase system, phosphocarrier HPr protein GO=Molecular Function: sugar:hydrogen symporter activity (GO:0005351), Biological Process: phosphoenolpyruvate-dependent sugar phosphotransferase system (GO:0009401)) ; IPRSCAN: PHOSPHOCPHPR (db=FPrintScan db_id=PR00107 from=196 to=213 evalue=5.1e-06 interpro_id=IPR005698 interpro_description=Phosphotransferase system, phosphocarrier HPr protein GO=Molecular Function: sugar:hydrogen symporter activity (GO:0005351), Biological Process: phosphoenolpyruvate-dependent sugar phosphotransferase system (GO:0009401)) ; IPRSCAN: (db=HMMPfam db_id=PF03610 from=7 to=119 evalue=4.1e-05 interpro_id=IPR004701 interpro_description=Phosphotransferase system, fructose subfamily IIA component GO=Biological Process: phosphoenolpyruvate-dependent sugar phosphotransferase system (GO:0009401), Cellular Component: integral to membrane (GO:0016021)) ; IPRSCAN: PTS_EIIA_TYPE_4 (db=ProfileScan db_id=PS51096 from=4 to=130 evalue=8.627 interpro_id=IPR004701 interpro_description=Phosphotransferase system, fructose subfamily IIA component GO=Biological Process: phosphoenolpyruvate-dependent sugar phosphotransferase system (GO:0009401), Cellular Component: integral to membrane (GO:0016021)) ; IPRSCAN: PTS_HPR_DOM (db=ProfileScan db_id=PS51350 from=148 to=232 evalue=16.896 interpro_id=IPR000032 interpro_description=Phosphotransferase system, phosphocarrier HPr protein-like GO=Molecular Function: sugar:hydrogen symporter activity (GO:0005351), Biological Process: phosphoenolpyruvate-dependent sugar phosphotransferase system (GO:0009401)) ; IPRSCAN: seg (db=Seg db_id=seg from=131 to=150) ; IPRSCAN: seg (db=Seg db_id=seg from=102 to=117) ; IPRSCAN: seg (db=Seg db_id=seg from=239 to=252) ; IPRSCAN: seg (db=Seg db_id=seg from=158 to=173) ; GENE: 1234727..1235557 - ( gc_cont=0.588) ; C"
     CDS             complement(1235698..1235958)
                     /gene="phosphotransferase"
                     /gene_comment="C"
                     /locus_tag="DORA20.01_01114"
                     /product="phosphotransferase system HPr (HPr) family protein; K11189 phosphocarrier protein (db=KEGG evalue=1.4e-19 bit_score=101.0 identity=62.4 coverage=96.55172413793103) (BLAST) C"
                     /note="[goid GO:0009401] [goid GO:0006810] [goid GO:0005351] [koid KO:K11189] DORA20.01_01114 phosphotransferase system HPr (HPr) family protein; K11189 phosphocarrier protein (db=KEGG evalue=1.4e-19 bit_score=101.0 identity=62.4 coverage=96.55172413793103) (BLAST) ## BLAST: Phosphotransferase system HPr (HPr) family protein n=1 Tax=Kytococcus sedentarius DSM 20547 RepID=C7NIR4_KYTSD (db=UNIREF evalue=1.8e-19 bit_score=101.0 identity=62.4 coverage=96.55172413793103) ; IPRSCAN: PTS_HPR_HIS (db=PatternScan db_id=PS00369 from=13 to=20 evalue=0.0 interpro_id=IPR001020 interpro_description=Phosphotransferase system, HPr histidine phosphorylation site GO=Molecular Function: sugar:hydrogen symporter activity (GO:0005351), Biological Process: transport (GO:0006810), Biological Process: phosphoenolpyruvate-dependent sugar phosphotransferase system (GO:0009401)) ; IPRSCAN: PTS_HPr_family: phosphocarrier, HPr f (db=HMMTigr db_id=TIGR01003 from=1 to=80 evalue=5.2e-25 interpro_id=IPR005698 interpro_description=Phosphotransferase system, phosphocarrier HPr protein GO=Molecular Function: sugar:hydrogen symporter activity (GO:0005351), Biological Process: phosphoenolpyruvate-dependent sugar phosphotransferase system (GO:0009401)) ; IPRSCAN: (db=HMMPfam db_id=PF00381 from=1 to=79 evalue=3.2e-21 interpro_id=IPR005698 interpro_description=Phosphotransferase system, phosphocarrier HPr protein GO=Molecular Function: sugar:hydrogen symporter activity (GO:0005351), Biological Process: phosphoenolpyruvate-dependent sugar phosphotransferase system (GO:0009401)) ; IPRSCAN: HPr-like (db=superfamily db_id=SSF55594 from=1 to=85 evalue=3.9e-17 interpro_id=IPR000032 interpro_description=Phosphotransferase system, phosphocarrier HPr protein-like GO=Molecular Function: sugar:hydrogen symporter activity (GO:0005351), Biological Process: phosphoenolpyruvate-dependent sugar phosphotransferase system (GO:0009401)) ; IPRSCAN: no description (db=Gene3D db_id=G3DSA:3.30.1340.10 from=1 to=80 evalue=3.1e-14 interpro_id=IPR000032 interpro_description=Phosphotransferase system, phosphocarrier HPr protein-like GO=Molecular Function: sugar:hydrogen symporter activity (GO:0005351), Biological Process: phosphoenolpyruvate-dependent sugar phosphotransferase system (GO:0009401)) ; IPRSCAN: PHOSPHOCPHPR (db=FPrintScan db_id=PR00107 from=13 to=29 evalue=4.6e-11 interpro_id=IPR005698 interpro_description=Phosphotransferase system, phosphocarrier HPr protein GO=Molecular Function: sugar:hydrogen symporter activity (GO:0005351), Biological Process: phosphoenolpyruvate-dependent sugar phosphotransferase system (GO:0009401)) ; IPRSCAN: PHOSPHOCPHPR (db=FPrintScan db_id=PR00107 from=39 to=54 evalue=4.6e-11 interpro_id=IPR005698 interpro_description=Phosphotransferase system, phosphocarrier HPr protein GO=Molecular Function: sugar:hydrogen symporter activity (GO:0005351), Biological Process: phosphoenolpyruvate-dependent sugar phosphotransferase system (GO:0009401)) ; IPRSCAN: PHOSPHOCPHPR (db=FPrintScan db_id=PR00107 from=54 to=71 evalue=4.6e-11 interpro_id=IPR005698 interpro_description=Phosphotransferase system, phosphocarrier HPr protein GO=Molecular Function: sugar:hydrogen symporter activity (GO:0005351), Biological Process: phosphoenolpyruvate-dependent sugar phosphotransferase system (GO:0009401)) ; IPRSCAN: PTS_HPR_DOM (db=ProfileScan db_id=PS51350 from=1 to=86 evalue=23.56 interpro_id=IPR000032 interpro_description=Phosphotransferase system, phosphocarrier HPr protein-like GO=Molecular Function: sugar:hydrogen symporter activity (GO:0005351), Biological Process: phosphoenolpyruvate-dependent sugar phosphotransferase system (GO:0009401)) ; GENE: 1235698..1235958 - ( gc_cont=0.529) ; C"
     CDS             complement(1235995..1238082)
                     /gene="bfa:Bfae_22320"
                     /gene_comment="B"
                     /locus_tag="DORA20.01_01115"
                     /product="bfa:Bfae_22320 PTS system IIA component/PTS system IIB component/PTS system IIC component; K02768 PTS system, fructose-specific IIA component [EC:2.7.1.69]; K02769 PTS system, fructose-specific IIB component [EC:2.7.1.69]; K02770 PTS system, fructose-specific IIC component (db=KEGG) (RBH) B"
                     /note="[goid GO:0016020] [goid GO:0006810] [goid GO:0005215] [goid GO:0016021] [goid GO:0009401] [goid GO:0008982] [goid GO:0005351] [koid KO:K02770] [koid KO:K02769] [koid KO:K02768] DORA20.01_01115 bfa:Bfae_22320 PTS system IIA component/PTS system IIB component/PTS system IIC component; K02768 PTS system, fructose-specific IIA component [EC:2.7.1.69]; K02769 PTS system, fructose-specific IIB component [EC:2.7.1.69]; K02770 PTS system, fructose-specific IIC component (db=KEGG) (RBH) ## RBH: UniRef90_C7MEN2 PTS system IIA component/PTS system IIB component/PTS system IIC component n=1 Tax=Brachybacterium faecium DSM 4810 RepID=C7MEN2_BRAFD (db=UNIREF) ; RBH: UniRef90_C7MEN2 PTS system IIA component/PTS system IIB component/PTS system IIC component n=1 Tax=Brachybacterium faecium DSM 4810 RepID=C7MEN2_BRAFD (db=UNIREF) ; BLAST: PTS system IIA component/PTS system IIB component/PTS system IIC component; K02768 PTS system, fructose-specific IIA component [EC:2.7.1.69]; K02769 PTS system, fructose-specific IIB component [EC:2.7.1.69]; K02770 PTS system, fructose-specific IIC component (db=KEGG evalue=0.0 bit_score=702.0 identity=54.3 coverage=98.99425287356321) ; BLAST: PTS system IIA component/PTS system IIB component/PTS system IIC component n=1 Tax=Brachybacterium faecium DSM 4810 RepID=C7MEN2_BRAFD (db=UNIREF evalue=0.0 bit_score=702.0 identity=54.3 coverage=98.99425287356321) ; IPRSCAN: PTS_IIC_fructo: PTS system, Fru family (db=HMMTigr db_id=TIGR01427 from=314 to=684 evalue=2.9e-92 interpro_id=IPR006327 interpro_description=Phosphotransferase system, fructose IIC component GO=Molecular Function: sugar:hydrogen symporter activity (GO:0005351), Molecular Function: protein-N(PI)-phosphohistidine-sugar phosphotransferase activity (GO:0008982), Biological Process: phosphoenolpyruvate-dependent sugar phosphotransferase system (GO:0009401), Cellular Component: integral to membrane (GO:0016021)) ; IPRSCAN: Phoshotransferase/anion transport protein (db=superfamily db_id=SSF55804 from=1 to=146 evalue=8.9e-30 interpro_id=IPR016152 interpro_description=Phosphotransferase/anion transporter GO=Molecular Function: transporter activity (GO:0005215), Biological Process: transport (GO:0006810)) ; IPRSCAN: no description (db=Gene3D db_id=G3DSA:3.40.930.10 from=1 to=145 evalue=1.6e-29 interpro_id=IPR002178 interpro_description=Phosphotransferase system, phosphoenolpyruvate-dependent sugar EIIA 2 GO=Molecular Function: sugar:hydrogen symporter activity (GO:0005351), Biological Process: transport (GO:0006810), Biological Process: phosphoenolpyruvate-dependent sugar phosphotransferase system (GO:0009401)) ; IPRSCAN: (db=HMMPfam db_id=PF00359 from=10 to=146 evalue=1.8e-29 interpro_id=IPR002178 interpro_description=Phosphotransferase system, phosphoenolpyruvate-dependent sugar EIIA 2 GO=Molecular Function: sugar:hydrogen symporter activity (GO:0005351), Biological Process: transport (GO:0006810), Biological Process: phosphoenolpyruvate-dependent sugar phosphotransferase system (GO:0009401)) ; IPRSCAN: FRU: PTS system, Fru family, IIB compo (db=HMMTigr db_id=TIGR00829 from=206 to=289 evalue=3.4e-25 interpro_id=IPR003353 interpro_description=Phosphotransferase system, fructose-specific IIB subunit GO=Molecular Function: sugar:hydrogen symporter activity (GO:0005351), Biological Process: phosphoenolpyruvate-dependent sugar phosphotransferase system (GO:0009401), Cellular Component: membrane (GO:0016020)) ; IPRSCAN: (db=HMMPfam db_id=PF02378 from=334 to=631 evalue=5.6e-14 interpro_id=IPR003352 interpro_description=Phosphotransferase system, EIIC GO=Molecular Function: sugar:hydrogen symporter activity (GO:0005351), Molecular Function: protein-N(PI)-phosphohistidine-sugar phosphotransferase activity (GO:0008982), Biological Process: phosphoenolpyruvate-dependent sugar phosphotransferase system (GO:0009401), Cellular Component: membrane (GO:0016020)) ; IPRSCAN: (db=HMMPfam db_id=PF02302 from=207 to=295 evalue=6.0e-11 interpro_id=IPR003501 interpro_description=Phosphotransferase system, EIIB component, type 2/3 GO=Molecular Function: protein-N(PI)-phosphohistidine-sugar phosphotransferase activity (GO:0008982), Biological Process: phosphoenolpyruvate-dependent sugar phosphotransferase system (GO:0009401)) ; IPRSCAN: PTS_EIIB_TYPE_2 (db=ProfileScan db_id=PS51099 from=205 to=300 evalue=14.799 interpro_id=IPR013011 interpro_description=Phosphotransferase system, EIIB component, type 2 GO=Molecular Function: sugar:hydrogen symporter activity (GO:0005351), Molecular Function: protein-N(PI)-phosphohistidine-sugar phosphotransferase activity (GO:0008982), Biological Process: phosphoenolpyruvate-dependent sugar phosphotransferase system (GO:0009401)) ; IPRSCAN: PTS_EIIC_TYPE_2 (db=ProfileScan db_id=PS51104 from=328 to=693 evalue=26.704 interpro_id=IPR013014 interpro_description=Phosphotransferase system, EIIC component, type 2) ; IPRSCAN: PTS_EIIA_TYPE_2 (db=ProfileScan db_id=PS51094 from=5 to=148 evalue=34.107 interpro_id=IPR002178 interpro_description=Phosphotransferase system, phosphoenolpyruvate-dependent sugar EIIA 2 GO=Molecular Function: sugar:hydrogen symporter activity (GO:0005351), Biological Process: transport (GO:0006810), Biological Process: phosphoenolpyruvate-dependent sugar phosphotransferase system (GO:0009401)) ; IPRSCAN: seg (db=Seg db_id=seg from=662 to=680) ; IPRSCAN: seg (db=Seg db_id=seg from=482 to=508) ; IPRSCAN: seg (db=Seg db_id=seg from=427 to=452) ; IPRSCAN: seg (db=Seg db_id=seg from=344 to=358) ; IPRSCAN: seg (db=Seg db_id=seg from=252 to=263) ; IPRSCAN: seg (db=Seg db_id=seg from=166 to=185) ; IPRSCAN: seg (db=Seg db_id=seg from=112 to=123) ; IPRSCAN: transmembrane_regions (db=TMHMM db_id=tmhmm from=337 to=359) ; IPRSCAN: transmembrane_regions (db=TMHMM db_id=tmhmm from=395 to=417) ; IPRSCAN: transmembrane_regions (db=TMHMM db_id=tmhmm from=432 to=463) ; IPRSCAN: transmembrane_regions (db=TMHMM db_id=tmhmm from=476 to=498) ; IPRSCAN: transmembrane_regions (db=TMHMM db_id=tmhmm from=518 to=540) ; IPRSCAN: transmembrane_regions (db=TMHMM db_id=tmhmm from=560 to=582) ; IPRSCAN: transmembrane_regions (db=TMHMM db_id=tmhmm from=624 to=646) ; IPRSCAN: transmembrane_regions (db=TMHMM db_id=tmhmm from=653 to=675) ; GENE: 1235995..1238082 - ( gc_cont=0.545) ; B"
                     /EC_number="2.7.1.69"
     CDS             complement(1238294..1239964)
                     /gene="rop:ROP_67710"
                     /gene_comment="B"
                     /locus_tag="DORA20.01_01116"
                     /product="rop:ROP_67710 ptsI; phosphoenolpyruvate--protein phosphotransferase (EC:2.7.3.9); K08483 phosphotransferase system, enzyme I, PtsI [EC:2.7.3.9] (db=KEGG) (RBH) B"
                     /note="[goid GO:0009401] [goid GO:0008965] [goid GO:0005737] [goid GO:0005351] [goid GO:0003824] [goid GO:0016310] [goid GO:0016772] [koid KO:K08483] DORA20.01_01116 rop:ROP_67710 ptsI; phosphoenolpyruvate--protein phosphotransferase (EC:2.7.3.9); K08483 phosphotransferase system, enzyme I, PtsI [EC:2.7.3.9] (db=KEGG) (RBH) ## RBH: UniRef90_C2KRX9 Phosphoenolpyruvate-protein phosphotransferase n=4 Tax=Mobiluncus mulieris RepID=C2KRX9_9ACTO (db=UNIREF) ; RBH: UniRef90_C2KRX9 Phosphoenolpyruvate-protein phosphotransferase n=4 Tax=Mobiluncus mulieris RepID=C2KRX9_9ACTO (db=UNIREF) ; BLAST: ptsI; phosphoenolpyruvate--protein phosphotransferase (EC:2.7.3.9); K08483 phosphotransferase system, enzyme I, PtsI [EC:2.7.3.9] (db=KEGG evalue=0.0 bit_score=560.0 identity=54.2 coverage=98.56373429084381) ; BLAST: Phosphoenolpyruvate-protein phosphotransferase n=4 Tax=Mobiluncus mulieris RepID=C2KRX9_9ACTO (db=UNIREF evalue=0.0 bit_score=809.0 identity=74.6 coverage=99.46140035906643) ; IPRSCAN: PEP_ENZYMES_2 (db=PatternScan db_id=PS00742 from=431 to=449 evalue=0.0 interpro_id=IPR023151 interpro_description=PEP-utilising enzyme, conserved site GO=Molecular Function: transferase activity, transferring phosphorus-containing groups (GO:0016772)) ; IPRSCAN: PEP_ENZYMES_PHOS_SITE (db=PatternScan db_id=PS00370 from=184 to=195 evalue=0.0 interpro_id=IPR018274 interpro_description=PEP-utilising enzyme, active site GO=Biological Process: phosphorylation (GO:0016310), Molecular Function: transferase activity, transferring phosphorus-containing groups (GO:0016772)) ; IPRSCAN: PHOSPHOENOLPYRUVATE DIKINASE-RELATED (db=HMMPanther db_id=PTHR22931 from=7 to=538 evalue=2.8e-136) ; IPRSCAN: PHOSPHOENOLPYRUVATE-PROTEIN PHOSPHOTRANSFERASE (db=HMMPanther db_id=PTHR22931:SF10 from=7 to=538 evalue=2.8e-136 interpro_id=IPR006318 interpro_description=Phosphoenolpyruvate-utilising enzyme GO=Molecular Function: transferase activity, transferring phosphorus-containing groups (GO:0016772)) ; IPRSCAN: PTS_I_fam: phosphoenolpyruvate-protein phos (db=HMMTigr db_id=TIGR01417 from=7 to=550 evalue=3.9e-92 interpro_id=IPR006318 interpro_description=Phosphoenolpyruvate-utilising enzyme GO=Molecular Function: transferase activity, transferring phosphorus-containing groups (GO:0016772)) ; IPRSCAN: Phosphoenolpyruvate/pyruvate domain (db=superfamily db_id=SSF51621 from=243 to=534 evalue=7.0e-85 interpro_id=IPR015813 interpro_description=Pyruvate/Phosphoenolpyruvate kinase GO=Molecular Function: catalytic activity (GO:0003824)) ; IPRSCAN: no description (db=Gene3D db_id=G3DSA:3.20.20.60 from=245 to=553 evalue=1.6e-83 interpro_id=IPR015813 interpro_description=Pyruvate/Phosphoenolpyruvate kinase GO=Molecular Function: catalytic activity (GO:0003824)) ; IPRSCAN: (db=HMMPfam db_id=PF02896 from=255 to=523 evalue=1.0e-75 interpro_id=IPR000121 interpro_description=PEP-utilising enzyme, C-terminal GO=Biological Process: phosphorylation (GO:0016310), Molecular Function: transferase activity, transferring phosphorus-containing groups (GO:0016772)) ; IPRSCAN: Phosphohistidine domain (db=superfamily db_id=SSF52009 from=125 to=248 evalue=9.7e-27 interpro_id=IPR008279 interpro_description=PEP-utilising enzyme, mobile domain GO=Biological Process: phosphorylation (GO:0016310), Molecular Function: transferase activity, transferring phosphorus-containing groups (GO:0016772)) ; IPRSCAN: (db=HMMPfam db_id=PF00391 from=152 to=224 evalue=3.2e-23 interpro_id=IPR008279 interpro_description=PEP-utilising enzyme, mobile domain GO=Biological Process: phosphorylation (GO:0016310), Molecular Function: transferase activity, transferring phosphorus-containing groups (GO:0016772)) ; IPRSCAN: PHPHTRNFRASE (db=FPrintScan db_id=PR01736 from=484 to=496 evalue=2.7e-18 interpro_id=IPR006318 interpro_description=Phosphoenolpyruvate-utilising enzyme GO=Molecular Function: transferase activity, transferring phosphorus-containing groups (GO:0016772)) ; IPRSCAN: PHPHTRNFRASE (db=FPrintScan db_id=PR01736 from=448 to=463 evalue=2.7e-18 interpro_id=IPR006318 interpro_description=Phosphoenolpyruvate-utilising enzyme GO=Molecular Function: transferase activity, transferring phosphorus-containing groups (GO:0016772)) ; IPRSCAN: PHPHTRNFRASE (db=FPrintScan db_id=PR01736 from=288 to=307 evalue=2.7e-18 interpro_id=IPR006318 interpro_description=Phosphoenolpyruvate-utilising enzyme GO=Molecular Function: transferase activity, transferring phosphorus-containing groups (GO:0016772)) ; IPRSCAN: PHPHTRNFRASE (db=FPrintScan db_id=PR01736 from=431 to=446 evalue=2.7e-18 interpro_id=IPR006318 interpro_description=Phosphoenolpyruvate-utilising enzyme GO=Molecular Function: transferase activity, transferring phosphorus-containing groups (GO:0016772)) ; IPRSCAN: (db=HMMPfam db_id=PF05524 from=8 to=126 evalue=1.4e-16 interpro_id=IPR008731 interpro_description=Phosphotransferase system, PEP-utilising enzyme, N-terminal GO=Molecular Function: sugar:hydrogen symporter activity (GO:0005351), Cellular Component: cytoplasm (GO:0005737), Molecular Function: phosphoenolpyruvate-protein phosphotransferase activity (GO:0008965), Biological Process: phosphoenolpyruvate-dependent sugar phosphotransferase system (GO:0009401)) ; IPRSCAN: Enzyme I of the PEP:sugar phosphotransferase system HPr-binding (sub)domain (db=superfamily db_id=SSF47831 from=28 to=144 evalue=5.7e-16 interpro_id=IPR008731 interpro_description=Phosphotransferase system, PEP-utilising enzyme, N-terminal GO=Molecular Function: sugar:hydrogen symporter activity (GO:0005351), Cellular Component: cytoplasm (GO:0005737), Molecular Function: phosphoenolpyruvate-protein phosphotransferase activity (GO:0008965), Biological Process: phosphoenolpyruvate-dependent sugar phosphotransferase system (GO:0009401)) ; IPRSCAN: no description (db=Gene3D db_id=G3DSA:3.50.30.10 from=149 to=228 evalue=4.4e-12 interpro_id=IPR008279 interpro_description=PEP-utilising enzyme, mobile domain GO=Biological Process: phosphorylation (GO:0016310), Molecular Function: transferase activity, transferring phosphorus-containing groups (GO:0016772)) ; IPRSCAN: no description (db=Gene3D db_id=G3DSA:1.10.274.10 from=27 to=143 evalue=2.8e-10 interpro_id=IPR008731 interpro_description=Phosphotransferase system, PEP-utilising enzyme, N-terminal GO=Molecular Function: sugar:hydrogen symporter activity (GO:0005351), Cellular Component: cytoplasm (GO:0005737), Molecular Function: phosphoenolpyruvate-protein phosphotransferase activity (GO:0008965), Biological Process: phosphoenolpyruvate-dependent sugar phosphotransferase system (GO:0009401)) ; GENE: 1238294..1239964 + ( gc_cont=0.549) ; B"
                     /EC_number="2.7.3.9"
     CDS             complement(1240122..1240847)
                     /gene="Putative"
                     /gene_comment="C"
                     /locus_tag="DORA20.01_01117"
                     /product="Putative uncharacterized protein n=1 Tax=Actinomyces sp. oral taxon 178 str. F0338 RepID=E8JJL6_9ACTO (db=UNIREF evalue=1.8e-13 bit_score=82.0 identity=27.0 coverage=89.25619834710744) (BLAST) C"
                     /note="[goid GO:0005515] DORA20.01_01117 Putative uncharacterized protein n=1 Tax=Actinomyces sp. oral taxon 178 str. F0338 RepID=E8JJL6_9ACTO (db=UNIREF evalue=1.8e-13 bit_score=82.0 identity=27.0 coverage=89.25619834710744) (BLAST) ## IPRSCAN: SMAD/FHA domain (db=superfamily db_id=SSF49879 from=116 to=227 evalue=6.9e-14 interpro_id=IPR008984 interpro_description=SMAD/FHA domain GO=Molecular Function: protein binding (GO:0005515)) ; IPRSCAN: (db=HMMPfam db_id=PF00498 from=146 to=227 evalue=1.5e-11 interpro_id=IPR000253 interpro_description=Forkhead-associated (FHA) domain GO=Molecular Function: protein binding (GO:0005515)) ; IPRSCAN: no description (db=Gene3D db_id=G3DSA:2.60.200.20 from=115 to=232 evalue=1.7e-06 interpro_id=IPR000253 interpro_description=Forkhead-associated (FHA) domain GO=Molecular Function: protein binding (GO:0005515)) ; IPRSCAN: no description (db=HMMSmart db_id=SM00240 from=144 to=206 evalue=0.0065 interpro_id=IPR000253 interpro_description=Forkhead-associated (FHA) domain GO=Molecular Function: protein binding (GO:0005515)) ; IPRSCAN: FHA_DOMAIN (db=ProfileScan db_id=PS50006 from=145 to=201 evalue=10.141 interpro_id=IPR000253 interpro_description=Forkhead-associated (FHA) domain GO=Molecular Function: protein binding (GO:0005515)) ; IPRSCAN: seg (db=Seg db_id=seg from=84 to=126) ; IPRSCAN: seg (db=Seg db_id=seg from=61 to=76) ; GENE: 1240122..1240847 - ( gc_cont=0.570) ; C"
     CDS             complement(1240886..1242343)
                     /gene="serine/threonine"
                     /gene_comment="C"
                     /locus_tag="DORA20.01_01118"
                     /product="serine/threonine kinase (db=KEGG evalue=0.0 bit_score=265.0 identity=34.6 coverage=93.62139917695474) (BLAST) C"
                     /note="[goid GO:0004713] [goid GO:0004672] [goid GO:0016772] [goid GO:0005524] [goid GO:0006468] [goid GO:0004674] DORA20.01_01118 serine/threonine kinase (db=KEGG evalue=0.0 bit_score=265.0 identity=34.6 coverage=93.62139917695474) (BLAST) ## BLAST: Serine/threonine protein kinase n=1 Tax=Actinomyces sp. oral taxon 448 str. F0400 RepID=F9EEJ6_9ACTO (db=UNIREF evalue=0.0 bit_score=287.0 identity=36.2 coverage=97.11934156378601) ; IPRSCAN: PROTEIN_KINASE_ST (db=PatternScan db_id=PS00108 from=131 to=143 evalue=0.0 interpro_id=IPR008271 interpro_description=Serine/threonine-protein kinase, active site GO=Molecular Function: protein serine/threonine kinase activity (GO:0004674), Biological Process: protein phosphorylation (GO:0006468)) ; IPRSCAN: PROTEIN_KINASE_ATP (db=PatternScan db_id=PS00107 from=19 to=42 evalue=0.0 interpro_id=IPR017441 interpro_description=Protein kinase, ATP binding site GO=Molecular Function: ATP binding (GO:0005524)) ; IPRSCAN: Protein kinase-like (PK-like) (db=superfamily db_id=SSF56112 from=12 to=300 evalue=3.1e-51 interpro_id=IPR011009 interpro_description=Protein kinase-like domain GO=Molecular Function: transferase activity, transferring phosphorus-containing groups (GO:0016772)) ; IPRSCAN: (db=HMMPfam db_id=PF00069 from=14 to=261 evalue=1.4e-36 interpro_id=IPR000719 interpro_description=Protein kinase, catalytic domain GO=Molecular Function: protein kinase activity (GO:0004672), Molecular Function: ATP binding (GO:0005524), Biological Process: protein phosphorylation (GO:0006468)) ; IPRSCAN: MAPKK-RELATED SERINE/THREONINE PROTEIN KINASES (db=HMMPanther db_id=PTHR22986 from=13 to=262 evalue=5.8e-28) ; IPRSCAN: no description (db=HMMSmart db_id=SM00220 from=13 to=269 evalue=2.4e-27 interpro_id=IPR002290 interpro_description=Serine/threonine- / dual-specificity protein kinase, catalytic domain GO=Molecular Function: protein kinase activity (GO:0004672), Molecular Function: ATP binding (GO:0005524), Biological Process: protein phosphorylation (GO:0006468)) ; IPRSCAN: no description (db=Gene3D db_id=G3DSA:1.10.510.10 from=83 to=260 evalue=1.1e-22) ; IPRSCAN: no description (db=HMMSmart db_id=SM00219 from=13 to=272 evalue=2.1e-06 interpro_id=IPR020635 interpro_description=Tyrosine-protein kinase, catalytic domain GO=Molecular Function: protein tyrosine kinase activity (GO:0004713), Biological Process: protein phosphorylation (GO:0006468)) ; IPRSCAN: PROTEIN_KINASE_DOM (db=ProfileScan db_id=PS50011 from=13 to=272 evalue=32.358 interpro_id=IPR000719 interpro_description=Protein kinase, catalytic domain GO=Molecular Function: protein kinase activity (GO:0004672), Molecular Function: ATP binding (GO:0005524), Biological Process: protein phosphorylation (GO:0006468)) ; IPRSCAN: seg (db=Seg db_id=seg from=351 to=364) ; IPRSCAN: seg (db=Seg db_id=seg from=330 to=346) ; IPRSCAN: transmembrane_regions (db=TMHMM db_id=tmhmm from=351 to=373) ; GENE: 1240886..1242343 - ( gc_cont=0.562) ; C"
     CDS             complement(1242318..1243532)
                     /gene="transglutaminase"
                     /gene_comment="C"
                     /locus_tag="DORA20.01_01119"
                     /product="transglutaminase (db=KEGG evalue=3.8e-43 bit_score=181.0 identity=33.4 coverage=83.20987654320989) (BLAST) C"
                     /note="DORA20.01_01119 transglutaminase (db=KEGG evalue=3.8e-43 bit_score=181.0 identity=33.4 coverage=83.20987654320989) (BLAST) ## BLAST: Transglutaminase-like protein n=1 Tax=Actinomyces sp. oral taxon 175 str. F0384 RepID=F9PMF9_9ACTO (db=UNIREF evalue=0.0 bit_score=199.0 identity=38.8 coverage=72.8395061728395) ; IPRSCAN: Cysteine proteinases (db=superfamily db_id=SSF54001 from=15 to=78 evalue=5.6e-17) ; IPRSCAN: (db=HMMPfam db_id=PF01841 from=4 to=74 evalue=2.7e-16 interpro_id=IPR002931 interpro_description=Transglutaminase-like) ; IPRSCAN: no description (db=HMMSmart db_id=SM00460 from=6 to=76 evalue=5.0e-08 interpro_id=IPR002931 interpro_description=Transglutaminase-like) ; IPRSCAN: seg (db=Seg db_id=seg from=159 to=165) ; IPRSCAN: seg (db=Seg db_id=seg from=142 to=154) ; IPRSCAN: seg (db=Seg db_id=seg from=355 to=376) ; IPRSCAN: seg (db=Seg db_id=seg from=73 to=113) ; IPRSCAN: transmembrane_regions (db=TMHMM db_id=tmhmm from=138 to=157) ; GENE: 1242318..1243532 - ( gc_cont=0.569) ; C"
     CDS             complement(119351..120019)
                     /gene="119351..120019"
                     /gene_comment="E"
                     /locus_tag="DORA20.01_00112"
                     /product="119351..120019 - ( gc_cont=0.565) (GENE) E"
                     /note="DORA20.01_00112 119351..120019 - ( gc_cont=0.565) (GENE) ## E"
     CDS             complement(1243495..1244961)
                     /gene="protease,"
                     /gene_comment="C"
                     /locus_tag="DORA20.01_01120"
                     /product="protease, transglutaminase-like (db=KEGG evalue=1.6e-43 bit_score=183.0 identity=27.1 coverage=89.36605316973414) (BLAST) C"
                     /note="DORA20.01_01120 protease, transglutaminase-like (db=KEGG evalue=1.6e-43 bit_score=183.0 identity=27.1 coverage=89.36605316973414) (BLAST) ## BLAST: Putative uncharacterized protein n=1 Tax=Actinomyces sp. oral taxon 848 str. F0332 RepID=D0WLD7_9ACTO (db=UNIREF evalue=0.0 bit_score=201.0 identity=28.8 coverage=89.97955010224949) ; IPRSCAN: seg (db=Seg db_id=seg from=9 to=15) ; IPRSCAN: seg (db=Seg db_id=seg from=105 to=119) ; IPRSCAN: seg (db=Seg db_id=seg from=124 to=138) ; IPRSCAN: seg (db=Seg db_id=seg from=443 to=447) ; IPRSCAN: seg (db=Seg db_id=seg from=456 to=476) ; IPRSCAN: transmembrane_regions (db=TMHMM db_id=tmhmm from=7 to=24) ; IPRSCAN: transmembrane_regions (db=TMHMM db_id=tmhmm from=28 to=47) ; IPRSCAN: transmembrane_regions (db=TMHMM db_id=tmhmm from=54 to=76) ; IPRSCAN: transmembrane_regions (db=TMHMM db_id=tmhmm from=114 to=136) ; IPRSCAN: transmembrane_regions (db=TMHMM db_id=tmhmm from=143 to=162) ; IPRSCAN: transmembrane_regions (db=TMHMM db_id=tmhmm from=166 to=188) ; IPRSCAN: transmembrane_regions (db=TMHMM db_id=tmhmm from=209 to=231) ; GENE: 1243495..1244961 - ( gc_cont=0.534) ; C"
     CDS             complement(1244958..1246208)
                     /gene="hypothetical"
                     /gene_comment="C"
                     /locus_tag="DORA20.01_01121"
                     /product="hypothetical protein (db=KEGG evalue=0.0 bit_score=229.0 identity=33.7 coverage=97.84172661870504) (BLAST) C"
                     /note="DORA20.01_01121 hypothetical protein (db=KEGG evalue=0.0 bit_score=229.0 identity=33.7 coverage=97.84172661870504) (BLAST) ## BLAST: Putative uncharacterized protein n=1 Tax=Actinomyces graevenitzii C83 RepID=G9PFL2_9ACTO (db=UNIREF evalue=0.0 bit_score=240.0 identity=36.4 coverage=93.04556354916068) ; IPRSCAN: (db=HMMPfam db_id=PF01882 from=223 to=301 evalue=9.0e-21 interpro_id=IPR002881 interpro_description=Domain of unknown function DUF58) ; IPRSCAN: seg (db=Seg db_id=seg from=280 to=295) ; IPRSCAN: seg (db=Seg db_id=seg from=41 to=84) ; IPRSCAN: transmembrane_regions (db=TMHMM db_id=tmhmm from=37 to=59) ; IPRSCAN: transmembrane_regions (db=TMHMM db_id=tmhmm from=66 to=85) ; GENE: 1244958..1246208 - ( gc_cont=0.548) ; C"
     CDS             complement(1246213..1247181)
                     /gene="iva:Isova_0599"
                     /gene_comment="B"
                     /locus_tag="DORA20.01_01122"
                     /product="iva:Isova_0599 ATPase; K03924 MoxR-like ATPase [EC:3.6.3.-] (db=KEGG) (RBH) B"
                     /note="[goid GO:0016887] [goid GO:0005524] [koid KO:K03924] DORA20.01_01122 iva:Isova_0599 ATPase; K03924 MoxR-like ATPase [EC:3.6.3.-] (db=KEGG) (RBH) ## RBH: UniRef90_F2UWE8 Methanol dehydrogenase regulatory protein n=5 Tax=Actinomyces RepID=F2UWE8_ACTVI (db=UNIREF) ; RBH: UniRef90_F2UWE8 Methanol dehydrogenase regulatory protein n=5 Tax=Actinomyces RepID=F2UWE8_ACTVI (db=UNIREF) ; BLAST: ATPase; K03924 MoxR-like ATPase [EC:3.6.3.-] (db=KEGG evalue=0.0 bit_score=389.0 identity=61.0 coverage=97.21362229102168) ; BLAST: Methanol dehydrogenase regulatory protein n=5 Tax=Actinomyces RepID=F2UWE8_ACTVI (db=UNIREF evalue=0.0 bit_score=405.0 identity=63.7 coverage=97.8328173374613) ; IPRSCAN: Predicted AAA-type ATPase enzymatic complex assembly chaperone, MoxR type (db=HMMPIR db_id=PIRSF002849 from=6 to=318 evalue=6.7e-162 interpro_id=IPR016366 interpro_description=ATPase chaperone, AAA-type, MoxR, predicted) ; IPRSCAN: (db=HMMPfam db_id=PF07726 from=45 to=175 evalue=3.8e-63 interpro_id=IPR011703 interpro_description=ATPase, AAA-3 GO=Molecular Function: ATP binding (GO:0005524), Molecular Function: ATPase activity (GO:0016887)) ; IPRSCAN: P-loop containing nucleoside triphosphate hydrolases (db=superfamily db_id=SSF52540 from=3 to=289 evalue=6.3e-42) ; IPRSCAN: no description (db=Gene3D db_id=G3DSA:3.40.50.300 from=25 to=180 evalue=8.0e-16) ; IPRSCAN: DNA REPLICATION LICENSING FACTOR (db=HMMPanther db_id=PTHR11630 from=113 to=158 evalue=5.5e-05) ; IPRSCAN: DNA REPLICATION LICENSING FACTOR MCM8 (db=HMMPanther db_id=PTHR11630:SF47 from=113 to=158 evalue=5.5e-05) ; IPRSCAN: seg (db=Seg db_id=seg from=58 to=65) ; GENE: 1246213..1247181 - ( gc_cont=0.552) ; B"
                     /EC_number="3.6.3.-"
     CDS             complement(1247178..1252922)
                     /gene="ach:Achl_1330"
                     /gene_comment="B"
                     /locus_tag="DORA20.01_01123"
                     /product="ach:Achl_1330 fibronectin type III domain-containing protein (db=KEGG) (RBH) B"
                     /note="[goid GO:0016020] [goid GO:0005509] [goid GO:0005515] DORA20.01_01123 ach:Achl_1330 fibronectin type III domain-containing protein (db=KEGG) (RBH) ## RBH: UniRef90_E6KS49 Putative uncharacterized protein n=1 Tax=Actinomyces sp. oral taxon 180 str. F0310 RepID=E6KS49_9ACTO (db=UNIREF) ; RBH: UniRef90_E6KS49 Putative uncharacterized protein n=1 Tax=Actinomyces sp. oral taxon 180 str. F0310 RepID=E6KS49_9ACTO (db=UNIREF) ; BLAST: fibronectin type III domain-containing protein (db=KEGG evalue=0.0 bit_score=970.0 identity=33.7 coverage=94.56919060052219) ; BLAST: Putative uncharacterized protein n=1 Tax=Actinomyces sp. oral taxon 180 str. F0310 RepID=E6KS49_9ACTO (db=UNIREF evalue=0.0 bit_score=1181.0 identity=38.3 coverage=95.14360313315927) ; IPRSCAN: MYOSIN-BINDING PROTEIN-RELATED (db=HMMPanther db_id=PTHR19900 from=1443 to=1605 evalue=2.8e-17) ; IPRSCAN: Fibronectin type III (db=superfamily db_id=SSF49265 from=1429 to=1542 evalue=4.0e-16 interpro_id=IPR003961 interpro_description=Fibronectin, type III GO=Molecular Function: protein binding (GO:0005515)) ; IPRSCAN: no description (db=Gene3D db_id=G3DSA:2.60.40.30 from=1430 to=1529 evalue=1.8e-11) ; IPRSCAN: no description (db=HMMSmart db_id=SM00060 from=1445 to=1520 evalue=4.6e-11 interpro_id=IPR003961 interpro_description=Fibronectin, type III GO=Molecular Function: protein binding (GO:0005515)) ; IPRSCAN: (db=HMMPfam db_id=PF00041 from=1446 to=1523 evalue=1.3e-09 interpro_id=IPR003961 interpro_description=Fibronectin, type III GO=Molecular Function: protein binding (GO:0005515)) ; IPRSCAN: Fibronectin type III (db=superfamily db_id=SSF49265 from=1528 to=1609 evalue=4.4e-09 interpro_id=IPR003961 interpro_description=Fibronectin, type III GO=Molecular Function: protein binding (GO:0005515)) ; IPRSCAN: no description (db=HMMSmart db_id=SM00060 from=1535 to=1611 evalue=1.8e-07 interpro_id=IPR003961 interpro_description=Fibronectin, type III GO=Molecular Function: protein binding (GO:0005515)) ; IPRSCAN: (db=HMMPfam db_id=PF00041 from=1537 to=1607 evalue=7.0e-05 interpro_id=IPR003961 interpro_description=Fibronectin, type III GO=Molecular Function: protein binding (GO:0005515)) ; IPRSCAN: no description (db=Gene3D db_id=G3DSA:2.60.40.30 from=1534 to=1605 evalue=0.00014) ; IPRSCAN: Cadherin-like (db=superfamily db_id=SSF49313 from=478 to=570 evalue=0.013 interpro_id=IPR015919 interpro_description=Cadherin-like GO=Molecular Function: calcium ion binding (GO:0005509), Cellular Component: membrane (GO:0016020)) ; IPRSCAN: FN3 (db=ProfileScan db_id=PS50853 from=1535 to=1618 evalue=11.575 interpro_id=IPR003961 interpro_description=Fibronectin, type III GO=Molecular Function: protein binding (GO:0005515)) ; IPRSCAN: FN3 (db=ProfileScan db_id=PS50853 from=1445 to=1529 evalue=17.317 interpro_id=IPR003961 interpro_description=Fibronectin, type III GO=Molecular Function: protein binding (GO:0005515)) ; IPRSCAN: seg (db=Seg db_id=seg from=1449 to=1467) ; IPRSCAN: seg (db=Seg db_id=seg from=1879 to=1891) ; IPRSCAN: seg (db=Seg db_id=seg from=4 to=20) ; IPRSCAN: transmembrane_regions (db=TMHMM db_id=tmhmm from=5 to=22) ; GENE: 1247178..1252922 - ( gc_cont=0.536) ; B"
     CDS             complement(1253415..1254521)
                     /gene="LPXTG-motif"
                     /gene_comment="C"
                     /locus_tag="DORA20.01_01124"
                     /product="LPXTG-motif cell wall anchor domain-containing protein (db=KEGG evalue=0.0 bit_score=210.0 identity=34.6 coverage=87.53387533875339) (BLAST) C"
                     /note="DORA20.01_01124 LPXTG-motif cell wall anchor domain-containing protein (db=KEGG evalue=0.0 bit_score=210.0 identity=34.6 coverage=87.53387533875339) (BLAST) ## BLAST: Possible surface-anchored collagen-binding protein n=1 Tax=Actinomyces urogenitalis DSM 15434 RepID=C0W739_9ACTO (db=UNIREF evalue=0.0 bit_score=257.0 identity=38.2 coverage=92.95392953929539) ; IPRSCAN: Pectin lyase-like (db=superfamily db_id=SSF51126 from=33 to=368 evalue=5.1e-10 interpro_id=IPR011050 interpro_description=Pectin lyase fold/virulence factor) ; IPRSCAN: no description (db=HMMTigr db_id=TIGR01376 from=251 to=276 evalue=0.82 interpro_id=IPR003368 interpro_description=Polymorphic outer membrane protein repeat) ; IPRSCAN: seg (db=Seg db_id=seg from=14 to=26) ; IPRSCAN: seg (db=Seg db_id=seg from=352 to=365) ; IPRSCAN: transmembrane_regions (db=TMHMM db_id=tmhmm from=7 to=29) ; GENE: 1253415..1254521 + ( gc_cont=0.516) ; C"
     CDS             complement(1254774..1255280)
                     /gene="LPXTG-motif"
                     /gene_comment="C"
                     /locus_tag="DORA20.01_01125"
                     /product="LPXTG-motif cell wall anchor domain-containing protein (db=KEGG evalue=1.3e-29 bit_score=135.0 identity=47.8 coverage=76.92307692307693) (BLAST) C"
                     /note="DORA20.01_01125 LPXTG-motif cell wall anchor domain-containing protein (db=KEGG evalue=1.3e-29 bit_score=135.0 identity=47.8 coverage=76.92307692307693) (BLAST) ## BLAST: Possible surface-anchored collagen-binding protein n=1 Tax=Actinomyces urogenitalis DSM 15434 RepID=C0W739_9ACTO (db=UNIREF evalue=1.7e-29 bit_score=135.0 identity=53.2 coverage=72.18934911242604) ; GENE: 1254774..1255280 + ( gc_cont=0.527) ; C"
     CDS             complement(1255250..1255987)
                     /gene="LPXTG-motif"
                     /gene_comment="C"
                     /locus_tag="DORA20.01_01126"
                     /product="LPXTG-motif cell wall anchor domain-containing protein (db=KEGG evalue=3.0e-43 bit_score=181.0 identity=40.1 coverage=97.5609756097561) (BLAST) C"
                     /note="DORA20.01_01126 LPXTG-motif cell wall anchor domain-containing protein (db=KEGG evalue=3.0e-43 bit_score=181.0 identity=40.1 coverage=97.5609756097561) (BLAST) ## BLAST: LPXTG-motif cell wall anchor domain protein n=1 Tax=Clostridiales genomosp. BVAB3 str. UPII9-5 RepID=E1PK71_CLOB3 (db=UNIREF evalue=3.9e-43 bit_score=181.0 identity=40.1 coverage=97.5609756097561) ; IPRSCAN: no description (db=Gene3D db_id=G3DSA:2.60.40.1140 from=81 to=192 evalue=1.9e-16 interpro_id=IPR008970 interpro_description=Collagen-binding surface protein Cna, B-type domain) ; IPRSCAN: Cna protein B-type domain (db=superfamily db_id=SSF49478 from=81 to=175 evalue=5.2e-16 interpro_id=IPR008970 interpro_description=Collagen-binding surface protein Cna, B-type domain) ; IPRSCAN: (db=HMMPfam db_id=PF05738 from=104 to=156 evalue=4.0e-06 interpro_id=IPR008454 interpro_description=Collagen-binding surface protein Cna-like, B-type domain) ; IPRSCAN: seg (db=Seg db_id=seg from=220 to=236) ; IPRSCAN: seg (db=Seg db_id=seg from=174 to=216) ; IPRSCAN: transmembrane_regions (db=TMHMM db_id=tmhmm from=220 to=237) ; GENE: 1255250..1255987 + ( gc_cont=0.546) ; C"
     CDS             complement(1256255..1257502)
                     /gene="car:cauri_0599"
                     /gene_comment="B"
                     /locus_tag="DORA20.01_01127"
                     /product="car:cauri_0599 hypothetical protein; K07133 (db=KEGG) (RBH) B"
                     /note="[koid KO:K07133] DORA20.01_01127 car:cauri_0599 hypothetical protein; K07133 (db=KEGG) (RBH) ## RBH: UniRef90_C3PEE2 Putative uncharacterized protein n=1 Tax=Corynebacterium aurimucosum ATCC 700975 RepID=C3PEE2_CORA7 (db=UNIREF) ; RBH: UniRef90_C3PEE2 Putative uncharacterized protein n=1 Tax=Corynebacterium aurimucosum ATCC 700975 RepID=C3PEE2_CORA7 (db=UNIREF) ; BLAST: hypothetical protein; K07133 (db=KEGG evalue=0.0 bit_score=550.0 identity=65.3 coverage=99.03846153846155) ; BLAST: Putative uncharacterized protein n=1 Tax=Corynebacterium aurimucosum ATCC 700975 RepID=C3PEE2_CORA7 (db=UNIREF evalue=0.0 bit_score=550.0 identity=65.3 coverage=99.03846153846155) ; IPRSCAN: P-loop containing nucleoside triphosphate hydrolases (db=superfamily db_id=SSF52540 from=22 to=223 evalue=3.1e-11) ; IPRSCAN: seg (db=Seg db_id=seg from=347 to=360) ; GENE: 1256255..1257502 - ( gc_cont=0.515) ; B"
     CDS             complement(1257888..1258163)
                     /gene="hypothetical"
                     /gene_comment="C"
                     /locus_tag="DORA20.01_01128"
                     /product="hypothetical protein (db=KEGG evalue=1.6e-21 bit_score=107.0 identity=57.1 coverage=97.82608695652173) (BLAST) C"
                     /note="DORA20.01_01128 hypothetical protein (db=KEGG evalue=1.6e-21 bit_score=107.0 identity=57.1 coverage=97.82608695652173) (BLAST) ## BLAST: Putative uncharacterized protein n=4 Tax=Mobiluncus curtisii RepID=D6ZHH0_MOBCV (db=UNIREF evalue=2.0e-21 bit_score=107.0 identity=57.1 coverage=97.82608695652173) ; IPRSCAN: coiled-coil (db=Coil db_id=coil from=40 to=61 evalue=NA) ; GENE: 1257888..1258163 - ( gc_cont=0.540) ; C"
     CDS             complement(1258584..1258868)
                     /gene="plasmid"
                     /gene_comment="C"
                     /locus_tag="DORA20.01_01129"
                     /product="plasmid maintenance system antidote protein (db=KEGG evalue=6.0e-24 bit_score=115.0 identity=57.3 coverage=92.63157894736842) (BLAST) C"
                     /note="[goid GO:0043565] [goid GO:0003677] DORA20.01_01129 plasmid maintenance system antidote protein (db=KEGG evalue=6.0e-24 bit_score=115.0 identity=57.3 coverage=92.63157894736842) (BLAST) ## BLAST: Virulence associated protein n=1 Tax=Bartonella sp. TT0105 RepID=F4Y9H1_9RHIZ (db=UNIREF evalue=3.5e-24 bit_score=116.0 identity=56.2 coverage=92.63157894736842) ; IPRSCAN: antidote_HigA: addiction module antidot (db=HMMTigr db_id=TIGR02607 from=3 to=83 evalue=1.4e-33 interpro_id=IPR013430 interpro_description=Toxin-antitoxin system, antidote protein, HigA GO=Molecular Function: DNA binding (GO:0003677)) ; IPRSCAN: (db=HMMPfam db_id=PF01381 from=17 to=58 evalue=2.8e-08 interpro_id=IPR001387 interpro_description=Helix-turn-helix type 3 GO=Molecular Function: sequence-specific DNA binding (GO:0043565)) ; IPRSCAN: lambda repressor-like DNA-binding domains (db=superfamily db_id=SSF47413 from=3 to=70 evalue=6.7e-08 interpro_id=IPR010982 interpro_description=Lambda repressor-like, DNA-binding GO=Molecular Function: DNA binding (GO:0003677)) ; IPRSCAN: no description (db=HMMSmart db_id=SM00530 from=12 to=67 evalue=0.0038 interpro_id=IPR001387 interpro_description=Helix-turn-helix type 3 GO=Molecular Function: sequence-specific DNA binding (GO:0043565)) ; GENE: 1258584..1258868 - ( gc_cont=0.579) ; C"
     CDS             complement(120023..121090)
                     /gene="120023..121090"
                     /gene_comment="E"
                     /locus_tag="DORA20.01_00113"
                     /product="120023..121090 - ( gc_cont=0.562) (GENE) E"
                     /note="DORA20.01_00113 120023..121090 - ( gc_cont=0.562) (GENE) ## E"
     CDS             complement(1259393..1259605)
                     /gene="aaa+"
                     /gene_comment="C"
                     /locus_tag="DORA20.01_01130"
                     /product="aaa+ superfamily atpase; K07133 (db=KEGG evalue=2.1e-18 bit_score=96.0 identity=63.8 coverage=95.77464788732394) (BLAST) C"
                     /note="[koid KO:K07133] DORA20.01_01130 aaa+ superfamily atpase; K07133 (db=KEGG evalue=2.1e-18 bit_score=96.0 identity=63.8 coverage=95.77464788732394) (BLAST) ## BLAST: AAA+ superfamily ATPase n=10 Tax=Bifidobacterium RepID=C2GSQ9_BIFLN (db=UNIREF evalue=2.8e-18 bit_score=96.0 identity=63.8 coverage=95.77464788732394) ; GENE: 1259393..1259605 + ( gc_cont=0.493) ; C"
     CDS             complement(1259712..1260020)
                     /gene="addiction"
                     /gene_comment="C"
                     /locus_tag="DORA20.01_01131"
                     /product="addiction module killer protein (db=KEGG evalue=5.6e-45 bit_score=185.0 identity=86.3 coverage=98.05825242718447) (BLAST) C"
                     /note="DORA20.01_01131 addiction module killer protein (db=KEGG evalue=5.6e-45 bit_score=185.0 identity=86.3 coverage=98.05825242718447) (BLAST) ## BLAST: Addiction module killer protein n=2 Tax=Mobiluncus curtisii RepID=D6ZFY9_MOBCV (db=UNIREF evalue=7.0e-45 bit_score=185.0 identity=86.3 coverage=98.05825242718447) ; IPRSCAN: upstrm_HI1419: probable addiction modul (db=HMMTigr db_id=TIGR02683 from=1 to=97 evalue=5.6e-36 interpro_id=IPR014056 interpro_description=Addiction module killer protein, predicted) ; IPRSCAN: Uncharacterised conserved protein, Gp-49 type (db=HMMPIR db_id=PIRSF028744 from=1 to=102 evalue=1.1e-31 interpro_id=IPR014056 interpro_description=Addiction module killer protein, predicted) ; IPRSCAN: (db=HMMPfam db_id=PF05973 from=11 to=95 evalue=2.1e-19 interpro_id=IPR009241 interpro_description=Addiction module killer protein) ; GENE: 1259712..1260020 + ( gc_cont=0.460) ; C"
     CDS             complement(1260017..1260304)
                     /gene="putative"
                     /gene_comment="C"
                     /locus_tag="DORA20.01_01132"
                     /product="putative transcription regulator (db=KEGG evalue=1.6e-40 bit_score=170.0 identity=89.5 coverage=97.91666666666666) (BLAST) C"
                     /note="[goid GO:0043565] DORA20.01_01132 putative transcription regulator (db=KEGG evalue=1.6e-40 bit_score=170.0 identity=89.5 coverage=97.91666666666666) (BLAST) ## BLAST: XRE family transcriptional regulator n=2 Tax=Mobiluncus curtisii RepID=E6LXZ9_9ACTO (db=UNIREF evalue=2.0e-40 bit_score=170.0 identity=89.5 coverage=97.91666666666666) ; IPRSCAN: dnstrm_HI1420: probable addiction modul (db=HMMTigr db_id=TIGR02684 from=5 to=93 evalue=1.1e-39 interpro_id=IPR014057 interpro_description=Addiction module antidote protein, HI1420) ; IPRSCAN: (db=HMMPfam db_id=PF01381 from=42 to=91 evalue=7.1e-05 interpro_id=IPR001387 interpro_description=Helix-turn-helix type 3 GO=Molecular Function: sequence-specific DNA binding (GO:0043565)) ; GENE: 1260017..1260304 + ( gc_cont=0.479) ; C"
     CDS             complement(1260462..1260731)
                     /gene="plasmid"
                     /gene_comment="C"
                     /locus_tag="DORA20.01_01133"
                     /product="plasmid addiction system poison protein (db=KEGG evalue=8.4e-20 bit_score=101.0 identity=50.6 coverage=97.77777777777777) (BLAST) C"
                     /note="DORA20.01_01133 plasmid addiction system poison protein (db=KEGG evalue=8.4e-20 bit_score=101.0 identity=50.6 coverage=97.77777777777777) (BLAST) ## BLAST: Addiction module toxin, RelE/StbE family n=1 Tax=Lachnospiraceae bacterium oral taxon 082 str. F0431 RepID=H1LUP6_9FIRM (db=UNIREF evalue=2.8e-23 bit_score=113.0 identity=56.3 coverage=95.55555555555556) ; IPRSCAN: RelE-like (db=superfamily db_id=SSF143011 from=3 to=87 evalue=5.3e-20) ; IPRSCAN: (db=HMMPfam db_id=PF05016 from=7 to=88 evalue=1.3e-12 interpro_id=IPR007712 interpro_description=Plasmid stabilisation system) ; IPRSCAN: RelE_StbE: addiction module toxin, RelE/Stb (db=HMMTigr db_id=TIGR02385 from=5 to=88 evalue=2.8e-11 interpro_id=IPR012753 interpro_description=Addiction module toxin, RelE/StbE) ; IPRSCAN: seg (db=Seg db_id=seg from=10 to=21) ; GENE: 1260462..1260731 - ( gc_cont=0.448) ; C"
     CDS             complement(1260728..1260952)
                     /gene="Ribbon-helix-helix"
                     /gene_comment="C"
                     /locus_tag="DORA20.01_01134"
                     /product="Ribbon-helix-helix protein, CopG family n=3 Tax=Clostridiales RepID=H1LUP5_9FIRM (db=UNIREF evalue=4.7e-16 bit_score=89.0 identity=51.4 coverage=97.33333333333334) (BLAST) C"
                     /note="DORA20.01_01134 Ribbon-helix-helix protein, CopG family n=3 Tax=Clostridiales RepID=H1LUP5_9FIRM (db=UNIREF evalue=4.7e-16 bit_score=89.0 identity=51.4 coverage=97.33333333333334) (BLAST) ## GENE: 1260728..1260952 - ( gc_cont=0.480) ; C"
     CDS             complement(1261358..1262965)
                     /gene="bpo:BP951000_0640"
                     /gene_comment="B"
                     /locus_tag="DORA20.01_01135"
                     /product="bpo:BP951000_0640 putative acyl-CoA synthase; K01897 long-chain acyl-CoA synthetase [EC:6.2.1.3] (db=KEGG) (RBH) B"
                     /note="[goid GO:0008152] [goid GO:0003824] [koid KO:K01897] DORA20.01_01135 bpo:BP951000_0640 putative acyl-CoA synthase; K01897 long-chain acyl-CoA synthetase [EC:6.2.1.3] (db=KEGG) (RBH) ## RBH: UniRef90_D4M304 Acyl-CoA synthetases (AMP-forming)/AMP-acid ligases II n=1 Tax=Ruminococcus torques L2-14 RepID=D4M304_9FIRM (db=UNIREF) ; RBH: UniRef90_D4M304 Acyl-CoA synthetases (AMP-forming)/AMP-acid ligases II n=1 Tax=Ruminococcus torques L2-14 RepID=D4M304_9FIRM (db=UNIREF) ; BLAST: putative acyl-CoA synthase; K01897 long-chain acyl-CoA synthetase [EC:6.2.1.3] (db=KEGG evalue=0.0 bit_score=427.0 identity=40.4 coverage=98.69402985074626) ; BLAST: Acyl-CoA synthetases (AMP-forming)/AMP-acid ligases II n=1 Tax=Ruminococcus torques L2-14 RepID=D4M304_9FIRM (db=UNIREF evalue=0.0 bit_score=466.0 identity=43.4 coverage=98.88059701492537) ; IPRSCAN: AMP_BINDING (db=PatternScan db_id=PS00455 from=193 to=204 evalue=0.0 interpro_id=IPR020845 interpro_description=AMP-binding, conserved site) ; IPRSCAN: Acetyl-CoA synthetase-like (db=superfamily db_id=SSF56801 from=35 to=535 evalue=4.2e-125) ; IPRSCAN: ATP-DEPENDENT AMP-BINDING ENZYME FAMILY MEMBER (db=HMMPanther db_id=PTHR11968 from=35 to=532 evalue=9.7e-107) ; IPRSCAN: LONG-CHAIN-FATTY-ACID--COA LIGASE (db=HMMPanther db_id=PTHR11968:SF44 from=35 to=532 evalue=9.7e-107) ; IPRSCAN: (db=HMMPfam db_id=PF00501 from=62 to=463 evalue=3.1e-76 interpro_id=IPR000873 interpro_description=AMP-dependent synthetase/ligase GO=Molecular Function: catalytic activity (GO:0003824), Biological Process: metabolic process (GO:0008152)) ; IPRSCAN: no description (db=Gene3D db_id=G3DSA:3.40.50.980 from=186 to=351 evalue=1.7e-27) ; IPRSCAN: no description (db=Gene3D db_id=G3DSA:3.30.300.30 from=433 to=534 evalue=3.5e-24) ; IPRSCAN: no description (db=Gene3D db_id=G3DSA:3.40.50.980 from=35 to=143 evalue=5.4e-18) ; IPRSCAN: no description (db=Gene3D db_id=G3DSA:2.30.38.10 from=360 to=431 evalue=9.4e-16) ; IPRSCAN: seg (db=Seg db_id=seg from=474 to=482) ; IPRSCAN: transmembrane_regions (db=TMHMM db_id=tmhmm from=232 to=254) ; GENE: 1261358..1262965 - ( gc_cont=0.488) ; B"
                     /EC_number="6.2.1.3"
     CDS             complement(1263061..1264209)
                     /gene="mcu:HMPREF0573_11674"
                     /gene_comment="B"
                     /locus_tag="DORA20.01_01136"
                     /product="mcu:HMPREF0573_11674 glxK; glycerate kinase (EC:2.7.1.31); K00865 glycerate kinase [EC:2.7.1.31] (db=KEGG) (RBH) B"
                     /note="[goid GO:0031388] [goid GO:0008887] [koid KO:KINASE] [koid KO:K00865] DORA20.01_01136 mcu:HMPREF0573_11674 glxK; glycerate kinase (EC:2.7.1.31); K00865 glycerate kinase [EC:2.7.1.31] (db=KEGG) (RBH) ## RBH: UniRef90_C2KPV1 Glycerate kinase n=4 Tax=Mobiluncus mulieris RepID=C2KPV1_9ACTO (db=UNIREF) ; RBH: UniRef90_C2KPV1 Glycerate kinase n=4 Tax=Mobiluncus mulieris RepID=C2KPV1_9ACTO (db=UNIREF) ; BLAST: glxK; glycerate kinase (EC:2.7.1.31); K00865 glycerate kinase [EC:2.7.1.31] (db=KEGG evalue=0.0 bit_score=349.0 identity=46.3 coverage=97.12793733681463) ; BLAST: Glycerate kinase n=4 Tax=Mobiluncus mulieris RepID=C2KPV1_9ACTO (db=UNIREF evalue=0.0 bit_score=355.0 identity=48.7 coverage=97.12793733681463) ; IPRSCAN: TIGR00045: glycerate kinase (db=HMMTigr db_id=TIGR00045 from=2 to=376 evalue=3.3e-135 interpro_id=IPR004381 interpro_description=Glycerate kinase GO=Molecular Function: glycerate kinase activity (GO:0008887), Biological Process: organic acid phosphorylation (GO:0031388)) ; IPRSCAN: Glycerate kinase I (db=superfamily db_id=SSF110738 from=1 to=378 evalue=3.9e-124 interpro_id=IPR004381 interpro_description=Glycerate kinase GO=Molecular Function: glycerate kinase activity (GO:0008887), Biological Process: organic acid phosphorylation (GO:0031388)) ; IPRSCAN: (db=HMMPfam db_id=PF02595 from=1 to=373 evalue=5.3e-112 interpro_id=IPR004381 interpro_description=Glycerate kinase GO=Molecular Function: glycerate kinase activity (GO:0008887), Biological Process: organic acid phosphorylation (GO:0031388)) ; IPRSCAN: GLYCERATE KINASE (db=HMMPanther db_id=PTHR21599 from=2 to=380 evalue=2.0e-86 interpro_id=IPR004381 interpro_description=Glycerate kinase GO=Molecular Function: glycerate kinase activity (GO:0008887), Biological Process: organic acid phosphorylation (GO:0031388)) ; IPRSCAN: no description (db=Gene3D db_id=G3DSA:3.90.1510.10 from=42 to=276 evalue=4.0e-68 interpro_id=IPR018193 interpro_description=Glycerate kinase, flavodoxin-like domain GO=Molecular Function: glycerate kinase activity (GO:0008887), Biological Process: organic acid phosphorylation (GO:0031388)) ; IPRSCAN: seg (db=Seg db_id=seg from=86 to=97) ; IPRSCAN: seg (db=Seg db_id=seg from=246 to=263) ; IPRSCAN: seg (db=Seg db_id=seg from=12 to=27) ; IPRSCAN: seg (db=Seg db_id=seg from=165 to=175) ; GENE: 1263061..1264209 - ( gc_cont=0.515) ; B"
                     /EC_number="2.7.1.31"
     CDS             complement(1264278..1265639)
                     /gene="ppu:PP_2830"
                     /gene_comment="B"
                     /locus_tag="DORA20.01_01137"
                     /product="ppu:PP_2830 major facilitator family transporter (db=KEGG) (RBH) B"
                     /note="[goid GO:0055085] [goid GO:0016021] DORA20.01_01137 ppu:PP_2830 major facilitator family transporter (db=KEGG) (RBH) ## RBH: UniRef90_Q88J19 Major facilitator family transporter n=6 Tax=Pseudomonas putida RepID=Q88J19_PSEPK (db=UNIREF) ; RBH: UniRef90_Q88J19 Major facilitator family transporter n=6 Tax=Pseudomonas putida RepID=Q88J19_PSEPK (db=UNIREF) ; BLAST: major facilitator family transporter (db=KEGG evalue=0.0 bit_score=446.0 identity=53.3 coverage=87.22466960352423) ; BLAST: Major facilitator family transporter n=6 Tax=Pseudomonas putida RepID=Q88J19_PSEPK (db=UNIREF evalue=0.0 bit_score=446.0 identity=53.3 coverage=87.22466960352423) ; IPRSCAN: HIGH-AFFINITY NICOTINIC ACID TRANSPORTER-RELATED (db=HMMPanther db_id=PTHR11662:SF3 from=2 to=451 evalue=1.2e-92) ; IPRSCAN: SODIUM-DEPENDENT PHOSPHATE TRANSPORTERS (db=HMMPanther db_id=PTHR11662 from=2 to=451 evalue=1.2e-92) ; IPRSCAN: MFS general substrate transporter (db=superfamily db_id=SSF103473 from=1 to=448 evalue=2.7e-83 interpro_id=IPR016196 interpro_description=Major facilitator superfamily domain, general substrate transporter) ; IPRSCAN: (db=HMMPfam db_id=PF07690 from=31 to=406 evalue=2.1e-44 interpro_id=IPR011701 interpro_description=Major facilitator superfamily GO=Cellular Component: integral to membrane (GO:0016021), Biological Process: transmembrane transport (GO:0055085)) ; IPRSCAN: MFS (db=ProfileScan db_id=PS50850 from=27 to=445 evalue=28.583 interpro_id=IPR020846 interpro_description=Major facilitator superfamily domain) ; IPRSCAN: transmembrane_regions (db=TMHMM db_id=tmhmm from=90 to=112) ; IPRSCAN: seg (db=Seg db_id=seg from=210 to=224) ; IPRSCAN: seg (db=Seg db_id=seg from=57 to=72) ; IPRSCAN: transmembrane_regions (db=TMHMM db_id=tmhmm from=23 to=40) ; IPRSCAN: transmembrane_regions (db=TMHMM db_id=tmhmm from=55 to=77) ; IPRSCAN: seg (db=Seg db_id=seg from=169 to=188) ; IPRSCAN: transmembrane_regions (db=TMHMM db_id=tmhmm from=117 to=139) ; IPRSCAN: transmembrane_regions (db=TMHMM db_id=tmhmm from=152 to=174) ; IPRSCAN: transmembrane_regions (db=TMHMM db_id=tmhmm from=184 to=206) ; IPRSCAN: transmembrane_regions (db=TMHMM db_id=tmhmm from=262 to=284) ; IPRSCAN: transmembrane_regions (db=TMHMM db_id=tmhmm from=299 to=318) ; IPRSCAN: transmembrane_regions (db=TMHMM db_id=tmhmm from=330 to=349) ; IPRSCAN: transmembrane_regions (db=TMHMM db_id=tmhmm from=353 to=375) ; IPRSCAN: transmembrane_regions (db=TMHMM db_id=tmhmm from=388 to=410) ; IPRSCAN: transmembrane_regions (db=TMHMM db_id=tmhmm from=420 to=442) ; GENE: 1264278..1265639 - ( gc_cont=0.568) ; B"
     CDS             complement(1265654..1266829)
                     /gene="rha:RHA1_ro01876"
                     /gene_comment="B"
                     /locus_tag="DORA20.01_01138"
                     /product="rha:RHA1_ro01876 acetyl-CoA C-acetyltransferase (EC:2.3.1.9); K00626 acetyl-CoA C-acetyltransferase [EC:2.3.1.9] (db=KEGG) (RBH) B"
                     /note="[goid GO:0003824] [goid GO:0016747] [goid GO:0008152] [koid KO:K00626] DORA20.01_01138 rha:RHA1_ro01876 acetyl-CoA C-acetyltransferase (EC:2.3.1.9); K00626 acetyl-CoA C-acetyltransferase [EC:2.3.1.9] (db=KEGG) (RBH) ## RBH: UniRef90_E9UQZ1 Acetyl-CoA C-acyltransferase n=1 Tax=Nocardioidaceae bacterium Broad-1 RepID=E9UQZ1_9ACTO (db=UNIREF) ; RBH: UniRef90_E9UQZ1 Acetyl-CoA C-acyltransferase n=1 Tax=Nocardioidaceae bacterium Broad-1 RepID=E9UQZ1_9ACTO (db=UNIREF) ; BLAST: acetyl-CoA C-acetyltransferase (EC:2.3.1.9); K00626 acetyl-CoA C-acetyltransferase [EC:2.3.1.9] (db=KEGG evalue=0.0 bit_score=433.0 identity=56.2 coverage=98.9795918367347) ; BLAST: Acetyl-CoA C-acyltransferase n=1 Tax=Nocardioidaceae bacterium Broad-1 RepID=E9UQZ1_9ACTO (db=UNIREF evalue=0.0 bit_score=427.0 identity=55.4 coverage=99.23469387755102) ; IPRSCAN: THIOLASE_2 (db=PatternScan db_id=PS00737 from=337 to=353 evalue=0.0 interpro_id=IPR020613 interpro_description=Thiolase, conserved site GO=Biological Process: metabolic process (GO:0008152), Molecular Function: transferase activity, transferring acyl groups other than amino-acyl groups (GO:0016747)) ; IPRSCAN: THIOLASE_3 (db=PatternScan db_id=PS00099 from=372 to=385 evalue=0.0 interpro_id=IPR020610 interpro_description=Thiolase, active site GO=Biological Process: metabolic process (GO:0008152), Molecular Function: transferase activity, transferring acyl groups other than amino-acyl groups (GO:0016747)) ; IPRSCAN: THIOLASE_1 (db=PatternScan db_id=PS00098 from=84 to=102 evalue=0.0 interpro_id=IPR020615 interpro_description=Thiolase, acyl-enzyme intermediate active site GO=Biological Process: metabolic process (GO:0008152), Molecular Function: transferase activity, transferring acyl groups other than amino-acyl groups (GO:0016747)) ; IPRSCAN: AcCoA-C-Actrans: acetyl-CoA C-acetylt (db=HMMTigr db_id=TIGR01930 from=6 to=389 evalue=3.3e-181 interpro_id=IPR002155 interpro_description=Thiolase GO=Biological Process: metabolic process (GO:0008152), Molecular Function: transferase activity, transferring acyl groups other than amino-acyl groups (GO:0016747)) ; IPRSCAN: ACETYL-COA C-ACYLTRANSFERASE (db=HMMPanther db_id=PTHR18919 from=64 to=391 evalue=1.1e-152 interpro_id=IPR002155 interpro_description=Thiolase GO=Biological Process: metabolic process (GO:0008152), Molecular Function: transferase activity, transferring acyl groups other than amino-acyl groups (GO:0016747)) ; IPRSCAN: Acetyl-CoA acetyltransferase (db=HMMPIR db_id=PIRSF000429 from=1 to=391 evalue=7.7e-141 interpro_id=IPR002155 interpro_description=Thiolase GO=Biological Process: metabolic process (GO:0008152), Molecular Function: transferase activity, transferring acyl groups other than amino-acyl groups (GO:0016747)) ; IPRSCAN: (db=HMMPfam db_id=PF00108 from=1 to=260 evalue=2.4e-85 interpro_id=IPR020616 interpro_description=Thiolase, N-terminal GO=Biological Process: metabolic process (GO:0008152), Molecular Function: transferase activity, transferring acyl groups other than amino-acyl groups (GO:0016747)) ; IPRSCAN: Thiolase-like (db=superfamily db_id=SSF53901 from=3 to=268 evalue=2.0e-78 interpro_id=IPR016039 interpro_description=Thiolase-like GO=Molecular Function: catalytic activity (GO:0003824), Biological Process: metabolic process (GO:0008152)) ; IPRSCAN: no description (db=Gene3D db_id=G3DSA:3.40.47.10 from=1 to=274 evalue=1.8e-63 interpro_id=IPR016038 interpro_description=Thiolase-like, subgroup GO=Molecular Function: catalytic activity (GO:0003824), Biological Process: metabolic process (GO:0008152)) ; IPRSCAN: (db=HMMPfam db_id=PF02803 from=268 to=389 evalue=2.7e-43 interpro_id=IPR020617 interpro_description=Thiolase, C-terminal GO=Biological Process: metabolic process (GO:0008152), Molecular Function: transferase activity, transferring acyl groups other than amino-acyl groups (GO:0016747)) ; IPRSCAN: Thiolase-like (db=superfamily db_id=SSF53901 from=269 to=391 evalue=4.0e-41 interpro_id=IPR016039 interpro_description=Thiolase-like GO=Molecular Function: catalytic activity (GO:0003824), Biological Process: metabolic process (GO:0008152)) ; IPRSCAN: seg (db=Seg db_id=seg from=51 to=61) ; IPRSCAN: seg (db=Seg db_id=seg from=356 to=369) ; GENE: 1265654..1266829 - ( gc_cont=0.530) ; B"
                     /EC_number="2.3.1.9"
     CDS             complement(1266885..1268345)
                     /gene="mta:Moth_1259"
                     /gene_comment="B"
                     /locus_tag="DORA20.01_01139"
                     /product="mta:Moth_1259 propionate CoA-transferase (EC:2.8.3.1); K01026 propionate CoA-transferase [EC:2.8.3.1] (db=KEGG) (RBH) B"
                     /note="[goid GO:0008152] [goid GO:0046952] [goid GO:0008410] [koid KO:K01026] DORA20.01_01139 mta:Moth_1259 propionate CoA-transferase (EC:2.8.3.1); K01026 propionate CoA-transferase [EC:2.8.3.1] (db=KEGG) (RBH) ## RBH: UniRef90_Q2RJ16 Propionate CoA-transferase n=1 Tax=Moorella thermoacetica ATCC 39073 RepID=Q2RJ16_MOOTA (db=UNIREF) ; RBH: UniRef90_Q2RJ16 Propionate CoA-transferase n=1 Tax=Moorella thermoacetica ATCC 39073 RepID=Q2RJ16_MOOTA (db=UNIREF) ; BLAST: propionate CoA-transferase (EC:2.8.3.1); K01026 propionate CoA-transferase [EC:2.8.3.1] (db=KEGG evalue=0.0 bit_score=377.0 identity=40.1 coverage=95.07186858316223) ; BLAST: Propionate CoA-transferase n=1 Tax=Moorella thermoacetica ATCC 39073 RepID=Q2RJ16_MOOTA (db=UNIREF evalue=0.0 bit_score=377.0 identity=40.1 coverage=95.07186858316223) ; IPRSCAN: 3-oxoacid CoA-transferase (db=HMMPIR db_id=PIRSF000858 from=1 to=486 evalue=8.4e-131 interpro_id=IPR014388 interpro_description=3-oxoacid CoA-transferase GO=Molecular Function: CoA-transferase activity (GO:0008410), Biological Process: ketone body catabolic process (GO:0046952)) ; IPRSCAN: NagB/RpiA/CoA transferase-like (db=superfamily db_id=SSF100950 from=4 to=254 evalue=4.7e-69) ; IPRSCAN: no description (db=Gene3D db_id=G3DSA:3.40.1080.10 from=4 to=244 evalue=6.9e-53) ; IPRSCAN: SUCCINYL-COA:3-KETOACID-COENZYME A TRANSFERASE 1, MITOCHONDRIAL (db=HMMPanther db_id=PTHR13707:SF1 from=7 to=418 evalue=8.0e-51) ; IPRSCAN: KETOACID-COENZYME A TRANSFERASE (db=HMMPanther db_id=PTHR13707 from=7 to=418 evalue=8.0e-51 interpro_id=IPR004165 interpro_description=Coenzyme A transferase GO=Biological Process: metabolic process (GO:0008152), Molecular Function: CoA-transferase activity (GO:0008410)) ; IPRSCAN: no description (db=HMMSmart db_id=SM00882 from=5 to=246 evalue=2.7e-45 interpro_id=IPR004165 interpro_description=Coenzyme A transferase GO=Biological Process: metabolic process (GO:0008152), Molecular Function: CoA-transferase activity (GO:0008410)) ; IPRSCAN: NagB/RpiA/CoA transferase-like (db=superfamily db_id=SSF100950 from=283 to=469 evalue=3.1e-41) ; IPRSCAN: (db=HMMPfam db_id=PF01144 from=7 to=245 evalue=1.0e-28 interpro_id=IPR004165 interpro_description=Coenzyme A transferase GO=Biological Process: metabolic process (GO:0008152), Molecular Function: CoA-transferase activity (GO:0008410)) ; IPRSCAN: no description (db=Gene3D db_id=G3DSA:3.40.810.20 from=295 to=449 evalue=9.1e-16) ; GENE: 1266885..1268345 - ( gc_cont=0.505) ; B"
                     /EC_number="2.8.3.1"
     CDS             complement(121097..121906)
                     /gene="121097..121906"
                     /gene_comment="E"
                     /locus_tag="DORA20.01_00114"
                     /product="121097..121906 - ( gc_cont=0.589) (GENE) E"
                     /note="DORA20.01_00114 121097..121906 - ( gc_cont=0.589) (GENE) ## E"
     CDS             complement(1268342..1269103)
                     /gene="fabG;"
                     /gene_comment="C"
                     /locus_tag="DORA20.01_01140"
                     /product="fabG; 3-ketoacyl-ACP reductase (EC:1.1.1.100); K07535 2-hydroxycyclohexanecarboxyl-CoA dehydrogenase [EC:1.1.1.-] (db=KEGG evalue=0.0 bit_score=249.0 identity=50.4 coverage=95.2755905511811) (BLAST) C"
                     /note="[goid GO:0008152] [goid GO:0000166] [goid GO:0016491] [koid KO:K07535] DORA20.01_01140 fabG; 3-ketoacyl-ACP reductase (EC:1.1.1.100); K07535 2-hydroxycyclohexanecarboxyl-CoA dehydrogenase [EC:1.1.1.-] (db=KEGG evalue=0.0 bit_score=249.0 identity=50.4 coverage=95.2755905511811) (BLAST) ## BLAST: 3-oxoacyl-(Acyl-carrier-protein) reductase n=1 Tax=Clostridium sp. D5 RepID=F0YX51_9CLOT (db=UNIREF evalue=0.0 bit_score=249.0 identity=52.2 coverage=95.2755905511811) ; IPRSCAN: ADH_SHORT (db=PatternScan db_id=PS00061 from=140 to=168 evalue=0.0 interpro_id=IPR020904 interpro_description=Short-chain dehydrogenase/reductase, conserved site GO=Molecular Function: oxidoreductase activity (GO:0016491)) ; IPRSCAN: SHORT-CHAIN DEHYDROGENASES/REDUCTASE FAMILY MEMBER (db=HMMPanther db_id=PTHR19410 from=4 to=249 evalue=7.3e-118) ; IPRSCAN: 3-OXOACYL-[ACYL-CARRIER-PROTEIN] REDUCTASE (db=HMMPanther db_id=PTHR19410:SF87 from=4 to=249 evalue=7.3e-118) ; IPRSCAN: NAD(P)-binding Rossmann-fold domains (db=superfamily db_id=SSF51735 from=4 to=250 evalue=2.3e-82) ; IPRSCAN: no description (db=Gene3D db_id=G3DSA:3.40.50.720 from=5 to=251 evalue=7.2e-76 interpro_id=IPR016040 interpro_description=NAD(P)-binding domain GO=Molecular Function: nucleotide binding (GO:0000166)) ; IPRSCAN: GDHRDH (db=FPrintScan db_id=PR00081 from=10 to=27 evalue=5.7e-43 interpro_id=IPR002347 interpro_description=Glucose/ribitol dehydrogenase) ; IPRSCAN: GDHRDH (db=FPrintScan db_id=PR00081 from=128 to=144 evalue=5.7e-43 interpro_id=IPR002347 interpro_description=Glucose/ribitol dehydrogenase) ; IPRSCAN: GDHRDH (db=FPrintScan db_id=PR00081 from=81 to=92 evalue=5.7e-43 interpro_id=IPR002347 interpro_description=Glucose/ribitol dehydrogenase) ; IPRSCAN: GDHRDH (db=FPrintScan db_id=PR00081 from=215 to=235 evalue=5.7e-43 interpro_id=IPR002347 interpro_description=Glucose/ribitol dehydrogenase) ; IPRSCAN: GDHRDH (db=FPrintScan db_id=PR00081 from=174 to=191 evalue=5.7e-43 interpro_id=IPR002347 interpro_description=Glucose/ribitol dehydrogenase) ; IPRSCAN: GDHRDH (db=FPrintScan db_id=PR00081 from=153 to=172 evalue=5.7e-43 interpro_id=IPR002347 interpro_description=Glucose/ribitol dehydrogenase) ; IPRSCAN: (db=HMMPfam db_id=PF00106 from=10 to=171 evalue=7.9e-33 interpro_id=IPR002198 interpro_description=Short-chain dehydrogenase/reductase SDR GO=Biological Process: metabolic process (GO:0008152), Molecular Function: oxidoreductase activity (GO:0016491)) ; IPRSCAN: SDRFAMILY (db=FPrintScan db_id=PR00080 from=81 to=92 evalue=1.3e-13 interpro_id=IPR002198 interpro_description=Short-chain dehydrogenase/reductase SDR GO=Biological Process: metabolic process (GO:0008152), Molecular Function: oxidoreductase activity (GO:0016491)) ; IPRSCAN: SDRFAMILY (db=FPrintScan db_id=PR00080 from=153 to=172 evalue=1.3e-13 interpro_id=IPR002198 interpro_description=Short-chain dehydrogenase/reductase SDR GO=Biological Process: metabolic process (GO:0008152), Molecular Function: oxidoreductase activity (GO:0016491)) ; IPRSCAN: SDRFAMILY (db=FPrintScan db_id=PR00080 from=134 to=142 evalue=1.3e-13 interpro_id=IPR002198 interpro_description=Short-chain dehydrogenase/reductase SDR GO=Biological Process: metabolic process (GO:0008152), Molecular Function: oxidoreductase activity (GO:0016491)) ; IPRSCAN: no description (db=HMMSmart db_id=SM00822 from=9 to=184 evalue=0.0077 interpro_id=IPR020842 interpro_description=Polyketide synthase/Fatty acid synthase, KR) ; GENE: 1268342..1269103 - ( gc_cont=0.517) ; C"
                     /EC_number="1.1.1.-"
                     /EC_number="1.1.1.100"
     CDS             complement(1269126..1270166)
                     /gene="LacI"
                     /gene_comment="C"
                     /locus_tag="DORA20.01_01141"
                     /product="LacI family transcriptional regulator; K02529 LacI family transcriptional regulator (db=KEGG evalue=0.0 bit_score=255.0 identity=39.5 coverage=97.40634005763688) (BLAST) C"
                     /note="[goid GO:0006355] [goid GO:0005622] [goid GO:0003700] [goid GO:0003677] [koid KO:K02529] DORA20.01_01141 LacI family transcriptional regulator; K02529 LacI family transcriptional regulator (db=KEGG evalue=0.0 bit_score=255.0 identity=39.5 coverage=97.40634005763688) (BLAST) ## BLAST: Transcriptional regulator LacI family protein n=1 Tax=Mycobacterium smegmatis str. MC2 155 RepID=A0R601_MYCS2 (db=UNIREF evalue=0.0 bit_score=255.0 identity=39.5 coverage=97.40634005763688) ; IPRSCAN: Periplasmic binding protein-like I (db=superfamily db_id=SSF53822 from=70 to=342 evalue=6.2e-62) ; IPRSCAN: no description (db=Gene3D db_id=G3DSA:3.40.50.2300 from=171 to=312 evalue=2.7e-30) ; IPRSCAN: (db=HMMPfam db_id=PF00532 from=72 to=289 evalue=2.1e-28 interpro_id=IPR001761 interpro_description=Periplasmic binding protein/LacI transcriptional regulator) ; IPRSCAN: lambda repressor-like DNA-binding domains (db=superfamily db_id=SSF47413 from=10 to=71 evalue=1.7e-09 interpro_id=IPR010982 interpro_description=Lambda repressor-like, DNA-binding GO=Molecular Function: DNA binding (GO:0003677)) ; IPRSCAN: (db=HMMPfam db_id=PF00356 from=17 to=52 evalue=2.8e-07 interpro_id=IPR000843 interpro_description=Transcription regulator HTH, LacI GO=Molecular Function: sequence-specific DNA binding transcription factor activity (GO:0003700), Cellular Component: intracellular (GO:0005622), Biological Process: regulation of transcription, DNA-dependent (GO:0006355)) ; IPRSCAN: no description (db=Gene3D db_id=G3DSA:1.10.260.40 from=13 to=70 evalue=5.0e-06 interpro_id=IPR010982 interpro_description=Lambda repressor-like, DNA-binding GO=Molecular Function: DNA binding (GO:0003677)) ; IPRSCAN: no description (db=HMMSmart db_id=SM00354 from=12 to=81 evalue=6.6e-06 interpro_id=IPR000843 interpro_description=Transcription regulator HTH, LacI GO=Molecular Function: sequence-specific DNA binding transcription factor activity (GO:0003700), Cellular Component: intracellular (GO:0005622), Biological Process: regulation of transcription, DNA-dependent (GO:0006355)) ; IPRSCAN: HTH_LACI_2 (db=ProfileScan db_id=PS50932 from=13 to=67 evalue=14.351 interpro_id=IPR000843 interpro_description=Transcription regulator HTH, LacI GO=Molecular Function: sequence-specific DNA binding transcription factor activity (GO:0003700), Cellular Component: intracellular (GO:0005622), Biological Process: regulation of transcription, DNA-dependent (GO:0006355)) ; GENE: 1269126..1270166 - ( gc_cont=0.499) ; C"
     CDS             complement(1270601..1270879)
                     /gene="Putative"
                     /gene_comment="C"
                     /locus_tag="DORA20.01_01142"
                     /product="Putative uncharacterized protein n=1 Tax=Lachnospiraceae bacterium oral taxon 082 str. F0431 RepID=H1LST5_9FIRM (db=UNIREF evalue=4.7e-18 bit_score=96.0 identity=48.0 coverage=96.7741935483871) (BLAST) C"
                     /note="DORA20.01_01142 Putative uncharacterized protein n=1 Tax=Lachnospiraceae bacterium oral taxon 082 str. F0431 RepID=H1LST5_9FIRM (db=UNIREF evalue=4.7e-18 bit_score=96.0 identity=48.0 coverage=96.7741935483871) (BLAST) ## GENE: 1270601..1270879 + ( gc_cont=0.416) ; C"
     CDS             complement(1271189..1272052)
                     /gene="DSBA"
                     /gene_comment="C"
                     /locus_tag="DORA20.01_01143"
                     /product="DSBA oxidoreductase (db=KEGG evalue=8.7e-10 bit_score=70.0 identity=27.8 coverage=48.26388888888889) (BLAST) C"
                     /note="DORA20.01_01143 DSBA oxidoreductase (db=KEGG evalue=8.7e-10 bit_score=70.0 identity=27.8 coverage=48.26388888888889) (BLAST) ## BLAST: Putative uncharacterized protein n=1 Tax=Actinomyces sp. oral taxon 178 str. F0338 RepID=E8JHR8_9ACTO (db=UNIREF evalue=4.3e-17 bit_score=94.0 identity=24.8 coverage=78.81944444444444) ; IPRSCAN: seg (db=Seg db_id=seg from=1 to=18) ; IPRSCAN: seg (db=Seg db_id=seg from=32 to=68) ; IPRSCAN: seg (db=Seg db_id=seg from=263 to=280) ; IPRSCAN: transmembrane_regions (db=TMHMM db_id=tmhmm from=47 to=69) ; GENE: 1271189..1272052 - ( gc_cont=0.547) ; C"
     CDS             complement(1272171..1273853)
                     /gene="serine/threonine"
                     /gene_comment="C"
                     /locus_tag="DORA20.01_01144"
                     /product="serine/threonine protein kinase (EC:2.7.11.17) (db=KEGG evalue=0.0 bit_score=254.0 identity=30.7 coverage=96.4349376114082) (BLAST) C"
                     /note="[goid GO:0004713] [goid GO:0004672] [goid GO:0016772] [goid GO:0006468] [goid GO:0004674] [goid GO:0005524] DORA20.01_01144 serine/threonine protein kinase (EC:2.7.11.17) (db=KEGG evalue=0.0 bit_score=254.0 identity=30.7 coverage=96.4349376114082) (BLAST) ## BLAST: Serine/threonine protein kinase n=1 Tax=Isoptericola variabilis 225 RepID=F6FTU9_ISOV2 (db=UNIREF evalue=0.0 bit_score=254.0 identity=30.7 coverage=96.4349376114082) ; IPRSCAN: PROTEIN_KINASE_ATP (db=PatternScan db_id=PS00107 from=15 to=37 evalue=0.0 interpro_id=IPR017441 interpro_description=Protein kinase, ATP binding site GO=Molecular Function: ATP binding (GO:0005524)) ; IPRSCAN: PROTEIN_KINASE_ST (db=PatternScan db_id=PS00108 from=127 to=139 evalue=0.0 interpro_id=IPR008271 interpro_description=Serine/threonine-protein kinase, active site GO=Molecular Function: protein serine/threonine kinase activity (GO:0004674), Biological Process: protein phosphorylation (GO:0006468)) ; IPRSCAN: Protein kinase-like (PK-like) (db=superfamily db_id=SSF56112 from=1 to=255 evalue=6.6e-52 interpro_id=IPR011009 interpro_description=Protein kinase-like domain GO=Molecular Function: transferase activity, transferring phosphorus-containing groups (GO:0016772)) ; IPRSCAN: (db=HMMPfam db_id=PF00069 from=9 to=209 evalue=5.0e-34 interpro_id=IPR000719 interpro_description=Protein kinase, catalytic domain GO=Molecular Function: protein kinase activity (GO:0004672), Molecular Function: ATP binding (GO:0005524), Biological Process: protein phosphorylation (GO:0006468)) ; IPRSCAN: no description (db=Gene3D db_id=G3DSA:1.10.510.10 from=90 to=277 evalue=3.1e-30) ; IPRSCAN: MAPKK-RELATED SERINE/THREONINE PROTEIN KINASES (db=HMMPanther db_id=PTHR22986 from=1 to=254 evalue=7.9e-29) ; IPRSCAN: no description (db=HMMSmart db_id=SM00220 from=9 to=260 evalue=2.4e-26 interpro_id=IPR002290 interpro_description=Serine/threonine- / dual-specificity protein kinase, catalytic domain GO=Molecular Function: protein kinase activity (GO:0004672), Molecular Function: ATP binding (GO:0005524), Biological Process: protein phosphorylation (GO:0006468)) ; IPRSCAN: no description (db=Gene3D db_id=G3DSA:3.30.200.20 from=6 to=87 evalue=1.4e-15) ; IPRSCAN: no description (db=HMMSmart db_id=SM00219 from=9 to=257 evalue=0.002 interpro_id=IPR020635 interpro_description=Tyrosine-protein kinase, catalytic domain GO=Molecular Function: protein tyrosine kinase activity (GO:0004713), Biological Process: protein phosphorylation (GO:0006468)) ; IPRSCAN: PROTEIN_KINASE_DOM (db=ProfileScan db_id=PS50011 from=9 to=270 evalue=30.845 interpro_id=IPR000719 interpro_description=Protein kinase, catalytic domain GO=Molecular Function: protein kinase activity (GO:0004672), Molecular Function: ATP binding (GO:0005524), Biological Process: protein phosphorylation (GO:0006468)) ; IPRSCAN: seg (db=Seg db_id=seg from=456 to=472) ; IPRSCAN: seg (db=Seg db_id=seg from=374 to=388) ; IPRSCAN: seg (db=Seg db_id=seg from=248 to=259) ; IPRSCAN: seg (db=Seg db_id=seg from=515 to=526) ; IPRSCAN: seg (db=Seg db_id=seg from=402 to=416) ; IPRSCAN: transmembrane_regions (db=TMHMM db_id=tmhmm from=372 to=394) ; IPRSCAN: transmembrane_regions (db=TMHMM db_id=tmhmm from=401 to=423) ; IPRSCAN: transmembrane_regions (db=TMHMM db_id=tmhmm from=458 to=480) ; IPRSCAN: transmembrane_regions (db=TMHMM db_id=tmhmm from=500 to=522) ; IPRSCAN: transmembrane_regions (db=TMHMM db_id=tmhmm from=537 to=559) ; GENE: 1272171..1273853 - ( gc_cont=0.557) ; C"
                     /EC_number="2.7.11.17"
     CDS             complement(1274939..1275265)
                     /gene="hypothetical"
                     /gene_comment="C"
                     /locus_tag="DORA20.01_01145"
                     /product="hypothetical protein (db=KEGG evalue=7.3e-18 bit_score=95.0 identity=48.2 coverage=75.22935779816514) (BLAST) C"
                     /note="DORA20.01_01145 hypothetical protein (db=KEGG evalue=7.3e-18 bit_score=95.0 identity=48.2 coverage=75.22935779816514) (BLAST) ## BLAST: Putative uncharacterized protein n=1 Tax=Actinomyces graevenitzii C83 RepID=G9PGN0_9ACTO (db=UNIREF evalue=4.2e-18 bit_score=96.0 identity=49.5 coverage=81.65137614678899) ; GENE: 1274939..1275265 + ( gc_cont=0.508) ; C"
     CDS             complement(1275363..1276685)
                     /gene="mcu:HMPREF0573_11030"
                     /gene_comment="B"
                     /locus_tag="DORA20.01_01146"
                     /product="mcu:HMPREF0573_11030 two-component system sensor histidine kinase (db=KEGG) (RBH) B"
                     /note="[goid GO:0018106] [goid GO:0004673] [goid GO:0016021] [goid GO:0016772] [goid GO:0016310] [goid GO:0016020] [goid GO:0000155] [goid GO:0007165] [goid GO:0004871] [goid GO:0005524] [koid KO:KINASE] DORA20.01_01146 mcu:HMPREF0573_11030 two-component system sensor histidine kinase (db=KEGG) (RBH) ## RBH: UniRef90_E0N342 Sensor kinase n=4 Tax=Mobiluncus curtisii RepID=E0N342_9ACTO (db=UNIREF) ; RBH: UniRef90_E0N342 Sensor kinase n=4 Tax=Mobiluncus curtisii RepID=E0N342_9ACTO (db=UNIREF) ; BLAST: two-component system sensor histidine kinase (db=KEGG evalue=0.0 bit_score=369.0 identity=45.2 coverage=97.73242630385488) ; BLAST: Sensor kinase n=4 Tax=Mobiluncus curtisii RepID=E0N342_9ACTO (db=UNIREF evalue=0.0 bit_score=369.0 identity=45.2 coverage=97.73242630385488) ; IPRSCAN: SENSORY TRANSDUCTION HISTIDINE KINASE (BACTERIAL SENSOR PROTEIN) (db=HMMPanther db_id=PTHR23283:SF23 from=152 to=412 evalue=4.5e-38) ; IPRSCAN: SENSOR HISTIDINE KINASE-RELATED (db=HMMPanther db_id=PTHR23283 from=152 to=412 evalue=4.5e-38) ; IPRSCAN: ATPase domain of HSP90 chaperone/DNA topoisomerase II/histidine kinase (db=superfamily db_id=SSF55874 from=270 to=412 evalue=5.6e-23 interpro_id=IPR003594 interpro_description=ATPase-like, ATP-binding domain GO=Molecular Function: ATP binding (GO:0005524)) ; IPRSCAN: no description (db=HMMSmart db_id=SM00387 from=313 to=416 evalue=5.4e-18 interpro_id=IPR003594 interpro_description=ATPase-like, ATP-binding domain GO=Molecular Function: ATP binding (GO:0005524)) ; IPRSCAN: no description (db=Gene3D db_id=G3DSA:3.30.565.10 from=273 to=422 evalue=1.8e-17 interpro_id=IPR003594 interpro_description=ATPase-like, ATP-binding domain GO=Molecular Function: ATP binding (GO:0005524)) ; IPRSCAN: (db=HMMPfam db_id=PF02518 from=315 to=413 evalue=3.4e-14 interpro_id=IPR003594 interpro_description=ATPase-like, ATP-binding domain GO=Molecular Function: ATP binding (GO:0005524)) ; IPRSCAN: Homodimeric domain of signal transducing histidine kinase (db=superfamily db_id=SSF47384 from=187 to=272 evalue=4.8e-11 interpro_id=IPR009082 interpro_description=Signal transduction histidine kinase, homodimeric GO=Molecular Function: signal transducer activity (GO:0004871), Biological Process: signal transduction (GO:0007165)) ; IPRSCAN: (db=HMMPfam db_id=PF00512 from=207 to=261 evalue=2.3e-09 interpro_id=IPR003661 interpro_description=Signal transduction histidine kinase, subgroup 1, dimerisation/phosphoacceptor domain GO=Molecular Function: two-component sensor activity (GO:0000155), Biological Process: signal transduction (GO:0007165), Cellular Component: membrane (GO:0016020)) ; IPRSCAN: no description (db=HMMSmart db_id=SM00388 from=205 to=266 evalue=3.1e-08 interpro_id=IPR003661 interpro_description=Signal transduction histidine kinase, subgroup 1, dimerisation/phosphoacceptor domain GO=Molecular Function: two-component sensor activity (GO:0000155), Biological Process: signal transduction (GO:0007165), Cellular Component: membrane (GO:0016020)) ; IPRSCAN: BCTRLSENSOR (db=FPrintScan db_id=PR00344 from=378 to=396 evalue=1.9e-07 interpro_id=IPR004358 interpro_description=Signal transduction histidine kinase-related protein, C-terminal GO=Biological Process: phosphorylation (GO:0016310), Molecular Function: transferase activity, transferring phosphorus-containing groups (GO:0016772)) ; IPRSCAN: BCTRLSENSOR (db=FPrintScan db_id=PR00344 from=350 to=364 evalue=1.9e-07 interpro_id=IPR004358 interpro_description=Signal transduction histidine kinase-related protein, C-terminal GO=Biological Process: phosphorylation (GO:0016310), Molecular Function: transferase activity, transferring phosphorus-containing groups (GO:0016772)) ; IPRSCAN: HAMP (db=ProfileScan db_id=PS50885 from=152 to=204 evalue=7.381 interpro_id=IPR003660 interpro_description=HAMP linker domain GO=Molecular Function: signal transducer activity (GO:0004871), Biological Process: signal transduction (GO:0007165), Cellular Component: integral to membrane (GO:0016021)) ; IPRSCAN: HIS_KIN (db=ProfileScan db_id=PS50109 from=212 to=416 evalue=31.095 interpro_id=IPR005467 interpro_description=Signal transduction histidine kinase, core GO=Molecular Function: two-component sensor activity (GO:0000155), Molecular Function: protein histidine kinase activity (GO:0004673), Biological Process: signal transduction (GO:0007165), Biological Process: peptidyl-histidine phosphorylation (GO:0018106)) ; IPRSCAN: seg (db=Seg db_id=seg from=12 to=29) ; IPRSCAN: seg (db=Seg db_id=seg from=428 to=439) ; IPRSCAN: transmembrane_regions (db=TMHMM db_id=tmhmm from=5 to=27) ; IPRSCAN: transmembrane_regions (db=TMHMM db_id=tmhmm from=121 to=143) ; GENE: 1275363..1276685 - ( gc_cont=0.548) ; B"
     CDS             complement(1276692..1277372)
                     /gene="cfl:Cfla_2389"
                     /gene_comment="B"
                     /locus_tag="DORA20.01_01147"
                     /product="cfl:Cfla_2389 two component transcriptional regulator, winged helix family (db=KEGG) (RBH) B"
                     /note="[goid GO:0003677] [goid GO:0006355] [goid GO:0000160] [goid GO:0000156] DORA20.01_01147 cfl:Cfla_2389 two component transcriptional regulator, winged helix family (db=KEGG) (RBH) ## RBH: UniRef90_D4TWR5 DNA-binding response regulator RegX3 n=3 Tax=Actinomyces RepID=D4TWR5_9ACTO (db=UNIREF) ; RBH: UniRef90_D4TWR5 DNA-binding response regulator RegX3 n=3 Tax=Actinomyces RepID=D4TWR5_9ACTO (db=UNIREF) ; BLAST: two component transcriptional regulator, winged helix family (db=KEGG evalue=0.0 bit_score=342.0 identity=76.3 coverage=97.79735682819384) ; BLAST: DNA-binding response regulator RegX3 n=3 Tax=Actinomyces RepID=D4TWR5_9ACTO (db=UNIREF evalue=0.0 bit_score=353.0 identity=78.2 coverage=98.6784140969163) ; IPRSCAN: no description (db=HMMSmart db_id=SM00448 from=2 to=111 evalue=6.5e-38 interpro_id=IPR001789 interpro_description=Signal transduction response regulator, receiver domain GO=Molecular Function: two-component response regulator activity (GO:0000156), Biological Process: two-component signal transduction system (phosphorelay) (GO:0000160), Biological Process: regulation of transcription, DNA-dependent (GO:0006355)) ; IPRSCAN: CheY-like (db=superfamily db_id=SSF52172 from=1 to=187 evalue=4.4e-35 interpro_id=IPR011006 interpro_description=CheY-like superfamily) ; IPRSCAN: no description (db=Gene3D db_id=G3DSA:3.40.50.2300 from=3 to=122 evalue=6.6e-33) ; IPRSCAN: no description (db=Gene3D db_id=G3DSA:1.10.10.10 from=121 to=224 evalue=3.1e-26 interpro_id=IPR011991 interpro_description=Winged helix-turn-helix transcription repressor DNA-binding) ; IPRSCAN: (db=HMMPfam db_id=PF00072 from=4 to=112 evalue=9.2e-26 interpro_id=IPR001789 interpro_description=Signal transduction response regulator, receiver domain GO=Molecular Function: two-component response regulator activity (GO:0000156), Biological Process: two-component signal transduction system (phosphorelay) (GO:0000160), Biological Process: regulation of transcription, DNA-dependent (GO:0006355)) ; IPRSCAN: no description (db=HMMSmart db_id=SM00862 from=145 to=221 evalue=1.1e-25 interpro_id=IPR001867 interpro_description=Signal transduction response regulator, C-terminal GO=Molecular Function: two-component response regulator activity (GO:0000156), Biological Process: two-component signal transduction system (phosphorelay) (GO:0000160), Molecular Function: DNA binding (GO:0003677), Biological Process: regulation of transcription, DNA-dependent (GO:0006355)) ; IPRSCAN: (db=HMMPfam db_id=PF00486 from=145 to=221 evalue=3.1e-25 interpro_id=IPR001867 interpro_description=Signal transduction response regulator, C-terminal GO=Molecular Function: two-component response regulator activity (GO:0000156), Biological Process: two-component signal transduction system (phosphorelay) (GO:0000160), Molecular Function: DNA binding (GO:0003677), Biological Process: regulation of transcription, DNA-dependent (GO:0006355)) ; IPRSCAN: SENSOR HISTIDINE KINASE-RELATED (db=HMMPanther db_id=PTHR23283 from=3 to=117 evalue=9.1e-22) ; IPRSCAN: TWO-COMPONENT SYSTEM SENSOR HISTIDINE KINASE/RESPONSE REGULATOR (INTESTINAL BACTERIA - BACTEROIDES THETAIOTAOMICRON) (db=HMMPanther db_id=PTHR23283:SF21 from=3 to=117 evalue=9.1e-22) ; IPRSCAN: RESPONSE_REGULATORY (db=ProfileScan db_id=PS50110 from=3 to=115 evalue=38.021 interpro_id=IPR001789 interpro_description=Signal transduction response regulator, receiver domain GO=Molecular Function: two-component response regulator activity (GO:0000156), Biological Process: two-component signal transduction system (phosphorelay) (GO:0000160), Biological Process: regulation of transcription, DNA-dependent (GO:0006355)) ; IPRSCAN: seg (db=Seg db_id=seg from=38 to=61) ; IPRSCAN: seg (db=Seg db_id=seg from=103 to=118) ; GENE: 1276692..1277372 - ( gc_cont=0.543) ; B"
     CDS             complement(1277433..1278533)
                     /gene="UniRef90_F2UVP8"
                     /gene_comment="B"
                     /locus_tag="DORA20.01_01148"
                     /product="UniRef90_F2UVP8 Adenylyl cyclase class-3/4/guanylyl cyclase n=1 Tax=Actinomyces viscosus C505 RepID=F2UVP8_ACTVI (db=UNIREF) (RBH) B"
                     /note="[goid GO:0035556] [goid GO:0016849] [goid GO:0009190] [koid KO:K01768] DORA20.01_01148 UniRef90_F2UVP8 Adenylyl cyclase class-3/4/guanylyl cyclase n=1 Tax=Actinomyces viscosus C505 RepID=F2UVP8_ACTVI (db=UNIREF) (RBH) ## BLAST: adenylate/guanylate cyclase; K01768 adenylate cyclase [EC:4.6.1.1] (db=KEGG evalue=0.0 bit_score=268.0 identity=44.2 coverage=92.64305177111717) ; BLAST: Adenylyl cyclase class-3/4/guanylyl cyclase n=1 Tax=Actinomyces viscosus C505 RepID=F2UVP8_ACTVI (db=UNIREF evalue=0.0 bit_score=304.0 identity=46.6 coverage=93.46049046321527) ; IPRSCAN: Nucleotide cyclase (db=superfamily db_id=SSF55073 from=169 to=346 evalue=5.5e-28 interpro_id=IPR001054 interpro_description=Adenylyl cyclase class-3/4/guanylyl cyclase GO=Biological Process: cyclic nucleotide biosynthetic process (GO:0009190), Molecular Function: phosphorus-oxygen lyase activity (GO:0016849), Biological Process: intracellular signal transduction (GO:0035556)) ; IPRSCAN: no description (db=Gene3D db_id=G3DSA:3.30.70.1230 from=182 to=359 evalue=6.5e-13 interpro_id=IPR001054 interpro_description=Adenylyl cyclase class-3/4/guanylyl cyclase GO=Biological Process: cyclic nucleotide biosynthetic process (GO:0009190), Molecular Function: phosphorus-oxygen lyase activity (GO:0016849), Biological Process: intracellular signal transduction (GO:0035556)) ; IPRSCAN: (db=HMMPfam db_id=PF00211 from=182 to=340 evalue=6.9e-12 interpro_id=IPR001054 interpro_description=Adenylyl cyclase class-3/4/guanylyl cyclase GO=Biological Process: cyclic nucleotide biosynthetic process (GO:0009190), Molecular Function: phosphorus-oxygen lyase activity (GO:0016849), Biological Process: intracellular signal transduction (GO:0035556)) ; IPRSCAN: no description (db=HMMSmart db_id=SM00044 from=148 to=322 evalue=0.0098 interpro_id=IPR001054 interpro_description=Adenylyl cyclase class-3/4/guanylyl cyclase GO=Biological Process: cyclic nucleotide biosynthetic process (GO:0009190), Molecular Function: phosphorus-oxygen lyase activity (GO:0016849), Biological Process: intracellular signal transduction (GO:0035556)) ; IPRSCAN: GUANYLATE_CYCLASE_2 (db=ProfileScan db_id=PS50125 from=182 to=291 evalue=16.971 interpro_id=IPR001054 interpro_description=Adenylyl cyclase class-3/4/guanylyl cyclase GO=Biological Process: cyclic nucleotide biosynthetic process (GO:0009190), Molecular Function: phosphorus-oxygen lyase activity (GO:0016849), Biological Process: intracellular signal transduction (GO:0035556)) ; IPRSCAN: seg (db=Seg db_id=seg from=217 to=226) ; GENE: 1277433..1278533 - ( gc_cont=0.532) ; B"
     CDS             complement(1278744..1279466)
                     /gene="putative"
                     /gene_comment="C"
                     /locus_tag="DORA20.01_01149"
                     /product="putative nucleotide binding protein; K06287 septum formation protein (db=KEGG evalue=4.2e-45 bit_score=187.0 identity=46.6 coverage=86.30705394190872) (BLAST) C"
                     /note="[goid GO:0005737] [koid KO:K06287] DORA20.01_01149 putative nucleotide binding protein; K06287 septum formation protein (db=KEGG evalue=4.2e-45 bit_score=187.0 identity=46.6 coverage=86.30705394190872) (BLAST) ## BLAST: Maf-like protein HMPREF0573_11032 n=4 Tax=Mobiluncus curtisii RepID=D6ZKV2_MOBCV (db=UNIREF evalue=5.6e-45 bit_score=187.0 identity=46.6 coverage=86.30705394190872) ; IPRSCAN: (db=HMMPfam db_id=PF02545 from=4 to=230 evalue=1.3e-44 interpro_id=IPR003697 interpro_description=Maf-like protein GO=Cellular Component: cytoplasm (GO:0005737)) ; IPRSCAN: no description (db=Gene3D db_id=G3DSA:3.90.950.10 from=1 to=229 evalue=4.0e-41) ; IPRSCAN: ITPase-like (db=superfamily db_id=SSF52972 from=1 to=225 evalue=1.1e-40) ; IPRSCAN: maf: septum formation protein Maf (db=HMMTigr db_id=TIGR00172 from=1 to=223 evalue=2.3e-31 interpro_id=IPR003697 interpro_description=Maf-like protein GO=Cellular Component: cytoplasm (GO:0005737)) ; IPRSCAN: Maf (db=HAMAP db_id=MF_00528 from=4 to=229 evalue=24.781 interpro_id=IPR003697 interpro_description=Maf-like protein GO=Cellular Component: cytoplasm (GO:0005737)) ; GENE: 1278744..1279466 + ( gc_cont=0.502) ; C"
     CDS             complement(121921..122823)
                     /gene="121921..122823"
                     /gene_comment="E"
                     /locus_tag="DORA20.01_00115"
                     /product="121921..122823 - ( gc_cont=0.583) (GENE) E"
                     /note="DORA20.01_00115 121921..122823 - ( gc_cont=0.583) (GENE) ## E"
     CDS             complement(1279484..1280467)
                     /gene="cfi:Celf_2890"
                     /gene_comment="B"
                     /locus_tag="DORA20.01_01150"
                     /product="cfi:Celf_2890 2,3,4,5-tetrahydropyridine-2,6-dicarboxylate N-succinyltransferase; K00674 2,3,4,5-tetrahydropyridine-2-carboxylate N-succinyltransferase [EC:2.3.1.117] (db=KEGG) (RBH) B"
                     /note="[goid GO:0016740] [koid KO:K00674] DORA20.01_01150 cfi:Celf_2890 2,3,4,5-tetrahydropyridine-2,6-dicarboxylate N-succinyltransferase; K00674 2,3,4,5-tetrahydropyridine-2-carboxylate N-succinyltransferase [EC:2.3.1.117] (db=KEGG) (RBH) ## RBH: UniRef90_C0W848 2,3,4,5-tetrahydropyridine-2,6-dicarboxylate N-succinyltransferase n=1 Tax=Actinomyces urogenitalis DSM 15434 RepID=C0W848_9ACTO (db=UNIREF) ; RBH: UniRef90_C0W848 2,3,4,5-tetrahydropyridine-2,6-dicarboxylate N-succinyltransferase n=1 Tax=Actinomyces urogenitalis DSM 15434 RepID=C0W848_9ACTO (db=UNIREF) ; BLAST: 2,3,4,5-tetrahydropyridine-2,6-dicarboxylate N-succinyltransferase; K00674 2,3,4,5-tetrahydropyridine-2-carboxylate N-succinyltransferase [EC:2.3.1.117] (db=KEGG evalue=0.0 bit_score=349.0 identity=55.5 coverage=97.86585365853658) ; BLAST: 2,3,4,5-tetrahydropyridine-2,6-dicarboxylate N-succinyltransferase n=1 Tax=Actinomyces urogenitalis DSM 15434 RepID=C0W848_9ACTO (db=UNIREF evalue=0.0 bit_score=428.0 identity=64.3 coverage=96.95121951219512) ; IPRSCAN: DapD_actino: 2,3,4,5-tetrahydropyridine-2 (db=HMMTigr db_id=TIGR03535 from=4 to=326 evalue=3.6e-166 interpro_id=IPR019875 interpro_description=Ttetrahydropyridine-2,6-dicarboxylate N-succinyltransferase) ; IPRSCAN: Trimeric LpxA-like enzymes (db=superfamily db_id=SSF51161 from=46 to=307 evalue=7.4e-36 interpro_id=IPR011004 interpro_description=Trimeric LpxA-like GO=Molecular Function: transferase activity (GO:0016740)) ; IPRSCAN: no description (db=Gene3D db_id=G3DSA:2.160.10.10 from=139 to=290 evalue=9.3e-11) ; IPRSCAN: seg (db=Seg db_id=seg from=200 to=218) ; GENE: 1279484..1280467 + ( gc_cont=0.553) ; B"
                     /EC_number="2.3.1.117"
     CDS             complement(1280817..1281482)
                     /gene="ahe:Arch_1078"
                     /gene_comment="B"
                     /locus_tag="DORA20.01_01151"
                     /product="ahe:Arch_1078 LuxR family transcriptional regulator (db=KEGG) (RBH) B"
                     /note="[goid GO:0000160] [goid GO:0000156] [goid GO:0043565] [goid GO:0006355] [goid GO:0005622] [goid GO:0003700] [koid KO:KINASE] DORA20.01_01151 ahe:Arch_1078 LuxR family transcriptional regulator (db=KEGG) (RBH) ## RBH: UniRef90_C0VZE5 Response regulator DegU family protein n=1 Tax=Actinomyces coleocanis DSM 15436 RepID=C0VZE5_9ACTO (db=UNIREF) ; RBH: UniRef90_C0VZE5 Response regulator DegU family protein n=1 Tax=Actinomyces coleocanis DSM 15436 RepID=C0VZE5_9ACTO (db=UNIREF) ; BLAST: LuxR family transcriptional regulator (db=KEGG evalue=0.0 bit_score=318.0 identity=77.0 coverage=91.44144144144144) ; BLAST: Response regulator DegU family protein n=1 Tax=Actinomyces coleocanis DSM 15436 RepID=C0VZE5_9ACTO (db=UNIREF evalue=0.0 bit_score=337.0 identity=80.8 coverage=95.4954954954955) ; IPRSCAN: HTH_LUXR_1 (db=PatternScan db_id=PS00622 from=169 to=196 evalue=0.0 interpro_id=IPR000792 interpro_description=Transcription regulator LuxR, C-terminal GO=Molecular Function: sequence-specific DNA binding transcription factor activity (GO:0003700), Cellular Component: intracellular (GO:0005622), Biological Process: regulation of transcription, DNA-dependent (GO:0006355), Molecular Function: sequence-specific DNA binding (GO:0043565)) ; IPRSCAN: CheY-like (db=superfamily db_id=SSF52172 from=10 to=189 evalue=6.3e-32 interpro_id=IPR011006 interpro_description=CheY-like superfamily) ; IPRSCAN: no description (db=Gene3D db_id=G3DSA:3.40.50.2300 from=8 to=134 evalue=2.5e-26) ; IPRSCAN: no description (db=HMMSmart db_id=SM00448 from=13 to=126 evalue=2.2e-24 interpro_id=IPR001789 interpro_description=Signal transduction response regulator, receiver domain GO=Molecular Function: two-component response regulator activity (GO:0000156), Biological Process: two-component signal transduction system (phosphorelay) (GO:0000160), Biological Process: regulation of transcription, DNA-dependent (GO:0006355)) ; IPRSCAN: (db=HMMPfam db_id=PF00072 from=15 to=126 evalue=5.3e-23 interpro_id=IPR001789 interpro_description=Signal transduction response regulator, receiver domain GO=Molecular Function: two-component response regulator activity (GO:0000156), Biological Process: two-component signal transduction system (phosphorelay) (GO:0000160), Biological Process: regulation of transcription, DNA-dependent (GO:0006355)) ; IPRSCAN: no description (db=HMMSmart db_id=SM00421 from=152 to=209 evalue=1.3e-21 interpro_id=IPR000792 interpro_description=Transcription regulator LuxR, C-terminal GO=Molecular Function: sequence-specific DNA binding transcription factor activity (GO:0003700), Cellular Component: intracellular (GO:0005622), Biological Process: regulation of transcription, DNA-dependent (GO:0006355), Molecular Function: sequence-specific DNA binding (GO:0043565)) ; IPRSCAN: (db=HMMPfam db_id=PF00196 from=153 to=208 evalue=2.6e-16 interpro_id=IPR000792 interpro_description=Transcription regulator LuxR, C-terminal GO=Molecular Function: sequence-specific DNA binding transcription factor activity (GO:0003700), Cellular Component: intracellular (GO:0005622), Biological Process: regulation of transcription, DNA-dependent (GO:0006355), Molecular Function: sequence-specific DNA binding (GO:0043565)) ; IPRSCAN: no description (db=Gene3D db_id=G3DSA:1.10.10.10 from=150 to=215 evalue=6.2e-14 interpro_id=IPR011991 interpro_description=Winged helix-turn-helix transcription repressor DNA-binding) ; IPRSCAN: HTHLUXR (db=FPrintScan db_id=PR00038 from=185 to=197 evalue=1.5e-12 interpro_id=IPR000792 interpro_description=Transcription regulator LuxR, C-terminal GO=Molecular Function: sequence-specific DNA binding transcription factor activity (GO:0003700), Cellular Component: intracellular (GO:0005622), Biological Process: regulation of transcription, DNA-dependent (GO:0006355), Molecular Function: sequence-specific DNA binding (GO:0043565)) ; IPRSCAN: HTHLUXR (db=FPrintScan db_id=PR00038 from=169 to=185 evalue=1.5e-12 interpro_id=IPR000792 interpro_description=Transcription regulator LuxR, C-terminal GO=Molecular Function: sequence-specific DNA binding transcription factor activity (GO:0003700), Cellular Component: intracellular (GO:0005622), Biological Process: regulation of transcription, DNA-dependent (GO:0006355), Molecular Function: sequence-specific DNA binding (GO:0043565)) ; IPRSCAN: HTHLUXR (db=FPrintScan db_id=PR00038 from=155 to=169 evalue=1.5e-12 interpro_id=IPR000792 interpro_description=Transcription regulator LuxR, C-terminal GO=Molecular Function: sequence-specific DNA binding transcription factor activity (GO:0003700), Cellular Component: intracellular (GO:0005622), Biological Process: regulation of transcription, DNA-dependent (GO:0006355), Molecular Function: sequence-specific DNA binding (GO:0043565)) ; IPRSCAN: SENSOR HISTIDINE KINASE-RELATED (db=HMMPanther db_id=PTHR23283 from=1 to=130 evalue=1.6e-08) ; IPRSCAN: SENSOR HISTIDINE KINASE (db=HMMPanther db_id=PTHR23283:SF31 from=1 to=130 evalue=1.6e-08) ; IPRSCAN: HTH_LUXR_2 (db=ProfileScan db_id=PS50043 from=148 to=213 evalue=25.465 interpro_id=IPR000792 interpro_description=Transcription regulator LuxR, C-terminal GO=Molecular Function: sequence-specific DNA binding transcription factor activity (GO:0003700), Cellular Component: intracellular (GO:0005622), Biological Process: regulation of transcription, DNA-dependent (GO:0006355), Molecular Function: sequence-specific DNA binding (GO:0043565)) ; IPRSCAN: RESPONSE_REGULATORY (db=ProfileScan db_id=PS50110 from=14 to=130 evalue=28.461 interpro_id=IPR001789 interpro_description=Signal transduction response regulator, receiver domain GO=Molecular Function: two-component response regulator activity (GO:0000156), Biological Process: two-component signal transduction system (phosphorelay) (GO:0000160), Biological Process: regulation of transcription, DNA-dependent (GO:0006355)) ; GENE: 1280817..1281482 - ( gc_cont=0.559) ; B"
     CDS             complement(1281635..1282543)
                     /gene="mutM;"
                     /gene_comment="C"
                     /locus_tag="DORA20.01_01152"
                     /product="mutM; formamidopyrimidine-DNA glycosylase (EC:4.2.99.18); K10563 formamidopyrimidine-DNA glycosylase [EC:3.2.2.23 4.2.99.18] (db=KEGG evalue=0.0 bit_score=251.0 identity=42.8 coverage=98.01980198019803) (BLAST) C"
                     /note="[goid GO:0003824] [goid GO:0006289] [goid GO:0003676] [goid GO:0006284] [goid GO:0003684] [goid GO:0008534] [goid GO:0016799] [goid GO:0008270] [goid GO:0006281] [goid GO:0003906] [goid GO:0003677] [koid KO:K10563] DORA20.01_01152 mutM; formamidopyrimidine-DNA glycosylase (EC:4.2.99.18); K10563 formamidopyrimidine-DNA glycosylase [EC:3.2.2.23 4.2.99.18] (db=KEGG evalue=0.0 bit_score=251.0 identity=42.8 coverage=98.01980198019803) (BLAST) ## BLAST: Formamidopyrimidine-DNA glycosylase n=4 Tax=Mobiluncus curtisii RepID=D6ZHP0_MOBCV (db=UNIREF evalue=0.0 bit_score=251.0 identity=42.8 coverage=98.01980198019803) ; IPRSCAN: ZF_FPG_1 (db=PatternScan db_id=PS01242 from=274 to=298 evalue=0.0 interpro_id=IPR015887 interpro_description=DNA glycosylase/AP lyase, zinc finger domain, DNA-binding site GO=Molecular Function: DNA binding (GO:0003677), Molecular Function: DNA-(apurinic or apyrimidinic site) lyase activity (GO:0003906), Biological Process: DNA repair (GO:0006281), Molecular Function: zinc ion binding (GO:0008270), Molecular Function: hydrolase activity, hydrolyzing N-glycosyl compounds (GO:0016799)) ; IPRSCAN: fpg: formamidopyrimidine-DNA glycosylase (db=HMMTigr db_id=TIGR00577 from=1 to=298 evalue=4.3e-91 interpro_id=IPR000191 interpro_description=DNA glycosylase/AP lyase GO=Molecular Function: DNA-(apurinic or apyrimidinic site) lyase activity (GO:0003906), Biological Process: DNA repair (GO:0006281), Molecular Function: zinc ion binding (GO:0008270), Molecular Function: oxidized purine base lesion DNA N-glycosylase activity (GO:0008534)) ; IPRSCAN: no description (db=HMMSmart db_id=SM00898 from=2 to=128 evalue=1.4e-38 interpro_id=IPR012319 interpro_description=DNA glycosylase/AP lyase, catalytic domain GO=Molecular Function: damaged DNA binding (GO:0003684), Molecular Function: DNA-(apurinic or apyrimidinic site) lyase activity (GO:0003906), Biological Process: base-excision repair (GO:0006284), Molecular Function: zinc ion binding (GO:0008270), Molecular Function: hydrolase activity, hydrolyzing N-glycosyl compounds (GO:0016799)) ; IPRSCAN: FORMAMIDOPYRIMIDINE-DNA GLYCOSYLASE (db=HMMPanther db_id=PTHR22993 from=19 to=302 evalue=1.0e-35) ; IPRSCAN: FORMAMIDOPYRIMIDINE-DNA GLYCOSYLASE (FAPY-DNA GLYCOSYLASE) (db=HMMPanther db_id=PTHR22993:SF4 from=19 to=302 evalue=1.0e-35) ; IPRSCAN: N-terminal domain of MutM-like DNA repair proteins (db=superfamily db_id=SSF81624 from=2 to=135 evalue=5.2e-31 interpro_id=IPR012319 interpro_description=DNA glycosylase/AP lyase, catalytic domain GO=Molecular Function: damaged DNA binding (GO:0003684), Molecular Function: DNA-(apurinic or apyrimidinic site) lyase activity (GO:0003906), Biological Process: base-excision repair (GO:0006284), Molecular Function: zinc ion binding (GO:0008270), Molecular Function: hydrolase activity, hydrolyzing N-glycosyl compounds (GO:0016799)) ; IPRSCAN: (db=HMMPfam db_id=PF01149 from=2 to=127 evalue=6.0e-29 interpro_id=IPR012319 interpro_description=DNA glycosylase/AP lyase, catalytic domain GO=Molecular Function: damaged DNA binding (GO:0003684), Molecular Function: DNA-(apurinic or apyrimidinic site) lyase activity (GO:0003906), Biological Process: base-excision repair (GO:0006284), Molecular Function: zinc ion binding (GO:0008270), Molecular Function: hydrolase activity, hydrolyzing N-glycosyl compounds (GO:0016799)) ; IPRSCAN: S13-like H2TH domain (db=superfamily db_id=SSF46946 from=157 to=248 evalue=6.9e-26 interpro_id=IPR010979 interpro_description=Ribosomal protein S13-like, H2TH GO=Molecular Function: nucleic acid binding (GO:0003676)) ; IPRSCAN: (db=HMMPfam db_id=PF06831 from=161 to=245 evalue=6.1e-22 interpro_id=IPR015886 interpro_description=DNA glycosylase/AP lyase, H2TH DNA-binding GO=Molecular Function: damaged DNA binding (GO:0003684), Molecular Function: DNA-(apurinic or apyrimidinic site) lyase activity (GO:0003906), Biological Process: nucleotide-excision repair (GO:0006289), Molecular Function: zinc ion binding (GO:0008270), Molecular Function: hydrolase activity, hydrolyzing N-glycosyl compounds (GO:0016799)) ; IPRSCAN: Glucocorticoid receptor-like (DNA-binding domain) (db=superfamily db_id=SSF57716 from=247 to=302 evalue=1.3e-16) ; IPRSCAN: (db=HMMPfam db_id=PF06827 from=271 to=299 evalue=1.8e-09 interpro_id=IPR010663 interpro_description=Zinc finger, DNA glycosylase/AP lyase/isoleucyl tRNA synthetase GO=Molecular Function: catalytic activity (GO:0003824)) ; IPRSCAN: ZF_FPG_2 (db=ProfileScan db_id=PS51066 from=265 to=299 evalue=13.31 interpro_id=IPR000214 interpro_description=Zinc finger, DNA glycosylase/AP lyase-type GO=Molecular Function: DNA-(apurinic or apyrimidinic site) lyase activity (GO:0003906), Biological Process: DNA repair (GO:0006281), Molecular Function: zinc ion binding (GO:0008270), Molecular Function: hydrolase activity, hydrolyzing N-glycosyl compounds (GO:0016799)) ; IPRSCAN: FPG_CAT (db=ProfileScan db_id=PS51068 from=2 to=125 evalue=28.918 interpro_id=IPR012319 interpro_description=DNA glycosylase/AP lyase, catalytic domain GO=Molecular Function: damaged DNA binding (GO:0003684), Molecular Function: DNA-(apurinic or apyrimidinic site) lyase activity (GO:0003906), Biological Process: base-excision repair (GO:0006284), Molecular Function: zinc ion binding (GO:0008270), Molecular Function: hydrolase activity, hydrolyzing N-glycosyl compounds (GO:0016799)) ; IPRSCAN: Fapy_DNA_glycosyl (db=HAMAP db_id=MF_00103 from=1 to=299 evalue=37.281 interpro_id=IPR020629 interpro_description=Formamidopyrimidine-DNA glycosylase GO=Biological Process: DNA repair (GO:0006281), Molecular Function: zinc ion binding (GO:0008270), Molecular Function: oxidized purine base lesion DNA N-glycosylase activity (GO:0008534)) ; GENE: 1281635..1282543 - ( gc_cont=0.498) ; C"
                     /EC_number="4.2.99.18"
                     /EC_number="3.2.2.23"
     CDS             complement(1282599..1283318)
                     /gene="ribonuclease"
                     /gene_comment="C"
                     /locus_tag="DORA20.01_01153"
                     /product="ribonuclease III; K03685 ribonuclease III [EC:3.1.26.3] (db=KEGG evalue=0.0 bit_score=257.0 identity=57.9 coverage=93.33333333333333) (BLAST) C"
[truncated: 2,930,212 more chars]
