# Supplementary material for: Genome resolved analysis of a premature infant gut microbial community reveals a Varibaculum cambriense genome and a shift towards fermentation-based metabolism during the third week of life
Source: Microbiome. 2013 Dec 17;1:30. doi: 10.1186/2049-2618-1-30 (PMC4177395; doi:10.1186/2049-2618-1-30)
Supplement: Additional file 5 — KEGG annotations. [file 2049-2618-1-30-S5.zip › af5_V_cambriense_pathway_tools/1.0/input/dora20.2.gbk]

FEATURES             Location/Qualifiers
     CDS             complement(172..837)
                     /gene="putative"
                     /gene_comment="C"
                     /locus_tag="DORA20.02_00001"
                     /product="putative fructose transport system kinase (db=KEGG evalue=4.0e-39 bit_score=167.0 identity=42.2 coverage=83.78378378378379) (BLAST) C"
                     /note="[goid GO:0015937] [goid GO:0005737] [goid GO:0004594] [goid GO:0016301] [goid GO:0008152] [goid GO:0005524] [koid KO:KINASE] DORA20.02_00001 putative fructose transport system kinase (db=KEGG evalue=4.0e-39 bit_score=167.0 identity=42.2 coverage=83.78378378378379) (BLAST) ## BLAST: Putative fructose transport system kinase n=1 Tax=Streptomyces sp. SirexAA-E RepID=G2NPT7_9ACTO (db=UNIREF evalue=5.2e-39 bit_score=167.0 identity=42.2 coverage=83.78378378378379) ; IPRSCAN: no description (db=Gene3D db_id=G3DSA:3.40.50.300 from=24 to=218 evalue=2.4e-38) ; IPRSCAN: P-loop containing nucleoside triphosphate hydrolases (db=superfamily db_id=SSF52540 from=12 to=215 evalue=1.2e-32) ; IPRSCAN: (db=HMMPfam db_id=PF00485 from=26 to=210 evalue=5.1e-09 interpro_id=IPR006083 interpro_description=Phosphoribulokinase/uridine kinase GO=Molecular Function: ATP binding (GO:0005524), Biological Process: metabolic process (GO:0008152), Molecular Function: kinase activity (GO:0016301)) ; IPRSCAN: URIDINE KINASE RELATED (db=HMMPanther db_id=PTHR10285 from=36 to=99 evalue=0.00023) ; IPRSCAN: PANTOTHENATE KINASE (db=HMMPanther db_id=PTHR10285:SF7 from=36 to=99 evalue=0.00023 interpro_id=IPR004566 interpro_description=Bacterial pantothenate kinase GO=Molecular Function: pantothenate kinase activity (GO:0004594), Molecular Function: ATP binding (GO:0005524), Cellular Component: cytoplasm (GO:0005737), Biological Process: coenzyme A biosynthetic process (GO:0015937)) ; GENE: 172..837 - ( gc_cont=0.446) ; C"
     CDS             complement(11974..12138)
                     /gene="11974..12138"
                     /gene_comment="E"
                     /locus_tag="DORA20.02_00010"
                     /product="11974..12138 - ( gc_cont=0.497) (GENE) E"
                     /note="DORA20.02_00010 11974..12138 - ( gc_cont=0.497) (GENE) ## E"
     CDS             complement(12148..12927)
                     /gene="ach:Achl_0365"
                     /gene_comment="B"
                     /locus_tag="DORA20.02_00011"
                     /product="ach:Achl_0365 phosphate transporter ATP-binding protein; K02036 phosphate transport system ATP-binding protein [EC:3.6.3.27] (db=KEGG) (RBH) B"
                     /note="[goid GO:0015415] [goid GO:0006817] [goid GO:0017111] [goid GO:0000166] [goid GO:0035435] [goid GO:0016020] [goid GO:0005315] [goid GO:0016887] [goid GO:0005524] [koid KO:K02036] DORA20.02_00011 ach:Achl_0365 phosphate transporter ATP-binding protein; K02036 phosphate transport system ATP-binding protein [EC:3.6.3.27] (db=KEGG) (RBH) ## RBH: UniRef90_Q47L96 Phosphate import ATP-binding protein PstB n=1 Tax=Thermobifida fusca YX RepID=PSTB_THEFY (db=UNIREF) ; RBH: UniRef90_Q47L96 Phosphate import ATP-binding protein PstB n=1 Tax=Thermobifida fusca YX RepID=PSTB_THEFY (db=UNIREF) ; BLAST: phosphate transporter ATP-binding protein; K02036 phosphate transport system ATP-binding protein [EC:3.6.3.27] (db=KEGG evalue=0.0 bit_score=396.0 identity=74.9 coverage=97.6923076923077) ; BLAST: Phosphate import ATP-binding protein PstB n=1 Tax=Thermobifida fusca YX RepID=PSTB_THEFY (db=UNIREF evalue=0.0 bit_score=392.0 identity=74.5 coverage=99.23076923076923) ; IPRSCAN: ABC_TRANSPORTER_1 (db=PatternScan db_id=PS00211 from=150 to=164 evalue=0.0 interpro_id=IPR017871 interpro_description=ABC transporter, conserved site GO=Molecular Function: ATP binding (GO:0005524), Molecular Function: ATPase activity (GO:0016887)) ; IPRSCAN: 3a0107s01c2: phosphate ABC transporter, A (db=HMMTigr db_id=TIGR00972 from=4 to=259 evalue=2.9e-160 interpro_id=IPR005670 interpro_description=Phosphate transport system permease protein 1 GO=Molecular Function: inorganic phosphate transmembrane transporter activity (GO:0005315), Cellular Component: membrane (GO:0016020), Biological Process: phosphate ion transmembrane transport (GO:0035435)) ; IPRSCAN: ATP BINDING CASSETE (ABC) TRANSPORTER (db=HMMPanther db_id=PTHR19222 from=5 to=257 evalue=2.1e-128) ; IPRSCAN: PHOSPHATE ABC TRANSPORTER (db=HMMPanther db_id=PTHR19222:SF24 from=5 to=257 evalue=2.1e-128) ; IPRSCAN: no description (db=Gene3D db_id=G3DSA:3.40.50.300 from=5 to=254 evalue=5.8e-59) ; IPRSCAN: P-loop containing nucleoside triphosphate hydrolases (db=superfamily db_id=SSF52540 from=5 to=254 evalue=8.8e-58) ; IPRSCAN: (db=HMMPfam db_id=PF00005 from=44 to=177 evalue=1.3e-20 interpro_id=IPR003439 interpro_description=ABC transporter-like GO=Molecular Function: ATP binding (GO:0005524), Molecular Function: ATPase activity (GO:0016887)) ; IPRSCAN: no description (db=HMMSmart db_id=SM00382 from=29 to=230 evalue=7.9e-10 interpro_id=IPR003593 interpro_description=ATPase, AAA+ type, core GO=Molecular Function: nucleotide binding (GO:0000166), Molecular Function: nucleoside-triphosphatase activity (GO:0017111)) ; IPRSCAN: PSTB (db=ProfileScan db_id=PS51238 from=207 to=259 evalue=19.504 interpro_id=IPR015850 interpro_description=ABC transporter, phosphate import, PstB GO=Molecular Function: ATP binding (GO:0005524), Biological Process: phosphate ion transport (GO:0006817), Molecular Function: phosphate ion transmembrane-transporting ATPase activity (GO:0015415), Cellular Component: membrane (GO:0016020)) ; IPRSCAN: ABC_TRANSPORTER_2 (db=ProfileScan db_id=PS50893 from=5 to=248 evalue=21.522 interpro_id=IPR003439 interpro_description=ABC transporter-like GO=Molecular Function: ATP binding (GO:0005524), Molecular Function: ATPase activity (GO:0016887)) ; GENE: 12148..12927 - ( gc_cont=0.528) ; B"
                     /EC_number="3.6.3.27"
     CDS             complement(12986..14125)
                     /gene="cfi:Celf_0593"
                     /gene_comment="B"
                     /locus_tag="DORA20.02_00012"
                     /product="cfi:Celf_0593 phosphate ABC transporter, inner membrane subunit PstA; K02038 phosphate transport system permease protein (db=KEGG) (RBH) B"
                     /note="[goid GO:0016020] [goid GO:0006810] [goid GO:0005215] [goid GO:0035435] [goid GO:0005315] [koid KO:K02038] DORA20.02_00012 cfi:Celf_0593 phosphate ABC transporter, inner membrane subunit PstA; K02038 phosphate transport system permease protein (db=KEGG) (RBH) ## RBH: UniRef90_F4GY65 Phosphate ABC transporter, inner membrane subunit PstA n=1 Tax=Cellulomonas fimi ATCC 484 RepID=F4GY65_CELFA (db=UNIREF) ; RBH: UniRef90_F4GY65 Phosphate ABC transporter, inner membrane subunit PstA n=1 Tax=Cellulomonas fimi ATCC 484 RepID=F4GY65_CELFA (db=UNIREF) ; BLAST: phosphate ABC transporter, inner membrane subunit PstA; K02038 phosphate transport system permease protein (db=KEGG evalue=0.0 bit_score=327.0 identity=54.5 coverage=80.0) ; BLAST: Phosphate ABC transporter, inner membrane subunit PstA n=1 Tax=Cellulomonas fimi ATCC 484 RepID=F4GY65_CELFA (db=UNIREF evalue=0.0 bit_score=327.0 identity=54.5 coverage=80.0) ; IPRSCAN: 3a0107s02c: phosphate ABC transporter, per (db=HMMTigr db_id=TIGR00974 from=93 to=377 evalue=5.2e-99 interpro_id=IPR005672 interpro_description=Phosphate transport system permease protein 2 GO=Molecular Function: inorganic phosphate transmembrane transporter activity (GO:0005315), Biological Process: phosphate ion transmembrane transport (GO:0035435)) ; IPRSCAN: (db=HMMPfam db_id=PF00528 from=166 to=373 evalue=6.4e-23 interpro_id=IPR000515 interpro_description=Binding-protein-dependent transport systems inner membrane component GO=Molecular Function: transporter activity (GO:0005215), Biological Process: transport (GO:0006810), Cellular Component: membrane (GO:0016020)) ; IPRSCAN: ABC_TM1 (db=ProfileScan db_id=PS50928 from=151 to=368 evalue=21.535 interpro_id=IPR000515 interpro_description=Binding-protein-dependent transport systems inner membrane component GO=Molecular Function: transporter activity (GO:0005215), Biological Process: transport (GO:0006810), Cellular Component: membrane (GO:0016020)) ; IPRSCAN: transmembrane_regions (db=TMHMM db_id=tmhmm from=152 to=174) ; IPRSCAN: transmembrane_regions (db=TMHMM db_id=tmhmm from=97 to=119) ; IPRSCAN: seg (db=Seg db_id=seg from=353 to=368) ; IPRSCAN: transmembrane_regions (db=TMHMM db_id=tmhmm from=195 to=217) ; IPRSCAN: transmembrane_regions (db=TMHMM db_id=tmhmm from=222 to=239) ; IPRSCAN: transmembrane_regions (db=TMHMM db_id=tmhmm from=271 to=293) ; IPRSCAN: transmembrane_regions (db=TMHMM db_id=tmhmm from=350 to=372) ; GENE: 12986..14125 - ( gc_cont=0.540) ; B"
     CDS             complement(14126..15097)
                     /gene="cfi:Celf_0592"
                     /gene_comment="B"
                     /locus_tag="DORA20.02_00013"
                     /product="cfi:Celf_0592 phosphate ABC transporter, inner membrane subunit PstC; K02037 phosphate transport system permease protein (db=KEGG) (RBH) B"
                     /note="[goid GO:0016020] [goid GO:0006810] [goid GO:0005215] [goid GO:0016021] [goid GO:0006817] [goid GO:0005315] [koid KO:K02037] DORA20.02_00013 cfi:Celf_0592 phosphate ABC transporter, inner membrane subunit PstC; K02037 phosphate transport system permease protein (db=KEGG) (RBH) ## RBH: UniRef90_F4GY64 Phosphate ABC transporter, inner membrane subunit PstC n=1 Tax=Cellulomonas fimi ATCC 484 RepID=F4GY64_CELFA (db=UNIREF) ; RBH: UniRef90_F4GY64 Phosphate ABC transporter, inner membrane subunit PstC n=1 Tax=Cellulomonas fimi ATCC 484 RepID=F4GY64_CELFA (db=UNIREF) ; BLAST: phosphate ABC transporter, inner membrane subunit PstC; K02037 phosphate transport system permease protein (db=KEGG evalue=0.0 bit_score=322.0 identity=54.8 coverage=90.12345679012346) ; BLAST: Phosphate ABC transporter, inner membrane subunit PstC n=1 Tax=Cellulomonas fimi ATCC 484 RepID=F4GY64_CELFA (db=UNIREF evalue=0.0 bit_score=322.0 identity=54.8 coverage=90.12345679012346) ; IPRSCAN: phosphate_pstC: phosphate ABC transpor (db=HMMTigr db_id=TIGR02138 from=25 to=319 evalue=2.5e-86 interpro_id=IPR011864 interpro_description=Phosphate ABC transporter, permease protein PstC GO=Molecular Function: inorganic phosphate transmembrane transporter activity (GO:0005315), Biological Process: phosphate ion transport (GO:0006817), Cellular Component: integral to membrane (GO:0016021)) ; IPRSCAN: (db=HMMPfam db_id=PF00528 from=104 to=318 evalue=3.2e-13 interpro_id=IPR000515 interpro_description=Binding-protein-dependent transport systems inner membrane component GO=Molecular Function: transporter activity (GO:0005215), Biological Process: transport (GO:0006810), Cellular Component: membrane (GO:0016020)) ; IPRSCAN: ABC_TM1 (db=ProfileScan db_id=PS50928 from=84 to=311 evalue=19.402 interpro_id=IPR000515 interpro_description=Binding-protein-dependent transport systems inner membrane component GO=Molecular Function: transporter activity (GO:0005215), Biological Process: transport (GO:0006810), Cellular Component: membrane (GO:0016020)) ; IPRSCAN: transmembrane_regions (db=TMHMM db_id=tmhmm from=36 to=58) ; IPRSCAN: seg (db=Seg db_id=seg from=134 to=145) ; IPRSCAN: seg (db=Seg db_id=seg from=200 to=215) ; IPRSCAN: seg (db=Seg db_id=seg from=293 to=307) ; IPRSCAN: seg (db=Seg db_id=seg from=36 to=47) ; IPRSCAN: seg (db=Seg db_id=seg from=88 to=98) ; IPRSCAN: transmembrane_regions (db=TMHMM db_id=tmhmm from=87 to=109) ; IPRSCAN: transmembrane_regions (db=TMHMM db_id=tmhmm from=130 to=152) ; IPRSCAN: transmembrane_regions (db=TMHMM db_id=tmhmm from=172 to=194) ; IPRSCAN: transmembrane_regions (db=TMHMM db_id=tmhmm from=244 to=266) ; IPRSCAN: transmembrane_regions (db=TMHMM db_id=tmhmm from=289 to=311) ; GENE: 14126..15097 - ( gc_cont=0.535) ; B"
     CDS             complement(15176..16276)
                     /gene="bfa:Bfae_25620"
                     /gene_comment="B"
                     /locus_tag="DORA20.02_00014"
                     /product="bfa:Bfae_25620 phosphate-binding protein; K02040 phosphate transport system substrate-binding protein (db=KEGG) (RBH) B"
                     /note="[goid GO:0035435] [goid GO:0005315] [koid KO:K02040] DORA20.02_00014 bfa:Bfae_25620 phosphate-binding protein; K02040 phosphate transport system substrate-binding protein (db=KEGG) (RBH) ## RBH: UniRef90_C7MGB0 Phosphate-binding protein n=1 Tax=Brachybacterium faecium DSM 4810 RepID=C7MGB0_BRAFD (db=UNIREF) ; RBH: UniRef90_C7MGB0 Phosphate-binding protein n=1 Tax=Brachybacterium faecium DSM 4810 RepID=C7MGB0_BRAFD (db=UNIREF) ; BLAST: phosphate-binding protein; K02040 phosphate transport system substrate-binding protein (db=KEGG evalue=0.0 bit_score=367.0 identity=50.0 coverage=98.36512261580381) ; BLAST: Phosphate-binding protein n=1 Tax=Brachybacterium faecium DSM 4810 RepID=C7MGB0_BRAFD (db=UNIREF evalue=0.0 bit_score=367.0 identity=50.0 coverage=98.36512261580381) ; IPRSCAN: Periplasmic binding protein-like II (db=superfamily db_id=SSF53850 from=45 to=363 evalue=1.4e-61) ; IPRSCAN: 3a0107s03: phosphate ABC transporter, phos (db=HMMTigr db_id=TIGR00975 from=48 to=366 evalue=3.4e-42 interpro_id=IPR005673 interpro_description=Periplasmic phosphate binding protein GO=Molecular Function: inorganic phosphate transmembrane transporter activity (GO:0005315), Biological Process: phosphate ion transmembrane transport (GO:0035435)) ; IPRSCAN: no description (db=Gene3D db_id=G3DSA:3.40.190.10 from=130 to=289 evalue=6.6e-40) ; IPRSCAN: PROKAR_LIPOPROTEIN (db=ProfileScan db_id=PS51257 from=1 to=24 evalue=7.0) ; IPRSCAN: seg (db=Seg db_id=seg from=201 to=216) ; IPRSCAN: seg (db=Seg db_id=seg from=162 to=173) ; IPRSCAN: seg (db=Seg db_id=seg from=12 to=26) ; IPRSCAN: seg (db=Seg db_id=seg from=334 to=348) ; GENE: 15176..16276 - ( gc_cont=0.536) ; B"
     CDS             complement(16434..17225)
                     /gene="SAM-dependent"
                     /gene_comment="C"
                     /locus_tag="DORA20.02_00015"
                     /product="SAM-dependent methyltransferase (EC:2.1.1.-) (db=KEGG evalue=6.7e-41 bit_score=173.0 identity=37.5 coverage=83.33333333333334) (BLAST) C"
                     /note="[goid GO:0008168] [goid GO:0008152] DORA20.02_00015 SAM-dependent methyltransferase (EC:2.1.1.-) (db=KEGG evalue=6.7e-41 bit_score=173.0 identity=37.5 coverage=83.33333333333334) (BLAST) ## BLAST: Type 11 methyltransferase n=3 Tax=Actinomyces RepID=E6KT91_9ACTO (db=UNIREF evalue=7.0e-45 bit_score=186.0 identity=40.5 coverage=90.53030303030303) ; IPRSCAN: S-adenosyl-L-methionine-dependent methyltransferases (db=superfamily db_id=SSF53335 from=27 to=260 evalue=3.9e-28) ; IPRSCAN: no description (db=Gene3D db_id=G3DSA:3.40.50.150 from=53 to=183 evalue=1.2e-20) ; IPRSCAN: (db=HMMPfam db_id=PF08241 from=59 to=151 evalue=1.0e-12 interpro_id=IPR013216 interpro_description=Methyltransferase type 11 GO=Biological Process: metabolic process (GO:0008152), Molecular Function: methyltransferase activity (GO:0008168)) ; IPRSCAN: METHYLTRANSFERASE (db=HMMPanther db_id=PTHR10108 from=44 to=171 evalue=7.8e-09) ; IPRSCAN: 2-HEPTAPRENYL-1,4-NAPHTHOQUINONE METHYLTRANSFERASE (db=HMMPanther db_id=PTHR10108:SF15 from=44 to=171 evalue=7.8e-09) ; GENE: 16434..17225 - ( gc_cont=0.554) ; C"
                     /EC_number="2.1.1.-"
     CDS             complement(17218..17886)
                     /gene="hypothetical"
                     /gene_comment="C"
                     /locus_tag="DORA20.02_00016"
                     /product="hypothetical protein (db=KEGG evalue=3.3e-25 bit_score=121.0 identity=34.8 coverage=78.47533632286996) (BLAST) C"
                     /note="DORA20.02_00016 hypothetical protein (db=KEGG evalue=3.3e-25 bit_score=121.0 identity=34.8 coverage=78.47533632286996) (BLAST) ## BLAST: Putative uncharacterized protein n=4 Tax=Mobiluncus mulieris RepID=C2KT38_9ACTO (db=UNIREF evalue=1.9e-25 bit_score=122.0 identity=42.4 coverage=58.744394618834086) ; IPRSCAN: (db=HMMPfam db_id=PF05258 from=123 to=197 evalue=5.6e-15 interpro_id=IPR007922 interpro_description=Protein of unknown function DUF721/UPF0232) ; IPRSCAN: seg (db=Seg db_id=seg from=123 to=134) ; GENE: 17218..17886 - ( gc_cont=0.552) ; C"
     CDS             complement(17883..18278)
                     /gene="DNA"
                     /gene_comment="C"
                     /locus_tag="DORA20.02_00017"
                     /product="DNA replication and repair protein RecF; K03629 DNA replication and repair protein RecF (db=KEGG evalue=1.7e-24 bit_score=117.0 identity=56.9 coverage=76.51515151515152) (BLAST) C"
                     /note="[goid GO:0006281] [goid GO:0005524] [goid GO:0003697] [koid KO:K03629] DORA20.02_00017 DNA replication and repair protein RecF; K03629 DNA replication and repair protein RecF (db=KEGG evalue=1.7e-24 bit_score=117.0 identity=56.9 coverage=76.51515151515152) (BLAST) ## BLAST: DNA replication and repair protein recF n=1 Tax=Dermacoccus sp. Ellin185 RepID=E3B8Z0_9MICO (db=UNIREF evalue=2.3e-26 bit_score=124.0 identity=45.8 coverage=98.48484848484848) ; IPRSCAN: RECF_2 (db=PatternScan db_id=PS00618 from=50 to=68 evalue=0.0 interpro_id=IPR018078 interpro_description=DNA-binding, RecF, conserved site GO=Molecular Function: single-stranded DNA binding (GO:0003697), Molecular Function: ATP binding (GO:0005524), Biological Process: DNA repair (GO:0006281)) ; IPRSCAN: P-loop containing nucleoside triphosphate hydrolases (db=superfamily db_id=SSF52540 from=3 to=108 evalue=9.5e-12) ; GENE: 17883..18278 - ( gc_cont=0.543) ; C"
     CDS             complement(18259..19242)
                     /gene="DNA"
                     /gene_comment="C"
                     /locus_tag="DORA20.02_00018"
                     /product="DNA replication and repair protein RecF; K03629 DNA replication and repair protein RecF (db=KEGG evalue=1.4e-45 bit_score=189.0 identity=40.9 coverage=67.07317073170732) (BLAST) C"
                     /note="[goid GO:0006281] [goid GO:0005524] [goid GO:0003697] [koid KO:K03629] DORA20.02_00018 DNA replication and repair protein RecF; K03629 DNA replication and repair protein RecF (db=KEGG evalue=1.4e-45 bit_score=189.0 identity=40.9 coverage=67.07317073170732) (BLAST) ## BLAST: DNA replication and repair protein RecF n=1 Tax=Actinomyces sp. oral taxon 178 str. F0338 RepID=E8JIT4_9ACTO (db=UNIREF evalue=0.0 bit_score=201.0 identity=42.9 coverage=71.95121951219512) ; IPRSCAN: RECF_1 (db=PatternScan db_id=PS00617 from=153 to=173 evalue=0.0 interpro_id=IPR018078 interpro_description=DNA-binding, RecF, conserved site GO=Molecular Function: single-stranded DNA binding (GO:0003697), Molecular Function: ATP binding (GO:0005524), Biological Process: DNA repair (GO:0006281)) ; IPRSCAN: P-loop containing nucleoside triphosphate hydrolases (db=superfamily db_id=SSF52540 from=1 to=254 evalue=1.7e-19) ; IPRSCAN: recf: DNA replication and repair protein Rec (db=HMMTigr db_id=TIGR00611 from=1 to=325 evalue=3.1e-13 interpro_id=IPR001238 interpro_description=DNA-binding, RecF GO=Molecular Function: single-stranded DNA binding (GO:0003697), Molecular Function: ATP binding (GO:0005524), Biological Process: DNA repair (GO:0006281)) ; IPRSCAN: no description (db=Gene3D db_id=G3DSA:3.40.50.300 from=1 to=247 evalue=4.2e-11) ; IPRSCAN: (db=HMMPfam db_id=PF02463 from=2 to=85 evalue=4.4e-11 interpro_id=IPR003395 interpro_description=RecF/RecN/SMC) ; IPRSCAN: STRUCTURAL MAINTENANCE OF CHROMOSOMES SMC FAMILY MEMBER (db=HMMPanther db_id=PTHR18937 from=21 to=43 evalue=0.00071) ; IPRSCAN: STRUCTURAL MAINTENANCE OF CHROMOSOMES SMC, BACTERIAL (db=HMMPanther db_id=PTHR18937:SF10 from=21 to=43 evalue=0.00071) ; IPRSCAN: RecF (db=HAMAP db_id=MF_00365 from=1 to=327 evalue=43.35 interpro_id=IPR001238 interpro_description=DNA-binding, RecF GO=Molecular Function: single-stranded DNA binding (GO:0003697), Molecular Function: ATP binding (GO:0005524), Biological Process: DNA repair (GO:0006281)) ; IPRSCAN: seg (db=Seg db_id=seg from=287 to=300) ; IPRSCAN: seg (db=Seg db_id=seg from=196 to=212) ; IPRSCAN: seg (db=Seg db_id=seg from=242 to=256) ; GENE: 18259..19242 - ( gc_cont=0.555) ; C"
     CDS             complement(19270..20403)
                     /gene="cfl:Cfla_0002"
                     /gene_comment="B"
                     /locus_tag="DORA20.02_00019"
                     /product="cfl:Cfla_0002 DNA polymerase III subunit beta (EC:2.7.7.7); K02338 DNA polymerase III subunit beta [EC:2.7.7.7] (db=KEGG) (RBH) B"
                     /note="[goid GO:0009360] [goid GO:0008408] [goid GO:0006260] [goid GO:0003887] [goid GO:0003677] [koid KO:K02338] DORA20.02_00019 cfl:Cfla_0002 DNA polymerase III subunit beta (EC:2.7.7.7); K02338 DNA polymerase III subunit beta [EC:2.7.7.7] (db=KEGG) (RBH) ## RBH: UniRef90_F9ED41 DNA polymerase III subunit beta n=1 Tax=Actinomyces sp. oral taxon 448 str. F0400 RepID=F9ED41_9ACTO (db=UNIREF) ; RBH: UniRef90_F9ED41 DNA polymerase III subunit beta n=1 Tax=Actinomyces sp. oral taxon 448 str. F0400 RepID=F9ED41_9ACTO (db=UNIREF) ; BLAST: DNA polymerase III subunit beta (EC:2.7.7.7); K02338 DNA polymerase III subunit beta [EC:2.7.7.7] (db=KEGG evalue=0.0 bit_score=402.0 identity=51.8 coverage=99.20634920634922) ; BLAST: DNA polymerase III subunit beta n=1 Tax=Actinomyces sp. oral taxon 448 str. F0400 RepID=F9ED41_9ACTO (db=UNIREF evalue=0.0 bit_score=404.0 identity=53.4 coverage=99.47089947089947) ; IPRSCAN: no description (db=HMMSmart db_id=SM00480 from=17 to=371 evalue=2.6e-87 interpro_id=IPR001001 interpro_description=DNA polymerase III, beta chain GO=Molecular Function: DNA binding (GO:0003677), Molecular Function: DNA-directed DNA polymerase activity (GO:0003887), Biological Process: DNA replication (GO:0006260), Molecular Function: 3'-5' exonuclease activity (GO:0008408), Cellular Component: DNA polymerase III complex (GO:0009360)) ; IPRSCAN: dnan: DNA polymerase III, beta subunit (db=HMMTigr db_id=TIGR00663 from=1 to=375 evalue=2.0e-83 interpro_id=IPR001001 interpro_description=DNA polymerase III, beta chain GO=Molecular Function: DNA binding (GO:0003677), Molecular Function: DNA-directed DNA polymerase activity (GO:0003887), Biological Process: DNA replication (GO:0006260), Molecular Function: 3'-5' exonuclease activity (GO:0008408), Cellular Component: DNA polymerase III complex (GO:0009360)) ; IPRSCAN: no description (db=Gene3D db_id=G3DSA:3.10.150.10 from=1 to=117 evalue=4.2e-30 interpro_id=IPR024693 interpro_description=DNA polymerase III beta, domain) ; IPRSCAN: (db=HMMPfam db_id=PF00712 from=1 to=118 evalue=3.6e-29 interpro_id=IPR022634 interpro_description=DNA polymerase III, beta chain, N-terminal GO=Molecular Function: DNA binding (GO:0003677), Molecular Function: DNA-directed DNA polymerase activity (GO:0003887), Biological Process: DNA replication (GO:0006260), Molecular Function: 3'-5' exonuclease activity (GO:0008408), Cellular Component: DNA polymerase III complex (GO:0009360)) ; IPRSCAN: DNA clamp (db=superfamily db_id=SSF55979 from=248 to=375 evalue=5.4e-27) ; IPRSCAN: (db=HMMPfam db_id=PF02768 from=249 to=374 evalue=6.6e-27 interpro_id=IPR022635 interpro_description=DNA polymerase III, beta chain, C-terminal GO=Molecular Function: DNA binding (GO:0003677), Molecular Function: DNA-directed DNA polymerase activity (GO:0003887), Biological Process: DNA replication (GO:0006260), Molecular Function: 3'-5' exonuclease activity (GO:0008408), Cellular Component: DNA polymerase III complex (GO:0009360)) ; IPRSCAN: DNA clamp (db=superfamily db_id=SSF55979 from=1 to=119 evalue=1.9e-24) ; IPRSCAN: no description (db=Gene3D db_id=G3DSA:3.10.150.10 from=252 to=376 evalue=1.9e-23 interpro_id=IPR024693 interpro_description=DNA polymerase III beta, domain) ; IPRSCAN: (db=HMMPfam db_id=PF02767 from=127 to=245 evalue=4.6e-20 interpro_id=IPR022637 interpro_description=DNA polymerase III, beta chain, central GO=Molecular Function: DNA binding (GO:0003677), Molecular Function: DNA-directed DNA polymerase activity (GO:0003887), Biological Process: DNA replication (GO:0006260), Molecular Function: 3'-5' exonuclease activity (GO:0008408), Cellular Component: DNA polymerase III complex (GO:0009360)) ; IPRSCAN: no description (db=Gene3D db_id=G3DSA:3.10.150.10 from=122 to=251 evalue=1.5e-17 interpro_id=IPR024693 interpro_description=DNA polymerase III beta, domain) ; IPRSCAN: DNA clamp (db=superfamily db_id=SSF55979 from=123 to=250 evalue=1.0e-16) ; IPRSCAN: seg (db=Seg db_id=seg from=221 to=232) ; IPRSCAN: seg (db=Seg db_id=seg from=133 to=145) ; GENE: 19270..20403 - ( gc_cont=0.538) ; B"
                     /EC_number="2.7.7.7"
     CDS             complement(917..2218)
                     /gene="dhd:Dhaf_4703"
                     /gene_comment="B"
                     /locus_tag="DORA20.02_00002"
                     /product="dhd:Dhaf_4703 transcriptional regulator; K03655 ATP-dependent DNA helicase RecG [EC:3.6.4.12] (db=KEGG) (RBH) B"
                     /note="[goid GO:0005524] [koid KO:K03655] DORA20.02_00002 dhd:Dhaf_4703 transcriptional regulator; K03655 ATP-dependent DNA helicase RecG [EC:3.6.4.12] (db=KEGG) (RBH) ## RBH: UniRef90_C0EBT7 Putative uncharacterized protein n=1 Tax=Clostridium methylpentosum DSM 5476 RepID=C0EBT7_9CLOT (db=UNIREF) ; RBH: UniRef90_C0EBT7 Putative uncharacterized protein n=1 Tax=Clostridium methylpentosum DSM 5476 RepID=C0EBT7_9CLOT (db=UNIREF) ; BLAST: transcriptional regulator; K03655 ATP-dependent DNA helicase RecG [EC:3.6.4.12] (db=KEGG evalue=0.0 bit_score=463.0 identity=51.4 coverage=98.84792626728111) ; BLAST: Putative uncharacterized protein n=1 Tax=Clostridium methylpentosum DSM 5476 RepID=C0EBT7_9CLOT (db=UNIREF evalue=0.0 bit_score=555.0 identity=60.3 coverage=99.07834101382488) ; IPRSCAN: (db=HMMPfam db_id=PF04326 from=5 to=121 evalue=1.3e-22 interpro_id=IPR007421 interpro_description=ATPase, AAA-4 GO=Molecular Function: ATP binding (GO:0005524)) ; IPRSCAN: "Winged helix" DNA-binding domain (db=superfamily db_id=SSF46785 from=370 to=432 evalue=1.3e-07) ; IPRSCAN: SCHLAFEN (db=HMMPanther db_id=PTHR12155 from=1 to=46 evalue=9.2e-06) ; IPRSCAN: SCHLAFEN 10 (db=HMMPanther db_id=PTHR12155:SF8 from=1 to=46 evalue=9.2e-06) ; IPRSCAN: coiled-coil (db=Coil db_id=coil from=141 to=162 evalue=NA) ; GENE: 917..2218 - ( gc_cont=0.446) ; B"
                     /EC_number="3.6.4.12"
     CDS             complement(20585..21403)
                     /gene="pfr:PFREUD_10070"
                     /gene_comment="B"
                     /locus_tag="DORA20.02_00020"
                     /product="pfr:PFREUD_10070 ABC transporter ATP-binding protein; K02032 peptide/nickel transport system ATP-binding protein (db=KEGG) (RBH) B"
                     /note="[goid GO:0015833] [goid GO:0017111] [goid GO:0000166] [goid GO:0016887] [goid GO:0005524] [koid KO:K02032] DORA20.02_00020 pfr:PFREUD_10070 ABC transporter ATP-binding protein; K02032 peptide/nickel transport system ATP-binding protein (db=KEGG) (RBH) ## RBH: UniRef90_D7GDC0 ABC transporter ATP-binding protein n=1 Tax=Propionibacterium freudenreichii subsp. shermanii CIRM-BIA1 RepID=D7GDC0_PROFC (db=UNIREF) ; RBH: UniRef90_D7GDC0 ABC transporter ATP-binding protein n=1 Tax=Propionibacterium freudenreichii subsp. shermanii CIRM-BIA1 RepID=D7GDC0_PROFC (db=UNIREF) ; BLAST: ABC transporter ATP-binding protein; K02032 peptide/nickel transport system ATP-binding protein (db=KEGG evalue=0.0 bit_score=307.0 identity=64.6 coverage=89.74358974358975) ; BLAST: ABC transporter ATP-binding protein n=1 Tax=Propionibacterium freudenreichii subsp. shermanii CIRM-BIA1 RepID=D7GDC0_PROFC (db=UNIREF evalue=0.0 bit_score=307.0 identity=64.6 coverage=89.74358974358975) ; IPRSCAN: ABC_TRANSPORTER_1 (db=PatternScan db_id=PS00211 from=154 to=168 evalue=0.0 interpro_id=IPR017871 interpro_description=ABC transporter, conserved site GO=Molecular Function: ATP binding (GO:0005524), Molecular Function: ATPase activity (GO:0016887)) ; IPRSCAN: ATP BINDING CASSETE (ABC) TRANSPORTER (db=HMMPanther db_id=PTHR19222 from=7 to=261 evalue=9.2e-108) ; IPRSCAN: OLIGOPEPTIDE ABC TRANSPORTER (db=HMMPanther db_id=PTHR19222:SF28 from=7 to=261 evalue=9.2e-108) ; IPRSCAN: no description (db=Gene3D db_id=G3DSA:3.40.50.300 from=1 to=263 evalue=2.4e-69) ; IPRSCAN: P-loop containing nucleoside triphosphate hydrolases (db=superfamily db_id=SSF52540 from=13 to=236 evalue=6.2e-65) ; IPRSCAN: (db=HMMPfam db_id=PF00005 from=50 to=181 evalue=5.9e-24 interpro_id=IPR003439 interpro_description=ABC transporter-like GO=Molecular Function: ATP binding (GO:0005524), Molecular Function: ATPase activity (GO:0016887)) ; IPRSCAN: no description (db=HMMSmart db_id=SM00382 from=35 to=239 evalue=5.4e-15 interpro_id=IPR003593 interpro_description=ATPase, AAA+ type, core GO=Molecular Function: nucleotide binding (GO:0000166), Molecular Function: nucleoside-triphosphatase activity (GO:0017111)) ; IPRSCAN: (db=HMMPfam db_id=PF08352 from=233 to=260 evalue=6.7e-05 interpro_id=IPR013563 interpro_description=Oligopeptide/dipeptide ABC transporter, C-terminal GO=Molecular Function: nucleotide binding (GO:0000166), Molecular Function: ATP binding (GO:0005524), Biological Process: peptide transport (GO:0015833)) ; IPRSCAN: ABC_TRANSPORTER_2 (db=ProfileScan db_id=PS50893 from=7 to=254 evalue=25.017 interpro_id=IPR003439 interpro_description=ABC transporter-like GO=Molecular Function: ATP binding (GO:0005524), Molecular Function: ATPase activity (GO:0016887)) ; GENE: 20585..21403 - ( gc_cont=0.543) ; B"
     CDS             complement(21396..22232)
                     /gene="pfr:PFREUD_10060"
                     /gene_comment="B"
                     /locus_tag="DORA20.02_00021"
                     /product="pfr:PFREUD_10060 ABC transporter ATP-binding protein (db=KEGG) (RBH) B"
                     /note="[goid GO:0015833] [goid GO:0017111] [goid GO:0000166] [goid GO:0016887] [goid GO:0005524] DORA20.02_00021 pfr:PFREUD_10060 ABC transporter ATP-binding protein (db=KEGG) (RBH) ## RBH: UniRef90_D7GDB9 ATP-binding ABC transporter protein n=1 Tax=Propionibacterium freudenreichii subsp. shermanii CIRM-BIA1 RepID=D7GDB9_PROFC (db=UNIREF) ; RBH: UniRef90_D7GDB9 ATP-binding ABC transporter protein n=1 Tax=Propionibacterium freudenreichii subsp. shermanii CIRM-BIA1 RepID=D7GDB9_PROFC (db=UNIREF) ; BLAST: ABC transporter ATP-binding protein (db=KEGG evalue=0.0 bit_score=331.0 identity=61.9 coverage=96.415770609319) ; BLAST: ATP-binding ABC transporter protein n=1 Tax=Propionibacterium freudenreichii subsp. shermanii CIRM-BIA1 RepID=D7GDB9_PROFC (db=UNIREF evalue=0.0 bit_score=331.0 identity=61.9 coverage=96.415770609319) ; IPRSCAN: ABC_TRANSPORTER_1 (db=PatternScan db_id=PS00211 from=152 to=166 evalue=0.0 interpro_id=IPR017871 interpro_description=ABC transporter, conserved site GO=Molecular Function: ATP binding (GO:0005524), Molecular Function: ATPase activity (GO:0016887)) ; IPRSCAN: ATP BINDING CASSETE (ABC) TRANSPORTER (db=HMMPanther db_id=PTHR19222 from=8 to=253 evalue=9.7e-114) ; IPRSCAN: OLIGOPEPTIDE ABC TRANSPORTER (db=HMMPanther db_id=PTHR19222:SF28 from=8 to=253 evalue=9.7e-114) ; IPRSCAN: no description (db=Gene3D db_id=G3DSA:3.40.50.300 from=8 to=261 evalue=3.7e-66) ; IPRSCAN: P-loop containing nucleoside triphosphate hydrolases (db=superfamily db_id=SSF52540 from=8 to=252 evalue=4.2e-64) ; IPRSCAN: (db=HMMPfam db_id=PF00005 from=56 to=180 evalue=1.7e-20 interpro_id=IPR003439 interpro_description=ABC transporter-like GO=Molecular Function: ATP binding (GO:0005524), Molecular Function: ATPase activity (GO:0016887)) ; IPRSCAN: no description (db=HMMSmart db_id=SM00382 from=32 to=236 evalue=1.6e-13 interpro_id=IPR003593 interpro_description=ATPase, AAA+ type, core GO=Molecular Function: nucleotide binding (GO:0000166), Molecular Function: nucleoside-triphosphatase activity (GO:0017111)) ; IPRSCAN: (db=HMMPfam db_id=PF08352 from=231 to=255 evalue=6.6e-06 interpro_id=IPR013563 interpro_description=Oligopeptide/dipeptide ABC transporter, C-terminal GO=Molecular Function: nucleotide binding (GO:0000166), Molecular Function: ATP binding (GO:0005524), Biological Process: peptide transport (GO:0015833)) ; IPRSCAN: ABC_TRANSPORTER_2 (db=ProfileScan db_id=PS50893 from=8 to=252 evalue=22.542 interpro_id=IPR003439 interpro_description=ABC transporter-like GO=Molecular Function: ATP binding (GO:0005524), Molecular Function: ATPase activity (GO:0016887)) ; GENE: 21396..22232 - ( gc_cont=0.528) ; B"
     CDS             complement(22229..23068)
                     /gene="peptide"
                     /gene_comment="C"
                     /locus_tag="DORA20.02_00022"
                     /product="peptide ABC transporter permease; K02034 peptide/nickel transport system permease protein (db=KEGG evalue=0.0 bit_score=288.0 identity=54.5 coverage=95.0) (BLAST) C"
                     /note="[goid GO:0016020] [goid GO:0006810] [goid GO:0005215] [koid KO:K02034] DORA20.02_00022 peptide ABC transporter permease; K02034 peptide/nickel transport system permease protein (db=KEGG evalue=0.0 bit_score=288.0 identity=54.5 coverage=95.0) (BLAST) ## BLAST: Permease protein of oligopeptide ABC transporter n=1 Tax=Propionibacterium freudenreichii subsp. shermanii CIRM-BIA1 RepID=D7GDB8_PROFC (db=UNIREF evalue=0.0 bit_score=288.0 identity=54.5 coverage=95.0) ; IPRSCAN: (db=HMMPfam db_id=PF00528 from=92 to=276 evalue=3.9e-33 interpro_id=IPR000515 interpro_description=Binding-protein-dependent transport systems inner membrane component GO=Molecular Function: transporter activity (GO:0005215), Biological Process: transport (GO:0006810), Cellular Component: membrane (GO:0016020)) ; IPRSCAN: ABC_TM1 (db=ProfileScan db_id=PS50928 from=74 to=264 evalue=21.797 interpro_id=IPR000515 interpro_description=Binding-protein-dependent transport systems inner membrane component GO=Molecular Function: transporter activity (GO:0005215), Biological Process: transport (GO:0006810), Cellular Component: membrane (GO:0016020)) ; IPRSCAN: transmembrane_regions (db=TMHMM db_id=tmhmm from=71 to=93) ; IPRSCAN: transmembrane_regions (db=TMHMM db_id=tmhmm from=13 to=35) ; IPRSCAN: seg (db=Seg db_id=seg from=117 to=132) ; IPRSCAN: transmembrane_regions (db=TMHMM db_id=tmhmm from=114 to=133) ; IPRSCAN: transmembrane_regions (db=TMHMM db_id=tmhmm from=138 to=157) ; IPRSCAN: transmembrane_regions (db=TMHMM db_id=tmhmm from=188 to=210) ; IPRSCAN: transmembrane_regions (db=TMHMM db_id=tmhmm from=245 to=264) ; GENE: 22229..23068 - ( gc_cont=0.575) ; C"
     CDS             complement(23065..24027)
                     /gene="pfr:PFREUD_10040"
                     /gene_comment="B"
                     /locus_tag="DORA20.02_00023"
                     /product="pfr:PFREUD_10040 ABC transporter permease; K02033 peptide/nickel transport system permease protein (db=KEGG) (RBH) B"
                     /note="[goid GO:0016020] [goid GO:0006810] [goid GO:0005215] [koid KO:K02033] DORA20.02_00023 pfr:PFREUD_10040 ABC transporter permease; K02033 peptide/nickel transport system permease protein (db=KEGG) (RBH) ## RBH: UniRef90_D7GDB7 ABC transporter permease protein n=1 Tax=Propionibacterium freudenreichii subsp. shermanii CIRM-BIA1 RepID=D7GDB7_PROFC (db=UNIREF) ; RBH: UniRef90_D7GDB7 ABC transporter permease protein n=1 Tax=Propionibacterium freudenreichii subsp. shermanii CIRM-BIA1 RepID=D7GDB7_PROFC (db=UNIREF) ; BLAST: ABC transporter permease; K02033 peptide/nickel transport system permease protein (db=KEGG evalue=0.0 bit_score=356.0 identity=55.9 coverage=95.01557632398755) ; BLAST: ABC transporter permease protein n=1 Tax=Propionibacterium freudenreichii subsp. shermanii CIRM-BIA1 RepID=D7GDB7_PROFC (db=UNIREF evalue=0.0 bit_score=356.0 identity=55.9 coverage=95.01557632398755) ; IPRSCAN: (db=HMMPfam db_id=PF00528 from=116 to=316 evalue=4.6e-33 interpro_id=IPR000515 interpro_description=Binding-protein-dependent transport systems inner membrane component GO=Molecular Function: transporter activity (GO:0005215), Biological Process: transport (GO:0006810), Cellular Component: membrane (GO:0016020)) ; IPRSCAN: ABC_TM1 (db=ProfileScan db_id=PS50928 from=98 to=303 evalue=17.834 interpro_id=IPR000515 interpro_description=Binding-protein-dependent transport systems inner membrane component GO=Molecular Function: transporter activity (GO:0005215), Biological Process: transport (GO:0006810), Cellular Component: membrane (GO:0016020)) ; IPRSCAN: transmembrane_regions (db=TMHMM db_id=tmhmm from=12 to=34) ; IPRSCAN: seg (db=Seg db_id=seg from=110 to=116) ; IPRSCAN: seg (db=Seg db_id=seg from=284 to=306) ; IPRSCAN: seg (db=Seg db_id=seg from=12 to=30) ; IPRSCAN: transmembrane_regions (db=TMHMM db_id=tmhmm from=104 to=126) ; IPRSCAN: transmembrane_regions (db=TMHMM db_id=tmhmm from=138 to=160) ; IPRSCAN: transmembrane_regions (db=TMHMM db_id=tmhmm from=180 to=202) ; IPRSCAN: transmembrane_regions (db=TMHMM db_id=tmhmm from=242 to=264) ; IPRSCAN: transmembrane_regions (db=TMHMM db_id=tmhmm from=284 to=306) ; GENE: 23065..24027 - ( gc_cont=0.542) ; B"
     CDS             complement(24029..25531)
                     /gene="pfr:PFREUD_10030"
                     /gene_comment="B"
                     /locus_tag="DORA20.02_00024"
                     /product="pfr:PFREUD_10030 ABC transporter substrate-binding protein; K02035 peptide/nickel transport system substrate-binding protein (db=KEGG) (RBH) B"
                     /note="[goid GO:0006810] [goid GO:0005215] [koid KO:K02035] DORA20.02_00024 pfr:PFREUD_10030 ABC transporter substrate-binding protein; K02035 peptide/nickel transport system substrate-binding protein (db=KEGG) (RBH) ## RBH: UniRef90_D7GDB6 ABC transporter, substrate binding protein n=1 Tax=Propionibacterium freudenreichii subsp. shermanii CIRM-BIA1 RepID=D7GDB6_PROFC (db=UNIREF) ; RBH: UniRef90_D7GDB6 ABC transporter, substrate binding protein n=1 Tax=Propionibacterium freudenreichii subsp. shermanii CIRM-BIA1 RepID=D7GDB6_PROFC (db=UNIREF) ; BLAST: ABC transporter substrate-binding protein; K02035 peptide/nickel transport system substrate-binding protein (db=KEGG evalue=0.0 bit_score=494.0 identity=50.4 coverage=98.80239520958084) ; BLAST: ABC transporter, substrate binding protein n=1 Tax=Propionibacterium freudenreichii subsp. shermanii CIRM-BIA1 RepID=D7GDB6_PROFC (db=UNIREF evalue=0.0 bit_score=494.0 identity=50.4 coverage=98.80239520958084) ; IPRSCAN: Periplasmic binding protein-like II (db=superfamily db_id=SSF53850 from=31 to=499 evalue=7.2e-106) ; IPRSCAN: (db=HMMPfam db_id=PF00496 from=74 to=406 evalue=3.0e-76 interpro_id=IPR000914 interpro_description=Bacterial extracellular solute-binding protein, family 5 GO=Molecular Function: transporter activity (GO:0005215), Biological Process: transport (GO:0006810)) ; IPRSCAN: no description (db=Gene3D db_id=G3DSA:3.10.105.10 from=266 to=466 evalue=9.6e-40) ; IPRSCAN: no description (db=Gene3D db_id=G3DSA:3.90.76.10 from=31 to=177 evalue=1.1e-30) ; IPRSCAN: PROKAR_LIPOPROTEIN (db=ProfileScan db_id=PS51257 from=1 to=19 evalue=7.0) ; IPRSCAN: seg (db=Seg db_id=seg from=5 to=18) ; IPRSCAN: seg (db=Seg db_id=seg from=20 to=29) ; GENE: 24029..25531 - ( gc_cont=0.510) ; B"
     CDS             complement(26429..27643)
                     /gene="byi:BYI23_A008190"
                     /gene_comment="B"
                     /locus_tag="DORA20.02_00025"
                     /product="byi:BYI23_A008190 phosphoribosylglycinamide formyltransferase; K08289 phosphoribosylglycinamide formyltransferase 2 [EC:2.1.2.2] (db=KEGG) (RBH) B"
                     /note="[goid GO:0046872] [goid GO:0003824] [goid GO:0016874] [goid GO:0016742] [goid GO:0009152] [goid GO:0005524] [goid GO:0000287] [koid KO:K08289] DORA20.02_00025 byi:BYI23_A008190 phosphoribosylglycinamide formyltransferase; K08289 phosphoribosylglycinamide formyltransferase 2 [EC:2.1.2.2] (db=KEGG) (RBH) ## RBH: UniRef90_G8M6Q7 Phosphoribosylglycinamide formyltransferase 2 n=2 Tax=Burkholderia RepID=G8M6Q7_9BURK (db=UNIREF) ; RBH: UniRef90_G8M6Q7 Phosphoribosylglycinamide formyltransferase 2 n=2 Tax=Burkholderia RepID=G8M6Q7_9BURK (db=UNIREF) ; BLAST: phosphoribosylglycinamide formyltransferase; K08289 phosphoribosylglycinamide formyltransferase 2 [EC:2.1.2.2] (db=KEGG evalue=0.0 bit_score=505.0 identity=66.1 coverage=96.29629629629629) ; BLAST: Phosphoribosylglycinamide formyltransferase 2 n=2 Tax=Burkholderia RepID=G8M6Q7_9BURK (db=UNIREF evalue=0.0 bit_score=505.0 identity=66.1 coverage=96.29629629629629) ; IPRSCAN: purT: phosphoribosylglycinamide formyltransf (db=HMMTigr db_id=TIGR01142 from=17 to=402 evalue=1.2e-171 interpro_id=IPR005862 interpro_description=Phosphoribosylglycinamide formyltransferase 2 GO=Molecular Function: magnesium ion binding (GO:0000287), Molecular Function: ATP binding (GO:0005524), Biological Process: purine ribonucleotide biosynthetic process (GO:0009152), Molecular Function: hydroxymethyl-, formyl- and related transferase activity (GO:0016742)) ; IPRSCAN: PHOSPHORIBOSYLAMINOIMIDAZOLE CARBOXYLASE ATPASE-SUBUNIT (db=HMMPanther db_id=PTHR23047 from=74 to=403 evalue=9.0e-148) ; IPRSCAN: PHOSPHORIBOSYLGLYCINAMIDE FORMYLTRANSFERASE 2 (db=HMMPanther db_id=PTHR23047:SF2 from=74 to=403 evalue=9.0e-148 interpro_id=IPR005862 interpro_description=Phosphoribosylglycinamide formyltransferase 2 GO=Molecular Function: magnesium ion binding (GO:0000287), Molecular Function: ATP binding (GO:0005524), Biological Process: purine ribonucleotide biosynthetic process (GO:0009152), Molecular Function: hydroxymethyl-, formyl- and related transferase activity (GO:0016742)) ; IPRSCAN: no description (db=Gene3D db_id=G3DSA:3.30.470.20 from=202 to=403 evalue=2.9e-65 interpro_id=IPR013816 interpro_description=ATP-grasp fold, subdomain 2 GO=Molecular Function: ATP binding (GO:0005524), Molecular Function: ligase activity (GO:0016874)) ; IPRSCAN: Glutathione synthetase ATP-binding domain-like (db=superfamily db_id=SSF56059 from=117 to=328 evalue=1.9e-57) ; IPRSCAN: (db=HMMPfam db_id=PF02222 from=127 to=305 evalue=3.0e-53 interpro_id=IPR003135 interpro_description=ATP-grasp fold, ATP-dependent carboxylate-amine ligase-type) ; IPRSCAN: no description (db=Gene3D db_id=G3DSA:3.40.50.20 from=5 to=126 evalue=2.4e-37 interpro_id=IPR013817 interpro_description=Pre-ATP-grasp fold GO=Molecular Function: catalytic activity (GO:0003824), Molecular Function: ATP binding (GO:0005524)) ; IPRSCAN: PreATP-grasp domain (db=superfamily db_id=SSF52440 from=5 to=116 evalue=1.8e-31 interpro_id=IPR016185 interpro_description=PreATP-grasp-like fold GO=Molecular Function: catalytic activity (GO:0003824), Molecular Function: ATP binding (GO:0005524)) ; IPRSCAN: no description (db=Gene3D db_id=G3DSA:3.30.1490.20 from=127 to=201 evalue=5.3e-25 interpro_id=IPR013815 interpro_description=ATP-grasp fold, subdomain 1 GO=Molecular Function: catalytic activity (GO:0003824), Molecular Function: ATP binding (GO:0005524)) ; IPRSCAN: Rudiment single hybrid motif (db=superfamily db_id=SSF51246 from=329 to=403 evalue=5.5e-24 interpro_id=IPR011054 interpro_description=Rudiment single hybrid motif) ; IPRSCAN: ATP_GRASP (db=ProfileScan db_id=PS50975 from=123 to=319 evalue=41.9 interpro_id=IPR011761 interpro_description=ATP-grasp fold GO=Molecular Function: ATP binding (GO:0005524), Molecular Function: metal ion binding (GO:0046872)) ; IPRSCAN: PurT (db=HAMAP db_id=MF_01643 from=11 to=402 evalue=50.826 interpro_id=IPR005862 interpro_description=Phosphoribosylglycinamide formyltransferase 2 GO=Molecular Function: magnesium ion binding (GO:0000287), Molecular Function: ATP binding (GO:0005524), Biological Process: purine ribonucleotide biosynthetic process (GO:0009152), Molecular Function: hydroxymethyl-, formyl- and related transferase activity (GO:0016742)) ; IPRSCAN: seg (db=Seg db_id=seg from=19 to=30) ; GENE: 26429..27643 + ( gc_cont=0.544) ; B"
                     /EC_number="2.1.2.2"
     CDS             complement(27880..28203)
                     /gene="hypothetical"
                     /gene_comment="C"
                     /locus_tag="DORA20.02_00026"
                     /product="hypothetical protein (db=KEGG evalue=1.8e-24 bit_score=117.0 identity=49.5 coverage=96.29629629629629) (BLAST) C"
                     /note="DORA20.02_00026 hypothetical protein (db=KEGG evalue=1.8e-24 bit_score=117.0 identity=49.5 coverage=96.29629629629629) (BLAST) ## BLAST: Lsr2 family protein n=6 Tax=Actinomyces RepID=E7N8E1_9ACTO (db=UNIREF evalue=1.0e-24 bit_score=118.0 identity=48.1 coverage=96.29629629629629) ; IPRSCAN: (db=HMMPfam db_id=PF11774 from=1 to=102 evalue=2.0e-37 interpro_id=IPR024412 interpro_description=Lsr2) ; IPRSCAN: Q47KX1_THEFY_Q47KX1; (db=BlastProDom db_id=PD026347 from=1 to=105 evalue=5.0e-19 interpro_id=IPR024412 interpro_description=Lsr2) ; IPRSCAN: seg (db=Seg db_id=seg from=53 to=64) ; GENE: 27880..28203 + ( gc_cont=0.497) ; C"
     CDS             complement(28257..28991)
                     /gene="mcu:HMPREF0573_10820"
                     /gene_comment="B"
                     /locus_tag="DORA20.02_00027"
                     /product="mcu:HMPREF0573_10820 gpmA; phosphoglycerate mutase (EC:5.4.2.1); K01834 2,3-bisphosphoglycerate-dependent phosphoglycerate mutase [EC:5.4.2.1] (db=KEGG) (RBH) B"
                     /note="[goid GO:0016868] [goid GO:0006096] [goid GO:0008152] [goid GO:0003824] [koid KO:K01834] DORA20.02_00027 mcu:HMPREF0573_10820 gpmA; phosphoglycerate mutase (EC:5.4.2.1); K01834 2,3-bisphosphoglycerate-dependent phosphoglycerate mutase [EC:5.4.2.1] (db=KEGG) (RBH) ## RBH: UniRef90_C0W222 2,3-bisphosphoglycerate-dependent phosphoglycerate mutase n=1 Tax=Actinomyces coleocanis DSM 15436 RepID=C0W222_9ACTO (db=UNIREF) ; RBH: UniRef90_C0W222 2,3-bisphosphoglycerate-dependent phosphoglycerate mutase n=1 Tax=Actinomyces coleocanis DSM 15436 RepID=C0W222_9ACTO (db=UNIREF) ; BLAST: gpmA; phosphoglycerate mutase (EC:5.4.2.1); K01834 2,3-bisphosphoglycerate-dependent phosphoglycerate mutase [EC:5.4.2.1] (db=KEGG evalue=0.0 bit_score=408.0 identity=78.4 coverage=99.18367346938776) ; BLAST: 2,3-bisphosphoglycerate-dependent phosphoglycerate mutase n=1 Tax=Actinomyces coleocanis DSM 15436 RepID=C0W222_9ACTO (db=UNIREF evalue=0.0 bit_score=433.0 identity=82.4 coverage=99.18367346938776) ; IPRSCAN: PG_MUTASE (db=PatternScan db_id=PS00175 from=7 to=16 evalue=0.0 interpro_id=IPR001345 interpro_description=Phosphoglycerate/bisphosphoglycerate mutase, active site GO=Molecular Function: catalytic activity (GO:0003824), Biological Process: metabolic process (GO:0008152)) ; IPRSCAN: pgm_1: phosphoglycerate mutase (db=HMMTigr db_id=TIGR01258 from=3 to=244 evalue=3.8e-161 interpro_id=IPR005952 interpro_description=Phosphoglycerate mutase 1 GO=Biological Process: glycolysis (GO:0006096), Molecular Function: intramolecular transferase activity, phosphotransferases (GO:0016868)) ; IPRSCAN: PHOSPHOGLYCERATE MUTASE (db=HMMPanther db_id=PTHR11931 from=1 to=244 evalue=3.5e-126 interpro_id=IPR005952 interpro_description=Phosphoglycerate mutase 1 GO=Biological Process: glycolysis (GO:0006096), Molecular Function: intramolecular transferase activity, phosphotransferases (GO:0016868)) ; IPRSCAN: no description (db=Gene3D db_id=G3DSA:3.40.50.1240 from=3 to=241 evalue=4.4e-73) ; IPRSCAN: Phosphoglycerate mutase-like (db=superfamily db_id=SSF53254 from=1 to=244 evalue=1.2e-69) ; IPRSCAN: (db=HMMPfam db_id=PF00300 from=4 to=187 evalue=3.4e-41 interpro_id=IPR013078 interpro_description=Histidine phosphatase superfamily, clade-1) ; IPRSCAN: no description (db=HMMSmart db_id=SM00855 from=4 to=187 evalue=6.8e-24 interpro_id=IPR013078 interpro_description=Histidine phosphatase superfamily, clade-1) ; IPRSCAN: PGAM_GpmA (db=HAMAP db_id=MF_01039 from=3 to=228 evalue=45.449 interpro_id=IPR005952 interpro_description=Phosphoglycerate mutase 1 GO=Biological Process: glycolysis (GO:0006096), Molecular Function: intramolecular transferase activity, phosphotransferases (GO:0016868)) ; GENE: 28257..28991 + ( gc_cont=0.512) ; B"
                     /EC_number="5.4.2.1"
     CDS             complement(29327..30460)
                     /gene="cdz:CD31A_0536"
                     /gene_comment="B"
                     /locus_tag="DORA20.02_00028"
                     /product="cdz:CD31A_0536 putative sugar ABC transport syste ATP-binding protein; K10243 cellobiose transport system ATP-binding protein (db=KEGG) (RBH) B"
                     /note="[goid GO:0017111] [goid GO:0000166] [goid GO:0043190] [goid GO:0016820] [goid GO:0006810] [goid GO:0005215] [goid GO:0016887] [goid GO:0005524] [koid KO:K10243] DORA20.02_00028 cdz:CD31A_0536 putative sugar ABC transport syste ATP-binding protein; K10243 cellobiose transport system ATP-binding protein (db=KEGG) (RBH) ## RBH: UniRef90_H2G6A5 Putative sugar ABC transport syste ATP-binding protein n=13 Tax=Corynebacterium diphtheriae RepID=H2G6A5_CORDP (db=UNIREF) ; RBH: UniRef90_H2G6A5 Putative sugar ABC transport syste ATP-binding protein n=13 Tax=Corynebacterium diphtheriae RepID=H2G6A5_CORDP (db=UNIREF) ; BLAST: putative sugar ABC transport syste ATP-binding protein; K10243 cellobiose transport system ATP-binding protein (db=KEGG evalue=0.0 bit_score=549.0 identity=72.7 coverage=99.47089947089947) ; BLAST: Putative sugar ABC transport syste ATP-binding protein n=13 Tax=Corynebacterium diphtheriae RepID=H2G6A5_CORDP (db=UNIREF evalue=0.0 bit_score=549.0 identity=72.7 coverage=99.47089947089947) ; IPRSCAN: ABC_TRANSPORTER_1 (db=PatternScan db_id=PS00211 from=136 to=150 evalue=0.0 interpro_id=IPR017871 interpro_description=ABC transporter, conserved site GO=Molecular Function: ATP binding (GO:0005524), Molecular Function: ATPase activity (GO:0016887)) ; IPRSCAN: ATP BINDING CASSETE (ABC) TRANSPORTER (db=HMMPanther db_id=PTHR19222 from=4 to=250 evalue=1.9e-154) ; IPRSCAN: SUGAR ABC TRANSPORTER (db=HMMPanther db_id=PTHR19222:SF42 from=4 to=250 evalue=1.9e-154) ; IPRSCAN: no description (db=Gene3D db_id=G3DSA:3.40.50.300 from=1 to=239 evalue=1.4e-76) ; IPRSCAN: P-loop containing nucleoside triphosphate hydrolases (db=superfamily db_id=SSF52540 from=1 to=236 evalue=1.6e-70) ; IPRSCAN: (db=HMMPfam db_id=PF00005 from=45 to=163 evalue=5.8e-24 interpro_id=IPR003439 interpro_description=ABC transporter-like GO=Molecular Function: ATP binding (GO:0005524), Molecular Function: ATPase activity (GO:0016887)) ; IPRSCAN: MOP-like (db=superfamily db_id=SSF50331 from=238 to=375 evalue=3.8e-21 interpro_id=IPR008995 interpro_description=Molybdate/tungstate binding GO=Molecular Function: transporter activity (GO:0005215), Molecular Function: ATP binding (GO:0005524), Biological Process: transport (GO:0006810), Molecular Function: hydrolase activity, acting on acid anhydrides, catalyzing transmembrane movement of substances (GO:0016820), Cellular Component: ATP-binding cassette (ABC) transporter complex (GO:0043190)) ; IPRSCAN: no description (db=HMMSmart db_id=SM00382 from=30 to=214 evalue=2.0e-11 interpro_id=IPR003593 interpro_description=ATPase, AAA+ type, core GO=Molecular Function: nucleotide binding (GO:0000166), Molecular Function: nucleoside-triphosphatase activity (GO:0017111)) ; IPRSCAN: ABC_TRANSPORTER_2 (db=ProfileScan db_id=PS50893 from=4 to=236 evalue=32.26 interpro_id=IPR003439 interpro_description=ABC transporter-like GO=Molecular Function: ATP binding (GO:0005524), Molecular Function: ATPase activity (GO:0016887)) ; GENE: 29327..30460 + ( gc_cont=0.541) ; B"
     CDS             complement(30724..33138)
                     /gene="hypothetical"
                     /gene_comment="C"
                     /locus_tag="DORA20.02_00029"
                     /product="hypothetical protein (db=KEGG evalue=6.6e-31 bit_score=141.0 identity=23.6 coverage=95.65217391304348) (BLAST) C"
                     /note="DORA20.02_00029 hypothetical protein (db=KEGG evalue=6.6e-31 bit_score=141.0 identity=23.6 coverage=95.65217391304348) (BLAST) ## BLAST: Putative uncharacterized protein n=1 Tax=Bifidobacterium adolescentis L2-32 RepID=A7A879_BIFAD (db=UNIREF evalue=0.0 bit_score=242.0 identity=29.5 coverage=86.08695652173914) ; IPRSCAN: PR-1-like (db=superfamily db_id=SSF55797 from=170 to=317 evalue=2.0e-09 interpro_id=IPR014044 interpro_description=CAP domain) ; IPRSCAN: (db=HMMPfam db_id=PF00188 from=195 to=299 evalue=2.3e-06 interpro_id=IPR014044 interpro_description=CAP domain) ; IPRSCAN: no description (db=Gene3D db_id=G3DSA:3.40.33.10 from=173 to=317 evalue=5.3e-06 interpro_id=IPR014044 interpro_description=CAP domain) ; IPRSCAN: coiled-coil (db=Coil db_id=coil from=575 to=627 evalue=NA) ; IPRSCAN: coiled-coil (db=Coil db_id=coil from=689 to=717 evalue=NA) ; IPRSCAN: coiled-coil (db=Coil db_id=coil from=724 to=745 evalue=NA) ; IPRSCAN: coiled-coil (db=Coil db_id=coil from=1 to=74 evalue=NA) ; IPRSCAN: coiled-coil (db=Coil db_id=coil from=425 to=572 evalue=NA) ; IPRSCAN: coiled-coil (db=Coil db_id=coil from=346 to=418 evalue=NA) ; IPRSCAN: coiled-coil (db=Coil db_id=coil from=78 to=124 evalue=NA) ; IPRSCAN: seg (db=Seg db_id=seg from=374 to=408) ; IPRSCAN: seg (db=Seg db_id=seg from=2 to=28) ; IPRSCAN: seg (db=Seg db_id=seg from=79 to=123) ; IPRSCAN: seg (db=Seg db_id=seg from=482 to=493) ; IPRSCAN: seg (db=Seg db_id=seg from=505 to=527) ; IPRSCAN: seg (db=Seg db_id=seg from=536 to=555) ; IPRSCAN: seg (db=Seg db_id=seg from=566 to=628) ; IPRSCAN: seg (db=Seg db_id=seg from=683 to=702) ; IPRSCAN: seg (db=Seg db_id=seg from=704 to=727) ; IPRSCAN: seg (db=Seg db_id=seg from=779 to=791) ; IPRSCAN: transmembrane_regions (db=TMHMM db_id=tmhmm from=773 to=795) ; GENE: 30724..33138 - ( gc_cont=0.507) ; C"
     CDS             complement(2578..3609)
                     /gene="gva:HMPREF0424_0757"
                     /gene_comment="B"
                     /locus_tag="DORA20.02_00003"
                     /product="gva:HMPREF0424_0757 hypothetical protein (db=KEGG) (RBH) B"
                     /note="DORA20.02_00003 gva:HMPREF0424_0757 hypothetical protein (db=KEGG) (RBH) ## RBH: UniRef90_D0YQS6 Transposase for insertion sequence n=2 Tax=Mobiluncus mulieris RepID=D0YQS6_9ACTO (db=UNIREF) ; RBH: UniRef90_D0YQS6 Transposase for insertion sequence n=2 Tax=Mobiluncus mulieris RepID=D0YQS6_9ACTO (db=UNIREF) ; BLAST: hypothetical protein (db=KEGG evalue=0.0 bit_score=398.0 identity=53.8 coverage=97.96511627906976) ; BLAST: Transposase for insertion sequence n=2 Tax=Mobiluncus mulieris RepID=D0YQS6_9ACTO (db=UNIREF evalue=0.0 bit_score=440.0 identity=59.1 coverage=96.51162790697676) ; IPRSCAN: (db=HMMPfam db_id=PF10551 from=62 to=130 evalue=4.4e-15 interpro_id=IPR018289 interpro_description=MULE transposase domain) ; GENE: 2578..3609 + ( gc_cont=0.502) ; B"
     CDS             complement(33595..34041)
                     /gene="coiled-coil"
                     /gene_comment="D"
                     /locus_tag="DORA20.02_00030"
                     /product="coiled-coil (db=Coil db_id=coil from=56 to=84 evalue=NA) (IPRSCAN) D"
                     /note="DORA20.02_00030 coiled-coil (db=Coil db_id=coil from=56 to=84 evalue=NA) (IPRSCAN) ## IPRSCAN: seg (db=Seg db_id=seg from=59 to=75) ; IPRSCAN: seg (db=Seg db_id=seg from=126 to=139) ; IPRSCAN: transmembrane_regions (db=TMHMM db_id=tmhmm from=7 to=29) ; GENE: 33595..34041 - ( gc_cont=0.593) ; D"
     CDS             complement(34467..36233)
                     /gene="hypothetical"
                     /gene_comment="C"
                     /locus_tag="DORA20.02_00031"
                     /product="hypothetical protein (db=KEGG evalue=0.0 bit_score=237.0 identity=35.1 coverage=70.96774193548387) (BLAST) C"
                     /note="DORA20.02_00031 hypothetical protein (db=KEGG evalue=0.0 bit_score=237.0 identity=35.1 coverage=70.96774193548387) (BLAST) ## BLAST: Putative uncharacterized protein n=4 Tax=Mobiluncus curtisii RepID=D6ZK72_MOBCV (db=UNIREF evalue=0.0 bit_score=237.0 identity=35.1 coverage=70.96774193548387) ; IPRSCAN: seg (db=Seg db_id=seg from=11 to=54) ; IPRSCAN: transmembrane_regions (db=TMHMM db_id=tmhmm from=12 to=34) ; GENE: 34467..36233 - ( gc_cont=0.552) ; C"
     CDS             complement(36950..39679)
                     /gene="jde:Jden_2197"
                     /gene_comment="B"
                     /locus_tag="DORA20.02_00032"
                     /product="jde:Jden_2197 DNA topoisomerase I (EC:5.99.1.2); K03168 DNA topoisomerase I [EC:5.99.1.2] (db=KEGG) (RBH) B"
                     /note="[goid GO:0003916] [goid GO:0006265] [goid GO:0005694] [goid GO:0003677] [goid GO:0003917] [koid KO:K03168] DORA20.02_00032 jde:Jden_2197 DNA topoisomerase I (EC:5.99.1.2); K03168 DNA topoisomerase I [EC:5.99.1.2] (db=KEGG) (RBH) ## RBH: UniRef90_C7R1J9 DNA topoisomerase n=1 Tax=Jonesia denitrificans DSM 20603 RepID=C7R1J9_JONDD (db=UNIREF) ; RBH: UniRef90_C7R1J9 DNA topoisomerase n=1 Tax=Jonesia denitrificans DSM 20603 RepID=C7R1J9_JONDD (db=UNIREF) ; BLAST: DNA topoisomerase I (EC:5.99.1.2); K03168 DNA topoisomerase I [EC:5.99.1.2] (db=KEGG evalue=0.0 bit_score=1120.0 identity=63.0 coverage=98.24175824175823) ; BLAST: DNA topoisomerase n=1 Tax=Jonesia denitrificans DSM 20603 RepID=C7R1J9_JONDD (db=UNIREF evalue=0.0 bit_score=1120.0 identity=63.0 coverage=98.24175824175823) ; IPRSCAN: TOPOISOMERASE_I_PROK (db=PatternScan db_id=PS00396 from=309 to=323 evalue=0.0 interpro_id=IPR023406 interpro_description=DNA topoisomerase, type IA, active site GO=Molecular Function: DNA topoisomerase type I activity (GO:0003917)) ; IPRSCAN: topA_bact: DNA topoisomerase I (db=HMMTigr db_id=TIGR01051 from=6 to=651 evalue=3.7e-298 interpro_id=IPR005733 interpro_description=DNA topoisomerase I, bacterial-type GO=Molecular Function: DNA binding (GO:0003677), Molecular Function: DNA topoisomerase type I activity (GO:0003917), Cellular Component: chromosome (GO:0005694), Biological Process: DNA topological change (GO:0006265)) ; IPRSCAN: Prokaryotic type I DNA topoisomerase (db=superfamily db_id=SSF56712 from=3 to=587 evalue=5.2e-176 interpro_id=IPR023405 interpro_description=DNA topoisomerase, type IA, core domain) ; IPRSCAN: PROKARYOTIC DNA TOPOISOMERASE (db=HMMPanther db_id=PTHR11390 from=13 to=587 evalue=2.6e-156 interpro_id=IPR000380 interpro_description=DNA topoisomerase, type IA GO=Molecular Function: DNA binding (GO:0003677), Molecular Function: DNA topoisomerase type I activity (GO:0003917), Cellular Component: chromosome (GO:0005694), Biological Process: DNA topological change (GO:0006265)) ; IPRSCAN: (db=HMMPfam db_id=PF01131 from=141 to=583 evalue=2.4e-120 interpro_id=IPR013497 interpro_description=DNA topoisomerase, type IA, central GO=Molecular Function: DNA binding (GO:0003677), Molecular Function: DNA topoisomerase activity (GO:0003916), Cellular Component: chromosome (GO:0005694), Biological Process: DNA topological change (GO:0006265)) ; IPRSCAN: no description (db=HMMSmart db_id=SM00437 from=272 to=546 evalue=8.9e-106 interpro_id=IPR003602 interpro_description=DNA topoisomerase, type IA, DNA-binding GO=Molecular Function: DNA binding (GO:0003677), Molecular Function: DNA topoisomerase activity (GO:0003916), Cellular Component: chromosome (GO:0005694), Biological Process: DNA topological change (GO:0006265)) ; IPRSCAN: no description (db=Gene3D db_id=G3DSA:3.40.50.140 from=2 to=147 evalue=1.9e-46) ; IPRSCAN: no description (db=HMMSmart db_id=SM00436 from=117 to=205 evalue=7.1e-45 interpro_id=IPR003601 interpro_description=DNA topoisomerase, type IA, domain 2 GO=Molecular Function: DNA binding (GO:0003677), Molecular Function: DNA topoisomerase activity (GO:0003916), Cellular Component: chromosome (GO:0005694), Biological Process: DNA topological change (GO:0006265)) ; IPRSCAN: no description (db=Gene3D db_id=G3DSA:1.10.290.10 from=280 to=407 evalue=2.6e-37 interpro_id=IPR013826 interpro_description=DNA topoisomerase, type IA, central region, subdomain 3 GO=Molecular Function: DNA binding (GO:0003677), Molecular Function: DNA topoisomerase activity (GO:0003916), Cellular Component: chromosome (GO:0005694), Biological Process: DNA topological change (GO:0006265)) ; IPRSCAN: no description (db=Gene3D db_id=G3DSA:1.10.460.10 from=442 to=590 evalue=2.1e-35 interpro_id=IPR013824 interpro_description=DNA topoisomerase, type IA, central region, subdomain 1 GO=Molecular Function: DNA binding (GO:0003677), Molecular Function: DNA topoisomerase activity (GO:0003916), Cellular Component: chromosome (GO:0005694), Biological Process: DNA topological change (GO:0006265)) ; IPRSCAN: PRTPISMRASEI (db=FPrintScan db_id=PR00417 from=91 to=104 evalue=7.1e-34 interpro_id=IPR000380 interpro_description=DNA topoisomerase, type IA GO=Molecular Function: DNA binding (GO:0003677), Molecular Function: DNA topoisomerase type I activity (GO:0003917), Cellular Component: chromosome (GO:0005694), Biological Process: DNA topological change (GO:0006265)) ; IPRSCAN: PRTPISMRASEI (db=FPrintScan db_id=PR00417 from=509 to=523 evalue=7.1e-34 interpro_id=IPR000380 interpro_description=DNA topoisomerase, type IA GO=Molecular Function: DNA binding (GO:0003677), Molecular Function: DNA topoisomerase type I activity (GO:0003917), Cellular Component: chromosome (GO:0005694), Biological Process: DNA topological change (GO:0006265)) ; IPRSCAN: PRTPISMRASEI (db=FPrintScan db_id=PR00417 from=393 to=409 evalue=7.1e-34 interpro_id=IPR000380 interpro_description=DNA topoisomerase, type IA GO=Molecular Function: DNA binding (GO:0003677), Molecular Function: DNA topoisomerase type I activity (GO:0003917), Cellular Component: chromosome (GO:0005694), Biological Process: DNA topological change (GO:0006265)) ; IPRSCAN: PRTPISMRASEI (db=FPrintScan db_id=PR00417 from=314 to=323 evalue=7.1e-34 interpro_id=IPR000380 interpro_description=DNA topoisomerase, type IA GO=Molecular Function: DNA binding (GO:0003677), Molecular Function: DNA topoisomerase type I activity (GO:0003917), Cellular Component: chromosome (GO:0005694), Biological Process: DNA topological change (GO:0006265)) ; IPRSCAN: PRTPISMRASEI (db=FPrintScan db_id=PR00417 from=175 to=193 evalue=7.1e-34 interpro_id=IPR000380 interpro_description=DNA topoisomerase, type IA GO=Molecular Function: DNA binding (GO:0003677), Molecular Function: DNA topoisomerase type I activity (GO:0003917), Cellular Component: chromosome (GO:0005694), Biological Process: DNA topological change (GO:0006265)) ; IPRSCAN: no description (db=HMMSmart db_id=SM00493 from=4 to=117 evalue=5.9e-33 interpro_id=IPR006171 interpro_description=Toprim domain) ; IPRSCAN: (db=HMMPfam db_id=PF01751 from=4 to=124 evalue=3.6e-27 interpro_id=IPR006171 interpro_description=Toprim domain) ; IPRSCAN: no description (db=Gene3D db_id=G3DSA:1.10.460.10 from=148 to=208 evalue=1.5e-12 interpro_id=IPR013824 interpro_description=DNA topoisomerase, type IA, central region, subdomain 1 GO=Molecular Function: DNA binding (GO:0003677), Molecular Function: DNA topoisomerase activity (GO:0003916), Cellular Component: chromosome (GO:0005694), Biological Process: DNA topological change (GO:0006265)) ; IPRSCAN: seg (db=Seg db_id=seg from=326 to=339) ; IPRSCAN: seg (db=Seg db_id=seg from=589 to=594) ; IPRSCAN: seg (db=Seg db_id=seg from=861 to=909) ; GENE: 36950..39679 + ( gc_cont=0.549) ; B"
                     /EC_number="5.99.1.2"
     CDS             complement(39865..41256)
                     /gene="NTF2"
                     /gene_comment="C"
                     /locus_tag="DORA20.02_00033"
                     /product="NTF2 and RRM domain protein (db=KEGG evalue=4.5e-08 bit_score=65.0 identity=28.6 coverage=37.06896551724138) (BLAST) C"
                     /note="DORA20.02_00033 NTF2 and RRM domain protein (db=KEGG evalue=4.5e-08 bit_score=65.0 identity=28.6 coverage=37.06896551724138) (BLAST) ## BLAST: Putative uncharacterized protein n=1 Tax=Actinomyces graevenitzii C83 RepID=G9PHP0_9ACTO (db=UNIREF evalue=6.0e-29 bit_score=134.0 identity=26.3 coverage=87.06896551724138) ; IPRSCAN: seg (db=Seg db_id=seg from=225 to=249) ; IPRSCAN: seg (db=Seg db_id=seg from=285 to=304) ; IPRSCAN: seg (db=Seg db_id=seg from=328 to=347) ; IPRSCAN: transmembrane_regions (db=TMHMM db_id=tmhmm from=286 to=308) ; GENE: 39865..41256 - ( gc_cont=0.561) ; C"
     CDS             complement(41409..42155)
                     /gene="nrdG;"
                     /gene_comment="C"
                     /locus_tag="DORA20.02_00034"
                     /product="nrdG; anaerobic ribonucleoside-triphosphate reductase activating protein; K04069 pyruvate formate lyase activating enzyme [EC:1.97.1.4] (db=KEGG evalue=0.0 bit_score=226.0 identity=50.4 coverage=90.76305220883533) (BLAST) C"
                     /note="[goid GO:0051536] [goid GO:0003824] [koid KO:K04069] DORA20.02_00034 nrdG; anaerobic ribonucleoside-triphosphate reductase activating protein; K04069 pyruvate formate lyase activating enzyme [EC:1.97.1.4] (db=KEGG evalue=0.0 bit_score=226.0 identity=50.4 coverage=90.76305220883533) (BLAST) ## BLAST: Anaerobic ribonucleoside-triphosphate reductase activating protein n=1 Tax=Actinomyces graevenitzii C83 RepID=G9PHV9_9ACTO (db=UNIREF evalue=0.0 bit_score=259.0 identity=56.9 coverage=90.76305220883533) ; IPRSCAN: NrdG2: anaerobic ribonucleoside-triphosphate (db=HMMTigr db_id=TIGR02495 from=21 to=209 evalue=1.8e-69 interpro_id=IPR012840 interpro_description=Ribonucleoside-triphosphate reductase, anaerobic-like) ; IPRSCAN: Radical SAM enzymes (db=superfamily db_id=SSF102114 from=28 to=245 evalue=2.2e-17) ; IPRSCAN: (db=HMMPfam db_id=PF04055 from=41 to=187 evalue=9.7e-15 interpro_id=IPR007197 interpro_description=Radical SAM GO=Molecular Function: catalytic activity (GO:0003824), Molecular Function: iron-sulfur cluster binding (GO:0051536)) ; IPRSCAN: seg (db=Seg db_id=seg from=71 to=83) ; GENE: 41409..42155 - ( gc_cont=0.576) ; C"
                     /EC_number="1.97.1.4"
     CDS             complement(42148..43971)
                     /gene="mcu:HMPREF0573_10832"
                     /gene_comment="B"
                     /locus_tag="DORA20.02_00035"
                     /product="mcu:HMPREF0573_10832 nrdD; anaerobic ribonucleoside triphosphate reductase (EC:1.17.4.2); K00527 ribonucleoside-triphosphate reductase [EC:1.17.4.2] (db=KEGG) (RBH) B"
                     /note="[goid GO:0055114] [goid GO:0016491] [goid GO:0008998] [koid KO:K00527] DORA20.02_00035 mcu:HMPREF0573_10832 nrdD; anaerobic ribonucleoside triphosphate reductase (EC:1.17.4.2); K00527 ribonucleoside-triphosphate reductase [EC:1.17.4.2] (db=KEGG) (RBH) ## RBH: UniRef90_G9PHV8 Anaerobic ribonucleoside-triphosphate reductase n=1 Tax=Actinomyces graevenitzii C83 RepID=G9PHV8_9ACTO (db=UNIREF) ; RBH: UniRef90_G9PHV8 Anaerobic ribonucleoside-triphosphate reductase n=1 Tax=Actinomyces graevenitzii C83 RepID=G9PHV8_9ACTO (db=UNIREF) ; BLAST: nrdD; anaerobic ribonucleoside triphosphate reductase (EC:1.17.4.2); K00527 ribonucleoside-triphosphate reductase [EC:1.17.4.2] (db=KEGG evalue=0.0 bit_score=966.0 identity=75.6 coverage=98.02631578947368) ; BLAST: Anaerobic ribonucleoside-triphosphate reductase n=1 Tax=Actinomyces graevenitzii C83 RepID=G9PHV8_9ACTO (db=UNIREF evalue=0.0 bit_score=1007.0 identity=78.1 coverage=99.17763157894737) ; IPRSCAN: NrdD: anaerobic ribonucleoside-triphosphate (db=HMMTigr db_id=TIGR02487 from=29 to=600 evalue=8.2e-177 interpro_id=IPR012833 interpro_description=Ribonucleoside-triphosphate reductase, anaerobic GO=Molecular Function: ribonucleoside-triphosphate reductase activity (GO:0008998), Molecular Function: oxidoreductase activity (GO:0016491), Biological Process: oxidation-reduction process (GO:0055114)) ; IPRSCAN: no description (db=Gene3D db_id=G3DSA:3.20.70.20 from=46 to=580 evalue=7.7e-166) ; IPRSCAN: PFL-like glycyl radical enzymes (db=superfamily db_id=SSF51998 from=31 to=585 evalue=5.7e-158) ; GENE: 42148..43971 - ( gc_cont=0.537) ; B"
                     /EC_number="1.17.4.2"
     CDS             complement(44223..44696)
                     /gene="seg"
                     /gene_comment="D"
                     /locus_tag="DORA20.02_00036"
                     /product="seg (db=Seg db_id=seg from=16 to=29) (IPRSCAN) D"
                     /note="DORA20.02_00036 seg (db=Seg db_id=seg from=16 to=29) (IPRSCAN) ## IPRSCAN: seg (db=Seg db_id=seg from=48 to=59) ; IPRSCAN: seg (db=Seg db_id=seg from=119 to=134) ; IPRSCAN: transmembrane_regions (db=TMHMM db_id=tmhmm from=13 to=32) ; IPRSCAN: transmembrane_regions (db=TMHMM db_id=tmhmm from=36 to=58) ; IPRSCAN: transmembrane_regions (db=TMHMM db_id=tmhmm from=70 to=92) ; IPRSCAN: transmembrane_regions (db=TMHMM db_id=tmhmm from=118 to=140) ; GENE: 44223..44696 - ( gc_cont=0.601) ; D"
     CDS             complement(44683..45174)
                     /gene="PA-phosphatase"
                     /gene_comment="C"
                     /locus_tag="DORA20.02_00037"
                     /product="PA-phosphatase like phosphoesterase (db=KEGG evalue=2.4e-12 bit_score=77.0 identity=37.1 coverage=70.1219512195122) (BLAST) C"
                     /note="[goid GO:0016020] [goid GO:0003824] DORA20.02_00037 PA-phosphatase like phosphoesterase (db=KEGG evalue=2.4e-12 bit_score=77.0 identity=37.1 coverage=70.1219512195122) (BLAST) ## BLAST: Phosphoesterase PA-phosphatase related n=1 Tax=Jonesia denitrificans DSM 20603 RepID=C7R1K0_JONDD (db=UNIREF evalue=3.1e-12 bit_score=77.0 identity=37.1 coverage=70.1219512195122) ; IPRSCAN: Acid phosphatase/Vanadium-dependent haloperoxidase (db=superfamily db_id=SSF48317 from=6 to=136 evalue=1.5e-07 interpro_id=IPR000326 interpro_description=Phosphatidic acid phosphatase type 2/haloperoxidase GO=Molecular Function: catalytic activity (GO:0003824), Cellular Component: membrane (GO:0016020)) ; IPRSCAN: PROKAR_LIPOPROTEIN (db=ProfileScan db_id=PS51257 from=1 to=30 evalue=6.0) ; IPRSCAN: transmembrane_regions (db=TMHMM db_id=tmhmm from=65 to=87) ; IPRSCAN: transmembrane_regions (db=TMHMM db_id=tmhmm from=13 to=35) ; IPRSCAN: seg (db=Seg db_id=seg from=71 to=93) ; IPRSCAN: seg (db=Seg db_id=seg from=137 to=152) ; GENE: 44683..45174 - ( gc_cont=0.587) ; C"
     CDS             complement(45275..46927)
                     /gene="cfl:Cfla_2771"
                     /gene_comment="B"
                     /locus_tag="DORA20.02_00038"
                     /product="cfl:Cfla_2771 hypothetical protein; K06877 DEAD/DEAH box helicase domain-containing protein (db=KEGG) (RBH) B"
                     /note="[goid GO:0004386] [goid GO:0008026] [goid GO:0005524] [goid GO:0003676] [koid KO:K06877] DORA20.02_00038 cfl:Cfla_2771 hypothetical protein; K06877 DEAD/DEAH box helicase domain-containing protein (db=KEGG) (RBH) ## RBH: UniRef90_D5UJL8 Putative uncharacterized protein n=1 Tax=Cellulomonas flavigena DSM 20109 RepID=D5UJL8_CELFN (db=UNIREF) ; RBH: UniRef90_D5UJL8 Putative uncharacterized protein n=1 Tax=Cellulomonas flavigena DSM 20109 RepID=D5UJL8_CELFN (db=UNIREF) ; BLAST: hypothetical protein; K06877 DEAD/DEAH box helicase domain-containing protein (db=KEGG evalue=0.0 bit_score=434.0 identity=43.3 coverage=94.01088929219601) ; BLAST: Putative uncharacterized protein n=1 Tax=Cellulomonas flavigena DSM 20109 RepID=D5UJL8_CELFN (db=UNIREF evalue=0.0 bit_score=434.0 identity=43.3 coverage=94.01088929219601) ; IPRSCAN: P-loop containing nucleoside triphosphate hydrolases (db=superfamily db_id=SSF52540 from=62 to=459 evalue=2.1e-41) ; IPRSCAN: no description (db=HMMSmart db_id=SM00487 from=50 to=260 evalue=1.1e-27 interpro_id=IPR014001 interpro_description=DEAD-like helicase) ; IPRSCAN: no description (db=Gene3D db_id=G3DSA:3.40.50.300 from=38 to=249 evalue=3.2e-25) ; IPRSCAN: (db=HMMPfam db_id=PF00270 from=57 to=228 evalue=4.2e-20 interpro_id=IPR011545 interpro_description=DNA/RNA helicase, DEAD/DEAH box type, N-terminal GO=Molecular Function: nucleic acid binding (GO:0003676), Molecular Function: ATP binding (GO:0005524), Molecular Function: ATP-dependent helicase activity (GO:0008026)) ; IPRSCAN: DEAD BOX ATP-DEPENDENT RNA HELICASE (db=HMMPanther db_id=PTHR10967 from=40 to=450 evalue=6.0e-15) ; IPRSCAN: no description (db=Gene3D db_id=G3DSA:3.40.50.300 from=335 to=450 evalue=1.9e-13) ; IPRSCAN: no description (db=HMMSmart db_id=SM00490 from=357 to=438 evalue=5.2e-10 interpro_id=IPR001650 interpro_description=Helicase, C-terminal GO=Molecular Function: nucleic acid binding (GO:0003676), Molecular Function: helicase activity (GO:0004386), Molecular Function: ATP binding (GO:0005524)) ; IPRSCAN: (db=HMMPfam db_id=PF00271 from=369 to=438 evalue=8.1e-10 interpro_id=IPR001650 interpro_description=Helicase, C-terminal GO=Molecular Function: nucleic acid binding (GO:0003676), Molecular Function: helicase activity (GO:0004386), Molecular Function: ATP binding (GO:0005524)) ; IPRSCAN: HELICASE_CTER (db=ProfileScan db_id=PS51194 from=326 to=478 evalue=12.869 interpro_id=IPR001650 interpro_description=Helicase, C-terminal GO=Molecular Function: nucleic acid binding (GO:0003676), Molecular Function: helicase activity (GO:0004386), Molecular Function: ATP binding (GO:0005524)) ; IPRSCAN: HELICASE_ATP_BIND_1 (db=ProfileScan db_id=PS51192 from=62 to=245 evalue=17.909 interpro_id=IPR014001 interpro_description=DEAD-like helicase) ; IPRSCAN: seg (db=Seg db_id=seg from=201 to=212) ; IPRSCAN: seg (db=Seg db_id=seg from=380 to=390) ; GENE: 45275..46927 + ( gc_cont=0.554) ; B"
     CDS             complement(47043..47780)
                     /gene="DEAD/DEAH"
                     /gene_comment="C"
                     /locus_tag="DORA20.02_00039"
                     /product="DEAD/DEAH box helicase; K06877 DEAD/DEAH box helicase domain-containing protein (db=KEGG evalue=0.0 bit_score=214.0 identity=43.8 coverage=93.08943089430895) (BLAST) C"
                     /note="[koid KO:K06877] DORA20.02_00039 DEAD/DEAH box helicase; K06877 DEAD/DEAH box helicase domain-containing protein (db=KEGG evalue=0.0 bit_score=214.0 identity=43.8 coverage=93.08943089430895) (BLAST) ## BLAST: DEAD/DEAH box helicase domain protein n=1 Tax=Beutenbergia cavernae DSM 12333 RepID=C5BXZ3_BEUC1 (db=UNIREF evalue=0.0 bit_score=214.0 identity=43.8 coverage=93.08943089430895) ; IPRSCAN: (db=HMMPfam db_id=PF09369 from=130 to=210 evalue=9.4e-20 interpro_id=IPR018973 interpro_description=DEAD/DEAH-box helicase, putative) ; IPRSCAN: seg (db=Seg db_id=seg from=115 to=128) ; IPRSCAN: seg (db=Seg db_id=seg from=96 to=109) ; GENE: 47043..47780 + ( gc_cont=0.538) ; C"
     CDS             complement(3912..4343)
                     /gene="3912..4343"
                     /gene_comment="E"
                     /locus_tag="DORA20.02_00004"
                     /product="3912..4343 + ( gc_cont=0.539) (GENE) E"
                     /note="DORA20.02_00004 3912..4343 + ( gc_cont=0.539) (GENE) ## E"
     CDS             complement(47791..48171)
                     /gene="hypothetical"
                     /gene_comment="C"
                     /locus_tag="DORA20.02_00040"
                     /product="hypothetical protein (db=KEGG evalue=2.3e-10 bit_score=70.0 identity=36.4 coverage=90.5511811023622) (BLAST) C"
                     /note="DORA20.02_00040 hypothetical protein (db=KEGG evalue=2.3e-10 bit_score=70.0 identity=36.4 coverage=90.5511811023622) (BLAST) ## BLAST: Putative uncharacterized protein n=2 Tax=Bifidobacterium animalis subsp. lactis RepID=G0H7T3_BIFAN (db=UNIREF evalue=6.5e-10 bit_score=69.0 identity=36.4 coverage=84.25196850393701) ; IPRSCAN: tadE_like_DECH: helicase/secretion nei (db=HMMTigr db_id=TIGR03816 from=16 to=121 evalue=1.4e-24 interpro_id=IPR021202 interpro_description=Helicase/secretion neighbourhood TadE-like protein) ; IPRSCAN: seg (db=Seg db_id=seg from=24 to=45) ; IPRSCAN: transmembrane_regions (db=TMHMM db_id=tmhmm from=20 to=42) ; IPRSCAN: seg (db=Seg db_id=seg from=51 to=65) ; GENE: 47791..48171 - ( gc_cont=0.559) ; C"
     CDS             complement(48168..48503)
                     /gene="(db=HMMPfam"
                     /gene_comment="D"
                     /locus_tag="DORA20.02_00041"
                     /product="(db=HMMPfam db_id=PF07811 from=8 to=50 evalue=5.5e-07 interpro_id=IPR012495 interpro_description=TadE-like) (IPRSCAN) D"
                     /note="DORA20.02_00041 (db=HMMPfam db_id=PF07811 from=8 to=50 evalue=5.5e-07 interpro_id=IPR012495 interpro_description=TadE-like) (IPRSCAN) ## IPRSCAN: seg (db=Seg db_id=seg from=10 to=26) ; IPRSCAN: transmembrane_regions (db=TMHMM db_id=tmhmm from=15 to=37) ; GENE: 48168..48503 - ( gc_cont=0.595) ; D"
     CDS             complement(48574..48786)
                     /gene="hypothetical"
                     /gene_comment="C"
                     /locus_tag="DORA20.02_00042"
                     /product="hypothetical protein (db=KEGG evalue=1.9e-11 bit_score=73.0 identity=67.3 coverage=71.83098591549296) (BLAST) C"
                     /note="DORA20.02_00042 hypothetical protein (db=KEGG evalue=1.9e-11 bit_score=73.0 identity=67.3 coverage=71.83098591549296) (BLAST) ## BLAST: Putative uncharacterized protein n=4 Tax=Mobiluncus curtisii RepID=E0N490_9ACTO (db=UNIREF evalue=2.5e-11 bit_score=73.0 identity=67.3 coverage=71.83098591549296) ; IPRSCAN: transmembrane_regions (db=TMHMM db_id=tmhmm from=34 to=56) ; IPRSCAN: seg (db=Seg db_id=seg from=38 to=49) ; GENE: 48574..48786 - ( gc_cont=0.521) ; C"
     CDS             complement(48912..50390)
                     /gene="iva:Isova_2863"
                     /gene_comment="B"
                     /locus_tag="DORA20.02_00043"
                     /product="iva:Isova_2863 glutamate-1-semialdehyde 2,1-aminomutase (EC:5.4.3.8); K01845 glutamate-1-semialdehyde 2,1-aminomutase [EC:5.4.3.8] (db=KEGG) (RBH) B"
                     /note="[goid GO:0003824] [goid GO:0030170] [goid GO:0008483] [goid GO:0042286] [goid GO:0033014] [koid KO:K01845] DORA20.02_00043 iva:Isova_2863 glutamate-1-semialdehyde 2,1-aminomutase (EC:5.4.3.8); K01845 glutamate-1-semialdehyde 2,1-aminomutase [EC:5.4.3.8] (db=KEGG) (RBH) ## RBH: UniRef90_F6FVP8 Glutamate-1-semialdehyde 2,1-aminomutase n=1 Tax=Isoptericola variabilis 225 RepID=F6FVP8_ISOV2 (db=UNIREF) ; RBH: UniRef90_F6FVP8 Glutamate-1-semialdehyde 2,1-aminomutase n=1 Tax=Isoptericola variabilis 225 RepID=F6FVP8_ISOV2 (db=UNIREF) ; BLAST: glutamate-1-semialdehyde 2,1-aminomutase (EC:5.4.3.8); K01845 glutamate-1-semialdehyde 2,1-aminomutase [EC:5.4.3.8] (db=KEGG evalue=0.0 bit_score=567.0 identity=61.3 coverage=92.2920892494929) ; BLAST: Glutamate-1-semialdehyde 2,1-aminomutase n=1 Tax=Isoptericola variabilis 225 RepID=F6FVP8_ISOV2 (db=UNIREF evalue=0.0 bit_score=567.0 identity=61.3 coverage=92.2920892494929) ; IPRSCAN: hemL: glutamate-1-semialdehyde-2,1-aminomuta (db=HMMTigr db_id=TIGR00713 from=28 to=487 evalue=6.0e-200 interpro_id=IPR004639 interpro_description=Tetrapyrrole biosynthesis, glutamate-1-semialdehyde aminotransferase GO=Biological Process: tetrapyrrole biosynthetic process (GO:0033014), Molecular Function: glutamate-1-semialdehyde 2,1-aminomutase activity (GO:0042286)) ; IPRSCAN: AMINOTRANSFERASE CLASS III (db=HMMPanther db_id=PTHR11986 from=46 to=488 evalue=2.8e-165 interpro_id=IPR005814 interpro_description=Aminotransferase class-III GO=Molecular Function: transaminase activity (GO:0008483), Molecular Function: pyridoxal phosphate binding (GO:0030170)) ; IPRSCAN: GLUTAMATE-1-SEMIALDEHYDE 2,1-AMINOMUTASE (db=HMMPanther db_id=PTHR11986:SF5 from=46 to=488 evalue=2.8e-165 interpro_id=IPR004639 interpro_description=Tetrapyrrole biosynthesis, glutamate-1-semialdehyde aminotransferase GO=Biological Process: tetrapyrrole biosynthetic process (GO:0033014), Molecular Function: glutamate-1-semialdehyde 2,1-aminomutase activity (GO:0042286)) ; IPRSCAN: PLP-dependent transferases (db=superfamily db_id=SSF53383 from=24 to=484 evalue=1.2e-100 interpro_id=IPR015424 interpro_description=Pyridoxal phosphate-dependent transferase, major domain) ; IPRSCAN: no description (db=Gene3D db_id=G3DSA:3.40.640.10 from=94 to=373 evalue=4.5e-66 interpro_id=IPR015421 interpro_description=Pyridoxal phosphate-dependent transferase, major region, subdomain 1 GO=Molecular Function: catalytic activity (GO:0003824), Molecular Function: pyridoxal phosphate binding (GO:0030170)) ; IPRSCAN: (db=HMMPfam db_id=PF00202 from=60 to=281 evalue=1.5e-43 interpro_id=IPR005814 interpro_description=Aminotransferase class-III GO=Molecular Function: transaminase activity (GO:0008483), Molecular Function: pyridoxal phosphate binding (GO:0030170)) ; IPRSCAN: (db=HMMPfam db_id=PF00202 from=308 to=414 evalue=1.3e-14 interpro_id=IPR005814 interpro_description=Aminotransferase class-III GO=Molecular Function: transaminase activity (GO:0008483), Molecular Function: pyridoxal phosphate binding (GO:0030170)) ; IPRSCAN: HemL_aminotrans_3 (db=HAMAP db_id=MF_00375 from=28 to=484 evalue=88.397 interpro_id=IPR004639 interpro_description=Tetrapyrrole biosynthesis, glutamate-1-semialdehyde aminotransferase GO=Biological Process: tetrapyrrole biosynthetic process (GO:0033014), Molecular Function: glutamate-1-semialdehyde 2,1-aminomutase activity (GO:0042286)) ; GENE: 48912..50390 + ( gc_cont=0.561) ; B"
                     /EC_number="5.4.3.8"
     CDS             complement(50610..52040)
                     /gene="transmembrane_regions"
                     /gene_comment="D"
                     /locus_tag="DORA20.02_00044"
                     /product="transmembrane_regions (db=TMHMM db_id=tmhmm from=450 to=472) (IPRSCAN) D"
                     /note="DORA20.02_00044 transmembrane_regions (db=TMHMM db_id=tmhmm from=450 to=472) (IPRSCAN) ## IPRSCAN: seg (db=Seg db_id=seg from=1 to=14) ; IPRSCAN: seg (db=Seg db_id=seg from=23 to=44) ; IPRSCAN: seg (db=Seg db_id=seg from=272 to=316) ; IPRSCAN: seg (db=Seg db_id=seg from=345 to=357) ; IPRSCAN: seg (db=Seg db_id=seg from=408 to=421) ; IPRSCAN: seg (db=Seg db_id=seg from=455 to=470) ; GENE: 50610..52040 + ( gc_cont=0.534) ; D"
     CDS             complement(52041..52757)
                     /gene="52041..52757"
                     /gene_comment="E"
                     /locus_tag="DORA20.02_00045"
                     /product="52041..52757 + ( gc_cont=0.554) (GENE) E"
                     /note="DORA20.02_00045 52041..52757 + ( gc_cont=0.554) (GENE) ## E"
     CDS             complement(52800..53855)
                     /gene="bcv:Bcav_3969"
                     /gene_comment="B"
                     /locus_tag="DORA20.02_00046"
                     /product="bcv:Bcav_3969 histidinol-phosphate aminotransferase; K00817 histidinol-phosphate aminotransferase [EC:2.6.1.9] (db=KEGG) (RBH) B"
                     /note="[goid GO:0016769] [goid GO:0009058] [goid GO:0030170] [goid GO:0003824] [goid GO:0004400] [goid GO:0000105] [goid GO:0016740] [goid GO:0008152] [koid KO:K00817] DORA20.02_00046 bcv:Bcav_3969 histidinol-phosphate aminotransferase; K00817 histidinol-phosphate aminotransferase [EC:2.6.1.9] (db=KEGG) (RBH) ## RBH: UniRef90_C5C570 Putative phenylalanine aminotransferase n=1 Tax=Beutenbergia cavernae DSM 12333 RepID=C5C570_BEUC1 (db=UNIREF) ; RBH: UniRef90_C5C570 Putative phenylalanine aminotransferase n=1 Tax=Beutenbergia cavernae DSM 12333 RepID=C5C570_BEUC1 (db=UNIREF) ; BLAST: histidinol-phosphate aminotransferase; K00817 histidinol-phosphate aminotransferase [EC:2.6.1.9] (db=KEGG evalue=0.0 bit_score=325.0 identity=50.1 coverage=95.45454545454545) ; BLAST: Putative phenylalanine aminotransferase n=1 Tax=Beutenbergia cavernae DSM 12333 RepID=C5C570_BEUC1 (db=UNIREF evalue=0.0 bit_score=325.0 identity=50.1 coverage=95.45454545454545) ; IPRSCAN: AA_TRANSFER_CLASS_2 (db=PatternScan db_id=PS00599 from=215 to=224 evalue=0.0 interpro_id=IPR001917 interpro_description=Aminotransferase, class-II, pyridoxal-phosphate binding site GO=Biological Process: metabolic process (GO:0008152), Molecular Function: transferase activity (GO:0016740)) ; IPRSCAN: hisC: histidinol-phosphate transaminase (db=HMMTigr db_id=TIGR01141 from=7 to=348 evalue=1.8e-90 interpro_id=IPR005861 interpro_description=Histidinol-phosphate aminotransferase family GO=Biological Process: histidine biosynthetic process (GO:0000105), Molecular Function: histidinol-phosphate transaminase activity (GO:0004400)) ; IPRSCAN: SUBGROUP I AMINOTRANSFERASE RELATED (db=HMMPanther db_id=PTHR11751 from=37 to=349 evalue=2.1e-72) ; IPRSCAN: HISTIDINOL-PHOSPHATE AMINOTRANSFERASE (db=HMMPanther db_id=PTHR11751:SF3 from=37 to=349 evalue=2.1e-72) ; IPRSCAN: PLP-dependent transferases (db=superfamily db_id=SSF53383 from=1 to=348 evalue=8.9e-71 interpro_id=IPR015424 interpro_description=Pyridoxal phosphate-dependent transferase, major domain) ; IPRSCAN: no description (db=Gene3D db_id=G3DSA:3.40.640.10 from=38 to=263 evalue=2.2e-49 interpro_id=IPR015421 interpro_description=Pyridoxal phosphate-dependent transferase, major region, subdomain 1 GO=Molecular Function: catalytic activity (GO:0003824), Molecular Function: pyridoxal phosphate binding (GO:0030170)) ; IPRSCAN: (db=HMMPfam db_id=PF00155 from=25 to=345 evalue=1.2e-41 interpro_id=IPR004839 interpro_description=Aminotransferase, class I/classII GO=Biological Process: biosynthetic process (GO:0009058), Molecular Function: transferase activity, transferring nitrogenous groups (GO:0016769), Molecular Function: pyridoxal phosphate binding (GO:0030170)) ; IPRSCAN: HisC_aminotrans_2 (db=HAMAP db_id=MF_01023 from=5 to=349 evalue=48.597 interpro_id=IPR005861 interpro_description=Histidinol-phosphate aminotransferase family GO=Biological Process: histidine biosynthetic process (GO:0000105), Molecular Function: histidinol-phosphate transaminase activity (GO:0004400)) ; IPRSCAN: seg (db=Seg db_id=seg from=173 to=184) ; IPRSCAN: seg (db=Seg db_id=seg from=251 to=266) ; GENE: 52800..53855 - ( gc_cont=0.555) ; B"
                     /EC_number="2.6.1.9"
     CDS             complement(54047..55492)
                     /gene="bcv:Bcav_3976"
                     /gene_comment="B"
                     /locus_tag="DORA20.02_00047"
                     /product="bcv:Bcav_3976 adenylosuccinate lyase (EC:4.3.2.2); K01756 adenylosuccinate lyase [EC:4.3.2.2] (db=KEGG) (RBH) B"
                     /note="[goid GO:0006188] [goid GO:0009152] [goid GO:0004018] [goid GO:0003824] [koid KO:K01756] DORA20.02_00047 bcv:Bcav_3976 adenylosuccinate lyase (EC:4.3.2.2); K01756 adenylosuccinate lyase [EC:4.3.2.2] (db=KEGG) (RBH) ## RBH: UniRef90_C5C577 Adenylosuccinate lyase n=1 Tax=Beutenbergia cavernae DSM 12333 RepID=C5C577_BEUC1 (db=UNIREF) ; RBH: UniRef90_C5C577 Adenylosuccinate lyase n=1 Tax=Beutenbergia cavernae DSM 12333 RepID=C5C577_BEUC1 (db=UNIREF) ; BLAST: adenylosuccinate lyase (EC:4.3.2.2); K01756 adenylosuccinate lyase [EC:4.3.2.2] (db=KEGG evalue=0.0 bit_score=616.0 identity=66.7 coverage=95.64315352697096) ; BLAST: Adenylosuccinate lyase n=1 Tax=Beutenbergia cavernae DSM 12333 RepID=C5C577_BEUC1 (db=UNIREF evalue=0.0 bit_score=616.0 identity=66.7 coverage=95.64315352697096) ; IPRSCAN: FUMARATE_LYASES (db=PatternScan db_id=PS00163 from=310 to=319 evalue=0.0 interpro_id=IPR020557 interpro_description=Fumarate lyase, conserved site GO=Molecular Function: catalytic activity (GO:0003824)) ; IPRSCAN: ADENYLOSUCCINATE LYASE (db=HMMPanther db_id=PTHR11444:SF2 from=15 to=475 evalue=1.6e-95 interpro_id=IPR004769 interpro_description=Adenylosuccinate lyase GO=Molecular Function: N6-(1,2-dicarboxyethyl)AMP AMP-lyase (fumarate-forming) activity (GO:0004018), Biological Process: purine ribonucleotide biosynthetic process (GO:0009152)) ; IPRSCAN: ASPARTATEAMMONIA/ARGININOSUCCINATE/ADENYLOSUCCINATE LYASE (db=HMMPanther db_id=PTHR11444 from=15 to=475 evalue=1.6e-95) ; IPRSCAN: L-aspartase-like (db=superfamily db_id=SSF48557 from=6 to=465 evalue=3.2e-93 interpro_id=IPR008948 interpro_description=L-Aspartase-like GO=Molecular Function: catalytic activity (GO:0003824)) ; IPRSCAN: no description (db=Gene3D db_id=G3DSA:1.20.200.10 from=136 to=438 evalue=6.5e-75) ; IPRSCAN: (db=HMMPfam db_id=PF00206 from=23 to=326 evalue=7.6e-45 interpro_id=IPR022761 interpro_description=Lyase 1, N-terminal) ; IPRSCAN: (db=HMMPfam db_id=PF08328 from=347 to=466 evalue=1.1e-41 interpro_id=IPR013539 interpro_description=Adenylosuccinate lyase C-terminal/plant GO=Molecular Function: N6-(1,2-dicarboxyethyl)AMP AMP-lyase (fumarate-forming) activity (GO:0004018), Biological Process: IMP biosynthetic process (GO:0006188)) ; IPRSCAN: FUMRATELYASE (db=FPrintScan db_id=PR00149 from=266 to=293 evalue=1.0e-13 interpro_id=IPR000362 interpro_description=Fumarate lyase) ; IPRSCAN: FUMRATELYASE (db=FPrintScan db_id=PR00149 from=310 to=326 evalue=1.0e-13 interpro_id=IPR000362 interpro_description=Fumarate lyase) ; IPRSCAN: FUMRATELYASE (db=FPrintScan db_id=PR00149 from=132 to=150 evalue=1.0e-13 interpro_id=IPR000362 interpro_description=Fumarate lyase) ; IPRSCAN: FUMRATELYASE (db=FPrintScan db_id=PR00149 from=178 to=196 evalue=1.0e-13 interpro_id=IPR000362 interpro_description=Fumarate lyase) ; IPRSCAN: seg (db=Seg db_id=seg from=447 to=461) ; GENE: 54047..55492 + ( gc_cont=0.518) ; B"
                     /EC_number="4.3.2.2"
     CDS             complement(55722..57068)
                     /gene="transmembrane_regions"
                     /gene_comment="D"
                     /locus_tag="DORA20.02_00048"
                     /product="transmembrane_regions (db=TMHMM db_id=tmhmm from=9 to=31) (IPRSCAN) D"
                     /note="DORA20.02_00048 transmembrane_regions (db=TMHMM db_id=tmhmm from=9 to=31) (IPRSCAN) ## IPRSCAN: transmembrane_regions (db=TMHMM db_id=tmhmm from=419 to=441) ; IPRSCAN: seg (db=Seg db_id=seg from=18 to=34) ; IPRSCAN: seg (db=Seg db_id=seg from=121 to=134) ; IPRSCAN: seg (db=Seg db_id=seg from=286 to=321) ; IPRSCAN: seg (db=Seg db_id=seg from=348 to=367) ; IPRSCAN: seg (db=Seg db_id=seg from=395 to=408) ; IPRSCAN: seg (db=Seg db_id=seg from=419 to=441) ; GENE: 55722..57068 + ( gc_cont=0.552) ; D"
     CDS             complement(57246..57521)
                     /gene="heavy"
                     /gene_comment="C"
                     /locus_tag="DORA20.02_00049"
                     /product="heavy metal transport/detoxification protein (db=KEGG evalue=2.2e-07 bit_score=60.0 identity=38.6 coverage=75.0) (BLAST) C"
                     /note="[goid GO:0046872] [goid GO:0030001] DORA20.02_00049 heavy metal transport/detoxification protein (db=KEGG evalue=2.2e-07 bit_score=60.0 identity=38.6 coverage=75.0) (BLAST) ## BLAST: COP associated protein n=1 Tax=Actinomyces sp. oral taxon 848 str. F0332 RepID=D0WKF4_9ACTO (db=UNIREF evalue=1.2e-10 bit_score=71.0 identity=49.3 coverage=79.34782608695652) ; IPRSCAN: HMA, heavy metal-associated domain (db=superfamily db_id=SSF55008 from=14 to=90 evalue=7.3e-14 interpro_id=IPR006121 interpro_description=Heavy metal-associated domain, HMA GO=Biological Process: metal ion transport (GO:0030001), Molecular Function: metal ion binding (GO:0046872)) ; IPRSCAN: no description (db=Gene3D db_id=G3DSA:3.30.70.100 from=15 to=89 evalue=1.5e-09) ; IPRSCAN: (db=HMMPfam db_id=PF00403 from=21 to=82 evalue=3.2e-08 interpro_id=IPR006121 interpro_description=Heavy metal-associated domain, HMA GO=Biological Process: metal ion transport (GO:0030001), Molecular Function: metal ion binding (GO:0046872)) ; IPRSCAN: COPPER-TRANSPORTING ATPASE P-TYPE (COPA) (db=HMMPanther db_id=PTHR11939:SF39 from=18 to=91 evalue=0.00029) ; IPRSCAN: CATION-TRANSPORTING ATPASE (db=HMMPanther db_id=PTHR11939 from=18 to=91 evalue=0.00029) ; IPRSCAN: HMA_2 (db=ProfileScan db_id=PS50846 from=17 to=85 evalue=14.666 interpro_id=IPR006121 interpro_description=Heavy metal-associated domain, HMA GO=Biological Process: metal ion transport (GO:0030001), Molecular Function: metal ion binding (GO:0046872)) ; GENE: 57246..57521 + ( gc_cont=0.442) ; C"
     CDS             complement(4302..5012)
                     /gene="hypothetical"
                     /gene_comment="C"
                     /locus_tag="DORA20.02_00005"
                     /product="hypothetical protein (db=KEGG evalue=1.6e-30 bit_score=138.0 identity=34.8 coverage=78.90295358649789) (BLAST) C"
                     /note="DORA20.02_00005 hypothetical protein (db=KEGG evalue=1.6e-30 bit_score=138.0 identity=34.8 coverage=78.90295358649789) (BLAST) ## BLAST: Putative uncharacterized protein n=3 Tax=Actinomyces RepID=A7BAS9_9ACTO (db=UNIREF evalue=3.3e-31 bit_score=141.0 identity=53.8 coverage=49.36708860759494) ; IPRSCAN: (db=HMMPfam db_id=PF12089 from=118 to=236 evalue=2.3e-38 interpro_id=IPR021949 interpro_description=Domain of unknown function DUF3566. transmembrane) ; IPRSCAN: seg (db=Seg db_id=seg from=150 to=159) ; IPRSCAN: seg (db=Seg db_id=seg from=104 to=112) ; IPRSCAN: seg (db=Seg db_id=seg from=67 to=85) ; IPRSCAN: transmembrane_regions (db=TMHMM db_id=tmhmm from=136 to=158) ; IPRSCAN: transmembrane_regions (db=TMHMM db_id=tmhmm from=199 to=221) ; GENE: 4302..5012 - ( gc_cont=0.522) ; C"
     CDS             complement(57553..58212)
                     /gene="DedA"
                     /gene_comment="C"
                     /locus_tag="DORA20.02_00050"
                     /product="DedA family protein; K03975 membrane-associated protein (db=KEGG evalue=0.0 bit_score=225.0 identity=51.0 coverage=94.54545454545455) (BLAST) C"
                     /note="[koid KO:K03975] DORA20.02_00050 DedA family protein; K03975 membrane-associated protein (db=KEGG evalue=0.0 bit_score=225.0 identity=51.0 coverage=94.54545454545455) (BLAST) ## BLAST: DedA family protein n=4 Tax=Mobiluncus mulieris RepID=C2KTY8_9ACTO (db=UNIREF evalue=0.0 bit_score=230.0 identity=53.4 coverage=93.63636363636364) ; IPRSCAN: (db=HMMPfam db_id=PF09335 from=51 to=176 evalue=7.0e-23 interpro_id=IPR015414 interpro_description=SNARE associated Golgi protein) ; IPRSCAN: transmembrane_regions (db=TMHMM db_id=tmhmm from=188 to=208) ; IPRSCAN: transmembrane_regions (db=TMHMM db_id=tmhmm from=73 to=95) ; IPRSCAN: transmembrane_regions (db=TMHMM db_id=tmhmm from=156 to=178) ; IPRSCAN: transmembrane_regions (db=TMHMM db_id=tmhmm from=44 to=63) ; IPRSCAN: seg (db=Seg db_id=seg from=10 to=28) ; IPRSCAN: seg (db=Seg db_id=seg from=183 to=200) ; IPRSCAN: transmembrane_regions (db=TMHMM db_id=tmhmm from=20 to=42) ; GENE: 57553..58212 - ( gc_cont=0.492) ; C"
     CDS             complement(58345..60912)
                     /gene="iva:Isova_2882"
                     /gene_comment="B"
                     /locus_tag="DORA20.02_00051"
                     /product="iva:Isova_2882 hypothetical protein (db=KEGG) (RBH) B"
                     /note="DORA20.02_00051 iva:Isova_2882 hypothetical protein (db=KEGG) (RBH) ## RBH: UniRef90_E8JIH4 Putative uncharacterized protein (Fragment) n=1 Tax=Actinomyces sp. oral taxon 178 str. F0338 RepID=E8JIH4_9ACTO (db=UNIREF) ; RBH: UniRef90_E8JIH4 Putative uncharacterized protein (Fragment) n=1 Tax=Actinomyces sp. oral taxon 178 str. F0338 RepID=E8JIH4_9ACTO (db=UNIREF) ; BLAST: hypothetical protein (db=KEGG evalue=0.0 bit_score=482.0 identity=33.1 coverage=99.06542056074767) ; BLAST: Putative uncharacterized protein (Fragment) n=1 Tax=Actinomyces sp. oral taxon 178 str. F0338 RepID=E8JIH4_9ACTO (db=UNIREF evalue=0.0 bit_score=530.0 identity=34.9 coverage=95.91121495327103) ; IPRSCAN: (db=HMMPfam db_id=PF03706 from=564 to=843 evalue=7.3e-36 interpro_id=IPR022791 interpro_description=Lysylphosphatidylglycerol synthetase/UPF0104) ; IPRSCAN: TIGR00374: conserved hypothetical protein (db=HMMTigr db_id=TIGR00374 from=560 to=855 evalue=5.8e-11 interpro_id=IPR005242 interpro_description=Uncharacterised protein family UPF0104) ; IPRSCAN: transmembrane_regions (db=TMHMM db_id=tmhmm from=78 to=100) ; IPRSCAN: transmembrane_regions (db=TMHMM db_id=tmhmm from=113 to=135) ; IPRSCAN: transmembrane_regions (db=TMHMM db_id=tmhmm from=150 to=168) ; IPRSCAN: transmembrane_regions (db=TMHMM db_id=tmhmm from=175 to=194) ; IPRSCAN: transmembrane_regions (db=TMHMM db_id=tmhmm from=198 to=220) ; IPRSCAN: transmembrane_regions (db=TMHMM db_id=tmhmm from=227 to=246) ; IPRSCAN: transmembrane_regions (db=TMHMM db_id=tmhmm from=552 to=574) ; IPRSCAN: transmembrane_regions (db=TMHMM db_id=tmhmm from=586 to=608) ; IPRSCAN: transmembrane_regions (db=TMHMM db_id=tmhmm from=36 to=58) ; IPRSCAN: transmembrane_regions (db=TMHMM db_id=tmhmm from=657 to=679) ; IPRSCAN: transmembrane_regions (db=TMHMM db_id=tmhmm from=694 to=716) ; IPRSCAN: transmembrane_regions (db=TMHMM db_id=tmhmm from=766 to=788) ; IPRSCAN: transmembrane_regions (db=TMHMM db_id=tmhmm from=808 to=830) ; IPRSCAN: seg (db=Seg db_id=seg from=38 to=53) ; IPRSCAN: seg (db=Seg db_id=seg from=87 to=102) ; IPRSCAN: seg (db=Seg db_id=seg from=635 to=644) ; IPRSCAN: seg (db=Seg db_id=seg from=699 to=716) ; IPRSCAN: transmembrane_regions (db=TMHMM db_id=tmhmm from=623 to=645) ; GENE: 58345..60912 + ( gc_cont=0.509) ; B"
     CDS             complement(60974..61801)
                     /gene="putative"
                     /gene_comment="C"
                     /locus_tag="DORA20.02_00052"
                     /product="putative DSBA oxidoreductase (db=KEGG evalue=5.4e-41 bit_score=173.0 identity=33.8 coverage=96.01449275362319) (BLAST) C"
                     /note="[goid GO:0015035] DORA20.02_00052 putative DSBA oxidoreductase (db=KEGG evalue=5.4e-41 bit_score=173.0 identity=33.8 coverage=96.01449275362319) (BLAST) ## BLAST: Hcca isomerase n=4 Tax=Mobiluncus curtisii RepID=E0N405_9ACTO (db=UNIREF evalue=6.9e-41 bit_score=173.0 identity=33.8 coverage=96.01449275362319) ; IPRSCAN: Thioredoxin-like (db=superfamily db_id=SSF52833 from=83 to=266 evalue=2.5e-33 interpro_id=IPR012336 interpro_description=Thioredoxin-like fold) ; IPRSCAN: (db=HMMPfam db_id=PF01323 from=111 to=263 evalue=8.2e-10 interpro_id=IPR001853 interpro_description=DSBA-like thioredoxin domain GO=Molecular Function: protein disulfide oxidoreductase activity (GO:0015035)) ; IPRSCAN: no description (db=Gene3D db_id=G3DSA:3.40.30.10 from=106 to=272 evalue=6.1e-09 interpro_id=IPR012336 interpro_description=Thioredoxin-like fold) ; IPRSCAN: seg (db=Seg db_id=seg from=44 to=57) ; IPRSCAN: transmembrane_regions (db=TMHMM db_id=tmhmm from=15 to=37) ; IPRSCAN: seg (db=Seg db_id=seg from=160 to=168) ; IPRSCAN: seg (db=Seg db_id=seg from=6 to=16) ; GENE: 60974..61801 + ( gc_cont=0.494) ; C"
     CDS             complement(61801..62661)
                     /gene="cytochrome"
                     /gene_comment="C"
                     /locus_tag="DORA20.02_00053"
                     /product="cytochrome c biogenesis protein (db=KEGG evalue=1.8e-39 bit_score=168.0 identity=34.6 coverage=96.16724738675958) (BLAST) C"
                     /note="[goid GO:0055114] [goid GO:0017004] [goid GO:0016020] DORA20.02_00053 cytochrome c biogenesis protein (db=KEGG evalue=1.8e-39 bit_score=168.0 identity=34.6 coverage=96.16724738675958) (BLAST) ## BLAST: Integral membrane cytochrome biogenesis protein n=1 Tax=Actinomyces coleocanis DSM 15436 RepID=C0W215_9ACTO (db=UNIREF evalue=0.0 bit_score=208.0 identity=38.2 coverage=94.42508710801394) ; IPRSCAN: (db=HMMPfam db_id=PF02683 from=8 to=215 evalue=6.0e-21 interpro_id=IPR003834 interpro_description=Cytochrome c assembly protein, transmembrane domain GO=Cellular Component: membrane (GO:0016020), Biological Process: cytochrome complex assembly (GO:0017004), Biological Process: oxidation-reduction process (GO:0055114)) ; IPRSCAN: seg (db=Seg db_id=seg from=16 to=33) ; IPRSCAN: transmembrane_regions (db=TMHMM db_id=tmhmm from=74 to=96) ; IPRSCAN: transmembrane_regions (db=TMHMM db_id=tmhmm from=117 to=139) ; IPRSCAN: transmembrane_regions (db=TMHMM db_id=tmhmm from=154 to=176) ; IPRSCAN: transmembrane_regions (db=TMHMM db_id=tmhmm from=197 to=219) ; IPRSCAN: transmembrane_regions (db=TMHMM db_id=tmhmm from=249 to=268) ; IPRSCAN: transmembrane_regions (db=TMHMM db_id=tmhmm from=42 to=64) ; IPRSCAN: seg (db=Seg db_id=seg from=53 to=69) ; IPRSCAN: seg (db=Seg db_id=seg from=74 to=88) ; IPRSCAN: seg (db=Seg db_id=seg from=92 to=108) ; IPRSCAN: seg (db=Seg db_id=seg from=204 to=220) ; IPRSCAN: seg (db=Seg db_id=seg from=244 to=265) ; IPRSCAN: transmembrane_regions (db=TMHMM db_id=tmhmm from=7 to=29) ; GENE: 61801..62661 + ( gc_cont=0.503) ; C"
     CDS             complement(62760..64031)
                     /gene="bcv:Bcav_4214"
                     /gene_comment="B"
                     /locus_tag="DORA20.02_00054"
                     /product="bcv:Bcav_4214 GntR family transcriptional regulator (db=KEGG) (RBH) B"
                     /note="[goid GO:0016769] [goid GO:0009058] [goid GO:0030170] [goid GO:0003824] DORA20.02_00054 bcv:Bcav_4214 GntR family transcriptional regulator (db=KEGG) (RBH) ## RBH: UniRef90_E8JIS0 Aminotransferase classes I and II protein n=1 Tax=Actinomyces sp. oral taxon 178 str. F0338 RepID=E8JIS0_9ACTO (db=UNIREF) ; RBH: UniRef90_E8JIS0 Aminotransferase classes I and II protein n=1 Tax=Actinomyces sp. oral taxon 178 str. F0338 RepID=E8JIS0_9ACTO (db=UNIREF) ; BLAST: GntR family transcriptional regulator (db=KEGG evalue=0.0 bit_score=547.0 identity=63.8 coverage=96.22641509433963) ; BLAST: Aminotransferase classes I and II protein n=1 Tax=Actinomyces sp. oral taxon 178 str. F0338 RepID=E8JIS0_9ACTO (db=UNIREF evalue=0.0 bit_score=563.0 identity=66.5 coverage=96.69811320754717) ; IPRSCAN: AMINOTRANSFERASE RELATED (db=HMMPanther db_id=PTHR11751:SF17 from=58 to=406 evalue=1.4e-108) ; IPRSCAN: SUBGROUP I AMINOTRANSFERASE RELATED (db=HMMPanther db_id=PTHR11751 from=58 to=406 evalue=1.4e-108) ; IPRSCAN: PLP-dependent transferases (db=superfamily db_id=SSF53383 from=9 to=409 evalue=2.4e-108 interpro_id=IPR015424 interpro_description=Pyridoxal phosphate-dependent transferase, major domain) ; IPRSCAN: no description (db=Gene3D db_id=G3DSA:3.40.640.10 from=76 to=297 evalue=7.5e-56 interpro_id=IPR015421 interpro_description=Pyridoxal phosphate-dependent transferase, major region, subdomain 1 GO=Molecular Function: catalytic activity (GO:0003824), Molecular Function: pyridoxal phosphate binding (GO:0030170)) ; IPRSCAN: (db=HMMPfam db_id=PF00155 from=54 to=399 evalue=1.2e-38 interpro_id=IPR004839 interpro_description=Aminotransferase, class I/classII GO=Biological Process: biosynthetic process (GO:0009058), Molecular Function: transferase activity, transferring nitrogenous groups (GO:0016769), Molecular Function: pyridoxal phosphate binding (GO:0030170)) ; GENE: 62760..64031 + ( gc_cont=0.508) ; B"
     CDS             complement(64024..64986)
                     /gene="UniRef90_C0VXZ2"
                     /gene_comment="B"
                     /locus_tag="DORA20.02_00055"
                     /product="UniRef90_C0VXZ2 Possible D-alanine--D-alanine ligase n=1 Tax=Actinomyces coleocanis DSM 15436 RepID=C0VXZ2_9ACTO (db=UNIREF) (RBH) B"
                     /note="[goid GO:0046872] [goid GO:0005618] [goid GO:0003824] [goid GO:0016874] [goid GO:0005524] [goid GO:0009252] [goid GO:0008716] [goid GO:0005737] [koid KO:K01921] DORA20.02_00055 UniRef90_C0VXZ2 Possible D-alanine--D-alanine ligase n=1 Tax=Actinomyces coleocanis DSM 15436 RepID=C0VXZ2_9ACTO (db=UNIREF) (RBH) ## BLAST: D-alanine--D-alanine ligase (EC:6.3.2.4); K01921 D-alanine-D-alanine ligase [EC:6.3.2.4] (db=KEGG evalue=0.0 bit_score=299.0 identity=49.0 coverage=96.57320872274143) ; BLAST: Possible D-alanine--D-alanine ligase n=1 Tax=Actinomyces coleocanis DSM 15436 RepID=C0VXZ2_9ACTO (db=UNIREF evalue=0.0 bit_score=312.0 identity=51.9 coverage=95.95015576323988) ; IPRSCAN: D-ALANINE--D-ALANINE LIGASE (db=HMMPanther db_id=PTHR23132 from=49 to=316 evalue=2.1e-53 interpro_id=IPR005905 interpro_description=D-alanine--D-alanine ligase GO=Cellular Component: cytoplasm (GO:0005737), Molecular Function: D-alanine-D-alanine ligase activity (GO:0008716), Biological Process: peptidoglycan biosynthetic process (GO:0009252)) ; IPRSCAN: Glutathione synthetase ATP-binding domain-like (db=superfamily db_id=SSF56059 from=101 to=298 evalue=1.1e-45) ; IPRSCAN: (db=HMMPfam db_id=PF07478 from=120 to=300 evalue=1.1e-43 interpro_id=IPR011095 interpro_description=D-alanine--D-alanine ligase, C-terminal GO=Molecular Function: D-alanine-D-alanine ligase activity (GO:0008716)) ; IPRSCAN: no description (db=Gene3D db_id=G3DSA:3.30.470.20 from=163 to=314 evalue=2.8e-35 interpro_id=IPR013816 interpro_description=ATP-grasp fold, subdomain 2 GO=Molecular Function: ATP binding (GO:0005524), Molecular Function: ligase activity (GO:0016874)) ; IPRSCAN: PreATP-grasp domain (db=superfamily db_id=SSF52440 from=5 to=100 evalue=1.1e-24 interpro_id=IPR016185 interpro_description=PreATP-grasp-like fold GO=Molecular Function: catalytic activity (GO:0003824), Molecular Function: ATP binding (GO:0005524)) ; IPRSCAN: no description (db=Gene3D db_id=G3DSA:3.40.50.20 from=4 to=89 evalue=1.2e-18 interpro_id=IPR013817 interpro_description=Pre-ATP-grasp fold GO=Molecular Function: catalytic activity (GO:0003824), Molecular Function: ATP binding (GO:0005524)) ; IPRSCAN: (db=HMMPfam db_id=PF01820 from=58 to=90 evalue=3.0e-09 interpro_id=IPR011127 interpro_description=D-alanine--D-alanine ligase, N-terminal GO=Cellular Component: cell wall (GO:0005618), Molecular Function: D-alanine-D-alanine ligase activity (GO:0008716), Biological Process: peptidoglycan biosynthetic process (GO:0009252)) ; IPRSCAN: (db=HMMPfam db_id=PF01820 from=8 to=50 evalue=5.3e-08 interpro_id=IPR011127 interpro_description=D-alanine--D-alanine ligase, N-terminal GO=Cellular Component: cell wall (GO:0005618), Molecular Function: D-alanine-D-alanine ligase activity (GO:0008716), Biological Process: peptidoglycan biosynthetic process (GO:0009252)) ; IPRSCAN: Dala_Dala_lig (db=HAMAP db_id=MF_00047 from=7 to=314 evalue=30.163 interpro_id=IPR005905 interpro_description=D-alanine--D-alanine ligase GO=Cellular Component: cytoplasm (GO:0005737), Molecular Function: D-alanine-D-alanine ligase activity (GO:0008716), Biological Process: peptidoglycan biosynthetic process (GO:0009252)) ; IPRSCAN: ATP_GRASP (db=ProfileScan db_id=PS50975 from=105 to=310 evalue=42.084 interpro_id=IPR011761 interpro_description=ATP-grasp fold GO=Molecular Function: ATP binding (GO:0005524), Molecular Function: metal ion binding (GO:0046872)) ; GENE: 64024..64986 + ( gc_cont=0.493) ; B"
     CDS             complement(65033..66181)
                     /gene="UniRef90_E6KT22"
                     /gene_comment="B"
                     /locus_tag="DORA20.02_00056"
                     /product="UniRef90_E6KT22 Stage 0 DNA-binding protein n=1 Tax=Actinomyces sp. oral taxon 180 str. F0310 RepID=E6KT22_9ACTO (db=UNIREF) (RBH) B"
                     /note="[goid GO:0003677] [koid KO:K03497] DORA20.02_00056 UniRef90_E6KT22 Stage 0 DNA-binding protein n=1 Tax=Actinomyces sp. oral taxon 180 str. F0310 RepID=E6KT22_9ACTO (db=UNIREF) (RBH) ## BLAST: parB; chromosome partitioning protein; K03497 chromosome partitioning protein, ParB family (db=KEGG evalue=0.0 bit_score=295.0 identity=46.9 coverage=89.81723237597912) ; BLAST: Stage 0 DNA-binding protein n=1 Tax=Actinomyces sp. oral taxon 180 str. F0310 RepID=E6KT22_9ACTO (db=UNIREF evalue=0.0 bit_score=334.0 identity=47.0 coverage=96.60574412532638) ; IPRSCAN: parB_part: ParB-like partition proteins (db=HMMTigr db_id=TIGR00180 from=111 to=294 evalue=6.1e-54 interpro_id=IPR004437 interpro_description=ParB-like partition protein GO=Molecular Function: DNA binding (GO:0003677)) ; IPRSCAN: no description (db=HMMSmart db_id=SM00470 from=116 to=208 evalue=4.2e-35 interpro_id=IPR003115 interpro_description=ParB-like nuclease GO=Molecular Function: DNA binding (GO:0003677)) ; IPRSCAN: ParB/Sulfiredoxin (db=superfamily db_id=SSF110849 from=113 to=270 evalue=7.5e-32 interpro_id=IPR003115 interpro_description=ParB-like nuclease GO=Molecular Function: DNA binding (GO:0003677)) ; IPRSCAN: (db=HMMPfam db_id=PF02195 from=118 to=207 evalue=2.0e-25 interpro_id=IPR003115 interpro_description=ParB-like nuclease GO=Molecular Function: DNA binding (GO:0003677)) ; IPRSCAN: seg (db=Seg db_id=seg from=68 to=89) ; GENE: 65033..66181 - ( gc_cont=0.482) ; B"
     CDS             complement(66181..67086)
                     /gene="hypothetical"
                     /gene_comment="C"
                     /locus_tag="DORA20.02_00057"
                     /product="hypothetical protein; K03496 chromosome partitioning protein (db=KEGG evalue=0.0 bit_score=263.0 identity=45.5 coverage=97.68211920529801) (BLAST) C"
                     /note="[koid KO:K03496] DORA20.02_00057 hypothetical protein; K03496 chromosome partitioning protein (db=KEGG evalue=0.0 bit_score=263.0 identity=45.5 coverage=97.68211920529801) (BLAST) ## BLAST: Putative uncharacterized protein n=1 Tax=[Cellvibrio] gilvus ATCC 13127 RepID=F7ZZE3_CELGA (db=UNIREF evalue=0.0 bit_score=263.0 identity=45.5 coverage=97.68211920529801) ; IPRSCAN: P-loop containing nucleoside triphosphate hydrolases (db=superfamily db_id=SSF52540 from=41 to=298 evalue=3.2e-57) ; IPRSCAN: no description (db=Gene3D db_id=G3DSA:3.40.50.300 from=43 to=294 evalue=8.9e-53) ; IPRSCAN: (db=HMMPfam db_id=PF01656 from=45 to=266 evalue=5.0e-38 interpro_id=IPR002586 interpro_description=Cobyrinic acid a,c-diamide synthase) ; IPRSCAN: seg (db=Seg db_id=seg from=60 to=77) ; GENE: 66181..67086 - ( gc_cont=0.461) ; C"
     CDS             complement(67117..67770)
                     /gene="methyltransferase"
                     /gene_comment="C"
                     /locus_tag="DORA20.02_00058"
                     /product="methyltransferase GidB; K03501 16S rRNA (guanine527-N7)-methyltransferase [EC:2.1.1.170] (db=KEGG evalue=3.5e-43 bit_score=180.0 identity=51.6 coverage=82.56880733944955) (BLAST) C"
                     /note="[goid GO:0008649] [goid GO:0006364] [goid GO:0005737] [koid KO:K03501] DORA20.02_00058 methyltransferase GidB; K03501 16S rRNA (guanine527-N7)-methyltransferase [EC:2.1.1.170] (db=KEGG evalue=3.5e-43 bit_score=180.0 identity=51.6 coverage=82.56880733944955) (BLAST) ## BLAST: Ribosomal RNA small subunit methyltransferase G n=3 Tax=Actinomyces RepID=A7BAR2_9ACTO (db=UNIREF evalue=0.0 bit_score=201.0 identity=48.1 coverage=93.57798165137615) ; IPRSCAN: (db=HMMPfam db_id=PF02527 from=24 to=199 evalue=1.5e-46 interpro_id=IPR003682 interpro_description=rRNA small subunit methyltransferase G GO=Cellular Component: cytoplasm (GO:0005737), Biological Process: rRNA processing (GO:0006364), Molecular Function: rRNA methyltransferase activity (GO:0008649)) ; IPRSCAN: no description (db=Gene3D db_id=G3DSA:3.40.50.150 from=18 to=215 evalue=1.0e-45) ; IPRSCAN: gidB: 16S rRNA methyltransferase GidB (db=HMMTigr db_id=TIGR00138 from=27 to=215 evalue=2.8e-36 interpro_id=IPR003682 interpro_description=rRNA small subunit methyltransferase G GO=Cellular Component: cytoplasm (GO:0005737), Biological Process: rRNA processing (GO:0006364), Molecular Function: rRNA methyltransferase activity (GO:0008649)) ; IPRSCAN: S-adenosyl-L-methionine-dependent methyltransferases (db=superfamily db_id=SSF53335 from=24 to=216 evalue=3.7e-34) ; IPRSCAN: Methyltransferase GidB (Glucose inhibited division protein B) (db=HMMPIR db_id=PIRSF003078 from=1 to=217 evalue=3.3e-33 interpro_id=IPR003682 interpro_description=rRNA small subunit methyltransferase G GO=Cellular Component: cytoplasm (GO:0005737), Biological Process: rRNA processing (GO:0006364), Molecular Function: rRNA methyltransferase activity (GO:0008649)) ; IPRSCAN: UNCHARACTERIZED (db=HMMPanther db_id=PTHR13369 from=80 to=123 evalue=0.00071) ; IPRSCAN: 16SrRNA_methyltr_G (db=HAMAP db_id=MF_00074 from=19 to=215 evalue=21.91 interpro_id=IPR003682 interpro_description=rRNA small subunit methyltransferase G GO=Cellular Component: cytoplasm (GO:0005737), Biological Process: rRNA processing (GO:0006364), Molecular Function: rRNA methyltransferase activity (GO:0008649)) ; GENE: 67117..67770 - ( gc_cont=0.517) ; C"
                     /EC_number="2.1.1.170"
     CDS             complement(67832..68356)
                     /gene="single-stranded"
                     /gene_comment="C"
                     /locus_tag="DORA20.02_00059"
                     /product="single-stranded nucleic acid binding R3H domain-containing protein; K06346 spoIIIJ-associated protein (db=KEGG evalue=0.0 bit_score=198.0 identity=64.1 coverage=88.57142857142857) (BLAST) C"
                     /note="[goid GO:0003676] [koid KO:K06346] DORA20.02_00059 single-stranded nucleic acid binding R3H domain-containing protein; K06346 spoIIIJ-associated protein (db=KEGG evalue=0.0 bit_score=198.0 identity=64.1 coverage=88.57142857142857) (BLAST) ## BLAST: R3H domain-containing protein n=3 Tax=Actinomyces RepID=D4TZK3_9ACTO (db=UNIREF evalue=0.0 bit_score=205.0 identity=61.8 coverage=94.85714285714286) ; IPRSCAN: no description (db=HMMSmart db_id=SM00393 from=87 to=165 evalue=4.4e-17 interpro_id=IPR001374 interpro_description=Single-stranded nucleic acid binding R3H GO=Molecular Function: nucleic acid binding (GO:0003676)) ; IPRSCAN: (db=HMMPfam db_id=PF01424 from=113 to=164 evalue=2.1e-13 interpro_id=IPR001374 interpro_description=Single-stranded nucleic acid binding R3H GO=Molecular Function: nucleic acid binding (GO:0003676)) ; IPRSCAN: R3H domain (db=superfamily db_id=SSF82708 from=106 to=166 evalue=2.8e-10) ; IPRSCAN: R3H (db=ProfileScan db_id=PS51061 from=101 to=166 evalue=17.572 interpro_id=IPR001374 interpro_description=Single-stranded nucleic acid binding R3H GO=Molecular Function: nucleic acid binding (GO:0003676)) ; GENE: 67832..68356 - ( gc_cont=0.528) ; C"
     CDS             complement(5027..7726)
                     /gene="mcu:HMPREF0573_10684"
                     /gene_comment="B"
                     /locus_tag="DORA20.02_00006"
                     /product="mcu:HMPREF0573_10684 gyrAS; DNA topoisomerase (EC:5.99.1.3); K02469 DNA gyrase subunit A [EC:5.99.1.3] (db=KEGG) (RBH) B"
                     /note="[goid GO:0003916] [goid GO:0006259] [goid GO:0006265] [goid GO:0005694] [goid GO:0005524] [goid GO:0003918] [goid GO:0003677] [koid KO:K02469] DORA20.02_00006 mcu:HMPREF0573_10684 gyrAS; DNA topoisomerase (EC:5.99.1.3); K02469 DNA gyrase subunit A [EC:5.99.1.3] (db=KEGG) (RBH) ## RBH: UniRef90_E0N4E8 DNA gyrase subunit A n=4 Tax=Mobiluncus curtisii RepID=E0N4E8_9ACTO (db=UNIREF) ; RBH: UniRef90_E0N4E8 DNA gyrase subunit A n=4 Tax=Mobiluncus curtisii RepID=E0N4E8_9ACTO (db=UNIREF) ; BLAST: gyrAS; DNA topoisomerase (EC:5.99.1.3); K02469 DNA gyrase subunit A [EC:5.99.1.3] (db=KEGG evalue=0.0 bit_score=1263.0 identity=72.8 coverage=93.77777777777779) ; BLAST: DNA gyrase subunit A n=4 Tax=Mobiluncus curtisii RepID=E0N4E8_9ACTO (db=UNIREF evalue=0.0 bit_score=1263.0 identity=72.8 coverage=93.77777777777779) ; IPRSCAN: gyrA: DNA gyrase, A subunit (db=HMMTigr db_id=TIGR01063 from=51 to=870 evalue=0.0 interpro_id=IPR005743 interpro_description=DNA gyrase, subunit A GO=Molecular Function: DNA binding (GO:0003677), Molecular Function: DNA topoisomerase (ATP-hydrolyzing) activity (GO:0003918), Molecular Function: ATP binding (GO:0005524), Cellular Component: chromosome (GO:0005694), Biological Process: DNA topological change (GO:0006265)) ; IPRSCAN: no description (db=HMMSmart db_id=SM00434 from=54 to=521 evalue=5.1e-239 interpro_id=IPR002205 interpro_description=DNA topoisomerase, type IIA, subunit A/C-terminal GO=Molecular Function: DNA binding (GO:0003677), Molecular Function: DNA topoisomerase (ATP-hydrolyzing) activity (GO:0003918), Molecular Function: ATP binding (GO:0005524), Cellular Component: chromosome (GO:0005694), Biological Process: DNA topological change (GO:0006265)) ; IPRSCAN: Type II DNA topoisomerase (db=superfamily db_id=SSF56719 from=49 to=547 evalue=1.3e-159 interpro_id=IPR013760 interpro_description=DNA topoisomerase, type IIA, central GO=Molecular Function: DNA binding (GO:0003677), Molecular Function: DNA topoisomerase (ATP-hydrolyzing) activity (GO:0003918), Molecular Function: ATP binding (GO:0005524), Cellular Component: chromosome (GO:0005694), Biological Process: DNA topological change (GO:0006265)) ; IPRSCAN: (db=HMMPfam db_id=PF00521 from=95 to=516 evalue=1.4e-128 interpro_id=IPR002205 interpro_description=DNA topoisomerase, type IIA, subunit A/C-terminal GO=Molecular Function: DNA binding (GO:0003677), Molecular Function: DNA topoisomerase (ATP-hydrolyzing) activity (GO:0003918), Molecular Function: ATP binding (GO:0005524), Cellular Component: chromosome (GO:0005694), Biological Process: DNA topological change (GO:0006265)) ; IPRSCAN: GyrA/ParC C-terminal domain-like (db=superfamily db_id=SSF101904 from=555 to=886 evalue=1.1e-98) ; IPRSCAN: no description (db=Gene3D db_id=G3DSA:3.90.199.10 from=73 to=352 evalue=2.7e-94 interpro_id=IPR013758 interpro_description=DNA topoisomerase, type IIA, subunit A/ C-terminal, alpha-beta GO=Molecular Function: DNA binding (GO:0003677), Molecular Function: DNA topoisomerase (ATP-hydrolyzing) activity (GO:0003918), Molecular Function: ATP binding (GO:0005524), Cellular Component: chromosome (GO:0005694), Biological Process: DNA metabolic process (GO:0006259), Biological Process: DNA topological change (GO:0006265)) ; IPRSCAN: no description (db=Gene3D db_id=G3DSA:1.10.268.10 from=426 to=515 evalue=5.5e-26 interpro_id=IPR013757 interpro_description=DNA topoisomerase, type IIA, subunit A, alpha-helical GO=Molecular Function: DNA binding (GO:0003677), Molecular Function: DNA topoisomerase (ATP-hydrolyzing) activity (GO:0003918), Molecular Function: ATP binding (GO:0005524), Cellular Component: chromosome (GO:0005694), Biological Process: DNA metabolic process (GO:0006259), Biological Process: DNA topological change (GO:0006265)) ; IPRSCAN: (db=HMMPfam db_id=PF03989 from=718 to=769 evalue=4.7e-11 interpro_id=IPR006691 interpro_description=DNA gyrase/topoisomerase IV, subunit A, C-terminal beta-pinwheel GO=Molecular Function: DNA binding (GO:0003677), Molecular Function: DNA topoisomerase activity (GO:0003916), Molecular Function: ATP binding (GO:0005524), Cellular Component: chromosome (GO:0005694), Biological Process: DNA topological change (GO:0006265)) ; IPRSCAN: (db=HMMPfam db_id=PF03989 from=560 to=605 evalue=1.0e-10 interpro_id=IPR006691 interpro_description=DNA gyrase/topoisomerase IV, subunit A, C-terminal beta-pinwheel GO=Molecular Function: DNA binding (GO:0003677), Molecular Function: DNA topoisomerase activity (GO:0003916), Molecular Function: ATP binding (GO:0005524), Cellular Component: chromosome (GO:0005694), Biological Process: DNA topological change (GO:0006265)) ; IPRSCAN: (db=HMMPfam db_id=PF03989 from=771 to=820 evalue=2.8e-09 interpro_id=IPR006691 interpro_description=DNA gyrase/topoisomerase IV, subunit A, C-terminal beta-pinwheel GO=Molecular Function: DNA binding (GO:0003677), Molecular Function: DNA topoisomerase activity (GO:0003916), Molecular Function: ATP binding (GO:0005524), Cellular Component: chromosome (GO:0005694), Biological Process: DNA topological change (GO:0006265)) ; IPRSCAN: DNA TOPOISOMERASE/GYRASE (db=HMMPanther db_id=PTHR10169 from=171 to=243 evalue=3.7e-07) ; IPRSCAN: DNA TOPOISOMERASE II (db=HMMPanther db_id=PTHR10169:SF2 from=171 to=243 evalue=3.7e-07) ; IPRSCAN: (db=HMMPfam db_id=PF03989 from=611 to=645 evalue=9.0e-06 interpro_id=IPR006691 interpro_description=DNA gyrase/topoisomerase IV, subunit A, C-terminal beta-pinwheel GO=Molecular Function: DNA binding (GO:0003677), Molecular Function: DNA topoisomerase activity (GO:0003916), Molecular Function: ATP binding (GO:0005524), Cellular Component: chromosome (GO:0005694), Biological Process: DNA topological change (GO:0006265)) ; IPRSCAN: (db=HMMPfam db_id=PF03989 from=821 to=866 evalue=3.3e-05 interpro_id=IPR006691 interpro_description=DNA gyrase/topoisomerase IV, subunit A, C-terminal beta-pinwheel GO=Molecular Function: DNA binding (GO:0003677), Molecular Function: DNA topoisomerase activity (GO:0003916), Molecular Function: ATP binding (GO:0005524), Cellular Component: chromosome (GO:0005694), Biological Process: DNA topological change (GO:0006265)) ; IPRSCAN: (db=HMMPfam db_id=PF03989 from=666 to=716 evalue=0.01 interpro_id=IPR006691 interpro_description=DNA gyrase/topoisomerase IV, subunit A, C-terminal beta-pinwheel GO=Molecular Function: DNA binding (GO:0003677), Molecular Function: DNA topoisomerase activity (GO:0003916), Molecular Function: ATP binding (GO:0005524), Cellular Component: chromosome (GO:0005694), Biological Process: DNA topological change (GO:0006265)) ; IPRSCAN: coiled-coil (db=Coil db_id=coil from=493 to=514 evalue=NA) ; IPRSCAN: seg (db=Seg db_id=seg from=82 to=94) ; IPRSCAN: seg (db=Seg db_id=seg from=893 to=898) ; IPRSCAN: seg (db=Seg db_id=seg from=870 to=886) ; IPRSCAN: seg (db=Seg db_id=seg from=597 to=610) ; IPRSCAN: seg (db=Seg db_id=seg from=476 to=494) ; IPRSCAN: seg (db=Seg db_id=seg from=3 to=14) ; GENE: 5027..7726 - ( gc_cont=0.559) ; B"
                     /EC_number="5.99.1.3"
     CDS             complement(68392..69765)
                     /gene="YidC/Oxa1"
                     /gene_comment="C"
                     /locus_tag="DORA20.02_00060"
                     /product="YidC/Oxa1 family membrane protein insertase; K03217 preprotein translocase subunit YidC (db=KEGG evalue=0.0 bit_score=249.0 identity=37.1 coverage=80.78602620087337) (BLAST) C"
                     /note="[goid GO:0051205] [goid GO:0016021] [koid KO:K03217] DORA20.02_00060 YidC/Oxa1 family membrane protein insertase; K03217 preprotein translocase subunit YidC (db=KEGG evalue=0.0 bit_score=249.0 identity=37.1 coverage=80.78602620087337) (BLAST) ## BLAST: Membrane protein OxaA n=1 Tax=Actinomyces sp. oral taxon 178 str. F0338 RepID=E8JIS7_9ACTO (db=UNIREF evalue=0.0 bit_score=264.0 identity=33.6 coverage=93.88646288209607) ; IPRSCAN: yidC_oxa1_cterm: membrane protein ins (db=HMMTigr db_id=TIGR03592 from=54 to=275 evalue=1.2e-71 interpro_id=IPR001708 interpro_description=Membrane insertion protein, OxaA/YidC GO=Cellular Component: integral to membrane (GO:0016021), Biological Process: protein insertion into membrane (GO:0051205)) ; IPRSCAN: (db=HMMPfam db_id=PF02096 from=54 to=276 evalue=4.1e-54 interpro_id=IPR001708 interpro_description=Membrane insertion protein, OxaA/YidC GO=Cellular Component: integral to membrane (GO:0016021), Biological Process: protein insertion into membrane (GO:0051205)) ; IPRSCAN: OXA1 (db=HMMPanther db_id=PTHR12428 from=29 to=291 evalue=4.5e-44 interpro_id=IPR001708 interpro_description=Membrane insertion protein, OxaA/YidC GO=Cellular Component: integral to membrane (GO:0016021), Biological Process: protein insertion into membrane (GO:0051205)) ; IPRSCAN: gb def: Membrane protein oxaA (db=HMMPanther db_id=PTHR12428:SF9 from=29 to=291 evalue=4.5e-44) ; IPRSCAN: coiled-coil (db=Coil db_id=coil from=353 to=374 evalue=NA) ; IPRSCAN: coiled-coil (db=Coil db_id=coil from=432 to=453 evalue=NA) ; IPRSCAN: seg (db=Seg db_id=seg from=131 to=142) ; IPRSCAN: transmembrane_regions (db=TMHMM db_id=tmhmm from=197 to=216) ; IPRSCAN: transmembrane_regions (db=TMHMM db_id=tmhmm from=237 to=268) ; IPRSCAN: transmembrane_regions (db=TMHMM db_id=tmhmm from=53 to=75) ; IPRSCAN: transmembrane_regions (db=TMHMM db_id=tmhmm from=121 to=143) ; IPRSCAN: seg (db=Seg db_id=seg from=230 to=243) ; IPRSCAN: seg (db=Seg db_id=seg from=255 to=265) ; IPRSCAN: seg (db=Seg db_id=seg from=390 to=399) ; IPRSCAN: seg (db=Seg db_id=seg from=416 to=430) ; IPRSCAN: seg (db=Seg db_id=seg from=437 to=457) ; GENE: 68392..69765 - ( gc_cont=0.481) ; C"
     CDS             complement(69785..70111)
                     /gene="hypothetical"
                     /gene_comment="C"
                     /locus_tag="DORA20.02_00061"
                     /product="hypothetical protein; K08998 hypothetical protein (db=KEGG evalue=2.1e-20 bit_score=104.0 identity=51.6 coverage=83.4862385321101) (BLAST) C"
                     /note="[koid KO:K08998] DORA20.02_00061 hypothetical protein; K08998 hypothetical protein (db=KEGG evalue=2.1e-20 bit_score=104.0 identity=51.6 coverage=83.4862385321101) (BLAST) ## BLAST: Putative membrane protein insertion efficiency factor n=1 Tax=Actinomyces coleocanis DSM 15436 RepID=C0VY00_9ACTO (db=UNIREF evalue=2.4e-21 bit_score=107.0 identity=58.7 coverage=67.88990825688074) ; IPRSCAN: TIGR00278: conserved hypothetical protein Y (db=HMMTigr db_id=TIGR00278 from=10 to=84 evalue=1.5e-32 interpro_id=IPR002696 interpro_description=Protein of unknown function DUF37) ; IPRSCAN: (db=HMMPfam db_id=PF01809 from=10 to=72 evalue=1.3e-28 interpro_id=IPR002696 interpro_description=Protein of unknown function DUF37) ; IPRSCAN: Q3XY94_ENTFC_Q3XY94; (db=BlastProDom db_id=PD004225 from=21 to=72 evalue=1.0e-14 interpro_id=IPR002696 interpro_description=Protein of unknown function DUF37) ; IPRSCAN: UPF0161 (db=HAMAP db_id=MF_00386 from=6 to=74 evalue=23.051 interpro_id=IPR002696 interpro_description=Protein of unknown function DUF37) ; GENE: 69785..70111 - ( gc_cont=0.489) ; C"
     CDS             complement(70108..70377)
                     /gene="Ribonuclease"
                     /gene_comment="C"
                     /locus_tag="DORA20.02_00062"
                     /product="Ribonuclease P protein component n=1 Tax=Actinomyces sp. oral taxon 178 str. F0338 RepID=E8JIS9_9ACTO (db=UNIREF evalue=2.4e-11 bit_score=74.0 identity=50.0 coverage=93.33333333333333) (BLAST) C"
                     /note="[goid GO:0008033] [goid GO:0000049] [goid GO:0004526] DORA20.02_00062 Ribonuclease P protein component n=1 Tax=Actinomyces sp. oral taxon 178 str. F0338 RepID=E8JIS9_9ACTO (db=UNIREF evalue=2.4e-11 bit_score=74.0 identity=50.0 coverage=93.33333333333333) (BLAST) ## IPRSCAN: RIBONUCLEASE_P (db=PatternScan db_id=PS00648 from=26 to=40 evalue=0.0 interpro_id=IPR020539 interpro_description=Ribonuclease P, conserved site GO=Molecular Function: ribonuclease P activity (GO:0004526)) ; IPRSCAN: (db=HMMPfam db_id=PF00825 from=2 to=83 evalue=2.4e-15 interpro_id=IPR000100 interpro_description=Ribonuclease P GO=Molecular Function: tRNA binding (GO:0000049), Molecular Function: ribonuclease P activity (GO:0004526), Biological Process: tRNA processing (GO:0008033)) ; IPRSCAN: Ribosomal protein S5 domain 2-like (db=superfamily db_id=SSF54211 from=1 to=85 evalue=1.9e-14 interpro_id=IPR020568 interpro_description=Ribosomal protein S5 domain 2-type fold) ; IPRSCAN: no description (db=Gene3D db_id=G3DSA:3.30.230.10 from=1 to=85 evalue=7.4e-08 interpro_id=IPR014721 interpro_description=Ribosomal protein S5 domain 2-type fold, subgroup) ; IPRSCAN: Q3R4I2_XYLFA_Q3R4I2; (db=BlastProDom db_id=PD003629 from=3 to=82 evalue=0.0005 interpro_id=IPR000100 interpro_description=Ribonuclease P GO=Molecular Function: tRNA binding (GO:0000049), Molecular Function: ribonuclease P activity (GO:0004526), Biological Process: tRNA processing (GO:0008033)) ; GENE: 70108..70377 - ( gc_cont=0.541) ; C"
     CDS             complement(71003..72415)
                     /gene="iva:Isova_0001"
                     /gene_comment="B"
                     /locus_tag="DORA20.02_00063"
                     /product="iva:Isova_0001 chromosomal replication initiator protein dnaA; K02313 chromosomal replication initiator protein (db=KEGG) (RBH) B"
                     /note="[goid GO:0017111] [goid GO:0000166] [goid GO:0043565] [goid GO:0006275] [goid GO:0006270] [goid GO:0005524] [goid GO:0003688] [goid GO:0003677] [koid KO:K02313] DORA20.02_00063 iva:Isova_0001 chromosomal replication initiator protein dnaA; K02313 chromosomal replication initiator protein (db=KEGG) (RBH) ## RBH: UniRef90_F6FQ66 Chromosomal replication initiator protein DnaA n=1 Tax=Isoptericola variabilis 225 RepID=F6FQ66_ISOV2 (db=UNIREF) ; RBH: UniRef90_F6FQ66 Chromosomal replication initiator protein DnaA n=1 Tax=Isoptericola variabilis 225 RepID=F6FQ66_ISOV2 (db=UNIREF) ; BLAST: chromosomal replication initiator protein dnaA; K02313 chromosomal replication initiator protein (db=KEGG evalue=0.0 bit_score=567.0 identity=60.0 coverage=98.30148619957538) ; BLAST: Chromosomal replication initiator protein DnaA n=1 Tax=Isoptericola variabilis 225 RepID=F6FQ66_ISOV2 (db=UNIREF evalue=0.0 bit_score=567.0 identity=60.0 coverage=98.30148619957538) ; IPRSCAN: DNAA (db=PatternScan db_id=PS01008 from=422 to=441 evalue=0.0 interpro_id=IPR018312 interpro_description=Chromosomal replication control, initiator DnaA, conserved site GO=Molecular Function: DNA binding (GO:0003677), Molecular Function: DNA replication origin binding (GO:0003688), Molecular Function: ATP binding (GO:0005524), Biological Process: DNA-dependent DNA replication initiation (GO:0006270), Biological Process: regulation of DNA replication (GO:0006275)) ; IPRSCAN: DnaA: chromosomal replication initiator prot (db=HMMTigr db_id=TIGR00362 from=9 to=462 evalue=5.0e-233 interpro_id=IPR001957 interpro_description=Chromosomal replication control, initiator DnaA GO=Molecular Function: DNA binding (GO:0003677), Molecular Function: DNA replication origin binding (GO:0003688), Molecular Function: ATP binding (GO:0005524), Biological Process: DNA-dependent DNA replication initiation (GO:0006270), Biological Process: regulation of DNA replication (GO:0006275)) ; IPRSCAN: (db=HMMPfam db_id=PF00308 from=128 to=345 evalue=7.1e-97 interpro_id=IPR013317 interpro_description=Chromosomal replication control, initiator (DnaA)/regulator (Hda)) ; IPRSCAN: no description (db=Gene3D db_id=G3DSA:3.40.50.300 from=125 to=292 evalue=1.5e-57) ; IPRSCAN: DNAA (db=FPrintScan db_id=PR00051 from=259 to=286 evalue=7.0e-53 interpro_id=IPR020591 interpro_description=Chromosomal replication control, initiator DnaA-like) ; IPRSCAN: DNAA (db=FPrintScan db_id=PR00051 from=422 to=441 evalue=7.0e-53 interpro_id=IPR020591 interpro_description=Chromosomal replication control, initiator DnaA-like) ; IPRSCAN: DNAA (db=FPrintScan db_id=PR00051 from=193 to=207 evalue=7.0e-53 interpro_id=IPR020591 interpro_description=Chromosomal replication control, initiator DnaA-like) ; IPRSCAN: DNAA (db=FPrintScan db_id=PR00051 from=225 to=239 evalue=7.0e-53 interpro_id=IPR020591 interpro_description=Chromosomal replication control, initiator DnaA-like) ; IPRSCAN: DNAA (db=FPrintScan db_id=PR00051 from=161 to=181 evalue=7.0e-53 interpro_id=IPR020591 interpro_description=Chromosomal replication control, initiator DnaA-like) ; IPRSCAN: P-loop containing nucleoside triphosphate hydrolases (db=superfamily db_id=SSF52540 from=126 to=342 evalue=2.8e-47) ; IPRSCAN: TrpR-like (db=superfamily db_id=SSF48295 from=358 to=467 evalue=5.2e-35 interpro_id=IPR010921 interpro_description=Trp repressor/replication initiator GO=Molecular Function: sequence-specific DNA binding (GO:0043565)) ; IPRSCAN: no description (db=HMMSmart db_id=SM00760 from=372 to=441 evalue=3.7e-34 interpro_id=IPR013159 interpro_description=Chromosomal replication initiator, DnaA C-terminal GO=Molecular Function: ATP binding (GO:0005524), Biological Process: DNA-dependent DNA replication initiation (GO:0006270), Biological Process: regulation of DNA replication (GO:0006275), Molecular Function: sequence-specific DNA binding (GO:0043565)) ; IPRSCAN: no description (db=Gene3D db_id=G3DSA:1.10.1750.10 from=359 to=467 evalue=6.1e-34 interpro_id=IPR013159 interpro_description=Chromosomal replication initiator, DnaA C-terminal GO=Molecular Function: ATP binding (GO:0005524), Biological Process: DNA-dependent DNA replication initiation (GO:0006270), Biological Process: regulation of DNA replication (GO:0006275), Molecular Function: sequence-specific DNA binding (GO:0043565)) ; IPRSCAN: (db=HMMPfam db_id=PF08299 from=372 to=441 evalue=9.6e-31 interpro_id=IPR013159 interpro_description=Chromosomal replication initiator, DnaA C-terminal GO=Molecular Function: ATP binding (GO:0005524), Biological Process: DNA-dependent DNA replication initiation (GO:0006270), Biological Process: regulation of DNA replication (GO:0006275), Molecular Function: sequence-specific DNA binding (GO:0043565)) ; IPRSCAN: no description (db=HMMSmart db_id=SM00382 from=160 to=288 evalue=4.3e-08 interpro_id=IPR003593 interpro_description=ATPase, AAA+ type, core GO=Molecular Function: nucleotide binding (GO:0000166), Molecular Function: nucleoside-triphosphatase activity (GO:0017111)) ; IPRSCAN: DnaA_bact (db=HAMAP db_id=MF_00377 from=6 to=463 evalue=32.334 interpro_id=IPR001957 interpro_description=Chromosomal replication control, initiator DnaA GO=Molecular Function: DNA binding (GO:0003677), Molecular Function: DNA replication origin binding (GO:0003688), Molecular Function: ATP binding (GO:0005524), Biological Process: DNA-dependent DNA replication initiation (GO:0006270), Biological Process: regulation of DNA replication (GO:0006275)) ; IPRSCAN: seg (db=Seg db_id=seg from=106 to=122) ; IPRSCAN: seg (db=Seg db_id=seg from=146 to=160) ; GENE: 71003..72415 + ( gc_cont=0.467) ; B"
     CDS             complement(72741..72833)
                     /gene="72741..72833"
                     /gene_comment="E"
                     /locus_tag="DORA20.02_00064"
                     /product="72741..72833 + ( gc_cont=0.312) (GENE) E"
                     /note="DORA20.02_00064 72741..72833 + ( gc_cont=0.312) (GENE) ## E"
     CDS             complement(72869..75310)
                     /gene="mcu:HMPREF0573_10708"
                     /gene_comment="B"
                     /locus_tag="DORA20.02_00065"
                     /product="mcu:HMPREF0573_10708 penicillin-binding protein (db=KEGG) (RBH) B"
                     /note="[goid GO:0009273] [goid GO:0008658] [goid GO:0009274] [goid GO:0009252] [goid GO:0003824] DORA20.02_00065 mcu:HMPREF0573_10708 penicillin-binding protein (db=KEGG) (RBH) ## RBH: UniRef90_D6ZJX8 Penicillin-binding protein n=4 Tax=Mobiluncus curtisii RepID=D6ZJX8_MOBCV (db=UNIREF) ; RBH: UniRef90_D6ZJX8 Penicillin-binding protein n=4 Tax=Mobiluncus curtisii RepID=D6ZJX8_MOBCV (db=UNIREF) ; BLAST: penicillin-binding protein (db=KEGG evalue=0.0 bit_score=624.0 identity=48.3 coverage=83.16953316953317) ; BLAST: Penicillin-binding protein n=4 Tax=Mobiluncus curtisii RepID=D6ZJX8_MOBCV (db=UNIREF evalue=0.0 bit_score=624.0 identity=48.3 coverage=83.16953316953317) ; IPRSCAN: beta-lactamase/transpeptidase-like (db=superfamily db_id=SSF56601 from=344 to=741 evalue=2.7e-83 interpro_id=IPR012338 interpro_description=Beta-lactamase/transpeptidase-like) ; IPRSCAN: (db=HMMPfam db_id=PF00912 from=189 to=362 evalue=3.2e-60 interpro_id=IPR001264 interpro_description=Glycosyl transferase, family 51 GO=Molecular Function: catalytic activity (GO:0003824), Biological Process: peptidoglycan biosynthetic process (GO:0009252), Cellular Component: peptidoglycan-based cell wall (GO:0009274)) ; IPRSCAN: no description (db=Gene3D db_id=G3DSA:3.40.710.10 from=427 to=744 evalue=1.7e-42 interpro_id=IPR012338 interpro_description=Beta-lactamase/transpeptidase-like) ; IPRSCAN: (db=HMMPfam db_id=PF00905 from=454 to=701 evalue=2.9e-33 interpro_id=IPR001460 interpro_description=Penicillin-binding protein, transpeptidase GO=Molecular Function: penicillin binding (GO:0008658), Biological Process: peptidoglycan-based cell wall biogenesis (GO:0009273)) ; IPRSCAN: transmembrane_regions (db=TMHMM db_id=tmhmm from=140 to=162) ; IPRSCAN: seg (db=Seg db_id=seg from=785 to=813) ; GENE: 72869..75310 + ( gc_cont=0.474) ; B"
    rRNA             complement(75545..75829)
                     /gene="30S"
                     /gene_comment="C"
                     /locus_tag="DORA20.02_00066"
                     /product="30S ribosomal protein S6; K02990 small subunit ribosomal protein S6 (db=KEGG evalue=2.1e-29 bit_score=133.0 identity=64.9 coverage=97.89473684210527) (BLAST) C"
                     /note="[goid GO:0019843] [goid GO:0006412] [goid GO:0005840] [goid GO:0003735] [koid KO:K02990] DORA20.02_00066 30S ribosomal protein S6; K02990 small subunit ribosomal protein S6 (db=KEGG evalue=2.1e-29 bit_score=133.0 identity=64.9 coverage=97.89473684210527) (BLAST) ## BLAST: 30S ribosomal protein S6 n=7 Tax=Actinomyces RepID=C0W4W9_9ACTO (db=UNIREF evalue=1.2e-29 bit_score=134.0 identity=69.6 coverage=95.78947368421052) ; IPRSCAN: (db=HMMPfam db_id=PF01250 from=2 to=92 evalue=1.1e-28 interpro_id=IPR000529 interpro_description=Ribosomal protein S6 GO=Molecular Function: structural constituent of ribosome (GO:0003735), Cellular Component: ribosome (GO:0005840), Biological Process: translation (GO:0006412), Molecular Function: rRNA binding (GO:0019843)) ; IPRSCAN: Ribosomal protein S6 (db=superfamily db_id=SSF54995 from=1 to=94 evalue=6.0e-28 interpro_id=IPR000529 interpro_description=Ribosomal protein S6 GO=Molecular Function: structural constituent of ribosome (GO:0003735), Cellular Component: ribosome (GO:0005840), Biological Process: translation (GO:0006412), Molecular Function: rRNA binding (GO:0019843)) ; IPRSCAN: no description (db=Gene3D db_id=G3DSA:3.30.70.60 from=1 to=94 evalue=2.0e-27 interpro_id=IPR014717 interpro_description=Translation elongation factor EF1B/ribosomal protein S6) ; IPRSCAN: S6: ribosomal protein S6 (db=HMMTigr db_id=TIGR00166 from=1 to=94 evalue=2.9e-18 interpro_id=IPR000529 interpro_description=Ribosomal protein S6 GO=Molecular Function: structural constituent of ribosome (GO:0003735), Cellular Component: ribosome (GO:0005840), Biological Process: translation (GO:0006412), Molecular Function: rRNA binding (GO:0019843)) ; IPRSCAN: Ribosomal_S6 (db=HAMAP db_id=MF_00360 from=1 to=94 evalue=17.602 interpro_id=IPR020814 interpro_description=Ribosomal protein S6, plastid/chloroplast GO=Molecular Function: structural constituent of ribosome (GO:0003735), Cellular Component: ribosome (GO:0005840), Biological Process: translation (GO:0006412), Molecular Function: rRNA binding (GO:0019843)) ; GENE: 75545..75829 + ( gc_cont=0.505) ; C"
     CDS             complement(75850..76425)
                     /gene="single-strand"
                     /gene_comment="C"
                     /locus_tag="DORA20.02_00067"
                     /product="single-strand binding protein; K03111 single-strand DNA-binding protein (db=KEGG evalue=0.0 bit_score=230.0 identity=59.3 coverage=97.91666666666666) (BLAST) C"
                     /note="[goid GO:0006260] [goid GO:0003697] [koid KO:K03111] DORA20.02_00067 single-strand binding protein; K03111 single-strand DNA-binding protein (db=KEGG evalue=0.0 bit_score=230.0 identity=59.3 coverage=97.91666666666666) (BLAST) ## BLAST: Single-stranded DNA-binding protein n=1 Tax=Xylanimonas cellulosilytica DSM 15894 RepID=D1BRT7_XYLCX (db=UNIREF evalue=0.0 bit_score=230.0 identity=59.3 coverage=97.91666666666666) ; IPRSCAN: Nucleic acid-binding proteins (db=superfamily db_id=SSF50249 from=3 to=191 evalue=1.4e-45 interpro_id=IPR016027 interpro_description=Nucleic acid-binding, OB-fold-like) ; IPRSCAN: ssb: single-strand binding protein (db=HMMTigr db_id=TIGR00621 from=2 to=191 evalue=9.4e-44 interpro_id=IPR011344 interpro_description=Single-strand DNA-binding GO=Molecular Function: single-stranded DNA binding (GO:0003697), Biological Process: DNA replication (GO:0006260)) ; IPRSCAN: no description (db=Gene3D db_id=G3DSA:2.40.50.140 from=1 to=119 evalue=7.4e-36 interpro_id=IPR012340 interpro_description=Nucleic acid-binding, OB-fold) ; IPRSCAN: (db=HMMPfam db_id=PF00436 from=6 to=105 evalue=9.6e-28 interpro_id=IPR000424 interpro_description=Primosome PriB/single-strand DNA-binding GO=Molecular Function: single-stranded DNA binding (GO:0003697)) ; IPRSCAN: SINGLE-STRANDED DNA-BINDING PROTEIN, SSB (db=HMMPanther db_id=PTHR10302 from=39 to=175 evalue=5.2e-15 interpro_id=IPR011344 interpro_description=Single-strand DNA-binding GO=Molecular Function: single-stranded DNA binding (GO:0003697), Biological Process: DNA replication (GO:0006260)) ; IPRSCAN: SSB (db=ProfileScan db_id=PS50935 from=1 to=109 evalue=26.504 interpro_id=IPR000424 interpro_description=Primosome PriB/single-strand DNA-binding GO=Molecular Function: single-stranded DNA binding (GO:0003697)) ; IPRSCAN: seg (db=Seg db_id=seg from=123 to=156) ; GENE: 75850..76425 + ( gc_cont=0.559) ; C"
    rRNA             complement(76470..76712)
                     /gene="rpsR;"
                     /gene_comment="C"
                     /locus_tag="DORA20.02_00068"
                     /product="rpsR; 30S ribosomal protein S18; K02963 small subunit ribosomal protein S18 (db=KEGG evalue=6.4e-27 bit_score=125.0 identity=79.0 coverage=97.53086419753086) (BLAST) C"
                     /note="[goid GO:0006412] [goid GO:0005840] [goid GO:0005622] [goid GO:0003735] [koid KO:K02963] DORA20.02_00068 rpsR; 30S ribosomal protein S18; K02963 small subunit ribosomal protein S18 (db=KEGG evalue=6.4e-27 bit_score=125.0 identity=79.0 coverage=97.53086419753086) (BLAST) ## BLAST: 30S ribosomal protein S18 n=4 Tax=Actinomyces RepID=A7BAU6_9ACTO (db=UNIREF evalue=6.3e-27 bit_score=125.0 identity=76.2 coverage=97.53086419753086) ; IPRSCAN: RIBOSOMAL_S18 (db=PatternScan db_id=PS00057 from=26 to=49 evalue=0.0 interpro_id=IPR018275 interpro_description=Ribosomal protein S18, conserved site GO=Molecular Function: structural constituent of ribosome (GO:0003735), Cellular Component: intracellular (GO:0005622), Cellular Component: ribosome (GO:0005840), Biological Process: translation (GO:0006412)) ; IPRSCAN: 30S RIBOSOMAL PROTEIN S18 (db=HMMPanther db_id=PTHR13479 from=12 to=80 evalue=3.6e-30 interpro_id=IPR001648 interpro_description=Ribosomal protein S18 GO=Molecular Function: structural constituent of ribosome (GO:0003735), Cellular Component: intracellular (GO:0005622), Cellular Component: ribosome (GO:0005840), Biological Process: translation (GO:0006412)) ; IPRSCAN: 30S RIBOSOMAL PROTEIN S18 (db=HMMPanther db_id=PTHR13479:SF16 from=12 to=80 evalue=3.6e-30) ; IPRSCAN: (db=HMMPfam db_id=PF01084 from=22 to=73 evalue=2.6e-25 interpro_id=IPR001648 interpro_description=Ribosomal protein S18 GO=Molecular Function: structural constituent of ribosome (GO:0003735), Cellular Component: intracellular (GO:0005622), Cellular Component: ribosome (GO:0005840), Biological Process: translation (GO:0006412)) ; IPRSCAN: Ribosomal protein S18 (db=superfamily db_id=SSF46911 from=1 to=78 evalue=1.3e-22 interpro_id=IPR001648 interpro_description=Ribosomal protein S18 GO=Molecular Function: structural constituent of ribosome (GO:0003735), Cellular Component: intracellular (GO:0005622), Cellular Component: ribosome (GO:0005840), Biological Process: translation (GO:0006412)) ; IPRSCAN: S18: ribosomal protein S18 (db=HMMTigr db_id=TIGR00165 from=9 to=78 evalue=2.8e-21 interpro_id=IPR001648 interpro_description=Ribosomal protein S18 GO=Molecular Function: structural constituent of ribosome (GO:0003735), Cellular Component: intracellular (GO:0005622), Cellular Component: ribosome (GO:0005840), Biological Process: translation (GO:0006412)) ; IPRSCAN: no description (db=Gene3D db_id=G3DSA:4.10.640.10 from=12 to=76 evalue=1.1e-20 interpro_id=IPR001648 interpro_description=Ribosomal protein S18 GO=Molecular Function: structural constituent of ribosome (GO:0003735), Cellular Component: intracellular (GO:0005622), Cellular Component: ribosome (GO:0005840), Biological Process: translation (GO:0006412)) ; IPRSCAN: Q40VK4_KINRA_Q40VK4; (db=BlastProDom db_id=PD002239 from=26 to=75 evalue=2.0e-19 interpro_id=IPR001648 interpro_description=Ribosomal protein S18 GO=Molecular Function: structural constituent of ribosome (GO:0003735), Cellular Component: intracellular (GO:0005622), Cellular Component: ribosome (GO:0005840), Biological Process: translation (GO:0006412)) ; IPRSCAN: RIBOSOMALS18 (db=FPrintScan db_id=PR00974 from=33 to=43 evalue=2.3e-17 interpro_id=IPR001648 interpro_description=Ribosomal protein S18 GO=Molecular Function: structural constituent of ribosome (GO:0003735), Cellular Component: intracellular (GO:0005622), Cellular Component: ribosome (GO:0005840), Biological Process: translation (GO:0006412)) ; IPRSCAN: RIBOSOMALS18 (db=FPrintScan db_id=PR00974 from=51 to=65 evalue=2.3e-17 interpro_id=IPR001648 interpro_description=Ribosomal protein S18 GO=Molecular Function: structural constituent of ribosome (GO:0003735), Cellular Component: intracellular (GO:0005622), Cellular Component: ribosome (GO:0005840), Biological Process: translation (GO:0006412)) ; IPRSCAN: RIBOSOMALS18 (db=FPrintScan db_id=PR00974 from=43 to=50 evalue=2.3e-17 interpro_id=IPR001648 interpro_description=Ribosomal protein S18 GO=Molecular Function: structural constituent of ribosome (GO:0003735), Cellular Component: intracellular (GO:0005622), Cellular Component: ribosome (GO:0005840), Biological Process: translation (GO:0006412)) ; IPRSCAN: RIBOSOMALS18 (db=FPrintScan db_id=PR00974 from=65 to=75 evalue=2.3e-17 interpro_id=IPR001648 interpro_description=Ribosomal protein S18 GO=Molecular Function: structural constituent of ribosome (GO:0003735), Cellular Component: intracellular (GO:0005622), Cellular Component: ribosome (GO:0005840), Biological Process: translation (GO:0006412)) ; IPRSCAN: Ribosomal_S18 (db=HAMAP db_id=MF_00270 from=3 to=78 evalue=19.886 interpro_id=IPR001648 interpro_description=Ribosomal protein S18 GO=Molecular Function: structural constituent of ribosome (GO:0003735), Cellular Component: intracellular (GO:0005622), Cellular Component: ribosome (GO:0005840), Biological Process: translation (GO:0006412)) ; GENE: 76470..76712 + ( gc_cont=0.502) ; C"
    rRNA             complement(76728..77189)
                     /gene="50S"
                     /gene_comment="C"
                     /locus_tag="DORA20.02_00069"
                     /product="50S ribosomal protein L9; K02939 large subunit ribosomal protein L9 (db=KEGG evalue=9.0e-38 bit_score=162.0 identity=53.0 coverage=95.45454545454545) (BLAST) C"
                     /note="[goid GO:0006412] [goid GO:0005840] [goid GO:0005622] [goid GO:0003735] [koid KO:K02939] DORA20.02_00069 50S ribosomal protein L9; K02939 large subunit ribosomal protein L9 (db=KEGG evalue=9.0e-38 bit_score=162.0 identity=53.0 coverage=95.45454545454545) (BLAST) ## BLAST: 50S ribosomal protein L9 n=3 Tax=Actinomyces RepID=E6KSY7_9ACTO (db=UNIREF evalue=7.0e-43 bit_score=179.0 identity=57.5 coverage=98.7012987012987) ; IPRSCAN: RIBOSOMAL_L9 (db=PatternScan db_id=PS00651 from=16 to=43 evalue=0.0 interpro_id=IPR020070 interpro_description=Ribosomal protein L9, N-terminal) ; IPRSCAN: 50S RIBOSOMAL PROTEIN L9 (db=HMMPanther db_id=PTHR21368 from=5 to=150 evalue=7.1e-39 interpro_id=IPR000244 interpro_description=Ribosomal protein L9 GO=Molecular Function: structural constituent of ribosome (GO:0003735), Cellular Component: intracellular (GO:0005622), Cellular Component: ribosome (GO:0005840), Biological Process: translation (GO:0006412)) ; IPRSCAN: 50S RIBOSOMAL PROTEIN L9 (db=HMMPanther db_id=PTHR21368:SF17 from=5 to=150 evalue=7.1e-39) ; IPRSCAN: L9: ribosomal protein L9 (db=HMMTigr db_id=TIGR00158 from=4 to=152 evalue=2.5e-33 interpro_id=IPR020594 interpro_description=Ribosomal protein L9, bacteria/chloroplast GO=Molecular Function: structural constituent of ribosome (GO:0003735), Cellular Component: intracellular (GO:0005622), Cellular Component: ribosome (GO:0005840), Biological Process: translation (GO:0006412)) ; IPRSCAN: (db=HMMPfam db_id=PF03948 from=66 to=150 evalue=8.6e-25 interpro_id=IPR020069 interpro_description=Ribosomal protein L9, C-terminal) ; IPRSCAN: Ribosomal protein L9 C-domain (db=superfamily db_id=SSF55653 from=59 to=153 evalue=7.2e-23 interpro_id=IPR020069 interpro_description=Ribosomal protein L9, C-terminal) ; IPRSCAN: no description (db=Gene3D db_id=G3DSA:3.10.430.100 from=63 to=153 evalue=1.7e-19 interpro_id=IPR020069 interpro_description=Ribosomal protein L9, C-terminal) ; IPRSCAN: (db=HMMPfam db_id=PF01281 from=5 to=50 evalue=1.8e-19 interpro_id=IPR020070 interpro_description=Ribosomal protein L9, N-terminal) ; IPRSCAN: L9 N-domain-like (db=superfamily db_id=SSF55658 from=4 to=58 evalue=1.2e-13 interpro_id=IPR009027 interpro_description=Ribosomal protein L9/RNase H1, N-terminal) ; IPRSCAN: no description (db=Gene3D db_id=G3DSA:3.40.5.10 from=4 to=62 evalue=1.8e-12 interpro_id=IPR020070 interpro_description=Ribosomal protein L9, N-terminal) ; IPRSCAN: Ribosomal_L9 (db=HAMAP db_id=MF_00503 from=4 to=152 evalue=23.498 interpro_id=IPR020594 interpro_description=Ribosomal protein L9, bacteria/chloroplast GO=Molecular Function: structural constituent of ribosome (GO:0003735), Cellular Component: intracellular (GO:0005622), Cellular Component: ribosome (GO:0005840), Biological Process: translation (GO:0006412)) ; GENE: 76728..77189 + ( gc_cont=0.526) ; C"
     CDS             complement(7741..9765)
                     /gene="mcu:HMPREF0573_10685"
                     /gene_comment="B"
                     /locus_tag="DORA20.02_00007"
                     /product="mcu:HMPREF0573_10685 gyrBS; DNA topoisomerase (EC:5.99.1.3); K02470 DNA gyrase subunit B [EC:5.99.1.3] (db=KEGG) (RBH) B"
                     /note="[goid GO:0006265] [goid GO:0005694] [goid GO:0005524] [goid GO:0003918] [goid GO:0003677] [koid KO:K02470] DORA20.02_00007 mcu:HMPREF0573_10685 gyrBS; DNA topoisomerase (EC:5.99.1.3); K02470 DNA gyrase subunit B [EC:5.99.1.3] (db=KEGG) (RBH) ## RBH: UniRef90_C0W4S7 DNA gyrase subunit B n=1 Tax=Actinomyces urogenitalis DSM 15434 RepID=C0W4S7_9ACTO (db=UNIREF) ; RBH: UniRef90_C0W4S7 DNA gyrase subunit B n=1 Tax=Actinomyces urogenitalis DSM 15434 RepID=C0W4S7_9ACTO (db=UNIREF) ; BLAST: gyrBS; DNA topoisomerase (EC:5.99.1.3); K02470 DNA gyrase subunit B [EC:5.99.1.3] (db=KEGG evalue=0.0 bit_score=1046.0 identity=77.5 coverage=98.81481481481481) ; BLAST: DNA gyrase subunit B n=1 Tax=Actinomyces urogenitalis DSM 15434 RepID=C0W4S7_9ACTO (db=UNIREF evalue=0.0 bit_score=1080.0 identity=79.9 coverage=98.07407407407408) ; IPRSCAN: DNA GYRASE SUBUNIT B (db=HMMPanther db_id=PTHR10169:SF3 from=32 to=673 evalue=0.0) ; IPRSCAN: DNA TOPOISOMERASE/GYRASE (db=HMMPanther db_id=PTHR10169 from=32 to=673 evalue=0.0) ; IPRSCAN: no description (db=HMMSmart db_id=SM00433 from=42 to=667 evalue=0.0 interpro_id=IPR001241 interpro_description=DNA topoisomerase, type IIA GO=Molecular Function: DNA binding (GO:0003677), Molecular Function: DNA topoisomerase (ATP-hydrolyzing) activity (GO:0003918), Molecular Function: ATP binding (GO:0005524), Cellular Component: chromosome (GO:0005694), Biological Process: DNA topological change (GO:0006265)) ; IPRSCAN: gyrB: DNA gyrase, B subunit (db=HMMTigr db_id=TIGR01059 from=13 to=674 evalue=0.0 interpro_id=IPR011557 interpro_description=DNA gyrase, subunit B GO=Molecular Function: DNA binding (GO:0003677), Molecular Function: DNA topoisomerase (ATP-hydrolyzing) activity (GO:0003918), Molecular Function: ATP binding (GO:0005524), Cellular Component: chromosome (GO:0005694), Biological Process: DNA topological change (GO:0006265)) ; IPRSCAN: TOPOISOMERASE_II (db=PatternScan db_id=PS00177 from=456 to=464 evalue=0.0 interpro_id=IPR018522 interpro_description=DNA topoisomerase, type IIA, conserved site GO=Molecular Function: DNA binding (GO:0003677), Molecular Function: DNA topoisomerase (ATP-hydrolyzing) activity (GO:0003918), Molecular Function: ATP binding (GO:0005524), Biological Process: DNA topological change (GO:0006265)) ; IPRSCAN: Type II DNA topoisomerase (db=superfamily db_id=SSF56719 from=428 to=669 evalue=3.0e-87 interpro_id=IPR013760 interpro_description=DNA topoisomerase, type IIA, central GO=Molecular Function: DNA binding (GO:0003677), Molecular Function: DNA topoisomerase (ATP-hydrolyzing) activity (GO:0003918), Molecular Function: ATP binding (GO:0005524), Cellular Component: chromosome (GO:0005694), Biological Process: DNA topological change (GO:0006265)) ; IPRSCAN: no description (db=Gene3D db_id=G3DSA:3.30.565.10 from=10 to=227 evalue=6.0e-80 interpro_id=IPR003594 interpro_description=ATPase-like, ATP-binding domain GO=Molecular Function: ATP binding (GO:0005524)) ; IPRSCAN: no description (db=Gene3D db_id=G3DSA:3.40.50.670 from=418 to=646 evalue=6.5e-73 interpro_id=IPR013759 interpro_description=DNA topoisomerase, type IIA, subunit B/N-terminal, alpha-beta GO=Molecular Function: DNA binding (GO:0003677), Molecular Function: DNA topoisomerase (ATP-hydrolyzing) activity (GO:0003918), Molecular Function: ATP binding (GO:0005524), Cellular Component: chromosome (GO:0005694), Biological Process: DNA topological change (GO:0006265)) ; IPRSCAN: TPI2FAMILY (db=FPrintScan db_id=PR00418 from=454 to=468 evalue=1.8e-67 interpro_id=IPR001241 interpro_description=DNA topoisomerase, type IIA GO=Molecular Function: DNA binding (GO:0003677), Molecular Function: DNA topoisomerase (ATP-hydrolyzing) activity (GO:0003918), Molecular Function: ATP binding (GO:0005524), Cellular Component: chromosome (GO:0005694), Biological Process: DNA topological change (GO:0006265)) ; IPRSCAN: TPI2FAMILY (db=FPrintScan db_id=PR00418 from=520 to=536 evalue=1.8e-67 interpro_id=IPR001241 interpro_description=DNA topoisomerase, type IIA GO=Molecular Function: DNA binding (GO:0003677), Molecular Function: DNA topoisomerase (ATP-hydrolyzing) activity (GO:0003918), Molecular Function: ATP binding (GO:0005524), Cellular Component: chromosome (GO:0005694), Biological Process: DNA topological change (GO:0006265)) ; IPRSCAN: TPI2FAMILY (db=FPrintScan db_id=PR00418 from=538 to=555 evalue=1.8e-67 interpro_id=IPR001241 interpro_description=DNA topoisomerase, type IIA GO=Molecular Function: DNA binding (GO:0003677), Molecular Function: DNA topoisomerase (ATP-hydrolyzing) activity (GO:0003918), Molecular Function: ATP binding (GO:0005524), Cellular Component: chromosome (GO:0005694), Biological Process: DNA topological change (GO:0006265)) ; IPRSCAN: TPI2FAMILY (db=FPrintScan db_id=PR00418 from=77 to=90 evalue=1.8e-67 interpro_id=IPR001241 interpro_description=DNA topoisomerase, type IIA GO=Molecular Function: DNA binding (GO:0003677), Molecular Function: DNA topoisomerase (ATP-hydrolyzing) activity (GO:0003918), Molecular Function: ATP binding (GO:0005524), Cellular Component: chromosome (GO:0005694), Biological Process: DNA topological change (GO:0006265)) ; IPRSCAN: TPI2FAMILY (db=FPrintScan db_id=PR00418 from=558 to=570 evalue=1.8e-67 interpro_id=IPR001241 interpro_description=DNA topoisomerase, type IIA GO=Molecular Function: DNA binding (GO:0003677), Molecular Function: DNA topoisomerase (ATP-hydrolyzing) activity (GO:0003918), Molecular Function: ATP binding (GO:0005524), Cellular Component: chromosome (GO:0005694), Biological Process: DNA topological change (GO:0006265)) ; IPRSCAN: TPI2FAMILY (db=FPrintScan db_id=PR00418 from=120 to=134 evalue=1.8e-67 interpro_id=IPR001241 interpro_description=DNA topoisomerase, type IIA GO=Molecular Function: DNA binding (GO:0003677), Molecular Function: DNA topoisomerase (ATP-hydrolyzing) activity (GO:0003918), Molecular Function: ATP binding (GO:0005524), Cellular Component: chromosome (GO:0005694), Biological Process: DNA topological change (GO:0006265)) ; IPRSCAN: TPI2FAMILY (db=FPrintScan db_id=PR00418 from=606 to=622 evalue=1.8e-67 interpro_id=IPR001241 interpro_description=DNA topoisomerase, type IIA GO=Molecular Function: DNA binding (GO:0003677), Molecular Function: DNA topoisomerase (ATP-hydrolyzing) activity (GO:0003918), Molecular Function: ATP binding (GO:0005524), Cellular Component: chromosome (GO:0005694), Biological Process: DNA topological change (GO:0006265)) ; IPRSCAN: TPI2FAMILY (db=FPrintScan db_id=PR00418 from=42 to=57 evalue=1.8e-67 interpro_id=IPR001241 interpro_description=DNA topoisomerase, type IIA GO=Molecular Function: DNA binding (GO:0003677), Molecular Function: DNA topoisomerase (ATP-hydrolyzing) activity (GO:0003918), Molecular Function: ATP binding (GO:0005524), Cellular Component: chromosome (GO:0005694), Biological Process: DNA topological change (GO:0006265)) ; IPRSCAN: TPI2FAMILY (db=FPrintScan db_id=PR00418 from=302 to=315 evalue=1.8e-67 interpro_id=IPR001241 interpro_description=DNA topoisomerase, type IIA GO=Molecular Function: DNA binding (GO:0003677), Molecular Function: DNA topoisomerase (ATP-hydrolyzing) activity (GO:0003918), Molecular Function: ATP binding (GO:0005524), Cellular Component: chromosome (GO:0005694), Biological Process: DNA topological change (GO:0006265)) ; IPRSCAN: ATPase domain of HSP90 chaperone/DNA topoisomerase II/histidine kinase (db=superfamily db_id=SSF55874 from=12 to=226 evalue=5.2e-67 interpro_id=IPR003594 interpro_description=ATPase-like, ATP-binding domain GO=Molecular Function: ATP binding (GO:0005524)) ; IPRSCAN: DNAGYRASEB (db=FPrintScan db_id=PR01159 from=643 to=659 evalue=6.1e-67 interpro_id=IPR000565 interpro_description=DNA topoisomerase, type IIA, subunit B GO=Molecular Function: DNA binding (GO:0003677), Molecular Function: DNA topoisomerase (ATP-hydrolyzing) activity (GO:0003918), Molecular Function: ATP binding (GO:0005524), Cellular Component: chromosome (GO:0005694), Biological Process: DNA topological change (GO:0006265)) ; IPRSCAN: DNAGYRASEB (db=FPrintScan db_id=PR01159 from=627 to=639 evalue=6.1e-67 interpro_id=IPR000565 interpro_description=DNA topoisomerase, type IIA, subunit B GO=Molecular Function: DNA binding (GO:0003677), Molecular Function: DNA topoisomerase (ATP-hydrolyzing) activity (GO:0003918), Molecular Function: ATP binding (GO:0005524), Cellular Component: chromosome (GO:0005694), Biological Process: DNA topological change (GO:0006265)) ; IPRSCAN: DNAGYRASEB (db=FPrintScan db_id=PR01159 from=504 to=513 evalue=6.1e-67 interpro_id=IPR000565 interpro_description=DNA topoisomerase, type IIA, subunit B GO=Molecular Function: DNA binding (GO:0003677), Molecular Function: DNA topoisomerase (ATP-hydrolyzing) activity (GO:0003918), Molecular Function: ATP binding (GO:0005524), Cellular Component: chromosome (GO:0005694), Biological Process: DNA topological change (GO:0006265)) ; IPRSCAN: DNAGYRASEB (db=FPrintScan db_id=PR01159 from=408 to=428 evalue=6.1e-67 interpro_id=IPR000565 interpro_description=DNA topoisomerase, type IIA, subunit B GO=Molecular Function: DNA binding (GO:0003677), Molecular Function: DNA topoisomerase (ATP-hydrolyzing) activity (GO:0003918), Molecular Function: ATP binding (GO:0005524), Cellular Component: chromosome (GO:0005694), Biological Process: DNA topological change (GO:0006265)) ; IPRSCAN: DNAGYRASEB (db=FPrintScan db_id=PR01159 from=394 to=408 evalue=6.1e-67 interpro_id=IPR000565 interpro_description=DNA topoisomerase, type IIA, subunit B GO=Molecular Function: DNA binding (GO:0003677), Molecular Function: DNA topoisomerase (ATP-hydrolyzing) activity (GO:0003918), Molecular Function: ATP binding (GO:0005524), Cellular Component: chromosome (GO:0005694), Biological Process: DNA topological change (GO:0006265)) ; IPRSCAN: DNAGYRASEB (db=FPrintScan db_id=PR01159 from=346 to=362 evalue=6.1e-67 interpro_id=IPR000565 interpro_description=DNA topoisomerase, type IIA, subunit B GO=Molecular Function: DNA binding (GO:0003677), Molecular Function: DNA topoisomerase (ATP-hydrolyzing) activity (GO:0003918), Molecular Function: ATP binding (GO:0005524), Cellular Component: chromosome (GO:0005694), Biological Process: DNA topological change (GO:0006265)) ; IPRSCAN: DNAGYRASEB (db=FPrintScan db_id=PR01159 from=276 to=294 evalue=6.1e-67 interpro_id=IPR000565 interpro_description=DNA topoisomerase, type IIA, subunit B GO=Molecular Function: DNA binding (GO:0003677), Molecular Function: DNA topoisomerase (ATP-hydrolyzing) activity (GO:0003918), Molecular Function: ATP binding (GO:0005524), Cellular Component: chromosome (GO:0005694), Biological Process: DNA topological change (GO:0006265)) ; IPRSCAN: DNAGYRASEB (db=FPrintScan db_id=PR01159 from=250 to=272 evalue=6.1e-67 interpro_id=IPR000565 interpro_description=DNA topoisomerase, type IIA, subunit B GO=Molecular Function: DNA binding (GO:0003677), Molecular Function: DNA topoisomerase (ATP-hydrolyzing) activity (GO:0003918), Molecular Function: ATP binding (GO:0005524), Cellular Component: chromosome (GO:0005694), Biological Process: DNA topological change (GO:0006265)) ; IPRSCAN: DNAGYRASEB (db=FPrintScan db_id=PR01159 from=203 to=216 evalue=6.1e-67 interpro_id=IPR000565 interpro_description=DNA topoisomerase, type IIA, subunit B GO=Molecular Function: DNA binding (GO:0003677), Molecular Function: DNA topoisomerase (ATP-hydrolyzing) activity (GO:0003918), Molecular Function: ATP binding (GO:0005524), Cellular Component: chromosome (GO:0005694), Biological Process: DNA topological change (GO:0006265)) ; IPRSCAN: DNAGYRASEB (db=FPrintScan db_id=PR01159 from=188 to=203 evalue=6.1e-67 interpro_id=IPR000565 interpro_description=DNA topoisomerase, type IIA, subunit B GO=Molecular Function: DNA binding (GO:0003677), Molecular Function: DNA topoisomerase (ATP-hydrolyzing) activity (GO:0003918), Molecular Function: ATP binding (GO:0005524), Cellular Component: chromosome (GO:0005694), Biological Process: DNA topological change (GO:0006265)) ; IPRSCAN: DNAGYRASEB (db=FPrintScan db_id=PR01159 from=13 to=23 evalue=6.1e-67 interpro_id=IPR000565 interpro_description=DNA topoisomerase, type IIA, subunit B GO=Molecular Function: DNA binding (GO:0003677), Molecular Function: DNA topoisomerase (ATP-hydrolyzing) activity (GO:0003918), Molecular Function: ATP binding (GO:0005524), Cellular Component: chromosome (GO:0005694), Biological Process: DNA topological change (GO:0006265)) ; IPRSCAN: (db=HMMPfam db_id=PF00204 from=251 to=425 evalue=2.9e-58 interpro_id=IPR013506 interpro_description=DNA topoisomerase, type IIA, subunit B, domain 2 GO=Molecular Function: DNA binding (GO:0003677), Molecular Function: DNA topoisomerase (ATP-hydrolyzing) activity (GO:0003918), Molecular Function: ATP binding (GO:0005524), Cellular Component: chromosome (GO:0005694), Biological Process: DNA topological change (GO:0006265)) ; IPRSCAN: Ribosomal protein S5 domain 2-like (db=superfamily db_id=SSF54211 from=251 to=426 evalue=1.7e-55 interpro_id=IPR020568 interpro_description=Ribosomal protein S5 domain 2-type fold) ; IPRSCAN: (db=HMMPfam db_id=PF00986 from=605 to=663 evalue=1.9e-28 interpro_id=IPR002288 interpro_description=DNA topoisomerase, type IIA, subunit B, C-terminal GO=Molecular Function: DNA binding (GO:0003677), Molecular Function: DNA topoisomerase (ATP-hydrolyzing) activity (GO:0003918), Molecular Function: ATP binding (GO:0005524), Cellular Component: chromosome (GO:0005694), Biological Process: DNA topological change (GO:0006265)) ; IPRSCAN: no description (db=HMMSmart db_id=SM00387 from=38 to=197 evalue=6.9e-26 interpro_id=IPR003594 interpro_description=ATPase-like, ATP-binding domain GO=Molecular Function: ATP binding (GO:0005524)) ; IPRSCAN: (db=HMMPfam db_id=PF02518 from=40 to=180 evalue=1.4e-15 interpro_id=IPR003594 interpro_description=ATPase-like, ATP-binding domain GO=Molecular Function: ATP binding (GO:0005524)) ; IPRSCAN: no description (db=Gene3D db_id=G3DSA:3.30.230.10 from=277 to=380 evalue=2.8e-11 interpro_id=IPR014721 interpro_description=Ribosomal protein S5 domain 2-type fold, subgroup) ; IPRSCAN: (db=HMMPfam db_id=PF01751 from=456 to=552 evalue=5.6e-05 interpro_id=IPR006171 interpro_description=Toprim domain) ; IPRSCAN: GyrB (db=HAMAP db_id=MF_01898 from=9 to=674 evalue=78.671 interpro_id=IPR011557 interpro_description=DNA gyrase, subunit B GO=Molecular Function: DNA binding (GO:0003677), Molecular Function: DNA topoisomerase (ATP-hydrolyzing) activity (GO:0003918), Molecular Function: ATP binding (GO:0005524), Cellular Component: chromosome (GO:0005694), Biological Process: DNA topological change (GO:0006265)) ; IPRSCAN: seg (db=Seg db_id=seg from=118 to=130) ; IPRSCAN: seg (db=Seg db_id=seg from=159 to=176) ; IPRSCAN: seg (db=Seg db_id=seg from=407 to=428) ; GENE: 7741..9765 - ( gc_cont=0.545) ; B"
                     /EC_number="5.99.1.3"
     CDS             complement(77319..78632)
                     /gene="ske:Sked_37760"
                     /gene_comment="B"
                     /locus_tag="DORA20.02_00070"
                     /product="ske:Sked_37760 MATE family efflux protein (db=KEGG) (RBH) B"
                     /note="[goid GO:0055085] [goid GO:0016020] [goid GO:0015297] [goid GO:0015238] [goid GO:0006855] DORA20.02_00070 ske:Sked_37760 MATE family efflux protein (db=KEGG) (RBH) ## RBH: UniRef90_C0W4X3 MATE efflux family protein n=1 Tax=Actinomyces urogenitalis DSM 15434 RepID=C0W4X3_9ACTO (db=UNIREF) ; RBH: UniRef90_C0W4X3 MATE efflux family protein n=1 Tax=Actinomyces urogenitalis DSM 15434 RepID=C0W4X3_9ACTO (db=UNIREF) ; BLAST: MATE family efflux protein (db=KEGG evalue=0.0 bit_score=370.0 identity=46.7 coverage=97.71689497716895) ; BLAST: MATE efflux family protein n=1 Tax=Actinomyces urogenitalis DSM 15434 RepID=C0W4X3_9ACTO (db=UNIREF evalue=0.0 bit_score=376.0 identity=45.3 coverage=97.94520547945206) ; IPRSCAN: DNA-DAMAGE-INDUCIBLE PROTEIN F (db=HMMPanther db_id=PTHR11206:SF3 from=33 to=436 evalue=1.1e-80) ; IPRSCAN: MULTIDRUG RESISTANCE PUMP (db=HMMPanther db_id=PTHR11206 from=33 to=436 evalue=1.1e-80 interpro_id=IPR002528 interpro_description=Multi antimicrobial extrusion protein GO=Biological Process: drug transmembrane transport (GO:0006855), Molecular Function: drug transmembrane transporter activity (GO:0015238), Molecular Function: antiporter activity (GO:0015297), Cellular Component: membrane (GO:0016020), Biological Process: transmembrane transport (GO:0055085)) ; IPRSCAN: matE: MATE efflux family protein (db=HMMTigr db_id=TIGR00797 from=19 to=412 evalue=3.1e-76 interpro_id=IPR002528 interpro_description=Multi antimicrobial extrusion protein GO=Biological Process: drug transmembrane transport (GO:0006855), Molecular Function: drug transmembrane transporter activity (GO:0015238), Molecular Function: antiporter activity (GO:0015297), Cellular Component: membrane (GO:0016020), Biological Process: transmembrane transport (GO:0055085)) ; IPRSCAN: (db=HMMPfam db_id=PF01554 from=19 to=177 evalue=1.2e-26 interpro_id=IPR002528 interpro_description=Multi antimicrobial extrusion protein GO=Biological Process: drug transmembrane transport (GO:0006855), Molecular Function: drug transmembrane transporter activity (GO:0015238), Molecular Function: antiporter activity (GO:0015297), Cellular Component: membrane (GO:0016020), Biological Process: transmembrane transport (GO:0055085)) ; IPRSCAN: (db=HMMPfam db_id=PF01554 from=237 to=391 evalue=5.2e-16 interpro_id=IPR002528 interpro_description=Multi antimicrobial extrusion protein GO=Biological Process: drug transmembrane transport (GO:0006855), Molecular Function: drug transmembrane transporter activity (GO:0015238), Molecular Function: antiporter activity (GO:0015297), Cellular Component: membrane (GO:0016020), Biological Process: transmembrane transport (GO:0055085)) ; IPRSCAN: transmembrane_regions (db=TMHMM db_id=tmhmm from=161 to=183) ; IPRSCAN: transmembrane_regions (db=TMHMM db_id=tmhmm from=188 to=210) ; IPRSCAN: transmembrane_regions (db=TMHMM db_id=tmhmm from=238 to=257) ; IPRSCAN: transmembrane_regions (db=TMHMM db_id=tmhmm from=272 to=294) ; IPRSCAN: transmembrane_regions (db=TMHMM db_id=tmhmm from=132 to=154) ; IPRSCAN: transmembrane_regions (db=TMHMM db_id=tmhmm from=348 to=367) ; IPRSCAN: transmembrane_regions (db=TMHMM db_id=tmhmm from=379 to=401) ; IPRSCAN: transmembrane_regions (db=TMHMM db_id=tmhmm from=405 to=427) ; IPRSCAN: transmembrane_regions (db=TMHMM db_id=tmhmm from=95 to=117) ; IPRSCAN: transmembrane_regions (db=TMHMM db_id=tmhmm from=46 to=68) ; IPRSCAN: seg (db=Seg db_id=seg from=96 to=110) ; IPRSCAN: seg (db=Seg db_id=seg from=276 to=296) ; IPRSCAN: transmembrane_regions (db=TMHMM db_id=tmhmm from=13 to=31) ; IPRSCAN: transmembrane_regions (db=TMHMM db_id=tmhmm from=314 to=333) ; GENE: 77319..78632 - ( gc_cont=0.531) ; B"
     CDS             complement(78867..80192)
                     /gene="xce:Xcel_3350"
                     /gene_comment="B"
                     /locus_tag="DORA20.02_00071"
                     /product="xce:Xcel_3350 replicative DNA helicase; K02314 replicative DNA helicase [EC:3.6.4.12] (db=KEGG) (RBH) B"
                     /note="[goid GO:0006260] [goid GO:0005524] [goid GO:0003678] [goid GO:0003677] [koid KO:K02314] DORA20.02_00071 xce:Xcel_3350 replicative DNA helicase; K02314 replicative DNA helicase [EC:3.6.4.12] (db=KEGG) (RBH) ## RBH: UniRef90_D1BRT3 Replicative DNA helicase n=1 Tax=Xylanimonas cellulosilytica DSM 15894 RepID=D1BRT3_XYLCX (db=UNIREF) ; RBH: UniRef90_D1BRT3 Replicative DNA helicase n=1 Tax=Xylanimonas cellulosilytica DSM 15894 RepID=D1BRT3_XYLCX (db=UNIREF) ; BLAST: replicative DNA helicase; K02314 replicative DNA helicase [EC:3.6.4.12] (db=KEGG evalue=0.0 bit_score=578.0 identity=63.8 coverage=97.51131221719457) ; BLAST: Replicative DNA helicase n=1 Tax=Xylanimonas cellulosilytica DSM 15894 RepID=D1BRT3_XYLCX (db=UNIREF evalue=0.0 bit_score=578.0 identity=63.8 coverage=97.51131221719457) ; IPRSCAN: DnaB: replicative DNA helicase (db=HMMTigr db_id=TIGR00665 from=7 to=440 evalue=8.7e-248 interpro_id=IPR007692 interpro_description=DNA helicase, DnaB type GO=Molecular Function: DNA binding (GO:0003677), Molecular Function: DNA helicase activity (GO:0003678), Molecular Function: ATP binding (GO:0005524), Biological Process: DNA replication (GO:0006260)) ; IPRSCAN: no description (db=Gene3D db_id=G3DSA:3.40.50.300 from=168 to=426 evalue=2.7e-82) ; IPRSCAN: (db=HMMPfam db_id=PF03796 from=184 to=367 evalue=1.2e-70 interpro_id=IPR007694 interpro_description=DNA helicase, DnaB-like, C-terminal GO=Molecular Function: DNA helicase activity (GO:0003678), Molecular Function: ATP binding (GO:0005524), Biological Process: DNA replication (GO:0006260)) ; IPRSCAN: P-loop containing nucleoside triphosphate hydrolases (db=superfamily db_id=SSF52540 from=180 to=431 evalue=5.3e-55) ; IPRSCAN: N-terminal domain of DnaB helicase (db=superfamily db_id=SSF48024 from=5 to=118 evalue=3.0e-36 interpro_id=IPR007693 interpro_description=DNA helicase, DnaB-like, N-terminal GO=Molecular Function: DNA helicase activity (GO:0003678), Molecular Function: ATP binding (GO:0005524), Biological Process: DNA replication (GO:0006260)) ; IPRSCAN: no description (db=Gene3D db_id=G3DSA:1.10.860.10 from=8 to=110 evalue=8.7e-33 interpro_id=IPR016136 interpro_description=DNA helicase DnaB, N-terminal/DNA primase DnaG, C-terminal) ; IPRSCAN: (db=HMMPfam db_id=PF00772 from=8 to=109 evalue=5.7e-32 interpro_id=IPR007693 interpro_description=DNA helicase, DnaB-like, N-terminal GO=Molecular Function: DNA helicase activity (GO:0003678), Molecular Function: ATP binding (GO:0005524), Biological Process: DNA replication (GO:0006260)) ; IPRSCAN: SF4_HELICASE (db=ProfileScan db_id=PS51199 from=178 to=441 evalue=96.173 interpro_id=IPR007694 interpro_description=DNA helicase, DnaB-like, C-terminal GO=Molecular Function: DNA helicase activity (GO:0003678), Molecular Function: ATP binding (GO:0005524), Biological Process: DNA replication (GO:0006260)) ; GENE: 78867..80192 + ( gc_cont=0.516) ; B"
                     /EC_number="3.6.4.12"
     CDS             complement(80232..82793)
                     /gene="mcu:HMPREF0573_10938"
                     /gene_comment="B"
                     /locus_tag="DORA20.02_00072"
                     /product="mcu:HMPREF0573_10938 MMPL domain-containing protein; K06994 putative drug exporter of the RND superfamily (db=KEGG) (RBH) B"
                     /note="[goid GO:0016021] [goid GO:0016020] [koid KO:K06994] DORA20.02_00072 mcu:HMPREF0573_10938 MMPL domain-containing protein; K06994 putative drug exporter of the RND superfamily (db=KEGG) (RBH) ## RBH: UniRef90_D6ZKK8 MMPL domain protein n=3 Tax=Mobiluncus curtisii RepID=D6ZKK8_MOBCV (db=UNIREF) ; RBH: UniRef90_D6ZKK8 MMPL domain protein n=3 Tax=Mobiluncus curtisii RepID=D6ZKK8_MOBCV (db=UNIREF) ; BLAST: MMPL domain-containing protein; K06994 putative drug exporter of the RND superfamily (db=KEGG evalue=0.0 bit_score=469.0 identity=37.5 coverage=84.77751756440281) ; BLAST: MMPL domain protein n=3 Tax=Mobiluncus curtisii RepID=D6ZKK8_MOBCV (db=UNIREF evalue=0.0 bit_score=469.0 identity=37.5 coverage=84.77751756440281) ; IPRSCAN: (db=HMMPfam db_id=PF03176 from=615 to=842 evalue=1.4e-31 interpro_id=IPR004869 interpro_description=Membrane transport protein, MMPL type GO=Cellular Component: membrane (GO:0016020)) ; IPRSCAN: Multidrug efflux transporter AcrB transmembrane domain (db=superfamily db_id=SSF82866 from=550 to=837 evalue=5.6e-28) ; IPRSCAN: (db=HMMPfam db_id=PF03176 from=125 to=348 evalue=1.1e-23 interpro_id=IPR004869 interpro_description=Membrane transport protein, MMPL type GO=Cellular Component: membrane (GO:0016020)) ; IPRSCAN: Multidrug efflux transporter AcrB transmembrane domain (db=superfamily db_id=SSF82866 from=216 to=466 evalue=9.5e-22) ; IPRSCAN: (db=HMMPfam db_id=PF03176 from=400 to=514 evalue=2.0e-11 interpro_id=IPR004869 interpro_description=Membrane transport protein, MMPL type GO=Cellular Component: membrane (GO:0016020)) ; IPRSCAN: SSD (db=ProfileScan db_id=PS50156 from=284 to=463 evalue=10.022 interpro_id=IPR000731 interpro_description=Sterol-sensing domain GO=Cellular Component: integral to membrane (GO:0016021)) ; IPRSCAN: transmembrane_regions (db=TMHMM db_id=tmhmm from=778 to=800) ; IPRSCAN: transmembrane_regions (db=TMHMM db_id=tmhmm from=413 to=435) ; IPRSCAN: transmembrane_regions (db=TMHMM db_id=tmhmm from=442 to=464) ; IPRSCAN: transmembrane_regions (db=TMHMM db_id=tmhmm from=512 to=531) ; IPRSCAN: transmembrane_regions (db=TMHMM db_id=tmhmm from=664 to=686) ; IPRSCAN: transmembrane_regions (db=TMHMM db_id=tmhmm from=690 to=712) ; IPRSCAN: transmembrane_regions (db=TMHMM db_id=tmhmm from=294 to=313) ; IPRSCAN: transmembrane_regions (db=TMHMM db_id=tmhmm from=318 to=340) ; IPRSCAN: transmembrane_regions (db=TMHMM db_id=tmhmm from=807 to=829) ; IPRSCAN: seg (db=Seg db_id=seg from=160 to=173) ; IPRSCAN: seg (db=Seg db_id=seg from=283 to=310) ; IPRSCAN: seg (db=Seg db_id=seg from=482 to=496) ; IPRSCAN: seg (db=Seg db_id=seg from=515 to=530) ; IPRSCAN: seg (db=Seg db_id=seg from=675 to=702) ; IPRSCAN: seg (db=Seg db_id=seg from=806 to=818) ; IPRSCAN: transmembrane_regions (db=TMHMM db_id=tmhmm from=268 to=290) ; IPRSCAN: transmembrane_regions (db=TMHMM db_id=tmhmm from=15 to=37) ; IPRSCAN: transmembrane_regions (db=TMHMM db_id=tmhmm from=719 to=741) ; GENE: 80232..82793 - ( gc_cont=0.508) ; B"
     CDS             complement(82989..83573)
                     /gene="82989..83573"
                     /gene_comment="E"
                     /locus_tag="DORA20.02_00073"
                     /product="82989..83573 - ( gc_cont=0.487) (GENE) E"
                     /note="DORA20.02_00073 82989..83573 - ( gc_cont=0.487) (GENE) ## E"
     CDS             complement(83819..84157)
                     /gene="transmembrane_regions"
                     /gene_comment="D"
                     /locus_tag="DORA20.02_00074"
                     /product="transmembrane_regions (db=TMHMM db_id=tmhmm from=2 to=24) (IPRSCAN) D"
                     /note="DORA20.02_00074 transmembrane_regions (db=TMHMM db_id=tmhmm from=2 to=24) (IPRSCAN) ## IPRSCAN: seg (db=Seg db_id=seg from=2 to=22) ; IPRSCAN: seg (db=Seg db_id=seg from=92 to=107) ; GENE: 83819..84157 - ( gc_cont=0.619) ; D"
     CDS             complement(84558..84998)
                     /gene="84558..84998"
                     /gene_comment="E"
                     /locus_tag="DORA20.02_00075"
                     /product="84558..84998 + ( gc_cont=0.533) (GENE) E"
                     /note="DORA20.02_00075 84558..84998 + ( gc_cont=0.533) (GENE) ## E"
     CDS             complement(85023..85241)
                     /gene="carbon"
                     /gene_comment="C"
                     /locus_tag="DORA20.02_00076"
                     /product="carbon storage regulator; K03563 carbon storage regulator (db=KEGG evalue=1.1e-09 bit_score=67.0 identity=49.2 coverage=83.56164383561644) (BLAST) C"
                     /note="[goid GO:0006402] [goid GO:0006109] [goid GO:0003723] [koid KO:K03563] DORA20.02_00076 carbon storage regulator; K03563 carbon storage regulator (db=KEGG evalue=1.1e-09 bit_score=67.0 identity=49.2 coverage=83.56164383561644) (BLAST) ## BLAST: Carbon storage regulator n=4 Tax=Mobiluncus curtisii RepID=E6M528_9ACTO (db=UNIREF evalue=1.4e-09 bit_score=67.0 identity=49.2 coverage=83.56164383561644) ; IPRSCAN: (db=HMMPfam db_id=PF02599 from=1 to=50 evalue=6.7e-21 interpro_id=IPR003751 interpro_description=Carbon storage regulator GO=Molecular Function: RNA binding (GO:0003723), Biological Process: regulation of carbohydrate metabolic process (GO:0006109), Biological Process: mRNA catabolic process (GO:0006402)) ; IPRSCAN: CsrA-like (db=superfamily db_id=SSF117130 from=1 to=55 evalue=4.2e-15) ; IPRSCAN: Q5BTP3_RHIME_Q5BTP3; (db=BlastProDom db_id=PD009007 from=1 to=47 evalue=0.001 interpro_id=IPR003751 interpro_description=Carbon storage regulator GO=Molecular Function: RNA binding (GO:0003723), Biological Process: regulation of carbohydrate metabolic process (GO:0006109), Biological Process: mRNA catabolic process (GO:0006402)) ; IPRSCAN: seg (db=Seg db_id=seg from=13 to=23) ; GENE: 85023..85241 + ( gc_cont=0.543) ; C"
     CDS             complement(85395..86954)
                     /gene="mcu:HMPREF0573_10941"
                     /gene_comment="B"
                     /locus_tag="DORA20.02_00077"
                     /product="mcu:HMPREF0573_10941 pntA2; NAD(P) transhydrogenase subunit alpha (EC:1.6.1.2); K00324 NAD(P) transhydrogenase subunit alpha [EC:1.6.1.2] (db=KEGG) (RBH) B"
                     /note="[goid GO:0015992] [goid GO:0008750] [goid GO:0055114] [goid GO:0016491] [koid KO:K00324] DORA20.02_00077 mcu:HMPREF0573_10941 pntA2; NAD(P) transhydrogenase subunit alpha (EC:1.6.1.2); K00324 NAD(P) transhydrogenase subunit alpha [EC:1.6.1.2] (db=KEGG) (RBH) ## RBH: UniRef90_D6ZKL1 NAD(P) transhydrogenase subunit alpha n=4 Tax=Mobiluncus curtisii RepID=D6ZKL1_MOBCV (db=UNIREF) ; RBH: UniRef90_D6ZKL1 NAD(P) transhydrogenase subunit alpha n=4 Tax=Mobiluncus curtisii RepID=D6ZKL1_MOBCV (db=UNIREF) ; BLAST: pntA2; NAD(P) transhydrogenase subunit alpha (EC:1.6.1.2); K00324 NAD(P) transhydrogenase subunit alpha [EC:1.6.1.2] (db=KEGG evalue=0.0 bit_score=654.0 identity=65.9 coverage=97.88461538461539) ; BLAST: NAD(P) transhydrogenase subunit alpha n=4 Tax=Mobiluncus curtisii RepID=D6ZKL1_MOBCV (db=UNIREF evalue=0.0 bit_score=654.0 identity=65.9 coverage=97.88461538461539) ; IPRSCAN: ALADH_PNT_2 (db=PatternScan db_id=PS00837 from=170 to=195 evalue=0.0 interpro_id=IPR008143 interpro_description=Alanine dehydrogenase/pyridine nucleotide transhydrogenase, conserved site-2 GO=Molecular Function: oxidoreductase activity (GO:0016491), Biological Process: oxidation-reduction process (GO:0055114)) ; IPRSCAN: NADP TRANSHYDROGENASE (db=HMMPanther db_id=PTHR10160 from=1 to=515 evalue=4.8e-202) ; IPRSCAN: NADP TRANSHYDROGENASE (db=HMMPanther db_id=PTHR10160:SF2 from=1 to=515 evalue=4.8e-202) ; IPRSCAN: pntA: NAD(P)(+) transhydrogenase (AB-specifi (db=HMMTigr db_id=TIGR00561 from=2 to=517 evalue=8.6e-188 interpro_id=IPR004571 interpro_description=NAD(P) transhydrogenase, alpha subunit GO=Molecular Function: NAD(P)+ transhydrogenase (AB-specific) activity (GO:0008750), Biological Process: proton transport (GO:0015992), Biological Process: oxidation-reduction process (GO:0055114)) ; IPRSCAN: no description (db=Gene3D db_id=G3DSA:3.40.50.1770 from=1 to=185 evalue=9.1e-56) ; IPRSCAN: Formate/glycerate dehydrogenase catalytic domain-like (db=superfamily db_id=SSF52283 from=1 to=168 evalue=2.3e-53) ; IPRSCAN: (db=HMMPfam db_id=PF01262 from=147 to=310 evalue=1.0e-47 interpro_id=IPR007698 interpro_description=Alanine dehydrogenase/PNT, NAD(H)-binding domain) ; IPRSCAN: (db=HMMPfam db_id=PF05222 from=4 to=136 evalue=4.3e-40 interpro_id=IPR007886 interpro_description=Alanine dehydrogenase/pyridine nucleotide transhydrogenase, N-terminal) ; IPRSCAN: NAD(P)-binding Rossmann-fold domains (db=superfamily db_id=SSF51735 from=137 to=317 evalue=1.3e-38) ; IPRSCAN: coiled-coil (db=Coil db_id=coil from=387 to=408 evalue=NA) ; IPRSCAN: seg (db=Seg db_id=seg from=168 to=184) ; IPRSCAN: transmembrane_regions (db=TMHMM db_id=tmhmm from=409 to=426) ; IPRSCAN: seg (db=Seg db_id=seg from=397 to=408) ; IPRSCAN: transmembrane_regions (db=TMHMM db_id=tmhmm from=484 to=506) ; IPRSCAN: transmembrane_regions (db=TMHMM db_id=tmhmm from=433 to=455) ; GENE: 85395..86954 + ( gc_cont=0.553) ; B"
                     /EC_number="1.6.1.2"
     CDS             complement(86958..88499)
                     /gene="mcu:HMPREF0573_10942"
                     /gene_comment="B"
                     /locus_tag="DORA20.02_00078"
                     /product="mcu:HMPREF0573_10942 pntB2; NAD(P)(+) transhydrogenase (AB-specific) (EC:1.6.1.2); K00325 NAD(P) transhydrogenase subunit beta [EC:1.6.1.2] (db=KEGG) (RBH) B"
                     /note="[goid GO:0055114] [goid GO:0050661] [goid GO:0016021] [goid GO:0008750] [koid KO:K00325] DORA20.02_00078 mcu:HMPREF0573_10942 pntB2; NAD(P)(+) transhydrogenase (AB-specific) (EC:1.6.1.2); K00325 NAD(P) transhydrogenase subunit beta [EC:1.6.1.2] (db=KEGG) (RBH) ## RBH: UniRef90_D6ZKL2 NAD(P) transhydrogenase subunit beta n=4 Tax=Mobiluncus curtisii RepID=D6ZKL2_MOBCV (db=UNIREF) ; RBH: UniRef90_D6ZKL2 NAD(P) transhydrogenase subunit beta n=4 Tax=Mobiluncus curtisii RepID=D6ZKL2_MOBCV (db=UNIREF) ; BLAST: pntB2; NAD(P)(+) transhydrogenase (AB-specific) (EC:1.6.1.2); K00325 NAD(P) transhydrogenase subunit beta [EC:1.6.1.2] (db=KEGG evalue=0.0 bit_score=658.0 identity=67.3 coverage=97.27626459143968) ; BLAST: NAD(P) transhydrogenase subunit beta n=4 Tax=Mobiluncus curtisii RepID=D6ZKL2_MOBCV (db=UNIREF evalue=0.0 bit_score=658.0 identity=67.3 coverage=97.27626459143968) ; IPRSCAN: NADP TRANSHYDROGENASE (db=HMMPanther db_id=PTHR10160 from=28 to=510 evalue=1.5e-220) ; IPRSCAN: (db=HMMPfam db_id=PF02233 from=28 to=512 evalue=1.3e-197 interpro_id=IPR012136 interpro_description=NADP transhydrogenase, beta subunit GO=Molecular Function: NAD(P)+ transhydrogenase (AB-specific) activity (GO:0008750), Cellular Component: integral to membrane (GO:0016021), Molecular Function: NADP binding (GO:0050661), Biological Process: oxidation-reduction process (GO:0055114)) ; IPRSCAN: no description (db=Gene3D db_id=G3DSA:3.40.50.1220 from=337 to=513 evalue=3.1e-77) ; IPRSCAN: DHS-like NAD/FAD-binding domain (db=superfamily db_id=SSF52467 from=341 to=513 evalue=2.4e-72) ; IPRSCAN: transmembrane_regions (db=TMHMM db_id=tmhmm from=83 to=105) ; IPRSCAN: transmembrane_regions (db=TMHMM db_id=tmhmm from=118 to=140) ; IPRSCAN: transmembrane_regions (db=TMHMM db_id=tmhmm from=165 to=187) ; IPRSCAN: transmembrane_regions (db=TMHMM db_id=tmhmm from=200 to=222) ; IPRSCAN: transmembrane_regions (db=TMHMM db_id=tmhmm from=57 to=79) ; IPRSCAN: transmembrane_regions (db=TMHMM db_id=tmhmm from=266 to=288) ; IPRSCAN: transmembrane_regions (db=TMHMM db_id=tmhmm from=292 to=309) ; IPRSCAN: transmembrane_regions (db=TMHMM db_id=tmhmm from=23 to=45) ; IPRSCAN: seg (db=Seg db_id=seg from=29 to=43) ; IPRSCAN: seg (db=Seg db_id=seg from=64 to=73) ; IPRSCAN: seg (db=Seg db_id=seg from=89 to=104) ; IPRSCAN: transmembrane_regions (db=TMHMM db_id=tmhmm from=237 to=259) ; GENE: 86958..88499 + ( gc_cont=0.556) ; B"
                     /EC_number="1.6.1.2"
     CDS             complement(88641..89321)
                     /gene="88641..89321"
                     /gene_comment="E"
                     /locus_tag="DORA20.02_00079"
                     /product="88641..89321 - ( gc_cont=0.532) (GENE) E"
                     /note="DORA20.02_00079 88641..89321 - ( gc_cont=0.532) (GENE) ## E"
     CDS             complement(10132..10878)
                     /gene="two"
                     /gene_comment="C"
                     /locus_tag="DORA20.02_00008"
                     /product="two component transcriptional regulator, winged helix family; K07776 two-component system, OmpR family, response regulator RegX3 (db=KEGG evalue=0.0 bit_score=285.0 identity=57.9 coverage=92.3694779116466) (BLAST) C"
                     /note="[goid GO:0005622] [goid GO:0003677] [goid GO:0006355] [goid GO:0000160] [goid GO:0000156] [koid KO:K07776] DORA20.02_00008 two component transcriptional regulator, winged helix family; K07776 two-component system, OmpR family, response regulator RegX3 (db=KEGG evalue=0.0 bit_score=285.0 identity=57.9 coverage=92.3694779116466) (BLAST) ## BLAST: Two component transcriptional regulator, winged helix family n=1 Tax=Cellulomonas flavigena DSM 20109 RepID=D5UJ46_CELFN (db=UNIREF evalue=0.0 bit_score=285.0 identity=57.9 coverage=92.3694779116466) ; IPRSCAN: no description (db=HMMSmart db_id=SM00448 from=2 to=112 evalue=2.1e-42 interpro_id=IPR001789 interpro_description=Signal transduction response regulator, receiver domain GO=Molecular Function: two-component response regulator activity (GO:0000156), Biological Process: two-component signal transduction system (phosphorelay) (GO:0000160), Biological Process: regulation of transcription, DNA-dependent (GO:0006355)) ; IPRSCAN: CheY-like (db=superfamily db_id=SSF52172 from=1 to=189 evalue=7.3e-42 interpro_id=IPR011006 interpro_description=CheY-like superfamily) ; IPRSCAN: no description (db=Gene3D db_id=G3DSA:3.40.50.2300 from=3 to=138 evalue=1.8e-37) ; IPRSCAN: SENSOR HISTIDINE KINASE-RELATED (db=HMMPanther db_id=PTHR23283 from=3 to=121 evalue=3.5e-30) ; IPRSCAN: TWO-COMPONENT SYSTEM SENSOR HISTIDINE KINASE/RESPONSE REGULATOR (INTESTINAL BACTERIA - BACTEROIDES THETAIOTAOMICRON) (db=HMMPanther db_id=PTHR23283:SF21 from=3 to=121 evalue=3.5e-30) ; IPRSCAN: (db=HMMPfam db_id=PF00072 from=4 to=112 evalue=4.2e-27 interpro_id=IPR001789 interpro_description=Signal transduction response regulator, receiver domain GO=Molecular Function: two-component response regulator activity (GO:0000156), Biological Process: two-component signal transduction system (phosphorelay) (GO:0000160), Biological Process: regulation of transcription, DNA-dependent (GO:0006355)) ; IPRSCAN: (db=HMMPfam db_id=PF00486 from=185 to=244 evalue=1.7e-20 interpro_id=IPR001867 interpro_description=Signal transduction response regulator, C-terminal GO=Molecular Function: two-component response regulator activity (GO:0000156), Biological Process: two-component signal transduction system (phosphorelay) (GO:0000160), Molecular Function: DNA binding (GO:0003677), Biological Process: regulation of transcription, DNA-dependent (GO:0006355)) ; IPRSCAN: C-terminal effector domain of the bipartite response regulators (db=superfamily db_id=SSF46894 from=185 to=247 evalue=4.3e-18 interpro_id=IPR016032 interpro_description=Signal transduction response regulator, C-terminal effector GO=Molecular Function: two-component response regulator activity (GO:0000156), Biological Process: two-component signal transduction system (phosphorelay) (GO:0000160), Molecular Function: DNA binding (GO:0003677), Cellular Component: intracellular (GO:0005622), Biological Process: regulation of transcription, DNA-dependent (GO:0006355)) ; IPRSCAN: no description (db=HMMSmart db_id=SM00862 from=147 to=244 evalue=1.9e-17 interpro_id=IPR001867 interpro_description=Signal transduction response regulator, C-terminal GO=Molecular Function: two-component response regulator activity (GO:0000156), Biological Process: two-component signal transduction system (phosphorelay) (GO:0000160), Molecular Function: DNA binding (GO:0003677), Biological Process: regulation of transcription, DNA-dependent (GO:0006355)) ; IPRSCAN: no description (db=Gene3D db_id=G3DSA:1.10.10.10 from=185 to=244 evalue=7.2e-17 interpro_id=IPR011991 interpro_description=Winged helix-turn-helix transcription repressor DNA-binding) ; IPRSCAN: RESPONSE_REGULATORY (db=ProfileScan db_id=PS50110 from=3 to=116 evalue=40.689 interpro_id=IPR001789 interpro_description=Signal transduction response regulator, receiver domain GO=Molecular Function: two-component response regulator activity (GO:0000156), Biological Process: two-component signal transduction system (phosphorelay) (GO:0000160), Biological Process: regulation of transcription, DNA-dependent (GO:0006355)) ; IPRSCAN: seg (db=Seg db_id=seg from=148 to=161) ; GENE: 10132..10878 - ( gc_cont=0.534) ; C"
     CDS             complement(89464..89793)
                     /gene="thioredoxin;"
                     /gene_comment="C"
                     /locus_tag="DORA20.02_00080"
                     /product="thioredoxin; K03671 thioredoxin 1 (db=KEGG evalue=6.4e-30 bit_score=135.0 identity=55.4 coverage=90.9090909090909) (BLAST) C"
                     /note="[goid GO:0015035] [goid GO:0009055] [goid GO:0006662] [goid GO:0045454] [koid KO:K03671] DORA20.02_00080 thioredoxin; K03671 thioredoxin 1 (db=KEGG evalue=6.4e-30 bit_score=135.0 identity=55.4 coverage=90.9090909090909) (BLAST) ## BLAST: Thioredoxin n=1 Tax=Thermosediminibacter oceani DSM 16646 RepID=D9RZF6_THEOJ (db=UNIREF evalue=8.3e-30 bit_score=135.0 identity=55.4 coverage=90.9090909090909) ; IPRSCAN: THIOREDOXIN_1 (db=PatternScan db_id=PS00194 from=24 to=42 evalue=0.0 interpro_id=IPR017937 interpro_description=Thioredoxin, conserved site GO=Biological Process: cell redox homeostasis (GO:0045454)) ; IPRSCAN: thioredoxin: thioredoxin (db=HMMTigr db_id=TIGR01068 from=7 to=107 evalue=1.8e-43 interpro_id=IPR005746 interpro_description=Thioredoxin GO=Biological Process: glycerol ether metabolic process (GO:0006662), Molecular Function: electron carrier activity (GO:0009055), Molecular Function: protein disulfide oxidoreductase activity (GO:0015035), Biological Process: cell redox homeostasis (GO:0045454)) ; IPRSCAN: THIOREDOXIN M(MITOCHONDRIAL)-TYPE (db=HMMPanther db_id=PTHR10438:SF13 from=13 to=109 evalue=5.2e-38) ; IPRSCAN: THIOREDOXIN-RELATED (db=HMMPanther db_id=PTHR10438 from=13 to=109 evalue=5.2e-38 interpro_id=IPR005746 interpro_description=Thioredoxin GO=Biological Process: glycerol ether metabolic process (GO:0006662), Molecular Function: electron carrier activity (GO:0009055), Molecular Function: protein disulfide oxidoreductase activity (GO:0015035), Biological Process: cell redox homeostasis (GO:0045454)) ; IPRSCAN: Thioredoxin-like (db=superfamily db_id=SSF52833 from=8 to=109 evalue=1.1e-35 interpro_id=IPR012336 interpro_description=Thioredoxin-like fold) ; IPRSCAN: no description (db=Gene3D db_id=G3DSA:3.40.30.10 from=6 to=107 evalue=5.0e-32 interpro_id=IPR012336 interpro_description=Thioredoxin-like fold) ; IPRSCAN: (db=HMMPfam db_id=PF00085 from=6 to=103 evalue=2.3e-30 interpro_id=IPR013766 interpro_description=Thioredoxin domain GO=Biological Process: cell redox homeostasis (GO:0045454)) ; IPRSCAN: THIOREDOXIN (db=FPrintScan db_id=PR00421 from=23 to=31 evalue=3.6e-07 interpro_id=IPR005746 interpro_description=Thioredoxin GO=Biological Process: glycerol ether metabolic process (GO:0006662), Molecular Function: electron carrier activity (GO:0009055), Molecular Function: protein disulfide oxidoreductase activity (GO:0015035), Biological Process: cell redox homeostasis (GO:0045454)) ; IPRSCAN: THIOREDOXIN (db=FPrintScan db_id=PR00421 from=71 to=82 evalue=3.6e-07 interpro_id=IPR005746 interpro_description=Thioredoxin GO=Biological Process: glycerol ether metabolic process (GO:0006662), Molecular Function: electron carrier activity (GO:0009055), Molecular Function: protein disulfide oxidoreductase activity (GO:0015035), Biological Process: cell redox homeostasis (GO:0045454)) ; IPRSCAN: THIOREDOXIN (db=FPrintScan db_id=PR00421 from=31 to=40 evalue=3.6e-07 interpro_id=IPR005746 interpro_description=Thioredoxin GO=Biological Process: glycerol ether metabolic process (GO:0006662), Molecular Function: electron carrier activity (GO:0009055), Molecular Function: protein disulfide oxidoreductase activity (GO:0015035), Biological Process: cell redox homeostasis (GO:0045454)) ; IPRSCAN: THIOREDOXIN_2 (db=ProfileScan db_id=PS51352 from=1 to=108 evalue=13.362 interpro_id=IPR012336 interpro_description=Thioredoxin-like fold) ; IPRSCAN: seg (db=Seg db_id=seg from=46 to=58) ; GENE: 89464..89793 - ( gc_cont=0.524) ; C"
     CDS             complement(89833..90753)
                     /gene="iva:Isova_3010"
                     /gene_comment="B"
                     /locus_tag="DORA20.02_00081"
                     /product="iva:Isova_3010 thioredoxin reductase (EC:1.8.1.9); K00384 thioredoxin reductase (NADPH) [EC:1.8.1.9] (db=KEGG) (RBH) B"
                     /note="[goid GO:0019430] [goid GO:0005737] [goid GO:0004791] [goid GO:0055114] [goid GO:0016491] [koid KO:K00384] DORA20.02_00081 iva:Isova_3010 thioredoxin reductase (EC:1.8.1.9); K00384 thioredoxin reductase (NADPH) [EC:1.8.1.9] (db=KEGG) (RBH) ## RBH: UniRef90_E8JIV0 Thioredoxin reductase n=1 Tax=Actinomyces sp. oral taxon 178 str. F0338 RepID=E8JIV0_9ACTO (db=UNIREF) ; RBH: UniRef90_E8JIV0 Thioredoxin reductase n=1 Tax=Actinomyces sp. oral taxon 178 str. F0338 RepID=E8JIV0_9ACTO (db=UNIREF) ; BLAST: thioredoxin reductase (EC:1.8.1.9); K00384 thioredoxin reductase (NADPH) [EC:1.8.1.9] (db=KEGG evalue=0.0 bit_score=429.0 identity=68.9 coverage=98.69706840390879) ; BLAST: Thioredoxin reductase n=1 Tax=Actinomyces sp. oral taxon 178 str. F0338 RepID=E8JIV0_9ACTO (db=UNIREF evalue=0.0 bit_score=433.0 identity=69.5 coverage=99.0228013029316) ; IPRSCAN: PYRIDINE_REDOX_2 (db=PatternScan db_id=PS00573 from=134 to=154 evalue=0.0 interpro_id=IPR008255 interpro_description=Pyridine nucleotide-disulphide oxidoreductase, class-II, active site GO=Molecular Function: oxidoreductase activity (GO:0016491), Biological Process: oxidation-reduction process (GO:0055114)) ; IPRSCAN: TRX_reduct: thioredoxin-disulfide reductas (db=HMMTigr db_id=TIGR01292 from=4 to=304 evalue=1.9e-170 interpro_id=IPR005982 interpro_description=Thioredoxin reductase GO=Molecular Function: thioredoxin-disulfide reductase activity (GO:0004791), Cellular Component: cytoplasm (GO:0005737), Biological Process: removal of superoxide radicals (GO:0019430), Biological Process: oxidation-reduction process (GO:0055114)) ; IPRSCAN: PNDRDTASEII (db=FPrintScan db_id=PR00469 from=194 to=210 evalue=1.0e-77 interpro_id=IPR000103 interpro_description=Pyridine nucleotide-disulphide oxidoreductase, class-II GO=Molecular Function: oxidoreductase activity (GO:0016491), Biological Process: oxidation-reduction process (GO:0055114)) ; IPRSCAN: PNDRDTASEII (db=FPrintScan db_id=PR00469 from=267 to=285 evalue=1.0e-77 interpro_id=IPR000103 interpro_description=Pyridine nucleotide-disulphide oxidoreductase, class-II GO=Molecular Function: oxidoreductase activity (GO:0016491), Biological Process: oxidation-reduction process (GO:0055114)) ; IPRSCAN: PNDRDTASEII (db=FPrintScan db_id=PR00469 from=232 to=253 evalue=1.0e-77 interpro_id=IPR000103 interpro_description=Pyridine nucleotide-disulphide oxidoreductase, class-II GO=Molecular Function: oxidoreductase activity (GO:0016491), Biological Process: oxidation-reduction process (GO:0055114)) ; IPRSCAN: PNDRDTASEII (db=FPrintScan db_id=PR00469 from=127 to=139 evalue=1.0e-77 interpro_id=IPR000103 interpro_description=Pyridine nucleotide-disulphide oxidoreductase, class-II GO=Molecular Function: oxidoreductase activity (GO:0016491), Biological Process: oxidation-reduction process (GO:0055114)) ; IPRSCAN: PNDRDTASEII (db=FPrintScan db_id=PR00469 from=5 to=27 evalue=1.0e-77 interpro_id=IPR000103 interpro_description=Pyridine nucleotide-disulphide oxidoreductase, class-II GO=Molecular Function: oxidoreductase activity (GO:0016491), Biological Process: oxidation-reduction process (GO:0055114)) ; IPRSCAN: PNDRDTASEII (db=FPrintScan db_id=PR00469 from=39 to=54 evalue=1.0e-77 interpro_id=IPR000103 interpro_description=Pyridine nucleotide-disulphide oxidoreductase, class-II GO=Molecular Function: oxidoreductase activity (GO:0016491), Biological Process: oxidation-reduction process (GO:0055114)) ; IPRSCAN: PNDRDTASEII (db=FPrintScan db_id=PR00469 from=60 to=70 evalue=1.0e-77 interpro_id=IPR000103 interpro_description=Pyridine nucleotide-disulphide oxidoreductase, class-II GO=Molecular Function: oxidoreductase activity (GO:0016491), Biological Process: oxidation-reduction process (GO:0055114)) ; IPRSCAN: PNDRDTASEII (db=FPrintScan db_id=PR00469 from=105 to=113 evalue=1.0e-77 interpro_id=IPR000103 interpro_description=Pyridine nucleotide-disulphide oxidoreductase, class-II GO=Molecular Function: oxidoreductase activity (GO:0016491), Biological Process: oxidation-reduction process (GO:0055114)) ; IPRSCAN: PNDRDTASEII (db=FPrintScan db_id=PR00469 from=142 to=166 evalue=1.0e-77 interpro_id=IPR000103 interpro_description=Pyridine nucleotide-disulphide oxidoreductase, class-II GO=Molecular Function: oxidoreductase activity (GO:0016491), Biological Process: oxidation-reduction process (GO:0055114)) ; IPRSCAN: FAD/NAD(P)-binding domain (db=superfamily db_id=SSF51905 from=1 to=306 evalue=4.1e-58) ; IPRSCAN: no description (db=Gene3D db_id=G3DSA:3.50.50.60 from=116 to=238 evalue=2.6e-45) ; IPRSCAN: (db=HMMPfam db_id=PF07992 from=5 to=281 evalue=2.2e-41 interpro_id=IPR023753 interpro_description=Pyridine nucleotide-disulphide oxidoreductase, FAD/NAD(P)-binding domain GO=Molecular Function: oxidoreductase activity (GO:0016491), Biological Process: oxidation-reduction process (GO:0055114)) ; IPRSCAN: FADPNR (db=FPrintScan db_id=PR00368 from=6 to=25 evalue=8.4e-34 interpro_id=IPR013027 interpro_description=FAD-dependent pyridine nucleotide-disulphide oxidoreductase GO=Biological Process: oxidation-reduction process (GO:0055114)) ; IPRSCAN: FADPNR (db=FPrintScan db_id=PR00368 from=257 to=279 evalue=8.4e-34 interpro_id=IPR013027 interpro_description=FAD-dependent pyridine nucleotide-disulphide oxidoreductase GO=Biological Process: oxidation-reduction process (GO:0055114)) ; IPRSCAN: FADPNR (db=FPrintScan db_id=PR00368 from=230 to=246 evalue=8.4e-34 interpro_id=IPR013027 interpro_description=FAD-dependent pyridine nucleotide-disulphide oxidoreductase GO=Biological Process: oxidation-reduction process (GO:0055114)) ; IPRSCAN: FADPNR (db=FPrintScan db_id=PR00368 from=146 to=164 evalue=8.4e-34 interpro_id=IPR013027 interpro_description=FAD-dependent pyridine nucleotide-disulphide oxidoreductase GO=Biological Process: oxidation-reduction process (GO:0055114)) ; IPRSCAN: FADPNR (db=FPrintScan db_id=PR00368 from=104 to=122 evalue=8.4e-34 interpro_id=IPR013027 interpro_description=FAD-dependent pyridine nucleotide-disulphide oxidoreductase GO=Biological Process: oxidation-reduction process (GO:0055114)) ; IPRSCAN: no description (db=Gene3D db_id=G3DSA:3.50.50.60 from=3 to=115 evalue=1.6e-24) ; IPRSCAN: DISULFIDE OXIDOREDUCTASE (db=HMMPanther db_id=PTHR22912 from=7 to=281 evalue=1.5e-19) ; GENE: 89833..90753 - ( gc_cont=0.556) ; B"
                     /EC_number="1.8.1.9"
     CDS             complement(90866..91273)
                     /gene="Putative"
                     /gene_comment="C"
                     /locus_tag="DORA20.02_00082"
                     /product="Putative uncharacterized protein (Fragment) n=1 Tax=Actinomyces urogenitalis DSM 15434 RepID=C0W4U5_9ACTO (db=UNIREF evalue=9.0e-18 bit_score=96.0 identity=34.6 coverage=95.58823529411765) (BLAST) C"
                     /note="DORA20.02_00082 Putative uncharacterized protein (Fragment) n=1 Tax=Actinomyces urogenitalis DSM 15434 RepID=C0W4U5_9ACTO (db=UNIREF evalue=9.0e-18 bit_score=96.0 identity=34.6 coverage=95.58823529411765) (BLAST) ## GENE: 90866..91273 - ( gc_cont=0.490) ; C"
     CDS             complement(91248..95141)
                     /gene="bcv:Bcav_4210"
                     /gene_comment="B"
                     /locus_tag="DORA20.02_00083"
                     /product="bcv:Bcav_4210 integral membrane protein MviN (db=KEGG) (RBH) B"
                     /note="[goid GO:0016772] DORA20.02_00083 bcv:Bcav_4210 integral membrane protein MviN (db=KEGG) (RBH) ## RBH: UniRef90_C5C6M4 Integral membrane protein MviN n=1 Tax=Beutenbergia cavernae DSM 12333 RepID=C5C6M4_BEUC1 (db=UNIREF) ; RBH: UniRef90_C5C6M4 Integral membrane protein MviN n=1 Tax=Beutenbergia cavernae DSM 12333 RepID=C5C6M4_BEUC1 (db=UNIREF) ; BLAST: integral membrane protein MviN (db=KEGG evalue=0.0 bit_score=406.0 identity=41.1 coverage=40.75500770416024) ; BLAST: Integral membrane protein MviN n=1 Tax=Beutenbergia cavernae DSM 12333 RepID=C5C6M4_BEUC1 (db=UNIREF evalue=0.0 bit_score=406.0 identity=41.1 coverage=40.75500770416024) ; IPRSCAN: (db=HMMPfam db_id=PF03023 from=48 to=504 evalue=8.6e-56 interpro_id=IPR004268 interpro_description=Flagellin assembly, membrane protein MviN) ; IPRSCAN: ISOLEUCYL, LEUCYL, TYROSYL, VALYL AND METHIONYL-TRNA SYNTHETASES (db=HMMPanther db_id=PTHR11946 from=22 to=196 evalue=4.6e-36) ; IPRSCAN: LEUCYL-TRNA SYNTHETASE (db=HMMPanther db_id=PTHR11946:SF10 from=22 to=196 evalue=4.6e-36) ; IPRSCAN: Protein kinase-like (PK-like) (db=superfamily db_id=SSF56112 from=698 to=815 evalue=1.3e-06 interpro_id=IPR011009 interpro_description=Protein kinase-like domain GO=Molecular Function: transferase activity, transferring phosphorus-containing groups (GO:0016772)) ; IPRSCAN: VIRFACTRMVIN (db=FPrintScan db_id=PR01806 from=145 to=169 evalue=3.6e-06 interpro_id=IPR004268 interpro_description=Flagellin assembly, membrane protein MviN) ; IPRSCAN: VIRFACTRMVIN (db=FPrintScan db_id=PR01806 from=169 to=190 evalue=3.6e-06 interpro_id=IPR004268 interpro_description=Flagellin assembly, membrane protein MviN) ; IPRSCAN: VIRFACTRMVIN (db=FPrintScan db_id=PR01806 from=69 to=85 evalue=3.6e-06 interpro_id=IPR004268 interpro_description=Flagellin assembly, membrane protein MviN) ; IPRSCAN: VIRFACTRMVIN (db=FPrintScan db_id=PR01806 from=50 to=69 evalue=3.6e-06 interpro_id=IPR004268 interpro_description=Flagellin assembly, membrane protein MviN) ; IPRSCAN: coiled-coil (db=Coil db_id=coil from=1169 to=1204 evalue=NA) ; IPRSCAN: transmembrane_regions (db=TMHMM db_id=tmhmm from=314 to=336) ; IPRSCAN: transmembrane_regions (db=TMHMM db_id=tmhmm from=349 to=371) ; IPRSCAN: transmembrane_regions (db=TMHMM db_id=tmhmm from=381 to=403) ; IPRSCAN: transmembrane_regions (db=TMHMM db_id=tmhmm from=416 to=438) ; IPRSCAN: transmembrane_regions (db=TMHMM db_id=tmhmm from=442 to=464) ; IPRSCAN: transmembrane_regions (db=TMHMM db_id=tmhmm from=484 to=506) ; IPRSCAN: transmembrane_regions (db=TMHMM db_id=tmhmm from=521 to=543) ; IPRSCAN: transmembrane_regions (db=TMHMM db_id=tmhmm from=1224 to=1246) ; IPRSCAN: transmembrane_regions (db=TMHMM db_id=tmhmm from=37 to=54) ; IPRSCAN: transmembrane_regions (db=TMHMM db_id=tmhmm from=260 to=282) ; IPRSCAN: transmembrane_regions (db=TMHMM db_id=tmhmm from=210 to=232) ; IPRSCAN: transmembrane_regions (db=TMHMM db_id=tmhmm from=173 to=195) ; IPRSCAN: transmembrane_regions (db=TMHMM db_id=tmhmm from=138 to=160) ; IPRSCAN: transmembrane_regions (db=TMHMM db_id=tmhmm from=101 to=123) ; IPRSCAN: seg (db=Seg db_id=seg from=71 to=82) ; IPRSCAN: seg (db=Seg db_id=seg from=101 to=114) ; IPRSCAN: seg (db=Seg db_id=seg from=351 to=365) ; IPRSCAN: seg (db=Seg db_id=seg from=526 to=543) ; IPRSCAN: seg (db=Seg db_id=seg from=874 to=886) ; IPRSCAN: seg (db=Seg db_id=seg from=934 to=955) ; IPRSCAN: seg (db=Seg db_id=seg from=990 to=1017) ; IPRSCAN: seg (db=Seg db_id=seg from=1154 to=1181) ; IPRSCAN: seg (db=Seg db_id=seg from=1184 to=1206) ; IPRSCAN: seg (db=Seg db_id=seg from=1266 to=1283) ; IPRSCAN: transmembrane_regions (db=TMHMM db_id=tmhmm from=67 to=89) ; GENE: 91248..95141 - ( gc_cont=0.530) ; B"
     CDS             complement(95158..97317)
                     /gene="hypothetical"
                     /gene_comment="C"
                     /locus_tag="DORA20.02_00084"
                     /product="hypothetical protein (db=KEGG evalue=5.5e-21 bit_score=108.0 identity=23.8 coverage=73.75) (BLAST) C"
                     /note="DORA20.02_00084 hypothetical protein (db=KEGG evalue=5.5e-21 bit_score=108.0 identity=23.8 coverage=73.75) (BLAST) ## BLAST: Putative uncharacterized protein n=1 Tax=Actinomyces coleocanis DSM 15436 RepID=C0VXY7_9ACTO (db=UNIREF evalue=6.2e-25 bit_score=122.0 identity=21.4 coverage=79.58333333333333) ; IPRSCAN: transmembrane_regions (db=TMHMM db_id=tmhmm from=690 to=710) ; IPRSCAN: seg (db=Seg db_id=seg from=30 to=42) ; IPRSCAN: seg (db=Seg db_id=seg from=192 to=205) ; IPRSCAN: seg (db=Seg db_id=seg from=218 to=228) ; IPRSCAN: seg (db=Seg db_id=seg from=412 to=420) ; GENE: 95158..97317 - ( gc_cont=0.517) ; C"
     CDS             complement(97319..97822)
                     /gene="NUDIX"
                     /gene_comment="C"
                     /locus_tag="DORA20.02_00085"
                     /product="NUDIX hydrolase (db=KEGG evalue=0.0 bit_score=211.0 identity=68.9 coverage=87.5) (BLAST) C"
                     /note="[goid GO:0016787] DORA20.02_00085 NUDIX hydrolase (db=KEGG evalue=0.0 bit_score=211.0 identity=68.9 coverage=87.5) (BLAST) ## BLAST: NUDIX hydrolase n=1 Tax=Actinomyces urogenitalis DSM 15434 RepID=C0W4U8_9ACTO (db=UNIREF evalue=0.0 bit_score=211.0 identity=63.2 coverage=93.45238095238095) ; IPRSCAN: NUDIX_BOX (db=PatternScan db_id=PS00893 from=62 to=83 evalue=0.0 interpro_id=IPR020084 interpro_description=NUDIX hydrolase, conserved site GO=Molecular Function: hydrolase activity (GO:0016787)) ; IPRSCAN: Nudix (db=superfamily db_id=SSF55811 from=28 to=163 evalue=4.1e-31 interpro_id=IPR015797 interpro_description=NUDIX hydrolase domain-like GO=Molecular Function: hydrolase activity (GO:0016787)) ; IPRSCAN: no description (db=Gene3D db_id=G3DSA:3.90.79.10 from=24 to=166 evalue=3.7e-26 interpro_id=IPR000086 interpro_description=NUDIX hydrolase domain GO=Molecular Function: hydrolase activity (GO:0016787)) ; IPRSCAN: (db=HMMPfam db_id=PF00293 from=17 to=160 evalue=1.4e-21 interpro_id=IPR000086 interpro_description=NUDIX hydrolase domain GO=Molecular Function: hydrolase activity (GO:0016787)) ; IPRSCAN: MUTT/NUDIX HYDROLASE (db=HMMPanther db_id=PTHR22769 from=32 to=167 evalue=1.1e-13) ; IPRSCAN: NUDIXFAMILY (db=FPrintScan db_id=PR00502 from=57 to=71 evalue=1.9e-07 interpro_id=IPR020476 interpro_description=NUDIX hydrolase) ; IPRSCAN: NUDIXFAMILY (db=FPrintScan db_id=PR00502 from=71 to=86 evalue=1.9e-07 interpro_id=IPR020476 interpro_description=NUDIX hydrolase) ; IPRSCAN: NUDIX (db=ProfileScan db_id=PS51462 from=14 to=161 evalue=16.858 interpro_id=IPR000086 interpro_description=NUDIX hydrolase domain GO=Molecular Function: hydrolase activity (GO:0016787)) ; IPRSCAN: seg (db=Seg db_id=seg from=4 to=20) ; GENE: 97319..97822 - ( gc_cont=0.538) ; C"
     CDS             complement(97909..99411)
                     /gene="ahe:Arch_1806"
                     /gene_comment="B"
                     /locus_tag="DORA20.02_00086"
                     /product="ahe:Arch_1806 polynucleotide adenylyltransferase/metal dependent phosphohydrolase (db=KEGG) (RBH) B"
                     /note="[goid GO:0003824] [goid GO:0046872] [goid GO:0008081] [goid GO:0016779] [goid GO:0006396] [goid GO:0003723] DORA20.02_00086 ahe:Arch_1806 polynucleotide adenylyltransferase/metal dependent phosphohydrolase (db=KEGG) (RBH) ## RBH: UniRef90_E6KSZ3 PolyA polymerase family protein n=3 Tax=Actinomyces RepID=E6KSZ3_9ACTO (db=UNIREF) ; RBH: UniRef90_E6KSZ3 PolyA polymerase family protein n=3 Tax=Actinomyces RepID=E6KSZ3_9ACTO (db=UNIREF) ; BLAST: polynucleotide adenylyltransferase/metal dependent phosphohydrolase (db=KEGG evalue=0.0 bit_score=630.0 identity=64.9 coverage=96.20758483033931) ; BLAST: PolyA polymerase family protein n=3 Tax=Actinomyces RepID=E6KSZ3_9ACTO (db=UNIREF evalue=0.0 bit_score=656.0 identity=69.1 coverage=93.6127744510978) ; IPRSCAN: tRNA_CCA_actino: tRNA adenylyltransfe (db=HMMTigr db_id=TIGR02692 from=28 to=496 evalue=2.3e-297 interpro_id=IPR014065 interpro_description=tRNA adenylyltransferase) ; IPRSCAN: TRNA-NUCLEOTIDYLTRANSFERASE/POLY(A) POLYMERASE FAMILY MEMBER (db=HMMPanther db_id=PTHR13734 from=72 to=495 evalue=1.8e-174) ; IPRSCAN: TRNA NUCLEOTIDYLTRANSFERASE (db=HMMPanther db_id=PTHR13734:SF7 from=72 to=495 evalue=1.8e-174) ; IPRSCAN: Poly A polymerase C-terminal region-like (db=superfamily db_id=SSF81891 from=179 to=497 evalue=2.8e-59) ; IPRSCAN: Nucleotidyltransferase (db=superfamily db_id=SSF81301 from=26 to=178 evalue=9.2e-37) ; IPRSCAN: no description (db=Gene3D db_id=G3DSA:3.30.460.10 from=26 to=178 evalue=3.7e-33) ; IPRSCAN: (db=HMMPfam db_id=PF01743 from=58 to=181 evalue=4.0e-32 interpro_id=IPR002646 interpro_description=Poly A polymerase, head domain GO=Molecular Function: RNA binding (GO:0003723), Biological Process: RNA processing (GO:0006396), Molecular Function: nucleotidyltransferase activity (GO:0016779)) ; IPRSCAN: no description (db=Gene3D db_id=G3DSA:1.10.3090.10 from=179 to=331 evalue=3.3e-27) ; IPRSCAN: HDIG: uncharacterized domain HDIG (db=HMMTigr db_id=TIGR00277 from=279 to=367 evalue=1.2e-12 interpro_id=IPR006675 interpro_description=Uncharacterised domain HDIG) ; IPRSCAN: (db=HMMPfam db_id=PF01966 from=283 to=410 evalue=4.0e-12 interpro_id=IPR006674 interpro_description=Metal-dependent phosphohydrolase, HD subdomain GO=Molecular Function: phosphoric diester hydrolase activity (GO:0008081), Molecular Function: metal ion binding (GO:0046872)) ; IPRSCAN: no description (db=HMMSmart db_id=SM00471 from=279 to=451 evalue=6.8e-06 interpro_id=IPR003607 interpro_description=Metal-dependent phosphohydrolase, HD domain GO=Molecular Function: catalytic activity (GO:0003824)) ; IPRSCAN: coiled-coil (db=Coil db_id=coil from=418 to=446 evalue=NA) ; GENE: 97909..99411 + ( gc_cont=0.551) ; B"
     CDS             complement(99517..100266)
                     /gene="thymidylate"
                     /gene_comment="C"
                     /locus_tag="DORA20.02_00087"
                     /product="thymidylate kinase (EC:2.7.4.9); K00943 dTMP kinase [EC:2.7.4.9] (db=KEGG evalue=0.0 bit_score=220.0 identity=52.3 coverage=86.4) (BLAST) C"
                     /note="[goid GO:0006233] [goid GO:0005524] [goid GO:0004798] [koid KO:KINASE] [koid KO:K00943] DORA20.02_00087 thymidylate kinase (EC:2.7.4.9); K00943 dTMP kinase [EC:2.7.4.9] (db=KEGG evalue=0.0 bit_score=220.0 identity=52.3 coverage=86.4) (BLAST) ## BLAST: Thymidylate kinase n=1 Tax=Cellulomonas fimi ATCC 484 RepID=F4H865_CELFA (db=UNIREF evalue=0.0 bit_score=220.0 identity=52.3 coverage=86.4) ; IPRSCAN: THYMIDYLATE_KINASE (db=PatternScan db_id=PS01331 from=97 to=109 evalue=0.0 interpro_id=IPR018095 interpro_description=Thymidylate kinase, conserved site GO=Molecular Function: thymidylate kinase activity (GO:0004798), Molecular Function: ATP binding (GO:0005524), Biological Process: dTDP biosynthetic process (GO:0006233)) ; IPRSCAN: no description (db=Gene3D db_id=G3DSA:3.40.50.300 from=7 to=212 evalue=1.7e-59) ; IPRSCAN: P-loop containing nucleoside triphosphate hydrolases (db=superfamily db_id=SSF52540 from=7 to=207 evalue=4.5e-55) ; IPRSCAN: DTMP_kinase: thymidylate kinase (db=HMMTigr db_id=TIGR00041 from=7 to=199 evalue=6.0e-53 interpro_id=IPR018094 interpro_description=Thymidylate kinase GO=Molecular Function: thymidylate kinase activity (GO:0004798), Molecular Function: ATP binding (GO:0005524), Biological Process: dTDP biosynthetic process (GO:0006233)) ; IPRSCAN: (db=HMMPfam db_id=PF02223 from=14 to=199 evalue=1.9e-48 interpro_id=IPR018094 interpro_description=Thymidylate kinase GO=Molecular Function: thymidylate kinase activity (GO:0004798), Molecular Function: ATP binding (GO:0005524), Biological Process: dTDP biosynthetic process (GO:0006233)) ; IPRSCAN: THYMIDYLATE KINASE (db=HMMPanther db_id=PTHR10344 from=6 to=211 evalue=1.7e-44 interpro_id=IPR018094 interpro_description=Thymidylate kinase GO=Molecular Function: thymidylate kinase activity (GO:0004798), Molecular Function: ATP binding (GO:0005524), Biological Process: dTDP biosynthetic process (GO:0006233)) ; IPRSCAN: Thymidylate_kinase (db=HAMAP db_id=MF_00165 from=10 to=207 evalue=27.309 interpro_id=IPR018094 interpro_description=Thymidylate kinase GO=Molecular Function: thymidylate kinase activity (GO:0004798), Molecular Function: ATP binding (GO:0005524), Biological Process: dTDP biosynthetic process (GO:0006233)) ; GENE: 99517..100266 + ( gc_cont=0.565) ; C"
                     /EC_number="2.7.4.9"
     CDS             complement(100263..101456)
                     /gene="iva:Isova_0427"
                     /gene_comment="B"
                     /locus_tag="DORA20.02_00088"
                     /product="iva:Isova_0427 DNA polymerase III, delta prime subunit; K02341 DNA polymerase III subunit delta' [EC:2.7.7.7] (db=KEGG) (RBH) B"
                     /note="[goid GO:0017111] [goid GO:0000166] [goid GO:0005524] [goid GO:0008408] [goid GO:0006260] [goid GO:0003887] [koid KO:K02341] DORA20.02_00088 iva:Isova_0427 DNA polymerase III, delta prime subunit; K02341 DNA polymerase III subunit delta' [EC:2.7.7.7] (db=KEGG) (RBH) ## RBH: UniRef90_F9ECD4 DNA-directed DNA polymerase III subunit delta' n=1 Tax=Actinomyces sp. oral taxon 448 str. F0400 RepID=F9ECD4_9ACTO (db=UNIREF) ; RBH: UniRef90_F9ECD4 DNA-directed DNA polymerase III subunit delta' n=1 Tax=Actinomyces sp. oral taxon 448 str. F0400 RepID=F9ECD4_9ACTO (db=UNIREF) ; BLAST: DNA polymerase III, delta prime subunit; K02341 DNA polymerase III subunit delta' [EC:2.7.7.7] (db=KEGG evalue=0.0 bit_score=379.0 identity=50.0 coverage=93.96984924623115) ; BLAST: DNA-directed DNA polymerase III subunit delta' n=1 Tax=Actinomyces sp. oral taxon 448 str. F0400 RepID=F9ECD4_9ACTO (db=UNIREF evalue=0.0 bit_score=398.0 identity=50.9 coverage=98.99497487437185) ; IPRSCAN: holB: DNA polymerase III, delta' subunit (db=HMMTigr db_id=TIGR00678 from=32 to=219 evalue=1.7e-69 interpro_id=IPR004622 interpro_description=DNA polymerase III, delta prime subunit GO=Molecular Function: DNA-directed DNA polymerase activity (GO:0003887), Biological Process: DNA replication (GO:0006260), Molecular Function: 3'-5' exonuclease activity (GO:0008408)) ; IPRSCAN: P-loop containing nucleoside triphosphate hydrolases (db=superfamily db_id=SSF52540 from=4 to=225 evalue=9.9e-55) ; IPRSCAN: no description (db=Gene3D db_id=G3DSA:3.40.50.300 from=22 to=185 evalue=3.1e-42) ; IPRSCAN: REPLICATION FACTOR C / DNA POLYMERASE III GAMMA-TAU SUBUNIT (db=HMMPanther db_id=PTHR11669 from=95 to=196 evalue=2.1e-14) ; IPRSCAN: (db=HMMPfam db_id=PF00004 from=49 to=180 evalue=4.3e-06 interpro_id=IPR003959 interpro_description=ATPase, AAA-type, core GO=Molecular Function: ATP binding (GO:0005524)) ; IPRSCAN: no description (db=HMMSmart db_id=SM00382 from=44 to=184 evalue=3.8e-05 interpro_id=IPR003593 interpro_description=ATPase, AAA+ type, core GO=Molecular Function: nucleotide binding (GO:0000166), Molecular Function: nucleoside-triphosphatase activity (GO:0017111)) ; IPRSCAN: seg (db=Seg db_id=seg from=61 to=69) ; GENE: 100263..101456 + ( gc_cont=0.569) ; B"
                     /EC_number="2.7.7.7"
     CDS             complement(101460..103025)
                     /gene="ach:Achl_0841"
                     /gene_comment="B"
                     /locus_tag="DORA20.02_00089"
                     /product="ach:Achl_0841 TAP domain-containing protein (db=KEGG) (RBH) B"
                     /note="[goid GO:0005737] [goid GO:0004177] DORA20.02_00089 ach:Achl_0841 TAP domain-containing protein (db=KEGG) (RBH) ## RBH: UniRef90_G9PGW3 Putative uncharacterized protein n=1 Tax=Actinomyces graevenitzii C83 RepID=G9PGW3_9ACTO (db=UNIREF) ; RBH: UniRef90_G9PGW3 Putative uncharacterized protein n=1 Tax=Actinomyces graevenitzii C83 RepID=G9PGW3_9ACTO (db=UNIREF) ; BLAST: TAP domain-containing protein (db=KEGG evalue=0.0 bit_score=409.0 identity=41.3 coverage=94.6360153256705) ; BLAST: Putative uncharacterized protein n=1 Tax=Actinomyces graevenitzii C83 RepID=G9PGW3_9ACTO (db=UNIREF evalue=0.0 bit_score=419.0 identity=42.7 coverage=94.6360153256705) ; IPRSCAN: (db=HMMPfam db_id=PF00561 from=142 to=504 evalue=1.2e-26 interpro_id=IPR000073 interpro_description=Alpha/beta hydrolase fold-1) ; IPRSCAN: alpha/beta-Hydrolases (db=superfamily db_id=SSF53474 from=90 to=507 evalue=2.3e-25) ; IPRSCAN: no description (db=Gene3D db_id=G3DSA:3.40.50.1820 from=105 to=492 evalue=1.1e-15) ; IPRSCAN: ALPHA/BETA HYDROLASE RELATED (db=HMMPanther db_id=PTHR10992 from=119 to=259 evalue=1.1e-07) ; IPRSCAN: PROLINE IMINOPEPTIDASE (db=HMMPanther db_id=PTHR10992:SF12 from=119 to=259 evalue=1.1e-07 interpro_id=IPR005944 interpro_description=Peptidase S33, proline iminopeptidase 1 GO=Molecular Function: aminopeptidase activity (GO:0004177), Cellular Component: cytoplasm (GO:0005737)) ; IPRSCAN: PROKAR_LIPOPROTEIN (db=ProfileScan db_id=PS51257 from=1 to=17 evalue=6.0) ; GENE: 101460..103025 + ( gc_cont=0.519) ; B"
     CDS             complement(10881..11963)
                     /gene="histidine"
                     /gene_comment="C"
                     /locus_tag="DORA20.02_00009"
                     /product="histidine kinase; K07768 two-component system, OmpR family, sensor histidine kinase SenX3 [EC:2.7.13.3] (db=KEGG evalue=0.0 bit_score=265.0 identity=44.5 coverage=90.02770083102493) (BLAST) C"
                     /note="[goid GO:0018106] [goid GO:0004673] [goid GO:0016020] [goid GO:0000155] [goid GO:0007165] [goid GO:0004871] [goid GO:0016772] [goid GO:0016310] [goid GO:0005524] [koid KO:KINASE] [koid KO:K07768] DORA20.02_00009 histidine kinase; K07768 two-component system, OmpR family, sensor histidine kinase SenX3 [EC:2.7.13.3] (db=KEGG evalue=0.0 bit_score=265.0 identity=44.5 coverage=90.02770083102493) (BLAST) ## BLAST: Histidine kinase n=1 Tax=Isoptericola variabilis 225 RepID=F6FTW8_ISOV2 (db=UNIREF evalue=0.0 bit_score=265.0 identity=44.5 coverage=90.02770083102493) ; IPRSCAN: TWO COMPONENT SENSOR HISTIDINE KINASE (PHOR) (db=HMMPanther db_id=PTHR23283:SF34 from=93 to=344 evalue=1.1e-79) ; IPRSCAN: SENSOR HISTIDINE KINASE-RELATED (db=HMMPanther db_id=PTHR23283 from=93 to=344 evalue=1.1e-79) ; IPRSCAN: ATPase domain of HSP90 chaperone/DNA topoisomerase II/histidine kinase (db=superfamily db_id=SSF55874 from=188 to=350 evalue=1.8e-49 interpro_id=IPR003594 interpro_description=ATPase-like, ATP-binding domain GO=Molecular Function: ATP binding (GO:0005524)) ; IPRSCAN: no description (db=HMMSmart db_id=SM00387 from=235 to=346 evalue=2.5e-42 interpro_id=IPR003594 interpro_description=ATPase-like, ATP-binding domain GO=Molecular Function: ATP binding (GO:0005524)) ; IPRSCAN: no description (db=Gene3D db_id=G3DSA:3.30.565.10 from=201 to=343 evalue=2.9e-39 interpro_id=IPR003594 interpro_description=ATPase-like, ATP-binding domain GO=Molecular Function: ATP binding (GO:0005524)) ; IPRSCAN: (db=HMMPfam db_id=PF02518 from=238 to=344 evalue=7.6e-33 interpro_id=IPR003594 interpro_description=ATPase-like, ATP-binding domain GO=Molecular Function: ATP binding (GO:0005524)) ; IPRSCAN: BCTRLSENSOR (db=FPrintScan db_id=PR00344 from=271 to=285 evalue=6.9e-22 interpro_id=IPR004358 interpro_description=Signal transduction histidine kinase-related protein, C-terminal GO=Biological Process: phosphorylation (GO:0016310), Molecular Function: transferase activity, transferring phosphorus-containing groups (GO:0016772)) ; IPRSCAN: BCTRLSENSOR (db=FPrintScan db_id=PR00344 from=306 to=324 evalue=6.9e-22 interpro_id=IPR004358 interpro_description=Signal transduction histidine kinase-related protein, C-terminal GO=Biological Process: phosphorylation (GO:0016310), Molecular Function: transferase activity, transferring phosphorus-containing groups (GO:0016772)) ; IPRSCAN: BCTRLSENSOR (db=FPrintScan db_id=PR00344 from=289 to=299 evalue=6.9e-22 interpro_id=IPR004358 interpro_description=Signal transduction histidine kinase-related protein, C-terminal GO=Biological Process: phosphorylation (GO:0016310), Molecular Function: transferase activity, transferring phosphorus-containing groups (GO:0016772)) ; IPRSCAN: BCTRLSENSOR (db=FPrintScan db_id=PR00344 from=330 to=343 evalue=6.9e-22 interpro_id=IPR004358 interpro_description=Signal transduction histidine kinase-related protein, C-terminal GO=Biological Process: phosphorylation (GO:0016310), Molecular Function: transferase activity, transferring phosphorus-containing groups (GO:0016772)) ; IPRSCAN: Homodimeric domain of signal transducing histidine kinase (db=superfamily db_id=SSF47384 from=104 to=190 evalue=3.4e-15 interpro_id=IPR009082 interpro_description=Signal transduction histidine kinase, homodimeric GO=Molecular Function: signal transducer activity (GO:0004871), Biological Process: signal transduction (GO:0007165)) ; IPRSCAN: no description (db=HMMSmart db_id=SM00388 from=122 to=188 evalue=7.5e-11 interpro_id=IPR003661 interpro_description=Signal transduction histidine kinase, subgroup 1, dimerisation/phosphoacceptor domain GO=Molecular Function: two-component sensor activity (GO:0000155), Biological Process: signal transduction (GO:0007165), Cellular Component: membrane (GO:0016020)) ; IPRSCAN: (db=HMMPfam db_id=PF00512 from=123 to=188 evalue=9.7e-10 interpro_id=IPR003661 interpro_description=Signal transduction histidine kinase, subgroup 1, dimerisation/phosphoacceptor domain GO=Molecular Function: two-component sensor activity (GO:0000155), Biological Process: signal transduction (GO:0007165), Cellular Component: membrane (GO:0016020)) ; IPRSCAN: HIS_KIN (db=ProfileScan db_id=PS50109 from=129 to=346 evalue=50.17 interpro_id=IPR005467 interpro_description=Signal transduction histidine kinase, core GO=Molecular Function: two-component sensor activity (GO:0000155), Molecular Function: protein histidine kinase activity (GO:0004673), Biological Process: signal transduction (GO:0007165), Biological Process: peptidyl-histidine phosphorylation (GO:0018106)) ; IPRSCAN: coiled-coil (db=Coil db_id=coil from=60 to=81 evalue=NA) ; IPRSCAN: seg (db=Seg db_id=seg from=301 to=313) ; GENE: 10881..11963 - ( gc_cont=0.496) ; C"
                     /EC_number="2.7.13.3"
     CDS             complement(103043..103561)
                     /gene="(db=HMMPfam"
                     /gene_comment="D"
                     /locus_tag="DORA20.02_00090"
                     /product="(db=HMMPfam db_id=PF02537 from=20 to=118 evalue=2.0e-16 interpro_id=IPR003691 interpro_description=Camphor resistance CrcB protein GO=Cellular Component: membrane (GO:0016020)) (IPRSCAN) D"
                     /note="[goid GO:0016020] DORA20.02_00090 (db=HMMPfam db_id=PF02537 from=20 to=118 evalue=2.0e-16 interpro_id=IPR003691 interpro_description=Camphor resistance CrcB protein GO=Cellular Component: membrane (GO:0016020)) (IPRSCAN) ## IPRSCAN: CrbC (db=HAMAP db_id=MF_00454 from=17 to=156 evalue=11.244 interpro_id=IPR003691 interpro_description=Camphor resistance CrcB protein GO=Cellular Component: membrane (GO:0016020)) ; IPRSCAN: seg (db=Seg db_id=seg from=91 to=108) ; IPRSCAN: transmembrane_regions (db=TMHMM db_id=tmhmm from=133 to=155) ; IPRSCAN: transmembrane_regions (db=TMHMM db_id=tmhmm from=91 to=113) ; IPRSCAN: seg (db=Seg db_id=seg from=133 to=151) ; IPRSCAN: transmembrane_regions (db=TMHMM db_id=tmhmm from=49 to=71) ; IPRSCAN: transmembrane_regions (db=TMHMM db_id=tmhmm from=12 to=34) ; GENE: 103043..103561 + ( gc_cont=0.547) ; D"
     CDS             complement(103561..103950)
                     /gene="CrcB"
                     /gene_comment="C"
                     /locus_tag="DORA20.02_00091"
                     /product="CrcB protein; K06199 CrcB protein (db=KEGG evalue=1.8e-10 bit_score=71.0 identity=35.7 coverage=80.76923076923077) (BLAST) C"
                     /note="[goid GO:0016020] [koid KO:K06199] DORA20.02_00091 CrcB protein; K06199 CrcB protein (db=KEGG evalue=1.8e-10 bit_score=71.0 identity=35.7 coverage=80.76923076923077) (BLAST) ## BLAST: Protein CrcB homolog 1 n=1 Tax=Methylobacterium populi BJ001 RepID=B1Z753_METPB (db=UNIREF evalue=2.3e-10 bit_score=71.0 identity=35.7 coverage=80.76923076923077) ; IPRSCAN: (db=HMMPfam db_id=PF02537 from=8 to=122 evalue=6.4e-24 interpro_id=IPR003691 interpro_description=Camphor resistance CrcB protein GO=Cellular Component: membrane (GO:0016020)) ; IPRSCAN: CrbC (db=HAMAP db_id=MF_00454 from=5 to=126 evalue=10.922 interpro_id=IPR003691 interpro_description=Camphor resistance CrcB protein GO=Cellular Component: membrane (GO:0016020)) ; IPRSCAN: seg (db=Seg db_id=seg from=5 to=19) ; IPRSCAN: transmembrane_regions (db=TMHMM db_id=tmhmm from=103 to=125) ; IPRSCAN: transmembrane_regions (db=TMHMM db_id=tmhmm from=69 to=91) ; IPRSCAN: seg (db=Seg db_id=seg from=71 to=87) ; IPRSCAN: seg (db=Seg db_id=seg from=103 to=129) ; IPRSCAN: transmembrane_regions (db=TMHMM db_id=tmhmm from=37 to=59) ; IPRSCAN: transmembrane_regions (db=TMHMM db_id=tmhmm from=5 to=24) ; GENE: 103561..103950 + ( gc_cont=0.579) ; C"
     CDS             complement(104072..104176)
                     /gene="104072..104176"
                     /gene_comment="E"
                     /locus_tag="DORA20.02_00092"
                     /product="104072..104176 + ( gc_cont=0.581) (GENE) E"
                     /note="DORA20.02_00092 104072..104176 + ( gc_cont=0.581) (GENE) ## E"
