# Supplementary material for: Genome resolved analysis of a premature infant gut microbial community reveals a Varibaculum cambriense genome and a shift towards fermentation-based metabolism during the third week of life
Source: Microbiome. 2013 Dec 17;1:30. doi: 10.1186/2049-2618-1-30 (PMC4177395; doi:10.1186/2049-2618-1-30)
Supplement: Additional file 5 — KEGG annotations. [file 2049-2618-1-30-S5.zip › af5_V_cambriense_pathway_tools/1.0/input/dora20.3.gbk]

FEATURES             Location/Qualifiers
     CDS             complement(2..325)
                     /gene="inorganic"
                     /gene_comment="C"
                     /locus_tag="DORA20.03_00001"
                     /product="inorganic diphosphatase (EC:3.6.1.1); K01507 inorganic pyrophosphatase [EC:3.6.1.1] (db=KEGG evalue=0.0 bit_score=210.0 identity=90.7 coverage=99.07407407407408) (BLAST) C"
                     /note="[goid GO:0006796] [goid GO:0005737] [goid GO:0004427] [goid GO:0000287] [koid KO:K01507] DORA20.03_00001 inorganic diphosphatase (EC:3.6.1.1); K01507 inorganic pyrophosphatase [EC:3.6.1.1] (db=KEGG evalue=0.0 bit_score=210.0 identity=90.7 coverage=99.07407407407408) (BLAST) ## BLAST: Inorganic pyrophosphatase n=7 Tax=Actinomyces RepID=E7N6L7_9ACTO (db=UNIREF evalue=0.0 bit_score=214.0 identity=90.7 coverage=99.07407407407408) ; IPRSCAN: PPASE (db=PatternScan db_id=PS00387 from=52 to=58 evalue=0.0 interpro_id=IPR008162 interpro_description=Inorganic pyrophosphatase GO=Molecular Function: magnesium ion binding (GO:0000287), Molecular Function: inorganic diphosphatase activity (GO:0004427), Cellular Component: cytoplasm (GO:0005737), Biological Process: phosphate-containing compound metabolic process (GO:0006796)) ; IPRSCAN: Inorganic pyrophosphatase (db=superfamily db_id=SSF50324 from=2 to=108 evalue=1.9e-43 interpro_id=IPR008162 interpro_description=Inorganic pyrophosphatase GO=Molecular Function: magnesium ion binding (GO:0000287), Molecular Function: inorganic diphosphatase activity (GO:0004427), Cellular Component: cytoplasm (GO:0005737), Biological Process: phosphate-containing compound metabolic process (GO:0006796)) ; IPRSCAN: (db=HMMPfam db_id=PF00719 from=5 to=103 evalue=1.8e-38 interpro_id=IPR008162 interpro_description=Inorganic pyrophosphatase GO=Molecular Function: magnesium ion binding (GO:0000287), Molecular Function: inorganic diphosphatase activity (GO:0004427), Cellular Component: cytoplasm (GO:0005737), Biological Process: phosphate-containing compound metabolic process (GO:0006796)) ; IPRSCAN: no description (db=Gene3D db_id=G3DSA:3.90.80.10 from=2 to=108 evalue=6.8e-37 interpro_id=IPR008162 interpro_description=Inorganic pyrophosphatase GO=Molecular Function: magnesium ion binding (GO:0000287), Molecular Function: inorganic diphosphatase activity (GO:0004427), Cellular Component: cytoplasm (GO:0005737), Biological Process: phosphate-containing compound metabolic process (GO:0006796)) ; IPRSCAN: INORGANIC PYROPHOSPHATASE (db=HMMPanther db_id=PTHR10286 from=23 to=99 evalue=4.8e-31 interpro_id=IPR008162 interpro_description=Inorganic pyrophosphatase GO=Molecular Function: magnesium ion binding (GO:0000287), Molecular Function: inorganic diphosphatase activity (GO:0004427), Cellular Component: cytoplasm (GO:0005737), Biological Process: phosphate-containing compound metabolic process (GO:0006796)) ; GENE: 2..325 - ( gc_cont=0.519) ; C"
                     /EC_number="3.6.1.1"
     CDS             complement(9840..10445)
                     /gene="transmembrane_regions"
                     /gene_comment="D"
                     /locus_tag="DORA20.03_00010"
                     /product="transmembrane_regions (db=TMHMM db_id=tmhmm from=20 to=42) (IPRSCAN) D"
                     /note="DORA20.03_00010 transmembrane_regions (db=TMHMM db_id=tmhmm from=20 to=42) (IPRSCAN) ## IPRSCAN: seg (db=Seg db_id=seg from=22 to=43) ; GENE: 9840..10445 + ( gc_cont=0.507) ; D"
    rRNA             complement(107842..108339)
                     /gene="50S"
                     /gene_comment="C"
                     /locus_tag="DORA20.03_00100"
                     /product="50S ribosomal protein L15; K02876 large subunit ribosomal protein L15 (db=KEGG evalue=0.0 bit_score=223.0 identity=72.7 coverage=92.16867469879519) (BLAST) C"
                     /note="[goid GO:0015934] [goid GO:0006412] [goid GO:0003735] [koid KO:K02876] DORA20.03_00100 50S ribosomal protein L15; K02876 large subunit ribosomal protein L15 (db=KEGG evalue=0.0 bit_score=223.0 identity=72.7 coverage=92.16867469879519) (BLAST) ## BLAST: 50S ribosomal protein L15 n=1 Tax=Actinomyces sp. oral taxon 448 str. F0400 RepID=F9EEY5_9ACTO (db=UNIREF evalue=0.0 bit_score=225.0 identity=66.1 coverage=98.19277108433735) ; IPRSCAN: rplO_bact: ribosomal protein L15 (db=HMMTigr db_id=TIGR01071 from=20 to=160 evalue=3.6e-68 interpro_id=IPR005749 interpro_description=Ribosomal protein L15, bacterial-type GO=Molecular Function: structural constituent of ribosome (GO:0003735), Biological Process: translation (GO:0006412), Cellular Component: large ribosomal subunit (GO:0015934)) ; IPRSCAN: Ribosomal proteins L15p and L18e (db=superfamily db_id=SSF52080 from=22 to=160 evalue=1.0e-40 interpro_id=IPR021131 interpro_description=Ribosomal protein L18e/L15P) ; IPRSCAN: 50S RIBOSOMAL PROTEIN L15 (db=HMMPanther db_id=PTHR12934 from=57 to=159 evalue=2.1e-39 interpro_id=IPR005749 interpro_description=Ribosomal protein L15, bacterial-type GO=Molecular Function: structural constituent of ribosome (GO:0003735), Biological Process: translation (GO:0006412), Cellular Component: large ribosomal subunit (GO:0015934)) ; IPRSCAN: (db=HMMPfam db_id=PF00828 from=42 to=158 evalue=1.2e-24 interpro_id=IPR021131 interpro_description=Ribosomal protein L18e/L15P) ; IPRSCAN: no description (db=Gene3D db_id=G3DSA:3.100.10.10 from=82 to=159 evalue=1.5e-15) ; IPRSCAN: seg (db=Seg db_id=seg from=42 to=59) ; GENE: 107842..108339 - ( gc_cont=0.540) ; C"
    rRNA             complement(108339..108521)
                     /gene="50S"
                     /gene_comment="C"
                     /locus_tag="DORA20.03_00101"
                     /product="50S ribosomal protein L30; K02907 large subunit ribosomal protein L30 (db=KEGG evalue=2.3e-13 bit_score=79.0 identity=62.7 coverage=95.08196721311475) (BLAST) C"
                     /note="[goid GO:0005840] [goid GO:0015934] [goid GO:0006412] [goid GO:0003735] [koid KO:K02907] DORA20.03_00101 50S ribosomal protein L30; K02907 large subunit ribosomal protein L30 (db=KEGG evalue=2.3e-13 bit_score=79.0 identity=62.7 coverage=95.08196721311475) (BLAST) ## BLAST: 50S ribosomal protein L30 n=1 Tax=Arcanobacterium haemolyticum DSM 20595 RepID=D7BK92_ARCHD (db=UNIREF evalue=3.0e-13 bit_score=79.0 identity=62.7 coverage=95.08196721311475) ; IPRSCAN: Ribosomal protein L30p (db=HMMPIR db_id=PIRSF002211 from=1 to=60 evalue=5.7e-31 interpro_id=IPR005996 interpro_description=Ribosomal protein L30, bacterial-type GO=Molecular Function: structural constituent of ribosome (GO:0003735), Biological Process: translation (GO:0006412), Cellular Component: large ribosomal subunit (GO:0015934)) ; IPRSCAN: rpmD_bact: ribosomal protein L30 (db=HMMTigr db_id=TIGR01308 from=4 to=58 evalue=9.1e-26 interpro_id=IPR005996 interpro_description=Ribosomal protein L30, bacterial-type GO=Molecular Function: structural constituent of ribosome (GO:0003735), Biological Process: translation (GO:0006412), Cellular Component: large ribosomal subunit (GO:0015934)) ; IPRSCAN: (db=HMMPfam db_id=PF00327 from=3 to=54 evalue=4.0e-22 interpro_id=IPR016082 interpro_description=Ribosomal protein L30, ferredoxin-like fold domain GO=Molecular Function: structural constituent of ribosome (GO:0003735), Cellular Component: ribosome (GO:0005840), Biological Process: translation (GO:0006412)) ; IPRSCAN: Ribosomal protein L30p/L7e (db=superfamily db_id=SSF55129 from=1 to=60 evalue=3.9e-20 interpro_id=IPR016082 interpro_description=Ribosomal protein L30, ferredoxin-like fold domain GO=Molecular Function: structural constituent of ribosome (GO:0003735), Cellular Component: ribosome (GO:0005840), Biological Process: translation (GO:0006412)) ; IPRSCAN: no description (db=Gene3D db_id=G3DSA:3.30.1390.20 from=1 to=60 evalue=2.0e-18 interpro_id=IPR016082 interpro_description=Ribosomal protein L30, ferredoxin-like fold domain GO=Molecular Function: structural constituent of ribosome (GO:0003735), Cellular Component: ribosome (GO:0005840), Biological Process: translation (GO:0006412)) ; GENE: 108339..108521 - ( gc_cont=0.525) ; C"
    rRNA             complement(108521..109210)
                     /gene="mgi:Mflv_5030"
                     /gene_comment="B"
                     /locus_tag="DORA20.03_00102"
                     /product="mgi:Mflv_5030 rpsE; 30S ribosomal protein S5; K02988 small subunit ribosomal protein S5 (db=KEGG) (RBH) B"
                     /note="[goid GO:0003723] [goid GO:0005840] [goid GO:0005622] [goid GO:0015935] [goid GO:0006412] [goid GO:0003735] [koid KO:K02988] DORA20.03_00102 mgi:Mflv_5030 rpsE; 30S ribosomal protein S5; K02988 small subunit ribosomal protein S5 (db=KEGG) (RBH) ## RBH: UniRef90_C0VZ26 30S ribosomal protein S5 n=1 Tax=Actinomyces coleocanis DSM 15436 RepID=C0VZ26_9ACTO (db=UNIREF) ; RBH: UniRef90_C0VZ26 30S ribosomal protein S5 n=1 Tax=Actinomyces coleocanis DSM 15436 RepID=C0VZ26_9ACTO (db=UNIREF) ; BLAST: rpsE; 30S ribosomal protein S5; K02988 small subunit ribosomal protein S5 (db=KEGG evalue=0.0 bit_score=305.0 identity=68.5 coverage=93.47826086956522) ; BLAST: 30S ribosomal protein S5 n=1 Tax=Actinomyces coleocanis DSM 15436 RepID=C0VZ26_9ACTO (db=UNIREF evalue=0.0 bit_score=325.0 identity=72.2 coverage=97.3913043478261) ; IPRSCAN: RIBOSOMAL_S5 (db=PatternScan db_id=PS00585 from=55 to=87 evalue=0.0 interpro_id=IPR018192 interpro_description=Ribosomal protein S5, N-terminal, conserved site) ; IPRSCAN: rpsE_bact: ribosomal protein S5 (db=HMMTigr db_id=TIGR01021 from=35 to=190 evalue=8.4e-100 interpro_id=IPR005712 interpro_description=Ribosomal protein S5, bacterial-type GO=Molecular Function: structural constituent of ribosome (GO:0003735), Biological Process: translation (GO:0006412), Cellular Component: small ribosomal subunit (GO:0015935)) ; IPRSCAN: 30S RIBOSOMAL PROTEIN S5 (db=HMMPanther db_id=PTHR13718:SF2 from=19 to=208 evalue=5.4e-67) ; IPRSCAN: RIBOSOMAL S SUBUNIT (db=HMMPanther db_id=PTHR13718 from=19 to=208 evalue=5.4e-67 interpro_id=IPR000851 interpro_description=Ribosomal protein S5 GO=Molecular Function: structural constituent of ribosome (GO:0003735), Cellular Component: intracellular (GO:0005622), Cellular Component: ribosome (GO:0005840), Biological Process: translation (GO:0006412)) ; IPRSCAN: (db=HMMPfam db_id=PF03719 from=112 to=185 evalue=2.1e-29 interpro_id=IPR005324 interpro_description=Ribosomal protein S5, C-terminal GO=Molecular Function: structural constituent of ribosome (GO:0003735), Cellular Component: intracellular (GO:0005622), Cellular Component: ribosome (GO:0005840), Biological Process: translation (GO:0006412)) ; IPRSCAN: (db=HMMPfam db_id=PF00333 from=38 to=102 evalue=2.6e-29 interpro_id=IPR013810 interpro_description=Ribosomal protein S5, N-terminal GO=Molecular Function: RNA binding (GO:0003723), Molecular Function: structural constituent of ribosome (GO:0003735), Cellular Component: intracellular (GO:0005622), Cellular Component: ribosome (GO:0005840), Biological Process: translation (GO:0006412)) ; IPRSCAN: Ribosomal protein S5 domain 2-like (db=superfamily db_id=SSF54211 from=106 to=186 evalue=2.0e-25 interpro_id=IPR020568 interpro_description=Ribosomal protein S5 domain 2-type fold) ; IPRSCAN: dsRNA-binding domain-like (db=superfamily db_id=SSF54768 from=37 to=105 evalue=3.3e-24) ; IPRSCAN: no description (db=Gene3D db_id=G3DSA:3.30.230.10 from=101 to=177 evalue=2.6e-22 interpro_id=IPR014721 interpro_description=Ribosomal protein S5 domain 2-type fold, subgroup) ; IPRSCAN: no description (db=Gene3D db_id=G3DSA:3.30.160.20 from=28 to=100 evalue=3.1e-21 interpro_id=IPR014720 interpro_description=Double-stranded RNA-binding-like GO=Molecular Function: RNA binding (GO:0003723), Cellular Component: intracellular (GO:0005622)) ; IPRSCAN: S5_DSRBD (db=ProfileScan db_id=PS50881 from=38 to=101 evalue=24.995 interpro_id=IPR013810 interpro_description=Ribosomal protein S5, N-terminal GO=Molecular Function: RNA binding (GO:0003723), Molecular Function: structural constituent of ribosome (GO:0003735), Cellular Component: intracellular (GO:0005622), Cellular Component: ribosome (GO:0005840), Biological Process: translation (GO:0006412)) ; IPRSCAN: coiled-coil (db=Coil db_id=coil from=198 to=219 evalue=NA) ; IPRSCAN: seg (db=Seg db_id=seg from=64 to=78) ; IPRSCAN: seg (db=Seg db_id=seg from=199 to=226) ; IPRSCAN: seg (db=Seg db_id=seg from=10 to=31) ; GENE: 108521..109210 - ( gc_cont=0.562) ; B"
    rRNA             complement(109226..109597)
                     /gene="50S"
                     /gene_comment="C"
                     /locus_tag="DORA20.03_00103"
                     /product="50S ribosomal protein L18; K02881 large subunit ribosomal protein L18 (db=KEGG evalue=1.3e-42 bit_score=178.0 identity=71.5 coverage=98.38709677419355) (BLAST) C"
                     /note="[goid GO:0006412] [goid GO:0005840] [goid GO:0005622] [goid GO:0003735] [koid KO:K02881] DORA20.03_00103 50S ribosomal protein L18; K02881 large subunit ribosomal protein L18 (db=KEGG evalue=1.3e-42 bit_score=178.0 identity=71.5 coverage=98.38709677419355) (BLAST) ## BLAST: 50S ribosomal protein L18 n=1 Tax=Actinomyces coleocanis DSM 15436 RepID=C0VZ25_9ACTO (db=UNIREF evalue=9.8e-45 bit_score=185.0 identity=78.9 coverage=97.58064516129032) ; IPRSCAN: L18_bact: ribosomal protein L18 (db=HMMTigr db_id=TIGR00060 from=10 to=123 evalue=2.5e-41 interpro_id=IPR004389 interpro_description=Ribosomal protein L18, bacterial GO=Molecular Function: structural constituent of ribosome (GO:0003735), Cellular Component: intracellular (GO:0005622), Cellular Component: ribosome (GO:0005840), Biological Process: translation (GO:0006412)) ; IPRSCAN: (db=HMMPfam db_id=PF00861 from=13 to=122 evalue=2.5e-39 interpro_id=IPR005484 interpro_description=Ribosomal protein L18/L5 GO=Molecular Function: structural constituent of ribosome (GO:0003735), Cellular Component: intracellular (GO:0005622), Cellular Component: ribosome (GO:0005840), Biological Process: translation (GO:0006412)) ; IPRSCAN: Translational machinery components (db=superfamily db_id=SSF53137 from=27 to=123 evalue=2.3e-38) ; IPRSCAN: no description (db=Gene3D db_id=G3DSA:3.30.420.100 from=31 to=123 evalue=2.6e-30) ; IPRSCAN: seg (db=Seg db_id=seg from=14 to=25) ; GENE: 109226..109597 - ( gc_cont=0.567) ; C"
    rRNA             complement(109598..110134)
                     /gene="50S"
                     /gene_comment="C"
                     /locus_tag="DORA20.03_00104"
                     /product="50S ribosomal protein L6; K02933 large subunit ribosomal protein L6 (db=KEGG evalue=0.0 bit_score=233.0 identity=60.7 coverage=98.88268156424581) (BLAST) C"
                     /note="[goid GO:0019843] [goid GO:0006412] [goid GO:0005840] [goid GO:0005622] [goid GO:0003735] [koid KO:K02933] DORA20.03_00104 50S ribosomal protein L6; K02933 large subunit ribosomal protein L6 (db=KEGG evalue=0.0 bit_score=233.0 identity=60.7 coverage=98.88268156424581) (BLAST) ## BLAST: 50S ribosomal protein L6 n=1 Tax=Actinomyces coleocanis DSM 15436 RepID=C0VZ24_9ACTO (db=UNIREF evalue=0.0 bit_score=241.0 identity=65.7 coverage=98.88268156424581) ; IPRSCAN: RIBOSOMAL_L6_1 (db=PatternScan db_id=PS00525 from=154 to=162 evalue=0.0 interpro_id=IPR002358 interpro_description=Ribosomal protein L6, conserved site GO=Molecular Function: structural constituent of ribosome (GO:0003735), Cellular Component: intracellular (GO:0005622), Cellular Component: ribosome (GO:0005840), Biological Process: translation (GO:0006412)) ; IPRSCAN: L6_bact: ribosomal protein L6 (db=HMMTigr db_id=TIGR03654 from=2 to=176 evalue=5.8e-106 interpro_id=IPR019906 interpro_description=Ribosomal protein L6, bacterial-type GO=Molecular Function: structural constituent of ribosome (GO:0003735), Cellular Component: ribosome (GO:0005840), Biological Process: translation (GO:0006412), Molecular Function: rRNA binding (GO:0019843)) ; IPRSCAN: 50S RIBOSOMAL PROTEIN L6 (db=HMMPanther db_id=PTHR11655:SF6 from=2 to=178 evalue=5.5e-80 interpro_id=IPR019906 interpro_description=Ribosomal protein L6, bacterial-type GO=Molecular Function: structural constituent of ribosome (GO:0003735), Cellular Component: ribosome (GO:0005840), Biological Process: translation (GO:0006412), Molecular Function: rRNA binding (GO:0019843)) ; IPRSCAN: 60S/50S RIBOSOMAL PROTEIN L6/L9 (db=HMMPanther db_id=PTHR11655 from=2 to=178 evalue=5.5e-80 interpro_id=IPR000702 interpro_description=Ribosomal protein L6 GO=Molecular Function: structural constituent of ribosome (GO:0003735), Cellular Component: ribosome (GO:0005840), Biological Process: translation (GO:0006412), Molecular Function: rRNA binding (GO:0019843)) ; IPRSCAN: Ribosomal protein, L6p/L6a/L9e/organellar L9 types (db=HMMPIR db_id=PIRSF002162 from=1 to=177 evalue=4.1e-52 interpro_id=IPR000702 interpro_description=Ribosomal protein L6 GO=Molecular Function: structural constituent of ribosome (GO:0003735), Cellular Component: ribosome (GO:0005840), Biological Process: translation (GO:0006412), Molecular Function: rRNA binding (GO:0019843)) ; IPRSCAN: RIBOSOMALL6 (db=FPrintScan db_id=PR00059 from=99 to=115 evalue=4.5e-32 interpro_id=IPR019906 interpro_description=Ribosomal protein L6, bacterial-type GO=Molecular Function: structural constituent of ribosome (GO:0003735), Cellular Component: ribosome (GO:0005840), Biological Process: translation (GO:0006412), Molecular Function: rRNA binding (GO:0019843)) ; IPRSCAN: RIBOSOMALL6 (db=FPrintScan db_id=PR00059 from=141 to=162 evalue=4.5e-32 interpro_id=IPR019906 interpro_description=Ribosomal protein L6, bacterial-type GO=Molecular Function: structural constituent of ribosome (GO:0003735), Cellular Component: ribosome (GO:0005840), Biological Process: translation (GO:0006412), Molecular Function: rRNA binding (GO:0019843)) ; IPRSCAN: RIBOSOMALL6 (db=FPrintScan db_id=PR00059 from=71 to=96 evalue=4.5e-32 interpro_id=IPR019906 interpro_description=Ribosomal protein L6, bacterial-type GO=Molecular Function: structural constituent of ribosome (GO:0003735), Cellular Component: ribosome (GO:0005840), Biological Process: translation (GO:0006412), Molecular Function: rRNA binding (GO:0019843)) ; IPRSCAN: no description (db=Gene3D db_id=G3DSA:3.90.930.12 from=83 to=178 evalue=8.5e-32 interpro_id=IPR020040 interpro_description=Ribosomal protein L6, alpha-beta domain GO=Molecular Function: structural constituent of ribosome (GO:0003735), Cellular Component: ribosome (GO:0005840), Biological Process: translation (GO:0006412), Molecular Function: rRNA binding (GO:0019843)) ; IPRSCAN: Ribosomal protein L6 (db=superfamily db_id=SSF56053 from=83 to=171 evalue=5.9e-29 interpro_id=IPR020040 interpro_description=Ribosomal protein L6, alpha-beta domain GO=Molecular Function: structural constituent of ribosome (GO:0003735), Cellular Component: ribosome (GO:0005840), Biological Process: translation (GO:0006412), Molecular Function: rRNA binding (GO:0019843)) ; IPRSCAN: no description (db=Gene3D db_id=G3DSA:3.90.930.12 from=2 to=82 evalue=3.1e-24 interpro_id=IPR020040 interpro_description=Ribosomal protein L6, alpha-beta domain GO=Molecular Function: structural constituent of ribosome (GO:0003735), Cellular Component: ribosome (GO:0005840), Biological Process: translation (GO:0006412), Molecular Function: rRNA binding (GO:0019843)) ; IPRSCAN: Ribosomal protein L6 (db=superfamily db_id=SSF56053 from=5 to=82 evalue=1.4e-21 interpro_id=IPR020040 interpro_description=Ribosomal protein L6, alpha-beta domain GO=Molecular Function: structural constituent of ribosome (GO:0003735), Cellular Component: ribosome (GO:0005840), Biological Process: translation (GO:0006412), Molecular Function: rRNA binding (GO:0019843)) ; IPRSCAN: (db=HMMPfam db_id=PF00347 from=12 to=82 evalue=1.6e-19 interpro_id=IPR020040 interpro_description=Ribosomal protein L6, alpha-beta domain GO=Molecular Function: structural constituent of ribosome (GO:0003735), Cellular Component: ribosome (GO:0005840), Biological Process: translation (GO:0006412), Molecular Function: rRNA binding (GO:0019843)) ; IPRSCAN: (db=HMMPfam db_id=PF00347 from=90 to=164 evalue=1.2e-17 interpro_id=IPR020040 interpro_description=Ribosomal protein L6, alpha-beta domain GO=Molecular Function: structural constituent of ribosome (GO:0003735), Cellular Component: ribosome (GO:0005840), Biological Process: translation (GO:0006412), Molecular Function: rRNA binding (GO:0019843)) ; IPRSCAN: seg (db=Seg db_id=seg from=52 to=63) ; GENE: 109598..110134 - ( gc_cont=0.527) ; C"
    rRNA             complement(110147..110545)
                     /gene="30S"
                     /gene_comment="C"
                     /locus_tag="DORA20.03_00105"
                     /product="30S ribosomal protein S8; K02994 small subunit ribosomal protein S8 (db=KEGG evalue=0.0 bit_score=206.0 identity=76.5 coverage=98.49624060150376) (BLAST) C"
                     /note="[goid GO:0006412] [goid GO:0005840] [goid GO:0005622] [goid GO:0003735] [koid KO:K02994] DORA20.03_00105 30S ribosomal protein S8; K02994 small subunit ribosomal protein S8 (db=KEGG evalue=0.0 bit_score=206.0 identity=76.5 coverage=98.49624060150376) (BLAST) ## BLAST: Ribosomal protein S8 n=2 Tax=Microbacterium RepID=H8E511_9MICO (db=UNIREF evalue=0.0 bit_score=208.0 identity=76.5 coverage=98.49624060150376) ; IPRSCAN: (db=HMMPfam db_id=PF00410 from=5 to=132 evalue=5.7e-47 interpro_id=IPR000630 interpro_description=Ribosomal protein S8 GO=Molecular Function: structural constituent of ribosome (GO:0003735), Cellular Component: intracellular (GO:0005622), Cellular Component: ribosome (GO:0005840), Biological Process: translation (GO:0006412)) ; IPRSCAN: 30S RIBOSOMAL PROTEIN S8 (db=HMMPanther db_id=PTHR11758 from=2 to=132 evalue=1.2e-45 interpro_id=IPR000630 interpro_description=Ribosomal protein S8 GO=Molecular Function: structural constituent of ribosome (GO:0003735), Cellular Component: intracellular (GO:0005622), Cellular Component: ribosome (GO:0005840), Biological Process: translation (GO:0006412)) ; IPRSCAN: Ribosomal protein S8 (db=superfamily db_id=SSF56047 from=2 to=132 evalue=2.4e-44 interpro_id=IPR000630 interpro_description=Ribosomal protein S8 GO=Molecular Function: structural constituent of ribosome (GO:0003735), Cellular Component: intracellular (GO:0005622), Cellular Component: ribosome (GO:0005840), Biological Process: translation (GO:0006412)) ; IPRSCAN: no description (db=Gene3D db_id=G3DSA:3.30.1370.30 from=2 to=73 evalue=1.4e-19) ; IPRSCAN: no description (db=Gene3D db_id=G3DSA:3.30.1490.10 from=75 to=132 evalue=6.2e-19) ; GENE: 110147..110545 - ( gc_cont=0.519) ; C"
    rRNA             complement(110605..110790)
                     /gene="30S"
                     /gene_comment="C"
                     /locus_tag="DORA20.03_00106"
                     /product="30S ribosomal protein S14; K02954 small subunit ribosomal protein S14 (db=KEGG evalue=1.0e-24 bit_score=117.0 identity=85.2 coverage=96.7741935483871) (BLAST) C"
                     /note="[goid GO:0006412] [goid GO:0005840] [goid GO:0005622] [goid GO:0003735] [koid KO:K02954] DORA20.03_00106 30S ribosomal protein S14; K02954 small subunit ribosomal protein S14 (db=KEGG evalue=1.0e-24 bit_score=117.0 identity=85.2 coverage=96.7741935483871) (BLAST) ## BLAST: 30S ribosomal protein S14 type Z n=9 Tax=Actinomycetales RepID=E0N5R3_9ACTO (db=UNIREF evalue=1.7e-24 bit_score=117.0 identity=85.2 coverage=96.7741935483871) ; IPRSCAN: RIBOSOMAL_S14 (db=PatternScan db_id=PS00527 from=23 to=45 evalue=0.0 interpro_id=IPR018271 interpro_description=Ribosomal protein S14, conserved site GO=Molecular Function: structural constituent of ribosome (GO:0003735), Cellular Component: intracellular (GO:0005622), Cellular Component: ribosome (GO:0005840), Biological Process: translation (GO:0006412)) ; IPRSCAN: 30S RIBOSOMAL PROTEIN S14 (db=HMMPanther db_id=PTHR19836 from=12 to=61 evalue=1.4e-30 interpro_id=IPR001209 interpro_description=Ribosomal protein S14 GO=Molecular Function: structural constituent of ribosome (GO:0003735), Cellular Component: intracellular (GO:0005622), Cellular Component: ribosome (GO:0005840), Biological Process: translation (GO:0006412)) ; IPRSCAN: (db=HMMPfam db_id=PF00253 from=7 to=60 evalue=2.2e-23 interpro_id=IPR001209 interpro_description=Ribosomal protein S14 GO=Molecular Function: structural constituent of ribosome (GO:0003735), Cellular Component: intracellular (GO:0005622), Cellular Component: ribosome (GO:0005840), Biological Process: translation (GO:0006412)) ; IPRSCAN: Glucocorticoid receptor-like (DNA-binding domain) (db=superfamily db_id=SSF57716 from=2 to=61 evalue=3.0e-22) ; IPRSCAN: no description (db=Gene3D db_id=G3DSA:4.10.830.10 from=1 to=61 evalue=6.0e-22) ; GENE: 110605..110790 - ( gc_cont=0.559) ; C"
    rRNA             complement(110790..111356)
                     /gene="svl:Strvi_0885"
                     /gene_comment="B"
                     /locus_tag="DORA20.03_00107"
                     /product="svl:Strvi_0885 50S ribosomal protein L5; K02931 large subunit ribosomal protein L5 (db=KEGG) (RBH) B"
                     /note="[goid GO:0006412] [goid GO:0005840] [goid GO:0005622] [goid GO:0003735] [koid KO:K02931] DORA20.03_00107 svl:Strvi_0885 50S ribosomal protein L5; K02931 large subunit ribosomal protein L5 (db=KEGG) (RBH) ## RBH: UniRef90_E6S970 50S ribosomal protein L5 n=1 Tax=Intrasporangium calvum DSM 43043 RepID=E6S970_INTC7 (db=UNIREF) ; RBH: UniRef90_E6S970 50S ribosomal protein L5 n=1 Tax=Intrasporangium calvum DSM 43043 RepID=E6S970_INTC7 (db=UNIREF) ; BLAST: 50S ribosomal protein L5; K02931 large subunit ribosomal protein L5 (db=KEGG evalue=0.0 bit_score=309.0 identity=81.4 coverage=96.29629629629629) ; BLAST: 50S ribosomal protein L5 n=1 Tax=Intrasporangium calvum DSM 43043 RepID=E6S970_INTC7 (db=UNIREF evalue=0.0 bit_score=303.0 identity=75.6 coverage=97.88359788359789) ; IPRSCAN: RIBOSOMAL_L5 (db=PatternScan db_id=PS00358 from=64 to=80 evalue=0.0 interpro_id=IPR020929 interpro_description=Ribosomal protein L5, conserved site GO=Molecular Function: structural constituent of ribosome (GO:0003735), Cellular Component: intracellular (GO:0005622), Cellular Component: ribosome (GO:0005840), Biological Process: translation (GO:0006412)) ; IPRSCAN: 50S RIBOSOMAL PROTEIN L5 (db=HMMPanther db_id=PTHR11994:SF4 from=9 to=188 evalue=7.6e-103) ; IPRSCAN: 60S RIBOSOMAL PROTEIN L11-RELATED (db=HMMPanther db_id=PTHR11994 from=9 to=188 evalue=7.6e-103 interpro_id=IPR002132 interpro_description=Ribosomal protein L5 GO=Molecular Function: structural constituent of ribosome (GO:0003735), Cellular Component: intracellular (GO:0005622), Cellular Component: ribosome (GO:0005840), Biological Process: translation (GO:0006412)) ; IPRSCAN: Ribosomal protein, L5p/L5a/L11e/organellar L5 types (db=HMMPIR db_id=PIRSF002161 from=1 to=187 evalue=5.9e-86 interpro_id=IPR002132 interpro_description=Ribosomal protein L5 GO=Molecular Function: structural constituent of ribosome (GO:0003735), Cellular Component: intracellular (GO:0005622), Cellular Component: ribosome (GO:0005840), Biological Process: translation (GO:0006412)) ; IPRSCAN: Ribosomal protein L5 (db=superfamily db_id=SSF55282 from=7 to=186 evalue=2.8e-74 interpro_id=IPR022803 interpro_description=Ribosomal protein L5 domain) ; IPRSCAN: no description (db=Gene3D db_id=G3DSA:3.30.1440.10 from=8 to=186 evalue=2.8e-71 interpro_id=IPR022803 interpro_description=Ribosomal protein L5 domain) ; IPRSCAN: (db=HMMPfam db_id=PF00673 from=91 to=185 evalue=5.6e-38 interpro_id=IPR002132 interpro_description=Ribosomal protein L5 GO=Molecular Function: structural constituent of ribosome (GO:0003735), Cellular Component: intracellular (GO:0005622), Cellular Component: ribosome (GO:0005840), Biological Process: translation (GO:0006412)) ; IPRSCAN: (db=HMMPfam db_id=PF00281 from=31 to=87 evalue=9.7e-24 interpro_id=IPR002132 interpro_description=Ribosomal protein L5 GO=Molecular Function: structural constituent of ribosome (GO:0003735), Cellular Component: intracellular (GO:0005622), Cellular Component: ribosome (GO:0005840), Biological Process: translation (GO:0006412)) ; GENE: 110790..111356 - ( gc_cont=0.550) ; B"
    rRNA             complement(111356..111775)
                     /gene="50S"
                     /gene_comment="C"
                     /locus_tag="DORA20.03_00108"
                     /product="50S ribosomal protein L24P; K02895 large subunit ribosomal protein L24 (db=KEGG evalue=1.0e-35 bit_score=155.0 identity=61.3 coverage=87.85714285714286) (BLAST) C"
                     /note="[goid GO:0006412] [goid GO:0005840] [goid GO:0005622] [goid GO:0003735] [koid KO:K02895] DORA20.03_00108 50S ribosomal protein L24P; K02895 large subunit ribosomal protein L24 (db=KEGG evalue=1.0e-35 bit_score=155.0 identity=61.3 coverage=87.85714285714286) (BLAST) ## BLAST: 50S ribosomal protein L24 n=2 Tax=Actinomyces RepID=E8JHF0_9ACTO (db=UNIREF evalue=2.7e-41 bit_score=174.0 identity=66.9 coverage=92.85714285714286) ; IPRSCAN: rplX_bact: ribosomal protein L24 (db=HMMTigr db_id=TIGR01079 from=2 to=139 evalue=3.1e-35 interpro_id=IPR003256 interpro_description=Ribosomal protein L24 GO=Molecular Function: structural constituent of ribosome (GO:0003735), Cellular Component: intracellular (GO:0005622), Cellular Component: ribosome (GO:0005840), Biological Process: translation (GO:0006412)) ; IPRSCAN: MITOCHONDRIAL RIBOSOMAL PROTEIN L24 (db=HMMPanther db_id=PTHR12903 from=3 to=139 evalue=2.6e-29 interpro_id=IPR003256 interpro_description=Ribosomal protein L24 GO=Molecular Function: structural constituent of ribosome (GO:0003735), Cellular Component: intracellular (GO:0005622), Cellular Component: ribosome (GO:0005840), Biological Process: translation (GO:0006412)) ; IPRSCAN: Translation proteins SH3-like domain (db=superfamily db_id=SSF50104 from=4 to=138 evalue=3.0e-22 interpro_id=IPR008991 interpro_description=Translation protein SH3-like) ; IPRSCAN: seg (db=Seg db_id=seg from=74 to=85) ; GENE: 111356..111775 - ( gc_cont=0.576) ; C"
    rRNA             complement(111776..112144)
                     /gene="50S"
                     /gene_comment="C"
                     /locus_tag="DORA20.03_00109"
                     /product="50S ribosomal protein L14; K02874 large subunit ribosomal protein L14 (db=KEGG evalue=0.0 bit_score=220.0 identity=88.5 coverage=98.3739837398374) (BLAST) C"
                     /note="[goid GO:0005840] [goid GO:0015934] [goid GO:0006412] [goid GO:0003735] [koid KO:K02874] DORA20.03_00109 50S ribosomal protein L14; K02874 large subunit ribosomal protein L14 (db=KEGG evalue=0.0 bit_score=220.0 identity=88.5 coverage=98.3739837398374) (BLAST) ## BLAST: 50S ribosomal protein L14 n=23 Tax=Actinomycetales RepID=RL14_KINRD (db=UNIREF evalue=0.0 bit_score=220.0 identity=88.5 coverage=98.3739837398374) ; IPRSCAN: RIBOSOMAL_L14 (db=PatternScan db_id=PS00049 from=60 to=86 evalue=0.0 interpro_id=IPR019972 interpro_description=Ribosomal protein L14 conserved site) ; IPRSCAN: rplN_bact: ribosomal protein L14 (db=HMMTigr db_id=TIGR01067 from=1 to=122 evalue=3.8e-84 interpro_id=IPR005745 interpro_description=Ribosomal protein L14, bacterial-type GO=Molecular Function: structural constituent of ribosome (GO:0003735), Biological Process: translation (GO:0006412), Cellular Component: large ribosomal subunit (GO:0015934)) ; IPRSCAN: 50S/60S RIBOSOMAL PROTEIN L14/L23 (db=HMMPanther db_id=PTHR11761 from=1 to=122 evalue=2.1e-69 interpro_id=IPR000218 interpro_description=Ribosomal protein L14b/L23e GO=Molecular Function: structural constituent of ribosome (GO:0003735), Cellular Component: ribosome (GO:0005840), Biological Process: translation (GO:0006412)) ; IPRSCAN: 50S RIBOSOMAL PROTEIN L14 (db=HMMPanther db_id=PTHR11761:SF3 from=1 to=122 evalue=2.1e-69 interpro_id=IPR005745 interpro_description=Ribosomal protein L14, bacterial-type GO=Molecular Function: structural constituent of ribosome (GO:0003735), Biological Process: translation (GO:0006412), Cellular Component: large ribosomal subunit (GO:0015934)) ; IPRSCAN: Ribosomal protein L14 (db=superfamily db_id=SSF50193 from=1 to=122 evalue=2.9e-52 interpro_id=IPR023571 interpro_description=Ribosomal protein L14 domain GO=Molecular Function: structural constituent of ribosome (GO:0003735), Cellular Component: ribosome (GO:0005840), Biological Process: translation (GO:0006412)) ; IPRSCAN: (db=HMMPfam db_id=PF00238 from=1 to=122 evalue=7.6e-52 interpro_id=IPR000218 interpro_description=Ribosomal protein L14b/L23e GO=Molecular Function: structural constituent of ribosome (GO:0003735), Cellular Component: ribosome (GO:0005840), Biological Process: translation (GO:0006412)) ; IPRSCAN: no description (db=Gene3D db_id=G3DSA:2.40.150.20 from=1 to=122 evalue=1.2e-49 interpro_id=IPR023571 interpro_description=Ribosomal protein L14 domain GO=Molecular Function: structural constituent of ribosome (GO:0003735), Cellular Component: ribosome (GO:0005840), Biological Process: translation (GO:0006412)) ; GENE: 111776..112144 - ( gc_cont=0.558) ; C"
     CDS             complement(10432..11832)
                     /gene="bcv:Bcav_3279"
                     /gene_comment="B"
                     /locus_tag="DORA20.03_00011"
                     /product="bcv:Bcav_3279 DNA repair protein RadA (EC:2.1.1.63); K04485 DNA repair protein RadA/Sms (db=KEGG) (RBH) B"
                     /note="[goid GO:0006508] [goid GO:0004252] [goid GO:0004176] [goid GO:0017111] [goid GO:0000166] [goid GO:0006281] [goid GO:0005524] [goid GO:0003684] [koid KO:K04485] DORA20.03_00011 bcv:Bcav_3279 DNA repair protein RadA (EC:2.1.1.63); K04485 DNA repair protein RadA/Sms (db=KEGG) (RBH) ## RBH: UniRef90_F9EEP1 DNA repair protein radA n=1 Tax=Actinomyces sp. oral taxon 448 str. F0400 RepID=F9EEP1_9ACTO (db=UNIREF) ; RBH: UniRef90_F9EEP1 DNA repair protein radA n=1 Tax=Actinomyces sp. oral taxon 448 str. F0400 RepID=F9EEP1_9ACTO (db=UNIREF) ; BLAST: DNA repair protein RadA (EC:2.1.1.63); K04485 DNA repair protein RadA/Sms (db=KEGG evalue=0.0 bit_score=547.0 identity=62.3 coverage=96.35974304068522) ; BLAST: DNA repair protein radA n=1 Tax=Actinomyces sp. oral taxon 448 str. F0400 RepID=F9EEP1_9ACTO (db=UNIREF evalue=0.0 bit_score=578.0 identity=64.3 coverage=98.07280513918629) ; IPRSCAN: sms: DNA repair protein RadA (db=HMMTigr db_id=TIGR00416 from=1 to=454 evalue=5.6e-170 interpro_id=IPR004504 interpro_description=DNA repair protein RadA GO=Molecular Function: damaged DNA binding (GO:0003684), Molecular Function: ATP binding (GO:0005524), Biological Process: DNA repair (GO:0006281)) ; IPRSCAN: DNAREPAIRADA (db=FPrintScan db_id=PR01874 from=249 to=275 evalue=3.2e-70 interpro_id=IPR004504 interpro_description=DNA repair protein RadA GO=Molecular Function: damaged DNA binding (GO:0003684), Molecular Function: ATP binding (GO:0005524), Biological Process: DNA repair (GO:0006281)) ; IPRSCAN: DNAREPAIRADA (db=FPrintScan db_id=PR01874 from=214 to=242 evalue=3.2e-70 interpro_id=IPR004504 interpro_description=DNA repair protein RadA GO=Molecular Function: damaged DNA binding (GO:0003684), Molecular Function: ATP binding (GO:0005524), Biological Process: DNA repair (GO:0006281)) ; IPRSCAN: DNAREPAIRADA (db=FPrintScan db_id=PR01874 from=324 to=347 evalue=3.2e-70 interpro_id=IPR004504 interpro_description=DNA repair protein RadA GO=Molecular Function: damaged DNA binding (GO:0003684), Molecular Function: ATP binding (GO:0005524), Biological Process: DNA repair (GO:0006281)) ; IPRSCAN: DNAREPAIRADA (db=FPrintScan db_id=PR01874 from=175 to=199 evalue=3.2e-70 interpro_id=IPR004504 interpro_description=DNA repair protein RadA GO=Molecular Function: damaged DNA binding (GO:0003684), Molecular Function: ATP binding (GO:0005524), Biological Process: DNA repair (GO:0006281)) ; IPRSCAN: DNAREPAIRADA (db=FPrintScan db_id=PR01874 from=10 to=34 evalue=3.2e-70 interpro_id=IPR004504 interpro_description=DNA repair protein RadA GO=Molecular Function: damaged DNA binding (GO:0003684), Molecular Function: ATP binding (GO:0005524), Biological Process: DNA repair (GO:0006281)) ; IPRSCAN: DNAREPAIRADA (db=FPrintScan db_id=PR01874 from=81 to=109 evalue=3.2e-70 interpro_id=IPR004504 interpro_description=DNA repair protein RadA GO=Molecular Function: damaged DNA binding (GO:0003684), Molecular Function: ATP binding (GO:0005524), Biological Process: DNA repair (GO:0006281)) ; IPRSCAN: P-loop containing nucleoside triphosphate hydrolases (db=superfamily db_id=SSF52540 from=37 to=275 evalue=4.2e-53) ; IPRSCAN: no description (db=Gene3D db_id=G3DSA:3.40.50.300 from=52 to=275 evalue=2.6e-40) ; IPRSCAN: Ribosomal protein S5 domain 2-like (db=superfamily db_id=SSF54211 from=294 to=462 evalue=7.2e-36 interpro_id=IPR020568 interpro_description=Ribosomal protein S5 domain 2-type fold) ; IPRSCAN: (db=HMMPfam db_id=PF06745 from=72 to=148 evalue=6.1e-12 interpro_id=IPR014774 interpro_description=Circadian clock protein KaiC/DNA repair protein RadA) ; IPRSCAN: no description (db=HMMSmart db_id=SM00382 from=89 to=245 evalue=1.0e-09 interpro_id=IPR003593 interpro_description=ATPase, AAA+ type, core GO=Molecular Function: nucleotide binding (GO:0000166), Molecular Function: nucleoside-triphosphatase activity (GO:0017111)) ; IPRSCAN: (db=HMMPfam db_id=PF05362 from=354 to=458 evalue=2.3e-05 interpro_id=IPR008269 interpro_description=Peptidase S16, Lon C-terminal GO=Molecular Function: ATP-dependent peptidase activity (GO:0004176), Molecular Function: serine-type endopeptidase activity (GO:0004252), Biological Process: proteolysis (GO:0006508)) ; IPRSCAN: seg (db=Seg db_id=seg from=341 to=352) ; IPRSCAN: seg (db=Seg db_id=seg from=34 to=45) ; IPRSCAN: seg (db=Seg db_id=seg from=82 to=97) ; GENE: 10432..11832 - ( gc_cont=0.571) ; B"
                     /EC_number="2.1.1.63"
     CDS             complement(112394..112624)
                     /gene="DNA-binding"
                     /gene_comment="C"
                     /locus_tag="DORA20.03_00110"
                     /product="DNA-binding protein with an HTH domain (db=KEGG evalue=1.0e-18 bit_score=97.0 identity=59.5 coverage=94.8051948051948) (BLAST) C"
                     /note="[goid GO:0006355] [goid GO:0003677] DORA20.03_00110 DNA-binding protein with an HTH domain (db=KEGG evalue=1.0e-18 bit_score=97.0 identity=59.5 coverage=94.8051948051948) (BLAST) ## BLAST: Predicted DNA-binding protein with an HTH domain n=1 Tax=Kytococcus sedentarius DSM 20547 RepID=C7NFN3_KYTSD (db=UNIREF evalue=1.3e-18 bit_score=97.0 identity=59.5 coverage=94.8051948051948) ; IPRSCAN: (db=HMMPfam db_id=PF01402 from=4 to=40 evalue=3.9e-10 interpro_id=IPR002145 interpro_description=CopG-like DNA-binding GO=Molecular Function: DNA binding (GO:0003677), Biological Process: regulation of transcription, DNA-dependent (GO:0006355)) ; GENE: 112394..112624 - ( gc_cont=0.463) ; C"
     CDS             complement(112753..113481)
                     /gene="LPXTG-site"
                     /gene_comment="C"
                     /locus_tag="DORA20.03_00111"
                     /product="LPXTG-site transpeptidase (Sortase) family protein n=2 Tax=Faecalibacterium prausnitzii RepID=D4KBT9_9FIRM (db=UNIREF evalue=2.9e-11 bit_score=75.0 identity=25.3 coverage=83.9506172839506) (BLAST) C"
                     /note="DORA20.03_00111 LPXTG-site transpeptidase (Sortase) family protein n=2 Tax=Faecalibacterium prausnitzii RepID=D4KBT9_9FIRM (db=UNIREF evalue=2.9e-11 bit_score=75.0 identity=25.3 coverage=83.9506172839506) (BLAST) ## IPRSCAN: (db=HMMPfam db_id=PF04203 from=123 to=213 evalue=2.1e-05 interpro_id=IPR005754 interpro_description=Peptidase C60, sortase A/B) ; IPRSCAN: seg (db=Seg db_id=seg from=78 to=105) ; IPRSCAN: seg (db=Seg db_id=seg from=27 to=36) ; IPRSCAN: transmembrane_regions (db=TMHMM db_id=tmhmm from=20 to=42) ; GENE: 112753..113481 - ( gc_cont=0.579) ; C"
     CDS             complement(113450..120136)
                     /gene="(db=HMMPfam"
                     /gene_comment="D"
                     /locus_tag="DORA20.03_00112"
                     /product="(db=HMMPfam db_id=PF05738 from=2079 to=2160 evalue=8.8e-07 interpro_id=IPR008454 interpro_description=Collagen-binding surface protein Cna-like, B-type domain) (IPRSCAN) D"
                     /note="DORA20.03_00112 (db=HMMPfam db_id=PF05738 from=2079 to=2160 evalue=8.8e-07 interpro_id=IPR008454 interpro_description=Collagen-binding surface protein Cna-like, B-type domain) (IPRSCAN) ## IPRSCAN: LPXTG_anchor: LPXTG-motif cell wall anch (db=HMMTigr db_id=TIGR01167 from=2194 to=2227 evalue=0.012 interpro_id=IPR019931 interpro_description=LPXTG-motif cell wall anchor) ; IPRSCAN: transmembrane_regions (db=TMHMM db_id=tmhmm from=12 to=34) ; IPRSCAN: transmembrane_regions (db=TMHMM db_id=tmhmm from=2199 to=2221) ; GENE: 113450..120136 - ( gc_cont=0.508) ; D"
     CDS             complement(120136..121275)
                     /gene="Cna"
                     /gene_comment="D"
                     /locus_tag="DORA20.03_00113"
                     /product="Cna protein B-type domain (db=superfamily db_id=SSF49478 from=226 to=313 evalue=6.5e-09 interpro_id=IPR008970 interpro_description=Collagen-binding surface protein Cna, B-type domain) (IPRSCAN) D"
                     /note="DORA20.03_00113 Cna protein B-type domain (db=superfamily db_id=SSF49478 from=226 to=313 evalue=6.5e-09 interpro_id=IPR008970 interpro_description=Collagen-binding surface protein Cna, B-type domain) (IPRSCAN) ## IPRSCAN: no description (db=Gene3D db_id=G3DSA:2.60.40.1140 from=230 to=313 evalue=4.9e-08 interpro_id=IPR008970 interpro_description=Collagen-binding surface protein Cna, B-type domain) ; IPRSCAN: transmembrane_regions (db=TMHMM db_id=tmhmm from=7 to=29) ; IPRSCAN: seg (db=Seg db_id=seg from=10 to=56) ; GENE: 120136..121275 - ( gc_cont=0.530) ; D"
     CDS             complement(121272..122288)
                     /gene="hypothetical"
                     /gene_comment="C"
                     /locus_tag="DORA20.03_00114"
                     /product="hypothetical protein (db=KEGG evalue=0.0 bit_score=278.0 identity=49.5 coverage=79.9410029498525) (BLAST) C"
                     /note="DORA20.03_00114 hypothetical protein (db=KEGG evalue=0.0 bit_score=278.0 identity=49.5 coverage=79.9410029498525) (BLAST) ## BLAST: Putative uncharacterized protein n=1 Tax=Clostridium sp. SY8519 RepID=F7V3E3_CLOSS (db=UNIREF evalue=0.0 bit_score=278.0 identity=49.5 coverage=79.9410029498525) ; IPRSCAN: sortase_fam: sortase family protein (db=HMMTigr db_id=TIGR01076 from=156 to=291 evalue=4.6e-61 interpro_id=IPR005754 interpro_description=Peptidase C60, sortase A/B) ; IPRSCAN: no description (db=Gene3D db_id=G3DSA:2.40.260.10 from=144 to=288 evalue=4.0e-44 interpro_id=IPR023365 interpro_description=Peptidase C60A/B, sortase domain) ; IPRSCAN: Sortase (db=superfamily db_id=SSF63817 from=141 to=288 evalue=8.4e-41 interpro_id=IPR023365 interpro_description=Peptidase C60A/B, sortase domain) ; IPRSCAN: (db=HMMPfam db_id=PF04203 from=158 to=283 evalue=1.9e-24 interpro_id=IPR005754 interpro_description=Peptidase C60, sortase A/B) ; IPRSCAN: transmembrane_regions (db=TMHMM db_id=tmhmm from=302 to=324) ; IPRSCAN: seg (db=Seg db_id=seg from=285 to=304) ; IPRSCAN: transmembrane_regions (db=TMHMM db_id=tmhmm from=66 to=88) ; GENE: 121272..122288 - ( gc_cont=0.552) ; C"
     CDS             complement(122432..124072)
                     /gene="sortase-anchored"
                     /gene_comment="C"
                     /locus_tag="DORA20.03_00115"
                     /product="sortase-anchored surface protein (db=KEGG evalue=0.0 bit_score=231.0 identity=31.7 coverage=83.91224862888483) (BLAST) C"
                     /note="[goid GO:0009986] DORA20.03_00115 sortase-anchored surface protein (db=KEGG evalue=0.0 bit_score=231.0 identity=31.7 coverage=83.91224862888483) (BLAST) ## BLAST: Putative uncharacterized protein n=1 Tax=Bifidobacterium angulatum DSM 20098 = JCM 7096 RepID=C4FCR6_9BIFI (db=UNIREF evalue=0.0 bit_score=258.0 identity=33.6 coverage=93.41864716636198) ; IPRSCAN: (db=HMMPfam db_id=PF05738 from=386 to=454 evalue=3.4e-09 interpro_id=IPR008454 interpro_description=Collagen-binding surface protein Cna-like, B-type domain) ; IPRSCAN: LPXTG_anchor: LPXTG-motif cell wall anch (db=HMMTigr db_id=TIGR01167 from=511 to=545 evalue=6.5e-09 interpro_id=IPR019931 interpro_description=LPXTG-motif cell wall anchor) ; IPRSCAN: (db=HMMPfam db_id=PF00746 from=505 to=542 evalue=9.4e-08 interpro_id=IPR019948 interpro_description=Gram-positive anchor) ; IPRSCAN: GRAM_POS_ANCHORING (db=ProfileScan db_id=PS50847 from=512 to=546 evalue=12.304 interpro_id=IPR001899 interpro_description=Surface protein from Gram-positive cocci GO=Cellular Component: cell surface (GO:0009986)) ; IPRSCAN: seg (db=Seg db_id=seg from=525 to=539) ; IPRSCAN: transmembrane_regions (db=TMHMM db_id=tmhmm from=518 to=540) ; IPRSCAN: seg (db=Seg db_id=seg from=18 to=33) ; IPRSCAN: seg (db=Seg db_id=seg from=271 to=285) ; GENE: 122432..124072 - ( gc_cont=0.515) ; C"
     CDS             complement(124419..125348)
                     /gene="signal"
                     /gene_comment="C"
                     /locus_tag="DORA20.03_00116"
                     /product="signal peptidase I; K03100 signal peptidase I [EC:3.4.21.89] (db=KEGG evalue=5.7e-44 bit_score=183.0 identity=46.2 coverage=58.06451612903226) (BLAST) C"
                     /note="[goid GO:0016020] [goid GO:0006508] [goid GO:0016021] [goid GO:0008236] [koid KO:K03100] DORA20.03_00116 signal peptidase I; K03100 signal peptidase I [EC:3.4.21.89] (db=KEGG evalue=5.7e-44 bit_score=183.0 identity=46.2 coverage=58.06451612903226) (BLAST) ## BLAST: Signal peptidase I n=1 Tax=Faecalibacterium cf. prausnitzii KLE1255 RepID=E2ZM82_9FIRM (db=UNIREF evalue=7.0e-45 bit_score=187.0 identity=48.9 coverage=57.41935483870968) ; IPRSCAN: SPASE_I_2 (db=PatternScan db_id=PS00760 from=214 to=226 evalue=0.0 interpro_id=IPR019757 interpro_description=Peptidase S26A, signal peptidase I, lysine active site GO=Molecular Function: serine-type peptidase activity (GO:0008236), Cellular Component: integral to membrane (GO:0016021)) ; IPRSCAN: SPASE_I_3 (db=PatternScan db_id=PS00761 from=265 to=278 evalue=0.0 interpro_id=IPR019758 interpro_description=Peptidase S26A, signal peptidase I, conserved site GO=Molecular Function: serine-type peptidase activity (GO:0008236), Cellular Component: integral to membrane (GO:0016021)) ; IPRSCAN: SPASE_I_1 (db=PatternScan db_id=PS00501 from=176 to=183 evalue=0.0 interpro_id=IPR019756 interpro_description=Peptidase S26A, signal peptidase I, serine active site GO=Molecular Function: serine-type peptidase activity (GO:0008236), Cellular Component: integral to membrane (GO:0016021)) ; IPRSCAN: sigpep_I_bact: signal peptidase I (db=HMMTigr db_id=TIGR02227 from=150 to=303 evalue=4.4e-43 interpro_id=IPR000223 interpro_description=Peptidase S26A, signal peptidase I GO=Biological Process: proteolysis (GO:0006508), Molecular Function: serine-type peptidase activity (GO:0008236), Cellular Component: membrane (GO:0016020)) ; IPRSCAN: LexA/Signal peptidase (db=superfamily db_id=SSF51306 from=165 to=308 evalue=1.6e-42 interpro_id=IPR015927 interpro_description=Peptidase S24/S26A/S26B/S26C) ; IPRSCAN: PROTEASE FAMILY S26 MITOCHONDRIAL INNER MEMBRANE PROTEASE-RELATED (db=HMMPanther db_id=PTHR12383 from=155 to=309 evalue=9.2e-38) ; IPRSCAN: SIGNAL PEPTIDASE I (db=HMMPanther db_id=PTHR12383:SF1 from=155 to=309 evalue=9.2e-38) ; IPRSCAN: no description (db=Gene3D db_id=G3DSA:2.10.109.10 from=162 to=306 evalue=3.4e-29 interpro_id=IPR011056 interpro_description=Peptidase S24/S26A/S26B/S26C, beta-ribbon domain) ; IPRSCAN: (db=HMMPfam db_id=PF00717 from=173 to=236 evalue=5.8e-17 interpro_id=IPR019759 interpro_description=Peptidase S24/S26A/S26B) ; IPRSCAN: LEADERPTASE (db=FPrintScan db_id=PR00727 from=167 to=183 evalue=2.6e-16 interpro_id=IPR000223 interpro_description=Peptidase S26A, signal peptidase I GO=Biological Process: proteolysis (GO:0006508), Molecular Function: serine-type peptidase activity (GO:0008236), Cellular Component: membrane (GO:0016020)) ; IPRSCAN: LEADERPTASE (db=FPrintScan db_id=PR00727 from=260 to=279 evalue=2.6e-16 interpro_id=IPR000223 interpro_description=Peptidase S26A, signal peptidase I GO=Biological Process: proteolysis (GO:0006508), Molecular Function: serine-type peptidase activity (GO:0008236), Cellular Component: membrane (GO:0016020)) ; IPRSCAN: LEADERPTASE (db=FPrintScan db_id=PR00727 from=212 to=224 evalue=2.6e-16 interpro_id=IPR000223 interpro_description=Peptidase S26A, signal peptidase I GO=Biological Process: proteolysis (GO:0006508), Molecular Function: serine-type peptidase activity (GO:0008236), Cellular Component: membrane (GO:0016020)) ; IPRSCAN: seg (db=Seg db_id=seg from=12 to=21) ; IPRSCAN: transmembrane_regions (db=TMHMM db_id=tmhmm from=150 to=172) ; GENE: 124419..125348 + ( gc_cont=0.551) ; C"
                     /EC_number="3.4.21.89"
     CDS             complement(125474..125662)
                     /gene="125474..125662"
                     /gene_comment="E"
                     /locus_tag="DORA20.03_00117"
                     /product="125474..125662 + ( gc_cont=0.455) (GENE) E"
                     /note="DORA20.03_00117 125474..125662 + ( gc_cont=0.455) (GENE) ## E"
     CDS             complement(125713..125967)
                     /gene="125713..125967"
                     /gene_comment="E"
                     /locus_tag="DORA20.03_00118"
                     /product="125713..125967 + ( gc_cont=0.533) (GENE) E"
                     /note="DORA20.03_00118 125713..125967 + ( gc_cont=0.533) (GENE) ## E"
     CDS             complement(125986..126267)
                     /gene="Putative"
                     /gene_comment="C"
                     /locus_tag="DORA20.03_00119"
                     /product="Putative uncharacterized protein n=1 Tax=Collinsella aerofaciens ATCC 25986 RepID=A4E9P1_9ACTN (db=UNIREF evalue=7.9e-13 bit_score=79.0 identity=42.2 coverage=93.61702127659575) (BLAST) C"
                     /note="DORA20.03_00119 Putative uncharacterized protein n=1 Tax=Collinsella aerofaciens ATCC 25986 RepID=A4E9P1_9ACTN (db=UNIREF evalue=7.9e-13 bit_score=79.0 identity=42.2 coverage=93.61702127659575) (BLAST) ## GENE: 125986..126267 - ( gc_cont=0.507) ; C"
     CDS             complement(11933..12601)
                     /gene="TrkA-N"
                     /gene_comment="C"
                     /locus_tag="DORA20.03_00012"
                     /product="TrkA-N domain-containing protein; K03499 trk system potassium uptake protein TrkA (db=KEGG evalue=0.0 bit_score=293.0 identity=67.5 coverage=94.17040358744396) (BLAST) C"
                     /note="[goid GO:0008324] [goid GO:0006813] [goid GO:0000166] [koid KO:K03499] DORA20.03_00012 TrkA-N domain-containing protein; K03499 trk system potassium uptake protein TrkA (db=KEGG evalue=0.0 bit_score=293.0 identity=67.5 coverage=94.17040358744396) (BLAST) ## BLAST: Trk family potassium (K+) transporter, NAD+ binding protein n=1 Tax=Actinomyces coleocanis DSM 15436 RepID=C0W0R0_9ACTO (db=UNIREF evalue=0.0 bit_score=299.0 identity=67.7 coverage=99.10313901345292) ; IPRSCAN: no description (db=Gene3D db_id=G3DSA:3.40.50.720 from=9 to=137 evalue=1.0e-28 interpro_id=IPR016040 interpro_description=NAD(P)-binding domain GO=Molecular Function: nucleotide binding (GO:0000166)) ; IPRSCAN: NAD(P)-binding Rossmann-fold domains (db=superfamily db_id=SSF51735 from=9 to=139 evalue=5.0e-25) ; IPRSCAN: (db=HMMPfam db_id=PF02254 from=11 to=125 evalue=1.8e-21 interpro_id=IPR003148 interpro_description=Regulator of K+ conductance, N-terminal GO=Biological Process: potassium ion transport (GO:0006813)) ; IPRSCAN: TrkA C-terminal domain-like (db=superfamily db_id=SSF116726 from=134 to=222 evalue=1.7e-14) ; IPRSCAN: (db=HMMPfam db_id=PF02080 from=159 to=220 evalue=7.2e-07 interpro_id=IPR006037 interpro_description=Regulator of K+ conductance, C-terminal GO=Biological Process: potassium ion transport (GO:0006813), Molecular Function: cation transmembrane transporter activity (GO:0008324)) ; IPRSCAN: RCK_C (db=ProfileScan db_id=PS51202 from=139 to=222 evalue=8.981 interpro_id=IPR006037 interpro_description=Regulator of K+ conductance, C-terminal GO=Biological Process: potassium ion transport (GO:0006813), Molecular Function: cation transmembrane transporter activity (GO:0008324)) ; IPRSCAN: RCK_N (db=ProfileScan db_id=PS51201 from=10 to=130 evalue=12.268 interpro_id=IPR003148 interpro_description=Regulator of K+ conductance, N-terminal GO=Biological Process: potassium ion transport (GO:0006813)) ; GENE: 11933..12601 + ( gc_cont=0.556) ; C"
     CDS             complement(126277..126399)
                     /gene="126277..126399"
                     /gene_comment="E"
                     /locus_tag="DORA20.03_00120"
                     /product="126277..126399 - ( gc_cont=0.496) (GENE) E"
                     /note="DORA20.03_00120 126277..126399 - ( gc_cont=0.496) (GENE) ## E"
     CDS             complement(126435..126701)
                     /gene="DNA"
                     /gene_comment="C"
                     /locus_tag="DORA20.03_00121"
                     /product="DNA damage-inducible protein; K07473 DNA-damage-inducible protein J (db=KEGG evalue=4.9e-28 bit_score=129.0 identity=75.6 coverage=93.25842696629213) (BLAST) C"
                     /note="[koid KO:K07473] DORA20.03_00121 DNA damage-inducible protein; K07473 DNA-damage-inducible protein J (db=KEGG evalue=4.9e-28 bit_score=129.0 identity=75.6 coverage=93.25842696629213) (BLAST) ## BLAST: DNA damage-inducible protein n=2 Tax=Gardnerella vaginalis RepID=E3D740_GARV3 (db=UNIREF evalue=6.3e-28 bit_score=129.0 identity=75.6 coverage=93.25842696629213) ; IPRSCAN: RelB_DinJ: addiction module antitoxin, RelB (db=HMMTigr db_id=TIGR02384 from=1 to=80 evalue=1.3e-10 interpro_id=IPR007337 interpro_description=RelB antitoxin) ; IPRSCAN: (db=HMMPfam db_id=PF04221 from=8 to=55 evalue=9.0e-09 interpro_id=IPR007337 interpro_description=RelB antitoxin) ; GENE: 126435..126701 - ( gc_cont=0.479) ; C"
     CDS             complement(127005..127676)
                     /gene="hypothetical"
                     /gene_comment="C"
                     /locus_tag="DORA20.03_00122"
                     /product="hypothetical protein (db=KEGG evalue=0.0 bit_score=248.0 identity=54.7 coverage=99.10714285714286) (BLAST) C"
                     /note="DORA20.03_00122 hypothetical protein (db=KEGG evalue=0.0 bit_score=248.0 identity=54.7 coverage=99.10714285714286) (BLAST) ## BLAST: Putative uncharacterized protein n=6 Tax=Actinobacteria RepID=G1WL79_9ACTN (db=UNIREF evalue=0.0 bit_score=245.0 identity=53.4 coverage=99.10714285714286) ; IPRSCAN: seg (db=Seg db_id=seg from=10 to=18) ; IPRSCAN: seg (db=Seg db_id=seg from=211 to=223) ; GENE: 127005..127676 + ( gc_cont=0.429) ; C"
     CDS             complement(127877..128059)
                     /gene="127877..128059"
                     /gene_comment="E"
                     /locus_tag="DORA20.03_00123"
                     /product="127877..128059 + ( gc_cont=0.475) (GENE) E"
                     /note="DORA20.03_00123 127877..128059 + ( gc_cont=0.475) (GENE) ## E"
     CDS             complement(128086..131541)
                     /gene="std:SPPN_11055"
                     /gene_comment="B"
                     /locus_tag="DORA20.03_00124"
                     /product="std:SPPN_11055 Zinc metalloprotease zmpC (db=KEGG) (RBH) B"
                     /note="[goid GO:0008270] [goid GO:0005618] [goid GO:0005576] [goid GO:0004222] DORA20.03_00124 std:SPPN_11055 Zinc metalloprotease zmpC (db=KEGG) (RBH) ## RBH: UniRef90_D9NM41 Zinc metalloprotease zmpC, putative n=2 Tax=Streptococcus pneumoniae RepID=D9NM41_STRPN (db=UNIREF) ; RBH: UniRef90_D9NM41 Zinc metalloprotease zmpC, putative n=2 Tax=Streptococcus pneumoniae RepID=D9NM41_STRPN (db=UNIREF) ; BLAST: Zinc metalloprotease zmpC (db=KEGG evalue=0.0 bit_score=410.0 identity=32.8 coverage=63.888888888888886) ; BLAST: Zinc metalloprotease zmpC, putative n=2 Tax=Streptococcus pneumoniae RepID=D9NM41_STRPN (db=UNIREF evalue=0.0 bit_score=420.0 identity=33.2 coverage=64.0625) ; IPRSCAN: (db=HMMPfam db_id=PF07580 from=52 to=800 evalue=1.7e-135 interpro_id=IPR011505 interpro_description=Peptidase M26, IgA1-specific C-terminal GO=Molecular Function: metalloendopeptidase activity (GO:0004222), Cellular Component: extracellular region (GO:0005576), Cellular Component: cell wall (GO:0005618), Molecular Function: zinc ion binding (GO:0008270)) ; IPRSCAN: (db=HMMPfam db_id=PF08428 from=1016 to=1056 evalue=2.7e-07 interpro_id=IPR012706 interpro_description=Rib/alpha/Esp surface antigen) ; IPRSCAN: seg (db=Seg db_id=seg from=1119 to=1141) ; IPRSCAN: seg (db=Seg db_id=seg from=43 to=67) ; IPRSCAN: seg (db=Seg db_id=seg from=17 to=31) ; IPRSCAN: transmembrane_regions (db=TMHMM db_id=tmhmm from=1120 to=1142) ; GENE: 128086..131541 - ( gc_cont=0.488) ; B"
     CDS             complement(132090..132941)
                     /gene="integrase"
                     /gene_comment="C"
                     /locus_tag="DORA20.03_00125"
                     /product="integrase family protein (db=KEGG evalue=2.8e-37 bit_score=161.0 identity=34.2 coverage=92.95774647887323) (BLAST) C"
                     /note="[goid GO:0015074] [goid GO:0006310] [goid GO:0003677] DORA20.03_00125 integrase family protein (db=KEGG evalue=2.8e-37 bit_score=161.0 identity=34.2 coverage=92.95774647887323) (BLAST) ## BLAST: Integrase family protein n=1 Tax=Segniliparus rotundus DSM 44985 RepID=D6ZDF0_SEGRD (db=UNIREF evalue=3.7e-37 bit_score=161.0 identity=34.2 coverage=92.95774647887323) ; IPRSCAN: DNA breaking-rejoining enzymes (db=superfamily db_id=SSF56349 from=96 to=269 evalue=4.1e-37 interpro_id=IPR011010 interpro_description=DNA breaking-rejoining enzyme, catalytic core GO=Molecular Function: DNA binding (GO:0003677)) ; IPRSCAN: no description (db=Gene3D db_id=G3DSA:1.10.443.10 from=101 to=265 evalue=3.9e-31 interpro_id=IPR013762 interpro_description=Integrase-like, catalytic core GO=Molecular Function: DNA binding (GO:0003677), Biological Process: DNA recombination (GO:0006310), Biological Process: DNA integration (GO:0015074)) ; IPRSCAN: (db=HMMPfam db_id=PF00589 from=102 to=258 evalue=1.7e-28 interpro_id=IPR002104 interpro_description=Integrase, catalytic GO=Molecular Function: DNA binding (GO:0003677), Biological Process: DNA recombination (GO:0006310), Biological Process: DNA integration (GO:0015074)) ; GENE: 132090..132941 + ( gc_cont=0.496) ; C"
     CDS             complement(132938..133258)
                     /gene="132938..133258"
                     /gene_comment="E"
                     /locus_tag="DORA20.03_00126"
                     /product="132938..133258 + ( gc_cont=0.470) (GENE) E"
                     /note="DORA20.03_00126 132938..133258 + ( gc_cont=0.470) (GENE) ## E"
     CDS             complement(133248..133604)
                     /gene="seg"
                     /gene_comment="D"
                     /locus_tag="DORA20.03_00127"
                     /product="seg (db=Seg db_id=seg from=1 to=11) (IPRSCAN) D"
                     /note="DORA20.03_00127 seg (db=Seg db_id=seg from=1 to=11) (IPRSCAN) ## GENE: 133248..133604 + ( gc_cont=0.448) ; D"
     CDS             complement(133604..134395)
                     /gene="CobQ/CobB/MinD/ParA"
                     /gene_comment="C"
                     /locus_tag="DORA20.03_00128"
                     /product="CobQ/CobB/MinD/ParA nucleotide binding domain protein (db=KEGG evalue=0.0 bit_score=272.0 identity=53.1 coverage=96.21212121212122) (BLAST) C"
                     /note="[goid GO:0055114] [goid GO:0016491] [goid GO:0005524] DORA20.03_00128 CobQ/CobB/MinD/ParA nucleotide binding domain protein (db=KEGG evalue=0.0 bit_score=272.0 identity=53.1 coverage=96.21212121212122) (BLAST) ## BLAST: Plasmid partition protein homolog ParB n=1 Tax=Corynebacterium glutamicum RepID=Q9X551_CORGT (db=UNIREF evalue=0.0 bit_score=277.0 identity=53.9 coverage=95.83333333333334) ; IPRSCAN: P-loop containing nucleoside triphosphate hydrolases (db=superfamily db_id=SSF52540 from=1 to=262 evalue=1.1e-45) ; IPRSCAN: (db=HMMPfam db_id=PF01656 from=4 to=225 evalue=4.3e-39 interpro_id=IPR002586 interpro_description=Cobyrinic acid a,c-diamide synthase) ; IPRSCAN: no description (db=Gene3D db_id=G3DSA:3.40.50.300 from=2 to=261 evalue=7.8e-32) ; IPRSCAN: NITROGNASEII (db=FPrintScan db_id=PR00091 from=8 to=21 evalue=5.2e-05 interpro_id=IPR000392 interpro_description=Nitrogenase iron protein, subunit NifH/Protochlorophyllide reductase, subunit ChlL GO=Molecular Function: ATP binding (GO:0005524), Molecular Function: oxidoreductase activity (GO:0016491), Biological Process: oxidation-reduction process (GO:0055114)) ; IPRSCAN: NITROGNASEII (db=FPrintScan db_id=PR00091 from=30 to=45 evalue=5.2e-05 interpro_id=IPR000392 interpro_description=Nitrogenase iron protein, subunit NifH/Protochlorophyllide reductase, subunit ChlL GO=Molecular Function: ATP binding (GO:0005524), Molecular Function: oxidoreductase activity (GO:0016491), Biological Process: oxidation-reduction process (GO:0055114)) ; IPRSCAN: coiled-coil (db=Coil db_id=coil from=236 to=257 evalue=NA) ; GENE: 133604..134395 + ( gc_cont=0.539) ; C"
     CDS             complement(134388..134723)
                     /gene="seg"
                     /gene_comment="D"
                     /locus_tag="DORA20.03_00129"
                     /product="seg (db=Seg db_id=seg from=96 to=109) (IPRSCAN) D"
                     /note="DORA20.03_00129 seg (db=Seg db_id=seg from=96 to=109) (IPRSCAN) ## GENE: 134388..134723 + ( gc_cont=0.527) ; D"
     CDS             complement(12753..14129)
                     /gene="bcv:Bcav_3269"
                     /gene_comment="B"
                     /locus_tag="DORA20.03_00013"
                     /product="bcv:Bcav_3269 H(+)-transporting two-sector ATPase (EC:3.6.3.14) (db=KEGG) (RBH) B"
                     /note="[goid GO:0055085] [goid GO:0008324] [goid GO:0006812] DORA20.03_00013 bcv:Bcav_3269 H(+)-transporting two-sector ATPase (EC:3.6.3.14) (db=KEGG) (RBH) ## RBH: UniRef90_C0W0R1 Possible H(+)-transporting two-sector ATPase n=1 Tax=Actinomyces coleocanis DSM 15436 RepID=C0W0R1_9ACTO (db=UNIREF) ; RBH: UniRef90_C0W0R1 Possible H(+)-transporting two-sector ATPase n=1 Tax=Actinomyces coleocanis DSM 15436 RepID=C0W0R1_9ACTO (db=UNIREF) ; BLAST: H(+)-transporting two-sector ATPase (EC:3.6.3.14) (db=KEGG evalue=0.0 bit_score=533.0 identity=59.9 coverage=96.73202614379085) ; BLAST: Possible H(+)-transporting two-sector ATPase n=1 Tax=Actinomyces coleocanis DSM 15436 RepID=C0W0R1_9ACTO (db=UNIREF evalue=0.0 bit_score=569.0 identity=61.5 coverage=97.38562091503267) ; IPRSCAN: (db=HMMPfam db_id=PF02386 from=134 to=440 evalue=9.5e-53 interpro_id=IPR003445 interpro_description=Cation transporter GO=Biological Process: cation transport (GO:0006812), Molecular Function: cation transmembrane transporter activity (GO:0008324), Biological Process: transmembrane transport (GO:0055085)) ; IPRSCAN: transmembrane_regions (db=TMHMM db_id=tmhmm from=362 to=384) ; IPRSCAN: transmembrane_regions (db=TMHMM db_id=tmhmm from=137 to=159) ; IPRSCAN: transmembrane_regions (db=TMHMM db_id=tmhmm from=174 to=193) ; IPRSCAN: transmembrane_regions (db=TMHMM db_id=tmhmm from=200 to=222) ; IPRSCAN: transmembrane_regions (db=TMHMM db_id=tmhmm from=242 to=264) ; IPRSCAN: transmembrane_regions (db=TMHMM db_id=tmhmm from=304 to=326) ; IPRSCAN: transmembrane_regions (db=TMHMM db_id=tmhmm from=91 to=113) ; IPRSCAN: transmembrane_regions (db=TMHMM db_id=tmhmm from=391 to=409) ; IPRSCAN: transmembrane_regions (db=TMHMM db_id=tmhmm from=419 to=441) ; IPRSCAN: seg (db=Seg db_id=seg from=28 to=39) ; IPRSCAN: seg (db=Seg db_id=seg from=87 to=102) ; IPRSCAN: seg (db=Seg db_id=seg from=315 to=326) ; IPRSCAN: seg (db=Seg db_id=seg from=436 to=446) ; IPRSCAN: transmembrane_regions (db=TMHMM db_id=tmhmm from=28 to=50) ; GENE: 12753..14129 - ( gc_cont=0.545) ; B"
                     /EC_number="3.6.3.14"
     CDS             complement(134741..135226)
                     /gene="PROKAR_LIPOPROTEIN"
                     /gene_comment="D"
                     /locus_tag="DORA20.03_00130"
                     /product="PROKAR_LIPOPROTEIN (db=ProfileScan db_id=PS51257 from=1 to=25 evalue=7.0) (IPRSCAN) D"
                     /note="DORA20.03_00130 PROKAR_LIPOPROTEIN (db=ProfileScan db_id=PS51257 from=1 to=25 evalue=7.0) (IPRSCAN) ## IPRSCAN: coiled-coil (db=Coil db_id=coil from=46 to=76 evalue=NA) ; IPRSCAN: seg (db=Seg db_id=seg from=9 to=22) ; IPRSCAN: seg (db=Seg db_id=seg from=49 to=100) ; GENE: 134741..135226 + ( gc_cont=0.523) ; D"
     CDS             complement(135316..135837)
                     /gene="PROKAR_LIPOPROTEIN"
                     /gene_comment="D"
                     /locus_tag="DORA20.03_00131"
                     /product="PROKAR_LIPOPROTEIN (db=ProfileScan db_id=PS51257 from=1 to=25 evalue=5.0) (IPRSCAN) D"
                     /note="DORA20.03_00131 PROKAR_LIPOPROTEIN (db=ProfileScan db_id=PS51257 from=1 to=25 evalue=5.0) (IPRSCAN) ## GENE: 135316..135837 + ( gc_cont=0.490) ; D"
     CDS             complement(135863..136360)
                     /gene="PROKAR_LIPOPROTEIN"
                     /gene_comment="D"
                     /locus_tag="DORA20.03_00132"
                     /product="PROKAR_LIPOPROTEIN (db=ProfileScan db_id=PS51257 from=1 to=25 evalue=7.0) (IPRSCAN) D"
                     /note="DORA20.03_00132 PROKAR_LIPOPROTEIN (db=ProfileScan db_id=PS51257 from=1 to=25 evalue=7.0) (IPRSCAN) ## IPRSCAN: coiled-coil (db=Coil db_id=coil from=46 to=76 evalue=NA) ; IPRSCAN: seg (db=Seg db_id=seg from=47 to=93) ; IPRSCAN: seg (db=Seg db_id=seg from=104 to=128) ; GENE: 135863..136360 + ( gc_cont=0.522) ; D"
     CDS             complement(136600..139563)
                     /gene="Cna"
                     /gene_comment="C"
                     /locus_tag="DORA20.03_00133"
                     /product="Cna B domain-containing protein (db=KEGG evalue=3.2e-35 bit_score=156.0 identity=31.6 coverage=41.497975708502025) (BLAST) C"
                     /note="DORA20.03_00133 Cna B domain-containing protein (db=KEGG evalue=3.2e-35 bit_score=156.0 identity=31.6 coverage=41.497975708502025) (BLAST) ## BLAST: Putative uncharacterized protein n=1 Tax=Actinomyces urogenitalis DSM 15434 RepID=C0W904_9ACTO (db=UNIREF evalue=0.0 bit_score=226.0 identity=29.3 coverage=55.16194331983806) ; IPRSCAN: LPXTG_anchor: LPXTG-motif cell wall anch (db=HMMTigr db_id=TIGR01167 from=953 to=985 evalue=0.00028 interpro_id=IPR019931 interpro_description=LPXTG-motif cell wall anchor) ; IPRSCAN: seg (db=Seg db_id=seg from=10 to=18) ; IPRSCAN: transmembrane_regions (db=TMHMM db_id=tmhmm from=959 to=981) ; IPRSCAN: transmembrane_regions (db=TMHMM db_id=tmhmm from=12 to=34) ; IPRSCAN: seg (db=Seg db_id=seg from=945 to=953) ; IPRSCAN: seg (db=Seg db_id=seg from=959 to=979) ; GENE: 136600..139563 + ( gc_cont=0.504) ; C"
     CDS             complement(139765..140508)
                     /gene="sortase"
                     /gene_comment="C"
                     /locus_tag="DORA20.03_00134"
                     /product="sortase family protein; K07284 sortase A [EC:3.4.22.70] (db=KEGG evalue=0.0 bit_score=231.0 identity=48.9 coverage=87.5) (BLAST) C"
                     /note="[koid KO:K07284] DORA20.03_00134 sortase family protein; K07284 sortase A [EC:3.4.22.70] (db=KEGG evalue=0.0 bit_score=231.0 identity=48.9 coverage=87.5) (BLAST) ## BLAST: Sortase n=3 Tax=Mobiluncus curtisii RepID=E0N4H8_9ACTO (db=UNIREF evalue=0.0 bit_score=234.0 identity=43.6 coverage=96.37096774193549) ; IPRSCAN: Sortase (db=superfamily db_id=SSF63817 from=79 to=231 evalue=2.8e-28 interpro_id=IPR023365 interpro_description=Peptidase C60A/B, sortase domain) ; IPRSCAN: (db=HMMPfam db_id=PF04203 from=96 to=222 evalue=3.0e-26 interpro_id=IPR005754 interpro_description=Peptidase C60, sortase A/B) ; IPRSCAN: no description (db=Gene3D db_id=G3DSA:2.40.260.10 from=91 to=231 evalue=6.1e-18 interpro_id=IPR023365 interpro_description=Peptidase C60A/B, sortase domain) ; IPRSCAN: sortase_fam: sortase family protein (db=HMMTigr db_id=TIGR01076 from=94 to=234 evalue=2.0e-09 interpro_id=IPR005754 interpro_description=Peptidase C60, sortase A/B) ; IPRSCAN: seg (db=Seg db_id=seg from=2 to=12) ; IPRSCAN: transmembrane_regions (db=TMHMM db_id=tmhmm from=26 to=48) ; GENE: 139765..140508 + ( gc_cont=0.522) ; C"
                     /EC_number="3.4.22.70"
     CDS             complement(140496..140642)
                     /gene="transmembrane_regions"
                     /gene_comment="D"
                     /locus_tag="DORA20.03_00135"
                     /product="transmembrane_regions (db=TMHMM db_id=tmhmm from=21 to=43) (IPRSCAN) D"
                     /note="DORA20.03_00135 transmembrane_regions (db=TMHMM db_id=tmhmm from=21 to=43) (IPRSCAN) ## IPRSCAN: seg (db=Seg db_id=seg from=21 to=30) ; GENE: 140496..140642 + ( gc_cont=0.476) ; D"
     CDS             complement(140655..140831)
                     /gene="140655..140831"
                     /gene_comment="E"
                     /locus_tag="DORA20.03_00136"
                     /product="140655..140831 + ( gc_cont=0.520) (GENE) E"
                     /note="DORA20.03_00136 140655..140831 + ( gc_cont=0.520) (GENE) ## E"
     CDS             complement(140828..142411)
                     /gene="peptidase"
                     /gene_comment="C"
                     /locus_tag="DORA20.03_00137"
                     /product="peptidase M23 (db=KEGG evalue=7.1e-34 bit_score=151.0 identity=38.0 coverage=40.53030303030303) (BLAST) C"
                     /note="DORA20.03_00137 peptidase M23 (db=KEGG evalue=7.1e-34 bit_score=151.0 identity=38.0 coverage=40.53030303030303) (BLAST) ## BLAST: Putative uncharacterized protein n=1 Tax=Clostridium spiroforme DSM 1552 RepID=B1C017_9FIRM (db=UNIREF evalue=1.1e-34 bit_score=154.0 identity=58.1 coverage=21.78030303030303) ; IPRSCAN: Duplicated hybrid motif (db=superfamily db_id=SSF51261 from=150 to=371 evalue=5.0e-38 interpro_id=IPR011055 interpro_description=Duplicated hybrid motif) ; IPRSCAN: Cysteine proteinases (db=superfamily db_id=SSF54001 from=402 to=523 evalue=3.8e-37) ; IPRSCAN: M23/M37 PEPTIDASE FAMILY MEMBER (db=HMMPanther db_id=PTHR21666:SF7 from=251 to=378 evalue=1.8e-24) ; IPRSCAN: PEPTIDASE-RELATED (db=HMMPanther db_id=PTHR21666 from=251 to=378 evalue=1.8e-24) ; IPRSCAN: (db=HMMPfam db_id=PF01551 from=269 to=367 evalue=3.8e-23 interpro_id=IPR016047 interpro_description=Peptidase M23) ; IPRSCAN: (db=HMMPfam db_id=PF00877 from=426 to=522 evalue=6.4e-23 interpro_id=IPR000064 interpro_description=NLP/P60) ; IPRSCAN: Lysozyme-like (db=superfamily db_id=SSF53955 from=10 to=205 evalue=2.0e-12 interpro_id=IPR023346 interpro_description=Lysozyme-like domain) ; IPRSCAN: (db=HMMPfam db_id=PF01464 from=71 to=172 evalue=6.2e-06 interpro_id=IPR008258 interpro_description=Lytic transglycosylase-like, catalytic) ; IPRSCAN: no description (db=Gene3D db_id=G3DSA:1.10.530.10 from=50 to=197 evalue=1.1e-05) ; IPRSCAN: seg (db=Seg db_id=seg from=223 to=236) ; IPRSCAN: seg (db=Seg db_id=seg from=396 to=409) ; IPRSCAN: seg (db=Seg db_id=seg from=198 to=210) ; IPRSCAN: transmembrane_regions (db=TMHMM db_id=tmhmm from=7 to=29) ; GENE: 140828..142411 + ( gc_cont=0.548) ; C"
     CDS             complement(142411..143325)
                     /gene="chromosome"
                     /gene_comment="C"
                     /locus_tag="DORA20.03_00138"
                     /product="chromosome condensation regulator RCC1 (db=KEGG evalue=7.5e-20 bit_score=103.0 identity=31.8 coverage=63.278688524590166) (BLAST) C"
                     /note="DORA20.03_00138 chromosome condensation regulator RCC1 (db=KEGG evalue=7.5e-20 bit_score=103.0 identity=31.8 coverage=63.278688524590166) (BLAST) ## BLAST: Regulator of chromosome condensation RCC1 n=1 Tax=Chloroflexus aggregans DSM 9485 RepID=B8G4X1_CHLAD (db=UNIREF evalue=9.7e-20 bit_score=103.0 identity=31.8 coverage=63.278688524590166) ; IPRSCAN: RCC1/BLIP-II (db=superfamily db_id=SSF50985 from=96 to=304 evalue=2.4e-21 interpro_id=IPR009091 interpro_description=Regulator of chromosome condensation/beta-lactamase-inhibitor protein II) ; IPRSCAN: no description (db=Gene3D db_id=G3DSA:2.130.10.30 from=122 to=303 evalue=7.6e-16 interpro_id=IPR009091 interpro_description=Regulator of chromosome condensation/beta-lactamase-inhibitor protein II) ; IPRSCAN: REGULATOR OF CHROMOSOME CONDENSATION (db=HMMPanther db_id=PTHR22870 from=96 to=304 evalue=4.3e-13) ; IPRSCAN: RCC1_3 (db=ProfileScan db_id=PS50012 from=174 to=224 evalue=9.378 interpro_id=IPR000408 interpro_description=Regulator of chromosome condensation, RCC1) ; IPRSCAN: transmembrane_regions (db=TMHMM db_id=tmhmm from=60 to=82) ; IPRSCAN: seg (db=Seg db_id=seg from=61 to=76) ; IPRSCAN: seg (db=Seg db_id=seg from=84 to=105) ; GENE: 142411..143325 + ( gc_cont=0.551) ; C"
     CDS             complement(143328..143606)
                     /gene="transmembrane_regions"
                     /gene_comment="D"
                     /locus_tag="DORA20.03_00139"
                     /product="transmembrane_regions (db=TMHMM db_id=tmhmm from=5 to=22) (IPRSCAN) D"
                     /note="DORA20.03_00139 transmembrane_regions (db=TMHMM db_id=tmhmm from=5 to=22) (IPRSCAN) ## GENE: 143328..143606 + ( gc_cont=0.520) ; D"
     CDS             complement(14465..14680)
                     /gene="DNA-binding"
                     /gene_comment="C"
                     /locus_tag="DORA20.03_00014"
                     /product="DNA-binding protein (db=KEGG evalue=2.0e-16 bit_score=90.0 identity=62.9 coverage=84.72222222222221) (BLAST) C"
                     /note="[goid GO:0000166] [goid GO:0003677] DORA20.03_00014 DNA-binding protein (db=KEGG evalue=2.0e-16 bit_score=90.0 identity=62.9 coverage=84.72222222222221) (BLAST) ## BLAST: Putative uncharacterized protein n=1 Tax=Actinomyces graevenitzii C83 RepID=G9PFM3_9ACTO (db=UNIREF evalue=6.2e-18 bit_score=95.0 identity=58.0 coverage=94.44444444444444) ; IPRSCAN: excise: DNA binding domain, excisionase fami (db=HMMTigr db_id=TIGR01764 from=9 to=57 evalue=1.2e-17 interpro_id=IPR010093 interpro_description=Excisionase/Xis, DNA-binding GO=Molecular Function: DNA binding (GO:0003677)) ; IPRSCAN: Putative DNA-binding domain (db=superfamily db_id=SSF46955 from=8 to=55 evalue=5.7e-06 interpro_id=IPR009061 interpro_description=DNA binding domain, putative GO=Molecular Function: nucleotide binding (GO:0000166)) ; GENE: 14465..14680 + ( gc_cont=0.546) ; C"
     CDS             complement(143711..144259)
                     /gene="143711..144259"
                     /gene_comment="E"
                     /locus_tag="DORA20.03_00140"
                     /product="143711..144259 + ( gc_cont=0.448) (GENE) E"
                     /note="DORA20.03_00140 143711..144259 + ( gc_cont=0.448) (GENE) ## E"
     CDS             complement(144268..144603)
                     /gene="144268..144603"
                     /gene_comment="E"
                     /locus_tag="DORA20.03_00141"
                     /product="144268..144603 + ( gc_cont=0.446) (GENE) E"
                     /note="DORA20.03_00141 144268..144603 + ( gc_cont=0.446) (GENE) ## E"
     CDS             complement(144709..144969)
                     /gene="seg"
                     /gene_comment="D"
                     /locus_tag="DORA20.03_00142"
                     /product="seg (db=Seg db_id=seg from=31 to=45) (IPRSCAN) D"
                     /note="DORA20.03_00142 seg (db=Seg db_id=seg from=31 to=45) (IPRSCAN) ## GENE: 144709..144969 + ( gc_cont=0.506) ; D"
     CDS             complement(144914..145795)
                     /gene="putative"
                     /gene_comment="C"
                     /locus_tag="DORA20.03_00143"
                     /product="putative cell filamentation protein (db=KEGG evalue=0.0 bit_score=245.0 identity=50.4 coverage=76.87074829931973) (BLAST) C"
                     /note="DORA20.03_00143 putative cell filamentation protein (db=KEGG evalue=0.0 bit_score=245.0 identity=50.4 coverage=76.87074829931973) (BLAST) ## BLAST: Putative uncharacterized protein n=1 Tax=Actinomyces graevenitzii C83 RepID=G9PHC1_9ACTO (db=UNIREF evalue=0.0 bit_score=279.0 identity=55.7 coverage=74.82993197278913) ; IPRSCAN: Fic-like (db=superfamily db_id=SSF140931 from=54 to=269 evalue=2.5e-19) ; IPRSCAN: (db=HMMPfam db_id=PF02661 from=80 to=200 evalue=1.8e-10 interpro_id=IPR003812 interpro_description=Filamentation induced by cAMP/death on curing-related) ; IPRSCAN: FIDO (db=ProfileScan db_id=PS51459 from=80 to=245 evalue=12.697 interpro_id=IPR003812 interpro_description=Filamentation induced by cAMP/death on curing-related) ; GENE: 144914..145795 + ( gc_cont=0.473) ; C"
     CDS             complement(146389..147255)
                     /gene="seg"
                     /gene_comment="D"
                     /locus_tag="DORA20.03_00144"
                     /product="seg (db=Seg db_id=seg from=31 to=40) (IPRSCAN) D"
                     /note="DORA20.03_00144 seg (db=Seg db_id=seg from=31 to=40) (IPRSCAN) ## GENE: 146389..147255 + ( gc_cont=0.471) ; D"
     CDS             complement(147364..147747)
                     /gene="Nucleic"
                     /gene_comment="D"
                     /locus_tag="DORA20.03_00145"
                     /product="Nucleic acid-binding proteins (db=superfamily db_id=SSF50249 from=1 to=114 evalue=9.7e-11 interpro_id=IPR016027 interpro_description=Nucleic acid-binding, OB-fold-like) (IPRSCAN) D"
                     /note="[goid GO:0003697] DORA20.03_00145 Nucleic acid-binding proteins (db=superfamily db_id=SSF50249 from=1 to=114 evalue=9.7e-11 interpro_id=IPR016027 interpro_description=Nucleic acid-binding, OB-fold-like) (IPRSCAN) ## IPRSCAN: (db=HMMPfam db_id=PF00436 from=11 to=109 evalue=2.2e-08 interpro_id=IPR000424 interpro_description=Primosome PriB/single-strand DNA-binding GO=Molecular Function: single-stranded DNA binding (GO:0003697)) ; IPRSCAN: no description (db=Gene3D db_id=G3DSA:2.40.50.140 from=1 to=122 evalue=3.7e-08 interpro_id=IPR012340 interpro_description=Nucleic acid-binding, OB-fold) ; IPRSCAN: SSB (db=ProfileScan db_id=PS50935 from=1 to=118 evalue=15.481 interpro_id=IPR000424 interpro_description=Primosome PriB/single-strand DNA-binding GO=Molecular Function: single-stranded DNA binding (GO:0003697)) ; GENE: 147364..147747 + ( gc_cont=0.445) ; D"
     CDS             complement(147802..148251)
                     /gene="147802..148251"
                     /gene_comment="E"
                     /locus_tag="DORA20.03_00146"
                     /product="147802..148251 + ( gc_cont=0.471) (GENE) E"
                     /note="DORA20.03_00146 147802..148251 + ( gc_cont=0.471) (GENE) ## E"
     CDS             complement(148512..149060)
                     /gene="serine/threonine"
                     /gene_comment="C"
                     /locus_tag="DORA20.03_00147"
                     /product="serine/threonine protein kinase; K08884 serine/threonine protein kinase, bacterial [EC:2.7.11.1] (db=KEGG evalue=1.1e-10 bit_score=72.0 identity=41.7 coverage=44.26229508196721) (BLAST) C"
                     /note="[koid KO:K08884] DORA20.03_00147 serine/threonine protein kinase; K08884 serine/threonine protein kinase, bacterial [EC:2.7.11.1] (db=KEGG evalue=1.1e-10 bit_score=72.0 identity=41.7 coverage=44.26229508196721) (BLAST) ## BLAST: Serine/threonine protein kinase n=1 Tax=Sphaerobacter thermophilus DSM 20745 RepID=D1C8C5_SPHTD (db=UNIREF evalue=1.4e-10 bit_score=72.0 identity=41.7 coverage=44.26229508196721) ; IPRSCAN: transmembrane_regions (db=TMHMM db_id=tmhmm from=13 to=35) ; IPRSCAN: transmembrane_regions (db=TMHMM db_id=tmhmm from=139 to=161) ; IPRSCAN: seg (db=Seg db_id=seg from=28 to=90) ; IPRSCAN: seg (db=Seg db_id=seg from=144 to=161) ; GENE: 148512..149060 - ( gc_cont=0.519) ; C"
                     /EC_number="2.7.11.1"
     CDS             complement(149074..149328)
                     /gene="coiled-coil"
                     /gene_comment="D"
                     /locus_tag="DORA20.03_00148"
                     /product="coiled-coil (db=Coil db_id=coil from=11 to=32 evalue=NA) (IPRSCAN) D"
                     /note="DORA20.03_00148 coiled-coil (db=Coil db_id=coil from=11 to=32 evalue=NA) (IPRSCAN) ## GENE: 149074..149328 - ( gc_cont=0.455) ; D"
     CDS             complement(150226..150606)
                     /gene="(db=HMMPfam"
                     /gene_comment="D"
                     /locus_tag="DORA20.03_00149"
                     /product="(db=HMMPfam db_id=PF05713 from=74 to=95 evalue=0.00017 interpro_id=IPR008687 interpro_description=Bacterial mobilisation) (IPRSCAN) D"
                     /note="DORA20.03_00149 (db=HMMPfam db_id=PF05713 from=74 to=95 evalue=0.00017 interpro_id=IPR008687 interpro_description=Bacterial mobilisation) (IPRSCAN) ## GENE: 150226..150606 + ( gc_cont=0.486) ; D"
     CDS             complement(14976..15278)
                     /gene="transcription"
                     /gene_comment="C"
                     /locus_tag="DORA20.03_00015"
                     /product="transcription factor WhiB (db=KEGG evalue=1.7e-32 bit_score=144.0 identity=61.0 coverage=98.01980198019803) (BLAST) C"
                     /note="DORA20.03_00015 transcription factor WhiB (db=KEGG evalue=1.7e-32 bit_score=144.0 identity=61.0 coverage=98.01980198019803) (BLAST) ## BLAST: Transcription factor, WhiB family n=4 Tax=Actinomyces RepID=D4TYJ5_9ACTO (db=UNIREF evalue=1.1e-36 bit_score=158.0 identity=75.8 coverage=89.10891089108911) ; IPRSCAN: (db=HMMPfam db_id=PF02467 from=17 to=87 evalue=1.9e-24 interpro_id=IPR003482 interpro_description=Transcription factor WhiB) ; IPRSCAN: seg (db=Seg db_id=seg from=35 to=45) ; GENE: 14976..15278 - ( gc_cont=0.587) ; C"
     CDS             complement(150603..152315)
                     /gene="seg"
                     /gene_comment="D"
                     /locus_tag="DORA20.03_00150"
                     /product="seg (db=Seg db_id=seg from=220 to=241) (IPRSCAN) D"
                     /note="DORA20.03_00150 seg (db=Seg db_id=seg from=220 to=241) (IPRSCAN) ## IPRSCAN: seg (db=Seg db_id=seg from=429 to=442) ; GENE: 150603..152315 + ( gc_cont=0.518) ; D"
     CDS             complement(152329..152700)
                     /gene="hypothetical"
                     /gene_comment="C"
                     /locus_tag="DORA20.03_00151"
                     /product="hypothetical protein (db=KEGG evalue=1.3e-07 bit_score=61.0 identity=30.8 coverage=70.16129032258065) (BLAST) C"
                     /note="DORA20.03_00151 hypothetical protein (db=KEGG evalue=1.3e-07 bit_score=61.0 identity=30.8 coverage=70.16129032258065) (BLAST) ## BLAST: Putative uncharacterized protein n=1 Tax=Verrucosispora maris AB-18-032 RepID=F4FI68_VERMA (db=UNIREF evalue=1.7e-07 bit_score=61.0 identity=30.8 coverage=70.16129032258065) ; GENE: 152329..152700 + ( gc_cont=0.522) ; C"
     CDS             complement(152715..152855)
                     /gene="coiled-coil"
                     /gene_comment="D"
                     /locus_tag="DORA20.03_00152"
                     /product="coiled-coil (db=Coil db_id=coil from=15 to=36 evalue=NA) (IPRSCAN) D"
                     /note="DORA20.03_00152 coiled-coil (db=Coil db_id=coil from=15 to=36 evalue=NA) (IPRSCAN) ## GENE: 152715..152855 + ( gc_cont=0.475) ; D"
     CDS             complement(152848..154152)
                     /gene="seg"
                     /gene_comment="D"
                     /locus_tag="DORA20.03_00153"
                     /product="seg (db=Seg db_id=seg from=115 to=125) (IPRSCAN) D"
                     /note="DORA20.03_00153 seg (db=Seg db_id=seg from=115 to=125) (IPRSCAN) ## IPRSCAN: seg (db=Seg db_id=seg from=209 to=219) ; GENE: 152848..154152 + ( gc_cont=0.562) ; D"
     CDS             complement(154206..154904)
                     /gene="no"
                     /gene_comment="D"
                     /locus_tag="DORA20.03_00154"
                     /product="no description (db=Gene3D db_id=G3DSA:3.40.30.10 from=5 to=87 evalue=8.5e-14 interpro_id=IPR012336 interpro_description=Thioredoxin-like fold) (IPRSCAN) D"
                     /note="[goid GO:0045454] [goid GO:0015035] [goid GO:0009055] DORA20.03_00154 no description (db=Gene3D db_id=G3DSA:3.40.30.10 from=5 to=87 evalue=8.5e-14 interpro_id=IPR012336 interpro_description=Thioredoxin-like fold) (IPRSCAN) ## IPRSCAN: Thioredoxin-like (db=superfamily db_id=SSF52833 from=5 to=78 evalue=2.8e-09 interpro_id=IPR012336 interpro_description=Thioredoxin-like fold) ; IPRSCAN: (db=HMMPfam db_id=PF00462 from=7 to=58 evalue=1.2e-08 interpro_id=IPR002109 interpro_description=Glutaredoxin GO=Molecular Function: electron carrier activity (GO:0009055), Molecular Function: protein disulfide oxidoreductase activity (GO:0015035), Biological Process: cell redox homeostasis (GO:0045454)) ; IPRSCAN: GLUTAREDOXIN_2 (db=ProfileScan db_id=PS51354 from=1 to=89 evalue=9.548 interpro_id=IPR002109 interpro_description=Glutaredoxin GO=Molecular Function: electron carrier activity (GO:0009055), Molecular Function: protein disulfide oxidoreductase activity (GO:0015035), Biological Process: cell redox homeostasis (GO:0045454)) ; IPRSCAN: seg (db=Seg db_id=seg from=209 to=226) ; GENE: 154206..154904 - ( gc_cont=0.514) ; D"
     CDS             complement(154918..155439)
                     /gene="154918..155439"
                     /gene_comment="E"
                     /locus_tag="DORA20.03_00155"
                     /product="154918..155439 - ( gc_cont=0.556) (GENE) E"
                     /note="DORA20.03_00155 154918..155439 - ( gc_cont=0.556) (GENE) ## E"
     CDS             complement(155526..156203)
                     /gene="coiled-coil"
                     /gene_comment="D"
                     /locus_tag="DORA20.03_00156"
                     /product="coiled-coil (db=Coil db_id=coil from=76 to=97 evalue=NA) (IPRSCAN) D"
                     /note="DORA20.03_00156 coiled-coil (db=Coil db_id=coil from=76 to=97 evalue=NA) (IPRSCAN) ## IPRSCAN: seg (db=Seg db_id=seg from=75 to=90) ; IPRSCAN: seg (db=Seg db_id=seg from=206 to=221) ; GENE: 155526..156203 - ( gc_cont=0.537) ; D"
     CDS             complement(156209..158062)
                     /gene="aai:AARI_pI00250"
                     /gene_comment="B"
                     /locus_tag="DORA20.03_00157"
                     /product="aai:AARI_pI00250 TraG-family bacterial conjugation protein (db=KEGG) (RBH) B"
                     /note="[goid GO:0016020] [goid GO:0009291] DORA20.03_00157 aai:AARI_pI00250 TraG-family bacterial conjugation protein (db=KEGG) (RBH) ## RBH: UniRef90_F9EIP1 Conjugative transfer protein n=1 Tax=Actinomyces sp. oral taxon 448 str. F0400 RepID=F9EIP1_9ACTO (db=UNIREF) ; RBH: UniRef90_F9EIP1 Conjugative transfer protein n=1 Tax=Actinomyces sp. oral taxon 448 str. F0400 RepID=F9EIP1_9ACTO (db=UNIREF) ; BLAST: TraG-family bacterial conjugation protein (db=KEGG evalue=0.0 bit_score=446.0 identity=44.9 coverage=88.9967637540453) ; BLAST: Conjugative transfer protein n=1 Tax=Actinomyces sp. oral taxon 448 str. F0400 RepID=F9EIP1_9ACTO (db=UNIREF evalue=0.0 bit_score=454.0 identity=44.7 coverage=86.56957928802589) ; IPRSCAN: P-loop containing nucleoside triphosphate hydrolases (db=superfamily db_id=SSF52540 from=167 to=578 evalue=7.6e-34) ; IPRSCAN: no description (db=Gene3D db_id=G3DSA:3.40.50.300 from=193 to=568 evalue=1.4e-28) ; IPRSCAN: (db=HMMPfam db_id=PF10412 from=339 to=557 evalue=1.3e-10 interpro_id=IPR019476 interpro_description=Type IV secretion system, TraD, DNA-binding domain) ; IPRSCAN: (db=HMMPfam db_id=PF02534 from=154 to=274 evalue=0.00018 interpro_id=IPR003688 interpro_description=Ti-type conjugative transfer system, TraG-like GO=Biological Process: unidirectional conjugation (GO:0009291), Cellular Component: membrane (GO:0016020)) ; IPRSCAN: seg (db=Seg db_id=seg from=261 to=279) ; IPRSCAN: transmembrane_regions (db=TMHMM db_id=tmhmm from=13 to=35) ; IPRSCAN: transmembrane_regions (db=TMHMM db_id=tmhmm from=130 to=152) ; IPRSCAN: seg (db=Seg db_id=seg from=394 to=419) ; IPRSCAN: transmembrane_regions (db=TMHMM db_id=tmhmm from=71 to=93) ; IPRSCAN: seg (db=Seg db_id=seg from=40 to=53) ; GENE: 156209..158062 - ( gc_cont=0.564) ; B"
     CDS             complement(158055..159527)
                     /gene="kfl:Kfla_6989"
                     /gene_comment="B"
                     /locus_tag="DORA20.03_00158"
                     /product="kfl:Kfla_6989 hypothetical protein (db=KEGG) (RBH) B"
                     /note="DORA20.03_00158 kfl:Kfla_6989 hypothetical protein (db=KEGG) (RBH) ## RBH: UniRef90_D2Q3V5 Putative uncharacterized protein n=1 Tax=Kribbella flavida DSM 17836 RepID=D2Q3V5_KRIFD (db=UNIREF) ; RBH: UniRef90_D2Q3V5 Putative uncharacterized protein n=1 Tax=Kribbella flavida DSM 17836 RepID=D2Q3V5_KRIFD (db=UNIREF) ; BLAST: hypothetical protein (db=KEGG evalue=0.0 bit_score=524.0 identity=56.2 coverage=91.85336048879837) ; BLAST: Putative uncharacterized protein n=1 Tax=Kribbella flavida DSM 17836 RepID=D2Q3V5_KRIFD (db=UNIREF evalue=0.0 bit_score=524.0 identity=56.2 coverage=91.85336048879837) ; IPRSCAN: P-loop containing nucleoside triphosphate hydrolases (db=superfamily db_id=SSF52540 from=21 to=423 evalue=1.1e-26) ; IPRSCAN: seg (db=Seg db_id=seg from=249 to=263) ; IPRSCAN: seg (db=Seg db_id=seg from=164 to=179) ; IPRSCAN: seg (db=Seg db_id=seg from=313 to=326) ; GENE: 158055..159527 - ( gc_cont=0.563) ; B"
     CDS             complement(159530..161029)
                     /gene="art:Arth_4214"
                     /gene_comment="B"
                     /locus_tag="DORA20.03_00159"
                     /product="art:Arth_4214 hypothetical protein (db=KEGG) (RBH) B"
                     /note="DORA20.03_00159 art:Arth_4214 hypothetical protein (db=KEGG) (RBH) ## RBH: UniRef90_Q8GAE7 Putative integral membrane protein n=1 Tax=Arthrobacter nicotinovorans RepID=Q8GAE7_ARTNI (db=UNIREF) ; RBH: UniRef90_Q8GAE7 Putative integral membrane protein n=1 Tax=Arthrobacter nicotinovorans RepID=Q8GAE7_ARTNI (db=UNIREF) ; BLAST: hypothetical protein (db=KEGG evalue=0.0 bit_score=389.0 identity=42.6 coverage=97.39999999999999) ; BLAST: Putative integral membrane protein n=1 Tax=Arthrobacter nicotinovorans RepID=Q8GAE7_ARTNI (db=UNIREF evalue=0.0 bit_score=388.0 identity=41.9 coverage=97.39999999999999) ; IPRSCAN: transmembrane_regions (db=TMHMM db_id=tmhmm from=21 to=43) ; IPRSCAN: seg (db=Seg db_id=seg from=412 to=433) ; IPRSCAN: seg (db=Seg db_id=seg from=443 to=462) ; GENE: 159530..161029 - ( gc_cont=0.557) ; B"
     CDS             complement(15619..17127)
                     /gene="mcu:HMPREF0573_11530"
                     /gene_comment="B"
                     /locus_tag="DORA20.03_00016"
                     /product="mcu:HMPREF0573_11530 guaB2; IMP dehydrogenase (EC:1.1.1.205); K00088 IMP dehydrogenase [EC:1.1.1.205] (db=KEGG) (RBH) B"
                     /note="[goid GO:0005515] [goid GO:0003824] [goid GO:0003938] [goid GO:0055114] [goid GO:0016491] [koid KO:K00088] DORA20.03_00016 mcu:HMPREF0573_11530 guaB2; IMP dehydrogenase (EC:1.1.1.205); K00088 IMP dehydrogenase [EC:1.1.1.205] (db=KEGG) (RBH) ## RBH: UniRef90_C0W0V0 Inosine-5'-monophosphate dehydrogenase n=1 Tax=Actinomyces coleocanis DSM 15436 RepID=C0W0V0_9ACTO (db=UNIREF) ; RBH: UniRef90_C0W0V0 Inosine-5'-monophosphate dehydrogenase n=1 Tax=Actinomyces coleocanis DSM 15436 RepID=C0W0V0_9ACTO (db=UNIREF) ; BLAST: guaB2; IMP dehydrogenase (EC:1.1.1.205); K00088 IMP dehydrogenase [EC:1.1.1.205] (db=KEGG evalue=0.0 bit_score=766.0 identity=77.1 coverage=97.01789264413519) ; BLAST: Inosine-5'-monophosphate dehydrogenase n=1 Tax=Actinomyces coleocanis DSM 15436 RepID=C0W0V0_9ACTO (db=UNIREF evalue=0.0 bit_score=784.0 identity=79.3 coverage=97.8131212723658) ; IPRSCAN: IMP_DH_GMP_RED (db=PatternScan db_id=PS00487 from=302 to=314 evalue=0.0 interpro_id=IPR015875 interpro_description=IMP dehydrogenase / GMP reductase, conserved site GO=Molecular Function: oxidoreductase activity (GO:0016491), Biological Process: oxidation-reduction process (GO:0055114)) ; IPRSCAN: Inosine-5'-monophosphate dehydrogenase (db=HMMPIR db_id=PIRSF000130 from=1 to=501 evalue=2.4e-285 interpro_id=IPR018529 interpro_description=IMP dehydrogenase-related GO=Molecular Function: IMP dehydrogenase activity (GO:0003938), Biological Process: oxidation-reduction process (GO:0055114)) ; IPRSCAN: IMP_dehydrog: inosine-5'-monophosphate d (db=HMMTigr db_id=TIGR01302 from=11 to=468 evalue=8.3e-242 interpro_id=IPR005990 interpro_description=IMP dehydrogenase GO=Molecular Function: IMP dehydrogenase activity (GO:0003938), Biological Process: oxidation-reduction process (GO:0055114)) ; IPRSCAN: INOSINE-5-MONOPHOSPHATE DEHYDROGENASE RELATED (db=HMMPanther db_id=PTHR11911 from=4 to=487 evalue=2.6e-209) ; IPRSCAN: INOSINE-5-MONOPHOSPHATE DEHYDROGENASE (db=HMMPanther db_id=PTHR11911:SF6 from=4 to=487 evalue=2.6e-209 interpro_id=IPR018529 interpro_description=IMP dehydrogenase-related GO=Molecular Function: IMP dehydrogenase activity (GO:0003938), Biological Process: oxidation-reduction process (GO:0055114)) ; IPRSCAN: no description (db=Gene3D db_id=G3DSA:3.20.20.70 from=10 to=499 evalue=1.0e-178 interpro_id=IPR013785 interpro_description=Aldolase-type TIM barrel GO=Molecular Function: catalytic activity (GO:0003824)) ; IPRSCAN: (db=HMMPfam db_id=PF00478 from=11 to=486 evalue=1.9e-140 interpro_id=IPR001093 interpro_description=IMP dehydrogenase/GMP reductase GO=Molecular Function: catalytic activity (GO:0003824), Biological Process: oxidation-reduction process (GO:0055114)) ; IPRSCAN: Inosine monophosphate dehydrogenase (IMPDH) (db=superfamily db_id=SSF51412 from=4 to=491 evalue=1.5e-122) ; IPRSCAN: CBS-domain (db=superfamily db_id=SSF54631 from=70 to=148 evalue=7.2e-14) ; IPRSCAN: CBS-domain (db=superfamily db_id=SSF54631 from=143 to=219 evalue=4.4e-12) ; IPRSCAN: (db=HMMPfam db_id=PF00571 from=96 to=144 evalue=1.7e-10 interpro_id=IPR000644 interpro_description=Cystathionine beta-synthase, core GO=Molecular Function: protein binding (GO:0005515)) ; IPRSCAN: (db=HMMPfam db_id=PF00571 from=155 to=208 evalue=2.5e-06 interpro_id=IPR000644 interpro_description=Cystathionine beta-synthase, core GO=Molecular Function: protein binding (GO:0005515)) ; IPRSCAN: no description (db=HMMSmart db_id=SM00116 from=163 to=211 evalue=1.1e-05 interpro_id=IPR000644 interpro_description=Cystathionine beta-synthase, core GO=Molecular Function: protein binding (GO:0005515)) ; IPRSCAN: no description (db=HMMSmart db_id=SM00116 from=99 to=147 evalue=3.9e-05 interpro_id=IPR000644 interpro_description=Cystathionine beta-synthase, core GO=Molecular Function: protein binding (GO:0005515)) ; IPRSCAN: CBS (db=ProfileScan db_id=PS51371 from=96 to=152 evalue=12.137 interpro_id=IPR000644 interpro_description=Cystathionine beta-synthase, core GO=Molecular Function: protein binding (GO:0005515)) ; IPRSCAN: CBS (db=ProfileScan db_id=PS51371 from=159 to=216 evalue=12.85 interpro_id=IPR000644 interpro_description=Cystathionine beta-synthase, core GO=Molecular Function: protein binding (GO:0005515)) ; IPRSCAN: seg (db=Seg db_id=seg from=296 to=309) ; IPRSCAN: seg (db=Seg db_id=seg from=237 to=253) ; IPRSCAN: seg (db=Seg db_id=seg from=61 to=72) ; GENE: 15619..17127 + ( gc_cont=0.543) ; B"
                     /EC_number="1.1.1.205"
     CDS             complement(161607..162170)
                     /gene="seg"
                     /gene_comment="D"
                     /locus_tag="DORA20.03_00160"
                     /product="seg (db=Seg db_id=seg from=80 to=97) (IPRSCAN) D"
                     /note="DORA20.03_00160 seg (db=Seg db_id=seg from=80 to=97) (IPRSCAN) ## IPRSCAN: seg (db=Seg db_id=seg from=101 to=112) ; IPRSCAN: seg (db=Seg db_id=seg from=175 to=187) ; GENE: 161607..162170 + ( gc_cont=0.498) ; D"
     CDS             complement(162691..163419)
                     /gene="transmembrane_regions"
                     /gene_comment="D"
                     /locus_tag="DORA20.03_00161"
                     /product="transmembrane_regions (db=TMHMM db_id=tmhmm from=17 to=39) (IPRSCAN) D"
                     /note="DORA20.03_00161 transmembrane_regions (db=TMHMM db_id=tmhmm from=17 to=39) (IPRSCAN) ## IPRSCAN: seg (db=Seg db_id=seg from=19 to=34) ; GENE: 162691..163419 - ( gc_cont=0.524) ; D"
     CDS             complement(163430..163720)
                     /gene="Uncharacterized"
                     /gene_comment="C"
                     /locus_tag="DORA20.03_00162"
                     /product="Uncharacterized protein n=1 Tax=Micromonospora lupini str. Lupac 08 RepID=I0L2W6_9ACTO (db=UNIREF evalue=1.2e-08 bit_score=65.0 identity=39.1 coverage=92.78350515463917) (BLAST) C"
                     /note="DORA20.03_00162 Uncharacterized protein n=1 Tax=Micromonospora lupini str. Lupac 08 RepID=I0L2W6_9ACTO (db=UNIREF evalue=1.2e-08 bit_score=65.0 identity=39.1 coverage=92.78350515463917) (BLAST) ## IPRSCAN: transmembrane_regions (db=TMHMM db_id=tmhmm from=40 to=62) ; IPRSCAN: transmembrane_regions (db=TMHMM db_id=tmhmm from=75 to=94) ; IPRSCAN: seg (db=Seg db_id=seg from=18 to=29) ; GENE: 163430..163720 - ( gc_cont=0.519) ; C"
     CDS             complement(163720..164301)
                     /gene="163720..164301"
                     /gene_comment="E"
                     /locus_tag="DORA20.03_00163"
                     /product="163720..164301 - ( gc_cont=0.579) (GENE) E"
                     /note="DORA20.03_00163 163720..164301 - ( gc_cont=0.579) (GENE) ## E"
     CDS             complement(164374..164694)
                     /gene="seg"
                     /gene_comment="D"
                     /locus_tag="DORA20.03_00164"
                     /product="seg (db=Seg db_id=seg from=74 to=90) (IPRSCAN) D"
                     /note="DORA20.03_00164 seg (db=Seg db_id=seg from=74 to=90) (IPRSCAN) ## GENE: 164374..164694 + ( gc_cont=0.564) ; D"
     CDS             complement(164799..166223)
                     /gene="transmembrane_regions"
                     /gene_comment="D"
                     /locus_tag="DORA20.03_00165"
                     /product="transmembrane_regions (db=TMHMM db_id=tmhmm from=7 to=26) (IPRSCAN) D"
                     /note="DORA20.03_00165 transmembrane_regions (db=TMHMM db_id=tmhmm from=7 to=26) (IPRSCAN) ## IPRSCAN: seg (db=Seg db_id=seg from=7 to=25) ; GENE: 164799..166223 - ( gc_cont=0.505) ; D"
     CDS             complement(166233..167621)
                     /gene="Bacterial"
                     /gene_comment="D"
                     /locus_tag="DORA20.03_00166"
                     /product="Bacterial adhesins (db=superfamily db_id=SSF49401 from=45 to=186 evalue=1.9e-10 interpro_id=IPR008966 interpro_description=Adhesion, bacterial) (IPRSCAN) D"
                     /note="DORA20.03_00166 Bacterial adhesins (db=superfamily db_id=SSF49401 from=45 to=186 evalue=1.9e-10 interpro_id=IPR008966 interpro_description=Adhesion, bacterial) (IPRSCAN) ## IPRSCAN: transmembrane_regions (db=TMHMM db_id=tmhmm from=7 to=26) ; IPRSCAN: seg (db=Seg db_id=seg from=8 to=27) ; GENE: 166233..167621 - ( gc_cont=0.502) ; D"
     CDS             complement(167618..167776)
                     /gene="transmembrane_regions"
                     /gene_comment="D"
                     /locus_tag="DORA20.03_00167"
                     /product="transmembrane_regions (db=TMHMM db_id=tmhmm from=5 to=22) (IPRSCAN) D"
                     /note="DORA20.03_00167 transmembrane_regions (db=TMHMM db_id=tmhmm from=5 to=22) (IPRSCAN) ## IPRSCAN: transmembrane_regions (db=TMHMM db_id=tmhmm from=26 to=48) ; IPRSCAN: seg (db=Seg db_id=seg from=9 to=14) ; IPRSCAN: seg (db=Seg db_id=seg from=30 to=45) ; GENE: 167618..167776 - ( gc_cont=0.491) ; D"
     CDS             complement(167764..167928)
                     /gene="transmembrane_regions"
                     /gene_comment="D"
                     /locus_tag="DORA20.03_00168"
                     /product="transmembrane_regions (db=TMHMM db_id=tmhmm from=7 to=24) (IPRSCAN) D"
                     /note="DORA20.03_00168 transmembrane_regions (db=TMHMM db_id=tmhmm from=7 to=24) (IPRSCAN) ## IPRSCAN: transmembrane_regions (db=TMHMM db_id=tmhmm from=28 to=45) ; GENE: 167764..167928 - ( gc_cont=0.497) ; D"
     CDS             complement(167921..168553)
                     /gene="transmembrane_regions"
                     /gene_comment="D"
                     /locus_tag="DORA20.03_00169"
                     /product="transmembrane_regions (db=TMHMM db_id=tmhmm from=182 to=204) (IPRSCAN) D"
                     /note="DORA20.03_00169 transmembrane_regions (db=TMHMM db_id=tmhmm from=182 to=204) (IPRSCAN) ## IPRSCAN: seg (db=Seg db_id=seg from=2 to=13) ; IPRSCAN: seg (db=Seg db_id=seg from=151 to=179) ; IPRSCAN: seg (db=Seg db_id=seg from=181 to=203) ; GENE: 167921..168553 - ( gc_cont=0.534) ; D"
     CDS             complement(17185..17871)
                     /gene="DNA"
                     /gene_comment="C"
                     /locus_tag="DORA20.03_00017"
                     /product="DNA polymerase III epsilon subunit-like 3'-5' exonuclease; K02342 DNA polymerase III subunit epsilon [EC:2.7.7.7] (db=KEGG evalue=0.0 bit_score=210.0 identity=46.1 coverage=98.2532751091703) (BLAST) C"
                     /note="[goid GO:0005622] [goid GO:0004527] [goid GO:0003676] [koid KO:K02342] DORA20.03_00017 DNA polymerase III epsilon subunit-like 3'-5' exonuclease; K02342 DNA polymerase III subunit epsilon [EC:2.7.7.7] (db=KEGG evalue=0.0 bit_score=210.0 identity=46.1 coverage=98.2532751091703) (BLAST) ## BLAST: DNA polymerase III subunit epsilon n=1 Tax=Actinomyces urogenitalis DSM 15434 RepID=C0W6I4_9ACTO (db=UNIREF evalue=0.0 bit_score=247.0 identity=54.3 coverage=97.37991266375546) ; IPRSCAN: Ribonuclease H-like (db=superfamily db_id=SSF53098 from=1 to=190 evalue=1.4e-35 interpro_id=IPR012337 interpro_description=Ribonuclease H-like domain GO=Molecular Function: nucleic acid binding (GO:0003676)) ; IPRSCAN: no description (db=Gene3D db_id=G3DSA:3.30.420.10 from=1 to=187 evalue=3.7e-28) ; IPRSCAN: no description (db=HMMSmart db_id=SM00479 from=7 to=185 evalue=8.2e-19 interpro_id=IPR006055 interpro_description=Exonuclease GO=Molecular Function: exonuclease activity (GO:0004527), Cellular Component: intracellular (GO:0005622)) ; IPRSCAN: (db=HMMPfam db_id=PF00929 from=9 to=176 evalue=4.1e-16 interpro_id=IPR013520 interpro_description=Exonuclease, RNase T/DNA polymerase III) ; IPRSCAN: seg (db=Seg db_id=seg from=190 to=203) ; GENE: 17185..17871 + ( gc_cont=0.559) ; C"
                     /EC_number="2.7.7.7"
     CDS             complement(168546..169016)
                     /gene="(db=HMMPfam"
                     /gene_comment="D"
                     /locus_tag="DORA20.03_00170"
                     /product="(db=HMMPfam db_id=PF00717 from=35 to=83 evalue=1.3e-10 interpro_id=IPR019759 interpro_description=Peptidase S24/S26A/S26B) (IPRSCAN) D"
                     /note="[goid GO:0016020] [goid GO:0008233] [goid GO:0006465] DORA20.03_00170 (db=HMMPfam db_id=PF00717 from=35 to=83 evalue=1.3e-10 interpro_id=IPR019759 interpro_description=Peptidase S24/S26A/S26B) (IPRSCAN) ## IPRSCAN: sigpep_I_arch: signal peptidase I (db=HMMTigr db_id=TIGR02228 from=5 to=151 evalue=4.0e-09 interpro_id=IPR001733 interpro_description=Peptidase S26B, eukaryotic signal peptidase GO=Biological Process: signal peptide processing (GO:0006465), Molecular Function: peptidase activity (GO:0008233), Cellular Component: membrane (GO:0016020)) ; IPRSCAN: LexA/Signal peptidase (db=superfamily db_id=SSF51306 from=27 to=83 evalue=6.8e-08 interpro_id=IPR015927 interpro_description=Peptidase S24/S26A/S26B/S26C) ; IPRSCAN: PROTEASE FAMILY S26 MICROSOMAL SIGNAL PEPTIDASE SUBUNIT SPC18,21/SEC11(YEAST) (db=HMMPanther db_id=PTHR10806 from=39 to=104 evalue=8.5e-05 interpro_id=IPR001733 interpro_description=Peptidase S26B, eukaryotic signal peptidase GO=Biological Process: signal peptide processing (GO:0006465), Molecular Function: peptidase activity (GO:0008233), Cellular Component: membrane (GO:0016020)) ; IPRSCAN: seg (db=Seg db_id=seg from=7 to=25) ; IPRSCAN: transmembrane_regions (db=TMHMM db_id=tmhmm from=7 to=29) ; IPRSCAN: transmembrane_regions (db=TMHMM db_id=tmhmm from=127 to=144) ; GENE: 168546..169016 - ( gc_cont=0.490) ; D"
     CDS             complement(169013..169633)
                     /gene="transmembrane_regions"
                     /gene_comment="D"
                     /locus_tag="DORA20.03_00171"
                     /product="transmembrane_regions (db=TMHMM db_id=tmhmm from=13 to=35) (IPRSCAN) D"
                     /note="DORA20.03_00171 transmembrane_regions (db=TMHMM db_id=tmhmm from=13 to=35) (IPRSCAN) ## GENE: 169013..169633 - ( gc_cont=0.509) ; D"
     CDS             complement(169626..170126)
                     /gene="transmembrane_regions"
                     /gene_comment="D"
                     /locus_tag="DORA20.03_00172"
                     /product="transmembrane_regions (db=TMHMM db_id=tmhmm from=7 to=29) (IPRSCAN) D"
                     /note="DORA20.03_00172 transmembrane_regions (db=TMHMM db_id=tmhmm from=7 to=29) (IPRSCAN) ## IPRSCAN: seg (db=Seg db_id=seg from=6 to=29) ; GENE: 169626..170126 - ( gc_cont=0.541) ; D"
     CDS             complement(170134..170766)
                     /gene="transmembrane_regions"
                     /gene_comment="D"
                     /locus_tag="DORA20.03_00173"
                     /product="transmembrane_regions (db=TMHMM db_id=tmhmm from=12 to=33) (IPRSCAN) D"
                     /note="DORA20.03_00173 transmembrane_regions (db=TMHMM db_id=tmhmm from=12 to=33) (IPRSCAN) ## IPRSCAN: seg (db=Seg db_id=seg from=2 to=31) ; GENE: 170134..170766 - ( gc_cont=0.548) ; D"
     CDS             complement(171063..172076)
                     /gene="171063..172076"
                     /gene_comment="E"
                     /locus_tag="DORA20.03_00174"
                     /product="171063..172076 - ( gc_cont=0.559) (GENE) E"
                     /note="DORA20.03_00174 171063..172076 - ( gc_cont=0.559) (GENE) ## E"
     CDS             complement(172077..172361)
                     /gene="172077..172361"
                     /gene_comment="E"
                     /locus_tag="DORA20.03_00175"
                     /product="172077..172361 - ( gc_cont=0.596) (GENE) E"
                     /note="DORA20.03_00175 172077..172361 - ( gc_cont=0.596) (GENE) ## E"
     CDS             complement(172348..173556)
                     /gene="Putative"
                     /gene_comment="C"
                     /locus_tag="DORA20.03_00176"
                     /product="Putative uncharacterized protein n=1 Tax=Mobiluncus mulieris 28-1 RepID=D0YR10_9ACTO (db=UNIREF evalue=7.5e-12 bit_score=77.0 identity=36.1 coverage=30.272952853598017) (BLAST) C"
                     /note="DORA20.03_00176 Putative uncharacterized protein n=1 Tax=Mobiluncus mulieris 28-1 RepID=D0YR10_9ACTO (db=UNIREF evalue=7.5e-12 bit_score=77.0 identity=36.1 coverage=30.272952853598017) (BLAST) ## IPRSCAN: seg (db=Seg db_id=seg from=136 to=147) ; GENE: 172348..173556 - ( gc_cont=0.543) ; C"
     CDS             complement(173553..173783)
                     /gene="173553..173783"
                     /gene_comment="E"
                     /locus_tag="DORA20.03_00177"
                     /product="173553..173783 - ( gc_cont=0.602) (GENE) E"
                     /note="DORA20.03_00177 173553..173783 - ( gc_cont=0.602) (GENE) ## E"
     CDS             complement(175202..175591)
                     /gene="lambda"
                     /gene_comment="D"
                     /locus_tag="DORA20.03_00178"
                     /product="lambda repressor-like DNA-binding domains (db=superfamily db_id=SSF47413 from=13 to=79 evalue=1.4e-08 interpro_id=IPR010982 interpro_description=Lambda repressor-like, DNA-binding GO=Molecular Function: DNA binding (GO:0003677)) (IPRSCAN) D"
                     /note="[goid GO:0043565] [goid GO:0003677] DORA20.03_00178 lambda repressor-like DNA-binding domains (db=superfamily db_id=SSF47413 from=13 to=79 evalue=1.4e-08 interpro_id=IPR010982 interpro_description=Lambda repressor-like, DNA-binding GO=Molecular Function: DNA binding (GO:0003677)) (IPRSCAN) ## IPRSCAN: (db=HMMPfam db_id=PF08667 from=33 to=85 evalue=5.5e-05 interpro_id=IPR013975 interpro_description=Transcription regulator BetR, N-terminal) ; IPRSCAN: HTH_CROC1 (db=ProfileScan db_id=PS50943 from=23 to=77 evalue=10.506 interpro_id=IPR001387 interpro_description=Helix-turn-helix type 3 GO=Molecular Function: sequence-specific DNA binding (GO:0043565)) ; GENE: 175202..175591 + ( gc_cont=0.472) ; D"
     CDS             complement(176386..176880)
                     /gene="arginine"
                     /gene_comment="C"
                     /locus_tag="DORA20.03_00179"
                     /product="arginine repressor ArgR; K03402 transcriptional regulator of arginine metabolism (db=KEGG evalue=2.4e-28 bit_score=131.0 identity=47.5 coverage=93.93939393939394) (BLAST) C"
                     /note="[goid GO:0051259] [goid GO:0034618] [goid GO:0006525] [goid GO:0006355] [goid GO:0003700] [koid KO:K03402] DORA20.03_00179 arginine repressor ArgR; K03402 transcriptional regulator of arginine metabolism (db=KEGG evalue=2.4e-28 bit_score=131.0 identity=47.5 coverage=93.93939393939394) (BLAST) ## BLAST: Putative uncharacterized protein n=1 Tax=Actinomyces sp. oral taxon 849 str. F0330 RepID=G9PHY1_9ACTO (db=UNIREF evalue=1.2e-32 bit_score=145.0 identity=50.9 coverage=89.0909090909091) ; IPRSCAN: argR_whole: arginine repressor (db=HMMTigr db_id=TIGR01529 from=9 to=162 evalue=1.2e-38 interpro_id=IPR001669 interpro_description=Arginine repressor GO=Molecular Function: sequence-specific DNA binding transcription factor activity (GO:0003700), Biological Process: regulation of transcription, DNA-dependent (GO:0006355)) ; IPRSCAN: (db=HMMPfam db_id=PF01316 from=7 to=71 evalue=2.3e-21 interpro_id=IPR020900 interpro_description=Arginine repressor, DNA-binding domain GO=Molecular Function: sequence-specific DNA binding transcription factor activity (GO:0003700), Biological Process: regulation of transcription, DNA-dependent (GO:0006355), Biological Process: arginine metabolic process (GO:0006525)) ; IPRSCAN: "Winged helix" DNA-binding domain (db=superfamily db_id=SSF46785 from=2 to=78 evalue=6.2e-21) ; IPRSCAN: (db=HMMPfam db_id=PF02863 from=93 to=160 evalue=5.8e-20 interpro_id=IPR020899 interpro_description=Arginine repressor, C-terminal GO=Molecular Function: arginine binding (GO:0034618), Biological Process: protein oligomerization (GO:0051259)) ; IPRSCAN: C-terminal domain of arginine repressor (db=superfamily db_id=SSF55252 from=92 to=162 evalue=3.7e-16 interpro_id=IPR020899 interpro_description=Arginine repressor, C-terminal GO=Molecular Function: arginine binding (GO:0034618), Biological Process: protein oligomerization (GO:0051259)) ; IPRSCAN: no description (db=Gene3D db_id=G3DSA:1.10.10.10 from=6 to=72 evalue=6.5e-16 interpro_id=IPR011991 interpro_description=Winged helix-turn-helix transcription repressor DNA-binding) ; IPRSCAN: no description (db=Gene3D db_id=G3DSA:3.30.1360.40 from=92 to=162 evalue=1.7e-14 interpro_id=IPR024946 interpro_description=Arginine repressor C-terminal-like domain) ; IPRSCAN: ARGREPRESSOR (db=FPrintScan db_id=PR01467 from=42 to=57 evalue=2.9e-14 interpro_id=IPR001669 interpro_description=Arginine repressor GO=Molecular Function: sequence-specific DNA binding transcription factor activity (GO:0003700), Biological Process: regulation of transcription, DNA-dependent (GO:0006355)) ; IPRSCAN: ARGREPRESSOR (db=FPrintScan db_id=PR01467 from=131 to=146 evalue=2.9e-14 interpro_id=IPR001669 interpro_description=Arginine repressor GO=Molecular Function: sequence-specific DNA binding transcription factor activity (GO:0003700), Biological Process: regulation of transcription, DNA-dependent (GO:0006355)) ; IPRSCAN: ARGREPRESSOR (db=FPrintScan db_id=PR01467 from=26 to=39 evalue=2.9e-14 interpro_id=IPR001669 interpro_description=Arginine repressor GO=Molecular Function: sequence-specific DNA binding transcription factor activity (GO:0003700), Biological Process: regulation of transcription, DNA-dependent (GO:0006355)) ; IPRSCAN: ARGR_MYCBO_P0A4Y9; (db=BlastProDom db_id=PD007402 from=105 to=158 evalue=2.0e-05 interpro_id=IPR020899 interpro_description=Arginine repressor, C-terminal GO=Molecular Function: arginine binding (GO:0034618), Biological Process: protein oligomerization (GO:0051259)) ; IPRSCAN: Arg_repressor (db=HAMAP db_id=MF_00173 from=1 to=164 evalue=48.157 interpro_id=IPR001669 interpro_description=Arginine repressor GO=Molecular Function: sequence-specific DNA binding transcription factor activity (GO:0003700), Biological Process: regulation of transcription, DNA-dependent (GO:0006355)) ; IPRSCAN: seg (db=Seg db_id=seg from=17 to=31) ; GENE: 176386..176880 - ( gc_cont=0.568) ; C"
     CDS             complement(17868..19172)
                     /gene="transmembrane_regions"
                     /gene_comment="D"
                     /locus_tag="DORA20.03_00018"
                     /product="transmembrane_regions (db=TMHMM db_id=tmhmm from=202 to=224) (IPRSCAN) D"
                     /note="DORA20.03_00018 transmembrane_regions (db=TMHMM db_id=tmhmm from=202 to=224) (IPRSCAN) ## IPRSCAN: seg (db=Seg db_id=seg from=31 to=46) ; IPRSCAN: seg (db=Seg db_id=seg from=125 to=139) ; IPRSCAN: seg (db=Seg db_id=seg from=311 to=324) ; GENE: 17868..19172 + ( gc_cont=0.565) ; D"
     CDS             complement(176896..178566)
                     /gene="ahe:Arch_0351"
                     /gene_comment="B"
                     /locus_tag="DORA20.03_00180"
                     /product="ahe:Arch_0351 arginyl-tRNA synthetase (EC:6.1.1.19); K01887 arginyl-tRNA synthetase [EC:6.1.1.19] (db=KEGG) (RBH) B"
                     /note="[goid GO:0006420] [goid GO:0004814] [goid GO:0006418] [goid GO:0005737] [goid GO:0005524] [goid GO:0004812] [goid GO:0000166] [koid KO:K01887] DORA20.03_00180 ahe:Arch_0351 arginyl-tRNA synthetase (EC:6.1.1.19); K01887 arginyl-tRNA synthetase [EC:6.1.1.19] (db=KEGG) (RBH) ## RBH: UniRef90_A7BE84 Arginine--tRNA ligase n=3 Tax=Actinomyces RepID=A7BE84_9ACTO (db=UNIREF) ; RBH: UniRef90_A7BE84 Arginine--tRNA ligase n=3 Tax=Actinomyces RepID=A7BE84_9ACTO (db=UNIREF) ; BLAST: arginyl-tRNA synthetase (EC:6.1.1.19); K01887 arginyl-tRNA synthetase [EC:6.1.1.19] (db=KEGG evalue=0.0 bit_score=674.0 identity=60.6 coverage=99.64093357271095) ; BLAST: Arginine--tRNA ligase n=3 Tax=Actinomyces RepID=A7BE84_9ACTO (db=UNIREF evalue=0.0 bit_score=718.0 identity=63.3 coverage=99.64093357271095) ; IPRSCAN: AA_TRNA_LIGASE_I (db=PatternScan db_id=PS00178 from=132 to=141 evalue=0.0 interpro_id=IPR001412 interpro_description=Aminoacyl-tRNA synthetase, class I, conserved site GO=Molecular Function: nucleotide binding (GO:0000166), Molecular Function: aminoacyl-tRNA ligase activity (GO:0004812), Molecular Function: ATP binding (GO:0005524), Cellular Component: cytoplasm (GO:0005737), Biological Process: tRNA aminoacylation for protein translation (GO:0006418)) ; IPRSCAN: argS: arginyl-tRNA synthetase (db=HMMTigr db_id=TIGR00456 from=6 to=556 evalue=5.4e-113 interpro_id=IPR001278 interpro_description=Arginyl-tRNA synthetase, class Ia GO=Molecular Function: arginine-tRNA ligase activity (GO:0004814), Molecular Function: ATP binding (GO:0005524), Cellular Component: cytoplasm (GO:0005737), Biological Process: arginyl-tRNA aminoacylation (GO:0006420)) ; IPRSCAN: ARGINYL-TRNA SYNTHETASE (db=HMMPanther db_id=PTHR11956 from=30 to=556 evalue=9.0e-95 interpro_id=IPR001278 interpro_description=Arginyl-tRNA synthetase, class Ia GO=Molecular Function: arginine-tRNA ligase activity (GO:0004814), Molecular Function: ATP binding (GO:0005524), Cellular Component: cytoplasm (GO:0005737), Biological Process: arginyl-tRNA aminoacylation (GO:0006420)) ; IPRSCAN: (db=HMMPfam db_id=PF00750 from=102 to=419 evalue=1.8e-94 interpro_id=IPR015945 interpro_description=Arginyl-tRNA synthetase, class Ia, core GO=Molecular Function: nucleotide binding (GO:0000166), Molecular Function: arginine-tRNA ligase activity (GO:0004814), Molecular Function: ATP binding (GO:0005524), Cellular Component: cytoplasm (GO:0005737), Biological Process: arginyl-tRNA aminoacylation (GO:0006420)) ; IPRSCAN: no description (db=Gene3D db_id=G3DSA:3.40.50.620 from=119 to=437 evalue=3.1e-89 interpro_id=IPR014729 interpro_description=Rossmann-like alpha/beta/alpha sandwich fold) ; IPRSCAN: Nucleotidylyl transferase (db=superfamily db_id=SSF52374 from=114 to=446 evalue=1.3e-81) ; IPRSCAN: no description (db=HMMSmart db_id=SM00836 from=434 to=556 evalue=4.6e-45 interpro_id=IPR008909 interpro_description=DALR anticodon binding GO=Molecular Function: arginine-tRNA ligase activity (GO:0004814), Molecular Function: ATP binding (GO:0005524), Biological Process: arginyl-tRNA aminoacylation (GO:0006420)) ; IPRSCAN: Anticodon-binding domain of a subclass of class I aminoacyl-tRNA synthetases (db=superfamily db_id=SSF47323 from=428 to=556 evalue=3.6e-35 interpro_id=IPR009080 interpro_description=Aminoacyl-tRNA synthetase, class 1a, anticodon-binding GO=Molecular Function: nucleotide binding (GO:0000166), Molecular Function: aminoacyl-tRNA ligase activity (GO:0004812), Molecular Function: ATP binding (GO:0005524), Cellular Component: cytoplasm (GO:0005737), Biological Process: tRNA aminoacylation for protein translation (GO:0006418)) ; IPRSCAN: (db=HMMPfam db_id=PF05746 from=434 to=556 evalue=1.8e-33 interpro_id=IPR008909 interpro_description=DALR anticodon binding GO=Molecular Function: arginine-tRNA ligase activity (GO:0004814), Molecular Function: ATP binding (GO:0005524), Biological Process: arginyl-tRNA aminoacylation (GO:0006420)) ; IPRSCAN: Arginyl-tRNA synthetase (ArgRS), N-terminal 'additional' domain (db=superfamily db_id=SSF55190 from=4 to=113 evalue=1.4e-25 interpro_id=IPR005148 interpro_description=Arginyl tRNA synthetase N-terminal domain GO=Molecular Function: nucleotide binding (GO:0000166), Molecular Function: arginine-tRNA ligase activity (GO:0004814), Molecular Function: ATP binding (GO:0005524), Cellular Component: cytoplasm (GO:0005737), Biological Process: arginyl-tRNA aminoacylation (GO:0006420)) ; IPRSCAN: no description (db=Gene3D db_id=G3DSA:1.10.730.10 from=438 to=556 evalue=1.4e-25) ; IPRSCAN: TRNASYNTHARG (db=FPrintScan db_id=PR01038 from=122 to=137 evalue=2.6e-22 interpro_id=IPR015945 interpro_description=Arginyl-tRNA synthetase, class Ia, core GO=Molecular Function: nucleotide binding (GO:0000166), Molecular Function: arginine-tRNA ligase activity (GO:0004814), Molecular Function: ATP binding (GO:0005524), Cellular Component: cytoplasm (GO:0005737), Biological Process: arginyl-tRNA aminoacylation (GO:0006420)) ; IPRSCAN: TRNASYNTHARG (db=FPrintScan db_id=PR01038 from=137 to=153 evalue=2.6e-22 interpro_id=IPR015945 interpro_description=Arginyl-tRNA synthetase, class Ia, core GO=Molecular Function: nucleotide binding (GO:0000166), Molecular Function: arginine-tRNA ligase activity (GO:0004814), Molecular Function: ATP binding (GO:0005524), Cellular Component: cytoplasm (GO:0005737), Biological Process: arginyl-tRNA aminoacylation (GO:0006420)) ; IPRSCAN: TRNASYNTHARG (db=FPrintScan db_id=PR01038 from=302 to=323 evalue=2.6e-22 interpro_id=IPR015945 interpro_description=Arginyl-tRNA synthetase, class Ia, core GO=Molecular Function: nucleotide binding (GO:0000166), Molecular Function: arginine-tRNA ligase activity (GO:0004814), Molecular Function: ATP binding (GO:0005524), Cellular Component: cytoplasm (GO:0005737), Biological Process: arginyl-tRNA aminoacylation (GO:0006420)) ; IPRSCAN: TRNASYNTHARG (db=FPrintScan db_id=PR01038 from=161 to=174 evalue=2.6e-22 interpro_id=IPR015945 interpro_description=Arginyl-tRNA synthetase, class Ia, core GO=Molecular Function: nucleotide binding (GO:0000166), Molecular Function: arginine-tRNA ligase activity (GO:0004814), Molecular Function: ATP binding (GO:0005524), Cellular Component: cytoplasm (GO:0005737), Biological Process: arginyl-tRNA aminoacylation (GO:0006420)) ; IPRSCAN: (db=HMMPfam db_id=PF03485 from=9 to=93 evalue=6.8e-20 interpro_id=IPR005148 interpro_description=Arginyl tRNA synthetase N-terminal domain GO=Molecular Function: nucleotide binding (GO:0000166), Molecular Function: arginine-tRNA ligase activity (GO:0004814), Molecular Function: ATP binding (GO:0005524), Cellular Component: cytoplasm (GO:0005737), Biological Process: arginyl-tRNA aminoacylation (GO:0006420)) ; IPRSCAN: no description (db=Gene3D db_id=G3DSA:3.30.1360.70 from=5 to=98 evalue=9.5e-07 interpro_id=IPR005148 interpro_description=Arginyl tRNA synthetase N-terminal domain GO=Molecular Function: nucleotide binding (GO:0000166), Molecular Function: arginine-tRNA ligase activity (GO:0004814), Molecular Function: ATP binding (GO:0005524), Cellular Component: cytoplasm (GO:0005737), Biological Process: arginyl-tRNA aminoacylation (GO:0006420)) ; IPRSCAN: Arg_tRNA_synth (db=HAMAP db_id=MF_00123 from=8 to=556 evalue=24.256 interpro_id=IPR001278 interpro_description=Arginyl-tRNA synthetase, class Ia GO=Molecular Function: arginine-tRNA ligase activity (GO:0004814), Molecular Function: ATP binding (GO:0005524), Cellular Component: cytoplasm (GO:0005737), Biological Process: arginyl-tRNA aminoacylation (GO:0006420)) ; IPRSCAN: seg (db=Seg db_id=seg from=217 to=228) ; GENE: 176896..178566 - ( gc_cont=0.566) ; B"
                     /EC_number="6.1.1.19"
     CDS             complement(178624..179511)
                     /gene="aminoglycoside"
                     /gene_comment="C"
                     /locus_tag="DORA20.03_00181"
                     /product="aminoglycoside phosphotransferase (db=KEGG evalue=0.0 bit_score=221.0 identity=44.6 coverage=91.55405405405406) (BLAST) C"
                     /note="DORA20.03_00181 aminoglycoside phosphotransferase (db=KEGG evalue=0.0 bit_score=221.0 identity=44.6 coverage=91.55405405405406) (BLAST) ## BLAST: Putative uncharacterized protein n=1 Tax=Actinomyces sp. oral taxon 448 str. F0400 RepID=F9EDG5_9ACTO (db=UNIREF evalue=0.0 bit_score=286.0 identity=49.5 coverage=91.55405405405406) ; IPRSCAN: (db=HMMPfam db_id=PF03881 from=24 to=293 evalue=1.3e-27 interpro_id=IPR016477 interpro_description=Fructosamine/Ketosamine-3-kinase) ; IPRSCAN: Ketosamine-3-kinase (db=HMMPIR db_id=PIRSF006221 from=1 to=294 evalue=1.0e-19 interpro_id=IPR016477 interpro_description=Fructosamine/Ketosamine-3-kinase) ; GENE: 178624..179511 + ( gc_cont=0.596) ; C"
     CDS             complement(179622..180170)
                     /gene="transmembrane_regions"
                     /gene_comment="D"
                     /locus_tag="DORA20.03_00182"
                     /product="transmembrane_regions (db=TMHMM db_id=tmhmm from=4 to=23) (IPRSCAN) D"
                     /note="DORA20.03_00182 transmembrane_regions (db=TMHMM db_id=tmhmm from=4 to=23) (IPRSCAN) ## IPRSCAN: transmembrane_regions (db=TMHMM db_id=tmhmm from=50 to=69) ; IPRSCAN: transmembrane_regions (db=TMHMM db_id=tmhmm from=79 to=101) ; IPRSCAN: seg (db=Seg db_id=seg from=5 to=16) ; GENE: 179622..180170 + ( gc_cont=0.526) ; D"
     CDS             complement(180193..180684)
                     /gene="180193..180684"
                     /gene_comment="E"
                     /locus_tag="DORA20.03_00183"
                     /product="180193..180684 - ( gc_cont=0.541) (GENE) E"
                     /note="DORA20.03_00183 180193..180684 - ( gc_cont=0.541) (GENE) ## E"
     CDS             complement(180979..182031)
                     /gene="mcu:HMPREF0573_10984"
                     /gene_comment="B"
                     /locus_tag="DORA20.03_00184"
                     /product="mcu:HMPREF0573_10984 degP; DO serine protease (EC:3.4.21.-); K08372 putative serine protease PepD [EC:3.4.21.-] (db=KEGG) (RBH) B"
                     /note="[goid GO:0005515] [goid GO:0006508] [goid GO:0004252] [goid GO:0003824] [koid KO:K08372] DORA20.03_00184 mcu:HMPREF0573_10984 degP; DO serine protease (EC:3.4.21.-); K08372 putative serine protease PepD [EC:3.4.21.-] (db=KEGG) (RBH) ## RBH: UniRef90_D6ZKQ4 DO serine protease n=4 Tax=Mobiluncus curtisii RepID=D6ZKQ4_MOBCV (db=UNIREF) ; RBH: UniRef90_D6ZKQ4 DO serine protease n=4 Tax=Mobiluncus curtisii RepID=D6ZKQ4_MOBCV (db=UNIREF) ; BLAST: degP; DO serine protease (EC:3.4.21.-); K08372 putative serine protease PepD [EC:3.4.21.-] (db=KEGG evalue=0.0 bit_score=342.0 identity=49.9 coverage=96.58119658119658) ; BLAST: DO serine protease n=4 Tax=Mobiluncus curtisii RepID=D6ZKQ4_MOBCV (db=UNIREF evalue=0.0 bit_score=342.0 identity=49.9 coverage=96.58119658119658) ; IPRSCAN: SERINE PROTEASE FAMILY S1C HTRA-RELATED (db=HMMPanther db_id=PTHR22939 from=20 to=345 evalue=1.5e-87) ; IPRSCAN: SERINE PROTEASE DO/HTRA-RELATED (db=HMMPanther db_id=PTHR22939:SF10 from=20 to=345 evalue=1.5e-87) ; IPRSCAN: Trypsin-like serine proteases (db=superfamily db_id=SSF50494 from=1 to=262 evalue=1.6e-56 interpro_id=IPR009003 interpro_description=Peptidase cysteine/serine, trypsin-like GO=Molecular Function: catalytic activity (GO:0003824)) ; IPRSCAN: PROTEASES2C (db=FPrintScan db_id=PR00834 from=78 to=98 evalue=2.4e-30 interpro_id=IPR001940 interpro_description=Peptidase S1C, HrtA/DegP2/Q/S GO=Molecular Function: serine-type endopeptidase activity (GO:0004252), Biological Process: proteolysis (GO:0006508)) ; IPRSCAN: PROTEASES2C (db=FPrintScan db_id=PR00834 from=178 to=195 evalue=2.4e-30 interpro_id=IPR001940 interpro_description=Peptidase S1C, HrtA/DegP2/Q/S GO=Molecular Function: serine-type endopeptidase activity (GO:0004252), Biological Process: proteolysis (GO:0006508)) ; IPRSCAN: PROTEASES2C (db=FPrintScan db_id=PR00834 from=288 to=300 evalue=2.4e-30 interpro_id=IPR001940 interpro_description=Peptidase S1C, HrtA/DegP2/Q/S GO=Molecular Function: serine-type endopeptidase activity (GO:0004252), Biological Process: proteolysis (GO:0006508)) ; IPRSCAN: PROTEASES2C (db=FPrintScan db_id=PR00834 from=53 to=65 evalue=2.4e-30 interpro_id=IPR001940 interpro_description=Peptidase S1C, HrtA/DegP2/Q/S GO=Molecular Function: serine-type endopeptidase activity (GO:0004252), Biological Process: proteolysis (GO:0006508)) ; IPRSCAN: PROTEASES2C (db=FPrintScan db_id=PR00834 from=200 to=217 evalue=2.4e-30 interpro_id=IPR001940 interpro_description=Peptidase S1C, HrtA/DegP2/Q/S GO=Molecular Function: serine-type endopeptidase activity (GO:0004252), Biological Process: proteolysis (GO:0006508)) ; IPRSCAN: no description (db=Gene3D db_id=G3DSA:2.40.10.10 from=111 to=256 evalue=1.3e-29) ; IPRSCAN: PDZ domain-like (db=superfamily db_id=SSF50156 from=223 to=334 evalue=7.4e-21 interpro_id=IPR001478 interpro_description=PDZ/DHR/GLGF GO=Molecular Function: protein binding (GO:0005515)) ; IPRSCAN: no description (db=Gene3D db_id=G3DSA:2.40.10.10 from=12 to=108 evalue=6.8e-18) ; IPRSCAN: (db=HMMPfam db_id=PF00089 from=24 to=235 evalue=1.8e-13 interpro_id=IPR001254 interpro_description=Peptidase S1/S6, chymotrypsin/Hap GO=Molecular Function: serine-type endopeptidase activity (GO:0004252), Biological Process: proteolysis (GO:0006508)) ; IPRSCAN: no description (db=HMMSmart db_id=SM00228 from=252 to=330 evalue=2.3e-08 interpro_id=IPR001478 interpro_description=PDZ/DHR/GLGF GO=Molecular Function: protein binding (GO:0005515)) ; IPRSCAN: (db=HMMPfam db_id=PF00595 from=250 to=302 evalue=1.9e-06 interpro_id=IPR001478 interpro_description=PDZ/DHR/GLGF GO=Molecular Function: protein binding (GO:0005515)) ; IPRSCAN: no description (db=Gene3D db_id=G3DSA:2.30.42.10 from=266 to=338 evalue=5.5e-05) ; IPRSCAN: PDZ (db=ProfileScan db_id=PS50106 from=243 to=330 evalue=10.174 interpro_id=IPR001478 interpro_description=PDZ/DHR/GLGF GO=Molecular Function: protein binding (GO:0005515)) ; IPRSCAN: seg (db=Seg db_id=seg from=205 to=231) ; GENE: 180979..182031 + ( gc_cont=0.546) ; B"
                     /EC_number="3.4.21.-"
     CDS             complement(182090..183193)
                     /gene="proline-rich"
                     /gene_comment="C"
                     /locus_tag="DORA20.03_00185"
                     /product="proline-rich receptor-like protein kinase PERK8-like (db=KEGG evalue=2.9e-10 bit_score=72.0 identity=28.7 coverage=35.05434782608695) (BLAST) C"
                     /note="DORA20.03_00185 proline-rich receptor-like protein kinase PERK8-like (db=KEGG evalue=2.9e-10 bit_score=72.0 identity=28.7 coverage=35.05434782608695) (BLAST) ## BLAST: Putative uncharacterized protein n=1 Tax=Ectocarpus siliculosus RepID=D7FXK5_ECTSI (db=UNIREF evalue=9.9e-11 bit_score=74.0 identity=40.0 coverage=23.097826086956523) ; IPRSCAN: Metalloproteases ("zincins"), catalytic domain (db=superfamily db_id=SSF55486 from=72 to=199 evalue=1.0e-12) ; IPRSCAN: PRICHEXTENSN (db=FPrintScan db_id=PR01217 from=251 to=268 evalue=1.7e-09) ; IPRSCAN: PRICHEXTENSN (db=FPrintScan db_id=PR01217 from=209 to=230 evalue=1.7e-09) ; IPRSCAN: PRICHEXTENSN (db=FPrintScan db_id=PR01217 from=231 to=247 evalue=1.7e-09) ; IPRSCAN: PRICHEXTENSN (db=FPrintScan db_id=PR01217 from=269 to=294 evalue=1.7e-09) ; IPRSCAN: transmembrane_regions (db=TMHMM db_id=tmhmm from=7 to=29) ; IPRSCAN: seg (db=Seg db_id=seg from=133 to=144) ; IPRSCAN: seg (db=Seg db_id=seg from=212 to=247) ; IPRSCAN: seg (db=Seg db_id=seg from=254 to=319) ; IPRSCAN: seg (db=Seg db_id=seg from=342 to=364) ; GENE: 182090..183193 - ( gc_cont=0.563) ; C"
     CDS             complement(183372..185849)
                     /gene="mcu:HMPREF0573_10969"
                     /gene_comment="B"
                     /locus_tag="DORA20.03_00186"
                     /product="mcu:HMPREF0573_10969 rpoC; DNA-directed RNA polymerase (EC:2.7.7.6); K03046 DNA-directed RNA polymerase subunit beta' [EC:2.7.7.6] (db=KEGG) (RBH) B"
                     /note="[goid GO:0006351] [goid GO:0003899] [goid GO:0003677] [koid KO:K03046] DORA20.03_00186 mcu:HMPREF0573_10969 rpoC; DNA-directed RNA polymerase (EC:2.7.7.6); K03046 DNA-directed RNA polymerase subunit beta' [EC:2.7.7.6] (db=KEGG) (RBH) ## RBH: UniRef90_C0VZ02 DNA-directed RNA polymerase subunit beta' n=1 Tax=Actinomyces coleocanis DSM 15436 RepID=C0VZ02_9ACTO (db=UNIREF) ; RBH: UniRef90_C0VZ02 DNA-directed RNA polymerase subunit beta' n=1 Tax=Actinomyces coleocanis DSM 15436 RepID=C0VZ02_9ACTO (db=UNIREF) ; BLAST: rpoC; DNA-directed RNA polymerase (EC:2.7.7.6); K03046 DNA-directed RNA polymerase subunit beta' [EC:2.7.7.6] (db=KEGG evalue=0.0 bit_score=1121.0 identity=67.6 coverage=99.39467312348668) ; BLAST: DNA-directed RNA polymerase subunit beta' n=1 Tax=Actinomyces coleocanis DSM 15436 RepID=C0VZ02_9ACTO (db=UNIREF evalue=0.0 bit_score=1169.0 identity=70.9 coverage=99.15254237288136) ; IPRSCAN: DNA-DIRECTED RNA POLYMERASE (db=HMMPanther db_id=PTHR19376 from=1 to=795 evalue=1.1e-285) ; IPRSCAN: DNA-DIRECTED RNA POLYMERASE BETA CHAIN (db=HMMPanther db_id=PTHR19376:SF4 from=1 to=795 evalue=1.1e-285) ; IPRSCAN: beta and beta-prime subunits of DNA dependent RNA-polymerase (db=superfamily db_id=SSF64484 from=1 to=777 evalue=7.1e-255) ; IPRSCAN: (db=HMMPfam db_id=PF04998 from=365 to=735 evalue=1.1e-69 interpro_id=IPR007081 interpro_description=RNA polymerase Rpb1, domain 5 GO=Molecular Function: DNA binding (GO:0003677), Molecular Function: DNA-directed RNA polymerase activity (GO:0003899), Biological Process: transcription, DNA-dependent (GO:0006351)) ; IPRSCAN: (db=HMMPfam db_id=PF00623 from=7 to=86 evalue=3.9e-32 interpro_id=IPR000722 interpro_description=RNA polymerase, alpha subunit GO=Molecular Function: DNA binding (GO:0003677), Molecular Function: DNA-directed RNA polymerase activity (GO:0003899), Biological Process: transcription, DNA-dependent (GO:0006351)) ; IPRSCAN: no description (db=Gene3D db_id=G3DSA:2.40.40.30 from=10 to=89 evalue=1.8e-23) ; IPRSCAN: (db=HMMPfam db_id=PF04983 from=90 to=258 evalue=8.3e-21 interpro_id=IPR007066 interpro_description=RNA polymerase Rpb1, domain 3 GO=Molecular Function: DNA binding (GO:0003677), Molecular Function: DNA-directed RNA polymerase activity (GO:0003899), Biological Process: transcription, DNA-dependent (GO:0006351)) ; IPRSCAN: no description (db=HMMSmart db_id=SM00663 from=1 to=115 evalue=2.3e-12 interpro_id=IPR006592 interpro_description=RNA polymerase, N-terminal GO=Molecular Function: DNA binding (GO:0003677), Molecular Function: DNA-directed RNA polymerase activity (GO:0003899), Biological Process: transcription, DNA-dependent (GO:0006351)) ; IPRSCAN: (db=HMMPfam db_id=PF05000 from=287 to=354 evalue=4.6e-11 interpro_id=IPR007083 interpro_description=RNA polymerase Rpb1, domain 4 GO=Molecular Function: DNA binding (GO:0003677), Molecular Function: DNA-directed RNA polymerase activity (GO:0003899), Biological Process: transcription, DNA-dependent (GO:0006351)) ; IPRSCAN: seg (db=Seg db_id=seg from=800 to=811) ; GENE: 183372..185849 - ( gc_cont=0.548) ; B"
                     /EC_number="2.7.7.6"
     CDS             complement(187330..187779)
                     /gene="rpoB;"
                     /gene_comment="C"
                     /locus_tag="DORA20.03_00187"
                     /product="rpoB; DNA-directed RNA polymerase (EC:2.7.7.6); K03043 DNA-directed RNA polymerase subunit beta [EC:2.7.7.6] (db=KEGG evalue=0.0 bit_score=242.0 identity=80.9 coverage=93.33333333333333) (BLAST) C"
                     /note="[goid GO:0003677] [goid GO:0032549] [goid GO:0006351] [goid GO:0003899] [koid KO:K03043] DORA20.03_00187 rpoB; DNA-directed RNA polymerase (EC:2.7.7.6); K03043 DNA-directed RNA polymerase subunit beta [EC:2.7.7.6] (db=KEGG evalue=0.0 bit_score=242.0 identity=80.9 coverage=93.33333333333333) (BLAST) ## BLAST: DNA-directed RNA polymerase subunit beta n=1 Tax=Actinomyces graevenitzii C83 RepID=G9PF60_9ACTO (db=UNIREF evalue=0.0 bit_score=243.0 identity=79.6 coverage=96.66666666666667) ; IPRSCAN: DNA-DIRECTED RNA POLYMERASE I SUBUNIT 2 (db=HMMPanther db_id=PTHR20856 from=1 to=130 evalue=3.7e-86 interpro_id=IPR015712 interpro_description=DNA-directed RNA polymerase, subunit 2 GO=Molecular Function: DNA-directed RNA polymerase activity (GO:0003899), Biological Process: transcription, DNA-dependent (GO:0006351), Molecular Function: ribonucleoside binding (GO:0032549)) ; IPRSCAN: DNA-DIRECTED RNA POLYMERASE BETA CHAIN (db=HMMPanther db_id=PTHR20856:SF3 from=1 to=130 evalue=3.7e-86 interpro_id=IPR010243 interpro_description=DNA-directed RNA polymerase, beta subunit, bacterial-type GO=Molecular Function: DNA binding (GO:0003677), Molecular Function: DNA-directed RNA polymerase activity (GO:0003899), Biological Process: transcription, DNA-dependent (GO:0006351)) ; IPRSCAN: beta and beta-prime subunits of DNA dependent RNA-polymerase (db=superfamily db_id=SSF64484 from=1 to=122 evalue=4.6e-59) ; IPRSCAN: (db=HMMPfam db_id=PF04560 from=35 to=108 evalue=1.3e-30 interpro_id=IPR007641 interpro_description=RNA polymerase Rpb2, domain 7 GO=Molecular Function: DNA binding (GO:0003677), Molecular Function: DNA-directed RNA polymerase activity (GO:0003899), Biological Process: transcription, DNA-dependent (GO:0006351)) ; IPRSCAN: (db=HMMPfam db_id=PF00562 from=1 to=33 evalue=5.7e-15 interpro_id=IPR007120 interpro_description=DNA-directed RNA polymerase, subunit 2, domain 6 GO=Molecular Function: DNA binding (GO:0003677), Molecular Function: DNA-directed RNA polymerase activity (GO:0003899), Biological Process: transcription, DNA-dependent (GO:0006351)) ; IPRSCAN: no description (db=Gene3D db_id=G3DSA:2.40.270.10 from=1 to=19 evalue=0.00019 interpro_id=IPR007120 interpro_description=DNA-directed RNA polymerase, subunit 2, domain 6 GO=Molecular Function: DNA binding (GO:0003677), Molecular Function: DNA-directed RNA polymerase activity (GO:0003899), Biological Process: transcription, DNA-dependent (GO:0006351)) ; GENE: 187330..187779 - ( gc_cont=0.558) ; C"
                     /EC_number="2.7.7.6"
     CDS             complement(187847..190849)
                     /gene="mcu:HMPREF0573_10968"
                     /gene_comment="B"
                     /locus_tag="DORA20.03_00188"
                     /product="mcu:HMPREF0573_10968 rpoB; DNA-directed RNA polymerase (EC:2.7.7.6); K03043 DNA-directed RNA polymerase subunit beta [EC:2.7.7.6] (db=KEGG) (RBH) B"
                     /note="[goid GO:0032549] [goid GO:0006351] [goid GO:0003899] [goid GO:0003677] [koid KO:K03043] DORA20.03_00188 mcu:HMPREF0573_10968 rpoB; DNA-directed RNA polymerase (EC:2.7.7.6); K03043 DNA-directed RNA polymerase subunit beta [EC:2.7.7.6] (db=KEGG) (RBH) ## RBH: UniRef90_A7B9Q4 DNA-directed RNA polymerase subunit beta n=4 Tax=Actinomyces RepID=A7B9Q4_9ACTO (db=UNIREF) ; RBH: UniRef90_A7B9Q4 DNA-directed RNA polymerase subunit beta n=4 Tax=Actinomyces RepID=A7B9Q4_9ACTO (db=UNIREF) ; BLAST: rpoB; DNA-directed RNA polymerase (EC:2.7.7.6); K03043 DNA-directed RNA polymerase subunit beta [EC:2.7.7.6] (db=KEGG evalue=0.0 bit_score=1378.0 identity=72.2 coverage=93.6063936063936) ; BLAST: DNA-directed RNA polymerase subunit beta n=4 Tax=Actinomyces RepID=A7B9Q4_9ACTO (db=UNIREF evalue=0.0 bit_score=1432.0 identity=73.8 coverage=95.6043956043956) ; IPRSCAN: DNA-DIRECTED RNA POLYMERASE BETA CHAIN (db=HMMPanther db_id=PTHR20856:SF3 from=398 to=923 evalue=0.0 interpro_id=IPR010243 interpro_description=DNA-directed RNA polymerase, beta subunit, bacterial-type GO=Molecular Function: DNA binding (GO:0003677), Molecular Function: DNA-directed RNA polymerase activity (GO:0003899), Biological Process: transcription, DNA-dependent (GO:0006351)) ; IPRSCAN: rpoB: DNA-directed RNA polymerase, beta subu (db=HMMTigr db_id=TIGR02013 from=9 to=995 evalue=0.0 interpro_id=IPR010243 interpro_description=DNA-directed RNA polymerase, beta subunit, bacterial-type GO=Molecular Function: DNA binding (GO:0003677), Molecular Function: DNA-directed RNA polymerase activity (GO:0003899), Biological Process: transcription, DNA-dependent (GO:0006351)) ; IPRSCAN: RNA_POL_BETA (db=PatternScan db_id=PS01166 from=865 to=877 evalue=0.0 interpro_id=IPR007121 interpro_description=RNA polymerase, beta subunit, conserved site GO=Molecular Function: DNA binding (GO:0003677), Molecular Function: DNA-directed RNA polymerase activity (GO:0003899), Biological Process: transcription, DNA-dependent (GO:0006351)) ; IPRSCAN: DNA-DIRECTED RNA POLYMERASE I SUBUNIT 2 (db=HMMPanther db_id=PTHR20856 from=398 to=923 evalue=0.0 interpro_id=IPR015712 interpro_description=DNA-directed RNA polymerase, subunit 2 GO=Molecular Function: DNA-directed RNA polymerase activity (GO:0003899), Biological Process: transcription, DNA-dependent (GO:0006351), Molecular Function: ribonucleoside binding (GO:0032549)) ; IPRSCAN: beta and beta-prime subunits of DNA dependent RNA-polymerase (db=superfamily db_id=SSF64484 from=11 to=924 evalue=4.9e-296) ; IPRSCAN: no description (db=Gene3D db_id=G3DSA:3.90.1100.10 from=11 to=624 evalue=1.3e-125) ; IPRSCAN: (db=HMMPfam db_id=PF00562 from=572 to=962 evalue=2.9e-119 interpro_id=IPR007120 interpro_description=DNA-directed RNA polymerase, subunit 2, domain 6 GO=Molecular Function: DNA binding (GO:0003677), Molecular Function: DNA-directed RNA polymerase activity (GO:0003899), Biological Process: transcription, DNA-dependent (GO:0006351)) ; IPRSCAN: no description (db=Gene3D db_id=G3DSA:2.40.50.150 from=732 to=861 evalue=4.4e-49 interpro_id=IPR014724 interpro_description=RNA polymerase Rpb2, OB-fold GO=Molecular Function: DNA-directed RNA polymerase activity (GO:0003899)) ; IPRSCAN: (db=HMMPfam db_id=PF04565 from=422 to=491 evalue=4.8e-27 interpro_id=IPR007645 interpro_description=RNA polymerase Rpb2, domain 3 GO=Molecular Function: DNA binding (GO:0003677), Molecular Function: DNA-directed RNA polymerase activity (GO:0003899), Biological Process: transcription, DNA-dependent (GO:0006351)) ; IPRSCAN: (db=HMMPfam db_id=PF04563 from=27 to=418 evalue=4.3e-26 interpro_id=IPR007644 interpro_description=RNA polymerase, beta subunit, protrusion GO=Molecular Function: DNA binding (GO:0003677), Molecular Function: DNA-directed RNA polymerase activity (GO:0003899), Biological Process: transcription, DNA-dependent (GO:0006351)) ; IPRSCAN: (db=HMMPfam db_id=PF10385 from=500 to=566 evalue=3.9e-25 interpro_id=IPR019462 interpro_description=DNA-directed RNA polymerase, beta subunit, external 1 domain GO=Molecular Function: DNA-directed RNA polymerase activity (GO:0003899), Biological Process: transcription, DNA-dependent (GO:0006351)) ; IPRSCAN: (db=HMMPfam db_id=PF04561 from=161 to=334 evalue=9.6e-21 interpro_id=IPR007642 interpro_description=RNA polymerase Rpb2, domain 2 GO=Molecular Function: DNA binding (GO:0003677), Molecular Function: DNA-directed RNA polymerase activity (GO:0003899), Biological Process: transcription, DNA-dependent (GO:0006351)) ; IPRSCAN: no description (db=Gene3D db_id=G3DSA:2.40.50.100 from=625 to=689 evalue=3.3e-16) ; IPRSCAN: RNApol_bact_RpoB (db=HAMAP db_id=MF_01321 from=14 to=1000 evalue=10.134 interpro_id=IPR010243 interpro_description=DNA-directed RNA polymerase, beta subunit, bacterial-type GO=Molecular Function: DNA binding (GO:0003677), Molecular Function: DNA-directed RNA polymerase activity (GO:0003899), Biological Process: transcription, DNA-dependent (GO:0006351)) ; IPRSCAN: seg (db=Seg db_id=seg from=961 to=977) ; IPRSCAN: seg (db=Seg db_id=seg from=795 to=806) ; GENE: 187847..190849 - ( gc_cont=0.560) ; B"
                     /EC_number="2.7.7.6"
     CDS             complement(191166..193046)
                     /gene="mcu:HMPREF0573_11536"
                     /gene_comment="B"
                     /locus_tag="DORA20.03_00189"
                     /product="mcu:HMPREF0573_11536 ABC transporter ATP-binding protein/permease; K06148 ATP-binding cassette, subfamily C, bacterial (db=KEGG) (RBH) B"
                     /note="[goid GO:0017111] [goid GO:0000166] [goid GO:0055085] [goid GO:0042626] [goid GO:0016021] [goid GO:0006810] [goid GO:0016887] [goid GO:0005524] [koid KO:K06148] DORA20.03_00189 mcu:HMPREF0573_11536 ABC transporter ATP-binding protein/permease; K06148 ATP-binding cassette, subfamily C, bacterial (db=KEGG) (RBH) ## RBH: UniRef90_G9PJ15 Putative uncharacterized protein n=1 Tax=Actinomyces sp. oral taxon 849 str. F0330 RepID=G9PJ15_9ACTO (db=UNIREF) ; RBH: UniRef90_G9PJ15 Putative uncharacterized protein n=1 Tax=Actinomyces sp. oral taxon 849 str. F0330 RepID=G9PJ15_9ACTO (db=UNIREF) ; BLAST: ABC transporter ATP-binding protein/permease; K06148 ATP-binding cassette, subfamily C, bacterial (db=KEGG evalue=0.0 bit_score=398.0 identity=43.0 coverage=87.08133971291866) ; BLAST: Putative uncharacterized protein n=1 Tax=Actinomyces sp. oral taxon 849 str. F0330 RepID=G9PJ15_9ACTO (db=UNIREF evalue=0.0 bit_score=434.0 identity=40.7 coverage=96.33173843700159) ; IPRSCAN: ABC_TRANSPORTER_1 (db=PatternScan db_id=PS00211 from=521 to=535 evalue=0.0 interpro_id=IPR017871 interpro_description=ABC transporter, conserved site GO=Molecular Function: ATP binding (GO:0005524), Molecular Function: ATPase activity (GO:0016887)) ; IPRSCAN: ATP-BINDING CASSETTE TRANSPORTER (db=HMMPanther db_id=PTHR19242 from=18 to=616 evalue=2.2e-105) ; IPRSCAN: LIPID A EXPORT ATP-BINDING/PERMEASE PROTEIN MSBA (db=HMMPanther db_id=PTHR19242:SF91 from=18 to=616 evalue=2.2e-105) ; IPRSCAN: no description (db=Gene3D db_id=G3DSA:3.40.50.300 from=343 to=616 evalue=1.5e-61) ; IPRSCAN: CydC: thiol reductant ABC exporter, CydC sub (db=HMMTigr db_id=TIGR02868 from=42 to=579 evalue=1.9e-61 interpro_id=IPR014223 interpro_description=ABC transporter, CydDC cysteine exporter (CydDC-E) family, permease/ATP-binding protein CydC GO=Biological Process: transport (GO:0006810), Cellular Component: integral to membrane (GO:0016021), Molecular Function: ATPase activity, coupled to transmembrane movement of substances (GO:0042626)) ; IPRSCAN: P-loop containing nucleoside triphosphate hydrolases (db=superfamily db_id=SSF52540 from=378 to=604 evalue=3.0e-59) ; IPRSCAN: ABC transporter transmembrane region (db=superfamily db_id=SSF90123 from=16 to=354 evalue=1.3e-37 interpro_id=IPR011527 interpro_description=ABC transporter, transmembrane domain, type 1 GO=Molecular Function: ATP binding (GO:0005524), Biological Process: transport (GO:0006810), Cellular Component: integral to membrane (GO:0016021), Molecular Function: ATPase activity, coupled to transmembrane movement of substances (GO:0042626), Biological Process: transmembrane transport (GO:0055085)) ; IPRSCAN: (db=HMMPfam db_id=PF00005 from=424 to=549 evalue=1.0e-17 interpro_id=IPR003439 interpro_description=ABC transporter-like GO=Molecular Function: ATP binding (GO:0005524), Molecular Function: ATPase activity (GO:0016887)) ; IPRSCAN: (db=HMMPfam db_id=PF00664 from=95 to=307 evalue=8.8e-13 interpro_id=IPR001140 interpro_description=ABC transporter, transmembrane domain GO=Molecular Function: ATP binding (GO:0005524), Biological Process: transport (GO:0006810), Cellular Component: integral to membrane (GO:0016021), Molecular Function: ATPase activity, coupled to transmembrane movement of substances (GO:0042626), Biological Process: transmembrane transport (GO:0055085)) ; IPRSCAN: no description (db=HMMSmart db_id=SM00382 from=409 to=595 evalue=3.2e-12 interpro_id=IPR003593 interpro_description=ATPase, AAA+ type, core GO=Molecular Function: nucleotide binding (GO:0000166), Molecular Function: nucleoside-triphosphatase activity (GO:0017111)) ; IPRSCAN: ABC_TRANSPORTER_2 (db=ProfileScan db_id=PS50893 from=378 to=618 evalue=21.335 interpro_id=IPR003439 interpro_description=ABC transporter-like GO=Molecular Function: ATP binding (GO:0005524), Molecular Function: ATPase activity (GO:0016887)) ; IPRSCAN: ABC_TM1F (db=ProfileScan db_id=PS50929 from=68 to=307 evalue=24.442 interpro_id=IPR017940 interpro_description=ABC transporter, integral membrane type 1) ; IPRSCAN: transmembrane_regions (db=TMHMM db_id=tmhmm from=94 to=116) ; IPRSCAN: transmembrane_regions (db=TMHMM db_id=tmhmm from=204 to=226) ; IPRSCAN: transmembrane_regions (db=TMHMM db_id=tmhmm from=297 to=319) ; IPRSCAN: seg (db=Seg db_id=seg from=204 to=226) ; IPRSCAN: seg (db=Seg db_id=seg from=311 to=326) ; IPRSCAN: seg (db=Seg db_id=seg from=525 to=536) ; IPRSCAN: transmembrane_regions (db=TMHMM db_id=tmhmm from=68 to=90) ; IPRSCAN: transmembrane_regions (db=TMHMM db_id=tmhmm from=172 to=194) ; GENE: 191166..193046 - ( gc_cont=0.567) ; B"
     CDS             complement(19176..20009)
                     /gene="hydrolase"
                     /gene_comment="C"
                     /locus_tag="DORA20.03_00019"
                     /product="hydrolase of the HAD superfamily; K07024 (db=KEGG evalue=4.4e-35 bit_score=154.0 identity=33.5 coverage=98.20143884892086) (BLAST) C"
                     /note="[goid GO:0008152] [goid GO:0003824] [koid KO:K07024] DORA20.03_00019 hydrolase of the HAD superfamily; K07024 (db=KEGG evalue=4.4e-35 bit_score=154.0 identity=33.5 coverage=98.20143884892086) (BLAST) ## BLAST: Cof family protein n=1 Tax=Actinomyces sp. oral taxon 848 str. F0332 RepID=D0WN81_9ACTO (db=UNIREF evalue=0.0 bit_score=201.0 identity=37.6 coverage=97.12230215827337) ; IPRSCAN: HAD-like (db=superfamily db_id=SSF56784 from=1 to=275 evalue=2.2e-47 interpro_id=IPR023214 interpro_description=HAD-like domain) ; IPRSCAN: (db=HMMPfam db_id=PF08282 from=6 to=267 evalue=2.5e-47 interpro_id=IPR013200 interpro_description=HAD superfamily hydrolase-like, type 3) ; IPRSCAN: no description (db=Gene3D db_id=G3DSA:3.40.50.1000 from=1 to=271 evalue=1.9e-36 interpro_id=IPR023214 interpro_description=HAD-like domain) ; IPRSCAN: HAD-SF-IIB: HAD hydrolase, family IIB (db=HMMTigr db_id=TIGR01484 from=4 to=241 evalue=7.5e-10 interpro_id=IPR006379 interpro_description=HAD-superfamily hydrolase, subfamily IIB GO=Molecular Function: catalytic activity (GO:0003824), Biological Process: metabolic process (GO:0008152)) ; IPRSCAN: PHOSPHOSERINE PHOSPHATASE (db=HMMPanther db_id=PTHR10000 from=189 to=239 evalue=1.5e-05) ; IPRSCAN: seg (db=Seg db_id=seg from=182 to=202) ; GENE: 19176..20009 - ( gc_cont=0.546) ; C"
     CDS             complement(193043..194728)
                     /gene="mcu:HMPREF0573_11535"
                     /gene_comment="B"
                     /locus_tag="DORA20.03_00190"
                     /product="mcu:HMPREF0573_11535 ABC transporter ATP-binding protein; K06148 ATP-binding cassette, subfamily C, bacterial (db=KEGG) (RBH) B"
                     /note="[goid GO:0017111] [goid GO:0000166] [goid GO:0055085] [goid GO:0042626] [goid GO:0016021] [goid GO:0006810] [goid GO:0016887] [goid GO:0005524] [koid KO:K06148] DORA20.03_00190 mcu:HMPREF0573_11535 ABC transporter ATP-binding protein; K06148 ATP-binding cassette, subfamily C, bacterial (db=KEGG) (RBH) ## RBH: UniRef90_F2UV70 ABC transporter ATP-binding protein n=3 Tax=Actinomyces RepID=F2UV70_ACTVI (db=UNIREF) ; RBH: UniRef90_F2UV70 ABC transporter ATP-binding protein n=3 Tax=Actinomyces RepID=F2UV70_ACTVI (db=UNIREF) ; BLAST: ABC transporter ATP-binding protein; K06148 ATP-binding cassette, subfamily C, bacterial (db=KEGG evalue=0.0 bit_score=349.0 identity=38.6 coverage=96.44128113879003) ; BLAST: ABC transporter ATP-binding protein n=3 Tax=Actinomyces RepID=F2UV70_ACTVI (db=UNIREF evalue=0.0 bit_score=393.0 identity=42.5 coverage=96.26334519572953) ; IPRSCAN: ABC_TRANSPORTER_1 (db=PatternScan db_id=PS00211 from=481 to=495 evalue=0.0 interpro_id=IPR017871 interpro_description=ABC transporter, conserved site GO=Molecular Function: ATP binding (GO:0005524), Molecular Function: ATPase activity (GO:0016887)) ; IPRSCAN: ATP-BINDING CASSETTE TRANSPORTER (db=HMMPanther db_id=PTHR19242 from=16 to=558 evalue=4.2e-99) ; IPRSCAN: ABC TRANSPORTER (CYDD) (db=HMMPanther db_id=PTHR19242:SF55 from=16 to=558 evalue=4.2e-99) ; IPRSCAN: no description (db=Gene3D db_id=G3DSA:3.40.50.300 from=330 to=559 evalue=3.6e-59) ; IPRSCAN: P-loop containing nucleoside triphosphate hydrolases (db=superfamily db_id=SSF52540 from=323 to=561 evalue=7.6e-58) ; IPRSCAN: ABC transporter transmembrane region (db=superfamily db_id=SSF90123 from=5 to=306 evalue=1.1e-27 interpro_id=IPR011527 interpro_description=ABC transporter, transmembrane domain, type 1 GO=Molecular Function: ATP binding (GO:0005524), Biological Process: transport (GO:0006810), Cellular Component: integral to membrane (GO:0016021), Molecular Function: ATPase activity, coupled to transmembrane movement of substances (GO:0042626), Biological Process: transmembrane transport (GO:0055085)) ; IPRSCAN: (db=HMMPfam db_id=PF00005 from=384 to=509 evalue=2.5e-22 interpro_id=IPR003439 interpro_description=ABC transporter-like GO=Molecular Function: ATP binding (GO:0005524), Molecular Function: ATPase activity (GO:0016887)) ; IPRSCAN: (db=HMMPfam db_id=PF00664 from=17 to=281 evalue=1.9e-12 interpro_id=IPR001140 interpro_description=ABC transporter, transmembrane domain GO=Molecular Function: ATP binding (GO:0005524), Biological Process: transport (GO:0006810), Cellular Component: integral to membrane (GO:0016021), Molecular Function: ATPase activity, coupled to transmembrane movement of substances (GO:0042626), Biological Process: transmembrane transport (GO:0055085)) ; IPRSCAN: no description (db=HMMSmart db_id=SM00382 from=369 to=555 evalue=2.9e-12 interpro_id=IPR003593 interpro_description=ATPase, AAA+ type, core GO=Molecular Function: nucleotide binding (GO:0000166), Molecular Function: nucleoside-triphosphatase activity (GO:0017111)) ; IPRSCAN: ABC_TRANSPORTER_2 (db=ProfileScan db_id=PS50893 from=344 to=560 evalue=20.148 interpro_id=IPR003439 interpro_description=ABC transporter-like GO=Molecular Function: ATP binding (GO:0005524), Molecular Function: ATPase activity (GO:0016887)) ; IPRSCAN: ABC_TM1F (db=ProfileScan db_id=PS50929 from=17 to=303 evalue=25.817 interpro_id=IPR017940 interpro_description=ABC transporter, integral membrane type 1) ; IPRSCAN: transmembrane_regions (db=TMHMM db_id=tmhmm from=50 to=72) ; IPRSCAN: transmembrane_regions (db=TMHMM db_id=tmhmm from=265 to=287) ; IPRSCAN: transmembrane_regions (db=TMHMM db_id=tmhmm from=294 to=311) ; IPRSCAN: transmembrane_regions (db=TMHMM db_id=tmhmm from=153 to=175) ; IPRSCAN: transmembrane_regions (db=TMHMM db_id=tmhmm from=13 to=35) ; IPRSCAN: seg (db=Seg db_id=seg from=44 to=57) ; IPRSCAN: seg (db=Seg db_id=seg from=180 to=187) ; IPRSCAN: seg (db=Seg db_id=seg from=244 to=259) ; IPRSCAN: seg (db=Seg db_id=seg from=281 to=288) ; IPRSCAN: seg (db=Seg db_id=seg from=485 to=504) ; IPRSCAN: transmembrane_regions (db=TMHMM db_id=tmhmm from=127 to=149) ; IPRSCAN: transmembrane_regions (db=TMHMM db_id=tmhmm from=238 to=260) ; GENE: 193043..194728 - ( gc_cont=0.540) ; B"
     CDS             complement(194835..195497)
                     /gene="hypothetical"
                     /gene_comment="C"
                     /locus_tag="DORA20.03_00191"
                     /product="hypothetical protein (db=KEGG evalue=4.2e-20 bit_score=104.0 identity=34.0 coverage=82.35294117647058) (BLAST) C"
                     /note="DORA20.03_00191 hypothetical protein (db=KEGG evalue=4.2e-20 bit_score=104.0 identity=34.0 coverage=82.35294117647058) (BLAST) ## BLAST: Putative uncharacterized protein n=1 Tax=Actinomyces sp. oral taxon 180 str. F0310 RepID=E6KTI5_9ACTO (db=UNIREF evalue=1.3e-26 bit_score=126.0 identity=38.2 coverage=77.37556561085974) ; IPRSCAN: transmembrane_regions (db=TMHMM db_id=tmhmm from=49 to=71) ; GENE: 194835..195497 + ( gc_cont=0.523) ; C"
     CDS             complement(195501..196949)
                     /gene="mcu:HMPREF0573_10595"
                     /gene_comment="B"
                     /locus_tag="DORA20.03_00192"
                     /product="mcu:HMPREF0573_10595 NCS2 family nucleobase:cation symporter-2 (db=KEGG) (RBH) B"
                     /note="[goid GO:0055085] [goid GO:0016020] [goid GO:0006810] [goid GO:0005215] DORA20.03_00192 mcu:HMPREF0573_10595 NCS2 family nucleobase:cation symporter-2 (db=KEGG) (RBH) ## RBH: UniRef90_E8JJC0 NCS2 family nucleotide:cation symporter-2 n=1 Tax=Actinomyces sp. oral taxon 178 str. F0338 RepID=E8JJC0_9ACTO (db=UNIREF) ; RBH: UniRef90_E8JJC0 NCS2 family nucleotide:cation symporter-2 n=1 Tax=Actinomyces sp. oral taxon 178 str. F0338 RepID=E8JJC0_9ACTO (db=UNIREF) ; BLAST: NCS2 family nucleobase:cation symporter-2 (db=KEGG evalue=0.0 bit_score=654.0 identity=70.3 coverage=93.99585921325053) ; BLAST: NCS2 family nucleotide:cation symporter-2 n=1 Tax=Actinomyces sp. oral taxon 178 str. F0338 RepID=E8JJC0_9ACTO (db=UNIREF evalue=0.0 bit_score=683.0 identity=74.4 coverage=92.96066252587993) ; IPRSCAN: XANTHINE-URACIL PERMEASE (db=HMMPanther db_id=PTHR11119:SF3 from=25 to=435 evalue=2.9e-109) ; IPRSCAN: XANTHINE-URACIL / VITAMIN C PERMEASE FAMILY MEMBER (db=HMMPanther db_id=PTHR11119 from=25 to=435 evalue=2.9e-109 interpro_id=IPR006043 interpro_description=Xanthine/uracil/vitamin C permease GO=Molecular Function: transporter activity (GO:0005215), Biological Process: transport (GO:0006810), Cellular Component: membrane (GO:0016020), Biological Process: transmembrane transport (GO:0055085)) ; IPRSCAN: ncs2: uracil-xanthine permease (db=HMMTigr db_id=TIGR00801 from=45 to=427 evalue=2.0e-96 interpro_id=IPR006042 interpro_description=Xanthine/uracil permease GO=Molecular Function: transporter activity (GO:0005215), Cellular Component: membrane (GO:0016020), Biological Process: transmembrane transport (GO:0055085)) ; IPRSCAN: (db=HMMPfam db_id=PF00860 from=51 to=405 evalue=1.1e-73 interpro_id=IPR006043 interpro_description=Xanthine/uracil/vitamin C permease GO=Molecular Function: transporter activity (GO:0005215), Biological Process: transport (GO:0006810), Cellular Component: membrane (GO:0016020), Biological Process: transmembrane transport (GO:0055085)) ; IPRSCAN: transmembrane_regions (db=TMHMM db_id=tmhmm from=157 to=179) ; IPRSCAN: transmembrane_regions (db=TMHMM db_id=tmhmm from=183 to=200) ; IPRSCAN: transmembrane_regions (db=TMHMM db_id=tmhmm from=207 to=226) ; IPRSCAN: transmembrane_regions (db=TMHMM db_id=tmhmm from=246 to=268) ; IPRSCAN: transmembrane_regions (db=TMHMM db_id=tmhmm from=288 to=310) ; IPRSCAN: transmembrane_regions (db=TMHMM db_id=tmhmm from=123 to=145) ; IPRSCAN: transmembrane_regions (db=TMHMM db_id=tmhmm from=354 to=376) ; IPRSCAN: transmembrane_regions (db=TMHMM db_id=tmhmm from=403 to=425) ; IPRSCAN: transmembrane_regions (db=TMHMM db_id=tmhmm from=81 to=103) ; IPRSCAN: transmembrane_regions (db=TMHMM db_id=tmhmm from=54 to=76) ; IPRSCAN: seg (db=Seg db_id=seg from=2 to=17) ; IPRSCAN: seg (db=Seg db_id=seg from=183 to=199) ; IPRSCAN: seg (db=Seg db_id=seg from=212 to=221) ; IPRSCAN: seg (db=Seg db_id=seg from=326 to=338) ; IPRSCAN: transmembrane_regions (db=TMHMM db_id=tmhmm from=325 to=347) ; GENE: 195501..196949 - ( gc_cont=0.575) ; B"
     CDS             complement(197220..198131)
                     /gene="PROKAR_LIPOPROTEIN"
                     /gene_comment="D"
                     /locus_tag="DORA20.03_00193"
                     /product="PROKAR_LIPOPROTEIN (db=ProfileScan db_id=PS51257 from=1 to=25 evalue=8.0) (IPRSCAN) D"
                     /note="DORA20.03_00193 PROKAR_LIPOPROTEIN (db=ProfileScan db_id=PS51257 from=1 to=25 evalue=8.0) (IPRSCAN) ## GENE: 197220..198131 + ( gc_cont=0.450) ; D"
     CDS             complement(198164..198778)
                     /gene="hypothetical"
                     /gene_comment="C"
                     /locus_tag="DORA20.03_00194"
                     /product="hypothetical protein (db=KEGG evalue=2.9e-15 bit_score=87.0 identity=32.8 coverage=84.39024390243902) (BLAST) C"
                     /note="[goid GO:0008152] DORA20.03_00194 hypothetical protein (db=KEGG evalue=2.9e-15 bit_score=87.0 identity=32.8 coverage=84.39024390243902) (BLAST) ## BLAST: Peptidoglycan binding domain-containing protein n=3 Tax=Streptomyces clavuligerus ATCC 27064 RepID=E2PWM7_STRCL (db=UNIREF evalue=1.2e-18 bit_score=99.0 identity=35.7 coverage=89.26829268292683) ; IPRSCAN: PGBD-like (db=superfamily db_id=SSF47090 from=122 to=179 evalue=5.1e-07 interpro_id=IPR002477 interpro_description=Peptidoglycan binding-like GO=Biological Process: metabolic process (GO:0008152)) ; IPRSCAN: (db=HMMPfam db_id=PF01471 from=136 to=176 evalue=8.0e-05 interpro_id=IPR002477 interpro_description=Peptidoglycan binding-like GO=Biological Process: metabolic process (GO:0008152)) ; IPRSCAN: transmembrane_regions (db=TMHMM db_id=tmhmm from=13 to=35) ; IPRSCAN: seg (db=Seg db_id=seg from=27 to=39) ; GENE: 198164..198778 + ( gc_cont=0.509) ; C"
     CDS             complement(198886..199479)
                     /gene="seg"
                     /gene_comment="D"
                     /locus_tag="DORA20.03_00195"
                     /product="seg (db=Seg db_id=seg from=92 to=108) (IPRSCAN) D"
                     /note="DORA20.03_00195 seg (db=Seg db_id=seg from=92 to=108) (IPRSCAN) ## IPRSCAN: seg (db=Seg db_id=seg from=111 to=126) ; GENE: 198886..199479 + ( gc_cont=0.468) ; D"
     CDS             complement(199480..200223)
                     /gene="phosphonate-transporting"
                     /gene_comment="C"
                     /locus_tag="DORA20.03_00196"
                     /product="phosphonate-transporting ATPase (EC:3.6.3.28) (db=KEGG evalue=0.0 bit_score=193.0 identity=40.3 coverage=95.96774193548387) (BLAST) C"
                     /note="[goid GO:0017111] [goid GO:0000166] [goid GO:0016887] [goid GO:0005524] DORA20.03_00196 phosphonate-transporting ATPase (EC:3.6.3.28) (db=KEGG evalue=0.0 bit_score=193.0 identity=40.3 coverage=95.96774193548387) (BLAST) ## BLAST: Phosphonate-transporting ATPase n=1 Tax=Frankia symbiont of Datisca glomerata RepID=F8AWB5_FRADG (db=UNIREF evalue=0.0 bit_score=193.0 identity=40.3 coverage=95.96774193548387) ; IPRSCAN: ABC_TRANSPORTER_1 (db=PatternScan db_id=PS00211 from=162 to=176 evalue=0.0 interpro_id=IPR017871 interpro_description=ABC transporter, conserved site GO=Molecular Function: ATP binding (GO:0005524), Molecular Function: ATPase activity (GO:0016887)) ; IPRSCAN: ATP BINDING CASSETE (ABC) TRANSPORTER (db=HMMPanther db_id=PTHR19222 from=22 to=242 evalue=2.0e-80) ; IPRSCAN: ABC TRANSPORTER (db=HMMPanther db_id=PTHR19222:SF32 from=22 to=242 evalue=2.0e-80) ; IPRSCAN: P-loop containing nucleoside triphosphate hydrolases (db=superfamily db_id=SSF52540 from=24 to=239 evalue=3.7e-58) ; IPRSCAN: no description (db=Gene3D db_id=G3DSA:3.40.50.300 from=19 to=245 evalue=2.7e-55) ; IPRSCAN: (db=HMMPfam db_id=PF00005 from=65 to=189 evalue=4.6e-24 interpro_id=IPR003439 interpro_description=ABC transporter-like GO=Molecular Function: ATP binding (GO:0005524), Molecular Function: ATPase activity (GO:0016887)) ; IPRSCAN: no description (db=HMMSmart db_id=SM00382 from=50 to=240 evalue=1.5e-09 interpro_id=IPR003593 interpro_description=ATPase, AAA+ type, core GO=Molecular Function: nucleotide binding (GO:0000166), Molecular Function: nucleoside-triphosphatase activity (GO:0017111)) ; IPRSCAN: ABC_TRANSPORTER_2 (db=ProfileScan db_id=PS50893 from=22 to=247 evalue=21.575 interpro_id=IPR003439 interpro_description=ABC transporter-like GO=Molecular Function: ATP binding (GO:0005524), Molecular Function: ATPase activity (GO:0016887)) ; GENE: 199480..200223 + ( gc_cont=0.431) ; C"
                     /EC_number="3.6.3.28"
     CDS             complement(200210..201379)
                     /gene="hypothetical"
                     /gene_comment="C"
                     /locus_tag="DORA20.03_00197"
                     /product="hypothetical protein; K02004 putative ABC transport system permease protein (db=KEGG evalue=0.0 bit_score=209.0 identity=31.9 coverage=97.17948717948718) (BLAST) C"
                     /note="[goid GO:0016020] [koid KO:K02004] DORA20.03_00197 hypothetical protein; K02004 putative ABC transport system permease protein (db=KEGG evalue=0.0 bit_score=209.0 identity=31.9 coverage=97.17948717948718) (BLAST) ## BLAST: Putative uncharacterized protein n=1 Tax=Streptomyces sp. SirexAA-E RepID=G2NKZ7_9ACTO (db=UNIREF evalue=0.0 bit_score=209.0 identity=31.9 coverage=97.17948717948718) ; IPRSCAN: (db=HMMPfam db_id=PF02687 from=256 to=383 evalue=3.0e-26 interpro_id=IPR003838 interpro_description=Permease FtsX-like GO=Cellular Component: membrane (GO:0016020)) ; IPRSCAN: seg (db=Seg db_id=seg from=184 to=195) ; IPRSCAN: transmembrane_regions (db=TMHMM db_id=tmhmm from=319 to=341) ; IPRSCAN: transmembrane_regions (db=TMHMM db_id=tmhmm from=351 to=373) ; IPRSCAN: transmembrane_regions (db=TMHMM db_id=tmhmm from=270 to=292) ; IPRSCAN: seg (db=Seg db_id=seg from=319 to=346) ; IPRSCAN: seg (db=Seg db_id=seg from=353 to=373) ; IPRSCAN: seg (db=Seg db_id=seg from=374 to=388) ; IPRSCAN: transmembrane_regions (db=TMHMM db_id=tmhmm from=25 to=47) ; GENE: 200210..201379 + ( gc_cont=0.496) ; C"
     CDS             complement(201446..201940)
                     /gene="phenylacetic"
                     /gene_comment="C"
                     /locus_tag="DORA20.03_00198"
                     /product="phenylacetic acid degradation-related protein (db=KEGG evalue=2.0e-19 bit_score=101.0 identity=46.2 coverage=77.57575757575758) (BLAST) C"
                     /note="DORA20.03_00198 phenylacetic acid degradation-related protein (db=KEGG evalue=2.0e-19 bit_score=101.0 identity=46.2 coverage=77.57575757575758) (BLAST) ## BLAST: Conserved domain protein n=1 Tax=Dermacoccus sp. Ellin185 RepID=E3B739_9MICO (db=UNIREF evalue=4.0e-20 bit_score=104.0 identity=41.1 coverage=81.81818181818183) ; IPRSCAN: no description (db=Gene3D db_id=G3DSA:3.10.129.10 from=44 to=163 evalue=6.5e-27) ; IPRSCAN: Thioesterase/thiol ester dehydrase-isomerase (db=superfamily db_id=SSF54637 from=43 to=164 evalue=4.9e-25) ; IPRSCAN: unchar_dom_1: uncharacterized domain (db=HMMTigr db_id=TIGR00369 from=46 to=161 evalue=2.4e-24 interpro_id=IPR003736 interpro_description=Phenylacetic acid degradation-related protein) ; IPRSCAN: (db=HMMPfam db_id=PF03061 from=77 to=152 evalue=1.2e-10 interpro_id=IPR006683 interpro_description=Thioesterase superfamily) ; GENE: 201446..201940 + ( gc_cont=0.560) ; C"
     CDS             complement(202167..203417)
                     /gene="prophage"
                     /gene_comment="C"
                     /locus_tag="DORA20.03_00199"
                     /product="prophage phiRv2 integrase (db=KEGG evalue=5.6e-45 bit_score=187.0 identity=31.2 coverage=86.09112709832134) (BLAST) C"
                     /note="[goid GO:0015074] [goid GO:0006310] [goid GO:0003677] DORA20.03_00199 prophage phiRv2 integrase (db=KEGG evalue=5.6e-45 bit_score=187.0 identity=31.2 coverage=86.09112709832134) (BLAST) ## BLAST: Prophage phiRv2 integrase n=1 Tax=Gordonia polyisoprenivorans VH2 RepID=H6N4L7_GORPV (db=UNIREF evalue=7.0e-45 bit_score=187.0 identity=31.2 coverage=86.09112709832134) ; IPRSCAN: DNA breaking-rejoining enzymes (db=superfamily db_id=SSF56349 from=201 to=389 evalue=5.1e-39 interpro_id=IPR011010 interpro_description=DNA breaking-rejoining enzyme, catalytic core GO=Molecular Function: DNA binding (GO:0003677)) ; IPRSCAN: no description (db=Gene3D db_id=G3DSA:1.10.443.10 from=203 to=389 evalue=1.6e-32 interpro_id=IPR013762 interpro_description=Integrase-like, catalytic core GO=Molecular Function: DNA binding (GO:0003677), Biological Process: DNA recombination (GO:0006310), Biological Process: DNA integration (GO:0015074)) ; IPRSCAN: (db=HMMPfam db_id=PF00589 from=218 to=382 evalue=3.2e-26 interpro_id=IPR002104 interpro_description=Integrase, catalytic GO=Molecular Function: DNA binding (GO:0003677), Biological Process: DNA recombination (GO:0006310), Biological Process: DNA integration (GO:0015074)) ; IPRSCAN: seg (db=Seg db_id=seg from=220 to=242) ; IPRSCAN: seg (db=Seg db_id=seg from=68 to=86) ; GENE: 202167..203417 + ( gc_cont=0.541) ; C"
     CDS             complement(452..1894)
                     /gene="D-alanyl-D-alanine"
                     /gene_comment="C"
                     /locus_tag="DORA20.03_00002"
                     /product="D-alanyl-D-alanine carboxypeptidase/D-alanyl-D-alanine-endopeptidase; K07259 D-alanyl-D-alanine carboxypeptidase / D-alanyl-D-alanine-endopeptidase (penicillin-binding protein 4) [EC:3.4.16.4 3.4.21.-] (db=KEGG evalue=0.0 bit_score=244.0 identity=34.6 coverage=94.17879417879418) (BLAST) C"
                     /note="[goid GO:0006508] [goid GO:0004185] [koid KO:K07259] DORA20.03_00002 D-alanyl-D-alanine carboxypeptidase/D-alanyl-D-alanine-endopeptidase; K07259 D-alanyl-D-alanine carboxypeptidase / D-alanyl-D-alanine-endopeptidase (penicillin-binding protein 4) [EC:3.4.16.4 3.4.21.-] (db=KEGG evalue=0.0 bit_score=244.0 identity=34.6 coverage=94.17879417879418) (BLAST) ## BLAST: D-alanyl-D-alanine carboxypeptidase/D-alanyl-D-alanine-endopeptidase n=1 Tax=Actinomyces urogenitalis DSM 15434 RepID=C0W606_9ACTO (db=UNIREF evalue=0.0 bit_score=260.0 identity=35.5 coverage=93.55509355509356) ; IPRSCAN: beta-lactamase/transpeptidase-like (db=superfamily db_id=SSF56601 from=108 to=480 evalue=1.1e-49 interpro_id=IPR012338 interpro_description=Beta-lactamase/transpeptidase-like) ; IPRSCAN: (db=HMMPfam db_id=PF02113 from=265 to=455 evalue=3.3e-42 interpro_id=IPR000667 interpro_description=Peptidase S13, D-Ala-D-Ala carboxypeptidase C GO=Molecular Function: serine-type carboxypeptidase activity (GO:0004185), Biological Process: proteolysis (GO:0006508)) ; IPRSCAN: PBP4: D-alanyl-D-alanine carboxypeptidase/D- (db=HMMTigr db_id=TIGR00666 from=120 to=457 evalue=1.8e-18 interpro_id=IPR000667 interpro_description=Peptidase S13, D-Ala-D-Ala carboxypeptidase C GO=Molecular Function: serine-type carboxypeptidase activity (GO:0004185), Biological Process: proteolysis (GO:0006508)) ; IPRSCAN: DADACBPTASE3 (db=FPrintScan db_id=PR00922 from=298 to=320 evalue=4.5e-18 interpro_id=IPR000667 interpro_description=Peptidase S13, D-Ala-D-Ala carboxypeptidase C GO=Molecular Function: serine-type carboxypeptidase activity (GO:0004185), Biological Process: proteolysis (GO:0006508)) ; IPRSCAN: DADACBPTASE3 (db=FPrintScan db_id=PR00922 from=133 to=152 evalue=4.5e-18 interpro_id=IPR000667 interpro_description=Peptidase S13, D-Ala-D-Ala carboxypeptidase C GO=Molecular Function: serine-type carboxypeptidase activity (GO:0004185), Biological Process: proteolysis (GO:0006508)) ; IPRSCAN: DADACBPTASE3 (db=FPrintScan db_id=PR00922 from=355 to=369 evalue=4.5e-18 interpro_id=IPR000667 interpro_description=Peptidase S13, D-Ala-D-Ala carboxypeptidase C GO=Molecular Function: serine-type carboxypeptidase activity (GO:0004185), Biological Process: proteolysis (GO:0006508)) ; IPRSCAN: DADACBPTASE3 (db=FPrintScan db_id=PR00922 from=370 to=384 evalue=4.5e-18 interpro_id=IPR000667 interpro_description=Peptidase S13, D-Ala-D-Ala carboxypeptidase C GO=Molecular Function: serine-type carboxypeptidase activity (GO:0004185), Biological Process: proteolysis (GO:0006508)) ; IPRSCAN: DADACBPTASE3 (db=FPrintScan db_id=PR00922 from=434 to=447 evalue=4.5e-18 interpro_id=IPR000667 interpro_description=Peptidase S13, D-Ala-D-Ala carboxypeptidase C GO=Molecular Function: serine-type carboxypeptidase activity (GO:0004185), Biological Process: proteolysis (GO:0006508)) ; IPRSCAN: (db=HMMPfam db_id=PF02113 from=135 to=251 evalue=1.8e-05 interpro_id=IPR000667 interpro_description=Peptidase S13, D-Ala-D-Ala carboxypeptidase C GO=Molecular Function: serine-type carboxypeptidase activity (GO:0004185), Biological Process: proteolysis (GO:0006508)) ; IPRSCAN: seg (db=Seg db_id=seg from=378 to=388) ; IPRSCAN: seg (db=Seg db_id=seg from=200 to=214) ; IPRSCAN: seg (db=Seg db_id=seg from=91 to=104) ; IPRSCAN: transmembrane_regions (db=TMHMM db_id=tmhmm from=5 to=27) ; GENE: 452..1894 + ( gc_cont=0.523) ; C"
                     /EC_number="3.4.16.4"
     CDS             complement(20487..21158)
                     /gene="hypothetical"
                     /gene_comment="C"
                     /locus_tag="DORA20.03_00020"
                     /product="hypothetical protein (db=KEGG evalue=0.0 bit_score=221.0 identity=49.8 coverage=98.66071428571429) (BLAST) C"
                     /note="DORA20.03_00020 hypothetical protein (db=KEGG evalue=0.0 bit_score=221.0 identity=49.8 coverage=98.66071428571429) (BLAST) ## BLAST: Putative uncharacterized protein n=3 Tax=Bifidobacterium bifidum RepID=E4VC02_BIFBI (db=UNIREF evalue=0.0 bit_score=221.0 identity=49.8 coverage=98.66071428571429) ; IPRSCAN: seg (db=Seg db_id=seg from=202 to=212) ; GENE: 20487..21158 + ( gc_cont=0.382) ; C"
     CDS             complement(203414..203962)
                     /gene="coiled-coil"
                     /gene_comment="D"
                     /locus_tag="DORA20.03_00200"
                     /product="coiled-coil (db=Coil db_id=coil from=77 to=98 evalue=NA) (IPRSCAN) D"
                     /note="DORA20.03_00200 coiled-coil (db=Coil db_id=coil from=77 to=98 evalue=NA) (IPRSCAN) ## GENE: 203414..203962 + ( gc_cont=0.439) ; D"
     CDS             complement(204198..204422)
                     /gene="Putative"
                     /gene_comment="D"
                     /locus_tag="DORA20.03_00201"
                     /product="Putative DNA-binding domain (db=superfamily db_id=SSF46955 from=14 to=64 evalue=2.2e-09 interpro_id=IPR009061 interpro_description=DNA binding domain, putative GO=Molecular Function: nucleotide binding (GO:0000166)) (IPRSCAN) D"
                     /note="[goid GO:0003677] [goid GO:0000166] DORA20.03_00201 Putative DNA-binding domain (db=superfamily db_id=SSF46955 from=14 to=64 evalue=2.2e-09 interpro_id=IPR009061 interpro_description=DNA binding domain, putative GO=Molecular Function: nucleotide binding (GO:0000166)) (IPRSCAN) ## IPRSCAN: excise: DNA binding domain, excisionase fami (db=HMMTigr db_id=TIGR01764 from=15 to=63 evalue=5.2e-06 interpro_id=IPR010093 interpro_description=Excisionase/Xis, DNA-binding GO=Molecular Function: DNA binding (GO:0003677)) ; GENE: 204198..204422 + ( gc_cont=0.547) ; D"
     CDS             complement(204426..205367)
                     /gene="hypothetical"
                     /gene_comment="C"
                     /locus_tag="DORA20.03_00202"
                     /product="hypothetical protein (db=KEGG evalue=2.4e-29 bit_score=135.0 identity=34.0 coverage=80.57324840764332) (BLAST) C"
                     /note="DORA20.03_00202 hypothetical protein (db=KEGG evalue=2.4e-29 bit_score=135.0 identity=34.0 coverage=80.57324840764332) (BLAST) ## BLAST: P4 family phage/plasmid primase n=1 Tax=Mobiluncus mulieris 28-1 RepID=D0YT13_9ACTO (db=UNIREF evalue=0.0 bit_score=193.0 identity=39.6 coverage=81.21019108280255) ; IPRSCAN: (db=HMMPfam db_id=PF09250 from=29 to=207 evalue=8.9e-26 interpro_id=IPR015330 interpro_description=DNA primase/polymerase, bifunctional, N-terminal) ; IPRSCAN: Prim-pol domain (db=superfamily db_id=SSF56747 from=22 to=234 evalue=3.2e-13) ; GENE: 204426..205367 + ( gc_cont=0.588) ; C"
     CDS             complement(205357..205806)
                     /gene="seg"
                     /gene_comment="D"
                     /locus_tag="DORA20.03_00203"
                     /product="seg (db=Seg db_id=seg from=121 to=143) (IPRSCAN) D"
                     /note="DORA20.03_00203 seg (db=Seg db_id=seg from=121 to=143) (IPRSCAN) ## GENE: 205357..205806 + ( gc_cont=0.522) ; D"
     CDS             complement(206043..206294)
                     /gene="206043..206294"
                     /gene_comment="E"
                     /locus_tag="DORA20.03_00204"
                     /product="206043..206294 + ( gc_cont=0.516) (GENE) E"
                     /note="DORA20.03_00204 206043..206294 + ( gc_cont=0.516) (GENE) ## E"
     CDS             complement(208268..208498)
                     /gene="FHA"
                     /gene_comment="C"
                     /locus_tag="DORA20.03_00205"
                     /product="FHA domain-containing protein (db=KEGG evalue=1.6e-27 bit_score=127.0 identity=75.0 coverage=97.40259740259741) (BLAST) C"
                     /note="[goid GO:0005515] DORA20.03_00205 FHA domain-containing protein (db=KEGG evalue=1.6e-27 bit_score=127.0 identity=75.0 coverage=97.40259740259741) (BLAST) ## BLAST: FHA domain-containing protein n=1 Tax=Sanguibacter keddieii DSM 10542 RepID=D1BI27_SANKS (db=UNIREF evalue=2.1e-27 bit_score=127.0 identity=75.0 coverage=97.40259740259741) ; IPRSCAN: SMAD/FHA domain (db=superfamily db_id=SSF49879 from=2 to=69 evalue=2.4e-20 interpro_id=IPR008984 interpro_description=SMAD/FHA domain GO=Molecular Function: protein binding (GO:0005515)) ; IPRSCAN: no description (db=Gene3D db_id=G3DSA:2.60.200.20 from=1 to=72 evalue=1.1e-18 interpro_id=IPR000253 interpro_description=Forkhead-associated (FHA) domain GO=Molecular Function: protein binding (GO:0005515)) ; IPRSCAN: (db=HMMPfam db_id=PF00498 from=2 to=63 evalue=4.8e-17 interpro_id=IPR000253 interpro_description=Forkhead-associated (FHA) domain GO=Molecular Function: protein binding (GO:0005515)) ; IPRSCAN: no description (db=HMMSmart db_id=SM00240 from=2 to=49 evalue=3.1e-10 interpro_id=IPR000253 interpro_description=Forkhead-associated (FHA) domain GO=Molecular Function: protein binding (GO:0005515)) ; IPRSCAN: ATP-BINDING CASSETTE TRANSPORTER (db=HMMPanther db_id=PTHR19241 from=2 to=49 evalue=5.2e-08) ; IPRSCAN: ABC TRANSPORTER (db=HMMPanther db_id=PTHR19241:SF6 from=2 to=49 evalue=5.2e-08) ; IPRSCAN: FHA_DOMAIN (db=ProfileScan db_id=PS50006 from=1 to=49 evalue=13.414 interpro_id=IPR000253 interpro_description=Forkhead-associated (FHA) domain GO=Molecular Function: protein binding (GO:0005515)) ; GENE: 208268..208498 + ( gc_cont=0.554) ; C"
     CDS             complement(208511..209002)
                     /gene="FHA"
                     /gene_comment="C"
                     /locus_tag="DORA20.03_00206"
                     /product="FHA domain-containing protein (db=KEGG evalue=1.1e-30 bit_score=138.0 identity=46.3 coverage=95.73170731707317) (BLAST) C"
                     /note="[goid GO:0005515] DORA20.03_00206 FHA domain-containing protein (db=KEGG evalue=1.1e-30 bit_score=138.0 identity=46.3 coverage=95.73170731707317) (BLAST) ## BLAST: FHA domain-containing protein n=1 Tax=Nesterenkonia sp. F RepID=UPI000255D211 (db=UNIREF evalue=5.0e-31 bit_score=140.0 identity=41.4 coverage=95.1219512195122) ; IPRSCAN: SMAD/FHA domain (db=superfamily db_id=SSF49879 from=57 to=161 evalue=1.2e-27 interpro_id=IPR008984 interpro_description=SMAD/FHA domain GO=Molecular Function: protein binding (GO:0005515)) ; IPRSCAN: no description (db=Gene3D db_id=G3DSA:2.60.200.20 from=58 to=161 evalue=8.4e-22 interpro_id=IPR000253 interpro_description=Forkhead-associated (FHA) domain GO=Molecular Function: protein binding (GO:0005515)) ; IPRSCAN: (db=HMMPfam db_id=PF00498 from=92 to=155 evalue=7.0e-18 interpro_id=IPR000253 interpro_description=Forkhead-associated (FHA) domain GO=Molecular Function: protein binding (GO:0005515)) ; IPRSCAN: no description (db=HMMSmart db_id=SM00240 from=90 to=140 evalue=1.1e-11 interpro_id=IPR000253 interpro_description=Forkhead-associated (FHA) domain GO=Molecular Function: protein binding (GO:0005515)) ; IPRSCAN: UNCHARACTERIZED (db=HMMPanther db_id=PTHR21712 from=109 to=156 evalue=0.00051) ; IPRSCAN: gb def: FraH-related protein (db=HMMPanther db_id=PTHR21712:SF5 from=109 to=156 evalue=0.00051) ; IPRSCAN: FHA_DOMAIN (db=ProfileScan db_id=PS50006 from=91 to=140 evalue=15.471 interpro_id=IPR000253 interpro_description=Forkhead-associated (FHA) domain GO=Molecular Function: protein binding (GO:0005515)) ; IPRSCAN: seg (db=Seg db_id=seg from=57 to=70) ; IPRSCAN: transmembrane_regions (db=TMHMM db_id=tmhmm from=7 to=29) ; GENE: 208511..209002 + ( gc_cont=0.520) ; C"
     CDS             complement(208999..210195)
                     /gene="mcu:HMPREF0573_10642"
                     /gene_comment="B"
                     /locus_tag="DORA20.03_00207"
                     /product="mcu:HMPREF0573_10642 phosphoprotein phosphatase; K01090 protein phosphatase [EC:3.1.3.16] (db=KEGG) (RBH) B"
                     /note="[goid GO:0003824] [koid KO:K01090] DORA20.03_00207 mcu:HMPREF0573_10642 phosphoprotein phosphatase; K01090 protein phosphatase [EC:3.1.3.16] (db=KEGG) (RBH) ## RBH: UniRef90_F3P6N5 Protein phosphatase 2C n=2 Tax=Actinomyces RepID=F3P6N5_9ACTO (db=UNIREF) ; RBH: UniRef90_F3P6N5 Protein phosphatase 2C n=2 Tax=Actinomyces RepID=F3P6N5_9ACTO (db=UNIREF) ; BLAST: phosphoprotein phosphatase; K01090 protein phosphatase [EC:3.1.3.16] (db=KEGG evalue=0.0 bit_score=323.0 identity=48.5 coverage=82.70676691729322) ; BLAST: Protein phosphatase 2C n=2 Tax=Actinomyces RepID=F3P6N5_9ACTO (db=UNIREF evalue=0.0 bit_score=335.0 identity=48.9 coverage=86.71679197994987) ; IPRSCAN: no description (db=Gene3D db_id=G3DSA:3.60.40.10 from=1 to=239 evalue=1.1e-64 interpro_id=IPR001932 interpro_description=Protein phosphatase 2C-like GO=Molecular Function: catalytic activity (GO:0003824)) ; IPRSCAN: PP2C-like (db=superfamily db_id=SSF81606 from=3 to=239 evalue=1.8e-59 interpro_id=IPR001932 interpro_description=Protein phosphatase 2C-like GO=Molecular Function: catalytic activity (GO:0003824)) ; IPRSCAN: no description (db=HMMSmart db_id=SM00331 from=11 to=239 evalue=3.5e-22 interpro_id=IPR001932 interpro_description=Protein phosphatase 2C-like GO=Molecular Function: catalytic activity (GO:0003824)) ; IPRSCAN: no description (db=HMMSmart db_id=SM00332 from=2 to=237 evalue=1.1e-14 interpro_id=IPR001932 interpro_description=Protein phosphatase 2C-like GO=Molecular Function: catalytic activity (GO:0003824)) ; IPRSCAN: (db=HMMPfam db_id=PF00481 from=17 to=135 evalue=7.0e-07 interpro_id=IPR001932 interpro_description=Protein phosphatase 2C-like GO=Molecular Function: catalytic activity (GO:0003824)) ; IPRSCAN: PROTEIN PHOSPHATASE 2C (db=HMMPanther db_id=PTHR13832 from=1 to=239 evalue=7.9e-05 interpro_id=IPR015655 interpro_description=Protein phosphatase 2C) ; IPRSCAN: seg (db=Seg db_id=seg from=325 to=338) ; IPRSCAN: seg (db=Seg db_id=seg from=291 to=299) ; IPRSCAN: seg (db=Seg db_id=seg from=353 to=396) ; IPRSCAN: transmembrane_regions (db=TMHMM db_id=tmhmm from=327 to=349) ; GENE: 208999..210195 + ( gc_cont=0.546) ; B"
                     /EC_number="3.1.3.16"
     CDS             complement(210266..211840)
                     /gene="cfl:Cfla_0028"
                     /gene_comment="B"
                     /locus_tag="DORA20.03_00208"
                     /product="cfl:Cfla_0028 cell cycle protein (db=KEGG) (RBH) B"
                     /note="[goid GO:0016021] [goid GO:0007049] DORA20.03_00208 cfl:Cfla_0028 cell cycle protein (db=KEGG) (RBH) ## RBH: UniRef90_D5UFI9 Cell cycle protein n=1 Tax=Cellulomonas flavigena DSM 20109 RepID=D5UFI9_CELFN (db=UNIREF) ; RBH: UniRef90_D5UFI9 Cell cycle protein n=1 Tax=Cellulomonas flavigena DSM 20109 RepID=D5UFI9_CELFN (db=UNIREF) ; BLAST: cell cycle protein (db=KEGG evalue=0.0 bit_score=508.0 identity=53.7 coverage=94.28571428571428) ; BLAST: Cell cycle protein n=1 Tax=Cellulomonas flavigena DSM 20109 RepID=D5UFI9_CELFN (db=UNIREF evalue=0.0 bit_score=508.0 identity=53.7 coverage=94.28571428571428) ; IPRSCAN: (db=HMMPfam db_id=PF01098 from=72 to=437 evalue=6.5e-73 interpro_id=IPR001182 interpro_description=Cell cycle protein GO=Biological Process: cell cycle (GO:0007049), Cellular Component: integral to membrane (GO:0016021)) ; IPRSCAN: transmembrane_regions (db=TMHMM db_id=tmhmm from=339 to=361) ; IPRSCAN: transmembrane_regions (db=TMHMM db_id=tmhmm from=71 to=90) ; IPRSCAN: transmembrane_regions (db=TMHMM db_id=tmhmm from=100 to=122) ; IPRSCAN: transmembrane_regions (db=TMHMM db_id=tmhmm from=135 to=157) ; IPRSCAN: transmembrane_regions (db=TMHMM db_id=tmhmm from=167 to=189) ; IPRSCAN: transmembrane_regions (db=TMHMM db_id=tmhmm from=210 to=229) ; IPRSCAN: transmembrane_regions (db=TMHMM db_id=tmhmm from=233 to=250) ; IPRSCAN: transmembrane_regions (db=TMHMM db_id=tmhmm from=255 to=277) ; IPRSCAN: transmembrane_regions (db=TMHMM db_id=tmhmm from=42 to=64) ; IPRSCAN: transmembrane_regions (db=TMHMM db_id=tmhmm from=374 to=396) ; IPRSCAN: transmembrane_regions (db=TMHMM db_id=tmhmm from=411 to=433) ; IPRSCAN: seg (db=Seg db_id=seg from=11 to=22) ; IPRSCAN: seg (db=Seg db_id=seg from=64 to=79) ; IPRSCAN: seg (db=Seg db_id=seg from=139 to=153) ; IPRSCAN: seg (db=Seg db_id=seg from=339 to=356) ; IPRSCAN: seg (db=Seg db_id=seg from=426 to=437) ; IPRSCAN: seg (db=Seg db_id=seg from=502 to=515) ; IPRSCAN: transmembrane_regions (db=TMHMM db_id=tmhmm from=13 to=32) ; GENE: 210266..211840 + ( gc_cont=0.540) ; B"
     CDS             complement(211824..213038)
                     /gene="cell"
                     /gene_comment="C"
                     /locus_tag="DORA20.03_00209"
                     /product="cell elongation-specific peptidoglycan D,D-transpeptidase; K05364 peptidoglycan glycosyltransferase [EC:2.4.1.129] (db=KEGG evalue=0.0 bit_score=264.0 identity=43.2 coverage=83.9506172839506) (BLAST) C"
                     /note="[goid GO:0009273] [goid GO:0008658] [koid KO:K05364] DORA20.03_00209 cell elongation-specific peptidoglycan D,D-transpeptidase; K05364 peptidoglycan glycosyltransferase [EC:2.4.1.129] (db=KEGG evalue=0.0 bit_score=264.0 identity=43.2 coverage=83.9506172839506) (BLAST) ## BLAST: Penicillin binding protein transpeptidase domain protein n=1 Tax=Actinomyces sp. oral taxon 180 str. F0310 RepID=E6KSS2_9ACTO (db=UNIREF evalue=0.0 bit_score=288.0 identity=44.4 coverage=82.46913580246914) ; IPRSCAN: beta-lactamase/transpeptidase-like (db=superfamily db_id=SSF56601 from=142 to=342 evalue=4.2e-41 interpro_id=IPR012338 interpro_description=Beta-lactamase/transpeptidase-like) ; IPRSCAN: no description (db=Gene3D db_id=G3DSA:3.40.710.10 from=142 to=342 evalue=5.5e-41 interpro_id=IPR012338 interpro_description=Beta-lactamase/transpeptidase-like) ; IPRSCAN: (db=HMMPfam db_id=PF00905 from=160 to=342 evalue=7.1e-29 interpro_id=IPR001460 interpro_description=Penicillin-binding protein, transpeptidase GO=Molecular Function: penicillin binding (GO:0008658), Biological Process: peptidoglycan-based cell wall biogenesis (GO:0009273)) ; IPRSCAN: PROKAR_LIPOPROTEIN (db=ProfileScan db_id=PS51257 from=1 to=23 evalue=6.0) ; IPRSCAN: seg (db=Seg db_id=seg from=146 to=154) ; IPRSCAN: transmembrane_regions (db=TMHMM db_id=tmhmm from=7 to=29) ; IPRSCAN: seg (db=Seg db_id=seg from=342 to=359) ; IPRSCAN: seg (db=Seg db_id=seg from=8 to=21) ; GENE: 211824..213038 + ( gc_cont=0.541) ; C"
                     /EC_number="2.4.1.129"
     CDS             complement(23419..24060)
                     /gene="mcu:HMPREF0573_10599"
                     /gene_comment="B"
                     /locus_tag="DORA20.03_00021"
                     /product="mcu:HMPREF0573_10599 upp; uracil phosphoribosyltransferase (EC:2.4.2.9); K00761 uracil phosphoribosyltransferase [EC:2.4.2.9] (db=KEGG) (RBH) B"
                     /note="[goid GO:0009116] [goid GO:0006223] [goid GO:0004845] [koid KO:KINASE] [koid KO:K00761] DORA20.03_00021 mcu:HMPREF0573_10599 upp; uracil phosphoribosyltransferase (EC:2.4.2.9); K00761 uracil phosphoribosyltransferase [EC:2.4.2.9] (db=KEGG) (RBH) ## RBH: UniRef90_E0N4N5 Uracil phosphoribosyltransferase n=4 Tax=Mobiluncus curtisii RepID=E0N4N5_9ACTO (db=UNIREF) ; RBH: UniRef90_E0N4N5 Uracil phosphoribosyltransferase n=4 Tax=Mobiluncus curtisii RepID=E0N4N5_9ACTO (db=UNIREF) ; BLAST: upp; uracil phosphoribosyltransferase (EC:2.4.2.9); K00761 uracil phosphoribosyltransferase [EC:2.4.2.9] (db=KEGG evalue=0.0 bit_score=312.0 identity=72.0 coverage=98.13084112149532) ; BLAST: Uracil phosphoribosyltransferase n=4 Tax=Mobiluncus curtisii RepID=E0N4N5_9ACTO (db=UNIREF evalue=0.0 bit_score=312.0 identity=72.0 coverage=98.13084112149532) ; IPRSCAN: upp: uracil phosphoribosyltransferase (db=HMMTigr db_id=TIGR01091 from=2 to=211 evalue=1.2e-93 interpro_id=IPR005765 interpro_description=Uracil phosphoribosyl transferase GO=Molecular Function: uracil phosphoribosyltransferase activity (GO:0004845), Biological Process: uracil salvage (GO:0006223)) ; IPRSCAN: URACIL PHOSPHORIBOSYLTRANSFERASE (db=HMMPanther db_id=PTHR10285:SF1 from=1 to=211 evalue=2.5e-77) ; IPRSCAN: URIDINE KINASE RELATED (db=HMMPanther db_id=PTHR10285 from=1 to=211 evalue=2.5e-77) ; IPRSCAN: no description (db=Gene3D db_id=G3DSA:3.40.50.2020 from=5 to=211 evalue=7.2e-67) ; IPRSCAN: PRTase-like (db=superfamily db_id=SSF53271 from=2 to=209 evalue=3.5e-62) ; IPRSCAN: (db=HMMPfam db_id=PF00156 from=71 to=160 evalue=6.6e-11 interpro_id=IPR000836 interpro_description=Phosphoribosyltransferase GO=Biological Process: nucleoside metabolic process (GO:0009116)) ; GENE: 23419..24060 - ( gc_cont=0.553) ; B"
                     /EC_number="2.4.2.9"
     CDS             complement(213067..213324)
                     /gene="peptidoglycan"
                     /gene_comment="C"
                     /locus_tag="DORA20.03_00210"
                     /product="peptidoglycan glycosyltransferase (EC:2.4.1.129); K05364 peptidoglycan glycosyltransferase [EC:2.4.1.129] (db=KEGG evalue=4.9e-09 bit_score=65.0 identity=34.1 coverage=88.37209302325581) (BLAST) C"
                     /note="[goid GO:0009273] [goid GO:0008658] [koid KO:K05364] DORA20.03_00210 peptidoglycan glycosyltransferase (EC:2.4.1.129); K05364 peptidoglycan glycosyltransferase [EC:2.4.1.129] (db=KEGG evalue=4.9e-09 bit_score=65.0 identity=34.1 coverage=88.37209302325581) (BLAST) ## BLAST: Penicillin binding protein transpeptidase domain protein n=1 Tax=Actinomyces sp. oral taxon 180 str. F0310 RepID=E6KSS2_9ACTO (db=UNIREF evalue=1.3e-14 bit_score=84.0 identity=47.4 coverage=86.04651162790698) ; IPRSCAN: beta-lactamase/transpeptidase-like (db=superfamily db_id=SSF56601 from=1 to=85 evalue=3.2e-15 interpro_id=IPR012338 interpro_description=Beta-lactamase/transpeptidase-like) ; IPRSCAN: (db=HMMPfam db_id=PF00905 from=1 to=78 evalue=1.8e-14 interpro_id=IPR001460 interpro_description=Penicillin-binding protein, transpeptidase GO=Molecular Function: penicillin binding (GO:0008658), Biological Process: peptidoglycan-based cell wall biogenesis (GO:0009273)) ; IPRSCAN: no description (db=Gene3D db_id=G3DSA:3.40.710.10 from=1 to=82 evalue=3.1e-11 interpro_id=IPR012338 interpro_description=Beta-lactamase/transpeptidase-like) ; GENE: 213067..213324 + ( gc_cont=0.585) ; C"
                     /EC_number="2.4.1.129"
     CDS             complement(213317..214552)
                     /gene="bcv:Bcav_0027"
                     /gene_comment="B"
                     /locus_tag="DORA20.03_00211"
                     /product="bcv:Bcav_0027 serine/threonine protein kinase; K08884 serine/threonine protein kinase, bacterial [EC:2.7.11.1] (db=KEGG) (RBH) B"
                     /note="[goid GO:0004713] [goid GO:0005524] [goid GO:0004672] [goid GO:0016772] [goid GO:0006468] [goid GO:0004674] [koid KO:K08884] DORA20.03_00211 bcv:Bcav_0027 serine/threonine protein kinase; K08884 serine/threonine protein kinase, bacterial [EC:2.7.11.1] (db=KEGG) (RBH) ## RBH: UniRef90_E6KSS3 Putative uncharacterized protein n=1 Tax=Actinomyces sp. oral taxon 180 str. F0310 RepID=E6KSS3_9ACTO (db=UNIREF) ; RBH: UniRef90_E6KSS3 Putative uncharacterized protein n=1 Tax=Actinomyces sp. oral taxon 180 str. F0310 RepID=E6KSS3_9ACTO (db=UNIREF) ; BLAST: serine/threonine protein kinase; K08884 serine/threonine protein kinase, bacterial [EC:2.7.11.1] (db=KEGG evalue=0.0 bit_score=307.0 identity=51.6 coverage=75.97087378640776) ; BLAST: Putative uncharacterized protein n=1 Tax=Actinomyces sp. oral taxon 180 str. F0310 RepID=E6KSS3_9ACTO (db=UNIREF evalue=0.0 bit_score=316.0 identity=48.0 coverage=82.76699029126213) ; IPRSCAN: PROTEIN_KINASE_ST (db=PatternScan db_id=PS00108 from=171 to=183 evalue=0.0 interpro_id=IPR008271 interpro_description=Serine/threonine-protein kinase, active site GO=Molecular Function: protein serine/threonine kinase activity (GO:0004674), Biological Process: protein phosphorylation (GO:0006468)) ; IPRSCAN: Protein kinase-like (PK-like) (db=superfamily db_id=SSF56112 from=38 to=303 evalue=1.5e-71 interpro_id=IPR011009 interpro_description=Protein kinase-like domain GO=Molecular Function: transferase activity, transferring phosphorus-containing groups (GO:0016772)) ; IPRSCAN: MAPKK-RELATED SERINE/THREONINE PROTEIN KINASES (db=HMMPanther db_id=PTHR22986 from=51 to=392 evalue=2.3e-51) ; IPRSCAN: no description (db=HMMSmart db_id=SM00220 from=52 to=305 evalue=2.9e-50 interpro_id=IPR002290 interpro_description=Serine/threonine- / dual-specificity protein kinase, catalytic domain GO=Molecular Function: protein kinase activity (GO:0004672), Molecular Function: ATP binding (GO:0005524), Biological Process: protein phosphorylation (GO:0006468)) ; IPRSCAN: (db=HMMPfam db_id=PF00069 from=54 to=302 evalue=8.7e-47 interpro_id=IPR000719 interpro_description=Protein kinase, catalytic domain GO=Molecular Function: protein kinase activity (GO:0004672), Molecular Function: ATP binding (GO:0005524), Biological Process: protein phosphorylation (GO:0006468)) ; IPRSCAN: no description (db=Gene3D db_id=G3DSA:1.10.510.10 from=104 to=301 evalue=4.7e-45) ; IPRSCAN: no description (db=HMMSmart db_id=SM00219 from=52 to=305 evalue=9.0e-09 interpro_id=IPR020635 interpro_description=Tyrosine-protein kinase, catalytic domain GO=Molecular Function: protein tyrosine kinase activity (GO:0004713), Biological Process: protein phosphorylation (GO:0006468)) ; IPRSCAN: PROTEIN_KINASE_DOM (db=ProfileScan db_id=PS50011 from=52 to=312 evalue=38.138 interpro_id=IPR000719 interpro_description=Protein kinase, catalytic domain GO=Molecular Function: protein kinase activity (GO:0004672), Molecular Function: ATP binding (GO:0005524), Biological Process: protein phosphorylation (GO:0006468)) ; IPRSCAN: coiled-coil (db=Coil db_id=coil from=298 to=319 evalue=NA) ; IPRSCAN: seg (db=Seg db_id=seg from=25 to=38) ; IPRSCAN: seg (db=Seg db_id=seg from=320 to=333) ; IPRSCAN: seg (db=Seg db_id=seg from=397 to=409) ; GENE: 213317..214552 + ( gc_cont=0.553) ; B"
                     /EC_number="2.7.11.1"
     CDS             complement(214494..214949)
                     /gene="seg"
                     /gene_comment="D"
                     /locus_tag="DORA20.03_00212"
                     /product="seg (db=Seg db_id=seg from=4 to=17) (IPRSCAN) D"
                     /note="DORA20.03_00212 seg (db=Seg db_id=seg from=4 to=17) (IPRSCAN) ## IPRSCAN: seg (db=Seg db_id=seg from=23 to=33) ; IPRSCAN: seg (db=Seg db_id=seg from=129 to=151) ; GENE: 214494..214949 + ( gc_cont=0.686) ; D"
     CDS             complement(215284..217107)
                     /gene="mcu:HMPREF0573_10646"
                     /gene_comment="B"
                     /locus_tag="DORA20.03_00213"
                     /product="mcu:HMPREF0573_10646 pknB; putative non-specific serine/threonine protein kinase (EC:2.7.11.1); K08884 serine/threonine protein kinase, bacterial [EC:2.7.11.1] (db=KEGG) (RBH) B"
                     /note="[goid GO:0004713] [goid GO:0008658] [goid GO:0004672] [goid GO:0016772] [goid GO:0005524] [goid GO:0006468] [goid GO:0004674] [koid KO:K08884] DORA20.03_00213 mcu:HMPREF0573_10646 pknB; putative non-specific serine/threonine protein kinase (EC:2.7.11.1); K08884 serine/threonine protein kinase, bacterial [EC:2.7.11.1] (db=KEGG) (RBH) ## RBH: UniRef90_C0VY20 Possible non-specific serine/threonine protein kinase n=1 Tax=Actinomyces coleocanis DSM 15436 RepID=C0VY20_9ACTO (db=UNIREF) ; RBH: UniRef90_C0VY20 Possible non-specific serine/threonine protein kinase n=1 Tax=Actinomyces coleocanis DSM 15436 RepID=C0VY20_9ACTO (db=UNIREF) ; BLAST: pknB; putative non-specific serine/threonine protein kinase (EC:2.7.11.1); K08884 serine/threonine protein kinase, bacterial [EC:2.7.11.1] (db=KEGG evalue=0.0 bit_score=549.0 identity=48.6 coverage=99.67105263157895) ; BLAST: Possible non-specific serine/threonine protein kinase n=1 Tax=Actinomyces coleocanis DSM 15436 RepID=C0VY20_9ACTO (db=UNIREF evalue=0.0 bit_score=575.0 identity=50.2 coverage=99.50657894736842) ; IPRSCAN: PROTEIN_KINASE_ST (db=PatternScan db_id=PS00108 from=141 to=153 evalue=0.0 interpro_id=IPR008271 interpro_description=Serine/threonine-protein kinase, active site GO=Molecular Function: protein serine/threonine kinase activity (GO:0004674), Biological Process: protein phosphorylation (GO:0006468)) ; IPRSCAN: PROTEIN_KINASE_ATP (db=PatternScan db_id=PS00107 from=19 to=42 evalue=0.0 interpro_id=IPR017441 interpro_description=Protein kinase, ATP binding site GO=Molecular Function: ATP binding (GO:0005524)) ; IPRSCAN: Protein kinase-like (PK-like) (db=superfamily db_id=SSF56112 from=4 to=312 evalue=2.7e-76 interpro_id=IPR011009 interpro_description=Protein kinase-like domain GO=Molecular Function: transferase activity, transferring phosphorus-containing groups (GO:0016772)) ; IPRSCAN: no description (db=HMMSmart db_id=SM00220 from=13 to=281 evalue=4.5e-64 interpro_id=IPR002290 interpro_description=Serine/threonine- / dual-specificity protein kinase, catalytic domain GO=Molecular Function: protein kinase activity (GO:0004672), Molecular Function: ATP binding (GO:0005524), Biological Process: protein phosphorylation (GO:0006468)) ; IPRSCAN: (db=HMMPfam db_id=PF00069 from=13 to=271 evalue=2.3e-53 interpro_id=IPR000719 interpro_description=Protein kinase, catalytic domain GO=Molecular Function: protein kinase activity (GO:0004672), Molecular Function: ATP binding (GO:0005524), Biological Process: protein phosphorylation (GO:0006468)) ; IPRSCAN: MAPKK-RELATED SERINE/THREONINE PROTEIN KINASES (db=HMMPanther db_id=PTHR22986 from=12 to=284 evalue=1.9e-52) ; IPRSCAN: no description (db=Gene3D db_id=G3DSA:1.10.510.10 from=103 to=286 evalue=7.9e-50) ; IPRSCAN: no description (db=Gene3D db_id=G3DSA:3.30.200.20 from=5 to=101 evalue=2.6e-21) ; IPRSCAN: no description (db=HMMSmart db_id=SM00740 from=442 to=509 evalue=1.2e-16 interpro_id=IPR005543 interpro_description=PASTA GO=Molecular Function: penicillin binding (GO:0008658)) ; IPRSCAN: (db=HMMPfam db_id=PF03793 from=446 to=508 evalue=2.4e-15 interpro_id=IPR005543 interpro_description=PASTA GO=Molecular Function: penicillin binding (GO:0008658)) ; IPRSCAN: (db=HMMPfam db_id=PF03793 from=382 to=440 evalue=1.5e-12 interpro_id=IPR005543 interpro_description=PASTA GO=Molecular Function: penicillin binding (GO:0008658)) ; IPRSCAN: no description (db=HMMSmart db_id=SM00219 from=13 to=280 evalue=2.9e-11 interpro_id=IPR020635 interpro_description=Tyrosine-protein kinase, catalytic domain GO=Molecular Function: protein tyrosine kinase activity (GO:0004713), Biological Process: protein phosphorylation (GO:0006468)) ; IPRSCAN: no description (db=HMMSmart db_id=SM00740 from=373 to=441 evalue=1.1e-10 interpro_id=IPR005543 interpro_description=PASTA GO=Molecular Function: penicillin binding (GO:0008658)) ; IPRSCAN: (db=HMMPfam db_id=PF03793 from=519 to=574 evalue=2.0e-06 interpro_id=IPR005543 interpro_description=PASTA GO=Molecular Function: penicillin binding (GO:0008658)) ; IPRSCAN: Penicillin-binding protein 2x (pbp-2x), c-terminal domain (db=superfamily db_id=SSF54184 from=445 to=509 evalue=6.1e-05) ; IPRSCAN: Penicillin-binding protein 2x (pbp-2x), c-terminal domain (db=superfamily db_id=SSF54184 from=376 to=441 evalue=0.0069) ; IPRSCAN: no description (db=HMMSmart db_id=SM00740 from=513 to=574 evalue=0.49 interpro_id=IPR005543 interpro_description=PASTA GO=Molecular Function: penicillin binding (GO:0008658)) ; IPRSCAN: PASTA (db=ProfileScan db_id=PS51178 from=510 to=574 evalue=7.623 interpro_id=IPR005543 interpro_description=PASTA GO=Molecular Function: penicillin binding (GO:0008658)) ; IPRSCAN: PASTA (db=ProfileScan db_id=PS51178 from=373 to=441 evalue=12.278 interpro_id=IPR005543 interpro_description=PASTA GO=Molecular Function: penicillin binding (GO:0008658)) ; IPRSCAN: PASTA (db=ProfileScan db_id=PS51178 from=442 to=509 evalue=15.004 interpro_id=IPR005543 interpro_description=PASTA GO=Molecular Function: penicillin binding (GO:0008658)) ; IPRSCAN: PROTEIN_KINASE_DOM (db=ProfileScan db_id=PS50011 from=13 to=281 evalue=40.824 interpro_id=IPR000719 interpro_description=Protein kinase, catalytic domain GO=Molecular Function: protein kinase activity (GO:0004672), Molecular Function: ATP binding (GO:0005524), Biological Process: protein phosphorylation (GO:0006468)) ; IPRSCAN: seg (db=Seg db_id=seg from=596 to=605) ; IPRSCAN: seg (db=Seg db_id=seg from=575 to=593) ; IPRSCAN: transmembrane_regions (db=TMHMM db_id=tmhmm from=345 to=367) ; IPRSCAN: seg (db=Seg db_id=seg from=329 to=343) ; IPRSCAN: seg (db=Seg db_id=seg from=292 to=303) ; IPRSCAN: seg (db=Seg db_id=seg from=345 to=367) ; GENE: 215284..217107 + ( gc_cont=0.547) ; B"
                     /EC_number="2.7.11.1"
     CDS             complement(217173..217367)
                     /gene="hypothetical"
                     /gene_comment="C"
                     /locus_tag="DORA20.03_00214"
                     /product="hypothetical protein (db=KEGG evalue=2.0e-07 bit_score=60.0 identity=42.0 coverage=75.38461538461539) (BLAST) C"
                     /note="DORA20.03_00214 hypothetical protein (db=KEGG evalue=2.0e-07 bit_score=60.0 identity=42.0 coverage=75.38461538461539) (BLAST) ## BLAST: Putative uncharacterized protein n=1 Tax=Isoptericola variabilis 225 RepID=F6FQ82_ISOV2 (db=UNIREF evalue=2.6e-07 bit_score=60.0 identity=42.0 coverage=75.38461538461539) ; IPRSCAN: transmembrane_regions (db=TMHMM db_id=tmhmm from=15 to=37) ; GENE: 217173..217367 - ( gc_cont=0.554) ; C"
     CDS             complement(217355..218107)
                     /gene="sortase"
                     /gene_comment="C"
                     /locus_tag="DORA20.03_00215"
                     /product="sortase family protein; K07284 sortase A [EC:3.4.22.70] (db=KEGG evalue=0.0 bit_score=225.0 identity=45.2 coverage=87.25099601593625) (BLAST) C"
                     /note="[koid KO:K07284] DORA20.03_00215 sortase family protein; K07284 sortase A [EC:3.4.22.70] (db=KEGG evalue=0.0 bit_score=225.0 identity=45.2 coverage=87.25099601593625) (BLAST) ## BLAST: Sortase family protein n=4 Tax=Mobiluncus mulieris RepID=E1MD96_9ACTO (db=UNIREF evalue=0.0 bit_score=226.0 identity=45.2 coverage=87.25099601593625) ; IPRSCAN: Sortase (db=superfamily db_id=SSF63817 from=80 to=233 evalue=4.0e-25 interpro_id=IPR023365 interpro_description=Peptidase C60A/B, sortase domain) ; IPRSCAN: (db=HMMPfam db_id=PF04203 from=97 to=224 evalue=8.0e-24 interpro_id=IPR005754 interpro_description=Peptidase C60, sortase A/B) ; IPRSCAN: no description (db=Gene3D db_id=G3DSA:2.40.260.10 from=88 to=233 evalue=1.8e-18 interpro_id=IPR023365 interpro_description=Peptidase C60A/B, sortase domain) ; IPRSCAN: sortase_fam: sortase family protein (db=HMMTigr db_id=TIGR01076 from=95 to=236 evalue=1.1e-10 interpro_id=IPR005754 interpro_description=Peptidase C60, sortase A/B) ; IPRSCAN: transmembrane_regions (db=TMHMM db_id=tmhmm from=21 to=43) ; GENE: 217355..218107 - ( gc_cont=0.519) ; C"
                     /EC_number="3.4.22.70"
     CDS             complement(218260..218529)
                     /gene="hypothetical"
                     /gene_comment="C"
                     /locus_tag="DORA20.03_00216"
                     /product="hypothetical protein (db=KEGG evalue=4.3e-16 bit_score=89.0 identity=44.9 coverage=97.77777777777777) (BLAST) C"
                     /note="DORA20.03_00216 hypothetical protein (db=KEGG evalue=4.3e-16 bit_score=89.0 identity=44.9 coverage=97.77777777777777) (BLAST) ## BLAST: Putative uncharacterized protein n=3 Tax=Actinomyces RepID=E6KSS9_9ACTO (db=UNIREF evalue=1.6e-18 bit_score=97.0 identity=49.4 coverage=93.33333333333333) ; IPRSCAN: (db=HMMPfam db_id=PF06781 from=1 to=89 evalue=5.5e-25 interpro_id=IPR009619 interpro_description=Uncharacterised protein family UPF0233) ; IPRSCAN: seg (db=Seg db_id=seg from=39 to=52) ; IPRSCAN: transmembrane_regions (db=TMHMM db_id=tmhmm from=66 to=88) ; IPRSCAN: seg (db=Seg db_id=seg from=71 to=86) ; IPRSCAN: transmembrane_regions (db=TMHMM db_id=tmhmm from=34 to=56) ; GENE: 218260..218529 + ( gc_cont=0.533) ; C"
     CDS             complement(218762..219754)
                     /gene="pfr:PFREUD_19030"
                     /gene_comment="B"
                     /locus_tag="DORA20.03_00217"
                     /product="pfr:PFREUD_19030 iolG1; myo-inositol 2-dehydrogenase (EC:1.1.1.18); K00010 myo-inositol 2-dehydrogenase [EC:1.1.1.18] (db=KEGG) (RBH) B"
                     /note="[goid GO:0055114] [goid GO:0008152] [goid GO:0016491] [goid GO:0000166] [koid KO:K00010] DORA20.03_00217 pfr:PFREUD_19030 iolG1; myo-inositol 2-dehydrogenase (EC:1.1.1.18); K00010 myo-inositol 2-dehydrogenase [EC:1.1.1.18] (db=KEGG) (RBH) ## RBH: UniRef90_C0W6K5 Inositol 2-dehydrogenase n=1 Tax=Actinomyces urogenitalis DSM 15434 RepID=C0W6K5_9ACTO (db=UNIREF) ; RBH: UniRef90_C0W6K5 Inositol 2-dehydrogenase n=1 Tax=Actinomyces urogenitalis DSM 15434 RepID=C0W6K5_9ACTO (db=UNIREF) ; BLAST: iolG1; myo-inositol 2-dehydrogenase (EC:1.1.1.18); K00010 myo-inositol 2-dehydrogenase [EC:1.1.1.18] (db=KEGG evalue=0.0 bit_score=394.0 identity=59.8 coverage=98.18731117824774) ; BLAST: Inositol 2-dehydrogenase n=1 Tax=Actinomyces urogenitalis DSM 15434 RepID=C0W6K5_9ACTO (db=UNIREF evalue=0.0 bit_score=394.0 identity=59.6 coverage=98.79154078549848) ; IPRSCAN: OXIDOREDUCTASES (db=HMMPanther db_id=PTHR22604 from=51 to=330 evalue=7.3e-61) ; IPRSCAN: OXIDOREDUCTASE (db=HMMPanther db_id=PTHR22604:SF14 from=51 to=330 evalue=7.3e-61) ; IPRSCAN: NAD(P)-binding Rossmann-fold domains (db=superfamily db_id=SSF51735 from=2 to=189 evalue=5.2e-45) ; IPRSCAN: no description (db=Gene3D db_id=G3DSA:3.40.50.720 from=1 to=146 evalue=8.7e-40 interpro_id=IPR016040 interpro_description=NAD(P)-binding domain GO=Molecular Function: nucleotide binding (GO:0000166)) ; IPRSCAN: Glyceraldehyde-3-phosphate dehydrogenase-like, C-terminal domain (db=superfamily db_id=SSF55347 from=124 to=264 evalue=4.2e-28) ; IPRSCAN: (db=HMMPfam db_id=PF01408 from=2 to=120 evalue=1.5e-22 interpro_id=IPR000683 interpro_description=Oxidoreductase, N-terminal GO=Molecular Function: oxidoreductase activity (GO:0016491)) ; IPRSCAN: (db=HMMPfam db_id=PF02894 from=132 to=234 evalue=5.6e-09 interpro_id=IPR004104 interpro_description=Oxidoreductase, C-terminal GO=Biological Process: metabolic process (GO:0008152), Molecular Function: oxidoreductase activity (GO:0016491), Biological Process: oxidation-reduction process (GO:0055114)) ; IPRSCAN: seg (db=Seg db_id=seg from=307 to=322) ; GENE: 218762..219754 + ( gc_cont=0.527) ; B"
                     /EC_number="1.1.1.18"
     CDS             complement(219924..220787)
                     /gene="pac:PPA0468"
                     /gene_comment="B"
                     /locus_tag="DORA20.03_00218"
                     /product="pac:PPA0468 myo-inositol catabolism protein; K03335 inosose dehydratase [EC:4.2.1.44] (db=KEGG) (RBH) B"
                     /note="[koid KO:K03335] DORA20.03_00218 pac:PPA0468 myo-inositol catabolism protein; K03335 inosose dehydratase [EC:4.2.1.44] (db=KEGG) (RBH) ## RBH: UniRef90_G4CV68 Family 2 AP endonuclease n=1 Tax=Propionibacterium avidum ATCC 25577 RepID=G4CV68_9ACTO (db=UNIREF) ; RBH: UniRef90_G4CV68 Family 2 AP endonuclease n=1 Tax=Propionibacterium avidum ATCC 25577 RepID=G4CV68_9ACTO (db=UNIREF) ; BLAST: myo-inositol catabolism protein; K03335 inosose dehydratase [EC:4.2.1.44] (db=KEGG evalue=0.0 bit_score=459.0 identity=74.0 coverage=98.61111111111111) ; BLAST: Family 2 AP endonuclease n=1 Tax=Propionibacterium avidum ATCC 25577 RepID=G4CV68_9ACTO (db=UNIREF evalue=0.0 bit_score=462.0 identity=74.5 coverage=98.95833333333334) ; IPRSCAN: Xylose isomerase-like (db=superfamily db_id=SSF51658 from=22 to=287 evalue=1.3e-46 interpro_id=IPR013022 interpro_description=Xylose isomerase-like, TIM barrel domain) ; IPRSCAN: no description (db=Gene3D db_id=G3DSA:3.20.20.150 from=20 to=256 evalue=5.8e-29 interpro_id=IPR013022 interpro_description=Xylose isomerase-like, TIM barrel domain) ; IPRSCAN: (db=HMMPfam db_id=PF01261 from=28 to=235 evalue=7.5e-26 interpro_id=IPR012307 interpro_description=Xylose isomerase, TIM barrel domain) ; IPRSCAN: HYDROXYPYRUVATE ISOMERASE (db=HMMPanther db_id=PTHR12110 from=1 to=256 evalue=2.2e-10) ; GENE: 219924..220787 + ( gc_cont=0.542) ; B"
                     /EC_number="4.2.1.44"
    rRNA             complement(221086..221256)
                     /gene="rpmG;"
                     /gene_comment="C"
                     /locus_tag="DORA20.03_00219"
                     /product="rpmG; 50S ribosomal protein L33; K02913 large subunit ribosomal protein L33 (db=KEGG evalue=2.3e-23 bit_score=112.0 identity=89.3 coverage=96.49122807017544) (BLAST) C"
                     /note="[goid GO:0006412] [goid GO:0005840] [goid GO:0005622] [goid GO:0003735] [koid KO:K02913] DORA20.03_00219 rpmG; 50S ribosomal protein L33; K02913 large subunit ribosomal protein L33 (db=KEGG evalue=2.3e-23 bit_score=112.0 identity=89.3 coverage=96.49122807017544) (BLAST) ## BLAST: 50S ribosomal protein L33 n=8 Tax=Mobiluncus RepID=E0N2T4_9ACTO (db=UNIREF evalue=3.0e-23 bit_score=112.0 identity=89.3 coverage=96.49122807017544) ; IPRSCAN: RIBOSOMAL_L33 (db=PatternScan db_id=PS00582 from=24 to=43 evalue=0.0 interpro_id=IPR018264 interpro_description=Ribosomal protein L33, conserved site GO=Molecular Function: structural constituent of ribosome (GO:0003735), Cellular Component: intracellular (GO:0005622), Cellular Component: ribosome (GO:0005840), Biological Process: translation (GO:0006412)) ; IPRSCAN: rpmG_bact: ribosomal protein L33 (db=HMMTigr db_id=TIGR01023 from=1 to=56 evalue=1.8e-24 interpro_id=IPR001705 interpro_description=Ribosomal protein L33 GO=Molecular Function: structural constituent of ribosome (GO:0003735), Cellular Component: intracellular (GO:0005622), Cellular Component: ribosome (GO:0005840), Biological Process: translation (GO:0006412)) ; IPRSCAN: (db=HMMPfam db_id=PF00471 from=9 to=56 evalue=3.5e-24 interpro_id=IPR001705 interpro_description=Ribosomal protein L33 GO=Molecular Function: structural constituent of ribosome (GO:0003735), Cellular Component: intracellular (GO:0005622), Cellular Component: ribosome (GO:0005840), Biological Process: translation (GO:0006412)) ; IPRSCAN: Zn-binding ribosomal proteins (db=superfamily db_id=SSF57829 from=5 to=56 evalue=1.3e-19 interpro_id=IPR011332 interpro_description=Ribosomal protein, zinc-binding domain GO=Molecular Function: structural constituent of ribosome (GO:0003735), Cellular Component: intracellular (GO:0005622), Cellular Component: ribosome (GO:0005840), Biological Process: translation (GO:0006412)) ; IPRSCAN: Ribosomal_L33 (db=HAMAP db_id=MF_00294 from=8 to=56 evalue=19.9 interpro_id=IPR001705 interpro_description=Ribosomal protein L33 GO=Molecular Function: structural constituent of ribosome (GO:0003735), Cellular Component: intracellular (GO:0005622), Cellular Component: ribosome (GO:0005840), Biological Process: translation (GO:0006412)) ; GENE: 221086..221256 - ( gc_cont=0.520) ; C"
     CDS             complement(24197..25108)
                     /gene="mcu:HMPREF0573_10116"
                     /gene_comment="B"
                     /locus_tag="DORA20.03_00022"
                     /product="mcu:HMPREF0573_10116 hypothetical protein (db=KEGG) (RBH) B"
                     /note="[goid GO:0008976] [goid GO:0006793] [goid GO:0005575] DORA20.03_00022 mcu:HMPREF0573_10116 hypothetical protein (db=KEGG) (RBH) ## RBH: UniRef90_C2KR34 Polyphosphate kinase 2 n=4 Tax=Mobiluncus mulieris RepID=C2KR34_9ACTO (db=UNIREF) ; RBH: UniRef90_C2KR34 Polyphosphate kinase 2 n=4 Tax=Mobiluncus mulieris RepID=C2KR34_9ACTO (db=UNIREF) ; BLAST: hypothetical protein (db=KEGG evalue=0.0 bit_score=433.0 identity=73.9 coverage=90.13157894736842) ; BLAST: Polyphosphate kinase 2 n=4 Tax=Mobiluncus mulieris RepID=C2KR34_9ACTO (db=UNIREF evalue=0.0 bit_score=445.0 identity=76.0 coverage=89.80263157894737) ; IPRSCAN: PPK2_P_aer: polyphosphate kinase (db=HMMTigr db_id=TIGR03707 from=18 to=247 evalue=1.1e-168 interpro_id=IPR022486 interpro_description=Polyphosphate kinase 2, PA0141 GO=Cellular Component: cellular_component (GO:0005575), Biological Process: phosphorus metabolic process (GO:0006793), Molecular Function: polyphosphate kinase activity (GO:0008976)) ; IPRSCAN: Predicted polyphosphate kinase 2 (db=HMMPIR db_id=PIRSF028756 from=1 to=276 evalue=3.6e-162 interpro_id=IPR016898 interpro_description=Polyphosphate kinase 2) ; IPRSCAN: (db=HMMPfam db_id=PF03976 from=21 to=244 evalue=3.0e-103 interpro_id=IPR022488 interpro_description=Polyphosphate kinase-2-related) ; IPRSCAN: P-loop containing nucleoside triphosphate hydrolases (db=superfamily db_id=SSF52540 from=49 to=245 evalue=1.3e-30) ; IPRSCAN: coiled-coil (db=Coil db_id=coil from=281 to=302 evalue=NA) ; GENE: 24197..25108 + ( gc_cont=0.503) ; B"
     CDS             complement(221769..224183)
                     /gene="hypothetical"
                     /gene_comment="C"
                     /locus_tag="DORA20.03_00220"
                     /product="hypothetical protein (db=KEGG evalue=0.0 bit_score=208.0 identity=25.3 coverage=87.82608695652175) (BLAST) C"
                     /note="DORA20.03_00220 hypothetical protein (db=KEGG evalue=0.0 bit_score=208.0 identity=25.3 coverage=87.82608695652175) (BLAST) ## BLAST: Putative uncharacterized protein n=1 Tax=Kineococcus radiotolerans SRS30216 RepID=A6W4J3_KINRD (db=UNIREF evalue=0.0 bit_score=208.0 identity=25.3 coverage=87.82608695652175) ; IPRSCAN: transmembrane_regions (db=TMHMM db_id=tmhmm from=52 to=70) ; IPRSCAN: transmembrane_regions (db=TMHMM db_id=tmhmm from=393 to=415) ; IPRSCAN: transmembrane_regions (db=TMHMM db_id=tmhmm from=428 to=450) ; IPRSCAN: transmembrane_regions (db=TMHMM db_id=tmhmm from=473 to=495) ; IPRSCAN: transmembrane_regions (db=TMHMM db_id=tmhmm from=508 to=530) ; IPRSCAN: transmembrane_regions (db=TMHMM db_id=tmhmm from=557 to=579) ; IPRSCAN: transmembrane_regions (db=TMHMM db_id=tmhmm from=586 to=608) ; IPRSCAN: transmembrane_regions (db=TMHMM db_id=tmhmm from=637 to=654) ; IPRSCAN: transmembrane_regions (db=TMHMM db_id=tmhmm from=693 to=715) ; IPRSCAN: transmembrane_regions (db=TMHMM db_id=tmhmm from=767 to=789) ; IPRSCAN: seg (db=Seg db_id=seg from=52 to=65) ; IPRSCAN: seg (db=Seg db_id=seg from=398 to=414) ; IPRSCAN: seg (db=Seg db_id=seg from=451 to=466) ; IPRSCAN: seg (db=Seg db_id=seg from=477 to=495) ; IPRSCAN: seg (db=Seg db_id=seg from=518 to=528) ; IPRSCAN: seg (db=Seg db_id=seg from=540 to=547) ; IPRSCAN: seg (db=Seg db_id=seg from=559 to=577) ; GENE: 221769..224183 - ( gc_cont=0.535) ; C"
     CDS             complement(224454..225212)
                     /gene="UniRef90_D4U1L7"
                     /gene_comment="B"
                     /locus_tag="DORA20.03_00221"
                     /product="UniRef90_D4U1L7 ABC-type amino acid transport system, secreted component n=2 Tax=Actinomyces odontolyticus RepID=D4U1L7_9ACTO (db=UNIREF) (RBH) B"
                     /note="[goid GO:0030288] [goid GO:0006810] [goid GO:0005215] [koid KO:K02030] DORA20.03_00221 UniRef90_D4U1L7 ABC-type amino acid transport system, secreted component n=2 Tax=Actinomyces odontolyticus RepID=D4U1L7_9ACTO (db=UNIREF) (RBH) ## BLAST: ABC transporter ATP-binding protein; K02030 polar amino acid transport system substrate-binding protein (db=KEGG evalue=0.0 bit_score=257.0 identity=48.6 coverage=98.81422924901186) ; BLAST: ABC-type amino acid transport system, secreted component n=2 Tax=Actinomyces odontolyticus RepID=D4U1L7_9ACTO (db=UNIREF evalue=0.0 bit_score=301.0 identity=55.2 coverage=99.2094861660079) ; IPRSCAN: SBP_BACTERIAL_3 (db=PatternScan db_id=PS01039 from=34 to=47 evalue=0.0 interpro_id=IPR018313 interpro_description=Extracellular solute-binding protein, family 3, conserved site GO=Molecular Function: transporter activity (GO:0005215), Biological Process: transport (GO:0006810), Cellular Component: outer membrane-bounded periplasmic space (GO:0030288)) ; IPRSCAN: (db=HMMPfam db_id=PF00497 from=11 to=234 evalue=1.8e-44 interpro_id=IPR001638 interpro_description=Extracellular solute-binding protein, family 3 GO=Molecular Function: transporter activity (GO:0005215), Biological Process: transport (GO:0006810), Cellular Component: outer membrane-bounded periplasmic space (GO:0030288)) ; IPRSCAN: Periplasmic binding protein-like II (db=superfamily db_id=SSF53850 from=3 to=240 evalue=8.7e-41) ; IPRSCAN: no description (db=HMMSmart db_id=SM00062 from=10 to=238 evalue=6.2e-32 interpro_id=IPR001638 interpro_description=Extracellular solute-binding protein, family 3 GO=Molecular Function: transporter activity (GO:0005215), Biological Process: transport (GO:0006810), Cellular Component: outer membrane-bounded periplasmic space (GO:0030288)) ; IPRSCAN: no description (db=Gene3D db_id=G3DSA:3.40.190.10 from=6 to=143 evalue=2.7e-17) ; IPRSCAN: seg (db=Seg db_id=seg from=209 to=221) ; GENE: 224454..225212 + ( gc_cont=0.506) ; B"
     CDS             complement(225237..226193)
                     /gene="xce:Xcel_0100"
                     /gene_comment="B"
                     /locus_tag="DORA20.03_00222"
                     /product="xce:Xcel_0100 polar amino acid ABC transporter permease; K02029 polar amino acid transport system permease protein (db=KEGG) (RBH) B"
                     /note="[goid GO:0016021] [goid GO:0016020] [goid GO:0006810] [goid GO:0005215] [koid KO:K02029] DORA20.03_00222 xce:Xcel_0100 polar amino acid ABC transporter permease; K02029 polar amino acid transport system permease protein (db=KEGG) (RBH) ## RBH: UniRef90_E7NBY7 ABC transporter, permease protein n=6 Tax=Actinomyces RepID=E7NBY7_9ACTO (db=UNIREF) ; RBH: UniRef90_E7NBY7 ABC transporter, permease protein n=6 Tax=Actinomyces RepID=E7NBY7_9ACTO (db=UNIREF) ; BLAST: polar amino acid ABC transporter permease; K02029 polar amino acid transport system permease protein (db=KEGG evalue=0.0 bit_score=390.0 identity=62.2 coverage=94.67084639498434) ; BLAST: ABC transporter, permease protein n=6 Tax=Actinomyces RepID=E7NBY7_9ACTO (db=UNIREF evalue=0.0 bit_score=393.0 identity=61.7 coverage=97.17868338557993) ; IPRSCAN: (db=HMMPfam db_id=PF00528 from=79 to=276 evalue=1.6e-18 interpro_id=IPR000515 interpro_description=Binding-protein-dependent transport systems inner membrane component GO=Molecular Function: transporter activity (GO:0005215), Biological Process: transport (GO:0006810), Cellular Component: membrane (GO:0016020)) ; IPRSCAN: HEQRo_perm_3TM: amino ABC transporter, (db=HMMTigr db_id=TIGR01726 from=57 to=173 evalue=1.5e-17 interpro_id=IPR010065 interpro_description=Amino acid ABC transporter, permease protein, 3-TM domain, His/Glu/Gln/Arg/opine family GO=Molecular Function: transporter activity (GO:0005215), Biological Process: transport (GO:0006810), Cellular Component: integral to membrane (GO:0016021)) ; IPRSCAN: ABC_TM1 (db=ProfileScan db_id=PS50928 from=65 to=272 evalue=18.531 interpro_id=IPR000515 interpro_description=Binding-protein-dependent transport systems inner membrane component GO=Molecular Function: transporter activity (GO:0005215), Biological Process: transport (GO:0006810), Cellular Component: membrane (GO:0016020)) ; IPRSCAN: transmembrane_regions (db=TMHMM db_id=tmhmm from=147 to=166) ; IPRSCAN: transmembrane_regions (db=TMHMM db_id=tmhmm from=20 to=42) ; IPRSCAN: transmembrane_regions (db=TMHMM db_id=tmhmm from=62 to=84) ; IPRSCAN: transmembrane_regions (db=TMHMM db_id=tmhmm from=247 to=269) ; IPRSCAN: seg (db=Seg db_id=seg from=24 to=38) ; IPRSCAN: transmembrane_regions (db=TMHMM db_id=tmhmm from=105 to=127) ; GENE: 225237..226193 + ( gc_cont=0.530) ; B"
     CDS             complement(226190..227035)
                     /gene="mcu:HMPREF0573_11600"
                     /gene_comment="B"
                     /locus_tag="DORA20.03_00223"
                     /product="mcu:HMPREF0573_11600 ABC transporter ATP-binding protein; K02028 polar amino acid transport system ATP-binding protein [EC:3.6.3.21] (db=KEGG) (RBH) B"
                     /note="[goid GO:0017111] [goid GO:0000166] [goid GO:0016887] [goid GO:0005524] [koid KO:K02028] DORA20.03_00223 mcu:HMPREF0573_11600 ABC transporter ATP-binding protein; K02028 polar amino acid transport system ATP-binding protein [EC:3.6.3.21] (db=KEGG) (RBH) ## RBH: UniRef90_C2KQC4 ABC superfamily ATP binding cassette transporter, ABC protein n=4 Tax=Mobiluncus mulieris RepID=C2KQC4_9ACTO (db=UNIREF) ; RBH: UniRef90_C2KQC4 ABC superfamily ATP binding cassette transporter, ABC protein n=4 Tax=Mobiluncus mulieris RepID=C2KQC4_9ACTO (db=UNIREF) ; BLAST: ABC transporter ATP-binding protein; K02028 polar amino acid transport system ATP-binding protein [EC:3.6.3.21] (db=KEGG evalue=0.0 bit_score=355.0 identity=64.8 coverage=95.74468085106383) ; BLAST: ABC superfamily ATP binding cassette transporter, ABC protein n=4 Tax=Mobiluncus mulieris RepID=C2KQC4_9ACTO (db=UNIREF evalue=0.0 bit_score=366.0 identity=62.5 coverage=99.29078014184397) ; IPRSCAN: ABC_TRANSPORTER_1 (db=PatternScan db_id=PS00211 from=178 to=192 evalue=0.0 interpro_id=IPR017871 interpro_description=ABC transporter, conserved site GO=Molecular Function: ATP binding (GO:0005524), Molecular Function: ATPase activity (GO:0016887)) ; IPRSCAN: ATP BINDING CASSETE (ABC) TRANSPORTER (db=HMMPanther db_id=PTHR19222 from=12 to=280 evalue=2.4e-136) ; IPRSCAN: GLUTAMATE / GLUTAMINE ABC TRANSPORTER (db=HMMPanther db_id=PTHR19222:SF33 from=12 to=280 evalue=2.4e-136) ; IPRSCAN: no description (db=Gene3D db_id=G3DSA:3.40.50.300 from=6 to=279 evalue=3.4e-78) ; IPRSCAN: P-loop containing nucleoside triphosphate hydrolases (db=superfamily db_id=SSF52540 from=14 to=259 evalue=3.4e-71) ; IPRSCAN: (db=HMMPfam db_id=PF00005 from=100 to=206 evalue=2.4e-24 interpro_id=IPR003439 interpro_description=ABC transporter-like GO=Molecular Function: ATP binding (GO:0005524), Molecular Function: ATPase activity (GO:0016887)) ; IPRSCAN: no description (db=HMMSmart db_id=SM00382 from=36 to=254 evalue=1.1e-16 interpro_id=IPR003593 interpro_description=ATPase, AAA+ type, core GO=Molecular Function: nucleotide binding (GO:0000166), Molecular Function: nucleoside-triphosphatase activity (GO:0017111)) ; IPRSCAN: ABC_TRANSPORTER_2 (db=ProfileScan db_id=PS50893 from=12 to=277 evalue=31.886 interpro_id=IPR003439 interpro_description=ABC transporter-like GO=Molecular Function: ATP binding (GO:0005524), Molecular Function: ATPase activity (GO:0016887)) ; IPRSCAN: seg (db=Seg db_id=seg from=151 to=163) ; GENE: 226190..227035 + ( gc_cont=0.559) ; B"
                     /EC_number="3.6.3.21"
     CDS             complement(227047..228231)
                     /gene="hypothetical"
                     /gene_comment="C"
                     /locus_tag="DORA20.03_00224"
                     /product="hypothetical protein; K07133 (db=KEGG evalue=0.0 bit_score=383.0 identity=48.6 coverage=99.49367088607595) (BLAST) C"
                     /note="[koid KO:K07133] DORA20.03_00224 hypothetical protein; K07133 (db=KEGG evalue=0.0 bit_score=383.0 identity=48.6 coverage=99.49367088607595) (BLAST) ## BLAST: Putative uncharacterized protein n=1 Tax=Slackia exigua ATCC 700122 RepID=D0WHN0_9ACTN (db=UNIREF evalue=0.0 bit_score=423.0 identity=55.8 coverage=99.49367088607595) ; IPRSCAN: seg (db=Seg db_id=seg from=266 to=275) ; IPRSCAN: seg (db=Seg db_id=seg from=277 to=287) ; IPRSCAN: seg (db=Seg db_id=seg from=378 to=394) ; GENE: 227047..228231 - ( gc_cont=0.507) ; C"
     CDS             complement(228809..230704)
                     /gene="dsy:DSY3811"
                     /gene_comment="B"
                     /locus_tag="DORA20.03_00225"
                     /product="dsy:DSY3811 hypothetical protein; K06147 ATP-binding cassette, subfamily B, bacterial (db=KEGG) (RBH) B"
                     /note="[goid GO:0017111] [goid GO:0000166] [goid GO:0055085] [goid GO:0042626] [goid GO:0016021] [goid GO:0006810] [goid GO:0016887] [goid GO:0005524] [koid KO:K06147] DORA20.03_00225 dsy:DSY3811 hypothetical protein; K06147 ATP-binding cassette, subfamily B, bacterial (db=KEGG) (RBH) ## RBH: UniRef90_D0WS25 Efflux ABC transporter, permease/ATP-binding protein n=1 Tax=Actinomyces sp. oral taxon 848 str. F0332 RepID=D0WS25_9ACTO (db=UNIREF) ; RBH: UniRef90_D0WS25 Efflux ABC transporter, permease/ATP-binding protein n=1 Tax=Actinomyces sp. oral taxon 848 str. F0332 RepID=D0WS25_9ACTO (db=UNIREF) ; BLAST: hypothetical protein; K06147 ATP-binding cassette, subfamily B, bacterial (db=KEGG evalue=0.0 bit_score=597.0 identity=50.2 coverage=93.67088607594937) ; BLAST: Efflux ABC transporter, permease/ATP-binding protein n=1 Tax=Actinomyces sp. oral taxon 848 str. F0332 RepID=D0WS25_9ACTO (db=UNIREF evalue=0.0 bit_score=678.0 identity=55.7 coverage=97.62658227848101) ; IPRSCAN: ABC_TRANSPORTER_1 (db=PatternScan db_id=PS00211 from=525 to=539 evalue=0.0 interpro_id=IPR017871 interpro_description=ABC transporter, conserved site GO=Molecular Function: ATP binding (GO:0005524), Molecular Function: ATPase activity (GO:0016887)) ; IPRSCAN: ATP-BINDING CASSETTE TRANSPORTER (db=HMMPanther db_id=PTHR19242 from=23 to=630 evalue=8.2e-203) ; IPRSCAN: LIPID A EXPORT ATP-BINDING/PERMEASE PROTEIN MSBA (db=HMMPanther db_id=PTHR19242:SF91 from=23 to=630 evalue=8.2e-203) ; IPRSCAN: ABC transporter transmembrane region (db=superfamily db_id=SSF90123 from=1 to=372 evalue=1.0e-72 interpro_id=IPR011527 interpro_description=ABC transporter, transmembrane domain, type 1 GO=Molecular Function: ATP binding (GO:0005524), Biological Process: transport (GO:0006810), Cellular Component: integral to membrane (GO:0016021), Molecular Function: ATPase activity, coupled to transmembrane movement of substances (GO:0042626), Biological Process: transmembrane transport (GO:0055085)) ; IPRSCAN: no description (db=Gene3D db_id=G3DSA:3.40.50.300 from=354 to=620 evalue=2.9e-67) ; IPRSCAN: P-loop containing nucleoside triphosphate hydrolases (db=superfamily db_id=SSF52540 from=368 to=608 evalue=1.8e-57) ; IPRSCAN: (db=HMMPfam db_id=PF00664 from=68 to=342 evalue=6.4e-41 interpro_id=IPR001140 interpro_description=ABC transporter, transmembrane domain GO=Molecular Function: ATP binding (GO:0005524), Biological Process: transport (GO:0006810), Cellular Component: integral to membrane (GO:0016021), Molecular Function: ATPase activity, coupled to transmembrane movement of substances (GO:0042626), Biological Process: transmembrane transport (GO:0055085)) ; IPRSCAN: (db=HMMPfam db_id=PF00005 from=429 to=553 evalue=2.0e-19 interpro_id=IPR003439 interpro_description=ABC transporter-like GO=Molecular Function: ATP binding (GO:0005524), Molecular Function: ATPase activity (GO:0016887)) ; IPRSCAN: no description (db=HMMSmart db_id=SM00382 from=414 to=599 evalue=1.1e-17 interpro_id=IPR003593 interpro_description=ATPase, AAA+ type, core GO=Molecular Function: nucleotide binding (GO:0000166), Molecular Function: nucleoside-triphosphatase activity (GO:0017111)) ; IPRSCAN: ABC_TRANSPORTER_2 (db=ProfileScan db_id=PS50893 from=389 to=622 evalue=22.009 interpro_id=IPR003439 interpro_description=ABC transporter-like GO=Molecular Function: ATP binding (GO:0005524), Molecular Function: ATPase activity (GO:0016887)) ; IPRSCAN: ABC_TM1F (db=ProfileScan db_id=PS50929 from=68 to=354 evalue=50.919 interpro_id=IPR017940 interpro_description=ABC transporter, integral membrane type 1) ; IPRSCAN: seg (db=Seg db_id=seg from=65 to=76) ; IPRSCAN: transmembrane_regions (db=TMHMM db_id=tmhmm from=114 to=136) ; IPRSCAN: transmembrane_regions (db=TMHMM db_id=tmhmm from=67 to=89) ; IPRSCAN: transmembrane_regions (db=TMHMM db_id=tmhmm from=305 to=327) ; IPRSCAN: seg (db=Seg db_id=seg from=187 to=199) ; IPRSCAN: seg (db=Seg db_id=seg from=305 to=321) ; IPRSCAN: seg (db=Seg db_id=seg from=346 to=358) ; IPRSCAN: transmembrane_regions (db=TMHMM db_id=tmhmm from=179 to=201) ; IPRSCAN: transmembrane_regions (db=TMHMM db_id=tmhmm from=211 to=233) ; GENE: 228809..230704 - ( gc_cont=0.549) ; B"
     CDS             complement(230701..232482)
                     /gene="dsy:DSY3812"
                     /gene_comment="B"
                     /locus_tag="DORA20.03_00226"
                     /product="dsy:DSY3812 hypothetical protein; K06147 ATP-binding cassette, subfamily B, bacterial (db=KEGG) (RBH) B"
                     /note="[goid GO:0017111] [goid GO:0000166] [goid GO:0055085] [goid GO:0042626] [goid GO:0016021] [goid GO:0006810] [goid GO:0016887] [goid GO:0005524] [koid KO:K06147] DORA20.03_00226 dsy:DSY3812 hypothetical protein; K06147 ATP-binding cassette, subfamily B, bacterial (db=KEGG) (RBH) ## RBH: UniRef90_D0WS24 ABC transporter, permease/ATP-binding protein n=1 Tax=Actinomyces sp. oral taxon 848 str. F0332 RepID=D0WS24_9ACTO (db=UNIREF) ; RBH: UniRef90_D0WS24 ABC transporter, permease/ATP-binding protein n=1 Tax=Actinomyces sp. oral taxon 848 str. F0332 RepID=D0WS24_9ACTO (db=UNIREF) ; BLAST: hypothetical protein; K06147 ATP-binding cassette, subfamily B, bacterial (db=KEGG evalue=0.0 bit_score=574.0 identity=48.0 coverage=97.97979797979798) ; BLAST: ABC transporter, permease/ATP-binding protein n=1 Tax=Actinomyces sp. oral taxon 848 str. F0332 RepID=D0WS24_9ACTO (db=UNIREF evalue=0.0 bit_score=664.0 identity=56.7 coverage=97.97979797979798) ; IPRSCAN: ABC_TRANSPORTER_1 (db=PatternScan db_id=PS00211 from=488 to=502 evalue=0.0 interpro_id=IPR017871 interpro_description=ABC transporter, conserved site GO=Molecular Function: ATP binding (GO:0005524), Molecular Function: ATPase activity (GO:0016887)) ; IPRSCAN: ATP-BINDING CASSETTE TRANSPORTER (db=HMMPanther db_id=PTHR19242 from=9 to=593 evalue=5.2e-147) ; IPRSCAN: LIPID A EXPORT ATP-BINDING/PERMEASE PROTEIN MSBA (db=HMMPanther db_id=PTHR19242:SF91 from=9 to=593 evalue=5.2e-147) ; IPRSCAN: no description (db=Gene3D db_id=G3DSA:3.40.50.300 from=342 to=586 evalue=2.4e-58) ; IPRSCAN: P-loop containing nucleoside triphosphate hydrolases (db=superfamily db_id=SSF52540 from=328 to=571 evalue=3.5e-56) ; IPRSCAN: ABC transporter transmembrane region (db=superfamily db_id=SSF90123 from=4 to=320 evalue=9.5e-47 interpro_id=IPR011527 interpro_description=ABC transporter, transmembrane domain, type 1 GO=Molecular Function: ATP binding (GO:0005524), Biological Process: transport (GO:0006810), Cellular Component: integral to membrane (GO:0016021), Molecular Function: ATPase activity, coupled to transmembrane movement of substances (GO:0042626), Biological Process: transmembrane transport (GO:0055085)) ; IPRSCAN: (db=HMMPfam db_id=PF00664 from=17 to=285 evalue=4.8e-17 interpro_id=IPR001140 interpro_description=ABC transporter, transmembrane domain GO=Molecular Function: ATP binding (GO:0005524), Biological Process: transport (GO:0006810), Cellular Component: integral to membrane (GO:0016021), Molecular Function: ATPase activity, coupled to transmembrane movement of substances (GO:0042626), Biological Process: transmembrane transport (GO:0055085)) ; IPRSCAN: (db=HMMPfam db_id=PF00005 from=390 to=514 evalue=3.5e-15 interpro_id=IPR003439 interpro_description=ABC transporter-like GO=Molecular Function: ATP binding (GO:0005524), Molecular Function: ATPase activity (GO:0016887)) ; IPRSCAN: no description (db=HMMSmart db_id=SM00382 from=375 to=562 evalue=1.7e-12 interpro_id=IPR003593 interpro_description=ATPase, AAA+ type, core GO=Molecular Function: nucleotide binding (GO:0000166), Molecular Function: nucleoside-triphosphatase activity (GO:0017111)) ; IPRSCAN: ABC_TRANSPORTER_2 (db=ProfileScan db_id=PS50893 from=349 to=585 evalue=21.355 interpro_id=IPR003439 interpro_description=ABC transporter-like GO=Molecular Function: ATP binding (GO:0005524), Molecular Function: ATPase activity (GO:0016887)) ; IPRSCAN: ABC_TM1F (db=ProfileScan db_id=PS50929 from=16 to=304 evalue=33.501 interpro_id=IPR017940 interpro_description=ABC transporter, integral membrane type 1) ; IPRSCAN: transmembrane_regions (db=TMHMM db_id=tmhmm from=279 to=301) ; IPRSCAN: transmembrane_regions (db=TMHMM db_id=tmhmm from=247 to=269) ; IPRSCAN: transmembrane_regions (db=TMHMM db_id=tmhmm from=13 to=35) ; IPRSCAN: transmembrane_regions (db=TMHMM db_id=tmhmm from=156 to=178) ; IPRSCAN: transmembrane_regions (db=TMHMM db_id=tmhmm from=124 to=146) ; IPRSCAN: transmembrane_regions (db=TMHMM db_id=tmhmm from=64 to=86) ; GENE: 230701..232482 - ( gc_cont=0.532) ; B"
    rRNA             complement(232583..232780)
                     /gene="rplL;"
                     /gene_comment="C"
                     /locus_tag="DORA20.03_00227"
                     /product="rplL; ribosomal protein L7/L12; K02935 large subunit ribosomal protein L7/L12 (db=KEGG evalue=4.2e-16 bit_score=89.0 identity=75.4 coverage=95.45454545454545) (BLAST) C"
                     /note="[goid GO:0006412] [goid GO:0005840] [goid GO:0005622] [goid GO:0003735] [koid KO:K02935] DORA20.03_00227 rplL; ribosomal protein L7/L12; K02935 large subunit ribosomal protein L7/L12 (db=KEGG evalue=4.2e-16 bit_score=89.0 identity=75.4 coverage=95.45454545454545) (BLAST) ## BLAST: 50S ribosomal protein L7/L12 n=6 Tax=Rothia RepID=D8URD3_9MICC (db=UNIREF evalue=5.4e-16 bit_score=89.0 identity=75.4 coverage=95.45454545454545) ; IPRSCAN: (db=HMMPfam db_id=PF00542 from=1 to=65 evalue=1.0e-23 interpro_id=IPR013823 interpro_description=Ribosomal protein L7/L12, C-terminal GO=Molecular Function: structural constituent of ribosome (GO:0003735), Cellular Component: intracellular (GO:0005622), Cellular Component: ribosome (GO:0005840), Biological Process: translation (GO:0006412)) ; IPRSCAN: RIBOSOMAL PROTEIN L7/L12 (db=HMMPanther db_id=PTHR11809 from=1 to=65 evalue=4.9e-19) ; IPRSCAN: ClpS-like (db=superfamily db_id=SSF54736 from=1 to=65 evalue=3.9e-17 interpro_id=IPR014719 interpro_description=Ribosomal protein L7/L12, C-terminal/adaptor protein ClpS-like) ; IPRSCAN: no description (db=Gene3D db_id=G3DSA:3.30.1390.10 from=1 to=65 evalue=9.0e-14 interpro_id=IPR014719 interpro_description=Ribosomal protein L7/L12, C-terminal/adaptor protein ClpS-like) ; IPRSCAN: Q7BUF6_AMYMD_Q7BUF6; (db=BlastProDom db_id=PD001326 from=1 to=40 evalue=4.0e-06 interpro_id=IPR013823 interpro_description=Ribosomal protein L7/L12, C-terminal GO=Molecular Function: structural constituent of ribosome (GO:0003735), Cellular Component: intracellular (GO:0005622), Cellular Component: ribosome (GO:0005840), Biological Process: translation (GO:0006412)) ; IPRSCAN: seg (db=Seg db_id=seg from=41 to=60) ; GENE: 232583..232780 - ( gc_cont=0.576) ; C"
    rRNA             complement(232780..233007)
                     /gene="rplL;"
                     /gene_comment="C"
                     /locus_tag="DORA20.03_00228"
                     /product="rplL; 50S ribosomal protein L7/L12; K02935 large subunit ribosomal protein L7/L12 (db=KEGG evalue=1.2e-14 bit_score=84.0 identity=78.4 coverage=67.10526315789474) (BLAST) C"
                     /note="[goid GO:0006412] [goid GO:0005840] [goid GO:0005622] [goid GO:0003735] [koid KO:K02935] DORA20.03_00228 rplL; 50S ribosomal protein L7/L12; K02935 large subunit ribosomal protein L7/L12 (db=KEGG evalue=1.2e-14 bit_score=84.0 identity=78.4 coverage=67.10526315789474) (BLAST) ## BLAST: 50S ribosomal protein L7/L12 n=1 Tax=Streptomyces sp. AA4 RepID=D9V272_9ACTO (db=UNIREF evalue=5.2e-15 bit_score=86.0 identity=84.3 coverage=67.10526315789474) ; IPRSCAN: Ribosomal protein L7/12, oligomerisation (N-terminal) domain (db=superfamily db_id=SSF48300 from=3 to=53 evalue=3.0e-12 interpro_id=IPR008932 interpro_description=Ribosomal protein L7/L12, oligomerisation GO=Molecular Function: structural constituent of ribosome (GO:0003735), Cellular Component: intracellular (GO:0005622), Cellular Component: ribosome (GO:0005840), Biological Process: translation (GO:0006412)) ; IPRSCAN: no description (db=Gene3D db_id=G3DSA:1.20.5.710 from=3 to=54 evalue=2.2e-08) ; IPRSCAN: seg (db=Seg db_id=seg from=36 to=55) ; IPRSCAN: seg (db=Seg db_id=seg from=56 to=68) ; GENE: 232780..233007 - ( gc_cont=0.610) ; C"
    rRNA             complement(233072..233593)
                     /gene="50S"
                     /gene_comment="C"
                     /locus_tag="DORA20.03_00229"
                     /product="50S ribosomal protein L10; K02864 large subunit ribosomal protein L10 (db=KEGG evalue=0.0 bit_score=205.0 identity=60.1 coverage=98.85057471264368) (BLAST) C"
                     /note="[goid GO:0042254] [goid GO:0006412] [goid GO:0005840] [goid GO:0005622] [goid GO:0003735] [koid KO:K02864] DORA20.03_00229 50S ribosomal protein L10; K02864 large subunit ribosomal protein L10 (db=KEGG evalue=0.0 bit_score=205.0 identity=60.1 coverage=98.85057471264368) (BLAST) ## BLAST: 50S ribosomal protein L10 n=1 Tax=Actinomyces coleocanis DSM 15436 RepID=C0VYZ9_9ACTO (db=UNIREF evalue=0.0 bit_score=219.0 identity=64.2 coverage=98.85057471264368) ; IPRSCAN: RIBOSOMAL_L10 (db=PatternScan db_id=PS01109 from=6 to=40 evalue=0.0 interpro_id=IPR002363 interpro_description=Ribosomal protein L10, eubacterial, conserved site GO=Molecular Function: structural constituent of ribosome (GO:0003735), Cellular Component: intracellular (GO:0005622), Cellular Component: ribosome (GO:0005840), Biological Process: translation (GO:0006412)) ; IPRSCAN: (db=HMMPfam db_id=PF00466 from=1 to=98 evalue=1.4e-27 interpro_id=IPR001790 interpro_description=Ribosomal protein L10/acidic P0 GO=Cellular Component: intracellular (GO:0005622), Biological Process: ribosome biogenesis (GO:0042254)) ; IPRSCAN: Ribosomal_L10 (db=HAMAP db_id=MF_00362 from=1 to=158 evalue=24.893 interpro_id=IPR022973 interpro_description=Ribosomal protein L10) ; IPRSCAN: coiled-coil (db=Coil db_id=coil from=3 to=24 evalue=NA) ; GENE: 233072..233593 - ( gc_cont=0.567) ; C"
     CDS             complement(25167..25325)
                     /gene="25167..25325"
                     /gene_comment="E"
                     /locus_tag="DORA20.03_00023"
                     /product="25167..25325 + ( gc_cont=0.541) (GENE) E"
                     /note="DORA20.03_00023 25167..25325 + ( gc_cont=0.541) (GENE) ## E"
     CDS             complement(234048..235568)
                     /gene="car:cauri_0247"
                     /gene_comment="B"
                     /locus_tag="DORA20.03_00230"
                     /product="car:cauri_0247 DNA-binding protein; K03655 ATP-dependent DNA helicase RecG [EC:3.6.4.12] (db=KEGG) (RBH) B"
                     /note="[goid GO:0005524] [koid KO:K03655] DORA20.03_00230 car:cauri_0247 DNA-binding protein; K03655 ATP-dependent DNA helicase RecG [EC:3.6.4.12] (db=KEGG) (RBH) ## RBH: UniRef90_C2KTY0 Transcriptional regulator n=4 Tax=Mobiluncus mulieris RepID=C2KTY0_9ACTO (db=UNIREF) ; RBH: UniRef90_C2KTY0 Transcriptional regulator n=4 Tax=Mobiluncus mulieris RepID=C2KTY0_9ACTO (db=UNIREF) ; BLAST: DNA-binding protein; K03655 ATP-dependent DNA helicase RecG [EC:3.6.4.12] (db=KEGG evalue=0.0 bit_score=428.0 identity=45.7 coverage=92.50493096646942) ; BLAST: Transcriptional regulator n=4 Tax=Mobiluncus mulieris RepID=C2KTY0_9ACTO (db=UNIREF evalue=0.0 bit_score=718.0 identity=70.1 coverage=98.0276134122288) ; IPRSCAN: (db=HMMPfam db_id=PF04326 from=32 to=151 evalue=5.0e-12 interpro_id=IPR007421 interpro_description=ATPase, AAA-4 GO=Molecular Function: ATP binding (GO:0005524)) ; IPRSCAN: "Winged helix" DNA-binding domain (db=superfamily db_id=SSF46785 from=423 to=505 evalue=3.3e-07) ; GENE: 234048..235568 + ( gc_cont=0.515) ; B"
                     /EC_number="3.6.4.12"
     CDS             complement(235973..237481)
                     /gene="cul:CULC22_02029"
                     /gene_comment="B"
                     /locus_tag="DORA20.03_00231"
                     /product="cul:CULC22_02029 hypothetical protein; K11103 aerobic C4-dicarboxylate transport protein (db=KEGG) (RBH) B"
                     /note="[goid GO:0017153] [goid GO:0016020] [goid GO:0006835] [koid KO:K11103] DORA20.03_00231 cul:CULC22_02029 hypothetical protein; K11103 aerobic C4-dicarboxylate transport protein (db=KEGG) (RBH) ## RBH: UniRef90_C0E0S5 Putative uncharacterized protein n=2 Tax=Corynebacterium matruchotii RepID=C0E0S5_9CORY (db=UNIREF) ; RBH: UniRef90_C0E0S5 Putative uncharacterized protein n=2 Tax=Corynebacterium matruchotii RepID=C0E0S5_9CORY (db=UNIREF) ; BLAST: hypothetical protein; K11103 aerobic C4-dicarboxylate transport protein (db=KEGG evalue=0.0 bit_score=661.0 identity=72.3 coverage=92.84294234592446) ; BLAST: Putative uncharacterized protein n=2 Tax=Corynebacterium matruchotii RepID=C0E0S5_9CORY (db=UNIREF evalue=0.0 bit_score=686.0 identity=75.5 coverage=91.84890656063618) ; IPRSCAN: SODIUM/DICARBOXYLATE SYMPORTER-RELATED (db=HMMPanther db_id=PTHR11958 from=60 to=475 evalue=3.2e-149 interpro_id=IPR001991 interpro_description=Sodium:dicarboxylate symporter GO=Biological Process: dicarboxylic acid transport (GO:0006835), Cellular Component: membrane (GO:0016020), Molecular Function: sodium:dicarboxylate symporter activity (GO:0017153)) ; IPRSCAN: PROTON GLUTAMATE SYMPORT PROTEIN (db=HMMPanther db_id=PTHR11958:SF26 from=60 to=475 evalue=3.2e-149) ; IPRSCAN: (db=HMMPfam db_id=PF00375 from=45 to=437 evalue=3.8e-99 interpro_id=IPR001991 interpro_description=Sodium:dicarboxylate symporter GO=Biological Process: dicarboxylic acid transport (GO:0006835), Cellular Component: membrane (GO:0016020), Molecular Function: sodium:dicarboxylate symporter activity (GO:0017153)) ; IPRSCAN: Proton glutamate symport protein (db=superfamily db_id=SSF118215 from=45 to=438 evalue=1.8e-98) ; IPRSCAN: EDTRNSPORT (db=FPrintScan db_id=PR00173 from=363 to=382 evalue=4.0e-26 interpro_id=IPR001991 interpro_description=Sodium:dicarboxylate symporter GO=Biological Process: dicarboxylic acid transport (GO:0006835), Cellular Component: membrane (GO:0016020), Molecular Function: sodium:dicarboxylate symporter activity (GO:0017153)) ; IPRSCAN: EDTRNSPORT (db=FPrintScan db_id=PR00173 from=328 to=354 evalue=4.0e-26 interpro_id=IPR001991 interpro_description=Sodium:dicarboxylate symporter GO=Biological Process: dicarboxylic acid transport (GO:0006835), Cellular Component: membrane (GO:0016020), Molecular Function: sodium:dicarboxylate symporter activity (GO:0017153)) ; IPRSCAN: EDTRNSPORT (db=FPrintScan db_id=PR00173 from=227 to=246 evalue=4.0e-26 interpro_id=IPR001991 interpro_description=Sodium:dicarboxylate symporter GO=Biological Process: dicarboxylic acid transport (GO:0006835), Cellular Component: membrane (GO:0016020), Molecular Function: sodium:dicarboxylate symporter activity (GO:0017153)) ; IPRSCAN: EDTRNSPORT (db=FPrintScan db_id=PR00173 from=180 to=202 evalue=4.0e-26 interpro_id=IPR001991 interpro_description=Sodium:dicarboxylate symporter GO=Biological Process: dicarboxylic acid transport (GO:0006835), Cellular Component: membrane (GO:0016020), Molecular Function: sodium:dicarboxylate symporter activity (GO:0017153)) ; IPRSCAN: EDTRNSPORT (db=FPrintScan db_id=PR00173 from=110 to=135 evalue=4.0e-26 interpro_id=IPR001991 interpro_description=Sodium:dicarboxylate symporter GO=Biological Process: dicarboxylic acid transport (GO:0006835), Cellular Component: membrane (GO:0016020), Molecular Function: sodium:dicarboxylate symporter activity (GO:0017153)) ; IPRSCAN: EDTRNSPORT (db=FPrintScan db_id=PR00173 from=43 to=63 evalue=4.0e-26 interpro_id=IPR001991 interpro_description=Sodium:dicarboxylate symporter GO=Biological Process: dicarboxylic acid transport (GO:0006835), Cellular Component: membrane (GO:0016020), Molecular Function: sodium:dicarboxylate symporter activity (GO:0017153)) ; IPRSCAN: transmembrane_regions (db=TMHMM db_id=tmhmm from=44 to=63) ; IPRSCAN: transmembrane_regions (db=TMHMM db_id=tmhmm from=78 to=100) ; IPRSCAN: transmembrane_regions (db=TMHMM db_id=tmhmm from=366 to=388) ; IPRSCAN: transmembrane_regions (db=TMHMM db_id=tmhmm from=324 to=346) ; IPRSCAN: transmembrane_regions (db=TMHMM db_id=tmhmm from=257 to=279) ; IPRSCAN: transmembrane_regions (db=TMHMM db_id=tmhmm from=220 to=242) ; IPRSCAN: transmembrane_regions (db=TMHMM db_id=tmhmm from=177 to=199) ; IPRSCAN: seg (db=Seg db_id=seg from=47 to=63) ; IPRSCAN: seg (db=Seg db_id=seg from=374 to=388) ; IPRSCAN: transmembrane_regions (db=TMHMM db_id=tmhmm from=113 to=135) ; GENE: 235973..237481 + ( gc_cont=0.512) ; B"
     CDS             complement(237678..238829)
                     /gene="UniRef90_C0VYV3"
                     /gene_comment="B"
                     /locus_tag="DORA20.03_00232"
                     /product="UniRef90_C0VYV3 Lysophospholipase n=1 Tax=Actinomyces coleocanis DSM 15436 RepID=C0VYV3_9ACTO (db=UNIREF) (RBH) B"
                     /note="DORA20.03_00232 UniRef90_C0VYV3 Lysophospholipase n=1 Tax=Actinomyces coleocanis DSM 15436 RepID=C0VYV3_9ACTO (db=UNIREF) (RBH) ## BLAST: alpha/beta hydrolase (db=KEGG evalue=0.0 bit_score=231.0 identity=38.4 coverage=87.76041666666666) ; BLAST: Lysophospholipase n=1 Tax=Actinomyces coleocanis DSM 15436 RepID=C0VYV3_9ACTO (db=UNIREF evalue=0.0 bit_score=302.0 identity=43.2 coverage=89.58333333333334) ; IPRSCAN: alpha/beta-Hydrolases (db=superfamily db_id=SSF53474 from=32 to=369 evalue=4.6e-23) ; IPRSCAN: PHOSPHOLIPASE-RELATED (db=HMMPanther db_id=PTHR11614 from=71 to=205 evalue=2.2e-15) ; IPRSCAN: LIPASE (db=HMMPanther db_id=PTHR11614:SF11 from=71 to=205 evalue=2.2e-15) ; IPRSCAN: no description (db=Gene3D db_id=G3DSA:3.40.50.1820 from=70 to=186 evalue=1.7e-06) ; IPRSCAN: (db=HMMPfam db_id=PF00561 from=132 to=222 evalue=2.9e-05 interpro_id=IPR000073 interpro_description=Alpha/beta hydrolase fold-1) ; GENE: 237678..238829 - ( gc_cont=0.543) ; B"
     CDS             complement(238839..240080)
                     /gene="hypothetical"
                     /gene_comment="C"
                     /locus_tag="DORA20.03_00233"
                     /product="hypothetical protein (db=KEGG evalue=0.0 bit_score=234.0 identity=42.0 coverage=72.94685990338165) (BLAST) C"
                     /note="DORA20.03_00233 hypothetical protein (db=KEGG evalue=0.0 bit_score=234.0 identity=42.0 coverage=72.94685990338165) (BLAST) ## BLAST: Putative uncharacterized protein n=1 Tax=Actinomyces coleocanis DSM 15436 RepID=C0VYV2_9ACTO (db=UNIREF evalue=0.0 bit_score=270.0 identity=38.6 coverage=95.89371980676329) ; IPRSCAN: seg (db=Seg db_id=seg from=212 to=254) ; IPRSCAN: seg (db=Seg db_id=seg from=264 to=304) ; IPRSCAN: seg (db=Seg db_id=seg from=390 to=401) ; GENE: 238839..240080 - ( gc_cont=0.564) ; C"
     CDS             complement(240179..243268)
                     /gene="cga:Celgi_0340"
                     /gene_comment="B"
                     /locus_tag="DORA20.03_00234"
                     /product="cga:Celgi_0340 FAD linked oxidase domain protein; K06911 (db=KEGG) (RBH) B"
                     /note="[goid GO:0016491] [goid GO:0008762] [goid GO:0055114] [goid GO:0016614] [goid GO:0050660] [goid GO:0003824] [goid GO:0051536] [goid GO:0009055] [koid KO:K06911] DORA20.03_00234 cga:Celgi_0340 FAD linked oxidase domain protein; K06911 (db=KEGG) (RBH) ## RBH: UniRef90_D4TZV4 D-lactate dehydrogenase n=2 Tax=Actinomyces odontolyticus RepID=D4TZV4_9ACTO (db=UNIREF) ; RBH: UniRef90_D4TZV4 D-lactate dehydrogenase n=2 Tax=Actinomyces odontolyticus RepID=D4TZV4_9ACTO (db=UNIREF) ; BLAST: FAD linked oxidase domain protein; K06911 (db=KEGG evalue=0.0 bit_score=1050.0 identity=54.1 coverage=91.6504854368932) ; BLAST: D-lactate dehydrogenase n=2 Tax=Actinomyces odontolyticus RepID=D4TZV4_9ACTO (db=UNIREF evalue=0.0 bit_score=1064.0 identity=54.3 coverage=94.46601941747574) ; IPRSCAN: 4FE4S_FER_1 (db=PatternScan db_id=PS00198 from=648 to=659 evalue=0.0 interpro_id=IPR017900 interpro_description=4Fe-4S ferredoxin, iron-sulphur binding, conserved site GO=Molecular Function: electron carrier activity (GO:0009055), Molecular Function: iron-sulfur cluster binding (GO:0051536)) ; IPRSCAN: D-LACTATE DEHYDROGENASE (db=HMMPanther db_id=PTHR11748 from=33 to=596 evalue=2.6e-152) ; IPRSCAN: OXIDOREDUCTASE (db=HMMPanther db_id=PTHR11748:SF4 from=33 to=596 evalue=2.6e-152) ; IPRSCAN: FAD-linked oxidases, C-terminal domain (db=superfamily db_id=SSF55103 from=298 to=543 evalue=6.3e-56 interpro_id=IPR016164 interpro_description=FAD-linked oxidase-like, C-terminal GO=Molecular Function: catalytic activity (GO:0003824), Molecular Function: flavin adenine dinucleotide binding (GO:0050660)) ; IPRSCAN: FAD-binding domain (db=superfamily db_id=SSF56176 from=31 to=295 evalue=2.2e-53 interpro_id=IPR016166 interpro_description=FAD-binding, type 2 GO=Molecular Function: catalytic activity (GO:0003824), Molecular Function: oxidoreductase activity, acting on CH-OH group of donors (GO:0016614), Molecular Function: flavin adenine dinucleotide binding (GO:0050660), Biological Process: oxidation-reduction process (GO:0055114)) ; IPRSCAN: (db=HMMPfam db_id=PF02913 from=295 to=540 evalue=2.8e-45 interpro_id=IPR004113 interpro_description=FAD-linked oxidase, C-terminal GO=Molecular Function: catalytic activity (GO:0003824), Molecular Function: flavin adenine dinucleotide binding (GO:0050660)) ; IPRSCAN: (db=HMMPfam db_id=PF01565 from=67 to=201 evalue=2.1e-35 interpro_id=IPR006094 interpro_description=FAD linked oxidase, N-terminal GO=Molecular Function: UDP-N-acetylmuramate dehydrogenase activity (GO:0008762), Molecular Function: oxidoreductase activity (GO:0016491), Molecular Function: flavin adenine dinucleotide binding (GO:0050660), Biological Process: oxidation-reduction process (GO:0055114)) ; IPRSCAN: no description (db=Gene3D db_id=G3DSA:3.30.43.10 from=23 to=150 evalue=1.7e-06 interpro_id=IPR016167 interpro_description=FAD-binding, type 2, subdomain 1 GO=Molecular Function: catalytic activity (GO:0003824), Molecular Function: UDP-N-acetylmuramate dehydrogenase activity (GO:0008762), Molecular Function: flavin adenine dinucleotide binding (GO:0050660), Biological Process: oxidation-reduction process (GO:0055114)) ; IPRSCAN: alpha-helical ferredoxin (db=superfamily db_id=SSF46548 from=517 to=667 evalue=5.0e-06 interpro_id=IPR009051 interpro_description=Alpha-helical ferredoxin GO=Molecular Function: iron-sulfur cluster binding (GO:0051536)) ; IPRSCAN: 4FE4S_FER_2 (db=ProfileScan db_id=PS51379 from=639 to=668 evalue=7.172 interpro_id=IPR017896 interpro_description=4Fe-4S ferredoxin, iron-sulpur binding domain GO=Molecular Function: iron-sulfur cluster binding (GO:0051536)) ; IPRSCAN: FAD_PCMH (db=ProfileScan db_id=PS51387 from=63 to=294 evalue=18.609 interpro_id=IPR016166 interpro_description=FAD-binding, type 2 GO=Molecular Function: catalytic activity (GO:0003824), Molecular Function: oxidoreductase activity, acting on CH-OH group of donors (GO:0016614), Molecular Function: flavin adenine dinucleotide binding (GO:0050660), Biological Process: oxidation-reduction process (GO:0055114)) ; IPRSCAN: seg (db=Seg db_id=seg from=850 to=863) ; IPRSCAN: seg (db=Seg db_id=seg from=274 to=285) ; IPRSCAN: seg (db=Seg db_id=seg from=212 to=223) ; GENE: 240179..243268 - ( gc_cont=0.567) ; B"
     CDS             complement(243438..244766)
                     /gene="UniRef90_E8JIQ1"
                     /gene_comment="B"
                     /locus_tag="DORA20.03_00235"
                     /product="UniRef90_E8JIQ1 Filamentation induced by cAMP protein Fic n=1 Tax=Actinomyces sp. oral taxon 178 str. F0338 RepID=E8JIQ1_9ACTO (db=UNIREF) (RBH) B"
                     /note="DORA20.03_00235 UniRef90_E8JIQ1 Filamentation induced by cAMP protein Fic n=1 Tax=Actinomyces sp. oral taxon 178 str. F0338 RepID=E8JIQ1_9ACTO (db=UNIREF) (RBH) ## BLAST: filamentation induced By CAMP protein Fic (db=KEGG evalue=0.0 bit_score=273.0 identity=34.4 coverage=97.29119638826185) ; BLAST: Filamentation induced by cAMP protein Fic n=1 Tax=Actinomyces sp. oral taxon 178 str. F0338 RepID=E8JIQ1_9ACTO (db=UNIREF evalue=0.0 bit_score=328.0 identity=40.9 coverage=93.90519187358916) ; IPRSCAN: gb def: Hypothetical protein MA1868 (db=HMMPanther db_id=PTHR13504:SF4 from=101 to=425 evalue=1.9e-56) ; IPRSCAN: FAMILY NOT NAMED (db=HMMPanther db_id=PTHR13504 from=101 to=425 evalue=1.9e-56) ; IPRSCAN: Fic-like (db=superfamily db_id=SSF140931 from=154 to=354 evalue=4.6e-28) ; IPRSCAN: (db=HMMPfam db_id=PF02661 from=178 to=283 evalue=5.3e-18 interpro_id=IPR003812 interpro_description=Filamentation induced by cAMP/death on curing-related) ; IPRSCAN: "Winged helix" DNA-binding domain (db=superfamily db_id=SSF46785 from=361 to=424 evalue=5.0e-06) ; IPRSCAN: FIDO (db=ProfileScan db_id=PS51459 from=177 to=330 evalue=18.262 interpro_id=IPR003812 interpro_description=Filamentation induced by cAMP/death on curing-related) ; IPRSCAN: coiled-coil (db=Coil db_id=coil from=329 to=357 evalue=NA) ; IPRSCAN: seg (db=Seg db_id=seg from=413 to=428) ; GENE: 243438..244766 - ( gc_cont=0.492) ; B"
     CDS             complement(245187..247916)
                     /gene="mcu:HMPREF0573_10425"
                     /gene_comment="B"
                     /locus_tag="DORA20.03_00236"
                     /product="mcu:HMPREF0573_10425 ppdK; pyruvate phosphate dikinase (EC:2.7.9.1); K01006 pyruvate,orthophosphate dikinase [EC:2.7.9.1] (db=KEGG) (RBH) B"
                     /note="[goid GO:0016874] [goid GO:0016301] [goid GO:0005524] [goid GO:0003824] [goid GO:0016772] [goid GO:0016310] [goid GO:0050242] [koid KO:K01006] DORA20.03_00236 mcu:HMPREF0573_10425 ppdK; pyruvate phosphate dikinase (EC:2.7.9.1); K01006 pyruvate,orthophosphate dikinase [EC:2.7.9.1] (db=KEGG) (RBH) ## RBH: UniRef90_E0N613 Phosphoenolpyruvate synthase n=4 Tax=Mobiluncus curtisii RepID=E0N613_9ACTO (db=UNIREF) ; RBH: UniRef90_E0N613 Phosphoenolpyruvate synthase n=4 Tax=Mobiluncus curtisii RepID=E0N613_9ACTO (db=UNIREF) ; BLAST: ppdK; pyruvate phosphate dikinase (EC:2.7.9.1); K01006 pyruvate,orthophosphate dikinase [EC:2.7.9.1] (db=KEGG evalue=0.0 bit_score=1314.0 identity=72.4 coverage=99.45054945054946) ; BLAST: Phosphoenolpyruvate synthase n=4 Tax=Mobiluncus curtisii RepID=E0N613_9ACTO (db=UNIREF evalue=0.0 bit_score=1314.0 identity=72.4 coverage=99.45054945054946) ; IPRSCAN: Pyruvate, phosphate dikinase (db=HMMPIR db_id=PIRSF000853 from=1 to=904 evalue=0.0 interpro_id=IPR010121 interpro_description=Pyruvate, phosphate dikinase GO=Molecular Function: pyruvate, phosphate dikinase activity (GO:0050242)) ; IPRSCAN: PYRUVATE, PHOSPHATE DIKINASE, CHLOROPLAST (db=HMMPanther db_id=PTHR22931:SF9 from=234 to=902 evalue=0.0 interpro_id=IPR010121 interpro_description=Pyruvate, phosphate dikinase GO=Molecular Function: pyruvate, phosphate dikinase activity (GO:0050242)) ; IPRSCAN: PHOSPHOENOLPYRUVATE DIKINASE-RELATED (db=HMMPanther db_id=PTHR22931 from=234 to=902 evalue=0.0) ; IPRSCAN: pyru_phos_dikin: pyruvate, phosphate (db=HMMTigr db_id=TIGR01828 from=2 to=896 evalue=0.0 interpro_id=IPR010121 interpro_description=Pyruvate, phosphate dikinase GO=Molecular Function: pyruvate, phosphate dikinase activity (GO:0050242)) ; IPRSCAN: PEP_ENZYMES_PHOS_SITE (db=PatternScan db_id=PS00370 from=446 to=457 evalue=0.0 interpro_id=IPR018274 interpro_description=PEP-utilising enzyme, active site GO=Biological Process: phosphorylation (GO:0016310), Molecular Function: transferase activity, transferring phosphorus-containing groups (GO:0016772)) ; IPRSCAN: Glutathione synthetase ATP-binding domain-like (db=superfamily db_id=SSF56059 from=1 to=377 evalue=6.8e-148) ; IPRSCAN: Phosphoenolpyruvate/pyruvate domain (db=superfamily db_id=SSF51621 from=530 to=898 evalue=8.2e-109 interpro_id=IPR015813 interpro_description=Pyruvate/Phosphoenolpyruvate kinase GO=Molecular Function: catalytic activity (GO:0003824)) ; IPRSCAN: no description (db=Gene3D db_id=G3DSA:3.20.20.60 from=552 to=899 evalue=9.3e-98 interpro_id=IPR015813 interpro_description=Pyruvate/Phosphoenolpyruvate kinase GO=Molecular Function: catalytic activity (GO:0003824)) ; IPRSCAN: (db=HMMPfam db_id=PF02896 from=541 to=891 evalue=7.8e-87 interpro_id=IPR000121 interpro_description=PEP-utilising enzyme, C-terminal GO=Biological Process: phosphorylation (GO:0016310), Molecular Function: transferase activity, transferring phosphorus-containing groups (GO:0016772)) ; IPRSCAN: (db=HMMPfam db_id=PF01326 from=15 to=359 evalue=4.1e-58 interpro_id=IPR002192 interpro_description=Pyruvate phosphate dikinase, PEP/pyruvate-binding GO=Molecular Function: ATP binding (GO:0005524), Molecular Function: kinase activity (GO:0016301), Biological Process: phosphorylation (GO:0016310)) ; IPRSCAN: no description (db=Gene3D db_id=G3DSA:3.30.1490.20 from=2 to=241 evalue=7.8e-51 interpro_id=IPR013815 interpro_description=ATP-grasp fold, subdomain 1 GO=Molecular Function: catalytic activity (GO:0003824), Molecular Function: ATP binding (GO:0005524)) ; IPRSCAN: no description (db=Gene3D db_id=G3DSA:3.30.470.20 from=242 to=339 evalue=7.7e-39 interpro_id=IPR013816 interpro_description=ATP-grasp fold, subdomain 2 GO=Molecular Function: ATP binding (GO:0005524), Molecular Function: ligase activity (GO:0016874)) ; IPRSCAN: Phosphohistidine domain (db=superfamily db_id=SSF52009 from=373 to=505 evalue=2.3e-36 interpro_id=IPR008279 interpro_description=PEP-utilising enzyme, mobile domain GO=Biological Process: phosphorylation (GO:0016310), Molecular Function: transferase activity, transferring phosphorus-containing groups (GO:0016772)) ; IPRSCAN: no description (db=Gene3D db_id=G3DSA:3.50.30.10 from=379 to=503 evalue=6.2e-36 interpro_id=IPR008279 interpro_description=PEP-utilising enzyme, mobile domain GO=Biological Process: phosphorylation (GO:0016310), Molecular Function: transferase activity, transferring phosphorus-containing groups (GO:0016772)) ; IPRSCAN: (db=HMMPfam db_id=PF00391 from=411 to=499 evalue=2.5e-21 interpro_id=IPR008279 interpro_description=PEP-utilising enzyme, mobile domain GO=Biological Process: phosphorylation (GO:0016310), Molecular Function: transferase activity, transferring phosphorus-containing groups (GO:0016772)) ; IPRSCAN: seg (db=Seg db_id=seg from=216 to=227) ; IPRSCAN: seg (db=Seg db_id=seg from=397 to=404) ; GENE: 245187..247916 - ( gc_cont=0.535) ; B"
                     /EC_number="2.7.9.1"
     CDS             complement(248250..249014)
                     /gene="hypothetical"
                     /gene_comment="C"
                     /locus_tag="DORA20.03_00237"
                     /product="hypothetical protein (db=KEGG evalue=2.0e-42 bit_score=178.0 identity=42.7 coverage=84.70588235294117) (BLAST) C"
                     /note="DORA20.03_00237 hypothetical protein (db=KEGG evalue=2.0e-42 bit_score=178.0 identity=42.7 coverage=84.70588235294117) (BLAST) ## BLAST: hypothetical protein PseP1_20812, partial n=1 Tax=Pseudonocardia sp. P1 RepID=UPI0001FFDE9D (db=UNIREF evalue=1.2e-42 bit_score=179.0 identity=47.1 coverage=71.76470588235294) ; IPRSCAN: (db=HMMPfam db_id=PF11350 from=72 to=238 evalue=3.3e-46 interpro_id=IPR022603 interpro_description=Domain of unknown function DUF3152) ; IPRSCAN: Metalloproteases ("zincins"), catalytic domain (db=superfamily db_id=SSF55486 from=88 to=241 evalue=1.6e-12) ; IPRSCAN: transmembrane_regions (db=TMHMM db_id=tmhmm from=7 to=24) ; IPRSCAN: seg (db=Seg db_id=seg from=7 to=22) ; GENE: 248250..249014 + ( gc_cont=0.553) ; C"
     CDS             complement(249084..249371)
                     /gene="transmembrane_regions"
                     /gene_comment="D"
                     /locus_tag="DORA20.03_00238"
                     /product="transmembrane_regions (db=TMHMM db_id=tmhmm from=4 to=26) (IPRSCAN) D"
                     /note="DORA20.03_00238 transmembrane_regions (db=TMHMM db_id=tmhmm from=4 to=26) (IPRSCAN) ## GENE: 249084..249371 + ( gc_cont=0.545) ; D"
     CDS             complement(249635..250207)
                     /gene="transcriptional"
                     /gene_comment="C"
                     /locus_tag="DORA20.03_00239"
                     /product="transcriptional regulator with HTH domain; K03655 ATP-dependent DNA helicase RecG [EC:3.6.4.12] (db=KEGG evalue=7.5e-42 bit_score=176.0 identity=47.6 coverage=97.38219895287958) (BLAST) C"
                     /note="[koid KO:K03655] DORA20.03_00239 transcriptional regulator with HTH domain; K03655 ATP-dependent DNA helicase RecG [EC:3.6.4.12] (db=KEGG evalue=7.5e-42 bit_score=176.0 identity=47.6 coverage=97.38219895287958) (BLAST) ## BLAST: Predicted transcriptional regulator with HTH domain n=1 Tax=Kytococcus sedentarius DSM 20547 RepID=C7NJ44_KYTSD (db=UNIREF evalue=9.6e-42 bit_score=176.0 identity=47.6 coverage=97.38219895287958) ; IPRSCAN: seg (db=Seg db_id=seg from=141 to=148) ; GENE: 249635..250207 - ( gc_cont=0.508) ; C"
                     /EC_number="3.6.4.12"
     CDS             complement(25370..25702)
                     /gene="xylose"
                     /gene_comment="C"
                     /locus_tag="DORA20.03_00024"
                     /product="xylose phosphate isomerase/epimerase (db=KEGG evalue=6.0e-44 bit_score=182.0 identity=72.5 coverage=97.2972972972973) (BLAST) C"
                     /note="DORA20.03_00024 xylose phosphate isomerase/epimerase (db=KEGG evalue=6.0e-44 bit_score=182.0 identity=72.5 coverage=97.2972972972973) (BLAST) ## BLAST: Sugar (Xylose) phosphate isomerase/epimerase n=1 Tax=Propionibacterium freudenreichii subsp. shermanii CIRM-BIA1 RepID=D7GH22_PROFC (db=UNIREF evalue=7.8e-44 bit_score=182.0 identity=72.5 coverage=97.2972972972973) ; GENE: 25370..25702 - ( gc_cont=0.616) ; C"
     CDS             complement(250209..251015)
                     /gene="DNA-binding"
                     /gene_comment="C"
                     /locus_tag="DORA20.03_00240"
                     /product="DNA-binding protein; K03655 ATP-dependent DNA helicase RecG [EC:3.6.4.12] (db=KEGG evalue=1.7e-31 bit_score=142.0 identity=36.0 coverage=81.78438661710037) (BLAST) C"
                     /note="[goid GO:0005524] [koid KO:K03655] DORA20.03_00240 DNA-binding protein; K03655 ATP-dependent DNA helicase RecG [EC:3.6.4.12] (db=KEGG evalue=1.7e-31 bit_score=142.0 identity=36.0 coverage=81.78438661710037) (BLAST) ## BLAST: DNA-binding protein n=2 Tax=Actinomyces RepID=F2UY64_ACTVI (db=UNIREF evalue=1.1e-35 bit_score=156.0 identity=36.4 coverage=90.70631970260223) ; IPRSCAN: (db=HMMPfam db_id=PF04326 from=26 to=141 evalue=6.8e-11 interpro_id=IPR007421 interpro_description=ATPase, AAA-4 GO=Molecular Function: ATP binding (GO:0005524)) ; IPRSCAN: seg (db=Seg db_id=seg from=253 to=257) ; IPRSCAN: seg (db=Seg db_id=seg from=132 to=150) ; GENE: 250209..251015 - ( gc_cont=0.493) ; C"
                     /EC_number="3.6.4.12"
     CDS             complement(251136..252146)
                     /gene="ahe:Arch_0307"
                     /gene_comment="B"
                     /locus_tag="DORA20.03_00241"
                     /product="ahe:Arch_0307 polyprenyl synthetase; K00805 heptaprenyl diphosphate synthase [EC:2.5.1.30] (db=KEGG) (RBH) B"
                     /note="[goid GO:0008299] [koid KO:K00805] DORA20.03_00241 ahe:Arch_0307 polyprenyl synthetase; K00805 heptaprenyl diphosphate synthase [EC:2.5.1.30] (db=KEGG) (RBH) ## RBH: UniRef90_D4U090 Decaprenyl diphosphate synthase n=3 Tax=Actinomyces RepID=D4U090_9ACTO (db=UNIREF) ; RBH: UniRef90_D4U090 Decaprenyl diphosphate synthase n=3 Tax=Actinomyces RepID=D4U090_9ACTO (db=UNIREF) ; BLAST: polyprenyl synthetase; K00805 heptaprenyl diphosphate synthase [EC:2.5.1.30] (db=KEGG evalue=0.0 bit_score=357.0 identity=54.5 coverage=99.10979228486647) ; BLAST: Decaprenyl diphosphate synthase n=3 Tax=Actinomyces RepID=D4U090_9ACTO (db=UNIREF evalue=0.0 bit_score=386.0 identity=59.9 coverage=96.73590504451039) ; IPRSCAN: POLYPRENYL_SYNTHASE_2 (db=PatternScan db_id=PS00444 from=209 to=221 evalue=0.0 interpro_id=IPR000092 interpro_description=Polyprenyl synthetase GO=Biological Process: isoprenoid biosynthetic process (GO:0008299)) ; IPRSCAN: POLYPRENYL-DIPHOSPHATE SYNTHASE (db=HMMPanther db_id=PTHR12001:SF15 from=23 to=334 evalue=5.8e-101) ; IPRSCAN: GERANYLGERANYL PYROPHOSPHATE SYNTHASE (db=HMMPanther db_id=PTHR12001 from=23 to=334 evalue=5.8e-101 interpro_id=IPR017446 interpro_description=Polyprenyl synthetase-related) ; IPRSCAN: Terpenoid synthases (db=superfamily db_id=SSF48576 from=6 to=336 evalue=1.5e-75 interpro_id=IPR008949 interpro_description=Terpenoid synthase) ; IPRSCAN: no description (db=Gene3D db_id=G3DSA:1.10.600.10 from=23 to=334 evalue=3.9e-64 interpro_id=IPR008949 interpro_description=Terpenoid synthase) ; IPRSCAN: (db=HMMPfam db_id=PF00348 from=46 to=249 evalue=2.4e-41 interpro_id=IPR000092 interpro_description=Polyprenyl synthetase GO=Biological Process: isoprenoid biosynthetic process (GO:0008299)) ; GENE: 251136..252146 - ( gc_cont=0.564) ; B"
                     /EC_number="2.5.1.30"
     CDS             complement(252143..253582)
                     /gene="mcu:HMPREF0573_11005"
                     /gene_comment="B"
                     /locus_tag="DORA20.03_00242"
                     /product="mcu:HMPREF0573_11005 nuoN; NADH dehydrogenase (EC:1.6.99.5); K00343 NADH-quinone oxidoreductase subunit N [EC:1.6.5.3] (db=KEGG) (RBH) B"
                     /note="[goid GO:0055114] [goid GO:0042773] [goid GO:0008137] [koid KO:K00343] DORA20.03_00242 mcu:HMPREF0573_11005 nuoN; NADH dehydrogenase (EC:1.6.99.5); K00343 NADH-quinone oxidoreductase subunit N [EC:1.6.5.3] (db=KEGG) (RBH) ## RBH: UniRef90_E6KRY5 NADH-quinone oxidoreductase subunit N n=1 Tax=Actinomyces sp. oral taxon 180 str. F0310 RepID=E6KRY5_9ACTO (db=UNIREF) ; RBH: UniRef90_E6KRY5 NADH-quinone oxidoreductase subunit N n=1 Tax=Actinomyces sp. oral taxon 180 str. F0310 RepID=E6KRY5_9ACTO (db=UNIREF) ; BLAST: nuoN; NADH dehydrogenase (EC:1.6.99.5); K00343 NADH-quinone oxidoreductase subunit N [EC:1.6.5.3] (db=KEGG evalue=0.0 bit_score=445.0 identity=49.1 coverage=95.0) ; BLAST: NADH-quinone oxidoreductase subunit N n=1 Tax=Actinomyces sp. oral taxon 180 str. F0310 RepID=E6KRY5_9ACTO (db=UNIREF evalue=0.0 bit_score=482.0 identity=56.4 coverage=92.5) ; IPRSCAN: NDH_I_N: proton-translocating NADH-quinone o (db=HMMTigr db_id=TIGR01770 from=1 to=468 evalue=5.1e-99 interpro_id=IPR010096 interpro_description=NAD(P)H-quinone oxidoreductase, subunit N/subunit 2 GO=Molecular Function: NADH dehydrogenase (ubiquinone) activity (GO:0008137), Biological Process: ATP synthesis coupled electron transport (GO:0042773), Biological Process: oxidation-reduction process (GO:0055114)) ; IPRSCAN: NADH DEHYDROGENASE (db=HMMPanther db_id=PTHR22773 from=84 to=476 evalue=6.4e-99) ; IPRSCAN: NADH DEHYDROGENASE SUBUNIT 2 (db=HMMPanther db_id=PTHR22773:SF41 from=84 to=476 evalue=6.4e-99) ; IPRSCAN: (db=HMMPfam db_id=PF00361 from=115 to=396 evalue=5.6e-56 interpro_id=IPR001750 interpro_description=NADH:ubiquinone/plastoquinone oxidoreductase GO=Molecular Function: NADH dehydrogenase (ubiquinone) activity (GO:0008137), Biological Process: ATP synthesis coupled electron transport (GO:0042773), Biological Process: oxidation-reduction process (GO:0055114)) ; IPRSCAN: NADHDHGNASE5 (db=FPrintScan db_id=PR01434 from=207 to=228 evalue=8.6e-05) ; IPRSCAN: NADHDHGNASE5 (db=FPrintScan db_id=PR01434 from=299 to=311 evalue=8.6e-05) ; IPRSCAN: NADHDHGNASE5 (db=FPrintScan db_id=PR01434 from=410 to=429 evalue=8.6e-05) ; IPRSCAN: NDH1_NuoN_1 (db=HAMAP db_id=MF_00445 from=3 to=468 evalue=16.257 interpro_id=IPR010096 interpro_description=NAD(P)H-quinone oxidoreductase, subunit N/subunit 2 GO=Molecular Function: NADH dehydrogenase (ubiquinone) activity (GO:0008137), Biological Process: ATP synthesis coupled electron transport (GO:0042773), Biological Process: oxidation-reduction process (GO:0055114)) ; IPRSCAN: transmembrane_regions (db=TMHMM db_id=tmhmm from=37 to=59) ; IPRSCAN: transmembrane_regions (db=TMHMM db_id=tmhmm from=317 to=339) ; IPRSCAN: transmembrane_regions (db=TMHMM db_id=tmhmm from=367 to=389) ; IPRSCAN: transmembrane_regions (db=TMHMM db_id=tmhmm from=111 to=133) ; IPRSCAN: transmembrane_regions (db=TMHMM db_id=tmhmm from=445 to=467) ; IPRSCAN: transmembrane_regions (db=TMHMM db_id=tmhmm from=291 to=313) ; IPRSCAN: transmembrane_regions (db=TMHMM db_id=tmhmm from=5 to=24) ; IPRSCAN: transmembrane_regions (db=TMHMM db_id=tmhmm from=153 to=175) ; IPRSCAN: transmembrane_regions (db=TMHMM db_id=tmhmm from=267 to=284) ; IPRSCAN: transmembrane_regions (db=TMHMM db_id=tmhmm from=230 to=252) ; IPRSCAN: seg (db=Seg db_id=seg from=4 to=24) ; IPRSCAN: seg (db=Seg db_id=seg from=48 to=62) ; IPRSCAN: seg (db=Seg db_id=seg from=164 to=180) ; IPRSCAN: transmembrane_regions (db=TMHMM db_id=tmhmm from=195 to=217) ; IPRSCAN: transmembrane_regions (db=TMHMM db_id=tmhmm from=402 to=424) ; GENE: 252143..253582 - ( gc_cont=0.537) ; B"
                     /EC_number="1.6.99.5"
                     /EC_number="1.6.5.3"
     CDS             complement(253787..255352)
                     /gene="bcv:Bcav_3217"
                     /gene_comment="B"
                     /locus_tag="DORA20.03_00243"
                     /product="bcv:Bcav_3217 proton-translocating NADH-quinone oxidoreductase subunit M (EC:1.6.99.5); K00342 NADH-quinone oxidoreductase subunit M [EC:1.6.5.3] (db=KEGG) (RBH) B"
                     /note="[goid GO:0055114] [goid GO:0042773] [goid GO:0008137] [koid KO:K00342] DORA20.03_00243 bcv:Bcav_3217 proton-translocating NADH-quinone oxidoreductase subunit M (EC:1.6.99.5); K00342 NADH-quinone oxidoreductase subunit M [EC:1.6.5.3] (db=KEGG) (RBH) ## RBH: UniRef90_C0VYX9 NADH dehydrogenase (Quinone) n=1 Tax=Actinomyces coleocanis DSM 15436 RepID=C0VYX9_9ACTO (db=UNIREF) ; RBH: UniRef90_C0VYX9 NADH dehydrogenase (Quinone) n=1 Tax=Actinomyces coleocanis DSM 15436 RepID=C0VYX9_9ACTO (db=UNIREF) ; BLAST: proton-translocating NADH-quinone oxidoreductase subunit M (EC:1.6.99.5); K00342 NADH-quinone oxidoreductase subunit M [EC:1.6.5.3] (db=KEGG evalue=0.0 bit_score=510.0 identity=52.1 coverage=95.01915708812261) ; BLAST: NADH dehydrogenase (Quinone) n=1 Tax=Actinomyces coleocanis DSM 15436 RepID=C0VYX9_9ACTO (db=UNIREF evalue=0.0 bit_score=557.0 identity=56.9 coverage=94.25287356321839) ; IPRSCAN: NDH_I_M: proton-translocating NADH-quinone o (db=HMMTigr db_id=TIGR01972 from=13 to=510 evalue=7.1e-147 interpro_id=IPR010227 interpro_description=NADH-quinone oxidoreductase, chain M/4 GO=Molecular Function: NADH dehydrogenase (ubiquinone) activity (GO:0008137), Biological Process: ATP synthesis coupled electron transport (GO:0042773), Biological Process: oxidation-reduction process (GO:0055114)) ; IPRSCAN: NADH DEHYDROGENASE (db=HMMPanther db_id=PTHR22773 from=94 to=507 evalue=3.0e-100) ; IPRSCAN: NADH DEHYDROGENASE SUBUNIT 4 (db=HMMPanther db_id=PTHR22773:SF40 from=94 to=507 evalue=3.0e-100) ; IPRSCAN: (db=HMMPfam db_id=PF00361 from=142 to=424 evalue=7.7e-53 interpro_id=IPR001750 interpro_description=NADH:ubiquinone/plastoquinone oxidoreductase GO=Molecular Function: NADH dehydrogenase (ubiquinone) activity (GO:0008137), Biological Process: ATP synthesis coupled electron transport (GO:0042773), Biological Process: oxidation-reduction process (GO:0055114)) ; IPRSCAN: NUOXDRDTASE4 (db=FPrintScan db_id=PR01437 from=148 to=167 evalue=1.6e-30 interpro_id=IPR003918 interpro_description=NADH:ubiquinone oxidoreductase GO=Molecular Function: NADH dehydrogenase (ubiquinone) activity (GO:0008137), Biological Process: ATP synthesis coupled electron transport (GO:0042773), Biological Process: oxidation-reduction process (GO:0055114)) ; IPRSCAN: NUOXDRDTASE4 (db=FPrintScan db_id=PR01437 from=400 to=426 evalue=1.6e-30 interpro_id=IPR003918 interpro_description=NADH:ubiquinone oxidoreductase GO=Molecular Function: NADH dehydrogenase (ubiquinone) activity (GO:0008137), Biological Process: ATP synthesis coupled electron transport (GO:0042773), Biological Process: oxidation-reduction process (GO:0055114)) ; IPRSCAN: NUOXDRDTASE4 (db=FPrintScan db_id=PR01437 from=348 to=367 evalue=1.6e-30 interpro_id=IPR003918 interpro_description=NADH:ubiquinone oxidoreductase GO=Molecular Function: NADH dehydrogenase (ubiquinone) activity (GO:0008137), Biological Process: ATP synthesis coupled electron transport (GO:0042773), Biological Process: oxidation-reduction process (GO:0055114)) ; IPRSCAN: NUOXDRDTASE4 (db=FPrintScan db_id=PR01437 from=260 to=284 evalue=1.6e-30 interpro_id=IPR003918 interpro_description=NADH:ubiquinone oxidoreductase GO=Molecular Function: NADH dehydrogenase (ubiquinone) activity (GO:0008137), Biological Process: ATP synthesis coupled electron transport (GO:0042773), Biological Process: oxidation-reduction process (GO:0055114)) ; IPRSCAN: NUOXDRDTASE4 (db=FPrintScan db_id=PR01437 from=179 to=203 evalue=1.6e-30 interpro_id=IPR003918 interpro_description=NADH:ubiquinone oxidoreductase GO=Molecular Function: NADH dehydrogenase (ubiquinone) activity (GO:0008137), Biological Process: ATP synthesis coupled electron transport (GO:0042773), Biological Process: oxidation-reduction process (GO:0055114)) ; IPRSCAN: transmembrane_regions (db=TMHMM db_id=tmhmm from=35 to=57) ; IPRSCAN: transmembrane_regions (db=TMHMM db_id=tmhmm from=325 to=347) ; IPRSCAN: transmembrane_regions (db=TMHMM db_id=tmhmm from=351 to=373) ; IPRSCAN: transmembrane_regions (db=TMHMM db_id=tmhmm from=394 to=416) ; IPRSCAN: transmembrane_regions (db=TMHMM db_id=tmhmm from=89 to=111) ; IPRSCAN: transmembrane_regions (db=TMHMM db_id=tmhmm from=474 to=496) ; IPRSCAN: transmembrane_regions (db=TMHMM db_id=tmhmm from=296 to=318) ; IPRSCAN: transmembrane_regions (db=TMHMM db_id=tmhmm from=10 to=30) ; IPRSCAN: transmembrane_regions (db=TMHMM db_id=tmhmm from=124 to=141) ; IPRSCAN: transmembrane_regions (db=TMHMM db_id=tmhmm from=269 to=291) ; IPRSCAN: transmembrane_regions (db=TMHMM db_id=tmhmm from=234 to=256) ; IPRSCAN: transmembrane_regions (db=TMHMM db_id=tmhmm from=179 to=201) ; IPRSCAN: transmembrane_regions (db=TMHMM db_id=tmhmm from=145 to=167) ; IPRSCAN: seg (db=Seg db_id=seg from=12 to=29) ; IPRSCAN: seg (db=Seg db_id=seg from=89 to=110) ; IPRSCAN: seg (db=Seg db_id=seg from=184 to=199) ; IPRSCAN: seg (db=Seg db_id=seg from=432 to=449) ; IPRSCAN: transmembrane_regions (db=TMHMM db_id=tmhmm from=431 to=449) ; GENE: 253787..255352 - ( gc_cont=0.545) ; B"
                     /EC_number="1.6.99.5"
                     /EC_number="1.6.5.3"
     CDS             complement(255372..257405)
                     /gene="mcu:HMPREF0573_11003"
                     /gene_comment="B"
                     /locus_tag="DORA20.03_00244"
                     /product="mcu:HMPREF0573_11003 nuoL; NADH dehydrogenase (EC:1.6.99.5); K00341 NADH-quinone oxidoreductase subunit L [EC:1.6.5.3] (db=KEGG) (RBH) B"
                     /note="[goid GO:0055114] [goid GO:0042773] [goid GO:0008137] [koid KO:K00341] DORA20.03_00244 mcu:HMPREF0573_11003 nuoL; NADH dehydrogenase (EC:1.6.99.5); K00341 NADH-quinone oxidoreductase subunit L [EC:1.6.5.3] (db=KEGG) (RBH) ## RBH: UniRef90_C2KMP0 NADH dehydrogenase (Quinone) n=4 Tax=Mobiluncus mulieris RepID=C2KMP0_9ACTO (db=UNIREF) ; RBH: UniRef90_C2KMP0 NADH dehydrogenase (Quinone) n=4 Tax=Mobiluncus mulieris RepID=C2KMP0_9ACTO (db=UNIREF) ; BLAST: nuoL; NADH dehydrogenase (EC:1.6.99.5); K00341 NADH-quinone oxidoreductase subunit L [EC:1.6.5.3] (db=KEGG evalue=0.0 bit_score=781.0 identity=60.7 coverage=94.69026548672566) ; BLAST: NADH dehydrogenase (Quinone) n=4 Tax=Mobiluncus mulieris RepID=C2KMP0_9ACTO (db=UNIREF evalue=0.0 bit_score=797.0 identity=60.5 coverage=97.6401179941003) ; IPRSCAN: NDH_I_L: proton-translocating NADH-quinone o (db=HMMTigr db_id=TIGR01974 from=23 to=672 evalue=1.0e-251 interpro_id=IPR003945 interpro_description=NADH-plastoquinone oxidoreductase, chain 5 GO=Molecular Function: NADH dehydrogenase (ubiquinone) activity (GO:0008137), Biological Process: ATP synthesis coupled electron transport (GO:0042773), Biological Process: oxidation-reduction process (GO:0055114)) ; IPRSCAN: NADH DEHYDROGENASE (db=HMMPanther db_id=PTHR22773 from=107 to=671 evalue=8.2e-140) ; IPRSCAN: NADH DEHYDROGENASE SUBUNIT 5 (db=HMMPanther db_id=PTHR22773:SF39 from=107 to=671 evalue=8.2e-140) ; IPRSCAN: (db=HMMPfam db_id=PF00361 from=159 to=442 evalue=8.7e-68 interpro_id=IPR001750 interpro_description=NADH:ubiquinone/plastoquinone oxidoreductase GO=Molecular Function: NADH dehydrogenase (ubiquinone) activity (GO:0008137), Biological Process: ATP synthesis coupled electron transport (GO:0042773), Biological Process: oxidation-reduction process (GO:0055114)) ; IPRSCAN: NADHDHGNASE5 (db=FPrintScan db_id=PR01434 from=461 to=480 evalue=4.6e-53) ; IPRSCAN: NADHDHGNASE5 (db=FPrintScan db_id=PR01434 from=136 to=156 evalue=4.6e-53) ; IPRSCAN: NADHDHGNASE5 (db=FPrintScan db_id=PR01434 from=108 to=133 evalue=4.6e-53) ; IPRSCAN: NADHDHGNASE5 (db=FPrintScan db_id=PR01434 from=351 to=363 evalue=4.6e-53) ; IPRSCAN: NADHDHGNASE5 (db=FPrintScan db_id=PR01434 from=261 to=282 evalue=4.6e-53) ; IPRSCAN: NADHDHGNASE5 (db=FPrintScan db_id=PR01434 from=283 to=309 evalue=4.6e-53) ; IPRSCAN: (db=HMMPfam db_id=PF00662 from=86 to=148 evalue=9.7e-20 interpro_id=IPR001516 interpro_description=NADH:ubiquinone oxidoreductase, chain 5/L, N-terminal GO=Molecular Function: NADH dehydrogenase (ubiquinone) activity (GO:0008137), Biological Process: ATP synthesis coupled electron transport (GO:0042773), Biological Process: oxidation-reduction process (GO:0055114)) ; IPRSCAN: NPOXDRDTASE5 (db=FPrintScan db_id=PR01435 from=110 to=130 evalue=2.6e-09 interpro_id=IPR018393 interpro_description=NADH-plastoquinone oxidoreductase, chain 5 subgroup GO=Molecular Function: NADH dehydrogenase (ubiquinone) activity (GO:0008137), Biological Process: ATP synthesis coupled electron transport (GO:0042773), Biological Process: oxidation-reduction process (GO:0055114)) ; IPRSCAN: NPOXDRDTASE5 (db=FPrintScan db_id=PR01435 from=301 to=323 evalue=2.6e-09 interpro_id=IPR018393 interpro_description=NADH-plastoquinone oxidoreductase, chain 5 subgroup GO=Molecular Function: NADH dehydrogenase (ubiquinone) activity (GO:0008137), Biological Process: ATP synthesis coupled electron transport (GO:0042773), Biological Process: oxidation-reduction process (GO:0055114)) ; IPRSCAN: NPOXDRDTASE5 (db=FPrintScan db_id=PR01435 from=460 to=482 evalue=2.6e-09 interpro_id=IPR018393 interpro_description=NADH-plastoquinone oxidoreductase, chain 5 subgroup GO=Molecular Function: NADH dehydrogenase (ubiquinone) activity (GO:0008137), Biological Process: ATP synthesis coupled electron transport (GO:0042773), Biological Process: oxidation-reduction process (GO:0055114)) ; IPRSCAN: (db=HMMPfam db_id=PF01010 from=474 to=576 evalue=2.1e-06 interpro_id=IPR002128 interpro_description=NADH:ubiquinone/plastoquinone oxidoreductase, chloroplast chain 5, C-terminal GO=Molecular Function: NADH dehydrogenase (ubiquinone) activity (GO:0008137), Biological Process: ATP synthesis coupled electron transport (GO:0042773), Biological Process: oxidation-reduction process (GO:0055114)) ; IPRSCAN: coiled-coil (db=Coil db_id=coil from=204 to=208 evalue=NA) ; IPRSCAN: coiled-coil (db=Coil db_id=coil from=187 to=192 evalue=NA) ; IPRSCAN: transmembrane_regions (db=TMHMM db_id=tmhmm from=449 to=471) ; IPRSCAN: transmembrane_regions (db=TMHMM db_id=tmhmm from=503 to=525) ; IPRSCAN: transmembrane_regions (db=TMHMM db_id=tmhmm from=554 to=576) ; IPRSCAN: transmembrane_regions (db=TMHMM db_id=tmhmm from=412 to=434) ; IPRSCAN: transmembrane_regions (db=TMHMM db_id=tmhmm from=369 to=391) ; IPRSCAN: transmembrane_regions (db=TMHMM db_id=tmhmm from=343 to=365) ; IPRSCAN: transmembrane_regions (db=TMHMM db_id=tmhmm from=314 to=336) ; IPRSCAN: transmembrane_regions (db=TMHMM db_id=tmhmm from=285 to=304) ; IPRSCAN: transmembrane_regions (db=TMHMM db_id=tmhmm from=247 to=264) ; IPRSCAN: transmembrane_regions (db=TMHMM db_id=tmhmm from=208 to=227) ; IPRSCAN: transmembrane_regions (db=TMHMM db_id=tmhmm from=182 to=201) ; IPRSCAN: transmembrane_regions (db=TMHMM db_id=tmhmm from=145 to=167) ; IPRSCAN: transmembrane_regions (db=TMHMM db_id=tmhmm from=110 to=132) ; IPRSCAN: transmembrane_regions (db=TMHMM db_id=tmhmm from=49 to=71) ; IPRSCAN: transmembrane_regions (db=TMHMM db_id=tmhmm from=20 to=42) ; IPRSCAN: seg (db=Seg db_id=seg from=192 to=207) ; IPRSCAN: seg (db=Seg db_id=seg from=218 to=227) ; IPRSCAN: seg (db=Seg db_id=seg from=661 to=677) ; IPRSCAN: transmembrane_regions (db=TMHMM db_id=tmhmm from=652 to=674) ; GENE: 255372..257405 - ( gc_cont=0.564) ; B"
                     /EC_number="1.6.99.5"
                     /EC_number="1.6.5.3"
     CDS             complement(257421..257720)
                     /gene="NADH-ubiquinone"
                     /gene_comment="C"
                     /locus_tag="DORA20.03_00245"
                     /product="NADH-ubiquinone oxidoreductase chain 4L; K00340 NADH-quinone oxidoreductase subunit K [EC:1.6.5.3] (db=KEGG evalue=5.3e-31 bit_score=139.0 identity=74.2 coverage=96.0) (BLAST) C"
                     /note="[goid GO:0055114] [goid GO:0042773] [goid GO:0016651] [koid KO:K00340] DORA20.03_00245 NADH-ubiquinone oxidoreductase chain 4L; K00340 NADH-quinone oxidoreductase subunit K [EC:1.6.5.3] (db=KEGG evalue=5.3e-31 bit_score=139.0 identity=74.2 coverage=96.0) (BLAST) ## BLAST: NADH-quinone oxidoreductase subunit K n=2 Tax=Cellulomonas RepID=D5UJ26_CELFN (db=UNIREF evalue=6.8e-31 bit_score=139.0 identity=74.2 coverage=96.0) ; IPRSCAN: (db=HMMPfam db_id=PF00420 from=6 to=97 evalue=1.0e-20 interpro_id=IPR001133 interpro_description=NADH-ubiquinone oxidoreductase chain 4L/K GO=Molecular Function: oxidoreductase activity, acting on NADH or NADPH (GO:0016651), Biological Process: ATP synthesis coupled electron transport (GO:0042773), Biological Process: oxidation-reduction process (GO:0055114)) ; IPRSCAN: NDH1_NuoK (db=HAMAP db_id=MF_01456 from=1 to=99 evalue=18.1 interpro_id=IPR001133 interpro_description=NADH-ubiquinone oxidoreductase chain 4L/K GO=Molecular Function: oxidoreductase activity, acting on NADH or NADPH (GO:0016651), Biological Process: ATP synthesis coupled electron transport (GO:0042773), Biological Process: oxidation-reduction process (GO:0055114)) ; IPRSCAN: seg (db=Seg db_id=seg from=59 to=74) ; IPRSCAN: transmembrane_regions (db=TMHMM db_id=tmhmm from=61 to=83) ; IPRSCAN: transmembrane_regions (db=TMHMM db_id=tmhmm from=7 to=29) ; GENE: 257421..257720 - ( gc_cont=0.510) ; C"
                     /EC_number="1.6.5.3"
     CDS             complement(257720..258745)
                     /gene="nuoJ;"
                     /gene_comment="C"
                     /locus_tag="DORA20.03_00246"
                     /product="nuoJ; NADH dehydrogenase subunit J (EC:1.6.99.5); K00339 NADH-quinone oxidoreductase subunit J [EC:1.6.5.3] (db=KEGG evalue=0.0 bit_score=205.0 identity=39.2 coverage=86.54970760233918) (BLAST) C"
                     /note="[goid GO:0055114] [goid GO:0008137] [koid KO:K00339] DORA20.03_00246 nuoJ; NADH dehydrogenase subunit J (EC:1.6.99.5); K00339 NADH-quinone oxidoreductase subunit J [EC:1.6.5.3] (db=KEGG evalue=0.0 bit_score=205.0 identity=39.2 coverage=86.54970760233918) (BLAST) ## BLAST: NADH-quinone oxidoreductase subunit J n=1 Tax=Actinomyces sp. oral taxon 180 str. F0310 RepID=E6KRY9_9ACTO (db=UNIREF evalue=0.0 bit_score=231.0 identity=40.4 coverage=88.59649122807018) ; IPRSCAN: (db=HMMPfam db_id=PF00499 from=30 to=183 evalue=4.4e-16 interpro_id=IPR001457 interpro_description=NADH:ubiquinone/plastoquinone oxidoreductase, chain 6 GO=Molecular Function: NADH dehydrogenase (ubiquinone) activity (GO:0008137), Biological Process: oxidation-reduction process (GO:0055114)) ; IPRSCAN: transmembrane_regions (db=TMHMM db_id=tmhmm from=106 to=128) ; IPRSCAN: transmembrane_regions (db=TMHMM db_id=tmhmm from=71 to=93) ; IPRSCAN: transmembrane_regions (db=TMHMM db_id=tmhmm from=44 to=66) ; IPRSCAN: transmembrane_regions (db=TMHMM db_id=tmhmm from=162 to=184) ; IPRSCAN: seg (db=Seg db_id=seg from=68 to=73) ; IPRSCAN: transmembrane_regions (db=TMHMM db_id=tmhmm from=15 to=37) ; GENE: 257720..258745 - ( gc_cont=0.567) ; C"
                     /EC_number="1.6.99.5"
                     /EC_number="1.6.5.3"
     CDS             complement(258742..259395)
                     /gene="bcv:Bcav_3221"
                     /gene_comment="B"
                     /locus_tag="DORA20.03_00247"
                     /product="bcv:Bcav_3221 NADH-quinone oxidoreductase subunit I; K00338 NADH-quinone oxidoreductase subunit I [EC:1.6.5.3] (db=KEGG) (RBH) B"
                     /note="[goid GO:0055114] [goid GO:0051539] [goid GO:0016651] [goid GO:0016020] [goid GO:0051536] [goid GO:0009055] [koid KO:K00338] DORA20.03_00247 bcv:Bcav_3221 NADH-quinone oxidoreductase subunit I; K00338 NADH-quinone oxidoreductase subunit I [EC:1.6.5.3] (db=KEGG) (RBH) ## RBH: UniRef90_C0VYX5 NADH-quinone oxidoreductase subunit I n=1 Tax=Actinomyces coleocanis DSM 15436 RepID=C0VYX5_9ACTO (db=UNIREF) ; RBH: UniRef90_C0VYX5 NADH-quinone oxidoreductase subunit I n=1 Tax=Actinomyces coleocanis DSM 15436 RepID=C0VYX5_9ACTO (db=UNIREF) ; BLAST: NADH-quinone oxidoreductase subunit I; K00338 NADH-quinone oxidoreductase subunit I [EC:1.6.5.3] (db=KEGG evalue=0.0 bit_score=323.0 identity=72.2 coverage=92.66055045871559) ; BLAST: NADH-quinone oxidoreductase subunit I n=1 Tax=Actinomyces coleocanis DSM 15436 RepID=C0VYX5_9ACTO (db=UNIREF evalue=0.0 bit_score=357.0 identity=75.8 coverage=97.24770642201835) ; IPRSCAN: 4FE4S_FER_1 (db=PatternScan db_id=PS00198 from=119 to=130 evalue=0.0 interpro_id=IPR017900 interpro_description=4Fe-4S ferredoxin, iron-sulphur binding, conserved site GO=Molecular Function: electron carrier activity (GO:0009055), Molecular Function: iron-sulfur cluster binding (GO:0051536)) ; IPRSCAN: 4FE4S_FER_1 (db=PatternScan db_id=PS00198 from=74 to=85 evalue=0.0 interpro_id=IPR017900 interpro_description=4Fe-4S ferredoxin, iron-sulphur binding, conserved site GO=Molecular Function: electron carrier activity (GO:0009055), Molecular Function: iron-sulfur cluster binding (GO:0051536)) ; IPRSCAN: NuoI: NADH-quinone oxidoreductase, chain I (db=HMMTigr db_id=TIGR01971 from=30 to=157 evalue=8.3e-57 interpro_id=IPR010226 interpro_description=NADH-quinone oxidoreductase, chain I GO=Cellular Component: membrane (GO:0016020), Molecular Function: oxidoreductase activity, acting on NADH or NADPH (GO:0016651), Molecular Function: 4 iron, 4 sulfur cluster binding (GO:0051539), Biological Process: oxidation-reduction process (GO:0055114)) ; IPRSCAN: NADH-UBIQUINONE OXIDOREDUCTASE 1, CHAIN 1 (db=HMMPanther db_id=PTHR10849 from=10 to=165 evalue=1.4e-56) ; IPRSCAN: 4Fe-4S ferredoxins (db=superfamily db_id=SSF54862 from=47 to=162 evalue=2.6e-33) ; IPRSCAN: no description (db=Gene3D db_id=G3DSA:3.30.70.20 from=53 to=139 evalue=2.2e-11) ; IPRSCAN: (db=HMMPfam db_id=PF00037 from=112 to=135 evalue=8.1e-09 interpro_id=IPR001450 interpro_description=4Fe-4S binding domain GO=Molecular Function: electron carrier activity (GO:0009055), Molecular Function: iron-sulfur cluster binding (GO:0051536)) ; IPRSCAN: (db=HMMPfam db_id=PF00037 from=72 to=90 evalue=2.1e-07 interpro_id=IPR001450 interpro_description=4Fe-4S binding domain GO=Molecular Function: electron carrier activity (GO:0009055), Molecular Function: iron-sulfur cluster binding (GO:0051536)) ; IPRSCAN: 4FE4S_FER_2 (db=ProfileScan db_id=PS51379 from=64 to=94 evalue=9.499 interpro_id=IPR017896 interpro_description=4Fe-4S ferredoxin, iron-sulpur binding domain GO=Molecular Function: iron-sulfur cluster binding (GO:0051536)) ; IPRSCAN: 4FE4S_FER_2 (db=ProfileScan db_id=PS51379 from=110 to=139 evalue=10.911 interpro_id=IPR017896 interpro_description=4Fe-4S ferredoxin, iron-sulpur binding domain GO=Molecular Function: iron-sulfur cluster binding (GO:0051536)) ; IPRSCAN: NDH1_NuoI (db=HAMAP db_id=MF_01351 from=21 to=164 evalue=27.868 interpro_id=IPR010226 interpro_description=NADH-quinone oxidoreductase, chain I GO=Cellular Component: membrane (GO:0016020), Molecular Function: oxidoreductase activity, acting on NADH or NADPH (GO:0016651), Molecular Function: 4 iron, 4 sulfur cluster binding (GO:0051539), Biological Process: oxidation-reduction process (GO:0055114)) ; GENE: 258742..259395 - ( gc_cont=0.537) ; B"
                     /EC_number="1.6.5.3"
     CDS             complement(259388..260737)
                     /gene="bcv:Bcav_3222"
                     /gene_comment="B"
                     /locus_tag="DORA20.03_00248"
                     /product="bcv:Bcav_3222 NADH dehydrogenase subunit H (EC:1.6.99.5); K00337 NADH-quinone oxidoreductase subunit H [EC:1.6.5.3] (db=KEGG) (RBH) B"
                     /note="[goid GO:0055114] [goid GO:0016020] [koid KO:K00337] DORA20.03_00248 bcv:Bcav_3222 NADH dehydrogenase subunit H (EC:1.6.99.5); K00337 NADH-quinone oxidoreductase subunit H [EC:1.6.5.3] (db=KEGG) (RBH) ## RBH: UniRef90_C0VYX4 NADH-quinone oxidoreductase subunit H n=1 Tax=Actinomyces coleocanis DSM 15436 RepID=C0VYX4_9ACTO (db=UNIREF) ; RBH: UniRef90_C0VYX4 NADH-quinone oxidoreductase subunit H n=1 Tax=Actinomyces coleocanis DSM 15436 RepID=C0VYX4_9ACTO (db=UNIREF) ; BLAST: NADH dehydrogenase subunit H (EC:1.6.99.5); K00337 NADH-quinone oxidoreductase subunit H [EC:1.6.5.3] (db=KEGG evalue=0.0 bit_score=507.0 identity=57.2 coverage=95.11111111111111) ; BLAST: NADH-quinone oxidoreductase subunit H n=1 Tax=Actinomyces coleocanis DSM 15436 RepID=C0VYX4_9ACTO (db=UNIREF evalue=0.0 bit_score=536.0 identity=59.7 coverage=96.66666666666667) ; IPRSCAN: COMPLEX1_ND1_1 (db=PatternScan db_id=PS00667 from=67 to=82 evalue=0.0 interpro_id=IPR018086 interpro_description=NADH:ubiquinone oxidoreductase, subunit 1, conserved site GO=Cellular Component: membrane (GO:0016020), Biological Process: oxidation-reduction process (GO:0055114)) ; IPRSCAN: COMPLEX1_ND1_2 (db=PatternScan db_id=PS00668 from=231 to=244 evalue=0.0 interpro_id=IPR018086 interpro_description=NADH:ubiquinone oxidoreductase, subunit 1, conserved site GO=Cellular Component: membrane (GO:0016020), Biological Process: oxidation-reduction process (GO:0055114)) ; IPRSCAN: NADH DEHYDROGENASE SUBUNIT 1 (db=HMMPanther db_id=PTHR11432 from=55 to=363 evalue=4.6e-119 interpro_id=IPR001694 interpro_description=NADH:ubiquinone oxidoreductase, subunit 1/F420H2 oxidoreductase subunit H GO=Cellular Component: membrane (GO:0016020), Biological Process: oxidation-reduction process (GO:0055114)) ; IPRSCAN: (db=HMMPfam db_id=PF00146 from=25 to=352 evalue=1.2e-97 interpro_id=IPR001694 interpro_description=NADH:ubiquinone oxidoreductase, subunit 1/F420H2 oxidoreductase subunit H GO=Cellular Component: membrane (GO:0016020), Biological Process: oxidation-reduction process (GO:0055114)) ; IPRSCAN: NDH1_NuoH (db=HAMAP db_id=MF_01350 from=21 to=355 evalue=22.981 interpro_id=IPR001694 interpro_description=NADH:ubiquinone oxidoreductase, subunit 1/F420H2 oxidoreductase subunit H GO=Cellular Component: membrane (GO:0016020), Biological Process: oxidation-reduction process (GO:0055114)) ; IPRSCAN: transmembrane_regions (db=TMHMM db_id=tmhmm from=366 to=385) ; IPRSCAN: transmembrane_regions (db=TMHMM db_id=tmhmm from=206 to=223) ; IPRSCAN: transmembrane_regions (db=TMHMM db_id=tmhmm from=258 to=280) ; IPRSCAN: transmembrane_regions (db=TMHMM db_id=tmhmm from=92 to=114) ; IPRSCAN: transmembrane_regions (db=TMHMM db_id=tmhmm from=334 to=356) ; IPRSCAN: transmembrane_regions (db=TMHMM db_id=tmhmm from=169 to=191) ; IPRSCAN: transmembrane_regions (db=TMHMM db_id=tmhmm from=24 to=46) ; IPRSCAN: seg (db=Seg db_id=seg from=345 to=356) ; IPRSCAN: seg (db=Seg db_id=seg from=368 to=380) ; IPRSCAN: seg (db=Seg db_id=seg from=414 to=427) ; IPRSCAN: transmembrane_regions (db=TMHMM db_id=tmhmm from=134 to=156) ; IPRSCAN: transmembrane_regions (db=TMHMM db_id=tmhmm from=300 to=322) ; GENE: 259388..260737 - ( gc_cont=0.540) ; B"
                     /EC_number="1.6.99.5"
                     /EC_number="1.6.5.3"
     CDS             complement(260734..263337)
                     /gene="jde:Jden_0545"
                     /gene_comment="B"
                     /locus_tag="DORA20.03_00249"
                     /product="jde:Jden_0545 NADH-quinone oxidoreductase subunit G; K00336 NADH-quinone oxidoreductase subunit G [EC:1.6.5.3] (db=KEGG) (RBH) B"
                     /note="[goid GO:0030151] [goid GO:0005488] [goid GO:0016491] [goid GO:0009055] [goid GO:0051536] [goid GO:0016651] [goid GO:0055114] [goid GO:0042773] [goid GO:0016020] [goid GO:0008137] [koid KO:K00336] DORA20.03_00249 jde:Jden_0545 NADH-quinone oxidoreductase subunit G; K00336 NADH-quinone oxidoreductase subunit G [EC:1.6.5.3] (db=KEGG) (RBH) ## RBH: UniRef90_C0VYX3 NADH dehydrogenase (Quinone) n=1 Tax=Actinomyces coleocanis DSM 15436 RepID=C0VYX3_9ACTO (db=UNIREF) ; RBH: UniRef90_C0VYX3 NADH dehydrogenase (Quinone) n=1 Tax=Actinomyces coleocanis DSM 15436 RepID=C0VYX3_9ACTO (db=UNIREF) ; BLAST: NADH-quinone oxidoreductase subunit G; K00336 NADH-quinone oxidoreductase subunit G [EC:1.6.5.3] (db=KEGG evalue=0.0 bit_score=836.0 identity=50.9 coverage=98.04147465437788) ; BLAST: NADH dehydrogenase (Quinone) n=1 Tax=Actinomyces coleocanis DSM 15436 RepID=C0VYX3_9ACTO (db=UNIREF evalue=0.0 bit_score=955.0 identity=56.1 coverage=98.04147465437788) ; IPRSCAN: COMPLEX1_75K_3 (db=PatternScan db_id=PS00643 from=160 to=170 evalue=0.0 interpro_id=IPR000283 interpro_description=NADH:ubiquinone oxidoreductase, 75kDa subunit, conserved site GO=Molecular Function: NADH dehydrogenase (ubiquinone) activity (GO:0008137), Cellular Component: membrane (GO:0016020), Biological Process: ATP synthesis coupled electron transport (GO:0042773), Biological Process: oxidation-reduction process (GO:0055114)) ; IPRSCAN: COMPLEX1_75K_2 (db=PatternScan db_id=PS00642 from=112 to=124 evalue=0.0 interpro_id=IPR000283 interpro_description=NADH:ubiquinone oxidoreductase, 75kDa subunit, conserved site GO=Molecular Function: NADH dehydrogenase (ubiquinone) activity (GO:0008137), Cellular Component: membrane (GO:0016020), Biological Process: ATP synthesis coupled electron transport (GO:0042773), Biological Process: oxidation-reduction process (GO:0055114)) ; IPRSCAN: COMPLEX1_75K_1 (db=PatternScan db_id=PS00641 from=34 to=51 evalue=0.0 interpro_id=IPR000283 interpro_description=NADH:ubiquinone oxidoreductase, 75kDa subunit, conserved site GO=Molecular Function: NADH dehydrogenase (ubiquinone) activity (GO:0008137), Cellular Component: membrane (GO:0016020), Biological Process: ATP synthesis coupled electron transport (GO:0042773), Biological Process: oxidation-reduction process (GO:0055114)) ; IPRSCAN: NuoG: NADH dehydrogenase (quinone), G subuni (db=HMMTigr db_id=TIGR01973 from=7 to=714 evalue=2.3e-160 interpro_id=IPR010228 interpro_description=NADH:ubiquinone oxidoreductase, subunit G GO=Molecular Function: oxidoreductase activity, acting on NADH or NADPH (GO:0016651), Molecular Function: iron-sulfur cluster binding (GO:0051536), Biological Process: oxidation-reduction process (GO:0055114)) ; IPRSCAN: NITRATE, FROMATE, IRON DEHYDROGENASE (db=HMMPanther db_id=PTHR11615 from=18 to=829 evalue=5.5e-147) ; IPRSCAN: NADH-UBIQUINONE OXIDOREDUCTASE (db=HMMPanther db_id=PTHR11615:SF10 from=18 to=829 evalue=5.5e-147) ; IPRSCAN: Formate dehydrogenase/DMSO reductase, domains 1-3 (db=superfamily db_id=SSF53706 from=290 to=755 evalue=4.0e-71) ; IPRSCAN: 4Fe-4S ferredoxins (db=superfamily db_id=SSF54862 from=89 to=289 evalue=1.3e-30) ; IPRSCAN: 2Fe-2S ferredoxin-like (db=superfamily db_id=SSF54292 from=4 to=86 evalue=1.9e-19 interpro_id=IPR001041 interpro_description=Ferredoxin GO=Molecular Function: electron carrier activity (GO:0009055), Molecular Function: iron-sulfur cluster binding (GO:0051536)) ; IPRSCAN: no description (db=Gene3D db_id=G3DSA:3.40.50.740 from=530 to=739 evalue=7.1e-19) ; IPRSCAN: no description (db=Gene3D db_id=G3DSA:3.40.50.740 from=349 to=499 evalue=5.9e-18) ; IPRSCAN: (db=HMMPfam db_id=PF10588 from=97 to=137 evalue=9.8e-16 interpro_id=IPR019574 interpro_description=NADH:ubiquinone oxidoreductase, subunit G, iron-sulphur binding GO=Molecular Function: oxidoreductase activity (GO:0016491), Biological Process: oxidation-reduction process (GO:0055114)) ; IPRSCAN: (db=HMMPfam db_id=PF00384 from=349 to=505 evalue=1.2e-10 interpro_id=IPR006656 interpro_description=Molybdopterin oxidoreductase GO=Molecular Function: oxidoreductase activity (GO:0016491), Biological Process: oxidation-reduction process (GO:0055114)) ; IPRSCAN: ADC-like (db=superfamily db_id=SSF50692 from=752 to=862 evalue=1.7e-09 interpro_id=IPR009010 interpro_description=Aspartate decarboxylase-like fold GO=Molecular Function: binding (GO:0005488)) ; IPRSCAN: (db=HMMPfam db_id=PF00384 from=573 to=701 evalue=4.2e-09 interpro_id=IPR006656 interpro_description=Molybdopterin oxidoreductase GO=Molecular Function: oxidoreductase activity (GO:0016491), Biological Process: oxidation-reduction process (GO:0055114)) ; IPRSCAN: (db=HMMPfam db_id=PF01568 from=787 to=838 evalue=1.6e-07 interpro_id=IPR006657 interpro_description=Molydopterin dinucleotide-binding domain GO=Molecular Function: oxidoreductase activity (GO:0016491), Molecular Function: molybdenum ion binding (GO:0030151), Biological Process: oxidation-reduction process (GO:0055114)) ; IPRSCAN: (db=HMMPfam db_id=PF00111 from=7 to=56 evalue=3.7e-07 interpro_id=IPR001041 interpro_description=Ferredoxin GO=Molecular Function: electron carrier activity (GO:0009055), Molecular Function: iron-sulfur cluster binding (GO:0051536)) ; IPRSCAN: no description (db=Gene3D db_id=G3DSA:2.40.40.20 from=752 to=837 evalue=0.00095 interpro_id=IPR009010 interpro_description=Aspartate decarboxylase-like fold GO=Molecular Function: binding (GO:0005488)) ; IPRSCAN: 2FE2S_FER_2 (db=ProfileScan db_id=PS51085 from=3 to=90 evalue=9.513 interpro_id=IPR001041 interpro_description=Ferredoxin GO=Molecular Function: electron carrier activity (GO:0009055), Molecular Function: iron-sulfur cluster binding (GO:0051536)) ; IPRSCAN: seg (db=Seg db_id=seg from=309 to=320) ; IPRSCAN: seg (db=Seg db_id=seg from=373 to=384) ; GENE: 260734..263337 - ( gc_cont=0.568) ; B"
                     /EC_number="1.6.5.3"
     CDS             complement(25721..26032)
                     /gene="xylose"
                     /gene_comment="C"
                     /locus_tag="DORA20.03_00025"
                     /product="xylose phosphate isomerase/epimerase (db=KEGG evalue=1.4e-39 bit_score=167.0 identity=73.8 coverage=97.11538461538461) (BLAST) C"
                     /note="DORA20.03_00025 xylose phosphate isomerase/epimerase (db=KEGG evalue=1.4e-39 bit_score=167.0 identity=73.8 coverage=97.11538461538461) (BLAST) ## BLAST: Sugar (Xylose) phosphate isomerase/epimerase n=1 Tax=Propionibacterium freudenreichii subsp. shermanii CIRM-BIA1 RepID=D7GH22_PROFC (db=UNIREF evalue=1.9e-39 bit_score=167.0 identity=73.8 coverage=97.11538461538461) ; IPRSCAN: Xylose isomerase-like (db=superfamily db_id=SSF51658 from=1 to=103 evalue=2.2e-11 interpro_id=IPR013022 interpro_description=Xylose isomerase-like, TIM barrel domain) ; IPRSCAN: (db=HMMPfam db_id=PF01261 from=33 to=102 evalue=3.0e-10 interpro_id=IPR012307 interpro_description=Xylose isomerase, TIM barrel domain) ; IPRSCAN: HYDROXYPYRUVATE ISOMERASE (db=HMMPanther db_id=PTHR12110 from=20 to=103 evalue=4.2e-06) ; GENE: 25721..26032 - ( gc_cont=0.542) ; C"
     CDS             complement(263334..264647)
                     /gene="mcu:HMPREF0573_10997"
                     /gene_comment="B"
                     /locus_tag="DORA20.03_00250"
                     /product="mcu:HMPREF0573_10997 nuoF; NADH dehydrogenase (EC:1.6.99.5); K00335 NADH-quinone oxidoreductase subunit F [EC:1.6.5.3] (db=KEGG) (RBH) B"
                     /note="[goid GO:0016651] [goid GO:0055114] [goid GO:0051539] [goid GO:0010181] [goid GO:0008137] [koid KO:K00335] DORA20.03_00250 mcu:HMPREF0573_10997 nuoF; NADH dehydrogenase (EC:1.6.99.5); K00335 NADH-quinone oxidoreductase subunit F [EC:1.6.5.3] (db=KEGG) (RBH) ## RBH: UniRef90_D4U080 NADH oxidoreductase, F subunit n=4 Tax=Actinomyces RepID=D4U080_9ACTO (db=UNIREF) ; RBH: UniRef90_D4U080 NADH oxidoreductase, F subunit n=4 Tax=Actinomyces RepID=D4U080_9ACTO (db=UNIREF) ; BLAST: nuoF; NADH dehydrogenase (EC:1.6.99.5); K00335 NADH-quinone oxidoreductase subunit F [EC:1.6.5.3] (db=KEGG evalue=0.0 bit_score=646.0 identity=70.1 coverage=98.63013698630137) ; BLAST: NADH oxidoreductase, F subunit n=4 Tax=Actinomyces RepID=D4U080_9ACTO (db=UNIREF evalue=0.0 bit_score=657.0 identity=72.6 coverage=96.34703196347031) ; IPRSCAN: COMPLEX1_51K_1 (db=PatternScan db_id=PS00644 from=168 to=183 evalue=0.0 interpro_id=IPR001949 interpro_description=NADH:ubiquinone oxidoreductase, 51kDa subunit, conserved site GO=Molecular Function: NADH dehydrogenase (ubiquinone) activity (GO:0008137), Molecular Function: FMN binding (GO:0010181), Molecular Function: 4 iron, 4 sulfur cluster binding (GO:0051539), Biological Process: oxidation-reduction process (GO:0055114)) ; IPRSCAN: COMPLEX1_51K_2 (db=PatternScan db_id=PS00645 from=342 to=353 evalue=0.0 interpro_id=IPR001949 interpro_description=NADH:ubiquinone oxidoreductase, 51kDa subunit, conserved site GO=Molecular Function: NADH dehydrogenase (ubiquinone) activity (GO:0008137), Molecular Function: FMN binding (GO:0010181), Molecular Function: 4 iron, 4 sulfur cluster binding (GO:0051539), Biological Process: oxidation-reduction process (GO:0055114)) ; IPRSCAN: NADH-UBIQUINONE OXIDOREDUCTASE FLAVOPROTEIN 1 (NDUFV1) (db=HMMPanther db_id=PTHR11780 from=17 to=421 evalue=1.1e-184) ; IPRSCAN: Nqo1 FMN-binding domain-like (db=superfamily db_id=SSF142019 from=8 to=241 evalue=2.2e-76) ; IPRSCAN: (db=HMMPfam db_id=PF01512 from=57 to=220 evalue=4.7e-42 interpro_id=IPR011538 interpro_description=NADH:ubiquinone oxidoreductase, 51kDa subunit GO=Molecular Function: oxidoreductase activity, acting on NADH or NADPH (GO:0016651), Molecular Function: 4 iron, 4 sulfur cluster binding (GO:0051539)) ; IPRSCAN: Nqo1C-terminal domain-like (db=superfamily db_id=SSF140490 from=325 to=416 evalue=1.6e-34) ; IPRSCAN: Nqo1 middle domain-like (db=superfamily db_id=SSF142984 from=242 to=324 evalue=5.2e-23) ; IPRSCAN: (db=HMMPfam db_id=PF10589 from=329 to=373 evalue=1.3e-19 interpro_id=IPR019575 interpro_description=NADH ubiquinone oxidoreductase, F subunit, iron sulphur binding GO=Biological Process: oxidation-reduction process (GO:0055114)) ; IPRSCAN: (db=HMMPfam db_id=PF10531 from=245 to=289 evalue=1.4e-07 interpro_id=IPR019554 interpro_description=Soluble ligand binding domain) ; IPRSCAN: seg (db=Seg db_id=seg from=60 to=73) ; GENE: 263334..264647 - ( gc_cont=0.554) ; B"
                     /EC_number="1.6.99.5"
                     /EC_number="1.6.5.3"
     CDS             complement(264644..265438)
                     /gene="ica:Intca_0690"
                     /gene_comment="B"
                     /locus_tag="DORA20.03_00251"
                     /product="ica:Intca_0690 NADH dehydrogenase subunit E (EC:1.6.5.3); K00334 NADH-quinone oxidoreductase subunit E [EC:1.6.5.3] (db=KEGG) (RBH) B"
                     /note="[goid GO:0055114] [goid GO:0051287] [goid GO:0016491] [koid KO:K00334] DORA20.03_00251 ica:Intca_0690 NADH dehydrogenase subunit E (EC:1.6.5.3); K00334 NADH-quinone oxidoreductase subunit E [EC:1.6.5.3] (db=KEGG) (RBH) ## RBH: UniRef90_C0VYX1 Possible NADH dehydrogenase (Quinone) n=1 Tax=Actinomyces coleocanis DSM 15436 RepID=C0VYX1_9ACTO (db=UNIREF) ; RBH: UniRef90_C0VYX1 Possible NADH dehydrogenase (Quinone) n=1 Tax=Actinomyces coleocanis DSM 15436 RepID=C0VYX1_9ACTO (db=UNIREF) ; BLAST: NADH dehydrogenase subunit E (EC:1.6.5.3); K00334 NADH-quinone oxidoreductase subunit E [EC:1.6.5.3] (db=KEGG evalue=0.0 bit_score=300.0 identity=62.0 coverage=85.66037735849056) ; BLAST: Possible NADH dehydrogenase (Quinone) n=1 Tax=Actinomyces coleocanis DSM 15436 RepID=C0VYX1_9ACTO (db=UNIREF evalue=0.0 bit_score=303.0 identity=66.8 coverage=81.13207547169812) ; IPRSCAN: NADH-UBIQUINONE OXIDOREDUCTASE 24 KDA SUBUNIT (db=HMMPanther db_id=PTHR10371 from=4 to=165 evalue=2.5e-51 interpro_id=IPR002023 interpro_description=NADH:ubiquinone oxidoreductase, 24kDa subunit GO=Molecular Function: oxidoreductase activity (GO:0016491), Molecular Function: NAD binding (GO:0051287), Biological Process: oxidation-reduction process (GO:0055114)) ; IPRSCAN: Thioredoxin-like (db=superfamily db_id=SSF52833 from=8 to=176 evalue=1.0e-48 interpro_id=IPR012336 interpro_description=Thioredoxin-like fold) ; IPRSCAN: (db=HMMPfam db_id=PF01257 from=17 to=161 evalue=1.7e-47 interpro_id=IPR002023 interpro_description=NADH:ubiquinone oxidoreductase, 24kDa subunit GO=Molecular Function: oxidoreductase activity (GO:0016491), Molecular Function: NAD binding (GO:0051287), Biological Process: oxidation-reduction process (GO:0055114)) ; GENE: 264644..265438 - ( gc_cont=0.541) ; B"
                     /EC_number="1.6.5.3"
     CDS             complement(265438..266808)
                     /gene="ahe:Arch_0296"
                     /gene_comment="B"
                     /locus_tag="DORA20.03_00252"
                     /product="ahe:Arch_0296 NADH dehydrogenase I subunit D (EC:1.6.99.5); K00333 NADH-quinone oxidoreductase subunit D [EC:1.6.5.3] (db=KEGG) (RBH) B"
                     /note="[goid GO:0051287] [goid GO:0048038] [goid GO:0055114] [goid GO:0016651] [koid KO:K00333] DORA20.03_00252 ahe:Arch_0296 NADH dehydrogenase I subunit D (EC:1.6.99.5); K00333 NADH-quinone oxidoreductase subunit D [EC:1.6.5.3] (db=KEGG) (RBH) ## RBH: UniRef90_E8JJY0 NADH-quinone oxidoreductase subunit D n=2 Tax=Actinomyces RepID=E8JJY0_9ACTO (db=UNIREF) ; RBH: UniRef90_E8JJY0 NADH-quinone oxidoreductase subunit D n=2 Tax=Actinomyces RepID=E8JJY0_9ACTO (db=UNIREF) ; BLAST: NADH dehydrogenase I subunit D (EC:1.6.99.5); K00333 NADH-quinone oxidoreductase subunit D [EC:1.6.5.3] (db=KEGG evalue=0.0 bit_score=629.0 identity=68.1 coverage=94.31072210065645) ; BLAST: NADH-quinone oxidoreductase subunit D n=2 Tax=Actinomyces RepID=E8JJY0_9ACTO (db=UNIREF evalue=0.0 bit_score=671.0 identity=70.2 coverage=97.3741794310722) ; IPRSCAN: COMPLEX1_49K (db=PatternScan db_id=PS00535 from=88 to=99 evalue=0.0 interpro_id=IPR014029 interpro_description=NADH:ubiquinone oxidoreductase, 49kDa subunit, conserved site GO=Molecular Function: oxidoreductase activity, acting on NADH or NADPH (GO:0016651), Biological Process: oxidation-reduction process (GO:0055114)) ; IPRSCAN: NuoD: NADH dehydrogenase (quinone), D subuni (db=HMMTigr db_id=TIGR01962 from=50 to=456 evalue=1.8e-212 interpro_id=IPR010219 interpro_description=NADH dehydrogenase I, subunit D GO=Molecular Function: oxidoreductase activity, acting on NADH or NADPH (GO:0016651), Biological Process: oxidation-reduction process (GO:0055114)) ; IPRSCAN: NADH-UBIQUINONE OXIDOREDUCTASE 49 KDA SUBUNIT (db=HMMPanther db_id=PTHR11993 from=37 to=456 evalue=2.5e-148) ; IPRSCAN: HydB/Nqo4-like (db=superfamily db_id=SSF56762 from=61 to=456 evalue=4.0e-110) ; IPRSCAN: (db=HMMPfam db_id=PF00346 from=168 to=456 evalue=5.1e-71 interpro_id=IPR001135 interpro_description=NADH-quinone oxidoreductase, subunit D GO=Molecular Function: oxidoreductase activity, acting on NADH or NADPH (GO:0016651), Molecular Function: quinone binding (GO:0048038), Molecular Function: NAD binding (GO:0051287), Biological Process: oxidation-reduction process (GO:0055114)) ; IPRSCAN: no description (db=Gene3D db_id=G3DSA:1.10.645.10 from=65 to=449 evalue=6.2e-42) ; IPRSCAN: NDH1_NuoD (db=HAMAP db_id=MF_01358 from=41 to=456 evalue=42.662 interpro_id=IPR022885 interpro_description=NAD(P)H-quinone oxidoreductase subunit D/H GO=Molecular Function: oxidoreductase activity, acting on NADH or NADPH (GO:0016651), Biological Process: oxidation-reduction process (GO:0055114)) ; GENE: 265438..266808 - ( gc_cont=0.538) ; B"
                     /EC_number="1.6.99.5"
                     /EC_number="1.6.5.3"
     CDS             complement(266809..267561)
                     /gene="mcu:HMPREF0573_10994"
                     /gene_comment="B"
                     /locus_tag="DORA20.03_00253"
                     /product="mcu:HMPREF0573_10994 nuoC; NADH dehydrogenase subunit C (EC:1.6.99.5); K00332 NADH-quinone oxidoreductase subunit C [EC:1.6.5.3] (db=KEGG) (RBH) B"
                     /note="[goid GO:0008137] [goid GO:0055114] [goid GO:0016651] [koid KO:K00332] DORA20.03_00253 mcu:HMPREF0573_10994 nuoC; NADH dehydrogenase subunit C (EC:1.6.99.5); K00332 NADH-quinone oxidoreductase subunit C [EC:1.6.5.3] (db=KEGG) (RBH) ## RBH: UniRef90_C0VYW9 NADH-quinone oxidoreductase subunit C n=1 Tax=Actinomyces coleocanis DSM 15436 RepID=C0VYW9_9ACTO (db=UNIREF) ; RBH: UniRef90_C0VYW9 NADH-quinone oxidoreductase subunit C n=1 Tax=Actinomyces coleocanis DSM 15436 RepID=C0VYW9_9ACTO (db=UNIREF) ; BLAST: nuoC; NADH dehydrogenase subunit C (EC:1.6.99.5); K00332 NADH-quinone oxidoreductase subunit C [EC:1.6.5.3] (db=KEGG evalue=0.0 bit_score=309.0 identity=58.4 coverage=97.60956175298804) ; BLAST: NADH-quinone oxidoreductase subunit C n=1 Tax=Actinomyces coleocanis DSM 15436 RepID=C0VYW9_9ACTO (db=UNIREF evalue=0.0 bit_score=357.0 identity=72.2 coverage=89.64143426294821) ; IPRSCAN: NADH-UBIQUINONE OXIDOREDUCTASE-RELATED (db=HMMPanther db_id=PTHR10884:SF4 from=95 to=232 evalue=8.1e-66) ; IPRSCAN: NADH-UBIQUINONE OXIDOREDUCTASE-RELATED (db=HMMPanther db_id=PTHR10884 from=95 to=232 evalue=8.1e-66) ; IPRSCAN: NuoC_fam: NADH (or F420H2) dehydrogenase, su (db=HMMTigr db_id=TIGR01961 from=106 to=230 evalue=6.2e-55 interpro_id=IPR010218 interpro_description=NADH dehydrogenase, subunit C GO=Molecular Function: oxidoreductase activity, acting on NADH or NADPH (GO:0016651), Biological Process: oxidation-reduction process (GO:0055114)) ; IPRSCAN: Nqo5-like (db=superfamily db_id=SSF143243 from=78 to=249 evalue=1.8e-40) ; IPRSCAN: (db=HMMPfam db_id=PF00329 from=118 to=224 evalue=5.7e-28 interpro_id=IPR001268 interpro_description=NADH:ubiquinone oxidoreductase, 30kDa subunit GO=Molecular Function: NADH dehydrogenase (ubiquinone) activity (GO:0008137), Biological Process: oxidation-reduction process (GO:0055114)) ; IPRSCAN: Q47LE6_THEFY_Q47LE6; (db=BlastProDom db_id=PD001581 from=159 to=210 evalue=2.0e-16 interpro_id=IPR001268 interpro_description=NADH:ubiquinone oxidoreductase, 30kDa subunit GO=Molecular Function: NADH dehydrogenase (ubiquinone) activity (GO:0008137), Biological Process: oxidation-reduction process (GO:0055114)) ; IPRSCAN: NDH1_NuoC (db=HAMAP db_id=MF_01357 from=81 to=238 evalue=25.401 interpro_id=IPR010218 interpro_description=NADH dehydrogenase, subunit C GO=Molecular Function: oxidoreductase activity, acting on NADH or NADPH (GO:0016651), Biological Process: oxidation-reduction process (GO:0055114)) ; GENE: 266809..267561 - ( gc_cont=0.550) ; B"
                     /EC_number="1.6.99.5"
                     /EC_number="1.6.5.3"
     CDS             complement(267558..268118)
                     /gene="NADH"
                     /gene_comment="C"
                     /locus_tag="DORA20.03_00254"
                     /product="NADH dehydrogenase subunit B (EC:1.6.5.3 1.6.99.5); K00331 NADH-quinone oxidoreductase subunit B [EC:1.6.5.3] (db=KEGG evalue=0.0 bit_score=261.0 identity=67.2 coverage=97.86096256684492) (BLAST) C"
                     /note="[goid GO:0016651] [goid GO:0055114] [goid GO:0051539] [goid GO:0048038] [goid GO:0008137] [koid KO:K00331] DORA20.03_00254 NADH dehydrogenase subunit B (EC:1.6.5.3 1.6.99.5); K00331 NADH-quinone oxidoreductase subunit B [EC:1.6.5.3] (db=KEGG evalue=0.0 bit_score=261.0 identity=67.2 coverage=97.86096256684492) (BLAST) ## BLAST: NADH-quinone oxidoreductase subunit B n=4 Tax=Actinomyces RepID=A7BBW8_9ACTO (db=UNIREF evalue=0.0 bit_score=299.0 identity=77.4 coverage=97.86096256684492) ; IPRSCAN: COMPLEX1_20K (db=PatternScan db_id=PS01150 from=118 to=134 evalue=0.0 interpro_id=IPR006138 interpro_description=NADH-ubiquinone oxidoreductase, 20 Kd subunit GO=Molecular Function: NADH dehydrogenase (ubiquinone) activity (GO:0008137), Molecular Function: quinone binding (GO:0048038), Molecular Function: 4 iron, 4 sulfur cluster binding (GO:0051539), Biological Process: oxidation-reduction process (GO:0055114)) ; IPRSCAN: nuoB_fam: NADH-quinone oxidoreductase, B sub (db=HMMTigr db_id=TIGR01957 from=10 to=153 evalue=7.0e-91 interpro_id=IPR006138 interpro_description=NADH-ubiquinone oxidoreductase, 20 Kd subunit GO=Molecular Function: NADH dehydrogenase (ubiquinone) activity (GO:0008137), Molecular Function: quinone binding (GO:0048038), Molecular Function: 4 iron, 4 sulfur cluster binding (GO:0051539), Biological Process: oxidation-reduction process (GO:0055114)) ; IPRSCAN: NADH-PLASTOQUINONE OXIDOREDUCTASE (db=HMMPanther db_id=PTHR11995:SF2 from=4 to=186 evalue=5.1e-79) ; IPRSCAN: NADH DEHYDROGENASE (db=HMMPanther db_id=PTHR11995 from=4 to=186 evalue=5.1e-79 interpro_id=IPR014406 interpro_description=[NiFe]-hydrogenase-3-type complex, small subunit/NADH:quinone oxidoreductase, subunit NuoB GO=Molecular Function: oxidoreductase activity, acting on NADH or NADPH (GO:0016651), Molecular Function: 4 iron, 4 sulfur cluster binding (GO:0051539), Biological Process: oxidation-reduction process (GO:0055114)) ; IPRSCAN: HydA/Nqo6-like (db=superfamily db_id=SSF56770 from=7 to=167 evalue=1.8e-62) ; IPRSCAN: (db=HMMPfam db_id=PF01058 from=37 to=144 evalue=1.9e-25 interpro_id=IPR006137 interpro_description=NADH:ubiquinone oxidoreductase-like, 20kDa subunit GO=Molecular Function: NADH dehydrogenase (ubiquinone) activity (GO:0008137), Molecular Function: quinone binding (GO:0048038), Molecular Function: 4 iron, 4 sulfur cluster binding (GO:0051539), Biological Process: oxidation-reduction process (GO:0055114)) ; IPRSCAN: no description (db=Gene3D db_id=G3DSA:3.40.50.700 from=19 to=165 evalue=4.1e-05 interpro_id=IPR006137 interpro_description=NADH:ubiquinone oxidoreductase-like, 20kDa subunit GO=Molecular Function: NADH dehydrogenase (ubiquinone) activity (GO:0008137), Molecular Function: quinone binding (GO:0048038), Molecular Function: 4 iron, 4 sulfur cluster binding (GO:0051539), Biological Process: oxidation-reduction process (GO:0055114)) ; IPRSCAN: NDH1_NuoB (db=HAMAP db_id=MF_01356 from=1 to=151 evalue=40.631 interpro_id=IPR006138 interpro_description=NADH-ubiquinone oxidoreductase, 20 Kd subunit GO=Molecular Function: NADH dehydrogenase (ubiquinone) activity (GO:0008137), Molecular Function: quinone binding (GO:0048038), Molecular Function: 4 iron, 4 sulfur cluster binding (GO:0051539), Biological Process: oxidation-reduction process (GO:0055114)) ; GENE: 267558..268118 - ( gc_cont=0.556) ; C"
                     /EC_number="1.6.5.3"
     CDS             complement(268133..268501)
                     /gene="NADH-ubiquinone/plastoquinone"
                     /gene_comment="C"
                     /locus_tag="DORA20.03_00255"
                     /product="NADH-ubiquinone/plastoquinone oxidoreductase chain 3; K00330 NADH-quinone oxidoreductase subunit A [EC:1.6.5.3] (db=KEGG evalue=4.1e-33 bit_score=146.0 identity=57.4 coverage=95.1219512195122) (BLAST) C"
                     /note="[goid GO:0055114] [goid GO:0008137] [koid KO:K00330] DORA20.03_00255 NADH-ubiquinone/plastoquinone oxidoreductase chain 3; K00330 NADH-quinone oxidoreductase subunit A [EC:1.6.5.3] (db=KEGG evalue=4.1e-33 bit_score=146.0 identity=57.4 coverage=95.1219512195122) (BLAST) ## BLAST: NADH-quinone oxidoreductase subunit n=1 Tax=Actinomyces graevenitzii C83 RepID=G9PFG4_9ACTO (db=UNIREF evalue=1.1e-33 bit_score=148.0 identity=52.8 coverage=95.1219512195122) ; IPRSCAN: NADH-UBIQUINONE OXIDOREDUCTASE CHAIN 3 (db=HMMPanther db_id=PTHR11058 from=10 to=121 evalue=5.1e-35 interpro_id=IPR000440 interpro_description=NADH:ubiquinone/plastoquinone oxidoreductase, chain 3 GO=Molecular Function: NADH dehydrogenase (ubiquinone) activity (GO:0008137), Biological Process: oxidation-reduction process (GO:0055114)) ; IPRSCAN: NADH-UBIQUINONE OXIDOREDUCTASE CHAIN 3 (PROKARYOTIC AND PLANT) (db=HMMPanther db_id=PTHR11058:SF4 from=10 to=121 evalue=5.1e-35) ; IPRSCAN: (db=HMMPfam db_id=PF00507 from=19 to=121 evalue=1.2e-25 interpro_id=IPR000440 interpro_description=NADH:ubiquinone/plastoquinone oxidoreductase, chain 3 GO=Molecular Function: NADH dehydrogenase (ubiquinone) activity (GO:0008137), Biological Process: oxidation-reduction process (GO:0055114)) ; IPRSCAN: transmembrane_regions (db=TMHMM db_id=tmhmm from=93 to=115) ; IPRSCAN: transmembrane_regions (db=TMHMM db_id=tmhmm from=61 to=83) ; IPRSCAN: seg (db=Seg db_id=seg from=7 to=29) ; IPRSCAN: seg (db=Seg db_id=seg from=94 to=113) ; IPRSCAN: transmembrane_regions (db=TMHMM db_id=tmhmm from=5 to=27) ; GENE: 268133..268501 - ( gc_cont=0.528) ; C"
                     /EC_number="1.6.5.3"
     CDS             complement(268498..268608)
                     /gene="268498..268608"
                     /gene_comment="E"
                     /locus_tag="DORA20.03_00256"
                     /product="268498..268608 - ( gc_cont=0.450) (GENE) E"
                     /note="DORA20.03_00256 268498..268608 - ( gc_cont=0.450) (GENE) ## E"
     CDS             complement(268605..269918)
                     /gene="bcv:Bcav_3230"
                     /gene_comment="B"
                     /locus_tag="DORA20.03_00257"
                     /product="bcv:Bcav_3230 geranylgeranyl reductase (db=KEGG) (RBH) B"
                     /note="[goid GO:0016491] [goid GO:0008152] [goid GO:0055114] [goid GO:0016628] DORA20.03_00257 bcv:Bcav_3230 geranylgeranyl reductase (db=KEGG) (RBH) ## RBH: UniRef90_E8JJX6 Electron transfer oxidoreductase n=1 Tax=Actinomyces sp. oral taxon 178 str. F0338 RepID=E8JJX6_9ACTO (db=UNIREF) ; RBH: UniRef90_E8JJX6 Electron transfer oxidoreductase n=1 Tax=Actinomyces sp. oral taxon 178 str. F0338 RepID=E8JJX6_9ACTO (db=UNIREF) ; BLAST: geranylgeranyl reductase (db=KEGG evalue=0.0 bit_score=479.0 identity=57.1 coverage=97.03196347031964) ; BLAST: Electron transfer oxidoreductase n=1 Tax=Actinomyces sp. oral taxon 178 str. F0338 RepID=E8JJX6_9ACTO (db=UNIREF evalue=0.0 bit_score=522.0 identity=61.3 coverage=95.662100456621) ; IPRSCAN: GG-red-SF: geranylgeranyl reductase family (db=HMMTigr db_id=TIGR02032 from=20 to=343 evalue=2.3e-85 interpro_id=IPR011777 interpro_description=Geranylgeranyl reductase GO=Molecular Function: oxidoreductase activity, acting on the CH-CH group of donors, NAD or NADP as acceptor (GO:0016628), Biological Process: oxidation-reduction process (GO:0055114)) ; IPRSCAN: FLAVOPROTEIN-UBIQUINONE OXIDOREDUCTASE (db=HMMPanther db_id=PTHR10617 from=53 to=394 evalue=2.9e-64) ; IPRSCAN: GERANYLGERANYL HYDROGENASE (db=HMMPanther db_id=PTHR10617:SF9 from=53 to=394 evalue=2.9e-64) ; IPRSCAN: FAD/NAD(P)-binding domain (db=superfamily db_id=SSF51905 from=16 to=387 evalue=1.2e-44) ; IPRSCAN: no description (db=Gene3D db_id=G3DSA:3.50.50.60 from=10 to=347 evalue=1.1e-29) ; IPRSCAN: (db=HMMPfam db_id=PF01494 from=17 to=347 evalue=5.1e-18 interpro_id=IPR002938 interpro_description=Monooxygenase, FAD-binding) ; IPRSCAN: RNGMNOXGNASE (db=FPrintScan db_id=PR00420 from=171 to=186 evalue=4.8e-14 interpro_id=IPR003042 interpro_description=Aromatic-ring hydroxylase-like GO=Biological Process: metabolic process (GO:0008152), Molecular Function: oxidoreductase activity (GO:0016491)) ; IPRSCAN: RNGMNOXGNASE (db=FPrintScan db_id=PR00420 from=308 to=323 evalue=4.8e-14 interpro_id=IPR003042 interpro_description=Aromatic-ring hydroxylase-like GO=Biological Process: metabolic process (GO:0008152), Molecular Function: oxidoreductase activity (GO:0016491)) ; IPRSCAN: RNGMNOXGNASE (db=FPrintScan db_id=PR00420 from=19 to=41 evalue=4.8e-14 interpro_id=IPR003042 interpro_description=Aromatic-ring hydroxylase-like GO=Biological Process: metabolic process (GO:0008152), Molecular Function: oxidoreductase activity (GO:0016491)) ; IPRSCAN: seg (db=Seg db_id=seg from=24 to=33) ; GENE: 268605..269918 - ( gc_cont=0.568) ; B"
     CDS             complement(270184..270897)
                     /gene="ubiE;"
                     /gene_comment="C"
                     /locus_tag="DORA20.03_00258"
                     /product="ubiE; methylase; K03183 ubiquinone/menaquinone biosynthesis methyltransferase [EC:2.1.1.163 2.1.1.201] (db=KEGG evalue=0.0 bit_score=253.0 identity=53.0 coverage=95.7983193277311) (BLAST) C"
                     /note="[goid GO:0008168] [koid KO:K03183] DORA20.03_00258 ubiE; methylase; K03183 ubiquinone/menaquinone biosynthesis methyltransferase [EC:2.1.1.163 2.1.1.201] (db=KEGG evalue=0.0 bit_score=253.0 identity=53.0 coverage=95.7983193277311) (BLAST) ## BLAST: Demethylmenaquinone methyltransferase n=1 Tax=Actinomyces urogenitalis DSM 15434 RepID=C0W871_9ACTO (db=UNIREF evalue=0.0 bit_score=274.0 identity=59.8 coverage=93.69747899159664) ; IPRSCAN: UBIE_2 (db=PatternScan db_id=PS01184 from=143 to=157 evalue=0.0 interpro_id=IPR023576 interpro_description=UbiE/COQ5 methyltransferase, conserved site GO=Molecular Function: methyltransferase activity (GO:0008168)) ; IPRSCAN: MenG_MenH_UbiE: ubiquinone/menaquinone (db=HMMTigr db_id=TIGR01934 from=19 to=235 evalue=5.7e-100 interpro_id=IPR004033 interpro_description=UbiE/COQ5 methyltransferase GO=Molecular Function: methyltransferase activity (GO:0008168)) ; IPRSCAN: UBIQUINONE/MENAQUINONE BIOSYNTHESIS METHYLTRANSFERASE (db=HMMPanther db_id=PTHR10108:SF24 from=13 to=236 evalue=7.5e-87 interpro_id=IPR004033 interpro_description=UbiE/COQ5 methyltransferase GO=Molecular Function: methyltransferase activity (GO:0008168)) ; IPRSCAN: METHYLTRANSFERASE (db=HMMPanther db_id=PTHR10108 from=13 to=236 evalue=7.5e-87) ; IPRSCAN: (db=HMMPfam db_id=PF01209 from=16 to=235 evalue=1.6e-68 interpro_id=IPR004033 interpro_description=UbiE/COQ5 methyltransferase GO=Molecular Function: methyltransferase activity (GO:0008168)) ; IPRSCAN: S-adenosyl-L-methionine-dependent methyltransferases (db=superfamily db_id=SSF53335 from=1 to=235 evalue=4.0e-55) ; IPRSCAN: no description (db=Gene3D db_id=G3DSA:3.40.50.150 from=37 to=228 evalue=4.5e-49) ; IPRSCAN: UbiE_methyltran (db=HAMAP db_id=MF_01813 from=11 to=235 evalue=37.55 interpro_id=IPR004033 interpro_description=UbiE/COQ5 methyltransferase GO=Molecular Function: methyltransferase activity (GO:0008168)) ; GENE: 270184..270897 - ( gc_cont=0.541) ; C"
                     /EC_number="2.1.1.163"
     CDS             complement(270933..271688)
                     /gene="HAD"
                     /gene_comment="C"
                     /locus_tag="DORA20.03_00259"
                     /product="HAD superfamily hydrolase (db=KEGG evalue=0.0 bit_score=220.0 identity=46.5 coverage=90.47619047619048) (BLAST) C"
                     /note="[goid GO:0016791] [goid GO:0008152] DORA20.03_00259 HAD superfamily hydrolase (db=KEGG evalue=0.0 bit_score=220.0 identity=46.5 coverage=90.47619047619048) (BLAST) ## BLAST: HAD-superfamily subfamily IB hydrolase, TIGR01490 n=1 Tax=Beutenbergia cavernae DSM 12333 RepID=C5C192_BEUC1 (db=UNIREF evalue=0.0 bit_score=220.0 identity=46.5 coverage=90.47619047619048) ; IPRSCAN: HAD-SF-IB-hyp1: HAD hydrolase, family (db=HMMTigr db_id=TIGR01490 from=8 to=208 evalue=2.1e-52 interpro_id=IPR006385 interpro_description=HAD-superfamily hydrolase, subfamily IB, PSPase-like, bacterial) ; IPRSCAN: PHOSPHOSERINE PHOSPHATASE (db=HMMPanther db_id=PTHR10000 from=83 to=242 evalue=3.4e-23) ; IPRSCAN: HAD-like (db=superfamily db_id=SSF56784 from=5 to=223 evalue=1.9e-22 interpro_id=IPR023214 interpro_description=HAD-like domain) ; IPRSCAN: no description (db=Gene3D db_id=G3DSA:3.40.50.1000 from=80 to=212 evalue=1.8e-21 interpro_id=IPR023214 interpro_description=HAD-like domain) ; IPRSCAN: HAD-SF-IB: HAD phosphoserine phosphata (db=HMMTigr db_id=TIGR01488 from=8 to=196 evalue=7.0e-18 interpro_id=IPR006383 interpro_description=HAD-superfamily hydrolase, subfamily IB, PSPase-like GO=Biological Process: metabolic process (GO:0008152), Molecular Function: phosphatase activity (GO:0016791)) ; GENE: 270933..271688 - ( gc_cont=0.552) ; C"
     CDS             complement(25981..26367)
                     /gene="sugar"
                     /gene_comment="C"
                     /locus_tag="DORA20.03_00026"
                     /product="sugar phosphate isomerase/epimerase (db=KEGG evalue=1.4e-44 bit_score=184.0 identity=73.6 coverage=93.02325581395348) (BLAST) C"
                     /note="DORA20.03_00026 sugar phosphate isomerase/epimerase (db=KEGG evalue=1.4e-44 bit_score=184.0 identity=73.6 coverage=93.02325581395348) (BLAST) ## BLAST: AP endonuclease, family 2 n=64 Tax=Propionibacterium RepID=E4BMU6_PROAA (db=UNIREF evalue=1.8e-44 bit_score=184.0 identity=73.6 coverage=93.02325581395348) ; IPRSCAN: Xylose isomerase-like (db=superfamily db_id=SSF51658 from=3 to=120 evalue=1.7e-10 interpro_id=IPR013022 interpro_description=Xylose isomerase-like, TIM barrel domain) ; IPRSCAN: no description (db=Gene3D db_id=G3DSA:3.20.20.150 from=8 to=123 evalue=0.00031 interpro_id=IPR013022 interpro_description=Xylose isomerase-like, TIM barrel domain) ; GENE: 25981..26367 - ( gc_cont=0.581) ; C"
     CDS             complement(271761..272480)
                     /gene="phosphoglycerate"
                     /gene_comment="C"
                     /locus_tag="DORA20.03_00260"
                     /product="phosphoglycerate mutase (db=KEGG evalue=0.0 bit_score=234.0 identity=52.4 coverage=89.16666666666667) (BLAST) C"
                     /note="DORA20.03_00260 phosphoglycerate mutase (db=KEGG evalue=0.0 bit_score=234.0 identity=52.4 coverage=89.16666666666667) (BLAST) ## BLAST: Putative uncharacterized protein n=1 Tax=Actinomyces graevenitzii C83 RepID=G9PFM0_9ACTO (db=UNIREF evalue=0.0 bit_score=252.0 identity=56.6 coverage=91.66666666666666) ; IPRSCAN: Phosphoglycerate mutase-like (db=superfamily db_id=SSF53254 from=4 to=216 evalue=1.4e-30) ; IPRSCAN: no description (db=Gene3D db_id=G3DSA:3.40.50.1240 from=4 to=202 evalue=1.1e-24) ; IPRSCAN: (db=HMMPfam db_id=PF00300 from=6 to=173 evalue=1.6e-16 interpro_id=IPR013078 interpro_description=Histidine phosphatase superfamily, clade-1) ; IPRSCAN: no description (db=HMMSmart db_id=SM00855 from=6 to=174 evalue=5.7e-15 interpro_id=IPR013078 interpro_description=Histidine phosphatase superfamily, clade-1) ; GENE: 271761..272480 + ( gc_cont=0.557) ; C"
     CDS             complement(272572..273111)
                     /gene="hypothetical"
                     /gene_comment="C"
                     /locus_tag="DORA20.03_00261"
                     /product="hypothetical protein (db=KEGG evalue=1.2e-17 bit_score=95.0 identity=29.5 coverage=86.66666666666667) (BLAST) C"
                     /note="DORA20.03_00261 hypothetical protein (db=KEGG evalue=1.2e-17 bit_score=95.0 identity=29.5 coverage=86.66666666666667) (BLAST) ## BLAST: Putative uncharacterized protein n=4 Tax=Mobiluncus mulieris RepID=C2KML0_9ACTO (db=UNIREF evalue=2.6e-20 bit_score=104.0 identity=31.9 coverage=94.44444444444444) ; IPRSCAN: coiled-coil (db=Coil db_id=coil from=113 to=138 evalue=NA) ; IPRSCAN: transmembrane_regions (db=TMHMM db_id=tmhmm from=2 to=19) ; IPRSCAN: transmembrane_regions (db=TMHMM db_id=tmhmm from=34 to=56) ; IPRSCAN: seg (db=Seg db_id=seg from=2 to=19) ; IPRSCAN: seg (db=Seg db_id=seg from=108 to=137) ; IPRSCAN: seg (db=Seg db_id=seg from=148 to=165) ; GENE: 272572..273111 - ( gc_cont=0.567) ; C"
     CDS             complement(273148..274038)
                     /gene="menA;"
                     /gene_comment="C"
                     /locus_tag="DORA20.03_00262"
                     /product="menA; 1,4-dihydroxy-2-naphthoate octaprenyltransferase (EC:2.5.1.-); K02548 1,4-dihydroxy-2-naphthoate octaprenyltransferase [EC:2.5.1.74 2.5.1.-] (db=KEGG evalue=0.0 bit_score=297.0 identity=50.5 coverage=97.97979797979798) (BLAST) C"
                     /note="[goid GO:0004659] [goid GO:0016740] [goid GO:0016021] [goid GO:0009234] [koid KO:K02548] DORA20.03_00262 menA; 1,4-dihydroxy-2-naphthoate octaprenyltransferase (EC:2.5.1.-); K02548 1,4-dihydroxy-2-naphthoate octaprenyltransferase [EC:2.5.1.74 2.5.1.-] (db=KEGG evalue=0.0 bit_score=297.0 identity=50.5 coverage=97.97979797979798) (BLAST) ## BLAST: 1,4-dihydroxy-2-naphthoate octaprenyltransferase n=4 Tax=Mobiluncus curtisii RepID=D6ZKM9_MOBCV (db=UNIREF evalue=0.0 bit_score=297.0 identity=50.5 coverage=97.97979797979798) ; IPRSCAN: menA: 1,4-dihydroxy-2-naphthoate octaprenylt (db=HMMTigr db_id=TIGR00751 from=12 to=290 evalue=3.2e-60 interpro_id=IPR004657 interpro_description=1,4-dihydroxy-2-naphthoate octaprenyltransferase GO=Biological Process: menaquinone biosynthetic process (GO:0009234), Cellular Component: integral to membrane (GO:0016021), Molecular Function: transferase activity (GO:0016740)) ; IPRSCAN: (db=HMMPfam db_id=PF01040 from=16 to=266 evalue=1.7e-33 interpro_id=IPR000537 interpro_description=UbiA prenyltransferase family GO=Molecular Function: prenyltransferase activity (GO:0004659), Cellular Component: integral to membrane (GO:0016021)) ; IPRSCAN: 1,4-DIHYDROXY-2-NAPHTHOATE OCTAPRENYLTRANSFERASE (db=HMMPanther db_id=PTHR13929 from=7 to=296 evalue=1.6e-31) ; IPRSCAN: transmembrane_regions (db=TMHMM db_id=tmhmm from=276 to=293) ; IPRSCAN: transmembrane_regions (db=TMHMM db_id=tmhmm from=141 to=163) ; IPRSCAN: transmembrane_regions (db=TMHMM db_id=tmhmm from=173 to=195) ; IPRSCAN: transmembrane_regions (db=TMHMM db_id=tmhmm from=216 to=238) ; IPRSCAN: transmembrane_regions (db=TMHMM db_id=tmhmm from=15 to=37) ; IPRSCAN: transmembrane_regions (db=TMHMM db_id=tmhmm from=117 to=134) ; IPRSCAN: transmembrane_regions (db=TMHMM db_id=tmhmm from=91 to=113) ; IPRSCAN: seg (db=Seg db_id=seg from=117 to=129) ; IPRSCAN: seg (db=Seg db_id=seg from=178 to=194) ; IPRSCAN: seg (db=Seg db_id=seg from=219 to=234) ; IPRSCAN: transmembrane_regions (db=TMHMM db_id=tmhmm from=242 to=264) ; GENE: 273148..274038 - ( gc_cont=0.550) ; C"
                     /EC_number="2.5.1.74"
                     /EC_number="2.5.1.-"
     CDS             complement(274124..275857)
                     /gene="menE;"
                     /gene_comment="C"
                     /locus_tag="DORA20.03_00263"
                     /product="menE; O-succinylbenzoic acid--CoA ligase (EC:6.2.1.26); K01911 O-succinylbenzoic acid--CoA ligase [EC:6.2.1.26] (db=KEGG evalue=0.0 bit_score=198.0 identity=30.0 coverage=65.7439446366782) (BLAST) C"
                     /note="[goid GO:0008152] [goid GO:0003824] [koid KO:K01911] DORA20.03_00263 menE; O-succinylbenzoic acid--CoA ligase (EC:6.2.1.26); K01911 O-succinylbenzoic acid--CoA ligase [EC:6.2.1.26] (db=KEGG evalue=0.0 bit_score=198.0 identity=30.0 coverage=65.7439446366782) (BLAST) ## BLAST: Long-chain-fatty-acid-CoA ligase n=4 Tax=Mobiluncus mulieris RepID=E0QP51_9ACTO (db=UNIREF evalue=0.0 bit_score=205.0 identity=29.8 coverage=65.91695501730104) ; IPRSCAN: Acetyl-CoA synthetase-like (db=superfamily db_id=SSF56801 from=114 to=568 evalue=2.1e-34) ; IPRSCAN: ATP-DEPENDENT AMP-BINDING ENZYME FAMILY MEMBER (db=HMMPanther db_id=PTHR11968 from=114 to=567 evalue=5.1e-17) ; IPRSCAN: (db=HMMPfam db_id=PF00501 from=173 to=334 evalue=4.4e-08 interpro_id=IPR000873 interpro_description=AMP-dependent synthetase/ligase GO=Molecular Function: catalytic activity (GO:0003824), Biological Process: metabolic process (GO:0008152)) ; IPRSCAN: no description (db=Gene3D db_id=G3DSA:3.30.300.30 from=304 to=396 evalue=4.6e-07) ; IPRSCAN: seg (db=Seg db_id=seg from=413 to=420) ; IPRSCAN: seg (db=Seg db_id=seg from=322 to=340) ; IPRSCAN: seg (db=Seg db_id=seg from=78 to=90) ; IPRSCAN: seg (db=Seg db_id=seg from=461 to=470) ; IPRSCAN: seg (db=Seg db_id=seg from=131 to=151) ; GENE: 274124..275857 - ( gc_cont=0.554) ; C"
                     /EC_number="6.2.1.26"
     CDS             complement(276278..277153)
                     /gene="npdA;"
                     /gene_comment="C"
                     /locus_tag="DORA20.03_00264"
                     /product="npdA; Sir2 family NAD-dependent deacetylase (EC:3.5.1.-) (db=KEGG evalue=0.0 bit_score=288.0 identity=51.8 coverage=91.0958904109589) (BLAST) C"
                     /note="[goid GO:0070403] [goid GO:0008270] [goid GO:0006476] DORA20.03_00264 npdA; Sir2 family NAD-dependent deacetylase (EC:3.5.1.-) (db=KEGG evalue=0.0 bit_score=288.0 identity=51.8 coverage=91.0958904109589) (BLAST) ## BLAST: NAD-dependent deacetylase 1 n=1 Tax=Actinomyces urogenitalis DSM 15434 RepID=C0W513_9ACTO (db=UNIREF evalue=0.0 bit_score=294.0 identity=53.9 coverage=93.15068493150685) ; IPRSCAN: DHS-like NAD/FAD-binding domain (db=superfamily db_id=SSF52467 from=8 to=291 evalue=5.5e-65) ; IPRSCAN: CHROMATIN REGULATORY PROTEIN SIR2 (db=HMMPanther db_id=PTHR11085 from=29 to=289 evalue=2.3e-59 interpro_id=IPR003000 interpro_description=NAD-dependent deacetylase, sirtuin family GO=Biological Process: protein deacetylation (GO:0006476), Molecular Function: zinc ion binding (GO:0008270), Molecular Function: NAD+ binding (GO:0070403)) ; IPRSCAN: (db=HMMPfam db_id=PF02146 from=29 to=240 evalue=1.9e-40 interpro_id=IPR003000 interpro_description=NAD-dependent deacetylase, sirtuin family GO=Biological Process: protein deacetylation (GO:0006476), Molecular Function: zinc ion binding (GO:0008270), Molecular Function: NAD+ binding (GO:0070403)) ; IPRSCAN: no description (db=Gene3D db_id=G3DSA:3.40.50.1220 from=10 to=289 evalue=2.3e-34) ; IPRSCAN: SIR2 (db=HAMAP db_id=MF_01121 from=20 to=287 evalue=27.6 interpro_id=IPR003000 interpro_description=NAD-dependent deacetylase, sirtuin family GO=Biological Process: protein deacetylation (GO:0006476), Molecular Function: zinc ion binding (GO:0008270), Molecular Function: NAD+ binding (GO:0070403)) ; IPRSCAN: SIRTUIN (db=ProfileScan db_id=PS50305 from=1 to=291 evalue=39.433 interpro_id=IPR003000 interpro_description=NAD-dependent deacetylase, sirtuin family GO=Biological Process: protein deacetylation (GO:0006476), Molecular Function: zinc ion binding (GO:0008270), Molecular Function: NAD+ binding (GO:0070403)) ; IPRSCAN: seg (db=Seg db_id=seg from=179 to=193) ; IPRSCAN: seg (db=Seg db_id=seg from=164 to=176) ; IPRSCAN: seg (db=Seg db_id=seg from=151 to=163) ; GENE: 276278..277153 - ( gc_cont=0.605) ; C"
                     /EC_number="3.5.1.-"
     CDS             complement(277298..277651)
                     /gene="twin-arginine"
                     /gene_comment="C"
                     /locus_tag="DORA20.03_00265"
                     /product="twin-arginine translocation protein, TatA/E family subunit; K03116 sec-independent protein translocase protein TatA (db=KEGG evalue=6.5e-12 bit_score=75.0 identity=46.4 coverage=68.64406779661016) (BLAST) C"
                     /note="[goid GO:0015031] [goid GO:0008565] [koid KO:K03116] DORA20.03_00265 twin-arginine translocation protein, TatA/E family subunit; K03116 sec-independent protein translocase protein TatA (db=KEGG evalue=6.5e-12 bit_score=75.0 identity=46.4 coverage=68.64406779661016) (BLAST) ## BLAST: Twin-arginine translocation protein, TatA/E family subunit n=1 Tax=Jonesia denitrificans DSM 20603 RepID=C7R489_JONDD (db=UNIREF evalue=8.4e-12 bit_score=75.0 identity=46.4 coverage=68.64406779661016) ; IPRSCAN: (db=HMMPfam db_id=PF02416 from=27 to=72 evalue=3.2e-14 interpro_id=IPR003369 interpro_description=Twin-arginine translocation protein TatA/B/E GO=Molecular Function: protein transporter activity (GO:0008565), Biological Process: protein transport (GO:0015031)) ; IPRSCAN: seg (db=Seg db_id=seg from=30 to=40) ; IPRSCAN: transmembrane_regions (db=TMHMM db_id=tmhmm from=22 to=44) ; GENE: 277298..277651 + ( gc_cont=0.540) ; C"
     CDS             complement(277666..278487)
                     /gene="mcu:HMPREF0573_11467"
                     /gene_comment="B"
                     /locus_tag="DORA20.03_00266"
                     /product="mcu:HMPREF0573_11467 tatC; Sec-independent protein translocase TatC; K03118 sec-independent protein translocase protein TatC (db=KEGG) (RBH) B"
                     /note="[koid KO:K03118] DORA20.03_00266 mcu:HMPREF0573_11467 tatC; Sec-independent protein translocase TatC; K03118 sec-independent protein translocase protein TatC (db=KEGG) (RBH) ## RBH: UniRef90_D6ZGM8 Sec-independent protein translocase TatC n=4 Tax=Mobiluncus curtisii RepID=D6ZGM8_MOBCV (db=UNIREF) ; RBH: UniRef90_D6ZGM8 Sec-independent protein translocase TatC n=4 Tax=Mobiluncus curtisii RepID=D6ZGM8_MOBCV (db=UNIREF) ; BLAST: tatC; Sec-independent protein translocase TatC; K03118 sec-independent protein translocase protein TatC (db=KEGG evalue=0.0 bit_score=300.0 identity=56.9 coverage=89.41605839416059) ; BLAST: Sec-independent protein translocase TatC n=4 Tax=Mobiluncus curtisii RepID=D6ZGM8_MOBCV (db=UNIREF evalue=0.0 bit_score=300.0 identity=56.9 coverage=89.41605839416059) ; IPRSCAN: (db=HMMPfam db_id=PF00902 from=17 to=223 evalue=3.2e-43 interpro_id=IPR002033 interpro_description=Sec-independent periplasmic protein translocase TatC) ; IPRSCAN: tatC: twin arginine-targeting protein transl (db=HMMTigr db_id=TIGR00945 from=15 to=232 evalue=7.2e-37 interpro_id=IPR019822 interpro_description=Sec-independent protein translocase TatC, bacterial-type) ; IPRSCAN: TATCFAMILY (db=FPrintScan db_id=PR01840 from=14 to=41 evalue=3.6e-22 interpro_id=IPR002033 interpro_description=Sec-independent periplasmic protein translocase TatC) ; IPRSCAN: TATCFAMILY (db=FPrintScan db_id=PR01840 from=159 to=187 evalue=3.6e-22 interpro_id=IPR002033 interpro_description=Sec-independent periplasmic protein translocase TatC) ; IPRSCAN: TATCFAMILY (db=FPrintScan db_id=PR01840 from=109 to=135 evalue=3.6e-22 interpro_id=IPR002033 interpro_description=Sec-independent periplasmic protein translocase TatC) ; IPRSCAN: TATCFAMILY (db=FPrintScan db_id=PR01840 from=91 to=109 evalue=3.6e-22 interpro_id=IPR002033 interpro_description=Sec-independent periplasmic protein translocase TatC) ; IPRSCAN: transmembrane_regions (db=TMHMM db_id=tmhmm from=223 to=245) ; IPRSCAN: transmembrane_regions (db=TMHMM db_id=tmhmm from=26 to=48) ; IPRSCAN: transmembrane_regions (db=TMHMM db_id=tmhmm from=197 to=219) ; IPRSCAN: transmembrane_regions (db=TMHMM db_id=tmhmm from=162 to=184) ; IPRSCAN: transmembrane_regions (db=TMHMM db_id=tmhmm from=112 to=134) ; IPRSCAN: seg (db=Seg db_id=seg from=26 to=40) ; IPRSCAN: seg (db=Seg db_id=seg from=115 to=131) ; IPRSCAN: seg (db=Seg db_id=seg from=201 to=212) ; IPRSCAN: transmembrane_regions (db=TMHMM db_id=tmhmm from=83 to=105) ; GENE: 277666..278487 + ( gc_cont=0.527) ; B"
     CDS             complement(278633..278905)
                     /gene="molybdopterin-guanine"
                     /gene_comment="C"
                     /locus_tag="DORA20.03_00267"
                     /product="molybdopterin-guanine dinucleotide biosynthesis protein (db=KEGG evalue=2.0e-16 bit_score=90.0 identity=52.9 coverage=91.20879120879121) (BLAST) C"
                     /note="DORA20.03_00267 molybdopterin-guanine dinucleotide biosynthesis protein (db=KEGG evalue=2.0e-16 bit_score=90.0 identity=52.9 coverage=91.20879120879121) (BLAST) ## BLAST: Putative uncharacterized protein n=1 Tax=Actinomyces urogenitalis DSM 15434 RepID=C0W5Q3_9ACTO (db=UNIREF evalue=6.0e-18 bit_score=96.0 identity=57.3 coverage=87.91208791208791) ; GENE: 278633..278905 + ( gc_cont=0.564) ; C"
     CDS             complement(278946..279980)
                     /gene="moaA;"
                     /gene_comment="C"
                     /locus_tag="DORA20.03_00268"
                     /product="moaA; molybdenum cofactor biosynthesis protein A; K03639 molybdenum cofactor biosynthesis protein (db=KEGG evalue=0.0 bit_score=272.0 identity=45.1 coverage=95.94202898550725) (BLAST) C"
                     /note="[goid GO:0051536] [goid GO:0019008] [goid GO:0006777] [goid GO:0051539] [goid GO:0046872] [goid GO:0003824] [koid KO:K03639] DORA20.03_00268 moaA; molybdenum cofactor biosynthesis protein A; K03639 molybdenum cofactor biosynthesis protein (db=KEGG evalue=0.0 bit_score=272.0 identity=45.1 coverage=95.94202898550725) (BLAST) ## BLAST: Molybdenum cofactor biosynthesis protein A n=3 Tax=Actinomyces RepID=E7NBL3_9ACTO (db=UNIREF evalue=0.0 bit_score=296.0 identity=45.4 coverage=97.3913043478261) ; IPRSCAN: MOAA_NIFB_PQQE (db=PatternScan db_id=PS01305 from=29 to=40 evalue=0.0 interpro_id=IPR000385 interpro_description=MoaA/nifB/pqqE, iron-sulphur binding, conserved site GO=Molecular Function: catalytic activity (GO:0003824), Molecular Function: metal ion binding (GO:0046872), Molecular Function: 4 iron, 4 sulfur cluster binding (GO:0051539)) ; IPRSCAN: moaA: molybdenum cofactor biosynthesis prote (db=HMMTigr db_id=TIGR02666 from=14 to=344 evalue=9.7e-124 interpro_id=IPR013483 interpro_description=Molybdenum cofactor biosynthesis protein A GO=Biological Process: Mo-molybdopterin cofactor biosynthetic process (GO:0006777), Molecular Function: metal ion binding (GO:0046872)) ; IPRSCAN: Radical SAM enzymes (db=superfamily db_id=SSF102114 from=12 to=293 evalue=6.6e-53) ; IPRSCAN: (db=HMMPfam db_id=PF06463 from=201 to=327 evalue=8.4e-27 interpro_id=IPR010505 interpro_description=Molybdenum cofactor synthesis C-terminal GO=Biological Process: Mo-molybdopterin cofactor biosynthetic process (GO:0006777), Cellular Component: molybdopterin synthase complex (GO:0019008), Molecular Function: 4 iron, 4 sulfur cluster binding (GO:0051539)) ; IPRSCAN: MOLYBDOPTERIN COFACTOR SYNTHESIS PROTEIN A (db=HMMPanther db_id=PTHR22960 from=165 to=311 evalue=6.3e-23) ; IPRSCAN: (db=HMMPfam db_id=PF04055 from=28 to=192 evalue=3.8e-19 interpro_id=IPR007197 interpro_description=Radical SAM GO=Molecular Function: catalytic activity (GO:0003824), Molecular Function: iron-sulfur cluster binding (GO:0051536)) ; IPRSCAN: no description (db=Gene3D db_id=G3DSA:3.20.20.70 from=30 to=144 evalue=0.0003 interpro_id=IPR013785 interpro_description=Aldolase-type TIM barrel GO=Molecular Function: catalytic activity (GO:0003824)) ; IPRSCAN: no description (db=HMMSmart db_id=SM00729 from=23 to=230 evalue=0.0024 interpro_id=IPR006638 interpro_description=Elongator protein 3/MiaB/NifB GO=Molecular Function: catalytic activity (GO:0003824), Molecular Function: iron-sulfur cluster binding (GO:0051536)) ; GENE: 278946..279980 + ( gc_cont=0.560) ; C"
     CDS             complement(279983..280228)
                     /gene="MoaD/ThiS"
                     /gene_comment="D"
                     /locus_tag="DORA20.03_00269"
                     /product="MoaD/ThiS (db=superfamily db_id=SSF54285 from=1 to=81 evalue=2.4e-08 interpro_id=IPR016155 interpro_description=Molybdopterin synthase/thiamin biosynthesis sulphur carrier, beta-grasp) (IPRSCAN) D"
                     /note="DORA20.03_00269 MoaD/ThiS (db=superfamily db_id=SSF54285 from=1 to=81 evalue=2.4e-08 interpro_id=IPR016155 interpro_description=Molybdopterin synthase/thiamin biosynthesis sulphur carrier, beta-grasp) (IPRSCAN) ## IPRSCAN: (db=HMMPfam db_id=PF02597 from=4 to=81 evalue=6.2e-05 interpro_id=IPR003749 interpro_description=ThiamineS) ; IPRSCAN: seg (db=Seg db_id=seg from=6 to=15) ; GENE: 279983..280228 + ( gc_cont=0.569) ; D"
     CDS             complement(26394..27533)
                     /gene="pfr:PFREUD_23200"
                     /gene_comment="B"
                     /locus_tag="DORA20.03_00027"
                     /product="pfr:PFREUD_23200 inositol 2-dehydrogenase (EC:1.1.1.18) (db=KEGG) (RBH) B"
                     /note="[goid GO:0055114] [goid GO:0008152] [goid GO:0016491] [goid GO:0000166] DORA20.03_00027 pfr:PFREUD_23200 inositol 2-dehydrogenase (EC:1.1.1.18) (db=KEGG) (RBH) ## RBH: UniRef90_D7GH23 Inositol 2-dehydrogenase n=1 Tax=Propionibacterium freudenreichii subsp. shermanii CIRM-BIA1 RepID=D7GH23_PROFC (db=UNIREF) ; RBH: UniRef90_D7GH23 Inositol 2-dehydrogenase n=1 Tax=Propionibacterium freudenreichii subsp. shermanii CIRM-BIA1 RepID=D7GH23_PROFC (db=UNIREF) ; BLAST: inositol 2-dehydrogenase (EC:1.1.1.18) (db=KEGG evalue=0.0 bit_score=483.0 identity=63.9 coverage=94.47368421052632) ; BLAST: Inositol 2-dehydrogenase n=1 Tax=Propionibacterium freudenreichii subsp. shermanii CIRM-BIA1 RepID=D7GH23_PROFC (db=UNIREF evalue=0.0 bit_score=483.0 identity=63.9 coverage=94.47368421052632) ; IPRSCAN: OXIDOREDUCTASES (db=HMMPanther db_id=PTHR22604 from=49 to=279 evalue=1.6e-42) ; IPRSCAN: OXIDOREDUCTASE (db=HMMPanther db_id=PTHR22604:SF14 from=49 to=279 evalue=1.6e-42) ; IPRSCAN: NAD(P)-binding Rossmann-fold domains (db=superfamily db_id=SSF51735 from=13 to=154 evalue=1.7e-35) ; IPRSCAN: no description (db=Gene3D db_id=G3DSA:3.40.50.720 from=14 to=153 evalue=3.1e-31 interpro_id=IPR016040 interpro_description=NAD(P)-binding domain GO=Molecular Function: nucleotide binding (GO:0000166)) ; IPRSCAN: Glyceraldehyde-3-phosphate dehydrogenase-like, C-terminal domain (db=superfamily db_id=SSF55347 from=122 to=291 evalue=1.5e-26) ; IPRSCAN: (db=HMMPfam db_id=PF01408 from=21 to=117 evalue=2.0e-20 interpro_id=IPR000683 interpro_description=Oxidoreductase, N-terminal GO=Molecular Function: oxidoreductase activity (GO:0016491)) ; IPRSCAN: (db=HMMPfam db_id=PF02894 from=131 to=202 evalue=0.00011 interpro_id=IPR004104 interpro_description=Oxidoreductase, C-terminal GO=Biological Process: metabolic process (GO:0008152), Molecular Function: oxidoreductase activity (GO:0016491), Biological Process: oxidation-reduction process (GO:0055114)) ; IPRSCAN: seg (db=Seg db_id=seg from=6 to=15) ; IPRSCAN: seg (db=Seg db_id=seg from=54 to=68) ; GENE: 26394..27533 - ( gc_cont=0.562) ; B"
                     /EC_number="1.1.1.18"
     CDS             complement(280419..280619)
                     /gene="280419..280619"
                     /gene_comment="E"
                     /locus_tag="DORA20.03_00270"
                     /product="280419..280619 - ( gc_cont=0.572) (GENE) E"
                     /note="DORA20.03_00270 280419..280619 - ( gc_cont=0.572) (GENE) ## E"
     CDS             complement(280795..282204)
                     /gene="fre:Franean1_4666"
                     /gene_comment="B"
                     /locus_tag="DORA20.03_00271"
                     /product="fre:Franean1_4666 xylulokinase; K00854 xylulokinase [EC:2.7.1.17] (db=KEGG) (RBH) B"
                     /note="[goid GO:0005524] [goid GO:0005997] [goid GO:0004856] [goid GO:0016773] [goid GO:0005975] [koid KO:KINASE] [koid KO:K00854] DORA20.03_00271 fre:Franean1_4666 xylulokinase; K00854 xylulokinase [EC:2.7.1.17] (db=KEGG) (RBH) ## RBH: UniRef90_F9EEQ9 Xylulokinase n=1 Tax=Actinomyces sp. oral taxon 448 str. F0400 RepID=F9EEQ9_9ACTO (db=UNIREF) ; RBH: UniRef90_F9EEQ9 Xylulokinase n=1 Tax=Actinomyces sp. oral taxon 448 str. F0400 RepID=F9EEQ9_9ACTO (db=UNIREF) ; BLAST: xylulokinase; K00854 xylulokinase [EC:2.7.1.17] (db=KEGG evalue=0.0 bit_score=456.0 identity=50.8 coverage=92.97872340425532) ; BLAST: Xylulokinase n=1 Tax=Actinomyces sp. oral taxon 448 str. F0400 RepID=F9EEQ9_9ACTO (db=UNIREF evalue=0.0 bit_score=485.0 identity=52.8 coverage=99.14893617021276) ; IPRSCAN: FGGY_KINASES_1 (db=PatternScan db_id=PS00933 from=122 to=134 evalue=0.0 interpro_id=IPR018483 interpro_description=Carbohydrate kinase, FGGY, conserved site GO=Biological Process: carbohydrate metabolic process (GO:0005975), Molecular Function: phosphotransferase activity, alcohol group as acceptor (GO:0016773)) ; IPRSCAN: XylB: xylulokinase (db=HMMTigr db_id=TIGR01312 from=5 to=466 evalue=7.1e-122 interpro_id=IPR006000 interpro_description=Xylulokinase GO=Molecular Function: xylulokinase activity (GO:0004856), Biological Process: xylulose metabolic process (GO:0005997)) ; IPRSCAN: XYLULOSE KINASE (db=HMMPanther db_id=PTHR10196:SF10 from=44 to=469 evalue=4.0e-92) ; IPRSCAN: XYLULOSE KINASE (db=HMMPanther db_id=PTHR10196 from=44 to=469 evalue=4.0e-92 interpro_id=IPR000577 interpro_description=Carbohydrate kinase, FGGY GO=Biological Process: carbohydrate metabolic process (GO:0005975), Molecular Function: phosphotransferase activity, alcohol group as acceptor (GO:0016773)) ; IPRSCAN: Actin-like ATPase domain (db=superfamily db_id=SSF53067 from=244 to=469 evalue=2.2e-46) ; IPRSCAN: (db=HMMPfam db_id=PF00370 from=4 to=222 evalue=9.7e-44 interpro_id=IPR018484 interpro_description=Carbohydrate kinase, FGGY, N-terminal GO=Biological Process: carbohydrate metabolic process (GO:0005975), Molecular Function: phosphotransferase activity, alcohol group as acceptor (GO:0016773)) ; IPRSCAN: Actin-like ATPase domain (db=superfamily db_id=SSF53067 from=3 to=244 evalue=3.7e-41) ; IPRSCAN: (db=HMMPfam db_id=PF02782 from=250 to=431 evalue=2.2e-26 interpro_id=IPR018485 interpro_description=Carbohydrate kinase, FGGY, C-terminal GO=Biological Process: carbohydrate metabolic process (GO:0005975), Molecular Function: phosphotransferase activity, alcohol group as acceptor (GO:0016773)) ; IPRSCAN: HEATSHOCK70 (db=FPrintScan db_id=PR00301 from=385 to=401 evalue=8.6e-05 interpro_id=IPR001023 interpro_description=Heat shock protein Hsp70 GO=Molecular Function: ATP binding (GO:0005524)) ; IPRSCAN: HEATSHOCK70 (db=FPrintScan db_id=PR00301 from=3 to=16 evalue=8.6e-05 interpro_id=IPR001023 interpro_description=Heat shock protein Hsp70 GO=Molecular Function: ATP binding (GO:0005524)) ; IPRSCAN: HEATSHOCK70 (db=FPrintScan db_id=PR00301 from=415 to=435 evalue=8.6e-05 interpro_id=IPR001023 interpro_description=Heat shock protein Hsp70 GO=Molecular Function: ATP binding (GO:0005524)) ; GENE: 280795..282204 - ( gc_cont=0.514) ; B"
                     /EC_number="2.7.1.17"
     CDS             complement(282478..283824)
                     /gene="blj:BLD_1871"
                     /gene_comment="B"
                     /locus_tag="DORA20.03_00272"
                     /product="blj:BLD_1871 xylA; xylose isomerase; K01805 xylose isomerase [EC:5.3.1.5] (db=KEGG) (RBH) B"
                     /note="[goid GO:0005975] [goid GO:0009045] [koid KO:K01805] DORA20.03_00272 blj:BLD_1871 xylA; xylose isomerase; K01805 xylose isomerase [EC:5.3.1.5] (db=KEGG) (RBH) ## RBH: UniRef90_C0VS83 Xylose isomerase n=2 Tax=Corynebacterium glucuronolyticum RepID=C0VS83_9CORY (db=UNIREF) ; RBH: UniRef90_C0VS83 Xylose isomerase n=2 Tax=Corynebacterium glucuronolyticum RepID=C0VS83_9CORY (db=UNIREF) ; BLAST: xylA; xylose isomerase; K01805 xylose isomerase [EC:5.3.1.5] (db=KEGG evalue=0.0 bit_score=693.0 identity=71.9 coverage=98.66369710467706) ; BLAST: Xylose isomerase n=2 Tax=Corynebacterium glucuronolyticum RepID=C0VS83_9CORY (db=UNIREF evalue=0.0 bit_score=721.0 identity=74.1 coverage=99.55456570155901) ; IPRSCAN: xylose_isom_A: xylose isomerase (db=HMMTigr db_id=TIGR02630 from=4 to=441 evalue=2.0e-291 interpro_id=IPR013452 interpro_description=Xylose isomerase, bacterial-type GO=Molecular Function: xylose isomerase activity (GO:0009045)) ; IPRSCAN: no description (db=Gene3D db_id=G3DSA:3.20.20.150 from=1 to=444 evalue=3.0e-170 interpro_id=IPR013022 interpro_description=Xylose isomerase-like, TIM barrel domain) ; IPRSCAN: Xylose isomerase-like (db=superfamily db_id=SSF51658 from=2 to=445 evalue=1.3e-150 interpro_id=IPR013022 interpro_description=Xylose isomerase-like, TIM barrel domain) ; IPRSCAN: XYLOSISMRASE (db=FPrintScan db_id=PR00688 from=92 to=114 evalue=3.2e-92 interpro_id=IPR001998 interpro_description=Xylose isomerase GO=Biological Process: carbohydrate metabolic process (GO:0005975), Molecular Function: xylose isomerase activity (GO:0009045)) ; IPRSCAN: XYLOSISMRASE (db=FPrintScan db_id=PR00688 from=300 to=311 evalue=3.2e-92 interpro_id=IPR001998 interpro_description=Xylose isomerase GO=Biological Process: carbohydrate metabolic process (GO:0005975), Molecular Function: xylose isomerase activity (GO:0009045)) ; IPRSCAN: XYLOSISMRASE (db=FPrintScan db_id=PR00688 from=334 to=345 evalue=3.2e-92 interpro_id=IPR001998 interpro_description=Xylose isomerase GO=Biological Process: carbohydrate metabolic process (GO:0005975), Molecular Function: xylose isomerase activity (GO:0009045)) ; IPRSCAN: XYLOSISMRASE (db=FPrintScan db_id=PR00688 from=133 to=153 evalue=3.2e-92 interpro_id=IPR001998 interpro_description=Xylose isomerase GO=Biological Process: carbohydrate metabolic process (GO:0005975), Molecular Function: xylose isomerase activity (GO:0009045)) ; IPRSCAN: XYLOSISMRASE (db=FPrintScan db_id=PR00688 from=156 to=175 evalue=3.2e-92 interpro_id=IPR001998 interpro_description=Xylose isomerase GO=Biological Process: carbohydrate metabolic process (GO:0005975), Molecular Function: xylose isomerase activity (GO:0009045)) ; IPRSCAN: XYLOSISMRASE (db=FPrintScan db_id=PR00688 from=271 to=298 evalue=3.2e-92 interpro_id=IPR001998 interpro_description=Xylose isomerase GO=Biological Process: carbohydrate metabolic process (GO:0005975), Molecular Function: xylose isomerase activity (GO:0009045)) ; IPRSCAN: XYLOSISMRASE (db=FPrintScan db_id=PR00688 from=207 to=226 evalue=3.2e-92 interpro_id=IPR001998 interpro_description=Xylose isomerase GO=Biological Process: carbohydrate metabolic process (GO:0005975), Molecular Function: xylose isomerase activity (GO:0009045)) ; IPRSCAN: XYLOSISMRASE (db=FPrintScan db_id=PR00688 from=229 to=253 evalue=3.2e-92 interpro_id=IPR001998 interpro_description=Xylose isomerase GO=Biological Process: carbohydrate metabolic process (GO:0005975), Molecular Function: xylose isomerase activity (GO:0009045)) ; IPRSCAN: XYLOSISMRASE (db=FPrintScan db_id=PR00688 from=180 to=201 evalue=3.2e-92 interpro_id=IPR001998 interpro_description=Xylose isomerase GO=Biological Process: carbohydrate metabolic process (GO:0005975), Molecular Function: xylose isomerase activity (GO:0009045)) ; IPRSCAN: (db=HMMPfam db_id=PF01261 from=90 to=311 evalue=2.9e-27 interpro_id=IPR012307 interpro_description=Xylose isomerase, TIM barrel domain) ; IPRSCAN: Xylose_isom_A (db=HAMAP db_id=MF_00455 from=10 to=441 evalue=51.946 interpro_id=IPR001998 interpro_description=Xylose isomerase GO=Biological Process: carbohydrate metabolic process (GO:0005975), Molecular Function: xylose isomerase activity (GO:0009045)) ; IPRSCAN: XYLOSE_ISOMERASE (db=ProfileScan db_id=PS51415 from=35 to=441 evalue=177.585 interpro_id=IPR001998 interpro_description=Xylose isomerase GO=Biological Process: carbohydrate metabolic process (GO:0005975), Molecular Function: xylose isomerase activity (GO:0009045)) ; IPRSCAN: coiled-coil (db=Coil db_id=coil from=112 to=133 evalue=NA) ; IPRSCAN: seg (db=Seg db_id=seg from=365 to=376) ; GENE: 282478..283824 + ( gc_cont=0.503) ; B"
                     /EC_number="5.3.1.5"
     CDS             complement(283969..285321)
                     /gene="clj:CLJU_c18280"
                     /gene_comment="B"
                     /locus_tag="DORA20.03_00273"
                     /product="clj:CLJU_c18280 sugar transporter (db=KEGG) (RBH) B"
                     /note="[goid GO:0022891] [goid GO:0022857] [goid GO:0016021] [goid GO:0055085] [goid GO:0016020] [goid GO:0006810] [goid GO:0005215] DORA20.03_00273 clj:CLJU_c18280 sugar transporter (db=KEGG) (RBH) ## RBH: UniRef90_C0WNB9 MFS family major facilitator transporter n=3 Tax=Lactobacillus RepID=C0WNB9_LACBU (db=UNIREF) ; RBH: UniRef90_C0WNB9 MFS family major facilitator transporter n=3 Tax=Lactobacillus RepID=C0WNB9_LACBU (db=UNIREF) ; BLAST: sugar transporter (db=KEGG evalue=0.0 bit_score=635.0 identity=69.2 coverage=97.5609756097561) ; BLAST: MFS family major facilitator transporter n=3 Tax=Lactobacillus RepID=C0WNB9_LACBU (db=UNIREF evalue=0.0 bit_score=650.0 identity=70.4 coverage=98.00443458980045) ; IPRSCAN: SUGAR_TRANSPORT_1 (db=PatternScan db_id=PS00216 from=65 to=82 evalue=0.0 interpro_id=IPR005829 interpro_description=Sugar transporter, conserved site GO=Molecular Function: transporter activity (GO:0005215), Biological Process: transport (GO:0006810), Cellular Component: membrane (GO:0016020), Biological Process: transmembrane transport (GO:0055085)) ; IPRSCAN: SUGAR_TRANSPORT_2 (db=PatternScan db_id=PS00217 from=107 to=132 evalue=0.0 interpro_id=IPR005829 interpro_description=Sugar transporter, conserved site GO=Molecular Function: transporter activity (GO:0005215), Biological Process: transport (GO:0006810), Cellular Component: membrane (GO:0016020), Biological Process: transmembrane transport (GO:0055085)) ; IPRSCAN: SUGAR TRANSPORTER (db=HMMPanther db_id=PTHR11600 from=10 to=310 evalue=2.5e-131) ; IPRSCAN: SUGAR TRANSPORTER (db=HMMPanther db_id=PTHR11600:SF85 from=10 to=310 evalue=2.5e-131) ; IPRSCAN: (db=HMMPfam db_id=PF00083 from=13 to=442 evalue=8.5e-117 interpro_id=IPR005828 interpro_description=General substrate transporter GO=Cellular Component: integral to membrane (GO:0016021), Molecular Function: transmembrane transporter activity (GO:0022857), Biological Process: transmembrane transport (GO:0055085)) ; IPRSCAN: SP: MFS transporter, sugar porter (SP) famil (db=HMMTigr db_id=TIGR00879 from=1 to=440 evalue=5.9e-104 interpro_id=IPR003663 interpro_description=Sugar/inositol transporter GO=Cellular Component: membrane (GO:0016020), Molecular Function: substrate-specific transmembrane transporter activity (GO:0022891), Biological Process: transmembrane transport (GO:0055085)) ; IPRSCAN: MFS general substrate transporter (db=superfamily db_id=SSF103473 from=1 to=442 evalue=1.7e-84 interpro_id=IPR016196 interpro_description=Major facilitator superfamily domain, general substrate transporter) ; IPRSCAN: SUGRTRNSPORT (db=FPrintScan db_id=PR00171 from=19 to=29 evalue=8.2e-28 interpro_id=IPR003663 interpro_description=Sugar/inositol transporter GO=Cellular Component: membrane (GO:0016020), Molecular Function: substrate-specific transmembrane transporter activity (GO:0022891), Biological Process: transmembrane transport (GO:0055085)) ; IPRSCAN: SUGRTRNSPORT (db=FPrintScan db_id=PR00171 from=368 to=380 evalue=8.2e-28 interpro_id=IPR003663 interpro_description=Sugar/inositol transporter GO=Cellular Component: membrane (GO:0016020), Molecular Function: substrate-specific transmembrane transporter activity (GO:0022891), Biological Process: transmembrane transport (GO:0055085)) ; IPRSCAN: SUGRTRNSPORT (db=FPrintScan db_id=PR00171 from=345 to=366 evalue=8.2e-28 interpro_id=IPR003663 interpro_description=Sugar/inositol transporter GO=Cellular Component: membrane (GO:0016020), Molecular Function: substrate-specific transmembrane transporter activity (GO:0022891), Biological Process: transmembrane transport (GO:0055085)) ; IPRSCAN: SUGRTRNSPORT (db=FPrintScan db_id=PR00171 from=102 to=121 evalue=8.2e-28 interpro_id=IPR003663 interpro_description=Sugar/inositol transporter GO=Cellular Component: membrane (GO:0016020), Molecular Function: substrate-specific transmembrane transporter activity (GO:0022891), Biological Process: transmembrane transport (GO:0055085)) ; IPRSCAN: SUGRTRNSPORT (db=FPrintScan db_id=PR00171 from=256 to=266 evalue=8.2e-28 interpro_id=IPR003663 interpro_description=Sugar/inositol transporter GO=Cellular Component: membrane (GO:0016020), Molecular Function: substrate-specific transmembrane transporter activity (GO:0022891), Biological Process: transmembrane transport (GO:0055085)) ; IPRSCAN: MFS (db=ProfileScan db_id=PS50850 from=11 to=433 evalue=60.081 interpro_id=IPR020846 interpro_description=Major facilitator superfamily domain) ; IPRSCAN: transmembrane_regions (db=TMHMM db_id=tmhmm from=13 to=35) ; IPRSCAN: transmembrane_regions (db=TMHMM db_id=tmhmm from=45 to=67) ; IPRSCAN: transmembrane_regions (db=TMHMM db_id=tmhmm from=378 to=400) ; IPRSCAN: transmembrane_regions (db=TMHMM db_id=tmhmm from=404 to=426) ; IPRSCAN: transmembrane_regions (db=TMHMM db_id=tmhmm from=311 to=333) ; IPRSCAN: transmembrane_regions (db=TMHMM db_id=tmhmm from=80 to=102) ; IPRSCAN: transmembrane_regions (db=TMHMM db_id=tmhmm from=282 to=304) ; IPRSCAN: transmembrane_regions (db=TMHMM db_id=tmhmm from=245 to=267) ; IPRSCAN: transmembrane_regions (db=TMHMM db_id=tmhmm from=163 to=185) ; IPRSCAN: transmembrane_regions (db=TMHMM db_id=tmhmm from=136 to=158) ; IPRSCAN: transmembrane_regions (db=TMHMM db_id=tmhmm from=106 to=123) ; IPRSCAN: seg (db=Seg db_id=seg from=13 to=23) ; IPRSCAN: seg (db=Seg db_id=seg from=50 to=64) ; IPRSCAN: seg (db=Seg db_id=seg from=87 to=100) ; IPRSCAN: transmembrane_regions (db=TMHMM db_id=tmhmm from=343 to=365) ; GENE: 283969..285321 + ( gc_cont=0.485) ; B"
     CDS             complement(285446..286627)
                     /gene="ROK"
                     /gene_comment="C"
                     /locus_tag="DORA20.03_00274"
                     /product="ROK family protein (db=KEGG evalue=0.0 bit_score=260.0 identity=35.2 coverage=97.46192893401016) (BLAST) C"
                     /note="DORA20.03_00274 ROK family protein (db=KEGG evalue=0.0 bit_score=260.0 identity=35.2 coverage=97.46192893401016) (BLAST) ## BLAST: ROK family protein n=1 Tax=Jonesia denitrificans DSM 20603 RepID=C7R070_JONDD (db=UNIREF evalue=0.0 bit_score=260.0 identity=35.2 coverage=97.46192893401016) ; IPRSCAN: XYLOSE REPRESSOR (db=HMMPanther db_id=PTHR18964:SF27 from=148 to=389 evalue=2.2e-53) ; IPRSCAN: ROK FAMILY (db=HMMPanther db_id=PTHR18964 from=148 to=389 evalue=2.2e-53) ; IPRSCAN: Actin-like ATPase domain (db=superfamily db_id=SSF53067 from=210 to=387 evalue=6.3e-40) ; IPRSCAN: (db=HMMPfam db_id=PF00480 from=86 to=270 evalue=1.1e-33 interpro_id=IPR000600 interpro_description=ROK) ; IPRSCAN: Actin-like ATPase domain (db=superfamily db_id=SSF53067 from=79 to=207 evalue=2.3e-16) ; IPRSCAN: no description (db=Gene3D db_id=G3DSA:3.30.420.160 from=194 to=376 evalue=6.0e-14) ; IPRSCAN: "Winged helix" DNA-binding domain (db=superfamily db_id=SSF46785 from=8 to=79 evalue=2.6e-11) ; IPRSCAN: seg (db=Seg db_id=seg from=316 to=327) ; GENE: 285446..286627 + ( gc_cont=0.463) ; C"
     CDS             complement(286868..287344)
                     /gene="molybdopterin"
                     /gene_comment="C"
                     /locus_tag="DORA20.03_00275"
                     /product="molybdopterin synthase subunit MoaE; K03635 molybdopterin synthase catalytic subunit [EC:2.-.-.-] (db=KEGG evalue=3.4e-24 bit_score=117.0 identity=39.9 coverage=94.9685534591195) (BLAST) C"
                     /note="[goid GO:0006777] [koid KO:K03635] DORA20.03_00275 molybdopterin synthase subunit MoaE; K03635 molybdopterin synthase catalytic subunit [EC:2.-.-.-] (db=KEGG evalue=3.4e-24 bit_score=117.0 identity=39.9 coverage=94.9685534591195) (BLAST) ## BLAST: Molybdopterin synthase catalytic subunit n=1 Tax=Arthrobacter globiformis NBRC 12137 RepID=H0QIA4_ARTGO (db=UNIREF evalue=3.1e-25 bit_score=121.0 identity=40.6 coverage=94.9685534591195) ; IPRSCAN: Molybdopterin synthase subunit MoaE (db=superfamily db_id=SSF54690 from=2 to=155 evalue=7.6e-29 interpro_id=IPR003448 interpro_description=Molybdopterin biosynthesis MoaE GO=Biological Process: Mo-molybdopterin cofactor biosynthetic process (GO:0006777)) ; IPRSCAN: no description (db=Gene3D db_id=G3DSA:3.90.1170.40 from=25 to=155 evalue=5.0e-24 interpro_id=IPR003448 interpro_description=Molybdopterin biosynthesis MoaE GO=Biological Process: Mo-molybdopterin cofactor biosynthetic process (GO:0006777)) ; IPRSCAN: (db=HMMPfam db_id=PF02391 from=27 to=139 evalue=1.5e-23 interpro_id=IPR003448 interpro_description=Molybdopterin biosynthesis MoaE GO=Biological Process: Mo-molybdopterin cofactor biosynthetic process (GO:0006777)) ; IPRSCAN: MOLYBDOPTERIN SYNTHASE RELATED (db=HMMPanther db_id=PTHR23404 from=89 to=154 evalue=3.3e-16) ; IPRSCAN: MOLYBDOPTERIN SYNTHASE LARGE SUBUNIT 2 (db=HMMPanther db_id=PTHR23404:SF2 from=89 to=154 evalue=3.3e-16 interpro_id=IPR003448 interpro_description=Molybdopterin biosynthesis MoaE GO=Biological Process: Mo-molybdopterin cofactor biosynthetic process (GO:0006777)) ; GENE: 286868..287344 - ( gc_cont=0.553) ; C"
                     /EC_number="2.-.-.-"
     CDS             complement(287409..288146)
                     /gene="moeB2;"
                     /gene_comment="C"
                     /locus_tag="DORA20.03_00276"
                     /product="moeB2; molybdenum cofactor biosynthesis protein MoeB2 (db=KEGG evalue=0.0 bit_score=262.0 identity=54.3 coverage=93.90243902439023) (BLAST) C"
                     /note="[goid GO:0003824] [goid GO:0000166] DORA20.03_00276 moeB2; molybdenum cofactor biosynthesis protein MoeB2 (db=KEGG evalue=0.0 bit_score=262.0 identity=54.3 coverage=93.90243902439023) (BLAST) ## BLAST: Molybdenum cofactor biosynthesis protein moeb n=4 Tax=Mobiluncus curtisii RepID=E6M3T7_9ACTO (db=UNIREF evalue=0.0 bit_score=262.0 identity=54.3 coverage=93.90243902439023) ; IPRSCAN: Activating enzymes of the ubiquitin-like proteins (db=superfamily db_id=SSF69572 from=3 to=222 evalue=8.8e-59 interpro_id=IPR009036 interpro_description=Molybdenum cofactor biosynthesis, MoeB) ; IPRSCAN: no description (db=Gene3D db_id=G3DSA:3.40.50.720 from=15 to=230 evalue=8.5e-53 interpro_id=IPR016040 interpro_description=NAD(P)-binding domain GO=Molecular Function: nucleotide binding (GO:0000166)) ; IPRSCAN: UBIQUITIN-ACTIVATING ENZYME E1 (db=HMMPanther db_id=PTHR10953 from=4 to=228 evalue=5.8e-41) ; IPRSCAN: MOLYBDOPTERIN BIOSYNTHESIS MOEB PROTEIN (db=HMMPanther db_id=PTHR10953:SF8 from=4 to=228 evalue=5.8e-41) ; IPRSCAN: (db=HMMPfam db_id=PF00899 from=25 to=153 evalue=7.5e-35 interpro_id=IPR000594 interpro_description=UBA/THIF-type NAD/FAD binding fold GO=Molecular Function: catalytic activity (GO:0003824)) ; IPRSCAN: (db=HMMPfam db_id=PF05237 from=160 to=229 evalue=1.1e-15 interpro_id=IPR007901 interpro_description=MoeZ/MoeB) ; IPRSCAN: seg (db=Seg db_id=seg from=168 to=178) ; IPRSCAN: seg (db=Seg db_id=seg from=23 to=48) ; GENE: 287409..288146 + ( gc_cont=0.537) ; C"
     CDS             complement(288149..289375)
                     /gene="moeA;"
                     /gene_comment="C"
                     /locus_tag="DORA20.03_00277"
                     /product="moeA; molybdopterin biosynthesis protein MoeA; K03750 molybdopterin molybdotransferase [EC:2.10.1.1] (db=KEGG evalue=0.0 bit_score=279.0 identity=53.6 coverage=69.68215158924205) (BLAST) C"
                     /note="[goid GO:0006777] [goid GO:0032324] [koid KO:K03750] DORA20.03_00277 moeA; molybdopterin biosynthesis protein MoeA; K03750 molybdopterin molybdotransferase [EC:2.10.1.1] (db=KEGG evalue=0.0 bit_score=279.0 identity=53.6 coverage=69.68215158924205) (BLAST) ## BLAST: Molybdopterin biosynthesis protein MoeA n=4 Tax=Mobiluncus curtisii RepID=E6M3T6_9ACTO (db=UNIREF evalue=0.0 bit_score=279.0 identity=53.6 coverage=69.68215158924205) ; IPRSCAN: MOLYBDOPTERIN BIOSYNTHESIS PROTEIN (db=HMMPanther db_id=PTHR10192 from=1 to=365 evalue=1.8e-82) ; IPRSCAN: MoeA N-terminal region -like (db=superfamily db_id=SSF63882 from=1 to=219 evalue=1.2e-45 interpro_id=IPR005110 interpro_description=MoeA, N-terminal and linker domain GO=Biological Process: molybdopterin cofactor biosynthetic process (GO:0032324)) ; IPRSCAN: no description (db=Gene3D db_id=G3DSA:3.40.980.10 from=192 to=383 evalue=3.4e-44 interpro_id=IPR001453 interpro_description=Molybdopterin binding GO=Biological Process: Mo-molybdopterin cofactor biosynthetic process (GO:0006777)) ; IPRSCAN: (db=HMMPfam db_id=PF03453 from=1 to=210 evalue=1.0e-43 interpro_id=IPR005110 interpro_description=MoeA, N-terminal and linker domain GO=Biological Process: molybdopterin cofactor biosynthetic process (GO:0032324)) ; IPRSCAN: Molybdenum cofactor biosynthesis proteins (db=superfamily db_id=SSF53218 from=218 to=371 evalue=6.4e-33 interpro_id=IPR001453 interpro_description=Molybdopterin binding GO=Biological Process: Mo-molybdopterin cofactor biosynthetic process (GO:0006777)) ; IPRSCAN: no description (db=HMMSmart db_id=SM00852 from=223 to=364 evalue=1.5e-30 interpro_id=IPR001453 interpro_description=Molybdopterin binding GO=Biological Process: Mo-molybdopterin cofactor biosynthetic process (GO:0006777)) ; IPRSCAN: molyb_syn: molybdenum cofactor synthesis do (db=HMMTigr db_id=TIGR00177 from=219 to=360 evalue=2.9e-30 interpro_id=IPR020817 interpro_description=Molybdenum cofactor synthesis GO=Biological Process: Mo-molybdopterin cofactor biosynthetic process (GO:0006777)) ; IPRSCAN: (db=HMMPfam db_id=PF00994 from=223 to=363 evalue=6.3e-23 interpro_id=IPR001453 interpro_description=Molybdopterin binding GO=Biological Process: Mo-molybdopterin cofactor biosynthetic process (GO:0006777)) ; IPRSCAN: no description (db=Gene3D db_id=G3DSA:2.170.190.11 from=44 to=184 evalue=5.0e-19) ; IPRSCAN: coiled-coil (db=Coil db_id=coil from=362 to=366 evalue=NA) ; IPRSCAN: coiled-coil (db=Coil db_id=coil from=381 to=383 evalue=NA) ; IPRSCAN: seg (db=Seg db_id=seg from=365 to=380) ; IPRSCAN: seg (db=Seg db_id=seg from=348 to=358) ; IPRSCAN: seg (db=Seg db_id=seg from=152 to=163) ; GENE: 288149..289375 + ( gc_cont=0.593) ; C"
                     /EC_number="2.10.1.1"
     CDS             complement(289324..289542)
                     /gene="moeA;"
                     /gene_comment="C"
                     /locus_tag="DORA20.03_00278"
                     /product="moeA; molybdopterin biosynthesis protein MoeA; K03750 molybdopterin molybdotransferase [EC:2.10.1.1] (db=KEGG evalue=9.6e-14 bit_score=81.0 identity=55.9 coverage=90.41095890410958) (BLAST) C"
                     /note="[goid GO:0032324] [koid KO:K03750] DORA20.03_00278 moeA; molybdopterin biosynthesis protein MoeA; K03750 molybdopterin molybdotransferase [EC:2.10.1.1] (db=KEGG evalue=9.6e-14 bit_score=81.0 identity=55.9 coverage=90.41095890410958) (BLAST) ## BLAST: Molybdopterin biosynthesis protein MoeA n=4 Tax=Mobiluncus curtisii RepID=E6M3T6_9ACTO (db=UNIREF evalue=1.2e-13 bit_score=81.0 identity=55.9 coverage=90.41095890410958) ; IPRSCAN: (db=HMMPfam db_id=PF03454 from=2 to=71 evalue=2.2e-11 interpro_id=IPR005111 interpro_description=MoeA, C-terminal, domain IV GO=Biological Process: molybdopterin cofactor biosynthetic process (GO:0032324)) ; IPRSCAN: MoeA C-terminal domain-like (db=superfamily db_id=SSF63867 from=2 to=72 evalue=3.2e-07 interpro_id=IPR005111 interpro_description=MoeA, C-terminal, domain IV GO=Biological Process: molybdopterin cofactor biosynthetic process (GO:0032324)) ; GENE: 289324..289542 + ( gc_cont=0.584) ; C"
                     /EC_number="2.10.1.1"
     CDS             complement(289601..290128)
                     /gene="moaC;"
                     /gene_comment="C"
                     /locus_tag="DORA20.03_00279"
                     /product="moaC; Molybdenum cofactor biosynthesis protein; K03637 molybdenum cofactor biosynthesis protein C (db=KEGG evalue=0.0 bit_score=206.0 identity=67.9 coverage=88.06818181818183) (BLAST) C"
                     /note="[goid GO:0006777] [koid KO:K03637] DORA20.03_00279 moaC; Molybdenum cofactor biosynthesis protein; K03637 molybdenum cofactor biosynthesis protein C (db=KEGG evalue=0.0 bit_score=206.0 identity=67.9 coverage=88.06818181818183) (BLAST) ## BLAST: Molybdenum (Mo2+) cofactor biosynthesis enzyme n=1 Tax=Actinomyces urogenitalis DSM 15434 RepID=C0W7Q0_9ACTO (db=UNIREF evalue=0.0 bit_score=208.0 identity=64.6 coverage=90.9090909090909) ; IPRSCAN: MOLYBDOPTERIN COFACTOR SYNTHESIS PROTEIN A (db=HMMPanther db_id=PTHR22960 from=9 to=160 evalue=3.1e-52) ; IPRSCAN: no description (db=Gene3D db_id=G3DSA:3.30.70.640 from=6 to=164 evalue=5.7e-52 interpro_id=IPR002820 interpro_description=Molybdopterin cofactor biosynthesis C (MoaC) domain GO=Biological Process: Mo-molybdopterin cofactor biosynthetic process (GO:0006777)) ; IPRSCAN: moaC: molybdenum cofactor biosynthesis prote (db=HMMTigr db_id=TIGR00581 from=9 to=155 evalue=5.8e-51 interpro_id=IPR023045 interpro_description=Molybdenum cofactor biosynthesis C) ; IPRSCAN: Molybdenum cofactor biosynthesis protein C, MoaC (db=superfamily db_id=SSF55040 from=16 to=159 evalue=1.6e-48 interpro_id=IPR002820 interpro_description=Molybdopterin cofactor biosynthesis C (MoaC) domain GO=Biological Process: Mo-molybdopterin cofactor biosynthetic process (GO:0006777)) ; IPRSCAN: (db=HMMPfam db_id=PF01967 from=20 to=153 evalue=1.3e-42 interpro_id=IPR002820 interpro_description=Molybdopterin cofactor biosynthesis C (MoaC) domain GO=Biological Process: Mo-molybdopterin cofactor biosynthetic process (GO:0006777)) ; GENE: 289601..290128 + ( gc_cont=0.583) ; C"
     CDS             complement(27846..28856)
                     /gene="lacI4;"
                     /gene_comment="C"
                     /locus_tag="DORA20.03_00028"
                     /product="lacI4; LacI family transcriptional regulator (db=KEGG evalue=0.0 bit_score=211.0 identity=34.3 coverage=98.51632047477746) (BLAST) C"
                     /note="[goid GO:0003677] [goid GO:0006355] [goid GO:0005622] [goid GO:0003700] DORA20.03_00028 lacI4; LacI family transcriptional regulator (db=KEGG evalue=0.0 bit_score=211.0 identity=34.3 coverage=98.51632047477746) (BLAST) ## BLAST: Transcriptional regulator, LacI family (HTH-type transcriptional regulator degA) n=1 Tax=Propionibacterium freudenreichii subsp. shermanii CIRM-BIA1 RepID=D7GH24_PROFC (db=UNIREF evalue=0.0 bit_score=211.0 identity=34.3 coverage=98.51632047477746) ; IPRSCAN: Periplasmic binding protein-like I (db=superfamily db_id=SSF53822 from=63 to=334 evalue=1.8e-36) ; IPRSCAN: no description (db=Gene3D db_id=G3DSA:3.40.50.2300 from=57 to=194 evalue=2.4e-21) ; IPRSCAN: no description (db=HMMSmart db_id=SM00354 from=4 to=74 evalue=3.8e-16 interpro_id=IPR000843 interpro_description=Transcription regulator HTH, LacI GO=Molecular Function: sequence-specific DNA binding transcription factor activity (GO:0003700), Cellular Component: intracellular (GO:0005622), Biological Process: regulation of transcription, DNA-dependent (GO:0006355)) ; IPRSCAN: lambda repressor-like DNA-binding domains (db=superfamily db_id=SSF47413 from=2 to=63 evalue=6.1e-14 interpro_id=IPR010982 interpro_description=Lambda repressor-like, DNA-binding GO=Molecular Function: DNA binding (GO:0003677)) ; IPRSCAN: (db=HMMPfam db_id=PF00356 from=9 to=51 evalue=1.4e-09 interpro_id=IPR000843 interpro_description=Transcription regulator HTH, LacI GO=Molecular Function: sequence-specific DNA binding transcription factor activity (GO:0003700), Cellular Component: intracellular (GO:0005622), Biological Process: regulation of transcription, DNA-dependent (GO:0006355)) ; IPRSCAN: (db=HMMPfam db_id=PF00532 from=63 to=306 evalue=3.1e-08 interpro_id=IPR001761 interpro_description=Periplasmic binding protein/LacI transcriptional regulator) ; IPRSCAN: HTH_LACI_2 (db=ProfileScan db_id=PS50932 from=5 to=59 evalue=24.275 interpro_id=IPR000843 interpro_description=Transcription regulator HTH, LacI GO=Molecular Function: sequence-specific DNA binding transcription factor activity (GO:0003700), Cellular Component: intracellular (GO:0005622), Biological Process: regulation of transcription, DNA-dependent (GO:0006355)) ; IPRSCAN: seg (db=Seg db_id=seg from=162 to=175) ; GENE: 27846..28856 + ( gc_cont=0.541) ; C"
     CDS             complement(290121..290741)
                     /gene="hypothetical"
                     /gene_comment="C"
                     /locus_tag="DORA20.03_00280"
                     /product="hypothetical protein (db=KEGG evalue=3.0e-20 bit_score=104.0 identity=36.2 coverage=88.40579710144928) (BLAST) C"
                     /note="DORA20.03_00280 hypothetical protein (db=KEGG evalue=3.0e-20 bit_score=104.0 identity=36.2 coverage=88.40579710144928) (BLAST) ## BLAST: Putative uncharacterized protein n=2 Tax=Mobiluncus curtisii RepID=E6LYI6_9ACTO (db=UNIREF evalue=9.2e-22 bit_score=109.0 identity=37.0 coverage=89.85507246376811) ; IPRSCAN: no description (db=Gene3D db_id=G3DSA:3.90.550.10 from=11 to=196 evalue=8.5e-12) ; IPRSCAN: Nucleotide-diphospho-sugar transferases (db=superfamily db_id=SSF53448 from=11 to=199 evalue=6.3e-11) ; GENE: 290121..290741 + ( gc_cont=0.560) ; C"
     CDS             complement(291084..291635)
                     /gene="moaB;"
                     /gene_comment="C"
                     /locus_tag="DORA20.03_00281"
                     /product="moaB; Molybdenum cofactor biosynthesis protein (db=KEGG evalue=1.5e-44 bit_score=184.0 identity=61.7 coverage=83.15217391304348) (BLAST) C"
                     /note="[goid GO:0006777] DORA20.03_00281 moaB; Molybdenum cofactor biosynthesis protein (db=KEGG evalue=1.5e-44 bit_score=184.0 identity=61.7 coverage=83.15217391304348) (BLAST) ## BLAST: Molybdenum cofactor synthesis domain protein n=5 Tax=Actinomyces RepID=F9PN52_9ACTO (db=UNIREF evalue=0.0 bit_score=209.0 identity=61.1 coverage=92.93478260869566) ; IPRSCAN: MOCF_BIOSYNTHESIS_1 (db=PatternScan db_id=PS01078 from=83 to=96 evalue=0.0 interpro_id=IPR008284 interpro_description=Molybdenum cofactor biosynthesis, conserved site GO=Biological Process: Mo-molybdopterin cofactor biosynthetic process (GO:0006777)) ; IPRSCAN: MOLYBDOPTERIN BIOSYNTHESIS PROTEIN (db=HMMPanther db_id=PTHR10192 from=1 to=175 evalue=1.3e-40) ; IPRSCAN: Molybdenum cofactor biosynthesis proteins (db=superfamily db_id=SSF53218 from=19 to=177 evalue=1.0e-38 interpro_id=IPR001453 interpro_description=Molybdopterin binding GO=Biological Process: Mo-molybdopterin cofactor biosynthetic process (GO:0006777)) ; IPRSCAN: no description (db=Gene3D db_id=G3DSA:3.40.980.10 from=21 to=177 evalue=6.2e-38 interpro_id=IPR001453 interpro_description=Molybdopterin binding GO=Biological Process: Mo-molybdopterin cofactor biosynthetic process (GO:0006777)) ; IPRSCAN: (db=HMMPfam db_id=PF00994 from=24 to=170 evalue=5.0e-30 interpro_id=IPR001453 interpro_description=Molybdopterin binding GO=Biological Process: Mo-molybdopterin cofactor biosynthetic process (GO:0006777)) ; IPRSCAN: molyb_syn: molybdenum cofactor synthesis do (db=HMMTigr db_id=TIGR00177 from=20 to=166 evalue=5.5e-29 interpro_id=IPR020817 interpro_description=Molybdenum cofactor synthesis GO=Biological Process: Mo-molybdopterin cofactor biosynthetic process (GO:0006777)) ; IPRSCAN: no description (db=HMMSmart db_id=SM00852 from=24 to=171 evalue=2.9e-25 interpro_id=IPR001453 interpro_description=Molybdopterin binding GO=Biological Process: Mo-molybdopterin cofactor biosynthetic process (GO:0006777)) ; IPRSCAN: seg (db=Seg db_id=seg from=161 to=177) ; IPRSCAN: seg (db=Seg db_id=seg from=136 to=152) ; IPRSCAN: seg (db=Seg db_id=seg from=85 to=93) ; GENE: 291084..291635 - ( gc_cont=0.580) ; C"
     CDS             complement(291831..293150)
                     /gene="mcu:HMPREF0573_11445"
                     /gene_comment="B"
                     /locus_tag="DORA20.03_00282"
                     /product="mcu:HMPREF0573_11445 nitrate/nitrite transporter; K02575 MFS transporter, NNP family, nitrate/nitrite transporter (db=KEGG) (RBH) B"
                     /note="[goid GO:0055085] [goid GO:0016021] [koid KO:K02575] DORA20.03_00282 mcu:HMPREF0573_11445 nitrate/nitrite transporter; K02575 MFS transporter, NNP family, nitrate/nitrite transporter (db=KEGG) (RBH) ## RBH: UniRef90_D6ZGK6 Nitrate/nitrite transporter n=2 Tax=Mobiluncus curtisii RepID=D6ZGK6_MOBCV (db=UNIREF) ; RBH: UniRef90_D6ZGK6 Nitrate/nitrite transporter n=2 Tax=Mobiluncus curtisii RepID=D6ZGK6_MOBCV (db=UNIREF) ; BLAST: nitrate/nitrite transporter; K02575 MFS transporter, NNP family, nitrate/nitrite transporter (db=KEGG evalue=0.0 bit_score=680.0 identity=74.0 coverage=97.27272727272728) ; BLAST: Nitrate/nitrite transporter n=2 Tax=Mobiluncus curtisii RepID=D6ZGK6_MOBCV (db=UNIREF evalue=0.0 bit_score=680.0 identity=74.0 coverage=97.27272727272728) ; IPRSCAN: MFS general substrate transporter (db=superfamily db_id=SSF103473 from=1 to=438 evalue=2.6e-41 interpro_id=IPR016196 interpro_description=Major facilitator superfamily domain, general substrate transporter) ; IPRSCAN: MAJOR FACILITATOR SUPERFAMILY MEMBER (db=HMMPanther db_id=PTHR10074 from=1 to=406 evalue=7.4e-40) ; IPRSCAN: NITRATE TRANSPORTER (db=HMMPanther db_id=PTHR10074:SF2 from=1 to=406 evalue=7.4e-40) ; IPRSCAN: (db=HMMPfam db_id=PF07690 from=38 to=331 evalue=4.2e-13 interpro_id=IPR011701 interpro_description=Major facilitator superfamily GO=Cellular Component: integral to membrane (GO:0016021), Biological Process: transmembrane transport (GO:0055085)) ; IPRSCAN: transmembrane_regions (db=TMHMM db_id=tmhmm from=121 to=143) ; IPRSCAN: transmembrane_regions (db=TMHMM db_id=tmhmm from=164 to=186) ; IPRSCAN: transmembrane_regions (db=TMHMM db_id=tmhmm from=206 to=228) ; IPRSCAN: transmembrane_regions (db=TMHMM db_id=tmhmm from=249 to=271) ; IPRSCAN: transmembrane_regions (db=TMHMM db_id=tmhmm from=97 to=116) ; IPRSCAN: transmembrane_regions (db=TMHMM db_id=tmhmm from=315 to=337) ; IPRSCAN: transmembrane_regions (db=TMHMM db_id=tmhmm from=347 to=369) ; IPRSCAN: transmembrane_regions (db=TMHMM db_id=tmhmm from=382 to=404) ; IPRSCAN: transmembrane_regions (db=TMHMM db_id=tmhmm from=409 to=431) ; IPRSCAN: transmembrane_regions (db=TMHMM db_id=tmhmm from=67 to=84) ; IPRSCAN: transmembrane_regions (db=TMHMM db_id=tmhmm from=30 to=52) ; IPRSCAN: transmembrane_regions (db=TMHMM db_id=tmhmm from=286 to=308) ; GENE: 291831..293150 + ( gc_cont=0.538) ; B"
     CDS             complement(293225..296926)
                     /gene="mcu:HMPREF0573_11446"
                     /gene_comment="B"
                     /locus_tag="DORA20.03_00283"
                     /product="mcu:HMPREF0573_11446 narG; nitrate reductase subunit alpha (EC:1.7.99.4); K00370 nitrate reductase 1, alpha subunit [EC:1.7.99.4] (db=KEGG) (RBH) B"
                     /note="[goid GO:0030151] [goid GO:0005488] [goid GO:0016661] [goid GO:0016491] [goid GO:0009055] [goid GO:0055114] [goid GO:0042126] [goid GO:0009325] [goid GO:0008940] [koid KO:K00370] DORA20.03_00283 mcu:HMPREF0573_11446 narG; nitrate reductase subunit alpha (EC:1.7.99.4); K00370 nitrate reductase 1, alpha subunit [EC:1.7.99.4] (db=KEGG) (RBH) ## RBH: UniRef90_E7NB98 Nitrate reductase, alpha subunit n=6 Tax=Actinomyces RepID=E7NB98_9ACTO (db=UNIREF) ; RBH: UniRef90_E7NB98 Nitrate reductase, alpha subunit n=6 Tax=Actinomyces RepID=E7NB98_9ACTO (db=UNIREF) ; BLAST: narG; nitrate reductase subunit alpha (EC:1.7.99.4); K00370 nitrate reductase 1, alpha subunit [EC:1.7.99.4] (db=KEGG evalue=0.0 bit_score=1718.0 identity=64.7 coverage=99.51377633711506) ; BLAST: Nitrate reductase, alpha subunit n=6 Tax=Actinomyces RepID=E7NB98_9ACTO (db=UNIREF evalue=0.0 bit_score=1730.0 identity=66.2 coverage=99.43273905996759) ; IPRSCAN: NITRATE REDUCTASE ALPHA CHAIN (db=HMMPanther db_id=PTHR11615:SF35 from=94 to=1224 evalue=0.0) ; IPRSCAN: NITRATE, FROMATE, IRON DEHYDROGENASE (db=HMMPanther db_id=PTHR11615 from=94 to=1224 evalue=0.0) ; IPRSCAN: narG: nitrate reductase, alpha subunit (db=HMMTigr db_id=TIGR01580 from=4 to=1230 evalue=0.0 interpro_id=IPR006468 interpro_description=Nitrate reductase, alpha subunit GO=Molecular Function: nitrate reductase activity (GO:0008940), Cellular Component: nitrate reductase complex (GO:0009325), Biological Process: nitrate metabolic process (GO:0042126), Biological Process: oxidation-reduction process (GO:0055114)) ; IPRSCAN: MOLYBDOPTERIN_PROK_2 (db=PatternScan db_id=PS00490 from=771 to=788 evalue=0.0 interpro_id=IPR006655 interpro_description=Molybdopterin oxidoreductase, prokaryotic, conserved site GO=Molecular Function: electron carrier activity (GO:0009055), Molecular Function: oxidoreductase activity (GO:0016491), Molecular Function: oxidoreductase activity, acting on other nitrogenous compounds as donors (GO:0016661), Biological Process: oxidation-reduction process (GO:0055114)) ; IPRSCAN: MOLYBDOPTERIN_PROK_1 (db=PatternScan db_id=PS00551 from=49 to=67 evalue=0.0 interpro_id=IPR006655 interpro_description=Molybdopterin oxidoreductase, prokaryotic, conserved site GO=Molecular Function: electron carrier activity (GO:0009055), Molecular Function: oxidoreductase activity (GO:0016491), Molecular Function: oxidoreductase activity, acting on other nitrogenous compounds as donors (GO:0016661), Biological Process: oxidation-reduction process (GO:0055114)) ; IPRSCAN: Formate dehydrogenase/DMSO reductase, domains 1-3 (db=superfamily db_id=SSF53706 from=3 to=1061 evalue=6.3e-300) ; IPRSCAN: (db=HMMPfam db_id=PF00384 from=109 to=826 evalue=2.3e-133 interpro_id=IPR006656 interpro_description=Molybdopterin oxidoreductase GO=Molecular Function: oxidoreductase activity (GO:0016491), Biological Process: oxidation-reduction process (GO:0055114)) ; IPRSCAN: ADC-like (db=superfamily db_id=SSF50692 from=1068 to=1226 evalue=1.1e-43 interpro_id=IPR009010 interpro_description=Aspartate decarboxylase-like fold GO=Molecular Function: binding (GO:0005488)) ; IPRSCAN: no description (db=Gene3D db_id=G3DSA:3.40.228.10 from=217 to=580 evalue=6.9e-43) ; IPRSCAN: (db=HMMPfam db_id=PF01568 from=1087 to=1196 evalue=7.2e-24 interpro_id=IPR006657 interpro_description=Molydopterin dinucleotide-binding domain GO=Molecular Function: oxidoreductase activity (GO:0016491), Molecular Function: molybdenum ion binding (GO:0030151), Biological Process: oxidation-reduction process (GO:0055114)) ; IPRSCAN: no description (db=Gene3D db_id=G3DSA:2.40.40.20 from=1047 to=1188 evalue=5.3e-16 interpro_id=IPR009010 interpro_description=Aspartate decarboxylase-like fold GO=Molecular Function: binding (GO:0005488)) ; IPRSCAN: no description (db=Gene3D db_id=G3DSA:3.40.50.740 from=750 to=828 evalue=6.1e-16) ; GENE: 293225..296926 + ( gc_cont=0.563) ; B"
                     /EC_number="1.7.99.4"
     CDS             complement(296968..298461)
                     /gene="cef:CE1295"
                     /gene_comment="B"
                     /locus_tag="DORA20.03_00284"
                     /product="cef:CE1295 respiratory nitrate reductase subunit beta; K00371 nitrate reductase 1, beta subunit [EC:1.7.99.4] (db=KEGG) (RBH) B"
                     /note="[goid GO:0051536] [goid GO:0055114] [goid GO:0042126] [goid GO:0009325] [goid GO:0008940] [koid KO:K00371] DORA20.03_00284 cef:CE1295 respiratory nitrate reductase subunit beta; K00371 nitrate reductase 1, beta subunit [EC:1.7.99.4] (db=KEGG) (RBH) ## RBH: UniRef90_F3P7H5 Nitrate reductase, beta subunit n=5 Tax=Actinomyces RepID=F3P7H5_9ACTO (db=UNIREF) ; RBH: UniRef90_F3P7H5 Nitrate reductase, beta subunit n=5 Tax=Actinomyces RepID=F3P7H5_9ACTO (db=UNIREF) ; BLAST: respiratory nitrate reductase subunit beta; K00371 nitrate reductase 1, beta subunit [EC:1.7.99.4] (db=KEGG evalue=0.0 bit_score=759.0 identity=71.8 coverage=96.98795180722891) ; BLAST: Nitrate reductase, beta subunit n=5 Tax=Actinomyces RepID=F3P7H5_9ACTO (db=UNIREF evalue=0.0 bit_score=760.0 identity=70.4 coverage=97.99196787148594) ; IPRSCAN: narH: nitrate reductase, beta subunit (db=HMMTigr db_id=TIGR01660 from=1 to=493 evalue=2.1e-298 interpro_id=IPR006547 interpro_description=Nitrate reductase, beta subunit GO=Molecular Function: nitrate reductase activity (GO:0008940), Cellular Component: nitrate reductase complex (GO:0009325), Biological Process: nitrate metabolic process (GO:0042126), Biological Process: oxidation-reduction process (GO:0055114)) ; IPRSCAN: FAD NADPH DEHYDROGENASE/OXIDOREDUCTASE (db=HMMPanther db_id=PTHR11938 from=10 to=470 evalue=1.4e-256) ; IPRSCAN: NITRATE REDUCTASE BETA CHAIN (db=HMMPanther db_id=PTHR11938:SF8 from=10 to=470 evalue=1.4e-256) ; IPRSCAN: 4Fe-4S ferredoxins (db=superfamily db_id=SSF54862 from=1 to=471 evalue=3.6e-170) ; IPRSCAN: no description (db=Gene3D db_id=G3DSA:3.30.70.20 from=156 to=246 evalue=2.5e-27) ; IPRSCAN: no description (db=Gene3D db_id=G3DSA:3.30.70.20 from=4 to=46 evalue=5.9e-06) ; IPRSCAN: 4FE4S_FER_2 (db=ProfileScan db_id=PS51379 from=175 to=206 evalue=7.534 interpro_id=IPR017896 interpro_description=4Fe-4S ferredoxin, iron-sulpur binding domain GO=Molecular Function: iron-sulfur cluster binding (GO:0051536)) ; IPRSCAN: 4FE4S_FER_2 (db=ProfileScan db_id=PS51379 from=7 to=36 evalue=7.903 interpro_id=IPR017896 interpro_description=4Fe-4S ferredoxin, iron-sulpur binding domain GO=Molecular Function: iron-sulfur cluster binding (GO:0051536)) ; IPRSCAN: 4FE4S_FER_2 (db=ProfileScan db_id=PS51379 from=208 to=237 evalue=7.945 interpro_id=IPR017896 interpro_description=4Fe-4S ferredoxin, iron-sulpur binding domain GO=Molecular Function: iron-sulfur cluster binding (GO:0051536)) ; GENE: 296968..298461 + ( gc_cont=0.558) ; B"
                     /EC_number="1.7.99.4"
     CDS             complement(298458..299183)
                     /gene="respiratory"
                     /gene_comment="C"
                     /locus_tag="DORA20.03_00285"
                     /product="respiratory nitrate reductase delta chain; K00373 nitrate reductase 1, delta subunit (db=KEGG evalue=9.5e-42 bit_score=176.0 identity=44.9 coverage=87.60330578512396) (BLAST) C"
                     /note="[goid GO:0051131] [goid GO:0051082] [koid KO:K00373] DORA20.03_00285 respiratory nitrate reductase delta chain; K00373 nitrate reductase 1, delta subunit (db=KEGG evalue=9.5e-42 bit_score=176.0 identity=44.9 coverage=87.60330578512396) (BLAST) ## BLAST: Nitrate reductase molybdenum cofactor assembly chaperone n=4 Tax=Actinomyces RepID=F9PN56_9ACTO (db=UNIREF evalue=1.7e-43 bit_score=182.0 identity=44.5 coverage=94.21487603305785) ; IPRSCAN: narJ: nitrate reductase molybdenum cofactor (db=HMMTigr db_id=TIGR00684 from=35 to=189 evalue=2.5e-24 interpro_id=IPR003765 interpro_description=Nitrate reductase chaperone, NarJ GO=Molecular Function: unfolded protein binding (GO:0051082), Biological Process: chaperone-mediated protein complex assembly (GO:0051131)) ; IPRSCAN: (db=HMMPfam db_id=PF02613 from=32 to=186 evalue=1.7e-14 interpro_id=IPR020945 interpro_description=DMSO/Nitrate reductase chaperone) ; IPRSCAN: TorD-like (db=superfamily db_id=SSF89155 from=15 to=212 evalue=2.3e-09) ; IPRSCAN: seg (db=Seg db_id=seg from=195 to=206) ; GENE: 298458..299183 + ( gc_cont=0.585) ; C"
     CDS             complement(299188..299910)
                     /gene="narI;"
                     /gene_comment="C"
                     /locus_tag="DORA20.03_00286"
                     /product="narI; nitrate reductase (EC:1.7.99.4); K00374 nitrate reductase 1, gamma subunit [EC:1.7.99.4] (db=KEGG evalue=0.0 bit_score=272.0 identity=61.4 coverage=86.72199170124482) (BLAST) C"
                     /note="[goid GO:0055114] [goid GO:0009325] [goid GO:0008940] [koid KO:K00374] DORA20.03_00286 narI; nitrate reductase (EC:1.7.99.4); K00374 nitrate reductase 1, gamma subunit [EC:1.7.99.4] (db=KEGG evalue=0.0 bit_score=272.0 identity=61.4 coverage=86.72199170124482) (BLAST) ## BLAST: Respiratory nitrate reductase, gamma subunit n=1 Tax=Actinomyces sp. oral taxon 178 str. F0338 RepID=E8JJE9_9ACTO (db=UNIREF evalue=0.0 bit_score=280.0 identity=60.7 coverage=87.55186721991701) ; IPRSCAN: (db=HMMPfam db_id=PF02665 from=2 to=212 evalue=3.6e-79 interpro_id=IPR003816 interpro_description=Nitrate reductase, gamma subunit GO=Molecular Function: nitrate reductase activity (GO:0008940), Cellular Component: nitrate reductase complex (GO:0009325), Biological Process: oxidation-reduction process (GO:0055114)) ; IPRSCAN: Respiratory nitrate reductase 1 gamma chain (db=superfamily db_id=SSF103501 from=1 to=225 evalue=9.2e-64 interpro_id=IPR023234 interpro_description=NarG-like domain) ; IPRSCAN: narI: respiratory nitrate reductase, gamma s (db=HMMTigr db_id=TIGR00351 from=1 to=225 evalue=1.6e-56 interpro_id=IPR003816 interpro_description=Nitrate reductase, gamma subunit GO=Molecular Function: nitrate reductase activity (GO:0008940), Cellular Component: nitrate reductase complex (GO:0009325), Biological Process: oxidation-reduction process (GO:0055114)) ; IPRSCAN: transmembrane_regions (db=TMHMM db_id=tmhmm from=176 to=198) ; IPRSCAN: transmembrane_regions (db=TMHMM db_id=tmhmm from=86 to=108) ; IPRSCAN: transmembrane_regions (db=TMHMM db_id=tmhmm from=4 to=23) ; IPRSCAN: transmembrane_regions (db=TMHMM db_id=tmhmm from=44 to=66) ; IPRSCAN: seg (db=Seg db_id=seg from=87 to=102) ; IPRSCAN: seg (db=Seg db_id=seg from=212 to=228) ; IPRSCAN: transmembrane_regions (db=TMHMM db_id=tmhmm from=128 to=150) ; GENE: 299188..299910 + ( gc_cont=0.549) ; C"
                     /EC_number="1.7.99.4"
     CDS             complement(300210..300614)
                     /gene="molybdenum"
                     /gene_comment="C"
                     /locus_tag="DORA20.03_00287"
                     /product="molybdenum binding protein (db=KEGG evalue=1.0e-29 bit_score=135.0 identity=51.1 coverage=94.81481481481482) (BLAST) C"
                     /note="[goid GO:0000166] [goid GO:0043190] [goid GO:0016820] [goid GO:0006810] [goid GO:0005524] [goid GO:0005215] DORA20.03_00287 molybdenum binding protein (db=KEGG evalue=1.0e-29 bit_score=135.0 identity=51.1 coverage=94.81481481481482) (BLAST) ## BLAST: TOBE domain protein n=4 Tax=Propionibacterium RepID=E4AC16_PROAA (db=UNIREF evalue=2.7e-30 bit_score=137.0 identity=52.3 coverage=94.81481481481482) ; IPRSCAN: MOP-like (db=superfamily db_id=SSF50331 from=62 to=133 evalue=1.0e-14 interpro_id=IPR008995 interpro_description=Molybdate/tungstate binding GO=Molecular Function: transporter activity (GO:0005215), Molecular Function: ATP binding (GO:0005524), Biological Process: transport (GO:0006810), Molecular Function: hydrolase activity, acting on acid anhydrides, catalyzing transmembrane movement of substances (GO:0016820), Cellular Component: ATP-binding cassette (ABC) transporter complex (GO:0043190)) ; IPRSCAN: no description (db=Gene3D db_id=G3DSA:2.40.50.100 from=62 to=128 evalue=1.6e-13) ; IPRSCAN: (db=HMMPfam db_id=PF03459 from=65 to=125 evalue=3.8e-09 interpro_id=IPR005116 interpro_description=Transport-associated OB, type 1 GO=Molecular Function: transporter activity (GO:0005215), Molecular Function: ATP binding (GO:0005524), Biological Process: transport (GO:0006810), Molecular Function: hydrolase activity, acting on acid anhydrides, catalyzing transmembrane movement of substances (GO:0016820), Cellular Component: ATP-binding cassette (ABC) transporter complex (GO:0043190)) ; IPRSCAN: Putative DNA-binding domain (db=superfamily db_id=SSF46955 from=2 to=52 evalue=9.1e-08 interpro_id=IPR009061 interpro_description=DNA binding domain, putative GO=Molecular Function: nucleotide binding (GO:0000166)) ; GENE: 300210..300614 + ( gc_cont=0.506) ; C"
     CDS             complement(300611..301408)
                     /gene="putative"
                     /gene_comment="C"
                     /locus_tag="DORA20.03_00288"
                     /product="putative molybdate-binding protein precursor; K02020 molybdate transport system substrate-binding protein (db=KEGG evalue=0.0 bit_score=265.0 identity=53.3 coverage=93.60902255639097) (BLAST) C"
                     /note="[goid GO:0006810] [goid GO:0005215] [goid GO:0030288] [goid GO:0015689] [goid GO:0015412] [koid KO:K02020] DORA20.03_00288 putative molybdate-binding protein precursor; K02020 molybdate transport system substrate-binding protein (db=KEGG evalue=0.0 bit_score=265.0 identity=53.3 coverage=93.60902255639097) (BLAST) ## BLAST: Molybdate ABC transporter, periplasmic molybdate-binding protein n=79 Tax=Propionibacterium RepID=D3MFW6_PROAA (db=UNIREF evalue=0.0 bit_score=262.0 identity=52.9 coverage=93.60902255639097) ; IPRSCAN: Periplasmic binding protein-like II (db=superfamily db_id=SSF53850 from=39 to=260 evalue=2.8e-49) ; IPRSCAN: modA: molybdate ABC transporter, periplasmic (db=HMMTigr db_id=TIGR01256 from=45 to=255 evalue=3.6e-28 interpro_id=IPR005950 interpro_description=Molybdenum ABC transporter, periplasmic binding protein GO=Molecular Function: molybdate transmembrane-transporting ATPase activity (GO:0015412), Biological Process: molybdate ion transport (GO:0015689), Cellular Component: outer membrane-bounded periplasmic space (GO:0030288)) ; IPRSCAN: no description (db=Gene3D db_id=G3DSA:3.40.190.10 from=36 to=156 evalue=2.5e-25) ; IPRSCAN: (db=HMMPfam db_id=PF01547 from=170 to=247 evalue=2.0e-09 interpro_id=IPR006059 interpro_description=Bacterial extracellular solute-binding, family 1 GO=Molecular Function: transporter activity (GO:0005215), Biological Process: transport (GO:0006810)) ; IPRSCAN: (db=HMMPfam db_id=PF01547 from=46 to=131 evalue=1.4e-08 interpro_id=IPR006059 interpro_description=Bacterial extracellular solute-binding, family 1 GO=Molecular Function: transporter activity (GO:0005215), Biological Process: transport (GO:0006810)) ; IPRSCAN: PROKAR_LIPOPROTEIN (db=ProfileScan db_id=PS51257 from=1 to=20 evalue=7.0) ; IPRSCAN: seg (db=Seg db_id=seg from=8 to=25) ; GENE: 300611..301408 + ( gc_cont=0.524) ; C"
     CDS             complement(301417..303006)
                     /gene="ahe:Arch_1245"
                     /gene_comment="B"
                     /locus_tag="DORA20.03_00289"
                     /product="ahe:Arch_1245 molybdenum ABC transporter inner membrane protein; K02018 molybdate transport system permease protein (db=KEGG) (RBH) B"
                     /note="[goid GO:0017111] [goid GO:0000166] [goid GO:0016021] [goid GO:0015689] [goid GO:0015098] [goid GO:0016020] [goid GO:0006810] [goid GO:0005215] [goid GO:0016887] [goid GO:0005524] [koid KO:K02018] DORA20.03_00289 ahe:Arch_1245 molybdenum ABC transporter inner membrane protein; K02018 molybdate transport system permease protein (db=KEGG) (RBH) ## RBH: UniRef90_D7BJX0 NifC-like ABC-type porter n=1 Tax=Arcanobacterium haemolyticum DSM 20595 RepID=D7BJX0_ARCHD (db=UNIREF) ; RBH: UniRef90_D7BJX0 NifC-like ABC-type porter n=1 Tax=Arcanobacterium haemolyticum DSM 20595 RepID=D7BJX0_ARCHD (db=UNIREF) ; BLAST: molybdenum ABC transporter inner membrane protein; K02018 molybdate transport system permease protein (db=KEGG evalue=0.0 bit_score=443.0 identity=47.3 coverage=91.13207547169812) ; BLAST: NifC-like ABC-type porter n=1 Tax=Arcanobacterium haemolyticum DSM 20595 RepID=D7BJX0_ARCHD (db=UNIREF evalue=0.0 bit_score=443.0 identity=47.3 coverage=91.13207547169812) ; IPRSCAN: ABC_TRANSPORTER_1 (db=PatternScan db_id=PS00211 from=421 to=435 evalue=0.0 interpro_id=IPR017871 interpro_description=ABC transporter, conserved site GO=Molecular Function: ATP binding (GO:0005524), Molecular Function: ATPase activity (GO:0016887)) ; IPRSCAN: Mo_ABC_porter: NifC-like ABC-type porte (db=HMMTigr db_id=TIGR01581 from=35 to=256 evalue=7.6e-80 interpro_id=IPR006469 interpro_description=NifC-like ABC-type porter GO=Molecular Function: transporter activity (GO:0005215), Biological Process: transport (GO:0006810), Cellular Component: membrane (GO:0016020)) ; IPRSCAN: modB_ABC: molybdate ABC transporter, pe (db=HMMTigr db_id=TIGR02141 from=58 to=266 evalue=2.0e-67 interpro_id=IPR011867 interpro_description=Molybdate ABC transporter, permease protein GO=Molecular Function: molybdate ion transmembrane transporter activity (GO:0015098), Biological Process: molybdate ion transport (GO:0015689), Cellular Component: integral to membrane (GO:0016021)) ; IPRSCAN: ATP BINDING CASSETE (ABC) TRANSPORTER (db=HMMPanther db_id=PTHR19222 from=310 to=526 evalue=2.9e-61) ; IPRSCAN: P-loop containing nucleoside triphosphate hydrolases (db=superfamily db_id=SSF52540 from=304 to=501 evalue=2.5e-56) ; IPRSCAN: no description (db=Gene3D db_id=G3DSA:3.40.50.300 from=316 to=517 evalue=2.6e-53) ; IPRSCAN: (db=HMMPfam db_id=PF00005 from=338 to=448 evalue=1.7e-22 interpro_id=IPR003439 interpro_description=ABC transporter-like GO=Molecular Function: ATP binding (GO:0005524), Molecular Function: ATPase activity (GO:0016887)) ; IPRSCAN: (db=HMMPfam db_id=PF00528 from=75 to=257 evalue=8.0e-18 interpro_id=IPR000515 interpro_description=Binding-protein-dependent transport systems inner membrane component GO=Molecular Function: transporter activity (GO:0005215), Biological Process: transport (GO:0006810), Cellular Component: membrane (GO:0016020)) ; IPRSCAN: no description (db=HMMSmart db_id=SM00382 from=323 to=495 evalue=3.4e-15 interpro_id=IPR003593 interpro_description=ATPase, AAA+ type, core GO=Molecular Function: nucleotide binding (GO:0000166), Molecular Function: nucleoside-triphosphatase activity (GO:0017111)) ; IPRSCAN: ABC_TRANSPORTER_2 (db=ProfileScan db_id=PS50893 from=293 to=519 evalue=22.876 interpro_id=IPR003439 interpro_description=ABC transporter-like GO=Molecular Function: ATP binding (GO:0005524), Molecular Function: ATPase activity (GO:0016887)) ; IPRSCAN: ABC_TM1 (db=ProfileScan db_id=PS50928 from=57 to=258 evalue=25.28 interpro_id=IPR000515 interpro_description=Binding-protein-dependent transport systems inner membrane component GO=Molecular Function: transporter activity (GO:0005215), Biological Process: transport (GO:0006810), Cellular Component: membrane (GO:0016020)) ; IPRSCAN: seg (db=Seg db_id=seg from=17 to=35) ; IPRSCAN: transmembrane_regions (db=TMHMM db_id=tmhmm from=241 to=263) ; IPRSCAN: transmembrane_regions (db=TMHMM db_id=tmhmm from=13 to=35) ; IPRSCAN: transmembrane_regions (db=TMHMM db_id=tmhmm from=132 to=154) ; IPRSCAN: seg (db=Seg db_id=seg from=100 to=114) ; IPRSCAN: seg (db=Seg db_id=seg from=170 to=181) ; IPRSCAN: seg (db=Seg db_id=seg from=241 to=255) ; IPRSCAN: transmembrane_regions (db=TMHMM db_id=tmhmm from=65 to=82) ; IPRSCAN: transmembrane_regions (db=TMHMM db_id=tmhmm from=95 to=117) ; GENE: 301417..303006 + ( gc_cont=0.542) ; B"
     CDS             complement(28955..29215)
                     /gene="hypothetical"
                     /gene_comment="C"
                     /locus_tag="DORA20.03_00029"
                     /product="hypothetical protein (db=KEGG evalue=1.4e-19 bit_score=101.0 identity=54.8 coverage=95.40229885057471) (BLAST) C"
                     /note="DORA20.03_00029 hypothetical protein (db=KEGG evalue=1.4e-19 bit_score=101.0 identity=54.8 coverage=95.40229885057471) (BLAST) ## BLAST: Putative uncharacterized protein n=1 Tax=Corynebacterium variabile DSM 44702 RepID=G0H9Z1_CORVD (db=UNIREF evalue=1.8e-19 bit_score=101.0 identity=54.8 coverage=95.40229885057471) ; GENE: 28955..29215 - ( gc_cont=0.540) ; C"
     CDS             complement(303102..304241)
                     /gene="thiamine-monophosphate"
[truncated: 612,564 more chars]
