# Supplementary material for: Genome resolved analysis of a premature infant gut microbial community reveals a Varibaculum cambriense genome and a shift towards fermentation-based metabolism during the third week of life
Source: Microbiome. 2013 Dec 17;1:30. doi: 10.1186/2049-2618-1-30 (PMC4177395; doi:10.1186/2049-2618-1-30)
Supplement: Additional file 5 — KEGG annotations. [file 2049-2618-1-30-S5.zip › af5_V_cambriense_pathway_tools/1.0/input/genetic-elements.dat]

ID	GEN-EL279331
NAME	dora20.1
ANNOT-FILE	dora20.1.gbk
SEQ-FILE	dora20.1.fasta
CONTIG	GEN-EL279334
CONTIG	GEN-EL279335
//
ID	GEN-EL279334
NAME	dora20.2
TYPE	:CONTIG
ANNOT-FILE	dora20.2.gbk
SEQ-FILE	dora20.2.fasta
//
ID	GEN-EL279335
NAME	dora20.3
TYPE	:CONTIG
ANNOT-FILE	dora20.3.gbk
SEQ-FILE	dora20.3.fasta
//
