# Supplementary material for: Genome resolved analysis of a premature infant gut microbial community reveals a Varibaculum cambriense genome and a shift towards fermentation-based metabolism during the third week of life
Source: Microbiome. 2013 Dec 17;1:30. doi: 10.1186/2049-2618-1-30 (PMC4177395; doi:10.1186/2049-2618-1-30)
Supplement: Additional file 5 — KEGG annotations. [file 2049-2618-1-30-S5.zip › af5_V_cambriense_pathway_tools/1.0/input/organism.dat]

;;;;;;;;;;;;;;;;;;;;;;;;;;;;;;;;;;;;;;;;;;;;;;;;;;;;;;;;;;;;;;;;;;;;
;; /Users/ctb/databases/pathwaytools/ptools-local/pgdbs/user/doracyc/1.0/input/organism.dat
;; generated automatically by PathoLogic v. 16.0
;;
;; Lines starting with ; are comment lines.  Each non-comment line should be of the form:
;; ATTRIBUTE	value
;; The separator character is the Tab character.
;; Valid attributes are:
;;
;; ID (unique id -- 2-10 alphanumeric characters, no intervening spaces, must
;; start with a letter)
;; STORAGE (either File, MySQL or Oracle, defaults to File)
;; NAME (full species name)
;; ABBREV-NAME (abbreviated species name)
;; SUBSPECIES
;; STRAIN
;; PRIVATE? (either T or NIL, defaults to NIL, specifies whether database can
;; be published to the general public over the web)
;; DOWNLOAD-TIMESTAMP
;;
;; Of these, only ID and NAME are required.  Once the file and the project are generated,
;; the ID and STORAGE fields should *not* be edited.  The other attributes may be edited 
;; so long as the correct format is maintained.
;; Case is important only for species and strain names.  
;; More attributes may be defined at a later time.
;; Attributes other than these will be ignored.
;;;;;;;;;;;;;;;;;;;;;;;;;;;;;;;;;;;;;;;;;;;;;;;;;;;;;;;;;;;;;;;;;;;;;;;

ID	DORA
STORAGE	FILE
NAME	Varibaculum cambriense
ABBREV-NAME	V. cambriense
STRAIN	dora
SEQUENCE-SOURCE	dora-update
