# Supplementary material for: Genome resolved analysis of a premature infant gut microbial community reveals a Varibaculum cambriense genome and a shift towards fermentation-based metabolism during the third week of life
Source: Microbiome. 2013 Dec 17;1:30. doi: 10.1186/2049-2618-1-30 (PMC4177395; doi:10.1186/2049-2618-1-30)
Supplement: Additional file 5 — KEGG annotations. [file 2049-2618-1-30-S5.zip › af5_V_cambriense_pathway_tools/1.0/input/sample-genetic-elements.dat]

		==========================================================================
		Sample genetic-elements.dat file.
		This file contains a set of records, one for each genetic element
		(chromosome, plasmid, etc.) or contig in the organism. Each genetic
		element can be described by either a single annotation file or a
		set of annotation files, each associated with a single contig
		belonging to the genetic element. Records are terminated by a
		single line containing only the string "//". (The "//" is also
		required after the final genetic element.) Each record contains a
		set of attribute-value pairs, one per line, separated by the tab
		character. Lines beginning with	are comment lines. Valid
		attributes are:
		ID
		Required. Identifier for the genetic element. The identifer must
		be unique with respect to all other identifiers used in the PGDB,
		such as gene and protein identifiers. The ID should start with an
		alphabetic character, and contain no spaces or special
		characters. Numbers are allowed, as are dashes and underscores.
		Case insensitive.
		NAME
		Required. Descriptive name for the genetic element.
		TYPE
		Optional. One of :CHRSM, :PLASMID, :CONTIG, :MT (mitochondrial
		chromosome), or :PT (chloroplast chromosome). Defaults to :CHRSM.
		CIRCULAR?
		Required (except for contigs). Is the genetic element circular?
		One of Y or N.
		CODON-TABLE
		Optional	defaults to the codon table specified in the
		organism.dat file, or to the standard codon-table if not
		supplied. This should be a number between 1 and 15.
		ANNOT-FILE
		Required, unless the CONTIG attribute is supplied. Filename for
		the annotation file for this genetic element. The file must be in
		either PathoLogic format (file suffix .pf) or GenBank format
		(file suffix .gb or .gbk). If a GenBank file is supplied, the
		SEQ-FILE attribute (see below) should be omitted, and the
		sequence of the genetic element will be extracted from this
		file. If the file is in the <ORG>cyc/<VERSION>/input/ directory,
		then only the filename is required, otherwise a full pathname
		must be supplied.
		SEQ-FILE
		Optional. Filename for the sequence file for this genetic
		element. The file must be in FASTA format (file suffix .fna,
		.fsa, .fa, .fasta, or .seq). If the ANNOT-FILE attribute
		specifies a file in GenBank format, the SEQ-FILE attribute may be
		omitted, and the genetic element sequence will be extracted from
		the GenBank file. If the file is in the <ORG>cyc/<VERSION>/input/
		directory, then only the filename is required, otherwise a full
		pathname must be supplied.
		CONTIG
		Optional (but not permitted in records of type :CONTIG). ID for a
		contig that forms part of this genetic element. A genetic element
		may have multiple CONTIG lines. This field should not be supplied
		if the ANNOT-FILE attribute is supplied. Syntax requirements same
		as ID.
		===========================================================================
		A chromosome with annotation provided in PathoLogic format.
ID TEST-CHROM-1
NAME Chromosome 1
TYPE :CHRSM
CIRCULAR? N
ANNOT-FILE chrom1.pf
SEQ-FILE chrom1.fsa
//
		A chromosome with annotation provided in GenBank format	SEQ-FILE
		omitted (sequence will be extracted from the GenBank file).
ID TEST-CHROM-2
NAME Chromosome 2
CIRCULAR? N
ANNOT-FILE /mydata/chrom2.gbk
//
		A mitochondrial chromosome with no sequence data.
ID TEST-MIT-CHROM
NAME Mitochondrial chromosome
TYPE :MT
CIRCULAR? Y
CODON-TABLE 2
ANNOT-FILE mit-chrom.pf
//
		A chromosome with two contigs, whose IDs are given by the CONTIG
		attributes.
ID TEST-CHROM-3
NAME Chromosome 3
TYPE :CHRSM
CIRCULAR? N
CONTIG CONTIG-1
CONTIG CONTIG-2
//
		The two contig records associated with TEST-CHROM-3.
ID CONTIG-1
NAME Contig 1 of Chromosome 3
TYPE :CONTIG
ANNOT-FILE chrom3-contig1.pf
SEQ-FILE chrom3-contig1.fsa
//
ID CONTIG-2
NAME Contig 2 of Chromosome 3
TYPE :CONTIG
ANNOT-FILE chrom3-contig2.pf
SEQ-FILE chrom3-contig2.fsa
//
