# Supplementary material for: Genome resolved analysis of a premature infant gut microbial community reveals a Varibaculum cambriense genome and a shift towards fermentation-based metabolism during the third week of life
Source: Microbiome. 2013 Dec 17;1:30. doi: 10.1186/2049-2618-1-30 (PMC4177395; doi:10.1186/2049-2618-1-30)
Supplement: Additional file 5 — KEGG annotations. [file 2049-2618-1-30-S5.zip › af5_V_cambriense_pathway_tools/1.0/kb/dorabase.ocelot]

(:OCELOT-KB :NAME DORABASE :PACKAGE "ECOCYC" :WRITE-DATE
 "11:41:03 on Wed Jul 17, 2013" :WRITE-UTIME 3583075263 :USER "ctb")

(5-GLUTAMYL-D-GLUTAMYL-PEPTIDE T (
(:CREATOR |ctb|)
(:CREATION-DATE 3567445464)
(COMMON-NAME "a 5-glutamyl-D-glutamyl-peptide")
(STRUCTURE-ATOMS O O O O O O C C C C N C C C C C C O N |Protein| N C C
 C C C O O N O)
(DISPLAY-COORDS-2D (64410 -32677) (35567 0) (7240 0) (36035 -33192)
 (0 -12441) (28668 -20948) (57244 -20432) (28468 -12370) (21368 -8295)
 (50174 -24685) (42807 -12441) (64462 -24427) (35567 -8295)
 (7240 -8295) (35887 -24943) (14270 -12370) (42956 -20690)
 (71532 -20174) (78677 -24299) (78677 -32549) (14270 -20665)
 (8436 -26499) (1292 -22374) (-5853 -26499) (-12998 -22374)
 (-20142 -26499) (-20142 -34749) (-27287 -22374) (-12998 -14124)
 (8436 -34749))
(STRUCTURE-BONDS (26 27 2) (26 28 1) (25 26 1) (25 29 1) (25 24 1 :UP)
 (23 24 1) (22 23 1) (22 30 2) (21 22 1) (21 16 1) (1 12 2) (2 13 2)
 (3 14 2) (4 15 2) (18 12 1) (5 14 1) (6 15 1) (7 10 1) (7 12 1)
 (8 9 1) (8 13 1) (16 9 1 :UP) (17 10 1 :UP) (11 13 1) (11 17 1)
 (14 16 1) (15 17 1) (18 19 1) (19 20 1))
(OCELOT-GFP::PARENTS |Peptides| |Modified-Proteins|) )
NIL)

(5-L-GLUTAMYL-PEPTIDE T (
(:CREATOR |ctb|)
(:CREATION-DATE 3567445464)
(COMMON-NAME "a (5-L-glutamyl)-L-peptide")
(STRUCTURE-ATOMS C C C O C C O N N |Protein| O)
(DISPLAY-COORDS-2D (1061 -1264) (-1072 -1672) (-364 -1264)
 (-1072 -2497) (354 -1672) (1779 -1672) (2486 -1264) (-1789 -1264)
 (1061 -439) (-2497 -1672) (1779 -2497))
(STRUCTURE-BONDS (11 6 2) (10 8 1 :DOWN) (8 2 1) (7 6 1) (6 1 1)
 (5 1 1) (4 2 2) (3 2 1) (3 5 1) (1 9 1 :UP))
(ATOM-CHARGES (9 1) (7 -1))
(OCELOT-GFP::PARENTS |Peptides| |Modified-Proteins|) )
NIL)

(|6-a-D-mannosyl-b-D-mannosyl-R| T (
(:CREATOR |ctb|)
(:CREATION-DATE 3567445464)
(COMMENT
 "R represents the remainder of the <i>N</i>-linked oligosaccharide in the glycoprotein acceptor.")
(SYNONYMS "6-(a-D-mannosyl)-b-D-mannosyl-R")
(COMMON-NAME "6-(&alpha;-D-mannosyl)-&beta;-D-mannosyl-R")
(STRUCTURE-BONDS (24 25 1) (1 7 1) (14 2 1 :UP) (15 3 1 :DOWN)
 (16 4 1 :UP) (17 5 1 :DOWN) (18 6 1 :UP) (24 9 1) (19 7 1 :UP)
 (8 10 1) (20 8 1 :UP) (21 9 1 :UP) (22 10 1 :DOWN) (11 19 1) (11 22 1)
 (12 20 1) (12 21 1) (23 13 1 :UP) (14 15 1) (14 16 1) (15 19 1)
 (16 22 1) (17 20 1) (17 23 1) (18 21 1) (18 23 1))
(DISPLAY-COORDS-2D (0.0 -5.526) (2.0865 -3.537) (0.6683 -4.3525)
 (3.521 -4.3525) (3.8144 -4.8413) (6.5692 -4.1242) (0.6683 -5.9988)
 (4.2221 -6.4225) (6.9769 -5.7055) (3.521 -5.9988) (2.0865 -5.9988)
 (5.5911 -6.064) (4.972 -3.6841) (2.0865 -4.3525) (1.3858 -4.7598)
 (2.804 -4.7598) (4.5971 -5.0531) (5.9824 -4.6945) (1.3858 -5.5911)
 (4.8089 -5.8522) (6.1783 -5.4932) (2.804 -5.5911) (5.1839 -4.4828)
 (7.5473 -5.1182) (8.3723 -5.1182))
(STRUCTURE-ATOMS O O O O O O C C O O O O O C C C C C C C C C C R1
 |Protein|)
(OCELOT-GFP::PARENTS |Modified-Proteins|) )
NIL)

(|All-ACPs| T (
(:CREATOR |ctb|)
(:CREATION-DATE 3567445464)
(COMMENT
 "This class includes all the acyl-carrier proteins, which consist of the acyl-carrier proteins (ACPs) of fatty acid synthases, ACPs of polyketide synthases (PKSs), and peptidyl carrier proteins (PCPs) and aryl carrier proteins of non-ribosomal peptide synthetases (NRPSs).

Acyl carrier proteins exist as either a distinct domain within a large multifunctional protein, or as discrete soluble single-domain proteins.

ACP proteins are synthesized in their \"apo\" inactive form, and are activated by attachment of a |FRAME: PANTETHEINE-P| moiety, removed from |FRAME: CO-A|, to a serine residue, in a reaction catalyzed by 4'-phosphopantetheinyl transferase |CITS: [18059524]|.")
(COMMON-NAME "all acyl carrier proteins")
(SCHEMA? T)
(OCELOT-GFP::PARENTS |Polypeptides|) )
NIL)

(|apo-ACP| T (
(MODIFIED-FORM ACP)
(:CREATOR |ctb|)
(:CREATION-DATE 3567445464)
(CREDITS AUKFG-1 SRI |caspi|)
(COMMENT
 "This class includes all the acyl-carrier proteins, which consist of the acyl-carrier proteins (ACPs) of fatty acid synthases, ACPs of polyketide synthases (PKSs), and peptidyl carrier proteins (PCPs) and aryl carrier proteins of non-ribosomal peptide synthetases (NRPSs).

Acyl carrier proteins exist as either a distinct domain within a large multifunctional protein, or as discrete soluble single-domain proteins.

ACP proteins are synthesized in their \"apo\" inactive form, and are activated by attachment of a |FRAME: PANTETHEINE-P| moiety, removed from |FRAME: CO-A|, to a serine residue, in a reaction catalyzed by 4'-phosphopantetheinyl transferase |CITS: [18059524]|.")
(SYNONYMS "an apo-[acyl-carrier protein]")
(COMMON-NAME "an apo-[acp]")
(SCHEMA? NIL)
(OCELOT-GFP::PARENTS |All-ACPs|) )
((CREDITS AUKFG-1 IMPORTED-FROM-META 3567445464)
 (CREDITS |caspi| REVISED 3430247969) (CREDITS SRI REVISED 3430247969)))

(ACP T (
(APPEARS-IN-RIGHT-SIDE-OF RXN-10462 RXN0-2141 RXN-9548 RXN-9555
 2.3.1.179-RXN RXN-9549 3.1.2.21-RXN RXN-9516 RXN-9523 RXN-9527
 RXN-9531 RXN-9535 RXN-9539 RXN-10658 RXN-10654 RXN-9550
 3-OXOACYL-ACP-SYNTH-RXN 1-ACYLGLYCEROL-3-P-ACYLTRANSFER-RXN RXN0-5514
 RXN0-6705 RXN0-947)
(MODIFIED-FORM |Saturated-Fatty-Acyl-ACPs| |Octanoyl-ACPs| MALONYL-ACP
 ACETYL-ACP |Acetoacetyl-ACPs| |Oleoyl-ACPs| CIS-ENOYL-ACP
 |R-3-hydroxymyristoyl-ACPs| |R-3-hydroxyhexanoyl-ACPs|
 |R-3-hydroxydodecanoyl-ACPs| |R-3-Hydroxypalmitoyl-ACPs|
 |Beta-hydroxydecanoyl-ACPs| |Beta-3-hydroxybutyryl-ACPs|
 |3-Hydroxy-octanoyl-ACPs| ACYL-ACP)
(:CREATOR |ctb|)
(:CREATION-DATE 3567445464)
(CREDITS SRI |caspi|)
(COMMENT
 "This class includes all the acyl-carrier proteins, which consist of the acyl-carrier proteins (ACPs) of fatty acid synthases, ACPs of polyketide synthases (PKSs), and peptidyl carrier proteins (PCPs) and aryl carrier proteins of non-ribosomal peptide synthetases (NRPSs).

Acyl carrier proteins exist as either a distinct domain within a large multifunctional protein, or as discrete soluble single-domain proteins.

ACP proteins are synthesized in their \"apo\" inactive form, and are activated by attachment of a |FRAME: PANTETHEINE-P| moiety, removed from |FRAME: CO-A|, to a serine residue, in a reaction catalyzed by 4'-phosphopantetheinyl transferase |CITS: [18059524]|.")
(STRUCTURE-BONDS (1 2 1))
(DISPLAY-COORDS-2D (-861 945) (-1575 532))
(STRUCTURE-ATOMS H ACP)
(DBLINKS (LIGAND-CPD "C00229" NIL |kr| 3346617700 NIL NIL)
 (ECOCYC "LIPOYL-ACP" |Ortholog| |pick| 3278698331 NIL NIL)
 (|Wikipedia| "Acyl_carrier_protein" NIL |caspi| 3410207188 NIL NIL))
(UNMODIFIED-FORM |apo-ACP|)
(COMMON-NAME "a holo-[acp]")
(SYNONYMS "AcpP" "holo-[acyl-carrier protein]" "ACP-SH" "ACP"
 "[acyl-carrier protein]")
(OCELOT-GFP::PARENTS |All-ACPs| |Modified-Proteins|) )
((CREDITS |caspi| REVISED 3430248282) (CREDITS SRI REVISED 3430248282)))

(|Aryl-Carrier-Proteins| T (
(:CREATOR |ctb|)
(:CREATION-DATE 3567445464)
(SCHEMA? NIL)
(COMMON-NAME "an aryl-carrier protein")
(CREDITS SRI |caspi|)
(OCELOT-GFP::PARENTS |All-ACPs|) )
((CREDITS |caspi| CREATED 3517332942) (CREDITS SRI CREATED 3517332942)))

(|Apo-Aryl-Carrier-Proteins| T (
(MODIFIED-FORM |Holo-Aryl-Carrier-Proteins|)
(CREDITS AUKFG-1)
(:CREATOR |ctb|)
(:CREATION-DATE 3567445464)
(COMMENT
 "Aryl carrier proteins (ArCP) are a common component of |FRAME: Non-ribosomal-peptide-synthetases \"non-ribosomal peptide synthetase\"| (NRPS) complexes. The protein is expressed in the inactive apo form and the essential prosthetic group 4'-phosphopantetheine must be post-translationally attached to a conserved serine residue by the action of a phosphopantetheinyl transferase.")
(COMMON-NAME "an <i>apo</i> aryl-carrier protein")
(OCELOT-GFP::PARENTS |apo-ACP| |Aryl-Carrier-Proteins|) )
((CREDITS AUKFG-1 IMPORTED-FROM-META 3567445464)))

(|Holo-Aryl-Carrier-Proteins| T (
(:CREATOR |ctb|)
(:CREATION-DATE 3567445464)
(CREDITS SRI |caspi|)
(SYNONYMS "a phosphopantetheinylated aryl-carrier protein")
(COMMON-NAME "a <i>holo</i> aryl-carrier protein")
(UNMODIFIED-FORM |Apo-Aryl-Carrier-Proteins|)
(OCELOT-GFP::PARENTS ACP |Aryl-Carrier-Proteins| |Modified-Proteins|) )
((CREDITS |caspi| CREATED 3504300313) (CREDITS SRI CREATED 3504300313)))

(|Fatty-Acid-Synthase-ACPs| T (
(:CREATOR |ctb|)
(:CREATION-DATE 3567445464)
(COMMON-NAME
 "a fatty acid synthase containing an [acyl carrier protein] domain")
(COMMENT
 "This class includes the universal and highly conserved carriers of acyl intermediates that are involved
in fatty acid synthesis, generally named ACP, or [acyl carrier protein].
In yeast and mammals, ACP exists as a separate domain within a large multifunctional fatty acid
synthase polyprotein (type I FAS), whereas in bacteria and plastids it is a small monomeric protein
(type II FAS). Bacterial ACPs can also serve as acyl donors for synthesis of a variety of products,
including endotoxin and acylated homoserine lactones involved in quorum sensing.

ACP proteins are synthesized in their \"apo\" inactive form, and are activated by attachment of a
|FRAME: PANTETHEINE-P| moiety, removed from |FRAME: CO-A|, to a serine residue, in a reaction
catalyzed by 4'-phosphopantetheinyl transferase |CITS: [18059524]|. The activation converts
|FRAME: apo-ACP| to |FRAME: ACP|.")
(CREDITS SRI |caspi|)
(OCELOT-GFP::PARENTS |All-ACPs|) )
((CREDITS |caspi| CREATED 3430495976) (CREDITS SRI CREATED 3430495976)))

(|Holo-Fatty-Acid-Synthase-ACPs| T (
(:CREATOR |ctb|)
(:CREATION-DATE 3567445464)
(COMMON-NAME
 "a <i>holo</i>- fatty acid synthase [acyl carrier protein]")
(COMMENT
 "This class includes the active form of acyl carrier proteins (ACPs), universal and highly conserved carriers of acyl intermediates during fatty acid synthesis.
In yeast and mammals, ACP exists as a separate domain within a large multifunctional fatty acid synthase polyprotein (type I FAS), whereas in bacteria and plastids it is a small monomeric protein (type II FAS). Bacterial ACPs can also serve as acyl donors for synthesis of a variety of products, including endotoxin and acylated homoserine lactones involved in quorum sensing.

ACP proteins are synthesized in their \"apo\" inactive form, and are activated by attachment of a |FRAME: PANTETHEINE-P| moiety, removed from |FRAME: CO-A|, to a serine residue, in a reaction catalyzed by 4'-phosphopantetheinyl transferase |CITS: [18059524]|.")
(CREDITS SRI |caspi|)
(OCELOT-GFP::PARENTS |Fatty-Acid-Synthase-ACPs|
 |Holo-Aryl-Carrier-Proteins|) )
((CREDITS |caspi| CREATED 3517333508) (CREDITS SRI CREATED 3517333508)))

(PUB-BYNG1981 NIL (
(:CREATOR |ctb|)
(:CREATION-DATE 3567445646)
(SOURCE "Phytochemistry (1981) vol. 20 (6):1289-1292")
(TITLE "Enzymology of L-tyrosine biosynthesis in corn")
(AUTHORS "Byng, Graham" "Whitaker, Robert" "Flick, Christopher"
 "Jensen, Roy A.")
(OCELOT-GFP::PARENTS |Publications|) )
NIL)

(|Acyl-protein-thioesters| T (
(:CREATOR |ctb|)
(:CREATION-DATE 3567445464)
(SCHEMA? T)
(COMMON-NAME "an acyl-protein thioester")
(OCELOT-GFP::PARENTS |Modified-Proteins|) )
NIL)

(ACYL-ACP T (
(APPEARS-IN-LEFT-SIDE-OF RXN-10462 1-ACYLGLYCEROL-3-P-ACYLTRANSFER-RXN)
(:CREATOR |ctb|)
(:CREATION-DATE 3567445464)
(COMMON-NAME "an acyl-[acp]")
(SYNONYMS "acyl-ACP" "acyl-[acyl carrier protein]" "CH3(CH2)xCO-S-ACP")
(N+1-NAME "acyl<sub>n+2</sub>-ACP")
(SCHEMA? T)
(STRUCTURE-ATOMS ACP C R O)
(DISPLAY-COORDS-2D (-350000 -3130) (-278550 -44380) (-207110 -3130)
 (-278550 -126880))
(STRUCTURE-BONDS (2 3 1) (2 4 2) (1 2 1))
(UNMODIFIED-FORM ACP)
(OCELOT-GFP::PARENTS |Acyl-protein-thioesters| |Modified-Proteins|) )
NIL)

(B-KETOACYL-ACP T (
(APPEARS-IN-RIGHT-SIDE-OF 3-OXOACYL-ACP-SYNTH-RXN
 3-OXOACYL-ACP-REDUCT-RXN)
(:CREATOR |ctb|)
(:CREATION-DATE 3567445464)
(COMMON-NAME "a 3-oxoacyl-[acp]")
(SYNONYMS "a &beta;-ketoacyl-[acp]" "a 3-ketoacyl-[acp]"
 "a 3-oxoacyl-[acyl-carrier protein]")
(SCHEMA? T)
(STRUCTURE-ATOMS O C C C ACP O C R)
(DISPLAY-COORDS-2D (5250 -22259) (5250 -14011) (-1895 -9886)
 (-9040 -14011) (-16184 -9886) (-9040 -22259) (12395 -9886)
 (19538 -14011))
(STRUCTURE-BONDS (3 2 1) (2 1 2) (3 4 1) (4 6 2) (4 5 1) (2 7 1)
 (7 8 1))
(OCELOT-GFP::PARENTS ACYL-ACP) )
NIL)

(TYRSYN NIL (
(SUPER-PATHWAYS PWY-6630)
(IN-PATHWAY PWY-6630)
(CITATIONS ":EV-COMP-AINF:3567445646:ctb")
(:CREATOR |ctb|)
(:CREATION-DATE 3567445646)
(CREDITS AUKFG-1 |ingraham| O0-3 O-18 |riley|)
(PATHWAY-LINKS (CHORISMATE ARO-PWY))
(PRIMARIES (TYRAMINOTRANS-RXN NIL (TYR)))
(PREDECESSORS (TYRAMINOTRANS-RXN PREPHENATEDEHYDROG-RXN)
              (PREPHENATEDEHYDROG-RXN CHORISMATEMUT-RXN)
              (CHORISMATEMUT-RXN))
(REACTION-LIST CHORISMATEMUT-RXN PREPHENATEDEHYDROG-RXN
 TYRAMINOTRANS-RXN)
(COMMON-NAME "tyrosine biosynthesis I")
(OCELOT-GFP::PARENTS TYROSINE-SYN) )
((CREDITS AUKFG-1 IMPORTED-FROM-META 3567445646)
 (CREDITS |riley| CREATED 2956350249) (CREDITS O-18 CREATED 2956350249)
 (CREDITS O0-3 REVISED 3356205156)
 (CREDITS |ingraham| REVISED 3356205156)))

(|3-Ketoglutaryl-ACP-methyl-ester| T (
(APPEARS-IN-LEFT-SIDE-OF RXN-11476)
(:CREATOR |ctb|)
(:CREATION-DATE 3567445464)
(SYNONYMS "a 3-ketoglutaryl-[acp] methyl ester")
(STRUCTURE-BONDS (5 6 1) (5 7 2) (4 5 1) (2 3 1) (2 1 2) (4 2 1)
 (3 8 1) (8 9 2) (8 10 1) (10 11 1))
(DISPLAY-COORDS-2D (5250 -22260) (5250 -14011) (12394 -9885)
 (-1895 -9886) (-9040 -14011) (-16184 -9886) (-9040 -22260)
 (19539 -14010) (19539 -22260) (26684 -9885) (33829 -14010))
(STRUCTURE-ATOMS O C C C C ACP O C O O C)
(COMMON-NAME "a 3-oxo-glutaryl-[acp] methyl ester")
(OCELOT-GFP::PARENTS B-KETOACYL-ACP) )
NIL)

(|3-Ketopimeloyl-ACP-methyl-esters| T (
(APPEARS-IN-LEFT-SIDE-OF RXN-11480)
(:CREATOR |ctb|)
(:CREATION-DATE 3567445464)
(STRUCTURE-BONDS (4 5 1) (4 6 2) (3 4 1) (1 2 1) (3 1 1) (2 7 1)
 (7 8 1) (8 9 1) (1 10 2) (9 11 1) (9 12 2) (11 13 1))
(DISPLAY-COORDS-2D (5250 -14011) (12394 -9885) (-1895 -9886)
 (-9040 -14011) (-16184 -9886) (-9040 -22258) (19537 -14010)
 (26682 -9885) (33827 -14010) (5250 -22260) (40972 -9885)
 (33827 -22259) (48117 -14010))
(STRUCTURE-ATOMS C C C C ACP O C C C O O O C)
(SYNONYMS "a 3-ketopimelyl-[acp] methyl ester"
 "a 3-ketopimelyl-[acyl-carrier protein] methyl ester"
 "a 3-oxo-pimeloyl-[acp] methyl ester"
 "a 3-ketopimeloyl-[acp] methyl ester")
(COMMON-NAME "a 3-oxo-pimelyl-[acp] methyl ester")
(OCELOT-GFP::PARENTS B-KETOACYL-ACP) )
NIL)

(|3-Oxo-octanoyl-ACPs| T (
(APPEARS-IN-RIGHT-SIDE-OF RXN-9523 RXN-9524)
(:CREATOR |ctb|)
(:CREATION-DATE 3567445464)
(DBLINKS (LIGAND-CPD "C05750" NIL |taltman| 3466371734 NIL NIL))
(STRUCTURE-BONDS (1 2 1) (2 3 1) (3 4 1) (4 5 1) (2 6 2) (5 7 1)
 (7 8 1) (8 9 1) (9 10 1) (4 11 2))
(DISPLAY-COORDS-2D (-17153 -1331) (-10009 -5456) (-2864 -1331)
 (4281 -5456) (11425 -1331) (-10009 -13706) (18570 -5456) (25714 -1331)
 (32859 -5456) (40003 -1331) (4281 -13706))
(STRUCTURE-ATOMS ACP C C C C O C C C C O)
(COMMON-NAME "a 3-oxo-octanoyl-[acp]")
(OCELOT-GFP::PARENTS B-KETOACYL-ACP) )
NIL)

(|3-oxo-arachidoyl-ACPs| T (
(:CREATOR |ctb|)
(:CREATION-DATE 3567445464)
(STRUCTURE-BONDS (14 16 2) (1 3 1) (2 14 1) (3 4 1) (4 5 1) (5 6 1)
 (6 7 1) (7 8 1) (8 9 1) (9 10 1) (10 11 1) (11 12 1) (12 15 1)
 (13 14 1) (13 15 1) (1 17 1) (17 18 1) (18 19 1) (19 20 1) (15 21 2)
 (20 22 1) (22 23 1))
(DISPLAY-COORDS-2D (10713700 -2300) (711800 0) (9998900 -414800)
 (9284600 -2300) (8569700 -414800) (7855800 -2300) (7140800 -414800)
 (6426400 -2300) (5711600 -414800) (4997200 -2300) (4282800 -414800)
 (3568200 -2300) (2139100 -2300) (1424700 -414800) (2853500 -414800)
 (1423300 -1240100) (11428000 -414800) (12142600 -2300)
 (12857100 -414800) (13571500 -2300) (2853500 -1239800)
 (14286000 -414800) (15000400 -2300))
(STRUCTURE-ATOMS C ACP C C C C C C C C C C C C C O C C C C O C C)
(COMMON-NAME "a 3-oxo-arachidoyl-[acp]")
(OCELOT-GFP::PARENTS B-KETOACYL-ACP) )
NIL)

(|3-oxo-behenoyl-ACPs| T (
(APPEARS-IN-LEFT-SIDE-OF RXN1G-157 RXN1G-469)
(:CREATOR |ctb|)
(:CREATION-DATE 3567445464)
(STRUCTURE-BONDS (14 16 2) (1 3 1) (2 14 1) (3 4 1) (4 5 1) (5 6 1)
 (6 7 1) (7 8 1) (8 9 1) (9 10 1) (10 11 1) (11 12 1) (12 15 1)
 (13 14 1) (1 17 1) (17 18 1) (18 19 1) (19 20 1) (20 21 1) (21 22 1)
 (13 15 1) (15 23 2) (22 24 1) (24 25 1))
(DISPLAY-COORDS-2D (10715200 -2300) (712100 0) (10000100 -414800)
 (9285800 -2300) (8570600 -414800) (7857000 -2300) (7141700 -414800)
 (6427300 -2300) (5712200 -414800) (4997800 -2300) (4283400 -414800)
 (3568800 -2300) (2139400 -2300) (1425000 -414800) (2853800 -414800)
 (1423600 -1240400) (11429500 -414800) (12144100 -2300)
 (12858900 -414800) (13573300 -2300) (14288100 -414800)
 (15002200 -2300) (2853800 -1239800) (15716700 -414800)
 (16431200 -2300))
(STRUCTURE-ATOMS C ACP C C C C C C C C C C C C C O C C C C C C O C C)
(COMMON-NAME "a 3-oxo-behenoyl-[acp]")
(OCELOT-GFP::PARENTS B-KETOACYL-ACP) )
NIL)

(PWY-5143 NIL (
(CITATIONS ":EV-COMP-AINF:3567445646:ctb")
(:CREATOR |ctb|)
(:CREATION-DATE 3567445646)
(CREDITS AUKFG-1 SRI |caspi| THE-ARABIDOPSIS-INFORMATION-RESOURCE
 |zhang|)
(PRIMARIES (RXN-7904 (|Long-Chain-Fatty-Acids|) (|Fatty-Acyl-CoA|)))
(REACTION-LIST RXN-7904)
(PREDECESSORS (RXN-7904))
(SYNONYMS "acyl-CoA synthetase pathway")
(COMMON-NAME "fatty acid activation")
(OCELOT-GFP::PARENTS |Activation| |Lipid-Biosynthesis|) )
((CREDITS AUKFG-1 IMPORTED-FROM-META 3567445646)
 (CREDITS |zhang| CREATED 3352500109)
 (CREDITS THE-ARABIDOPSIS-INFORMATION-RESOURCE CREATED 3352500109)
 (CREDITS |caspi| REVISED 3400950607) (CREDITS SRI REVISED 3400950607)))

(|3-oxo-cerotoyl-ACPs| T (
(:CREATOR |ctb|)
(:CREATION-DATE 3567445464)
(COMMON-NAME "a 3-oxo-cerotoyl-[acp]")
(OCELOT-GFP::PARENTS B-KETOACYL-ACP) )
NIL)

(ENOYL-COA-DELTA-ISOM-RXN NIL (
(IN-PATHWAY FAO-PWY)
(CREDITS AUKFG-1)
(:CREATOR |ctb|)
(:CREATION-DATE 3567445646)
(OFFICIAL-EC? NIL)
(SYNONYMS "probable enoyl-CoA hydratase/isomerase"
 "probable enoyl CoA-hydratase/isomerase" "Acetylene-allene isomerase"
 "&delta;(3)-cis-&delta;(2)-trans-enoyl-CoA isomerase")
(COMMON-NAME "Dodecenoyl-CoA &delta;-isomerase")
(RIGHT TRANS-D2-ENOYL-COA)
(LEFT CIS-DELTA3-ENOYL-COA)
(EC-NUMBER "5.3.3.8")
(OCELOT-GFP::PARENTS EC-5.3.3 |Small-Molecule-Reactions|) )
((CREDITS AUKFG-1 IMPORTED-FROM-META 3567445646)))

(|Monounsaturated-acyl-ACPs| T (
(:CREATOR |ctb|)
(:CREATION-DATE 3567445464)
(COMMON-NAME "a mono-unsaturated acyl-[acp]")
(SCHEMA? T)
(OCELOT-GFP::PARENTS ACYL-ACP) )
NIL)

(ACYLCOADEHYDROG-RXN NIL (
(IN-PATHWAY FAO-PWY)
(:CREATOR |ctb|)
(:CREATION-DATE 3567445646)
(RIGHT TRANS-D2-ENOYL-COA |ETF-Reduced|)
(LEFT |Saturated-Fatty-Acyl-CoA| |ETF-Oxidized|)
(OFFICIAL-EC? NIL)
(CREDITS AUKFG-1 SRI |caspi|)
(SYSTEMATIC-NAME "acyl-CoA:acceptor 2,3-oxidoreductase")
(REACTION-DIRECTION PHYSIOL-LEFT-TO-RIGHT)
(ORPHAN? :NO)
(SYNONYMS "acyl dehydrogenase" "fatty acyl coenzyme A dehydrogenase"
 "acyl coenzyme A dehydrogenase" "fatty-acyl-CoA dehydrogenase"
 "acyl CoA dehydrogenase" "general acyl CoA dehydrogenase"
 "medium-chain acyl-coenzyme A dehydrogenase"
 "medium-chain acyl-CoA dehydrogenase"
 "long-chain acyl coenzyme A dehydrogenase"
 "long-chain acyl-CoA dehydrogenase"
 "acyl-CoA:(acceptor) 2,3-oxidoreductase")
(COMMON-NAME "acyl-CoA dehydrogenase")
(COMMENT-INTERNAL
 "kr98-07-07: on right side, changed TRANS-D2-ENOYL-COA to the newly created, less specific class D2-ENOYL-COA .")
(EC-NUMBER "1.3.8.-")
(OCELOT-GFP::PARENTS EC-1.3.8 |Small-Molecule-Reactions|) )
((CREDITS AUKFG-1 IMPORTED-FROM-META 3567445646)
 (CREDITS |caspi| REVISED 3503341515) (CREDITS SRI REVISED 3503341515)))

(|3-oxo-cis-D9-hexadecenoyl-ACPs| T (
(APPEARS-IN-RIGHT-SIDE-OF RXN-10658)
(APPEARS-IN-LEFT-SIDE-OF RXN-10659)
(:CREATOR |ctb|)
(:CREATION-DATE 3567445464)
(STRUCTURE-BONDS (9 10 1) (8 9 1) (7 8 2) (6 1 1) (1 2 1) (2 3 1)
 (3 4 1) (4 5 1) (5 7 1) (10 11 1) (11 12 1) (12 13 1) (13 14 1)
 (14 15 1) (14 16 2) (15 17 1) (17 18 1) (17 19 2))
(DISPLAY-COORDS-2D (44566 13553) (37421 9428) (30276 13553)
 (23132 9428) (15996 13553) (51702 9428) (8851 9428) (600 9428)
 (-6545 13553) (-13691 9428) (-20829 13553) (-27973 9428)
 (-35118 13553) (-42263 9428) (-49406 13553) (-42263 1178)
 (-56551 9428) (-63695 13553) (-56551 1178))
(STRUCTURE-ATOMS C C C C C C C C C C C C C C C O C ACP O)
(COMMON-NAME
 "a 3-oxo-<i>cis</i>-&Delta;<sup>9</sup>-hexadecenoyl-[acp]")
(OCELOT-GFP::PARENTS B-KETOACYL-ACP |Monounsaturated-acyl-ACPs|) )
NIL)

(OHBUTYRYL-COA-EPIM-RXN NIL (
(IN-PATHWAY FAO-PWY)
(CREDITS AUKFG-1)
(:CREATOR |ctb|)
(:CREATION-DATE 3567445646)
(OFFICIAL-EC? NIL)
(COMMON-NAME "3-hydroxybutyryl-CoA epimerase")
(RIGHT L-3-HYDROXYACYL-COA)
(LEFT D-3-HYDROXYACYL-COA)
(EC-NUMBER "5.1.2.3")
(OCELOT-GFP::PARENTS EC-5.1.2 |Small-Molecule-Reactions|) )
((CREDITS AUKFG-1 IMPORTED-FROM-META 3567445646)))

(OH-ACYL-ACP T (
(APPEARS-IN-LEFT-SIDE-OF 3-HYDROXYDECANOYL-ACP-DEHYDR-RXN
 3-OXOACYL-ACP-REDUCT-RXN)
(:CREATOR |ctb|)
(:CREATION-DATE 3567445464)
(COMMON-NAME "a (3<i>R</i>)-3-hydroxyacyl-[acp]")
(SYNONYMS "beta-hydroxy-acyl-ACP" "beta-OH-acyl-ACP"
 "CH3(CH2)xCHOHCH2CO-S-ACP" "(3R)-3-hydroxyacyl-[acyl-carrier protein]"
 "a (3<i>R</i>)-3-hydroxyacyl-[acyl-carrier protein]"
 "a D-3-hydroxy-acyl-[acp]" "a &beta;-OH-acyl-[acp]"
 "a &beta;-hydroxy-acyl-[acp]")
(SCHEMA? T)
(STRUCTURE-ATOMS O C C C ACP O C R)
(DISPLAY-COORDS-2D (5250 -22259) (5250 -14011) (-1895 -9886)
 (-9040 -14011) (-16184 -9886) (-9040 -22259) (12395 -9886)
 (19538 -14011))
(STRUCTURE-BONDS (4 5 1) (4 6 2) (3 4 1) (2 1 1 :DOWN) (3 2 1) (2 7 1)
 (7 8 1))
(OCELOT-GFP::PARENTS ACYL-ACP) )
NIL)

(FAO-PWY NIL (
(CITATIONS ":EV-COMP-AINF:3567445646:ctb")
(:CREATOR |ctb|)
(:CREATION-DATE 3567445646)
(PATHWAY-LINKS (ACETYL-COA TCA-VARIANTS))
(CREDITS AUKFG-1 O-18 |riley|)
(POLYMERIZATION-LINKS
 (|Saturated-Fatty-Acyl-CoA| KETOACYLCOATHIOL-RXN ACYLCOADEHYDROG-RXN))
(LAYOUT-ADVICE
 (:CYCLE-TOP-CPD |Saturated-Fatty-Acyl-CoA| . ACYLCOADEHYDROG-RXN))
(PRIMARIES
 (KETOACYLCOATHIOL-RXN NIL (|Saturated-Fatty-Acyl-CoA| ACETYL-COA)))
(REACTION-LIST ENOYL-COA-HYDRAT-RXN ENOYL-COA-DELTA-ISOM-RXN
 ACYLCOADEHYDROG-RXN ACYLCOASYN-RXN OHBUTYRYL-COA-EPIM-RXN
 KETOACYLCOATHIOL-RXN OHACYL-COA-DEHYDROG-RXN)
(PREDECESSORS (KETOACYLCOATHIOL-RXN OHACYL-COA-DEHYDROG-RXN)
              (OHACYL-COA-DEHYDROG-RXN OHBUTYRYL-COA-EPIM-RXN)
              (OHBUTYRYL-COA-EPIM-RXN)
              (ACYLCOADEHYDROG-RXN ACYLCOASYN-RXN) (ACYLCOASYN-RXN)
              (ENOYL-COA-HYDRAT-RXN ENOYL-COA-DELTA-ISOM-RXN)
              (ENOYL-COA-DELTA-ISOM-RXN)
              (OHACYL-COA-DEHYDROG-RXN ENOYL-COA-HYDRAT-RXN)
              (ENOYL-COA-HYDRAT-RXN ACYLCOADEHYDROG-RXN))
(COMMON-NAME "fatty acid &beta;-oxidation I")
(OCELOT-GFP::PARENTS |Fatty-Acid-Degradation|) )
((CREDITS AUKFG-1 IMPORTED-FROM-META 3567445646)
 (CREDITS |riley| CREATED 3001088685) (CREDITS O-18 CREATED 3001088685)
 (POLYMERIZATION-LINKS
  (|Saturated-Fatty-Acyl-CoA| KETOACYLCOATHIOL-RXN ACYLCOADEHYDROG-RXN)
  PRODUCT-NAME-SLOT N-1-NAME)))

(|3-Hydroxy-octanoyl-ACPs| T (
(APPEARS-IN-LEFT-SIDE-OF 4.2.1.59-RXN RXN-9524)
(:CREATOR |ctb|)
(:CREATION-DATE 3567445464)
(DBLINKS (LIGAND-CPD "C04620" NIL |taltman| 3466371734 NIL NIL))
(UNMODIFIED-FORM ACP)
(SYNONYMS "a &beta;-hydroxyoctanoyl-[acp]")
(STRUCTURE-BONDS (1 2 1) (2 3 1) (3 4 1) (4 5 1) (5 6 1) (6 7 1)
 (6 8 2) (4 9 1 :UP) (1 10 1) (10 11 1))
(DISPLAY-COORDS-2D (13043 -2062) (5898 -6187) (-1246 -2062)
 (-8390 -6187) (-15535 -2062) (-22680 -6187) (-29824 -2062)
 (-22680 -14437) (-8390 -14437) (20188 -6187) (27332 -2062))
(STRUCTURE-ATOMS C C C C C C ACP O O C C)
(COMMON-NAME "an (<i>R</i>)-3-hydroxyoctanoyl-[acp]")
(OCELOT-GFP::PARENTS OH-ACYL-ACP) )
NIL)

(|3-Hydroxyglutaryl-ACP-methyl-ester| T (
(APPEARS-IN-RIGHT-SIDE-OF RXN-11476)
(:CREATOR |ctb|)
(:CREATION-DATE 3567445464)
(STRUCTURE-BONDS (5 6 1) (5 7 2) (4 5 1) (2 3 1) (2 1 1) (4 2 1)
 (3 8 1) (8 9 2) (8 10 1) (10 11 1))
(DISPLAY-COORDS-2D (5250 -22259) (5250 -14011) (12394 -9885)
 (-1895 -9886) (-9040 -14011) (-16184 -9886) (-9040 -22259)
 (19538 -14010) (19538 -22259) (26683 -9885) (33828 -14010))
(STRUCTURE-ATOMS O C C C C ACP O C O O C)
(COMMON-NAME "a 3-hydroxyglutaryl-[acp] methyl ester")
(OCELOT-GFP::PARENTS OH-ACYL-ACP) )
NIL)

(|3-hydroxy-cis-D7-tetraecenoyl-ACPs| T (
(APPEARS-IN-LEFT-SIDE-OF RXN-10656)
(APPEARS-IN-RIGHT-SIDE-OF RXN-10655)
(:CREATOR |ctb|)
(:CREATION-DATE 3567445464)
(STRUCTURE-BONDS (9 10 1) (8 9 1) (7 8 2) (6 1 1) (1 2 1) (2 3 1)
 (3 4 1) (4 5 1) (5 7 1) (10 11 1) (11 12 1) (12 13 1) (12 14 1)
 (13 15 1) (15 16 1) (15 17 2))
(DISPLAY-COORDS-2D (44570 13553) (37425 9428) (30280 13553)
 (23136 9428) (15996 13553) (51710 9428) (8851 9428) (600 9428)
 (-6545 13553) (-13691 9428) (-20833 13553) (-27977 9428)
 (-35122 13553) (-27977 1177) (-42267 9428) (-49411 13553)
 (-42267 1178))
(STRUCTURE-ATOMS C C C C C C C C C C C C C O C ACP O)
(COMMON-NAME
 "a 3-hydroxy <i>cis</i> &Delta;<sup>7</sup>-tetradecenoyl-[acp]")
(OCELOT-GFP::PARENTS |Monounsaturated-acyl-ACPs| OH-ACYL-ACP) )
NIL)

(|3-hydroxy-cis-D9-hexaecenoyl-ACPs| T (
(APPEARS-IN-LEFT-SIDE-OF RXN-10660)
(APPEARS-IN-RIGHT-SIDE-OF RXN-10659)
(:CREATOR |ctb|)
(:CREATION-DATE 3567445464)
(STRUCTURE-BONDS (9 10 1) (8 9 1) (7 8 2) (6 1 1) (1 2 1) (2 3 1)
 (3 4 1) (4 5 1) (5 7 1) (10 11 1) (11 12 1) (12 13 1) (13 14 1)
 (14 15 1) (14 16 1) (15 17 1) (17 18 1) (17 19 2))
(DISPLAY-COORDS-2D (44565 13553) (37420 9428) (30275 13553)
 (23131 9428) (15996 13553) (51700 9428) (8851 9428) (600 9428)
 (-6545 13553) (-13691 9428) (-20828 13553) (-27972 9428)
 (-35117 13553) (-42262 9428) (-49405 13553) (-42262 1178)
 (-56549 9428) (-63693 13553) (-56549 1178))
(STRUCTURE-ATOMS C C C C C C C C C C C C C C C O C ACP O)
(COMMON-NAME
 "a 3-hydroxy <i>cis</i> &Delta;<sup>9</sup>-hexadecenoyl-[acp]")
(OCELOT-GFP::PARENTS OH-ACYL-ACP |Monounsaturated-acyl-ACPs|) )
NIL)

(|3-hydroxypimeloyl-ACP-methyl-esters| T (
(APPEARS-IN-RIGHT-SIDE-OF RXN-11480)
(:CREATOR |ctb|)
(:CREATION-DATE 3567445464)
(SYNONYMS "a 3-hydroxypimelyl-[acyl-carrier protein] methyl ester"
 "a 3-hydroxypimeloyl-[acp] methyl ester")
(STRUCTURE-BONDS (4 5 1) (4 6 2) (3 4 1) (1 2 1) (3 1 1) (2 7 1)
 (7 8 1) (8 9 1) (1 10 1) (9 11 1) (9 12 2) (11 13 1))
(DISPLAY-COORDS-2D (5250 -14011) (12394 -9885) (-1895 -9886)
 (-9040 -14011) (-16184 -9886) (-9040 -22257) (19536 -14010)
 (26681 -9885) (33826 -14010) (5250 -22259) (40971 -9885)
 (33826 -22258) (48116 -14010))
(STRUCTURE-ATOMS C C C C ACP O C C C O O O C)
(COMMON-NAME "a 3-hydroxypimelyl-[acp] methyl ester")
(OCELOT-GFP::PARENTS OH-ACYL-ACP) )
NIL)

(|BETA-HYDROXY-ACYL-ACPs| T (
(:CREATOR |ctb|)
(:CREATION-DATE 3567445464)
(COMMON-NAME "a beta-hydroxyacyl-acp")
(OCELOT-GFP::PARENTS OH-ACYL-ACP) )
NIL)

(|cis-delta11-3-hydroxymelissoyl-ACPs| T (
(APPEARS-IN-RIGHT-SIDE-OF RXN1G-163)
(:CREATOR |ctb|)
(:CREATION-DATE 3567445464)
(STRUCTURE-BONDS (10 12 2) (1 3 1) (2 10 1) (7 8 1) (8 11 1) (9 10 1)
 (1 13 1) (13 14 1) (14 15 1) (15 16 1) (16 17 1) (17 18 1) (18 19 1)
 (19 20 1) (20 21 1) (21 22 1) (7 23 1) (23 6 1) (22 24 1) (24 25 1)
 (6 26 1) (26 5 1) (25 27 1) (27 28 1) (9 11 1) (5 29 1) (29 4 1)
 (11 30 1) (4 3 2) (28 31 1) (31 32 1) (32 33 1))
(DISPLAY-COORDS-2D (10713500 -2300) (712300 0) (9998200 -414800)
 (8568500 -414800) (7140500 -414800) (5710800 -414800)
 (4282900 -414800) (3568300 -2300) (2138700 -2300) (1425200 -414800)
 (2853100 -414800) (1423800 -1240600) (11427400 -414800)
 (12141500 -2300) (12856400 -414800) (13570900 -2300)
 (14285500 -414800) (14999000 -2300) (15713500 -414800)
 (16428101 -2300) (17142600 -414800) (17856700 -2300) (4996900 -2300)
 (18570900 -414800) (19285400 -2300) (6425300 -2300) (19999900 -414800)
 (20714200 -2300) (7854900 -2300) (2853100 -1239800) (21428700 -414800)
 (22143200 -2300) (22857700 -414800))
(STRUCTURE-ATOMS C ACP C C C C C C C C C O C C C C C C C C C C C C C C
 C C C O C C C)
(COMMON-NAME "a cis-delta11-3-hydroxyC30:1-[acp]")
(OCELOT-GFP::PARENTS |BETA-HYDROXY-ACYL-ACPs|) )
NIL)

(|cis-delta13-3-hydroxylacceroyl-ACPs| T (
(APPEARS-IN-RIGHT-SIDE-OF RXN1G-260)
(:CREATOR |ctb|)
(:CREATION-DATE 3567445464)
(STRUCTURE-BONDS (9 11 2) (1 9 1) (6 7 1) (7 10 1) (8 9 1) (12 13 1)
 (13 14 1) (14 15 1) (15 16 1) (16 17 1) (17 18 1) (18 19 1) (19 20 1)
 (20 21 1) (6 22 1) (22 5 1) (21 23 1) (23 24 1) (5 25 1) (25 4 1)
 (24 26 1) (26 27 1) (8 10 1) (4 28 1) (28 3 1) (10 29 1) (27 30 1)
 (30 31 1) (3 32 1) (32 2 1) (2 12 2) (31 33 1) (33 34 1) (34 35 1))
(DISPLAY-COORDS-2D (712300 0) (9997900 -414800) (8568200 -414800)
 (7140300 -414800) (5710600 -414800) (4282800 -414800) (3568200 -2300)
 (2138600 -2300) (1425200 -414800) (2853000 -414800) (1423800 -1240600)
 (11427000 -414800) (12141100 -2300) (12856000 -414800)
 (13570500 -2300) (14285100 -414800) (14998500 -2300)
 (15713000 -414800) (16427601 -2300) (17142100 -414800)
 (17856200 -2300) (4996700 -2300) (18570300 -414800) (19284800 -2300)
 (6425100 -2300) (19999300 -414800) (20713600 -2300) (7854700 -2300)
 (2853000 -1239800) (21428000 -414800) (22142500 -2300) (9282700 -2300)
 (22857000 -414800) (23571400 -2300) (24285900 -414800))
(STRUCTURE-ATOMS ACP C C C C C C C C C O C C C C C C C C C C C C C C C
 C C O C C C C C C)
(COMMON-NAME "a cis-delta13-3-hydroxyC32:1-[acp]")
(OCELOT-GFP::PARENTS |BETA-HYDROXY-ACYL-ACPs|) )
NIL)

(|cis-delta15-3-hydroxygheddoyl-ACPs| T (
(APPEARS-IN-RIGHT-SIDE-OF RXN1G-358)
(:CREATOR |ctb|)
(:CREATION-DATE 3567445464)
(STRUCTURE-BONDS (9 11 2) (1 9 1) (6 7 1) (7 10 1) (8 9 1) (13 14 1)
 (14 15 1) (15 16 1) (16 17 1) (17 18 1) (18 19 1) (19 20 1) (6 21 1)
 (21 5 1) (20 22 1) (22 23 1) (5 24 1) (24 4 1) (23 25 1) (25 26 1)
 (4 27 1) (27 3 1) (26 28 1) (28 29 1) (3 30 1) (30 2 1) (29 31 1)
 (31 32 1) (8 10 1) (2 33 1) (33 12 1) (12 13 2) (10 34 1) (32 35 1)
 (35 36 1) (36 37 1))
(DISPLAY-COORDS-2D (712400 0) (9997700 -414800) (8568100 -414800)
 (7140200 -414800) (5710400 -414800) (4282800 -414800) (3568200 -2300)
 (2138500 -2300) (1425300 -414800) (2852900 -414800) (1423900 -1240700)
 (11427000 -414800) (12855800 -414800) (13570300 -2300)
 (14285000 -414800) (14998400 -2300) (15712800 -414800)
 (16427299 -2300) (17141900 -414800) (17856000 -2300) (4996800 -2300)
 (18570100 -414800) (19284400 -2300) (6425000 -2300) (19999000 -414800)
 (20713300 -2300) (7854700 -2300) (21427800 -414800) (22142200 -2300)
 (9282500 -2300) (22856600 -414800) (23571100 -2300) (10712200 -2300)
 (2852900 -1239800) (24285500 -414800) (25000000 -2300)
 (25714500 -414800))
(STRUCTURE-ATOMS ACP C C C C C C C C C O C C C C C C C C C C C C C C C
 C C C C C C C O C C C)
(COMMON-NAME "a cis-delta15-3-hydroxyC34:1-[acp]")
(OCELOT-GFP::PARENTS |BETA-HYDROXY-ACYL-ACPs|) )
NIL)

(|cis-delta17-3-hydroxyC36-ACPs| T (
(APPEARS-IN-RIGHT-SIDE-OF RXN1G-881)
(:CREATOR |ctb|)
(:CREATION-DATE 3567445464)
(STRUCTURE-BONDS (9 11 2) (1 9 1) (6 7 1) (7 10 1) (8 9 1) (14 15 1)
 (15 16 1) (16 17 1) (17 18 1) (18 19 1) (6 20 1) (20 5 1) (19 21 1)
 (21 22 1) (5 23 1) (23 4 1) (22 24 1) (24 25 1) (4 26 1) (26 3 1)
 (25 27 1) (27 28 1) (3 29 1) (29 2 1) (28 30 1) (30 31 1) (2 32 1)
 (32 12 1) (31 33 1) (33 34 1) (8 10 1) (10 35 1) (12 36 1) (36 13 1)
 (13 14 2) (34 37 1) (37 38 1) (38 39 1))
(DISPLAY-COORDS-2D (712500 0) (9997500 -414800) (8567900 -414800)
 (7140100 -414800) (5710200 -414800) (4282800 -414800) (3568200 -2300)
 (2138400 -2300) (1425400 -414800) (2852800 -414800) (1424000 -1240800)
 (11426900 -414800) (12855700 -414800) (14284900 -414800)
 (14998200 -2300) (15712600 -414800) (16427099 -2300)
 (17141700 -414800) (17855800 -2300) (4996700 -2300) (18569800 -414800)
 (19284100 -2300) (6424900 -2300) (19998800 -414800) (20713100 -2300)
 (7854700 -2300) (21427600 -414800) (22141800 -2300) (9282400 -2300)
 (22856300 -414800) (23570800 -2300) (10712100 -2300)
 (24285300 -414800) (24999600 -2300) (2852800 -1239800)
 (12141200 -2300) (25714000 -414800) (26428500 -2300)
 (27143000 -414800))
(STRUCTURE-ATOMS ACP C C C C C C C C C O C C C C C C C C C C C C C C C
 C C C C C C C C O C C C C)
(COMMON-NAME "a cis-delta17-3-hydroxyC36:1-[acp]")
(OCELOT-GFP::PARENTS |BETA-HYDROXY-ACYL-ACPs|) )
NIL)

(|cis-delta19-3-hydroxyC38-ACPs| T (
(APPEARS-IN-RIGHT-SIDE-OF RXN1G-1053)
(:CREATOR |ctb|)
(:CREATION-DATE 3567445464)
(STRUCTURE-BONDS (9 11 2) (1 9 1) (6 7 1) (7 10 1) (8 9 1) (15 16 1)
 (16 17 1) (17 18 1) (6 19 1) (19 5 1) (18 20 1) (20 21 1) (5 22 1)
 (22 4 1) (21 23 1) (23 24 1) (4 25 1) (25 3 1) (24 26 1) (26 27 1)
 (3 28 1) (28 2 1) (27 29 1) (29 30 1) (2 31 1) (31 12 1) (30 32 1)
 (32 33 1) (8 10 1) (10 34 1) (12 35 1) (35 13 1) (33 36 1) (36 37 1)
 (13 38 1) (38 14 1) (14 15 2) (37 39 1) (39 40 1) (40 41 1))
(DISPLAY-COORDS-2D (712500 0) (9997200 -414800) (8567600 -414800)
 (7139900 -414800) (5710000 -414800) (4282700 -414800) (3568100 -2300)
 (2138300 -2300) (1425400 -414800) (2852700 -414800) (1424000 -1240800)
 (11426600 -414800) (12855300 -414800) (14284500 -414800)
 (15712100 -414800) (16426600 -2300) (17141200 -414800)
 (17855300 -2300) (4996500 -2300) (18569200 -414800) (19283500 -2300)
 (6424700 -2300) (19998200 -414800) (20712500 -2300) (7854500 -2300)
 (21426900 -414800) (22141100 -2300) (9282100 -2300) (22855600 -414800)
 (23570100 -2300) (10711800 -2300) (24284600 -414800) (24998800 -2300)
 (2852700 -1239800) (12140800 -2300) (25713200 -414800)
 (26427700 -2300) (13569800 -2300) (27142200 -414800) (27856500 -2300)
 (28571000 -414800))
(STRUCTURE-ATOMS ACP C C C C C C C C C O C C C C C C C C C C C C C C C
 C C C C C C C O C C C C C C C)
(COMMON-NAME "a cis-delta19-3-hydroxyC38:1-[acp]")
(OCELOT-GFP::PARENTS |BETA-HYDROXY-ACYL-ACPs|) )
NIL)

(|cis-delta21-3-hydroxyC40-ACPs| T (
(APPEARS-IN-RIGHT-SIDE-OF RXN1G-287)
(:CREATOR |ctb|)
(:CREATION-DATE 3567445464)
(STRUCTURE-BONDS (9 11 2) (1 9 1) (6 7 1) (7 10 1) (8 9 1) (15 16 1)
 (16 17 1) (6 18 1) (18 5 1) (19 20 1) (5 21 1) (21 4 1) (20 22 1)
 (22 23 1) (4 24 1) (24 3 1) (23 25 1) (25 26 1) (3 27 1) (27 2 1)
 (26 28 1) (28 29 1) (2 30 1) (30 12 1) (29 31 1) (31 32 1) (8 10 1)
 (10 33 1) (12 34 1) (34 13 1) (32 35 1) (35 36 1) (13 37 1) (37 14 1)
 (36 38 1) (38 39 1) (17 19 2) (14 40 1) (40 15 1) (39 41 1) (41 42 1)
 (42 43 1))
(DISPLAY-COORDS-2D (712500 0) (9996900 -414800) (8567400 -414800)
 (7139700 -414800) (5709800 -414800) (4282600 -414800) (3568000 -2300)
 (2138200 -2300) (1425400 -414800) (2852600 -414800) (1424000 -1240800)
 (11426300 -414800) (12854900 -414800) (14284100 -414800)
 (15711700 -414800) (16426100 -2300) (17140700 -414800) (4996400 -2300)
 (18568700 -414800) (19283000 -2300) (6424500 -2300) (19997600 -414800)
 (20711900 -2300) (7854300 -2300) (21426300 -414800) (22140500 -2300)
 (9281800 -2300) (22855000 -414800) (23569400 -2300) (10711500 -2300)
 (24283900 -414800) (24998100 -2300) (2852600 -1239800)
 (12140500 -2300) (25712500 -414800) (26427000 -2300) (13569400 -2300)
 (27141400 -414800) (27855700 -2300) (14998500 -2300)
 (28570200 -414800) (29284700 -2300) (29999200 -414800))
(STRUCTURE-ATOMS ACP C C C C C C C C C O C C C C C C C C C C C C C C C
 C C C C C C O C C C C C C C C C C)
(COMMON-NAME "a cis-delta21-3-hydroxyC40:1-[acp]")
(OCELOT-GFP::PARENTS |BETA-HYDROXY-ACYL-ACPs|) )
NIL)

(|cis-delta5-3-hydroxylignoceroyl-ACPs| T (
(APPEARS-IN-RIGHT-SIDE-OF RXN1G-72)
(:CREATOR |ctb|)
(:CREATION-DATE 3567445464)
(STRUCTURE-BONDS (13 15 2) (1 3 1) (2 13 1) (3 4 1) (4 5 1) (5 6 1)
 (6 7 1) (7 8 1) (8 9 1) (10 11 1) (11 14 1) (12 13 1) (1 16 1)
 (16 17 1) (17 18 1) (18 19 1) (19 20 1) (20 21 1) (21 22 1) (22 23 1)
 (12 14 1) (10 9 2) (14 24 1) (23 25 1) (25 26 1) (26 27 1))
(DISPLAY-COORDS-2D (10715100 -2300) (712200 0) (9999900 -414800)
 (9285600 -2300) (8570300 -414800) (7856800 -2300) (7141600 -414800)
 (6427200 -2300) (5712000 -414800) (4283400 -414800) (3568800 -2300)
 (2139300 -2300) (1425100 -414800) (2853700 -414800) (1423700 -1240500)
 (11429200 -414800) (12143800 -2300) (12858600 -414800)
 (13573100 -2300) (14287700 -414800) (15001900 -2300)
 (15716300 -414800) (16430901 -2300) (2853700 -1239800)
 (17145300 -414800) (17859700 -2300) (18574200 -414800))
(STRUCTURE-ATOMS C ACP C C C C C C C C C C C C O C C C C C C C C O C C
 C)
(COMMON-NAME "a cis-delta5-3-hydroxyC24:1-[acp]")
(OCELOT-GFP::PARENTS |BETA-HYDROXY-ACYL-ACPs|) )
NIL)

(PUB-CRIPPS86 NIL (
(:CREATOR |ctb|)
(:CREATION-DATE 3567445646)
(AUTHORS "Cripps, C." "Blomquist, G. J." "de Renobales, M.")
(TITLE "De novo biosynthesis of linoleic acid in insects")
(SOURCE "Biochimica et Biophysica Acta 876(3): 572-580")
(YEAR 1986)
(OCELOT-GFP::PARENTS |Publications|) )
NIL)

(|cis-delta7-3-hydroxycerotoyl-ACPs| T (
(APPEARS-IN-RIGHT-SIDE-OF RXN1G-364)
(:CREATOR |ctb|)
(:CREATION-DATE 3567445464)
(STRUCTURE-BONDS (12 14 2) (1 3 1) (2 12 1) (3 4 1) (4 5 1) (5 6 1)
 (6 7 1) (9 10 1) (10 13 1) (11 12 1) (1 15 1) (15 16 1) (16 17 1)
 (17 18 1) (18 19 1) (19 20 1) (20 21 1) (21 22 1) (22 23 1) (23 24 1)
 (11 13 1) (9 25 1) (25 8 1) (13 26 1) (8 7 2) (24 27 1) (27 28 1)
 (28 29 1))
(DISPLAY-COORDS-2D (10715000 -2300) (712300 0) (9999700 -414800)
 (9285400 -2300) (8570000 -414800) (7856800 -2300) (7141500 -414800)
 (5711800 -414800) (4283400 -414800) (3568800 -2300) (2139200 -2300)
 (1425200 -414800) (2853600 -414800) (1423800 -1240600)
 (11429100 -414800) (12143500 -2300) (12858400 -414800)
 (13572900 -2300) (14287600 -414800) (15001500 -2300)
 (15716000 -414800) (16430599 -2300) (17145100 -414800)
 (17859400 -2300) (4997900 -2300) (2853600 -1239900) (18573900 -414800)
 (19288400 -2300) (20003000 -414800))
(STRUCTURE-ATOMS C ACP C C C C C C C C C C C O C C C C C C C C C C C O
 C C C)
(COMMON-NAME "a cis-delta7-3-hydroxyC26:1-[acp]")
(OCELOT-GFP::PARENTS |BETA-HYDROXY-ACYL-ACPs|) )
NIL)

(|cis-delta9-3-hydroxymontanoyl-ACPs| T (
(APPEARS-IN-RIGHT-SIDE-OF RXN1G-240)
(:CREATOR |ctb|)
(:CREATION-DATE 3567445464)
(STRUCTURE-BONDS (11 13 2) (1 3 1) (2 11 1) (3 4 1) (4 5 1) (8 9 1)
 (9 12 1) (10 11 1) (1 14 1) (14 15 1) (15 16 1) (16 17 1) (17 18 1)
 (18 19 1) (19 20 1) (20 21 1) (21 22 1) (22 23 1) (10 12 1) (8 24 1)
 (24 7 1) (12 25 1) (23 26 1) (26 27 1) (7 28 1) (28 6 1) (6 5 2)
 (27 29 1) (29 30 1) (30 31 1))
(DISPLAY-COORDS-2D (10714700 -2300) (712300 0) (9999400 -414800)
 (9285100 -2300) (8569700 -414800) (7141300 -414800) (5711600 -414800)
 (4283300 -414800) (3568700 -2300) (2139100 -2300) (1425200 -414800)
 (2853500 -414800) (1423800 -1240600) (11428800 -414800)
 (12143100 -2300) (12858000 -414800) (13572500 -2300)
 (14287200 -414800) (15001000 -2300) (15715500 -414800)
 (16430099 -2300) (17144600 -414800) (17858900 -2300) (4997700 -2300)
 (2853500 -1239900) (18573300 -414800) (19287800 -2300) (6426100 -2300)
 (20002300 -414800) (20716800 -2300) (21431200 -414800))
(STRUCTURE-ATOMS C ACP C C C C C C C C C C O C C C C C C C C C C C O C
 C C C C C)
(COMMON-NAME "a cis-delta9-3-hydroxyC28:1-[acp]")
(OCELOT-GFP::PARENTS |BETA-HYDROXY-ACYL-ACPs|) )
NIL)

(|Beta-3-hydroxybutyryl-ACPs| T (
(APPEARS-IN-LEFT-SIDE-OF 4.2.1.58-RXN)
(APPEARS-IN-RIGHT-SIDE-OF RXN-9514)
(:CREATOR |ctb|)
(:CREATION-DATE 3567445464)
(UNMODIFIED-FORM ACP)
(SYNONYMS "a &beta;-3-hydroxybutyryl-[acp]")
(STRUCTURE-BONDS (3 2 1) (2 1 1 :DOWN) (2 7 1) (3 4 1) (4 6 2) (4 5 1))
(DISPLAY-COORDS-2D (5250 -22260) (5250 -14011) (-1895 -9886)
 (-9040 -14011) (-16184 -9886) (-9040 -22260) (12395 -9886))
(STRUCTURE-ATOMS O C C C ACP O C)
(COMMON-NAME "an (<i>R</i>)-3-hydroxybutanoyl-[acp]")
(OCELOT-GFP::PARENTS OH-ACYL-ACP) )
NIL)

(|Beta-hydroxydecanoyl-ACPs| T (
(APPEARS-IN-LEFT-SIDE-OF FABAUNSATDEHYDR-RXN RXN-9655 RXN-9528)
(:CREATOR |ctb|)
(:CREATION-DATE 3567445464)
(UNMODIFIED-FORM ACP)
(STRUCTURE-BONDS (9 10 1) (6 9 1) (5 8 2) (5 7 1) (4 6 1) (3 5 1)
 (2 4 1) (1 3 1) (1 2 1) (1 11 1) (10 12 1) (12 13 1))
(DISPLAY-COORDS-2D (37931 2063) (45076 6188) (30787 6188) (52216 2063)
 (23641 2063) (59362 6188) (16497 6188) (23641 -6187) (66507 2063)
 (73651 6188) (37931 -6187) (80795 2063) (87939 6188))
(STRUCTURE-ATOMS C C C C C C ACP O C C O C C)
(SYNONYMS "an (<i>R</i>)-3-hydroxydecanoyl-[acyl-carrier protein]"
 "a &beta;-hydroxydecanoyl-[acp]")
(COMMON-NAME "an (<i>R</i>)-3-hydroxydecanoyl-[acp]")
(OCELOT-GFP::PARENTS OH-ACYL-ACP) )
NIL)

(|R-3-Hydroxypalmitoyl-ACPs| T (
(APPEARS-IN-LEFT-SIDE-OF 4.2.1.61-RXN RXN-9540)
(:CREATOR |ctb|)
(:CREATION-DATE 3567445464)
(DBLINKS (LIGAND-CPD "C04633" NIL |taltman| 3466371734 NIL NIL))
(UNMODIFIED-FORM ACP)
(SYNONYMS "a &beta;-hydroxypalmitoyl-[acp]")
(STRUCTURE-BONDS (14 16 2) (1 3 1) (2 14 1) (3 4 1) (4 5 1) (5 6 1)
 (6 7 1) (7 8 1) (8 9 1) (9 10 1) (10 11 1) (11 12 1) (12 15 1)
 (13 14 1) (13 15 1) (1 17 1) (17 18 1) (15 19 1))
(DISPLAY-COORDS-2D (10713700 -2300) (711800 0) (9998900 -414800)
 (9284600 -2300) (8569700 -414800) (7855800 -2300) (7140800 -414800)
 (6426400 -2300) (5711600 -414800) (4997200 -2300) (4282800 -414800)
 (3568200 -2300) (2139100 -2300) (1424700 -414800) (2853500 -414800)
 (1423300 -1240100) (11428000 -414800) (12142600 -2300)
 (2853500 -1239900))
(STRUCTURE-ATOMS C ACP C C C C C C C C C C C C C O C C O)
(COMMON-NAME "an (<i>R</i>)-3-hydroxypalmitoyl-[acp]")
(OCELOT-GFP::PARENTS OH-ACYL-ACP) )
NIL)

(CPD-13692 NIL (
(APPEARS-IN-RIGHT-SIDE-OF RXN-12703 RXN-12704)
(:CREATOR |ctb|)
(:CREATION-DATE 3567445646)
(SYNONYMS "cholest-4,24-dien-3-one-26-oyl-CoA")
(CREDITS AUKFG-1 SRI |caspi|)
(STRUCTURE-ATOMS C C C C C O C C C C C C C C C C C C C C C C C C C C C
 C H H H H O S C O O O N N O N N O O C C C P C O O O C C O C P C P O C
 N O O N C C C C O O C C C C C N C C O)
(DISPLAY-COORDS-2D (-43801 -18150) (-33071 -27590) (-73681 -41310)
 (-100151 -20620) (-78721 -33000) (-121581 0) (-93001 0)
 (-54701 -30540) (-85861 -4120) (-46611 -32160) (-60141 -36740)
 (-114441 -12380) (-66021 -20620) (-70871 -13950) (-93001 -24750)
 (-107291 -16500) (-85861 -28880) (-107291 0) (-100151 -4120)
 (-41161 -25970) (-114441 -4120) (-68231 -35120) (-85861 -12380)
 (-93001 -16500) (-70871 -27300) (-78721 -16500) (-100151 -12380)
 (-78721 -24750) (-93001 -8250) (-77861 -8290) (-85861 -20630)
 (-62891 -29390) (-30941 -35560) (-27241 -21760) (25307 25972)
 (57344 7013) (22814 40459) (43742 -7932) (17496 23318) (9785 36269)
 (54188 18518) (6802 15328) (22766 -25958) (48983 48976) (46229 3467)
 (36001 33960) (44206 -21864) (10757 28077) (50013 10798) (2205 39524)
 (32046 21212) (32483 48921) (40706 57199) (51357 -17749) (15051 15438)
 (40761 40699) (46534 23705) (50685 -3476) (38655 26150) (40733 48949)
 (55141 -10419) (4148 23140) (-4404 34586) (57628 981) (42682 14582)
 (-10042 21457) (-3433 26395) (27752 33850) (29917 -21843)
 (37056 -25979) (29929 -13593) (37044 -34229) (48321 -29015)
 (40092 -14713) (15627 -21823) (8477 -25937) (1338 -21802)
 (-5813 -25916) (-12951 -21781) (-20102 -25896) (1350 -13552))
(STRUCTURE-BONDS (26 28 1) (25 28 1) (24 27 1) (23 26 1) (23 24 1)
 (22 25 1) (19 27 1) (18 21 1) (18 19 2) (17 28 1) (16 27 1) (15 24 1)
 (15 17 1) (14 26 1) (13 25 1) (13 14 1) (12 21 1) (12 16 1) (11 22 1)
 (10 20 2) (9 23 1) (8 11 1) (8 10 1) (7 19 1) (7 9 1) (21 6 2)
 (28 5 1 :UP) (27 4 1 :UP) (22 3 1 :DOWN) (2 20 1) (1 20 1)
 (24 29 1 :DOWN) (26 30 1 :DOWN) (23 31 1 :UP) (25 32 1 :DOWN) (2 33 2)
 (2 34 1) (80 34 1) (35 39 1 :DOWN) (35 68 1) (51 35 1) (36 49 1)
 (68 37 1 :UP) (38 58 1) (39 55 1) (48 39 1) (50 40 1) (40 48 2)
 (41 57 1) (49 41 1) (42 62 1) (55 42 2) (43 69 1) (43 75 1) (44 60 1)
 (45 49 1) (58 45 1) (46 68 1) (46 56 1 :UP) (59 46 1) (47 54 1)
 (70 47 1) (47 73 1) (47 74 1) (62 48 1) (65 49 2) (63 50 2) (59 51 1)
 (52 60 2) (53 60 1) (54 61 1) (56 60 1) (59 57 1 :DOWN) (61 58 1)
 (64 58 2) (62 67 2) (67 63 1) (66 67 1) (69 70 1) (71 69 2)
 (70 72 1 :DOWN) (75 76 1) (76 77 1) (77 78 1) (77 81 2) (78 79 1)
 (79 80 1))
(MOLECULAR-WEIGHT 1158.098)
(COMMON-NAME "3-oxocholest-4,24-dien-26-oyl-CoA")
(INCHI
 "InChI=1S/C48H74N7O18P3S/c1-27(32-12-13-33-31-11-10-29-22-30(56)14-17-47(29,5)34(31)15-18-48(32,33)6)8-7-9-28(2)45(61)77-21-20-50-36(57)16-19-51-43(60)40(59)46(3,4)24-70-76(67,68)73-75(65,66)69-23-35-39(72-74(62,63)64)38(58)44(71-35)55-26-54-37-41(49)52-25-53-42(37)55/h9,22,25-27,31-35,38-40,44,58-59H,7-8,10-21,23-24H2,1-6H3,(H,50,57)(H,51,60)(H,65,66)(H,67,68)(H2,49,52,53)(H2,62,63,64)/p-4/b28-9+/t27-,31+,32-,33+,34+,35-,38-,39-,40+,44-,47+,48-/m1/s1")
(ATOM-CHARGES (53 -1) (44 -1) (38 -1) (36 -1))
(OCELOT-GFP::PARENTS |Steroids|) )
((CREDITS AUKFG-1 IMPORTED-FROM-META 3567445646)
 (CREDITS |caspi| CREATED 3526776437) (CREDITS SRI CREATED 3526776437)))

(|R-3-hydroxy-cis-dodec-5-enoyl-ACPs| T (
(:CREATOR |ctb|)
(:CREATION-DATE 3567445464)
(STRUCTURE-BONDS (1 2 1) (2 3 1) (3 4 1) (4 5 1) (5 6 1) (6 7 2)
 (2 8 2) (4 9 1 :DOWN) (7 10 1) (10 11 1) (11 12 1) (12 13 1) (13 14 1)
 (14 15 1))
(DISPLAY-COORDS-2D (-37125 -11196) (-29980 -15321) (-22836 -11196)
 (-15691 -15321) (-8546 -11196) (-1401 -15321) (7511 -15911)
 (-29980 -23571) (-15691 -23571) (14656 -11786) (21801 -15911)
 (28945 -11786) (36090 -15911) (43235 -11786) (50379 -15911))
(STRUCTURE-ATOMS ACP C C C C C C O O C C C C C C)
(COMMENT-INTERNAL "This Class was created for Feist Model.")
(COMMON-NAME "a (R)-3-hydroxy-cis-dodec-5-enoyl-[acyl-carrier protein]")
(OCELOT-GFP::PARENTS OH-ACYL-ACP) )
NIL)

(CPD-13694 NIL (
(APPEARS-IN-LEFT-SIDE-OF RXN-12704 RXN-12705)
(:CREATOR |ctb|)
(:CREATION-DATE 3567445646)
(SYNONYMS "cholest-4-en-24-ol-3-one-26-oyl-CoA")
(CREDITS AUKFG-1 SRI |caspi|)
(ATOM-CHARGES (53 -1) (44 -1) (38 -1) (36 -1))
(INCHI
 "InChI=1S/C48H76N7O19P3S/c1-26(31-10-11-32-30-9-8-28-21-29(56)13-16-47(28,5)33(30)14-17-48(31,32)6)7-12-34(57)27(2)45(62)78-20-19-50-36(58)15-18-51-43(61)40(60)46(3,4)23-71-77(68,69)74-76(66,67)70-22-35-39(73-75(63,64)65)38(59)44(72-35)55-25-54-37-41(49)52-24-53-42(37)55/h21,24-27,30-35,38-40,44,57,59-60H,7-20,22-23H2,1-6H3,(H,50,58)(H,51,61)(H,66,67)(H,68,69)(H2,49,52,53)(H2,63,64,65)/p-4/t26-,27?,30+,31-,32+,33+,34?,35-,38-,39-,40+,44-,47+,48-/m1/s1")
(COMMON-NAME "24-hydroxy-3-oxocholest-4-en-26-oyl-CoA")
(MOLECULAR-WEIGHT 1176.114)
(STRUCTURE-BONDS (26 28 1) (25 28 1) (24 27 1) (23 26 1) (23 24 1)
 (22 25 1) (19 27 1) (18 21 1) (18 19 2) (17 28 1) (16 27 1) (15 24 1)
 (15 17 1) (14 26 1) (13 25 1) (13 14 1) (12 21 1) (12 16 1) (11 22 1)
 (10 20 1) (9 23 1) (8 11 1) (8 10 1) (7 19 1) (7 9 1) (21 6 2)
 (28 5 1 :UP) (27 4 1 :UP) (22 3 1 :DOWN) (2 20 1) (1 20 1)
 (24 29 1 :DOWN) (26 30 1 :DOWN) (23 31 1 :UP) (25 32 1 :DOWN) (2 33 2)
 (2 34 1) (80 34 1) (35 39 1 :DOWN) (35 68 1) (51 35 1) (36 49 1)
 (68 37 1 :UP) (38 58 1) (39 55 1) (48 39 1) (50 40 1) (40 48 2)
 (41 57 1) (49 41 1) (42 62 1) (55 42 2) (43 69 1) (43 75 1) (44 60 1)
 (45 49 1) (58 45 1) (46 68 1) (46 56 1 :UP) (59 46 1) (47 54 1)
 (70 47 1) (47 73 1) (47 74 1) (62 48 1) (65 49 2) (63 50 2) (59 51 1)
 (52 60 2) (53 60 1) (54 61 1) (56 60 1) (59 57 1 :DOWN) (61 58 1)
 (64 58 2) (62 67 2) (67 63 1) (66 67 1) (69 70 1) (71 69 2)
 (70 72 1 :DOWN) (75 76 1) (76 77 1) (77 78 1) (77 81 2) (78 79 1)
 (79 80 1) (10 82 1))
(DISPLAY-COORDS-2D (-43801 -18150) (-33071 -27590) (-73681 -41310)
 (-100151 -20620) (-78721 -33000) (-121581 0) (-93001 0)
 (-54701 -30540) (-85861 -4120) (-46611 -32160) (-60141 -36740)
 (-114441 -12380) (-66021 -20620) (-70871 -13950) (-93001 -24750)
 (-107291 -16500) (-85861 -28880) (-107291 0) (-100151 -4120)
 (-41161 -25970) (-114441 -4120) (-68231 -35120) (-85861 -12380)
 (-93001 -16500) (-70871 -27300) (-78721 -16500) (-100151 -12380)
 (-78721 -24750) (-93001 -8250) (-77861 -8290) (-85861 -20630)
 (-62891 -29390) (-30941 -35560) (-27241 -21760) (25307 25972)
 (57344 7013) (22814 40459) (43742 -7932) (17496 23318) (9785 36269)
 (54188 18518) (6802 15328) (22766 -25958) (48983 48976) (46229 3467)
 (36001 33960) (44206 -21864) (10757 28077) (50013 10798) (2205 39524)
 (32046 21212) (32483 48921) (40706 57199) (51357 -17749) (15051 15438)
 (40761 40699) (46534 23705) (50685 -3476) (38655 26150) (40733 48949)
 (55141 -10419) (4148 23140) (-4404 34586) (57628 981) (42682 14582)
 (-10042 21457) (-3433 26395) (27752 33850) (29917 -21843)
 (37056 -25979) (29929 -13593) (37044 -34229) (48321 -29015)
 (40092 -14713) (15627 -21823) (8477 -25937) (1338 -21802)
 (-5813 -25916) (-12951 -21781) (-20102 -25896) (1350 -13552)
 (-42486 -39305))
(STRUCTURE-ATOMS C C C C C O C C C C C C C C C C C C C C C C C C C C C
 C H H H H O S C O O O N N O N N O O C C C P C O O O C C O C P C P O C
 N O O N C C C C O O C C C C C N C C O O)
(OCELOT-GFP::PARENTS |Steroids|) )
((CREDITS AUKFG-1 IMPORTED-FROM-META 3567445646)
 (CREDITS |caspi| CREATED 3526833714) (CREDITS SRI CREATED 3526833714)))

(|R-3-hydroxy-cis-myristol-7-eoyl-ACPs| T (
(:CREATOR |ctb|)
(:CREATION-DATE 3567445464)
(STRUCTURE-BONDS (1 2 1) (2 3 1) (3 4 1) (4 5 1) (5 6 1) (6 7 1)
 (7 8 1) (8 9 2) (2 10 2) (4 11 1 :UP) (9 12 1) (12 13 1) (13 14 1)
 (14 15 1) (15 16 1) (16 17 1))
(DISPLAY-COORDS-2D (-46838 -7958) (-39690 -12077) (-32552 -7958)
 (-25404 -12077) (-18265 -7958) (-11117 -12077) (-3979 -7958)
 (3159 -12077) (11777 -12377) (-39690 -20325) (-25404 -20325)
 (19965 -6538) (27113 -10667) (34251 -6538) (41400 -10667)
 (48538 -6538) (55686 -10667))
(STRUCTURE-ATOMS ACP C C C C C C C C O O C C C C C C)
(COMMENT-INTERNAL "This Compound was created for Feist Model.")
(COMMON-NAME "(R)-3-hydroxy-cis-myristol-7-eoyl-[acyl-carrier protein]")
(OCELOT-GFP::PARENTS OH-ACYL-ACP |Monounsaturated-acyl-ACPs|) )
NIL)

(PUB-GRIFFIN11 NIL (
(:CREATOR |ctb|)
(:CREATION-DATE 3567445646)
(AUTHORS "Griffin, J. E." "Gawronski, J. D." "DeJesus, M. A."
 "Ioerger, T. R." "Akerley, B. J." "Sassetti, C. M.")
(TITLE
 "High-Resolution Phenotypic Profiling Defines Genes Essential for Mycobacterial Growth and Cholesterol Catabolism")
(SOURCE "PLoS Pathogens 7(9):e1002251")
(YEAR 2011)
(OCELOT-GFP::PARENTS |Publications|) )
NIL)

(|R-3-hydroxy-cis-palm-9-eoyl-ACPs| T (
(:CREATOR |ctb|)
(:CREATION-DATE 3567445464)
(STRUCTURE-BONDS (1 2 1) (2 3 1) (3 4 1) (4 5 1) (5 6 1) (2 7 2)
 (4 8 1 :DOWN) (6 9 1) (9 10 1) (10 11 1) (11 12 1) (12 13 2) (13 14 1)
 (14 15 1) (15 16 1) (16 17 1) (17 18 1) (18 19 1))
(DISPLAY-COORDS-2D (-37419 4714) (-30274 589) (-23129 4714)
 (-15986 589) (-8841 4714) (-1696 589) (-30274 -7661) (-15986 -7661)
 (5449 4714) (12593 589) (19737 4714) (26882 589) (34910 589)
 (40582 5893) (47727 1179) (54443 5244) (62177 530) (67259 5244)
 (74993 1119))
(STRUCTURE-ATOMS ACP C C C C C O O C C C C C C C C C C C)
(COMMENT-INTERNAL "This Class was created for Feist Model.")
(COMMON-NAME "a (R)-3-hydroxy-cis-palm-9-eoyl-[acyl-carrier protein]")
(OCELOT-GFP::PARENTS OH-ACYL-ACP) )
NIL)

(CPD-13695 NIL (
(APPEARS-IN-RIGHT-SIDE-OF RXN-12780 RXN-12705)
(APPEARS-IN-LEFT-SIDE-OF RXN-12706)
(:CREATOR |ctb|)
(:CREATION-DATE 3567445646)
(SUPERATOMS COA-GROUP)
(SYNONYMS "cholest-4-en--3,24,dione-26-oyl-CoA")
(CREDITS AUKFG-1 SRI |caspi|)
(STRUCTURE-ATOMS C C C C C O C C C C C C C C C C C C C C C C C C C C C
 C H H H H O O C O C N O O C O C N C O C O O N C C C N C N O O O C O N
 O C C O C O O N O P C C P C C C C C S P)
(DISPLAY-COORDS-2D (-43801 -18150) (-33071 -27590) (-73681 -41310)
 (-100151 -20620) (-78721 -33000) (-121581 0) (-93001 0)
 (-54701 -30540) (-85861 -4120) (-46611 -32160) (-60141 -36740)
 (-114441 -12380) (-66021 -20620) (-70871 -13950) (-93001 -24750)
 (-107291 -16500) (-85861 -28880) (-107291 0) (-100151 -4120)
 (-41161 -25970) (-114441 -4120) (-68231 -35120) (-85861 -12380)
 (-93001 -16500) (-70871 -27300) (-78721 -16500) (-100151 -12380)
 (-78721 -24750) (-93001 -8250) (-77861 -8290) (-85861 -20630)
 (-62891 -29390) (-30941 -35560) (-42486 -39305) (-11811 -65760)
 (-11198 -34744) (-17616 -62705) (1178 -52928) (-22420 7854)
 (-39159 -61635) (-4018 15213) (-11198 -19619) (8814 -70651)
 (12482 -45748) (-12268 3143) (-7534 -57967) (-28463 21479)
 (5302 -19619) (-2948 -10146) (-7686 21479) (-7686 -2814) (-28006 8338)
 (16303 -52163) (-32132 -369) (-4018 3143) (1635 -65760)
 (-39159 -45135) (5302 -34744) (-47409 -53385) (-32436 15522)
 (-2948 -26646) (24553 -52163) (-15936 8951) (-27698 -8314)
 (12635 -58733) (-22507 -62705) (4232 3143) (-2948 -42689) (4232 15213)
 (15694 -65304) (-29990 -53385) (-2948 -34744) (5455 -58733)
 (-32132 -15494) (-2948 -19619) (4998 -45748) (-7686 8951)
 (-2948 -50331) (-11811 -50331) (-17616 -53385) (-27241 -21760)
 (-39159 -53385))
(STRUCTURE-BONDS (26 28 1) (25 28 1) (24 27 1) (23 26 1) (23 24 1)
 (22 25 1) (19 27 1) (18 21 1) (18 19 2) (17 28 1) (16 27 1) (15 24 1)
 (15 17 1) (14 26 1) (13 25 1) (13 14 1) (12 21 1) (12 16 1) (11 22 1)
 (10 20 1) (9 23 1) (8 11 1) (8 10 1) (7 19 1) (7 9 1) (21 6 2)
 (28 5 1 :UP) (27 4 1 :UP) (22 3 1 :DOWN) (2 20 1) (1 20 1)
 (24 29 1 :DOWN) (26 30 1 :DOWN) (23 31 1 :UP) (25 32 1 :DOWN) (2 33 2)
 (2 81 1) (10 34 2) (82 71 1) (81 74 1) (80 71 1) (80 37 1) (79 46 1)
 (79 80 1) (78 79 1) (77 55 1) (76 38 2) (75 61 1) (74 64 1) (56 73 1)
 (72 68 1) (70 43 2) (69 41 2) (68 78 1) (67 55 1) (66 37 1) (73 65 2)
 (65 70 1) (64 54 1) (63 77 1) (62 53 1) (61 72 1) (60 47 1) (59 82 1)
 (58 72 2) (57 82 2) (55 51 1) (54 52 1) (65 53 1) (52 60 1) (51 49 1)
 (50 41 1) (49 75 1) (48 75 2) (47 50 1) (46 35 1) (45 55 1) (44 76 1)
 (53 44 2) (43 56 1) (42 75 1) (41 77 1) (40 82 1) (39 52 2) (38 73 1)
 (36 72 1) (35 56 1) (35 37 1))
(MOLECULAR-WEIGHT 1174.098)
(COMMON-NAME "3,24-dioxocholest-4-en-26-oyl-CoA")
(INCHI
 "InChI=1S/C48H74N7O19P3S/c1-26(31-10-11-32-30-9-8-28-21-29(56)13-16-47(28,5)33(30)14-17-48(31,32)6)7-12-34(57)27(2)45(62)78-20-19-50-36(58)15-18-51-43(61)40(60)46(3,4)23-71-77(68,69)74-76(66,67)70-22-35-39(73-75(63,64)65)38(59)44(72-35)55-25-54-37-41(49)52-24-53-42(37)55/h21,24-27,30-33,35,38-40,44,59-60H,7-20,22-23H2,1-6H3,(H,50,58)(H,51,61)(H,66,67)(H,68,69)(H2,49,52,53)(H2,63,64,65)/p-4/t26-,27?,30+,31-,32+,33+,35?,38?,39?,40?,44?,47+,48-/m1/s1")
(ATOM-CHARGES (59 -1) (42 -1) (40 -1) (36 -1))
(OCELOT-GFP::PARENTS |Steroids|) )
((CREDITS AUKFG-1 IMPORTED-FROM-META 3567445646)
 (SUPERATOMS COA-GROUP REPLACES-ATOM 81)
 (SUPERATOMS COA-GROUP CONNECTED-TO 2)
 (CREDITS |caspi| CREATED 3526836811) (CREDITS SRI CREATED 3526836811)))

(|R-3-hydroxy-cis-vaccenoyl-ACPs| T (
(APPEARS-IN-LEFT-SIDE-OF RXN-9557 RXN-9556)
(:CREATOR |ctb|)
(:CREATION-DATE 3567445464)
(STRUCTURE-BONDS (1 2 1) (2 3 1) (3 4 1) (4 5 1) (5 6 1) (6 7 1)
 (7 8 1) (8 9 1) (9 10 1) (10 11 1) (11 12 1) (12 13 2) (2 14 2)
 (13 15 1) (15 16 1) (16 17 1) (17 18 1) (18 19 1) (19 20 1) (4 21 1))
(DISPLAY-COORDS-2D (-41763 -6777) (-34618 -2652) (-27475 -6777)
 (-20330 -2652) (-13187 -6777) (-6042 -2652) (1102 -6777) (8247 -2652)
 (15392 -6777) (22534 -2652) (29679 -6777) (36823 -2652) (43968 -6777)
 (-34618 5598) (43968 -15027) (51110 -19150) (51110 -27400)
 (58255 -31525) (58255 -39774) (65400 -43899) (-20330 5598))
(STRUCTURE-ATOMS ACP C C C C C C C C C C C C O C C C C C C O)
(COMMON-NAME "a (R)-3-hydroxy-<i>cis</i>-vaccenoyl-[acp]")
(OCELOT-GFP::PARENTS OH-ACYL-ACP) )
NIL)

(CPD-13696 NIL (
(APPEARS-IN-RIGHT-SIDE-OF RXN-12706)
(APPEARS-IN-LEFT-SIDE-OF RXN-12707)
(:CREATOR |ctb|)
(:CREATION-DATE 3567445646)
(CREDITS AUKFG-1 SRI |caspi|)
(ATOM-CHARGES (49 -1) (40 -1) (34 -1) (32 -1))
(INCHI
 "InChI=1S/C45H70N7O18P3S/c1-25(29-9-10-30-28-8-7-26-20-27(53)12-15-44(26,4)31(28)13-16-45(29,30)5)6-11-34(55)74-19-18-47-33(54)14-17-48-41(58)38(57)43(2,3)22-67-73(64,65)70-72(62,63)66-21-32-37(69-71(59,60)61)36(56)42(68-32)52-24-51-35-39(46)49-23-50-40(35)52/h20,23-25,28-32,36-38,42,56-57H,6-19,21-22H2,1-5H3,(H,47,54)(H,48,58)(H,62,63)(H,64,65)(H2,46,49,50)(H2,59,60,61)/p-4/t25-,28+,29-,30+,31+,32-,36-,37-,38+,42-,44+,45-/m1/s1")
(COMMON-NAME "3-oxochol-4-en-24-oyl-CoA")
(MOLECULAR-WEIGHT 1118.034)
(STRUCTURE-BONDS (23 25 1) (22 25 1) (21 24 1) (20 23 1) (20 21 1)
 (19 22 1) (17 24 1) (16 18 1) (16 17 2) (15 25 1) (14 24 1) (13 21 1)
 (13 15 1) (12 23 1) (11 22 1) (11 12 1) (10 18 1) (10 14 1) (9 19 1)
 (8 30 1) (7 20 1) (6 9 1) (6 8 1) (5 17 1) (5 7 1) (18 4 2)
 (25 3 1 :UP) (24 2 1 :UP) (19 1 1 :DOWN) (21 26 1 :DOWN)
 (23 27 1 :DOWN) (20 28 1 :UP) (22 29 1 :DOWN) (76 30 1)
 (31 35 1 :DOWN) (31 64 1) (47 31 1) (32 45 1) (64 33 1 :UP) (34 54 1)
 (35 51 1) (44 35 1) (46 36 1) (36 44 2) (37 53 1) (45 37 1) (38 58 1)
 (51 38 2) (39 65 1) (39 71 1) (40 56 1) (41 45 1) (54 41 1) (42 64 1)
 (42 52 1 :UP) (55 42 1) (43 50 1) (66 43 1) (43 69 1) (43 70 1)
 (58 44 1) (61 45 2) (59 46 2) (55 47 1) (48 56 2) (49 56 1) (50 57 1)
 (52 56 1) (55 53 1 :DOWN) (57 54 1) (60 54 2) (58 63 2) (63 59 1)
 (62 63 1) (65 66 1) (67 65 2) (66 68 1 :DOWN) (71 72 1) (72 73 1)
 (73 74 1) (73 77 2) (74 75 1) (75 76 1) (8 78 2))
(DISPLAY-COORDS-2D (-73681 -41310) (-100151 -20620) (-78721 -33000)
 (-121581 0) (-93001 0) (-54701 -30540) (-85861 -4120) (-46611 -32160)
 (-60141 -36740) (-114441 -12380) (-66021 -20620) (-70871 -13950)
 (-93001 -24750) (-107291 -16500) (-85861 -28880) (-107291 0)
 (-100151 -4120) (-114441 -4120) (-68231 -35120) (-85861 -12380)
 (-93001 -16500) (-70871 -27300) (-78721 -16500) (-100151 -12380)
 (-78721 -24750) (-93001 -8250) (-77861 -8290) (-85861 -20630)
 (-62891 -29390) (-41161 -25970) (11387 21762) (43424 2803)
 (8894 36249) (29822 -12142) (3576 19108) (-4135 32059) (40268 14308)
 (-7118 11118) (8846 -30168) (35063 44766) (32309 -743) (22081 29750)
 (30286 -26074) (-3163 23867) (36093 6588) (-11715 35314) (18126 17002)
 (18563 44711) (26786 52989) (37437 -21959) (1131 11228) (26841 36489)
 (32614 19495) (36765 -7686) (24735 21940) (26813 44739) (41221 -14629)
 (-9772 18930) (-18324 30376) (43708 -3229) (28762 10372)
 (-23962 17247) (-17353 22185) (13832 29640) (15997 -26053)
 (23136 -30189) (16009 -17803) (23124 -38439) (34401 -33225)
 (26172 -18923) (1707 -26033) (-5443 -30147) (-12582 -26012)
 (-19733 -30126) (-26871 -25991) (-34022 -30106) (-12570 -17762)
 (-42486 -39305))
(STRUCTURE-ATOMS C C C O C C C C C C C C C C C C C C C C C C C C C H H
 H H S C O O O N N O N N O O C C C P C O O O C C O C P C P O C N O O N
 C C C C O O C C C C C N C C O O)
(OCELOT-GFP::PARENTS |Steroids|) )
((CREDITS AUKFG-1 IMPORTED-FROM-META 3567445646)
 (CREDITS |caspi| CREATED 3526840244) (CREDITS SRI CREATED 3526840244)))

(|R-3-hydroxyarachidoyl-ACPs| T (
(:CREATOR |ctb|)
(:CREATION-DATE 3567445464)
(STRUCTURE-BONDS (14 16 2) (1 3 1) (2 14 1) (3 4 1) (4 5 1) (5 6 1)
 (6 7 1) (7 8 1) (8 9 1) (9 10 1) (10 11 1) (11 12 1) (12 15 1)
 (13 14 1) (13 15 1) (1 17 1) (17 18 1) (18 19 1) (19 20 1) (15 21 1)
 (20 22 1) (22 23 1))
(DISPLAY-COORDS-2D (10714200 -2300) (711900 0) (9999300 -414800)
 (9285000 -2300) (8570000 -414800) (7856200 -2300) (7141100 -414800)
 (6426700 -2300) (5711800 -414800) (4997400 -2300) (4283000 -414800)
 (3568400 -2300) (2139200 -2300) (1424800 -414800) (2853600 -414800)
 (1423400 -1240200) (11428500 -414800) (12143100 -2300)
 (12857700 -414800) (13572100 -2300) (2853600 -1239800)
 (14286700 -414800) (15001000 -2300))
(STRUCTURE-ATOMS C ACP C C C C C C C C C C C C C O C C C C O C C)
(COMMON-NAME "a (R)-3-hydroxyarachidoyl-[acp]")
(OCELOT-GFP::PARENTS OH-ACYL-ACP) )
NIL)

(CPD-13697 NIL (
(APPEARS-IN-RIGHT-SIDE-OF RXN-12707 RXN-12708)
(:CREATOR |ctb|)
(:CREATION-DATE 3567445646)
(CREDITS AUKFG-1 SRI |caspi|)
(STRUCTURE-ATOMS C C C O C C C C C C C C C C C C C C C C C C C C C H H
 H H S C O O O N N O N N O O C C C P C O O O C C O C P C P O C N O O N
 C C C C O O C C C C C N C C O O)
(DISPLAY-COORDS-2D (-73681 -41310) (-100151 -20620) (-78721 -33000)
 (-121581 0) (-93001 0) (-54701 -30540) (-85861 -4120) (-46611 -32160)
 (-60141 -36740) (-114441 -12380) (-66021 -20620) (-70871 -13950)
 (-93001 -24750) (-107291 -16500) (-85861 -28880) (-107291 0)
 (-100151 -4120) (-114441 -4120) (-68231 -35120) (-85861 -12380)
 (-93001 -16500) (-70871 -27300) (-78721 -16500) (-100151 -12380)
 (-78721 -24750) (-93001 -8250) (-77861 -8290) (-85861 -20630)
 (-62891 -29390) (-41161 -25970) (11387 21762) (43424 2803)
 (8894 36249) (29822 -12142) (3576 19108) (-4135 32059) (40268 14308)
 (-7118 11118) (8846 -30168) (35063 44766) (32309 -743) (22081 29750)
 (30286 -26074) (-3163 23867) (36093 6588) (-11715 35314) (18126 17002)
 (18563 44711) (26786 52989) (37437 -21959) (1131 11228) (26841 36489)
 (32614 19495) (36765 -7686) (24735 21940) (26813 44739) (41221 -14629)
 (-9772 18930) (-18324 30376) (43708 -3229) (28762 10372)
 (-23962 17247) (-17353 22185) (13832 29640) (15997 -26053)
 (23136 -30189) (16009 -17803) (23124 -38439) (34401 -33225)
 (26172 -18923) (1707 -26033) (-5443 -30147) (-12582 -26012)
 (-19733 -30126) (-26871 -25991) (-34022 -30106) (-12570 -17762)
 (-42486 -39305))
(STRUCTURE-BONDS (23 25 1) (22 25 1) (21 24 1) (20 23 1) (20 21 1)
 (19 22 1) (17 24 1) (16 18 1) (16 17 2) (15 25 1) (14 24 1) (13 21 1)
 (13 15 1) (12 23 1) (11 22 1) (11 12 1) (10 18 1) (10 14 1) (9 19 1)
 (8 30 1) (7 20 1) (6 9 2) (6 8 1) (5 17 1) (5 7 1) (18 4 2)
 (25 3 1 :UP) (24 2 1 :UP) (19 1 1 :DOWN) (21 26 1 :DOWN)
 (23 27 1 :DOWN) (20 28 1 :UP) (22 29 1 :DOWN) (76 30 1)
 (31 35 1 :DOWN) (31 64 1) (47 31 1) (32 45 1) (64 33 1 :UP) (34 54 1)
 (35 51 1) (44 35 1) (46 36 1) (36 44 2) (37 53 1) (45 37 1) (38 58 1)
 (51 38 2) (39 65 1) (39 71 1) (40 56 1) (41 45 1) (54 41 1) (42 64 1)
 (42 52 1 :UP) (55 42 1) (43 50 1) (66 43 1) (43 69 1) (43 70 1)
 (58 44 1) (61 45 2) (59 46 2) (55 47 1) (48 56 2) (49 56 1) (50 57 1)
 (52 56 1) (55 53 1 :DOWN) (57 54 1) (60 54 2) (58 63 2) (63 59 1)
 (62 63 1) (65 66 1) (67 65 2) (66 68 1 :DOWN) (71 72 1) (72 73 1)
 (73 74 1) (73 77 2) (74 75 1) (75 76 1) (8 78 2))
(MOLECULAR-WEIGHT 1116.018)
(COMMON-NAME "3-oxochol-4,22-dien-24-oyl-CoA")
(INCHI
 "InChI=1S/C45H68N7O18P3S/c1-25(29-9-10-30-28-8-7-26-20-27(53)12-15-44(26,4)31(28)13-16-45(29,30)5)6-11-34(55)74-19-18-47-33(54)14-17-48-41(58)38(57)43(2,3)22-67-73(64,65)70-72(62,63)66-21-32-37(69-71(59,60)61)36(56)42(68-32)52-24-51-35-39(46)49-23-50-40(35)52/h6,11,20,23-25,28-32,36-38,42,56-57H,7-10,12-19,21-22H2,1-5H3,(H,47,54)(H,48,58)(H,62,63)(H,64,65)(H2,46,49,50)(H2,59,60,61)/p-4/b11-6+/t25-,28+,29-,30+,31+,32-,36-,37-,38+,42-,44+,45-/m1/s1")
(ATOM-CHARGES (49 -1) (40 -1) (34 -1) (32 -1))
(OCELOT-GFP::PARENTS |Steroids|) )
((CREDITS AUKFG-1 IMPORTED-FROM-META 3567445646)
 (CREDITS |caspi| CREATED 3526842149) (CREDITS SRI CREATED 3526842149)))

(|R-3-hydroxybehenoyl-ACPs| T (
(APPEARS-IN-RIGHT-SIDE-OF RXN1G-157 RXN1G-469)
(:CREATOR |ctb|)
(:CREATION-DATE 3567445464)
(STRUCTURE-BONDS (14 16 2) (1 3 1) (2 14 1) (3 4 1) (4 5 1) (5 6 1)
 (6 7 1) (7 8 1) (8 9 1) (9 10 1) (10 11 1) (11 12 1) (12 15 1)
 (13 14 1) (1 17 1) (17 18 1) (18 19 1) (19 20 1) (20 21 1) (21 22 1)
 (13 15 1) (15 23 1) (22 24 1) (24 25 1))
(DISPLAY-COORDS-2D (10714900 -2300) (712100 0) (9999800 -414800)
 (9285500 -2300) (8570300 -414800) (7856800 -2300) (7141500 -414800)
 (6427100 -2300) (5712000 -414800) (4997700 -2300) (4283300 -414800)
 (3568700 -2300) (2139300 -2300) (1425000 -414800) (2853700 -414800)
 (1423600 -1240400) (11429200 -414800) (12143700 -2300)
 (12858500 -414800) (13572900 -2300) (14287700 -414800)
 (15001800 -2300) (2853700 -1239800) (15716200 -414800)
 (16430700 -2300))
(STRUCTURE-ATOMS C ACP C C C C C C C C C C C C C O C C C C C C O C C)
(COMMON-NAME "a (R)-3-hydroxybehenoyl-[acp]")
(OCELOT-GFP::PARENTS OH-ACYL-ACP) )
NIL)

(CPD-13698 NIL (
(APPEARS-IN-LEFT-SIDE-OF RXN-12708 RXN-12709)
(:CREATOR |ctb|)
(:CREATION-DATE 3567445646)
(CREDITS AUKFG-1 SRI |caspi|)
(ATOM-CHARGES (49 -1) (40 -1) (34 -1) (32 -1))
(INCHI
 "InChI=1S/C45H70N7O19P3S/c1-24(28-8-9-29-27-7-6-25-18-26(53)10-13-44(25,4)30(27)11-14-45(28,29)5)31(54)19-34(56)75-17-16-47-33(55)12-15-48-41(59)38(58)43(2,3)21-68-74(65,66)71-73(63,64)67-20-32-37(70-72(60,61)62)36(57)42(69-32)52-23-51-35-39(46)49-22-50-40(35)52/h18,22-24,27-32,36-38,42,54,57-58H,6-17,19-21H2,1-5H3,(H,47,55)(H,48,59)(H,63,64)(H,65,66)(H2,46,49,50)(H2,60,61,62)/p-4/t24-,27-,28+,29-,30-,31?,32+,36+,37+,38-,42+,44-,45+/m0/s1")
(COMMON-NAME "22-hydroxy-3-oxochol-4-en-24-oyl-CoA")
(MOLECULAR-WEIGHT 1134.033)
(STRUCTURE-BONDS (23 25 1) (22 25 1) (21 24 1) (20 23 1) (20 21 1)
 (19 22 1) (17 24 1) (16 18 1) (16 17 2) (15 25 1) (14 24 1) (13 21 1)
 (13 15 1) (12 23 1) (11 22 1) (11 12 1) (10 18 1) (10 14 1) (9 19 1)
 (8 30 1) (7 20 1) (6 9 1) (6 8 1) (5 17 1) (5 7 1) (18 4 2)
 (25 3 1 :UP) (24 2 1 :UP) (19 1 1 :DOWN) (21 26 1 :DOWN)
 (23 27 1 :DOWN) (20 28 1 :UP) (22 29 1 :DOWN) (76 30 1)
 (31 35 1 :DOWN) (31 64 1) (47 31 1) (32 45 1) (64 33 1 :UP) (34 54 1)
 (35 51 1) (44 35 1) (46 36 1) (36 44 2) (37 53 1) (45 37 1) (38 58 1)
 (51 38 2) (39 65 1) (39 71 1) (40 56 1) (41 45 1) (54 41 1) (42 64 1)
 (42 52 1 :UP) (55 42 1) (43 50 1) (66 43 1) (43 69 1) (43 70 1)
 (58 44 1) (61 45 2) (59 46 2) (55 47 1) (48 56 2) (49 56 1) (50 57 1)
 (52 56 1) (55 53 1 :DOWN) (57 54 1) (60 54 2) (58 63 2) (63 59 1)
 (62 63 1) (65 66 1) (67 65 2) (66 68 1 :DOWN) (71 72 1) (72 73 1)
 (73 74 1) (73 77 2) (74 75 1) (75 76 1) (8 78 2) (9 79 1))
(DISPLAY-COORDS-2D (-73681 -41310) (-100151 -20620) (-78721 -33000)
 (-121581 0) (-93001 0) (-54701 -30540) (-85861 -4120) (-46611 -32160)
 (-60141 -36740) (-114441 -12380) (-66021 -20620) (-70871 -13950)
 (-93001 -24750) (-107291 -16500) (-85861 -28880) (-107291 0)
 (-100151 -4120) (-114441 -4120) (-68231 -35120) (-85861 -12380)
 (-93001 -16500) (-70871 -27300) (-78721 -16500) (-100151 -12380)
 (-78721 -24750) (-93001 -8250) (-77861 -8290) (-85861 -20630)
 (-62891 -29390) (-41161 -25970) (11387 21762) (43424 2803)
 (8894 36249) (29822 -12142) (3576 19108) (-4135 32059) (40268 14308)
 (-7118 11118) (8846 -30168) (35063 44766) (32309 -743) (22081 29750)
 (30286 -26074) (-3163 23867) (36093 6588) (-11715 35314) (18126 17002)
 (18563 44711) (26786 52989) (37437 -21959) (1131 11228) (26841 36489)
 (32614 19495) (36765 -7686) (24735 21940) (26813 44739) (41221 -14629)
 (-9772 18930) (-18324 30376) (43708 -3229) (28762 10372)
 (-23962 17247) (-17353 22185) (13832 29640) (15997 -26053)
 (23136 -30189) (16009 -17803) (23124 -38439) (34401 -33225)
 (26172 -18923) (1707 -26033) (-5443 -30147) (-12582 -26012)
 (-19733 -30126) (-26871 -25991) (-34022 -30106) (-12570 -17762)
 (-42486 -39305) (-56016 -43885))
(STRUCTURE-ATOMS C C C O C C C C C C C C C C C C C C C C C C C C C H H
 H H S C O O O N N O N N O O C C C P C O O O C C O C P C P O C N O O N
 C C C C O O C C C C C N C C O O O)
(OCELOT-GFP::PARENTS |Steroids|) )
((CREDITS AUKFG-1 IMPORTED-FROM-META 3567445646)
 (CREDITS |caspi| CREATED 3526842303) (CREDITS SRI CREATED 3526842303)))

(|R-3-hydroxycerotoyl-ACPs| T (
(:CREATOR |ctb|)
(:CREATION-DATE 3567445464)
(COMMON-NAME "a (R)-3-hydroxycerotoyl-[acp]")
(OCELOT-GFP::PARENTS OH-ACYL-ACP) )
NIL)

(CPD-13699 NIL (
(APPEARS-IN-RIGHT-SIDE-OF RXN-12709)
(APPEARS-IN-LEFT-SIDE-OF RXN-12710)
(:CREATOR |ctb|)
(:CREATION-DATE 3567445646)
(SUPERATOMS COA-GROUP)
(CREDITS AUKFG-1 SRI |caspi|)
(STRUCTURE-ATOMS C C C O C C C C C C C C C C C C C C C C C C C C C H H
 H H O O S C O O O N N O N N O O C C C P C O O O C C O C P C P O C N O
 O N C C C C O O C C C C C N C C O)
(DISPLAY-COORDS-2D (-73681 -41310) (-100151 -20620) (-78721 -33000)
 (-121581 0) (-93001 0) (-54701 -30540) (-85861 -4120) (-46611 -32160)
 (-60141 -36740) (-114441 -12380) (-66021 -20620) (-70871 -13950)
 (-93001 -24750) (-107291 -16500) (-85861 -28880) (-107291 0)
 (-100151 -4120) (-114441 -4120) (-68231 -35120) (-85861 -12380)
 (-93001 -16500) (-70871 -27300) (-78721 -16500) (-100151 -12380)
 (-78721 -24750) (-93001 -8250) (-77861 -8290) (-85861 -20630)
 (-62891 -29390) (-42486 -39305) (-56016 -43885) (-42486 -25015)
 (30043 -15051) (39291 21008) (38524 -27058) (19105 21958)
 (22643 -18698) (26349 -33308) (45194 10642) (9432 -20610)
 (-8474 19872) (63051 -14576) (28924 15656) (43253 -13138) (9582 32138)
 (21243 -26828) (36783 13148) (23290 -40969) (31443 -6920)
 (51345 -26204) (63013 -26243) (17548 34284) (15342 -14855)
 (51384 -14537) (43450 1562) (27165 23717) (39607 -5739) (57198 -20391)
 (25407 31777) (13079 -28010) (15125 -42151) (35226 25474) (34275 5289)
 (1855 -36854) (10020 -35673) (37343 -18893) (-507 22019) (1616 29991)
 (5335 16194) (-4226 35817) (7435 40104) (11729 24172) (-10598 11900)
 (-18563 9753) (-20687 1781) (-28652 -366) (-30776 -8337)
 (-38742 -10484) (-14845 -4044))
(STRUCTURE-BONDS (23 25 1) (22 25 1) (21 24 1) (20 23 1) (20 21 1)
 (19 22 1) (17 24 1) (16 18 1) (16 17 2) (15 25 1) (14 24 1) (13 21 1)
 (13 15 1) (12 23 1) (11 22 1) (11 12 1) (10 18 1) (10 14 1) (9 19 1)
 (7 20 1) (6 9 1) (6 8 1) (5 17 1) (5 7 1) (18 4 2) (25 3 1 :UP)
 (24 2 1 :UP) (19 1 1 :DOWN) (21 26 1 :DOWN) (23 27 1 :DOWN)
 (20 28 1 :UP) (22 29 1 :DOWN) (8 30 2) (9 31 2) (8 32 1) (78 32 1)
 (33 37 1 :UP) (33 66 1) (34 47 1) (66 35 1 :DOWN) (36 56 1) (37 53 1)
 (48 38 2) (39 55 1) (40 60 1) (41 67 1) (42 58 1) (43 47 1) (44 66 1)
 (45 52 1) (38 46 1) (46 37 1) (47 39 1) (61 48 1) (49 33 1) (50 58 2)
 (51 58 1) (52 59 1) (53 40 2) (54 58 1) (44 54 1 :DOWN) (57 55 1 :UP)
 (56 43 1) (57 49 1) (57 44 1) (59 56 1) (60 46 2) (65 61 2) (62 56 2)
 (63 47 2) (64 65 1) (60 65 1) (67 68 1) (68 45 1) (69 67 2)
 (68 70 1 :UP) (45 71 1) (45 72 1) (41 73 1) (73 74 1) (74 75 1)
 (75 76 1) (76 77 1) (77 78 1) (75 79 2))
(MOLECULAR-WEIGHT 1132.017)
(COMMON-NAME "3,22-dioxochol-4-en-24-oyl-CoA")
(INCHI
 "InChI=1S/C45H68N7O19P3S/c1-24(28-8-9-29-27-7-6-25-18-26(53)10-13-44(25,4)30(27)11-14-45(28,29)5)31(54)19-34(56)75-17-16-47-33(55)12-15-48-41(59)38(58)43(2,3)21-68-74(65,66)71-73(63,64)67-20-32-37(70-72(60,61)62)36(57)42(69-32)52-23-51-35-39(46)49-22-50-40(35)52/h18,22-24,27-30,32,36-38,42,57-58H,6-17,19-21H2,1-5H3,(H,47,55)(H,48,59)(H,63,64)(H,65,66)(H2,46,49,50)(H2,60,61,62)/p-4/t24-,27-,28+,29-,30-,32+,36+,37+,38-,42+,44-,45+/m0/s1")
(ATOM-CHARGES (51 -1) (42 -1) (36 -1) (34 -1))
(OCELOT-GFP::PARENTS |Steroids|) )
((CREDITS AUKFG-1 IMPORTED-FROM-META 3567445646)
 (SUPERATOMS COA-GROUP REPLACES-ATOM 32)
 (SUPERATOMS COA-GROUP CONNECTED-TO 8)
 (CREDITS |caspi| CREATED 3526842543) (CREDITS SRI CREATED 3526842543)))

(|R-3-hydroxydodecanoyl-ACPs| T (
(APPEARS-IN-LEFT-SIDE-OF RXN-9533 RXN-9532)
(:CREATOR |ctb|)
(:CREATION-DATE 3567445464)
(DBLINKS (LIGAND-CPD "C05757" NIL |taltman| 3466371734 NIL NIL))
(UNMODIFIED-FORM ACP)
(SYNONYMS "a &beta;-hydroxydodecanoyl-[acp]")
(COMMON-NAME "a (<i>R</i>)-3-hydroxydodecanoyl-[acp]")
(STRUCTURE-BONDS (10 11 1) (10 12 2) (8 9 1) (7 10 1) (6 7 1) (5 6 1)
 (4 5 1) (3 4 1) (2 3 1) (1 2 1) (8 1 1) (9 13 1) (13 14 1)
 (6 15 1 :UP))
(DISPLAY-COORDS-2D (44573 13552) (37428 9427) (30283 13552)
 (23139 9427) (15995 13552) (8850 9427) (1706 13552) (51717 9427)
 (58861 13552) (-5439 9427) (-12584 13552) (-5439 1177) (66006 9427)
 (73150 13552) (8850 1177))
(STRUCTURE-ATOMS C C C C C C C C C C ACP O C C O)
(OCELOT-GFP::PARENTS OH-ACYL-ACP) )
NIL)

(CPD-13700 NIL (
(APPEARS-IN-RIGHT-SIDE-OF RXN-12710)
(APPEARS-IN-LEFT-SIDE-OF RXN-12743)
(:CREATOR |ctb|)
(:CREATION-DATE 3567445646)
(SUPERATOMS COA-GROUP)
(SYNONYMS "4-BNC-CoA" "androst-4-en-3-one-17-propanoyl-CoA"
 "3-one-23,24-bisnorchol-4-en-22-yl-CoA" "pregenenone-coA")
(CREDITS AUKFG-1 SRI |caspi|)
(ATOM-CHARGES (48 -1) (39 -1) (33 -1) (31 -1))
(INCHI
 "InChI=1S/C43H66N7O18P3S/c1-23(27-8-9-28-26-7-6-24-18-25(51)10-13-42(24,4)29(26)11-14-43(27,28)5)40(56)72-17-16-45-31(52)12-15-46-38(55)35(54)41(2,3)20-65-71(62,63)68-70(60,61)64-19-30-34(67-69(57,58)59)33(53)39(66-30)50-22-49-32-36(44)47-21-48-37(32)50/h18,21-23,26-30,33-35,39,53-54H,6-17,19-20H2,1-5H3,(H,45,52)(H,46,55)(H,60,61)(H,62,63)(H2,44,47,48)(H2,57,58,59)/p-4/t23-,26-,27+,28-,29-,30+,33+,34+,35-,39+,42-,43+/m0/s1")
(COMMON-NAME "3-oxo-23,24-bisnorchol-4-en-22-oyl-CoA")
(MOLECULAR-WEIGHT 1089.98)
(STRUCTURE-BONDS (21 23 1) (20 23 1) (19 22 1) (18 21 1) (18 19 1)
 (17 20 1) (15 22 1) (14 16 1) (14 15 2) (13 23 1) (12 22 1) (11 19 1)
 (11 13 1) (10 21 1) (9 20 1) (9 10 1) (8 16 1) (8 12 1) (7 17 1)
 (6 18 1) (29 7 1) (5 15 1) (5 6 1) (16 4 2) (23 3 1 :UP) (22 2 1 :UP)
 (17 1 1 :DOWN) (19 24 1 :DOWN) (21 25 1 :DOWN) (18 26 1 :UP)
 (20 27 1 :DOWN) (7 28 2) (75 29 1) (30 34 1 :UP) (30 63 1) (31 44 1)
 (63 32 1 :DOWN) (33 53 1) (34 50 1) (45 35 2) (36 52 1) (37 57 1)
 (38 64 1) (39 55 1) (40 44 1) (41 63 1) (42 49 1) (35 43 1) (43 34 1)
 (44 36 1) (58 45 1) (46 30 1) (47 55 2) (48 55 1) (49 56 1) (50 37 2)
 (51 55 1) (41 51 1 :DOWN) (54 52 1 :UP) (53 40 1) (54 46 1) (54 41 1)
 (56 53 1) (57 43 2) (62 58 2) (59 53 2) (60 44 2) (61 62 1) (57 62 1)
 (64 65 1) (65 42 1) (66 64 2) (65 67 1 :UP) (42 68 1) (42 69 1)
 (38 70 1) (70 71 1) (71 72 1) (72 73 1) (73 74 1) (74 75 1) (72 76 2))
(DISPLAY-COORDS-2D (-73681 -41310) (-100151 -20620) (-78721 -33000)
 (-121581 0) (-93001 0) (-85861 -4120) (-60141 -36740) (-114441 -12380)
 (-66021 -20620) (-70871 -13950) (-93001 -24750) (-107291 -16500)
 (-85861 -28880) (-107291 0) (-100151 -4120) (-114441 -4120)
 (-68231 -35120) (-85861 -12380) (-93001 -16500) (-70871 -27300)
 (-78721 -16500) (-100151 -12380) (-78721 -24750) (-93001 -8250)
 (-77861 -8290) (-85861 -20630) (-62891 -29390) (-56016 -43885)
 (-54701 -30540) (17721 -7600) (17321 29624) (29021 -17003)
 (-2423 25317) (11517 -13038) (18878 -26191) (25706 21138)
 (-749 -18304) (-28522 16164) (49481 1402) (8692 21771) (29986 -2333)
 (-14256 32685) (12269 -21254) (16933 21383) (17907 -34383) (16968 616)
 (41184 -12860) (52464 -9878) (-7117 36820) (3470 -11215) (38202 -1580)
 (26371 11916) (4907 29102) (24549 3870) (45333 -5730) (1123 36432)
 (4689 -24509) (10326 -37638) (12239 32886) (16545 13142)
 (-3863 -35956) (3718 -32701) (25766 -9422) (-21383 20299)
 (-21395 28550) (-14232 16185) (-28546 32665) (-18392 39824)
 (-10121 25546) (-28510 7914) (-35648 3779) (-35637 -4471)
 (-42775 -8607) (-42763 -16856) (-49902 -20992) (-28486 -8586))
(STRUCTURE-ATOMS C C C O C C C C C C C C C C C C C C C C C C C H H H H
 O S C O O O N N O N N O O C C C P C O O O C C O C P C P O C N O O N C
 C C C O O C C C C C N C C O)
(OCELOT-GFP::PARENTS |Steroids|) )
((CREDITS AUKFG-1 IMPORTED-FROM-META 3567445646)
 (SUPERATOMS COA-GROUP REPLACES-ATOM 29)
 (SUPERATOMS COA-GROUP CONNECTED-TO 7)
 (CREDITS |caspi| CREATED 3526842653) (CREDITS SRI CREATED 3526842653)))

(|R-3-hydroxyhexanoyl-ACPs| T (
(APPEARS-IN-LEFT-SIDE-OF RXN-9520 RXN-9518)
(:CREATOR |ctb|)
(:CREATION-DATE 3567445464)
(DBLINKS (LIGAND-CPD "C05747" NIL |taltman| 3466371734 NIL NIL))
(UNMODIFIED-FORM ACP)
(SYNONYMS "a &beta;-hydroxyhexanoyl-[acp]")
(STRUCTURE-BONDS (1 2 1) (2 3 1) (3 4 1) (4 5 1) (2 6 2) (5 7 1)
 (7 8 1) (4 9 1))
(DISPLAY-COORDS-2D (-17153 -1331) (-10009 -5456) (-2864 -1331)
 (4281 -5456) (11425 -1331) (-10009 -13706) (18570 -5456) (25714 -1331)
 (4281 -13706))
(STRUCTURE-ATOMS ACP C C C C O C C O)
(COMMON-NAME "an (<i>R</i>)-3-hydroxyhexanoyl-[acp]")
(OCELOT-GFP::PARENTS OH-ACYL-ACP) )
NIL)

(CPD-13751 NIL (
(APPEARS-IN-RIGHT-SIDE-OF RXN-12743 RXN-12744)
(:CREATOR |ctb|)
(:CREATION-DATE 3567445646)
(CREDITS AUKFG-1 SRI |caspi|)
(STRUCTURE-ATOMS C C C O C C C C C C C C C C C C C C C C C C C H H H S
 C O O O N N O N N O O C C C P C O O O C C O C P C P O C N O O N C C C
 C O O C C C C C N C C O O)
(DISPLAY-COORDS-2D (-736810 -413100) (-1001510 -206200)
 (-787210 -330000) (-1215810 0) (-930010 0) (-858610 -41200)
 (-601410 -367400) (-1144410 -123800) (-660210 -206200)
 (-708710 -139500) (-930010 -247500) (-1072910 -165000)
 (-858610 -288800) (-1072910 0) (-1001510 -41200) (-1144410 -41200)
 (-682310 -351200) (-858610 -123800) (-930010 -165000)
 (-708710 -273000) (-787210 -165000) (-1001510 -123800)
 (-787210 -247500) (-930010 -82500) (-778610 -82900) (-858610 -206300)
 (-547010 -305400) (-21530 171920) (298840 -17670) (-46460 316790)
 (162820 -167120) (-99640 145380) (-176750 274890) (267280 97380)
 (-206580 65480) (-46940 -347380) (215230 401960) (187690 -53130)
 (85410 251800) (167460 -306440) (-167030 192970) (225530 20180)
 (-252550 307440) (45860 124320) (50230 401410) (132460 484190)
 (238970 -265290) (-124090 66580) (133010 319190) (190740 149250)
 (232250 -122560) (111950 173700) (132730 401690) (276810 -191990)
 (-233120 143600) (-318640 258060) (301680 -77990) (152220 58020)
 (-375020 126770) (-308930 176150) (2920 250700) (24570 -306230)
 (95960 -347590) (24690 -223730) (95840 -430090) (208610 -377950)
 (126320 -234930) (-118330 -306030) (-189830 -347170) (-261220 -305820)
 (-332730 -346960) (-404110 -305610) (-475620 -346760)
 (-261100 -223320) (-560160 -438850))
(STRUCTURE-BONDS (21 23 1) (20 23 1) (19 22 1) (18 21 1) (18 19 1)
 (17 20 2) (15 22 1) (14 16 1) (14 15 2) (13 23 1) (12 22 1) (11 19 1)
 (11 13 1) (10 21 1) (9 20 1) (9 10 1) (8 16 1) (8 12 1) (7 17 1)
 (6 18 1) (27 7 1) (5 15 1) (5 6 1) (16 4 2) (23 3 1 :UP) (22 2 1 :UP)
 (17 1 1) (19 24 1 :DOWN) (21 25 1 :DOWN) (18 26 1 :UP) (73 27 1)
 (28 32 1 :DOWN) (28 61 1) (44 28 1) (29 42 1) (61 30 1 :UP) (31 51 1)
 (32 48 1) (41 32 1) (43 33 1) (33 41 2) (34 50 1) (42 34 1) (35 55 1)
 (48 35 2) (36 62 1) (36 68 1) (37 53 1) (38 42 1) (51 38 1) (39 61 1)
 (39 49 1 :UP) (52 39 1) (40 47 1) (63 40 1) (40 66 1) (40 67 1)
 (55 41 1) (58 42 2) (56 43 2) (52 44 1) (45 53 2) (46 53 1) (47 54 1)
 (49 53 1) (52 50 1 :DOWN) (54 51 1) (57 51 2) (55 60 2) (60 56 1)
 (59 60 1) (62 63 1) (64 62 2) (63 65 1 :DOWN) (68 69 1) (69 70 1)
 (70 71 1) (70 74 2) (71 72 1) (72 73 1) (7 75 2))
(MOLECULAR-WEIGHT 1087.964)
(COMMON-NAME "3-oxo-23,24-bisnorchol-4,17(20)-dien-22-oyl-CoA")
(INCHI
 "InChI=1S/C43H64N7O18P3S/c1-23(27-8-9-28-26-7-6-24-18-25(51)10-13-42(24,4)29(26)11-14-43(27,28)5)40(56)72-17-16-45-31(52)12-15-46-38(55)35(54)41(2,3)20-65-71(62,63)68-70(60,61)64-19-30-34(67-69(57,58)59)33(53)39(66-30)50-22-49-32-36(44)47-21-48-37(32)50/h18,21-22,26,28-30,33-35,39,53-54H,6-17,19-20H2,1-5H3,(H,45,52)(H,46,55)(H,60,61)(H,62,63)(H2,44,47,48)(H2,57,58,59)/p-4/b27-23+/t26-,28-,29-,30+,33+,34+,35-,39+,42-,43+/m0/s1")
(ATOM-CHARGES (46 -1) (37 -1) (31 -1) (29 -1))
(OCELOT-GFP::PARENTS |Steroids|) )
((CREDITS AUKFG-1 IMPORTED-FROM-META 3567445646)
 (CREDITS |caspi| CREATED 3527948967) (CREDITS SRI CREATED 3527948967)))

(|R-3-hydroxylignoceroyl-ACPs| T (
(:CREATOR |ctb|)
(:CREATION-DATE 3567445464)
(STRUCTURE-BONDS (14 16 2) (1 3 1) (2 14 1) (3 4 1) (4 5 1) (5 6 1)
 (6 7 1) (7 8 1) (8 9 1) (9 10 1) (10 11 1) (11 12 1) (12 15 1)
 (13 14 1) (1 17 1) (17 18 1) (18 19 1) (19 20 1) (20 21 1) (21 22 1)
 (22 23 1) (23 24 1) (13 15 1) (15 25 1) (24 26 1) (26 27 1))
(DISPLAY-COORDS-2D (10714800 -2300) (712200 0) (9999600 -414800)
 (9285300 -2300) (8570100 -414800) (7856600 -2300) (7141400 -414800)
 (6427000 -2300) (5711800 -414800) (4997600 -2300) (4283300 -414800)
 (3568700 -2300) (2139200 -2300) (1425100 -414800) (2853600 -414800)
 (1423700 -1240500) (11428900 -414800) (12143400 -2300)
 (12858200 -414800) (13572700 -2300) (14287300 -414800)
 (15001500 -2300) (15715800 -414800) (16430401 -2300)
 (2853600 -1239800) (17144800 -414800) (17859300 -2300))
(STRUCTURE-ATOMS C ACP C C C C C C C C C C C C C O C C C C C C C C O C
 C)
(COMMON-NAME "a (R)-3-hydroxylignoceroyl-[acp]")
(OCELOT-GFP::PARENTS OH-ACYL-ACP) )
NIL)

(PUB-THOMAS11 NIL (
(:CREATOR |ctb|)
(:CREATION-DATE 3567445646)
(AUTHORS "Thomas, S. T." "VanderVen, B. C." "Sherman, D. R."
 "Russell, D. G." "Sampson, N. S.")
(TITLE
 "Pathway profiling in Mycobacterium tuberculosis: elucidation of a cholesterol-derived catabolite and the enzymes that catalyze its metabolism.")
(SOURCE "J. Biol. Chem., Epub ahead of print")
(YEAR 2011)
(PUBMED-ID "22045806")
(OCELOT-GFP::PARENTS |Publications|) )
NIL)

(|R-3-hydroxymyristoyl-ACPs| T (
(APPEARS-IN-LEFT-SIDE-OF RXN-9537 RXN-9536)
(:CREATOR |ctb|)
(:CREATION-DATE 3567445464)
(UNMODIFIED-FORM ACP)
(SYNONYMS "a &beta;-hydroxymyristoyl-[acp]"
 "an (3<i>R</i>)-3-hydroxymyristoyl-[acyl-carrier protein]"
 "an (<i>R</i>)-3-hydroxytetradecanoyl-[acyl-carrier protein]")
(STRUCTURE-BONDS (14 16 2) (1 3 1) (2 14 1) (3 4 1) (4 5 1) (5 6 1)
 (6 7 1) (7 8 1) (8 9 1) (9 10 1) (10 11 1) (11 12 1) (12 15 1)
 (13 14 1) (13 15 1) (15 17 1 :DOWN))
(DISPLAY-COORDS-2D (10712700 -2300) (711600 0) (9998100 -414800)
 (9283800 -2300) (8569100 -414800) (7855000 -2300) (7140200 -414800)
 (6425800 -2300) (5711200 -414800) (4996800 -2300) (4282400 -414800)
 (3567800 -2300) (2138900 -2300) (1424500 -414800) (2853300 -414800)
 (1423100 -1239900) (2853300 -1239800))
(STRUCTURE-ATOMS C ACP C C C C C C C C C C C C C O O)
(COMMON-NAME "an (3<i>R</i>)-3-hydroxymyristoyl-[acp]")
(OCELOT-GFP::PARENTS OH-ACYL-ACP) )
NIL)

(ANDROST4ENE NIL (
(APPEARS-IN-LEFT-SIDE-OF RXN-12714)
(APPEARS-IN-RIGHT-SIDE-OF RXN-12745)
(:CREATOR |ctb|)
(:CREATION-DATE 3567445646)
(COMMENT
 "Androstenedione is a key intermediate of microbial steroid metabolism. It is a naturally occurring steroid hormone produced in the gonad or ovary, and an immediate precursor of testosterone in males and estradiol and estrone in
females |CITS: [18329874]|.

The compound was first isolated in 1931 from a male policeman�s urine and named androsterone (andro = male, ster = sterol, one = ketone) |CITS: [Butenandt34]|. The chemical structure of androsterone was reported soon after |CITS: [Ruzicka34]|.")
(CREDITS AUKFG-1 |caspi| SRI)
(INCHI
 "InChI=1S/C19H26O2/c1-18-9-7-13(20)11-12(18)3-4-14-15-5-6-17(21)19(15,2)10-8-16(14)18/h11,14-16H,3-10H2,1-2H3/t14-,15-,16-,18-,19-/m0/s1")
(DBLINKS (PUBCHEM "45038166" NIL |ong| 3523387880 NIL NIL)
 (CHEBI "203426" NIL |taltman| 3498180761 NIL NIL)
 (LIGAND-CPD "C00280" NIL |taltman| 3459474373 NIL NIL) (CAS "63-05-8")
 (NCI "9563"))
(GIBBS-0 -14.1d0)
(MOLECULAR-WEIGHT 286.413)
(DISPLAY-COORDS-2D (-10015 -2062) (-7872 -3300) (-12158 0) (-9300 0)
 (-8586 -412) (-11444 -1238) (-6602 -2062) (-7087 -1395) (-9300 -2475)
 (-10729 -1650) (-8586 -2888) (-10729 0) (-10015 -412) (-11444 -412)
 (-6823 -3512) (-8586 -1238) (-9300 -1650) (-7087 -2730) (-7872 -1650)
 (-10015 -1238) (-7872 -2475) (-9300 -825) (-7786 -829) (-8586 -2063))
(STRUCTURE-BONDS (21 19 1) (18 21 1) (17 20 1) (19 16 1) (16 17 1)
 (18 15 2) (20 13 1) (12 14 1) (12 13 2) (21 11 1) (20 10 1) (17 9 1)
 (9 11 1) (19 8 1) (18 7 1) (7 8 1) (6 14 1) (6 10 1) (16 5 1) (4 13 1)
 (4 5 1) (14 3 2) (21 2 1 :UP) (20 1 1 :UP) (17 22 1 :DOWN)
 (19 23 1 :DOWN) (16 24 1 :UP))
(STRUCTURE-ATOMS C C O C C C C C C C C C C C O C C C C C C H H H)
(SYNONYMS "4-androstene-3,17-dione" "androstenedione")
(COMMON-NAME "androst-4-en-3,17-dione")
(OCELOT-GFP::PARENTS |3-Oxo-Delta-4-Steroids|) )
((CREDITS AUKFG-1 IMPORTED-FROM-META 3567445646)
 (CREDITS SRI REVISED 3528576918) (CREDITS |caspi| REVISED 3528576918)
 (GIBBS-0 -14.1d0 CITATIONS "GibbsGroups97")))

(|R-3-hydroxypetroselinoyl-ACPs| T (
(APPEARS-IN-LEFT-SIDE-OF RXN-9552)
(:CREATOR |ctb|)
(:CREATION-DATE 3567445464)
(STRUCTURE-BONDS (19 20 2) (16 20 1) (15 19 1) (14 18 1) (13 17 1)
 (12 16 1) (11 15 1) (10 14 1) (10 12 1) (9 13 1) (8 11 1) (7 9 1)
 (6 8 1) (5 7 1) (4 6 1) (3 5 1) (3 4 1) (2 18 2) (1 18 1) (10 21 1))
(DISPLAY-COORDS-2D (2093 3457) (2807 2219) (11492 3384) (10770 2985)
 (12198 2958) (10063 3411) (12920 3357) (9341 3012) (13627 2932)
 (4236 3044) (8634 3438) (4952 3457) (14350 3330) (3522 3457)
 (7912 3039) (5666 3044) (15057 2905) (2807 3044) (7206 3465)
 (6381 3457) (4236 2219))
(STRUCTURE-ATOMS ACP O C C C C C C C C C C C C C C C C C C O)
(COMMON-NAME "a (R)-3-hydroxypetroselinoyl-[acp]")
(OCELOT-GFP::PARENTS OH-ACYL-ACP) )
NIL)

(PUB-RUZICKA34 NIL (
(:CREATOR |ctb|)
(:CREATION-DATE 3567445646)
(AUTHORS "Ruzicka, L." "Goldberg, M.W." "Meyer, J." "Brunigger, H."
 "Eichenberger, E.")
(TITLE
 "Zur. Kenntnis der Sexualhormone II, Ueber die Synthese des Testikelhormons (Androsteron) und Steroisomers desselben durch Abbau hydrieter Sterine.")
(SOURCE "Helv. Chim. Acta. 17:1395-1406")
(YEAR 1934)
(OCELOT-GFP::PARENTS |Publications|) )
NIL)

(|R-3-hydroxystearoyl-ACPs| T (
(APPEARS-IN-LEFT-SIDE-OF RXN-9634 RXN-9633)
(:CREATOR |ctb|)
(:CREATION-DATE 3567445464)
(DBLINKS (LIGAND-CPD "C16220" NIL |taltman| 3466371734 NIL NIL))
(SYNONYMS "a (R)-3-hydroxyoctadecnoyl-[acp]")
(COMMON-NAME "a (R)-3-hydroxystearoyl-[acp]")
(STRUCTURE-BONDS (14 16 2) (1 3 1) (2 14 1) (3 4 1) (4 5 1) (5 6 1)
 (6 7 1) (7 8 1) (8 9 1) (9 10 1) (10 11 1) (11 12 1) (12 15 1)
 (13 14 1) (13 15 1) (1 17 1) (17 18 1) (18 19 1) (19 20 1) (15 21 1))
(DISPLAY-COORDS-2D (10713700 -2300) (711800 0) (9998900 -414800)
 (9284600 -2300) (8569700 -414800) (7855800 -2300) (7140800 -414800)
 (6426400 -2300) (5711600 -414800) (4997200 -2300) (4282800 -414800)
 (3568200 -2300) (2139100 -2300) (1424700 -414800) (2853500 -414800)
 (1423300 -1240100) (11428100 -414800) (12142600 -2300)
 (12857100 -414800) (13571500 -2300) (2853500 -1239800))
(STRUCTURE-ATOMS C ACP C C C C C C C C C C C C C O C C C C O)
(OCELOT-GFP::PARENTS OH-ACYL-ACP) )
NIL)

(PUB-BUTENANDT34 NIL (
(:CREATOR |ctb|)
(:CREATION-DATE 3567445646)
(AUTHORS "Butenandt, A." "Tscherning, K.")
(TITLE
 "Uber Androsteron, ein Krystallisiertes Mannliches Sexualhormon I. Isoliereng und Reindarstellung aus Mannerham.")
(SOURCE "Z. Physiol. Chem.  229:167-184")
(YEAR 1934)
(OCELOT-GFP::PARENTS |Publications|) )
NIL)

(|Di-unsaturated-acyl-ACPs| T (
(:CREATOR |ctb|)
(:CREATION-DATE 3567445464)
(COMMON-NAME "a di-unsaturated acyl-[acp]")
(OCELOT-GFP::PARENTS ACYL-ACP) )
NIL)

(CPD-13752 NIL (
(APPEARS-IN-LEFT-SIDE-OF RXN-12744 RXN-12745)
(:CREATOR |ctb|)
(:CREATION-DATE 3567445646)
(CREDITS AUKFG-1 SRI |caspi|)
(ATOM-CHARGES (46 -1) (37 -1) (31 -1) (29 -1))
(INCHI
 "InChI=1S/C43H66N7O19P3S/c1-23(43(57)14-10-28-26-7-6-24-18-25(51)8-12-41(24,4)27(26)9-13-42(28,43)5)39(56)73-17-16-45-30(52)11-15-46-37(55)34(54)40(2,3)20-66-72(63,64)69-71(61,62)65-19-29-33(68-70(58,59)60)32(53)38(67-29)50-22-49-31-35(44)47-21-48-36(31)50/h18,21-23,26-29,32-34,38,53-54,57H,6-17,19-20H2,1-5H3,(H,45,52)(H,46,55)(H,61,62)(H,63,64)(H2,44,47,48)(H2,58,59,60)/p-4/t23?,26-,27+,28+,29-,32-,33-,34+,38-,41+,42+,43?/m1/s1")
(COMMON-NAME "3-oxo-23,24-bisnorchol-4-en-17-ol-22-oyl-CoA")
(MOLECULAR-WEIGHT 1105.98)
(STRUCTURE-BONDS (21 23 1) (20 23 1) (19 22 1) (18 21 1) (18 19 1)
 (17 20 1) (15 22 1) (14 16 1) (14 15 2) (13 23 1) (12 22 1) (11 19 1)
 (11 13 1) (10 21 1) (9 20 1) (9 10 1) (8 16 1) (8 12 1) (7 17 1)
 (6 18 1) (27 7 1) (5 15 1) (5 6 1) (16 4 2) (23 3 1 :UP) (22 2 1 :UP)
 (17 1 1) (19 24 1 :DOWN) (21 25 1 :DOWN) (18 26 1 :UP) (73 27 1)
 (28 32 1 :DOWN) (28 61 1) (44 28 1) (29 42 1) (61 30 1 :UP) (31 51 1)
 (32 48 1) (41 32 1) (43 33 1) (33 41 2) (34 50 1) (42 34 1) (35 55 1)
 (48 35 2) (36 62 1) (36 68 1) (37 53 1) (38 42 1) (51 38 1) (39 61 1)
 (39 49 1 :UP) (52 39 1) (40 47 1) (63 40 1) (40 66 1) (40 67 1)
 (55 41 1) (58 42 2) (56 43 2) (52 44 1) (45 53 2) (46 53 1) (47 54 1)
 (49 53 1) (52 50 1 :DOWN) (54 51 1) (57 51 2) (55 60 2) (60 56 1)
 (59 60 1) (62 63 1) (64 62 2) (63 65 1 :DOWN) (68 69 1) (69 70 1)
 (70 71 1) (70 74 2) (71 72 1) (72 73 1) (7 75 2) (20 76 1))
(DISPLAY-COORDS-2D (-736810 -413100) (-1001510 -206200)
 (-787210 -330000) (-1215810 0) (-930010 0) (-858610 -41200)
 (-601410 -367400) (-1144410 -123800) (-660210 -206200)
 (-708710 -139500) (-930010 -247500) (-1072910 -165000)
 (-858610 -288800) (-1072910 0) (-1001510 -41200) (-1144410 -41200)
 (-682310 -351200) (-858610 -123800) (-930010 -165000)
 (-708710 -273000) (-787210 -165000) (-1001510 -123800)
 (-787210 -247500) (-930010 -82500) (-778610 -82900) (-858610 -206300)
 (-547010 -305400) (-21530 171920) (298840 -17670) (-46460 316790)
 (162820 -167120) (-99640 145380) (-176750 274890) (267280 97380)
 (-206580 65480) (-46940 -347380) (215230 401960) (187690 -53130)
 (85410 251800) (167460 -306440) (-167030 192970) (225530 20180)
 (-252550 307440) (45860 124320) (50230 401410) (132460 484190)
 (238970 -265290) (-124090 66580) (133010 319190) (190740 149250)
 (232250 -122560) (111950 173700) (132730 401690) (276810 -191990)
 (-233120 143600) (-318640 258060) (301680 -77990) (152220 58020)
 (-375020 126770) (-308930 176150) (2920 250700) (24570 -306230)
 (95960 -347590) (24690 -223730) (95840 -430090) (208610 -377950)
 (126320 -234930) (-118330 -306030) (-189830 -347170) (-261220 -305820)
 (-332730 -346960) (-404110 -305610) (-475620 -346760)
 (-261100 -223320) (-560160 -438850) (-626210 -273000))
(STRUCTURE-ATOMS C C C O C C C C C C C C C C C C C C C C C C C H H H S
 C O O O N N O N N O O C C C P C O O O C C O C P C P O C N O O N C C C
 C O O C C C C C N C C O O O)
(OCELOT-GFP::PARENTS |Steroids|) )
((CREDITS AUKFG-1 IMPORTED-FROM-META 3567445646)
 (CREDITS |caspi| CREATED 3527949682) (CREDITS SRI CREATED 3527949682)))

(|cis-cis-D11-23-3-hydroxyC42-2-ACPs| T (
(APPEARS-IN-RIGHT-SIDE-OF RXN1G-637)
(:CREATOR |ctb|)
(:CREATION-DATE 3567445464)
(COMMON-NAME "a cis,cis-delta11,23-3-hydroxyC42:2-[acp]")
(OCELOT-GFP::PARENTS |Di-unsaturated-acyl-ACPs| OH-ACYL-ACP) )
NIL)

(CPD-13888 NIL (
(APPEARS-IN-RIGHT-SIDE-OF RXN-12850)
(APPEARS-IN-LEFT-SIDE-OF RXN-12849)
(:CREATOR |ctb|)
(:CREATION-DATE 3567445646)
(CREDITS AUKFG-1 SRI |caspi|)
(STRUCTURE-ATOMS C C C C C O C C C C C C C C C C C C C C C C C C C C C
 C H H H H O)
(DISPLAY-COORDS-2D (7778 -1815) (8851 -2759) (4790 -4131) (2143 -2062)
 (4286 -3300) (0 0) (2858 0) (6688 -3054) (3572 -412) (7497 -3216)
 (6144 -3674) (714 -1238) (5556 -2062) (5071 -1395) (2858 -2475)
 (1429 -1650) (3572 -2888) (1429 0) (2143 -412) (8042 -2597) (714 -412)
 (5335 -3512) (3572 -1238) (2858 -1650) (5071 -2730) (4286 -1650)
 (2143 -1238) (4286 -2475) (2858 -825) (4372 -829) (3572 -2063)
 (5869 -2939) (9064 -3556))
(STRUCTURE-BONDS (26 28 1) (25 28 1) (24 27 1) (23 26 1) (23 24 1)
 (22 25 1) (19 27 1) (18 21 1) (18 19 2) (17 28 1) (16 27 1) (15 24 1)
 (15 17 1) (14 26 1) (13 25 1) (13 14 1) (12 21 1) (12 16 1) (11 22 1)
 (20 10 1) (9 23 1) (8 11 1) (8 10 1) (7 19 1) (7 9 1) (21 6 2)
 (28 5 1 :UP) (27 4 1 :UP) (22 3 1 :DOWN) (20 2 1) (20 1 1 :UP)
 (24 29 1 :DOWN) (26 30 1 :DOWN) (23 31 1 :UP) (25 32 1 :DOWN) (2 33 2))
(MOLECULAR-WEIGHT 398.628)
(COMMON-NAME "3-oxocholest-4-en-26-al")
(INCHI
 "InChI=1S/C27H42O2/c1-18(17-28)6-5-7-19(2)23-10-11-24-22-9-8-20-16-21(29)12-14-26(20,3)25(22)13-15-27(23,24)4/h16-19,22-25H,5-15H2,1-4H3/t18-,19+,22-,23+,24-,25-,26-,27+/m0/s1")
(OCELOT-GFP::PARENTS |Steroids|) )
((CREDITS AUKFG-1 IMPORTED-FROM-META 3567445646)
 (CREDITS |caspi| CREATED 3530375622) (CREDITS SRI CREATED 3530375622)))

(|cis-cis-D11-29-3-hydroxyC48-2-ACPs| T (
(APPEARS-IN-RIGHT-SIDE-OF RXN1G-853)
(:CREATOR |ctb|)
(:CREATION-DATE 3567445464)
(COMMON-NAME "a cis,cis-delta11,29-3-hydroxyC48:2-[acp]")
(OCELOT-GFP::PARENTS |Di-unsaturated-acyl-ACPs| OH-ACYL-ACP) )
NIL)

(CPD-13887 NIL (
(APPEARS-IN-LEFT-SIDE-OF RXN-12850)
(APPEARS-IN-RIGHT-SIDE-OF RXN-12848)
(:CREATOR |ctb|)
(:CREATION-DATE 3567445646)
(CREDITS AUKFG-1 SRI |caspi|)
(INCHI
 "InChI=1S/C27H44O2/c1-18(17-28)6-5-7-19(2)23-10-11-24-22-9-8-20-16-21(29)12-14-26(20,3)25(22)13-15-27(23,24)4/h16,18-19,22-25,28H,5-15,17H2,1-4H3/t18-,19+,22-,23+,24-,25-,26-,27+/m0/s1")
(COMMON-NAME "3-oxocholest-4-en-26-ol")
(MOLECULAR-WEIGHT 400.643)
(STRUCTURE-BONDS (26 28 1) (25 28 1) (24 27 1) (23 26 1) (23 24 1)
 (22 25 1) (19 27 1) (18 21 1) (18 19 2) (17 28 1) (16 27 1) (15 24 1)
 (15 17 1) (14 26 1) (13 25 1) (13 14 1) (12 21 1) (12 16 1) (11 22 1)
 (20 10 1) (9 23 1) (8 11 1) (8 10 1) (7 19 1) (7 9 1) (21 6 2)
 (28 5 1 :UP) (27 4 1 :UP) (22 3 1 :DOWN) (20 2 1) (20 1 1 :UP)
 (24 29 1 :DOWN) (26 30 1 :DOWN) (23 31 1 :UP) (25 32 1 :DOWN) (2 33 1))
(DISPLAY-COORDS-2D (7778 -1815) (8851 -2759) (4790 -4131) (2143 -2062)
 (4286 -3300) (0 0) (2858 0) (6688 -3054) (3572 -412) (7497 -3216)
 (6144 -3674) (714 -1238) (5556 -2062) (5071 -1395) (2858 -2475)
 (1429 -1650) (3572 -2888) (1429 0) (2143 -412) (8042 -2597) (714 -412)
 (5335 -3512) (3572 -1238) (2858 -1650) (5071 -2730) (4286 -1650)
 (2143 -1238) (4286 -2475) (2858 -825) (4372 -829) (3572 -2063)
 (5869 -2939) (9064 -3556))
(STRUCTURE-ATOMS C C C C C O C C C C C C C C C C C C C C C C C C C C C
 C H H H H O)
(OCELOT-GFP::PARENTS |Steroids|) )
((CREDITS AUKFG-1 IMPORTED-FROM-META 3567445646)
 (CREDITS |caspi| CREATED 3530375108) (CREDITS SRI CREATED 3530375108)))

(|cis-cis-D13-25-3-hydroxyC44-2-ACPs| T (
(APPEARS-IN-RIGHT-SIDE-OF RXN1G-203)
(:CREATOR |ctb|)
(:CREATION-DATE 3567445464)
(COMMON-NAME "a cis,cis-delta13,25-3-hydroxyC44:2-[acp]")
(OCELOT-GFP::PARENTS |Di-unsaturated-acyl-ACPs| OH-ACYL-ACP) )
NIL)

(CPD-323 NIL (
(APPEARS-IN-RIGHT-SIDE-OF RXN-12694)
(APPEARS-IN-LEFT-SIDE-OF RXN-12848)
(CREDITS AUKFG-1)
(:CREATOR |ctb|)
(:CREATION-DATE 3567445646)
(INCHI
 "InChI=1S/C27H44O/c1-18(2)7-6-8-19(3)23-11-12-24-22-10-9-20-17-21(28)13-15-26(20,4)25(22)14-16-27(23,24)5/h17-19,22-25H,6-16H2,1-5H3/t19-,22+,23-,24+,25+,26+,27-/m1/s1")
(HISTORY |kr-3290870141|)
(DBLINKS (PUBCHEM "91477" NIL |taltman| 3466375285 NIL NIL)
 (CHEBI "16175" NIL |taltman| 3452363487 NIL NIL)
 (LIGAND-CPD "C00599" NIL |kr| 3410284649 NIL NIL) (CAS "601-57-0"))
(COMMON-NAME "cholest-4-en-3-one")
(MOLECULAR-WEIGHT 384.644)
(STRUCTURE-BONDS (26 28 1) (25 28 1) (24 27 1) (23 26 1) (23 24 1)
 (22 25 1) (19 27 1) (18 21 1) (18 19 2) (17 28 1) (16 27 1) (15 24 1)
 (15 17 1) (14 26 1) (13 25 1) (13 14 1) (12 21 1) (12 16 1) (11 22 1)
 (10 20 1) (9 23 1) (8 11 1) (8 10 1) (7 19 1) (7 9 1) (21 6 2)
 (28 5 1 :UP) (27 4 1 :UP) (22 3 1 :DOWN) (2 20 1) (1 20 1)
 (24 29 1 :DOWN) (26 30 1 :DOWN) (23 31 1 :UP) (25 32 1 :DOWN))
(DISPLAY-COORDS-2D (7778 -1815) (8851 -2759) (4790 -4131) (2143 -2062)
 (4286 -3300) (0 0) (2858 0) (6688 -3054) (3572 -412) (7497 -3216)
 (6144 -3674) (714 -1238) (5556 -2062) (5071 -1395) (2858 -2475)
 (1429 -1650) (3572 -2888) (1429 0) (2143 -412) (8042 -2597) (714 -412)
 (5335 -3512) (3572 -1238) (2858 -1650) (5071 -2730) (4286 -1650)
 (2143 -1238) (4286 -2475) (2858 -825) (4372 -829) (3572 -2063)
 (5869 -2939))
(STRUCTURE-ATOMS C C C C C O C C C C C C C C C C C C C C C C C C C C C
 C H H H H)
(SYNONYMS "cholestenone" "4-cholesten-3-one" "4-cholestene-3-one")
(OCELOT-GFP::PARENTS |Steroids|) )
((CREDITS AUKFG-1 IMPORTED-FROM-META 3567445646)))

(|cis-cis-D13-31-3-hydroxyC50-2-ACPs| T (
(APPEARS-IN-RIGHT-SIDE-OF RXN1G-1050)
(:CREATOR |ctb|)
(:CREATION-DATE 3567445464)
(COMMON-NAME "a cis,cis-delta13,31-3-hydroxyC50:2-[acp]")
(OCELOT-GFP::PARENTS |Di-unsaturated-acyl-ACPs| OH-ACYL-ACP) )
NIL)

(CPD-13684 NIL (
(APPEARS-IN-LEFT-SIDE-OF RXN-12694)
(APPEARS-IN-RIGHT-SIDE-OF RXN-12693 RXN-12778)
(:CREATOR |ctb|)
(:CREATION-DATE 3567445646)
(CREDITS AUKFG-1 SRI |caspi|)
(COMMON-NAME "cholest-5-en-3-one")
(STRUCTURE-ATOMS C C C C C O C C C C C C C C C C C C C C C C C C C C C
 C H H H H)
(STRUCTURE-BONDS (26 28 1) (25 28 1) (24 27 1) (23 26 1) (23 24 1)
 (22 25 1) (19 27 1) (18 21 1) (18 19 1) (17 28 1) (16 27 1) (15 24 1)
 (15 17 1) (14 26 1) (13 25 1) (13 14 1) (12 21 1) (12 16 1) (11 22 1)
 (10 20 1) (9 23 1) (8 11 1) (8 10 1) (7 19 2) (7 9 1) (21 6 2)
 (28 5 1 :UP) (27 4 1 :UP) (22 3 1 :DOWN) (2 20 1) (1 20 1)
 (24 29 1 :DOWN) (26 30 1 :DOWN) (23 31 1 :UP) (25 32 1 :DOWN))
(DISPLAY-COORDS-2D (7778 -1815) (8851 -2759) (4790 -4131) (2143 -2062)
 (4286 -3300) (0 0) (2858 0) (6688 -3054) (3572 -412) (7497 -3216)
 (6144 -3674) (714 -1238) (5556 -2062) (5071 -1395) (2858 -2475)
 (1429 -1650) (3572 -2888) (1429 0) (2143 -412) (8042 -2597) (714 -412)
 (5335 -3512) (3572 -1238) (2858 -1650) (5071 -2730) (4286 -1650)
 (2143 -1238) (4286 -2475) (2858 -825) (4372 -829) (3572 -2063)
 (5869 -2939))
(MOLECULAR-WEIGHT 384.644)
(INCHI
 "InChI=1S/C27H44O/c1-18(2)7-6-8-19(3)23-11-12-24-22-10-9-20-17-21(28)13-15-26(20,4)25(22)14-16-27(23,24)5/h9,18-19,22-25H,6-8,10-17H2,1-5H3/t19-,22+,23-,24+,25+,26+,27-/m1/s1")
(OCELOT-GFP::PARENTS |3-Beta-Hydroxysterols|) )
((CREDITS AUKFG-1 IMPORTED-FROM-META 3567445646)
 (CREDITS |caspi| CREATED 3526743586) (CREDITS SRI CREATED 3526743586)))

(|cis-cis-D15-27-3-hydroxyC46-2-ACPs| T (
(APPEARS-IN-RIGHT-SIDE-OF RXN1G-481)
(:CREATOR |ctb|)
(:CREATION-DATE 3567445464)
(COMMON-NAME "a cis,cis-delta15,27-3-hydroxyC46:2-[acp]")
(OCELOT-GFP::PARENTS |Di-unsaturated-acyl-ACPs| OH-ACYL-ACP) )
NIL)

(CHOLESTEROL NIL (
(APPEARS-IN-LEFT-SIDE-OF RXN-12693 RXN-12778)
(CREDITS AUKFG-1)
(:CREATOR |ctb|)
(:CREATION-DATE 3567445646)
(COMMENT
 "Cholesterol is an important structural component of eukaryotic cell membranes. It is also a precursor of steroid hormones and bile acids. The impact of cholesterol and its regulation on human health is well known. Its role in arteriosclerosis, and drug therapy for this process, has been extensively studied (reviewed in |CITS: [10441607]|).
Nobel prizes in Physiology or Medicine were awarded to Konrad Bloch in 1963 and to M. S. Brown and J. L. Goldstein
in 1985 for their work on the metabolism and regulation of cholesterol. Several interesting historical reviews detail the discovery of cholesterol and work leading to the elucidation of its structure and function |CITS: [5319508][1519268][11111073]|.")
(SYNONYMS "5-cholestene-3&beta;-ol")
(INCHI
 "InChI=1S/C27H46O/c1-18(2)7-6-8-19(3)23-11-12-24-22-10-9-20-17-21(28)13-15-26(20,4)25(22)14-16-27(23,24)5/h9,18-19,21-25,28H,6-8,10-17H2,1-5H3/t19-,21+,22+,23-,24+,25+,26+,27-/m1/s1")
(DBLINKS (PUBCHEM "5997" NIL |ong| 3523387880 NIL NIL)
 (CHEBI "16113" NIL |fulcher| 3486240189 NIL NIL)
 (LIGAND-CPD "C00187" NIL |taltman| 3459474373 NIL NIL) (CAS "57-88-5"))
(GIBBS-0 23.5d0)
(MOLECULAR-WEIGHT 386.66)
(DISPLAY-COORDS-2D (7778 -1815) (8851 -2759) (4790 -4131) (2143 -2062)
 (4286 -3300) (0 0) (2858 0) (6688 -3054) (3572 -412) (7497 -3216)
 (6144 -3674) (714 -1238) (5556 -2062) (5071 -1395) (2858 -2475)
 (1429 -1650) (3572 -2888) (1429 0) (2143 -412) (8042 -2597) (714 -412)
 (5335 -3512) (3572 -1238) (2858 -1650) (5071 -2730) (4286 -1650)
 (2143 -1238) (4286 -2475) (2858 -825) (4372 -829) (3572 -2063)
 (5869 -2939))
(STRUCTURE-BONDS (26 28 1) (25 28 1) (24 27 1) (23 26 1) (23 24 1)
 (22 25 1) (19 27 1) (18 21 1) (18 19 1) (17 28 1) (16 27 1) (15 24 1)
 (15 17 1) (14 26 1) (13 25 1) (13 14 1) (12 21 1) (12 16 1) (11 22 1)
 (10 20 1) (9 23 1) (8 11 1) (8 10 1) (7 19 2) (7 9 1) (21 6 1 :UP)
 (28 5 1 :UP) (27 4 1 :UP) (22 3 1 :DOWN) (2 20 1) (1 20 1)
 (24 29 1 :DOWN) (26 30 1 :DOWN) (23 31 1 :UP) (25 32 1 :DOWN))
(STRUCTURE-ATOMS C C C C C O C C C C C C C C C C C C C C C C C C C C C
 C H H H H)
(COMMON-NAME "cholesterol")
(OCELOT-GFP::PARENTS |3-Beta-Hydroxysterols|) )
((CREDITS AUKFG-1 IMPORTED-FROM-META 3567445646)
 (GIBBS-0 23.5d0 CITATIONS "GibbsGroups97")))

(|cis-cis-D15-33-3-hydroxyC52-2-ACPs| T (
(APPEARS-IN-RIGHT-SIDE-OF RXN1G-1247)
(:CREATOR |ctb|)
(:CREATION-DATE 3567445464)
(COMMON-NAME "a cis,cis-delta15,33-3-hydroxyC52:2-[acp]")
(OCELOT-GFP::PARENTS |Di-unsaturated-acyl-ACPs| OH-ACYL-ACP) )
NIL)

(RXN-12778 NIL (
(IN-PATHWAY PWY-6945)
(:CREATOR |ctb|)
(:CREATION-DATE 3567445646)
(ORPHAN? :NO)
(CREDITS AUKFG-1 SRI |caspi|)
(RIGHT CPD-13684 HYDROGEN-PEROXIDE)
(LEFT OXYGEN-MOLECULE CHOLESTEROL)
(OFFICIAL-EC? NIL)
(EC-NUMBER "1.1.3.6")
(OCELOT-GFP::PARENTS EC-1.1.3 |Small-Molecule-Reactions|) )
((CREDITS AUKFG-1 IMPORTED-FROM-META 3567445646)
 (CREDITS |caspi| CREATED 3528558709) (CREDITS SRI CREATED 3528558709)))

(|cis-cis-D17-29-3-hydroxyC48-2-ACPs| T (
(APPEARS-IN-RIGHT-SIDE-OF RXN1G-717)
(:CREATOR |ctb|)
(:CREATION-DATE 3567445464)
(COMMON-NAME "a cis,cis-delta17,29-3-hydroxyC48:2-[acp]")
(OCELOT-GFP::PARENTS |Di-unsaturated-acyl-ACPs| OH-ACYL-ACP) )
NIL)

(RXN-12848 NIL (
(IN-PATHWAY PWY-6946 PWY-6945)
(:CREATOR |ctb|)
(:CREATION-DATE 3567445646)
(ORPHAN? :NO)
(COMMON-NAME "cholest-4-en-3-one C26-hydroxylase")
(CREDITS AUKFG-1 SRI |caspi|)
(RIGHT CPD-13887 WATER NAD)
(LEFT CPD-323 OXYGEN-MOLECULE NADH PROTON)
(OFFICIAL-EC? NIL)
(EC-NUMBER "1.14.13.-")
(OCELOT-GFP::PARENTS EC-1.14.13 |Small-Molecule-Reactions|) )
((CREDITS AUKFG-1 IMPORTED-FROM-META 3567445646)
 (CREDITS |caspi| CREATED 3530375215) (CREDITS SRI CREATED 3530375215)))

(|cis-cis-D17-35-3-hydroxyC54-2-ACPs| T (
(APPEARS-IN-RIGHT-SIDE-OF RXN1G-184)
(:CREATOR |ctb|)
(:CREATION-DATE 3567445464)
(COMMON-NAME "a cis,cis-delta17,35-3-hydroxyC54:2-[acp]")
(OCELOT-GFP::PARENTS |Di-unsaturated-acyl-ACPs| OH-ACYL-ACP) )
NIL)

(RXN-12849 NIL (
(IN-PATHWAY PWY-6946 PWY-6945)
(:CREATOR |ctb|)
(:CREATION-DATE 3567445646)
(ORPHAN? :NO)
(COMMON-NAME "3-oxocholest-4-en-26-al 26-oxidoreductase")
(RIGHT CPD-13689 NADH PROTON)
(LEFT CPD-13888 NAD WATER)
(OFFICIAL-EC? NIL)
(CREDITS AUKFG-1 SRI |caspi|)
(PHYSIOLOGICALLY-RELEVANT? NIL)
(EC-NUMBER "1.2.1.-")
(OCELOT-GFP::PARENTS EC-1.2.1 |Small-Molecule-Reactions|) )
((CREDITS AUKFG-1 IMPORTED-FROM-META 3567445646)
 (RIGHT PROTON COEFFICIENT 2) (CREDITS |caspi| CREATED 3530375689)
 (CREDITS SRI CREATED 3530375689)))

(|cis-cis-D19-31-3-hydroxyC50-2-ACPs| T (
(APPEARS-IN-RIGHT-SIDE-OF RXN1G-951)
(:CREATOR |ctb|)
(:CREATION-DATE 3567445464)
(COMMON-NAME "a cis,cis-delta19,31-3-hydroxyC50:2-[acp]")
(OCELOT-GFP::PARENTS |Di-unsaturated-acyl-ACPs| OH-ACYL-ACP) )
NIL)

(RXN-12850 NIL (
(IN-PATHWAY PWY-6946 PWY-6945)
(:CREATOR |ctb|)
(:CREATION-DATE 3567445646)
(COMMON-NAME "3-oxocholest-4-en-26-ol 26-dehydrogenase")
(CREDITS AUKFG-1 SRI |caspi|)
(RIGHT CPD-13888 NADH PROTON)
(LEFT CPD-13887 NAD)
(OFFICIAL-EC? NIL)
(EC-NUMBER "1.1.1.-")
(ORPHAN? :NO)
(OCELOT-GFP::PARENTS EC-1.1.1 |Small-Molecule-Reactions|) )
((CREDITS AUKFG-1 IMPORTED-FROM-META 3567445646)
 (CREDITS |caspi| CREATED 3530375944) (CREDITS SRI CREATED 3530375944)))

(|cis-cis-D19-37-3-hydroxyC56-2-ACPs| T (
(APPEARS-IN-RIGHT-SIDE-OF RXN1G-409)
(:CREATOR |ctb|)
(:CREATION-DATE 3567445464)
(COMMON-NAME "a cis,cis-delta19,37-3-hydroxy-C56:2-[acp]")
(OCELOT-GFP::PARENTS |Di-unsaturated-acyl-ACPs| OH-ACYL-ACP) )
NIL)

(RXN-12745 NIL (
(IN-PATHWAY PWY-6948 PWY-6946 PWY-6945)
(:CREATOR |ctb|)
(:CREATION-DATE 3567445646)
(RIGHT ANDROST4ENE PROPIONYL-COA)
(LEFT CPD-13752)
(COMMON-NAME "3-oxo-23,24-bisnorchol-4-en-17-ol-22-oyl-CoA lyase")
(CREDITS AUKFG-1 SRI |caspi|)
(OFFICIAL-EC? NIL)
(CANNOT-BALANCE? T)
(ORPHAN? :NO)
(EC-NUMBER "2.3.1.-")
(OCELOT-GFP::PARENTS EC-2.3.1 |Small-Molecule-Reactions|) )
((CREDITS AUKFG-1 IMPORTED-FROM-META 3567445646)
 (CREDITS |caspi| CREATED 3527950650) (CREDITS SRI CREATED 3527950650)))

(|cis-cis-D21-39-3-hydroxyC58-2-ACPs| T (
(APPEARS-IN-RIGHT-SIDE-OF RXN1G-617)
(:CREATOR |ctb|)
(:CREATION-DATE 3567445464)
(COMMON-NAME "a cis,cis-delta21,39-3-hydroxyC58:2-[acp]")
(OCELOT-GFP::PARENTS |Di-unsaturated-acyl-ACPs| OH-ACYL-ACP) )
NIL)

(RXN-12744 NIL (
(IN-PATHWAY PWY-6948 PWY-6946 PWY-6945)
(:CREATOR |ctb|)
(:CREATION-DATE 3567445646)
(ORPHAN? :NO)
(CREDITS AUKFG-1 SRI |caspi|)
(COMMON-NAME
 "3-oxo-23,24-bisnorchol-4,17(20)-dien-22-oyl-CoA hydratase")
(RIGHT CPD-13751 WATER)
(LEFT CPD-13752)
(OFFICIAL-EC? NIL)
(EC-NUMBER "4.2.1.-")
(OCELOT-GFP::PARENTS EC-4.2.1 |Small-Molecule-Reactions|) )
((CREDITS AUKFG-1 IMPORTED-FROM-META 3567445646)
 (CREDITS |caspi| CREATED 3527950565) (CREDITS SRI CREATED 3527950565)))

(|cis-cis-D5-17-3-hydroxyC36-2-ACPs| T (
(APPEARS-IN-RIGHT-SIDE-OF RXN1G-408)
(:CREATOR |ctb|)
(:CREATION-DATE 3567445464)
(COMMON-NAME "a cis,cis-delta5,17-3-hydroxyC36:2[acp]")
(OCELOT-GFP::PARENTS |Di-unsaturated-acyl-ACPs| OH-ACYL-ACP) )
NIL)

(|cis-cis-D5-23-3-hydroxyC42-2-ACPs| T (
(APPEARS-IN-RIGHT-SIDE-OF RXN1G-182)
(:CREATOR |ctb|)
(:CREATION-DATE 3567445464)
(COMMON-NAME "a cis,cis-delta5,23-3-hydroxyC42:2-[acp]")
(OCELOT-GFP::PARENTS |Di-unsaturated-acyl-ACPs| OH-ACYL-ACP) )
NIL)

(|cis-cis-D7-19-3-hydroxyC38-2-ACPs| T (
(APPEARS-IN-RIGHT-SIDE-OF RXN1G-262)
(:CREATOR |ctb|)
(:CREATION-DATE 3567445464)
(COMMON-NAME "a cis,cis-delta7,19-3-hydroxyC38:2-[acp]")
(OCELOT-GFP::PARENTS |Di-unsaturated-acyl-ACPs| OH-ACYL-ACP) )
NIL)

(|cis-cis-D7-25-3-hydroxyC44-2-ACPs| T (
(APPEARS-IN-RIGHT-SIDE-OF RXN1G-384)
(:CREATOR |ctb|)
(:CREATION-DATE 3567445464)
(COMMON-NAME "a cis,cis-delta7,25-3-hydroxyC44:2-[acp]")
(OCELOT-GFP::PARENTS |Di-unsaturated-acyl-ACPs| OH-ACYL-ACP) )
NIL)

(RXN-12743 NIL (
(IN-PATHWAY PWY-6948 PWY-6946 PWY-6945)
(:CREATOR |ctb|)
(:CREATION-DATE 3567445646)
(ORPHAN? :NO)
(CREDITS AUKFG-1 SRI |caspi|)
(COMMON-NAME
 "3-oxo-23,24-bisnorchol-4-en-22-oyl-CoA 17(20)-dehydrogenase")
(RIGHT CPD-13751 |Donor-H2|)
(LEFT CPD-13700 |Acceptor|)
(OFFICIAL-EC? NIL)
(EC-NUMBER "1.3.99.-")
(OCELOT-GFP::PARENTS EC-1.3.99 |Small-Molecule-Reactions|) )
((CREDITS AUKFG-1 IMPORTED-FROM-META 3567445646)
 (CREDITS |caspi| CREATED 3527950314) (CREDITS SRI CREATED 3527950314)))

(|cis-cis-D9-21-3-hydroxyC40-2-ACPs| T (
(APPEARS-IN-RIGHT-SIDE-OF RXN1G-252)
(:CREATOR |ctb|)
(:CREATION-DATE 3567445464)
(COMMON-NAME "a cis,cis-delta9,21-3-hydroxyC40:2-[acp]")
(OCELOT-GFP::PARENTS |Di-unsaturated-acyl-ACPs| OH-ACYL-ACP) )
NIL)

(RXN-12710 NIL (
(ENZYMATIC-REACTION ENZRXNKFG-1091)
(IN-PATHWAY PWY-6948 PWY-6946 PWY-6945)
(:CREATOR |ctb|)
(:CREATION-DATE 3567445646)
(RIGHT CPD-13700 ACETYL-COA)
(LEFT CPD-13699 CO-A)
(CREDITS AUKFG-1 SRI |caspi|)
(COMMON-NAME "acetyl-CoA C-acyltransferase")
(OFFICIAL-EC? NIL)
(CANNOT-BALANCE? NIL)
(ORPHAN? :NO)
(EC-NUMBER "2.3.1.16")
(OCELOT-GFP::PARENTS EC-2.3.1 |Small-Molecule-Reactions|) )
((CREDITS AUKFG-1 IMPORTED-FROM-META 3567445646)
 (CREDITS |caspi| CREATED 3526842831) (CREDITS SRI CREATED 3526842831)))

(|cis-cis-D9-27-3-hydroxyC46-2-ACPs| T (
(APPEARS-IN-RIGHT-SIDE-OF RXN1G-613)
(:CREATOR |ctb|)
(:CREATION-DATE 3567445464)
(COMMON-NAME "a cis,cis-delta9,27-3-hydroxyC46:2-[acp]")
(OCELOT-GFP::PARENTS |Di-unsaturated-acyl-ACPs| OH-ACYL-ACP) )
NIL)

(RXN-12709 NIL (
(IN-PATHWAY PWY-6948 PWY-6946 PWY-6945)
(:CREATOR |ctb|)
(:CREATION-DATE 3567445646)
(CREDITS AUKFG-1 SRI |caspi|)
(RIGHT CPD-13699 NADH PROTON)
(LEFT CPD-13698 NAD)
(OFFICIAL-EC? NIL)
(ORPHAN? :NO)
(:SYNONYM-SLOTS ABBREV-NAME SYNONYMS)
(:MEMBER-SORT-FN NUMBERED-CLASS-SORT-FN)
(EC-NUMBER "1.1.1.35")
(SCHEMA? T)
(OCELOT-GFP::PARENTS EC-1.1.1 |Small-Molecule-Reactions|) )
((CREDITS AUKFG-1 IMPORTED-FROM-META 3567445646)
 (CREDITS |caspi| CREATED 3526842591) (CREDITS SRI CREATED 3526842591)))

(|Trans-3-cis-11-vacceoyl-ACPs| T (
(:CREATOR |ctb|)
(:CREATION-DATE 3567445464)
(STRUCTURE-BONDS (1 2 1) (2 3 1) (3 4 1) (4 5 2) (2 6 2) (5 7 1)
 (7 8 1) (8 9 1) (9 10 1) (10 11 1) (11 12 1) (12 13 1) (13 14 2)
 (14 15 1) (15 16 1) (16 17 1) (17 18 1) (18 19 1) (19 20 1))
(DISPLAY-COORDS-2D (-38303 -3536) (-31158 -7661) (-24013 -3536)
 (-16868 -7661) (-9725 -3536) (-31158 -15911) (-2580 -7661)
 (4565 -3536) (11709 -7661) (18853 -3536) (25998 -7661) (33143 -3536)
 (40287 -7661) (48537 -7661) (56138 -2416) (63282 -6541) (70427 -2416)
 (77572 -6541) (84716 -2416) (90550 -8250))
(STRUCTURE-ATOMS ACP C C C C O C C C C C C C C C C C C C C)
(COMMENT-INTERNAL "This class was created for Feist Model.")
(COMMON-NAME "a trans-3-cis-11-vacceoyl-acyl-carrier-protein")
(OCELOT-GFP::PARENTS |Di-unsaturated-acyl-ACPs|) )
NIL)

(RXN-12708 NIL (
(IN-PATHWAY PWY-6948 PWY-6946 PWY-6945)
(:CREATOR |ctb|)
(:CREATION-DATE 3567445646)
(CREDITS AUKFG-1 SRI |caspi|)
(RIGHT CPD-13697 WATER)
(LEFT CPD-13698)
(OFFICIAL-EC? NIL)
(EC-NUMBER "4.2.1.-")
(OCELOT-GFP::PARENTS EC-4.2.1 |Small-Molecule-Reactions|) )
((CREDITS AUKFG-1 IMPORTED-FROM-META 3567445646)
 (CREDITS |caspi| CREATED 3526842415) (CREDITS SRI CREATED 3526842415)))

(|Trans-3-cis-5-dodecenoyl-ACPs| T (
(:CREATOR |ctb|)
(:CREATION-DATE 3567445464)
(STRUCTURE-BONDS (1 2 1) (2 3 1) (3 4 1) (4 5 2) (2 6 2) (5 7 1)
 (7 8 2) (8 9 1) (9 10 1) (10 11 1) (11 12 1) (12 13 1) (13 14 1))
(DISPLAY-COORDS-2D (-4979500 -1060700) (-4265000 -1473200)
 (-3550500 -1060700) (-2836100 -1473200) (-2121600 -1060700)
 (-4265000 -2298200) (-1407100 -1473200) (-582100 -1473200)
 (1300 -889900) (715700 -1302400) (1430200 -889900) (2144700 -1302400)
 (2859100 -889900) (3573600 -1302400))
(STRUCTURE-ATOMS ACP C C C C O C C C C C C C C)
(COMMENT-INTERNAL "This Compound was created for Feist Model.")
(COMMON-NAME "trans-3-cis-5-dodecenoyl-[acyl-carrier protein]")
(OCELOT-GFP::PARENTS |Di-unsaturated-acyl-ACPs|) )
NIL)

(RXN-12707 NIL (
(IN-PATHWAY PWY-6948 PWY-6946 PWY-6945)
(:CREATOR |ctb|)
(:CREATION-DATE 3567445646)
(CREDITS AUKFG-1 SRI |caspi|)
(RIGHT CPD-13697 |Donor-H2|)
(LEFT CPD-13696 |Acceptor|)
(OFFICIAL-EC? NIL)
(EC-NUMBER "1.3.99.-")
(OCELOT-GFP::PARENTS EC-1.3.99 |Small-Molecule-Reactions|) )
((CREDITS AUKFG-1 IMPORTED-FROM-META 3567445646)
 (CREDITS |caspi| CREATED 3526842193) (CREDITS SRI CREATED 3526842193)))

(|Trans-3-cis-7-myristoleoyl-ACPs| T (
(:CREATOR |ctb|)
(:CREATION-DATE 3567445464)
(STRUCTURE-BONDS (1 2 1) (2 3 1) (3 4 1) (4 5 2) (2 6 2) (5 7 1)
 (7 8 1) (8 9 1) (9 10 2) (10 11 1) (11 12 1) (12 13 1) (13 14 1)
 (14 15 1) (15 16 1))
(DISPLAY-COORDS-2D (-40955 -11196) (-33811 -15321) (-26666 -11196)
 (-19521 -15321) (-12377 -11196) (-33811 -23571) (-5232 -15321)
 (1913 -11196) (9058 -15321) (16497 -15616) (24526 -9723)
 (31670 -13848) (38815 -9723) (45960 -13848) (53104 -9723)
 (60249 -13848))
(STRUCTURE-ATOMS ACP C C C C O C C C C C C C C C C)
(COMMENT-INTERNAL "This Compound was created for Feist Model.")
(COMMON-NAME "trans-3-cis-7-myristoleoyl-[acyl-carrier protein]")
(OCELOT-GFP::PARENTS |Di-unsaturated-acyl-ACPs|) )
NIL)

(RXN-12706 NIL (
(ENZYMATIC-REACTION ENZRXNKFG-1092)
(IN-PATHWAY PWY-6948 PWY-6946 PWY-6945)
(:CREATOR |ctb|)
(:CREATION-DATE 3567445646)
(COMMON-NAME "propanoyl-CoA C-acyltransferase")
(RIGHT CPD-13696 PROPIONYL-COA)
(LEFT CPD-13695 CO-A)
(CREDITS AUKFG-1 SRI |caspi|)
(OFFICIAL-EC? NIL)
(EC-NUMBER "2.3.1.176")
(ORPHAN? :NO)
(CANNOT-BALANCE? T)
(OCELOT-GFP::PARENTS EC-2.3.1 |Small-Molecule-Reactions|) )
((CREDITS AUKFG-1 IMPORTED-FROM-META 3567445646)
 (CREDITS |caspi| CREATED 3526840567) (CREDITS SRI CREATED 3526840567)))

(|Trans-D3-cis-D5-dodecenoyl-ACPs| T (
(APPEARS-IN-LEFT-SIDE-OF RXN0-2145)
(APPEARS-IN-RIGHT-SIDE-OF RXN0-2144)
(:CREATOR |ctb|)
(:CREATION-DATE 3567445464)
(STRUCTURE-BONDS (9 10 2) (8 9 1) (7 8 2) (6 1 1) (1 2 1) (2 3 1)
 (3 4 1) (4 5 1) (5 7 1) (10 11 1) (11 12 1) (12 13 1) (12 14 2))
(DISPLAY-COORDS-2D (44570 13552) (37425 9427) (30281 13552)
 (23137 9427) (15995 13552) (51712 9427) (8850 9427) (600 9427)
 (-6545 13552) (-13690 9427) (-20834 13552) (-27978 9427)
 (-35122 13552) (-27978 1177))
(STRUCTURE-ATOMS C C C C C C C C C C C C ACP O)
(COMMON-NAME
 "a <i>trans</i>-&Delta;<sup>3</sup>-<i>cis</i>-&Delta;<sup>5</sup>-dodecenoyl-[acp]")
(OCELOT-GFP::PARENTS |Di-unsaturated-acyl-ACPs|) )
NIL)

(RXN-12705 NIL (
(IN-PATHWAY PWY-6946 PWY-6945)
(:CREATOR |ctb|)
(:CREATION-DATE 3567445646)
(CREDITS AUKFG-1 SRI |caspi|)
(COMMON-NAME "3-hydroxyacyl-CoA dehydrogenase")
(RIGHT CPD-13695 NADH PROTON)
(LEFT CPD-13694 NAD)
(OFFICIAL-EC? NIL)
(SCHEMA? T)
(EC-NUMBER "1.1.1.35")
(:MEMBER-SORT-FN NUMBERED-CLASS-SORT-FN)
(:SYNONYM-SLOTS ABBREV-NAME SYNONYMS)
(ORPHAN? :NO)
(OCELOT-GFP::PARENTS EC-1.1.1 |Small-Molecule-Reactions|) )
((CREDITS AUKFG-1 IMPORTED-FROM-META 3567445646)
 (CREDITS |caspi| CREATED 3526837094) (CREDITS SRI CREATED 3526837094)))

(|Trans-D3-cis-D7-tetradecenoyl-ACPs| T (
(APPEARS-IN-LEFT-SIDE-OF RXN-10657)
(APPEARS-IN-RIGHT-SIDE-OF RXN-10656)
(:CREATOR |ctb|)
(:CREATION-DATE 3567445464)
(STRUCTURE-BONDS (9 10 1) (8 9 1) (7 8 2) (6 1 1) (1 2 1) (2 3 1)
 (3 4 1) (4 5 1) (5 7 1) (10 11 1) (11 12 1) (12 13 2) (13 14 1)
 (14 15 1) (14 16 2))
(DISPLAY-COORDS-2D (44569 13553) (37424 9428) (30279 13553)
 (23135 9428) (15996 13553) (51708 9428) (8851 9428) (600 9428)
 (-6545 13553) (-13691 9428) (-20832 13553) (-27976 9428)
 (-35121 13553) (-42266 9428) (-49410 13553) (-42266 1178))
(STRUCTURE-ATOMS C C C C C C C C C C C C C C ACP O)
(COMMON-NAME
 "a <i>trans</i>-&Delta;<sup>3</sup>-<i>cis</i>-&Delta;<sup>7</sup>-tetradecenoyl-[acp]")
(OCELOT-GFP::PARENTS |Di-unsaturated-acyl-ACPs|) )
NIL)

(RXN-12704 NIL (
(IN-PATHWAY PWY-6946 PWY-6945)
(:CREATOR |ctb|)
(:CREATION-DATE 3567445646)
(OFFICIAL-EC? NIL)
(CREDITS AUKFG-1 SRI |caspi|)
(COMMON-NAME "cholest-4,24-dien-3,27-dione-26-CoA hydratase")
(EC-NUMBER "4.2.1.-")
(RIGHT CPD-13692 WATER)
(LEFT CPD-13694)
(OCELOT-GFP::PARENTS EC-4.2.1 |Small-Molecule-Reactions|) )
((CREDITS AUKFG-1 IMPORTED-FROM-META 3567445646)
 (CREDITS |caspi| CREATED 3526834157) (CREDITS SRI CREATED 3526834157)))

(|Trans-D3-cis-D9-hexadecenoyl-ACPs| T (
(APPEARS-IN-LEFT-SIDE-OF RXN-10661)
(APPEARS-IN-RIGHT-SIDE-OF RXN-10660)
(:CREATOR |ctb|)
(:CREATION-DATE 3567445464)
(STRUCTURE-BONDS (9 10 1) (8 9 1) (7 8 2) (6 1 1) (1 2 1) (2 3 1)
 (3 4 1) (4 5 1) (5 7 1) (10 11 1) (11 12 1) (12 13 1) (13 14 1)
 (14 15 2) (15 16 1) (16 17 1) (16 18 2))
(DISPLAY-COORDS-2D (44565 13553) (37420 9428) (30275 13553)
 (23131 9428) (15996 13553) (51700 9428) (8851 9428) (600 9428)
 (-6545 13553) (-13691 9428) (-20828 13553) (-27972 9428)
 (-35117 13553) (-42262 9428) (-49405 13553) (-56549 9428)
 (-63693 13553) (-56549 1178))
(STRUCTURE-ATOMS C C C C C C C C C C C C C C C C ACP O)
(COMMON-NAME
 "a <i>trans</i>-&Delta;<sup>3</sup>-<i>cis</i>-&Delta;<sup>9</sup>-hexadecenoyl-[acp]")
(OCELOT-GFP::PARENTS |Di-unsaturated-acyl-ACPs|) )
NIL)

(RXN-12703 NIL (
(IN-PATHWAY PWY-6946 PWY-6945)
(:CREATOR |ctb|)
(:CREATION-DATE 3567445646)
(CREDITS AUKFG-1 SRI |caspi|)
(COMMON-NAME "cholest-4-en-3,27-dione-26-CoA dehydrogenase")
(RIGHT CPD-13692 |Donor-H2|)
(LEFT CPD-13691 |Acceptor|)
(OFFICIAL-EC? NIL)
(EC-NUMBER "1.3.99.-")
(OCELOT-GFP::PARENTS EC-1.3.99 |Small-Molecule-Reactions|) )
((CREDITS AUKFG-1 IMPORTED-FROM-META 3567445646)
 (CREDITS |caspi| CREATED 3526777599) (CREDITS SRI CREATED 3526777599)))

(|cis-cis-D11-23-3-oxo-C42-2-ACPs| T (
(APPEARS-IN-LEFT-SIDE-OF RXN1G-637)
(:CREATOR |ctb|)
(:CREATION-DATE 3567445464)
(COMMON-NAME "a cis,cis-delta11,23-3-oxo-C42:2-[acp]")
(OCELOT-GFP::PARENTS |Di-unsaturated-acyl-ACPs|) )
NIL)

(RXN-12694 NIL (
(IN-PATHWAY PWY-6946 PWY-6945)
(:CREATOR |ctb|)
(:CREATION-DATE 3567445646)
(ORPHAN? :NO)
(OFFICIAL-EC? NIL)
(CREDITS AUKFG-1 SRI |caspi|)
(COMMON-NAME "cholest-5-en-3-one isomerase")
(EC-NUMBER "5.3.3.1")
(RIGHT CPD-323)
(LEFT CPD-13684)
(OCELOT-GFP::PARENTS EC-5.3.3 |Small-Molecule-Reactions|) )
((CREDITS AUKFG-1 IMPORTED-FROM-META 3567445646)
 (CREDITS |caspi| CREATED 3526743628) (CREDITS SRI CREATED 3526743628)))

(|cis-cis-D11-23-C42-2-ACPs| T (
(:CREATOR |ctb|)
(:CREATION-DATE 3567445464)
(COMMON-NAME "a cis,cis-delta11,23-C42:2-[acp]")
(OCELOT-GFP::PARENTS |Di-unsaturated-acyl-ACPs|) )
NIL)

(RXN-12693 NIL (
(IN-PATHWAY PWY-6946)
(:CREATOR |ctb|)
(:CREATION-DATE 3567445646)
(RIGHT CPD-13684 NADH PROTON)
(LEFT CHOLESTEROL NAD)
(CREDITS AUKFG-1 SRI |caspi|)
(COMMON-NAME "cholesterol dehydrogenase")
(OFFICIAL-EC? NIL)
(EC-NUMBER "1.1.1.145")
(ORPHAN? :NO)
(OCELOT-GFP::PARENTS EC-1.1.1 |Small-Molecule-Reactions|) )
((CREDITS AUKFG-1 IMPORTED-FROM-META 3567445646)
 (CREDITS |caspi| CREATED 3526742252) (CREDITS SRI CREATED 3526742252)))

(|cis-cis-D11-29-3-oxo-C48-2-ACPs| T (
(APPEARS-IN-LEFT-SIDE-OF RXN1G-853)
(:CREATOR |ctb|)
(:CREATION-DATE 3567445464)
(COMMON-NAME "a cis,cis-delta11,29-3-oxo-C48:2-[acp]")
(OCELOT-GFP::PARENTS |Di-unsaturated-acyl-ACPs|) )
NIL)

(O-31 NIL (
(CREDITED-FOR PWY-6947 PWY-6928 PWY-6944 PWY-6946 PWY-6945)
(AFFILIATES |thomas| |sampson|)
(CREDITS AUKFG-1)
(:CREATOR |ctb|)
(:CREATION-DATE 3567445646)
(ADDRESS "Stony Brook, NY 11794")
(COMMON-NAME "Stony Brook University")
(OCELOT-GFP::PARENTS |Organizations|) )
((CREDITS AUKFG-1 IMPORTED-FROM-META 3567445646)))

(|cis-cis-D11-29-C48-2-ACPs| T (
(:CREATOR |ctb|)
(:CREATION-DATE 3567445464)
(COMMON-NAME "a cis,cis-delta11,29-C48:2-[acp]")
(OCELOT-GFP::PARENTS |Di-unsaturated-acyl-ACPs|) )
NIL)

(|sampson| NIL (
(CREDITED-FOR PWY-6947 PWY-6928 PWY-6944 PWY-6946 PWY-6945)
(CREDITS AUKFG-1)
(:CREATOR |ctb|)
(:CREATION-DATE 3567445646)
(AFFILIATIONS O-31)
(LOGIN-ACCOUNT |sampson|)
(EMAIL "nicole.sampson@stonybrook.edu")
(LAST-NAME "Sampson")
(MIDDLE-NAME "S.")
(FIRST-NAME "Nicole")
(OCELOT-GFP::PARENTS |People|) )
((CREDITS AUKFG-1 IMPORTED-FROM-META 3567445646)))

(|cis-cis-D13-25-3-oxo-C44-2-ACPs| T (
(APPEARS-IN-LEFT-SIDE-OF RXN1G-203)
(:CREATOR |ctb|)
(:CREATION-DATE 3567445464)
(COMMON-NAME "a cis,cis-delta13,25-3-oxo-C44:2-[acp]")
(OCELOT-GFP::PARENTS |Di-unsaturated-acyl-ACPs|) )
NIL)

(|thomas| NIL (
(CREDITED-FOR PWY-6947 PWY-6928 PWY-6944 PWY-6946 PWY-6945)
(CREDITS AUKFG-1)
(:CREATOR |ctb|)
(:CREATION-DATE 3567445646)
(AFFILIATIONS O-31)
(LOGIN-ACCOUNT |sthomas|)
(LAST-NAME "Thomas")
(MIDDLE-NAME "T.")
(FIRST-NAME "Suzanne")
(OCELOT-GFP::PARENTS |People|) )
((CREDITS AUKFG-1 IMPORTED-FROM-META 3567445646)))

(|cis-cis-D13-25-C44-2-ACPs| T (
(:CREATOR |ctb|)
(:CREATION-DATE 3567445464)
(COMMON-NAME "a cis,cis-delta13,25-C44:2-[acp]")
(OCELOT-GFP::PARENTS |Di-unsaturated-acyl-ACPs|) )
NIL)

(PWY-6945 NIL (
(IN-PATHWAY PWY-6947 PWY-6928)
(SUPER-PATHWAYS PWY-6947 PWY-6928)
(CITATIONS ":EV-COMP-AINF:3567445646:ctb")
(:CREATOR |ctb|)
(:CREATION-DATE 3567445646)
(PATHWAY-LINKS (ANDROST4ENE PWY-6944))
(CREDITS AUKFG-1 O-31 |sampson| |thomas| SRI |caspi|)
(COMMON-NAME
 "cholesterol degradation to androstenedione I (cholesterol oxidase)")
(PREDECESSORS (RXN-12702 RXN-12849) (RXN-12849 RXN-12850)
              (RXN-12850 RXN-12848) (RXN-12848 RXN-12694)
              (RXN-12745 RXN-12744) (RXN-12744 RXN-12743)
              (RXN-12743 RXN-12710) (RXN-12694 RXN-12778)
              (RXN-12710 RXN-12709) (RXN-12709 RXN-12708)
              (RXN-12708 RXN-12707) (RXN-12707 RXN-12706)
              (RXN-12706 RXN-12705) (RXN-12705 RXN-12704)
              (RXN-12704 RXN-12703) (RXN-12703 RXN-12702))
(REACTION-LIST RXN-12849 RXN-12850 RXN-12848 RXN-12745 RXN-12744
 RXN-12743 RXN-12778 RXN-12694 RXN-12710 RXN-12709 RXN-12708 RXN-12707
 RXN-12706 RXN-12705 RXN-12704 RXN-12703 RXN-12702)
(PRIMARIES (RXN-12745 (CPD-13752) (ANDROST4ENE PROPIONYL-COA))
 (RXN-12710 NIL (CPD-13700 ACETYL-COA))
 (RXN-12706 NIL (CPD-13696 PROPIONYL-COA)))
(LAYOUT-ADVICE
 (:DONT-CONNECT-CPD (ACETYL-COA RXN-12710 RXN-12751)
  (PROPIONYL-COA RXN-12706 RXN-12712 RXN-12736)))
(OCELOT-GFP::PARENTS |Cholesterol-Degradation|) )
((CREDITS AUKFG-1 IMPORTED-FROM-META 3567445646)
 (CREDITS |caspi| CREATED 3528555325) (CREDITS SRI CREATED 3528555325)
 (CREDITS |thomas| REVIEWED 3528640968)
 (CREDITS |sampson| REVIEWED 3528640968)
 (CREDITS O-31 REVIEWED 3528640968)))

(|cis-cis-D13-31-3-oxo-C50-2-ACPs| T (
(APPEARS-IN-LEFT-SIDE-OF RXN1G-1050)
(:CREATOR |ctb|)
(:CREATION-DATE 3567445464)
(COMMON-NAME "a cis,cis-delta13,31-3-oxo-C50:2-[acp]")
(OCELOT-GFP::PARENTS |Di-unsaturated-acyl-ACPs|) )
NIL)

(PUB-ARIMA69 NIL (
(:CREATOR |ctb|)
(:CREATION-DATE 3567445646)
(AUTHORS "Arima, K." "Nagasawa, M." "Bae, M." "Tamura, G.")
(TITLE
 "Microbial transformation of sterols. I. Decomposition of cholesterol by microorganisms")
(SOURCE "Agric. BioI. Chem., 33:1636-1643")
(YEAR 1969)
(OCELOT-GFP::PARENTS |Publications|) )
NIL)

(|cis-cis-D13-31-C50-2-ACPs| T (
(:CREATOR |ctb|)
(:CREATION-DATE 3567445464)
(COMMON-NAME "a cis,cis-delta13,31-C50:2-[acp]")
(OCELOT-GFP::PARENTS |Di-unsaturated-acyl-ACPs|) )
NIL)

(PUB-MUROHISA93 NIL (
(:CREATOR |ctb|)
(:CREATION-DATE 3567445646)
(AUTHORS "Murohisa, T." "Iida, M.")
(TITLE "Microbial degradation of 19-hydroxy-sterol side chains")
(SOURCE "Journal of Fermentation and Bioengineering 75(1):13-17")
(YEAR 1993)
(OCELOT-GFP::PARENTS |Publications|) )
NIL)

(|cis-cis-D15-27-3-oxo-C46-2-ACPs| T (
(APPEARS-IN-LEFT-SIDE-OF RXN1G-481)
(:CREATOR |ctb|)
(:CREATION-DATE 3567445464)
(COMMON-NAME "a cis,cis-delta15,27-3-oxo-C46:2-[acp]")
(OCELOT-GFP::PARENTS |Di-unsaturated-acyl-ACPs|) )
NIL)

(PWY-6946 NIL (
(IN-PATHWAY PWY-6947)
(SUPER-PATHWAYS PWY-6947)
(CITATIONS ":EV-COMP-AINF:3567445646:ctb")
(:CREATOR |ctb|)
(:CREATION-DATE 3567445646)
(CREDITS AUKFG-1 O-31 |sampson| |thomas| SRI |caspi|)
(LAYOUT-ADVICE
 (:DONT-CONNECT-CPD (ACETYL-COA RXN-12710 RXN-12751)
  (PROPIONYL-COA RXN-12706 RXN-12712 RXN-12736)))
(PRIMARIES (RXN-12745 (CPD-13752) (ANDROST4ENE PROPIONYL-COA))
 (RXN-12710 NIL (CPD-13700 ACETYL-COA))
 (RXN-12706 NIL (CPD-13696 PROPIONYL-COA)))
(REACTION-LIST RXN-12848 RXN-12849 RXN-12850 RXN-12745 RXN-12744
 RXN-12743 RXN-12710 RXN-12709 RXN-12708 RXN-12707 RXN-12706 RXN-12705
 RXN-12704 RXN-12703 RXN-12702 RXN-12694 RXN-12693)
(PREDECESSORS (RXN-12702 RXN-12849) (RXN-12849 RXN-12850)
              (RXN-12850 RXN-12848) (RXN-12848 RXN-12694)
              (RXN-12745 RXN-12744) (RXN-12744 RXN-12743)
              (RXN-12743 RXN-12710) (RXN-12710 RXN-12709)
              (RXN-12709 RXN-12708) (RXN-12708 RXN-12707)
              (RXN-12707 RXN-12706) (RXN-12706 RXN-12705)
              (RXN-12705 RXN-12704) (RXN-12704 RXN-12703)
              (RXN-12703 RXN-12702) (RXN-12694 RXN-12693))
(COMMON-NAME
 "cholesterol degradation to androstenedione II (cholesterol dehydrogenase)")
(PATHWAY-LINKS (ANDROST4ENE PWY-6944))
(OCELOT-GFP::PARENTS |Cholesterol-Degradation|) )
((CREDITS AUKFG-1 IMPORTED-FROM-META 3567445646)
 (CREDITS |caspi| CREATED 3528555574) (CREDITS SRI CREATED 3528555574)
 (CREDITS |thomas| REVIEWED 3528641064)
 (CREDITS |sampson| REVIEWED 3528641064)
 (CREDITS O-31 REVIEWED 3528641064)))

(|cis-cis-D15-27-C46-2-ACPs| T (
(:CREATOR |ctb|)
(:CREATION-DATE 3567445464)
(COMMON-NAME "a cis,cis-delta15,27-C46:2-[acp]")
(OCELOT-GFP::PARENTS |Di-unsaturated-acyl-ACPs|) )
NIL)

(CPD-13704 NIL (
(APPEARS-IN-LEFT-SIDE-OF RXN-12691)
(APPEARS-IN-RIGHT-SIDE-OF RXN-12714)
(:CREATOR |ctb|)
(:CREATION-DATE 3567445647)
(CREDITS AUKFG-1 SRI |caspi|)
(COMMON-NAME "androsta-1,4-diene-3,17-dione")
(STRUCTURE-ATOMS C C O C C C C C C C C C C C O C C C C C C H H H)
(STRUCTURE-BONDS (21 19 1) (18 21 1) (17 20 1) (19 16 1) (16 17 1)
 (18 15 2) (20 13 1) (12 14 1) (12 13 2) (21 11 1) (20 10 1) (17 9 1)
 (9 11 1) (19 8 1) (18 7 1) (7 8 1) (6 14 1) (6 10 2) (16 5 1) (4 13 1)
 (4 5 1) (14 3 2) (21 2 1 :UP) (20 1 1 :UP) (17 22 1 :DOWN)
 (19 23 1 :DOWN) (16 24 1 :UP))
(DISPLAY-COORDS-2D (-10015 -2062) (-7872 -3300) (-12158 0) (-9300 0)
 (-8586 -412) (-11444 -1238) (-6602 -2062) (-7087 -1395) (-9300 -2475)
 (-10729 -1650) (-8586 -2888) (-10729 0) (-10015 -412) (-11444 -412)
 (-6823 -3512) (-8586 -1238) (-9300 -1650) (-7087 -2730) (-7872 -1650)
 (-10015 -1238) (-7872 -2475) (-9300 -825) (-7786 -829) (-8586 -2063))
(MOLECULAR-WEIGHT 284.397)
(INCHI
 "InChI=1S/C19H24O2/c1-18-9-7-13(20)11-12(18)3-4-14-15-5-6-17(21)19(15,2)10-8-16(14)18/h7,9,11,14-16H,3-6,8,10H2,1-2H3/t14-,15-,16-,18-,19-/m0/s1")
(OCELOT-GFP::PARENTS |3-Oxo-Delta-4-Steroids|) )
((CREDITS AUKFG-1 IMPORTED-FROM-META 3567445647)
 (CREDITS |caspi| CREATED 3526922840) (CREDITS SRI CREATED 3526922840)))

(|cis-cis-D15-33-3-oxo-C52-2-ACPs| T (
(APPEARS-IN-LEFT-SIDE-OF RXN1G-1247)
(:CREATOR |ctb|)
(:CREATION-DATE 3567445464)
(COMMON-NAME "a cis,cis-delta15,33-3-oxo-C52:2-[acp]")
(OCELOT-GFP::PARENTS |Di-unsaturated-acyl-ACPs|) )
NIL)

(CPD-13680 NIL (
(APPEARS-IN-RIGHT-SIDE-OF RXN-12691)
(APPEARS-IN-LEFT-SIDE-OF RXN-12715)
(:CREATOR |ctb|)
(:CREATION-DATE 3567445647)
(SYNONYMS "9&alpha;-hydroxy-1,4-androstadiene-3,17-dione")
(CREDITS AUKFG-1 SRI |caspi|)
(COMMON-NAME "9&alpha;-hydroxyandrosta-1,4-diene-3,17-dione")
(STRUCTURE-ATOMS C C C C C C C C C C C C C O H C C H C C C O C O)
(STRUCTURE-BONDS (2 1 1) (2 9 2) (1 3 1) (4 2 1) (4 7 1) (5 4 1)
 (5 10 1) (5 14 1 :DOWN) (6 5 1) (6 3 1) (16 6 1) (6 15 1 :UP) (8 7 2)
 (23 8 1) (23 9 1) (10 11 1) (17 11 1) (16 12 1) (13 12 1) (13 21 1)
 (16 17 1) (16 18 1 :DOWN) (17 21 1) (21 22 2) (23 24 2) (4 19 1 :UP)
 (17 20 1 :UP))
(DISPLAY-COORDS-2D (0 825) (-714 412) (714 412) (-714 -412) (0 -825)
 (714 -412) (-1429 -825) (-2143 -412) (-1429 825) (0 -1650) (714 -2062)
 (2214 -570) (2698 -1238) (0 0) (714 -1238) (1429 -825) (1429 -1650)
 (1429 0) (-714 -1238) (1429 -2475) (2214 -1905) (2468 -2690)
 (-2143 412) (-2858 825))
(MOLECULAR-WEIGHT 300.397)
(INCHI
 "InChI=1S/C19H24O3/c1-17-9-10-19(22)15(14(17)5-6-16(17)21)4-3-12-11-13(20)7-8-18(12,19)2/h7-8,11,14-15,22H,3-6,9-10H2,1-2H3/t14-,15-,17-,18-,19+/m0/s1")
(OCELOT-GFP::PARENTS |3-Oxo-Delta-4-Steroids|) )
((CREDITS AUKFG-1 IMPORTED-FROM-META 3567445647)
 (CREDITS |caspi| CREATED 3526672933) (CREDITS SRI CREATED 3526672933)))

(|cis-cis-D15-33-C52-2-ACPs| T (
(:CREATOR |ctb|)
(:CREATION-DATE 3567445464)
(COMMON-NAME "a cis,cis-delta15,33-C52:2-[acp]")
(OCELOT-GFP::PARENTS |Di-unsaturated-acyl-ACPs|) )
NIL)

(CPD-13708 NIL (
(APPEARS-IN-RIGHT-SIDE-OF RXN-12715)
(APPEARS-IN-LEFT-SIDE-OF RXN-12717)
(:CREATOR |ctb|)
(:CREATION-DATE 3567445647)
(COMMENT-INTERNAL
 "This structure was imported from PubChem on Feb-15-2005")
(DBLINKS (LIGAND-CPD "C04793" NIL |kr| 3410284649 NIL NIL)
 (CHEBI "15896" NIL |taltman| 3452363457 NIL NIL)
 (PUBCHEM "440483" NIL |taltman| 3466375284 NIL NIL))
(SYNONYMS "3-HSA")
(CREDITS AUKFG-1 SRI |caspi|)
(INCHI
 "InChI=1S/C19H24O3/c1-12-3-5-14(20)11-13(12)4-6-15-16-7-8-18(22)19(16,2)10-9-17(15)21/h3,5,11,15-16,20H,4,6-10H2,1-2H3/t15-,16-,19-/m0/s1")
(MOLECULAR-WEIGHT 300.397)
(DISPLAY-COORDS-2D (0 8251000) (-7141000 4120000) (7141000 4120000)
 (-7141000 -4120000) (0 -8251000) (7141000 -4120000)
 (-14292001 -8251000) (-21432000 -4120000) (-14292001 8251000)
 (0 -16502000) (7141000 -20622000) (22142000 -5701000)
 (26982998 -12381001) (7141000 -12381001) (14292001 -8251000)
 (14292001 -16502000) (14292001 0) (-7141000 -12381001)
 (14292001 -24753000) (22142000 -19052000) (24683002 -26903000)
 (-21432000 4120000) (-28583000 8251000) (0 -1000))
(STRUCTURE-BONDS (2 1 1) (2 9 1) (1 3 1) (4 2 2) (4 7 1) (5 10 1)
 (6 5 1) (6 3 1) (15 6 1) (6 14 1 :UP) (8 7 2) (22 8 1) (22 9 2)
 (10 11 1) (16 11 1) (15 12 1) (13 12 1) (13 20 1) (15 16 1)
 (15 17 1 :DOWN) (16 20 1) (20 21 2) (22 23 1) (4 18 1) (16 19 1 :UP)
 (5 24 2))
(STRUCTURE-ATOMS C C C C C C C C C C C C C H C C H C C C O C O O)
(COMMON-NAME "3-hydroxy-9,10-secoandrosta-1,3,5(10)-triene-9,17-dione")
(OCELOT-GFP::PARENTS |3-Oxo-Delta-4-Steroids|) )
((CREDITS AUKFG-1 IMPORTED-FROM-META 3567445647)
 (CREDITS |caspi| CREATED 3526931680) (CREDITS SRI CREATED 3526931680)))

(|cis-cis-D17-29-3-oxo-C48-2-ACPs| T (
(APPEARS-IN-LEFT-SIDE-OF RXN1G-717)
(:CREATOR |ctb|)
(:CREATION-DATE 3567445464)
(COMMON-NAME "a cis,cis-delta17,29-3-oxo-C48:2-[acp]")
(OCELOT-GFP::PARENTS |Di-unsaturated-acyl-ACPs|) )
NIL)

(CPD-13709 NIL (
(APPEARS-IN-RIGHT-SIDE-OF RXN-12717)
(APPEARS-IN-LEFT-SIDE-OF 1.13.11.25-RXN)
(:CREATOR |ctb|)
(:CREATION-DATE 3567445647)
(SYNONYMS "3,4-DHSA")
(CREDITS AUKFG-1 SRI |caspi|)
(COMMON-NAME
 "3,4-dihydroxy-9,10-secoandrosta-1,3,5(10)-triene-9,17-dione")
(STRUCTURE-ATOMS C C C C C C C C C C C C C H C C H C C C O C O O O)
(STRUCTURE-BONDS (2 1 1) (2 9 2) (1 3 1) (4 2 1) (4 7 2) (5 10 1)
 (6 5 1) (6 3 1) (15 6 1) (6 14 1 :UP) (8 7 1) (22 8 2) (22 9 1)
 (10 11 1) (16 11 1) (15 12 1) (13 12 1) (13 20 1) (15 16 1)
 (15 17 1 :DOWN) (16 20 1) (20 21 2) (22 23 1) (4 18 1 :UP)
 (16 19 1 :UP) (5 24 2) (9 25 1))
(DISPLAY-COORDS-2D (0 8251000) (-7141000 4120000) (7141000 4120000)
 (-7141000 -4120000) (0 -8251000) (7141000 -4120000)
 (-14292001 -8251000) (-21432000 -4120000) (-14292001 8251000)
 (0 -16502000) (7141000 -20622000) (22142000 -5701000)
 (26982998 -12381001) (7141000 -12381001) (14292001 -8251000)
 (14292001 -16502000) (14292001 0) (-7141000 -12381001)
 (14292001 -24753000) (22142000 -19052000) (24683002 -26903000)
 (-21432000 4120000) (-28583000 8251000) (0 -1000) (-14292001 16501000))
(MOLECULAR-WEIGHT 316.396)
(INCHI
 "InChI=1S/C19H24O4/c1-11-3-7-16(21)18(23)12(11)4-5-13-14-6-8-17(22)19(14,2)10-9-15(13)20/h3,7,13-14,21,23H,4-6,8-10H2,1-2H3/t13-,14-,19-/m0/s1")
(OCELOT-GFP::PARENTS |3-Oxo-Delta-4-Steroids|) )
((CREDITS AUKFG-1 IMPORTED-FROM-META 3567445647)
 (CREDITS |caspi| CREATED 3526932637) (CREDITS SRI CREATED 3526932637)))

(|cis-cis-D17-29-C48-2-ACPs| T (
(:CREATOR |ctb|)
(:CREATION-DATE 3567445464)
(COMMON-NAME "a cis,cis-delta17,29-C48:2-[acp]")
(OCELOT-GFP::PARENTS |Di-unsaturated-acyl-ACPs|) )
NIL)

(3-HYDROXY-5917-TRIOXO-45910-DISECOA NIL (
(APPEARS-IN-RIGHT-SIDE-OF 1.13.11.25-RXN)
(APPEARS-IN-LEFT-SIDE-OF RXN-12718)
(CREDITS AUKFG-1)
(:CREATOR |ctb|)
(:CREATION-DATE 3567445647)
(DBLINKS (PUBCHEM "54740345" NIL |ong| 3535722629 NIL NIL)
 (LIGAND-CPD "C04844" NIL |taltman| 3459474373 NIL NIL))
(ATOM-CHARGES (25 -1))
(INCHI
 "InChI=1S/C19H24O6/c1-11(3-6-16(22)18(24)25)14(20)7-4-12-13-5-8-17(23)19(13,2)10-9-15(12)21/h3,6,12-13,22H,4-5,7-10H2,1-2H3,(H,24,25)/p-1/b11-3+,16-6-/t12?,13-,19-/m0/s1")
(MOLECULAR-WEIGHT 347.387)
(STRUCTURE-BONDS (17 18 1) (16 17 1) (15 18 1) (14 16 1) (12 13 1)
 (11 18 1) (17 10 1) (16 9 1) (8 15 1) (8 10 1) (7 14 1) (7 11 1)
 (6 13 1) (6 9 1) (5 15 2) (4 14 2) (3 13 2) (18 2 1 :UP) (1 12 2)
 (12 19 1) (1 20 1) (20 21 2) (21 22 1) (21 23 1) (17 24 1 :DOWN)
 (22 25 1) (22 26 2))
(DISPLAY-COORDS-2D (14293000 -37125000) (42876000 -78391000)
 (35725000 -33004000) (21432000 -57757000) (53276000 -80531000)
 (28583000 -45387000) (28583000 -70129000) (55567004 -66009000)
 (35725000 -49505000) (50716000 -59327000) (35725000 -74260000)
 (21432000 -33004000) (28583000 -37125000) (28583000 -61888000)
 (50716000 -72690000) (35725000 -57757000) (42876000 -61888000)
 (42876000 -70129000) (21432000 -24754000) (7148000 -33000000)
 (3000 -37125000) (-7141000 -33000000) (3000 -45375000)
 (42876000 -53638000) (-14285001 -37125000) (-7141000 -24750000))
(STRUCTURE-ATOMS C C O O O C C C C C C C C C C C C C C C C C O H O O)
(SYNONYMS
 "8-[(3a-methyl-3,6-dioxo-2,3a,4,5,7,7a-hexahydro-1H-inden-7-yl)]- 2-hydroxy-5-methyl-6-oxo-octa-2,4-dienoic acid"
 "4,5-9,10-diseco-3-hydroxy-5,9,17-trioxoandrosta-1(10),2-diene-4-oate"
 "4,5-9,10-diseco-3-hydroxy-5,9,17-trioxoandrosta-1(10),2-diene-4-oic acid"
 "4,9-DSHA")
(COMMON-NAME
 "(1<i>E</i>,2<i>Z</i>)-3-hydroxy-5,9,17-trioxo-4,5:9,10-disecoandrosta-1 (10),2-dien-4-oate")
(OCELOT-GFP::PARENTS |Compounds|) )
((CREDITS AUKFG-1 IMPORTED-FROM-META 3567445647)))

(|cis-cis-D17-35-3-oxo-C54-2-ACPs| T (
(APPEARS-IN-LEFT-SIDE-OF RXN1G-184)
(:CREATOR |ctb|)
(:CREATION-DATE 3567445464)
(COMMON-NAME "a cis,cis-delta17,35-3-oxo-C54:2-[acp]")
(OCELOT-GFP::PARENTS |Di-unsaturated-acyl-ACPs|) )
NIL)

(CPD-13722 NIL (
(APPEARS-IN-LEFT-SIDE-OF RXN-12735)
(APPEARS-IN-RIGHT-SIDE-OF RXN-12734)
(:CREATOR |ctb|)
(:CREATION-DATE 3567445647)
(CREDITS AUKFG-1 SRI |caspi|)
(ATOM-CHARGES (8 -1))
(INCHI
 "InChI=1S/C6H10O4/c1-2-4(7)3-5(8)6(9)10/h4,7H,2-3H2,1H3,(H,9,10)/p-1")
(MOLECULAR-WEIGHT 145.135)
(STRUCTURE-BONDS (2 3 1) (1 2 1) (1 4 1) (4 5 1) (5 6 1) (5 7 2)
 (6 8 1) (6 9 2) (1 10 1))
(DISPLAY-COORDS-2D (14293000 -37125000) (21432000 -33004000)
 (28583000 -37125000) (7148000 -33000000) (3000 -37125000)
 (-7141000 -33000000) (3000 -45375000) (-14286000 -37125000)
 (-7141000 -24750000) (14293000 -45375000))
(STRUCTURE-ATOMS C C C C C C O O O O)
(COMMON-NAME "4-hydroxy-2-oxohexanoate")
(OCELOT-GFP::PARENTS |Compounds|) )
((CREDITS AUKFG-1 IMPORTED-FROM-META 3567445647)
 (CREDITS |caspi| CREATED 3527280594) (CREDITS SRI CREATED 3527280594)))

(|cis-cis-D17-35-C54-2-ACPs| T (
(:CREATOR |ctb|)
(:CREATION-DATE 3567445464)
(COMMON-NAME "a cis,cis-delta17,35-C54:2-[acp]")
(OCELOT-GFP::PARENTS |Di-unsaturated-acyl-ACPs|) )
NIL)

(CPD-13712 NIL (
(APPEARS-IN-RIGHT-SIDE-OF RXN-12718)
(APPEARS-IN-LEFT-SIDE-OF RXN-12734)
(:CREATOR |ctb|)
(:CREATION-DATE 3567445647)
(CREDITS AUKFG-1 SRI |caspi|)
(COMMON-NAME "(2<i>Z</i>,4<i>Z</i>)-2-hydroxyhexa-2,4-dienoate")
(STRUCTURE-ATOMS C C C C C O O O C)
(DISPLAY-COORDS-2D (14293000 -37125000) (21432000 -33004000)
 (7148000 -33000000) (3000 -37125000) (-7141000 -33000000)
 (3000 -45375000) (-14286000 -37125000) (-7141000 -24750000)
 (21432000 -24754000))
(STRUCTURE-BONDS (1 2 2) (1 3 1) (3 4 2) (4 5 1) (4 6 1) (5 7 1)
 (5 8 2) (2 9 1))
(MOLECULAR-WEIGHT 127.119)
(INCHI
 "InChI=1S/C6H8O3/c1-2-3-4-5(7)6(8)9/h2-4,7H,1H3,(H,8,9)/p-1/b3-2-,5-4-")
(ATOM-CHARGES (7 -1))
(OCELOT-GFP::PARENTS |Compounds|) )
((CREDITS AUKFG-1 IMPORTED-FROM-META 3567445647)
 (CREDITS |caspi| CREATED 3526935258) (CREDITS SRI CREATED 3526935258)))

(|cis-cis-D19-31-3-oxo-C50-2-ACPs| T (
(APPEARS-IN-LEFT-SIDE-OF RXN1G-951)
(:CREATOR |ctb|)
(:CREATION-DATE 3567445464)
(COMMON-NAME "a cis,cis-delta19,31-3-oxo-C50:2-[acp]")
(OCELOT-GFP::PARENTS |Di-unsaturated-acyl-ACPs|) )
NIL)

(CPD-665 NIL (
(APPEARS-IN-RIGHT-SIDE-OF RXN-12735)
(APPEARS-IN-LEFT-SIDE-OF RXN-12736)
(CREDITS AUKFG-1)
(:CREATOR |ctb|)
(:CREATION-DATE 3567445647)
(INCHI "InChI=1S/C3H6O/c1-2-3-4/h3H,2H2,1H3")
(DBLINKS (PUBCHEM "527" NIL |taltman| 3466375285 NIL NIL)
 (CHEBI "17153" NIL |taltman| 3452363543 NIL NIL)
 (LIGAND-CPD "C00479" NIL |kr| 3346617700 NIL NIL) (CAS "123-38-6"))
(COMMON-NAME "propanal")
(MOLECULAR-WEIGHT 58.08)
(STRUCTURE-BONDS (3 4 2) (2 3 1) (1 2 1))
(DISPLAY-COORDS-2D (611 -611) (683 -570) (754 -611) (825 -570))
(STRUCTURE-ATOMS C C C O)
(SYNONYMS "propionaldehyde")
(OCELOT-GFP::PARENTS |n-Alkanals|) )
((CREDITS AUKFG-1 IMPORTED-FROM-META 3567445647)))

(|cis-cis-D19-31-C50-2-ACPs| T (
(:CREATOR |ctb|)
(:CREATION-DATE 3567445464)
(COMMON-NAME "a cis,cis-delta19,31-C50:2-[acp]")
(OCELOT-GFP::PARENTS |Di-unsaturated-acyl-ACPs|) )
NIL)

(CPD-13755 NIL (
(APPEARS-IN-LEFT-SIDE-OF RXN-12747 RXN-12748)
(:CREATOR |ctb|)
(:CREATION-DATE 3567445647)
(CREDITS AUKFG-1 SRI |caspi|)
(SYNONYMS "5OH-HIP-CoA")
(COMMON-NAME
 "5-hydroxy-3-[(3a<i>S</i>,4<i>S</i>,5<i>R</i>,7a<i>S</i>)-7a-methyl-1,5-dioxo-octahydro-1<i>H</i>-inden-4-yl]propanoyl-CoA")
(STRUCTURE-ATOMS C O O O C C C C C C S C C C C C C H C O O O N N O N N
 O O C C C P C O O O C C O C P C P O C N O O N C C C C O C C C C C N C
 C O O)
(DISPLAY-COORDS-2D (4285800 -7835500) (3571700 -3298600)
 (2142400 -5773100) (5326000 -8049500) (2856500 -4536900)
 (2856500 -7010300) (5555100 -6598300) (3571700 -4948900)
 (5070000 -5930100) (3571700 -7423400) (2142400 -3298600)
 (2856500 -3711700) (2856500 -6186200) (5070000 -7266400)
 (3571700 -5773100) (4285800 -6186200) (4285800 -7010300)
 (4285800 -5361000) (-3112400 1474600) (-6316100 -421300)
 (-2863100 2923400) (-4955900 -1915800) (-2331300 1209200)
 (-1560200 2504400) (-6000500 729200) (-1261900 410200)
 (-2858300 -3718400) (-5480000 3775100) (-5204600 -775900)
 (-4181800 2273500) (-5002300 -3309000) (-1657400 1685200)
 (-5583000 -42800) (-802200 2829900) (-3786300 998600)
 (-3830000 3769600) (-4652300 4597400) (-5717400 -2897500)
 (-2086800 421200) (-4657800 2947400) (-5235100 1247900)
 (-5650200 -1470200) (-4447200 1492400) (-4655000 3772400)
 (-6095800 -2164500) (-996500 1191400) (-141300 2336100)
 (-6344500 -1024500) (-4849900 335600) (422500 1023100)
 (-238400 1516900) (-3356900 2262500) (-3573400 -3306900)
 (-4287300 -3720500) (-3574600 -2481900) (-5413800 -4024100)
 (-4590900 -2593900) (-2144400 -3304900) (-1429400 -3716300)
 (-715500 -3302800) (-400 -3714200) (713400 -3300700)
 (1428500 -3712200) (-716700 -2477800) (-4287300 -4545500))
(STRUCTURE-BONDS (16 17 1) (15 16 1) (14 17 1) (13 15 1) (11 12 1)
 (10 17 1) (16 9 1) (15 8 1 :DOWN) (7 14 1) (7 9 1) (6 13 1) (6 10 1)
 (5 12 1) (5 8 1) (4 14 2) (13 3 1 :DOWN) (2 12 2) (17 1 1 :UP)
 (16 18 1 :DOWN) (63 11 1) (19 23 1 :UP) (19 52 1) (20 33 1)
 (52 21 1 :DOWN) (22 42 1) (23 39 1) (34 24 1) (25 41 1) (26 46 1)
 (27 53 1) (28 44 1) (29 33 1) (30 52 1) (31 38 1) (24 32 2) (32 23 1)
 (33 25 1) (47 34 2) (35 19 1) (36 44 2) (37 44 1) (38 45 1) (39 26 2)
 (40 44 1) (30 40 1 :DOWN) (43 41 1 :UP) (42 29 1) (43 35 1) (43 30 1)
 (45 42 1) (46 32 1) (51 47 1) (48 42 2) (49 33 2) (50 51 1) (46 51 2)
 (53 54 1) (54 31 1) (55 53 2) (31 56 1) (31 57 1) (27 58 1) (58 59 1)
 (59 60 1) (60 61 1) (61 62 1) (62 63 1) (60 64 2) (54 65 1 :DOWN))
(MOLECULAR-WEIGHT 985.786)
(INCHI
 "InChI=1S/C34H54N7O19P3S/c1-33(2,28(47)31(48)37-11-9-23(44)36-12-13-64-24(45)7-4-18-19-5-6-22(43)34(19,3)10-8-20(18)42)15-57-63(54,55)60-62(52,53)56-14-21-27(59-61(49,50)51)26(46)32(58-21)41-17-40-25-29(35)38-16-39-30(25)41/h16-21,26-28,32,42,46-47H,4-15H2,1-3H3,(H,36,44)(H,37,48)(H,52,53)(H,54,55)(H2,35,38,39)(H2,49,50,51)/p-4/t18-,19-,20+,21+,26+,27+,28+,32+,34-/m0/s1")
(ATOM-CHARGES (37 -1) (28 -1) (22 -1) (20 -1))
(OCELOT-GFP::PARENTS |Compounds|) )
((CREDITS AUKFG-1 IMPORTED-FROM-META 3567445647)
 (CREDITS |caspi| CREATED 3527955692) (CREDITS SRI CREATED 3527955692)))

(|cis-cis-D19-37-3-oxo-C56-2-ACPs| T (
(APPEARS-IN-LEFT-SIDE-OF RXN1G-409)
(:CREATOR |ctb|)
(:CREATION-DATE 3567445464)
(COMMON-NAME "a cis,cis-delta19,37-3-oxo-C56:2-[acp]")
(OCELOT-GFP::PARENTS |Di-unsaturated-acyl-ACPs|) )
NIL)

(CPD-13756 NIL (
(APPEARS-IN-RIGHT-SIDE-OF RXN-12748 RXN-12749)
(:CREATOR |ctb|)
(:CREATION-DATE 3567445647)
(CREDITS AUKFG-1 SRI |caspi|)
(ATOM-CHARGES (37 -1) (28 -1) (22 -1) (20 -1))
(INCHI
 "InChI=1S/C34H52N7O19P3S/c1-33(2,28(47)31(48)37-11-9-23(44)36-12-13-64-24(45)7-4-18-19-5-6-22(43)34(19,3)10-8-20(18)42)15-57-63(54,55)60-62(52,53)56-14-21-27(59-61(49,50)51)26(46)32(58-21)41-17-40-25-29(35)38-16-39-30(25)41/h4,7,16-21,26-28,32,42,46-47H,5-6,8-15H2,1-3H3,(H,36,44)(H,37,48)(H,52,53)(H,54,55)(H2,35,38,39)(H2,49,50,51)/p-4/b7-4+/t18-,19-,20+,21+,26+,27+,28+,32+,34-/m0/s1")
(MOLECULAR-WEIGHT 983.77)
(STRUCTURE-BONDS (16 17 1) (15 16 1) (14 17 1) (13 15 1) (11 12 1)
 (10 17 1) (16 9 1) (15 8 1 :DOWN) (7 14 1) (7 9 1) (6 13 1) (6 10 1)
 (5 12 1) (5 8 2) (4 14 2) (13 3 1 :DOWN) (2 12 2) (17 1 1 :UP)
 (16 18 1 :DOWN) (63 11 1) (19 23 1 :UP) (19 52 1) (20 33 1)
 (52 21 1 :DOWN) (22 42 1) (23 39 1) (34 24 1) (25 41 1) (26 46 1)
 (27 53 1) (28 44 1) (29 33 1) (30 52 1) (31 38 1) (24 32 2) (32 23 1)
 (33 25 1) (47 34 2) (35 19 1) (36 44 2) (37 44 1) (38 45 1) (39 26 2)
 (40 44 1) (30 40 1 :DOWN) (43 41 1 :UP) (42 29 1) (43 35 1) (43 30 1)
 (45 42 1) (46 32 1) (51 47 1) (48 42 2) (49 33 2) (50 51 1) (46 51 2)
 (53 54 1) (54 31 1) (55 53 2) (31 56 1) (31 57 1) (27 58 1) (58 59 1)
 (59 60 1) (60 61 1) (61 62 1) (62 63 1) (60 64 2) (54 65 1 :DOWN))
(DISPLAY-COORDS-2D (4285800 -7835500) (3571700 -3298600)
 (2142400 -5773100) (5326000 -8049500) (2856500 -4536900)
 (2856500 -7010300) (5555100 -6598300) (3571700 -4948900)
 (5070000 -5930100) (3571700 -7423400) (2142400 -3298600)
 (2856500 -3711700) (2856500 -6186200) (5070000 -7266400)
 (3571700 -5773100) (4285800 -6186200) (4285800 -7010300)
 (4285800 -5361000) (-3112400 1474600) (-6316100 -421300)
 (-2863100 2923400) (-4955900 -1915800) (-2331300 1209200)
 (-1560200 2504400) (-6000500 729200) (-1261900 410200)
 (-2858300 -3718400) (-5480000 3775100) (-5204600 -775900)
 (-4181800 2273500) (-5002300 -3309000) (-1657400 1685200)
 (-5583000 -42800) (-802200 2829900) (-3786300 998600)
 (-3830000 3769600) (-4652300 4597400) (-5717400 -2897500)
 (-2086800 421200) (-4657800 2947400) (-5235100 1247900)
 (-5650200 -1470200) (-4447200 1492400) (-4655000 3772400)
 (-6095800 -2164500) (-996500 1191400) (-141300 2336100)
 (-6344500 -1024500) (-4849900 335600) (422500 1023100)
 (-238400 1516900) (-3356900 2262500) (-3573400 -3306900)
 (-4287300 -3720500) (-3574600 -2481900) (-5413800 -4024100)
 (-4590900 -2593900) (-2144400 -3304900) (-1429400 -3716300)
 (-715500 -3302800) (-400 -3714200) (713400 -3300700)
 (1428500 -3712200) (-716700 -2477800) (-4287300 -4545500))
(STRUCTURE-ATOMS C O O O C C C C C C S C C C C C C H C O O O N N O N N
 O O C C C P C O O O C C O C P C P O C N O O N C C C C O C C C C C N C
 C O O)
(COMMON-NAME
 "(2<i>E</i>)-3-[(3a<i>S</i>,4<i>S</i>,5<i>R</i>,7a<i>S</i>)-5-hydroxy-7a-methyl-1-oxo-octahydro-1<i>H</i>-inden-4-yl]prop-2-enoyl-CoA")
(OCELOT-GFP::PARENTS |Compounds|) )
((CREDITS AUKFG-1 IMPORTED-FROM-META 3567445647)
 (CREDITS |caspi| CREATED 3527955755) (CREDITS SRI CREATED 3527955755)))

(|cis-cis-D19-37-C56-2-ACPs| T (
(:CREATOR |ctb|)
(:CREATION-DATE 3567445464)
(COMMON-NAME "a cis,cis-delta19-37-C56:2-[acp]")
(OCELOT-GFP::PARENTS |Di-unsaturated-acyl-ACPs|) )
NIL)

(CPD-13757 NIL (
(APPEARS-IN-LEFT-SIDE-OF RXN-12749 RXN-12750)
(:CREATOR |ctb|)
(:CREATION-DATE 3567445647)
(CREDITS AUKFG-1 SRI |caspi|)
(COMMON-NAME
 "3-[(3a<i>S</i>,4<i>S</i>,5<i>R</i>,7a<i>S</i>)-5-hydroxy-7a-methyl-1-oxo-octahydro-1<i>H</i>-inden-4-yl]-3-hydroxypropanoyl-CoA")
(STRUCTURE-ATOMS C O O O C C C C C C S C C C C C C H C O O O N N O N N
 O O C C C P C O O O C C O C P C P O C N O O N C C C C O C C C C C N C
 C O O O)
(DISPLAY-COORDS-2D (4285800 -7835500) (3571700 -3298600)
 (2142400 -5773100) (5326000 -8049500) (2856500 -4536900)
 (2856500 -7010300) (5555100 -6598300) (3571700 -4948900)
 (5070000 -5930100) (3571700 -7423400) (2142400 -3298600)
 (2856500 -3711700) (2856500 -6186200) (5070000 -7266400)
 (3571700 -5773100) (4285800 -6186200) (4285800 -7010300)
 (4285800 -5361000) (-3112400 1474600) (-6316100 -421300)
 (-2863100 2923400) (-4955900 -1915800) (-2331300 1209200)
 (-1560200 2504400) (-6000500 729200) (-1261900 410200)
 (-2858300 -3718400) (-5480000 3775100) (-5204600 -775900)
 (-4181800 2273500) (-5002300 -3309000) (-1657400 1685200)
 (-5583000 -42800) (-802200 2829900) (-3786300 998600)
 (-3830000 3769600) (-4652300 4597400) (-5717400 -2897500)
 (-2086800 421200) (-4657800 2947400) (-5235100 1247900)
 (-5650200 -1470200) (-4447200 1492400) (-4655000 3772400)
 (-6095800 -2164500) (-996500 1191400) (-141300 2336100)
 (-6344500 -1024500) (-4849900 335600) (422500 1023100)
 (-238400 1516900) (-3356900 2262500) (-3573400 -3306900)
 (-4287300 -3720500) (-3574600 -2481900) (-5413800 -4024100)
 (-4590900 -2593900) (-2144400 -3304900) (-1429400 -3716300)
 (-715500 -3302800) (-400 -3714200) (713400 -3300700)
 (1428500 -3712200) (-716700 -2477800) (4286200 -4536400)
 (-4287300 -4545500))
(STRUCTURE-BONDS (16 17 1) (15 16 1) (14 17 1) (13 15 1) (11 12 1)
 (10 17 1) (16 9 1) (15 8 1 :DOWN) (7 14 1) (7 9 1) (6 13 1) (6 10 1)
 (5 12 1) (5 8 1) (4 14 2) (13 3 1 :DOWN) (2 12 2) (17 1 1 :UP)
 (16 18 1 :DOWN) (63 11 1) (19 23 1 :UP) (19 52 1) (20 33 1)
 (52 21 1 :DOWN) (22 42 1) (23 39 1) (34 24 1) (25 41 1) (26 46 1)
 (27 53 1) (28 44 1) (29 33 1) (30 52 1) (31 38 1) (24 32 2) (32 23 1)
 (33 25 1) (47 34 2) (35 19 1) (36 44 2) (37 44 1) (38 45 1) (39 26 2)
 (40 44 1) (30 40 1 :DOWN) (43 41 1 :UP) (42 29 1) (43 35 1) (43 30 1)
 (45 42 1) (46 32 1) (51 47 1) (48 42 2) (49 33 2) (50 51 1) (46 51 2)
 (53 54 1) (54 31 1) (55 53 2) (31 56 1) (31 57 1) (27 58 1) (58 59 1)
 (59 60 1) (60 61 1) (61 62 1) (62 63 1) (60 64 2) (8 65 1)
 (54 66 1 :DOWN))
(MOLECULAR-WEIGHT 1001.785)
(INCHI
 "InChI=1S/C34H54N7O20P3S/c1-33(2,28(48)31(49)37-9-7-22(45)36-10-11-65-23(46)12-19(43)24-17-4-5-21(44)34(17,3)8-6-18(24)42)14-58-64(55,56)61-63(53,54)57-13-20-27(60-62(50,51)52)26(47)32(59-20)41-16-40-25-29(35)38-15-39-30(25)41/h15-20,24,26-28,32,42-43,47-48H,4-14H2,1-3H3,(H,36,45)(H,37,49)(H,53,54)(H,55,56)(H2,35,38,39)(H2,50,51,52)/p-4/t17-,18+,19?,20+,24-,26+,27+,28+,32+,34-/m0/s1")
(ATOM-CHARGES (37 -1) (28 -1) (22 -1) (20 -1))
(OCELOT-GFP::PARENTS |Compounds|) )
((CREDITS AUKFG-1 IMPORTED-FROM-META 3567445647)
 (CREDITS |caspi| CREATED 3527955986) (CREDITS SRI CREATED 3527955986)))

(|cis-cis-D21-39-3-oxo-C58-2-ACPs| T (
(APPEARS-IN-LEFT-SIDE-OF RXN1G-617)
(:CREATOR |ctb|)
(:CREATION-DATE 3567445464)
(COMMON-NAME "a cis,cis-delta21,39-3-oxo-C58:2-[acp]")
(OCELOT-GFP::PARENTS |Di-unsaturated-acyl-ACPs|) )
NIL)

(CPD-13759 NIL (
(APPEARS-IN-RIGHT-SIDE-OF RXN-12751)
(:CREATOR |ctb|)
(:CREATION-DATE 3567445647)
(CREDITS AUKFG-1 SRI |caspi|)
(COMMON-NAME
 "3-[(3a<i>S</i>,4<i>S</i>,5<i>R</i>,7a<i>S</i>)-5-hydroxy-7a-methyl-1-oxo-octahydro-1<i>H</i>-indene-4-carboxylate")
(STRUCTURE-ATOMS C O O O C C C C C C C C C C H O)
(DISPLAY-COORDS-2D (4286 -7836) (2142 -5773) (5326 -8050) (2856 -4537)
 (2856 -7010) (5555 -6598) (3572 -4949) (5070 -5930) (3572 -7423)
 (2856 -6186) (5070 -7266) (3572 -5773) (4286 -6186) (4286 -7010)
 (4286 -5361) (4286 -4536))
(STRUCTURE-BONDS (13 14 1) (12 13 1) (11 14 1) (10 12 1) (9 14 1)
 (13 8 1) (12 7 1 :DOWN) (6 11 1) (6 8 1) (5 10 1) (5 9 1) (4 7 1)
 (3 11 2) (10 2 1 :DOWN) (14 1 1 :UP) (13 15 1 :DOWN) (7 16 2))
(MOLECULAR-WEIGHT 211.237)
(INCHI
 "InChI=1S/C11H16O4/c1-11-5-4-7(12)9(10(14)15)6(11)2-3-8(11)13/h6-7,9,12H,2-5H2,1H3,(H,14,15)/p-1/t6-,7+,9-,11-/m0/s1")
(ATOM-CHARGES (4 -1))
(OCELOT-GFP::PARENTS |Compounds|) )
((CREDITS AUKFG-1 IMPORTED-FROM-META 3567445647)
 (CREDITS |caspi| CREATED 3527956230) (CREDITS SRI CREATED 3527956230)))

(|cis-cis-D21-39-C58-2-ACPs| T (
(:CREATOR |ctb|)
(:CREATION-DATE 3567445464)
(COMMON-NAME "a cis,cis-delta21,39-C58:2-[acp]")
(OCELOT-GFP::PARENTS |Di-unsaturated-acyl-ACPs|) )
NIL)

(CPD-13758 NIL (
(APPEARS-IN-RIGHT-SIDE-OF RXN-12750)
(APPEARS-IN-LEFT-SIDE-OF RXN-12751)
(:CREATOR |ctb|)
(:CREATION-DATE 3567445647)
(CREDITS AUKFG-1 SRI |caspi|)
(ATOM-CHARGES (37 -1) (28 -1) (22 -1) (20 -1))
(INCHI
 "InChI=1S/C34H52N7O20P3S/c1-33(2,28(48)31(49)37-9-7-22(45)36-10-11-65-23(46)12-19(43)24-17-4-5-21(44)34(17,3)8-6-18(24)42)14-58-64(55,56)61-63(53,54)57-13-20-27(60-62(50,51)52)26(47)32(59-20)41-16-40-25-29(35)38-15-39-30(25)41/h15-18,20,24,26-28,32,42,47-48H,4-14H2,1-3H3,(H,36,45)(H,37,49)(H,53,54)(H,55,56)(H2,35,38,39)(H2,50,51,52)/p-4/t17-,18+,20+,24-,26+,27+,28+,32+,34-/m0/s1")
(MOLECULAR-WEIGHT 999.769)
(STRUCTURE-BONDS (16 17 1) (15 16 1) (14 17 1) (13 15 1) (11 12 1)
 (10 17 1) (16 9 1) (15 8 1 :DOWN) (7 14 1) (7 9 1) (6 13 1) (6 10 1)
 (5 12 1) (5 8 1) (4 14 2) (13 3 1 :DOWN) (2 12 2) (17 1 1 :UP)
 (16 18 1 :DOWN) (63 11 1) (19 23 1 :UP) (19 52 1) (20 33 1)
 (52 21 1 :DOWN) (22 42 1) (23 39 1) (34 24 1) (25 41 1) (26 46 1)
 (27 53 1) (28 44 1) (29 33 1) (30 52 1) (31 38 1) (24 32 2) (32 23 1)
 (33 25 1) (47 34 2) (35 19 1) (36 44 2) (37 44 1) (38 45 1) (39 26 2)
 (40 44 1) (30 40 1 :DOWN) (43 41 1 :UP) (42 29 1) (43 35 1) (43 30 1)
 (45 42 1) (46 32 1) (51 47 1) (48 42 2) (49 33 2) (50 51 1) (46 51 2)
 (53 54 1) (54 31 1) (55 53 2) (31 56 1) (31 57 1) (27 58 1) (58 59 1)
 (59 60 1) (60 61 1) (61 62 1) (62 63 1) (60 64 2) (8 65 2)
 (54 66 1 :DOWN))
(DISPLAY-COORDS-2D (4285800 -7835500) (3571700 -3298600)
 (2142400 -5773100) (5326000 -8049500) (2856500 -4536900)
 (2856500 -7010300) (5555100 -6598300) (3571700 -4948900)
 (5070000 -5930100) (3571700 -7423400) (2142400 -3298600)
 (2856500 -3711700) (2856500 -6186200) (5070000 -7266400)
 (3571700 -5773100) (4285800 -6186200) (4285800 -7010300)
 (4285800 -5361000) (-3112400 1474600) (-6316100 -421300)
 (-2863100 2923400) (-4955900 -1915800) (-2331300 1209200)
 (-1560200 2504400) (-6000500 729200) (-1261900 410200)
 (-2858300 -3718400) (-5480000 3775100) (-5204600 -775900)
 (-4181800 2273500) (-5002300 -3309000) (-1657400 1685200)
 (-5583000 -42800) (-802200 2829900) (-3786300 998600)
 (-3830000 3769600) (-4652300 4597400) (-5717400 -2897500)
 (-2086800 421200) (-4657800 2947400) (-5235100 1247900)
 (-5650200 -1470200) (-4447200 1492400) (-4655000 3772400)
 (-6095800 -2164500) (-996500 1191400) (-141300 2336100)
 (-6344500 -1024500) (-4849900 335600) (422500 1023100)
 (-238400 1516900) (-3356900 2262500) (-3573400 -3306900)
 (-4287300 -3720500) (-3574600 -2481900) (-5413800 -4024100)
 (-4590900 -2593900) (-2144400 -3304900) (-1429400 -3716300)
 (-715500 -3302800) (-400 -3714200) (713400 -3300700)
 (1428500 -3712200) (-716700 -2477800) (4286200 -4536400)
 (-4287300 -4545500))
(STRUCTURE-ATOMS C O O O C C C C C C S C C C C C C H C O O O N N O N N
 O O C C C P C O O O C C O C P C P O C N O O N C C C C O C C C C C N C
 C O O O)
(COMMON-NAME
 "3-[(3a<i>S</i>,4<i>S</i>,5<i>R</i>,7a<i>S</i>)-5-hydroxy-7a-methyl-1-oxo-octahydro-1<i>H</i>-inden-4-yl]-3-oxopropanoyl-CoA")
(OCELOT-GFP::PARENTS |Compounds|) )
((CREDITS AUKFG-1 IMPORTED-FROM-META 3567445647)
 (CREDITS |caspi| CREATED 3527956109) (CREDITS SRI CREATED 3527956109)))

(|cis-cis-D3-15-C34-2-ACPs| T (
(:CREATOR |ctb|)
(:CREATION-DATE 3567445464)
(STRUCTURE-BONDS (8 10 2) (1 8 1) (7 8 1) (6 11 1) (11 5 1) (5 12 1)
 (12 4 1) (4 13 1) (13 3 1) (3 14 1) (14 2 1) (7 9 1) (9 6 2) (2 15 1)
 (15 16 1) (16 17 1) (18 19 1) (19 20 1) (20 21 1) (21 22 1) (22 23 1)
 (23 24 1) (24 25 1) (25 26 1) (26 27 1) (27 28 1) (28 29 1) (29 30 1)
 (30 31 1) (31 32 1) (32 33 1) (33 34 1) (34 35 1) (35 36 1) (17 18 2))
(DISPLAY-COORDS-2D (712500 0) (9997500 -414800) (8567900 -414800)
 (7140100 -414800) (5710200 -414800) (4282800 -414800) (2138400 -2300)
 (1425400 -414800) (2852800 -414800) (1424000 -1240800) (4996700 -2300)
 (6424900 -2300) (7854700 -2300) (9282400 -2300) (9997500 -1239800)
 (10580900 -1823100) (11295200 -1410700) (12713400 -1414300)
 (13427800 -1001800) (14142300 -1414300) (14856800 -1001800)
 (15571300 -1414300) (16285601 -1001800) (17000100 -1414300)
 (17714600 -1001800) (18429000 -1414300) (19143400 -1001800)
 (19857900 -1414300) (20572300 -1001800) (21286800 -1414300)
 (22001300 -1001800) (22715700 -1414300) (23430100 -1001800)
 (24144600 -1414300) (24859100 -1001800) (25573500 -1414300))
(STRUCTURE-ATOMS ACP C C C C C C C C O C C C C C C C C C C C C C C C C
 C C C C C C C C C C)
(COMMON-NAME "a cis,cis-delta3,15-C34:2-[acp]")
(OCELOT-GFP::PARENTS |Di-unsaturated-acyl-ACPs|) )
NIL)

(RXN-12751 NIL (
(IN-PATHWAY PWY-6944)
(:CREATOR |ctb|)
(:CREATION-DATE 3567445647)
(COMMON-NAME
 "3-[(3a<i>S</i>,4<i>S</i>,5<i>R</i>,7a<i>S</i>)-5-hydroxy-7a-methyl-1-oxo-octahydro-1<i>H</i>-inden-4-yl]-3-oxopropanoyl-CoA hydrolase")
(RIGHT CPD-13759 ACETYL-COA)
(LEFT CPD-13758 WATER)
(CREDITS AUKFG-1 SRI |caspi|)
(OFFICIAL-EC? NIL)
(EC-NUMBER "3.1.2.-")
(ORPHAN? :NO)
(CANNOT-BALANCE? T)
(OCELOT-GFP::PARENTS EC-3.1.2 |Small-Molecule-Reactions|) )
((CREDITS AUKFG-1 IMPORTED-FROM-META 3567445647)
 (CREDITS |caspi| CREATED 3527958323) (CREDITS SRI CREATED 3527958323)))

(|cis-cis-D3-21-C40-2-ACPs| T (
(:CREATOR |ctb|)
(:CREATION-DATE 3567445464)
(STRUCTURE-BONDS (5 7 2) (1 5 1) (4 5 1) (3 8 1) (8 2 1) (2 9 1)
 (4 6 1) (6 3 2) (10 11 1) (12 13 1) (13 14 1) (14 15 1) (15 16 1)
 (16 17 1) (17 18 1) (18 19 1) (19 20 1) (20 21 1) (21 22 1) (22 23 1)
 (23 24 1) (24 25 1) (25 26 1) (26 27 1) (27 28 1) (28 29 1) (29 30 1)
 (11 12 2) (9 31 1) (31 32 1) (32 33 1) (33 34 1) (34 35 1) (35 36 1)
 (36 37 1) (37 38 1) (38 39 1) (39 40 1) (40 41 1) (41 42 1) (42 10 1))
(DISPLAY-COORDS-2D (-56076 -1326) (-6101 -5474) (-20374 -5474)
 (-41818 -1349) (-48947 -5474) (-34674 -5474) (-48961 -13734)
 (-13235 -1349) (1046 -1349) (88127 -19114) (95270 -14991)
 (109452 -15027) (116596 -10902) (123740 -15027) (130885 -10902)
 (138030 -15027) (145173 -10902) (152318 -15027) (159462 -10902)
 (166606 -15027) (173750 -10902) (180895 -15027) (188039 -10902)
 (195183 -15027) (202328 -10902) (209472 -15027) (216616 -10902)
 (223761 -15027) (230905 -10902) (238049 -15027) (8191 -5474)
 (15336 -1349) (22480 -5474) (29625 -1349) (36770 -5474) (43915 -1349)
 (51059 -5474) (58204 -1349) (65349 -5474) (72493 -1349) (79638 -5474)
 (79638 -13282))
(STRUCTURE-ATOMS ACP C C C C C O C C C C C C C C C C C C C C C C C C C
 C C C C C C C C C C C C C C C C)
(COMMON-NAME "a cis,cis-delta3,21-C40:2-[acp]")
(OCELOT-GFP::PARENTS |Di-unsaturated-acyl-ACPs|) )
NIL)

(RXN-12750 NIL (
(IN-PATHWAY PWY-6944)
(:CREATOR |ctb|)
(:CREATION-DATE 3567445647)
(CREDITS AUKFG-1 SRI |caspi|)
(COMMON-NAME
 "3-[(3a<i>S</i>,4<i>S</i>,5<i>R</i>,7a<i>S</i>)-5-hydroxy-7a-methyl-1-oxo-octahydro-1<i>H</i>-inden-4-yl]-3-hydroxypropanoate dehydrogenase")
(RIGHT CPD-13758 NADH PROTON)
(LEFT CPD-13757 NAD)
(OFFICIAL-EC? NIL)
(SCHEMA? T)
(EC-NUMBER "1.1.1.35")
(:MEMBER-SORT-FN NUMBERED-CLASS-SORT-FN)
(:SYNONYM-SLOTS ABBREV-NAME SYNONYMS)
(ORPHAN? :NO)
(OCELOT-GFP::PARENTS EC-1.1.1 |Small-Molecule-Reactions|) )
((CREDITS AUKFG-1 IMPORTED-FROM-META 3567445647)
 (CREDITS |caspi| CREATED 3527958073) (CREDITS SRI CREATED 3527958073)))

(|cis-cis-D5-17-3-oxo-C36-2-ACPs| T (
(APPEARS-IN-LEFT-SIDE-OF RXN1G-408)
(:CREATOR |ctb|)
(:CREATION-DATE 3567445464)
(COMMON-NAME "a cis,cis-delta5,17-3-oxo-C36:2-[acp]")
(OCELOT-GFP::PARENTS |Di-unsaturated-acyl-ACPs|) )
NIL)

(RXN-12749 NIL (
(IN-PATHWAY PWY-6944)
(:CREATOR |ctb|)
(:CREATION-DATE 3567445647)
(COMMON-NAME
 "(2<i>E</i>)-3-[(3a<i>S</i>,4<i>S</i>,5<i>R</i>,7a<i>S</i>)-5-hydroxy-7a-methyl-1-oxo-octahydro-1<i>H</i>-inden-4-yl]prop-2-enoate hydratase")
(CREDITS AUKFG-1 SRI |caspi|)
(RIGHT CPD-13756 WATER)
(LEFT CPD-13757)
(OFFICIAL-EC? NIL)
(EC-NUMBER "4.2.1.-")
(OCELOT-GFP::PARENTS EC-4.2.1 |Small-Molecule-Reactions|) )
((CREDITS AUKFG-1 IMPORTED-FROM-META 3567445647)
 (CREDITS |caspi| CREATED 3527957925) (CREDITS SRI CREATED 3527957925)))

(|cis-cis-D5-17-C36-2-ACPs| T (
(:CREATOR |ctb|)
(:CREATION-DATE 3567445464)
(COMMON-NAME "a cis,cis-delta5,17-C36:2-[acp]")
(OCELOT-GFP::PARENTS |Di-unsaturated-acyl-ACPs|) )
NIL)

(RXN-12748 NIL (
(IN-PATHWAY PWY-6944)
(:CREATOR |ctb|)
(:CREATION-DATE 3567445647)
(ORPHAN? :NO)
(COMMON-NAME
 "5-hydroxy-3-[(3a<i>S</i>,4<i>S</i>,5<i>R</i>,7a<i>S</i>)-7a-methyl-1,5-dioxo-octahydro-1<i>H</i>-inden-4-yl]propanoyl-CoA dehydrogenase")
(CREDITS AUKFG-1 SRI |caspi|)
(RIGHT CPD-13756 |Donor-H2|)
(LEFT CPD-13755 |Acceptor|)
(OFFICIAL-EC? NIL)
(EC-NUMBER "1.3.99.-")
(OCELOT-GFP::PARENTS EC-1.3.99 |Small-Molecule-Reactions|) )
((CREDITS AUKFG-1 IMPORTED-FROM-META 3567445647)
 (CREDITS |caspi| CREATED 3527957746) (CREDITS SRI CREATED 3527957746)))

(|cis-cis-D5-23-3-oxo-C42-2-ACPs| T (
(APPEARS-IN-LEFT-SIDE-OF RXN1G-182)
(:CREATOR |ctb|)
(:CREATION-DATE 3567445464)
(COMMON-NAME "a cis,cis-delta5,23-3-oxo-C42:2-[acp]")
(OCELOT-GFP::PARENTS |Di-unsaturated-acyl-ACPs|) )
NIL)

(RXN-12747 NIL (
(IN-PATHWAY PWY-6944)
(:CREATOR |ctb|)
(:CREATION-DATE 3567445647)
(RIGHT CPD-13754 NADPH PROTON)
(LEFT CPD-13755 NADP)
(COMMON-NAME
 "5-hydroxy-3-[(3a<i>S</i>,4<i>S</i>,5<i>R</i>,7a<i>S</i>)-7a-methyl-1,5-dioxo-octahydro-1<i>H</i>-inden-4-yl]propanoyl-CoA 5-dehydrogenase")
(CREDITS AUKFG-1 SRI |caspi|)
(OFFICIAL-EC? NIL)
(ORPHAN? :NO)
(EC-NUMBER "1.1.1.145")
(OCELOT-GFP::PARENTS EC-1.1.1 |Small-Molecule-Reactions|) )
((CREDITS AUKFG-1 IMPORTED-FROM-META 3567445647)
 (CREDITS |caspi| CREATED 3527957484) (CREDITS SRI CREATED 3527957484)))

(|cis-cis-D5-23-C42-2-ACPs| T (
(:CREATOR |ctb|)
(:CREATION-DATE 3567445464)
(COMMON-NAME "a cis,cis-delta5,23-C42:2-[acp]")
(OCELOT-GFP::PARENTS |Di-unsaturated-acyl-ACPs|) )
NIL)

(PUB-MICLO90 NIL (
(:CREATOR |ctb|)
(:CREATION-DATE 3567445647)
(AUTHORS "Miclo, A." "Germain, P.")
(TITLE
 "Catabolism of methylperhydroindanedione propionate by Rhodococcus equi: evidence of a MEPHIP-reductase activity")
(SOURCE "Appl. Microbiol. Biotechnol. 32:594-599")
(YEAR 1990)
(OCELOT-GFP::PARENTS |Publications|) )
NIL)

(|cis-cis-D7-19-3-oxo-C38-2-ACPs| T (
(APPEARS-IN-LEFT-SIDE-OF RXN1G-262)
(:CREATOR |ctb|)
(:CREATION-DATE 3567445464)
(COMMON-NAME "a cis,cis-delta7,19-3-oxo-C38:2-[acp]")
(OCELOT-GFP::PARENTS |Di-unsaturated-acyl-ACPs|) )
NIL)

(RXN-12736 NIL (
(IN-PATHWAY PWY-6944)
(:CREATOR |ctb|)
(:CREATION-DATE 3567445647)
(CREDITS AUKFG-1 SRI |caspi|)
(COMMON-NAME "propanal dehydrogenase (acetylating)")
(RIGHT PROPIONYL-COA NADH PROTON)
(LEFT CPD-665 CO-A NAD)
(OFFICIAL-EC? NIL)
(EC-NUMBER "1.2.1.-")
(ORPHAN? :NO)
(OCELOT-GFP::PARENTS EC-1.2.1 |Small-Molecule-Reactions|) )
((CREDITS AUKFG-1 IMPORTED-FROM-META 3567445647)
 (CREDITS |caspi| CREATED 3527281138) (CREDITS SRI CREATED 3527281138)))

(|cis-cis-D7-19-C38-2-ACPs| T (
(:CREATOR |ctb|)
(:CREATION-DATE 3567445464)
(COMMON-NAME "a cis,cis-delta7,19-C38:2-[acp]")
(OCELOT-GFP::PARENTS |Di-unsaturated-acyl-ACPs|) )
NIL)

(RXN-12734 NIL (
(IN-PATHWAY PWY-6944)
(:CREATOR |ctb|)
(:CREATION-DATE 3567445647)
(ORPHAN? :NO)
(OFFICIAL-EC? NIL)
(EC-NUMBER "4.2.1.-")
(RIGHT CPD-13722)
(LEFT CPD-13712 WATER)
(CREDITS AUKFG-1 SRI |caspi|)
(COMMON-NAME "2-hydroxyhexa-2,4-dienoate hydratase")
(OCELOT-GFP::PARENTS EC-4.2.1 |Small-Molecule-Reactions|) )
((CREDITS AUKFG-1 IMPORTED-FROM-META 3567445647)
 (CREDITS |caspi| CREATED 3527280795) (CREDITS SRI CREATED 3527280795)))

(|cis-cis-D7-25-3-oxo-C44-2-ACPs| T (
(APPEARS-IN-LEFT-SIDE-OF RXN1G-384)
(:CREATOR |ctb|)
(:CREATION-DATE 3567445464)
(COMMON-NAME "a cis,cis-delta7,25-3-oxo-C44:2-[acp]")
(OCELOT-GFP::PARENTS |Di-unsaturated-acyl-ACPs|) )
NIL)

(RXN-12735 NIL (
(IN-PATHWAY PWY-6944)
(:CREATOR |ctb|)
(:CREATION-DATE 3567445647)
(ORPHAN? :NO)
(OFFICIAL-EC? NIL)
(EC-NUMBER "4.1.3.-")
(RIGHT PYRUVATE CPD-665)
(LEFT CPD-13722)
(CREDITS AUKFG-1 SRI |caspi|)
(COMMON-NAME "4-hydroxy-2-oxohexanoate aldolase")
(OCELOT-GFP::PARENTS EC-4.1.3 |Small-Molecule-Reactions|) )
((CREDITS AUKFG-1 IMPORTED-FROM-META 3567445647)
 (CREDITS |caspi| CREATED 3527280905) (CREDITS SRI CREATED 3527280905)))

(|cis-cis-D7-25-C44-2-ACPs| T (
(:CREATOR |ctb|)
(:CREATION-DATE 3567445464)
(COMMON-NAME "a cis,cis-delta7,25-C44:2-[acp]")
(OCELOT-GFP::PARENTS |Di-unsaturated-acyl-ACPs|) )
NIL)

(RXN-12718 NIL (
(IN-PATHWAY PWY-6944)
(:CREATOR |ctb|)
(:CREATION-DATE 3567445647)
(ORPHAN? :NO)
(COMMON-NAME
 "4,5-9,10-diseco-3-hydroxy-5,9,17-trioxoandrosta-1(10),2-diene-4-oate hydrolase")
(OFFICIAL-EC? NIL)
(EC-NUMBER "3.7.1.-")
(RIGHT CPD-13711 CPD-13712 PROTON)
(LEFT 3-HYDROXY-5917-TRIOXO-45910-DISECOA WATER)
(CREDITS AUKFG-1 SRI |caspi|)
(OCELOT-GFP::PARENTS EC-3.7.1 |Small-Molecule-Reactions|) )
((CREDITS AUKFG-1 IMPORTED-FROM-META 3567445647)
 (CREDITS |caspi| CREATED 3526935405) (CREDITS SRI CREATED 3526935405)))

(|cis-cis-D9-21-3-oxo-C40-2-ACPs| T (
(APPEARS-IN-LEFT-SIDE-OF RXN1G-252)
(:CREATOR |ctb|)
(:CREATION-DATE 3567445464)
(COMMON-NAME "a cis,cis-delta9,21-3-oxo-C40:2-[acp]")
(OCELOT-GFP::PARENTS |Di-unsaturated-acyl-ACPs|) )
NIL)

(1.13.11.25-RXN NIL (
(IN-PATHWAY PWY-6944)
(CREDITS AUKFG-1)
(:CREATOR |ctb|)
(:CREATION-DATE 3567445647)
(ORPHAN? :NO)
(RIGHT PROTON 3-HYDROXY-5917-TRIOXO-45910-DISECOA)
(LEFT CPD-13709 OXYGEN-MOLECULE)
(SYSTEMATIC-NAME
 "3,4-dihydroxy-9,10-secoandrosta-1,3,5(10)-triene-9,17-dione:oxygen 4,5-oxidoreductase (decyclizing)")
(SYNONYMS "steroid 4,5-dioxygenase" "3-alkylcatechol 2,3-dioxygenase")
(COMMON-NAME
 "3,4-dihydroxy-9,10-secoandrosta-1,3,5(10)-triene-9,17-dione 4,5-dioxygenase")
(EC-NUMBER "1.13.11.25")
(OCELOT-GFP::PARENTS EC-1.13.11 |Small-Molecule-Reactions|) )
((CREDITS AUKFG-1 IMPORTED-FROM-META 3567445647)))

(|cis-cis-D9-21-C40-2-ACPs| T (
(:CREATOR |ctb|)
(:CREATION-DATE 3567445464)
(COMMON-NAME "a cis,cis-delta9,21-C40:2-[acp]")
(OCELOT-GFP::PARENTS |Di-unsaturated-acyl-ACPs|) )
NIL)

(RXN-12717 NIL (
(IN-PATHWAY PWY-6944)
(:CREATOR |ctb|)
(:CREATION-DATE 3567445647)
(ORPHAN? :NO)
(SYNONYMS "HsaA")
(SYSTEMATIC-NAME
 "3-hydroxy-9,10-secoandrosta-1,3,5(10)-triene-9,17-dione,FADH<small><sub>2</sub></small>:oxygen oxidoreductase")
(RIGHT PROTON CPD-13709 WATER FMN)
(LEFT CPD-13708 OXYGEN-MOLECULE FMNH2)
(COMMON-NAME
 "3-hydroxy-9,10-secoandrosta-1,3,5(10)-triene-9,17-dione monooxygenase")
(OFFICIAL-EC? T)
(CREDITS AUKFG-1 SRI |caspi|)
(EC-NUMBER "1.14.14.12")
(OCELOT-GFP::PARENTS EC-1.14.14 |Small-Molecule-Reactions|) )
((CREDITS AUKFG-1 IMPORTED-FROM-META 3567445647)
 (CREDITS |caspi| CREATED 3526934640) (CREDITS SRI CREATED 3526934640)))

(|cis-cis-D9-27-3-oxo-C46-2-ACPs| T (
(APPEARS-IN-LEFT-SIDE-OF RXN1G-613)
(:CREATOR |ctb|)
(:CREATION-DATE 3567445464)
(COMMON-NAME "a cis,cis-delta9,27-3-oxo-C46:2-[acp]")
(OCELOT-GFP::PARENTS |Di-unsaturated-acyl-ACPs|) )
NIL)

(RXN-12715 NIL (
(IN-PATHWAY PWY-6944)
(:CREATOR |ctb|)
(:CREATION-DATE 3567445647)
(CREDITS AUKFG-1 SRI |caspi|)
(SPONTANEOUS? T)
(RIGHT CPD-13708)
(LEFT CPD-13680)
(OCELOT-GFP::PARENTS |Small-Molecule-Reactions| |Chemical-Reactions|) )
((CREDITS AUKFG-1 IMPORTED-FROM-META 3567445647)
 (CREDITS |caspi| CREATED 3526931949) (CREDITS SRI CREATED 3526931949)))

(|cis-cis-D9-27-C46-2-ACPs| T (
(:CREATOR |ctb|)
(:CREATION-DATE 3567445464)
(COMMON-NAME "a cis,cis-delta9,27-C46:2-[acp]")
(OCELOT-GFP::PARENTS |Di-unsaturated-acyl-ACPs|) )
NIL)

(RXN-12714 NIL (
(IN-PATHWAY PWY-6944)
(:CREATOR |ctb|)
(:CREATION-DATE 3567445647)
(ORPHAN? :NO)
(COMMON-NAME "androst-4-en-3,17-dione 1-dehydrogenase")
(CREDITS AUKFG-1 SRI |caspi|)
(RIGHT CPD-13704 |Donor-H2|)
(LEFT ANDROST4ENE |Acceptor|)
(OFFICIAL-EC? NIL)
(EC-NUMBER "1.3.99.4")
(OCELOT-GFP::PARENTS EC-1.3.99 |Small-Molecule-Reactions|) )
((CREDITS AUKFG-1 IMPORTED-FROM-META 3567445647)
 (CREDITS |caspi| CREATED 3526922946) (CREDITS SRI CREATED 3526922946)))

(|trans-D2-cis-D11-melissoyl-ACPs| T (
(:CREATOR |ctb|)
(:CREATION-DATE 3567445464)
(STRUCTURE-BONDS (10 12 2) (1 3 1) (2 10 1) (7 8 1) (8 11 1) (9 10 1)
 (1 13 1) (13 14 1) (14 15 1) (15 16 1) (16 17 1) (17 18 1) (18 19 1)
 (19 20 1) (20 21 1) (21 22 1) (7 23 1) (23 6 1) (22 24 1) (24 25 1)
 (6 26 1) (26 5 1) (25 27 1) (27 28 1) (9 11 2) (5 29 1) (29 4 1)
 (4 3 2) (28 30 1) (30 31 1) (31 32 1))
(DISPLAY-COORDS-2D (10713200 -2300) (712300 0) (9997900 -414800)
 (8568200 -414800) (7140300 -414800) (5710600 -414800)
 (4282800 -414800) (3568200 -2300) (2138600 -2300) (1425200 -414800)
 (2853000 -414800) (1423800 -1240600) (11427100 -414800)
 (12141100 -2300) (12856000 -414800) (13570500 -2300)
 (14285100 -414800) (14998600 -2300) (15713000 -414800)
 (16427601 -2300) (17142100 -414800) (17856200 -2300) (4996800 -2300)
 (18570400 -414800) (19284800 -2300) (6425100 -2300) (19999300 -414800)
 (20713600 -2300) (7854700 -2300) (21428100 -414800) (22142500 -2300)
 (22857000 -414800))
(STRUCTURE-ATOMS C ACP C C C C C C C C C O C C C C C C C C C C C C C C
 C C C C C C)
(COMMON-NAME "a trans-delta2-cis-delta11-C30:2-[acp]")
(OCELOT-GFP::PARENTS |Di-unsaturated-acyl-ACPs|) )
NIL)

(RXN-12691 NIL (
(IN-PATHWAY PWY-6944)
(:CREATOR |ctb|)
(:CREATION-DATE 3567445647)
(ORPHAN? :NO)
(OFFICIAL-EC? NIL)
(COMMON-NAME "androst-dien-3,17-dione hydroxylase")
(EC-NUMBER "1.14.13.-")
(RIGHT CPD-13680 NAD WATER)
(LEFT CPD-13704 OXYGEN-MOLECULE NADH PROTON)
(CREDITS AUKFG-1 SRI |caspi|)
(OCELOT-GFP::PARENTS EC-1.14.13 |Small-Molecule-Reactions|) )
((CREDITS AUKFG-1 IMPORTED-FROM-META 3567445647)
 (CREDITS |caspi| CREATED 3526673106) (CREDITS SRI CREATED 3526673106)))

(|trans-D2-cis-D13-lacceroyl-ACPs| T (
(:CREATOR |ctb|)
(:CREATION-DATE 3567445464)
(STRUCTURE-BONDS (9 11 2) (1 9 1) (6 7 1) (7 10 1) (8 9 1) (12 13 1)
 (13 14 1) (14 15 1) (15 16 1) (16 17 1) (17 18 1) (18 19 1) (19 20 1)
 (20 21 1) (6 22 1) (22 5 1) (21 23 1) (23 24 1) (5 25 1) (25 4 1)
 (24 26 1) (26 27 1) (8 10 2) (4 28 1) (28 3 1) (27 29 1) (29 30 1)
 (3 31 1) (31 2 1) (2 12 2) (30 32 1) (32 33 1) (33 34 1))
(DISPLAY-COORDS-2D (712300 0) (9997600 -414800) (8567900 -414800)
 (7140100 -414800) (5710400 -414800) (4282700 -414800) (3568100 -2300)
 (2138500 -2300) (1425200 -414800) (2852900 -414800) (1423800 -1240600)
 (11426700 -414800) (12140700 -2300) (12855600 -414800)
 (13570100 -2300) (14284700 -414800) (14998100 -2300)
 (15712500 -414800) (16427099 -2300) (17141600 -414800)
 (17855700 -2300) (4996600 -2300) (18569700 -414800) (19284200 -2300)
 (6424900 -2300) (19998700 -414800) (20713000 -2300) (7854500 -2300)
 (21427400 -414800) (22141800 -2300) (9282400 -2300) (22856300 -414800)
 (23570700 -2300) (24285200 -414800))
(STRUCTURE-ATOMS ACP C C C C C C C C C O C C C C C C C C C C C C C C C
 C C C C C C C C)
(COMMON-NAME "a trans-delta2-cis-delta13-C32:2-[acp]")
(OCELOT-GFP::PARENTS |Di-unsaturated-acyl-ACPs|) )
NIL)

(PWY-6944 NIL (
(IN-PATHWAY PWY-6947 PWY-6928)
(SUPER-PATHWAYS PWY-6947 PWY-6928)
(CITATIONS ":EV-COMP-AINF:3567445647:ctb")
(:CREATOR |ctb|)
(:CREATION-DATE 3567445647)
(CREDITS AUKFG-1 |thomas| O-31 |sampson| SRI |caspi|)
(LAYOUT-ADVICE
 (:DONT-CONNECT-CPD (PROPIONYL-COA RXN-12706 RXN-12712 RXN-12736)))
(PRIMARIES (RXN-12718 NIL (CPD-13711 CPD-13712))
 (RXN-12735 NIL (PYRUVATE CPD-665)) (RXN-12736 NIL (PROPIONYL-COA))
 (RXN-12691 (CPD-13704) (CPD-13680)))
(REACTION-LIST RXN-12751 RXN-12750 RXN-12749 RXN-12748 RXN-12747
 RXN-12746 RXN-12736 RXN-12734 RXN-12735 RXN-12718 1.13.11.25-RXN
 RXN-12717 RXN-12715 RXN-12714 RXN-12691)
(PREDECESSORS (RXN-12751 RXN-12750) (RXN-12750 RXN-12749)
              (RXN-12749 RXN-12748) (RXN-12748 RXN-12747)
              (RXN-12747 RXN-12746) (RXN-12746 RXN-12718)
              (RXN-12736 RXN-12735) (RXN-12735 RXN-12734)
              (RXN-12734 RXN-12718) (RXN-12718 1.13.11.25-RXN)
              (1.13.11.25-RXN RXN-12717) (RXN-12717 RXN-12715)
              (RXN-12715 RXN-12691) (RXN-12691 RXN-12714))
(COMMON-NAME "androstenedione degradation")
(OCELOT-GFP::PARENTS |Steroids-Degradation|) )
((CREDITS AUKFG-1 IMPORTED-FROM-META 3567445647)
 (CREDITS |caspi| CREATED 3528555117) (CREDITS SRI CREATED 3528555117)
 (CREDITS |sampson| REVIEWED 3528640901)
 (CREDITS O-31 REVIEWED 3528640901)
 (CREDITS |thomas| REVIEWED 3528640901)))

(|trans-D2-cis-D15-gheddoyl-ACPs| T (
(:CREATOR |ctb|)
(:CREATION-DATE 3567445464)
(STRUCTURE-BONDS (9 11 2) (1 9 1) (6 7 1) (7 10 1) (8 9 1) (13 14 1)
 (14 15 1) (15 16 1) (16 17 1) (17 18 1) (18 19 1) (19 20 1) (6 21 1)
 (21 5 1) (20 22 1) (22 23 1) (5 24 1) (24 4 1) (23 25 1) (25 26 1)
 (4 27 1) (27 3 1) (26 28 1) (28 29 1) (3 30 1) (30 2 1) (29 31 1)
 (31 32 1) (8 10 2) (2 33 1) (33 12 1) (12 13 2) (32 34 1) (34 35 1)
 (35 36 1))
(DISPLAY-COORDS-2D (712400 0) (9997400 -414800) (8567900 -414800)
 (7140000 -414800) (5710200 -414800) (4282700 -414800) (3568100 -2300)
 (2138400 -2300) (1425300 -414800) (2852800 -414800) (1423900 -1240700)
 (11426700 -414800) (12855500 -414800) (13569900 -2300)
 (14284600 -414800) (14998000 -2300) (15712400 -414800)
 (16426901 -2300) (17141400 -414800) (17855500 -2300) (4996700 -2300)
 (18569600 -414800) (19283900 -2300) (6424800 -2300) (19998500 -414800)
 (20712800 -2300) (7854500 -2300) (21427200 -414800) (22141600 -2300)
 (9282300 -2300) (22856000 -414800) (23570500 -2300) (10711900 -2300)
 (24284900 -414800) (24999300 -2300) (25713800 -414800))
(STRUCTURE-ATOMS ACP C C C C C C C C C O C C C C C C C C C C C C C C C
 C C C C C C C C C C)
(COMMON-NAME "a trans-delta2-cis-delta15-C34:2-[acp]")
(OCELOT-GFP::PARENTS |Di-unsaturated-acyl-ACPs|) )
NIL)

(PUB-LEE67 NIL (
(:CREATOR |ctb|)
(:CREATION-DATE 3567445647)
(AUTHORS "Lee, S. S." "Sih, C. J.")
(TITLE
 "Mechanisms of Steroid Oxidation by Microorganisms. XII. Metabolism of Hexahydroindanpropionic Acid Derivatives")
(SOURCE "Biochemistry6 (5): 1395-1403")
(YEAR 1967)
(OCELOT-GFP::PARENTS |Publications|) )
NIL)

(|trans-D2-cis-D17-C36-ACPs| T (
(:CREATOR |ctb|)
(:CREATION-DATE 3567445464)
(STRUCTURE-BONDS (9 11 2) (1 9 1) (6 7 1) (7 10 1) (8 9 1) (14 15 1)
 (15 16 1) (16 17 1) (17 18 1) (18 19 1) (6 20 1) (20 5 1) (19 21 1)
 (21 22 1) (5 23 1) (23 4 1) (22 24 1) (24 25 1) (4 26 1) (26 3 1)
 (25 27 1) (27 28 1) (3 29 1) (29 2 1) (28 30 1) (30 31 1) (2 32 1)
 (32 12 1) (31 33 1) (33 34 1) (8 10 2) (12 35 1) (35 13 1) (13 14 2)
 (34 36 1) (36 37 1) (37 38 1))
(DISPLAY-COORDS-2D (712500 0) (9997200 -414800) (8567700 -414800)
 (7139900 -414800) (5710000 -414800) (4282700 -414800) (3568100 -2300)
 (2138300 -2300) (1425400 -414800) (2852700 -414800) (1424000 -1240800)
 (11426600 -414800) (12855300 -414800) (14284500 -414800)
 (14997800 -2300) (15712200 -414800) (16426600 -2300)
 (17141200 -414800) (17855300 -2300) (4996600 -2300) (18569300 -414800)
 (19283600 -2300) (6424700 -2300) (19998200 -414800) (20712500 -2300)
 (7854500 -2300) (21427000 -414800) (22141200 -2300) (9282100 -2300)
 (22855700 -414800) (23570100 -2300) (10711800 -2300)
 (24284600 -414800) (24998900 -2300) (12140900 -2300)
 (25713300 -414800) (26427800 -2300) (27142200 -414800))
(STRUCTURE-ATOMS ACP C C C C C C C C C O C C C C C C C C C C C C C C C
 C C C C C C C C C C C C)
(COMMON-NAME "a trans-delta2-cis-delta17-C36:2-[acp]")
(OCELOT-GFP::PARENTS |Di-unsaturated-acyl-ACPs|) )
NIL)

(PUB-MICLO92 NIL (
(:CREATOR |ctb|)
(:CREATION-DATE 3567445647)
(AUTHORS "Miclo, A." "Germain, P.")
(TITLE
 "Hexahydroindanone derivatives of steroids formed by Rhodococcus equi")
(SOURCE "Appl. Microbiol. Biotechnol. 36:456-460")
(YEAR 1992)
(OCELOT-GFP::PARENTS |Publications|) )
NIL)

(|trans-D2-cis-D19-C38-ACPs| T (
(:CREATOR |ctb|)
(:CREATION-DATE 3567445464)
(STRUCTURE-BONDS (9 11 2) (1 9 1) (6 7 1) (7 10 1) (8 9 1) (15 16 1)
 (16 17 1) (17 18 1) (6 19 1) (19 5 1) (18 20 1) (20 21 1) (5 22 1)
 (22 4 1) (21 23 1) (23 24 1) (4 25 1) (25 3 1) (24 26 1) (26 27 1)
 (3 28 1) (28 2 1) (27 29 1) (29 30 1) (2 31 1) (31 12 1) (30 32 1)
 (32 33 1) (8 10 2) (12 34 1) (34 13 1) (33 35 1) (35 36 1) (13 37 1)
 (37 14 1) (14 15 2) (36 38 1) (38 39 1) (39 40 1))
(DISPLAY-COORDS-2D (712500 0) (9996900 -414800) (8567300 -414800)
 (7139700 -414800) (5709800 -414800) (4282600 -414800) (3568000 -2300)
 (2138200 -2300) (1425400 -414800) (2852600 -414800) (1424000 -1240800)
 (11426200 -414800) (12854900 -414800) (14284000 -414800)
 (15711600 -414800) (16426100 -2300) (17140700 -414800)
 (17854700 -2300) (4996300 -2300) (18568600 -414800) (19282900 -2300)
 (6424500 -2300) (19997600 -414800) (20711800 -2300) (7854200 -2300)
 (21426200 -414800) (22140400 -2300) (9281800 -2300) (22854900 -414800)
 (23569300 -2300) (10711500 -2300) (24283800 -414800) (24998000 -2300)
 (12140400 -2300) (25712400 -414800) (26426900 -2300) (13569400 -2300)
 (27141300 -414800) (27855600 -2300) (28570100 -414800))
(STRUCTURE-ATOMS ACP C C C C C C C C C O C C C C C C C C C C C C C C C
 C C C C C C C C C C C C C C)
(COMMON-NAME "a trans-delta2-cis-delta19-C38:2-[acp]")
(OCELOT-GFP::PARENTS |Di-unsaturated-acyl-ACPs|) )
NIL)

(PUB-COULTER68 NIL (
(:CREATOR |ctb|)
(:CREATION-DATE 3567445647)
(AUTHORS "Coulter, A. W." "Talalay, P.")
(TITLE "Studies on the Microbiological Degradation of Steroid Ring A")
(SOURCE "J. Biol. Chem. 243: 3238-3247")
(YEAR 1968)
(OCELOT-GFP::PARENTS |Publications|) )
NIL)

(|trans-D2-cis-D21-C40-ACPs| T (
(:CREATOR |ctb|)
(:CREATION-DATE 3567445464)
(STRUCTURE-BONDS (9 11 2) (1 9 1) (6 7 1) (7 10 1) (8 9 1) (15 16 1)
 (16 17 1) (6 18 1) (18 5 1) (19 20 1) (5 21 1) (21 4 1) (20 22 1)
 (22 23 1) (4 24 1) (24 3 1) (23 25 1) (25 26 1) (3 27 1) (27 2 1)
 (26 28 1) (28 29 1) (2 30 1) (30 12 1) (29 31 1) (31 32 1) (8 10 2)
 (12 33 1) (33 13 1) (32 34 1) (34 35 1) (13 36 1) (36 14 1) (35 37 1)
 (37 38 1) (17 19 2) (14 39 1) (39 15 1) (38 40 1) (40 41 1) (41 42 1))
(DISPLAY-COORDS-2D (712600 0) (9997600 -414800) (8568000 -414800)
 (7140200 -414800) (5710200 -414800) (4282900 -414800) (3568300 -2300)
 (2138400 -2300) (1425500 -414800) (2852800 -414800) (1424100 -1240900)
 (11427100 -414800) (12855800 -414800) (14285100 -414800)
 (15712900 -414800) (16427299 -2300) (17142000 -414800) (4996800 -2300)
 (18570100 -414800) (19284400 -2300) (6425000 -2300) (19999100 -414800)
 (20713400 -2300) (7854900 -2300) (21427900 -414800) (22142100 -2300)
 (9282500 -2300) (22856700 -414800) (23571100 -2300) (10712300 -2300)
 (24285700 -414800) (24999900 -2300) (12141400 -2300)
 (25714400 -414800) (26428900 -2300) (13570400 -2300)
 (27143400 -414800) (27857700 -2300) (14999600 -2300)
 (28572300 -414800) (29286800 -2300) (30001400 -414800))
(STRUCTURE-ATOMS ACP C C C C C C C C C O C C C C C C C C C C C C C C C
 C C C C C C C C C C C C C C C C)
(COMMON-NAME "a trans-delta2-cis-delta21-C40:2-[acp]")
(OCELOT-GFP::PARENTS |Di-unsaturated-acyl-ACPs|) )
NIL)

(|trans-D2-cis-D5-lignoceroyl-ACPs| T (
(:CREATOR |ctb|)
(:CREATION-DATE 3567445464)
(STRUCTURE-BONDS (13 15 2) (1 3 1) (2 13 1) (3 4 1) (4 5 1) (5 6 1)
 (6 7 1) (7 8 1) (8 9 1) (10 11 1) (11 14 1) (12 13 1) (1 16 1)
 (16 17 1) (17 18 1) (18 19 1) (19 20 1) (20 21 1) (21 22 1) (22 23 1)
 (12 14 2) (10 9 2) (23 24 1) (24 25 1) (25 26 1))
(DISPLAY-COORDS-2D (10714800 -2300) (712200 0) (9999600 -414800)
 (9285300 -2300) (8570000 -414800) (7856600 -2300) (7141400 -414800)
 (6427000 -2300) (5711800 -414800) (4283300 -414800) (3568700 -2300)
 (2139200 -2300) (1425100 -414800) (2853600 -414800) (1423700 -1240500)
 (11428800 -414800) (12143400 -2300) (12858200 -414800)
 (13572700 -2300) (14287300 -414800) (15001400 -2300)
 (15715800 -414800) (16430401 -2300) (17144800 -414800)
 (17859100 -2300) (18573600 -414800))
(STRUCTURE-ATOMS C ACP C C C C C C C C C C C C O C C C C C C C C C C C)
(COMMON-NAME "a trans-delta2-cis-delta5-C24:2-[acp]")
(OCELOT-GFP::PARENTS |Di-unsaturated-acyl-ACPs|) )
NIL)

(|trans-D2-cis-D7-cerotoyl-ACPs| T (
(:CREATOR |ctb|)
(:CREATION-DATE 3567445464)
(STRUCTURE-BONDS (12 14 2) (1 3 1) (2 12 1) (3 4 1) (4 5 1) (5 6 1)
 (6 7 1) (9 10 1) (10 13 1) (11 12 1) (1 15 1) (15 16 1) (16 17 1)
 (17 18 1) (18 19 1) (19 20 1) (20 21 1) (21 22 1) (22 23 1) (23 24 1)
 (11 13 2) (9 25 1) (25 8 1) (8 7 2) (24 26 1) (26 27 1) (27 28 1))
(DISPLAY-COORDS-2D (10714700 -2300) (712300 0) (9999400 -414800)
 (9285100 -2300) (8569700 -414800) (7856500 -2300) (7141300 -414800)
 (5711600 -414800) (4283300 -414800) (3568700 -2300) (2139100 -2300)
 (1425200 -414800) (2853500 -414800) (1423800 -1240600)
 (11428700 -414800) (12143100 -2300) (12858000 -414800)
 (13572500 -2300) (14287100 -414800) (15001000 -2300)
 (15715500 -414800) (16430099 -2300) (17144500 -414800)
 (17858800 -2300) (4997700 -2300) (18573300 -414800) (19287800 -2300)
 (20002400 -414800))
(STRUCTURE-ATOMS C ACP C C C C C C C C C C C O C C C C C C C C C C C C
 C C)
(COMMON-NAME "a trans-delta2-cis-delta7-C26:2-[acp]")
(OCELOT-GFP::PARENTS |Di-unsaturated-acyl-ACPs|) )
NIL)

(|trans-D2-cis-D9-montanoyl-ACPs| T (
(:CREATOR |ctb|)
(:CREATION-DATE 3567445464)
(STRUCTURE-BONDS (11 13 2) (1 3 1) (2 11 1) (3 4 1) (4 5 1) (8 9 1)
 (9 12 1) (10 11 1) (1 14 1) (14 15 1) (15 16 1) (16 17 1) (17 18 1)
 (18 19 1) (19 20 1) (20 21 1) (21 22 1) (22 23 1) (10 12 2) (8 24 1)
 (24 7 1) (23 25 1) (25 26 1) (7 27 1) (27 6 1) (6 5 2) (26 28 1)
 (28 29 1) (29 30 1))
(DISPLAY-COORDS-2D (10714400 -2300) (712300 0) (9999100 -414800)
 (9284800 -2300) (8569400 -414800) (7141100 -414800) (5711400 -414800)
 (4283200 -414800) (3568600 -2300) (2139000 -2300) (1425200 -414800)
 (2853400 -414800) (1423800 -1240600) (11428500 -414800)
 (12142700 -2300) (12857600 -414800) (13572100 -2300)
 (14286800 -414800) (15000500 -2300) (15715000 -414800)
 (16429600 -2300) (17144100 -414800) (17858400 -2300) (4997500 -2300)
 (18572700 -414800) (19287200 -2300) (6425900 -2300) (20001700 -414800)
 (20716200 -2300) (21430500 -414800))
(STRUCTURE-ATOMS C ACP C C C C C C C C C C O C C C C C C C C C C C C C
 C C C C)
(COMMON-NAME "a trans-delta2-cis-delta9-C28:2-[acp]")
(OCELOT-GFP::PARENTS |Di-unsaturated-acyl-ACPs|) )
NIL)

(|3-Oxo-cis-D7-tetraecenoyl-ACPs| T (
(:CREATOR |ctb|)
(:CREATION-DATE 3567445464)
(COMMON-NAME "a <i>cis</i>-&Delta;<SUP>7</SUP>-tetradecenoyl-[acp]")
(STRUCTURE-ATOMS C C C C C C C C C C C C C O C ACP O)
(DISPLAY-COORDS-2D (44571 13553) (37426 9428) (30281 13553)
 (23137 9428) (15996 13553) (51712 9428) (8851 9428) (600 9428)
 (-6545 13553) (-13691 9428) (-20834 13553) (-27978 9428)
 (-35123 13553) (-27978 1177) (-42268 9428) (-49412 13553)
 (-42268 1178))
(STRUCTURE-BONDS (9 10 1) (8 9 1) (7 8 2) (6 1 1) (1 2 1) (2 3 1)
 (3 4 1) (4 5 1) (5 7 1) (10 11 1) (11 12 1) (12 13 1) (12 14 2)
 (13 15 1) (15 16 1) (15 17 2))
(OCELOT-GFP::PARENTS |Monounsaturated-acyl-ACPs|) )
NIL)

(|3-oxo-cis-D7-tetradecenoyl-ACPs| T (
(APPEARS-IN-RIGHT-SIDE-OF RXN-10654)
(APPEARS-IN-LEFT-SIDE-OF RXN-10655)
(:CREATOR |ctb|)
(:CREATION-DATE 3567445464)
(STRUCTURE-BONDS (9 10 1) (8 9 1) (7 8 2) (6 1 1) (1 2 1) (2 3 1)
 (3 4 1) (4 5 1) (5 7 1) (10 11 1) (11 12 1) (12 13 1) (12 14 2)
 (13 15 1) (15 16 1) (15 17 2))
(DISPLAY-COORDS-2D (44569 13553) (37424 9428) (30279 13553)
 (23135 9428) (15996 13553) (51708 9428) (8851 9428) (600 9428)
 (-6545 13553) (-13691 9428) (-20832 13553) (-27976 9428)
 (-35121 13553) (-27976 1177) (-42266 9428) (-49410 13553)
 (-42266 1178))
(STRUCTURE-ATOMS C C C C C C C C C C C C C O C ACP O)
(COMMON-NAME
 "a 3-oxo-<i>cis</i>-&Delta;<sup>7</sup>-tetradecenoyl-[acp]")
(OCELOT-GFP::PARENTS |Monounsaturated-acyl-ACPs|) )
NIL)

(P21-PWY NIL (
(CITATIONS ":EV-COMP-AINF:3567445647:ctb")
(:CREATOR |ctb|)
(:CREATION-DATE 3567445647)
(CREDITS AUKFG-1 O-18 |pellegrini-toole|)
(SYNONYMS "pentose phosphate pathway, Mycoplasma pneumonia")
(PRIMARIES (1TRANSKETO-RXN (XYLULOSE-5-PHOSPHATE) (GAP))
 (2TRANSKETO-RXN (ERYTHROSE-4P) (GAP)))
(REACTION-LIST 2TRANSKETO-RXN 1TRANSKETO-RXN RIBULP3EPIM-RXN)
(PREDECESSORS (1TRANSKETO-RXN 2TRANSKETO-RXN)
              (1TRANSKETO-RXN RIBULP3EPIM-RXN))
(COMMON-NAME "pentose phosphate pathway (partial)")
(OCELOT-GFP::PARENTS |Pentose-Phosphate-Cycle|) )
((CREDITS AUKFG-1 IMPORTED-FROM-META 3567445647)
 (CREDITS |pellegrini-toole| CREATED 3163269986)
 (CREDITS O-18 CREATED 3163269986)))

(|But-2-enoyl-ACPs| T (
(:CREATOR |ctb|)
(:CREATION-DATE 3567445464)
(COMMENT-INTERNAL
 "This Compound was created for Fiest Model., Kegg :C04246")
(STRUCTURE-BONDS (1 2 1) (2 3 2) (3 4 1) (4 5 1) (4 6 2))
(DISPLAY-COORDS-2D (-4685 -2033) (-3970 -2446) (-3256 -2033)
 (-2541 -2446) (-1827 -2033) (-2541 -3270))
(STRUCTURE-ATOMS C C C C ACP O)
(COMMON-NAME "a but-2-enoyl-[acp]")
(OCELOT-GFP::PARENTS |Monounsaturated-acyl-ACPs|) )
NIL)

(PUB-JGENMIC135683 NIL (
(:CREATOR |ctb|)
(:CREATION-DATE 3567445647)
(AUTHORS "DeSantis D" "Tryon VV" "Pollack JD")
(SOURCE "J General Microbiology 135:683-691 (1989)")
(TITLE
 "Metabolism of Mollicutes:  the Embden-Meyerhof-Parnas Pathway and the Hexose Monophosphate Shunt")
(OCELOT-GFP::PARENTS |Publications|) )
NIL)

(CIS-ENOYL-ACP T (
(:CREATOR |ctb|)
(:CREATION-DATE 3567445464)
(UNMODIFIED-FORM ACP)
(SCHEMA? T)
(SYNONYMS "<i>cis</i>-enoyl-acyl-[acyl-carrier-protein]")
(COMMON-NAME "a <i>cis</i>-enoyl-acyl-[acp]")
(OCELOT-GFP::PARENTS |Monounsaturated-acyl-ACPs|) )
NIL)

(|Cis-3-4-dehydrododecanoyl-ACPs| T (
(:CREATOR |ctb|)
(:CREATION-DATE 3567445464)
(COMMON-NAME "a <i>cis</i>-3,4-dehydrodecanoyl-[acp]")
(SYNONYMS "a <i>cis</i>-3,4-dehydrodecanoyl-ACP")
(OCELOT-GFP::PARENTS |Monounsaturated-acyl-ACPs|) )
NIL)

(|Cis-Delta5-dodecenoyl-ACPs| T (
(APPEARS-IN-RIGHT-SIDE-OF RXN0-2145)
(APPEARS-IN-LEFT-SIDE-OF RXN-10654)
(:CREATOR |ctb|)
(:CREATION-DATE 3567445464)
(STRUCTURE-BONDS (9 10 1) (8 9 1) (7 8 2) (6 1 1) (1 2 1) (2 3 1)
 (3 4 1) (4 5 1) (5 7 1) (10 11 1) (11 12 1) (12 13 1) (12 14 2))
(DISPLAY-COORDS-2D (44572 13553) (37427 9428) (30282 13553)
 (23138 9428) (15996 13553) (51714 9428) (8851 9428) (600 9428)
 (-6545 13553) (-13691 9428) (-20835 13553) (-27979 9428)
 (-35124 13553) (-27979 1177))
(STRUCTURE-ATOMS C C C C C C C C C C C C ACP O)
(COMMON-NAME "a <i>cis</i>-&Delta;<sup>5</sup>-dodecenoyl-[acp]")
(OCELOT-GFP::PARENTS |Monounsaturated-acyl-ACPs|) )
NIL)

(|Cis-Delta7-tetradecenoyl-ACPs| T (
(APPEARS-IN-LEFT-SIDE-OF RXN-10658)
(APPEARS-IN-RIGHT-SIDE-OF RXN-10657)
(:CREATOR |ctb|)
(:CREATION-DATE 3567445464)
(STRUCTURE-BONDS (9 10 1) (8 9 1) (7 8 2) (6 1 1) (1 2 1) (2 3 1)
 (3 4 1) (4 5 1) (5 7 1) (10 11 1) (11 12 1) (12 13 1) (13 14 1)
 (14 15 1) (14 16 2))
(DISPLAY-COORDS-2D (44566 13553) (37421 9428) (30276 13553)
 (23132 9428) (15996 13553) (51702 9428) (8851 9428) (600 9428)
 (-6545 13553) (-13691 9428) (-20829 13553) (-27973 9428)
 (-35118 13553) (-42263 9428) (-49406 13553) (-42263 1178))
(STRUCTURE-ATOMS C C C C C C C C C C C C C C ACP O)
(COMMON-NAME "a <i>cis</i>-&Delta;<sup>7</sup>-tetradecenoyl-[acp]")
(OCELOT-GFP::PARENTS |Monounsaturated-acyl-ACPs|) )
NIL)

(|Cis-dec-3-enoyl-ACPs| T (
(:CREATOR |ctb|)
(:CREATION-DATE 3567445464)
(STRUCTURE-BONDS (1 2 1) (2 3 1) (3 4 1) (4 5 2) (5 6 1) (2 7 2)
 (6 8 1) (8 9 1) (9 10 1) (10 11 1) (11 12 1))
(DISPLAY-COORDS-2D (-3919 -972) (-3204 -1385) (-2490 -972)
 (-1775 -1385) (-1031 -1385) (-346 -854) (-3204 -2210) (368 -1267)
 (1082 -854) (1797 -1267) (2512 -854) (3226 -1267))
(STRUCTURE-ATOMS ACP C C C C C O C C C C C)
(COMMENT-INTERNAL "This Compound was created for Feist Model.")
(COMMON-NAME "cis-dec-3-enoyl-[acyl-carrier protein] (n-C10:1)")
(OCELOT-GFP::PARENTS |Monounsaturated-acyl-ACPs|) )
NIL)

(|Cis-delta-3-decenoyl-ACPs| T (
(APPEARS-IN-LEFT-SIDE-OF RXN0-2141)
(APPEARS-IN-RIGHT-SIDE-OF 5.3.3.14-RXN)
(:CREATOR |ctb|)
(:CREATION-DATE 3567445464)
(STRUCTURE-BONDS (10 11 1) (10 12 2) (9 10 1) (8 9 1) (7 8 2) (6 1 1)
 (1 2 1) (2 3 1) (3 4 1) (4 5 1) (5 7 1))
(DISPLAY-COORDS-2D (44573 13552) (37428 9427) (30283 13552)
 (23139 9427) (15995 13552) (51717 9427) (8850 9427) (600 9427)
 (-6545 13552) (-13690 9427) (-20834 13552) (-13690 1177))
(STRUCTURE-ATOMS C C C C C C C C C C ACP O)
(COMMON-NAME "a <i>cis</i>-&Delta;<SUP>3</SUP>-decenoyl-[acp]")
(OCELOT-GFP::PARENTS |Monounsaturated-acyl-ACPs|) )
NIL)

(|Cis-hexadec-9-enoyl-ACPs| T (
(:CREATOR |ctb|)
(:CREATION-DATE 3567445464)
(STRUCTURE-BONDS (1 2 1) (2 3 1) (3 4 1) (4 5 1) (5 6 1) (6 7 1)
 (7 8 1) (8 9 1) (9 10 1) (2 11 2) (10 12 2) (12 13 1) (13 14 1)
 (14 15 1) (15 16 1) (16 17 1) (17 18 1))
(DISPLAY-COORDS-2D (-45375 -9723) (-38230 -13848) (-31086 -9723)
 (-23941 -13848) (-16796 -9723) (-9651 -13848) (-2507 -9723)
 (4638 -13848) (11783 -9723) (18927 -13848) (-38230 -22098)
 (27177 -13848) (34322 -9723) (41467 -13848) (48612 -9723)
 (55756 -13848) (62901 -9723) (70046 -13848))
(STRUCTURE-ATOMS ACP C C C C C C C C C O C C C C C C C)
(COMMENT-INTERNAL "This Compound was created for Feist Model.")
(COMMON-NAME "cis-hexadec-9-enoyl-[acyl-carrier protein] (n-C16:1)")
(OCELOT-GFP::PARENTS |Monounsaturated-acyl-ACPs|) )
NIL)

(|Cis-octadec-11-enoyl-ACPs| T (
(:CREATOR |ctb|)
(:CREATION-DATE 3567445464)
(STRUCTURE-BONDS (1 2 2) (2 3 1) (3 4 1) (4 5 1) (5 6 1) (6 7 1)
 (7 8 1) (8 9 1) (9 10 1) (10 11 1) (11 12 1) (12 13 1) (12 14 2)
 (1 15 1) (15 16 1) (16 17 1) (17 18 1) (18 19 1) (19 20 1))
(DISPLAY-COORDS-2D (-45374 -5009) (-34104 -5009) (-26960 -884)
 (-19815 -5009) (-12671 -884) (-5526 -5009) (1618 -884) (8763 -5009)
 (15908 -884) (23051 -5009) (30196 -884) (37341 -5009) (44486 -884)
 (37341 -13259) (-52518 -884) (-59662 -5009) (-66807 -884)
 (-73952 -5009) (-81097 -884) (-88240 -5009))
(STRUCTURE-ATOMS C C C C C C C C C C C C ACP O C C C C C C)
(COMMENT-INTERNAL "This class was created for Feist Model.")
(COMMON-NAME "cis-octadec-11-enoyl-[acyl-carrier protein] (n-C18:1)")
(OCELOT-GFP::PARENTS |Monounsaturated-acyl-ACPs|) )
NIL)

(|Cis-tetradec-7-enoyl-ACPs| T (
(:CREATOR |ctb|)
(:CREATION-DATE 3567445464)
(STRUCTURE-BONDS (1 2 1) (2 3 1) (3 4 1) (4 5 1) (5 6 1) (6 7 1)
 (7 8 1) (8 9 2) (2 10 2) (9 11 1) (11 12 1) (12 13 1) (13 14 1)
 (14 15 1) (15 16 1))
(DISPLAY-COORDS-2D (-427230 -100180) (-355790 -141430)
 (-284340 -100180) (-212890 -141430) (-141440 -100180) (-70000 -141430)
 (1450 -100180) (72900 -141430) (159080 -141430) (-355790 -223930)
 (230520 -100180) (301970 -141430) (373420 -100180) (444870 -141430)
 (516310 -100180) (587760 -141430))
(STRUCTURE-ATOMS ACP C C C C C C C C O C C C C C C)
(COMMENT-INTERNAL "This Compound was created for Feist Model.")
(COMMON-NAME "cis-tetradec-7-enoyl-[acyl-carrier protein] (n-C14:1)")
(OCELOT-GFP::PARENTS |Monounsaturated-acyl-ACPs|) )
NIL)

(|Cis-vaccenoyl-ACPs| T (
(APPEARS-IN-LEFT-SIDE-OF RXN-9555)
(APPEARS-IN-RIGHT-SIDE-OF RXN-9558)
(:CREATOR |ctb|)
(:CREATION-DATE 3567445464)
(STRUCTURE-BONDS (1 2 2) (2 3 1) (3 4 1) (4 5 1) (5 6 1) (6 7 1)
 (7 8 1) (8 9 1) (9 10 1) (10 11 1) (11 12 1) (12 13 2) (2 14 1)
 (13 15 1) (15 16 1) (16 17 1) (17 18 1) (18 19 1) (19 20 1))
(DISPLAY-COORDS-2D (-41763 -6777) (-34618 -2652) (-27474 -6777)
 (-20329 -2652) (-13187 -6777) (-6042 -2652) (1102 -6777) (8247 -2652)
 (15392 -6777) (22533 -2652) (29678 -6777) (36823 -2652) (43968 -6777)
 (-34618 5598) (43968 -15027) (51109 -19149) (51109 -27399)
 (58254 -31524) (58254 -39774) (65399 -43899))
(STRUCTURE-ATOMS O C C C C C C C C C C C C ACP C C C C C C)
(SYNONYMS "a (<i>Z</i>)-3-oxooctadec-13-enoyl-[acp]"
 "a (<i>Z</i>)-3-oxooctadec-13-enoyl-[acyl-carrier-protein]"
 "a <i>cis</i>-vaccenoyl-[acyl-carrier protein]")
(COMMON-NAME "a <i>cis</i>-vaccenoyl-[acp]")
(OCELOT-GFP::PARENTS |Monounsaturated-acyl-ACPs|) )
NIL)

(|Delta4-hexadecenoyl-ACPs| T (
(:CREATOR |ctb|)
(:CREATION-DATE 3567445464)
(SYNONYMS "a &Delta;4-hexadecenoyl-[acyl-carrier-protein]")
(STRUCTURE-BONDS (13 15 2) (1 3 1) (2 13 1) (3 4 1) (4 5 1) (5 6 1)
 (6 7 1) (7 8 1) (8 9 1) (9 10 1) (11 14 1) (12 13 1) (12 14 1)
 (1 16 1) (16 17 1) (11 10 2) (17 18 1))
(DISPLAY-COORDS-2D (10109900 -2300) (711800 0) (9395100 -414800)
 (8680800 -2300) (7965900 -414800) (7251900 -2300) (6536900 -414800)
 (5822500 -2300) (5107700 -414800) (4393300 -2300) (3568300 -2300)
 (2139200 -2300) (1424700 -414800) (2853600 -414800) (1423300 -1240100)
 (10824300 -414800) (11538900 -2300) (12253400 -414800))
(STRUCTURE-ATOMS C ACP C C C C C C C C C C C C O C C C)
(COMMON-NAME "a &Delta;4-hexadecenoyl-[acp]")
(OCELOT-GFP::PARENTS |Monounsaturated-acyl-ACPs|) )
NIL)

(|Delta6-hexadecenoyl-ACPs| T (
(:CREATOR |ctb|)
(:CREATION-DATE 3567445464)
(SYNONYMS "a &Delta;6-hexadecenoyl-[acyl-carrier-protein]")
(STRUCTURE-BONDS (17 18 1) (16 17 1) (15 16 1) (14 15 1) (13 14 1)
 (12 13 1) (11 12 1) (10 11 1) (9 10 1) (8 9 2) (7 8 1) (6 7 1) (5 6 1)
 (1 5 1) (1 2 1) (2 4 2) (2 3 1))
(DISPLAY-COORDS-2D (-39410 85090) (-50460 157830) (-140410 141130)
 (-36230 239090) (36260 117030) (47080 50340) (129900 84620)
 (124160 9670) (175120 -27840) (260590 -2150) (254520 -93220)
 (331580 -73130) (322700 -164210) (396950 -146930) (390880 -240810)
 (476360 -223520) (475880 -303390) (552940 -272090))
(STRUCTURE-ATOMS C C ACP O C C C C C C C C C C C C C C)
(COMMON-NAME "a &Delta;6-hexadecenoyl-[acp]")
(OCELOT-GFP::PARENTS |Monounsaturated-acyl-ACPs|) )
NIL)

(|Enoylglutaryl-ACP-methyl-esters| T (
(:CREATOR |ctb|)
(:CREATION-DATE 3567445464)
(STRUCTURE-BONDS (4 5 1) (4 6 2) (3 4 1) (1 2 1) (3 1 2) (2 7 1)
 (7 8 2) (7 9 1) (9 10 1))
(DISPLAY-COORDS-2D (5250 -14011) (12394 -9885) (-1895 -9886)
 (-9040 -14011) (-16184 -9886) (-9040 -22259) (19538 -14010)
 (19538 -22259) (26683 -9885) (33828 -14010))
(STRUCTURE-ATOMS C C C C ACP O C O O C)
(COMMON-NAME "an enoylglutaryl-[acp] methyl ester")
(OCELOT-GFP::PARENTS |Monounsaturated-acyl-ACPs|) )
NIL)

(|Enoylpimeloyl-ACP-methyl-esters| T (
(:CREATOR |ctb|)
(:CREATION-DATE 3567445464)
(SYNONYMS "an enoylpimelyl-[acyl-carrier protein] methyl ester"
 "an enoylpimeloyl-[acp] methyl ester")
(STRUCTURE-BONDS (4 5 1) (4 6 2) (3 4 1) (1 2 1) (3 1 2) (2 7 1)
 (7 8 1) (8 9 1) (9 10 1) (9 11 2) (10 12 1))
(DISPLAY-COORDS-2D (5250 -14011) (12394 -9885) (-1895 -9886)
 (-9040 -14011) (-16184 -9886) (-9040 -22256) (19535 -14010)
 (26680 -9885) (33825 -14010) (40970 -9885) (33825 -22257)
 (48115 -14010))
(STRUCTURE-ATOMS C C C C ACP O C C C O O C)
(COMMON-NAME "an enoylpimelyl-[acp] methyl ester")
(OCELOT-GFP::PARENTS |Monounsaturated-acyl-ACPs|) )
NIL)

(|Oleoyl-ACPs| T (
(:CREATOR |ctb|)
(:CREATION-DATE 3567445464)
(UNMODIFIED-FORM ACP)
(STRUCTURE-BONDS (9 11 2) (1 9 1) (2 3 1) (3 4 1) (4 5 1) (5 6 1)
 (6 7 1) (7 10 1) (8 9 1) (8 10 1) (2 12 2) (12 13 1) (13 14 1)
 (14 15 1) (15 16 1) (16 17 1) (17 18 1) (18 19 1) (19 20 1))
(DISPLAY-COORDS-2D (712000 0) (7141600 -414800) (6427200 -2300)
 (5712200 -414800) (4997800 -2300) (4283300 -414800) (3568700 -2300)
 (2139400 -2300) (1424900 -414800) (2853800 -414800) (1423500 -1240300)
 (7966600 -414800) (8681100 -2300) (9395600 -414800) (10110000 -2300)
 (10824500 -414800) (11539000 -2300) (12253500 -414800)
 (12967900 -2300) (13682400 -414800))
(STRUCTURE-ATOMS ACP C C C C C C C C C O C C C C C C C C C)
(COMMON-NAME "an oleoyl-[acp]")
(OCELOT-GFP::PARENTS |Monounsaturated-acyl-ACPs|) )
NIL)

(|Palmitoleoyl-ACPs| T (
(APPEARS-IN-RIGHT-SIDE-OF RXN-10661)
(APPEARS-IN-LEFT-SIDE-OF 2.3.1.179-RXN RXN-9550)
(:CREATOR |ctb|)
(:CREATION-DATE 3567445464)
(SYNONYMS "a (<i>Z</i>)-hexadec-11-enoyl-[acp]"
 "a (<i>Z</i>)-hexadec-11-enoyl-[acyl-carrier-protein]")
(STRUCTURE-BONDS (1 2 1) (2 3 1) (3 4 1) (4 5 1) (5 6 1) (6 7 1)
 (7 8 1) (8 9 1) (2 10 2) (9 11 1) (11 12 2) (12 13 1) (13 14 1)
 (14 15 1) (15 16 1) (16 17 1) (17 18 1))
(DISPLAY-COORDS-2D (-62462 -50087) (-55318 -54212) (-48174 -50087)
 (-41029 -54212) (-33884 -50087) (-26740 -54212) (-19595 -50087)
 (-12451 -54212) (-5307 -50087) (-55318 -62462) (1838 -54212)
 (10088 -54212) (17232 -50087) (24377 -54212) (31521 -50087)
 (38666 -54212) (45811 -50087) (52954 -54212))
(STRUCTURE-ATOMS ACP C C C C C C C C O C C C C C C C C)
(COMMON-NAME "a palmitoleoyl-[acp]")
(OCELOT-GFP::PARENTS |Monounsaturated-acyl-ACPs|) )
NIL)

(|Petroselinoyl-ACPs| T (
(:CREATOR |ctb|)
(:CREATION-DATE 3567445464)
(SYNONYMS "a petroselinoyl-[acyl-carrier-protein]")
(STRUCTURE-BONDS (19 20 2) (16 20 1) (15 19 1) (14 18 1) (13 17 1)
 (12 16 1) (11 15 1) (10 14 1) (10 12 1) (9 13 1) (8 11 1) (7 9 1)
 (6 8 1) (5 7 1) (4 6 1) (3 5 1) (3 4 1) (2 18 2) (1 18 1))
(DISPLAY-COORDS-2D (2093 3457) (2807 2219) (11491 3384) (10769 2985)
 (12197 2958) (10062 3411) (12919 3357) (9340 3012) (13626 2932)
 (4236 3044) (8633 3438) (4951 3457) (14348 3330) (3522 3457)
 (7911 3039) (5665 3044) (15055 2905) (2807 3044) (7205 3465)
 (6380 3457))
(STRUCTURE-ATOMS ACP O C C C C C C C C C C C C C C C C C C)
(COMMON-NAME "a petroselinoyl-[acp]")
(OCELOT-GFP::PARENTS |Monounsaturated-acyl-ACPs|) )
NIL)

(TRANS-D2-ENOYL-ACP T (
(APPEARS-IN-RIGHT-SIDE-OF 3-HYDROXYDECANOYL-ACP-DEHYDR-RXN
 ENOYL-ACP-REDUCT-NADPH-RXN ENOYL-ACP-REDUCT-NADH-RXN)
(:CREATOR |ctb|)
(:CREATION-DATE 3567445464)
(COMMON-NAME "a <i>trans</i>-&Delta;<sup>2</sup>-enoyl-acyl-[acp]")
(SYNONYMS "&alpha;,&beta;-trans-enoyl-ACP" "CH3(CH2)xCH=CHCO-S-ACP"
 "trans-2,3-dehydroacyl-ACP"
 "trans-2,3-dehydroacyl-[acyl-carrier protein]"
 "a <i>trans</i>-2,3-dehydroacyl-[acyl-carrier protein]"
 "a <i>trans</i>-2,3-dehydroacyl-[acp]"
 "an &alpha;,&beta;-a <i>trans</i>-enoyl-[acp]")
(SCHEMA? T)
(STRUCTURE-ATOMS C C C ACP O C R)
(STRUCTURE-BONDS (3 4 1) (3 5 2) (2 3 1) (2 1 2) (1 6 1) (6 7 1))
(DISPLAY-COORDS-2D (5250 -14011) (-1895 -9886) (-9040 -14011)
 (-16184 -9886) (-9040 -22259) (12395 -9886) (19539 -14011))
(OCELOT-GFP::PARENTS |Monounsaturated-acyl-ACPs|) )
NIL)

(PUB-DELACANAL NIL (
(:CREATOR |ctb|)
(:CREATION-DATE 3567445647)
(SOURCE "Comp. Biochem. Physiol. 81B:803-805 1985")
(TITLE
 "Glycosylation of proteins in the protozoan <i>Euglena gracilis</i>")
(AUTHORS "De La Canal, L." "Parodi, A.J.")
(OCELOT-GFP::PARENTS |Publications|) )
NIL)

(|2-Hexadecenoyl-ACPs| T (
(APPEARS-IN-RIGHT-SIDE-OF 4.2.1.61-RXN RXN-9663)
(:CREATOR |ctb|)
(:CREATION-DATE 3567445464)
(SYNONYMS "a <i>trans</i> hexadec-2-enoyl-[acyl-carrier protein]")
(STRUCTURE-BONDS (14 16 2) (1 3 1) (2 14 1) (3 4 1) (4 5 1) (5 6 1)
 (6 7 1) (7 8 1) (8 9 1) (9 10 1) (10 11 1) (11 12 1) (12 15 1)
 (13 14 1) (13 15 2) (1 17 1) (17 18 1))
(DISPLAY-COORDS-2D (10714000 -2300) (711800 0) (9999200 -414800)
 (9284900 -2300) (8570000 -414800) (7856000 -2300) (7141000 -414800)
 (6426600 -2300) (5711800 -414800) (4997400 -2300) (4282900 -414800)
 (3568300 -2300) (2139200 -2300) (1424700 -414800) (2853600 -414800)
 (1423300 -1240100) (11428400 -414800) (12143000 -2300))
(STRUCTURE-ATOMS C ACP C C C C C C C C C C C C C O C C)
(COMMON-NAME "a <i>trans</i> hexadecenoyl-[acp]")
(OCELOT-GFP::PARENTS TRANS-D2-ENOYL-ACP) )
NIL)

(|2-Octenoyl-ACPs| T (
(APPEARS-IN-RIGHT-SIDE-OF 4.2.1.59-RXN RXN-9659)
(:CREATOR |ctb|)
(:CREATION-DATE 3567445464)
(DBLINKS (LIGAND-CPD "C05751" NIL |taltman| 3466371734 NIL NIL))
(STRUCTURE-BONDS (1 2 1) (2 3 1) (3 4 1) (4 5 2) (5 6 1) (6 7 1)
 (6 8 2) (1 9 1) (9 10 1))
(DISPLAY-COORDS-2D (13440 -2062) (6296 -6187) (-848 -2062)
 (-7993 -6187) (-15138 -2062) (-22283 -6187) (-29426 -2062)
 (-22283 -14437) (20585 -6187) (27730 -2062))
(STRUCTURE-ATOMS C C C C C C ACP O C C)
(SYNONYMS "a <i>trans</i>-oct-2-enoyl-[acp]"
 "a <i>trans</i>-oct-2-enoyl-[acyl-carrier protein]"
 "(2E)-octenoyl-[acp]")
(COMMON-NAME "a <i>trans</i> oct-2-enoyl-[acp]")
(OCELOT-GFP::PARENTS TRANS-D2-ENOYL-ACP) )
NIL)

(|Crotonyl-ACPs| T (
(APPEARS-IN-RIGHT-SIDE-OF 4.2.1.58-RXN)
(APPEARS-IN-LEFT-SIDE-OF RXN-9657)
(:CREATOR |ctb|)
(:CREATION-DATE 3567445464)
(SYNONYMS "a but-2-enoyl-[acp]")
(STRUCTURE-BONDS (1 2 1) (2 3 1) (3 4 2) (4 5 1) (2 6 2))
(DISPLAY-COORDS-2D (-17153 -1331) (-10009 -5456) (-2864 -1331)
 (4281 -5456) (11425 -1331) (-10009 -13706))
(STRUCTURE-ATOMS ACP C C C C O)
(COMMON-NAME "a crotonyl-[acp]")
(OCELOT-GFP::PARENTS TRANS-D2-ENOYL-ACP) )
NIL)

(|Dodec-2-enoyl-ACPs| T (
(APPEARS-IN-RIGHT-SIDE-OF RXN-9533 RXN-9661)
(:CREATOR |ctb|)
(:CREATION-DATE 3567445464)
(SYNONYMS "a <i>trans</i> dodec-2-enoyl-[acyl-carrier protein]")
(DBLINKS (LIGAND-CPD "C05758" NIL |taltman| 3466371734 NIL NIL))
(COMMON-NAME "a <i>trans</i> dodec-2-enoyl-[acp]")
(STRUCTURE-BONDS (10 11 1) (10 12 2) (8 9 1) (7 10 1) (6 7 2) (5 6 1)
 (4 5 1) (3 4 1) (2 3 1) (1 2 1) (8 1 1) (9 13 1) (13 14 1))
(DISPLAY-COORDS-2D (44573 13552) (37428 9427) (30283 13552)
 (23139 9427) (15995 13552) (8850 9427) (1706 13552) (51717 9427)
 (58861 13552) (-5439 9427) (-12584 13552) (-5439 1177) (66006 9427)
 (73150 13552))
(STRUCTURE-ATOMS C C C C C C C C C C ACP O C C)
(OCELOT-GFP::PARENTS TRANS-D2-ENOYL-ACP) )
NIL)

(|Hex-2-enoyl-ACPs| T (
(APPEARS-IN-RIGHT-SIDE-OF RXN-9520 RXN-9658)
(:CREATOR |ctb|)
(:CREATION-DATE 3567445464)
(DBLINKS (LIGAND-CPD "C05748" NIL |taltman| 3466371734 NIL NIL))
(STRUCTURE-BONDS (1 2 1) (2 3 1) (3 4 2) (4 5 1) (2 6 2) (5 7 1)
 (7 8 1))
(DISPLAY-COORDS-2D (-17153 -1331) (-10009 -5456) (-2864 -1331)
 (4281 -5456) (11425 -1331) (-10009 -13706) (18570 -5456) (25714 -1331))
(STRUCTURE-ATOMS ACP C C C C O C C)
(COMMON-NAME "a <i>trans</i> hex-2-enoyl-[acp]")
(OCELOT-GFP::PARENTS TRANS-D2-ENOYL-ACP) )
NIL)

(|Octadec-2-enoyl-ACPs| T (
(APPEARS-IN-RIGHT-SIDE-OF RXN-9634 RXN-9635)
(:CREATOR |ctb|)
(:CREATION-DATE 3567445464)
(DBLINKS (LIGAND-CPD "C16221" NIL |taltman| 3466371734 NIL NIL))
(SYNONYMS "<i>trans</i>-2,3-stearoyl-[acp]")
(COMMON-NAME "a <i>trans</i>-octadec-2-enoyl-[acp]")
(STRUCTURE-BONDS (14 16 2) (1 3 1) (2 14 1) (3 4 1) (4 5 1) (5 6 1)
 (6 7 1) (7 8 1) (8 9 1) (9 10 1) (10 11 1) (11 12 1) (12 15 1)
 (13 14 1) (13 15 2) (1 17 1) (17 18 1) (18 19 1) (19 20 1))
(DISPLAY-COORDS-2D (10714500 -2300) (711900 0) (9999600 -414800)
 (9285300 -2300) (8570300 -414800) (7856400 -2300) (7141300 -414800)
 (6426900 -2300) (5712000 -414800) (4997600 -2300) (4283100 -414800)
 (3568500 -2300) (2139300 -2300) (1424800 -414800) (2853700 -414800)
 (1423400 -1240200) (11428900 -414800) (12143500 -2300)
 (12858100 -414800) (13572500 -2300))
(STRUCTURE-ATOMS C ACP C C C C C C C C C C C C C O C C C C)
(OCELOT-GFP::PARENTS TRANS-D2-ENOYL-ACP) )
NIL)

(|Petrosel-2-enoyl-ACPs| T (
(:CREATOR |ctb|)
(:CREATION-DATE 3567445464)
(STRUCTURE-BONDS (19 20 2) (16 20 1) (15 19 1) (14 18 1) (13 17 1)
 (12 16 1) (11 15 1) (10 14 2) (10 12 1) (9 13 1) (8 11 1) (7 9 1)
 (6 8 1) (5 7 1) (4 6 1) (3 5 1) (3 4 1) (2 18 2) (1 18 1))
(DISPLAY-COORDS-2D (2093 3457) (2807 2219) (11492 3384) (10770 2985)
 (12198 2958) (10063 3411) (12920 3357) (9341 3012) (13627 2932)
 (4236 3044) (8634 3438) (4952 3457) (14350 3330) (3522 3457)
 (7912 3039) (5666 3044) (15057 2905) (2807 3044) (7206 3465)
 (6381 3457))
(STRUCTURE-ATOMS ACP O C C C C C C C C C C C C C C C C C C)
(COMMON-NAME "a petrosel-2-enoyl-[acp]")
(OCELOT-GFP::PARENTS TRANS-D2-ENOYL-ACP) )
NIL)

(|Tetradec-2-enoyl-ACPs| T (
(APPEARS-IN-RIGHT-SIDE-OF RXN-9537 RXN-9662)
(:CREATOR |ctb|)
(:CREATION-DATE 3567445464)
(DBLINKS (LIGAND-CPD "C05760" NIL |taltman| 3466371734 NIL NIL))
(STRUCTURE-BONDS (14 16 2) (1 3 1) (2 14 1) (3 4 1) (4 5 1) (5 6 1)
 (6 7 1) (7 8 1) (8 9 1) (9 10 1) (10 11 1) (11 12 1) (12 15 1)
 (13 14 1) (13 15 2))
(DISPLAY-COORDS-2D (10712700 -2300) (711600 0) (9998100 -414800)
 (9283800 -2300) (8569100 -414800) (7855000 -2300) (7140200 -414800)
 (6425800 -2300) (5711200 -414800) (4996800 -2300) (4282400 -414800)
 (3567800 -2300) (2138900 -2300) (1424500 -414800) (2853300 -414800)
 (1423100 -1239900))
(STRUCTURE-ATOMS C ACP C C C C C C C C C C C C C O)
(COMMON-NAME "a <i>trans</i> tetradec-2-enoyl-[acp]")
(OCELOT-GFP::PARENTS TRANS-D2-ENOYL-ACP) )
NIL)

(|Trans-D2-decenoyl-ACPs| T (
(APPEARS-IN-LEFT-SIDE-OF 5.3.3.14-RXN)
(APPEARS-IN-RIGHT-SIDE-OF FABAUNSATDEHYDR-RXN RXN-9655 RXN-9660)
(:CREATOR |ctb|)
(:CREATION-DATE 3567445464)
(STRUCTURE-BONDS (10 11 1) (10 12 2) (8 9 1) (7 10 1) (6 7 2) (5 6 1)
 (4 5 1) (3 4 1) (2 3 1) (1 2 1) (8 1 1))
(DISPLAY-COORDS-2D (44573 13552) (37428 9427) (30283 13552)
 (23139 9427) (15995 13552) (8850 9427) (1706 13552) (51717 9427)
 (58861 13552) (-5439 9427) (-12584 13552) (-5439 1177))
(STRUCTURE-ATOMS C C C C C C C C C C ACP O)
(COMMON-NAME "a <i>trans</i>-&Delta;<SUP>2</SUP>-decenoyl-[acp]")
(OCELOT-GFP::PARENTS TRANS-D2-ENOYL-ACP) )
NIL)

(|Trans-D2-hexacos-2-enoyl-ACPs| T (
(:CREATOR |ctb|)
(:CREATION-DATE 3567445464)
(COMMON-NAME "a trans-hexacos-2-enoyl-[acp]")
(OCELOT-GFP::PARENTS TRANS-D2-ENOYL-ACP) )
NIL)

(|cis-vaccen-2-enoyl-ACPs| T (
(APPEARS-IN-RIGHT-SIDE-OF RXN-9557)
(APPEARS-IN-LEFT-SIDE-OF RXN-9558)
(:CREATOR |ctb|)
(:CREATION-DATE 3567445464)
(STRUCTURE-BONDS (1 2 1) (2 3 1) (3 4 2) (4 5 1) (5 6 1) (6 7 1)
 (7 8 1) (8 9 1) (9 10 1) (10 11 1) (11 12 1) (12 13 2) (2 14 2)
 (13 15 1) (15 16 1) (16 17 1) (17 18 1) (18 19 1) (19 20 1))
(DISPLAY-COORDS-2D (-41763 -6777) (-34618 -2652) (-27474 -6777)
 (-20329 -2652) (-13187 -6777) (-6042 -2652) (1102 -6777) (8247 -2652)
 (15392 -6777) (22533 -2652) (29678 -6777) (36823 -2652) (43968 -6777)
 (-34618 5598) (43968 -15027) (51109 -19149) (51109 -27399)
 (58254 -31524) (58254 -39774) (65399 -43899))
(STRUCTURE-ATOMS ACP C C C C C C C C C C C C O C C C C C C)
(COMMON-NAME "a <i>cis</i>-vaccen-2-enoyl-[acp]")
(OCELOT-GFP::PARENTS TRANS-D2-ENOYL-ACP) )
NIL)

(PUB-NAKANO87 NIL (
(:CREATOR |ctb|)
(:CREATION-DATE 3567445647)
(AUTHORS "Nakano, Y" "Asada, K.")
(TITLE
 "Purification of Ascorbate Peroxidase in Spinach Chloroplasts; Its Inactivation in Ascorbate-Depleted Medium and Reactivation by Monodehydroascorbate Radical")
(SOURCE "Pl. Cell Physiol. 28:131-140")
(YEAR 1987)
(OCELOT-GFP::PARENTS |Publications|) )
NIL)

(|trans-delta2-arachidoyl-ACPs| T (
(:CREATOR |ctb|)
(:CREATION-DATE 3567445464)
(STRUCTURE-BONDS (14 16 2) (1 3 1) (2 14 1) (3 4 1) (4 5 1) (5 6 1)
 (6 7 1) (7 8 1) (8 9 1) (9 10 1) (10 11 1) (11 12 1) (12 15 1)
 (13 14 1) (13 15 2) (1 17 1) (17 18 1) (18 19 1) (19 20 1) (20 21 1)
 (21 22 1))
(DISPLAY-COORDS-2D (10715000 -2300) (712000 0) (10000000 -414800)
 (9285700 -2300) (8570600 -414800) (7856800 -2300) (7141600 -414800)
 (6427200 -2300) (5712200 -414800) (4997800 -2300) (4283300 -414800)
 (3568700 -2300) (2139400 -2300) (1424900 -414800) (2853800 -414800)
 (1423500 -1240300) (11429400 -414800) (12144000 -2300)
 (12858700 -414800) (13573100 -2300) (14287800 -414800)
 (15002100 -2300))
(STRUCTURE-ATOMS C ACP C C C C C C C C C C C C C O C C C C C C)
(COMMON-NAME "a trans-eicos-2-enoyl-[acp]")
(OCELOT-GFP::PARENTS TRANS-D2-ENOYL-ACP) )
NIL)

(|trans-delta2-behenoyl-ACPs| T (
(:CREATOR |ctb|)
(:CREATION-DATE 3567445464)
(STRUCTURE-BONDS (14 16 2) (1 3 1) (2 14 1) (3 4 1) (4 5 1) (5 6 1)
 (6 7 1) (7 8 1) (8 9 1) (9 10 1) (10 11 1) (11 12 1) (12 15 1)
 (13 14 1) (1 17 1) (17 18 1) (18 19 1) (19 20 1) (20 21 1) (21 22 1)
 (13 15 2) (22 23 1) (23 24 1))
(DISPLAY-COORDS-2D (10715700 -2300) (712200 0) (10000500 -414800)
 (9286200 -2300) (8570900 -414800) (7857400 -2300) (7142000 -414800)
 (6427600 -2300) (5712400 -414800) (4998100 -2300) (4283600 -414800)
 (3569000 -2300) (2139500 -2300) (1425100 -414800) (2853900 -414800)
 (1423700 -1240500) (11430000 -414800) (12144600 -2300)
 (12859400 -414800) (13573900 -2300) (14288700 -414800)
 (15002900 -2300) (15717300 -414800) (16431900 -2300))
(STRUCTURE-ATOMS C ACP C C C C C C C C C C C C C O C C C C C C C C)
(COMMON-NAME "a trans-docos-2-enoyl-[acp]")
(OCELOT-GFP::PARENTS TRANS-D2-ENOYL-ACP) )
NIL)

(|trans-delta2-lignoceroyl-ACPs| T (
(:CREATOR |ctb|)
(:CREATION-DATE 3567445464)
(STRUCTURE-BONDS (14 16 2) (1 3 1) (2 14 1) (3 4 1) (4 5 1) (5 6 1)
 (6 7 1) (7 8 1) (8 9 1) (9 10 1) (10 11 1) (11 12 1) (12 15 1)
 (13 14 1) (1 17 1) (17 18 1) (18 19 1) (19 20 1) (20 21 1) (21 22 1)
 (22 23 1) (23 24 1) (13 15 2) (24 25 1) (25 26 1))
(DISPLAY-COORDS-2D (10714500 -2300) (712200 0) (9999300 -414800)
 (9285000 -2300) (8569900 -414800) (7856400 -2300) (7141200 -414800)
 (6426800 -2300) (5711600 -414800) (4997500 -2300) (4283200 -414800)
 (3568600 -2300) (2139100 -2300) (1425100 -414800) (2853500 -414800)
 (1423700 -1240500) (11428600 -414800) (12143000 -2300)
 (12857800 -414800) (13572300 -2300) (14286900 -414800)
 (15001100 -2300) (15715300 -414800) (16429899 -2300)
 (17144300 -414800) (17858800 -2300))
(STRUCTURE-ATOMS C ACP C C C C C C C C C C C C C O C C C C C C C C C C)
(COMMON-NAME "a trans-tetracos-2-enoyl-[acp]")
(OCELOT-GFP::PARENTS TRANS-D2-ENOYL-ACP) )
NIL)

(|b-Hydroxy-cis-D5-dodecenoyl-ACPs| T (
(APPEARS-IN-LEFT-SIDE-OF RXN0-2144)
(APPEARS-IN-RIGHT-SIDE-OF RXN0-2142)
(:CREATOR |ctb|)
(:CREATION-DATE 3567445464)
(SYNONYMS
 "a &beta;-hydroxy <i>cis</i> &Delta;<sup>5</sup>-dodecenoyl-[acp]")
(STRUCTURE-BONDS (10 11 1) (9 10 1) (8 9 1) (7 8 2) (6 1 1) (1 2 1)
 (2 3 1) (3 4 1) (4 5 1) (5 7 1) (10 12 1) (12 13 1) (13 14 1)
 (15 13 2))
(DISPLAY-COORDS-2D (44571 13552) (37426 9427) (30281 13552)
 (23137 9427) (15995 13552) (51713 9427) (8850 9427) (600 9427)
 (-6545 13552) (-13690 9427) (-13690 1177) (-20834 13552) (-27978 9427)
 (-35123 13552) (-27978 1177))
(STRUCTURE-ATOMS C C C C C C C C C C O C C ACP O)
(COMMON-NAME
 "a 3-hydroxy <i>cis</i> &Delta;<sup>5</sup>-dodecenoyl-[acp]")
(OCELOT-GFP::PARENTS |Monounsaturated-acyl-ACPs|) )
NIL)

(|b-Keto-cis-D5-dodecenoyl-ACPs| T (
(APPEARS-IN-RIGHT-SIDE-OF RXN0-2141)
(APPEARS-IN-LEFT-SIDE-OF RXN0-2142)
(:CREATOR |ctb|)
(:CREATION-DATE 3567445464)
(SYNONYMS
 "a &beta;-keto-<i>cis</i>-&Delta;<sup>5</sup>-dodecenoyl-[acp]")
(STRUCTURE-BONDS (10 11 2) (9 10 1) (8 9 1) (7 8 2) (6 1 1) (1 2 1)
 (2 3 1) (3 4 1) (4 5 1) (5 7 1) (10 12 1) (12 13 1) (13 14 1)
 (15 13 2))
(DISPLAY-COORDS-2D (44571 13552) (37426 9427) (30281 13552)
 (23137 9427) (15995 13552) (51713 9427) (8850 9427) (600 9427)
 (-6545 13552) (-13690 9427) (-13690 1177) (-20834 13552) (-27978 9427)
 (-35123 13552) (-27978 1177))
(STRUCTURE-ATOMS C C C C C C C C C C O C C ACP O)
(COMMON-NAME "a 3-oxo-<i>cis</i>-&Delta;<sup>5</sup>-dodecenoyl-[acp]")
(OCELOT-GFP::PARENTS |Monounsaturated-acyl-ACPs|) )
NIL)

(|cis-D19-37-OH-38-Me-C57-1-ACPs| T (
(:CREATOR |ctb|)
(:CREATION-DATE 3567445464)
(COMMON-NAME "a cis-delta19-37-hydroxy-38-methyl-C57:1-[acp]")
(OCELOT-GFP::PARENTS |Monounsaturated-acyl-ACPs|) )
NIL)

(|cis-D21-39-OH-40-Me-C59-1-ACPs| T (
(APPEARS-IN-LEFT-SIDE-OF RXN1G-3641)
(:CREATOR |ctb|)
(:CREATION-DATE 3567445464)
(COMMON-NAME "a cis-delta21-39-hydroxy-40-methyl-C59:1-[acp]")
(OCELOT-GFP::PARENTS |Monounsaturated-acyl-ACPs|) )
NIL)

(|cis-delta11-melissoyl-ACPs| T (
(:CREATOR |ctb|)
(:CREATION-DATE 3567445464)
(STRUCTURE-BONDS (10 12 2) (1 3 1) (2 10 1) (7 8 1) (8 11 1) (9 10 1)
 (1 13 1) (13 14 1) (14 15 1) (15 16 1) (16 17 1) (17 18 1) (18 19 1)
 (19 20 1) (20 21 1) (21 22 1) (7 23 1) (23 6 1) (22 24 1) (24 25 1)
 (6 26 1) (26 5 1) (25 27 1) (27 28 1) (5 29 1) (29 4 1) (4 3 2)
 (28 30 1) (30 31 1) (31 32 1) (9 11 1))
(DISPLAY-COORDS-2D (10714000 -2300) (712400 0) (9998600 -414800)
 (8568800 -414800) (7140800 -414800) (5711000 -414800)
 (4283100 -414800) (3568500 -2300) (2138800 -2300) (1425300 -414800)
 (2853200 -414800) (1423900 -1240700) (11427900 -414800)
 (12142000 -2300) (12856900 -414800) (13571500 -2300)
 (14286100 -414800) (14999700 -2300) (15714100 -414800)
 (16428801 -2300) (17143300 -414800) (17857500 -2300) (4997200 -2300)
 (18571700 -414800) (19286200 -2300) (6425600 -2300) (20000700 -414800)
 (20715100 -2300) (7855300 -2300) (21429600 -414800) (22144100 -2300)
 (22858700 -414800))
(STRUCTURE-ATOMS C ACP C C C C C C C C C O C C C C C C C C C C C C C C
 C C C C C C)
(COMMON-NAME "a cis-delta11-C30:1-[acp]")
(OCELOT-GFP::PARENTS |Monounsaturated-acyl-ACPs|) )
NIL)

(|cis-delta13-lacceroyl-ACPs| T (
(:CREATOR |ctb|)
(:CREATION-DATE 3567445464)
(STRUCTURE-BONDS (9 11 2) (1 9 1) (6 7 1) (7 10 1) (8 9 1) (12 13 1)
 (13 14 1) (14 15 1) (15 16 1) (16 17 1) (17 18 1) (18 19 1) (19 20 1)
 (20 21 1) (6 22 1) (22 5 1) (21 23 1) (23 24 1) (5 25 1) (25 4 1)
 (24 26 1) (26 27 1) (4 28 1) (28 3 1) (27 29 1) (29 30 1) (3 31 1)
 (31 2 1) (2 12 2) (30 32 1) (32 33 1) (33 34 1) (8 10 1))
(DISPLAY-COORDS-2D (712300 0) (9997300 -414800) (8567700 -414800)
 (7139900 -414800) (5710200 -414800) (4282600 -414800) (3568000 -2300)
 (2138400 -2300) (1425200 -414800) (2852800 -414800) (1423800 -1240600)
 (11426400 -414800) (12140400 -2300) (12855200 -414800)
 (13569700 -2300) (14284300 -414800) (14997700 -2300)
 (15712000 -414800) (16426600 -2300) (17141100 -414800)
 (17855200 -2300) (4996500 -2300) (18569200 -414800) (19283600 -2300)
 (6424700 -2300) (19998100 -414800) (20712400 -2300) (7854300 -2300)
 (21426800 -414800) (22141200 -2300) (9282100 -2300) (22855600 -414800)
 (23570000 -2300) (24284500 -414800))
(STRUCTURE-ATOMS ACP C C C C C C C C C O C C C C C C C C C C C C C C C
 C C C C C C C C)
(COMMON-NAME "a cis-delta13-C32:1-[acp]")
(OCELOT-GFP::PARENTS |Monounsaturated-acyl-ACPs|) )
NIL)

(|cis-delta15-gheddoyl-ACPs| T (
(:CREATOR |ctb|)
(:CREATION-DATE 3567445464)
(STRUCTURE-BONDS (9 11 2) (1 9 1) (6 7 1) (7 10 1) (8 9 1) (13 14 1)
 (14 15 1) (15 16 1) (16 17 1) (17 18 1) (18 19 1) (19 20 1) (6 21 1)
 (21 5 1) (20 22 1) (22 23 1) (5 24 1) (24 4 1) (23 25 1) (25 26 1)
 (4 27 1) (27 3 1) (26 28 1) (28 29 1) (3 30 1) (30 2 1) (29 31 1)
 (31 32 1) (2 33 1) (33 12 1) (12 13 2) (32 34 1) (34 35 1) (35 36 1)
 (8 10 1))
(DISPLAY-COORDS-2D (712500 0) (9998100 -414800) (8568500 -414800)
 (7140500 -414800) (5710600 -414800) (4283000 -414800) (3568400 -2300)
 (2138600 -2300) (1425400 -414800) (2853000 -414800) (1424000 -1240800)
 (11427500 -414800) (12856500 -414800) (13570900 -2300)
 (14285700 -414800) (14999100 -2300) (15713600 -414800)
 (16428101 -2300) (17142700 -414800) (17856800 -2300) (4997100 -2300)
 (18571000 -414800) (19285300 -2300) (6425300 -2300) (20000000 -414800)
 (20714300 -2300) (7855100 -2300) (21428800 -414800) (22143200 -2300)
 (9283000 -2300) (22857700 -414800) (23572200 -2300) (10712700 -2300)
 (24286700 -414800) (25001100 -2300) (25715700 -414800))
(STRUCTURE-ATOMS ACP C C C C C C C C C O C C C C C C C C C C C C C C C
 C C C C C C C C C C)
(COMMON-NAME "a cis-delta15-C34:1-[acp]")
(OCELOT-GFP::PARENTS |Monounsaturated-acyl-ACPs|) )
NIL)

(|cis-delta17-C36-ACPs| T (
(:CREATOR |ctb|)
(:CREATION-DATE 3567445464)
(STRUCTURE-BONDS (9 11 2) (1 9 1) (6 7 1) (7 10 1) (8 9 1) (14 15 1)
 (15 16 1) (16 17 1) (17 18 1) (18 19 1) (6 20 1) (20 5 1) (19 21 1)
 (21 22 1) (5 23 1) (23 4 1) (22 24 1) (24 25 1) (4 26 1) (26 3 1)
 (25 27 1) (27 28 1) (3 29 1) (29 2 1) (28 30 1) (30 31 1) (2 32 1)
 (32 12 1) (31 33 1) (33 34 1) (12 35 1) (35 13 1) (13 14 2) (34 36 1)
 (36 37 1) (37 38 1) (8 10 1))
(DISPLAY-COORDS-2D (712600 0) (9998000 -414800) (8568300 -414800)
 (7140400 -414800) (5710400 -414800) (4283000 -414800) (3568400 -2300)
 (2138500 -2300) (1425500 -414800) (2852900 -414800) (1424100 -1240900)
 (11427500 -414800) (12856300 -414800) (14285600 -414800)
 (14998900 -2300) (15713400 -414800) (16427799 -2300)
 (17142500 -414800) (17856600 -2300) (4997000 -2300) (18570700 -414800)
 (19285100 -2300) (6425200 -2300) (19999700 -414800) (20714100 -2300)
 (7855100 -2300) (21428600 -414800) (22142900 -2300) (9282800 -2300)
 (22857400 -414800) (23571900 -2300) (10712600 -2300)
 (24286400 -414800) (25000800 -2300) (12141800 -2300)
 (25715200 -414800) (26429800 -2300) (27144300 -414800))
(STRUCTURE-ATOMS ACP C C C C C C C C C O C C C C C C C C C C C C C C C
 C C C C C C C C C C C C)
(COMMON-NAME "a cis-delta17-C36:1-[acp]")
(OCELOT-GFP::PARENTS |Monounsaturated-acyl-ACPs|) )
NIL)

(|cis-delta19-C38-ACPs| T (
(:CREATOR |ctb|)
(:CREATION-DATE 3567445464)
(STRUCTURE-BONDS (9 11 2) (1 9 1) (6 7 1) (7 10 1) (8 9 1) (15 16 1)
 (16 17 1) (17 18 1) (6 19 1) (19 5 1) (18 20 1) (20 21 1) (5 22 1)
 (22 4 1) (21 23 1) (23 24 1) (4 25 1) (25 3 1) (24 26 1) (26 27 1)
 (3 28 1) (28 2 1) (27 29 1) (29 30 1) (2 31 1) (31 12 1) (30 32 1)
 (32 33 1) (12 34 1) (34 13 1) (33 35 1) (35 36 1) (13 37 1) (37 14 1)
 (14 15 2) (36 38 1) (38 39 1) (39 40 1) (8 10 1))
(DISPLAY-COORDS-2D (712500 0) (9996600 -414800) (8567000 -414800)
 (7139500 -414800) (5709600 -414800) (4282500 -414800) (3567900 -2300)
 (2138100 -2300) (1425400 -414800) (2852500 -414800) (1424000 -1240800)
 (11425900 -414800) (12854500 -414800) (14283600 -414800)
 (15711100 -414800) (16425600 -2300) (17140200 -414800)
 (17854200 -2300) (4996200 -2300) (18568000 -414800) (19282300 -2300)
 (6424300 -2300) (19997000 -414800) (20711200 -2300) (7854000 -2300)
 (21425600 -414800) (22139700 -2300) (9281500 -2300) (22854200 -414800)
 (23568600 -2300) (10711200 -2300) (24283100 -414800) (24997200 -2300)
 (12140000 -2300) (25711600 -414800) (26426100 -2300) (13569000 -2300)
 (27140500 -414800) (27854800 -2300) (28569200 -414800))
(STRUCTURE-ATOMS ACP C C C C C C C C C O C C C C C C C C C C C C C C C
 C C C C C C C C C C C C C C)
(COMMON-NAME "a cis-delta19-C38:1-[acp]")
(OCELOT-GFP::PARENTS |Monounsaturated-acyl-ACPs|) )
NIL)

(ARABISOM-RXN NIL (
(IN-PATHWAY ARABCAT-PWY)
(CREDITS AUKFG-1)
(:CREATOR |ctb|)
(:CREATION-DATE 3567445647)
(SYNONYMS "<small>L</small>-arabinose ketol-isomerase")
(SYSTEMATIC-NAME "<small>L</small>-arabinose aldose-ketose-isomerase")
(ORPHAN? :NO)
(COMMON-NAME "<small>L</small>-arabinose isomerase")
(RIGHT L-RIBULOSE)
(LEFT L-ARABINOSE)
(EC-NUMBER "5.3.1.4")
(OCELOT-GFP::PARENTS EC-5.3.1 |Small-Molecule-Reactions|) )
((CREDITS AUKFG-1 IMPORTED-FROM-META 3567445647)))

(|cis-delta3-behenoyl-ACPs| T (
(:CREATOR |ctb|)
(:CREATION-DATE 3567445464)
(STRUCTURE-BONDS (13 15 2) (1 3 1) (2 13 1) (3 4 1) (4 5 1) (5 6 1)
 (6 7 1) (7 8 1) (8 9 1) (9 10 1) (10 11 1) (12 13 1) (1 16 1)
 (16 17 1) (17 18 1) (18 19 1) (19 20 1) (20 21 1) (21 22 1) (22 23 1)
 (12 14 1) (14 11 2) (23 24 1))
(DISPLAY-COORDS-2D (10715400 -2300) (712200 0) (10000200 -414800)
 (9285900 -2300) (8570600 -414800) (7857100 -2300) (7141800 -414800)
 (6427400 -2300) (5712200 -414800) (4997900 -2300) (4283500 -414800)
 (2139400 -2300) (1425100 -414800) (2853800 -414800) (1423700 -1240500)
 (11429600 -414800) (12144200 -2300) (12859000 -414800)
 (13573500 -2300) (14288200 -414800) (15002400 -2300)
 (15716800 -414800) (16431400 -2300) (17145800 -414800))
(STRUCTURE-ATOMS C ACP C C C C C C C C C C C C O C C C C C C C C C)
(COMMON-NAME "a cis-docos-3-enoyl-[acp]")
(OCELOT-GFP::PARENTS |Monounsaturated-acyl-ACPs|) )
NIL)

(|cis-delta5-lignoceroyl-ACPs| T (
(:CREATOR |ctb|)
(:CREATION-DATE 3567445464)
(STRUCTURE-BONDS (13 15 2) (1 3 1) (2 13 1) (3 4 1) (4 5 1) (5 6 1)
 (6 7 1) (7 8 1) (8 9 1) (10 11 1) (11 14 1) (12 13 1) (1 16 1)
 (16 17 1) (17 18 1) (18 19 1) (19 20 1) (20 21 1) (21 22 1) (22 23 1)
 (10 9 2) (23 24 1) (24 25 1) (25 26 1) (12 14 1))
(DISPLAY-COORDS-2D (10714500 -2300) (712200 0) (9999300 -414800)
 (9285000 -2300) (8569700 -414800) (7856400 -2300) (7141200 -414800)
 (6426800 -2300) (5711600 -414800) (4283200 -414800) (3568600 -2300)
 (2139100 -2300) (1425100 -414800) (2853500 -414800) (1423700 -1240500)
 (11428500 -414800) (12143000 -2300) (12857800 -414800)
 (13572300 -2300) (14286900 -414800) (15000900 -2300)
 (15715300 -414800) (16429899 -2300) (17144300 -414800)
 (17858600 -2300) (18573000 -414800))
(STRUCTURE-ATOMS C ACP C C C C C C C C C C C C O C C C C C C C C C C C)
(COMMON-NAME "a cis-delta5-C24:1-[acp]")
(OCELOT-GFP::PARENTS |Monounsaturated-acyl-ACPs|) )
NIL)

(PUB-LOEWUS99 NIL (
(:CREATOR |ctb|)
(:CREATION-DATE 3567445647)
(AUTHORS "Loewus, F. A.")
(TITLE
 "Biosynthesis and metabolism of ascorbic acid in plants and of analogs of ascorbic acid in fungi")
(SOURCE "Phytochemistry 52:193-210")
(YEAR 1999)
(OCELOT-GFP::PARENTS |Publications|) )
NIL)

(|cis-delta7-cerotoyl-ACPs| T (
(:CREATOR |ctb|)
(:CREATION-DATE 3567445464)
(STRUCTURE-BONDS (12 14 2) (1 3 1) (2 12 1) (3 4 1) (4 5 1) (5 6 1)
 (6 7 1) (9 10 1) (10 13 1) (11 12 1) (1 15 1) (15 16 1) (16 17 1)
 (17 18 1) (18 19 1) (19 20 1) (20 21 1) (21 22 1) (22 23 1) (23 24 1)
 (9 25 1) (25 8 1) (8 7 2) (24 26 1) (26 27 1) (27 28 1) (11 13 1))
(DISPLAY-COORDS-2D (10714400 -2300) (712300 0) (9999100 -414800)
 (9284800 -2300) (8569400 -414800) (7856300 -2300) (7141100 -414800)
 (5711400 -414800) (4283200 -414800) (3568600 -2300) (2139000 -2300)
 (1425200 -414800) (2853400 -414800) (1423800 -1240600)
 (11428300 -414800) (12142700 -2300) (12857600 -414800)
 (13572100 -2300) (14286700 -414800) (15000500 -2300)
 (15715000 -414800) (16429600 -2300) (17144000 -414800)
 (17858300 -2300) (4997500 -2300) (18572700 -414800) (19287200 -2300)
 (20001800 -414800))
(STRUCTURE-ATOMS C ACP C C C C C C C C C C C O C C C C C C C C C C C C
 C C)
(COMMON-NAME "a cis-delta7-C26:1-[acp]")
(OCELOT-GFP::PARENTS |Monounsaturated-acyl-ACPs|) )
NIL)

(PUB-DEBOLT04 NIL (
(:CREATOR |ctb|)
(:CREATION-DATE 3567445647)
(AUTHORS "DeBolt, S." "Hardie, J." "Tyerman, S." "Ford, C. M.")
(TITLE
 "Composition and synthesis of raphide crystals and druse crystals in berries of Vitis vinifera L. cv. Cabernet Sauvignon: ascorbic acid as precursor for both oxalic and tartaric acids as revealed by radiolabelling studies.")
(SOURCE "Aust. J. Grape Wine Res. 10: 134-142")
(YEAR 2004)
(OCELOT-GFP::PARENTS |Publications|) )
NIL)

(|cis-delta9-montanoyl-ACPs| T (
(:CREATOR |ctb|)
(:CREATION-DATE 3567445464)
(STRUCTURE-BONDS (11 13 2) (1 3 1) (2 11 1) (3 4 1) (4 5 1) (8 9 1)
 (9 12 1) (10 11 1) (1 14 1) (14 15 1) (15 16 1) (16 17 1) (17 18 1)
 (18 19 1) (19 20 1) (20 21 1) (21 22 1) (22 23 1) (8 24 1) (24 7 1)
 (23 25 1) (25 26 1) (7 27 1) (27 6 1) (6 5 2) (26 28 1) (28 29 1)
 (29 30 1) (10 12 1))
(DISPLAY-COORDS-2D (10714100 -2300) (712300 0) (9998800 -414800)
 (9284500 -2300) (8569100 -414800) (7140900 -414800) (5711200 -414800)
 (4283100 -414800) (3568500 -2300) (2138900 -2300) (1425200 -414800)
 (2853300 -414800) (1423800 -1240600) (11428200 -414800)
 (12142300 -2300) (12857200 -414800) (13571700 -2300)
 (14286400 -414800) (15000000 -2300) (15714500 -414800)
 (16429100 -2300) (17143600 -414800) (17857900 -2300) (4997300 -2300)
 (18572100 -414800) (19286600 -2300) (6425700 -2300) (20001100 -414800)
 (20715600 -2300) (21429800 -414800))
(STRUCTURE-ATOMS C ACP C C C C C C C C C C O C C C C C C C C C C C C C
 C C C C)
(COMMON-NAME "a cis-delta9-C28:1-[acp]")
(OCELOT-GFP::PARENTS |Monounsaturated-acyl-ACPs|) )
NIL)

(|trans-D18-37-OH-38-Me-C58-1-ACPs| T (
(:CREATOR |ctb|)
(:CREATION-DATE 3567445464)
(COMMON-NAME "a trans-delta18-37-hydroxy-38-methyl-C58:1-[acp]")
(OCELOT-GFP::PARENTS |Monounsaturated-acyl-ACPs|) )
NIL)

(|trans-D20-39-OH-40-Me-C60-1-ACPs| T (
(APPEARS-IN-LEFT-SIDE-OF RXN1G-3667)
(:CREATOR |ctb|)
(:CREATION-DATE 3567445464)
(COMMON-NAME "a trans-delta20-39-hydroxy-40-methyl-C60:1-[acp]")
(OCELOT-GFP::PARENTS |Monounsaturated-acyl-ACPs|) )
NIL)

(ARABCAT-PWY NIL (
(CITATIONS ":EV-COMP-AINF:3567445647:ctb")
(:CREATOR |ctb|)
(:CREATION-DATE 3567445647)
(CREDITS AUKFG-1 O-18 |riley| O0-3 |ingraham|)
(SYNONYMS "L-arabinose catabolism")
(REACTION-LIST RXN0-5116 RIBULPEPIM-RXN ARABISOM-RXN)
(PREDECESSORS (RXN0-5116 ARABISOM-RXN) (RIBULPEPIM-RXN RXN0-5116))
(COMMON-NAME "L-arabinose degradation I")
(OCELOT-GFP::PARENTS |L-Arabinose-Degradation|) )
((CREDITS AUKFG-1 IMPORTED-FROM-META 3567445647)
 (CREDITS |ingraham| REVISED 3356209337)
 (CREDITS O0-3 REVISED 3356209337) (CREDITS |riley| CREATED 2988132828)
 (CREDITS O-18 CREATED 2988132828)))

(|3-oxo-cis-dodec-5-enoyl-ACPs| T (
(:CREATOR |ctb|)
(:CREATION-DATE 3567445464)
(STRUCTURE-BONDS (1 2 1) (2 3 1) (3 4 1) (4 5 1) (5 6 1) (6 7 2)
 (7 8 1) (8 9 1) (2 10 2) (4 11 2) (9 12 1) (12 13 1) (13 14 1)
 (14 15 1))
(DISPLAY-COORDS-2D (-3919 -1326) (-3204 -1738) (-2490 -1326)
 (-1775 -1738) (-1061 -1326) (-523 -1856) (427 -1945) (1053 -1414)
 (1885 -2033) (-3204 -2563) (-1775 -2563) (2469 -1450) (3183 -1862)
 (3898 -1450) (4612 -1862))
(STRUCTURE-ATOMS ACP C C C C C C C C O O C C C C)
(COMMENT-INTERNAL "This Class was created for Feist Model.")
(COMMON-NAME "a 3-oxo-cis-dodec-5-enoyl-acyl-carrier-protein")
(OCELOT-GFP::PARENTS B-KETOACYL-ACP) )
NIL)

(|3-oxo-cis-myristol-7-eoyl-ACPs| T (
(:CREATOR |ctb|)
(:CREATION-DATE 3567445464)
(STRUCTURE-BONDS (1 2 1) (2 3 1) (3 4 1) (4 5 1) (5 6 1) (6 7 1)
 (7 8 1) (8 9 2) (2 10 2) (4 11 2) (9 12 1) (12 13 1) (13 14 1)
 (14 15 1) (15 16 1) (16 17 1))
(DISPLAY-COORDS-2D (-288750 -67770) (-217300 -109020) (-145860 -67770)
 (-74410 -109020) (-2960 -67770) (68490 -109020) (139930 -67770)
 (211380 -109020) (297560 -111960) (-217300 -191520) (-74410 -191520)
 (369010 -70710) (440450 -111960) (511900 -70710) (583350 -111960)
 (654790 -70710) (726240 -111960))
(STRUCTURE-ATOMS ACP C C C C C C C C O O C C C C C C)
(COMMENT-INTERNAL "This Class was created for Feist Model.")
(COMMON-NAME "a 3-oxo-cis-myristol-7-eoyl-acyl-carrier-protein")
(OCELOT-GFP::PARENTS B-KETOACYL-ACP) )
NIL)

(|3-oxo-cis-palm-9-eoyl-ACPs| T (
(:CREATOR |ctb|)
(:CREATION-DATE 3567445464)
(STRUCTURE-BONDS (1 2 1) (2 3 1) (3 4 1) (4 5 1) (5 6 1) (6 7 1)
 (7 8 1) (8 9 1) (2 10 2) (4 11 2) (9 12 1) (12 13 2) (13 14 1)
 (14 15 1) (15 16 1) (16 17 1) (17 18 1) (18 19 1))
(DISPLAY-COORDS-2D (-33295 -6777) (-26150 -10902) (-19005 -6777)
 (-11861 -10902) (-4716 -6777) (2429 -10902) (9574 -6777)
 (16718 -10902) (23863 -6777) (-26150 -19152) (-11861 -19152)
 (29697 -12610) (37947 -12610) (43780 -6777) (50925 -10902)
 (58070 -6777) (65214 -10902) (72359 -6777) (79504 -10902))
(STRUCTURE-ATOMS ACP C C C C C C C C O O C C C C C C C C)
(COMMENT-INTERNAL "This Class was created for Feist Model.")
(COMMON-NAME "a 3-oxo-cis-palm-9-eoyl-[acyl-carrier protein]")
(OCELOT-GFP::PARENTS B-KETOACYL-ACP) )
NIL)

(|3-oxo-cis-vacc-11-enoyl-ACPs| T (
(:CREATOR |ctb|)
(:CREATION-DATE 3567445464)
(STRUCTURE-BONDS (1 2 1) (2 3 1) (3 4 1) (4 5 1) (5 6 1) (2 7 2)
 (4 8 2) (6 9 2) (9 10 1) (10 11 1) (11 12 1) (12 13 1) (13 14 1)
 (14 15 1))
(DISPLAY-COORDS-2D (-42723 -7366) (-35579 -11491) (-28434 -7366)
 (-21289 -11491) (-14144 -7366) (-7000 -11491) (-35579 -19741)
 (-21289 -19741) (1250 -11491) (7379 -7131) (14229 -9782) (21373 -5657)
 (28518 -9782) (35663 -5657) (42808 -9782))
(STRUCTURE-ATOMS ACP C C C C C O O C C C C C C C)
(COMMON-NAME "a 3-oxo-cis-dodec-5-enoyl-[acyl-carrier protein]")
(COMMENT-INTERNAL "This Class was created for Feist Model.")
(OCELOT-GFP::PARENTS B-KETOACYL-ACP) )
NIL)

(|3-oxo-cis-vaccenoyl-ACPs| T (
(APPEARS-IN-RIGHT-SIDE-OF 2.3.1.179-RXN RXN-9556)
(:CREATOR |ctb|)
(:CREATION-DATE 3567445464)
(STRUCTURE-BONDS (1 2 1) (2 3 1) (3 4 1) (4 5 1) (5 6 1) (6 7 1)
 (7 8 1) (8 9 1) (9 10 1) (10 11 1) (11 12 1) (12 13 2) (2 14 2)
 (13 15 1) (15 16 1) (16 17 1) (17 18 1) (18 19 1) (19 20 1) (4 21 2))
(DISPLAY-COORDS-2D (-41763 -6777) (-34618 -2652) (-27475 -6777)
 (-20330 -2652) (-13187 -6777) (-6042 -2652) (1102 -6777) (8247 -2652)
 (15392 -6777) (22534 -2652) (29679 -6777) (36823 -2652) (43968 -6777)
 (-34618 5598) (43968 -15027) (51110 -19150) (51110 -27400)
 (58255 -31525) (58255 -39774) (65400 -43899) (-20330 5598))
(STRUCTURE-ATOMS ACP C C C C C C C C C C C C O C C C C C C O)
(COMMON-NAME "a 3-oxo-<i>cis</i>-vaccenoyl-[acp]")
(OCELOT-GFP::PARENTS B-KETOACYL-ACP) )
NIL)

(|3-oxo-decanoyl-ACPs| T (
(APPEARS-IN-RIGHT-SIDE-OF RXN-9527 RXN-9528)
(:CREATOR |ctb|)
(:CREATION-DATE 3567445464)
(DBLINKS (LIGAND-CPD "C05753" NIL |taltman| 3466371734 NIL NIL))
(SYNONYMS "a 3-keto-decanoyl-[acp]")
(COMMON-NAME "a 3-oxo-decanoyl-[acp]")
(STRUCTURE-BONDS (9 10 1) (6 9 1) (5 8 2) (5 7 1) (4 6 1) (3 5 1)
 (2 4 1) (1 3 1) (1 2 1) (1 11 2) (10 12 1) (12 13 1))
(DISPLAY-COORDS-2D (37932 2063) (45077 6188) (30788 6188) (52218 2063)
 (23642 2063) (59364 6188) (16497 6188) (23642 -6187) (66509 2063)
 (73653 6188) (37932 -6187) (80797 2063) (87942 6188))
(STRUCTURE-ATOMS C C C C C C ACP O C C O C C)
(OCELOT-GFP::PARENTS B-KETOACYL-ACP) )
NIL)

(|3-oxo-dodecanoyl-ACPs| T (
(APPEARS-IN-RIGHT-SIDE-OF RXN-9531 RXN-9532)
(:CREATOR |ctb|)
(:CREATION-DATE 3567445464)
(SYNONYMS "a 3-keto-dodecanoyl-[acp]")
(COMMON-NAME "a 3-oxo-dodecanoyl-[acp]")
(STRUCTURE-BONDS (10 11 1) (10 12 2) (8 9 1) (7 10 1) (6 7 1) (5 6 1)
 (4 5 1) (3 4 1) (2 3 1) (1 2 1) (8 1 1) (9 13 1) (13 14 1) (6 15 2))
(DISPLAY-COORDS-2D (44573 13552) (37428 9427) (30283 13552)
 (23139 9427) (15995 13552) (8850 9427) (1706 13552) (51717 9427)
 (58861 13552) (-5439 9427) (-12584 13552) (-5439 1177) (66006 9427)
 (73150 13552) (8850 1177))
(STRUCTURE-ATOMS C C C C C C C C C C ACP O C C O)
(OCELOT-GFP::PARENTS B-KETOACYL-ACP) )
NIL)

(|3-oxo-hexanoyl-ACPs| T (
(APPEARS-IN-RIGHT-SIDE-OF RXN-9516 RXN-9518)
(:CREATOR |ctb|)
(:CREATION-DATE 3567445464)
(DBLINKS (LIGAND-CPD "C05746" NIL |taltman| 3466371734 NIL NIL))
(STRUCTURE-BONDS (1 2 1) (2 3 1) (3 4 1) (4 5 1) (2 6 2) (5 7 1)
 (7 8 1) (4 9 2))
(DISPLAY-COORDS-2D (-17153 -1331) (-10009 -5456) (-2864 -1331)
 (4281 -5456) (11425 -1331) (-10009 -13706) (18570 -5456) (25714 -1331)
 (4281 -13706))
(STRUCTURE-ATOMS ACP C C C C O C C O)
(COMMON-NAME "a 3-oxo-hexanoyl-[acp]")
(OCELOT-GFP::PARENTS B-KETOACYL-ACP) )
NIL)

(CPD-10224 NIL (
(APPEARS-IN-LEFT-SIDE-OF RXN-9581)
(CREDITS AUKFG-1)
(:CREATOR |ctb|)
(:CREATION-DATE 3567445647)
(INCHI
 "InChI=1S/C6H13NO5/c7-3-4(9)2(1-8)12-6(11)5(3)10/h2-6,8-11H,1,7H2/p+1/t2-,3+,4-,5-,6+/m1/s1")
(ATOM-CHARGES (10 1))
(DBLINKS (PUBCHEM "448758" NIL |taltman| 3497976212 NIL NIL)
 (LIGAND-CPD "C12212" NIL |fulcher| 3425761797 NIL NIL))
(MOLECULAR-WEIGHT 180.18)
(STRUCTURE-BONDS (1 2 1) (1 6 1) (2 3 1) (3 4 1) (4 5 1) (5 6 1)
 (6 7 1 :DOWN) (5 8 1 :DOWN) (3 9 1 :DOWN) (4 10 1 :UP) (2 11 1 :UP)
 (11 12 1))
(DISPLAY-COORDS-2D (-380 -825) (-1094 -412) (-1094 412) (-380 825)
 (334 412) (334 -412) (1049 -825) (1049 825) (-1809 825) (-380 1650)
 (-1809 -825) (-2524 -412))
(STRUCTURE-ATOMS O C C C C C O O O N C O)
(SYNONYMS "D-kanosamine" "3-amino-3-deoxyglucose"
 "3-amino-3-deoxy-D-glucose")
(COMMON-NAME "kanosamine")
(OCELOT-GFP::PARENTS |Amino-Sugars|) )
((CREDITS AUKFG-1 IMPORTED-FROM-META 3567445647)))

(|3-oxo-lignoceroyl-ACPs| T (
(:CREATOR |ctb|)
(:CREATION-DATE 3567445464)
(STRUCTURE-BONDS (14 16 2) (1 3 1) (2 14 1) (3 4 1) (4 5 1) (5 6 1)
 (6 7 1) (7 8 1) (8 9 1) (9 10 1) (10 11 1) (11 12 1) (12 15 1)
 (13 14 1) (1 17 1) (17 18 1) (18 19 1) (19 20 1) (20 21 1) (21 22 1)
 (22 23 1) (23 24 1) (13 15 1) (15 25 2) (24 26 1) (26 27 1))
(DISPLAY-COORDS-2D (10715100 -2300) (712200 0) (9999900 -414800)
 (9285600 -2300) (8570300 -414800) (7856800 -2300) (7141600 -414800)
 (6427200 -2300) (5712000 -414800) (4997700 -2300) (4283400 -414800)
 (3568800 -2300) (2139300 -2300) (1425100 -414800) (2853700 -414800)
 (1423700 -1240500) (11429200 -414800) (12143800 -2300)
 (12858600 -414800) (13573100 -2300) (14287700 -414800)
 (15001900 -2300) (15716300 -414800) (16430901 -2300)
 (2853700 -1239800) (17145300 -414800) (17859800 -2300))
(STRUCTURE-ATOMS C ACP C C C C C C C C C C C C C O C C C C C C C C O C
 C)
(COMMON-NAME "a 3-oxo-lignoceroyl-[acp]")
(OCELOT-GFP::PARENTS B-KETOACYL-ACP) )
NIL)

(CPD-10225 NIL (
(APPEARS-IN-RIGHT-SIDE-OF RXN-9581)
(APPEARS-IN-LEFT-SIDE-OF RXN-9582)
(CREDITS AUKFG-1)
(:CREATOR |ctb|)
(:CREATION-DATE 3567445647)
(DBLINKS (PUBCHEM "25246240" NIL |taltman| 3466375283 NIL NIL)
 (LIGAND-CPD "C12213" NIL |taltman| 3459474374 NIL NIL))
(ATOM-CHARGES (15 -1) (14 -1) (10 1))
(INCHI
 "InChI=1S/C6H14NO8P/c7-3-4(8)2(1-14-16(11,12)13)15-6(10)5(3)9/h2-6,8-10H,1,7H2,(H2,11,12,13)/p-1/t2-,3+,4-,5-,6?/m1/s1")
(MOLECULAR-WEIGHT 258.144)
(STRUCTURE-BONDS (1 2 1) (2 3 1) (3 4 1) (4 5 1) (5 6 1) (1 6 1)
 (5 7 1) (6 8 1 :UP) (2 9 1 :UP) (1 10 1 :DOWN) (3 11 1 :DOWN)
 (11 12 1) (12 13 1) (13 14 1) (13 15 1) (13 16 2))
(DISPLAY-COORDS-2D (-8545 -5893) (-15689 -1768) (-15689 6482)
 (-8545 10607) (-1400 6482) (-1400 -1768) (5745 10607) (5745 -5893)
 (-22834 -5893) (-8545 -14143) (-22834 10607) (-22834 18857)
 (-29979 22982) (-26372 30402) (-37116 27120) (-33336 15446))
(STRUCTURE-ATOMS C C C O C C O O O N C O P O O O)
(SYNONYMS "D-kanosamine-6-phosphate")
(COMMON-NAME "kanosamine-6-phosphate")
(OCELOT-GFP::PARENTS |Compounds|) )
((CREDITS AUKFG-1 IMPORTED-FROM-META 3567445647)))

(|3-oxo-myristoyl-ACPs| T (
(APPEARS-IN-RIGHT-SIDE-OF RXN-9535 RXN-9536)
(:CREATOR |ctb|)
(:CREATION-DATE 3567445464)
(SYNONYMS "a 3-oxo-tetradecanoyl-[acp]" "a 3-keto-myristoyl-[acp]"
 "a 3-oxo-tetradecanoyl-[acyl-carrier protein]")
(COMMON-NAME "a 3-oxo-myristoyl-[acp]")
(STRUCTURE-BONDS (10 11 1) (10 12 2) (8 9 1) (7 10 1) (6 7 1) (5 6 1)
 (4 5 1) (3 4 1) (2 3 1) (1 2 1) (8 1 1) (9 13 1) (13 14 1) (14 15 1)
 (15 16 1) (6 17 2))
(DISPLAY-COORDS-2D (44573 13552) (37428 9427) (30283 13552)
 (23139 9427) (15995 13552) (8850 9427) (1706 13552) (51717 9427)
 (58861 13552) (-5439 9427) (-12584 13552) (-5439 1177) (66006 9427)
 (73150 13552) (80295 9427) (87439 13552) (8850 1177))
(STRUCTURE-ATOMS C C C C C C C C C C ACP O C C C C O)
(OCELOT-GFP::PARENTS B-KETOACYL-ACP) )
NIL)

(CPD-10228 NIL (
(APPEARS-IN-RIGHT-SIDE-OF RXN-9584)
(APPEARS-IN-LEFT-SIDE-OF RXN-9585)
(CREDITS AUKFG-1)
(:CREATOR |ctb|)
(:CREATION-DATE 3567445647)
(DBLINKS (PUBCHEM "25245409" NIL |taltman| 3466375284 NIL NIL)
 (LIGAND-CPD "C12106" NIL |kothari| 3456245236 NIL NIL))
(ATOM-CHARGES (18 -1) (16 -1) (12 1) (1 -1))
(INCHI
 "InChI=1S/C7H14NO9P/c8-3(1-4(9)7(12)13)6(11)5(10)2-17-18(14,15)16/h3,5-6,10-11H,1-2,8H2,(H,12,13)(H2,14,15,16)/p-2")
(MOLECULAR-WEIGHT 285.147)
(STRUCTURE-BONDS (1 2 1) (2 3 1) (3 4 1) (4 5 1) (5 6 1) (6 7 1)
 (7 8 1) (8 9 1) (2 10 2) (3 11 2) (5 12 1) (6 13 1) (7 14 1) (9 15 1)
 (15 16 1) (15 17 2) (15 18 1))
(DISPLAY-COORDS-2D (-36829 -8839) (-29685 -12964) (-22540 -8839)
 (-15396 -12964) (-8252 -8839) (-1107 -12964) (6038 -8839)
 (13183 -12964) (20326 -8839) (-29685 -21213) (-22540 -589)
 (-8252 -589) (-1107 -21213) (6038 -589) (27471 -12964) (30894 -5458)
 (24076 -20482) (34319 -17565))
(STRUCTURE-ATOMS O C C C C C C C O O O N O O P O O O)
(SYNONYMS "4-amino-3,4-dideoxyheptulosonic acid 7-phosphate"
 "aminoDAHP" "4-amino-3,4-dideoxyheptulosonate 7-phosphate"
 "3,4-dideoxy-4-amino-D-<i>arabino</i>-heptulosonic acid 7-phosphate")
(COMMON-NAME
 "3,4-dideoxy-4-amino-D-<i>arabino</i>-heptulosonate 7-phosphate")
(OCELOT-GFP::PARENTS |Compounds|) )
((CREDITS AUKFG-1 IMPORTED-FROM-META 3567445647)))

(|3-oxo-palmitoyl-ACPs| T (
(APPEARS-IN-RIGHT-SIDE-OF RXN-9539 RXN-9540)
(:CREATOR |ctb|)
(:CREATION-DATE 3567445464)
(STRUCTURE-BONDS (14 16 2) (1 3 1) (2 14 1) (3 4 1) (4 5 1) (5 6 1)
 (6 7 1) (7 8 1) (8 9 1) (9 10 1) (10 11 1) (11 12 1) (12 15 1)
 (13 14 1) (13 15 1) (1 17 1) (17 18 1) (15 19 2))
(DISPLAY-COORDS-2D (10714000 -2300) (711800 0) (9999200 -414800)
 (9284900 -2300) (8570000 -414800) (7856000 -2300) (7141000 -414800)
 (6426600 -2300) (5711800 -414800) (4997400 -2300) (4282900 -414800)
 (3568300 -2300) (2139200 -2300) (1424700 -414800) (2853600 -414800)
 (1423300 -1240100) (11428400 -414800) (12143000 -2300)
 (2853600 -1239900))
(STRUCTURE-ATOMS C ACP C C C C C C C C C C C C C O C C O)
(SYNONYMS "a 3-keto-palmitoyl-[acp]" "a 3-oxo-hexadecanoyl-[acp]")
(COMMON-NAME "a 3-oxo-palmitoyl-[acp]")
(OCELOT-GFP::PARENTS B-KETOACYL-ACP) )
NIL)

(CPD-10229 NIL (
(APPEARS-IN-RIGHT-SIDE-OF RXN-9585)
(APPEARS-IN-LEFT-SIDE-OF RXN-9586)
(CREDITS AUKFG-1)
(:CREATOR |ctb|)
(:CREATION-DATE 3567445647)
(DBLINKS (PUBCHEM "25245069" NIL |taltman| 3466375284 NIL NIL)
 (LIGAND-CPD "C12109" NIL |kothari| 3456242271 NIL NIL))
(ATOM-CHARGES (11 -1) (10 1))
(INCHI
 "InChI=1S/C7H11NO5/c8-3-1-7(13,6(11)12)2-4(9)5(3)10/h3,5,10,13H,1-2,8H2,(H,11,12)/t3-,5+,7-/m1/s1")
(MOLECULAR-WEIGHT 189.168)
(STRUCTURE-BONDS (1 2 1) (2 3 1) (3 4 1) (4 5 1) (5 6 1) (1 6 1)
 (1 7 1 :DOWN) (1 8 1 :UP) (4 9 1 :UP) (3 10 1 :DOWN) (7 11 1) (7 12 2)
 (5 13 2))
(DISPLAY-COORDS-2D (-6482 589) (-13627 4714) (-13627 12964)
 (-6482 17088) (663 12964) (663 4714) (-6482 -7661) (-13627 -3536)
 (-6482 25338) (-20771 17088) (663 -11786) (-13627 -11786) (7807 17088))
(STRUCTURE-ATOMS C C C C C C C O O N O O O)
(SYNONYMS "5-deoxy-5-amino-3-dehydroquinic acid" "aminoDHQ")
(COMMON-NAME "5-deoxy-5-amino-3-dehydroquinate")
(OCELOT-GFP::PARENTS |Compounds|) )
((CREDITS AUKFG-1 IMPORTED-FROM-META 3567445647)))

(|3-oxo-petroselinoyl-ACPs| T (
(APPEARS-IN-RIGHT-SIDE-OF RXN-9552)
(:CREATOR |ctb|)
(:CREATION-DATE 3567445464)
(STRUCTURE-BONDS (19 20 2) (16 20 1) (15 19 1) (14 18 1) (13 17 1)
 (12 16 1) (11 15 1) (10 14 1) (10 12 1) (9 13 1) (8 11 1) (7 9 1)
 (6 8 1) (5 7 1) (4 6 1) (3 5 1) (3 4 1) (2 18 2) (1 18 1) (10 21 2))
(DISPLAY-COORDS-2D (2093 3457) (2807 2219) (11492 3384) (10770 2985)
 (12198 2958) (10063 3411) (12920 3357) (9341 3012) (13627 2932)
 (4236 3044) (8634 3438) (4952 3457) (14350 3330) (3522 3457)
 (7912 3039) (5666 3044) (15057 2905) (2807 3044) (7206 3465)
 (6381 3457) (4236 2219))
(STRUCTURE-ATOMS ACP O C C C C C C C C C C C C C C C C C C O)
(COMMON-NAME "a 3-oxo-petroslinoyl-[acp]")
(OCELOT-GFP::PARENTS B-KETOACYL-ACP) )
NIL)

(CPD-10231 NIL (
(APPEARS-IN-RIGHT-SIDE-OF RXN-9587)
(CREDITS AUKFG-1)
(:CREATOR |ctb|)
(:CREATION-DATE 3567445647)
(DBLINKS (PUBCHEM "54691709" NIL |ong| 3535722629 NIL NIL)
 (LIGAND-CPD "C12107" NIL |taltman| 3459474374 NIL NIL))
(ATOM-CHARGES (8 -1))
(INCHI
 "InChI=1S/C7H7NO3/c8-5-1-4(7(10)11)2-6(9)3-5/h1-3,9H,8H2,(H,10,11)/p-1")
(MOLECULAR-WEIGHT 152.129)
(STRUCTURE-BONDS (1 2 2) (2 3 1) (3 4 2) (4 5 1) (5 6 2) (1 6 1)
 (1 7 1) (7 8 1) (7 9 2) (3 10 1) (5 11 1))
(DISPLAY-COORDS-2D (-6187 -6482) (-13332 -2357) (-13332 5893)
 (-6187 10018) (957 5893) (957 -2357) (-6187 -14732) (957 -18857)
 (-13332 -18857) (-20477 10018) (8102 10018))
(STRUCTURE-ATOMS C C C C C C C O O N O)
(SYNONYMS "3-amino-5-hydroxybenzoic acid" "AHBA" "3-AHBA")
(COMMON-NAME "3-amino-5-hydroxybenzoate")
(OCELOT-GFP::PARENTS |Compounds|) )
((CREDITS AUKFG-1 IMPORTED-FROM-META 3567445647)))

(|3-oxo-stearoyl-ACPs| T (
(APPEARS-IN-RIGHT-SIDE-OF RXN-9632 RXN-9633)
(:CREATOR |ctb|)
(:CREATION-DATE 3567445464)
(DBLINKS (LIGAND-CPD "C16219" NIL |taltman| 3466371734 NIL NIL))
(SYNONYMS "a 3-keto-stearoyl-[acp]" "a 3-oxo-octadecanoyl-[acp]"
 "a 3-oxo-octadecanoyl-[acyl-carrier protein]"
 "a 3-oxo-stearoyl-[acyl-carrier protein]"
 "a 3-keto-stearoyl-[acyl-carrier protein]"
 "a 3-keto-octadecanoyl-[acyl-carrier protein]"
 "a 3-keto-octadecanoyl-[acp]")
(COMMON-NAME "a 3-oxo-stearoyl-[acp]")
(STRUCTURE-BONDS (14 16 2) (1 3 1) (2 14 1) (3 4 1) (4 5 1) (5 6 1)
 (6 7 1) (7 8 1) (8 9 1) (9 10 1) (10 11 1) (11 12 1) (12 15 1)
 (13 14 1) (13 15 1) (1 17 1) (17 18 1) (18 19 1) (19 20 1) (15 21 2))
(DISPLAY-COORDS-2D (10714000 -2300) (711800 0) (9999200 -414800)
 (9284900 -2300) (8570000 -414800) (7856000 -2300) (7141000 -414800)
 (6426600 -2300) (5711800 -414800) (4997400 -2300) (4282900 -414800)
 (3568300 -2300) (2139200 -2300) (1424700 -414800) (2853600 -414800)
 (1423300 -1240100) (11428400 -414800) (12143000 -2300)
 (12857500 -414800) (13571900 -2300) (2853600 -1239800))
(STRUCTURE-ATOMS C ACP C C C C C C C C C C C C C O C C C C O)
(OCELOT-GFP::PARENTS B-KETOACYL-ACP) )
NIL)

(CPD-10230 NIL (
(APPEARS-IN-RIGHT-SIDE-OF RXN-9586)
(APPEARS-IN-LEFT-SIDE-OF RXN-9587)
(CREDITS AUKFG-1)
(:CREATOR |ctb|)
(:CREATION-DATE 3567445647)
(DBLINKS (PUBCHEM "25245811" NIL |taltman| 3466375284 NIL NIL)
 (LIGAND-CPD "C12108" NIL |taltman| 3459474374 NIL NIL))
(ATOM-CHARGES (12 1) (10 -1))
(INCHI
 "InChI=1S/C7H9NO4/c8-4-1-3(7(11)12)2-5(9)6(4)10/h2,4,6,10H,1,8H2,(H,11,12)/t4-,6+/m1/s1")
(MOLECULAR-WEIGHT 171.152)
(STRUCTURE-BONDS (1 2 1) (2 3 1) (3 4 1) (4 5 2) (5 6 1) (1 6 1)
 (3 7 2) (5 8 1) (8 9 2) (8 10 1) (2 11 1 :UP) (1 12 1 :DOWN))
(DISPLAY-COORDS-2D (-6777 -6777) (-13921 -2652) (-13921 5598)
 (-6777 9723) (368 5598) (368 -2652) (-21066 9723) (7513 9723)
 (14657 5598) (7513 17973) (-21066 -6777) (-6777 -15027))
(STRUCTURE-ATOMS C C C C C C O C O O O N)
(SYNONYMS "5-deoxy-5-amino-3-dehydroshikimic acid" "aminoDHS")
(COMMON-NAME "5-deoxy-5-amino-3-dehydroshikimate")
(OCELOT-GFP::PARENTS |Compounds|) )
((CREDITS AUKFG-1 IMPORTED-FROM-META 3567445647)))

(|Acetoacetyl-ACPs| T (
(APPEARS-IN-LEFT-SIDE-OF RXN-9514)
(:CREATOR |ctb|)
(:CREATION-DATE 3567445464)
(UNMODIFIED-FORM ACP)
(SYNONYMS "an acetoacetyl-[acyl-carrier-protein]")
(STRUCTURE-BONDS (6 7 1) (6 5 2) (4 6 1) (3 4 1) (3 2 1) (3 1 2))
(DISPLAY-COORDS-2D (379 -2108) (-335 -979) (379 -1391) (1094 -979)
 (1808 -2216) (1808 -1391) (2523 -979))
(STRUCTURE-ATOMS O ACP C C O C C)
(COMMON-NAME "an acetoacetyl-[acp]")
(OCELOT-GFP::PARENTS B-KETOACYL-ACP) )
NIL)

(RXN-9587 NIL (
(IN-PATHWAY PWY-5979)
(CREDITS AUKFG-1)
(:CREATOR |ctb|)
(:CREATION-DATE 3567445647)
(ORPHAN? :NO)
(RIGHT PROTON CPD-10231 WATER)
(LEFT CPD-10230)
(OCELOT-GFP::PARENTS |Small-Molecule-Reactions| |Chemical-Reactions|) )
((CREDITS AUKFG-1 IMPORTED-FROM-META 3567445647)))

(|BETA-KETO-ACYL-ACPs| T (
(:CREATOR |ctb|)
(:CREATION-DATE 3567445464)
(COMMON-NAME "a beta-keto-acyl-acp")
(OCELOT-GFP::PARENTS B-KETOACYL-ACP) )
NIL)

(RXN-9586 NIL (
(IN-PATHWAY PWY-5979)
(CREDITS AUKFG-1)
(:CREATOR |ctb|)
(:CREATION-DATE 3567445647)
(RIGHT CPD-10230 WATER)
(LEFT CPD-10229)
(OCELOT-GFP::PARENTS |Small-Molecule-Reactions| |Chemical-Reactions|) )
((CREDITS AUKFG-1 IMPORTED-FROM-META 3567445647)))

(|cis-delta11-3-oxo-melissoyl-ACPs| T (
(APPEARS-IN-LEFT-SIDE-OF RXN1G-163)
(:CREATOR |ctb|)
(:CREATION-DATE 3567445464)
(STRUCTURE-BONDS (10 12 2) (1 3 1) (2 10 1) (7 8 1) (8 11 1) (9 10 1)
 (1 13 1) (13 14 1) (14 15 1) (15 16 1) (16 17 1) (17 18 1) (18 19 1)
 (19 20 1) (20 21 1) (21 22 1) (7 23 1) (23 6 1) (22 24 1) (24 25 1)
 (6 26 1) (26 5 1) (25 27 1) (27 28 1) (9 11 1) (5 29 1) (29 4 1)
 (11 30 2) (4 3 2) (28 31 1) (31 32 1) (32 33 1))
(DISPLAY-COORDS-2D (10713800 -2300) (712300 0) (9998500 -414800)
 (8568800 -414800) (7140700 -414800) (5711000 -414800)
 (4283000 -414800) (3568400 -2300) (2138800 -2300) (1425200 -414800)
 (2853200 -414800) (1423800 -1240600) (11427800 -414800)
 (12141900 -2300) (12856800 -414800) (13571300 -2300)
 (14285900 -414800) (14999500 -2300) (15714000 -414800)
 (16428600 -2300) (17143100 -414800) (17857300 -2300) (4997100 -2300)
 (18571500 -414800) (19286000 -2300) (6425500 -2300) (20000500 -414800)
 (20714900 -2300) (7855100 -2300) (2853200 -1239800) (21429400 -414800)
 (22143900 -2300) (22858400 -414800))
(STRUCTURE-ATOMS C ACP C C C C C C C C C O C C C C C C C C C C C C C C
 C C C O C C C)
(COMMON-NAME "a cis-delta11-3-oxo-C30:1-[acp]")
(OCELOT-GFP::PARENTS |BETA-KETO-ACYL-ACPs|) )
NIL)

(RXN-9585 NIL (
(IN-PATHWAY PWY-5979)
(CREDITS AUKFG-1)
(:CREATOR |ctb|)
(:CREATION-DATE 3567445647)
(RIGHT CPD-10229 |Pi|)
(LEFT CPD-10228)
(OCELOT-GFP::PARENTS |Small-Molecule-Reactions| |Chemical-Reactions|) )
((CREDITS AUKFG-1 IMPORTED-FROM-META 3567445647)))

(|cis-delta13-3-oxo-lacceroyl-ACPs| T (
(APPEARS-IN-LEFT-SIDE-OF RXN1G-260)
(:CREATOR |ctb|)
(:CREATION-DATE 3567445464)
(STRUCTURE-BONDS (9 11 2) (1 9 1) (6 7 1) (7 10 1) (8 9 1) (12 13 1)
 (13 14 1) (14 15 1) (15 16 1) (16 17 1) (17 18 1) (18 19 1) (19 20 1)
 (20 21 1) (6 22 1) (22 5 1) (21 23 1) (23 24 1) (5 25 1) (25 4 1)
 (24 26 1) (26 27 1) (8 10 1) (4 28 1) (28 3 1) (10 29 2) (27 30 1)
 (30 31 1) (3 32 1) (32 2 1) (2 12 2) (31 33 1) (33 34 1) (34 35 1))
(DISPLAY-COORDS-2D (712300 0) (9998200 -414800) (8568500 -414800)
 (7140500 -414800) (5710800 -414800) (4282900 -414800) (3568300 -2300)
 (2138700 -2300) (1425200 -414800) (2853100 -414800) (1423800 -1240600)
 (11427400 -414800) (12141500 -2300) (12856400 -414800)
 (13570900 -2300) (14285500 -414800) (14999000 -2300)
 (15713500 -414800) (16428101 -2300) (17142600 -414800)
 (17856700 -2300) (4996900 -2300) (18570900 -414800) (19285400 -2300)
 (6425300 -2300) (19999900 -414800) (20714200 -2300) (7854900 -2300)
 (2853100 -1239800) (21428700 -414800) (22143200 -2300) (9283000 -2300)
 (22857700 -414800) (23572100 -2300) (24286600 -414800))
(STRUCTURE-ATOMS ACP C C C C C C C C C O C C C C C C C C C C C C C C C
 C C O C C C C C C)
(COMMON-NAME "a cis-delta13-3-oxo-C32:1-[acp]")
(OCELOT-GFP::PARENTS |BETA-KETO-ACYL-ACPs|) )
NIL)

(RXN-9584 NIL (
(ENZYMATIC-REACTION ENZRXNKFG-1075)
(IN-PATHWAY PWY-5979)
(CREDITS AUKFG-1)
(:CREATOR |ctb|)
(:CREATION-DATE 3567445647)
(ORPHAN? :NO)
(LEFT CPD-10227 PHOSPHO-ENOL-PYRUVATE WATER)
(RIGHT CPD-10228 |Pi|)
(OCELOT-GFP::PARENTS |Small-Molecule-Reactions| |Chemical-Reactions|) )
((CREDITS AUKFG-1 IMPORTED-FROM-META 3567445647)))

(|cis-delta15-3-oxo-gheddoyl-ACPs| T (
(APPEARS-IN-LEFT-SIDE-OF RXN1G-358)
(:CREATOR |ctb|)
(:CREATION-DATE 3567445464)
(STRUCTURE-BONDS (9 11 2) (1 9 1) (6 7 1) (7 10 1) (8 9 1) (13 14 1)
 (14 15 1) (15 16 1) (16 17 1) (17 18 1) (18 19 1) (19 20 1) (6 21 1)
 (21 5 1) (20 22 1) (22 23 1) (5 24 1) (24 4 1) (23 25 1) (25 26 1)
 (4 27 1) (27 3 1) (26 28 1) (28 29 1) (3 30 1) (30 2 1) (29 31 1)
 (31 32 1) (8 10 1) (2 33 1) (33 12 1) (12 13 2) (10 34 2) (32 35 1)
 (35 36 1) (36 37 1))
(DISPLAY-COORDS-2D (712400 0) (9998000 -414800) (8568300 -414800)
 (7140400 -414800) (5710600 -414800) (4282900 -414800) (3568300 -2300)
 (2138600 -2300) (1425300 -414800) (2853000 -414800) (1423900 -1240700)
 (11427300 -414800) (12856200 -414800) (13570700 -2300)
 (14285400 -414800) (14998800 -2300) (15713200 -414800)
 (16427799 -2300) (17142400 -414800) (17856500 -2300) (4996900 -2300)
 (18570600 -414800) (19285000 -2300) (6425200 -2300) (19999600 -414800)
 (20713900 -2300) (7854900 -2300) (21428400 -414800) (22142800 -2300)
 (9282800 -2300) (22857300 -414800) (23571800 -2300) (10712500 -2300)
 (2853000 -1239800) (24286200 -414800) (25000700 -2300)
 (25715200 -414800))
(STRUCTURE-ATOMS ACP C C C C C C C C C O C C C C C C C C C C C C C C C
 C C C C C C C O C C C)
(COMMON-NAME "a cis-delta15-3-oxo-C34:1-[acp]")
(OCELOT-GFP::PARENTS |BETA-KETO-ACYL-ACPs|) )
NIL)

(RXN-9582 NIL (
(IN-PATHWAY PWY-5979)
(CREDITS AUKFG-1)
(:CREATOR |ctb|)
(:CREATION-DATE 3567445647)
(RIGHT CPD-10226)
(LEFT CPD-10225)
(OCELOT-GFP::PARENTS |Small-Molecule-Reactions| |Chemical-Reactions|) )
((CREDITS AUKFG-1 IMPORTED-FROM-META 3567445647)))

(|cis-delta17-3-oxo-C36-ACPs| T (
(APPEARS-IN-LEFT-SIDE-OF RXN1G-881)
(:CREATOR |ctb|)
(:CREATION-DATE 3567445464)
(STRUCTURE-BONDS (9 11 2) (1 9 1) (6 7 1) (7 10 1) (8 9 1) (14 15 1)
 (15 16 1) (16 17 1) (17 18 1) (18 19 1) (6 20 1) (20 5 1) (19 21 1)
 (21 22 1) (5 23 1) (23 4 1) (22 24 1) (24 25 1) (4 26 1) (26 3 1)
 (25 27 1) (27 28 1) (3 29 1) (29 2 1) (28 30 1) (30 31 1) (2 32 1)
 (32 12 1) (31 33 1) (33 34 1) (8 10 1) (10 35 2) (12 36 1) (36 13 1)
 (13 14 2) (34 37 1) (37 38 1) (38 39 1))
(DISPLAY-COORDS-2D (712500 0) (9997800 -414800) (8568200 -414800)
 (7140300 -414800) (5710400 -414800) (4282900 -414800) (3568300 -2300)
 (2138500 -2300) (1425400 -414800) (2852900 -414800) (1424000 -1240800)
 (11427200 -414800) (12856100 -414800) (14285300 -414800)
 (14998700 -2300) (15713100 -414800) (16427601 -2300)
 (17142200 -414800) (17856300 -2300) (4996900 -2300) (18570400 -414800)
 (19284700 -2300) (6425100 -2300) (19999400 -414800) (20713700 -2300)
 (7854900 -2300) (21428200 -414800) (22142500 -2300) (9282700 -2300)
 (22857000 -414800) (23571500 -2300) (10712400 -2300)
 (24286000 -414800) (25000400 -2300) (2852900 -1239800)
 (12141600 -2300) (25714800 -414800) (26429300 -2300)
 (27143800 -414800))
(STRUCTURE-ATOMS ACP C C C C C C C C C O C C C C C C C C C C C C C C C
 C C C C C C C C O C C C C)
(COMMON-NAME "a cis-delta17-3-oxo-C36:1-[acp]")
(OCELOT-GFP::PARENTS |BETA-KETO-ACYL-ACPs|) )
NIL)

(RXN-9581 NIL (
(IN-PATHWAY PWY-5979)
(CREDITS AUKFG-1)
(:CREATOR |ctb|)
(:CREATION-DATE 3567445647)
(ORPHAN? :NO)
(RIGHT PROTON CPD-10225 ADP)
(LEFT CPD-10224 ATP)
(OCELOT-GFP::PARENTS |Small-Molecule-Reactions| |Chemical-Reactions|) )
((CREDITS AUKFG-1 IMPORTED-FROM-META 3567445647)))

(|cis-delta19-3-oxo-C38-ACPs| T (
(APPEARS-IN-LEFT-SIDE-OF RXN1G-1053)
(:CREATOR |ctb|)
(:CREATION-DATE 3567445464)
(STRUCTURE-BONDS (9 11 2) (1 9 1) (6 7 1) (7 10 1) (8 9 1) (15 16 1)
 (16 17 1) (17 18 1) (6 19 1) (19 5 1) (18 20 1) (20 21 1) (5 22 1)
 (22 4 1) (21 23 1) (23 24 1) (4 25 1) (25 3 1) (24 26 1) (26 27 1)
 (3 28 1) (28 2 1) (27 29 1) (29 30 1) (2 31 1) (31 12 1) (30 32 1)
 (32 33 1) (8 10 1) (10 34 2) (12 35 1) (35 13 1) (33 36 1) (36 37 1)
 (13 38 1) (38 14 1) (14 15 2) (37 39 1) (39 40 1) (40 41 1))
(DISPLAY-COORDS-2D (712500 0) (9997500 -414800) (8567900 -414800)
 (7140100 -414800) (5710200 -414800) (4282800 -414800) (3568200 -2300)
 (2138400 -2300) (1425400 -414800) (2852800 -414800) (1424000 -1240800)
 (11426900 -414800) (12855700 -414800) (14284900 -414800)
 (15712600 -414800) (16427099 -2300) (17141700 -414800)
 (17855800 -2300) (4996700 -2300) (18569800 -414800) (19284100 -2300)
 (6424900 -2300) (19998800 -414800) (20713100 -2300) (7854700 -2300)
 (21427600 -414800) (22141800 -2300) (9282400 -2300) (22856300 -414800)
 (23570800 -2300) (10712100 -2300) (24285300 -414800) (24999600 -2300)
 (2852800 -1239800) (12141200 -2300) (25714000 -414800)
 (26428500 -2300) (13570200 -2300) (27143000 -414800) (27857400 -2300)
 (28571900 -414800))
(STRUCTURE-ATOMS ACP C C C C C C C C C O C C C C C C C C C C C C C C C
 C C C C C C C O C C C C C C C)
(COMMON-NAME "a cis-delta19-3-oxo-C38:1-[acp]")
(OCELOT-GFP::PARENTS |BETA-KETO-ACYL-ACPs|) )
NIL)

(PWY-5979 NIL (
(CITATIONS ":EV-COMP-AINF:3567445647:ctb")
(:CREATOR |ctb|)
(:CREATION-DATE 3567445647)
(PRIMARIES (RXN-9583 (CPD-10226) (CPD-10227)))
(REACTION-LIST RXN-9587 RXN-9586 RXN-9585 RXN-9584 RXN-9583 RXN-9582
 RXN-9581)
(PREDECESSORS (RXN-9587 RXN-9586) (RXN-9586 RXN-9585)
              (RXN-9585 RXN-9584) (RXN-9584 RXN-9583)
              (RXN-9583 RXN-9582) (RXN-9582 RXN-9581) (RXN-9581))
(CREDITS AUKFG-1 SRI |fulcher|)
(SYNONYMS "aminoshikimate pathway")
(COMMON-NAME "3-amino-5-hydroxybenzoate biosynthesis")
(OCELOT-GFP::PARENTS SECONDARY-METABOLITE-BIOSYNTHESIS) )
((CREDITS AUKFG-1 IMPORTED-FROM-META 3567445647)
 (CREDITS |fulcher| CREATED 3425840159)
 (CREDITS SRI CREATED 3425840159)))

(|cis-delta21-3-oxo-C40-ACPs| T (
(APPEARS-IN-LEFT-SIDE-OF RXN1G-287)
(:CREATOR |ctb|)
(:CREATION-DATE 3567445464)
(STRUCTURE-BONDS (9 11 2) (1 9 1) (6 7 1) (7 10 1) (8 9 1) (15 16 1)
 (16 17 1) (6 18 1) (18 5 1) (19 20 1) (5 21 1) (21 4 1) (20 22 1)
 (22 23 1) (4 24 1) (24 3 1) (23 25 1) (25 26 1) (3 27 1) (27 2 1)
 (26 28 1) (28 29 1) (2 30 1) (30 12 1) (29 31 1) (31 32 1) (8 10 1)
 (10 33 2) (12 34 1) (34 13 1) (32 35 1) (35 36 1) (13 37 1) (37 14 1)
 (36 38 1) (38 39 1) (17 19 2) (14 40 1) (40 15 1) (39 41 1) (41 42 1)
 (42 43 1))
(DISPLAY-COORDS-2D (712500 0) (9997200 -414800) (8567600 -414800)
 (7139900 -414800) (5710000 -414800) (4282700 -414800) (3568100 -2300)
 (2138300 -2300) (1425400 -414800) (2852700 -414800) (1424000 -1240800)
 (11426600 -414800) (12855300 -414800) (14284500 -414800)
 (15712100 -414800) (16426600 -2300) (17141200 -414800) (4996500 -2300)
 (18569200 -414800) (19283500 -2300) (6424700 -2300) (19998200 -414800)
 (20712500 -2300) (7854500 -2300) (21426900 -414800) (22141100 -2300)
 (9282100 -2300) (22855600 -414800) (23570100 -2300) (10711800 -2300)
 (24284600 -414800) (24998800 -2300) (2852700 -1239800)
 (12140800 -2300) (25713200 -414800) (26427700 -2300) (13569800 -2300)
 (27142200 -414800) (27856500 -2300) (14998900 -2300)
 (28571000 -414800) (29285500 -2300) (30000000 -414800))
(STRUCTURE-ATOMS ACP C C C C C C C C C O C C C C C C C C C C C C C C C
 C C C C C C O C C C C C C C C C C)
(COMMON-NAME "a cis-delta21-3-oxo-C40:1-[acp]")
(OCELOT-GFP::PARENTS |BETA-KETO-ACYL-ACPs|) )
NIL)

(PUB-KIM96 NIL (
(:CREATOR |ctb|)
(:CREATION-DATE 3567445647)
(AUTHORS "Kim C-G" "Kirschning A" "Bergon P" "Zhou P" "Su E"
 "Sauerbrei B")
(TITLE
 "Biosynthesis of 3-amino-5-hydroxybenzoic acid, the precursor of mC<sub>7</sub>N units in ansamycin antibiotics")
(SOURCE "J. Am. Chem. Soc. 118, 7486-7491")
(YEAR 1996)
(OCELOT-GFP::PARENTS |Publications|) )
NIL)

(|cis-delta5-3-oxo-lignoceroyl-ACPs| T (
(APPEARS-IN-LEFT-SIDE-OF RXN1G-72)
(:CREATOR |ctb|)
(:CREATION-DATE 3567445464)
(STRUCTURE-BONDS (13 15 2) (1 3 1) (2 13 1) (3 4 1) (4 5 1) (5 6 1)
 (6 7 1) (7 8 1) (8 9 1) (10 11 1) (11 14 1) (12 13 1) (1 16 1)
 (16 17 1) (17 18 1) (18 19 1) (19 20 1) (20 21 1) (21 22 1) (22 23 1)
 (12 14 1) (10 9 2) (14 24 2) (23 25 1) (25 26 1) (26 27 1))
(DISPLAY-COORDS-2D (10715400 -2300) (712200 0) (10000200 -414800)
 (9285900 -2300) (8570600 -414800) (7857100 -2300) (7141800 -414800)
 (6427400 -2300) (5712200 -414800) (4283500 -414800) (3568900 -2300)
 (2139400 -2300) (1425100 -414800) (2853800 -414800) (1423700 -1240500)
 (11429600 -414800) (12144200 -2300) (12859000 -414800)
 (13573500 -2300) (14288200 -414800) (15002400 -2300)
 (15716800 -414800) (16431400 -2300) (2853800 -1239800)
 (17145800 -414800) (17860300 -2300) (18574800 -414800))
(STRUCTURE-ATOMS C ACP C C C C C C C C C C C C O C C C C C C C C O C C
 C)
(COMMON-NAME "a cis-delta5-3-oxo-C24:1-[acp]")
(OCELOT-GFP::PARENTS |BETA-KETO-ACYL-ACPs|) )
NIL)

(|cis-delta7-3-oxo-cerotoyl-ACPs| T (
(APPEARS-IN-LEFT-SIDE-OF RXN1G-364)
(:CREATOR |ctb|)
(:CREATION-DATE 3567445464)
(STRUCTURE-BONDS (12 14 2) (1 3 1) (2 12 1) (3 4 1) (4 5 1) (5 6 1)
 (6 7 1) (9 10 1) (10 13 1) (11 12 1) (1 15 1) (15 16 1) (16 17 1)
 (17 18 1) (18 19 1) (19 20 1) (20 21 1) (21 22 1) (22 23 1) (23 24 1)
 (11 13 1) (9 25 1) (25 8 1) (13 26 2) (8 7 2) (24 27 1) (27 28 1)
 (28 29 1))
(DISPLAY-COORDS-2D (10714200 -2300) (712200 0) (9999000 -414800)
 (9284700 -2300) (8569400 -414800) (7856200 -2300) (7141000 -414800)
 (5711400 -414800) (4283100 -414800) (3568500 -2300) (2139000 -2300)
 (1425100 -414800) (2853400 -414800) (1423700 -1240500)
 (11428200 -414800) (12142600 -2300) (12857400 -414800)
 (13571900 -2300) (14286500 -414800) (15000400 -2300)
 (15714800 -414800) (16429399 -2300) (17143800 -414800)
 (17858100 -2300) (4997500 -2300) (2853400 -1239800) (18572500 -414800)
 (19287000 -2300) (20001500 -414800))
(STRUCTURE-ATOMS C ACP C C C C C C C C C C C O C C C C C C C C C C C O
 C C C)
(COMMON-NAME "a cis-delta7-3-oxo-C26:1-[acp]")
(OCELOT-GFP::PARENTS |BETA-KETO-ACYL-ACPs|) )
NIL)

(|cis-delta9-3-oxo-montanoyl-ACPs| T (
(APPEARS-IN-LEFT-SIDE-OF RXN1G-240)
(:CREATOR |ctb|)
(:CREATION-DATE 3567445464)
(STRUCTURE-BONDS (11 13 2) (1 3 1) (2 11 1) (3 4 1) (4 5 1) (8 9 1)
 (9 12 1) (10 11 1) (1 14 1) (14 15 1) (15 16 1) (16 17 1) (17 18 1)
 (18 19 1) (19 20 1) (20 21 1) (21 22 1) (22 23 1) (10 12 1) (8 24 1)
 (24 7 1) (12 25 2) (23 26 1) (26 27 1) (7 28 1) (28 6 1) (6 5 2)
 (27 29 1) (29 30 1) (30 31 1))
(DISPLAY-COORDS-2D (10715000 -2300) (712300 0) (9999700 -414800)
 (9285400 -2300) (8570000 -414800) (7141500 -414800) (5711800 -414800)
 (4283400 -414800) (3568800 -2300) (2139200 -2300) (1425200 -414800)
 (2853600 -414800) (1423800 -1240600) (11429100 -414800)
 (12143500 -2300) (12858400 -414800) (13572900 -2300)
 (14287600 -414800) (15001500 -2300) (15716000 -414800)
 (16430599 -2300) (17145100 -414800) (17859400 -2300) (4997900 -2300)
 (2853600 -1239900) (18573900 -414800) (19288400 -2300) (6426300 -2300)
 (20002900 -414800) (20717400 -2300) (21431900 -414800))
(STRUCTURE-ATOMS C ACP C C C C C C C C C C O C C C C C C C C C C C O C
 C C C C C)
(COMMON-NAME "a cis-delta9-3-oxo-C28:1-[acp]")
(OCELOT-GFP::PARENTS |BETA-KETO-ACYL-ACPs|) )
NIL)

(|CYCLOPROPYL-ACPs| T (
(:CREATOR |ctb|)
(:CREATION-DATE 3567445464)
(COMMON-NAME "a cyclopropyl-ACP")
(OCELOT-GFP::PARENTS ACYL-ACP) )
NIL)

(|cis-19-CP-37-Mex-38-Me-C59-ACPs| T (
(:CREATOR |ctb|)
(:CREATION-DATE 3567445464)
(COMMON-NAME "a cis-methoxy-C59-meroacyl-[acp]")
(OCELOT-GFP::PARENTS |CYCLOPROPYL-ACPs|) )
NIL)

(|cis-21-CP-39-keto-40-Me-C60-ACPs| T (
(APPEARS-IN-RIGHT-SIDE-OF RXN1G-3641)
(:CREATOR |ctb|)
(:CREATION-DATE 3567445464)
(COMMON-NAME "a cis-keto-C60-meroacyl-[acp]")
(OCELOT-GFP::PARENTS |CYCLOPROPYL-ACPs|) )
NIL)

(|cis-cis-19-31-dicyclopropyl-C52-ACPs| T (
(:CREATOR |ctb|)
(:CREATION-DATE 3567445464)
(COMMON-NAME "a C52-&alpha;-meroacyl-[acp]")
(OCELOT-GFP::PARENTS |CYCLOPROPYL-ACPs|) )
NIL)

(|trans-18-CP-37-Mex-38-Me-C60-ACPs| T (
(:CREATOR |ctb|)
(:CREATION-DATE 3567445464)
(COMMON-NAME "a trans-methoxy-C60-meroacyl-[acp]")
(OCELOT-GFP::PARENTS |CYCLOPROPYL-ACPs|) )
NIL)

(|trans-20-CP-22-Me-39-keto-40-Me-C61-ACPs| T (
(APPEARS-IN-RIGHT-SIDE-OF RXN1G-3667)
(:CREATOR |ctb|)
(:CREATION-DATE 3567445464)
(COMMON-NAME "a trans-keto-C61-meroacyl-[acp]")
(OCELOT-GFP::PARENTS |CYCLOPROPYL-ACPs|) )
NIL)

(PUB-GRILL85 NIL (
(:CREATOR |ctb|)
(:CREATION-DATE 3567445647)
(AUTHORS "Grill E" "Winnacker E-L" "Zenk MH")
(TITLE
 "Phytochelatins: The Principal Heavy-Metal Complexing Peptides of Higher Plants")
(SOURCE "Science,  230(4726), 674 - 676")
(OCELOT-GFP::PARENTS |Publications|) )
NIL)

(|Fatty-acyl-ACP| T (
(:CREATOR |ctb|)
(:CREATION-DATE 3567445464)
(SCHEMA? NIL)
(COMMON-NAME "a fatty-acyl-[acp]")
(CREDITS SRI |caspi|)
(SYNONYMS "a fatty-acyl-[acyl-carrier-protein]")
(STRUCTURE-ATOMS ACP C |Fatty-Acids| O)
(DISPLAY-COORDS-2D (-368710 3930) (-278550 -44380) (-178870 1110)
 (-278550 -126880))
(STRUCTURE-BONDS (2 3 1) (2 4 2) (1 2 1))
(OCELOT-GFP::PARENTS ACYL-ACP) )
((CREDITS |caspi| CREATED 3494617816) (CREDITS SRI CREATED 3494617816)))

(PUB-PATEL98 NIL (
(:CREATOR |ctb|)
(:CREATION-DATE 3567445647)
(AUTHORS "Patel, M. P." "Blanchard, J. S.")
(TITLE
 "Synthesis of Des-<i>myo</i>-Inositol Mycothiol and Demonstration of a Mycobacterial Specific Reductase Activity")
(SOURCE "J. Am. Chem. Soc. 120:11538-11539")
(YEAR 1998)
(OCELOT-GFP::PARENTS |Publications|) )
NIL)

(|Saturated-acyl-ACPs| T (
(:CREATOR |ctb|)
(:CREATION-DATE 3567445464)
(COMMON-NAME "a saturated acyl-[acp]")
(OCELOT-GFP::PARENTS ACYL-ACP) )
NIL)

(PUB-NOCTOR98 NIL (
(:CREATOR |ctb|)
(:CREATION-DATE 3567445647)
(AUTHORS "Noctor G" "Arisi A-CM" "Jouanin L" "Kunert KJ" "Rennenberg H"
 "Foyer CH")
(TITLE
 "Glutathione: biosynthesis, metabolism and relationship to stress tolerance explored in transformed plants")
(SOURCE "Journal of Experimental Botany, 49(321), 623-647")
(YEAR 1998)
(OCELOT-GFP::PARENTS |Publications|) )
NIL)

(ACETYL-ACP T (
(:CREATOR |ctb|)
(:CREATION-DATE 3567445464)
(UNMODIFIED-FORM ACP)
(DISPLAY-COORDS-2D (1271 -560) (1985 -973) (2700 -560) (1985 -1798))
(STRUCTURE-BONDS (2 3 1) (2 4 2) (1 2 1))
(STRUCTURE-ATOMS ACP C C O)
(SYNONYMS "acetyl-[acyl-carrier protein]" "acetylacylcarrier-protein")
(COMMON-NAME "an acetyl-[acp]")
(OCELOT-GFP::PARENTS |Saturated-acyl-ACPs|) )
NIL)

(PUB-MAY94 NIL (
(:CREATOR |ctb|)
(:CREATION-DATE 3567445647)
(AUTHORS "May MJ" "Leaver CL")
(TITLE
 "<i>Arabidopsis thaliana</i> &gamma;-glutamylcysteine synthetase is structurally unrelated to mammalian, yeast, and <i>Escherichia coli</i> homologs")
(SOURCE "Proc. Natl. Acad. Sci. USA, 91, 10059-10063")
(YEAR 1994)
(OCELOT-GFP::PARENTS |Publications|) )
NIL)

(|Butanoyl-ACPs| T (
(APPEARS-IN-RIGHT-SIDE-OF RXN-9657)
(APPEARS-IN-LEFT-SIDE-OF RXN-9516)
(:CREATOR |ctb|)
(:CREATION-DATE 3567445464)
(STRUCTURE-BONDS (1 2 1) (2 3 1) (3 4 1) (4 5 1) (2 6 2))
(DISPLAY-COORDS-2D (-17153 -1331) (-10009 -5456) (-2864 -1331)
 (4281 -5456) (11425 -1331) (-10009 -13706))
(STRUCTURE-ATOMS ACP C C C C O)
(SYNONYMS "a butanoyl-[acp]")
(COMMON-NAME "a butyryl-[acp]")
(OCELOT-GFP::PARENTS |Saturated-acyl-ACPs|) )
NIL)

(CITRYL-ACP T (
(:CREATOR |ctb|)
(:CREATION-DATE 3567445464)
(COMMON-NAME "a citryl-[acp]")
(OCELOT-GFP::PARENTS |Saturated-acyl-ACPs|) )
NIL)

(|Decanoyl-ACPs| T (
(APPEARS-IN-LEFT-SIDE-OF RXN-9660 RXN-9531)
(:CREATOR |ctb|)
(:CREATION-DATE 3567445464)
(STRUCTURE-BONDS (10 11 1) (10 12 2) (8 9 1) (7 10 1) (6 7 1) (5 6 1)
 (4 5 1) (3 4 1) (2 3 1) (1 2 1) (8 1 1))
(DISPLAY-COORDS-2D (44573 13552) (37428 9427) (30283 13552)
 (23139 9427) (15995 13552) (8850 9427) (1706 13552) (51717 9427)
 (58861 13552) (-5439 9427) (-12584 13552) (-5439 1177))
(STRUCTURE-ATOMS C C C C C C C C C C ACP O)
(COMMON-NAME "a decanoyl-[acp]")
(OCELOT-GFP::PARENTS |Saturated-acyl-ACPs| |Fatty-acyl-ACP|) )
NIL)

(|Dodecanoyl-ACPs| T (
(APPEARS-IN-LEFT-SIDE-OF 3.1.2.21-RXN RXN-9661 RXN-9535)
(:CREATOR |ctb|)
(:CREATION-DATE 3567445464)
(STRUCTURE-BONDS (10 11 1) (10 12 2) (8 9 1) (7 10 1) (6 7 1) (5 6 1)
 (4 5 1) (3 4 1) (2 3 1) (1 2 1) (8 1 1) (9 13 1) (13 14 1))
(DISPLAY-COORDS-2D (44573 13552) (37428 9427) (30283 13552)
 (23139 9427) (15995 13552) (8850 9427) (1706 13552) (51717 9427)
 (58861 13552) (-5439 9427) (-12584 13552) (-5439 1177) (66006 9427)
 (73150 13552))
(STRUCTURE-ATOMS C C C C C C C C C C ACP O C C)
(SYNONYMS "a dodecanoyl-[acyl-carrier protein]" "a lauryl-[acp]")
(COMMON-NAME "a dodecanoyl-[acp]")
(OCELOT-GFP::PARENTS |Saturated-acyl-ACPs| |Fatty-acyl-ACP|) )
NIL)

(|Glutaryl-ACP-methyl-esters| T (
(:CREATOR |ctb|)
(:CREATION-DATE 3567445464)
(STRUCTURE-BONDS (4 5 1) (4 6 2) (3 4 1) (1 2 1) (3 1 1) (2 7 1)
 (7 8 2) (7 9 1) (9 10 1))
(DISPLAY-COORDS-2D (5250 -14011) (12394 -9885) (-1895 -9886)
 (-9040 -14011) (-16184 -9886) (-9040 -22259) (19538 -14010)
 (19538 -22259) (26683 -9885) (33828 -14010))
(STRUCTURE-ATOMS C C C C ACP O C O O C)
(COMMON-NAME "a glutaryl-[acp] methyl ester")
(OCELOT-GFP::PARENTS |Saturated-acyl-ACPs|) )
NIL)

(|Hexanoyl-ACPs| T (
(APPEARS-IN-LEFT-SIDE-OF RXN-9658 RXN-9523)
(:CREATOR |ctb|)
(:CREATION-DATE 3567445464)
(STRUCTURE-BONDS (1 2 1) (2 3 1) (3 4 1) (4 5 1) (2 6 2) (5 7 1)
 (7 8 1))
(DISPLAY-COORDS-2D (-17153 -1331) (-10009 -5456) (-2864 -1331)
 (4281 -5456) (11425 -1331) (-10009 -13706) (18570 -5456) (25714 -1331))
(STRUCTURE-ATOMS ACP C C C C O C C)
(COMMON-NAME "a hexanoyl-[acp]")
(OCELOT-GFP::PARENTS |Saturated-acyl-ACPs| |Fatty-acyl-ACP|) )
NIL)

(MALONYL-ACP T (
(APPEARS-IN-LEFT-SIDE-OF RXN0-2141 2.3.1.179-RXN RXN-9516 RXN-9523
 RXN-9527 RXN-9531 RXN-9535 RXN-9539 RXN-10658 RXN-10654
 3-OXOACYL-ACP-SYNTH-RXN)
(:CREATOR |ctb|)
(:CREATION-DATE 3567445464)
(UNMODIFIED-FORM ACP)
(DBLINKS (LIGAND-CPD "C01209" NIL |kr| 3346617701 NIL NIL))
(DISPLAY-COORDS-2D (5250 -22260) (5250 -14011) (12394 -9886)
 (-1895 -9886) (-9040 -14011) (-16184 -9886) (-9040 -22260))
(STRUCTURE-BONDS (5 6 1) (5 7 2) (4 5 1) (2 3 1) (2 1 2) (4 2 1))
(STRUCTURE-ATOMS O C O C C ACP O)
(COMMON-NAME "a malonyl-[acp]")
(SYNONYMS "malonyl-[acyl-carrier protein]" "malonyl-S-ACP"
 "malonyl-acyl-carrier-protein")
(OCELOT-GFP::PARENTS |Saturated-acyl-ACPs| |Fatty-acyl-ACP|) )
NIL)

(|Myristoyl-ACPs| T (
(APPEARS-IN-LEFT-SIDE-OF RXN-9662 RXN-9539)
(:CREATOR |ctb|)
(:CREATION-DATE 3567445464)
(DBLINKS (LIGAND-CPD "C05761" NIL |paley| 3513948605 NIL NIL))
(STRUCTURE-BONDS (14 16 2) (1 3 1) (2 14 1) (3 4 1) (4 5 1) (5 6 1)
 (6 7 1) (7 8 1) (8 9 1) (9 10 1) (10 11 1) (11 12 1) (12 15 1)
 (13 14 1) (13 15 1))
(DISPLAY-COORDS-2D (10713500 -2300) (711700 0) (9998800 -414800)
 (9284500 -2300) (8569700 -414800) (7855600 -2300) (7140700 -414800)
 (6426300 -2300) (5711600 -414800) (4997200 -2300) (4282700 -414800)
 (3568100 -2300) (2139100 -2300) (1424600 -414800) (2853500 -414800)
 (1423200 -1240000))
(STRUCTURE-ATOMS C ACP C C C C C C C C C C C C C O)
(COMMON-NAME "a myristoyl-[acp]")
(OCELOT-GFP::PARENTS |Saturated-acyl-ACPs| |Fatty-acyl-ACP|) )
NIL)

(|Octanoyl-ACPs| T (
(APPEARS-IN-LEFT-SIDE-OF RXN-9659 RXN-9527 RXN0-947)
(:CREATOR |ctb|)
(:CREATION-DATE 3567445464)
(UNMODIFIED-FORM ACP)
(STRUCTURE-BONDS (9 10 1) (6 9 1) (5 8 2) (5 7 1) (4 6 1) (3 5 1)
 (2 4 1) (1 3 1) (1 2 1))
(DISPLAY-COORDS-2D (47933 2063) (40788 6188) (55077 6188) (33646 2063)
 (62222 2063) (26500 6188) (69367 6188) (62222 -6187) (19356 2063)
 (12212 6188))
(STRUCTURE-ATOMS C C C C C C ACP O C C)
(COMMON-NAME "an octanoyl-[acp]")
(OCELOT-GFP::PARENTS |Saturated-acyl-ACPs| |Fatty-acyl-ACP|) )
NIL)

(|Saturated-Fatty-Acyl-ACPs| T (
(APPEARS-IN-LEFT-SIDE-OF ENOYL-ACP-REDUCT-NADPH-RXN
 ENOYL-ACP-REDUCT-NADH-RXN 3-OXOACYL-ACP-SYNTH-RXN RXN0-5514)
(:CREATOR |ctb|)
(:CREATION-DATE 3567445464)
(UNMODIFIED-FORM ACP)
(COMMON-NAME "a 2,3,4-saturated fatty acyl-[acp]")
(STRUCTURE-ATOMS ACP C O C C C R)
(DISPLAY-COORDS-2D (-349970 -3130) (-278520 -44380) (-278520 -126880)
 (-207070 -3130) (-135650 -44380) (-64200 -3130) (7250 -44380))
(STRUCTURE-BONDS (2 3 2) (1 2 1) (2 4 1) (4 5 1) (5 6 1) (6 7 1))
(N+1-NAME "a 2,3,4-saturated fatty acyl<sub>(n+2)</sub>-[acp]")
(OCELOT-GFP::PARENTS |Fatty-acyl-ACP|) )
NIL)

(PUB-FIELD96 NIL (
(:CREATOR |ctb|)
(:CREATION-DATE 3567445647)
(AUTHORS "Field, J. A." "Thurman, E. M.")
(TITLE "Glutathione conjugation and contaminant transformation")
(SOURCE "Environ. Sci. Tech. 30 (5): 1413-1418")
(YEAR 1996)
(OCELOT-GFP::PARENTS |Publications|) )
NIL)

(|Palmitoyl-ACPs| T (
(APPEARS-IN-LEFT-SIDE-OF RXN-9632 RXN-9549 RXN-9663 RXN0-6705)
(:CREATOR |ctb|)
(:CREATION-DATE 3567445464)
(SYNONYMS "a palmitoyl-[acyl-carrier-protein]")
(STRUCTURE-BONDS (14 16 2) (1 3 1) (2 14 1) (3 4 1) (4 5 1) (5 6 1)
 (6 7 1) (7 8 1) (8 9 1) (9 10 1) (10 11 1) (11 12 1) (12 15 1)
 (13 14 1) (13 15 1) (1 17 1) (17 18 1))
(DISPLAY-COORDS-2D (10713200 -2300) (711700 0) (9998500 -414800)
 (9284200 -2300) (8569400 -414800) (7855400 -2300) (7140500 -414800)
 (6426100 -2300) (5711400 -414800) (4997000 -2300) (4282600 -414800)
 (3568000 -2300) (2139000 -2300) (1424600 -414800) (2853400 -414800)
 (1423200 -1240000) (11427600 -414800) (12142100 -2300))
(STRUCTURE-ATOMS C ACP C C C C C C C C C C C C C O C C)
(COMMON-NAME "a palmitoyl-[acp]")
(OCELOT-GFP::PARENTS |Saturated-Fatty-Acyl-ACPs| |Saturated-acyl-ACPs|) )
NIL)

(|Pimeloyl-ACP-methyl-esters| T (
(:CREATOR |ctb|)
(:CREATION-DATE 3567445464)
(SYNONYMS "a pimeloyl-[acp] methyl ester"
 "a pimelyl-[acyl-carrier protein] methyl ester")
(STRUCTURE-BONDS (4 5 1) (4 6 2) (3 4 1) (1 2 1) (3 1 1) (2 7 1)
 (7 8 1) (8 9 1) (9 10 1) (9 11 2) (10 12 1))
(DISPLAY-COORDS-2D (5250 -14011) (12394 -9885) (-1895 -9886)
 (-9040 -14011) (-16184 -9886) (-9040 -22255) (19534 -14010)
 (26679 -9885) (33824 -14010) (40969 -9885) (33824 -22256)
 (48114 -14010))
(STRUCTURE-ATOMS C C C C ACP O C C C O O C)
(COMMON-NAME "a pimelyl-[acp] methyl ester")
(OCELOT-GFP::PARENTS |Saturated-acyl-ACPs|) )
NIL)

(|Stearoyl-ACPs| T (
(APPEARS-IN-LEFT-SIDE-OF RXN-9635 RXN-9548)
(:CREATOR |ctb|)
(:CREATION-DATE 3567445464)
(STRUCTURE-BONDS (14 16 2) (1 3 1) (2 14 1) (3 4 1) (4 5 1) (5 6 1)
 (6 7 1) (7 8 1) (8 9 1) (9 10 1) (10 11 1) (11 12 1) (12 15 1)
 (13 14 1) (13 15 1) (1 17 1) (17 18 1) (18 19 1) (19 20 1))
(DISPLAY-COORDS-2D (10714200 -2300) (711900 0) (9999300 -414800)
 (9285000 -2300) (8570000 -414800) (7856200 -2300) (7141100 -414800)
 (6426700 -2300) (5711800 -414800) (4997400 -2300) (4283000 -414800)
 (3568400 -2300) (2139200 -2300) (1424800 -414800) (2853600 -414800)
 (1423400 -1240200) (11428600 -414800) (12143100 -2300)
 (12857700 -414800) (13572100 -2300))
(STRUCTURE-ATOMS C ACP C C C C C C C C C C C C C O C C C C)
(SYNONYMS "a stearoyl-[acyl-carrier-protein]" "an octadecanoyl-[acp]")
(COMMON-NAME "a stearoyl-[acp]")
(OCELOT-GFP::PARENTS |Saturated-acyl-ACPs| |Fatty-acyl-ACP|) )
NIL)

(|Lipoyl-ACPs| T (
(:CREATOR |ctb|)
(:CREATION-DATE 3567445464)
(SYNONYMS "a lipoyl-[acyl-carrier-protein]")
(COMMENT
 "Lipoate synthase catalyzes the step of lipoic acid biosynthesis at which sulfur is inserted into
|FRAME: Octanoyl-ACPs| to form the lipoate moiety |CITS: [8444795], [11106496]|.
Lipoate modification (by lipoyl-protein ligases LipB or LplA) of complex subunits is important for
function of pyruvate dehydrogenase |CITS: [814874], [6794598], [8444795]|, alpha-ketoglutarate
dehydrogenase |CITS: [814874], [6794598], [8444795]|, and the glycine cleavage system
|CITS: [1655709], [8444795]|.")
(STRUCTURE-BONDS (1 6 1) (1 8 1) (2 11 1) (4 9 1) (5 9 2) (6 3 1)
 (12 7 1 :UP) (8 12 1) (9 2 1) (10 7 1) (11 10 1) (12 3 1))
(DISPLAY-COORDS-2D (-2.5905d0 -2.8438d0) (1.4174d0 -2.0274d0)
 (-2.1776d0 -1.5769d0) (2.8344d0 -2.0274d0) (2.1212d0 -0.7883d0)
 (-2.8438d0 -2.0461d0) (-0.7321d0 -1.6145d0) (-1.7646d0 -2.8438d0)
 (2.1212d0 -1.6145d0) (-0.0188d0 -2.0274d0) (0.7132d0 -1.6145d0)
 (-1.511d0 -2.0461d0))
(STRUCTURE-ATOMS C C S ACP O S C C C C C C)
(COMMON-NAME "a lipoyl-[acp]")
(OCELOT-GFP::PARENTS ACYL-ACP) )
NIL)

(|Nonribosomal-Peptide-Acps| T (
(:CREATOR |ctb|)
(:CREATION-DATE 3567445464)
(COMMON-NAME "a nonribosomal peptide-[acp]")
(COMMENT
 "This class contains an acyl carrier protein holoenzyme domain of a nonribosomal peptide synthetase.  This domain
is also referred to as a thiolation domain, or a peptidyl carrier protein domain |CITS: [16895337] [16195555]|.")
(OCELOT-GFP::PARENTS ACYL-ACP) )
NIL)

(PUB-NOMENCLATUREBOOK NIL (
(:CREATOR |ctb|)
(:CREATION-DATE 3567445647)
(SOURCE "Academic Press, Inc., San Diego, 1992")
(TITLE "Enzyme Nomenclature 1992")
(AUTHORS "Webb EC")
(OCELOT-GFP::PARENTS |Publications|) )
NIL)

(|D-Phenylalanyl-Acps| T (
(:CREATOR |ctb|)
(:CREATION-DATE 3567445464)
(SYNONYMS "(3R)-3-amino-4-phenylbutan-2-one-[NRPS-pcp]")
(STRUCTURE-BONDS (1 2 1) (2 3 2) (3 4 1) (4 5 2) (5 6 1) (1 6 2)
 (2 7 1) (7 8 1) (8 9 1) (9 10 1) (9 11 2) (8 12 1 :UP))
(DISPLAY-COORDS-2D (5563 16503) (1469 9341) (-6781 9305) (-10937 16432)
 (-6843 23594) (1408 23630) (5625 2214) (1531 -4949) (5687 -12075)
 (1593 -19238) (13937 -12040) (-6719 -4984))
(STRUCTURE-ATOMS C C C C C C C C C |NRPS-PCP-Proteins| O N)
(COMMENT
 "This class contains an acyl carrier protein holoenzyme domain of a nonribosomal peptide synthetase bound to
|FRAME: CPD-216|.  This domain is also known as a thiolation domain, or a peptidyl carrier protein domain.

This chemical structure is modified from |CITS: [16195555]|.  The holo-acyl carrier protein (holo-[acp]) is represented
here as a superatom.  The synonym for this structure was named using the IUPAC name generator (Preferred
IUPAC Name) in MarvinSketch version 5.0 from ChemAxon.  Note that these names do not take into account the
thioester linkage between the phosphopantetheinyl arm of the holo-acyl carrier protein and the amino acid.")
(COMMON-NAME "D-phenylalanyl-[NRPS-pcp]")
(OCELOT-GFP::PARENTS |Nonribosomal-Peptide-Acps|) )
NIL)

(|NRPS-PCP-Proteins| T (
(:CREATOR |ctb|)
(:CREATION-DATE 3567445464)
(CREDITS AUKFG-1 SRI |caspi|)
(COMMENT
 "Nonribosomal peptide synthetases (NRPSs) are typically polyfunctional modular megasynthases found
mainly in prokaryotes and lower eukaryotes, and participate in assembly line biosynthesis of
peptide-based natural products, such as the antibiotic vancomycin and the siderophore enterobactin.
The minimal NRPS module consists of condensation, adenylation, and peptidyl carrier protein
(PCP) domains.

The adenylation domain recognizes and activates the amino acid substrate through the formation of
an aminoacyl adenylate, followed by covalent binding of the activated amino acid as a thioester to the
|FRAME: PANTETHEINE-P| of the PCP domain. The condensation domain catalyzes peptide-bond
formation between 2 adjacent modules by facilitating the attack of an upstream peptidyl-PCP donor
by a downstream chain-elongation unit, an aminoacyl-PCP acceptor nucleophile.

PCPs are not limited to NRPSs. For example, D-alanyl carrier protein (Dcp) is a discrete PCP that
contributes to the peptidoglycan cell wall of Gram-positive bacteria, and is required for the formation of
D-alanyl-lipoteichoic acid |CITS: [18059524]|.")
(COMMON-NAME "an NRPS containing a [peptidyl-carrier-protein] domain")
(OCELOT-GFP::PARENTS |Peptidyl-Carrier-Proteins|) )
((CREDITS AUKFG-1 IMPORTED-FROM-META 3567445464)
 (CREDITS |caspi| CREATED 3430254351) (CREDITS SRI CREATED 3430254351)))

(|Peptidyl-Carrier-Proteins| T (
(:CREATOR |ctb|)
(:CREATION-DATE 3567445464)
(COMMON-NAME "a peptidyl-carrier protein")
(OCELOT-GFP::PARENTS |All-ACPs|) )
NIL)

(|Gramicidin-Pentapeptidyl-Acps| T (
(:CREATOR |ctb|)
(:CREATION-DATE 3567445464)
(SYNONYMS
 "5-amino-2-(2-{[1-(2-amino-3-phenylpropanoyl)pyrrolidin-2-yl]formamido}-3-methylbutanamido)-N-(5-methyl-2-oxohexan-3-yl)pentanamide-[acp]")
(STRUCTURE-BONDS (1 2 1) (2 3 1) (3 4 1) (2 5 2) (3 6 1) (6 7 1)
 (7 8 1) (7 9 1) (4 10 1) (10 11 2) (10 12 1) (12 13 1) (13 14 1)
 (14 15 1) (15 16 1) (12 17 1) (17 18 1) (18 19 2) (18 20 1) (20 21 1)
 (21 22 1) (21 23 1) (20 24 1) (24 25 1) (25 26 2) (25 30 1) (27 28 1)
 (27 31 1) (28 29 1) (29 30 1) (30 31 1) (29 32 1) (32 33 1) (32 34 2)
 (33 35 1) (33 36 1) (36 42 1) (37 38 1) (37 42 2) (38 39 2) (39 40 1)
 (40 41 2) (41 42 1))
(DISPLAY-COORDS-2D (-70710 -288750) (-29460 -217300) (-70710 -145860)
 (-29460 -74410) (53040 -217300) (-153210 -145860) (-219760 -194620)
 (-295260 -161370) (-244590 -273290) (11460 -2770) (93960 -2390)
 (-30120 68480) (-112620 68100) (-177620 17300) (-254120 48180)
 (-319120 -2620) (10800 140120) (42250 216390) (124750 216560)
 (-3710 284900) (-86200 284570) (-127750 355840) (-127160 212950)
 (34970 357780) (66920 433840) (149410 433000) (-107100 538210)
 (-61700 607100) (17840 585210) (21600 502790) (-55610 473750)
 (82310 636690) (57530 715380) (164800 635940) (113290 776180)
 (-24960 714100) (-167530 750830) (-223150 811760) (-198190 890390)
 (-117620 908100) (-61990 847170) (-86950 768540))
(STRUCTURE-ATOMS |NRPS-PCP-Proteins| C C N O C C C C C O C C C C N N C
 O C C C C N C O C C N C C C C O N C C C C C C C)
(COMMENT
 "This class contains an acyl carrier protein holoenzyme domain of a nonribosomal peptide synthetase bound to
the pentapeptide shown here.  This domain is also known as a thiolation domain, or a peptidyl carrier protein domain.

This chemical structure is modified from |CITS: [16195555]|.  The holo-acyl carrier protein (holo-[acp]) is represented
here as a superatom.  The synonym for this structure was named using the IUPAC name generator (Preferred
IUPAC Name) in MarvinSketch version 5.0 from ChemAxon.  Note that these names do not take into account the
thioester linkage between the phosphopantetheinyl arm of the holo-acyl carrier protein and the amino acid.")
(COMMON-NAME
 "D-phenylalanyl-L-prolyl-L-valyl-L-ornithyl-L-leucyl-[NRPS-pcp]")
(OCELOT-GFP::PARENTS |Nonribosomal-Peptide-Acps|) )
NIL)

(|Tri-unsaturated-acyl-ACPs| T (
(:CREATOR |ctb|)
(:CREATION-DATE 3567445464)
(OCELOT-GFP::PARENTS ACYL-ACP) )
NIL)

(|trans-D2-cis-cis-D11-23-C42-3-ACPs| T (
(:CREATOR |ctb|)
(:CREATION-DATE 3567445464)
(COMMON-NAME "a trans-delta2-cis,cis-delta11,23-C42:3-[acp]")
(OCELOT-GFP::PARENTS |Tri-unsaturated-acyl-ACPs|) )
NIL)

(|trans-D2-cis-cis-D11-29-C48-3-ACPs| T (
(:CREATOR |ctb|)
(:CREATION-DATE 3567445464)
(COMMON-NAME "a trans-delta2-cis,cis-delta11,29-C48:3-[acp]")
(OCELOT-GFP::PARENTS |Tri-unsaturated-acyl-ACPs|) )
NIL)

(|trans-D2-cis-cis-D13-25-C44-3-ACPs| T (
(:CREATOR |ctb|)
(:CREATION-DATE 3567445464)
(COMMON-NAME "a trans-delta2-cis,cis-delta13,25-C44:3-[acp]")
(OCELOT-GFP::PARENTS |Tri-unsaturated-acyl-ACPs|) )
NIL)

(PUB-BROCK97 NIL (
(:CREATOR |ctb|)
(:CREATION-DATE 3567445647)
(AUTHORS "Madigan MT" "Martinko JM" "Parker J")
(TITLE "Brock Biology of Microorganisms")
(YEAR 1997)
(SOURCE "Eighth Edition, Prentice Hall")
(OCELOT-GFP::PARENTS |Publications|) )
NIL)

(|trans-D2-cis-cis-D13-31-C50-3-ACPs| T (
(:CREATOR |ctb|)
(:CREATION-DATE 3567445464)
(COMMON-NAME "a trans-delta2-cis,cis-delta13,31-C50:3-[acp]")
(OCELOT-GFP::PARENTS |Tri-unsaturated-acyl-ACPs|) )
NIL)

(|trans-D2-cis-cis-D15-27-C46-3-ACPs| T (
(:CREATOR |ctb|)
(:CREATION-DATE 3567445464)
(COMMON-NAME "a trans-delta2-cis,cis-delta15,27-C46:3-[acp]")
(OCELOT-GFP::PARENTS |Tri-unsaturated-acyl-ACPs|) )
NIL)

(|trans-D2-cis-cis-D15-33-C52-3-ACPs| T (
(:CREATOR |ctb|)
(:CREATION-DATE 3567445464)
(COMMON-NAME "a trans-delta2-cis,cis-delta15,33-C52:3-[acp]")
(OCELOT-GFP::PARENTS |Tri-unsaturated-acyl-ACPs|) )
NIL)

(|trans-D2-cis-cis-D17-29-C48-3-ACPs| T (
(:CREATOR |ctb|)
(:CREATION-DATE 3567445464)
(COMMON-NAME "a trans-delta2-cis,cis-delta17,29-C48:3-[acp]")
(OCELOT-GFP::PARENTS |Tri-unsaturated-acyl-ACPs|) )
NIL)

(|trans-D2-cis-cis-D17-35-C54-3-ACPs| T (
(:CREATOR |ctb|)
(:CREATION-DATE 3567445464)
(COMMON-NAME "a trans-delta2-cis,cis-delta17,35-C54:3-[acp]")
(OCELOT-GFP::PARENTS |Tri-unsaturated-acyl-ACPs|) )
NIL)

(|trans-D2-cis-cis-D19-31-C50-3-ACPs| T (
(:CREATOR |ctb|)
(:CREATION-DATE 3567445464)
(COMMON-NAME "a trans-delta2-cis,cis-delta19,31-C50:3-[acp]")
(OCELOT-GFP::PARENTS |Tri-unsaturated-acyl-ACPs|) )
NIL)

(|trans-D2-cis-cis-D19-37-C56-3-ACPs| T (
(:CREATOR |ctb|)
(:CREATION-DATE 3567445464)
(COMMON-NAME "a trans-delta2-cis,cis-delta19,37-C56:3-[acp]")
(OCELOT-GFP::PARENTS |Tri-unsaturated-acyl-ACPs|) )
NIL)

(|trans-D2-cis-cis-D21-39-C58-3-ACPs| T (
(:CREATOR |ctb|)
(:CREATION-DATE 3567445464)
(COMMON-NAME "a trans-delta2-cis,cis-delta21,39-C58:3-[acp]")
(OCELOT-GFP::PARENTS |Tri-unsaturated-acyl-ACPs|) )
NIL)

(|trans-D2-cis-cis-D5-17-C36-3-ACPs| T (
(:CREATOR |ctb|)
(:CREATION-DATE 3567445464)
(COMMON-NAME "a trans-delta2-cis,cis-5,17-C36:3-[acp]")
(OCELOT-GFP::PARENTS |Tri-unsaturated-acyl-ACPs|) )
NIL)

(|trans-D2-cis-cis-D5-23-C42-3-ACPs| T (
(:CREATOR |ctb|)
(:CREATION-DATE 3567445464)
(COMMON-NAME "a trans-delta2-cis,cis-delta5,23-C42:3-[acp]")
(OCELOT-GFP::PARENTS |Tri-unsaturated-acyl-ACPs|) )
NIL)

(|trans-D2-cis-cis-D7-19-C38-3-ACPs| T (
(:CREATOR |ctb|)
(:CREATION-DATE 3567445464)
(COMMON-NAME "a trans-delta2-cis-cis-delta7-19-C38:3-[acp]")
(OCELOT-GFP::PARENTS |Tri-unsaturated-acyl-ACPs|) )
NIL)

(|trans-D2-cis-cis-D7-25-C44-3-ACPs| T (
(:CREATOR |ctb|)
(:CREATION-DATE 3567445464)
(COMMON-NAME "a trans-delta2-cis,cis-delta7,25-C44:3-[acp]")
(OCELOT-GFP::PARENTS |Tri-unsaturated-acyl-ACPs|) )
NIL)

(|trans-D2-cis-cis-D9-21-C40-3-ACPs| T (
(:CREATOR |ctb|)
(:CREATION-DATE 3567445464)
(COMMON-NAME "a trans-delta2-cis,cis-9,21-C40:3-[acp]")
(OCELOT-GFP::PARENTS |Tri-unsaturated-acyl-ACPs|) )
NIL)

(O3DJ-6 NIL (
(AFFILIATES AU3DJ-15)
(CREDITS AUKFG-1)
(:CREATOR |ctb|)
(:CREATION-DATE 3567445647)
(PHONE "1-207-288-6000")
(URL "http://www.jax.org")
(ADDRESS "600 Main Street" "Bar Harbor, ME 04609" "USA")
(COMMON-NAME "The Jackson Laboratory")
(OCELOT-GFP::PARENTS |Organizations|) )
((CREDITS AUKFG-1 IMPORTED-FROM-META 3567445647)))

(|trans-D2-cis-cis-D9-27-C46-3-ACPs| T (
(:CREATOR |ctb|)
(:CREATION-DATE 3567445464)
(COMMON-NAME "a trans-delta2-cis,cis-delta9,27-C46:3-[acp]")
(OCELOT-GFP::PARENTS |Tri-unsaturated-acyl-ACPs|) )
NIL)

(AU3DJ-15 NIL (
(CREDITS AUKFG-1)
(:CREATOR |ctb|)
(:CREATION-DATE 3567445647)
(AFFILIATIONS O3DJ-6)
(COMMON-NAME "Alexei Evsikov")
(EMAIL "ave@jax.org")
(LOGIN-ACCOUNT |ave|)
(LAST-NAME "Evsikov")
(FIRST-NAME "Alexei")
(OCELOT-GFP::PARENTS |People|) )
((CREDITS AUKFG-1 IMPORTED-FROM-META 3567445647)))

(|Polyketide-ACPs| T (
(:CREATOR |ctb|)
(:CREATION-DATE 3567445464)
(COMMON-NAME "a polyketide-[acp]")
(OCELOT-GFP::PARENTS |Acyl-protein-thioesters| |Modified-Proteins|) )
NIL)

(|Actinorhodin-Intermediate-1| T (
(:CREATOR |ctb|)
(:CREATION-DATE 3567445464)
(COMMENT
 "Dr. Martin Rejzek of the Department of Biological Chemistry at the <A href=\"http://www.jic.ac.uk\">John Innes Centre</A>
used the <A href=\"http://www.cambridgesoft.com\">ChemDraw Ultra</A> software to determine the IUPAC name of
this compound |CITS: [McDaniel1994][10805574][15286722][2394677][Fu1994][10091691][ChemDraw06]|.")
(SYNONYMS "intermediate1"
 "a S-ACP 6-(1'-hydroxy-3',5'-dioxo-2'-(3''-oxobutanoyl)cyclohexyl)-3,5-dioxohexanethioate")
(COMMON-NAME
 "a (1'-hydroxy-3',5'-dioxo-2'-(3''-oxobutanoyl)cyclohexyl)-3,5-dioxohexanethioate-[PKS-acp]")
(STRUCTURE-BONDS (25 19 2) (24 18 1) (23 6 1) (23 19 1) (22 1 2)
 (21 18 1) (20 6 2) (17 15 2) (17 21 1) (16 6 1) (16 1 1) (16 3 1)
 (14 8 2) (13 8 1) (12 2 2) (12 5 1) (12 4 1) (10 19 1) (9 18 2)
 (7 1 1) (7 8 1) (5 3 1) (4 17 1) (3 10 1) (3 11 1))
(DISPLAY-COORDS-2D (-70660 -269420) (-2940 -194330) (-142810 -120730)
 (67710 -76560) (-70660 -76560) (-209050 -269420) (-2940 -222300)
 (67710 -269420) (272360 -194330) (-209050 -76560) (-142810 -36810)
 (-2940 -120730) (67710 -345960) (133980 -222300) (133980 -194330)
 (-142810 -222300) (133980 -120730) (272360 -120730) (-276780 -120730)
 (-209050 -345960) (206110 -76560) (-70660 -345960) (-276780 -222300)
 (344490 -76560) (-345960 -76560))
(STRUCTURE-ATOMS C O C C C C C C O C O C C O O C C C C O C O C
 |Polyketide-ACP-Proteins| O)
(OCELOT-GFP::PARENTS |Polyketide-ACPs|) )
NIL)

(ADENOSINE-NUCLEOSIDASE-RXN NIL (
(CREDITS AUKFG-1)
(:CREATOR |ctb|)
(:CREATION-DATE 3567445647)
(SYSTEMATIC-NAME "adenosine ribohydrolase")
(ORPHAN? :NO)
(SYNONYMS "adenosinase" "<em>N</em>-ribosyladenine ribohydrolase"
 "adenosine hydrolase" "ANase")
(COMMON-NAME "adenosine nucleosidase")
(EC-NUMBER "3.2.2.7")
(RIGHT RIBOSE ADENINE)
(LEFT WATER ADENOSINE)
(OCELOT-GFP::PARENTS EC-3.2.2 |Small-Molecule-Reactions|) )
((CREDITS AUKFG-1 IMPORTED-FROM-META 3567445647)))

(|Polyketide-ACP-Proteins| T (
(:CREATOR |ctb|)
(:CREATION-DATE 3567445464)
(CREDITS AUKFG-1 SRI |caspi|)
(COMMENT
 "Polyketide synthases (PKSs) are found in soil and marine filamentous bacteria, as well as in fungi and higher plants, and are responsible for producing such therapeutically important natural products as erythromycin and lovastatin. Analogous to the fatty acid synthases, PKSs can be divided to two types: multifunctional polyproteins (type I) and discrete protein (type II).

Type I PKSs are organized into modular complexes, each catalyzing individual chain elongation steps using an associated carrier protein. The minimal type I PKS module consists of 3 domains: a ketosynthase, a acyltransferase, and an ACP. The acyltransferase domain catalyzes the priming of the flanking ACP domain with the appropriate substrate.

Type II PKS ACPs, on the other hand, possess catalytic self-acylation activity |CITS: [18059524]|.")
(COMMON-NAME "a polyketide synthase containing an [acp] domain")
(OCELOT-GFP::PARENTS |All-ACPs|) )
((CREDITS AUKFG-1 IMPORTED-FROM-META 3567445464)
 (CREDITS |caspi| CREATED 3430253954) (CREDITS SRI CREATED 3430253954)))

(|Actinorhodin-Intermediate-2| T (
(:CREATOR |ctb|)
(:CREATION-DATE 3567445464)
(COMMENT
 "This intermediate results from a |FRAME: SCO5086-MONOMER|-catalyzed ketoreduction of
|FRAME:Actinorhodin-Intermediate-1| at C-9.

Dr. Martin Rejzek of the Department of Biological Chemistry at the <A href=\"http://www.jic.ac.uk\">John Innes Centre</A>
used the <A href=\"http://www.cambridgesoft.com\">ChemDraw Ultra</A> software to determine the IUPAC name of
this compound |CITS: [2394677][Fu1994][10805574][7929165][Zhang1990][10091691][ChemDraw06]
[McDaniel1994]|.")
(STRUCTURE-BONDS (25 21 2) (23 19 1) (23 21 1) (22 11 1) (22 21 1)
 (22 1 1) (20 9 2) (18 13 1) (15 9 2) (14 1 2) (12 13 1) (11 24 1)
 (11 18 1) (10 19 2) (8 4 1) (7 9 1) (6 19 1) (5 11 1) (4 20 1)
 (4 17 2) (3 13 1) (3 1 1) (2 8 1) (2 5 1) (2 16 2))
(DISPLAY-COORDS-2D (-209050 -269420) (-2940 -120730) (-276780 -222300)
 (133980 -120730) (-70660 -76560) (67710 -345960) (342720 -77650)
 (67710 -76560) (272360 -120730) (133980 -222300) (-142810 -120730)
 (-345960 -76560) (-276780 -120730) (-209050 -345960) (272360 -194330)
 (-2940 -194330) (133980 -194330) (-209050 -76560) (67710 -269420)
 (206110 -76560) (-70660 -269420) (-142810 -222300) (-2940 -222300)
 (-142810 -36810) (-70660 -345960))
(STRUCTURE-ATOMS C C C C C C |Polyketide-ACP-Proteins| C C O C O C O O
 O O C C C C C C O O)
(SYNONYMS
 "a S-ACP 6-(1',5'-dihydroxy-3'-oxo-2'-(3''-oxobutanoyl)cyclohexyl)-3,5-dioxohexanethioate"
 "intermediate 2")
(COMMON-NAME
 "a (1',5'-dihydroxy-3'-oxo-2'-(3''-oxobutanoyl)cyclohexyl)-3,5-dioxohexanethioate-[PKS-acp]")
(OCELOT-GFP::PARENTS |Polyketide-ACPs|) )
NIL)

(|Actinorhodin-Intermediate-3| T (
(:CREATOR |ctb|)
(:CREATION-DATE 3567445464)
(COMMENT
 "This intermediate results from a |FRAME: SCO5090-MONOMER|-catalyzed aromatization of
|FRAME:Actinorhodin-Intermediate-2|.

Dr. Martin Rejzek of the Department of Biological Chemistry at the <A href=\"http://www.jic.ac.uk\">John Innes Centre</A>
used the <A href=\"http://www.cambridgesoft.com\">ChemDraw Ultra</A> software to determine the IUPAC name of
this compound |CITS: [10091691][ChemDraw06][McDaniel1994][Fu1994][10805574][Taguchi2007]
[Keggsco01056]|.")
(SYNONYMS
 "an S-ACP 6-(3'-hydroxy-2'-(3''-oxobutanoyl)phenyl)-3,5-dioxohexanethioate"
 "intermediate 3")
(COMMON-NAME
 "a (3'-hydroxy-2'-(3''-oxobutanoyl)phenyl)-3,5-dioxohexanethioate-[PKS-acp]")
(STRUCTURE-BONDS (23 20 2) (22 18 1) (22 20 1) (21 11 2) (21 20 1)
 (21 1 1) (19 9 1) (17 12 2) (14 9 2) (13 1 1) (11 17 1) (10 18 2)
 (8 4 1) (7 9 1) (6 18 1) (5 11 1) (4 19 1) (4 16 2) (3 12 1) (3 1 2)
 (2 8 1) (2 5 1) (2 15 2))
(DISPLAY-COORDS-2D (-2439 -2350) (-375 -861) (-3116 -1879) (994 -861)
 (-1053 -420) (331 -3116) (3101 -420) (331 -420) (2380 -861)
 (994 -1879) (-1776 -861) (-3116 -861) (-2439 -3116) (2380 -1598)
 (-375 -1598) (994 -1598) (-2439 -420) (331 -2350) (1717 -420)
 (-1053 -2350) (-1776 -1879) (-375 -1879) (-1053 -3116))
(STRUCTURE-ATOMS C C C C C C |Polyketide-ACP-Proteins| C C O C C O O O
 O C C C C C C O)
(OCELOT-GFP::PARENTS |Polyketide-ACPs|) )
NIL)

(|Amino-Hydroxybenzoyl-Acps| T (
(:CREATOR |ctb|)
(:CREATION-DATE 3567445464)
(SYNONYMS "a 3-amino-5-hydroxybenzoyl-[PKS-acp] starter unit")
(COMMENT
 "This class contains an acyl carrier protein holoenzyme domain of a polyketide synthase bound to a
|FRAME: CPD-10231| starter unit.  This domain is also referred to as a thiolation domain.

This chemical structure is modified from |CITS: [15700959]|.  The holo-acyl carrier protein (holo-[acp]) is represented
here as a superatom.  The structure was named using the IUPAC name generator (Preferred IUPAC Name) in
MarvinSketch version 5.0 from ChemAxon.  Note that this name does not take into account the thioester linkage
between the phosphopantetheinyl arm of the holo-acyl carrier protein and the polyketide chain.")
(STRUCTURE-BONDS (5 6 2) (1 6 1) (1 2 2) (2 3 1) (4 5 1) (3 4 2)
 (5 7 1) (1 8 1) (3 9 1) (9 10 1) (9 11 2))
(DISPLAY-COORDS-2D (-2465 8974) (1767 1892) (-2250 -5314)
 (-10499 -5438) (-14731 1643) (-10714 8850) (-22980 1519) (1552 16180)
 (1982 -12396) (-2034 -19602) (10231 -12271))
(STRUCTURE-ATOMS C C C C C C O N C |Polyketide-ACP-Proteins| O)
(COMMON-NAME "a 1-(3-amino-5-hydroxyphenyl)ethan-1-one -[PKS-acp]")
(OCELOT-GFP::PARENTS |Polyketide-ACPs|) )
NIL)

(|Hepta-oxo-hexadecanoyl-ACPs| T (
(:CREATOR |ctb|)
(:CREATION-DATE 3567445464)
(SYNONYMS "octaketide")
(COMMENT
 "The octaketide is formed by the condensation of 7 malonyl groups to 1 starter acetyl group (derived from an eigth
malonyl group).  The final polyketide chain is attached by a thioester bond to the 4'-phosphopantetheine arm of the
act |FRAME: SCO5089-MONOMER| |CITS: [2394677][8049233][McDaniel1994][10805574][Fu1994]
[9383392][7608065][14966533][16793516][10519556][10091691][Taguchi2007][Keggsco01056]|.")
(STRUCTURE-BONDS (25 16 1) (25 4 1) (25 11 2) (24 3 1) (24 5 1)
 (23 22 2) (22 13 1) (21 7 2) (20 12 2) (19 3 2) (18 3 1) (17 9 2)
 (16 14 1) (15 5 2) (14 1 1) (14 8 2) (13 7 1) (10 9 1) (6 7 1)
 (6 12 1) (4 22 1) (2 5 1) (2 12 1) (1 9 1))
(DISPLAY-COORDS-2D (206650 -76750) (-143160 -222890) (67890 -270110)
 (-70840 -76750) (-70840 -270110) (-277490 -222890) (-277490 -121030)
 (134310 -194840) (273070 -121030) (345390 -76750) (-2950 -194840)
 (-209600 -270110) (-209600 -76750) (134310 -121030) (-70840 -346860)
 (67890 -76750) (273070 -194840) (67890 -346860) (134310 -222890)
 (-209600 -346860) (-346860 -76750) (-143160 -121030) (-143160 -194840)
 (-2950 -222890) (-2950 -121030))
(STRUCTURE-ATOMS C C C C C C C O C |Polyketide-ACP-Proteins| O C C C O
 C O C O O O C O C C)
(COMMON-NAME "a 3,5,7,9,11,13,15-hepta-oxo-hexadecanoyl-[PKS-acp]")
(OCELOT-GFP::PARENTS |Polyketide-ACPs|) )
NIL)

(PGPPHOSPHA-RXN NIL (
(IN-PATHWAY PWY4FS-8)
(CREDITS AUKFG-1)
(:CREATOR |ctb|)
(:CREATION-DATE 3567445647)
(SYNONYMS "phosphatidylglycerol phosphate phosphatase"
 "phosphatidylglycerol phosphatase" "PGP phosphatase")
(SYSTEMATIC-NAME "phosphatidylglycerophosphate phosphohydrolase")
(ORPHAN? :NO)
(COMMON-NAME "phosphatidylglycerophosphatase")
(EC-NUMBER "3.1.3.27")
(LEFT L-1-PHOSPHATIDYL-GLYCEROL-P WATER)
(RIGHT L-1-PHOSPHATIDYL-GLYCEROL |Pi|)
(OCELOT-GFP::PARENTS EC-3.1.3 |Small-Molecule-Reactions|) )
((CREDITS AUKFG-1 IMPORTED-FROM-META 3567445647)))

(|Rifamycin-Cyc-Pentaketide-Acps| T (
(:CREATOR |ctb|)
(:CREATION-DATE 3567445464)
(SYNONYMS "a rifamycin cyclized pentaketide-[PKS-acp] intermediate")
(COMMENT
 "This class contains an acyl carrier protein holoenzyme domain of a polyketide synthase bound to the cyclized
polyketide shown here.  This domain is also referred to as a thiolation domain.

This chemical structure is modified from |CITS: [15700959]|.  The holo-acyl carrier protein (holo-[acp]) is represented
here as a superatom.  The structure was named using the IUPAC name generator (Preferred IUPAC Name) in
MarvinSketch version 5.0 from ChemAxon.  Note that this name does not take into account the thioester linkage
between the phosphopantetheinyl arm of the holo-acyl carrier protein and the polyketide chain.")
(STRUCTURE-BONDS (1 10 1) (9 2 1) (2 3 1) (3 4 2) (1 4 1) (5 6 2)
 (6 7 1) (7 8 1) (8 9 1) (5 10 1) (9 10 2) (2 11 2) (3 12 1) (8 13 1)
 (7 14 1) (6 15 1) (1 16 2) (5 17 1) (17 18 1) (17 19 2) (18 20 1)
 (18 21 2) (21 22 1) (22 23 1) (23 24 1) (22 25 1) (23 26 2))
(DISPLAY-COORDS-2D (144440 145470) (55910 284720) (138340 288240)
 (182600 218620) (23860 68800) (-58560 65280) (-102830 134900)
 (-64670 208050) (17750 211580) (62020 141940) (11650 354340)
 (176500 361390) (-108940 277670) (-185250 131370) (-96730 -7870)
 (188720 75850) (68120 -820) (26870 -72270) (150610 940)
 (-55630 -72270) (68120 -143720) (26870 -215160) (68120 -286610)
 (26870 -358060) (-55630 -215160) (150620 -286610))
(STRUCTURE-ATOMS C C C C C C C C C C O N O C O O C C O C C C C
 |Polyketide-ACP-Proteins| C O)
(COMMON-NAME
 "a 3-amino-8-[(2E)-2,4-dimethyl-5-oxohex-2-enoyl]-5,7-dihydroxy-6-methyl-1,4,5,6-tetrahydronaphthalene-1,4-dione -[PKS-acp]")
(OCELOT-GFP::PARENTS |Polyketide-ACPs|) )
NIL)

(|Rifamycin-Tetraketide-Acps| T (
(:CREATOR |ctb|)
(:CREATION-DATE 3567445464)
(SYNONYMS "a rifamycin tetraketide-[PKS-acp] intermediate")
(COMMENT
 "This class contains an acyl carrier protein holoenzyme domain of a polyketide synthase bound to the polyketide
shown here.  This domain is also referred to as a thiolation domain.

This chemical structure is modified from |CITS: [15700959]|.  The holo-acyl carrier protein (holo-[acp]) is represented
here as a superatom.  The structure was named using the IUPAC name generator (Preferred IUPAC Name) in
MarvinSketch version 5.0 from ChemAxon.  Note that this name does not take into account the thioester linkage
between the phosphopantetheinyl arm of the holo-acyl carrier protein and the polyketide chain.")
(STRUCTURE-BONDS (1 2 1) (1 6 2) (2 3 2) (3 4 1) (4 5 2) (5 6 1)
 (6 7 1) (4 8 1) (2 9 1) (9 10 1) (10 11 1) (11 12 1) (12 13 1)
 (13 14 1) (14 15 1) (15 16 1) (9 17 1) (10 18 1) (11 19 2) (13 20 2)
 (15 21 2) (14 22 1))
(DISPLAY-COORDS-2D (2457 32441) (-1606 25261) (-9856 25190)
 (-14042 32299) (-9979 39479) (-1729 39550) (2334 46730) (-22292 32228)
 (2580 18152) (-1545 11007) (2580 3863) (-1545 -3282) (2580 -10427)
 (-1545 -17572) (2580 -24716) (-1545 -31861) (10830 18187)
 (-9795 11007) (10830 3863) (10830 -10427) (10830 -24716)
 (-9795 -17572))
(STRUCTURE-ATOMS C C C C C C N O C C C C C C C
 |Polyketide-ACP-Proteins| O C O O O C)
(COMMON-NAME
 "a 8-(3-amino-5-hydroxyphenyl)-8-hydroxy-3,7-dimethyloctane-2,4,6-trione -[PKS-acp]")
(OCELOT-GFP::PARENTS |Polyketide-ACPs|) )
NIL)

(PUB-MOORE82 NIL (
(:CREATOR |ctb|)
(:CREATION-DATE 3567445647)
(AUTHORS "Moore, Thomas S. Jr.")
(TITLE "Phospholipid biosynthesis")
(SOURCE "Annual Review of Plant Physiology, 1982, 33: 235-259")
(YEAR 1982)
(OCELOT-GFP::PARENTS |Publications|) )
NIL)

(|Rifamycin-Undecaketide-Acps| T (
(:CREATOR |ctb|)
(:CREATION-DATE 3567445464)
(SYNONYMS "a rifamycin undecaketide-[PKS-acp] intermediate")
(COMMENT
 "This class contains an acyl carrier protein holoenzyme domain of a polyketide synthase bound to the polyketide
shown here.  This domain is also referred to as a thiolation domain.

This chemical structure is modified from |CITS: [15700959]|.  The holo-acyl carrier protein (holo-[acp]) is represented
here as a superatom.  The structure was named using the IUPAC name generator (Preferred IUPAC Name) in
MarvinSketch version 5.0 from ChemAxon.  Note that this name does not take into account the thioester linkage
between the phosphopantetheinyl arm of the holo-acyl carrier protein and the polyketide chain.")
(STRUCTURE-BONDS (1 10 1) (9 2 1) (2 3 1) (3 4 2) (1 4 1) (5 6 2)
 (6 7 1) (7 8 1) (8 9 1) (5 10 1) (9 10 2) (2 11 2) (3 12 1) (8 13 1)
 (7 14 1) (6 15 1) (1 16 2) (5 17 1) (17 18 1) (18 19 2) (19 20 1)
 (20 21 1) (21 22 1) (22 23 1) (23 24 1) (24 25 1) (25 26 1) (26 27 1)
 (27 28 1) (28 29 1) (29 30 2) (30 31 1) (31 32 2) (32 33 1) (33 34 1)
 (17 35 2) (18 36 1) (20 37 1) (21 38 1) (22 39 1) (23 40 1) (24 41 1)
 (25 42 1) (26 43 1) (27 44 1) (33 45 2) (32 46 1) (28 47 1))
(DISPLAY-COORDS-2D (144440 145470) (55910 284720) (138340 288240)
 (182600 218620) (23860 68800) (-58560 65280) (-102830 134900)
 (-64670 208050) (17750 211580) (62020 141940) (11650 354340)
 (176500 361390) (-108940 277670) (-185250 131370) (-96730 -7870)
 (188720 75850) (68120 -820) (26870 -72270) (68120 -143710)
 (26870 -215160) (68120 -286610) (26870 -358060) (68120 -429500)
 (26870 -500950) (68120 -572400) (26870 -643840) (68120 -715290)
 (26870 -786740) (68120 -858190) (26870 -929630) (68120 -1001080)
 (26870 -1072530) (68120 -1143970) (26870 -1215420) (150600 940)
 (-55630 -72270) (-55630 -215160) (150620 -286610) (-55630 -358060)
 (150620 -429500) (-55630 -500950) (150620 -572400) (-55630 -643840)
 (150620 -715290) (150620 -1143970) (-55630 -1072530) (-55630 -786740))
(STRUCTURE-ATOMS C C C C C C C C C C O N O C O O C C C C C C C C C C C
 C C C C C C |Polyketide-ACP-Proteins| O C C O C O C O C O O C C)
(COMMON-NAME
 "a 3-amino-5,7-dihydroxy-6-methyl-8-[(2E,13E,15E)-5,7,9,11-tetrahydroxy-2,4,6,8,10,12,16-heptamethyl-17-oxooctadeca-2,13,15-trienoyl]-1,4,5,6-tetrahydronaphthalene-1,4-dione-[PKS-acp]")
(OCELOT-GFP::PARENTS |Polyketide-ACPs|) )
NIL)

(PWY4FS-8 NIL (
(CITATIONS ":EV-COMP-AINF:3567445647:ctb")
(:CREATOR |ctb|)
(:CREATION-DATE 3567445647)
(SUB-PATHWAYS PWY-5667)
(PRIMARIES
 (PHOSPHAGLYPSYN-RXN (CDPDIACYLGLYCEROL) (L-1-PHOSPHATIDYL-GLYCEROL-P))
 (PGPPHOSPHA-RXN (L-1-PHOSPHATIDYL-GLYCEROL-P)
  (L-1-PHOSPHATIDYL-GLYCEROL)))
(REACTION-LIST PGPPHOSPHA-RXN PHOSPHAGLYPSYN-RXN PWY-5667)
(PREDECESSORS (PGPPHOSPHA-RXN PHOSPHAGLYPSYN-RXN)
              (PHOSPHAGLYPSYN-RXN CDPDIGLYSYN-RXN) PWY-5667)
(CREDITS AUKFG-1 THE-ARABIDOPSIS-INFORMATION-RESOURCE |zhang|)
(COMMON-NAME "phosphatidylglycerol biosynthesis II (non-plastidic)")
(OCELOT-GFP::PARENTS |PhosphatidylglycerolBiosynthesis|
 |Super-Pathways|) )
((CREDITS AUKFG-1 IMPORTED-FROM-META 3567445647)
 (CREDITS |zhang| CREATED 3431711405)
 (CREDITS THE-ARABIDOPSIS-INFORMATION-RESOURCE CREATED 3431711405)))

(|Nitrogenases| T (
(:CREATOR |ctb|)
(:CREATION-DATE 3567445464)
(COMMON-NAME "a nitrogenase complex")
(OCELOT-GFP::PARENTS |Protein-Complexes|) )
NIL)

(|Nitrogen-reductases| T (
(APPEARS-IN-RIGHT-SIDE-OF 3.2.2.24-RXN)
(:CREATOR |ctb|)
(:CREATION-DATE 3567445464)
(SYNONYMS "a dinitrogenase" "a nitrogen reductase")
(COMMON-NAME "a dinitrogen reductase")
(OCELOT-GFP::PARENTS |Nitrogenases|) )
NIL)

(|ADP-D-ribosyl-nitrogen-reductases| T (
(APPEARS-IN-LEFT-SIDE-OF 3.2.2.24-RXN)
(:CREATOR |ctb|)
(:CREATION-DATE 3567445464)
(AROMATIC-RINGS (4 6 12 13 19) (7 10 18 11 12 13))
(STRUCTURE-BONDS (31 34 1 :DOWN) (30 35 1 :DOWN) (32 36 1)
 (29 32 1 :UP) (30 31 1) (29 30 1) (33 29 1) (33 28 1) (31 28 1)
 (28 27 1 :DOWN) (27 26 1) (25 26 1) (24 26 2) (23 26 1)
 (16 22 1 :DOWN) (21 11 1) (1 20 2) (15 2 1 :DOWN) (3 20 1)
 (6 4 :AROMATIC) (4 19 :AROMATIC) (5 8 1) (14 5 1 :UP) (12 6 :AROMATIC)
 (10 7 :AROMATIC) (7 13 :AROMATIC) (8 20 1) (9 14 1) (9 17 1) (23 20 1)
 (18 10 :AROMATIC) (12 11 :AROMATIC) (11 18 :AROMATIC)
 (13 12 :AROMATIC) (19 13 :AROMATIC) (14 15 1) (15 16 1) (16 17 1)
 (17 19 1 :UP))
(DISPLAY-COORDS-2D (5.313d0 -3.3049d0) (7.2891d0 -1.3253d0)
 (5.3105d0 -1.6639d0) (9.9778d0 -4.7867d0) (6.7454d0 -3.0291d0)
 (9.4969d0 -5.4609d0) (7.9875d0 -3.9567d0) (6.1335d0 -2.4826d0)
 (8.1839d0 -3.2502d0) (7.2769d0 -4.3761d0) (7.9875d0 -5.6161d0)
 (8.7072d0 -5.2058d0) (8.7072d0 -4.3761d0) (7.5247d0 -2.7725d0)
 (7.7737d0 -1.9874d0) (8.5987d0 -1.9874d0) (8.8524d0 -2.7725d0)
 (7.2769d0 -5.2058d0) (9.4949d0 -4.1282d0) (5.3121d0 -2.4844d0)
 (7.9852d0 -6.4411d0) (9.0842d0 -1.3204d0) (4.4916d0 -2.4844d0)
 (3.6666d0 -3.3112d0) (3.6641d0 -1.6612d0) (3.6657d0 -2.4862d0)
 (2.8407d0 -2.4862d0) (2.1262d0 -2.0737d0) (0.7914d0 -2.0737d0)
 (1.0463d0 -1.2891d0) (1.8713d0 -1.2891d0) (0.0067d0 -2.3286d0)
 (1.4588d0 -2.5586d0) (2.3562d0 -0.6217d0) (0.5614d0 -0.6217d0)
 (-0.6063d0 -1.7766d0))
(STRUCTURE-ATOMS O O O C C N N O O C C C C C C C C N N P N O O O O P O
 C C C C C O O O |Protein|)
(COMMON-NAME "ADP-D-ribosyl-(dinitrogen reductase)")
(OCELOT-GFP::PARENTS |Modified-Proteins| |Nitrogen-reductases|) )
NIL)

(PWY-5785 NIL (
(CITATIONS ":EV-COMP-AINF:3567445647:ctb")
(:CREATOR |ctb|)
(:CREATION-DATE 3567445647)
(CREDITS AUKFG-1 SRI |caspi|)
(PATHWAY-LINKS (FARNESYL-PP PWY-5123))
(COMMON-NAME
 "di-<i>trans</i>,poly-<i>cis</i>-undecaprenyl phosphate biosynthesis")
(SCHEMA? T)
(REACTION-LIST RXN-8999)
(OCELOT-GFP::PARENTS |Polyprenyl-Biosynthesis|) )
((CREDITS AUKFG-1 IMPORTED-FROM-META 3567445647)
 (CREDITS |caspi| CREATED 3411310500) (CREDITS SRI CREATED 3411310500)))

(|Oxidized-nitrogen-reductases| T (
(:CREATOR |ctb|)
(:CREATION-DATE 3567445464)
(SYNONYMS "a dinitrogenase, oxidized"
 "a dinitrogen reductase, oxidized" "a nitrogenase, oxidized")
(COMMON-NAME "an oxidized nitrogenase")
(OCELOT-GFP::PARENTS |Nitrogen-reductases| |Modified-Proteins|) )
NIL)

(|Reduced-nitrogen-reductases| T (
(:CREATOR |ctb|)
(:CREATION-DATE 3567445464)
(SYNONYMS "a dinitrogenase, reduced" "a nitrogenase, reduced"
 "a dinitrogen reductase, reduced")
(COMMON-NAME "a reduced nitrogenase")
(OCELOT-GFP::PARENTS |Nitrogen-reductases|) )
NIL)

(|Nitrogenase-Reductases| T (
(:CREATOR |ctb|)
(:CREATION-DATE 3567445464)
(COMMON-NAME "a nitrogenase reductase")
(OCELOT-GFP::PARENTS |Nitrogenases|) )
NIL)

(|Oxidized-nitrogenase-reductases| T (
(:CREATOR |ctb|)
(:CREATION-DATE 3567445464)
(COMMON-NAME "an oxidized nitrogenase-reductase")
(OCELOT-GFP::PARENTS |Nitrogenase-Reductases| |Modified-Proteins|) )
NIL)

(|Reduced-nitrogenase-reductases| T (
(:CREATOR |ctb|)
(:CREATION-DATE 3567445464)
(COMMON-NAME "a reduced nitrogenase-reductase")
(OCELOT-GFP::PARENTS |Nitrogenase-Reductases|) )
NIL)

(|Protein-C| T (
(MODIFIED-FORM |Activated-Protein-C|)
(:CREATOR |ctb|)
(:CREATION-DATE 3567445464)
(CREDITS AUKFG-1 SRI |caspi|)
(DBLINKS (|Wikipedia| "/Protein_C" NIL |caspi| 3458938194 NIL NIL))
(COMMENT
 "Protein C is a major physiological anticoagulant. It is a vitamin K-dependent serine protease enzyme (|FRAME: 3.4.21.69-RXN \"EC 3.4.21.69\"|) that is activated by |FRAME: Thrombins \"thrombin\"| into activated protein C.

The activated form (with protein S and phospholipid as a cofactor) degrades |FRAME: Factor-Va \"factor Va\"| and |FRAME: Factor-VIIIa \"factor VIIIa\"|.")
(COMMON-NAME "a protein C")
(OCELOT-GFP::PARENTS |Polypeptides|) )
((CREDITS AUKFG-1 IMPORTED-FROM-META 3567445464)
 (CREDITS |caspi| CREATED 3458937884) (CREDITS SRI CREATED 3458937884)))

(|Activated-Protein-C| T (
(:CREATOR |ctb|)
(:CREATION-DATE 3567445464)
(UNMODIFIED-FORM |Protein-C|)
(COMMON-NAME "an activated protein C")
(CREDITS SRI |caspi|)
(SYNONYMS "APC")
(OCELOT-GFP::PARENTS |Modified-Proteins|) )
((CREDITS |caspi| CREATED 3458938251) (CREDITS SRI CREATED 3458938251)))

(AMP-GROUP NIL (
(CREDITS AUKFG-1)
(:CREATOR |ctb|)
(:CREATION-DATE 3567445464)
(COMMON-NAME "AMP group")
(STRUCTURE-ATOMS O O O C C N N O O O C C C C C C C C N N P N O)
(STRUCTURE-BONDS (17 23 1 :DOWN) (22 12 1) (1 21 2) (16 2 1 :DOWN)
 (3 21 1) (6 4 2) (4 20 1) (5 8 1) (15 5 1 :UP) (13 6 1) (11 7 2)
 (7 14 1) (8 21 1) (9 15 1) (9 18 1) (10 21 1) (19 11 1) (13 12 1)
 (12 19 2) (14 13 2) (20 14 1) (15 16 1) (16 17 1) (17 18 1)
 (18 20 1 :UP))
(DISPLAY-COORDS-2D (5314 -3306) (7291 -1325) (5312 -1664) (9981 -4788)
 (6747 -3030) (9500 -5463) (7990 -3958) (6136 -2484) (8186 -3251)
 (4493 -2485) (7279 -4377) (7990 -5618) (8710 -5208) (8710 -4377)
 (7527 -2773) (7776 -1988) (8602 -1988) (8854 -2773) (7279 -5208)
 (9498 -4129) (5314 -2485) (7987 -6443) (9087 -1320))
(MOLECULAR-WEIGHT 345.208)
(ATOM-CHARGES (10 -1) (3 -1))
(SYNONYMS "O-adenosine-5'-phosphate")
(DBLINKS (PUBCHEM "3482394" NIL |taltman| 3466375285 NIL NIL))
(OCELOT-GFP::PARENTS |Groups|) )
((CREDITS AUKFG-1 IMPORTED-FROM-META 3567445464)))

(|BCCP-monomers| T (
(:CREATOR |ctb|)
(:CREATION-DATE 3567445464)
(SCHEMA? T)
(SYNONYMS "a BCCP monomer" "a BCCP (monomer)")
(COMMON-NAME "a [biotin-carboxyl-carrier protein monomer]")
(OCELOT-GFP::PARENTS |Polypeptides|) )
NIL)

(|BCCP-biotin-monomers| T (
(:CREATOR |ctb|)
(:CREATION-DATE 3567445464)
(SYNONYMS "a biotinylated [biotin-carboxyl-carrier protein monomer]")
(STRUCTURE-BONDS (15 16 1) (14 16 1) (11 14 1) (16 10 1 :DOWN)
 (10 13 1) (15 9 1 :DOWN) (9 13 1) (8 15 1) (8 11 1) (14 7 1 :DOWN)
 (6 12 1) (5 7 1) (4 6 1) (4 5 1) (3 12 1) (2 13 2) (1 12 2) (3 17 1))
(DISPLAY-COORDS-2D (5483 0) (1239 -4109) (6194 -1240) (4052 -822)
 (3335 -1233) (4766 -1237) (2622 -818) (570 -1229) (570 -2799)
 (1905 -2799) (1239 -744) (5481 -826) (1239 -3283) (1905 -1229)
 (826 -2013) (1651 -2013) (6186 -2560))
(STRUCTURE-ATOMS O O N C C C C C N N S C C C C C |BCCP-monomers|)
(COMMON-NAME "a biotinylated [BCCP monomer]")
(OCELOT-GFP::PARENTS |BCCP-monomers| |Modified-Proteins|) )
NIL)

(|Carboxybiotin-BCCP| T (
(:CREATOR |ctb|)
(:CREATION-DATE 3567445464)
(ATOM-CHARGES (20 -1))
(STRUCTURE-BONDS (15 16 1) (14 16 1) (11 14 1) (16 10 1 :DOWN)
 (10 13 1) (15 9 1 :DOWN) (9 13 1) (8 15 1) (8 11 1) (14 7 1 :DOWN)
 (6 12 1) (5 7 1) (4 6 1) (4 5 1) (3 12 1) (2 13 2) (1 12 2) (3 17 1)
 (9 18 1) (18 19 2) (18 20 1))
(DISPLAY-COORDS-2D (65012 0) (22562 -41100) (72122 -12400)
 (50702 -8220) (43522 -12330) (57832 -12370) (36402 -8180)
 (15872 -12290) (15872 -27990) (29222 -27990) (22562 -7440)
 (64992 -8260) (22562 -32830) (29222 -12290) (18432 -20130)
 (26682 -20130) (72032 -29146) (7903 -30125) (5768 -38094)
 (2069 -24292))
(STRUCTURE-ATOMS O O N C C C C C N N S C C C C C |BCCP-monomers| C O O)
(SYNONYMS
 "a carboxylated-biotinylated [biotin carboxyl carrier protein dimer]"
 "a carboxy-biotin-[BCCP]")
(COMMON-NAME "a carboxylated-biotinylated [BCCP dimer]")
(OCELOT-GFP::PARENTS |BCCP-monomers| |Modified-Proteins|) )
NIL)

(PWY-5148 NIL (
(CITATIONS ":EV-COMP-AINF:3567445647:ctb")
(CREDITS AUKFG-1)
(:CREATOR |ctb|)
(:CREATION-DATE 3567445647)
(PRIMARIES (THIOESTER-RXN (|Saturated-Fatty-Acyl-CoA|) (|Fatty-Acids|)))
(PREDECESSORS (THIOESTER-RXN))
(SYNONYMS "acyl-CoA thioesterase pathway")
(REACTION-LIST THIOESTER-RXN)
(COMMON-NAME "acyl-CoA hydrolysis")
(OCELOT-GFP::PARENTS |Lipid-Biosynthesis|) )
((CREDITS AUKFG-1 IMPORTED-FROM-META 3567445647)))

(|BCCP-dimers| T (
(:CREATOR |ctb|)
(:CREATION-DATE 3567445464)
(STRUCTURE-BONDS (15 16 1) (14 16 1) (11 14 1) (16 10 1 :DOWN)
 (10 13 1) (15 9 1 :DOWN) (9 13 1) (8 15 1) (8 11 1) (14 7 1 :DOWN)
 (6 12 1) (5 7 1) (4 6 1) (4 5 1) (3 12 1) (2 13 2) (1 12 2) (3 17 1))
(DISPLAY-COORDS-2D (5484 0) (1239 -4110) (6195 -1240) (4053 -822)
 (3335 -1233) (4766 -1237) (2623 -818) (570 -1229) (570 -2799)
 (1905 -2799) (1239 -744) (5482 -826) (1239 -3283) (1905 -1229)
 (826 -2013) (1651 -2013) (6186 -2561))
(STRUCTURE-ATOMS O O N C C C C C N N S C C C C C |BCCP-monomers|)
(SYNONYMS "a biotinylated [biotin-carboxy-carrier-protein dimer]")
(COMMON-NAME "a biotinylated [BCCP dimer]")
(OCELOT-GFP::PARENTS |Modified-Proteins|) )
NIL)

(CYSTSYN-PWY NIL (
(CITATIONS ":EV-COMP-AINF:3567445647:ctb")
(:CREATOR |ctb|)
(:CREATION-DATE 3567445647)
(CREDITS AUKFG-1 SRI |caspi|)
(PATHWAY-LINKS (SER SERSYN-PWY))
(PRIMARIES (ACSERLY-RXN NIL (CYS)))
(REACTION-LIST ACSERLY-RXN SERINE-O-ACETTRAN-RXN)
(PREDECESSORS (ACSERLY-RXN SERINE-O-ACETTRAN-RXN)
              (SERINE-O-ACETTRAN-RXN))
(COMMON-NAME "cysteine biosynthesis I")
(OCELOT-GFP::PARENTS CYSTEINE-SYN) )
((CREDITS AUKFG-1 IMPORTED-FROM-META 3567445647)
 (CREDITS |caspi| REVISED 3455467391) (CREDITS SRI REVISED 3455467391)))

(|Biotinylated-MadF-Proteins| T (
(:CREATOR |ctb|)
(:CREATION-DATE 3567445464)
(SYNONYMS "a biotinyl-[protein]")
(COMMON-NAME "a biotinylated MadF protein")
(OCELOT-GFP::PARENTS |Modified-Proteins|) )
NIL)

(PUB-KREDICH96 NIL (
(:CREATOR |ctb|)
(:CREATION-DATE 3567445647)
(AUTHORS "Kredich, N.M.")
(TITLE "Biosynthesis of cysteine")
(SOURCE
 "In Escherichia coli and Salmonella typhimurium.Cellular and Molecular Biology (Ed by Neidhard FC) pp. 514-527, American Society for Microbiology, Washington D.C.")
(YEAR 1996)
(OCELOT-GFP::PARENTS |Publications|) )
NIL)

(|Bis-NAC-GLC-Man-Man-R| T (
(:CREATOR |ctb|)
(:CREATION-DATE 3567445464)
(SYNONYMS
 "3-(2,4-bis[N-acetyl-b-D-glucosaminyl]-a-D-mannosyl)-b-D-mannosyl-R")
(COMMON-NAME
 "3-(2,4-bis[<i>N</i>-acetyl-&beta;-D-glucosaminyl]-&alpha;-D-mannosyl)-&beta;-D-mannosyl-R")
(COMMENT
 "R represents the remainder of the <i>N</i>-linked oligosaccharide in the glycoprotein acceptor.")
(STRUCTURE-BONDS (52 53 1) (46 51 1) (45 48 1) (44 47 1) (42 50 1)
 (38 51 1) (38 50 1) (37 49 1) (37 43 1) (36 49 1) (36 41 1) (35 48 1)
 (34 47 1) (33 40 1) (33 35 1) (32 39 1) (32 34 1) (49 29 1 :UP)
 (46 29 1 :DOWN) (51 28 1 :UP) (45 28 1 :UP) (50 27 1 :DOWN)
 (44 27 1 :UP) (26 46 1) (26 42 1) (25 45 1) (25 40 1) (24 44 1)
 (24 39 1) (23 43 1) (23 41 1) (43 21 1 :UP) (48 20 1 :DOWN) (20 31 1)
 (47 19 1 :DOWN) (19 30 1) (41 18 1 :UP) (18 22 1) (42 17 1 :UP)
 (40 16 1 :UP) (39 15 1 :UP) (52 21 1) (38 14 1 :UP) (37 13 1 :UP)
 (36 12 1 :DOWN) (35 11 1 :UP) (34 10 1 :UP) (33 9 1 :DOWN)
 (32 8 1 :DOWN) (7 17 1) (6 16 1) (5 15 1) (4 31 2) (3 30 2) (2 31 1)
 (1 30 1))
(DISPLAY-COORDS-2D (4.1221 0.0) (8.7528 -4.7829) (5.2535 -0.769)
 (8.0564 -6.0927) (0.0 -1.7359) (8.3548 -1.3665) (2.6004 -3.8371)
 (1.0577 -0.6512) (8.9848 -2.1293) (2.6571 -0.2052) (8.8193 -4.119)
 (4.5907 -5.7777) (7.3599 -5.7777) (5.0213 -2.544) (0.6443 -2.2594)
 (7.542 -1.5652) (2.9984 -4.5669) (4.6732 -7.7342) (3.843 -1.3672)
 (7.542 -4.7331) (7.4595 -7.7342) (4.6732 -8.7297) (6.1325 -7.7342)
 (2.037 -2.6174) (6.9286 -2.6431) (4.3747 -4.9483) (3.4297 -2.9753)
 (6.1657 -3.721) (6.1325 -5.2966) (4.4234 -0.7736) (8.0564 -5.2633)
 (1.6507 -1.2323) (8.3215 -2.6431) (2.4504 -1.0092) (8.3215 -3.4558)
 (5.4028 -6.4244) (6.7957 -6.4244) (4.8061 -3.3561) (1.4441 -2.0363)
 (7.542 -2.3945) (5.4028 -7.2204) (3.7946 -4.3516) (6.7957 -7.2204)
 (2.8367 -2.3943) (6.9286 -3.4558) (5.1542 -4.7331) (3.0433 -1.5903)
 (7.542 -3.9867) (6.1325 -6.1093) (4.0098 -3.5721) (5.3695 -3.9202)
 (8.3349 -7.7195) (9.1599 -7.7195))
(STRUCTURE-ATOMS C C O O O O O O O O O O O O C C C C N N O O O O O O O
 O O C C C C C C C C C C C C C C C C C C C C C C R1 |Protein|)
(OCELOT-GFP::PARENTS |Modified-Proteins|) )
NIL)

(|CRPB-11-Cis-Retinol| T (
(:CREATOR |ctb|)
(:CREATION-DATE 3567445464)
(COMMON-NAME
 "an 11-<i>cis</i> retinol-[cellular-retinol-binding-protein]")
(OCELOT-GFP::PARENTS |Modified-Proteins|) )
NIL)

(|Cellular-Retinol-Binding-Proteins| T (
(MODIFIED-FORM |CRPB-all-trans-Retinal| |CRPB-all-trans-Retinol|)
(CREDITS AUKFG-1)
(:CREATOR |ctb|)
(:CREATION-DATE 3567445464)
(COMMENT
 "Plasma retinol-binding protein (RBPs) and cellular retinol-binding proteins (CRBPs) are specific carriers of the alcohol form of vitamin A (retinol) in body fluids and within the cell, respectively.
The sequestration of retinol inside a high-affinity binding-protein draws retinol into the cell and protects it from unfettered metabolism, while still allowing the formation of retinyl esters |CITS: [9932510][7683727]|. LRAT, the enzyme that forms retinyl-esters, can access retinol when it is bound to CRBP1 |CITS: [3198596][3178828]|.

The CRBPs are monomeric proteins of approximately 15.5 kDa belonging to a superfamily of small cytoplasmic proteins that specifically interact with hydrophobic ligands. Two such proteins (|FRAME: ENSG00000114115-MONOMER \"CRBP I\"| and |FRAME: ENSG00000114113-MONOMER \"CRBP II\"|) with distinct tissue distributions and retinoid-binding properties have been recognized in mammals. 

The human CRBP I is expressed at high levels in many tissues, including ovary, adrenal and pituitary glands, and testis |CITS: [3751963 ]|, while CRBP II is confined essentially to the small intestine. In addition, the Kd of the retinol-CRBP I complex is as low as 0.1 nM |CITS: [7744071]|, whereas the binding of retinol to CRBP II is ~100-fold weaker |CITS: [1995621]|.")
(COMMON-NAME "a cellular-retinol-binding protein")
(OCELOT-GFP::PARENTS |Polypeptides|) )
((CREDITS AUKFG-1 IMPORTED-FROM-META 3567445464)))

(|CRPB-all-trans-Retinol| T (
(:CREATOR |ctb|)
(:CREATION-DATE 3567445464)
(UNMODIFIED-FORM |Cellular-Retinol-Binding-Proteins|)
(DBLINKS (LIGAND-CPD "C04571" NIL |taltman| 3466371734 NIL NIL))
(DISPLAY-COORDS-2D (397 -3774) (-4614 -2544) (1829 -4552) (3229 -3789)
 (-319 -3354) (1829 -3727) (2544 -3323) (1097 -3323) (-1019 -3774)
 (-2467 -3789) (-2358 -2529) (-3182 -2544) (3929 -3354) (-1751 -3369)
 (-3182 -3369) (-3167 -1720) (-3898 -2140) (-3898 -3789) (-4614 -3369)
 (-1019 -4614) (-3898 -4614) (-4613 -5027))
(STRUCTURE-BONDS (21 22 1) (1 8 2) (1 5 1) (2 17 1) (2 19 1) (3 6 1)
 (4 13 1) (5 9 2) (21 18 1) (7 6 2) (7 4 1) (8 6 1) (10 15 1) (11 12 1)
 (14 9 1) (14 10 2) (15 12 1) (16 12 1) (17 12 1) (18 15 2) (19 18 1)
 (20 9 1))
(STRUCTURE-ATOMS C C C C C C C C C C C C O C C C C C C C C |Protein|)
(SCHEMA? T)
(COMMON-NAME
 "an <i>all-trans</i> retinol-[cellular-retinol-binding-protein]")
(OCELOT-GFP::PARENTS |Modified-Proteins|) )
NIL)

(|Carboxylated-Biotinylated-MadF-Proteins| T (
(:CREATOR |ctb|)
(:CREATION-DATE 3567445464)
(SYNONYMS "a carboxybiotinyl-[protein]")
(COMMON-NAME "a carboxylated biotinylated MadF protein")
(OCELOT-GFP::PARENTS |Modified-Proteins|) )
NIL)

(|Cell-division-inhibitor-SulAs| T (
(:CREATOR |ctb|)
(:CREATION-DATE 3567445464)
(COMMON-NAME "a cell division inhibitor SulA")
(OCELOT-GFP::PARENTS |Modified-Proteins|) )
NIL)

(|Citrate-Lyase-Citryl-Forms| T (
(:CREATOR |ctb|)
(:CREATION-DATE 3567445464)
(COMMENT
 "Citrate lyase, an anaerobic enzyme, catalyzes the cleavage of citrate to acetate and oxaloacetate
|CITS: [6354265]|. The citrate molecule is very stable, and needs to be activated prior to cleavage by
forming a thioester bond with the enzyme.

The enzyme is a complex of three subunits (in a 6:6:6 configuration), one of them a dedicated acyl carrier protein (acp).
It is synthesized in an apo form, and is converted to its holo form by the covalent binding of the unusual prosthetic group |FRAME: 2-5-PHOSPHORIBOSYL-3-DEPHOSPHO-COA| to the [acp] component, resulting in |FRAME: DEACETYL-CITRATE-LYASE|. However, this holo form is still not fully active - in order to be active, the prosthetic group needs to be acetylated, a reaction catalyzed by the |FRAME: G6344|-encoded |FRAME: CITC-MONOMER|, which generates |FRAME: CITRATE-LYASE|.

The &alpha; subunit of the |FRAME: ACECITLY-CPLX| is a citrate-[acp] transferase that catalyzes the exchange of the bound acetyl group with a citrate molecule, generating |FRAME: Citrate-Lyase-Citryl-Forms| and releasing an |FRAME: ACET| molecule.
The &beta; subunit, which is a citryl-[acp] lyase, catalyzes the subsequent step, cleaving the bound citryl group, releasing |FRAME: OXALACETIC_ACID| and regenerating |FRAME: CITRATE-LYASE|. Since the active form is regenrated, the enzyme can continuously catalyze the cleavage reaction.")
(SYNONYMS "a [citrate (pro-3S)-lyase](citryl form)")
(UNMODIFIED-FORM DEACETYL-CITRATE-LYASE)
(COMMON-NAME "a [citrate-lyase] (citryl form)")
(OCELOT-GFP::PARENTS |Modified-Proteins|) )
NIL)

(|Corrinoid-Proteins| T (
(MODIFIED-FORM |Methylated-Corrinoid-Proteins|)
(:CREATOR |ctb|)
(:CREATION-DATE 3567445464)
(COMMENT
 "Corrinoids are a group of compounds based on the skeleton of |FRAME: Corrins corrin|, a cyclic system containing four pyrrole rings similar to porphyrins. The corrinoid proteins bind corrinoid cofactors that contain a cobalt atom. 

The most common corrinoid proteins are methyltransferases and reductive dehalogenases |CITS: [8631705][8932317][11976751][17142327]|.")
(CREDITS SRI |caspi|)
(COMMON-NAME "a corrinoid protein")
(OCELOT-GFP::PARENTS |Polypeptides|) )
((CREDITS |caspi| CREATED 3532724947) (CREDITS SRI CREATED 3532724947)))

(|MtbC-Proteins| T (
(MODIFIED-FORM |Co2-MtbC-Proteins|)
(CREDITS AUKFG-1)
(:CREATOR |ctb|)
(:CREATION-DATE 3567445464)
(SYNONYMS "an MtbC protein"
 "a [dimethylamine-specific corrinoid protein]")
(COMMON-NAME "a [Co(I) dimethylamine-specific corrinoid protein]")
(OCELOT-GFP::PARENTS |Corrinoid-Proteins|) )
((CREDITS AUKFG-1 IMPORTED-FROM-META 3567445464)))

(|Co2-MtbC-Proteins| T (
(:CREATOR |ctb|)
(:CREATION-DATE 3567445464)
(CREDITS SRI |caspi|)
(COMMENT "This is an inactive form of the protein, with a Co(II) atom.")
(COMMON-NAME "a [Co(II) dimethylamine-specific corrinoid protein]")
(UNMODIFIED-FORM |MtbC-Proteins|)
(OCELOT-GFP::PARENTS |Corrinoid-Proteins| |Modified-Proteins|) )
((CREDITS |caspi| CREATED 3533488209) (CREDITS SRI CREATED 3533488209)))

(|MtmC-Proteins| T (
(MODIFIED-FORM |Co2-MtmC-Proteins|)
(CREDITS AUKFG-1)
(:CREATOR |ctb|)
(:CREATION-DATE 3567445464)
(SYNONYMS "an MtmC corrinoid protein"
 "a [methylamine-specific corrinoid protein]")
(COMMON-NAME "a [Co(I) methylamine-specific corrinoid protein]")
(OCELOT-GFP::PARENTS |Corrinoid-Proteins|) )
((CREDITS AUKFG-1 IMPORTED-FROM-META 3567445464)))

(|Co2-MtmC-Proteins| T (
(:CREATOR |ctb|)
(:CREATION-DATE 3567445464)
(CREDITS SRI |caspi|)
(COMMON-NAME "a [Co(II) methylamine-specific corrinoid protein]")
(UNMODIFIED-FORM |MtmC-Proteins|)
(OCELOT-GFP::PARENTS |Corrinoid-Proteins| |Modified-Proteins|) )
((CREDITS |caspi| CREATED 3533428726) (CREDITS SRI CREATED 3533428726)))

(|MttC-Proteins| T (
(MODIFIED-FORM |Co2-MttC-Proteins|)
(CREDITS AUKFG-1)
(:CREATOR |ctb|)
(:CREATION-DATE 3567445464)
(SYNONYMS "an MttC corrinoid protein"
 "a [trimethylamine-specific corrinoid protein]")
(COMMON-NAME "a [Co(I) trimethylamine-specific corrinoid protein]")
(OCELOT-GFP::PARENTS |Corrinoid-Proteins|) )
((CREDITS AUKFG-1 IMPORTED-FROM-META 3567445464)))

(|Co2-MttC-Proteins| T (
(:CREATOR |ctb|)
(:CREATION-DATE 3567445464)
(CREDITS SRI |caspi|)
(COMMENT
 "This is an inactive form of the protein, which is generated by oxidation of the cobalt atom to the (II) state.")
(COMMON-NAME "a [Co(II) trimethylamine-specific corrinoid protein]")
(UNMODIFIED-FORM |MttC-Proteins|)
(OCELOT-GFP::PARENTS |Corrinoid-Proteins| |Modified-Proteins|) )
((CREDITS |caspi| CREATED 3533489008) (CREDITS SRI CREATED 3533489008)))

(|Cytochromes| T (
(:CREATOR |ctb|)
(:CREATION-DATE 3567445464)
(COMMON-NAME "a cytochrome")
(OCELOT-GFP::PARENTS |Polypeptides|) )
NIL)

(|Cytochromes-c| T (
(:CREATOR |ctb|)
(:CREATION-DATE 3567445464)
(CREDITS SRI |caspi|)
(COMMENT
 "Cytochromes c (cytC) are electron-transfer proteins that have one or more |FRAME: HEME_C| groups, which are bound to the protein by one or two thioether bonds involving sulfhydryl groups of cysteine residues.
Cytochromes c possess a wide range of properties and function in a large number of different redox processes. In general, the differences in cytochromes c among bacteria are much larger than those among animal species.
Bacterial cytochromes c function in the electron transport chains of bacteria with many different types of energy
metabolism, including phototrophs, methylotrophs, denitrifiers, sulfate reducers and the nitrogen-fixers. 

The |FRAME: Cytochromes-c \"<i>c</i>-type cytochromes\"|  have been classified in four classes based on their sequence (reviewed in |CITS: [1646017]|):

|FRAME: Class-I-Cytochromes-C \"Class I\"| includes the low-spin soluble cytC of mitochondria and bacteria, with the heme-attachment site towards the N-terminus, and the sixth ligand provided by a methionine residue about 40 residues further on towards the C-terminus. Memebers of this class were further subdivided into the five subclasses, IA to IE, which are named long cytochrome c2, mitochondrial cytochrome c, split-a-band cytochromes c, cytochrome c8 and cytochrome c5, respectively .

|FRAME: Class-II-Cytochromes-C \"Class II\"| includes the high-spin cytochromes c' and various low-spin cytochromes (e.g., Rhodopseudomonas palustris cytochrome c-556). The heme-attachment site is close to the C-terminus and in the low-spin proteins the sixth ligand is a methionine residue close to the N-terminus.

|FRAME: Class-III-Cytochromes-C \"Class III\"| comprises the low redox potential multiple heme cytochromes c3 and c7, with only around thirty residues of
amino acid per heme group.

|FRAME: Class-IV-Cytochromes-C \"Class IV\"| was created to hold the complex proteins that have other prosthetic groups as well as heme c, such as the flavocytochromes c and the cytochromes cd.")
(COMMON-NAME "a cytochrome <i>c</i>")
(OCELOT-GFP::PARENTS |Cytochromes|) )
((CREDITS |caspi| REVISED 3504372870) (CREDITS SRI REVISED 3504372870)))

(|Reduced-cytochromes| T (
(:CREATOR |ctb|)
(:CREATION-DATE 3567445464)
(SYNONYMS "a ferrocytochrome")
(COMMON-NAME "a reduced cytochrome")
(OCELOT-GFP::PARENTS |Cytochromes|) )
NIL)

(GLNSYN-PWY NIL (
(SUPER-PATHWAYS AMMASSIM-PWY)
(IN-PATHWAY AMMASSIM-PWY)
(CITATIONS ":EV-COMP-AINF:3567445647:ctb")
(:CREATOR |ctb|)
(:CREATION-DATE 3567445647)
(CREDITS AUKFG-1 SRI |fulcher| O-18 |riley|)
(PATHWAY-LINKS (GLT GLUTAMATE-SYN))
(SYNONYMS "glutamine - glutamate pathway")
(PRIMARIES (GLUTAMINESYN-RXN (GLT)))
(REACTION-LIST GLUTAMINESYN-RXN)
(PREDECESSORS (GLUTAMINESYN-RXN))
(COMMON-NAME "glutamine biosynthesis I")
(OCELOT-GFP::PARENTS GLUTAMINE-SYN) )
((CREDITS AUKFG-1 IMPORTED-FROM-META 3567445647)
 (CREDITS |riley| CREATED 3016221689) (CREDITS O-18 CREATED 3016221689)
 (CREDITS |fulcher| REVISED 3385312254)
 (CREDITS SRI REVISED 3385312254)))

(|Cytochromes-C-Reduced| T (
(:CREATOR |ctb|)
(:CREATION-DATE 3567445464)
(CREDITS SRI |caspi|)
(DBLINKS (LIGAND-CPD "C00126" NIL |taltman| 3466371734 NIL NIL))
(COMMON-NAME "a reduced cytochrome <i>c</i>")
(SYNONYMS "a reduced cytochrome <i>c</i> protein"
 "a ferrocytochrome <i>c</i>")
(COMMENT
 "Cytochromes <i>c</i> (cytC) are electron-transfer proteins that have one or more |FRAME: HEME_C| groups, which are bound to the protein by one or two thioether bonds involving sulfhydryl groups of cysteine residues.
Cytochromes <i>c</i> possess a wide range of properties and function in a large number of different redox processes. In general, the differences in cytochromes c among bacteria are much larger than those among animal species.
Bacterial cytochromes c function in the electron transport chains of bacteria with many different types of energy
metabolism, including phototrophs, methylotrophs, denitrifiers, sulfate reducers and the nitrogen-fixers. 

The |FRAME: Cytochromes-c \"<i>c</i>-type cytochromes\"|  have been classified in four classes based on their sequence (reviewed in |CITS: [1646017]|):

|FRAME: Class-I-Cytochromes-C \"Class I\"| includes the low-spin soluble cytC of mitochondria and bacteria, with the heme-attachment site towards the N-terminus, and the sixth ligand provided by a methionine residue about 40 residues further on towards the C-terminus. Memebers of this class were further subdivided into the five subclasses, IA to IE, which are named long cytochrome c2, mitochondrial cytochrome c, split-a-band cytochromes c, cytochrome c8 and cytochrome c5, respectively .

|FRAME: Class-II-Cytochromes-C \"Class II\"| includes the high-spin cytochromes <i>c</i>' and various low-spin cytochromes (e.g., Rhodopseudomonas palustris cytochrome c-556). The heme-attachment site is close to the C-terminus and in the low-spin proteins the sixth ligand is a methionine residue close to the N-terminus.

|FRAME: Class-III-Cytochromes-C \"Class III\"| comprises the low redox potential multiple heme cytochromes c3 and c7, with only around thirty residues of
amino acid per heme group.

|FRAME: Class-IV-Cytochromes-C \"Class IV\"| was created to hold the complex proteins that have other prosthetic groups as well as heme c, such as the flavocytochromes c and the cytochromes cd.")
(OCELOT-GFP::PARENTS |Cytochromes-c| |Reduced-cytochromes|) )
((CREDITS |caspi| REVISED 3504374357) (CREDITS SRI REVISED 3504374357)))

(|Class-I-Cytochromes-C| T (
(:CREATOR |ctb|)
(:CREATION-DATE 3567445464)
(COMMON-NAME "a class I cytochrome <i>c</i>")
(COMMENT
 "The c-type cytochromes have been classified in four classes based on their sequence (reviewed in |CITS: [1646017]|):

|FRAME: Class-I-Cytochromes-C \"Class I\"| includes the low-spin soluble cytC of mitochondria and bacteria, with the heme-attachment site towards the N-terminus, and the sixth ligand provided by a methionine residue about 40 residues further on towards the C-terminus. Memebers of this class were further subdivided into the five subclasses, IA to IE, which are named long cytochrome c2, mitochondrial cytochrome c, split-a-band cytochromes c, cytochrome c8 and cytochrome c5, respectively .")
(CREDITS SRI |caspi|)
(OCELOT-GFP::PARENTS |Cytochromes-c|) )
((CREDITS |caspi| CREATED 3504373679) (CREDITS SRI CREATED 3504373679)))

(|Class-ID-Cytochromes-C| T (
(:CREATOR |ctb|)
(:CREATION-DATE 3567445464)
(COMMON-NAME "a class ID cytochrome <i>c</i>")
(OCELOT-GFP::PARENTS |Class-I-Cytochromes-C|) )
NIL)

(|Cytochromes-c550| T (
(:CREATOR |ctb|)
(:CREATION-DATE 3567445464)
(COMMON-NAME "a cytochrome <i>c550</i>")
(OCELOT-GFP::PARENTS |Class-ID-Cytochromes-C|) )
NIL)

(|Cytochromes-C550-Red| T (
(MODIFIED-FORM |Cytochromes-C550-Ox|)
(:CREATOR |ctb|)
(:CREATION-DATE 3567445464)
(CREDITS AUKFG-1 SRI |caspi|)
(COMMENT
 "Cytochrome <i>c550</i> is an essential component of the quinoprotein ethanol oxidation system that occurs in Pseudomonas and Rhodopseudomonas. 
The gene encoding the cytochrome, which was named exaB, has been studied in Pseudomonas aeruginosa. The deduced amino acid sequence of that gene showed some similarity to cytochrome c6 of the alga Chlamydomonas reinhardtii and to the heme binding  domain of quinohaemoprotein alcohol dehydrogenases of acetic acid bacteria |CITS: [10075429]|.")
(COMMON-NAME "a reduced cytochrome <i>c550</i>")
(OCELOT-GFP::PARENTS |Cytochromes-C-Reduced| |Cytochromes-c550|) )
((CREDITS AUKFG-1 IMPORTED-FROM-META 3567445464)
 (CREDITS |caspi| CREATED 3477835525) (CREDITS SRI CREATED 3477835525)))

(|Oxidized-cytochromes| T (
(:CREATOR |ctb|)
(:CREATION-DATE 3567445464)
(SYNONYMS "a ferricytochrome")
(COMMON-NAME "an oxidized cytochrome")
(OCELOT-GFP::PARENTS |Cytochromes|) )
NIL)

(|Cytochromes-C-Oxidized| T (
(:CREATOR |ctb|)
(:CREATION-DATE 3567445464)
(CREDITS SRI |caspi|)
(DBLINKS (LIGAND-CPD "C00125" NIL |taltman| 3466371734 NIL NIL))
(COMMON-NAME "an oxidized cytochrome <i>c</i>")
(SYNONYMS "a cytochrome C protein" "a ferricytochrome c")
(COMMENT
 "Cytochromes c (cytC) are electron-transfer proteins that have one or more |FRAME: HEME_C| groups, which are bound to the protein by one or two thioether bonds involving sulfhydryl groups of cysteine residues.
Cytochromes c possess a wide range of properties and function in a large number of different redox processes. In general, the differences in cytochromes c among bacteria are much larger than those among animal species.
Bacterial cytochromes c function in the electron transport chains of bacteria with many different types of energy
metabolism, including phototrophs, methylotrophs, denitrifiers, sulfate reducers and the nitrogen-fixers. 

The |FRAME: Cytochromes-c \"<i>c</i>-type cytochromes\"|  have been classified in four classes based on their sequence (reviewed in |CITS: [1646017]|):

|FRAME: Class-I-Cytochromes-C \"Class I\"| includes the low-spin soluble cytC of mitochondria and bacteria, with the heme-attachment site towards the N-terminus, and the sixth ligand provided by a methionine residue about 40 residues further on towards the C-terminus. Memebers of this class were further subdivided into the five subclasses, IA to IE, which are named long cytochrome c2, mitochondrial cytochrome c, split-a-band cytochromes c, cytochrome c8 and cytochrome c5, respectively .

|FRAME: Class-II-Cytochromes-C \"Class II\"| includes the high-spin cytochromes c' and various low-spin cytochromes (e.g., Rhodopseudomonas palustris cytochrome c-556). The heme-attachment site is close to the C-terminus and in the low-spin proteins the sixth ligand is a methionine residue close to the N-terminus.

|FRAME: Class-III-Cytochromes-C \"Class III\"| comprises the low redox potential multiple heme cytochromes c3 and c7, with only around thirty residues of
amino acid per heme group.

|FRAME: Class-IV-Cytochromes-C \"Class IV\"| was created to hold the complex proteins that have other prosthetic groups as well as heme c, such as the flavocytochromes c and the cytochromes cd.")
(OCELOT-GFP::PARENTS |Cytochromes-c| |Oxidized-cytochromes|) )
((CREDITS |caspi| REVISED 3504374225) (CREDITS SRI REVISED 3504374225)))

(|Cytochromes-C550-Ox| T (
(:CREATOR |ctb|)
(:CREATION-DATE 3567445464)
(CREDITS SRI |caspi|)
(COMMENT
 "Cytochrome <i>c550</i> is an essential component of the quinoprotein ethanol oxidation system that occurs in Pseudomonas and Rhodopseudomonas. 
The gene encoding the cytochrome, which was named exaB, has been studied in Pseudomonas aeruginosa. The deduced amino acid sequence of that gene showed some similarity to cytochrome c6 of the alga Chlamydomonas reinhardtii and to the heme binding  domain of quinohaemoprotein alcohol dehydrogenases of acetic acid bacteria |CITS: [10075429]|.")
(ABBREV-NAME "a reduced cytochrome <i>c550</i>")
(COMMON-NAME "an oxidized cytochrome <i>c550</i>")
(UNMODIFIED-FORM |Cytochromes-C550-Red|)
(OCELOT-GFP::PARENTS |Cytochromes-c550| |Cytochromes-C-Oxidized|
 |Modified-Proteins|) )
((CREDITS |caspi| CREATED 3477835462) (CREDITS SRI CREATED 3477835462)))

(|Cytochromes-CL| T (
(:CREATOR |ctb|)
(:CREATION-DATE 3567445464)
(COMMON-NAME "a cytochrome C<sub>L</sub>")
(COMMENT
 "Cytochrome <i>c</i><sub>L</sub> is a relatively large (about 19 kDa) acidic cytochrome that is specifically involved in electron transfer from the quinoprotein methanol dehydrogenase |CITS: [6263253][6295363]|.
Despite its relatively large size it contains only one heme. Its amino acid suggests that it is completely different, except for its heme-binding site, from all other cytochromes |CITS: [2851998]|.

The cytochrome <i>c</i><sub>L</sub> has been cloned and studied from several methylotrophic bacteria, including |FRAME: TAX-272630| |CITS: [3129405][2842733]| and |FRAME: TAX-266| |CITS: [1657871]|.")
(CREDITS SRI |caspi|)
(OCELOT-GFP::PARENTS |Cytochromes-c|) )
((CREDITS |caspi| CREATED 3531688333) (CREDITS SRI CREATED 3531688333)))

(CARBAMATE-KINASE-RXN NIL (
(IN-PATHWAY CITRULLINE-DEG-PWY)
(CREDITS AUKFG-1)
(:CREATOR |ctb|)
(:CREATION-DATE 3567445647)
(SYNONYMS "CKase" "carbamoyl phosphokinase" "carbamyl phosphokinase")
(SYSTEMATIC-NAME "ATP:carbamate phosphotransferase")
(ORPHAN? :NO)
(COMMON-NAME "carbamate kinase")
(EC-NUMBER "2.7.2.2")
(RIGHT PROTON CARBAMOYL-P ADP)
(LEFT AMMONIA CARBON-DIOXIDE ATP)
(OCELOT-GFP::PARENTS EC-2.7.2 |Small-Molecule-Reactions|) )
((CREDITS AUKFG-1 IMPORTED-FROM-META 3567445647)))

(|Cytochromes-CL-Red| T (
(MODIFIED-FORM |Cytochromes-CL-Ox|)
(:CREATOR |ctb|)
(:CREATION-DATE 3567445464)
(ATOM-CHARGES (2 2))
(STRUCTURE-BONDS (1 2 1))
(DISPLAY-COORDS-2D (-1272 -805) (-447 -795))
(STRUCTURE-ATOMS |Cytochromes-CL| FE)
(CREDITS AUKFG-1 SRI |caspi|)
(COMMENT
 "Cytochrome <i>c</i><sub>L</sub> is a relatively large (about 19 kDa) acidic cytochrome that is specifically involved in electron transfer from the quinoprotein methanol dehydrogenase |CITS: [6263253][6295363]|.
Despite its relatively large size it contains only one heme. Its amino acid suggests that it is completely different, except for its heme-binding site, from all other cytochromes |CITS: [2851998]|.

The cytochrome <i>c</i><sub>L</sub> has been cloned and studied from several methylotrophic bacteria, including |FRAME: TAX-272630| |CITS: [3129405][2842733]| and |FRAME: TAX-266| |CITS: [1657871]|.")
(COMMON-NAME "a reduced cytochrome <i>c</i><sub>L</sub>")
(OCELOT-GFP::PARENTS |Cytochromes-C-Reduced| |Cytochromes-CL|) )
((CREDITS AUKFG-1 IMPORTED-FROM-META 3567445464)
 (CREDITS |caspi| CREATED 3477830484) (CREDITS SRI CREATED 3477830484)))

(CITRULLINE-DEG-PWY NIL (
(SUPER-PATHWAYS ARGDEGRAD-PWY)
(IN-PATHWAY ARGDEGRAD-PWY)
(CITATIONS ":EV-COMP-AINF:3567445647:ctb")
(:CREATOR |ctb|)
(:CREATION-DATE 3567445647)
(CREDITS AUKFG-1 SRI THE-ARABIDOPSIS-INFORMATION-RESOURCE |hartmut|
 |caspi| |hying|)
(PATHWAY-LINKS (L-CITRULLINE ARGDEGRAD-PWY))
(PRIMARIES (ORNCARBAMTRANSFER-RXN (L-CITRULLINE) (CARBAMOYL-P))
 (CARBAMATE-KINASE-RXN (CARBAMOYL-P) (CARBON-DIOXIDE)))
(REACTION-LIST CARBAMATE-KINASE-RXN ORNCARBAMTRANSFER-RXN)
(PREDECESSORS (CARBAMATE-KINASE-RXN ORNCARBAMTRANSFER-RXN))
(COMMON-NAME "citrulline degradation")
(OCELOT-GFP::PARENTS MISCELLANEOUS-DEG) )
((CREDITS AUKFG-1 IMPORTED-FROM-META 3567445647)
 (CREDITS |hying| CREATED 3115263600)
 (CREDITS |caspi| REVISED 3336361200)
 (CREDITS |hartmut| REVIEWED 3372192638)
 (CREDITS THE-ARABIDOPSIS-INFORMATION-RESOURCE REVIEWED 3372192638)
 (CREDITS SRI CREATED 3115263600) (CREDITS SRI REVISED 3336361200)))

(FE NIL (
(CREDITS AUKFG-1)
(:CREATOR |ctb|)
(:CREATION-DATE 3567445464)
(SYNONYMS "iron")
(ATOMIC-NUMBER 26)
(ATOMIC-WEIGHT 55.847d0)
(VALENCE 2)
(COMMON-NAME "Fe")
(MONOISOTOPIC-MASS 55.9349421d0)
(OCELOT-GFP::PARENTS |Elements|) )
((CREDITS AUKFG-1 IMPORTED-FROM-META 3567445464)))

(PUB-IGWEBE78 NIL (
(:CREATOR |ctb|)
(:CREATION-DATE 3567445647)
(AUTHORS "Igwebe, E. C. K." "Thomas, C.")
(TITLE
 "Occurrence of enzymes of arginine dihydrolase pathway in <i>Spiroplasma citri</i>")
(SOURCE "J. Gen. Appl. Microbiol. 84:261-269")
(YEAR 1978)
(OCELOT-GFP::PARENTS |Publications|) )
NIL)

(|Cytochromes-CL-Ox| T (
(:CREATOR |ctb|)
(:CREATION-DATE 3567445464)
(ATOM-CHARGES (2 3))
(STRUCTURE-BONDS (1 2 1))
(DISPLAY-COORDS-2D (-1272 -805) (-447 -795))
(STRUCTURE-ATOMS |Cytochromes-CL| FE)
(COMMENT
 "Cytochrome <i>c</i><sub>L</sub> is a relatively large (about 19 kDa) acidic cytochrome that is specifically involved in electron transfer from the quinoprotein methanol dehydrogenase |CITS: [6263253][6295363]|.
Despite its relatively large size it contains only one heme. Its amino acid suggests that it is completely different, except for its haem-binding site, from all other cytochromes |CITS: [2851998]|.

The cytochrome <i>c</i><sub>L</sub> has been cloned and studied from several methylotrophic bacteria, including |FRAME: TAX-272630| |CITS: [3129405][2842733]| and |FRAME: TAX-266| |CITS: [1657871]|.")
(CREDITS SRI |caspi|)
(COMMON-NAME "an oxidized cytochrome <i>c</i><sub>L</sub>")
(UNMODIFIED-FORM |Cytochromes-CL-Red|)
(OCELOT-GFP::PARENTS |Cytochromes-CL| |Cytochromes-C-Oxidized|
 |Modified-Proteins|) )
((CREDITS |caspi| CREATED 3477829454) (CREDITS SRI CREATED 3477829454)))

(ARGDEGRAD-PWY NIL (
(CITATIONS ":EV-COMP-AINF:3567445647:ctb")
(:CREATOR |ctb|)
(:CREATION-DATE 3567445647)
(PRIMARIES
 (ORNCARBAMTRANSFER-RXN (L-CITRULLINE) (L-ORNITHINE CARBAMOYL-P)))
(CREDITS AUKFG-1 SRI |caspi| |wagg|)
(SUB-PATHWAYS CITRULLINE-DEG-PWY)
(PREDECESSORS (ORNCARBAMTRANSFER-RXN ARGININE-DEIMINASE-RXN)
              CITRULLINE-DEG-PWY (ARGININE-DEIMINASE-RXN))
(SYNONYMS "arginine dihydrolase pathway"
 "arginine deiminase degradation")
(REACTION-LIST ARGININE-DEIMINASE-RXN CITRULLINE-DEG-PWY)
(COMMON-NAME "arginine degradation V (arginine deiminase pathway)")
(OCELOT-GFP::PARENTS ARGININE-DEG |Super-Pathways|) )
((CREDITS AUKFG-1 IMPORTED-FROM-META 3567445647)
 (CREDITS |wagg| CREATED 3115350000)
 (CREDITS |caspi| REVISED 3336361200) (CREDITS SRI CREATED 3115350000)
 (CREDITS SRI REVISED 3336361200)))

(|Cytochromes-C552| T (
(:CREATOR |ctb|)
(:CREATION-DATE 3567445464)
(COMMON-NAME "a cytochrome <i>c552</i>")
(OCELOT-GFP::PARENTS |Class-ID-Cytochromes-C|) )
NIL)

(PWY0-1021 NIL (
(CITATIONS ":EV-COMP-AINF:3567445647:ctb")
(:CREATOR |ctb|)
(:CREATION-DATE 3567445647)
(PRIMARIES (RXN0-308 (CYS) (L-ALPHA-ALANINE)))
(PREDECESSORS (RXN0-308))
(CREDITS AUKFG-1 O0-3 |ingraham|)
(REACTION-LIST RXN0-308)
(COMMON-NAME "alanine biosynthesis III")
(OCELOT-GFP::PARENTS ALANINE-SYN) )
((CREDITS AUKFG-1 IMPORTED-FROM-META 3567445647)
 (CREDITS |ingraham| CREATED 3288030481)
 (CREDITS O0-3 CREATED 3288030481)))

(|Cytochromes-C552-Ox| T (
(:CREATOR |ctb|)
(:CREATION-DATE 3567445464)
(CREDITS SRI |caspi|)
(COMMON-NAME "an oxidized cytochrome <i>c552</i>")
(SYNONYMS "an oxidized cytochrome C552 protein")
(COMMENT
 "The cytochrome <i>c552</i> family includes periplasmic cytochromes that function in nitrite reduction in Gram-negative bacteria such as enteric bacteria, Shewanella and Vibrio.
The enzyme, which is encoded by the nrfA gene, covalently binds five |FRAME: HEME_C| groups and one |FRAME: CA+2| ion per monomer |CITS: [9593308]|.  
It is believed that the cytochrome <i>c</i> encoded by the nrfB gene is responsible for the direct transfer of electrons to cytochrome <i>c552</i>.  The reduced cytochrome <i>c552</i> can then directly reduce nitrite to ammonia.
Formate, pyruvate, ethanol, and D-lactate can serve as electron donors |CITS: [5338848][6381645][8409924] [7934939] [8057835][8039676]|.

The cytochrome <i>c552</i> from |FRAME: TAX-915| is a misnamed 9.1-kDa monoheme protein and does not belong to this family. It belongs to the cytochrome <i>c551</i> |CITS: [9746537]|.")
(OCELOT-GFP::PARENTS |Cytochromes-C-Oxidized| |Cytochromes-C552|) )
((CREDITS |caspi| REVISED 3477831713) (CREDITS SRI REVISED 3477831713)))

(|Cytochromes-C552-Red| T (
(:CREATOR |ctb|)
(:CREATION-DATE 3567445464)
(CREDITS SRI |caspi|)
(COMMENT
 "The cytochrome <i>c552</i> family includes periplasmic cytochromes that function in nitrite reduction in Gram-negative bacteria such as enteric bacteria, Shewanella and Vibrio.
The enzyme, which is encoded by the nrfA gene, covalently binds five |FRAME: HEME_C| groups and one |FRAME: CA+2| ion per monomer |CITS: [9593308]|.  
It is believed that the cytochrome <i>c</i> encoded by the nrfB gene is responsible for the direct transfer of electrons to cytochrome <i>c552</i>.  The reduced cytochrome <i>c552</i> can then directly reduce nitrite to ammonia.
Formate, pyruvate, ethanol, and D-lactate can serve as electron donors |CITS: [5338848][6381645][8409924] [7934939] [8057835][8039676]|.

The cytochrome <i>c552</i> from |FRAME: TAX-915| is a misnamed 9.1-kDa monoheme protein and does not belong to this family. It belongs to the cytochrome <i>c551</i> |CITS: [9746537]|.")
(COMMON-NAME "a reduced cytochrome <i>c552</i>")
(OCELOT-GFP::PARENTS |Cytochromes-C-Reduced| |Cytochromes-C552|) )
((CREDITS |caspi| REVISED 3477831823) (CREDITS SRI REVISED 3477831823)))

(|Class-III-Cytochromes-C| T (
(:CREATOR |ctb|)
(:CREATION-DATE 3567445464)
(COMMON-NAME "a class III cytochrome <i>c</i>")
(COMMENT
 "The |FRAME: Cytochromes-c \"<i>c</i>-type cytochromes\"|  have been classified in four classes based on their sequence (reviewed in |CITS: [1646017]|):

|FRAME: Class-III-Cytochromes-C \"Class III\"| comprises the low redox potential multiple heme cytochromes c3 and c7, with only around thirty residues of amino acid per heme group.")
(CREDITS SRI |caspi|)
(OCELOT-GFP::PARENTS |Cytochromes-c|) )
((CREDITS |caspi| CREATED 3504373858) (CREDITS SRI CREATED 3504373858)))

(|Cytochromes-c3| T (
(:CREATOR |ctb|)
(:CREATION-DATE 3567445464)
(COMMON-NAME "a cytochrome <i>c3</i>")
(OCELOT-GFP::PARENTS |Class-III-Cytochromes-C|) )
NIL)

(|Cytochromes-c3-Oxidized| T (
(:CREATOR |ctb|)
(:CREATION-DATE 3567445464)
(SYNONYMS "a ferricytochrome <i>c<sub>3</sub></i>")
(COMMON-NAME "an oxidized cytochrome <i>c<sub>3</sub></i>")
(OCELOT-GFP::PARENTS |Cytochromes-C-Oxidized| |Cytochromes-c3|) )
NIL)

(|Cytochromes-c3-Reduced| T (
(:CREATOR |ctb|)
(:CREATION-DATE 3567445464)
(SYNONYMS "a ferrocytochrome <i>c<sub>3</sub></i>")
(COMMON-NAME "a reduced cytochrome <i>c<sub>3</sub></i>")
(OCELOT-GFP::PARENTS |Cytochromes-c3| |Cytochromes-C-Reduced|) )
NIL)

(|Class-IB-Cytochromes-C| T (
(:CREATOR |ctb|)
(:CREATION-DATE 3567445464)
(COMMON-NAME "a class IB cytochrome <i>c</i>")
(OCELOT-GFP::PARENTS |Class-I-Cytochromes-C|) )
NIL)

(PUB-NANNINGA87 NIL (
(:CREATOR |ctb|)
(:CREATION-DATE 3567445647)
(AUTHORS "Nanninga, H. J." "Drent, W. J." "Gottschal, J. C.")
(TITLE
 "Fermentation of glutamate by <i>Selenomonas acidaminophila</i> sp. nov.")
(SOURCE "Arch. Microbiol. 147:152-157")
(YEAR 1987)
(OCELOT-GFP::PARENTS |Publications|) )
NIL)

(|Cytochromes-c2| T (
(:CREATOR |ctb|)
(:CREATION-DATE 3567445464)
(COMMON-NAME "a cytochrome <i>c2</i>")
(OCELOT-GFP::PARENTS |Class-IB-Cytochromes-C|) )
NIL)

(|Oxidized-cytochromes-c2| T (
(:CREATOR |ctb|)
(:CREATION-DATE 3567445464)
(SYNONYMS "a ferricytochrome <i>c</i><sub>2</sub>")
(COMMON-NAME "an oxidized cytochrome <i>c</i><sub>2</sub>")
(OCELOT-GFP::PARENTS |Cytochromes-C-Oxidized| |Cytochromes-c2|) )
NIL)

(|Reduced-cytochromes-c2| T (
(:CREATOR |ctb|)
(:CREATION-DATE 3567445464)
(SYNONYMS "a ferrocytochrome <i>c</i><sub>2</sub>")
(COMMON-NAME "a reduced cytochrome <i>c</i><sub>2</sub>")
(OCELOT-GFP::PARENTS |Cytochromes-c2| |Cytochromes-C-Reduced|) )
NIL)

(P142-PWY NIL (
(SUPER-PATHWAYS PWY-5100)
(IN-PATHWAY PWY-5100)
(CITATIONS ":EV-COMP-AINF:3567445647:ctb")
(:CREATOR |ctb|)
(:CREATION-DATE 3567445647)
(SUB-PATHWAYS PWY0-1312)
(CREDITS AUKFG-1 SRI |caspi| O-18 |pellegrini-toole|)
(SYNONYMS "acetate fermentation")
(PRIMARIES (PYRUFLAVREDUCT-RXN (PYRUVATE) (ACETYL-COA CARBON-DIOXIDE)))
(REACTION-LIST PWY0-1312 PYRUFLAVREDUCT-RXN)
(PREDECESSORS (PHOSACETYLTRANS-RXN PYRUFLAVREDUCT-RXN) PWY0-1312
              (PYRUFLAVREDUCT-RXN))
(COMMON-NAME "pyruvate fermentation to acetate I")
(OCELOT-GFP::PARENTS |Pyruvate-Degradation| |Super-Pathways|) )
((CREDITS AUKFG-1 IMPORTED-FROM-META 3567445647)
 (CREDITS |pellegrini-toole| CREATED 3183735187)
 (CREDITS O-18 CREATED 3183735187) (CREDITS |caspi| REVISED 3384195844)
 (CREDITS SRI REVISED 3384195844)))

(|Cytochromes-c553| T (
(:CREATOR |ctb|)
(:CREATION-DATE 3567445464)
(COMMON-NAME "a cytochrome <i>c553</i>")
(OCELOT-GFP::PARENTS |Class-ID-Cytochromes-C|) )
NIL)

(PWY-5493 NIL (
(CITATIONS ":EV-COMP-AINF:3567445647:ctb")
(:CREATOR |ctb|)
(:CREATION-DATE 3567445647)
(SYNONYMS "reductive monocarboxylate cycle")
(PRIMARIES (PYRUVFORMLY-RXN (PYRUVATE) (ACETYL-COA))
 (PYRUFLAVREDUCT-RXN (ACETYL-COA) (PYRUVATE)))
(LAYOUT-ADVICE (:CYCLE-TOP-CPD . ACETYL-COA)
 (:CASCADE-RXN-ORDERING PYRUVFORMLY-RXN PYRUVFORMLY-RXN))
(PREDECESSORS (PYRUFLAVREDUCT-RXN PYRUVFORMLY-RXN)
              (PYRUVFORMLY-RXN PYRUFLAVREDUCT-RXN))
(REACTION-LIST PYRUFLAVREDUCT-RXN PYRUVFORMLY-RXN)
(CREDITS AUKFG-1 SRI |caspi|)
(COMMON-NAME "reductive monocarboxylic acid cycle")
(OCELOT-GFP::PARENTS |CO2-Fixation|) )
((CREDITS AUKFG-1 IMPORTED-FROM-META 3567445647)
 (CREDITS |caspi| CREATED 3382305819) (CREDITS SRI CREATED 3382305819)))

(|Oxidized-cytochromes-c553| T (
(:CREATOR |ctb|)
(:CREATION-DATE 3567445464)
(SYNONYMS "a ferricytochrome <i>c</i>-553")
(COMMON-NAME "an oxidized cytochrome <i>c</i>-553")
(OCELOT-GFP::PARENTS |Cytochromes-C-Oxidized| |Cytochromes-c553|) )
NIL)

(PWY-5600 NIL (
(CITATIONS ":EV-COMP-AINF:3567445647:ctb")
(:CREATOR |ctb|)
(:CREATION-DATE 3567445647)
(SUB-PATHWAYS PWY0-1312)
(CREDITS AUKFG-1 SRI |caspi|)
(COMMON-NAME "pyruvate fermentation to acetate VII")
(SCHEMA? T)
(PRIMARIES (PYRUFLAVREDUCT-RXN (PYRUVATE) (ACETYL-COA CARBON-DIOXIDE)))
(REACTION-LIST PWY0-1312 PYRUFLAVREDUCT-RXN)
(SYNONYMS "acetate fermentation")
(PREDECESSORS (PHOSACETYLTRANS-RXN PYRUFLAVREDUCT-RXN) PWY0-1312
              (PYRUFLAVREDUCT-RXN))
(OCELOT-GFP::PARENTS |Pyruvate-Degradation| |Super-Pathways|) )
((CREDITS AUKFG-1 IMPORTED-FROM-META 3567445647)
 (CREDITS |caspi| CREATED 3395422246) (CREDITS SRI CREATED 3395422246)))

(|Reduced-cytochromes-c553| T (
(:CREATOR |ctb|)
(:CREATION-DATE 3567445464)
(SYNONYMS "a ferrocytochrome <i>c</i>-553")
(COMMON-NAME "a reduced cytochrome <i>c</i>-553")
(OCELOT-GFP::PARENTS |Cytochromes-c553| |Cytochromes-C-Reduced|) )
NIL)

(|Flavocytochromes| T (
(:CREATOR |ctb|)
(:CREATION-DATE 3567445464)
(COMMON-NAME "a flavocytochrome")
(OCELOT-GFP::PARENTS |Cytochromes|) )
NIL)

(|Flavocytochromes-c| T (
(:CREATOR |ctb|)
(:CREATION-DATE 3567445464)
(COMMON-NAME "a flavocytochrome <i>c</i>")
(OCELOT-GFP::PARENTS |Flavocytochromes|) )
NIL)

(|Oxidized-Flavocytochromes-c| T (
(:CREATOR |ctb|)
(:CREATION-DATE 3567445464)
(COMMON-NAME "an oxidized flavocytochrome <i>c</i>")
(OCELOT-GFP::PARENTS |Cytochromes-c| |Flavocytochromes-c|
 |Oxidized-cytochromes|) )
NIL)

(|Reduced-Flavocytochromes-c| T (
(:CREATOR |ctb|)
(:CREATION-DATE 3567445464)
(COMMON-NAME "a reduced flavocytochrome <i>c</i>")
(OCELOT-GFP::PARENTS |Flavocytochromes-c| |Reduced-cytochromes|
 |Cytochromes-c|) )
NIL)

(D-GLUTAMYL-PEPTIDE T (
(:CREATOR |ctb|)
(:CREATION-DATE 3567445464)
(DBLINKS (LIGAND-CPD "C02671" NIL |taltman| 3466371734 NIL NIL))
(COMMON-NAME "a D-glutamyl-peptide")
(STRUCTURE-ATOMS N O O O O O O C C C C N C C C C C C O N |Protein|)
(DISPLAY-COORDS-2D (1427 -2066) (6441 -3268) (3557 0) (724 0)
 (3604 -3319) (0 -1244) (2867 -2095) (5724 -2043) (2847 -1237)
 (2137 -830) (5017 -2468) (4281 -1244) (6446 -2443) (3557 -830)
 (724 -830) (3589 -2494) (1427 -1237) (4296 -2069) (7153 -2017)
 (7868 -2430) (7868 -3255))
(STRUCTURE-BONDS (20 21 1) (19 20 1) (16 18 1) (15 17 1) (12 18 1)
 (12 14 1) (18 11 1 :UP) (17 10 1 :UP) (9 14 1) (9 10 1) (8 13 1)
 (8 11 1) (7 16 1) (6 15 1) (19 13 1) (5 16 2) (4 15 2) (3 14 2)
 (2 13 2) (1 17 1))
(OCELOT-GFP::PARENTS |Peptides| |Modified-Proteins|) )
NIL)

(|Degradation-Product-of-SulAs| T (
(:CREATOR |ctb|)
(:CREATION-DATE 3567445464)
(COMMON-NAME "a degradation product of SulA")
(OCELOT-GFP::PARENTS |Modified-Proteins|) )
NIL)

(|Prolipoproteins| T (
(MODIFIED-FORM |Diacylglycerol-Prolipoproteins|)
(CREDITS AUKFG-1)
(:CREATOR |ctb|)
(:CREATION-DATE 3567445464)
(COMMON-NAME "a prolipoprotein")
(OCELOT-GFP::PARENTS |Polypeptides|) )
((CREDITS AUKFG-1 IMPORTED-FROM-META 3567445464)))

(|Diacylglycerol-Prolipoproteins| T (
(:CREATOR |ctb|)
(:CREATION-DATE 3567445464)
(UNMODIFIED-FORM |Prolipoproteins|)
(COMMON-NAME "a diacylglycerol prolipoprotein")
(OCELOT-GFP::PARENTS |Modified-Proteins|) )
NIL)

(|Etf| T (
(:CREATOR |ctb|)
(:CREATION-DATE 3567445464)
(SYNONYMS "an electron-transferring flavoprotein")
(CREDITS SRI |caspi|)
(COMMENT
 "The electron transferring-flavoproteins (ETF) serve as specific electron acceptors for other dehydrogenases. They transfer the electrons to the main respiratory chain via |FRAME: HS10326-MONOMER \"ETF-ubiquinone oxidoreductase\"| (ETF dehydrogenase).

Most of the characterized electron-transferring flavoproteins belong to a single group. These proteins, including those from mammals |CITS: [8962055]|, plants |CITS: [16923016]|, and some bacteria, such as the methylotrophic bacterium |FRAME: TAX-2327| |CITS: [7798207]|, and the soil bacterium |FRAME: TAX-266| |CITS: [10026281]|, are heterodimeric, contain one non-covalently bound FAD and one AMP per molecule, and function as electron carriers between other flavoproteins (such as |FRAME: ACYLCOADEHYDROG-MONOMER \"acyl-CoA dehydrogenases\"|, |FRAME: CPLX-6421|, and |FRAME: CPLX-7462|) and ubiquinone, depending on the source species.

A different type of ETF has been characterized from the anaerobic bacterium |FRAME: TAX-907|. This ETF is also a heterodimer but contains two FAD molecules. The presence of AMP has not been reported. The function of |FRAME: TAX-907| ETF is to transfer electrons between flavoproteins, |FRAME: CPLX-5242| (DLDH) and |FRAME: CPLX-7036| (BCD), and additionally to oxidize NADH |CITS: [14688238]|.")
(SCHEMA? NIL)
(COMMON-NAME "an electron-transfer flavoprotein")
(OCELOT-GFP::PARENTS |Protein-Complexes|) )
((CREDITS |caspi| REVISED 3503330065) (CREDITS SRI REVISED 3503330065)))

(|ETF-Reduced| T (
(APPEARS-IN-RIGHT-SIDE-OF ACYLCOADEHYDROG-RXN
 BUTYRYL-COA-DEHYDROGENASE-RXN 2-METHYLACYL-COA-DEHYDROGENASE-RXN)
(APPEARS-IN-LEFT-SIDE-OF 1.5.5.1-RXN)
(MODIFIED-FORM |ETF-Oxidized|)
(:CREATOR |ctb|)
(:CREATION-DATE 3567445464)
(CREDITS AUKFG-1 SRI |caspi|)
(COMMENT
 "The electron transferring-flavoproteins (ETF) serve as specific electron acceptors for other dehydrogenases. They transfer the electrons to the main respiratory chain via |FRAME: HS10326-MONOMER \"ETF-ubiquinone oxidoreductase\"| (ETF dehydrogenase).

Most of the characterized electron-transferring flavoproteins belong to a single group. These proteins, including those from mammals |CITS: [8962055]|, plants |CITS: [16923016]|, and some bacteria, such as the methylotrophic bacterium |FRAME: TAX-2327| |CITS: [7798207]|, and the soil bacterium |FRAME: TAX-266| |CITS: [10026281]|, are heterodimeric, contain one non-covalently bound FAD and one AMP per molecule, and function as electron carriers between other flavoproteins (such as |FRAME: ACYLCOADEHYDROG-MONOMER \"acyl-CoA dehydrogenases\"|, |FRAME: CPLX-6421|, and |FRAME: CPLX-7462|) and ubiquinone, depending on the source species.

A different type of ETF has been characterized from the anaerobic bacterium |FRAME: TAX-907|. This ETF is also a heterodimer but contains two FAD molecules. The presence of AMP has not been reported. The function of |FRAME: TAX-907| ETF is to transfer electrons between flavoproteins, |FRAME: CPLX-5242| (DLDH) and |FRAME: CPLX-7036| (BCD), and additionally to oxidize NADH |CITS: [14688238]|.")
(SYNONYMS "ETFH<sub>2</sub>" "a reduced ETF"
 "a reduced electron-transferring flavoprotein")
(COMMON-NAME "a reduced electron-transfer flavoprotein")
(OCELOT-GFP::PARENTS |Etf|) )
((CREDITS AUKFG-1 IMPORTED-FROM-META 3567445464)
 (CREDITS |caspi| REVISED 3503334907 3399216664)
 (CREDITS SRI REVISED 3503334907 3399216664)))

(|ETF-Oxidized| T (
(APPEARS-IN-LEFT-SIDE-OF ACYLCOADEHYDROG-RXN
 BUTYRYL-COA-DEHYDROGENASE-RXN 2-METHYLACYL-COA-DEHYDROGENASE-RXN)
(APPEARS-IN-RIGHT-SIDE-OF 1.5.5.1-RXN)
(:CREATOR |ctb|)
(:CREATION-DATE 3567445464)
(DBLINKS (LIGAND-CPD "C04253" NIL |taltman| 3466371734 NIL NIL))
(COMMON-NAME "an oxidized electron-transfer flavoprotein")
(SYNONYMS "an oxidized ETF"
 "an oxidized electron-transferring flavoprotein")
(UNMODIFIED-FORM |ETF-Reduced|)
(COMMENT
 "The electron transferring-flavoproteins (ETF) serve as specific electron acceptors for other dehydrogenases. They transfer the electrons to the main respiratory chain via |FRAME: HS10326-MONOMER \"ETF-ubiquinone oxidoreductase\"| (ETF dehydrogenase).

Most of the characterized electron-transferring flavoproteins belong to a single group. These proteins, including those from mammals |CITS: [8962055]|, plants |CITS: [16923016]|, and some bacteria, such as the methylotrophic bacterium |FRAME: TAX-2327| |CITS: [7798207]|, and the soil bacterium |FRAME: TAX-266| |CITS: [10026281]|, are heterodimeric, contain one non-covalently bound FAD and one AMP per molecule, and function as electron carriers between other flavoproteins (such as |FRAME: ACYLCOADEHYDROG-MONOMER \"acyl-CoA dehydrogenases\"|, |FRAME: CPLX-6421|, and |FRAME: CPLX-7462|) and ubiquinone, depending on the source species.

A different type of ETF has been characterized from the anaerobic bacterium |FRAME: TAX-907|. This ETF is also a heterodimer but contains two FAD molecules. The presence of AMP has not been reported. The function of |FRAME: TAX-907| ETF is to transfer electrons between flavoproteins, |FRAME: CPLX-5242| (DLDH) and |FRAME: CPLX-7036| (BCD), and additionally to oxidize NADH |CITS: [14688238]|.")
(CREDITS SRI |caspi|)
(OCELOT-GFP::PARENTS |Etf| |Modified-Proteins|) )
((CREDITS |caspi| REVISED 3503334893 3399216607)
 (CREDITS SRI REVISED 3503334893 3399216607)))

(THIOREDOXIN-RXN NIL (
(IN-PATHWAY THIOREDOX-PWY)
(CREDITS AUKFG-1)
(:CREATOR |ctb|)
(:CREATION-DATE 3567445647)
(RIGHT |Red-Thioredoxin|)
(LEFT |Ox-Thioredoxin| E-)
(OCELOT-GFP::PARENTS |Protein-Modification-Reactions|) )
((CREDITS AUKFG-1 IMPORTED-FROM-META 3567445647)
 (LEFT E- COEFFICIENT 2)))

(|Erythrulosamine-lysine-proteins| T (
(MODIFIED-FORM |Phospho-erythrulosamine-lysine-protein|)
(:CREATOR |ctb|)
(:CREATION-DATE 3567445464)
(CREDITS SRI |caspi|)
(SYNONYMS "a protein erythrulosamine")
(COMMON-NAME "a [protein]-<i>N</i><sup>6</sup>-D-erythrulosyl-L-lysine")
(ATOM-CHARGES (6 1))
(STRUCTURE-BONDS (1 2 1) (2 3 1) (3 4 1) (4 5 1) (5 6 1) (6 7 1)
 (7 8 1) (8 9 1) (9 10 1) (10 11 1) (11 12 1) (12 13 2) (12 14 1)
 (3 15 1 :DOWN) (4 16 2) (11 17 1 :UP) (17 18 1))
(DISPLAY-COORDS-2D (562 761) (633 719) (704 761) (776 719) (847 761)
 (918 719) (989 761) (1061 719) (1132 761) (1203 719) (1275 761)
 (1346 719) (1418 761) (1347 601) (704 843) (776 637) (1275 843)
 (1275 965))
(STRUCTURE-ATOMS O C C C C N C C C C C C O |General-Protein-Substrates|
 O O N |General-Protein-Substrates|)
(OCELOT-GFP::PARENTS |Modified-Proteins|) )
((CREDITS |caspi| CREATED 3501969059) (CREDITS SRI CREATED 3501969059)))

(THIOREDOX-PWY NIL (
(CITATIONS ":EV-COMP-AINF:3567445647:ctb")
(:CREATOR |ctb|)
(:CREATION-DATE 3567445647)
(LAYOUT-ADVICE (:CYCLE-TOP-CPD . |Ox-Thioredoxin|))
(CREDITS AUKFG-1 O-18 |riley|)
(PRIMARIES
 (THIOREDOXIN-REDUCT-NADPH-RXN (|Ox-Thioredoxin|) (|Red-Thioredoxin|)))
(PREDECESSORS (THIOREDOXIN-REDUCT-NADPH-RXN THIOREDOXIN-RXN)
              (THIOREDOXIN-RXN THIOREDOXIN-REDUCT-NADPH-RXN))
(REACTION-LIST THIOREDOXIN-RXN THIOREDOXIN-REDUCT-NADPH-RXN)
(COMMON-NAME "thioredoxin pathway")
(OCELOT-GFP::PARENTS |Reductants|) )
((CREDITS AUKFG-1 IMPORTED-FROM-META 3567445647)
 (CREDITS |riley| CREATED 3000594799) (CREDITS O-18 CREATED 3000594799)))

(|Factor-IX| T (
(MODIFIED-FORM |Factor-IXa|)
(:CREATOR |ctb|)
(:CREATION-DATE 3567445464)
(DBLINKS (|Wikipedia| "Factor_IX" NIL |caspi| 3458933630 NIL NIL))
(COMMENT
 "|FRAME: Factor-IX \"Factor IX\"| (also known as the Christmas factor) is one of the serine proteases (|FRAME: 3.4.21.22-RXN \"EC 3.4.21.22\"|) of the coagulation system.

|FRAME: Factor-IX \"Factor IX\"| is activated by |FRAME: Factor-XIa \"factor XIa\"| or |FRAME: Factor-VIIa \"factor VIIa\"| to the active form, |FRAME: Factor-IXa \"factor IXa\"|. When activated, and in the presence of |FRAME: CA+2|, membrane phospholipids, and |FRAME: Factor-VIII| cofactor, it hydrolyses one arginine-isoleucine bond in |FRAME: Factor-X \"factor X\"| to form |FRAME: Factor-Xa \"factor Xa\"|.

Deficiency of this protein causes hemophilia B.")
(SYNONYMS "Christmas factor")
(CREDITS AUKFG-1 SRI |caspi|)
(COMMON-NAME "a factor IX")
(OCELOT-GFP::PARENTS |Polypeptides|) )
((CREDITS AUKFG-1 IMPORTED-FROM-META 3567445464)
 (CREDITS |caspi| CREATED 3458932618) (CREDITS SRI CREATED 3458932618)))

(PYRUVDEHYD-PWY NIL (
(CITATIONS ":EV-COMP-AINF:3567445647:ctb")
(:CREATOR |ctb|)
(:CREATION-DATE 3567445647)
(PATHWAY-LINKS (ACETYL-COA TCA))
(PRIMARIES
 (RXN0-1133 (|Pyruvate-dehydrogenase-acetylDHlipoyl|)
  (|Pyruvate-dehydrogenase-dihydrolipoate| ACETYL-COA)))
(CREDITS AUKFG-1 SRI |caspi| O0-3 |ingraham|)
(SYNONYMS "pyruvate dehydrogenase complex")
(LAYOUT-ADVICE (:CYCLE-TOP-CPD . |Pyruvate-dehydrogenase-lipoate|))
(COMMON-NAME
 "acetyl-CoA biosynthesis I (pyruvate dehydrogenase complex)")
(REACTION-LIST RXN0-1134 RXN0-1132 RXN0-1133)
(PREDECESSORS (RXN0-1134 RXN0-1132) (RXN0-1133 RXN0-1134)
              (RXN0-1132 RXN0-1133))
(OCELOT-GFP::PARENTS CARBOXYLATES-DEG |Acetyl-CoA-Biosynthesis|) )
((CREDITS AUKFG-1 IMPORTED-FROM-META 3567445647)
 (CREDITS |ingraham| REVISED 3361887073)
 (CREDITS O0-3 REVISED 3361887073)
 (CREDITS |caspi| REVISED 3529417926 3346473600)
 (CREDITS SRI REVISED 3529417926 3346473600)))

(|Factor-IXa| T (
(:CREATOR |ctb|)
(:CREATION-DATE 3567445464)
(COMMENT "Factor IXa stands for \"activated factor IX\".

|FRAME: Factor-IX \"Factor IX\"| (also known as the Christmas factor) is one of the serine proteases (|FRAME: 3.4.21.22-RXN \"EC 3.4.21.22\"|) of the coagulation system.

|FRAME: Factor-IX \"Factor IX\"| is activated by |FRAME: Factor-XIa \"factor XIa\"| or |FRAME: Factor-VIIa \"factor VIIa\"| to the active form, |FRAME: Factor-IXa \"factor IXa\"|. When activated, and in the presence of |FRAME: CA+2|, membrane phospholipids, and |FRAME: Factor-VIII| cofactor, it hydrolyses one arginine-isoleucine bond in |FRAME: Factor-X \"factor X\"| to form |FRAME: Factor-Xa \"factor Xa\"|.

Deficiency of this protein causes hemophilia B.")
(UNMODIFIED-FORM |Factor-IX|)
(COMMON-NAME "a factor IXa")
(SYNONYMS "activated factor IX")
(CREDITS SRI |caspi|)
(OCELOT-GFP::PARENTS |Modified-Proteins|) )
((CREDITS |caspi| CREATED 3458932605) (CREDITS SRI CREATED 3458932605)))

(3-OXOACYL-ACP-SYNTH-RXN NIL (
(IN-PATHWAY FASYN-ELONG-PWY)
(CREDITS AUKFG-1)
(:CREATOR |ctb|)
(:CREATION-DATE 3567445647)
(LEFT |Saturated-Fatty-Acyl-ACPs| MALONYL-ACP)
(OFFICIAL-EC? NIL)
(RIGHT B-KETOACYL-ACP CARBON-DIOXIDE ACP)
(ORPHAN? :NO)
(COMMON-NAME "3-oxoacyl-[acyl-carrier protein] synthase")
(EC-NUMBER "2.3.1.41")
(OCELOT-GFP::PARENTS |Protein-Modification-Reactions| EC-2.3.1) )
((CREDITS AUKFG-1 IMPORTED-FROM-META 3567445647)))

(|Factor-VIII| T (
(MODIFIED-FORM |Factor-VIIIa|)
(:CREATOR |ctb|)
(:CREATION-DATE 3567445464)
(DBLINKS (|Wikipedia| "Factor_VIII" NIL |caspi| 3458932782 NIL NIL))
(CREDITS AUKFG-1 SRI |caspi|)
(COMMENT
 "|FRAME: Factor-VIII \"Factor VIII\"| is an essential blood clotting factor also known as anti-hemophilic factor (AHF). It is a cofactor for |FRAME: Factor-IXa \"factor IXa\"| which, in the presence of |FRAME: CA+2| and phospholipids, forms a complex that converts |FRAME: Factor-X \"factor X\"| to the activated form |FRAME: Factor-Xa \"factor Xa\"|.

The factor VIII gene produces two alternatively spliced transcripts. Transcript variant 1 encodes a large glycoprotein, isoform a, which circulates in plasma and associates with von Willebrand factor in a noncovalent complex. This protein undergoes multiple cleavage events. Transcript variant 2 encodes a putative small protein, isoform b, which consists primarily of the phospholipid binding domain of factor VIIIc. This binding domain is essential for coagulant activity.")
(SYNONYMS "FVIII" "anti-hemophilic factor")
(COMMON-NAME "a factor VIII")
(OCELOT-GFP::PARENTS |Polypeptides|) )
((CREDITS AUKFG-1 IMPORTED-FROM-META 3567445464)
 (CREDITS |caspi| CREATED 3458932518) (CREDITS SRI CREATED 3458932518)))

(ENOYL-ACP-REDUCT-NADH-RXN NIL (
(IN-PATHWAY FASYN-ELONG-PWY)
(CREDITS AUKFG-1)
(:CREATOR |ctb|)
(:CREATION-DATE 3567445647)
(RIGHT TRANS-D2-ENOYL-ACP NADH PROTON)
(OFFICIAL-EC? NIL)
(LEFT |Saturated-Fatty-Acyl-ACPs| NAD)
(ORPHAN? :NO)
(COMMON-NAME "2,3,4-saturated-fatty-acid-[acp] reductase")
(EC-NUMBER "1.3.1.9")
(OCELOT-GFP::PARENTS |Protein-Modification-Reactions| EC-1.3.1) )
((CREDITS AUKFG-1 IMPORTED-FROM-META 3567445647)))

(|Factor-VIIIa| T (
(:CREATOR |ctb|)
(:CREATION-DATE 3567445464)
(UNMODIFIED-FORM |Factor-VIII|)
(COMMON-NAME "a factor VIIIa")
(CREDITS SRI |caspi|)
(OCELOT-GFP::PARENTS |Modified-Proteins|) )
((CREDITS |caspi| CREATED 3458932156) (CREDITS SRI CREATED 3458932156)))

(ENOYL-ACP-REDUCT-NADPH-RXN NIL (
(IN-PATHWAY FASYN-ELONG-PWY)
(CREDITS AUKFG-1)
(:CREATOR |ctb|)
(:CREATION-DATE 3567445647)
(OFFICIAL-EC? NIL)
(LEFT |Saturated-Fatty-Acyl-ACPs| NADP)
(ORPHAN? :NO)
(COMMON-NAME "2,3,4-saturated fatty acyl-[ACP] dehydrogenase")
(RIGHT NADPH TRANS-D2-ENOYL-ACP PROTON)
(EC-NUMBER "1.3.1.10")
(OCELOT-GFP::PARENTS |Protein-Modification-Reactions| EC-1.3.1) )
((CREDITS AUKFG-1 IMPORTED-FROM-META 3567445647)))

(|Factor-VII| T (
(MODIFIED-FORM |Factor-VIIa|)
(:CREATOR |ctb|)
(:CREATION-DATE 3567445464)
(CREDITS AUKFG-1 SRI |caspi|)
(COMMENT
 "|FRAME: Factor-VII \"Factor VII\"| (formerly known as proconvertin) is one of the central proteins in the coagulation cascade. It is an enzyme (|FRAME: 3.4.21.21-RXN \"EC 3.4.21.21\"|) of the serine protease class.
The main role of factor VII is to initiate the process of coagulation in conjunction with tissue factor (TF).

Once bound to TF, |FRAME: Factor-VII \"factor VII\"| is activated to |FRAME: Factor-VIIa \"factor VIIa\"| by several proteases, among which are |FRAME: Thrombins \"thrombin\"| (factor IIa), |FRAME: Factor-Xa \"factor Xa\"|, |FRAME: Factor-IXa \"factor IXa\"|, |FRAME: Factor-XIIa \"factor XIIa\"|, and the factor VIIa-TF complex itself.

The most important substrates for the Factor VIIa-TF complex are |FRAME: Factor-X \"factor X\"| and  |FRAME: Factor-IX \"factor IX\"|.")
(SYNONYMS "proconvertin")
(COMMON-NAME "a factor VII")
(OCELOT-GFP::PARENTS |Polypeptides|) )
((CREDITS AUKFG-1 IMPORTED-FROM-META 3567445464)
 (CREDITS |caspi| CREATED 3458930395) (CREDITS SRI CREATED 3458930395)))

(3-HYDROXYDECANOYL-ACP-DEHYDR-RXN NIL (
(IN-PATHWAY FASYN-ELONG-PWY)
(CREDITS AUKFG-1)
(:CREATOR |ctb|)
(:CREATION-DATE 3567445647)
(ORPHAN? :NO)
(OFFICIAL-EC? NIL)
(COMMON-NAME "3-Hydroxyacyl-[acyl-carrier protein] dehydratase")
(RIGHT TRANS-D2-ENOYL-ACP WATER)
(LEFT OH-ACYL-ACP)
(EC-NUMBER "4.2.1.-")
(OCELOT-GFP::PARENTS |Protein-Modification-Reactions| EC-4.2.1) )
((CREDITS AUKFG-1 IMPORTED-FROM-META 3567445647)))

(|Factor-VIIa| T (
(:CREATOR |ctb|)
(:CREATION-DATE 3567445464)
(COMMENT
 "|FRAME: Factor-VII \"Factor VII\"| (formerly known as proconvertin) is one of the central proteins in the coagulation cascade. It is an enzyme (|FRAME: 3.4.21.21-RXN \"EC 3.4.21.21\"|) of the serine protease class.
The main role of factor VII is to initiate the process of coagulation in conjunction with tissue factor (TF).

Once bound to TF, |FRAME: Factor-VII \"factor VII\"| is activated to |FRAME: Factor-VIIa \"factor VIIa\"| by several proteases, among which are |FRAME: Thrombins \"thrombin\"| (factor IIa), |FRAME: Factor-Xa \"factor Xa\"|, |FRAME: Factor-IXa \"factor IXa\"|, |FRAME: Factor-XIIa \"factor XIIa\"|, and the factor VIIa-TF complex itself.

The most important substrates for the Factor VIIa-TF complex are |FRAME: Factor-X \"factor X\"| and  |FRAME: Factor-IX \"factor IX\"|.")
(UNMODIFIED-FORM |Factor-VII|)
(COMMON-NAME "a factor VIIa")
(CREDITS SRI |caspi|)
(OCELOT-GFP::PARENTS |Modified-Proteins|) )
((CREDITS |caspi| CREATED 3458929647) (CREDITS SRI CREATED 3458929647)))

(FASYN-ELONG-PWY NIL (
(CITATIONS ":EV-COMP-AINF:3567445647:ctb")
(CREDITS AUKFG-1)
(:CREATOR |ctb|)
(:CREATION-DATE 3567445647)
(PRIMARIES (ENOYL-ACP-REDUCT-NADPH-RXN (TRANS-D2-ENOYL-ACP) NIL))
(CLASS-INSTANCE-LINKS 3-OXOACYL-ACP-REDUCT-RXN)
(LAYOUT-ADVICE (:CYCLE-TOP-CPD B-KETOACYL-ACP))
(POLYMERIZATION-LINKS
 (|Saturated-Fatty-Acyl-ACPs| ENOYL-ACP-REDUCT-NADH-RXN
  3-OXOACYL-ACP-SYNTH-RXN))
(REACTION-LIST 3-OXOACYL-ACP-SYNTH-RXN 3-OXOACYL-ACP-REDUCT-RXN
 ENOYL-ACP-REDUCT-NADH-RXN ENOYL-ACP-REDUCT-NADPH-RXN
 3-HYDROXYDECANOYL-ACP-DEHYDR-RXN)
(PREDECESSORS (ENOYL-ACP-REDUCT-NADPH-RXN
               3-HYDROXYDECANOYL-ACP-DEHYDR-RXN)
              (ENOYL-ACP-REDUCT-NADH-RXN
               3-HYDROXYDECANOYL-ACP-DEHYDR-RXN)
              (3-HYDROXYDECANOYL-ACP-DEHYDR-RXN
               3-OXOACYL-ACP-REDUCT-RXN)
              (3-OXOACYL-ACP-REDUCT-RXN 3-OXOACYL-ACP-SYNTH-RXN))
(COMMON-NAME "fatty acid elongation -- saturated")
(OCELOT-GFP::PARENTS |Fatty-acid-biosynthesis|) )
((CREDITS AUKFG-1 IMPORTED-FROM-META 3567445647)
 (CLASS-INSTANCE-LINKS 3-OXOACYL-ACP-REDUCT-RXN REACTANT-INSTANCES
  |Acetoacetyl-ACPs|)
 (POLYMERIZATION-LINKS
  (|Saturated-Fatty-Acyl-ACPs| ENOYL-ACP-REDUCT-NADH-RXN
   3-OXOACYL-ACP-SYNTH-RXN)
  PRODUCT-NAME-SLOT N+1-NAME)))

(|Factor-V| T (
(MODIFIED-FORM |Factor-Va|)
(:CREATOR |ctb|)
(:CREATION-DATE 3567445464)
(CREDITS AUKFG-1 SRI |caspi|)
(DBLINKS (|Wikipedia| "Factor_V" NIL |caspi| 3458936833 NIL NIL))
(COMMENT
 "|FRAME: Factor-V \"Factor V\"| is a protein of the coagulation system. In contrast to most other coagulation factors, it is not enzymatically active but functions as a cofactor. 

Upon its activation by |FRAME: Thrombins \"thrombin\"| factor V is spliced in two chains that noncovalently bind to each other in a reaction mediated by calcium. In its active form, known as |FRAME: Factor-Va \"factor Va\"|, it functions as a cofactor of the thrombinase complex.

The |FRAME: Factor-Xa \"activated factor X\"| enzyme requires |FRAME: CA+2| and activated factor V to convert |FRAME: Prothrombins \"prothrombin\"| to |FRAME: Thrombins \"thrombin\"| on the cell surface membrane.

|FRAME: Factor-Va \"Factor Va\"| is degraded by activated protein C, one of the principal physiological inhibitors of coagulation (see |FRAME: 3.4.21.69-RXN \"EC 3.4.21.69\"|).")
(COMMON-NAME "a factor V")
(OCELOT-GFP::PARENTS |Polypeptides|) )
((CREDITS AUKFG-1 IMPORTED-FROM-META 3567445464)
 (CREDITS |caspi| CREATED 3458936833) (CREDITS SRI CREATED 3458936833)))

(CPD-9245 NIL (
(APPEARS-IN-RIGHT-SIDE-OF RXN-9550)
(CREDITS AUKFG-1)
(:CREATOR |ctb|)
(:CREATION-DATE 3567445647)
(DBLINKS (LIGAND-CPD "C08362" NIL |kothari| 3493055898 NIL NIL)
 (CAS "373-49-9" NIL |kothari| 3493055898 NIL NIL)
 (PUBCHEM "5461012" NIL |taltman| 3466375284 NIL NIL)
 (CHEBI "32372" NIL |taltman| 3452363374 NIL NIL))
(ATOM-CHARGES (1 -1))
(INCHI
 "InChI=1S/C16H30O2/c1-2-3-4-5-6-7-8-9-10-11-12-13-14-15-16(17)18/h7-8H,2-6,9-15H2,1H3,(H,17,18)/p-1/b8-7-")
(MOLECULAR-WEIGHT 253.404)
(STRUCTURE-BONDS (1 2 1) (2 3 1) (3 4 1) (4 5 1) (5 6 1) (6 7 1)
 (7 8 1) (8 9 1) (2 10 2) (9 11 1) (11 12 2) (12 13 1) (13 14 1)
 (14 15 1) (15 16 1) (16 17 1) (17 18 1))
(DISPLAY-COORDS-2D (-62463 -50087) (-55318 -54212) (-48174 -50087)
 (-41029 -54212) (-33884 -50087) (-26740 -54212) (-19595 -50087)
 (-12451 -54212) (-5307 -50087) (-55318 -62462) (1838 -54212)
 (10088 -54212) (17232 -50087) (24377 -54212) (31521 -50087)
 (38666 -54212) (45811 -50087) (52954 -54212))
(STRUCTURE-ATOMS O C C C C C C C C O C C C C C C C C)
(SYNONYMS "palmitoleic acid" "(9Z)-Hexadecenoic acid"
 "cis-9-Hexadecenoic acid")
(COMMON-NAME "palmitoleate")
(OCELOT-GFP::PARENTS |Compounds|) )
((CREDITS AUKFG-1 IMPORTED-FROM-META 3567445647)))

(|Factor-Va| T (
(:CREATOR |ctb|)
(:CREATION-DATE 3567445464)
(COMMENT "Factor Va stands for \"activated factor V\".

|FRAME: Factor-V \"Factor V\"| is a protein of the coagulation system. In contrast to most other coagulation factors, it is not enzymatically active but functions as a cofactor. 

Upon its activation by |FRAME: Thrombins \"thrombin\"| factor V is spliced in two chains that noncovalently bind to each other in a reaction mediated by calcium. In its active form, known as |FRAME: Factor-Va \"factor Va\"|, it functions as a cofactor of the thrombinase complex.

The |FRAME: Factor-Xa \"activated factor X\"| enzyme requires |FRAME: CA+2| and activated factor V to convert |FRAME: Prothrombins \"prothrombin\"| to |FRAME: Thrombins \"thrombin\"| on the cell surface membrane.

|FRAME: Factor-Va \"Factor Va\"| is degraded by activated protein C, one of the principal physiological inhibitors of coagulation (see |FRAME: 3.4.21.69-RXN \"EC 3.4.21.69\"|).")
(UNMODIFIED-FORM |Factor-V|)
(COMMON-NAME "a factor Va")
(SYNONYMS "activated factor V" "proaccelerin")
(CREDITS SRI |caspi|)
(OCELOT-GFP::PARENTS |Modified-Proteins|) )
((CREDITS |caspi| CREATED 3458936748) (CREDITS SRI CREATED 3458936748)))

(RXN-9550 NIL (
(IN-PATHWAY PWY-6282)
(CREDITS AUKFG-1)
(:CREATOR |ctb|)
(:CREATION-DATE 3567445647)
(OFFICIAL-EC? NIL)
(RIGHT CPD-9245 ACP PROTON)
(LEFT |Palmitoleoyl-ACPs| WATER)
(EC-NUMBER "3.1.2.14")
(SCHEMA? T)
(ORPHAN? :NO)
(OCELOT-GFP::PARENTS EC-3.1.2 |Protein-Modification-Reactions|) )
((CREDITS AUKFG-1 IMPORTED-FROM-META 3567445647)))

(|Formate-acetyltrans-glycine-radical| T (
(APPEARS-IN-RIGHT-SIDE-OF TDCEACT-RXN)
(:CREATOR |ctb|)
(:CREATION-DATE 3567445464)
(COMMON-NAME "a [formate C acetyltransferase]-glycin -2-yl radical")
(STRUCTURE-ATOMS |Protein| |Protein| C N O C)
(DISPLAY-COORDS-2D (142550 -15610) (61460 -164820) (71280 23940)
 (-1050 -112300) (71280 106130) (1370 -20450))
(STRUCTURE-BONDS (6 4 1 :DOWN) (1 3 1) (3 6 1) (4 2 1) (5 3 2))
(ATOM-CHARGES (4 1))
(DBLINKS (PUBCHEM "25201787" NIL |taltman| 3448034169 NIL NIL))
(OCELOT-GFP::PARENTS |Protein-Glycines| |Modified-Proteins|) )
NIL)

(RXN-10654 NIL (
(IN-PATHWAY PWY-6282)
(CREDITS AUKFG-1)
(:CREATOR |ctb|)
(:CREATION-DATE 3567445647)
(OFFICIAL-EC? NIL)
(EC-NUMBER "2.3.1.41")
(RIGHT |3-oxo-cis-D7-tetradecenoyl-ACPs| ACP CARBON-DIOXIDE)
(LEFT |Cis-Delta5-dodecenoyl-ACPs| MALONYL-ACP)
(:SYNONYM-SLOTS ABBREV-NAME SYNONYMS)
(SCHEMA? T)
(OCELOT-GFP::PARENTS |Protein-Modification-Reactions| EC-2.3.1) )
((CREDITS AUKFG-1 IMPORTED-FROM-META 3567445647)))

(|Formate-acetyltransferase-glycine| T (
(APPEARS-IN-LEFT-SIDE-OF TDCEACT-RXN)
(:CREATOR |ctb|)
(:CREATION-DATE 3567445464)
(COMMON-NAME "a [formate C acetyltransferase]-glycine")
(STRUCTURE-ATOMS |Protein| |Protein| C N O C)
(DISPLAY-COORDS-2D (143090 -15670) (61690 -165440) (71550 24030)
 (-1050 -112720) (71550 106530) (1380 -20530))
(STRUCTURE-BONDS (6 4 1 :DOWN) (1 3 1) (3 6 1) (4 2 1) (5 3 2))
(ATOM-CHARGES (4 1))
(DBLINKS (PUBCHEM "12270070" NIL |taltman| 3448034169 NIL NIL))
(OCELOT-GFP::PARENTS |Protein-Glycines| |Modified-Proteins|) )
NIL)

(RXN-10656 NIL (
(IN-PATHWAY PWY-6282)
(CREDITS AUKFG-1)
(:CREATOR |ctb|)
(:CREATION-DATE 3567445647)
(OFFICIAL-EC? NIL)
(EC-NUMBER "4.2.1.59")
(RIGHT |Trans-D3-cis-D7-tetradecenoyl-ACPs| WATER)
(LEFT |3-hydroxy-cis-D7-tetraecenoyl-ACPs|)
(:SYNONYM-SLOTS ABBREV-NAME SYNONYMS)
(SCHEMA? T)
(OCELOT-GFP::PARENTS |Protein-Modification-Reactions| EC-4.2.1) )
((CREDITS AUKFG-1 IMPORTED-FROM-META 3567445647)))

(RXN-10657 NIL (
(IN-PATHWAY PWY-6282)
(CREDITS AUKFG-1)
(:CREATOR |ctb|)
(:CREATION-DATE 3567445647)
(OFFICIAL-EC? NIL)
(EC-NUMBER "1.3.1.10")
(RIGHT |Cis-Delta7-tetradecenoyl-ACPs| NADP)
(LEFT |Trans-D3-cis-D7-tetradecenoyl-ACPs| NADPH PROTON)
(:SYNONYM-SLOTS ABBREV-NAME SYNONYMS)
(SCHEMA? T)
(ORPHAN? :NO)
(OCELOT-GFP::PARENTS |Protein-Modification-Reactions| EC-1.3.1) )
((CREDITS AUKFG-1 IMPORTED-FROM-META 3567445647)))

(GLUCOSYL-GLYCOGENIN T (
(:CREATOR |ctb|)
(:CREATION-DATE 3567445464)
(COMMON-NAME "a glucosyl-glycogenin")
(STRUCTURE-ATOMS C C C C C |Protein| C O C C C C C C O O O O O)
(DISPLAY-COORDS-2D (33449 -9362) (25199 -9302) (25301 4987)
 (33551 4927) (37625 -2247) (45875 -2247) (21125 -2128) (12875 -2128)
 (4625 -2128) (506 5020) (-7744 5026) (-7755 -9264) (-11880 -16408)
 (-11875 -2116) (495 -9270) (4631 12164) (-11869 12171) (-20125 -2116)
 (-9745 -24377))
(STRUCTURE-BONDS (14 18 1) (13 19 1) (12 13 1) (11 17 1) (10 16 1)
 (11 10 1) (14 11 1) (12 15 1) (12 14 1) (9 15 1) (10 9 1) (8 9 1)
 (7 8 1) (5 6 1) (5 4 1) (4 3 2) (3 7 1) (7 2 2) (1 5 2) (2 1 1))
(COMMENT
 "Initiation of glycogen biosynthesis in mammals is mediated by the enzyme glycogenin (EC 2.4.1.186).
This unusual enzyme catalyzes two reactions: first, it transfers one glucose unit from UDP�glucose
to form an oligosaccharide covalently attached to itself at a tyrosine residue (Tyr194). 
This chemical structre depicts the glucosyl group attached to the tyrosine ring.

Next the enzyme catalyzes the addition of a second glucose unit, attached by an
&alpha;-1,4-glucosidic linkage to the first glucose unit, forming a glycogen primer
|CITS:[15238248][12051921]|.")
(OCELOT-GFP::PARENTS |Modified-Proteins|) )
NIL)

(RXN-10658 NIL (
(IN-PATHWAY PWY-6282)
(CREDITS AUKFG-1)
(:CREATOR |ctb|)
(:CREATION-DATE 3567445647)
(OFFICIAL-EC? NIL)
(EC-NUMBER "2.3.1.41")
(RIGHT |3-oxo-cis-D9-hexadecenoyl-ACPs| ACP CARBON-DIOXIDE)
(LEFT |Cis-Delta7-tetradecenoyl-ACPs| MALONYL-ACP)
(:SYNONYM-SLOTS ABBREV-NAME SYNONYMS)
(SCHEMA? T)
(OCELOT-GFP::PARENTS |Protein-Modification-Reactions| EC-2.3.1) )
((CREDITS AUKFG-1 IMPORTED-FROM-META 3567445647)))

(|Glutaredoxins| T (
(:CREATOR |ctb|)
(:CREATION-DATE 3567445464)
(COMMON-NAME "a glutaredoxin")
(COMMENT
 "Glutaredoxins are small redox proteins of the TRX superfamily using glutathione (GSH) as electron donor.
Like thioredoxins they reduce intracellular disulfides, but they are much more efficient than thioredoxins in
catalyzing protein deglutathionylation by reduction of protein-GSH mixed disulfides |CITS:[12682041]|.
The glutaredoxins seem to play a major role in oxidative stress responses and iron-sulfur cluster
assembly .

Glutaredoxins have been divided into three classes - the \"classical\" dithiol proteins, monothiol proteins,
and GST-related dithiol proteins.
The classical dithiol glutaredoxins contain two cysteine residues, usually in a CPYC active-site motif;
while the monothiol glutaredoxins contain a single cysteine found in a CGFS motif in the active site.
The third group includes atypical glutaredoxins, which are very similar to glutathione-S-transferase (GST)
proteins, but incorporate the CPYC motif |CITS: [11898418]|. More recently a fourth group of glutaredoxins
has been described in higher plants. Proteins in this group include a CCXC or CCXS active-site motif
|CITS: [17089213]|.


Glutaredoxins can use a dithiol mechanism similar to that employed by thioredoxins. However,
unlike thioredoxins glutaredoxins can utilize the thiols from GSH in solution together with the glutaredoxin
N-terminal cysteine in a mechanism that is called the monothiol mechanism.")
(CREDITS SRI |caspi|)
(OCELOT-GFP::PARENTS |Polypeptides|) )
((CREDITS |caspi| REVISED 3400338584) (CREDITS SRI REVISED 3400338584)))

(RXN-10660 NIL (
(IN-PATHWAY PWY-6282)
(CREDITS AUKFG-1)
(:CREATOR |ctb|)
(:CREATION-DATE 3567445647)
(OFFICIAL-EC? NIL)
(EC-NUMBER "4.2.1.59")
(RIGHT |Trans-D3-cis-D9-hexadecenoyl-ACPs| WATER)
(LEFT |3-hydroxy-cis-D9-hexaecenoyl-ACPs|)
(:SYNONYM-SLOTS ABBREV-NAME SYNONYMS)
(SCHEMA? T)
(OCELOT-GFP::PARENTS |Protein-Modification-Reactions| EC-4.2.1) )
((CREDITS AUKFG-1 IMPORTED-FROM-META 3567445647)))

(|Ox-Glutaredoxins| T (
(:CREATOR |ctb|)
(:CREATION-DATE 3567445464)
(COMMENT
 "Glutaredoxins are small redox proteins of the TRX superfamily using glutathione (GSH) as electron donor.
Like thioredoxins they reduce intracellular disulfides, but they are much more efficient than thioredoxins in
catalyzing protein deglutathionylation by reduction of protein-GSH mixed disulfides |CITS:[12682041]|.
The glutaredoxins seem to play a major role in oxidative stress responses and iron-sulfur cluster
assembly .

Glutaredoxins have been divided into three classes - the \"classical\" dithiol proteins, monothiol proteins,
and GST-related dithiol proteins.
The classical dithiol glutaredoxins contain two cysteine residues, usually in a CPYC active-site motif;
while the monothiol glutaredoxins contain a single cysteine found in a CGFS motif in the active site.
The third group includes atypical glutaredoxins, which are very similar to glutathione-S-transferase (GST)
proteins, but incorporate the CPYC motif |CITS: [11898418]|. More recently a fourth group of glutaredoxins
has been described in higher plants. Proteins in this group include a CCXC or CCXS active-site motif
|CITS: [17089213]|.

Glutaredoxins can use a dithiol mechanism similar to that employed by thioredoxins. However,
unlike thioredoxins glutaredoxins can utilize the thiols from GSH in solution together with the glutaredoxin
N-terminal cysteine in a mechanism that is called the monothiol mechanism.")
(STRUCTURE-BONDS (1 2 1) (2 3 1) (3 4 1) (4 5 1) (5 6 1) (6 7 1)
 (7 8 1) (8 9 1) (9 10 1) (10 11 1) (11 12 1) (12 13 1) (13 14 1)
 (14 15 1) (4 16 2) (7 17 2) (10 18 2) (13 19 2) (6 20 1) (9 21 1)
 (12 22 1) (22 23 1) (3 24 1) (24 25 1) (25 23 1))
(DISPLAY-COORDS-2D (-13347 -3403) (-11823 -3875) (-10990 -3536)
 (-10909 -2666) (-10195 -2254) (-9480 -2666) (-8766 -2254)
 (-8051 -2666) (-7337 -2254) (-6622 -2666) (-5908 -2254) (-5194 -2666)
 (-4479 -2254) (-3765 -2666) (-2299 -2018) (-11705 -2062) (-8766 -1429)
 (-6622 -3492) (-4479 -1429) (-9480 -3492) (-7337 -1429) (-5252 -3771)
 (-6278 -4458) (-10430 -4125) (-9443 -4493))
(STRUCTURE-ATOMS |Glutaredoxins| N C C N C C N C C N C C N
 |Glutaredoxins| O O O O R1 R2 C S C S)
(COMMON-NAME "an oxidized glutaredoxin")
(OCELOT-GFP::PARENTS |Glutaredoxins| |Modified-Proteins|) )
NIL)

(RXN-10661 NIL (
(IN-PATHWAY PWY-6282)
(CREDITS AUKFG-1)
(:CREATOR |ctb|)
(:CREATION-DATE 3567445647)
(OFFICIAL-EC? NIL)
(EC-NUMBER "1.3.1.10")
(RIGHT |Palmitoleoyl-ACPs| NADP)
(LEFT |Trans-D3-cis-D9-hexadecenoyl-ACPs| NADPH PROTON)
(:SYNONYM-SLOTS ABBREV-NAME SYNONYMS)
(SCHEMA? T)
(ORPHAN? :NO)
(OCELOT-GFP::PARENTS |Protein-Modification-Reactions| EC-1.3.1) )
((CREDITS AUKFG-1 IMPORTED-FROM-META 3567445647)))

(PWY-6282 NIL (
(SUPER-PATHWAYS PWY-6284)
(IN-PATHWAY PWY-6284)
(CITATIONS ":EV-COMP-AINF:3567445647:ctb")
(:CREATOR |ctb|)
(:CREATION-DATE 3567445647)
(SYNONYMS "palmitoleic acid biosynthesis I")
(PATHWAY-LINKS (|Palmitoleoyl-ACPs| PWY-5973)
 (|Cis-Delta5-dodecenoyl-ACPs| PWY0-862))
(PRIMARIES (RXN-9550 NIL (CPD-9245))
 (RXN-10654 (|Cis-Delta5-dodecenoyl-ACPs|) NIL))
(REACTION-LIST RXN-9550 RXN-10654 RXN-10655 RXN-10656 RXN-10657
 RXN-10658 RXN-10659 RXN-10660 RXN-10661)
(PREDECESSORS (RXN-9550 RXN-10661) (RXN-10661 RXN-10660)
              (RXN-10660 RXN-10659) (RXN-10659 RXN-10658)
              (RXN-10658 RXN-10657) (RXN-10657 RXN-10656)
              (RXN-10656 RXN-10655) (RXN-10655 RXN-10654))
(CREDITS AUKFG-1 SRI |caspi|)
(COMMON-NAME "palmitoleate biosynthesis I")
(OCELOT-GFP::PARENTS |Palmitoleate-Biosynthesis|) )
((CREDITS AUKFG-1 IMPORTED-FROM-META 3567445647)
 (CREDITS |caspi| CREATED 3454878898) (CREDITS SRI CREATED 3454878898)))

(|Red-Glutaredoxins| T (
(:CREATOR |ctb|)
(:CREATION-DATE 3567445464)
(COMMENT
 "Glutaredoxins are small redox proteins of the TRX superfamily using glutathione (GSH) as electron donor.
Like thioredoxins they reduce intracellular disulfides, but they are much more efficient than thioredoxins in
catalyzing protein deglutathionylation by reduction of protein-GSH mixed disulfides |CITS:[12682041]|.
The glutaredoxins seem to play a major role in oxidative stress responses and iron-sulfur cluster
assembly .

Glutaredoxins have been divided into three classes - the \"classical\" dithiol proteins, monothiol proteins,
and GST-related dithiol proteins.
The classical dithiol glutaredoxins contain two cysteine residues, usually in a CPYC active-site motif;
while the monothiol glutaredoxins contain a single cysteine found in a CGFS motif in the active site.
The third group includes atypical glutaredoxins, which are very similar to glutathione-S-transferase (GST)
proteins, but incorporate the CPYC motif |CITS: [11898418]|. More recently a fourth group of glutaredoxins
has been described in higher plants. Proteins in this group include a CCXC or CCXS active-site motif
|CITS: [17089213]|.


Glutaredoxins can use a dithiol mechanism similar to that employed by thioredoxins. However,
unlike thioredoxins glutaredoxins can utilize the thiols from GSH in solution together with the glutaredoxin
N-terminal cysteine in a mechanism that is called the monothiol mechanism.")
(STRUCTURE-BONDS (1 2 1) (2 3 1) (3 4 1) (4 5 1) (5 6 1) (6 7 1)
 (7 8 1) (8 9 1) (9 10 1) (10 11 1) (11 12 1) (12 13 1) (13 14 1)
 (14 15 1) (13 16 2) (10 17 2) (7 18 2) (4 19 2) (3 20 1) (20 21 1)
 (6 22 1) (9 23 1) (12 24 1) (24 25 1))
(DISPLAY-COORDS-2D (-100277 -8446) (-85177 -15911) (-78032 -11786)
 (-70887 -15911) (-63743 -11786) (-56598 -15911) (-49453 -11786)
 (-42308 -15911) (-35164 -11786) (-28019 -15911) (-20874 -11786)
 (-13730 -15911) (-6585 -11786) (560 -15911) (14580 -8545)
 (-6585 -3536) (-28019 -24161) (-49453 -3536) (-70887 -24161)
 (-78032 -3536) (-70887 589) (-56598 -24161) (-35164 -3536)
 (-13730 -24161) (-20874 -28286))
(STRUCTURE-ATOMS |Glutaredoxins| N C C N C C N C C N C C N
 |Glutaredoxins| O O O O C S R1 R2 C S)
(COMMON-NAME "a reduced glutaredoxin")
(OCELOT-GFP::PARENTS |Glutaredoxins|) )
NIL)

(|NrdH-Glutaredoxin-like-Proteins| T (
(:CREATOR |ctb|)
(:CREATION-DATE 3567445464)
(COMMON-NAME "an NrdH glutaredoxin-like protein")
(COMMENT
 "NrdH proteins behave functionally like a classical thioredoxin, but have sequence similarity to
glutaredoxins |CITS: [9218434]|.")
(OCELOT-GFP::PARENTS |Glutaredoxins|) )
NIL)

(|Oxidized-NrdH-Proteins| T (
(APPEARS-IN-RIGHT-SIDE-OF RXN0-748 RXN0-722
 RIBONUCLEOSIDE-DIP-REDUCTII-RXN RXN0-747)
(:CREATOR |ctb|)
(:CREATION-DATE 3567445464)
(COMMON-NAME "an oxidized NrdH glutaredoxin-like protein")
(OCELOT-GFP::PARENTS |NrdH-Glutaredoxin-like-Proteins|) )
NIL)

(|Reduced-NrdH-Proteins| T (
(APPEARS-IN-LEFT-SIDE-OF RXN0-748 RXN0-722
 RIBONUCLEOSIDE-DIP-REDUCTII-RXN RXN0-747)
(:CREATOR |ctb|)
(:CREATION-DATE 3567445464)
(COMMON-NAME "a reduced NrdH glutaredoxin-like protein")
(OCELOT-GFP::PARENTS |NrdH-Glutaredoxin-like-Proteins|) )
NIL)

(|General-Methyl-Protein-Substrates| T (
(:CREATOR |ctb|)
(:CREATION-DATE 3567445464)
(COMMON-NAME "a methylated protein")
(COMMENT
 "This class stands for general methylated protein substrates, to be used in general reactions such as protein methylation.")
(OCELOT-GFP::PARENTS |General-Protein-Substrates| |Modified-Proteins|) )
NIL)

(|General-Phos-Protein-Substrates| T (
(APPEARS-IN-LEFT-SIDE-OF 3.1.3.16-RXN)
(APPEARS-IN-RIGHT-SIDE-OF 2.7.11.17-RXN PROTEIN-KINASE-RXN)
(:CREATOR |ctb|)
(:CREATION-DATE 3567445464)
(COMMENT
 "This class stands for general phosphorylated protein substrates, to be used in general reactions such as protein phosphorylation.")
(COMMON-NAME "a phosphoprotein")
(OCELOT-GFP::PARENTS |General-Protein-Substrates| |Modified-Proteins|) )
NIL)

(PUB-INDRAJIT94 NIL (
(:CREATOR |ctb|)
(:CREATION-DATE 3567445647)
(YEAR 1994)
(SOURCE "J. Am. Chem. Soc. 116(6):2637-2638")
(TITLE
 "Biosynthesis of pimeloyl-CoA, a biotin precursor in Escherichia coli, follows a modified fatty acid synthesis pathway: 13C-labeling studies")
(AUTHORS "Sanyal, I" "Lee, SL" "Flint, DH")
(OCELOT-GFP::PARENTS |Publications|) )
NIL)

(|Caseins| T (
(:CREATOR |ctb|)
(:CREATION-DATE 3567445464)
(COMMON-NAME "casein")
(OCELOT-GFP::PARENTS |General-Phos-Protein-Substrates|) )
NIL)

(PUB-WEBB07 NIL (
(:CREATOR |ctb|)
(:CREATION-DATE 3567445647)
(YEAR 2007)
(SOURCE "Nat. Prod. Rep. 24:988-1008")
(TITLE "Elucidating biosynthetic pathways for vitamins and cofactors")
(AUTHORS "Webb, M.E." "Marquet, A." "Mendel, R.R." "Rebeille, F."
 "Smith, A.G")
(OCELOT-GFP::PARENTS |Publications|) )
NIL)

(|Paracaseins| T (
(:CREATOR |ctb|)
(:CREATION-DATE 3567445464)
(COMMON-NAME "a paracasein")
(OCELOT-GFP::PARENTS |General-Phos-Protein-Substrates|) )
NIL)

(RXN-9663 NIL (
(IN-PATHWAY PWY-5971)
(CREDITS AUKFG-1)
(:CREATOR |ctb|)
(:CREATION-DATE 3567445647)
(OFFICIAL-EC? NIL)
(RIGHT |2-Hexadecenoyl-ACPs| NADH PROTON)
(LEFT |Palmitoyl-ACPs| NAD)
(EC-NUMBER "1.3.1.9")
(SCHEMA? T)
(ORPHAN? :NO)
(COMMON-NAME "<i>trans</i> hexadecenoyl-[acp] reductase")
(OCELOT-GFP::PARENTS |Protein-Modification-Reactions| EC-1.3.1) )
((CREDITS AUKFG-1 IMPORTED-FROM-META 3567445647)))

(|Glycoproteins| T (
(:CREATOR |ctb|)
(:CREATION-DATE 3567445464)
(STRUCTURE-BONDS (32 37 1) (20 24 1) (8 9 1) (47 51 2) (47 50 1)
 (46 49 2) (46 48 1) (45 47 1) (44 46 1) (44 45 1 :UP) (40 44 1)
 (38 43 1) (37 42 1 :DOWN) (34 41 2) (34 40 1) (32 39 1 :UP)
 (31 38 1 :UP) (31 37 1) (30 36 2) (30 35 1) (29 34 1) (28 33 1 :UP)
 (28 32 1) (27 31 1) (26 30 1) (24 29 1) (23 28 1) (23 27 1)
 (20 26 1 :DOWN) (19 25 1) (18 24 1) (23 15 1 :UP) (14 22 1)
 (13 21 1 :UP) (13 20 1) (12 19 1 :UP) (12 18 1) (11 17 2) (11 16 1)
 (9 15 1 :DOWN) (8 14 1 :UP) (7 13 1) (7 12 1) (6 11 1) (5 10 1 :UP)
 (5 9 1) (4 8 1) (7 3 1 :DOWN) (2 6 1 :DOWN) (2 5 1) (1 4 1)
 (1 3 1 :UP) (1 2 1) (40 52 1))
(DISPLAY-COORDS-2D (-65500 -72700) (-116600 -6430) (15520 -61710)
 (-96930 -149540) (-198370 -18170) (-85560 70040) (97300 -50730)
 (-179440 -160510) (-229800 -95410) (-249110 46560) (-136280 134770)
 (147640 -115840) (128710 26500) (-210870 -236610) (-311560 -106390)
 (-105250 211240) (-217690 123410) (230180 -104870) (116220 -191930)
 (210870 38610) (77990 91240) (-160510 -301730) (-392580 -117360)
 (261600 -27630) (166560 -257060) (241530 114700) (-424000 -194210)
 (-443690 -51100) (343370 -16650) (191180 179810) (-506540 -205190)
 (-525460 -62840) (-412640 25360) (374400 59440) (221850 255910)
 (109410 168460) (-556870 -140070) (-537950 -281280) (-576180 1890)
 (456180 70420) (324050 124550) (-638650 -151420) (-487610 -346400)
 (487610 146510) (437250 211630) (568990 157480) (468290 287720)
 (619350 92380) (600410 233580) (550060 298700) (417940 352830)
 (513930 1330))
(STRUCTURE-ATOMS C C O O C N C C C O C C C C O C O O C C O O C C O N O
 C N C C C O C C O C C O C O O O C N C C N O C O |Protein|)
(COMMON-NAME "a glycoprotein")
(OCELOT-GFP::PARENTS |Modified-Proteins|) )
NIL)

(RXN-9539 NIL (
(IN-PATHWAY PWY-5971)
(CREDITS AUKFG-1)
(:CREATOR |ctb|)
(:CREATION-DATE 3567445647)
(OFFICIAL-EC? NIL)
(RIGHT |3-oxo-palmitoyl-ACPs| CARBON-DIOXIDE ACP)
(LEFT |Myristoyl-ACPs| MALONYL-ACP)
(EC-NUMBER "2.3.1.41")
(SCHEMA? T)
(ORPHAN? :NO)
(COMMON-NAME "3-oxo-palmitoyl-[acyl-carrier protein] synthase")
(OCELOT-GFP::PARENTS |Protein-Modification-Reactions| EC-2.3.1) )
((CREDITS AUKFG-1 IMPORTED-FROM-META 3567445647)))

(|Glycoprotein-Asn-oligosaccharides| T (
(:CREATOR |ctb|)
(:CREATION-DATE 3567445464)
(COMMON-NAME
 "a glycoprotein with the oligosaccharide chain attached by <i>N</i>-glycosyl linkage to protein L-asparagine")
(STRUCTURE-ATOMS C C C C C C C O C O O O O O O C C C C C C C C C C O C
 O O O O C O C C C C C C C C C C O C O O O O O C C O O O O O C O C C O
 O O O O N O C C O O O O O N O C C O C C C C O C C C C C C O O O O N O
 C C O C C C C C O C C C C O C O O O O O O C O C C C C C C C C C C O C
 O O O O O O C C C C O C C C C C C O O O O O O O O C C C C C C C C O N
 |Protein| O |Protein|)
(DISPLAY-COORDS-2D (357100 -53590) (-789270 -145930) (784250 205350)
 (-70050 -136090) (355390 363720) (71760 360410) (568170 -277910)
 (856820 330700) (-282830 -591350) (-357100 -713390) (-718310 -22280)
 (-635810 -390120) (-846980 -442810) (70050 607810) (-1003650 -269680)
 (215280 -300990) (-639120 -307620) (642440 371950) (-213580 111300)
 (-142720 317550) (274600 -507140) (489080 -396640) (-497310 -962400)
 (215280 -218490) (286140 -94840) (-800 484060) (71760 -218490)
 (-718310 -187180) (710080 83300) (642440 454450) (856820 495600)
 (347160 -388410) (274600 -589640) (213580 362020) (-498910 -302700)
 (498910 368640) (-142720 -12340) (-284530 -673750) (-713390 -269680)
 (800 -342240) (713390 330700) (-1003650 -187180) (-71760 358700)
 (-284530 317550) (-213580 193800) (713390 248200) (284530 485770)
 (-144320 564950) (800 -424740) (-355390 -383490) (-284530 -177340)
 (1000340 243280) (-428060 -178950) (800 319160) (564950 495600)
 (-428060 235050) (-428060 -838750) (-426350 -508850) (1002040 324080)
 (-68450 -555020) (-498910 -879900) (142720 236660) (-569870 -428060)
 (-642440 -716710) (-284530 70050) (-860130 -187180) (568170 -360410)
 (-70050 -465990) (-700150 -517080) (-932690 -145930) (800 -12340)
 (-284530 -12340) (505540 -221810) (-215280 358700) (856820 244890)
 (286140 -177340) (-625980 -555020) (713390 578100) (-286140 480750)
 (431270 243280) (927770 202030) (-141010 -594560) (-703460 -434580)
 (713390 495600) (-216890 -799110) (-357100 111300) (-215280 441200)
 (423040 490680) (141010 484060) (-426350 -426350) (-213580 -136090)
 (-571480 -263060) (142720 -342240) (352180 446120) (-640830 -881610)
 (555020 -528620) (642440 619350) (-428060 70050) (419730 573180)
 (426350 -269680) (347160 -470910) (71760 -300990) (-569870 -840360)
 (-932690 -63530) (926170 119530) (215280 -53590) (-142720 -677060)
 (-777730 -398350) (785960 454450) (-144320 482450) (571480 330700)
 (-357100 193800) (800 -177340) (-860130 60220) (70050 442810)
 (-1003650 -22280) (-284530 -259740) (-428060 -12340) (141010 566560)
 (142720 -94840) (-571480 -757860) (-860130 -22280) (853600 79990)
 (-500620 -715000) (-789270 -63530) (782650 122850) (213580 444520)
 (645750 -264760) (495600 451140) (-498910 -385100) (-142720 70050)
 (-213580 -53590) (286140 320770) (851900 -2510) (-142720 -177340)
 (997030 78390) (-353790 -548390) (-357100 439600) (-215280 -716710)
 (-782650 -315850) (785960 371950) (-71760 441200) (-424740 -1003650)
 (-284530 235050) (-428060 -261450) (142720 319160) (-70050 -53590)
 (428060 325780) (426350 -352180) (-142720 235050) (-855210 -277910)
 (286140 -342240) (-500620 -632500) (-210260 -551710) (-71760 -719920)
 (426350 -515470) (347160 611120) (142720 -177340) (489080 -479140)
 (-355390 -300990) (-428060 -756250) (626470 -487370) (697910 -528620)
 (769360 -487370) (840810 -528620) (626470 -404870) (769360 -404870)
 (840810 -363620) (840810 -611120) (912260 -487370))
(STRUCTURE-BONDS (1 25 1) (2 28 1 :DOWN) (3 46 1 :DOWN) (4 113 1 :UP)
 (5 133 1 :DOWN) (6 54 1 :DOWN) (9 38 1) (9 137 1 :DOWN) (12 17 1)
 (12 83 1) (14 119 1) (15 42 1) (16 24 1) (16 152 1 :UP) (17 39 1)
 (17 92 1 :DOWN) (18 41 1) (18 111 1 :DOWN) (19 45 1) (19 131 1 :DOWN)
 (20 43 1) (20 150 1 :DOWN) (22 67 1 :DOWN) (24 76 1 :DOWN)
 (27 113 1 :DOWN) (30 18 1) (30 84 1) (32 152 1 :DOWN) (33 21 1)
 (34 133 1 :UP) (35 92 1 :UP) (36 111 1 :UP) (37 131 1 :UP)
 (38 10 1 :UP) (39 28 1 :UP) (41 46 1 :DOWN) (43 54 1 :UP)
 (45 150 1 :UP) (49 40 1) (50 160 1) (50 90 1) (51 117 1) (57 161 1)
 (57 61 1) (58 137 1) (59 52 1) (61 103 1) (61 23 1 :UP) (65 19 1)
 (65 86 1) (66 2 1) (66 70 1) (67 7 1) (68 60 1) (70 104 1)
 (70 42 1 :UP) (73 7 2) (74 20 1) (74 87 1) (75 3 1) (75 81 1)
 (76 25 1) (77 69 1) (81 105 1) (81 52 1 :UP) (82 107 1) (82 60 1 :UP)
 (83 108 1) (83 69 1 :UP) (84 109 1) (84 78 1 :UP) (86 112 1)
 (86 98 1 :UP) (87 110 1) (87 79 1 :UP) (88 129 1) (88 99 1 :UP)
 (89 127 1) (89 119 1 :UP) (90 130 1) (90 58 1 :UP) (91 132 1)
 (91 51 1 :UP) (93 16 1) (93 102 1) (94 5 1) (94 88 1) (96 159 1)
 (97 78 1) (101 32 1) (101 21 1 :UP) (102 27 1) (102 40 1 :UP)
 (103 121 1) (103 95 1 :DOWN) (104 122 1) (104 116 1 :DOWN) (105 123 1)
 (105 136 1 :DOWN) (106 25 2) (107 139 1) (107 155 1 :DOWN) (108 140 1)
 (108 13 1 :DOWN) (109 141 1) (109 31 1 :DOWN) (110 142 1)
 (110 48 1 :DOWN) (112 144 1) (112 56 1 :DOWN) (115 6 1) (115 89 1)
 (118 98 1) (121 124 1) (121 64 1 :UP) (122 125 1) (122 114 1 :UP)
 (123 126 1) (123 134 1 :UP) (124 161 1) (124 153 1 :UP) (125 2 1)
 (125 11 1 :UP) (126 3 1) (126 29 1 :DOWN) (127 34 1) (127 47 1 :DOWN)
 (128 7 1) (129 36 1) (129 55 1 :DOWN) (130 35 1) (130 63 1 :DOWN)
 (132 37 1) (132 72 1 :DOWN) (135 4 1) (135 91 1) (138 79 1) (139 38 1)
 (139 85 1 :UP) (140 39 1) (140 151 1 :UP) (141 41 1) (141 8 1 :UP)
 (142 43 1) (142 26 1 :UP) (143 23 1) (144 45 1) (144 44 1 :UP)
 (145 35 1) (145 160 1) (145 53 1 :UP) (146 34 1) (146 6 1)
 (146 62 1 :UP) (147 37 1) (147 4 1) (147 71 1 :UP) (148 36 1)
 (148 5 1) (148 80 1 :DOWN) (149 32 1) (149 22 1) (149 100 1 :UP)
 (154 9 1) (154 82 1) (156 159 1) (156 101 1) (157 99 1) (158 27 1)
 (158 24 1) (158 120 1 :UP) (159 22 1) (160 117 1 :DOWN)
 (161 10 1 :DOWN) (96 162 1) (162 163 1) (163 164 1) (164 165 1)
 (162 166 2) (164 167 1) (167 168 1) (165 169 2) (165 170 1))
(SYNONYMS
 "A glycoprotein with the (glucosyl)<SUB>3</SUB>(mannosyl)<SUB>9</SUB>(<i>N</i>-acetylglucosaminyl)<SUB>2</SUB> chain attached by glycosylamine linkage to protein-L-asparagine")
(OCELOT-GFP::PARENTS |Glycoproteins|) )
NIL)

(RXN-9662 NIL (
(IN-PATHWAY PWY-5971)
(CREDITS AUKFG-1)
(:CREATOR |ctb|)
(:CREATION-DATE 3567445647)
(OFFICIAL-EC? NIL)
(RIGHT |Tetradec-2-enoyl-ACPs| NADH PROTON)
(LEFT |Myristoyl-ACPs| NAD)
(EC-NUMBER "1.3.1.9")
(SCHEMA? T)
(ORPHAN? :NO)
(COMMON-NAME "<i>trans</i> tetradec-2-enoyl-[acp] reductase")
(OCELOT-GFP::PARENTS |Protein-Modification-Reactions| EC-1.3.1) )
((CREDITS AUKFG-1 IMPORTED-FROM-META 3567445647)))

(|Immunoglobulin-G-Glycopeptides| T (
(:CREATOR |ctb|)
(:CREATION-DATE 3567445464)
(COMMON-NAME "an immunoglobulin G glycopeptide")
(OCELOT-GFP::PARENTS |Glycoproteins|) )
NIL)

(RXN-9535 NIL (
(IN-PATHWAY PWY-5971)
(CREDITS AUKFG-1)
(:CREATOR |ctb|)
(:CREATION-DATE 3567445647)
(OFFICIAL-EC? NIL)
(SYNONYMS "&beta;-ketoacyl-ACP synthase I" "&beta;-ketoacyl synthetase"
 "&beta;-ketoacyl-ACP synthetase"
 "&beta;-ketoacyl-acyl carrier protein synthetase"
 "&beta;-ketoacyl-[acyl carrier protein] synthase"
 "&beta;-ketoacylsynthase" "condensing enzyme"
 "3-ketoacyl-acyl carrier protein synthase"
 "fatty acid condensing enzyme"
 "acyl-malonyl(acyl-carrier-protein)-condensing enzyme"
 "acyl-malonyl acyl carrier protein-condensing enzyme"
 "&beta;-ketoacyl acyl carrier protein synthase"
 "3-oxoacyl-[acyl-carrier-protein] synthase" "3-oxoacyl:ACP synthase I"
 "KASI" "KAS I" "FabF1" "FabB"
 "acyl-[acyl-carrier-protein]:malonyl-[acyl-carrier-protein] <em>C</em>-acyltransferase (decarboxylating)")
(SYSTEMATIC-NAME
 "acyl-[acyl-carrier protein]:malonyl-[acyl-carrier protein] <em>C</em>-acyltransferase (decarboxylating)")
(RIGHT |3-oxo-myristoyl-ACPs| CARBON-DIOXIDE ACP)
(LEFT |Dodecanoyl-ACPs| MALONYL-ACP)
(EC-NUMBER "2.3.1.41")
(SCHEMA? T)
(ORPHAN? :NO)
(COMMON-NAME "&beta;-ketoacyl-acyl-carrier-protein synthase I")
(OCELOT-GFP::PARENTS |Protein-Modification-Reactions| EC-2.3.1) )
((CREDITS AUKFG-1 IMPORTED-FROM-META 3567445647)))

(|Immunoglobulin-G-Glycopeptides-fragments| T (
(:CREATOR |ctb|)
(:CREATION-DATE 3567445464)
(COMMON-NAME "fragments of immunoglobuline G glycopeptide")
(OCELOT-GFP::PARENTS |Glycoproteins|) )
NIL)

(RXN-9661 NIL (
(IN-PATHWAY PWY-5971)
(CREDITS AUKFG-1)
(:CREATOR |ctb|)
(:CREATION-DATE 3567445647)
(OFFICIAL-EC? NIL)
(RIGHT |Dodec-2-enoyl-ACPs| NADH PROTON)
(LEFT |Dodecanoyl-ACPs| NAD)
(EC-NUMBER "1.3.1.9")
(SCHEMA? T)
(ORPHAN? :NO)
(COMMON-NAME "<i>trans</i> dodec-2-enoyl-[acp] reductase")
(OCELOT-GFP::PARENTS |Protein-Modification-Reactions| EC-1.3.1) )
((CREDITS AUKFG-1 IMPORTED-FROM-META 3567445647)))

(|Gultaminyl-Peptides| T (
(:CREATOR |ctb|)
(:CREATION-DATE 3567445464)
(COMMON-NAME "L-glutaminyl-peptide")
(DBLINKS (PUBCHEM "336415" NIL |taltman| 3451921010 NIL NIL)
 (LIGAND-CPD "C02986" NIL |qwan| 3371236229 NIL NIL))
(STRUCTURE-ATOMS C C C C C C C O O O O H N N N R1)
(DISPLAY-COORDS-2D (-309380 3130) (-237930 44380) (-95030 44380)
 (-23590 3130) (47860 44380) (119310 3130) (190750 44380)
 (-309380 -79370) (-95030 126880) (190750 126880) (-380820 44380)
 (-166480 -48120) (-166480 3130) (-23590 -79370) (262200 3130)
 (-237930 126880))
(STRUCTURE-BONDS (3 9 2) (7 10 2) (7 15 1) (6 7 1) (14 4 1 :DOWN)
 (13 12 1) (2 16 1) (5 6 1) (4 5 1) (3 4 1) (13 3 1) (2 13 1) (1 2 1)
 (1 11 1) (1 8 2))
(OCELOT-GFP::PARENTS |Modified-Proteins|) )
NIL)

(RXN-9531 NIL (
(IN-PATHWAY PWY-5971)
(CREDITS AUKFG-1)
(:CREATOR |ctb|)
(:CREATION-DATE 3567445647)
(OFFICIAL-EC? NIL)
(RIGHT |3-oxo-dodecanoyl-ACPs| CARBON-DIOXIDE ACP)
(LEFT |Decanoyl-ACPs| MALONYL-ACP)
(EC-NUMBER "2.3.1.41")
(SCHEMA? T)
(ORPHAN? :NO)
(COMMON-NAME "3-oxo-dodecanoyl-[acyl-carrier protein] synthase")
(OCELOT-GFP::PARENTS |Protein-Modification-Reactions| EC-2.3.1) )
((CREDITS AUKFG-1 IMPORTED-FROM-META 3567445647)))

(|H-M-glutaryl-CoA-reductase-phosphates| T (
(:CREATOR |ctb|)
(:CREATION-DATE 3567445464)
(COMMON-NAME "a hydroxymethylglutaryl-CoA reductase (NADPH) phosphate")
(OCELOT-GFP::PARENTS |Modified-Proteins|) )
NIL)

(RXN-9660 NIL (
(IN-PATHWAY PWY-5971)
(CREDITS AUKFG-1)
(:CREATOR |ctb|)
(:CREATION-DATE 3567445647)
(OFFICIAL-EC? NIL)
(RIGHT |Trans-D2-decenoyl-ACPs| NADH PROTON)
(LEFT |Decanoyl-ACPs| NAD)
(EC-NUMBER "1.3.1.9")
(SCHEMA? T)
(ORPHAN? :NO)
(COMMON-NAME
 "<i>trans</i>-&Delta;<SUP>2</SUP>-decenoyl-[acp]-reductase")
(OCELOT-GFP::PARENTS |Protein-Modification-Reactions| EC-1.3.1) )
((CREDITS AUKFG-1 IMPORTED-FROM-META 3567445647)))

(RXN-9527 NIL (
(IN-PATHWAY PWY-5971)
(CREDITS AUKFG-1)
(:CREATOR |ctb|)
(:CREATION-DATE 3567445647)
(OFFICIAL-EC? NIL)
(RIGHT |3-oxo-decanoyl-ACPs| CARBON-DIOXIDE ACP)
(LEFT |Octanoyl-ACPs| MALONYL-ACP)
(EC-NUMBER "2.3.1.41")
(SCHEMA? T)
(ORPHAN? :NO)
(COMMON-NAME "3-oxo-decanoyl-[acyl-carrier protein] synthase")
(OCELOT-GFP::PARENTS |Protein-Modification-Reactions| EC-2.3.1) )
((CREDITS AUKFG-1 IMPORTED-FROM-META 3567445647)))

(|Holo-AsbD-Proteins| T (
(:CREATOR |ctb|)
(:CREATION-DATE 3567445464)
(CREDITS SRI |caspi|)
(COMMENT
 "AsbD is an aryl-carrier protein that activates |FRAME: 3-4-DIHYDROXYBENZOATE| prior to its incorporation into |FRAME: CPD-9985|. 
The AsbD protein itself needs to be activated by the transfer of a |FRAME: PANTETHEINE-P| group from |FRAME: CO-A| to serine 40 of the apo form, resulting in the active holo form, in a manner similar to other acyl- and aryl-carrier proteins.

The AsbC protein catalyzes the adenylation of |FRAME: 3-4-DIHYDROXYBENZOATE|, followed by the transfer of the adenylated intermediate to the holo-asbD protein, resulting in |FRAME: 34-DHB-AsbD-Proteins| |CITS: [17346033]|.

Once activated, the |FRAME: 3-4-DIHYDROXYBENZOATE| moiety can be transferred by AsbE from |FRAME: 34-DHB-AsbD-Proteins| to different receipient molecules, including |FRAME: CPD-11479|, |FRAME: CPD-11480| and |FRAME: CPD-11481| |CITS: [18758617]|.")
(SUPERATOMS PHOSPHOPANTOTHEINE-GROUP)
(ATOM-CHARGES (29 -1))
(STRUCTURE-BONDS (6 2 1) (2 1 1) (2 3 2) (6 4 1) (4 5 1) (6 7 1 :UP)
 (26 29 1) (26 28 2) (26 27 1) (13 26 1) (24 25 1) (23 24 1) (21 23 1)
 (20 22 2) (20 21 1) (19 20 1) (18 19 1) (17 18 1) (15 17 1) (15 16 2)
 (9 15 1) (9 14 1 :UP) (12 13 1) (8 12 1) (8 11 1) (8 10 1) (8 9 1)
 (7 27 1))
(DISPLAY-COORDS-2D (15499 4216) (5683 10360) (5911 17466) (-8834 11046)
 (-16899 4636) (-1461 5322) (-1461 -2928) (32046 -13958) (39164 -18115)
 (26619 -6459) (37535 -7099) (23449 -17756) (15292 -11968)
 (39164 -26343) (46282 -13958) (46282 -5731) (53439 -18115)
 (63635 -15047) (70753 -19165) (77901 -15047) (85049 -19165)
 (77901 -6779) (94455 -15077) (101563 -19185) (108711 -15077)
 (6705 -11808) (-1532 -11648) (6545 -20035) (6845 -3581))
(STRUCTURE-ATOMS |Protein| C O N |Protein| C C C C C C C O O C O N C C
 C N O C C S P O O O)
(COMMON-NAME "a holo-AsbD protein")
(OCELOT-GFP::PARENTS |Apo-Aryl-Carrier-Proteins| |Modified-Proteins|) )
((CREDITS |caspi| CREATED 3455390778) (CREDITS SRI CREATED 3455390778)
 (SUPERATOMS PHOSPHOPANTOTHEINE-GROUP REPLACES-ATOM 27)
 (SUPERATOMS PHOSPHOPANTOTHEINE-GROUP CONNECTED-TO 7)))

(RXN-9659 NIL (
(IN-PATHWAY PWY-5971)
(CREDITS AUKFG-1)
(:CREATOR |ctb|)
(:CREATION-DATE 3567445647)
(LEFT |Octanoyl-ACPs| NAD)
(OFFICIAL-EC? NIL)
(RIGHT |2-Octenoyl-ACPs| NADH PROTON)
(EC-NUMBER "1.3.1.9")
(SCHEMA? T)
(ORPHAN? :NO)
(COMMON-NAME "<i>trans</i> oct-2-enoyl-[acp] reductase")
(OCELOT-GFP::PARENTS |Protein-Modification-Reactions| EC-1.3.1) )
((CREDITS AUKFG-1 IMPORTED-FROM-META 3567445647)))

(PHOSPHOPANTOTHEINE-GROUP NIL (
(:CREATOR |ctb|)
(:CREATION-DATE 3567445464)
(COMMENT
 "|FRAME: PANTETHEINE-P| is an essential prosthetic group of several acyl carrier proteins involved in
pathways of primary and secondary metabolism. These include acyl carrier proteins (ACPs) of fatty acid
synthases (FASs), ACPs of polyketide synthases (PKSs) and peptidyl carrier proteins (PCPs), and aryl
carrier proteins of |FRAME: Non-ribosomal-peptide-synthetases|.

The free thiol moiety of |FRAME: PANTETHEINE-P| serves to covalently bind the acyl reaction
intermediates as thioesters during the multistep assembly of the monomeric precursors, typically acetyl,
malonyl, and aminoacyl groups |CITS: [11489886]|.

The |FRAME: PANTETHEINE-P| moiety is derived from coenzyme A (CoA) and posttranslationally
transferred onto an invariant serine side chain, as described in EC 2.7.8.7:

|FRAME: HOLO-ACP-SYNTH-RXN|

This |FRAME:MG+2|-dependent conversion of the apoproteins to the holoproteins is catalyzed by the
4'-phosphopantetheine transferases.
Organisms often have several such enzymes; for example, E. coli have three enzyes, encoded by
|FRAME: EG10247|, |FRAME: EG10262| and |FRAME: EG12221|.")
(COMMON-NAME "4'-phosphopantetheine group")
(STRUCTURE-ATOMS C C C C C O O C O N C C C N O C C S P O O O)
(STRUCTURE-BONDS (19 22 1) (19 21 2) (19 20 1) (6 19 1) (17 18 1)
 (16 17 1) (14 16 1) (13 15 2) (13 14 1) (12 13 1) (11 12 1) (10 11 1)
 (8 10 1) (8 9 2) (2 8 1) (2 7 1 :UP) (5 6 1) (1 5 1) (1 4 1) (1 3 1)
 (1 2 1))
(SCHEMA? T)
(DISPLAY-COORDS-2D (1262 2477) (1974 2061) (719 3227) (1811 3163)
 (402 2097) (-414 2676) (1974 1238) (2686 2477) (2686 3300) (3402 2061)
 (4422 2368) (5134 1956) (5849 2368) (6564 1956) (5849 3195)
 (7505 2365) (8216 1954) (8931 2365) (-1273 2692) (-2097 2708)
 (-1289 1869) (-1259 3515))
(MOLECULAR-WEIGHT 356.33)
(SYNONYMS "phosphopantotheine" "pantotheine-4'-phosphate"
 "pantetheine 4'-phosphate")
(ATOM-CHARGES (22 -1) (20 -1))
(:SYNONYM-SLOTS N+1-NAME N-NAME SYSTEMATIC-NAME SYNONYMS ABBREV-NAME)
(CREDITS AUKFG-1 SRI |caspi|)
(DBLINKS (CHEBI "47942" NIL |taltman| 3466399499 NIL NIL)
 (PUBCHEM "23657845" NIL |taltman| 3466375284 NIL NIL))
(OCELOT-GFP::PARENTS |Groups|) )
((CREDITS AUKFG-1 IMPORTED-FROM-META 3567445464)
 (CREDITS |caspi| CREATED 3455301850) (CREDITS SRI CREATED 3455301850)))

(RXN-9523 NIL (
(IN-PATHWAY PWY-5971)
(CREDITS AUKFG-1)
(:CREATOR |ctb|)
(:CREATION-DATE 3567445647)
(OFFICIAL-EC? NIL)
(RIGHT |3-Oxo-octanoyl-ACPs| CARBON-DIOXIDE ACP)
(LEFT |Hexanoyl-ACPs| MALONYL-ACP)
(EC-NUMBER "2.3.1.41")
(SCHEMA? T)
(ORPHAN? :NO)
(COMMON-NAME "3-oxo-octanoyl-[acyl-carrier protein] synthase")
(OCELOT-GFP::PARENTS |Protein-Modification-Reactions| EC-2.3.1) )
((CREDITS AUKFG-1 IMPORTED-FROM-META 3567445647)))

(LYSOSOMAL-ENZYME-D-MANNOSE T (
(:CREATOR |ctb|)
(:CREATION-DATE 3567445464)
(DBLINKS (LIGAND-CPD "C03706" NIL |taltman| 3466371734 NIL NIL))
(COMMON-NAME "a lysosomal-enzyme-D-mannose")
(STRUCTURE-ATOMS C C O C C N C O C C C C C O O C O C C O C O O O O O O
 O C C C C C C O O C O C C C O O O O C C C O C C O |Protein| C C O O O
 C C C O O C C O O O C O C O O C O O C C C N O C O O C C C C O C O C C
 O C O C C C O O O C C C C O C O O C C O C C C O)
(DISPLAY-COORDS-2D (-2475 -5362) (3927 3350) (-2508 -2062)
 (-4620 -3350) (5362 -808) (7475 -3878) (-3201 -3300) (1799 -396)
 (-6006 -4257) (-8266 -2145) (-1072 -2046) (-2475 -4538) (6055 -3795)
 (3217 2096) (346 5379) (-6831 -495) (6055 -2970) (363 -396)
 (3217 -2046) (-2492 -396) (-1089 4554) (-5396 -2145) (4653 2937)
 (-6831 -2145) (-8266 -2970) (-8266 -495) (-6831 330) (-5396 -495)
 (-346 842) (1072 4158) (-346 -1634) (379 -6221) (363 -7046)
 (-363 -7442) (-4488 -5825) (6847 -2492) (6683 -5066) (2492 4158)
 (-1072 -7012) (-1056 -6188) (-1782 1666) (4653 -3696) (3943 -808)
 (6055 -5429) (-1766 -4108) (3217 2921) (-363 4142) (-5214 -5445)
 (3217 -3696) (-2492 -2888) (3201 4587) (363 429) (8052 -5709)
 (-6039 -3432) (1799 -3696) (363 -2046) (-3927 -2888) (1782 4571)
 (-6121 -908) (1072 -808) (3943 -2458) (-2492 2079) (-363 3316)
 (-7541 -1733) (1105 -5825) (-330 -5792) (1122 -5000) (1072 -7475)
 (2508 -3284) (-379 -8266) (-2492 429) (-1749 -5758) (-1799 -7408)
 (1072 3333) (-6683 -4703) (2475 5808) (6683 -4241) (4538 -5346)
 (-1072 2079) (4653 -2046) (-3911 -4554) (2492 3333) (-4571 -4175)
 (1799 -4521) (-1782 -3284) (-1782 842) (7475 -3053) (3927 4175)
 (-1072 -2871) (-5346 -2970) (4538 -6171) (4653 -1221) (-3201 -4125)
 (-1072 -396) (-5263 -4620) (363 2079) (-6121 -1733) (1072 -1634)
 (3943 -3284) (-1072 2904) (1782 2921) (-1799 4142) (8250 -2921)
 (-7541 -908) (-346 -808) (2508 -2458) (-1072 429) (363 2904)
 (-6782 -3053) (4637 4587) (5263 -4158) (-346 1666) (1799 -2046)
 (346 4554) (3201 5412) (5263 -4983) (3217 -1221))
(STRUCTURE-BONDS (1 72 1) (2 23 1 :UP) (2 46 1) (4 57 1 :DOWN) (6 87 1)
 (7 57 1 :UP) (7 50 1) (9 75 1 :DOWN) (9 54 1) (10 25 1) (11 89 1)
 (12 1 1 :UP) (12 93 1) (13 77 1) (13 111 1) (13 17 1 :UP)
 (16 27 1 :UP) (16 59 1) (18 52 1 :UP) (18 60 1) (19 117 1 :UP)
 (19 61 1) (21 102 1) (24 97 1) (24 64 1) (29 52 1 :DOWN) (30 58 1 :UP)
 (30 74 1) (31 11 1 :UP) (31 105 1) (32 65 1 :UP) (32 33 1)
 (33 68 1 :DOWN) (33 34 1) (34 70 1 :UP) (34 39 1) (36 87 2) (37 77 1)
 (37 53 1) (38 82 1) (38 51 1) (39 73 1 :UP) (39 40 1) (40 72 1 :DOWN)
 (41 62 1 :DOWN) (41 79 1) (44 116 1) (44 37 1) (45 85 1) (45 12 1)
 (46 14 1 :UP) (46 82 1) (47 21 1 :UP) (47 114 1) (48 35 1) (49 99 1)
 (49 69 1) (50 3 1 :UP) (50 85 1) (51 115 1 :UP) (51 88 1)
 (54 109 1 :UP) (54 90 1) (55 84 1) (56 98 1) (56 31 1) (59 28 1 :UP)
 (59 97 1) (60 8 1 :UP) (60 98 1) (61 80 1 :DOWN) (61 99 1) (63 108 1)
 (63 47 1) (64 10 1 :UP) (64 104 1) (65 67 1) (66 40 1) (66 32 1)
 (69 55 1 :UP) (69 106 1) (71 20 1) (74 101 1 :UP) (74 108 1)
 (77 6 1 :DOWN) (79 100 1 :UP) (79 112 1) (80 92 1) (82 101 1 :DOWN)
 (83 4 1) (83 95 1) (85 89 1 :DOWN) (86 71 1 :UP) (86 41 1)
 (88 110 1 :DOWN) (88 2 1) (90 22 1 :UP) (90 4 1) (91 78 1) (92 5 1)
 (92 43 2) (93 81 1 :DOWN) (93 7 1) (95 48 1 :UP) (95 9 1)
 (97 22 1 :DOWN) (98 113 1 :UP) (99 42 1 :UP) (103 87 1)
 (104 26 1 :DOWN) (104 16 1) (105 94 1 :DOWN) (105 18 1)
 (106 113 1 :DOWN) (106 19 1) (107 29 1) (107 86 1) (108 96 1 :DOWN)
 (111 42 1 :DOWN) (112 96 1 :UP) (112 29 1) (114 15 1 :DOWN) (114 30 1)
 (115 76 1) (116 111 1) (116 78 1 :UP))
(OCELOT-GFP::PARENTS |Modified-Proteins|) )
NIL)

(RXN-9516 NIL (
(IN-PATHWAY PWY-5971)
(CREDITS AUKFG-1)
(:CREATOR |ctb|)
(:CREATION-DATE 3567445647)
(RIGHT |3-oxo-hexanoyl-ACPs| CARBON-DIOXIDE ACP)
(OFFICIAL-EC? NIL)
(LEFT |Butanoyl-ACPs| MALONYL-ACP)
(EC-NUMBER "2.3.1.41")
(SCHEMA? T)
(ORPHAN? :NO)
(COMMON-NAME "3-oxo-hexanoyl-[acyl-carrier protein] synthase")
(OCELOT-GFP::PARENTS |Protein-Modification-Reactions| EC-2.3.1) )
((CREDITS AUKFG-1 IMPORTED-FROM-META 3567445647)))

(LYSOSOMAL-ENZYME-N-ETCETERA-MANNOSE T (
(:CREATOR |ctb|)
(:CREATION-DATE 3567445464)
(COMMON-NAME
 "a lysosomal-enzyme <i>N</i>-acetyl-D-glucosaminyl-phospho-D-mannose")
(STRUCTURE-ATOMS C C O C C N C O C O C C C O O C O O C C O O O C O N
 |Protein| C O O O O O C C C C C C C O O C O C C C O O O O C C O O C C
 O C C O C O C C C O O C O O O O C O C O O P C O O O C O C C N O C O O
 C C C C O C O C C O C O C C C O O O C C O C C C C C O C C C C O O C C
 C O C O C C C O)
(DISPLAY-COORDS-2D (-354750 -641850) (285450 229350) (-358050 -311850)
 (-628650 -650100) (429000 -186450) (640200 -493350) (-427350 -435600)
 (72600 -145200) (-711150 -448800) (-790360 -320100) (-212850 -310200)
 (-354750 -559350) (498300 -485100) (-499950 -394350) (-72600 432300)
 (-717750 -196350) (427350 640200) (498300 -402600) (-70950 -145200)
 (216150 -310200) (427350 805210) (212850 763950) (-356400 -145200)
 (-214500 349800) (356400 930610) (283800 557700) (669900 -673200)
 (-861310 -278850) (72600 186450) (-932260 -402600) (-932260 -155100)
 (-790360 -72600) (-646800 -155100) (-69300 -727650) (-141900 -21450)
 (0 310200) (-141900 -268950) (-70950 -810160) (-143550 -849750)
 (-212850 -806860) (-775500 -575850) (579150 -354750) (561000 -612150)
 (141900 310200) (-211200 -724350) (3300 -688050) (-285450 61050)
 (358050 -475200) (287100 -186450) (498300 -648450) (-283800 -516450)
 (214500 188100) (-143550 308550) (-564300 -523050) (216150 -475200)
 (-356400 -394350) (214500 353100) (-70950 -62700) (-641850 -402600)
 (72600 -475200) (-70950 -310200) (-633600 -567600) (70950 351450)
 (-717750 -278850) (1650 -186450) (287100 -351450) (-356400 102300)
 (-143550 226050) (-861310 -196350) (-140250 -684750) (4950 -605550)
 (0 -853050) (-145200 -932260) (143550 -433950) (-282150 -681450)
 (-356400 -62700) (-285450 -846460) (141900 475200) (141900 557700)
 (0 227700) (-785400 -410850) (356400 353100) (224400 557700)
 (561000 -529650) (59400 557700) (346500 -640200) (-212850 102300)
 (358050 -310200) (-498300 -559350) (143550 227700) (-554400 -688050)
 (72600 -557700) (-285450 -433950) (-285450 -21450) (640200 -410850)
 (285450 311850) (-212850 -392700) (-569250 -440550) (346500 -722700)
 (358050 -227700) (-427350 -518100) (-212850 -145200) (-706200 -531300)
 (-70950 102300) (-932260 -320100) (1650 -268950) (287100 -433950)
 (-212850 184800) (216150 105600) (-287100 308550) (719400 -397650)
 (-790360 -155100) (141900 640200) (-141900 -186450) (143550 -351450)
 (212850 681450) (283800 640200) (283800 805210) (-212850 -62700)
 (-70950 184800) (356400 763950) (356400 681450) (283800 887700)
 (-646800 -320100) (358050 188100) (356400 516450) (419100 -521400)
 (427350 557700) (356400 433950) (-141900 61050) (72600 -310200)
 (-72600 349800) (212850 435600) (419100 -603900) (216150 -227700))
(STRUCTURE-BONDS (1 75 1) (2 125 1 :UP) (2 52 1) (4 91 1) (6 95 1)
 (7 14 1 :UP) (7 56 1) (9 81 1 :UP) (9 59 1) (10 64 1) (10 28 1)
 (11 97 1) (12 1 1 :UP) (12 101 1) (13 84 1) (13 127 1) (13 18 1 :UP)
 (16 33 1 :UP) (16 64 1) (19 58 1 :UP) (19 65 1) (20 135 1 :UP)
 (20 66 1) (22 118 1) (24 110 1) (26 126 1) (28 105 1 :UP) (28 69 1)
 (34 46 1 :UP) (34 38 1) (35 58 1 :DOWN) (36 63 1 :UP) (36 80 1)
 (37 11 1 :UP) (37 114 1) (38 72 1 :DOWN) (38 39 1) (39 73 1 :UP)
 (39 40 1) (40 77 1 :UP) (40 45 1) (42 95 2) (43 84 1) (43 27 1)
 (44 90 1) (44 57 1) (45 75 1 :DOWN) (46 71 1) (47 67 1 :DOWN)
 (47 87 1) (50 134 1) (50 43 1) (51 93 1) (51 12 1) (52 109 1 :UP)
 (52 90 1) (53 24 1 :UP) (53 132 1) (54 98 1) (54 62 1) (55 107 1)
 (55 74 1) (56 3 1 :UP) (56 93 1) (57 133 1 :UP) (57 96 1)
 (59 124 1 :UP) (59 98 1) (60 92 1) (61 106 1) (61 37 1) (62 4 1 :UP)
 (62 103 1) (64 124 1 :DOWN) (65 8 1 :UP) (65 106 1) (66 88 1 :DOWN)
 (66 107 1) (68 120 1) (68 53 1) (69 31 1 :DOWN) (69 112 1) (70 45 1)
 (70 34 1) (74 60 1 :UP) (74 115 1) (76 23 1) (78 79 1) (79 113 1)
 (79 85 1) (79 83 2) (80 29 1 :UP) (80 120 1) (84 6 1 :DOWN)
 (87 108 1 :UP) (87 130 1) (88 100 1) (90 29 1 :DOWN) (93 97 1 :DOWN)
 (94 76 1 :UP) (94 47 1) (96 82 1 :DOWN) (96 2 1) (98 14 1 :DOWN)
 (99 86 1) (100 5 1) (100 49 2) (101 89 1 :DOWN) (101 7 1)
 (103 41 1 :DOWN) (103 9 1) (105 30 1) (106 131 1 :UP) (107 48 1 :UP)
 (111 95 1) (112 32 1 :UP) (112 16 1) (114 102 1 :DOWN) (114 19 1)
 (115 131 1 :DOWN) (115 20 1) (116 22 1) (116 113 1 :UP)
 (117 26 1 :DOWN) (117 122 1) (117 116 1) (118 123 1 :UP) (118 121 1)
 (119 35 1) (119 94 1) (120 104 1 :DOWN) (121 21 1 :DOWN) (121 122 1)
 (122 17 1 :UP) (123 25 1) (126 128 1) (126 129 2) (127 48 1 :DOWN)
 (130 104 1 :UP) (130 35 1) (132 15 1 :DOWN) (132 36 1) (133 78 1)
 (134 127 1) (134 86 1 :UP))
(DBLINKS (LIGAND-CPD "C04789" NIL |sreddy| 3298923838 NIL NIL))
(COMMENT
 "The <i>N</i>-acetylglucosamine phosphate group can attach to one or more of the mannose residues.")
(OCELOT-GFP::PARENTS |Modified-Proteins|) )
NIL)

(RXN-9658 NIL (
(IN-PATHWAY PWY-5971)
(CREDITS AUKFG-1)
(:CREATOR |ctb|)
(:CREATION-DATE 3567445647)
(LEFT |Hexanoyl-ACPs| NAD)
(OFFICIAL-EC? NIL)
(RIGHT |Hex-2-enoyl-ACPs| NADH PROTON)
(EC-NUMBER "1.3.1.9")
(SCHEMA? T)
(ORPHAN? :NO)
(COMMON-NAME "<i>trans</i> hex-2-enoyl-[acp]-reductase")
(OCELOT-GFP::PARENTS |Protein-Modification-Reactions| EC-1.3.1) )
((CREDITS AUKFG-1 IMPORTED-FROM-META 3567445647)))

(|Lipoyl-Protein| T (
(APPEARS-IN-RIGHT-SIDE-OF 1.8.1.4-RXN)
(:CREATOR |ctb|)
(:CREATION-DATE 3567445464)
(SCHEMA? T)
(COMMON-NAME "a lipoyl-carrier protein")
(COMMENT
 "All protein classes related to lipoyl-containing proteins can be collected here.")
(OCELOT-GFP::PARENTS |Modified-Proteins|) )
NIL)

(RXN-9657 NIL (
(IN-PATHWAY PWY-5971)
(CREDITS AUKFG-1)
(:CREATOR |ctb|)
(:CREATION-DATE 3567445647)
(RIGHT |Butanoyl-ACPs| NAD)
(LEFT |Crotonyl-ACPs| NADH PROTON)
(OFFICIAL-EC? NIL)
(EC-NUMBER "1.3.1.9")
(SCHEMA? T)
(ORPHAN? :NO)
(COMMON-NAME "crotonyl-[acp] reductase")
(OCELOT-GFP::PARENTS |Protein-Modification-Reactions| EC-1.3.1) )
((CREDITS AUKFG-1 IMPORTED-FROM-META 3567445647)))

(|Branched-ketoacid-E2| T (
(:CREATOR |ctb|)
(:CREATION-DATE 3567445464)
(SCHEMA? T)
(COMMON-NAME
 "branched chain &alpha;-keto acid dehydrogenase lipoyl carrier")
(OCELOT-GFP::PARENTS |Lipoyl-Protein|) )
NIL)

(|Apo-BCAA| T (
(:CREATOR |ctb|)
(:CREATION-DATE 3567445464)
(COMMON-NAME "an <i>apo</i> BCAA dehydrogenase E2 protein")
(OCELOT-GFP::PARENTS |Branched-ketoacid-E2|) )
NIL)

(|BCAA-dehydrogenase-2MB-DH-lipoyl| T (
(APPEARS-IN-LEFT-SIDE-OF MBCOA-DHLIPOAMIDE-RXN)
(APPEARS-IN-RIGHT-SIDE-OF METHYLVALERATE-RXN)
(:CREATOR |ctb|)
(:CREATION-DATE 3567445464)
(SYNONYMS
 "[enzyme] <i>N<sup>6</sup></i>-(<i>S</i>-[2-methylbutanoyl]dihydrolipoyl)lysine")
(COMMON-NAME
 "[lipoamide acyltransferase] <i>N<sup>6</sup></i>-(<i>S</i>-[2-methylbutanoyl]dihydrolipoyl)lysine")
(OCELOT-GFP::PARENTS |Branched-ketoacid-E2|) )
NIL)

(|BCAA-dehydrogenase-2MP-DH-lipoyl| T (
(:CREATOR |ctb|)
(:CREATION-DATE 3567445464)
(SYNONYMS
 "[enzyme] <i>N<sup>6</sup></i>-(<i>S</i>-[2-methylpropanoyl]dihydrolipoyl)lysine")
(COMMON-NAME
 "an [<i>apo</i> BCAA dehydrogenase E2 protein] <i>N<sup>6</sup></i>-(<i>S</i>-[2-methylpropanoyl]dihydrolipoyl)lysine")
(OCELOT-GFP::PARENTS |Branched-ketoacid-E2|) )
NIL)

(|BCAA-dehydrogenase-3MB-DH-lipoyl| T (
(:CREATOR |ctb|)
(:CREATION-DATE 3567445464)
(COMMON-NAME
 "a [lipoamide acyltransferase] <i>N<sup>6</sup></i>-(<i>S</i>-[3-methylbutanoyl]dihydrolipoyl)lysine")
(OCELOT-GFP::PARENTS |Branched-ketoacid-E2|) )
NIL)

(|BCAA-dehydrogenase-DH-lipoyl| T (
(APPEARS-IN-RIGHT-SIDE-OF MBCOA-DHLIPOAMIDE-RXN)
(APPEARS-IN-LEFT-SIDE-OF RXN-7719)
(:CREATOR |ctb|)
(:CREATION-DATE 3567445464)
(STRUCTURE-BONDS (9 10 1) (10 12 2) (10 11 1) (8 9 1) (5 8 1) (3 7 1)
 (1 6 1) (4 5 1) (3 4 1 :UP) (2 3 1) (1 2 1))
(DISPLAY-COORDS-2D (-9901 14760) (-2756 10635) (4389 14760)
 (11536 10635) (18680 14760) (-17045 10635) (4389 23010) (25825 10635)
 (32970 14760) (40115 10635) (47247 14783) (40272 2886))
(STRUCTURE-ATOMS C C C C C S S C C C |Apo-BCAA| O)
(SYNONYMS "an [enzyme] <i>N<sup>6</sup></i>-(dihydrolipoyl)lysine")
(COMMON-NAME
 "an [<i>apo</i> BCAA dehydrogenase E2 protein] <i>N<sup>6</sup></i>-(dihydrolipoyl)lysine")
(OCELOT-GFP::PARENTS |Branched-ketoacid-E2|) )
NIL)

(|BCAA-dehydrogenase-lipoyl| T (
(APPEARS-IN-LEFT-SIDE-OF METHYLVALERATE-RXN)
(APPEARS-IN-RIGHT-SIDE-OF RXN-7719)
(:CREATOR |ctb|)
(:CREATION-DATE 3567445464)
(STRUCTURE-BONDS (12 3 1) (11 10 1) (10 7 1) (9 2 1) (8 12 1)
 (12 7 1 :UP) (6 3 1) (5 9 2) (4 9 1) (2 11 1) (1 8 1) (1 6 1))
(DISPLAY-COORDS-2D (-258780 -284090) (141590 -202530) (-217530 -157530)
 (283150 -202530) (211900 -78750) (-284090 -204400) (-73130 -161280)
 (-176280 -284090) (211900 -161280) (-1880 -202530) (71250 -161280)
 (-150940 -204400))
(STRUCTURE-ATOMS C C S |Apo-BCAA| O S C C C C C C)
(SYNONYMS "an [enzyme] <i>N<sup>6</sup></i>-(lipoyl)lysine")
(COMMON-NAME
 "an [<i>apo</i> BCAA dehydrogenase E2 protein] <i>N<sup>6</sup></i>-(lipoyl)lysine")
(OCELOT-GFP::PARENTS |Branched-ketoacid-E2|) )
NIL)

(3.1.2.21-RXN NIL (
(IN-PATHWAY PWY-5971)
(CREDITS AUKFG-1)
(:CREATOR |ctb|)
(:CREATION-DATE 3567445647)
(SYSTEMATIC-NAME "dodecanoyl-[acyl-carrier protein] hydrolase")
(ORPHAN? :NO)
(SYNONYMS "lauryl-acyl-carrier-protein hydrolase"
 "dodecanoyl-acyl-carrier-protein hydrolase"
 "dodecyl-acyl-carrier protein hydrolase"
 "dodecanoyl-[acyl-carrier protein] hydrolase"
 "dodecanoyl-[acyl-carrier-protein] hydrolase")
(COMMON-NAME "dodecanoyl-[acyl-carrier-protein] hydrolase")
(EC-NUMBER "3.1.2.21")
(RIGHT ACP DODECANOATE PROTON)
(LEFT |Dodecanoyl-ACPs| WATER)
(OCELOT-GFP::PARENTS EC-3.1.2 |Protein-Modification-Reactions|) )
((CREDITS AUKFG-1 IMPORTED-FROM-META 3567445647)
 (RIGHT PROTON COMPARTMENT NIL) (RIGHT DODECANOATE COMPARTMENT NIL)
[truncated: 12,849,780 more chars]
